# Supplementary material for: Eocene Loranthaceae pollen pushes back divergence ages for major splits in the family
Source: PeerJ. 2017 Jun 7;5:e3373. doi: 10.7717/peerj.3373 (PMC5466002; doi:10.7717/peerj.3373)
Supplement: Supplemental Information 4 — Palaeopalynological record compiled from literature and including the newly decribed finds. Unless noted otherwise in remarks column, each listed pollen has been checked and systematically assessed using the available documentation. See in-text Figs. 10 and 11 for maps of this list per time-slice. [file peerj-05-3373-s004.xlsx]

## Sheet: Overview pollen record
Taxon	Affinity	Geography	Continent	Age (or range)	Map*	Reference	Further remarks
Aamarassittuaattat MT	Tripodanthus	W. Greenland	North America	middle Eocene	1	This study
Altmittweida MT	Helixanthera	Germany	western Eurasia	late Oligocene	2	Kmenta 2011; this study
Amylotheca pliocenica	Loranthaceae	Murray-Darling Basin, SE Australia	Australasia	late Miocene to early Pliocene	3	Macphail 1999; Macphail et al. 2012
Anacolosidites sectus	Loranthaceae	Murray-Darling Basin, SE Australia	Australasia	late Eocene	2	Macphail et al. 2012
cf. Psittacanthus	Loranthaceae	SE. Costa Rica	North America	middle Pliocene	3	Graham and Dilcher 1998
cf. Struthanthus	Loranthaceae	SE. Costa Rica	North America	middle Pliocene	3	Graham and Dilcher 1998
Changchang MT	Amyeminae vel Scurrulinae	Hainan Island, S.China	East Asia	middle Eocene	1	This study
Cranwellia striata	Loranthaceae	Murray-Darling Basin, SE Australia	Australasia	middle Eocene to late Miocene	1,2,3	Macphail 1999; Partridge 1999, 2002
Gaiadendron	Gaiadendron	Costa Rica	North America	Holocene	4	Islebe and Hooghiemstra 1997
Gaiadendron	Gaiadendron	Colombia	South America	Quaternary	4	Hooghiemstra 1984	Paper not accessible
Gothanipollis aericus	Loranthaceae	Germany	western Eurasia	middle Eocene	1	Krutzsch 1959
Gothanipollis aff. A. pliocenica	Loranthaceae	Tasmania	Australasia	early Pleistocene	4	Macphail et al. 2012
Gothanipollis bassensis	Loranthaceae	Murray-Darling Basin, SE Australia	Australasia	early Eocene to late Miocene	1,2,3	Macphail 1999; Partridge 1999, 2002
Gothanipollis bassensis	Loranthaceae	Tasmania	Australasia	early Eocene to early Oligocene	1,2	Macphail and Hill 1994; Partridge et al. 2002; Macphail et al. 2012
Gothanipollis bassensis	Loranthaceae	Santa Cruz prov., Argentinia	South America	early to middle Eocene	1	Romeo and Castro 1986
Gothanipollis cf. bassensis	Loranthaceae	Tasmania	Australasia	early Eocene to middle Pleistocene	1,2,3,4	Macphail et al. 2012
Gothanipollis cf. gothani	Loranthaceae	Murray-Darling Basin, SE Australia	Australasia	late Eocene to late Miocene	2,3	Macphail 1999; Macphail et al. 2012
Gothanipollis cf. gothani	Loranthaceae	Tasmania	Australasia	early Eocene to Holocene	1,2,3,4	Macphail and Colhoun 1982; Macphail and Hill 1994; Macphail et al. 2012
Gothanipollis cf. gothanii	Loranthaceae	?	North America	Eocene	not mapped	Traverse 2007
Gothanipollis cf. perplexus	Loranthaceae	Murray-Darling Basin, SE Australia	Australasia	early Miocene	3	Macphail et al. 2012
Gothanipollis cf. perplexus	Loranthaceae	Tasmania	Australasia	early Oligocene to middle Pleistocene	2,3,4	Macphail et al. 2012
Gothanipollis cf. T. thomasii	Loranthaceae	Tasmania	Australasia	early Pleistocene	3	Macphail et al. 2012
Gothanipollis claibornensis	Loranthaceae	SE. USA (Tennessee)	North America	middle Eocene	1	Elsik and Dilcher 1974
Gothanipollis cockfieldensis	Loranthaceae	SE. USA (Mississippi, Alabama)	North America	early Eocene to middle Eocene	1	Engelhardt 1964b; Frederiksen 1980
Gothanipollis cockfieldensis	Tripodanthus	SE. USA (Tennessee)	North America	middle Eocene	1	Taylor 1989
Gothanipollis corruaerius	Loranthaceae	Germany	western Eurasia	middle Eocene	1	Krutzsch 1959
Gothanipollis eocenicus	Loranthaceae	SE. USA (Tennessee)	North America	middle Eocene	1	Elsik and Dilcher 1974
Gothanipollis germiporus	Loranthaceae	Germany	western Eurasia	middle Eocene	1	Krutzsch 1959
Gothanipollis gothani	Loranthaceae	Germany	western Eurasia	middle Eocene	1	Nickel 1996
Gothanipollis gothani	Loranthaceae	Germany	western Eurasia	middle Eocene	1	Krutzsch 1959
Gothanipollis gothani	Loranthaceae	Poland	western Eurasia	Miocene	3	Ziembińska-Tworzydło et al. 1994
Gothanipollis incisus	Loranthaceae	Germany	western Eurasia	middle Eocene	1	Krutzsch 1959
Gothanipollis microaerius	Loranthaceae	Germany	western Eurasia	middle Eocene	1	Krutzsch 1959
Gothanipollis perplexus	Loranthaceae	Murray-Darling Basin, SE Australia	Australasia	early Miocene to early Pliocene	3	Macphail 1999; Macphail et al. 2012
Gothanipollis perplexus	Loranthaceae	Tasmania	Australasia	early Oligocene	2	Macphail et al. 1993; Macphail et al. 2012
Gothanipollis reaerius	Loranthaceae	Germany	western Eurasia	middle Eocene	1	Krutzsch 1959
Gothanipollis semiaerius	Loranthaceae	Germany	western Eurasia	middle Eocene	1	Krutzsch 1959
Gothanipollis sp.	Loranthaceae	Hainan Island, S.China	East Asia	middle Eocene	1	Yao et al. 2009
Gothanipollis sp. (Struthanthus acuminatus)	Loranthaceae	Patagonia	South America	late Miocene	3	Palazzesi et al 2014
Gothanipollis sporois	Loranthaceae	Germany	western Eurasia	middle Eocene	1	Krutzsch 1959
Gothanipollis spp.	Loranthaceae	SE. USA (Mississippi, Alabama)	North America	middle Eocene to late Eocene	1,2	Engelhardt 1964a; Fairchild and Elsik 1969; Tschudy 1973; Elsik and Dilcher 1974
Gothanipollis spp.	Loranthaceae	Germany	western Eurasia	middle Eocene to middle Oligocene	1,2	Krutzsch 1957; Krutzsch and Lenk 1973
Loranthaceae	Loranthaceae	Tasmania	Australasia	late Pleistocene to Holocene	4	Dyson 1995; Macphail et al. 2012
Loranthaceae cf. Amyema	Loranthaceae	Tasmania	Australasia	late Pleistocene	4	Macphail et al. 2012
Loranthaceae gen. et sp. indet.	?extinct/ancient Lorantheae	Germany	western Eurasia	middle Oligocene	2,3	Schmid 2000	See other table
Loranthiipites elegans	Loranthaceae	Kerala, India	East Asia	Miocene	3	Ramanujan 1987; Rao and Ramanujan 1982
Loranthiipites sp.	Loranthaceae	Kerala, India	East Asia	Miocene	3	Ramanujan 1987
Loranthus sp.	Loranthus	Germany	western Eurasia	(Brunssumian)	TODO	van der Burgh & Zetter 1998	See other table
Miller Clay Pit MT1	Nuytsia	SE. USA (Tennessee)	North America	middle Eocene	1	This study
Miller Clay Pit MT2	Tripodanthus	SE. USA (Tennessee)	North America	middle Eocene	1	This study
Miller Clay Pit MT3	Tripodanthus	SE. USA (Tennessee)	North America	middle Eocene	1	This study
Orycanthus	poss. Passovia†	W. Haiti	North America	late Miocene to middle Pliocene	3	Graham 1990
Orycanthus cordifolius	Orycanthus	Panama	South America	late Pleistocene/Holocene	4	Bartlett and Barghoorn 1973
Profen MT1	Root parasites vel Lorantheae	Germany	western Eurasia	middle Eocene	1	This study
Profen MT2	Notantherinae	Germany	western Eurasia	middle Eocene	1	This study
Profen MT3	Elytrantheae	Germany	western Eurasia	middle Eocene	1	This study
Profen MT4	Elytrantheae	Germany	western Eurasia	middle Eocene	1	This study
Profen MT5	Elytrantheae	Germany	western Eurasia	middle Eocene	1	This study
Psittacantheae gen. et spec. indet.	Psittacantheae	Germany	western Eurasia	middle Eocene	1	This study
Srivastapollenites exoticus	cf. Loranthaceae‡	C. Argentinia	South America	early Paleocene	Not mapped	Ruiz and Quattrocchio 1993
Syndemicolpites petriellai	?Loranthaceae	Chubut, Argentinia	South America	Paleocene	not mapped	Archangelsky 1973	Paper not accessible
Tricolpites simatus	Loranthaceae	Murray-Darling Basin, SE Australia	Australasia	middle Eocene to early Miocene	1,2,3	Macphail 1999; Partridge 1999, 2002; Macphail et al. 2012
Tricolpites simatus	Loranthaceae	Tasmania	Australasia	early?/middle Eocene to late Eocene	1,2	Partridge et al. 2002; Macphail et al. 2012
Tricolpites thomasii	Loranthaceae	Murray-Darling Basin, SE Australia	Australasia	middle Eocene to early Oligocene	1,2	Macphail 1999; Partridge 1999, 2002; Macphail et al. 2012
Tricolpites thomasii	Loranthaceae	Tasmania	Australasia	early Eocene to late Eocene	1,2	Partridge et al. 2002; Macphail et al. 2012
Tristerix	Tristerix	S. Chile	South America	late Pleistocene/Holocene	4	Heusser et al. 1999	No pollen grains figured
Tristerix	Tristerix	Columbia	South America	Quaternary	4	Hooghiemstra 1984	Paper not accessible
Tristerix	Tristerix	SE. Brazil	South America	late Pleistocene	4	Behling 1997
Tristerix longebracteatus	Tristerix	Columbia	South America	Quaternary	4	Hooghiemstra 1984	Paper not accessible
* 1 = Early-middle Eocene mapped on Blakey's 50 Ma globe; 2 = late Eocene-Oligocene (35 Ma); 3 = Miocene/Pliocene (20 Ma); 4 = Pleistocene/Holocene (modern world)
† Image similar to Passovia with Type C pollen, but lacking characteristics usual seen in LM pictures of Oryctanthus (Pollen Type D; see Grímsson et al., 2016)
‡ The authors included pollen of distinct types under the same name. Of the pollen figured in Plate 1, four could represent Loranthaceae, but this would need further confirmation
