# Supplementary material for: Eocene Loranthaceae pollen pushes back divergence ages for major splits in the family
Source: PeerJ. 2017 Jun 7;5:e3373. doi: 10.7717/peerj.3373 (PMC5466002; doi:10.7717/peerj.3373)
Supplement: Supplemental Information 5 — Tabulation of (partly) competing split support using different gene samples, based on inferences done in course of analysis step 3 (see File S1). See also Splits-NEXUS files included in the according subfolder in the online supplementary archive (OSA). [file peerj-05-3373-s005.xlsx]

## Sheet: Summary
File S5. Maximum likelihood nonparametric bootstrap support (BSML) and posterior probabilities (PP) for preferred and alternative splits
using the data matrices of Step 3 (see File S1): concatenated nuclear (nr) and plastid (cp) data, plastid data only, nuclear data only, with or without including the most-divergent non-coding plastid gene region (trnL/LF); (colour-annotated) Splits-NEXUS files can be found in the accordingly named OSA subfolder (folder "Step 3"). Results for the taxon-reduced dataset used for dating are shown in …
	All data				Cp only			Nr only
	incl. trnL/LF			excl. trnL/LF	incl. trnLLF		excl. trnLLF
Number of species	42	110		101	101		101	72
Number of necessary BS replicates/sampled Bayesian topologies	600	850	2000	700	550	2000	700	550
Phylogenetic split/clade*	BSML	BSML	PP**	BSML	BSML	PP**	BSML	BSML	PP**
Root parasites | aerial parasites	<20	<20	<20	29.9	36.7	52.5	50.4	<20	<20
Nuytsia + Atkinsonia	<20	<20	<20	28.9	30	42	54.2	<20	<20
Nuytsia + Lor'eae | Gaiad'eae + Psitt'eae + Elytr'eae	<20	<20	<20	<20	31	35.5	<20	<20	<20
Nuytsia + Gaiadendron +Tristerix | all other Loranthaceae	<20	<20	<20	<20	<20	<20	<20	23	76.2
Nuytsia + Tristerix	42	33.7	44.4	<20	<20	<20	<20	45.8	47.9
Gaiad'eae + Elytr'eae + Psitt'eae (excl. Tristerix and Tupeia)	<20	<20	57	<20	<20	<20	<20	<20	<20
Elytr'eae + Psitt'eae (excl. Tristerix and Tupeia) + Atkinsonia	25	31.2	68.9	<20	<20	<20	<20	<20	82.8
Tristerix + Lorantheae + Tupeia	<20	<20	59.7	<20	<20	<20	<20	<20	<20
Tristerix + Lorantheae	<20	<20	52	<20	<20	<20	<20	<20	<20
Gaiadendreae	<20	<20	<20	<20	25.6	<20	<20	<20	<20
Psittacantheae incl. Tupeia	<20	<20	<20	<20	<20	69.2	<20	<20	<20
Psittacantheae (excl. Tupeia; = New World clade)	<20	<20	<20	<20	<20	72.4	<20	<20	<20
Notantherinae	<20	<10	<20	<20	<20	<20	<20	<10	<1
Desmaria + Aetanthus†	N/A	93.7	100	89.5	N/A			91.4	99.8
Notanthera + Elytrantheae	56.8	40.1	97.5	<20	21.2	<20	<20	37.6	81.7
Notanthera + Lepidaria sp. Nickrent 4044	N/A	<20	<20	<20	<20	<20	<20	44.5	69
Notanthera + Ligarinae + Psittacanthinae	<20	<20	<20	<20	27.6	86.6	<20	<20	<20
Elytrantheae	81.6	83.4	97.4	22.2	79.8	99.1	<20	<20	23.4
Alepis + Peraxilla [= Clade A‡]	100	98.8	100	90.8	99.4	100	92	23.4	30.4
Clade including all other genera of Elytrantheae [= Clade B‡]	100	92	99.8	<20	88.7	99	<20	34.5	69.1	#
Amylotheca	—§	<20	0	<20	<2	0	<20	—§
Decaisnina	—§	99.1	100	61.7	99	100	57.7	—§
Lepidaria	—§	26.9	0	<20	20.3	<20	<20	—§
Lysiana	—§	100	100	93	99.8	100	93.2	100	100
Macrosolen	—§	100	100	96.2	100	100	95.2	—§
Notanthera + Ligarinae	<20	<20	<5	<20	25	70.6	41.7	<20	<20
Ligarinae	<20	<20	<20	<20	44.7	78.9	20.7	<20	<20
Tristerix	—§	100	100	97.7	100	100	98.5	—§
Psittacanthinae (Aetanthus not considered†)	100	96.8	100	76.6	99	100	79.1	91.6	98.3
Psittacanthus	—§	<20	<20	<20	<20	60.2	<20	<20	<20
C- and D-type pollen clade	94	77.6	100	<20	95.8	99.9	<20	26.1	54.7
Cladocolea + Struthanthus [compact B-type pollen]	100	44.5	50	<20	50.1	75.9	<20	<20	24.2
Cladocolea	—§	<20	<20	<20	<20	<20	<20	—§
Struthanthus	67.3	<20	68.6	23	<20	<20	21	70.7	92
Tripodanthus	—§	69.1	94.6	<20	70	81.1	21.1	—§
Lorantheae	100	99.8	100	77.3	100	100	72.5	92.7	100
Ileostylinae + Loranthinae	25.3	51	64.9	59.5	85.8	79	71.4	<10	<10
Ileostylinae + Lorantheae core clade	65.3	<20	<20	<20	<20	<20	<20	60	92.5
Loranthinae + Lorantheae core clade	<10	29.1	20.1	<20	<20	<20	<20	33.4	<10
Ileostylinae	100	100	100	97	100	100	91.8	98.5	100
Loranthinae	100	100	100	98.9	99.8	100	98.5	97.8	100
Loranthus	—§	100	100	98.8	83.2	44.6	72.8	99.8	100
Lorantheae core clade [= Clade I/J‡]	100	94.7	100	76.2	94.7	100	49.2	97.4	100
Amyeminae	100	49.5	50	39.5	<20	<20	<20	51.2	58.6
Amyeminae save Baranthus	N/A	83.6	100	56.4	92.1	100	43.5	78.3	100
Dendr'inae + Scur'inae + Emel'inae + Tap'inae	96.1	22	<20	39	21.2	39	<20	23.8	<20
As above but excl. Hel. cylindrica	N/A	<20	<20	<20	<20	<20	<20	81.4	100
Scurrulinae	100	88.2	99.9	<20	89	99.9	<20	69.6	98.6
Scurrula	—§	99.5	100	96.4	100	100	98.7	64	97.5
Dendrophthoinae	N/A	<20	<20	<20	<20	<20	<20	<20	<20
Dendrophthoe + Hel. coccinae (+ Tolypanthus involucratus)	N/A	87.7	99.9	71.2	85	98.4	72	51	85.2
Dendrophthoe	N/A	60.1	92.2	47.2	21.8	56.5	22.8	90.3	100
Helixanthera [Hel.]	N/A	<20	<1	<20	<20	<20	<20	<20	<20
Emelianthinae + Tapinanthinae	99.5	<20	<20	<20	<20	<20	<20	27	45.4
Emelianthinae + Tapinanthinae excl. Tolypanthus	N/A	23.7	<20	<20	<20	<20	<20	N/A
Emelianthinae (incl. Hel. kirkii)	55.6	46.2	72.8	<20	53	82.1	45.1	<20	<20
Tapinanthinae	33.1	<20	<20	<20	<20	<20	<20	<20	<20
Englerina	N/A	<10	0	<20	—§			<20	39.3
Oncocalyx	—§	<20	0	<20	<20	0	<20	—§
Plicosepalus	N/A	<20	<20	<20	<20	<20	<20	—§
Tapinanthus	N/A	<10	0	<20	<20	<10	<20	<20	<20
Hel. kirkii + Moquiniella (rubra)	N/A	71	47.3	64.5	N/A			57	58.2
* Included are splits referring to morphologically defined taxa (tribes, subtribes according Nickrent et al. 2010; genera covered by more than a single species) and inter- to infra(sub)tribal splits that occurred in at least 40% of the bootstrap (pseudo)replicates in one of the listed analyses. Splits with grey background refer to splits preferred by the Bayesian analysis (PP > 0.5; PP of all alt…
** PP multiplied by 100
† Aetanthus is misplaced due to data insufficiency (only partial 18S data available, see also Fig. S1-1; Grímsson et al. 2017)
‡ Clade names according to Vidal-Russell & Nickrent (2008)
§ Represented by a single accession
# Clade includes Notanthera
	.
