# Supplementary material for: Eocene Loranthaceae pollen pushes back divergence ages for major splits in the family
Source: PeerJ. 2017 Jun 7;5:e3373. doi: 10.7717/peerj.3373 (PMC5466002; doi:10.7717/peerj.3373)
Supplement: Supplemental Information 7 [file peerj-05-3373-s007.xlsx]

## Sheet: Tabelle1
File S7. Accompanying palaeovegetation (family-level list) of here-in covered northern hemispheric sites comprising Loranthaceae fossils.
	Family	Potential host family (see File S6)	Claiborne Group (see text-Table 1)	Aamaruutissaa (own obs.)	Stolzenbach (own obs.)	Profen (own obs.)	Changchang (Spicer et al. 2014)	Theiss (own obs.)	Altmittweida (see text-Table 1)
Gymnosperms	Pinaceae	Yes	Not reported	Present	Present	Present	Present	Present	Present
Gymnosperms	Podocarpaceae	Yes	Not reported	Not seen	Not seen	Not seen	Present	Not seen	Not reported
Gymnosperms	Cupressaceae	Yes	Not reported	Present	Present	Present	Not reported	Present	Present
Gymnosperms	Sciadopityaceae	Not in list	Not reported	Present	Not seen	Not seen	Not reported	Not seen	Not reported
Gymnosperms	Ephedraceae	Not in list	Not reported	Not seen	Not seen	Not seen	Present	Not seen	Not reported
Gymnosperms	Cycadaceae	Not in list	Not reported	Present	Not seen	Not seen	Not reported	Not seen	Not reported
Angiosperms	Adoxaceae	Yes	Not reported	Present	Not seen	Not seen	Not reported	Not seen	Not reported
Angiosperms	Altingiaceae	Yes	Present	Present	Not seen	Present	Present	Not seen	Present
Angiosperms	Amaranthaceae	Yes	Not reported	Not seen	Not seen	Not seen	Present	Not seen	Not reported
Angiosperms	Annonaceae	Yes	Present	Not seen	Present	Not seen	Not reported	Not seen	Not reported
Angiosperms	Anacardiaceae	Yes	Not reported	Not seen	Present	Present	Not reported	Not seen	Not reported
Angiosperms	Alangiaceae	Not in list	Not reported	Not seen	Present	Present	Not reported	Not seen	Not reported
Angiosperms	Apiaceae	Not in list	Not reported	Not seen	Present	Present	Not reported	Not seen	Not reported
Angiosperms	Apocynaceae	Yes	Present	Not seen	Not seen	Not seen	Not reported	Not seen	Not reported
Angiosperms	Aponogetonaceae	No	Not reported	Present	Not seen	Not seen	Not reported	Not seen	Not reported
Angiosperms	Aptandraceae	Not in list	Present	Not seen	Not seen	Not seen	Not reported	Not seen	Not reported
Angiosperms	Aquifoliaceae	Yes	Present	Present	Present	Present	Not reported	Present	Present
Angiosperms	Araceae	No	Present	Present	Not seen	Present	Not reported	Present	Present
Angiosperms	Araliaceae	Yes	Present	Present	Present	Present	Not reported	Not seen	Present
Angiosperms	Arecaceae	No	Not reported	Present	Not seen	Present	Present	Present	Present
Angiosperms	Betulaceae	Yes	Not reported	Present	Not seen	Not seen	Present	Present	Present
Angiosperms	Bignoniaceae	Yes	Present	Not seen	Not seen	Not seen	Not reported	Not seen	Not reported
Angiosperms	Burseraceae	Yes	Not reported	Not seen	Present	Present	Not reported	Not seen	Not reported
Angiosperms	Buxaceae	Not in list	Not reported	Not seen	Present	Present	Not reported	Not seen	Not reported
Angiosperms	Cabombaceae	No	Not reported	Not seen	Present	Not seen	Not reported	Not seen	Not reported
Angiosperms	Cannabaceae	Yes	Not reported	Present	Not seen	Not seen	Not reported	Not seen	Not reported
Angiosperms	Caprifoliaceae	Yes	Not reported	Present	Present	Present	Not reported	Present	Not reported
Angiosperms	Celastraceae	Yes	Not reported	Not seen	Present	Not seen	Not reported	Not seen	Not reported
Angiosperms	Cercidiphyllaceae	Not in list	Not reported	Present	Not seen	Not seen	Not reported	Not seen	Not reported
Angiosperms	Clethraceae	Yes	Not reported	Present	Not seen	Not seen	Not reported	Not seen	Present
Angiosperms	Chloranthaceae	No	Not reported	Not seen	Present	Not seen	Not reported	Not seen	Not reported
Angiosperms	Combretaceae	Yes	Not reported	Not seen	Present	Present	Not reported	Not seen	Not reported
Angiosperms	Convolvulaceae	Not in list	Not reported	Not seen	Present	Present	Not reported	Not seen	Not reported
Angiosperms	Cornaceae	Yes	Present	Present	Present	Present	Not reported	Present	Present
Angiosperms	Cucurbitaceae	No	Not reported	Not seen	Not seen	Not seen	Present	Present	Present
Angiosperms	Cyperaceae	No	Not reported	Not seen	Not seen	Not seen	Not reported	Not seen	Present
Angiosperms	Cyrillaceae	Not in list	Present	Not seen	Present	Present	Not reported	Not seen	Not reported
Angiosperms	Ebenaceae	Yes	Not reported	Not seen	Not seen	Not seen	Not reported	Not seen	Not reported
Angiosperms	Ericaceae	Yes	Not reported	Present	Present	Present	Not reported	Present	Present
Angiosperms	Eucommiaceae	Not in list	Not reported	Present	Present	Present	Not reported	Not seen	Present
Angiosperms	Euphorbiaceae	Yes	Present	Present	Present	Present	Not reported	Not seen	Not reported
Angiosperms	Fabaceae	Yes	Present	Not seen	Present	Present	Present	Not seen	Not reported
Angiosperms	Fagaceae	Yes	Present	Present	Present	Present	Present	Present	Present
Angiosperms	Hamamelidaceae	Yes	Present	Not seen	Present	Present	Present	Present	Not reported
Angiosperms	Hydrocharitaceae	No	Not reported	Not seen	Not seen	Not seen	Not reported	Not seen	Present
Angiosperms	Icacinaceae	Yes	Not reported	Not seen	Present	Present	Not reported	Not seen	Not reported
Angiosperms	Iteaceae	Not in list	Not reported	Present	Not seen	Not seen	Not reported	Not seen	Not reported
Angiosperms	Juglandaceae	Yes	Present	Present	Present	Present	Present	Present	Present
Angiosperms	Lauraceae	Yes	Present	Not seen	Present	Not seen	Present	Not seen	Not reported
Angiosperms	Lecythidaceae	Yes	Not reported	Not seen	Present	Present	Not reported	Not seen	Not reported
Angiosperms	Lythraceae	Yes	Not reported	Present	Not seen	Not seen	Not reported	Present	Present
Angiosperms	Magnoliaceae	Yes	Present	Not seen	Not seen	Not seen	Not reported	Not seen	Not reported
Angiosperms	Malpighiaceae	Yes	Present	Not seen	Not seen	Not seen	Not reported	Not seen	Not reported
Angiosperms	Malvaceae	Yes	Not reported	Present	Present	Present	Present	Present	Present
Angiosperms	Meliaceae	Yes	Not reported	Not seen	Present	Present	Not reported	Not seen	Not reported
Angiosperms	Moraceae	Yes	Present	Not seen	Present	Present	Not reported	Not seen	Not reported
Angiosperms	Musaceae	No	Not reported	Not seen	Not seen	Not seen	Present	Not seen	Not reported
Angiosperms	Myricaceae	Not in list	Not reported	Present	Present	Present	Present	Present	Present
Angiosperms	Myrthaceae	Yes	Present	Not seen	Not seen	Not seen	Present	Not seen	Not reported
Angiosperms	Nelumbonaceae	No	Not reported	Not seen	Not seen	Not seen	Present	Not seen	Not reported
Angiosperms	Nymphaeaceae	No	Not reported	Not seen	Present	Present	Not reported	Not seen	Not reported
Angiosperms	Oleaceae	Yes	Present	Present	Present	Present	Not reported	Present	Present
Angiosperms	Onagraceae	Yes	Not reported	Not seen	Present	Present	Present	Present	Not reported
Angiosperms	Poaceae	No	Not reported	Not seen	Not seen	Present	Not reported	Not seen	Not reported
Angiosperms	Platanaceae	Not in list	Present	Present	Present	Present	Not reported	Present	Present
Angiosperms	Ranunculaceae	Not in list	Not reported	Not seen	Not seen	Not seen	Not reported	Not seen	Present
Angiosperms	Restionaceae	No	Not reported	Not seen	Not seen	Present	Not reported	Not seen	Not reported
Angiosperms	Rhamnaceae	Yes	Present	Not seen	Present	Present	Not reported	Not seen	Present
Angiosperms	Rosaceae	Yes	Not reported	Present	Not seen	Not seen	Not reported	Present	Present
Angiosperms	Rubiaceae	Yes	Present	Not seen	Not seen	Not seen	Not reported	Not seen	Present
Angiosperms	Rutaceae	Yes	Not reported	Present	Present	Present	Present	Not seen	Present
Angiosperms	Salicaceae	Yes	Present	Present	Not seen	Not seen	Present	Not seen	Present
Angiosperms	Sapindaceae	Yes	Present	Present	Present	Present	Present	Present	Present
Angiosperms	Sapotaceae	Yes	Not reported	Not seen	Present	Present	Not reported	Present	Present
Angiosperms	Saururaceae	No	Not reported	Not seen	Present	Not seen	Not reported	Not seen	Not reported
Angiosperms	Schisandraceae	Yes	Not reported	Not seen	Present	Not seen	Not reported	Not seen	Not reported
Angiosperms	Smilacaeae	No	Present	Not seen	Not seen	Not seen	Not reported	Not seen	Not reported
Angiosperms	Staphylaceae	Not in list	Not reported	Not seen	Present	Not seen	Not reported	Not seen	Not reported
Angiosperms	Stryracaceae	Not in list	Not reported	Not seen	Not seen	Not seen	Not reported	Not seen	Present
Angiosperms	Symplocaceae	Yes	Not reported	Not seen	Present	Present	Present	Present	Present
Angiosperms	Theaceae	Yes	Present	Not seen	Present	Present	Not reported	Not seen	Not reported
Angiosperms	Thymelaeaceae	Yes	Not reported	Not seen	Present	Present	Not reported	Not seen	Not reported
Angiosperms	Trochodendraceae	Not in list	Not reported	Not seen	Not seen	Not seen	Present	Not seen	Not reported
Angiosperms	Typhaceae	No	Not reported	Present	Not seen	Not seen	Not reported	Not seen	Present
Angiosperms	Ulmaceae	Yes	Not reported	Present	Present	Present	Present	Present	Present
Angiosperms	Vitaceae	Not in list	Not reported	Present	Present	Present	Not reported	Present	Present
Angiosperms	Zingiberaceae	No	Not reported	Present	Not seen	Not seen	Not reported	Not seen	Present
Present at all localities
Present at all localities, where pollen floras were/are studied using LM/SEM
