# Supplementary material for: Eocene Loranthaceae pollen pushes back divergence ages for major splits in the family
Source: PeerJ. 2017 Jun 7;5:e3373. doi: 10.7717/peerj.3373 (PMC5466002; doi:10.7717/peerj.3373)
Supplement: Supplemental Information 8 — This archive includes all data and analysis files referred to in the main text and supplementary files that are needed to reproduce the shown results. See GuideToFiles.txt for naming schemes and contents of each subfolder included in this archive, and File S1 for analysis set-ups and further background information. [file peerj-05-3373-s008.zip]

Archive with 203 entries (201 files):
- Step1_Preanalysis/01_18S.all.epf
- Step1_Preanalysis/03_25S.all.epf
- Step1_Preanalysis/04_matK.all.epf
- Step1_Preanalysis/05_trnLF.all.epf
- Step1_Preanalysis/05_trnLF.all.epf.reduced
- Step1_Preanalysis/06_rbcL.all.epf
- Step1_Preanalysis/06_rbcL.all.epf.reduced
- Step1_Preanalysis/RAxML_bestTree.18S
- Step1_Preanalysis/RAxML_bestTree.25S
- Step1_Preanalysis/RAxML_bestTree.matK
- Step1_Preanalysis/RAxML_bestTree.rbcL
- Step1_Preanalysis/RAxML_bestTree.trnLF
- Step1_Preanalysis/RAxML_bipartitions.18S
- Step1_Preanalysis/RAxML_bipartitions.25S
- Step1_Preanalysis/RAxML_bipartitions.matK
- Step1_Preanalysis/RAxML_bipartitions.rbcL
- Step1_Preanalysis/RAxML_bipartitions.trnLF
- Step1_Preanalysis/RAxML_bipartitionsBranchLabels.18S
- Step1_Preanalysis/RAxML_bipartitionsBranchLabels.25S
- Step1_Preanalysis/RAxML_bipartitionsBranchLabels.matK
- Step1_Preanalysis/RAxML_bipartitionsBranchLabels.rbcL
- Step1_Preanalysis/RAxML_bipartitionsBranchLabels.trnLF
- Step1_Preanalysis/RAxML_bootstrap.18S
- Step1_Preanalysis/RAxML_bootstrap.25S
- Step1_Preanalysis/RAxML_bootstrap.matK
- Step1_Preanalysis/RAxML_bootstrap.rbcL
- Step1_Preanalysis/RAxML_bootstrap.trnLF
- Step1_Preanalysis/RAxML_info.18S
- Step1_Preanalysis/RAxML_info.25S
- Step1_Preanalysis/RAxML_info.matK
- Step1_Preanalysis/RAxML_info.rbcL
- Step1_Preanalysis/RAxML_info.trnLF
- Step1_Preanalysis/runner_preanalysis.sh
- Step2_Consensi/01_18S.all.c.g.m1.epf
- Step2_Consensi/01_18S.all.c.g.m1.nex
- Step2_Consensi/01_18S.all.c.m1.epf
- Step2_Consensi/01_18S.all.c.m1.nex
- Step2_Consensi/01_18S.all.v.g.m1.epf
- Step2_Consensi/01_18S.all.v.g.m1.nex
- Step2_Consensi/01_18S.all.v.m1.epf
- Step2_Consensi/01_18S.all.v.m1.nex
- Step2_Consensi/03_25S.all.c.g.m1.epf
- Step2_Consensi/03_25S.all.c.g.m1.nex
- Step2_Consensi/03_25S.all.c.m1.epf
- Step2_Consensi/03_25S.all.c.m1.nex
- Step2_Consensi/03_25S.all.v.g.m1.epf
- Step2_Consensi/03_25S.all.v.g.m1.nex
- Step2_Consensi/03_25S.all.v.m1.epf
- Step2_Consensi/03_25S.all.v.m1.nex
- Step2_Consensi/04_matK.all.c.g.m1.epf
- Step2_Consensi/04_matK.all.c.g.m1.nex
- Step2_Consensi/04_matK.all.c.m1.epf
- Step2_Consensi/04_matK.all.c.m1.nex
- Step2_Consensi/04_matK.all.v.g.m1.epf
- Step2_Consensi/04_matK.all.v.g.m1.nex
- Step2_Consensi/04_matK.all.v.m1.epf
- Step2_Consensi/04_matK.all.v.m1.nex
- Step2_Consensi/05_trnLF.all.c.g.m1.epf
- Step2_Consensi/05_trnLF.all.c.g.m1.nex
- Step2_Consensi/05_trnLF.all.c.m1.epf
- Step2_Consensi/05_trnLF.all.c.m1.nex
- Step2_Consensi/05_trnLF.all.v.g.m1.epf
- Step2_Consensi/05_trnLF.all.v.g.m1.nex
- Step2_Consensi/05_trnLF.all.v.m1.epf
- Step2_Consensi/05_trnLF.all.v.m1.nex
- Step4_rooting_with_Beast/alignment1.ANNTREE_target_heights
- Step4_rooting_with_Beast/alignment1.xml
- Step4_rooting_with_Beast/alignment2.ANNTREE_target_heights
- Step4_rooting_with_Beast/alignment2.xml
- Step4_rooting_with_Beast/alignment3.ANNTREE_target_heights
- Step4_rooting_with_Beast/alignment3.xml
- Step4_rooting_with_Beast/alignment4.ANNTREE_target_heights
- Step4_rooting_with_Beast/alignment4.xml
- Step4_rooting_with_Beast/alignment5.ANNTREE_target_heights
- Step4_rooting_with_Beast/alignment5.xml
- Step4_rooting_with_Beast/reduced_alignment.tre
- Step4_rooting_with_Beast/reduced_alignment.xml
- Step5_DatingAll/RootingScenario1.00_conc.all.xml
- Step5_DatingAll/RootingScenario2.00_conc.all.xml
- Step5_DatingAll/RootingScenario3.00_conc.all.xml
- Step5_DatingAll/RS1_00_conc_all1.trees.annotated
- Step5_DatingAll/RS3_00_conc_all1.trees.annotated
- Step6_FinalDating/annotated_combined_root1.tree
- Step6_FinalDating/annotated_combined_root2.tree
- Step6_FinalDating/annotated_combined_root3.tree
- Step6_FinalDating/annotated_combined_root4.tree
- Step6_FinalDating/Scenario_0_no_constraint.xml
- Step6_FinalDating/Scenario_4_reduced_classic_node_dating_truetree.xml
- Step3_speciestrees/00_comb.all.c.m1.nex
- Step3_speciestrees/00_conc.all.c.m1.nex
- Step3_speciestrees/00_conc.all.c.m1.simple.nex
- Step3_speciestrees/00_conc.red.c.m1.simple.nex
- Step3_speciestrees/00a_nr.all.c.m1.nex
- Step3_speciestrees/00a_nr.all.c.m1.simple.nex
- Step3_speciestrees/00b_cp.all.c.m1.nex
- Step3_speciestrees/00b_cp.all.c.m1.simple.nex
- Step3_speciestrees/BI/
- Step3_speciestrees/BI/00_conc.all.c.m1.simple.nex.run1.p
- Step3_speciestrees/BI/00_conc.all.c.m1.simple.nex.run1.t
- Step3_speciestrees/BI/00_conc.all.c.m1.simple.nex.run2.p
- Step3_speciestrees/BI/00_conc.all.c.m1.simple.nex.run2.t
- Step3_speciestrees/BI/00a_nr.all.c.m1.simple.nex.run1.p
- Step3_speciestrees/BI/00a_nr.all.c.m1.simple.nex.run1.t
- Step3_speciestrees/BI/00a_nr.all.c.m1.simple.nex.run2.p
- Step3_speciestrees/BI/00a_nr.all.c.m1.simple.nex.run2.t
- Step3_speciestrees/BI/00b_cp.all.c.m1.simple.nex.run1.p
- Step3_speciestrees/BI/00b_cp.all.c.m1.simple.nex.run1.t
- Step3_speciestrees/BI/00b_cp.all.c.m1.simple.nex.run2.p
- Step3_speciestrees/BI/00b_cp.all.c.m1.simple.nex.run2.t
- Step3_speciestrees/ML/
- Step3_speciestrees/ML/00_conc.all.c.m1.epf
- Step3_speciestrees/ML/00_conc.all.c.m1.epf.exLF
- Step3_speciestrees/ML/00_conc.all.c.m1.epf.exLF.reduced
- Step3_speciestrees/ML/00_conc.all.c.m1.epf.reduced
- Step3_speciestrees/ML/00a_nr.all.c.m1.epf
- Step3_speciestrees/ML/00a_nr.all.c.m1.epf.reduced
- Step3_speciestrees/ML/00b_cp.all.c.m1.epf
- Step3_speciestrees/ML/00b_cp.all.c.m1.epf.exLF
- Step3_speciestrees/ML/00b_cp.all.c.m1.epf.exLF.reduced
- Step3_speciestrees/ML/00b_cp.all.c.m1.epf.reduced
- Step3_speciestrees/ML/part
- Step3_speciestrees/ML/part.exLF
- Step3_speciestrees/ML/part.exLF.reduced
- Step3_speciestrees/ML/part.reduced
- Step3_speciestrees/ML/part_cp
- Step3_speciestrees/ML/part_cp.exLF
- Step3_speciestrees/ML/part_cp.exLF.reduced
- Step3_speciestrees/ML/part_cp.reduced
- Step3_speciestrees/ML/part_nr
- Step3_speciestrees/ML/part_nr.reduced
- Step3_speciestrees/ML/RAxML_bestTree.cp.noq
- Step3_speciestrees/ML/RAxML_bestTree.cp.q
- Step3_speciestrees/ML/RAxML_bestTree.cp_exLF.noq
- Step3_speciestrees/ML/RAxML_bestTree.cp_exLF.q
- Step3_speciestrees/ML/RAxML_bestTree.exLF.noq
- Step3_speciestrees/ML/RAxML_bestTree.exLF.q
- Step3_speciestrees/ML/RAxML_bestTree.noq
- Step3_speciestrees/ML/RAxML_bestTree.nr.noq
- Step3_speciestrees/ML/RAxML_bestTree.nr.q
- Step3_speciestrees/ML/RAxML_bestTree.q
- Step3_speciestrees/ML/RAxML_bipartitions.cp.noq
- Step3_speciestrees/ML/RAxML_bipartitions.cp.q
- Step3_speciestrees/ML/RAxML_bipartitions.cp_exLF.noq
- Step3_speciestrees/ML/RAxML_bipartitions.cp_exLF.q
- Step3_speciestrees/ML/RAxML_bipartitions.exLF.noq
- Step3_speciestrees/ML/RAxML_bipartitions.exLF.q
- Step3_speciestrees/ML/RAxML_bipartitions.noq
- Step3_speciestrees/ML/RAxML_bipartitions.nr.noq
- Step3_speciestrees/ML/RAxML_bipartitions.nr.q
- Step3_speciestrees/ML/RAxML_bipartitions.q
- Step3_speciestrees/ML/RAxML_bipartitionsBranchLabels.cp.noq
- Step3_speciestrees/ML/RAxML_bipartitionsBranchLabels.cp.q
- Step3_speciestrees/ML/RAxML_bipartitionsBranchLabels.cp_exLF.noq
- Step3_speciestrees/ML/RAxML_bipartitionsBranchLabels.cp_exLF.q
- Step3_speciestrees/ML/RAxML_bipartitionsBranchLabels.exLF.noq
- Step3_speciestrees/ML/RAxML_bipartitionsBranchLabels.exLF.q
- Step3_speciestrees/ML/RAxML_bipartitionsBranchLabels.noq
- Step3_speciestrees/ML/RAxML_bipartitionsBranchLabels.nr.noq
- Step3_speciestrees/ML/RAxML_bipartitionsBranchLabels.nr.q
- Step3_speciestrees/ML/RAxML_bipartitionsBranchLabels.q
- Step3_speciestrees/ML/RAxML_bootstrap.cp.noq
- Step3_speciestrees/ML/RAxML_bootstrap.cp.q
- Step3_speciestrees/ML/RAxML_bootstrap.cp_exLF.noq
- Step3_speciestrees/ML/RAxML_bootstrap.cp_exLF.q
- Step3_speciestrees/ML/RAxML_bootstrap.exLF.noq
- Step3_speciestrees/ML/RAxML_bootstrap.exLF.q
- Step3_speciestrees/ML/RAxML_bootstrap.noq
- Step3_speciestrees/ML/RAxML_bootstrap.nr.noq
- Step3_speciestrees/ML/RAxML_bootstrap.nr.q
- Step3_speciestrees/ML/RAxML_bootstrap.q
- Step3_speciestrees/ML/RAxML_info.cp.noq
- Step3_speciestrees/ML/RAxML_info.cp.q
- Step3_speciestrees/ML/RAxML_info.cp_exLF.noq
- Step3_speciestrees/ML/RAxML_info.cp_exLF.q
- Step3_speciestrees/ML/RAxML_info.exLF.noq
- Step3_speciestrees/ML/RAxML_info.exLF.q
- Step3_speciestrees/ML/RAxML_info.noq
- Step3_speciestrees/ML/RAxML_info.nr.noq
- Step3_speciestrees/ML/RAxML_info.nr.q
- Step3_speciestrees/ML/RAxML_info.q
- Step3_speciestrees/ML/runner_speciestrees.sh
- Step3_speciestrees/00_conc.all.PPNet.20plus.nxs
- Step3_speciestrees/00a_nr.all.PPNet.20plus.nxs
- Step3_speciestrees/00b_cp.all.PPNet.20plus.nxs
- Step3_speciestrees/00b_cp_exLF.all.q.BSNet.20plus.nxs
- Step3_speciestrees/00_conc.all.BSNet.20plus.nxs
- Step3_speciestrees/00_conc_exLF.all.BSNet.20plus.nxs
- Step3_speciestrees/00a_nr.all.BSNet.20plux.nxs
- Step3_speciestrees/00b_cp.all.BSNet.20plus.nxs
- GuideToFiles.txt
- Step3_speciestrees/ML/00_conc.red.epf
- Step3_speciestrees/ML/RAxML_bestTree.redTaxSet.noq
- Step3_speciestrees/ML/RAxML_bestTree.redTaxSet.q
- Step3_speciestrees/ML/RAxML_bipartitions.redTaxSet.noq
- Step3_speciestrees/ML/RAxML_bipartitions.redTaxSet.q
- Step3_speciestrees/ML/RAxML_bipartitionsBranchLabels.redTaxSet.noq
- Step3_speciestrees/ML/RAxML_bipartitionsBranchLabels.redTaxSet.q
- Step3_speciestrees/ML/RAxML_bootstrap.redTaxSet.noq
- Step3_speciestrees/ML/RAxML_bootstrap.redTaxSet.q
- Step3_speciestrees/ML/RAxML_info.redTaxSet.noq
- Step3_speciestrees/ML/RAxML_info.redTaxSet.q
- Step3_speciestrees/ML/00_conc.red.epf.reduced
- Step3_speciestrees/00_conc.red.BSNet.20plus.nxs
