# Supplementary material for: Eocene Loranthaceae pollen pushes back divergence ages for major splits in the family
Source: PeerJ. 2017 Jun 7;5:e3373. doi: 10.7717/peerj.3373 (PMC5466002; doi:10.7717/peerj.3373)
Supplement: Supplemental Information 8 — This archive includes all data and analysis files referred to in the main text and supplementary files that are needed to reproduce the shown results. See GuideToFiles.txt for naming schemes and contents of each subfolder included in this archive, and File S1 for analysis set-ups and further background information. [file peerj-05-3373-s008.zip › Step1_Preanalysis/RAxML_bestTree.25S]

(Peraxilla_tetrapetala|EU544390|Nickrent_2744:0.00622027993710171263,(((((Macrosolen_cochinchinensis|EU544384|Nickrent_4038:0.01886233612017673006,Lepidaria_cf__forbesii|EU544378|Nickrent_4044:0.06887235931516218213):0.00349186800277818043,(Amylotheca_duthieana|EU544356|Nickrent_4022:0.00094814916291094766,Loxanthera_speciosa|EU544382|Nickrent4026:0.04956788690046837198):0.00186827585619339914):0.00197666709833791733,(Decaisnina_triflora|EU544364|Nickrent_4491:0.01993362013936005039,Lepeostegeres_lancifolius|EU544379|Nickrent_4041:0.00794614189417280382):0.00217611318502394790):0.00000100000050002909,Lysiana_filifolia|EU544383|Nickrent_4449:0.00710301781093396634):0.01517541380635089275,(((Ligaria_cuneifolia|EF464477|Nickrent_4567:0.05877201706201603398,((Spragueanella_rhamnifolia|EU544401|Nickrent_4674:0.10610583348117189062,Ixocactus_sp_|EU544377|Nickrent_4332:0.20069525183837361171):0.05023216074467799774,Desmaria_mutabilis|EF464476|Nickrent_4510A:0.01070697683061432037):0.00031544636919499650):0.00304137865919957987,((Tripodanthus_acutifolius|EU544406|Nickrent_2969:0.01290128961909271614,(((((Oryctanthus_occidentalis|EU544389|Nickrent_2763:0.01198086595933631204,Dendropemon_bicolor|EU544365|Nickrent_2172:0.00645734042183313331):0.01489867587639067369,(Helicanthes_elastica|EU544375|Nickrent_4906:0.37155552741570874176,Phthirusa_pyrifolia|EU544392|Nickrent_2762:0.00000100000050002909):0.02479969010766747833):0.00436780863091112363,(Struthanthus_oerstedii|EU544402|Nickrent_2728:0.00815859116411371196,Struthanthus_woodsonii|EU544403|Nickrent_2761:0.00621176962690669823):0.00210455387349738239):0.00155181488620743046,Cladocolea_gracilis|EU544362|Nickrent_3066:0.01497855801054550143):0.00189367968105494497,Psittacanthus_calyculatus|EU544394|Nickrent_4043:0.04205034827125021801):0.00280964718204253878):0.00900529925368633542,(((((Cecarria_obtusifolia|EU544361|Nickrent_4562:0.01867708691049525457,(Loranthus_europaeus|EU544380|Nickrent_2849:0.01454326123250110694,Loranthus_odoratus|EU544381|Nickrent_4977:0.01030835730253164620):0.01326718444502829504):0.00913206909258384644,(((Baratranthus_axanthus|EU544357|Nickrent_4029:0.02055147201389858139,(Sogerianthe_sessiflora|EU544400|Nickrent_4467:0.01377742423201568089,((Amyema_queenslandicum|EU544355|Nickrent_2788:0.00616891024080008874,(Dactyliophora_novae_guineae|EU544363|Nickrent_4563:0.00525122954998370230,Benthamina_alyxifolia|EU544359|Nickrent_4127:0.00987950135617621759):0.00340200484873085527):0.00303968775449224354,(Amyema_glabrum|EU544354|Nickrent_2794:0.01411976505701053805,Diplatia_furcata|EU544368|Nickrent_2824:0.08723130347384175365):0.00599211571356980666):0.00130658870550816601):0.00396133994169121321):0.00475000846566146426,((((Dendrophthoe_curvata|EU544367|Nickrent_4012:0.00831424705379506593,Dendrophthoe_longituba|EU544366|Nickrent_4010:0.00865350270273507888):0.01076931971029452401,Helixanthera_coccinea|EU544373|Nickrent_4019:0.01466094147589256519):0.00652277972074561362,(((((Globimetula_dinklagei|EU544372|Nickrent_3087:0.01590327317753784109,Emelianthe_panganensis|EU544369|Nickrent_4889:0.00926065103597504581):0.00300393756211340566,(Oedina_pendens|EU544386|Nickrent_4329:0.03560100597728236421,Erianthemum_dregei|EU544371|Nickrent_2985:0.00667803054486299560):0.00505451622669244715):0.00185312646194045905,(Septulina_glauca|EU544398|Nickrent_4089:0.00811910062295403794,(Moquiniella_rubra|DQ790207|D__Nickrent_3042:0.01925069907060356772,((Bakerella_sp_|EU544358|Nickrent_4161:0.00667586254001633142,((Actinanthella_menyharthii|EU544352|Nickrent_4375:0.01793437774216219069,Agelanthus_sansibarensis|EU544353|Nickrent_2987:0.01621327905164740221):0.00481451262186295692,(Berhautia_senegalensis|EU544360|Nickrent_4576:0.03200135533740491867,Oncocalyx_sulfureus|EU544388|Nickrent_2850:0.03146548547566663245):0.00191307478598616468):0.00692000726418524632):0.00218652814519180267,Phragmanthera_crassicaulis|EU544391|Phragmanthera_3037:0.01184737404986778257):0.00330059302914195848):0.00113282319921941899):0.00246559488637477847):0.00411177771107972163,(Plicosepalus_sagittifolius|EU544393|Nickrent_2852:0.04145502710482158737,(Oliverella_rubroviridis|EU544387|Nickrent_4330:0.02271127781373697904,(Englerina_ramulosa|EU544370|Nickrent_2984:0.02760716337897888006,Tapinanthus_constrictiflorus|EU544404|Nickrent_3088:0.01165192441855194584):0.00219086727135904763):0.01310802319228010146):0.00083129129158231922):0.00242928004022499675,(Helixanthera_cylindrica|EU544374|Nickrent_4037:0.01799350912803866429,(Vanwykia_remota|EU544407|Nickrent_4331:0.01443554436619757207,Socratina_bemarivensis|EU544399|Nickrent_4179:0.01828563512102707872):0.00724934089488014043):0.00091214689751166359):0.00237919838046052887):0.00105769771478246826,(Taxillus_chinensis|EU544405|Nickrent_4032:0.00538228928419740623,((Scurrula_pulverulenta|EU544396|Nickrent_4159:0.01067592660766807089,Scurrula_parasitica|EU544397|Nickrent_4004:0.00250955877010432260):0.00189366978979261277,Scurrula_ferruginea|EU544395|Nickrent_4008:0.00644631109593939416):0.00138723638208841237):0.00165797121979939120):0.00468562946771825927):0.00523539673931270981,(Muellerina_eucalyptoides|EU544385|Nickrent_4310:0.00586791873871701092,Ileostylus_micranthus|EU544376|Nickrent_2741:0.00951565202809174886):0.00844278828255209599):0.00663775155516308554):0.00692210986107005821,(Gaiadendron_punctatum|DQ790209|D__Nickrent_2729:0.02077177339488539207,(Nuytsia_floribunda|DQ790210|D__Nickrent_2747:0.02499213618158446087,Tristerix_corymbosus|EF464479|Nickrent_4572:0.01553166094701685304):0.00371676470583340865):0.00389414359873290665):0.00000100000050002909,Tupeia_antarctica|DQ790208|D__Nickrent_2742:0.01181555581489166472):0.00781870643862736178,Atkinsonia_ligustrina|EF464475|Nickrent_4344:0.00398804717088692331):0.00204581251017987593):0.00029235938917467129):0.00800030509972613456,Notanthera_heterophylla|EF464478|Nickrent_4372:0.03885865796017770601):0.00653098870377012350):0.00000100000050002909,Alepis_flavida|EF464474|Nickrent_2743:0.00687319005657972999):0.0;
