# Supplementary material for: Eocene Loranthaceae pollen pushes back divergence ages for major splits in the family
Source: PeerJ. 2017 Jun 7;5:e3373. doi: 10.7717/peerj.3373 (PMC5466002; doi:10.7717/peerj.3373)
Supplement: Supplemental Information 8 — This archive includes all data and analysis files referred to in the main text and supplementary files that are needed to reproduce the shown results. See GuideToFiles.txt for naming schemes and contents of each subfolder included in this archive, and File S1 for analysis set-ups and further background information. [file peerj-05-3373-s008.zip › Step1_Preanalysis/RAxML_bestTree.rbcL]

((Macrosolen_tricolor|HQ317771|LS37:0.00000100000050002909,Macrosolen_tricolor|HQ317772|LS38:0.00000100000050002909):0.00145283442232088948,(((Gaiadendron_punctatum|L26072|UNKNOWN:0.00719841146935086985,((((Tupeia_antarctica|DQ790133|D_Nickrent_2742:0.01105222474522730286,Moquiniella_rubra|DQ790132|D_Nickrent_3042:0.00792245688807836565):0.00706287830840390905,(((Benthamina_alyxifolia|AY957440|Nickrent_4127:0.00387501817175429052,Amyema_glabrum|EU544465|Nickrent_2794:0.01176446998786585818):0.00149639020959301612,((((Helixanthera_sampsonii|HQ317766|LS34:0.00000100000050002909,Helixanthera_sampsonii|HQ317765|LS33:0.00000100000050002909):0.00144609580867751828,(Taxillus_sclerophyllus|JQ933498|Chase_17408_K:0.00962599911251339063,(Dendrophthoe_lanosa|JN687563|A_Chveerach_P38_1:0.00802524392403018705,((Dendrophthoe_pentandra|HQ317759|LS27:0.00000100000050002909,Dendrophthoe_pentandra|HQ317760|LS32:0.00000100000050002909):0.00000100000050002909,Dendrophthoe_pentandra|JN687564|A_Chveerach_P51_2:0.00808738354476569964):0.00177620562734769126):0.00374021485309451902):0.00176267572779198901):0.00144253636346083317,((Dendrophthoe_nilgherrensis|JQ933297|Chase_17409_K:0.00315410697914733336,Englerina_ramulosa|EU544470|Nickrent_2984:0.01131759657286240256):0.00147286139179530541,(Agelanthus_sansibarensis|EU544464|Nickrent_2987:0.01052885730716675815,((Bakerella_sp_|EU544466|Nickrent_4161:0.00839234676731836181,(Tolypanthus_maclurei|HQ317758|LS02:0.00000100000050002909,Tolypanthus_maclurei|HQ317757|LS01:0.00000100000050002909):0.00144871998146893759):0.00000100000050002909,((Tapinanthus_sp_|EU213529|OM825:0.01384977172351995606,Septulina_glauca|AM235022|JC_Manning_2925_NBG:0.01375117868736991204):0.00000100000050002909,Moquiniella_rubra|AM235021|RBGK_5742:0.01170382197100077772):0.00257240072126468282):0.00000100000050002909):0.00099276192182587387):0.00000100000050002909):0.00191262330351067841,(((Helixanthera_parasitica|HQ317764|LS31:0.00000100000050002909,((Helixanthera_parasitica|HQ317763|LS30:0.00000100000050002909,Helixanthera_parasitica|HQ317762|LS29:0.00000100000050002909):0.00000100000050002909,Helixanthera_parasitica|HQ317761|LS28:0.00000100000050002909):0.00000100000050002909):0.00000100000050002909,Helixanthera_parasitica|JN687565|A_Chveerach_P93_3:0.00591182436114821332):0.00288148379068421754,((((Taxillus_limprichtii|HQ317792|LS13:0.00000100000050002909,Taxillus_limprichtii|HQ317791|LS12:0.00000100000050002909):0.00145697214318424545,(Taxillus_sutchuenensis|HQ317798|LS10:0.00000100000050002909,Taxillus_sutchuenensis|HQ317799|LS11:0.00000100000050002909):0.00143631501233888281):0.00000100000050002909,(Taxillus_nigrans|HQ317795|LS21:0.00000100000050002909,((((((Taxillus_chinensis|HQ317789|LS55:0.00000100000050002909,((Taxillus_chinensis|HQ317788|LS54:0.00000100000050002909,Taxillus_chinensis|HQ317783|LS07:0.00000100000050002909):0.00000100000050002909,(Taxillus_chinensis|HQ317785|LS09:0.00000100000050002909,(Taxillus_chinensis|HQ317790|LS56:0.00000100000050002909,((Taxillus_chinensis|HQ317784|LS08:0.00000100000050002909,Taxillus_chinensis|HQ317782|LS06:0.00000100000050002909):0.00000100000050002909,((Taxillus_chinensis|HQ317787|LS53:0.00000100000050002909,Taxillus_chinensis|HQ317786|LS52:0.00000100000050002909):0.00000100000050002909,Taxillus_chinensis|HQ317780|LS03:0.00000100000050002909):0.00000100000050002909):0.00000100000050002909):0.00000100000050002909):0.00000100000050002909):0.00000100000050002909):0.00000100000050002909,Taxillus_chinensis|HQ317781|LS04:0.00000100000050002909):0.00288170007364672029,Scurrula_sp_|JQ933474|MF_Watson_et_al_20812115_E:0.00000100000050002909):0.00000100000050002909,(Taxillus_sutchuenensis|HQ317796|LS16:0.00000100000050002909,Taxillus_sutchuenensis|HQ317797|LS17:0.00000100000050002909):0.00145641781813837302):0.00000100000050002909,Taxillus_nigrans|HQ317794|LS20:0.00000100000050002909):0.00000100000050002909,Taxillus_limprichtii|HQ317793|LS15:0.00000100000050002909):0.00000100000050002909):0.00000100000050002909):0.00000100000050002909,(((Scurrula_atropurpurea|KF114862|UNKNOWN:0.00000100000050002909,Scurrula_ferruginea|KF114863|UNKNOWN:0.00000100000050002909):0.00000100000050002909,(((Scurrula_parasitica|HQ317775|LS18:0.00000100000050002909,(Scurrula_chingii|HQ317773|LS25:0.00000100000050002909,(Scurrula_chingii|HQ317774|LS26:0.00000100000050002909,Scurrula_parasitica|HQ317779|LS58:0.00000100000050002909):0.00000100000050002909):0.00000100000050002909):0.00000100000050002909,Scurrula_parasitica|HQ317778|LS23:0.00000100000050002909):0.00000100000050002909,Scurrula_parasitica|HQ317777|LS57:0.00000100000050002909):0.00000100000050002909):0.00000100000050002909,Scurrula_parasitica|HQ317776|LS19:0.00143415043810784528):0.00434182127055487282):0.00440014637407152871):0.00290070184129656702):0.00000100000050002909):0.01223462941030670041,((Ileostylus_micranthus|EU544471|Nickrent_2741:0.00128075823640332194,Muellerina_eucalyptoides|EU544472|Nickrent_4310:0.01459974726122236291):0.00509678542693641195,(Loranthus_delavayi|HQ317767|LS39:0.00149835392012447055,(Loranthus_europaeus|JQ933393|Chase_14152_K:0.00000100000050002909,Cecarria_obtusifolia|EU544467|Nickrent_4562:0.00615670100299070717):0.00137496819211381841):0.01266361850267118914):0.00000100000050002909):0.00249575477323444195):0.00279006029061357533,(Desmaria_mutabilis|EF464527|Nickrent_4510A:0.01015916103604851475,(Peraxilla_tetrapetala|EU544473|Nickrent_2744:0.00000100000050002909,Peraxilla_tetrapetala|JQ933439|P_Douglass_8714_RNG:0.00000100000050002909):0.00859346472732973321):0.00146198196758912232):0.00000100000050002909,((Notanthera_heterophylla|EF464529|Nickrent_4372:0.01752123003379300187,(Ligaria_cuneifolia|EF464528|Nickrent_4567:0.03129704271491896145,(((Struthanthus_orbicularis|JQ592413|BioBot05045:0.00000100000050002909,(Struthanthus_orbicularis|JQ592415|BioBot05048:0.00000100000050002909,Struthanthus_orbicularis|JQ592414|BioBot05046:0.00000100000050002909):0.00000100000050002909):0.00550387251758347601,Tripodanthus_acutifolius|EU544475|Nickrent_4927:0.00000100000050002909):0.00119212395392076899,(Dendropemon_bicolor|EU544469|Nickrent_2700:0.00489431571212179707,(Struthanthus_woodsonii|EU544474|Nickrent_2761:0.00000100000050002909,(Struthanthus_orbicularis|JQ594621|RE_5125_1:0.00000100000050002909,Struthanthus_sp_|JQ594622|RE_5128_1:0.00000100000050002909):0.00176398346277848849):0.00000100000050002909):0.00155488887650483631):0.00603654173379314547):0.00316615756649261037):0.00127162303614307610,(Atkinsonia_ligustrina|EF464526|Nickrent_4344:0.00145538008631028253,Nuytsia_floribunda|DQ790134|D_Nickrent_2747:0.02122168781474163823):0.00000100000050002909):0.00106898619003033377):0.00000100000050002909):0.00156908761383658946,Tristerix_corymbosus|EF464530|Nickrent_4575E:0.02869754932167930053):0.00437510052207900398,((Macrosolen_cochinchinensis|HQ317768|LS05:0.00000100000050002909,(Macrosolen_cochinchinensis|HQ317770|LS36:0.00000100000050002909,Macrosolen_cochinchinensis|HQ317769|LS35:0.00000100000050002909):0.00000100000050002909):0.00147172363451883947,(Macrosolen_cochinchinensis|JQ933395|IWJ_Sinclair_DG_Long_5781_E:0.00305426296779515204,Macrosolen_cochinchinensis|JN687567|A_Chveerach_P31:0.00325618767121590253):0.00207068200597876253):0.00439738835468918114):0.00000100000050002909,Decaisnina_triflora|EU544468|Nickrent_4491:0.00655075454226932124):0.0;
