# Supplementary material for: Eocene Loranthaceae pollen pushes back divergence ages for major splits in the family
Source: PeerJ. 2017 Jun 7;5:e3373. doi: 10.7717/peerj.3373 (PMC5466002; doi:10.7717/peerj.3373)
Supplement: Supplemental Information 8 — This archive includes all data and analysis files referred to in the main text and supplementary files that are needed to reproduce the shown results. See GuideToFiles.txt for naming schemes and contents of each subfolder included in this archive, and File S1 for analysis set-ups and further background information. [file peerj-05-3373-s008.zip › Step1_Preanalysis/RAxML_bestTree.trnLF]

(((Peraxilla_tetrapetala|EU544502|Nickrent_2744:0.00000100000050002909,Peraxilla_tetrapetala|DQ340597|Calvin_and_Wilson_NZ98_03:0.00000100000050002909):0.00431238729685679695,(((Atkinsonia_ligustrina|DQ788714|Nickrent_4343:0.00000100000050002909,Atkinsonia_ligustrina|DQ340616|Calvin_and_Wilson_AU00_01:0.00213832921222719113):0.01300032497897738414,((((((Tripodanthus_acutifolius|HM010435|Nickrent_5326:0.00000100000050002909,(Tripodanthus_acutifolius|HM010443|Nickrent_5550:0.00000100000050002909,((Tripodanthus_acutifolius|HM010444|Nickrent_5551:0.00000100000050002909,(Tripodanthus_acutifolius|HM010434|Nickrent_5325:0.00638593454407068804,Tripodanthus_acutifolius|HM010431|Nickrent_5318:0.00000100000050002909):0.01250511826423708964):0.00000100000050002909,Tripodanthus_acutifolius|HM010440|Nickrent_5350:0.00000100000050002909):0.00000100000050002909):0.00000100000050002909):0.00307836523216587421,(((Tripodanthus_acutifolius|HM010432|Nickrent_5321:0.00000100000050002909,(((Tripodanthus_acutifolius|EU544513|Nickrent_4927:0.00000100000050002909,(((((Tripodanthus_acutifolius|HM010441|Nickrent_5548:0.00191626419714645431,Tripodanthus_acutifolius|HM010425|Nickrent_4983:0.01008813960711415006):0.00000100000050002909,Tripodanthus_acutifolius|HM010439|Nickrent_5349:0.00381694899819612484):0.00000100000050002909,(Tripodanthus_acutifolius|HM010438|Nickrent_5346:0.00000100000050002909,Tripodanthus_acutifolius|HM010437|Nickrent_5345:0.00000100000050002909):0.00190997651422520199):0.00000100000050002909,Tripodanthus_acutifolius|HM010426|Nickrent_4998:0.00000100000050002909):0.00000100000050002909,Tripodanthus_acutifolius|DQ340615|Calvin_and_Wilson_AR03_04:0.00000100000050002909):0.00000100000050002909):0.00184893701975825269,Tripodanthus_acutifolius|HM010436|Nickrent_5330:0.00000100000050002909):0.00185152850241225987,((Tripodanthus_flagellaris|DQ340614|Calvin_and_Wilson_AR03_10:0.00000100000050002909,((Tripodanthus_flagellaris|HM010430|Nickrent_5211:0.00000100000050002909,Tripodanthus_flagellaris|HM010428|Nickrent_5204:0.00000100000050002909):0.00000100000050002909,((Tripodanthus_flagellaris|HM010445|Nickrent_5552:0.00000100000050002909,(Tripodanthus_flagellaris|HM010446|Nickrent_5553:0.00000100000050002909,Tripodanthus_flagellaris|HM010442|Nickrent_5549:0.00000100000050002909):0.00000100000050002909):0.00000100000050002909,Tripodanthus_flagellaris|HM010429|Nickrent_5210:0.00000100000050002909):0.00000100000050002909):0.00000100000050002909):0.01901336949215272354,Tripodanthus_acutifolius|HM010433|Nickrent_5323:0.00000100000050002909):0.00225724093752664333):0.00000100000050002909):0.00455470133612530075,Ixocactus_inornus|DQ340609|Calvin_and_Wilson_MX03_04:0.02259809429255869861):0.00000100000050002909,Tripodanthus_belmirensis|HM010427|Nickrent_5050:0.00570443048690145484):0.00242628453733780567):0.00000100000050002909,((Psittacanthus_schiedeanus|DQ340610|Calvin_and_Wilson_CR01_09:0.05785307309345772558,((Oryctanthus_occidentalis|DQ340613|Calvin_and_Wilson_CR01_11:0.00191488145387825942,Phthirusa_pyrifolia|EU544504|Nickrent_2762:0.00000100000050002909):0.05737911641388648148,(Phthirusa_pyrifolia|DQ340608|Calvin_and_Wilson_CR01_03:0.00230696566493842009,Oryctanthus_occidentalis|EU544501|Nickrent_2763:0.01484936552116440135):0.00947181631750435363):0.01889445278326484789):0.00000100000050002909,(((Cladocolea_cupulata|DQ340612|Calvin_and_Wilson_MX03_08:0.01880481614185598033,Cladocolea_mcvaughii|DQ340611|Calvin_and_Wilson_MX03_09:0.02777182766663942662):0.01618414385652847814,((Struthanthus_woodsonii|EU544510|Nickrent_2761:0.00642774859533599280,Cladocolea_gracilis|EU544482|Nickrent_3066:0.03126632264822180873):0.00408090906900470448,Struthanthus_oerstedii|EU544509|Nickrent_2728:0.01024802696783378222):0.00223468649414369910):0.00811659084418867201,Struthanthus_orbicularis|DQ340607|Calvin_and_Wilson_CR01_02:0.01059731328388880192):0.00254224828065588221):0.00269275992677567603):0.01682775408848826565,(Ligaria_cuneifolia|DQ340604|Calvin_and_Wilson_CL03_01:0.00396192706580152619,Ligaria_cuneifolia|DQ442940|G_Amico_76_BCRU:0.00681897305555295274):0.14698437860636012764):0.00697596677770037817,(((Nuytsia_floribunda|DQ788716|Nickrent_3080:0.00423692267308746137,Nuytsia_floribunda|DQ340618|Calvin_and_Wilson_AU01_22:0.00000100000050002909):0.14640949114395773734,(Desmaria_mutabilis|EF464486|Nickrent_4510A:0.00000100000050002909,Desmaria_mutabilis|DQ340603|Calvin_and_Wilson_CL03_07:0.00000100000050002909):0.03002922715902463235):0.00000100000050002909,((Notanthera_heterophylla|DQ340606|Calvin_and_Wilson_Cl03_03:0.00000100000050002909,Notanthera_heterophylla|DQ442939|G_Amico_151_BCRU:0.00000100000050002909):0.04145026083411076229,(Tupeia_antarctica|EF464494|Nickrent_2742:0.00000100000050002909,Tupeia_antarctica|DQ340601|Calvin_and_Wilson_NZ98_02:0.00000100000050002909):0.02548502604131256191):0.00173515324365566999):0.00416634260959571501):0.00437210068320331626,((Gaiadendron_punctatum|DQ788715|Nickrent_2729:0.00000100000050002909,Gaiadendron_punctatum|DQ340617|Calvin_and_Wilson_CR01_08:0.00391034337727579930):0.01394903219532655884,((((((Decaisnina_congesta|DQ340594|Calvin_and_Wilson_AU02_01:0.00000100000050002909,Decaisnina_signata|DQ340596|Calvin_and_Wilson_AU02_05:0.00000100000050002909):0.00236176197282179706,Decaisnina_brittenii|DQ340595|Calvin_and_Wilson_AU01_11:0.00000100000050002909):0.00950891103979496777,Decaisnina_triflora|EU544484|Nickrent_4491:0.00430334733833494243):0.01426698556463328570,(Amylotheca_duthieana|EU544477|Nickrent_4022:0.01930996726603059072,Lepidaria_cf__forbesii|EU544492|Nickrent_4044:0.00222327812779973908):0.00000100000050002909):0.00000100000050002909,(Macrosolen_melintangensis|DQ340593|Calvin_and_Wilson_B02_17:0.00000100000050002909,Macrosolen_cochinchinensis|EU544497|Nickrent_4038:0.00000100000050002909):0.01188484294705815549):0.00233772218716173834,((Amylotheca_subumbellata|DQ340600|Calvin_and_Wilson_AU98_21:0.00234883982087705266,(Lysiana_maritima|DQ340599|Calvin_and_Wilson_AU98_19:0.00000100000050002909,Lysiana_filifolia|EU544496|Nickrent_4449:0.00000100000050002909):0.01331371395756255141):0.01104601450680700245,(Loxanthera_speciosa|EU544495|Nickrent_4026:0.01107367703437322354,Lepidaria_oviceps|DQ340602|Calvin_and_Wilson_B02_19:0.05562585037281903705):0.00269023895701260085):0.00000100000050002909):0.00560520051007887959):0.00000100000050002909):0.00223660084321328874):0.00000100000050002909,(((((((Plicosepalus_curviflorus|DQ340575|Calvin_and_Wilson_Y88_03:0.06492457810387694539,(Bakerella_sp_|EU544479|Nickrent_4161:0.01579042899886410473,(Baratranthus_axanthus|EU544478|Nickrent_4029:0.00205149057699147369,Baratranthus_axanthus|DQ340587|Calvin_and_Wilson_B02_14:0.00441943062938710170):0.05457997372791393437):0.00272705706924148252):0.00000100000050002909,((Benthamina_alyxifolia|EU544480|Nickrent_4127:0.00000100000050002909,Benthamina_alyxifolia|DQ340584|Calvin_and_Wilson_AU99_14:0.00000100000050002909):0.02832877289831507370,(Amyema_queenslandicum|DQ340583|Calvin_and_Wilson_AU02_22:0.04885402203652743774,(Sogerianthe_sessiflora|EU544508|Nickrent_4467:0.00269569924405116445,((Dactyliophora_novae_guineae|EU544483|Nickrent_4563:0.00000100000050002909,Dactyliophora_novae_guineae|DQ340586|Calvin_and_Wilson_AU02_10:0.00000100000050002909):0.01033280251576731458,(Amyema_cambagei|DQ340582|Calvin_and_Wilson_AU99_01:0.03777008878457455837,(Amyema_glabrum|EU544476|Nickrent_2794:0.00712341397740830565,(Diplatia_furcata|EU544486|Nickrent_2824:0.00519281312776484136,Diplatia_grandibractea|DQ340581|Calvin_and_Wilson_AU01_05:0.00520735365196833919):0.00126310055721115012):0.00475445943353323356):0.01197209428463476104):0.00244292327735782123):0.00240008606014695388):0.00000100000050002909):0.00962518807458465769):0.00000100000050002909,((Taxillus_chinensis|EU544512|Nickrent_4032:0.03802050241501104405,(Scurrula_ferruginea|EU544505|Nickrent_4008:0.00000100000050002909,Scurrula_ferruginea|DQ340576|Calvin_and_Wilson_B02_02:0.00503052313791598447):0.05066686297951129153):0.02301114640168128167,(Helixanthera_coccinea|EU544490|Nickrent_4019:0.07609134098101556776,((Dendrophthoe_longituba|EU544485|Nickrent_4010:0.01540078017753452981,Dendrophthoe_vitellina|DQ340588|Calvin_and_Wilson_AU98_08:0.01369839082446939159):0.00692210485549667794,Dendrophthoe_constricta|DQ340589|Calvin_and_Wilson_B02_03:0.01385417080166640412):0.00217311347737221246):0.00648950911448530326):0.00307133545107578275):0.01380928330583763505,(((Moquiniella_rubra|EF464489|Nickrent_3042:0.01884115093169307087,Phragmanthera_crassicaulis|EU544503|Nickrent_3037:0.01303190083865654429):0.00269444732808343584,(Septulina_glauca|EU544506|Nickrent_4089:0.06703470865078665908,((Globimetula_dinklagei|EU544489|Nickrent_3087:0.02374381831906644327,Phragmanthera_regularis|DQ340579|Calvin_and_Wilson_Y88_01:0.01834157587016351301):0.00261696575841682518,(Emelianthe_panganensis|EU544487|Nickrent_4889:0.06045516647510055380,(Oedina_pendens|EU544499|Nickrent_4329:0.02632146295224023144,(Erianthemum_dregei|EU544488|Nickrent_2985:0.01218548008879119342,Erianthemum_dregei|DQ340580|A__Robertson_7366:0.00254430699813427324):0.02618920288388422099):0.01530489571944534249):0.00920158879176532704):0.00504004242082210004):0.00000100000050002909):0.00670639499989103462,((Socratina_bemarivensis|EU544507|Nickrent_4179:0.01664901062561317466,((Tapinanthus_constrictiflorus|EU544511|Nickrent_3088:0.06621940079948152036,((Agelanthus_sansibarensis|DQ340573|A_Robertson_7365:0.04001479515678341842,Oncocalyx_sulfureus|EU544500|Nickrent_2850:0.01678246693163736383):0.01099440644383982424,Oncocalyx_schimperi|DQ340574|Calvin_and_Wilson_Y88_02:0.05171858692933003349):0.00012157695289882365):0.01530981518005404204,Englerina_ramulosa|DQ340577|A_Robertson_7280:0.07512587635774722883):0.00764971007304597085):0.00000100000050002909,(Taxillus_wiensii|DQ340578|A_Robertson_7364:0.02096865609300395394,Vanwykia_remota|EU544514|Nickrent_4331:0.00670443303998882571):0.00811533368939756396):0.00261222497587638384):0.00000100000050002909):0.00878578051987819429,Helixanthera_parasitica|DQ340572|Calvin_and_Wilson_B02_01:0.07207622517584585942):0.01554766288535110522,(((Cecarria_obtusifolia|DQ340585|Calvin_and_Wilson_AU02_16:0.00916362880600948664,Cecarria_obtusifolia|EU544481|Nickrent_4562:0.00340110843055727551):0.08737824917181265250,(Loranthus_odoratus|EU544494|Nickrent_4977:0.00154465976084563355,((Loranthus_grewingkii|HQ917115|GUH_3998:0.00290446554991455157,Loranthus_europaeus|HQ917114|GUH_3997:0.00000100000050002909):0.00000100000050002909,Loranthus_europaeus|EU544493|Nickrent_2849:0.00550520956932935498):0.01401532373144663210):0.00000100000050002909):0.03981479706834988030,(((Muellerina_eucalyptoides|DQ340591|Calvin_and_Wilson_AU99_05:0.00221614683987884182,Muellerina_eucalyptoides|EU544498|Nickrent_4310:0.00000100000050002909):0.00868857266859558545,Muellerina_celastroides|DQ340590|Calvin_and_Wilson_AU99_11:0.00671608853256927974):0.02868909646994351539,(Ileostylus_micranthus|EU544491|Nickrent_2741:0.00000100000050002909,Ileostylus_micranthus|DQ340592|Calvin_and_Wilson_NZ00_02:0.00301332328061269502):0.02019971042810828066):0.02541876799786446650):0.00228600000434204522):0.05463222488884775935,((((Tristerix_verticillatus|DQ442924|G_Amico_154_BCRU:0.00175352639879669623,(Tristerix_verticillatus|DQ442926|G_Amico_158_BCRU:0.00351087307049200445,Tristerix_verticillatus|DQ442925|G_Amico_157_BCRU:0.00363541504299519759):0.00174042390247440820):0.00351742630761874312,Tristerix_verticillatus|DQ442927|G_Amico_155_BCRU:0.00354680355360155594):0.01156668217281736286,((Tristerix_penduliflorus|DQ442928|M_Lewis_35236_4661844_MO:0.00000100000050002909,Tristerix_penduliflorus|DQ442929|P_Nunez_8288_720879_MO:0.00000100000050002909):0.04010701720297598499,((((Tristerix_aphyllus|DQ442916|G_Amico_97_BCRU:0.00000100000050002909,Tristerix_aphyllus|DQ442918|G_Amico_162_BCRU:0.00181506367509964568):0.00000100000050002909,Tristerix_corymbosus|DQ442920|G_Amico_80_BCRU:0.00000100000050002909):0.00000100000050002909,Tristerix_corymbosus|EF464493|Nickrent_4597A:0.00000100000050002909):0.00000100000050002909,(Tristerix_corymbosus|DQ340605|Calvin_and_Wilson_CL03_02:0.00000100000050002909,((Tristerix_aphyllus|DQ442917|L_Suarez_sn_BCRU:0.00000100000050002909,Tristerix_corymbosus|DQ442921|G_Amico_83_BCRU:0.00178400152855449695):0.00001248952657304604,((Tristerix_corymbosus|DQ442922|G_Amico_84_BCRU:0.00380673805021724404,Tristerix_corymbosus|DQ442923|G_Amico_96_BCRU:0.00000100000050002909):0.00377565554544296526,Tristerix_aphyllus|DQ442919|G_Amico_166_BCRU:0.00178338648665992664):0.00004707866665292417):0.00000100000050002909):0.00000100000050002909):0.01170166132814647389):0.00554482526337095848):0.00875005284590491851,(((Tristerix_pubescens|DQ442937|DN_Smith_11388_3337809_MO:0.00597564253551311798,Tristerix_pubescens|DQ442936|DN_Smith_M_Buddensiek_11090_3303268_MO:0.00000100000050002909):0.00930838747282720404,((Tristerix_grandiflorus|DQ442930|Palacios_Neil_Ceron_2547_3672311_MO:0.00000100000050002909,Tristerix_grandiflorus|DQ442931|V_Zar_1368_3907304_MO:0.00417638008354056199):0.00202711937385655983,(Tristerix_longebracteatus|DQ442933|D_Fernandez_M_Cerna_P_Villacres_371_5889268_MO:0.01832330110931403369,Tristerix_longebracteatus|DQ442932|DN_Smith_8288_722877_MO:0.00649806124222213500):0.00000100000050002909):0.00293517892830163401):0.00336012224208407729,(Tristerix_peytonii|DQ442935|P_Nunez_J_Arque_8287_3632650_MO:0.01682564809653967070,(Tristerix_peruvianus|DQ442934|DN_Smith_M_Buddensiek_10858_3307944__MO:0.01012497432671249226,Tristerix_chodatianus|DQ442938|DN_Smith_Valencia_Gonzales_9536_3337838_MO:0.00768437063465850657):0.00839755151834215702):0.00241535367679204241):0.01924862620383268816):0.09397272388996399939):0.02160995837113927412):0.00616310177060446027):0.01037331097369395896,Alepis_flavida|EF464481|Nickrent_2743:0.00204480013992841634,Alepis_flavida|DQ340598|Calvin_and_Wilson_NZ98_04:0.00000100000050002909):0.0;
