# Supplementary material for: Eocene Loranthaceae pollen pushes back divergence ages for major splits in the family
Source: PeerJ. 2017 Jun 7;5:e3373. doi: 10.7717/peerj.3373 (PMC5466002; doi:10.7717/peerj.3373)
Supplement: Supplemental Information 8 — This archive includes all data and analysis files referred to in the main text and supplementary files that are needed to reproduce the shown results. See GuideToFiles.txt for naming schemes and contents of each subfolder included in this archive, and File S1 for analysis set-ups and further background information. [file peerj-05-3373-s008.zip › Step1_Preanalysis/RAxML_bipartitions.matK]

(Alepis_flavida|EF464508|Nickrent_2743:0.01097386057119736739,((((Lepeostegeres_lancifolius|EU544435|Nickrent_4041:0.00590738519154831911,Tupeia_antarctica|DQ790172|D_Nickrent_2742:0.00572898580959740195)100:0.02502820312654007590,((Gaiadendron_punctatum|DQ787445|Nickrent_2729:0.01930551879719215672,(Nuytsia_floribunda|DQ787446|Nickrent_2747:0.05138659803310105523,Atkinsonia_ligustrina|DQ787444|Nickrent_4343:0.00589658649587998865)66:0.00129096343245688259)62:0.00081120187699797728,(((Ileostylus_micranthus|EU544433|Nickrent_2741:0.02510143657159704181,Muellerina_eucalyptoides|EU544440|Nickrent_4310:0.03374864784166895643)100:0.02301671666208471648,(Loranthus_europaeus|EU544436|Nickrent_5082:0.01282640946104288658,Cecarria_obtusifolia|EU544418|Nickrent_4562:0.03395168097549797898)100:0.05921853410262352402)91:0.00361634608833682819,((Sogerianthe_sessiflora|EU544455|Nickrent_4467:0.02005260655442954801,((Helicanthes_elastica|EU544432|Nickrent_4906:0.00000100000050002909,Amyema_queenslandicum|EU544412|Nickrent_2788:0.00160105583888049425)100:0.01330041205083270540,(((Amyema_glabrum|EU544411|Nickrent_2794:0.00741320262103178831,Diplatia_furcata|EU544425|Nickrent_2824:0.01358163845642402015)100:0.02441579148592702350,Dactyliophora_novae_guineae|EU544420|Nickrent_4563:0.01033271867693734414)68:0.00124071043249127425,Benthamina_alyxifolia|EU544416|Nickrent_4127:0.00928554654204282771)75:0.00149543454834331533)88:0.00128008094679396903)82:0.00158221098994262149,((Helixanthera_cylindrica|EU544431|Nickrent_4037:0.01717094025636091426,Baratranthus_axanthus|EU544414|Nickrent_4029:0.01843599879443027709)54:0.00054840224123542912,(((Scurrula_pulverulenta|EU544452|Nickrent_4159:0.00589015193266523903,(Scurrula_ferruginea|EU544451|Nickrent_4008:0.00340302562229357220,Scurrula_parasitica|EU544453|Nickrent_4004:0.00557584602489136303)79:0.00215887207258234730)100:0.01249810261867365796,Taxillus_chinensis|EU544460|Nickrent_4032:0.03380563561631409059)100:0.02086700844248610964,((((Plicosepalus_sagittifolius|EU544449|Nickrent_2852:0.02831066328785445188,Bakerella_sp_|EU544415|Nickrent_4161:0.02496303951789810571)65:0.00190301545367377225,(Tolypanthus_involucratus|EU544461|Nickrent_4907:0.01347137920777682039,(Dendrophthoe_curvata|EU544424|Nickrent_4012:0.01832061385992344443,(Helixanthera_coccinea|EU544430|Nickrent_4019:0.03235619271404419073,Dendrophthoe_longituba|EU544423|Nickrent_4010:0.01950105935222620421)37:0.00326958498369295811)61:0.00189135296249381274)84:0.00226363249137417032)3:0.00000100000050002909,((((Actinanthella_menyharthii|EU544408|Nickrent_4375:0.01176838746338806745,Berhautia_senegalensis|EU544417|Nickrent_4576:0.02622698461778265322)51:0.00140334970904119828,((Agelanthus_sansibarensis|EU544410|Nickrent_2987:0.01144134350730433361,(Oncella_ambigua|EU544443|Nickrent_4673:0.01223211468397461012,Oncocalyx_sulfureus|EU544444|Nickrent_2850:0.00218361072690729944)100:0.01165320329894846928)99:0.00366161760641169542,(Englerina_ramulosa|EU544427|Nickrent_2984:0.01481627664240054570,Tapinanthus_constrictiflorus|EU544459|Nickrent_3088:0.01346152884304346528)98:0.00896146668369900146)9:0.00027080938086024514)67:0.00181363508215489386,Oedina_pendens|EU544441|Nickrent_4329:0.02360196679295136282)95:0.00423315623498543049,(Vanwykia_remota|EU544463|Nickrent_4331:0.01589356477716457813,Socratina_bemarivensis|EU544454|Nickrent_4279:0.01782624312268587391)65:0.00174280253489675525)78:0.00153178792397896751)38:0.00070263379931266915,(Moquiniella_rubra|DQ790171|D__Nickrent_3042:0.01257741894810774155,(Phragmanthera_crassicaulis|EU544447|Nickrent_3037:0.01737711670332461183,((Globimetula_dinklagei|EU544429|Nickrent_3087:0.01968472414612041504,Emelianthe_panganensis|EU544426|Nickrent_4889:0.01953513854686178206)81:0.00308630826740260034,(Oliverella_rubroviridis|EU544442|Nickrent_4330:0.01408212557504668477,(Tapinanthus_sp_|EU214301|OM825:0.01199155509194031743,(Spragueanella_rhamnifolia|EU544456|Nickrent_4674:0.00303523945233421947,Erianthemum_dregei|EU544428|Nickrent_2985:0.00000100000050002909)100:0.00743912674007001125)80:0.00354058764317010267)95:0.00621712596648712860)71:0.00000100000050002909)69:0.00165735320715717821)95:0.00502560042707029045)86:0.00295331302690057329)32:0.00000100000050002909)62:0.00145785294351904451)100:0.03100375947302303273)100:0.01827113774227279164)41:0.00130834452059313687)14:0.00055270322795121778,(((((Phthirusa_pyrifolia|EU544448|Nickrent_2762:0.03855392697727234169,(Oryctanthus_occidentalis|EU544445|Nickrent_2763:0.00405076721995605103,Dendropemon_bicolor|EU544422|Nickrent_2172:0.00973373100639249311)97:0.00596357490309296513)81:0.00427181628301527561,(((Struthanthus_woodsonii|EU544458|Nickrent_2761:0.00536685798734051148,(Struthanthus_sp_|JQ589641|RE_5128_1:0.00635025922713673176,(Struthanthus_orbicularis|JQ589640|RE_5125_1:0.00000100000050002909,Struthanthus_oerstedii|EU544457|Nickrent_2728:0.01076506339665343759)99:0.00489101760583640372)49:0.00093649401817141452)56:0.00167277716499833343,Cladocolea_gracilis|EU544419|Nickrent_3066:0.00644049173347111675)100:0.01116172554858791376,Tripodanthus_acutifolius|EU544462|Nickrent_2969:0.01259301280862467308)37:0.00044065532310299778)68:0.00163499453595622088,Psittacanthus_calyculatus|EU544450|Nickrent_4043:0.02733571146539764268)100:0.02027157600368779261,(Notanthera_heterophylla|EF464511|Nickrent_4372:0.06672296478600230063,(Ligaria_cuneifolia|EF464510|Nickrent_4567:0.07350396520967705793,Tristerix_corymbosus|EF464512|Nickrent_4129:0.07908058055974633016)63:0.00768471427803190700)18:0.00377113315054119136)20:0.00239578604704304352,Desmaria_mutabilis|EF464509|Nickrent_4510A:0.02901362684031482883)21:0.00099683630686707328)81:0.00579055326502268125,((Loxanthera_speciosa|EU544437|Nickrent_4026:0.01320626194026934368,(Amylotheca_duthieana|EU544413|Nickrent_4022:0.01010537259529201669,((Macrosolen_cochinchinensis|EU544439|Nickrent_4038:0.01150114329351451491,Lepidaria_cf__forbesii|EU544434|Nickrent_4044:0.00501575452375424731)90:0.00353774162918086849,Decaisnina_triflora|EU544421|Nickrent_4491:0.02482812591640055216)86:0.00223064535717737086)61:0.00074062067491366672)46:0.00000100000050002909,Lysiana_filifolia|EU544438|Nickrent_4449:0.01171473489163231581)99:0.00994281671424611206)100:0.01026428323249328235,Peraxilla_tetrapetala|EU544446|Nickrent_2744:0.00834797049609281756);
