# Supplementary material for: Eocene Loranthaceae pollen pushes back divergence ages for major splits in the family
Source: PeerJ. 2017 Jun 7;5:e3373. doi: 10.7717/peerj.3373 (PMC5466002; doi:10.7717/peerj.3373)
Supplement: Supplemental Information 8 — This archive includes all data and analysis files referred to in the main text and supplementary files that are needed to reproduce the shown results. See GuideToFiles.txt for naming schemes and contents of each subfolder included in this archive, and File S1 for analysis set-ups and further background information. [file peerj-05-3373-s008.zip › Step1_Preanalysis/RAxML_bipartitionsBranchLabels.18S]

(Alepis_flavida|L24139|UNKNOWN:0.00398023710563874273,((((Sogerianthe_sessiflora|EU544348|Nickrent_4467:0.00956701993333045585,(Lysiana_exocarpi|L24154|UNKNOWN:0.00000100000050002909,Lysiana_filifolia|EU544333|Nickrent_4449:0.00000100000050002909):0.00600621935986593060[100]):0.00342306836556844837[39],((Nuytsia_floribunda|DQ790103|D_Nickrent_2747:0.00997890326702622309,Decaisnina_triflora|EU544324|Nickrent_4491:0.00720053092605223329):0.00202361680841496800[31],((Amylotheca_duthieana|EU544316|Nickrent_4022:0.01531007812225105603,Loxanthera_speciosa|EU544332|Nickrent_4026:0.01267063080264205568):0.01173411169810259849[77],Macrosolen_cochinchinensis|EU544334|Nickrent_4038:0.01559435641660410904):0.00162947908303874762[23]):0.00292256767726297708[14]):0.00154611012666399381[5],(((Notanthera_heterophylla|EF464466|Nickrent_4372:0.01240172930071411876,Septulina_glauca|EU544346|Nickrent_4089:0.03177130726289870838):0.01059901943374569680[76],Lepidaria_cf_forbesii|EU544330|Nickrent_4044:0.00121755114554683032):0.00000100000050002909[26],Gaiadendron_punctatum|L24143|UNKNOWN:0.00717085133962977461):0.00245315216213476970[32]):0.00148558073608207682[3],(((((Cecarria_obtusifolia|EU544321|Nickrent_4562:0.02962752320882039783,(Loranthus_europaeus|L24153|UNKNOWN:0.00537041862654738609,(Loranthus_delavayi|JQ613220|UNKNOWN:0.00098967137411227536,(Loranthus_kaoi|JQ613221|UNKNOWN:0.00397559443079402094,Loranthus_odoratus|EU544331|Nickrent_4977:0.00000100000050002909):0.00000100000050002909[47]):0.00573855106780315777[100]):0.00509670758266644441[98]):0.00506080825589089872[62],(((((Scurrula_ferruginea|EU544343|Nickrent_4008:0.00656835101969936372,(Scurrula_parasitica|EU544345|Nickrent_4004:0.00832641815924520939,Scurrula_pulverulenta|EU544344|Nickrent_4159:0.00307895474961639506):0.00000100000050002909[51]):0.00264465748997340464[59],Taxillus_chinensis|EU544350|Nickrent_4032:0.00692822257909789067):0.00304988458525579402[53],((((Emelianthe_panganensis|EU544326|Nickrent_4889:0.00000100000050002909,(Globimetula_dinklagei|AF039076|UNKNOWN:0.00394818905322583819,((Moquiniella_rubra|AF039078|UNKNOWN:0.00506586794490084067,Helixanthera_kirkii|AF039077|UNKNOWN:0.01036730159297133760):0.00491622250408708938[53],((Agelanthus_sansibarensis|U59946|UNKNOWN:0.00721832407602706998,Actinanthella_menyharthii|EU544313|Nickrent_4375:0.01130231283268617361):0.00509249464611433601[63],(Socratina_bemarivensis|EU544347|Nickrent_4179:0.01042862098279600039,((Oncella_ambigua|EU544338|Nickrent_4673:0.00562043631199981176,Oncocalyx_sulfureus|EU544339|Nickrent_2850:0.00813484771241399819):0.00934597761251418878[90],Phragmanthera_crassicaulis|EU544341|Nickrent_3037:0.00206743466585024467):0.00096816781425785453[49]):0.00103531185017667854[22]):0.00202832982597353885[7]):0.00000100000050002909[5]):0.00098378039162298194[3]):0.00158996122525098212[5],(Berhautia_senegalensis|EU544320|Nickrent_4576:0.01416325685444248458,(Englerina_woodfordioides|L24140|UNKNOWN:0.00709615338721735801,(Oliverella_rubroviridis|EU544337|Nickrent_4330:0.00762191947171420373,Tapinanthus_quinquangulus|L24422|UNKNOWN:0.00304109442381714137):0.00324331708520820021[93]):0.00536725723132829707[94]):0.00121691178246424205[15]):0.00096769348262124803[9],Erianthemum_dregei|L25679|UNKNOWN:0.00876685056004588951):0.00443111949974638909[25],(((Bakerella_sp_|EU544318|Nickrent_4161:0.00914607233513890783,Plicosepalus_sagittifolius|EU544342|Nickrent_2852:0.01401206232258923358):0.00104000079418363348[17],(((Dendrophthoe_curvata|AY957441|Nickrent_2787:0.00000100000050002909,Dendrophthoe_curvata|L26491|UNKNOWN:0.00000100000050002909):0.00174542894388997555[92],Decaisnina_hollrungii|AF039074|UNKNOWN:0.00000100000050002909):0.00024737839860320933[93],Dendrophthoe_curvata|EU544325|Nickrent_4012:0.00000100000050002909):0.00993007312076632509[100]):0.00000100000050002909[26],Vanwykia_remota|EU544351|Nickrent_4331:0.01027161203432960454):0.00200721857697305035[13]):0.00087725256197990057[23]):0.00408637428056304441[84],((Helixanthera_cylindrica|EU544327|Nickrent_4037:0.00616975093924950879,(Benthamina_alyxifolia|EU544319|Nickrent_4127:0.01229709868752006108,Baratranthus_axanthus|EU544317|Nickrent_4029:0.00748919306863124121):0.00309593410060059800[63]):0.00107216513943983894[33],(Dactyliophora_novae_guineae|EU544323|Nickrent_4563:0.00516349851527268550,(Amyema_glabrum|AF039073|UNKNOWN:0.00276350480845537899,Diplatia_furcata|L24088|UNKNOWN:0.00262209130297373985):0.00572956021778767231[94]):0.00302299573202893584[84]):0.00000100000050002909[10]):0.00210214375541046584[31],Amyema_queenslandicum|EU544315|Nickrent_2788:0.00628255806433469181):0.00414986063989392952[42]):0.00200320980764967646[11],(Oedina_pendens|EU544336|Nickrent_4329:0.04634966361089064291,(Ileostylus_micranthus|EU544329|Nickrent_2741:0.00291395174925103981,Muellerina_eucalyptoides|EU544335|Nickrent_4310:0.00555293626164322322):0.00193380235835308189[88]):0.00099682577013619203[14]):0.00526365549473179449[38],(Desmaria_mutabilis|EF464465|Nickrent_4510A:0.00000100000050002909,Aetanthus_nodosus|EU544314|Nickrent_4561:0.00144433259398471297):0.00198232564217808984[70]):0.00000100000050002909[1],(Tupeia_antarctica|L24425|UNKNOWN:0.00196832440069614079,(((((((Psittacanthus_angustifolius|L24414|UNKNOWN:0.01108481818745409367,Cladocolea_gracilis|EU544322|Nickrent_3066:0.00623556788840130306):0.00000100000050002909[30],(Struthanthus_woodsonii|EU544349|Nickrent_2761:0.00305132006321340689,Struthanthus_oerstedii|L24421|UNKNOWN:0.00207284190248052842):0.00198266564149278228[76]):0.00107640467924463080[52],(Dendropemon_bicolor|AF039075|UNKNOWN:0.00192390399065478913,Oryctanthus_occidentalis|L24408|UNKNOWN:0.00654869949903222337):0.00502556459776912993[95]):0.00000100000050002909[29],Phthirusa_pyrifolia|L24412|UNKNOWN:0.00959856321162107923):0.00214045932731288897[35],Tripodanthus_acutifolius|L24424|UNKNOWN:0.00399991288318790952):0.00213891492355868700[47],Atkinsonia_ligustrina|EF464464|Nickrent_4344:0.00411222703810437424):0.00000100000050002909[13],((Helicanthes_elastica|EU544328|Nickrent_4906:0.09815111790964828331,Ligaria_cuneifolia|L24152|UNKNOWN:0.00327969391734953854):0.01728769979291977510[69],Tristerix_corymbosus|EF464467|Nickrent_4129:0.01159197120193408703):0.00256775116965115733[23]):0.00104995226241098860[3]):0.00000100000050002909[1]):0.00104619754063456339[1]):0.00000100000050002909[5],Peraxilla_tetrapetala|EU544340|Nickrent_2744:0.00203143124761844983);
