# Supplementary material for: Eocene Loranthaceae pollen pushes back divergence ages for major splits in the family
Source: PeerJ. 2017 Jun 7;5:e3373. doi: 10.7717/peerj.3373 (PMC5466002; doi:10.7717/peerj.3373)
Supplement: Supplemental Information 8 — This archive includes all data and analysis files referred to in the main text and supplementary files that are needed to reproduce the shown results. See GuideToFiles.txt for naming schemes and contents of each subfolder included in this archive, and File S1 for analysis set-ups and further background information. [file peerj-05-3373-s008.zip › Step1_Preanalysis/RAxML_bootstrap.18S]

((Decaisnina_triflora|EU544324|Nickrent_4491	Tupeia_antarctica|L24425|UNKNOWN)	(((Sogerianthe_sessiflora|EU544348|Nickrent_4467	(Lysiana_filifolia|EU544333|Nickrent_4449	Lysiana_exocarpi|L24154|UNKNOWN))	((Lepidaria_cf_forbesii|EU544330|Nickrent_4044	Gaiadendron_punctatum|L24143|UNKNOWN)	(Amylotheca_duthieana|EU544316|Nickrent_4022	Loxanthera_speciosa|EU544332|Nickrent_4026)))	(Peraxilla_tetrapetala|EU544340|Nickrent_2744	((Nuytsia_floribunda|DQ790103|D_Nickrent_2747	(Desmaria_mutabilis|EF464465|Nickrent_4510A	Aetanthus_nodosus|EU544314|Nickrent_4561))	(((Atkinsonia_ligustrina|EF464464|Nickrent_4344	(Tripodanthus_acutifolius|L24424|UNKNOWN	Macrosolen_cochinchinensis|EU544334|Nickrent_4038))	Tristerix_corymbosus|EF464467|Nickrent_4129)	(((Phthirusa_pyrifolia|L24412|UNKNOWN	((Psittacanthus_angustifolius|L24414|UNKNOWN	Cladocolea_gracilis|EU544322|Nickrent_3066)	(Struthanthus_oerstedii|L24421|UNKNOWN	Struthanthus_woodsonii|EU544349|Nickrent_2761)))	(Dendropemon_bicolor|AF039075|UNKNOWN	Oryctanthus_occidentalis|L24408|UNKNOWN))	(((Helicanthes_elastica|EU544328|Nickrent_4906	Ligaria_cuneifolia|L24152|UNKNOWN)	(Notanthera_heterophylla|EF464466|Nickrent_4372	Septulina_glauca|EU544346|Nickrent_4089))	(((Muellerina_eucalyptoides|EU544335|Nickrent_4310	Ileostylus_micranthus|EU544329|Nickrent_2741)	((((Amyema_queenslandicum|EU544315|Nickrent_2788	(Helixanthera_cylindrica|EU544327|Nickrent_4037	Benthamina_alyxifolia|EU544319|Nickrent_4127))	(Dactyliophora_novae_guineae|EU544323|Nickrent_4563	(Amyema_glabrum|AF039073|UNKNOWN	Diplatia_furcata|L24088|UNKNOWN)))	(((Helixanthera_kirkii|AF039077|UNKNOWN	((Erianthemum_dregei|L25679|UNKNOWN	((Englerina_woodfordioides|L24140|UNKNOWN	(Tapinanthus_quinquangulus|L24422|UNKNOWN	Oliverella_rubroviridis|EU544337|Nickrent_4330))	((((Moquiniella_rubra|AF039078|UNKNOWN	Actinanthella_menyharthii|EU544313|Nickrent_4375)	Agelanthus_sansibarensis|U59946|UNKNOWN)	Bakerella_sp_|EU544318|Nickrent_4161)	((Berhautia_senegalensis|EU544320|Nickrent_4576	Phragmanthera_crassicaulis|EU544341|Nickrent_3037)	(Oncocalyx_sulfureus|EU544339|Nickrent_2850	Oncella_ambigua|EU544338|Nickrent_4673)))))	Emelianthe_panganensis|EU544326|Nickrent_4889))
((((Peraxilla_tetrapetala|EU544340|Nickrent_2744	((Tripodanthus_acutifolius|L24424|UNKNOWN	((Cladocolea_gracilis|EU544322|Nickrent_3066	((Phthirusa_pyrifolia|L24412|UNKNOWN	Psittacanthus_angustifolius|L24414|UNKNOWN)	(Struthanthus_oerstedii|L24421|UNKNOWN	Struthanthus_woodsonii|EU544349|Nickrent_2761)))	(Dendropemon_bicolor|AF039075|UNKNOWN	Oryctanthus_occidentalis|L24408|UNKNOWN)))	Atkinsonia_ligustrina|EF464464|Nickrent_4344))	((Tristerix_corymbosus|EF464467|Nickrent_4129	(Helicanthes_elastica|EU544328|Nickrent_4906	Ligaria_cuneifolia|L24152|UNKNOWN))	Gaiadendron_punctatum|L24143|UNKNOWN))	(Sogerianthe_sessiflora|EU544348|Nickrent_4467	(((((((Helixanthera_cylindrica|EU544327|Nickrent_4037	((Baratranthus_axanthus|EU544317|Nickrent_4029	Benthamina_alyxifolia|EU544319|Nickrent_4127)	Amyema_queenslandicum|EU544315|Nickrent_2788))	(Amyema_glabrum|AF039073|UNKNOWN	Diplatia_furcata|L24088|UNKNOWN))	(((Scurrula_pulverulenta|EU544344|Nickrent_4159	Scurrula_parasitica|EU544345|Nickrent_4004)	(((((Decaisnina_hollrungii|AF039074|UNKNOWN	(Dendrophthoe_curvata|AY957441|Nickrent_2787	Dendrophthoe_curvata|L26491|UNKNOWN))	Dendrophthoe_curvata|EU544325|Nickrent_4012)	Taxillus_chinensis|EU544350|Nickrent_4032)	Scurrula_ferruginea|EU544343|Nickrent_4008)	(Bakerella_sp_|EU544318|Nickrent_4161	((Socratina_bemarivensis|EU544347|Nickrent_4179	Vanwykia_remota|EU544351|Nickrent_4331)	(Berhautia_senegalensis|EU544320|Nickrent_4576	Plicosepalus_sagittifolius|EU544342|Nickrent_2852)))))	(((Helixanthera_kirkii|AF039077|UNKNOWN	(Englerina_woodfordioides|L24140|UNKNOWN	(Tapinanthus_quinquangulus|L24422|UNKNOWN	Oliverella_rubroviridis|EU544337|Nickrent_4330)))	Erianthemum_dregei|L25679|UNKNOWN)	((((Moquiniella_rubra|AF039078|UNKNOWN	Actinanthella_menyharthii|EU544313|Nickrent_4375)	Globimetula_dinklagei|AF039076|UNKNOWN)	(Agelanthus_sansibarensis|U59946|UNKNOWN	((Oncocalyx_sulfureus|EU544339|Nickrent_2850	Oncella_ambigua|EU544338|Nickrent_4673)	Phragmanthera_crassicaulis|EU544341|Nickrent_3037)))	Emelianthe_panganensis|EU544326|Nickrent_4889))))	Dactyliophora_novae_guineae|EU544323|Nickrent_4563)	(Cecarria_obtusifolia|EU544321|Nickrent_4562	(Loranthus_europaeus|L24153|UNKNOWN
((Peraxilla_tetrapetala|EU544340|Nickrent_2744	(Helicanthes_elastica|EU544328|Nickrent_4906	Ligaria_cuneifolia|L24152|UNKNOWN))	((((Gaiadendron_punctatum|L24143|UNKNOWN	((Notanthera_heterophylla|EF464466|Nickrent_4372	Septulina_glauca|EU544346|Nickrent_4089)	Lepidaria_cf_forbesii|EU544330|Nickrent_4044))	Decaisnina_triflora|EU544324|Nickrent_4491)	(Macrosolen_cochinchinensis|EU544334|Nickrent_4038	(Amylotheca_duthieana|EU544316|Nickrent_4022	Loxanthera_speciosa|EU544332|Nickrent_4026)))	(Atkinsonia_ligustrina|EF464464|Nickrent_4344	(((((Struthanthus_oerstedii|L24421|UNKNOWN	Struthanthus_woodsonii|EU544349|Nickrent_2761)	((Psittacanthus_angustifolius|L24414|UNKNOWN	((Oryctanthus_occidentalis|L24408|UNKNOWN	((Lysiana_filifolia|EU544333|Nickrent_4449	Lysiana_exocarpi|L24154|UNKNOWN)	Dendropemon_bicolor|AF039075|UNKNOWN))	Tripodanthus_acutifolius|L24424|UNKNOWN))	Cladocolea_gracilis|EU544322|Nickrent_3066))	Phthirusa_pyrifolia|L24412|UNKNOWN)	((Desmaria_mutabilis|EF464465|Nickrent_4510A	(Aetanthus_nodosus|EU544314|Nickrent_4561	Nuytsia_floribunda|DQ790103|D_Nickrent_2747))	(Tristerix_corymbosus|EF464467|Nickrent_4129	(((((Dactyliophora_novae_guineae|EU544323|Nickrent_4563	(Amyema_glabrum|AF039073|UNKNOWN	Diplatia_furcata|L24088|UNKNOWN))	(((((((Helixanthera_kirkii|AF039077|UNKNOWN	Moquiniella_rubra|AF039078|UNKNOWN)	((Socratina_bemarivensis|EU544347|Nickrent_4179	Vanwykia_remota|EU544351|Nickrent_4331)	((Oncella_ambigua|EU544338|Nickrent_4673	((Actinanthella_menyharthii|EU544313|Nickrent_4375	Agelanthus_sansibarensis|U59946|UNKNOWN)	Oncocalyx_sulfureus|EU544339|Nickrent_2850))	(Berhautia_senegalensis|EU544320|Nickrent_4576	Phragmanthera_crassicaulis|EU544341|Nickrent_3037))))	((Erianthemum_dregei|L25679|UNKNOWN	Globimetula_dinklagei|AF039076|UNKNOWN)	((Englerina_woodfordioides|L24140|UNKNOWN	(Tapinanthus_quinquangulus|L24422|UNKNOWN	Oliverella_rubroviridis|EU544337|Nickrent_4330))	Emelianthe_panganensis|EU544326|Nickrent_4889)))	(Sogerianthe_sessiflora|EU544348|Nickrent_4467	((Plicosepalus_sagittifolius|EU544342|Nickrent_2852	((Decaisnina_hollrungii|AF039074|UNKNOWN	(Dendrophthoe_curvata|AY957441|Nickrent_2787	Dendrophthoe_curvata|L26491|UNKNOWN))
((Peraxilla_tetrapetala|EU544340|Nickrent_2744	Ligaria_cuneifolia|L24152|UNKNOWN)	(((Lysiana_filifolia|EU544333|Nickrent_4449	Lysiana_exocarpi|L24154|UNKNOWN)	(Gaiadendron_punctatum|L24143|UNKNOWN	((Macrosolen_cochinchinensis|EU544334|Nickrent_4038	(Decaisnina_triflora|EU544324|Nickrent_4491	(Amylotheca_duthieana|EU544316|Nickrent_4022	Loxanthera_speciosa|EU544332|Nickrent_4026)))	((Notanthera_heterophylla|EF464466|Nickrent_4372	(Helicanthes_elastica|EU544328|Nickrent_4906	Septulina_glauca|EU544346|Nickrent_4089))	Lepidaria_cf_forbesii|EU544330|Nickrent_4044))))	(((((Tristerix_corymbosus|EF464467|Nickrent_4129	(Sogerianthe_sessiflora|EU544348|Nickrent_4467	Baratranthus_axanthus|EU544317|Nickrent_4029))	((Taxillus_chinensis|EU544350|Nickrent_4032	(((Berhautia_senegalensis|EU544320|Nickrent_4576	((((Plicosepalus_sagittifolius|EU544342|Nickrent_2852	((Decaisnina_hollrungii|AF039074|UNKNOWN	((Dendrophthoe_curvata|EU544325|Nickrent_4012	Dendrophthoe_curvata|AY957441|Nickrent_2787)	Dendrophthoe_curvata|L26491|UNKNOWN))	Bakerella_sp_|EU544318|Nickrent_4161))	(Socratina_bemarivensis|EU544347|Nickrent_4179	Vanwykia_remota|EU544351|Nickrent_4331))	(((Oncella_ambigua|EU544338|Nickrent_4673	Oncocalyx_sulfureus|EU544339|Nickrent_2850)	Phragmanthera_crassicaulis|EU544341|Nickrent_3037)	(Actinanthella_menyharthii|EU544313|Nickrent_4375	Agelanthus_sansibarensis|U59946|UNKNOWN)))	(Englerina_woodfordioides|L24140|UNKNOWN	(Tapinanthus_quinquangulus|L24422|UNKNOWN	Oliverella_rubroviridis|EU544337|Nickrent_4330))))	(((Erianthemum_dregei|L25679|UNKNOWN	Globimetula_dinklagei|AF039076|UNKNOWN)	(Helixanthera_kirkii|AF039077|UNKNOWN	Moquiniella_rubra|AF039078|UNKNOWN))	Emelianthe_panganensis|EU544326|Nickrent_4889))	(Scurrula_pulverulenta|EU544344|Nickrent_4159	(Scurrula_parasitica|EU544345|Nickrent_4004	Scurrula_ferruginea|EU544343|Nickrent_4008))))	(Oedina_pendens|EU544336|Nickrent_4329	((Helixanthera_cylindrica|EU544327|Nickrent_4037	Benthamina_alyxifolia|EU544319|Nickrent_4127)	(Dactyliophora_novae_guineae|EU544323|Nickrent_4563	(Amyema_glabrum|AF039073|UNKNOWN	Diplatia_furcata|L24088|UNKNOWN))))))	(Cecarria_obtusifolia|EU544321|Nickrent_4562	Amyema_queenslandicum|EU544315|Nickrent_2788))
(Tupeia_antarctica|L24425|UNKNOWN	(((((Gaiadendron_punctatum|L24143|UNKNOWN	((((Amylotheca_duthieana|EU544316|Nickrent_4022	Loxanthera_speciosa|EU544332|Nickrent_4026)	Macrosolen_cochinchinensis|EU544334|Nickrent_4038)	Decaisnina_triflora|EU544324|Nickrent_4491)	((Notanthera_heterophylla|EF464466|Nickrent_4372	Septulina_glauca|EU544346|Nickrent_4089)	Lepidaria_cf_forbesii|EU544330|Nickrent_4044)))	(Sogerianthe_sessiflora|EU544348|Nickrent_4467	Tristerix_corymbosus|EF464467|Nickrent_4129))	((Phthirusa_pyrifolia|L24412|UNKNOWN	((Muellerina_eucalyptoides|EU544335|Nickrent_4310	Ileostylus_micranthus|EU544329|Nickrent_2741)	((Baratranthus_axanthus|EU544317|Nickrent_4029	(((((Plicosepalus_sagittifolius|EU544342|Nickrent_2852	(((Decaisnina_hollrungii|AF039074|UNKNOWN	(Dendrophthoe_curvata|AY957441|Nickrent_2787	Dendrophthoe_curvata|L26491|UNKNOWN))	Dendrophthoe_curvata|EU544325|Nickrent_4012)	Bakerella_sp_|EU544318|Nickrent_4161))	(Socratina_bemarivensis|EU544347|Nickrent_4179	Vanwykia_remota|EU544351|Nickrent_4331))	(((Emelianthe_panganensis|EU544326|Nickrent_4889	(Erianthemum_dregei|L25679|UNKNOWN	(((Oncella_ambigua|EU544338|Nickrent_4673	Phragmanthera_crassicaulis|EU544341|Nickrent_3037)	((Helixanthera_kirkii|AF039077|UNKNOWN	Moquiniella_rubra|AF039078|UNKNOWN)	(Oncocalyx_sulfureus|EU544339|Nickrent_2850	(Actinanthella_menyharthii|EU544313|Nickrent_4375	Agelanthus_sansibarensis|U59946|UNKNOWN))))	Globimetula_dinklagei|AF039076|UNKNOWN)))	(Englerina_woodfordioides|L24140|UNKNOWN	(Tapinanthus_quinquangulus|L24422|UNKNOWN	Oliverella_rubroviridis|EU544337|Nickrent_4330)))	Berhautia_senegalensis|EU544320|Nickrent_4576))	(((Taxillus_chinensis|EU544350|Nickrent_4032	Scurrula_pulverulenta|EU544344|Nickrent_4159)	Scurrula_parasitica|EU544345|Nickrent_4004)	Scurrula_ferruginea|EU544343|Nickrent_4008))	((Benthamina_alyxifolia|EU544319|Nickrent_4127	Amyema_queenslandicum|EU544315|Nickrent_2788)	(Helixanthera_cylindrica|EU544327|Nickrent_4037	(Dactyliophora_novae_guineae|EU544323|Nickrent_4563	(Amyema_glabrum|AF039073|UNKNOWN	Diplatia_furcata|L24088|UNKNOWN))))))	((Cecarria_obtusifolia|EU544321|Nickrent_4562	(Loranthus_europaeus|L24153|UNKNOWN	(Loranthus_delavayi|JQ613220|UNKNOWN
((Lepidaria_cf_forbesii|EU544330|Nickrent_4044	(((Phthirusa_pyrifolia|L24412|UNKNOWN	(((((Benthamina_alyxifolia|EU544319|Nickrent_4127	Amyema_queenslandicum|EU544315|Nickrent_2788)	Baratranthus_axanthus|EU544317|Nickrent_4029)	((((((Dendrophthoe_curvata|L26491|UNKNOWN	Decaisnina_hollrungii|AF039074|UNKNOWN)	Dendrophthoe_curvata|AY957441|Nickrent_2787)	Dendrophthoe_curvata|EU544325|Nickrent_4012)	(((Socratina_bemarivensis|EU544347|Nickrent_4179	Vanwykia_remota|EU544351|Nickrent_4331)	Bakerella_sp_|EU544318|Nickrent_4161)	Plicosepalus_sagittifolius|EU544342|Nickrent_2852))	(((Globimetula_dinklagei|AF039076|UNKNOWN	((((Berhautia_senegalensis|EU544320|Nickrent_4576	Phragmanthera_crassicaulis|EU544341|Nickrent_3037)	((Agelanthus_sansibarensis|U59946|UNKNOWN	Actinanthella_menyharthii|EU544313|Nickrent_4375)	(Oncella_ambigua|EU544338|Nickrent_4673	Oncocalyx_sulfureus|EU544339|Nickrent_2850)))	Erianthemum_dregei|L25679|UNKNOWN)	(Emelianthe_panganensis|EU544326|Nickrent_4889	(Helixanthera_kirkii|AF039077|UNKNOWN	Moquiniella_rubra|AF039078|UNKNOWN))))	((Tapinanthus_quinquangulus|L24422|UNKNOWN	Englerina_woodfordioides|L24140|UNKNOWN)	Oliverella_rubroviridis|EU544337|Nickrent_4330))	((Taxillus_chinensis|EU544350|Nickrent_4032	(Scurrula_pulverulenta|EU544344|Nickrent_4159	Scurrula_parasitica|EU544345|Nickrent_4004))	Scurrula_ferruginea|EU544343|Nickrent_4008)))	(Helixanthera_cylindrica|EU544327|Nickrent_4037	(Dactyliophora_novae_guineae|EU544323|Nickrent_4563	(Amyema_glabrum|AF039073|UNKNOWN	Diplatia_furcata|L24088|UNKNOWN)))))	((((((Loranthus_kaoi|JQ613221|UNKNOWN	Loranthus_delavayi|JQ613220|UNKNOWN)	Loranthus_odoratus|EU544331|Nickrent_4977)	Loranthus_europaeus|L24153|UNKNOWN)	Cecarria_obtusifolia|EU544321|Nickrent_4562)	Oedina_pendens|EU544336|Nickrent_4329)	(Muellerina_eucalyptoides|EU544335|Nickrent_4310	Ileostylus_micranthus|EU544329|Nickrent_2741)))	((Notanthera_heterophylla|EF464466|Nickrent_4372	Septulina_glauca|EU544346|Nickrent_4089)	Decaisnina_triflora|EU544324|Nickrent_4491)))	(Nuytsia_floribunda|DQ790103|D_Nickrent_2747	Gaiadendron_punctatum|L24143|UNKNOWN))	((Amylotheca_duthieana|EU544316|Nickrent_4022	Loxanthera_speciosa|EU544332|Nickrent_4026)
(Tupeia_antarctica|L24425|UNKNOWN	((((Tripodanthus_acutifolius|L24424|UNKNOWN	((Cladocolea_gracilis|EU544322|Nickrent_3066	((Struthanthus_oerstedii|L24421|UNKNOWN	Struthanthus_woodsonii|EU544349|Nickrent_2761)	(Phthirusa_pyrifolia|L24412|UNKNOWN	Psittacanthus_angustifolius|L24414|UNKNOWN)))	(Dendropemon_bicolor|AF039075|UNKNOWN	Oryctanthus_occidentalis|L24408|UNKNOWN)))	(Atkinsonia_ligustrina|EF464464|Nickrent_4344	(Peraxilla_tetrapetala|EU544340|Nickrent_2744	(Helicanthes_elastica|EU544328|Nickrent_4906	Ligaria_cuneifolia|L24152|UNKNOWN))))	Tristerix_corymbosus|EF464467|Nickrent_4129)	(((Desmaria_mutabilis|EF464465|Nickrent_4510A	Aetanthus_nodosus|EU544314|Nickrent_4561)	((Lysiana_filifolia|EU544333|Nickrent_4449	Lysiana_exocarpi|L24154|UNKNOWN)	Sogerianthe_sessiflora|EU544348|Nickrent_4467))	((((((((((Baratranthus_axanthus|EU544317|Nickrent_4029	Benthamina_alyxifolia|EU544319|Nickrent_4127)	(Dactyliophora_novae_guineae|EU544323|Nickrent_4563	Helixanthera_cylindrica|EU544327|Nickrent_4037))	(Amyema_glabrum|AF039073|UNKNOWN	Diplatia_furcata|L24088|UNKNOWN))	(((Ileostylus_micranthus|EU544329|Nickrent_2741	Muellerina_eucalyptoides|EU544335|Nickrent_4310)	((((Loranthus_delavayi|JQ613220|UNKNOWN	Loranthus_kaoi|JQ613221|UNKNOWN)	Loranthus_odoratus|EU544331|Nickrent_4977)	Loranthus_europaeus|L24153|UNKNOWN)	Oedina_pendens|EU544336|Nickrent_4329))	(((Dendrophthoe_curvata|EU544325|Nickrent_4012	((Dendrophthoe_curvata|L26491|UNKNOWN	Dendrophthoe_curvata|AY957441|Nickrent_2787)	Decaisnina_hollrungii|AF039074|UNKNOWN))	(Bakerella_sp_|EU544318|Nickrent_4161	Plicosepalus_sagittifolius|EU544342|Nickrent_2852))	((((Helixanthera_kirkii|AF039077|UNKNOWN	Moquiniella_rubra|AF039078|UNKNOWN)	((Erianthemum_dregei|L25679|UNKNOWN	Globimetula_dinklagei|AF039076|UNKNOWN)	((Berhautia_senegalensis|EU544320|Nickrent_4576	(Oliverella_rubroviridis|EU544337|Nickrent_4330	(Tapinanthus_quinquangulus|L24422|UNKNOWN	Englerina_woodfordioides|L24140|UNKNOWN)))	((Socratina_bemarivensis|EU544347|Nickrent_4179	Vanwykia_remota|EU544351|Nickrent_4331)	((Phragmanthera_crassicaulis|EU544341|Nickrent_3037	Oncella_ambigua|EU544338|Nickrent_4673)
(Tupeia_antarctica|L24425|UNKNOWN	((Peraxilla_tetrapetala|EU544340|Nickrent_2744	((Desmaria_mutabilis|EF464465|Nickrent_4510A	Aetanthus_nodosus|EU544314|Nickrent_4561)	((Sogerianthe_sessiflora|EU544348|Nickrent_4467	(((Muellerina_eucalyptoides|EU544335|Nickrent_4310	(((((Loranthus_delavayi|JQ613220|UNKNOWN	Loranthus_kaoi|JQ613221|UNKNOWN)	Loranthus_odoratus|EU544331|Nickrent_4977)	Loranthus_europaeus|L24153|UNKNOWN)	Cecarria_obtusifolia|EU544321|Nickrent_4562)	(Amyema_queenslandicum|EU544315|Nickrent_2788	((((Dactyliophora_novae_guineae|EU544323|Nickrent_4563	(Amyema_glabrum|AF039073|UNKNOWN	Diplatia_furcata|L24088|UNKNOWN))	Helixanthera_cylindrica|EU544327|Nickrent_4037)	(Benthamina_alyxifolia|EU544319|Nickrent_4127	Baratranthus_axanthus|EU544317|Nickrent_4029))	((Plicosepalus_sagittifolius|EU544342|Nickrent_2852	((Dendrophthoe_curvata|EU544325|Nickrent_4012	((Dendrophthoe_curvata|L26491|UNKNOWN	Dendrophthoe_curvata|AY957441|Nickrent_2787)	Decaisnina_hollrungii|AF039074|UNKNOWN))	Bakerella_sp_|EU544318|Nickrent_4161))	(((((Globimetula_dinklagei|AF039076|UNKNOWN	((((Socratina_bemarivensis|EU544347|Nickrent_4179	Vanwykia_remota|EU544351|Nickrent_4331)	(((Oncocalyx_sulfureus|EU544339|Nickrent_2850	Agelanthus_sansibarensis|U59946|UNKNOWN)	Actinanthella_menyharthii|EU544313|Nickrent_4375)	Phragmanthera_crassicaulis|EU544341|Nickrent_3037))	Oncella_ambigua|EU544338|Nickrent_4673)	((Helixanthera_kirkii|AF039077|UNKNOWN	Moquiniella_rubra|AF039078|UNKNOWN)	((Oliverella_rubroviridis|EU544337|Nickrent_4330	Tapinanthus_quinquangulus|L24422|UNKNOWN)	Englerina_woodfordioides|L24140|UNKNOWN))))	Berhautia_senegalensis|EU544320|Nickrent_4576)	Emelianthe_panganensis|EU544326|Nickrent_4889)	Erianthemum_dregei|L25679|UNKNOWN)	(Taxillus_chinensis|EU544350|Nickrent_4032	(Scurrula_parasitica|EU544345|Nickrent_4004	(Scurrula_pulverulenta|EU544344|Nickrent_4159	Scurrula_ferruginea|EU544343|Nickrent_4008)))))))))	Oedina_pendens|EU544336|Nickrent_4329)	Ileostylus_micranthus|EU544329|Nickrent_2741))	((Lysiana_filifolia|EU544333|Nickrent_4449	Lysiana_exocarpi|L24154|UNKNOWN)	(Tripodanthus_acutifolius|L24424|UNKNOWN	((((Cladocolea_gracilis|EU544322|Nickrent_3066
(((Gaiadendron_punctatum|L24143|UNKNOWN	((Notanthera_heterophylla|EF464466|Nickrent_4372	Septulina_glauca|EU544346|Nickrent_4089)	Lepidaria_cf_forbesii|EU544330|Nickrent_4044))	((Macrosolen_cochinchinensis|EU544334|Nickrent_4038	(Amylotheca_duthieana|EU544316|Nickrent_4022	Loxanthera_speciosa|EU544332|Nickrent_4026))	Decaisnina_triflora|EU544324|Nickrent_4491))	(((Desmaria_mutabilis|EF464465|Nickrent_4510A	(Tupeia_antarctica|L24425|UNKNOWN	Psittacanthus_angustifolius|L24414|UNKNOWN))	((((Struthanthus_oerstedii|L24421|UNKNOWN	((Helicanthes_elastica|EU544328|Nickrent_4906	Ligaria_cuneifolia|L24152|UNKNOWN)	Struthanthus_woodsonii|EU544349|Nickrent_2761))	((Dendropemon_bicolor|AF039075|UNKNOWN	Oryctanthus_occidentalis|L24408|UNKNOWN)	(Atkinsonia_ligustrina|EF464464|Nickrent_4344	(Tristerix_corymbosus|EF464467|Nickrent_4129	(Sogerianthe_sessiflora|EU544348|Nickrent_4467	Tripodanthus_acutifolius|L24424|UNKNOWN)))))	(Cladocolea_gracilis|EU544322|Nickrent_3066	(Phthirusa_pyrifolia|L24412|UNKNOWN	Nuytsia_floribunda|DQ790103|D_Nickrent_2747)))	((((Oedina_pendens|EU544336|Nickrent_4329	((((Loranthus_delavayi|JQ613220|UNKNOWN	Loranthus_kaoi|JQ613221|UNKNOWN)	Loranthus_odoratus|EU544331|Nickrent_4977)	Loranthus_europaeus|L24153|UNKNOWN)	Cecarria_obtusifolia|EU544321|Nickrent_4562))	(Ileostylus_micranthus|EU544329|Nickrent_2741	Muellerina_eucalyptoides|EU544335|Nickrent_4310))	(Amyema_queenslandicum|EU544315|Nickrent_2788	(((Baratranthus_axanthus|EU544317|Nickrent_4029	Benthamina_alyxifolia|EU544319|Nickrent_4127)	Helixanthera_cylindrica|EU544327|Nickrent_4037)	(((Taxillus_chinensis|EU544350|Nickrent_4032	(Scurrula_parasitica|EU544345|Nickrent_4004	(Scurrula_pulverulenta|EU544344|Nickrent_4159	Scurrula_ferruginea|EU544343|Nickrent_4008)))	((Plicosepalus_sagittifolius|EU544342|Nickrent_2852	(Dendrophthoe_curvata|EU544325|Nickrent_4012	((Dendrophthoe_curvata|L26491|UNKNOWN	Dendrophthoe_curvata|AY957441|Nickrent_2787)	Decaisnina_hollrungii|AF039074|UNKNOWN)))	(Bakerella_sp_|EU544318|Nickrent_4161	((Berhautia_senegalensis|EU544320|Nickrent_4576	(Emelianthe_panganensis|EU544326|Nickrent_4889	(Globimetula_dinklagei|AF039076|UNKNOWN	(((Phragmanthera_crassicaulis|EU544341|Nickrent_3037
((Tupeia_antarctica|L24425|UNKNOWN	((Nuytsia_floribunda|DQ790103|D_Nickrent_2747	(Desmaria_mutabilis|EF464465|Nickrent_4510A	Aetanthus_nodosus|EU544314|Nickrent_4561))	(((Ileostylus_micranthus|EU544329|Nickrent_2741	Muellerina_eucalyptoides|EU544335|Nickrent_4310)	(((Oedina_pendens|EU544336|Nickrent_4329	((((((Scurrula_pulverulenta|EU544344|Nickrent_4159	Scurrula_parasitica|EU544345|Nickrent_4004)	Taxillus_chinensis|EU544350|Nickrent_4032)	Scurrula_ferruginea|EU544343|Nickrent_4008)	((((Erianthemum_dregei|L25679|UNKNOWN	Globimetula_dinklagei|AF039076|UNKNOWN)	((Berhautia_senegalensis|EU544320|Nickrent_4576	((Agelanthus_sansibarensis|U59946|UNKNOWN	((Oliverella_rubroviridis|EU544337|Nickrent_4330	Tapinanthus_quinquangulus|L24422|UNKNOWN)	Englerina_woodfordioides|L24140|UNKNOWN))	((Phragmanthera_crassicaulis|EU544341|Nickrent_3037	(Oncocalyx_sulfureus|EU544339|Nickrent_2850	Oncella_ambigua|EU544338|Nickrent_4673))	(Actinanthella_menyharthii|EU544313|Nickrent_4375	Moquiniella_rubra|AF039078|UNKNOWN))))	Emelianthe_panganensis|EU544326|Nickrent_4889))	((Socratina_bemarivensis|EU544347|Nickrent_4179	Vanwykia_remota|EU544351|Nickrent_4331)	Helixanthera_kirkii|AF039077|UNKNOWN))	((Plicosepalus_sagittifolius|EU544342|Nickrent_2852	(Dendrophthoe_curvata|EU544325|Nickrent_4012	((Dendrophthoe_curvata|L26491|UNKNOWN	Dendrophthoe_curvata|AY957441|Nickrent_2787)	Decaisnina_hollrungii|AF039074|UNKNOWN)))	Bakerella_sp_|EU544318|Nickrent_4161)))	(Dactyliophora_novae_guineae|EU544323|Nickrent_4563	(Helixanthera_cylindrica|EU544327|Nickrent_4037	(Amyema_glabrum|AF039073|UNKNOWN	Diplatia_furcata|L24088|UNKNOWN))))	(Baratranthus_axanthus|EU544317|Nickrent_4029	Benthamina_alyxifolia|EU544319|Nickrent_4127)))	(Amyema_queenslandicum|EU544315|Nickrent_2788	Cecarria_obtusifolia|EU544321|Nickrent_4562))	((Loranthus_kaoi|JQ613221|UNKNOWN	(Loranthus_odoratus|EU544331|Nickrent_4977	Loranthus_delavayi|JQ613220|UNKNOWN))	Loranthus_europaeus|L24153|UNKNOWN)))	((Tristerix_corymbosus|EF464467|Nickrent_4129	Sogerianthe_sessiflora|EU544348|Nickrent_4467)	((Tripodanthus_acutifolius|L24424|UNKNOWN	((Struthanthus_oerstedii|L24421|UNKNOWN	Struthanthus_woodsonii|EU544349|Nickrent_2761)
((((Lysiana_exocarpi|L24154|UNKNOWN	Lysiana_filifolia|EU544333|Nickrent_4449)	((((Cecarria_obtusifolia|EU544321|Nickrent_4562	(Loranthus_europaeus|L24153|UNKNOWN	(Loranthus_kaoi|JQ613221|UNKNOWN	(Loranthus_odoratus|EU544331|Nickrent_4977	Loranthus_delavayi|JQ613220|UNKNOWN))))	(((((Dactyliophora_novae_guineae|EU544323|Nickrent_4563	(Amyema_glabrum|AF039073|UNKNOWN	Diplatia_furcata|L24088|UNKNOWN))	Helixanthera_cylindrica|EU544327|Nickrent_4037)	(((Scurrula_ferruginea|EU544343|Nickrent_4008	(Scurrula_parasitica|EU544345|Nickrent_4004	(Taxillus_chinensis|EU544350|Nickrent_4032	Scurrula_pulverulenta|EU544344|Nickrent_4159)))	((Emelianthe_panganensis|EU544326|Nickrent_4889	(Globimetula_dinklagei|AF039076|UNKNOWN	(((Berhautia_senegalensis|EU544320|Nickrent_4576	(Englerina_woodfordioides|L24140|UNKNOWN	(Oliverella_rubroviridis|EU544337|Nickrent_4330	Tapinanthus_quinquangulus|L24422|UNKNOWN)))	(((Moquiniella_rubra|AF039078|UNKNOWN	Helixanthera_kirkii|AF039077|UNKNOWN)	(Agelanthus_sansibarensis|U59946|UNKNOWN	Actinanthella_menyharthii|EU544313|Nickrent_4375))	Phragmanthera_crassicaulis|EU544341|Nickrent_3037))	(Oncella_ambigua|EU544338|Nickrent_4673	Oncocalyx_sulfureus|EU544339|Nickrent_2850))))	Erianthemum_dregei|L25679|UNKNOWN))	(((Bakerella_sp_|EU544318|Nickrent_4161	Plicosepalus_sagittifolius|EU544342|Nickrent_2852)	(Dendrophthoe_curvata|EU544325|Nickrent_4012	((Dendrophthoe_curvata|AY957441|Nickrent_2787	Dendrophthoe_curvata|L26491|UNKNOWN)	Decaisnina_hollrungii|AF039074|UNKNOWN)))	(Socratina_bemarivensis|EU544347|Nickrent_4179	Vanwykia_remota|EU544351|Nickrent_4331))))	(Oedina_pendens|EU544336|Nickrent_4329	(Benthamina_alyxifolia|EU544319|Nickrent_4127	Baratranthus_axanthus|EU544317|Nickrent_4029)))	Amyema_queenslandicum|EU544315|Nickrent_2788))	(Ileostylus_micranthus|EU544329|Nickrent_2741	Muellerina_eucalyptoides|EU544335|Nickrent_4310))	Sogerianthe_sessiflora|EU544348|Nickrent_4467))	((Macrosolen_cochinchinensis|EU544334|Nickrent_4038	(Amylotheca_duthieana|EU544316|Nickrent_4022	Loxanthera_speciosa|EU544332|Nickrent_4026))	(Lepidaria_cf_forbesii|EU544330|Nickrent_4044	Gaiadendron_punctatum|L24143|UNKNOWN)))	(Aetanthus_nodosus|EU544314|Nickrent_4561
((((Macrosolen_cochinchinensis|EU544334|Nickrent_4038	(Amylotheca_duthieana|EU544316|Nickrent_4022	Loxanthera_speciosa|EU544332|Nickrent_4026))	(((Notanthera_heterophylla|EF464466|Nickrent_4372	Septulina_glauca|EU544346|Nickrent_4089)	Lepidaria_cf_forbesii|EU544330|Nickrent_4044)	Gaiadendron_punctatum|L24143|UNKNOWN))	(((((Lysiana_exocarpi|L24154|UNKNOWN	Lysiana_filifolia|EU544333|Nickrent_4449)	(Struthanthus_oerstedii|L24421|UNKNOWN	(Struthanthus_woodsonii|EU544349|Nickrent_2761	(((Dendropemon_bicolor|AF039075|UNKNOWN	Oryctanthus_occidentalis|L24408|UNKNOWN)	Psittacanthus_angustifolius|L24414|UNKNOWN)	Cladocolea_gracilis|EU544322|Nickrent_3066))))	Tripodanthus_acutifolius|L24424|UNKNOWN)	((((Helicanthes_elastica|EU544328|Nickrent_4906	Ligaria_cuneifolia|L24152|UNKNOWN)	(((Phthirusa_pyrifolia|L24412|UNKNOWN	(Cecarria_obtusifolia|EU544321|Nickrent_4562	(Loranthus_europaeus|L24153|UNKNOWN	((Loranthus_kaoi|JQ613221|UNKNOWN	Loranthus_delavayi|JQ613220|UNKNOWN)	Loranthus_odoratus|EU544331|Nickrent_4977))))	((((Scurrula_ferruginea|EU544343|Nickrent_4008	(Scurrula_parasitica|EU544345|Nickrent_4004	Scurrula_pulverulenta|EU544344|Nickrent_4159))	((Berhautia_senegalensis|EU544320|Nickrent_4576	(Englerina_woodfordioides|L24140|UNKNOWN	(Oliverella_rubroviridis|EU544337|Nickrent_4330	Tapinanthus_quinquangulus|L24422|UNKNOWN)))	(Erianthemum_dregei|L25679|UNKNOWN	((((Moquiniella_rubra|AF039078|UNKNOWN	Helixanthera_kirkii|AF039077|UNKNOWN)	(Agelanthus_sansibarensis|U59946|UNKNOWN	Actinanthella_menyharthii|EU544313|Nickrent_4375))	((Phragmanthera_crassicaulis|EU544341|Nickrent_3037	(Oncella_ambigua|EU544338|Nickrent_4673	Oncocalyx_sulfureus|EU544339|Nickrent_2850))	Globimetula_dinklagei|AF039076|UNKNOWN))	Emelianthe_panganensis|EU544326|Nickrent_4889))))	(Taxillus_chinensis|EU544350|Nickrent_4032	(((Dendrophthoe_curvata|EU544325|Nickrent_4012	((Dendrophthoe_curvata|AY957441|Nickrent_2787	Dendrophthoe_curvata|L26491|UNKNOWN)	Decaisnina_hollrungii|AF039074|UNKNOWN))	((Socratina_bemarivensis|EU544347|Nickrent_4179	Vanwykia_remota|EU544351|Nickrent_4331)	Plicosepalus_sagittifolius|EU544342|Nickrent_2852))	Bakerella_sp_|EU544318|Nickrent_4161)))
(((Lysiana_exocarpi|L24154|UNKNOWN	Lysiana_filifolia|EU544333|Nickrent_4449)	((Macrosolen_cochinchinensis|EU544334|Nickrent_4038	(Amylotheca_duthieana|EU544316|Nickrent_4022	Loxanthera_speciosa|EU544332|Nickrent_4026))	((Lepidaria_cf_forbesii|EU544330|Nickrent_4044	(Notanthera_heterophylla|EF464466|Nickrent_4372	Septulina_glauca|EU544346|Nickrent_4089))	Gaiadendron_punctatum|L24143|UNKNOWN)))	((Tupeia_antarctica|L24425|UNKNOWN	(((((Struthanthus_oerstedii|L24421|UNKNOWN	Struthanthus_woodsonii|EU544349|Nickrent_2761)	(Cladocolea_gracilis|EU544322|Nickrent_3066	Psittacanthus_angustifolius|L24414|UNKNOWN))	(Atkinsonia_ligustrina|EF464464|Nickrent_4344	Tripodanthus_acutifolius|L24424|UNKNOWN))	(Tristerix_corymbosus|EF464467|Nickrent_4129	(Dendropemon_bicolor|AF039075|UNKNOWN	Oryctanthus_occidentalis|L24408|UNKNOWN)))	(Desmaria_mutabilis|EF464465|Nickrent_4510A	(((Sogerianthe_sessiflora|EU544348|Nickrent_4467	((Decaisnina_triflora|EU544324|Nickrent_4491	(Oedina_pendens|EU544336|Nickrent_4329	(Cecarria_obtusifolia|EU544321|Nickrent_4562	(Loranthus_europaeus|L24153|UNKNOWN	((Loranthus_kaoi|JQ613221|UNKNOWN	Loranthus_delavayi|JQ613220|UNKNOWN)	Loranthus_odoratus|EU544331|Nickrent_4977)))))	((Amyema_queenslandicum|EU544315|Nickrent_2788	((((Emelianthe_panganensis|EU544326|Nickrent_4889	((Erianthemum_dregei|L25679|UNKNOWN	Globimetula_dinklagei|AF039076|UNKNOWN)	(((Moquiniella_rubra|AF039078|UNKNOWN	Helixanthera_kirkii|AF039077|UNKNOWN)	(Agelanthus_sansibarensis|U59946|UNKNOWN	Actinanthella_menyharthii|EU544313|Nickrent_4375))	(Phragmanthera_crassicaulis|EU544341|Nickrent_3037	(Oncella_ambigua|EU544338|Nickrent_4673	Oncocalyx_sulfureus|EU544339|Nickrent_2850)))))	((((Scurrula_ferruginea|EU544343|Nickrent_4008	(Scurrula_parasitica|EU544345|Nickrent_4004	Scurrula_pulverulenta|EU544344|Nickrent_4159))	(Oliverella_rubroviridis|EU544337|Nickrent_4330	(Tapinanthus_quinquangulus|L24422|UNKNOWN	Englerina_woodfordioides|L24140|UNKNOWN)))	Taxillus_chinensis|EU544350|Nickrent_4032)	((Dendrophthoe_curvata|EU544325|Nickrent_4012	((Dendrophthoe_curvata|AY957441|Nickrent_2787	Dendrophthoe_curvata|L26491|UNKNOWN)	Decaisnina_hollrungii|AF039074|UNKNOWN))
((((Lysiana_exocarpi|L24154|UNKNOWN	Lysiana_filifolia|EU544333|Nickrent_4449)	(Lepidaria_cf_forbesii|EU544330|Nickrent_4044	Macrosolen_cochinchinensis|EU544334|Nickrent_4038))	((Amylotheca_duthieana|EU544316|Nickrent_4022	Loxanthera_speciosa|EU544332|Nickrent_4026)	(Gaiadendron_punctatum|L24143|UNKNOWN	((Helicanthes_elastica|EU544328|Nickrent_4906	Ligaria_cuneifolia|L24152|UNKNOWN)	Peraxilla_tetrapetala|EU544340|Nickrent_2744))))	(((Nuytsia_floribunda|DQ790103|D_Nickrent_2747	(Aetanthus_nodosus|EU544314|Nickrent_4561	Desmaria_mutabilis|EF464465|Nickrent_4510A))	(((((Ileostylus_micranthus|EU544329|Nickrent_2741	Muellerina_eucalyptoides|EU544335|Nickrent_4310)	(((Phthirusa_pyrifolia|L24412|UNKNOWN	Decaisnina_triflora|EU544324|Nickrent_4491)	((((Taxillus_chinensis|EU544350|Nickrent_4032	(Scurrula_ferruginea|EU544343|Nickrent_4008	(Scurrula_pulverulenta|EU544344|Nickrent_4159	Scurrula_parasitica|EU544345|Nickrent_4004)))	(((Emelianthe_panganensis|EU544326|Nickrent_4889	(Erianthemum_dregei|L25679|UNKNOWN	Globimetula_dinklagei|AF039076|UNKNOWN))	(((((Agelanthus_sansibarensis|U59946|UNKNOWN	Actinanthella_menyharthii|EU544313|Nickrent_4375)	(Englerina_woodfordioides|L24140|UNKNOWN	(Oliverella_rubroviridis|EU544337|Nickrent_4330	Tapinanthus_quinquangulus|L24422|UNKNOWN)))	Berhautia_senegalensis|EU544320|Nickrent_4576)	Moquiniella_rubra|AF039078|UNKNOWN)	((Helixanthera_kirkii|AF039077|UNKNOWN	Phragmanthera_crassicaulis|EU544341|Nickrent_3037)	(Oncella_ambigua|EU544338|Nickrent_4673	Oncocalyx_sulfureus|EU544339|Nickrent_2850))))	Bakerella_sp_|EU544318|Nickrent_4161))	((Socratina_bemarivensis|EU544347|Nickrent_4179	Vanwykia_remota|EU544351|Nickrent_4331)	(Plicosepalus_sagittifolius|EU544342|Nickrent_2852	(Dendrophthoe_curvata|EU544325|Nickrent_4012	((Dendrophthoe_curvata|AY957441|Nickrent_2787	Dendrophthoe_curvata|L26491|UNKNOWN)	Decaisnina_hollrungii|AF039074|UNKNOWN)))))	((Benthamina_alyxifolia|EU544319|Nickrent_4127	((Amyema_glabrum|AF039073|UNKNOWN	Diplatia_furcata|L24088|UNKNOWN)	(Amyema_queenslandicum|EU544315|Nickrent_2788	(Helixanthera_cylindrica|EU544327|Nickrent_4037	Dactyliophora_novae_guineae|EU544323|Nickrent_4563))))	Baratranthus_axanthus|EU544317|Nickrent_4029)))
((((Aetanthus_nodosus|EU544314|Nickrent_4561	((((Ileostylus_micranthus|EU544329|Nickrent_2741	Muellerina_eucalyptoides|EU544335|Nickrent_4310)	(((Amyema_queenslandicum|EU544315|Nickrent_2788	((Dactyliophora_novae_guineae|EU544323|Nickrent_4563	(Amyema_glabrum|AF039073|UNKNOWN	Diplatia_furcata|L24088|UNKNOWN))	(((Baratranthus_axanthus|EU544317|Nickrent_4029	Benthamina_alyxifolia|EU544319|Nickrent_4127)	Helixanthera_cylindrica|EU544327|Nickrent_4037)	((((Dendrophthoe_curvata|EU544325|Nickrent_4012	((Dendrophthoe_curvata|AY957441|Nickrent_2787	Dendrophthoe_curvata|L26491|UNKNOWN)	Decaisnina_hollrungii|AF039074|UNKNOWN))	Scurrula_ferruginea|EU544343|Nickrent_4008)	((Socratina_bemarivensis|EU544347|Nickrent_4179	Vanwykia_remota|EU544351|Nickrent_4331)	(Bakerella_sp_|EU544318|Nickrent_4161	Plicosepalus_sagittifolius|EU544342|Nickrent_2852)))	(((Scurrula_pulverulenta|EU544344|Nickrent_4159	Scurrula_parasitica|EU544345|Nickrent_4004)	Taxillus_chinensis|EU544350|Nickrent_4032)	((Helixanthera_kirkii|AF039077|UNKNOWN	Erianthemum_dregei|L25679|UNKNOWN)	(((((Agelanthus_sansibarensis|U59946|UNKNOWN	((Actinanthella_menyharthii|EU544313|Nickrent_4375	Berhautia_senegalensis|EU544320|Nickrent_4576)	(Englerina_woodfordioides|L24140|UNKNOWN	(Oliverella_rubroviridis|EU544337|Nickrent_4330	Tapinanthus_quinquangulus|L24422|UNKNOWN))))	Moquiniella_rubra|AF039078|UNKNOWN)	(Phragmanthera_crassicaulis|EU544341|Nickrent_3037	(Oncella_ambigua|EU544338|Nickrent_4673	Oncocalyx_sulfureus|EU544339|Nickrent_2850)))	Globimetula_dinklagei|AF039076|UNKNOWN)	Emelianthe_panganensis|EU544326|Nickrent_4889)))))))	Decaisnina_triflora|EU544324|Nickrent_4491)	((Loranthus_europaeus|L24153|UNKNOWN	(Loranthus_delavayi|JQ613220|UNKNOWN	(Loranthus_odoratus|EU544331|Nickrent_4977	Loranthus_kaoi|JQ613221|UNKNOWN)))	(Cecarria_obtusifolia|EU544321|Nickrent_4562	Phthirusa_pyrifolia|L24412|UNKNOWN))))	Oedina_pendens|EU544336|Nickrent_4329)	Sogerianthe_sessiflora|EU544348|Nickrent_4467))	(((((((Ligaria_cuneifolia|L24152|UNKNOWN	Peraxilla_tetrapetala|EU544340|Nickrent_2744)	((Tripodanthus_acutifolius|L24424|UNKNOWN	((Dendropemon_bicolor|AF039075|UNKNOWN	Oryctanthus_occidentalis|L24408|UNKNOWN)
(((((Nuytsia_floribunda|DQ790103|D_Nickrent_2747	(Desmaria_mutabilis|EF464465|Nickrent_4510A	((((Notanthera_heterophylla|EF464466|Nickrent_4372	(((Cecarria_obtusifolia|EU544321|Nickrent_4562	Decaisnina_triflora|EU544324|Nickrent_4491)	(Loranthus_europaeus|L24153|UNKNOWN	(Loranthus_odoratus|EU544331|Nickrent_4977	(Loranthus_kaoi|JQ613221|UNKNOWN	Loranthus_delavayi|JQ613220|UNKNOWN))))	Phthirusa_pyrifolia|L24412|UNKNOWN))	((((((((Helixanthera_kirkii|AF039077|UNKNOWN	Moquiniella_rubra|AF039078|UNKNOWN)	(Englerina_woodfordioides|L24140|UNKNOWN	(Oliverella_rubroviridis|EU544337|Nickrent_4330	Tapinanthus_quinquangulus|L24422|UNKNOWN)))	(((Actinanthella_menyharthii|EU544313|Nickrent_4375	Agelanthus_sansibarensis|U59946|UNKNOWN)	(Oncella_ambigua|EU544338|Nickrent_4673	Oncocalyx_sulfureus|EU544339|Nickrent_2850))	(Phragmanthera_crassicaulis|EU544341|Nickrent_3037	Berhautia_senegalensis|EU544320|Nickrent_4576)))	(Erianthemum_dregei|L25679|UNKNOWN	Globimetula_dinklagei|AF039076|UNKNOWN))	Emelianthe_panganensis|EU544326|Nickrent_4889)	((Scurrula_ferruginea|EU544343|Nickrent_4008	((Socratina_bemarivensis|EU544347|Nickrent_4179	Vanwykia_remota|EU544351|Nickrent_4331)	(((Dendrophthoe_curvata|EU544325|Nickrent_4012	((Dendrophthoe_curvata|AY957441|Nickrent_2787	Dendrophthoe_curvata|L26491|UNKNOWN)	Decaisnina_hollrungii|AF039074|UNKNOWN))	Bakerella_sp_|EU544318|Nickrent_4161)	Plicosepalus_sagittifolius|EU544342|Nickrent_2852)))	(Scurrula_pulverulenta|EU544344|Nickrent_4159	Scurrula_parasitica|EU544345|Nickrent_4004)))	Taxillus_chinensis|EU544350|Nickrent_4032)	((Dactyliophora_novae_guineae|EU544323|Nickrent_4563	(Amyema_glabrum|AF039073|UNKNOWN	Diplatia_furcata|L24088|UNKNOWN))	((Amyema_queenslandicum|EU544315|Nickrent_2788	(Baratranthus_axanthus|EU544317|Nickrent_4029	Benthamina_alyxifolia|EU544319|Nickrent_4127))	Helixanthera_cylindrica|EU544327|Nickrent_4037))))	(Sogerianthe_sessiflora|EU544348|Nickrent_4467	((Oedina_pendens|EU544336|Nickrent_4329	Ileostylus_micranthus|EU544329|Nickrent_2741)	Muellerina_eucalyptoides|EU544335|Nickrent_4310)))	Aetanthus_nodosus|EU544314|Nickrent_4561)))	((Lysiana_exocarpi|L24154|UNKNOWN	Lysiana_filifolia|EU544333|Nickrent_4449)
(((((Lepidaria_cf_forbesii|EU544330|Nickrent_4044	(Septulina_glauca|EU544346|Nickrent_4089	Gaiadendron_punctatum|L24143|UNKNOWN))	((Macrosolen_cochinchinensis|EU544334|Nickrent_4038	(Lysiana_exocarpi|L24154|UNKNOWN	Lysiana_filifolia|EU544333|Nickrent_4449))	Decaisnina_triflora|EU544324|Nickrent_4491))	(Amylotheca_duthieana|EU544316|Nickrent_4022	Loxanthera_speciosa|EU544332|Nickrent_4026))	(((((((Cecarria_obtusifolia|EU544321|Nickrent_4562	(Loranthus_europaeus|L24153|UNKNOWN	(Loranthus_delavayi|JQ613220|UNKNOWN	(Loranthus_odoratus|EU544331|Nickrent_4977	Loranthus_kaoi|JQ613221|UNKNOWN))))	((Ileostylus_micranthus|EU544329|Nickrent_2741	Muellerina_eucalyptoides|EU544335|Nickrent_4310)	(((Helixanthera_cylindrica|EU544327|Nickrent_4037	(((Bakerella_sp_|EU544318|Nickrent_4161	((Scurrula_ferruginea|EU544343|Nickrent_4008	(Scurrula_pulverulenta|EU544344|Nickrent_4159	Scurrula_parasitica|EU544345|Nickrent_4004))	((Erianthemum_dregei|L25679|UNKNOWN	((Helixanthera_kirkii|AF039077|UNKNOWN	(Emelianthe_panganensis|EU544326|Nickrent_4889	((Englerina_woodfordioides|L24140|UNKNOWN	(Oliverella_rubroviridis|EU544337|Nickrent_4330	Tapinanthus_quinquangulus|L24422|UNKNOWN))	((Phragmanthera_crassicaulis|EU544341|Nickrent_3037	Berhautia_senegalensis|EU544320|Nickrent_4576)	(((Actinanthella_menyharthii|EU544313|Nickrent_4375	Agelanthus_sansibarensis|U59946|UNKNOWN)	(Oncella_ambigua|EU544338|Nickrent_4673	Oncocalyx_sulfureus|EU544339|Nickrent_2850))	Moquiniella_rubra|AF039078|UNKNOWN)))))	Globimetula_dinklagei|AF039076|UNKNOWN))	(Socratina_bemarivensis|EU544347|Nickrent_4179	Vanwykia_remota|EU544351|Nickrent_4331))))	(((Dendrophthoe_curvata|EU544325|Nickrent_4012	((Dendrophthoe_curvata|AY957441|Nickrent_2787	Dendrophthoe_curvata|L26491|UNKNOWN)	Decaisnina_hollrungii|AF039074|UNKNOWN))	Plicosepalus_sagittifolius|EU544342|Nickrent_2852)	Taxillus_chinensis|EU544350|Nickrent_4032))	(Dactyliophora_novae_guineae|EU544323|Nickrent_4563	(Amyema_glabrum|AF039073|UNKNOWN	Diplatia_furcata|L24088|UNKNOWN))))	(Benthamina_alyxifolia|EU544319|Nickrent_4127	(Oedina_pendens|EU544336|Nickrent_4329	Baratranthus_axanthus|EU544317|Nickrent_4029)))	Amyema_queenslandicum|EU544315|Nickrent_2788)))
(((((Atkinsonia_ligustrina|EF464464|Nickrent_4344	(Tripodanthus_acutifolius|L24424|UNKNOWN	Tristerix_corymbosus|EF464467|Nickrent_4129))	((Psittacanthus_angustifolius|L24414|UNKNOWN	((Phthirusa_pyrifolia|L24412|UNKNOWN	(Dendropemon_bicolor|AF039075|UNKNOWN	Oryctanthus_occidentalis|L24408|UNKNOWN))	Cladocolea_gracilis|EU544322|Nickrent_3066))	(Struthanthus_woodsonii|EU544349|Nickrent_2761	Struthanthus_oerstedii|L24421|UNKNOWN)))	(Tupeia_antarctica|L24425|UNKNOWN	((Nuytsia_floribunda|DQ790103|D_Nickrent_2747	(Aetanthus_nodosus|EU544314|Nickrent_4561	Desmaria_mutabilis|EF464465|Nickrent_4510A))	((Helicanthes_elastica|EU544328|Nickrent_4906	Ligaria_cuneifolia|L24152|UNKNOWN)	((((Cecarria_obtusifolia|EU544321|Nickrent_4562	Notanthera_heterophylla|EF464466|Nickrent_4372)	Amyema_queenslandicum|EU544315|Nickrent_2788)	(((Loranthus_europaeus|L24153|UNKNOWN	(Loranthus_delavayi|JQ613220|UNKNOWN	(Loranthus_odoratus|EU544331|Nickrent_4977	Loranthus_kaoi|JQ613221|UNKNOWN)))	Amylotheca_duthieana|EU544316|Nickrent_4022)	(((Helixanthera_cylindrica|EU544327|Nickrent_4037	(((((((Socratina_bemarivensis|EU544347|Nickrent_4179	Vanwykia_remota|EU544351|Nickrent_4331)	(Bakerella_sp_|EU544318|Nickrent_4161	(Dendrophthoe_curvata|EU544325|Nickrent_4012	((Dendrophthoe_curvata|AY957441|Nickrent_2787	Dendrophthoe_curvata|L26491|UNKNOWN)	Decaisnina_hollrungii|AF039074|UNKNOWN))))	Plicosepalus_sagittifolius|EU544342|Nickrent_2852)	(Scurrula_ferruginea|EU544343|Nickrent_4008	(Scurrula_pulverulenta|EU544344|Nickrent_4159	Scurrula_parasitica|EU544345|Nickrent_4004)))	((Globimetula_dinklagei|AF039076|UNKNOWN	Erianthemum_dregei|L25679|UNKNOWN)	(Helixanthera_kirkii|AF039077|UNKNOWN	(((((Actinanthella_menyharthii|EU544313|Nickrent_4375	((Englerina_woodfordioides|L24140|UNKNOWN	(Oliverella_rubroviridis|EU544337|Nickrent_4330	Tapinanthus_quinquangulus|L24422|UNKNOWN))	Agelanthus_sansibarensis|U59946|UNKNOWN))	(Phragmanthera_crassicaulis|EU544341|Nickrent_3037	(Oncella_ambigua|EU544338|Nickrent_4673	Oncocalyx_sulfureus|EU544339|Nickrent_2850)))	Moquiniella_rubra|AF039078|UNKNOWN)	Berhautia_senegalensis|EU544320|Nickrent_4576)	Emelianthe_panganensis|EU544326|Nickrent_4889))))
(Tupeia_antarctica|L24425|UNKNOWN	(Desmaria_mutabilis|EF464465|Nickrent_4510A	((((Helicanthes_elastica|EU544328|Nickrent_4906	Ligaria_cuneifolia|L24152|UNKNOWN)	(((Phthirusa_pyrifolia|L24412|UNKNOWN	(Cecarria_obtusifolia|EU544321|Nickrent_4562	Amyema_queenslandicum|EU544315|Nickrent_2788))	((Loranthus_europaeus|L24153|UNKNOWN	(Loranthus_odoratus|EU544331|Nickrent_4977	(Loranthus_kaoi|JQ613221|UNKNOWN	Loranthus_delavayi|JQ613220|UNKNOWN)))	((((((Socratina_bemarivensis|EU544347|Nickrent_4179	Vanwykia_remota|EU544351|Nickrent_4331)	(Bakerella_sp_|EU544318|Nickrent_4161	(Dendrophthoe_curvata|EU544325|Nickrent_4012	((Dendrophthoe_curvata|AY957441|Nickrent_2787	Dendrophthoe_curvata|L26491|UNKNOWN)	Decaisnina_hollrungii|AF039074|UNKNOWN))))	Plicosepalus_sagittifolius|EU544342|Nickrent_2852)	(Taxillus_chinensis|EU544350|Nickrent_4032	((Scurrula_ferruginea|EU544343|Nickrent_4008	Scurrula_pulverulenta|EU544344|Nickrent_4159)	Scurrula_parasitica|EU544345|Nickrent_4004)))	((Erianthemum_dregei|L25679|UNKNOWN	Berhautia_senegalensis|EU544320|Nickrent_4576)	(Emelianthe_panganensis|EU544326|Nickrent_4889	((Oncella_ambigua|EU544338|Nickrent_4673	(Phragmanthera_crassicaulis|EU544341|Nickrent_3037	(Actinanthella_menyharthii|EU544313|Nickrent_4375	((Englerina_woodfordioides|L24140|UNKNOWN	(Oliverella_rubroviridis|EU544337|Nickrent_4330	Tapinanthus_quinquangulus|L24422|UNKNOWN))	(Oncocalyx_sulfureus|EU544339|Nickrent_2850	Agelanthus_sansibarensis|U59946|UNKNOWN)))))	(Globimetula_dinklagei|AF039076|UNKNOWN	(Helixanthera_kirkii|AF039077|UNKNOWN	Moquiniella_rubra|AF039078|UNKNOWN))))))	((Helixanthera_cylindrica|EU544327|Nickrent_4037	(Benthamina_alyxifolia|EU544319|Nickrent_4127	Baratranthus_axanthus|EU544317|Nickrent_4029))	(Oedina_pendens|EU544336|Nickrent_4329	(Dactyliophora_novae_guineae|EU544323|Nickrent_4563	(Amyema_glabrum|AF039073|UNKNOWN	Diplatia_furcata|L24088|UNKNOWN)))))))	(Septulina_glauca|EU544346|Nickrent_4089	(Ileostylus_micranthus|EU544329|Nickrent_2741	Muellerina_eucalyptoides|EU544335|Nickrent_4310))))	((((Macrosolen_cochinchinensis|EU544334|Nickrent_4038	(Amylotheca_duthieana|EU544316|Nickrent_4022	Loxanthera_speciosa|EU544332|Nickrent_4026))
(Tupeia_antarctica|L24425|UNKNOWN	(((Tristerix_corymbosus|EF464467|Nickrent_4129	(Helicanthes_elastica|EU544328|Nickrent_4906	Ligaria_cuneifolia|L24152|UNKNOWN))	(Atkinsonia_ligustrina|EF464464|Nickrent_4344	(((((Loranthus_europaeus|L24153|UNKNOWN	(Loranthus_delavayi|JQ613220|UNKNOWN	(Loranthus_odoratus|EU544331|Nickrent_4977	Loranthus_kaoi|JQ613221|UNKNOWN)))	(((((((Englerina_woodfordioides|L24140|UNKNOWN	(Oliverella_rubroviridis|EU544337|Nickrent_4330	Tapinanthus_quinquangulus|L24422|UNKNOWN))	(((Socratina_bemarivensis|EU544347|Nickrent_4179	Vanwykia_remota|EU544351|Nickrent_4331)	(Dendrophthoe_curvata|EU544325|Nickrent_4012	((Dendrophthoe_curvata|AY957441|Nickrent_2787	Dendrophthoe_curvata|L26491|UNKNOWN)	Decaisnina_hollrungii|AF039074|UNKNOWN)))	(Phragmanthera_crassicaulis|EU544341|Nickrent_3037	((Plicosepalus_sagittifolius|EU544342|Nickrent_2852	((Oncella_ambigua|EU544338|Nickrent_4673	Oncocalyx_sulfureus|EU544339|Nickrent_2850)	Berhautia_senegalensis|EU544320|Nickrent_4576))	(Bakerella_sp_|EU544318|Nickrent_4161	((Actinanthella_menyharthii|EU544313|Nickrent_4375	Agelanthus_sansibarensis|U59946|UNKNOWN)	(Helixanthera_kirkii|AF039077|UNKNOWN	Moquiniella_rubra|AF039078|UNKNOWN)))))))	(Emelianthe_panganensis|EU544326|Nickrent_4889	Erianthemum_dregei|L25679|UNKNOWN))	Globimetula_dinklagei|AF039076|UNKNOWN)	(Taxillus_chinensis|EU544350|Nickrent_4032	(Scurrula_ferruginea|EU544343|Nickrent_4008	(Scurrula_pulverulenta|EU544344|Nickrent_4159	Scurrula_parasitica|EU544345|Nickrent_4004))))	(Helixanthera_cylindrica|EU544327|Nickrent_4037	(Dactyliophora_novae_guineae|EU544323|Nickrent_4563	(Amyema_glabrum|AF039073|UNKNOWN	Diplatia_furcata|L24088|UNKNOWN))))	((Cecarria_obtusifolia|EU544321|Nickrent_4562	Amyema_queenslandicum|EU544315|Nickrent_2788)	(Benthamina_alyxifolia|EU544319|Nickrent_4127	Baratranthus_axanthus|EU544317|Nickrent_4029))))	(Oedina_pendens|EU544336|Nickrent_4329	(Ileostylus_micranthus|EU544329|Nickrent_2741	Muellerina_eucalyptoides|EU544335|Nickrent_4310)))	Sogerianthe_sessiflora|EU544348|Nickrent_4467)	((Desmaria_mutabilis|EF464465|Nickrent_4510A	Aetanthus_nodosus|EU544314|Nickrent_4561)	(Lysiana_exocarpi|L24154|UNKNOWN
((((Phthirusa_pyrifolia|L24412|UNKNOWN	((Tripodanthus_acutifolius|L24424|UNKNOWN	(Cladocolea_gracilis|EU544322|Nickrent_3066	(Psittacanthus_angustifolius|L24414|UNKNOWN	(Struthanthus_woodsonii|EU544349|Nickrent_2761	Struthanthus_oerstedii|L24421|UNKNOWN))))	(Dendropemon_bicolor|AF039075|UNKNOWN	Oryctanthus_occidentalis|L24408|UNKNOWN)))	(((((Helicanthes_elastica|EU544328|Nickrent_4906	Ligaria_cuneifolia|L24152|UNKNOWN)	Tristerix_corymbosus|EF464467|Nickrent_4129)	Muellerina_eucalyptoides|EU544335|Nickrent_4310)	Ileostylus_micranthus|EU544329|Nickrent_2741)	(((Loranthus_europaeus|L24153|UNKNOWN	(Loranthus_odoratus|EU544331|Nickrent_4977	(Loranthus_delavayi|JQ613220|UNKNOWN	Loranthus_kaoi|JQ613221|UNKNOWN)))	((Dactyliophora_novae_guineae|EU544323|Nickrent_4563	(Amyema_glabrum|AF039073|UNKNOWN	Diplatia_furcata|L24088|UNKNOWN))	((Baratranthus_axanthus|EU544317|Nickrent_4029	(Benthamina_alyxifolia|EU544319|Nickrent_4127	Amyema_queenslandicum|EU544315|Nickrent_2788))	Helixanthera_cylindrica|EU544327|Nickrent_4037)))	(((((Erianthemum_dregei|L25679|UNKNOWN	Globimetula_dinklagei|AF039076|UNKNOWN)	((Emelianthe_panganensis|EU544326|Nickrent_4889	((Oncocalyx_sulfureus|EU544339|Nickrent_2850	Oncella_ambigua|EU544338|Nickrent_4673)	Phragmanthera_crassicaulis|EU544341|Nickrent_3037))	((Moquiniella_rubra|AF039078|UNKNOWN	Helixanthera_kirkii|AF039077|UNKNOWN)	(Agelanthus_sansibarensis|U59946|UNKNOWN	Actinanthella_menyharthii|EU544313|Nickrent_4375))))	Berhautia_senegalensis|EU544320|Nickrent_4576)	((((Dendrophthoe_curvata|EU544325|Nickrent_4012	((Dendrophthoe_curvata|AY957441|Nickrent_2787	Dendrophthoe_curvata|L26491|UNKNOWN)	Decaisnina_hollrungii|AF039074|UNKNOWN))	Plicosepalus_sagittifolius|EU544342|Nickrent_2852)	Bakerella_sp_|EU544318|Nickrent_4161)	(Socratina_bemarivensis|EU544347|Nickrent_4179	Vanwykia_remota|EU544351|Nickrent_4331)))	((Scurrula_ferruginea|EU544343|Nickrent_4008	(Taxillus_chinensis|EU544350|Nickrent_4032	(Scurrula_parasitica|EU544345|Nickrent_4004	(Englerina_woodfordioides|L24140|UNKNOWN	(Tapinanthus_quinquangulus|L24422|UNKNOWN	Oliverella_rubroviridis|EU544337|Nickrent_4330)))))	Scurrula_pulverulenta|EU544344|Nickrent_4159)))))
(((((Amylotheca_duthieana|EU544316|Nickrent_4022	Loxanthera_speciosa|EU544332|Nickrent_4026)	Decaisnina_triflora|EU544324|Nickrent_4491)	(Lepidaria_cf_forbesii|EU544330|Nickrent_4044	(Gaiadendron_punctatum|L24143|UNKNOWN	(Septulina_glauca|EU544346|Nickrent_4089	Notanthera_heterophylla|EF464466|Nickrent_4372))))	(Sogerianthe_sessiflora|EU544348|Nickrent_4467	(Macrosolen_cochinchinensis|EU544334|Nickrent_4038	(Lysiana_filifolia|EU544333|Nickrent_4449	Lysiana_exocarpi|L24154|UNKNOWN))))	(((Helicanthes_elastica|EU544328|Nickrent_4906	Ligaria_cuneifolia|L24152|UNKNOWN)	Peraxilla_tetrapetala|EU544340|Nickrent_2744)	(Tupeia_antarctica|L24425|UNKNOWN	((((Phthirusa_pyrifolia|L24412|UNKNOWN	(Tripodanthus_acutifolius|L24424|UNKNOWN	((Cladocolea_gracilis|EU544322|Nickrent_3066	(Psittacanthus_angustifolius|L24414|UNKNOWN	(Struthanthus_woodsonii|EU544349|Nickrent_2761	Struthanthus_oerstedii|L24421|UNKNOWN)))	(Dendropemon_bicolor|AF039075|UNKNOWN	Oryctanthus_occidentalis|L24408|UNKNOWN))))	(((Oedina_pendens|EU544336|Nickrent_4329	(Loranthus_europaeus|L24153|UNKNOWN	(Loranthus_delavayi|JQ613220|UNKNOWN	(Loranthus_kaoi|JQ613221|UNKNOWN	Loranthus_odoratus|EU544331|Nickrent_4977))))	Cecarria_obtusifolia|EU544321|Nickrent_4562)	((Muellerina_eucalyptoides|EU544335|Nickrent_4310	Ileostylus_micranthus|EU544329|Nickrent_2741)	((((Helixanthera_kirkii|AF039077|UNKNOWN	(((Erianthemum_dregei|L25679|UNKNOWN	Berhautia_senegalensis|EU544320|Nickrent_4576)	((((Actinanthella_menyharthii|EU544313|Nickrent_4375	Moquiniella_rubra|AF039078|UNKNOWN)	Globimetula_dinklagei|AF039076|UNKNOWN)	(((Oncocalyx_sulfureus|EU544339|Nickrent_2850	Oncella_ambigua|EU544338|Nickrent_4673)	Phragmanthera_crassicaulis|EU544341|Nickrent_3037)	Agelanthus_sansibarensis|U59946|UNKNOWN))	Emelianthe_panganensis|EU544326|Nickrent_4889))	(Englerina_woodfordioides|L24140|UNKNOWN	(Tapinanthus_quinquangulus|L24422|UNKNOWN	Oliverella_rubroviridis|EU544337|Nickrent_4330))))	((Bakerella_sp_|EU544318|Nickrent_4161	((Socratina_bemarivensis|EU544347|Nickrent_4179	Vanwykia_remota|EU544351|Nickrent_4331)	((Dendrophthoe_curvata|EU544325|Nickrent_4012	((Dendrophthoe_curvata|AY957441|Nickrent_2787
(((Tupeia_antarctica|L24425|UNKNOWN	((Desmaria_mutabilis|EF464465|Nickrent_4510A	Aetanthus_nodosus|EU544314|Nickrent_4561)	((Nuytsia_floribunda|DQ790103|D_Nickrent_2747	((Phthirusa_pyrifolia|L24412|UNKNOWN	(((Psittacanthus_angustifolius|L24414|UNKNOWN	(Tripodanthus_acutifolius|L24424|UNKNOWN	(Struthanthus_woodsonii|EU544349|Nickrent_2761	Struthanthus_oerstedii|L24421|UNKNOWN)))	(Dendropemon_bicolor|AF039075|UNKNOWN	Oryctanthus_occidentalis|L24408|UNKNOWN))	Cladocolea_gracilis|EU544322|Nickrent_3066))	((((Helixanthera_cylindrica|EU544327|Nickrent_4037	(Baratranthus_axanthus|EU544317|Nickrent_4029	Benthamina_alyxifolia|EU544319|Nickrent_4127))	((((Socratina_bemarivensis|EU544347|Nickrent_4179	(Oedina_pendens|EU544336|Nickrent_4329	Vanwykia_remota|EU544351|Nickrent_4331))	(((((Dendrophthoe_curvata|L26491|UNKNOWN	Decaisnina_hollrungii|AF039074|UNKNOWN)	Dendrophthoe_curvata|AY957441|Nickrent_2787)	Dendrophthoe_curvata|EU544325|Nickrent_4012)	Plicosepalus_sagittifolius|EU544342|Nickrent_2852)	Bakerella_sp_|EU544318|Nickrent_4161))	((Scurrula_pulverulenta|EU544344|Nickrent_4159	(Scurrula_ferruginea|EU544343|Nickrent_4008	(Taxillus_chinensis|EU544350|Nickrent_4032	Scurrula_parasitica|EU544345|Nickrent_4004)))	(((((((Oncocalyx_sulfureus|EU544339|Nickrent_2850	Oncella_ambigua|EU544338|Nickrent_4673)	Phragmanthera_crassicaulis|EU544341|Nickrent_3037)	(Actinanthella_menyharthii|EU544313|Nickrent_4375	Agelanthus_sansibarensis|U59946|UNKNOWN))	Emelianthe_panganensis|EU544326|Nickrent_4889)	(((Englerina_woodfordioides|L24140|UNKNOWN	(Tapinanthus_quinquangulus|L24422|UNKNOWN	Oliverella_rubroviridis|EU544337|Nickrent_4330))	Erianthemum_dregei|L25679|UNKNOWN)	Berhautia_senegalensis|EU544320|Nickrent_4576))	(Helixanthera_kirkii|AF039077|UNKNOWN	Moquiniella_rubra|AF039078|UNKNOWN))	Globimetula_dinklagei|AF039076|UNKNOWN)))	(Dactyliophora_novae_guineae|EU544323|Nickrent_4563	(Amyema_glabrum|AF039073|UNKNOWN	Diplatia_furcata|L24088|UNKNOWN))))	(Cecarria_obtusifolia|EU544321|Nickrent_4562	Amyema_queenslandicum|EU544315|Nickrent_2788))	((Loranthus_europaeus|L24153|UNKNOWN	(Loranthus_odoratus|EU544331|Nickrent_4977	(Loranthus_delavayi|JQ613220|UNKNOWN
((((Amylotheca_duthieana|EU544316|Nickrent_4022	Loxanthera_speciosa|EU544332|Nickrent_4026)	(Macrosolen_cochinchinensis|EU544334|Nickrent_4038	Lepidaria_cf_forbesii|EU544330|Nickrent_4044))	((Helicanthes_elastica|EU544328|Nickrent_4906	Septulina_glauca|EU544346|Nickrent_4089)	Gaiadendron_punctatum|L24143|UNKNOWN))	(((Sogerianthe_sessiflora|EU544348|Nickrent_4467	(Lysiana_filifolia|EU544333|Nickrent_4449	Lysiana_exocarpi|L24154|UNKNOWN))	((Ligaria_cuneifolia|L24152|UNKNOWN	Tristerix_corymbosus|EF464467|Nickrent_4129)	(((((Phthirusa_pyrifolia|L24412|UNKNOWN	(Cladocolea_gracilis|EU544322|Nickrent_3066	((Struthanthus_woodsonii|EU544349|Nickrent_2761	Struthanthus_oerstedii|L24421|UNKNOWN)	Psittacanthus_angustifolius|L24414|UNKNOWN)))	(Dendropemon_bicolor|AF039075|UNKNOWN	Oryctanthus_occidentalis|L24408|UNKNOWN))	((Decaisnina_triflora|EU544324|Nickrent_4491	Notanthera_heterophylla|EF464466|Nickrent_4372)	(((((Loranthus_europaeus|L24153|UNKNOWN	((Loranthus_delavayi|JQ613220|UNKNOWN	Loranthus_kaoi|JQ613221|UNKNOWN)	Loranthus_odoratus|EU544331|Nickrent_4977))	Cecarria_obtusifolia|EU544321|Nickrent_4562)	(((Helixanthera_cylindrica|EU544327|Nickrent_4037	((Dactyliophora_novae_guineae|EU544323|Nickrent_4563	(Amyema_glabrum|AF039073|UNKNOWN	Diplatia_furcata|L24088|UNKNOWN))	((Dendrophthoe_curvata|EU544325|Nickrent_4012	((Dendrophthoe_curvata|L26491|UNKNOWN	Dendrophthoe_curvata|AY957441|Nickrent_2787)	Decaisnina_hollrungii|AF039074|UNKNOWN))	((((Phragmanthera_crassicaulis|EU544341|Nickrent_3037	(Socratina_bemarivensis|EU544347|Nickrent_4179	(Oncocalyx_sulfureus|EU544339|Nickrent_2850	Oncella_ambigua|EU544338|Nickrent_4673)))	((Erianthemum_dregei|L25679|UNKNOWN	Globimetula_dinklagei|AF039076|UNKNOWN)	(Emelianthe_panganensis|EU544326|Nickrent_4889	(Berhautia_senegalensis|EU544320|Nickrent_4576	((Helixanthera_kirkii|AF039077|UNKNOWN	Moquiniella_rubra|AF039078|UNKNOWN)	((Actinanthella_menyharthii|EU544313|Nickrent_4375	Agelanthus_sansibarensis|U59946|UNKNOWN)	(Englerina_woodfordioides|L24140|UNKNOWN	(Tapinanthus_quinquangulus|L24422|UNKNOWN	Oliverella_rubroviridis|EU544337|Nickrent_4330))))))))	Vanwykia_remota|EU544351|Nickrent_4331)
(Tupeia_antarctica|L24425|UNKNOWN	((((((Oedina_pendens|EU544336|Nickrent_4329	(Muellerina_eucalyptoides|EU544335|Nickrent_4310	Ileostylus_micranthus|EU544329|Nickrent_2741))	(((Loranthus_europaeus|L24153|UNKNOWN	((Loranthus_kaoi|JQ613221|UNKNOWN	Loranthus_delavayi|JQ613220|UNKNOWN)	Loranthus_odoratus|EU544331|Nickrent_4977))	Cecarria_obtusifolia|EU544321|Nickrent_4562)	(((Helixanthera_cylindrica|EU544327|Nickrent_4037	(Dactyliophora_novae_guineae|EU544323|Nickrent_4563	(Amyema_glabrum|AF039073|UNKNOWN	Diplatia_furcata|L24088|UNKNOWN)))	(((Scurrula_parasitica|EU544345|Nickrent_4004	(Scurrula_ferruginea|EU544343|Nickrent_4008	Scurrula_pulverulenta|EU544344|Nickrent_4159))	Taxillus_chinensis|EU544350|Nickrent_4032)	(((Dendrophthoe_curvata|EU544325|Nickrent_4012	((Dendrophthoe_curvata|L26491|UNKNOWN	Dendrophthoe_curvata|AY957441|Nickrent_2787)	Decaisnina_hollrungii|AF039074|UNKNOWN))	(Vanwykia_remota|EU544351|Nickrent_4331	(Plicosepalus_sagittifolius|EU544342|Nickrent_2852	Bakerella_sp_|EU544318|Nickrent_4161)))	((((((Helixanthera_kirkii|AF039077|UNKNOWN	Moquiniella_rubra|AF039078|UNKNOWN)	((Phragmanthera_crassicaulis|EU544341|Nickrent_3037	(Oncocalyx_sulfureus|EU544339|Nickrent_2850	Oncella_ambigua|EU544338|Nickrent_4673))	((Actinanthella_menyharthii|EU544313|Nickrent_4375	Agelanthus_sansibarensis|U59946|UNKNOWN)	Socratina_bemarivensis|EU544347|Nickrent_4179)))	(Berhautia_senegalensis|EU544320|Nickrent_4576	(Englerina_woodfordioides|L24140|UNKNOWN	(Tapinanthus_quinquangulus|L24422|UNKNOWN	Oliverella_rubroviridis|EU544337|Nickrent_4330))))	Globimetula_dinklagei|AF039076|UNKNOWN)	Emelianthe_panganensis|EU544326|Nickrent_4889)	Erianthemum_dregei|L25679|UNKNOWN))))	((Baratranthus_axanthus|EU544317|Nickrent_4029	Benthamina_alyxifolia|EU544319|Nickrent_4127)	Amyema_queenslandicum|EU544315|Nickrent_2788))))	Sogerianthe_sessiflora|EU544348|Nickrent_4467)	((Decaisnina_triflora|EU544324|Nickrent_4491	Notanthera_heterophylla|EF464466|Nickrent_4372)	Nuytsia_floribunda|DQ790103|D_Nickrent_2747))	(Desmaria_mutabilis|EF464465|Nickrent_4510A	((Lysiana_filifolia|EU544333|Nickrent_4449	Lysiana_exocarpi|L24154|UNKNOWN)	Aetanthus_nodosus|EU544314|Nickrent_4561)))
(((Helicanthes_elastica|EU544328|Nickrent_4906	Ligaria_cuneifolia|L24152|UNKNOWN)	Peraxilla_tetrapetala|EU544340|Nickrent_2744)	((((Notanthera_heterophylla|EF464466|Nickrent_4372	((Macrosolen_cochinchinensis|EU544334|Nickrent_4038	(Amylotheca_duthieana|EU544316|Nickrent_4022	Loxanthera_speciosa|EU544332|Nickrent_4026))	(Nuytsia_floribunda|DQ790103|D_Nickrent_2747	Decaisnina_triflora|EU544324|Nickrent_4491)))	(Lepidaria_cf_forbesii|EU544330|Nickrent_4044	Septulina_glauca|EU544346|Nickrent_4089))	Gaiadendron_punctatum|L24143|UNKNOWN)	(((Lysiana_filifolia|EU544333|Nickrent_4449	Lysiana_exocarpi|L24154|UNKNOWN)	(((Dendropemon_bicolor|AF039075|UNKNOWN	Oryctanthus_occidentalis|L24408|UNKNOWN)	(Phthirusa_pyrifolia|L24412|UNKNOWN	(Cladocolea_gracilis|EU544322|Nickrent_3066	((Struthanthus_woodsonii|EU544349|Nickrent_2761	Struthanthus_oerstedii|L24421|UNKNOWN)	Psittacanthus_angustifolius|L24414|UNKNOWN))))	Tripodanthus_acutifolius|L24424|UNKNOWN))	((Atkinsonia_ligustrina|EF464464|Nickrent_4344	(Tristerix_corymbosus|EF464467|Nickrent_4129	Aetanthus_nodosus|EU544314|Nickrent_4561))	(Desmaria_mutabilis|EF464465|Nickrent_4510A	(Tupeia_antarctica|L24425|UNKNOWN	(((Plicosepalus_sagittifolius|EU544342|Nickrent_2852	(Sogerianthe_sessiflora|EU544348|Nickrent_4467	Oedina_pendens|EU544336|Nickrent_4329))	(Muellerina_eucalyptoides|EU544335|Nickrent_4310	Ileostylus_micranthus|EU544329|Nickrent_2741))	(((Loranthus_europaeus|L24153|UNKNOWN	(Loranthus_kaoi|JQ613221|UNKNOWN	(Loranthus_delavayi|JQ613220|UNKNOWN	Loranthus_odoratus|EU544331|Nickrent_4977)))	Cecarria_obtusifolia|EU544321|Nickrent_4562)	((((((Vanwykia_remota|EU544351|Nickrent_4331	(((Berhautia_senegalensis|EU544320|Nickrent_4576	(((Helixanthera_kirkii|AF039077|UNKNOWN	Moquiniella_rubra|AF039078|UNKNOWN)	(Englerina_woodfordioides|L24140|UNKNOWN	(Tapinanthus_quinquangulus|L24422|UNKNOWN	Oliverella_rubroviridis|EU544337|Nickrent_4330)))	((Actinanthella_menyharthii|EU544313|Nickrent_4375	Agelanthus_sansibarensis|U59946|UNKNOWN)	(Socratina_bemarivensis|EU544347|Nickrent_4179	(Phragmanthera_crassicaulis|EU544341|Nickrent_3037	(Oncocalyx_sulfureus|EU544339|Nickrent_2850	Oncella_ambigua|EU544338|Nickrent_4673))))))
(Tupeia_antarctica|L24425|UNKNOWN	(((Aetanthus_nodosus|EU544314|Nickrent_4561	((((((Dactyliophora_novae_guineae|EU544323|Nickrent_4563	(Amyema_glabrum|AF039073|UNKNOWN	Diplatia_furcata|L24088|UNKNOWN))	Helixanthera_cylindrica|EU544327|Nickrent_4037)	((((Vanwykia_remota|EU544351|Nickrent_4331	((Berhautia_senegalensis|EU544320|Nickrent_4576	(((Globimetula_dinklagei|AF039076|UNKNOWN	(((Actinanthella_menyharthii|EU544313|Nickrent_4375	(Englerina_woodfordioides|L24140|UNKNOWN	(Tapinanthus_quinquangulus|L24422|UNKNOWN	Oliverella_rubroviridis|EU544337|Nickrent_4330)))	Moquiniella_rubra|AF039078|UNKNOWN)	((Agelanthus_sansibarensis|U59946|UNKNOWN	Socratina_bemarivensis|EU544347|Nickrent_4179)	(Phragmanthera_crassicaulis|EU544341|Nickrent_3037	(Oncocalyx_sulfureus|EU544339|Nickrent_2850	Oncella_ambigua|EU544338|Nickrent_4673)))))	Emelianthe_panganensis|EU544326|Nickrent_4889)	Helixanthera_kirkii|AF039077|UNKNOWN))	Erianthemum_dregei|L25679|UNKNOWN))	((Scurrula_ferruginea|EU544343|Nickrent_4008	((Scurrula_pulverulenta|EU544344|Nickrent_4159	Scurrula_parasitica|EU544345|Nickrent_4004)	Taxillus_chinensis|EU544350|Nickrent_4032))	((Dendrophthoe_curvata|EU544325|Nickrent_4012	((Dendrophthoe_curvata|L26491|UNKNOWN	Dendrophthoe_curvata|AY957441|Nickrent_2787)	Decaisnina_hollrungii|AF039074|UNKNOWN))	Bakerella_sp_|EU544318|Nickrent_4161)))	Plicosepalus_sagittifolius|EU544342|Nickrent_2852)	(Oedina_pendens|EU544336|Nickrent_4329	(Baratranthus_axanthus|EU544317|Nickrent_4029	Benthamina_alyxifolia|EU544319|Nickrent_4127))))	Amyema_queenslandicum|EU544315|Nickrent_2788)	((Muellerina_eucalyptoides|EU544335|Nickrent_4310	Ileostylus_micranthus|EU544329|Nickrent_2741)	((Loranthus_europaeus|L24153|UNKNOWN	(Loranthus_kaoi|JQ613221|UNKNOWN	(Loranthus_delavayi|JQ613220|UNKNOWN	Loranthus_odoratus|EU544331|Nickrent_4977)))	Cecarria_obtusifolia|EU544321|Nickrent_4562)))	((((Lepidaria_cf_forbesii|EU544330|Nickrent_4044	(Septulina_glauca|EU544346|Nickrent_4089	Notanthera_heterophylla|EF464466|Nickrent_4372))	Gaiadendron_punctatum|L24143|UNKNOWN)	((Macrosolen_cochinchinensis|EU544334|Nickrent_4038	(Amylotheca_duthieana|EU544316|Nickrent_4022	Loxanthera_speciosa|EU544332|Nickrent_4026))
(Tupeia_antarctica|L24425|UNKNOWN	(((((((Dendropemon_bicolor|AF039075|UNKNOWN	Oryctanthus_occidentalis|L24408|UNKNOWN)	(Cladocolea_gracilis|EU544322|Nickrent_3066	Psittacanthus_angustifolius|L24414|UNKNOWN))	(Struthanthus_oerstedii|L24421|UNKNOWN	(Struthanthus_woodsonii|EU544349|Nickrent_2761	Tripodanthus_acutifolius|L24424|UNKNOWN)))	(Peraxilla_tetrapetala|EU544340|Nickrent_2744	Atkinsonia_ligustrina|EF464464|Nickrent_4344))	(Tristerix_corymbosus|EF464467|Nickrent_4129	(Helicanthes_elastica|EU544328|Nickrent_4906	Ligaria_cuneifolia|L24152|UNKNOWN)))	((Lepidaria_cf_forbesii|EU544330|Nickrent_4044	((Septulina_glauca|EU544346|Nickrent_4089	Notanthera_heterophylla|EF464466|Nickrent_4372)	Gaiadendron_punctatum|L24143|UNKNOWN))	((Macrosolen_cochinchinensis|EU544334|Nickrent_4038	(Amylotheca_duthieana|EU544316|Nickrent_4022	Loxanthera_speciosa|EU544332|Nickrent_4026))	(Decaisnina_triflora|EU544324|Nickrent_4491	Nuytsia_floribunda|DQ790103|D_Nickrent_2747))))	(((Sogerianthe_sessiflora|EU544348|Nickrent_4467	(Phthirusa_pyrifolia|L24412|UNKNOWN	(((((Taxillus_chinensis|EU544350|Nickrent_4032	(Scurrula_pulverulenta|EU544344|Nickrent_4159	(Scurrula_ferruginea|EU544343|Nickrent_4008	Scurrula_parasitica|EU544345|Nickrent_4004)))	(Bakerella_sp_|EU544318|Nickrent_4161	(((Dendrophthoe_curvata|EU544325|Nickrent_4012	((Dendrophthoe_curvata|L26491|UNKNOWN	Dendrophthoe_curvata|AY957441|Nickrent_2787)	Decaisnina_hollrungii|AF039074|UNKNOWN))	Plicosepalus_sagittifolius|EU544342|Nickrent_2852)	Vanwykia_remota|EU544351|Nickrent_4331)))	(((Berhautia_senegalensis|EU544320|Nickrent_4576	((Moquiniella_rubra|AF039078|UNKNOWN	Helixanthera_kirkii|AF039077|UNKNOWN)	(Englerina_woodfordioides|L24140|UNKNOWN	(Tapinanthus_quinquangulus|L24422|UNKNOWN	Oliverella_rubroviridis|EU544337|Nickrent_4330))))	Erianthemum_dregei|L25679|UNKNOWN)	((Globimetula_dinklagei|AF039076|UNKNOWN	Emelianthe_panganensis|EU544326|Nickrent_4889)	((Actinanthella_menyharthii|EU544313|Nickrent_4375	Agelanthus_sansibarensis|U59946|UNKNOWN)	((Phragmanthera_crassicaulis|EU544341|Nickrent_3037	Socratina_bemarivensis|EU544347|Nickrent_4179)	(Oncocalyx_sulfureus|EU544339|Nickrent_2850	Oncella_ambigua|EU544338|Nickrent_4673))))))
(((Lepidaria_cf_forbesii|EU544330|Nickrent_4044	((Macrosolen_cochinchinensis|EU544334|Nickrent_4038	((Helicanthes_elastica|EU544328|Nickrent_4906	Septulina_glauca|EU544346|Nickrent_4089)	Notanthera_heterophylla|EF464466|Nickrent_4372))	((Amylotheca_duthieana|EU544316|Nickrent_4022	Loxanthera_speciosa|EU544332|Nickrent_4026)	(Decaisnina_triflora|EU544324|Nickrent_4491	Nuytsia_floribunda|DQ790103|D_Nickrent_2747))))	Gaiadendron_punctatum|L24143|UNKNOWN)	(((((Muellerina_eucalyptoides|EU544335|Nickrent_4310	Ileostylus_micranthus|EU544329|Nickrent_2741)	Tupeia_antarctica|L24425|UNKNOWN)	(((((Phthirusa_pyrifolia|L24412|UNKNOWN	((Loranthus_europaeus|L24153|UNKNOWN	(Loranthus_delavayi|JQ613220|UNKNOWN	(Loranthus_odoratus|EU544331|Nickrent_4977	Loranthus_kaoi|JQ613221|UNKNOWN)))	Cecarria_obtusifolia|EU544321|Nickrent_4562))	(((Amyema_glabrum|AF039073|UNKNOWN	Diplatia_furcata|L24088|UNKNOWN)	((Benthamina_alyxifolia|EU544319|Nickrent_4127	((Dactyliophora_novae_guineae|EU544323|Nickrent_4563	Helixanthera_cylindrica|EU544327|Nickrent_4037)	Baratranthus_axanthus|EU544317|Nickrent_4029))	((Bakerella_sp_|EU544318|Nickrent_4161	(((Dendrophthoe_curvata|EU544325|Nickrent_4012	((Dendrophthoe_curvata|L26491|UNKNOWN	Dendrophthoe_curvata|AY957441|Nickrent_2787)	Decaisnina_hollrungii|AF039074|UNKNOWN))	Plicosepalus_sagittifolius|EU544342|Nickrent_2852)	Vanwykia_remota|EU544351|Nickrent_4331))	((((Globimetula_dinklagei|AF039076|UNKNOWN	(((Berhautia_senegalensis|EU544320|Nickrent_4576	(Oliverella_rubroviridis|EU544337|Nickrent_4330	(Englerina_woodfordioides|L24140|UNKNOWN	Tapinanthus_quinquangulus|L24422|UNKNOWN)))	(((Actinanthella_menyharthii|EU544313|Nickrent_4375	Agelanthus_sansibarensis|U59946|UNKNOWN)	(Phragmanthera_crassicaulis|EU544341|Nickrent_3037	(Oncocalyx_sulfureus|EU544339|Nickrent_2850	Oncella_ambigua|EU544338|Nickrent_4673)))	Socratina_bemarivensis|EU544347|Nickrent_4179))	(Moquiniella_rubra|AF039078|UNKNOWN	Helixanthera_kirkii|AF039077|UNKNOWN)))	Emelianthe_panganensis|EU544326|Nickrent_4889)	Erianthemum_dregei|L25679|UNKNOWN)	(Taxillus_chinensis|EU544350|Nickrent_4032	(Scurrula_pulverulenta|EU544344|Nickrent_4159	(Scurrula_ferruginea|EU544343|Nickrent_4008
(((((Decaisnina_triflora|EU544324|Nickrent_4491	Nuytsia_floribunda|DQ790103|D_Nickrent_2747)	((Lysiana_filifolia|EU544333|Nickrent_4449	Lysiana_exocarpi|L24154|UNKNOWN)	Sogerianthe_sessiflora|EU544348|Nickrent_4467))	(Aetanthus_nodosus|EU544314|Nickrent_4561	Desmaria_mutabilis|EF464465|Nickrent_4510A))	Tristerix_corymbosus|EF464467|Nickrent_4129)	(Tupeia_antarctica|L24425|UNKNOWN	(((Tripodanthus_acutifolius|L24424|UNKNOWN	((Dendropemon_bicolor|AF039075|UNKNOWN	Oryctanthus_occidentalis|L24408|UNKNOWN)	((Cladocolea_gracilis|EU544322|Nickrent_3066	Psittacanthus_angustifolius|L24414|UNKNOWN)	(Struthanthus_oerstedii|L24421|UNKNOWN	Struthanthus_woodsonii|EU544349|Nickrent_2761))))	((Septulina_glauca|EU544346|Nickrent_4089	Notanthera_heterophylla|EF464466|Nickrent_4372)	(Phthirusa_pyrifolia|L24412|UNKNOWN	((((Loranthus_europaeus|L24153|UNKNOWN	(Loranthus_delavayi|JQ613220|UNKNOWN	(Loranthus_odoratus|EU544331|Nickrent_4977	Loranthus_kaoi|JQ613221|UNKNOWN)))	Cecarria_obtusifolia|EU544321|Nickrent_4562)	(((Vanwykia_remota|EU544351|Nickrent_4331	(Plicosepalus_sagittifolius|EU544342|Nickrent_2852	Bakerella_sp_|EU544318|Nickrent_4161))	((((((Erianthemum_dregei|L25679|UNKNOWN	Globimetula_dinklagei|AF039076|UNKNOWN)	(Socratina_bemarivensis|EU544347|Nickrent_4179	(Phragmanthera_crassicaulis|EU544341|Nickrent_3037	(Oncocalyx_sulfureus|EU544339|Nickrent_2850	Oncella_ambigua|EU544338|Nickrent_4673))))	((Moquiniella_rubra|AF039078|UNKNOWN	Helixanthera_kirkii|AF039077|UNKNOWN)	(Actinanthella_menyharthii|EU544313|Nickrent_4375	Agelanthus_sansibarensis|U59946|UNKNOWN)))	Emelianthe_panganensis|EU544326|Nickrent_4889)	Berhautia_senegalensis|EU544320|Nickrent_4576)	(((Scurrula_ferruginea|EU544343|Nickrent_4008	Scurrula_parasitica|EU544345|Nickrent_4004)	Scurrula_pulverulenta|EU544344|Nickrent_4159)	((Oliverella_rubroviridis|EU544337|Nickrent_4330	(Englerina_woodfordioides|L24140|UNKNOWN	Tapinanthus_quinquangulus|L24422|UNKNOWN))	((Dendrophthoe_curvata|EU544325|Nickrent_4012	((Dendrophthoe_curvata|L26491|UNKNOWN	Dendrophthoe_curvata|AY957441|Nickrent_2787)	Decaisnina_hollrungii|AF039074|UNKNOWN))	Taxillus_chinensis|EU544350|Nickrent_4032)))))
(Tupeia_antarctica|L24425|UNKNOWN	(((Desmaria_mutabilis|EF464465|Nickrent_4510A	Aetanthus_nodosus|EU544314|Nickrent_4561)	((Atkinsonia_ligustrina|EF464464|Nickrent_4344	(Tristerix_corymbosus|EF464467|Nickrent_4129	(((Helicanthes_elastica|EU544328|Nickrent_4906	Ligaria_cuneifolia|L24152|UNKNOWN)	((((Ileostylus_micranthus|EU544329|Nickrent_2741	Muellerina_eucalyptoides|EU544335|Nickrent_4310)	((Cecarria_obtusifolia|EU544321|Nickrent_4562	(Loranthus_europaeus|L24153|UNKNOWN	(Loranthus_kaoi|JQ613221|UNKNOWN	(Loranthus_odoratus|EU544331|Nickrent_4977	Loranthus_delavayi|JQ613220|UNKNOWN))))	Oedina_pendens|EU544336|Nickrent_4329))	((((Dactyliophora_novae_guineae|EU544323|Nickrent_4563	(Amyema_glabrum|AF039073|UNKNOWN	Diplatia_furcata|L24088|UNKNOWN))	(Helixanthera_cylindrica|EU544327|Nickrent_4037	(Benthamina_alyxifolia|EU544319|Nickrent_4127	Baratranthus_axanthus|EU544317|Nickrent_4029)))	Amyema_queenslandicum|EU544315|Nickrent_2788)	(((Globimetula_dinklagei|AF039076|UNKNOWN	((((((Berhautia_senegalensis|EU544320|Nickrent_4576	Phragmanthera_crassicaulis|EU544341|Nickrent_3037)	(Oncocalyx_sulfureus|EU544339|Nickrent_2850	Oncella_ambigua|EU544338|Nickrent_4673))	(Actinanthella_menyharthii|EU544313|Nickrent_4375	Agelanthus_sansibarensis|U59946|UNKNOWN))	(Moquiniella_rubra|AF039078|UNKNOWN	((Tapinanthus_quinquangulus|L24422|UNKNOWN	Oliverella_rubroviridis|EU544337|Nickrent_4330)	Englerina_woodfordioides|L24140|UNKNOWN)))	(Emelianthe_panganensis|EU544326|Nickrent_4889	Erianthemum_dregei|L25679|UNKNOWN))	((Socratina_bemarivensis|EU544347|Nickrent_4179	Vanwykia_remota|EU544351|Nickrent_4331)	Helixanthera_kirkii|AF039077|UNKNOWN)))	(Plicosepalus_sagittifolius|EU544342|Nickrent_2852	Bakerella_sp_|EU544318|Nickrent_4161))	(((Taxillus_chinensis|EU544350|Nickrent_4032	(Dendrophthoe_curvata|EU544325|Nickrent_4012	(Decaisnina_hollrungii|AF039074|UNKNOWN	(Dendrophthoe_curvata|AY957441|Nickrent_2787	Dendrophthoe_curvata|L26491|UNKNOWN))))	(Scurrula_ferruginea|EU544343|Nickrent_4008	Scurrula_parasitica|EU544345|Nickrent_4004))	Scurrula_pulverulenta|EU544344|Nickrent_4159))))	(Notanthera_heterophylla|EF464466|Nickrent_4372	Septulina_glauca|EU544346|Nickrent_4089)))
((Desmaria_mutabilis|EF464465|Nickrent_4510A	((((((Ileostylus_micranthus|EU544329|Nickrent_2741	Muellerina_eucalyptoides|EU544335|Nickrent_4310)	Oedina_pendens|EU544336|Nickrent_4329)	((Cecarria_obtusifolia|EU544321|Nickrent_4562	(Loranthus_europaeus|L24153|UNKNOWN	(Loranthus_odoratus|EU544331|Nickrent_4977	(Loranthus_delavayi|JQ613220|UNKNOWN	Loranthus_kaoi|JQ613221|UNKNOWN))))	(Amyema_queenslandicum|EU544315|Nickrent_2788	((((((((Tapinanthus_quinquangulus|L24422|UNKNOWN	Oliverella_rubroviridis|EU544337|Nickrent_4330)	Englerina_woodfordioides|L24140|UNKNOWN)	((Erianthemum_dregei|L25679|UNKNOWN	Globimetula_dinklagei|AF039076|UNKNOWN)	((Helixanthera_kirkii|AF039077|UNKNOWN	Moquiniella_rubra|AF039078|UNKNOWN)	Emelianthe_panganensis|EU544326|Nickrent_4889)))	Berhautia_senegalensis|EU544320|Nickrent_4576)	((Socratina_bemarivensis|EU544347|Nickrent_4179	Vanwykia_remota|EU544351|Nickrent_4331)	(((Agelanthus_sansibarensis|U59946|UNKNOWN	(Oncocalyx_sulfureus|EU544339|Nickrent_2850	Oncella_ambigua|EU544338|Nickrent_4673))	((((Dendrophthoe_curvata|EU544325|Nickrent_4012	(Decaisnina_hollrungii|AF039074|UNKNOWN	(Dendrophthoe_curvata|AY957441|Nickrent_2787	Dendrophthoe_curvata|L26491|UNKNOWN)))	Plicosepalus_sagittifolius|EU544342|Nickrent_2852)	Bakerella_sp_|EU544318|Nickrent_4161)	Actinanthella_menyharthii|EU544313|Nickrent_4375))	Phragmanthera_crassicaulis|EU544341|Nickrent_3037)))	((Taxillus_chinensis|EU544350|Nickrent_4032	(Scurrula_ferruginea|EU544343|Nickrent_4008	Scurrula_parasitica|EU544345|Nickrent_4004))	Scurrula_pulverulenta|EU544344|Nickrent_4159))	((Dactyliophora_novae_guineae|EU544323|Nickrent_4563	(Amyema_glabrum|AF039073|UNKNOWN	Diplatia_furcata|L24088|UNKNOWN))	Helixanthera_cylindrica|EU544327|Nickrent_4037))	(Benthamina_alyxifolia|EU544319|Nickrent_4127	Baratranthus_axanthus|EU544317|Nickrent_4029)))))	Sogerianthe_sessiflora|EU544348|Nickrent_4467)	(Lysiana_exocarpi|L24154|UNKNOWN	Lysiana_filifolia|EU544333|Nickrent_4449))	Aetanthus_nodosus|EU544314|Nickrent_4561))	((((Macrosolen_cochinchinensis|EU544334|Nickrent_4038	Lepidaria_cf_forbesii|EU544330|Nickrent_4044)	(((Amylotheca_duthieana|EU544316|Nickrent_4022	Loxanthera_speciosa|EU544332|Nickrent_4026)
(((((Septulina_glauca|EU544346|Nickrent_4089	Notanthera_heterophylla|EF464466|Nickrent_4372)	Lepidaria_cf_forbesii|EU544330|Nickrent_4044)	Gaiadendron_punctatum|L24143|UNKNOWN)	(((Lysiana_exocarpi|L24154|UNKNOWN	Lysiana_filifolia|EU544333|Nickrent_4449)	Macrosolen_cochinchinensis|EU544334|Nickrent_4038)	(((Amylotheca_duthieana|EU544316|Nickrent_4022	Loxanthera_speciosa|EU544332|Nickrent_4026)	Decaisnina_triflora|EU544324|Nickrent_4491)	Nuytsia_floribunda|DQ790103|D_Nickrent_2747)))	((Peraxilla_tetrapetala|EU544340|Nickrent_2744	(Helicanthes_elastica|EU544328|Nickrent_4906	Ligaria_cuneifolia|L24152|UNKNOWN))	((Tupeia_antarctica|L24425|UNKNOWN	(Desmaria_mutabilis|EF464465|Nickrent_4510A	(Aetanthus_nodosus|EU544314|Nickrent_4561	(((Cecarria_obtusifolia|EU544321|Nickrent_4562	Amyema_queenslandicum|EU544315|Nickrent_2788)	(((((Scurrula_ferruginea|EU544343|Nickrent_4008	Scurrula_parasitica|EU544345|Nickrent_4004)	Scurrula_pulverulenta|EU544344|Nickrent_4159)	(((Erianthemum_dregei|L25679|UNKNOWN	Berhautia_senegalensis|EU544320|Nickrent_4576)	((Tapinanthus_quinquangulus|L24422|UNKNOWN	Oliverella_rubroviridis|EU544337|Nickrent_4330)	Englerina_woodfordioides|L24140|UNKNOWN))	(((((Helixanthera_kirkii|AF039077|UNKNOWN	Moquiniella_rubra|AF039078|UNKNOWN)	(Actinanthella_menyharthii|EU544313|Nickrent_4375	Agelanthus_sansibarensis|U59946|UNKNOWN))	((Socratina_bemarivensis|EU544347|Nickrent_4179	Vanwykia_remota|EU544351|Nickrent_4331)	(Phragmanthera_crassicaulis|EU544341|Nickrent_3037	(Oncocalyx_sulfureus|EU544339|Nickrent_2850	Oncella_ambigua|EU544338|Nickrent_4673))))	Globimetula_dinklagei|AF039076|UNKNOWN)	Emelianthe_panganensis|EU544326|Nickrent_4889)))	(Plicosepalus_sagittifolius|EU544342|Nickrent_2852	((Taxillus_chinensis|EU544350|Nickrent_4032	(Dendrophthoe_curvata|EU544325|Nickrent_4012	(Decaisnina_hollrungii|AF039074|UNKNOWN	(Dendrophthoe_curvata|AY957441|Nickrent_2787	Dendrophthoe_curvata|L26491|UNKNOWN))))	Bakerella_sp_|EU544318|Nickrent_4161)))	(((Oedina_pendens|EU544336|Nickrent_4329	(Benthamina_alyxifolia|EU544319|Nickrent_4127	Baratranthus_axanthus|EU544317|Nickrent_4029))	Helixanthera_cylindrica|EU544327|Nickrent_4037)	(Sogerianthe_sessiflora|EU544348|Nickrent_4467
(Tupeia_antarctica|L24425|UNKNOWN	(((Nuytsia_floribunda|DQ790103|D_Nickrent_2747	(Desmaria_mutabilis|EF464465|Nickrent_4510A	Aetanthus_nodosus|EU544314|Nickrent_4561))	(((Lysiana_exocarpi|L24154|UNKNOWN	Lysiana_filifolia|EU544333|Nickrent_4449)	(Lepidaria_cf_forbesii|EU544330|Nickrent_4044	Macrosolen_cochinchinensis|EU544334|Nickrent_4038))	((Decaisnina_triflora|EU544324|Nickrent_4491	((((Oedina_pendens|EU544336|Nickrent_4329	(Ileostylus_micranthus|EU544329|Nickrent_2741	Muellerina_eucalyptoides|EU544335|Nickrent_4310))	(((Dactyliophora_novae_guineae|EU544323|Nickrent_4563	(Amyema_glabrum|AF039073|UNKNOWN	Diplatia_furcata|L24088|UNKNOWN))	((Cecarria_obtusifolia|EU544321|Nickrent_4562	Amyema_queenslandicum|EU544315|Nickrent_2788)	(Helixanthera_cylindrica|EU544327|Nickrent_4037	(Benthamina_alyxifolia|EU544319|Nickrent_4127	Baratranthus_axanthus|EU544317|Nickrent_4029))))	((Scurrula_pulverulenta|EU544344|Nickrent_4159	((Socratina_bemarivensis|EU544347|Nickrent_4179	Vanwykia_remota|EU544351|Nickrent_4331)	((Plicosepalus_sagittifolius|EU544342|Nickrent_2852	Bakerella_sp_|EU544318|Nickrent_4161)	Scurrula_ferruginea|EU544343|Nickrent_4008)))	(((Taxillus_chinensis|EU544350|Nickrent_4032	(Dendrophthoe_curvata|EU544325|Nickrent_4012	(Decaisnina_hollrungii|AF039074|UNKNOWN	(Dendrophthoe_curvata|AY957441|Nickrent_2787	Dendrophthoe_curvata|L26491|UNKNOWN))))	Scurrula_parasitica|EU544345|Nickrent_4004)	(((Tapinanthus_quinquangulus|L24422|UNKNOWN	Oliverella_rubroviridis|EU544337|Nickrent_4330)	Englerina_woodfordioides|L24140|UNKNOWN)	((((((Moquiniella_rubra|AF039078|UNKNOWN	(Actinanthella_menyharthii|EU544313|Nickrent_4375	Agelanthus_sansibarensis|U59946|UNKNOWN))	(Phragmanthera_crassicaulis|EU544341|Nickrent_3037	(Oncocalyx_sulfureus|EU544339|Nickrent_2850	Oncella_ambigua|EU544338|Nickrent_4673)))	Globimetula_dinklagei|AF039076|UNKNOWN)	Emelianthe_panganensis|EU544326|Nickrent_4889)	(Erianthemum_dregei|L25679|UNKNOWN	Berhautia_senegalensis|EU544320|Nickrent_4576))	Helixanthera_kirkii|AF039077|UNKNOWN))))))	(Loranthus_europaeus|L24153|UNKNOWN	(Loranthus_delavayi|JQ613220|UNKNOWN	(Loranthus_odoratus|EU544331|Nickrent_4977	Loranthus_kaoi|JQ613221|UNKNOWN))))
((Peraxilla_tetrapetala|EU544340|Nickrent_2744	Gaiadendron_punctatum|L24143|UNKNOWN)	((Amylotheca_duthieana|EU544316|Nickrent_4022	Loxanthera_speciosa|EU544332|Nickrent_4026)	(((((Phthirusa_pyrifolia|L24412|UNKNOWN	Cladocolea_gracilis|EU544322|Nickrent_3066)	((((Helicanthes_elastica|EU544328|Nickrent_4906	Ligaria_cuneifolia|L24152|UNKNOWN)	Amyema_queenslandicum|EU544315|Nickrent_2788)	((Helixanthera_cylindrica|EU544327|Nickrent_4037	(Benthamina_alyxifolia|EU544319|Nickrent_4127	Baratranthus_axanthus|EU544317|Nickrent_4029))	((Dactyliophora_novae_guineae|EU544323|Nickrent_4563	(Amyema_glabrum|AF039073|UNKNOWN	Diplatia_furcata|L24088|UNKNOWN))	((Scurrula_ferruginea|EU544343|Nickrent_4008	(Scurrula_parasitica|EU544345|Nickrent_4004	(Taxillus_chinensis|EU544350|Nickrent_4032	Scurrula_pulverulenta|EU544344|Nickrent_4159)))	(((Socratina_bemarivensis|EU544347|Nickrent_4179	Vanwykia_remota|EU544351|Nickrent_4331)	((((((Phragmanthera_crassicaulis|EU544341|Nickrent_3037	(Oncocalyx_sulfureus|EU544339|Nickrent_2850	Oncella_ambigua|EU544338|Nickrent_4673))	((Moquiniella_rubra|AF039078|UNKNOWN	Actinanthella_menyharthii|EU544313|Nickrent_4375)	Globimetula_dinklagei|AF039076|UNKNOWN))	(Agelanthus_sansibarensis|U59946|UNKNOWN	((Tapinanthus_quinquangulus|L24422|UNKNOWN	Oliverella_rubroviridis|EU544337|Nickrent_4330)	Englerina_woodfordioides|L24140|UNKNOWN)))	Emelianthe_panganensis|EU544326|Nickrent_4889)	(Erianthemum_dregei|L25679|UNKNOWN	Berhautia_senegalensis|EU544320|Nickrent_4576))	Helixanthera_kirkii|AF039077|UNKNOWN))	(Plicosepalus_sagittifolius|EU544342|Nickrent_2852	((Dendrophthoe_curvata|EU544325|Nickrent_4012	(Decaisnina_hollrungii|AF039074|UNKNOWN	(Dendrophthoe_curvata|AY957441|Nickrent_2787	Dendrophthoe_curvata|L26491|UNKNOWN)))	Bakerella_sp_|EU544318|Nickrent_4161)))))))	(Septulina_glauca|EU544346|Nickrent_4089	(Cecarria_obtusifolia|EU544321|Nickrent_4562	Notanthera_heterophylla|EF464466|Nickrent_4372))))	((((Loranthus_europaeus|L24153|UNKNOWN	(Loranthus_delavayi|JQ613220|UNKNOWN	(Loranthus_odoratus|EU544331|Nickrent_4977	Loranthus_kaoi|JQ613221|UNKNOWN)))	(Ileostylus_micranthus|EU544329|Nickrent_2741	Muellerina_eucalyptoides|EU544335|Nickrent_4310))
(Tupeia_antarctica|L24425|UNKNOWN	((((Cecarria_obtusifolia|EU544321|Nickrent_4562	(Amyema_queenslandicum|EU544315|Nickrent_2788	(((Benthamina_alyxifolia|EU544319|Nickrent_4127	Baratranthus_axanthus|EU544317|Nickrent_4029)	(Helixanthera_cylindrica|EU544327|Nickrent_4037	((Dactyliophora_novae_guineae|EU544323|Nickrent_4563	(Amyema_glabrum|AF039073|UNKNOWN	Diplatia_furcata|L24088|UNKNOWN))	((Taxillus_chinensis|EU544350|Nickrent_4032	(Scurrula_ferruginea|EU544343|Nickrent_4008	(Scurrula_parasitica|EU544345|Nickrent_4004	Scurrula_pulverulenta|EU544344|Nickrent_4159)))	((((((((Moquiniella_rubra|AF039078|UNKNOWN	Globimetula_dinklagei|AF039076|UNKNOWN)	((Actinanthella_menyharthii|EU544313|Nickrent_4375	Agelanthus_sansibarensis|U59946|UNKNOWN)	(Phragmanthera_crassicaulis|EU544341|Nickrent_3037	(Oncocalyx_sulfureus|EU544339|Nickrent_2850	Oncella_ambigua|EU544338|Nickrent_4673))))	Emelianthe_panganensis|EU544326|Nickrent_4889)	Erianthemum_dregei|L25679|UNKNOWN)	Helixanthera_kirkii|AF039077|UNKNOWN)	((Tapinanthus_quinquangulus|L24422|UNKNOWN	Oliverella_rubroviridis|EU544337|Nickrent_4330)	Englerina_woodfordioides|L24140|UNKNOWN))	Berhautia_senegalensis|EU544320|Nickrent_4576)	(((Socratina_bemarivensis|EU544347|Nickrent_4179	Vanwykia_remota|EU544351|Nickrent_4331)	(Plicosepalus_sagittifolius|EU544342|Nickrent_2852	(Dendrophthoe_curvata|EU544325|Nickrent_4012	(Decaisnina_hollrungii|AF039074|UNKNOWN	(Dendrophthoe_curvata|AY957441|Nickrent_2787	Dendrophthoe_curvata|L26491|UNKNOWN)))))	Bakerella_sp_|EU544318|Nickrent_4161))))))	Oedina_pendens|EU544336|Nickrent_4329)))	((Nuytsia_floribunda|DQ790103|D_Nickrent_2747	((((Septulina_glauca|EU544346|Nickrent_4089	Notanthera_heterophylla|EF464466|Nickrent_4372)	Lepidaria_cf_forbesii|EU544330|Nickrent_4044)	Macrosolen_cochinchinensis|EU544334|Nickrent_4038)	((Amylotheca_duthieana|EU544316|Nickrent_4022	Loxanthera_speciosa|EU544332|Nickrent_4026)	Decaisnina_triflora|EU544324|Nickrent_4491)))	(Sogerianthe_sessiflora|EU544348|Nickrent_4467	(Lysiana_exocarpi|L24154|UNKNOWN	Lysiana_filifolia|EU544333|Nickrent_4449))))	(Desmaria_mutabilis|EF464465|Nickrent_4510A	Aetanthus_nodosus|EU544314|Nickrent_4561))	((((Helicanthes_elastica|EU544328|Nickrent_4906
((((Helicanthes_elastica|EU544328|Nickrent_4906	Ligaria_cuneifolia|L24152|UNKNOWN)	Peraxilla_tetrapetala|EU544340|Nickrent_2744)	((Lysiana_exocarpi|L24154|UNKNOWN	Lysiana_filifolia|EU544333|Nickrent_4449)	((((Septulina_glauca|EU544346|Nickrent_4089	Notanthera_heterophylla|EF464466|Nickrent_4372)	Lepidaria_cf_forbesii|EU544330|Nickrent_4044)	Gaiadendron_punctatum|L24143|UNKNOWN)	((Nuytsia_floribunda|DQ790103|D_Nickrent_2747	((Amylotheca_duthieana|EU544316|Nickrent_4022	Loxanthera_speciosa|EU544332|Nickrent_4026)	Decaisnina_triflora|EU544324|Nickrent_4491))	Macrosolen_cochinchinensis|EU544334|Nickrent_4038))))	((((Tripodanthus_acutifolius|L24424|UNKNOWN	((Struthanthus_oerstedii|L24421|UNKNOWN	Struthanthus_woodsonii|EU544349|Nickrent_2761)	((Dendropemon_bicolor|AF039075|UNKNOWN	Oryctanthus_occidentalis|L24408|UNKNOWN)	((Cladocolea_gracilis|EU544322|Nickrent_3066	Phthirusa_pyrifolia|L24412|UNKNOWN)	Psittacanthus_angustifolius|L24414|UNKNOWN))))	Atkinsonia_ligustrina|EF464464|Nickrent_4344)	Tupeia_antarctica|L24425|UNKNOWN)	((Desmaria_mutabilis|EF464465|Nickrent_4510A	Aetanthus_nodosus|EU544314|Nickrent_4561)	(Tristerix_corymbosus|EF464467|Nickrent_4129	(Sogerianthe_sessiflora|EU544348|Nickrent_4467	((((Cecarria_obtusifolia|EU544321|Nickrent_4562	(Loranthus_europaeus|L24153|UNKNOWN	((Loranthus_kaoi|JQ613221|UNKNOWN	Loranthus_delavayi|JQ613220|UNKNOWN)	Loranthus_odoratus|EU544331|Nickrent_4977)))	((((Amyema_queenslandicum|EU544315|Nickrent_2788	Benthamina_alyxifolia|EU544319|Nickrent_4127)	((Diplatia_furcata|L24088|UNKNOWN	(Dactyliophora_novae_guineae|EU544323|Nickrent_4563	Amyema_glabrum|AF039073|UNKNOWN))	(((Bakerella_sp_|EU544318|Nickrent_4161	(Taxillus_chinensis|EU544350|Nickrent_4032	(Dendrophthoe_curvata|EU544325|Nickrent_4012	(Decaisnina_hollrungii|AF039074|UNKNOWN	(Dendrophthoe_curvata|AY957441|Nickrent_2787	Dendrophthoe_curvata|L26491|UNKNOWN)))))	((Scurrula_ferruginea|EU544343|Nickrent_4008	(Scurrula_parasitica|EU544345|Nickrent_4004	Scurrula_pulverulenta|EU544344|Nickrent_4159))	((Socratina_bemarivensis|EU544347|Nickrent_4179	Vanwykia_remota|EU544351|Nickrent_4331)	((((((Tapinanthus_quinquangulus|L24422|UNKNOWN
(Tupeia_antarctica|L24425|UNKNOWN	(((((Desmaria_mutabilis|EF464465|Nickrent_4510A	Aetanthus_nodosus|EU544314|Nickrent_4561)	(Sogerianthe_sessiflora|EU544348|Nickrent_4467	((((Cecarria_obtusifolia|EU544321|Nickrent_4562	(Loranthus_europaeus|L24153|UNKNOWN	((Loranthus_kaoi|JQ613221|UNKNOWN	Loranthus_delavayi|JQ613220|UNKNOWN)	Loranthus_odoratus|EU544331|Nickrent_4977)))	(Oedina_pendens|EU544336|Nickrent_4329	((Benthamina_alyxifolia|EU544319|Nickrent_4127	Baratranthus_axanthus|EU544317|Nickrent_4029)	((Diplatia_furcata|L24088|UNKNOWN	(Dactyliophora_novae_guineae|EU544323|Nickrent_4563	Amyema_glabrum|AF039073|UNKNOWN))	((((Oliverella_rubroviridis|EU544337|Nickrent_4330	(Englerina_woodfordioides|L24140|UNKNOWN	Tapinanthus_quinquangulus|L24422|UNKNOWN))	(Taxillus_chinensis|EU544350|Nickrent_4032	(Scurrula_ferruginea|EU544343|Nickrent_4008	(Scurrula_parasitica|EU544345|Nickrent_4004	Scurrula_pulverulenta|EU544344|Nickrent_4159))))	(Berhautia_senegalensis|EU544320|Nickrent_4576	(((Helixanthera_kirkii|AF039077|UNKNOWN	Moquiniella_rubra|AF039078|UNKNOWN)	(Emelianthe_panganensis|EU544326|Nickrent_4889	(Erianthemum_dregei|L25679|UNKNOWN	Globimetula_dinklagei|AF039076|UNKNOWN)))	((((Actinanthella_menyharthii|EU544313|Nickrent_4375	Agelanthus_sansibarensis|U59946|UNKNOWN)	Bakerella_sp_|EU544318|Nickrent_4161)	(Phragmanthera_crassicaulis|EU544341|Nickrent_3037	((Oncocalyx_sulfureus|EU544339|Nickrent_2850	Oncella_ambigua|EU544338|Nickrent_4673)	Socratina_bemarivensis|EU544347|Nickrent_4179)))	(((Decaisnina_hollrungii|AF039074|UNKNOWN	(Dendrophthoe_curvata|AY957441|Nickrent_2787	Dendrophthoe_curvata|L26491|UNKNOWN))	Dendrophthoe_curvata|EU544325|Nickrent_4012)	(Vanwykia_remota|EU544351|Nickrent_4331	Plicosepalus_sagittifolius|EU544342|Nickrent_2852))))))	Helixanthera_cylindrica|EU544327|Nickrent_4037)))))	Amyema_queenslandicum|EU544315|Nickrent_2788)	(Ileostylus_micranthus|EU544329|Nickrent_2741	Muellerina_eucalyptoides|EU544335|Nickrent_4310))))	((Lysiana_exocarpi|L24154|UNKNOWN	Lysiana_filifolia|EU544333|Nickrent_4449)	(Tripodanthus_acutifolius|L24424|UNKNOWN	((Dendropemon_bicolor|AF039075|UNKNOWN	Oryctanthus_occidentalis|L24408|UNKNOWN)
(((((Septulina_glauca|EU544346|Nickrent_4089	Notanthera_heterophylla|EF464466|Nickrent_4372)	Gaiadendron_punctatum|L24143|UNKNOWN)	(Lepidaria_cf_forbesii|EU544330|Nickrent_4044	Macrosolen_cochinchinensis|EU544334|Nickrent_4038))	Peraxilla_tetrapetala|EU544340|Nickrent_2744)	((Amylotheca_duthieana|EU544316|Nickrent_4022	Loxanthera_speciosa|EU544332|Nickrent_4026)	((Tripodanthus_acutifolius|L24424|UNKNOWN	(((Cladocolea_gracilis|EU544322|Nickrent_3066	((Dendropemon_bicolor|AF039075|UNKNOWN	Oryctanthus_occidentalis|L24408|UNKNOWN)	Phthirusa_pyrifolia|L24412|UNKNOWN))	Psittacanthus_angustifolius|L24414|UNKNOWN)	(Struthanthus_oerstedii|L24421|UNKNOWN	Struthanthus_woodsonii|EU544349|Nickrent_2761)))	(Atkinsonia_ligustrina|EF464464|Nickrent_4344	((Tristerix_corymbosus|EF464467|Nickrent_4129	(Helicanthes_elastica|EU544328|Nickrent_4906	Ligaria_cuneifolia|L24152|UNKNOWN))	(Tupeia_antarctica|L24425|UNKNOWN	(Desmaria_mutabilis|EF464465|Nickrent_4510A	(((Decaisnina_triflora|EU544324|Nickrent_4491	Nuytsia_floribunda|DQ790103|D_Nickrent_2747)	(Lysiana_exocarpi|L24154|UNKNOWN	Lysiana_filifolia|EU544333|Nickrent_4449))	((Aetanthus_nodosus|EU544314|Nickrent_4561	Sogerianthe_sessiflora|EU544348|Nickrent_4467)	((((Cecarria_obtusifolia|EU544321|Nickrent_4562	(Loranthus_europaeus|L24153|UNKNOWN	(Loranthus_delavayi|JQ613220|UNKNOWN	(Loranthus_odoratus|EU544331|Nickrent_4977	Loranthus_kaoi|JQ613221|UNKNOWN))))	(Oedina_pendens|EU544336|Nickrent_4329	((Benthamina_alyxifolia|EU544319|Nickrent_4127	Baratranthus_axanthus|EU544317|Nickrent_4029)	((Diplatia_furcata|L24088|UNKNOWN	Amyema_glabrum|AF039073|UNKNOWN)	(((((((Phragmanthera_crassicaulis|EU544341|Nickrent_3037	Berhautia_senegalensis|EU544320|Nickrent_4576)	(((Englerina_woodfordioides|L24140|UNKNOWN	(Tapinanthus_quinquangulus|L24422|UNKNOWN	Oliverella_rubroviridis|EU544337|Nickrent_4330))	(Actinanthella_menyharthii|EU544313|Nickrent_4375	Agelanthus_sansibarensis|U59946|UNKNOWN))	(((Helixanthera_kirkii|AF039077|UNKNOWN	Moquiniella_rubra|AF039078|UNKNOWN)	(Oncocalyx_sulfureus|EU544339|Nickrent_2850	Oncella_ambigua|EU544338|Nickrent_4673))	(Emelianthe_panganensis|EU544326|Nickrent_4889
(((Gaiadendron_punctatum|L24143|UNKNOWN	(Ligaria_cuneifolia|L24152|UNKNOWN	Peraxilla_tetrapetala|EU544340|Nickrent_2744))	((((Desmaria_mutabilis|EF464465|Nickrent_4510A	(((Sogerianthe_sessiflora|EU544348|Nickrent_4467	(((Ileostylus_micranthus|EU544329|Nickrent_2741	Muellerina_eucalyptoides|EU544335|Nickrent_4310)	(Cecarria_obtusifolia|EU544321|Nickrent_4562	(Loranthus_europaeus|L24153|UNKNOWN	(Oedina_pendens|EU544336|Nickrent_4329	(Loranthus_delavayi|JQ613220|UNKNOWN	(Loranthus_odoratus|EU544331|Nickrent_4977	Loranthus_kaoi|JQ613221|UNKNOWN))))))	(Amyema_queenslandicum|EU544315|Nickrent_2788	(((Dactyliophora_novae_guineae|EU544323|Nickrent_4563	(Diplatia_furcata|L24088|UNKNOWN	Amyema_glabrum|AF039073|UNKNOWN))	((Benthamina_alyxifolia|EU544319|Nickrent_4127	Baratranthus_axanthus|EU544317|Nickrent_4029)	Helixanthera_cylindrica|EU544327|Nickrent_4037))	(((((Decaisnina_hollrungii|AF039074|UNKNOWN	(Dendrophthoe_curvata|AY957441|Nickrent_2787	Dendrophthoe_curvata|L26491|UNKNOWN))	Dendrophthoe_curvata|EU544325|Nickrent_4012)	((Bakerella_sp_|EU544318|Nickrent_4161	(Berhautia_senegalensis|EU544320|Nickrent_4576	Plicosepalus_sagittifolius|EU544342|Nickrent_2852))	((((Emelianthe_panganensis|EU544326|Nickrent_4889	(Erianthemum_dregei|L25679|UNKNOWN	Globimetula_dinklagei|AF039076|UNKNOWN))	(Phragmanthera_crassicaulis|EU544341|Nickrent_3037	((Actinanthella_menyharthii|EU544313|Nickrent_4375	Agelanthus_sansibarensis|U59946|UNKNOWN)	((Helixanthera_kirkii|AF039077|UNKNOWN	Moquiniella_rubra|AF039078|UNKNOWN)	(Oncocalyx_sulfureus|EU544339|Nickrent_2850	Oncella_ambigua|EU544338|Nickrent_4673)))))	(Englerina_woodfordioides|L24140|UNKNOWN	(Tapinanthus_quinquangulus|L24422|UNKNOWN	Oliverella_rubroviridis|EU544337|Nickrent_4330)))	(Vanwykia_remota|EU544351|Nickrent_4331	Socratina_bemarivensis|EU544347|Nickrent_4179))))	Scurrula_ferruginea|EU544343|Nickrent_4008)	(Taxillus_chinensis|EU544350|Nickrent_4032	(Scurrula_parasitica|EU544345|Nickrent_4004	Scurrula_pulverulenta|EU544344|Nickrent_4159)))))))	Aetanthus_nodosus|EU544314|Nickrent_4561)	(Helicanthes_elastica|EU544328|Nickrent_4906	(Lysiana_exocarpi|L24154|UNKNOWN	Lysiana_filifolia|EU544333|Nickrent_4449))))
((((((Sogerianthe_sessiflora|EU544348|Nickrent_4467	((((Cecarria_obtusifolia|EU544321|Nickrent_4562	(Loranthus_europaeus|L24153|UNKNOWN	(Loranthus_kaoi|JQ613221|UNKNOWN	(Loranthus_delavayi|JQ613220|UNKNOWN	Loranthus_odoratus|EU544331|Nickrent_4977))))	((Baratranthus_axanthus|EU544317|Nickrent_4029	((Amyema_queenslandicum|EU544315|Nickrent_2788	Benthamina_alyxifolia|EU544319|Nickrent_4127)	(Helixanthera_cylindrica|EU544327|Nickrent_4037	(Dactyliophora_novae_guineae|EU544323|Nickrent_4563	(Diplatia_furcata|L24088|UNKNOWN	Amyema_glabrum|AF039073|UNKNOWN)))))	((((((Emelianthe_panganensis|EU544326|Nickrent_4889	(Helixanthera_kirkii|AF039077|UNKNOWN	Erianthemum_dregei|L25679|UNKNOWN))	Globimetula_dinklagei|AF039076|UNKNOWN)	(Berhautia_senegalensis|EU544320|Nickrent_4576	(((Phragmanthera_crassicaulis|EU544341|Nickrent_3037	(Oncella_ambigua|EU544338|Nickrent_4673	Oncocalyx_sulfureus|EU544339|Nickrent_2850))	((Oliverella_rubroviridis|EU544337|Nickrent_4330	Tapinanthus_quinquangulus|L24422|UNKNOWN)	Englerina_woodfordioides|L24140|UNKNOWN))	(((Actinanthella_menyharthii|EU544313|Nickrent_4375	(Plicosepalus_sagittifolius|EU544342|Nickrent_2852	Moquiniella_rubra|AF039078|UNKNOWN))	Agelanthus_sansibarensis|U59946|UNKNOWN)	Bakerella_sp_|EU544318|Nickrent_4161))))	((Scurrula_pulverulenta|EU544344|Nickrent_4159	Scurrula_parasitica|EU544345|Nickrent_4004)	Scurrula_ferruginea|EU544343|Nickrent_4008))	(Socratina_bemarivensis|EU544347|Nickrent_4179	Vanwykia_remota|EU544351|Nickrent_4331))	(Taxillus_chinensis|EU544350|Nickrent_4032	(Dendrophthoe_curvata|EU544325|Nickrent_4012	(Decaisnina_hollrungii|AF039074|UNKNOWN	(Dendrophthoe_curvata|L26491|UNKNOWN	Dendrophthoe_curvata|AY957441|Nickrent_2787)))))))	(Ileostylus_micranthus|EU544329|Nickrent_2741	Muellerina_eucalyptoides|EU544335|Nickrent_4310))	Oedina_pendens|EU544336|Nickrent_4329))	(Tristerix_corymbosus|EF464467|Nickrent_4129	Tripodanthus_acutifolius|L24424|UNKNOWN))	((Tupeia_antarctica|L24425|UNKNOWN	(((Dendropemon_bicolor|AF039075|UNKNOWN	Oryctanthus_occidentalis|L24408|UNKNOWN)	((Helicanthes_elastica|EU544328|Nickrent_4906	(Notanthera_heterophylla|EF464466|Nickrent_4372	Septulina_glauca|EU544346|Nickrent_4089))
(((Septulina_glauca|EU544346|Nickrent_4089	((((((Amyema_queenslandicum|EU544315|Nickrent_2788	((Dactyliophora_novae_guineae|EU544323|Nickrent_4563	(Diplatia_furcata|L24088|UNKNOWN	Amyema_glabrum|AF039073|UNKNOWN))	(((Dendrophthoe_curvata|EU544325|Nickrent_4012	(Decaisnina_hollrungii|AF039074|UNKNOWN	(Dendrophthoe_curvata|L26491|UNKNOWN	Dendrophthoe_curvata|AY957441|Nickrent_2787)))	((Scurrula_ferruginea|EU544343|Nickrent_4008	(Scurrula_pulverulenta|EU544344|Nickrent_4159	(Scurrula_parasitica|EU544345|Nickrent_4004	Taxillus_chinensis|EU544350|Nickrent_4032)))	(Erianthemum_dregei|L25679|UNKNOWN	(((Globimetula_dinklagei|AF039076|UNKNOWN	(((Actinanthella_menyharthii|EU544313|Nickrent_4375	(Plicosepalus_sagittifolius|EU544342|Nickrent_2852	Moquiniella_rubra|AF039078|UNKNOWN))	Bakerella_sp_|EU544318|Nickrent_4161)	((Berhautia_senegalensis|EU544320|Nickrent_4576	((Oliverella_rubroviridis|EU544337|Nickrent_4330	Tapinanthus_quinquangulus|L24422|UNKNOWN)	(Agelanthus_sansibarensis|U59946|UNKNOWN	Englerina_woodfordioides|L24140|UNKNOWN)))	(Phragmanthera_crassicaulis|EU544341|Nickrent_3037	(Oncella_ambigua|EU544338|Nickrent_4673	Oncocalyx_sulfureus|EU544339|Nickrent_2850)))))	((Socratina_bemarivensis|EU544347|Nickrent_4179	Vanwykia_remota|EU544351|Nickrent_4331)	Helixanthera_kirkii|AF039077|UNKNOWN))	Emelianthe_panganensis|EU544326|Nickrent_4889))))	((Baratranthus_axanthus|EU544317|Nickrent_4029	Benthamina_alyxifolia|EU544319|Nickrent_4127)	Helixanthera_cylindrica|EU544327|Nickrent_4037))))	(Ileostylus_micranthus|EU544329|Nickrent_2741	Muellerina_eucalyptoides|EU544335|Nickrent_4310))	((Decaisnina_triflora|EU544324|Nickrent_4491	(Oedina_pendens|EU544336|Nickrent_4329	(Loranthus_europaeus|L24153|UNKNOWN	((Loranthus_delavayi|JQ613220|UNKNOWN	Loranthus_kaoi|JQ613221|UNKNOWN)	Loranthus_odoratus|EU544331|Nickrent_4977))))	Cecarria_obtusifolia|EU544321|Nickrent_4562))	Sogerianthe_sessiflora|EU544348|Nickrent_4467)	((Notanthera_heterophylla|EF464466|Nickrent_4372	Lepidaria_cf_forbesii|EU544330|Nickrent_4044)	(Amylotheca_duthieana|EU544316|Nickrent_4022	Loxanthera_speciosa|EU544332|Nickrent_4026)))	((Lysiana_exocarpi|L24154|UNKNOWN	Lysiana_filifolia|EU544333|Nickrent_4449)
(((Decaisnina_triflora|EU544324|Nickrent_4491	Tupeia_antarctica|L24425|UNKNOWN)	((((((Struthanthus_oerstedii|L24421|UNKNOWN	Struthanthus_woodsonii|EU544349|Nickrent_2761)	((Cladocolea_gracilis|EU544322|Nickrent_3066	Phthirusa_pyrifolia|L24412|UNKNOWN)	((Psittacanthus_angustifolius|L24414|UNKNOWN	(Dendropemon_bicolor|AF039075|UNKNOWN	Oryctanthus_occidentalis|L24408|UNKNOWN))	Tripodanthus_acutifolius|L24424|UNKNOWN)))	Atkinsonia_ligustrina|EF464464|Nickrent_4344)	(Peraxilla_tetrapetala|EU544340|Nickrent_2744	(Helicanthes_elastica|EU544328|Nickrent_4906	Ligaria_cuneifolia|L24152|UNKNOWN)))	Gaiadendron_punctatum|L24143|UNKNOWN)	Tristerix_corymbosus|EF464467|Nickrent_4129))	((((((((Amyema_queenslandicum|EU544315|Nickrent_2788	((Scurrula_ferruginea|EU544343|Nickrent_4008	(((Taxillus_chinensis|EU544350|Nickrent_4032	(Scurrula_pulverulenta|EU544344|Nickrent_4159	Scurrula_parasitica|EU544345|Nickrent_4004))	(Dactyliophora_novae_guineae|EU544323|Nickrent_4563	(Diplatia_furcata|L24088|UNKNOWN	Amyema_glabrum|AF039073|UNKNOWN)))	((Dendrophthoe_curvata|EU544325|Nickrent_4012	(Decaisnina_hollrungii|AF039074|UNKNOWN	(Dendrophthoe_curvata|L26491|UNKNOWN	Dendrophthoe_curvata|AY957441|Nickrent_2787)))	((Erianthemum_dregei|L25679|UNKNOWN	((((Socratina_bemarivensis|EU544347|Nickrent_4179	Vanwykia_remota|EU544351|Nickrent_4331)	Helixanthera_kirkii|AF039077|UNKNOWN)	(Globimetula_dinklagei|AF039076|UNKNOWN	(((Oliverella_rubroviridis|EU544337|Nickrent_4330	Tapinanthus_quinquangulus|L24422|UNKNOWN)	((Actinanthella_menyharthii|EU544313|Nickrent_4375	Agelanthus_sansibarensis|U59946|UNKNOWN)	Englerina_woodfordioides|L24140|UNKNOWN))	((Phragmanthera_crassicaulis|EU544341|Nickrent_3037	(Oncella_ambigua|EU544338|Nickrent_4673	Oncocalyx_sulfureus|EU544339|Nickrent_2850))	Moquiniella_rubra|AF039078|UNKNOWN))))	Emelianthe_panganensis|EU544326|Nickrent_4889))	(Berhautia_senegalensis|EU544320|Nickrent_4576	(Plicosepalus_sagittifolius|EU544342|Nickrent_2852	Bakerella_sp_|EU544318|Nickrent_4161))))))	((Baratranthus_axanthus|EU544317|Nickrent_4029	Benthamina_alyxifolia|EU544319|Nickrent_4127)	Helixanthera_cylindrica|EU544327|Nickrent_4037)))	(Ileostylus_micranthus|EU544329|Nickrent_2741
(Tupeia_antarctica|L24425|UNKNOWN	((((((Lysiana_exocarpi|L24154|UNKNOWN	Lysiana_filifolia|EU544333|Nickrent_4449)	Macrosolen_cochinchinensis|EU544334|Nickrent_4038)	(Decaisnina_triflora|EU544324|Nickrent_4491	(Amylotheca_duthieana|EU544316|Nickrent_4022	Loxanthera_speciosa|EU544332|Nickrent_4026)))	(((Notanthera_heterophylla|EF464466|Nickrent_4372	(Septulina_glauca|EU544346|Nickrent_4089	Helicanthes_elastica|EU544328|Nickrent_4906))	Lepidaria_cf_forbesii|EU544330|Nickrent_4044)	Gaiadendron_punctatum|L24143|UNKNOWN))	((((Amyema_queenslandicum|EU544315|Nickrent_2788	((Cecarria_obtusifolia|EU544321|Nickrent_4562	(Loranthus_europaeus|L24153|UNKNOWN	(Loranthus_delavayi|JQ613220|UNKNOWN	(Loranthus_kaoi|JQ613221|UNKNOWN	Loranthus_odoratus|EU544331|Nickrent_4977))))	(((Oedina_pendens|EU544336|Nickrent_4329	Benthamina_alyxifolia|EU544319|Nickrent_4127)	(Helixanthera_cylindrica|EU544327|Nickrent_4037	((Dactyliophora_novae_guineae|EU544323|Nickrent_4563	(Diplatia_furcata|L24088|UNKNOWN	Amyema_glabrum|AF039073|UNKNOWN))	(((Plicosepalus_sagittifolius|EU544342|Nickrent_2852	Bakerella_sp_|EU544318|Nickrent_4161)	((Globimetula_dinklagei|AF039076|UNKNOWN	((Erianthemum_dregei|L25679|UNKNOWN	Emelianthe_panganensis|EU544326|Nickrent_4889)	(((Helixanthera_kirkii|AF039077|UNKNOWN	Moquiniella_rubra|AF039078|UNKNOWN)	(Agelanthus_sansibarensis|U59946|UNKNOWN	(Actinanthella_menyharthii|EU544313|Nickrent_4375	(Oncella_ambigua|EU544338|Nickrent_4673	Oncocalyx_sulfureus|EU544339|Nickrent_2850))))	((Phragmanthera_crassicaulis|EU544341|Nickrent_3037	Berhautia_senegalensis|EU544320|Nickrent_4576)	(Englerina_woodfordioides|L24140|UNKNOWN	(Oliverella_rubroviridis|EU544337|Nickrent_4330	Tapinanthus_quinquangulus|L24422|UNKNOWN))))))	(Socratina_bemarivensis|EU544347|Nickrent_4179	Vanwykia_remota|EU544351|Nickrent_4331)))	(Scurrula_pulverulenta|EU544344|Nickrent_4159	(((Dendrophthoe_curvata|EU544325|Nickrent_4012	(Decaisnina_hollrungii|AF039074|UNKNOWN	(Dendrophthoe_curvata|L26491|UNKNOWN	Dendrophthoe_curvata|AY957441|Nickrent_2787)))	Taxillus_chinensis|EU544350|Nickrent_4032)	(Scurrula_ferruginea|EU544343|Nickrent_4008	Scurrula_parasitica|EU544345|Nickrent_4004)))))))
(Tupeia_antarctica|L24425|UNKNOWN	((Phthirusa_pyrifolia|L24412|UNKNOWN	(Tripodanthus_acutifolius|L24424|UNKNOWN	((Helicanthes_elastica|EU544328|Nickrent_4906	(Lysiana_exocarpi|L24154|UNKNOWN	Lysiana_filifolia|EU544333|Nickrent_4449))	((Cladocolea_gracilis|EU544322|Nickrent_3066	(Psittacanthus_angustifolius|L24414|UNKNOWN	(Dendropemon_bicolor|AF039075|UNKNOWN	Oryctanthus_occidentalis|L24408|UNKNOWN)))	(Struthanthus_oerstedii|L24421|UNKNOWN	Struthanthus_woodsonii|EU544349|Nickrent_2761)))))	(Atkinsonia_ligustrina|EF464464|Nickrent_4344	((Peraxilla_tetrapetala|EU544340|Nickrent_2744	Ligaria_cuneifolia|L24152|UNKNOWN)	((((Notanthera_heterophylla|EF464466|Nickrent_4372	Septulina_glauca|EU544346|Nickrent_4089)	(Macrosolen_cochinchinensis|EU544334|Nickrent_4038	Lepidaria_cf_forbesii|EU544330|Nickrent_4044))	Gaiadendron_punctatum|L24143|UNKNOWN)	((Tristerix_corymbosus|EF464467|Nickrent_4129	(Amylotheca_duthieana|EU544316|Nickrent_4022	Loxanthera_speciosa|EU544332|Nickrent_4026))	(Nuytsia_floribunda|DQ790103|D_Nickrent_2747	(Desmaria_mutabilis|EF464465|Nickrent_4510A	((Decaisnina_triflora|EU544324|Nickrent_4491	(((((Globimetula_dinklagei|AF039076|UNKNOWN	(Emelianthe_panganensis|EU544326|Nickrent_4889	((((Phragmanthera_crassicaulis|EU544341|Nickrent_3037	Berhautia_senegalensis|EU544320|Nickrent_4576)	(((Actinanthella_menyharthii|EU544313|Nickrent_4375	(Oncocalyx_sulfureus|EU544339|Nickrent_2850	Agelanthus_sansibarensis|U59946|UNKNOWN))	Englerina_woodfordioides|L24140|UNKNOWN)	(Oliverella_rubroviridis|EU544337|Nickrent_4330	Tapinanthus_quinquangulus|L24422|UNKNOWN)))	Moquiniella_rubra|AF039078|UNKNOWN)	(Oncella_ambigua|EU544338|Nickrent_4673	Erianthemum_dregei|L25679|UNKNOWN))))	(Helixanthera_kirkii|AF039077|UNKNOWN	(Socratina_bemarivensis|EU544347|Nickrent_4179	Vanwykia_remota|EU544351|Nickrent_4331)))	((Taxillus_chinensis|EU544350|Nickrent_4032	((Scurrula_parasitica|EU544345|Nickrent_4004	Scurrula_pulverulenta|EU544344|Nickrent_4159)	Scurrula_ferruginea|EU544343|Nickrent_4008))	(((Dendrophthoe_curvata|EU544325|Nickrent_4012	(Decaisnina_hollrungii|AF039074|UNKNOWN	(Dendrophthoe_curvata|L26491|UNKNOWN	Dendrophthoe_curvata|AY957441|Nickrent_2787)))
((Peraxilla_tetrapetala|EU544340|Nickrent_2744	(((Amylotheca_duthieana|EU544316|Nickrent_4022	Loxanthera_speciosa|EU544332|Nickrent_4026)	(((Decaisnina_triflora|EU544324|Nickrent_4491	(Sogerianthe_sessiflora|EU544348|Nickrent_4467	((((((Baratranthus_axanthus|EU544317|Nickrent_4029	Helixanthera_cylindrica|EU544327|Nickrent_4037)	Benthamina_alyxifolia|EU544319|Nickrent_4127)	(Cecarria_obtusifolia|EU544321|Nickrent_4562	Amyema_queenslandicum|EU544315|Nickrent_2788))	((Dactyliophora_novae_guineae|EU544323|Nickrent_4563	(Diplatia_furcata|L24088|UNKNOWN	Amyema_glabrum|AF039073|UNKNOWN))	(((Dendrophthoe_curvata|EU544325|Nickrent_4012	(Decaisnina_hollrungii|AF039074|UNKNOWN	(Dendrophthoe_curvata|L26491|UNKNOWN	Dendrophthoe_curvata|AY957441|Nickrent_2787)))	Plicosepalus_sagittifolius|EU544342|Nickrent_2852)	((((Emelianthe_panganensis|EU544326|Nickrent_4889	(((Erianthemum_dregei|L25679|UNKNOWN	Globimetula_dinklagei|AF039076|UNKNOWN)	((Actinanthella_menyharthii|EU544313|Nickrent_4375	(Oncocalyx_sulfureus|EU544339|Nickrent_2850	Agelanthus_sansibarensis|U59946|UNKNOWN))	(Helixanthera_kirkii|AF039077|UNKNOWN	Moquiniella_rubra|AF039078|UNKNOWN)))	((Oncella_ambigua|EU544338|Nickrent_4673	(Phragmanthera_crassicaulis|EU544341|Nickrent_3037	Berhautia_senegalensis|EU544320|Nickrent_4576))	(Englerina_woodfordioides|L24140|UNKNOWN	(Oliverella_rubroviridis|EU544337|Nickrent_4330	Tapinanthus_quinquangulus|L24422|UNKNOWN)))))	(Socratina_bemarivensis|EU544347|Nickrent_4179	Vanwykia_remota|EU544351|Nickrent_4331))	Bakerella_sp_|EU544318|Nickrent_4161)	(Scurrula_ferruginea|EU544343|Nickrent_4008	(Taxillus_chinensis|EU544350|Nickrent_4032	(Scurrula_parasitica|EU544345|Nickrent_4004	Scurrula_pulverulenta|EU544344|Nickrent_4159)))))))	(Ileostylus_micranthus|EU544329|Nickrent_2741	(((Loranthus_delavayi|JQ613220|UNKNOWN	(Loranthus_odoratus|EU544331|Nickrent_4977	Loranthus_kaoi|JQ613221|UNKNOWN))	Loranthus_europaeus|L24153|UNKNOWN)	Muellerina_eucalyptoides|EU544335|Nickrent_4310)))	Oedina_pendens|EU544336|Nickrent_4329)))	(Lysiana_exocarpi|L24154|UNKNOWN	Lysiana_filifolia|EU544333|Nickrent_4449))	Lepidaria_cf_forbesii|EU544330|Nickrent_4044))	Gaiadendron_punctatum|L24143|UNKNOWN))
((((Desmaria_mutabilis|EF464465|Nickrent_4510A	((Phthirusa_pyrifolia|L24412|UNKNOWN	(((Dendropemon_bicolor|AF039075|UNKNOWN	Oryctanthus_occidentalis|L24408|UNKNOWN)	Tripodanthus_acutifolius|L24424|UNKNOWN)	(Cladocolea_gracilis|EU544322|Nickrent_3066	((Struthanthus_oerstedii|L24421|UNKNOWN	Struthanthus_woodsonii|EU544349|Nickrent_2761)	Psittacanthus_angustifolius|L24414|UNKNOWN))))	(Atkinsonia_ligustrina|EF464464|Nickrent_4344	Aetanthus_nodosus|EU544314|Nickrent_4561)))	(Nuytsia_floribunda|DQ790103|D_Nickrent_2747	((Helicanthes_elastica|EU544328|Nickrent_4906	Ligaria_cuneifolia|L24152|UNKNOWN)	Tristerix_corymbosus|EF464467|Nickrent_4129)))	Tupeia_antarctica|L24425|UNKNOWN)	(Peraxilla_tetrapetala|EU544340|Nickrent_2744	(((Notanthera_heterophylla|EF464466|Nickrent_4372	Septulina_glauca|EU544346|Nickrent_4089)	(Lepidaria_cf_forbesii|EU544330|Nickrent_4044	Gaiadendron_punctatum|L24143|UNKNOWN))	((Sogerianthe_sessiflora|EU544348|Nickrent_4467	((Ileostylus_micranthus|EU544329|Nickrent_2741	((Cecarria_obtusifolia|EU544321|Nickrent_4562	(Loranthus_europaeus|L24153|UNKNOWN	(Loranthus_delavayi|JQ613220|UNKNOWN	(Loranthus_odoratus|EU544331|Nickrent_4977	Loranthus_kaoi|JQ613221|UNKNOWN))))	Muellerina_eucalyptoides|EU544335|Nickrent_4310))	(Amyema_queenslandicum|EU544315|Nickrent_2788	(Benthamina_alyxifolia|EU544319|Nickrent_4127	(Baratranthus_axanthus|EU544317|Nickrent_4029	(((((Berhautia_senegalensis|EU544320|Nickrent_4576	(Plicosepalus_sagittifolius|EU544342|Nickrent_2852	((((Bakerella_sp_|EU544318|Nickrent_4161	((Scurrula_parasitica|EU544345|Nickrent_4004	(Scurrula_ferruginea|EU544343|Nickrent_4008	Scurrula_pulverulenta|EU544344|Nickrent_4159))	(Moquiniella_rubra|AF039078|UNKNOWN	(Englerina_woodfordioides|L24140|UNKNOWN	(Oliverella_rubroviridis|EU544337|Nickrent_4330	Tapinanthus_quinquangulus|L24422|UNKNOWN)))))	Globimetula_dinklagei|AF039076|UNKNOWN)	Emelianthe_panganensis|EU544326|Nickrent_4889)	(((Helixanthera_kirkii|AF039077|UNKNOWN	(Socratina_bemarivensis|EU544347|Nickrent_4179	Vanwykia_remota|EU544351|Nickrent_4331))	(Phragmanthera_crassicaulis|EU544341|Nickrent_3037	(Oncella_ambigua|EU544338|Nickrent_4673	Oncocalyx_sulfureus|EU544339|Nickrent_2850)))
((((Peraxilla_tetrapetala|EU544340|Nickrent_2744	(Helicanthes_elastica|EU544328|Nickrent_4906	Ligaria_cuneifolia|L24152|UNKNOWN))	(Tristerix_corymbosus|EF464467|Nickrent_4129	((Phthirusa_pyrifolia|L24412|UNKNOWN	(((Dendropemon_bicolor|AF039075|UNKNOWN	Oryctanthus_occidentalis|L24408|UNKNOWN)	Tripodanthus_acutifolius|L24424|UNKNOWN)	((Struthanthus_oerstedii|L24421|UNKNOWN	Struthanthus_woodsonii|EU544349|Nickrent_2761)	(Psittacanthus_angustifolius|L24414|UNKNOWN	Cladocolea_gracilis|EU544322|Nickrent_3066))))	Atkinsonia_ligustrina|EF464464|Nickrent_4344)))	(((Amylotheca_duthieana|EU544316|Nickrent_4022	Loxanthera_speciosa|EU544332|Nickrent_4026)	Macrosolen_cochinchinensis|EU544334|Nickrent_4038)	(Lepidaria_cf_forbesii|EU544330|Nickrent_4044	(Gaiadendron_punctatum|L24143|UNKNOWN	(Notanthera_heterophylla|EF464466|Nickrent_4372	Septulina_glauca|EU544346|Nickrent_4089)))))	((((Sogerianthe_sessiflora|EU544348|Nickrent_4467	((Muellerina_eucalyptoides|EU544335|Nickrent_4310	Ileostylus_micranthus|EU544329|Nickrent_2741)	((Amyema_queenslandicum|EU544315|Nickrent_2788	((((Dactyliophora_novae_guineae|EU544323|Nickrent_4563	(Diplatia_furcata|L24088|UNKNOWN	(Oedina_pendens|EU544336|Nickrent_4329	Amyema_glabrum|AF039073|UNKNOWN)))	Helixanthera_cylindrica|EU544327|Nickrent_4037)	(((Taxillus_chinensis|EU544350|Nickrent_4032	(Scurrula_pulverulenta|EU544344|Nickrent_4159	Scurrula_parasitica|EU544345|Nickrent_4004))	Scurrula_ferruginea|EU544343|Nickrent_4008)	(((Globimetula_dinklagei|AF039076|UNKNOWN	(((((Helixanthera_kirkii|AF039077|UNKNOWN	Moquiniella_rubra|AF039078|UNKNOWN)	(Oncella_ambigua|EU544338|Nickrent_4673	Oncocalyx_sulfureus|EU544339|Nickrent_2850))	((Englerina_woodfordioides|L24140|UNKNOWN	(Oliverella_rubroviridis|EU544337|Nickrent_4330	Tapinanthus_quinquangulus|L24422|UNKNOWN))	(Actinanthella_menyharthii|EU544313|Nickrent_4375	Agelanthus_sansibarensis|U59946|UNKNOWN)))	(Berhautia_senegalensis|EU544320|Nickrent_4576	Phragmanthera_crassicaulis|EU544341|Nickrent_3037))	(Erianthemum_dregei|L25679|UNKNOWN	Emelianthe_panganensis|EU544326|Nickrent_4889)))	(Socratina_bemarivensis|EU544347|Nickrent_4179	Vanwykia_remota|EU544351|Nickrent_4331))	(Plicosepalus_sagittifolius|EU544342|Nickrent_2852
(((((Amylotheca_duthieana|EU544316|Nickrent_4022	Loxanthera_speciosa|EU544332|Nickrent_4026)	Macrosolen_cochinchinensis|EU544334|Nickrent_4038)	(Gaiadendron_punctatum|L24143|UNKNOWN	((Notanthera_heterophylla|EF464466|Nickrent_4372	Septulina_glauca|EU544346|Nickrent_4089)	Lepidaria_cf_forbesii|EU544330|Nickrent_4044)))	(Peraxilla_tetrapetala|EU544340|Nickrent_2744	(Helicanthes_elastica|EU544328|Nickrent_4906	Ligaria_cuneifolia|L24152|UNKNOWN)))	(((((Nuytsia_floribunda|DQ790103|D_Nickrent_2747	(Lysiana_exocarpi|L24154|UNKNOWN	Lysiana_filifolia|EU544333|Nickrent_4449))	(Desmaria_mutabilis|EF464465|Nickrent_4510A	((Sogerianthe_sessiflora|EU544348|Nickrent_4467	((Oedina_pendens|EU544336|Nickrent_4329	(Muellerina_eucalyptoides|EU544335|Nickrent_4310	Ileostylus_micranthus|EU544329|Nickrent_2741))	((Amyema_queenslandicum|EU544315|Nickrent_2788	((((Diplatia_furcata|L24088|UNKNOWN	Amyema_glabrum|AF039073|UNKNOWN)	Dactyliophora_novae_guineae|EU544323|Nickrent_4563)	(((Dendrophthoe_curvata|EU544325|Nickrent_4012	(Decaisnina_hollrungii|AF039074|UNKNOWN	(Dendrophthoe_curvata|L26491|UNKNOWN	Dendrophthoe_curvata|AY957441|Nickrent_2787)))	(Bakerella_sp_|EU544318|Nickrent_4161	Plicosepalus_sagittifolius|EU544342|Nickrent_2852))	((Erianthemum_dregei|L25679|UNKNOWN	(Emelianthe_panganensis|EU544326|Nickrent_4889	(Globimetula_dinklagei|AF039076|UNKNOWN	(Berhautia_senegalensis|EU544320|Nickrent_4576	((Englerina_woodfordioides|L24140|UNKNOWN	(Oliverella_rubroviridis|EU544337|Nickrent_4330	Tapinanthus_quinquangulus|L24422|UNKNOWN))	((Socratina_bemarivensis|EU544347|Nickrent_4179	Vanwykia_remota|EU544351|Nickrent_4331)	(Phragmanthera_crassicaulis|EU544341|Nickrent_3037	(((Helixanthera_kirkii|AF039077|UNKNOWN	Moquiniella_rubra|AF039078|UNKNOWN)	(Actinanthella_menyharthii|EU544313|Nickrent_4375	Agelanthus_sansibarensis|U59946|UNKNOWN))	(Oncella_ambigua|EU544338|Nickrent_4673	Oncocalyx_sulfureus|EU544339|Nickrent_2850)))))))))	((Scurrula_pulverulenta|EU544344|Nickrent_4159	(Scurrula_ferruginea|EU544343|Nickrent_4008	Scurrula_parasitica|EU544345|Nickrent_4004))	Taxillus_chinensis|EU544350|Nickrent_4032))))	(Helixanthera_cylindrica|EU544327|Nickrent_4037	(Benthamina_alyxifolia|EU544319|Nickrent_4127
(((Sogerianthe_sessiflora|EU544348|Nickrent_4467	(Lysiana_exocarpi|L24154|UNKNOWN	Lysiana_filifolia|EU544333|Nickrent_4449))	((Macrosolen_cochinchinensis|EU544334|Nickrent_4038	Decaisnina_triflora|EU544324|Nickrent_4491)	((Amylotheca_duthieana|EU544316|Nickrent_4022	Loxanthera_speciosa|EU544332|Nickrent_4026)	((Lepidaria_cf_forbesii|EU544330|Nickrent_4044	(Helicanthes_elastica|EU544328|Nickrent_4906	(Notanthera_heterophylla|EF464466|Nickrent_4372	Septulina_glauca|EU544346|Nickrent_4089)))	Gaiadendron_punctatum|L24143|UNKNOWN))))	((Peraxilla_tetrapetala|EU544340|Nickrent_2744	Ligaria_cuneifolia|L24152|UNKNOWN)	((Tristerix_corymbosus|EF464467|Nickrent_4129	(Atkinsonia_ligustrina|EF464464|Nickrent_4344	(((Struthanthus_woodsonii|EU544349|Nickrent_2761	Struthanthus_oerstedii|L24421|UNKNOWN)	((Cladocolea_gracilis|EU544322|Nickrent_3066	Phthirusa_pyrifolia|L24412|UNKNOWN)	(Psittacanthus_angustifolius|L24414|UNKNOWN	(Dendropemon_bicolor|AF039075|UNKNOWN	Oryctanthus_occidentalis|L24408|UNKNOWN))))	Tripodanthus_acutifolius|L24424|UNKNOWN)))	(((Desmaria_mutabilis|EF464465|Nickrent_4510A	(Nuytsia_floribunda|DQ790103|D_Nickrent_2747	Aetanthus_nodosus|EU544314|Nickrent_4561))	Tupeia_antarctica|L24425|UNKNOWN)	((((Erianthemum_dregei|L25679|UNKNOWN	(Emelianthe_panganensis|EU544326|Nickrent_4889	(Globimetula_dinklagei|AF039076|UNKNOWN	(((Socratina_bemarivensis|EU544347|Nickrent_4179	Vanwykia_remota|EU544351|Nickrent_4331)	(Phragmanthera_crassicaulis|EU544341|Nickrent_3037	(((Helixanthera_kirkii|AF039077|UNKNOWN	Moquiniella_rubra|AF039078|UNKNOWN)	(Actinanthella_menyharthii|EU544313|Nickrent_4375	Agelanthus_sansibarensis|U59946|UNKNOWN))	(Oncella_ambigua|EU544338|Nickrent_4673	Oncocalyx_sulfureus|EU544339|Nickrent_2850))))	(Berhautia_senegalensis|EU544320|Nickrent_4576	(Englerina_woodfordioides|L24140|UNKNOWN	(Oliverella_rubroviridis|EU544337|Nickrent_4330	Tapinanthus_quinquangulus|L24422|UNKNOWN)))))))	(((Scurrula_ferruginea|EU544343|Nickrent_4008	(Scurrula_parasitica|EU544345|Nickrent_4004	Scurrula_pulverulenta|EU544344|Nickrent_4159))	Taxillus_chinensis|EU544350|Nickrent_4032)	((Dendrophthoe_curvata|EU544325|Nickrent_4012	(Decaisnina_hollrungii|AF039074|UNKNOWN
(((((((Psittacanthus_angustifolius|L24414|UNKNOWN	(Dendropemon_bicolor|AF039075|UNKNOWN	Oryctanthus_occidentalis|L24408|UNKNOWN))	((Struthanthus_oerstedii|L24421|UNKNOWN	Struthanthus_woodsonii|EU544349|Nickrent_2761)	(Cladocolea_gracilis|EU544322|Nickrent_3066	Phthirusa_pyrifolia|L24412|UNKNOWN)))	Tripodanthus_acutifolius|L24424|UNKNOWN)	((Tupeia_antarctica|L24425|UNKNOWN	(Desmaria_mutabilis|EF464465|Nickrent_4510A	Aetanthus_nodosus|EU544314|Nickrent_4561))	(((Muellerina_eucalyptoides|EU544335|Nickrent_4310	Ileostylus_micranthus|EU544329|Nickrent_2741)	((Amyema_queenslandicum|EU544315|Nickrent_2788	((Loranthus_europaeus|L24153|UNKNOWN	(Loranthus_odoratus|EU544331|Nickrent_4977	(Loranthus_kaoi|JQ613221|UNKNOWN	Loranthus_delavayi|JQ613220|UNKNOWN)))	Cecarria_obtusifolia|EU544321|Nickrent_4562))	(((Taxillus_chinensis|EU544350|Nickrent_4032	(Scurrula_pulverulenta|EU544344|Nickrent_4159	(Scurrula_ferruginea|EU544343|Nickrent_4008	Scurrula_parasitica|EU544345|Nickrent_4004)))	((Vanwykia_remota|EU544351|Nickrent_4331	(Berhautia_senegalensis|EU544320|Nickrent_4576	(Erianthemum_dregei|L25679|UNKNOWN	(((((Moquiniella_rubra|AF039078|UNKNOWN	(Agelanthus_sansibarensis|U59946|UNKNOWN	Actinanthella_menyharthii|EU544313|Nickrent_4375))	((Englerina_woodfordioides|L24140|UNKNOWN	(Tapinanthus_quinquangulus|L24422|UNKNOWN	Oliverella_rubroviridis|EU544337|Nickrent_4330))	(Socratina_bemarivensis|EU544347|Nickrent_4179	(Phragmanthera_crassicaulis|EU544341|Nickrent_3037	(Oncella_ambigua|EU544338|Nickrent_4673	Oncocalyx_sulfureus|EU544339|Nickrent_2850)))))	Globimetula_dinklagei|AF039076|UNKNOWN)	Emelianthe_panganensis|EU544326|Nickrent_4889)	Helixanthera_kirkii|AF039077|UNKNOWN))))	(Plicosepalus_sagittifolius|EU544342|Nickrent_2852	(Bakerella_sp_|EU544318|Nickrent_4161	(Dendrophthoe_curvata|EU544325|Nickrent_4012	(Decaisnina_hollrungii|AF039074|UNKNOWN	(Dendrophthoe_curvata|L26491|UNKNOWN	Dendrophthoe_curvata|AY957441|Nickrent_2787)))))))	((Helixanthera_cylindrica|EU544327|Nickrent_4037	(Baratranthus_axanthus|EU544317|Nickrent_4029	Benthamina_alyxifolia|EU544319|Nickrent_4127))	(Oedina_pendens|EU544336|Nickrent_4329	(Dactyliophora_novae_guineae|EU544323|Nickrent_4563
((((((Tristerix_corymbosus|EF464467|Nickrent_4129	(((Dendropemon_bicolor|AF039075|UNKNOWN	Oryctanthus_occidentalis|L24408|UNKNOWN)	(((Psittacanthus_angustifolius|L24414|UNKNOWN	(Struthanthus_oerstedii|L24421|UNKNOWN	Struthanthus_woodsonii|EU544349|Nickrent_2761))	Cladocolea_gracilis|EU544322|Nickrent_3066)	Phthirusa_pyrifolia|L24412|UNKNOWN))	Tripodanthus_acutifolius|L24424|UNKNOWN))	Atkinsonia_ligustrina|EF464464|Nickrent_4344)	(Tupeia_antarctica|L24425|UNKNOWN	((Nuytsia_floribunda|DQ790103|D_Nickrent_2747	(Desmaria_mutabilis|EF464465|Nickrent_4510A	Aetanthus_nodosus|EU544314|Nickrent_4561))	((Septulina_glauca|EU544346|Nickrent_4089	Notanthera_heterophylla|EF464466|Nickrent_4372)	((Muellerina_eucalyptoides|EU544335|Nickrent_4310	Ileostylus_micranthus|EU544329|Nickrent_2741)	(((Decaisnina_triflora|EU544324|Nickrent_4491	Oedina_pendens|EU544336|Nickrent_4329)	((Loranthus_europaeus|L24153|UNKNOWN	((Loranthus_delavayi|JQ613220|UNKNOWN	Loranthus_kaoi|JQ613221|UNKNOWN)	Loranthus_odoratus|EU544331|Nickrent_4977))	Cecarria_obtusifolia|EU544321|Nickrent_4562))	((Vanwykia_remota|EU544351|Nickrent_4331	((Plicosepalus_sagittifolius|EU544342|Nickrent_2852	Bakerella_sp_|EU544318|Nickrent_4161)	(Berhautia_senegalensis|EU544320|Nickrent_4576	((Erianthemum_dregei|L25679|UNKNOWN	((Globimetula_dinklagei|AF039076|UNKNOWN	(Emelianthe_panganensis|EU544326|Nickrent_4889	(((Moquiniella_rubra|AF039078|UNKNOWN	(Agelanthus_sansibarensis|U59946|UNKNOWN	Actinanthella_menyharthii|EU544313|Nickrent_4375))	(Phragmanthera_crassicaulis|EU544341|Nickrent_3037	(Oncella_ambigua|EU544338|Nickrent_4673	Oncocalyx_sulfureus|EU544339|Nickrent_2850)))	Socratina_bemarivensis|EU544347|Nickrent_4179)))	Helixanthera_kirkii|AF039077|UNKNOWN))	(Englerina_woodfordioides|L24140|UNKNOWN	(Tapinanthus_quinquangulus|L24422|UNKNOWN	Oliverella_rubroviridis|EU544337|Nickrent_4330))))))	((Baratranthus_axanthus|EU544317|Nickrent_4029	(((Helixanthera_cylindrica|EU544327|Nickrent_4037	(Dactyliophora_novae_guineae|EU544323|Nickrent_4563	(Diplatia_furcata|L24088|UNKNOWN	Amyema_glabrum|AF039073|UNKNOWN)))	(Taxillus_chinensis|EU544350|Nickrent_4032	(Scurrula_pulverulenta|EU544344|Nickrent_4159
((Decaisnina_triflora|EU544324|Nickrent_4491	Tupeia_antarctica|L24425|UNKNOWN)	((Lepidaria_cf_forbesii|EU544330|Nickrent_4044	((Macrosolen_cochinchinensis|EU544334|Nickrent_4038	(Amylotheca_duthieana|EU544316|Nickrent_4022	Loxanthera_speciosa|EU544332|Nickrent_4026))	((Lysiana_exocarpi|L24154|UNKNOWN	Lysiana_filifolia|EU544333|Nickrent_4449)	Sogerianthe_sessiflora|EU544348|Nickrent_4467)))	(((Nuytsia_floribunda|DQ790103|D_Nickrent_2747	(Desmaria_mutabilis|EF464465|Nickrent_4510A	Aetanthus_nodosus|EU544314|Nickrent_4561))	(((Helicanthes_elastica|EU544328|Nickrent_4906	Ligaria_cuneifolia|L24152|UNKNOWN)	(Septulina_glauca|EU544346|Nickrent_4089	Notanthera_heterophylla|EF464466|Nickrent_4372))	((Oedina_pendens|EU544336|Nickrent_4329	(((Loranthus_europaeus|L24153|UNKNOWN	(Loranthus_delavayi|JQ613220|UNKNOWN	(Loranthus_kaoi|JQ613221|UNKNOWN	Loranthus_odoratus|EU544331|Nickrent_4977)))	Cecarria_obtusifolia|EU544321|Nickrent_4562)	(Muellerina_eucalyptoides|EU544335|Nickrent_4310	Ileostylus_micranthus|EU544329|Nickrent_2741)))	(Amyema_queenslandicum|EU544315|Nickrent_2788	(Benthamina_alyxifolia|EU544319|Nickrent_4127	(Baratranthus_axanthus|EU544317|Nickrent_4029	((Dactyliophora_novae_guineae|EU544323|Nickrent_4563	(Diplatia_furcata|L24088|UNKNOWN	Amyema_glabrum|AF039073|UNKNOWN))	(((((Helixanthera_cylindrica|EU544327|Nickrent_4037	Bakerella_sp_|EU544318|Nickrent_4161)	Plicosepalus_sagittifolius|EU544342|Nickrent_2852)	(Dendrophthoe_curvata|EU544325|Nickrent_4012	(Decaisnina_hollrungii|AF039074|UNKNOWN	(Dendrophthoe_curvata|L26491|UNKNOWN	Dendrophthoe_curvata|AY957441|Nickrent_2787))))	((Helixanthera_kirkii|AF039077|UNKNOWN	((Erianthemum_dregei|L25679|UNKNOWN	Globimetula_dinklagei|AF039076|UNKNOWN)	((Emelianthe_panganensis|EU544326|Nickrent_4889	Oncella_ambigua|EU544338|Nickrent_4673)	((Socratina_bemarivensis|EU544347|Nickrent_4179	(Moquiniella_rubra|AF039078|UNKNOWN	((Englerina_woodfordioides|L24140|UNKNOWN	(Tapinanthus_quinquangulus|L24422|UNKNOWN	Oliverella_rubroviridis|EU544337|Nickrent_4330))	((Oncocalyx_sulfureus|EU544339|Nickrent_2850	Agelanthus_sansibarensis|U59946|UNKNOWN)	Actinanthella_menyharthii|EU544313|Nickrent_4375))))
(Tupeia_antarctica|L24425|UNKNOWN	((Muellerina_eucalyptoides|EU544335|Nickrent_4310	Ileostylus_micranthus|EU544329|Nickrent_2741)	((((Tripodanthus_acutifolius|L24424|UNKNOWN	(Tristerix_corymbosus|EF464467|Nickrent_4129	(Oedina_pendens|EU544336|Nickrent_4329	Sogerianthe_sessiflora|EU544348|Nickrent_4467)))	Atkinsonia_ligustrina|EF464464|Nickrent_4344)	((Desmaria_mutabilis|EF464465|Nickrent_4510A	Aetanthus_nodosus|EU544314|Nickrent_4561)	((Ligaria_cuneifolia|L24152|UNKNOWN	Peraxilla_tetrapetala|EU544340|Nickrent_2744)	Dactyliophora_novae_guineae|EU544323|Nickrent_4563)))	((Lysiana_exocarpi|L24154|UNKNOWN	Lysiana_filifolia|EU544333|Nickrent_4449)	((((((Amyema_queenslandicum|EU544315|Nickrent_2788	((((((((Oncella_ambigua|EU544338|Nickrent_4673	(Helixanthera_kirkii|AF039077|UNKNOWN	Moquiniella_rubra|AF039078|UNKNOWN))	(((Englerina_woodfordioides|L24140|UNKNOWN	(Tapinanthus_quinquangulus|L24422|UNKNOWN	Oliverella_rubroviridis|EU544337|Nickrent_4330))	((Oncocalyx_sulfureus|EU544339|Nickrent_2850	Agelanthus_sansibarensis|U59946|UNKNOWN)	Actinanthella_menyharthii|EU544313|Nickrent_4375))	((Socratina_bemarivensis|EU544347|Nickrent_4179	Vanwykia_remota|EU544351|Nickrent_4331)	(Berhautia_senegalensis|EU544320|Nickrent_4576	Phragmanthera_crassicaulis|EU544341|Nickrent_3037))))	Globimetula_dinklagei|AF039076|UNKNOWN)	Emelianthe_panganensis|EU544326|Nickrent_4889)	Erianthemum_dregei|L25679|UNKNOWN)	((Bakerella_sp_|EU544318|Nickrent_4161	Plicosepalus_sagittifolius|EU544342|Nickrent_2852)	((Scurrula_pulverulenta|EU544344|Nickrent_4159	Scurrula_parasitica|EU544345|Nickrent_4004)	((Taxillus_chinensis|EU544350|Nickrent_4032	(Dendrophthoe_curvata|EU544325|Nickrent_4012	(Decaisnina_hollrungii|AF039074|UNKNOWN	(Dendrophthoe_curvata|L26491|UNKNOWN	Dendrophthoe_curvata|AY957441|Nickrent_2787))))	Scurrula_ferruginea|EU544343|Nickrent_4008))))	(Helixanthera_cylindrica|EU544327|Nickrent_4037	(Diplatia_furcata|L24088|UNKNOWN	Amyema_glabrum|AF039073|UNKNOWN)))	(Benthamina_alyxifolia|EU544319|Nickrent_4127	Baratranthus_axanthus|EU544317|Nickrent_4029)))	(((Loranthus_europaeus|L24153|UNKNOWN	(Loranthus_delavayi|JQ613220|UNKNOWN	(Loranthus_kaoi|JQ613221|UNKNOWN
((((Amylotheca_duthieana|EU544316|Nickrent_4022	Loxanthera_speciosa|EU544332|Nickrent_4026)	((Macrosolen_cochinchinensis|EU544334|Nickrent_4038	Decaisnina_triflora|EU544324|Nickrent_4491)	(Lysiana_exocarpi|L24154|UNKNOWN	Lysiana_filifolia|EU544333|Nickrent_4449)))	(Gaiadendron_punctatum|L24143|UNKNOWN	((Notanthera_heterophylla|EF464466|Nickrent_4372	(Septulina_glauca|EU544346|Nickrent_4089	Helicanthes_elastica|EU544328|Nickrent_4906))	Lepidaria_cf_forbesii|EU544330|Nickrent_4044)))	(((Atkinsonia_ligustrina|EF464464|Nickrent_4344	((((Tripodanthus_acutifolius|L24424|UNKNOWN	Cladocolea_gracilis|EU544322|Nickrent_3066)	(Struthanthus_oerstedii|L24421|UNKNOWN	Struthanthus_woodsonii|EU544349|Nickrent_2761))	(Dendropemon_bicolor|AF039075|UNKNOWN	Oryctanthus_occidentalis|L24408|UNKNOWN))	(Psittacanthus_angustifolius|L24414|UNKNOWN	Phthirusa_pyrifolia|L24412|UNKNOWN)))	(Tupeia_antarctica|L24425|UNKNOWN	(((((((((Scurrula_ferruginea|EU544343|Nickrent_4008	(Scurrula_pulverulenta|EU544344|Nickrent_4159	Scurrula_parasitica|EU544345|Nickrent_4004))	Taxillus_chinensis|EU544350|Nickrent_4032)	(Bakerella_sp_|EU544318|Nickrent_4161	(Plicosepalus_sagittifolius|EU544342|Nickrent_2852	((Dendrophthoe_curvata|EU544325|Nickrent_4012	(Decaisnina_hollrungii|AF039074|UNKNOWN	(Dendrophthoe_curvata|L26491|UNKNOWN	Dendrophthoe_curvata|AY957441|Nickrent_2787)))	Baratranthus_axanthus|EU544317|Nickrent_4029))))	(Helixanthera_cylindrica|EU544327|Nickrent_4037	((Dactyliophora_novae_guineae|EU544323|Nickrent_4563	(Diplatia_furcata|L24088|UNKNOWN	Amyema_glabrum|AF039073|UNKNOWN))	((Benthamina_alyxifolia|EU544319|Nickrent_4127	Amyema_queenslandicum|EU544315|Nickrent_2788)	Oedina_pendens|EU544336|Nickrent_4329))))	(((((((Oncocalyx_sulfureus|EU544339|Nickrent_2850	Oncella_ambigua|EU544338|Nickrent_4673)	(Helixanthera_kirkii|AF039077|UNKNOWN	Moquiniella_rubra|AF039078|UNKNOWN))	Phragmanthera_crassicaulis|EU544341|Nickrent_3037)	((Socratina_bemarivensis|EU544347|Nickrent_4179	Vanwykia_remota|EU544351|Nickrent_4331)	(((Englerina_woodfordioides|L24140|UNKNOWN	(Tapinanthus_quinquangulus|L24422|UNKNOWN	Oliverella_rubroviridis|EU544337|Nickrent_4330))	(Agelanthus_sansibarensis|U59946|UNKNOWN
(((((Decaisnina_triflora|EU544324|Nickrent_4491	Tupeia_antarctica|L24425|UNKNOWN)	((Ligaria_cuneifolia|L24152|UNKNOWN	((((Cladocolea_gracilis|EU544322|Nickrent_3066	((Struthanthus_oerstedii|L24421|UNKNOWN	Struthanthus_woodsonii|EU544349|Nickrent_2761)	Psittacanthus_angustifolius|L24414|UNKNOWN))	((Dendropemon_bicolor|AF039075|UNKNOWN	Oryctanthus_occidentalis|L24408|UNKNOWN)	Tripodanthus_acutifolius|L24424|UNKNOWN))	Phthirusa_pyrifolia|L24412|UNKNOWN)	((((Baratranthus_axanthus|EU544317|Nickrent_4029	Sogerianthe_sessiflora|EU544348|Nickrent_4467)	(((Oedina_pendens|EU544336|Nickrent_4329	(Diplatia_furcata|L24088|UNKNOWN	Amyema_glabrum|AF039073|UNKNOWN))	(Helixanthera_cylindrica|EU544327|Nickrent_4037	(Amyema_queenslandicum|EU544315|Nickrent_2788	(Dactyliophora_novae_guineae|EU544323|Nickrent_4563	Benthamina_alyxifolia|EU544319|Nickrent_4127))))	((((Plicosepalus_sagittifolius|EU544342|Nickrent_2852	(Dendrophthoe_curvata|EU544325|Nickrent_4012	(Decaisnina_hollrungii|AF039074|UNKNOWN	(Dendrophthoe_curvata|L26491|UNKNOWN	Dendrophthoe_curvata|AY957441|Nickrent_2787))))	Taxillus_chinensis|EU544350|Nickrent_4032)	(Berhautia_senegalensis|EU544320|Nickrent_4576	(Agelanthus_sansibarensis|U59946|UNKNOWN	Actinanthella_menyharthii|EU544313|Nickrent_4375)))	((Socratina_bemarivensis|EU544347|Nickrent_4179	Vanwykia_remota|EU544351|Nickrent_4331)	((Globimetula_dinklagei|AF039076|UNKNOWN	((((Oncocalyx_sulfureus|EU544339|Nickrent_2850	Oncella_ambigua|EU544338|Nickrent_4673)	(Moquiniella_rubra|AF039078|UNKNOWN	Helixanthera_kirkii|AF039077|UNKNOWN))	Phragmanthera_crassicaulis|EU544341|Nickrent_3037)	(Erianthemum_dregei|L25679|UNKNOWN	Emelianthe_panganensis|EU544326|Nickrent_4889)))	(((Scurrula_pulverulenta|EU544344|Nickrent_4159	(Scurrula_parasitica|EU544345|Nickrent_4004	Scurrula_ferruginea|EU544343|Nickrent_4008))	(Englerina_woodfordioides|L24140|UNKNOWN	(Tapinanthus_quinquangulus|L24422|UNKNOWN	Oliverella_rubroviridis|EU544337|Nickrent_4330)))	Bakerella_sp_|EU544318|Nickrent_4161))))))	(Cecarria_obtusifolia|EU544321|Nickrent_4562	(((Loranthus_kaoi|JQ613221|UNKNOWN	Loranthus_odoratus|EU544331|Nickrent_4977)	Loranthus_delavayi|JQ613220|UNKNOWN)
(Tupeia_antarctica|L24425|UNKNOWN	(((Ligaria_cuneifolia|L24152|UNKNOWN	Helicanthes_elastica|EU544328|Nickrent_4906)	Peraxilla_tetrapetala|EU544340|Nickrent_2744)	(((((Struthanthus_oerstedii|L24421|UNKNOWN	(Tristerix_corymbosus|EF464467|Nickrent_4129	Struthanthus_woodsonii|EU544349|Nickrent_2761))	((((Psittacanthus_angustifolius|L24414|UNKNOWN	(((((((Cecarria_obtusifolia|EU544321|Nickrent_4562	(Amyema_queenslandicum|EU544315|Nickrent_2788	Benthamina_alyxifolia|EU544319|Nickrent_4127))	Helixanthera_cylindrica|EU544327|Nickrent_4037)	(Dactyliophora_novae_guineae|EU544323|Nickrent_4563	(Diplatia_furcata|L24088|UNKNOWN	Amyema_glabrum|AF039073|UNKNOWN)))	Oedina_pendens|EU544336|Nickrent_4329)	((Bakerella_sp_|EU544318|Nickrent_4161	(Taxillus_chinensis|EU544350|Nickrent_4032	(Dendrophthoe_curvata|EU544325|Nickrent_4012	(Decaisnina_hollrungii|AF039074|UNKNOWN	(Dendrophthoe_curvata|L26491|UNKNOWN	Dendrophthoe_curvata|AY957441|Nickrent_2787)))))	((((Globimetula_dinklagei|AF039076|UNKNOWN	(((Englerina_woodfordioides|L24140|UNKNOWN	(Tapinanthus_quinquangulus|L24422|UNKNOWN	Oliverella_rubroviridis|EU544337|Nickrent_4330))	((Moquiniella_rubra|AF039078|UNKNOWN	(Helixanthera_kirkii|AF039077|UNKNOWN	(Agelanthus_sansibarensis|U59946|UNKNOWN	Actinanthella_menyharthii|EU544313|Nickrent_4375)))	((Berhautia_senegalensis|EU544320|Nickrent_4576	Phragmanthera_crassicaulis|EU544341|Nickrent_3037)	(Erianthemum_dregei|L25679|UNKNOWN	(Oncocalyx_sulfureus|EU544339|Nickrent_2850	Oncella_ambigua|EU544338|Nickrent_4673)))))	Emelianthe_panganensis|EU544326|Nickrent_4889))	(Socratina_bemarivensis|EU544347|Nickrent_4179	Vanwykia_remota|EU544351|Nickrent_4331))	(Scurrula_pulverulenta|EU544344|Nickrent_4159	(Scurrula_parasitica|EU544345|Nickrent_4004	Scurrula_ferruginea|EU544343|Nickrent_4008)))	Plicosepalus_sagittifolius|EU544342|Nickrent_2852)))	((Sogerianthe_sessiflora|EU544348|Nickrent_4467	Decaisnina_triflora|EU544324|Nickrent_4491)	Baratranthus_axanthus|EU544317|Nickrent_4029))	(((Loranthus_odoratus|EU544331|Nickrent_4977	(Loranthus_delavayi|JQ613220|UNKNOWN	Loranthus_kaoi|JQ613221|UNKNOWN))	Loranthus_europaeus|L24153|UNKNOWN)	(Muellerina_eucalyptoides|EU544335|Nickrent_4310
(((Gaiadendron_punctatum|L24143|UNKNOWN	(((((Nuytsia_floribunda|DQ790103|D_Nickrent_2747	Aetanthus_nodosus|EU544314|Nickrent_4561)	Desmaria_mutabilis|EF464465|Nickrent_4510A)	((Notanthera_heterophylla|EF464466|Nickrent_4372	Septulina_glauca|EU544346|Nickrent_4089)	(((((Cecarria_obtusifolia|EU544321|Nickrent_4562	(Baratranthus_axanthus|EU544317|Nickrent_4029	Benthamina_alyxifolia|EU544319|Nickrent_4127))	Amyema_queenslandicum|EU544315|Nickrent_2788)	(Helixanthera_cylindrica|EU544327|Nickrent_4037	(Dactyliophora_novae_guineae|EU544323|Nickrent_4563	(Diplatia_furcata|L24088|UNKNOWN	Amyema_glabrum|AF039073|UNKNOWN))))	((((Emelianthe_panganensis|EU544326|Nickrent_4889	((Oncella_ambigua|EU544338|Nickrent_4673	(Globimetula_dinklagei|AF039076|UNKNOWN	((Phragmanthera_crassicaulis|EU544341|Nickrent_3037	(Moquiniella_rubra|AF039078|UNKNOWN	(Oncocalyx_sulfureus|EU544339|Nickrent_2850	((Englerina_woodfordioides|L24140|UNKNOWN	(Tapinanthus_quinquangulus|L24422|UNKNOWN	Oliverella_rubroviridis|EU544337|Nickrent_4330))	(Agelanthus_sansibarensis|U59946|UNKNOWN	Actinanthella_menyharthii|EU544313|Nickrent_4375)))))	Berhautia_senegalensis|EU544320|Nickrent_4576)))	(Helixanthera_kirkii|AF039077|UNKNOWN	(Socratina_bemarivensis|EU544347|Nickrent_4179	Vanwykia_remota|EU544351|Nickrent_4331))))	Erianthemum_dregei|L25679|UNKNOWN)	(Taxillus_chinensis|EU544350|Nickrent_4032	(Scurrula_ferruginea|EU544343|Nickrent_4008	(Scurrula_parasitica|EU544345|Nickrent_4004	Scurrula_pulverulenta|EU544344|Nickrent_4159))))	((Dendrophthoe_curvata|EU544325|Nickrent_4012	(Decaisnina_hollrungii|AF039074|UNKNOWN	(Dendrophthoe_curvata|L26491|UNKNOWN	Dendrophthoe_curvata|AY957441|Nickrent_2787)))	(Plicosepalus_sagittifolius|EU544342|Nickrent_2852	Bakerella_sp_|EU544318|Nickrent_4161))))	(((((Loranthus_odoratus|EU544331|Nickrent_4977	Loranthus_delavayi|JQ613220|UNKNOWN)	Loranthus_kaoi|JQ613221|UNKNOWN)	Loranthus_europaeus|L24153|UNKNOWN)	Oedina_pendens|EU544336|Nickrent_4329)	(Muellerina_eucalyptoides|EU544335|Nickrent_4310	Ileostylus_micranthus|EU544329|Nickrent_2741)))))	Tupeia_antarctica|L24425|UNKNOWN)	((Tristerix_corymbosus|EF464467|Nickrent_4129	Atkinsonia_ligustrina|EF464464|Nickrent_4344)
(Tupeia_antarctica|L24425|UNKNOWN	(((Ligaria_cuneifolia|L24152|UNKNOWN	Peraxilla_tetrapetala|EU544340|Nickrent_2744)	((((Macrosolen_cochinchinensis|EU544334|Nickrent_4038	(Amylotheca_duthieana|EU544316|Nickrent_4022	Loxanthera_speciosa|EU544332|Nickrent_4026))	Sogerianthe_sessiflora|EU544348|Nickrent_4467)	((Lepidaria_cf_forbesii|EU544330|Nickrent_4044	Gaiadendron_punctatum|L24143|UNKNOWN)	(Notanthera_heterophylla|EF464466|Nickrent_4372	Septulina_glauca|EU544346|Nickrent_4089)))	((((Nuytsia_floribunda|DQ790103|D_Nickrent_2747	Aetanthus_nodosus|EU544314|Nickrent_4561)	Desmaria_mutabilis|EF464465|Nickrent_4510A)	(Tristerix_corymbosus|EF464467|Nickrent_4129	((Muellerina_eucalyptoides|EU544335|Nickrent_4310	Ileostylus_micranthus|EU544329|Nickrent_2741)	((((Baratranthus_axanthus|EU544317|Nickrent_4029	Benthamina_alyxifolia|EU544319|Nickrent_4127)	((Helixanthera_cylindrica|EU544327|Nickrent_4037	(Dactyliophora_novae_guineae|EU544323|Nickrent_4563	(Diplatia_furcata|L24088|UNKNOWN	Amyema_glabrum|AF039073|UNKNOWN)))	(((Berhautia_senegalensis|EU544320|Nickrent_4576	(Emelianthe_panganensis|EU544326|Nickrent_4889	((Globimetula_dinklagei|AF039076|UNKNOWN	(Helixanthera_kirkii|AF039077|UNKNOWN	Moquiniella_rubra|AF039078|UNKNOWN))	(((Englerina_woodfordioides|L24140|UNKNOWN	(Tapinanthus_quinquangulus|L24422|UNKNOWN	Oliverella_rubroviridis|EU544337|Nickrent_4330))	(Agelanthus_sansibarensis|U59946|UNKNOWN	Actinanthella_menyharthii|EU544313|Nickrent_4375))	((Oncella_ambigua|EU544338|Nickrent_4673	Oncocalyx_sulfureus|EU544339|Nickrent_2850)	Phragmanthera_crassicaulis|EU544341|Nickrent_3037)))))	Erianthemum_dregei|L25679|UNKNOWN)	((Scurrula_ferruginea|EU544343|Nickrent_4008	(Scurrula_parasitica|EU544345|Nickrent_4004	Scurrula_pulverulenta|EU544344|Nickrent_4159))	((Bakerella_sp_|EU544318|Nickrent_4161	(Taxillus_chinensis|EU544350|Nickrent_4032	((Decaisnina_hollrungii|AF039074|UNKNOWN	Dendrophthoe_curvata|EU544325|Nickrent_4012)	(Dendrophthoe_curvata|AY957441|Nickrent_2787	Dendrophthoe_curvata|L26491|UNKNOWN))))	((Socratina_bemarivensis|EU544347|Nickrent_4179	Vanwykia_remota|EU544351|Nickrent_4331)	Plicosepalus_sagittifolius|EU544342|Nickrent_2852))))))	Amyema_queenslandicum|EU544315|Nickrent_2788)
((((Nuytsia_floribunda|DQ790103|D_Nickrent_2747	(Macrosolen_cochinchinensis|EU544334|Nickrent_4038	(Amylotheca_duthieana|EU544316|Nickrent_4022	Loxanthera_speciosa|EU544332|Nickrent_4026)))	((Gaiadendron_punctatum|L24143|UNKNOWN	Lepidaria_cf_forbesii|EU544330|Nickrent_4044)	(Notanthera_heterophylla|EF464466|Nickrent_4372	(Helicanthes_elastica|EU544328|Nickrent_4906	Septulina_glauca|EU544346|Nickrent_4089))))	Peraxilla_tetrapetala|EU544340|Nickrent_2744)	(((Tripodanthus_acutifolius|L24424|UNKNOWN	((Dendropemon_bicolor|AF039075|UNKNOWN	Oryctanthus_occidentalis|L24408|UNKNOWN)	((Cladocolea_gracilis|EU544322|Nickrent_3066	(Psittacanthus_angustifolius|L24414|UNKNOWN	(Struthanthus_oerstedii|L24421|UNKNOWN	Struthanthus_woodsonii|EU544349|Nickrent_2761)))	Phthirusa_pyrifolia|L24412|UNKNOWN)))	((Tristerix_corymbosus|EF464467|Nickrent_4129	Ligaria_cuneifolia|L24152|UNKNOWN)	(Tupeia_antarctica|L24425|UNKNOWN	((Lysiana_exocarpi|L24154|UNKNOWN	Lysiana_filifolia|EU544333|Nickrent_4449)	((((Oedina_pendens|EU544336|Nickrent_4329	Sogerianthe_sessiflora|EU544348|Nickrent_4467)	((Muellerina_eucalyptoides|EU544335|Nickrent_4310	Ileostylus_micranthus|EU544329|Nickrent_2741)	(((Benthamina_alyxifolia|EU544319|Nickrent_4127	(((Taxillus_chinensis|EU544350|Nickrent_4032	(Scurrula_pulverulenta|EU544344|Nickrent_4159	(Scurrula_ferruginea|EU544343|Nickrent_4008	Scurrula_parasitica|EU544345|Nickrent_4004)))	((Bakerella_sp_|EU544318|Nickrent_4161	(Dendrophthoe_curvata|EU544325|Nickrent_4012	((Dendrophthoe_curvata|AY957441|Nickrent_2787	Dendrophthoe_curvata|L26491|UNKNOWN)	Decaisnina_hollrungii|AF039074|UNKNOWN)))	((((Berhautia_senegalensis|EU544320|Nickrent_4576	((Emelianthe_panganensis|EU544326|Nickrent_4889	((Globimetula_dinklagei|AF039076|UNKNOWN	(Helixanthera_kirkii|AF039077|UNKNOWN	Moquiniella_rubra|AF039078|UNKNOWN))	((Agelanthus_sansibarensis|U59946|UNKNOWN	Actinanthella_menyharthii|EU544313|Nickrent_4375)	((Oncella_ambigua|EU544338|Nickrent_4673	Oncocalyx_sulfureus|EU544339|Nickrent_2850)	Phragmanthera_crassicaulis|EU544341|Nickrent_3037))))	(Englerina_woodfordioides|L24140|UNKNOWN	(Tapinanthus_quinquangulus|L24422|UNKNOWN	Oliverella_rubroviridis|EU544337|Nickrent_4330))))
((((Phthirusa_pyrifolia|L24412|UNKNOWN	(((Dendropemon_bicolor|AF039075|UNKNOWN	Oryctanthus_occidentalis|L24408|UNKNOWN)	((Cladocolea_gracilis|EU544322|Nickrent_3066	(Psittacanthus_angustifolius|L24414|UNKNOWN	(Struthanthus_oerstedii|L24421|UNKNOWN	Struthanthus_woodsonii|EU544349|Nickrent_2761)))	((Atkinsonia_ligustrina|EF464464|Nickrent_4344	(Tristerix_corymbosus|EF464467|Nickrent_4129	Tripodanthus_acutifolius|L24424|UNKNOWN))	Peraxilla_tetrapetala|EU544340|Nickrent_2744)))	(Helicanthes_elastica|EU544328|Nickrent_4906	Ligaria_cuneifolia|L24152|UNKNOWN)))	((Gaiadendron_punctatum|L24143|UNKNOWN	((Septulina_glauca|EU544346|Nickrent_4089	Notanthera_heterophylla|EF464466|Nickrent_4372)	Lepidaria_cf_forbesii|EU544330|Nickrent_4044))	((Macrosolen_cochinchinensis|EU544334|Nickrent_4038	(Amylotheca_duthieana|EU544316|Nickrent_4022	Loxanthera_speciosa|EU544332|Nickrent_4026))	Decaisnina_triflora|EU544324|Nickrent_4491)))	((((Cecarria_obtusifolia|EU544321|Nickrent_4562	(((Loranthus_delavayi|JQ613220|UNKNOWN	Loranthus_odoratus|EU544331|Nickrent_4977)	Loranthus_kaoi|JQ613221|UNKNOWN)	Loranthus_europaeus|L24153|UNKNOWN))	(Muellerina_eucalyptoides|EU544335|Nickrent_4310	Ileostylus_micranthus|EU544329|Nickrent_2741))	(Amyema_queenslandicum|EU544315|Nickrent_2788	((((Dactyliophora_novae_guineae|EU544323|Nickrent_4563	(Diplatia_furcata|L24088|UNKNOWN	Amyema_glabrum|AF039073|UNKNOWN))	(Helixanthera_cylindrica|EU544327|Nickrent_4037	(Benthamina_alyxifolia|EU544319|Nickrent_4127	Baratranthus_axanthus|EU544317|Nickrent_4029)))	Oedina_pendens|EU544336|Nickrent_4329)	(Sogerianthe_sessiflora|EU544348|Nickrent_4467	((Taxillus_chinensis|EU544350|Nickrent_4032	(Scurrula_pulverulenta|EU544344|Nickrent_4159	(Scurrula_parasitica|EU544345|Nickrent_4004	Scurrula_ferruginea|EU544343|Nickrent_4008)))	(((Dendrophthoe_curvata|L26491|UNKNOWN	Decaisnina_hollrungii|AF039074|UNKNOWN)	(Dendrophthoe_curvata|EU544325|Nickrent_4012	Dendrophthoe_curvata|AY957441|Nickrent_2787))	((Bakerella_sp_|EU544318|Nickrent_4161	Plicosepalus_sagittifolius|EU544342|Nickrent_2852)	(((((((Globimetula_dinklagei|AF039076|UNKNOWN	Erianthemum_dregei|L25679|UNKNOWN)	Emelianthe_panganensis|EU544326|Nickrent_4889)
(((Macrosolen_cochinchinensis|EU544334|Nickrent_4038	Lepidaria_cf_forbesii|EU544330|Nickrent_4044)	((Lysiana_filifolia|EU544333|Nickrent_4449	Lysiana_exocarpi|L24154|UNKNOWN)	Decaisnina_triflora|EU544324|Nickrent_4491))	(((((Atkinsonia_ligustrina|EF464464|Nickrent_4344	((Amylotheca_duthieana|EU544316|Nickrent_4022	Loxanthera_speciosa|EU544332|Nickrent_4026)	(Gaiadendron_punctatum|L24143|UNKNOWN	Peraxilla_tetrapetala|EU544340|Nickrent_2744)))	(Nuytsia_floribunda|DQ790103|D_Nickrent_2747	((((Psittacanthus_angustifolius|L24414|UNKNOWN	Cladocolea_gracilis|EU544322|Nickrent_3066)	(Dendropemon_bicolor|AF039075|UNKNOWN	Oryctanthus_occidentalis|L24408|UNKNOWN))	Struthanthus_oerstedii|L24421|UNKNOWN)	((Helicanthes_elastica|EU544328|Nickrent_4906	Ligaria_cuneifolia|L24152|UNKNOWN)	Struthanthus_woodsonii|EU544349|Nickrent_2761))))	(Tristerix_corymbosus|EF464467|Nickrent_4129	Tripodanthus_acutifolius|L24424|UNKNOWN))	(Phthirusa_pyrifolia|L24412|UNKNOWN	(Notanthera_heterophylla|EF464466|Nickrent_4372	(((Cecarria_obtusifolia|EU544321|Nickrent_4562	Amyema_queenslandicum|EU544315|Nickrent_2788)	(((Baratranthus_axanthus|EU544317|Nickrent_4029	Sogerianthe_sessiflora|EU544348|Nickrent_4467)	(Benthamina_alyxifolia|EU544319|Nickrent_4127	Oedina_pendens|EU544336|Nickrent_4329))	(((((Scurrula_pulverulenta|EU544344|Nickrent_4159	Scurrula_ferruginea|EU544343|Nickrent_4008)	Scurrula_parasitica|EU544345|Nickrent_4004)	((Socratina_bemarivensis|EU544347|Nickrent_4179	Vanwykia_remota|EU544351|Nickrent_4331)	(Globimetula_dinklagei|AF039076|UNKNOWN	((((Actinanthella_menyharthii|EU544313|Nickrent_4375	Agelanthus_sansibarensis|U59946|UNKNOWN)	(Moquiniella_rubra|AF039078|UNKNOWN	Helixanthera_kirkii|AF039077|UNKNOWN))	(Emelianthe_panganensis|EU544326|Nickrent_4889	(Phragmanthera_crassicaulis|EU544341|Nickrent_3037	(Oncella_ambigua|EU544338|Nickrent_4673	Oncocalyx_sulfureus|EU544339|Nickrent_2850))))	((Erianthemum_dregei|L25679|UNKNOWN	Berhautia_senegalensis|EU544320|Nickrent_4576)	((Oliverella_rubroviridis|EU544337|Nickrent_4330	Tapinanthus_quinquangulus|L24422|UNKNOWN)	Englerina_woodfordioides|L24140|UNKNOWN))))))	(Plicosepalus_sagittifolius|EU544342|Nickrent_2852	(Bakerella_sp_|EU544318|Nickrent_4161
((((Amylotheca_duthieana|EU544316|Nickrent_4022	Loxanthera_speciosa|EU544332|Nickrent_4026)	(Macrosolen_cochinchinensis|EU544334|Nickrent_4038	Lepidaria_cf_forbesii|EU544330|Nickrent_4044))	Decaisnina_triflora|EU544324|Nickrent_4491)	(((((((Tripodanthus_acutifolius|L24424|UNKNOWN	(((Struthanthus_oerstedii|L24421|UNKNOWN	Struthanthus_woodsonii|EU544349|Nickrent_2761)	(Psittacanthus_angustifolius|L24414|UNKNOWN	Cladocolea_gracilis|EU544322|Nickrent_3066))	(Dendropemon_bicolor|AF039075|UNKNOWN	Oryctanthus_occidentalis|L24408|UNKNOWN)))	Atkinsonia_ligustrina|EF464464|Nickrent_4344)	(((Helicanthes_elastica|EU544328|Nickrent_4906	Ligaria_cuneifolia|L24152|UNKNOWN)	Peraxilla_tetrapetala|EU544340|Nickrent_2744)	(Gaiadendron_punctatum|L24143|UNKNOWN	Nuytsia_floribunda|DQ790103|D_Nickrent_2747)))	Tristerix_corymbosus|EF464467|Nickrent_4129)	(((Aetanthus_nodosus|EU544314|Nickrent_4561	Desmaria_mutabilis|EF464465|Nickrent_4510A)	(((((Baratranthus_axanthus|EU544317|Nickrent_4029	(((Scurrula_pulverulenta|EU544344|Nickrent_4159	(Scurrula_ferruginea|EU544343|Nickrent_4008	Scurrula_parasitica|EU544345|Nickrent_4004))	(Emelianthe_panganensis|EU544326|Nickrent_4889	((Erianthemum_dregei|L25679|UNKNOWN	Globimetula_dinklagei|AF039076|UNKNOWN)	((((Actinanthella_menyharthii|EU544313|Nickrent_4375	Agelanthus_sansibarensis|U59946|UNKNOWN)	(Moquiniella_rubra|AF039078|UNKNOWN	Helixanthera_kirkii|AF039077|UNKNOWN))	(Phragmanthera_crassicaulis|EU544341|Nickrent_3037	(Socratina_bemarivensis|EU544347|Nickrent_4179	(Oncella_ambigua|EU544338|Nickrent_4673	Oncocalyx_sulfureus|EU544339|Nickrent_2850))))	(Berhautia_senegalensis|EU544320|Nickrent_4576	((Oliverella_rubroviridis|EU544337|Nickrent_4330	Tapinanthus_quinquangulus|L24422|UNKNOWN)	Englerina_woodfordioides|L24140|UNKNOWN))))))	((Plicosepalus_sagittifolius|EU544342|Nickrent_2852	(Bakerella_sp_|EU544318|Nickrent_4161	(Taxillus_chinensis|EU544350|Nickrent_4032	((Decaisnina_hollrungii|AF039074|UNKNOWN	(Dendrophthoe_curvata|AY957441|Nickrent_2787	Dendrophthoe_curvata|L26491|UNKNOWN))	Dendrophthoe_curvata|EU544325|Nickrent_4012))))	Vanwykia_remota|EU544351|Nickrent_4331)))	((Helixanthera_cylindrica|EU544327|Nickrent_4037	(Dactyliophora_novae_guineae|EU544323|Nickrent_4563
((Phthirusa_pyrifolia|L24412|UNKNOWN	(((Tupeia_antarctica|L24425|UNKNOWN	(((Dendropemon_bicolor|AF039075|UNKNOWN	Oryctanthus_occidentalis|L24408|UNKNOWN)	(Lysiana_filifolia|EU544333|Nickrent_4449	Lysiana_exocarpi|L24154|UNKNOWN))	((((Oedina_pendens|EU544336|Nickrent_4329	((Dactyliophora_novae_guineae|EU544323|Nickrent_4563	(Diplatia_furcata|L24088|UNKNOWN	Amyema_glabrum|AF039073|UNKNOWN))	((((Baratranthus_axanthus|EU544317|Nickrent_4029	Benthamina_alyxifolia|EU544319|Nickrent_4127)	(Cecarria_obtusifolia|EU544321|Nickrent_4562	Amyema_queenslandicum|EU544315|Nickrent_2788))	Helixanthera_cylindrica|EU544327|Nickrent_4037)	(((((((Moquiniella_rubra|AF039078|UNKNOWN	Helixanthera_kirkii|AF039077|UNKNOWN)	Globimetula_dinklagei|AF039076|UNKNOWN)	(Berhautia_senegalensis|EU544320|Nickrent_4576	((Socratina_bemarivensis|EU544347|Nickrent_4179	(Oncella_ambigua|EU544338|Nickrent_4673	Phragmanthera_crassicaulis|EU544341|Nickrent_3037))	(((Oliverella_rubroviridis|EU544337|Nickrent_4330	Tapinanthus_quinquangulus|L24422|UNKNOWN)	Englerina_woodfordioides|L24140|UNKNOWN)	(Actinanthella_menyharthii|EU544313|Nickrent_4375	(Oncocalyx_sulfureus|EU544339|Nickrent_2850	Agelanthus_sansibarensis|U59946|UNKNOWN))))))	Emelianthe_panganensis|EU544326|Nickrent_4889)	Erianthemum_dregei|L25679|UNKNOWN)	(Taxillus_chinensis|EU544350|Nickrent_4032	(Scurrula_pulverulenta|EU544344|Nickrent_4159	Scurrula_parasitica|EU544345|Nickrent_4004)))	(((Plicosepalus_sagittifolius|EU544342|Nickrent_2852	((Decaisnina_hollrungii|AF039074|UNKNOWN	(Dendrophthoe_curvata|AY957441|Nickrent_2787	Dendrophthoe_curvata|L26491|UNKNOWN))	Dendrophthoe_curvata|EU544325|Nickrent_4012))	(Bakerella_sp_|EU544318|Nickrent_4161	Vanwykia_remota|EU544351|Nickrent_4331))	Scurrula_ferruginea|EU544343|Nickrent_4008)))))	((((Loranthus_kaoi|JQ613221|UNKNOWN	Loranthus_odoratus|EU544331|Nickrent_4977)	Loranthus_delavayi|JQ613220|UNKNOWN)	Loranthus_europaeus|L24153|UNKNOWN)	(Ileostylus_micranthus|EU544329|Nickrent_2741	Muellerina_eucalyptoides|EU544335|Nickrent_4310)))	(Notanthera_heterophylla|EF464466|Nickrent_4372	Septulina_glauca|EU544346|Nickrent_4089))	(Desmaria_mutabilis|EF464465|Nickrent_4510A
(Sogerianthe_sessiflora|EU544348|Nickrent_4467	(((((Tripodanthus_acutifolius|L24424|UNKNOWN	Atkinsonia_ligustrina|EF464464|Nickrent_4344)	((((Nuytsia_floribunda|DQ790103|D_Nickrent_2747	(Amylotheca_duthieana|EU544316|Nickrent_4022	Loxanthera_speciosa|EU544332|Nickrent_4026))	(((Macrosolen_cochinchinensis|EU544334|Nickrent_4038	Lepidaria_cf_forbesii|EU544330|Nickrent_4044)	Decaisnina_triflora|EU544324|Nickrent_4491)	(Gaiadendron_punctatum|L24143|UNKNOWN	Notanthera_heterophylla|EF464466|Nickrent_4372)))	(((Struthanthus_woodsonii|EU544349|Nickrent_2761	Struthanthus_oerstedii|L24421|UNKNOWN)	(Cladocolea_gracilis|EU544322|Nickrent_3066	Psittacanthus_angustifolius|L24414|UNKNOWN))	Phthirusa_pyrifolia|L24412|UNKNOWN))	((((Oedina_pendens|EU544336|Nickrent_4329	Ileostylus_micranthus|EU544329|Nickrent_2741)	Muellerina_eucalyptoides|EU544335|Nickrent_4310)	(((((Dactyliophora_novae_guineae|EU544323|Nickrent_4563	(Diplatia_furcata|L24088|UNKNOWN	Amyema_glabrum|AF039073|UNKNOWN))	Amyema_queenslandicum|EU544315|Nickrent_2788)	(Helixanthera_cylindrica|EU544327|Nickrent_4037	(Baratranthus_axanthus|EU544317|Nickrent_4029	Benthamina_alyxifolia|EU544319|Nickrent_4127)))	((Taxillus_chinensis|EU544350|Nickrent_4032	((Scurrula_ferruginea|EU544343|Nickrent_4008	(Scurrula_pulverulenta|EU544344|Nickrent_4159	Scurrula_parasitica|EU544345|Nickrent_4004))	((((((((Actinanthella_menyharthii|EU544313|Nickrent_4375	Moquiniella_rubra|AF039078|UNKNOWN)	Globimetula_dinklagei|AF039076|UNKNOWN)	((Socratina_bemarivensis|EU544347|Nickrent_4179	Agelanthus_sansibarensis|U59946|UNKNOWN)	(Phragmanthera_crassicaulis|EU544341|Nickrent_3037	(Oncella_ambigua|EU544338|Nickrent_4673	Oncocalyx_sulfureus|EU544339|Nickrent_2850))))	Emelianthe_panganensis|EU544326|Nickrent_4889)	Berhautia_senegalensis|EU544320|Nickrent_4576)	((Oliverella_rubroviridis|EU544337|Nickrent_4330	Tapinanthus_quinquangulus|L24422|UNKNOWN)	Englerina_woodfordioides|L24140|UNKNOWN))	Helixanthera_kirkii|AF039077|UNKNOWN)	Erianthemum_dregei|L25679|UNKNOWN)))	((Bakerella_sp_|EU544318|Nickrent_4161	(((Decaisnina_hollrungii|AF039074|UNKNOWN	(Dendrophthoe_curvata|AY957441|Nickrent_2787	Dendrophthoe_curvata|L26491|UNKNOWN))	Dendrophthoe_curvata|EU544325|Nickrent_4012)
(Tupeia_antarctica|L24425|UNKNOWN	(((Lysiana_filifolia|EU544333|Nickrent_4449	Lysiana_exocarpi|L24154|UNKNOWN)	(Lepidaria_cf_forbesii|EU544330|Nickrent_4044	(Decaisnina_triflora|EU544324|Nickrent_4491	Macrosolen_cochinchinensis|EU544334|Nickrent_4038)))	(((Sogerianthe_sessiflora|EU544348|Nickrent_4467	(((Phthirusa_pyrifolia|L24412|UNKNOWN	(Ileostylus_micranthus|EU544329|Nickrent_2741	Muellerina_eucalyptoides|EU544335|Nickrent_4310))	((((Septulina_glauca|EU544346|Nickrent_4089	Notanthera_heterophylla|EF464466|Nickrent_4372)	Cecarria_obtusifolia|EU544321|Nickrent_4562)	((Loranthus_delavayi|JQ613220|UNKNOWN	(Loranthus_kaoi|JQ613221|UNKNOWN	Loranthus_odoratus|EU544331|Nickrent_4977))	Loranthus_europaeus|L24153|UNKNOWN))	((((Dactyliophora_novae_guineae|EU544323|Nickrent_4563	(Diplatia_furcata|L24088|UNKNOWN	Amyema_glabrum|AF039073|UNKNOWN))	(Helixanthera_cylindrica|EU544327|Nickrent_4037	(Baratranthus_axanthus|EU544317|Nickrent_4029	Benthamina_alyxifolia|EU544319|Nickrent_4127)))	((Taxillus_chinensis|EU544350|Nickrent_4032	(Scurrula_ferruginea|EU544343|Nickrent_4008	(Scurrula_pulverulenta|EU544344|Nickrent_4159	Scurrula_parasitica|EU544345|Nickrent_4004)))	((((Decaisnina_hollrungii|AF039074|UNKNOWN	(Dendrophthoe_curvata|AY957441|Nickrent_2787	Dendrophthoe_curvata|L26491|UNKNOWN))	Dendrophthoe_curvata|EU544325|Nickrent_4012)	(Plicosepalus_sagittifolius|EU544342|Nickrent_2852	Bakerella_sp_|EU544318|Nickrent_4161))	(((Oliverella_rubroviridis|EU544337|Nickrent_4330	(Tapinanthus_quinquangulus|L24422|UNKNOWN	Englerina_woodfordioides|L24140|UNKNOWN))	(Helixanthera_kirkii|AF039077|UNKNOWN	((((Socratina_bemarivensis|EU544347|Nickrent_4179	Globimetula_dinklagei|AF039076|UNKNOWN)	(((Actinanthella_menyharthii|EU544313|Nickrent_4375	Agelanthus_sansibarensis|U59946|UNKNOWN)	(Moquiniella_rubra|AF039078|UNKNOWN	(Oncella_ambigua|EU544338|Nickrent_4673	Oncocalyx_sulfureus|EU544339|Nickrent_2850)))	Phragmanthera_crassicaulis|EU544341|Nickrent_3037))	Emelianthe_panganensis|EU544326|Nickrent_4889)	(Erianthemum_dregei|L25679|UNKNOWN	Berhautia_senegalensis|EU544320|Nickrent_4576))))	Vanwykia_remota|EU544351|Nickrent_4331))))	Amyema_queenslandicum|EU544315|Nickrent_2788)))
((Peraxilla_tetrapetala|EU544340|Nickrent_2744	((Gaiadendron_punctatum|L24143|UNKNOWN	((Septulina_glauca|EU544346|Nickrent_4089	Notanthera_heterophylla|EF464466|Nickrent_4372)	Lepidaria_cf_forbesii|EU544330|Nickrent_4044))	(Decaisnina_triflora|EU544324|Nickrent_4491	((Amylotheca_duthieana|EU544316|Nickrent_4022	Loxanthera_speciosa|EU544332|Nickrent_4026)	Macrosolen_cochinchinensis|EU544334|Nickrent_4038))))	((((Tupeia_antarctica|L24425|UNKNOWN	(Nuytsia_floribunda|DQ790103|D_Nickrent_2747	(Desmaria_mutabilis|EF464465|Nickrent_4510A	Aetanthus_nodosus|EU544314|Nickrent_4561)))	(((Helicanthes_elastica|EU544328|Nickrent_4906	Ligaria_cuneifolia|L24152|UNKNOWN)	Tristerix_corymbosus|EF464467|Nickrent_4129)	(Atkinsonia_ligustrina|EF464464|Nickrent_4344	(Tripodanthus_acutifolius|L24424|UNKNOWN	((Cladocolea_gracilis|EU544322|Nickrent_3066	(Psittacanthus_angustifolius|L24414|UNKNOWN	(Struthanthus_woodsonii|EU544349|Nickrent_2761	Struthanthus_oerstedii|L24421|UNKNOWN)))	(Dendropemon_bicolor|AF039075|UNKNOWN	Oryctanthus_occidentalis|L24408|UNKNOWN))))))	(((Phthirusa_pyrifolia|L24412|UNKNOWN	(Ileostylus_micranthus|EU544329|Nickrent_2741	Muellerina_eucalyptoides|EU544335|Nickrent_4310))	((Cecarria_obtusifolia|EU544321|Nickrent_4562	((Loranthus_delavayi|JQ613220|UNKNOWN	(Loranthus_kaoi|JQ613221|UNKNOWN	Loranthus_odoratus|EU544331|Nickrent_4977))	Loranthus_europaeus|L24153|UNKNOWN))	((((Dactyliophora_novae_guineae|EU544323|Nickrent_4563	(Diplatia_furcata|L24088|UNKNOWN	Amyema_glabrum|AF039073|UNKNOWN))	(Helixanthera_cylindrica|EU544327|Nickrent_4037	(Baratranthus_axanthus|EU544317|Nickrent_4029	Benthamina_alyxifolia|EU544319|Nickrent_4127)))	((Taxillus_chinensis|EU544350|Nickrent_4032	(Scurrula_ferruginea|EU544343|Nickrent_4008	(Scurrula_pulverulenta|EU544344|Nickrent_4159	Scurrula_parasitica|EU544345|Nickrent_4004)))	(((Berhautia_senegalensis|EU544320|Nickrent_4576	(Englerina_woodfordioides|L24140|UNKNOWN	(Oliverella_rubroviridis|EU544337|Nickrent_4330	Tapinanthus_quinquangulus|L24422|UNKNOWN)))	((((Erianthemum_dregei|L25679|UNKNOWN	Globimetula_dinklagei|AF039076|UNKNOWN)	Emelianthe_panganensis|EU544326|Nickrent_4889)	((Actinanthella_menyharthii|EU544313|Nickrent_4375
((((Lysiana_filifolia|EU544333|Nickrent_4449	Lysiana_exocarpi|L24154|UNKNOWN)	(Desmaria_mutabilis|EF464465|Nickrent_4510A	Aetanthus_nodosus|EU544314|Nickrent_4561))	((((Septulina_glauca|EU544346|Nickrent_4089	Notanthera_heterophylla|EF464466|Nickrent_4372)	Lepidaria_cf_forbesii|EU544330|Nickrent_4044)	(((Struthanthus_woodsonii|EU544349|Nickrent_2761	Struthanthus_oerstedii|L24421|UNKNOWN)	((((Gaiadendron_punctatum|L24143|UNKNOWN	Nuytsia_floribunda|DQ790103|D_Nickrent_2747)	Decaisnina_triflora|EU544324|Nickrent_4491)	((Amylotheca_duthieana|EU544316|Nickrent_4022	Loxanthera_speciosa|EU544332|Nickrent_4026)	Macrosolen_cochinchinensis|EU544334|Nickrent_4038))	((Cladocolea_gracilis|EU544322|Nickrent_3066	((Dendropemon_bicolor|AF039075|UNKNOWN	Oryctanthus_occidentalis|L24408|UNKNOWN)	(Phthirusa_pyrifolia|L24412|UNKNOWN	Psittacanthus_angustifolius|L24414|UNKNOWN)))	(((((Scurrula_ferruginea|EU544343|Nickrent_4008	((Scurrula_pulverulenta|EU544344|Nickrent_4159	Scurrula_parasitica|EU544345|Nickrent_4004)	Taxillus_chinensis|EU544350|Nickrent_4032))	(((Plicosepalus_sagittifolius|EU544342|Nickrent_2852	((Decaisnina_hollrungii|AF039074|UNKNOWN	(Dendrophthoe_curvata|AY957441|Nickrent_2787	Dendrophthoe_curvata|L26491|UNKNOWN))	Dendrophthoe_curvata|EU544325|Nickrent_4012))	Bakerella_sp_|EU544318|Nickrent_4161)	(Vanwykia_remota|EU544351|Nickrent_4331	(Globimetula_dinklagei|AF039076|UNKNOWN	(((Emelianthe_panganensis|EU544326|Nickrent_4889	(Berhautia_senegalensis|EU544320|Nickrent_4576	(((Moquiniella_rubra|AF039078|UNKNOWN	Actinanthella_menyharthii|EU544313|Nickrent_4375)	Agelanthus_sansibarensis|U59946|UNKNOWN)	((Englerina_woodfordioides|L24140|UNKNOWN	(Oliverella_rubroviridis|EU544337|Nickrent_4330	Tapinanthus_quinquangulus|L24422|UNKNOWN))	((Socratina_bemarivensis|EU544347|Nickrent_4179	(Oncella_ambigua|EU544338|Nickrent_4673	Oncocalyx_sulfureus|EU544339|Nickrent_2850))	Phragmanthera_crassicaulis|EU544341|Nickrent_3037)))))	Erianthemum_dregei|L25679|UNKNOWN)	Helixanthera_kirkii|AF039077|UNKNOWN)))))	(((Benthamina_alyxifolia|EU544319|Nickrent_4127	(Cecarria_obtusifolia|EU544321|Nickrent_4562	Amyema_queenslandicum|EU544315|Nickrent_2788))	(Helixanthera_cylindrica|EU544327|Nickrent_4037
((((Decaisnina_triflora|EU544324|Nickrent_4491	(((Ileostylus_micranthus|EU544329|Nickrent_2741	Muellerina_eucalyptoides|EU544335|Nickrent_4310)	((Amyema_queenslandicum|EU544315|Nickrent_2788	(((Helixanthera_cylindrica|EU544327|Nickrent_4037	(Dactyliophora_novae_guineae|EU544323|Nickrent_4563	(Diplatia_furcata|L24088|UNKNOWN	Amyema_glabrum|AF039073|UNKNOWN)))	Benthamina_alyxifolia|EU544319|Nickrent_4127)	((((((Plicosepalus_sagittifolius|EU544342|Nickrent_2852	((Decaisnina_hollrungii|AF039074|UNKNOWN	(Dendrophthoe_curvata|AY957441|Nickrent_2787	Dendrophthoe_curvata|L26491|UNKNOWN))	Dendrophthoe_curvata|EU544325|Nickrent_4012))	(Taxillus_chinensis|EU544350|Nickrent_4032	(Scurrula_ferruginea|EU544343|Nickrent_4008	(Scurrula_pulverulenta|EU544344|Nickrent_4159	Scurrula_parasitica|EU544345|Nickrent_4004))))	((Erianthemum_dregei|L25679|UNKNOWN	Vanwykia_remota|EU544351|Nickrent_4331)	(Berhautia_senegalensis|EU544320|Nickrent_4576	(Helixanthera_kirkii|AF039077|UNKNOWN	((Agelanthus_sansibarensis|U59946|UNKNOWN	(Englerina_woodfordioides|L24140|UNKNOWN	(Oliverella_rubroviridis|EU544337|Nickrent_4330	Tapinanthus_quinquangulus|L24422|UNKNOWN)))	((Phragmanthera_crassicaulis|EU544341|Nickrent_3037	((Socratina_bemarivensis|EU544347|Nickrent_4179	(Oncella_ambigua|EU544338|Nickrent_4673	Oncocalyx_sulfureus|EU544339|Nickrent_2850))	((Moquiniella_rubra|AF039078|UNKNOWN	Actinanthella_menyharthii|EU544313|Nickrent_4375)	Globimetula_dinklagei|AF039076|UNKNOWN)))	Emelianthe_panganensis|EU544326|Nickrent_4889))))))	Bakerella_sp_|EU544318|Nickrent_4161)	Baratranthus_axanthus|EU544317|Nickrent_4029)	(Oedina_pendens|EU544336|Nickrent_4329	Sogerianthe_sessiflora|EU544348|Nickrent_4467))))	((((Loranthus_odoratus|EU544331|Nickrent_4977	Loranthus_kaoi|JQ613221|UNKNOWN)	Loranthus_delavayi|JQ613220|UNKNOWN)	Loranthus_europaeus|L24153|UNKNOWN)	Cecarria_obtusifolia|EU544321|Nickrent_4562)))	(Septulina_glauca|EU544346|Nickrent_4089	Notanthera_heterophylla|EF464466|Nickrent_4372)))	((Lysiana_filifolia|EU544333|Nickrent_4449	Lysiana_exocarpi|L24154|UNKNOWN)	((Desmaria_mutabilis|EF464465|Nickrent_4510A	Aetanthus_nodosus|EU544314|Nickrent_4561)	Nuytsia_floribunda|DQ790103|D_Nickrent_2747)))
((((((Amylotheca_duthieana|EU544316|Nickrent_4022	Loxanthera_speciosa|EU544332|Nickrent_4026)	Decaisnina_triflora|EU544324|Nickrent_4491)	((((Cecarria_obtusifolia|EU544321|Nickrent_4562	Amyema_queenslandicum|EU544315|Nickrent_2788)	(Sogerianthe_sessiflora|EU544348|Nickrent_4467	(((Oedina_pendens|EU544336|Nickrent_4329	(Helixanthera_cylindrica|EU544327|Nickrent_4037	(Dactyliophora_novae_guineae|EU544323|Nickrent_4563	(Diplatia_furcata|L24088|UNKNOWN	Amyema_glabrum|AF039073|UNKNOWN))))	(Baratranthus_axanthus|EU544317|Nickrent_4029	Benthamina_alyxifolia|EU544319|Nickrent_4127))	((((Helixanthera_kirkii|AF039077|UNKNOWN	Socratina_bemarivensis|EU544347|Nickrent_4179)	Vanwykia_remota|EU544351|Nickrent_4331)	(Berhautia_senegalensis|EU544320|Nickrent_4576	((Emelianthe_panganensis|EU544326|Nickrent_4889	Erianthemum_dregei|L25679|UNKNOWN)	((((Taxillus_chinensis|EU544350|Nickrent_4032	(Scurrula_ferruginea|EU544343|Nickrent_4008	(Scurrula_pulverulenta|EU544344|Nickrent_4159	Scurrula_parasitica|EU544345|Nickrent_4004)))	((Actinanthella_menyharthii|EU544313|Nickrent_4375	Agelanthus_sansibarensis|U59946|UNKNOWN)	(Englerina_woodfordioides|L24140|UNKNOWN	(Oliverella_rubroviridis|EU544337|Nickrent_4330	Tapinanthus_quinquangulus|L24422|UNKNOWN))))	((Phragmanthera_crassicaulis|EU544341|Nickrent_3037	(Oncella_ambigua|EU544338|Nickrent_4673	Oncocalyx_sulfureus|EU544339|Nickrent_2850))	Moquiniella_rubra|AF039078|UNKNOWN))	Globimetula_dinklagei|AF039076|UNKNOWN))))	(Bakerella_sp_|EU544318|Nickrent_4161	(Plicosepalus_sagittifolius|EU544342|Nickrent_2852	((Decaisnina_hollrungii|AF039074|UNKNOWN	(Dendrophthoe_curvata|AY957441|Nickrent_2787	Dendrophthoe_curvata|L26491|UNKNOWN))	Dendrophthoe_curvata|EU544325|Nickrent_4012)))))))	((((Loranthus_delavayi|JQ613220|UNKNOWN	Loranthus_kaoi|JQ613221|UNKNOWN)	Loranthus_odoratus|EU544331|Nickrent_4977)	Loranthus_europaeus|L24153|UNKNOWN)	(Ileostylus_micranthus|EU544329|Nickrent_2741	Muellerina_eucalyptoides|EU544335|Nickrent_4310)))	(Septulina_glauca|EU544346|Nickrent_4089	Notanthera_heterophylla|EF464466|Nickrent_4372)))	((Macrosolen_cochinchinensis|EU544334|Nickrent_4038	Lepidaria_cf_forbesii|EU544330|Nickrent_4044)	(Lysiana_filifolia|EU544333|Nickrent_4449
((Gaiadendron_punctatum|L24143|UNKNOWN	(Peraxilla_tetrapetala|EU544340|Nickrent_2744	Ligaria_cuneifolia|L24152|UNKNOWN))	(((((((Struthanthus_woodsonii|EU544349|Nickrent_2761	Struthanthus_oerstedii|L24421|UNKNOWN)	(Psittacanthus_angustifolius|L24414|UNKNOWN	Cladocolea_gracilis|EU544322|Nickrent_3066))	((Dendropemon_bicolor|AF039075|UNKNOWN	Oryctanthus_occidentalis|L24408|UNKNOWN)	Tripodanthus_acutifolius|L24424|UNKNOWN))	Phthirusa_pyrifolia|L24412|UNKNOWN)	((((Sogerianthe_sessiflora|EU544348|Nickrent_4467	(((Decaisnina_triflora|EU544324|Nickrent_4491	(Nuytsia_floribunda|DQ790103|D_Nickrent_2747	(Amylotheca_duthieana|EU544316|Nickrent_4022	Loxanthera_speciosa|EU544332|Nickrent_4026)))	(Lepidaria_cf_forbesii|EU544330|Nickrent_4044	(Septulina_glauca|EU544346|Nickrent_4089	Notanthera_heterophylla|EF464466|Nickrent_4372)))	(Macrosolen_cochinchinensis|EU544334|Nickrent_4038	(Helicanthes_elastica|EU544328|Nickrent_4906	(Lysiana_exocarpi|L24154|UNKNOWN	Lysiana_filifolia|EU544333|Nickrent_4449)))))	(Desmaria_mutabilis|EF464465|Nickrent_4510A	Aetanthus_nodosus|EU544314|Nickrent_4561))	(((Ileostylus_micranthus|EU544329|Nickrent_2741	Muellerina_eucalyptoides|EU544335|Nickrent_4310)	(Oedina_pendens|EU544336|Nickrent_4329	(Cecarria_obtusifolia|EU544321|Nickrent_4562	(Loranthus_europaeus|L24153|UNKNOWN	(Loranthus_delavayi|JQ613220|UNKNOWN	(Loranthus_odoratus|EU544331|Nickrent_4977	Loranthus_kaoi|JQ613221|UNKNOWN))))))	(((Benthamina_alyxifolia|EU544319|Nickrent_4127	Baratranthus_axanthus|EU544317|Nickrent_4029)	Amyema_queenslandicum|EU544315|Nickrent_2788)	(Helixanthera_cylindrica|EU544327|Nickrent_4037	(((((((((Helixanthera_kirkii|AF039077|UNKNOWN	(Oncella_ambigua|EU544338|Nickrent_4673	Oncocalyx_sulfureus|EU544339|Nickrent_2850))	((Socratina_bemarivensis|EU544347|Nickrent_4179	Vanwykia_remota|EU544351|Nickrent_4331)	Phragmanthera_crassicaulis|EU544341|Nickrent_3037))	((Actinanthella_menyharthii|EU544313|Nickrent_4375	Agelanthus_sansibarensis|U59946|UNKNOWN)	(Englerina_woodfordioides|L24140|UNKNOWN	(Tapinanthus_quinquangulus|L24422|UNKNOWN	Oliverella_rubroviridis|EU544337|Nickrent_4330))))	(Moquiniella_rubra|AF039078|UNKNOWN	Globimetula_dinklagei|AF039076|UNKNOWN))
((((((Lepidaria_cf_forbesii|EU544330|Nickrent_4044	(Septulina_glauca|EU544346|Nickrent_4089	Notanthera_heterophylla|EF464466|Nickrent_4372))	Gaiadendron_punctatum|L24143|UNKNOWN)	((((Helicanthes_elastica|EU544328|Nickrent_4906	Ligaria_cuneifolia|L24152|UNKNOWN)	Tristerix_corymbosus|EF464467|Nickrent_4129)	Atkinsonia_ligustrina|EF464464|Nickrent_4344)	Peraxilla_tetrapetala|EU544340|Nickrent_2744))	(((Dendropemon_bicolor|AF039075|UNKNOWN	Oryctanthus_occidentalis|L24408|UNKNOWN)	Tripodanthus_acutifolius|L24424|UNKNOWN)	(Cladocolea_gracilis|EU544322|Nickrent_3066	(Psittacanthus_angustifolius|L24414|UNKNOWN	(Struthanthus_woodsonii|EU544349|Nickrent_2761	Struthanthus_oerstedii|L24421|UNKNOWN)))))	(((Desmaria_mutabilis|EF464465|Nickrent_4510A	Aetanthus_nodosus|EU544314|Nickrent_4561)	(((Amylotheca_duthieana|EU544316|Nickrent_4022	Loxanthera_speciosa|EU544332|Nickrent_4026)	(Decaisnina_triflora|EU544324|Nickrent_4491	Nuytsia_floribunda|DQ790103|D_Nickrent_2747))	((Sogerianthe_sessiflora|EU544348|Nickrent_4467	(((Ileostylus_micranthus|EU544329|Nickrent_2741	Muellerina_eucalyptoides|EU544335|Nickrent_4310)	(Oedina_pendens|EU544336|Nickrent_4329	(Cecarria_obtusifolia|EU544321|Nickrent_4562	(Loranthus_europaeus|L24153|UNKNOWN	((Loranthus_kaoi|JQ613221|UNKNOWN	Loranthus_odoratus|EU544331|Nickrent_4977)	Loranthus_delavayi|JQ613220|UNKNOWN)))))	(((Plicosepalus_sagittifolius|EU544342|Nickrent_2852	((Dendrophthoe_curvata|EU544325|Nickrent_4012	(Decaisnina_hollrungii|AF039074|UNKNOWN	(Dendrophthoe_curvata|L26491|UNKNOWN	Dendrophthoe_curvata|AY957441|Nickrent_2787)))	Bakerella_sp_|EU544318|Nickrent_4161))	(((((Dactyliophora_novae_guineae|EU544323|Nickrent_4563	(Amyema_glabrum|AF039073|UNKNOWN	Diplatia_furcata|L24088|UNKNOWN))	Helixanthera_cylindrica|EU544327|Nickrent_4037)	(Benthamina_alyxifolia|EU544319|Nickrent_4127	Amyema_queenslandicum|EU544315|Nickrent_2788))	((Scurrula_ferruginea|EU544343|Nickrent_4008	(Scurrula_pulverulenta|EU544344|Nickrent_4159	Scurrula_parasitica|EU544345|Nickrent_4004))	Taxillus_chinensis|EU544350|Nickrent_4032))	Baratranthus_axanthus|EU544317|Nickrent_4029))	((Berhautia_senegalensis|EU544320|Nickrent_4576	(Englerina_woodfordioides|L24140|UNKNOWN
(((((Desmaria_mutabilis|EF464465|Nickrent_4510A	Aetanthus_nodosus|EU544314|Nickrent_4561)	(((((Baratranthus_axanthus|EU544317|Nickrent_4029	Benthamina_alyxifolia|EU544319|Nickrent_4127)	(Cecarria_obtusifolia|EU544321|Nickrent_4562	Amyema_queenslandicum|EU544315|Nickrent_2788))	((((((Dendrophthoe_curvata|EU544325|Nickrent_4012	(Decaisnina_hollrungii|AF039074|UNKNOWN	(Dendrophthoe_curvata|L26491|UNKNOWN	Dendrophthoe_curvata|AY957441|Nickrent_2787)))	(Plicosepalus_sagittifolius|EU544342|Nickrent_2852	Bakerella_sp_|EU544318|Nickrent_4161))	((((Moquiniella_rubra|AF039078|UNKNOWN	Helixanthera_kirkii|AF039077|UNKNOWN)	(Englerina_woodfordioides|L24140|UNKNOWN	(Tapinanthus_quinquangulus|L24422|UNKNOWN	Oliverella_rubroviridis|EU544337|Nickrent_4330)))	((Globimetula_dinklagei|AF039076|UNKNOWN	(Emelianthe_panganensis|EU544326|Nickrent_4889	((Actinanthella_menyharthii|EU544313|Nickrent_4375	Agelanthus_sansibarensis|U59946|UNKNOWN)	(((Oncella_ambigua|EU544338|Nickrent_4673	Oncocalyx_sulfureus|EU544339|Nickrent_2850)	Phragmanthera_crassicaulis|EU544341|Nickrent_3037)	(Socratina_bemarivensis|EU544347|Nickrent_4179	Vanwykia_remota|EU544351|Nickrent_4331)))))	Berhautia_senegalensis|EU544320|Nickrent_4576))	Erianthemum_dregei|L25679|UNKNOWN))	Taxillus_chinensis|EU544350|Nickrent_4032)	(Scurrula_pulverulenta|EU544344|Nickrent_4159	(Scurrula_parasitica|EU544345|Nickrent_4004	Scurrula_ferruginea|EU544343|Nickrent_4008)))	(Helixanthera_cylindrica|EU544327|Nickrent_4037	(Dactyliophora_novae_guineae|EU544323|Nickrent_4563	(Amyema_glabrum|AF039073|UNKNOWN	Diplatia_furcata|L24088|UNKNOWN)))))	((Phthirusa_pyrifolia|L24412|UNKNOWN	Macrosolen_cochinchinensis|EU544334|Nickrent_4038)	(((Amylotheca_duthieana|EU544316|Nickrent_4022	Loxanthera_speciosa|EU544332|Nickrent_4026)	(Decaisnina_triflora|EU544324|Nickrent_4491	Nuytsia_floribunda|DQ790103|D_Nickrent_2747))	(Loranthus_europaeus|L24153|UNKNOWN	(Loranthus_delavayi|JQ613220|UNKNOWN	(Loranthus_kaoi|JQ613221|UNKNOWN	Loranthus_odoratus|EU544331|Nickrent_4977))))))	((Lysiana_exocarpi|L24154|UNKNOWN	Lysiana_filifolia|EU544333|Nickrent_4449)	(Sogerianthe_sessiflora|EU544348|Nickrent_4467	Oedina_pendens|EU544336|Nickrent_4329))))
((Atkinsonia_ligustrina|EF464464|Nickrent_4344	((((Helicanthes_elastica|EU544328|Nickrent_4906	Ligaria_cuneifolia|L24152|UNKNOWN)	Peraxilla_tetrapetala|EU544340|Nickrent_2744)	Tripodanthus_acutifolius|L24424|UNKNOWN)	(((Tristerix_corymbosus|EF464467|Nickrent_4129	(Oryctanthus_occidentalis|L24408|UNKNOWN	Dendropemon_bicolor|AF039075|UNKNOWN))	(Phthirusa_pyrifolia|L24412|UNKNOWN	((Struthanthus_woodsonii|EU544349|Nickrent_2761	Struthanthus_oerstedii|L24421|UNKNOWN)	Cladocolea_gracilis|EU544322|Nickrent_3066)))	(((((Amyema_queenslandicum|EU544315|Nickrent_2788	(((((Dendrophthoe_curvata|EU544325|Nickrent_4012	(Decaisnina_hollrungii|AF039074|UNKNOWN	(Dendrophthoe_curvata|L26491|UNKNOWN	Dendrophthoe_curvata|AY957441|Nickrent_2787)))	(((Actinanthella_menyharthii|EU544313|Nickrent_4375	Agelanthus_sansibarensis|U59946|UNKNOWN)	(((Oncella_ambigua|EU544338|Nickrent_4673	Oncocalyx_sulfureus|EU544339|Nickrent_2850)	Phragmanthera_crassicaulis|EU544341|Nickrent_3037)	(Socratina_bemarivensis|EU544347|Nickrent_4179	Vanwykia_remota|EU544351|Nickrent_4331)))	(Plicosepalus_sagittifolius|EU544342|Nickrent_2852	Bakerella_sp_|EU544318|Nickrent_4161)))	(((((Englerina_woodfordioides|L24140|UNKNOWN	(Tapinanthus_quinquangulus|L24422|UNKNOWN	Oliverella_rubroviridis|EU544337|Nickrent_4330))	Berhautia_senegalensis|EU544320|Nickrent_4576)	(Moquiniella_rubra|AF039078|UNKNOWN	Helixanthera_kirkii|AF039077|UNKNOWN))	(Erianthemum_dregei|L25679|UNKNOWN	Globimetula_dinklagei|AF039076|UNKNOWN))	Emelianthe_panganensis|EU544326|Nickrent_4889))	(Scurrula_ferruginea|EU544343|Nickrent_4008	((Taxillus_chinensis|EU544350|Nickrent_4032	Scurrula_pulverulenta|EU544344|Nickrent_4159)	Scurrula_parasitica|EU544345|Nickrent_4004)))	(((Baratranthus_axanthus|EU544317|Nickrent_4029	Benthamina_alyxifolia|EU544319|Nickrent_4127)	Helixanthera_cylindrica|EU544327|Nickrent_4037)	(Dactyliophora_novae_guineae|EU544323|Nickrent_4563	(Amyema_glabrum|AF039073|UNKNOWN	Diplatia_furcata|L24088|UNKNOWN)))))	(Cecarria_obtusifolia|EU544321|Nickrent_4562	(Loranthus_europaeus|L24153|UNKNOWN	((Loranthus_kaoi|JQ613221|UNKNOWN	Loranthus_odoratus|EU544331|Nickrent_4977)	Loranthus_delavayi|JQ613220|UNKNOWN))))
((Peraxilla_tetrapetala|EU544340|Nickrent_2744	((((Lysiana_exocarpi|L24154|UNKNOWN	Lysiana_filifolia|EU544333|Nickrent_4449)	Macrosolen_cochinchinensis|EU544334|Nickrent_4038)	(((((Tristerix_corymbosus|EF464467|Nickrent_4129	(Helicanthes_elastica|EU544328|Nickrent_4906	Ligaria_cuneifolia|L24152|UNKNOWN))	Tripodanthus_acutifolius|L24424|UNKNOWN)	((Desmaria_mutabilis|EF464465|Nickrent_4510A	Aetanthus_nodosus|EU544314|Nickrent_4561)	Tupeia_antarctica|L24425|UNKNOWN))	Atkinsonia_ligustrina|EF464464|Nickrent_4344)	(((Amylotheca_duthieana|EU544316|Nickrent_4022	Loxanthera_speciosa|EU544332|Nickrent_4026)	(Decaisnina_triflora|EU544324|Nickrent_4491	Nuytsia_floribunda|DQ790103|D_Nickrent_2747))	((Struthanthus_oerstedii|L24421|UNKNOWN	((Psittacanthus_angustifolius|L24414|UNKNOWN	Cladocolea_gracilis|EU544322|Nickrent_3066)	Struthanthus_woodsonii|EU544349|Nickrent_2761))	((Oryctanthus_occidentalis|L24408|UNKNOWN	Dendropemon_bicolor|AF039075|UNKNOWN)	(Phthirusa_pyrifolia|L24412|UNKNOWN	((Amyema_queenslandicum|EU544315|Nickrent_2788	((Baratranthus_axanthus|EU544317|Nickrent_4029	Benthamina_alyxifolia|EU544319|Nickrent_4127)	((((((Erianthemum_dregei|L25679|UNKNOWN	Globimetula_dinklagei|AF039076|UNKNOWN)	(Emelianthe_panganensis|EU544326|Nickrent_4889	(((Socratina_bemarivensis|EU544347|Nickrent_4179	(Oncella_ambigua|EU544338|Nickrent_4673	Oncocalyx_sulfureus|EU544339|Nickrent_2850))	Phragmanthera_crassicaulis|EU544341|Nickrent_3037)	((Englerina_woodfordioides|L24140|UNKNOWN	(Tapinanthus_quinquangulus|L24422|UNKNOWN	Oliverella_rubroviridis|EU544337|Nickrent_4330))	((Bakerella_sp_|EU544318|Nickrent_4161	((Plicosepalus_sagittifolius|EU544342|Nickrent_2852	Actinanthella_menyharthii|EU544313|Nickrent_4375)	Agelanthus_sansibarensis|U59946|UNKNOWN))	(Moquiniella_rubra|AF039078|UNKNOWN	Helixanthera_kirkii|AF039077|UNKNOWN))))))	(Scurrula_ferruginea|EU544343|Nickrent_4008	(Scurrula_pulverulenta|EU544344|Nickrent_4159	Scurrula_parasitica|EU544345|Nickrent_4004)))	((Vanwykia_remota|EU544351|Nickrent_4331	Berhautia_senegalensis|EU544320|Nickrent_4576)	((Dendrophthoe_curvata|EU544325|Nickrent_4012	(Decaisnina_hollrungii|AF039074|UNKNOWN	(Dendrophthoe_curvata|L26491|UNKNOWN
(Tupeia_antarctica|L24425|UNKNOWN	((((((Tripodanthus_acutifolius|L24424|UNKNOWN	Tristerix_corymbosus|EF464467|Nickrent_4129)	Atkinsonia_ligustrina|EF464464|Nickrent_4344)	((Struthanthus_woodsonii|EU544349|Nickrent_2761	Struthanthus_oerstedii|L24421|UNKNOWN)	Peraxilla_tetrapetala|EU544340|Nickrent_2744))	((((((((Scurrula_ferruginea|EU544343|Nickrent_4008	Vanwykia_remota|EU544351|Nickrent_4331)	(Dendrophthoe_curvata|EU544325|Nickrent_4012	(Decaisnina_hollrungii|AF039074|UNKNOWN	(Dendrophthoe_curvata|L26491|UNKNOWN	Dendrophthoe_curvata|AY957441|Nickrent_2787))))	((Taxillus_chinensis|EU544350|Nickrent_4032	(Scurrula_pulverulenta|EU544344|Nickrent_4159	Scurrula_parasitica|EU544345|Nickrent_4004))	(Globimetula_dinklagei|AF039076|UNKNOWN	(((Englerina_woodfordioides|L24140|UNKNOWN	(Tapinanthus_quinquangulus|L24422|UNKNOWN	Oliverella_rubroviridis|EU544337|Nickrent_4330))	(((Oncella_ambigua|EU544338|Nickrent_4673	Oncocalyx_sulfureus|EU544339|Nickrent_2850)	(Moquiniella_rubra|AF039078|UNKNOWN	Helixanthera_kirkii|AF039077|UNKNOWN))	(((Bakerella_sp_|EU544318|Nickrent_4161	Plicosepalus_sagittifolius|EU544342|Nickrent_2852)	Actinanthella_menyharthii|EU544313|Nickrent_4375)	((Agelanthus_sansibarensis|U59946|UNKNOWN	Socratina_bemarivensis|EU544347|Nickrent_4179)	(Berhautia_senegalensis|EU544320|Nickrent_4576	Phragmanthera_crassicaulis|EU544341|Nickrent_3037)))))	(Erianthemum_dregei|L25679|UNKNOWN	Emelianthe_panganensis|EU544326|Nickrent_4889)))))	(((Helixanthera_cylindrica|EU544327|Nickrent_4037	(Amyema_glabrum|AF039073|UNKNOWN	Diplatia_furcata|L24088|UNKNOWN))	((Oedina_pendens|EU544336|Nickrent_4329	(Benthamina_alyxifolia|EU544319|Nickrent_4127	Amyema_queenslandicum|EU544315|Nickrent_2788))	Dactyliophora_novae_guineae|EU544323|Nickrent_4563))	Baratranthus_axanthus|EU544317|Nickrent_4029))	((Cecarria_obtusifolia|EU544321|Nickrent_4562	(Loranthus_europaeus|L24153|UNKNOWN	(Loranthus_delavayi|JQ613220|UNKNOWN	(Loranthus_kaoi|JQ613221|UNKNOWN	Loranthus_odoratus|EU544331|Nickrent_4977))))	(Muellerina_eucalyptoides|EU544335|Nickrent_4310	Ileostylus_micranthus|EU544329|Nickrent_2741)))	(Helicanthes_elastica|EU544328|Nickrent_4906	Ligaria_cuneifolia|L24152|UNKNOWN))
(((Lepidaria_cf_forbesii|EU544330|Nickrent_4044	((Septulina_glauca|EU544346|Nickrent_4089	Notanthera_heterophylla|EF464466|Nickrent_4372)	Gaiadendron_punctatum|L24143|UNKNOWN))	((Amylotheca_duthieana|EU544316|Nickrent_4022	Loxanthera_speciosa|EU544332|Nickrent_4026)	(Sogerianthe_sessiflora|EU544348|Nickrent_4467	(Decaisnina_triflora|EU544324|Nickrent_4491	(Macrosolen_cochinchinensis|EU544334|Nickrent_4038	(Lysiana_exocarpi|L24154|UNKNOWN	Lysiana_filifolia|EU544333|Nickrent_4449))))))	((Desmaria_mutabilis|EF464465|Nickrent_4510A	(Nuytsia_floribunda|DQ790103|D_Nickrent_2747	Aetanthus_nodosus|EU544314|Nickrent_4561))	(Tupeia_antarctica|L24425|UNKNOWN	((((Tristerix_corymbosus|EF464467|Nickrent_4129	((Helicanthes_elastica|EU544328|Nickrent_4906	Ligaria_cuneifolia|L24152|UNKNOWN)	Peraxilla_tetrapetala|EU544340|Nickrent_2744))	Atkinsonia_ligustrina|EF464464|Nickrent_4344)	(((Tripodanthus_acutifolius|L24424|UNKNOWN	Struthanthus_woodsonii|EU544349|Nickrent_2761)	Struthanthus_oerstedii|L24421|UNKNOWN)	((Oryctanthus_occidentalis|L24408|UNKNOWN	Dendropemon_bicolor|AF039075|UNKNOWN)	(Psittacanthus_angustifolius|L24414|UNKNOWN	Cladocolea_gracilis|EU544322|Nickrent_3066))))	(((Ileostylus_micranthus|EU544329|Nickrent_2741	((((Amyema_glabrum|AF039073|UNKNOWN	Diplatia_furcata|L24088|UNKNOWN)	(((Dactyliophora_novae_guineae|EU544323|Nickrent_4563	(Baratranthus_axanthus|EU544317|Nickrent_4029	(Benthamina_alyxifolia|EU544319|Nickrent_4127	Amyema_queenslandicum|EU544315|Nickrent_2788)))	Helixanthera_cylindrica|EU544327|Nickrent_4037)	(((Taxillus_chinensis|EU544350|Nickrent_4032	(Scurrula_pulverulenta|EU544344|Nickrent_4159	Scurrula_parasitica|EU544345|Nickrent_4004))	((Englerina_woodfordioides|L24140|UNKNOWN	(Tapinanthus_quinquangulus|L24422|UNKNOWN	Oliverella_rubroviridis|EU544337|Nickrent_4330))	(Berhautia_senegalensis|EU544320|Nickrent_4576	(Helixanthera_kirkii|AF039077|UNKNOWN	(((Globimetula_dinklagei|AF039076|UNKNOWN	Moquiniella_rubra|AF039078|UNKNOWN)	(Emelianthe_panganensis|EU544326|Nickrent_4889	((Agelanthus_sansibarensis|U59946|UNKNOWN	Oncocalyx_sulfureus|EU544339|Nickrent_2850)	(Socratina_bemarivensis|EU544347|Nickrent_4179	(Oncella_ambigua|EU544338|Nickrent_4673
((Macrosolen_cochinchinensis|EU544334|Nickrent_4038	(Amylotheca_duthieana|EU544316|Nickrent_4022	Loxanthera_speciosa|EU544332|Nickrent_4026))	(((((((Phthirusa_pyrifolia|L24412|UNKNOWN	((Tripodanthus_acutifolius|L24424|UNKNOWN	(Oryctanthus_occidentalis|L24408|UNKNOWN	Dendropemon_bicolor|AF039075|UNKNOWN))	(((Struthanthus_woodsonii|EU544349|Nickrent_2761	Struthanthus_oerstedii|L24421|UNKNOWN)	Psittacanthus_angustifolius|L24414|UNKNOWN)	Cladocolea_gracilis|EU544322|Nickrent_3066)))	((Desmaria_mutabilis|EF464465|Nickrent_4510A	((Nuytsia_floribunda|DQ790103|D_Nickrent_2747	(Sogerianthe_sessiflora|EU544348|Nickrent_4467	(Lysiana_exocarpi|L24154|UNKNOWN	Lysiana_filifolia|EU544333|Nickrent_4449)))	Aetanthus_nodosus|EU544314|Nickrent_4561))	((Oedina_pendens|EU544336|Nickrent_4329	((Decaisnina_triflora|EU544324|Nickrent_4491	(Cecarria_obtusifolia|EU544321|Nickrent_4562	(Loranthus_europaeus|L24153|UNKNOWN	(Loranthus_delavayi|JQ613220|UNKNOWN	(Loranthus_kaoi|JQ613221|UNKNOWN	Loranthus_odoratus|EU544331|Nickrent_4977)))))	(((((Scurrula_ferruginea|EU544343|Nickrent_4008	(Scurrula_pulverulenta|EU544344|Nickrent_4159	Scurrula_parasitica|EU544345|Nickrent_4004))	((Agelanthus_sansibarensis|U59946|UNKNOWN	(Englerina_woodfordioides|L24140|UNKNOWN	(Tapinanthus_quinquangulus|L24422|UNKNOWN	Oliverella_rubroviridis|EU544337|Nickrent_4330)))	((Vanwykia_remota|EU544351|Nickrent_4331	Berhautia_senegalensis|EU544320|Nickrent_4576)	((Helixanthera_kirkii|AF039077|UNKNOWN	Moquiniella_rubra|AF039078|UNKNOWN)	((Emelianthe_panganensis|EU544326|Nickrent_4889	(Erianthemum_dregei|L25679|UNKNOWN	Globimetula_dinklagei|AF039076|UNKNOWN))	(Socratina_bemarivensis|EU544347|Nickrent_4179	(Phragmanthera_crassicaulis|EU544341|Nickrent_3037	(Oncella_ambigua|EU544338|Nickrent_4673	Oncocalyx_sulfureus|EU544339|Nickrent_2850))))))))	((Taxillus_chinensis|EU544350|Nickrent_4032	Bakerella_sp_|EU544318|Nickrent_4161)	((Actinanthella_menyharthii|EU544313|Nickrent_4375	Plicosepalus_sagittifolius|EU544342|Nickrent_2852)	(Dendrophthoe_curvata|EU544325|Nickrent_4012	(Decaisnina_hollrungii|AF039074|UNKNOWN	(Dendrophthoe_curvata|L26491|UNKNOWN	Dendrophthoe_curvata|AY957441|Nickrent_2787))))))
(((((Nuytsia_floribunda|DQ790103|D_Nickrent_2747	((Lysiana_exocarpi|L24154|UNKNOWN	Lysiana_filifolia|EU544333|Nickrent_4449)	(((Amylotheca_duthieana|EU544316|Nickrent_4022	Loxanthera_speciosa|EU544332|Nickrent_4026)	Decaisnina_triflora|EU544324|Nickrent_4491)	Sogerianthe_sessiflora|EU544348|Nickrent_4467)))	(Desmaria_mutabilis|EF464465|Nickrent_4510A	(Aetanthus_nodosus|EU544314|Nickrent_4561	(Septulina_glauca|EU544346|Nickrent_4089	Notanthera_heterophylla|EF464466|Nickrent_4372))))	(Phthirusa_pyrifolia|L24412|UNKNOWN	(Muellerina_eucalyptoides|EU544335|Nickrent_4310	(Ileostylus_micranthus|EU544329|Nickrent_2741	(Amyema_queenslandicum|EU544315|Nickrent_2788	((Cecarria_obtusifolia|EU544321|Nickrent_4562	(Loranthus_europaeus|L24153|UNKNOWN	(Loranthus_odoratus|EU544331|Nickrent_4977	(Loranthus_delavayi|JQ613220|UNKNOWN	Loranthus_kaoi|JQ613221|UNKNOWN))))	((((Dactyliophora_novae_guineae|EU544323|Nickrent_4563	(Amyema_glabrum|AF039073|UNKNOWN	Diplatia_furcata|L24088|UNKNOWN))	((Taxillus_chinensis|EU544350|Nickrent_4032	((Scurrula_pulverulenta|EU544344|Nickrent_4159	Scurrula_parasitica|EU544345|Nickrent_4004)	Scurrula_ferruginea|EU544343|Nickrent_4008))	(((Vanwykia_remota|EU544351|Nickrent_4331	(Dendrophthoe_curvata|EU544325|Nickrent_4012	(Decaisnina_hollrungii|AF039074|UNKNOWN	(Dendrophthoe_curvata|L26491|UNKNOWN	Dendrophthoe_curvata|AY957441|Nickrent_2787))))	(Plicosepalus_sagittifolius|EU544342|Nickrent_2852	Bakerella_sp_|EU544318|Nickrent_4161))	(Erianthemum_dregei|L25679|UNKNOWN	((Emelianthe_panganensis|EU544326|Nickrent_4889	Helixanthera_kirkii|AF039077|UNKNOWN)	(Globimetula_dinklagei|AF039076|UNKNOWN	((((Berhautia_senegalensis|EU544320|Nickrent_4576	(Englerina_woodfordioides|L24140|UNKNOWN	(Tapinanthus_quinquangulus|L24422|UNKNOWN	Oliverella_rubroviridis|EU544337|Nickrent_4330)))	((Actinanthella_menyharthii|EU544313|Nickrent_4375	Agelanthus_sansibarensis|U59946|UNKNOWN)	Moquiniella_rubra|AF039078|UNKNOWN))	(Socratina_bemarivensis|EU544347|Nickrent_4179	Phragmanthera_crassicaulis|EU544341|Nickrent_3037))	(Oncella_ambigua|EU544338|Nickrent_4673	Oncocalyx_sulfureus|EU544339|Nickrent_2850))))))))	Helixanthera_cylindrica|EU544327|Nickrent_4037)
((((((Cecarria_obtusifolia|EU544321|Nickrent_4562	Macrosolen_cochinchinensis|EU544334|Nickrent_4038)	((Amylotheca_duthieana|EU544316|Nickrent_4022	Loxanthera_speciosa|EU544332|Nickrent_4026)	Decaisnina_triflora|EU544324|Nickrent_4491))	((Nuytsia_floribunda|DQ790103|D_Nickrent_2747	(Loranthus_europaeus|L24153|UNKNOWN	(Loranthus_odoratus|EU544331|Nickrent_4977	(Loranthus_delavayi|JQ613220|UNKNOWN	Loranthus_kaoi|JQ613221|UNKNOWN))))	(Sogerianthe_sessiflora|EU544348|Nickrent_4467	(Lysiana_exocarpi|L24154|UNKNOWN	Lysiana_filifolia|EU544333|Nickrent_4449))))	((Septulina_glauca|EU544346|Nickrent_4089	Notanthera_heterophylla|EF464466|Nickrent_4372)	Lepidaria_cf_forbesii|EU544330|Nickrent_4044))	(Peraxilla_tetrapetala|EU544340|Nickrent_2744	((Muellerina_eucalyptoides|EU544335|Nickrent_4310	Ileostylus_micranthus|EU544329|Nickrent_2741)	Gaiadendron_punctatum|L24143|UNKNOWN)))	(((((Tripodanthus_acutifolius|L24424|UNKNOWN	(Oryctanthus_occidentalis|L24408|UNKNOWN	Dendropemon_bicolor|AF039075|UNKNOWN))	((Struthanthus_oerstedii|L24421|UNKNOWN	Psittacanthus_angustifolius|L24414|UNKNOWN)	(Struthanthus_woodsonii|EU544349|Nickrent_2761	Cladocolea_gracilis|EU544322|Nickrent_3066)))	Atkinsonia_ligustrina|EF464464|Nickrent_4344)	(Helicanthes_elastica|EU544328|Nickrent_4906	Ligaria_cuneifolia|L24152|UNKNOWN))	(Phthirusa_pyrifolia|L24412|UNKNOWN	(Tupeia_antarctica|L24425|UNKNOWN	(((((((Dendrophthoe_curvata|EU544325|Nickrent_4012	(Decaisnina_hollrungii|AF039074|UNKNOWN	(Dendrophthoe_curvata|L26491|UNKNOWN	Dendrophthoe_curvata|AY957441|Nickrent_2787)))	((Plicosepalus_sagittifolius|EU544342|Nickrent_2852	Bakerella_sp_|EU544318|Nickrent_4161)	Vanwykia_remota|EU544351|Nickrent_4331))	((Erianthemum_dregei|L25679|UNKNOWN	(Globimetula_dinklagei|AF039076|UNKNOWN	((((Berhautia_senegalensis|EU544320|Nickrent_4576	Socratina_bemarivensis|EU544347|Nickrent_4179)	((((Actinanthella_menyharthii|EU544313|Nickrent_4375	Agelanthus_sansibarensis|U59946|UNKNOWN)	(Helixanthera_kirkii|AF039077|UNKNOWN	Moquiniella_rubra|AF039078|UNKNOWN))	(Oliverella_rubroviridis|EU544337|Nickrent_4330	(Englerina_woodfordioides|L24140|UNKNOWN	Tapinanthus_quinquangulus|L24422|UNKNOWN)))
((((Gaiadendron_punctatum|L24143|UNKNOWN	(Notanthera_heterophylla|EF464466|Nickrent_4372	Septulina_glauca|EU544346|Nickrent_4089))	Lepidaria_cf_forbesii|EU544330|Nickrent_4044)	((Sogerianthe_sessiflora|EU544348|Nickrent_4467	((Lysiana_exocarpi|L24154|UNKNOWN	Lysiana_filifolia|EU544333|Nickrent_4449)	(Decaisnina_triflora|EU544324|Nickrent_4491	Macrosolen_cochinchinensis|EU544334|Nickrent_4038)))	(Amylotheca_duthieana|EU544316|Nickrent_4022	Loxanthera_speciosa|EU544332|Nickrent_4026)))	(((Tupeia_antarctica|L24425|UNKNOWN	((Nuytsia_floribunda|DQ790103|D_Nickrent_2747	(Aetanthus_nodosus|EU544314|Nickrent_4561	Desmaria_mutabilis|EF464465|Nickrent_4510A))	(((((Ileostylus_micranthus|EU544329|Nickrent_2741	Muellerina_eucalyptoides|EU544335|Nickrent_4310)	(Oedina_pendens|EU544336|Nickrent_4329	((Loranthus_delavayi|JQ613220|UNKNOWN	(Loranthus_kaoi|JQ613221|UNKNOWN	Loranthus_odoratus|EU544331|Nickrent_4977))	Loranthus_europaeus|L24153|UNKNOWN)))	(Cecarria_obtusifolia|EU544321|Nickrent_4562	(Amyema_queenslandicum|EU544315|Nickrent_2788	((Baratranthus_axanthus|EU544317|Nickrent_4029	Benthamina_alyxifolia|EU544319|Nickrent_4127)	((((Bakerella_sp_|EU544318|Nickrent_4161	(Plicosepalus_sagittifolius|EU544342|Nickrent_2852	Scurrula_ferruginea|EU544343|Nickrent_4008))	(Scurrula_pulverulenta|EU544344|Nickrent_4159	((Globimetula_dinklagei|AF039076|UNKNOWN	((((Actinanthella_menyharthii|EU544313|Nickrent_4375	Agelanthus_sansibarensis|U59946|UNKNOWN)	(Phragmanthera_crassicaulis|EU544341|Nickrent_3037	(((Oncella_ambigua|EU544338|Nickrent_4673	Oncocalyx_sulfureus|EU544339|Nickrent_2850)	Socratina_bemarivensis|EU544347|Nickrent_4179)	Helixanthera_kirkii|AF039077|UNKNOWN)))	((Englerina_woodfordioides|L24140|UNKNOWN	(Tapinanthus_quinquangulus|L24422|UNKNOWN	Oliverella_rubroviridis|EU544337|Nickrent_4330))	Moquiniella_rubra|AF039078|UNKNOWN))	((Erianthemum_dregei|L25679|UNKNOWN	(Vanwykia_remota|EU544351|Nickrent_4331	Berhautia_senegalensis|EU544320|Nickrent_4576))	Emelianthe_panganensis|EU544326|Nickrent_4889)))	Scurrula_parasitica|EU544345|Nickrent_4004)))	(((Decaisnina_hollrungii|AF039074|UNKNOWN	Dendrophthoe_curvata|L26491|UNKNOWN)	(Dendrophthoe_curvata|AY957441|Nickrent_2787
((((Sogerianthe_sessiflora|EU544348|Nickrent_4467	((Lysiana_exocarpi|L24154|UNKNOWN	Lysiana_filifolia|EU544333|Nickrent_4449)	Macrosolen_cochinchinensis|EU544334|Nickrent_4038))	((Gaiadendron_punctatum|L24143|UNKNOWN	(Notanthera_heterophylla|EF464466|Nickrent_4372	Septulina_glauca|EU544346|Nickrent_4089))	Lepidaria_cf_forbesii|EU544330|Nickrent_4044))	((Helicanthes_elastica|EU544328|Nickrent_4906	Ligaria_cuneifolia|L24152|UNKNOWN)	Peraxilla_tetrapetala|EU544340|Nickrent_2744))	((((Decaisnina_triflora|EU544324|Nickrent_4491	(Amylotheca_duthieana|EU544316|Nickrent_4022	Loxanthera_speciosa|EU544332|Nickrent_4026))	Nuytsia_floribunda|DQ790103|D_Nickrent_2747)	(Aetanthus_nodosus|EU544314|Nickrent_4561	Desmaria_mutabilis|EF464465|Nickrent_4510A))	((Tupeia_antarctica|L24425|UNKNOWN	((Tristerix_corymbosus|EF464467|Nickrent_4129	Tripodanthus_acutifolius|L24424|UNKNOWN)	Atkinsonia_ligustrina|EF464464|Nickrent_4344))	((((((Ileostylus_micranthus|EU544329|Nickrent_2741	Muellerina_eucalyptoides|EU544335|Nickrent_4310)	Oedina_pendens|EU544336|Nickrent_4329)	((Cecarria_obtusifolia|EU544321|Nickrent_4562	((Loranthus_delavayi|JQ613220|UNKNOWN	(Loranthus_kaoi|JQ613221|UNKNOWN	Loranthus_odoratus|EU544331|Nickrent_4977))	Loranthus_europaeus|L24153|UNKNOWN))	((Baratranthus_axanthus|EU544317|Nickrent_4029	((((Scurrula_ferruginea|EU544343|Nickrent_4008	Scurrula_parasitica|EU544345|Nickrent_4004)	Scurrula_pulverulenta|EU544344|Nickrent_4159)	((((Erianthemum_dregei|L25679|UNKNOWN	Globimetula_dinklagei|AF039076|UNKNOWN)	((((Helixanthera_kirkii|AF039077|UNKNOWN	Moquiniella_rubra|AF039078|UNKNOWN)	((Oncella_ambigua|EU544338|Nickrent_4673	Oncocalyx_sulfureus|EU544339|Nickrent_2850)	(Phragmanthera_crassicaulis|EU544341|Nickrent_3037	(Actinanthella_menyharthii|EU544313|Nickrent_4375	Agelanthus_sansibarensis|U59946|UNKNOWN))))	Emelianthe_panganensis|EU544326|Nickrent_4889)	Berhautia_senegalensis|EU544320|Nickrent_4576))	(Socratina_bemarivensis|EU544347|Nickrent_4179	Vanwykia_remota|EU544351|Nickrent_4331))	(Englerina_woodfordioides|L24140|UNKNOWN	(Tapinanthus_quinquangulus|L24422|UNKNOWN	Oliverella_rubroviridis|EU544337|Nickrent_4330))))	((Bakerella_sp_|EU544318|Nickrent_4161
(((Sogerianthe_sessiflora|EU544348|Nickrent_4467	(Lysiana_filifolia|EU544333|Nickrent_4449	Lysiana_exocarpi|L24154|UNKNOWN))	(Lepidaria_cf_forbesii|EU544330|Nickrent_4044	Macrosolen_cochinchinensis|EU544334|Nickrent_4038))	((Gaiadendron_punctatum|L24143|UNKNOWN	(Ligaria_cuneifolia|L24152|UNKNOWN	Peraxilla_tetrapetala|EU544340|Nickrent_2744))	(((Nuytsia_floribunda|DQ790103|D_Nickrent_2747	(Desmaria_mutabilis|EF464465|Nickrent_4510A	Aetanthus_nodosus|EU544314|Nickrent_4561))	((((Decaisnina_triflora|EU544324|Nickrent_4491	(Notanthera_heterophylla|EF464466|Nickrent_4372	(Helicanthes_elastica|EU544328|Nickrent_4906	Septulina_glauca|EU544346|Nickrent_4089)))	((Amylotheca_duthieana|EU544316|Nickrent_4022	Loxanthera_speciosa|EU544332|Nickrent_4026)	((((Ileostylus_micranthus|EU544329|Nickrent_2741	Muellerina_eucalyptoides|EU544335|Nickrent_4310)	Oedina_pendens|EU544336|Nickrent_4329)	(((Loranthus_kaoi|JQ613221|UNKNOWN	Loranthus_odoratus|EU544331|Nickrent_4977)	Loranthus_delavayi|JQ613220|UNKNOWN)	Loranthus_europaeus|L24153|UNKNOWN))	((Amyema_queenslandicum|EU544315|Nickrent_2788	(((Dactyliophora_novae_guineae|EU544323|Nickrent_4563	(Diplatia_furcata|L24088|UNKNOWN	Amyema_glabrum|AF039073|UNKNOWN))	((Baratranthus_axanthus|EU544317|Nickrent_4029	Benthamina_alyxifolia|EU544319|Nickrent_4127)	Helixanthera_cylindrica|EU544327|Nickrent_4037))	((Taxillus_chinensis|EU544350|Nickrent_4032	((Scurrula_ferruginea|EU544343|Nickrent_4008	Scurrula_parasitica|EU544345|Nickrent_4004)	Scurrula_pulverulenta|EU544344|Nickrent_4159))	((Plicosepalus_sagittifolius|EU544342|Nickrent_2852	((Decaisnina_hollrungii|AF039074|UNKNOWN	(Dendrophthoe_curvata|L26491|UNKNOWN	Dendrophthoe_curvata|AY957441|Nickrent_2787))	Dendrophthoe_curvata|EU544325|Nickrent_4012))	(((((Erianthemum_dregei|L25679|UNKNOWN	Globimetula_dinklagei|AF039076|UNKNOWN)	Emelianthe_panganensis|EU544326|Nickrent_4889)	(((Phragmanthera_crassicaulis|EU544341|Nickrent_3037	((Helixanthera_kirkii|AF039077|UNKNOWN	(Moquiniella_rubra|AF039078|UNKNOWN	Actinanthella_menyharthii|EU544313|Nickrent_4375))	(Agelanthus_sansibarensis|U59946|UNKNOWN	Oncocalyx_sulfureus|EU544339|Nickrent_2850)))	Oncella_ambigua|EU544338|Nickrent_4673)
((((Gaiadendron_punctatum|L24143|UNKNOWN	Lepidaria_cf_forbesii|EU544330|Nickrent_4044)	((((Amylotheca_duthieana|EU544316|Nickrent_4022	Loxanthera_speciosa|EU544332|Nickrent_4026)	Macrosolen_cochinchinensis|EU544334|Nickrent_4038)	(((Notanthera_heterophylla|EF464466|Nickrent_4372	(Helicanthes_elastica|EU544328|Nickrent_4906	Septulina_glauca|EU544346|Nickrent_4089))	(Decaisnina_triflora|EU544324|Nickrent_4491	(((Amyema_queenslandicum|EU544315|Nickrent_2788	(Oedina_pendens|EU544336|Nickrent_4329	(((Dactyliophora_novae_guineae|EU544323|Nickrent_4563	(Diplatia_furcata|L24088|UNKNOWN	Amyema_glabrum|AF039073|UNKNOWN))	((Baratranthus_axanthus|EU544317|Nickrent_4029	Benthamina_alyxifolia|EU544319|Nickrent_4127)	Helixanthera_cylindrica|EU544327|Nickrent_4037))	((Scurrula_ferruginea|EU544343|Nickrent_4008	(Scurrula_parasitica|EU544345|Nickrent_4004	Scurrula_pulverulenta|EU544344|Nickrent_4159))	(((Plicosepalus_sagittifolius|EU544342|Nickrent_2852	Bakerella_sp_|EU544318|Nickrent_4161)	(((Socratina_bemarivensis|EU544347|Nickrent_4179	Vanwykia_remota|EU544351|Nickrent_4331)	(((Oncella_ambigua|EU544338|Nickrent_4673	(Erianthemum_dregei|L25679|UNKNOWN	Emelianthe_panganensis|EU544326|Nickrent_4889))	((Berhautia_senegalensis|EU544320|Nickrent_4576	((Helixanthera_kirkii|AF039077|UNKNOWN	Moquiniella_rubra|AF039078|UNKNOWN)	(Actinanthella_menyharthii|EU544313|Nickrent_4375	(Agelanthus_sansibarensis|U59946|UNKNOWN	Oncocalyx_sulfureus|EU544339|Nickrent_2850))))	Phragmanthera_crassicaulis|EU544341|Nickrent_3037))	Globimetula_dinklagei|AF039076|UNKNOWN))	(Englerina_woodfordioides|L24140|UNKNOWN	(Tapinanthus_quinquangulus|L24422|UNKNOWN	Oliverella_rubroviridis|EU544337|Nickrent_4330))))	(Taxillus_chinensis|EU544350|Nickrent_4032	((Decaisnina_hollrungii|AF039074|UNKNOWN	(Dendrophthoe_curvata|L26491|UNKNOWN	Dendrophthoe_curvata|AY957441|Nickrent_2787))	Dendrophthoe_curvata|EU544325|Nickrent_4012)))))))	Cecarria_obtusifolia|EU544321|Nickrent_4562)	((Ileostylus_micranthus|EU544329|Nickrent_2741	Muellerina_eucalyptoides|EU544335|Nickrent_4310)	((Loranthus_delavayi|JQ613220|UNKNOWN	(Loranthus_kaoi|JQ613221|UNKNOWN	Loranthus_odoratus|EU544331|Nickrent_4977))	Loranthus_europaeus|L24153|UNKNOWN)))))
(Lepidaria_cf_forbesii|EU544330|Nickrent_4044	(((Oedina_pendens|EU544336|Nickrent_4329	(Lysiana_filifolia|EU544333|Nickrent_4449	Lysiana_exocarpi|L24154|UNKNOWN))	(Sogerianthe_sessiflora|EU544348|Nickrent_4467	(Ileostylus_micranthus|EU544329|Nickrent_2741	Muellerina_eucalyptoides|EU544335|Nickrent_4310)))	(((Peraxilla_tetrapetala|EU544340|Nickrent_2744	Ligaria_cuneifolia|L24152|UNKNOWN)	Gaiadendron_punctatum|L24143|UNKNOWN)	(((((Nuytsia_floribunda|DQ790103|D_Nickrent_2747	Decaisnina_triflora|EU544324|Nickrent_4491)	((Amylotheca_duthieana|EU544316|Nickrent_4022	Loxanthera_speciosa|EU544332|Nickrent_4026)	Macrosolen_cochinchinensis|EU544334|Nickrent_4038))	((((Psittacanthus_angustifolius|L24414|UNKNOWN	(Cladocolea_gracilis|EU544322|Nickrent_3066	((Dendropemon_bicolor|AF039075|UNKNOWN	Oryctanthus_occidentalis|L24408|UNKNOWN)	(Struthanthus_oerstedii|L24421|UNKNOWN	Struthanthus_woodsonii|EU544349|Nickrent_2761))))	Phthirusa_pyrifolia|L24412|UNKNOWN)	(Notanthera_heterophylla|EF464466|Nickrent_4372	(Helicanthes_elastica|EU544328|Nickrent_4906	Septulina_glauca|EU544346|Nickrent_4089)))	((Cecarria_obtusifolia|EU544321|Nickrent_4562	((Loranthus_kaoi|JQ613221|UNKNOWN	(Loranthus_odoratus|EU544331|Nickrent_4977	Loranthus_delavayi|JQ613220|UNKNOWN))	Loranthus_europaeus|L24153|UNKNOWN))	(Amyema_queenslandicum|EU544315|Nickrent_2788	((((Vanwykia_remota|EU544351|Nickrent_4331	((Plicosepalus_sagittifolius|EU544342|Nickrent_2852	((Decaisnina_hollrungii|AF039074|UNKNOWN	(Dendrophthoe_curvata|L26491|UNKNOWN	Dendrophthoe_curvata|AY957441|Nickrent_2787))	Dendrophthoe_curvata|EU544325|Nickrent_4012))	Taxillus_chinensis|EU544350|Nickrent_4032))	((Scurrula_pulverulenta|EU544344|Nickrent_4159	(Scurrula_ferruginea|EU544343|Nickrent_4008	Scurrula_parasitica|EU544345|Nickrent_4004))	(Bakerella_sp_|EU544318|Nickrent_4161	((Socratina_bemarivensis|EU544347|Nickrent_4179	(((((Oncella_ambigua|EU544338|Nickrent_4673	Oncocalyx_sulfureus|EU544339|Nickrent_2850)	(Actinanthella_menyharthii|EU544313|Nickrent_4375	Agelanthus_sansibarensis|U59946|UNKNOWN))	(Moquiniella_rubra|AF039078|UNKNOWN	Phragmanthera_crassicaulis|EU544341|Nickrent_3037))	(Berhautia_senegalensis|EU544320|Nickrent_4576
(((((((Aetanthus_nodosus|EU544314|Nickrent_4561	Desmaria_mutabilis|EF464465|Nickrent_4510A)	((Nuytsia_floribunda|DQ790103|D_Nickrent_2747	Macrosolen_cochinchinensis|EU544334|Nickrent_4038)	((((Helicanthes_elastica|EU544328|Nickrent_4906	(Dendropemon_bicolor|AF039075|UNKNOWN	Oryctanthus_occidentalis|L24408|UNKNOWN))	((Cladocolea_gracilis|EU544322|Nickrent_3066	Psittacanthus_angustifolius|L24414|UNKNOWN)	(Struthanthus_woodsonii|EU544349|Nickrent_2761	Struthanthus_oerstedii|L24421|UNKNOWN)))	Phthirusa_pyrifolia|L24412|UNKNOWN)	((Notanthera_heterophylla|EF464466|Nickrent_4372	Septulina_glauca|EU544346|Nickrent_4089)	(((Cecarria_obtusifolia|EU544321|Nickrent_4562	(((Loranthus_delavayi|JQ613220|UNKNOWN	Loranthus_odoratus|EU544331|Nickrent_4977)	Loranthus_kaoi|JQ613221|UNKNOWN)	Loranthus_europaeus|L24153|UNKNOWN))	Decaisnina_triflora|EU544324|Nickrent_4491)	((((Benthamina_alyxifolia|EU544319|Nickrent_4127	(Helixanthera_cylindrica|EU544327|Nickrent_4037	Baratranthus_axanthus|EU544317|Nickrent_4029))	(Amylotheca_duthieana|EU544316|Nickrent_4022	(Dactyliophora_novae_guineae|EU544323|Nickrent_4563	(Diplatia_furcata|L24088|UNKNOWN	Amyema_glabrum|AF039073|UNKNOWN))))	Amyema_queenslandicum|EU544315|Nickrent_2788)	((((Helixanthera_kirkii|AF039077|UNKNOWN	(Emelianthe_panganensis|EU544326|Nickrent_4889	((Erianthemum_dregei|L25679|UNKNOWN	Globimetula_dinklagei|AF039076|UNKNOWN)	(((((Englerina_woodfordioides|L24140|UNKNOWN	(Tapinanthus_quinquangulus|L24422|UNKNOWN	Oliverella_rubroviridis|EU544337|Nickrent_4330))	(Actinanthella_menyharthii|EU544313|Nickrent_4375	Agelanthus_sansibarensis|U59946|UNKNOWN))	(Socratina_bemarivensis|EU544347|Nickrent_4179	(Phragmanthera_crassicaulis|EU544341|Nickrent_3037	(Oncella_ambigua|EU544338|Nickrent_4673	Oncocalyx_sulfureus|EU544339|Nickrent_2850))))	Moquiniella_rubra|AF039078|UNKNOWN)	Berhautia_senegalensis|EU544320|Nickrent_4576))))	Vanwykia_remota|EU544351|Nickrent_4331)	(Bakerella_sp_|EU544318|Nickrent_4161	Plicosepalus_sagittifolius|EU544342|Nickrent_2852))	((Taxillus_chinensis|EU544350|Nickrent_4032	(Scurrula_ferruginea|EU544343|Nickrent_4008	(Scurrula_parasitica|EU544345|Nickrent_4004	Scurrula_pulverulenta|EU544344|Nickrent_4159)))
(((Macrosolen_cochinchinensis|EU544334|Nickrent_4038	Lepidaria_cf_forbesii|EU544330|Nickrent_4044)	(Lysiana_filifolia|EU544333|Nickrent_4449	Lysiana_exocarpi|L24154|UNKNOWN))	((Gaiadendron_punctatum|L24143|UNKNOWN	(Ligaria_cuneifolia|L24152|UNKNOWN	Peraxilla_tetrapetala|EU544340|Nickrent_2744))	(Loxanthera_speciosa|EU544332|Nickrent_4026	(Tupeia_antarctica|L24425|UNKNOWN	(((Tristerix_corymbosus|EF464467|Nickrent_4129	(Sogerianthe_sessiflora|EU544348|Nickrent_4467	Tripodanthus_acutifolius|L24424|UNKNOWN))	Atkinsonia_ligustrina|EF464464|Nickrent_4344)	((Aetanthus_nodosus|EU544314|Nickrent_4561	Desmaria_mutabilis|EF464465|Nickrent_4510A)	(Nuytsia_floribunda|DQ790103|D_Nickrent_2747	((((Dendropemon_bicolor|AF039075|UNKNOWN	Oryctanthus_occidentalis|L24408|UNKNOWN)	((Cladocolea_gracilis|EU544322|Nickrent_3066	Psittacanthus_angustifolius|L24414|UNKNOWN)	(Struthanthus_woodsonii|EU544349|Nickrent_2761	Struthanthus_oerstedii|L24421|UNKNOWN)))	Phthirusa_pyrifolia|L24412|UNKNOWN)	((Decaisnina_triflora|EU544324|Nickrent_4491	(Oedina_pendens|EU544336|Nickrent_4329	((Loranthus_odoratus|EU544331|Nickrent_4977	(Loranthus_kaoi|JQ613221|UNKNOWN	Loranthus_delavayi|JQ613220|UNKNOWN))	Loranthus_europaeus|L24153|UNKNOWN)))	((Cecarria_obtusifolia|EU544321|Nickrent_4562	(Notanthera_heterophylla|EF464466|Nickrent_4372	(Helicanthes_elastica|EU544328|Nickrent_4906	Septulina_glauca|EU544346|Nickrent_4089)))	((Ileostylus_micranthus|EU544329|Nickrent_2741	Muellerina_eucalyptoides|EU544335|Nickrent_4310)	(((((((((Decaisnina_hollrungii|AF039074|UNKNOWN	(Dendrophthoe_curvata|L26491|UNKNOWN	Dendrophthoe_curvata|AY957441|Nickrent_2787))	Dendrophthoe_curvata|EU544325|Nickrent_4012)	Plicosepalus_sagittifolius|EU544342|Nickrent_2852)	((Agelanthus_sansibarensis|U59946|UNKNOWN	((Emelianthe_panganensis|EU544326|Nickrent_4889	(Erianthemum_dregei|L25679|UNKNOWN	((Globimetula_dinklagei|AF039076|UNKNOWN	(Actinanthella_menyharthii|EU544313|Nickrent_4375	Moquiniella_rubra|AF039078|UNKNOWN))	((Helixanthera_kirkii|AF039077|UNKNOWN	Socratina_bemarivensis|EU544347|Nickrent_4179)	(Phragmanthera_crassicaulis|EU544341|Nickrent_3037	(Oncella_ambigua|EU544338|Nickrent_4673
(Tupeia_antarctica|L24425|UNKNOWN	(((Nuytsia_floribunda|DQ790103|D_Nickrent_2747	(Aetanthus_nodosus|EU544314|Nickrent_4561	Desmaria_mutabilis|EF464465|Nickrent_4510A))	(((Macrosolen_cochinchinensis|EU544334|Nickrent_4038	(Lysiana_filifolia|EU544333|Nickrent_4449	Lysiana_exocarpi|L24154|UNKNOWN))	(Sogerianthe_sessiflora|EU544348|Nickrent_4467	(((Ileostylus_micranthus|EU544329|Nickrent_2741	Muellerina_eucalyptoides|EU544335|Nickrent_4310)	(((Benthamina_alyxifolia|EU544319|Nickrent_4127	Amyema_queenslandicum|EU544315|Nickrent_2788)	(Helixanthera_cylindrica|EU544327|Nickrent_4037	((Amylotheca_duthieana|EU544316|Nickrent_4022	Dactyliophora_novae_guineae|EU544323|Nickrent_4563)	(Diplatia_furcata|L24088|UNKNOWN	Amyema_glabrum|AF039073|UNKNOWN))))	(Baratranthus_axanthus|EU544317|Nickrent_4029	(((Vanwykia_remota|EU544351|Nickrent_4331	(((Decaisnina_hollrungii|AF039074|UNKNOWN	(Dendrophthoe_curvata|L26491|UNKNOWN	Dendrophthoe_curvata|AY957441|Nickrent_2787))	Dendrophthoe_curvata|EU544325|Nickrent_4012)	((((((Phragmanthera_crassicaulis|EU544341|Nickrent_3037	(Oncella_ambigua|EU544338|Nickrent_4673	Oncocalyx_sulfureus|EU544339|Nickrent_2850))	(Moquiniella_rubra|AF039078|UNKNOWN	((Helixanthera_kirkii|AF039077|UNKNOWN	Emelianthe_panganensis|EU544326|Nickrent_4889)	(Globimetula_dinklagei|AF039076|UNKNOWN	Erianthemum_dregei|L25679|UNKNOWN))))	((Englerina_woodfordioides|L24140|UNKNOWN	(Tapinanthus_quinquangulus|L24422|UNKNOWN	Oliverella_rubroviridis|EU544337|Nickrent_4330))	(Actinanthella_menyharthii|EU544313|Nickrent_4375	Agelanthus_sansibarensis|U59946|UNKNOWN)))	Socratina_bemarivensis|EU544347|Nickrent_4179)	(Plicosepalus_sagittifolius|EU544342|Nickrent_2852	Berhautia_senegalensis|EU544320|Nickrent_4576))	Bakerella_sp_|EU544318|Nickrent_4161)))	(Taxillus_chinensis|EU544350|Nickrent_4032	(Scurrula_parasitica|EU544345|Nickrent_4004	Scurrula_pulverulenta|EU544344|Nickrent_4159)))	Scurrula_ferruginea|EU544343|Nickrent_4008))))	(((((Loranthus_odoratus|EU544331|Nickrent_4977	Loranthus_delavayi|JQ613220|UNKNOWN)	Loranthus_kaoi|JQ613221|UNKNOWN)	Loranthus_europaeus|L24153|UNKNOWN)	Oedina_pendens|EU544336|Nickrent_4329)	Decaisnina_triflora|EU544324|Nickrent_4491))))
(Tupeia_antarctica|L24425|UNKNOWN	((((Loxanthera_speciosa|EU544332|Nickrent_4026	Macrosolen_cochinchinensis|EU544334|Nickrent_4038)	(Gaiadendron_punctatum|L24143|UNKNOWN	((Cecarria_obtusifolia|EU544321|Nickrent_4562	(Notanthera_heterophylla|EF464466|Nickrent_4372	Septulina_glauca|EU544346|Nickrent_4089))	Lepidaria_cf_forbesii|EU544330|Nickrent_4044)))	(Tristerix_corymbosus|EF464467|Nickrent_4129	(((Sogerianthe_sessiflora|EU544348|Nickrent_4467	(Lysiana_filifolia|EU544333|Nickrent_4449	Lysiana_exocarpi|L24154|UNKNOWN))	(Decaisnina_triflora|EU544324|Nickrent_4491	((((Amyema_queenslandicum|EU544315|Nickrent_2788	((((((((Dendrophthoe_curvata|AY957441|Nickrent_2787	Dendrophthoe_curvata|EU544325|Nickrent_4012)	Dendrophthoe_curvata|L26491|UNKNOWN)	Decaisnina_hollrungii|AF039074|UNKNOWN)	Bakerella_sp_|EU544318|Nickrent_4161)	Plicosepalus_sagittifolius|EU544342|Nickrent_2852)	((((Phragmanthera_crassicaulis|EU544341|Nickrent_3037	(Oncella_ambigua|EU544338|Nickrent_4673	Oncocalyx_sulfureus|EU544339|Nickrent_2850))	(((Globimetula_dinklagei|AF039076|UNKNOWN	(Actinanthella_menyharthii|EU544313|Nickrent_4375	Moquiniella_rubra|AF039078|UNKNOWN))	(Helixanthera_kirkii|AF039077|UNKNOWN	((Berhautia_senegalensis|EU544320|Nickrent_4576	Erianthemum_dregei|L25679|UNKNOWN)	Emelianthe_panganensis|EU544326|Nickrent_4889)))	(Englerina_woodfordioides|L24140|UNKNOWN	(Tapinanthus_quinquangulus|L24422|UNKNOWN	Oliverella_rubroviridis|EU544337|Nickrent_4330))))	Agelanthus_sansibarensis|U59946|UNKNOWN)	(Vanwykia_remota|EU544351|Nickrent_4331	(Helicanthes_elastica|EU544328|Nickrent_4906	Socratina_bemarivensis|EU544347|Nickrent_4179))))	(Taxillus_chinensis|EU544350|Nickrent_4032	(Scurrula_ferruginea|EU544343|Nickrent_4008	(Scurrula_parasitica|EU544345|Nickrent_4004	Scurrula_pulverulenta|EU544344|Nickrent_4159))))	(Helixanthera_cylindrica|EU544327|Nickrent_4037	(Dactyliophora_novae_guineae|EU544323|Nickrent_4563	(Diplatia_furcata|L24088|UNKNOWN	Amyema_glabrum|AF039073|UNKNOWN)))))	Amylotheca_duthieana|EU544316|Nickrent_4022)	(Baratranthus_axanthus|EU544317|Nickrent_4029	Benthamina_alyxifolia|EU544319|Nickrent_4127))	(((Ileostylus_micranthus|EU544329|Nickrent_2741	Muellerina_eucalyptoides|EU544335|Nickrent_4310)
((Gaiadendron_punctatum|L24143|UNKNOWN	((Cecarria_obtusifolia|EU544321|Nickrent_4562	(Notanthera_heterophylla|EF464466|Nickrent_4372	Septulina_glauca|EU544346|Nickrent_4089))	Lepidaria_cf_forbesii|EU544330|Nickrent_4044))	((((((Aetanthus_nodosus|EU544314|Nickrent_4561	Desmaria_mutabilis|EF464465|Nickrent_4510A)	(Sogerianthe_sessiflora|EU544348|Nickrent_4467	(Lysiana_filifolia|EU544333|Nickrent_4449	Lysiana_exocarpi|L24154|UNKNOWN)))	(Macrosolen_cochinchinensis|EU544334|Nickrent_4038	((Phthirusa_pyrifolia|L24412|UNKNOWN	(((Amylotheca_duthieana|EU544316|Nickrent_4022	(Amyema_queenslandicum|EU544315|Nickrent_2788	(Benthamina_alyxifolia|EU544319|Nickrent_4127	(((((Bakerella_sp_|EU544318|Nickrent_4161	(((Erianthemum_dregei|L25679|UNKNOWN	Globimetula_dinklagei|AF039076|UNKNOWN)	(((Berhautia_senegalensis|EU544320|Nickrent_4576	(((Actinanthella_menyharthii|EU544313|Nickrent_4375	Agelanthus_sansibarensis|U59946|UNKNOWN)	(Englerina_woodfordioides|L24140|UNKNOWN	(Tapinanthus_quinquangulus|L24422|UNKNOWN	Oliverella_rubroviridis|EU544337|Nickrent_4330)))	Moquiniella_rubra|AF039078|UNKNOWN))	(Phragmanthera_crassicaulis|EU544341|Nickrent_3037	(Oncella_ambigua|EU544338|Nickrent_4673	Oncocalyx_sulfureus|EU544339|Nickrent_2850)))	Emelianthe_panganensis|EU544326|Nickrent_4889))	(Helixanthera_kirkii|AF039077|UNKNOWN	(Vanwykia_remota|EU544351|Nickrent_4331	Socratina_bemarivensis|EU544347|Nickrent_4179))))	(Plicosepalus_sagittifolius|EU544342|Nickrent_2852	((Decaisnina_hollrungii|AF039074|UNKNOWN	(Dendrophthoe_curvata|L26491|UNKNOWN	Dendrophthoe_curvata|AY957441|Nickrent_2787))	Dendrophthoe_curvata|EU544325|Nickrent_4012)))	(Taxillus_chinensis|EU544350|Nickrent_4032	(Scurrula_ferruginea|EU544343|Nickrent_4008	(Scurrula_parasitica|EU544345|Nickrent_4004	Scurrula_pulverulenta|EU544344|Nickrent_4159))))	Baratranthus_axanthus|EU544317|Nickrent_4029)	(Helixanthera_cylindrica|EU544327|Nickrent_4037	(Dactyliophora_novae_guineae|EU544323|Nickrent_4563	(Diplatia_furcata|L24088|UNKNOWN	Amyema_glabrum|AF039073|UNKNOWN)))))))	(((Loranthus_delavayi|JQ613220|UNKNOWN	(Loranthus_odoratus|EU544331|Nickrent_4977	Loranthus_kaoi|JQ613221|UNKNOWN))	Loranthus_europaeus|L24153|UNKNOWN)
((((Nuytsia_floribunda|DQ790103|D_Nickrent_2747	(Desmaria_mutabilis|EF464465|Nickrent_4510A	Aetanthus_nodosus|EU544314|Nickrent_4561))	(((Ligaria_cuneifolia|L24152|UNKNOWN	Tristerix_corymbosus|EF464467|Nickrent_4129)	(Peraxilla_tetrapetala|EU544340|Nickrent_2744	((Phthirusa_pyrifolia|L24412|UNKNOWN	((Tripodanthus_acutifolius|L24424|UNKNOWN	(Oryctanthus_occidentalis|L24408|UNKNOWN	Dendropemon_bicolor|AF039075|UNKNOWN))	(Psittacanthus_angustifolius|L24414|UNKNOWN	((Struthanthus_oerstedii|L24421|UNKNOWN	Struthanthus_woodsonii|EU544349|Nickrent_2761)	Cladocolea_gracilis|EU544322|Nickrent_3066))))	Atkinsonia_ligustrina|EF464464|Nickrent_4344)))	Tupeia_antarctica|L24425|UNKNOWN))	(((Ileostylus_micranthus|EU544329|Nickrent_2741	Muellerina_eucalyptoides|EU544335|Nickrent_4310)	(Cecarria_obtusifolia|EU544321|Nickrent_4562	(Loranthus_europaeus|L24153|UNKNOWN	(Loranthus_delavayi|JQ613220|UNKNOWN	(Loranthus_kaoi|JQ613221|UNKNOWN	Loranthus_odoratus|EU544331|Nickrent_4977)))))	(((((((((Englerina_woodfordioides|L24140|UNKNOWN	(Tapinanthus_quinquangulus|L24422|UNKNOWN	Oliverella_rubroviridis|EU544337|Nickrent_4330))	(Emelianthe_panganensis|EU544326|Nickrent_4889	(Globimetula_dinklagei|AF039076|UNKNOWN	(((Actinanthella_menyharthii|EU544313|Nickrent_4375	Agelanthus_sansibarensis|U59946|UNKNOWN)	(Moquiniella_rubra|AF039078|UNKNOWN	Helixanthera_kirkii|AF039077|UNKNOWN))	((Oncocalyx_sulfureus|EU544339|Nickrent_2850	Oncella_ambigua|EU544338|Nickrent_4673)	Phragmanthera_crassicaulis|EU544341|Nickrent_3037)))))	Berhautia_senegalensis|EU544320|Nickrent_4576)	Erianthemum_dregei|L25679|UNKNOWN)	((Plicosepalus_sagittifolius|EU544342|Nickrent_2852	(Socratina_bemarivensis|EU544347|Nickrent_4179	Vanwykia_remota|EU544351|Nickrent_4331))	((Taxillus_chinensis|EU544350|Nickrent_4032	(Dendrophthoe_curvata|EU544325|Nickrent_4012	(Decaisnina_hollrungii|AF039074|UNKNOWN	(Dendrophthoe_curvata|AY957441|Nickrent_2787	Dendrophthoe_curvata|L26491|UNKNOWN))))	Bakerella_sp_|EU544318|Nickrent_4161)))	((Scurrula_parasitica|EU544345|Nickrent_4004	Scurrula_pulverulenta|EU544344|Nickrent_4159)	Scurrula_ferruginea|EU544343|Nickrent_4008))	((Benthamina_alyxifolia|EU544319|Nickrent_4127
((((Amylotheca_duthieana|EU544316|Nickrent_4022	Loxanthera_speciosa|EU544332|Nickrent_4026)	(Nuytsia_floribunda|DQ790103|D_Nickrent_2747	Decaisnina_triflora|EU544324|Nickrent_4491))	(Tupeia_antarctica|L24425|UNKNOWN	((Desmaria_mutabilis|EF464465|Nickrent_4510A	(Tristerix_corymbosus|EF464467|Nickrent_4129	Aetanthus_nodosus|EU544314|Nickrent_4561))	(((Phthirusa_pyrifolia|L24412|UNKNOWN	((Tripodanthus_acutifolius|L24424|UNKNOWN	(Oryctanthus_occidentalis|L24408|UNKNOWN	Dendropemon_bicolor|AF039075|UNKNOWN))	((Psittacanthus_angustifolius|L24414|UNKNOWN	(Struthanthus_oerstedii|L24421|UNKNOWN	Struthanthus_woodsonii|EU544349|Nickrent_2761))	Cladocolea_gracilis|EU544322|Nickrent_3066)))	((Cecarria_obtusifolia|EU544321|Nickrent_4562	(Loranthus_europaeus|L24153|UNKNOWN	(Loranthus_delavayi|JQ613220|UNKNOWN	(Loranthus_kaoi|JQ613221|UNKNOWN	Loranthus_odoratus|EU544331|Nickrent_4977))))	((Ileostylus_micranthus|EU544329|Nickrent_2741	Muellerina_eucalyptoides|EU544335|Nickrent_4310)	((((Bakerella_sp_|EU544318|Nickrent_4161	(Socratina_bemarivensis|EU544347|Nickrent_4179	Vanwykia_remota|EU544351|Nickrent_4331))	((Dendrophthoe_curvata|EU544325|Nickrent_4012	(Decaisnina_hollrungii|AF039074|UNKNOWN	(Dendrophthoe_curvata|AY957441|Nickrent_2787	Dendrophthoe_curvata|L26491|UNKNOWN)))	Plicosepalus_sagittifolius|EU544342|Nickrent_2852))	((Taxillus_chinensis|EU544350|Nickrent_4032	((Scurrula_parasitica|EU544345|Nickrent_4004	Scurrula_pulverulenta|EU544344|Nickrent_4159)	Scurrula_ferruginea|EU544343|Nickrent_4008))	((((Erianthemum_dregei|L25679|UNKNOWN	Oncella_ambigua|EU544338|Nickrent_4673)	((Phragmanthera_crassicaulis|EU544341|Nickrent_3037	Berhautia_senegalensis|EU544320|Nickrent_4576)	((Moquiniella_rubra|AF039078|UNKNOWN	Helixanthera_kirkii|AF039077|UNKNOWN)	((Englerina_woodfordioides|L24140|UNKNOWN	(Tapinanthus_quinquangulus|L24422|UNKNOWN	Oliverella_rubroviridis|EU544337|Nickrent_4330))	(Actinanthella_menyharthii|EU544313|Nickrent_4375	(Oncocalyx_sulfureus|EU544339|Nickrent_2850	Agelanthus_sansibarensis|U59946|UNKNOWN))))))	Emelianthe_panganensis|EU544326|Nickrent_4889)	Globimetula_dinklagei|AF039076|UNKNOWN)))	(((Oedina_pendens|EU544336|Nickrent_4329
(((Desmaria_mutabilis|EF464465|Nickrent_4510A	Aetanthus_nodosus|EU544314|Nickrent_4561)	((((Phthirusa_pyrifolia|L24412|UNKNOWN	(Tripodanthus_acutifolius|L24424|UNKNOWN	((Oryctanthus_occidentalis|L24408|UNKNOWN	Dendropemon_bicolor|AF039075|UNKNOWN)	((Psittacanthus_angustifolius|L24414|UNKNOWN	(Struthanthus_oerstedii|L24421|UNKNOWN	Struthanthus_woodsonii|EU544349|Nickrent_2761))	Cladocolea_gracilis|EU544322|Nickrent_3066))))	(((((Bakerella_sp_|EU544318|Nickrent_4161	((Socratina_bemarivensis|EU544347|Nickrent_4179	Vanwykia_remota|EU544351|Nickrent_4331)	(((Dendrophthoe_curvata|AY957441|Nickrent_2787	Dendrophthoe_curvata|EU544325|Nickrent_4012)	(Decaisnina_hollrungii|AF039074|UNKNOWN	Dendrophthoe_curvata|L26491|UNKNOWN))	Plicosepalus_sagittifolius|EU544342|Nickrent_2852)))	((Taxillus_chinensis|EU544350|Nickrent_4032	((Scurrula_parasitica|EU544345|Nickrent_4004	Scurrula_pulverulenta|EU544344|Nickrent_4159)	Scurrula_ferruginea|EU544343|Nickrent_4008))	((Emelianthe_panganensis|EU544326|Nickrent_4889	((Phragmanthera_crassicaulis|EU544341|Nickrent_3037	Berhautia_senegalensis|EU544320|Nickrent_4576)	((Oncella_ambigua|EU544338|Nickrent_4673	(Moquiniella_rubra|AF039078|UNKNOWN	Helixanthera_kirkii|AF039077|UNKNOWN))	(((Oliverella_rubroviridis|EU544337|Nickrent_4330	(Englerina_woodfordioides|L24140|UNKNOWN	Tapinanthus_quinquangulus|L24422|UNKNOWN))	((Agelanthus_sansibarensis|U59946|UNKNOWN	Oncocalyx_sulfureus|EU544339|Nickrent_2850)	Actinanthella_menyharthii|EU544313|Nickrent_4375))	Globimetula_dinklagei|AF039076|UNKNOWN))))	Erianthemum_dregei|L25679|UNKNOWN)))	((((Dactyliophora_novae_guineae|EU544323|Nickrent_4563	(Baratranthus_axanthus|EU544317|Nickrent_4029	Benthamina_alyxifolia|EU544319|Nickrent_4127))	Helixanthera_cylindrica|EU544327|Nickrent_4037)	(Diplatia_furcata|L24088|UNKNOWN	Amyema_glabrum|AF039073|UNKNOWN))	Amyema_queenslandicum|EU544315|Nickrent_2788))	((Oedina_pendens|EU544336|Nickrent_4329	(Cecarria_obtusifolia|EU544321|Nickrent_4562	(Loranthus_europaeus|L24153|UNKNOWN	(Loranthus_odoratus|EU544331|Nickrent_4977	(Loranthus_delavayi|JQ613220|UNKNOWN	Loranthus_kaoi|JQ613221|UNKNOWN)))))	(Ileostylus_micranthus|EU544329|Nickrent_2741
(Lepidaria_cf_forbesii|EU544330|Nickrent_4044	((((Lysiana_exocarpi|L24154|UNKNOWN	Lysiana_filifolia|EU544333|Nickrent_4449)	Sogerianthe_sessiflora|EU544348|Nickrent_4467)	(((Macrosolen_cochinchinensis|EU544334|Nickrent_4038	(Amylotheca_duthieana|EU544316|Nickrent_4022	Loxanthera_speciosa|EU544332|Nickrent_4026))	Decaisnina_triflora|EU544324|Nickrent_4491)	(Gaiadendron_punctatum|L24143|UNKNOWN	Nuytsia_floribunda|DQ790103|D_Nickrent_2747)))	((Desmaria_mutabilis|EF464465|Nickrent_4510A	Aetanthus_nodosus|EU544314|Nickrent_4561)	(((Peraxilla_tetrapetala|EU544340|Nickrent_2744	((Tripodanthus_acutifolius|L24424|UNKNOWN	Tristerix_corymbosus|EF464467|Nickrent_4129)	Atkinsonia_ligustrina|EF464464|Nickrent_4344))	(((((Loranthus_europaeus|L24153|UNKNOWN	((Loranthus_kaoi|JQ613221|UNKNOWN	Loranthus_delavayi|JQ613220|UNKNOWN)	Loranthus_odoratus|EU544331|Nickrent_4977))	(Oedina_pendens|EU544336|Nickrent_4329	(Ileostylus_micranthus|EU544329|Nickrent_2741	Muellerina_eucalyptoides|EU544335|Nickrent_4310)))	((Cecarria_obtusifolia|EU544321|Nickrent_4562	Amyema_queenslandicum|EU544315|Nickrent_2788)	((Dactyliophora_novae_guineae|EU544323|Nickrent_4563	(Diplatia_furcata|L24088|UNKNOWN	Amyema_glabrum|AF039073|UNKNOWN))	(((Taxillus_chinensis|EU544350|Nickrent_4032	((Decaisnina_hollrungii|AF039074|UNKNOWN	(Dendrophthoe_curvata|L26491|UNKNOWN	Dendrophthoe_curvata|AY957441|Nickrent_2787))	Dendrophthoe_curvata|EU544325|Nickrent_4012))	(Plicosepalus_sagittifolius|EU544342|Nickrent_2852	((Helixanthera_kirkii|AF039077|UNKNOWN	((Berhautia_senegalensis|EU544320|Nickrent_4576	Erianthemum_dregei|L25679|UNKNOWN)	(Emelianthe_panganensis|EU544326|Nickrent_4889	(((Moquiniella_rubra|AF039078|UNKNOWN	((Englerina_woodfordioides|L24140|UNKNOWN	(Tapinanthus_quinquangulus|L24422|UNKNOWN	Oliverella_rubroviridis|EU544337|Nickrent_4330))	((Agelanthus_sansibarensis|U59946|UNKNOWN	Oncocalyx_sulfureus|EU544339|Nickrent_2850)	Actinanthella_menyharthii|EU544313|Nickrent_4375)))	Phragmanthera_crassicaulis|EU544341|Nickrent_3037)	(Oncella_ambigua|EU544338|Nickrent_4673	((Socratina_bemarivensis|EU544347|Nickrent_4179	Vanwykia_remota|EU544351|Nickrent_4331)	Globimetula_dinklagei|AF039076|UNKNOWN))))))
((Decaisnina_triflora|EU544324|Nickrent_4491	((Lysiana_exocarpi|L24154|UNKNOWN	Lysiana_filifolia|EU544333|Nickrent_4449)	Macrosolen_cochinchinensis|EU544334|Nickrent_4038))	(((Lepidaria_cf_forbesii|EU544330|Nickrent_4044	Gaiadendron_punctatum|L24143|UNKNOWN)	(Peraxilla_tetrapetala|EU544340|Nickrent_2744	((Atkinsonia_ligustrina|EF464464|Nickrent_4344	(((Oryctanthus_occidentalis|L24408|UNKNOWN	Dendropemon_bicolor|AF039075|UNKNOWN)	((Struthanthus_oerstedii|L24421|UNKNOWN	Struthanthus_woodsonii|EU544349|Nickrent_2761)	(Cladocolea_gracilis|EU544322|Nickrent_3066	Psittacanthus_angustifolius|L24414|UNKNOWN)))	Tripodanthus_acutifolius|L24424|UNKNOWN))	(((((Helicanthes_elastica|EU544328|Nickrent_4906	Ligaria_cuneifolia|L24152|UNKNOWN)	Phthirusa_pyrifolia|L24412|UNKNOWN)	(((Cecarria_obtusifolia|EU544321|Nickrent_4562	(Notanthera_heterophylla|EF464466|Nickrent_4372	Septulina_glauca|EU544346|Nickrent_4089))	(Oedina_pendens|EU544336|Nickrent_4329	(Loranthus_europaeus|L24153|UNKNOWN	(Loranthus_delavayi|JQ613220|UNKNOWN	(Loranthus_odoratus|EU544331|Nickrent_4977	Loranthus_kaoi|JQ613221|UNKNOWN)))))	((Ileostylus_micranthus|EU544329|Nickrent_2741	((Amylotheca_duthieana|EU544316|Nickrent_4022	Loxanthera_speciosa|EU544332|Nickrent_4026)	Muellerina_eucalyptoides|EU544335|Nickrent_4310))	(((Taxillus_chinensis|EU544350|Nickrent_4032	(Plicosepalus_sagittifolius|EU544342|Nickrent_2852	((Decaisnina_hollrungii|AF039074|UNKNOWN	(Dendrophthoe_curvata|L26491|UNKNOWN	Dendrophthoe_curvata|AY957441|Nickrent_2787))	Dendrophthoe_curvata|EU544325|Nickrent_4012)))	((((Englerina_woodfordioides|L24140|UNKNOWN	Tapinanthus_quinquangulus|L24422|UNKNOWN)	Oliverella_rubroviridis|EU544337|Nickrent_4330)	((Helixanthera_kirkii|AF039077|UNKNOWN	(Erianthemum_dregei|L25679|UNKNOWN	(Emelianthe_panganensis|EU544326|Nickrent_4889	(Oncella_ambigua|EU544338|Nickrent_4673	(Phragmanthera_crassicaulis|EU544341|Nickrent_3037	(((Socratina_bemarivensis|EU544347|Nickrent_4179	Vanwykia_remota|EU544351|Nickrent_4331)	Globimetula_dinklagei|AF039076|UNKNOWN)	(((Agelanthus_sansibarensis|U59946|UNKNOWN	Oncocalyx_sulfureus|EU544339|Nickrent_2850)	Actinanthella_menyharthii|EU544313|Nickrent_4375)
(((((Helicanthes_elastica|EU544328|Nickrent_4906	Ligaria_cuneifolia|L24152|UNKNOWN)	Peraxilla_tetrapetala|EU544340|Nickrent_2744)	(Atkinsonia_ligustrina|EF464464|Nickrent_4344	(Tristerix_corymbosus|EF464467|Nickrent_4129	Tripodanthus_acutifolius|L24424|UNKNOWN)))	(((((Oryctanthus_occidentalis|L24408|UNKNOWN	Dendropemon_bicolor|AF039075|UNKNOWN)	((Cecarria_obtusifolia|EU544321|Nickrent_4562	(Loranthus_europaeus|L24153|UNKNOWN	(Loranthus_delavayi|JQ613220|UNKNOWN	(Loranthus_odoratus|EU544331|Nickrent_4977	Loranthus_kaoi|JQ613221|UNKNOWN))))	((((((Englerina_woodfordioides|L24140|UNKNOWN	(Tapinanthus_quinquangulus|L24422|UNKNOWN	Oliverella_rubroviridis|EU544337|Nickrent_4330))	(((Scurrula_pulverulenta|EU544344|Nickrent_4159	Scurrula_parasitica|EU544345|Nickrent_4004)	Scurrula_ferruginea|EU544343|Nickrent_4008)	Taxillus_chinensis|EU544350|Nickrent_4032))	((Decaisnina_hollrungii|AF039074|UNKNOWN	(Dendrophthoe_curvata|L26491|UNKNOWN	Dendrophthoe_curvata|AY957441|Nickrent_2787))	Dendrophthoe_curvata|EU544325|Nickrent_4012))	((Helixanthera_kirkii|AF039077|UNKNOWN	(Socratina_bemarivensis|EU544347|Nickrent_4179	Vanwykia_remota|EU544351|Nickrent_4331))	(Globimetula_dinklagei|AF039076|UNKNOWN	(Erianthemum_dregei|L25679|UNKNOWN	(Emelianthe_panganensis|EU544326|Nickrent_4889	((((Agelanthus_sansibarensis|U59946|UNKNOWN	Actinanthella_menyharthii|EU544313|Nickrent_4375)	((Berhautia_senegalensis|EU544320|Nickrent_4576	(Plicosepalus_sagittifolius|EU544342|Nickrent_2852	(Oncella_ambigua|EU544338|Nickrent_4673	Oncocalyx_sulfureus|EU544339|Nickrent_2850)))	Phragmanthera_crassicaulis|EU544341|Nickrent_3037))	Bakerella_sp_|EU544318|Nickrent_4161)	Moquiniella_rubra|AF039078|UNKNOWN))))))	((((Amyema_queenslandicum|EU544315|Nickrent_2788	Benthamina_alyxifolia|EU544319|Nickrent_4127)	Helixanthera_cylindrica|EU544327|Nickrent_4037)	(Dactyliophora_novae_guineae|EU544323|Nickrent_4563	(Diplatia_furcata|L24088|UNKNOWN	Amyema_glabrum|AF039073|UNKNOWN)))	Baratranthus_axanthus|EU544317|Nickrent_4029))	((Muellerina_eucalyptoides|EU544335|Nickrent_4310	Ileostylus_micranthus|EU544329|Nickrent_2741)	(Oedina_pendens|EU544336|Nickrent_4329	Sogerianthe_sessiflora|EU544348|Nickrent_4467)))))
((Desmaria_mutabilis|EF464465|Nickrent_4510A	((((((Lepidaria_cf_forbesii|EU544330|Nickrent_4044	Gaiadendron_punctatum|L24143|UNKNOWN)	(Notanthera_heterophylla|EF464466|Nickrent_4372	Septulina_glauca|EU544346|Nickrent_4089))	((Amylotheca_duthieana|EU544316|Nickrent_4022	Loxanthera_speciosa|EU544332|Nickrent_4026)	Macrosolen_cochinchinensis|EU544334|Nickrent_4038))	Nuytsia_floribunda|DQ790103|D_Nickrent_2747)	((((Tripodanthus_acutifolius|L24424|UNKNOWN	(((Lysiana_exocarpi|L24154|UNKNOWN	Lysiana_filifolia|EU544333|Nickrent_4449)	(Oryctanthus_occidentalis|L24408|UNKNOWN	Dendropemon_bicolor|AF039075|UNKNOWN))	((Struthanthus_woodsonii|EU544349|Nickrent_2761	(Psittacanthus_angustifolius|L24414|UNKNOWN	Struthanthus_oerstedii|L24421|UNKNOWN))	Cladocolea_gracilis|EU544322|Nickrent_3066)))	((Helicanthes_elastica|EU544328|Nickrent_4906	Ligaria_cuneifolia|L24152|UNKNOWN)	Peraxilla_tetrapetala|EU544340|Nickrent_2744))	Atkinsonia_ligustrina|EF464464|Nickrent_4344)	Tristerix_corymbosus|EF464467|Nickrent_4129))	(Phthirusa_pyrifolia|L24412|UNKNOWN	(Aetanthus_nodosus|EU544314|Nickrent_4561	(((((((Plicosepalus_sagittifolius|EU544342|Nickrent_2852	Bakerella_sp_|EU544318|Nickrent_4161)	((Decaisnina_hollrungii|AF039074|UNKNOWN	(Dendrophthoe_curvata|L26491|UNKNOWN	Dendrophthoe_curvata|AY957441|Nickrent_2787))	Dendrophthoe_curvata|EU544325|Nickrent_4012))	((Scurrula_pulverulenta|EU544344|Nickrent_4159	(Scurrula_parasitica|EU544345|Nickrent_4004	Scurrula_ferruginea|EU544343|Nickrent_4008))	Taxillus_chinensis|EU544350|Nickrent_4032))	(((((((Phragmanthera_crassicaulis|EU544341|Nickrent_3037	((Socratina_bemarivensis|EU544347|Nickrent_4179	Vanwykia_remota|EU544351|Nickrent_4331)	Agelanthus_sansibarensis|U59946|UNKNOWN))	(Globimetula_dinklagei|AF039076|UNKNOWN	((Oncella_ambigua|EU544338|Nickrent_4673	Oncocalyx_sulfureus|EU544339|Nickrent_2850)	(Helixanthera_kirkii|AF039077|UNKNOWN	Moquiniella_rubra|AF039078|UNKNOWN))))	Emelianthe_panganensis|EU544326|Nickrent_4889)	(Englerina_woodfordioides|L24140|UNKNOWN	(Tapinanthus_quinquangulus|L24422|UNKNOWN	Oliverella_rubroviridis|EU544337|Nickrent_4330)))	Berhautia_senegalensis|EU544320|Nickrent_4576)	Erianthemum_dregei|L25679|UNKNOWN)
(((Helicanthes_elastica|EU544328|Nickrent_4906	Ligaria_cuneifolia|L24152|UNKNOWN)	Peraxilla_tetrapetala|EU544340|Nickrent_2744)	(((Oedina_pendens|EU544336|Nickrent_4329	((((Baratranthus_axanthus|EU544317|Nickrent_4029	(Amyema_queenslandicum|EU544315|Nickrent_2788	Benthamina_alyxifolia|EU544319|Nickrent_4127))	((Helixanthera_cylindrica|EU544327|Nickrent_4037	(Dactyliophora_novae_guineae|EU544323|Nickrent_4563	(Diplatia_furcata|L24088|UNKNOWN	Amyema_glabrum|AF039073|UNKNOWN)))	(((Bakerella_sp_|EU544318|Nickrent_4161	(((Decaisnina_hollrungii|AF039074|UNKNOWN	(Dendrophthoe_curvata|L26491|UNKNOWN	Dendrophthoe_curvata|AY957441|Nickrent_2787))	Dendrophthoe_curvata|EU544325|Nickrent_4012)	Plicosepalus_sagittifolius|EU544342|Nickrent_2852))	((Berhautia_senegalensis|EU544320|Nickrent_4576	Erianthemum_dregei|L25679|UNKNOWN)	(((Globimetula_dinklagei|AF039076|UNKNOWN	(((Socratina_bemarivensis|EU544347|Nickrent_4179	Vanwykia_remota|EU544351|Nickrent_4331)	(Actinanthella_menyharthii|EU544313|Nickrent_4375	Agelanthus_sansibarensis|U59946|UNKNOWN))	((Oncella_ambigua|EU544338|Nickrent_4673	Oncocalyx_sulfureus|EU544339|Nickrent_2850)	Phragmanthera_crassicaulis|EU544341|Nickrent_3037)))	(Helixanthera_kirkii|AF039077|UNKNOWN	Moquiniella_rubra|AF039078|UNKNOWN))	Emelianthe_panganensis|EU544326|Nickrent_4889)))	(((Englerina_woodfordioides|L24140|UNKNOWN	(Tapinanthus_quinquangulus|L24422|UNKNOWN	Oliverella_rubroviridis|EU544337|Nickrent_4330))	(Scurrula_pulverulenta|EU544344|Nickrent_4159	(Scurrula_parasitica|EU544345|Nickrent_4004	Scurrula_ferruginea|EU544343|Nickrent_4008)))	Taxillus_chinensis|EU544350|Nickrent_4032))))	(Cecarria_obtusifolia|EU544321|Nickrent_4562	(Loranthus_europaeus|L24153|UNKNOWN	((Loranthus_delavayi|JQ613220|UNKNOWN	Loranthus_kaoi|JQ613221|UNKNOWN)	Loranthus_odoratus|EU544331|Nickrent_4977))))	(Muellerina_eucalyptoides|EU544335|Nickrent_4310	Ileostylus_micranthus|EU544329|Nickrent_2741)))	((Atkinsonia_ligustrina|EF464464|Nickrent_4344	(Tristerix_corymbosus|EF464467|Nickrent_4129	Aetanthus_nodosus|EU544314|Nickrent_4561))	(Desmaria_mutabilis|EF464465|Nickrent_4510A	((((Struthanthus_woodsonii|EU544349|Nickrent_2761	Struthanthus_oerstedii|L24421|UNKNOWN)
(((Atkinsonia_ligustrina|EF464464|Nickrent_4344	(Tristerix_corymbosus|EF464467|Nickrent_4129	(((Phthirusa_pyrifolia|L24412|UNKNOWN	(Oryctanthus_occidentalis|L24408|UNKNOWN	Dendropemon_bicolor|AF039075|UNKNOWN))	(((Struthanthus_woodsonii|EU544349|Nickrent_2761	Struthanthus_oerstedii|L24421|UNKNOWN)	Cladocolea_gracilis|EU544322|Nickrent_3066)	Psittacanthus_angustifolius|L24414|UNKNOWN))	Tripodanthus_acutifolius|L24424|UNKNOWN)))	(Tupeia_antarctica|L24425|UNKNOWN	((((((Loranthus_europaeus|L24153|UNKNOWN	(Loranthus_delavayi|JQ613220|UNKNOWN	(Loranthus_kaoi|JQ613221|UNKNOWN	Loranthus_odoratus|EU544331|Nickrent_4977)))	(Ileostylus_micranthus|EU544329|Nickrent_2741	Muellerina_eucalyptoides|EU544335|Nickrent_4310))	(Cecarria_obtusifolia|EU544321|Nickrent_4562	((((Baratranthus_axanthus|EU544317|Nickrent_4029	((((Socratina_bemarivensis|EU544347|Nickrent_4179	Vanwykia_remota|EU544351|Nickrent_4331)	(Globimetula_dinklagei|AF039076|UNKNOWN	(Emelianthe_panganensis|EU544326|Nickrent_4889	(((((Oncella_ambigua|EU544338|Nickrent_4673	Oncocalyx_sulfureus|EU544339|Nickrent_2850)	(Helixanthera_kirkii|AF039077|UNKNOWN	Moquiniella_rubra|AF039078|UNKNOWN))	(Actinanthella_menyharthii|EU544313|Nickrent_4375	Agelanthus_sansibarensis|U59946|UNKNOWN))	(Phragmanthera_crassicaulis|EU544341|Nickrent_3037	Berhautia_senegalensis|EU544320|Nickrent_4576))	Erianthemum_dregei|L25679|UNKNOWN))))	(Bakerella_sp_|EU544318|Nickrent_4161	((((Englerina_woodfordioides|L24140|UNKNOWN	(Tapinanthus_quinquangulus|L24422|UNKNOWN	Oliverella_rubroviridis|EU544337|Nickrent_4330))	((Scurrula_pulverulenta|EU544344|Nickrent_4159	Scurrula_ferruginea|EU544343|Nickrent_4008)	Scurrula_parasitica|EU544345|Nickrent_4004))	Taxillus_chinensis|EU544350|Nickrent_4032)	((Decaisnina_hollrungii|AF039074|UNKNOWN	(Dendrophthoe_curvata|L26491|UNKNOWN	Dendrophthoe_curvata|AY957441|Nickrent_2787))	Dendrophthoe_curvata|EU544325|Nickrent_4012))))	Plicosepalus_sagittifolius|EU544342|Nickrent_2852))	((Dactyliophora_novae_guineae|EU544323|Nickrent_4563	(Diplatia_furcata|L24088|UNKNOWN	Amyema_glabrum|AF039073|UNKNOWN))	Helixanthera_cylindrica|EU544327|Nickrent_4037))	Benthamina_alyxifolia|EU544319|Nickrent_4127)
(((((Lepidaria_cf_forbesii|EU544330|Nickrent_4044	Macrosolen_cochinchinensis|EU544334|Nickrent_4038)	((Helicanthes_elastica|EU544328|Nickrent_4906	(((Lysiana_exocarpi|L24154|UNKNOWN	Lysiana_filifolia|EU544333|Nickrent_4449)	Sogerianthe_sessiflora|EU544348|Nickrent_4467)	Decaisnina_triflora|EU544324|Nickrent_4491))	(Amylotheca_duthieana|EU544316|Nickrent_4022	Loxanthera_speciosa|EU544332|Nickrent_4026)))	(Nuytsia_floribunda|DQ790103|D_Nickrent_2747	Gaiadendron_punctatum|L24143|UNKNOWN))	(((Desmaria_mutabilis|EF464465|Nickrent_4510A	Aetanthus_nodosus|EU544314|Nickrent_4561)	Tupeia_antarctica|L24425|UNKNOWN)	(Tristerix_corymbosus|EF464467|Nickrent_4129	(((((((((Cecarria_obtusifolia|EU544321|Nickrent_4562	(Loranthus_europaeus|L24153|UNKNOWN	(Loranthus_odoratus|EU544331|Nickrent_4977	(Loranthus_delavayi|JQ613220|UNKNOWN	Loranthus_kaoi|JQ613221|UNKNOWN))))	Muellerina_eucalyptoides|EU544335|Nickrent_4310)	Ileostylus_micranthus|EU544329|Nickrent_2741)	((((Scurrula_parasitica|EU544345|Nickrent_4004	(Scurrula_ferruginea|EU544343|Nickrent_4008	Taxillus_chinensis|EU544350|Nickrent_4032))	Scurrula_pulverulenta|EU544344|Nickrent_4159)	(((((Berhautia_senegalensis|EU544320|Nickrent_4576	Erianthemum_dregei|L25679|UNKNOWN)	(Emelianthe_panganensis|EU544326|Nickrent_4889	((Moquiniella_rubra|AF039078|UNKNOWN	(Actinanthella_menyharthii|EU544313|Nickrent_4375	Agelanthus_sansibarensis|U59946|UNKNOWN))	((Oncella_ambigua|EU544338|Nickrent_4673	Oncocalyx_sulfureus|EU544339|Nickrent_2850)	Phragmanthera_crassicaulis|EU544341|Nickrent_3037))))	Globimetula_dinklagei|AF039076|UNKNOWN)	(Helixanthera_kirkii|AF039077|UNKNOWN	(Englerina_woodfordioides|L24140|UNKNOWN	(Tapinanthus_quinquangulus|L24422|UNKNOWN	Oliverella_rubroviridis|EU544337|Nickrent_4330))))	(((Decaisnina_hollrungii|AF039074|UNKNOWN	(Dendrophthoe_curvata|L26491|UNKNOWN	Dendrophthoe_curvata|AY957441|Nickrent_2787))	Dendrophthoe_curvata|EU544325|Nickrent_4012)	((Socratina_bemarivensis|EU544347|Nickrent_4179	Vanwykia_remota|EU544351|Nickrent_4331)	(Bakerella_sp_|EU544318|Nickrent_4161	Plicosepalus_sagittifolius|EU544342|Nickrent_2852)))))	(((Dactyliophora_novae_guineae|EU544323|Nickrent_4563	((Oedina_pendens|EU544336|Nickrent_4329
(Peraxilla_tetrapetala|EU544340|Nickrent_2744	((((Ligaria_cuneifolia|L24152|UNKNOWN	Tristerix_corymbosus|EF464467|Nickrent_4129)	(((Ileostylus_micranthus|EU544329|Nickrent_2741	Muellerina_eucalyptoides|EU544335|Nickrent_4310)	Oedina_pendens|EU544336|Nickrent_4329)	((Cecarria_obtusifolia|EU544321|Nickrent_4562	(Loranthus_europaeus|L24153|UNKNOWN	(Loranthus_delavayi|JQ613220|UNKNOWN	(Loranthus_odoratus|EU544331|Nickrent_4977	Loranthus_kaoi|JQ613221|UNKNOWN))))	(((Dactyliophora_novae_guineae|EU544323|Nickrent_4563	(Amyema_glabrum|AF039073|UNKNOWN	Diplatia_furcata|L24088|UNKNOWN))	(((Taxillus_chinensis|EU544350|Nickrent_4032	(Dendrophthoe_curvata|EU544325|Nickrent_4012	(Decaisnina_hollrungii|AF039074|UNKNOWN	(Dendrophthoe_curvata|L26491|UNKNOWN	Dendrophthoe_curvata|AY957441|Nickrent_2787))))	((Bakerella_sp_|EU544318|Nickrent_4161	(Berhautia_senegalensis|EU544320|Nickrent_4576	Plicosepalus_sagittifolius|EU544342|Nickrent_2852))	((Scurrula_pulverulenta|EU544344|Nickrent_4159	(Scurrula_parasitica|EU544345|Nickrent_4004	Scurrula_ferruginea|EU544343|Nickrent_4008))	(Helixanthera_kirkii|AF039077|UNKNOWN	(Emelianthe_panganensis|EU544326|Nickrent_4889	((Erianthemum_dregei|L25679|UNKNOWN	(Socratina_bemarivensis|EU544347|Nickrent_4179	Vanwykia_remota|EU544351|Nickrent_4331))	(Globimetula_dinklagei|AF039076|UNKNOWN	((Phragmanthera_crassicaulis|EU544341|Nickrent_3037	(Oncella_ambigua|EU544338|Nickrent_4673	Oncocalyx_sulfureus|EU544339|Nickrent_2850))	(((Oliverella_rubroviridis|EU544337|Nickrent_4330	Tapinanthus_quinquangulus|L24422|UNKNOWN)	Englerina_woodfordioides|L24140|UNKNOWN)	(Moquiniella_rubra|AF039078|UNKNOWN	(Agelanthus_sansibarensis|U59946|UNKNOWN	Actinanthella_menyharthii|EU544313|Nickrent_4375)))))))))))	((Benthamina_alyxifolia|EU544319|Nickrent_4127	Baratranthus_axanthus|EU544317|Nickrent_4029)	Helixanthera_cylindrica|EU544327|Nickrent_4037)))	Amyema_queenslandicum|EU544315|Nickrent_2788))))	(Tupeia_antarctica|L24425|UNKNOWN	(Atkinsonia_ligustrina|EF464464|Nickrent_4344	((Desmaria_mutabilis|EF464465|Nickrent_4510A	Aetanthus_nodosus|EU544314|Nickrent_4561)	((Phthirusa_pyrifolia|L24412|UNKNOWN	((Struthanthus_oerstedii|L24421|UNKNOWN
(((Helicanthes_elastica|EU544328|Nickrent_4906	Ligaria_cuneifolia|L24152|UNKNOWN)	Peraxilla_tetrapetala|EU544340|Nickrent_2744)	(((((Ileostylus_micranthus|EU544329|Nickrent_2741	Muellerina_eucalyptoides|EU544335|Nickrent_4310)	Oedina_pendens|EU544336|Nickrent_4329)	((Loranthus_europaeus|L24153|UNKNOWN	(Loranthus_kaoi|JQ613221|UNKNOWN	(Loranthus_delavayi|JQ613220|UNKNOWN	Loranthus_odoratus|EU544331|Nickrent_4977)))	(((Helixanthera_cylindrica|EU544327|Nickrent_4037	(Dactyliophora_novae_guineae|EU544323|Nickrent_4563	(Amyema_glabrum|AF039073|UNKNOWN	Diplatia_furcata|L24088|UNKNOWN)))	(Cecarria_obtusifolia|EU544321|Nickrent_4562	((Amyema_queenslandicum|EU544315|Nickrent_2788	Benthamina_alyxifolia|EU544319|Nickrent_4127)	Baratranthus_axanthus|EU544317|Nickrent_4029)))	((((Scurrula_pulverulenta|EU544344|Nickrent_4159	Scurrula_parasitica|EU544345|Nickrent_4004)	Taxillus_chinensis|EU544350|Nickrent_4032)	(((Emelianthe_panganensis|EU544326|Nickrent_4889	(Globimetula_dinklagei|AF039076|UNKNOWN	((Phragmanthera_crassicaulis|EU544341|Nickrent_3037	(Oncella_ambigua|EU544338|Nickrent_4673	Oncocalyx_sulfureus|EU544339|Nickrent_2850))	(Moquiniella_rubra|AF039078|UNKNOWN	(((Oliverella_rubroviridis|EU544337|Nickrent_4330	Tapinanthus_quinquangulus|L24422|UNKNOWN)	Englerina_woodfordioides|L24140|UNKNOWN)	(Actinanthella_menyharthii|EU544313|Nickrent_4375	Agelanthus_sansibarensis|U59946|UNKNOWN))))))	(Helixanthera_kirkii|AF039077|UNKNOWN	(Socratina_bemarivensis|EU544347|Nickrent_4179	Vanwykia_remota|EU544351|Nickrent_4331)))	Erianthemum_dregei|L25679|UNKNOWN))	(((Dendrophthoe_curvata|EU544325|Nickrent_4012	(Decaisnina_hollrungii|AF039074|UNKNOWN	(Dendrophthoe_curvata|L26491|UNKNOWN	Dendrophthoe_curvata|AY957441|Nickrent_2787)))	Scurrula_ferruginea|EU544343|Nickrent_4008)	((Plicosepalus_sagittifolius|EU544342|Nickrent_2852	Berhautia_senegalensis|EU544320|Nickrent_4576)	Bakerella_sp_|EU544318|Nickrent_4161))))))	(((Tristerix_corymbosus|EF464467|Nickrent_4129	((((Dendropemon_bicolor|AF039075|UNKNOWN	Oryctanthus_occidentalis|L24408|UNKNOWN)	(Phthirusa_pyrifolia|L24412|UNKNOWN	((Cladocolea_gracilis|EU544322|Nickrent_3066	Psittacanthus_angustifolius|L24414|UNKNOWN)
(Tupeia_antarctica|L24425|UNKNOWN	((((((((Struthanthus_oerstedii|L24421|UNKNOWN	Struthanthus_woodsonii|EU544349|Nickrent_2761)	Tripodanthus_acutifolius|L24424|UNKNOWN)	((Psittacanthus_angustifolius|L24414|UNKNOWN	(Dendropemon_bicolor|AF039075|UNKNOWN	Oryctanthus_occidentalis|L24408|UNKNOWN))	(Cladocolea_gracilis|EU544322|Nickrent_3066	Phthirusa_pyrifolia|L24412|UNKNOWN)))	Atkinsonia_ligustrina|EF464464|Nickrent_4344)	((Helicanthes_elastica|EU544328|Nickrent_4906	Ligaria_cuneifolia|L24152|UNKNOWN)	Peraxilla_tetrapetala|EU544340|Nickrent_2744))	Tristerix_corymbosus|EF464467|Nickrent_4129)	((Amyema_queenslandicum|EU544315|Nickrent_2788	(((Dactyliophora_novae_guineae|EU544323|Nickrent_4563	(Amyema_glabrum|AF039073|UNKNOWN	Diplatia_furcata|L24088|UNKNOWN))	((((Erianthemum_dregei|L25679|UNKNOWN	Berhautia_senegalensis|EU544320|Nickrent_4576)	((Globimetula_dinklagei|AF039076|UNKNOWN	((((Socratina_bemarivensis|EU544347|Nickrent_4179	Vanwykia_remota|EU544351|Nickrent_4331)	(Phragmanthera_crassicaulis|EU544341|Nickrent_3037	(Oncella_ambigua|EU544338|Nickrent_4673	Oncocalyx_sulfureus|EU544339|Nickrent_2850)))	(Actinanthella_menyharthii|EU544313|Nickrent_4375	Agelanthus_sansibarensis|U59946|UNKNOWN))	(Helixanthera_kirkii|AF039077|UNKNOWN	Moquiniella_rubra|AF039078|UNKNOWN)))	Emelianthe_panganensis|EU544326|Nickrent_4889))	((Scurrula_ferruginea|EU544343|Nickrent_4008	((((Oliverella_rubroviridis|EU544337|Nickrent_4330	Tapinanthus_quinquangulus|L24422|UNKNOWN)	Englerina_woodfordioides|L24140|UNKNOWN)	Scurrula_parasitica|EU544345|Nickrent_4004)	Taxillus_chinensis|EU544350|Nickrent_4032))	(Plicosepalus_sagittifolius|EU544342|Nickrent_2852	((Decaisnina_hollrungii|AF039074|UNKNOWN	(Dendrophthoe_curvata|L26491|UNKNOWN	(Dendrophthoe_curvata|AY957441|Nickrent_2787	Dendrophthoe_curvata|EU544325|Nickrent_4012)))	Bakerella_sp_|EU544318|Nickrent_4161))))	Scurrula_pulverulenta|EU544344|Nickrent_4159))	(Helixanthera_cylindrica|EU544327|Nickrent_4037	(Benthamina_alyxifolia|EU544319|Nickrent_4127	Baratranthus_axanthus|EU544317|Nickrent_4029))))	((Ileostylus_micranthus|EU544329|Nickrent_2741	Muellerina_eucalyptoides|EU544335|Nickrent_4310)	((Cecarria_obtusifolia|EU544321|Nickrent_4562
(Tupeia_antarctica|L24425|UNKNOWN	(((((Notanthera_heterophylla|EF464466|Nickrent_4372	(Septulina_glauca|EU544346|Nickrent_4089	Helicanthes_elastica|EU544328|Nickrent_4906))	((((Taxillus_chinensis|EU544350|Nickrent_4032	(((Scurrula_pulverulenta|EU544344|Nickrent_4159	(Scurrula_parasitica|EU544345|Nickrent_4004	((Decaisnina_hollrungii|AF039074|UNKNOWN	(Dendrophthoe_curvata|L26491|UNKNOWN	Dendrophthoe_curvata|AY957441|Nickrent_2787))	Dendrophthoe_curvata|EU544325|Nickrent_4012)))	Bakerella_sp_|EU544318|Nickrent_4161)	(Scurrula_ferruginea|EU544343|Nickrent_4008	((Helixanthera_kirkii|AF039077|UNKNOWN	(Berhautia_senegalensis|EU544320|Nickrent_4576	(((((Moquiniella_rubra|AF039078|UNKNOWN	Actinanthella_menyharthii|EU544313|Nickrent_4375)	((Oncella_ambigua|EU544338|Nickrent_4673	Oncocalyx_sulfureus|EU544339|Nickrent_2850)	(Englerina_woodfordioides|L24140|UNKNOWN	Agelanthus_sansibarensis|U59946|UNKNOWN)))	(Phragmanthera_crassicaulis|EU544341|Nickrent_3037	(Globimetula_dinklagei|AF039076|UNKNOWN	(Socratina_bemarivensis|EU544347|Nickrent_4179	Vanwykia_remota|EU544351|Nickrent_4331))))	Emelianthe_panganensis|EU544326|Nickrent_4889)	Erianthemum_dregei|L25679|UNKNOWN)))	(Oliverella_rubroviridis|EU544337|Nickrent_4330	Tapinanthus_quinquangulus|L24422|UNKNOWN)))))	Plicosepalus_sagittifolius|EU544342|Nickrent_2852)	((Helixanthera_cylindrica|EU544327|Nickrent_4037	(Benthamina_alyxifolia|EU544319|Nickrent_4127	Baratranthus_axanthus|EU544317|Nickrent_4029))	(Amyema_queenslandicum|EU544315|Nickrent_2788	(Dactyliophora_novae_guineae|EU544323|Nickrent_4563	(Amyema_glabrum|AF039073|UNKNOWN	Diplatia_furcata|L24088|UNKNOWN)))))	((Cecarria_obtusifolia|EU544321|Nickrent_4562	(Loranthus_europaeus|L24153|UNKNOWN	(Loranthus_delavayi|JQ613220|UNKNOWN	(Loranthus_odoratus|EU544331|Nickrent_4977	Loranthus_kaoi|JQ613221|UNKNOWN))))	(Oedina_pendens|EU544336|Nickrent_4329	(Ileostylus_micranthus|EU544329|Nickrent_2741	Muellerina_eucalyptoides|EU544335|Nickrent_4310)))))	Decaisnina_triflora|EU544324|Nickrent_4491)	(((Lysiana_exocarpi|L24154|UNKNOWN	Lysiana_filifolia|EU544333|Nickrent_4449)	(Sogerianthe_sessiflora|EU544348|Nickrent_4467	Nuytsia_floribunda|DQ790103|D_Nickrent_2747))
((Peraxilla_tetrapetala|EU544340|Nickrent_2744	((((((Dendropemon_bicolor|AF039075|UNKNOWN	Oryctanthus_occidentalis|L24408|UNKNOWN)	(((Struthanthus_oerstedii|L24421|UNKNOWN	Struthanthus_woodsonii|EU544349|Nickrent_2761)	(Cladocolea_gracilis|EU544322|Nickrent_3066	Psittacanthus_angustifolius|L24414|UNKNOWN))	Tripodanthus_acutifolius|L24424|UNKNOWN))	Phthirusa_pyrifolia|L24412|UNKNOWN)	(Atkinsonia_ligustrina|EF464464|Nickrent_4344	Tristerix_corymbosus|EF464467|Nickrent_4129))	(((Ligaria_cuneifolia|L24152|UNKNOWN	(Notanthera_heterophylla|EF464466|Nickrent_4372	(Septulina_glauca|EU544346|Nickrent_4089	Helicanthes_elastica|EU544328|Nickrent_4906)))	(((Oedina_pendens|EU544336|Nickrent_4329	(Cecarria_obtusifolia|EU544321|Nickrent_4562	(Loranthus_europaeus|L24153|UNKNOWN	(Loranthus_delavayi|JQ613220|UNKNOWN	(Loranthus_odoratus|EU544331|Nickrent_4977	Loranthus_kaoi|JQ613221|UNKNOWN)))))	((Baratranthus_axanthus|EU544317|Nickrent_4029	(((((Erianthemum_dregei|L25679|UNKNOWN	(Berhautia_senegalensis|EU544320|Nickrent_4576	((Helixanthera_kirkii|AF039077|UNKNOWN	(Oliverella_rubroviridis|EU544337|Nickrent_4330	Tapinanthus_quinquangulus|L24422|UNKNOWN))	(((Englerina_woodfordioides|L24140|UNKNOWN	((Moquiniella_rubra|AF039078|UNKNOWN	(Actinanthella_menyharthii|EU544313|Nickrent_4375	Agelanthus_sansibarensis|U59946|UNKNOWN))	(Phragmanthera_crassicaulis|EU544341|Nickrent_3037	((Oncella_ambigua|EU544338|Nickrent_4673	Oncocalyx_sulfureus|EU544339|Nickrent_2850)	Socratina_bemarivensis|EU544347|Nickrent_4179))))	Globimetula_dinklagei|AF039076|UNKNOWN)	Emelianthe_panganensis|EU544326|Nickrent_4889))))	(((Bakerella_sp_|EU544318|Nickrent_4161	((Decaisnina_hollrungii|AF039074|UNKNOWN	(Dendrophthoe_curvata|L26491|UNKNOWN	Dendrophthoe_curvata|AY957441|Nickrent_2787))	Dendrophthoe_curvata|EU544325|Nickrent_4012))	Vanwykia_remota|EU544351|Nickrent_4331)	Plicosepalus_sagittifolius|EU544342|Nickrent_2852))	(Taxillus_chinensis|EU544350|Nickrent_4032	(Scurrula_pulverulenta|EU544344|Nickrent_4159	(Scurrula_parasitica|EU544345|Nickrent_4004	Scurrula_ferruginea|EU544343|Nickrent_4008))))	((Dactyliophora_novae_guineae|EU544323|Nickrent_4563	(Amyema_glabrum|AF039073|UNKNOWN
((Loxanthera_speciosa|EU544332|Nickrent_4026	(((((((Helicanthes_elastica|EU544328|Nickrent_4906	Ligaria_cuneifolia|L24152|UNKNOWN)	(Notanthera_heterophylla|EF464466|Nickrent_4372	Septulina_glauca|EU544346|Nickrent_4089))	((Phthirusa_pyrifolia|L24412|UNKNOWN	((Dendropemon_bicolor|AF039075|UNKNOWN	Oryctanthus_occidentalis|L24408|UNKNOWN)	((Struthanthus_oerstedii|L24421|UNKNOWN	Struthanthus_woodsonii|EU544349|Nickrent_2761)	(Cladocolea_gracilis|EU544322|Nickrent_3066	Psittacanthus_angustifolius|L24414|UNKNOWN))))	Tripodanthus_acutifolius|L24424|UNKNOWN))	Atkinsonia_ligustrina|EF464464|Nickrent_4344)	Tristerix_corymbosus|EF464467|Nickrent_4129)	Peraxilla_tetrapetala|EU544340|Nickrent_2744)	Gaiadendron_punctatum|L24143|UNKNOWN))	(((Lepidaria_cf_forbesii|EU544330|Nickrent_4044	Macrosolen_cochinchinensis|EU544334|Nickrent_4038)	(Lysiana_exocarpi|L24154|UNKNOWN	Lysiana_filifolia|EU544333|Nickrent_4449))	(Tupeia_antarctica|L24425|UNKNOWN	(((Aetanthus_nodosus|EU544314|Nickrent_4561	Desmaria_mutabilis|EF464465|Nickrent_4510A)	(Sogerianthe_sessiflora|EU544348|Nickrent_4467	((Amyema_queenslandicum|EU544315|Nickrent_2788	(Amylotheca_duthieana|EU544316|Nickrent_4022	((Cecarria_obtusifolia|EU544321|Nickrent_4562	(Loranthus_europaeus|L24153|UNKNOWN	(Loranthus_odoratus|EU544331|Nickrent_4977	(Loranthus_kaoi|JQ613221|UNKNOWN	Loranthus_delavayi|JQ613220|UNKNOWN))))	(((Oedina_pendens|EU544336|Nickrent_4329	Benthamina_alyxifolia|EU544319|Nickrent_4127)	((((((Decaisnina_hollrungii|AF039074|UNKNOWN	(Dendrophthoe_curvata|L26491|UNKNOWN	Dendrophthoe_curvata|AY957441|Nickrent_2787))	Dendrophthoe_curvata|EU544325|Nickrent_4012)	Plicosepalus_sagittifolius|EU544342|Nickrent_2852)	(Bakerella_sp_|EU544318|Nickrent_4161	(Vanwykia_remota|EU544351|Nickrent_4331	((Helixanthera_kirkii|AF039077|UNKNOWN	(Oliverella_rubroviridis|EU544337|Nickrent_4330	Tapinanthus_quinquangulus|L24422|UNKNOWN))	(((((Actinanthella_menyharthii|EU544313|Nickrent_4375	(Englerina_woodfordioides|L24140|UNKNOWN	Agelanthus_sansibarensis|U59946|UNKNOWN))	((Socratina_bemarivensis|EU544347|Nickrent_4179	(Phragmanthera_crassicaulis|EU544341|Nickrent_3037	(Oncella_ambigua|EU544338|Nickrent_4673
((Sogerianthe_sessiflora|EU544348|Nickrent_4467	(Helicanthes_elastica|EU544328|Nickrent_4906	(Lysiana_exocarpi|L24154|UNKNOWN	Lysiana_filifolia|EU544333|Nickrent_4449)))	((Ligaria_cuneifolia|L24152|UNKNOWN	Peraxilla_tetrapetala|EU544340|Nickrent_2744)	(((Loxanthera_speciosa|EU544332|Nickrent_4026	Macrosolen_cochinchinensis|EU544334|Nickrent_4038)	(Lepidaria_cf_forbesii|EU544330|Nickrent_4044	Gaiadendron_punctatum|L24143|UNKNOWN))	((((Phthirusa_pyrifolia|L24412|UNKNOWN	((Tripodanthus_acutifolius|L24424|UNKNOWN	(Dendropemon_bicolor|AF039075|UNKNOWN	Oryctanthus_occidentalis|L24408|UNKNOWN))	(((Cladocolea_gracilis|EU544322|Nickrent_3066	Psittacanthus_angustifolius|L24414|UNKNOWN)	Struthanthus_oerstedii|L24421|UNKNOWN)	Struthanthus_woodsonii|EU544349|Nickrent_2761)))	(Decaisnina_triflora|EU544324|Nickrent_4491	Tupeia_antarctica|L24425|UNKNOWN))	((((((Loranthus_europaeus|L24153|UNKNOWN	(Loranthus_delavayi|JQ613220|UNKNOWN	(Loranthus_odoratus|EU544331|Nickrent_4977	Loranthus_kaoi|JQ613221|UNKNOWN)))	(((Amyema_queenslandicum|EU544315|Nickrent_2788	(Baratranthus_axanthus|EU544317|Nickrent_4029	Benthamina_alyxifolia|EU544319|Nickrent_4127))	(((Erianthemum_dregei|L25679|UNKNOWN	((Emelianthe_panganensis|EU544326|Nickrent_4889	(((Actinanthella_menyharthii|EU544313|Nickrent_4375	Agelanthus_sansibarensis|U59946|UNKNOWN)	(Englerina_woodfordioides|L24140|UNKNOWN	(Oliverella_rubroviridis|EU544337|Nickrent_4330	Tapinanthus_quinquangulus|L24422|UNKNOWN)))	(Globimetula_dinklagei|AF039076|UNKNOWN	(Helixanthera_kirkii|AF039077|UNKNOWN	Moquiniella_rubra|AF039078|UNKNOWN))))	(((Bakerella_sp_|EU544318|Nickrent_4161	(((Decaisnina_hollrungii|AF039074|UNKNOWN	Dendrophthoe_curvata|L26491|UNKNOWN)	(Dendrophthoe_curvata|AY957441|Nickrent_2787	Dendrophthoe_curvata|EU544325|Nickrent_4012))	Plicosepalus_sagittifolius|EU544342|Nickrent_2852))	((Vanwykia_remota|EU544351|Nickrent_4331	Socratina_bemarivensis|EU544347|Nickrent_4179)	(Phragmanthera_crassicaulis|EU544341|Nickrent_3037	(Oncella_ambigua|EU544338|Nickrent_4673	Oncocalyx_sulfureus|EU544339|Nickrent_2850))))	Berhautia_senegalensis|EU544320|Nickrent_4576)))	((Scurrula_pulverulenta|EU544344|Nickrent_4159
(((Ligaria_cuneifolia|L24152|UNKNOWN	Peraxilla_tetrapetala|EU544340|Nickrent_2744)	((Loxanthera_speciosa|EU544332|Nickrent_4026	(Lepidaria_cf_forbesii|EU544330|Nickrent_4044	Macrosolen_cochinchinensis|EU544334|Nickrent_4038))	Gaiadendron_punctatum|L24143|UNKNOWN))	((((Tripodanthus_acutifolius|L24424|UNKNOWN	((Helicanthes_elastica|EU544328|Nickrent_4906	Psittacanthus_angustifolius|L24414|UNKNOWN)	(Cladocolea_gracilis|EU544322|Nickrent_3066	(Dendropemon_bicolor|AF039075|UNKNOWN	Oryctanthus_occidentalis|L24408|UNKNOWN))))	(Struthanthus_woodsonii|EU544349|Nickrent_2761	Struthanthus_oerstedii|L24421|UNKNOWN))	(Tupeia_antarctica|L24425|UNKNOWN	((((((Ileostylus_micranthus|EU544329|Nickrent_2741	Muellerina_eucalyptoides|EU544335|Nickrent_4310)	(Oedina_pendens|EU544336|Nickrent_4329	(Loranthus_europaeus|L24153|UNKNOWN	(Loranthus_delavayi|JQ613220|UNKNOWN	(Loranthus_odoratus|EU544331|Nickrent_4977	Loranthus_kaoi|JQ613221|UNKNOWN)))))	(((((Benthamina_alyxifolia|EU544319|Nickrent_4127	Amyema_queenslandicum|EU544315|Nickrent_2788)	((Amylotheca_duthieana|EU544316|Nickrent_4022	((Amyema_glabrum|AF039073|UNKNOWN	Diplatia_furcata|L24088|UNKNOWN)	Dactyliophora_novae_guineae|EU544323|Nickrent_4563))	Helixanthera_cylindrica|EU544327|Nickrent_4037))	(((((Decaisnina_hollrungii|AF039074|UNKNOWN	(Dendrophthoe_curvata|L26491|UNKNOWN	Dendrophthoe_curvata|AY957441|Nickrent_2787))	Dendrophthoe_curvata|EU544325|Nickrent_4012)	Plicosepalus_sagittifolius|EU544342|Nickrent_2852)	Taxillus_chinensis|EU544350|Nickrent_4032)	(((Oliverella_rubroviridis|EU544337|Nickrent_4330	Tapinanthus_quinquangulus|L24422|UNKNOWN)	(((Vanwykia_remota|EU544351|Nickrent_4331	Socratina_bemarivensis|EU544347|Nickrent_4179)	Globimetula_dinklagei|AF039076|UNKNOWN)	((Berhautia_senegalensis|EU544320|Nickrent_4576	Emelianthe_panganensis|EU544326|Nickrent_4889)	((Englerina_woodfordioides|L24140|UNKNOWN	(Erianthemum_dregei|L25679|UNKNOWN	(Phragmanthera_crassicaulis|EU544341|Nickrent_3037	(Oncella_ambigua|EU544338|Nickrent_4673	Oncocalyx_sulfureus|EU544339|Nickrent_2850))))	((Actinanthella_menyharthii|EU544313|Nickrent_4375	Agelanthus_sansibarensis|U59946|UNKNOWN)	(Helixanthera_kirkii|AF039077|UNKNOWN
(((Tupeia_antarctica|L24425|UNKNOWN	(((Nuytsia_floribunda|DQ790103|D_Nickrent_2747	Aetanthus_nodosus|EU544314|Nickrent_4561)	Desmaria_mutabilis|EF464465|Nickrent_4510A)	((((((Benthamina_alyxifolia|EU544319|Nickrent_4127	Amyema_queenslandicum|EU544315|Nickrent_2788)	((((Plicosepalus_sagittifolius|EU544342|Nickrent_2852	Vanwykia_remota|EU544351|Nickrent_4331)	(((Decaisnina_hollrungii|AF039074|UNKNOWN	(Dendrophthoe_curvata|L26491|UNKNOWN	Dendrophthoe_curvata|AY957441|Nickrent_2787))	Dendrophthoe_curvata|EU544325|Nickrent_4012)	Taxillus_chinensis|EU544350|Nickrent_4032))	((Scurrula_ferruginea|EU544343|Nickrent_4008	(Scurrula_pulverulenta|EU544344|Nickrent_4159	Scurrula_parasitica|EU544345|Nickrent_4004))	((((Socratina_bemarivensis|EU544347|Nickrent_4179	(Globimetula_dinklagei|AF039076|UNKNOWN	(Emelianthe_panganensis|EU544326|Nickrent_4889	(((Actinanthella_menyharthii|EU544313|Nickrent_4375	((Oncella_ambigua|EU544338|Nickrent_4673	Oncocalyx_sulfureus|EU544339|Nickrent_2850)	(Agelanthus_sansibarensis|U59946|UNKNOWN	Englerina_woodfordioides|L24140|UNKNOWN)))	(Berhautia_senegalensis|EU544320|Nickrent_4576	Phragmanthera_crassicaulis|EU544341|Nickrent_3037))	Moquiniella_rubra|AF039078|UNKNOWN))))	(Helixanthera_kirkii|AF039077|UNKNOWN	(Oliverella_rubroviridis|EU544337|Nickrent_4330	Tapinanthus_quinquangulus|L24422|UNKNOWN)))	Erianthemum_dregei|L25679|UNKNOWN)	Bakerella_sp_|EU544318|Nickrent_4161)))	(Helixanthera_cylindrica|EU544327|Nickrent_4037	((Amyema_glabrum|AF039073|UNKNOWN	Diplatia_furcata|L24088|UNKNOWN)	Dactyliophora_novae_guineae|EU544323|Nickrent_4563))))	Baratranthus_axanthus|EU544317|Nickrent_4029)	((Ileostylus_micranthus|EU544329|Nickrent_2741	Muellerina_eucalyptoides|EU544335|Nickrent_4310)	(Oedina_pendens|EU544336|Nickrent_4329	((Loranthus_europaeus|L24153|UNKNOWN	Cecarria_obtusifolia|EU544321|Nickrent_4562)	((Loranthus_kaoi|JQ613221|UNKNOWN	Loranthus_odoratus|EU544331|Nickrent_4977)	Loranthus_delavayi|JQ613220|UNKNOWN)))))	Amylotheca_duthieana|EU544316|Nickrent_4022)	(Notanthera_heterophylla|EF464466|Nickrent_4372	Phthirusa_pyrifolia|L24412|UNKNOWN))))	(Loxanthera_speciosa|EU544332|Nickrent_4026	(Gaiadendron_punctatum|L24143|UNKNOWN
(((Gaiadendron_punctatum|L24143|UNKNOWN	Peraxilla_tetrapetala|EU544340|Nickrent_2744)	((((Psittacanthus_angustifolius|L24414|UNKNOWN	Cladocolea_gracilis|EU544322|Nickrent_3066)	(((Oryctanthus_occidentalis|L24408|UNKNOWN	Tristerix_corymbosus|EF464467|Nickrent_4129)	Struthanthus_woodsonii|EU544349|Nickrent_2761)	Struthanthus_oerstedii|L24421|UNKNOWN))	(Dendropemon_bicolor|AF039075|UNKNOWN	Tripodanthus_acutifolius|L24424|UNKNOWN))	Atkinsonia_ligustrina|EF464464|Nickrent_4344))	(((Amylotheca_duthieana|EU544316|Nickrent_4022	Loxanthera_speciosa|EU544332|Nickrent_4026)	(Sogerianthe_sessiflora|EU544348|Nickrent_4467	((Lysiana_exocarpi|L24154|UNKNOWN	Lysiana_filifolia|EU544333|Nickrent_4449)	((Lepidaria_cf_forbesii|EU544330|Nickrent_4044	Macrosolen_cochinchinensis|EU544334|Nickrent_4038)	Decaisnina_triflora|EU544324|Nickrent_4491))))	(((((Ileostylus_micranthus|EU544329|Nickrent_2741	Muellerina_eucalyptoides|EU544335|Nickrent_4310)	(Cecarria_obtusifolia|EU544321|Nickrent_4562	((Loranthus_delavayi|JQ613220|UNKNOWN	(Loranthus_kaoi|JQ613221|UNKNOWN	Loranthus_odoratus|EU544331|Nickrent_4977))	Loranthus_europaeus|L24153|UNKNOWN)))	((((((Bakerella_sp_|EU544318|Nickrent_4161	Plicosepalus_sagittifolius|EU544342|Nickrent_2852)	Vanwykia_remota|EU544351|Nickrent_4331)	((Decaisnina_hollrungii|AF039074|UNKNOWN	(Dendrophthoe_curvata|L26491|UNKNOWN	Dendrophthoe_curvata|AY957441|Nickrent_2787))	Dendrophthoe_curvata|EU544325|Nickrent_4012))	((Taxillus_chinensis|EU544350|Nickrent_4032	(Scurrula_parasitica|EU544345|Nickrent_4004	(Scurrula_ferruginea|EU544343|Nickrent_4008	Scurrula_pulverulenta|EU544344|Nickrent_4159)))	(((Globimetula_dinklagei|AF039076|UNKNOWN	(Emelianthe_panganensis|EU544326|Nickrent_4889	(Moquiniella_rubra|AF039078|UNKNOWN	((Socratina_bemarivensis|EU544347|Nickrent_4179	(Phragmanthera_crassicaulis|EU544341|Nickrent_3037	(Oncella_ambigua|EU544338|Nickrent_4673	Oncocalyx_sulfureus|EU544339|Nickrent_2850)))	(Actinanthella_menyharthii|EU544313|Nickrent_4375	Agelanthus_sansibarensis|U59946|UNKNOWN)))))	(Helixanthera_kirkii|AF039077|UNKNOWN	((Englerina_woodfordioides|L24140|UNKNOWN	Berhautia_senegalensis|EU544320|Nickrent_4576)	(Oliverella_rubroviridis|EU544337|Nickrent_4330
(((Gaiadendron_punctatum|L24143|UNKNOWN	(Lepidaria_cf_forbesii|EU544330|Nickrent_4044	(Septulina_glauca|EU544346|Nickrent_4089	Notanthera_heterophylla|EF464466|Nickrent_4372)))	(Loxanthera_speciosa|EU544332|Nickrent_4026	(((((Sogerianthe_sessiflora|EU544348|Nickrent_4467	((Oedina_pendens|EU544336|Nickrent_4329	(Cecarria_obtusifolia|EU544321|Nickrent_4562	(Loranthus_europaeus|L24153|UNKNOWN	(Loranthus_delavayi|JQ613220|UNKNOWN	(Loranthus_kaoi|JQ613221|UNKNOWN	Loranthus_odoratus|EU544331|Nickrent_4977)))))	((((((Bakerella_sp_|EU544318|Nickrent_4161	((((Agelanthus_sansibarensis|U59946|UNKNOWN	Actinanthella_menyharthii|EU544313|Nickrent_4375)	((Socratina_bemarivensis|EU544347|Nickrent_4179	((Oncocalyx_sulfureus|EU544339|Nickrent_2850	Oncella_ambigua|EU544338|Nickrent_4673)	Phragmanthera_crassicaulis|EU544341|Nickrent_3037))	((Emelianthe_panganensis|EU544326|Nickrent_4889	(Erianthemum_dregei|L25679|UNKNOWN	Globimetula_dinklagei|AF039076|UNKNOWN))	((Englerina_woodfordioides|L24140|UNKNOWN	(Tapinanthus_quinquangulus|L24422|UNKNOWN	Oliverella_rubroviridis|EU544337|Nickrent_4330))	(Moquiniella_rubra|AF039078|UNKNOWN	Helixanthera_kirkii|AF039077|UNKNOWN)))))	Berhautia_senegalensis|EU544320|Nickrent_4576)	Plicosepalus_sagittifolius|EU544342|Nickrent_2852))	(Vanwykia_remota|EU544351|Nickrent_4331	((((Dendrophthoe_curvata|L26491|UNKNOWN	Decaisnina_hollrungii|AF039074|UNKNOWN)	Dendrophthoe_curvata|AY957441|Nickrent_2787)	Dendrophthoe_curvata|EU544325|Nickrent_4012)	(Taxillus_chinensis|EU544350|Nickrent_4032	(Scurrula_ferruginea|EU544343|Nickrent_4008	(Scurrula_parasitica|EU544345|Nickrent_4004	Scurrula_pulverulenta|EU544344|Nickrent_4159))))))	(Helixanthera_cylindrica|EU544327|Nickrent_4037	(Amyema_glabrum|AF039073|UNKNOWN	(Diplatia_furcata|L24088|UNKNOWN	Dactyliophora_novae_guineae|EU544323|Nickrent_4563))))	(Benthamina_alyxifolia|EU544319|Nickrent_4127	Baratranthus_axanthus|EU544317|Nickrent_4029))	Amyema_queenslandicum|EU544315|Nickrent_2788)	Amylotheca_duthieana|EU544316|Nickrent_4022)))	Decaisnina_triflora|EU544324|Nickrent_4491)	Nuytsia_floribunda|DQ790103|D_Nickrent_2747)	Macrosolen_cochinchinensis|EU544334|Nickrent_4038)	(Lysiana_filifolia|EU544333|Nickrent_4449
((Tupeia_antarctica|L24425|UNKNOWN	((Desmaria_mutabilis|EF464465|Nickrent_4510A	Aetanthus_nodosus|EU544314|Nickrent_4561)	(((((Ileostylus_micranthus|EU544329|Nickrent_2741	Muellerina_eucalyptoides|EU544335|Nickrent_4310)	Gaiadendron_punctatum|L24143|UNKNOWN)	((((Struthanthus_woodsonii|EU544349|Nickrent_2761	Struthanthus_oerstedii|L24421|UNKNOWN)	(Cladocolea_gracilis|EU544322|Nickrent_3066	(Loxanthera_speciosa|EU544332|Nickrent_4026	Psittacanthus_angustifolius|L24414|UNKNOWN)))	Nuytsia_floribunda|DQ790103|D_Nickrent_2747)	(Dendropemon_bicolor|AF039075|UNKNOWN	((Tristerix_corymbosus|EF464467|Nickrent_4129	(Helicanthes_elastica|EU544328|Nickrent_4906	Ligaria_cuneifolia|L24152|UNKNOWN))	Oryctanthus_occidentalis|L24408|UNKNOWN))))	((Peraxilla_tetrapetala|EU544340|Nickrent_2744	Tripodanthus_acutifolius|L24424|UNKNOWN)	Atkinsonia_ligustrina|EF464464|Nickrent_4344))	Phthirusa_pyrifolia|L24412|UNKNOWN)))	((Sogerianthe_sessiflora|EU544348|Nickrent_4467	(Lysiana_filifolia|EU544333|Nickrent_4449	Lysiana_exocarpi|L24154|UNKNOWN))	((Lepidaria_cf_forbesii|EU544330|Nickrent_4044	Septulina_glauca|EU544346|Nickrent_4089)	((((Decaisnina_triflora|EU544324|Nickrent_4491	(Oedina_pendens|EU544336|Nickrent_4329	(Cecarria_obtusifolia|EU544321|Nickrent_4562	(Loranthus_europaeus|L24153|UNKNOWN	(Loranthus_kaoi|JQ613221|UNKNOWN	(Loranthus_odoratus|EU544331|Nickrent_4977	Loranthus_delavayi|JQ613220|UNKNOWN))))))	((Amylotheca_duthieana|EU544316|Nickrent_4022	(((Helixanthera_cylindrica|EU544327|Nickrent_4037	(Dactyliophora_novae_guineae|EU544323|Nickrent_4563	(Amyema_glabrum|AF039073|UNKNOWN	Diplatia_furcata|L24088|UNKNOWN)))	((Scurrula_pulverulenta|EU544344|Nickrent_4159	(Scurrula_ferruginea|EU544343|Nickrent_4008	Scurrula_parasitica|EU544345|Nickrent_4004))	(((Erianthemum_dregei|L25679|UNKNOWN	((Emelianthe_panganensis|EU544326|Nickrent_4889	(Globimetula_dinklagei|AF039076|UNKNOWN	(((Oncocalyx_sulfureus|EU544339|Nickrent_2850	Oncella_ambigua|EU544338|Nickrent_4673)	Phragmanthera_crassicaulis|EU544341|Nickrent_3037)	(Socratina_bemarivensis|EU544347|Nickrent_4179	(Agelanthus_sansibarensis|U59946|UNKNOWN	Moquiniella_rubra|AF039078|UNKNOWN)))))
(Peraxilla_tetrapetala|EU544340|Nickrent_2744	(((Sogerianthe_sessiflora|EU544348|Nickrent_4467	(Lysiana_filifolia|EU544333|Nickrent_4449	Lysiana_exocarpi|L24154|UNKNOWN))	(((Septulina_glauca|EU544346|Nickrent_4089	Notanthera_heterophylla|EF464466|Nickrent_4372)	(Gaiadendron_punctatum|L24143|UNKNOWN	Lepidaria_cf_forbesii|EU544330|Nickrent_4044))	(((((((Loranthus_europaeus|L24153|UNKNOWN	(Loranthus_delavayi|JQ613220|UNKNOWN	(Loranthus_kaoi|JQ613221|UNKNOWN	Loranthus_odoratus|EU544331|Nickrent_4977)))	Oedina_pendens|EU544336|Nickrent_4329)	((Amylotheca_duthieana|EU544316|Nickrent_4022	(((Helixanthera_cylindrica|EU544327|Nickrent_4037	Dactyliophora_novae_guineae|EU544323|Nickrent_4563)	((Amyema_glabrum|AF039073|UNKNOWN	Diplatia_furcata|L24088|UNKNOWN)	(((Emelianthe_panganensis|EU544326|Nickrent_4889	((((Englerina_woodfordioides|L24140|UNKNOWN	(Tapinanthus_quinquangulus|L24422|UNKNOWN	Oliverella_rubroviridis|EU544337|Nickrent_4330))	(Helixanthera_kirkii|AF039077|UNKNOWN	Moquiniella_rubra|AF039078|UNKNOWN))	(Agelanthus_sansibarensis|U59946|UNKNOWN	((Socratina_bemarivensis|EU544347|Nickrent_4179	(Oncocalyx_sulfureus|EU544339|Nickrent_2850	Oncella_ambigua|EU544338|Nickrent_4673))	(Berhautia_senegalensis|EU544320|Nickrent_4576	Phragmanthera_crassicaulis|EU544341|Nickrent_3037))))	(Erianthemum_dregei|L25679|UNKNOWN	Globimetula_dinklagei|AF039076|UNKNOWN)))	(Scurrula_ferruginea|EU544343|Nickrent_4008	((Vanwykia_remota|EU544351|Nickrent_4331	((((Dendrophthoe_curvata|L26491|UNKNOWN	Dendrophthoe_curvata|AY957441|Nickrent_2787)	Decaisnina_hollrungii|AF039074|UNKNOWN)	Dendrophthoe_curvata|EU544325|Nickrent_4012)	(Actinanthella_menyharthii|EU544313|Nickrent_4375	Plicosepalus_sagittifolius|EU544342|Nickrent_2852)))	Bakerella_sp_|EU544318|Nickrent_4161)))	(Scurrula_pulverulenta|EU544344|Nickrent_4159	(Taxillus_chinensis|EU544350|Nickrent_4032	Scurrula_parasitica|EU544345|Nickrent_4004)))))	(Baratranthus_axanthus|EU544317|Nickrent_4029	Benthamina_alyxifolia|EU544319|Nickrent_4127)))	Amyema_queenslandicum|EU544315|Nickrent_2788))	Cecarria_obtusifolia|EU544321|Nickrent_4562)	Decaisnina_triflora|EU544324|Nickrent_4491)	Macrosolen_cochinchinensis|EU544334|Nickrent_4038)
((((Desmaria_mutabilis|EF464465|Nickrent_4510A	Aetanthus_nodosus|EU544314|Nickrent_4561)	((Lepidaria_cf_forbesii|EU544330|Nickrent_4044	(Septulina_glauca|EU544346|Nickrent_4089	Notanthera_heterophylla|EF464466|Nickrent_4372))	(((Sogerianthe_sessiflora|EU544348|Nickrent_4467	(Lysiana_filifolia|EU544333|Nickrent_4449	Lysiana_exocarpi|L24154|UNKNOWN))	(((Oedina_pendens|EU544336|Nickrent_4329	(((Amylotheca_duthieana|EU544316|Nickrent_4022	((((Bakerella_sp_|EU544318|Nickrent_4161	((Vanwykia_remota|EU544351|Nickrent_4331	((Emelianthe_panganensis|EU544326|Nickrent_4889	((Berhautia_senegalensis|EU544320|Nickrent_4576	((Phragmanthera_crassicaulis|EU544341|Nickrent_3037	(Socratina_bemarivensis|EU544347|Nickrent_4179	(Oncocalyx_sulfureus|EU544339|Nickrent_2850	Oncella_ambigua|EU544338|Nickrent_4673)))	(((Englerina_woodfordioides|L24140|UNKNOWN	(Tapinanthus_quinquangulus|L24422|UNKNOWN	Oliverella_rubroviridis|EU544337|Nickrent_4330))	(Actinanthella_menyharthii|EU544313|Nickrent_4375	Agelanthus_sansibarensis|U59946|UNKNOWN))	(Helixanthera_kirkii|AF039077|UNKNOWN	Moquiniella_rubra|AF039078|UNKNOWN))))	Globimetula_dinklagei|AF039076|UNKNOWN))	Erianthemum_dregei|L25679|UNKNOWN))	(Plicosepalus_sagittifolius|EU544342|Nickrent_2852	(Dendrophthoe_curvata|EU544325|Nickrent_4012	(Dendrophthoe_curvata|AY957441|Nickrent_2787	(Decaisnina_hollrungii|AF039074|UNKNOWN	Dendrophthoe_curvata|L26491|UNKNOWN))))))	(Scurrula_ferruginea|EU544343|Nickrent_4008	(Scurrula_pulverulenta|EU544344|Nickrent_4159	(Taxillus_chinensis|EU544350|Nickrent_4032	Scurrula_parasitica|EU544345|Nickrent_4004))))	(Helixanthera_cylindrica|EU544327|Nickrent_4037	(Dactyliophora_novae_guineae|EU544323|Nickrent_4563	(Amyema_glabrum|AF039073|UNKNOWN	Diplatia_furcata|L24088|UNKNOWN))))	(Baratranthus_axanthus|EU544317|Nickrent_4029	Benthamina_alyxifolia|EU544319|Nickrent_4127)))	Amyema_queenslandicum|EU544315|Nickrent_2788)	(Cecarria_obtusifolia|EU544321|Nickrent_4562	(Loranthus_europaeus|L24153|UNKNOWN	(Loranthus_delavayi|JQ613220|UNKNOWN	(Loranthus_kaoi|JQ613221|UNKNOWN	Loranthus_odoratus|EU544331|Nickrent_4977))))))	Decaisnina_triflora|EU544324|Nickrent_4491)	Macrosolen_cochinchinensis|EU544334|Nickrent_4038))
((((Tupeia_antarctica|L24425|UNKNOWN	(((Helicanthes_elastica|EU544328|Nickrent_4906	Ligaria_cuneifolia|L24152|UNKNOWN)	Tristerix_corymbosus|EF464467|Nickrent_4129)	(Atkinsonia_ligustrina|EF464464|Nickrent_4344	(Tripodanthus_acutifolius|L24424|UNKNOWN	((Dendropemon_bicolor|AF039075|UNKNOWN	Oryctanthus_occidentalis|L24408|UNKNOWN)	((Cladocolea_gracilis|EU544322|Nickrent_3066	(Psittacanthus_angustifolius|L24414|UNKNOWN	(Struthanthus_woodsonii|EU544349|Nickrent_2761	Struthanthus_oerstedii|L24421|UNKNOWN)))	Phthirusa_pyrifolia|L24412|UNKNOWN))))))	(Nuytsia_floribunda|DQ790103|D_Nickrent_2747	(Desmaria_mutabilis|EF464465|Nickrent_4510A	Aetanthus_nodosus|EU544314|Nickrent_4561)))	((Macrosolen_cochinchinensis|EU544334|Nickrent_4038	(Lysiana_filifolia|EU544333|Nickrent_4449	Lysiana_exocarpi|L24154|UNKNOWN))	(Loxanthera_speciosa|EU544332|Nickrent_4026	(Lepidaria_cf_forbesii|EU544330|Nickrent_4044	(Gaiadendron_punctatum|L24143|UNKNOWN	(Septulina_glauca|EU544346|Nickrent_4089	Notanthera_heterophylla|EF464466|Nickrent_4372))))))	(((Sogerianthe_sessiflora|EU544348|Nickrent_4467	((Decaisnina_triflora|EU544324|Nickrent_4491	(Cecarria_obtusifolia|EU544321|Nickrent_4562	(Loranthus_europaeus|L24153|UNKNOWN	(Loranthus_delavayi|JQ613220|UNKNOWN	(Loranthus_kaoi|JQ613221|UNKNOWN	Loranthus_odoratus|EU544331|Nickrent_4977)))))	((Amylotheca_duthieana|EU544316|Nickrent_4022	(((((Plicosepalus_sagittifolius|EU544342|Nickrent_2852	(Bakerella_sp_|EU544318|Nickrent_4161	(((Dendrophthoe_curvata|AY957441|Nickrent_2787	Dendrophthoe_curvata|L26491|UNKNOWN)	Decaisnina_hollrungii|AF039074|UNKNOWN)	Dendrophthoe_curvata|EU544325|Nickrent_4012)))	Vanwykia_remota|EU544351|Nickrent_4331)	((Taxillus_chinensis|EU544350|Nickrent_4032	((Scurrula_parasitica|EU544345|Nickrent_4004	Scurrula_pulverulenta|EU544344|Nickrent_4159)	Scurrula_ferruginea|EU544343|Nickrent_4008))	(((Globimetula_dinklagei|AF039076|UNKNOWN	Emelianthe_panganensis|EU544326|Nickrent_4889)	((Helixanthera_kirkii|AF039077|UNKNOWN	Moquiniella_rubra|AF039078|UNKNOWN)	((Berhautia_senegalensis|EU544320|Nickrent_4576	(Englerina_woodfordioides|L24140|UNKNOWN	(Tapinanthus_quinquangulus|L24422|UNKNOWN
((Sogerianthe_sessiflora|EU544348|Nickrent_4467	(Macrosolen_cochinchinensis|EU544334|Nickrent_4038	(Lysiana_filifolia|EU544333|Nickrent_4449	Lysiana_exocarpi|L24154|UNKNOWN)))	(((Loxanthera_speciosa|EU544332|Nickrent_4026	((Septulina_glauca|EU544346|Nickrent_4089	Notanthera_heterophylla|EF464466|Nickrent_4372)	(Lepidaria_cf_forbesii|EU544330|Nickrent_4044	Gaiadendron_punctatum|L24143|UNKNOWN)))	((Tristerix_corymbosus|EF464467|Nickrent_4129	((Tupeia_antarctica|L24425|UNKNOWN	(((((((Cecarria_obtusifolia|EU544321|Nickrent_4562	(Loranthus_europaeus|L24153|UNKNOWN	(Loranthus_delavayi|JQ613220|UNKNOWN	(Loranthus_kaoi|JQ613221|UNKNOWN	Loranthus_odoratus|EU544331|Nickrent_4977))))	Decaisnina_triflora|EU544324|Nickrent_4491)	Oedina_pendens|EU544336|Nickrent_4329)	Nuytsia_floribunda|DQ790103|D_Nickrent_2747)	((((((((Socratina_bemarivensis|EU544347|Nickrent_4179	((Oncocalyx_sulfureus|EU544339|Nickrent_2850	Oncella_ambigua|EU544338|Nickrent_4673)	Phragmanthera_crassicaulis|EU544341|Nickrent_3037))	(Actinanthella_menyharthii|EU544313|Nickrent_4375	Agelanthus_sansibarensis|U59946|UNKNOWN))	((((Taxillus_chinensis|EU544350|Nickrent_4032	((Scurrula_parasitica|EU544345|Nickrent_4004	Scurrula_pulverulenta|EU544344|Nickrent_4159)	Scurrula_ferruginea|EU544343|Nickrent_4008))	(Englerina_woodfordioides|L24140|UNKNOWN	(Tapinanthus_quinquangulus|L24422|UNKNOWN	Oliverella_rubroviridis|EU544337|Nickrent_4330)))	(Helixanthera_kirkii|AF039077|UNKNOWN	Moquiniella_rubra|AF039078|UNKNOWN))	Globimetula_dinklagei|AF039076|UNKNOWN))	Emelianthe_panganensis|EU544326|Nickrent_4889)	Erianthemum_dregei|L25679|UNKNOWN)	((Plicosepalus_sagittifolius|EU544342|Nickrent_2852	(Bakerella_sp_|EU544318|Nickrent_4161	(((Dendrophthoe_curvata|AY957441|Nickrent_2787	Dendrophthoe_curvata|L26491|UNKNOWN)	Decaisnina_hollrungii|AF039074|UNKNOWN)	Dendrophthoe_curvata|EU544325|Nickrent_4012)))	(Berhautia_senegalensis|EU544320|Nickrent_4576	Vanwykia_remota|EU544351|Nickrent_4331)))	((((Baratranthus_axanthus|EU544317|Nickrent_4029	Benthamina_alyxifolia|EU544319|Nickrent_4127)	Helixanthera_cylindrica|EU544327|Nickrent_4037)	Amyema_queenslandicum|EU544315|Nickrent_2788)	(Amylotheca_duthieana|EU544316|Nickrent_4022
(Tupeia_antarctica|L24425|UNKNOWN	((((Nuytsia_floribunda|DQ790103|D_Nickrent_2747	(Desmaria_mutabilis|EF464465|Nickrent_4510A	Aetanthus_nodosus|EU544314|Nickrent_4561))	((((((Helicanthes_elastica|EU544328|Nickrent_4906	Septulina_glauca|EU544346|Nickrent_4089)	Notanthera_heterophylla|EF464466|Nickrent_4372)	Gaiadendron_punctatum|L24143|UNKNOWN)	Lepidaria_cf_forbesii|EU544330|Nickrent_4044)	Loxanthera_speciosa|EU544332|Nickrent_4026)	(Macrosolen_cochinchinensis|EU544334|Nickrent_4038	Decaisnina_triflora|EU544324|Nickrent_4491)))	((((((Psittacanthus_angustifolius|L24414|UNKNOWN	((Dendropemon_bicolor|AF039075|UNKNOWN	Oryctanthus_occidentalis|L24408|UNKNOWN)	Cladocolea_gracilis|EU544322|Nickrent_3066))	(Struthanthus_woodsonii|EU544349|Nickrent_2761	Struthanthus_oerstedii|L24421|UNKNOWN))	(Lysiana_filifolia|EU544333|Nickrent_4449	Lysiana_exocarpi|L24154|UNKNOWN))	Tripodanthus_acutifolius|L24424|UNKNOWN)	(Atkinsonia_ligustrina|EF464464|Nickrent_4344	Peraxilla_tetrapetala|EU544340|Nickrent_2744))	(Ligaria_cuneifolia|L24152|UNKNOWN	Tristerix_corymbosus|EF464467|Nickrent_4129)))	(Phthirusa_pyrifolia|L24412|UNKNOWN	((((((Taxillus_chinensis|EU544350|Nickrent_4032	((Scurrula_parasitica|EU544345|Nickrent_4004	Scurrula_pulverulenta|EU544344|Nickrent_4159)	Scurrula_ferruginea|EU544343|Nickrent_4008))	((Englerina_woodfordioides|L24140|UNKNOWN	(Tapinanthus_quinquangulus|L24422|UNKNOWN	Oliverella_rubroviridis|EU544337|Nickrent_4330))	(Berhautia_senegalensis|EU544320|Nickrent_4576	((((Socratina_bemarivensis|EU544347|Nickrent_4179	((Oncocalyx_sulfureus|EU544339|Nickrent_2850	Oncella_ambigua|EU544338|Nickrent_4673)	Phragmanthera_crassicaulis|EU544341|Nickrent_3037))	(((Actinanthella_menyharthii|EU544313|Nickrent_4375	Agelanthus_sansibarensis|U59946|UNKNOWN)	(Helixanthera_kirkii|AF039077|UNKNOWN	Moquiniella_rubra|AF039078|UNKNOWN))	Globimetula_dinklagei|AF039076|UNKNOWN))	Emelianthe_panganensis|EU544326|Nickrent_4889)	Erianthemum_dregei|L25679|UNKNOWN))))	((Plicosepalus_sagittifolius|EU544342|Nickrent_2852	(Bakerella_sp_|EU544318|Nickrent_4161	(((Dendrophthoe_curvata|AY957441|Nickrent_2787	Dendrophthoe_curvata|L26491|UNKNOWN)	Decaisnina_hollrungii|AF039074|UNKNOWN)
(Tupeia_antarctica|L24425|UNKNOWN	((((((Struthanthus_woodsonii|EU544349|Nickrent_2761	Struthanthus_oerstedii|L24421|UNKNOWN)	Cladocolea_gracilis|EU544322|Nickrent_3066)	Psittacanthus_angustifolius|L24414|UNKNOWN)	Phthirusa_pyrifolia|L24412|UNKNOWN)	(Tripodanthus_acutifolius|L24424|UNKNOWN	(Dendropemon_bicolor|AF039075|UNKNOWN	Oryctanthus_occidentalis|L24408|UNKNOWN)))	((((Gaiadendron_punctatum|L24143|UNKNOWN	(((Lepidaria_cf_forbesii|EU544330|Nickrent_4044	Macrosolen_cochinchinensis|EU544334|Nickrent_4038)	((Helicanthes_elastica|EU544328|Nickrent_4906	Septulina_glauca|EU544346|Nickrent_4089)	Notanthera_heterophylla|EF464466|Nickrent_4372))	(Loxanthera_speciosa|EU544332|Nickrent_4026	(Nuytsia_floribunda|DQ790103|D_Nickrent_2747	Decaisnina_triflora|EU544324|Nickrent_4491))))	(Tristerix_corymbosus|EF464467|Nickrent_4129	(((Lysiana_filifolia|EU544333|Nickrent_4449	Lysiana_exocarpi|L24154|UNKNOWN)	(Desmaria_mutabilis|EF464465|Nickrent_4510A	Aetanthus_nodosus|EU544314|Nickrent_4561))	(((((((((Taxillus_chinensis|EU544350|Nickrent_4032	((Scurrula_parasitica|EU544345|Nickrent_4004	Scurrula_pulverulenta|EU544344|Nickrent_4159)	Scurrula_ferruginea|EU544343|Nickrent_4008))	(Englerina_woodfordioides|L24140|UNKNOWN	(Tapinanthus_quinquangulus|L24422|UNKNOWN	Oliverella_rubroviridis|EU544337|Nickrent_4330)))	(Berhautia_senegalensis|EU544320|Nickrent_4576	((Globimetula_dinklagei|AF039076|UNKNOWN	(((Actinanthella_menyharthii|EU544313|Nickrent_4375	Agelanthus_sansibarensis|U59946|UNKNOWN)	(Socratina_bemarivensis|EU544347|Nickrent_4179	((Oncocalyx_sulfureus|EU544339|Nickrent_2850	Oncella_ambigua|EU544338|Nickrent_4673)	Phragmanthera_crassicaulis|EU544341|Nickrent_3037)))	(Helixanthera_kirkii|AF039077|UNKNOWN	Moquiniella_rubra|AF039078|UNKNOWN)))	Emelianthe_panganensis|EU544326|Nickrent_4889)))	(Erianthemum_dregei|L25679|UNKNOWN	((Bakerella_sp_|EU544318|Nickrent_4161	(((Decaisnina_hollrungii|AF039074|UNKNOWN	Dendrophthoe_curvata|L26491|UNKNOWN)	(Dendrophthoe_curvata|AY957441|Nickrent_2787	Dendrophthoe_curvata|EU544325|Nickrent_4012))	Plicosepalus_sagittifolius|EU544342|Nickrent_2852))	Vanwykia_remota|EU544351|Nickrent_4331)))	(Dactyliophora_novae_guineae|EU544323|Nickrent_4563
(Tupeia_antarctica|L24425|UNKNOWN	(((((Sogerianthe_sessiflora|EU544348|Nickrent_4467	(Lysiana_filifolia|EU544333|Nickrent_4449	Lysiana_exocarpi|L24154|UNKNOWN))	(Desmaria_mutabilis|EF464465|Nickrent_4510A	Aetanthus_nodosus|EU544314|Nickrent_4561))	(((Nuytsia_floribunda|DQ790103|D_Nickrent_2747	Decaisnina_triflora|EU544324|Nickrent_4491)	Phthirusa_pyrifolia|L24412|UNKNOWN)	Macrosolen_cochinchinensis|EU544334|Nickrent_4038))	(Loxanthera_speciosa|EU544332|Nickrent_4026	((Atkinsonia_ligustrina|EF464464|Nickrent_4344	(Peraxilla_tetrapetala|EU544340|Nickrent_2744	(Tristerix_corymbosus|EF464467|Nickrent_4129	(Tripodanthus_acutifolius|L24424|UNKNOWN	((Dendropemon_bicolor|AF039075|UNKNOWN	Oryctanthus_occidentalis|L24408|UNKNOWN)	((Struthanthus_woodsonii|EU544349|Nickrent_2761	Struthanthus_oerstedii|L24421|UNKNOWN)	(Cladocolea_gracilis|EU544322|Nickrent_3066	Psittacanthus_angustifolius|L24414|UNKNOWN)))))))	(Gaiadendron_punctatum|L24143|UNKNOWN	(Lepidaria_cf_forbesii|EU544330|Nickrent_4044	(Septulina_glauca|EU544346|Nickrent_4089	Notanthera_heterophylla|EF464466|Nickrent_4372))))))	(((Ileostylus_micranthus|EU544329|Nickrent_2741	Muellerina_eucalyptoides|EU544335|Nickrent_4310)	(((((((((Taxillus_chinensis|EU544350|Nickrent_4032	((Scurrula_parasitica|EU544345|Nickrent_4004	Scurrula_pulverulenta|EU544344|Nickrent_4159)	Scurrula_ferruginea|EU544343|Nickrent_4008))	(((Bakerella_sp_|EU544318|Nickrent_4161	((Dendrophthoe_curvata|EU544325|Nickrent_4012	(Decaisnina_hollrungii|AF039074|UNKNOWN	(Dendrophthoe_curvata|L26491|UNKNOWN	Dendrophthoe_curvata|AY957441|Nickrent_2787)))	Plicosepalus_sagittifolius|EU544342|Nickrent_2852))	Vanwykia_remota|EU544351|Nickrent_4331)	(((((Globimetula_dinklagei|AF039076|UNKNOWN	(Phragmanthera_crassicaulis|EU544341|Nickrent_3037	(Socratina_bemarivensis|EU544347|Nickrent_4179	(Oncocalyx_sulfureus|EU544339|Nickrent_2850	Oncella_ambigua|EU544338|Nickrent_4673))))	((Helixanthera_kirkii|AF039077|UNKNOWN	Moquiniella_rubra|AF039078|UNKNOWN)	(Actinanthella_menyharthii|EU544313|Nickrent_4375	Agelanthus_sansibarensis|U59946|UNKNOWN)))	Emelianthe_panganensis|EU544326|Nickrent_4889)	((Englerina_woodfordioides|L24140|UNKNOWN	(Tapinanthus_quinquangulus|L24422|UNKNOWN
(((Tupeia_antarctica|L24425|UNKNOWN	((Desmaria_mutabilis|EF464465|Nickrent_4510A	Aetanthus_nodosus|EU544314|Nickrent_4561)	(((Helicanthes_elastica|EU544328|Nickrent_4906	Ligaria_cuneifolia|L24152|UNKNOWN)	Tristerix_corymbosus|EF464467|Nickrent_4129)	(Tripodanthus_acutifolius|L24424|UNKNOWN	(Atkinsonia_ligustrina|EF464464|Nickrent_4344	((Dendropemon_bicolor|AF039075|UNKNOWN	Oryctanthus_occidentalis|L24408|UNKNOWN)	((Struthanthus_oerstedii|L24421|UNKNOWN	(Struthanthus_woodsonii|EU544349|Nickrent_2761	(Cladocolea_gracilis|EU544322|Nickrent_3066	(Loxanthera_speciosa|EU544332|Nickrent_4026	Psittacanthus_angustifolius|L24414|UNKNOWN))))	(((Nuytsia_floribunda|DQ790103|D_Nickrent_2747	Decaisnina_triflora|EU544324|Nickrent_4491)	Phthirusa_pyrifolia|L24412|UNKNOWN)	Macrosolen_cochinchinensis|EU544334|Nickrent_4038))))))))	(((Ileostylus_micranthus|EU544329|Nickrent_2741	Muellerina_eucalyptoides|EU544335|Nickrent_4310)	((((((Vanwykia_remota|EU544351|Nickrent_4331	((Dendrophthoe_curvata|EU544325|Nickrent_4012	(Decaisnina_hollrungii|AF039074|UNKNOWN	(Dendrophthoe_curvata|L26491|UNKNOWN	Dendrophthoe_curvata|AY957441|Nickrent_2787)))	Plicosepalus_sagittifolius|EU544342|Nickrent_2852))	(Bakerella_sp_|EU544318|Nickrent_4161	(((((((Agelanthus_sansibarensis|U59946|UNKNOWN	Socratina_bemarivensis|EU544347|Nickrent_4179)	(Globimetula_dinklagei|AF039076|UNKNOWN	((Helixanthera_kirkii|AF039077|UNKNOWN	Moquiniella_rubra|AF039078|UNKNOWN)	Actinanthella_menyharthii|EU544313|Nickrent_4375)))	((Oncocalyx_sulfureus|EU544339|Nickrent_2850	Oncella_ambigua|EU544338|Nickrent_4673)	Phragmanthera_crassicaulis|EU544341|Nickrent_3037))	Emelianthe_panganensis|EU544326|Nickrent_4889)	((Englerina_woodfordioides|L24140|UNKNOWN	(Tapinanthus_quinquangulus|L24422|UNKNOWN	Oliverella_rubroviridis|EU544337|Nickrent_4330))	Berhautia_senegalensis|EU544320|Nickrent_4576))	Erianthemum_dregei|L25679|UNKNOWN)	(Taxillus_chinensis|EU544350|Nickrent_4032	((Scurrula_parasitica|EU544345|Nickrent_4004	Scurrula_pulverulenta|EU544344|Nickrent_4159)	Scurrula_ferruginea|EU544343|Nickrent_4008)))))	(Helixanthera_cylindrica|EU544327|Nickrent_4037	(Dactyliophora_novae_guineae|EU544323|Nickrent_4563	(Diplatia_furcata|L24088|UNKNOWN
(((Macrosolen_cochinchinensis|EU544334|Nickrent_4038	Lepidaria_cf_forbesii|EU544330|Nickrent_4044)	(((Sogerianthe_sessiflora|EU544348|Nickrent_4467	(Lysiana_exocarpi|L24154|UNKNOWN	Lysiana_filifolia|EU544333|Nickrent_4449))	Decaisnina_triflora|EU544324|Nickrent_4491)	(Amylotheca_duthieana|EU544316|Nickrent_4022	Loxanthera_speciosa|EU544332|Nickrent_4026)))	((((((Muellerina_eucalyptoides|EU544335|Nickrent_4310	Ileostylus_micranthus|EU544329|Nickrent_2741)	(((Loranthus_delavayi|JQ613220|UNKNOWN	(Loranthus_odoratus|EU544331|Nickrent_4977	Loranthus_kaoi|JQ613221|UNKNOWN))	Loranthus_europaeus|L24153|UNKNOWN)	Oedina_pendens|EU544336|Nickrent_4329))	((((Benthamina_alyxifolia|EU544319|Nickrent_4127	Amyema_queenslandicum|EU544315|Nickrent_2788)	(Helixanthera_cylindrica|EU544327|Nickrent_4037	(Dactyliophora_novae_guineae|EU544323|Nickrent_4563	(Amyema_glabrum|AF039073|UNKNOWN	Diplatia_furcata|L24088|UNKNOWN))))	Baratranthus_axanthus|EU544317|Nickrent_4029)	((Scurrula_ferruginea|EU544343|Nickrent_4008	(Scurrula_pulverulenta|EU544344|Nickrent_4159	Scurrula_parasitica|EU544345|Nickrent_4004))	(((Plicosepalus_sagittifolius|EU544342|Nickrent_2852	((Actinanthella_menyharthii|EU544313|Nickrent_4375	Taxillus_chinensis|EU544350|Nickrent_4032)	((Decaisnina_hollrungii|AF039074|UNKNOWN	(Dendrophthoe_curvata|L26491|UNKNOWN	Dendrophthoe_curvata|AY957441|Nickrent_2787))	Dendrophthoe_curvata|EU544325|Nickrent_4012)))	(((Englerina_woodfordioides|L24140|UNKNOWN	(Oliverella_rubroviridis|EU544337|Nickrent_4330	Tapinanthus_quinquangulus|L24422|UNKNOWN))	((Emelianthe_panganensis|EU544326|Nickrent_4889	((Globimetula_dinklagei|AF039076|UNKNOWN	Moquiniella_rubra|AF039078|UNKNOWN)	((Agelanthus_sansibarensis|U59946|UNKNOWN	(Socratina_bemarivensis|EU544347|Nickrent_4179	(Oncella_ambigua|EU544338|Nickrent_4673	Oncocalyx_sulfureus|EU544339|Nickrent_2850)))	Phragmanthera_crassicaulis|EU544341|Nickrent_3037)))	(Helixanthera_kirkii|AF039077|UNKNOWN	Erianthemum_dregei|L25679|UNKNOWN)))	(Vanwykia_remota|EU544351|Nickrent_4331	Berhautia_senegalensis|EU544320|Nickrent_4576)))	Bakerella_sp_|EU544318|Nickrent_4161))))	(Ligaria_cuneifolia|L24152|UNKNOWN	Tristerix_corymbosus|EF464467|Nickrent_4129))
((Tupeia_antarctica|L24425|UNKNOWN	((((Sogerianthe_sessiflora|EU544348|Nickrent_4467	(Lysiana_exocarpi|L24154|UNKNOWN	Lysiana_filifolia|EU544333|Nickrent_4449))	(Decaisnina_triflora|EU544324|Nickrent_4491	(Amylotheca_duthieana|EU544316|Nickrent_4022	Loxanthera_speciosa|EU544332|Nickrent_4026)))	(((Muellerina_eucalyptoides|EU544335|Nickrent_4310	Ileostylus_micranthus|EU544329|Nickrent_2741)	(((Loranthus_kaoi|JQ613221|UNKNOWN	(Loranthus_delavayi|JQ613220|UNKNOWN	Loranthus_odoratus|EU544331|Nickrent_4977))	Loranthus_europaeus|L24153|UNKNOWN)	Oedina_pendens|EU544336|Nickrent_4329))	(((((Benthamina_alyxifolia|EU544319|Nickrent_4127	Baratranthus_axanthus|EU544317|Nickrent_4029)	Helixanthera_cylindrica|EU544327|Nickrent_4037)	(Dactyliophora_novae_guineae|EU544323|Nickrent_4563	(Amyema_glabrum|AF039073|UNKNOWN	Diplatia_furcata|L24088|UNKNOWN)))	((Scurrula_ferruginea|EU544343|Nickrent_4008	(Scurrula_pulverulenta|EU544344|Nickrent_4159	(Scurrula_parasitica|EU544345|Nickrent_4004	Taxillus_chinensis|EU544350|Nickrent_4032)))	(((Englerina_woodfordioides|L24140|UNKNOWN	(Oliverella_rubroviridis|EU544337|Nickrent_4330	Tapinanthus_quinquangulus|L24422|UNKNOWN))	((((Agelanthus_sansibarensis|U59946|UNKNOWN	(Moquiniella_rubra|AF039078|UNKNOWN	((Oncella_ambigua|EU544338|Nickrent_4673	Oncocalyx_sulfureus|EU544339|Nickrent_2850)	(Phragmanthera_crassicaulis|EU544341|Nickrent_3037	Socratina_bemarivensis|EU544347|Nickrent_4179))))	Emelianthe_panganensis|EU544326|Nickrent_4889)	Globimetula_dinklagei|AF039076|UNKNOWN)	((Berhautia_senegalensis|EU544320|Nickrent_4576	Erianthemum_dregei|L25679|UNKNOWN)	Helixanthera_kirkii|AF039077|UNKNOWN)))	(((Plicosepalus_sagittifolius|EU544342|Nickrent_2852	(Actinanthella_menyharthii|EU544313|Nickrent_4375	Bakerella_sp_|EU544318|Nickrent_4161))	((Decaisnina_hollrungii|AF039074|UNKNOWN	Dendrophthoe_curvata|L26491|UNKNOWN)	(Dendrophthoe_curvata|AY957441|Nickrent_2787	Dendrophthoe_curvata|EU544325|Nickrent_4012)))	Vanwykia_remota|EU544351|Nickrent_4331))))	Amyema_queenslandicum|EU544315|Nickrent_2788)))	(Aetanthus_nodosus|EU544314|Nickrent_4561	Desmaria_mutabilis|EF464465|Nickrent_4510A)))	((Macrosolen_cochinchinensis|EU544334|Nickrent_4038
(((((Gaiadendron_punctatum|L24143|UNKNOWN	Lepidaria_cf_forbesii|EU544330|Nickrent_4044)	(((Cladocolea_gracilis|EU544322|Nickrent_3066	((Oryctanthus_occidentalis|L24408|UNKNOWN	Dendropemon_bicolor|AF039075|UNKNOWN)	(Phthirusa_pyrifolia|L24412|UNKNOWN	Psittacanthus_angustifolius|L24414|UNKNOWN)))	(Struthanthus_oerstedii|L24421|UNKNOWN	Struthanthus_woodsonii|EU544349|Nickrent_2761))	(Macrosolen_cochinchinensis|EU544334|Nickrent_4038	(Nuytsia_floribunda|DQ790103|D_Nickrent_2747	((Septulina_glauca|EU544346|Nickrent_4089	Notanthera_heterophylla|EF464466|Nickrent_4372)	Cecarria_obtusifolia|EU544321|Nickrent_4562)))))	(Peraxilla_tetrapetala|EU544340|Nickrent_2744	(Atkinsonia_ligustrina|EF464464|Nickrent_4344	(Tripodanthus_acutifolius|L24424|UNKNOWN	Tristerix_corymbosus|EF464467|Nickrent_4129))))	((Helicanthes_elastica|EU544328|Nickrent_4906	Ligaria_cuneifolia|L24152|UNKNOWN)	(((Sogerianthe_sessiflora|EU544348|Nickrent_4467	(Lysiana_exocarpi|L24154|UNKNOWN	Lysiana_filifolia|EU544333|Nickrent_4449))	(((Muellerina_eucalyptoides|EU544335|Nickrent_4310	Ileostylus_micranthus|EU544329|Nickrent_2741)	Oedina_pendens|EU544336|Nickrent_4329)	((((Loranthus_delavayi|JQ613220|UNKNOWN	(Loranthus_odoratus|EU544331|Nickrent_4977	Loranthus_kaoi|JQ613221|UNKNOWN))	Loranthus_europaeus|L24153|UNKNOWN)	(Decaisnina_triflora|EU544324|Nickrent_4491	(Amylotheca_duthieana|EU544316|Nickrent_4022	Loxanthera_speciosa|EU544332|Nickrent_4026)))	((((((Socratina_bemarivensis|EU544347|Nickrent_4179	Vanwykia_remota|EU544351|Nickrent_4331)	((Globimetula_dinklagei|AF039076|UNKNOWN	((Emelianthe_panganensis|EU544326|Nickrent_4889	Erianthemum_dregei|L25679|UNKNOWN)	(((Oncella_ambigua|EU544338|Nickrent_4673	Oncocalyx_sulfureus|EU544339|Nickrent_2850)	(Berhautia_senegalensis|EU544320|Nickrent_4576	Phragmanthera_crassicaulis|EU544341|Nickrent_3037))	((Helixanthera_kirkii|AF039077|UNKNOWN	Moquiniella_rubra|AF039078|UNKNOWN)	Agelanthus_sansibarensis|U59946|UNKNOWN))))	(Englerina_woodfordioides|L24140|UNKNOWN	(Oliverella_rubroviridis|EU544337|Nickrent_4330	Tapinanthus_quinquangulus|L24422|UNKNOWN))))	(Bakerella_sp_|EU544318|Nickrent_4161	(Plicosepalus_sagittifolius|EU544342|Nickrent_2852
(Gaiadendron_punctatum|L24143|UNKNOWN	((((((Nuytsia_floribunda|DQ790103|D_Nickrent_2747	(Aetanthus_nodosus|EU544314|Nickrent_4561	Desmaria_mutabilis|EF464465|Nickrent_4510A))	(((Phthirusa_pyrifolia|L24412|UNKNOWN	((Septulina_glauca|EU544346|Nickrent_4089	Notanthera_heterophylla|EF464466|Nickrent_4372)	Cecarria_obtusifolia|EU544321|Nickrent_4562))	((Helicanthes_elastica|EU544328|Nickrent_4906	Ligaria_cuneifolia|L24152|UNKNOWN)	((Muellerina_eucalyptoides|EU544335|Nickrent_4310	Ileostylus_micranthus|EU544329|Nickrent_2741)	(((((Scurrula_ferruginea|EU544343|Nickrent_4008	(Scurrula_pulverulenta|EU544344|Nickrent_4159	Scurrula_parasitica|EU544345|Nickrent_4004))	((((Decaisnina_hollrungii|AF039074|UNKNOWN	(Dendrophthoe_curvata|L26491|UNKNOWN	Dendrophthoe_curvata|AY957441|Nickrent_2787))	Dendrophthoe_curvata|EU544325|Nickrent_4012)	Taxillus_chinensis|EU544350|Nickrent_4032)	((Socratina_bemarivensis|EU544347|Nickrent_4179	Vanwykia_remota|EU544351|Nickrent_4331)	(((Oedina_pendens|EU544336|Nickrent_4329	Amyema_queenslandicum|EU544315|Nickrent_2788)	(Helixanthera_cylindrica|EU544327|Nickrent_4037	(Baratranthus_axanthus|EU544317|Nickrent_4029	Benthamina_alyxifolia|EU544319|Nickrent_4127)))	(Dactyliophora_novae_guineae|EU544323|Nickrent_4563	(Amyema_glabrum|AF039073|UNKNOWN	Diplatia_furcata|L24088|UNKNOWN))))))	(Globimetula_dinklagei|AF039076|UNKNOWN	((Emelianthe_panganensis|EU544326|Nickrent_4889	Erianthemum_dregei|L25679|UNKNOWN)	((((Actinanthella_menyharthii|EU544313|Nickrent_4375	(Agelanthus_sansibarensis|U59946|UNKNOWN	Englerina_woodfordioides|L24140|UNKNOWN))	(Oliverella_rubroviridis|EU544337|Nickrent_4330	Tapinanthus_quinquangulus|L24422|UNKNOWN))	((Berhautia_senegalensis|EU544320|Nickrent_4576	Bakerella_sp_|EU544318|Nickrent_4161)	(Moquiniella_rubra|AF039078|UNKNOWN	Plicosepalus_sagittifolius|EU544342|Nickrent_2852)))	(Phragmanthera_crassicaulis|EU544341|Nickrent_3037	(Helixanthera_kirkii|AF039077|UNKNOWN	(Oncella_ambigua|EU544338|Nickrent_4673	Oncocalyx_sulfureus|EU544339|Nickrent_2850)))))))	Sogerianthe_sessiflora|EU544348|Nickrent_4467)	((Loranthus_odoratus|EU544331|Nickrent_4977	(Loranthus_kaoi|JQ613221|UNKNOWN	Loranthus_delavayi|JQ613220|UNKNOWN))
(((Atkinsonia_ligustrina|EF464464|Nickrent_4344	(((Tripodanthus_acutifolius|L24424|UNKNOWN	((Phthirusa_pyrifolia|L24412|UNKNOWN	((Psittacanthus_angustifolius|L24414|UNKNOWN	(Struthanthus_oerstedii|L24421|UNKNOWN	Struthanthus_woodsonii|EU544349|Nickrent_2761))	Cladocolea_gracilis|EU544322|Nickrent_3066))	(Oryctanthus_occidentalis|L24408|UNKNOWN	Dendropemon_bicolor|AF039075|UNKNOWN)))	(Desmaria_mutabilis|EF464465|Nickrent_4510A	(Aetanthus_nodosus|EU544314|Nickrent_4561	((Lysiana_exocarpi|L24154|UNKNOWN	Lysiana_filifolia|EU544333|Nickrent_4449)	((Decaisnina_triflora|EU544324|Nickrent_4491	Nuytsia_floribunda|DQ790103|D_Nickrent_2747)	((Septulina_glauca|EU544346|Nickrent_4089	Notanthera_heterophylla|EF464466|Nickrent_4372)	Cecarria_obtusifolia|EU544321|Nickrent_4562))))))	Tupeia_antarctica|L24425|UNKNOWN))	Tristerix_corymbosus|EF464467|Nickrent_4129)	(((Helicanthes_elastica|EU544328|Nickrent_4906	Ligaria_cuneifolia|L24152|UNKNOWN)	Peraxilla_tetrapetala|EU544340|Nickrent_2744)	(((Gaiadendron_punctatum|L24143|UNKNOWN	(Macrosolen_cochinchinensis|EU544334|Nickrent_4038	Lepidaria_cf_forbesii|EU544330|Nickrent_4044))	(Amylotheca_duthieana|EU544316|Nickrent_4022	Loxanthera_speciosa|EU544332|Nickrent_4026))	((Muellerina_eucalyptoides|EU544335|Nickrent_4310	Ileostylus_micranthus|EU544329|Nickrent_2741)	((((((Emelianthe_panganensis|EU544326|Nickrent_4889	(Erianthemum_dregei|L25679|UNKNOWN	(Oncella_ambigua|EU544338|Nickrent_4673	Oncocalyx_sulfureus|EU544339|Nickrent_2850)))	Globimetula_dinklagei|AF039076|UNKNOWN)	((Socratina_bemarivensis|EU544347|Nickrent_4179	Vanwykia_remota|EU544351|Nickrent_4331)	Helixanthera_kirkii|AF039077|UNKNOWN))	(((Moquiniella_rubra|AF039078|UNKNOWN	Plicosepalus_sagittifolius|EU544342|Nickrent_2852)	(((Phragmanthera_crassicaulis|EU544341|Nickrent_3037	Berhautia_senegalensis|EU544320|Nickrent_4576)	Bakerella_sp_|EU544318|Nickrent_4161)	(((Tapinanthus_quinquangulus|L24422|UNKNOWN	Oliverella_rubroviridis|EU544337|Nickrent_4330)	Englerina_woodfordioides|L24140|UNKNOWN)	(Agelanthus_sansibarensis|U59946|UNKNOWN	Actinanthella_menyharthii|EU544313|Nickrent_4375))))	((((((Amyema_queenslandicum|EU544315|Nickrent_2788	Benthamina_alyxifolia|EU544319|Nickrent_4127)
(Tupeia_antarctica|L24425|UNKNOWN	((((Helicanthes_elastica|EU544328|Nickrent_4906	Ligaria_cuneifolia|L24152|UNKNOWN)	Peraxilla_tetrapetala|EU544340|Nickrent_2744)	((Tripodanthus_acutifolius|L24424|UNKNOWN	((Cladocolea_gracilis|EU544322|Nickrent_3066	((Psittacanthus_angustifolius|L24414|UNKNOWN	Struthanthus_oerstedii|L24421|UNKNOWN)	Struthanthus_woodsonii|EU544349|Nickrent_2761))	(Oryctanthus_occidentalis|L24408|UNKNOWN	Dendropemon_bicolor|AF039075|UNKNOWN)))	(Atkinsonia_ligustrina|EF464464|Nickrent_4344	((Macrosolen_cochinchinensis|EU544334|Nickrent_4038	(Lysiana_exocarpi|L24154|UNKNOWN	Lysiana_filifolia|EU544333|Nickrent_4449))	(((((((Amyema_queenslandicum|EU544315|Nickrent_2788	(Benthamina_alyxifolia|EU544319|Nickrent_4127	(Baratranthus_axanthus|EU544317|Nickrent_4029	Helixanthera_cylindrica|EU544327|Nickrent_4037)))	(Dactyliophora_novae_guineae|EU544323|Nickrent_4563	(Amyema_glabrum|AF039073|UNKNOWN	Diplatia_furcata|L24088|UNKNOWN)))	((((Globimetula_dinklagei|AF039076|UNKNOWN	Erianthemum_dregei|L25679|UNKNOWN)	((((Tapinanthus_quinquangulus|L24422|UNKNOWN	Oliverella_rubroviridis|EU544337|Nickrent_4330)	Englerina_woodfordioides|L24140|UNKNOWN)	(((Phragmanthera_crassicaulis|EU544341|Nickrent_3037	(((Oncella_ambigua|EU544338|Nickrent_4673	Oncocalyx_sulfureus|EU544339|Nickrent_2850)	Plicosepalus_sagittifolius|EU544342|Nickrent_2852)	Berhautia_senegalensis|EU544320|Nickrent_4576))	(Socratina_bemarivensis|EU544347|Nickrent_4179	Vanwykia_remota|EU544351|Nickrent_4331))	((Helixanthera_kirkii|AF039077|UNKNOWN	Moquiniella_rubra|AF039078|UNKNOWN)	(Bakerella_sp_|EU544318|Nickrent_4161	(Agelanthus_sansibarensis|U59946|UNKNOWN	Actinanthella_menyharthii|EU544313|Nickrent_4375)))))	Emelianthe_panganensis|EU544326|Nickrent_4889))	((Scurrula_ferruginea|EU544343|Nickrent_4008	(Scurrula_pulverulenta|EU544344|Nickrent_4159	Scurrula_parasitica|EU544345|Nickrent_4004))	Taxillus_chinensis|EU544350|Nickrent_4032))	((Decaisnina_hollrungii|AF039074|UNKNOWN	(Dendrophthoe_curvata|L26491|UNKNOWN	Dendrophthoe_curvata|AY957441|Nickrent_2787))	Dendrophthoe_curvata|EU544325|Nickrent_4012)))	Decaisnina_triflora|EU544324|Nickrent_4491)	(Phthirusa_pyrifolia|L24412|UNKNOWN
(Tupeia_antarctica|L24425|UNKNOWN	(((((((Helicanthes_elastica|EU544328|Nickrent_4906	Ligaria_cuneifolia|L24152|UNKNOWN)	Peraxilla_tetrapetala|EU544340|Nickrent_2744)	(Gaiadendron_punctatum|L24143|UNKNOWN	(Tripodanthus_acutifolius|L24424|UNKNOWN	((Oryctanthus_occidentalis|L24408|UNKNOWN	Dendropemon_bicolor|AF039075|UNKNOWN)	(((Cladocolea_gracilis|EU544322|Nickrent_3066	(Struthanthus_woodsonii|EU544349|Nickrent_2761	Struthanthus_oerstedii|L24421|UNKNOWN))	Psittacanthus_angustifolius|L24414|UNKNOWN)	Phthirusa_pyrifolia|L24412|UNKNOWN)))))	Atkinsonia_ligustrina|EF464464|Nickrent_4344)	Tristerix_corymbosus|EF464467|Nickrent_4129)	(Desmaria_mutabilis|EF464465|Nickrent_4510A	(Aetanthus_nodosus|EU544314|Nickrent_4561	Nuytsia_floribunda|DQ790103|D_Nickrent_2747)))	((((Decaisnina_triflora|EU544324|Nickrent_4491	Macrosolen_cochinchinensis|EU544334|Nickrent_4038)	(Lysiana_exocarpi|L24154|UNKNOWN	Lysiana_filifolia|EU544333|Nickrent_4449))	(Lepidaria_cf_forbesii|EU544330|Nickrent_4044	(Septulina_glauca|EU544346|Nickrent_4089	Notanthera_heterophylla|EF464466|Nickrent_4372)))	((Amylotheca_duthieana|EU544316|Nickrent_4022	Loxanthera_speciosa|EU544332|Nickrent_4026)	(Sogerianthe_sessiflora|EU544348|Nickrent_4467	(Oedina_pendens|EU544336|Nickrent_4329	((Muellerina_eucalyptoides|EU544335|Nickrent_4310	Ileostylus_micranthus|EU544329|Nickrent_2741)	(((((Benthamina_alyxifolia|EU544319|Nickrent_4127	Helixanthera_cylindrica|EU544327|Nickrent_4037)	((Dactyliophora_novae_guineae|EU544323|Nickrent_4563	(Amyema_glabrum|AF039073|UNKNOWN	Diplatia_furcata|L24088|UNKNOWN))	(Cecarria_obtusifolia|EU544321|Nickrent_4562	Amyema_queenslandicum|EU544315|Nickrent_2788)))	(((Scurrula_ferruginea|EU544343|Nickrent_4008	(Scurrula_pulverulenta|EU544344|Nickrent_4159	Scurrula_parasitica|EU544345|Nickrent_4004))	Taxillus_chinensis|EU544350|Nickrent_4032)	(((Decaisnina_hollrungii|AF039074|UNKNOWN	(Dendrophthoe_curvata|L26491|UNKNOWN	Dendrophthoe_curvata|AY957441|Nickrent_2787))	Dendrophthoe_curvata|EU544325|Nickrent_4012)	(Plicosepalus_sagittifolius|EU544342|Nickrent_2852	(Bakerella_sp_|EU544318|Nickrent_4161	(Actinanthella_menyharthii|EU544313|Nickrent_4375	(((Emelianthe_panganensis|EU544326|Nickrent_4889
((Peraxilla_tetrapetala|EU544340|Nickrent_2744	((Tripodanthus_acutifolius|L24424|UNKNOWN	((Oryctanthus_occidentalis|L24408|UNKNOWN	Dendropemon_bicolor|AF039075|UNKNOWN)	(((Struthanthus_woodsonii|EU544349|Nickrent_2761	Struthanthus_oerstedii|L24421|UNKNOWN)	Psittacanthus_angustifolius|L24414|UNKNOWN)	Cladocolea_gracilis|EU544322|Nickrent_3066)))	((((((Muellerina_eucalyptoides|EU544335|Nickrent_4310	Ileostylus_micranthus|EU544329|Nickrent_2741)	(Cecarria_obtusifolia|EU544321|Nickrent_4562	((Loranthus_delavayi|JQ613220|UNKNOWN	(Loranthus_kaoi|JQ613221|UNKNOWN	Loranthus_odoratus|EU544331|Nickrent_4977))	Loranthus_europaeus|L24153|UNKNOWN)))	((Sogerianthe_sessiflora|EU544348|Nickrent_4467	Oedina_pendens|EU544336|Nickrent_4329)	(((((((((Phragmanthera_crassicaulis|EU544341|Nickrent_3037	(Oncella_ambigua|EU544338|Nickrent_4673	Oncocalyx_sulfureus|EU544339|Nickrent_2850))	(Socratina_bemarivensis|EU544347|Nickrent_4179	Vanwykia_remota|EU544351|Nickrent_4331))	(((Helixanthera_kirkii|AF039077|UNKNOWN	Moquiniella_rubra|AF039078|UNKNOWN)	(Actinanthella_menyharthii|EU544313|Nickrent_4375	Agelanthus_sansibarensis|U59946|UNKNOWN))	(Erianthemum_dregei|L25679|UNKNOWN	Globimetula_dinklagei|AF039076|UNKNOWN)))	Emelianthe_panganensis|EU544326|Nickrent_4889)	(Scurrula_ferruginea|EU544343|Nickrent_4008	(((Plicosepalus_sagittifolius|EU544342|Nickrent_2852	Berhautia_senegalensis|EU544320|Nickrent_4576)	((Decaisnina_hollrungii|AF039074|UNKNOWN	(Dendrophthoe_curvata|L26491|UNKNOWN	Dendrophthoe_curvata|AY957441|Nickrent_2787))	Dendrophthoe_curvata|EU544325|Nickrent_4012))	Bakerella_sp_|EU544318|Nickrent_4161)))	(Scurrula_pulverulenta|EU544344|Nickrent_4159	(Taxillus_chinensis|EU544350|Nickrent_4032	(Scurrula_parasitica|EU544345|Nickrent_4004	(Englerina_woodfordioides|L24140|UNKNOWN	(Tapinanthus_quinquangulus|L24422|UNKNOWN	Oliverella_rubroviridis|EU544337|Nickrent_4330))))))	((Dactyliophora_novae_guineae|EU544323|Nickrent_4563	(Amyema_glabrum|AF039073|UNKNOWN	Diplatia_furcata|L24088|UNKNOWN))	Helixanthera_cylindrica|EU544327|Nickrent_4037))	Baratranthus_axanthus|EU544317|Nickrent_4029)	(Benthamina_alyxifolia|EU544319|Nickrent_4127	Amyema_queenslandicum|EU544315|Nickrent_2788))))
(Peraxilla_tetrapetala|EU544340|Nickrent_2744	(((((Muellerina_eucalyptoides|EU544335|Nickrent_4310	((((Cecarria_obtusifolia|EU544321|Nickrent_4562	((Loranthus_delavayi|JQ613220|UNKNOWN	(Loranthus_kaoi|JQ613221|UNKNOWN	Loranthus_odoratus|EU544331|Nickrent_4977))	Loranthus_europaeus|L24153|UNKNOWN))	(Amyema_queenslandicum|EU544315|Nickrent_2788	((((Plicosepalus_sagittifolius|EU544342|Nickrent_2852	(Vanwykia_remota|EU544351|Nickrent_4331	(Taxillus_chinensis|EU544350|Nickrent_4032	((Decaisnina_hollrungii|AF039074|UNKNOWN	(Dendrophthoe_curvata|L26491|UNKNOWN	Dendrophthoe_curvata|AY957441|Nickrent_2787))	Dendrophthoe_curvata|EU544325|Nickrent_4012))))	(((Erianthemum_dregei|L25679|UNKNOWN	(((Phragmanthera_crassicaulis|EU544341|Nickrent_3037	((Oncella_ambigua|EU544338|Nickrent_4673	Oncocalyx_sulfureus|EU544339|Nickrent_2850)	Socratina_bemarivensis|EU544347|Nickrent_4179))	(Bakerella_sp_|EU544318|Nickrent_4161	((Actinanthella_menyharthii|EU544313|Nickrent_4375	Agelanthus_sansibarensis|U59946|UNKNOWN)	(Helixanthera_kirkii|AF039077|UNKNOWN	Moquiniella_rubra|AF039078|UNKNOWN))))	((Scurrula_ferruginea|EU544343|Nickrent_4008	(Scurrula_pulverulenta|EU544344|Nickrent_4159	(Scurrula_parasitica|EU544345|Nickrent_4004	(Englerina_woodfordioides|L24140|UNKNOWN	(Tapinanthus_quinquangulus|L24422|UNKNOWN	Oliverella_rubroviridis|EU544337|Nickrent_4330)))))	Globimetula_dinklagei|AF039076|UNKNOWN)))	Emelianthe_panganensis|EU544326|Nickrent_4889)	Berhautia_senegalensis|EU544320|Nickrent_4576))	((Dactyliophora_novae_guineae|EU544323|Nickrent_4563	(Amyema_glabrum|AF039073|UNKNOWN	Diplatia_furcata|L24088|UNKNOWN))	Helixanthera_cylindrica|EU544327|Nickrent_4037))	(Baratranthus_axanthus|EU544317|Nickrent_4029	Benthamina_alyxifolia|EU544319|Nickrent_4127))))	Oedina_pendens|EU544336|Nickrent_4329)	Ileostylus_micranthus|EU544329|Nickrent_2741))	Sogerianthe_sessiflora|EU544348|Nickrent_4467)	((Lysiana_exocarpi|L24154|UNKNOWN	Lysiana_filifolia|EU544333|Nickrent_4449)	(Aetanthus_nodosus|EU544314|Nickrent_4561	Desmaria_mutabilis|EF464465|Nickrent_4510A)))	(((Tristerix_corymbosus|EF464467|Nickrent_4129	Tripodanthus_acutifolius|L24424|UNKNOWN)	Atkinsonia_ligustrina|EF464464|Nickrent_4344)
(Tupeia_antarctica|L24425|UNKNOWN	(((Aetanthus_nodosus|EU544314|Nickrent_4561	((((Muellerina_eucalyptoides|EU544335|Nickrent_4310	Ileostylus_micranthus|EU544329|Nickrent_2741)	(Oedina_pendens|EU544336|Nickrent_4329	(((Loranthus_odoratus|EU544331|Nickrent_4977	Loranthus_delavayi|JQ613220|UNKNOWN)	Loranthus_kaoi|JQ613221|UNKNOWN)	Loranthus_europaeus|L24153|UNKNOWN)))	((Cecarria_obtusifolia|EU544321|Nickrent_4562	((Helicanthes_elastica|EU544328|Nickrent_4906	Ligaria_cuneifolia|L24152|UNKNOWN)	Amyema_queenslandicum|EU544315|Nickrent_2788))	(((((Plicosepalus_sagittifolius|EU544342|Nickrent_2852	((Decaisnina_hollrungii|AF039074|UNKNOWN	(Dendrophthoe_curvata|L26491|UNKNOWN	Dendrophthoe_curvata|AY957441|Nickrent_2787))	Dendrophthoe_curvata|EU544325|Nickrent_4012))	(Scurrula_pulverulenta|EU544344|Nickrent_4159	(Taxillus_chinensis|EU544350|Nickrent_4032	(Scurrula_parasitica|EU544345|Nickrent_4004	Scurrula_ferruginea|EU544343|Nickrent_4008))))	((((Erianthemum_dregei|L25679|UNKNOWN	Globimetula_dinklagei|AF039076|UNKNOWN)	((Berhautia_senegalensis|EU544320|Nickrent_4576	((Phragmanthera_crassicaulis|EU544341|Nickrent_3037	((Oncella_ambigua|EU544338|Nickrent_4673	Oncocalyx_sulfureus|EU544339|Nickrent_2850)	Socratina_bemarivensis|EU544347|Nickrent_4179))	((Actinanthella_menyharthii|EU544313|Nickrent_4375	Bakerella_sp_|EU544318|Nickrent_4161)	(Agelanthus_sansibarensis|U59946|UNKNOWN	(Helixanthera_kirkii|AF039077|UNKNOWN	Moquiniella_rubra|AF039078|UNKNOWN)))))	Emelianthe_panganensis|EU544326|Nickrent_4889))	(Englerina_woodfordioides|L24140|UNKNOWN	(Tapinanthus_quinquangulus|L24422|UNKNOWN	Oliverella_rubroviridis|EU544337|Nickrent_4330)))	Vanwykia_remota|EU544351|Nickrent_4331))	(Amyema_glabrum|AF039073|UNKNOWN	Diplatia_furcata|L24088|UNKNOWN))	(Helixanthera_cylindrica|EU544327|Nickrent_4037	((Dactyliophora_novae_guineae|EU544323|Nickrent_4563	Baratranthus_axanthus|EU544317|Nickrent_4029)	Benthamina_alyxifolia|EU544319|Nickrent_4127)))))	Sogerianthe_sessiflora|EU544348|Nickrent_4467))	(((Peraxilla_tetrapetala|EU544340|Nickrent_2744	(Atkinsonia_ligustrina|EF464464|Nickrent_4344	Tripodanthus_acutifolius|L24424|UNKNOWN))	((Tristerix_corymbosus|EF464467|Nickrent_4129
(((Macrosolen_cochinchinensis|EU544334|Nickrent_4038	(Lysiana_filifolia|EU544333|Nickrent_4449	Lysiana_exocarpi|L24154|UNKNOWN))	(((Notanthera_heterophylla|EF464466|Nickrent_4372	Septulina_glauca|EU544346|Nickrent_4089)	Lepidaria_cf_forbesii|EU544330|Nickrent_4044)	Gaiadendron_punctatum|L24143|UNKNOWN))	((Atkinsonia_ligustrina|EF464464|Nickrent_4344	((Tripodanthus_acutifolius|L24424|UNKNOWN	((Dendropemon_bicolor|AF039075|UNKNOWN	Oryctanthus_occidentalis|L24408|UNKNOWN)	(Cladocolea_gracilis|EU544322|Nickrent_3066	(Psittacanthus_angustifolius|L24414|UNKNOWN	(Struthanthus_woodsonii|EU544349|Nickrent_2761	Struthanthus_oerstedii|L24421|UNKNOWN)))))	((Tristerix_corymbosus|EF464467|Nickrent_4129	(Helicanthes_elastica|EU544328|Nickrent_4906	Ligaria_cuneifolia|L24152|UNKNOWN))	(Tupeia_antarctica|L24425|UNKNOWN	(Phthirusa_pyrifolia|L24412|UNKNOWN	(((Loxanthera_speciosa|EU544332|Nickrent_4026	Amylotheca_duthieana|EU544316|Nickrent_4022)	(Nuytsia_floribunda|DQ790103|D_Nickrent_2747	Decaisnina_triflora|EU544324|Nickrent_4491))	((Aetanthus_nodosus|EU544314|Nickrent_4561	Desmaria_mutabilis|EF464465|Nickrent_4510A)	(Sogerianthe_sessiflora|EU544348|Nickrent_4467	((Muellerina_eucalyptoides|EU544335|Nickrent_4310	Ileostylus_micranthus|EU544329|Nickrent_2741)	((Cecarria_obtusifolia|EU544321|Nickrent_4562	((Loranthus_europaeus|L24153|UNKNOWN	(Loranthus_kaoi|JQ613221|UNKNOWN	(Loranthus_odoratus|EU544331|Nickrent_4977	Loranthus_delavayi|JQ613220|UNKNOWN)))	Oedina_pendens|EU544336|Nickrent_4329))	((((Dactyliophora_novae_guineae|EU544323|Nickrent_4563	(Diplatia_furcata|L24088|UNKNOWN	Amyema_glabrum|AF039073|UNKNOWN))	((Baratranthus_axanthus|EU544317|Nickrent_4029	Benthamina_alyxifolia|EU544319|Nickrent_4127)	Helixanthera_cylindrica|EU544327|Nickrent_4037))	(Taxillus_chinensis|EU544350|Nickrent_4032	((((Emelianthe_panganensis|EU544326|Nickrent_4889	((Globimetula_dinklagei|AF039076|UNKNOWN	((Actinanthella_menyharthii|EU544313|Nickrent_4375	Agelanthus_sansibarensis|U59946|UNKNOWN)	(Phragmanthera_crassicaulis|EU544341|Nickrent_3037	((Vanwykia_remota|EU544351|Nickrent_4331	Socratina_bemarivensis|EU544347|Nickrent_4179)	(Oncocalyx_sulfureus|EU544339|Nickrent_2850
((((Macrosolen_cochinchinensis|EU544334|Nickrent_4038	Lepidaria_cf_forbesii|EU544330|Nickrent_4044)	Gaiadendron_punctatum|L24143|UNKNOWN)	((Tristerix_corymbosus|EF464467|Nickrent_4129	(((Notanthera_heterophylla|EF464466|Nickrent_4372	Septulina_glauca|EU544346|Nickrent_4089)	(Helicanthes_elastica|EU544328|Nickrent_4906	Ligaria_cuneifolia|L24152|UNKNOWN))	((((Loxanthera_speciosa|EU544332|Nickrent_4026	Amylotheca_duthieana|EU544316|Nickrent_4022)	(Nuytsia_floribunda|DQ790103|D_Nickrent_2747	Decaisnina_triflora|EU544324|Nickrent_4491))	(Aetanthus_nodosus|EU544314|Nickrent_4561	(Sogerianthe_sessiflora|EU544348|Nickrent_4467	((Cecarria_obtusifolia|EU544321|Nickrent_4562	(Loranthus_europaeus|L24153|UNKNOWN	(Loranthus_delavayi|JQ613220|UNKNOWN	(Loranthus_kaoi|JQ613221|UNKNOWN	Loranthus_odoratus|EU544331|Nickrent_4977))))	((Muellerina_eucalyptoides|EU544335|Nickrent_4310	Ileostylus_micranthus|EU544329|Nickrent_2741)	((((Diplatia_furcata|L24088|UNKNOWN	(Oedina_pendens|EU544336|Nickrent_4329	Amyema_glabrum|AF039073|UNKNOWN))	((((Decaisnina_hollrungii|AF039074|UNKNOWN	(Dendrophthoe_curvata|L26491|UNKNOWN	Dendrophthoe_curvata|AY957441|Nickrent_2787))	Dendrophthoe_curvata|EU544325|Nickrent_4012)	(Bakerella_sp_|EU544318|Nickrent_4161	Plicosepalus_sagittifolius|EU544342|Nickrent_2852))	(((Scurrula_ferruginea|EU544343|Nickrent_4008	(Scurrula_pulverulenta|EU544344|Nickrent_4159	Scurrula_parasitica|EU544345|Nickrent_4004))	Taxillus_chinensis|EU544350|Nickrent_4032)	((Emelianthe_panganensis|EU544326|Nickrent_4889	(Globimetula_dinklagei|AF039076|UNKNOWN	(((Helixanthera_kirkii|AF039077|UNKNOWN	((Vanwykia_remota|EU544351|Nickrent_4331	Socratina_bemarivensis|EU544347|Nickrent_4179)	((Oncocalyx_sulfureus|EU544339|Nickrent_2850	Oncella_ambigua|EU544338|Nickrent_4673)	Phragmanthera_crassicaulis|EU544341|Nickrent_3037)))	(((Actinanthella_menyharthii|EU544313|Nickrent_4375	Agelanthus_sansibarensis|U59946|UNKNOWN)	(Englerina_woodfordioides|L24140|UNKNOWN	(Tapinanthus_quinquangulus|L24422|UNKNOWN	Oliverella_rubroviridis|EU544337|Nickrent_4330)))	Moquiniella_rubra|AF039078|UNKNOWN))	Berhautia_senegalensis|EU544320|Nickrent_4576)))	Erianthemum_dregei|L25679|UNKNOWN))))
((Peraxilla_tetrapetala|EU544340|Nickrent_2744	(((((((Notanthera_heterophylla|EF464466|Nickrent_4372	Septulina_glauca|EU544346|Nickrent_4089)	(((Cecarria_obtusifolia|EU544321|Nickrent_4562	(Loranthus_europaeus|L24153|UNKNOWN	((Loranthus_kaoi|JQ613221|UNKNOWN	Loranthus_delavayi|JQ613220|UNKNOWN)	Loranthus_odoratus|EU544331|Nickrent_4977)))	Decaisnina_triflora|EU544324|Nickrent_4491)	((Loxanthera_speciosa|EU544332|Nickrent_4026	Amylotheca_duthieana|EU544316|Nickrent_4022)	Nuytsia_floribunda|DQ790103|D_Nickrent_2747)))	(((((((Berhautia_senegalensis|EU544320|Nickrent_4576	((Englerina_woodfordioides|L24140|UNKNOWN	(Tapinanthus_quinquangulus|L24422|UNKNOWN	Oliverella_rubroviridis|EU544337|Nickrent_4330))	Helixanthera_kirkii|AF039077|UNKNOWN))	((((Phragmanthera_crassicaulis|EU544341|Nickrent_3037	(((Vanwykia_remota|EU544351|Nickrent_4331	Socratina_bemarivensis|EU544347|Nickrent_4179)	(Oncocalyx_sulfureus|EU544339|Nickrent_2850	Oncella_ambigua|EU544338|Nickrent_4673))	(Actinanthella_menyharthii|EU544313|Nickrent_4375	Agelanthus_sansibarensis|U59946|UNKNOWN)))	Globimetula_dinklagei|AF039076|UNKNOWN)	Moquiniella_rubra|AF039078|UNKNOWN)	Emelianthe_panganensis|EU544326|Nickrent_4889))	Erianthemum_dregei|L25679|UNKNOWN)	((((Decaisnina_hollrungii|AF039074|UNKNOWN	(Dendrophthoe_curvata|L26491|UNKNOWN	Dendrophthoe_curvata|AY957441|Nickrent_2787))	Dendrophthoe_curvata|EU544325|Nickrent_4012)	(Bakerella_sp_|EU544318|Nickrent_4161	Plicosepalus_sagittifolius|EU544342|Nickrent_2852))	((Scurrula_pulverulenta|EU544344|Nickrent_4159	(Scurrula_parasitica|EU544345|Nickrent_4004	Scurrula_ferruginea|EU544343|Nickrent_4008))	Taxillus_chinensis|EU544350|Nickrent_4032)))	(Dactyliophora_novae_guineae|EU544323|Nickrent_4563	(Diplatia_furcata|L24088|UNKNOWN	Amyema_glabrum|AF039073|UNKNOWN)))	((Baratranthus_axanthus|EU544317|Nickrent_4029	Helixanthera_cylindrica|EU544327|Nickrent_4037)	Benthamina_alyxifolia|EU544319|Nickrent_4127))	Amyema_queenslandicum|EU544315|Nickrent_2788))	(Desmaria_mutabilis|EF464465|Nickrent_4510A	Aetanthus_nodosus|EU544314|Nickrent_4561))	Tupeia_antarctica|L24425|UNKNOWN)	(Phthirusa_pyrifolia|L24412|UNKNOWN	(((Helicanthes_elastica|EU544328|Nickrent_4906
((Sogerianthe_sessiflora|EU544348|Nickrent_4467	((Muellerina_eucalyptoides|EU544335|Nickrent_4310	Ileostylus_micranthus|EU544329|Nickrent_2741)	Oedina_pendens|EU544336|Nickrent_4329))	((Peraxilla_tetrapetala|EU544340|Nickrent_2744	((Atkinsonia_ligustrina|EF464464|Nickrent_4344	(Tristerix_corymbosus|EF464467|Nickrent_4129	(((((Macrosolen_cochinchinensis|EU544334|Nickrent_4038	Nuytsia_floribunda|DQ790103|D_Nickrent_2747)	(((Notanthera_heterophylla|EF464466|Nickrent_4372	Septulina_glauca|EU544346|Nickrent_4089)	(((((((((Globimetula_dinklagei|AF039076|UNKNOWN	(Erianthemum_dregei|L25679|UNKNOWN	(Emelianthe_panganensis|EU544326|Nickrent_4889	((Berhautia_senegalensis|EU544320|Nickrent_4576	((Englerina_woodfordioides|L24140|UNKNOWN	(Tapinanthus_quinquangulus|L24422|UNKNOWN	Oliverella_rubroviridis|EU544337|Nickrent_4330))	Moquiniella_rubra|AF039078|UNKNOWN))	(((Vanwykia_remota|EU544351|Nickrent_4331	Socratina_bemarivensis|EU544347|Nickrent_4179)	(Phragmanthera_crassicaulis|EU544341|Nickrent_3037	(Oncocalyx_sulfureus|EU544339|Nickrent_2850	Oncella_ambigua|EU544338|Nickrent_4673)))	(Actinanthella_menyharthii|EU544313|Nickrent_4375	Agelanthus_sansibarensis|U59946|UNKNOWN))))))	Helixanthera_kirkii|AF039077|UNKNOWN)	(Scurrula_pulverulenta|EU544344|Nickrent_4159	(Scurrula_parasitica|EU544345|Nickrent_4004	Scurrula_ferruginea|EU544343|Nickrent_4008)))	((Bakerella_sp_|EU544318|Nickrent_4161	Taxillus_chinensis|EU544350|Nickrent_4032)	((Decaisnina_hollrungii|AF039074|UNKNOWN	Dendrophthoe_curvata|L26491|UNKNOWN)	(Dendrophthoe_curvata|AY957441|Nickrent_2787	Dendrophthoe_curvata|EU544325|Nickrent_4012))))	Plicosepalus_sagittifolius|EU544342|Nickrent_2852)	(Dactyliophora_novae_guineae|EU544323|Nickrent_4563	(Diplatia_furcata|L24088|UNKNOWN	Amyema_glabrum|AF039073|UNKNOWN)))	(Helixanthera_cylindrica|EU544327|Nickrent_4037	(Benthamina_alyxifolia|EU544319|Nickrent_4127	Baratranthus_axanthus|EU544317|Nickrent_4029)))	Amyema_queenslandicum|EU544315|Nickrent_2788)	((((Loranthus_delavayi|JQ613220|UNKNOWN	Loranthus_kaoi|JQ613221|UNKNOWN)	Loranthus_odoratus|EU544331|Nickrent_4977)	Loranthus_europaeus|L24153|UNKNOWN)	(Cecarria_obtusifolia|EU544321|Nickrent_4562	Phthirusa_pyrifolia|L24412|UNKNOWN))))
(Tupeia_antarctica|L24425|UNKNOWN	(((Peraxilla_tetrapetala|EU544340|Nickrent_2744	(Atkinsonia_ligustrina|EF464464|Nickrent_4344	(Macrosolen_cochinchinensis|EU544334|Nickrent_4038	Tristerix_corymbosus|EF464467|Nickrent_4129)))	(((Desmaria_mutabilis|EF464465|Nickrent_4510A	Aetanthus_nodosus|EU544314|Nickrent_4561)	((Loxanthera_speciosa|EU544332|Nickrent_4026	Amylotheca_duthieana|EU544316|Nickrent_4022)	(Decaisnina_triflora|EU544324|Nickrent_4491	Nuytsia_floribunda|DQ790103|D_Nickrent_2747)))	((((((((Emelianthe_panganensis|EU544326|Nickrent_4889	(Erianthemum_dregei|L25679|UNKNOWN	((((Globimetula_dinklagei|AF039076|UNKNOWN	Moquiniella_rubra|AF039078|UNKNOWN)	(((Actinanthella_menyharthii|EU544313|Nickrent_4375	Agelanthus_sansibarensis|U59946|UNKNOWN)	(Englerina_woodfordioides|L24140|UNKNOWN	(Tapinanthus_quinquangulus|L24422|UNKNOWN	Oliverella_rubroviridis|EU544337|Nickrent_4330)))	(Phragmanthera_crassicaulis|EU544341|Nickrent_3037	(Oncocalyx_sulfureus|EU544339|Nickrent_2850	Oncella_ambigua|EU544338|Nickrent_4673))))	(Vanwykia_remota|EU544351|Nickrent_4331	Socratina_bemarivensis|EU544347|Nickrent_4179))	Berhautia_senegalensis|EU544320|Nickrent_4576)))	Helixanthera_kirkii|AF039077|UNKNOWN)	((Plicosepalus_sagittifolius|EU544342|Nickrent_2852	(Decaisnina_hollrungii|AF039074|UNKNOWN	(Dendrophthoe_curvata|L26491|UNKNOWN	(Dendrophthoe_curvata|AY957441|Nickrent_2787	Dendrophthoe_curvata|EU544325|Nickrent_4012))))	Bakerella_sp_|EU544318|Nickrent_4161))	(Scurrula_ferruginea|EU544343|Nickrent_4008	(Scurrula_parasitica|EU544345|Nickrent_4004	(Scurrula_pulverulenta|EU544344|Nickrent_4159	Taxillus_chinensis|EU544350|Nickrent_4032))))	(((Cecarria_obtusifolia|EU544321|Nickrent_4562	((Dactyliophora_novae_guineae|EU544323|Nickrent_4563	(Diplatia_furcata|L24088|UNKNOWN	Amyema_glabrum|AF039073|UNKNOWN))	(Helixanthera_cylindrica|EU544327|Nickrent_4037	Amyema_queenslandicum|EU544315|Nickrent_2788)))	Benthamina_alyxifolia|EU544319|Nickrent_4127)	(Baratranthus_axanthus|EU544317|Nickrent_4029	Sogerianthe_sessiflora|EU544348|Nickrent_4467)))	((Ileostylus_micranthus|EU544329|Nickrent_2741	Muellerina_eucalyptoides|EU544335|Nickrent_4310)	(((Loranthus_delavayi|JQ613220|UNKNOWN	(Loranthus_kaoi|JQ613221|UNKNOWN
((((((Cladocolea_gracilis|EU544322|Nickrent_3066	Psittacanthus_angustifolius|L24414|UNKNOWN)	(Struthanthus_oerstedii|L24421|UNKNOWN	Struthanthus_woodsonii|EU544349|Nickrent_2761))	(Tripodanthus_acutifolius|L24424|UNKNOWN	(Dendropemon_bicolor|AF039075|UNKNOWN	Oryctanthus_occidentalis|L24408|UNKNOWN)))	Phthirusa_pyrifolia|L24412|UNKNOWN)	(Peraxilla_tetrapetala|EU544340|Nickrent_2744	(((Desmaria_mutabilis|EF464465|Nickrent_4510A	(Nuytsia_floribunda|DQ790103|D_Nickrent_2747	Aetanthus_nodosus|EU544314|Nickrent_4561))	((((((Notanthera_heterophylla|EF464466|Nickrent_4372	Septulina_glauca|EU544346|Nickrent_4089)	Lepidaria_cf_forbesii|EU544330|Nickrent_4044)	(Oedina_pendens|EU544336|Nickrent_4329	Gaiadendron_punctatum|L24143|UNKNOWN))	((Lysiana_filifolia|EU544333|Nickrent_4449	Lysiana_exocarpi|L24154|UNKNOWN)	Macrosolen_cochinchinensis|EU544334|Nickrent_4038))	(Loxanthera_speciosa|EU544332|Nickrent_4026	Amylotheca_duthieana|EU544316|Nickrent_4022))	((((((Loranthus_delavayi|JQ613220|UNKNOWN	(Loranthus_kaoi|JQ613221|UNKNOWN	Loranthus_odoratus|EU544331|Nickrent_4977))	Loranthus_europaeus|L24153|UNKNOWN)	(Baratranthus_axanthus|EU544317|Nickrent_4029	Sogerianthe_sessiflora|EU544348|Nickrent_4467))	(((Diplatia_furcata|L24088|UNKNOWN	(Amyema_glabrum|AF039073|UNKNOWN	Dactyliophora_novae_guineae|EU544323|Nickrent_4563))	(((((((Helixanthera_kirkii|AF039077|UNKNOWN	Moquiniella_rubra|AF039078|UNKNOWN)	Phragmanthera_crassicaulis|EU544341|Nickrent_3037)	(Socratina_bemarivensis|EU544347|Nickrent_4179	(Oncocalyx_sulfureus|EU544339|Nickrent_2850	Oncella_ambigua|EU544338|Nickrent_4673)))	((Erianthemum_dregei|L25679|UNKNOWN	Globimetula_dinklagei|AF039076|UNKNOWN)	((Actinanthella_menyharthii|EU544313|Nickrent_4375	Agelanthus_sansibarensis|U59946|UNKNOWN)	((Englerina_woodfordioides|L24140|UNKNOWN	(Tapinanthus_quinquangulus|L24422|UNKNOWN	Oliverella_rubroviridis|EU544337|Nickrent_4330))	(((Scurrula_pulverulenta|EU544344|Nickrent_4159	Scurrula_parasitica|EU544345|Nickrent_4004)	Scurrula_ferruginea|EU544343|Nickrent_4008)	Taxillus_chinensis|EU544350|Nickrent_4032)))))	Emelianthe_panganensis|EU544326|Nickrent_4889)	(((Decaisnina_hollrungii|AF039074|UNKNOWN
(((((Desmaria_mutabilis|EF464465|Nickrent_4510A	(Aetanthus_nodosus|EU544314|Nickrent_4561	((((Cecarria_obtusifolia|EU544321|Nickrent_4562	(((Loranthus_odoratus|EU544331|Nickrent_4977	Loranthus_kaoi|JQ613221|UNKNOWN)	Loranthus_delavayi|JQ613220|UNKNOWN)	Loranthus_europaeus|L24153|UNKNOWN))	(((Dactyliophora_novae_guineae|EU544323|Nickrent_4563	(Diplatia_furcata|L24088|UNKNOWN	Amyema_glabrum|AF039073|UNKNOWN))	(Erianthemum_dregei|L25679|UNKNOWN	(((((Scurrula_parasitica|EU544345|Nickrent_4004	Scurrula_ferruginea|EU544343|Nickrent_4008)	Taxillus_chinensis|EU544350|Nickrent_4032)	Scurrula_pulverulenta|EU544344|Nickrent_4159)	(((Berhautia_senegalensis|EU544320|Nickrent_4576	((Emelianthe_panganensis|EU544326|Nickrent_4889	Globimetula_dinklagei|AF039076|UNKNOWN)	((Moquiniella_rubra|AF039078|UNKNOWN	(Helixanthera_kirkii|AF039077|UNKNOWN	(Actinanthella_menyharthii|EU544313|Nickrent_4375	Agelanthus_sansibarensis|U59946|UNKNOWN)))	((Phragmanthera_crassicaulis|EU544341|Nickrent_3037	(Oncocalyx_sulfureus|EU544339|Nickrent_2850	Oncella_ambigua|EU544338|Nickrent_4673))	Socratina_bemarivensis|EU544347|Nickrent_4179))))	(Englerina_woodfordioides|L24140|UNKNOWN	(Tapinanthus_quinquangulus|L24422|UNKNOWN	Oliverella_rubroviridis|EU544337|Nickrent_4330)))	Helixanthera_cylindrica|EU544327|Nickrent_4037))	((Plicosepalus_sagittifolius|EU544342|Nickrent_2852	(Dendrophthoe_curvata|EU544325|Nickrent_4012	(Decaisnina_hollrungii|AF039074|UNKNOWN	(Dendrophthoe_curvata|L26491|UNKNOWN	Dendrophthoe_curvata|AY957441|Nickrent_2787))))	(Bakerella_sp_|EU544318|Nickrent_4161	Vanwykia_remota|EU544351|Nickrent_4331)))))	((Benthamina_alyxifolia|EU544319|Nickrent_4127	Amyema_queenslandicum|EU544315|Nickrent_2788)	Baratranthus_axanthus|EU544317|Nickrent_4029)))	((Ileostylus_micranthus|EU544329|Nickrent_2741	Muellerina_eucalyptoides|EU544335|Nickrent_4310)	Oedina_pendens|EU544336|Nickrent_4329))	Sogerianthe_sessiflora|EU544348|Nickrent_4467)))	(Tristerix_corymbosus|EF464467|Nickrent_4129	(Helicanthes_elastica|EU544328|Nickrent_4906	Ligaria_cuneifolia|L24152|UNKNOWN)))	((Tripodanthus_acutifolius|L24424|UNKNOWN	(Lysiana_filifolia|EU544333|Nickrent_4449	Lysiana_exocarpi|L24154|UNKNOWN))
(((((((((Dendropemon_bicolor|AF039075|UNKNOWN	Oryctanthus_occidentalis|L24408|UNKNOWN)	((Cladocolea_gracilis|EU544322|Nickrent_3066	Psittacanthus_angustifolius|L24414|UNKNOWN)	Phthirusa_pyrifolia|L24412|UNKNOWN))	(Tripodanthus_acutifolius|L24424|UNKNOWN	(Struthanthus_oerstedii|L24421|UNKNOWN	Struthanthus_woodsonii|EU544349|Nickrent_2761)))	Atkinsonia_ligustrina|EF464464|Nickrent_4344)	(Tristerix_corymbosus|EF464467|Nickrent_4129	((Decaisnina_triflora|EU544324|Nickrent_4491	Tupeia_antarctica|L24425|UNKNOWN)	(((Nuytsia_floribunda|DQ790103|D_Nickrent_2747	(Sogerianthe_sessiflora|EU544348|Nickrent_4467	(Lysiana_filifolia|EU544333|Nickrent_4449	Lysiana_exocarpi|L24154|UNKNOWN)))	(Desmaria_mutabilis|EF464465|Nickrent_4510A	Aetanthus_nodosus|EU544314|Nickrent_4561))	((Cecarria_obtusifolia|EU544321|Nickrent_4562	(Notanthera_heterophylla|EF464466|Nickrent_4372	Septulina_glauca|EU544346|Nickrent_4089))	(((Oedina_pendens|EU544336|Nickrent_4329	((Loranthus_odoratus|EU544331|Nickrent_4977	(Loranthus_kaoi|JQ613221|UNKNOWN	Loranthus_delavayi|JQ613220|UNKNOWN))	Loranthus_europaeus|L24153|UNKNOWN))	(Ileostylus_micranthus|EU544329|Nickrent_2741	Muellerina_eucalyptoides|EU544335|Nickrent_4310))	((((Benthamina_alyxifolia|EU544319|Nickrent_4127	Helixanthera_cylindrica|EU544327|Nickrent_4037)	((Amyema_glabrum|AF039073|UNKNOWN	Diplatia_furcata|L24088|UNKNOWN)	Dactyliophora_novae_guineae|EU544323|Nickrent_4563))	(((Bakerella_sp_|EU544318|Nickrent_4161	(Taxillus_chinensis|EU544350|Nickrent_4032	(Dendrophthoe_curvata|EU544325|Nickrent_4012	(Decaisnina_hollrungii|AF039074|UNKNOWN	(Dendrophthoe_curvata|L26491|UNKNOWN	Dendrophthoe_curvata|AY957441|Nickrent_2787)))))	((Scurrula_ferruginea|EU544343|Nickrent_4008	(Scurrula_pulverulenta|EU544344|Nickrent_4159	Scurrula_parasitica|EU544345|Nickrent_4004))	(((Helixanthera_kirkii|AF039077|UNKNOWN	((Englerina_woodfordioides|L24140|UNKNOWN	(Tapinanthus_quinquangulus|L24422|UNKNOWN	Oliverella_rubroviridis|EU544337|Nickrent_4330))	Erianthemum_dregei|L25679|UNKNOWN))	(((((Socratina_bemarivensis|EU544347|Nickrent_4179	Globimetula_dinklagei|AF039076|UNKNOWN)	Moquiniella_rubra|AF039078|UNKNOWN)
((((Sogerianthe_sessiflora|EU544348|Nickrent_4467	(Lysiana_filifolia|EU544333|Nickrent_4449	Lysiana_exocarpi|L24154|UNKNOWN))	((Nuytsia_floribunda|DQ790103|D_Nickrent_2747	(Aetanthus_nodosus|EU544314|Nickrent_4561	Desmaria_mutabilis|EF464465|Nickrent_4510A))	Decaisnina_triflora|EU544324|Nickrent_4491))	(Lepidaria_cf_forbesii|EU544330|Nickrent_4044	Macrosolen_cochinchinensis|EU544334|Nickrent_4038))	(((((((((((Helicanthes_elastica|EU544328|Nickrent_4906	Ligaria_cuneifolia|L24152|UNKNOWN)	(Notanthera_heterophylla|EF464466|Nickrent_4372	Septulina_glauca|EU544346|Nickrent_4089))	(((Oedina_pendens|EU544336|Nickrent_4329	(Cecarria_obtusifolia|EU544321|Nickrent_4562	((Loranthus_delavayi|JQ613220|UNKNOWN	(Loranthus_odoratus|EU544331|Nickrent_4977	Loranthus_kaoi|JQ613221|UNKNOWN))	Loranthus_europaeus|L24153|UNKNOWN)))	(Ileostylus_micranthus|EU544329|Nickrent_2741	Muellerina_eucalyptoides|EU544335|Nickrent_4310))	(((Helixanthera_cylindrica|EU544327|Nickrent_4037	((Amyema_glabrum|AF039073|UNKNOWN	Diplatia_furcata|L24088|UNKNOWN)	Dactyliophora_novae_guineae|EU544323|Nickrent_4563))	((Taxillus_chinensis|EU544350|Nickrent_4032	((Scurrula_pulverulenta|EU544344|Nickrent_4159	Scurrula_parasitica|EU544345|Nickrent_4004)	Scurrula_ferruginea|EU544343|Nickrent_4008))	(((Plicosepalus_sagittifolius|EU544342|Nickrent_2852	(Globimetula_dinklagei|AF039076|UNKNOWN	(((Emelianthe_panganensis|EU544326|Nickrent_4889	(Phragmanthera_crassicaulis|EU544341|Nickrent_3037	(Oncocalyx_sulfureus|EU544339|Nickrent_2850	Oncella_ambigua|EU544338|Nickrent_4673)))	((((Englerina_woodfordioides|L24140|UNKNOWN	(Tapinanthus_quinquangulus|L24422|UNKNOWN	Oliverella_rubroviridis|EU544337|Nickrent_4330))	Berhautia_senegalensis|EU544320|Nickrent_4576)	Erianthemum_dregei|L25679|UNKNOWN)	(Moquiniella_rubra|AF039078|UNKNOWN	(Actinanthella_menyharthii|EU544313|Nickrent_4375	Agelanthus_sansibarensis|U59946|UNKNOWN))))	(Helixanthera_kirkii|AF039077|UNKNOWN	Socratina_bemarivensis|EU544347|Nickrent_4179))))	(Bakerella_sp_|EU544318|Nickrent_4161	(Dendrophthoe_curvata|EU544325|Nickrent_4012	(Decaisnina_hollrungii|AF039074|UNKNOWN	(Dendrophthoe_curvata|L26491|UNKNOWN	Dendrophthoe_curvata|AY957441|Nickrent_2787)))))
(((((Notanthera_heterophylla|EF464466|Nickrent_4372	Septulina_glauca|EU544346|Nickrent_4089)	Lepidaria_cf_forbesii|EU544330|Nickrent_4044)	Gaiadendron_punctatum|L24143|UNKNOWN)	((Sogerianthe_sessiflora|EU544348|Nickrent_4467	((Decaisnina_triflora|EU544324|Nickrent_4491	Macrosolen_cochinchinensis|EU544334|Nickrent_4038)	(Lysiana_filifolia|EU544333|Nickrent_4449	Lysiana_exocarpi|L24154|UNKNOWN)))	(Loxanthera_speciosa|EU544332|Nickrent_4026	Amylotheca_duthieana|EU544316|Nickrent_4022)))	((Tristerix_corymbosus|EF464467|Nickrent_4129	(Atkinsonia_ligustrina|EF464464|Nickrent_4344	((Tupeia_antarctica|L24425|UNKNOWN	(((Ileostylus_micranthus|EU544329|Nickrent_2741	Muellerina_eucalyptoides|EU544335|Nickrent_4310)	(((((((Bakerella_sp_|EU544318|Nickrent_4161	((Taxillus_chinensis|EU544350|Nickrent_4032	(Scurrula_pulverulenta|EU544344|Nickrent_4159	Scurrula_parasitica|EU544345|Nickrent_4004))	Scurrula_ferruginea|EU544343|Nickrent_4008))	((Erianthemum_dregei|L25679|UNKNOWN	((((Actinanthella_menyharthii|EU544313|Nickrent_4375	Agelanthus_sansibarensis|U59946|UNKNOWN)	(Englerina_woodfordioides|L24140|UNKNOWN	(Tapinanthus_quinquangulus|L24422|UNKNOWN	Oliverella_rubroviridis|EU544337|Nickrent_4330)))	(Globimetula_dinklagei|AF039076|UNKNOWN	Moquiniella_rubra|AF039078|UNKNOWN))	(((Phragmanthera_crassicaulis|EU544341|Nickrent_3037	Berhautia_senegalensis|EU544320|Nickrent_4576)	(Helixanthera_kirkii|AF039077|UNKNOWN	(Oncocalyx_sulfureus|EU544339|Nickrent_2850	Oncella_ambigua|EU544338|Nickrent_4673)))	Emelianthe_panganensis|EU544326|Nickrent_4889)))	(Vanwykia_remota|EU544351|Nickrent_4331	Socratina_bemarivensis|EU544347|Nickrent_4179)))	((Dendrophthoe_curvata|EU544325|Nickrent_4012	(Decaisnina_hollrungii|AF039074|UNKNOWN	(Dendrophthoe_curvata|L26491|UNKNOWN	Dendrophthoe_curvata|AY957441|Nickrent_2787)))	Plicosepalus_sagittifolius|EU544342|Nickrent_2852))	((Amyema_glabrum|AF039073|UNKNOWN	Diplatia_furcata|L24088|UNKNOWN)	Dactyliophora_novae_guineae|EU544323|Nickrent_4563))	(Helixanthera_cylindrica|EU544327|Nickrent_4037	(Baratranthus_axanthus|EU544317|Nickrent_4029	Benthamina_alyxifolia|EU544319|Nickrent_4127)))	Amyema_queenslandicum|EU544315|Nickrent_2788)	(Oedina_pendens|EU544336|Nickrent_4329
(Tupeia_antarctica|L24425|UNKNOWN	(((Tripodanthus_acutifolius|L24424|UNKNOWN	((Oryctanthus_occidentalis|L24408|UNKNOWN	Dendropemon_bicolor|AF039075|UNKNOWN)	(Phthirusa_pyrifolia|L24412|UNKNOWN	((Psittacanthus_angustifolius|L24414|UNKNOWN	Cladocolea_gracilis|EU544322|Nickrent_3066)	(Struthanthus_oerstedii|L24421|UNKNOWN	Struthanthus_woodsonii|EU544349|Nickrent_2761)))))	((Peraxilla_tetrapetala|EU544340|Nickrent_2744	Atkinsonia_ligustrina|EF464464|Nickrent_4344)	((Tristerix_corymbosus|EF464467|Nickrent_4129	(Helicanthes_elastica|EU544328|Nickrent_4906	Ligaria_cuneifolia|L24152|UNKNOWN))	Gaiadendron_punctatum|L24143|UNKNOWN)))	((Desmaria_mutabilis|EF464465|Nickrent_4510A	Aetanthus_nodosus|EU544314|Nickrent_4561)	((((Cecarria_obtusifolia|EU544321|Nickrent_4562	((Loranthus_delavayi|JQ613220|UNKNOWN	(Loranthus_kaoi|JQ613221|UNKNOWN	Loranthus_odoratus|EU544331|Nickrent_4977))	Loranthus_europaeus|L24153|UNKNOWN))	(Amyema_queenslandicum|EU544315|Nickrent_2788	((Baratranthus_axanthus|EU544317|Nickrent_4029	Benthamina_alyxifolia|EU544319|Nickrent_4127)	((Helixanthera_cylindrica|EU544327|Nickrent_4037	((Amyema_glabrum|AF039073|UNKNOWN	Diplatia_furcata|L24088|UNKNOWN)	Dactyliophora_novae_guineae|EU544323|Nickrent_4563))	((Scurrula_pulverulenta|EU544344|Nickrent_4159	(Scurrula_ferruginea|EU544343|Nickrent_4008	(Taxillus_chinensis|EU544350|Nickrent_4032	Scurrula_parasitica|EU544345|Nickrent_4004)))	((((Helixanthera_kirkii|AF039077|UNKNOWN	Erianthemum_dregei|L25679|UNKNOWN)	(Emelianthe_panganensis|EU544326|Nickrent_4889	(Globimetula_dinklagei|AF039076|UNKNOWN	((Moquiniella_rubra|AF039078|UNKNOWN	(Oncella_ambigua|EU544338|Nickrent_4673	Oncocalyx_sulfureus|EU544339|Nickrent_2850))	(Phragmanthera_crassicaulis|EU544341|Nickrent_3037	(Agelanthus_sansibarensis|U59946|UNKNOWN	Actinanthella_menyharthii|EU544313|Nickrent_4375))))))	(((Oliverella_rubroviridis|EU544337|Nickrent_4330	Tapinanthus_quinquangulus|L24422|UNKNOWN)	Englerina_woodfordioides|L24140|UNKNOWN)	Berhautia_senegalensis|EU544320|Nickrent_4576))	((Dendrophthoe_curvata|EU544325|Nickrent_4012	(Decaisnina_hollrungii|AF039074|UNKNOWN	(Dendrophthoe_curvata|L26491|UNKNOWN
((Tupeia_antarctica|L24425|UNKNOWN	((Desmaria_mutabilis|EF464465|Nickrent_4510A	Aetanthus_nodosus|EU544314|Nickrent_4561)	((Sogerianthe_sessiflora|EU544348|Nickrent_4467	((((Loranthus_odoratus|EU544331|Nickrent_4977	(Loranthus_delavayi|JQ613220|UNKNOWN	Loranthus_kaoi|JQ613221|UNKNOWN))	Loranthus_europaeus|L24153|UNKNOWN)	((Dactyliophora_novae_guineae|EU544323|Nickrent_4563	(Cecarria_obtusifolia|EU544321|Nickrent_4562	Amyema_queenslandicum|EU544315|Nickrent_2788))	((Baratranthus_axanthus|EU544317|Nickrent_4029	Benthamina_alyxifolia|EU544319|Nickrent_4127)	((Helixanthera_cylindrica|EU544327|Nickrent_4037	((Oedina_pendens|EU544336|Nickrent_4329	Amyema_glabrum|AF039073|UNKNOWN)	Diplatia_furcata|L24088|UNKNOWN))	((((Bakerella_sp_|EU544318|Nickrent_4161	(Dendrophthoe_curvata|EU544325|Nickrent_4012	(Decaisnina_hollrungii|AF039074|UNKNOWN	(Dendrophthoe_curvata|L26491|UNKNOWN	Dendrophthoe_curvata|AY957441|Nickrent_2787))))	(Plicosepalus_sagittifolius|EU544342|Nickrent_2852	(Socratina_bemarivensis|EU544347|Nickrent_4179	Vanwykia_remota|EU544351|Nickrent_4331)))	(((Helixanthera_kirkii|AF039077|UNKNOWN	Erianthemum_dregei|L25679|UNKNOWN)	(Emelianthe_panganensis|EU544326|Nickrent_4889	(Globimetula_dinklagei|AF039076|UNKNOWN	(Phragmanthera_crassicaulis|EU544341|Nickrent_3037	((Agelanthus_sansibarensis|U59946|UNKNOWN	Actinanthella_menyharthii|EU544313|Nickrent_4375)	(Moquiniella_rubra|AF039078|UNKNOWN	(Oncella_ambigua|EU544338|Nickrent_4673	Oncocalyx_sulfureus|EU544339|Nickrent_2850)))))))	(((Oliverella_rubroviridis|EU544337|Nickrent_4330	Tapinanthus_quinquangulus|L24422|UNKNOWN)	Englerina_woodfordioides|L24140|UNKNOWN)	Berhautia_senegalensis|EU544320|Nickrent_4576)))	((Scurrula_pulverulenta|EU544344|Nickrent_4159	(Scurrula_ferruginea|EU544343|Nickrent_4008	Scurrula_parasitica|EU544345|Nickrent_4004))	Taxillus_chinensis|EU544350|Nickrent_4032))))))	(Muellerina_eucalyptoides|EU544335|Nickrent_4310	Ileostylus_micranthus|EU544329|Nickrent_2741)))	(Lysiana_exocarpi|L24154|UNKNOWN	Lysiana_filifolia|EU544333|Nickrent_4449))))	((((Macrosolen_cochinchinensis|EU544334|Nickrent_4038	((Nuytsia_floribunda|DQ790103|D_Nickrent_2747	Decaisnina_triflora|EU544324|Nickrent_4491)
(Tupeia_antarctica|L24425|UNKNOWN	((((Lepidaria_cf_forbesii|EU544330|Nickrent_4044	(Notanthera_heterophylla|EF464466|Nickrent_4372	(Helicanthes_elastica|EU544328|Nickrent_4906	Septulina_glauca|EU544346|Nickrent_4089)))	Gaiadendron_punctatum|L24143|UNKNOWN)	(Desmaria_mutabilis|EF464465|Nickrent_4510A	Aetanthus_nodosus|EU544314|Nickrent_4561))	((((Atkinsonia_ligustrina|EF464464|Nickrent_4344	Peraxilla_tetrapetala|EU544340|Nickrent_2744)	(((Struthanthus_oerstedii|L24421|UNKNOWN	(Ligaria_cuneifolia|L24152|UNKNOWN	Struthanthus_woodsonii|EU544349|Nickrent_2761))	(Psittacanthus_angustifolius|L24414|UNKNOWN	((Dendropemon_bicolor|AF039075|UNKNOWN	Oryctanthus_occidentalis|L24408|UNKNOWN)	Cladocolea_gracilis|EU544322|Nickrent_3066)))	Tripodanthus_acutifolius|L24424|UNKNOWN))	Tristerix_corymbosus|EF464467|Nickrent_4129)	((((Cecarria_obtusifolia|EU544321|Nickrent_4562	(Oedina_pendens|EU544336|Nickrent_4329	(((Loranthus_odoratus|EU544331|Nickrent_4977	Loranthus_kaoi|JQ613221|UNKNOWN)	Loranthus_delavayi|JQ613220|UNKNOWN)	Loranthus_europaeus|L24153|UNKNOWN)))	((Baratranthus_axanthus|EU544317|Nickrent_4029	((Scurrula_ferruginea|EU544343|Nickrent_4008	((((Bakerella_sp_|EU544318|Nickrent_4161	(Plicosepalus_sagittifolius|EU544342|Nickrent_2852	(Dendrophthoe_curvata|EU544325|Nickrent_4012	(Decaisnina_hollrungii|AF039074|UNKNOWN	(Dendrophthoe_curvata|L26491|UNKNOWN	Dendrophthoe_curvata|AY957441|Nickrent_2787)))))	(Socratina_bemarivensis|EU544347|Nickrent_4179	Vanwykia_remota|EU544351|Nickrent_4331))	(((Helixanthera_kirkii|AF039077|UNKNOWN	Erianthemum_dregei|L25679|UNKNOWN)	(Emelianthe_panganensis|EU544326|Nickrent_4889	((Globimetula_dinklagei|AF039076|UNKNOWN	Moquiniella_rubra|AF039078|UNKNOWN)	((Phragmanthera_crassicaulis|EU544341|Nickrent_3037	(Oncella_ambigua|EU544338|Nickrent_4673	Oncocalyx_sulfureus|EU544339|Nickrent_2850))	(Agelanthus_sansibarensis|U59946|UNKNOWN	Actinanthella_menyharthii|EU544313|Nickrent_4375)))))	(((Oliverella_rubroviridis|EU544337|Nickrent_4330	Tapinanthus_quinquangulus|L24422|UNKNOWN)	Englerina_woodfordioides|L24140|UNKNOWN)	Berhautia_senegalensis|EU544320|Nickrent_4576)))	(Scurrula_pulverulenta|EU544344|Nickrent_4159
((Peraxilla_tetrapetala|EU544340|Nickrent_2744	((((Dendropemon_bicolor|AF039075|UNKNOWN	Oryctanthus_occidentalis|L24408|UNKNOWN)	((((Psittacanthus_angustifolius|L24414|UNKNOWN	Phthirusa_pyrifolia|L24412|UNKNOWN)	Cladocolea_gracilis|EU544322|Nickrent_3066)	Struthanthus_oerstedii|L24421|UNKNOWN)	Struthanthus_woodsonii|EU544349|Nickrent_2761))	Tripodanthus_acutifolius|L24424|UNKNOWN)	((Ligaria_cuneifolia|L24152|UNKNOWN	Tristerix_corymbosus|EF464467|Nickrent_4129)	(Atkinsonia_ligustrina|EF464464|Nickrent_4344	((Desmaria_mutabilis|EF464465|Nickrent_4510A	(Aetanthus_nodosus|EU544314|Nickrent_4561	(Sogerianthe_sessiflora|EU544348|Nickrent_4467	(((Oedina_pendens|EU544336|Nickrent_4329	(((Loranthus_kaoi|JQ613221|UNKNOWN	Loranthus_odoratus|EU544331|Nickrent_4977)	Loranthus_delavayi|JQ613220|UNKNOWN)	Loranthus_europaeus|L24153|UNKNOWN))	(Muellerina_eucalyptoides|EU544335|Nickrent_4310	Ileostylus_micranthus|EU544329|Nickrent_2741))	(((((Dendrophthoe_curvata|EU544325|Nickrent_4012	(Decaisnina_hollrungii|AF039074|UNKNOWN	(Dendrophthoe_curvata|L26491|UNKNOWN	Dendrophthoe_curvata|AY957441|Nickrent_2787)))	(Bakerella_sp_|EU544318|Nickrent_4161	Plicosepalus_sagittifolius|EU544342|Nickrent_2852))	Vanwykia_remota|EU544351|Nickrent_4331)	((((Erianthemum_dregei|L25679|UNKNOWN	Globimetula_dinklagei|AF039076|UNKNOWN)	Emelianthe_panganensis|EU544326|Nickrent_4889)	(((Helixanthera_kirkii|AF039077|UNKNOWN	Moquiniella_rubra|AF039078|UNKNOWN)	((Oliverella_rubroviridis|EU544337|Nickrent_4330	Tapinanthus_quinquangulus|L24422|UNKNOWN)	Englerina_woodfordioides|L24140|UNKNOWN))	(((Berhautia_senegalensis|EU544320|Nickrent_4576	Phragmanthera_crassicaulis|EU544341|Nickrent_3037)	((Oncella_ambigua|EU544338|Nickrent_4673	Oncocalyx_sulfureus|EU544339|Nickrent_2850)	(Agelanthus_sansibarensis|U59946|UNKNOWN	Actinanthella_menyharthii|EU544313|Nickrent_4375)))	Socratina_bemarivensis|EU544347|Nickrent_4179)))	(Scurrula_pulverulenta|EU544344|Nickrent_4159	(Taxillus_chinensis|EU544350|Nickrent_4032	(Scurrula_ferruginea|EU544343|Nickrent_4008	Scurrula_parasitica|EU544345|Nickrent_4004)))))	((((Diplatia_furcata|L24088|UNKNOWN	Amyema_glabrum|AF039073|UNKNOWN)
((((Desmaria_mutabilis|EF464465|Nickrent_4510A	(Aetanthus_nodosus|EU544314|Nickrent_4561	((Oedina_pendens|EU544336|Nickrent_4329	Sogerianthe_sessiflora|EU544348|Nickrent_4467)	((Muellerina_eucalyptoides|EU544335|Nickrent_4310	Ileostylus_micranthus|EU544329|Nickrent_2741)	((((Loranthus_kaoi|JQ613221|UNKNOWN	(Loranthus_odoratus|EU544331|Nickrent_4977	Loranthus_delavayi|JQ613220|UNKNOWN))	Loranthus_europaeus|L24153|UNKNOWN)	Cecarria_obtusifolia|EU544321|Nickrent_4562)	((Amyema_queenslandicum|EU544315|Nickrent_2788	(Baratranthus_axanthus|EU544317|Nickrent_4029	Benthamina_alyxifolia|EU544319|Nickrent_4127))	(((((Scurrula_pulverulenta|EU544344|Nickrent_4159	Scurrula_parasitica|EU544345|Nickrent_4004)	Scurrula_ferruginea|EU544343|Nickrent_4008)	(Actinanthella_menyharthii|EU544313|Nickrent_4375	Taxillus_chinensis|EU544350|Nickrent_4032))	(((((Dendrophthoe_curvata|EU544325|Nickrent_4012	(Decaisnina_hollrungii|AF039074|UNKNOWN	(Dendrophthoe_curvata|L26491|UNKNOWN	Dendrophthoe_curvata|AY957441|Nickrent_2787)))	Plicosepalus_sagittifolius|EU544342|Nickrent_2852)	Vanwykia_remota|EU544351|Nickrent_4331)	Bakerella_sp_|EU544318|Nickrent_4161)	(Erianthemum_dregei|L25679|UNKNOWN	((Emelianthe_panganensis|EU544326|Nickrent_4889	(((Globimetula_dinklagei|AF039076|UNKNOWN	Moquiniella_rubra|AF039078|UNKNOWN)	Socratina_bemarivensis|EU544347|Nickrent_4179)	((Phragmanthera_crassicaulis|EU544341|Nickrent_3037	(Oncella_ambigua|EU544338|Nickrent_4673	Oncocalyx_sulfureus|EU544339|Nickrent_2850))	Agelanthus_sansibarensis|U59946|UNKNOWN)))	(Berhautia_senegalensis|EU544320|Nickrent_4576	(Helixanthera_kirkii|AF039077|UNKNOWN	((Oliverella_rubroviridis|EU544337|Nickrent_4330	Tapinanthus_quinquangulus|L24422|UNKNOWN)	Englerina_woodfordioides|L24140|UNKNOWN)))))))	(((Diplatia_furcata|L24088|UNKNOWN	Amyema_glabrum|AF039073|UNKNOWN)	Dactyliophora_novae_guineae|EU544323|Nickrent_4563)	Helixanthera_cylindrica|EU544327|Nickrent_4037))))))))	Tupeia_antarctica|L24425|UNKNOWN)	((((Tristerix_corymbosus|EF464467|Nickrent_4129	((Amylotheca_duthieana|EU544316|Nickrent_4022	Loxanthera_speciosa|EU544332|Nickrent_4026)	(Gaiadendron_punctatum|L24143|UNKNOWN	Peraxilla_tetrapetala|EU544340|Nickrent_2744)))
(((Amylotheca_duthieana|EU544316|Nickrent_4022	Loxanthera_speciosa|EU544332|Nickrent_4026)	((Macrosolen_cochinchinensis|EU544334|Nickrent_4038	Lepidaria_cf_forbesii|EU544330|Nickrent_4044)	Gaiadendron_punctatum|L24143|UNKNOWN))	(((Helicanthes_elastica|EU544328|Nickrent_4906	Ligaria_cuneifolia|L24152|UNKNOWN)	Peraxilla_tetrapetala|EU544340|Nickrent_2744)	((Tupeia_antarctica|L24425|UNKNOWN	(Desmaria_mutabilis|EF464465|Nickrent_4510A	((Aetanthus_nodosus|EU544314|Nickrent_4561	(Sogerianthe_sessiflora|EU544348|Nickrent_4467	((Muellerina_eucalyptoides|EU544335|Nickrent_4310	Ileostylus_micranthus|EU544329|Nickrent_2741)	(Oedina_pendens|EU544336|Nickrent_4329	((((Loranthus_odoratus|EU544331|Nickrent_4977	(Loranthus_delavayi|JQ613220|UNKNOWN	Loranthus_kaoi|JQ613221|UNKNOWN))	Loranthus_europaeus|L24153|UNKNOWN)	Cecarria_obtusifolia|EU544321|Nickrent_4562)	((Baratranthus_axanthus|EU544317|Nickrent_4029	((Benthamina_alyxifolia|EU544319|Nickrent_4127	Amyema_queenslandicum|EU544315|Nickrent_2788)	(((Diplatia_furcata|L24088|UNKNOWN	Amyema_glabrum|AF039073|UNKNOWN)	Dactyliophora_novae_guineae|EU544323|Nickrent_4563)	Helixanthera_cylindrica|EU544327|Nickrent_4037)))	(((Taxillus_chinensis|EU544350|Nickrent_4032	(Dendrophthoe_curvata|EU544325|Nickrent_4012	(Decaisnina_hollrungii|AF039074|UNKNOWN	(Dendrophthoe_curvata|L26491|UNKNOWN	Dendrophthoe_curvata|AY957441|Nickrent_2787))))	Vanwykia_remota|EU544351|Nickrent_4331)	(((Bakerella_sp_|EU544318|Nickrent_4161	Plicosepalus_sagittifolius|EU544342|Nickrent_2852)	(((Englerina_woodfordioides|L24140|UNKNOWN	Tapinanthus_quinquangulus|L24422|UNKNOWN)	Oliverella_rubroviridis|EU544337|Nickrent_4330)	(((Emelianthe_panganensis|EU544326|Nickrent_4889	((Globimetula_dinklagei|AF039076|UNKNOWN	(Actinanthella_menyharthii|EU544313|Nickrent_4375	Moquiniella_rubra|AF039078|UNKNOWN))	((Socratina_bemarivensis|EU544347|Nickrent_4179	Agelanthus_sansibarensis|U59946|UNKNOWN)	(Phragmanthera_crassicaulis|EU544341|Nickrent_3037	(Oncella_ambigua|EU544338|Nickrent_4673	Oncocalyx_sulfureus|EU544339|Nickrent_2850)))))	(Erianthemum_dregei|L25679|UNKNOWN	Helixanthera_kirkii|AF039077|UNKNOWN))	Berhautia_senegalensis|EU544320|Nickrent_4576)))
(((Macrosolen_cochinchinensis|EU544334|Nickrent_4038	(Amylotheca_duthieana|EU544316|Nickrent_4022	Loxanthera_speciosa|EU544332|Nickrent_4026))	(Lepidaria_cf_forbesii|EU544330|Nickrent_4044	Gaiadendron_punctatum|L24143|UNKNOWN))	((Ligaria_cuneifolia|L24152|UNKNOWN	Peraxilla_tetrapetala|EU544340|Nickrent_2744)	((((((Desmaria_mutabilis|EF464465|Nickrent_4510A	Aetanthus_nodosus|EU544314|Nickrent_4561)	Nuytsia_floribunda|DQ790103|D_Nickrent_2747)	(Decaisnina_triflora|EU544324|Nickrent_4491	((((Muellerina_eucalyptoides|EU544335|Nickrent_4310	Ileostylus_micranthus|EU544329|Nickrent_2741)	Sogerianthe_sessiflora|EU544348|Nickrent_4467)	((Oedina_pendens|EU544336|Nickrent_4329	(((Loranthus_delavayi|JQ613220|UNKNOWN	(Loranthus_kaoi|JQ613221|UNKNOWN	Loranthus_odoratus|EU544331|Nickrent_4977))	Loranthus_europaeus|L24153|UNKNOWN)	Cecarria_obtusifolia|EU544321|Nickrent_4562))	(Amyema_queenslandicum|EU544315|Nickrent_2788	(((Helixanthera_cylindrica|EU544327|Nickrent_4037	((Diplatia_furcata|L24088|UNKNOWN	Amyema_glabrum|AF039073|UNKNOWN)	Dactyliophora_novae_guineae|EU544323|Nickrent_4563))	((Taxillus_chinensis|EU544350|Nickrent_4032	(Dendrophthoe_curvata|EU544325|Nickrent_4012	(Decaisnina_hollrungii|AF039074|UNKNOWN	(Dendrophthoe_curvata|L26491|UNKNOWN	Dendrophthoe_curvata|AY957441|Nickrent_2787))))	((Plicosepalus_sagittifolius|EU544342|Nickrent_2852	(Bakerella_sp_|EU544318|Nickrent_4161	((Actinanthella_menyharthii|EU544313|Nickrent_4375	Agelanthus_sansibarensis|U59946|UNKNOWN)	((Socratina_bemarivensis|EU544347|Nickrent_4179	(Berhautia_senegalensis|EU544320|Nickrent_4576	(((Helixanthera_kirkii|AF039077|UNKNOWN	Moquiniella_rubra|AF039078|UNKNOWN)	((Erianthemum_dregei|L25679|UNKNOWN	Globimetula_dinklagei|AF039076|UNKNOWN)	(Emelianthe_panganensis|EU544326|Nickrent_4889	(Scurrula_pulverulenta|EU544344|Nickrent_4159	(Scurrula_parasitica|EU544345|Nickrent_4004	Scurrula_ferruginea|EU544343|Nickrent_4008)))))	(Tapinanthus_quinquangulus|L24422|UNKNOWN	Oliverella_rubroviridis|EU544337|Nickrent_4330))))	(Phragmanthera_crassicaulis|EU544341|Nickrent_3037	(Englerina_woodfordioides|L24140|UNKNOWN	(Oncella_ambigua|EU544338|Nickrent_4673	Oncocalyx_sulfureus|EU544339|Nickrent_2850)))))))
(Tupeia_antarctica|L24425|UNKNOWN	(((((Helicanthes_elastica|EU544328|Nickrent_4906	Ligaria_cuneifolia|L24152|UNKNOWN)	Peraxilla_tetrapetala|EU544340|Nickrent_2744)	((Tristerix_corymbosus|EF464467|Nickrent_4129	(Lepidaria_cf_forbesii|EU544330|Nickrent_4044	((((Notanthera_heterophylla|EF464466|Nickrent_4372	Septulina_glauca|EU544346|Nickrent_4089)	((Amyema_queenslandicum|EU544315|Nickrent_2788	(((Scurrula_ferruginea|EU544343|Nickrent_4008	(Scurrula_pulverulenta|EU544344|Nickrent_4159	Scurrula_parasitica|EU544345|Nickrent_4004))	((Bakerella_sp_|EU544318|Nickrent_4161	(Taxillus_chinensis|EU544350|Nickrent_4032	(Dendrophthoe_curvata|EU544325|Nickrent_4012	(Decaisnina_hollrungii|AF039074|UNKNOWN	(Dendrophthoe_curvata|L26491|UNKNOWN	Dendrophthoe_curvata|AY957441|Nickrent_2787)))))	(Plicosepalus_sagittifolius|EU544342|Nickrent_2852	((Socratina_bemarivensis|EU544347|Nickrent_4179	Vanwykia_remota|EU544351|Nickrent_4331)	((((Erianthemum_dregei|L25679|UNKNOWN	Globimetula_dinklagei|AF039076|UNKNOWN)	Emelianthe_panganensis|EU544326|Nickrent_4889)	((Phragmanthera_crassicaulis|EU544341|Nickrent_3037	Berhautia_senegalensis|EU544320|Nickrent_4576)	(((Actinanthella_menyharthii|EU544313|Nickrent_4375	(Oncocalyx_sulfureus|EU544339|Nickrent_2850	Agelanthus_sansibarensis|U59946|UNKNOWN))	(Helixanthera_kirkii|AF039077|UNKNOWN	Moquiniella_rubra|AF039078|UNKNOWN))	(Englerina_woodfordioides|L24140|UNKNOWN	(Tapinanthus_quinquangulus|L24422|UNKNOWN	Oliverella_rubroviridis|EU544337|Nickrent_4330)))))	Oncella_ambigua|EU544338|Nickrent_4673)))))	((Helixanthera_cylindrica|EU544327|Nickrent_4037	(Benthamina_alyxifolia|EU544319|Nickrent_4127	Baratranthus_axanthus|EU544317|Nickrent_4029))	((Diplatia_furcata|L24088|UNKNOWN	Amyema_glabrum|AF039073|UNKNOWN)	Dactyliophora_novae_guineae|EU544323|Nickrent_4563))))	((Decaisnina_triflora|EU544324|Nickrent_4491	(((Loranthus_delavayi|JQ613220|UNKNOWN	(Loranthus_kaoi|JQ613221|UNKNOWN	Loranthus_odoratus|EU544331|Nickrent_4977))	Loranthus_europaeus|L24153|UNKNOWN)	Oedina_pendens|EU544336|Nickrent_4329))	Cecarria_obtusifolia|EU544321|Nickrent_4562)))	(Sogerianthe_sessiflora|EU544348|Nickrent_4467	(Lysiana_exocarpi|L24154|UNKNOWN
(Tupeia_antarctica|L24425|UNKNOWN	((Lepidaria_cf_forbesii|EU544330|Nickrent_4044	(Septulina_glauca|EU544346|Nickrent_4089	Gaiadendron_punctatum|L24143|UNKNOWN))	((Macrosolen_cochinchinensis|EU544334|Nickrent_4038	((Amylotheca_duthieana|EU544316|Nickrent_4022	Loxanthera_speciosa|EU544332|Nickrent_4026)	((((((Cladocolea_gracilis|EU544322|Nickrent_3066	(((Dendropemon_bicolor|AF039075|UNKNOWN	Oryctanthus_occidentalis|L24408|UNKNOWN)	Psittacanthus_angustifolius|L24414|UNKNOWN)	Phthirusa_pyrifolia|L24412|UNKNOWN))	(Struthanthus_oerstedii|L24421|UNKNOWN	Struthanthus_woodsonii|EU544349|Nickrent_2761))	Tripodanthus_acutifolius|L24424|UNKNOWN)	Atkinsonia_ligustrina|EF464464|Nickrent_4344)	(Ligaria_cuneifolia|L24152|UNKNOWN	Peraxilla_tetrapetala|EU544340|Nickrent_2744))	Tristerix_corymbosus|EF464467|Nickrent_4129)))	((Desmaria_mutabilis|EF464465|Nickrent_4510A	(Aetanthus_nodosus|EU544314|Nickrent_4561	Nuytsia_floribunda|DQ790103|D_Nickrent_2747))	((Lysiana_exocarpi|L24154|UNKNOWN	Lysiana_filifolia|EU544333|Nickrent_4449)	(((Oedina_pendens|EU544336|Nickrent_4329	(Muellerina_eucalyptoides|EU544335|Nickrent_4310	Ileostylus_micranthus|EU544329|Nickrent_2741))	(((Decaisnina_triflora|EU544324|Nickrent_4491	(Cecarria_obtusifolia|EU544321|Nickrent_4562	((Loranthus_odoratus|EU544331|Nickrent_4977	(Loranthus_delavayi|JQ613220|UNKNOWN	Loranthus_kaoi|JQ613221|UNKNOWN))	Loranthus_europaeus|L24153|UNKNOWN)))	((((Plicosepalus_sagittifolius|EU544342|Nickrent_2852	(Dendrophthoe_curvata|EU544325|Nickrent_4012	(Decaisnina_hollrungii|AF039074|UNKNOWN	(Dendrophthoe_curvata|L26491|UNKNOWN	Dendrophthoe_curvata|AY957441|Nickrent_2787))))	Bakerella_sp_|EU544318|Nickrent_4161)	((Scurrula_ferruginea|EU544343|Nickrent_4008	(Scurrula_pulverulenta|EU544344|Nickrent_4159	(Taxillus_chinensis|EU544350|Nickrent_4032	Scurrula_parasitica|EU544345|Nickrent_4004)))	(Berhautia_senegalensis|EU544320|Nickrent_4576	((Agelanthus_sansibarensis|U59946|UNKNOWN	(Englerina_woodfordioides|L24140|UNKNOWN	(Tapinanthus_quinquangulus|L24422|UNKNOWN	Oliverella_rubroviridis|EU544337|Nickrent_4330)))	(((((Socratina_bemarivensis|EU544347|Nickrent_4179	Vanwykia_remota|EU544351|Nickrent_4331)
(Tupeia_antarctica|L24425|UNKNOWN	(((Nuytsia_floribunda|DQ790103|D_Nickrent_2747	(Desmaria_mutabilis|EF464465|Nickrent_4510A	Aetanthus_nodosus|EU544314|Nickrent_4561))	(Oedina_pendens|EU544336|Nickrent_4329	(((Amyema_queenslandicum|EU544315|Nickrent_2788	(((Diplatia_furcata|L24088|UNKNOWN	Amyema_glabrum|AF039073|UNKNOWN)	Dactyliophora_novae_guineae|EU544323|Nickrent_4563)	((((((Erianthemum_dregei|L25679|UNKNOWN	(((Helixanthera_kirkii|AF039077|UNKNOWN	Moquiniella_rubra|AF039078|UNKNOWN)	(Globimetula_dinklagei|AF039076|UNKNOWN	(Phragmanthera_crassicaulis|EU544341|Nickrent_3037	(Oncocalyx_sulfureus|EU544339|Nickrent_2850	Oncella_ambigua|EU544338|Nickrent_4673))))	Emelianthe_panganensis|EU544326|Nickrent_4889))	(Englerina_woodfordioides|L24140|UNKNOWN	(Tapinanthus_quinquangulus|L24422|UNKNOWN	Oliverella_rubroviridis|EU544337|Nickrent_4330)))	Berhautia_senegalensis|EU544320|Nickrent_4576)	(((Helicanthes_elastica|EU544328|Nickrent_4906	Socratina_bemarivensis|EU544347|Nickrent_4179)	Vanwykia_remota|EU544351|Nickrent_4331)	((((Dendrophthoe_curvata|EU544325|Nickrent_4012	(Decaisnina_hollrungii|AF039074|UNKNOWN	(Dendrophthoe_curvata|L26491|UNKNOWN	Dendrophthoe_curvata|AY957441|Nickrent_2787)))	Plicosepalus_sagittifolius|EU544342|Nickrent_2852)	Actinanthella_menyharthii|EU544313|Nickrent_4375)	(Agelanthus_sansibarensis|U59946|UNKNOWN	Bakerella_sp_|EU544318|Nickrent_4161))))	((Scurrula_pulverulenta|EU544344|Nickrent_4159	(Scurrula_ferruginea|EU544343|Nickrent_4008	Scurrula_parasitica|EU544345|Nickrent_4004))	Taxillus_chinensis|EU544350|Nickrent_4032))	(Helixanthera_cylindrica|EU544327|Nickrent_4037	(Benthamina_alyxifolia|EU544319|Nickrent_4127	Baratranthus_axanthus|EU544317|Nickrent_4029)))))	((Cecarria_obtusifolia|EU544321|Nickrent_4562	(((Loranthus_odoratus|EU544331|Nickrent_4977	Loranthus_delavayi|JQ613220|UNKNOWN)	Loranthus_kaoi|JQ613221|UNKNOWN)	Loranthus_europaeus|L24153|UNKNOWN))	(Muellerina_eucalyptoides|EU544335|Nickrent_4310	Ileostylus_micranthus|EU544329|Nickrent_2741)))	Sogerianthe_sessiflora|EU544348|Nickrent_4467)))	(Phthirusa_pyrifolia|L24412|UNKNOWN	((((Lepidaria_cf_forbesii|EU544330|Nickrent_4044	(Septulina_glauca|EU544346|Nickrent_4089
((((((Amylotheca_duthieana|EU544316|Nickrent_4022	Loxanthera_speciosa|EU544332|Nickrent_4026)	(Lepidaria_cf_forbesii|EU544330|Nickrent_4044	Macrosolen_cochinchinensis|EU544334|Nickrent_4038))	Decaisnina_triflora|EU544324|Nickrent_4491)	Gaiadendron_punctatum|L24143|UNKNOWN)	((Lysiana_filifolia|EU544333|Nickrent_4449	Lysiana_exocarpi|L24154|UNKNOWN)	Sogerianthe_sessiflora|EU544348|Nickrent_4467))	((((((Tripodanthus_acutifolius|L24424|UNKNOWN	((Cladocolea_gracilis|EU544322|Nickrent_3066	(Struthanthus_oerstedii|L24421|UNKNOWN	Struthanthus_woodsonii|EU544349|Nickrent_2761))	(Phthirusa_pyrifolia|L24412|UNKNOWN	((Dendropemon_bicolor|AF039075|UNKNOWN	Oryctanthus_occidentalis|L24408|UNKNOWN)	Psittacanthus_angustifolius|L24414|UNKNOWN))))	Atkinsonia_ligustrina|EF464464|Nickrent_4344)	((((((Cecarria_obtusifolia|EU544321|Nickrent_4562	(Loranthus_europaeus|L24153|UNKNOWN	(Loranthus_kaoi|JQ613221|UNKNOWN	(Loranthus_odoratus|EU544331|Nickrent_4977	Loranthus_delavayi|JQ613220|UNKNOWN))))	Oedina_pendens|EU544336|Nickrent_4329)	(Ileostylus_micranthus|EU544329|Nickrent_2741	Muellerina_eucalyptoides|EU544335|Nickrent_4310))	(((Baratranthus_axanthus|EU544317|Nickrent_4029	Benthamina_alyxifolia|EU544319|Nickrent_4127)	Amyema_queenslandicum|EU544315|Nickrent_2788)	(((((Dendrophthoe_curvata|EU544325|Nickrent_4012	(Decaisnina_hollrungii|AF039074|UNKNOWN	(Dendrophthoe_curvata|L26491|UNKNOWN	Dendrophthoe_curvata|AY957441|Nickrent_2787)))	Vanwykia_remota|EU544351|Nickrent_4331)	(Bakerella_sp_|EU544318|Nickrent_4161	Plicosepalus_sagittifolius|EU544342|Nickrent_2852))	((((((((Moquiniella_rubra|AF039078|UNKNOWN	(Englerina_woodfordioides|L24140|UNKNOWN	(Tapinanthus_quinquangulus|L24422|UNKNOWN	Oliverella_rubroviridis|EU544337|Nickrent_4330)))	((Berhautia_senegalensis|EU544320|Nickrent_4576	((Helicanthes_elastica|EU544328|Nickrent_4906	Agelanthus_sansibarensis|U59946|UNKNOWN)	Actinanthella_menyharthii|EU544313|Nickrent_4375))	(Phragmanthera_crassicaulis|EU544341|Nickrent_3037	((Oncocalyx_sulfureus|EU544339|Nickrent_2850	Oncella_ambigua|EU544338|Nickrent_4673)	Socratina_bemarivensis|EU544347|Nickrent_4179))))	Globimetula_dinklagei|AF039076|UNKNOWN)	Emelianthe_panganensis|EU544326|Nickrent_4889)
((Gaiadendron_punctatum|L24143|UNKNOWN	Peraxilla_tetrapetala|EU544340|Nickrent_2744)	(((Lepidaria_cf_forbesii|EU544330|Nickrent_4044	Macrosolen_cochinchinensis|EU544334|Nickrent_4038)	((Decaisnina_triflora|EU544324|Nickrent_4491	(Amylotheca_duthieana|EU544316|Nickrent_4022	Loxanthera_speciosa|EU544332|Nickrent_4026))	((Lysiana_filifolia|EU544333|Nickrent_4449	Lysiana_exocarpi|L24154|UNKNOWN)	Sogerianthe_sessiflora|EU544348|Nickrent_4467)))	((Tristerix_corymbosus|EF464467|Nickrent_4129	((Ligaria_cuneifolia|L24152|UNKNOWN	(Notanthera_heterophylla|EF464466|Nickrent_4372	Septulina_glauca|EU544346|Nickrent_4089))	((Tripodanthus_acutifolius|L24424|UNKNOWN	((((Struthanthus_oerstedii|L24421|UNKNOWN	Struthanthus_woodsonii|EU544349|Nickrent_2761)	Cladocolea_gracilis|EU544322|Nickrent_3066)	Psittacanthus_angustifolius|L24414|UNKNOWN)	(Phthirusa_pyrifolia|L24412|UNKNOWN	(Dendropemon_bicolor|AF039075|UNKNOWN	Oryctanthus_occidentalis|L24408|UNKNOWN))))	Atkinsonia_ligustrina|EF464464|Nickrent_4344)))	(Tupeia_antarctica|L24425|UNKNOWN	((Nuytsia_floribunda|DQ790103|D_Nickrent_2747	(Aetanthus_nodosus|EU544314|Nickrent_4561	Desmaria_mutabilis|EF464465|Nickrent_4510A))	((Oedina_pendens|EU544336|Nickrent_4329	(Ileostylus_micranthus|EU544329|Nickrent_2741	Muellerina_eucalyptoides|EU544335|Nickrent_4310))	((Cecarria_obtusifolia|EU544321|Nickrent_4562	(Loranthus_europaeus|L24153|UNKNOWN	(Loranthus_odoratus|EU544331|Nickrent_4977	(Loranthus_delavayi|JQ613220|UNKNOWN	Loranthus_kaoi|JQ613221|UNKNOWN))))	(Baratranthus_axanthus|EU544317|Nickrent_4029	((((((((((((Helicanthes_elastica|EU544328|Nickrent_4906	Agelanthus_sansibarensis|U59946|UNKNOWN)	Actinanthella_menyharthii|EU544313|Nickrent_4375)	(Englerina_woodfordioides|L24140|UNKNOWN	(Tapinanthus_quinquangulus|L24422|UNKNOWN	Oliverella_rubroviridis|EU544337|Nickrent_4330)))	Berhautia_senegalensis|EU544320|Nickrent_4576)	(Socratina_bemarivensis|EU544347|Nickrent_4179	(Phragmanthera_crassicaulis|EU544341|Nickrent_3037	(Oncocalyx_sulfureus|EU544339|Nickrent_2850	Oncella_ambigua|EU544338|Nickrent_4673))))	Moquiniella_rubra|AF039078|UNKNOWN)	((Erianthemum_dregei|L25679|UNKNOWN	Globimetula_dinklagei|AF039076|UNKNOWN)
((Tupeia_antarctica|L24425|UNKNOWN	((Tristerix_corymbosus|EF464467|Nickrent_4129	(((Ligaria_cuneifolia|L24152|UNKNOWN	((((Dendropemon_bicolor|AF039075|UNKNOWN	Oryctanthus_occidentalis|L24408|UNKNOWN)	Cladocolea_gracilis|EU544322|Nickrent_3066)	(Tripodanthus_acutifolius|L24424|UNKNOWN	(Struthanthus_oerstedii|L24421|UNKNOWN	Struthanthus_woodsonii|EU544349|Nickrent_2761)))	(Phthirusa_pyrifolia|L24412|UNKNOWN	Psittacanthus_angustifolius|L24414|UNKNOWN)))	((Notanthera_heterophylla|EF464466|Nickrent_4372	Septulina_glauca|EU544346|Nickrent_4089)	((((Baratranthus_axanthus|EU544317|Nickrent_4029	Benthamina_alyxifolia|EU544319|Nickrent_4127)	(((Scurrula_pulverulenta|EU544344|Nickrent_4159	((Taxillus_chinensis|EU544350|Nickrent_4032	Scurrula_parasitica|EU544345|Nickrent_4004)	Scurrula_ferruginea|EU544343|Nickrent_4008))	((((Plicosepalus_sagittifolius|EU544342|Nickrent_2852	((Dendrophthoe_curvata|EU544325|Nickrent_4012	(Dendrophthoe_curvata|AY957441|Nickrent_2787	Dendrophthoe_curvata|L26491|UNKNOWN))	Decaisnina_hollrungii|AF039074|UNKNOWN))	Vanwykia_remota|EU544351|Nickrent_4331)	Bakerella_sp_|EU544318|Nickrent_4161)	(((Emelianthe_panganensis|EU544326|Nickrent_4889	(Erianthemum_dregei|L25679|UNKNOWN	(Berhautia_senegalensis|EU544320|Nickrent_4576	((Moquiniella_rubra|AF039078|UNKNOWN	(Englerina_woodfordioides|L24140|UNKNOWN	(Tapinanthus_quinquangulus|L24422|UNKNOWN	Oliverella_rubroviridis|EU544337|Nickrent_4330)))	(((Phragmanthera_crassicaulis|EU544341|Nickrent_3037	Oncella_ambigua|EU544338|Nickrent_4673)	((Oncocalyx_sulfureus|EU544339|Nickrent_2850	(Helicanthes_elastica|EU544328|Nickrent_4906	Agelanthus_sansibarensis|U59946|UNKNOWN))	Actinanthella_menyharthii|EU544313|Nickrent_4375))	Socratina_bemarivensis|EU544347|Nickrent_4179)))))	Helixanthera_kirkii|AF039077|UNKNOWN)	Globimetula_dinklagei|AF039076|UNKNOWN)))	(Helixanthera_cylindrica|EU544327|Nickrent_4037	(Dactyliophora_novae_guineae|EU544323|Nickrent_4563	(Diplatia_furcata|L24088|UNKNOWN	Amyema_glabrum|AF039073|UNKNOWN)))))	Amyema_queenslandicum|EU544315|Nickrent_2788)	((Ileostylus_micranthus|EU544329|Nickrent_2741	Muellerina_eucalyptoides|EU544335|Nickrent_4310)	(Oedina_pendens|EU544336|Nickrent_4329
(((Ligaria_cuneifolia|L24152|UNKNOWN	Peraxilla_tetrapetala|EU544340|Nickrent_2744)	(((Nuytsia_floribunda|DQ790103|D_Nickrent_2747	(Aetanthus_nodosus|EU544314|Nickrent_4561	Desmaria_mutabilis|EF464465|Nickrent_4510A))	Tupeia_antarctica|L24425|UNKNOWN)	((Tripodanthus_acutifolius|L24424|UNKNOWN	Tristerix_corymbosus|EF464467|Nickrent_4129)	(((((Cladocolea_gracilis|EU544322|Nickrent_3066	(Psittacanthus_angustifolius|L24414|UNKNOWN	(Struthanthus_oerstedii|L24421|UNKNOWN	Struthanthus_woodsonii|EU544349|Nickrent_2761)))	(Dendropemon_bicolor|AF039075|UNKNOWN	Oryctanthus_occidentalis|L24408|UNKNOWN))	Phthirusa_pyrifolia|L24412|UNKNOWN)	((((((Helixanthera_cylindrica|EU544327|Nickrent_4037	(Baratranthus_axanthus|EU544317|Nickrent_4029	Benthamina_alyxifolia|EU544319|Nickrent_4127))	(Dactyliophora_novae_guineae|EU544323|Nickrent_4563	(Diplatia_furcata|L24088|UNKNOWN	Amyema_glabrum|AF039073|UNKNOWN)))	(((Berhautia_senegalensis|EU544320|Nickrent_4576	Vanwykia_remota|EU544351|Nickrent_4331)	(Plicosepalus_sagittifolius|EU544342|Nickrent_2852	(Bakerella_sp_|EU544318|Nickrent_4161	(Taxillus_chinensis|EU544350|Nickrent_4032	(Dendrophthoe_curvata|EU544325|Nickrent_4012	((Dendrophthoe_curvata|L26491|UNKNOWN	Dendrophthoe_curvata|AY957441|Nickrent_2787)	Decaisnina_hollrungii|AF039074|UNKNOWN))))))	(((Helixanthera_kirkii|AF039077|UNKNOWN	((Globimetula_dinklagei|AF039076|UNKNOWN	((Moquiniella_rubra|AF039078|UNKNOWN	(Agelanthus_sansibarensis|U59946|UNKNOWN	((Englerina_woodfordioides|L24140|UNKNOWN	(Tapinanthus_quinquangulus|L24422|UNKNOWN	Oliverella_rubroviridis|EU544337|Nickrent_4330))	Actinanthella_menyharthii|EU544313|Nickrent_4375)))	(Socratina_bemarivensis|EU544347|Nickrent_4179	((Oncocalyx_sulfureus|EU544339|Nickrent_2850	Oncella_ambigua|EU544338|Nickrent_4673)	Phragmanthera_crassicaulis|EU544341|Nickrent_3037))))	Emelianthe_panganensis|EU544326|Nickrent_4889))	Erianthemum_dregei|L25679|UNKNOWN)	(Scurrula_ferruginea|EU544343|Nickrent_4008	(Scurrula_pulverulenta|EU544344|Nickrent_4159	Scurrula_parasitica|EU544345|Nickrent_4004)))))	Amyema_queenslandicum|EU544315|Nickrent_2788)	((Cecarria_obtusifolia|EU544321|Nickrent_4562	(Loranthus_europaeus|L24153|UNKNOWN
((Peraxilla_tetrapetala|EU544340|Nickrent_2744	(((Nuytsia_floribunda|DQ790103|D_Nickrent_2747	(Aetanthus_nodosus|EU544314|Nickrent_4561	Desmaria_mutabilis|EF464465|Nickrent_4510A))	Tupeia_antarctica|L24425|UNKNOWN)	((((Helicanthes_elastica|EU544328|Nickrent_4906	Ligaria_cuneifolia|L24152|UNKNOWN)	Tristerix_corymbosus|EF464467|Nickrent_4129)	(Atkinsonia_ligustrina|EF464464|Nickrent_4344	Tripodanthus_acutifolius|L24424|UNKNOWN))	((((Cladocolea_gracilis|EU544322|Nickrent_3066	(Psittacanthus_angustifolius|L24414|UNKNOWN	(Struthanthus_oerstedii|L24421|UNKNOWN	Struthanthus_woodsonii|EU544349|Nickrent_2761)))	(Dendropemon_bicolor|AF039075|UNKNOWN	Oryctanthus_occidentalis|L24408|UNKNOWN))	Phthirusa_pyrifolia|L24412|UNKNOWN)	(((((Bakerella_sp_|EU544318|Nickrent_4161	((((Emelianthe_panganensis|EU544326|Nickrent_4889	((Moquiniella_rubra|AF039078|UNKNOWN	(Englerina_woodfordioides|L24140|UNKNOWN	(Tapinanthus_quinquangulus|L24422|UNKNOWN	Oliverella_rubroviridis|EU544337|Nickrent_4330)))	((Agelanthus_sansibarensis|U59946|UNKNOWN	Actinanthella_menyharthii|EU544313|Nickrent_4375)	(Socratina_bemarivensis|EU544347|Nickrent_4179	((Oncocalyx_sulfureus|EU544339|Nickrent_2850	Oncella_ambigua|EU544338|Nickrent_4673)	Phragmanthera_crassicaulis|EU544341|Nickrent_3037)))))	Erianthemum_dregei|L25679|UNKNOWN)	(Helixanthera_kirkii|AF039077|UNKNOWN	Globimetula_dinklagei|AF039076|UNKNOWN))	(Scurrula_ferruginea|EU544343|Nickrent_4008	(Scurrula_pulverulenta|EU544344|Nickrent_4159	Scurrula_parasitica|EU544345|Nickrent_4004))))	((((Plicosepalus_sagittifolius|EU544342|Nickrent_2852	(Berhautia_senegalensis|EU544320|Nickrent_4576	(Diplatia_furcata|L24088|UNKNOWN	Amyema_glabrum|AF039073|UNKNOWN)))	Helixanthera_cylindrica|EU544327|Nickrent_4037)	((Dactyliophora_novae_guineae|EU544323|Nickrent_4563	(Baratranthus_axanthus|EU544317|Nickrent_4029	Benthamina_alyxifolia|EU544319|Nickrent_4127))	Amyema_queenslandicum|EU544315|Nickrent_2788))	(Taxillus_chinensis|EU544350|Nickrent_4032	(Dendrophthoe_curvata|EU544325|Nickrent_4012	((Dendrophthoe_curvata|L26491|UNKNOWN	Dendrophthoe_curvata|AY957441|Nickrent_2787)	Decaisnina_hollrungii|AF039074|UNKNOWN)))))	Vanwykia_remota|EU544351|Nickrent_4331)
(((((Ligaria_cuneifolia|L24152|UNKNOWN	(((Ileostylus_micranthus|EU544329|Nickrent_2741	Muellerina_eucalyptoides|EU544335|Nickrent_4310)	((Baratranthus_axanthus|EU544317|Nickrent_4029	((((Taxillus_chinensis|EU544350|Nickrent_4032	(Dendrophthoe_curvata|EU544325|Nickrent_4012	((Dendrophthoe_curvata|L26491|UNKNOWN	Dendrophthoe_curvata|AY957441|Nickrent_2787)	Decaisnina_hollrungii|AF039074|UNKNOWN)))	(Plicosepalus_sagittifolius|EU544342|Nickrent_2852	Vanwykia_remota|EU544351|Nickrent_4331))	(Bakerella_sp_|EU544318|Nickrent_4161	((((Erianthemum_dregei|L25679|UNKNOWN	Emelianthe_panganensis|EU544326|Nickrent_4889)	((Agelanthus_sansibarensis|U59946|UNKNOWN	(Berhautia_senegalensis|EU544320|Nickrent_4576	(Englerina_woodfordioides|L24140|UNKNOWN	(Tapinanthus_quinquangulus|L24422|UNKNOWN	Oliverella_rubroviridis|EU544337|Nickrent_4330))))	((Moquiniella_rubra|AF039078|UNKNOWN	Actinanthella_menyharthii|EU544313|Nickrent_4375)	(Phragmanthera_crassicaulis|EU544341|Nickrent_3037	(Socratina_bemarivensis|EU544347|Nickrent_4179	(Oncocalyx_sulfureus|EU544339|Nickrent_2850	Oncella_ambigua|EU544338|Nickrent_4673))))))	(Helixanthera_kirkii|AF039077|UNKNOWN	Globimetula_dinklagei|AF039076|UNKNOWN))	(Scurrula_ferruginea|EU544343|Nickrent_4008	(Scurrula_pulverulenta|EU544344|Nickrent_4159	Scurrula_parasitica|EU544345|Nickrent_4004)))))	(Helixanthera_cylindrica|EU544327|Nickrent_4037	(((Diplatia_furcata|L24088|UNKNOWN	Amyema_glabrum|AF039073|UNKNOWN)	Dactyliophora_novae_guineae|EU544323|Nickrent_4563)	(Amyema_queenslandicum|EU544315|Nickrent_2788	Benthamina_alyxifolia|EU544319|Nickrent_4127)))))	(Cecarria_obtusifolia|EU544321|Nickrent_4562	(((Loranthus_delavayi|JQ613220|UNKNOWN	(Loranthus_odoratus|EU544331|Nickrent_4977	Loranthus_kaoi|JQ613221|UNKNOWN))	Loranthus_europaeus|L24153|UNKNOWN)	Oedina_pendens|EU544336|Nickrent_4329))))	(Notanthera_heterophylla|EF464466|Nickrent_4372	(Helicanthes_elastica|EU544328|Nickrent_4906	Septulina_glauca|EU544346|Nickrent_4089))))	(((((Struthanthus_oerstedii|L24421|UNKNOWN	(Tripodanthus_acutifolius|L24424|UNKNOWN	Struthanthus_woodsonii|EU544349|Nickrent_2761))	Psittacanthus_angustifolius|L24414|UNKNOWN)	Cladocolea_gracilis|EU544322|Nickrent_3066)
((Tristerix_corymbosus|EF464467|Nickrent_4129	((Ileostylus_micranthus|EU544329|Nickrent_2741	Muellerina_eucalyptoides|EU544335|Nickrent_4310)	((((Taxillus_chinensis|EU544350|Nickrent_4032	(Scurrula_ferruginea|EU544343|Nickrent_4008	(Scurrula_pulverulenta|EU544344|Nickrent_4159	Scurrula_parasitica|EU544345|Nickrent_4004)))	((((Decaisnina_hollrungii|AF039074|UNKNOWN	(Dendrophthoe_curvata|AY957441|Nickrent_2787	Dendrophthoe_curvata|L26491|UNKNOWN))	Dendrophthoe_curvata|EU544325|Nickrent_4012)	(Berhautia_senegalensis|EU544320|Nickrent_4576	Plicosepalus_sagittifolius|EU544342|Nickrent_2852))	((Emelianthe_panganensis|EU544326|Nickrent_4889	((Globimetula_dinklagei|AF039076|UNKNOWN	Erianthemum_dregei|L25679|UNKNOWN)	(((Englerina_woodfordioides|L24140|UNKNOWN	(Tapinanthus_quinquangulus|L24422|UNKNOWN	Oliverella_rubroviridis|EU544337|Nickrent_4330))	(Phragmanthera_crassicaulis|EU544341|Nickrent_3037	(Socratina_bemarivensis|EU544347|Nickrent_4179	(Oncocalyx_sulfureus|EU544339|Nickrent_2850	Oncella_ambigua|EU544338|Nickrent_4673))))	(((Actinanthella_menyharthii|EU544313|Nickrent_4375	Agelanthus_sansibarensis|U59946|UNKNOWN)	Bakerella_sp_|EU544318|Nickrent_4161)	(Helixanthera_kirkii|AF039077|UNKNOWN	Moquiniella_rubra|AF039078|UNKNOWN)))))	Vanwykia_remota|EU544351|Nickrent_4331)))	((Amyema_queenslandicum|EU544315|Nickrent_2788	(((Diplatia_furcata|L24088|UNKNOWN	Amyema_glabrum|AF039073|UNKNOWN)	Dactyliophora_novae_guineae|EU544323|Nickrent_4563)	Helixanthera_cylindrica|EU544327|Nickrent_4037))	(Baratranthus_axanthus|EU544317|Nickrent_4029	Benthamina_alyxifolia|EU544319|Nickrent_4127)))	(Oedina_pendens|EU544336|Nickrent_4329	(Cecarria_obtusifolia|EU544321|Nickrent_4562	(((Loranthus_delavayi|JQ613220|UNKNOWN	Loranthus_kaoi|JQ613221|UNKNOWN)	Loranthus_odoratus|EU544331|Nickrent_4977)	Loranthus_europaeus|L24153|UNKNOWN))))))	((Tupeia_antarctica|L24425|UNKNOWN	((Aetanthus_nodosus|EU544314|Nickrent_4561	(Peraxilla_tetrapetala|EU544340|Nickrent_2744	(Helicanthes_elastica|EU544328|Nickrent_4906	Ligaria_cuneifolia|L24152|UNKNOWN)))	(Atkinsonia_ligustrina|EF464464|Nickrent_4344	Desmaria_mutabilis|EF464465|Nickrent_4510A)))	((Gaiadendron_punctatum|L24143|UNKNOWN
(((Macrosolen_cochinchinensis|EU544334|Nickrent_4038	(Lysiana_filifolia|EU544333|Nickrent_4449	Lysiana_exocarpi|L24154|UNKNOWN))	Sogerianthe_sessiflora|EU544348|Nickrent_4467)	((Gaiadendron_punctatum|L24143|UNKNOWN	(Lepidaria_cf_forbesii|EU544330|Nickrent_4044	(Notanthera_heterophylla|EF464466|Nickrent_4372	Septulina_glauca|EU544346|Nickrent_4089)))	((((((Helicanthes_elastica|EU544328|Nickrent_4906	Ligaria_cuneifolia|L24152|UNKNOWN)	Tristerix_corymbosus|EF464467|Nickrent_4129)	Atkinsonia_ligustrina|EF464464|Nickrent_4344)	Peraxilla_tetrapetala|EU544340|Nickrent_2744)	(Amylotheca_duthieana|EU544316|Nickrent_4022	Loxanthera_speciosa|EU544332|Nickrent_4026))	(((Decaisnina_triflora|EU544324|Nickrent_4491	Tupeia_antarctica|L24425|UNKNOWN)	(Nuytsia_floribunda|DQ790103|D_Nickrent_2747	(Desmaria_mutabilis|EF464465|Nickrent_4510A	Aetanthus_nodosus|EU544314|Nickrent_4561)))	((Phthirusa_pyrifolia|L24412|UNKNOWN	(((((Struthanthus_oerstedii|L24421|UNKNOWN	Struthanthus_woodsonii|EU544349|Nickrent_2761)	Psittacanthus_angustifolius|L24414|UNKNOWN)	Cladocolea_gracilis|EU544322|Nickrent_3066)	Tripodanthus_acutifolius|L24424|UNKNOWN)	(Dendropemon_bicolor|AF039075|UNKNOWN	Oryctanthus_occidentalis|L24408|UNKNOWN)))	(Ileostylus_micranthus|EU544329|Nickrent_2741	((Amyema_queenslandicum|EU544315|Nickrent_2788	Muellerina_eucalyptoides|EU544335|Nickrent_4310)	((((((Englerina_woodfordioides|L24140|UNKNOWN	(Tapinanthus_quinquangulus|L24422|UNKNOWN	Oliverella_rubroviridis|EU544337|Nickrent_4330))	((Emelianthe_panganensis|EU544326|Nickrent_4889	(Globimetula_dinklagei|AF039076|UNKNOWN	(((Phragmanthera_crassicaulis|EU544341|Nickrent_3037	(Oncocalyx_sulfureus|EU544339|Nickrent_2850	Oncella_ambigua|EU544338|Nickrent_4673))	Socratina_bemarivensis|EU544347|Nickrent_4179)	(((Actinanthella_menyharthii|EU544313|Nickrent_4375	Moquiniella_rubra|AF039078|UNKNOWN)	Agelanthus_sansibarensis|U59946|UNKNOWN)	(Helixanthera_kirkii|AF039077|UNKNOWN	Bakerella_sp_|EU544318|Nickrent_4161)))))	(Erianthemum_dregei|L25679|UNKNOWN	Berhautia_senegalensis|EU544320|Nickrent_4576)))	(Scurrula_pulverulenta|EU544344|Nickrent_4159	(Scurrula_parasitica|EU544345|Nickrent_4004	Scurrula_ferruginea|EU544343|Nickrent_4008)))
(Tupeia_antarctica|L24425|UNKNOWN	(((Sogerianthe_sessiflora|EU544348|Nickrent_4467	((Desmaria_mutabilis|EF464465|Nickrent_4510A	Aetanthus_nodosus|EU544314|Nickrent_4561)	Nuytsia_floribunda|DQ790103|D_Nickrent_2747))	((Amylotheca_duthieana|EU544316|Nickrent_4022	Loxanthera_speciosa|EU544332|Nickrent_4026)	((Gaiadendron_punctatum|L24143|UNKNOWN	(Lepidaria_cf_forbesii|EU544330|Nickrent_4044	(Notanthera_heterophylla|EF464466|Nickrent_4372	Septulina_glauca|EU544346|Nickrent_4089)))	((Ligaria_cuneifolia|L24152|UNKNOWN	Tristerix_corymbosus|EF464467|Nickrent_4129)	(((Lysiana_filifolia|EU544333|Nickrent_4449	Lysiana_exocarpi|L24154|UNKNOWN)	(Helicanthes_elastica|EU544328|Nickrent_4906	Tripodanthus_acutifolius|L24424|UNKNOWN))	(Atkinsonia_ligustrina|EF464464|Nickrent_4344	Peraxilla_tetrapetala|EU544340|Nickrent_2744))))))	((Decaisnina_triflora|EU544324|Nickrent_4491	(((Loranthus_delavayi|JQ613220|UNKNOWN	(Loranthus_kaoi|JQ613221|UNKNOWN	Loranthus_odoratus|EU544331|Nickrent_4977))	Loranthus_europaeus|L24153|UNKNOWN)	((Muellerina_eucalyptoides|EU544335|Nickrent_4310	Ileostylus_micranthus|EU544329|Nickrent_2741)	(((Plicosepalus_sagittifolius|EU544342|Nickrent_2852	((Socratina_bemarivensis|EU544347|Nickrent_4179	Vanwykia_remota|EU544351|Nickrent_4331)	((((Berhautia_senegalensis|EU544320|Nickrent_4576	((Helixanthera_kirkii|AF039077|UNKNOWN	Moquiniella_rubra|AF039078|UNKNOWN)	(Agelanthus_sansibarensis|U59946|UNKNOWN	Actinanthella_menyharthii|EU544313|Nickrent_4375)))	Emelianthe_panganensis|EU544326|Nickrent_4889)	(Erianthemum_dregei|L25679|UNKNOWN	(Phragmanthera_crassicaulis|EU544341|Nickrent_3037	(Oncocalyx_sulfureus|EU544339|Nickrent_2850	Oncella_ambigua|EU544338|Nickrent_4673))))	Globimetula_dinklagei|AF039076|UNKNOWN)))	(Bakerella_sp_|EU544318|Nickrent_4161	(((Taxillus_chinensis|EU544350|Nickrent_4032	((Decaisnina_hollrungii|AF039074|UNKNOWN	(Dendrophthoe_curvata|AY957441|Nickrent_2787	Dendrophthoe_curvata|L26491|UNKNOWN))	Dendrophthoe_curvata|EU544325|Nickrent_4012))	((Scurrula_parasitica|EU544345|Nickrent_4004	(Oliverella_rubroviridis|EU544337|Nickrent_4330	(Englerina_woodfordioides|L24140|UNKNOWN	Tapinanthus_quinquangulus|L24422|UNKNOWN)))
((((Macrosolen_cochinchinensis|EU544334|Nickrent_4038	(Amylotheca_duthieana|EU544316|Nickrent_4022	Loxanthera_speciosa|EU544332|Nickrent_4026))	(Lysiana_filifolia|EU544333|Nickrent_4449	Lysiana_exocarpi|L24154|UNKNOWN))	(Gaiadendron_punctatum|L24143|UNKNOWN	(Lepidaria_cf_forbesii|EU544330|Nickrent_4044	(Notanthera_heterophylla|EF464466|Nickrent_4372	(Helicanthes_elastica|EU544328|Nickrent_4906	Septulina_glauca|EU544346|Nickrent_4089)))))	((Peraxilla_tetrapetala|EU544340|Nickrent_2744	Ligaria_cuneifolia|L24152|UNKNOWN)	((((((Dendropemon_bicolor|AF039075|UNKNOWN	((Struthanthus_woodsonii|EU544349|Nickrent_2761	Oryctanthus_occidentalis|L24408|UNKNOWN)	(Cladocolea_gracilis|EU544322|Nickrent_3066	Tripodanthus_acutifolius|L24424|UNKNOWN)))	Struthanthus_oerstedii|L24421|UNKNOWN)	Psittacanthus_angustifolius|L24414|UNKNOWN)	Phthirusa_pyrifolia|L24412|UNKNOWN)	Atkinsonia_ligustrina|EF464464|Nickrent_4344)	((((Desmaria_mutabilis|EF464465|Nickrent_4510A	Aetanthus_nodosus|EU544314|Nickrent_4561)	Nuytsia_floribunda|DQ790103|D_Nickrent_2747)	((Tristerix_corymbosus|EF464467|Nickrent_4129	Sogerianthe_sessiflora|EU544348|Nickrent_4467)	(((Oedina_pendens|EU544336|Nickrent_4329	(Cecarria_obtusifolia|EU544321|Nickrent_4562	Decaisnina_triflora|EU544324|Nickrent_4491))	(Baratranthus_axanthus|EU544317|Nickrent_4029	(((Taxillus_chinensis|EU544350|Nickrent_4032	(Plicosepalus_sagittifolius|EU544342|Nickrent_2852	((Dendrophthoe_curvata|EU544325|Nickrent_4012	Dendrophthoe_curvata|AY957441|Nickrent_2787)	(Decaisnina_hollrungii|AF039074|UNKNOWN	Dendrophthoe_curvata|L26491|UNKNOWN))))	((((Scurrula_ferruginea|EU544343|Nickrent_4008	(Scurrula_pulverulenta|EU544344|Nickrent_4159	Scurrula_parasitica|EU544345|Nickrent_4004))	(Erianthemum_dregei|L25679|UNKNOWN	((Globimetula_dinklagei|AF039076|UNKNOWN	Emelianthe_panganensis|EU544326|Nickrent_4889)	(Helixanthera_kirkii|AF039077|UNKNOWN	((((Englerina_woodfordioides|L24140|UNKNOWN	(Tapinanthus_quinquangulus|L24422|UNKNOWN	Oliverella_rubroviridis|EU544337|Nickrent_4330))	Agelanthus_sansibarensis|U59946|UNKNOWN)	(((Oncocalyx_sulfureus|EU544339|Nickrent_2850	Oncella_ambigua|EU544338|Nickrent_4673)	Socratina_bemarivensis|EU544347|Nickrent_4179)
(Tupeia_antarctica|L24425|UNKNOWN	((((Lepidaria_cf_forbesii|EU544330|Nickrent_4044	(((Nuytsia_floribunda|DQ790103|D_Nickrent_2747	Decaisnina_triflora|EU544324|Nickrent_4491)	(Sogerianthe_sessiflora|EU544348|Nickrent_4467	((Lysiana_exocarpi|L24154|UNKNOWN	Lysiana_filifolia|EU544333|Nickrent_4449)	Macrosolen_cochinchinensis|EU544334|Nickrent_4038)))	(Amylotheca_duthieana|EU544316|Nickrent_4022	Loxanthera_speciosa|EU544332|Nickrent_4026)))	((Gaiadendron_punctatum|L24143|UNKNOWN	Peraxilla_tetrapetala|EU544340|Nickrent_2744)	((((Helicanthes_elastica|EU544328|Nickrent_4906	Ligaria_cuneifolia|L24152|UNKNOWN)	Tristerix_corymbosus|EF464467|Nickrent_4129)	Atkinsonia_ligustrina|EF464464|Nickrent_4344)	(Tripodanthus_acutifolius|L24424|UNKNOWN	((((Dendropemon_bicolor|AF039075|UNKNOWN	Oryctanthus_occidentalis|L24408|UNKNOWN)	(Phthirusa_pyrifolia|L24412|UNKNOWN	Psittacanthus_angustifolius|L24414|UNKNOWN))	Cladocolea_gracilis|EU544322|Nickrent_3066)	(Struthanthus_oerstedii|L24421|UNKNOWN	Struthanthus_woodsonii|EU544349|Nickrent_2761))))))	((Ileostylus_micranthus|EU544329|Nickrent_2741	Muellerina_eucalyptoides|EU544335|Nickrent_4310)	((((Cecarria_obtusifolia|EU544321|Nickrent_4562	(Septulina_glauca|EU544346|Nickrent_4089	Notanthera_heterophylla|EF464466|Nickrent_4372))	(((Benthamina_alyxifolia|EU544319|Nickrent_4127	Amyema_queenslandicum|EU544315|Nickrent_2788)	(Helixanthera_cylindrica|EU544327|Nickrent_4037	(Dactyliophora_novae_guineae|EU544323|Nickrent_4563	(Amyema_glabrum|AF039073|UNKNOWN	Diplatia_furcata|L24088|UNKNOWN))))	(Baratranthus_axanthus|EU544317|Nickrent_4029	(((Scurrula_ferruginea|EU544343|Nickrent_4008	(Bakerella_sp_|EU544318|Nickrent_4161	((((Tapinanthus_quinquangulus|L24422|UNKNOWN	Englerina_woodfordioides|L24140|UNKNOWN)	Oliverella_rubroviridis|EU544337|Nickrent_4330)	(Berhautia_senegalensis|EU544320|Nickrent_4576	(((Socratina_bemarivensis|EU544347|Nickrent_4179	(((Oncella_ambigua|EU544338|Nickrent_4673	Oncocalyx_sulfureus|EU544339|Nickrent_2850)	(Phragmanthera_crassicaulis|EU544341|Nickrent_3037	((Agelanthus_sansibarensis|U59946|UNKNOWN	Moquiniella_rubra|AF039078|UNKNOWN)	Emelianthe_panganensis|EU544326|Nickrent_4889)))	Globimetula_dinklagei|AF039076|UNKNOWN))
(((Sogerianthe_sessiflora|EU544348|Nickrent_4467	(Lysiana_exocarpi|L24154|UNKNOWN	Lysiana_filifolia|EU544333|Nickrent_4449))	(((Macrosolen_cochinchinensis|EU544334|Nickrent_4038	(Amylotheca_duthieana|EU544316|Nickrent_4022	Loxanthera_speciosa|EU544332|Nickrent_4026))	(Nuytsia_floribunda|DQ790103|D_Nickrent_2747	Decaisnina_triflora|EU544324|Nickrent_4491))	(Gaiadendron_punctatum|L24143|UNKNOWN	Lepidaria_cf_forbesii|EU544330|Nickrent_4044)))	(((((Peraxilla_tetrapetala|EU544340|Nickrent_2744	(Helicanthes_elastica|EU544328|Nickrent_4906	Ligaria_cuneifolia|L24152|UNKNOWN))	(Tripodanthus_acutifolius|L24424|UNKNOWN	(((Dendropemon_bicolor|AF039075|UNKNOWN	Oryctanthus_occidentalis|L24408|UNKNOWN)	Phthirusa_pyrifolia|L24412|UNKNOWN)	(Cladocolea_gracilis|EU544322|Nickrent_3066	((Struthanthus_oerstedii|L24421|UNKNOWN	Struthanthus_woodsonii|EU544349|Nickrent_2761)	Psittacanthus_angustifolius|L24414|UNKNOWN)))))	Atkinsonia_ligustrina|EF464464|Nickrent_4344)	Tristerix_corymbosus|EF464467|Nickrent_4129)	((Aetanthus_nodosus|EU544314|Nickrent_4561	(((Amyema_queenslandicum|EU544315|Nickrent_2788	(Cecarria_obtusifolia|EU544321|Nickrent_4562	(Septulina_glauca|EU544346|Nickrent_4089	Notanthera_heterophylla|EF464466|Nickrent_4372)))	(((Bakerella_sp_|EU544318|Nickrent_4161	((Dendrophthoe_curvata|EU544325|Nickrent_4012	((Dendrophthoe_curvata|L26491|UNKNOWN	Dendrophthoe_curvata|AY957441|Nickrent_2787)	Decaisnina_hollrungii|AF039074|UNKNOWN))	Plicosepalus_sagittifolius|EU544342|Nickrent_2852))	((Vanwykia_remota|EU544351|Nickrent_4331	((Tapinanthus_quinquangulus|L24422|UNKNOWN	Oliverella_rubroviridis|EU544337|Nickrent_4330)	(((Emelianthe_panganensis|EU544326|Nickrent_4889	((Globimetula_dinklagei|AF039076|UNKNOWN	Socratina_bemarivensis|EU544347|Nickrent_4179)	(((Englerina_woodfordioides|L24140|UNKNOWN	Agelanthus_sansibarensis|U59946|UNKNOWN)	((Oncella_ambigua|EU544338|Nickrent_4673	Oncocalyx_sulfureus|EU544339|Nickrent_2850)	Phragmanthera_crassicaulis|EU544341|Nickrent_3037))	Moquiniella_rubra|AF039078|UNKNOWN)))	(Berhautia_senegalensis|EU544320|Nickrent_4576	Erianthemum_dregei|L25679|UNKNOWN))	Helixanthera_kirkii|AF039077|UNKNOWN)))	(Scurrula_ferruginea|EU544343|Nickrent_4008
(((((Macrosolen_cochinchinensis|EU544334|Nickrent_4038	((Sogerianthe_sessiflora|EU544348|Nickrent_4467	(Lysiana_exocarpi|L24154|UNKNOWN	Lysiana_filifolia|EU544333|Nickrent_4449))	(Nuytsia_floribunda|DQ790103|D_Nickrent_2747	Decaisnina_triflora|EU544324|Nickrent_4491)))	(Gaiadendron_punctatum|L24143|UNKNOWN	Lepidaria_cf_forbesii|EU544330|Nickrent_4044))	(Amylotheca_duthieana|EU544316|Nickrent_4022	Loxanthera_speciosa|EU544332|Nickrent_4026))	((((Struthanthus_oerstedii|L24421|UNKNOWN	Tupeia_antarctica|L24425|UNKNOWN)	((Cladocolea_gracilis|EU544322|Nickrent_3066	((Oedina_pendens|EU544336|Nickrent_4329	(Dendropemon_bicolor|AF039075|UNKNOWN	Oryctanthus_occidentalis|L24408|UNKNOWN))	((Helicanthes_elastica|EU544328|Nickrent_4906	Ligaria_cuneifolia|L24152|UNKNOWN)	Psittacanthus_angustifolius|L24414|UNKNOWN)))	(((Ileostylus_micranthus|EU544329|Nickrent_2741	Muellerina_eucalyptoides|EU544335|Nickrent_4310)	(((Amyema_queenslandicum|EU544315|Nickrent_2788	(Cecarria_obtusifolia|EU544321|Nickrent_4562	(Septulina_glauca|EU544346|Nickrent_4089	Notanthera_heterophylla|EF464466|Nickrent_4372)))	(((Diplatia_furcata|L24088|UNKNOWN	Amyema_glabrum|AF039073|UNKNOWN)	Dactyliophora_novae_guineae|EU544323|Nickrent_4563)	((((((Bakerella_sp_|EU544318|Nickrent_4161	Actinanthella_menyharthii|EU544313|Nickrent_4375)	Plicosepalus_sagittifolius|EU544342|Nickrent_2852)	Vanwykia_remota|EU544351|Nickrent_4331)	(Dendrophthoe_curvata|EU544325|Nickrent_4012	((Dendrophthoe_curvata|L26491|UNKNOWN	Dendrophthoe_curvata|AY957441|Nickrent_2787)	Decaisnina_hollrungii|AF039074|UNKNOWN)))	((((Helixanthera_kirkii|AF039077|UNKNOWN	(((Berhautia_senegalensis|EU544320|Nickrent_4576	Erianthemum_dregei|L25679|UNKNOWN)	((((Socratina_bemarivensis|EU544347|Nickrent_4179	(Oncella_ambigua|EU544338|Nickrent_4673	Oncocalyx_sulfureus|EU544339|Nickrent_2850))	Phragmanthera_crassicaulis|EU544341|Nickrent_3037)	Agelanthus_sansibarensis|U59946|UNKNOWN)	(((Tapinanthus_quinquangulus|L24422|UNKNOWN	Oliverella_rubroviridis|EU544337|Nickrent_4330)	Englerina_woodfordioides|L24140|UNKNOWN)	Moquiniella_rubra|AF039078|UNKNOWN)))	Emelianthe_panganensis|EU544326|Nickrent_4889))	Globimetula_dinklagei|AF039076|UNKNOWN)
((((Nuytsia_floribunda|DQ790103|D_Nickrent_2747	(Desmaria_mutabilis|EF464465|Nickrent_4510A	Aetanthus_nodosus|EU544314|Nickrent_4561))	(((((Struthanthus_woodsonii|EU544349|Nickrent_2761	((Helicanthes_elastica|EU544328|Nickrent_4906	Ligaria_cuneifolia|L24152|UNKNOWN)	Tristerix_corymbosus|EF464467|Nickrent_4129))	((Struthanthus_oerstedii|L24421|UNKNOWN	Psittacanthus_angustifolius|L24414|UNKNOWN)	Cladocolea_gracilis|EU544322|Nickrent_3066))	(Phthirusa_pyrifolia|L24412|UNKNOWN	((Dendropemon_bicolor|AF039075|UNKNOWN	Oryctanthus_occidentalis|L24408|UNKNOWN)	Tripodanthus_acutifolius|L24424|UNKNOWN)))	(Peraxilla_tetrapetala|EU544340|Nickrent_2744	Atkinsonia_ligustrina|EF464464|Nickrent_4344))	(Gaiadendron_punctatum|L24143|UNKNOWN	(Ileostylus_micranthus|EU544329|Nickrent_2741	Muellerina_eucalyptoides|EU544335|Nickrent_4310))))	((Decaisnina_triflora|EU544324|Nickrent_4491	(Oedina_pendens|EU544336|Nickrent_4329	((Loranthus_europaeus|L24153|UNKNOWN	(Loranthus_delavayi|JQ613220|UNKNOWN	(Loranthus_odoratus|EU544331|Nickrent_4977	Loranthus_kaoi|JQ613221|UNKNOWN)))	Cecarria_obtusifolia|EU544321|Nickrent_4562)))	((((Benthamina_alyxifolia|EU544319|Nickrent_4127	Baratranthus_axanthus|EU544317|Nickrent_4029)	((Helixanthera_cylindrica|EU544327|Nickrent_4037	((Diplatia_furcata|L24088|UNKNOWN	Amyema_glabrum|AF039073|UNKNOWN)	Dactyliophora_novae_guineae|EU544323|Nickrent_4563))	((((Plicosepalus_sagittifolius|EU544342|Nickrent_2852	(Dendrophthoe_curvata|EU544325|Nickrent_4012	((Dendrophthoe_curvata|L26491|UNKNOWN	Dendrophthoe_curvata|AY957441|Nickrent_2787)	Decaisnina_hollrungii|AF039074|UNKNOWN)))	(Bakerella_sp_|EU544318|Nickrent_4161	(Berhautia_senegalensis|EU544320|Nickrent_4576	Vanwykia_remota|EU544351|Nickrent_4331)))	(Scurrula_ferruginea|EU544343|Nickrent_4008	(Scurrula_parasitica|EU544345|Nickrent_4004	(Scurrula_pulverulenta|EU544344|Nickrent_4159	Taxillus_chinensis|EU544350|Nickrent_4032))))	((Helixanthera_kirkii|AF039077|UNKNOWN	(((Oncella_ambigua|EU544338|Nickrent_4673	((Socratina_bemarivensis|EU544347|Nickrent_4179	Phragmanthera_crassicaulis|EU544341|Nickrent_3037)	((Oliverella_rubroviridis|EU544337|Nickrent_4330	(Englerina_woodfordioides|L24140|UNKNOWN
((((Lepidaria_cf_forbesii|EU544330|Nickrent_4044	Macrosolen_cochinchinensis|EU544334|Nickrent_4038)	(Lysiana_exocarpi|L24154|UNKNOWN	Lysiana_filifolia|EU544333|Nickrent_4449))	(Sogerianthe_sessiflora|EU544348|Nickrent_4467	(((((Loranthus_europaeus|L24153|UNKNOWN	(Loranthus_delavayi|JQ613220|UNKNOWN	(Loranthus_odoratus|EU544331|Nickrent_4977	Loranthus_kaoi|JQ613221|UNKNOWN)))	Cecarria_obtusifolia|EU544321|Nickrent_4562)	Oedina_pendens|EU544336|Nickrent_4329)	Decaisnina_triflora|EU544324|Nickrent_4491)	((Amylotheca_duthieana|EU544316|Nickrent_4022	((Benthamina_alyxifolia|EU544319|Nickrent_4127	Baratranthus_axanthus|EU544317|Nickrent_4029)	(Plicosepalus_sagittifolius|EU544342|Nickrent_2852	(((Scurrula_ferruginea|EU544343|Nickrent_4008	((Scurrula_parasitica|EU544345|Nickrent_4004	(Scurrula_pulverulenta|EU544344|Nickrent_4159	Taxillus_chinensis|EU544350|Nickrent_4032))	(((((Oncella_ambigua|EU544338|Nickrent_4673	(Socratina_bemarivensis|EU544347|Nickrent_4179	Phragmanthera_crassicaulis|EU544341|Nickrent_3037))	(((Englerina_woodfordioides|L24140|UNKNOWN	(Tapinanthus_quinquangulus|L24422|UNKNOWN	Oliverella_rubroviridis|EU544337|Nickrent_4330))	(Actinanthella_menyharthii|EU544313|Nickrent_4375	(Oncocalyx_sulfureus|EU544339|Nickrent_2850	Agelanthus_sansibarensis|U59946|UNKNOWN)))	Moquiniella_rubra|AF039078|UNKNOWN))	Globimetula_dinklagei|AF039076|UNKNOWN)	Emelianthe_panganensis|EU544326|Nickrent_4889)	((Berhautia_senegalensis|EU544320|Nickrent_4576	Erianthemum_dregei|L25679|UNKNOWN)	Helixanthera_kirkii|AF039077|UNKNOWN))))	Bakerella_sp_|EU544318|Nickrent_4161)	(((Dendrophthoe_curvata|EU544325|Nickrent_4012	((Dendrophthoe_curvata|L26491|UNKNOWN	Dendrophthoe_curvata|AY957441|Nickrent_2787)	Decaisnina_hollrungii|AF039074|UNKNOWN))	Vanwykia_remota|EU544351|Nickrent_4331)	(Helixanthera_cylindrica|EU544327|Nickrent_4037	((Diplatia_furcata|L24088|UNKNOWN	Amyema_glabrum|AF039073|UNKNOWN)	Dactyliophora_novae_guineae|EU544323|Nickrent_4563)))))))	Amyema_queenslandicum|EU544315|Nickrent_2788))))	((((Tupeia_antarctica|L24425|UNKNOWN	(((((((Cladocolea_gracilis|EU544322|Nickrent_3066	(Psittacanthus_angustifolius|L24414|UNKNOWN	Loxanthera_speciosa|EU544332|Nickrent_4026))
(((Sogerianthe_sessiflora|EU544348|Nickrent_4467	((((((Tripodanthus_acutifolius|L24424|UNKNOWN	(Muellerina_eucalyptoides|EU544335|Nickrent_4310	((Septulina_glauca|EU544346|Nickrent_4089	Notanthera_heterophylla|EF464466|Nickrent_4372)	Ileostylus_micranthus|EU544329|Nickrent_2741)))	Atkinsonia_ligustrina|EF464464|Nickrent_4344)	Tupeia_antarctica|L24425|UNKNOWN)	(Desmaria_mutabilis|EF464465|Nickrent_4510A	Aetanthus_nodosus|EU544314|Nickrent_4561))	((Nuytsia_floribunda|DQ790103|D_Nickrent_2747	Phthirusa_pyrifolia|L24412|UNKNOWN)	(((Dendropemon_bicolor|AF039075|UNKNOWN	Oryctanthus_occidentalis|L24408|UNKNOWN)	((Struthanthus_woodsonii|EU544349|Nickrent_2761	(Cladocolea_gracilis|EU544322|Nickrent_3066	Psittacanthus_angustifolius|L24414|UNKNOWN))	Struthanthus_oerstedii|L24421|UNKNOWN))	(((((Loranthus_europaeus|L24153|UNKNOWN	(Loranthus_delavayi|JQ613220|UNKNOWN	(Loranthus_odoratus|EU544331|Nickrent_4977	Loranthus_kaoi|JQ613221|UNKNOWN)))	Cecarria_obtusifolia|EU544321|Nickrent_4562)	Oedina_pendens|EU544336|Nickrent_4329)	Decaisnina_triflora|EU544324|Nickrent_4491)	((Amylotheca_duthieana|EU544316|Nickrent_4022	((Benthamina_alyxifolia|EU544319|Nickrent_4127	Baratranthus_axanthus|EU544317|Nickrent_4029)	((((((Scurrula_pulverulenta|EU544344|Nickrent_4159	Scurrula_parasitica|EU544345|Nickrent_4004)	Scurrula_ferruginea|EU544343|Nickrent_4008)	Taxillus_chinensis|EU544350|Nickrent_4032)	((((Erianthemum_dregei|L25679|UNKNOWN	Globimetula_dinklagei|AF039076|UNKNOWN)	((Englerina_woodfordioides|L24140|UNKNOWN	(Tapinanthus_quinquangulus|L24422|UNKNOWN	Oliverella_rubroviridis|EU544337|Nickrent_4330))	(((Socratina_bemarivensis|EU544347|Nickrent_4179	Phragmanthera_crassicaulis|EU544341|Nickrent_3037)	(Actinanthella_menyharthii|EU544313|Nickrent_4375	(Oncocalyx_sulfureus|EU544339|Nickrent_2850	Agelanthus_sansibarensis|U59946|UNKNOWN)))	Moquiniella_rubra|AF039078|UNKNOWN)))	Emelianthe_panganensis|EU544326|Nickrent_4889)	(Oncella_ambigua|EU544338|Nickrent_4673	Helixanthera_kirkii|AF039077|UNKNOWN)))	((Plicosepalus_sagittifolius|EU544342|Nickrent_2852	(Bakerella_sp_|EU544318|Nickrent_4161	Berhautia_senegalensis|EU544320|Nickrent_4576))	((Dendrophthoe_curvata|EU544325|Nickrent_4012
(((Sogerianthe_sessiflora|EU544348|Nickrent_4467	(Lysiana_exocarpi|L24154|UNKNOWN	Lysiana_filifolia|EU544333|Nickrent_4449))	(((Lepidaria_cf_forbesii|EU544330|Nickrent_4044	Notanthera_heterophylla|EF464466|Nickrent_4372)	Decaisnina_triflora|EU544324|Nickrent_4491)	(Loxanthera_speciosa|EU544332|Nickrent_4026	Macrosolen_cochinchinensis|EU544334|Nickrent_4038)))	(((Nuytsia_floribunda|DQ790103|D_Nickrent_2747	(Desmaria_mutabilis|EF464465|Nickrent_4510A	Aetanthus_nodosus|EU544314|Nickrent_4561))	((((Cladocolea_gracilis|EU544322|Nickrent_3066	((Struthanthus_woodsonii|EU544349|Nickrent_2761	Struthanthus_oerstedii|L24421|UNKNOWN)	Psittacanthus_angustifolius|L24414|UNKNOWN))	((Septulina_glauca|EU544346|Nickrent_4089	(Dendropemon_bicolor|AF039075|UNKNOWN	Oryctanthus_occidentalis|L24408|UNKNOWN))	Tripodanthus_acutifolius|L24424|UNKNOWN))	(((Helicanthes_elastica|EU544328|Nickrent_4906	Ligaria_cuneifolia|L24152|UNKNOWN)	Tristerix_corymbosus|EF464467|Nickrent_4129)	(((Loranthus_europaeus|L24153|UNKNOWN	(Loranthus_odoratus|EU544331|Nickrent_4977	(Loranthus_kaoi|JQ613221|UNKNOWN	Loranthus_delavayi|JQ613220|UNKNOWN)))	Cecarria_obtusifolia|EU544321|Nickrent_4562)	((Muellerina_eucalyptoides|EU544335|Nickrent_4310	Ileostylus_micranthus|EU544329|Nickrent_2741)	((Amylotheca_duthieana|EU544316|Nickrent_4022	((((((((Socratina_bemarivensis|EU544347|Nickrent_4179	((Oncocalyx_sulfureus|EU544339|Nickrent_2850	Oncella_ambigua|EU544338|Nickrent_4673)	Phragmanthera_crassicaulis|EU544341|Nickrent_3037))	(Actinanthella_menyharthii|EU544313|Nickrent_4375	Agelanthus_sansibarensis|U59946|UNKNOWN))	((Taxillus_chinensis|EU544350|Nickrent_4032	Globimetula_dinklagei|AF039076|UNKNOWN)	Moquiniella_rubra|AF039078|UNKNOWN))	(Emelianthe_panganensis|EU544326|Nickrent_4889	Erianthemum_dregei|L25679|UNKNOWN))	((Scurrula_parasitica|EU544345|Nickrent_4004	(Englerina_woodfordioides|L24140|UNKNOWN	(Tapinanthus_quinquangulus|L24422|UNKNOWN	Oliverella_rubroviridis|EU544337|Nickrent_4330)))	Helixanthera_kirkii|AF039077|UNKNOWN))	(Scurrula_pulverulenta|EU544344|Nickrent_4159	((Berhautia_senegalensis|EU544320|Nickrent_4576	Scurrula_ferruginea|EU544343|Nickrent_4008)	(Plicosepalus_sagittifolius|EU544342|Nickrent_2852
(Tupeia_antarctica|L24425|UNKNOWN	((Nuytsia_floribunda|DQ790103|D_Nickrent_2747	(Desmaria_mutabilis|EF464465|Nickrent_4510A	Aetanthus_nodosus|EU544314|Nickrent_4561))	(((Lepidaria_cf_forbesii|EU544330|Nickrent_4044	Macrosolen_cochinchinensis|EU544334|Nickrent_4038)	(Lysiana_exocarpi|L24154|UNKNOWN	Lysiana_filifolia|EU544333|Nickrent_4449))	(((((Muellerina_eucalyptoides|EU544335|Nickrent_4310	Ileostylus_micranthus|EU544329|Nickrent_2741)	((((Benthamina_alyxifolia|EU544319|Nickrent_4127	Baratranthus_axanthus|EU544317|Nickrent_4029)	Helixanthera_cylindrica|EU544327|Nickrent_4037)	((((Scurrula_ferruginea|EU544343|Nickrent_4008	Scurrula_pulverulenta|EU544344|Nickrent_4159)	Taxillus_chinensis|EU544350|Nickrent_4032)	(Scurrula_parasitica|EU544345|Nickrent_4004	((Vanwykia_remota|EU544351|Nickrent_4331	((Erianthemum_dregei|L25679|UNKNOWN	(((Globimetula_dinklagei|AF039076|UNKNOWN	((Helixanthera_kirkii|AF039077|UNKNOWN	Moquiniella_rubra|AF039078|UNKNOWN)	((Socratina_bemarivensis|EU544347|Nickrent_4179	((Oncocalyx_sulfureus|EU544339|Nickrent_2850	Oncella_ambigua|EU544338|Nickrent_4673)	Phragmanthera_crassicaulis|EU544341|Nickrent_3037))	(Actinanthella_menyharthii|EU544313|Nickrent_4375	Agelanthus_sansibarensis|U59946|UNKNOWN))))	Emelianthe_panganensis|EU544326|Nickrent_4889)	Berhautia_senegalensis|EU544320|Nickrent_4576))	(Oliverella_rubroviridis|EU544337|Nickrent_4330	(Englerina_woodfordioides|L24140|UNKNOWN	Tapinanthus_quinquangulus|L24422|UNKNOWN))))	(Bakerella_sp_|EU544318|Nickrent_4161	(Plicosepalus_sagittifolius|EU544342|Nickrent_2852	((Dendrophthoe_curvata|AY957441|Nickrent_2787	Dendrophthoe_curvata|EU544325|Nickrent_4012)	(Dendrophthoe_curvata|L26491|UNKNOWN	Decaisnina_hollrungii|AF039074|UNKNOWN)))))))	((Amyema_glabrum|AF039073|UNKNOWN	Diplatia_furcata|L24088|UNKNOWN)	Dactyliophora_novae_guineae|EU544323|Nickrent_4563)))	(Amyema_queenslandicum|EU544315|Nickrent_2788	Amylotheca_duthieana|EU544316|Nickrent_4022)))	(Sogerianthe_sessiflora|EU544348|Nickrent_4467	((((Loranthus_europaeus|L24153|UNKNOWN	(Loranthus_delavayi|JQ613220|UNKNOWN	(Loranthus_odoratus|EU544331|Nickrent_4977	Loranthus_kaoi|JQ613221|UNKNOWN)))	Cecarria_obtusifolia|EU544321|Nickrent_4562)
((((Lepidaria_cf_forbesii|EU544330|Nickrent_4044	Macrosolen_cochinchinensis|EU544334|Nickrent_4038)	(Lysiana_exocarpi|L24154|UNKNOWN	Lysiana_filifolia|EU544333|Nickrent_4449))	(((((Muellerina_eucalyptoides|EU544335|Nickrent_4310	Ileostylus_micranthus|EU544329|Nickrent_2741)	(((Scurrula_ferruginea|EU544343|Nickrent_4008	(Scurrula_parasitica|EU544345|Nickrent_4004	Scurrula_pulverulenta|EU544344|Nickrent_4159))	((Plicosepalus_sagittifolius|EU544342|Nickrent_2852	(Taxillus_chinensis|EU544350|Nickrent_4032	(Bakerella_sp_|EU544318|Nickrent_4161	((Decaisnina_hollrungii|AF039074|UNKNOWN	(Dendrophthoe_curvata|L26491|UNKNOWN	Dendrophthoe_curvata|AY957441|Nickrent_2787))	Dendrophthoe_curvata|EU544325|Nickrent_4012))))	(((((Helixanthera_kirkii|AF039077|UNKNOWN	Moquiniella_rubra|AF039078|UNKNOWN)	(Actinanthella_menyharthii|EU544313|Nickrent_4375	Agelanthus_sansibarensis|U59946|UNKNOWN))	(((Socratina_bemarivensis|EU544347|Nickrent_4179	((Oncocalyx_sulfureus|EU544339|Nickrent_2850	Oncella_ambigua|EU544338|Nickrent_4673)	Phragmanthera_crassicaulis|EU544341|Nickrent_3037))	Emelianthe_panganensis|EU544326|Nickrent_4889)	Globimetula_dinklagei|AF039076|UNKNOWN))	Erianthemum_dregei|L25679|UNKNOWN)	(((Oliverella_rubroviridis|EU544337|Nickrent_4330	Tapinanthus_quinquangulus|L24422|UNKNOWN)	Englerina_woodfordioides|L24140|UNKNOWN)	(Berhautia_senegalensis|EU544320|Nickrent_4576	Vanwykia_remota|EU544351|Nickrent_4331)))))	((((Benthamina_alyxifolia|EU544319|Nickrent_4127	Baratranthus_axanthus|EU544317|Nickrent_4029)	Helixanthera_cylindrica|EU544327|Nickrent_4037)	Amyema_queenslandicum|EU544315|Nickrent_2788)	(Amylotheca_duthieana|EU544316|Nickrent_4022	((Amyema_glabrum|AF039073|UNKNOWN	Diplatia_furcata|L24088|UNKNOWN)	Dactyliophora_novae_guineae|EU544323|Nickrent_4563)))))	(Sogerianthe_sessiflora|EU544348|Nickrent_4467	((Oedina_pendens|EU544336|Nickrent_4329	((Loranthus_europaeus|L24153|UNKNOWN	(Loranthus_delavayi|JQ613220|UNKNOWN	(Loranthus_odoratus|EU544331|Nickrent_4977	Loranthus_kaoi|JQ613221|UNKNOWN)))	Cecarria_obtusifolia|EU544321|Nickrent_4562))	Decaisnina_triflora|EU544324|Nickrent_4491)))	(Peraxilla_tetrapetala|EU544340|Nickrent_2744	(Helicanthes_elastica|EU544328|Nickrent_4906
(((Macrosolen_cochinchinensis|EU544334|Nickrent_4038	(Lysiana_exocarpi|L24154|UNKNOWN	Lysiana_filifolia|EU544333|Nickrent_4449))	Lepidaria_cf_forbesii|EU544330|Nickrent_4044)	(Tupeia_antarctica|L24425|UNKNOWN	(((((Muellerina_eucalyptoides|EU544335|Nickrent_4310	Ileostylus_micranthus|EU544329|Nickrent_2741)	((Oedina_pendens|EU544336|Nickrent_4329	Sogerianthe_sessiflora|EU544348|Nickrent_4467)	((Baratranthus_axanthus|EU544317|Nickrent_4029	((Amylotheca_duthieana|EU544316|Nickrent_4022	Amyema_queenslandicum|EU544315|Nickrent_2788)	Benthamina_alyxifolia|EU544319|Nickrent_4127))	(((Scurrula_pulverulenta|EU544344|Nickrent_4159	(Scurrula_parasitica|EU544345|Nickrent_4004	(Scurrula_ferruginea|EU544343|Nickrent_4008	Taxillus_chinensis|EU544350|Nickrent_4032)))	((Bakerella_sp_|EU544318|Nickrent_4161	(((Decaisnina_hollrungii|AF039074|UNKNOWN	(Dendrophthoe_curvata|L26491|UNKNOWN	Dendrophthoe_curvata|AY957441|Nickrent_2787))	Dendrophthoe_curvata|EU544325|Nickrent_4012)	Plicosepalus_sagittifolius|EU544342|Nickrent_2852))	((Berhautia_senegalensis|EU544320|Nickrent_4576	((Helixanthera_kirkii|AF039077|UNKNOWN	(Erianthemum_dregei|L25679|UNKNOWN	(((Globimetula_dinklagei|AF039076|UNKNOWN	Moquiniella_rubra|AF039078|UNKNOWN)	((Phragmanthera_crassicaulis|EU544341|Nickrent_3037	((Oncocalyx_sulfureus|EU544339|Nickrent_2850	Oncella_ambigua|EU544338|Nickrent_4673)	Socratina_bemarivensis|EU544347|Nickrent_4179))	(Actinanthella_menyharthii|EU544313|Nickrent_4375	Agelanthus_sansibarensis|U59946|UNKNOWN)))	Emelianthe_panganensis|EU544326|Nickrent_4889)))	((Oliverella_rubroviridis|EU544337|Nickrent_4330	Tapinanthus_quinquangulus|L24422|UNKNOWN)	Englerina_woodfordioides|L24140|UNKNOWN)))	Vanwykia_remota|EU544351|Nickrent_4331)))	(((Amyema_glabrum|AF039073|UNKNOWN	Diplatia_furcata|L24088|UNKNOWN)	Dactyliophora_novae_guineae|EU544323|Nickrent_4563)	Helixanthera_cylindrica|EU544327|Nickrent_4037)))))	(Decaisnina_triflora|EU544324|Nickrent_4491	((Loranthus_europaeus|L24153|UNKNOWN	(Loranthus_odoratus|EU544331|Nickrent_4977	(Loranthus_kaoi|JQ613221|UNKNOWN	Loranthus_delavayi|JQ613220|UNKNOWN)))	Cecarria_obtusifolia|EU544321|Nickrent_4562)))	(Desmaria_mutabilis|EF464465|Nickrent_4510A
((((Sogerianthe_sessiflora|EU544348|Nickrent_4467	(Lysiana_exocarpi|L24154|UNKNOWN	Lysiana_filifolia|EU544333|Nickrent_4449))	(Macrosolen_cochinchinensis|EU544334|Nickrent_4038	((Amylotheca_duthieana|EU544316|Nickrent_4022	Loxanthera_speciosa|EU544332|Nickrent_4026)	(Decaisnina_triflora|EU544324|Nickrent_4491	Nuytsia_floribunda|DQ790103|D_Nickrent_2747))))	((Lepidaria_cf_forbesii|EU544330|Nickrent_4044	(Notanthera_heterophylla|EF464466|Nickrent_4372	Septulina_glauca|EU544346|Nickrent_4089))	Gaiadendron_punctatum|L24143|UNKNOWN))	((((((Cladocolea_gracilis|EU544322|Nickrent_3066	((Dendropemon_bicolor|AF039075|UNKNOWN	Oryctanthus_occidentalis|L24408|UNKNOWN)	Psittacanthus_angustifolius|L24414|UNKNOWN))	(Struthanthus_woodsonii|EU544349|Nickrent_2761	Struthanthus_oerstedii|L24421|UNKNOWN))	(Phthirusa_pyrifolia|L24412|UNKNOWN	((Loranthus_europaeus|L24153|UNKNOWN	(Loranthus_delavayi|JQ613220|UNKNOWN	(Loranthus_kaoi|JQ613221|UNKNOWN	Loranthus_odoratus|EU544331|Nickrent_4977)))	((((Benthamina_alyxifolia|EU544319|Nickrent_4127	Baratranthus_axanthus|EU544317|Nickrent_4029)	Helixanthera_cylindrica|EU544327|Nickrent_4037)	((((Taxillus_chinensis|EU544350|Nickrent_4032	((Scurrula_pulverulenta|EU544344|Nickrent_4159	Scurrula_parasitica|EU544345|Nickrent_4004)	Scurrula_ferruginea|EU544343|Nickrent_4008))	((Berhautia_senegalensis|EU544320|Nickrent_4576	((Englerina_woodfordioides|L24140|UNKNOWN	(Oliverella_rubroviridis|EU544337|Nickrent_4330	Tapinanthus_quinquangulus|L24422|UNKNOWN))	((Emelianthe_panganensis|EU544326|Nickrent_4889	((Globimetula_dinklagei|AF039076|UNKNOWN	(((Oncocalyx_sulfureus|EU544339|Nickrent_2850	Oncella_ambigua|EU544338|Nickrent_4673)	Phragmanthera_crassicaulis|EU544341|Nickrent_3037)	(Actinanthella_menyharthii|EU544313|Nickrent_4375	Agelanthus_sansibarensis|U59946|UNKNOWN)))	(Moquiniella_rubra|AF039078|UNKNOWN	Helixanthera_kirkii|AF039077|UNKNOWN)))	Erianthemum_dregei|L25679|UNKNOWN)))	(((Dendrophthoe_curvata|EU544325|Nickrent_4012	(Decaisnina_hollrungii|AF039074|UNKNOWN	(Dendrophthoe_curvata|L26491|UNKNOWN	Dendrophthoe_curvata|AY957441|Nickrent_2787)))	Plicosepalus_sagittifolius|EU544342|Nickrent_2852)	(Bakerella_sp_|EU544318|Nickrent_4161
(((Tupeia_antarctica|L24425|UNKNOWN	(((Desmaria_mutabilis|EF464465|Nickrent_4510A	Aetanthus_nodosus|EU544314|Nickrent_4561)	((Helicanthes_elastica|EU544328|Nickrent_4906	(Notanthera_heterophylla|EF464466|Nickrent_4372	Septulina_glauca|EU544346|Nickrent_4089))	(Tristerix_corymbosus|EF464467|Nickrent_4129	(((Ileostylus_micranthus|EU544329|Nickrent_2741	Muellerina_eucalyptoides|EU544335|Nickrent_4310)	((Cecarria_obtusifolia|EU544321|Nickrent_4562	(Loranthus_europaeus|L24153|UNKNOWN	(Loranthus_delavayi|JQ613220|UNKNOWN	(Loranthus_kaoi|JQ613221|UNKNOWN	Loranthus_odoratus|EU544331|Nickrent_4977))))	Oedina_pendens|EU544336|Nickrent_4329))	(((Amyema_queenslandicum|EU544315|Nickrent_2788	Benthamina_alyxifolia|EU544319|Nickrent_4127)	Baratranthus_axanthus|EU544317|Nickrent_4029)	(Helixanthera_cylindrica|EU544327|Nickrent_4037	(((((Taxillus_chinensis|EU544350|Nickrent_4032	((Scurrula_pulverulenta|EU544344|Nickrent_4159	Scurrula_parasitica|EU544345|Nickrent_4004)	Scurrula_ferruginea|EU544343|Nickrent_4008))	(Dendrophthoe_curvata|EU544325|Nickrent_4012	(Decaisnina_hollrungii|AF039074|UNKNOWN	(Dendrophthoe_curvata|L26491|UNKNOWN	Dendrophthoe_curvata|AY957441|Nickrent_2787))))	(Bakerella_sp_|EU544318|Nickrent_4161	Plicosepalus_sagittifolius|EU544342|Nickrent_2852))	((Berhautia_senegalensis|EU544320|Nickrent_4576	((Actinanthella_menyharthii|EU544313|Nickrent_4375	Agelanthus_sansibarensis|U59946|UNKNOWN)	(((Erianthemum_dregei|L25679|UNKNOWN	((Oncocalyx_sulfureus|EU544339|Nickrent_2850	Oncella_ambigua|EU544338|Nickrent_4673)	Phragmanthera_crassicaulis|EU544341|Nickrent_3037))	(Emelianthe_panganensis|EU544326|Nickrent_4889	((Socratina_bemarivensis|EU544347|Nickrent_4179	Globimetula_dinklagei|AF039076|UNKNOWN)	(Moquiniella_rubra|AF039078|UNKNOWN	Helixanthera_kirkii|AF039077|UNKNOWN))))	(Englerina_woodfordioides|L24140|UNKNOWN	(Oliverella_rubroviridis|EU544337|Nickrent_4330	Tapinanthus_quinquangulus|L24422|UNKNOWN)))))	Vanwykia_remota|EU544351|Nickrent_4331))	(Dactyliophora_novae_guineae|EU544323|Nickrent_4563	(Diplatia_furcata|L24088|UNKNOWN	Amyema_glabrum|AF039073|UNKNOWN)))))))))	Atkinsonia_ligustrina|EF464464|Nickrent_4344))	(Tripodanthus_acutifolius|L24424|UNKNOWN
((((((Helixanthera_cylindrica|EU544327|Nickrent_4037	(Benthamina_alyxifolia|EU544319|Nickrent_4127	Baratranthus_axanthus|EU544317|Nickrent_4029))	((((Actinanthella_menyharthii|EU544313|Nickrent_4375	(Agelanthus_sansibarensis|U59946|UNKNOWN	(((Emelianthe_panganensis|EU544326|Nickrent_4889	Berhautia_senegalensis|EU544320|Nickrent_4576)	(((Englerina_woodfordioides|L24140|UNKNOWN	(Oliverella_rubroviridis|EU544337|Nickrent_4330	Tapinanthus_quinquangulus|L24422|UNKNOWN))	(Helixanthera_kirkii|AF039077|UNKNOWN	Moquiniella_rubra|AF039078|UNKNOWN))	(Erianthemum_dregei|L25679|UNKNOWN	Globimetula_dinklagei|AF039076|UNKNOWN)))	(Socratina_bemarivensis|EU544347|Nickrent_4179	((Oncocalyx_sulfureus|EU544339|Nickrent_2850	Oncella_ambigua|EU544338|Nickrent_4673)	Phragmanthera_crassicaulis|EU544341|Nickrent_3037)))))	((Vanwykia_remota|EU544351|Nickrent_4331	(Plicosepalus_sagittifolius|EU544342|Nickrent_2852	Bakerella_sp_|EU544318|Nickrent_4161))	(Dendrophthoe_curvata|EU544325|Nickrent_4012	(Decaisnina_hollrungii|AF039074|UNKNOWN	(Dendrophthoe_curvata|L26491|UNKNOWN	Dendrophthoe_curvata|AY957441|Nickrent_2787)))))	(Taxillus_chinensis|EU544350|Nickrent_4032	((Scurrula_pulverulenta|EU544344|Nickrent_4159	Scurrula_parasitica|EU544345|Nickrent_4004)	Scurrula_ferruginea|EU544343|Nickrent_4008)))	(Dactyliophora_novae_guineae|EU544323|Nickrent_4563	(Diplatia_furcata|L24088|UNKNOWN	Amyema_glabrum|AF039073|UNKNOWN))))	Amyema_queenslandicum|EU544315|Nickrent_2788)	((Ileostylus_micranthus|EU544329|Nickrent_2741	Muellerina_eucalyptoides|EU544335|Nickrent_4310)	((Cecarria_obtusifolia|EU544321|Nickrent_4562	(Loranthus_europaeus|L24153|UNKNOWN	(Loranthus_delavayi|JQ613220|UNKNOWN	(Loranthus_kaoi|JQ613221|UNKNOWN	Loranthus_odoratus|EU544331|Nickrent_4977))))	Oedina_pendens|EU544336|Nickrent_4329)))	((Tupeia_antarctica|L24425|UNKNOWN	(((Dendropemon_bicolor|AF039075|UNKNOWN	Oryctanthus_occidentalis|L24408|UNKNOWN)	(((Struthanthus_woodsonii|EU544349|Nickrent_2761	Struthanthus_oerstedii|L24421|UNKNOWN)	Cladocolea_gracilis|EU544322|Nickrent_3066)	Psittacanthus_angustifolius|L24414|UNKNOWN))	(Atkinsonia_ligustrina|EF464464|Nickrent_4344	(Tristerix_corymbosus|EF464467|Nickrent_4129
(Tupeia_antarctica|L24425|UNKNOWN	(((Ileostylus_micranthus|EU544329|Nickrent_2741	Muellerina_eucalyptoides|EU544335|Nickrent_4310)	(((((Amyema_queenslandicum|EU544315|Nickrent_2788	(Dactyliophora_novae_guineae|EU544323|Nickrent_4563	(Helixanthera_cylindrica|EU544327|Nickrent_4037	(Benthamina_alyxifolia|EU544319|Nickrent_4127	Baratranthus_axanthus|EU544317|Nickrent_4029))))	(Diplatia_furcata|L24088|UNKNOWN	Amyema_glabrum|AF039073|UNKNOWN))	((Globimetula_dinklagei|AF039076|UNKNOWN	((Berhautia_senegalensis|EU544320|Nickrent_4576	(Erianthemum_dregei|L25679|UNKNOWN	(Englerina_woodfordioides|L24140|UNKNOWN	(Oliverella_rubroviridis|EU544337|Nickrent_4330	Tapinanthus_quinquangulus|L24422|UNKNOWN))))	(((Phragmanthera_crassicaulis|EU544341|Nickrent_3037	(Oncocalyx_sulfureus|EU544339|Nickrent_2850	Oncella_ambigua|EU544338|Nickrent_4673))	((Agelanthus_sansibarensis|U59946|UNKNOWN	Actinanthella_menyharthii|EU544313|Nickrent_4375)	(Helixanthera_kirkii|AF039077|UNKNOWN	Moquiniella_rubra|AF039078|UNKNOWN)))	Emelianthe_panganensis|EU544326|Nickrent_4889)))	(((Socratina_bemarivensis|EU544347|Nickrent_4179	Vanwykia_remota|EU544351|Nickrent_4331)	(Bakerella_sp_|EU544318|Nickrent_4161	(Plicosepalus_sagittifolius|EU544342|Nickrent_2852	(Dendrophthoe_curvata|EU544325|Nickrent_4012	(Decaisnina_hollrungii|AF039074|UNKNOWN	(Dendrophthoe_curvata|L26491|UNKNOWN	Dendrophthoe_curvata|AY957441|Nickrent_2787))))))	((Scurrula_pulverulenta|EU544344|Nickrent_4159	(Scurrula_parasitica|EU544345|Nickrent_4004	Scurrula_ferruginea|EU544343|Nickrent_4008))	Taxillus_chinensis|EU544350|Nickrent_4032))))	(Cecarria_obtusifolia|EU544321|Nickrent_4562	(Loranthus_europaeus|L24153|UNKNOWN	(Loranthus_odoratus|EU544331|Nickrent_4977	(Loranthus_delavayi|JQ613220|UNKNOWN	Loranthus_kaoi|JQ613221|UNKNOWN)))))	Oedina_pendens|EU544336|Nickrent_4329))	((((Tripodanthus_acutifolius|L24424|UNKNOWN	(Phthirusa_pyrifolia|L24412|UNKNOWN	((Dendropemon_bicolor|AF039075|UNKNOWN	Oryctanthus_occidentalis|L24408|UNKNOWN)	(((Struthanthus_woodsonii|EU544349|Nickrent_2761	Struthanthus_oerstedii|L24421|UNKNOWN)	Cladocolea_gracilis|EU544322|Nickrent_3066)	Psittacanthus_angustifolius|L24414|UNKNOWN))))
(Tupeia_antarctica|L24425|UNKNOWN	((((Desmaria_mutabilis|EF464465|Nickrent_4510A	Aetanthus_nodosus|EU544314|Nickrent_4561)	(Peraxilla_tetrapetala|EU544340|Nickrent_2744	(Tristerix_corymbosus|EF464467|Nickrent_4129	(Helicanthes_elastica|EU544328|Nickrent_4906	Ligaria_cuneifolia|L24152|UNKNOWN))))	((Phthirusa_pyrifolia|L24412|UNKNOWN	((((Struthanthus_woodsonii|EU544349|Nickrent_2761	Struthanthus_oerstedii|L24421|UNKNOWN)	Cladocolea_gracilis|EU544322|Nickrent_3066)	Psittacanthus_angustifolius|L24414|UNKNOWN)	((Dendropemon_bicolor|AF039075|UNKNOWN	Oryctanthus_occidentalis|L24408|UNKNOWN)	Tripodanthus_acutifolius|L24424|UNKNOWN)))	(((Oedina_pendens|EU544336|Nickrent_4329	((Amyema_queenslandicum|EU544315|Nickrent_2788	(Benthamina_alyxifolia|EU544319|Nickrent_4127	(Baratranthus_axanthus|EU544317|Nickrent_4029	Helixanthera_cylindrica|EU544327|Nickrent_4037)))	(Dactyliophora_novae_guineae|EU544323|Nickrent_4563	(Diplatia_furcata|L24088|UNKNOWN	Amyema_glabrum|AF039073|UNKNOWN))))	(((((Helixanthera_kirkii|AF039077|UNKNOWN	Moquiniella_rubra|AF039078|UNKNOWN)	((Englerina_woodfordioides|L24140|UNKNOWN	(Oliverella_rubroviridis|EU544337|Nickrent_4330	Tapinanthus_quinquangulus|L24422|UNKNOWN))	(Agelanthus_sansibarensis|U59946|UNKNOWN	Actinanthella_menyharthii|EU544313|Nickrent_4375)))	((Emelianthe_panganensis|EU544326|Nickrent_4889	(Erianthemum_dregei|L25679|UNKNOWN	Globimetula_dinklagei|AF039076|UNKNOWN))	((Socratina_bemarivensis|EU544347|Nickrent_4179	Vanwykia_remota|EU544351|Nickrent_4331)	(Phragmanthera_crassicaulis|EU544341|Nickrent_3037	(Oncocalyx_sulfureus|EU544339|Nickrent_2850	Oncella_ambigua|EU544338|Nickrent_4673)))))	Berhautia_senegalensis|EU544320|Nickrent_4576)	((Bakerella_sp_|EU544318|Nickrent_4161	(Plicosepalus_sagittifolius|EU544342|Nickrent_2852	(Dendrophthoe_curvata|EU544325|Nickrent_4012	(Decaisnina_hollrungii|AF039074|UNKNOWN	(Dendrophthoe_curvata|L26491|UNKNOWN	Dendrophthoe_curvata|AY957441|Nickrent_2787)))))	((Scurrula_pulverulenta|EU544344|Nickrent_4159	(Scurrula_parasitica|EU544345|Nickrent_4004	Scurrula_ferruginea|EU544343|Nickrent_4008))	Taxillus_chinensis|EU544350|Nickrent_4032))))	((Cecarria_obtusifolia|EU544321|Nickrent_4562
((((Amylotheca_duthieana|EU544316|Nickrent_4022	Loxanthera_speciosa|EU544332|Nickrent_4026)	Decaisnina_triflora|EU544324|Nickrent_4491)	(Sogerianthe_sessiflora|EU544348|Nickrent_4467	((Lepidaria_cf_forbesii|EU544330|Nickrent_4044	Macrosolen_cochinchinensis|EU544334|Nickrent_4038)	(Lysiana_exocarpi|L24154|UNKNOWN	Lysiana_filifolia|EU544333|Nickrent_4449))))	((Gaiadendron_punctatum|L24143|UNKNOWN	Peraxilla_tetrapetala|EU544340|Nickrent_2744)	((((((Struthanthus_woodsonii|EU544349|Nickrent_2761	Struthanthus_oerstedii|L24421|UNKNOWN)	(Cladocolea_gracilis|EU544322|Nickrent_3066	Psittacanthus_angustifolius|L24414|UNKNOWN))	((Dendropemon_bicolor|AF039075|UNKNOWN	Oryctanthus_occidentalis|L24408|UNKNOWN)	Phthirusa_pyrifolia|L24412|UNKNOWN))	Tripodanthus_acutifolius|L24424|UNKNOWN)	Atkinsonia_ligustrina|EF464464|Nickrent_4344)	(((Nuytsia_floribunda|DQ790103|D_Nickrent_2747	(Desmaria_mutabilis|EF464465|Nickrent_4510A	Aetanthus_nodosus|EU544314|Nickrent_4561))	Tupeia_antarctica|L24425|UNKNOWN)	((Tristerix_corymbosus|EF464467|Nickrent_4129	(Helicanthes_elastica|EU544328|Nickrent_4906	Ligaria_cuneifolia|L24152|UNKNOWN))	((((Notanthera_heterophylla|EF464466|Nickrent_4372	Septulina_glauca|EU544346|Nickrent_4089)	Cecarria_obtusifolia|EU544321|Nickrent_4562)	(((Benthamina_alyxifolia|EU544319|Nickrent_4127	Baratranthus_axanthus|EU544317|Nickrent_4029)	(Oedina_pendens|EU544336|Nickrent_4329	((Helixanthera_cylindrica|EU544327|Nickrent_4037	(Dactyliophora_novae_guineae|EU544323|Nickrent_4563	(Diplatia_furcata|L24088|UNKNOWN	Amyema_glabrum|AF039073|UNKNOWN)))	((((Emelianthe_panganensis|EU544326|Nickrent_4889	((((Phragmanthera_crassicaulis|EU544341|Nickrent_3037	(Helixanthera_kirkii|AF039077|UNKNOWN	(Oncocalyx_sulfureus|EU544339|Nickrent_2850	Oncella_ambigua|EU544338|Nickrent_4673)))	Socratina_bemarivensis|EU544347|Nickrent_4179)	(Agelanthus_sansibarensis|U59946|UNKNOWN	(Actinanthella_menyharthii|EU544313|Nickrent_4375	Moquiniella_rubra|AF039078|UNKNOWN)))	(Globimetula_dinklagei|AF039076|UNKNOWN	Erianthemum_dregei|L25679|UNKNOWN)))	((Englerina_woodfordioides|L24140|UNKNOWN	(Oliverella_rubroviridis|EU544337|Nickrent_4330	Tapinanthus_quinquangulus|L24422|UNKNOWN))
(((((Lysiana_exocarpi|L24154|UNKNOWN	Lysiana_filifolia|EU544333|Nickrent_4449)	Sogerianthe_sessiflora|EU544348|Nickrent_4467)	(((Nuytsia_floribunda|DQ790103|D_Nickrent_2747	Decaisnina_triflora|EU544324|Nickrent_4491)	Macrosolen_cochinchinensis|EU544334|Nickrent_4038)	(Amylotheca_duthieana|EU544316|Nickrent_4022	Loxanthera_speciosa|EU544332|Nickrent_4026)))	((Notanthera_heterophylla|EF464466|Nickrent_4372	Septulina_glauca|EU544346|Nickrent_4089)	Lepidaria_cf_forbesii|EU544330|Nickrent_4044))	((Desmaria_mutabilis|EF464465|Nickrent_4510A	(Tupeia_antarctica|L24425|UNKNOWN	(Tristerix_corymbosus|EF464467|Nickrent_4129	((((Helicanthes_elastica|EU544328|Nickrent_4906	Ligaria_cuneifolia|L24152|UNKNOWN)	Peraxilla_tetrapetala|EU544340|Nickrent_2744)	(Atkinsonia_ligustrina|EF464464|Nickrent_4344	((((Struthanthus_woodsonii|EU544349|Nickrent_2761	Struthanthus_oerstedii|L24421|UNKNOWN)	(Psittacanthus_angustifolius|L24414|UNKNOWN	(Cladocolea_gracilis|EU544322|Nickrent_3066	Phthirusa_pyrifolia|L24412|UNKNOWN)))	(Dendropemon_bicolor|AF039075|UNKNOWN	Oryctanthus_occidentalis|L24408|UNKNOWN))	Tripodanthus_acutifolius|L24424|UNKNOWN)))	Gaiadendron_punctatum|L24143|UNKNOWN))))	(Aetanthus_nodosus|EU544314|Nickrent_4561	((((((Loranthus_odoratus|EU544331|Nickrent_4977	(Loranthus_delavayi|JQ613220|UNKNOWN	Loranthus_kaoi|JQ613221|UNKNOWN))	Loranthus_europaeus|L24153|UNKNOWN)	Cecarria_obtusifolia|EU544321|Nickrent_4562)	((Amyema_queenslandicum|EU544315|Nickrent_2788	(Dactyliophora_novae_guineae|EU544323|Nickrent_4563	((Benthamina_alyxifolia|EU544319|Nickrent_4127	Baratranthus_axanthus|EU544317|Nickrent_4029)	Helixanthera_cylindrica|EU544327|Nickrent_4037)))	(((((((Englerina_woodfordioides|L24140|UNKNOWN	(Oliverella_rubroviridis|EU544337|Nickrent_4330	Tapinanthus_quinquangulus|L24422|UNKNOWN))	(Phragmanthera_crassicaulis|EU544341|Nickrent_3037	((Oncocalyx_sulfureus|EU544339|Nickrent_2850	Oncella_ambigua|EU544338|Nickrent_4673)	Socratina_bemarivensis|EU544347|Nickrent_4179)))	((Helixanthera_kirkii|AF039077|UNKNOWN	Moquiniella_rubra|AF039078|UNKNOWN)	(Agelanthus_sansibarensis|U59946|UNKNOWN	Actinanthella_menyharthii|EU544313|Nickrent_4375)))	(Globimetula_dinklagei|AF039076|UNKNOWN
(((((Helicanthes_elastica|EU544328|Nickrent_4906	Ligaria_cuneifolia|L24152|UNKNOWN)	Peraxilla_tetrapetala|EU544340|Nickrent_2744)	((Amylotheca_duthieana|EU544316|Nickrent_4022	Loxanthera_speciosa|EU544332|Nickrent_4026)	Macrosolen_cochinchinensis|EU544334|Nickrent_4038))	(Gaiadendron_punctatum|L24143|UNKNOWN	((Notanthera_heterophylla|EF464466|Nickrent_4372	Septulina_glauca|EU544346|Nickrent_4089)	Lepidaria_cf_forbesii|EU544330|Nickrent_4044)))	(((((((((Dendrophthoe_curvata|EU544325|Nickrent_4012	(Decaisnina_hollrungii|AF039074|UNKNOWN	(Dendrophthoe_curvata|L26491|UNKNOWN	Dendrophthoe_curvata|AY957441|Nickrent_2787)))	(((((Globimetula_dinklagei|AF039076|UNKNOWN	Emelianthe_panganensis|EU544326|Nickrent_4889)	((((Englerina_woodfordioides|L24140|UNKNOWN	(Oliverella_rubroviridis|EU544337|Nickrent_4330	Tapinanthus_quinquangulus|L24422|UNKNOWN))	(((Oncocalyx_sulfureus|EU544339|Nickrent_2850	Oncella_ambigua|EU544338|Nickrent_4673)	(Helixanthera_kirkii|AF039077|UNKNOWN	Moquiniella_rubra|AF039078|UNKNOWN))	(Agelanthus_sansibarensis|U59946|UNKNOWN	Actinanthella_menyharthii|EU544313|Nickrent_4375)))	(Vanwykia_remota|EU544351|Nickrent_4331	Socratina_bemarivensis|EU544347|Nickrent_4179))	(Berhautia_senegalensis|EU544320|Nickrent_4576	Phragmanthera_crassicaulis|EU544341|Nickrent_3037)))	Erianthemum_dregei|L25679|UNKNOWN)	(Scurrula_pulverulenta|EU544344|Nickrent_4159	((Scurrula_ferruginea|EU544343|Nickrent_4008	Scurrula_parasitica|EU544345|Nickrent_4004)	Taxillus_chinensis|EU544350|Nickrent_4032)))	Bakerella_sp_|EU544318|Nickrent_4161))	Plicosepalus_sagittifolius|EU544342|Nickrent_2852)	((Benthamina_alyxifolia|EU544319|Nickrent_4127	Baratranthus_axanthus|EU544317|Nickrent_4029)	((Amyema_queenslandicum|EU544315|Nickrent_2788	Dactyliophora_novae_guineae|EU544323|Nickrent_4563)	((Diplatia_furcata|L24088|UNKNOWN	Amyema_glabrum|AF039073|UNKNOWN)	Helixanthera_cylindrica|EU544327|Nickrent_4037))))	(((Loranthus_odoratus|EU544331|Nickrent_4977	(Loranthus_delavayi|JQ613220|UNKNOWN	Loranthus_kaoi|JQ613221|UNKNOWN))	Loranthus_europaeus|L24153|UNKNOWN)	Cecarria_obtusifolia|EU544321|Nickrent_4562))	((Ileostylus_micranthus|EU544329|Nickrent_2741	Muellerina_eucalyptoides|EU544335|Nickrent_4310)
(((Amylotheca_duthieana|EU544316|Nickrent_4022	Loxanthera_speciosa|EU544332|Nickrent_4026)	(Gaiadendron_punctatum|L24143|UNKNOWN	((Notanthera_heterophylla|EF464466|Nickrent_4372	Septulina_glauca|EU544346|Nickrent_4089)	Lepidaria_cf_forbesii|EU544330|Nickrent_4044)))	(Peraxilla_tetrapetala|EU544340|Nickrent_2744	(Atkinsonia_ligustrina|EF464464|Nickrent_4344	(((((((Taxillus_chinensis|EU544350|Nickrent_4032	(((Erianthemum_dregei|L25679|UNKNOWN	(((Emelianthe_panganensis|EU544326|Nickrent_4889	(((Phragmanthera_crassicaulis|EU544341|Nickrent_3037	(Oncocalyx_sulfureus|EU544339|Nickrent_2850	Oncella_ambigua|EU544338|Nickrent_4673))	Agelanthus_sansibarensis|U59946|UNKNOWN)	(Globimetula_dinklagei|AF039076|UNKNOWN	(Actinanthella_menyharthii|EU544313|Nickrent_4375	Moquiniella_rubra|AF039078|UNKNOWN))))	Berhautia_senegalensis|EU544320|Nickrent_4576)	((Englerina_woodfordioides|L24140|UNKNOWN	(Oliverella_rubroviridis|EU544337|Nickrent_4330	Tapinanthus_quinquangulus|L24422|UNKNOWN))	Helixanthera_kirkii|AF039077|UNKNOWN)))	(Scurrula_pulverulenta|EU544344|Nickrent_4159	(Scurrula_ferruginea|EU544343|Nickrent_4008	Scurrula_parasitica|EU544345|Nickrent_4004)))	((Plicosepalus_sagittifolius|EU544342|Nickrent_2852	((Decaisnina_hollrungii|AF039074|UNKNOWN	Dendrophthoe_curvata|L26491|UNKNOWN)	(Dendrophthoe_curvata|EU544325|Nickrent_4012	Dendrophthoe_curvata|AY957441|Nickrent_2787)))	((Vanwykia_remota|EU544351|Nickrent_4331	Socratina_bemarivensis|EU544347|Nickrent_4179)	Bakerella_sp_|EU544318|Nickrent_4161))))	(((Amyema_queenslandicum|EU544315|Nickrent_2788	(Benthamina_alyxifolia|EU544319|Nickrent_4127	Baratranthus_axanthus|EU544317|Nickrent_4029))	(Dactyliophora_novae_guineae|EU544323|Nickrent_4563	(Diplatia_furcata|L24088|UNKNOWN	Amyema_glabrum|AF039073|UNKNOWN)))	Helixanthera_cylindrica|EU544327|Nickrent_4037))	(Oedina_pendens|EU544336|Nickrent_4329	(((Loranthus_kaoi|JQ613221|UNKNOWN	(Loranthus_odoratus|EU544331|Nickrent_4977	Loranthus_delavayi|JQ613220|UNKNOWN))	Loranthus_europaeus|L24153|UNKNOWN)	Cecarria_obtusifolia|EU544321|Nickrent_4562)))	(Ileostylus_micranthus|EU544329|Nickrent_2741	Muellerina_eucalyptoides|EU544335|Nickrent_4310))	((((Cladocolea_gracilis|EU544322|Nickrent_3066
(Peraxilla_tetrapetala|EU544340|Nickrent_2744	(((Gaiadendron_punctatum|L24143|UNKNOWN	(((Macrosolen_cochinchinensis|EU544334|Nickrent_4038	(Amylotheca_duthieana|EU544316|Nickrent_4022	Loxanthera_speciosa|EU544332|Nickrent_4026))	((Notanthera_heterophylla|EF464466|Nickrent_4372	Septulina_glauca|EU544346|Nickrent_4089)	Decaisnina_triflora|EU544324|Nickrent_4491))	Lepidaria_cf_forbesii|EU544330|Nickrent_4044))	((Lysiana_exocarpi|L24154|UNKNOWN	Lysiana_filifolia|EU544333|Nickrent_4449)	(Sogerianthe_sessiflora|EU544348|Nickrent_4467	Nuytsia_floribunda|DQ790103|D_Nickrent_2747)))	((((Helicanthes_elastica|EU544328|Nickrent_4906	Ligaria_cuneifolia|L24152|UNKNOWN)	Tristerix_corymbosus|EF464467|Nickrent_4129)	((((((((((((Berhautia_senegalensis|EU544320|Nickrent_4576	((Phragmanthera_crassicaulis|EU544341|Nickrent_3037	(Oncocalyx_sulfureus|EU544339|Nickrent_2850	Oncella_ambigua|EU544338|Nickrent_4673))	((Helixanthera_kirkii|AF039077|UNKNOWN	Moquiniella_rubra|AF039078|UNKNOWN)	(Actinanthella_menyharthii|EU544313|Nickrent_4375	Agelanthus_sansibarensis|U59946|UNKNOWN))))	(Englerina_woodfordioides|L24140|UNKNOWN	(Oliverella_rubroviridis|EU544337|Nickrent_4330	Tapinanthus_quinquangulus|L24422|UNKNOWN)))	(Emelianthe_panganensis|EU544326|Nickrent_4889	Erianthemum_dregei|L25679|UNKNOWN))	Globimetula_dinklagei|AF039076|UNKNOWN)	(Taxillus_chinensis|EU544350|Nickrent_4032	(Scurrula_pulverulenta|EU544344|Nickrent_4159	Scurrula_parasitica|EU544345|Nickrent_4004)))	Scurrula_ferruginea|EU544343|Nickrent_4008)	((Plicosepalus_sagittifolius|EU544342|Nickrent_2852	((Decaisnina_hollrungii|AF039074|UNKNOWN	(Dendrophthoe_curvata|AY957441|Nickrent_2787	Dendrophthoe_curvata|L26491|UNKNOWN))	Dendrophthoe_curvata|EU544325|Nickrent_4012))	((Vanwykia_remota|EU544351|Nickrent_4331	Socratina_bemarivensis|EU544347|Nickrent_4179)	Bakerella_sp_|EU544318|Nickrent_4161)))	(Dactyliophora_novae_guineae|EU544323|Nickrent_4563	(Diplatia_furcata|L24088|UNKNOWN	Amyema_glabrum|AF039073|UNKNOWN)))	(Oedina_pendens|EU544336|Nickrent_4329	(Helixanthera_cylindrica|EU544327|Nickrent_4037	(Baratranthus_axanthus|EU544317|Nickrent_4029	Benthamina_alyxifolia|EU544319|Nickrent_4127))))	Amyema_queenslandicum|EU544315|Nickrent_2788)
(Tupeia_antarctica|L24425|UNKNOWN	((Gaiadendron_punctatum|L24143|UNKNOWN	Lepidaria_cf_forbesii|EU544330|Nickrent_4044)	(((Sogerianthe_sessiflora|EU544348|Nickrent_4467	(Macrosolen_cochinchinensis|EU544334|Nickrent_4038	(Lysiana_exocarpi|L24154|UNKNOWN	Lysiana_filifolia|EU544333|Nickrent_4449)))	(((((((Benthamina_alyxifolia|EU544319|Nickrent_4127	Baratranthus_axanthus|EU544317|Nickrent_4029)	((Vanwykia_remota|EU544351|Nickrent_4331	((Dactyliophora_novae_guineae|EU544323|Nickrent_4563	(Diplatia_furcata|L24088|UNKNOWN	Amyema_glabrum|AF039073|UNKNOWN))	((Helixanthera_cylindrica|EU544327|Nickrent_4037	((Erianthemum_dregei|L25679|UNKNOWN	((Englerina_woodfordioides|L24140|UNKNOWN	(Oliverella_rubroviridis|EU544337|Nickrent_4330	Tapinanthus_quinquangulus|L24422|UNKNOWN))	(((((Oncocalyx_sulfureus|EU544339|Nickrent_2850	Oncella_ambigua|EU544338|Nickrent_4673)	(Globimetula_dinklagei|AF039076|UNKNOWN	Emelianthe_panganensis|EU544326|Nickrent_4889))	Socratina_bemarivensis|EU544347|Nickrent_4179)	Phragmanthera_crassicaulis|EU544341|Nickrent_3037)	((Agelanthus_sansibarensis|U59946|UNKNOWN	Actinanthella_menyharthii|EU544313|Nickrent_4375)	(Helixanthera_kirkii|AF039077|UNKNOWN	Moquiniella_rubra|AF039078|UNKNOWN)))))	Berhautia_senegalensis|EU544320|Nickrent_4576))	(((Scurrula_pulverulenta|EU544344|Nickrent_4159	Scurrula_parasitica|EU544345|Nickrent_4004)	Taxillus_chinensis|EU544350|Nickrent_4032)	Scurrula_ferruginea|EU544343|Nickrent_4008))))	(Amyema_queenslandicum|EU544315|Nickrent_2788	((((Dendrophthoe_curvata|L26491|UNKNOWN	Dendrophthoe_curvata|AY957441|Nickrent_2787)	Decaisnina_hollrungii|AF039074|UNKNOWN)	Dendrophthoe_curvata|EU544325|Nickrent_4012)	Bakerella_sp_|EU544318|Nickrent_4161))))	(Plicosepalus_sagittifolius|EU544342|Nickrent_2852	(Ileostylus_micranthus|EU544329|Nickrent_2741	Muellerina_eucalyptoides|EU544335|Nickrent_4310)))	(Oedina_pendens|EU544336|Nickrent_4329	(Cecarria_obtusifolia|EU544321|Nickrent_4562	(((Loranthus_delavayi|JQ613220|UNKNOWN	Loranthus_odoratus|EU544331|Nickrent_4977)	Loranthus_kaoi|JQ613221|UNKNOWN)	Loranthus_europaeus|L24153|UNKNOWN))))	(Septulina_glauca|EU544346|Nickrent_4089	Notanthera_heterophylla|EF464466|Nickrent_4372))
[truncated: 319 more rows]
[truncated: 20 more columns]
