# Supplementary material for: Eocene Loranthaceae pollen pushes back divergence ages for major splits in the family
Source: PeerJ. 2017 Jun 7;5:e3373. doi: 10.7717/peerj.3373 (PMC5466002; doi:10.7717/peerj.3373)
Supplement: Supplemental Information 8 — This archive includes all data and analysis files referred to in the main text and supplementary files that are needed to reproduce the shown results. See GuideToFiles.txt for naming schemes and contents of each subfolder included in this archive, and File S1 for analysis set-ups and further background information. [file peerj-05-3373-s008.zip › Step1_Preanalysis/RAxML_bootstrap.25S]

((Notanthera_heterophylla|EF464478|Nickrent_4372	(((Nuytsia_floribunda|DQ790210|D__Nickrent_2747	(Amylotheca_duthieana|EU544356|Nickrent_4022	Loxanthera_speciosa|EU544382|Nickrent4026))	(Lepidaria_cf__forbesii|EU544378|Nickrent_4044	Macrosolen_cochinchinensis|EU544384|Nickrent_4038))	((Lepeostegeres_lancifolius|EU544379|Nickrent_4041	Decaisnina_triflora|EU544364|Nickrent_4491)	Lysiana_filifolia|EU544383|Nickrent_4449)))	(Peraxilla_tetrapetala|EU544390|Nickrent_2744	(((Tripodanthus_acutifolius|EU544406|Nickrent_2969	((((Ileostylus_micranthus|EU544376|Nickrent_2741	Muellerina_eucalyptoides|EU544385|Nickrent_4310)	((Baratranthus_axanthus|EU544357|Nickrent_4029	(Sogerianthe_sessiflora|EU544400|Nickrent_4467	((Amyema_glabrum|EU544354|Nickrent_2794	Diplatia_furcata|EU544368|Nickrent_2824)	(Amyema_queenslandicum|EU544355|Nickrent_2788	(Dactyliophora_novae_guineae|EU544363|Nickrent_4563	Benthamina_alyxifolia|EU544359|Nickrent_4127)))))	(((((((Bakerella_sp_|EU544358|Nickrent_4161	(Berhautia_senegalensis|EU544360|Nickrent_4576	(Agelanthus_sansibarensis|EU544353|Nickrent_2987	Oncocalyx_sulfureus|EU544388|Nickrent_2850)))	Phragmanthera_crassicaulis|EU544391|Phragmanthera_3037)	Septulina_glauca|EU544398|Nickrent_4089)	(Socratina_bemarivensis|EU544399|Nickrent_4179	Vanwykia_remota|EU544407|Nickrent_4331))	Plicosepalus_sagittifolius|EU544393|Nickrent_2852)	(((Erianthemum_dregei|EU544371|Nickrent_2985	Oedina_pendens|EU544386|Nickrent_4329)	(Globimetula_dinklagei|EU544372|Nickrent_3087	(Emelianthe_panganensis|EU544369|Nickrent_4889	Moquiniella_rubra|DQ790207|D__Nickrent_3042)))	(Actinanthella_menyharthii|EU544352|Nickrent_4375	(Helixanthera_cylindrica|EU544374|Nickrent_4037	(Oliverella_rubroviridis|EU544387|Nickrent_4330	(Tapinanthus_constrictiflorus|EU544404|Nickrent_3088	Englerina_ramulosa|EU544370|Nickrent_2984))))))	(Taxillus_chinensis|EU544405|Nickrent_4032	((Helixanthera_coccinea|EU544373|Nickrent_4019	(Dendrophthoe_curvata|EU544367|Nickrent_4012	Dendrophthoe_longituba|EU544366|Nickrent_4010))	((Scurrula_pulverulenta|EU544396|Nickrent_4159	Scurrula_parasitica|EU544397|Nickrent_4004)	Scurrula_ferruginea|EU544395|Nickrent_4008))))))	((Loranthus_odoratus|EU544381|Nickrent_4977	Loranthus_europaeus|EU544380|Nickrent_2849)	Cecarria_obtusifolia|EU544361|Nickrent_4562))	(Tristerix_corymbosus|EF464479|Nickrent_4572
(((Atkinsonia_ligustrina|EF464475|Nickrent_4344	(((Tripodanthus_acutifolius|EU544406|Nickrent_2969	((Cladocolea_gracilis|EU544362|Nickrent_3066	((Notanthera_heterophylla|EF464478|Nickrent_4372	Struthanthus_oerstedii|EU544402|Nickrent_2728)	Struthanthus_woodsonii|EU544403|Nickrent_2761))	(Psittacanthus_calyculatus|EU544394|Nickrent_4043	(Phthirusa_pyrifolia|EU544392|Nickrent_2762	(Dendropemon_bicolor|EU544365|Nickrent_2172	Oryctanthus_occidentalis|EU544389|Nickrent_2763)))))	(((Tristerix_corymbosus|EF464479|Nickrent_4572	Nuytsia_floribunda|DQ790210|D__Nickrent_2747)	Gaiadendron_punctatum|DQ790209|D__Nickrent_2729)	(Tupeia_antarctica|DQ790208|D__Nickrent_2742	(((Ileostylus_micranthus|EU544376|Nickrent_2741	Muellerina_eucalyptoides|EU544385|Nickrent_4310)	((Baratranthus_axanthus|EU544357|Nickrent_4029	((Amyema_glabrum|EU544354|Nickrent_2794	Diplatia_furcata|EU544368|Nickrent_2824)	(((Benthamina_alyxifolia|EU544359|Nickrent_4127	Dactyliophora_novae_guineae|EU544363|Nickrent_4563)	Amyema_queenslandicum|EU544355|Nickrent_2788)	Sogerianthe_sessiflora|EU544400|Nickrent_4467)))	((((Helixanthera_coccinea|EU544373|Nickrent_4019	(Dendrophthoe_curvata|EU544367|Nickrent_4012	Dendrophthoe_longituba|EU544366|Nickrent_4010))	((Actinanthella_menyharthii|EU544352|Nickrent_4375	(Oliverella_rubroviridis|EU544387|Nickrent_4330	(Tapinanthus_constrictiflorus|EU544404|Nickrent_3088	Englerina_ramulosa|EU544370|Nickrent_2984)))	((Septulina_glauca|EU544398|Nickrent_4089	(((Erianthemum_dregei|EU544371|Nickrent_2985	Oedina_pendens|EU544386|Nickrent_4329)	((Socratina_bemarivensis|EU544399|Nickrent_4179	Vanwykia_remota|EU544407|Nickrent_4331)	(Globimetula_dinklagei|EU544372|Nickrent_3087	Emelianthe_panganensis|EU544369|Nickrent_4889)))	(((Bakerella_sp_|EU544358|Nickrent_4161	(Berhautia_senegalensis|EU544360|Nickrent_4576	(Agelanthus_sansibarensis|EU544353|Nickrent_2987	Oncocalyx_sulfureus|EU544388|Nickrent_2850)))	Phragmanthera_crassicaulis|EU544391|Phragmanthera_3037)	Moquiniella_rubra|DQ790207|D__Nickrent_3042)))	Helixanthera_cylindrica|EU544374|Nickrent_4037)))	Plicosepalus_sagittifolius|EU544393|Nickrent_2852)	(((Scurrula_pulverulenta|EU544396|Nickrent_4159	Scurrula_parasitica|EU544397|Nickrent_4004)	Scurrula_ferruginea|EU544395|Nickrent_4008)	Taxillus_chinensis|EU544405|Nickrent_4032))))	((Loranthus_odoratus|EU544381|Nickrent_4977
((((((((Struthanthus_oerstedii|EU544402|Nickrent_2728	Struthanthus_woodsonii|EU544403|Nickrent_2761)	Phthirusa_pyrifolia|EU544392|Nickrent_2762)	(Cladocolea_gracilis|EU544362|Nickrent_3066	(Dendropemon_bicolor|EU544365|Nickrent_2172	Oryctanthus_occidentalis|EU544389|Nickrent_2763)))	(Tripodanthus_acutifolius|EU544406|Nickrent_2969	Psittacanthus_calyculatus|EU544394|Nickrent_4043))	((Gaiadendron_punctatum|DQ790209|D__Nickrent_2729	(Tupeia_antarctica|DQ790208|D__Nickrent_2742	((((Ileostylus_micranthus|EU544376|Nickrent_2741	Muellerina_eucalyptoides|EU544385|Nickrent_4310)	((Baratranthus_axanthus|EU544357|Nickrent_4029	((Sogerianthe_sessiflora|EU544400|Nickrent_4467	(Amyema_glabrum|EU544354|Nickrent_2794	Diplatia_furcata|EU544368|Nickrent_2824))	((Benthamina_alyxifolia|EU544359|Nickrent_4127	Dactyliophora_novae_guineae|EU544363|Nickrent_4563)	Amyema_queenslandicum|EU544355|Nickrent_2788)))	((((Septulina_glauca|EU544398|Nickrent_4089	(((Erianthemum_dregei|EU544371|Nickrent_2985	(Moquiniella_rubra|DQ790207|D__Nickrent_3042	Oedina_pendens|EU544386|Nickrent_4329))	(Emelianthe_panganensis|EU544369|Nickrent_4889	Globimetula_dinklagei|EU544372|Nickrent_3087))	((Bakerella_sp_|EU544358|Nickrent_4161	(Berhautia_senegalensis|EU544360|Nickrent_4576	(Agelanthus_sansibarensis|EU544353|Nickrent_2987	Oncocalyx_sulfureus|EU544388|Nickrent_2850)))	Phragmanthera_crassicaulis|EU544391|Phragmanthera_3037)))	(Oliverella_rubroviridis|EU544387|Nickrent_4330	(Tapinanthus_constrictiflorus|EU544404|Nickrent_3088	Englerina_ramulosa|EU544370|Nickrent_2984)))	(Plicosepalus_sagittifolius|EU544393|Nickrent_2852	((Helicanthes_elastica|EU544375|Nickrent_4906	Actinanthella_menyharthii|EU544352|Nickrent_4375)	Helixanthera_coccinea|EU544373|Nickrent_4019)))	((Socratina_bemarivensis|EU544399|Nickrent_4179	Vanwykia_remota|EU544407|Nickrent_4331)	(((Scurrula_pulverulenta|EU544396|Nickrent_4159	((Dendrophthoe_curvata|EU544367|Nickrent_4012	Dendrophthoe_longituba|EU544366|Nickrent_4010)	Scurrula_parasitica|EU544397|Nickrent_4004))	Scurrula_ferruginea|EU544395|Nickrent_4008)	(Helixanthera_cylindrica|EU544374|Nickrent_4037	Taxillus_chinensis|EU544405|Nickrent_4032))))))	(Nuytsia_floribunda|DQ790210|D__Nickrent_2747	((Loranthus_odoratus|EU544381|Nickrent_4977	Loranthus_europaeus|EU544380|Nickrent_2849)	Cecarria_obtusifolia|EU544361|Nickrent_4562)))
(((((((Lepidaria_cf__forbesii|EU544378|Nickrent_4044	Lepeostegeres_lancifolius|EU544379|Nickrent_4041)	Macrosolen_cochinchinensis|EU544384|Nickrent_4038)	(Amylotheca_duthieana|EU544356|Nickrent_4022	Loxanthera_speciosa|EU544382|Nickrent4026))	Lysiana_filifolia|EU544383|Nickrent_4449)	Decaisnina_triflora|EU544364|Nickrent_4491)	(((((Psittacanthus_calyculatus|EU544394|Nickrent_4043	((Helicanthes_elastica|EU544375|Nickrent_4906	Phthirusa_pyrifolia|EU544392|Nickrent_2762)	(Dendropemon_bicolor|EU544365|Nickrent_2172	Oryctanthus_occidentalis|EU544389|Nickrent_2763)))	(((Struthanthus_oerstedii|EU544402|Nickrent_2728	Struthanthus_woodsonii|EU544403|Nickrent_2761)	(Notanthera_heterophylla|EF464478|Nickrent_4372	Desmaria_mutabilis|EF464476|Nickrent_4510A))	Cladocolea_gracilis|EU544362|Nickrent_3066))	Tripodanthus_acutifolius|EU544406|Nickrent_2969)	((((Nuytsia_floribunda|DQ790210|D__Nickrent_2747	Tristerix_corymbosus|EF464479|Nickrent_4572)	(Gaiadendron_punctatum|DQ790209|D__Nickrent_2729	((((((Helixanthera_cylindrica|EU544374|Nickrent_4037	((Sogerianthe_sessiflora|EU544400|Nickrent_4467	(Amyema_glabrum|EU544354|Nickrent_2794	Diplatia_furcata|EU544368|Nickrent_2824))	(Dactyliophora_novae_guineae|EU544363|Nickrent_4563	(Amyema_queenslandicum|EU544355|Nickrent_2788	Benthamina_alyxifolia|EU544359|Nickrent_4127))))	((Scurrula_ferruginea|EU544395|Nickrent_4008	(Scurrula_pulverulenta|EU544396|Nickrent_4159	(Dendrophthoe_curvata|EU544367|Nickrent_4012	Dendrophthoe_longituba|EU544366|Nickrent_4010)))	(((((Oliverella_rubroviridis|EU544387|Nickrent_4330	(Tapinanthus_constrictiflorus|EU544404|Nickrent_3088	Englerina_ramulosa|EU544370|Nickrent_2984))	Scurrula_parasitica|EU544397|Nickrent_4004)	(Socratina_bemarivensis|EU544399|Nickrent_4179	Vanwykia_remota|EU544407|Nickrent_4331))	((Erianthemum_dregei|EU544371|Nickrent_2985	Oedina_pendens|EU544386|Nickrent_4329)	(Emelianthe_panganensis|EU544369|Nickrent_4889	Globimetula_dinklagei|EU544372|Nickrent_3087)))	((Baratranthus_axanthus|EU544357|Nickrent_4029	Septulina_glauca|EU544398|Nickrent_4089)	((Helixanthera_coccinea|EU544373|Nickrent_4019	(((Bakerella_sp_|EU544358|Nickrent_4161	(Berhautia_senegalensis|EU544360|Nickrent_4576	(Agelanthus_sansibarensis|EU544353|Nickrent_2987	Oncocalyx_sulfureus|EU544388|Nickrent_2850)))	Phragmanthera_crassicaulis|EU544391|Phragmanthera_3037)
(((((Lepidaria_cf__forbesii|EU544378|Nickrent_4044	Decaisnina_triflora|EU544364|Nickrent_4491)	Macrosolen_cochinchinensis|EU544384|Nickrent_4038)	((Amylotheca_duthieana|EU544356|Nickrent_4022	Loxanthera_speciosa|EU544382|Nickrent4026)	(Lepeostegeres_lancifolius|EU544379|Nickrent_4041	Lysiana_filifolia|EU544383|Nickrent_4449)))	((((((Dendropemon_bicolor|EU544365|Nickrent_2172	Oryctanthus_occidentalis|EU544389|Nickrent_2763)	((((Struthanthus_oerstedii|EU544402|Nickrent_2728	Struthanthus_woodsonii|EU544403|Nickrent_2761)	(Notanthera_heterophylla|EF464478|Nickrent_4372	(Helicanthes_elastica|EU544375|Nickrent_4906	Desmaria_mutabilis|EF464476|Nickrent_4510A)))	(Tupeia_antarctica|DQ790208|D__Nickrent_2742	Cladocolea_gracilis|EU544362|Nickrent_3066))	(Psittacanthus_calyculatus|EU544394|Nickrent_4043	Phthirusa_pyrifolia|EU544392|Nickrent_2762)))	Tripodanthus_acutifolius|EU544406|Nickrent_2969)	(Gaiadendron_punctatum|DQ790209|D__Nickrent_2729	(Nuytsia_floribunda|DQ790210|D__Nickrent_2747	Tristerix_corymbosus|EF464479|Nickrent_4572)))	((((Loranthus_odoratus|EU544381|Nickrent_4977	Loranthus_europaeus|EU544380|Nickrent_2849)	Cecarria_obtusifolia|EU544361|Nickrent_4562)	((Scurrula_pulverulenta|EU544396|Nickrent_4159	((Ileostylus_micranthus|EU544376|Nickrent_2741	Muellerina_eucalyptoides|EU544385|Nickrent_4310)	((Baratranthus_axanthus|EU544357|Nickrent_4029	((Amyema_queenslandicum|EU544355|Nickrent_2788	((Amyema_glabrum|EU544354|Nickrent_2794	Diplatia_furcata|EU544368|Nickrent_2824)	(Dactyliophora_novae_guineae|EU544363|Nickrent_4563	(Benthamina_alyxifolia|EU544359|Nickrent_4127	Sogerianthe_sessiflora|EU544400|Nickrent_4467))))	(Dendrophthoe_curvata|EU544367|Nickrent_4012	Dendrophthoe_longituba|EU544366|Nickrent_4010)))	(((Scurrula_parasitica|EU544397|Nickrent_4004	Helixanthera_coccinea|EU544373|Nickrent_4019)	(Scurrula_ferruginea|EU544395|Nickrent_4008	Taxillus_chinensis|EU544405|Nickrent_4032))	((Septulina_glauca|EU544398|Nickrent_4089	((Helixanthera_cylindrica|EU544374|Nickrent_4037	((Erianthemum_dregei|EU544371|Nickrent_2985	Oedina_pendens|EU544386|Nickrent_4329)	((Emelianthe_panganensis|EU544369|Nickrent_4889	Globimetula_dinklagei|EU544372|Nickrent_3087)	Socratina_bemarivensis|EU544399|Nickrent_4179)))	((Bakerella_sp_|EU544358|Nickrent_4161	((Berhautia_senegalensis|EU544360|Nickrent_4576
(((((Amylotheca_duthieana|EU544356|Nickrent_4022	(Spragueanella_rhamnifolia|EU544401|Nickrent_4674	Loxanthera_speciosa|EU544382|Nickrent4026))	((Lepeostegeres_lancifolius|EU544379|Nickrent_4041	Lepidaria_cf__forbesii|EU544378|Nickrent_4044)	(Macrosolen_cochinchinensis|EU544384|Nickrent_4038	Decaisnina_triflora|EU544364|Nickrent_4491)))	Lysiana_filifolia|EU544383|Nickrent_4449)	(((Atkinsonia_ligustrina|EF464475|Nickrent_4344	(((Cladocolea_gracilis|EU544362|Nickrent_3066	((((Dendropemon_bicolor|EU544365|Nickrent_2172	Oryctanthus_occidentalis|EU544389|Nickrent_2763)	Phthirusa_pyrifolia|EU544392|Nickrent_2762)	(Struthanthus_oerstedii|EU544402|Nickrent_2728	Struthanthus_woodsonii|EU544403|Nickrent_2761))	Desmaria_mutabilis|EF464476|Nickrent_4510A))	(Psittacanthus_calyculatus|EU544394|Nickrent_4043	Tripodanthus_acutifolius|EU544406|Nickrent_2969))	(((((Loranthus_odoratus|EU544381|Nickrent_4977	Loranthus_europaeus|EU544380|Nickrent_2849)	Cecarria_obtusifolia|EU544361|Nickrent_4562)	(((Scurrula_pulverulenta|EU544396|Nickrent_4159	(((Amyema_queenslandicum|EU544355|Nickrent_2788	((Dactyliophora_novae_guineae|EU544363|Nickrent_4563	Benthamina_alyxifolia|EU544359|Nickrent_4127)	Sogerianthe_sessiflora|EU544400|Nickrent_4467))	(Diplatia_furcata|EU544368|Nickrent_2824	Amyema_glabrum|EU544354|Nickrent_2794))	(Taxillus_chinensis|EU544405|Nickrent_4032	(((Scurrula_parasitica|EU544397|Nickrent_4004	(Helixanthera_coccinea|EU544373|Nickrent_4019	(Dendrophthoe_curvata|EU544367|Nickrent_4012	Dendrophthoe_longituba|EU544366|Nickrent_4010)))	Scurrula_ferruginea|EU544395|Nickrent_4008)	(Baratranthus_axanthus|EU544357|Nickrent_4029	(Vanwykia_remota|EU544407|Nickrent_4331	((Septulina_glauca|EU544398|Nickrent_4089	(((Erianthemum_dregei|EU544371|Nickrent_2985	Oedina_pendens|EU544386|Nickrent_4329)	(Emelianthe_panganensis|EU544369|Nickrent_4889	Globimetula_dinklagei|EU544372|Nickrent_3087))	((Phragmanthera_crassicaulis|EU544391|Phragmanthera_3037	(Bakerella_sp_|EU544358|Nickrent_4161	(Berhautia_senegalensis|EU544360|Nickrent_4576	(Agelanthus_sansibarensis|EU544353|Nickrent_2987	Oncocalyx_sulfureus|EU544388|Nickrent_2850))))	(Moquiniella_rubra|DQ790207|D__Nickrent_3042	Socratina_bemarivensis|EU544399|Nickrent_4179))))	(Helixanthera_cylindrica|EU544374|Nickrent_4037	(Actinanthella_menyharthii|EU544352|Nickrent_4375
(((((Decaisnina_triflora|EU544364|Nickrent_4491	Lepeostegeres_lancifolius|EU544379|Nickrent_4041)	((Lepidaria_cf__forbesii|EU544378|Nickrent_4044	Macrosolen_cochinchinensis|EU544384|Nickrent_4038)	(Amylotheca_duthieana|EU544356|Nickrent_4022	(Notanthera_heterophylla|EF464478|Nickrent_4372	Loxanthera_speciosa|EU544382|Nickrent4026))))	Lysiana_filifolia|EU544383|Nickrent_4449)	((((((Loranthus_odoratus|EU544381|Nickrent_4977	Loranthus_europaeus|EU544380|Nickrent_2849)	Cecarria_obtusifolia|EU544361|Nickrent_4562)	((((Amyema_queenslandicum|EU544355|Nickrent_2788	(Dactyliophora_novae_guineae|EU544363|Nickrent_4563	Benthamina_alyxifolia|EU544359|Nickrent_4127))	((Sogerianthe_sessiflora|EU544400|Nickrent_4467	(Diplatia_furcata|EU544368|Nickrent_2824	Amyema_glabrum|EU544354|Nickrent_2794))	Baratranthus_axanthus|EU544357|Nickrent_4029))	((Taxillus_chinensis|EU544405|Nickrent_4032	(Scurrula_ferruginea|EU544395|Nickrent_4008	(Scurrula_pulverulenta|EU544396|Nickrent_4159	Scurrula_parasitica|EU544397|Nickrent_4004)))	((Helixanthera_coccinea|EU544373|Nickrent_4019	(Dendrophthoe_curvata|EU544367|Nickrent_4012	Dendrophthoe_longituba|EU544366|Nickrent_4010))	((Actinanthella_menyharthii|EU544352|Nickrent_4375	(Oliverella_rubroviridis|EU544387|Nickrent_4330	(Tapinanthus_constrictiflorus|EU544404|Nickrent_3088	Englerina_ramulosa|EU544370|Nickrent_2984)))	((Plicosepalus_sagittifolius|EU544393|Nickrent_2852	(Septulina_glauca|EU544398|Nickrent_4089	Vanwykia_remota|EU544407|Nickrent_4331))	((Moquiniella_rubra|DQ790207|D__Nickrent_3042	((Erianthemum_dregei|EU544371|Nickrent_2985	Oedina_pendens|EU544386|Nickrent_4329)	(Emelianthe_panganensis|EU544369|Nickrent_4889	Globimetula_dinklagei|EU544372|Nickrent_3087)))	((Socratina_bemarivensis|EU544399|Nickrent_4179	Bakerella_sp_|EU544358|Nickrent_4161)	((Berhautia_senegalensis|EU544360|Nickrent_4576	((Helixanthera_cylindrica|EU544374|Nickrent_4037	Agelanthus_sansibarensis|EU544353|Nickrent_2987)	Oncocalyx_sulfureus|EU544388|Nickrent_2850))	Phragmanthera_crassicaulis|EU544391|Phragmanthera_3037))))))))	(Ileostylus_micranthus|EU544376|Nickrent_2741	Muellerina_eucalyptoides|EU544385|Nickrent_4310)))	(Tristerix_corymbosus|EF464479|Nickrent_4572	Tupeia_antarctica|DQ790208|D__Nickrent_2742))	(Gaiadendron_punctatum|DQ790209|D__Nickrent_2729	Nuytsia_floribunda|DQ790210|D__Nickrent_2747))
(((((Decaisnina_triflora|EU544364|Nickrent_4491	Lepeostegeres_lancifolius|EU544379|Nickrent_4041)	((Lepidaria_cf__forbesii|EU544378|Nickrent_4044	Macrosolen_cochinchinensis|EU544384|Nickrent_4038)	(Amylotheca_duthieana|EU544356|Nickrent_4022	Loxanthera_speciosa|EU544382|Nickrent4026)))	Lysiana_filifolia|EU544383|Nickrent_4449)	((((Spragueanella_rhamnifolia|EU544401|Nickrent_4674	(Helicanthes_elastica|EU544375|Nickrent_4906	Desmaria_mutabilis|EF464476|Nickrent_4510A))	(Ixocactus_sp_|EU544377|Nickrent_4332	Ligaria_cuneifolia|EF464477|Nickrent_4567))	((Tripodanthus_acutifolius|EU544406|Nickrent_2969	(((Psittacanthus_calyculatus|EU544394|Nickrent_4043	(Dendropemon_bicolor|EU544365|Nickrent_2172	Oryctanthus_occidentalis|EU544389|Nickrent_2763))	Phthirusa_pyrifolia|EU544392|Nickrent_2762)	((Cladocolea_gracilis|EU544362|Nickrent_3066	Struthanthus_oerstedii|EU544402|Nickrent_2728)	Struthanthus_woodsonii|EU544403|Nickrent_2761)))	(((Ileostylus_micranthus|EU544376|Nickrent_2741	Muellerina_eucalyptoides|EU544385|Nickrent_4310)	(Tupeia_antarctica|DQ790208|D__Nickrent_2742	((Gaiadendron_punctatum|DQ790209|D__Nickrent_2729	(Notanthera_heterophylla|EF464478|Nickrent_4372	((Loranthus_odoratus|EU544381|Nickrent_4977	Loranthus_europaeus|EU544380|Nickrent_2849)	Cecarria_obtusifolia|EU544361|Nickrent_4562)))	((((Plicosepalus_sagittifolius|EU544393|Nickrent_2852	(Actinanthella_menyharthii|EU544352|Nickrent_4375	(Oliverella_rubroviridis|EU544387|Nickrent_4330	(Tapinanthus_constrictiflorus|EU544404|Nickrent_3088	Englerina_ramulosa|EU544370|Nickrent_2984))))	(((((Phragmanthera_crassicaulis|EU544391|Phragmanthera_3037	((Helixanthera_cylindrica|EU544374|Nickrent_4037	Agelanthus_sansibarensis|EU544353|Nickrent_2987)	(Oncocalyx_sulfureus|EU544388|Nickrent_2850	Berhautia_senegalensis|EU544360|Nickrent_4576)))	Bakerella_sp_|EU544358|Nickrent_4161)	Septulina_glauca|EU544398|Nickrent_4089)	(Socratina_bemarivensis|EU544399|Nickrent_4179	Vanwykia_remota|EU544407|Nickrent_4331))	(Moquiniella_rubra|DQ790207|D__Nickrent_3042	((Erianthemum_dregei|EU544371|Nickrent_2985	Oedina_pendens|EU544386|Nickrent_4329)	(Emelianthe_panganensis|EU544369|Nickrent_4889	Globimetula_dinklagei|EU544372|Nickrent_3087)))))	((Taxillus_chinensis|EU544405|Nickrent_4032	(Scurrula_ferruginea|EU544395|Nickrent_4008	(Scurrula_pulverulenta|EU544396|Nickrent_4159
((((Ixocactus_sp_|EU544377|Nickrent_4332	Atkinsonia_ligustrina|EF464475|Nickrent_4344)	((Desmaria_mutabilis|EF464476|Nickrent_4510A	(Spragueanella_rhamnifolia|EU544401|Nickrent_4674	Ligaria_cuneifolia|EF464477|Nickrent_4567))	((Tripodanthus_acutifolius|EU544406|Nickrent_2969	(((Psittacanthus_calyculatus|EU544394|Nickrent_4043	(Dendropemon_bicolor|EU544365|Nickrent_2172	Oryctanthus_occidentalis|EU544389|Nickrent_2763))	(Helicanthes_elastica|EU544375|Nickrent_4906	Phthirusa_pyrifolia|EU544392|Nickrent_2762))	((Cladocolea_gracilis|EU544362|Nickrent_3066	Struthanthus_oerstedii|EU544402|Nickrent_2728)	Struthanthus_woodsonii|EU544403|Nickrent_2761)))	((Gaiadendron_punctatum|DQ790209|D__Nickrent_2729	(Nuytsia_floribunda|DQ790210|D__Nickrent_2747	Tristerix_corymbosus|EF464479|Nickrent_4572))	(Tupeia_antarctica|DQ790208|D__Nickrent_2742	(((Loranthus_odoratus|EU544381|Nickrent_4977	Loranthus_europaeus|EU544380|Nickrent_2849)	Cecarria_obtusifolia|EU544361|Nickrent_4562)	((((Taxillus_chinensis|EU544405|Nickrent_4032	(Scurrula_ferruginea|EU544395|Nickrent_4008	(Scurrula_pulverulenta|EU544396|Nickrent_4159	Scurrula_parasitica|EU544397|Nickrent_4004)))	((Helixanthera_coccinea|EU544373|Nickrent_4019	(Dendrophthoe_curvata|EU544367|Nickrent_4012	Dendrophthoe_longituba|EU544366|Nickrent_4010))	(Plicosepalus_sagittifolius|EU544393|Nickrent_2852	((Actinanthella_menyharthii|EU544352|Nickrent_4375	(Oliverella_rubroviridis|EU544387|Nickrent_4330	(Tapinanthus_constrictiflorus|EU544404|Nickrent_3088	Englerina_ramulosa|EU544370|Nickrent_2984)))	(((((Phragmanthera_crassicaulis|EU544391|Phragmanthera_3037	(((Agelanthus_sansibarensis|EU544353|Nickrent_2987	Oncocalyx_sulfureus|EU544388|Nickrent_2850)	Helixanthera_cylindrica|EU544374|Nickrent_4037)	Berhautia_senegalensis|EU544360|Nickrent_4576))	Bakerella_sp_|EU544358|Nickrent_4161)	(Emelianthe_panganensis|EU544369|Nickrent_4889	(Globimetula_dinklagei|EU544372|Nickrent_3087	Socratina_bemarivensis|EU544399|Nickrent_4179)))	(Moquiniella_rubra|DQ790207|D__Nickrent_3042	(Erianthemum_dregei|EU544371|Nickrent_2985	Oedina_pendens|EU544386|Nickrent_4329)))	Septulina_glauca|EU544398|Nickrent_4089)))))	(Vanwykia_remota|EU544407|Nickrent_4331	((Sogerianthe_sessiflora|EU544400|Nickrent_4467	((Diplatia_furcata|EU544368|Nickrent_2824	Amyema_glabrum|EU544354|Nickrent_2794)
(((Nuytsia_floribunda|DQ790210|D__Nickrent_2747	Tristerix_corymbosus|EF464479|Nickrent_4572)	(((Atkinsonia_ligustrina|EF464475|Nickrent_4344	((Desmaria_mutabilis|EF464476|Nickrent_4510A	Tripodanthus_acutifolius|EU544406|Nickrent_2969)	((Ligaria_cuneifolia|EF464477|Nickrent_4567	Cladocolea_gracilis|EU544362|Nickrent_3066)	(((Notanthera_heterophylla|EF464478|Nickrent_4372	Struthanthus_oerstedii|EU544402|Nickrent_2728)	Struthanthus_woodsonii|EU544403|Nickrent_2761)	((Psittacanthus_calyculatus|EU544394|Nickrent_4043	(Helicanthes_elastica|EU544375|Nickrent_4906	Phthirusa_pyrifolia|EU544392|Nickrent_2762))	(Dendropemon_bicolor|EU544365|Nickrent_2172	Oryctanthus_occidentalis|EU544389|Nickrent_2763))))))	((Ixocactus_sp_|EU544377|Nickrent_4332	Spragueanella_rhamnifolia|EU544401|Nickrent_4674)	(Tupeia_antarctica|DQ790208|D__Nickrent_2742	(((Loranthus_odoratus|EU544381|Nickrent_4977	Loranthus_europaeus|EU544380|Nickrent_2849)	Cecarria_obtusifolia|EU544361|Nickrent_4562)	((((Taxillus_chinensis|EU544405|Nickrent_4032	(Scurrula_ferruginea|EU544395|Nickrent_4008	(Scurrula_pulverulenta|EU544396|Nickrent_4159	Scurrula_parasitica|EU544397|Nickrent_4004)))	((((Plicosepalus_sagittifolius|EU544393|Nickrent_2852	(Actinanthella_menyharthii|EU544352|Nickrent_4375	(Helixanthera_coccinea|EU544373|Nickrent_4019	(Dendrophthoe_curvata|EU544367|Nickrent_4012	Dendrophthoe_longituba|EU544366|Nickrent_4010))))	((Helixanthera_cylindrica|EU544374|Nickrent_4037	(Tapinanthus_constrictiflorus|EU544404|Nickrent_3088	(Englerina_ramulosa|EU544370|Nickrent_2984	Oliverella_rubroviridis|EU544387|Nickrent_4330)))	(((Septulina_glauca|EU544398|Nickrent_4089	((Phragmanthera_crassicaulis|EU544391|Phragmanthera_3037	(Berhautia_senegalensis|EU544360|Nickrent_4576	(Oncocalyx_sulfureus|EU544388|Nickrent_2850	Bakerella_sp_|EU544358|Nickrent_4161)))	Agelanthus_sansibarensis|EU544353|Nickrent_2987))	(Emelianthe_panganensis|EU544369|Nickrent_4889	(Globimetula_dinklagei|EU544372|Nickrent_3087	(Moquiniella_rubra|DQ790207|D__Nickrent_3042	Socratina_bemarivensis|EU544399|Nickrent_4179))))	(Erianthemum_dregei|EU544371|Nickrent_2985	Oedina_pendens|EU544386|Nickrent_4329))))	Vanwykia_remota|EU544407|Nickrent_4331)	(((Diplatia_furcata|EU544368|Nickrent_2824	Amyema_glabrum|EU544354|Nickrent_2794)	Sogerianthe_sessiflora|EU544400|Nickrent_4467)
(((Lepeostegeres_lancifolius|EU544379|Nickrent_4041	((Lepidaria_cf__forbesii|EU544378|Nickrent_4044	Macrosolen_cochinchinensis|EU544384|Nickrent_4038)	(Loxanthera_speciosa|EU544382|Nickrent4026	Amylotheca_duthieana|EU544356|Nickrent_4022)))	((Lysiana_filifolia|EU544383|Nickrent_4449	Decaisnina_triflora|EU544364|Nickrent_4491)	Notanthera_heterophylla|EF464478|Nickrent_4372))	((((((Nuytsia_floribunda|DQ790210|D__Nickrent_2747	Tristerix_corymbosus|EF464479|Nickrent_4572)	Tupeia_antarctica|DQ790208|D__Nickrent_2742)	(Gaiadendron_punctatum|DQ790209|D__Nickrent_2729	(((Muellerina_eucalyptoides|EU544385|Nickrent_4310	Ileostylus_micranthus|EU544376|Nickrent_2741)	((Baratranthus_axanthus|EU544357|Nickrent_4029	((Dactyliophora_novae_guineae|EU544363|Nickrent_4563	(Amyema_queenslandicum|EU544355|Nickrent_2788	Benthamina_alyxifolia|EU544359|Nickrent_4127))	((Amyema_glabrum|EU544354|Nickrent_2794	Diplatia_furcata|EU544368|Nickrent_2824)	Sogerianthe_sessiflora|EU544400|Nickrent_4467)))	(((Vanwykia_remota|EU544407|Nickrent_4331	(Plicosepalus_sagittifolius|EU544393|Nickrent_2852	((Socratina_bemarivensis|EU544399|Nickrent_4179	((Globimetula_dinklagei|EU544372|Nickrent_3087	Emelianthe_panganensis|EU544369|Nickrent_4889)	((Moquiniella_rubra|DQ790207|D__Nickrent_3042	Oedina_pendens|EU544386|Nickrent_4329)	Erianthemum_dregei|EU544371|Nickrent_2985)))	((Bakerella_sp_|EU544358|Nickrent_4161	Phragmanthera_crassicaulis|EU544391|Phragmanthera_3037)	Septulina_glauca|EU544398|Nickrent_4089))))	((Helixanthera_coccinea|EU544373|Nickrent_4019	(Dendrophthoe_curvata|EU544367|Nickrent_4012	Dendrophthoe_longituba|EU544366|Nickrent_4010))	(Scurrula_ferruginea|EU544395|Nickrent_4008	((((Oliverella_rubroviridis|EU544387|Nickrent_4330	(Tapinanthus_constrictiflorus|EU544404|Nickrent_3088	Englerina_ramulosa|EU544370|Nickrent_2984))	((Berhautia_senegalensis|EU544360|Nickrent_4576	(Oncocalyx_sulfureus|EU544388|Nickrent_2850	(Agelanthus_sansibarensis|EU544353|Nickrent_2987	Helixanthera_cylindrica|EU544374|Nickrent_4037)))	Actinanthella_menyharthii|EU544352|Nickrent_4375))	Scurrula_parasitica|EU544397|Nickrent_4004)	Scurrula_pulverulenta|EU544396|Nickrent_4159))))	Taxillus_chinensis|EU544405|Nickrent_4032)))	(Cecarria_obtusifolia|EU544361|Nickrent_4562	(Loranthus_europaeus|EU544380|Nickrent_2849	Loranthus_odoratus|EU544381|Nickrent_4977)))))
(Peraxilla_tetrapetala|EU544390|Nickrent_2744	(((((Macrosolen_cochinchinensis|EU544384|Nickrent_4038	(Decaisnina_triflora|EU544364|Nickrent_4491	Lepeostegeres_lancifolius|EU544379|Nickrent_4041))	(Amylotheca_duthieana|EU544356|Nickrent_4022	Loxanthera_speciosa|EU544382|Nickrent4026))	Lepidaria_cf__forbesii|EU544378|Nickrent_4044)	Lysiana_filifolia|EU544383|Nickrent_4449)	((Notanthera_heterophylla|EF464478|Nickrent_4372	(((((Cecarria_obtusifolia|EU544361|Nickrent_4562	(Loranthus_europaeus|EU544380|Nickrent_2849	Loranthus_odoratus|EU544381|Nickrent_4977))	((Muellerina_eucalyptoides|EU544385|Nickrent_4310	Ileostylus_micranthus|EU544376|Nickrent_2741)	(((Baratranthus_axanthus|EU544357|Nickrent_4029	(((((Globimetula_dinklagei|EU544372|Nickrent_3087	Emelianthe_panganensis|EU544369|Nickrent_4889)	(Oedina_pendens|EU544386|Nickrent_4329	Erianthemum_dregei|EU544371|Nickrent_2985))	((Moquiniella_rubra|DQ790207|D__Nickrent_3042	(Bakerella_sp_|EU544358|Nickrent_4161	Phragmanthera_crassicaulis|EU544391|Phragmanthera_3037))	Septulina_glauca|EU544398|Nickrent_4089))	Plicosepalus_sagittifolius|EU544393|Nickrent_2852)	(Socratina_bemarivensis|EU544399|Nickrent_4179	Vanwykia_remota|EU544407|Nickrent_4331)))	((Nuytsia_floribunda|DQ790210|D__Nickrent_2747	Tristerix_corymbosus|EF464479|Nickrent_4572)	((Amyema_glabrum|EU544354|Nickrent_2794	(Diplatia_furcata|EU544368|Nickrent_2824	((Amyema_queenslandicum|EU544355|Nickrent_2788	Benthamina_alyxifolia|EU544359|Nickrent_4127)	Dactyliophora_novae_guineae|EU544363|Nickrent_4563)))	Sogerianthe_sessiflora|EU544400|Nickrent_4467)))	(((Scurrula_parasitica|EU544397|Nickrent_4004	(Scurrula_pulverulenta|EU544396|Nickrent_4159	(Helixanthera_coccinea|EU544373|Nickrent_4019	(Dendrophthoe_curvata|EU544367|Nickrent_4012	Dendrophthoe_longituba|EU544366|Nickrent_4010))))	(Scurrula_ferruginea|EU544395|Nickrent_4008	(Actinanthella_menyharthii|EU544352|Nickrent_4375	((Oliverella_rubroviridis|EU544387|Nickrent_4330	(Tapinanthus_constrictiflorus|EU544404|Nickrent_3088	Englerina_ramulosa|EU544370|Nickrent_2984))	((Agelanthus_sansibarensis|EU544353|Nickrent_2987	Helixanthera_cylindrica|EU544374|Nickrent_4037)	(Berhautia_senegalensis|EU544360|Nickrent_4576	Oncocalyx_sulfureus|EU544388|Nickrent_2850))))))	Taxillus_chinensis|EU544405|Nickrent_4032))))	Ligaria_cuneifolia|EF464477|Nickrent_4567)
(Peraxilla_tetrapetala|EU544390|Nickrent_2744	((Lysiana_filifolia|EU544383|Nickrent_4449	((Amylotheca_duthieana|EU544356|Nickrent_4022	(Notanthera_heterophylla|EF464478|Nickrent_4372	Loxanthera_speciosa|EU544382|Nickrent4026))	(Lepidaria_cf__forbesii|EU544378|Nickrent_4044	(Macrosolen_cochinchinensis|EU544384|Nickrent_4038	(Decaisnina_triflora|EU544364|Nickrent_4491	Lepeostegeres_lancifolius|EU544379|Nickrent_4041)))))	((((((Cecarria_obtusifolia|EU544361|Nickrent_4562	(Loranthus_europaeus|EU544380|Nickrent_2849	Loranthus_odoratus|EU544381|Nickrent_4977))	((Muellerina_eucalyptoides|EU544385|Nickrent_4310	Ileostylus_micranthus|EU544376|Nickrent_2741)	(((Sogerianthe_sessiflora|EU544400|Nickrent_4467	(Amyema_queenslandicum|EU544355|Nickrent_2788	(Diplatia_furcata|EU544368|Nickrent_2824	Amyema_glabrum|EU544354|Nickrent_2794)))	(Benthamina_alyxifolia|EU544359|Nickrent_4127	Dactyliophora_novae_guineae|EU544363|Nickrent_4563))	((Taxillus_chinensis|EU544405|Nickrent_4032	(Scurrula_pulverulenta|EU544396|Nickrent_4159	((Scurrula_parasitica|EU544397|Nickrent_4004	(Dendrophthoe_curvata|EU544367|Nickrent_4012	Dendrophthoe_longituba|EU544366|Nickrent_4010))	Scurrula_ferruginea|EU544395|Nickrent_4008)))	((Helixanthera_coccinea|EU544373|Nickrent_4019	Baratranthus_axanthus|EU544357|Nickrent_4029)	((Helixanthera_cylindrica|EU544374|Nickrent_4037	(Oliverella_rubroviridis|EU544387|Nickrent_4330	(Tapinanthus_constrictiflorus|EU544404|Nickrent_3088	Englerina_ramulosa|EU544370|Nickrent_2984)))	(((((Globimetula_dinklagei|EU544372|Nickrent_3087	Emelianthe_panganensis|EU544369|Nickrent_4889)	(Moquiniella_rubra|DQ790207|D__Nickrent_3042	(Oedina_pendens|EU544386|Nickrent_4329	Erianthemum_dregei|EU544371|Nickrent_2985)))	(Socratina_bemarivensis|EU544399|Nickrent_4179	Vanwykia_remota|EU544407|Nickrent_4331))	((Phragmanthera_crassicaulis|EU544391|Phragmanthera_3037	Septulina_glauca|EU544398|Nickrent_4089)	(((Actinanthella_menyharthii|EU544352|Nickrent_4375	Agelanthus_sansibarensis|EU544353|Nickrent_2987)	(Berhautia_senegalensis|EU544360|Nickrent_4576	Oncocalyx_sulfureus|EU544388|Nickrent_2850))	Bakerella_sp_|EU544358|Nickrent_4161)))	Plicosepalus_sagittifolius|EU544393|Nickrent_2852)))))))	Atkinsonia_ligustrina|EF464475|Nickrent_4344)	(Tripodanthus_acutifolius|EU544406|Nickrent_2969	((((Tupeia_antarctica|DQ790208|D__Nickrent_2742
(Peraxilla_tetrapetala|EU544390|Nickrent_2744	(((Ixocactus_sp_|EU544377|Nickrent_4332	Spragueanella_rhamnifolia|EU544401|Nickrent_4674)	((Decaisnina_triflora|EU544364|Nickrent_4491	Lysiana_filifolia|EU544383|Nickrent_4449)	(((Amylotheca_duthieana|EU544356|Nickrent_4022	Loxanthera_speciosa|EU544382|Nickrent4026)	(Lepidaria_cf__forbesii|EU544378|Nickrent_4044	Macrosolen_cochinchinensis|EU544384|Nickrent_4038))	Lepeostegeres_lancifolius|EU544379|Nickrent_4041)))	(((((Cecarria_obtusifolia|EU544361|Nickrent_4562	(Loranthus_europaeus|EU544380|Nickrent_2849	Loranthus_odoratus|EU544381|Nickrent_4977))	(((Muellerina_eucalyptoides|EU544385|Nickrent_4310	Ileostylus_micranthus|EU544376|Nickrent_2741)	(Notanthera_heterophylla|EF464478|Nickrent_4372	((Baratranthus_axanthus|EU544357|Nickrent_4029	((Sogerianthe_sessiflora|EU544400|Nickrent_4467	(Amyema_queenslandicum|EU544355|Nickrent_2788	(Benthamina_alyxifolia|EU544359|Nickrent_4127	Dactyliophora_novae_guineae|EU544363|Nickrent_4563)))	(Amyema_glabrum|EU544354|Nickrent_2794	Diplatia_furcata|EU544368|Nickrent_2824)))	(((Scurrula_parasitica|EU544397|Nickrent_4004	Scurrula_ferruginea|EU544395|Nickrent_4008)	((Taxillus_chinensis|EU544405|Nickrent_4032	Scurrula_pulverulenta|EU544396|Nickrent_4159)	Helixanthera_cylindrica|EU544374|Nickrent_4037))	((((((Globimetula_dinklagei|EU544372|Nickrent_3087	Emelianthe_panganensis|EU544369|Nickrent_4889)	(Oedina_pendens|EU544386|Nickrent_4329	Erianthemum_dregei|EU544371|Nickrent_2985))	((Dendrophthoe_curvata|EU544367|Nickrent_4012	Dendrophthoe_longituba|EU544366|Nickrent_4010)	(Socratina_bemarivensis|EU544399|Nickrent_4179	Vanwykia_remota|EU544407|Nickrent_4331)))	(((Moquiniella_rubra|DQ790207|D__Nickrent_3042	Septulina_glauca|EU544398|Nickrent_4089)	Phragmanthera_crassicaulis|EU544391|Phragmanthera_3037)	((Actinanthella_menyharthii|EU544352|Nickrent_4375	((Oncocalyx_sulfureus|EU544388|Nickrent_2850	Agelanthus_sansibarensis|EU544353|Nickrent_2987)	Berhautia_senegalensis|EU544360|Nickrent_4576))	Bakerella_sp_|EU544358|Nickrent_4161)))	(Helixanthera_coccinea|EU544373|Nickrent_4019	Plicosepalus_sagittifolius|EU544393|Nickrent_2852))	(Oliverella_rubroviridis|EU544387|Nickrent_4330	(Tapinanthus_constrictiflorus|EU544404|Nickrent_3088	Englerina_ramulosa|EU544370|Nickrent_2984)))))))	Ligaria_cuneifolia|EF464477|Nickrent_4567))
(Peraxilla_tetrapetala|EU544390|Nickrent_2744	(((Notanthera_heterophylla|EF464478|Nickrent_4372	(Ixocactus_sp_|EU544377|Nickrent_4332	Spragueanella_rhamnifolia|EU544401|Nickrent_4674))	(Lysiana_filifolia|EU544383|Nickrent_4449	(((Amylotheca_duthieana|EU544356|Nickrent_4022	Loxanthera_speciosa|EU544382|Nickrent4026)	(Lepidaria_cf__forbesii|EU544378|Nickrent_4044	Macrosolen_cochinchinensis|EU544384|Nickrent_4038))	(Decaisnina_triflora|EU544364|Nickrent_4491	Lepeostegeres_lancifolius|EU544379|Nickrent_4041))))	(((((((Muellerina_eucalyptoides|EU544385|Nickrent_4310	Ileostylus_micranthus|EU544376|Nickrent_2741)	((Baratranthus_axanthus|EU544357|Nickrent_4029	((Amyema_glabrum|EU544354|Nickrent_2794	Diplatia_furcata|EU544368|Nickrent_2824)	(Amyema_queenslandicum|EU544355|Nickrent_2788	((Sogerianthe_sessiflora|EU544400|Nickrent_4467	Benthamina_alyxifolia|EU544359|Nickrent_4127)	Dactyliophora_novae_guineae|EU544363|Nickrent_4563))))	(((Scurrula_ferruginea|EU544395|Nickrent_4008	(Scurrula_pulverulenta|EU544396|Nickrent_4159	Scurrula_parasitica|EU544397|Nickrent_4004))	((((((Dendrophthoe_curvata|EU544367|Nickrent_4012	Dendrophthoe_longituba|EU544366|Nickrent_4010)	Socratina_bemarivensis|EU544399|Nickrent_4179)	(((Emelianthe_panganensis|EU544369|Nickrent_4889	Globimetula_dinklagei|EU544372|Nickrent_3087)	(Oedina_pendens|EU544386|Nickrent_4329	Erianthemum_dregei|EU544371|Nickrent_2985))	(Septulina_glauca|EU544398|Nickrent_4089	((((Oncocalyx_sulfureus|EU544388|Nickrent_2850	Berhautia_senegalensis|EU544360|Nickrent_4576)	(Agelanthus_sansibarensis|EU544353|Nickrent_2987	Bakerella_sp_|EU544358|Nickrent_4161))	Phragmanthera_crassicaulis|EU544391|Phragmanthera_3037)	Moquiniella_rubra|DQ790207|D__Nickrent_3042))))	Plicosepalus_sagittifolius|EU544393|Nickrent_2852)	(((Oliverella_rubroviridis|EU544387|Nickrent_4330	(Tapinanthus_constrictiflorus|EU544404|Nickrent_3088	Englerina_ramulosa|EU544370|Nickrent_2984))	Helixanthera_cylindrica|EU544374|Nickrent_4037)	(Helixanthera_coccinea|EU544373|Nickrent_4019	Actinanthella_menyharthii|EU544352|Nickrent_4375)))	Vanwykia_remota|EU544407|Nickrent_4331))	Taxillus_chinensis|EU544405|Nickrent_4032)))	(Cecarria_obtusifolia|EU544361|Nickrent_4562	(Loranthus_europaeus|EU544380|Nickrent_2849	Loranthus_odoratus|EU544381|Nickrent_4977)))	Atkinsonia_ligustrina|EF464475|Nickrent_4344)
((Spragueanella_rhamnifolia|EU544401|Nickrent_4674	Peraxilla_tetrapetala|EU544390|Nickrent_2744)	(((Lepeostegeres_lancifolius|EU544379|Nickrent_4041	(Lysiana_filifolia|EU544383|Nickrent_4449	((Amylotheca_duthieana|EU544356|Nickrent_4022	Loxanthera_speciosa|EU544382|Nickrent4026)	(Lepidaria_cf__forbesii|EU544378|Nickrent_4044	Macrosolen_cochinchinensis|EU544384|Nickrent_4038))))	(Notanthera_heterophylla|EF464478|Nickrent_4372	Decaisnina_triflora|EU544364|Nickrent_4491))	(((Nuytsia_floribunda|DQ790210|D__Nickrent_2747	Tristerix_corymbosus|EF464479|Nickrent_4572)	Gaiadendron_punctatum|DQ790209|D__Nickrent_2729)	(Ixocactus_sp_|EU544377|Nickrent_4332	(((((Muellerina_eucalyptoides|EU544385|Nickrent_4310	Ileostylus_micranthus|EU544376|Nickrent_2741)	((Baratranthus_axanthus|EU544357|Nickrent_4029	(((Amyema_glabrum|EU544354|Nickrent_2794	Diplatia_furcata|EU544368|Nickrent_2824)	(Benthamina_alyxifolia|EU544359|Nickrent_4127	(Dactyliophora_novae_guineae|EU544363|Nickrent_4563	Amyema_queenslandicum|EU544355|Nickrent_2788)))	Sogerianthe_sessiflora|EU544400|Nickrent_4467))	(((Scurrula_ferruginea|EU544395|Nickrent_4008	(Scurrula_pulverulenta|EU544396|Nickrent_4159	Scurrula_parasitica|EU544397|Nickrent_4004))	((((Emelianthe_panganensis|EU544369|Nickrent_4889	Globimetula_dinklagei|EU544372|Nickrent_3087)	(Oedina_pendens|EU544386|Nickrent_4329	Erianthemum_dregei|EU544371|Nickrent_2985))	(Septulina_glauca|EU544398|Nickrent_4089	(((((Agelanthus_sansibarensis|EU544353|Nickrent_2987	Oncocalyx_sulfureus|EU544388|Nickrent_2850)	Berhautia_senegalensis|EU544360|Nickrent_4576)	Bakerella_sp_|EU544358|Nickrent_4161)	Phragmanthera_crassicaulis|EU544391|Phragmanthera_3037)	Moquiniella_rubra|DQ790207|D__Nickrent_3042)))	((((Dendrophthoe_curvata|EU544367|Nickrent_4012	Dendrophthoe_longituba|EU544366|Nickrent_4010)	Actinanthella_menyharthii|EU544352|Nickrent_4375)	(Helixanthera_coccinea|EU544373|Nickrent_4019	Plicosepalus_sagittifolius|EU544393|Nickrent_2852))	(Helixanthera_cylindrica|EU544374|Nickrent_4037	((Oliverella_rubroviridis|EU544387|Nickrent_4330	(Tapinanthus_constrictiflorus|EU544404|Nickrent_3088	Englerina_ramulosa|EU544370|Nickrent_2984))	(Vanwykia_remota|EU544407|Nickrent_4331	Socratina_bemarivensis|EU544399|Nickrent_4179))))))	Taxillus_chinensis|EU544405|Nickrent_4032)))	(Cecarria_obtusifolia|EU544361|Nickrent_4562
(Peraxilla_tetrapetala|EU544390|Nickrent_2744	((Spragueanella_rhamnifolia|EU544401|Nickrent_4674	Ixocactus_sp_|EU544377|Nickrent_4332)	((((Amylotheca_duthieana|EU544356|Nickrent_4022	Loxanthera_speciosa|EU544382|Nickrent4026)	(((Notanthera_heterophylla|EF464478|Nickrent_4372	Decaisnina_triflora|EU544364|Nickrent_4491)	Lepeostegeres_lancifolius|EU544379|Nickrent_4041)	Lepidaria_cf__forbesii|EU544378|Nickrent_4044))	(Macrosolen_cochinchinensis|EU544384|Nickrent_4038	Lysiana_filifolia|EU544383|Nickrent_4449))	((Atkinsonia_ligustrina|EF464475|Nickrent_4344	((Struthanthus_oerstedii|EU544402|Nickrent_2728	((Ligaria_cuneifolia|EF464477|Nickrent_4567	Struthanthus_woodsonii|EU544403|Nickrent_2761)	Cladocolea_gracilis|EU544362|Nickrent_3066))	(((Psittacanthus_calyculatus|EU544394|Nickrent_4043	Tripodanthus_acutifolius|EU544406|Nickrent_2969)	(Oryctanthus_occidentalis|EU544389|Nickrent_2763	Dendropemon_bicolor|EU544365|Nickrent_2172))	(Helicanthes_elastica|EU544375|Nickrent_4906	Phthirusa_pyrifolia|EU544392|Nickrent_2762))))	(Desmaria_mutabilis|EF464476|Nickrent_4510A	(Tupeia_antarctica|DQ790208|D__Nickrent_2742	(((Nuytsia_floribunda|DQ790210|D__Nickrent_2747	Tristerix_corymbosus|EF464479|Nickrent_4572)	Gaiadendron_punctatum|DQ790209|D__Nickrent_2729)	(((((Taxillus_chinensis|EU544405|Nickrent_4032	(Scurrula_ferruginea|EU544395|Nickrent_4008	((Scurrula_pulverulenta|EU544396|Nickrent_4159	Scurrula_parasitica|EU544397|Nickrent_4004)	(Helixanthera_coccinea|EU544373|Nickrent_4019	(Dendrophthoe_curvata|EU544367|Nickrent_4012	Dendrophthoe_longituba|EU544366|Nickrent_4010)))))	((Helixanthera_cylindrica|EU544374|Nickrent_4037	((Agelanthus_sansibarensis|EU544353|Nickrent_2987	Actinanthella_menyharthii|EU544352|Nickrent_4375)	(Oliverella_rubroviridis|EU544387|Nickrent_4330	(Tapinanthus_constrictiflorus|EU544404|Nickrent_3088	Englerina_ramulosa|EU544370|Nickrent_2984))))	(((Oncocalyx_sulfureus|EU544388|Nickrent_2850	Berhautia_senegalensis|EU544360|Nickrent_4576)	Bakerella_sp_|EU544358|Nickrent_4161)	(((Septulina_glauca|EU544398|Nickrent_4089	(Vanwykia_remota|EU544407|Nickrent_4331	Socratina_bemarivensis|EU544399|Nickrent_4179))	Phragmanthera_crassicaulis|EU544391|Phragmanthera_3037)	((Oedina_pendens|EU544386|Nickrent_4329	Erianthemum_dregei|EU544371|Nickrent_2985)	(Moquiniella_rubra|DQ790207|D__Nickrent_3042
(((Lysiana_filifolia|EU544383|Nickrent_4449	((Lepidaria_cf__forbesii|EU544378|Nickrent_4044	(Macrosolen_cochinchinensis|EU544384|Nickrent_4038	(Amylotheca_duthieana|EU544356|Nickrent_4022	Loxanthera_speciosa|EU544382|Nickrent4026)))	(Notanthera_heterophylla|EF464478|Nickrent_4372	(Decaisnina_triflora|EU544364|Nickrent_4491	Lepeostegeres_lancifolius|EU544379|Nickrent_4041))))	((((Spragueanella_rhamnifolia|EU544401|Nickrent_4674	Ixocactus_sp_|EU544377|Nickrent_4332)	Ligaria_cuneifolia|EF464477|Nickrent_4567)	Desmaria_mutabilis|EF464476|Nickrent_4510A)	(Atkinsonia_ligustrina|EF464475|Nickrent_4344	((((Oryctanthus_occidentalis|EU544389|Nickrent_2763	Dendropemon_bicolor|EU544365|Nickrent_2172)	((Helicanthes_elastica|EU544375|Nickrent_4906	Phthirusa_pyrifolia|EU544392|Nickrent_2762)	(Psittacanthus_calyculatus|EU544394|Nickrent_4043	(Struthanthus_woodsonii|EU544403|Nickrent_2761	(Cladocolea_gracilis|EU544362|Nickrent_3066	Struthanthus_oerstedii|EU544402|Nickrent_2728)))))	Tripodanthus_acutifolius|EU544406|Nickrent_2969)	((Gaiadendron_punctatum|DQ790209|D__Nickrent_2729	(((((Taxillus_chinensis|EU544405|Nickrent_4032	Helixanthera_coccinea|EU544373|Nickrent_4019)	(((Scurrula_parasitica|EU544397|Nickrent_4004	(Dendrophthoe_curvata|EU544367|Nickrent_4012	Dendrophthoe_longituba|EU544366|Nickrent_4010))	(Scurrula_pulverulenta|EU544396|Nickrent_4159	Scurrula_ferruginea|EU544395|Nickrent_4008))	(((((Oedina_pendens|EU544386|Nickrent_4329	Erianthemum_dregei|EU544371|Nickrent_2985)	((Emelianthe_panganensis|EU544369|Nickrent_4889	Globimetula_dinklagei|EU544372|Nickrent_3087)	Septulina_glauca|EU544398|Nickrent_4089))	(((Bakerella_sp_|EU544358|Nickrent_4161	((Berhautia_senegalensis|EU544360|Nickrent_4576	Oncocalyx_sulfureus|EU544388|Nickrent_2850)	((Helixanthera_cylindrica|EU544374|Nickrent_4037	Agelanthus_sansibarensis|EU544353|Nickrent_2987)	Actinanthella_menyharthii|EU544352|Nickrent_4375)))	Phragmanthera_crassicaulis|EU544391|Phragmanthera_3037)	Moquiniella_rubra|DQ790207|D__Nickrent_3042))	(Plicosepalus_sagittifolius|EU544393|Nickrent_2852	(Oliverella_rubroviridis|EU544387|Nickrent_4330	(Tapinanthus_constrictiflorus|EU544404|Nickrent_3088	Englerina_ramulosa|EU544370|Nickrent_2984))))	(Vanwykia_remota|EU544407|Nickrent_4331	Socratina_bemarivensis|EU544399|Nickrent_4179))))	(((Sogerianthe_sessiflora|EU544400|Nickrent_4467
((Notanthera_heterophylla|EF464478|Nickrent_4372	(((Tristerix_corymbosus|EF464479|Nickrent_4572	(((Gaiadendron_punctatum|DQ790209|D__Nickrent_2729	Atkinsonia_ligustrina|EF464475|Nickrent_4344)	Nuytsia_floribunda|DQ790210|D__Nickrent_2747)	(((((((Oedina_pendens|EU544386|Nickrent_4329	Erianthemum_dregei|EU544371|Nickrent_2985)	((Globimetula_dinklagei|EU544372|Nickrent_3087	(Septulina_glauca|EU544398|Nickrent_4089	(((Bakerella_sp_|EU544358|Nickrent_4161	((Berhautia_senegalensis|EU544360|Nickrent_4576	Oncocalyx_sulfureus|EU544388|Nickrent_2850)	(Agelanthus_sansibarensis|EU544353|Nickrent_2987	Actinanthella_menyharthii|EU544352|Nickrent_4375)))	Phragmanthera_crassicaulis|EU544391|Phragmanthera_3037)	Moquiniella_rubra|DQ790207|D__Nickrent_3042)))	Emelianthe_panganensis|EU544369|Nickrent_4889))	(Plicosepalus_sagittifolius|EU544393|Nickrent_2852	(Oliverella_rubroviridis|EU544387|Nickrent_4330	(Tapinanthus_constrictiflorus|EU544404|Nickrent_3088	Englerina_ramulosa|EU544370|Nickrent_2984))))	((Vanwykia_remota|EU544407|Nickrent_4331	(Helixanthera_cylindrica|EU544374|Nickrent_4037	Socratina_bemarivensis|EU544399|Nickrent_4179))	(((Scurrula_parasitica|EU544397|Nickrent_4004	(Helixanthera_coccinea|EU544373|Nickrent_4019	(Dendrophthoe_curvata|EU544367|Nickrent_4012	Dendrophthoe_longituba|EU544366|Nickrent_4010)))	(Scurrula_ferruginea|EU544395|Nickrent_4008	Scurrula_pulverulenta|EU544396|Nickrent_4159))	Taxillus_chinensis|EU544405|Nickrent_4032)))	(((Amyema_glabrum|EU544354|Nickrent_2794	(Diplatia_furcata|EU544368|Nickrent_2824	Sogerianthe_sessiflora|EU544400|Nickrent_4467))	((Amyema_queenslandicum|EU544355|Nickrent_2788	Benthamina_alyxifolia|EU544359|Nickrent_4127)	Dactyliophora_novae_guineae|EU544363|Nickrent_4563))	Baratranthus_axanthus|EU544357|Nickrent_4029))	(Muellerina_eucalyptoides|EU544385|Nickrent_4310	Ileostylus_micranthus|EU544376|Nickrent_2741))	(Cecarria_obtusifolia|EU544361|Nickrent_4562	(Loranthus_europaeus|EU544380|Nickrent_2849	Loranthus_odoratus|EU544381|Nickrent_4977)))))	Tupeia_antarctica|DQ790208|D__Nickrent_2742)	((Desmaria_mutabilis|EF464476|Nickrent_4510A	((Spragueanella_rhamnifolia|EU544401|Nickrent_4674	(Helicanthes_elastica|EU544375|Nickrent_4906	Ligaria_cuneifolia|EF464477|Nickrent_4567))	Ixocactus_sp_|EU544377|Nickrent_4332))	(((Oryctanthus_occidentalis|EU544389|Nickrent_2763
(((((Decaisnina_triflora|EU544364|Nickrent_4491	Lysiana_filifolia|EU544383|Nickrent_4449)	((Amylotheca_duthieana|EU544356|Nickrent_4022	(Notanthera_heterophylla|EF464478|Nickrent_4372	Loxanthera_speciosa|EU544382|Nickrent4026))	(Lepeostegeres_lancifolius|EU544379|Nickrent_4041	(Lepidaria_cf__forbesii|EU544378|Nickrent_4044	Macrosolen_cochinchinensis|EU544384|Nickrent_4038))))	(((((((((Helixanthera_coccinea|EU544373|Nickrent_4019	(((Dendrophthoe_curvata|EU544367|Nickrent_4012	Dendrophthoe_longituba|EU544366|Nickrent_4010)	Socratina_bemarivensis|EU544399|Nickrent_4179)	((Septulina_glauca|EU544398|Nickrent_4089	((Bakerella_sp_|EU544358|Nickrent_4161	((Berhautia_senegalensis|EU544360|Nickrent_4576	Oncocalyx_sulfureus|EU544388|Nickrent_2850)	(Agelanthus_sansibarensis|EU544353|Nickrent_2987	Actinanthella_menyharthii|EU544352|Nickrent_4375)))	Phragmanthera_crassicaulis|EU544391|Phragmanthera_3037))	(Moquiniella_rubra|DQ790207|D__Nickrent_3042	((Emelianthe_panganensis|EU544369|Nickrent_4889	Globimetula_dinklagei|EU544372|Nickrent_3087)	(Oedina_pendens|EU544386|Nickrent_4329	Erianthemum_dregei|EU544371|Nickrent_2985))))))	(Plicosepalus_sagittifolius|EU544393|Nickrent_2852	(Oliverella_rubroviridis|EU544387|Nickrent_4330	(Tapinanthus_constrictiflorus|EU544404|Nickrent_3088	Englerina_ramulosa|EU544370|Nickrent_2984))))	(Vanwykia_remota|EU544407|Nickrent_4331	((Scurrula_ferruginea|EU544395|Nickrent_4008	Scurrula_parasitica|EU544397|Nickrent_4004)	(Scurrula_pulverulenta|EU544396|Nickrent_4159	(Taxillus_chinensis|EU544405|Nickrent_4032	Helixanthera_cylindrica|EU544374|Nickrent_4037)))))	((((Amyema_queenslandicum|EU544355|Nickrent_2788	(Benthamina_alyxifolia|EU544359|Nickrent_4127	Dactyliophora_novae_guineae|EU544363|Nickrent_4563))	(Amyema_glabrum|EU544354|Nickrent_2794	Diplatia_furcata|EU544368|Nickrent_2824))	Sogerianthe_sessiflora|EU544400|Nickrent_4467)	Baratranthus_axanthus|EU544357|Nickrent_4029))	(Muellerina_eucalyptoides|EU544385|Nickrent_4310	Ileostylus_micranthus|EU544376|Nickrent_2741))	(Cecarria_obtusifolia|EU544361|Nickrent_4562	(Loranthus_europaeus|EU544380|Nickrent_2849	Loranthus_odoratus|EU544381|Nickrent_4977)))	(Tristerix_corymbosus|EF464479|Nickrent_4572	Nuytsia_floribunda|DQ790210|D__Nickrent_2747))	Tupeia_antarctica|DQ790208|D__Nickrent_2742)	Gaiadendron_punctatum|DQ790209|D__Nickrent_2729))
(Peraxilla_tetrapetala|EU544390|Nickrent_2744	((((Notanthera_heterophylla|EF464478|Nickrent_4372	(((Loranthus_odoratus|EU544381|Nickrent_4977	Loranthus_europaeus|EU544380|Nickrent_2849)	Cecarria_obtusifolia|EU544361|Nickrent_4562)	((((Vanwykia_remota|EU544407|Nickrent_4331	((Plicosepalus_sagittifolius|EU544393|Nickrent_2852	(((Socratina_bemarivensis|EU544399|Nickrent_4179	Globimetula_dinklagei|EU544372|Nickrent_3087)	((Dendrophthoe_longituba|EU544366|Nickrent_4010	Dendrophthoe_curvata|EU544367|Nickrent_4012)	Helixanthera_coccinea|EU544373|Nickrent_4019))	((Moquiniella_rubra|DQ790207|D__Nickrent_3042	Oedina_pendens|EU544386|Nickrent_4329)	(Emelianthe_panganensis|EU544369|Nickrent_4889	((Septulina_glauca|EU544398|Nickrent_4089	((Phragmanthera_crassicaulis|EU544391|Phragmanthera_3037	((Oncocalyx_sulfureus|EU544388|Nickrent_2850	Berhautia_senegalensis|EU544360|Nickrent_4576)	((Helicanthes_elastica|EU544375|Nickrent_4906	Actinanthella_menyharthii|EU544352|Nickrent_4375)	Agelanthus_sansibarensis|EU544353|Nickrent_2987)))	Bakerella_sp_|EU544358|Nickrent_4161))	Erianthemum_dregei|EU544371|Nickrent_2985)))))	(Helixanthera_cylindrica|EU544374|Nickrent_4037	(Oliverella_rubroviridis|EU544387|Nickrent_4330	(Englerina_ramulosa|EU544370|Nickrent_2984	Tapinanthus_constrictiflorus|EU544404|Nickrent_3088)))))	(Taxillus_chinensis|EU544405|Nickrent_4032	(Scurrula_ferruginea|EU544395|Nickrent_4008	(Scurrula_parasitica|EU544397|Nickrent_4004	Scurrula_pulverulenta|EU544396|Nickrent_4159))))	((Diplatia_furcata|EU544368|Nickrent_2824	(Amyema_queenslandicum|EU544355|Nickrent_2788	((Sogerianthe_sessiflora|EU544400|Nickrent_4467	(Benthamina_alyxifolia|EU544359|Nickrent_4127	Dactyliophora_novae_guineae|EU544363|Nickrent_4563))	Amyema_glabrum|EU544354|Nickrent_2794)))	Baratranthus_axanthus|EU544357|Nickrent_4029))	(Ileostylus_micranthus|EU544376|Nickrent_2741	Muellerina_eucalyptoides|EU544385|Nickrent_4310))))	(Atkinsonia_ligustrina|EF464475|Nickrent_4344	(((Ixocactus_sp_|EU544377|Nickrent_4332	Ligaria_cuneifolia|EF464477|Nickrent_4567)	(Spragueanella_rhamnifolia|EU544401|Nickrent_4674	Desmaria_mutabilis|EF464476|Nickrent_4510A))	Tupeia_antarctica|DQ790208|D__Nickrent_2742)))	((Tristerix_corymbosus|EF464479|Nickrent_4572	(Tripodanthus_acutifolius|EU544406|Nickrent_2969	(((Psittacanthus_calyculatus|EU544394|Nickrent_4043
((((Decaisnina_triflora|EU544364|Nickrent_4491	Lepeostegeres_lancifolius|EU544379|Nickrent_4041)	((Lepidaria_cf__forbesii|EU544378|Nickrent_4044	Macrosolen_cochinchinensis|EU544384|Nickrent_4038)	(Amylotheca_duthieana|EU544356|Nickrent_4022	Loxanthera_speciosa|EU544382|Nickrent4026)))	Lysiana_filifolia|EU544383|Nickrent_4449)	((((Notanthera_heterophylla|EF464478|Nickrent_4372	((Cecarria_obtusifolia|EU544361|Nickrent_4562	((Ileostylus_micranthus|EU544376|Nickrent_2741	(Muellerina_eucalyptoides|EU544385|Nickrent_4310	((((Vanwykia_remota|EU544407|Nickrent_4331	((Sogerianthe_sessiflora|EU544400|Nickrent_4467	(((Septulina_glauca|EU544398|Nickrent_4089	((Moquiniella_rubra|DQ790207|D__Nickrent_3042	Phragmanthera_crassicaulis|EU544391|Phragmanthera_3037)	((Socratina_bemarivensis|EU544399|Nickrent_4179	((Oncocalyx_sulfureus|EU544388|Nickrent_2850	Berhautia_senegalensis|EU544360|Nickrent_4576)	((Helicanthes_elastica|EU544375|Nickrent_4906	Actinanthella_menyharthii|EU544352|Nickrent_4375)	Agelanthus_sansibarensis|EU544353|Nickrent_2987)))	Bakerella_sp_|EU544358|Nickrent_4161)))	(Emelianthe_panganensis|EU544369|Nickrent_4889	Globimetula_dinklagei|EU544372|Nickrent_3087))	(Erianthemum_dregei|EU544371|Nickrent_2985	Oedina_pendens|EU544386|Nickrent_4329)))	((Helixanthera_cylindrica|EU544374|Nickrent_4037	(Oliverella_rubroviridis|EU544387|Nickrent_4330	(Englerina_ramulosa|EU544370|Nickrent_2984	Tapinanthus_constrictiflorus|EU544404|Nickrent_3088)))	Plicosepalus_sagittifolius|EU544393|Nickrent_2852)))	((Diplatia_furcata|EU544368|Nickrent_2824	Amyema_glabrum|EU544354|Nickrent_2794)	((Amyema_queenslandicum|EU544355|Nickrent_2788	Benthamina_alyxifolia|EU544359|Nickrent_4127)	Dactyliophora_novae_guineae|EU544363|Nickrent_4563)))	((Dendrophthoe_longituba|EU544366|Nickrent_4010	Dendrophthoe_curvata|EU544367|Nickrent_4012)	Helixanthera_coccinea|EU544373|Nickrent_4019))	(Baratranthus_axanthus|EU544357|Nickrent_4029	(Taxillus_chinensis|EU544405|Nickrent_4032	(Scurrula_ferruginea|EU544395|Nickrent_4008	(Scurrula_parasitica|EU544397|Nickrent_4004	Scurrula_pulverulenta|EU544396|Nickrent_4159)))))))	(Loranthus_odoratus|EU544381|Nickrent_4977	Loranthus_europaeus|EU544380|Nickrent_2849)))	Ligaria_cuneifolia|EF464477|Nickrent_4567))	((Tripodanthus_acutifolius|EU544406|Nickrent_2969	((Psittacanthus_calyculatus|EU544394|Nickrent_4043
(Peraxilla_tetrapetala|EU544390|Nickrent_2744	(((Decaisnina_triflora|EU544364|Nickrent_4491	Lepeostegeres_lancifolius|EU544379|Nickrent_4041)	(((Lepidaria_cf__forbesii|EU544378|Nickrent_4044	Macrosolen_cochinchinensis|EU544384|Nickrent_4038)	(Amylotheca_duthieana|EU544356|Nickrent_4022	(Notanthera_heterophylla|EF464478|Nickrent_4372	Loxanthera_speciosa|EU544382|Nickrent4026)))	Lysiana_filifolia|EU544383|Nickrent_4449))	((((Gaiadendron_punctatum|DQ790209|D__Nickrent_2729	(((Tristerix_corymbosus|EF464479|Nickrent_4572	Tupeia_antarctica|DQ790208|D__Nickrent_2742)	(((Baratranthus_axanthus|EU544357|Nickrent_4029	(Sogerianthe_sessiflora|EU544400|Nickrent_4467	((Amyema_glabrum|EU544354|Nickrent_2794	Diplatia_furcata|EU544368|Nickrent_2824)	((Amyema_queenslandicum|EU544355|Nickrent_2788	Benthamina_alyxifolia|EU544359|Nickrent_4127)	Dactyliophora_novae_guineae|EU544363|Nickrent_4563))))	((((Plicosepalus_sagittifolius|EU544393|Nickrent_2852	(((Dendrophthoe_longituba|EU544366|Nickrent_4010	Dendrophthoe_curvata|EU544367|Nickrent_4012)	(Scurrula_parasitica|EU544397|Nickrent_4004	Scurrula_pulverulenta|EU544396|Nickrent_4159))	Helixanthera_coccinea|EU544373|Nickrent_4019))	(((Vanwykia_remota|EU544407|Nickrent_4331	Socratina_bemarivensis|EU544399|Nickrent_4179)	(((Phragmanthera_crassicaulis|EU544391|Phragmanthera_3037	(Moquiniella_rubra|DQ790207|D__Nickrent_3042	(Berhautia_senegalensis|EU544360|Nickrent_4576	(((Helicanthes_elastica|EU544375|Nickrent_4906	Actinanthella_menyharthii|EU544352|Nickrent_4375)	Agelanthus_sansibarensis|EU544353|Nickrent_2987)	Oncocalyx_sulfureus|EU544388|Nickrent_2850))))	Bakerella_sp_|EU544358|Nickrent_4161)	Septulina_glauca|EU544398|Nickrent_4089))	(((Emelianthe_panganensis|EU544369|Nickrent_4889	Globimetula_dinklagei|EU544372|Nickrent_3087)	(Erianthemum_dregei|EU544371|Nickrent_2985	Oedina_pendens|EU544386|Nickrent_4329))	(Helixanthera_cylindrica|EU544374|Nickrent_4037	(Oliverella_rubroviridis|EU544387|Nickrent_4330	(Englerina_ramulosa|EU544370|Nickrent_2984	Tapinanthus_constrictiflorus|EU544404|Nickrent_3088))))))	Scurrula_ferruginea|EU544395|Nickrent_4008)	Taxillus_chinensis|EU544405|Nickrent_4032))	(Ileostylus_micranthus|EU544376|Nickrent_2741	Muellerina_eucalyptoides|EU544385|Nickrent_4310)))	((Loranthus_odoratus|EU544381|Nickrent_4977	Loranthus_europaeus|EU544380|Nickrent_2849)
(Peraxilla_tetrapetala|EU544390|Nickrent_2744	((((Lepidaria_cf__forbesii|EU544378|Nickrent_4044	Macrosolen_cochinchinensis|EU544384|Nickrent_4038)	(Amylotheca_duthieana|EU544356|Nickrent_4022	Loxanthera_speciosa|EU544382|Nickrent4026))	(Lysiana_filifolia|EU544383|Nickrent_4449	(Decaisnina_triflora|EU544364|Nickrent_4491	Lepeostegeres_lancifolius|EU544379|Nickrent_4041)))	(((Spragueanella_rhamnifolia|EU544401|Nickrent_4674	Ixocactus_sp_|EU544377|Nickrent_4332)	Notanthera_heterophylla|EF464478|Nickrent_4372)	((Atkinsonia_ligustrina|EF464475|Nickrent_4344	((Gaiadendron_punctatum|DQ790209|D__Nickrent_2729	(Tupeia_antarctica|DQ790208|D__Nickrent_2742	((Nuytsia_floribunda|DQ790210|D__Nickrent_2747	Tristerix_corymbosus|EF464479|Nickrent_4572)	(((((Sogerianthe_sessiflora|EU544400|Nickrent_4467	(Amyema_glabrum|EU544354|Nickrent_2794	Diplatia_furcata|EU544368|Nickrent_2824))	((Amyema_queenslandicum|EU544355|Nickrent_2788	Benthamina_alyxifolia|EU544359|Nickrent_4127)	Dactyliophora_novae_guineae|EU544363|Nickrent_4563))	(Plicosepalus_sagittifolius|EU544393|Nickrent_2852	(((Oliverella_rubroviridis|EU544387|Nickrent_4330	(Englerina_ramulosa|EU544370|Nickrent_2984	Tapinanthus_constrictiflorus|EU544404|Nickrent_3088))	((Taxillus_chinensis|EU544405|Nickrent_4032	(Scurrula_ferruginea|EU544395|Nickrent_4008	(Scurrula_parasitica|EU544397|Nickrent_4004	Scurrula_pulverulenta|EU544396|Nickrent_4159)))	Helixanthera_coccinea|EU544373|Nickrent_4019))	(((((Dendrophthoe_longituba|EU544366|Nickrent_4010	Dendrophthoe_curvata|EU544367|Nickrent_4012)	(Helixanthera_cylindrica|EU544374|Nickrent_4037	Socratina_bemarivensis|EU544399|Nickrent_4179))	((((((Helicanthes_elastica|EU544375|Nickrent_4906	Actinanthella_menyharthii|EU544352|Nickrent_4375)	Agelanthus_sansibarensis|EU544353|Nickrent_2987)	(Oncocalyx_sulfureus|EU544388|Nickrent_2850	Berhautia_senegalensis|EU544360|Nickrent_4576))	Phragmanthera_crassicaulis|EU544391|Phragmanthera_3037)	Bakerella_sp_|EU544358|Nickrent_4161)	Moquiniella_rubra|DQ790207|D__Nickrent_3042))	((Emelianthe_panganensis|EU544369|Nickrent_4889	Globimetula_dinklagei|EU544372|Nickrent_3087)	(Erianthemum_dregei|EU544371|Nickrent_2985	Oedina_pendens|EU544386|Nickrent_4329)))	(Septulina_glauca|EU544398|Nickrent_4089	Vanwykia_remota|EU544407|Nickrent_4331)))))	Baratranthus_axanthus|EU544357|Nickrent_4029)
(Peraxilla_tetrapetala|EU544390|Nickrent_2744	(((Lysiana_filifolia|EU544383|Nickrent_4449	Decaisnina_triflora|EU544364|Nickrent_4491)	((Lepeostegeres_lancifolius|EU544379|Nickrent_4041	(Lepidaria_cf__forbesii|EU544378|Nickrent_4044	Macrosolen_cochinchinensis|EU544384|Nickrent_4038))	(Amylotheca_duthieana|EU544356|Nickrent_4022	Loxanthera_speciosa|EU544382|Nickrent4026)))	(Notanthera_heterophylla|EF464478|Nickrent_4372	(((((Gaiadendron_punctatum|DQ790209|D__Nickrent_2729	(Nuytsia_floribunda|DQ790210|D__Nickrent_2747	Tristerix_corymbosus|EF464479|Nickrent_4572))	(Cladocolea_gracilis|EU544362|Nickrent_3066	((Phthirusa_pyrifolia|EU544392|Nickrent_2762	(Psittacanthus_calyculatus|EU544394|Nickrent_4043	(Oryctanthus_occidentalis|EU544389|Nickrent_2763	Dendropemon_bicolor|EU544365|Nickrent_2172)))	(Struthanthus_oerstedii|EU544402|Nickrent_2728	Struthanthus_woodsonii|EU544403|Nickrent_2761))))	Tripodanthus_acutifolius|EU544406|Nickrent_2969)	((((Spragueanella_rhamnifolia|EU544401|Nickrent_4674	Ixocactus_sp_|EU544377|Nickrent_4332)	Desmaria_mutabilis|EF464476|Nickrent_4510A)	Ligaria_cuneifolia|EF464477|Nickrent_4567)	Tupeia_antarctica|DQ790208|D__Nickrent_2742))	(((Cecarria_obtusifolia|EU544361|Nickrent_4562	(((Diplatia_furcata|EU544368|Nickrent_2824	Amyema_glabrum|EU544354|Nickrent_2794)	(((((Emelianthe_panganensis|EU544369|Nickrent_4889	Globimetula_dinklagei|EU544372|Nickrent_3087)	((Erianthemum_dregei|EU544371|Nickrent_2985	Oedina_pendens|EU544386|Nickrent_4329)	(Septulina_glauca|EU544398|Nickrent_4089	(((Helixanthera_coccinea|EU544373|Nickrent_4019	((Actinanthella_menyharthii|EU544352|Nickrent_4375	Agelanthus_sansibarensis|EU544353|Nickrent_2987)	(Oncocalyx_sulfureus|EU544388|Nickrent_2850	Berhautia_senegalensis|EU544360|Nickrent_4576)))	Bakerella_sp_|EU544358|Nickrent_4161)	(Phragmanthera_crassicaulis|EU544391|Phragmanthera_3037	(Helicanthes_elastica|EU544375|Nickrent_4906	Moquiniella_rubra|DQ790207|D__Nickrent_3042))))))	((Vanwykia_remota|EU544407|Nickrent_4331	(Sogerianthe_sessiflora|EU544400|Nickrent_4467	(((Scurrula_parasitica|EU544397|Nickrent_4004	Scurrula_pulverulenta|EU544396|Nickrent_4159)	Scurrula_ferruginea|EU544395|Nickrent_4008)	Taxillus_chinensis|EU544405|Nickrent_4032)))	((Dendrophthoe_longituba|EU544366|Nickrent_4010	Dendrophthoe_curvata|EU544367|Nickrent_4012)
(Peraxilla_tetrapetala|EU544390|Nickrent_2744	((Lysiana_filifolia|EU544383|Nickrent_4449	((Decaisnina_triflora|EU544364|Nickrent_4491	Lepeostegeres_lancifolius|EU544379|Nickrent_4041)	((Macrosolen_cochinchinensis|EU544384|Nickrent_4038	Lepidaria_cf__forbesii|EU544378|Nickrent_4044)	(Amylotheca_duthieana|EU544356|Nickrent_4022	Loxanthera_speciosa|EU544382|Nickrent4026))))	(Notanthera_heterophylla|EF464478|Nickrent_4372	(((((Tupeia_antarctica|DQ790208|D__Nickrent_2742	(Nuytsia_floribunda|DQ790210|D__Nickrent_2747	Tristerix_corymbosus|EF464479|Nickrent_4572))	(Cecarria_obtusifolia|EU544361|Nickrent_4562	(((((Scurrula_ferruginea|EU544395|Nickrent_4008	(Scurrula_parasitica|EU544397|Nickrent_4004	Scurrula_pulverulenta|EU544396|Nickrent_4159))	(Helixanthera_coccinea|EU544373|Nickrent_4019	Taxillus_chinensis|EU544405|Nickrent_4032))	(Vanwykia_remota|EU544407|Nickrent_4331	(((Oliverella_rubroviridis|EU544387|Nickrent_4330	(Englerina_ramulosa|EU544370|Nickrent_2984	Tapinanthus_constrictiflorus|EU544404|Nickrent_3088))	Plicosepalus_sagittifolius|EU544393|Nickrent_2852)	((Sogerianthe_sessiflora|EU544400|Nickrent_4467	((Dendrophthoe_longituba|EU544366|Nickrent_4010	Dendrophthoe_curvata|EU544367|Nickrent_4012)	(Helixanthera_cylindrica|EU544374|Nickrent_4037	Socratina_bemarivensis|EU544399|Nickrent_4179)))	(((Emelianthe_panganensis|EU544369|Nickrent_4889	Globimetula_dinklagei|EU544372|Nickrent_3087)	(Erianthemum_dregei|EU544371|Nickrent_2985	Oedina_pendens|EU544386|Nickrent_4329))	(((Helicanthes_elastica|EU544375|Nickrent_4906	Moquiniella_rubra|DQ790207|D__Nickrent_3042)	Septulina_glauca|EU544398|Nickrent_4089)	((Phragmanthera_crassicaulis|EU544391|Phragmanthera_3037	((Berhautia_senegalensis|EU544360|Nickrent_4576	Actinanthella_menyharthii|EU544352|Nickrent_4375)	(Oncocalyx_sulfureus|EU544388|Nickrent_2850	Agelanthus_sansibarensis|EU544353|Nickrent_2987)))	Bakerella_sp_|EU544358|Nickrent_4161)))))))	(Baratranthus_axanthus|EU544357|Nickrent_4029	((Dactyliophora_novae_guineae|EU544363|Nickrent_4563	(Amyema_queenslandicum|EU544355|Nickrent_2788	Benthamina_alyxifolia|EU544359|Nickrent_4127))	(Diplatia_furcata|EU544368|Nickrent_2824	Amyema_glabrum|EU544354|Nickrent_2794))))	((Loranthus_odoratus|EU544381|Nickrent_4977	Loranthus_europaeus|EU544380|Nickrent_2849)	(Ileostylus_micranthus|EU544376|Nickrent_2741
((Spragueanella_rhamnifolia|EU544401|Nickrent_4674	Ixocactus_sp_|EU544377|Nickrent_4332)	((((((((Tupeia_antarctica|DQ790208|D__Nickrent_2742	Desmaria_mutabilis|EF464476|Nickrent_4510A)	(Psittacanthus_calyculatus|EU544394|Nickrent_4043	Tripodanthus_acutifolius|EU544406|Nickrent_2969))	(Cladocolea_gracilis|EU544362|Nickrent_3066	((Phthirusa_pyrifolia|EU544392|Nickrent_2762	(Oryctanthus_occidentalis|EU544389|Nickrent_2763	Dendropemon_bicolor|EU544365|Nickrent_2172))	(Struthanthus_oerstedii|EU544402|Nickrent_2728	Struthanthus_woodsonii|EU544403|Nickrent_2761))))	((Ligaria_cuneifolia|EF464477|Nickrent_4567	((Cecarria_obtusifolia|EU544361|Nickrent_4562	(Loranthus_odoratus|EU544381|Nickrent_4977	Loranthus_europaeus|EU544380|Nickrent_2849))	((Ileostylus_micranthus|EU544376|Nickrent_2741	Muellerina_eucalyptoides|EU544385|Nickrent_4310)	(Baratranthus_axanthus|EU544357|Nickrent_4029	(((Amyema_queenslandicum|EU544355|Nickrent_2788	(Benthamina_alyxifolia|EU544359|Nickrent_4127	Dactyliophora_novae_guineae|EU544363|Nickrent_4563))	(Sogerianthe_sessiflora|EU544400|Nickrent_4467	(Amyema_glabrum|EU544354|Nickrent_2794	Diplatia_furcata|EU544368|Nickrent_2824)))	((((Scurrula_ferruginea|EU544395|Nickrent_4008	(((Scurrula_parasitica|EU544397|Nickrent_4004	Scurrula_pulverulenta|EU544396|Nickrent_4159)	(Oliverella_rubroviridis|EU544387|Nickrent_4330	(Englerina_ramulosa|EU544370|Nickrent_2984	Tapinanthus_constrictiflorus|EU544404|Nickrent_3088)))	Helixanthera_coccinea|EU544373|Nickrent_4019))	Taxillus_chinensis|EU544405|Nickrent_4032)	((((Emelianthe_panganensis|EU544369|Nickrent_4889	(Erianthemum_dregei|EU544371|Nickrent_2985	Oedina_pendens|EU544386|Nickrent_4329))	(Septulina_glauca|EU544398|Nickrent_4089	(((Phragmanthera_crassicaulis|EU544391|Phragmanthera_3037	((Oncocalyx_sulfureus|EU544388|Nickrent_2850	Berhautia_senegalensis|EU544360|Nickrent_4576)	((Helicanthes_elastica|EU544375|Nickrent_4906	Actinanthella_menyharthii|EU544352|Nickrent_4375)	(Helixanthera_cylindrica|EU544374|Nickrent_4037	Agelanthus_sansibarensis|EU544353|Nickrent_2987))))	Bakerella_sp_|EU544358|Nickrent_4161)	Moquiniella_rubra|DQ790207|D__Nickrent_3042)))	(((Dendrophthoe_curvata|EU544367|Nickrent_4012	Globimetula_dinklagei|EU544372|Nickrent_3087)	Dendrophthoe_longituba|EU544366|Nickrent_4010)	Socratina_bemarivensis|EU544399|Nickrent_4179))
(((((Cecarria_obtusifolia|EU544361|Nickrent_4562	(Loranthus_odoratus|EU544381|Nickrent_4977	Loranthus_europaeus|EU544380|Nickrent_2849))	((Ileostylus_micranthus|EU544376|Nickrent_2741	Muellerina_eucalyptoides|EU544385|Nickrent_4310)	((Tupeia_antarctica|DQ790208|D__Nickrent_2742	((Tristerix_corymbosus|EF464479|Nickrent_4572	Nuytsia_floribunda|DQ790210|D__Nickrent_2747)	Gaiadendron_punctatum|DQ790209|D__Nickrent_2729))	((Baratranthus_axanthus|EU544357|Nickrent_4029	((Amyema_queenslandicum|EU544355|Nickrent_2788	(Benthamina_alyxifolia|EU544359|Nickrent_4127	Dactyliophora_novae_guineae|EU544363|Nickrent_4563))	(Sogerianthe_sessiflora|EU544400|Nickrent_4467	(Amyema_glabrum|EU544354|Nickrent_2794	Diplatia_furcata|EU544368|Nickrent_2824))))	(((Scurrula_ferruginea|EU544395|Nickrent_4008	(Scurrula_pulverulenta|EU544396|Nickrent_4159	((Oliverella_rubroviridis|EU544387|Nickrent_4330	(Englerina_ramulosa|EU544370|Nickrent_2984	Tapinanthus_constrictiflorus|EU544404|Nickrent_3088))	Scurrula_parasitica|EU544397|Nickrent_4004)))	Taxillus_chinensis|EU544405|Nickrent_4032)	((Plicosepalus_sagittifolius|EU544393|Nickrent_2852	((((Socratina_bemarivensis|EU544399|Nickrent_4179	((((Oncocalyx_sulfureus|EU544388|Nickrent_2850	Berhautia_senegalensis|EU544360|Nickrent_4576)	((Helicanthes_elastica|EU544375|Nickrent_4906	Actinanthella_menyharthii|EU544352|Nickrent_4375)	Agelanthus_sansibarensis|EU544353|Nickrent_2987))	(Helixanthera_cylindrica|EU544374|Nickrent_4037	Bakerella_sp_|EU544358|Nickrent_4161))	Phragmanthera_crassicaulis|EU544391|Phragmanthera_3037))	((Emelianthe_panganensis|EU544369|Nickrent_4889	Globimetula_dinklagei|EU544372|Nickrent_3087)	((Erianthemum_dregei|EU544371|Nickrent_2985	Oedina_pendens|EU544386|Nickrent_4329)	Moquiniella_rubra|DQ790207|D__Nickrent_3042)))	Septulina_glauca|EU544398|Nickrent_4089)	Vanwykia_remota|EU544407|Nickrent_4331))	(Helixanthera_coccinea|EU544373|Nickrent_4019	(Dendrophthoe_longituba|EU544366|Nickrent_4010	Dendrophthoe_curvata|EU544367|Nickrent_4012))))))))	(((Spragueanella_rhamnifolia|EU544401|Nickrent_4674	Ixocactus_sp_|EU544377|Nickrent_4332)	Atkinsonia_ligustrina|EF464475|Nickrent_4344)	((Ligaria_cuneifolia|EF464477|Nickrent_4567	Desmaria_mutabilis|EF464476|Nickrent_4510A)	(Tripodanthus_acutifolius|EU544406|Nickrent_2969	(Psittacanthus_calyculatus|EU544394|Nickrent_4043
(Peraxilla_tetrapetala|EU544390|Nickrent_2744	(Notanthera_heterophylla|EF464478|Nickrent_4372	((((Cecarria_obtusifolia|EU544361|Nickrent_4562	(Loranthus_odoratus|EU544381|Nickrent_4977	Loranthus_europaeus|EU544380|Nickrent_2849))	(((Baratranthus_axanthus|EU544357|Nickrent_4029	((Amyema_queenslandicum|EU544355|Nickrent_2788	(Benthamina_alyxifolia|EU544359|Nickrent_4127	Dactyliophora_novae_guineae|EU544363|Nickrent_4563))	(Sogerianthe_sessiflora|EU544400|Nickrent_4467	(Amyema_glabrum|EU544354|Nickrent_2794	Diplatia_furcata|EU544368|Nickrent_2824))))	(Taxillus_chinensis|EU544405|Nickrent_4032	(Helixanthera_coccinea|EU544373|Nickrent_4019	(((Scurrula_ferruginea|EU544395|Nickrent_4008	(Scurrula_pulverulenta|EU544396|Nickrent_4159	((Oliverella_rubroviridis|EU544387|Nickrent_4330	(Englerina_ramulosa|EU544370|Nickrent_2984	Tapinanthus_constrictiflorus|EU544404|Nickrent_3088))	Scurrula_parasitica|EU544397|Nickrent_4004)))	(Dendrophthoe_longituba|EU544366|Nickrent_4010	Dendrophthoe_curvata|EU544367|Nickrent_4012))	(Vanwykia_remota|EU544407|Nickrent_4331	(Plicosepalus_sagittifolius|EU544393|Nickrent_2852	(((Socratina_bemarivensis|EU544399|Nickrent_4179	(((((Oncocalyx_sulfureus|EU544388|Nickrent_2850	Berhautia_senegalensis|EU544360|Nickrent_4576)	(Actinanthella_menyharthii|EU544352|Nickrent_4375	Agelanthus_sansibarensis|EU544353|Nickrent_2987))	Bakerella_sp_|EU544358|Nickrent_4161)	Phragmanthera_crassicaulis|EU544391|Phragmanthera_3037)	Helixanthera_cylindrica|EU544374|Nickrent_4037))	((Emelianthe_panganensis|EU544369|Nickrent_4889	Globimetula_dinklagei|EU544372|Nickrent_3087)	((Erianthemum_dregei|EU544371|Nickrent_2985	Oedina_pendens|EU544386|Nickrent_4329)	(Helicanthes_elastica|EU544375|Nickrent_4906	Moquiniella_rubra|DQ790207|D__Nickrent_3042))))	Septulina_glauca|EU544398|Nickrent_4089)))))))	(Ileostylus_micranthus|EU544376|Nickrent_2741	Muellerina_eucalyptoides|EU544385|Nickrent_4310)))	(((Spragueanella_rhamnifolia|EU544401|Nickrent_4674	Ixocactus_sp_|EU544377|Nickrent_4332)	Atkinsonia_ligustrina|EF464475|Nickrent_4344)	(((Tupeia_antarctica|DQ790208|D__Nickrent_2742	(Ligaria_cuneifolia|EF464477|Nickrent_4567	Desmaria_mutabilis|EF464476|Nickrent_4510A))	Tripodanthus_acutifolius|EU544406|Nickrent_2969)	((Phthirusa_pyrifolia|EU544392|Nickrent_2762	(Psittacanthus_calyculatus|EU544394|Nickrent_4043
(Peraxilla_tetrapetala|EU544390|Nickrent_2744	((((Notanthera_heterophylla|EF464478|Nickrent_4372	((Lysiana_filifolia|EU544383|Nickrent_4449	Macrosolen_cochinchinensis|EU544384|Nickrent_4038)	(((Amylotheca_duthieana|EU544356|Nickrent_4022	(Decaisnina_triflora|EU544364|Nickrent_4491	Lepeostegeres_lancifolius|EU544379|Nickrent_4041))	Lepidaria_cf__forbesii|EU544378|Nickrent_4044)	Loxanthera_speciosa|EU544382|Nickrent4026)))	(((Atkinsonia_ligustrina|EF464475|Nickrent_4344	((Cecarria_obtusifolia|EU544361|Nickrent_4562	(Loranthus_odoratus|EU544381|Nickrent_4977	Loranthus_europaeus|EU544380|Nickrent_2849))	(((Helixanthera_cylindrica|EU544374|Nickrent_4037	(Baratranthus_axanthus|EU544357|Nickrent_4029	((Amyema_queenslandicum|EU544355|Nickrent_2788	(Benthamina_alyxifolia|EU544359|Nickrent_4127	Dactyliophora_novae_guineae|EU544363|Nickrent_4563))	(Sogerianthe_sessiflora|EU544400|Nickrent_4467	(Amyema_glabrum|EU544354|Nickrent_2794	Diplatia_furcata|EU544368|Nickrent_2824)))))	(Taxillus_chinensis|EU544405|Nickrent_4032	(((Scurrula_pulverulenta|EU544396|Nickrent_4159	(Scurrula_ferruginea|EU544395|Nickrent_4008	(Scurrula_parasitica|EU544397|Nickrent_4004	(Plicosepalus_sagittifolius|EU544393|Nickrent_2852	(Helixanthera_coccinea|EU544373|Nickrent_4019	(Dendrophthoe_longituba|EU544366|Nickrent_4010	Dendrophthoe_curvata|EU544367|Nickrent_4012))))))	(Oliverella_rubroviridis|EU544387|Nickrent_4330	(Englerina_ramulosa|EU544370|Nickrent_2984	Tapinanthus_constrictiflorus|EU544404|Nickrent_3088)))	(Vanwykia_remota|EU544407|Nickrent_4331	(((Moquiniella_rubra|DQ790207|D__Nickrent_3042	(((Oncocalyx_sulfureus|EU544388|Nickrent_2850	(Helicanthes_elastica|EU544375|Nickrent_4906	Berhautia_senegalensis|EU544360|Nickrent_4576))	(Actinanthella_menyharthii|EU544352|Nickrent_4375	Agelanthus_sansibarensis|EU544353|Nickrent_2987))	Bakerella_sp_|EU544358|Nickrent_4161))	(Septulina_glauca|EU544398|Nickrent_4089	Phragmanthera_crassicaulis|EU544391|Phragmanthera_3037))	((Emelianthe_panganensis|EU544369|Nickrent_4889	(Globimetula_dinklagei|EU544372|Nickrent_3087	Socratina_bemarivensis|EU544399|Nickrent_4179))	(Erianthemum_dregei|EU544371|Nickrent_2985	Oedina_pendens|EU544386|Nickrent_4329)))))))	(Ileostylus_micranthus|EU544376|Nickrent_2741	Muellerina_eucalyptoides|EU544385|Nickrent_4310))))	(((((Tristerix_corymbosus|EF464479|Nickrent_4572
((((Decaisnina_triflora|EU544364|Nickrent_4491	Lepeostegeres_lancifolius|EU544379|Nickrent_4041)	((Macrosolen_cochinchinensis|EU544384|Nickrent_4038	Lepidaria_cf__forbesii|EU544378|Nickrent_4044)	(Amylotheca_duthieana|EU544356|Nickrent_4022	Loxanthera_speciosa|EU544382|Nickrent4026)))	Lysiana_filifolia|EU544383|Nickrent_4449)	(((Gaiadendron_punctatum|DQ790209|D__Nickrent_2729	(Nuytsia_floribunda|DQ790210|D__Nickrent_2747	Tristerix_corymbosus|EF464479|Nickrent_4572))	((((Tripodanthus_acutifolius|EU544406|Nickrent_2969	((Phthirusa_pyrifolia|EU544392|Nickrent_2762	(Psittacanthus_calyculatus|EU544394|Nickrent_4043	(Dendropemon_bicolor|EU544365|Nickrent_2172	Oryctanthus_occidentalis|EU544389|Nickrent_2763)))	(((Notanthera_heterophylla|EF464478|Nickrent_4372	Struthanthus_oerstedii|EU544402|Nickrent_2728)	Cladocolea_gracilis|EU544362|Nickrent_3066)	Struthanthus_woodsonii|EU544403|Nickrent_2761)))	(Tupeia_antarctica|DQ790208|D__Nickrent_2742	(Ligaria_cuneifolia|EF464477|Nickrent_4567	((Ixocactus_sp_|EU544377|Nickrent_4332	Spragueanella_rhamnifolia|EU544401|Nickrent_4674)	(Helicanthes_elastica|EU544375|Nickrent_4906	Desmaria_mutabilis|EF464476|Nickrent_4510A)))))	((Ileostylus_micranthus|EU544376|Nickrent_2741	((((((((Emelianthe_panganensis|EU544369|Nickrent_4889	Globimetula_dinklagei|EU544372|Nickrent_3087)	((Erianthemum_dregei|EU544371|Nickrent_2985	Oedina_pendens|EU544386|Nickrent_4329)	Moquiniella_rubra|DQ790207|D__Nickrent_3042))	(((Phragmanthera_crassicaulis|EU544391|Phragmanthera_3037	((Oncocalyx_sulfureus|EU544388|Nickrent_2850	Berhautia_senegalensis|EU544360|Nickrent_4576)	(Agelanthus_sansibarensis|EU544353|Nickrent_2987	Actinanthella_menyharthii|EU544352|Nickrent_4375)))	Bakerella_sp_|EU544358|Nickrent_4161)	Socratina_bemarivensis|EU544399|Nickrent_4179))	((Helixanthera_cylindrica|EU544374|Nickrent_4037	((Oliverella_rubroviridis|EU544387|Nickrent_4330	(Tapinanthus_constrictiflorus|EU544404|Nickrent_3088	Englerina_ramulosa|EU544370|Nickrent_2984))	(Baratranthus_axanthus|EU544357|Nickrent_4029	Septulina_glauca|EU544398|Nickrent_4089)))	Vanwykia_remota|EU544407|Nickrent_4331))	Plicosepalus_sagittifolius|EU544393|Nickrent_2852)	((Helixanthera_coccinea|EU544373|Nickrent_4019	(Dendrophthoe_curvata|EU544367|Nickrent_4012	Dendrophthoe_longituba|EU544366|Nickrent_4010))	((Scurrula_ferruginea|EU544395|Nickrent_4008
(((Ixocactus_sp_|EU544377|Nickrent_4332	Spragueanella_rhamnifolia|EU544401|Nickrent_4674)	((Gaiadendron_punctatum|DQ790209|D__Nickrent_2729	((((((Vanwykia_remota|EU544407|Nickrent_4331	(((Plicosepalus_sagittifolius|EU544393|Nickrent_2852	(Oliverella_rubroviridis|EU544387|Nickrent_4330	(Tapinanthus_constrictiflorus|EU544404|Nickrent_3088	Englerina_ramulosa|EU544370|Nickrent_2984)))	((Dendrophthoe_curvata|EU544367|Nickrent_4012	Dendrophthoe_longituba|EU544366|Nickrent_4010)	(((Septulina_glauca|EU544398|Nickrent_4089	(Emelianthe_panganensis|EU544369|Nickrent_4889	Globimetula_dinklagei|EU544372|Nickrent_3087))	((Erianthemum_dregei|EU544371|Nickrent_2985	Oedina_pendens|EU544386|Nickrent_4329)	Moquiniella_rubra|DQ790207|D__Nickrent_3042))	(((Phragmanthera_crassicaulis|EU544391|Phragmanthera_3037	(Berhautia_senegalensis|EU544360|Nickrent_4576	(Actinanthella_menyharthii|EU544352|Nickrent_4375	(Agelanthus_sansibarensis|EU544353|Nickrent_2987	Oncocalyx_sulfureus|EU544388|Nickrent_2850))))	Bakerella_sp_|EU544358|Nickrent_4161)	Socratina_bemarivensis|EU544399|Nickrent_4179))))	(Taxillus_chinensis|EU544405|Nickrent_4032	(Helixanthera_coccinea|EU544373|Nickrent_4019	(Scurrula_ferruginea|EU544395|Nickrent_4008	(Scurrula_parasitica|EU544397|Nickrent_4004	Scurrula_pulverulenta|EU544396|Nickrent_4159))))))	(((Baratranthus_axanthus|EU544357|Nickrent_4029	(Amyema_queenslandicum|EU544355|Nickrent_2788	((Benthamina_alyxifolia|EU544359|Nickrent_4127	Dactyliophora_novae_guineae|EU544363|Nickrent_4563)	Sogerianthe_sessiflora|EU544400|Nickrent_4467)))	(Diplatia_furcata|EU544368|Nickrent_2824	Amyema_glabrum|EU544354|Nickrent_2794))	Helixanthera_cylindrica|EU544374|Nickrent_4037))	(Muellerina_eucalyptoides|EU544385|Nickrent_4310	Ileostylus_micranthus|EU544376|Nickrent_2741))	(Cecarria_obtusifolia|EU544361|Nickrent_4562	(Loranthus_europaeus|EU544380|Nickrent_2849	Loranthus_odoratus|EU544381|Nickrent_4977)))	Tupeia_antarctica|DQ790208|D__Nickrent_2742)	(Nuytsia_floribunda|DQ790210|D__Nickrent_2747	Tristerix_corymbosus|EF464479|Nickrent_4572)))	((Ligaria_cuneifolia|EF464477|Nickrent_4567	Atkinsonia_ligustrina|EF464475|Nickrent_4344)	(Desmaria_mutabilis|EF464476|Nickrent_4510A	(Tripodanthus_acutifolius|EU544406|Nickrent_2969	(((Helicanthes_elastica|EU544375|Nickrent_4906	Phthirusa_pyrifolia|EU544392|Nickrent_2762)
(((((((((Amyema_queenslandicum|EU544355|Nickrent_2788	Benthamina_alyxifolia|EU544359|Nickrent_4127)	Dactyliophora_novae_guineae|EU544363|Nickrent_4563)	(Sogerianthe_sessiflora|EU544400|Nickrent_4467	(Diplatia_furcata|EU544368|Nickrent_2824	Amyema_glabrum|EU544354|Nickrent_2794)))	Baratranthus_axanthus|EU544357|Nickrent_4029)	((((Oliverella_rubroviridis|EU544387|Nickrent_4330	(Tapinanthus_constrictiflorus|EU544404|Nickrent_3088	Englerina_ramulosa|EU544370|Nickrent_2984))	(Dendrophthoe_curvata|EU544367|Nickrent_4012	(Helixanthera_coccinea|EU544373|Nickrent_4019	Dendrophthoe_longituba|EU544366|Nickrent_4010)))	(Septulina_glauca|EU544398|Nickrent_4089	(((Erianthemum_dregei|EU544371|Nickrent_2985	Oedina_pendens|EU544386|Nickrent_4329)	(Emelianthe_panganensis|EU544369|Nickrent_4889	((Plicosepalus_sagittifolius|EU544393|Nickrent_2852	Socratina_bemarivensis|EU544399|Nickrent_4179)	(Moquiniella_rubra|DQ790207|D__Nickrent_3042	Globimetula_dinklagei|EU544372|Nickrent_3087))))	(Phragmanthera_crassicaulis|EU544391|Phragmanthera_3037	((Berhautia_senegalensis|EU544360|Nickrent_4576	(Oncocalyx_sulfureus|EU544388|Nickrent_2850	(Actinanthella_menyharthii|EU544352|Nickrent_4375	Agelanthus_sansibarensis|EU544353|Nickrent_2987)))	Bakerella_sp_|EU544358|Nickrent_4161)))))	(((Taxillus_chinensis|EU544405|Nickrent_4032	Scurrula_pulverulenta|EU544396|Nickrent_4159)	Helixanthera_cylindrica|EU544374|Nickrent_4037)	(Scurrula_ferruginea|EU544395|Nickrent_4008	(Vanwykia_remota|EU544407|Nickrent_4331	Scurrula_parasitica|EU544397|Nickrent_4004)))))	(Cecarria_obtusifolia|EU544361|Nickrent_4562	((Muellerina_eucalyptoides|EU544385|Nickrent_4310	Ileostylus_micranthus|EU544376|Nickrent_2741)	((Loranthus_europaeus|EU544380|Nickrent_2849	Loranthus_odoratus|EU544381|Nickrent_4977)	(Helicanthes_elastica|EU544375|Nickrent_4906	Ligaria_cuneifolia|EF464477|Nickrent_4567)))))	(Ixocactus_sp_|EU544377|Nickrent_4332	Atkinsonia_ligustrina|EF464475|Nickrent_4344))	(Desmaria_mutabilis|EF464476|Nickrent_4510A	(((Struthanthus_woodsonii|EU544403|Nickrent_2761	((Phthirusa_pyrifolia|EU544392|Nickrent_2762	(Dendropemon_bicolor|EU544365|Nickrent_2172	Oryctanthus_occidentalis|EU544389|Nickrent_2763))	((Notanthera_heterophylla|EF464478|Nickrent_4372	Struthanthus_oerstedii|EU544402|Nickrent_2728)	Cladocolea_gracilis|EU544362|Nickrent_3066)))
((((Spragueanella_rhamnifolia|EU544401|Nickrent_4674	Ixocactus_sp_|EU544377|Nickrent_4332)	(Nuytsia_floribunda|DQ790210|D__Nickrent_2747	((((Amylotheca_duthieana|EU544356|Nickrent_4022	Loxanthera_speciosa|EU544382|Nickrent4026)	(Lepidaria_cf__forbesii|EU544378|Nickrent_4044	Macrosolen_cochinchinensis|EU544384|Nickrent_4038))	(Decaisnina_triflora|EU544364|Nickrent_4491	Lepeostegeres_lancifolius|EU544379|Nickrent_4041))	Lysiana_filifolia|EU544383|Nickrent_4449)))	Peraxilla_tetrapetala|EU544390|Nickrent_2744)	((Desmaria_mutabilis|EF464476|Nickrent_4510A	(((((Helicanthes_elastica|EU544375|Nickrent_4906	Phthirusa_pyrifolia|EU544392|Nickrent_2762)	Psittacanthus_calyculatus|EU544394|Nickrent_4043)	((Atkinsonia_ligustrina|EF464475|Nickrent_4344	((Gaiadendron_punctatum|DQ790209|D__Nickrent_2729	(Notanthera_heterophylla|EF464478|Nickrent_4372	Struthanthus_oerstedii|EU544402|Nickrent_2728))	Cladocolea_gracilis|EU544362|Nickrent_3066))	Struthanthus_woodsonii|EU544403|Nickrent_2761))	(Dendropemon_bicolor|EU544365|Nickrent_2172	Oryctanthus_occidentalis|EU544389|Nickrent_2763))	Tripodanthus_acutifolius|EU544406|Nickrent_2969))	((Tupeia_antarctica|DQ790208|D__Nickrent_2742	Tristerix_corymbosus|EF464479|Nickrent_4572)	(Cecarria_obtusifolia|EU544361|Nickrent_4562	(((((Plicosepalus_sagittifolius|EU544393|Nickrent_2852	Helixanthera_coccinea|EU544373|Nickrent_4019)	((Erianthemum_dregei|EU544371|Nickrent_2985	Oedina_pendens|EU544386|Nickrent_4329)	((Septulina_glauca|EU544398|Nickrent_4089	(Emelianthe_panganensis|EU544369|Nickrent_4889	Globimetula_dinklagei|EU544372|Nickrent_3087))	(Moquiniella_rubra|DQ790207|D__Nickrent_3042	(Bakerella_sp_|EU544358|Nickrent_4161	(Phragmanthera_crassicaulis|EU544391|Phragmanthera_3037	(Socratina_bemarivensis|EU544399|Nickrent_4179	(Oncocalyx_sulfureus|EU544388|Nickrent_2850	((Actinanthella_menyharthii|EU544352|Nickrent_4375	Agelanthus_sansibarensis|EU544353|Nickrent_2987)	Berhautia_senegalensis|EU544360|Nickrent_4576)))))))))	((Oliverella_rubroviridis|EU544387|Nickrent_4330	(Tapinanthus_constrictiflorus|EU544404|Nickrent_3088	Englerina_ramulosa|EU544370|Nickrent_2984))	((((Amyema_queenslandicum|EU544355|Nickrent_2788	Benthamina_alyxifolia|EU544359|Nickrent_4127)	Dactyliophora_novae_guineae|EU544363|Nickrent_4563)	((Sogerianthe_sessiflora|EU544400|Nickrent_4467	(Diplatia_furcata|EU544368|Nickrent_2824
(((((Psittacanthus_calyculatus|EU544394|Nickrent_4043	((Ligaria_cuneifolia|EF464477|Nickrent_4567	Desmaria_mutabilis|EF464476|Nickrent_4510A)	((((Helicanthes_elastica|EU544375|Nickrent_4906	Phthirusa_pyrifolia|EU544392|Nickrent_2762)	(Dendropemon_bicolor|EU544365|Nickrent_2172	Oryctanthus_occidentalis|EU544389|Nickrent_2763))	(Struthanthus_oerstedii|EU544402|Nickrent_2728	Struthanthus_woodsonii|EU544403|Nickrent_2761))	Cladocolea_gracilis|EU544362|Nickrent_3066)))	Tripodanthus_acutifolius|EU544406|Nickrent_2969)	(Gaiadendron_punctatum|DQ790209|D__Nickrent_2729	((Tupeia_antarctica|DQ790208|D__Nickrent_2742	Tristerix_corymbosus|EF464479|Nickrent_4572)	(((((((Helixanthera_coccinea|EU544373|Nickrent_4019	(Dendrophthoe_curvata|EU544367|Nickrent_4012	Dendrophthoe_longituba|EU544366|Nickrent_4010))	(((Plicosepalus_sagittifolius|EU544393|Nickrent_2852	(Tapinanthus_constrictiflorus|EU544404|Nickrent_3088	(Englerina_ramulosa|EU544370|Nickrent_2984	Oliverella_rubroviridis|EU544387|Nickrent_4330)))	(((Septulina_glauca|EU544398|Nickrent_4089	(Phragmanthera_crassicaulis|EU544391|Phragmanthera_3037	(Bakerella_sp_|EU544358|Nickrent_4161	(((Agelanthus_sansibarensis|EU544353|Nickrent_2987	Oncocalyx_sulfureus|EU544388|Nickrent_2850)	Actinanthella_menyharthii|EU544352|Nickrent_4375)	Berhautia_senegalensis|EU544360|Nickrent_4576))))	Socratina_bemarivensis|EU544399|Nickrent_4179)	((Emelianthe_panganensis|EU544369|Nickrent_4889	Globimetula_dinklagei|EU544372|Nickrent_3087)	(Erianthemum_dregei|EU544371|Nickrent_2985	(Moquiniella_rubra|DQ790207|D__Nickrent_3042	Oedina_pendens|EU544386|Nickrent_4329)))))	Vanwykia_remota|EU544407|Nickrent_4331))	(Scurrula_ferruginea|EU544395|Nickrent_4008	(Scurrula_parasitica|EU544397|Nickrent_4004	Scurrula_pulverulenta|EU544396|Nickrent_4159)))	Taxillus_chinensis|EU544405|Nickrent_4032)	((((Helixanthera_cylindrica|EU544374|Nickrent_4037	Amyema_queenslandicum|EU544355|Nickrent_2788)	Benthamina_alyxifolia|EU544359|Nickrent_4127)	Dactyliophora_novae_guineae|EU544363|Nickrent_4563)	((Sogerianthe_sessiflora|EU544400|Nickrent_4467	(Diplatia_furcata|EU544368|Nickrent_2824	Amyema_glabrum|EU544354|Nickrent_2794))	Baratranthus_axanthus|EU544357|Nickrent_4029)))	(Muellerina_eucalyptoides|EU544385|Nickrent_4310	Ileostylus_micranthus|EU544376|Nickrent_2741))	((Cecarria_obtusifolia|EU544361|Nickrent_4562
((((Lepeostegeres_lancifolius|EU544379|Nickrent_4041	((Amylotheca_duthieana|EU544356|Nickrent_4022	Loxanthera_speciosa|EU544382|Nickrent4026)	(Lepidaria_cf__forbesii|EU544378|Nickrent_4044	Macrosolen_cochinchinensis|EU544384|Nickrent_4038)))	Nuytsia_floribunda|DQ790210|D__Nickrent_2747)	(Decaisnina_triflora|EU544364|Nickrent_4491	Lysiana_filifolia|EU544383|Nickrent_4449))	(Peraxilla_tetrapetala|EU544390|Nickrent_2744	((((((Phthirusa_pyrifolia|EU544392|Nickrent_2762	(Psittacanthus_calyculatus|EU544394|Nickrent_4043	(Dendropemon_bicolor|EU544365|Nickrent_2172	Oryctanthus_occidentalis|EU544389|Nickrent_2763)))	((Cladocolea_gracilis|EU544362|Nickrent_3066	Struthanthus_oerstedii|EU544402|Nickrent_2728)	Struthanthus_woodsonii|EU544403|Nickrent_2761))	Tripodanthus_acutifolius|EU544406|Nickrent_2969)	((Notanthera_heterophylla|EF464478|Nickrent_4372	(Gaiadendron_punctatum|DQ790209|D__Nickrent_2729	Ligaria_cuneifolia|EF464477|Nickrent_4567))	((Cecarria_obtusifolia|EU544361|Nickrent_4562	(Helicanthes_elastica|EU544375|Nickrent_4906	(Loranthus_europaeus|EU544380|Nickrent_2849	Loranthus_odoratus|EU544381|Nickrent_4977)))	((((Scurrula_parasitica|EU544397|Nickrent_4004	(((Scurrula_pulverulenta|EU544396|Nickrent_4159	Helixanthera_coccinea|EU544373|Nickrent_4019)	Taxillus_chinensis|EU544405|Nickrent_4032)	Scurrula_ferruginea|EU544395|Nickrent_4008))	((Dendrophthoe_curvata|EU544367|Nickrent_4012	Dendrophthoe_longituba|EU544366|Nickrent_4010)	((((Septulina_glauca|EU544398|Nickrent_4089	(Bakerella_sp_|EU544358|Nickrent_4161	((((Agelanthus_sansibarensis|EU544353|Nickrent_2987	Oncocalyx_sulfureus|EU544388|Nickrent_2850)	Actinanthella_menyharthii|EU544352|Nickrent_4375)	Berhautia_senegalensis|EU544360|Nickrent_4576)	Phragmanthera_crassicaulis|EU544391|Phragmanthera_3037)))	(Plicosepalus_sagittifolius|EU544393|Nickrent_2852	Socratina_bemarivensis|EU544399|Nickrent_4179))	((((Erianthemum_dregei|EU544371|Nickrent_2985	Oedina_pendens|EU544386|Nickrent_4329)	(Moquiniella_rubra|DQ790207|D__Nickrent_3042	Emelianthe_panganensis|EU544369|Nickrent_4889))	Globimetula_dinklagei|EU544372|Nickrent_3087)	(Oliverella_rubroviridis|EU544387|Nickrent_4330	(Tapinanthus_constrictiflorus|EU544404|Nickrent_3088	Englerina_ramulosa|EU544370|Nickrent_2984))))	Vanwykia_remota|EU544407|Nickrent_4331)))	Baratranthus_axanthus|EU544357|Nickrent_4029)
(((Atkinsonia_ligustrina|EF464475|Nickrent_4344	((((((Helicanthes_elastica|EU544375|Nickrent_4906	Phthirusa_pyrifolia|EU544392|Nickrent_2762)	(Psittacanthus_calyculatus|EU544394|Nickrent_4043	(Dendropemon_bicolor|EU544365|Nickrent_2172	Oryctanthus_occidentalis|EU544389|Nickrent_2763)))	(Struthanthus_oerstedii|EU544402|Nickrent_2728	Struthanthus_woodsonii|EU544403|Nickrent_2761))	Cladocolea_gracilis|EU544362|Nickrent_3066)	Tripodanthus_acutifolius|EU544406|Nickrent_2969)	((Ligaria_cuneifolia|EF464477|Nickrent_4567	Desmaria_mutabilis|EF464476|Nickrent_4510A)	((Gaiadendron_punctatum|DQ790209|D__Nickrent_2729	(Nuytsia_floribunda|DQ790210|D__Nickrent_2747	(Notanthera_heterophylla|EF464478|Nickrent_4372	Tristerix_corymbosus|EF464479|Nickrent_4572)))	(Tupeia_antarctica|DQ790208|D__Nickrent_2742	((Cecarria_obtusifolia|EU544361|Nickrent_4562	(Loranthus_europaeus|EU544380|Nickrent_2849	Loranthus_odoratus|EU544381|Nickrent_4977))	((Muellerina_eucalyptoides|EU544385|Nickrent_4310	Ileostylus_micranthus|EU544376|Nickrent_2741)	((((((Socratina_bemarivensis|EU544399|Nickrent_4179	Vanwykia_remota|EU544407|Nickrent_4331)	Helixanthera_cylindrica|EU544374|Nickrent_4037)	(Helixanthera_coccinea|EU544373|Nickrent_4019	(Dendrophthoe_curvata|EU544367|Nickrent_4012	Dendrophthoe_longituba|EU544366|Nickrent_4010)))	(((Scurrula_parasitica|EU544397|Nickrent_4004	Scurrula_pulverulenta|EU544396|Nickrent_4159)	Scurrula_ferruginea|EU544395|Nickrent_4008)	Taxillus_chinensis|EU544405|Nickrent_4032))	(((Septulina_glauca|EU544398|Nickrent_4089	(Moquiniella_rubra|DQ790207|D__Nickrent_3042	(Phragmanthera_crassicaulis|EU544391|Phragmanthera_3037	(Bakerella_sp_|EU544358|Nickrent_4161	((Oncocalyx_sulfureus|EU544388|Nickrent_2850	(Actinanthella_menyharthii|EU544352|Nickrent_4375	Agelanthus_sansibarensis|EU544353|Nickrent_2987))	Berhautia_senegalensis|EU544360|Nickrent_4576)))))	((Emelianthe_panganensis|EU544369|Nickrent_4889	Globimetula_dinklagei|EU544372|Nickrent_3087)	(Erianthemum_dregei|EU544371|Nickrent_2985	Oedina_pendens|EU544386|Nickrent_4329)))	(Plicosepalus_sagittifolius|EU544393|Nickrent_2852	(Oliverella_rubroviridis|EU544387|Nickrent_4330	(Tapinanthus_constrictiflorus|EU544404|Nickrent_3088	Englerina_ramulosa|EU544370|Nickrent_2984)))))	(((Sogerianthe_sessiflora|EU544400|Nickrent_4467	(Diplatia_furcata|EU544368|Nickrent_2824
((((Desmaria_mutabilis|EF464476|Nickrent_4510A	(((((Phthirusa_pyrifolia|EU544392|Nickrent_2762	(Cladocolea_gracilis|EU544362|Nickrent_3066	Struthanthus_oerstedii|EU544402|Nickrent_2728))	Struthanthus_woodsonii|EU544403|Nickrent_2761)	(Dendropemon_bicolor|EU544365|Nickrent_2172	Oryctanthus_occidentalis|EU544389|Nickrent_2763))	Psittacanthus_calyculatus|EU544394|Nickrent_4043)	Tripodanthus_acutifolius|EU544406|Nickrent_2969))	((Gaiadendron_punctatum|DQ790209|D__Nickrent_2729	((((Cecarria_obtusifolia|EU544361|Nickrent_4562	(Loranthus_europaeus|EU544380|Nickrent_2849	Loranthus_odoratus|EU544381|Nickrent_4977))	((Muellerina_eucalyptoides|EU544385|Nickrent_4310	Ileostylus_micranthus|EU544376|Nickrent_2741)	(((((Scurrula_parasitica|EU544397|Nickrent_4004	Scurrula_pulverulenta|EU544396|Nickrent_4159)	Scurrula_ferruginea|EU544395|Nickrent_4008)	Taxillus_chinensis|EU544405|Nickrent_4032)	((((Bakerella_sp_|EU544358|Nickrent_4161	((Moquiniella_rubra|DQ790207|D__Nickrent_3042	((Agelanthus_sansibarensis|EU544353|Nickrent_2987	Helixanthera_cylindrica|EU544374|Nickrent_4037)	Actinanthella_menyharthii|EU544352|Nickrent_4375))	Oncocalyx_sulfureus|EU544388|Nickrent_2850))	(((Socratina_bemarivensis|EU544399|Nickrent_4179	Vanwykia_remota|EU544407|Nickrent_4331)	((Emelianthe_panganensis|EU544369|Nickrent_4889	Globimetula_dinklagei|EU544372|Nickrent_3087)	(Erianthemum_dregei|EU544371|Nickrent_2985	Oedina_pendens|EU544386|Nickrent_4329)))	(Phragmanthera_crassicaulis|EU544391|Phragmanthera_3037	Septulina_glauca|EU544398|Nickrent_4089)))	((Oliverella_rubroviridis|EU544387|Nickrent_4330	(Tapinanthus_constrictiflorus|EU544404|Nickrent_3088	Englerina_ramulosa|EU544370|Nickrent_2984))	(Berhautia_senegalensis|EU544360|Nickrent_4576	Plicosepalus_sagittifolius|EU544393|Nickrent_2852)))	(Helixanthera_coccinea|EU544373|Nickrent_4019	(Dendrophthoe_curvata|EU544367|Nickrent_4012	Dendrophthoe_longituba|EU544366|Nickrent_4010))))	(((Diplatia_furcata|EU544368|Nickrent_2824	((Amyema_queenslandicum|EU544355|Nickrent_2788	(Benthamina_alyxifolia|EU544359|Nickrent_4127	Dactyliophora_novae_guineae|EU544363|Nickrent_4563))	Sogerianthe_sessiflora|EU544400|Nickrent_4467))	Amyema_glabrum|EU544354|Nickrent_2794)	Baratranthus_axanthus|EU544357|Nickrent_4029))))	(Tristerix_corymbosus|EF464479|Nickrent_4572	Nuytsia_floribunda|DQ790210|D__Nickrent_2747))
(((Helicanthes_elastica|EU544375|Nickrent_4906	Ligaria_cuneifolia|EF464477|Nickrent_4567)	Spragueanella_rhamnifolia|EU544401|Nickrent_4674)	(Peraxilla_tetrapetala|EU544390|Nickrent_2744	((Notanthera_heterophylla|EF464478|Nickrent_4372	(((Amylotheca_duthieana|EU544356|Nickrent_4022	Loxanthera_speciosa|EU544382|Nickrent4026)	((Lepidaria_cf__forbesii|EU544378|Nickrent_4044	Macrosolen_cochinchinensis|EU544384|Nickrent_4038)	Lepeostegeres_lancifolius|EU544379|Nickrent_4041))	(Decaisnina_triflora|EU544364|Nickrent_4491	Lysiana_filifolia|EU544383|Nickrent_4449)))	((Ixocactus_sp_|EU544377|Nickrent_4332	Atkinsonia_ligustrina|EF464475|Nickrent_4344)	(((Tripodanthus_acutifolius|EU544406|Nickrent_2969	(((Struthanthus_oerstedii|EU544402|Nickrent_2728	Struthanthus_woodsonii|EU544403|Nickrent_2761)	(Phthirusa_pyrifolia|EU544392|Nickrent_2762	(Psittacanthus_calyculatus|EU544394|Nickrent_4043	(Dendropemon_bicolor|EU544365|Nickrent_2172	Oryctanthus_occidentalis|EU544389|Nickrent_2763))))	Cladocolea_gracilis|EU544362|Nickrent_3066))	Desmaria_mutabilis|EF464476|Nickrent_4510A)	((((Cecarria_obtusifolia|EU544361|Nickrent_4562	(Loranthus_europaeus|EU544380|Nickrent_2849	Loranthus_odoratus|EU544381|Nickrent_4977))	((Muellerina_eucalyptoides|EU544385|Nickrent_4310	Ileostylus_micranthus|EU544376|Nickrent_2741)	(((((Scurrula_parasitica|EU544397|Nickrent_4004	Scurrula_pulverulenta|EU544396|Nickrent_4159)	Scurrula_ferruginea|EU544395|Nickrent_4008)	Taxillus_chinensis|EU544405|Nickrent_4032)	(((((Socratina_bemarivensis|EU544399|Nickrent_4179	Vanwykia_remota|EU544407|Nickrent_4331)	(((Emelianthe_panganensis|EU544369|Nickrent_4889	Globimetula_dinklagei|EU544372|Nickrent_3087)	(Erianthemum_dregei|EU544371|Nickrent_2985	Oedina_pendens|EU544386|Nickrent_4329))	((Moquiniella_rubra|DQ790207|D__Nickrent_3042	((Bakerella_sp_|EU544358|Nickrent_4161	(Berhautia_senegalensis|EU544360|Nickrent_4576	((Agelanthus_sansibarensis|EU544353|Nickrent_2987	Helixanthera_cylindrica|EU544374|Nickrent_4037)	Oncocalyx_sulfureus|EU544388|Nickrent_2850)))	Phragmanthera_crassicaulis|EU544391|Phragmanthera_3037))	Septulina_glauca|EU544398|Nickrent_4089)))	Plicosepalus_sagittifolius|EU544393|Nickrent_2852)	(Actinanthella_menyharthii|EU544352|Nickrent_4375	(Oliverella_rubroviridis|EU544387|Nickrent_4330	(Tapinanthus_constrictiflorus|EU544404|Nickrent_3088
(((((Gaiadendron_punctatum|DQ790209|D__Nickrent_2729	(Tristerix_corymbosus|EF464479|Nickrent_4572	Nuytsia_floribunda|DQ790210|D__Nickrent_2747))	(Tripodanthus_acutifolius|EU544406|Nickrent_2969	(((Struthanthus_oerstedii|EU544402|Nickrent_2728	Struthanthus_woodsonii|EU544403|Nickrent_2761)	(Phthirusa_pyrifolia|EU544392|Nickrent_2762	(Psittacanthus_calyculatus|EU544394|Nickrent_4043	(Dendropemon_bicolor|EU544365|Nickrent_2172	Oryctanthus_occidentalis|EU544389|Nickrent_2763))))	Cladocolea_gracilis|EU544362|Nickrent_3066)))	(Tupeia_antarctica|DQ790208|D__Nickrent_2742	(((Spragueanella_rhamnifolia|EU544401|Nickrent_4674	Ixocactus_sp_|EU544377|Nickrent_4332)	(Helicanthes_elastica|EU544375|Nickrent_4906	Desmaria_mutabilis|EF464476|Nickrent_4510A))	Ligaria_cuneifolia|EF464477|Nickrent_4567)))	(Atkinsonia_ligustrina|EF464475|Nickrent_4344	((Cecarria_obtusifolia|EU544361|Nickrent_4562	(Loranthus_europaeus|EU544380|Nickrent_2849	Loranthus_odoratus|EU544381|Nickrent_4977))	((Muellerina_eucalyptoides|EU544385|Nickrent_4310	Ileostylus_micranthus|EU544376|Nickrent_2741)	((Benthamina_alyxifolia|EU544359|Nickrent_4127	Dactyliophora_novae_guineae|EU544363|Nickrent_4563)	(((Baratranthus_axanthus|EU544357|Nickrent_4029	((Dendrophthoe_curvata|EU544367|Nickrent_4012	Dendrophthoe_longituba|EU544366|Nickrent_4010)	((Taxillus_chinensis|EU544405|Nickrent_4032	(((Scurrula_ferruginea|EU544395|Nickrent_4008	Helixanthera_coccinea|EU544373|Nickrent_4019)	Scurrula_parasitica|EU544397|Nickrent_4004)	Scurrula_pulverulenta|EU544396|Nickrent_4159))	((((((((((Oncocalyx_sulfureus|EU544388|Nickrent_2850	Agelanthus_sansibarensis|EU544353|Nickrent_2987)	Berhautia_senegalensis|EU544360|Nickrent_4576)	Bakerella_sp_|EU544358|Nickrent_4161)	Phragmanthera_crassicaulis|EU544391|Phragmanthera_3037)	Moquiniella_rubra|DQ790207|D__Nickrent_3042)	Septulina_glauca|EU544398|Nickrent_4089)	Actinanthella_menyharthii|EU544352|Nickrent_4375)	(Helixanthera_cylindrica|EU544374|Nickrent_4037	(Oliverella_rubroviridis|EU544387|Nickrent_4330	(Tapinanthus_constrictiflorus|EU544404|Nickrent_3088	Englerina_ramulosa|EU544370|Nickrent_2984))))	(((Socratina_bemarivensis|EU544399|Nickrent_4179	Vanwykia_remota|EU544407|Nickrent_4331)	(Emelianthe_panganensis|EU544369|Nickrent_4889	Globimetula_dinklagei|EU544372|Nickrent_3087))	(Erianthemum_dregei|EU544371|Nickrent_2985
((((((Spragueanella_rhamnifolia|EU544401|Nickrent_4674	Ixocactus_sp_|EU544377|Nickrent_4332)	Atkinsonia_ligustrina|EF464475|Nickrent_4344)	((Helicanthes_elastica|EU544375|Nickrent_4906	Desmaria_mutabilis|EF464476|Nickrent_4510A)	((Tripodanthus_acutifolius|EU544406|Nickrent_2969	((((Oryctanthus_occidentalis|EU544389|Nickrent_2763	Dendropemon_bicolor|EU544365|Nickrent_2172)	Phthirusa_pyrifolia|EU544392|Nickrent_2762)	((Cladocolea_gracilis|EU544362|Nickrent_3066	Struthanthus_oerstedii|EU544402|Nickrent_2728)	Struthanthus_woodsonii|EU544403|Nickrent_2761))	Psittacanthus_calyculatus|EU544394|Nickrent_4043))	((((Gaiadendron_punctatum|DQ790209|D__Nickrent_2729	Nuytsia_floribunda|DQ790210|D__Nickrent_2747)	(Notanthera_heterophylla|EF464478|Nickrent_4372	Tristerix_corymbosus|EF464479|Nickrent_4572))	((Ileostylus_micranthus|EU544376|Nickrent_2741	(((((((Septulina_glauca|EU544398|Nickrent_4089	(Phragmanthera_crassicaulis|EU544391|Phragmanthera_3037	(Bakerella_sp_|EU544358|Nickrent_4161	(Agelanthus_sansibarensis|EU544353|Nickrent_2987	(Berhautia_senegalensis|EU544360|Nickrent_4576	Oncocalyx_sulfureus|EU544388|Nickrent_2850)))))	((Erianthemum_dregei|EU544371|Nickrent_2985	(Moquiniella_rubra|DQ790207|D__Nickrent_3042	Oedina_pendens|EU544386|Nickrent_4329))	(((Dendrophthoe_longituba|EU544366|Nickrent_4010	Dendrophthoe_curvata|EU544367|Nickrent_4012)	(Socratina_bemarivensis|EU544399|Nickrent_4179	Vanwykia_remota|EU544407|Nickrent_4331))	(Globimetula_dinklagei|EU544372|Nickrent_3087	Emelianthe_panganensis|EU544369|Nickrent_4889))))	(Helixanthera_cylindrica|EU544374|Nickrent_4037	(Actinanthella_menyharthii|EU544352|Nickrent_4375	(Oliverella_rubroviridis|EU544387|Nickrent_4330	(Englerina_ramulosa|EU544370|Nickrent_2984	Tapinanthus_constrictiflorus|EU544404|Nickrent_3088)))))	Plicosepalus_sagittifolius|EU544393|Nickrent_2852)	((Taxillus_chinensis|EU544405|Nickrent_4032	((Scurrula_pulverulenta|EU544396|Nickrent_4159	Scurrula_parasitica|EU544397|Nickrent_4004)	Scurrula_ferruginea|EU544395|Nickrent_4008))	Helixanthera_coccinea|EU544373|Nickrent_4019))	(Baratranthus_axanthus|EU544357|Nickrent_4029	((Amyema_queenslandicum|EU544355|Nickrent_2788	(Dactyliophora_novae_guineae|EU544363|Nickrent_4563	Benthamina_alyxifolia|EU544359|Nickrent_4127))	(Diplatia_furcata|EU544368|Nickrent_2824	(Sogerianthe_sessiflora|EU544400|Nickrent_4467
((((((Lepeostegeres_lancifolius|EU544379|Nickrent_4041	(Macrosolen_cochinchinensis|EU544384|Nickrent_4038	Lepidaria_cf__forbesii|EU544378|Nickrent_4044))	(Amylotheca_duthieana|EU544356|Nickrent_4022	Loxanthera_speciosa|EU544382|Nickrent4026))	Lysiana_filifolia|EU544383|Nickrent_4449)	(Decaisnina_triflora|EU544364|Nickrent_4491	Notanthera_heterophylla|EF464478|Nickrent_4372))	Peraxilla_tetrapetala|EU544390|Nickrent_2744)	((Tripodanthus_acutifolius|EU544406|Nickrent_2969	((Psittacanthus_calyculatus|EU544394|Nickrent_4043	(Oryctanthus_occidentalis|EU544389|Nickrent_2763	Dendropemon_bicolor|EU544365|Nickrent_2172))	(Atkinsonia_ligustrina|EF464475|Nickrent_4344	((Phthirusa_pyrifolia|EU544392|Nickrent_2762	(Struthanthus_oerstedii|EU544402|Nickrent_2728	Struthanthus_woodsonii|EU544403|Nickrent_2761))	Cladocolea_gracilis|EU544362|Nickrent_3066))))	((Desmaria_mutabilis|EF464476|Nickrent_4510A	((Helicanthes_elastica|EU544375|Nickrent_4906	Ligaria_cuneifolia|EF464477|Nickrent_4567)	(Ixocactus_sp_|EU544377|Nickrent_4332	Spragueanella_rhamnifolia|EU544401|Nickrent_4674)))	(((Gaiadendron_punctatum|DQ790209|D__Nickrent_2729	(Nuytsia_floribunda|DQ790210|D__Nickrent_2747	Tristerix_corymbosus|EF464479|Nickrent_4572))	((((((((Socratina_bemarivensis|EU544399|Nickrent_4179	Vanwykia_remota|EU544407|Nickrent_4331)	((Moquiniella_rubra|DQ790207|D__Nickrent_3042	((Globimetula_dinklagei|EU544372|Nickrent_3087	Emelianthe_panganensis|EU544369|Nickrent_4889)	(Erianthemum_dregei|EU544371|Nickrent_2985	Oedina_pendens|EU544386|Nickrent_4329)))	(Septulina_glauca|EU544398|Nickrent_4089	(Phragmanthera_crassicaulis|EU544391|Phragmanthera_3037	(Bakerella_sp_|EU544358|Nickrent_4161	(Agelanthus_sansibarensis|EU544353|Nickrent_2987	(Berhautia_senegalensis|EU544360|Nickrent_4576	Oncocalyx_sulfureus|EU544388|Nickrent_2850)))))))	((Oliverella_rubroviridis|EU544387|Nickrent_4330	(Englerina_ramulosa|EU544370|Nickrent_2984	Tapinanthus_constrictiflorus|EU544404|Nickrent_3088))	(Helixanthera_cylindrica|EU544374|Nickrent_4037	Actinanthella_menyharthii|EU544352|Nickrent_4375)))	Plicosepalus_sagittifolius|EU544393|Nickrent_2852)	(((Scurrula_ferruginea|EU544395|Nickrent_4008	(((Dendrophthoe_longituba|EU544366|Nickrent_4010	Dendrophthoe_curvata|EU544367|Nickrent_4012)	Helixanthera_coccinea|EU544373|Nickrent_4019)	Scurrula_pulverulenta|EU544396|Nickrent_4159))
(((((Amylotheca_duthieana|EU544356|Nickrent_4022	(Macrosolen_cochinchinensis|EU544384|Nickrent_4038	Lepidaria_cf__forbesii|EU544378|Nickrent_4044))	Loxanthera_speciosa|EU544382|Nickrent4026)	(Lysiana_filifolia|EU544383|Nickrent_4449	(Lepeostegeres_lancifolius|EU544379|Nickrent_4041	Decaisnina_triflora|EU544364|Nickrent_4491)))	Peraxilla_tetrapetala|EU544390|Nickrent_2744)	(Notanthera_heterophylla|EF464478|Nickrent_4372	((Ixocactus_sp_|EU544377|Nickrent_4332	Spragueanella_rhamnifolia|EU544401|Nickrent_4674)	((((((((((Dendrophthoe_longituba|EU544366|Nickrent_4010	Dendrophthoe_curvata|EU544367|Nickrent_4012)	Helixanthera_coccinea|EU544373|Nickrent_4019)	(Vanwykia_remota|EU544407|Nickrent_4331	(((((((Globimetula_dinklagei|EU544372|Nickrent_3087	Emelianthe_panganensis|EU544369|Nickrent_4889)	(Erianthemum_dregei|EU544371|Nickrent_2985	Oedina_pendens|EU544386|Nickrent_4329))	Moquiniella_rubra|DQ790207|D__Nickrent_3042)	(Phragmanthera_crassicaulis|EU544391|Phragmanthera_3037	(Bakerella_sp_|EU544358|Nickrent_4161	(Berhautia_senegalensis|EU544360|Nickrent_4576	(Oncocalyx_sulfureus|EU544388|Nickrent_2850	Agelanthus_sansibarensis|EU544353|Nickrent_2987)))))	Septulina_glauca|EU544398|Nickrent_4089)	((Oliverella_rubroviridis|EU544387|Nickrent_4330	(Englerina_ramulosa|EU544370|Nickrent_2984	Tapinanthus_constrictiflorus|EU544404|Nickrent_3088))	(Helixanthera_cylindrica|EU544374|Nickrent_4037	Actinanthella_menyharthii|EU544352|Nickrent_4375)))	(Plicosepalus_sagittifolius|EU544393|Nickrent_2852	Socratina_bemarivensis|EU544399|Nickrent_4179))))	(Taxillus_chinensis|EU544405|Nickrent_4032	(Scurrula_ferruginea|EU544395|Nickrent_4008	(Scurrula_parasitica|EU544397|Nickrent_4004	Scurrula_pulverulenta|EU544396|Nickrent_4159))))	(Baratranthus_axanthus|EU544357|Nickrent_4029	((Sogerianthe_sessiflora|EU544400|Nickrent_4467	(Amyema_glabrum|EU544354|Nickrent_2794	Diplatia_furcata|EU544368|Nickrent_2824))	(Amyema_queenslandicum|EU544355|Nickrent_2788	(Dactyliophora_novae_guineae|EU544363|Nickrent_4563	Benthamina_alyxifolia|EU544359|Nickrent_4127)))))	(Muellerina_eucalyptoides|EU544385|Nickrent_4310	Ileostylus_micranthus|EU544376|Nickrent_2741))	(Cecarria_obtusifolia|EU544361|Nickrent_4562	(Loranthus_odoratus|EU544381|Nickrent_4977	(Helicanthes_elastica|EU544375|Nickrent_4906	Loranthus_europaeus|EU544380|Nickrent_2849))))
(((((Amylotheca_duthieana|EU544356|Nickrent_4022	Loxanthera_speciosa|EU544382|Nickrent4026)	(Macrosolen_cochinchinensis|EU544384|Nickrent_4038	Lepidaria_cf__forbesii|EU544378|Nickrent_4044))	Lysiana_filifolia|EU544383|Nickrent_4449)	(Lepeostegeres_lancifolius|EU544379|Nickrent_4041	(Notanthera_heterophylla|EF464478|Nickrent_4372	Decaisnina_triflora|EU544364|Nickrent_4491)))	(Peraxilla_tetrapetala|EU544390|Nickrent_2744	((Atkinsonia_ligustrina|EF464475|Nickrent_4344	((((((((((Tapinanthus_constrictiflorus|EU544404|Nickrent_3088	(Oliverella_rubroviridis|EU544387|Nickrent_4330	Englerina_ramulosa|EU544370|Nickrent_2984))	Actinanthella_menyharthii|EU544352|Nickrent_4375)	((((Globimetula_dinklagei|EU544372|Nickrent_3087	Emelianthe_panganensis|EU544369|Nickrent_4889)	(Erianthemum_dregei|EU544371|Nickrent_2985	Oedina_pendens|EU544386|Nickrent_4329))	(Phragmanthera_crassicaulis|EU544391|Phragmanthera_3037	(Bakerella_sp_|EU544358|Nickrent_4161	(Moquiniella_rubra|DQ790207|D__Nickrent_3042	(Agelanthus_sansibarensis|EU544353|Nickrent_2987	(Berhautia_senegalensis|EU544360|Nickrent_4576	Oncocalyx_sulfureus|EU544388|Nickrent_2850))))))	Septulina_glauca|EU544398|Nickrent_4089))	Plicosepalus_sagittifolius|EU544393|Nickrent_2852)	((Taxillus_chinensis|EU544405|Nickrent_4032	((Scurrula_ferruginea|EU544395|Nickrent_4008	(((Dendrophthoe_longituba|EU544366|Nickrent_4010	Dendrophthoe_curvata|EU544367|Nickrent_4012)	Helixanthera_coccinea|EU544373|Nickrent_4019)	Scurrula_parasitica|EU544397|Nickrent_4004))	Scurrula_pulverulenta|EU544396|Nickrent_4159))	(Helixanthera_cylindrica|EU544374|Nickrent_4037	(Socratina_bemarivensis|EU544399|Nickrent_4179	Vanwykia_remota|EU544407|Nickrent_4331))))	(Baratranthus_axanthus|EU544357|Nickrent_4029	((Sogerianthe_sessiflora|EU544400|Nickrent_4467	(Amyema_glabrum|EU544354|Nickrent_2794	Diplatia_furcata|EU544368|Nickrent_2824))	(Amyema_queenslandicum|EU544355|Nickrent_2788	(Dactyliophora_novae_guineae|EU544363|Nickrent_4563	Benthamina_alyxifolia|EU544359|Nickrent_4127)))))	(Muellerina_eucalyptoides|EU544385|Nickrent_4310	Ileostylus_micranthus|EU544376|Nickrent_2741))	(Cecarria_obtusifolia|EU544361|Nickrent_4562	(Loranthus_odoratus|EU544381|Nickrent_4977	Loranthus_europaeus|EU544380|Nickrent_2849)))	((Desmaria_mutabilis|EF464476|Nickrent_4510A	(Nuytsia_floribunda|DQ790210|D__Nickrent_2747
(Peraxilla_tetrapetala|EU544390|Nickrent_2744	((Notanthera_heterophylla|EF464478|Nickrent_4372	((((((((Taxillus_chinensis|EU544405|Nickrent_4032	(((Scurrula_parasitica|EU544397|Nickrent_4004	Scurrula_pulverulenta|EU544396|Nickrent_4159)	Scurrula_ferruginea|EU544395|Nickrent_4008)	((((((Globimetula_dinklagei|EU544372|Nickrent_3087	Emelianthe_panganensis|EU544369|Nickrent_4889)	(Erianthemum_dregei|EU544371|Nickrent_2985	Oedina_pendens|EU544386|Nickrent_4329))	((Septulina_glauca|EU544398|Nickrent_4089	((((Helixanthera_cylindrica|EU544374|Nickrent_4037	Agelanthus_sansibarensis|EU544353|Nickrent_2987)	((Berhautia_senegalensis|EU544360|Nickrent_4576	Oncocalyx_sulfureus|EU544388|Nickrent_2850)	(Actinanthella_menyharthii|EU544352|Nickrent_4375	(Tapinanthus_constrictiflorus|EU544404|Nickrent_3088	(Oliverella_rubroviridis|EU544387|Nickrent_4330	Englerina_ramulosa|EU544370|Nickrent_2984)))))	Bakerella_sp_|EU544358|Nickrent_4161)	Phragmanthera_crassicaulis|EU544391|Phragmanthera_3037))	Moquiniella_rubra|DQ790207|D__Nickrent_3042))	Plicosepalus_sagittifolius|EU544393|Nickrent_2852)	(Socratina_bemarivensis|EU544399|Nickrent_4179	Vanwykia_remota|EU544407|Nickrent_4331))	(((Dendrophthoe_longituba|EU544366|Nickrent_4010	Dendrophthoe_curvata|EU544367|Nickrent_4012)	Helixanthera_coccinea|EU544373|Nickrent_4019)	(Baratranthus_axanthus|EU544357|Nickrent_4029	(Sogerianthe_sessiflora|EU544400|Nickrent_4467	((Amyema_glabrum|EU544354|Nickrent_2794	Diplatia_furcata|EU544368|Nickrent_2824)	(Amyema_queenslandicum|EU544355|Nickrent_2788	(Dactyliophora_novae_guineae|EU544363|Nickrent_4563	Benthamina_alyxifolia|EU544359|Nickrent_4127)))))))))	(Muellerina_eucalyptoides|EU544385|Nickrent_4310	Ileostylus_micranthus|EU544376|Nickrent_2741))	(Cecarria_obtusifolia|EU544361|Nickrent_4562	(Loranthus_odoratus|EU544381|Nickrent_4977	Loranthus_europaeus|EU544380|Nickrent_2849)))	((Gaiadendron_punctatum|DQ790209|D__Nickrent_2729	(Tristerix_corymbosus|EF464479|Nickrent_4572	Nuytsia_floribunda|DQ790210|D__Nickrent_2747))	Tupeia_antarctica|DQ790208|D__Nickrent_2742))	Desmaria_mutabilis|EF464476|Nickrent_4510A)	(Tripodanthus_acutifolius|EU544406|Nickrent_2969	(((Cladocolea_gracilis|EU544362|Nickrent_3066	Struthanthus_woodsonii|EU544403|Nickrent_2761)	((Helicanthes_elastica|EU544375|Nickrent_4906	Phthirusa_pyrifolia|EU544392|Nickrent_2762)
((((((Tupeia_antarctica|DQ790208|D__Nickrent_2742	(Tristerix_corymbosus|EF464479|Nickrent_4572	Nuytsia_floribunda|DQ790210|D__Nickrent_2747))	((((((Baratranthus_axanthus|EU544357|Nickrent_4029	((Sogerianthe_sessiflora|EU544400|Nickrent_4467	(Diplatia_furcata|EU544368|Nickrent_2824	Amyema_glabrum|EU544354|Nickrent_2794))	(Dactyliophora_novae_guineae|EU544363|Nickrent_4563	(Benthamina_alyxifolia|EU544359|Nickrent_4127	Amyema_queenslandicum|EU544355|Nickrent_2788))))	(((Socratina_bemarivensis|EU544399|Nickrent_4179	Vanwykia_remota|EU544407|Nickrent_4331)	(((Globimetula_dinklagei|EU544372|Nickrent_3087	Emelianthe_panganensis|EU544369|Nickrent_4889)	(Erianthemum_dregei|EU544371|Nickrent_2985	Oedina_pendens|EU544386|Nickrent_4329))	((Phragmanthera_crassicaulis|EU544391|Phragmanthera_3037	Septulina_glauca|EU544398|Nickrent_4089)	(Moquiniella_rubra|DQ790207|D__Nickrent_3042	((((Bakerella_sp_|EU544358|Nickrent_4161	(Helixanthera_cylindrica|EU544374|Nickrent_4037	Agelanthus_sansibarensis|EU544353|Nickrent_2987))	Oncocalyx_sulfureus|EU544388|Nickrent_2850)	Berhautia_senegalensis|EU544360|Nickrent_4576)	(Actinanthella_menyharthii|EU544352|Nickrent_4375	(Tapinanthus_constrictiflorus|EU544404|Nickrent_3088	(Oliverella_rubroviridis|EU544387|Nickrent_4330	Englerina_ramulosa|EU544370|Nickrent_2984))))))))	(Dendrophthoe_longituba|EU544366|Nickrent_4010	Dendrophthoe_curvata|EU544367|Nickrent_4012)))	Plicosepalus_sagittifolius|EU544393|Nickrent_2852)	(Helixanthera_coccinea|EU544373|Nickrent_4019	(Taxillus_chinensis|EU544405|Nickrent_4032	((Scurrula_parasitica|EU544397|Nickrent_4004	Scurrula_pulverulenta|EU544396|Nickrent_4159)	Scurrula_ferruginea|EU544395|Nickrent_4008))))	(Muellerina_eucalyptoides|EU544385|Nickrent_4310	Ileostylus_micranthus|EU544376|Nickrent_2741))	(Cecarria_obtusifolia|EU544361|Nickrent_4562	(Loranthus_odoratus|EU544381|Nickrent_4977	Loranthus_europaeus|EU544380|Nickrent_2849))))	Atkinsonia_ligustrina|EF464475|Nickrent_4344)	((Lepeostegeres_lancifolius|EU544379|Nickrent_4041	Decaisnina_triflora|EU544364|Nickrent_4491)	(((Amylotheca_duthieana|EU544356|Nickrent_4022	(Notanthera_heterophylla|EF464478|Nickrent_4372	Loxanthera_speciosa|EU544382|Nickrent4026))	(Macrosolen_cochinchinensis|EU544384|Nickrent_4038	Lepidaria_cf__forbesii|EU544378|Nickrent_4044))	Lysiana_filifolia|EU544383|Nickrent_4449)))
(Peraxilla_tetrapetala|EU544390|Nickrent_2744	(((Ixocactus_sp_|EU544377|Nickrent_4332	((Helicanthes_elastica|EU544375|Nickrent_4906	Ligaria_cuneifolia|EF464477|Nickrent_4567)	Spragueanella_rhamnifolia|EU544401|Nickrent_4674))	(((Tripodanthus_acutifolius|EU544406|Nickrent_2969	((Psittacanthus_calyculatus|EU544394|Nickrent_4043	(Oryctanthus_occidentalis|EU544389|Nickrent_2763	Dendropemon_bicolor|EU544365|Nickrent_2172))	((Desmaria_mutabilis|EF464476|Nickrent_4510A	(Tristerix_corymbosus|EF464479|Nickrent_4572	Nuytsia_floribunda|DQ790210|D__Nickrent_2747))	Tupeia_antarctica|DQ790208|D__Nickrent_2742)))	(Phthirusa_pyrifolia|EU544392|Nickrent_2762	(Cladocolea_gracilis|EU544362|Nickrent_3066	(Gaiadendron_punctatum|DQ790209|D__Nickrent_2729	(Struthanthus_woodsonii|EU544403|Nickrent_2761	Struthanthus_oerstedii|EU544402|Nickrent_2728)))))	((Notanthera_heterophylla|EF464478|Nickrent_4372	((Ileostylus_micranthus|EU544376|Nickrent_2741	(((Baratranthus_axanthus|EU544357|Nickrent_4029	(Sogerianthe_sessiflora|EU544400|Nickrent_4467	((Diplatia_furcata|EU544368|Nickrent_2824	Amyema_glabrum|EU544354|Nickrent_2794)	(Amyema_queenslandicum|EU544355|Nickrent_2788	(Dactyliophora_novae_guineae|EU544363|Nickrent_4563	Benthamina_alyxifolia|EU544359|Nickrent_4127)))))	((Scurrula_ferruginea|EU544395|Nickrent_4008	((Scurrula_parasitica|EU544397|Nickrent_4004	Scurrula_pulverulenta|EU544396|Nickrent_4159)	(Taxillus_chinensis|EU544405|Nickrent_4032	Helixanthera_coccinea|EU544373|Nickrent_4019)))	(((Socratina_bemarivensis|EU544399|Nickrent_4179	Vanwykia_remota|EU544407|Nickrent_4331)	((((Septulina_glauca|EU544398|Nickrent_4089	(Moquiniella_rubra|DQ790207|D__Nickrent_3042	((Bakerella_sp_|EU544358|Nickrent_4161	(Oncocalyx_sulfureus|EU544388|Nickrent_2850	Berhautia_senegalensis|EU544360|Nickrent_4576))	(Helixanthera_cylindrica|EU544374|Nickrent_4037	Agelanthus_sansibarensis|EU544353|Nickrent_2987))))	(Globimetula_dinklagei|EU544372|Nickrent_3087	Phragmanthera_crassicaulis|EU544391|Phragmanthera_3037))	(Emelianthe_panganensis|EU544369|Nickrent_4889	(Erianthemum_dregei|EU544371|Nickrent_2985	Oedina_pendens|EU544386|Nickrent_4329)))	(Actinanthella_menyharthii|EU544352|Nickrent_4375	(Oliverella_rubroviridis|EU544387|Nickrent_4330	(Englerina_ramulosa|EU544370|Nickrent_2984	Tapinanthus_constrictiflorus|EU544404|Nickrent_3088)))))
(Peraxilla_tetrapetala|EU544390|Nickrent_2744	(((((Helicanthes_elastica|EU544375|Nickrent_4906	Ligaria_cuneifolia|EF464477|Nickrent_4567)	((Spragueanella_rhamnifolia|EU544401|Nickrent_4674	Ixocactus_sp_|EU544377|Nickrent_4332)	Desmaria_mutabilis|EF464476|Nickrent_4510A))	(((Tupeia_antarctica|DQ790208|D__Nickrent_2742	Tristerix_corymbosus|EF464479|Nickrent_4572)	((Cecarria_obtusifolia|EU544361|Nickrent_4562	(Notanthera_heterophylla|EF464478|Nickrent_4372	(Loranthus_odoratus|EU544381|Nickrent_4977	Loranthus_europaeus|EU544380|Nickrent_2849)))	(Gaiadendron_punctatum|DQ790209|D__Nickrent_2729	(((Baratranthus_axanthus|EU544357|Nickrent_4029	((Diplatia_furcata|EU544368|Nickrent_2824	Amyema_glabrum|EU544354|Nickrent_2794)	(Benthamina_alyxifolia|EU544359|Nickrent_4127	(Amyema_queenslandicum|EU544355|Nickrent_2788	Dactyliophora_novae_guineae|EU544363|Nickrent_4563))))	(((((Scurrula_parasitica|EU544397|Nickrent_4004	Scurrula_pulverulenta|EU544396|Nickrent_4159)	(Taxillus_chinensis|EU544405|Nickrent_4032	Scurrula_ferruginea|EU544395|Nickrent_4008))	(Vanwykia_remota|EU544407|Nickrent_4331	(Socratina_bemarivensis|EU544399|Nickrent_4179	(Dendrophthoe_longituba|EU544366|Nickrent_4010	Dendrophthoe_curvata|EU544367|Nickrent_4012))))	(((Sogerianthe_sessiflora|EU544400|Nickrent_4467	Plicosepalus_sagittifolius|EU544393|Nickrent_2852)	(Actinanthella_menyharthii|EU544352|Nickrent_4375	(Oliverella_rubroviridis|EU544387|Nickrent_4330	(Englerina_ramulosa|EU544370|Nickrent_2984	Tapinanthus_constrictiflorus|EU544404|Nickrent_3088))))	((Globimetula_dinklagei|EU544372|Nickrent_3087	((Erianthemum_dregei|EU544371|Nickrent_2985	Oedina_pendens|EU544386|Nickrent_4329)	(Moquiniella_rubra|DQ790207|D__Nickrent_3042	Emelianthe_panganensis|EU544369|Nickrent_4889)))	(Septulina_glauca|EU544398|Nickrent_4089	(Bakerella_sp_|EU544358|Nickrent_4161	(Phragmanthera_crassicaulis|EU544391|Phragmanthera_3037	((Oncocalyx_sulfureus|EU544388|Nickrent_2850	Berhautia_senegalensis|EU544360|Nickrent_4576)	(Helixanthera_cylindrica|EU544374|Nickrent_4037	Agelanthus_sansibarensis|EU544353|Nickrent_2987))))))))	Helixanthera_coccinea|EU544373|Nickrent_4019))	(Muellerina_eucalyptoides|EU544385|Nickrent_4310	Ileostylus_micranthus|EU544376|Nickrent_2741)))))	Atkinsonia_ligustrina|EF464475|Nickrent_4344))	(Tripodanthus_acutifolius|EU544406|Nickrent_2969
(Peraxilla_tetrapetala|EU544390|Nickrent_2744	(((Gaiadendron_punctatum|DQ790209|D__Nickrent_2729	(((Desmaria_mutabilis|EF464476|Nickrent_4510A	Tripodanthus_acutifolius|EU544406|Nickrent_2969)	(((Oryctanthus_occidentalis|EU544389|Nickrent_2763	Dendropemon_bicolor|EU544365|Nickrent_2172)	Psittacanthus_calyculatus|EU544394|Nickrent_4043)	((Phthirusa_pyrifolia|EU544392|Nickrent_2762	(Struthanthus_oerstedii|EU544402|Nickrent_2728	Struthanthus_woodsonii|EU544403|Nickrent_2761))	Cladocolea_gracilis|EU544362|Nickrent_3066)))	((Cecarria_obtusifolia|EU544361|Nickrent_4562	(Loranthus_odoratus|EU544381|Nickrent_4977	Loranthus_europaeus|EU544380|Nickrent_2849))	(((((Diplatia_furcata|EU544368|Nickrent_2824	Amyema_glabrum|EU544354|Nickrent_2794)	(((Benthamina_alyxifolia|EU544359|Nickrent_4127	Dactyliophora_novae_guineae|EU544363|Nickrent_4563)	Baratranthus_axanthus|EU544357|Nickrent_4029)	(Sogerianthe_sessiflora|EU544400|Nickrent_4467	Amyema_queenslandicum|EU544355|Nickrent_2788)))	(((Taxillus_chinensis|EU544405|Nickrent_4032	(Scurrula_ferruginea|EU544395|Nickrent_4008	(Scurrula_parasitica|EU544397|Nickrent_4004	Scurrula_pulverulenta|EU544396|Nickrent_4159)))	((Socratina_bemarivensis|EU544399|Nickrent_4179	Vanwykia_remota|EU544407|Nickrent_4331)	(Helixanthera_coccinea|EU544373|Nickrent_4019	(Dendrophthoe_longituba|EU544366|Nickrent_4010	Dendrophthoe_curvata|EU544367|Nickrent_4012))))	(((Septulina_glauca|EU544398|Nickrent_4089	((Moquiniella_rubra|DQ790207|D__Nickrent_3042	(Phragmanthera_crassicaulis|EU544391|Phragmanthera_3037	((Berhautia_senegalensis|EU544360|Nickrent_4576	((Helixanthera_cylindrica|EU544374|Nickrent_4037	Agelanthus_sansibarensis|EU544353|Nickrent_2987)	Oncocalyx_sulfureus|EU544388|Nickrent_2850))	Bakerella_sp_|EU544358|Nickrent_4161)))	(Globimetula_dinklagei|EU544372|Nickrent_3087	((Erianthemum_dregei|EU544371|Nickrent_2985	Oedina_pendens|EU544386|Nickrent_4329)	Emelianthe_panganensis|EU544369|Nickrent_4889))))	(Actinanthella_menyharthii|EU544352|Nickrent_4375	(Tapinanthus_constrictiflorus|EU544404|Nickrent_3088	(Oliverella_rubroviridis|EU544387|Nickrent_4330	Englerina_ramulosa|EU544370|Nickrent_2984))))	Plicosepalus_sagittifolius|EU544393|Nickrent_2852)))	(Muellerina_eucalyptoides|EU544385|Nickrent_4310	Ileostylus_micranthus|EU544376|Nickrent_2741))	((Notanthera_heterophylla|EF464478|Nickrent_4372
(((Lysiana_filifolia|EU544383|Nickrent_4449	(((Decaisnina_triflora|EU544364|Nickrent_4491	Lepeostegeres_lancifolius|EU544379|Nickrent_4041)	Macrosolen_cochinchinensis|EU544384|Nickrent_4038)	(Loxanthera_speciosa|EU544382|Nickrent4026	Amylotheca_duthieana|EU544356|Nickrent_4022)))	Lepidaria_cf__forbesii|EU544378|Nickrent_4044)	(Peraxilla_tetrapetala|EU544390|Nickrent_2744	((((Helicanthes_elastica|EU544375|Nickrent_4906	Ligaria_cuneifolia|EF464477|Nickrent_4567)	((Spragueanella_rhamnifolia|EU544401|Nickrent_4674	Ixocactus_sp_|EU544377|Nickrent_4332)	Desmaria_mutabilis|EF464476|Nickrent_4510A))	((Tripodanthus_acutifolius|EU544406|Nickrent_2969	(((Oryctanthus_occidentalis|EU544389|Nickrent_2763	Dendropemon_bicolor|EU544365|Nickrent_2172)	Psittacanthus_calyculatus|EU544394|Nickrent_4043)	(Phthirusa_pyrifolia|EU544392|Nickrent_2762	((Struthanthus_oerstedii|EU544402|Nickrent_2728	Cladocolea_gracilis|EU544362|Nickrent_3066)	Struthanthus_woodsonii|EU544403|Nickrent_2761))))	((((Notanthera_heterophylla|EF464478|Nickrent_4372	(Cecarria_obtusifolia|EU544361|Nickrent_4562	(Loranthus_odoratus|EU544381|Nickrent_4977	Loranthus_europaeus|EU544380|Nickrent_2849)))	((((Taxillus_chinensis|EU544405|Nickrent_4032	(Scurrula_ferruginea|EU544395|Nickrent_4008	(((Helixanthera_coccinea|EU544373|Nickrent_4019	(Dendrophthoe_longituba|EU544366|Nickrent_4010	Dendrophthoe_curvata|EU544367|Nickrent_4012))	Scurrula_parasitica|EU544397|Nickrent_4004)	Scurrula_pulverulenta|EU544396|Nickrent_4159)))	((((Socratina_bemarivensis|EU544399|Nickrent_4179	Vanwykia_remota|EU544407|Nickrent_4331)	(Erianthemum_dregei|EU544371|Nickrent_2985	Oedina_pendens|EU544386|Nickrent_4329))	Plicosepalus_sagittifolius|EU544393|Nickrent_2852)	(((Tapinanthus_constrictiflorus|EU544404|Nickrent_3088	(Oliverella_rubroviridis|EU544387|Nickrent_4330	Englerina_ramulosa|EU544370|Nickrent_2984))	Actinanthella_menyharthii|EU544352|Nickrent_4375)	((Phragmanthera_crassicaulis|EU544391|Phragmanthera_3037	((Agelanthus_sansibarensis|EU544353|Nickrent_2987	Oncocalyx_sulfureus|EU544388|Nickrent_2850)	Bakerella_sp_|EU544358|Nickrent_4161))	((Globimetula_dinklagei|EU544372|Nickrent_3087	Emelianthe_panganensis|EU544369|Nickrent_4889)	(Septulina_glauca|EU544398|Nickrent_4089	((Helixanthera_cylindrica|EU544374|Nickrent_4037	Moquiniella_rubra|DQ790207|D__Nickrent_3042)
(Peraxilla_tetrapetala|EU544390|Nickrent_2744	(((((Amylotheca_duthieana|EU544356|Nickrent_4022	Loxanthera_speciosa|EU544382|Nickrent4026)	((Lepeostegeres_lancifolius|EU544379|Nickrent_4041	Macrosolen_cochinchinensis|EU544384|Nickrent_4038)	Lepidaria_cf__forbesii|EU544378|Nickrent_4044))	Lysiana_filifolia|EU544383|Nickrent_4449)	Decaisnina_triflora|EU544364|Nickrent_4491)	((((((Gaiadendron_punctatum|DQ790209|D__Nickrent_2729	(Tristerix_corymbosus|EF464479|Nickrent_4572	Nuytsia_floribunda|DQ790210|D__Nickrent_2747))	(((Cecarria_obtusifolia|EU544361|Nickrent_4562	(Loranthus_odoratus|EU544381|Nickrent_4977	Loranthus_europaeus|EU544380|Nickrent_2849))	(((Scurrula_ferruginea|EU544395|Nickrent_4008	(Scurrula_parasitica|EU544397|Nickrent_4004	((Helixanthera_coccinea|EU544373|Nickrent_4019	Scurrula_pulverulenta|EU544396|Nickrent_4159)	Taxillus_chinensis|EU544405|Nickrent_4032)))	(((Dendrophthoe_curvata|EU544367|Nickrent_4012	Dendrophthoe_longituba|EU544366|Nickrent_4010)	(Baratranthus_axanthus|EU544357|Nickrent_4029	(Amyema_glabrum|EU544354|Nickrent_2794	(Diplatia_furcata|EU544368|Nickrent_2824	(Amyema_queenslandicum|EU544355|Nickrent_2788	(Sogerianthe_sessiflora|EU544400|Nickrent_4467	(Dactyliophora_novae_guineae|EU544363|Nickrent_4563	Benthamina_alyxifolia|EU544359|Nickrent_4127)))))))	(((((Moquiniella_rubra|DQ790207|D__Nickrent_3042	(Erianthemum_dregei|EU544371|Nickrent_2985	Oedina_pendens|EU544386|Nickrent_4329))	(Helixanthera_cylindrica|EU544374|Nickrent_4037	((((Actinanthella_menyharthii|EU544352|Nickrent_4375	(Oncocalyx_sulfureus|EU544388|Nickrent_2850	Agelanthus_sansibarensis|EU544353|Nickrent_2987))	Berhautia_senegalensis|EU544360|Nickrent_4576)	Bakerella_sp_|EU544358|Nickrent_4161)	Phragmanthera_crassicaulis|EU544391|Phragmanthera_3037)))	((Socratina_bemarivensis|EU544399|Nickrent_4179	Vanwykia_remota|EU544407|Nickrent_4331)	(Globimetula_dinklagei|EU544372|Nickrent_3087	Emelianthe_panganensis|EU544369|Nickrent_4889)))	Septulina_glauca|EU544398|Nickrent_4089)	(Plicosepalus_sagittifolius|EU544393|Nickrent_2852	(Tapinanthus_constrictiflorus|EU544404|Nickrent_3088	(Oliverella_rubroviridis|EU544387|Nickrent_4330	Englerina_ramulosa|EU544370|Nickrent_2984))))))	(Ileostylus_micranthus|EU544376|Nickrent_2741	Muellerina_eucalyptoides|EU544385|Nickrent_4310)))	Tupeia_antarctica|DQ790208|D__Nickrent_2742))
(Peraxilla_tetrapetala|EU544390|Nickrent_2744	((((Lepeostegeres_lancifolius|EU544379|Nickrent_4041	(Amylotheca_duthieana|EU544356|Nickrent_4022	(Macrosolen_cochinchinensis|EU544384|Nickrent_4038	Lepidaria_cf__forbesii|EU544378|Nickrent_4044)))	(Notanthera_heterophylla|EF464478|Nickrent_4372	Loxanthera_speciosa|EU544382|Nickrent4026))	(((Ixocactus_sp_|EU544377|Nickrent_4332	Spragueanella_rhamnifolia|EU544401|Nickrent_4674)	Lysiana_filifolia|EU544383|Nickrent_4449)	Decaisnina_triflora|EU544364|Nickrent_4491))	((Atkinsonia_ligustrina|EF464475|Nickrent_4344	(Gaiadendron_punctatum|DQ790209|D__Nickrent_2729	((((Baratranthus_axanthus|EU544357|Nickrent_4029	((Amyema_queenslandicum|EU544355|Nickrent_2788	(Dactyliophora_novae_guineae|EU544363|Nickrent_4563	Benthamina_alyxifolia|EU544359|Nickrent_4127))	((Amyema_glabrum|EU544354|Nickrent_2794	Diplatia_furcata|EU544368|Nickrent_2824)	Sogerianthe_sessiflora|EU544400|Nickrent_4467)))	((Septulina_glauca|EU544398|Nickrent_4089	((Plicosepalus_sagittifolius|EU544393|Nickrent_2852	(Oliverella_rubroviridis|EU544387|Nickrent_4330	(Englerina_ramulosa|EU544370|Nickrent_2984	Tapinanthus_constrictiflorus|EU544404|Nickrent_3088)))	(((((Actinanthella_menyharthii|EU544352|Nickrent_4375	(Oncocalyx_sulfureus|EU544388|Nickrent_2850	Agelanthus_sansibarensis|EU544353|Nickrent_2987))	Berhautia_senegalensis|EU544360|Nickrent_4576)	(Phragmanthera_crassicaulis|EU544391|Phragmanthera_3037	Helixanthera_cylindrica|EU544374|Nickrent_4037))	Bakerella_sp_|EU544358|Nickrent_4161)	((Socratina_bemarivensis|EU544399|Nickrent_4179	Vanwykia_remota|EU544407|Nickrent_4331)	((Erianthemum_dregei|EU544371|Nickrent_2985	(Oedina_pendens|EU544386|Nickrent_4329	Moquiniella_rubra|DQ790207|D__Nickrent_3042))	(Emelianthe_panganensis|EU544369|Nickrent_4889	Globimetula_dinklagei|EU544372|Nickrent_3087))))))	(Taxillus_chinensis|EU544405|Nickrent_4032	((((Helixanthera_coccinea|EU544373|Nickrent_4019	(Dendrophthoe_curvata|EU544367|Nickrent_4012	Dendrophthoe_longituba|EU544366|Nickrent_4010))	Scurrula_parasitica|EU544397|Nickrent_4004)	Scurrula_ferruginea|EU544395|Nickrent_4008)	Scurrula_pulverulenta|EU544396|Nickrent_4159))))	(Ileostylus_micranthus|EU544376|Nickrent_2741	Muellerina_eucalyptoides|EU544385|Nickrent_4310))	((Nuytsia_floribunda|DQ790210|D__Nickrent_2747	(Cecarria_obtusifolia|EU544361|Nickrent_4562
(((Ixocactus_sp_|EU544377|Nickrent_4332	Spragueanella_rhamnifolia|EU544401|Nickrent_4674)	Peraxilla_tetrapetala|EU544390|Nickrent_2744)	((((Lepeostegeres_lancifolius|EU544379|Nickrent_4041	(Macrosolen_cochinchinensis|EU544384|Nickrent_4038	Lepidaria_cf__forbesii|EU544378|Nickrent_4044))	(Amylotheca_duthieana|EU544356|Nickrent_4022	Loxanthera_speciosa|EU544382|Nickrent4026))	(Lysiana_filifolia|EU544383|Nickrent_4449	Decaisnina_triflora|EU544364|Nickrent_4491))	(Notanthera_heterophylla|EF464478|Nickrent_4372	((Atkinsonia_ligustrina|EF464475|Nickrent_4344	(Gaiadendron_punctatum|DQ790209|D__Nickrent_2729	((((Baratranthus_axanthus|EU544357|Nickrent_4029	((Dactyliophora_novae_guineae|EU544363|Nickrent_4563	Benthamina_alyxifolia|EU544359|Nickrent_4127)	(((Amyema_glabrum|EU544354|Nickrent_2794	Diplatia_furcata|EU544368|Nickrent_2824)	Sogerianthe_sessiflora|EU544400|Nickrent_4467)	Amyema_queenslandicum|EU544355|Nickrent_2788)))	((Helixanthera_coccinea|EU544373|Nickrent_4019	((Plicosepalus_sagittifolius|EU544393|Nickrent_2852	(Oliverella_rubroviridis|EU544387|Nickrent_4330	(Englerina_ramulosa|EU544370|Nickrent_2984	Tapinanthus_constrictiflorus|EU544404|Nickrent_3088)))	(((Erianthemum_dregei|EU544371|Nickrent_2985	(Oedina_pendens|EU544386|Nickrent_4329	Moquiniella_rubra|DQ790207|D__Nickrent_3042))	((Emelianthe_panganensis|EU544369|Nickrent_4889	Globimetula_dinklagei|EU544372|Nickrent_3087)	Septulina_glauca|EU544398|Nickrent_4089))	(((Oncocalyx_sulfureus|EU544388|Nickrent_2850	(Agelanthus_sansibarensis|EU544353|Nickrent_2987	Actinanthella_menyharthii|EU544352|Nickrent_4375))	Berhautia_senegalensis|EU544360|Nickrent_4576)	(Phragmanthera_crassicaulis|EU544391|Phragmanthera_3037	Bakerella_sp_|EU544358|Nickrent_4161)))))	(Taxillus_chinensis|EU544405|Nickrent_4032	((Scurrula_ferruginea|EU544395|Nickrent_4008	(Scurrula_parasitica|EU544397|Nickrent_4004	Scurrula_pulverulenta|EU544396|Nickrent_4159))	(Vanwykia_remota|EU544407|Nickrent_4331	(Socratina_bemarivensis|EU544399|Nickrent_4179	(Helixanthera_cylindrica|EU544374|Nickrent_4037	(Dendrophthoe_curvata|EU544367|Nickrent_4012	Dendrophthoe_longituba|EU544366|Nickrent_4010))))))))	(Ileostylus_micranthus|EU544376|Nickrent_2741	Muellerina_eucalyptoides|EU544385|Nickrent_4310))	((Nuytsia_floribunda|DQ790210|D__Nickrent_2747	(Cecarria_obtusifolia|EU544361|Nickrent_4562
(Peraxilla_tetrapetala|EU544390|Nickrent_2744	(((Lysiana_filifolia|EU544383|Nickrent_4449	Decaisnina_triflora|EU544364|Nickrent_4491)	(((Macrosolen_cochinchinensis|EU544384|Nickrent_4038	Lepidaria_cf__forbesii|EU544378|Nickrent_4044)	(Amylotheca_duthieana|EU544356|Nickrent_4022	Loxanthera_speciosa|EU544382|Nickrent4026))	Lepeostegeres_lancifolius|EU544379|Nickrent_4041))	(Notanthera_heterophylla|EF464478|Nickrent_4372	(((Atkinsonia_ligustrina|EF464475|Nickrent_4344	(Gaiadendron_punctatum|DQ790209|D__Nickrent_2729	(((Cecarria_obtusifolia|EU544361|Nickrent_4562	(Loranthus_odoratus|EU544381|Nickrent_4977	Loranthus_europaeus|EU544380|Nickrent_2849))	Nuytsia_floribunda|DQ790210|D__Nickrent_2747)	((Tristerix_corymbosus|EF464479|Nickrent_4572	Tupeia_antarctica|DQ790208|D__Nickrent_2742)	(((Baratranthus_axanthus|EU544357|Nickrent_4029	((Dactyliophora_novae_guineae|EU544363|Nickrent_4563	(Amyema_queenslandicum|EU544355|Nickrent_2788	Benthamina_alyxifolia|EU544359|Nickrent_4127))	((Amyema_glabrum|EU544354|Nickrent_2794	Diplatia_furcata|EU544368|Nickrent_2824)	Sogerianthe_sessiflora|EU544400|Nickrent_4467)))	((Taxillus_chinensis|EU544405|Nickrent_4032	(Scurrula_ferruginea|EU544395|Nickrent_4008	(((Helixanthera_coccinea|EU544373|Nickrent_4019	(Dendrophthoe_curvata|EU544367|Nickrent_4012	Dendrophthoe_longituba|EU544366|Nickrent_4010))	Scurrula_parasitica|EU544397|Nickrent_4004)	Scurrula_pulverulenta|EU544396|Nickrent_4159)))	((((Phragmanthera_crassicaulis|EU544391|Phragmanthera_3037	Septulina_glauca|EU544398|Nickrent_4089)	((Erianthemum_dregei|EU544371|Nickrent_2985	(Oedina_pendens|EU544386|Nickrent_4329	Moquiniella_rubra|DQ790207|D__Nickrent_3042))	(Emelianthe_panganensis|EU544369|Nickrent_4889	Globimetula_dinklagei|EU544372|Nickrent_3087)))	(((Oliverella_rubroviridis|EU544387|Nickrent_4330	(Englerina_ramulosa|EU544370|Nickrent_2984	Tapinanthus_constrictiflorus|EU544404|Nickrent_3088))	((Oncocalyx_sulfureus|EU544388|Nickrent_2850	(Agelanthus_sansibarensis|EU544353|Nickrent_2987	Actinanthella_menyharthii|EU544352|Nickrent_4375))	Berhautia_senegalensis|EU544360|Nickrent_4576))	Bakerella_sp_|EU544358|Nickrent_4161))	(Vanwykia_remota|EU544407|Nickrent_4331	(Plicosepalus_sagittifolius|EU544393|Nickrent_2852	(Helixanthera_cylindrica|EU544374|Nickrent_4037	Socratina_bemarivensis|EU544399|Nickrent_4179))))))
(Peraxilla_tetrapetala|EU544390|Nickrent_2744	((Decaisnina_triflora|EU544364|Nickrent_4491	(((Loxanthera_speciosa|EU544382|Nickrent4026	((Macrosolen_cochinchinensis|EU544384|Nickrent_4038	Lepidaria_cf__forbesii|EU544378|Nickrent_4044)	Amylotheca_duthieana|EU544356|Nickrent_4022))	Lepeostegeres_lancifolius|EU544379|Nickrent_4041)	Lysiana_filifolia|EU544383|Nickrent_4449))	(Notanthera_heterophylla|EF464478|Nickrent_4372	((Atkinsonia_ligustrina|EF464475|Nickrent_4344	(((Psittacanthus_calyculatus|EU544394|Nickrent_4043	Tripodanthus_acutifolius|EU544406|Nickrent_2969)	(((Struthanthus_woodsonii|EU544403|Nickrent_2761	Struthanthus_oerstedii|EU544402|Nickrent_2728)	((Oryctanthus_occidentalis|EU544389|Nickrent_2763	Dendropemon_bicolor|EU544365|Nickrent_2172)	Phthirusa_pyrifolia|EU544392|Nickrent_2762))	Cladocolea_gracilis|EU544362|Nickrent_3066))	((Gaiadendron_punctatum|DQ790209|D__Nickrent_2729	(Tristerix_corymbosus|EF464479|Nickrent_4572	Nuytsia_floribunda|DQ790210|D__Nickrent_2747))	((((Baratranthus_axanthus|EU544357|Nickrent_4029	(Diplatia_furcata|EU544368|Nickrent_2824	(((Amyema_queenslandicum|EU544355|Nickrent_2788	(Benthamina_alyxifolia|EU544359|Nickrent_4127	Dactyliophora_novae_guineae|EU544363|Nickrent_4563))	Sogerianthe_sessiflora|EU544400|Nickrent_4467)	Amyema_glabrum|EU544354|Nickrent_2794)))	((Taxillus_chinensis|EU544405|Nickrent_4032	(Scurrula_pulverulenta|EU544396|Nickrent_4159	(Scurrula_ferruginea|EU544395|Nickrent_4008	((Helixanthera_coccinea|EU544373|Nickrent_4019	(Dendrophthoe_curvata|EU544367|Nickrent_4012	Dendrophthoe_longituba|EU544366|Nickrent_4010))	Scurrula_parasitica|EU544397|Nickrent_4004))))	(Vanwykia_remota|EU544407|Nickrent_4331	(Helixanthera_cylindrica|EU544374|Nickrent_4037	(Plicosepalus_sagittifolius|EU544393|Nickrent_2852	(Septulina_glauca|EU544398|Nickrent_4089	(((Emelianthe_panganensis|EU544369|Nickrent_4889	((Agelanthus_sansibarensis|EU544353|Nickrent_2987	(Socratina_bemarivensis|EU544399|Nickrent_4179	Globimetula_dinklagei|EU544372|Nickrent_3087))	((Actinanthella_menyharthii|EU544352|Nickrent_4375	Oncocalyx_sulfureus|EU544388|Nickrent_2850)	(Berhautia_senegalensis|EU544360|Nickrent_4576	(Tapinanthus_constrictiflorus|EU544404|Nickrent_3088	(Oliverella_rubroviridis|EU544387|Nickrent_4330	Englerina_ramulosa|EU544370|Nickrent_2984))))))	((Moquiniella_rubra|DQ790207|D__Nickrent_3042
(Peraxilla_tetrapetala|EU544390|Nickrent_2744	((((Loxanthera_speciosa|EU544382|Nickrent4026	((Macrosolen_cochinchinensis|EU544384|Nickrent_4038	Lepidaria_cf__forbesii|EU544378|Nickrent_4044)	Amylotheca_duthieana|EU544356|Nickrent_4022))	(Decaisnina_triflora|EU544364|Nickrent_4491	Lepeostegeres_lancifolius|EU544379|Nickrent_4041))	Lysiana_filifolia|EU544383|Nickrent_4449)	(Notanthera_heterophylla|EF464478|Nickrent_4372	((((((((Struthanthus_woodsonii|EU544403|Nickrent_2761	Struthanthus_oerstedii|EU544402|Nickrent_2728)	((Psittacanthus_calyculatus|EU544394|Nickrent_4043	(Oryctanthus_occidentalis|EU544389|Nickrent_2763	Dendropemon_bicolor|EU544365|Nickrent_2172))	Phthirusa_pyrifolia|EU544392|Nickrent_2762))	Cladocolea_gracilis|EU544362|Nickrent_3066)	Gaiadendron_punctatum|DQ790209|D__Nickrent_2729)	Tripodanthus_acutifolius|EU544406|Nickrent_2969)	(((Tristerix_corymbosus|EF464479|Nickrent_4572	Nuytsia_floribunda|DQ790210|D__Nickrent_2747)	(((((Benthamina_alyxifolia|EU544359|Nickrent_4127	Dactyliophora_novae_guineae|EU544363|Nickrent_4563)	((Sogerianthe_sessiflora|EU544400|Nickrent_4467	(Amyema_glabrum|EU544354|Nickrent_2794	Diplatia_furcata|EU544368|Nickrent_2824))	Amyema_queenslandicum|EU544355|Nickrent_2788))	((Helixanthera_coccinea|EU544373|Nickrent_4019	((((Scurrula_pulverulenta|EU544396|Nickrent_4159	((Dendrophthoe_curvata|EU544367|Nickrent_4012	Dendrophthoe_longituba|EU544366|Nickrent_4010)	Scurrula_parasitica|EU544397|Nickrent_4004))	Scurrula_ferruginea|EU544395|Nickrent_4008)	((Oedina_pendens|EU544386|Nickrent_4329	Erianthemum_dregei|EU544371|Nickrent_2985)	((Moquiniella_rubra|DQ790207|D__Nickrent_3042	(Septulina_glauca|EU544398|Nickrent_4089	(Phragmanthera_crassicaulis|EU544391|Phragmanthera_3037	Vanwykia_remota|EU544407|Nickrent_4331)))	((((Oncocalyx_sulfureus|EU544388|Nickrent_2850	Actinanthella_menyharthii|EU544352|Nickrent_4375)	(Berhautia_senegalensis|EU544360|Nickrent_4576	(Oliverella_rubroviridis|EU544387|Nickrent_4330	(Englerina_ramulosa|EU544370|Nickrent_2984	Tapinanthus_constrictiflorus|EU544404|Nickrent_3088))))	(((Agelanthus_sansibarensis|EU544353|Nickrent_2987	Bakerella_sp_|EU544358|Nickrent_4161)	Socratina_bemarivensis|EU544399|Nickrent_4179)	Plicosepalus_sagittifolius|EU544393|Nickrent_2852))	(Globimetula_dinklagei|EU544372|Nickrent_3087	Emelianthe_panganensis|EU544369|Nickrent_4889)))))
(Peraxilla_tetrapetala|EU544390|Nickrent_2744	(((Lepidaria_cf__forbesii|EU544378|Nickrent_4044	((Loxanthera_speciosa|EU544382|Nickrent4026	Amylotheca_duthieana|EU544356|Nickrent_4022)	(Decaisnina_triflora|EU544364|Nickrent_4491	Lepeostegeres_lancifolius|EU544379|Nickrent_4041)))	(Lysiana_filifolia|EU544383|Nickrent_4449	Macrosolen_cochinchinensis|EU544384|Nickrent_4038))	(((((Struthanthus_woodsonii|EU544403|Nickrent_2761	(Struthanthus_oerstedii|EU544402|Nickrent_2728	((Psittacanthus_calyculatus|EU544394|Nickrent_4043	(Oryctanthus_occidentalis|EU544389|Nickrent_2763	Dendropemon_bicolor|EU544365|Nickrent_2172))	Phthirusa_pyrifolia|EU544392|Nickrent_2762)))	Cladocolea_gracilis|EU544362|Nickrent_3066)	Tripodanthus_acutifolius|EU544406|Nickrent_2969)	(Atkinsonia_ligustrina|EF464475|Nickrent_4344	((Notanthera_heterophylla|EF464478|Nickrent_4372	Gaiadendron_punctatum|DQ790209|D__Nickrent_2729)	(((Cecarria_obtusifolia|EU544361|Nickrent_4562	(Loranthus_odoratus|EU544381|Nickrent_4977	Loranthus_europaeus|EU544380|Nickrent_2849))	(((((Benthamina_alyxifolia|EU544359|Nickrent_4127	Dactyliophora_novae_guineae|EU544363|Nickrent_4563)	((Sogerianthe_sessiflora|EU544400|Nickrent_4467	(Amyema_glabrum|EU544354|Nickrent_2794	Diplatia_furcata|EU544368|Nickrent_2824))	Amyema_queenslandicum|EU544355|Nickrent_2788))	Baratranthus_axanthus|EU544357|Nickrent_4029)	((((Dendrophthoe_curvata|EU544367|Nickrent_4012	Dendrophthoe_longituba|EU544366|Nickrent_4010)	Helixanthera_coccinea|EU544373|Nickrent_4019)	((Helixanthera_cylindrica|EU544374|Nickrent_4037	Taxillus_chinensis|EU544405|Nickrent_4032)	((Scurrula_parasitica|EU544397|Nickrent_4004	Scurrula_pulverulenta|EU544396|Nickrent_4159)	Scurrula_ferruginea|EU544395|Nickrent_4008)))	(((((Septulina_glauca|EU544398|Nickrent_4089	Phragmanthera_crassicaulis|EU544391|Phragmanthera_3037)	(Socratina_bemarivensis|EU544399|Nickrent_4179	Vanwykia_remota|EU544407|Nickrent_4331))	Plicosepalus_sagittifolius|EU544393|Nickrent_2852)	(Bakerella_sp_|EU544358|Nickrent_4161	(((Berhautia_senegalensis|EU544360|Nickrent_4576	Oncocalyx_sulfureus|EU544388|Nickrent_2850)	(Agelanthus_sansibarensis|EU544353|Nickrent_2987	Actinanthella_menyharthii|EU544352|Nickrent_4375))	(Oliverella_rubroviridis|EU544387|Nickrent_4330	(Englerina_ramulosa|EU544370|Nickrent_2984	Tapinanthus_constrictiflorus|EU544404|Nickrent_3088)))))
(((Ixocactus_sp_|EU544377|Nickrent_4332	Spragueanella_rhamnifolia|EU544401|Nickrent_4674)	((Decaisnina_triflora|EU544364|Nickrent_4491	Lysiana_filifolia|EU544383|Nickrent_4449)	((Lepeostegeres_lancifolius|EU544379|Nickrent_4041	(Lepidaria_cf__forbesii|EU544378|Nickrent_4044	Macrosolen_cochinchinensis|EU544384|Nickrent_4038))	((Helicanthes_elastica|EU544375|Nickrent_4906	Loxanthera_speciosa|EU544382|Nickrent4026)	Amylotheca_duthieana|EU544356|Nickrent_4022))))	(Peraxilla_tetrapetala|EU544390|Nickrent_2744	((((((((Psittacanthus_calyculatus|EU544394|Nickrent_4043	(Oryctanthus_occidentalis|EU544389|Nickrent_2763	Dendropemon_bicolor|EU544365|Nickrent_2172))	Phthirusa_pyrifolia|EU544392|Nickrent_2762)	(Struthanthus_woodsonii|EU544403|Nickrent_2761	Struthanthus_oerstedii|EU544402|Nickrent_2728))	Cladocolea_gracilis|EU544362|Nickrent_3066)	Tripodanthus_acutifolius|EU544406|Nickrent_2969)	((Atkinsonia_ligustrina|EF464475|Nickrent_4344	((Tupeia_antarctica|DQ790208|D__Nickrent_2742	(Tristerix_corymbosus|EF464479|Nickrent_4572	Nuytsia_floribunda|DQ790210|D__Nickrent_2747))	(Gaiadendron_punctatum|DQ790209|D__Nickrent_2729	((Cecarria_obtusifolia|EU544361|Nickrent_4562	(Loranthus_odoratus|EU544381|Nickrent_4977	Loranthus_europaeus|EU544380|Nickrent_2849))	(((((Benthamina_alyxifolia|EU544359|Nickrent_4127	Dactyliophora_novae_guineae|EU544363|Nickrent_4563)	((Amyema_glabrum|EU544354|Nickrent_2794	Diplatia_furcata|EU544368|Nickrent_2824)	(Amyema_queenslandicum|EU544355|Nickrent_2788	Sogerianthe_sessiflora|EU544400|Nickrent_4467)))	Baratranthus_axanthus|EU544357|Nickrent_4029)	((((Dendrophthoe_curvata|EU544367|Nickrent_4012	Dendrophthoe_longituba|EU544366|Nickrent_4010)	Helixanthera_coccinea|EU544373|Nickrent_4019)	(((Scurrula_parasitica|EU544397|Nickrent_4004	Scurrula_pulverulenta|EU544396|Nickrent_4159)	Scurrula_ferruginea|EU544395|Nickrent_4008)	((Helixanthera_cylindrica|EU544374|Nickrent_4037	(Septulina_glauca|EU544398|Nickrent_4089	((Phragmanthera_crassicaulis|EU544391|Phragmanthera_3037	Bakerella_sp_|EU544358|Nickrent_4161)	(((Berhautia_senegalensis|EU544360|Nickrent_4576	(Agelanthus_sansibarensis|EU544353|Nickrent_2987	Oncocalyx_sulfureus|EU544388|Nickrent_2850))	Actinanthella_menyharthii|EU544352|Nickrent_4375)	(Oliverella_rubroviridis|EU544387|Nickrent_4330	(Englerina_ramulosa|EU544370|Nickrent_2984
(Peraxilla_tetrapetala|EU544390|Nickrent_2744	(((((Oryctanthus_occidentalis|EU544389|Nickrent_2763	Dendropemon_bicolor|EU544365|Nickrent_2172)	(Phthirusa_pyrifolia|EU544392|Nickrent_2762	((Cladocolea_gracilis|EU544362|Nickrent_3066	Struthanthus_oerstedii|EU544402|Nickrent_2728)	(Psittacanthus_calyculatus|EU544394|Nickrent_4043	Struthanthus_woodsonii|EU544403|Nickrent_2761))))	Tripodanthus_acutifolius|EU544406|Nickrent_2969)	((Tupeia_antarctica|DQ790208|D__Nickrent_2742	(((Ixocactus_sp_|EU544377|Nickrent_4332	Spragueanella_rhamnifolia|EU544401|Nickrent_4674)	(Ligaria_cuneifolia|EF464477|Nickrent_4567	Helicanthes_elastica|EU544375|Nickrent_4906))	Desmaria_mutabilis|EF464476|Nickrent_4510A))	(Atkinsonia_ligustrina|EF464475|Nickrent_4344	((Tristerix_corymbosus|EF464479|Nickrent_4572	Nuytsia_floribunda|DQ790210|D__Nickrent_2747)	((((((((Diplatia_furcata|EU544368|Nickrent_2824	Amyema_glabrum|EU544354|Nickrent_2794)	(Amyema_queenslandicum|EU544355|Nickrent_2788	(Benthamina_alyxifolia|EU544359|Nickrent_4127	Dactyliophora_novae_guineae|EU544363|Nickrent_4563)))	Sogerianthe_sessiflora|EU544400|Nickrent_4467)	Baratranthus_axanthus|EU544357|Nickrent_4029)	(((((Helixanthera_coccinea|EU544373|Nickrent_4019	(((Berhautia_senegalensis|EU544360|Nickrent_4576	(Agelanthus_sansibarensis|EU544353|Nickrent_2987	Oncocalyx_sulfureus|EU544388|Nickrent_2850))	Actinanthella_menyharthii|EU544352|Nickrent_4375)	(Oliverella_rubroviridis|EU544387|Nickrent_4330	(Englerina_ramulosa|EU544370|Nickrent_2984	Tapinanthus_constrictiflorus|EU544404|Nickrent_3088))))	(Septulina_glauca|EU544398|Nickrent_4089	((((Erianthemum_dregei|EU544371|Nickrent_2985	Oedina_pendens|EU544386|Nickrent_4329)	((Socratina_bemarivensis|EU544399|Nickrent_4179	Vanwykia_remota|EU544407|Nickrent_4331)	(Globimetula_dinklagei|EU544372|Nickrent_3087	Emelianthe_panganensis|EU544369|Nickrent_4889)))	Moquiniella_rubra|DQ790207|D__Nickrent_3042)	((Helixanthera_cylindrica|EU544374|Nickrent_4037	Phragmanthera_crassicaulis|EU544391|Phragmanthera_3037)	Bakerella_sp_|EU544358|Nickrent_4161))))	Plicosepalus_sagittifolius|EU544393|Nickrent_2852)	(((Scurrula_parasitica|EU544397|Nickrent_4004	Scurrula_pulverulenta|EU544396|Nickrent_4159)	(Dendrophthoe_curvata|EU544367|Nickrent_4012	Dendrophthoe_longituba|EU544366|Nickrent_4010))	Scurrula_ferruginea|EU544395|Nickrent_4008))
(Peraxilla_tetrapetala|EU544390|Nickrent_2744	((Nuytsia_floribunda|DQ790210|D__Nickrent_2747	((((Atkinsonia_ligustrina|EF464475|Nickrent_4344	Ixocactus_sp_|EU544377|Nickrent_4332)	(Spragueanella_rhamnifolia|EU544401|Nickrent_4674	Ligaria_cuneifolia|EF464477|Nickrent_4567))	((((((Helicanthes_elastica|EU544375|Nickrent_4906	Phthirusa_pyrifolia|EU544392|Nickrent_2762)	(Struthanthus_oerstedii|EU544402|Nickrent_2728	Struthanthus_woodsonii|EU544403|Nickrent_2761))	Cladocolea_gracilis|EU544362|Nickrent_3066)	Psittacanthus_calyculatus|EU544394|Nickrent_4043)	(Tripodanthus_acutifolius|EU544406|Nickrent_2969	(Desmaria_mutabilis|EF464476|Nickrent_4510A	(Oryctanthus_occidentalis|EU544389|Nickrent_2763	Dendropemon_bicolor|EU544365|Nickrent_2172))))	((((Taxillus_chinensis|EU544405|Nickrent_4032	((((Helixanthera_coccinea|EU544373|Nickrent_4019	((((Berhautia_senegalensis|EU544360|Nickrent_4576	((Oncocalyx_sulfureus|EU544388|Nickrent_2850	Helixanthera_cylindrica|EU544374|Nickrent_4037)	Agelanthus_sansibarensis|EU544353|Nickrent_2987))	Actinanthella_menyharthii|EU544352|Nickrent_4375)	(Oliverella_rubroviridis|EU544387|Nickrent_4330	(Englerina_ramulosa|EU544370|Nickrent_2984	Tapinanthus_constrictiflorus|EU544404|Nickrent_3088)))	(Septulina_glauca|EU544398|Nickrent_4089	((Globimetula_dinklagei|EU544372|Nickrent_3087	((Emelianthe_panganensis|EU544369|Nickrent_4889	Moquiniella_rubra|DQ790207|D__Nickrent_3042)	(Erianthemum_dregei|EU544371|Nickrent_2985	Oedina_pendens|EU544386|Nickrent_4329)))	(Phragmanthera_crassicaulis|EU544391|Phragmanthera_3037	Bakerella_sp_|EU544358|Nickrent_4161)))))	Plicosepalus_sagittifolius|EU544393|Nickrent_2852)	(Socratina_bemarivensis|EU544399|Nickrent_4179	Vanwykia_remota|EU544407|Nickrent_4331))	((((Amyema_queenslandicum|EU544355|Nickrent_2788	(Benthamina_alyxifolia|EU544359|Nickrent_4127	Dactyliophora_novae_guineae|EU544363|Nickrent_4563))	(Sogerianthe_sessiflora|EU544400|Nickrent_4467	(Amyema_glabrum|EU544354|Nickrent_2794	Diplatia_furcata|EU544368|Nickrent_2824)))	Baratranthus_axanthus|EU544357|Nickrent_4029)	(((Scurrula_parasitica|EU544397|Nickrent_4004	Scurrula_pulverulenta|EU544396|Nickrent_4159)	(Dendrophthoe_curvata|EU544367|Nickrent_4012	Dendrophthoe_longituba|EU544366|Nickrent_4010))	Scurrula_ferruginea|EU544395|Nickrent_4008))))	(Ileostylus_micranthus|EU544376|Nickrent_2741
((((((Tristerix_corymbosus|EF464479|Nickrent_4572	Tupeia_antarctica|DQ790208|D__Nickrent_2742)	Cladocolea_gracilis|EU544362|Nickrent_3066)	((Struthanthus_woodsonii|EU544403|Nickrent_2761	(Struthanthus_oerstedii|EU544402|Nickrent_2728	(Phthirusa_pyrifolia|EU544392|Nickrent_2762	(Oryctanthus_occidentalis|EU544389|Nickrent_2763	Dendropemon_bicolor|EU544365|Nickrent_2172))))	((Atkinsonia_ligustrina|EF464475|Nickrent_4344	(Ligaria_cuneifolia|EF464477|Nickrent_4567	(Helicanthes_elastica|EU544375|Nickrent_4906	Desmaria_mutabilis|EF464476|Nickrent_4510A)))	Psittacanthus_calyculatus|EU544394|Nickrent_4043)))	Tripodanthus_acutifolius|EU544406|Nickrent_2969)	(Nuytsia_floribunda|DQ790210|D__Nickrent_2747	(Gaiadendron_punctatum|DQ790209|D__Nickrent_2729	((((((((Scurrula_parasitica|EU544397|Nickrent_4004	Scurrula_pulverulenta|EU544396|Nickrent_4159)	Scurrula_ferruginea|EU544395|Nickrent_4008)	((Plicosepalus_sagittifolius|EU544393|Nickrent_2852	(Socratina_bemarivensis|EU544399|Nickrent_4179	Vanwykia_remota|EU544407|Nickrent_4331))	(((Septulina_glauca|EU544398|Nickrent_4089	(Phragmanthera_crassicaulis|EU544391|Phragmanthera_3037	(((Agelanthus_sansibarensis|EU544353|Nickrent_2987	Actinanthella_menyharthii|EU544352|Nickrent_4375)	(Berhautia_senegalensis|EU544360|Nickrent_4576	Oncocalyx_sulfureus|EU544388|Nickrent_2850))	Bakerella_sp_|EU544358|Nickrent_4161)))	(((Erianthemum_dregei|EU544371|Nickrent_2985	Oedina_pendens|EU544386|Nickrent_4329)	(Emelianthe_panganensis|EU544369|Nickrent_4889	Globimetula_dinklagei|EU544372|Nickrent_3087))	Moquiniella_rubra|DQ790207|D__Nickrent_3042))	(Helixanthera_cylindrica|EU544374|Nickrent_4037	(Oliverella_rubroviridis|EU544387|Nickrent_4330	(Englerina_ramulosa|EU544370|Nickrent_2984	Tapinanthus_constrictiflorus|EU544404|Nickrent_3088))))))	Helixanthera_coccinea|EU544373|Nickrent_4019)	Taxillus_chinensis|EU544405|Nickrent_4032)	((((Dendrophthoe_longituba|EU544366|Nickrent_4010	Dendrophthoe_curvata|EU544367|Nickrent_4012)	(Benthamina_alyxifolia|EU544359|Nickrent_4127	Dactyliophora_novae_guineae|EU544363|Nickrent_4563))	(Amyema_queenslandicum|EU544355|Nickrent_2788	(Sogerianthe_sessiflora|EU544400|Nickrent_4467	(Amyema_glabrum|EU544354|Nickrent_2794	Diplatia_furcata|EU544368|Nickrent_2824))))	Baratranthus_axanthus|EU544357|Nickrent_4029))	(Ileostylus_micranthus|EU544376|Nickrent_2741
(Peraxilla_tetrapetala|EU544390|Nickrent_2744	((((((Cladocolea_gracilis|EU544362|Nickrent_3066	(((Struthanthus_woodsonii|EU544403|Nickrent_2761	Struthanthus_oerstedii|EU544402|Nickrent_2728)	(Phthirusa_pyrifolia|EU544392|Nickrent_2762	(Psittacanthus_calyculatus|EU544394|Nickrent_4043	(Oryctanthus_occidentalis|EU544389|Nickrent_2763	Dendropemon_bicolor|EU544365|Nickrent_2172))))	(Atkinsonia_ligustrina|EF464475|Nickrent_4344	(Ligaria_cuneifolia|EF464477|Nickrent_4567	(Helicanthes_elastica|EU544375|Nickrent_4906	Desmaria_mutabilis|EF464476|Nickrent_4510A)))))	Tripodanthus_acutifolius|EU544406|Nickrent_2969)	((Notanthera_heterophylla|EF464478|Nickrent_4372	Tristerix_corymbosus|EF464479|Nickrent_4572)	Tupeia_antarctica|DQ790208|D__Nickrent_2742))	((Ixocactus_sp_|EU544377|Nickrent_4332	Spragueanella_rhamnifolia|EU544401|Nickrent_4674)	((((((Septulina_glauca|EU544398|Nickrent_4089	(((((((Berhautia_senegalensis|EU544360|Nickrent_4576	(Agelanthus_sansibarensis|EU544353|Nickrent_2987	Actinanthella_menyharthii|EU544352|Nickrent_4375))	(Oncocalyx_sulfureus|EU544388|Nickrent_2850	Moquiniella_rubra|DQ790207|D__Nickrent_3042))	Phragmanthera_crassicaulis|EU544391|Phragmanthera_3037)	Socratina_bemarivensis|EU544399|Nickrent_4179)	Bakerella_sp_|EU544358|Nickrent_4161)	((Oedina_pendens|EU544386|Nickrent_4329	Erianthemum_dregei|EU544371|Nickrent_2985)	(Emelianthe_panganensis|EU544369|Nickrent_4889	Globimetula_dinklagei|EU544372|Nickrent_3087)))	Helixanthera_coccinea|EU544373|Nickrent_4019))	(Plicosepalus_sagittifolius|EU544393|Nickrent_2852	(Tapinanthus_constrictiflorus|EU544404|Nickrent_3088	(Oliverella_rubroviridis|EU544387|Nickrent_4330	Englerina_ramulosa|EU544370|Nickrent_2984))))	(((Dendrophthoe_longituba|EU544366|Nickrent_4010	Dendrophthoe_curvata|EU544367|Nickrent_4012)	Vanwykia_remota|EU544407|Nickrent_4331)	((Scurrula_parasitica|EU544397|Nickrent_4004	((Taxillus_chinensis|EU544405|Nickrent_4032	Scurrula_pulverulenta|EU544396|Nickrent_4159)	Helixanthera_cylindrica|EU544374|Nickrent_4037))	Scurrula_ferruginea|EU544395|Nickrent_4008)))	(((Sogerianthe_sessiflora|EU544400|Nickrent_4467	((Amyema_queenslandicum|EU544355|Nickrent_2788	Benthamina_alyxifolia|EU544359|Nickrent_4127)	Dactyliophora_novae_guineae|EU544363|Nickrent_4563))	(Amyema_glabrum|EU544354|Nickrent_2794	Diplatia_furcata|EU544368|Nickrent_2824))
((Peraxilla_tetrapetala|EU544390|Nickrent_2744	(Ixocactus_sp_|EU544377|Nickrent_4332	Spragueanella_rhamnifolia|EU544401|Nickrent_4674))	((((((((Tapinanthus_constrictiflorus|EU544404|Nickrent_3088	(Oliverella_rubroviridis|EU544387|Nickrent_4330	Englerina_ramulosa|EU544370|Nickrent_2984))	(((((Oedina_pendens|EU544386|Nickrent_4329	Erianthemum_dregei|EU544371|Nickrent_2985)	((((Agelanthus_sansibarensis|EU544353|Nickrent_2987	Actinanthella_menyharthii|EU544352|Nickrent_4375)	(Berhautia_senegalensis|EU544360|Nickrent_4576	(Oncocalyx_sulfureus|EU544388|Nickrent_2850	Moquiniella_rubra|DQ790207|D__Nickrent_3042)))	(Phragmanthera_crassicaulis|EU544391|Phragmanthera_3037	Bakerella_sp_|EU544358|Nickrent_4161))	Socratina_bemarivensis|EU544399|Nickrent_4179))	(Septulina_glauca|EU544398|Nickrent_4089	((Plicosepalus_sagittifolius|EU544393|Nickrent_2852	Emelianthe_panganensis|EU544369|Nickrent_4889)	Globimetula_dinklagei|EU544372|Nickrent_3087)))	(Helixanthera_coccinea|EU544373|Nickrent_4019	(Dendrophthoe_longituba|EU544366|Nickrent_4010	Dendrophthoe_curvata|EU544367|Nickrent_4012)))	((Scurrula_ferruginea|EU544395|Nickrent_4008	((Taxillus_chinensis|EU544405|Nickrent_4032	Scurrula_pulverulenta|EU544396|Nickrent_4159)	(Vanwykia_remota|EU544407|Nickrent_4331	Helixanthera_cylindrica|EU544374|Nickrent_4037)))	Scurrula_parasitica|EU544397|Nickrent_4004)))	(((Amyema_queenslandicum|EU544355|Nickrent_2788	(Benthamina_alyxifolia|EU544359|Nickrent_4127	Dactyliophora_novae_guineae|EU544363|Nickrent_4563))	(Sogerianthe_sessiflora|EU544400|Nickrent_4467	(Amyema_glabrum|EU544354|Nickrent_2794	Diplatia_furcata|EU544368|Nickrent_2824)))	Baratranthus_axanthus|EU544357|Nickrent_4029))	(Ileostylus_micranthus|EU544376|Nickrent_2741	Muellerina_eucalyptoides|EU544385|Nickrent_4310))	(Cecarria_obtusifolia|EU544361|Nickrent_4562	(Loranthus_odoratus|EU544381|Nickrent_4977	Loranthus_europaeus|EU544380|Nickrent_2849)))	(((((Cladocolea_gracilis|EU544362|Nickrent_3066	((Struthanthus_woodsonii|EU544403|Nickrent_2761	Struthanthus_oerstedii|EU544402|Nickrent_2728)	(Phthirusa_pyrifolia|EU544392|Nickrent_2762	(Psittacanthus_calyculatus|EU544394|Nickrent_4043	(Oryctanthus_occidentalis|EU544389|Nickrent_2763	Dendropemon_bicolor|EU544365|Nickrent_2172)))))	Atkinsonia_ligustrina|EF464475|Nickrent_4344)	Tripodanthus_acutifolius|EU544406|Nickrent_2969)
(((((((Struthanthus_woodsonii|EU544403|Nickrent_2761	Struthanthus_oerstedii|EU544402|Nickrent_2728)	((Helicanthes_elastica|EU544375|Nickrent_4906	Phthirusa_pyrifolia|EU544392|Nickrent_2762)	(Oryctanthus_occidentalis|EU544389|Nickrent_2763	Dendropemon_bicolor|EU544365|Nickrent_2172)))	(Gaiadendron_punctatum|DQ790209|D__Nickrent_2729	Cladocolea_gracilis|EU544362|Nickrent_3066))	Psittacanthus_calyculatus|EU544394|Nickrent_4043)	Tripodanthus_acutifolius|EU544406|Nickrent_2969)	(((Ixocactus_sp_|EU544377|Nickrent_4332	Spragueanella_rhamnifolia|EU544401|Nickrent_4674)	Desmaria_mutabilis|EF464476|Nickrent_4510A)	((((((Helixanthera_coccinea|EU544373|Nickrent_4019	(Dendrophthoe_longituba|EU544366|Nickrent_4010	Dendrophthoe_curvata|EU544367|Nickrent_4012))	((Scurrula_ferruginea|EU544395|Nickrent_4008	(Scurrula_parasitica|EU544397|Nickrent_4004	Scurrula_pulverulenta|EU544396|Nickrent_4159))	Taxillus_chinensis|EU544405|Nickrent_4032))	(((Tapinanthus_constrictiflorus|EU544404|Nickrent_3088	(Oliverella_rubroviridis|EU544387|Nickrent_4330	Englerina_ramulosa|EU544370|Nickrent_2984))	((Socratina_bemarivensis|EU544399|Nickrent_4179	((Phragmanthera_crassicaulis|EU544391|Phragmanthera_3037	((Bakerella_sp_|EU544358|Nickrent_4161	(Agelanthus_sansibarensis|EU544353|Nickrent_2987	Oncocalyx_sulfureus|EU544388|Nickrent_2850))	Berhautia_senegalensis|EU544360|Nickrent_4576))	(Moquiniella_rubra|DQ790207|D__Nickrent_3042	Actinanthella_menyharthii|EU544352|Nickrent_4375)))	((Emelianthe_panganensis|EU544369|Nickrent_4889	Globimetula_dinklagei|EU544372|Nickrent_3087)	(Oedina_pendens|EU544386|Nickrent_4329	Erianthemum_dregei|EU544371|Nickrent_2985))))	((Vanwykia_remota|EU544407|Nickrent_4331	Septulina_glauca|EU544398|Nickrent_4089)	Plicosepalus_sagittifolius|EU544393|Nickrent_2852)))	(((Sogerianthe_sessiflora|EU544400|Nickrent_4467	Baratranthus_axanthus|EU544357|Nickrent_4029)	(Amyema_glabrum|EU544354|Nickrent_2794	Diplatia_furcata|EU544368|Nickrent_2824))	((Benthamina_alyxifolia|EU544359|Nickrent_4127	(Helixanthera_cylindrica|EU544374|Nickrent_4037	Amyema_queenslandicum|EU544355|Nickrent_2788))	Dactyliophora_novae_guineae|EU544363|Nickrent_4563)))	(Ileostylus_micranthus|EU544376|Nickrent_2741	Muellerina_eucalyptoides|EU544385|Nickrent_4310))	(((Cecarria_obtusifolia|EU544361|Nickrent_4562	(Loranthus_odoratus|EU544381|Nickrent_4977
(((((Lepidaria_cf__forbesii|EU544378|Nickrent_4044	Macrosolen_cochinchinensis|EU544384|Nickrent_4038)	(Loxanthera_speciosa|EU544382|Nickrent4026	Amylotheca_duthieana|EU544356|Nickrent_4022))	((Lepeostegeres_lancifolius|EU544379|Nickrent_4041	Decaisnina_triflora|EU544364|Nickrent_4491)	Lysiana_filifolia|EU544383|Nickrent_4449))	(Notanthera_heterophylla|EF464478|Nickrent_4372	((Ligaria_cuneifolia|EF464477|Nickrent_4567	((Ixocactus_sp_|EU544377|Nickrent_4332	Spragueanella_rhamnifolia|EU544401|Nickrent_4674)	Desmaria_mutabilis|EF464476|Nickrent_4510A))	((Atkinsonia_ligustrina|EF464475|Nickrent_4344	(((Cecarria_obtusifolia|EU544361|Nickrent_4562	(Loranthus_odoratus|EU544381|Nickrent_4977	Loranthus_europaeus|EU544380|Nickrent_2849))	((((((Helixanthera_cylindrica|EU544374|Nickrent_4037	(Dendrophthoe_longituba|EU544366|Nickrent_4010	Dendrophthoe_curvata|EU544367|Nickrent_4012))	(Scurrula_ferruginea|EU544395|Nickrent_4008	(Scurrula_parasitica|EU544397|Nickrent_4004	(Scurrula_pulverulenta|EU544396|Nickrent_4159	Taxillus_chinensis|EU544405|Nickrent_4032))))	Vanwykia_remota|EU544407|Nickrent_4331)	(Helixanthera_coccinea|EU544373|Nickrent_4019	((Plicosepalus_sagittifolius|EU544393|Nickrent_2852	(Oliverella_rubroviridis|EU544387|Nickrent_4330	(Englerina_ramulosa|EU544370|Nickrent_2984	Tapinanthus_constrictiflorus|EU544404|Nickrent_3088)))	(((Socratina_bemarivensis|EU544399|Nickrent_4179	(((Actinanthella_menyharthii|EU544352|Nickrent_4375	Agelanthus_sansibarensis|EU544353|Nickrent_2987)	(Oncocalyx_sulfureus|EU544388|Nickrent_2850	Berhautia_senegalensis|EU544360|Nickrent_4576))	Phragmanthera_crassicaulis|EU544391|Phragmanthera_3037))	Bakerella_sp_|EU544358|Nickrent_4161)	(((Moquiniella_rubra|DQ790207|D__Nickrent_3042	(Emelianthe_panganensis|EU544369|Nickrent_4889	Globimetula_dinklagei|EU544372|Nickrent_3087))	Septulina_glauca|EU544398|Nickrent_4089)	(Oedina_pendens|EU544386|Nickrent_4329	Erianthemum_dregei|EU544371|Nickrent_2985))))))	((Sogerianthe_sessiflora|EU544400|Nickrent_4467	Baratranthus_axanthus|EU544357|Nickrent_4029)	((Amyema_glabrum|EU544354|Nickrent_2794	Diplatia_furcata|EU544368|Nickrent_2824)	(Amyema_queenslandicum|EU544355|Nickrent_2788	(Dactyliophora_novae_guineae|EU544363|Nickrent_4563	Benthamina_alyxifolia|EU544359|Nickrent_4127)))))	(Ileostylus_micranthus|EU544376|Nickrent_2741
(((((Lepidaria_cf__forbesii|EU544378|Nickrent_4044	Macrosolen_cochinchinensis|EU544384|Nickrent_4038)	(Loxanthera_speciosa|EU544382|Nickrent4026	Amylotheca_duthieana|EU544356|Nickrent_4022))	((Lepeostegeres_lancifolius|EU544379|Nickrent_4041	Decaisnina_triflora|EU544364|Nickrent_4491)	Lysiana_filifolia|EU544383|Nickrent_4449))	(Notanthera_heterophylla|EF464478|Nickrent_4372	((((((Cecarria_obtusifolia|EU544361|Nickrent_4562	(Loranthus_odoratus|EU544381|Nickrent_4977	Loranthus_europaeus|EU544380|Nickrent_2849))	((((Taxillus_chinensis|EU544405|Nickrent_4032	((Scurrula_ferruginea|EU544395|Nickrent_4008	(Helixanthera_cylindrica|EU544374|Nickrent_4037	Scurrula_pulverulenta|EU544396|Nickrent_4159))	Scurrula_parasitica|EU544397|Nickrent_4004))	(Helixanthera_coccinea|EU544373|Nickrent_4019	((Socratina_bemarivensis|EU544399|Nickrent_4179	Vanwykia_remota|EU544407|Nickrent_4331)	(Plicosepalus_sagittifolius|EU544393|Nickrent_2852	((Oliverella_rubroviridis|EU544387|Nickrent_4330	(Englerina_ramulosa|EU544370|Nickrent_2984	Tapinanthus_constrictiflorus|EU544404|Nickrent_3088))	(((Phragmanthera_crassicaulis|EU544391|Phragmanthera_3037	((Actinanthella_menyharthii|EU544352|Nickrent_4375	Agelanthus_sansibarensis|EU544353|Nickrent_2987)	Berhautia_senegalensis|EU544360|Nickrent_4576))	(Bakerella_sp_|EU544358|Nickrent_4161	Oncocalyx_sulfureus|EU544388|Nickrent_2850))	((Septulina_glauca|EU544398|Nickrent_4089	((Erianthemum_dregei|EU544371|Nickrent_2985	Oedina_pendens|EU544386|Nickrent_4329)	(Emelianthe_panganensis|EU544369|Nickrent_4889	Globimetula_dinklagei|EU544372|Nickrent_3087)))	Moquiniella_rubra|DQ790207|D__Nickrent_3042)))))))	((Dendrophthoe_longituba|EU544366|Nickrent_4010	Dendrophthoe_curvata|EU544367|Nickrent_4012)	(Baratranthus_axanthus|EU544357|Nickrent_4029	((Amyema_queenslandicum|EU544355|Nickrent_2788	(Dactyliophora_novae_guineae|EU544363|Nickrent_4563	Benthamina_alyxifolia|EU544359|Nickrent_4127))	((Diplatia_furcata|EU544368|Nickrent_2824	Amyema_glabrum|EU544354|Nickrent_2794)	Sogerianthe_sessiflora|EU544400|Nickrent_4467)))))	(Ileostylus_micranthus|EU544376|Nickrent_2741	Muellerina_eucalyptoides|EU544385|Nickrent_4310)))	Atkinsonia_ligustrina|EF464475|Nickrent_4344)	(Tristerix_corymbosus|EF464479|Nickrent_4572	Nuytsia_floribunda|DQ790210|D__Nickrent_2747))	Gaiadendron_punctatum|DQ790209|D__Nickrent_2729)
((((Lysiana_filifolia|EU544383|Nickrent_4449	(((Lepidaria_cf__forbesii|EU544378|Nickrent_4044	Macrosolen_cochinchinensis|EU544384|Nickrent_4038)	(Loxanthera_speciosa|EU544382|Nickrent4026	Amylotheca_duthieana|EU544356|Nickrent_4022))	Lepeostegeres_lancifolius|EU544379|Nickrent_4041))	Decaisnina_triflora|EU544364|Nickrent_4491)	((Desmaria_mutabilis|EF464476|Nickrent_4510A	((Helicanthes_elastica|EU544375|Nickrent_4906	Ligaria_cuneifolia|EF464477|Nickrent_4567)	(Ixocactus_sp_|EU544377|Nickrent_4332	Spragueanella_rhamnifolia|EU544401|Nickrent_4674)))	(((Notanthera_heterophylla|EF464478|Nickrent_4372	(Gaiadendron_punctatum|DQ790209|D__Nickrent_2729	((Cecarria_obtusifolia|EU544361|Nickrent_4562	(Loranthus_odoratus|EU544381|Nickrent_4977	Loranthus_europaeus|EU544380|Nickrent_2849))	(((Baratranthus_axanthus|EU544357|Nickrent_4029	((Amyema_queenslandicum|EU544355|Nickrent_2788	(Dactyliophora_novae_guineae|EU544363|Nickrent_4563	Benthamina_alyxifolia|EU544359|Nickrent_4127))	((Diplatia_furcata|EU544368|Nickrent_2824	Amyema_glabrum|EU544354|Nickrent_2794)	Sogerianthe_sessiflora|EU544400|Nickrent_4467)))	(Taxillus_chinensis|EU544405|Nickrent_4032	(((Scurrula_parasitica|EU544397|Nickrent_4004	Scurrula_ferruginea|EU544395|Nickrent_4008)	(Scurrula_pulverulenta|EU544396|Nickrent_4159	(Helixanthera_coccinea|EU544373|Nickrent_4019	(Dendrophthoe_longituba|EU544366|Nickrent_4010	Dendrophthoe_curvata|EU544367|Nickrent_4012))))	(Helixanthera_cylindrica|EU544374|Nickrent_4037	((Socratina_bemarivensis|EU544399|Nickrent_4179	Vanwykia_remota|EU544407|Nickrent_4331)	(((Phragmanthera_crassicaulis|EU544391|Phragmanthera_3037	(Septulina_glauca|EU544398|Nickrent_4089	(((Moquiniella_rubra|DQ790207|D__Nickrent_3042	(Emelianthe_panganensis|EU544369|Nickrent_4889	Globimetula_dinklagei|EU544372|Nickrent_3087))	Erianthemum_dregei|EU544371|Nickrent_2985)	Oedina_pendens|EU544386|Nickrent_4329)))	(Bakerella_sp_|EU544358|Nickrent_4161	((Berhautia_senegalensis|EU544360|Nickrent_4576	Oncocalyx_sulfureus|EU544388|Nickrent_2850)	(Agelanthus_sansibarensis|EU544353|Nickrent_2987	Actinanthella_menyharthii|EU544352|Nickrent_4375))))	(Plicosepalus_sagittifolius|EU544393|Nickrent_2852	(Oliverella_rubroviridis|EU544387|Nickrent_4330	(Englerina_ramulosa|EU544370|Nickrent_2984	Tapinanthus_constrictiflorus|EU544404|Nickrent_3088)))))))))
(((Notanthera_heterophylla|EF464478|Nickrent_4372	((Lysiana_filifolia|EU544383|Nickrent_4449	((Loxanthera_speciosa|EU544382|Nickrent4026	(Amylotheca_duthieana|EU544356|Nickrent_4022	(Lepidaria_cf__forbesii|EU544378|Nickrent_4044	Macrosolen_cochinchinensis|EU544384|Nickrent_4038)))	Lepeostegeres_lancifolius|EU544379|Nickrent_4041))	Decaisnina_triflora|EU544364|Nickrent_4491))	(((Atkinsonia_ligustrina|EF464475|Nickrent_4344	((((Baratranthus_axanthus|EU544357|Nickrent_4029	((Dactyliophora_novae_guineae|EU544363|Nickrent_4563	(Benthamina_alyxifolia|EU544359|Nickrent_4127	Amyema_queenslandicum|EU544355|Nickrent_2788))	((Diplatia_furcata|EU544368|Nickrent_2824	Amyema_glabrum|EU544354|Nickrent_2794)	Sogerianthe_sessiflora|EU544400|Nickrent_4467)))	(((Plicosepalus_sagittifolius|EU544393|Nickrent_2852	(((Emelianthe_panganensis|EU544369|Nickrent_4889	((Socratina_bemarivensis|EU544399|Nickrent_4179	Moquiniella_rubra|DQ790207|D__Nickrent_3042)	Globimetula_dinklagei|EU544372|Nickrent_3087))	(Oedina_pendens|EU544386|Nickrent_4329	Erianthemum_dregei|EU544371|Nickrent_2985))	((Phragmanthera_crassicaulis|EU544391|Phragmanthera_3037	((Oncocalyx_sulfureus|EU544388|Nickrent_2850	(Agelanthus_sansibarensis|EU544353|Nickrent_2987	Bakerella_sp_|EU544358|Nickrent_4161))	Berhautia_senegalensis|EU544360|Nickrent_4576))	Septulina_glauca|EU544398|Nickrent_4089)))	((Actinanthella_menyharthii|EU544352|Nickrent_4375	Helixanthera_coccinea|EU544373|Nickrent_4019)	(Tapinanthus_constrictiflorus|EU544404|Nickrent_3088	(Oliverella_rubroviridis|EU544387|Nickrent_4330	Englerina_ramulosa|EU544370|Nickrent_2984))))	(Taxillus_chinensis|EU544405|Nickrent_4032	(Vanwykia_remota|EU544407|Nickrent_4331	(Scurrula_ferruginea|EU544395|Nickrent_4008	((Scurrula_parasitica|EU544397|Nickrent_4004	Scurrula_pulverulenta|EU544396|Nickrent_4159)	(Helixanthera_cylindrica|EU544374|Nickrent_4037	(Dendrophthoe_longituba|EU544366|Nickrent_4010	Dendrophthoe_curvata|EU544367|Nickrent_4012))))))))	(Ileostylus_micranthus|EU544376|Nickrent_2741	Muellerina_eucalyptoides|EU544385|Nickrent_4310))	(Cecarria_obtusifolia|EU544361|Nickrent_4562	(Loranthus_odoratus|EU544381|Nickrent_4977	Loranthus_europaeus|EU544380|Nickrent_2849))))	((Tupeia_antarctica|DQ790208|D__Nickrent_2742	(((Helicanthes_elastica|EU544375|Nickrent_4906	Ligaria_cuneifolia|EF464477|Nickrent_4567)
((((((Lepidaria_cf__forbesii|EU544378|Nickrent_4044	Macrosolen_cochinchinensis|EU544384|Nickrent_4038)	(Loxanthera_speciosa|EU544382|Nickrent4026	Amylotheca_duthieana|EU544356|Nickrent_4022))	(Decaisnina_triflora|EU544364|Nickrent_4491	Lepeostegeres_lancifolius|EU544379|Nickrent_4041))	Lysiana_filifolia|EU544383|Nickrent_4449)	((((Ligaria_cuneifolia|EF464477|Nickrent_4567	(Ixocactus_sp_|EU544377|Nickrent_4332	Spragueanella_rhamnifolia|EU544401|Nickrent_4674))	Desmaria_mutabilis|EF464476|Nickrent_4510A)	(((((Struthanthus_woodsonii|EU544403|Nickrent_2761	Struthanthus_oerstedii|EU544402|Nickrent_2728)	((Psittacanthus_calyculatus|EU544394|Nickrent_4043	(Oryctanthus_occidentalis|EU544389|Nickrent_2763	Dendropemon_bicolor|EU544365|Nickrent_2172))	(Helicanthes_elastica|EU544375|Nickrent_4906	Phthirusa_pyrifolia|EU544392|Nickrent_2762)))	Cladocolea_gracilis|EU544362|Nickrent_3066)	Tripodanthus_acutifolius|EU544406|Nickrent_2969)	(Atkinsonia_ligustrina|EF464475|Nickrent_4344	((Tupeia_antarctica|DQ790208|D__Nickrent_2742	(Gaiadendron_punctatum|DQ790209|D__Nickrent_2729	(Tristerix_corymbosus|EF464479|Nickrent_4572	Nuytsia_floribunda|DQ790210|D__Nickrent_2747)))	((((Baratranthus_axanthus|EU544357|Nickrent_4029	((Amyema_queenslandicum|EU544355|Nickrent_2788	(Dactyliophora_novae_guineae|EU544363|Nickrent_4563	Benthamina_alyxifolia|EU544359|Nickrent_4127))	((Diplatia_furcata|EU544368|Nickrent_2824	Amyema_glabrum|EU544354|Nickrent_2794)	Sogerianthe_sessiflora|EU544400|Nickrent_4467)))	((((Oliverella_rubroviridis|EU544387|Nickrent_4330	(Englerina_ramulosa|EU544370|Nickrent_2984	Tapinanthus_constrictiflorus|EU544404|Nickrent_3088))	(Septulina_glauca|EU544398|Nickrent_4089	((((Emelianthe_panganensis|EU544369|Nickrent_4889	(Socratina_bemarivensis|EU544399|Nickrent_4179	Globimetula_dinklagei|EU544372|Nickrent_3087))	(Oedina_pendens|EU544386|Nickrent_4329	Erianthemum_dregei|EU544371|Nickrent_2985))	Moquiniella_rubra|DQ790207|D__Nickrent_3042)	(Phragmanthera_crassicaulis|EU544391|Phragmanthera_3037	(((Oncocalyx_sulfureus|EU544388|Nickrent_2850	Agelanthus_sansibarensis|EU544353|Nickrent_2987)	Bakerella_sp_|EU544358|Nickrent_4161)	Berhautia_senegalensis|EU544360|Nickrent_4576)))))	(Plicosepalus_sagittifolius|EU544393|Nickrent_2852	(Actinanthella_menyharthii|EU544352|Nickrent_4375	Helixanthera_coccinea|EU544373|Nickrent_4019)))
(((((Tripodanthus_acutifolius|EU544406|Nickrent_2969	((Psittacanthus_calyculatus|EU544394|Nickrent_4043	(Oryctanthus_occidentalis|EU544389|Nickrent_2763	Dendropemon_bicolor|EU544365|Nickrent_2172))	((Helicanthes_elastica|EU544375|Nickrent_4906	Phthirusa_pyrifolia|EU544392|Nickrent_2762)	(Struthanthus_woodsonii|EU544403|Nickrent_2761	(Cladocolea_gracilis|EU544362|Nickrent_3066	Struthanthus_oerstedii|EU544402|Nickrent_2728)))))	((Tupeia_antarctica|DQ790208|D__Nickrent_2742	(Gaiadendron_punctatum|DQ790209|D__Nickrent_2729	(Tristerix_corymbosus|EF464479|Nickrent_4572	Nuytsia_floribunda|DQ790210|D__Nickrent_2747)))	(((((((Scurrula_parasitica|EU544397|Nickrent_4004	Scurrula_pulverulenta|EU544396|Nickrent_4159)	Helixanthera_cylindrica|EU544374|Nickrent_4037)	Scurrula_ferruginea|EU544395|Nickrent_4008)	Taxillus_chinensis|EU544405|Nickrent_4032)	(((Baratranthus_axanthus|EU544357|Nickrent_4029	((Diplatia_furcata|EU544368|Nickrent_2824	Amyema_glabrum|EU544354|Nickrent_2794)	(Amyema_queenslandicum|EU544355|Nickrent_2788	(Sogerianthe_sessiflora|EU544400|Nickrent_4467	(Dactyliophora_novae_guineae|EU544363|Nickrent_4563	Benthamina_alyxifolia|EU544359|Nickrent_4127)))))	(Vanwykia_remota|EU544407|Nickrent_4331	((Actinanthella_menyharthii|EU544352|Nickrent_4375	(Septulina_glauca|EU544398|Nickrent_4089	(((Emelianthe_panganensis|EU544369|Nickrent_4889	(Socratina_bemarivensis|EU544399|Nickrent_4179	Globimetula_dinklagei|EU544372|Nickrent_3087))	(Oedina_pendens|EU544386|Nickrent_4329	Erianthemum_dregei|EU544371|Nickrent_2985))	(Moquiniella_rubra|DQ790207|D__Nickrent_3042	(Phragmanthera_crassicaulis|EU544391|Phragmanthera_3037	(((Oncocalyx_sulfureus|EU544388|Nickrent_2850	Berhautia_senegalensis|EU544360|Nickrent_4576)	Agelanthus_sansibarensis|EU544353|Nickrent_2987)	Bakerella_sp_|EU544358|Nickrent_4161))))))	(Plicosepalus_sagittifolius|EU544393|Nickrent_2852	(Tapinanthus_constrictiflorus|EU544404|Nickrent_3088	(Oliverella_rubroviridis|EU544387|Nickrent_4330	Englerina_ramulosa|EU544370|Nickrent_2984))))))	(Helixanthera_coccinea|EU544373|Nickrent_4019	(Dendrophthoe_longituba|EU544366|Nickrent_4010	Dendrophthoe_curvata|EU544367|Nickrent_4012))))	(Ileostylus_micranthus|EU544376|Nickrent_2741	Muellerina_eucalyptoides|EU544385|Nickrent_4310))	(Cecarria_obtusifolia|EU544361|Nickrent_4562	(Loranthus_odoratus|EU544381|Nickrent_4977
(Peraxilla_tetrapetala|EU544390|Nickrent_2744	((((Lysiana_filifolia|EU544383|Nickrent_4449	Lepeostegeres_lancifolius|EU544379|Nickrent_4041)	((Macrosolen_cochinchinensis|EU544384|Nickrent_4038	Lepidaria_cf__forbesii|EU544378|Nickrent_4044)	(Amylotheca_duthieana|EU544356|Nickrent_4022	(Helicanthes_elastica|EU544375|Nickrent_4906	Loxanthera_speciosa|EU544382|Nickrent4026))))	(Notanthera_heterophylla|EF464478|Nickrent_4372	Decaisnina_triflora|EU544364|Nickrent_4491))	(((((Desmaria_mutabilis|EF464476|Nickrent_4510A	(Tristerix_corymbosus|EF464479|Nickrent_4572	Tupeia_antarctica|DQ790208|D__Nickrent_2742))	Tripodanthus_acutifolius|EU544406|Nickrent_2969)	(((Phthirusa_pyrifolia|EU544392|Nickrent_2762	((Dendropemon_bicolor|EU544365|Nickrent_2172	Oryctanthus_occidentalis|EU544389|Nickrent_2763)	(Struthanthus_woodsonii|EU544403|Nickrent_2761	Struthanthus_oerstedii|EU544402|Nickrent_2728)))	(Ligaria_cuneifolia|EF464477|Nickrent_4567	Cladocolea_gracilis|EU544362|Nickrent_3066))	Psittacanthus_calyculatus|EU544394|Nickrent_4043))	(Atkinsonia_ligustrina|EF464475|Nickrent_4344	(Nuytsia_floribunda|DQ790210|D__Nickrent_2747	(Gaiadendron_punctatum|DQ790209|D__Nickrent_2729	((Cecarria_obtusifolia|EU544361|Nickrent_4562	(Loranthus_odoratus|EU544381|Nickrent_4977	Loranthus_europaeus|EU544380|Nickrent_2849))	(((((Oliverella_rubroviridis|EU544387|Nickrent_4330	(Englerina_ramulosa|EU544370|Nickrent_2984	Tapinanthus_constrictiflorus|EU544404|Nickrent_3088))	(Plicosepalus_sagittifolius|EU544393|Nickrent_2852	(Septulina_glauca|EU544398|Nickrent_4089	((((Emelianthe_panganensis|EU544369|Nickrent_4889	Globimetula_dinklagei|EU544372|Nickrent_3087)	(Oedina_pendens|EU544386|Nickrent_4329	Erianthemum_dregei|EU544371|Nickrent_2985))	Moquiniella_rubra|DQ790207|D__Nickrent_3042)	(Actinanthella_menyharthii|EU544352|Nickrent_4375	((Bakerella_sp_|EU544358|Nickrent_4161	Agelanthus_sansibarensis|EU544353|Nickrent_2987)	((Berhautia_senegalensis|EU544360|Nickrent_4576	Oncocalyx_sulfureus|EU544388|Nickrent_2850)	Phragmanthera_crassicaulis|EU544391|Phragmanthera_3037)))))))	(((Scurrula_ferruginea|EU544395|Nickrent_4008	(Scurrula_parasitica|EU544397|Nickrent_4004	(((Dendrophthoe_curvata|EU544367|Nickrent_4012	Dendrophthoe_longituba|EU544366|Nickrent_4010)	Helixanthera_coccinea|EU544373|Nickrent_4019)	Scurrula_pulverulenta|EU544396|Nickrent_4159)))
(Peraxilla_tetrapetala|EU544390|Nickrent_2744	((((Decaisnina_triflora|EU544364|Nickrent_4491	Lysiana_filifolia|EU544383|Nickrent_4449)	(Lepeostegeres_lancifolius|EU544379|Nickrent_4041	((Macrosolen_cochinchinensis|EU544384|Nickrent_4038	Lepidaria_cf__forbesii|EU544378|Nickrent_4044)	(Amylotheca_duthieana|EU544356|Nickrent_4022	Loxanthera_speciosa|EU544382|Nickrent4026))))	Notanthera_heterophylla|EF464478|Nickrent_4372)	(((((Cecarria_obtusifolia|EU544361|Nickrent_4562	(Loranthus_odoratus|EU544381|Nickrent_4977	Loranthus_europaeus|EU544380|Nickrent_2849))	(((((Septulina_glauca|EU544398|Nickrent_4089	(((Bakerella_sp_|EU544358|Nickrent_4161	(Berhautia_senegalensis|EU544360|Nickrent_4576	(Agelanthus_sansibarensis|EU544353|Nickrent_2987	Oncocalyx_sulfureus|EU544388|Nickrent_2850)))	Phragmanthera_crassicaulis|EU544391|Phragmanthera_3037)	(((Erianthemum_dregei|EU544371|Nickrent_2985	Oedina_pendens|EU544386|Nickrent_4329)	((Socratina_bemarivensis|EU544399|Nickrent_4179	Vanwykia_remota|EU544407|Nickrent_4331)	(Emelianthe_panganensis|EU544369|Nickrent_4889	Globimetula_dinklagei|EU544372|Nickrent_3087)))	Moquiniella_rubra|DQ790207|D__Nickrent_3042)))	((Oliverella_rubroviridis|EU544387|Nickrent_4330	(Englerina_ramulosa|EU544370|Nickrent_2984	Tapinanthus_constrictiflorus|EU544404|Nickrent_3088))	Plicosepalus_sagittifolius|EU544393|Nickrent_2852))	((Actinanthella_menyharthii|EU544352|Nickrent_4375	((Dendrophthoe_curvata|EU544367|Nickrent_4012	Dendrophthoe_longituba|EU544366|Nickrent_4010)	Helixanthera_coccinea|EU544373|Nickrent_4019))	((Taxillus_chinensis|EU544405|Nickrent_4032	Helixanthera_cylindrica|EU544374|Nickrent_4037)	((Scurrula_pulverulenta|EU544396|Nickrent_4159	Scurrula_parasitica|EU544397|Nickrent_4004)	Scurrula_ferruginea|EU544395|Nickrent_4008))))	(Baratranthus_axanthus|EU544357|Nickrent_4029	((Amyema_glabrum|EU544354|Nickrent_2794	Diplatia_furcata|EU544368|Nickrent_2824)	((Dactyliophora_novae_guineae|EU544363|Nickrent_4563	(Benthamina_alyxifolia|EU544359|Nickrent_4127	Amyema_queenslandicum|EU544355|Nickrent_2788))	Sogerianthe_sessiflora|EU544400|Nickrent_4467))))	(Muellerina_eucalyptoides|EU544385|Nickrent_4310	Ileostylus_micranthus|EU544376|Nickrent_2741)))	Atkinsonia_ligustrina|EF464475|Nickrent_4344)	(((Desmaria_mutabilis|EF464476|Nickrent_4510A	Tupeia_antarctica|DQ790208|D__Nickrent_2742)
(Peraxilla_tetrapetala|EU544390|Nickrent_2744	((Notanthera_heterophylla|EF464478|Nickrent_4372	(Decaisnina_triflora|EU544364|Nickrent_4491	(((Macrosolen_cochinchinensis|EU544384|Nickrent_4038	Lepidaria_cf__forbesii|EU544378|Nickrent_4044)	(Amylotheca_duthieana|EU544356|Nickrent_4022	Loxanthera_speciosa|EU544382|Nickrent4026))	(Lysiana_filifolia|EU544383|Nickrent_4449	Lepeostegeres_lancifolius|EU544379|Nickrent_4041))))	(((((Desmaria_mutabilis|EF464476|Nickrent_4510A	Tupeia_antarctica|DQ790208|D__Nickrent_2742)	Tripodanthus_acutifolius|EU544406|Nickrent_2969)	((Phthirusa_pyrifolia|EU544392|Nickrent_2762	(Psittacanthus_calyculatus|EU544394|Nickrent_4043	(Dendropemon_bicolor|EU544365|Nickrent_2172	Oryctanthus_occidentalis|EU544389|Nickrent_2763)))	(Struthanthus_woodsonii|EU544403|Nickrent_2761	(Cladocolea_gracilis|EU544362|Nickrent_3066	Struthanthus_oerstedii|EU544402|Nickrent_2728))))	((((Cecarria_obtusifolia|EU544361|Nickrent_4562	(Loranthus_odoratus|EU544381|Nickrent_4977	Loranthus_europaeus|EU544380|Nickrent_2849))	(((((Plicosepalus_sagittifolius|EU544393|Nickrent_2852	((Erianthemum_dregei|EU544371|Nickrent_2985	Oedina_pendens|EU544386|Nickrent_4329)	((Socratina_bemarivensis|EU544399|Nickrent_4179	Vanwykia_remota|EU544407|Nickrent_4331)	(Emelianthe_panganensis|EU544369|Nickrent_4889	Globimetula_dinklagei|EU544372|Nickrent_3087))))	(((Moquiniella_rubra|DQ790207|D__Nickrent_3042	((((Agelanthus_sansibarensis|EU544353|Nickrent_2987	Oncocalyx_sulfureus|EU544388|Nickrent_2850)	Berhautia_senegalensis|EU544360|Nickrent_4576)	Phragmanthera_crassicaulis|EU544391|Phragmanthera_3037)	Bakerella_sp_|EU544358|Nickrent_4161))	Septulina_glauca|EU544398|Nickrent_4089)	(Actinanthella_menyharthii|EU544352|Nickrent_4375	((Tapinanthus_constrictiflorus|EU544404|Nickrent_3088	(Oliverella_rubroviridis|EU544387|Nickrent_4330	Englerina_ramulosa|EU544370|Nickrent_2984))	Helixanthera_cylindrica|EU544374|Nickrent_4037))))	(Taxillus_chinensis|EU544405|Nickrent_4032	(Scurrula_pulverulenta|EU544396|Nickrent_4159	((((Dendrophthoe_curvata|EU544367|Nickrent_4012	Dendrophthoe_longituba|EU544366|Nickrent_4010)	Helixanthera_coccinea|EU544373|Nickrent_4019)	Scurrula_parasitica|EU544397|Nickrent_4004)	Scurrula_ferruginea|EU544395|Nickrent_4008))))	(Baratranthus_axanthus|EU544357|Nickrent_4029	((Amyema_queenslandicum|EU544355|Nickrent_2788
(Peraxilla_tetrapetala|EU544390|Nickrent_2744	((((Lysiana_filifolia|EU544383|Nickrent_4449	(Lepeostegeres_lancifolius|EU544379|Nickrent_4041	((Macrosolen_cochinchinensis|EU544384|Nickrent_4038	Lepidaria_cf__forbesii|EU544378|Nickrent_4044)	(Amylotheca_duthieana|EU544356|Nickrent_4022	Loxanthera_speciosa|EU544382|Nickrent4026))))	Decaisnina_triflora|EU544364|Nickrent_4491)	(Ixocactus_sp_|EU544377|Nickrent_4332	Spragueanella_rhamnifolia|EU544401|Nickrent_4674))	(Notanthera_heterophylla|EF464478|Nickrent_4372	((Atkinsonia_ligustrina|EF464475|Nickrent_4344	((Tristerix_corymbosus|EF464479|Nickrent_4572	Nuytsia_floribunda|DQ790210|D__Nickrent_2747)	(Gaiadendron_punctatum|DQ790209|D__Nickrent_2729	((Cecarria_obtusifolia|EU544361|Nickrent_4562	(Loranthus_odoratus|EU544381|Nickrent_4977	Loranthus_europaeus|EU544380|Nickrent_2849))	(((((Helixanthera_cylindrica|EU544374|Nickrent_4037	(Oliverella_rubroviridis|EU544387|Nickrent_4330	(Tapinanthus_constrictiflorus|EU544404|Nickrent_3088	Englerina_ramulosa|EU544370|Nickrent_2984)))	((Socratina_bemarivensis|EU544399|Nickrent_4179	Vanwykia_remota|EU544407|Nickrent_4331)	(((((Phragmanthera_crassicaulis|EU544391|Phragmanthera_3037	(((Berhautia_senegalensis|EU544360|Nickrent_4576	Oncocalyx_sulfureus|EU544388|Nickrent_2850)	(Actinanthella_menyharthii|EU544352|Nickrent_4375	Agelanthus_sansibarensis|EU544353|Nickrent_2987))	Moquiniella_rubra|DQ790207|D__Nickrent_3042))	Bakerella_sp_|EU544358|Nickrent_4161)	Septulina_glauca|EU544398|Nickrent_4089)	((Emelianthe_panganensis|EU544369|Nickrent_4889	Globimetula_dinklagei|EU544372|Nickrent_3087)	(Erianthemum_dregei|EU544371|Nickrent_2985	Oedina_pendens|EU544386|Nickrent_4329)))	Plicosepalus_sagittifolius|EU544393|Nickrent_2852)))	(((Dendrophthoe_curvata|EU544367|Nickrent_4012	Dendrophthoe_longituba|EU544366|Nickrent_4010)	Helixanthera_coccinea|EU544373|Nickrent_4019)	(Taxillus_chinensis|EU544405|Nickrent_4032	(Scurrula_ferruginea|EU544395|Nickrent_4008	(Scurrula_parasitica|EU544397|Nickrent_4004	Scurrula_pulverulenta|EU544396|Nickrent_4159)))))	(Baratranthus_axanthus|EU544357|Nickrent_4029	(((Diplatia_furcata|EU544368|Nickrent_2824	Amyema_glabrum|EU544354|Nickrent_2794)	(Amyema_queenslandicum|EU544355|Nickrent_2788	(Dactyliophora_novae_guineae|EU544363|Nickrent_4563	Benthamina_alyxifolia|EU544359|Nickrent_4127)))
(Peraxilla_tetrapetala|EU544390|Nickrent_2744	((((Decaisnina_triflora|EU544364|Nickrent_4491	Lepeostegeres_lancifolius|EU544379|Nickrent_4041)	(((Macrosolen_cochinchinensis|EU544384|Nickrent_4038	Lepidaria_cf__forbesii|EU544378|Nickrent_4044)	(Amylotheca_duthieana|EU544356|Nickrent_4022	Loxanthera_speciosa|EU544382|Nickrent4026))	Lysiana_filifolia|EU544383|Nickrent_4449))	(Ixocactus_sp_|EU544377|Nickrent_4332	Spragueanella_rhamnifolia|EU544401|Nickrent_4674))	(Atkinsonia_ligustrina|EF464475|Nickrent_4344	(((Nuytsia_floribunda|DQ790210|D__Nickrent_2747	(Cecarria_obtusifolia|EU544361|Nickrent_4562	(Loranthus_odoratus|EU544381|Nickrent_4977	Loranthus_europaeus|EU544380|Nickrent_2849)))	(((((Sogerianthe_sessiflora|EU544400|Nickrent_4467	((Notanthera_heterophylla|EF464478|Nickrent_4372	Amyema_glabrum|EU544354|Nickrent_2794)	Diplatia_furcata|EU544368|Nickrent_2824))	(Dactyliophora_novae_guineae|EU544363|Nickrent_4563	(Benthamina_alyxifolia|EU544359|Nickrent_4127	Amyema_queenslandicum|EU544355|Nickrent_2788)))	((((Scurrula_ferruginea|EU544395|Nickrent_4008	(Scurrula_parasitica|EU544397|Nickrent_4004	Scurrula_pulverulenta|EU544396|Nickrent_4159))	((((Septulina_glauca|EU544398|Nickrent_4089	(((Emelianthe_panganensis|EU544369|Nickrent_4889	Globimetula_dinklagei|EU544372|Nickrent_3087)	(Erianthemum_dregei|EU544371|Nickrent_2985	(Moquiniella_rubra|DQ790207|D__Nickrent_3042	Oedina_pendens|EU544386|Nickrent_4329)))	((Phragmanthera_crassicaulis|EU544391|Phragmanthera_3037	((Helixanthera_cylindrica|EU544374|Nickrent_4037	Oncocalyx_sulfureus|EU544388|Nickrent_2850)	((Actinanthella_menyharthii|EU544352|Nickrent_4375	Agelanthus_sansibarensis|EU544353|Nickrent_2987)	Berhautia_senegalensis|EU544360|Nickrent_4576)))	Bakerella_sp_|EU544358|Nickrent_4161)))	(Oliverella_rubroviridis|EU544387|Nickrent_4330	(Tapinanthus_constrictiflorus|EU544404|Nickrent_3088	Englerina_ramulosa|EU544370|Nickrent_2984)))	(Plicosepalus_sagittifolius|EU544393|Nickrent_2852	(Socratina_bemarivensis|EU544399|Nickrent_4179	Vanwykia_remota|EU544407|Nickrent_4331)))	((Dendrophthoe_curvata|EU544367|Nickrent_4012	Dendrophthoe_longituba|EU544366|Nickrent_4010)	Helixanthera_coccinea|EU544373|Nickrent_4019)))	Taxillus_chinensis|EU544405|Nickrent_4032)	Baratranthus_axanthus|EU544357|Nickrent_4029))	Gaiadendron_punctatum|DQ790209|D__Nickrent_2729)
((Peraxilla_tetrapetala|EU544390|Nickrent_2744	(Nuytsia_floribunda|DQ790210|D__Nickrent_2747	(((Amylotheca_duthieana|EU544356|Nickrent_4022	Loxanthera_speciosa|EU544382|Nickrent4026)	(Lepeostegeres_lancifolius|EU544379|Nickrent_4041	(Macrosolen_cochinchinensis|EU544384|Nickrent_4038	Lepidaria_cf__forbesii|EU544378|Nickrent_4044)))	(Decaisnina_triflora|EU544364|Nickrent_4491	Lysiana_filifolia|EU544383|Nickrent_4449))))	(((((Cecarria_obtusifolia|EU544361|Nickrent_4562	(Notanthera_heterophylla|EF464478|Nickrent_4372	(Loranthus_odoratus|EU544381|Nickrent_4977	Loranthus_europaeus|EU544380|Nickrent_2849)))	Ligaria_cuneifolia|EF464477|Nickrent_4567)	(((((Plicosepalus_sagittifolius|EU544393|Nickrent_2852	(Oliverella_rubroviridis|EU544387|Nickrent_4330	(Tapinanthus_constrictiflorus|EU544404|Nickrent_3088	Englerina_ramulosa|EU544370|Nickrent_2984)))	((Septulina_glauca|EU544398|Nickrent_4089	Vanwykia_remota|EU544407|Nickrent_4331)	(((Emelianthe_panganensis|EU544369|Nickrent_4889	(Socratina_bemarivensis|EU544399|Nickrent_4179	Globimetula_dinklagei|EU544372|Nickrent_3087))	(Erianthemum_dregei|EU544371|Nickrent_2985	(Moquiniella_rubra|DQ790207|D__Nickrent_3042	Oedina_pendens|EU544386|Nickrent_4329)))	(((Helixanthera_cylindrica|EU544374|Nickrent_4037	Phragmanthera_crassicaulis|EU544391|Phragmanthera_3037)	(Oncocalyx_sulfureus|EU544388|Nickrent_2850	((Actinanthella_menyharthii|EU544352|Nickrent_4375	Agelanthus_sansibarensis|EU544353|Nickrent_2987)	Berhautia_senegalensis|EU544360|Nickrent_4576)))	Bakerella_sp_|EU544358|Nickrent_4161))))	(((Dendrophthoe_curvata|EU544367|Nickrent_4012	Dendrophthoe_longituba|EU544366|Nickrent_4010)	Helixanthera_coccinea|EU544373|Nickrent_4019)	(((Scurrula_parasitica|EU544397|Nickrent_4004	Scurrula_pulverulenta|EU544396|Nickrent_4159)	Scurrula_ferruginea|EU544395|Nickrent_4008)	Taxillus_chinensis|EU544405|Nickrent_4032)))	Baratranthus_axanthus|EU544357|Nickrent_4029)	((Muellerina_eucalyptoides|EU544385|Nickrent_4310	Ileostylus_micranthus|EU544376|Nickrent_2741)	(((Diplatia_furcata|EU544368|Nickrent_2824	((Dactyliophora_novae_guineae|EU544363|Nickrent_4563	Benthamina_alyxifolia|EU544359|Nickrent_4127)	Amyema_queenslandicum|EU544355|Nickrent_2788))	Amyema_glabrum|EU544354|Nickrent_2794)	Sogerianthe_sessiflora|EU544400|Nickrent_4467))))	Gaiadendron_punctatum|DQ790209|D__Nickrent_2729)
((Peraxilla_tetrapetala|EU544390|Nickrent_2744	(((Macrosolen_cochinchinensis|EU544384|Nickrent_4038	(Decaisnina_triflora|EU544364|Nickrent_4491	Lepeostegeres_lancifolius|EU544379|Nickrent_4041))	(Lysiana_filifolia|EU544383|Nickrent_4449	(Amylotheca_duthieana|EU544356|Nickrent_4022	Loxanthera_speciosa|EU544382|Nickrent4026)))	Lepidaria_cf__forbesii|EU544378|Nickrent_4044))	((Ixocactus_sp_|EU544377|Nickrent_4332	Spragueanella_rhamnifolia|EU544401|Nickrent_4674)	((((Tripodanthus_acutifolius|EU544406|Nickrent_2969	((((Baratranthus_axanthus|EU544357|Nickrent_4029	((((Dactyliophora_novae_guineae|EU544363|Nickrent_4563	(Sogerianthe_sessiflora|EU544400|Nickrent_4467	Benthamina_alyxifolia|EU544359|Nickrent_4127))	Amyema_queenslandicum|EU544355|Nickrent_2788)	(Amyema_glabrum|EU544354|Nickrent_2794	Diplatia_furcata|EU544368|Nickrent_2824))	((((Scurrula_parasitica|EU544397|Nickrent_4004	Scurrula_pulverulenta|EU544396|Nickrent_4159)	Scurrula_ferruginea|EU544395|Nickrent_4008)	Taxillus_chinensis|EU544405|Nickrent_4032)	(((Tapinanthus_constrictiflorus|EU544404|Nickrent_3088	(Englerina_ramulosa|EU544370|Nickrent_2984	Oliverella_rubroviridis|EU544387|Nickrent_4330))	((Plicosepalus_sagittifolius|EU544393|Nickrent_2852	Vanwykia_remota|EU544407|Nickrent_4331)	(Septulina_glauca|EU544398|Nickrent_4089	((Erianthemum_dregei|EU544371|Nickrent_2985	Oedina_pendens|EU544386|Nickrent_4329)	((Phragmanthera_crassicaulis|EU544391|Phragmanthera_3037	((Moquiniella_rubra|DQ790207|D__Nickrent_3042	(Helixanthera_cylindrica|EU544374|Nickrent_4037	(Actinanthella_menyharthii|EU544352|Nickrent_4375	((Agelanthus_sansibarensis|EU544353|Nickrent_2987	Oncocalyx_sulfureus|EU544388|Nickrent_2850)	Berhautia_senegalensis|EU544360|Nickrent_4576))))	(Emelianthe_panganensis|EU544369|Nickrent_4889	(Socratina_bemarivensis|EU544399|Nickrent_4179	Globimetula_dinklagei|EU544372|Nickrent_3087))))	Bakerella_sp_|EU544358|Nickrent_4161)))))	((Dendrophthoe_curvata|EU544367|Nickrent_4012	Dendrophthoe_longituba|EU544366|Nickrent_4010)	Helixanthera_coccinea|EU544373|Nickrent_4019)))))	(Muellerina_eucalyptoides|EU544385|Nickrent_4310	Ileostylus_micranthus|EU544376|Nickrent_2741))	(Cecarria_obtusifolia|EU544361|Nickrent_4562	(Loranthus_odoratus|EU544381|Nickrent_4977	Loranthus_europaeus|EU544380|Nickrent_2849)))	((Tupeia_antarctica|DQ790208|D__Nickrent_2742
((((((((Gaiadendron_punctatum|DQ790209|D__Nickrent_2729	(Tristerix_corymbosus|EF464479|Nickrent_4572	Nuytsia_floribunda|DQ790210|D__Nickrent_2747))	Tupeia_antarctica|DQ790208|D__Nickrent_2742)	(((((((Scurrula_parasitica|EU544397|Nickrent_4004	Scurrula_pulverulenta|EU544396|Nickrent_4159)	Scurrula_ferruginea|EU544395|Nickrent_4008)	Taxillus_chinensis|EU544405|Nickrent_4032)	((Oliverella_rubroviridis|EU544387|Nickrent_4330	(Tapinanthus_constrictiflorus|EU544404|Nickrent_3088	Englerina_ramulosa|EU544370|Nickrent_2984))	((Plicosepalus_sagittifolius|EU544393|Nickrent_2852	(Socratina_bemarivensis|EU544399|Nickrent_4179	Vanwykia_remota|EU544407|Nickrent_4331))	(Septulina_glauca|EU544398|Nickrent_4089	((((Dendrophthoe_curvata|EU544367|Nickrent_4012	Dendrophthoe_longituba|EU544366|Nickrent_4010)	Helixanthera_coccinea|EU544373|Nickrent_4019)	Phragmanthera_crassicaulis|EU544391|Phragmanthera_3037)	(((Helixanthera_cylindrica|EU544374|Nickrent_4037	Moquiniella_rubra|DQ790207|D__Nickrent_3042)	(Actinanthella_menyharthii|EU544352|Nickrent_4375	((Agelanthus_sansibarensis|EU544353|Nickrent_2987	Oncocalyx_sulfureus|EU544388|Nickrent_2850)	Berhautia_senegalensis|EU544360|Nickrent_4576)))	(Bakerella_sp_|EU544358|Nickrent_4161	((Emelianthe_panganensis|EU544369|Nickrent_4889	Globimetula_dinklagei|EU544372|Nickrent_3087)	(Erianthemum_dregei|EU544371|Nickrent_2985	Oedina_pendens|EU544386|Nickrent_4329)))))))))	(Baratranthus_axanthus|EU544357|Nickrent_4029	(((Sogerianthe_sessiflora|EU544400|Nickrent_4467	(Benthamina_alyxifolia|EU544359|Nickrent_4127	Dactyliophora_novae_guineae|EU544363|Nickrent_4563))	Amyema_queenslandicum|EU544355|Nickrent_2788)	(Amyema_glabrum|EU544354|Nickrent_2794	Diplatia_furcata|EU544368|Nickrent_2824))))	(Muellerina_eucalyptoides|EU544385|Nickrent_4310	Ileostylus_micranthus|EU544376|Nickrent_2741))	(Cecarria_obtusifolia|EU544361|Nickrent_4562	(Loranthus_odoratus|EU544381|Nickrent_4977	Loranthus_europaeus|EU544380|Nickrent_2849))))	((Cladocolea_gracilis|EU544362|Nickrent_3066	(((Dendropemon_bicolor|EU544365|Nickrent_2172	Oryctanthus_occidentalis|EU544389|Nickrent_2763)	(Psittacanthus_calyculatus|EU544394|Nickrent_4043	Phthirusa_pyrifolia|EU544392|Nickrent_2762))	(Struthanthus_woodsonii|EU544403|Nickrent_2761	Struthanthus_oerstedii|EU544402|Nickrent_2728)))	Tripodanthus_acutifolius|EU544406|Nickrent_2969))
((((((((Cladocolea_gracilis|EU544362|Nickrent_3066	((Struthanthus_woodsonii|EU544403|Nickrent_2761	Struthanthus_oerstedii|EU544402|Nickrent_2728)	((Dendropemon_bicolor|EU544365|Nickrent_2172	Oryctanthus_occidentalis|EU544389|Nickrent_2763)	Phthirusa_pyrifolia|EU544392|Nickrent_2762)))	Psittacanthus_calyculatus|EU544394|Nickrent_4043)	(Desmaria_mutabilis|EF464476|Nickrent_4510A	Tripodanthus_acutifolius|EU544406|Nickrent_2969))	((Atkinsonia_ligustrina|EF464475|Nickrent_4344	(Ixocactus_sp_|EU544377|Nickrent_4332	Spragueanella_rhamnifolia|EU544401|Nickrent_4674))	((Tupeia_antarctica|DQ790208|D__Nickrent_2742	((((((((Scurrula_pulverulenta|EU544396|Nickrent_4159	Scurrula_parasitica|EU544397|Nickrent_4004)	Scurrula_ferruginea|EU544395|Nickrent_4008)	Taxillus_chinensis|EU544405|Nickrent_4032)	((((((((Actinanthella_menyharthii|EU544352|Nickrent_4375	(((Helixanthera_cylindrica|EU544374|Nickrent_4037	Agelanthus_sansibarensis|EU544353|Nickrent_2987)	Oncocalyx_sulfureus|EU544388|Nickrent_2850)	Berhautia_senegalensis|EU544360|Nickrent_4576))	Phragmanthera_crassicaulis|EU544391|Phragmanthera_3037)	Bakerella_sp_|EU544358|Nickrent_4161)	Moquiniella_rubra|DQ790207|D__Nickrent_3042)	((Socratina_bemarivensis|EU544399|Nickrent_4179	(Dendrophthoe_curvata|EU544367|Nickrent_4012	Dendrophthoe_longituba|EU544366|Nickrent_4010))	((Emelianthe_panganensis|EU544369|Nickrent_4889	Globimetula_dinklagei|EU544372|Nickrent_3087)	(Erianthemum_dregei|EU544371|Nickrent_2985	Oedina_pendens|EU544386|Nickrent_4329))))	((Oliverella_rubroviridis|EU544387|Nickrent_4330	(Tapinanthus_constrictiflorus|EU544404|Nickrent_3088	Englerina_ramulosa|EU544370|Nickrent_2984))	Plicosepalus_sagittifolius|EU544393|Nickrent_2852))	(Septulina_glauca|EU544398|Nickrent_4089	Vanwykia_remota|EU544407|Nickrent_4331))	Helixanthera_coccinea|EU544373|Nickrent_4019))	(Baratranthus_axanthus|EU544357|Nickrent_4029	(Sogerianthe_sessiflora|EU544400|Nickrent_4467	(((Amyema_queenslandicum|EU544355|Nickrent_2788	Benthamina_alyxifolia|EU544359|Nickrent_4127)	Dactyliophora_novae_guineae|EU544363|Nickrent_4563)	(Amyema_glabrum|EU544354|Nickrent_2794	Diplatia_furcata|EU544368|Nickrent_2824)))))	(Muellerina_eucalyptoides|EU544385|Nickrent_4310	Ileostylus_micranthus|EU544376|Nickrent_2741))	(Cecarria_obtusifolia|EU544361|Nickrent_4562	(Loranthus_odoratus|EU544381|Nickrent_4977
((((Atkinsonia_ligustrina|EF464475|Nickrent_4344	(Ixocactus_sp_|EU544377|Nickrent_4332	Spragueanella_rhamnifolia|EU544401|Nickrent_4674))	(((Gaiadendron_punctatum|DQ790209|D__Nickrent_2729	(((((((Oliverella_rubroviridis|EU544387|Nickrent_4330	(Tapinanthus_constrictiflorus|EU544404|Nickrent_3088	Englerina_ramulosa|EU544370|Nickrent_2984))	Plicosepalus_sagittifolius|EU544393|Nickrent_2852)	((Septulina_glauca|EU544398|Nickrent_4089	Vanwykia_remota|EU544407|Nickrent_4331)	((((Berhautia_senegalensis|EU544360|Nickrent_4576	Oncocalyx_sulfureus|EU544388|Nickrent_2850)	(Agelanthus_sansibarensis|EU544353|Nickrent_2987	Actinanthella_menyharthii|EU544352|Nickrent_4375))	(Phragmanthera_crassicaulis|EU544391|Phragmanthera_3037	Bakerella_sp_|EU544358|Nickrent_4161))	(Socratina_bemarivensis|EU544399|Nickrent_4179	((Emelianthe_panganensis|EU544369|Nickrent_4889	Globimetula_dinklagei|EU544372|Nickrent_3087)	(Erianthemum_dregei|EU544371|Nickrent_2985	(Moquiniella_rubra|DQ790207|D__Nickrent_3042	Oedina_pendens|EU544386|Nickrent_4329)))))))	(Taxillus_chinensis|EU544405|Nickrent_4032	((Scurrula_parasitica|EU544397|Nickrent_4004	Scurrula_ferruginea|EU544395|Nickrent_4008)	(((Dendrophthoe_curvata|EU544367|Nickrent_4012	Dendrophthoe_longituba|EU544366|Nickrent_4010)	Helixanthera_coccinea|EU544373|Nickrent_4019)	Scurrula_pulverulenta|EU544396|Nickrent_4159))))	(Helixanthera_cylindrica|EU544374|Nickrent_4037	(Baratranthus_axanthus|EU544357|Nickrent_4029	((Amyema_glabrum|EU544354|Nickrent_2794	Diplatia_furcata|EU544368|Nickrent_2824)	(Sogerianthe_sessiflora|EU544400|Nickrent_4467	(Amyema_queenslandicum|EU544355|Nickrent_2788	(Benthamina_alyxifolia|EU544359|Nickrent_4127	Dactyliophora_novae_guineae|EU544363|Nickrent_4563)))))))	(Muellerina_eucalyptoides|EU544385|Nickrent_4310	Ileostylus_micranthus|EU544376|Nickrent_2741))	(Cecarria_obtusifolia|EU544361|Nickrent_4562	(Loranthus_odoratus|EU544381|Nickrent_4977	Loranthus_europaeus|EU544380|Nickrent_2849))))	((Tristerix_corymbosus|EF464479|Nickrent_4572	Nuytsia_floribunda|DQ790210|D__Nickrent_2747)	Tupeia_antarctica|DQ790208|D__Nickrent_2742))	(((Cladocolea_gracilis|EU544362|Nickrent_3066	((Struthanthus_woodsonii|EU544403|Nickrent_2761	Struthanthus_oerstedii|EU544402|Nickrent_2728)	((Dendropemon_bicolor|EU544365|Nickrent_2172	Oryctanthus_occidentalis|EU544389|Nickrent_2763)
(((Tripodanthus_acutifolius|EU544406|Nickrent_2969	(((Phthirusa_pyrifolia|EU544392|Nickrent_2762	((Oryctanthus_occidentalis|EU544389|Nickrent_2763	Dendropemon_bicolor|EU544365|Nickrent_2172)	Psittacanthus_calyculatus|EU544394|Nickrent_4043))	((Struthanthus_oerstedii|EU544402|Nickrent_2728	Cladocolea_gracilis|EU544362|Nickrent_3066)	Struthanthus_woodsonii|EU544403|Nickrent_2761))	(Ligaria_cuneifolia|EF464477|Nickrent_4567	Desmaria_mutabilis|EF464476|Nickrent_4510A)))	(((Tupeia_antarctica|DQ790208|D__Nickrent_2742	(Tristerix_corymbosus|EF464479|Nickrent_4572	Nuytsia_floribunda|DQ790210|D__Nickrent_2747))	((((Loranthus_odoratus|EU544381|Nickrent_4977	Loranthus_europaeus|EU544380|Nickrent_2849)	Cecarria_obtusifolia|EU544361|Nickrent_4562)	((Ileostylus_micranthus|EU544376|Nickrent_2741	Muellerina_eucalyptoides|EU544385|Nickrent_4310)	((Baratranthus_axanthus|EU544357|Nickrent_4029	((Amyema_glabrum|EU544354|Nickrent_2794	Diplatia_furcata|EU544368|Nickrent_2824)	((Sogerianthe_sessiflora|EU544400|Nickrent_4467	(Benthamina_alyxifolia|EU544359|Nickrent_4127	Dactyliophora_novae_guineae|EU544363|Nickrent_4563))	Amyema_queenslandicum|EU544355|Nickrent_2788)))	((Taxillus_chinensis|EU544405|Nickrent_4032	(Scurrula_ferruginea|EU544395|Nickrent_4008	(Scurrula_parasitica|EU544397|Nickrent_4004	Scurrula_pulverulenta|EU544396|Nickrent_4159)))	((Plicosepalus_sagittifolius|EU544393|Nickrent_2852	(((Moquiniella_rubra|DQ790207|D__Nickrent_3042	((Emelianthe_panganensis|EU544369|Nickrent_4889	Globimetula_dinklagei|EU544372|Nickrent_3087)	(Erianthemum_dregei|EU544371|Nickrent_2985	Oedina_pendens|EU544386|Nickrent_4329)))	((Septulina_glauca|EU544398|Nickrent_4089	((((Oncocalyx_sulfureus|EU544388|Nickrent_2850	Agelanthus_sansibarensis|EU544353|Nickrent_2987)	Berhautia_senegalensis|EU544360|Nickrent_4576)	Bakerella_sp_|EU544358|Nickrent_4161)	Phragmanthera_crassicaulis|EU544391|Phragmanthera_3037))	((Helixanthera_coccinea|EU544373|Nickrent_4019	(Dendrophthoe_curvata|EU544367|Nickrent_4012	Dendrophthoe_longituba|EU544366|Nickrent_4010))	Socratina_bemarivensis|EU544399|Nickrent_4179)))	((Helixanthera_cylindrica|EU544374|Nickrent_4037	((Englerina_ramulosa|EU544370|Nickrent_2984	Tapinanthus_constrictiflorus|EU544404|Nickrent_3088)	Oliverella_rubroviridis|EU544387|Nickrent_4330))	(Helicanthes_elastica|EU544375|Nickrent_4906
(Peraxilla_tetrapetala|EU544390|Nickrent_2744	(((((Macrosolen_cochinchinensis|EU544384|Nickrent_4038	Lepidaria_cf__forbesii|EU544378|Nickrent_4044)	(Loxanthera_speciosa|EU544382|Nickrent4026	Amylotheca_duthieana|EU544356|Nickrent_4022))	(Lysiana_filifolia|EU544383|Nickrent_4449	(Decaisnina_triflora|EU544364|Nickrent_4491	Lepeostegeres_lancifolius|EU544379|Nickrent_4041)))	Spragueanella_rhamnifolia|EU544401|Nickrent_4674)	((Gaiadendron_punctatum|DQ790209|D__Nickrent_2729	((Ixocactus_sp_|EU544377|Nickrent_4332	Tristerix_corymbosus|EF464479|Nickrent_4572)	Nuytsia_floribunda|DQ790210|D__Nickrent_2747))	(((Tupeia_antarctica|DQ790208|D__Nickrent_2742	((Helicanthes_elastica|EU544375|Nickrent_4906	Ligaria_cuneifolia|EF464477|Nickrent_4567)	Desmaria_mutabilis|EF464476|Nickrent_4510A))	(Tripodanthus_acutifolius|EU544406|Nickrent_2969	(((Phthirusa_pyrifolia|EU544392|Nickrent_2762	(Oryctanthus_occidentalis|EU544389|Nickrent_2763	Dendropemon_bicolor|EU544365|Nickrent_2172))	((Struthanthus_oerstedii|EU544402|Nickrent_2728	Cladocolea_gracilis|EU544362|Nickrent_3066)	Struthanthus_woodsonii|EU544403|Nickrent_2761))	Psittacanthus_calyculatus|EU544394|Nickrent_4043)))	(((((Ileostylus_micranthus|EU544376|Nickrent_2741	Muellerina_eucalyptoides|EU544385|Nickrent_4310)	((Baratranthus_axanthus|EU544357|Nickrent_4029	((Amyema_glabrum|EU544354|Nickrent_2794	Diplatia_furcata|EU544368|Nickrent_2824)	(Sogerianthe_sessiflora|EU544400|Nickrent_4467	(Amyema_queenslandicum|EU544355|Nickrent_2788	(Benthamina_alyxifolia|EU544359|Nickrent_4127	Dactyliophora_novae_guineae|EU544363|Nickrent_4563)))))	(((((Scurrula_pulverulenta|EU544396|Nickrent_4159	Taxillus_chinensis|EU544405|Nickrent_4032)	Helixanthera_cylindrica|EU544374|Nickrent_4037)	Scurrula_ferruginea|EU544395|Nickrent_4008)	Scurrula_parasitica|EU544397|Nickrent_4004)	(((Helixanthera_coccinea|EU544373|Nickrent_4019	((Dendrophthoe_curvata|EU544367|Nickrent_4012	Dendrophthoe_longituba|EU544366|Nickrent_4010)	Socratina_bemarivensis|EU544399|Nickrent_4179))	(((Englerina_ramulosa|EU544370|Nickrent_2984	Tapinanthus_constrictiflorus|EU544404|Nickrent_3088)	Oliverella_rubroviridis|EU544387|Nickrent_4330)	Actinanthella_menyharthii|EU544352|Nickrent_4375))	((Septulina_glauca|EU544398|Nickrent_4089	(Vanwykia_remota|EU544407|Nickrent_4331	Plicosepalus_sagittifolius|EU544393|Nickrent_2852))
((((((Loxanthera_speciosa|EU544382|Nickrent4026	Amylotheca_duthieana|EU544356|Nickrent_4022)	(Lepeostegeres_lancifolius|EU544379|Nickrent_4041	(Macrosolen_cochinchinensis|EU544384|Nickrent_4038	Lepidaria_cf__forbesii|EU544378|Nickrent_4044)))	(Lysiana_filifolia|EU544383|Nickrent_4449	Decaisnina_triflora|EU544364|Nickrent_4491))	Peraxilla_tetrapetala|EU544390|Nickrent_2744)	((((Nuytsia_floribunda|DQ790210|D__Nickrent_2747	(Gaiadendron_punctatum|DQ790209|D__Nickrent_2729	(((Ileostylus_micranthus|EU544376|Nickrent_2741	Muellerina_eucalyptoides|EU544385|Nickrent_4310)	((Baratranthus_axanthus|EU544357|Nickrent_4029	(((Amyema_glabrum|EU544354|Nickrent_2794	Diplatia_furcata|EU544368|Nickrent_2824)	((Sogerianthe_sessiflora|EU544400|Nickrent_4467	Benthamina_alyxifolia|EU544359|Nickrent_4127)	Dactyliophora_novae_guineae|EU544363|Nickrent_4563))	Amyema_queenslandicum|EU544355|Nickrent_2788))	(((Helixanthera_coccinea|EU544373|Nickrent_4019	((Dendrophthoe_curvata|EU544367|Nickrent_4012	Dendrophthoe_longituba|EU544366|Nickrent_4010)	Socratina_bemarivensis|EU544399|Nickrent_4179))	((((Scurrula_parasitica|EU544397|Nickrent_4004	Scurrula_pulverulenta|EU544396|Nickrent_4159)	(Vanwykia_remota|EU544407|Nickrent_4331	Helixanthera_cylindrica|EU544374|Nickrent_4037))	Scurrula_ferruginea|EU544395|Nickrent_4008)	Taxillus_chinensis|EU544405|Nickrent_4032))	(((Bakerella_sp_|EU544358|Nickrent_4161	((Septulina_glauca|EU544398|Nickrent_4089	Phragmanthera_crassicaulis|EU544391|Phragmanthera_3037)	(((Moquiniella_rubra|DQ790207|D__Nickrent_3042	Emelianthe_panganensis|EU544369|Nickrent_4889)	Globimetula_dinklagei|EU544372|Nickrent_3087)	(Erianthemum_dregei|EU544371|Nickrent_2985	Oedina_pendens|EU544386|Nickrent_4329))))	(((Berhautia_senegalensis|EU544360|Nickrent_4576	Oncocalyx_sulfureus|EU544388|Nickrent_2850)	((Englerina_ramulosa|EU544370|Nickrent_2984	Tapinanthus_constrictiflorus|EU544404|Nickrent_3088)	Oliverella_rubroviridis|EU544387|Nickrent_4330))	(Agelanthus_sansibarensis|EU544353|Nickrent_2987	Actinanthella_menyharthii|EU544352|Nickrent_4375)))	Plicosepalus_sagittifolius|EU544393|Nickrent_2852))))	((Loranthus_odoratus|EU544381|Nickrent_4977	Loranthus_europaeus|EU544380|Nickrent_2849)	Cecarria_obtusifolia|EU544361|Nickrent_4562))))	((Tristerix_corymbosus|EF464479|Nickrent_4572	Tupeia_antarctica|DQ790208|D__Nickrent_2742)
((((((Loxanthera_speciosa|EU544382|Nickrent4026	Amylotheca_duthieana|EU544356|Nickrent_4022)	(Lepeostegeres_lancifolius|EU544379|Nickrent_4041	Macrosolen_cochinchinensis|EU544384|Nickrent_4038))	Lepidaria_cf__forbesii|EU544378|Nickrent_4044)	Lysiana_filifolia|EU544383|Nickrent_4449)	Decaisnina_triflora|EU544364|Nickrent_4491)	(Peraxilla_tetrapetala|EU544390|Nickrent_2744	(((((Tupeia_antarctica|DQ790208|D__Nickrent_2742	Desmaria_mutabilis|EF464476|Nickrent_4510A)	(Tripodanthus_acutifolius|EU544406|Nickrent_2969	(((Oryctanthus_occidentalis|EU544389|Nickrent_2763	Dendropemon_bicolor|EU544365|Nickrent_2172)	(Phthirusa_pyrifolia|EU544392|Nickrent_2762	Psittacanthus_calyculatus|EU544394|Nickrent_4043))	(((Notanthera_heterophylla|EF464478|Nickrent_4372	Struthanthus_oerstedii|EU544402|Nickrent_2728)	(Gaiadendron_punctatum|DQ790209|D__Nickrent_2729	Cladocolea_gracilis|EU544362|Nickrent_3066))	Struthanthus_woodsonii|EU544403|Nickrent_2761))))	((((Ileostylus_micranthus|EU544376|Nickrent_2741	Muellerina_eucalyptoides|EU544385|Nickrent_4310)	((((Scurrula_parasitica|EU544397|Nickrent_4004	Scurrula_pulverulenta|EU544396|Nickrent_4159)	Scurrula_ferruginea|EU544395|Nickrent_4008)	Taxillus_chinensis|EU544405|Nickrent_4032)	((Helixanthera_coccinea|EU544373|Nickrent_4019	((Septulina_glauca|EU544398|Nickrent_4089	(((Emelianthe_panganensis|EU544369|Nickrent_4889	Globimetula_dinklagei|EU544372|Nickrent_3087)	(Erianthemum_dregei|EU544371|Nickrent_2985	Oedina_pendens|EU544386|Nickrent_4329))	((Phragmanthera_crassicaulis|EU544391|Phragmanthera_3037	Bakerella_sp_|EU544358|Nickrent_4161)	Moquiniella_rubra|DQ790207|D__Nickrent_3042)))	(((Englerina_ramulosa|EU544370|Nickrent_2984	Tapinanthus_constrictiflorus|EU544404|Nickrent_3088)	Oliverella_rubroviridis|EU544387|Nickrent_4330)	(Actinanthella_menyharthii|EU544352|Nickrent_4375	(Berhautia_senegalensis|EU544360|Nickrent_4576	((Helixanthera_cylindrica|EU544374|Nickrent_4037	Agelanthus_sansibarensis|EU544353|Nickrent_2987)	Oncocalyx_sulfureus|EU544388|Nickrent_2850))))))	((Baratranthus_axanthus|EU544357|Nickrent_4029	((Sogerianthe_sessiflora|EU544400|Nickrent_4467	(Amyema_glabrum|EU544354|Nickrent_2794	Diplatia_furcata|EU544368|Nickrent_2824))	(Amyema_queenslandicum|EU544355|Nickrent_2788	(Dactyliophora_novae_guineae|EU544363|Nickrent_4563	Benthamina_alyxifolia|EU544359|Nickrent_4127))))
((Spragueanella_rhamnifolia|EU544401|Nickrent_4674	Peraxilla_tetrapetala|EU544390|Nickrent_2744)	(((((Ixocactus_sp_|EU544377|Nickrent_4332	Atkinsonia_ligustrina|EF464475|Nickrent_4344)	((((Ileostylus_micranthus|EU544376|Nickrent_2741	Muellerina_eucalyptoides|EU544385|Nickrent_4310)	((((Scurrula_parasitica|EU544397|Nickrent_4004	Scurrula_pulverulenta|EU544396|Nickrent_4159)	Scurrula_ferruginea|EU544395|Nickrent_4008)	Taxillus_chinensis|EU544405|Nickrent_4032)	((Helixanthera_coccinea|EU544373|Nickrent_4019	((((((Helixanthera_cylindrica|EU544374|Nickrent_4037	Agelanthus_sansibarensis|EU544353|Nickrent_2987)	(Oncocalyx_sulfureus|EU544388|Nickrent_2850	Berhautia_senegalensis|EU544360|Nickrent_4576))	(Septulina_glauca|EU544398|Nickrent_4089	((((Socratina_bemarivensis|EU544399|Nickrent_4179	Vanwykia_remota|EU544407|Nickrent_4331)	(Emelianthe_panganensis|EU544369|Nickrent_4889	Globimetula_dinklagei|EU544372|Nickrent_3087))	(Erianthemum_dregei|EU544371|Nickrent_2985	Oedina_pendens|EU544386|Nickrent_4329))	((Phragmanthera_crassicaulis|EU544391|Phragmanthera_3037	Bakerella_sp_|EU544358|Nickrent_4161)	Moquiniella_rubra|DQ790207|D__Nickrent_3042))))	((Englerina_ramulosa|EU544370|Nickrent_2984	Tapinanthus_constrictiflorus|EU544404|Nickrent_3088)	Oliverella_rubroviridis|EU544387|Nickrent_4330))	Actinanthella_menyharthii|EU544352|Nickrent_4375)	Plicosepalus_sagittifolius|EU544393|Nickrent_2852))	((Baratranthus_axanthus|EU544357|Nickrent_4029	((Sogerianthe_sessiflora|EU544400|Nickrent_4467	(Amyema_glabrum|EU544354|Nickrent_2794	Diplatia_furcata|EU544368|Nickrent_2824))	(Dactyliophora_novae_guineae|EU544363|Nickrent_4563	(Benthamina_alyxifolia|EU544359|Nickrent_4127	Amyema_queenslandicum|EU544355|Nickrent_2788))))	(Dendrophthoe_curvata|EU544367|Nickrent_4012	Dendrophthoe_longituba|EU544366|Nickrent_4010)))))	((Loranthus_odoratus|EU544381|Nickrent_4977	Loranthus_europaeus|EU544380|Nickrent_2849)	Cecarria_obtusifolia|EU544361|Nickrent_4562))	(Helicanthes_elastica|EU544375|Nickrent_4906	Ligaria_cuneifolia|EF464477|Nickrent_4567)))	((((Notanthera_heterophylla|EF464478|Nickrent_4372	Desmaria_mutabilis|EF464476|Nickrent_4510A)	((Struthanthus_woodsonii|EU544403|Nickrent_2761	Struthanthus_oerstedii|EU544402|Nickrent_2728)	(((Oryctanthus_occidentalis|EU544389|Nickrent_2763	Dendropemon_bicolor|EU544365|Nickrent_2172)
(Peraxilla_tetrapetala|EU544390|Nickrent_2744	(((((((Nuytsia_floribunda|DQ790210|D__Nickrent_2747	(Notanthera_heterophylla|EF464478|Nickrent_4372	Tristerix_corymbosus|EF464479|Nickrent_4572))	Gaiadendron_punctatum|DQ790209|D__Nickrent_2729)	Tupeia_antarctica|DQ790208|D__Nickrent_2742)	(((Loranthus_odoratus|EU544381|Nickrent_4977	Loranthus_europaeus|EU544380|Nickrent_2849)	Cecarria_obtusifolia|EU544361|Nickrent_4562)	((Muellerina_eucalyptoides|EU544385|Nickrent_4310	((Baratranthus_axanthus|EU544357|Nickrent_4029	((Sogerianthe_sessiflora|EU544400|Nickrent_4467	(Amyema_glabrum|EU544354|Nickrent_2794	Diplatia_furcata|EU544368|Nickrent_2824))	(Amyema_queenslandicum|EU544355|Nickrent_2788	(Dactyliophora_novae_guineae|EU544363|Nickrent_4563	Benthamina_alyxifolia|EU544359|Nickrent_4127))))	((Vanwykia_remota|EU544407|Nickrent_4331	(Plicosepalus_sagittifolius|EU544393|Nickrent_2852	((Helixanthera_cylindrica|EU544374|Nickrent_4037	((Englerina_ramulosa|EU544370|Nickrent_2984	Tapinanthus_constrictiflorus|EU544404|Nickrent_3088)	Oliverella_rubroviridis|EU544387|Nickrent_4330))	(((Moquiniella_rubra|DQ790207|D__Nickrent_3042	(Erianthemum_dregei|EU544371|Nickrent_2985	Oedina_pendens|EU544386|Nickrent_4329))	(Emelianthe_panganensis|EU544369|Nickrent_4889	Globimetula_dinklagei|EU544372|Nickrent_3087))	(((Bakerella_sp_|EU544358|Nickrent_4161	((Actinanthella_menyharthii|EU544352|Nickrent_4375	Agelanthus_sansibarensis|EU544353|Nickrent_2987)	(Oncocalyx_sulfureus|EU544388|Nickrent_2850	Berhautia_senegalensis|EU544360|Nickrent_4576)))	(Phragmanthera_crassicaulis|EU544391|Phragmanthera_3037	Septulina_glauca|EU544398|Nickrent_4089))	Socratina_bemarivensis|EU544399|Nickrent_4179)))))	(((Scurrula_pulverulenta|EU544396|Nickrent_4159	((Helixanthera_coccinea|EU544373|Nickrent_4019	(Dendrophthoe_curvata|EU544367|Nickrent_4012	Dendrophthoe_longituba|EU544366|Nickrent_4010))	Scurrula_parasitica|EU544397|Nickrent_4004))	Scurrula_ferruginea|EU544395|Nickrent_4008)	Taxillus_chinensis|EU544405|Nickrent_4032))))	Ileostylus_micranthus|EU544376|Nickrent_2741)))	(((((Struthanthus_woodsonii|EU544403|Nickrent_2761	Struthanthus_oerstedii|EU544402|Nickrent_2728)	(((Oryctanthus_occidentalis|EU544389|Nickrent_2763	Dendropemon_bicolor|EU544365|Nickrent_2172)	Psittacanthus_calyculatus|EU544394|Nickrent_4043)	Phthirusa_pyrifolia|EU544392|Nickrent_2762))
((((Tupeia_antarctica|DQ790208|D__Nickrent_2742	((Nuytsia_floribunda|DQ790210|D__Nickrent_2747	Tristerix_corymbosus|EF464479|Nickrent_4572)	(Desmaria_mutabilis|EF464476|Nickrent_4510A	Notanthera_heterophylla|EF464478|Nickrent_4372)))	(((Loranthus_odoratus|EU544381|Nickrent_4977	Loranthus_europaeus|EU544380|Nickrent_2849)	Cecarria_obtusifolia|EU544361|Nickrent_4562)	((((Baratranthus_axanthus|EU544357|Nickrent_4029	(((Amyema_glabrum|EU544354|Nickrent_2794	Diplatia_furcata|EU544368|Nickrent_2824)	Sogerianthe_sessiflora|EU544400|Nickrent_4467)	(Dactyliophora_novae_guineae|EU544363|Nickrent_4563	(Benthamina_alyxifolia|EU544359|Nickrent_4127	Amyema_queenslandicum|EU544355|Nickrent_2788))))	((Plicosepalus_sagittifolius|EU544393|Nickrent_2852	(Tapinanthus_constrictiflorus|EU544404|Nickrent_3088	(Oliverella_rubroviridis|EU544387|Nickrent_4330	Englerina_ramulosa|EU544370|Nickrent_2984)))	(((Socratina_bemarivensis|EU544399|Nickrent_4179	Vanwykia_remota|EU544407|Nickrent_4331)	(Phragmanthera_crassicaulis|EU544391|Phragmanthera_3037	(Bakerella_sp_|EU544358|Nickrent_4161	((Moquiniella_rubra|DQ790207|D__Nickrent_3042	(Actinanthella_menyharthii|EU544352|Nickrent_4375	(Helixanthera_cylindrica|EU544374|Nickrent_4037	Agelanthus_sansibarensis|EU544353|Nickrent_2987)))	(Oncocalyx_sulfureus|EU544388|Nickrent_2850	Berhautia_senegalensis|EU544360|Nickrent_4576)))))	(Septulina_glauca|EU544398|Nickrent_4089	((Erianthemum_dregei|EU544371|Nickrent_2985	Oedina_pendens|EU544386|Nickrent_4329)	(Emelianthe_panganensis|EU544369|Nickrent_4889	Globimetula_dinklagei|EU544372|Nickrent_3087))))))	(((Scurrula_pulverulenta|EU544396|Nickrent_4159	((Helixanthera_coccinea|EU544373|Nickrent_4019	(Dendrophthoe_curvata|EU544367|Nickrent_4012	Dendrophthoe_longituba|EU544366|Nickrent_4010))	Scurrula_parasitica|EU544397|Nickrent_4004))	Scurrula_ferruginea|EU544395|Nickrent_4008)	Taxillus_chinensis|EU544405|Nickrent_4032))	(Ileostylus_micranthus|EU544376|Nickrent_2741	Muellerina_eucalyptoides|EU544385|Nickrent_4310))))	(((((Oryctanthus_occidentalis|EU544389|Nickrent_2763	Dendropemon_bicolor|EU544365|Nickrent_2172)	Psittacanthus_calyculatus|EU544394|Nickrent_4043)	(Helicanthes_elastica|EU544375|Nickrent_4906	Phthirusa_pyrifolia|EU544392|Nickrent_2762))	(((Atkinsonia_ligustrina|EF464475|Nickrent_4344	Ligaria_cuneifolia|EF464477|Nickrent_4567)
(((((((((Ligaria_cuneifolia|EF464477|Nickrent_4567	Baratranthus_axanthus|EU544357|Nickrent_4029)	(((Amyema_glabrum|EU544354|Nickrent_2794	Diplatia_furcata|EU544368|Nickrent_2824)	Sogerianthe_sessiflora|EU544400|Nickrent_4467)	(Dactyliophora_novae_guineae|EU544363|Nickrent_4563	(Benthamina_alyxifolia|EU544359|Nickrent_4127	Amyema_queenslandicum|EU544355|Nickrent_2788))))	((Helixanthera_coccinea|EU544373|Nickrent_4019	((Plicosepalus_sagittifolius|EU544393|Nickrent_2852	(Helixanthera_cylindrica|EU544374|Nickrent_4037	(Oliverella_rubroviridis|EU544387|Nickrent_4330	(Englerina_ramulosa|EU544370|Nickrent_2984	Tapinanthus_constrictiflorus|EU544404|Nickrent_3088))))	((Socratina_bemarivensis|EU544399|Nickrent_4179	Vanwykia_remota|EU544407|Nickrent_4331)	((Septulina_glauca|EU544398|Nickrent_4089	(Phragmanthera_crassicaulis|EU544391|Phragmanthera_3037	(((Berhautia_senegalensis|EU544360|Nickrent_4576	(Actinanthella_menyharthii|EU544352|Nickrent_4375	Oncocalyx_sulfureus|EU544388|Nickrent_2850))	Agelanthus_sansibarensis|EU544353|Nickrent_2987)	Bakerella_sp_|EU544358|Nickrent_4161)))	((Moquiniella_rubra|DQ790207|D__Nickrent_3042	(Erianthemum_dregei|EU544371|Nickrent_2985	Oedina_pendens|EU544386|Nickrent_4329))	(Emelianthe_panganensis|EU544369|Nickrent_4889	Globimetula_dinklagei|EU544372|Nickrent_3087))))))	((((Dendrophthoe_curvata|EU544367|Nickrent_4012	Dendrophthoe_longituba|EU544366|Nickrent_4010)	(Scurrula_parasitica|EU544397|Nickrent_4004	Scurrula_pulverulenta|EU544396|Nickrent_4159))	Scurrula_ferruginea|EU544395|Nickrent_4008)	Taxillus_chinensis|EU544405|Nickrent_4032)))	(Ileostylus_micranthus|EU544376|Nickrent_2741	Muellerina_eucalyptoides|EU544385|Nickrent_4310))	(((((((Oryctanthus_occidentalis|EU544389|Nickrent_2763	Dendropemon_bicolor|EU544365|Nickrent_2172)	Psittacanthus_calyculatus|EU544394|Nickrent_4043)	((Helicanthes_elastica|EU544375|Nickrent_4906	Phthirusa_pyrifolia|EU544392|Nickrent_2762)	(Cladocolea_gracilis|EU544362|Nickrent_3066	(Struthanthus_oerstedii|EU544402|Nickrent_2728	Struthanthus_woodsonii|EU544403|Nickrent_2761))))	Tripodanthus_acutifolius|EU544406|Nickrent_2969)	Desmaria_mutabilis|EF464476|Nickrent_4510A)	(Tupeia_antarctica|DQ790208|D__Nickrent_2742	Tristerix_corymbosus|EF464479|Nickrent_4572))	((Loranthus_odoratus|EU544381|Nickrent_4977	Loranthus_europaeus|EU544380|Nickrent_2849)
(((((((Amylotheca_duthieana|EU544356|Nickrent_4022	Loxanthera_speciosa|EU544382|Nickrent4026)	Macrosolen_cochinchinensis|EU544384|Nickrent_4038)	Lepidaria_cf__forbesii|EU544378|Nickrent_4044)	Lysiana_filifolia|EU544383|Nickrent_4449)	(Decaisnina_triflora|EU544364|Nickrent_4491	Lepeostegeres_lancifolius|EU544379|Nickrent_4041))	(((Tripodanthus_acutifolius|EU544406|Nickrent_2969	(Cladocolea_gracilis|EU544362|Nickrent_3066	((((Oryctanthus_occidentalis|EU544389|Nickrent_2763	Dendropemon_bicolor|EU544365|Nickrent_2172)	Psittacanthus_calyculatus|EU544394|Nickrent_4043)	(Struthanthus_oerstedii|EU544402|Nickrent_2728	Struthanthus_woodsonii|EU544403|Nickrent_2761))	Phthirusa_pyrifolia|EU544392|Nickrent_2762)))	((Gaiadendron_punctatum|DQ790209|D__Nickrent_2729	(Notanthera_heterophylla|EF464478|Nickrent_4372	((Loranthus_odoratus|EU544381|Nickrent_4977	Loranthus_europaeus|EU544380|Nickrent_2849)	Cecarria_obtusifolia|EU544361|Nickrent_4562)))	(((Desmaria_mutabilis|EF464476|Nickrent_4510A	(Nuytsia_floribunda|DQ790210|D__Nickrent_2747	Tristerix_corymbosus|EF464479|Nickrent_4572))	Tupeia_antarctica|DQ790208|D__Nickrent_2742)	((((Helixanthera_cylindrica|EU544374|Nickrent_4037	Baratranthus_axanthus|EU544357|Nickrent_4029)	(((Helicanthes_elastica|EU544375|Nickrent_4906	Ligaria_cuneifolia|EF464477|Nickrent_4567)	((Amyema_glabrum|EU544354|Nickrent_2794	Diplatia_furcata|EU544368|Nickrent_2824)	Sogerianthe_sessiflora|EU544400|Nickrent_4467))	(Dactyliophora_novae_guineae|EU544363|Nickrent_4563	(Benthamina_alyxifolia|EU544359|Nickrent_4127	Amyema_queenslandicum|EU544355|Nickrent_2788))))	((Vanwykia_remota|EU544407|Nickrent_4331	((Plicosepalus_sagittifolius|EU544393|Nickrent_2852	(Oliverella_rubroviridis|EU544387|Nickrent_4330	(Englerina_ramulosa|EU544370|Nickrent_2984	Tapinanthus_constrictiflorus|EU544404|Nickrent_3088)))	(((Emelianthe_panganensis|EU544369|Nickrent_4889	(Septulina_glauca|EU544398|Nickrent_4089	Globimetula_dinklagei|EU544372|Nickrent_3087))	(Moquiniella_rubra|DQ790207|D__Nickrent_3042	(Socratina_bemarivensis|EU544399|Nickrent_4179	(Phragmanthera_crassicaulis|EU544391|Phragmanthera_3037	(((Berhautia_senegalensis|EU544360|Nickrent_4576	Oncocalyx_sulfureus|EU544388|Nickrent_2850)	(Actinanthella_menyharthii|EU544352|Nickrent_4375	Agelanthus_sansibarensis|EU544353|Nickrent_2987))	Bakerella_sp_|EU544358|Nickrent_4161)))))
(((((((Ligaria_cuneifolia|EF464477|Nickrent_4567	Desmaria_mutabilis|EF464476|Nickrent_4510A)	Tupeia_antarctica|DQ790208|D__Nickrent_2742)	Tripodanthus_acutifolius|EU544406|Nickrent_2969)	(Cladocolea_gracilis|EU544362|Nickrent_3066	((Struthanthus_oerstedii|EU544402|Nickrent_2728	Struthanthus_woodsonii|EU544403|Nickrent_2761)	((Helicanthes_elastica|EU544375|Nickrent_4906	Phthirusa_pyrifolia|EU544392|Nickrent_2762)	((Oryctanthus_occidentalis|EU544389|Nickrent_2763	Dendropemon_bicolor|EU544365|Nickrent_2172)	Psittacanthus_calyculatus|EU544394|Nickrent_4043)))))	((Gaiadendron_punctatum|DQ790209|D__Nickrent_2729	((Notanthera_heterophylla|EF464478|Nickrent_4372	((Spragueanella_rhamnifolia|EU544401|Nickrent_4674	Ixocactus_sp_|EU544377|Nickrent_4332)	Tristerix_corymbosus|EF464479|Nickrent_4572))	((Nuytsia_floribunda|DQ790210|D__Nickrent_2747	((Loranthus_odoratus|EU544381|Nickrent_4977	Loranthus_europaeus|EU544380|Nickrent_2849)	Cecarria_obtusifolia|EU544361|Nickrent_4562))	(((((Amyema_glabrum|EU544354|Nickrent_2794	Diplatia_furcata|EU544368|Nickrent_2824)	Sogerianthe_sessiflora|EU544400|Nickrent_4467)	(Dactyliophora_novae_guineae|EU544363|Nickrent_4563	(Benthamina_alyxifolia|EU544359|Nickrent_4127	Amyema_queenslandicum|EU544355|Nickrent_2788)))	(((((Dendrophthoe_curvata|EU544367|Nickrent_4012	Baratranthus_axanthus|EU544357|Nickrent_4029)	(((Helixanthera_cylindrica|EU544374|Nickrent_4037	Socratina_bemarivensis|EU544399|Nickrent_4179)	(Bakerella_sp_|EU544358|Nickrent_4161	(Phragmanthera_crassicaulis|EU544391|Phragmanthera_3037	((Berhautia_senegalensis|EU544360|Nickrent_4576	Oncocalyx_sulfureus|EU544388|Nickrent_2850)	(Actinanthella_menyharthii|EU544352|Nickrent_4375	Agelanthus_sansibarensis|EU544353|Nickrent_2987)))))	(((Globimetula_dinklagei|EU544372|Nickrent_3087	Emelianthe_panganensis|EU544369|Nickrent_4889)	(Moquiniella_rubra|DQ790207|D__Nickrent_3042	(Erianthemum_dregei|EU544371|Nickrent_2985	Oedina_pendens|EU544386|Nickrent_4329)))	Septulina_glauca|EU544398|Nickrent_4089)))	(Tapinanthus_constrictiflorus|EU544404|Nickrent_3088	(Oliverella_rubroviridis|EU544387|Nickrent_4330	Englerina_ramulosa|EU544370|Nickrent_2984)))	(Plicosepalus_sagittifolius|EU544393|Nickrent_2852	Helixanthera_coccinea|EU544373|Nickrent_4019))	(Taxillus_chinensis|EU544405|Nickrent_4032	(Scurrula_pulverulenta|EU544396|Nickrent_4159
(Peraxilla_tetrapetala|EU544390|Nickrent_2744	(((((Loxanthera_speciosa|EU544382|Nickrent4026	Amylotheca_duthieana|EU544356|Nickrent_4022)	(Macrosolen_cochinchinensis|EU544384|Nickrent_4038	Lepidaria_cf__forbesii|EU544378|Nickrent_4044))	(Decaisnina_triflora|EU544364|Nickrent_4491	Lepeostegeres_lancifolius|EU544379|Nickrent_4041))	Lysiana_filifolia|EU544383|Nickrent_4449)	(((Tripodanthus_acutifolius|EU544406|Nickrent_2969	(((Struthanthus_oerstedii|EU544402|Nickrent_2728	Struthanthus_woodsonii|EU544403|Nickrent_2761)	Cladocolea_gracilis|EU544362|Nickrent_3066)	((Psittacanthus_calyculatus|EU544394|Nickrent_4043	(Dendropemon_bicolor|EU544365|Nickrent_2172	Oryctanthus_occidentalis|EU544389|Nickrent_2763))	Phthirusa_pyrifolia|EU544392|Nickrent_2762)))	(Gaiadendron_punctatum|DQ790209|D__Nickrent_2729	(((Tristerix_corymbosus|EF464479|Nickrent_4572	Tupeia_antarctica|DQ790208|D__Nickrent_2742)	(((Ileostylus_micranthus|EU544376|Nickrent_2741	Muellerina_eucalyptoides|EU544385|Nickrent_4310)	((Baratranthus_axanthus|EU544357|Nickrent_4029	((Amyema_queenslandicum|EU544355|Nickrent_2788	(Benthamina_alyxifolia|EU544359|Nickrent_4127	Dactyliophora_novae_guineae|EU544363|Nickrent_4563))	(Sogerianthe_sessiflora|EU544400|Nickrent_4467	(Diplatia_furcata|EU544368|Nickrent_2824	Amyema_glabrum|EU544354|Nickrent_2794))))	((((Actinanthella_menyharthii|EU544352|Nickrent_4375	Helixanthera_coccinea|EU544373|Nickrent_4019)	(Dendrophthoe_longituba|EU544366|Nickrent_4010	Dendrophthoe_curvata|EU544367|Nickrent_4012))	((((Oliverella_rubroviridis|EU544387|Nickrent_4330	(Tapinanthus_constrictiflorus|EU544404|Nickrent_3088	Englerina_ramulosa|EU544370|Nickrent_2984))	Plicosepalus_sagittifolius|EU544393|Nickrent_2852)	(((Oedina_pendens|EU544386|Nickrent_4329	Erianthemum_dregei|EU544371|Nickrent_2985)	(Globimetula_dinklagei|EU544372|Nickrent_3087	Emelianthe_panganensis|EU544369|Nickrent_4889))	(Septulina_glauca|EU544398|Nickrent_4089	(((Moquiniella_rubra|DQ790207|D__Nickrent_3042	(Berhautia_senegalensis|EU544360|Nickrent_4576	(Agelanthus_sansibarensis|EU544353|Nickrent_2987	Oncocalyx_sulfureus|EU544388|Nickrent_2850)))	Bakerella_sp_|EU544358|Nickrent_4161)	Phragmanthera_crassicaulis|EU544391|Phragmanthera_3037))))	(Vanwykia_remota|EU544407|Nickrent_4331	(Socratina_bemarivensis|EU544399|Nickrent_4179	Helixanthera_cylindrica|EU544374|Nickrent_4037))))
((Peraxilla_tetrapetala|EU544390|Nickrent_2744	((((Tripodanthus_acutifolius|EU544406|Nickrent_2969	(Cladocolea_gracilis|EU544362|Nickrent_3066	(((Psittacanthus_calyculatus|EU544394|Nickrent_4043	(Dendropemon_bicolor|EU544365|Nickrent_2172	Oryctanthus_occidentalis|EU544389|Nickrent_2763))	(Helicanthes_elastica|EU544375|Nickrent_4906	Phthirusa_pyrifolia|EU544392|Nickrent_2762))	(Struthanthus_oerstedii|EU544402|Nickrent_2728	Struthanthus_woodsonii|EU544403|Nickrent_2761))))	(Desmaria_mutabilis|EF464476|Nickrent_4510A	Ligaria_cuneifolia|EF464477|Nickrent_4567))	(Gaiadendron_punctatum|DQ790209|D__Nickrent_2729	((((Ileostylus_micranthus|EU544376|Nickrent_2741	Muellerina_eucalyptoides|EU544385|Nickrent_4310)	((Taxillus_chinensis|EU544405|Nickrent_4032	((Scurrula_parasitica|EU544397|Nickrent_4004	Scurrula_pulverulenta|EU544396|Nickrent_4159)	Scurrula_ferruginea|EU544395|Nickrent_4008))	((Baratranthus_axanthus|EU544357|Nickrent_4029	((Sogerianthe_sessiflora|EU544400|Nickrent_4467	(Diplatia_furcata|EU544368|Nickrent_2824	Amyema_glabrum|EU544354|Nickrent_2794))	((Amyema_queenslandicum|EU544355|Nickrent_2788	Benthamina_alyxifolia|EU544359|Nickrent_4127)	Dactyliophora_novae_guineae|EU544363|Nickrent_4563)))	(((((((Moquiniella_rubra|DQ790207|D__Nickrent_3042	Oedina_pendens|EU544386|Nickrent_4329)	Erianthemum_dregei|EU544371|Nickrent_2985)	(Globimetula_dinklagei|EU544372|Nickrent_3087	Emelianthe_panganensis|EU544369|Nickrent_4889))	(Septulina_glauca|EU544398|Nickrent_4089	(((Berhautia_senegalensis|EU544360|Nickrent_4576	(Agelanthus_sansibarensis|EU544353|Nickrent_2987	Oncocalyx_sulfureus|EU544388|Nickrent_2850))	Bakerella_sp_|EU544358|Nickrent_4161)	Phragmanthera_crassicaulis|EU544391|Phragmanthera_3037)))	(Dendrophthoe_longituba|EU544366|Nickrent_4010	((Socratina_bemarivensis|EU544399|Nickrent_4179	Helixanthera_cylindrica|EU544374|Nickrent_4037)	Vanwykia_remota|EU544407|Nickrent_4331)))	((Actinanthella_menyharthii|EU544352|Nickrent_4375	(Oliverella_rubroviridis|EU544387|Nickrent_4330	(Tapinanthus_constrictiflorus|EU544404|Nickrent_3088	Englerina_ramulosa|EU544370|Nickrent_2984)))	Plicosepalus_sagittifolius|EU544393|Nickrent_2852))	(Helixanthera_coccinea|EU544373|Nickrent_4019	Dendrophthoe_curvata|EU544367|Nickrent_4012)))))	((Tristerix_corymbosus|EF464479|Nickrent_4572	Notanthera_heterophylla|EF464478|Nickrent_4372)
((((Notanthera_heterophylla|EF464478|Nickrent_4372	Decaisnina_triflora|EU544364|Nickrent_4491)	Lepeostegeres_lancifolius|EU544379|Nickrent_4041)	(Lysiana_filifolia|EU544383|Nickrent_4449	(Loxanthera_speciosa|EU544382|Nickrent4026	((Lepidaria_cf__forbesii|EU544378|Nickrent_4044	Macrosolen_cochinchinensis|EU544384|Nickrent_4038)	Amylotheca_duthieana|EU544356|Nickrent_4022))))	(Peraxilla_tetrapetala|EU544390|Nickrent_2744	((Ixocactus_sp_|EU544377|Nickrent_4332	Spragueanella_rhamnifolia|EU544401|Nickrent_4674)	((((Desmaria_mutabilis|EF464476|Nickrent_4510A	(Atkinsonia_ligustrina|EF464475|Nickrent_4344	Ligaria_cuneifolia|EF464477|Nickrent_4567))	Tripodanthus_acutifolius|EU544406|Nickrent_2969)	((Dendropemon_bicolor|EU544365|Nickrent_2172	Oryctanthus_occidentalis|EU544389|Nickrent_2763)	(((Helicanthes_elastica|EU544375|Nickrent_4906	Phthirusa_pyrifolia|EU544392|Nickrent_2762)	Psittacanthus_calyculatus|EU544394|Nickrent_4043)	((Cladocolea_gracilis|EU544362|Nickrent_3066	Struthanthus_oerstedii|EU544402|Nickrent_2728)	Struthanthus_woodsonii|EU544403|Nickrent_2761))))	((Nuytsia_floribunda|DQ790210|D__Nickrent_2747	Tristerix_corymbosus|EF464479|Nickrent_4572)	(Tupeia_antarctica|DQ790208|D__Nickrent_2742	(Gaiadendron_punctatum|DQ790209|D__Nickrent_2729	(((Loranthus_odoratus|EU544381|Nickrent_4977	Loranthus_europaeus|EU544380|Nickrent_2849)	Cecarria_obtusifolia|EU544361|Nickrent_4562)	((Ileostylus_micranthus|EU544376|Nickrent_2741	Muellerina_eucalyptoides|EU544385|Nickrent_4310)	((Baratranthus_axanthus|EU544357|Nickrent_4029	(Sogerianthe_sessiflora|EU544400|Nickrent_4467	(Diplatia_furcata|EU544368|Nickrent_2824	(Amyema_glabrum|EU544354|Nickrent_2794	((Amyema_queenslandicum|EU544355|Nickrent_2788	Benthamina_alyxifolia|EU544359|Nickrent_4127)	Dactyliophora_novae_guineae|EU544363|Nickrent_4563)))))	(Taxillus_chinensis|EU544405|Nickrent_4032	(((Scurrula_parasitica|EU544397|Nickrent_4004	Scurrula_pulverulenta|EU544396|Nickrent_4159)	Scurrula_ferruginea|EU544395|Nickrent_4008)	(((Plicosepalus_sagittifolius|EU544393|Nickrent_2852	(((Globimetula_dinklagei|EU544372|Nickrent_3087	Emelianthe_panganensis|EU544369|Nickrent_4889)	((Moquiniella_rubra|DQ790207|D__Nickrent_3042	(Septulina_glauca|EU544398|Nickrent_4089	(((Berhautia_senegalensis|EU544360|Nickrent_4576	(Agelanthus_sansibarensis|EU544353|Nickrent_2987
(Peraxilla_tetrapetala|EU544390|Nickrent_2744	((((((((Struthanthus_oerstedii|EU544402|Nickrent_2728	Struthanthus_woodsonii|EU544403|Nickrent_2761)	((Dendropemon_bicolor|EU544365|Nickrent_2172	Oryctanthus_occidentalis|EU544389|Nickrent_2763)	(Helicanthes_elastica|EU544375|Nickrent_4906	Phthirusa_pyrifolia|EU544392|Nickrent_2762)))	Cladocolea_gracilis|EU544362|Nickrent_3066)	Psittacanthus_calyculatus|EU544394|Nickrent_4043)	Tripodanthus_acutifolius|EU544406|Nickrent_2969)	((Ligaria_cuneifolia|EF464477|Nickrent_4567	(Spragueanella_rhamnifolia|EU544401|Nickrent_4674	Desmaria_mutabilis|EF464476|Nickrent_4510A))	Ixocactus_sp_|EU544377|Nickrent_4332))	(Atkinsonia_ligustrina|EF464475|Nickrent_4344	(((Gaiadendron_punctatum|DQ790209|D__Nickrent_2729	(Nuytsia_floribunda|DQ790210|D__Nickrent_2747	Tristerix_corymbosus|EF464479|Nickrent_4572))	(((Loranthus_odoratus|EU544381|Nickrent_4977	Loranthus_europaeus|EU544380|Nickrent_2849)	Cecarria_obtusifolia|EU544361|Nickrent_4562)	((Ileostylus_micranthus|EU544376|Nickrent_2741	Muellerina_eucalyptoides|EU544385|Nickrent_4310)	(Taxillus_chinensis|EU544405|Nickrent_4032	((((((((Moquiniella_rubra|DQ790207|D__Nickrent_3042	(((Agelanthus_sansibarensis|EU544353|Nickrent_2987	Actinanthella_menyharthii|EU544352|Nickrent_4375)	(Berhautia_senegalensis|EU544360|Nickrent_4576	Oncocalyx_sulfureus|EU544388|Nickrent_2850))	Helixanthera_coccinea|EU544373|Nickrent_4019))	Bakerella_sp_|EU544358|Nickrent_4161)	(Phragmanthera_crassicaulis|EU544391|Phragmanthera_3037	Septulina_glauca|EU544398|Nickrent_4089))	((Oedina_pendens|EU544386|Nickrent_4329	Erianthemum_dregei|EU544371|Nickrent_2985)	((Socratina_bemarivensis|EU544399|Nickrent_4179	Vanwykia_remota|EU544407|Nickrent_4331)	(Globimetula_dinklagei|EU544372|Nickrent_3087	Emelianthe_panganensis|EU544369|Nickrent_4889))))	Plicosepalus_sagittifolius|EU544393|Nickrent_2852)	(Notanthera_heterophylla|EF464478|Nickrent_4372	(Helixanthera_cylindrica|EU544374|Nickrent_4037	(Oliverella_rubroviridis|EU544387|Nickrent_4330	(Tapinanthus_constrictiflorus|EU544404|Nickrent_3088	Englerina_ramulosa|EU544370|Nickrent_2984)))))	((Dendrophthoe_curvata|EU544367|Nickrent_4012	Dendrophthoe_longituba|EU544366|Nickrent_4010)	((Scurrula_parasitica|EU544397|Nickrent_4004	Scurrula_pulverulenta|EU544396|Nickrent_4159)	Scurrula_ferruginea|EU544395|Nickrent_4008)))
(Peraxilla_tetrapetala|EU544390|Nickrent_2744	(((((Ligaria_cuneifolia|EF464477|Nickrent_4567	Desmaria_mutabilis|EF464476|Nickrent_4510A)	(Spragueanella_rhamnifolia|EU544401|Nickrent_4674	Ixocactus_sp_|EU544377|Nickrent_4332))	Atkinsonia_ligustrina|EF464475|Nickrent_4344)	(((((Struthanthus_oerstedii|EU544402|Nickrent_2728	Struthanthus_woodsonii|EU544403|Nickrent_2761)	((Psittacanthus_calyculatus|EU544394|Nickrent_4043	(Dendropemon_bicolor|EU544365|Nickrent_2172	Oryctanthus_occidentalis|EU544389|Nickrent_2763))	(Helicanthes_elastica|EU544375|Nickrent_4906	Phthirusa_pyrifolia|EU544392|Nickrent_2762)))	Cladocolea_gracilis|EU544362|Nickrent_3066)	Tripodanthus_acutifolius|EU544406|Nickrent_2969)	(((((Nuytsia_floribunda|DQ790210|D__Nickrent_2747	Tristerix_corymbosus|EF464479|Nickrent_4572)	Notanthera_heterophylla|EF464478|Nickrent_4372)	(((Loranthus_odoratus|EU544381|Nickrent_4977	Loranthus_europaeus|EU544380|Nickrent_2849)	Cecarria_obtusifolia|EU544361|Nickrent_4562)	((Ileostylus_micranthus|EU544376|Nickrent_2741	Muellerina_eucalyptoides|EU544385|Nickrent_4310)	((((((((Bakerella_sp_|EU544358|Nickrent_4161	((Berhautia_senegalensis|EU544360|Nickrent_4576	Oncocalyx_sulfureus|EU544388|Nickrent_2850)	(Agelanthus_sansibarensis|EU544353|Nickrent_2987	Actinanthella_menyharthii|EU544352|Nickrent_4375)))	Phragmanthera_crassicaulis|EU544391|Phragmanthera_3037)	Moquiniella_rubra|DQ790207|D__Nickrent_3042)	((Oedina_pendens|EU544386|Nickrent_4329	Erianthemum_dregei|EU544371|Nickrent_2985)	((Socratina_bemarivensis|EU544399|Nickrent_4179	Vanwykia_remota|EU544407|Nickrent_4331)	(Globimetula_dinklagei|EU544372|Nickrent_3087	Emelianthe_panganensis|EU544369|Nickrent_4889))))	Septulina_glauca|EU544398|Nickrent_4089)	(Plicosepalus_sagittifolius|EU544393|Nickrent_2852	(Oliverella_rubroviridis|EU544387|Nickrent_4330	(Tapinanthus_constrictiflorus|EU544404|Nickrent_3088	Englerina_ramulosa|EU544370|Nickrent_2984))))	((Taxillus_chinensis|EU544405|Nickrent_4032	((Scurrula_parasitica|EU544397|Nickrent_4004	Scurrula_pulverulenta|EU544396|Nickrent_4159)	((Helixanthera_cylindrica|EU544374|Nickrent_4037	(Dendrophthoe_curvata|EU544367|Nickrent_4012	Dendrophthoe_longituba|EU544366|Nickrent_4010))	Scurrula_ferruginea|EU544395|Nickrent_4008)))	Helixanthera_coccinea|EU544373|Nickrent_4019))	(Baratranthus_axanthus|EU544357|Nickrent_4029
(Peraxilla_tetrapetala|EU544390|Nickrent_2744	((((((Helicanthes_elastica|EU544375|Nickrent_4906	(Spragueanella_rhamnifolia|EU544401|Nickrent_4674	Ligaria_cuneifolia|EF464477|Nickrent_4567))	Desmaria_mutabilis|EF464476|Nickrent_4510A)	Ixocactus_sp_|EU544377|Nickrent_4332)	(Atkinsonia_ligustrina|EF464475|Nickrent_4344	((((Loranthus_odoratus|EU544381|Nickrent_4977	Loranthus_europaeus|EU544380|Nickrent_2849)	Cecarria_obtusifolia|EU544361|Nickrent_4562)	(((Ileostylus_micranthus|EU544376|Nickrent_2741	Muellerina_eucalyptoides|EU544385|Nickrent_4310)	(((((((Berhautia_senegalensis|EU544360|Nickrent_4576	((Phragmanthera_crassicaulis|EU544391|Phragmanthera_3037	Moquiniella_rubra|DQ790207|D__Nickrent_3042)	(Bakerella_sp_|EU544358|Nickrent_4161	(Agelanthus_sansibarensis|EU544353|Nickrent_2987	Oncocalyx_sulfureus|EU544388|Nickrent_2850))))	((Dendrophthoe_curvata|EU544367|Nickrent_4012	Dendrophthoe_longituba|EU544366|Nickrent_4010)	((Oedina_pendens|EU544386|Nickrent_4329	Erianthemum_dregei|EU544371|Nickrent_2985)	((Socratina_bemarivensis|EU544399|Nickrent_4179	Globimetula_dinklagei|EU544372|Nickrent_3087)	Emelianthe_panganensis|EU544369|Nickrent_4889))))	Actinanthella_menyharthii|EU544352|Nickrent_4375)	(Vanwykia_remota|EU544407|Nickrent_4331	Septulina_glauca|EU544398|Nickrent_4089))	(Oliverella_rubroviridis|EU544387|Nickrent_4330	(Tapinanthus_constrictiflorus|EU544404|Nickrent_3088	Englerina_ramulosa|EU544370|Nickrent_2984)))	(((Scurrula_pulverulenta|EU544396|Nickrent_4159	Scurrula_parasitica|EU544397|Nickrent_4004)	Scurrula_ferruginea|EU544395|Nickrent_4008)	(Helixanthera_coccinea|EU544373|Nickrent_4019	(Helixanthera_cylindrica|EU544374|Nickrent_4037	Taxillus_chinensis|EU544405|Nickrent_4032))))	(Baratranthus_axanthus|EU544357|Nickrent_4029	(((Diplatia_furcata|EU544368|Nickrent_2824	Amyema_glabrum|EU544354|Nickrent_2794)	Sogerianthe_sessiflora|EU544400|Nickrent_4467)	(Dactyliophora_novae_guineae|EU544363|Nickrent_4563	(Benthamina_alyxifolia|EU544359|Nickrent_4127	Amyema_queenslandicum|EU544355|Nickrent_2788))))))	Plicosepalus_sagittifolius|EU544393|Nickrent_2852))	((Nuytsia_floribunda|DQ790210|D__Nickrent_2747	Tristerix_corymbosus|EF464479|Nickrent_4572)	(Tupeia_antarctica|DQ790208|D__Nickrent_2742	((((Struthanthus_oerstedii|EU544402|Nickrent_2728	Struthanthus_woodsonii|EU544403|Nickrent_2761)
(Peraxilla_tetrapetala|EU544390|Nickrent_2744	((Notanthera_heterophylla|EF464478|Nickrent_4372	((Tupeia_antarctica|DQ790208|D__Nickrent_2742	(((((Struthanthus_oerstedii|EU544402|Nickrent_2728	Struthanthus_woodsonii|EU544403|Nickrent_2761)	((Psittacanthus_calyculatus|EU544394|Nickrent_4043	(Dendropemon_bicolor|EU544365|Nickrent_2172	Oryctanthus_occidentalis|EU544389|Nickrent_2763))	Phthirusa_pyrifolia|EU544392|Nickrent_2762))	Cladocolea_gracilis|EU544362|Nickrent_3066)	Tripodanthus_acutifolius|EU544406|Nickrent_2969)	(Gaiadendron_punctatum|DQ790209|D__Nickrent_2729	(Nuytsia_floribunda|DQ790210|D__Nickrent_2747	Tristerix_corymbosus|EF464479|Nickrent_4572))))	((((Helicanthes_elastica|EU544375|Nickrent_4906	Ligaria_cuneifolia|EF464477|Nickrent_4567)	Desmaria_mutabilis|EF464476|Nickrent_4510A)	(Spragueanella_rhamnifolia|EU544401|Nickrent_4674	Ixocactus_sp_|EU544377|Nickrent_4332))	(Atkinsonia_ligustrina|EF464475|Nickrent_4344	(((Loranthus_odoratus|EU544381|Nickrent_4977	Loranthus_europaeus|EU544380|Nickrent_2849)	Cecarria_obtusifolia|EU544361|Nickrent_4562)	((Ileostylus_micranthus|EU544376|Nickrent_2741	Muellerina_eucalyptoides|EU544385|Nickrent_4310)	(((((Plicosepalus_sagittifolius|EU544393|Nickrent_2852	((Socratina_bemarivensis|EU544399|Nickrent_4179	(Dendrophthoe_curvata|EU544367|Nickrent_4012	Dendrophthoe_longituba|EU544366|Nickrent_4010))	(((Oedina_pendens|EU544386|Nickrent_4329	Erianthemum_dregei|EU544371|Nickrent_2985)	(Globimetula_dinklagei|EU544372|Nickrent_3087	Emelianthe_panganensis|EU544369|Nickrent_4889))	(Septulina_glauca|EU544398|Nickrent_4089	(Bakerella_sp_|EU544358|Nickrent_4161	(Phragmanthera_crassicaulis|EU544391|Phragmanthera_3037	(Moquiniella_rubra|DQ790207|D__Nickrent_3042	(Agelanthus_sansibarensis|EU544353|Nickrent_2987	(Berhautia_senegalensis|EU544360|Nickrent_4576	Oncocalyx_sulfureus|EU544388|Nickrent_2850)))))))))	Vanwykia_remota|EU544407|Nickrent_4331)	(Actinanthella_menyharthii|EU544352|Nickrent_4375	(Oliverella_rubroviridis|EU544387|Nickrent_4330	(Tapinanthus_constrictiflorus|EU544404|Nickrent_3088	Englerina_ramulosa|EU544370|Nickrent_2984))))	((Scurrula_parasitica|EU544397|Nickrent_4004	Scurrula_ferruginea|EU544395|Nickrent_4008)	((Helixanthera_cylindrica|EU544374|Nickrent_4037	Taxillus_chinensis|EU544405|Nickrent_4032)	(Scurrula_pulverulenta|EU544396|Nickrent_4159
(Peraxilla_tetrapetala|EU544390|Nickrent_2744	(((Atkinsonia_ligustrina|EF464475|Nickrent_4344	(Spragueanella_rhamnifolia|EU544401|Nickrent_4674	Ixocactus_sp_|EU544377|Nickrent_4332))	(((Tupeia_antarctica|DQ790208|D__Nickrent_2742	((((Struthanthus_woodsonii|EU544403|Nickrent_2761	(((Psittacanthus_calyculatus|EU544394|Nickrent_4043	(Dendropemon_bicolor|EU544365|Nickrent_2172	Oryctanthus_occidentalis|EU544389|Nickrent_2763))	Phthirusa_pyrifolia|EU544392|Nickrent_2762)	Struthanthus_oerstedii|EU544402|Nickrent_2728))	Cladocolea_gracilis|EU544362|Nickrent_3066)	Tripodanthus_acutifolius|EU544406|Nickrent_2969)	Desmaria_mutabilis|EF464476|Nickrent_4510A))	Tristerix_corymbosus|EF464479|Nickrent_4572)	(Nuytsia_floribunda|DQ790210|D__Nickrent_2747	((((Notanthera_heterophylla|EF464478|Nickrent_4372	((Loranthus_odoratus|EU544381|Nickrent_4977	Loranthus_europaeus|EU544380|Nickrent_2849)	Cecarria_obtusifolia|EU544361|Nickrent_4562))	Ligaria_cuneifolia|EF464477|Nickrent_4567)	Gaiadendron_punctatum|DQ790209|D__Nickrent_2729)	((Ileostylus_micranthus|EU544376|Nickrent_2741	Muellerina_eucalyptoides|EU544385|Nickrent_4310)	(((((((Helixanthera_cylindrica|EU544374|Nickrent_4037	(Plicosepalus_sagittifolius|EU544393|Nickrent_2852	Socratina_bemarivensis|EU544399|Nickrent_4179))	((Moquiniella_rubra|DQ790207|D__Nickrent_3042	Oedina_pendens|EU544386|Nickrent_4329)	Erianthemum_dregei|EU544371|Nickrent_2985))	(Globimetula_dinklagei|EU544372|Nickrent_3087	Emelianthe_panganensis|EU544369|Nickrent_4889))	((Oliverella_rubroviridis|EU544387|Nickrent_4330	(Tapinanthus_constrictiflorus|EU544404|Nickrent_3088	Englerina_ramulosa|EU544370|Nickrent_2984))	((Septulina_glauca|EU544398|Nickrent_4089	(((Phragmanthera_crassicaulis|EU544391|Phragmanthera_3037	(Agelanthus_sansibarensis|EU544353|Nickrent_2987	Oncocalyx_sulfureus|EU544388|Nickrent_2850))	Berhautia_senegalensis|EU544360|Nickrent_4576)	Bakerella_sp_|EU544358|Nickrent_4161))	(Helixanthera_coccinea|EU544373|Nickrent_4019	Actinanthella_menyharthii|EU544352|Nickrent_4375))))	(Scurrula_ferruginea|EU544395|Nickrent_4008	(((Dendrophthoe_curvata|EU544367|Nickrent_4012	Dendrophthoe_longituba|EU544366|Nickrent_4010)	Scurrula_parasitica|EU544397|Nickrent_4004)	(Vanwykia_remota|EU544407|Nickrent_4331	Scurrula_pulverulenta|EU544396|Nickrent_4159))))	Taxillus_chinensis|EU544405|Nickrent_4032)
((Spragueanella_rhamnifolia|EU544401|Nickrent_4674	Peraxilla_tetrapetala|EU544390|Nickrent_2744)	((((((((((Dendropemon_bicolor|EU544365|Nickrent_2172	Oryctanthus_occidentalis|EU544389|Nickrent_2763)	(Helicanthes_elastica|EU544375|Nickrent_4906	Phthirusa_pyrifolia|EU544392|Nickrent_2762))	(Struthanthus_oerstedii|EU544402|Nickrent_2728	Struthanthus_woodsonii|EU544403|Nickrent_2761))	Cladocolea_gracilis|EU544362|Nickrent_3066)	(Psittacanthus_calyculatus|EU544394|Nickrent_4043	Tripodanthus_acutifolius|EU544406|Nickrent_2969))	Desmaria_mutabilis|EF464476|Nickrent_4510A)	(((((Nuytsia_floribunda|DQ790210|D__Nickrent_2747	(Loranthus_odoratus|EU544381|Nickrent_4977	Loranthus_europaeus|EU544380|Nickrent_2849))	Cecarria_obtusifolia|EU544361|Nickrent_4562)	(Tupeia_antarctica|DQ790208|D__Nickrent_2742	((Ileostylus_micranthus|EU544376|Nickrent_2741	Muellerina_eucalyptoides|EU544385|Nickrent_4310)	(((Scurrula_ferruginea|EU544395|Nickrent_4008	Scurrula_parasitica|EU544397|Nickrent_4004)	(Scurrula_pulverulenta|EU544396|Nickrent_4159	Taxillus_chinensis|EU544405|Nickrent_4032))	((Vanwykia_remota|EU544407|Nickrent_4331	(((((Moquiniella_rubra|DQ790207|D__Nickrent_3042	Oedina_pendens|EU544386|Nickrent_4329)	Erianthemum_dregei|EU544371|Nickrent_2985)	(Globimetula_dinklagei|EU544372|Nickrent_3087	Emelianthe_panganensis|EU544369|Nickrent_4889))	((Baratranthus_axanthus|EU544357|Nickrent_4029	((Septulina_glauca|EU544398|Nickrent_4089	Phragmanthera_crassicaulis|EU544391|Phragmanthera_3037)	Bakerella_sp_|EU544358|Nickrent_4161))	((((Helixanthera_coccinea|EU544373|Nickrent_4019	Actinanthella_menyharthii|EU544352|Nickrent_4375)	(Agelanthus_sansibarensis|EU544353|Nickrent_2987	Oncocalyx_sulfureus|EU544388|Nickrent_2850))	Berhautia_senegalensis|EU544360|Nickrent_4576)	(Oliverella_rubroviridis|EU544387|Nickrent_4330	(Tapinanthus_constrictiflorus|EU544404|Nickrent_3088	Englerina_ramulosa|EU544370|Nickrent_2984)))))	(Plicosepalus_sagittifolius|EU544393|Nickrent_2852	(Socratina_bemarivensis|EU544399|Nickrent_4179	Helixanthera_cylindrica|EU544374|Nickrent_4037))))	((Dendrophthoe_curvata|EU544367|Nickrent_4012	Dendrophthoe_longituba|EU544366|Nickrent_4010)	(Sogerianthe_sessiflora|EU544400|Nickrent_4467	((Dactyliophora_novae_guineae|EU544363|Nickrent_4563	(Amyema_queenslandicum|EU544355|Nickrent_2788	Benthamina_alyxifolia|EU544359|Nickrent_4127))
(Peraxilla_tetrapetala|EU544390|Nickrent_2744	((((Nuytsia_floribunda|DQ790210|D__Nickrent_2747	Tristerix_corymbosus|EF464479|Nickrent_4572)	Gaiadendron_punctatum|DQ790209|D__Nickrent_2729)	(((((Loranthus_odoratus|EU544381|Nickrent_4977	Loranthus_europaeus|EU544380|Nickrent_2849)	Cecarria_obtusifolia|EU544361|Nickrent_4562)	((Ileostylus_micranthus|EU544376|Nickrent_2741	Muellerina_eucalyptoides|EU544385|Nickrent_4310)	(((Helixanthera_coccinea|EU544373|Nickrent_4019	(Plicosepalus_sagittifolius|EU544393|Nickrent_2852	Helixanthera_cylindrica|EU544374|Nickrent_4037))	(((Actinanthella_menyharthii|EU544352|Nickrent_4375	((Agelanthus_sansibarensis|EU544353|Nickrent_2987	Oncocalyx_sulfureus|EU544388|Nickrent_2850)	Berhautia_senegalensis|EU544360|Nickrent_4576))	(Oliverella_rubroviridis|EU544387|Nickrent_4330	(Tapinanthus_constrictiflorus|EU544404|Nickrent_3088	Englerina_ramulosa|EU544370|Nickrent_2984)))	((((Dendrophthoe_curvata|EU544367|Nickrent_4012	Dendrophthoe_longituba|EU544366|Nickrent_4010)	(Baratranthus_axanthus|EU544357|Nickrent_4029	((Amyema_queenslandicum|EU544355|Nickrent_2788	Benthamina_alyxifolia|EU544359|Nickrent_4127)	((Sogerianthe_sessiflora|EU544400|Nickrent_4467	(Diplatia_furcata|EU544368|Nickrent_2824	Amyema_glabrum|EU544354|Nickrent_2794))	Dactyliophora_novae_guineae|EU544363|Nickrent_4563))))	((Vanwykia_remota|EU544407|Nickrent_4331	Socratina_bemarivensis|EU544399|Nickrent_4179)	(Moquiniella_rubra|DQ790207|D__Nickrent_3042	((Oedina_pendens|EU544386|Nickrent_4329	Erianthemum_dregei|EU544371|Nickrent_2985)	(Septulina_glauca|EU544398|Nickrent_4089	(Globimetula_dinklagei|EU544372|Nickrent_3087	Emelianthe_panganensis|EU544369|Nickrent_4889))))))	(Phragmanthera_crassicaulis|EU544391|Phragmanthera_3037	Bakerella_sp_|EU544358|Nickrent_4161))))	(Taxillus_chinensis|EU544405|Nickrent_4032	(Scurrula_pulverulenta|EU544396|Nickrent_4159	(Scurrula_ferruginea|EU544395|Nickrent_4008	Scurrula_parasitica|EU544397|Nickrent_4004))))))	Atkinsonia_ligustrina|EF464475|Nickrent_4344)	(Tupeia_antarctica|DQ790208|D__Nickrent_2742	(((((Dendropemon_bicolor|EU544365|Nickrent_2172	Oryctanthus_occidentalis|EU544389|Nickrent_2763)	Phthirusa_pyrifolia|EU544392|Nickrent_2762)	(Struthanthus_oerstedii|EU544402|Nickrent_2728	Struthanthus_woodsonii|EU544403|Nickrent_2761))	(Cladocolea_gracilis|EU544362|Nickrent_3066
(Peraxilla_tetrapetala|EU544390|Nickrent_2744	((Notanthera_heterophylla|EF464478|Nickrent_4372	(Lysiana_filifolia|EU544383|Nickrent_4449	(((Macrosolen_cochinchinensis|EU544384|Nickrent_4038	Lepidaria_cf__forbesii|EU544378|Nickrent_4044)	(Loxanthera_speciosa|EU544382|Nickrent4026	Amylotheca_duthieana|EU544356|Nickrent_4022))	(Decaisnina_triflora|EU544364|Nickrent_4491	Lepeostegeres_lancifolius|EU544379|Nickrent_4041))))	((((Ligaria_cuneifolia|EF464477|Nickrent_4567	Desmaria_mutabilis|EF464476|Nickrent_4510A)	(Struthanthus_woodsonii|EU544403|Nickrent_2761	(((Phthirusa_pyrifolia|EU544392|Nickrent_2762	Struthanthus_oerstedii|EU544402|Nickrent_2728)	Cladocolea_gracilis|EU544362|Nickrent_3066)	(Tripodanthus_acutifolius|EU544406|Nickrent_2969	(Psittacanthus_calyculatus|EU544394|Nickrent_4043	(Oryctanthus_occidentalis|EU544389|Nickrent_2763	Dendropemon_bicolor|EU544365|Nickrent_2172))))))	(((Cecarria_obtusifolia|EU544361|Nickrent_4562	(Loranthus_europaeus|EU544380|Nickrent_2849	Loranthus_odoratus|EU544381|Nickrent_4977))	((Tupeia_antarctica|DQ790208|D__Nickrent_2742	((Muellerina_eucalyptoides|EU544385|Nickrent_4310	Ileostylus_micranthus|EU544376|Nickrent_2741)	((Baratranthus_axanthus|EU544357|Nickrent_4029	((Amyema_queenslandicum|EU544355|Nickrent_2788	(Benthamina_alyxifolia|EU544359|Nickrent_4127	Dactyliophora_novae_guineae|EU544363|Nickrent_4563))	((Amyema_glabrum|EU544354|Nickrent_2794	Diplatia_furcata|EU544368|Nickrent_2824)	Sogerianthe_sessiflora|EU544400|Nickrent_4467)))	(((Scurrula_ferruginea|EU544395|Nickrent_4008	(Scurrula_parasitica|EU544397|Nickrent_4004	Scurrula_pulverulenta|EU544396|Nickrent_4159))	((((Oliverella_rubroviridis|EU544387|Nickrent_4330	(Englerina_ramulosa|EU544370|Nickrent_2984	Tapinanthus_constrictiflorus|EU544404|Nickrent_3088))	(Emelianthe_panganensis|EU544369|Nickrent_4889	(Globimetula_dinklagei|EU544372|Nickrent_3087	(Vanwykia_remota|EU544407|Nickrent_4331	Socratina_bemarivensis|EU544399|Nickrent_4179))))	((Septulina_glauca|EU544398|Nickrent_4089	(Bakerella_sp_|EU544358|Nickrent_4161	((Agelanthus_sansibarensis|EU544353|Nickrent_2987	((Helicanthes_elastica|EU544375|Nickrent_4906	Actinanthella_menyharthii|EU544352|Nickrent_4375)	(Berhautia_senegalensis|EU544360|Nickrent_4576	Oncocalyx_sulfureus|EU544388|Nickrent_2850)))	Phragmanthera_crassicaulis|EU544391|Phragmanthera_3037)))
(((((((((Cecarria_obtusifolia|EU544361|Nickrent_4562	(Loranthus_europaeus|EU544380|Nickrent_2849	Loranthus_odoratus|EU544381|Nickrent_4977))	((Muellerina_eucalyptoides|EU544385|Nickrent_4310	Ileostylus_micranthus|EU544376|Nickrent_2741)	((Benthamina_alyxifolia|EU544359|Nickrent_4127	Dactyliophora_novae_guineae|EU544363|Nickrent_4563)	((((((((((Helixanthera_coccinea|EU544373|Nickrent_4019	Dendrophthoe_longituba|EU544366|Nickrent_4010)	(Vanwykia_remota|EU544407|Nickrent_4331	Socratina_bemarivensis|EU544399|Nickrent_4179))	Plicosepalus_sagittifolius|EU544393|Nickrent_2852)	((Septulina_glauca|EU544398|Nickrent_4089	(Bakerella_sp_|EU544358|Nickrent_4161	(((Berhautia_senegalensis|EU544360|Nickrent_4576	Oncocalyx_sulfureus|EU544388|Nickrent_2850)	((Helicanthes_elastica|EU544375|Nickrent_4906	Actinanthella_menyharthii|EU544352|Nickrent_4375)	Agelanthus_sansibarensis|EU544353|Nickrent_2987))	Phragmanthera_crassicaulis|EU544391|Phragmanthera_3037)))	((Oliverella_rubroviridis|EU544387|Nickrent_4330	(Englerina_ramulosa|EU544370|Nickrent_2984	Tapinanthus_constrictiflorus|EU544404|Nickrent_3088))	((Emelianthe_panganensis|EU544369|Nickrent_4889	Globimetula_dinklagei|EU544372|Nickrent_3087)	(Moquiniella_rubra|DQ790207|D__Nickrent_3042	(Oedina_pendens|EU544386|Nickrent_4329	Erianthemum_dregei|EU544371|Nickrent_2985))))))	(Taxillus_chinensis|EU544405|Nickrent_4032	(Scurrula_ferruginea|EU544395|Nickrent_4008	((Scurrula_parasitica|EU544397|Nickrent_4004	Scurrula_pulverulenta|EU544396|Nickrent_4159)	Helixanthera_cylindrica|EU544374|Nickrent_4037))))	(Dendrophthoe_curvata|EU544367|Nickrent_4012	Baratranthus_axanthus|EU544357|Nickrent_4029))	Amyema_glabrum|EU544354|Nickrent_2794)	Diplatia_furcata|EU544368|Nickrent_2824)	Sogerianthe_sessiflora|EU544400|Nickrent_4467)	Amyema_queenslandicum|EU544355|Nickrent_2788))))	Tupeia_antarctica|DQ790208|D__Nickrent_2742)	((Spragueanella_rhamnifolia|EU544401|Nickrent_4674	Ixocactus_sp_|EU544377|Nickrent_4332)	Atkinsonia_ligustrina|EF464475|Nickrent_4344))	((Psittacanthus_calyculatus|EU544394|Nickrent_4043	(((Cladocolea_gracilis|EU544362|Nickrent_3066	Struthanthus_oerstedii|EU544402|Nickrent_2728)	Struthanthus_woodsonii|EU544403|Nickrent_2761)	(Phthirusa_pyrifolia|EU544392|Nickrent_2762	(Oryctanthus_occidentalis|EU544389|Nickrent_2763	Dendropemon_bicolor|EU544365|Nickrent_2172))))
(((Notanthera_heterophylla|EF464478|Nickrent_4372	((((Spragueanella_rhamnifolia|EU544401|Nickrent_4674	Ixocactus_sp_|EU544377|Nickrent_4332)	Atkinsonia_ligustrina|EF464475|Nickrent_4344)	(Tripodanthus_acutifolius|EU544406|Nickrent_2969	(Desmaria_mutabilis|EF464476|Nickrent_4510A	(Psittacanthus_calyculatus|EU544394|Nickrent_4043	(((Struthanthus_oerstedii|EU544402|Nickrent_2728	Struthanthus_woodsonii|EU544403|Nickrent_2761)	(Phthirusa_pyrifolia|EU544392|Nickrent_2762	(Oryctanthus_occidentalis|EU544389|Nickrent_2763	Dendropemon_bicolor|EU544365|Nickrent_2172)))	Cladocolea_gracilis|EU544362|Nickrent_3066)))))	(((Gaiadendron_punctatum|DQ790209|D__Nickrent_2729	((((((Taxillus_chinensis|EU544405|Nickrent_4032	(Scurrula_ferruginea|EU544395|Nickrent_4008	(Scurrula_parasitica|EU544397|Nickrent_4004	Scurrula_pulverulenta|EU544396|Nickrent_4159)))	Helixanthera_coccinea|EU544373|Nickrent_4019)	(Vanwykia_remota|EU544407|Nickrent_4331	((Plicosepalus_sagittifolius|EU544393|Nickrent_2852	(Tapinanthus_constrictiflorus|EU544404|Nickrent_3088	(Oliverella_rubroviridis|EU544387|Nickrent_4330	Englerina_ramulosa|EU544370|Nickrent_2984)))	(Septulina_glauca|EU544398|Nickrent_4089	((((Bakerella_sp_|EU544358|Nickrent_4161	(((Actinanthella_menyharthii|EU544352|Nickrent_4375	Agelanthus_sansibarensis|EU544353|Nickrent_2987)	(Berhautia_senegalensis|EU544360|Nickrent_4576	Oncocalyx_sulfureus|EU544388|Nickrent_2850))	Socratina_bemarivensis|EU544399|Nickrent_4179))	Phragmanthera_crassicaulis|EU544391|Phragmanthera_3037)	Moquiniella_rubra|DQ790207|D__Nickrent_3042)	((Oedina_pendens|EU544386|Nickrent_4329	Erianthemum_dregei|EU544371|Nickrent_2985)	(Emelianthe_panganensis|EU544369|Nickrent_4889	Globimetula_dinklagei|EU544372|Nickrent_3087)))))))	(Baratranthus_axanthus|EU544357|Nickrent_4029	((((Sogerianthe_sessiflora|EU544400|Nickrent_4467	(Diplatia_furcata|EU544368|Nickrent_2824	Amyema_glabrum|EU544354|Nickrent_2794))	((Amyema_queenslandicum|EU544355|Nickrent_2788	Benthamina_alyxifolia|EU544359|Nickrent_4127)	Dactyliophora_novae_guineae|EU544363|Nickrent_4563))	(Dendrophthoe_longituba|EU544366|Nickrent_4010	Dendrophthoe_curvata|EU544367|Nickrent_4012))	Helixanthera_cylindrica|EU544374|Nickrent_4037)))	(Muellerina_eucalyptoides|EU544385|Nickrent_4310	Ileostylus_micranthus|EU544376|Nickrent_2741))	((Ligaria_cuneifolia|EF464477|Nickrent_4567
(Notanthera_heterophylla|EF464478|Nickrent_4372	(((((Gaiadendron_punctatum|DQ790209|D__Nickrent_2729	((((((((Baratranthus_axanthus|EU544357|Nickrent_4029	((Amyema_glabrum|EU544354|Nickrent_2794	Diplatia_furcata|EU544368|Nickrent_2824)	Sogerianthe_sessiflora|EU544400|Nickrent_4467))	(Benthamina_alyxifolia|EU544359|Nickrent_4127	Dactyliophora_novae_guineae|EU544363|Nickrent_4563))	Amyema_queenslandicum|EU544355|Nickrent_2788)	(((Scurrula_ferruginea|EU544395|Nickrent_4008	(((Socratina_bemarivensis|EU544399|Nickrent_4179	(Dendrophthoe_longituba|EU544366|Nickrent_4010	Dendrophthoe_curvata|EU544367|Nickrent_4012))	Helixanthera_coccinea|EU544373|Nickrent_4019)	Scurrula_parasitica|EU544397|Nickrent_4004))	(Vanwykia_remota|EU544407|Nickrent_4331	(Helixanthera_cylindrica|EU544374|Nickrent_4037	((Plicosepalus_sagittifolius|EU544393|Nickrent_2852	(Oliverella_rubroviridis|EU544387|Nickrent_4330	(Englerina_ramulosa|EU544370|Nickrent_2984	Tapinanthus_constrictiflorus|EU544404|Nickrent_3088)))	(Septulina_glauca|EU544398|Nickrent_4089	(((Bakerella_sp_|EU544358|Nickrent_4161	((Actinanthella_menyharthii|EU544352|Nickrent_4375	Agelanthus_sansibarensis|EU544353|Nickrent_2987)	(Berhautia_senegalensis|EU544360|Nickrent_4576	Oncocalyx_sulfureus|EU544388|Nickrent_2850)))	Phragmanthera_crassicaulis|EU544391|Phragmanthera_3037)	((Oedina_pendens|EU544386|Nickrent_4329	Erianthemum_dregei|EU544371|Nickrent_2985)	((Moquiniella_rubra|DQ790207|D__Nickrent_3042	Emelianthe_panganensis|EU544369|Nickrent_4889)	Globimetula_dinklagei|EU544372|Nickrent_3087))))))))	(Scurrula_pulverulenta|EU544396|Nickrent_4159	Taxillus_chinensis|EU544405|Nickrent_4032)))	(Muellerina_eucalyptoides|EU544385|Nickrent_4310	Ileostylus_micranthus|EU544376|Nickrent_2741))	(Cecarria_obtusifolia|EU544361|Nickrent_4562	(Loranthus_europaeus|EU544380|Nickrent_2849	Loranthus_odoratus|EU544381|Nickrent_4977)))	(((Spragueanella_rhamnifolia|EU544401|Nickrent_4674	Ixocactus_sp_|EU544377|Nickrent_4332)	Tristerix_corymbosus|EF464479|Nickrent_4572)	Tupeia_antarctica|DQ790208|D__Nickrent_2742))	Nuytsia_floribunda|DQ790210|D__Nickrent_2747))	(((Desmaria_mutabilis|EF464476|Nickrent_4510A	(Oryctanthus_occidentalis|EU544389|Nickrent_2763	Dendropemon_bicolor|EU544365|Nickrent_2172))	Tripodanthus_acutifolius|EU544406|Nickrent_2969)	((Struthanthus_woodsonii|EU544403|Nickrent_2761
((((Decaisnina_triflora|EU544364|Nickrent_4491	Lysiana_filifolia|EU544383|Nickrent_4449)	(Loxanthera_speciosa|EU544382|Nickrent4026	(Amylotheca_duthieana|EU544356|Nickrent_4022	((Macrosolen_cochinchinensis|EU544384|Nickrent_4038	Lepidaria_cf__forbesii|EU544378|Nickrent_4044)	Lepeostegeres_lancifolius|EU544379|Nickrent_4041))))	(Notanthera_heterophylla|EF464478|Nickrent_4372	((((((Struthanthus_oerstedii|EU544402|Nickrent_2728	Struthanthus_woodsonii|EU544403|Nickrent_2761)	((Psittacanthus_calyculatus|EU544394|Nickrent_4043	(Oryctanthus_occidentalis|EU544389|Nickrent_2763	Dendropemon_bicolor|EU544365|Nickrent_2172))	Phthirusa_pyrifolia|EU544392|Nickrent_2762))	Cladocolea_gracilis|EU544362|Nickrent_3066)	(Gaiadendron_punctatum|DQ790209|D__Nickrent_2729	Tripodanthus_acutifolius|EU544406|Nickrent_2969))	(((Ligaria_cuneifolia|EF464477|Nickrent_4567	Helicanthes_elastica|EU544375|Nickrent_4906)	Desmaria_mutabilis|EF464476|Nickrent_4510A)	((Tupeia_antarctica|DQ790208|D__Nickrent_2742	(((((Baratranthus_axanthus|EU544357|Nickrent_4029	((Amyema_glabrum|EU544354|Nickrent_2794	Diplatia_furcata|EU544368|Nickrent_2824)	(Sogerianthe_sessiflora|EU544400|Nickrent_4467	(Helixanthera_cylindrica|EU544374|Nickrent_4037	Amyema_queenslandicum|EU544355|Nickrent_2788))))	(Benthamina_alyxifolia|EU544359|Nickrent_4127	Dactyliophora_novae_guineae|EU544363|Nickrent_4563))	((((Plicosepalus_sagittifolius|EU544393|Nickrent_2852	(Oliverella_rubroviridis|EU544387|Nickrent_4330	(Englerina_ramulosa|EU544370|Nickrent_2984	Tapinanthus_constrictiflorus|EU544404|Nickrent_3088)))	(Septulina_glauca|EU544398|Nickrent_4089	(((Bakerella_sp_|EU544358|Nickrent_4161	(Moquiniella_rubra|DQ790207|D__Nickrent_3042	(Agelanthus_sansibarensis|EU544353|Nickrent_2987	(Berhautia_senegalensis|EU544360|Nickrent_4576	(Actinanthella_menyharthii|EU544352|Nickrent_4375	Oncocalyx_sulfureus|EU544388|Nickrent_2850)))))	(Socratina_bemarivensis|EU544399|Nickrent_4179	Phragmanthera_crassicaulis|EU544391|Phragmanthera_3037))	((Dendrophthoe_longituba|EU544366|Nickrent_4010	Dendrophthoe_curvata|EU544367|Nickrent_4012)	((Oedina_pendens|EU544386|Nickrent_4329	Erianthemum_dregei|EU544371|Nickrent_2985)	(Emelianthe_panganensis|EU544369|Nickrent_4889	Globimetula_dinklagei|EU544372|Nickrent_3087))))))	(((Scurrula_parasitica|EU544397|Nickrent_4004	Scurrula_pulverulenta|EU544396|Nickrent_4159)
((((Decaisnina_triflora|EU544364|Nickrent_4491	(Spragueanella_rhamnifolia|EU544401|Nickrent_4674	Lysiana_filifolia|EU544383|Nickrent_4449))	(((Loxanthera_speciosa|EU544382|Nickrent4026	Amylotheca_duthieana|EU544356|Nickrent_4022)	(Lepidaria_cf__forbesii|EU544378|Nickrent_4044	Macrosolen_cochinchinensis|EU544384|Nickrent_4038))	Lepeostegeres_lancifolius|EU544379|Nickrent_4041))	(Notanthera_heterophylla|EF464478|Nickrent_4372	((((Gaiadendron_punctatum|DQ790209|D__Nickrent_2729	(Tristerix_corymbosus|EF464479|Nickrent_4572	Nuytsia_floribunda|DQ790210|D__Nickrent_2747))	(Tupeia_antarctica|DQ790208|D__Nickrent_2742	(((((Helixanthera_coccinea|EU544373|Nickrent_4019	((Plicosepalus_sagittifolius|EU544393|Nickrent_2852	(Oliverella_rubroviridis|EU544387|Nickrent_4330	(Englerina_ramulosa|EU544370|Nickrent_2984	Tapinanthus_constrictiflorus|EU544404|Nickrent_3088)))	(((((Actinanthella_menyharthii|EU544352|Nickrent_4375	(Agelanthus_sansibarensis|EU544353|Nickrent_2987	Oncocalyx_sulfureus|EU544388|Nickrent_2850))	Berhautia_senegalensis|EU544360|Nickrent_4576)	(Bakerella_sp_|EU544358|Nickrent_4161	Phragmanthera_crassicaulis|EU544391|Phragmanthera_3037))	((Helixanthera_cylindrica|EU544374|Nickrent_4037	Socratina_bemarivensis|EU544399|Nickrent_4179)	(Dendrophthoe_longituba|EU544366|Nickrent_4010	Dendrophthoe_curvata|EU544367|Nickrent_4012)))	(Septulina_glauca|EU544398|Nickrent_4089	((Moquiniella_rubra|DQ790207|D__Nickrent_3042	(Oedina_pendens|EU544386|Nickrent_4329	Erianthemum_dregei|EU544371|Nickrent_2985))	(Emelianthe_panganensis|EU544369|Nickrent_4889	Globimetula_dinklagei|EU544372|Nickrent_3087))))))	(((Scurrula_ferruginea|EU544395|Nickrent_4008	(Vanwykia_remota|EU544407|Nickrent_4331	Scurrula_parasitica|EU544397|Nickrent_4004))	Scurrula_pulverulenta|EU544396|Nickrent_4159)	Taxillus_chinensis|EU544405|Nickrent_4032))	(((Diplatia_furcata|EU544368|Nickrent_2824	(Sogerianthe_sessiflora|EU544400|Nickrent_4467	((Amyema_queenslandicum|EU544355|Nickrent_2788	Benthamina_alyxifolia|EU544359|Nickrent_4127)	Dactyliophora_novae_guineae|EU544363|Nickrent_4563)))	Amyema_glabrum|EU544354|Nickrent_2794)	Baratranthus_axanthus|EU544357|Nickrent_4029))	(Muellerina_eucalyptoides|EU544385|Nickrent_4310	Ileostylus_micranthus|EU544376|Nickrent_2741))	(Cecarria_obtusifolia|EU544361|Nickrent_4562	(Loranthus_europaeus|EU544380|Nickrent_2849
((((Decaisnina_triflora|EU544364|Nickrent_4491	Lysiana_filifolia|EU544383|Nickrent_4449)	((Loxanthera_speciosa|EU544382|Nickrent4026	Amylotheca_duthieana|EU544356|Nickrent_4022)	((Lepidaria_cf__forbesii|EU544378|Nickrent_4044	Macrosolen_cochinchinensis|EU544384|Nickrent_4038)	Lepeostegeres_lancifolius|EU544379|Nickrent_4041)))	(((Atkinsonia_ligustrina|EF464475|Nickrent_4344	(((Gaiadendron_punctatum|DQ790209|D__Nickrent_2729	(Tristerix_corymbosus|EF464479|Nickrent_4572	Nuytsia_floribunda|DQ790210|D__Nickrent_2747))	(Cecarria_obtusifolia|EU544361|Nickrent_4562	(Tupeia_antarctica|DQ790208|D__Nickrent_2742	(Notanthera_heterophylla|EF464478|Nickrent_4372	(Loranthus_europaeus|EU544380|Nickrent_2849	Loranthus_odoratus|EU544381|Nickrent_4977)))))	((((Vanwykia_remota|EU544407|Nickrent_4331	((Plicosepalus_sagittifolius|EU544393|Nickrent_2852	(Oliverella_rubroviridis|EU544387|Nickrent_4330	(Englerina_ramulosa|EU544370|Nickrent_2984	Tapinanthus_constrictiflorus|EU544404|Nickrent_3088)))	(((Bakerella_sp_|EU544358|Nickrent_4161	(((Berhautia_senegalensis|EU544360|Nickrent_4576	Oncocalyx_sulfureus|EU544388|Nickrent_2850)	(Actinanthella_menyharthii|EU544352|Nickrent_4375	Agelanthus_sansibarensis|EU544353|Nickrent_2987))	(Helixanthera_cylindrica|EU544374|Nickrent_4037	Phragmanthera_crassicaulis|EU544391|Phragmanthera_3037)))	(Socratina_bemarivensis|EU544399|Nickrent_4179	(Dendrophthoe_longituba|EU544366|Nickrent_4010	Dendrophthoe_curvata|EU544367|Nickrent_4012)))	((Oedina_pendens|EU544386|Nickrent_4329	Erianthemum_dregei|EU544371|Nickrent_2985)	(Septulina_glauca|EU544398|Nickrent_4089	((Moquiniella_rubra|DQ790207|D__Nickrent_3042	Emelianthe_panganensis|EU544369|Nickrent_4889)	Globimetula_dinklagei|EU544372|Nickrent_3087))))))	((Scurrula_ferruginea|EU544395|Nickrent_4008	(Scurrula_parasitica|EU544397|Nickrent_4004	Scurrula_pulverulenta|EU544396|Nickrent_4159))	(Helixanthera_coccinea|EU544373|Nickrent_4019	Taxillus_chinensis|EU544405|Nickrent_4032)))	((((Diplatia_furcata|EU544368|Nickrent_2824	Amyema_glabrum|EU544354|Nickrent_2794)	Sogerianthe_sessiflora|EU544400|Nickrent_4467)	(Amyema_queenslandicum|EU544355|Nickrent_2788	(Benthamina_alyxifolia|EU544359|Nickrent_4127	Dactyliophora_novae_guineae|EU544363|Nickrent_4563)))	Baratranthus_axanthus|EU544357|Nickrent_4029))	(Muellerina_eucalyptoides|EU544385|Nickrent_4310
(((((Tristerix_corymbosus|EF464479|Nickrent_4572	Tupeia_antarctica|DQ790208|D__Nickrent_2742)	(((Nuytsia_floribunda|DQ790210|D__Nickrent_2747	(Cecarria_obtusifolia|EU544361|Nickrent_4562	(Loranthus_europaeus|EU544380|Nickrent_2849	Loranthus_odoratus|EU544381|Nickrent_4977)))	((((((Diplatia_furcata|EU544368|Nickrent_2824	Amyema_glabrum|EU544354|Nickrent_2794)	Sogerianthe_sessiflora|EU544400|Nickrent_4467)	(Dactyliophora_novae_guineae|EU544363|Nickrent_4563	(Amyema_queenslandicum|EU544355|Nickrent_2788	Benthamina_alyxifolia|EU544359|Nickrent_4127)))	Baratranthus_axanthus|EU544357|Nickrent_4029)	((((Plicosepalus_sagittifolius|EU544393|Nickrent_2852	(Oliverella_rubroviridis|EU544387|Nickrent_4330	(Englerina_ramulosa|EU544370|Nickrent_2984	Tapinanthus_constrictiflorus|EU544404|Nickrent_3088)))	((((Agelanthus_sansibarensis|EU544353|Nickrent_2987	(Oncocalyx_sulfureus|EU544388|Nickrent_2850	Actinanthella_menyharthii|EU544352|Nickrent_4375))	Berhautia_senegalensis|EU544360|Nickrent_4576)	((Septulina_glauca|EU544398|Nickrent_4089	Phragmanthera_crassicaulis|EU544391|Phragmanthera_3037)	Bakerella_sp_|EU544358|Nickrent_4161))	((Socratina_bemarivensis|EU544399|Nickrent_4179	(Helixanthera_cylindrica|EU544374|Nickrent_4037	(Dendrophthoe_longituba|EU544366|Nickrent_4010	Dendrophthoe_curvata|EU544367|Nickrent_4012)))	(((Moquiniella_rubra|DQ790207|D__Nickrent_3042	Emelianthe_panganensis|EU544369|Nickrent_4889)	Globimetula_dinklagei|EU544372|Nickrent_3087)	(Oedina_pendens|EU544386|Nickrent_4329	Erianthemum_dregei|EU544371|Nickrent_2985)))))	(Helixanthera_coccinea|EU544373|Nickrent_4019	(Taxillus_chinensis|EU544405|Nickrent_4032	(Scurrula_pulverulenta|EU544396|Nickrent_4159	(Scurrula_parasitica|EU544397|Nickrent_4004	Scurrula_ferruginea|EU544395|Nickrent_4008)))))	Vanwykia_remota|EU544407|Nickrent_4331))	(Muellerina_eucalyptoides|EU544385|Nickrent_4310	Ileostylus_micranthus|EU544376|Nickrent_2741)))	Gaiadendron_punctatum|DQ790209|D__Nickrent_2729))	(((Helicanthes_elastica|EU544375|Nickrent_4906	Desmaria_mutabilis|EF464476|Nickrent_4510A)	((Spragueanella_rhamnifolia|EU544401|Nickrent_4674	Ligaria_cuneifolia|EF464477|Nickrent_4567)	Ixocactus_sp_|EU544377|Nickrent_4332))	((((Psittacanthus_calyculatus|EU544394|Nickrent_4043	((Phthirusa_pyrifolia|EU544392|Nickrent_2762	(Oryctanthus_occidentalis|EU544389|Nickrent_2763
(((((((Ixocactus_sp_|EU544377|Nickrent_4332	Spragueanella_rhamnifolia|EU544401|Nickrent_4674)	Desmaria_mutabilis|EF464476|Nickrent_4510A)	(Helicanthes_elastica|EU544375|Nickrent_4906	Ligaria_cuneifolia|EF464477|Nickrent_4567))	((((Phthirusa_pyrifolia|EU544392|Nickrent_2762	(Psittacanthus_calyculatus|EU544394|Nickrent_4043	(Oryctanthus_occidentalis|EU544389|Nickrent_2763	Dendropemon_bicolor|EU544365|Nickrent_2172)))	(Struthanthus_oerstedii|EU544402|Nickrent_2728	Struthanthus_woodsonii|EU544403|Nickrent_2761))	Cladocolea_gracilis|EU544362|Nickrent_3066)	Tripodanthus_acutifolius|EU544406|Nickrent_2969))	((Atkinsonia_ligustrina|EF464475|Nickrent_4344	((Tupeia_antarctica|DQ790208|D__Nickrent_2742	(Nuytsia_floribunda|DQ790210|D__Nickrent_2747	Tristerix_corymbosus|EF464479|Nickrent_4572))	((Cecarria_obtusifolia|EU544361|Nickrent_4562	(Loranthus_europaeus|EU544380|Nickrent_2849	Loranthus_odoratus|EU544381|Nickrent_4977))	((((Sogerianthe_sessiflora|EU544400|Nickrent_4467	((Dactyliophora_novae_guineae|EU544363|Nickrent_4563	(Amyema_queenslandicum|EU544355|Nickrent_2788	Benthamina_alyxifolia|EU544359|Nickrent_4127))	(Diplatia_furcata|EU544368|Nickrent_2824	Amyema_glabrum|EU544354|Nickrent_2794)))	Baratranthus_axanthus|EU544357|Nickrent_4029)	((((((Emelianthe_panganensis|EU544369|Nickrent_4889	Erianthemum_dregei|EU544371|Nickrent_2985)	((Moquiniella_rubra|DQ790207|D__Nickrent_3042	Oedina_pendens|EU544386|Nickrent_4329)	Globimetula_dinklagei|EU544372|Nickrent_3087))	(((Phragmanthera_crassicaulis|EU544391|Phragmanthera_3037	((Berhautia_senegalensis|EU544360|Nickrent_4576	Oncocalyx_sulfureus|EU544388|Nickrent_2850)	(Actinanthella_menyharthii|EU544352|Nickrent_4375	Agelanthus_sansibarensis|EU544353|Nickrent_2987)))	Bakerella_sp_|EU544358|Nickrent_4161)	Septulina_glauca|EU544398|Nickrent_4089))	Vanwykia_remota|EU544407|Nickrent_4331)	((Scurrula_ferruginea|EU544395|Nickrent_4008	(Scurrula_pulverulenta|EU544396|Nickrent_4159	Scurrula_parasitica|EU544397|Nickrent_4004))	((Helixanthera_coccinea|EU544373|Nickrent_4019	Plicosepalus_sagittifolius|EU544393|Nickrent_2852)	((Dendrophthoe_longituba|EU544366|Nickrent_4010	Dendrophthoe_curvata|EU544367|Nickrent_4012)	((Socratina_bemarivensis|EU544399|Nickrent_4179	Helixanthera_cylindrica|EU544374|Nickrent_4037)	(Oliverella_rubroviridis|EU544387|Nickrent_4330
(((Notanthera_heterophylla|EF464478|Nickrent_4372	((((Spragueanella_rhamnifolia|EU544401|Nickrent_4674	Desmaria_mutabilis|EF464476|Nickrent_4510A)	((((((Helicanthes_elastica|EU544375|Nickrent_4906	Phthirusa_pyrifolia|EU544392|Nickrent_2762)	(Oryctanthus_occidentalis|EU544389|Nickrent_2763	Dendropemon_bicolor|EU544365|Nickrent_2172))	(Struthanthus_oerstedii|EU544402|Nickrent_2728	Struthanthus_woodsonii|EU544403|Nickrent_2761))	Cladocolea_gracilis|EU544362|Nickrent_3066)	Psittacanthus_calyculatus|EU544394|Nickrent_4043)	Tripodanthus_acutifolius|EU544406|Nickrent_2969))	(Ixocactus_sp_|EU544377|Nickrent_4332	(Atkinsonia_ligustrina|EF464475|Nickrent_4344	(Tupeia_antarctica|DQ790208|D__Nickrent_2742	(((((((Dactyliophora_novae_guineae|EU544363|Nickrent_4563	Benthamina_alyxifolia|EU544359|Nickrent_4127)	((Sogerianthe_sessiflora|EU544400|Nickrent_4467	Amyema_queenslandicum|EU544355|Nickrent_2788)	(Diplatia_furcata|EU544368|Nickrent_2824	Amyema_glabrum|EU544354|Nickrent_2794)))	Baratranthus_axanthus|EU544357|Nickrent_4029)	((((Helixanthera_cylindrica|EU544374|Nickrent_4037	(Oliverella_rubroviridis|EU544387|Nickrent_4330	(Englerina_ramulosa|EU544370|Nickrent_2984	Tapinanthus_constrictiflorus|EU544404|Nickrent_3088)))	(((((((Emelianthe_panganensis|EU544369|Nickrent_4889	Globimetula_dinklagei|EU544372|Nickrent_3087)	Moquiniella_rubra|DQ790207|D__Nickrent_3042)	(Erianthemum_dregei|EU544371|Nickrent_2985	Oedina_pendens|EU544386|Nickrent_4329))	(((Phragmanthera_crassicaulis|EU544391|Phragmanthera_3037	(Berhautia_senegalensis|EU544360|Nickrent_4576	((Agelanthus_sansibarensis|EU544353|Nickrent_2987	Oncocalyx_sulfureus|EU544388|Nickrent_2850)	Actinanthella_menyharthii|EU544352|Nickrent_4375)))	Bakerella_sp_|EU544358|Nickrent_4161)	Septulina_glauca|EU544398|Nickrent_4089))	(Socratina_bemarivensis|EU544399|Nickrent_4179	(Dendrophthoe_longituba|EU544366|Nickrent_4010	Dendrophthoe_curvata|EU544367|Nickrent_4012)))	Vanwykia_remota|EU544407|Nickrent_4331)	Plicosepalus_sagittifolius|EU544393|Nickrent_2852))	(Scurrula_ferruginea|EU544395|Nickrent_4008	(Scurrula_pulverulenta|EU544396|Nickrent_4159	Scurrula_parasitica|EU544397|Nickrent_4004)))	(Helixanthera_coccinea|EU544373|Nickrent_4019	Taxillus_chinensis|EU544405|Nickrent_4032)))	(Muellerina_eucalyptoides|EU544385|Nickrent_4310	Ileostylus_micranthus|EU544376|Nickrent_2741))
((((Helicanthes_elastica|EU544375|Nickrent_4906	Ligaria_cuneifolia|EF464477|Nickrent_4567)	(Atkinsonia_ligustrina|EF464475|Nickrent_4344	(((Gaiadendron_punctatum|DQ790209|D__Nickrent_2729	(((Loranthus_europaeus|EU544380|Nickrent_2849	Loranthus_odoratus|EU544381|Nickrent_4977)	Cecarria_obtusifolia|EU544361|Nickrent_4562)	(((((Dendrophthoe_curvata|EU544367|Nickrent_4012	Dendrophthoe_longituba|EU544366|Nickrent_4010)	((Vanwykia_remota|EU544407|Nickrent_4331	Socratina_bemarivensis|EU544399|Nickrent_4179)	((Globimetula_dinklagei|EU544372|Nickrent_3087	Emelianthe_panganensis|EU544369|Nickrent_4889)	((Oedina_pendens|EU544386|Nickrent_4329	Erianthemum_dregei|EU544371|Nickrent_2985)	((Moquiniella_rubra|DQ790207|D__Nickrent_3042	(Bakerella_sp_|EU544358|Nickrent_4161	Phragmanthera_crassicaulis|EU544391|Phragmanthera_3037))	Septulina_glauca|EU544398|Nickrent_4089)))))	((Plicosepalus_sagittifolius|EU544393|Nickrent_2852	Scurrula_ferruginea|EU544395|Nickrent_4008)	(((Scurrula_pulverulenta|EU544396|Nickrent_4159	Scurrula_parasitica|EU544397|Nickrent_4004)	(Helixanthera_cylindrica|EU544374|Nickrent_4037	(Oliverella_rubroviridis|EU544387|Nickrent_4330	(Englerina_ramulosa|EU544370|Nickrent_2984	Tapinanthus_constrictiflorus|EU544404|Nickrent_3088))))	((Actinanthella_menyharthii|EU544352|Nickrent_4375	((Berhautia_senegalensis|EU544360|Nickrent_4576	Oncocalyx_sulfureus|EU544388|Nickrent_2850)	Agelanthus_sansibarensis|EU544353|Nickrent_2987))	Helixanthera_coccinea|EU544373|Nickrent_4019))))	((Baratranthus_axanthus|EU544357|Nickrent_4029	(Sogerianthe_sessiflora|EU544400|Nickrent_4467	((Diplatia_furcata|EU544368|Nickrent_2824	Amyema_glabrum|EU544354|Nickrent_2794)	((Dactyliophora_novae_guineae|EU544363|Nickrent_4563	Benthamina_alyxifolia|EU544359|Nickrent_4127)	Amyema_queenslandicum|EU544355|Nickrent_2788))))	Taxillus_chinensis|EU544405|Nickrent_4032))	(Muellerina_eucalyptoides|EU544385|Nickrent_4310	Ileostylus_micranthus|EU544376|Nickrent_2741))))	(Tupeia_antarctica|DQ790208|D__Nickrent_2742	(Nuytsia_floribunda|DQ790210|D__Nickrent_2747	Tristerix_corymbosus|EF464479|Nickrent_4572)))	(Tripodanthus_acutifolius|EU544406|Nickrent_2969	(((((Desmaria_mutabilis|EF464476|Nickrent_4510A	Struthanthus_woodsonii|EU544403|Nickrent_2761)	Struthanthus_oerstedii|EU544402|Nickrent_2728)	(Phthirusa_pyrifolia|EU544392|Nickrent_2762
((Spragueanella_rhamnifolia|EU544401|Nickrent_4674	Ixocactus_sp_|EU544377|Nickrent_4332)	((Peraxilla_tetrapetala|EU544390|Nickrent_2744	(((((Nuytsia_floribunda|DQ790210|D__Nickrent_2747	((Loranthus_europaeus|EU544380|Nickrent_2849	Loranthus_odoratus|EU544381|Nickrent_4977)	Cecarria_obtusifolia|EU544361|Nickrent_4562))	((((Taxillus_chinensis|EU544405|Nickrent_4032	(Scurrula_ferruginea|EU544395|Nickrent_4008	(Scurrula_pulverulenta|EU544396|Nickrent_4159	((Dendrophthoe_curvata|EU544367|Nickrent_4012	Dendrophthoe_longituba|EU544366|Nickrent_4010)	Scurrula_parasitica|EU544397|Nickrent_4004))))	(((Vanwykia_remota|EU544407|Nickrent_4331	Socratina_bemarivensis|EU544399|Nickrent_4179)	((Helixanthera_coccinea|EU544373|Nickrent_4019	(Bakerella_sp_|EU544358|Nickrent_4161	((Phragmanthera_crassicaulis|EU544391|Phragmanthera_3037	Septulina_glauca|EU544398|Nickrent_4089)	(((Oncocalyx_sulfureus|EU544388|Nickrent_2850	Actinanthella_menyharthii|EU544352|Nickrent_4375)	(Helixanthera_cylindrica|EU544374|Nickrent_4037	Agelanthus_sansibarensis|EU544353|Nickrent_2987))	Berhautia_senegalensis|EU544360|Nickrent_4576))))	(((Globimetula_dinklagei|EU544372|Nickrent_3087	Emelianthe_panganensis|EU544369|Nickrent_4889)	((Moquiniella_rubra|DQ790207|D__Nickrent_3042	Oedina_pendens|EU544386|Nickrent_4329)	Erianthemum_dregei|EU544371|Nickrent_2985))	(Oliverella_rubroviridis|EU544387|Nickrent_4330	(Englerina_ramulosa|EU544370|Nickrent_2984	Tapinanthus_constrictiflorus|EU544404|Nickrent_3088)))))	((((Baratranthus_axanthus|EU544357|Nickrent_4029	Amyema_glabrum|EU544354|Nickrent_2794)	Diplatia_furcata|EU544368|Nickrent_2824)	(Sogerianthe_sessiflora|EU544400|Nickrent_4467	(Benthamina_alyxifolia|EU544359|Nickrent_4127	Dactyliophora_novae_guineae|EU544363|Nickrent_4563)))	Amyema_queenslandicum|EU544355|Nickrent_2788)))	(Muellerina_eucalyptoides|EU544385|Nickrent_4310	Ileostylus_micranthus|EU544376|Nickrent_2741))	Plicosepalus_sagittifolius|EU544393|Nickrent_2852))	Gaiadendron_punctatum|DQ790209|D__Nickrent_2729)	(Cladocolea_gracilis|EU544362|Nickrent_3066	(((Phthirusa_pyrifolia|EU544392|Nickrent_2762	Struthanthus_oerstedii|EU544402|Nickrent_2728)	Struthanthus_woodsonii|EU544403|Nickrent_2761)	((Tripodanthus_acutifolius|EU544406|Nickrent_2969	((Oryctanthus_occidentalis|EU544389|Nickrent_2763	Dendropemon_bicolor|EU544365|Nickrent_2172)
((Peraxilla_tetrapetala|EU544390|Nickrent_2744	((((Amylotheca_duthieana|EU544356|Nickrent_4022	Loxanthera_speciosa|EU544382|Nickrent4026)	((Lepidaria_cf__forbesii|EU544378|Nickrent_4044	Macrosolen_cochinchinensis|EU544384|Nickrent_4038)	Lepeostegeres_lancifolius|EU544379|Nickrent_4041))	(Spragueanella_rhamnifolia|EU544401|Nickrent_4674	Lysiana_filifolia|EU544383|Nickrent_4449))	Decaisnina_triflora|EU544364|Nickrent_4491))	(((Tripodanthus_acutifolius|EU544406|Nickrent_2969	((Desmaria_mutabilis|EF464476|Nickrent_4510A	(Tristerix_corymbosus|EF464479|Nickrent_4572	Tupeia_antarctica|DQ790208|D__Nickrent_2742))	(((Psittacanthus_calyculatus|EU544394|Nickrent_4043	(Helicanthes_elastica|EU544375|Nickrent_4906	Phthirusa_pyrifolia|EU544392|Nickrent_2762))	(Struthanthus_woodsonii|EU544403|Nickrent_2761	(Cladocolea_gracilis|EU544362|Nickrent_3066	Struthanthus_oerstedii|EU544402|Nickrent_2728)))	(Oryctanthus_occidentalis|EU544389|Nickrent_2763	Dendropemon_bicolor|EU544365|Nickrent_2172))))	((Ixocactus_sp_|EU544377|Nickrent_4332	((Ligaria_cuneifolia|EF464477|Nickrent_4567	((Cecarria_obtusifolia|EU544361|Nickrent_4562	((Loranthus_europaeus|EU544380|Nickrent_2849	Loranthus_odoratus|EU544381|Nickrent_4977)	Nuytsia_floribunda|DQ790210|D__Nickrent_2747))	((Baratranthus_axanthus|EU544357|Nickrent_4029	((((Diplatia_furcata|EU544368|Nickrent_2824	Amyema_glabrum|EU544354|Nickrent_2794)	Sogerianthe_sessiflora|EU544400|Nickrent_4467)	(Amyema_queenslandicum|EU544355|Nickrent_2788	(Benthamina_alyxifolia|EU544359|Nickrent_4127	Dactyliophora_novae_guineae|EU544363|Nickrent_4563)))	((Taxillus_chinensis|EU544405|Nickrent_4032	(Scurrula_ferruginea|EU544395|Nickrent_4008	((Scurrula_parasitica|EU544397|Nickrent_4004	Scurrula_pulverulenta|EU544396|Nickrent_4159)	(Helixanthera_coccinea|EU544373|Nickrent_4019	(Dendrophthoe_curvata|EU544367|Nickrent_4012	Dendrophthoe_longituba|EU544366|Nickrent_4010)))))	((((((Berhautia_senegalensis|EU544360|Nickrent_4576	((Oliverella_rubroviridis|EU544387|Nickrent_4330	(Englerina_ramulosa|EU544370|Nickrent_2984	Tapinanthus_constrictiflorus|EU544404|Nickrent_3088))	Actinanthella_menyharthii|EU544352|Nickrent_4375))	Oncocalyx_sulfureus|EU544388|Nickrent_2850)	Agelanthus_sansibarensis|EU544353|Nickrent_2987)	Bakerella_sp_|EU544358|Nickrent_4161)	((Helixanthera_cylindrica|EU544374|Nickrent_4037
(((((((((Struthanthus_oerstedii|EU544402|Nickrent_2728	(Notanthera_heterophylla|EF464478|Nickrent_4372	(Helicanthes_elastica|EU544375|Nickrent_4906	Phthirusa_pyrifolia|EU544392|Nickrent_2762)))	((Psittacanthus_calyculatus|EU544394|Nickrent_4043	Struthanthus_woodsonii|EU544403|Nickrent_2761)	Cladocolea_gracilis|EU544362|Nickrent_3066))	(Desmaria_mutabilis|EF464476|Nickrent_4510A	Tupeia_antarctica|DQ790208|D__Nickrent_2742))	(Oryctanthus_occidentalis|EU544389|Nickrent_2763	Dendropemon_bicolor|EU544365|Nickrent_2172))	Tripodanthus_acutifolius|EU544406|Nickrent_2969)	((Spragueanella_rhamnifolia|EU544401|Nickrent_4674	Ixocactus_sp_|EU544377|Nickrent_4332)	(((Atkinsonia_ligustrina|EF464475|Nickrent_4344	(Ligaria_cuneifolia|EF464477|Nickrent_4567	Cecarria_obtusifolia|EU544361|Nickrent_4562))	(Loranthus_europaeus|EU544380|Nickrent_2849	Loranthus_odoratus|EU544381|Nickrent_4977))	(((Tristerix_corymbosus|EF464479|Nickrent_4572	Nuytsia_floribunda|DQ790210|D__Nickrent_2747)	((((Helixanthera_coccinea|EU544373|Nickrent_4019	((Helixanthera_cylindrica|EU544374|Nickrent_4037	(Taxillus_chinensis|EU544405|Nickrent_4032	Scurrula_pulverulenta|EU544396|Nickrent_4159))	(Scurrula_ferruginea|EU544395|Nickrent_4008	Scurrula_parasitica|EU544397|Nickrent_4004)))	(((Plicosepalus_sagittifolius|EU544393|Nickrent_2852	Socratina_bemarivensis|EU544399|Nickrent_4179)	(((Globimetula_dinklagei|EU544372|Nickrent_3087	Emelianthe_panganensis|EU544369|Nickrent_4889)	(Oedina_pendens|EU544386|Nickrent_4329	Erianthemum_dregei|EU544371|Nickrent_2985))	(Phragmanthera_crassicaulis|EU544391|Phragmanthera_3037	((((Oliverella_rubroviridis|EU544387|Nickrent_4330	(Englerina_ramulosa|EU544370|Nickrent_2984	Tapinanthus_constrictiflorus|EU544404|Nickrent_3088))	(((Moquiniella_rubra|DQ790207|D__Nickrent_3042	Oncocalyx_sulfureus|EU544388|Nickrent_2850)	Berhautia_senegalensis|EU544360|Nickrent_4576)	(Actinanthella_menyharthii|EU544352|Nickrent_4375	Agelanthus_sansibarensis|EU544353|Nickrent_2987)))	Bakerella_sp_|EU544358|Nickrent_4161)	Septulina_glauca|EU544398|Nickrent_4089))))	(Dendrophthoe_curvata|EU544367|Nickrent_4012	Dendrophthoe_longituba|EU544366|Nickrent_4010)))	Vanwykia_remota|EU544407|Nickrent_4331)	(Baratranthus_axanthus|EU544357|Nickrent_4029	(((Diplatia_furcata|EU544368|Nickrent_2824	Amyema_glabrum|EU544354|Nickrent_2794)
((((((Helicanthes_elastica|EU544375|Nickrent_4906	Ligaria_cuneifolia|EF464477|Nickrent_4567)	Desmaria_mutabilis|EF464476|Nickrent_4510A)	((((Cladocolea_gracilis|EU544362|Nickrent_3066	Struthanthus_oerstedii|EU544402|Nickrent_2728)	Struthanthus_woodsonii|EU544403|Nickrent_2761)	(Phthirusa_pyrifolia|EU544392|Nickrent_2762	(Psittacanthus_calyculatus|EU544394|Nickrent_4043	(Oryctanthus_occidentalis|EU544389|Nickrent_2763	Dendropemon_bicolor|EU544365|Nickrent_2172))))	Tripodanthus_acutifolius|EU544406|Nickrent_2969))	((Tupeia_antarctica|DQ790208|D__Nickrent_2742	((Gaiadendron_punctatum|DQ790209|D__Nickrent_2729	(Tristerix_corymbosus|EF464479|Nickrent_4572	Nuytsia_floribunda|DQ790210|D__Nickrent_2747))	((Cecarria_obtusifolia|EU544361|Nickrent_4562	(Loranthus_europaeus|EU544380|Nickrent_2849	Loranthus_odoratus|EU544381|Nickrent_4977))	(((Helixanthera_coccinea|EU544373|Nickrent_4019	(Taxillus_chinensis|EU544405|Nickrent_4032	((Scurrula_parasitica|EU544397|Nickrent_4004	Scurrula_pulverulenta|EU544396|Nickrent_4159)	Scurrula_ferruginea|EU544395|Nickrent_4008)))	(((((Vanwykia_remota|EU544407|Nickrent_4331	Socratina_bemarivensis|EU544399|Nickrent_4179)	(Globimetula_dinklagei|EU544372|Nickrent_3087	Emelianthe_panganensis|EU544369|Nickrent_4889))	((Oedina_pendens|EU544386|Nickrent_4329	Erianthemum_dregei|EU544371|Nickrent_2985)	(Helixanthera_cylindrica|EU544374|Nickrent_4037	((Bakerella_sp_|EU544358|Nickrent_4161	(Moquiniella_rubra|DQ790207|D__Nickrent_3042	((Actinanthella_menyharthii|EU544352|Nickrent_4375	Agelanthus_sansibarensis|EU544353|Nickrent_2987)	(Oncocalyx_sulfureus|EU544388|Nickrent_2850	((Oliverella_rubroviridis|EU544387|Nickrent_4330	(Englerina_ramulosa|EU544370|Nickrent_2984	Tapinanthus_constrictiflorus|EU544404|Nickrent_3088))	Berhautia_senegalensis|EU544360|Nickrent_4576)))))	(Septulina_glauca|EU544398|Nickrent_4089	Phragmanthera_crassicaulis|EU544391|Phragmanthera_3037)))))	(Dendrophthoe_curvata|EU544367|Nickrent_4012	Dendrophthoe_longituba|EU544366|Nickrent_4010))	((Baratranthus_axanthus|EU544357|Nickrent_4029	((Benthamina_alyxifolia|EU544359|Nickrent_4127	Dactyliophora_novae_guineae|EU544363|Nickrent_4563)	(((Diplatia_furcata|EU544368|Nickrent_2824	Amyema_glabrum|EU544354|Nickrent_2794)	Sogerianthe_sessiflora|EU544400|Nickrent_4467)	Amyema_queenslandicum|EU544355|Nickrent_2788)))
(Peraxilla_tetrapetala|EU544390|Nickrent_2744	(((((Lepeostegeres_lancifolius|EU544379|Nickrent_4041	((Macrosolen_cochinchinensis|EU544384|Nickrent_4038	Lepidaria_cf__forbesii|EU544378|Nickrent_4044)	(Amylotheca_duthieana|EU544356|Nickrent_4022	(Notanthera_heterophylla|EF464478|Nickrent_4372	Loxanthera_speciosa|EU544382|Nickrent4026))))	Lysiana_filifolia|EU544383|Nickrent_4449)	Decaisnina_triflora|EU544364|Nickrent_4491)	(Spragueanella_rhamnifolia|EU544401|Nickrent_4674	Ixocactus_sp_|EU544377|Nickrent_4332))	((((Helicanthes_elastica|EU544375|Nickrent_4906	Ligaria_cuneifolia|EF464477|Nickrent_4567)	Desmaria_mutabilis|EF464476|Nickrent_4510A)	((((Struthanthus_oerstedii|EU544402|Nickrent_2728	Struthanthus_woodsonii|EU544403|Nickrent_2761)	(Phthirusa_pyrifolia|EU544392|Nickrent_2762	(Psittacanthus_calyculatus|EU544394|Nickrent_4043	(Oryctanthus_occidentalis|EU544389|Nickrent_2763	Dendropemon_bicolor|EU544365|Nickrent_2172))))	Cladocolea_gracilis|EU544362|Nickrent_3066)	Tripodanthus_acutifolius|EU544406|Nickrent_2969))	((Tupeia_antarctica|DQ790208|D__Nickrent_2742	((Gaiadendron_punctatum|DQ790209|D__Nickrent_2729	(Tristerix_corymbosus|EF464479|Nickrent_4572	Nuytsia_floribunda|DQ790210|D__Nickrent_2747))	(Muellerina_eucalyptoides|EU544385|Nickrent_4310	(Ileostylus_micranthus|EU544376|Nickrent_2741	(Baratranthus_axanthus|EU544357|Nickrent_4029	((((Taxillus_chinensis|EU544405|Nickrent_4032	((Scurrula_parasitica|EU544397|Nickrent_4004	Scurrula_pulverulenta|EU544396|Nickrent_4159)	Scurrula_ferruginea|EU544395|Nickrent_4008))	Vanwykia_remota|EU544407|Nickrent_4331)	(Amyema_queenslandicum|EU544355|Nickrent_2788	(((Cecarria_obtusifolia|EU544361|Nickrent_4562	(Loranthus_europaeus|EU544380|Nickrent_2849	Loranthus_odoratus|EU544381|Nickrent_4977))	(Benthamina_alyxifolia|EU544359|Nickrent_4127	Dactyliophora_novae_guineae|EU544363|Nickrent_4563))	((((Oedina_pendens|EU544386|Nickrent_4329	Erianthemum_dregei|EU544371|Nickrent_2985)	((Bakerella_sp_|EU544358|Nickrent_4161	(((Actinanthella_menyharthii|EU544352|Nickrent_4375	(Helixanthera_cylindrica|EU544374|Nickrent_4037	Agelanthus_sansibarensis|EU544353|Nickrent_2987))	(Oncocalyx_sulfureus|EU544388|Nickrent_2850	Berhautia_senegalensis|EU544360|Nickrent_4576))	Phragmanthera_crassicaulis|EU544391|Phragmanthera_3037))	((Oliverella_rubroviridis|EU544387|Nickrent_4330
((Spragueanella_rhamnifolia|EU544401|Nickrent_4674	Peraxilla_tetrapetala|EU544390|Nickrent_2744)	((Lysiana_filifolia|EU544383|Nickrent_4449	((Decaisnina_triflora|EU544364|Nickrent_4491	Lepeostegeres_lancifolius|EU544379|Nickrent_4041)	((Macrosolen_cochinchinensis|EU544384|Nickrent_4038	Lepidaria_cf__forbesii|EU544378|Nickrent_4044)	(Amylotheca_duthieana|EU544356|Nickrent_4022	Loxanthera_speciosa|EU544382|Nickrent4026))))	(((Ixocactus_sp_|EU544377|Nickrent_4332	Tristerix_corymbosus|EF464479|Nickrent_4572)	Nuytsia_floribunda|DQ790210|D__Nickrent_2747)	((((Tupeia_antarctica|DQ790208|D__Nickrent_2742	((Helicanthes_elastica|EU544375|Nickrent_4906	Ligaria_cuneifolia|EF464477|Nickrent_4567)	Desmaria_mutabilis|EF464476|Nickrent_4510A))	Tripodanthus_acutifolius|EU544406|Nickrent_2969)	((Cladocolea_gracilis|EU544362|Nickrent_3066	(Struthanthus_oerstedii|EU544402|Nickrent_2728	Struthanthus_woodsonii|EU544403|Nickrent_2761))	(Phthirusa_pyrifolia|EU544392|Nickrent_2762	(Psittacanthus_calyculatus|EU544394|Nickrent_4043	(Oryctanthus_occidentalis|EU544389|Nickrent_2763	Dendropemon_bicolor|EU544365|Nickrent_2172)))))	(((Notanthera_heterophylla|EF464478|Nickrent_4372	Gaiadendron_punctatum|DQ790209|D__Nickrent_2729)	((Cecarria_obtusifolia|EU544361|Nickrent_4562	(Loranthus_europaeus|EU544380|Nickrent_2849	Loranthus_odoratus|EU544381|Nickrent_4977))	(((Baratranthus_axanthus|EU544357|Nickrent_4029	((Diplatia_furcata|EU544368|Nickrent_2824	((Amyema_queenslandicum|EU544355|Nickrent_2788	Dactyliophora_novae_guineae|EU544363|Nickrent_4563)	(Sogerianthe_sessiflora|EU544400|Nickrent_4467	Benthamina_alyxifolia|EU544359|Nickrent_4127)))	Amyema_glabrum|EU544354|Nickrent_2794))	((((Scurrula_parasitica|EU544397|Nickrent_4004	Scurrula_pulverulenta|EU544396|Nickrent_4159)	Scurrula_ferruginea|EU544395|Nickrent_4008)	(((Helixanthera_cylindrica|EU544374|Nickrent_4037	(Oliverella_rubroviridis|EU544387|Nickrent_4330	(Englerina_ramulosa|EU544370|Nickrent_2984	Tapinanthus_constrictiflorus|EU544404|Nickrent_3088)))	(((Globimetula_dinklagei|EU544372|Nickrent_3087	Emelianthe_panganensis|EU544369|Nickrent_4889)	(Oedina_pendens|EU544386|Nickrent_4329	Erianthemum_dregei|EU544371|Nickrent_2985))	(((Vanwykia_remota|EU544407|Nickrent_4331	Socratina_bemarivensis|EU544399|Nickrent_4179)	(Septulina_glauca|EU544398|Nickrent_4089
((((Gaiadendron_punctatum|DQ790209|D__Nickrent_2729	(Tristerix_corymbosus|EF464479|Nickrent_4572	Nuytsia_floribunda|DQ790210|D__Nickrent_2747))	((((Cecarria_obtusifolia|EU544361|Nickrent_4562	(Loranthus_europaeus|EU544380|Nickrent_2849	Loranthus_odoratus|EU544381|Nickrent_4977))	Atkinsonia_ligustrina|EF464475|Nickrent_4344)	(((Baratranthus_axanthus|EU544357|Nickrent_4029	((Benthamina_alyxifolia|EU544359|Nickrent_4127	Dactyliophora_novae_guineae|EU544363|Nickrent_4563)	(Amyema_queenslandicum|EU544355|Nickrent_2788	(Sogerianthe_sessiflora|EU544400|Nickrent_4467	(Amyema_glabrum|EU544354|Nickrent_2794	Diplatia_furcata|EU544368|Nickrent_2824)))))	((((Scurrula_ferruginea|EU544395|Nickrent_4008	Scurrula_pulverulenta|EU544396|Nickrent_4159)	(Vanwykia_remota|EU544407|Nickrent_4331	Scurrula_parasitica|EU544397|Nickrent_4004))	(((((Phragmanthera_crassicaulis|EU544391|Phragmanthera_3037	(Bakerella_sp_|EU544358|Nickrent_4161	((Actinanthella_menyharthii|EU544352|Nickrent_4375	Agelanthus_sansibarensis|EU544353|Nickrent_2987)	(Oncocalyx_sulfureus|EU544388|Nickrent_2850	Berhautia_senegalensis|EU544360|Nickrent_4576))))	Moquiniella_rubra|DQ790207|D__Nickrent_3042)	(((Globimetula_dinklagei|EU544372|Nickrent_3087	Emelianthe_panganensis|EU544369|Nickrent_4889)	(Dendrophthoe_longituba|EU544366|Nickrent_4010	Socratina_bemarivensis|EU544399|Nickrent_4179))	(Erianthemum_dregei|EU544371|Nickrent_2985	(Dendrophthoe_curvata|EU544367|Nickrent_4012	Oedina_pendens|EU544386|Nickrent_4329))))	Septulina_glauca|EU544398|Nickrent_4089)	(Plicosepalus_sagittifolius|EU544393|Nickrent_2852	(Oliverella_rubroviridis|EU544387|Nickrent_4330	(Englerina_ramulosa|EU544370|Nickrent_2984	Tapinanthus_constrictiflorus|EU544404|Nickrent_3088)))))	(Taxillus_chinensis|EU544405|Nickrent_4032	(Helixanthera_coccinea|EU544373|Nickrent_4019	Helixanthera_cylindrica|EU544374|Nickrent_4037))))	(Muellerina_eucalyptoides|EU544385|Nickrent_4310	Ileostylus_micranthus|EU544376|Nickrent_2741)))	(Notanthera_heterophylla|EF464478|Nickrent_4372	(((Tupeia_antarctica|DQ790208|D__Nickrent_2742	((Helicanthes_elastica|EU544375|Nickrent_4906	Ligaria_cuneifolia|EF464477|Nickrent_4567)	Desmaria_mutabilis|EF464476|Nickrent_4510A))	(Cladocolea_gracilis|EU544362|Nickrent_3066	((Struthanthus_oerstedii|EU544402|Nickrent_2728	Struthanthus_woodsonii|EU544403|Nickrent_2761)
((((Lepeostegeres_lancifolius|EU544379|Nickrent_4041	(((Macrosolen_cochinchinensis|EU544384|Nickrent_4038	Lepidaria_cf__forbesii|EU544378|Nickrent_4044)	(Amylotheca_duthieana|EU544356|Nickrent_4022	Loxanthera_speciosa|EU544382|Nickrent4026))	Lysiana_filifolia|EU544383|Nickrent_4449))	(Notanthera_heterophylla|EF464478|Nickrent_4372	Decaisnina_triflora|EU544364|Nickrent_4491))	(((((Ligaria_cuneifolia|EF464477|Nickrent_4567	Gaiadendron_punctatum|DQ790209|D__Nickrent_2729)	((Cecarria_obtusifolia|EU544361|Nickrent_4562	(Loranthus_europaeus|EU544380|Nickrent_2849	Loranthus_odoratus|EU544381|Nickrent_4977))	(((Baratranthus_axanthus|EU544357|Nickrent_4029	((Benthamina_alyxifolia|EU544359|Nickrent_4127	Dactyliophora_novae_guineae|EU544363|Nickrent_4563)	(Amyema_queenslandicum|EU544355|Nickrent_2788	(Sogerianthe_sessiflora|EU544400|Nickrent_4467	(Amyema_glabrum|EU544354|Nickrent_2794	Diplatia_furcata|EU544368|Nickrent_2824)))))	(((Scurrula_ferruginea|EU544395|Nickrent_4008	(Scurrula_pulverulenta|EU544396|Nickrent_4159	Scurrula_parasitica|EU544397|Nickrent_4004))	(Helixanthera_coccinea|EU544373|Nickrent_4019	((Plicosepalus_sagittifolius|EU544393|Nickrent_2852	(Vanwykia_remota|EU544407|Nickrent_4331	Septulina_glauca|EU544398|Nickrent_4089))	((Actinanthella_menyharthii|EU544352|Nickrent_4375	(Oliverella_rubroviridis|EU544387|Nickrent_4330	(Englerina_ramulosa|EU544370|Nickrent_2984	Tapinanthus_constrictiflorus|EU544404|Nickrent_3088)))	((((Phragmanthera_crassicaulis|EU544391|Phragmanthera_3037	((Bakerella_sp_|EU544358|Nickrent_4161	(Agelanthus_sansibarensis|EU544353|Nickrent_2987	Oncocalyx_sulfureus|EU544388|Nickrent_2850))	Berhautia_senegalensis|EU544360|Nickrent_4576))	Helixanthera_cylindrica|EU544374|Nickrent_4037)	((Dendrophthoe_curvata|EU544367|Nickrent_4012	Dendrophthoe_longituba|EU544366|Nickrent_4010)	Socratina_bemarivensis|EU544399|Nickrent_4179))	((Erianthemum_dregei|EU544371|Nickrent_2985	(Moquiniella_rubra|DQ790207|D__Nickrent_3042	Oedina_pendens|EU544386|Nickrent_4329))	(Globimetula_dinklagei|EU544372|Nickrent_3087	Emelianthe_panganensis|EU544369|Nickrent_4889)))))))	Taxillus_chinensis|EU544405|Nickrent_4032))	(Muellerina_eucalyptoides|EU544385|Nickrent_4310	Ileostylus_micranthus|EU544376|Nickrent_2741))))	(((Psittacanthus_calyculatus|EU544394|Nickrent_4043	(Cladocolea_gracilis|EU544362|Nickrent_3066
((Lysiana_filifolia|EU544383|Nickrent_4449	((Macrosolen_cochinchinensis|EU544384|Nickrent_4038	(((Spragueanella_rhamnifolia|EU544401|Nickrent_4674	Ixocactus_sp_|EU544377|Nickrent_4332)	Decaisnina_triflora|EU544364|Nickrent_4491)	Lepeostegeres_lancifolius|EU544379|Nickrent_4041))	(Lepidaria_cf__forbesii|EU544378|Nickrent_4044	(Amylotheca_duthieana|EU544356|Nickrent_4022	((Helicanthes_elastica|EU544375|Nickrent_4906	Loxanthera_speciosa|EU544382|Nickrent4026)	Notanthera_heterophylla|EF464478|Nickrent_4372)))))	((((Atkinsonia_ligustrina|EF464475|Nickrent_4344	(((Gaiadendron_punctatum|DQ790209|D__Nickrent_2729	(Nuytsia_floribunda|DQ790210|D__Nickrent_2747	Tristerix_corymbosus|EF464479|Nickrent_4572))	Tupeia_antarctica|DQ790208|D__Nickrent_2742)	((Cecarria_obtusifolia|EU544361|Nickrent_4562	(Loranthus_europaeus|EU544380|Nickrent_2849	Loranthus_odoratus|EU544381|Nickrent_4977))	(((Baratranthus_axanthus|EU544357|Nickrent_4029	((Benthamina_alyxifolia|EU544359|Nickrent_4127	Dactyliophora_novae_guineae|EU544363|Nickrent_4563)	(Amyema_queenslandicum|EU544355|Nickrent_2788	(Sogerianthe_sessiflora|EU544400|Nickrent_4467	(Amyema_glabrum|EU544354|Nickrent_2794	Diplatia_furcata|EU544368|Nickrent_2824)))))	(((Actinanthella_menyharthii|EU544352|Nickrent_4375	(Oliverella_rubroviridis|EU544387|Nickrent_4330	(Englerina_ramulosa|EU544370|Nickrent_2984	Tapinanthus_constrictiflorus|EU544404|Nickrent_3088)))	(((Phragmanthera_crassicaulis|EU544391|Phragmanthera_3037	(((Oncocalyx_sulfureus|EU544388|Nickrent_2850	Berhautia_senegalensis|EU544360|Nickrent_4576)	Agelanthus_sansibarensis|EU544353|Nickrent_2987)	Bakerella_sp_|EU544358|Nickrent_4161))	((Helixanthera_cylindrica|EU544374|Nickrent_4037	Moquiniella_rubra|DQ790207|D__Nickrent_3042)	(((Socratina_bemarivensis|EU544399|Nickrent_4179	Dendrophthoe_longituba|EU544366|Nickrent_4010)	((Dendrophthoe_curvata|EU544367|Nickrent_4012	Globimetula_dinklagei|EU544372|Nickrent_3087)	Emelianthe_panganensis|EU544369|Nickrent_4889))	(Oedina_pendens|EU544386|Nickrent_4329	Erianthemum_dregei|EU544371|Nickrent_2985))))	(Plicosepalus_sagittifolius|EU544393|Nickrent_2852	(Vanwykia_remota|EU544407|Nickrent_4331	Septulina_glauca|EU544398|Nickrent_4089))))	(Helixanthera_coccinea|EU544373|Nickrent_4019	(Taxillus_chinensis|EU544405|Nickrent_4032	(Scurrula_pulverulenta|EU544396|Nickrent_4159
(((Spragueanella_rhamnifolia|EU544401|Nickrent_4674	Peraxilla_tetrapetala|EU544390|Nickrent_2744)	(Ixocactus_sp_|EU544377|Nickrent_4332	(Lepeostegeres_lancifolius|EU544379|Nickrent_4041	(((Amylotheca_duthieana|EU544356|Nickrent_4022	(Helicanthes_elastica|EU544375|Nickrent_4906	Loxanthera_speciosa|EU544382|Nickrent4026))	(Macrosolen_cochinchinensis|EU544384|Nickrent_4038	Lepidaria_cf__forbesii|EU544378|Nickrent_4044))	(Decaisnina_triflora|EU544364|Nickrent_4491	Lysiana_filifolia|EU544383|Nickrent_4449)))))	((Ligaria_cuneifolia|EF464477|Nickrent_4567	((((((Ileostylus_micranthus|EU544376|Nickrent_2741	Muellerina_eucalyptoides|EU544385|Nickrent_4310)	(((Sogerianthe_sessiflora|EU544400|Nickrent_4467	(((Benthamina_alyxifolia|EU544359|Nickrent_4127	Amyema_queenslandicum|EU544355|Nickrent_2788)	Dactyliophora_novae_guineae|EU544363|Nickrent_4563)	(Diplatia_furcata|EU544368|Nickrent_2824	Amyema_glabrum|EU544354|Nickrent_2794)))	Baratranthus_axanthus|EU544357|Nickrent_4029)	(((Scurrula_ferruginea|EU544395|Nickrent_4008	((Scurrula_parasitica|EU544397|Nickrent_4004	(Plicosepalus_sagittifolius|EU544393|Nickrent_2852	((Dendrophthoe_curvata|EU544367|Nickrent_4012	Dendrophthoe_longituba|EU544366|Nickrent_4010)	Helixanthera_coccinea|EU544373|Nickrent_4019)))	((Actinanthella_menyharthii|EU544352|Nickrent_4375	(((Helixanthera_cylindrica|EU544374|Nickrent_4037	(Oncocalyx_sulfureus|EU544388|Nickrent_2850	Agelanthus_sansibarensis|EU544353|Nickrent_2987))	Berhautia_senegalensis|EU544360|Nickrent_4576)	(Oliverella_rubroviridis|EU544387|Nickrent_4330	(Englerina_ramulosa|EU544370|Nickrent_2984	Tapinanthus_constrictiflorus|EU544404|Nickrent_3088))))	(((((Moquiniella_rubra|DQ790207|D__Nickrent_3042	Oedina_pendens|EU544386|Nickrent_4329)	Erianthemum_dregei|EU544371|Nickrent_2985)	((Bakerella_sp_|EU544358|Nickrent_4161	Phragmanthera_crassicaulis|EU544391|Phragmanthera_3037)	Septulina_glauca|EU544398|Nickrent_4089))	(Globimetula_dinklagei|EU544372|Nickrent_3087	Emelianthe_panganensis|EU544369|Nickrent_4889))	(Socratina_bemarivensis|EU544399|Nickrent_4179	Vanwykia_remota|EU544407|Nickrent_4331)))))	Taxillus_chinensis|EU544405|Nickrent_4032)	Scurrula_pulverulenta|EU544396|Nickrent_4159)))	(Cecarria_obtusifolia|EU544361|Nickrent_4562	(Nuytsia_floribunda|DQ790210|D__Nickrent_2747	(Loranthus_odoratus|EU544381|Nickrent_4977
(Peraxilla_tetrapetala|EU544390|Nickrent_2744	((Notanthera_heterophylla|EF464478|Nickrent_4372	(Lysiana_filifolia|EU544383|Nickrent_4449	((Decaisnina_triflora|EU544364|Nickrent_4491	Lepeostegeres_lancifolius|EU544379|Nickrent_4041)	(Amylotheca_duthieana|EU544356|Nickrent_4022	(Loxanthera_speciosa|EU544382|Nickrent4026	(Macrosolen_cochinchinensis|EU544384|Nickrent_4038	Lepidaria_cf__forbesii|EU544378|Nickrent_4044))))))	(((Atkinsonia_ligustrina|EF464475|Nickrent_4344	((Gaiadendron_punctatum|DQ790209|D__Nickrent_2729	((Nuytsia_floribunda|DQ790210|D__Nickrent_2747	((Loranthus_odoratus|EU544381|Nickrent_4977	Loranthus_europaeus|EU544380|Nickrent_2849)	Cecarria_obtusifolia|EU544361|Nickrent_4562))	((Ileostylus_micranthus|EU544376|Nickrent_2741	Muellerina_eucalyptoides|EU544385|Nickrent_4310)	(((Sogerianthe_sessiflora|EU544400|Nickrent_4467	(((Benthamina_alyxifolia|EU544359|Nickrent_4127	Amyema_queenslandicum|EU544355|Nickrent_2788)	Dactyliophora_novae_guineae|EU544363|Nickrent_4563)	(Diplatia_furcata|EU544368|Nickrent_2824	Amyema_glabrum|EU544354|Nickrent_2794)))	Baratranthus_axanthus|EU544357|Nickrent_4029)	(((((Globimetula_dinklagei|EU544372|Nickrent_3087	Emelianthe_panganensis|EU544369|Nickrent_4889)	((Bakerella_sp_|EU544358|Nickrent_4161	Phragmanthera_crassicaulis|EU544391|Phragmanthera_3037)	Septulina_glauca|EU544398|Nickrent_4089))	((Oedina_pendens|EU544386|Nickrent_4329	Erianthemum_dregei|EU544371|Nickrent_2985)	Moquiniella_rubra|DQ790207|D__Nickrent_3042))	(((Socratina_bemarivensis|EU544399|Nickrent_4179	Vanwykia_remota|EU544407|Nickrent_4331)	((Oliverella_rubroviridis|EU544387|Nickrent_4330	(Englerina_ramulosa|EU544370|Nickrent_2984	Tapinanthus_constrictiflorus|EU544404|Nickrent_3088))	(Actinanthella_menyharthii|EU544352|Nickrent_4375	(Berhautia_senegalensis|EU544360|Nickrent_4576	(Oncocalyx_sulfureus|EU544388|Nickrent_2850	(Helixanthera_cylindrica|EU544374|Nickrent_4037	Agelanthus_sansibarensis|EU544353|Nickrent_2987))))))	Plicosepalus_sagittifolius|EU544393|Nickrent_2852))	((Scurrula_ferruginea|EU544395|Nickrent_4008	(Scurrula_parasitica|EU544397|Nickrent_4004	((Dendrophthoe_curvata|EU544367|Nickrent_4012	Dendrophthoe_longituba|EU544366|Nickrent_4010)	Helixanthera_coccinea|EU544373|Nickrent_4019)))	(Taxillus_chinensis|EU544405|Nickrent_4032	Scurrula_pulverulenta|EU544396|Nickrent_4159)))))))
(Peraxilla_tetrapetala|EU544390|Nickrent_2744	(((Lysiana_filifolia|EU544383|Nickrent_4449	((Loxanthera_speciosa|EU544382|Nickrent4026	Amylotheca_duthieana|EU544356|Nickrent_4022)	Lepeostegeres_lancifolius|EU544379|Nickrent_4041))	(Lepidaria_cf__forbesii|EU544378|Nickrent_4044	(Macrosolen_cochinchinensis|EU544384|Nickrent_4038	Decaisnina_triflora|EU544364|Nickrent_4491)))	(((Atkinsonia_ligustrina|EF464475|Nickrent_4344	((Gaiadendron_punctatum|DQ790209|D__Nickrent_2729	(((Loranthus_odoratus|EU544381|Nickrent_4977	Loranthus_europaeus|EU544380|Nickrent_2849)	Cecarria_obtusifolia|EU544361|Nickrent_4562)	((Ileostylus_micranthus|EU544376|Nickrent_2741	Muellerina_eucalyptoides|EU544385|Nickrent_4310)	(((Dendrophthoe_curvata|EU544367|Nickrent_4012	Dendrophthoe_longituba|EU544366|Nickrent_4010)	((Sogerianthe_sessiflora|EU544400|Nickrent_4467	(Diplatia_furcata|EU544368|Nickrent_2824	(Amyema_queenslandicum|EU544355|Nickrent_2788	(Dactyliophora_novae_guineae|EU544363|Nickrent_4563	(Benthamina_alyxifolia|EU544359|Nickrent_4127	Amyema_glabrum|EU544354|Nickrent_2794)))))	Baratranthus_axanthus|EU544357|Nickrent_4029))	(((((((Moquiniella_rubra|DQ790207|D__Nickrent_3042	(Bakerella_sp_|EU544358|Nickrent_4161	Phragmanthera_crassicaulis|EU544391|Phragmanthera_3037))	(Septulina_glauca|EU544398|Nickrent_4089	(Globimetula_dinklagei|EU544372|Nickrent_3087	Emelianthe_panganensis|EU544369|Nickrent_4889)))	(Oedina_pendens|EU544386|Nickrent_4329	Erianthemum_dregei|EU544371|Nickrent_2985))	(Socratina_bemarivensis|EU544399|Nickrent_4179	Vanwykia_remota|EU544407|Nickrent_4331))	(((Oliverella_rubroviridis|EU544387|Nickrent_4330	(Englerina_ramulosa|EU544370|Nickrent_2984	Tapinanthus_constrictiflorus|EU544404|Nickrent_3088))	(Actinanthella_menyharthii|EU544352|Nickrent_4375	(Agelanthus_sansibarensis|EU544353|Nickrent_2987	(Berhautia_senegalensis|EU544360|Nickrent_4576	Oncocalyx_sulfureus|EU544388|Nickrent_2850))))	Helixanthera_cylindrica|EU544374|Nickrent_4037))	Plicosepalus_sagittifolius|EU544393|Nickrent_2852)	(((Scurrula_pulverulenta|EU544396|Nickrent_4159	Scurrula_parasitica|EU544397|Nickrent_4004)	Scurrula_ferruginea|EU544395|Nickrent_4008)	(Taxillus_chinensis|EU544405|Nickrent_4032	Helixanthera_coccinea|EU544373|Nickrent_4019)))))))	((Nuytsia_floribunda|DQ790210|D__Nickrent_2747	(Tristerix_corymbosus|EF464479|Nickrent_4572
(Peraxilla_tetrapetala|EU544390|Nickrent_2744	((((Lepidaria_cf__forbesii|EU544378|Nickrent_4044	Macrosolen_cochinchinensis|EU544384|Nickrent_4038)	(Loxanthera_speciosa|EU544382|Nickrent4026	Amylotheca_duthieana|EU544356|Nickrent_4022))	((Decaisnina_triflora|EU544364|Nickrent_4491	Lepeostegeres_lancifolius|EU544379|Nickrent_4041)	Lysiana_filifolia|EU544383|Nickrent_4449))	(((((Ixocactus_sp_|EU544377|Nickrent_4332	Spragueanella_rhamnifolia|EU544401|Nickrent_4674)	Desmaria_mutabilis|EF464476|Nickrent_4510A)	Ligaria_cuneifolia|EF464477|Nickrent_4567)	Atkinsonia_ligustrina|EF464475|Nickrent_4344)	(((Gaiadendron_punctatum|DQ790209|D__Nickrent_2729	(((Loranthus_odoratus|EU544381|Nickrent_4977	Loranthus_europaeus|EU544380|Nickrent_2849)	Cecarria_obtusifolia|EU544361|Nickrent_4562)	((Ileostylus_micranthus|EU544376|Nickrent_2741	Muellerina_eucalyptoides|EU544385|Nickrent_4310)	((((Amyema_glabrum|EU544354|Nickrent_2794	(Diplatia_furcata|EU544368|Nickrent_2824	Sogerianthe_sessiflora|EU544400|Nickrent_4467))	((Amyema_queenslandicum|EU544355|Nickrent_2788	Benthamina_alyxifolia|EU544359|Nickrent_4127)	Dactyliophora_novae_guineae|EU544363|Nickrent_4563))	Baratranthus_axanthus|EU544357|Nickrent_4029)	((((Oliverella_rubroviridis|EU544387|Nickrent_4330	(Englerina_ramulosa|EU544370|Nickrent_2984	Tapinanthus_constrictiflorus|EU544404|Nickrent_3088))	(Actinanthella_menyharthii|EU544352|Nickrent_4375	(Berhautia_senegalensis|EU544360|Nickrent_4576	(Helixanthera_cylindrica|EU544374|Nickrent_4037	(Oncocalyx_sulfureus|EU544388|Nickrent_2850	Agelanthus_sansibarensis|EU544353|Nickrent_2987)))))	(Plicosepalus_sagittifolius|EU544393|Nickrent_2852	((((Globimetula_dinklagei|EU544372|Nickrent_3087	Emelianthe_panganensis|EU544369|Nickrent_4889)	((Moquiniella_rubra|DQ790207|D__Nickrent_3042	Oedina_pendens|EU544386|Nickrent_4329)	Erianthemum_dregei|EU544371|Nickrent_2985))	((Bakerella_sp_|EU544358|Nickrent_4161	Phragmanthera_crassicaulis|EU544391|Phragmanthera_3037)	Septulina_glauca|EU544398|Nickrent_4089))	(Socratina_bemarivensis|EU544399|Nickrent_4179	Vanwykia_remota|EU544407|Nickrent_4331))))	((Helixanthera_coccinea|EU544373|Nickrent_4019	(Dendrophthoe_curvata|EU544367|Nickrent_4012	Dendrophthoe_longituba|EU544366|Nickrent_4010))	(((Scurrula_pulverulenta|EU544396|Nickrent_4159	Scurrula_parasitica|EU544397|Nickrent_4004)
(((((Loxanthera_speciosa|EU544382|Nickrent4026	Macrosolen_cochinchinensis|EU544384|Nickrent_4038)	Lepidaria_cf__forbesii|EU544378|Nickrent_4044)	(Amylotheca_duthieana|EU544356|Nickrent_4022	((Decaisnina_triflora|EU544364|Nickrent_4491	Lepeostegeres_lancifolius|EU544379|Nickrent_4041)	Lysiana_filifolia|EU544383|Nickrent_4449)))	((((Desmaria_mutabilis|EF464476|Nickrent_4510A	((Cladocolea_gracilis|EU544362|Nickrent_3066	(Struthanthus_woodsonii|EU544403|Nickrent_2761	(Struthanthus_oerstedii|EU544402|Nickrent_2728	((Helicanthes_elastica|EU544375|Nickrent_4906	Phthirusa_pyrifolia|EU544392|Nickrent_2762)	(Psittacanthus_calyculatus|EU544394|Nickrent_4043	(Oryctanthus_occidentalis|EU544389|Nickrent_2763	Dendropemon_bicolor|EU544365|Nickrent_2172))))))	Tripodanthus_acutifolius|EU544406|Nickrent_2969))	((Tupeia_antarctica|DQ790208|D__Nickrent_2742	(Tristerix_corymbosus|EF464479|Nickrent_4572	Notanthera_heterophylla|EF464478|Nickrent_4372))	(Nuytsia_floribunda|DQ790210|D__Nickrent_2747	((Ileostylus_micranthus|EU544376|Nickrent_2741	Muellerina_eucalyptoides|EU544385|Nickrent_4310)	((((Scurrula_pulverulenta|EU544396|Nickrent_4159	Scurrula_parasitica|EU544397|Nickrent_4004)	Scurrula_ferruginea|EU544395|Nickrent_4008)	Taxillus_chinensis|EU544405|Nickrent_4032)	(((Plicosepalus_sagittifolius|EU544393|Nickrent_2852	(Socratina_bemarivensis|EU544399|Nickrent_4179	Vanwykia_remota|EU544407|Nickrent_4331))	(((Sogerianthe_sessiflora|EU544400|Nickrent_4467	(Amyema_glabrum|EU544354|Nickrent_2794	Diplatia_furcata|EU544368|Nickrent_2824))	((Benthamina_alyxifolia|EU544359|Nickrent_4127	Dactyliophora_novae_guineae|EU544363|Nickrent_4563)	Amyema_queenslandicum|EU544355|Nickrent_2788))	Baratranthus_axanthus|EU544357|Nickrent_4029))	((((Loranthus_odoratus|EU544381|Nickrent_4977	Loranthus_europaeus|EU544380|Nickrent_2849)	Cecarria_obtusifolia|EU544361|Nickrent_4562)	(((Actinanthella_menyharthii|EU544352|Nickrent_4375	(Berhautia_senegalensis|EU544360|Nickrent_4576	(Helixanthera_cylindrica|EU544374|Nickrent_4037	(Oncocalyx_sulfureus|EU544388|Nickrent_2850	Agelanthus_sansibarensis|EU544353|Nickrent_2987))))	((((Septulina_glauca|EU544398|Nickrent_4089	Phragmanthera_crassicaulis|EU544391|Phragmanthera_3037)	Moquiniella_rubra|DQ790207|D__Nickrent_3042)	((Emelianthe_panganensis|EU544369|Nickrent_4889	Globimetula_dinklagei|EU544372|Nickrent_3087)
(((((Amylotheca_duthieana|EU544356|Nickrent_4022	(Notanthera_heterophylla|EF464478|Nickrent_4372	Loxanthera_speciosa|EU544382|Nickrent4026))	(Macrosolen_cochinchinensis|EU544384|Nickrent_4038	Lepidaria_cf__forbesii|EU544378|Nickrent_4044))	((Decaisnina_triflora|EU544364|Nickrent_4491	Lepeostegeres_lancifolius|EU544379|Nickrent_4041)	Lysiana_filifolia|EU544383|Nickrent_4449))	(((Atkinsonia_ligustrina|EF464475|Nickrent_4344	Ixocactus_sp_|EU544377|Nickrent_4332)	(Spragueanella_rhamnifolia|EU544401|Nickrent_4674	Ligaria_cuneifolia|EF464477|Nickrent_4567))	((((Desmaria_mutabilis|EF464476|Nickrent_4510A	Tripodanthus_acutifolius|EU544406|Nickrent_2969)	(Psittacanthus_calyculatus|EU544394|Nickrent_4043	(Oryctanthus_occidentalis|EU544389|Nickrent_2763	Dendropemon_bicolor|EU544365|Nickrent_2172)))	((Struthanthus_woodsonii|EU544403|Nickrent_2761	(Cladocolea_gracilis|EU544362|Nickrent_3066	Struthanthus_oerstedii|EU544402|Nickrent_2728))	(Helicanthes_elastica|EU544375|Nickrent_4906	Phthirusa_pyrifolia|EU544392|Nickrent_2762)))	(Gaiadendron_punctatum|DQ790209|D__Nickrent_2729	(Nuytsia_floribunda|DQ790210|D__Nickrent_2747	(Tristerix_corymbosus|EF464479|Nickrent_4572	(((Ileostylus_micranthus|EU544376|Nickrent_2741	Muellerina_eucalyptoides|EU544385|Nickrent_4310)	(((Loranthus_odoratus|EU544381|Nickrent_4977	Loranthus_europaeus|EU544380|Nickrent_2849)	Cecarria_obtusifolia|EU544361|Nickrent_4562)	((((Plicosepalus_sagittifolius|EU544393|Nickrent_2852	((Tapinanthus_constrictiflorus|EU544404|Nickrent_3088	(Oliverella_rubroviridis|EU544387|Nickrent_4330	Englerina_ramulosa|EU544370|Nickrent_2984))	((Socratina_bemarivensis|EU544399|Nickrent_4179	Vanwykia_remota|EU544407|Nickrent_4331)	(((Septulina_glauca|EU544398|Nickrent_4089	(Emelianthe_panganensis|EU544369|Nickrent_4889	Globimetula_dinklagei|EU544372|Nickrent_3087))	(Moquiniella_rubra|DQ790207|D__Nickrent_3042	(Oedina_pendens|EU544386|Nickrent_4329	Erianthemum_dregei|EU544371|Nickrent_2985)))	(Bakerella_sp_|EU544358|Nickrent_4161	(Phragmanthera_crassicaulis|EU544391|Phragmanthera_3037	(Berhautia_senegalensis|EU544360|Nickrent_4576	((Oncocalyx_sulfureus|EU544388|Nickrent_2850	(Agelanthus_sansibarensis|EU544353|Nickrent_2987	Helixanthera_cylindrica|EU544374|Nickrent_4037))	Actinanthella_menyharthii|EU544352|Nickrent_4375))))))))	(Helixanthera_coccinea|EU544373|Nickrent_4019
((((Spragueanella_rhamnifolia|EU544401|Nickrent_4674	Ixocactus_sp_|EU544377|Nickrent_4332)	Ligaria_cuneifolia|EF464477|Nickrent_4567)	((((Loranthus_odoratus|EU544381|Nickrent_4977	Loranthus_europaeus|EU544380|Nickrent_2849)	Cecarria_obtusifolia|EU544361|Nickrent_4562)	(Atkinsonia_ligustrina|EF464475|Nickrent_4344	(((((Oliverella_rubroviridis|EU544387|Nickrent_4330	(Englerina_ramulosa|EU544370|Nickrent_2984	Tapinanthus_constrictiflorus|EU544404|Nickrent_3088))	Helixanthera_cylindrica|EU544374|Nickrent_4037)	(((Moquiniella_rubra|DQ790207|D__Nickrent_3042	(((Dendrophthoe_longituba|EU544366|Nickrent_4010	Globimetula_dinklagei|EU544372|Nickrent_3087)	Emelianthe_panganensis|EU544369|Nickrent_4889)	(Oedina_pendens|EU544386|Nickrent_4329	Erianthemum_dregei|EU544371|Nickrent_2985)))	((Phragmanthera_crassicaulis|EU544391|Phragmanthera_3037	(((Berhautia_senegalensis|EU544360|Nickrent_4576	(Actinanthella_menyharthii|EU544352|Nickrent_4375	Agelanthus_sansibarensis|EU544353|Nickrent_2987))	Oncocalyx_sulfureus|EU544388|Nickrent_2850)	Bakerella_sp_|EU544358|Nickrent_4161))	Helixanthera_coccinea|EU544373|Nickrent_4019))	Septulina_glauca|EU544398|Nickrent_4089))	((((Scurrula_pulverulenta|EU544396|Nickrent_4159	Scurrula_parasitica|EU544397|Nickrent_4004)	Scurrula_ferruginea|EU544395|Nickrent_4008)	Taxillus_chinensis|EU544405|Nickrent_4032)	((Dendrophthoe_curvata|EU544367|Nickrent_4012	((Amyema_queenslandicum|EU544355|Nickrent_2788	((Amyema_glabrum|EU544354|Nickrent_2794	Diplatia_furcata|EU544368|Nickrent_2824)	(Sogerianthe_sessiflora|EU544400|Nickrent_4467	(Dactyliophora_novae_guineae|EU544363|Nickrent_4563	Benthamina_alyxifolia|EU544359|Nickrent_4127))))	Baratranthus_axanthus|EU544357|Nickrent_4029))	(Plicosepalus_sagittifolius|EU544393|Nickrent_2852	(Socratina_bemarivensis|EU544399|Nickrent_4179	Vanwykia_remota|EU544407|Nickrent_4331)))))	(Ileostylus_micranthus|EU544376|Nickrent_2741	Muellerina_eucalyptoides|EU544385|Nickrent_4310))))	(Tripodanthus_acutifolius|EU544406|Nickrent_2969	((((Desmaria_mutabilis|EF464476|Nickrent_4510A	(Nuytsia_floribunda|DQ790210|D__Nickrent_2747	Tristerix_corymbosus|EF464479|Nickrent_4572))	Tupeia_antarctica|DQ790208|D__Nickrent_2742)	((Psittacanthus_calyculatus|EU544394|Nickrent_4043	((Struthanthus_woodsonii|EU544403|Nickrent_2761	Struthanthus_oerstedii|EU544402|Nickrent_2728)
(((Notanthera_heterophylla|EF464478|Nickrent_4372	((((Loranthus_odoratus|EU544381|Nickrent_4977	Loranthus_europaeus|EU544380|Nickrent_2849)	Cecarria_obtusifolia|EU544361|Nickrent_4562)	(((((Amyema_glabrum|EU544354|Nickrent_2794	Diplatia_furcata|EU544368|Nickrent_2824)	((Sogerianthe_sessiflora|EU544400|Nickrent_4467	(Dactyliophora_novae_guineae|EU544363|Nickrent_4563	Benthamina_alyxifolia|EU544359|Nickrent_4127))	Amyema_queenslandicum|EU544355|Nickrent_2788))	(Baratranthus_axanthus|EU544357|Nickrent_4029	Dendrophthoe_curvata|EU544367|Nickrent_4012))	((((Plicosepalus_sagittifolius|EU544393|Nickrent_2852	(Oliverella_rubroviridis|EU544387|Nickrent_4330	(Englerina_ramulosa|EU544370|Nickrent_2984	Tapinanthus_constrictiflorus|EU544404|Nickrent_3088)))	(((Globimetula_dinklagei|EU544372|Nickrent_3087	(Moquiniella_rubra|DQ790207|D__Nickrent_3042	Emelianthe_panganensis|EU544369|Nickrent_4889))	(Oedina_pendens|EU544386|Nickrent_4329	Erianthemum_dregei|EU544371|Nickrent_2985))	((Bakerella_sp_|EU544358|Nickrent_4161	((Helixanthera_cylindrica|EU544374|Nickrent_4037	Phragmanthera_crassicaulis|EU544391|Phragmanthera_3037)	((Berhautia_senegalensis|EU544360|Nickrent_4576	(Actinanthella_menyharthii|EU544352|Nickrent_4375	Agelanthus_sansibarensis|EU544353|Nickrent_2987))	Oncocalyx_sulfureus|EU544388|Nickrent_2850)))	Socratina_bemarivensis|EU544399|Nickrent_4179)))	(Septulina_glauca|EU544398|Nickrent_4089	Vanwykia_remota|EU544407|Nickrent_4331))	((Dendrophthoe_longituba|EU544366|Nickrent_4010	Helixanthera_coccinea|EU544373|Nickrent_4019)	(((Scurrula_pulverulenta|EU544396|Nickrent_4159	Scurrula_parasitica|EU544397|Nickrent_4004)	Scurrula_ferruginea|EU544395|Nickrent_4008)	Taxillus_chinensis|EU544405|Nickrent_4032))))	(Ileostylus_micranthus|EU544376|Nickrent_2741	Muellerina_eucalyptoides|EU544385|Nickrent_4310)))	((Ixocactus_sp_|EU544377|Nickrent_4332	(Desmaria_mutabilis|EF464476|Nickrent_4510A	(Helicanthes_elastica|EU544375|Nickrent_4906	(Spragueanella_rhamnifolia|EU544401|Nickrent_4674	Ligaria_cuneifolia|EF464477|Nickrent_4567))))	((((Gaiadendron_punctatum|DQ790209|D__Nickrent_2729	(Nuytsia_floribunda|DQ790210|D__Nickrent_2747	(Tupeia_antarctica|DQ790208|D__Nickrent_2742	Tristerix_corymbosus|EF464479|Nickrent_4572)))	((Struthanthus_woodsonii|EU544403|Nickrent_2761	(Cladocolea_gracilis|EU544362|Nickrent_3066
(Peraxilla_tetrapetala|EU544390|Nickrent_2744	(((Lysiana_filifolia|EU544383|Nickrent_4449	((Macrosolen_cochinchinensis|EU544384|Nickrent_4038	Lepidaria_cf__forbesii|EU544378|Nickrent_4044)	(Amylotheca_duthieana|EU544356|Nickrent_4022	Loxanthera_speciosa|EU544382|Nickrent4026)))	(Lepeostegeres_lancifolius|EU544379|Nickrent_4041	Decaisnina_triflora|EU544364|Nickrent_4491))	((((Notanthera_heterophylla|EF464478|Nickrent_4372	Nuytsia_floribunda|DQ790210|D__Nickrent_2747)	Tristerix_corymbosus|EF464479|Nickrent_4572)	(((Spragueanella_rhamnifolia|EU544401|Nickrent_4674	Ixocactus_sp_|EU544377|Nickrent_4332)	(Helicanthes_elastica|EU544375|Nickrent_4906	Ligaria_cuneifolia|EF464477|Nickrent_4567))	Desmaria_mutabilis|EF464476|Nickrent_4510A))	((Atkinsonia_ligustrina|EF464475|Nickrent_4344	((((Struthanthus_woodsonii|EU544403|Nickrent_2761	Struthanthus_oerstedii|EU544402|Nickrent_2728)	(Phthirusa_pyrifolia|EU544392|Nickrent_2762	(Psittacanthus_calyculatus|EU544394|Nickrent_4043	(Oryctanthus_occidentalis|EU544389|Nickrent_2763	Dendropemon_bicolor|EU544365|Nickrent_2172))))	Cladocolea_gracilis|EU544362|Nickrent_3066)	Tripodanthus_acutifolius|EU544406|Nickrent_2969))	(Tupeia_antarctica|DQ790208|D__Nickrent_2742	(Gaiadendron_punctatum|DQ790209|D__Nickrent_2729	(((Loranthus_odoratus|EU544381|Nickrent_4977	Loranthus_europaeus|EU544380|Nickrent_2849)	Cecarria_obtusifolia|EU544361|Nickrent_4562)	((Baratranthus_axanthus|EU544357|Nickrent_4029	((((Oliverella_rubroviridis|EU544387|Nickrent_4330	(Englerina_ramulosa|EU544370|Nickrent_2984	Tapinanthus_constrictiflorus|EU544404|Nickrent_3088))	(((Globimetula_dinklagei|EU544372|Nickrent_3087	Emelianthe_panganensis|EU544369|Nickrent_4889)	(Oedina_pendens|EU544386|Nickrent_4329	Erianthemum_dregei|EU544371|Nickrent_2985))	((Bakerella_sp_|EU544358|Nickrent_4161	(Phragmanthera_crassicaulis|EU544391|Phragmanthera_3037	(Berhautia_senegalensis|EU544360|Nickrent_4576	((Helixanthera_cylindrica|EU544374|Nickrent_4037	(Actinanthella_menyharthii|EU544352|Nickrent_4375	Agelanthus_sansibarensis|EU544353|Nickrent_2987))	Oncocalyx_sulfureus|EU544388|Nickrent_2850))))	(((Dendrophthoe_curvata|EU544367|Nickrent_4012	Dendrophthoe_longituba|EU544366|Nickrent_4010)	Helixanthera_coccinea|EU544373|Nickrent_4019)	(Moquiniella_rubra|DQ790207|D__Nickrent_3042	Socratina_bemarivensis|EU544399|Nickrent_4179)))))
(Peraxilla_tetrapetala|EU544390|Nickrent_2744	(((Spragueanella_rhamnifolia|EU544401|Nickrent_4674	Ixocactus_sp_|EU544377|Nickrent_4332)	(Decaisnina_triflora|EU544364|Nickrent_4491	((Lysiana_filifolia|EU544383|Nickrent_4449	((Macrosolen_cochinchinensis|EU544384|Nickrent_4038	Lepidaria_cf__forbesii|EU544378|Nickrent_4044)	(Amylotheca_duthieana|EU544356|Nickrent_4022	Loxanthera_speciosa|EU544382|Nickrent4026)))	Lepeostegeres_lancifolius|EU544379|Nickrent_4041)))	((((Tripodanthus_acutifolius|EU544406|Nickrent_2969	((Struthanthus_woodsonii|EU544403|Nickrent_2761	(Cladocolea_gracilis|EU544362|Nickrent_3066	Struthanthus_oerstedii|EU544402|Nickrent_2728))	(Phthirusa_pyrifolia|EU544392|Nickrent_2762	(Psittacanthus_calyculatus|EU544394|Nickrent_4043	(Oryctanthus_occidentalis|EU544389|Nickrent_2763	Dendropemon_bicolor|EU544365|Nickrent_2172)))))	(((Nuytsia_floribunda|DQ790210|D__Nickrent_2747	Tristerix_corymbosus|EF464479|Nickrent_4572)	Tupeia_antarctica|DQ790208|D__Nickrent_2742)	(Helicanthes_elastica|EU544375|Nickrent_4906	Desmaria_mutabilis|EF464476|Nickrent_4510A)))	Atkinsonia_ligustrina|EF464475|Nickrent_4344)	(Ligaria_cuneifolia|EF464477|Nickrent_4567	((Notanthera_heterophylla|EF464478|Nickrent_4372	Gaiadendron_punctatum|DQ790209|D__Nickrent_2729)	(((Loranthus_odoratus|EU544381|Nickrent_4977	Loranthus_europaeus|EU544380|Nickrent_2849)	Cecarria_obtusifolia|EU544361|Nickrent_4562)	((Ileostylus_micranthus|EU544376|Nickrent_2741	Muellerina_eucalyptoides|EU544385|Nickrent_4310)	(((((Dendrophthoe_curvata|EU544367|Nickrent_4012	Dendrophthoe_longituba|EU544366|Nickrent_4010)	Helixanthera_coccinea|EU544373|Nickrent_4019)	((((Globimetula_dinklagei|EU544372|Nickrent_3087	Emelianthe_panganensis|EU544369|Nickrent_4889)	(Moquiniella_rubra|DQ790207|D__Nickrent_3042	(Oedina_pendens|EU544386|Nickrent_4329	Erianthemum_dregei|EU544371|Nickrent_2985)))	(((Socratina_bemarivensis|EU544399|Nickrent_4179	Vanwykia_remota|EU544407|Nickrent_4331)	(Septulina_glauca|EU544398|Nickrent_4089	(Phragmanthera_crassicaulis|EU544391|Phragmanthera_3037	((Berhautia_senegalensis|EU544360|Nickrent_4576	((Actinanthella_menyharthii|EU544352|Nickrent_4375	Agelanthus_sansibarensis|EU544353|Nickrent_2987)	Oncocalyx_sulfureus|EU544388|Nickrent_2850))	Bakerella_sp_|EU544358|Nickrent_4161))))	Helixanthera_cylindrica|EU544374|Nickrent_4037))
(((((((((Tristerix_corymbosus|EF464479|Nickrent_4572	Nuytsia_floribunda|DQ790210|D__Nickrent_2747)	Gaiadendron_punctatum|DQ790209|D__Nickrent_2729)	Tupeia_antarctica|DQ790208|D__Nickrent_2742)	((((((Benthamina_alyxifolia|EU544359|Nickrent_4127	Amyema_queenslandicum|EU544355|Nickrent_2788)	((Sogerianthe_sessiflora|EU544400|Nickrent_4467	(Diplatia_furcata|EU544368|Nickrent_2824	Amyema_glabrum|EU544354|Nickrent_2794))	Dactyliophora_novae_guineae|EU544363|Nickrent_4563))	Baratranthus_axanthus|EU544357|Nickrent_4029)	(Taxillus_chinensis|EU544405|Nickrent_4032	(((Socratina_bemarivensis|EU544399|Nickrent_4179	Vanwykia_remota|EU544407|Nickrent_4331)	(((Helixanthera_cylindrica|EU544374|Nickrent_4037	(Oliverella_rubroviridis|EU544387|Nickrent_4330	(Tapinanthus_constrictiflorus|EU544404|Nickrent_3088	Englerina_ramulosa|EU544370|Nickrent_2984)))	(Septulina_glauca|EU544398|Nickrent_4089	(Actinanthella_menyharthii|EU544352|Nickrent_4375	(Phragmanthera_crassicaulis|EU544391|Phragmanthera_3037	(Berhautia_senegalensis|EU544360|Nickrent_4576	(Bakerella_sp_|EU544358|Nickrent_4161	(Oncocalyx_sulfureus|EU544388|Nickrent_2850	Agelanthus_sansibarensis|EU544353|Nickrent_2987)))))))	((Globimetula_dinklagei|EU544372|Nickrent_3087	(Plicosepalus_sagittifolius|EU544393|Nickrent_2852	Emelianthe_panganensis|EU544369|Nickrent_4889))	(Erianthemum_dregei|EU544371|Nickrent_2985	(Moquiniella_rubra|DQ790207|D__Nickrent_3042	Oedina_pendens|EU544386|Nickrent_4329)))))	(Scurrula_ferruginea|EU544395|Nickrent_4008	(((Helixanthera_coccinea|EU544373|Nickrent_4019	(Dendrophthoe_longituba|EU544366|Nickrent_4010	Dendrophthoe_curvata|EU544367|Nickrent_4012))	Scurrula_parasitica|EU544397|Nickrent_4004)	Scurrula_pulverulenta|EU544396|Nickrent_4159)))))	(Ileostylus_micranthus|EU544376|Nickrent_2741	Muellerina_eucalyptoides|EU544385|Nickrent_4310))	((Loranthus_europaeus|EU544380|Nickrent_2849	Loranthus_odoratus|EU544381|Nickrent_4977)	Cecarria_obtusifolia|EU544361|Nickrent_4562)))	((Cladocolea_gracilis|EU544362|Nickrent_3066	((Dendropemon_bicolor|EU544365|Nickrent_2172	Oryctanthus_occidentalis|EU544389|Nickrent_2763)	((Helicanthes_elastica|EU544375|Nickrent_4906	Phthirusa_pyrifolia|EU544392|Nickrent_2762)	(Struthanthus_woodsonii|EU544403|Nickrent_2761	Struthanthus_oerstedii|EU544402|Nickrent_2728))))	(Psittacanthus_calyculatus|EU544394|Nickrent_4043
(((((((Tristerix_corymbosus|EF464479|Nickrent_4572	Nuytsia_floribunda|DQ790210|D__Nickrent_2747)	Gaiadendron_punctatum|DQ790209|D__Nickrent_2729)	Tupeia_antarctica|DQ790208|D__Nickrent_2742)	(Notanthera_heterophylla|EF464478|Nickrent_4372	((((((Sogerianthe_sessiflora|EU544400|Nickrent_4467	(Diplatia_furcata|EU544368|Nickrent_2824	Amyema_glabrum|EU544354|Nickrent_2794))	((Benthamina_alyxifolia|EU544359|Nickrent_4127	Dactyliophora_novae_guineae|EU544363|Nickrent_4563)	Amyema_queenslandicum|EU544355|Nickrent_2788))	Baratranthus_axanthus|EU544357|Nickrent_4029)	(Taxillus_chinensis|EU544405|Nickrent_4032	((Scurrula_ferruginea|EU544395|Nickrent_4008	(((Socratina_bemarivensis|EU544399|Nickrent_4179	Vanwykia_remota|EU544407|Nickrent_4331)	(((Septulina_glauca|EU544398|Nickrent_4089	((Globimetula_dinklagei|EU544372|Nickrent_3087	Emelianthe_panganensis|EU544369|Nickrent_4889)	(Erianthemum_dregei|EU544371|Nickrent_2985	(Moquiniella_rubra|DQ790207|D__Nickrent_3042	Oedina_pendens|EU544386|Nickrent_4329))))	((((Berhautia_senegalensis|EU544360|Nickrent_4576	Oncocalyx_sulfureus|EU544388|Nickrent_2850)	Agelanthus_sansibarensis|EU544353|Nickrent_2987)	Bakerella_sp_|EU544358|Nickrent_4161)	Phragmanthera_crassicaulis|EU544391|Phragmanthera_3037))	((Plicosepalus_sagittifolius|EU544393|Nickrent_2852	(Oliverella_rubroviridis|EU544387|Nickrent_4330	(Tapinanthus_constrictiflorus|EU544404|Nickrent_3088	Englerina_ramulosa|EU544370|Nickrent_2984)))	(Helixanthera_coccinea|EU544373|Nickrent_4019	Actinanthella_menyharthii|EU544352|Nickrent_4375))))	(Dendrophthoe_longituba|EU544366|Nickrent_4010	(Helixanthera_cylindrica|EU544374|Nickrent_4037	Dendrophthoe_curvata|EU544367|Nickrent_4012))))	(Scurrula_parasitica|EU544397|Nickrent_4004	Scurrula_pulverulenta|EU544396|Nickrent_4159))))	(Ileostylus_micranthus|EU544376|Nickrent_2741	Muellerina_eucalyptoides|EU544385|Nickrent_4310))	((Loranthus_europaeus|EU544380|Nickrent_2849	Loranthus_odoratus|EU544381|Nickrent_4977)	Cecarria_obtusifolia|EU544361|Nickrent_4562))))	(Tripodanthus_acutifolius|EU544406|Nickrent_2969	(Atkinsonia_ligustrina|EF464475|Nickrent_4344	(Psittacanthus_calyculatus|EU544394|Nickrent_4043	(Cladocolea_gracilis|EU544362|Nickrent_3066	((Struthanthus_woodsonii|EU544403|Nickrent_2761	Struthanthus_oerstedii|EU544402|Nickrent_2728)	((Dendropemon_bicolor|EU544365|Nickrent_2172
((Ligaria_cuneifolia|EF464477|Nickrent_4567	(Atkinsonia_ligustrina|EF464475|Nickrent_4344	(((((((((Sogerianthe_sessiflora|EU544400|Nickrent_4467	(Diplatia_furcata|EU544368|Nickrent_2824	Amyema_glabrum|EU544354|Nickrent_2794))	(Dactyliophora_novae_guineae|EU544363|Nickrent_4563	(Amyema_queenslandicum|EU544355|Nickrent_2788	Benthamina_alyxifolia|EU544359|Nickrent_4127)))	Baratranthus_axanthus|EU544357|Nickrent_4029)	((((Septulina_glauca|EU544398|Nickrent_4089	(Socratina_bemarivensis|EU544399|Nickrent_4179	Vanwykia_remota|EU544407|Nickrent_4331))	Plicosepalus_sagittifolius|EU544393|Nickrent_2852)	(((Oliverella_rubroviridis|EU544387|Nickrent_4330	(Tapinanthus_constrictiflorus|EU544404|Nickrent_3088	Englerina_ramulosa|EU544370|Nickrent_2984))	(Helicanthes_elastica|EU544375|Nickrent_4906	Actinanthella_menyharthii|EU544352|Nickrent_4375))	((Globimetula_dinklagei|EU544372|Nickrent_3087	Emelianthe_panganensis|EU544369|Nickrent_4889)	((Erianthemum_dregei|EU544371|Nickrent_2985	(Moquiniella_rubra|DQ790207|D__Nickrent_3042	Oedina_pendens|EU544386|Nickrent_4329))	((Phragmanthera_crassicaulis|EU544391|Phragmanthera_3037	Bakerella_sp_|EU544358|Nickrent_4161)	(Berhautia_senegalensis|EU544360|Nickrent_4576	(Oncocalyx_sulfureus|EU544388|Nickrent_2850	(Helixanthera_cylindrica|EU544374|Nickrent_4037	Agelanthus_sansibarensis|EU544353|Nickrent_2987))))))))	((Helixanthera_coccinea|EU544373|Nickrent_4019	(Dendrophthoe_longituba|EU544366|Nickrent_4010	Dendrophthoe_curvata|EU544367|Nickrent_4012))	((Scurrula_ferruginea|EU544395|Nickrent_4008	(Scurrula_pulverulenta|EU544396|Nickrent_4159	Scurrula_parasitica|EU544397|Nickrent_4004))	Taxillus_chinensis|EU544405|Nickrent_4032))))	(Ileostylus_micranthus|EU544376|Nickrent_2741	Muellerina_eucalyptoides|EU544385|Nickrent_4310))	((Loranthus_europaeus|EU544380|Nickrent_2849	Loranthus_odoratus|EU544381|Nickrent_4977)	Cecarria_obtusifolia|EU544361|Nickrent_4562))	(Nuytsia_floribunda|DQ790210|D__Nickrent_2747	(Tupeia_antarctica|DQ790208|D__Nickrent_2742	Tristerix_corymbosus|EF464479|Nickrent_4572)))	(Tripodanthus_acutifolius|EU544406|Nickrent_2969	(Psittacanthus_calyculatus|EU544394|Nickrent_4043	(Gaiadendron_punctatum|DQ790209|D__Nickrent_2729	(Struthanthus_woodsonii|EU544403|Nickrent_2761	((Cladocolea_gracilis|EU544362|Nickrent_3066	(Dendropemon_bicolor|EU544365|Nickrent_2172
(Ligaria_cuneifolia|EF464477|Nickrent_4567	(Peraxilla_tetrapetala|EU544390|Nickrent_2744	(((((Lepidaria_cf__forbesii|EU544378|Nickrent_4044	Macrosolen_cochinchinensis|EU544384|Nickrent_4038)	(Amylotheca_duthieana|EU544356|Nickrent_4022	(Notanthera_heterophylla|EF464478|Nickrent_4372	Loxanthera_speciosa|EU544382|Nickrent4026)))	Lysiana_filifolia|EU544383|Nickrent_4449)	(((Ixocactus_sp_|EU544377|Nickrent_4332	Spragueanella_rhamnifolia|EU544401|Nickrent_4674)	Decaisnina_triflora|EU544364|Nickrent_4491)	Lepeostegeres_lancifolius|EU544379|Nickrent_4041))	((((((((Diplatia_furcata|EU544368|Nickrent_2824	Amyema_glabrum|EU544354|Nickrent_2794)	((Dactyliophora_novae_guineae|EU544363|Nickrent_4563	(Amyema_queenslandicum|EU544355|Nickrent_2788	Benthamina_alyxifolia|EU544359|Nickrent_4127))	Sogerianthe_sessiflora|EU544400|Nickrent_4467))	Baratranthus_axanthus|EU544357|Nickrent_4029)	((((Septulina_glauca|EU544398|Nickrent_4089	(Socratina_bemarivensis|EU544399|Nickrent_4179	Vanwykia_remota|EU544407|Nickrent_4331))	Plicosepalus_sagittifolius|EU544393|Nickrent_2852)	(((Oliverella_rubroviridis|EU544387|Nickrent_4330	(Tapinanthus_constrictiflorus|EU544404|Nickrent_3088	Englerina_ramulosa|EU544370|Nickrent_2984))	Actinanthella_menyharthii|EU544352|Nickrent_4375)	((Moquiniella_rubra|DQ790207|D__Nickrent_3042	((Phragmanthera_crassicaulis|EU544391|Phragmanthera_3037	Bakerella_sp_|EU544358|Nickrent_4161)	(Berhautia_senegalensis|EU544360|Nickrent_4576	(Oncocalyx_sulfureus|EU544388|Nickrent_2850	(Helixanthera_cylindrica|EU544374|Nickrent_4037	Agelanthus_sansibarensis|EU544353|Nickrent_2987)))))	((Globimetula_dinklagei|EU544372|Nickrent_3087	Emelianthe_panganensis|EU544369|Nickrent_4889)	(Erianthemum_dregei|EU544371|Nickrent_2985	Oedina_pendens|EU544386|Nickrent_4329)))))	((Helixanthera_coccinea|EU544373|Nickrent_4019	(Dendrophthoe_longituba|EU544366|Nickrent_4010	Dendrophthoe_curvata|EU544367|Nickrent_4012))	((Scurrula_ferruginea|EU544395|Nickrent_4008	(Scurrula_pulverulenta|EU544396|Nickrent_4159	Scurrula_parasitica|EU544397|Nickrent_4004))	Taxillus_chinensis|EU544405|Nickrent_4032))))	((Loranthus_europaeus|EU544380|Nickrent_2849	Loranthus_odoratus|EU544381|Nickrent_4977)	(Ileostylus_micranthus|EU544376|Nickrent_2741	Muellerina_eucalyptoides|EU544385|Nickrent_4310)))	Cecarria_obtusifolia|EU544361|Nickrent_4562)
((((((Lepidaria_cf__forbesii|EU544378|Nickrent_4044	Macrosolen_cochinchinensis|EU544384|Nickrent_4038)	(Amylotheca_duthieana|EU544356|Nickrent_4022	Loxanthera_speciosa|EU544382|Nickrent4026))	Lysiana_filifolia|EU544383|Nickrent_4449)	(((Notanthera_heterophylla|EF464478|Nickrent_4372	(Ixocactus_sp_|EU544377|Nickrent_4332	Spragueanella_rhamnifolia|EU544401|Nickrent_4674))	Decaisnina_triflora|EU544364|Nickrent_4491)	Lepeostegeres_lancifolius|EU544379|Nickrent_4041))	((((((((Helicanthes_elastica|EU544375|Nickrent_4906	Ligaria_cuneifolia|EF464477|Nickrent_4567)	Desmaria_mutabilis|EF464476|Nickrent_4510A)	Atkinsonia_ligustrina|EF464475|Nickrent_4344)	((((Struthanthus_woodsonii|EU544403|Nickrent_2761	Struthanthus_oerstedii|EU544402|Nickrent_2728)	((Psittacanthus_calyculatus|EU544394|Nickrent_4043	(Dendropemon_bicolor|EU544365|Nickrent_2172	Oryctanthus_occidentalis|EU544389|Nickrent_2763))	Phthirusa_pyrifolia|EU544392|Nickrent_2762))	Cladocolea_gracilis|EU544362|Nickrent_3066)	Tripodanthus_acutifolius|EU544406|Nickrent_2969))	Tupeia_antarctica|DQ790208|D__Nickrent_2742)	(((Ileostylus_micranthus|EU544376|Nickrent_2741	Muellerina_eucalyptoides|EU544385|Nickrent_4310)	((((Scurrula_pulverulenta|EU544396|Nickrent_4159	Vanwykia_remota|EU544407|Nickrent_4331)	(((Dendrophthoe_longituba|EU544366|Nickrent_4010	Dendrophthoe_curvata|EU544367|Nickrent_4012)	Scurrula_parasitica|EU544397|Nickrent_4004)	Scurrula_ferruginea|EU544395|Nickrent_4008))	Taxillus_chinensis|EU544405|Nickrent_4032)	(((Dactyliophora_novae_guineae|EU544363|Nickrent_4563	((Amyema_queenslandicum|EU544355|Nickrent_2788	Benthamina_alyxifolia|EU544359|Nickrent_4127)	(Sogerianthe_sessiflora|EU544400|Nickrent_4467	(Amyema_glabrum|EU544354|Nickrent_2794	Diplatia_furcata|EU544368|Nickrent_2824))))	Baratranthus_axanthus|EU544357|Nickrent_4029)	((((Socratina_bemarivensis|EU544399|Nickrent_4179	(Bakerella_sp_|EU544358|Nickrent_4161	((Berhautia_senegalensis|EU544360|Nickrent_4576	(Oncocalyx_sulfureus|EU544388|Nickrent_2850	(Helixanthera_cylindrica|EU544374|Nickrent_4037	Agelanthus_sansibarensis|EU544353|Nickrent_2987)))	Phragmanthera_crassicaulis|EU544391|Phragmanthera_3037)))	(Septulina_glauca|EU544398|Nickrent_4089	((Globimetula_dinklagei|EU544372|Nickrent_3087	Emelianthe_panganensis|EU544369|Nickrent_4889)	(Erianthemum_dregei|EU544371|Nickrent_2985
((Decaisnina_triflora|EU544364|Nickrent_4491	(Lysiana_filifolia|EU544383|Nickrent_4449	(Lepeostegeres_lancifolius|EU544379|Nickrent_4041	((Lepidaria_cf__forbesii|EU544378|Nickrent_4044	Macrosolen_cochinchinensis|EU544384|Nickrent_4038)	(Amylotheca_duthieana|EU544356|Nickrent_4022	Loxanthera_speciosa|EU544382|Nickrent4026)))))	(((((Tupeia_antarctica|DQ790208|D__Nickrent_2742	(Tristerix_corymbosus|EF464479|Nickrent_4572	Nuytsia_floribunda|DQ790210|D__Nickrent_2747))	((Notanthera_heterophylla|EF464478|Nickrent_4372	Gaiadendron_punctatum|DQ790209|D__Nickrent_2729)	(((Ileostylus_micranthus|EU544376|Nickrent_2741	Muellerina_eucalyptoides|EU544385|Nickrent_4310)	((((Sogerianthe_sessiflora|EU544400|Nickrent_4467	(Amyema_glabrum|EU544354|Nickrent_2794	Diplatia_furcata|EU544368|Nickrent_2824))	((Benthamina_alyxifolia|EU544359|Nickrent_4127	Dactyliophora_novae_guineae|EU544363|Nickrent_4563)	Amyema_queenslandicum|EU544355|Nickrent_2788))	Baratranthus_axanthus|EU544357|Nickrent_4029)	((Plicosepalus_sagittifolius|EU544393|Nickrent_2852	((((Helixanthera_cylindrica|EU544374|Nickrent_4037	Socratina_bemarivensis|EU544399|Nickrent_4179)	(Phragmanthera_crassicaulis|EU544391|Phragmanthera_3037	(Bakerella_sp_|EU544358|Nickrent_4161	((Oncocalyx_sulfureus|EU544388|Nickrent_2850	Agelanthus_sansibarensis|EU544353|Nickrent_2987)	Berhautia_senegalensis|EU544360|Nickrent_4576))))	(((Globimetula_dinklagei|EU544372|Nickrent_3087	Emelianthe_panganensis|EU544369|Nickrent_4889)	(Erianthemum_dregei|EU544371|Nickrent_2985	Oedina_pendens|EU544386|Nickrent_4329))	Moquiniella_rubra|DQ790207|D__Nickrent_3042))	(((Tapinanthus_constrictiflorus|EU544404|Nickrent_3088	(Englerina_ramulosa|EU544370|Nickrent_2984	Oliverella_rubroviridis|EU544387|Nickrent_4330))	(Helixanthera_coccinea|EU544373|Nickrent_4019	Actinanthella_menyharthii|EU544352|Nickrent_4375))	((Scurrula_parasitica|EU544397|Nickrent_4004	Scurrula_ferruginea|EU544395|Nickrent_4008)	(Vanwykia_remota|EU544407|Nickrent_4331	((Scurrula_pulverulenta|EU544396|Nickrent_4159	(Dendrophthoe_longituba|EU544366|Nickrent_4010	Dendrophthoe_curvata|EU544367|Nickrent_4012))	Septulina_glauca|EU544398|Nickrent_4089))))))	Taxillus_chinensis|EU544405|Nickrent_4032)))	(Cecarria_obtusifolia|EU544361|Nickrent_4562	(Loranthus_europaeus|EU544380|Nickrent_2849	Loranthus_odoratus|EU544381|Nickrent_4977)))))
(((Ixocactus_sp_|EU544377|Nickrent_4332	Spragueanella_rhamnifolia|EU544401|Nickrent_4674)	(Decaisnina_triflora|EU544364|Nickrent_4491	(Lysiana_filifolia|EU544383|Nickrent_4449	(Lepeostegeres_lancifolius|EU544379|Nickrent_4041	((Lepidaria_cf__forbesii|EU544378|Nickrent_4044	Macrosolen_cochinchinensis|EU544384|Nickrent_4038)	(Amylotheca_duthieana|EU544356|Nickrent_4022	Loxanthera_speciosa|EU544382|Nickrent4026))))))	(((Atkinsonia_ligustrina|EF464475|Nickrent_4344	(((((Struthanthus_woodsonii|EU544403|Nickrent_2761	Struthanthus_oerstedii|EU544402|Nickrent_2728)	((Psittacanthus_calyculatus|EU544394|Nickrent_4043	(Dendropemon_bicolor|EU544365|Nickrent_2172	Oryctanthus_occidentalis|EU544389|Nickrent_2763))	Phthirusa_pyrifolia|EU544392|Nickrent_2762))	Cladocolea_gracilis|EU544362|Nickrent_3066)	(((Helicanthes_elastica|EU544375|Nickrent_4906	Desmaria_mutabilis|EF464476|Nickrent_4510A)	Ligaria_cuneifolia|EF464477|Nickrent_4567)	Tripodanthus_acutifolius|EU544406|Nickrent_2969))	(Gaiadendron_punctatum|DQ790209|D__Nickrent_2729	((Tupeia_antarctica|DQ790208|D__Nickrent_2742	(Tristerix_corymbosus|EF464479|Nickrent_4572	Nuytsia_floribunda|DQ790210|D__Nickrent_2747))	(((Ileostylus_micranthus|EU544376|Nickrent_2741	Muellerina_eucalyptoides|EU544385|Nickrent_4310)	(((Scurrula_ferruginea|EU544395|Nickrent_4008	(Scurrula_pulverulenta|EU544396|Nickrent_4159	Scurrula_parasitica|EU544397|Nickrent_4004))	Taxillus_chinensis|EU544405|Nickrent_4032)	(((((Tapinanthus_constrictiflorus|EU544404|Nickrent_3088	(Englerina_ramulosa|EU544370|Nickrent_2984	Oliverella_rubroviridis|EU544387|Nickrent_4330))	Actinanthella_menyharthii|EU544352|Nickrent_4375)	(Plicosepalus_sagittifolius|EU544393|Nickrent_2852	(Vanwykia_remota|EU544407|Nickrent_4331	Septulina_glauca|EU544398|Nickrent_4089)))	(Helixanthera_coccinea|EU544373|Nickrent_4019	((((((Dendrophthoe_longituba|EU544366|Nickrent_4010	Dendrophthoe_curvata|EU544367|Nickrent_4012)	Phragmanthera_crassicaulis|EU544391|Phragmanthera_3037)	(Oncocalyx_sulfureus|EU544388|Nickrent_2850	Berhautia_senegalensis|EU544360|Nickrent_4576))	(Bakerella_sp_|EU544358|Nickrent_4161	(Agelanthus_sansibarensis|EU544353|Nickrent_2987	Socratina_bemarivensis|EU544399|Nickrent_4179)))	Moquiniella_rubra|DQ790207|D__Nickrent_3042)	((Globimetula_dinklagei|EU544372|Nickrent_3087	Emelianthe_panganensis|EU544369|Nickrent_4889)
(Peraxilla_tetrapetala|EU544390|Nickrent_2744	((Decaisnina_triflora|EU544364|Nickrent_4491	(Lysiana_filifolia|EU544383|Nickrent_4449	(Lepeostegeres_lancifolius|EU544379|Nickrent_4041	((Lepidaria_cf__forbesii|EU544378|Nickrent_4044	Macrosolen_cochinchinensis|EU544384|Nickrent_4038)	(Amylotheca_duthieana|EU544356|Nickrent_4022	Loxanthera_speciosa|EU544382|Nickrent4026)))))	((((Gaiadendron_punctatum|DQ790209|D__Nickrent_2729	(Tristerix_corymbosus|EF464479|Nickrent_4572	Nuytsia_floribunda|DQ790210|D__Nickrent_2747))	((((Struthanthus_woodsonii|EU544403|Nickrent_2761	(Cladocolea_gracilis|EU544362|Nickrent_3066	Struthanthus_oerstedii|EU544402|Nickrent_2728))	((Psittacanthus_calyculatus|EU544394|Nickrent_4043	(Dendropemon_bicolor|EU544365|Nickrent_2172	Oryctanthus_occidentalis|EU544389|Nickrent_2763))	(Helicanthes_elastica|EU544375|Nickrent_4906	Phthirusa_pyrifolia|EU544392|Nickrent_2762)))	Tripodanthus_acutifolius|EU544406|Nickrent_2969)	(Desmaria_mutabilis|EF464476|Nickrent_4510A	Tupeia_antarctica|DQ790208|D__Nickrent_2742)))	(((Ixocactus_sp_|EU544377|Nickrent_4332	Spragueanella_rhamnifolia|EU544401|Nickrent_4674)	Atkinsonia_ligustrina|EF464475|Nickrent_4344)	(Ligaria_cuneifolia|EF464477|Nickrent_4567	((Ileostylus_micranthus|EU544376|Nickrent_2741	(Muellerina_eucalyptoides|EU544385|Nickrent_4310	(Septulina_glauca|EU544398|Nickrent_4089	((Scurrula_pulverulenta|EU544396|Nickrent_4159	Plicosepalus_sagittifolius|EU544393|Nickrent_2852)	((((((Oliverella_rubroviridis|EU544387|Nickrent_4330	(Tapinanthus_constrictiflorus|EU544404|Nickrent_3088	Englerina_ramulosa|EU544370|Nickrent_2984))	Scurrula_parasitica|EU544397|Nickrent_4004)	(Actinanthella_menyharthii|EU544352|Nickrent_4375	Vanwykia_remota|EU544407|Nickrent_4331))	((Helixanthera_coccinea|EU544373|Nickrent_4019	(((Phragmanthera_crassicaulis|EU544391|Phragmanthera_3037	(Bakerella_sp_|EU544358|Nickrent_4161	(Berhautia_senegalensis|EU544360|Nickrent_4576	(Agelanthus_sansibarensis|EU544353|Nickrent_2987	Oncocalyx_sulfureus|EU544388|Nickrent_2850))))	Moquiniella_rubra|DQ790207|D__Nickrent_3042)	((((Socratina_bemarivensis|EU544399|Nickrent_4179	Dendrophthoe_longituba|EU544366|Nickrent_4010)	(Globimetula_dinklagei|EU544372|Nickrent_3087	Emelianthe_panganensis|EU544369|Nickrent_4889))	(Erianthemum_dregei|EU544371|Nickrent_2985	Oedina_pendens|EU544386|Nickrent_4329))
(Peraxilla_tetrapetala|EU544390|Nickrent_2744	((Decaisnina_triflora|EU544364|Nickrent_4491	(Lepeostegeres_lancifolius|EU544379|Nickrent_4041	(((Lepidaria_cf__forbesii|EU544378|Nickrent_4044	Macrosolen_cochinchinensis|EU544384|Nickrent_4038)	(Amylotheca_duthieana|EU544356|Nickrent_4022	Loxanthera_speciosa|EU544382|Nickrent4026))	Lysiana_filifolia|EU544383|Nickrent_4449)))	(((((Tripodanthus_acutifolius|EU544406|Nickrent_2969	((((Struthanthus_woodsonii|EU544403|Nickrent_2761	Struthanthus_oerstedii|EU544402|Nickrent_2728)	((Dendropemon_bicolor|EU544365|Nickrent_2172	Oryctanthus_occidentalis|EU544389|Nickrent_2763)	Phthirusa_pyrifolia|EU544392|Nickrent_2762))	Cladocolea_gracilis|EU544362|Nickrent_3066)	Psittacanthus_calyculatus|EU544394|Nickrent_4043))	Desmaria_mutabilis|EF464476|Nickrent_4510A)	((Gaiadendron_punctatum|DQ790209|D__Nickrent_2729	(Tupeia_antarctica|DQ790208|D__Nickrent_2742	(((((((Sogerianthe_sessiflora|EU544400|Nickrent_4467	(Amyema_glabrum|EU544354|Nickrent_2794	Diplatia_furcata|EU544368|Nickrent_2824))	((Benthamina_alyxifolia|EU544359|Nickrent_4127	Dactyliophora_novae_guineae|EU544363|Nickrent_4563)	Amyema_queenslandicum|EU544355|Nickrent_2788))	(Dendrophthoe_curvata|EU544367|Nickrent_4012	Baratranthus_axanthus|EU544357|Nickrent_4029))	(((((((Actinanthella_menyharthii|EU544352|Nickrent_4375	(Septulina_glauca|EU544398|Nickrent_4089	(Helixanthera_coccinea|EU544373|Nickrent_4019	(Phragmanthera_crassicaulis|EU544391|Phragmanthera_3037	(((Agelanthus_sansibarensis|EU544353|Nickrent_2987	Bakerella_sp_|EU544358|Nickrent_4161)	Oncocalyx_sulfureus|EU544388|Nickrent_2850)	Berhautia_senegalensis|EU544360|Nickrent_4576)))))	(Helixanthera_cylindrica|EU544374|Nickrent_4037	(Tapinanthus_constrictiflorus|EU544404|Nickrent_3088	(Englerina_ramulosa|EU544370|Nickrent_2984	Oliverella_rubroviridis|EU544387|Nickrent_4330))))	Plicosepalus_sagittifolius|EU544393|Nickrent_2852)	((Globimetula_dinklagei|EU544372|Nickrent_3087	Emelianthe_panganensis|EU544369|Nickrent_4889)	(Erianthemum_dregei|EU544371|Nickrent_2985	(Moquiniella_rubra|DQ790207|D__Nickrent_3042	Oedina_pendens|EU544386|Nickrent_4329))))	Vanwykia_remota|EU544407|Nickrent_4331)	(Socratina_bemarivensis|EU544399|Nickrent_4179	Dendrophthoe_longituba|EU544366|Nickrent_4010))	(Taxillus_chinensis|EU544405|Nickrent_4032	(Scurrula_ferruginea|EU544395|Nickrent_4008
(Peraxilla_tetrapetala|EU544390|Nickrent_2744	((Decaisnina_triflora|EU544364|Nickrent_4491	(Lysiana_filifolia|EU544383|Nickrent_4449	(Lepeostegeres_lancifolius|EU544379|Nickrent_4041	((Lepidaria_cf__forbesii|EU544378|Nickrent_4044	Macrosolen_cochinchinensis|EU544384|Nickrent_4038)	(Amylotheca_duthieana|EU544356|Nickrent_4022	Loxanthera_speciosa|EU544382|Nickrent4026)))))	(((((Tripodanthus_acutifolius|EU544406|Nickrent_2969	((Psittacanthus_calyculatus|EU544394|Nickrent_4043	(Phthirusa_pyrifolia|EU544392|Nickrent_2762	(Struthanthus_woodsonii|EU544403|Nickrent_2761	(Cladocolea_gracilis|EU544362|Nickrent_3066	Struthanthus_oerstedii|EU544402|Nickrent_2728))))	(Dendropemon_bicolor|EU544365|Nickrent_2172	Oryctanthus_occidentalis|EU544389|Nickrent_2763)))	((Gaiadendron_punctatum|DQ790209|D__Nickrent_2729	((((Baratranthus_axanthus|EU544357|Nickrent_4029	((Sogerianthe_sessiflora|EU544400|Nickrent_4467	(Amyema_glabrum|EU544354|Nickrent_2794	Diplatia_furcata|EU544368|Nickrent_2824))	((Benthamina_alyxifolia|EU544359|Nickrent_4127	Dactyliophora_novae_guineae|EU544363|Nickrent_4563)	Amyema_queenslandicum|EU544355|Nickrent_2788)))	((((Septulina_glauca|EU544398|Nickrent_4089	(((Agelanthus_sansibarensis|EU544353|Nickrent_2987	Oncocalyx_sulfureus|EU544388|Nickrent_2850)	Bakerella_sp_|EU544358|Nickrent_4161)	(Berhautia_senegalensis|EU544360|Nickrent_4576	Phragmanthera_crassicaulis|EU544391|Phragmanthera_3037)))	((Erianthemum_dregei|EU544371|Nickrent_2985	Oedina_pendens|EU544386|Nickrent_4329)	((Emelianthe_panganensis|EU544369|Nickrent_4889	Moquiniella_rubra|DQ790207|D__Nickrent_3042)	Globimetula_dinklagei|EU544372|Nickrent_3087)))	((((Socratina_bemarivensis|EU544399|Nickrent_4179	Vanwykia_remota|EU544407|Nickrent_4331)	Helixanthera_cylindrica|EU544374|Nickrent_4037)	(Taxillus_chinensis|EU544405|Nickrent_4032	(Scurrula_ferruginea|EU544395|Nickrent_4008	(Scurrula_pulverulenta|EU544396|Nickrent_4159	(Dendrophthoe_longituba|EU544366|Nickrent_4010	Scurrula_parasitica|EU544397|Nickrent_4004)))))	((Actinanthella_menyharthii|EU544352|Nickrent_4375	(Dendrophthoe_curvata|EU544367|Nickrent_4012	Helixanthera_coccinea|EU544373|Nickrent_4019))	(Oliverella_rubroviridis|EU544387|Nickrent_4330	(Tapinanthus_constrictiflorus|EU544404|Nickrent_3088	Englerina_ramulosa|EU544370|Nickrent_2984)))))	Plicosepalus_sagittifolius|EU544393|Nickrent_2852))
(Peraxilla_tetrapetala|EU544390|Nickrent_2744	((((Tripodanthus_acutifolius|EU544406|Nickrent_2969	((((Struthanthus_woodsonii|EU544403|Nickrent_2761	Struthanthus_oerstedii|EU544402|Nickrent_2728)	((Oryctanthus_occidentalis|EU544389|Nickrent_2763	Dendropemon_bicolor|EU544365|Nickrent_2172)	Phthirusa_pyrifolia|EU544392|Nickrent_2762))	Cladocolea_gracilis|EU544362|Nickrent_3066)	Psittacanthus_calyculatus|EU544394|Nickrent_4043))	(Gaiadendron_punctatum|DQ790209|D__Nickrent_2729	((Tristerix_corymbosus|EF464479|Nickrent_4572	Tupeia_antarctica|DQ790208|D__Nickrent_2742)	((Ileostylus_micranthus|EU544376|Nickrent_2741	(((Helixanthera_cylindrica|EU544374|Nickrent_4037	(Baratranthus_axanthus|EU544357|Nickrent_4029	(((Dactyliophora_novae_guineae|EU544363|Nickrent_4563	(Benthamina_alyxifolia|EU544359|Nickrent_4127	Amyema_queenslandicum|EU544355|Nickrent_2788))	(Diplatia_furcata|EU544368|Nickrent_2824	Amyema_glabrum|EU544354|Nickrent_2794))	Sogerianthe_sessiflora|EU544400|Nickrent_4467)))	((((((Globimetula_dinklagei|EU544372|Nickrent_3087	Emelianthe_panganensis|EU544369|Nickrent_4889)	(Erianthemum_dregei|EU544371|Nickrent_2985	(Moquiniella_rubra|DQ790207|D__Nickrent_3042	Oedina_pendens|EU544386|Nickrent_4329)))	((Phragmanthera_crassicaulis|EU544391|Phragmanthera_3037	(Bakerella_sp_|EU544358|Nickrent_4161	((Oncocalyx_sulfureus|EU544388|Nickrent_2850	Berhautia_senegalensis|EU544360|Nickrent_4576)	(Agelanthus_sansibarensis|EU544353|Nickrent_2987	Actinanthella_menyharthii|EU544352|Nickrent_4375))))	Septulina_glauca|EU544398|Nickrent_4089))	(((Dendrophthoe_longituba|EU544366|Nickrent_4010	Dendrophthoe_curvata|EU544367|Nickrent_4012)	Helixanthera_coccinea|EU544373|Nickrent_4019)	(Plicosepalus_sagittifolius|EU544393|Nickrent_2852	(Socratina_bemarivensis|EU544399|Nickrent_4179	Vanwykia_remota|EU544407|Nickrent_4331))))	(Scurrula_ferruginea|EU544395|Nickrent_4008	((Tapinanthus_constrictiflorus|EU544404|Nickrent_3088	(Oliverella_rubroviridis|EU544387|Nickrent_4330	Englerina_ramulosa|EU544370|Nickrent_2984))	(Scurrula_parasitica|EU544397|Nickrent_4004	Scurrula_pulverulenta|EU544396|Nickrent_4159))))	Taxillus_chinensis|EU544405|Nickrent_4032))	Muellerina_eucalyptoides|EU544385|Nickrent_4310))	(Nuytsia_floribunda|DQ790210|D__Nickrent_2747	((Loranthus_europaeus|EU544380|Nickrent_2849	Loranthus_odoratus|EU544381|Nickrent_4977)
(((Spragueanella_rhamnifolia|EU544401|Nickrent_4674	Ixocactus_sp_|EU544377|Nickrent_4332)	Peraxilla_tetrapetala|EU544390|Nickrent_2744)	(((((Tripodanthus_acutifolius|EU544406|Nickrent_2969	Gaiadendron_punctatum|DQ790209|D__Nickrent_2729)	((Oryctanthus_occidentalis|EU544389|Nickrent_2763	Dendropemon_bicolor|EU544365|Nickrent_2172)	((Cladocolea_gracilis|EU544362|Nickrent_3066	(Struthanthus_woodsonii|EU544403|Nickrent_2761	Struthanthus_oerstedii|EU544402|Nickrent_2728))	(Psittacanthus_calyculatus|EU544394|Nickrent_4043	Phthirusa_pyrifolia|EU544392|Nickrent_2762))))	(((Desmaria_mutabilis|EF464476|Nickrent_4510A	(Notanthera_heterophylla|EF464478|Nickrent_4372	Tristerix_corymbosus|EF464479|Nickrent_4572))	Tupeia_antarctica|DQ790208|D__Nickrent_2742)	(((Baratranthus_axanthus|EU544357|Nickrent_4029	((Dactyliophora_novae_guineae|EU544363|Nickrent_4563	(Benthamina_alyxifolia|EU544359|Nickrent_4127	Amyema_queenslandicum|EU544355|Nickrent_2788))	((Amyema_glabrum|EU544354|Nickrent_2794	Sogerianthe_sessiflora|EU544400|Nickrent_4467)	Diplatia_furcata|EU544368|Nickrent_2824)))	((((Tapinanthus_constrictiflorus|EU544404|Nickrent_3088	(Oliverella_rubroviridis|EU544387|Nickrent_4330	Englerina_ramulosa|EU544370|Nickrent_2984))	((Helixanthera_cylindrica|EU544374|Nickrent_4037	Socratina_bemarivensis|EU544399|Nickrent_4179)	(((Moquiniella_rubra|DQ790207|D__Nickrent_3042	Emelianthe_panganensis|EU544369|Nickrent_4889)	((Erianthemum_dregei|EU544371|Nickrent_2985	Oedina_pendens|EU544386|Nickrent_4329)	Globimetula_dinklagei|EU544372|Nickrent_3087))	((Phragmanthera_crassicaulis|EU544391|Phragmanthera_3037	(Bakerella_sp_|EU544358|Nickrent_4161	((Oncocalyx_sulfureus|EU544388|Nickrent_2850	Berhautia_senegalensis|EU544360|Nickrent_4576)	(Agelanthus_sansibarensis|EU544353|Nickrent_2987	Actinanthella_menyharthii|EU544352|Nickrent_4375))))	Septulina_glauca|EU544398|Nickrent_4089))))	Plicosepalus_sagittifolius|EU544393|Nickrent_2852)	((Vanwykia_remota|EU544407|Nickrent_4331	((Scurrula_ferruginea|EU544395|Nickrent_4008	Scurrula_parasitica|EU544397|Nickrent_4004)	(Taxillus_chinensis|EU544405|Nickrent_4032	(Cecarria_obtusifolia|EU544361|Nickrent_4562	Scurrula_pulverulenta|EU544396|Nickrent_4159))))	((Dendrophthoe_longituba|EU544366|Nickrent_4010	Dendrophthoe_curvata|EU544367|Nickrent_4012)	Helixanthera_coccinea|EU544373|Nickrent_4019))))
(((Notanthera_heterophylla|EF464478|Nickrent_4372	(Nuytsia_floribunda|DQ790210|D__Nickrent_2747	Decaisnina_triflora|EU544364|Nickrent_4491))	((((Loxanthera_speciosa|EU544382|Nickrent4026	Amylotheca_duthieana|EU544356|Nickrent_4022)	(Macrosolen_cochinchinensis|EU544384|Nickrent_4038	Lepidaria_cf__forbesii|EU544378|Nickrent_4044))	Lepeostegeres_lancifolius|EU544379|Nickrent_4041)	Lysiana_filifolia|EU544383|Nickrent_4449))	(Peraxilla_tetrapetala|EU544390|Nickrent_2744	((((((Helicanthes_elastica|EU544375|Nickrent_4906	Ligaria_cuneifolia|EF464477|Nickrent_4567)	((Spragueanella_rhamnifolia|EU544401|Nickrent_4674	Ixocactus_sp_|EU544377|Nickrent_4332)	Desmaria_mutabilis|EF464476|Nickrent_4510A))	Tupeia_antarctica|DQ790208|D__Nickrent_2742)	Tristerix_corymbosus|EF464479|Nickrent_4572)	((Tripodanthus_acutifolius|EU544406|Nickrent_2969	Gaiadendron_punctatum|DQ790209|D__Nickrent_2729)	((Oryctanthus_occidentalis|EU544389|Nickrent_2763	Dendropemon_bicolor|EU544365|Nickrent_2172)	((Struthanthus_woodsonii|EU544403|Nickrent_2761	(Struthanthus_oerstedii|EU544402|Nickrent_2728	Cladocolea_gracilis|EU544362|Nickrent_3066))	(Psittacanthus_calyculatus|EU544394|Nickrent_4043	Phthirusa_pyrifolia|EU544392|Nickrent_2762)))))	(((Cecarria_obtusifolia|EU544361|Nickrent_4562	(Loranthus_europaeus|EU544380|Nickrent_2849	Loranthus_odoratus|EU544381|Nickrent_4977))	(((Baratranthus_axanthus|EU544357|Nickrent_4029	((Amyema_queenslandicum|EU544355|Nickrent_2788	(Dactyliophora_novae_guineae|EU544363|Nickrent_4563	Benthamina_alyxifolia|EU544359|Nickrent_4127))	(Sogerianthe_sessiflora|EU544400|Nickrent_4467	(Diplatia_furcata|EU544368|Nickrent_2824	Amyema_glabrum|EU544354|Nickrent_2794))))	(((Helixanthera_coccinea|EU544373|Nickrent_4019	((Scurrula_ferruginea|EU544395|Nickrent_4008	(Scurrula_parasitica|EU544397|Nickrent_4004	Scurrula_pulverulenta|EU544396|Nickrent_4159))	Taxillus_chinensis|EU544405|Nickrent_4032))	(((Helixanthera_cylindrica|EU544374|Nickrent_4037	(Oliverella_rubroviridis|EU544387|Nickrent_4330	(Englerina_ramulosa|EU544370|Nickrent_2984	Tapinanthus_constrictiflorus|EU544404|Nickrent_3088)))	Plicosepalus_sagittifolius|EU544393|Nickrent_2852)	(((Phragmanthera_crassicaulis|EU544391|Phragmanthera_3037	(Bakerella_sp_|EU544358|Nickrent_4161	((Oncocalyx_sulfureus|EU544388|Nickrent_2850	Berhautia_senegalensis|EU544360|Nickrent_4576)
(Peraxilla_tetrapetala|EU544390|Nickrent_2744	(((((Helicanthes_elastica|EU544375|Nickrent_4906	Ligaria_cuneifolia|EF464477|Nickrent_4567)	((Spragueanella_rhamnifolia|EU544401|Nickrent_4674	Ixocactus_sp_|EU544377|Nickrent_4332)	Desmaria_mutabilis|EF464476|Nickrent_4510A))	Atkinsonia_ligustrina|EF464475|Nickrent_4344)	((((Notanthera_heterophylla|EF464478|Nickrent_4372	Nuytsia_floribunda|DQ790210|D__Nickrent_2747)	Tristerix_corymbosus|EF464479|Nickrent_4572)	(Tupeia_antarctica|DQ790208|D__Nickrent_2742	(Gaiadendron_punctatum|DQ790209|D__Nickrent_2729	((Cecarria_obtusifolia|EU544361|Nickrent_4562	(Loranthus_europaeus|EU544380|Nickrent_2849	Loranthus_odoratus|EU544381|Nickrent_4977))	(((((Vanwykia_remota|EU544407|Nickrent_4331	(Scurrula_ferruginea|EU544395|Nickrent_4008	(Scurrula_parasitica|EU544397|Nickrent_4004	Scurrula_pulverulenta|EU544396|Nickrent_4159)))	((Septulina_glauca|EU544398|Nickrent_4089	((Oliverella_rubroviridis|EU544387|Nickrent_4330	(Englerina_ramulosa|EU544370|Nickrent_2984	Tapinanthus_constrictiflorus|EU544404|Nickrent_3088))	Plicosepalus_sagittifolius|EU544393|Nickrent_2852))	((Helixanthera_coccinea|EU544373|Nickrent_4019	((Moquiniella_rubra|DQ790207|D__Nickrent_3042	Socratina_bemarivensis|EU544399|Nickrent_4179)	(Bakerella_sp_|EU544358|Nickrent_4161	((Oncocalyx_sulfureus|EU544388|Nickrent_2850	Berhautia_senegalensis|EU544360|Nickrent_4576)	Phragmanthera_crassicaulis|EU544391|Phragmanthera_3037))))	((Dendrophthoe_curvata|EU544367|Nickrent_4012	Dendrophthoe_longituba|EU544366|Nickrent_4010)	((Agelanthus_sansibarensis|EU544353|Nickrent_2987	Actinanthella_menyharthii|EU544352|Nickrent_4375)	((Erianthemum_dregei|EU544371|Nickrent_2985	Oedina_pendens|EU544386|Nickrent_4329)	(Globimetula_dinklagei|EU544372|Nickrent_3087	Emelianthe_panganensis|EU544369|Nickrent_4889)))))))	Taxillus_chinensis|EU544405|Nickrent_4032)	(Helixanthera_cylindrica|EU544374|Nickrent_4037	(Baratranthus_axanthus|EU544357|Nickrent_4029	((Dactyliophora_novae_guineae|EU544363|Nickrent_4563	(Benthamina_alyxifolia|EU544359|Nickrent_4127	Amyema_queenslandicum|EU544355|Nickrent_2788))	(Sogerianthe_sessiflora|EU544400|Nickrent_4467	(Diplatia_furcata|EU544368|Nickrent_2824	Amyema_glabrum|EU544354|Nickrent_2794))))))	(Muellerina_eucalyptoides|EU544385|Nickrent_4310	Ileostylus_micranthus|EU544376|Nickrent_2741))))))
(Peraxilla_tetrapetala|EU544390|Nickrent_2744	((Desmaria_mutabilis|EF464476|Nickrent_4510A	((((Tupeia_antarctica|DQ790208|D__Nickrent_2742	(((Cecarria_obtusifolia|EU544361|Nickrent_4562	(Loranthus_europaeus|EU544380|Nickrent_2849	Loranthus_odoratus|EU544381|Nickrent_4977))	((((((Plicosepalus_sagittifolius|EU544393|Nickrent_2852	Scurrula_ferruginea|EU544395|Nickrent_4008)	(Scurrula_parasitica|EU544397|Nickrent_4004	Scurrula_pulverulenta|EU544396|Nickrent_4159))	(((((Moquiniella_rubra|DQ790207|D__Nickrent_3042	(Erianthemum_dregei|EU544371|Nickrent_2985	Oedina_pendens|EU544386|Nickrent_4329))	(Globimetula_dinklagei|EU544372|Nickrent_3087	Emelianthe_panganensis|EU544369|Nickrent_4889))	(((Helixanthera_coccinea|EU544373|Nickrent_4019	(Dendrophthoe_curvata|EU544367|Nickrent_4012	Dendrophthoe_longituba|EU544366|Nickrent_4010))	Socratina_bemarivensis|EU544399|Nickrent_4179)	(((Oncocalyx_sulfureus|EU544388|Nickrent_2850	Bakerella_sp_|EU544358|Nickrent_4161)	(Berhautia_senegalensis|EU544360|Nickrent_4576	Phragmanthera_crassicaulis|EU544391|Phragmanthera_3037))	(Helixanthera_cylindrica|EU544374|Nickrent_4037	Agelanthus_sansibarensis|EU544353|Nickrent_2987))))	(Actinanthella_menyharthii|EU544352|Nickrent_4375	(Oliverella_rubroviridis|EU544387|Nickrent_4330	(Englerina_ramulosa|EU544370|Nickrent_2984	Tapinanthus_constrictiflorus|EU544404|Nickrent_3088))))	(Vanwykia_remota|EU544407|Nickrent_4331	Septulina_glauca|EU544398|Nickrent_4089)))	Taxillus_chinensis|EU544405|Nickrent_4032)	((Diplatia_furcata|EU544368|Nickrent_2824	Amyema_glabrum|EU544354|Nickrent_2794)	(((Dactyliophora_novae_guineae|EU544363|Nickrent_4563	(Sogerianthe_sessiflora|EU544400|Nickrent_4467	Benthamina_alyxifolia|EU544359|Nickrent_4127))	Amyema_queenslandicum|EU544355|Nickrent_2788)	Baratranthus_axanthus|EU544357|Nickrent_4029)))	(Muellerina_eucalyptoides|EU544385|Nickrent_4310	Ileostylus_micranthus|EU544376|Nickrent_2741)))	(Gaiadendron_punctatum|DQ790209|D__Nickrent_2729	(Spragueanella_rhamnifolia|EU544401|Nickrent_4674	(Nuytsia_floribunda|DQ790210|D__Nickrent_2747	(Notanthera_heterophylla|EF464478|Nickrent_4372	(Ixocactus_sp_|EU544377|Nickrent_4332	Tristerix_corymbosus|EF464479|Nickrent_4572)))))))	((Psittacanthus_calyculatus|EU544394|Nickrent_4043	((((Helicanthes_elastica|EU544375|Nickrent_4906	Phthirusa_pyrifolia|EU544392|Nickrent_2762)
(Peraxilla_tetrapetala|EU544390|Nickrent_2744	(((((((Phthirusa_pyrifolia|EU544392|Nickrent_2762	(Psittacanthus_calyculatus|EU544394|Nickrent_4043	(Oryctanthus_occidentalis|EU544389|Nickrent_2763	Dendropemon_bicolor|EU544365|Nickrent_2172)))	(Struthanthus_woodsonii|EU544403|Nickrent_2761	(Cladocolea_gracilis|EU544362|Nickrent_3066	Struthanthus_oerstedii|EU544402|Nickrent_2728)))	Tripodanthus_acutifolius|EU544406|Nickrent_2969)	(Nuytsia_floribunda|DQ790210|D__Nickrent_2747	((Tupeia_antarctica|DQ790208|D__Nickrent_2742	Tristerix_corymbosus|EF464479|Nickrent_4572)	(((Cecarria_obtusifolia|EU544361|Nickrent_4562	(Loranthus_europaeus|EU544380|Nickrent_2849	Loranthus_odoratus|EU544381|Nickrent_4977))	(((((Scurrula_ferruginea|EU544395|Nickrent_4008	(Scurrula_parasitica|EU544397|Nickrent_4004	Scurrula_pulverulenta|EU544396|Nickrent_4159))	(Helixanthera_cylindrica|EU544374|Nickrent_4037	((Tapinanthus_constrictiflorus|EU544404|Nickrent_3088	(Oliverella_rubroviridis|EU544387|Nickrent_4330	Englerina_ramulosa|EU544370|Nickrent_2984))	((Plicosepalus_sagittifolius|EU544393|Nickrent_2852	(Vanwykia_remota|EU544407|Nickrent_4331	Septulina_glauca|EU544398|Nickrent_4089))	((Phragmanthera_crassicaulis|EU544391|Phragmanthera_3037	(Bakerella_sp_|EU544358|Nickrent_4161	((Moquiniella_rubra|DQ790207|D__Nickrent_3042	(Agelanthus_sansibarensis|EU544353|Nickrent_2987	Actinanthella_menyharthii|EU544352|Nickrent_4375))	(Oncocalyx_sulfureus|EU544388|Nickrent_2850	Berhautia_senegalensis|EU544360|Nickrent_4576))))	(((Erianthemum_dregei|EU544371|Nickrent_2985	Oedina_pendens|EU544386|Nickrent_4329)	(Globimetula_dinklagei|EU544372|Nickrent_3087	Emelianthe_panganensis|EU544369|Nickrent_4889))	((Helixanthera_coccinea|EU544373|Nickrent_4019	(Dendrophthoe_curvata|EU544367|Nickrent_4012	Dendrophthoe_longituba|EU544366|Nickrent_4010))	Socratina_bemarivensis|EU544399|Nickrent_4179)))))))	Taxillus_chinensis|EU544405|Nickrent_4032)	(((Amyema_queenslandicum|EU544355|Nickrent_2788	(Diplatia_furcata|EU544368|Nickrent_2824	Amyema_glabrum|EU544354|Nickrent_2794))	(Dactyliophora_novae_guineae|EU544363|Nickrent_4563	(Sogerianthe_sessiflora|EU544400|Nickrent_4467	Benthamina_alyxifolia|EU544359|Nickrent_4127)))	Baratranthus_axanthus|EU544357|Nickrent_4029))	(Muellerina_eucalyptoides|EU544385|Nickrent_4310	Ileostylus_micranthus|EU544376|Nickrent_2741)))
(Peraxilla_tetrapetala|EU544390|Nickrent_2744	((Gaiadendron_punctatum|DQ790209|D__Nickrent_2729	((Nuytsia_floribunda|DQ790210|D__Nickrent_2747	(Ixocactus_sp_|EU544377|Nickrent_4332	Tristerix_corymbosus|EF464479|Nickrent_4572))	(((Atkinsonia_ligustrina|EF464475|Nickrent_4344	Cecarria_obtusifolia|EU544361|Nickrent_4562)	(((((Scurrula_ferruginea|EU544395|Nickrent_4008	(Scurrula_parasitica|EU544397|Nickrent_4004	((Tapinanthus_constrictiflorus|EU544404|Nickrent_3088	(Oliverella_rubroviridis|EU544387|Nickrent_4330	Englerina_ramulosa|EU544370|Nickrent_2984))	Scurrula_pulverulenta|EU544396|Nickrent_4159)))	(Vanwykia_remota|EU544407|Nickrent_4331	((Helixanthera_cylindrica|EU544374|Nickrent_4037	(Septulina_glauca|EU544398|Nickrent_4089	(Actinanthella_menyharthii|EU544352|Nickrent_4375	((Berhautia_senegalensis|EU544360|Nickrent_4576	((Agelanthus_sansibarensis|EU544353|Nickrent_2987	Bakerella_sp_|EU544358|Nickrent_4161)	Oncocalyx_sulfureus|EU544388|Nickrent_2850))	Phragmanthera_crassicaulis|EU544391|Phragmanthera_3037))))	(((((Helixanthera_coccinea|EU544373|Nickrent_4019	(Dendrophthoe_curvata|EU544367|Nickrent_4012	Dendrophthoe_longituba|EU544366|Nickrent_4010))	((Plicosepalus_sagittifolius|EU544393|Nickrent_2852	Socratina_bemarivensis|EU544399|Nickrent_4179)	Globimetula_dinklagei|EU544372|Nickrent_3087))	(Moquiniella_rubra|DQ790207|D__Nickrent_3042	Oedina_pendens|EU544386|Nickrent_4329))	Emelianthe_panganensis|EU544369|Nickrent_4889)	Erianthemum_dregei|EU544371|Nickrent_2985))))	Taxillus_chinensis|EU544405|Nickrent_4032)	(((Sogerianthe_sessiflora|EU544400|Nickrent_4467	(Amyema_glabrum|EU544354|Nickrent_2794	Diplatia_furcata|EU544368|Nickrent_2824))	(Dactyliophora_novae_guineae|EU544363|Nickrent_4563	(Benthamina_alyxifolia|EU544359|Nickrent_4127	Amyema_queenslandicum|EU544355|Nickrent_2788)))	Baratranthus_axanthus|EU544357|Nickrent_4029))	(((Spragueanella_rhamnifolia|EU544401|Nickrent_4674	Muellerina_eucalyptoides|EU544385|Nickrent_4310)	Ileostylus_micranthus|EU544376|Nickrent_2741)	(Loranthus_europaeus|EU544380|Nickrent_2849	Loranthus_odoratus|EU544381|Nickrent_4977))))	(((((Helicanthes_elastica|EU544375|Nickrent_4906	Ligaria_cuneifolia|EF464477|Nickrent_4567)	Cladocolea_gracilis|EU544362|Nickrent_3066)	(Struthanthus_oerstedii|EU544402|Nickrent_2728	Struthanthus_woodsonii|EU544403|Nickrent_2761))
(Peraxilla_tetrapetala|EU544390|Nickrent_2744	(((Ixocactus_sp_|EU544377|Nickrent_4332	Spragueanella_rhamnifolia|EU544401|Nickrent_4674)	(((Notanthera_heterophylla|EF464478|Nickrent_4372	((Cecarria_obtusifolia|EU544361|Nickrent_4562	(Loranthus_europaeus|EU544380|Nickrent_2849	Loranthus_odoratus|EU544381|Nickrent_4977))	(((Vanwykia_remota|EU544407|Nickrent_4331	((Plicosepalus_sagittifolius|EU544393|Nickrent_2852	(((((Dendrophthoe_longituba|EU544366|Nickrent_4010	Dendrophthoe_curvata|EU544367|Nickrent_4012)	Socratina_bemarivensis|EU544399|Nickrent_4179)	(Actinanthella_menyharthii|EU544352|Nickrent_4375	((Tapinanthus_constrictiflorus|EU544404|Nickrent_3088	Englerina_ramulosa|EU544370|Nickrent_2984)	Oliverella_rubroviridis|EU544387|Nickrent_4330)))	Helixanthera_cylindrica|EU544374|Nickrent_4037)	((Helixanthera_coccinea|EU544373|Nickrent_4019	Taxillus_chinensis|EU544405|Nickrent_4032)	((Scurrula_ferruginea|EU544395|Nickrent_4008	Scurrula_parasitica|EU544397|Nickrent_4004)	Scurrula_pulverulenta|EU544396|Nickrent_4159))))	((Bakerella_sp_|EU544358|Nickrent_4161	(Phragmanthera_crassicaulis|EU544391|Phragmanthera_3037	(Agelanthus_sansibarensis|EU544353|Nickrent_2987	(Oncocalyx_sulfureus|EU544388|Nickrent_2850	Berhautia_senegalensis|EU544360|Nickrent_4576))))	(Septulina_glauca|EU544398|Nickrent_4089	(((Erianthemum_dregei|EU544371|Nickrent_2985	Oedina_pendens|EU544386|Nickrent_4329)	(Globimetula_dinklagei|EU544372|Nickrent_3087	Emelianthe_panganensis|EU544369|Nickrent_4889))	Moquiniella_rubra|DQ790207|D__Nickrent_3042)))))	(((Benthamina_alyxifolia|EU544359|Nickrent_4127	Amyema_queenslandicum|EU544355|Nickrent_2788)	((Sogerianthe_sessiflora|EU544400|Nickrent_4467	(Amyema_glabrum|EU544354|Nickrent_2794	Diplatia_furcata|EU544368|Nickrent_2824))	Dactyliophora_novae_guineae|EU544363|Nickrent_4563))	Baratranthus_axanthus|EU544357|Nickrent_4029))	(Muellerina_eucalyptoides|EU544385|Nickrent_4310	Ileostylus_micranthus|EU544376|Nickrent_2741))))	Gaiadendron_punctatum|DQ790209|D__Nickrent_2729)	((Tristerix_corymbosus|EF464479|Nickrent_4572	((((Phthirusa_pyrifolia|EU544392|Nickrent_2762	(Psittacanthus_calyculatus|EU544394|Nickrent_4043	(Oryctanthus_occidentalis|EU544389|Nickrent_2763	Dendropemon_bicolor|EU544365|Nickrent_2172)))	((Cladocolea_gracilis|EU544362|Nickrent_3066	Struthanthus_oerstedii|EU544402|Nickrent_2728)
(((Spragueanella_rhamnifolia|EU544401|Nickrent_4674	Ixocactus_sp_|EU544377|Nickrent_4332)	Peraxilla_tetrapetala|EU544390|Nickrent_2744)	((Nuytsia_floribunda|DQ790210|D__Nickrent_2747	(((((Notanthera_heterophylla|EF464478|Nickrent_4372	Tristerix_corymbosus|EF464479|Nickrent_4572)	(Tupeia_antarctica|DQ790208|D__Nickrent_2742	Desmaria_mutabilis|EF464476|Nickrent_4510A))	(Tripodanthus_acutifolius|EU544406|Nickrent_2969	(((Atkinsonia_ligustrina|EF464475|Nickrent_4344	Ligaria_cuneifolia|EF464477|Nickrent_4567)	((((Helicanthes_elastica|EU544375|Nickrent_4906	Phthirusa_pyrifolia|EU544392|Nickrent_2762)	(Oryctanthus_occidentalis|EU544389|Nickrent_2763	Dendropemon_bicolor|EU544365|Nickrent_2172))	(Struthanthus_oerstedii|EU544402|Nickrent_2728	Struthanthus_woodsonii|EU544403|Nickrent_2761))	Cladocolea_gracilis|EU544362|Nickrent_3066))	Psittacanthus_calyculatus|EU544394|Nickrent_4043)))	((Cecarria_obtusifolia|EU544361|Nickrent_4562	(Loranthus_europaeus|EU544380|Nickrent_2849	Loranthus_odoratus|EU544381|Nickrent_4977))	(((((((Bakerella_sp_|EU544358|Nickrent_4161	((Oncocalyx_sulfureus|EU544388|Nickrent_2850	Berhautia_senegalensis|EU544360|Nickrent_4576)	Agelanthus_sansibarensis|EU544353|Nickrent_2987))	(Phragmanthera_crassicaulis|EU544391|Phragmanthera_3037	Septulina_glauca|EU544398|Nickrent_4089))	(((Dendrophthoe_longituba|EU544366|Nickrent_4010	Dendrophthoe_curvata|EU544367|Nickrent_4012)	Socratina_bemarivensis|EU544399|Nickrent_4179)	((Erianthemum_dregei|EU544371|Nickrent_2985	(Moquiniella_rubra|DQ790207|D__Nickrent_3042	Oedina_pendens|EU544386|Nickrent_4329))	(Globimetula_dinklagei|EU544372|Nickrent_3087	Emelianthe_panganensis|EU544369|Nickrent_4889))))	((Helixanthera_coccinea|EU544373|Nickrent_4019	Actinanthella_menyharthii|EU544352|Nickrent_4375)	(((Tapinanthus_constrictiflorus|EU544404|Nickrent_3088	Englerina_ramulosa|EU544370|Nickrent_2984)	Oliverella_rubroviridis|EU544387|Nickrent_4330)	Plicosepalus_sagittifolius|EU544393|Nickrent_2852)))	((Taxillus_chinensis|EU544405|Nickrent_4032	((Scurrula_parasitica|EU544397|Nickrent_4004	(Helixanthera_cylindrica|EU544374|Nickrent_4037	Scurrula_pulverulenta|EU544396|Nickrent_4159))	Scurrula_ferruginea|EU544395|Nickrent_4008))	Vanwykia_remota|EU544407|Nickrent_4331))	((((Amyema_glabrum|EU544354|Nickrent_2794	Diplatia_furcata|EU544368|Nickrent_2824)
(((Gaiadendron_punctatum|DQ790209|D__Nickrent_2729	(Tristerix_corymbosus|EF464479|Nickrent_4572	Nuytsia_floribunda|DQ790210|D__Nickrent_2747))	(((Cecarria_obtusifolia|EU544361|Nickrent_4562	(Loranthus_europaeus|EU544380|Nickrent_2849	Loranthus_odoratus|EU544381|Nickrent_4977))	((((Helixanthera_coccinea|EU544373|Nickrent_4019	(Taxillus_chinensis|EU544405|Nickrent_4032	((Scurrula_parasitica|EU544397|Nickrent_4004	Scurrula_pulverulenta|EU544396|Nickrent_4159)	Scurrula_ferruginea|EU544395|Nickrent_4008)))	((Vanwykia_remota|EU544407|Nickrent_4331	((((Dendrophthoe_longituba|EU544366|Nickrent_4010	Dendrophthoe_curvata|EU544367|Nickrent_4012)	Socratina_bemarivensis|EU544399|Nickrent_4179)	((Erianthemum_dregei|EU544371|Nickrent_2985	(Moquiniella_rubra|DQ790207|D__Nickrent_3042	Oedina_pendens|EU544386|Nickrent_4329))	(Globimetula_dinklagei|EU544372|Nickrent_3087	Emelianthe_panganensis|EU544369|Nickrent_4889)))	Plicosepalus_sagittifolius|EU544393|Nickrent_2852))	(Helixanthera_cylindrica|EU544374|Nickrent_4037	((((Phragmanthera_crassicaulis|EU544391|Phragmanthera_3037	(Bakerella_sp_|EU544358|Nickrent_4161	(Oncocalyx_sulfureus|EU544388|Nickrent_2850	Berhautia_senegalensis|EU544360|Nickrent_4576)))	(Actinanthella_menyharthii|EU544352|Nickrent_4375	Agelanthus_sansibarensis|EU544353|Nickrent_2987))	Septulina_glauca|EU544398|Nickrent_4089)	((Tapinanthus_constrictiflorus|EU544404|Nickrent_3088	Englerina_ramulosa|EU544370|Nickrent_2984)	Oliverella_rubroviridis|EU544387|Nickrent_4330)))))	((Amyema_glabrum|EU544354|Nickrent_2794	Diplatia_furcata|EU544368|Nickrent_2824)	(((Amyema_queenslandicum|EU544355|Nickrent_2788	(Benthamina_alyxifolia|EU544359|Nickrent_4127	Dactyliophora_novae_guineae|EU544363|Nickrent_4563))	Sogerianthe_sessiflora|EU544400|Nickrent_4467)	Baratranthus_axanthus|EU544357|Nickrent_4029)))	(Muellerina_eucalyptoides|EU544385|Nickrent_4310	Ileostylus_micranthus|EU544376|Nickrent_2741)))	(Tupeia_antarctica|DQ790208|D__Nickrent_2742	(Tripodanthus_acutifolius|EU544406|Nickrent_2969	(((Atkinsonia_ligustrina|EF464475|Nickrent_4344	Ligaria_cuneifolia|EF464477|Nickrent_4567)	((Helicanthes_elastica|EU544375|Nickrent_4906	Phthirusa_pyrifolia|EU544392|Nickrent_2762)	(((Notanthera_heterophylla|EF464478|Nickrent_4372	Desmaria_mutabilis|EF464476|Nickrent_4510A)	(Struthanthus_oerstedii|EU544402|Nickrent_2728
(((Lepidaria_cf__forbesii|EU544378|Nickrent_4044	(Lysiana_filifolia|EU544383|Nickrent_4449	((Macrosolen_cochinchinensis|EU544384|Nickrent_4038	((Notanthera_heterophylla|EF464478|Nickrent_4372	Decaisnina_triflora|EU544364|Nickrent_4491)	Lepeostegeres_lancifolius|EU544379|Nickrent_4041))	(Amylotheca_duthieana|EU544356|Nickrent_4022	Loxanthera_speciosa|EU544382|Nickrent4026))))	Peraxilla_tetrapetala|EU544390|Nickrent_2744)	(((Tripodanthus_acutifolius|EU544406|Nickrent_2969	(Cladocolea_gracilis|EU544362|Nickrent_3066	(Psittacanthus_calyculatus|EU544394|Nickrent_4043	((Struthanthus_woodsonii|EU544403|Nickrent_2761	Struthanthus_oerstedii|EU544402|Nickrent_2728)	(Phthirusa_pyrifolia|EU544392|Nickrent_2762	(Dendropemon_bicolor|EU544365|Nickrent_2172	Oryctanthus_occidentalis|EU544389|Nickrent_2763))))))	(Desmaria_mutabilis|EF464476|Nickrent_4510A	((Tristerix_corymbosus|EF464479|Nickrent_4572	Tupeia_antarctica|DQ790208|D__Nickrent_2742)	(Gaiadendron_punctatum|DQ790209|D__Nickrent_2729	(((Muellerina_eucalyptoides|EU544385|Nickrent_4310	Ileostylus_micranthus|EU544376|Nickrent_2741)	((((Scurrula_ferruginea|EU544395|Nickrent_4008	(Scurrula_parasitica|EU544397|Nickrent_4004	Scurrula_pulverulenta|EU544396|Nickrent_4159))	Taxillus_chinensis|EU544405|Nickrent_4032)	(((Socratina_bemarivensis|EU544399|Nickrent_4179	Vanwykia_remota|EU544407|Nickrent_4331)	((((Helixanthera_cylindrica|EU544374|Nickrent_4037	Actinanthella_menyharthii|EU544352|Nickrent_4375)	(Oliverella_rubroviridis|EU544387|Nickrent_4330	(Englerina_ramulosa|EU544370|Nickrent_2984	Tapinanthus_constrictiflorus|EU544404|Nickrent_3088)))	Plicosepalus_sagittifolius|EU544393|Nickrent_2852)	(((Erianthemum_dregei|EU544371|Nickrent_2985	Oedina_pendens|EU544386|Nickrent_4329)	(Emelianthe_panganensis|EU544369|Nickrent_4889	Globimetula_dinklagei|EU544372|Nickrent_3087))	(Moquiniella_rubra|DQ790207|D__Nickrent_3042	(Septulina_glauca|EU544398|Nickrent_4089	((Berhautia_senegalensis|EU544360|Nickrent_4576	(Bakerella_sp_|EU544358|Nickrent_4161	(Oncocalyx_sulfureus|EU544388|Nickrent_2850	Agelanthus_sansibarensis|EU544353|Nickrent_2987)))	Phragmanthera_crassicaulis|EU544391|Phragmanthera_3037))))))	((Dendrophthoe_longituba|EU544366|Nickrent_4010	Dendrophthoe_curvata|EU544367|Nickrent_4012)	Helixanthera_coccinea|EU544373|Nickrent_4019)))	((Sogerianthe_sessiflora|EU544400|Nickrent_4467
(Peraxilla_tetrapetala|EU544390|Nickrent_2744	((((Tristerix_corymbosus|EF464479|Nickrent_4572	Tupeia_antarctica|DQ790208|D__Nickrent_2742)	((Gaiadendron_punctatum|DQ790209|D__Nickrent_2729	(((Loranthus_europaeus|EU544380|Nickrent_2849	Loranthus_odoratus|EU544381|Nickrent_4977)	Cecarria_obtusifolia|EU544361|Nickrent_4562)	((Muellerina_eucalyptoides|EU544385|Nickrent_4310	Ileostylus_micranthus|EU544376|Nickrent_2741)	(((((((Emelianthe_panganensis|EU544369|Nickrent_4889	Globimetula_dinklagei|EU544372|Nickrent_3087)	((Erianthemum_dregei|EU544371|Nickrent_2985	Oedina_pendens|EU544386|Nickrent_4329)	Moquiniella_rubra|DQ790207|D__Nickrent_3042))	(Socratina_bemarivensis|EU544399|Nickrent_4179	((Actinanthella_menyharthii|EU544352|Nickrent_4375	((Berhautia_senegalensis|EU544360|Nickrent_4576	(Bakerella_sp_|EU544358|Nickrent_4161	(Oncocalyx_sulfureus|EU544388|Nickrent_2850	Agelanthus_sansibarensis|EU544353|Nickrent_2987)))	Phragmanthera_crassicaulis|EU544391|Phragmanthera_3037))	Septulina_glauca|EU544398|Nickrent_4089)))	(Helixanthera_cylindrica|EU544374|Nickrent_4037	(Oliverella_rubroviridis|EU544387|Nickrent_4330	(Englerina_ramulosa|EU544370|Nickrent_2984	Tapinanthus_constrictiflorus|EU544404|Nickrent_3088))))	Plicosepalus_sagittifolius|EU544393|Nickrent_2852)	(((((((Dendrophthoe_longituba|EU544366|Nickrent_4010	Dendrophthoe_curvata|EU544367|Nickrent_4012)	Helixanthera_coccinea|EU544373|Nickrent_4019)	Scurrula_pulverulenta|EU544396|Nickrent_4159)	Scurrula_parasitica|EU544397|Nickrent_4004)	Scurrula_ferruginea|EU544395|Nickrent_4008)	Vanwykia_remota|EU544407|Nickrent_4331)	Taxillus_chinensis|EU544405|Nickrent_4032))	(((Amyema_glabrum|EU544354|Nickrent_2794	(Sogerianthe_sessiflora|EU544400|Nickrent_4467	Diplatia_furcata|EU544368|Nickrent_2824))	(Amyema_queenslandicum|EU544355|Nickrent_2788	(Benthamina_alyxifolia|EU544359|Nickrent_4127	Dactyliophora_novae_guineae|EU544363|Nickrent_4563)))	Baratranthus_axanthus|EU544357|Nickrent_4029)))))	Nuytsia_floribunda|DQ790210|D__Nickrent_2747))	((((Ixocactus_sp_|EU544377|Nickrent_4332	((Helicanthes_elastica|EU544375|Nickrent_4906	Ligaria_cuneifolia|EF464477|Nickrent_4567)	Spragueanella_rhamnifolia|EU544401|Nickrent_4674))	Desmaria_mutabilis|EF464476|Nickrent_4510A)	Atkinsonia_ligustrina|EF464475|Nickrent_4344)	(Tripodanthus_acutifolius|EU544406|Nickrent_2969
(Peraxilla_tetrapetala|EU544390|Nickrent_2744	((Notanthera_heterophylla|EF464478|Nickrent_4372	(((Ligaria_cuneifolia|EF464477|Nickrent_4567	Spragueanella_rhamnifolia|EU544401|Nickrent_4674)	Desmaria_mutabilis|EF464476|Nickrent_4510A)	((((((((Loranthus_europaeus|EU544380|Nickrent_2849	Loranthus_odoratus|EU544381|Nickrent_4977)	Cecarria_obtusifolia|EU544361|Nickrent_4562)	((Muellerina_eucalyptoides|EU544385|Nickrent_4310	Ileostylus_micranthus|EU544376|Nickrent_2741)	(((Helixanthera_cylindrica|EU544374|Nickrent_4037	((Sogerianthe_sessiflora|EU544400|Nickrent_4467	(Diplatia_furcata|EU544368|Nickrent_2824	Amyema_glabrum|EU544354|Nickrent_2794))	(Amyema_queenslandicum|EU544355|Nickrent_2788	(Benthamina_alyxifolia|EU544359|Nickrent_4127	Dactyliophora_novae_guineae|EU544363|Nickrent_4563))))	Baratranthus_axanthus|EU544357|Nickrent_4029)	(((Vanwykia_remota|EU544407|Nickrent_4331	((Actinanthella_menyharthii|EU544352|Nickrent_4375	(((Dendrophthoe_longituba|EU544366|Nickrent_4010	Dendrophthoe_curvata|EU544367|Nickrent_4012)	Helixanthera_coccinea|EU544373|Nickrent_4019)	(((Berhautia_senegalensis|EU544360|Nickrent_4576	(Bakerella_sp_|EU544358|Nickrent_4161	(Oncocalyx_sulfureus|EU544388|Nickrent_2850	Agelanthus_sansibarensis|EU544353|Nickrent_2987)))	Phragmanthera_crassicaulis|EU544391|Phragmanthera_3037)	(Socratina_bemarivensis|EU544399|Nickrent_4179	((Septulina_glauca|EU544398|Nickrent_4089	(Emelianthe_panganensis|EU544369|Nickrent_4889	Globimetula_dinklagei|EU544372|Nickrent_3087))	(Erianthemum_dregei|EU544371|Nickrent_2985	(Oedina_pendens|EU544386|Nickrent_4329	Moquiniella_rubra|DQ790207|D__Nickrent_3042)))))))	((Tapinanthus_constrictiflorus|EU544404|Nickrent_3088	(Oliverella_rubroviridis|EU544387|Nickrent_4330	Englerina_ramulosa|EU544370|Nickrent_2984))	Plicosepalus_sagittifolius|EU544393|Nickrent_2852)))	((Scurrula_pulverulenta|EU544396|Nickrent_4159	Scurrula_parasitica|EU544397|Nickrent_4004)	Scurrula_ferruginea|EU544395|Nickrent_4008))	Taxillus_chinensis|EU544405|Nickrent_4032))))	(Tristerix_corymbosus|EF464479|Nickrent_4572	Nuytsia_floribunda|DQ790210|D__Nickrent_2747))	Tupeia_antarctica|DQ790208|D__Nickrent_2742)	Gaiadendron_punctatum|DQ790209|D__Nickrent_2729)	(Tripodanthus_acutifolius|EU544406|Nickrent_2969	((Struthanthus_woodsonii|EU544403|Nickrent_2761	(Struthanthus_oerstedii|EU544402|Nickrent_2728
(Peraxilla_tetrapetala|EU544390|Nickrent_2744	(((Notanthera_heterophylla|EF464478|Nickrent_4372	(((Ixocactus_sp_|EU544377|Nickrent_4332	Atkinsonia_ligustrina|EF464475|Nickrent_4344)	(((Tristerix_corymbosus|EF464479|Nickrent_4572	(Gaiadendron_punctatum|DQ790209|D__Nickrent_2729	Nuytsia_floribunda|DQ790210|D__Nickrent_2747))	(((Helicanthes_elastica|EU544375|Nickrent_4906	Desmaria_mutabilis|EF464476|Nickrent_4510A)	Tupeia_antarctica|DQ790208|D__Nickrent_2742)	(((Loranthus_europaeus|EU544380|Nickrent_2849	Loranthus_odoratus|EU544381|Nickrent_4977)	Cecarria_obtusifolia|EU544361|Nickrent_4562)	((Muellerina_eucalyptoides|EU544385|Nickrent_4310	Ileostylus_micranthus|EU544376|Nickrent_2741)	(((Plicosepalus_sagittifolius|EU544393|Nickrent_2852	(Vanwykia_remota|EU544407|Nickrent_4331	(Taxillus_chinensis|EU544405|Nickrent_4032	(Scurrula_ferruginea|EU544395|Nickrent_4008	(Scurrula_pulverulenta|EU544396|Nickrent_4159	Scurrula_parasitica|EU544397|Nickrent_4004)))))	((Helixanthera_cylindrica|EU544374|Nickrent_4037	(Amyema_queenslandicum|EU544355|Nickrent_2788	((Baratranthus_axanthus|EU544357|Nickrent_4029	(Benthamina_alyxifolia|EU544359|Nickrent_4127	Dactyliophora_novae_guineae|EU544363|Nickrent_4563))	(Sogerianthe_sessiflora|EU544400|Nickrent_4467	(Diplatia_furcata|EU544368|Nickrent_2824	Amyema_glabrum|EU544354|Nickrent_2794)))))	(((((Dendrophthoe_longituba|EU544366|Nickrent_4010	Dendrophthoe_curvata|EU544367|Nickrent_4012)	Socratina_bemarivensis|EU544399|Nickrent_4179)	(Berhautia_senegalensis|EU544360|Nickrent_4576	((Oncocalyx_sulfureus|EU544388|Nickrent_2850	Agelanthus_sansibarensis|EU544353|Nickrent_2987)	Actinanthella_menyharthii|EU544352|Nickrent_4375)))	(Phragmanthera_crassicaulis|EU544391|Phragmanthera_3037	(Bakerella_sp_|EU544358|Nickrent_4161	(Septulina_glauca|EU544398|Nickrent_4089	(((Moquiniella_rubra|DQ790207|D__Nickrent_3042	Emelianthe_panganensis|EU544369|Nickrent_4889)	Globimetula_dinklagei|EU544372|Nickrent_3087)	(Erianthemum_dregei|EU544371|Nickrent_2985	Oedina_pendens|EU544386|Nickrent_4329))))))	(Tapinanthus_constrictiflorus|EU544404|Nickrent_3088	(Oliverella_rubroviridis|EU544387|Nickrent_4330	Englerina_ramulosa|EU544370|Nickrent_2984)))))	Helixanthera_coccinea|EU544373|Nickrent_4019)))))	(Tripodanthus_acutifolius|EU544406|Nickrent_2969	(((Struthanthus_woodsonii|EU544403|Nickrent_2761
((((Spragueanella_rhamnifolia|EU544401|Nickrent_4674	Ixocactus_sp_|EU544377|Nickrent_4332)	((((Ligaria_cuneifolia|EF464477|Nickrent_4567	Atkinsonia_ligustrina|EF464475|Nickrent_4344)	(((Loranthus_europaeus|EU544380|Nickrent_2849	Loranthus_odoratus|EU544381|Nickrent_4977)	Cecarria_obtusifolia|EU544361|Nickrent_4562)	((Muellerina_eucalyptoides|EU544385|Nickrent_4310	Ileostylus_micranthus|EU544376|Nickrent_2741)	((Vanwykia_remota|EU544407|Nickrent_4331	(Plicosepalus_sagittifolius|EU544393|Nickrent_2852	(Baratranthus_axanthus|EU544357|Nickrent_4029	((Amyema_queenslandicum|EU544355|Nickrent_2788	(Benthamina_alyxifolia|EU544359|Nickrent_4127	Dactyliophora_novae_guineae|EU544363|Nickrent_4563))	(Amyema_glabrum|EU544354|Nickrent_2794	(Sogerianthe_sessiflora|EU544400|Nickrent_4467	Diplatia_furcata|EU544368|Nickrent_2824))))))	((Helixanthera_cylindrica|EU544374|Nickrent_4037	(((((Erianthemum_dregei|EU544371|Nickrent_2985	Oedina_pendens|EU544386|Nickrent_4329)	(Globimetula_dinklagei|EU544372|Nickrent_3087	Emelianthe_panganensis|EU544369|Nickrent_4889))	((Moquiniella_rubra|DQ790207|D__Nickrent_3042	((Bakerella_sp_|EU544358|Nickrent_4161	(Berhautia_senegalensis|EU544360|Nickrent_4576	(Agelanthus_sansibarensis|EU544353|Nickrent_2987	(Actinanthella_menyharthii|EU544352|Nickrent_4375	Oncocalyx_sulfureus|EU544388|Nickrent_2850))))	Phragmanthera_crassicaulis|EU544391|Phragmanthera_3037))	Septulina_glauca|EU544398|Nickrent_4089))	(Helixanthera_coccinea|EU544373|Nickrent_4019	((Dendrophthoe_longituba|EU544366|Nickrent_4010	Dendrophthoe_curvata|EU544367|Nickrent_4012)	Socratina_bemarivensis|EU544399|Nickrent_4179)))	(Oliverella_rubroviridis|EU544387|Nickrent_4330	(Englerina_ramulosa|EU544370|Nickrent_2984	Tapinanthus_constrictiflorus|EU544404|Nickrent_3088))))	((Scurrula_pulverulenta|EU544396|Nickrent_4159	Taxillus_chinensis|EU544405|Nickrent_4032)	(Scurrula_ferruginea|EU544395|Nickrent_4008	Scurrula_parasitica|EU544397|Nickrent_4004)))))))	(Tripodanthus_acutifolius|EU544406|Nickrent_2969	(((Tupeia_antarctica|DQ790208|D__Nickrent_2742	(Cladocolea_gracilis|EU544362|Nickrent_3066	((Helicanthes_elastica|EU544375|Nickrent_4906	Phthirusa_pyrifolia|EU544392|Nickrent_2762)	(Dendropemon_bicolor|EU544365|Nickrent_2172	Oryctanthus_occidentalis|EU544389|Nickrent_2763))))	((Desmaria_mutabilis|EF464476|Nickrent_4510A
((((Spragueanella_rhamnifolia|EU544401|Nickrent_4674	Ixocactus_sp_|EU544377|Nickrent_4332)	((Tupeia_antarctica|DQ790208|D__Nickrent_2742	(Tripodanthus_acutifolius|EU544406|Nickrent_2969	((Cladocolea_gracilis|EU544362|Nickrent_3066	(Phthirusa_pyrifolia|EU544392|Nickrent_2762	(Psittacanthus_calyculatus|EU544394|Nickrent_4043	(Dendropemon_bicolor|EU544365|Nickrent_2172	Oryctanthus_occidentalis|EU544389|Nickrent_2763))))	(Struthanthus_woodsonii|EU544403|Nickrent_2761	((((Notanthera_heterophylla|EF464478|Nickrent_4372	Tristerix_corymbosus|EF464479|Nickrent_4572)	Nuytsia_floribunda|DQ790210|D__Nickrent_2747)	(Helicanthes_elastica|EU544375|Nickrent_4906	Desmaria_mutabilis|EF464476|Nickrent_4510A))	Struthanthus_oerstedii|EU544402|Nickrent_2728)))))	((Gaiadendron_punctatum|DQ790209|D__Nickrent_2729	(((Ligaria_cuneifolia|EF464477|Nickrent_4567	(Loranthus_europaeus|EU544380|Nickrent_2849	Loranthus_odoratus|EU544381|Nickrent_4977))	Cecarria_obtusifolia|EU544361|Nickrent_4562)	((Muellerina_eucalyptoides|EU544385|Nickrent_4310	Ileostylus_micranthus|EU544376|Nickrent_2741)	((Baratranthus_axanthus|EU544357|Nickrent_4029	(((Amyema_glabrum|EU544354|Nickrent_2794	Diplatia_furcata|EU544368|Nickrent_2824)	Sogerianthe_sessiflora|EU544400|Nickrent_4467)	(Dactyliophora_novae_guineae|EU544363|Nickrent_4563	(Amyema_queenslandicum|EU544355|Nickrent_2788	Benthamina_alyxifolia|EU544359|Nickrent_4127))))	((((((Scurrula_ferruginea|EU544395|Nickrent_4008	((Dendrophthoe_curvata|EU544367|Nickrent_4012	Helixanthera_coccinea|EU544373|Nickrent_4019)	(Scurrula_parasitica|EU544397|Nickrent_4004	Dendrophthoe_longituba|EU544366|Nickrent_4010)))	(Oliverella_rubroviridis|EU544387|Nickrent_4330	(Englerina_ramulosa|EU544370|Nickrent_2984	Tapinanthus_constrictiflorus|EU544404|Nickrent_3088)))	(Vanwykia_remota|EU544407|Nickrent_4331	Socratina_bemarivensis|EU544399|Nickrent_4179))	Taxillus_chinensis|EU544405|Nickrent_4032)	(Scurrula_pulverulenta|EU544396|Nickrent_4159	(Septulina_glauca|EU544398|Nickrent_4089	(((Erianthemum_dregei|EU544371|Nickrent_2985	Oedina_pendens|EU544386|Nickrent_4329)	(Globimetula_dinklagei|EU544372|Nickrent_3087	((Moquiniella_rubra|DQ790207|D__Nickrent_3042	((Oncocalyx_sulfureus|EU544388|Nickrent_2850	Berhautia_senegalensis|EU544360|Nickrent_4576)	(Agelanthus_sansibarensis|EU544353|Nickrent_2987
((((((Gaiadendron_punctatum|DQ790209|D__Nickrent_2729	(((Tristerix_corymbosus|EF464479|Nickrent_4572	Nuytsia_floribunda|DQ790210|D__Nickrent_2747)	Tupeia_antarctica|DQ790208|D__Nickrent_2742)	((Muellerina_eucalyptoides|EU544385|Nickrent_4310	Ileostylus_micranthus|EU544376|Nickrent_2741)	((((Helixanthera_cylindrica|EU544374|Nickrent_4037	Baratranthus_axanthus|EU544357|Nickrent_4029)	(((Amyema_glabrum|EU544354|Nickrent_2794	Diplatia_furcata|EU544368|Nickrent_2824)	((Dactyliophora_novae_guineae|EU544363|Nickrent_4563	Benthamina_alyxifolia|EU544359|Nickrent_4127)	Amyema_queenslandicum|EU544355|Nickrent_2788))	Sogerianthe_sessiflora|EU544400|Nickrent_4467))	((((Cecarria_obtusifolia|EU544361|Nickrent_4562	Scurrula_pulverulenta|EU544396|Nickrent_4159)	Taxillus_chinensis|EU544405|Nickrent_4032)	((Helixanthera_coccinea|EU544373|Nickrent_4019	Scurrula_parasitica|EU544397|Nickrent_4004)	Scurrula_ferruginea|EU544395|Nickrent_4008))	((Vanwykia_remota|EU544407|Nickrent_4331	(((Dendrophthoe_curvata|EU544367|Nickrent_4012	Dendrophthoe_longituba|EU544366|Nickrent_4010)	Socratina_bemarivensis|EU544399|Nickrent_4179)	Plicosepalus_sagittifolius|EU544393|Nickrent_2852))	((((Erianthemum_dregei|EU544371|Nickrent_2985	Oedina_pendens|EU544386|Nickrent_4329)	(Globimetula_dinklagei|EU544372|Nickrent_3087	Emelianthe_panganensis|EU544369|Nickrent_4889))	((Phragmanthera_crassicaulis|EU544391|Phragmanthera_3037	Septulina_glauca|EU544398|Nickrent_4089)	((Moquiniella_rubra|DQ790207|D__Nickrent_3042	((Berhautia_senegalensis|EU544360|Nickrent_4576	Oncocalyx_sulfureus|EU544388|Nickrent_2850)	(Agelanthus_sansibarensis|EU544353|Nickrent_2987	Actinanthella_menyharthii|EU544352|Nickrent_4375)))	Bakerella_sp_|EU544358|Nickrent_4161)))	(Oliverella_rubroviridis|EU544387|Nickrent_4330	(Englerina_ramulosa|EU544370|Nickrent_2984	Tapinanthus_constrictiflorus|EU544404|Nickrent_3088))))))	(Loranthus_europaeus|EU544380|Nickrent_2849	Loranthus_odoratus|EU544381|Nickrent_4977)))))	((Desmaria_mutabilis|EF464476|Nickrent_4510A	(Tripodanthus_acutifolius|EU544406|Nickrent_2969	(((Cladocolea_gracilis|EU544362|Nickrent_3066	Struthanthus_oerstedii|EU544402|Nickrent_2728)	Struthanthus_woodsonii|EU544403|Nickrent_2761)	((Helicanthes_elastica|EU544375|Nickrent_4906	Phthirusa_pyrifolia|EU544392|Nickrent_2762)	(Psittacanthus_calyculatus|EU544394|Nickrent_4043
(((((Atkinsonia_ligustrina|EF464475|Nickrent_4344	(Spragueanella_rhamnifolia|EU544401|Nickrent_4674	Ixocactus_sp_|EU544377|Nickrent_4332))	((Nuytsia_floribunda|DQ790210|D__Nickrent_2747	(((Muellerina_eucalyptoides|EU544385|Nickrent_4310	Ileostylus_micranthus|EU544376|Nickrent_2741)	((Baratranthus_axanthus|EU544357|Nickrent_4029	(((Amyema_glabrum|EU544354|Nickrent_2794	Diplatia_furcata|EU544368|Nickrent_2824)	((Dactyliophora_novae_guineae|EU544363|Nickrent_4563	Benthamina_alyxifolia|EU544359|Nickrent_4127)	Amyema_queenslandicum|EU544355|Nickrent_2788))	Sogerianthe_sessiflora|EU544400|Nickrent_4467))	((Taxillus_chinensis|EU544405|Nickrent_4032	(Scurrula_ferruginea|EU544395|Nickrent_4008	(Scurrula_parasitica|EU544397|Nickrent_4004	Scurrula_pulverulenta|EU544396|Nickrent_4159)))	((Vanwykia_remota|EU544407|Nickrent_4331	((((Dendrophthoe_longituba|EU544366|Nickrent_4010	Socratina_bemarivensis|EU544399|Nickrent_4179)	(Globimetula_dinklagei|EU544372|Nickrent_3087	Emelianthe_panganensis|EU544369|Nickrent_4889))	((Helixanthera_cylindrica|EU544374|Nickrent_4037	((Phragmanthera_crassicaulis|EU544391|Phragmanthera_3037	Septulina_glauca|EU544398|Nickrent_4089)	((Moquiniella_rubra|DQ790207|D__Nickrent_3042	(Oncocalyx_sulfureus|EU544388|Nickrent_2850	((Agelanthus_sansibarensis|EU544353|Nickrent_2987	Actinanthella_menyharthii|EU544352|Nickrent_4375)	Berhautia_senegalensis|EU544360|Nickrent_4576)))	Bakerella_sp_|EU544358|Nickrent_4161)))	(Erianthemum_dregei|EU544371|Nickrent_2985	Oedina_pendens|EU544386|Nickrent_4329)))	(Plicosepalus_sagittifolius|EU544393|Nickrent_2852	(Oliverella_rubroviridis|EU544387|Nickrent_4330	(Englerina_ramulosa|EU544370|Nickrent_2984	Tapinanthus_constrictiflorus|EU544404|Nickrent_3088)))))	(Helixanthera_coccinea|EU544373|Nickrent_4019	Dendrophthoe_curvata|EU544367|Nickrent_4012)))))	(((Desmaria_mutabilis|EF464476|Nickrent_4510A	(Ligaria_cuneifolia|EF464477|Nickrent_4567	Helicanthes_elastica|EU544375|Nickrent_4906))	Tupeia_antarctica|DQ790208|D__Nickrent_2742)	Tristerix_corymbosus|EF464479|Nickrent_4572)))	((Cecarria_obtusifolia|EU544361|Nickrent_4562	(Loranthus_europaeus|EU544380|Nickrent_2849	Loranthus_odoratus|EU544381|Nickrent_4977))	(Gaiadendron_punctatum|DQ790209|D__Nickrent_2729	(Tripodanthus_acutifolius|EU544406|Nickrent_2969	(((Cladocolea_gracilis|EU544362|Nickrent_3066
((((Atkinsonia_ligustrina|EF464475|Nickrent_4344	Cecarria_obtusifolia|EU544361|Nickrent_4562)	((((Loranthus_europaeus|EU544380|Nickrent_2849	Loranthus_odoratus|EU544381|Nickrent_4977)	(Muellerina_eucalyptoides|EU544385|Nickrent_4310	Ileostylus_micranthus|EU544376|Nickrent_2741))	((Dendrophthoe_curvata|EU544367|Nickrent_4012	(Baratranthus_axanthus|EU544357|Nickrent_4029	(((Amyema_glabrum|EU544354|Nickrent_2794	Diplatia_furcata|EU544368|Nickrent_2824)	((Dactyliophora_novae_guineae|EU544363|Nickrent_4563	Benthamina_alyxifolia|EU544359|Nickrent_4127)	Amyema_queenslandicum|EU544355|Nickrent_2788))	Sogerianthe_sessiflora|EU544400|Nickrent_4467)))	((Helixanthera_coccinea|EU544373|Nickrent_4019	Taxillus_chinensis|EU544405|Nickrent_4032)	((Scurrula_ferruginea|EU544395|Nickrent_4008	(((Oliverella_rubroviridis|EU544387|Nickrent_4330	(Englerina_ramulosa|EU544370|Nickrent_2984	Tapinanthus_constrictiflorus|EU544404|Nickrent_3088))	Scurrula_parasitica|EU544397|Nickrent_4004)	Scurrula_pulverulenta|EU544396|Nickrent_4159))	(Plicosepalus_sagittifolius|EU544393|Nickrent_2852	(Vanwykia_remota|EU544407|Nickrent_4331	((((Phragmanthera_crassicaulis|EU544391|Phragmanthera_3037	(((Agelanthus_sansibarensis|EU544353|Nickrent_2987	Actinanthella_menyharthii|EU544352|Nickrent_4375)	(Berhautia_senegalensis|EU544360|Nickrent_4576	Oncocalyx_sulfureus|EU544388|Nickrent_2850))	Bakerella_sp_|EU544358|Nickrent_4161))	Moquiniella_rubra|DQ790207|D__Nickrent_3042)	((Erianthemum_dregei|EU544371|Nickrent_2985	Oedina_pendens|EU544386|Nickrent_4329)	(Emelianthe_panganensis|EU544369|Nickrent_4889	(((Helixanthera_cylindrica|EU544374|Nickrent_4037	Dendrophthoe_longituba|EU544366|Nickrent_4010)	Socratina_bemarivensis|EU544399|Nickrent_4179)	Globimetula_dinklagei|EU544372|Nickrent_3087))))	Septulina_glauca|EU544398|Nickrent_4089)))))))	(Tupeia_antarctica|DQ790208|D__Nickrent_2742	(((Nuytsia_floribunda|DQ790210|D__Nickrent_2747	Tristerix_corymbosus|EF464479|Nickrent_4572)	Gaiadendron_punctatum|DQ790209|D__Nickrent_2729)	((((Phthirusa_pyrifolia|EU544392|Nickrent_2762	((Struthanthus_oerstedii|EU544402|Nickrent_2728	Struthanthus_woodsonii|EU544403|Nickrent_2761)	Cladocolea_gracilis|EU544362|Nickrent_3066))	(Psittacanthus_calyculatus|EU544394|Nickrent_4043	(Dendropemon_bicolor|EU544365|Nickrent_2172	Oryctanthus_occidentalis|EU544389|Nickrent_2763)))
(((Notanthera_heterophylla|EF464478|Nickrent_4372	(((Ixocactus_sp_|EU544377|Nickrent_4332	Spragueanella_rhamnifolia|EU544401|Nickrent_4674)	(Desmaria_mutabilis|EF464476|Nickrent_4510A	(Ligaria_cuneifolia|EF464477|Nickrent_4567	Helicanthes_elastica|EU544375|Nickrent_4906)))	((((Tupeia_antarctica|DQ790208|D__Nickrent_2742	(Nuytsia_floribunda|DQ790210|D__Nickrent_2747	Tristerix_corymbosus|EF464479|Nickrent_4572))	(Gaiadendron_punctatum|DQ790209|D__Nickrent_2729	((Cecarria_obtusifolia|EU544361|Nickrent_4562	(Loranthus_europaeus|EU544380|Nickrent_2849	Loranthus_odoratus|EU544381|Nickrent_4977))	((Muellerina_eucalyptoides|EU544385|Nickrent_4310	Ileostylus_micranthus|EU544376|Nickrent_2741)	((Baratranthus_axanthus|EU544357|Nickrent_4029	(((Dactyliophora_novae_guineae|EU544363|Nickrent_4563	Benthamina_alyxifolia|EU544359|Nickrent_4127)	Amyema_queenslandicum|EU544355|Nickrent_2788)	(Sogerianthe_sessiflora|EU544400|Nickrent_4467	(Amyema_glabrum|EU544354|Nickrent_2794	Diplatia_furcata|EU544368|Nickrent_2824))))	((((Tapinanthus_constrictiflorus|EU544404|Nickrent_3088	(Oliverella_rubroviridis|EU544387|Nickrent_4330	Englerina_ramulosa|EU544370|Nickrent_2984))	Plicosepalus_sagittifolius|EU544393|Nickrent_2852)	((Septulina_glauca|EU544398|Nickrent_4089	((Phragmanthera_crassicaulis|EU544391|Phragmanthera_3037	(((Agelanthus_sansibarensis|EU544353|Nickrent_2987	Actinanthella_menyharthii|EU544352|Nickrent_4375)	(Berhautia_senegalensis|EU544360|Nickrent_4576	Oncocalyx_sulfureus|EU544388|Nickrent_2850))	Bakerella_sp_|EU544358|Nickrent_4161))	Moquiniella_rubra|DQ790207|D__Nickrent_3042))	(((Dendrophthoe_curvata|EU544367|Nickrent_4012	Dendrophthoe_longituba|EU544366|Nickrent_4010)	(Vanwykia_remota|EU544407|Nickrent_4331	Socratina_bemarivensis|EU544399|Nickrent_4179))	((Erianthemum_dregei|EU544371|Nickrent_2985	Oedina_pendens|EU544386|Nickrent_4329)	(Globimetula_dinklagei|EU544372|Nickrent_3087	Emelianthe_panganensis|EU544369|Nickrent_4889)))))	(((((Scurrula_parasitica|EU544397|Nickrent_4004	Scurrula_pulverulenta|EU544396|Nickrent_4159)	Scurrula_ferruginea|EU544395|Nickrent_4008)	Helixanthera_cylindrica|EU544374|Nickrent_4037)	Taxillus_chinensis|EU544405|Nickrent_4032)	Helixanthera_coccinea|EU544373|Nickrent_4019)))))))	((((Struthanthus_woodsonii|EU544403|Nickrent_2761	(Cladocolea_gracilis|EU544362|Nickrent_3066
(Peraxilla_tetrapetala|EU544390|Nickrent_2744	(((Ixocactus_sp_|EU544377|Nickrent_4332	Spragueanella_rhamnifolia|EU544401|Nickrent_4674)	((Lysiana_filifolia|EU544383|Nickrent_4449	(Lepeostegeres_lancifolius|EU544379|Nickrent_4041	Decaisnina_triflora|EU544364|Nickrent_4491))	(((Amylotheca_duthieana|EU544356|Nickrent_4022	Loxanthera_speciosa|EU544382|Nickrent4026)	Lepidaria_cf__forbesii|EU544378|Nickrent_4044)	Macrosolen_cochinchinensis|EU544384|Nickrent_4038)))	(((((Gaiadendron_punctatum|DQ790209|D__Nickrent_2729	((((Muellerina_eucalyptoides|EU544385|Nickrent_4310	Ileostylus_micranthus|EU544376|Nickrent_2741)	((((((Plicosepalus_sagittifolius|EU544393|Nickrent_2852	Emelianthe_panganensis|EU544369|Nickrent_4889)	Globimetula_dinklagei|EU544372|Nickrent_3087)	(Moquiniella_rubra|DQ790207|D__Nickrent_3042	(Erianthemum_dregei|EU544371|Nickrent_2985	Oedina_pendens|EU544386|Nickrent_4329)))	((Phragmanthera_crassicaulis|EU544391|Phragmanthera_3037	Septulina_glauca|EU544398|Nickrent_4089)	(((Actinanthella_menyharthii|EU544352|Nickrent_4375	Helixanthera_coccinea|EU544373|Nickrent_4019)	((Bakerella_sp_|EU544358|Nickrent_4161	(Agelanthus_sansibarensis|EU544353|Nickrent_2987	Oncocalyx_sulfureus|EU544388|Nickrent_2850))	Berhautia_senegalensis|EU544360|Nickrent_4576))	(Oliverella_rubroviridis|EU544387|Nickrent_4330	(Englerina_ramulosa|EU544370|Nickrent_2984	Tapinanthus_constrictiflorus|EU544404|Nickrent_3088)))))	(((Scurrula_ferruginea|EU544395|Nickrent_4008	((Helixanthera_cylindrica|EU544374|Nickrent_4037	(Dendrophthoe_longituba|EU544366|Nickrent_4010	Dendrophthoe_curvata|EU544367|Nickrent_4012))	(Scurrula_pulverulenta|EU544396|Nickrent_4159	Scurrula_parasitica|EU544397|Nickrent_4004)))	(Vanwykia_remota|EU544407|Nickrent_4331	Socratina_bemarivensis|EU544399|Nickrent_4179))	Taxillus_chinensis|EU544405|Nickrent_4032))	(Baratranthus_axanthus|EU544357|Nickrent_4029	((Amyema_queenslandicum|EU544355|Nickrent_2788	(Dactyliophora_novae_guineae|EU544363|Nickrent_4563	Benthamina_alyxifolia|EU544359|Nickrent_4127))	((Amyema_glabrum|EU544354|Nickrent_2794	Diplatia_furcata|EU544368|Nickrent_2824)	Sogerianthe_sessiflora|EU544400|Nickrent_4467)))))	(Nuytsia_floribunda|DQ790210|D__Nickrent_2747	(Cecarria_obtusifolia|EU544361|Nickrent_4562	(Loranthus_odoratus|EU544381|Nickrent_4977	Loranthus_europaeus|EU544380|Nickrent_2849))))
(Peraxilla_tetrapetala|EU544390|Nickrent_2744	((Notanthera_heterophylla|EF464478|Nickrent_4372	((Lysiana_filifolia|EU544383|Nickrent_4449	(Lepeostegeres_lancifolius|EU544379|Nickrent_4041	Decaisnina_triflora|EU544364|Nickrent_4491))	(((Amylotheca_duthieana|EU544356|Nickrent_4022	Loxanthera_speciosa|EU544382|Nickrent4026)	Lepidaria_cf__forbesii|EU544378|Nickrent_4044)	Macrosolen_cochinchinensis|EU544384|Nickrent_4038)))	(((Atkinsonia_ligustrina|EF464475|Nickrent_4344	((((Muellerina_eucalyptoides|EU544385|Nickrent_4310	Ileostylus_micranthus|EU544376|Nickrent_2741)	(((Septulina_glauca|EU544398|Nickrent_4089	(((Emelianthe_panganensis|EU544369|Nickrent_4889	Globimetula_dinklagei|EU544372|Nickrent_3087)	(Erianthemum_dregei|EU544371|Nickrent_2985	Oedina_pendens|EU544386|Nickrent_4329))	((((Bakerella_sp_|EU544358|Nickrent_4161	Agelanthus_sansibarensis|EU544353|Nickrent_2987)	(Oncocalyx_sulfureus|EU544388|Nickrent_2850	Berhautia_senegalensis|EU544360|Nickrent_4576))	Phragmanthera_crassicaulis|EU544391|Phragmanthera_3037)	Moquiniella_rubra|DQ790207|D__Nickrent_3042)))	((Oliverella_rubroviridis|EU544387|Nickrent_4330	(Englerina_ramulosa|EU544370|Nickrent_2984	Tapinanthus_constrictiflorus|EU544404|Nickrent_3088))	(Actinanthella_menyharthii|EU544352|Nickrent_4375	Helixanthera_coccinea|EU544373|Nickrent_4019)))	((((Taxillus_chinensis|EU544405|Nickrent_4032	Helixanthera_cylindrica|EU544374|Nickrent_4037)	Scurrula_pulverulenta|EU544396|Nickrent_4159)	(Scurrula_ferruginea|EU544395|Nickrent_4008	Scurrula_parasitica|EU544397|Nickrent_4004))	((Plicosepalus_sagittifolius|EU544393|Nickrent_2852	(Vanwykia_remota|EU544407|Nickrent_4331	Socratina_bemarivensis|EU544399|Nickrent_4179))	((Dendrophthoe_longituba|EU544366|Nickrent_4010	Dendrophthoe_curvata|EU544367|Nickrent_4012)	(Baratranthus_axanthus|EU544357|Nickrent_4029	((Amyema_queenslandicum|EU544355|Nickrent_2788	(Dactyliophora_novae_guineae|EU544363|Nickrent_4563	Benthamina_alyxifolia|EU544359|Nickrent_4127))	((Amyema_glabrum|EU544354|Nickrent_2794	Diplatia_furcata|EU544368|Nickrent_2824)	Sogerianthe_sessiflora|EU544400|Nickrent_4467))))))))	(Cecarria_obtusifolia|EU544361|Nickrent_4562	(Loranthus_odoratus|EU544381|Nickrent_4977	Loranthus_europaeus|EU544380|Nickrent_2849)))	((Tristerix_corymbosus|EF464479|Nickrent_4572	Nuytsia_floribunda|DQ790210|D__Nickrent_2747)
(((Spragueanella_rhamnifolia|EU544401|Nickrent_4674	Peraxilla_tetrapetala|EU544390|Nickrent_2744)	(((Decaisnina_triflora|EU544364|Nickrent_4491	Lysiana_filifolia|EU544383|Nickrent_4449)	((Amylotheca_duthieana|EU544356|Nickrent_4022	Loxanthera_speciosa|EU544382|Nickrent4026)	((Lepidaria_cf__forbesii|EU544378|Nickrent_4044	Macrosolen_cochinchinensis|EU544384|Nickrent_4038)	Lepeostegeres_lancifolius|EU544379|Nickrent_4041)))	((((Ligaria_cuneifolia|EF464477|Nickrent_4567	Atkinsonia_ligustrina|EF464475|Nickrent_4344)	(((((Muellerina_eucalyptoides|EU544385|Nickrent_4310	Ileostylus_micranthus|EU544376|Nickrent_2741)	((Baratranthus_axanthus|EU544357|Nickrent_4029	((Dactyliophora_novae_guineae|EU544363|Nickrent_4563	(Benthamina_alyxifolia|EU544359|Nickrent_4127	Amyema_queenslandicum|EU544355|Nickrent_2788))	((Diplatia_furcata|EU544368|Nickrent_2824	Amyema_glabrum|EU544354|Nickrent_2794)	Sogerianthe_sessiflora|EU544400|Nickrent_4467)))	((((Scurrula_ferruginea|EU544395|Nickrent_4008	Plicosepalus_sagittifolius|EU544393|Nickrent_2852)	((Actinanthella_menyharthii|EU544352|Nickrent_4375	Helixanthera_coccinea|EU544373|Nickrent_4019)	((Septulina_glauca|EU544398|Nickrent_4089	(((Emelianthe_panganensis|EU544369|Nickrent_4889	Globimetula_dinklagei|EU544372|Nickrent_3087)	(Erianthemum_dregei|EU544371|Nickrent_2985	(Moquiniella_rubra|DQ790207|D__Nickrent_3042	Oedina_pendens|EU544386|Nickrent_4329)))	((Bakerella_sp_|EU544358|Nickrent_4161	((Agelanthus_sansibarensis|EU544353|Nickrent_2987	Oncocalyx_sulfureus|EU544388|Nickrent_2850)	Berhautia_senegalensis|EU544360|Nickrent_4576))	Phragmanthera_crassicaulis|EU544391|Phragmanthera_3037)))	(Tapinanthus_constrictiflorus|EU544404|Nickrent_3088	(Oliverella_rubroviridis|EU544387|Nickrent_4330	Englerina_ramulosa|EU544370|Nickrent_2984)))))	((Vanwykia_remota|EU544407|Nickrent_4331	Socratina_bemarivensis|EU544399|Nickrent_4179)	(Scurrula_parasitica|EU544397|Nickrent_4004	(Dendrophthoe_longituba|EU544366|Nickrent_4010	Dendrophthoe_curvata|EU544367|Nickrent_4012))))	(Taxillus_chinensis|EU544405|Nickrent_4032	(Helixanthera_cylindrica|EU544374|Nickrent_4037	Scurrula_pulverulenta|EU544396|Nickrent_4159)))))	(Cecarria_obtusifolia|EU544361|Nickrent_4562	(Loranthus_odoratus|EU544381|Nickrent_4977	Loranthus_europaeus|EU544380|Nickrent_2849)))	(Tristerix_corymbosus|EF464479|Nickrent_4572
((Spragueanella_rhamnifolia|EU544401|Nickrent_4674	Peraxilla_tetrapetala|EU544390|Nickrent_2744)	((((Decaisnina_triflora|EU544364|Nickrent_4491	Lepeostegeres_lancifolius|EU544379|Nickrent_4041)	((Amylotheca_duthieana|EU544356|Nickrent_4022	Loxanthera_speciosa|EU544382|Nickrent4026)	(Lepidaria_cf__forbesii|EU544378|Nickrent_4044	Macrosolen_cochinchinensis|EU544384|Nickrent_4038)))	Lysiana_filifolia|EU544383|Nickrent_4449)	(Notanthera_heterophylla|EF464478|Nickrent_4372	((((Gaiadendron_punctatum|DQ790209|D__Nickrent_2729	((((Struthanthus_oerstedii|EU544402|Nickrent_2728	Struthanthus_woodsonii|EU544403|Nickrent_2761)	((Psittacanthus_calyculatus|EU544394|Nickrent_4043	(Dendropemon_bicolor|EU544365|Nickrent_2172	Oryctanthus_occidentalis|EU544389|Nickrent_2763))	Phthirusa_pyrifolia|EU544392|Nickrent_2762))	Cladocolea_gracilis|EU544362|Nickrent_3066)	Tripodanthus_acutifolius|EU544406|Nickrent_2969))	((((Muellerina_eucalyptoides|EU544385|Nickrent_4310	Ileostylus_micranthus|EU544376|Nickrent_2741)	((Baratranthus_axanthus|EU544357|Nickrent_4029	((Dactyliophora_novae_guineae|EU544363|Nickrent_4563	Benthamina_alyxifolia|EU544359|Nickrent_4127)	(Amyema_queenslandicum|EU544355|Nickrent_2788	((Diplatia_furcata|EU544368|Nickrent_2824	Amyema_glabrum|EU544354|Nickrent_2794)	Sogerianthe_sessiflora|EU544400|Nickrent_4467))))	((((((Vanwykia_remota|EU544407|Nickrent_4331	Socratina_bemarivensis|EU544399|Nickrent_4179)	Helixanthera_cylindrica|EU544374|Nickrent_4037)	((Actinanthella_menyharthii|EU544352|Nickrent_4375	(Septulina_glauca|EU544398|Nickrent_4089	(((Emelianthe_panganensis|EU544369|Nickrent_4889	Globimetula_dinklagei|EU544372|Nickrent_3087)	(Erianthemum_dregei|EU544371|Nickrent_2985	Oedina_pendens|EU544386|Nickrent_4329))	(Moquiniella_rubra|DQ790207|D__Nickrent_3042	((Bakerella_sp_|EU544358|Nickrent_4161	((Agelanthus_sansibarensis|EU544353|Nickrent_2987	Oncocalyx_sulfureus|EU544388|Nickrent_2850)	Berhautia_senegalensis|EU544360|Nickrent_4576))	Phragmanthera_crassicaulis|EU544391|Phragmanthera_3037)))))	(Plicosepalus_sagittifolius|EU544393|Nickrent_2852	(Tapinanthus_constrictiflorus|EU544404|Nickrent_3088	(Oliverella_rubroviridis|EU544387|Nickrent_4330	Englerina_ramulosa|EU544370|Nickrent_2984)))))	((Scurrula_pulverulenta|EU544396|Nickrent_4159	Scurrula_parasitica|EU544397|Nickrent_4004)	Scurrula_ferruginea|EU544395|Nickrent_4008))
(Peraxilla_tetrapetala|EU544390|Nickrent_2744	((((Decaisnina_triflora|EU544364|Nickrent_4491	Lepeostegeres_lancifolius|EU544379|Nickrent_4041)	((Amylotheca_duthieana|EU544356|Nickrent_4022	Loxanthera_speciosa|EU544382|Nickrent4026)	(Lepidaria_cf__forbesii|EU544378|Nickrent_4044	Macrosolen_cochinchinensis|EU544384|Nickrent_4038)))	Lysiana_filifolia|EU544383|Nickrent_4449)	(Notanthera_heterophylla|EF464478|Nickrent_4372	(((((Helicanthes_elastica|EU544375|Nickrent_4906	Desmaria_mutabilis|EF464476|Nickrent_4510A)	(Spragueanella_rhamnifolia|EU544401|Nickrent_4674	Ixocactus_sp_|EU544377|Nickrent_4332))	Ligaria_cuneifolia|EF464477|Nickrent_4567)	((Tupeia_antarctica|DQ790208|D__Nickrent_2742	(Gaiadendron_punctatum|DQ790209|D__Nickrent_2729	(Nuytsia_floribunda|DQ790210|D__Nickrent_2747	Tristerix_corymbosus|EF464479|Nickrent_4572)))	((((Amyema_queenslandicum|EU544355|Nickrent_2788	(Benthamina_alyxifolia|EU544359|Nickrent_4127	Dactyliophora_novae_guineae|EU544363|Nickrent_4563))	(((Diplatia_furcata|EU544368|Nickrent_2824	Amyema_glabrum|EU544354|Nickrent_2794)	Sogerianthe_sessiflora|EU544400|Nickrent_4467)	((((((Septulina_glauca|EU544398|Nickrent_4089	Vanwykia_remota|EU544407|Nickrent_4331)	(((Emelianthe_panganensis|EU544369|Nickrent_4889	Globimetula_dinklagei|EU544372|Nickrent_3087)	(Moquiniella_rubra|DQ790207|D__Nickrent_3042	(Erianthemum_dregei|EU544371|Nickrent_2985	Oedina_pendens|EU544386|Nickrent_4329)))	((Helixanthera_cylindrica|EU544374|Nickrent_4037	Socratina_bemarivensis|EU544399|Nickrent_4179)	(Phragmanthera_crassicaulis|EU544391|Phragmanthera_3037	((Bakerella_sp_|EU544358|Nickrent_4161	(Agelanthus_sansibarensis|EU544353|Nickrent_2987	Oncocalyx_sulfureus|EU544388|Nickrent_2850))	Berhautia_senegalensis|EU544360|Nickrent_4576)))))	(Actinanthella_menyharthii|EU544352|Nickrent_4375	(Oliverella_rubroviridis|EU544387|Nickrent_4330	(Englerina_ramulosa|EU544370|Nickrent_2984	Tapinanthus_constrictiflorus|EU544404|Nickrent_3088))))	Plicosepalus_sagittifolius|EU544393|Nickrent_2852)	((((Scurrula_pulverulenta|EU544396|Nickrent_4159	((Dendrophthoe_longituba|EU544366|Nickrent_4010	Dendrophthoe_curvata|EU544367|Nickrent_4012)	Scurrula_parasitica|EU544397|Nickrent_4004))	Scurrula_ferruginea|EU544395|Nickrent_4008)	Helixanthera_coccinea|EU544373|Nickrent_4019)	Taxillus_chinensis|EU544405|Nickrent_4032))
((Notanthera_heterophylla|EF464478|Nickrent_4372	(((Desmaria_mutabilis|EF464476|Nickrent_4510A	(Spragueanella_rhamnifolia|EU544401|Nickrent_4674	Ixocactus_sp_|EU544377|Nickrent_4332))	(Helicanthes_elastica|EU544375|Nickrent_4906	Ligaria_cuneifolia|EF464477|Nickrent_4567))	(((Tristerix_corymbosus|EF464479|Nickrent_4572	Tupeia_antarctica|DQ790208|D__Nickrent_2742)	((Nuytsia_floribunda|DQ790210|D__Nickrent_2747	((((((Helixanthera_cylindrica|EU544374|Nickrent_4037	(Dendrophthoe_longituba|EU544366|Nickrent_4010	Dendrophthoe_curvata|EU544367|Nickrent_4012))	(Baratranthus_axanthus|EU544357|Nickrent_4029	(Amyema_queenslandicum|EU544355|Nickrent_2788	((Sogerianthe_sessiflora|EU544400|Nickrent_4467	(Benthamina_alyxifolia|EU544359|Nickrent_4127	Dactyliophora_novae_guineae|EU544363|Nickrent_4563))	(Diplatia_furcata|EU544368|Nickrent_2824	Amyema_glabrum|EU544354|Nickrent_2794)))))	(((Plicosepalus_sagittifolius|EU544393|Nickrent_2852	((Helixanthera_coccinea|EU544373|Nickrent_4019	(Actinanthella_menyharthii|EU544352|Nickrent_4375	(Oliverella_rubroviridis|EU544387|Nickrent_4330	(Englerina_ramulosa|EU544370|Nickrent_2984	Tapinanthus_constrictiflorus|EU544404|Nickrent_3088))))	Septulina_glauca|EU544398|Nickrent_4089))	((((Erianthemum_dregei|EU544371|Nickrent_2985	Oedina_pendens|EU544386|Nickrent_4329)	(Emelianthe_panganensis|EU544369|Nickrent_4889	Globimetula_dinklagei|EU544372|Nickrent_3087))	(Vanwykia_remota|EU544407|Nickrent_4331	Socratina_bemarivensis|EU544399|Nickrent_4179))	(((Phragmanthera_crassicaulis|EU544391|Phragmanthera_3037	((Agelanthus_sansibarensis|EU544353|Nickrent_2987	Oncocalyx_sulfureus|EU544388|Nickrent_2850)	Berhautia_senegalensis|EU544360|Nickrent_4576))	Bakerella_sp_|EU544358|Nickrent_4161)	Moquiniella_rubra|DQ790207|D__Nickrent_3042)))	(((Scurrula_pulverulenta|EU544396|Nickrent_4159	Scurrula_parasitica|EU544397|Nickrent_4004)	Scurrula_ferruginea|EU544395|Nickrent_4008)	Taxillus_chinensis|EU544405|Nickrent_4032)))	(Muellerina_eucalyptoides|EU544385|Nickrent_4310	Ileostylus_micranthus|EU544376|Nickrent_2741))	(Cecarria_obtusifolia|EU544361|Nickrent_4562	(Loranthus_odoratus|EU544381|Nickrent_4977	Loranthus_europaeus|EU544380|Nickrent_2849)))	Gaiadendron_punctatum|DQ790209|D__Nickrent_2729))	Atkinsonia_ligustrina|EF464475|Nickrent_4344))	(((((Psittacanthus_calyculatus|EU544394|Nickrent_4043
(((Ixocactus_sp_|EU544377|Nickrent_4332	Spragueanella_rhamnifolia|EU544401|Nickrent_4674)	Peraxilla_tetrapetala|EU544390|Nickrent_2744)	((((Amylotheca_duthieana|EU544356|Nickrent_4022	Loxanthera_speciosa|EU544382|Nickrent4026)	(Lepeostegeres_lancifolius|EU544379|Nickrent_4041	(Lepidaria_cf__forbesii|EU544378|Nickrent_4044	(Decaisnina_triflora|EU544364|Nickrent_4491	Macrosolen_cochinchinensis|EU544384|Nickrent_4038))))	Lysiana_filifolia|EU544383|Nickrent_4449)	((Atkinsonia_ligustrina|EF464475|Nickrent_4344	(((Gaiadendron_punctatum|DQ790209|D__Nickrent_2729	((Notanthera_heterophylla|EF464478|Nickrent_4372	(Tupeia_antarctica|DQ790208|D__Nickrent_2742	(Loranthus_odoratus|EU544381|Nickrent_4977	Loranthus_europaeus|EU544380|Nickrent_2849)))	Cecarria_obtusifolia|EU544361|Nickrent_4562))	(((Baratranthus_axanthus|EU544357|Nickrent_4029	((Sogerianthe_sessiflora|EU544400|Nickrent_4467	(Amyema_queenslandicum|EU544355|Nickrent_2788	(Benthamina_alyxifolia|EU544359|Nickrent_4127	Dactyliophora_novae_guineae|EU544363|Nickrent_4563)))	(Diplatia_furcata|EU544368|Nickrent_2824	Amyema_glabrum|EU544354|Nickrent_2794)))	(((Plicosepalus_sagittifolius|EU544393|Nickrent_2852	(Oliverella_rubroviridis|EU544387|Nickrent_4330	(Englerina_ramulosa|EU544370|Nickrent_2984	Tapinanthus_constrictiflorus|EU544404|Nickrent_3088)))	((Dendrophthoe_longituba|EU544366|Nickrent_4010	Dendrophthoe_curvata|EU544367|Nickrent_4012)	((((Helixanthera_cylindrica|EU544374|Nickrent_4037	Moquiniella_rubra|DQ790207|D__Nickrent_3042)	(Erianthemum_dregei|EU544371|Nickrent_2985	Oedina_pendens|EU544386|Nickrent_4329))	(Emelianthe_panganensis|EU544369|Nickrent_4889	Globimetula_dinklagei|EU544372|Nickrent_3087))	((Vanwykia_remota|EU544407|Nickrent_4331	Socratina_bemarivensis|EU544399|Nickrent_4179)	((Bakerella_sp_|EU544358|Nickrent_4161	((Agelanthus_sansibarensis|EU544353|Nickrent_2987	(Actinanthella_menyharthii|EU544352|Nickrent_4375	Oncocalyx_sulfureus|EU544388|Nickrent_2850))	Berhautia_senegalensis|EU544360|Nickrent_4576))	(Septulina_glauca|EU544398|Nickrent_4089	Phragmanthera_crassicaulis|EU544391|Phragmanthera_3037))))))	(((Scurrula_pulverulenta|EU544396|Nickrent_4159	Scurrula_parasitica|EU544397|Nickrent_4004)	Scurrula_ferruginea|EU544395|Nickrent_4008)	(Helixanthera_coccinea|EU544373|Nickrent_4019	Taxillus_chinensis|EU544405|Nickrent_4032))))
(Peraxilla_tetrapetala|EU544390|Nickrent_2744	((Notanthera_heterophylla|EF464478|Nickrent_4372	(Decaisnina_triflora|EU544364|Nickrent_4491	(Lepeostegeres_lancifolius|EU544379|Nickrent_4041	(Lysiana_filifolia|EU544383|Nickrent_4449	((Lepidaria_cf__forbesii|EU544378|Nickrent_4044	Macrosolen_cochinchinensis|EU544384|Nickrent_4038)	(Amylotheca_duthieana|EU544356|Nickrent_4022	Loxanthera_speciosa|EU544382|Nickrent4026))))))	(((Helicanthes_elastica|EU544375|Nickrent_4906	Ligaria_cuneifolia|EF464477|Nickrent_4567)	((Ixocactus_sp_|EU544377|Nickrent_4332	Spragueanella_rhamnifolia|EU544401|Nickrent_4674)	Desmaria_mutabilis|EF464476|Nickrent_4510A))	(((((((Dendropemon_bicolor|EU544365|Nickrent_2172	Oryctanthus_occidentalis|EU544389|Nickrent_2763)	Phthirusa_pyrifolia|EU544392|Nickrent_2762)	(Struthanthus_oerstedii|EU544402|Nickrent_2728	Struthanthus_woodsonii|EU544403|Nickrent_2761))	Cladocolea_gracilis|EU544362|Nickrent_3066)	Psittacanthus_calyculatus|EU544394|Nickrent_4043)	Tripodanthus_acutifolius|EU544406|Nickrent_2969)	(Atkinsonia_ligustrina|EF464475|Nickrent_4344	(((((Cecarria_obtusifolia|EU544361|Nickrent_4562	(Loranthus_odoratus|EU544381|Nickrent_4977	Loranthus_europaeus|EU544380|Nickrent_2849))	(((Baratranthus_axanthus|EU544357|Nickrent_4029	(Sogerianthe_sessiflora|EU544400|Nickrent_4467	(Diplatia_furcata|EU544368|Nickrent_2824	((Amyema_queenslandicum|EU544355|Nickrent_2788	(Benthamina_alyxifolia|EU544359|Nickrent_4127	Dactyliophora_novae_guineae|EU544363|Nickrent_4563))	Amyema_glabrum|EU544354|Nickrent_2794))))	(((((((Helixanthera_coccinea|EU544373|Nickrent_4019	(Dendrophthoe_longituba|EU544366|Nickrent_4010	Dendrophthoe_curvata|EU544367|Nickrent_4012))	Socratina_bemarivensis|EU544399|Nickrent_4179)	((Phragmanthera_crassicaulis|EU544391|Phragmanthera_3037	((Oncocalyx_sulfureus|EU544388|Nickrent_2850	Berhautia_senegalensis|EU544360|Nickrent_4576)	(Agelanthus_sansibarensis|EU544353|Nickrent_2987	Actinanthella_menyharthii|EU544352|Nickrent_4375)))	Bakerella_sp_|EU544358|Nickrent_4161))	((Erianthemum_dregei|EU544371|Nickrent_2985	(Moquiniella_rubra|DQ790207|D__Nickrent_3042	Oedina_pendens|EU544386|Nickrent_4329))	(Septulina_glauca|EU544398|Nickrent_4089	(Emelianthe_panganensis|EU544369|Nickrent_4889	Globimetula_dinklagei|EU544372|Nickrent_3087))))	((Scurrula_pulverulenta|EU544396|Nickrent_4159
(Peraxilla_tetrapetala|EU544390|Nickrent_2744	((Lepeostegeres_lancifolius|EU544379|Nickrent_4041	((Decaisnina_triflora|EU544364|Nickrent_4491	Lysiana_filifolia|EU544383|Nickrent_4449)	((Lepidaria_cf__forbesii|EU544378|Nickrent_4044	Macrosolen_cochinchinensis|EU544384|Nickrent_4038)	(Amylotheca_duthieana|EU544356|Nickrent_4022	Loxanthera_speciosa|EU544382|Nickrent4026))))	(((((((Muellerina_eucalyptoides|EU544385|Nickrent_4310	Ileostylus_micranthus|EU544376|Nickrent_2741)	((Cecarria_obtusifolia|EU544361|Nickrent_4562	(Loranthus_odoratus|EU544381|Nickrent_4977	Loranthus_europaeus|EU544380|Nickrent_2849))	((Baratranthus_axanthus|EU544357|Nickrent_4029	((Sogerianthe_sessiflora|EU544400|Nickrent_4467	(Amyema_queenslandicum|EU544355|Nickrent_2788	(Benthamina_alyxifolia|EU544359|Nickrent_4127	Dactyliophora_novae_guineae|EU544363|Nickrent_4563)))	(Diplatia_furcata|EU544368|Nickrent_2824	Amyema_glabrum|EU544354|Nickrent_2794)))	((((Scurrula_pulverulenta|EU544396|Nickrent_4159	(Helixanthera_cylindrica|EU544374|Nickrent_4037	Taxillus_chinensis|EU544405|Nickrent_4032))	Scurrula_ferruginea|EU544395|Nickrent_4008)	((Oliverella_rubroviridis|EU544387|Nickrent_4330	(Englerina_ramulosa|EU544370|Nickrent_2984	Tapinanthus_constrictiflorus|EU544404|Nickrent_3088))	Scurrula_parasitica|EU544397|Nickrent_4004))	((Helixanthera_coccinea|EU544373|Nickrent_4019	((Dendrophthoe_longituba|EU544366|Nickrent_4010	Dendrophthoe_curvata|EU544367|Nickrent_4012)	Plicosepalus_sagittifolius|EU544393|Nickrent_2852))	(((Phragmanthera_crassicaulis|EU544391|Phragmanthera_3037	((Oncocalyx_sulfureus|EU544388|Nickrent_2850	Berhautia_senegalensis|EU544360|Nickrent_4576)	(Agelanthus_sansibarensis|EU544353|Nickrent_2987	Actinanthella_menyharthii|EU544352|Nickrent_4375)))	Bakerella_sp_|EU544358|Nickrent_4161)	((Socratina_bemarivensis|EU544399|Nickrent_4179	Vanwykia_remota|EU544407|Nickrent_4331)	((Erianthemum_dregei|EU544371|Nickrent_2985	(Moquiniella_rubra|DQ790207|D__Nickrent_3042	Oedina_pendens|EU544386|Nickrent_4329))	(Septulina_glauca|EU544398|Nickrent_4089	(Emelianthe_panganensis|EU544369|Nickrent_4889	Globimetula_dinklagei|EU544372|Nickrent_3087))))))))))	(Notanthera_heterophylla|EF464478|Nickrent_4372	(Tristerix_corymbosus|EF464479|Nickrent_4572	Nuytsia_floribunda|DQ790210|D__Nickrent_2747)))	Tupeia_antarctica|DQ790208|D__Nickrent_2742)
[truncated: 581 more rows]
[truncated: 16 more columns]
