# Supplementary material for: Eocene Loranthaceae pollen pushes back divergence ages for major splits in the family
Source: PeerJ. 2017 Jun 7;5:e3373. doi: 10.7717/peerj.3373 (PMC5466002; doi:10.7717/peerj.3373)
Supplement: Supplemental Information 8 — This archive includes all data and analysis files referred to in the main text and supplementary files that are needed to reproduce the shown results. See GuideToFiles.txt for naming schemes and contents of each subfolder included in this archive, and File S1 for analysis set-ups and further background information. [file peerj-05-3373-s008.zip › Step1_Preanalysis/RAxML_bootstrap.matK]

((((Desmaria_mutabilis|EF464509|Nickrent_4510A	(Atkinsonia_ligustrina|DQ787444|Nickrent_4343	((((Tristerix_corymbosus|EF464512|Nickrent_4129	((((Sogerianthe_sessiflora|EU544455|Nickrent_4467	((Amyema_queenslandicum|EU544412|Nickrent_2788	Helicanthes_elastica|EU544432|Nickrent_4906)	(((Amyema_glabrum|EU544411|Nickrent_2794	Diplatia_furcata|EU544425|Nickrent_2824)	Dactyliophora_novae_guineae|EU544420|Nickrent_4563)	Benthamina_alyxifolia|EU544416|Nickrent_4127)))	(((((Tolypanthus_involucratus|EU544461|Nickrent_4907	((Dendrophthoe_curvata|EU544424|Nickrent_4012	Dendrophthoe_longituba|EU544423|Nickrent_4010)	Helixanthera_coccinea|EU544430|Nickrent_4019))	((Socratina_bemarivensis|EU544454|Nickrent_4279	Vanwykia_remota|EU544463|Nickrent_4331)	(((Berhautia_senegalensis|EU544417|Nickrent_4576	Actinanthella_menyharthii|EU544408|Nickrent_4375)	(Oedina_pendens|EU544441|Nickrent_4329	(Englerina_ramulosa|EU544427|Nickrent_2984	Tapinanthus_constrictiflorus|EU544459|Nickrent_3088)))	((Oncocalyx_sulfureus|EU544444|Nickrent_2850	Oncella_ambigua|EU544443|Nickrent_4673)	Agelanthus_sansibarensis|EU544410|Nickrent_2987))))	((Bakerella_sp_|EU544415|Nickrent_4161	Plicosepalus_sagittifolius|EU544449|Nickrent_2852)	(Moquiniella_rubra|DQ790171|D__Nickrent_3042	(Phragmanthera_crassicaulis|EU544447|Nickrent_3037	(Emelianthe_panganensis|EU544426|Nickrent_4889	((Oliverella_rubroviridis|EU544442|Nickrent_4330	(Tapinanthus_sp_|EU214301|OM825	(Erianthemum_dregei|EU544428|Nickrent_2985	Spragueanella_rhamnifolia|EU544456|Nickrent_4674)))	Globimetula_dinklagei|EU544429|Nickrent_3087))))))	Baratranthus_axanthus|EU544414|Nickrent_4029)	(Taxillus_chinensis|EU544460|Nickrent_4032	(Scurrula_ferruginea|EU544451|Nickrent_4008	(Scurrula_parasitica|EU544453|Nickrent_4004	Scurrula_pulverulenta|EU544452|Nickrent_4159)))))	Helixanthera_cylindrica|EU544431|Nickrent_4037)	((Loranthus_europaeus|EU544436|Nickrent_5082	Cecarria_obtusifolia|EU544418|Nickrent_4562)	(Ileostylus_micranthus|EU544433|Nickrent_2741	Muellerina_eucalyptoides|EU544440|Nickrent_4310))))	(Tupeia_antarctica|DQ790172|D_Nickrent_2742	Lepeostegeres_lancifolius|EU544435|Nickrent_4041))	(Gaiadendron_punctatum|DQ787445|Nickrent_2729	Nuytsia_floribunda|DQ787446|Nickrent_2747))	Ligaria_cuneifolia|EF464510|Nickrent_4567)))	(Psittacanthus_calyculatus|EU544450|Nickrent_4043
((((Gaiadendron_punctatum|DQ787445|Nickrent_2729	(Atkinsonia_ligustrina|DQ787444|Nickrent_4343	Nuytsia_floribunda|DQ787446|Nickrent_2747))	((Tupeia_antarctica|DQ790172|D_Nickrent_2742	Lepeostegeres_lancifolius|EU544435|Nickrent_4041)	((((Taxillus_chinensis|EU544460|Nickrent_4032	(Scurrula_ferruginea|EU544451|Nickrent_4008	(Scurrula_parasitica|EU544453|Nickrent_4004	Scurrula_pulverulenta|EU544452|Nickrent_4159)))	((Moquiniella_rubra|DQ790171|D__Nickrent_3042	((Phragmanthera_crassicaulis|EU544447|Nickrent_3037	(Emelianthe_panganensis|EU544426|Nickrent_4889	Globimetula_dinklagei|EU544429|Nickrent_3087))	(Oliverella_rubroviridis|EU544442|Nickrent_4330	(Tapinanthus_sp_|EU214301|OM825	(Erianthemum_dregei|EU544428|Nickrent_2985	Spragueanella_rhamnifolia|EU544456|Nickrent_4674)))))	((Bakerella_sp_|EU544415|Nickrent_4161	(Sogerianthe_sessiflora|EU544455|Nickrent_4467	((Amyema_queenslandicum|EU544412|Nickrent_2788	Helicanthes_elastica|EU544432|Nickrent_4906)	((Dactyliophora_novae_guineae|EU544420|Nickrent_4563	(Amyema_glabrum|EU544411|Nickrent_2794	Diplatia_furcata|EU544425|Nickrent_2824))	Benthamina_alyxifolia|EU544416|Nickrent_4127))))	(((Tolypanthus_involucratus|EU544461|Nickrent_4907	(Dendrophthoe_longituba|EU544423|Nickrent_4010	(Helixanthera_cylindrica|EU544431|Nickrent_4037	(Helixanthera_coccinea|EU544430|Nickrent_4019	Dendrophthoe_curvata|EU544424|Nickrent_4012))))	((Socratina_bemarivensis|EU544454|Nickrent_4279	Vanwykia_remota|EU544463|Nickrent_4331)	(((Berhautia_senegalensis|EU544417|Nickrent_4576	Actinanthella_menyharthii|EU544408|Nickrent_4375)	(Oedina_pendens|EU544441|Nickrent_4329	(Englerina_ramulosa|EU544427|Nickrent_2984	Tapinanthus_constrictiflorus|EU544459|Nickrent_3088)))	((Oncocalyx_sulfureus|EU544444|Nickrent_2850	Oncella_ambigua|EU544443|Nickrent_4673)	Agelanthus_sansibarensis|EU544410|Nickrent_2987))))	(Baratranthus_axanthus|EU544414|Nickrent_4029	Plicosepalus_sagittifolius|EU544449|Nickrent_2852)))))	((Loranthus_europaeus|EU544436|Nickrent_5082	Cecarria_obtusifolia|EU544418|Nickrent_4562)	(Ileostylus_micranthus|EU544433|Nickrent_2741	Muellerina_eucalyptoides|EU544440|Nickrent_4310)))	((Notanthera_heterophylla|EF464511|Nickrent_4372	(Tripodanthus_acutifolius|EU544462|Nickrent_2969	((Psittacanthus_calyculatus|EU544450|Nickrent_4043	(Struthanthus_sp_|JQ589641|RE_5128_1
((((Tupeia_antarctica|DQ790172|D_Nickrent_2742	Lepeostegeres_lancifolius|EU544435|Nickrent_4041)	(((Gaiadendron_punctatum|DQ787445|Nickrent_2729	(Atkinsonia_ligustrina|DQ787444|Nickrent_4343	Nuytsia_floribunda|DQ787446|Nickrent_2747))	((((Amyema_queenslandicum|EU544412|Nickrent_2788	Helicanthes_elastica|EU544432|Nickrent_4906)	(((Dactyliophora_novae_guineae|EU544420|Nickrent_4563	(Amyema_glabrum|EU544411|Nickrent_2794	Diplatia_furcata|EU544425|Nickrent_2824))	Benthamina_alyxifolia|EU544416|Nickrent_4127)	Sogerianthe_sessiflora|EU544455|Nickrent_4467))	(((Taxillus_chinensis|EU544460|Nickrent_4032	(Scurrula_pulverulenta|EU544452|Nickrent_4159	(Scurrula_ferruginea|EU544451|Nickrent_4008	Scurrula_parasitica|EU544453|Nickrent_4004)))	Helixanthera_cylindrica|EU544431|Nickrent_4037)	(Baratranthus_axanthus|EU544414|Nickrent_4029	(((Bakerella_sp_|EU544415|Nickrent_4161	Plicosepalus_sagittifolius|EU544449|Nickrent_2852)	((Moquiniella_rubra|DQ790171|D__Nickrent_3042	(Phragmanthera_crassicaulis|EU544447|Nickrent_3037	((Emelianthe_panganensis|EU544426|Nickrent_4889	Globimetula_dinklagei|EU544429|Nickrent_3087)	(Oliverella_rubroviridis|EU544442|Nickrent_4330	(Tapinanthus_sp_|EU214301|OM825	(Erianthemum_dregei|EU544428|Nickrent_2985	Spragueanella_rhamnifolia|EU544456|Nickrent_4674))))))	Helixanthera_coccinea|EU544430|Nickrent_4019))	(((Socratina_bemarivensis|EU544454|Nickrent_4279	Vanwykia_remota|EU544463|Nickrent_4331)	(((Berhautia_senegalensis|EU544417|Nickrent_4576	Actinanthella_menyharthii|EU544408|Nickrent_4375)	(Oedina_pendens|EU544441|Nickrent_4329	(Englerina_ramulosa|EU544427|Nickrent_2984	Tapinanthus_constrictiflorus|EU544459|Nickrent_3088)))	((Oncocalyx_sulfureus|EU544444|Nickrent_2850	Oncella_ambigua|EU544443|Nickrent_4673)	Agelanthus_sansibarensis|EU544410|Nickrent_2987)))	(Tolypanthus_involucratus|EU544461|Nickrent_4907	(Dendrophthoe_curvata|EU544424|Nickrent_4012	Dendrophthoe_longituba|EU544423|Nickrent_4010)))))))	((Loranthus_europaeus|EU544436|Nickrent_5082	Cecarria_obtusifolia|EU544418|Nickrent_4562)	(Ileostylus_micranthus|EU544433|Nickrent_2741	Muellerina_eucalyptoides|EU544440|Nickrent_4310))))	((Notanthera_heterophylla|EF464511|Nickrent_4372	(Tripodanthus_acutifolius|EU544462|Nickrent_2969	((Psittacanthus_calyculatus|EU544450|Nickrent_4043	((Struthanthus_woodsonii|EU544458|Nickrent_2761
((((((Atkinsonia_ligustrina|DQ787444|Nickrent_4343	Nuytsia_floribunda|DQ787446|Nickrent_2747)	((((Sogerianthe_sessiflora|EU544455|Nickrent_4467	(Dactyliophora_novae_guineae|EU544420|Nickrent_4563	(((Amyema_glabrum|EU544411|Nickrent_2794	Diplatia_furcata|EU544425|Nickrent_2824)	Benthamina_alyxifolia|EU544416|Nickrent_4127)	(Amyema_queenslandicum|EU544412|Nickrent_2788	Helicanthes_elastica|EU544432|Nickrent_4906))))	((Baratranthus_axanthus|EU544414|Nickrent_4029	Helixanthera_cylindrica|EU544431|Nickrent_4037)	(((((Plicosepalus_sagittifolius|EU544449|Nickrent_2852	((Bakerella_sp_|EU544415|Nickrent_4161	Socratina_bemarivensis|EU544454|Nickrent_4279)	Vanwykia_remota|EU544463|Nickrent_4331))	(Phragmanthera_crassicaulis|EU544447|Nickrent_3037	((Emelianthe_panganensis|EU544426|Nickrent_4889	(Moquiniella_rubra|DQ790171|D__Nickrent_3042	Globimetula_dinklagei|EU544429|Nickrent_3087))	((Erianthemum_dregei|EU544428|Nickrent_2985	Spragueanella_rhamnifolia|EU544456|Nickrent_4674)	(Oliverella_rubroviridis|EU544442|Nickrent_4330	Tapinanthus_sp_|EU214301|OM825)))))	(Tolypanthus_involucratus|EU544461|Nickrent_4907	((Oedina_pendens|EU544441|Nickrent_4329	(((Oncocalyx_sulfureus|EU544444|Nickrent_2850	Oncella_ambigua|EU544443|Nickrent_4673)	Agelanthus_sansibarensis|EU544410|Nickrent_2987)	((Englerina_ramulosa|EU544427|Nickrent_2984	Tapinanthus_constrictiflorus|EU544459|Nickrent_3088)	Berhautia_senegalensis|EU544417|Nickrent_4576)))	Actinanthella_menyharthii|EU544408|Nickrent_4375)))	(Dendrophthoe_curvata|EU544424|Nickrent_4012	(Dendrophthoe_longituba|EU544423|Nickrent_4010	Helixanthera_coccinea|EU544430|Nickrent_4019)))	(Taxillus_chinensis|EU544460|Nickrent_4032	(Scurrula_pulverulenta|EU544452|Nickrent_4159	(Scurrula_ferruginea|EU544451|Nickrent_4008	Scurrula_parasitica|EU544453|Nickrent_4004))))))	((Loranthus_europaeus|EU544436|Nickrent_5082	Cecarria_obtusifolia|EU544418|Nickrent_4562)	(Ileostylus_micranthus|EU544433|Nickrent_2741	Muellerina_eucalyptoides|EU544440|Nickrent_4310)))	Gaiadendron_punctatum|DQ787445|Nickrent_2729))	(((Oryctanthus_occidentalis|EU544445|Nickrent_2763	(Dendropemon_bicolor|EU544422|Nickrent_2172	Phthirusa_pyrifolia|EU544448|Nickrent_2762))	((((Struthanthus_woodsonii|EU544458|Nickrent_2761	(Struthanthus_sp_|JQ589641|RE_5128_1	(Struthanthus_oerstedii|EU544457|Nickrent_2728
(((((Tupeia_antarctica|DQ790172|D_Nickrent_2742	Lepeostegeres_lancifolius|EU544435|Nickrent_4041)	(Desmaria_mutabilis|EF464509|Nickrent_4510A	((Ligaria_cuneifolia|EF464510|Nickrent_4567	Tristerix_corymbosus|EF464512|Nickrent_4129)	(Notanthera_heterophylla|EF464511|Nickrent_4372	(Tripodanthus_acutifolius|EU544462|Nickrent_2969	((((Struthanthus_woodsonii|EU544458|Nickrent_2761	(Struthanthus_sp_|JQ589641|RE_5128_1	(Struthanthus_oerstedii|EU544457|Nickrent_2728	Struthanthus_orbicularis|JQ589640|RE_5125_1)))	Cladocolea_gracilis|EU544419|Nickrent_3066)	Psittacanthus_calyculatus|EU544450|Nickrent_4043)	((Oryctanthus_occidentalis|EU544445|Nickrent_2763	Dendropemon_bicolor|EU544422|Nickrent_2172)	Phthirusa_pyrifolia|EU544448|Nickrent_2762)))))))	((((((((Benthamina_alyxifolia|EU544416|Nickrent_4127	(Dactyliophora_novae_guineae|EU544420|Nickrent_4563	(Amyema_glabrum|EU544411|Nickrent_2794	Diplatia_furcata|EU544425|Nickrent_2824)))	(((Plicosepalus_sagittifolius|EU544449|Nickrent_2852	Bakerella_sp_|EU544415|Nickrent_4161)	(Helixanthera_coccinea|EU544430|Nickrent_4019	((Phragmanthera_crassicaulis|EU544447|Nickrent_3037	((Oliverella_rubroviridis|EU544442|Nickrent_4330	(Tapinanthus_sp_|EU214301|OM825	(Erianthemum_dregei|EU544428|Nickrent_2985	Spragueanella_rhamnifolia|EU544456|Nickrent_4674)))	(Globimetula_dinklagei|EU544429|Nickrent_3087	Emelianthe_panganensis|EU544426|Nickrent_4889)))	Moquiniella_rubra|DQ790171|D__Nickrent_3042)))	((Socratina_bemarivensis|EU544454|Nickrent_4279	Vanwykia_remota|EU544463|Nickrent_4331)	((Oedina_pendens|EU544441|Nickrent_4329	(((Oncocalyx_sulfureus|EU544444|Nickrent_2850	Oncella_ambigua|EU544443|Nickrent_4673)	Agelanthus_sansibarensis|EU544410|Nickrent_2987)	(Actinanthella_menyharthii|EU544408|Nickrent_4375	((Englerina_ramulosa|EU544427|Nickrent_2984	Tapinanthus_constrictiflorus|EU544459|Nickrent_3088)	Berhautia_senegalensis|EU544417|Nickrent_4576))))	(Tolypanthus_involucratus|EU544461|Nickrent_4907	(Dendrophthoe_longituba|EU544423|Nickrent_4010	Dendrophthoe_curvata|EU544424|Nickrent_4012))))))	Baratranthus_axanthus|EU544414|Nickrent_4029)	(((Taxillus_chinensis|EU544460|Nickrent_4032	(Scurrula_pulverulenta|EU544452|Nickrent_4159	(Scurrula_ferruginea|EU544451|Nickrent_4008	Scurrula_parasitica|EU544453|Nickrent_4004)))	Sogerianthe_sessiflora|EU544455|Nickrent_4467)
((((((((Oryctanthus_occidentalis|EU544445|Nickrent_2763	Dendropemon_bicolor|EU544422|Nickrent_2172)	Phthirusa_pyrifolia|EU544448|Nickrent_2762)	(Tripodanthus_acutifolius|EU544462|Nickrent_2969	(Struthanthus_woodsonii|EU544458|Nickrent_2761	(Struthanthus_sp_|JQ589641|RE_5128_1	(Cladocolea_gracilis|EU544419|Nickrent_3066	(Struthanthus_oerstedii|EU544457|Nickrent_2728	Struthanthus_orbicularis|JQ589640|RE_5125_1))))))	Psittacanthus_calyculatus|EU544450|Nickrent_4043)	((Notanthera_heterophylla|EF464511|Nickrent_4372	Desmaria_mutabilis|EF464509|Nickrent_4510A)	(Ligaria_cuneifolia|EF464510|Nickrent_4567	((Tupeia_antarctica|DQ790172|D_Nickrent_2742	Lepeostegeres_lancifolius|EU544435|Nickrent_4041)	Tristerix_corymbosus|EF464512|Nickrent_4129))))	((((Ileostylus_micranthus|EU544433|Nickrent_2741	Muellerina_eucalyptoides|EU544440|Nickrent_4310)	(((Sogerianthe_sessiflora|EU544455|Nickrent_4467	((Amyema_queenslandicum|EU544412|Nickrent_2788	Helicanthes_elastica|EU544432|Nickrent_4906)	(Benthamina_alyxifolia|EU544416|Nickrent_4127	(Dactyliophora_novae_guineae|EU544420|Nickrent_4563	(Amyema_glabrum|EU544411|Nickrent_2794	Diplatia_furcata|EU544425|Nickrent_2824)))))	(((((((Globimetula_dinklagei|EU544429|Nickrent_3087	Emelianthe_panganensis|EU544426|Nickrent_4889)	(Oliverella_rubroviridis|EU544442|Nickrent_4330	(Tapinanthus_sp_|EU214301|OM825	(Erianthemum_dregei|EU544428|Nickrent_2985	Spragueanella_rhamnifolia|EU544456|Nickrent_4674))))	Phragmanthera_crassicaulis|EU544447|Nickrent_3037)	Moquiniella_rubra|DQ790171|D__Nickrent_3042)	((((Actinanthella_menyharthii|EU544408|Nickrent_4375	Berhautia_senegalensis|EU544417|Nickrent_4576)	(Oedina_pendens|EU544441|Nickrent_4329	(Englerina_ramulosa|EU544427|Nickrent_2984	Tapinanthus_constrictiflorus|EU544459|Nickrent_3088)))	((Oncocalyx_sulfureus|EU544444|Nickrent_2850	Oncella_ambigua|EU544443|Nickrent_4673)	Agelanthus_sansibarensis|EU544410|Nickrent_2987))	(((Dendrophthoe_longituba|EU544423|Nickrent_4010	(Helixanthera_coccinea|EU544430|Nickrent_4019	Dendrophthoe_curvata|EU544424|Nickrent_4012))	Tolypanthus_involucratus|EU544461|Nickrent_4907)	(Socratina_bemarivensis|EU544454|Nickrent_4279	(Vanwykia_remota|EU544463|Nickrent_4331	(Bakerella_sp_|EU544415|Nickrent_4161	Plicosepalus_sagittifolius|EU544449|Nickrent_2852))))))	((Taxillus_chinensis|EU544460|Nickrent_4032
(((((((Tupeia_antarctica|DQ790172|D_Nickrent_2742	Lepeostegeres_lancifolius|EU544435|Nickrent_4041)	Tristerix_corymbosus|EF464512|Nickrent_4129)	Desmaria_mutabilis|EF464509|Nickrent_4510A)	(((Atkinsonia_ligustrina|DQ787444|Nickrent_4343	Nuytsia_floribunda|DQ787446|Nickrent_2747)	Gaiadendron_punctatum|DQ787445|Nickrent_2729)	((Ligaria_cuneifolia|EF464510|Nickrent_4567	(((Sogerianthe_sessiflora|EU544455|Nickrent_4467	((Amyema_queenslandicum|EU544412|Nickrent_2788	Helicanthes_elastica|EU544432|Nickrent_4906)	(Dactyliophora_novae_guineae|EU544420|Nickrent_4563	((Amyema_glabrum|EU544411|Nickrent_2794	Diplatia_furcata|EU544425|Nickrent_2824)	Benthamina_alyxifolia|EU544416|Nickrent_4127))))	(((Taxillus_chinensis|EU544460|Nickrent_4032	(Scurrula_ferruginea|EU544451|Nickrent_4008	(Scurrula_parasitica|EU544453|Nickrent_4004	Scurrula_pulverulenta|EU544452|Nickrent_4159)))	(((((Globimetula_dinklagei|EU544429|Nickrent_3087	Emelianthe_panganensis|EU544426|Nickrent_4889)	(Oliverella_rubroviridis|EU544442|Nickrent_4330	(Tapinanthus_sp_|EU214301|OM825	(Erianthemum_dregei|EU544428|Nickrent_2985	Spragueanella_rhamnifolia|EU544456|Nickrent_4674))))	Phragmanthera_crassicaulis|EU544447|Nickrent_3037)	Moquiniella_rubra|DQ790171|D__Nickrent_3042)	(((Helixanthera_cylindrica|EU544431|Nickrent_4037	(Dendrophthoe_longituba|EU544423|Nickrent_4010	(Helixanthera_coccinea|EU544430|Nickrent_4019	Dendrophthoe_curvata|EU544424|Nickrent_4012)))	Tolypanthus_involucratus|EU544461|Nickrent_4907)	((Bakerella_sp_|EU544415|Nickrent_4161	Plicosepalus_sagittifolius|EU544449|Nickrent_2852)	((Vanwykia_remota|EU544463|Nickrent_4331	Socratina_bemarivensis|EU544454|Nickrent_4279)	((Actinanthella_menyharthii|EU544408|Nickrent_4375	((Berhautia_senegalensis|EU544417|Nickrent_4576	(Englerina_ramulosa|EU544427|Nickrent_2984	Tapinanthus_constrictiflorus|EU544459|Nickrent_3088))	((Oncocalyx_sulfureus|EU544444|Nickrent_2850	Oncella_ambigua|EU544443|Nickrent_4673)	Agelanthus_sansibarensis|EU544410|Nickrent_2987)))	Oedina_pendens|EU544441|Nickrent_4329))))))	Baratranthus_axanthus|EU544414|Nickrent_4029))	((Loranthus_europaeus|EU544436|Nickrent_5082	Cecarria_obtusifolia|EU544418|Nickrent_4562)	(Ileostylus_micranthus|EU544433|Nickrent_2741	Muellerina_eucalyptoides|EU544440|Nickrent_4310))))	(((Oryctanthus_occidentalis|EU544445|Nickrent_2763
((((((Atkinsonia_ligustrina|DQ787444|Nickrent_4343	Nuytsia_floribunda|DQ787446|Nickrent_2747)	Gaiadendron_punctatum|DQ787445|Nickrent_2729)	((Ligaria_cuneifolia|EF464510|Nickrent_4567	(((Sogerianthe_sessiflora|EU544455|Nickrent_4467	((Amyema_queenslandicum|EU544412|Nickrent_2788	Helicanthes_elastica|EU544432|Nickrent_4906)	((Dactyliophora_novae_guineae|EU544420|Nickrent_4563	(Amyema_glabrum|EU544411|Nickrent_2794	Diplatia_furcata|EU544425|Nickrent_2824))	Benthamina_alyxifolia|EU544416|Nickrent_4127)))	(((Helixanthera_cylindrica|EU544431|Nickrent_4037	(Taxillus_chinensis|EU544460|Nickrent_4032	(Scurrula_pulverulenta|EU544452|Nickrent_4159	(Scurrula_ferruginea|EU544451|Nickrent_4008	Scurrula_parasitica|EU544453|Nickrent_4004))))	(((((Globimetula_dinklagei|EU544429|Nickrent_3087	Emelianthe_panganensis|EU544426|Nickrent_4889)	(Oliverella_rubroviridis|EU544442|Nickrent_4330	(Tapinanthus_sp_|EU214301|OM825	(Erianthemum_dregei|EU544428|Nickrent_2985	Spragueanella_rhamnifolia|EU544456|Nickrent_4674))))	Phragmanthera_crassicaulis|EU544447|Nickrent_3037)	Moquiniella_rubra|DQ790171|D__Nickrent_3042)	((Tolypanthus_involucratus|EU544461|Nickrent_4907	((Dendrophthoe_longituba|EU544423|Nickrent_4010	Dendrophthoe_curvata|EU544424|Nickrent_4012)	Helixanthera_coccinea|EU544430|Nickrent_4019))	(((Vanwykia_remota|EU544463|Nickrent_4331	Socratina_bemarivensis|EU544454|Nickrent_4279)	(((Actinanthella_menyharthii|EU544408|Nickrent_4375	(Berhautia_senegalensis|EU544417|Nickrent_4576	(Englerina_ramulosa|EU544427|Nickrent_2984	Tapinanthus_constrictiflorus|EU544459|Nickrent_3088)))	((Oncocalyx_sulfureus|EU544444|Nickrent_2850	Oncella_ambigua|EU544443|Nickrent_4673)	Agelanthus_sansibarensis|EU544410|Nickrent_2987))	Oedina_pendens|EU544441|Nickrent_4329))	(Plicosepalus_sagittifolius|EU544449|Nickrent_2852	Bakerella_sp_|EU544415|Nickrent_4161)))))	Baratranthus_axanthus|EU544414|Nickrent_4029))	((Loranthus_europaeus|EU544436|Nickrent_5082	Cecarria_obtusifolia|EU544418|Nickrent_4562)	(Ileostylus_micranthus|EU544433|Nickrent_2741	Muellerina_eucalyptoides|EU544440|Nickrent_4310))))	(((Oryctanthus_occidentalis|EU544445|Nickrent_2763	Dendropemon_bicolor|EU544422|Nickrent_2172)	Phthirusa_pyrifolia|EU544448|Nickrent_2762)	(Tripodanthus_acutifolius|EU544462|Nickrent_2969	(Psittacanthus_calyculatus|EU544450|Nickrent_4043
((((Desmaria_mutabilis|EF464509|Nickrent_4510A	((((Oryctanthus_occidentalis|EU544445|Nickrent_2763	Dendropemon_bicolor|EU544422|Nickrent_2172)	Phthirusa_pyrifolia|EU544448|Nickrent_2762)	(Tripodanthus_acutifolius|EU544462|Nickrent_2969	(Psittacanthus_calyculatus|EU544450|Nickrent_4043	((Struthanthus_woodsonii|EU544458|Nickrent_2761	Struthanthus_sp_|JQ589641|RE_5128_1)	((Struthanthus_oerstedii|EU544457|Nickrent_2728	Struthanthus_orbicularis|JQ589640|RE_5125_1)	Cladocolea_gracilis|EU544419|Nickrent_3066)))))	(Notanthera_heterophylla|EF464511|Nickrent_4372	(Ligaria_cuneifolia|EF464510|Nickrent_4567	Tristerix_corymbosus|EF464512|Nickrent_4129))))	(((Tupeia_antarctica|DQ790172|D_Nickrent_2742	Lepeostegeres_lancifolius|EU544435|Nickrent_4041)	((Gaiadendron_punctatum|DQ787445|Nickrent_2729	(((Sogerianthe_sessiflora|EU544455|Nickrent_4467	((Amyema_queenslandicum|EU544412|Nickrent_2788	Helicanthes_elastica|EU544432|Nickrent_4906)	(Dactyliophora_novae_guineae|EU544420|Nickrent_4563	((Amyema_glabrum|EU544411|Nickrent_2794	Diplatia_furcata|EU544425|Nickrent_2824)	Benthamina_alyxifolia|EU544416|Nickrent_4127))))	(((Helixanthera_cylindrica|EU544431|Nickrent_4037	(Taxillus_chinensis|EU544460|Nickrent_4032	(Scurrula_pulverulenta|EU544452|Nickrent_4159	(Scurrula_ferruginea|EU544451|Nickrent_4008	Scurrula_parasitica|EU544453|Nickrent_4004))))	(((((Globimetula_dinklagei|EU544429|Nickrent_3087	Emelianthe_panganensis|EU544426|Nickrent_4889)	(Oliverella_rubroviridis|EU544442|Nickrent_4330	(Tapinanthus_sp_|EU214301|OM825	(Erianthemum_dregei|EU544428|Nickrent_2985	Spragueanella_rhamnifolia|EU544456|Nickrent_4674))))	Phragmanthera_crassicaulis|EU544447|Nickrent_3037)	Moquiniella_rubra|DQ790171|D__Nickrent_3042)	((Vanwykia_remota|EU544463|Nickrent_4331	(Socratina_bemarivensis|EU544454|Nickrent_4279	(((Actinanthella_menyharthii|EU544408|Nickrent_4375	Berhautia_senegalensis|EU544417|Nickrent_4576)	((Englerina_ramulosa|EU544427|Nickrent_2984	Tapinanthus_constrictiflorus|EU544459|Nickrent_3088)	((Oncocalyx_sulfureus|EU544444|Nickrent_2850	Oncella_ambigua|EU544443|Nickrent_4673)	Agelanthus_sansibarensis|EU544410|Nickrent_2987)))	Oedina_pendens|EU544441|Nickrent_4329)))	((Plicosepalus_sagittifolius|EU544449|Nickrent_2852	Bakerella_sp_|EU544415|Nickrent_4161)	(Tolypanthus_involucratus|EU544461|Nickrent_4907
(((((Gaiadendron_punctatum|DQ787445|Nickrent_2729	(Nuytsia_floribunda|DQ787446|Nickrent_2747	Atkinsonia_ligustrina|DQ787444|Nickrent_4343))	(((Sogerianthe_sessiflora|EU544455|Nickrent_4467	((Amyema_queenslandicum|EU544412|Nickrent_2788	Helicanthes_elastica|EU544432|Nickrent_4906)	(Benthamina_alyxifolia|EU544416|Nickrent_4127	(Dactyliophora_novae_guineae|EU544420|Nickrent_4563	(Amyema_glabrum|EU544411|Nickrent_2794	Diplatia_furcata|EU544425|Nickrent_2824)))))	((Baratranthus_axanthus|EU544414|Nickrent_4029	Helixanthera_cylindrica|EU544431|Nickrent_4037)	((Taxillus_chinensis|EU544460|Nickrent_4032	(Scurrula_pulverulenta|EU544452|Nickrent_4159	(Scurrula_ferruginea|EU544451|Nickrent_4008	Scurrula_parasitica|EU544453|Nickrent_4004)))	((((Globimetula_dinklagei|EU544429|Nickrent_3087	Emelianthe_panganensis|EU544426|Nickrent_4889)	(Oliverella_rubroviridis|EU544442|Nickrent_4330	(Tapinanthus_sp_|EU214301|OM825	(Erianthemum_dregei|EU544428|Nickrent_2985	Spragueanella_rhamnifolia|EU544456|Nickrent_4674))))	(Phragmanthera_crassicaulis|EU544447|Nickrent_3037	Moquiniella_rubra|DQ790171|D__Nickrent_3042))	(((Vanwykia_remota|EU544463|Nickrent_4331	(Socratina_bemarivensis|EU544454|Nickrent_4279	(Actinanthella_menyharthii|EU544408|Nickrent_4375	((Oedina_pendens|EU544441|Nickrent_4329	(Englerina_ramulosa|EU544427|Nickrent_2984	Tapinanthus_constrictiflorus|EU544459|Nickrent_3088))	(Berhautia_senegalensis|EU544417|Nickrent_4576	((Oncocalyx_sulfureus|EU544444|Nickrent_2850	Oncella_ambigua|EU544443|Nickrent_4673)	Agelanthus_sansibarensis|EU544410|Nickrent_2987))))))	(Tolypanthus_involucratus|EU544461|Nickrent_4907	((Dendrophthoe_curvata|EU544424|Nickrent_4012	Dendrophthoe_longituba|EU544423|Nickrent_4010)	Helixanthera_coccinea|EU544430|Nickrent_4019)))	(Plicosepalus_sagittifolius|EU544449|Nickrent_2852	Bakerella_sp_|EU544415|Nickrent_4161))))))	((Loranthus_europaeus|EU544436|Nickrent_5082	Cecarria_obtusifolia|EU544418|Nickrent_4562)	(Ileostylus_micranthus|EU544433|Nickrent_2741	Muellerina_eucalyptoides|EU544440|Nickrent_4310))))	(((Tupeia_antarctica|DQ790172|D_Nickrent_2742	Lepeostegeres_lancifolius|EU544435|Nickrent_4041)	Desmaria_mutabilis|EF464509|Nickrent_4510A)	((((Oryctanthus_occidentalis|EU544445|Nickrent_2763	Dendropemon_bicolor|EU544422|Nickrent_2172)	((Phthirusa_pyrifolia|EU544448|Nickrent_2762
(Peraxilla_tetrapetala|EU544446|Nickrent_2744	((Lysiana_filifolia|EU544438|Nickrent_4449	(Loxanthera_speciosa|EU544437|Nickrent_4026	(Amylotheca_duthieana|EU544413|Nickrent_4022	((Lepidaria_cf__forbesii|EU544434|Nickrent_4044	Macrosolen_cochinchinensis|EU544439|Nickrent_4038)	Decaisnina_triflora|EU544421|Nickrent_4491))))	((Gaiadendron_punctatum|DQ787445|Nickrent_2729	(Nuytsia_floribunda|DQ787446|Nickrent_2747	Atkinsonia_ligustrina|DQ787444|Nickrent_4343))	(Desmaria_mutabilis|EF464509|Nickrent_4510A	((((Taxillus_chinensis|EU544460|Nickrent_4032	(Scurrula_pulverulenta|EU544452|Nickrent_4159	(Scurrula_parasitica|EU544453|Nickrent_4004	Scurrula_ferruginea|EU544451|Nickrent_4008)))	(((((Dendrophthoe_longituba|EU544423|Nickrent_4010	Helixanthera_coccinea|EU544430|Nickrent_4019)	(Tolypanthus_involucratus|EU544461|Nickrent_4907	Dendrophthoe_curvata|EU544424|Nickrent_4012))	(((Vanwykia_remota|EU544463|Nickrent_4331	Socratina_bemarivensis|EU544454|Nickrent_4279)	((Oedina_pendens|EU544441|Nickrent_4329	Actinanthella_menyharthii|EU544408|Nickrent_4375)	((Berhautia_senegalensis|EU544417|Nickrent_4576	(Englerina_ramulosa|EU544427|Nickrent_2984	Tapinanthus_constrictiflorus|EU544459|Nickrent_3088))	((Oncella_ambigua|EU544443|Nickrent_4673	Oncocalyx_sulfureus|EU544444|Nickrent_2850)	Agelanthus_sansibarensis|EU544410|Nickrent_2987))))	(Plicosepalus_sagittifolius|EU544449|Nickrent_2852	Bakerella_sp_|EU544415|Nickrent_4161)))	(Phragmanthera_crassicaulis|EU544447|Nickrent_3037	(Moquiniella_rubra|DQ790171|D__Nickrent_3042	((Emelianthe_panganensis|EU544426|Nickrent_4889	Globimetula_dinklagei|EU544429|Nickrent_3087)	(((Erianthemum_dregei|EU544428|Nickrent_2985	Spragueanella_rhamnifolia|EU544456|Nickrent_4674)	Tapinanthus_sp_|EU214301|OM825)	Oliverella_rubroviridis|EU544442|Nickrent_4330)))))	((Baratranthus_axanthus|EU544414|Nickrent_4029	(Sogerianthe_sessiflora|EU544455|Nickrent_4467	((Helicanthes_elastica|EU544432|Nickrent_4906	Amyema_queenslandicum|EU544412|Nickrent_2788)	(Dactyliophora_novae_guineae|EU544420|Nickrent_4563	((Amyema_glabrum|EU544411|Nickrent_2794	Diplatia_furcata|EU544425|Nickrent_2824)	Benthamina_alyxifolia|EU544416|Nickrent_4127)))))	Helixanthera_cylindrica|EU544431|Nickrent_4037)))	((Ileostylus_micranthus|EU544433|Nickrent_2741	Muellerina_eucalyptoides|EU544440|Nickrent_4310)
(Peraxilla_tetrapetala|EU544446|Nickrent_2744	((Notanthera_heterophylla|EF464511|Nickrent_4372	(Loxanthera_speciosa|EU544437|Nickrent_4026	(Amylotheca_duthieana|EU544413|Nickrent_4022	(Lysiana_filifolia|EU544438|Nickrent_4449	((Lepidaria_cf__forbesii|EU544434|Nickrent_4044	Macrosolen_cochinchinensis|EU544439|Nickrent_4038)	Decaisnina_triflora|EU544421|Nickrent_4491)))))	(((Atkinsonia_ligustrina|DQ787444|Nickrent_4343	Desmaria_mutabilis|EF464509|Nickrent_4510A)	(Gaiadendron_punctatum|DQ787445|Nickrent_2729	((Ligaria_cuneifolia|EF464510|Nickrent_4567	(((Sogerianthe_sessiflora|EU544455|Nickrent_4467	((Helicanthes_elastica|EU544432|Nickrent_4906	Amyema_queenslandicum|EU544412|Nickrent_2788)	(Benthamina_alyxifolia|EU544416|Nickrent_4127	(Dactyliophora_novae_guineae|EU544420|Nickrent_4563	(Amyema_glabrum|EU544411|Nickrent_2794	Diplatia_furcata|EU544425|Nickrent_2824)))))	((Helixanthera_cylindrica|EU544431|Nickrent_4037	((Taxillus_chinensis|EU544460|Nickrent_4032	(Scurrula_pulverulenta|EU544452|Nickrent_4159	(Scurrula_parasitica|EU544453|Nickrent_4004	Scurrula_ferruginea|EU544451|Nickrent_4008)))	((((Plicosepalus_sagittifolius|EU544449|Nickrent_2852	Bakerella_sp_|EU544415|Nickrent_4161)	((Vanwykia_remota|EU544463|Nickrent_4331	Socratina_bemarivensis|EU544454|Nickrent_4279)	((((Oncella_ambigua|EU544443|Nickrent_4673	Oncocalyx_sulfureus|EU544444|Nickrent_2850)	Agelanthus_sansibarensis|EU544410|Nickrent_2987)	(Actinanthella_menyharthii|EU544408|Nickrent_4375	Berhautia_senegalensis|EU544417|Nickrent_4576))	(Oedina_pendens|EU544441|Nickrent_4329	(Englerina_ramulosa|EU544427|Nickrent_2984	Tapinanthus_constrictiflorus|EU544459|Nickrent_3088)))))	(((Dendrophthoe_longituba|EU544423|Nickrent_4010	Dendrophthoe_curvata|EU544424|Nickrent_4012)	Helixanthera_coccinea|EU544430|Nickrent_4019)	Tolypanthus_involucratus|EU544461|Nickrent_4907))	(Phragmanthera_crassicaulis|EU544447|Nickrent_3037	(Moquiniella_rubra|DQ790171|D__Nickrent_3042	((Emelianthe_panganensis|EU544426|Nickrent_4889	Globimetula_dinklagei|EU544429|Nickrent_3087)	(((Erianthemum_dregei|EU544428|Nickrent_2985	Spragueanella_rhamnifolia|EU544456|Nickrent_4674)	Tapinanthus_sp_|EU214301|OM825)	Oliverella_rubroviridis|EU544442|Nickrent_4330)))))))	Baratranthus_axanthus|EU544414|Nickrent_4029))	((Ileostylus_micranthus|EU544433|Nickrent_2741
(Peraxilla_tetrapetala|EU544446|Nickrent_2744	(((Loxanthera_speciosa|EU544437|Nickrent_4026	Lysiana_filifolia|EU544438|Nickrent_4449)	(((Lepidaria_cf__forbesii|EU544434|Nickrent_4044	Macrosolen_cochinchinensis|EU544439|Nickrent_4038)	Decaisnina_triflora|EU544421|Nickrent_4491)	Amylotheca_duthieana|EU544413|Nickrent_4022))	((((Gaiadendron_punctatum|DQ787445|Nickrent_2729	(Atkinsonia_ligustrina|DQ787444|Nickrent_4343	Nuytsia_floribunda|DQ787446|Nickrent_2747))	((Ligaria_cuneifolia|EF464510|Nickrent_4567	(((Sogerianthe_sessiflora|EU544455|Nickrent_4467	((Helicanthes_elastica|EU544432|Nickrent_4906	Amyema_queenslandicum|EU544412|Nickrent_2788)	(Dactyliophora_novae_guineae|EU544420|Nickrent_4563	((Amyema_glabrum|EU544411|Nickrent_2794	Diplatia_furcata|EU544425|Nickrent_2824)	Benthamina_alyxifolia|EU544416|Nickrent_4127))))	(Helixanthera_cylindrica|EU544431|Nickrent_4037	(Baratranthus_axanthus|EU544414|Nickrent_4029	(((((Vanwykia_remota|EU544463|Nickrent_4331	Socratina_bemarivensis|EU544454|Nickrent_4279)	(((((Oncella_ambigua|EU544443|Nickrent_4673	Oncocalyx_sulfureus|EU544444|Nickrent_2850)	Agelanthus_sansibarensis|EU544410|Nickrent_2987)	Berhautia_senegalensis|EU544417|Nickrent_4576)	(Oedina_pendens|EU544441|Nickrent_4329	(Englerina_ramulosa|EU544427|Nickrent_2984	Tapinanthus_constrictiflorus|EU544459|Nickrent_3088)))	Actinanthella_menyharthii|EU544408|Nickrent_4375))	(Tolypanthus_involucratus|EU544461|Nickrent_4907	(Dendrophthoe_curvata|EU544424|Nickrent_4012	(Dendrophthoe_longituba|EU544423|Nickrent_4010	Helixanthera_coccinea|EU544430|Nickrent_4019))))	((Plicosepalus_sagittifolius|EU544449|Nickrent_2852	Bakerella_sp_|EU544415|Nickrent_4161)	(Moquiniella_rubra|DQ790171|D__Nickrent_3042	(((Emelianthe_panganensis|EU544426|Nickrent_4889	Globimetula_dinklagei|EU544429|Nickrent_3087)	(((Erianthemum_dregei|EU544428|Nickrent_2985	Spragueanella_rhamnifolia|EU544456|Nickrent_4674)	Tapinanthus_sp_|EU214301|OM825)	Oliverella_rubroviridis|EU544442|Nickrent_4330))	Phragmanthera_crassicaulis|EU544447|Nickrent_3037))))	(Taxillus_chinensis|EU544460|Nickrent_4032	(Scurrula_pulverulenta|EU544452|Nickrent_4159	(Scurrula_parasitica|EU544453|Nickrent_4004	Scurrula_ferruginea|EU544451|Nickrent_4008)))))))	((Ileostylus_micranthus|EU544433|Nickrent_2741	Muellerina_eucalyptoides|EU544440|Nickrent_4310)
(Peraxilla_tetrapetala|EU544446|Nickrent_2744	(((Loxanthera_speciosa|EU544437|Nickrent_4026	Lysiana_filifolia|EU544438|Nickrent_4449)	(((Lepidaria_cf__forbesii|EU544434|Nickrent_4044	Macrosolen_cochinchinensis|EU544439|Nickrent_4038)	Decaisnina_triflora|EU544421|Nickrent_4491)	Amylotheca_duthieana|EU544413|Nickrent_4022))	((((Gaiadendron_punctatum|DQ787445|Nickrent_2729	(Atkinsonia_ligustrina|DQ787444|Nickrent_4343	Nuytsia_floribunda|DQ787446|Nickrent_2747))	((Ligaria_cuneifolia|EF464510|Nickrent_4567	(((Taxillus_chinensis|EU544460|Nickrent_4032	(Scurrula_pulverulenta|EU544452|Nickrent_4159	(Scurrula_parasitica|EU544453|Nickrent_4004	Scurrula_ferruginea|EU544451|Nickrent_4008)))	(((Sogerianthe_sessiflora|EU544455|Nickrent_4467	((Helicanthes_elastica|EU544432|Nickrent_4906	Amyema_queenslandicum|EU544412|Nickrent_2788)	(Benthamina_alyxifolia|EU544416|Nickrent_4127	(Dactyliophora_novae_guineae|EU544420|Nickrent_4563	(Amyema_glabrum|EU544411|Nickrent_2794	Diplatia_furcata|EU544425|Nickrent_2824)))))	(Helixanthera_cylindrica|EU544431|Nickrent_4037	Baratranthus_axanthus|EU544414|Nickrent_4029))	(((Tolypanthus_involucratus|EU544461|Nickrent_4907	((Dendrophthoe_curvata|EU544424|Nickrent_4012	Dendrophthoe_longituba|EU544423|Nickrent_4010)	Helixanthera_coccinea|EU544430|Nickrent_4019))	((Socratina_bemarivensis|EU544454|Nickrent_4279	(Oedina_pendens|EU544441|Nickrent_4329	((Englerina_ramulosa|EU544427|Nickrent_2984	Tapinanthus_constrictiflorus|EU544459|Nickrent_3088)	(((Oncella_ambigua|EU544443|Nickrent_4673	Oncocalyx_sulfureus|EU544444|Nickrent_2850)	Agelanthus_sansibarensis|EU544410|Nickrent_2987)	(Actinanthella_menyharthii|EU544408|Nickrent_4375	Berhautia_senegalensis|EU544417|Nickrent_4576)))))	(Vanwykia_remota|EU544463|Nickrent_4331	(Plicosepalus_sagittifolius|EU544449|Nickrent_2852	Bakerella_sp_|EU544415|Nickrent_4161))))	(Moquiniella_rubra|DQ790171|D__Nickrent_3042	((Emelianthe_panganensis|EU544426|Nickrent_4889	Globimetula_dinklagei|EU544429|Nickrent_3087)	((((Erianthemum_dregei|EU544428|Nickrent_2985	Spragueanella_rhamnifolia|EU544456|Nickrent_4674)	Tapinanthus_sp_|EU214301|OM825)	Oliverella_rubroviridis|EU544442|Nickrent_4330)	Phragmanthera_crassicaulis|EU544447|Nickrent_3037))))))	((Ileostylus_micranthus|EU544433|Nickrent_2741	Muellerina_eucalyptoides|EU544440|Nickrent_4310)
(Peraxilla_tetrapetala|EU544446|Nickrent_2744	(((Loxanthera_speciosa|EU544437|Nickrent_4026	Lysiana_filifolia|EU544438|Nickrent_4449)	(((Lepidaria_cf__forbesii|EU544434|Nickrent_4044	Macrosolen_cochinchinensis|EU544439|Nickrent_4038)	Decaisnina_triflora|EU544421|Nickrent_4491)	Amylotheca_duthieana|EU544413|Nickrent_4022))	(((Lepeostegeres_lancifolius|EU544435|Nickrent_4041	Tupeia_antarctica|DQ790172|D_Nickrent_2742)	(Desmaria_mutabilis|EF464509|Nickrent_4510A	((Ligaria_cuneifolia|EF464510|Nickrent_4567	(Tristerix_corymbosus|EF464512|Nickrent_4129	Notanthera_heterophylla|EF464511|Nickrent_4372))	(Psittacanthus_calyculatus|EU544450|Nickrent_4043	(((Oryctanthus_occidentalis|EU544445|Nickrent_2763	Dendropemon_bicolor|EU544422|Nickrent_2172)	Phthirusa_pyrifolia|EU544448|Nickrent_2762)	(Tripodanthus_acutifolius|EU544462|Nickrent_2969	(Cladocolea_gracilis|EU544419|Nickrent_3066	((Struthanthus_sp_|JQ589641|RE_5128_1	(Struthanthus_orbicularis|JQ589640|RE_5125_1	Struthanthus_oerstedii|EU544457|Nickrent_2728))	Struthanthus_woodsonii|EU544458|Nickrent_2761))))))))	((Gaiadendron_punctatum|DQ787445|Nickrent_2729	(Atkinsonia_ligustrina|DQ787444|Nickrent_4343	Nuytsia_floribunda|DQ787446|Nickrent_2747))	((((Benthamina_alyxifolia|EU544416|Nickrent_4127	(Dactyliophora_novae_guineae|EU544420|Nickrent_4563	(Amyema_glabrum|EU544411|Nickrent_2794	Diplatia_furcata|EU544425|Nickrent_2824)))	(Sogerianthe_sessiflora|EU544455|Nickrent_4467	(Helicanthes_elastica|EU544432|Nickrent_4906	Amyema_queenslandicum|EU544412|Nickrent_2788)))	((Helixanthera_cylindrica|EU544431|Nickrent_4037	Baratranthus_axanthus|EU544414|Nickrent_4029)	(((((Vanwykia_remota|EU544463|Nickrent_4331	(Socratina_bemarivensis|EU544454|Nickrent_4279	(((Oncella_ambigua|EU544443|Nickrent_4673	Oncocalyx_sulfureus|EU544444|Nickrent_2850)	Agelanthus_sansibarensis|EU544410|Nickrent_2987)	((Actinanthella_menyharthii|EU544408|Nickrent_4375	Berhautia_senegalensis|EU544417|Nickrent_4576)	(Oedina_pendens|EU544441|Nickrent_4329	(Englerina_ramulosa|EU544427|Nickrent_2984	Tapinanthus_constrictiflorus|EU544459|Nickrent_3088))))))	(Plicosepalus_sagittifolius|EU544449|Nickrent_2852	Bakerella_sp_|EU544415|Nickrent_4161))	((Dendrophthoe_longituba|EU544423|Nickrent_4010	Helixanthera_coccinea|EU544430|Nickrent_4019)	(Tolypanthus_involucratus|EU544461|Nickrent_4907
(Peraxilla_tetrapetala|EU544446|Nickrent_2744	((Notanthera_heterophylla|EF464511|Nickrent_4372	(((Amylotheca_duthieana|EU544413|Nickrent_4022	Loxanthera_speciosa|EU544437|Nickrent_4026)	Lysiana_filifolia|EU544438|Nickrent_4449)	((Lepidaria_cf__forbesii|EU544434|Nickrent_4044	Macrosolen_cochinchinensis|EU544439|Nickrent_4038)	Decaisnina_triflora|EU544421|Nickrent_4491)))	((((Lepeostegeres_lancifolius|EU544435|Nickrent_4041	Tupeia_antarctica|DQ790172|D_Nickrent_2742)	(Desmaria_mutabilis|EF464509|Nickrent_4510A	(Ligaria_cuneifolia|EF464510|Nickrent_4567	Tristerix_corymbosus|EF464512|Nickrent_4129)))	((Gaiadendron_punctatum|DQ787445|Nickrent_2729	(Atkinsonia_ligustrina|DQ787444|Nickrent_4343	Nuytsia_floribunda|DQ787446|Nickrent_2747))	(((Helixanthera_cylindrica|EU544431|Nickrent_4037	(Taxillus_chinensis|EU544460|Nickrent_4032	(Scurrula_ferruginea|EU544451|Nickrent_4008	(Scurrula_pulverulenta|EU544452|Nickrent_4159	Scurrula_parasitica|EU544453|Nickrent_4004))))	((((((Emelianthe_panganensis|EU544426|Nickrent_4889	Globimetula_dinklagei|EU544429|Nickrent_3087)	((((Erianthemum_dregei|EU544428|Nickrent_2985	Spragueanella_rhamnifolia|EU544456|Nickrent_4674)	Tapinanthus_sp_|EU214301|OM825)	Oliverella_rubroviridis|EU544442|Nickrent_4330)	(Moquiniella_rubra|DQ790171|D__Nickrent_3042	Phragmanthera_crassicaulis|EU544447|Nickrent_3037)))	((Dendrophthoe_longituba|EU544423|Nickrent_4010	Helixanthera_coccinea|EU544430|Nickrent_4019)	Dendrophthoe_curvata|EU544424|Nickrent_4012))	(((((Berhautia_senegalensis|EU544417|Nickrent_4576	((Englerina_ramulosa|EU544427|Nickrent_2984	Tapinanthus_constrictiflorus|EU544459|Nickrent_3088)	((Oncella_ambigua|EU544443|Nickrent_4673	Oncocalyx_sulfureus|EU544444|Nickrent_2850)	Agelanthus_sansibarensis|EU544410|Nickrent_2987)))	Actinanthella_menyharthii|EU544408|Nickrent_4375)	Oedina_pendens|EU544441|Nickrent_4329)	(Vanwykia_remota|EU544463|Nickrent_4331	Socratina_bemarivensis|EU544454|Nickrent_4279))	(Plicosepalus_sagittifolius|EU544449|Nickrent_2852	Bakerella_sp_|EU544415|Nickrent_4161)))	Tolypanthus_involucratus|EU544461|Nickrent_4907)	(Baratranthus_axanthus|EU544414|Nickrent_4029	(((Dactyliophora_novae_guineae|EU544420|Nickrent_4563	(Amyema_glabrum|EU544411|Nickrent_2794	Diplatia_furcata|EU544425|Nickrent_2824))	(Benthamina_alyxifolia|EU544416|Nickrent_4127
(Peraxilla_tetrapetala|EU544446|Nickrent_2744	((Notanthera_heterophylla|EF464511|Nickrent_4372	(((Amylotheca_duthieana|EU544413|Nickrent_4022	Loxanthera_speciosa|EU544437|Nickrent_4026)	Lysiana_filifolia|EU544438|Nickrent_4449)	((Lepidaria_cf__forbesii|EU544434|Nickrent_4044	Macrosolen_cochinchinensis|EU544439|Nickrent_4038)	Decaisnina_triflora|EU544421|Nickrent_4491)))	((Atkinsonia_ligustrina|DQ787444|Nickrent_4343	(Nuytsia_floribunda|DQ787446|Nickrent_2747	((((((Dactyliophora_novae_guineae|EU544420|Nickrent_4563	(Amyema_glabrum|EU544411|Nickrent_2794	Diplatia_furcata|EU544425|Nickrent_2824))	(Benthamina_alyxifolia|EU544416|Nickrent_4127	(Helicanthes_elastica|EU544432|Nickrent_4906	Amyema_queenslandicum|EU544412|Nickrent_2788)))	Sogerianthe_sessiflora|EU544455|Nickrent_4467)	(((Helixanthera_cylindrica|EU544431|Nickrent_4037	Baratranthus_axanthus|EU544414|Nickrent_4029)	(Taxillus_chinensis|EU544460|Nickrent_4032	(Scurrula_ferruginea|EU544451|Nickrent_4008	(Scurrula_pulverulenta|EU544452|Nickrent_4159	Scurrula_parasitica|EU544453|Nickrent_4004))))	(((((Dendrophthoe_longituba|EU544423|Nickrent_4010	Helixanthera_coccinea|EU544430|Nickrent_4019)	Dendrophthoe_curvata|EU544424|Nickrent_4012)	(((((((Oncella_ambigua|EU544443|Nickrent_4673	Oncocalyx_sulfureus|EU544444|Nickrent_2850)	Agelanthus_sansibarensis|EU544410|Nickrent_2987)	(Berhautia_senegalensis|EU544417|Nickrent_4576	(Englerina_ramulosa|EU544427|Nickrent_2984	Tapinanthus_constrictiflorus|EU544459|Nickrent_3088)))	Actinanthella_menyharthii|EU544408|Nickrent_4375)	Oedina_pendens|EU544441|Nickrent_4329)	(Vanwykia_remota|EU544463|Nickrent_4331	Socratina_bemarivensis|EU544454|Nickrent_4279))	((Phragmanthera_crassicaulis|EU544447|Nickrent_3037	((Emelianthe_panganensis|EU544426|Nickrent_4889	Globimetula_dinklagei|EU544429|Nickrent_3087)	(((Erianthemum_dregei|EU544428|Nickrent_2985	Spragueanella_rhamnifolia|EU544456|Nickrent_4674)	Tapinanthus_sp_|EU214301|OM825)	Oliverella_rubroviridis|EU544442|Nickrent_4330)))	Moquiniella_rubra|DQ790171|D__Nickrent_3042)))	(Plicosepalus_sagittifolius|EU544449|Nickrent_2852	Bakerella_sp_|EU544415|Nickrent_4161))	Tolypanthus_involucratus|EU544461|Nickrent_4907)))	((Ileostylus_micranthus|EU544433|Nickrent_2741	Muellerina_eucalyptoides|EU544440|Nickrent_4310)	(Cecarria_obtusifolia|EU544418|Nickrent_4562
(Peraxilla_tetrapetala|EU544446|Nickrent_2744	(((Loxanthera_speciosa|EU544437|Nickrent_4026	Lysiana_filifolia|EU544438|Nickrent_4449)	(Amylotheca_duthieana|EU544413|Nickrent_4022	((Lepidaria_cf__forbesii|EU544434|Nickrent_4044	Macrosolen_cochinchinensis|EU544439|Nickrent_4038)	Decaisnina_triflora|EU544421|Nickrent_4491)))	((((((Oryctanthus_occidentalis|EU544445|Nickrent_2763	Dendropemon_bicolor|EU544422|Nickrent_2172)	(Cladocolea_gracilis|EU544419|Nickrent_3066	((Struthanthus_sp_|JQ589641|RE_5128_1	(Struthanthus_orbicularis|JQ589640|RE_5125_1	Struthanthus_oerstedii|EU544457|Nickrent_2728))	Struthanthus_woodsonii|EU544458|Nickrent_2761)))	(Phthirusa_pyrifolia|EU544448|Nickrent_2762	Tripodanthus_acutifolius|EU544462|Nickrent_2969))	Psittacanthus_calyculatus|EU544450|Nickrent_4043)	(((((((Dactyliophora_novae_guineae|EU544420|Nickrent_4563	(Amyema_glabrum|EU544411|Nickrent_2794	Diplatia_furcata|EU544425|Nickrent_2824))	(Benthamina_alyxifolia|EU544416|Nickrent_4127	(Helicanthes_elastica|EU544432|Nickrent_4906	Amyema_queenslandicum|EU544412|Nickrent_2788)))	Sogerianthe_sessiflora|EU544455|Nickrent_4467)	(((Helixanthera_cylindrica|EU544431|Nickrent_4037	Baratranthus_axanthus|EU544414|Nickrent_4029)	(Taxillus_chinensis|EU544460|Nickrent_4032	(Scurrula_pulverulenta|EU544452|Nickrent_4159	(Scurrula_parasitica|EU544453|Nickrent_4004	Scurrula_ferruginea|EU544451|Nickrent_4008))))	((Tolypanthus_involucratus|EU544461|Nickrent_4907	((Dendrophthoe_longituba|EU544423|Nickrent_4010	Helixanthera_coccinea|EU544430|Nickrent_4019)	Dendrophthoe_curvata|EU544424|Nickrent_4012))	(((((((Oncella_ambigua|EU544443|Nickrent_4673	Oncocalyx_sulfureus|EU544444|Nickrent_2850)	Agelanthus_sansibarensis|EU544410|Nickrent_2987)	(Berhautia_senegalensis|EU544417|Nickrent_4576	(Englerina_ramulosa|EU544427|Nickrent_2984	Tapinanthus_constrictiflorus|EU544459|Nickrent_3088)))	Actinanthella_menyharthii|EU544408|Nickrent_4375)	Oedina_pendens|EU544441|Nickrent_4329)	(Vanwykia_remota|EU544463|Nickrent_4331	Socratina_bemarivensis|EU544454|Nickrent_4279))	((Plicosepalus_sagittifolius|EU544449|Nickrent_2852	Bakerella_sp_|EU544415|Nickrent_4161)	((((Emelianthe_panganensis|EU544426|Nickrent_4889	Globimetula_dinklagei|EU544429|Nickrent_3087)	(((Erianthemum_dregei|EU544428|Nickrent_2985	Spragueanella_rhamnifolia|EU544456|Nickrent_4674)
(Peraxilla_tetrapetala|EU544446|Nickrent_2744	(((Loxanthera_speciosa|EU544437|Nickrent_4026	Lysiana_filifolia|EU544438|Nickrent_4449)	(Amylotheca_duthieana|EU544413|Nickrent_4022	((Lepidaria_cf__forbesii|EU544434|Nickrent_4044	Macrosolen_cochinchinensis|EU544439|Nickrent_4038)	Decaisnina_triflora|EU544421|Nickrent_4491)))	(((((Nuytsia_floribunda|DQ787446|Nickrent_2747	Atkinsonia_ligustrina|DQ787444|Nickrent_4343)	(Gaiadendron_punctatum|DQ787445|Nickrent_2729	(Ligaria_cuneifolia|EF464510|Nickrent_4567	((Baratranthus_axanthus|EU544414|Nickrent_4029	(((((Plicosepalus_sagittifolius|EU544449|Nickrent_2852	Bakerella_sp_|EU544415|Nickrent_4161)	(((Emelianthe_panganensis|EU544426|Nickrent_4889	(Globimetula_dinklagei|EU544429|Nickrent_3087	(((Erianthemum_dregei|EU544428|Nickrent_2985	Spragueanella_rhamnifolia|EU544456|Nickrent_4674)	Tapinanthus_sp_|EU214301|OM825)	Oliverella_rubroviridis|EU544442|Nickrent_4330)))	Phragmanthera_crassicaulis|EU544447|Nickrent_3037)	Moquiniella_rubra|DQ790171|D__Nickrent_3042))	((Tolypanthus_involucratus|EU544461|Nickrent_4907	(Helixanthera_coccinea|EU544430|Nickrent_4019	(Dendrophthoe_curvata|EU544424|Nickrent_4012	Dendrophthoe_longituba|EU544423|Nickrent_4010)))	((((((Oncella_ambigua|EU544443|Nickrent_4673	Oncocalyx_sulfureus|EU544444|Nickrent_2850)	Agelanthus_sansibarensis|EU544410|Nickrent_2987)	(Berhautia_senegalensis|EU544417|Nickrent_4576	(Englerina_ramulosa|EU544427|Nickrent_2984	Tapinanthus_constrictiflorus|EU544459|Nickrent_3088)))	Actinanthella_menyharthii|EU544408|Nickrent_4375)	Oedina_pendens|EU544441|Nickrent_4329)	(Vanwykia_remota|EU544463|Nickrent_4331	Socratina_bemarivensis|EU544454|Nickrent_4279))))	(((Benthamina_alyxifolia|EU544416|Nickrent_4127	((Amyema_glabrum|EU544411|Nickrent_2794	Diplatia_furcata|EU544425|Nickrent_2824)	Dactyliophora_novae_guineae|EU544420|Nickrent_4563))	(Helicanthes_elastica|EU544432|Nickrent_4906	Amyema_queenslandicum|EU544412|Nickrent_2788))	Sogerianthe_sessiflora|EU544455|Nickrent_4467))	((Taxillus_chinensis|EU544460|Nickrent_4032	(Scurrula_pulverulenta|EU544452|Nickrent_4159	(Scurrula_parasitica|EU544453|Nickrent_4004	Scurrula_ferruginea|EU544451|Nickrent_4008)))	Helixanthera_cylindrica|EU544431|Nickrent_4037)))	((Ileostylus_micranthus|EU544433|Nickrent_2741	Muellerina_eucalyptoides|EU544440|Nickrent_4310)
(Peraxilla_tetrapetala|EU544446|Nickrent_2744	(((Loxanthera_speciosa|EU544437|Nickrent_4026	Lysiana_filifolia|EU544438|Nickrent_4449)	(Amylotheca_duthieana|EU544413|Nickrent_4022	((Lepidaria_cf__forbesii|EU544434|Nickrent_4044	Macrosolen_cochinchinensis|EU544439|Nickrent_4038)	Decaisnina_triflora|EU544421|Nickrent_4491)))	(Notanthera_heterophylla|EF464511|Nickrent_4372	((Tripodanthus_acutifolius|EU544462|Nickrent_2969	((Phthirusa_pyrifolia|EU544448|Nickrent_2762	(Oryctanthus_occidentalis|EU544445|Nickrent_2763	Dendropemon_bicolor|EU544422|Nickrent_2172))	(Psittacanthus_calyculatus|EU544450|Nickrent_4043	(Cladocolea_gracilis|EU544419|Nickrent_3066	((Struthanthus_sp_|JQ589641|RE_5128_1	(Struthanthus_orbicularis|JQ589640|RE_5125_1	Struthanthus_oerstedii|EU544457|Nickrent_2728))	Struthanthus_woodsonii|EU544458|Nickrent_2761)))))	((Desmaria_mutabilis|EF464509|Nickrent_4510A	(Ligaria_cuneifolia|EF464510|Nickrent_4567	Tristerix_corymbosus|EF464512|Nickrent_4129))	((Lepeostegeres_lancifolius|EU544435|Nickrent_4041	Tupeia_antarctica|DQ790172|D_Nickrent_2742)	((Nuytsia_floribunda|DQ787446|Nickrent_2747	Atkinsonia_ligustrina|DQ787444|Nickrent_4343)	(Gaiadendron_punctatum|DQ787445|Nickrent_2729	((Ileostylus_micranthus|EU544433|Nickrent_2741	Muellerina_eucalyptoides|EU544440|Nickrent_4310)	((Cecarria_obtusifolia|EU544418|Nickrent_4562	Loranthus_europaeus|EU544436|Nickrent_5082)	((((Benthamina_alyxifolia|EU544416|Nickrent_4127	((Amyema_glabrum|EU544411|Nickrent_2794	Diplatia_furcata|EU544425|Nickrent_2824)	Dactyliophora_novae_guineae|EU544420|Nickrent_4563))	(Helicanthes_elastica|EU544432|Nickrent_4906	Amyema_queenslandicum|EU544412|Nickrent_2788))	Sogerianthe_sessiflora|EU544455|Nickrent_4467)	(((Taxillus_chinensis|EU544460|Nickrent_4032	(Scurrula_pulverulenta|EU544452|Nickrent_4159	(Scurrula_parasitica|EU544453|Nickrent_4004	Scurrula_ferruginea|EU544451|Nickrent_4008)))	(Baratranthus_axanthus|EU544414|Nickrent_4029	Helixanthera_cylindrica|EU544431|Nickrent_4037))	(((Bakerella_sp_|EU544415|Nickrent_4161	(Helixanthera_coccinea|EU544430|Nickrent_4019	Plicosepalus_sagittifolius|EU544449|Nickrent_2852))	((((((Erianthemum_dregei|EU544428|Nickrent_2985	Spragueanella_rhamnifolia|EU544456|Nickrent_4674)	Tapinanthus_sp_|EU214301|OM825)	Oliverella_rubroviridis|EU544442|Nickrent_4330)
((((((Tristerix_corymbosus|EF464512|Nickrent_4129	Notanthera_heterophylla|EF464511|Nickrent_4372)	(((Phthirusa_pyrifolia|EU544448|Nickrent_2762	(Dendropemon_bicolor|EU544422|Nickrent_2172	Oryctanthus_occidentalis|EU544445|Nickrent_2763))	(((Cladocolea_gracilis|EU544419|Nickrent_3066	(Struthanthus_oerstedii|EU544457|Nickrent_2728	Struthanthus_orbicularis|JQ589640|RE_5125_1))	(Struthanthus_sp_|JQ589641|RE_5128_1	Struthanthus_woodsonii|EU544458|Nickrent_2761))	Tripodanthus_acutifolius|EU544462|Nickrent_2969))	Psittacanthus_calyculatus|EU544450|Nickrent_4043))	Desmaria_mutabilis|EF464509|Nickrent_4510A)	(((Gaiadendron_punctatum|DQ787445|Nickrent_2729	(Ligaria_cuneifolia|EF464510|Nickrent_4567	((Loranthus_europaeus|EU544436|Nickrent_5082	Cecarria_obtusifolia|EU544418|Nickrent_4562)	((Muellerina_eucalyptoides|EU544440|Nickrent_4310	Ileostylus_micranthus|EU544433|Nickrent_2741)	(((((Scurrula_pulverulenta|EU544452|Nickrent_4159	(Scurrula_parasitica|EU544453|Nickrent_4004	Scurrula_ferruginea|EU544451|Nickrent_4008))	Taxillus_chinensis|EU544460|Nickrent_4032)	(Helixanthera_cylindrica|EU544431|Nickrent_4037	(((Bakerella_sp_|EU544415|Nickrent_4161	Plicosepalus_sagittifolius|EU544449|Nickrent_2852)	(Moquiniella_rubra|DQ790171|D__Nickrent_3042	(Phragmanthera_crassicaulis|EU544447|Nickrent_3037	((Globimetula_dinklagei|EU544429|Nickrent_3087	Emelianthe_panganensis|EU544426|Nickrent_4889)	(Oliverella_rubroviridis|EU544442|Nickrent_4330	(Tapinanthus_sp_|EU214301|OM825	(Spragueanella_rhamnifolia|EU544456|Nickrent_4674	Erianthemum_dregei|EU544428|Nickrent_2985)))))))	((Vanwykia_remota|EU544463|Nickrent_4331	(((Actinanthella_menyharthii|EU544408|Nickrent_4375	(((Oncella_ambigua|EU544443|Nickrent_4673	Oncocalyx_sulfureus|EU544444|Nickrent_2850)	Agelanthus_sansibarensis|EU544410|Nickrent_2987)	(Berhautia_senegalensis|EU544417|Nickrent_4576	(Tapinanthus_constrictiflorus|EU544459|Nickrent_3088	Englerina_ramulosa|EU544427|Nickrent_2984))))	Oedina_pendens|EU544441|Nickrent_4329)	Socratina_bemarivensis|EU544454|Nickrent_4279))	((Helixanthera_coccinea|EU544430|Nickrent_4019	Tolypanthus_involucratus|EU544461|Nickrent_4907)	(Dendrophthoe_curvata|EU544424|Nickrent_4012	Dendrophthoe_longituba|EU544423|Nickrent_4010))))))	Baratranthus_axanthus|EU544414|Nickrent_4029)	(Sogerianthe_sessiflora|EU544455|Nickrent_4467
((((((Phthirusa_pyrifolia|EU544448|Nickrent_2762	(Dendropemon_bicolor|EU544422|Nickrent_2172	Oryctanthus_occidentalis|EU544445|Nickrent_2763))	((Cladocolea_gracilis|EU544419|Nickrent_3066	((Struthanthus_sp_|JQ589641|RE_5128_1	(Struthanthus_oerstedii|EU544457|Nickrent_2728	Struthanthus_orbicularis|JQ589640|RE_5125_1))	Struthanthus_woodsonii|EU544458|Nickrent_2761))	Tripodanthus_acutifolius|EU544462|Nickrent_2969))	Psittacanthus_calyculatus|EU544450|Nickrent_4043)	((((Gaiadendron_punctatum|DQ787445|Nickrent_2729	((((((Scurrula_ferruginea|EU544451|Nickrent_4008	(Scurrula_pulverulenta|EU544452|Nickrent_4159	Scurrula_parasitica|EU544453|Nickrent_4004))	Taxillus_chinensis|EU544460|Nickrent_4032)	((((Globimetula_dinklagei|EU544429|Nickrent_3087	(Oliverella_rubroviridis|EU544442|Nickrent_4330	(Tapinanthus_sp_|EU214301|OM825	(Spragueanella_rhamnifolia|EU544456|Nickrent_4674	Erianthemum_dregei|EU544428|Nickrent_2985))))	Phragmanthera_crassicaulis|EU544447|Nickrent_3037)	(Emelianthe_panganensis|EU544426|Nickrent_4889	Moquiniella_rubra|DQ790171|D__Nickrent_3042))	(((((Helixanthera_coccinea|EU544430|Nickrent_4019	Dendrophthoe_curvata|EU544424|Nickrent_4012)	Dendrophthoe_longituba|EU544423|Nickrent_4010)	Tolypanthus_involucratus|EU544461|Nickrent_4907)	((((Oedina_pendens|EU544441|Nickrent_4329	(Tapinanthus_constrictiflorus|EU544459|Nickrent_3088	Englerina_ramulosa|EU544427|Nickrent_2984))	(Berhautia_senegalensis|EU544417|Nickrent_4576	Actinanthella_menyharthii|EU544408|Nickrent_4375))	((Oncella_ambigua|EU544443|Nickrent_4673	Oncocalyx_sulfureus|EU544444|Nickrent_2850)	Agelanthus_sansibarensis|EU544410|Nickrent_2987))	(Socratina_bemarivensis|EU544454|Nickrent_4279	Vanwykia_remota|EU544463|Nickrent_4331)))	(Plicosepalus_sagittifolius|EU544449|Nickrent_2852	Bakerella_sp_|EU544415|Nickrent_4161))))	(Baratranthus_axanthus|EU544414|Nickrent_4029	Helixanthera_cylindrica|EU544431|Nickrent_4037))	(Sogerianthe_sessiflora|EU544455|Nickrent_4467	((Amyema_queenslandicum|EU544412|Nickrent_2788	Helicanthes_elastica|EU544432|Nickrent_4906)	(Dactyliophora_novae_guineae|EU544420|Nickrent_4563	((Amyema_glabrum|EU544411|Nickrent_2794	Diplatia_furcata|EU544425|Nickrent_2824)	Benthamina_alyxifolia|EU544416|Nickrent_4127)))))	((Loranthus_europaeus|EU544436|Nickrent_5082	Cecarria_obtusifolia|EU544418|Nickrent_4562)
(((Lysiana_filifolia|EU544438|Nickrent_4449	(Loxanthera_speciosa|EU544437|Nickrent_4026	((Decaisnina_triflora|EU544421|Nickrent_4491	(Macrosolen_cochinchinensis|EU544439|Nickrent_4038	Lepidaria_cf__forbesii|EU544434|Nickrent_4044))	Amylotheca_duthieana|EU544413|Nickrent_4022)))	(((((Psittacanthus_calyculatus|EU544450|Nickrent_4043	((Tripodanthus_acutifolius|EU544462|Nickrent_2969	(Cladocolea_gracilis|EU544419|Nickrent_3066	((Struthanthus_sp_|JQ589641|RE_5128_1	(Struthanthus_oerstedii|EU544457|Nickrent_2728	Struthanthus_orbicularis|JQ589640|RE_5125_1))	Struthanthus_woodsonii|EU544458|Nickrent_2761)))	(Phthirusa_pyrifolia|EU544448|Nickrent_2762	(Dendropemon_bicolor|EU544422|Nickrent_2172	Oryctanthus_occidentalis|EU544445|Nickrent_2763))))	Ligaria_cuneifolia|EF464510|Nickrent_4567)	(((Tupeia_antarctica|DQ790172|D_Nickrent_2742	Lepeostegeres_lancifolius|EU544435|Nickrent_4041)	Tristerix_corymbosus|EF464512|Nickrent_4129)	(((Muellerina_eucalyptoides|EU544440|Nickrent_4310	Ileostylus_micranthus|EU544433|Nickrent_2741)	(Loranthus_europaeus|EU544436|Nickrent_5082	Cecarria_obtusifolia|EU544418|Nickrent_4562))	(Tolypanthus_involucratus|EU544461|Nickrent_4907	((Sogerianthe_sessiflora|EU544455|Nickrent_4467	((Benthamina_alyxifolia|EU544416|Nickrent_4127	(Amyema_queenslandicum|EU544412|Nickrent_2788	Helicanthes_elastica|EU544432|Nickrent_4906))	(Dactyliophora_novae_guineae|EU544420|Nickrent_4563	(Amyema_glabrum|EU544411|Nickrent_2794	Diplatia_furcata|EU544425|Nickrent_2824))))	((Baratranthus_axanthus|EU544414|Nickrent_4029	Helixanthera_cylindrica|EU544431|Nickrent_4037)	(((Scurrula_ferruginea|EU544451|Nickrent_4008	(Scurrula_pulverulenta|EU544452|Nickrent_4159	Scurrula_parasitica|EU544453|Nickrent_4004))	Taxillus_chinensis|EU544460|Nickrent_4032)	(((((Helixanthera_coccinea|EU544430|Nickrent_4019	Plicosepalus_sagittifolius|EU544449|Nickrent_2852)	Bakerella_sp_|EU544415|Nickrent_4161)	((Phragmanthera_crassicaulis|EU544447|Nickrent_3037	((Oliverella_rubroviridis|EU544442|Nickrent_4330	(Tapinanthus_sp_|EU214301|OM825	(Spragueanella_rhamnifolia|EU544456|Nickrent_4674	Erianthemum_dregei|EU544428|Nickrent_2985)))	(Globimetula_dinklagei|EU544429|Nickrent_3087	Emelianthe_panganensis|EU544426|Nickrent_4889)))	Moquiniella_rubra|DQ790171|D__Nickrent_3042))	(((((Berhautia_senegalensis|EU544417|Nickrent_4576
(((Lysiana_filifolia|EU544438|Nickrent_4449	(Loxanthera_speciosa|EU544437|Nickrent_4026	((Decaisnina_triflora|EU544421|Nickrent_4491	(Macrosolen_cochinchinensis|EU544439|Nickrent_4038	Lepidaria_cf__forbesii|EU544434|Nickrent_4044))	Amylotheca_duthieana|EU544413|Nickrent_4022)))	(((((Tupeia_antarctica|DQ790172|D_Nickrent_2742	Lepeostegeres_lancifolius|EU544435|Nickrent_4041)	(Ligaria_cuneifolia|EF464510|Nickrent_4567	Tristerix_corymbosus|EF464512|Nickrent_4129))	(Psittacanthus_calyculatus|EU544450|Nickrent_4043	((Tripodanthus_acutifolius|EU544462|Nickrent_2969	(Cladocolea_gracilis|EU544419|Nickrent_3066	((Struthanthus_sp_|JQ589641|RE_5128_1	(Struthanthus_oerstedii|EU544457|Nickrent_2728	Struthanthus_orbicularis|JQ589640|RE_5125_1))	Struthanthus_woodsonii|EU544458|Nickrent_2761)))	(Phthirusa_pyrifolia|EU544448|Nickrent_2762	(Dendropemon_bicolor|EU544422|Nickrent_2172	Oryctanthus_occidentalis|EU544445|Nickrent_2763)))))	(Desmaria_mutabilis|EF464509|Nickrent_4510A	((((Muellerina_eucalyptoides|EU544440|Nickrent_4310	Ileostylus_micranthus|EU544433|Nickrent_2741)	(Loranthus_europaeus|EU544436|Nickrent_5082	Cecarria_obtusifolia|EU544418|Nickrent_4562))	(((Benthamina_alyxifolia|EU544416|Nickrent_4127	(Amyema_glabrum|EU544411|Nickrent_2794	Diplatia_furcata|EU544425|Nickrent_2824))	((Sogerianthe_sessiflora|EU544455|Nickrent_4467	(Amyema_queenslandicum|EU544412|Nickrent_2788	Helicanthes_elastica|EU544432|Nickrent_4906))	Dactyliophora_novae_guineae|EU544420|Nickrent_4563))	((Baratranthus_axanthus|EU544414|Nickrent_4029	Helixanthera_cylindrica|EU544431|Nickrent_4037)	(((Scurrula_pulverulenta|EU544452|Nickrent_4159	(Scurrula_parasitica|EU544453|Nickrent_4004	Scurrula_ferruginea|EU544451|Nickrent_4008))	Taxillus_chinensis|EU544460|Nickrent_4032)	((((Plicosepalus_sagittifolius|EU544449|Nickrent_2852	Bakerella_sp_|EU544415|Nickrent_4161)	((Phragmanthera_crassicaulis|EU544447|Nickrent_3037	((Oliverella_rubroviridis|EU544442|Nickrent_4330	(Tapinanthus_sp_|EU214301|OM825	(Spragueanella_rhamnifolia|EU544456|Nickrent_4674	Erianthemum_dregei|EU544428|Nickrent_2985)))	(Globimetula_dinklagei|EU544429|Nickrent_3087	Emelianthe_panganensis|EU544426|Nickrent_4889)))	Moquiniella_rubra|DQ790171|D__Nickrent_3042))	((((Actinanthella_menyharthii|EU544408|Nickrent_4375	(Berhautia_senegalensis|EU544417|Nickrent_4576
(((Lysiana_filifolia|EU544438|Nickrent_4449	((Decaisnina_triflora|EU544421|Nickrent_4491	(Macrosolen_cochinchinensis|EU544439|Nickrent_4038	Lepidaria_cf__forbesii|EU544434|Nickrent_4044))	(Amylotheca_duthieana|EU544413|Nickrent_4022	Loxanthera_speciosa|EU544437|Nickrent_4026)))	(((((Muellerina_eucalyptoides|EU544440|Nickrent_4310	Ileostylus_micranthus|EU544433|Nickrent_2741)	(Loranthus_europaeus|EU544436|Nickrent_5082	Cecarria_obtusifolia|EU544418|Nickrent_4562))	(((Baratranthus_axanthus|EU544414|Nickrent_4029	Helixanthera_cylindrica|EU544431|Nickrent_4037)	(((Scurrula_pulverulenta|EU544452|Nickrent_4159	(Scurrula_parasitica|EU544453|Nickrent_4004	Scurrula_ferruginea|EU544451|Nickrent_4008))	Taxillus_chinensis|EU544460|Nickrent_4032)	((((Plicosepalus_sagittifolius|EU544449|Nickrent_2852	Bakerella_sp_|EU544415|Nickrent_4161)	((Phragmanthera_crassicaulis|EU544447|Nickrent_3037	((Oliverella_rubroviridis|EU544442|Nickrent_4330	(Tapinanthus_sp_|EU214301|OM825	(Spragueanella_rhamnifolia|EU544456|Nickrent_4674	Erianthemum_dregei|EU544428|Nickrent_2985)))	(Globimetula_dinklagei|EU544429|Nickrent_3087	Emelianthe_panganensis|EU544426|Nickrent_4889)))	Moquiniella_rubra|DQ790171|D__Nickrent_3042))	(((((Tapinanthus_constrictiflorus|EU544459|Nickrent_3088	Englerina_ramulosa|EU544427|Nickrent_2984)	(Actinanthella_menyharthii|EU544408|Nickrent_4375	Berhautia_senegalensis|EU544417|Nickrent_4576))	((Oncella_ambigua|EU544443|Nickrent_4673	Oncocalyx_sulfureus|EU544444|Nickrent_2850)	Agelanthus_sansibarensis|EU544410|Nickrent_2987))	Oedina_pendens|EU544441|Nickrent_4329)	(Socratina_bemarivensis|EU544454|Nickrent_4279	Vanwykia_remota|EU544463|Nickrent_4331)))	((Dendrophthoe_curvata|EU544424|Nickrent_4012	Tolypanthus_involucratus|EU544461|Nickrent_4907)	(Helixanthera_coccinea|EU544430|Nickrent_4019	Dendrophthoe_longituba|EU544423|Nickrent_4010)))))	(((Dactyliophora_novae_guineae|EU544420|Nickrent_4563	(Amyema_glabrum|EU544411|Nickrent_2794	Diplatia_furcata|EU544425|Nickrent_2824))	((Amyema_queenslandicum|EU544412|Nickrent_2788	Helicanthes_elastica|EU544432|Nickrent_4906)	Benthamina_alyxifolia|EU544416|Nickrent_4127))	Sogerianthe_sessiflora|EU544455|Nickrent_4467)))	(Gaiadendron_punctatum|DQ787445|Nickrent_2729	(Nuytsia_floribunda|DQ787446|Nickrent_2747	Atkinsonia_ligustrina|DQ787444|Nickrent_4343)))
((((Amylotheca_duthieana|EU544413|Nickrent_4022	((Macrosolen_cochinchinensis|EU544439|Nickrent_4038	Lepidaria_cf__forbesii|EU544434|Nickrent_4044)	Decaisnina_triflora|EU544421|Nickrent_4491))	(Loxanthera_speciosa|EU544437|Nickrent_4026	Lysiana_filifolia|EU544438|Nickrent_4449))	(((((((Muellerina_eucalyptoides|EU544440|Nickrent_4310	Ileostylus_micranthus|EU544433|Nickrent_2741)	(Loranthus_europaeus|EU544436|Nickrent_5082	Cecarria_obtusifolia|EU544418|Nickrent_4562))	((((((((Phragmanthera_crassicaulis|EU544447|Nickrent_3037	(((Oliverella_rubroviridis|EU544442|Nickrent_4330	(Tapinanthus_sp_|EU214301|OM825	(Spragueanella_rhamnifolia|EU544456|Nickrent_4674	Erianthemum_dregei|EU544428|Nickrent_2985)))	Moquiniella_rubra|DQ790171|D__Nickrent_3042)	(Globimetula_dinklagei|EU544429|Nickrent_3087	Emelianthe_panganensis|EU544426|Nickrent_4889)))	(Plicosepalus_sagittifolius|EU544449|Nickrent_2852	Bakerella_sp_|EU544415|Nickrent_4161))	Helixanthera_coccinea|EU544430|Nickrent_4019)	(((((Actinanthella_menyharthii|EU544408|Nickrent_4375	Berhautia_senegalensis|EU544417|Nickrent_4576)	(((Oncella_ambigua|EU544443|Nickrent_4673	Oncocalyx_sulfureus|EU544444|Nickrent_2850)	Agelanthus_sansibarensis|EU544410|Nickrent_2987)	(Tapinanthus_constrictiflorus|EU544459|Nickrent_3088	Englerina_ramulosa|EU544427|Nickrent_2984)))	Oedina_pendens|EU544441|Nickrent_4329)	(Socratina_bemarivensis|EU544454|Nickrent_4279	Vanwykia_remota|EU544463|Nickrent_4331))	(Dendrophthoe_curvata|EU544424|Nickrent_4012	Dendrophthoe_longituba|EU544423|Nickrent_4010)))	(Helixanthera_cylindrica|EU544431|Nickrent_4037	((Scurrula_pulverulenta|EU544452|Nickrent_4159	(Scurrula_parasitica|EU544453|Nickrent_4004	Scurrula_ferruginea|EU544451|Nickrent_4008))	Taxillus_chinensis|EU544460|Nickrent_4032)))	Baratranthus_axanthus|EU544414|Nickrent_4029)	Tolypanthus_involucratus|EU544461|Nickrent_4907)	(((Amyema_queenslandicum|EU544412|Nickrent_2788	Helicanthes_elastica|EU544432|Nickrent_4906)	(Benthamina_alyxifolia|EU544416|Nickrent_4127	(Dactyliophora_novae_guineae|EU544420|Nickrent_4563	(Amyema_glabrum|EU544411|Nickrent_2794	Diplatia_furcata|EU544425|Nickrent_2824))))	Sogerianthe_sessiflora|EU544455|Nickrent_4467)))	(Gaiadendron_punctatum|DQ787445|Nickrent_2729	Nuytsia_floribunda|DQ787446|Nickrent_2747))	(Tupeia_antarctica|DQ790172|D_Nickrent_2742
(((((Macrosolen_cochinchinensis|EU544439|Nickrent_4038	Lepidaria_cf__forbesii|EU544434|Nickrent_4044)	Decaisnina_triflora|EU544421|Nickrent_4491)	((Amylotheca_duthieana|EU544413|Nickrent_4022	Loxanthera_speciosa|EU544437|Nickrent_4026)	Lysiana_filifolia|EU544438|Nickrent_4449))	((((Atkinsonia_ligustrina|DQ787444|Nickrent_4343	Nuytsia_floribunda|DQ787446|Nickrent_2747)	(((Muellerina_eucalyptoides|EU544440|Nickrent_4310	Ileostylus_micranthus|EU544433|Nickrent_2741)	((Loranthus_europaeus|EU544436|Nickrent_5082	Cecarria_obtusifolia|EU544418|Nickrent_4562)	((((((((Phragmanthera_crassicaulis|EU544447|Nickrent_3037	((Oliverella_rubroviridis|EU544442|Nickrent_4330	(Tapinanthus_sp_|EU214301|OM825	(Spragueanella_rhamnifolia|EU544456|Nickrent_4674	Erianthemum_dregei|EU544428|Nickrent_2985)))	(Emelianthe_panganensis|EU544426|Nickrent_4889	Globimetula_dinklagei|EU544429|Nickrent_3087)))	Moquiniella_rubra|DQ790171|D__Nickrent_3042)	(Plicosepalus_sagittifolius|EU544449|Nickrent_2852	Bakerella_sp_|EU544415|Nickrent_4161))	Helixanthera_coccinea|EU544430|Nickrent_4019)	(Tolypanthus_involucratus|EU544461|Nickrent_4907	(Dendrophthoe_curvata|EU544424|Nickrent_4012	Dendrophthoe_longituba|EU544423|Nickrent_4010)))	((((Actinanthella_menyharthii|EU544408|Nickrent_4375	Berhautia_senegalensis|EU544417|Nickrent_4576)	(((Oncella_ambigua|EU544443|Nickrent_4673	Oncocalyx_sulfureus|EU544444|Nickrent_2850)	Agelanthus_sansibarensis|EU544410|Nickrent_2987)	(Tapinanthus_constrictiflorus|EU544459|Nickrent_3088	Englerina_ramulosa|EU544427|Nickrent_2984)))	Oedina_pendens|EU544441|Nickrent_4329)	(Socratina_bemarivensis|EU544454|Nickrent_4279	Vanwykia_remota|EU544463|Nickrent_4331)))	((Baratranthus_axanthus|EU544414|Nickrent_4029	Helixanthera_cylindrica|EU544431|Nickrent_4037)	((Scurrula_pulverulenta|EU544452|Nickrent_4159	(Scurrula_parasitica|EU544453|Nickrent_4004	Scurrula_ferruginea|EU544451|Nickrent_4008))	Taxillus_chinensis|EU544460|Nickrent_4032)))	(((Dactyliophora_novae_guineae|EU544420|Nickrent_4563	(Amyema_glabrum|EU544411|Nickrent_2794	Diplatia_furcata|EU544425|Nickrent_2824))	((Amyema_queenslandicum|EU544412|Nickrent_2788	Helicanthes_elastica|EU544432|Nickrent_4906)	Benthamina_alyxifolia|EU544416|Nickrent_4127))	Sogerianthe_sessiflora|EU544455|Nickrent_4467))))	Gaiadendron_punctatum|DQ787445|Nickrent_2729))
((((Amylotheca_duthieana|EU544413|Nickrent_4022	((Macrosolen_cochinchinensis|EU544439|Nickrent_4038	Lepidaria_cf__forbesii|EU544434|Nickrent_4044)	Decaisnina_triflora|EU544421|Nickrent_4491))	(Loxanthera_speciosa|EU544437|Nickrent_4026	Lysiana_filifolia|EU544438|Nickrent_4449))	(((((Tupeia_antarctica|DQ790172|D_Nickrent_2742	Lepeostegeres_lancifolius|EU544435|Nickrent_4041)	(Atkinsonia_ligustrina|DQ787444|Nickrent_4343	((Nuytsia_floribunda|DQ787446|Nickrent_2747	((Muellerina_eucalyptoides|EU544440|Nickrent_4310	Ileostylus_micranthus|EU544433|Nickrent_2741)	((Loranthus_europaeus|EU544436|Nickrent_5082	Cecarria_obtusifolia|EU544418|Nickrent_4562)	(((((((Phragmanthera_crassicaulis|EU544447|Nickrent_3037	(((Oliverella_rubroviridis|EU544442|Nickrent_4330	(Tapinanthus_sp_|EU214301|OM825	(Spragueanella_rhamnifolia|EU544456|Nickrent_4674	Erianthemum_dregei|EU544428|Nickrent_2985)))	(Emelianthe_panganensis|EU544426|Nickrent_4889	Globimetula_dinklagei|EU544429|Nickrent_3087))	Moquiniella_rubra|DQ790171|D__Nickrent_3042))	((Helixanthera_cylindrica|EU544431|Nickrent_4037	Plicosepalus_sagittifolius|EU544449|Nickrent_2852)	Bakerella_sp_|EU544415|Nickrent_4161))	(Tolypanthus_involucratus|EU544461|Nickrent_4907	(Dendrophthoe_curvata|EU544424|Nickrent_4012	(Helixanthera_coccinea|EU544430|Nickrent_4019	Dendrophthoe_longituba|EU544423|Nickrent_4010))))	((Socratina_bemarivensis|EU544454|Nickrent_4279	(((Actinanthella_menyharthii|EU544408|Nickrent_4375	Berhautia_senegalensis|EU544417|Nickrent_4576)	(((Oncella_ambigua|EU544443|Nickrent_4673	Oncocalyx_sulfureus|EU544444|Nickrent_2850)	Agelanthus_sansibarensis|EU544410|Nickrent_2987)	(Tapinanthus_constrictiflorus|EU544459|Nickrent_3088	Englerina_ramulosa|EU544427|Nickrent_2984)))	Oedina_pendens|EU544441|Nickrent_4329))	Vanwykia_remota|EU544463|Nickrent_4331))	((Scurrula_pulverulenta|EU544452|Nickrent_4159	(Scurrula_parasitica|EU544453|Nickrent_4004	Scurrula_ferruginea|EU544451|Nickrent_4008))	Taxillus_chinensis|EU544460|Nickrent_4032))	Baratranthus_axanthus|EU544414|Nickrent_4029)	(((Dactyliophora_novae_guineae|EU544420|Nickrent_4563	(Amyema_glabrum|EU544411|Nickrent_2794	Diplatia_furcata|EU544425|Nickrent_2824))	((Amyema_queenslandicum|EU544412|Nickrent_2788	Helicanthes_elastica|EU544432|Nickrent_4906)	Benthamina_alyxifolia|EU544416|Nickrent_4127))
(((((Macrosolen_cochinchinensis|EU544439|Nickrent_4038	Lepidaria_cf__forbesii|EU544434|Nickrent_4044)	Decaisnina_triflora|EU544421|Nickrent_4491)	((Amylotheca_duthieana|EU544413|Nickrent_4022	Loxanthera_speciosa|EU544437|Nickrent_4026)	Lysiana_filifolia|EU544438|Nickrent_4449))	((((((Ligaria_cuneifolia|EF464510|Nickrent_4567	Tristerix_corymbosus|EF464512|Nickrent_4129)	(Psittacanthus_calyculatus|EU544450|Nickrent_4043	((Dendropemon_bicolor|EU544422|Nickrent_2172	Oryctanthus_occidentalis|EU544445|Nickrent_2763)	(Tripodanthus_acutifolius|EU544462|Nickrent_2969	(Phthirusa_pyrifolia|EU544448|Nickrent_2762	(((Struthanthus_oerstedii|EU544457|Nickrent_2728	Struthanthus_orbicularis|JQ589640|RE_5125_1)	Struthanthus_woodsonii|EU544458|Nickrent_2761)	(Cladocolea_gracilis|EU544419|Nickrent_3066	Struthanthus_sp_|JQ589641|RE_5128_1)))))))	(Tupeia_antarctica|DQ790172|D_Nickrent_2742	Lepeostegeres_lancifolius|EU544435|Nickrent_4041))	Desmaria_mutabilis|EF464509|Nickrent_4510A)	((Gaiadendron_punctatum|DQ787445|Nickrent_2729	(Atkinsonia_ligustrina|DQ787444|Nickrent_4343	Nuytsia_floribunda|DQ787446|Nickrent_2747))	((((((Plicosepalus_sagittifolius|EU544449|Nickrent_2852	Bakerella_sp_|EU544415|Nickrent_4161)	((Tolypanthus_involucratus|EU544461|Nickrent_4907	(Dendrophthoe_curvata|EU544424|Nickrent_4012	(Helixanthera_coccinea|EU544430|Nickrent_4019	Dendrophthoe_longituba|EU544423|Nickrent_4010)))	(((Actinanthella_menyharthii|EU544408|Nickrent_4375	(((Oncella_ambigua|EU544443|Nickrent_4673	Oncocalyx_sulfureus|EU544444|Nickrent_2850)	Agelanthus_sansibarensis|EU544410|Nickrent_2987)	((Tapinanthus_constrictiflorus|EU544459|Nickrent_3088	Englerina_ramulosa|EU544427|Nickrent_2984)	Berhautia_senegalensis|EU544417|Nickrent_4576)))	Oedina_pendens|EU544441|Nickrent_4329)	(Vanwykia_remota|EU544463|Nickrent_4331	Socratina_bemarivensis|EU544454|Nickrent_4279))))	(((Moquiniella_rubra|DQ790171|D__Nickrent_3042	Phragmanthera_crassicaulis|EU544447|Nickrent_3037)	((Oliverella_rubroviridis|EU544442|Nickrent_4330	(Tapinanthus_sp_|EU214301|OM825	(Spragueanella_rhamnifolia|EU544456|Nickrent_4674	Erianthemum_dregei|EU544428|Nickrent_2985)))	(Emelianthe_panganensis|EU544426|Nickrent_4889	Globimetula_dinklagei|EU544429|Nickrent_3087)))	((Scurrula_pulverulenta|EU544452|Nickrent_4159	(Scurrula_parasitica|EU544453|Nickrent_4004
(((((Macrosolen_cochinchinensis|EU544439|Nickrent_4038	Lepidaria_cf__forbesii|EU544434|Nickrent_4044)	Decaisnina_triflora|EU544421|Nickrent_4491)	((Amylotheca_duthieana|EU544413|Nickrent_4022	Loxanthera_speciosa|EU544437|Nickrent_4026)	Lysiana_filifolia|EU544438|Nickrent_4449))	(((((Desmaria_mutabilis|EF464509|Nickrent_4510A	(Ligaria_cuneifolia|EF464510|Nickrent_4567	Tristerix_corymbosus|EF464512|Nickrent_4129))	(Psittacanthus_calyculatus|EU544450|Nickrent_4043	((Dendropemon_bicolor|EU544422|Nickrent_2172	Oryctanthus_occidentalis|EU544445|Nickrent_2763)	(Tripodanthus_acutifolius|EU544462|Nickrent_2969	(Phthirusa_pyrifolia|EU544448|Nickrent_2762	(Cladocolea_gracilis|EU544419|Nickrent_3066	((Struthanthus_sp_|JQ589641|RE_5128_1	(Struthanthus_oerstedii|EU544457|Nickrent_2728	Struthanthus_orbicularis|JQ589640|RE_5125_1))	Struthanthus_woodsonii|EU544458|Nickrent_2761)))))))	(Tupeia_antarctica|DQ790172|D_Nickrent_2742	Lepeostegeres_lancifolius|EU544435|Nickrent_4041))	(((Atkinsonia_ligustrina|DQ787444|Nickrent_4343	Nuytsia_floribunda|DQ787446|Nickrent_2747)	Gaiadendron_punctatum|DQ787445|Nickrent_2729)	((((((Scurrula_parasitica|EU544453|Nickrent_4004	Scurrula_ferruginea|EU544451|Nickrent_4008)	(Taxillus_chinensis|EU544460|Nickrent_4032	Scurrula_pulverulenta|EU544452|Nickrent_4159))	(((((Helixanthera_coccinea|EU544430|Nickrent_4019	Dendrophthoe_longituba|EU544423|Nickrent_4010)	(Tolypanthus_involucratus|EU544461|Nickrent_4907	Dendrophthoe_curvata|EU544424|Nickrent_4012))	(((Actinanthella_menyharthii|EU544408|Nickrent_4375	(((Oncella_ambigua|EU544443|Nickrent_4673	Oncocalyx_sulfureus|EU544444|Nickrent_2850)	Agelanthus_sansibarensis|EU544410|Nickrent_2987)	((Tapinanthus_constrictiflorus|EU544459|Nickrent_3088	Englerina_ramulosa|EU544427|Nickrent_2984)	Berhautia_senegalensis|EU544417|Nickrent_4576)))	Oedina_pendens|EU544441|Nickrent_4329)	(Vanwykia_remota|EU544463|Nickrent_4331	Socratina_bemarivensis|EU544454|Nickrent_4279)))	(Plicosepalus_sagittifolius|EU544449|Nickrent_2852	Bakerella_sp_|EU544415|Nickrent_4161))	(((Emelianthe_panganensis|EU544426|Nickrent_4889	Globimetula_dinklagei|EU544429|Nickrent_3087)	(Oliverella_rubroviridis|EU544442|Nickrent_4330	(Tapinanthus_sp_|EU214301|OM825	(Spragueanella_rhamnifolia|EU544456|Nickrent_4674	Erianthemum_dregei|EU544428|Nickrent_2985))))
(((Loxanthera_speciosa|EU544437|Nickrent_4026	(Lysiana_filifolia|EU544438|Nickrent_4449	((Decaisnina_triflora|EU544421|Nickrent_4491	(Macrosolen_cochinchinensis|EU544439|Nickrent_4038	Lepidaria_cf__forbesii|EU544434|Nickrent_4044))	Amylotheca_duthieana|EU544413|Nickrent_4022)))	(((Lepeostegeres_lancifolius|EU544435|Nickrent_4041	Tupeia_antarctica|DQ790172|D_Nickrent_2742)	(((Tripodanthus_acutifolius|EU544462|Nickrent_2969	((Phthirusa_pyrifolia|EU544448|Nickrent_2762	(((Struthanthus_sp_|JQ589641|RE_5128_1	(Struthanthus_orbicularis|JQ589640|RE_5125_1	Struthanthus_oerstedii|EU544457|Nickrent_2728))	Struthanthus_woodsonii|EU544458|Nickrent_2761)	Cladocolea_gracilis|EU544419|Nickrent_3066))	(Oryctanthus_occidentalis|EU544445|Nickrent_2763	Dendropemon_bicolor|EU544422|Nickrent_2172)))	Psittacanthus_calyculatus|EU544450|Nickrent_4043)	((((Atkinsonia_ligustrina|DQ787444|Nickrent_4343	Nuytsia_floribunda|DQ787446|Nickrent_2747)	Gaiadendron_punctatum|DQ787445|Nickrent_2729)	(Tristerix_corymbosus|EF464512|Nickrent_4129	((Sogerianthe_sessiflora|EU544455|Nickrent_4467	(((Benthamina_alyxifolia|EU544416|Nickrent_4127	(Dactyliophora_novae_guineae|EU544420|Nickrent_4563	(Diplatia_furcata|EU544425|Nickrent_2824	Amyema_glabrum|EU544411|Nickrent_2794)))	(Helicanthes_elastica|EU544432|Nickrent_4906	Amyema_queenslandicum|EU544412|Nickrent_2788))	((Helixanthera_cylindrica|EU544431|Nickrent_4037	Baratranthus_axanthus|EU544414|Nickrent_4029)	((((Scurrula_parasitica|EU544453|Nickrent_4004	Scurrula_ferruginea|EU544451|Nickrent_4008)	Scurrula_pulverulenta|EU544452|Nickrent_4159)	Taxillus_chinensis|EU544460|Nickrent_4032)	((Tolypanthus_involucratus|EU544461|Nickrent_4907	(Helixanthera_coccinea|EU544430|Nickrent_4019	(Dendrophthoe_curvata|EU544424|Nickrent_4012	Dendrophthoe_longituba|EU544423|Nickrent_4010)))	(((Plicosepalus_sagittifolius|EU544449|Nickrent_2852	Bakerella_sp_|EU544415|Nickrent_4161)	(Moquiniella_rubra|DQ790171|D__Nickrent_3042	(Phragmanthera_crassicaulis|EU544447|Nickrent_3037	((Emelianthe_panganensis|EU544426|Nickrent_4889	Globimetula_dinklagei|EU544429|Nickrent_3087)	(Oliverella_rubroviridis|EU544442|Nickrent_4330	(Tapinanthus_sp_|EU214301|OM825	(Spragueanella_rhamnifolia|EU544456|Nickrent_4674	Erianthemum_dregei|EU544428|Nickrent_2985)))))))	((Vanwykia_remota|EU544463|Nickrent_4331
((((Lysiana_filifolia|EU544438|Nickrent_4449	(((Notanthera_heterophylla|EF464511|Nickrent_4372	Decaisnina_triflora|EU544421|Nickrent_4491)	(Macrosolen_cochinchinensis|EU544439|Nickrent_4038	Lepidaria_cf__forbesii|EU544434|Nickrent_4044))	Amylotheca_duthieana|EU544413|Nickrent_4022))	Loxanthera_speciosa|EU544437|Nickrent_4026)	((((Phthirusa_pyrifolia|EU544448|Nickrent_2762	(Dendropemon_bicolor|EU544422|Nickrent_2172	Oryctanthus_occidentalis|EU544445|Nickrent_2763))	(Tripodanthus_acutifolius|EU544462|Nickrent_2969	(((Struthanthus_sp_|JQ589641|RE_5128_1	(Struthanthus_orbicularis|JQ589640|RE_5125_1	Struthanthus_oerstedii|EU544457|Nickrent_2728))	Struthanthus_woodsonii|EU544458|Nickrent_2761)	Cladocolea_gracilis|EU544419|Nickrent_3066)))	Psittacanthus_calyculatus|EU544450|Nickrent_4043)	((((Atkinsonia_ligustrina|DQ787444|Nickrent_4343	Nuytsia_floribunda|DQ787446|Nickrent_2747)	Gaiadendron_punctatum|DQ787445|Nickrent_2729)	(Ligaria_cuneifolia|EF464510|Nickrent_4567	(Tristerix_corymbosus|EF464512|Nickrent_4129	(((Sogerianthe_sessiflora|EU544455|Nickrent_4467	((Benthamina_alyxifolia|EU544416|Nickrent_4127	(Dactyliophora_novae_guineae|EU544420|Nickrent_4563	(Diplatia_furcata|EU544425|Nickrent_2824	Amyema_glabrum|EU544411|Nickrent_2794)))	(Helicanthes_elastica|EU544432|Nickrent_4906	Amyema_queenslandicum|EU544412|Nickrent_2788)))	((((Moquiniella_rubra|DQ790171|D__Nickrent_3042	(Phragmanthera_crassicaulis|EU544447|Nickrent_3037	((Emelianthe_panganensis|EU544426|Nickrent_4889	Globimetula_dinklagei|EU544429|Nickrent_3087)	(Oliverella_rubroviridis|EU544442|Nickrent_4330	(Tapinanthus_sp_|EU214301|OM825	(Spragueanella_rhamnifolia|EU544456|Nickrent_4674	Erianthemum_dregei|EU544428|Nickrent_2985))))))	((((Vanwykia_remota|EU544463|Nickrent_4331	Socratina_bemarivensis|EU544454|Nickrent_4279)	(Oedina_pendens|EU544441|Nickrent_4329	((((Englerina_ramulosa|EU544427|Nickrent_2984	Tapinanthus_constrictiflorus|EU544459|Nickrent_3088)	Berhautia_senegalensis|EU544417|Nickrent_4576)	((Oncocalyx_sulfureus|EU544444|Nickrent_2850	Oncella_ambigua|EU544443|Nickrent_4673)	Agelanthus_sansibarensis|EU544410|Nickrent_2987))	Actinanthella_menyharthii|EU544408|Nickrent_4375)))	(Tolypanthus_involucratus|EU544461|Nickrent_4907	(Dendrophthoe_longituba|EU544423|Nickrent_4010	(Helixanthera_coccinea|EU544430|Nickrent_4019
((((Decaisnina_triflora|EU544421|Nickrent_4491	(Macrosolen_cochinchinensis|EU544439|Nickrent_4038	Lepidaria_cf__forbesii|EU544434|Nickrent_4044))	((Amylotheca_duthieana|EU544413|Nickrent_4022	Loxanthera_speciosa|EU544437|Nickrent_4026)	Lysiana_filifolia|EU544438|Nickrent_4449))	(((Notanthera_heterophylla|EF464511|Nickrent_4372	(Tristerix_corymbosus|EF464512|Nickrent_4129	Ligaria_cuneifolia|EF464510|Nickrent_4567))	(((Phthirusa_pyrifolia|EU544448|Nickrent_2762	(Dendropemon_bicolor|EU544422|Nickrent_2172	Oryctanthus_occidentalis|EU544445|Nickrent_2763))	(Tripodanthus_acutifolius|EU544462|Nickrent_2969	(((Struthanthus_orbicularis|JQ589640|RE_5125_1	Struthanthus_oerstedii|EU544457|Nickrent_2728)	(Cladocolea_gracilis|EU544419|Nickrent_3066	Struthanthus_sp_|JQ589641|RE_5128_1))	Struthanthus_woodsonii|EU544458|Nickrent_2761)))	Psittacanthus_calyculatus|EU544450|Nickrent_4043))	((((Atkinsonia_ligustrina|DQ787444|Nickrent_4343	Nuytsia_floribunda|DQ787446|Nickrent_2747)	Gaiadendron_punctatum|DQ787445|Nickrent_2729)	((((Benthamina_alyxifolia|EU544416|Nickrent_4127	(Diplatia_furcata|EU544425|Nickrent_2824	Amyema_glabrum|EU544411|Nickrent_2794))	(Sogerianthe_sessiflora|EU544455|Nickrent_4467	(Dactyliophora_novae_guineae|EU544420|Nickrent_4563	(Helicanthes_elastica|EU544432|Nickrent_4906	Amyema_queenslandicum|EU544412|Nickrent_2788))))	(((Scurrula_ferruginea|EU544451|Nickrent_4008	(Scurrula_pulverulenta|EU544452|Nickrent_4159	Scurrula_parasitica|EU544453|Nickrent_4004))	Taxillus_chinensis|EU544460|Nickrent_4032)	((Helixanthera_cylindrica|EU544431|Nickrent_4037	Baratranthus_axanthus|EU544414|Nickrent_4029)	(((Bakerella_sp_|EU544415|Nickrent_4161	(Plicosepalus_sagittifolius|EU544449|Nickrent_2852	(Moquiniella_rubra|DQ790171|D__Nickrent_3042	(Phragmanthera_crassicaulis|EU544447|Nickrent_3037	((Emelianthe_panganensis|EU544426|Nickrent_4889	Globimetula_dinklagei|EU544429|Nickrent_3087)	(Oliverella_rubroviridis|EU544442|Nickrent_4330	(Tapinanthus_sp_|EU214301|OM825	(Spragueanella_rhamnifolia|EU544456|Nickrent_4674	Erianthemum_dregei|EU544428|Nickrent_2985))))))))	((Vanwykia_remota|EU544463|Nickrent_4331	Socratina_bemarivensis|EU544454|Nickrent_4279)	(Oedina_pendens|EU544441|Nickrent_4329	((((Englerina_ramulosa|EU544427|Nickrent_2984	Tapinanthus_constrictiflorus|EU544459|Nickrent_3088)
((((Amylotheca_duthieana|EU544413|Nickrent_4022	(Decaisnina_triflora|EU544421|Nickrent_4491	(Macrosolen_cochinchinensis|EU544439|Nickrent_4038	Lepidaria_cf__forbesii|EU544434|Nickrent_4044)))	(Loxanthera_speciosa|EU544437|Nickrent_4026	Lysiana_filifolia|EU544438|Nickrent_4449))	(((Atkinsonia_ligustrina|DQ787444|Nickrent_4343	Nuytsia_floribunda|DQ787446|Nickrent_2747)	Gaiadendron_punctatum|DQ787445|Nickrent_2729)	((((((Baratranthus_axanthus|EU544414|Nickrent_4029	((Phragmanthera_crassicaulis|EU544447|Nickrent_3037	((Emelianthe_panganensis|EU544426|Nickrent_4889	(Globimetula_dinklagei|EU544429|Nickrent_3087	(Oliverella_rubroviridis|EU544442|Nickrent_4330	(Tapinanthus_sp_|EU214301|OM825	(Spragueanella_rhamnifolia|EU544456|Nickrent_4674	Erianthemum_dregei|EU544428|Nickrent_2985)))))	Moquiniella_rubra|DQ790171|D__Nickrent_3042))	((((Vanwykia_remota|EU544463|Nickrent_4331	Socratina_bemarivensis|EU544454|Nickrent_4279)	(Oedina_pendens|EU544441|Nickrent_4329	((((Englerina_ramulosa|EU544427|Nickrent_2984	Tapinanthus_constrictiflorus|EU544459|Nickrent_3088)	Berhautia_senegalensis|EU544417|Nickrent_4576)	((Oncocalyx_sulfureus|EU544444|Nickrent_2850	Oncella_ambigua|EU544443|Nickrent_4673)	Agelanthus_sansibarensis|EU544410|Nickrent_2987))	Actinanthella_menyharthii|EU544408|Nickrent_4375)))	(Tolypanthus_involucratus|EU544461|Nickrent_4907	(Dendrophthoe_longituba|EU544423|Nickrent_4010	(Dendrophthoe_curvata|EU544424|Nickrent_4012	Helixanthera_coccinea|EU544430|Nickrent_4019))))	(Bakerella_sp_|EU544415|Nickrent_4161	Plicosepalus_sagittifolius|EU544449|Nickrent_2852))))	(Sogerianthe_sessiflora|EU544455|Nickrent_4467	((Helicanthes_elastica|EU544432|Nickrent_4906	Amyema_queenslandicum|EU544412|Nickrent_2788)	(Dactyliophora_novae_guineae|EU544420|Nickrent_4563	(Benthamina_alyxifolia|EU544416|Nickrent_4127	(Diplatia_furcata|EU544425|Nickrent_2824	Amyema_glabrum|EU544411|Nickrent_2794))))))	((Scurrula_pulverulenta|EU544452|Nickrent_4159	(Scurrula_parasitica|EU544453|Nickrent_4004	Scurrula_ferruginea|EU544451|Nickrent_4008))	Taxillus_chinensis|EU544460|Nickrent_4032))	Helixanthera_cylindrica|EU544431|Nickrent_4037)	((Muellerina_eucalyptoides|EU544440|Nickrent_4310	Ileostylus_micranthus|EU544433|Nickrent_2741)	(Loranthus_europaeus|EU544436|Nickrent_5082	Cecarria_obtusifolia|EU544418|Nickrent_4562)))
(((Notanthera_heterophylla|EF464511|Nickrent_4372	((Amylotheca_duthieana|EU544413|Nickrent_4022	(Decaisnina_triflora|EU544421|Nickrent_4491	(Macrosolen_cochinchinensis|EU544439|Nickrent_4038	Lepidaria_cf__forbesii|EU544434|Nickrent_4044)))	(Loxanthera_speciosa|EU544437|Nickrent_4026	Lysiana_filifolia|EU544438|Nickrent_4449)))	((((Tristerix_corymbosus|EF464512|Nickrent_4129	Ligaria_cuneifolia|EF464510|Nickrent_4567)	((Tripodanthus_acutifolius|EU544462|Nickrent_2969	((Psittacanthus_calyculatus|EU544450|Nickrent_4043	(Struthanthus_sp_|JQ589641|RE_5128_1	(((Struthanthus_orbicularis|JQ589640|RE_5125_1	Struthanthus_oerstedii|EU544457|Nickrent_2728)	Cladocolea_gracilis|EU544419|Nickrent_3066)	Struthanthus_woodsonii|EU544458|Nickrent_2761)))	(Phthirusa_pyrifolia|EU544448|Nickrent_2762	(Dendropemon_bicolor|EU544422|Nickrent_2172	Oryctanthus_occidentalis|EU544445|Nickrent_2763))))	(Lepeostegeres_lancifolius|EU544435|Nickrent_4041	Tupeia_antarctica|DQ790172|D_Nickrent_2742)))	((Muellerina_eucalyptoides|EU544440|Nickrent_4310	Ileostylus_micranthus|EU544433|Nickrent_2741)	((Loranthus_europaeus|EU544436|Nickrent_5082	Cecarria_obtusifolia|EU544418|Nickrent_4562)	((Sogerianthe_sessiflora|EU544455|Nickrent_4467	((Helicanthes_elastica|EU544432|Nickrent_4906	Amyema_queenslandicum|EU544412|Nickrent_2788)	(Dactyliophora_novae_guineae|EU544420|Nickrent_4563	(Benthamina_alyxifolia|EU544416|Nickrent_4127	(Diplatia_furcata|EU544425|Nickrent_2824	Amyema_glabrum|EU544411|Nickrent_2794)))))	((((Phragmanthera_crassicaulis|EU544447|Nickrent_3037	((Emelianthe_panganensis|EU544426|Nickrent_4889	(Oliverella_rubroviridis|EU544442|Nickrent_4330	(Spragueanella_rhamnifolia|EU544456|Nickrent_4674	Erianthemum_dregei|EU544428|Nickrent_2985)))	((Tapinanthus_sp_|EU214301|OM825	Globimetula_dinklagei|EU544429|Nickrent_3087)	Moquiniella_rubra|DQ790171|D__Nickrent_3042)))	(((Bakerella_sp_|EU544415|Nickrent_4161	((Vanwykia_remota|EU544463|Nickrent_4331	Socratina_bemarivensis|EU544454|Nickrent_4279)	(Oedina_pendens|EU544441|Nickrent_4329	(((Englerina_ramulosa|EU544427|Nickrent_2984	Tapinanthus_constrictiflorus|EU544459|Nickrent_3088)	(Actinanthella_menyharthii|EU544408|Nickrent_4375	Berhautia_senegalensis|EU544417|Nickrent_4576))	((Oncocalyx_sulfureus|EU544444|Nickrent_2850	Oncella_ambigua|EU544443|Nickrent_4673)
((((Amylotheca_duthieana|EU544413|Nickrent_4022	(Decaisnina_triflora|EU544421|Nickrent_4491	(Macrosolen_cochinchinensis|EU544439|Nickrent_4038	Lepidaria_cf__forbesii|EU544434|Nickrent_4044)))	(Loxanthera_speciosa|EU544437|Nickrent_4026	Lysiana_filifolia|EU544438|Nickrent_4449))	(Notanthera_heterophylla|EF464511|Nickrent_4372	(((Desmaria_mutabilis|EF464509|Nickrent_4510A	(Tristerix_corymbosus|EF464512|Nickrent_4129	Ligaria_cuneifolia|EF464510|Nickrent_4567))	(Lepeostegeres_lancifolius|EU544435|Nickrent_4041	Tupeia_antarctica|DQ790172|D_Nickrent_2742))	((Psittacanthus_calyculatus|EU544450|Nickrent_4043	(((((Struthanthus_orbicularis|JQ589640|RE_5125_1	Struthanthus_oerstedii|EU544457|Nickrent_2728)	Cladocolea_gracilis|EU544419|Nickrent_3066)	Struthanthus_woodsonii|EU544458|Nickrent_2761)	Struthanthus_sp_|JQ589641|RE_5128_1)	((Phthirusa_pyrifolia|EU544448|Nickrent_2762	(Dendropemon_bicolor|EU544422|Nickrent_2172	Oryctanthus_occidentalis|EU544445|Nickrent_2763))	Tripodanthus_acutifolius|EU544462|Nickrent_2969)))	((((Sogerianthe_sessiflora|EU544455|Nickrent_4467	((Helicanthes_elastica|EU544432|Nickrent_4906	Amyema_queenslandicum|EU544412|Nickrent_2788)	(Dactyliophora_novae_guineae|EU544420|Nickrent_4563	(Benthamina_alyxifolia|EU544416|Nickrent_4127	(Diplatia_furcata|EU544425|Nickrent_2824	Amyema_glabrum|EU544411|Nickrent_2794)))))	((((Phragmanthera_crassicaulis|EU544447|Nickrent_3037	(((Tapinanthus_sp_|EU214301|OM825	Oliverella_rubroviridis|EU544442|Nickrent_4330)	(Spragueanella_rhamnifolia|EU544456|Nickrent_4674	Erianthemum_dregei|EU544428|Nickrent_2985))	(Emelianthe_panganensis|EU544426|Nickrent_4889	Globimetula_dinklagei|EU544429|Nickrent_3087)))	Moquiniella_rubra|DQ790171|D__Nickrent_3042)	((((Vanwykia_remota|EU544463|Nickrent_4331	Socratina_bemarivensis|EU544454|Nickrent_4279)	(((Oedina_pendens|EU544441|Nickrent_4329	(Englerina_ramulosa|EU544427|Nickrent_2984	Tapinanthus_constrictiflorus|EU544459|Nickrent_3088))	((Oncocalyx_sulfureus|EU544444|Nickrent_2850	Oncella_ambigua|EU544443|Nickrent_4673)	Agelanthus_sansibarensis|EU544410|Nickrent_2987))	(Actinanthella_menyharthii|EU544408|Nickrent_4375	Berhautia_senegalensis|EU544417|Nickrent_4576)))	(Tolypanthus_involucratus|EU544461|Nickrent_4907	(Dendrophthoe_curvata|EU544424|Nickrent_4012	(Helixanthera_coccinea|EU544430|Nickrent_4019
(((Desmaria_mutabilis|EF464509|Nickrent_4510A	((((Psittacanthus_calyculatus|EU544450|Nickrent_4043	((((Struthanthus_orbicularis|JQ589640|RE_5125_1	Struthanthus_oerstedii|EU544457|Nickrent_2728)	(Struthanthus_woodsonii|EU544458|Nickrent_2761	Struthanthus_sp_|JQ589641|RE_5128_1))	Cladocolea_gracilis|EU544419|Nickrent_3066)	((Phthirusa_pyrifolia|EU544448|Nickrent_2762	(Dendropemon_bicolor|EU544422|Nickrent_2172	Oryctanthus_occidentalis|EU544445|Nickrent_2763))	Tripodanthus_acutifolius|EU544462|Nickrent_2969)))	(Tristerix_corymbosus|EF464512|Nickrent_4129	Ligaria_cuneifolia|EF464510|Nickrent_4567))	(Lepeostegeres_lancifolius|EU544435|Nickrent_4041	Tupeia_antarctica|DQ790172|D_Nickrent_2742))	((Nuytsia_floribunda|DQ787446|Nickrent_2747	(Gaiadendron_punctatum|DQ787445|Nickrent_2729	(((Sogerianthe_sessiflora|EU544455|Nickrent_4467	((Helicanthes_elastica|EU544432|Nickrent_4906	Amyema_queenslandicum|EU544412|Nickrent_2788)	(Benthamina_alyxifolia|EU544416|Nickrent_4127	((Diplatia_furcata|EU544425|Nickrent_2824	Amyema_glabrum|EU544411|Nickrent_2794)	Dactyliophora_novae_guineae|EU544420|Nickrent_4563))))	(((((Phragmanthera_crassicaulis|EU544447|Nickrent_3037	(Emelianthe_panganensis|EU544426|Nickrent_4889	(Globimetula_dinklagei|EU544429|Nickrent_3087	(Oliverella_rubroviridis|EU544442|Nickrent_4330	((Spragueanella_rhamnifolia|EU544456|Nickrent_4674	Erianthemum_dregei|EU544428|Nickrent_2985)	Tapinanthus_sp_|EU214301|OM825)))))	Moquiniella_rubra|DQ790171|D__Nickrent_3042)	((Tolypanthus_involucratus|EU544461|Nickrent_4907	(Dendrophthoe_curvata|EU544424|Nickrent_4012	(Helixanthera_coccinea|EU544430|Nickrent_4019	Dendrophthoe_longituba|EU544423|Nickrent_4010)))	((((Oedina_pendens|EU544441|Nickrent_4329	Vanwykia_remota|EU544463|Nickrent_4331)	Bakerella_sp_|EU544415|Nickrent_4161)	Plicosepalus_sagittifolius|EU544449|Nickrent_2852)	(Socratina_bemarivensis|EU544454|Nickrent_4279	(((Oncocalyx_sulfureus|EU544444|Nickrent_2850	Oncella_ambigua|EU544443|Nickrent_4673)	Agelanthus_sansibarensis|EU544410|Nickrent_2987)	((Berhautia_senegalensis|EU544417|Nickrent_4576	(Englerina_ramulosa|EU544427|Nickrent_2984	Tapinanthus_constrictiflorus|EU544459|Nickrent_3088))	Actinanthella_menyharthii|EU544408|Nickrent_4375))))))	(((Scurrula_pulverulenta|EU544452|Nickrent_4159	(Scurrula_parasitica|EU544453|Nickrent_4004
(((((Gaiadendron_punctatum|DQ787445|Nickrent_2729	(Ligaria_cuneifolia|EF464510|Nickrent_4567	(((Sogerianthe_sessiflora|EU544455|Nickrent_4467	((Helicanthes_elastica|EU544432|Nickrent_4906	Amyema_queenslandicum|EU544412|Nickrent_2788)	(Benthamina_alyxifolia|EU544416|Nickrent_4127	((Diplatia_furcata|EU544425|Nickrent_2824	Amyema_glabrum|EU544411|Nickrent_2794)	Dactyliophora_novae_guineae|EU544420|Nickrent_4563))))	(((((Phragmanthera_crassicaulis|EU544447|Nickrent_3037	(Emelianthe_panganensis|EU544426|Nickrent_4889	(Globimetula_dinklagei|EU544429|Nickrent_3087	(Oliverella_rubroviridis|EU544442|Nickrent_4330	((Spragueanella_rhamnifolia|EU544456|Nickrent_4674	Erianthemum_dregei|EU544428|Nickrent_2985)	Tapinanthus_sp_|EU214301|OM825)))))	Moquiniella_rubra|DQ790171|D__Nickrent_3042)	((Tolypanthus_involucratus|EU544461|Nickrent_4907	(Helixanthera_coccinea|EU544430|Nickrent_4019	(Dendrophthoe_longituba|EU544423|Nickrent_4010	Dendrophthoe_curvata|EU544424|Nickrent_4012)))	((Bakerella_sp_|EU544415|Nickrent_4161	Plicosepalus_sagittifolius|EU544449|Nickrent_2852)	(((Actinanthella_menyharthii|EU544408|Nickrent_4375	Berhautia_senegalensis|EU544417|Nickrent_4576)	(((Englerina_ramulosa|EU544427|Nickrent_2984	Tapinanthus_constrictiflorus|EU544459|Nickrent_3088)	Oedina_pendens|EU544441|Nickrent_4329)	((Oncocalyx_sulfureus|EU544444|Nickrent_2850	Oncella_ambigua|EU544443|Nickrent_4673)	Agelanthus_sansibarensis|EU544410|Nickrent_2987)))	(Vanwykia_remota|EU544463|Nickrent_4331	Socratina_bemarivensis|EU544454|Nickrent_4279)))))	(((Scurrula_pulverulenta|EU544452|Nickrent_4159	(Scurrula_parasitica|EU544453|Nickrent_4004	Scurrula_ferruginea|EU544451|Nickrent_4008))	Taxillus_chinensis|EU544460|Nickrent_4032)	Helixanthera_cylindrica|EU544431|Nickrent_4037))	Baratranthus_axanthus|EU544414|Nickrent_4029))	((Muellerina_eucalyptoides|EU544440|Nickrent_4310	Ileostylus_micranthus|EU544433|Nickrent_2741)	(Loranthus_europaeus|EU544436|Nickrent_5082	Cecarria_obtusifolia|EU544418|Nickrent_4562)))))	(Atkinsonia_ligustrina|DQ787444|Nickrent_4343	Nuytsia_floribunda|DQ787446|Nickrent_2747))	((Lepeostegeres_lancifolius|EU544435|Nickrent_4041	Tupeia_antarctica|DQ790172|D_Nickrent_2742)	((Desmaria_mutabilis|EF464509|Nickrent_4510A	(Notanthera_heterophylla|EF464511|Nickrent_4372	Tristerix_corymbosus|EF464512|Nickrent_4129))
(((((((((Atkinsonia_ligustrina|DQ787444|Nickrent_4343	Gaiadendron_punctatum|DQ787445|Nickrent_2729)	(Ligaria_cuneifolia|EF464510|Nickrent_4567	((Loranthus_europaeus|EU544436|Nickrent_5082	Cecarria_obtusifolia|EU544418|Nickrent_4562)	((((Baratranthus_axanthus|EU544414|Nickrent_4029	Helixanthera_cylindrica|EU544431|Nickrent_4037)	((((Phragmanthera_crassicaulis|EU544447|Nickrent_3037	((Oliverella_rubroviridis|EU544442|Nickrent_4330	((Spragueanella_rhamnifolia|EU544456|Nickrent_4674	Erianthemum_dregei|EU544428|Nickrent_2985)	Tapinanthus_sp_|EU214301|OM825))	(Emelianthe_panganensis|EU544426|Nickrent_4889	Globimetula_dinklagei|EU544429|Nickrent_3087)))	Moquiniella_rubra|DQ790171|D__Nickrent_3042)	((Tolypanthus_involucratus|EU544461|Nickrent_4907	(Dendrophthoe_curvata|EU544424|Nickrent_4012	(Helixanthera_coccinea|EU544430|Nickrent_4019	Dendrophthoe_longituba|EU544423|Nickrent_4010)))	((Bakerella_sp_|EU544415|Nickrent_4161	Plicosepalus_sagittifolius|EU544449|Nickrent_2852)	(((((Oncocalyx_sulfureus|EU544444|Nickrent_2850	Oncella_ambigua|EU544443|Nickrent_4673)	Agelanthus_sansibarensis|EU544410|Nickrent_2987)	((Actinanthella_menyharthii|EU544408|Nickrent_4375	Berhautia_senegalensis|EU544417|Nickrent_4576)	(Englerina_ramulosa|EU544427|Nickrent_2984	Tapinanthus_constrictiflorus|EU544459|Nickrent_3088)))	Oedina_pendens|EU544441|Nickrent_4329)	(Vanwykia_remota|EU544463|Nickrent_4331	Socratina_bemarivensis|EU544454|Nickrent_4279)))))	((Scurrula_ferruginea|EU544451|Nickrent_4008	(Scurrula_pulverulenta|EU544452|Nickrent_4159	Scurrula_parasitica|EU544453|Nickrent_4004))	Taxillus_chinensis|EU544460|Nickrent_4032)))	(Sogerianthe_sessiflora|EU544455|Nickrent_4467	((Helicanthes_elastica|EU544432|Nickrent_4906	Amyema_queenslandicum|EU544412|Nickrent_2788)	(Benthamina_alyxifolia|EU544416|Nickrent_4127	((Diplatia_furcata|EU544425|Nickrent_2824	Amyema_glabrum|EU544411|Nickrent_2794)	Dactyliophora_novae_guineae|EU544420|Nickrent_4563)))))	(Muellerina_eucalyptoides|EU544440|Nickrent_4310	Ileostylus_micranthus|EU544433|Nickrent_2741)))))	Nuytsia_floribunda|DQ787446|Nickrent_2747)	Desmaria_mutabilis|EF464509|Nickrent_4510A)	(Tristerix_corymbosus|EF464512|Nickrent_4129	(Lepeostegeres_lancifolius|EU544435|Nickrent_4041	Tupeia_antarctica|DQ790172|D_Nickrent_2742)))	(Tripodanthus_acutifolius|EU544462|Nickrent_2969
((((Gaiadendron_punctatum|DQ787445|Nickrent_2729	(Atkinsonia_ligustrina|DQ787444|Nickrent_4343	Nuytsia_floribunda|DQ787446|Nickrent_2747))	((((Tristerix_corymbosus|EF464512|Nickrent_4129	(Lepeostegeres_lancifolius|EU544435|Nickrent_4041	Tupeia_antarctica|DQ790172|D_Nickrent_2742))	(Ligaria_cuneifolia|EF464510|Nickrent_4567	(((Baratranthus_axanthus|EU544414|Nickrent_4029	(((Phragmanthera_crassicaulis|EU544447|Nickrent_3037	(((Spragueanella_rhamnifolia|EU544456|Nickrent_4674	Erianthemum_dregei|EU544428|Nickrent_2985)	(Tapinanthus_sp_|EU214301|OM825	Oliverella_rubroviridis|EU544442|Nickrent_4330))	((Emelianthe_panganensis|EU544426|Nickrent_4889	Globimetula_dinklagei|EU544429|Nickrent_3087)	Moquiniella_rubra|DQ790171|D__Nickrent_3042)))	((Tolypanthus_involucratus|EU544461|Nickrent_4907	(Dendrophthoe_curvata|EU544424|Nickrent_4012	(Helixanthera_coccinea|EU544430|Nickrent_4019	Dendrophthoe_longituba|EU544423|Nickrent_4010)))	((Bakerella_sp_|EU544415|Nickrent_4161	Plicosepalus_sagittifolius|EU544449|Nickrent_2852)	(Vanwykia_remota|EU544463|Nickrent_4331	(Socratina_bemarivensis|EU544454|Nickrent_4279	(((((Oncocalyx_sulfureus|EU544444|Nickrent_2850	Oncella_ambigua|EU544443|Nickrent_4673)	Agelanthus_sansibarensis|EU544410|Nickrent_2987)	(Berhautia_senegalensis|EU544417|Nickrent_4576	(Englerina_ramulosa|EU544427|Nickrent_2984	Tapinanthus_constrictiflorus|EU544459|Nickrent_3088)))	Actinanthella_menyharthii|EU544408|Nickrent_4375)	Oedina_pendens|EU544441|Nickrent_4329))))))	(Helixanthera_cylindrica|EU544431|Nickrent_4037	((Scurrula_pulverulenta|EU544452|Nickrent_4159	(Scurrula_parasitica|EU544453|Nickrent_4004	Scurrula_ferruginea|EU544451|Nickrent_4008))	Taxillus_chinensis|EU544460|Nickrent_4032))))	(Sogerianthe_sessiflora|EU544455|Nickrent_4467	((Helicanthes_elastica|EU544432|Nickrent_4906	Amyema_queenslandicum|EU544412|Nickrent_2788)	(Benthamina_alyxifolia|EU544416|Nickrent_4127	((Diplatia_furcata|EU544425|Nickrent_2824	Amyema_glabrum|EU544411|Nickrent_2794)	Dactyliophora_novae_guineae|EU544420|Nickrent_4563)))))	((Muellerina_eucalyptoides|EU544440|Nickrent_4310	Ileostylus_micranthus|EU544433|Nickrent_2741)	(Loranthus_europaeus|EU544436|Nickrent_5082	Cecarria_obtusifolia|EU544418|Nickrent_4562)))))	((Tripodanthus_acutifolius|EU544462|Nickrent_2969	((Phthirusa_pyrifolia|EU544448|Nickrent_2762
(Peraxilla_tetrapetala|EU544446|Nickrent_2744	(((((Lepidaria_cf__forbesii|EU544434|Nickrent_4044	Macrosolen_cochinchinensis|EU544439|Nickrent_4038)	Decaisnina_triflora|EU544421|Nickrent_4491)	Lysiana_filifolia|EU544438|Nickrent_4449)	(Amylotheca_duthieana|EU544413|Nickrent_4022	Loxanthera_speciosa|EU544437|Nickrent_4026))	(((Psittacanthus_calyculatus|EU544450|Nickrent_4043	((Dendropemon_bicolor|EU544422|Nickrent_2172	Oryctanthus_occidentalis|EU544445|Nickrent_2763)	(Tripodanthus_acutifolius|EU544462|Nickrent_2969	(Phthirusa_pyrifolia|EU544448|Nickrent_2762	(Cladocolea_gracilis|EU544419|Nickrent_3066	(Struthanthus_woodsonii|EU544458|Nickrent_2761	(Struthanthus_sp_|JQ589641|RE_5128_1	(Struthanthus_orbicularis|JQ589640|RE_5125_1	Struthanthus_oerstedii|EU544457|Nickrent_2728))))))))	(Desmaria_mutabilis|EF464509|Nickrent_4510A	Notanthera_heterophylla|EF464511|Nickrent_4372))	(((Gaiadendron_punctatum|DQ787445|Nickrent_2729	(Nuytsia_floribunda|DQ787446|Nickrent_2747	Atkinsonia_ligustrina|DQ787444|Nickrent_4343))	((((Ileostylus_micranthus|EU544433|Nickrent_2741	Muellerina_eucalyptoides|EU544440|Nickrent_4310)	(Loranthus_europaeus|EU544436|Nickrent_5082	Cecarria_obtusifolia|EU544418|Nickrent_4562))	((Sogerianthe_sessiflora|EU544455|Nickrent_4467	((Benthamina_alyxifolia|EU544416|Nickrent_4127	(Dactyliophora_novae_guineae|EU544420|Nickrent_4563	(Amyema_glabrum|EU544411|Nickrent_2794	Diplatia_furcata|EU544425|Nickrent_2824)))	(Helicanthes_elastica|EU544432|Nickrent_4906	Amyema_queenslandicum|EU544412|Nickrent_2788)))	((Helixanthera_cylindrica|EU544431|Nickrent_4037	Baratranthus_axanthus|EU544414|Nickrent_4029)	(((((Bakerella_sp_|EU544415|Nickrent_4161	Plicosepalus_sagittifolius|EU544449|Nickrent_2852)	(Helixanthera_coccinea|EU544430|Nickrent_4019	Moquiniella_rubra|DQ790171|D__Nickrent_3042))	((Tolypanthus_involucratus|EU544461|Nickrent_4907	(Dendrophthoe_curvata|EU544424|Nickrent_4012	Dendrophthoe_longituba|EU544423|Nickrent_4010))	((Vanwykia_remota|EU544463|Nickrent_4331	Socratina_bemarivensis|EU544454|Nickrent_4279)	(Oedina_pendens|EU544441|Nickrent_4329	(Actinanthella_menyharthii|EU544408|Nickrent_4375	(((Oncocalyx_sulfureus|EU544444|Nickrent_2850	Oncella_ambigua|EU544443|Nickrent_4673)	Agelanthus_sansibarensis|EU544410|Nickrent_2987)	(Berhautia_senegalensis|EU544417|Nickrent_4576
(Peraxilla_tetrapetala|EU544446|Nickrent_2744	((Lysiana_filifolia|EU544438|Nickrent_4449	(Loxanthera_speciosa|EU544437|Nickrent_4026	(Amylotheca_duthieana|EU544413|Nickrent_4022	((Lepidaria_cf__forbesii|EU544434|Nickrent_4044	Macrosolen_cochinchinensis|EU544439|Nickrent_4038)	Decaisnina_triflora|EU544421|Nickrent_4491))))	(Notanthera_heterophylla|EF464511|Nickrent_4372	((((((Phthirusa_pyrifolia|EU544448|Nickrent_2762	(Dendropemon_bicolor|EU544422|Nickrent_2172	Oryctanthus_occidentalis|EU544445|Nickrent_2763))	(((Struthanthus_sp_|JQ589641|RE_5128_1	Cladocolea_gracilis|EU544419|Nickrent_3066)	(Struthanthus_woodsonii|EU544458|Nickrent_2761	(Struthanthus_orbicularis|JQ589640|RE_5125_1	Struthanthus_oerstedii|EU544457|Nickrent_2728)))	Psittacanthus_calyculatus|EU544450|Nickrent_4043))	Tripodanthus_acutifolius|EU544462|Nickrent_2969)	((Gaiadendron_punctatum|DQ787445|Nickrent_2729	(Nuytsia_floribunda|DQ787446|Nickrent_2747	Atkinsonia_ligustrina|DQ787444|Nickrent_4343))	(((Ileostylus_micranthus|EU544433|Nickrent_2741	Muellerina_eucalyptoides|EU544440|Nickrent_4310)	(Loranthus_europaeus|EU544436|Nickrent_5082	Cecarria_obtusifolia|EU544418|Nickrent_4562))	((Sogerianthe_sessiflora|EU544455|Nickrent_4467	((Dactyliophora_novae_guineae|EU544420|Nickrent_4563	((Amyema_glabrum|EU544411|Nickrent_2794	Diplatia_furcata|EU544425|Nickrent_2824)	Benthamina_alyxifolia|EU544416|Nickrent_4127))	(Helicanthes_elastica|EU544432|Nickrent_4906	Amyema_queenslandicum|EU544412|Nickrent_2788)))	(Baratranthus_axanthus|EU544414|Nickrent_4029	(((Taxillus_chinensis|EU544460|Nickrent_4032	(Scurrula_pulverulenta|EU544452|Nickrent_4159	(Scurrula_ferruginea|EU544451|Nickrent_4008	Scurrula_parasitica|EU544453|Nickrent_4004)))	Helixanthera_cylindrica|EU544431|Nickrent_4037)	((Socratina_bemarivensis|EU544454|Nickrent_4279	(((Bakerella_sp_|EU544415|Nickrent_4161	(Vanwykia_remota|EU544463|Nickrent_4331	Plicosepalus_sagittifolius|EU544449|Nickrent_2852))	(Oedina_pendens|EU544441|Nickrent_4329	(Actinanthella_menyharthii|EU544408|Nickrent_4375	(((Oncocalyx_sulfureus|EU544444|Nickrent_2850	Oncella_ambigua|EU544443|Nickrent_4673)	Agelanthus_sansibarensis|EU544410|Nickrent_2987)	(Berhautia_senegalensis|EU544417|Nickrent_4576	(Tapinanthus_constrictiflorus|EU544459|Nickrent_3088	Englerina_ramulosa|EU544427|Nickrent_2984))))))
(Peraxilla_tetrapetala|EU544446|Nickrent_2744	(((Lysiana_filifolia|EU544438|Nickrent_4449	((Lepidaria_cf__forbesii|EU544434|Nickrent_4044	Macrosolen_cochinchinensis|EU544439|Nickrent_4038)	Decaisnina_triflora|EU544421|Nickrent_4491))	(Loxanthera_speciosa|EU544437|Nickrent_4026	Amylotheca_duthieana|EU544413|Nickrent_4022))	(Notanthera_heterophylla|EF464511|Nickrent_4372	(((Gaiadendron_punctatum|DQ787445|Nickrent_2729	(Nuytsia_floribunda|DQ787446|Nickrent_2747	Atkinsonia_ligustrina|DQ787444|Nickrent_4343))	Desmaria_mutabilis|EF464509|Nickrent_4510A)	((Ligaria_cuneifolia|EF464510|Nickrent_4567	(((Ileostylus_micranthus|EU544433|Nickrent_2741	Muellerina_eucalyptoides|EU544440|Nickrent_4310)	(Loranthus_europaeus|EU544436|Nickrent_5082	Cecarria_obtusifolia|EU544418|Nickrent_4562))	((Taxillus_chinensis|EU544460|Nickrent_4032	(Scurrula_ferruginea|EU544451|Nickrent_4008	(Scurrula_parasitica|EU544453|Nickrent_4004	Scurrula_pulverulenta|EU544452|Nickrent_4159)))	(((Baratranthus_axanthus|EU544414|Nickrent_4029	Helixanthera_cylindrica|EU544431|Nickrent_4037)	((Helixanthera_coccinea|EU544430|Nickrent_4019	(((Moquiniella_rubra|DQ790171|D__Nickrent_3042	((Emelianthe_panganensis|EU544426|Nickrent_4889	Globimetula_dinklagei|EU544429|Nickrent_3087)	(Oliverella_rubroviridis|EU544442|Nickrent_4330	((Erianthemum_dregei|EU544428|Nickrent_2985	Spragueanella_rhamnifolia|EU544456|Nickrent_4674)	Tapinanthus_sp_|EU214301|OM825))))	Phragmanthera_crassicaulis|EU544447|Nickrent_3037)	(Bakerella_sp_|EU544415|Nickrent_4161	Plicosepalus_sagittifolius|EU544449|Nickrent_2852)))	(((Socratina_bemarivensis|EU544454|Nickrent_4279	Vanwykia_remota|EU544463|Nickrent_4331)	(Oedina_pendens|EU544441|Nickrent_4329	(((Oncocalyx_sulfureus|EU544444|Nickrent_2850	Oncella_ambigua|EU544443|Nickrent_4673)	Agelanthus_sansibarensis|EU544410|Nickrent_2987)	((Actinanthella_menyharthii|EU544408|Nickrent_4375	Berhautia_senegalensis|EU544417|Nickrent_4576)	(Tapinanthus_constrictiflorus|EU544459|Nickrent_3088	Englerina_ramulosa|EU544427|Nickrent_2984)))))	(Tolypanthus_involucratus|EU544461|Nickrent_4907	(Dendrophthoe_curvata|EU544424|Nickrent_4012	Dendrophthoe_longituba|EU544423|Nickrent_4010)))))	(((Dactyliophora_novae_guineae|EU544420|Nickrent_4563	(Amyema_glabrum|EU544411|Nickrent_2794	Diplatia_furcata|EU544425|Nickrent_2824))
(Peraxilla_tetrapetala|EU544446|Nickrent_2744	(((Lysiana_filifolia|EU544438|Nickrent_4449	((Lepidaria_cf__forbesii|EU544434|Nickrent_4044	Macrosolen_cochinchinensis|EU544439|Nickrent_4038)	Decaisnina_triflora|EU544421|Nickrent_4491))	(Loxanthera_speciosa|EU544437|Nickrent_4026	Amylotheca_duthieana|EU544413|Nickrent_4022))	(Notanthera_heterophylla|EF464511|Nickrent_4372	(((((((Ileostylus_micranthus|EU544433|Nickrent_2741	Muellerina_eucalyptoides|EU544440|Nickrent_4310)	(Loranthus_europaeus|EU544436|Nickrent_5082	Cecarria_obtusifolia|EU544418|Nickrent_4562))	((((Benthamina_alyxifolia|EU544416|Nickrent_4127	(Amyema_glabrum|EU544411|Nickrent_2794	Diplatia_furcata|EU544425|Nickrent_2824))	Dactyliophora_novae_guineae|EU544420|Nickrent_4563)	(Helicanthes_elastica|EU544432|Nickrent_4906	Amyema_queenslandicum|EU544412|Nickrent_2788))	(Sogerianthe_sessiflora|EU544455|Nickrent_4467	(Baratranthus_axanthus|EU544414|Nickrent_4029	(Helixanthera_cylindrica|EU544431|Nickrent_4037	((Taxillus_chinensis|EU544460|Nickrent_4032	(Scurrula_pulverulenta|EU544452|Nickrent_4159	(Scurrula_ferruginea|EU544451|Nickrent_4008	Scurrula_parasitica|EU544453|Nickrent_4004)))	(((Bakerella_sp_|EU544415|Nickrent_4161	Plicosepalus_sagittifolius|EU544449|Nickrent_2852)	(Helixanthera_coccinea|EU544430|Nickrent_4019	(Moquiniella_rubra|DQ790171|D__Nickrent_3042	(((Emelianthe_panganensis|EU544426|Nickrent_4889	Globimetula_dinklagei|EU544429|Nickrent_3087)	(Oliverella_rubroviridis|EU544442|Nickrent_4330	((Erianthemum_dregei|EU544428|Nickrent_2985	Spragueanella_rhamnifolia|EU544456|Nickrent_4674)	Tapinanthus_sp_|EU214301|OM825)))	Phragmanthera_crassicaulis|EU544447|Nickrent_3037))))	(((Socratina_bemarivensis|EU544454|Nickrent_4279	Vanwykia_remota|EU544463|Nickrent_4331)	(Oedina_pendens|EU544441|Nickrent_4329	((((Oncocalyx_sulfureus|EU544444|Nickrent_2850	Oncella_ambigua|EU544443|Nickrent_4673)	Agelanthus_sansibarensis|EU544410|Nickrent_2987)	(Berhautia_senegalensis|EU544417|Nickrent_4576	(Tapinanthus_constrictiflorus|EU544459|Nickrent_3088	Englerina_ramulosa|EU544427|Nickrent_2984)))	Actinanthella_menyharthii|EU544408|Nickrent_4375)))	(Tolypanthus_involucratus|EU544461|Nickrent_4907	(Dendrophthoe_curvata|EU544424|Nickrent_4012	Dendrophthoe_longituba|EU544423|Nickrent_4010))))))))))	(Gaiadendron_punctatum|DQ787445|Nickrent_2729
(Peraxilla_tetrapetala|EU544446|Nickrent_2744	(((Lysiana_filifolia|EU544438|Nickrent_4449	((Lepidaria_cf__forbesii|EU544434|Nickrent_4044	Macrosolen_cochinchinensis|EU544439|Nickrent_4038)	Decaisnina_triflora|EU544421|Nickrent_4491))	(Loxanthera_speciosa|EU544437|Nickrent_4026	Amylotheca_duthieana|EU544413|Nickrent_4022))	(Notanthera_heterophylla|EF464511|Nickrent_4372	((Psittacanthus_calyculatus|EU544450|Nickrent_4043	((((Struthanthus_sp_|JQ589641|RE_5128_1	((Struthanthus_orbicularis|JQ589640|RE_5125_1	Struthanthus_oerstedii|EU544457|Nickrent_2728)	Cladocolea_gracilis|EU544419|Nickrent_3066))	Struthanthus_woodsonii|EU544458|Nickrent_2761)	Tripodanthus_acutifolius|EU544462|Nickrent_2969)	(Phthirusa_pyrifolia|EU544448|Nickrent_2762	(Dendropemon_bicolor|EU544422|Nickrent_2172	Oryctanthus_occidentalis|EU544445|Nickrent_2763))))	(((((((Ileostylus_micranthus|EU544433|Nickrent_2741	Muellerina_eucalyptoides|EU544440|Nickrent_4310)	(Loranthus_europaeus|EU544436|Nickrent_5082	Cecarria_obtusifolia|EU544418|Nickrent_4562))	((Sogerianthe_sessiflora|EU544455|Nickrent_4467	((Helicanthes_elastica|EU544432|Nickrent_4906	Amyema_queenslandicum|EU544412|Nickrent_2788)	(((Amyema_glabrum|EU544411|Nickrent_2794	Diplatia_furcata|EU544425|Nickrent_2824)	Dactyliophora_novae_guineae|EU544420|Nickrent_4563)	Benthamina_alyxifolia|EU544416|Nickrent_4127)))	(((Taxillus_chinensis|EU544460|Nickrent_4032	(Scurrula_ferruginea|EU544451|Nickrent_4008	(Scurrula_parasitica|EU544453|Nickrent_4004	Scurrula_pulverulenta|EU544452|Nickrent_4159)))	(((Dendrophthoe_curvata|EU544424|Nickrent_4012	(Helixanthera_coccinea|EU544430|Nickrent_4019	Dendrophthoe_longituba|EU544423|Nickrent_4010))	Tolypanthus_involucratus|EU544461|Nickrent_4907)	(((Bakerella_sp_|EU544415|Nickrent_4161	Plicosepalus_sagittifolius|EU544449|Nickrent_2852)	(Moquiniella_rubra|DQ790171|D__Nickrent_3042	(((Emelianthe_panganensis|EU544426|Nickrent_4889	Globimetula_dinklagei|EU544429|Nickrent_3087)	(Oliverella_rubroviridis|EU544442|Nickrent_4330	((Erianthemum_dregei|EU544428|Nickrent_2985	Spragueanella_rhamnifolia|EU544456|Nickrent_4674)	Tapinanthus_sp_|EU214301|OM825)))	Phragmanthera_crassicaulis|EU544447|Nickrent_3037)))	((Socratina_bemarivensis|EU544454|Nickrent_4279	Vanwykia_remota|EU544463|Nickrent_4331)	(Oedina_pendens|EU544441|Nickrent_4329
(Peraxilla_tetrapetala|EU544446|Nickrent_2744	((Lysiana_filifolia|EU544438|Nickrent_4449	((Amylotheca_duthieana|EU544413|Nickrent_4022	((Lepidaria_cf__forbesii|EU544434|Nickrent_4044	Macrosolen_cochinchinensis|EU544439|Nickrent_4038)	Decaisnina_triflora|EU544421|Nickrent_4491))	Loxanthera_speciosa|EU544437|Nickrent_4026))	(Notanthera_heterophylla|EF464511|Nickrent_4372	(Nuytsia_floribunda|DQ787446|Nickrent_2747	((Psittacanthus_calyculatus|EU544450|Nickrent_4043	(((((Struthanthus_orbicularis|JQ589640|RE_5125_1	Struthanthus_oerstedii|EU544457|Nickrent_2728)	(Cladocolea_gracilis|EU544419|Nickrent_3066	Struthanthus_sp_|JQ589641|RE_5128_1))	Struthanthus_woodsonii|EU544458|Nickrent_2761)	Tripodanthus_acutifolius|EU544462|Nickrent_2969)	(Phthirusa_pyrifolia|EU544448|Nickrent_2762	(Dendropemon_bicolor|EU544422|Nickrent_2172	Oryctanthus_occidentalis|EU544445|Nickrent_2763))))	((Desmaria_mutabilis|EF464509|Nickrent_4510A	(Tristerix_corymbosus|EF464512|Nickrent_4129	(Tupeia_antarctica|DQ790172|D_Nickrent_2742	Lepeostegeres_lancifolius|EU544435|Nickrent_4041)))	(Atkinsonia_ligustrina|DQ787444|Nickrent_4343	(Gaiadendron_punctatum|DQ787445|Nickrent_2729	((((Ileostylus_micranthus|EU544433|Nickrent_2741	Muellerina_eucalyptoides|EU544440|Nickrent_4310)	(Loranthus_europaeus|EU544436|Nickrent_5082	Cecarria_obtusifolia|EU544418|Nickrent_4562))	((Sogerianthe_sessiflora|EU544455|Nickrent_4467	((Helicanthes_elastica|EU544432|Nickrent_4906	Amyema_queenslandicum|EU544412|Nickrent_2788)	(Dactyliophora_novae_guineae|EU544420|Nickrent_4563	(Benthamina_alyxifolia|EU544416|Nickrent_4127	(Amyema_glabrum|EU544411|Nickrent_2794	Diplatia_furcata|EU544425|Nickrent_2824)))))	(((Taxillus_chinensis|EU544460|Nickrent_4032	(Scurrula_pulverulenta|EU544452|Nickrent_4159	(Scurrula_ferruginea|EU544451|Nickrent_4008	Scurrula_parasitica|EU544453|Nickrent_4004)))	((Moquiniella_rubra|DQ790171|D__Nickrent_3042	(((Emelianthe_panganensis|EU544426|Nickrent_4889	Globimetula_dinklagei|EU544429|Nickrent_3087)	(Oliverella_rubroviridis|EU544442|Nickrent_4330	((Erianthemum_dregei|EU544428|Nickrent_2985	Spragueanella_rhamnifolia|EU544456|Nickrent_4674)	Tapinanthus_sp_|EU214301|OM825)))	Phragmanthera_crassicaulis|EU544447|Nickrent_3037))	((((Socratina_bemarivensis|EU544454|Nickrent_4279	Vanwykia_remota|EU544463|Nickrent_4331)
(Peraxilla_tetrapetala|EU544446|Nickrent_2744	((Lysiana_filifolia|EU544438|Nickrent_4449	((Amylotheca_duthieana|EU544413|Nickrent_4022	((Lepidaria_cf__forbesii|EU544434|Nickrent_4044	Macrosolen_cochinchinensis|EU544439|Nickrent_4038)	Decaisnina_triflora|EU544421|Nickrent_4491))	Loxanthera_speciosa|EU544437|Nickrent_4026))	((Atkinsonia_ligustrina|DQ787444|Nickrent_4343	((Tupeia_antarctica|DQ790172|D_Nickrent_2742	Lepeostegeres_lancifolius|EU544435|Nickrent_4041)	((Gaiadendron_punctatum|DQ787445|Nickrent_2729	((Ileostylus_micranthus|EU544433|Nickrent_2741	Muellerina_eucalyptoides|EU544440|Nickrent_4310)	((Loranthus_europaeus|EU544436|Nickrent_5082	Cecarria_obtusifolia|EU544418|Nickrent_4562)	((Sogerianthe_sessiflora|EU544455|Nickrent_4467	((Helicanthes_elastica|EU544432|Nickrent_4906	Amyema_queenslandicum|EU544412|Nickrent_2788)	(Dactyliophora_novae_guineae|EU544420|Nickrent_4563	(Benthamina_alyxifolia|EU544416|Nickrent_4127	(Amyema_glabrum|EU544411|Nickrent_2794	Diplatia_furcata|EU544425|Nickrent_2824)))))	(((Helixanthera_cylindrica|EU544431|Nickrent_4037	(Taxillus_chinensis|EU544460|Nickrent_4032	(Scurrula_ferruginea|EU544451|Nickrent_4008	(Scurrula_parasitica|EU544453|Nickrent_4004	Scurrula_pulverulenta|EU544452|Nickrent_4159))))	((Tolypanthus_involucratus|EU544461|Nickrent_4907	((Dendrophthoe_curvata|EU544424|Nickrent_4012	Dendrophthoe_longituba|EU544423|Nickrent_4010)	Helixanthera_coccinea|EU544430|Nickrent_4019))	(((Socratina_bemarivensis|EU544454|Nickrent_4279	Vanwykia_remota|EU544463|Nickrent_4331)	(((((Oncocalyx_sulfureus|EU544444|Nickrent_2850	Oncella_ambigua|EU544443|Nickrent_4673)	Agelanthus_sansibarensis|EU544410|Nickrent_2987)	(Tapinanthus_constrictiflorus|EU544459|Nickrent_3088	Englerina_ramulosa|EU544427|Nickrent_2984))	(Berhautia_senegalensis|EU544417|Nickrent_4576	Actinanthella_menyharthii|EU544408|Nickrent_4375))	Oedina_pendens|EU544441|Nickrent_4329))	((Bakerella_sp_|EU544415|Nickrent_4161	Plicosepalus_sagittifolius|EU544449|Nickrent_2852)	(((Phragmanthera_crassicaulis|EU544447|Nickrent_3037	Moquiniella_rubra|DQ790171|D__Nickrent_3042)	(Emelianthe_panganensis|EU544426|Nickrent_4889	Globimetula_dinklagei|EU544429|Nickrent_3087))	(Oliverella_rubroviridis|EU544442|Nickrent_4330	((Erianthemum_dregei|EU544428|Nickrent_2985	Spragueanella_rhamnifolia|EU544456|Nickrent_4674)
(Peraxilla_tetrapetala|EU544446|Nickrent_2744	((Loxanthera_speciosa|EU544437|Nickrent_4026	(Lysiana_filifolia|EU544438|Nickrent_4449	(Amylotheca_duthieana|EU544413|Nickrent_4022	((Lepidaria_cf__forbesii|EU544434|Nickrent_4044	Macrosolen_cochinchinensis|EU544439|Nickrent_4038)	Decaisnina_triflora|EU544421|Nickrent_4491))))	(((Ligaria_cuneifolia|EF464510|Nickrent_4567	(Atkinsonia_ligustrina|DQ787444|Nickrent_4343	((Tristerix_corymbosus|EF464512|Nickrent_4129	(Tupeia_antarctica|DQ790172|D_Nickrent_2742	Lepeostegeres_lancifolius|EU544435|Nickrent_4041))	((Gaiadendron_punctatum|DQ787445|Nickrent_2729	((Ileostylus_micranthus|EU544433|Nickrent_2741	Muellerina_eucalyptoides|EU544440|Nickrent_4310)	((Loranthus_europaeus|EU544436|Nickrent_5082	Cecarria_obtusifolia|EU544418|Nickrent_4562)	(((Helixanthera_cylindrica|EU544431|Nickrent_4037	(Baratranthus_axanthus|EU544414|Nickrent_4029	((Taxillus_chinensis|EU544460|Nickrent_4032	(Scurrula_pulverulenta|EU544452|Nickrent_4159	(Scurrula_ferruginea|EU544451|Nickrent_4008	Scurrula_parasitica|EU544453|Nickrent_4004)))	(((Phragmanthera_crassicaulis|EU544447|Nickrent_3037	((Emelianthe_panganensis|EU544426|Nickrent_4889	Globimetula_dinklagei|EU544429|Nickrent_3087)	(Oliverella_rubroviridis|EU544442|Nickrent_4330	((Erianthemum_dregei|EU544428|Nickrent_2985	Spragueanella_rhamnifolia|EU544456|Nickrent_4674)	Tapinanthus_sp_|EU214301|OM825))))	Moquiniella_rubra|DQ790171|D__Nickrent_3042)	(((Plicosepalus_sagittifolius|EU544449|Nickrent_2852	Bakerella_sp_|EU544415|Nickrent_4161)	(Tolypanthus_involucratus|EU544461|Nickrent_4907	((Dendrophthoe_longituba|EU544423|Nickrent_4010	Helixanthera_coccinea|EU544430|Nickrent_4019)	Dendrophthoe_curvata|EU544424|Nickrent_4012)))	((Socratina_bemarivensis|EU544454|Nickrent_4279	Vanwykia_remota|EU544463|Nickrent_4331)	(Oedina_pendens|EU544441|Nickrent_4329	(Actinanthella_menyharthii|EU544408|Nickrent_4375	(((Oncocalyx_sulfureus|EU544444|Nickrent_2850	Oncella_ambigua|EU544443|Nickrent_4673)	Agelanthus_sansibarensis|EU544410|Nickrent_2987)	((Tapinanthus_constrictiflorus|EU544459|Nickrent_3088	Englerina_ramulosa|EU544427|Nickrent_2984)	Berhautia_senegalensis|EU544417|Nickrent_4576))))))))))	((Helicanthes_elastica|EU544432|Nickrent_4906	Amyema_queenslandicum|EU544412|Nickrent_2788)	((Dactyliophora_novae_guineae|EU544420|Nickrent_4563
(Peraxilla_tetrapetala|EU544446|Nickrent_2744	(((Amylotheca_duthieana|EU544413|Nickrent_4022	Loxanthera_speciosa|EU544437|Nickrent_4026)	(Lysiana_filifolia|EU544438|Nickrent_4449	(Lepidaria_cf__forbesii|EU544434|Nickrent_4044	(Macrosolen_cochinchinensis|EU544439|Nickrent_4038	Decaisnina_triflora|EU544421|Nickrent_4491))))	((((Gaiadendron_punctatum|DQ787445|Nickrent_2729	(Ligaria_cuneifolia|EF464510|Nickrent_4567	(((((Baratranthus_axanthus|EU544414|Nickrent_4029	Helixanthera_cylindrica|EU544431|Nickrent_4037)	(Taxillus_chinensis|EU544460|Nickrent_4032	(Scurrula_pulverulenta|EU544452|Nickrent_4159	(Scurrula_ferruginea|EU544451|Nickrent_4008	Scurrula_parasitica|EU544453|Nickrent_4004))))	(((Phragmanthera_crassicaulis|EU544447|Nickrent_3037	(((Globimetula_dinklagei|EU544429|Nickrent_3087	Emelianthe_panganensis|EU544426|Nickrent_4889)	(Oliverella_rubroviridis|EU544442|Nickrent_4330	((Erianthemum_dregei|EU544428|Nickrent_2985	Spragueanella_rhamnifolia|EU544456|Nickrent_4674)	Tapinanthus_sp_|EU214301|OM825)))	Moquiniella_rubra|DQ790171|D__Nickrent_3042))	((Helixanthera_coccinea|EU544430|Nickrent_4019	Plicosepalus_sagittifolius|EU544449|Nickrent_2852)	Bakerella_sp_|EU544415|Nickrent_4161))	(((Socratina_bemarivensis|EU544454|Nickrent_4279	Vanwykia_remota|EU544463|Nickrent_4331)	(Oedina_pendens|EU544441|Nickrent_4329	(Actinanthella_menyharthii|EU544408|Nickrent_4375	(((Oncocalyx_sulfureus|EU544444|Nickrent_2850	Oncella_ambigua|EU544443|Nickrent_4673)	Agelanthus_sansibarensis|EU544410|Nickrent_2987)	((Tapinanthus_constrictiflorus|EU544459|Nickrent_3088	Englerina_ramulosa|EU544427|Nickrent_2984)	Berhautia_senegalensis|EU544417|Nickrent_4576)))))	((Dendrophthoe_longituba|EU544423|Nickrent_4010	Dendrophthoe_curvata|EU544424|Nickrent_4012)	Tolypanthus_involucratus|EU544461|Nickrent_4907))))	(((Helicanthes_elastica|EU544432|Nickrent_4906	Amyema_queenslandicum|EU544412|Nickrent_2788)	((Dactyliophora_novae_guineae|EU544420|Nickrent_4563	(Amyema_glabrum|EU544411|Nickrent_2794	Diplatia_furcata|EU544425|Nickrent_2824))	Benthamina_alyxifolia|EU544416|Nickrent_4127))	Sogerianthe_sessiflora|EU544455|Nickrent_4467))	((Ileostylus_micranthus|EU544433|Nickrent_2741	Muellerina_eucalyptoides|EU544440|Nickrent_4310)	(Loranthus_europaeus|EU544436|Nickrent_5082	Cecarria_obtusifolia|EU544418|Nickrent_4562)))))
(Peraxilla_tetrapetala|EU544446|Nickrent_2744	((Notanthera_heterophylla|EF464511|Nickrent_4372	(Loxanthera_speciosa|EU544437|Nickrent_4026	(Lysiana_filifolia|EU544438|Nickrent_4449	(Amylotheca_duthieana|EU544413|Nickrent_4022	((Lepidaria_cf__forbesii|EU544434|Nickrent_4044	Macrosolen_cochinchinensis|EU544439|Nickrent_4038)	Decaisnina_triflora|EU544421|Nickrent_4491)))))	(Desmaria_mutabilis|EF464509|Nickrent_4510A	(((Gaiadendron_punctatum|DQ787445|Nickrent_2729	(((((Baratranthus_axanthus|EU544414|Nickrent_4029	Helixanthera_cylindrica|EU544431|Nickrent_4037)	((Taxillus_chinensis|EU544460|Nickrent_4032	(Scurrula_ferruginea|EU544451|Nickrent_4008	(Scurrula_parasitica|EU544453|Nickrent_4004	Scurrula_pulverulenta|EU544452|Nickrent_4159)))	(((((Helixanthera_coccinea|EU544430|Nickrent_4019	Dendrophthoe_longituba|EU544423|Nickrent_4010)	Dendrophthoe_curvata|EU544424|Nickrent_4012)	Tolypanthus_involucratus|EU544461|Nickrent_4907)	(Vanwykia_remota|EU544463|Nickrent_4331	((Oedina_pendens|EU544441|Nickrent_4329	(Actinanthella_menyharthii|EU544408|Nickrent_4375	(((Oncocalyx_sulfureus|EU544444|Nickrent_2850	Oncella_ambigua|EU544443|Nickrent_4673)	Agelanthus_sansibarensis|EU544410|Nickrent_2987)	((Tapinanthus_constrictiflorus|EU544459|Nickrent_3088	Englerina_ramulosa|EU544427|Nickrent_2984)	Berhautia_senegalensis|EU544417|Nickrent_4576))))	Socratina_bemarivensis|EU544454|Nickrent_4279)))	(((Phragmanthera_crassicaulis|EU544447|Nickrent_3037	((Globimetula_dinklagei|EU544429|Nickrent_3087	Emelianthe_panganensis|EU544426|Nickrent_4889)	(Oliverella_rubroviridis|EU544442|Nickrent_4330	((Erianthemum_dregei|EU544428|Nickrent_2985	Spragueanella_rhamnifolia|EU544456|Nickrent_4674)	Tapinanthus_sp_|EU214301|OM825))))	Moquiniella_rubra|DQ790171|D__Nickrent_3042)	(Plicosepalus_sagittifolius|EU544449|Nickrent_2852	Bakerella_sp_|EU544415|Nickrent_4161)))))	(((Dactyliophora_novae_guineae|EU544420|Nickrent_4563	(Amyema_glabrum|EU544411|Nickrent_2794	Diplatia_furcata|EU544425|Nickrent_2824))	(Benthamina_alyxifolia|EU544416|Nickrent_4127	(Helicanthes_elastica|EU544432|Nickrent_4906	Amyema_queenslandicum|EU544412|Nickrent_2788)))	Sogerianthe_sessiflora|EU544455|Nickrent_4467))	((Ileostylus_micranthus|EU544433|Nickrent_2741	Muellerina_eucalyptoides|EU544440|Nickrent_4310)	(Loranthus_europaeus|EU544436|Nickrent_5082
(Peraxilla_tetrapetala|EU544446|Nickrent_2744	((Lysiana_filifolia|EU544438|Nickrent_4449	(Loxanthera_speciosa|EU544437|Nickrent_4026	(Amylotheca_duthieana|EU544413|Nickrent_4022	((Macrosolen_cochinchinensis|EU544439|Nickrent_4038	Lepidaria_cf__forbesii|EU544434|Nickrent_4044)	Decaisnina_triflora|EU544421|Nickrent_4491))))	(((((((Amyema_queenslandicum|EU544412|Nickrent_2788	Helicanthes_elastica|EU544432|Nickrent_4906)	(Sogerianthe_sessiflora|EU544455|Nickrent_4467	((((((Tolypanthus_involucratus|EU544461|Nickrent_4907	(Dendrophthoe_longituba|EU544423|Nickrent_4010	(Dendrophthoe_curvata|EU544424|Nickrent_4012	Helixanthera_coccinea|EU544430|Nickrent_4019)))	((Vanwykia_remota|EU544463|Nickrent_4331	Socratina_bemarivensis|EU544454|Nickrent_4279)	(Actinanthella_menyharthii|EU544408|Nickrent_4375	(Berhautia_senegalensis|EU544417|Nickrent_4576	((Oedina_pendens|EU544441|Nickrent_4329	(Englerina_ramulosa|EU544427|Nickrent_2984	Tapinanthus_constrictiflorus|EU544459|Nickrent_3088))	((Oncella_ambigua|EU544443|Nickrent_4673	Oncocalyx_sulfureus|EU544444|Nickrent_2850)	Agelanthus_sansibarensis|EU544410|Nickrent_2987))))))	((Moquiniella_rubra|DQ790171|D__Nickrent_3042	((Oliverella_rubroviridis|EU544442|Nickrent_4330	(Tapinanthus_sp_|EU214301|OM825	(Spragueanella_rhamnifolia|EU544456|Nickrent_4674	Erianthemum_dregei|EU544428|Nickrent_2985)))	((Globimetula_dinklagei|EU544429|Nickrent_3087	Emelianthe_panganensis|EU544426|Nickrent_4889)	Phragmanthera_crassicaulis|EU544447|Nickrent_3037)))	(Bakerella_sp_|EU544415|Nickrent_4161	Plicosepalus_sagittifolius|EU544449|Nickrent_2852)))	(Taxillus_chinensis|EU544460|Nickrent_4032	(Scurrula_pulverulenta|EU544452|Nickrent_4159	(Scurrula_ferruginea|EU544451|Nickrent_4008	Scurrula_parasitica|EU544453|Nickrent_4004))))	(Baratranthus_axanthus|EU544414|Nickrent_4029	Helixanthera_cylindrica|EU544431|Nickrent_4037))	((Amyema_glabrum|EU544411|Nickrent_2794	Diplatia_furcata|EU544425|Nickrent_2824)	Dactyliophora_novae_guineae|EU544420|Nickrent_4563))))	Benthamina_alyxifolia|EU544416|Nickrent_4127)	((Muellerina_eucalyptoides|EU544440|Nickrent_4310	Ileostylus_micranthus|EU544433|Nickrent_2741)	(Cecarria_obtusifolia|EU544418|Nickrent_4562	Loranthus_europaeus|EU544436|Nickrent_5082)))	(Gaiadendron_punctatum|DQ787445|Nickrent_2729	(Atkinsonia_ligustrina|DQ787444|Nickrent_4343
(Peraxilla_tetrapetala|EU544446|Nickrent_2744	((Lysiana_filifolia|EU544438|Nickrent_4449	(Loxanthera_speciosa|EU544437|Nickrent_4026	(Amylotheca_duthieana|EU544413|Nickrent_4022	((Macrosolen_cochinchinensis|EU544439|Nickrent_4038	Lepidaria_cf__forbesii|EU544434|Nickrent_4044)	Decaisnina_triflora|EU544421|Nickrent_4491))))	(((((Helixanthera_cylindrica|EU544431|Nickrent_4037	((Baratranthus_axanthus|EU544414|Nickrent_4029	(((Benthamina_alyxifolia|EU544416|Nickrent_4127	(Amyema_glabrum|EU544411|Nickrent_2794	Diplatia_furcata|EU544425|Nickrent_2824))	(Dactyliophora_novae_guineae|EU544420|Nickrent_4563	(Amyema_queenslandicum|EU544412|Nickrent_2788	Helicanthes_elastica|EU544432|Nickrent_4906)))	((((Vanwykia_remota|EU544463|Nickrent_4331	Socratina_bemarivensis|EU544454|Nickrent_4279)	((((Oncella_ambigua|EU544443|Nickrent_4673	Oncocalyx_sulfureus|EU544444|Nickrent_2850)	Agelanthus_sansibarensis|EU544410|Nickrent_2987)	(Actinanthella_menyharthii|EU544408|Nickrent_4375	(Berhautia_senegalensis|EU544417|Nickrent_4576	(Englerina_ramulosa|EU544427|Nickrent_2984	Tapinanthus_constrictiflorus|EU544459|Nickrent_3088))))	Oedina_pendens|EU544441|Nickrent_4329))	(Tolypanthus_involucratus|EU544461|Nickrent_4907	(Helixanthera_coccinea|EU544430|Nickrent_4019	(Dendrophthoe_longituba|EU544423|Nickrent_4010	Dendrophthoe_curvata|EU544424|Nickrent_4012))))	((((Oliverella_rubroviridis|EU544442|Nickrent_4330	(Tapinanthus_sp_|EU214301|OM825	(Spragueanella_rhamnifolia|EU544456|Nickrent_4674	Erianthemum_dregei|EU544428|Nickrent_2985)))	((Globimetula_dinklagei|EU544429|Nickrent_3087	Emelianthe_panganensis|EU544426|Nickrent_4889)	Moquiniella_rubra|DQ790171|D__Nickrent_3042))	Phragmanthera_crassicaulis|EU544447|Nickrent_3037)	(Bakerella_sp_|EU544415|Nickrent_4161	Plicosepalus_sagittifolius|EU544449|Nickrent_2852)))))	(Sogerianthe_sessiflora|EU544455|Nickrent_4467	(Taxillus_chinensis|EU544460|Nickrent_4032	(Scurrula_ferruginea|EU544451|Nickrent_4008	(Scurrula_parasitica|EU544453|Nickrent_4004	Scurrula_pulverulenta|EU544452|Nickrent_4159))))))	((Muellerina_eucalyptoides|EU544440|Nickrent_4310	Ileostylus_micranthus|EU544433|Nickrent_2741)	(Cecarria_obtusifolia|EU544418|Nickrent_4562	Loranthus_europaeus|EU544436|Nickrent_5082)))	(Lepeostegeres_lancifolius|EU544435|Nickrent_4041	Tupeia_antarctica|DQ790172|D_Nickrent_2742))
(Peraxilla_tetrapetala|EU544446|Nickrent_2744	((Lysiana_filifolia|EU544438|Nickrent_4449	(((Macrosolen_cochinchinensis|EU544439|Nickrent_4038	Lepidaria_cf__forbesii|EU544434|Nickrent_4044)	Decaisnina_triflora|EU544421|Nickrent_4491)	(Loxanthera_speciosa|EU544437|Nickrent_4026	Amylotheca_duthieana|EU544413|Nickrent_4022)))	(((((Lepeostegeres_lancifolius|EU544435|Nickrent_4041	Tupeia_antarctica|DQ790172|D_Nickrent_2742)	((((Sogerianthe_sessiflora|EU544455|Nickrent_4467	(Taxillus_chinensis|EU544460|Nickrent_4032	(Scurrula_ferruginea|EU544451|Nickrent_4008	(Scurrula_parasitica|EU544453|Nickrent_4004	Scurrula_pulverulenta|EU544452|Nickrent_4159))))	((Benthamina_alyxifolia|EU544416|Nickrent_4127	(Dactyliophora_novae_guineae|EU544420|Nickrent_4563	(Amyema_glabrum|EU544411|Nickrent_2794	Diplatia_furcata|EU544425|Nickrent_2824)))	(Amyema_queenslandicum|EU544412|Nickrent_2788	Helicanthes_elastica|EU544432|Nickrent_4906)))	(((((Vanwykia_remota|EU544463|Nickrent_4331	Socratina_bemarivensis|EU544454|Nickrent_4279)	(Oedina_pendens|EU544441|Nickrent_4329	((((Oncella_ambigua|EU544443|Nickrent_4673	Oncocalyx_sulfureus|EU544444|Nickrent_2850)	Agelanthus_sansibarensis|EU544410|Nickrent_2987)	(Berhautia_senegalensis|EU544417|Nickrent_4576	(Englerina_ramulosa|EU544427|Nickrent_2984	Tapinanthus_constrictiflorus|EU544459|Nickrent_3088)))	Actinanthella_menyharthii|EU544408|Nickrent_4375)))	(Tolypanthus_involucratus|EU544461|Nickrent_4907	(Dendrophthoe_longituba|EU544423|Nickrent_4010	(Dendrophthoe_curvata|EU544424|Nickrent_4012	Helixanthera_coccinea|EU544430|Nickrent_4019))))	((Plicosepalus_sagittifolius|EU544449|Nickrent_2852	Bakerella_sp_|EU544415|Nickrent_4161)	((((Oliverella_rubroviridis|EU544442|Nickrent_4330	(Tapinanthus_sp_|EU214301|OM825	(Spragueanella_rhamnifolia|EU544456|Nickrent_4674	Erianthemum_dregei|EU544428|Nickrent_2985)))	(Globimetula_dinklagei|EU544429|Nickrent_3087	Emelianthe_panganensis|EU544426|Nickrent_4889))	Phragmanthera_crassicaulis|EU544447|Nickrent_3037)	Moquiniella_rubra|DQ790171|D__Nickrent_3042)))	(Baratranthus_axanthus|EU544414|Nickrent_4029	Helixanthera_cylindrica|EU544431|Nickrent_4037)))	((Muellerina_eucalyptoides|EU544440|Nickrent_4310	Ileostylus_micranthus|EU544433|Nickrent_2741)	(Cecarria_obtusifolia|EU544418|Nickrent_4562	Loranthus_europaeus|EU544436|Nickrent_5082))))
(Peraxilla_tetrapetala|EU544446|Nickrent_2744	((Notanthera_heterophylla|EF464511|Nickrent_4372	(Loxanthera_speciosa|EU544437|Nickrent_4026	(Amylotheca_duthieana|EU544413|Nickrent_4022	(Lysiana_filifolia|EU544438|Nickrent_4449	((Macrosolen_cochinchinensis|EU544439|Nickrent_4038	Lepidaria_cf__forbesii|EU544434|Nickrent_4044)	Decaisnina_triflora|EU544421|Nickrent_4491)))))	((Atkinsonia_ligustrina|DQ787444|Nickrent_4343	Nuytsia_floribunda|DQ787446|Nickrent_2747)	((((Lepeostegeres_lancifolius|EU544435|Nickrent_4041	Tupeia_antarctica|DQ790172|D_Nickrent_2742)	(((((Sogerianthe_sessiflora|EU544455|Nickrent_4467	(Taxillus_chinensis|EU544460|Nickrent_4032	(Scurrula_ferruginea|EU544451|Nickrent_4008	(Scurrula_parasitica|EU544453|Nickrent_4004	Scurrula_pulverulenta|EU544452|Nickrent_4159))))	((Dactyliophora_novae_guineae|EU544420|Nickrent_4563	(Amyema_glabrum|EU544411|Nickrent_2794	Diplatia_furcata|EU544425|Nickrent_2824))	((Amyema_queenslandicum|EU544412|Nickrent_2788	Helicanthes_elastica|EU544432|Nickrent_4906)	Benthamina_alyxifolia|EU544416|Nickrent_4127)))	((Plicosepalus_sagittifolius|EU544449|Nickrent_2852	(((Helixanthera_coccinea|EU544430|Nickrent_4019	Dendrophthoe_longituba|EU544423|Nickrent_4010)	(Dendrophthoe_curvata|EU544424|Nickrent_4012	Tolypanthus_involucratus|EU544461|Nickrent_4907))	((Bakerella_sp_|EU544415|Nickrent_4161	((Vanwykia_remota|EU544463|Nickrent_4331	Socratina_bemarivensis|EU544454|Nickrent_4279)	(Oedina_pendens|EU544441|Nickrent_4329	(((Oncella_ambigua|EU544443|Nickrent_4673	Oncocalyx_sulfureus|EU544444|Nickrent_2850)	Agelanthus_sansibarensis|EU544410|Nickrent_2987)	((Englerina_ramulosa|EU544427|Nickrent_2984	Tapinanthus_constrictiflorus|EU544459|Nickrent_3088)	(Berhautia_senegalensis|EU544417|Nickrent_4576	Actinanthella_menyharthii|EU544408|Nickrent_4375))))))	(((Emelianthe_panganensis|EU544426|Nickrent_4889	((Oliverella_rubroviridis|EU544442|Nickrent_4330	(Tapinanthus_sp_|EU214301|OM825	(Spragueanella_rhamnifolia|EU544456|Nickrent_4674	Erianthemum_dregei|EU544428|Nickrent_2985)))	Globimetula_dinklagei|EU544429|Nickrent_3087))	Phragmanthera_crassicaulis|EU544447|Nickrent_3037)	Moquiniella_rubra|DQ790171|D__Nickrent_3042))))	Baratranthus_axanthus|EU544414|Nickrent_4029))	Helixanthera_cylindrica|EU544431|Nickrent_4037)	((Muellerina_eucalyptoides|EU544440|Nickrent_4310
(Peraxilla_tetrapetala|EU544446|Nickrent_2744	(((Loxanthera_speciosa|EU544437|Nickrent_4026	Lysiana_filifolia|EU544438|Nickrent_4449)	(((Macrosolen_cochinchinensis|EU544439|Nickrent_4038	Lepidaria_cf__forbesii|EU544434|Nickrent_4044)	Decaisnina_triflora|EU544421|Nickrent_4491)	Amylotheca_duthieana|EU544413|Nickrent_4022))	((Notanthera_heterophylla|EF464511|Nickrent_4372	(((Tripodanthus_acutifolius|EU544462|Nickrent_2969	((Struthanthus_sp_|JQ589641|RE_5128_1	((Cladocolea_gracilis|EU544419|Nickrent_3066	(Struthanthus_orbicularis|JQ589640|RE_5125_1	Struthanthus_oerstedii|EU544457|Nickrent_2728))	Struthanthus_woodsonii|EU544458|Nickrent_2761))	Phthirusa_pyrifolia|EU544448|Nickrent_2762))	(Dendropemon_bicolor|EU544422|Nickrent_2172	Oryctanthus_occidentalis|EU544445|Nickrent_2763))	Psittacanthus_calyculatus|EU544450|Nickrent_4043))	(((Tristerix_corymbosus|EF464512|Nickrent_4129	(Lepeostegeres_lancifolius|EU544435|Nickrent_4041	Tupeia_antarctica|DQ790172|D_Nickrent_2742))	((Gaiadendron_punctatum|DQ787445|Nickrent_2729	(Atkinsonia_ligustrina|DQ787444|Nickrent_4343	Nuytsia_floribunda|DQ787446|Nickrent_2747))	(Ligaria_cuneifolia|EF464510|Nickrent_4567	(((((((((Dendrophthoe_curvata|EU544424|Nickrent_4012	Helixanthera_coccinea|EU544430|Nickrent_4019)	Dendrophthoe_longituba|EU544423|Nickrent_4010)	Tolypanthus_involucratus|EU544461|Nickrent_4907)	(Vanwykia_remota|EU544463|Nickrent_4331	(Socratina_bemarivensis|EU544454|Nickrent_4279	((Actinanthella_menyharthii|EU544408|Nickrent_4375	((Englerina_ramulosa|EU544427|Nickrent_2984	Tapinanthus_constrictiflorus|EU544459|Nickrent_3088)	Berhautia_senegalensis|EU544417|Nickrent_4576))	(Oedina_pendens|EU544441|Nickrent_4329	((Oncella_ambigua|EU544443|Nickrent_4673	Oncocalyx_sulfureus|EU544444|Nickrent_2850)	Agelanthus_sansibarensis|EU544410|Nickrent_2987))))))	(Plicosepalus_sagittifolius|EU544449|Nickrent_2852	(((((Oliverella_rubroviridis|EU544442|Nickrent_4330	(Tapinanthus_sp_|EU214301|OM825	(Spragueanella_rhamnifolia|EU544456|Nickrent_4674	Erianthemum_dregei|EU544428|Nickrent_2985)))	(Globimetula_dinklagei|EU544429|Nickrent_3087	Emelianthe_panganensis|EU544426|Nickrent_4889))	Phragmanthera_crassicaulis|EU544447|Nickrent_3037)	Moquiniella_rubra|DQ790171|D__Nickrent_3042)	Bakerella_sp_|EU544415|Nickrent_4161)))	(Baratranthus_axanthus|EU544414|Nickrent_4029
(Peraxilla_tetrapetala|EU544446|Nickrent_2744	(((Loxanthera_speciosa|EU544437|Nickrent_4026	Lysiana_filifolia|EU544438|Nickrent_4449)	(((Macrosolen_cochinchinensis|EU544439|Nickrent_4038	Lepidaria_cf__forbesii|EU544434|Nickrent_4044)	Decaisnina_triflora|EU544421|Nickrent_4491)	Amylotheca_duthieana|EU544413|Nickrent_4022))	(((Tripodanthus_acutifolius|EU544462|Nickrent_2969	((Psittacanthus_calyculatus|EU544450|Nickrent_4043	((Struthanthus_woodsonii|EU544458|Nickrent_2761	(Struthanthus_sp_|JQ589641|RE_5128_1	(Struthanthus_orbicularis|JQ589640|RE_5125_1	Struthanthus_oerstedii|EU544457|Nickrent_2728)))	Cladocolea_gracilis|EU544419|Nickrent_3066))	(Phthirusa_pyrifolia|EU544448|Nickrent_2762	(Dendropemon_bicolor|EU544422|Nickrent_2172	Oryctanthus_occidentalis|EU544445|Nickrent_2763))))	(((Lepeostegeres_lancifolius|EU544435|Nickrent_4041	Tupeia_antarctica|DQ790172|D_Nickrent_2742)	((Gaiadendron_punctatum|DQ787445|Nickrent_2729	(((Baratranthus_axanthus|EU544414|Nickrent_4029	(((Taxillus_chinensis|EU544460|Nickrent_4032	(Scurrula_pulverulenta|EU544452|Nickrent_4159	(Scurrula_ferruginea|EU544451|Nickrent_4008	Scurrula_parasitica|EU544453|Nickrent_4004)))	((((Dendrophthoe_curvata|EU544424|Nickrent_4012	Dendrophthoe_longituba|EU544423|Nickrent_4010)	(Helixanthera_coccinea|EU544430|Nickrent_4019	Tolypanthus_involucratus|EU544461|Nickrent_4907))	((((Oedina_pendens|EU544441|Nickrent_4329	(Englerina_ramulosa|EU544427|Nickrent_2984	Tapinanthus_constrictiflorus|EU544459|Nickrent_3088))	((Oncella_ambigua|EU544443|Nickrent_4673	Oncocalyx_sulfureus|EU544444|Nickrent_2850)	Agelanthus_sansibarensis|EU544410|Nickrent_2987))	(Actinanthella_menyharthii|EU544408|Nickrent_4375	Berhautia_senegalensis|EU544417|Nickrent_4576))	(Vanwykia_remota|EU544463|Nickrent_4331	Socratina_bemarivensis|EU544454|Nickrent_4279)))	((((((Spragueanella_rhamnifolia|EU544456|Nickrent_4674	Erianthemum_dregei|EU544428|Nickrent_2985)	(Oliverella_rubroviridis|EU544442|Nickrent_4330	Tapinanthus_sp_|EU214301|OM825))	(Globimetula_dinklagei|EU544429|Nickrent_3087	Emelianthe_panganensis|EU544426|Nickrent_4889))	Phragmanthera_crassicaulis|EU544447|Nickrent_3037)	Moquiniella_rubra|DQ790171|D__Nickrent_3042)	(Bakerella_sp_|EU544415|Nickrent_4161	Plicosepalus_sagittifolius|EU544449|Nickrent_2852))))	(Sogerianthe_sessiflora|EU544455|Nickrent_4467
(Peraxilla_tetrapetala|EU544446|Nickrent_2744	(((Loxanthera_speciosa|EU544437|Nickrent_4026	Lysiana_filifolia|EU544438|Nickrent_4449)	(((Macrosolen_cochinchinensis|EU544439|Nickrent_4038	Lepidaria_cf__forbesii|EU544434|Nickrent_4044)	Decaisnina_triflora|EU544421|Nickrent_4491)	Amylotheca_duthieana|EU544413|Nickrent_4022))	(((Tripodanthus_acutifolius|EU544462|Nickrent_2969	((Psittacanthus_calyculatus|EU544450|Nickrent_4043	((Struthanthus_woodsonii|EU544458|Nickrent_2761	Struthanthus_sp_|JQ589641|RE_5128_1)	((Struthanthus_orbicularis|JQ589640|RE_5125_1	Struthanthus_oerstedii|EU544457|Nickrent_2728)	Cladocolea_gracilis|EU544419|Nickrent_3066)))	(Phthirusa_pyrifolia|EU544448|Nickrent_2762	(Dendropemon_bicolor|EU544422|Nickrent_2172	Oryctanthus_occidentalis|EU544445|Nickrent_2763))))	(((Atkinsonia_ligustrina|DQ787444|Nickrent_4343	Ligaria_cuneifolia|EF464510|Nickrent_4567)	(((Gaiadendron_punctatum|DQ787445|Nickrent_2729	(((Sogerianthe_sessiflora|EU544455|Nickrent_4467	((Benthamina_alyxifolia|EU544416|Nickrent_4127	(Dactyliophora_novae_guineae|EU544420|Nickrent_4563	(Amyema_glabrum|EU544411|Nickrent_2794	Diplatia_furcata|EU544425|Nickrent_2824)))	(Amyema_queenslandicum|EU544412|Nickrent_2788	Helicanthes_elastica|EU544432|Nickrent_4906)))	((Helixanthera_cylindrica|EU544431|Nickrent_4037	Baratranthus_axanthus|EU544414|Nickrent_4029)	(((Phragmanthera_crassicaulis|EU544447|Nickrent_3037	(((Tapinanthus_sp_|EU214301|OM825	(Globimetula_dinklagei|EU544429|Nickrent_3087	Moquiniella_rubra|DQ790171|D__Nickrent_3042))	Emelianthe_panganensis|EU544426|Nickrent_4889)	((Spragueanella_rhamnifolia|EU544456|Nickrent_4674	Erianthemum_dregei|EU544428|Nickrent_2985)	Oliverella_rubroviridis|EU544442|Nickrent_4330)))	(((Tolypanthus_involucratus|EU544461|Nickrent_4907	(Dendrophthoe_curvata|EU544424|Nickrent_4012	Helixanthera_coccinea|EU544430|Nickrent_4019))	Dendrophthoe_longituba|EU544423|Nickrent_4010)	((Bakerella_sp_|EU544415|Nickrent_4161	((((Agelanthus_sansibarensis|EU544410|Nickrent_2987	(Oncella_ambigua|EU544443|Nickrent_4673	Oncocalyx_sulfureus|EU544444|Nickrent_2850))	(Actinanthella_menyharthii|EU544408|Nickrent_4375	(Berhautia_senegalensis|EU544417|Nickrent_4576	(Englerina_ramulosa|EU544427|Nickrent_2984	Tapinanthus_constrictiflorus|EU544459|Nickrent_3088))))	Oedina_pendens|EU544441|Nickrent_4329)
(Peraxilla_tetrapetala|EU544446|Nickrent_2744	((((Gaiadendron_punctatum|DQ787445|Nickrent_2729	((((Taxillus_chinensis|EU544460|Nickrent_4032	(Scurrula_pulverulenta|EU544452|Nickrent_4159	(Scurrula_ferruginea|EU544451|Nickrent_4008	Scurrula_parasitica|EU544453|Nickrent_4004)))	((Baratranthus_axanthus|EU544414|Nickrent_4029	(Sogerianthe_sessiflora|EU544455|Nickrent_4467	((Benthamina_alyxifolia|EU544416|Nickrent_4127	(Dactyliophora_novae_guineae|EU544420|Nickrent_4563	(Amyema_glabrum|EU544411|Nickrent_2794	Diplatia_furcata|EU544425|Nickrent_2824)))	(Amyema_queenslandicum|EU544412|Nickrent_2788	Helicanthes_elastica|EU544432|Nickrent_4906))))	((Phragmanthera_crassicaulis|EU544447|Nickrent_3037	((Moquiniella_rubra|DQ790171|D__Nickrent_3042	Emelianthe_panganensis|EU544426|Nickrent_4889)	(((Tapinanthus_sp_|EU214301|OM825	(Spragueanella_rhamnifolia|EU544456|Nickrent_4674	Erianthemum_dregei|EU544428|Nickrent_2985))	Oliverella_rubroviridis|EU544442|Nickrent_4330)	Globimetula_dinklagei|EU544429|Nickrent_3087)))	((Tolypanthus_involucratus|EU544461|Nickrent_4907	((Dendrophthoe_curvata|EU544424|Nickrent_4012	Helixanthera_coccinea|EU544430|Nickrent_4019)	Dendrophthoe_longituba|EU544423|Nickrent_4010))	((Bakerella_sp_|EU544415|Nickrent_4161	((((Agelanthus_sansibarensis|EU544410|Nickrent_2987	(Oncella_ambigua|EU544443|Nickrent_4673	Oncocalyx_sulfureus|EU544444|Nickrent_2850))	(Actinanthella_menyharthii|EU544408|Nickrent_4375	(Berhautia_senegalensis|EU544417|Nickrent_4576	(Englerina_ramulosa|EU544427|Nickrent_2984	Tapinanthus_constrictiflorus|EU544459|Nickrent_3088))))	Oedina_pendens|EU544441|Nickrent_4329)	(Vanwykia_remota|EU544463|Nickrent_4331	Socratina_bemarivensis|EU544454|Nickrent_4279)))	Plicosepalus_sagittifolius|EU544449|Nickrent_2852)))))	Helixanthera_cylindrica|EU544431|Nickrent_4037)	((Muellerina_eucalyptoides|EU544440|Nickrent_4310	Ileostylus_micranthus|EU544433|Nickrent_2741)	(Cecarria_obtusifolia|EU544418|Nickrent_4562	Loranthus_europaeus|EU544436|Nickrent_5082))))	(Nuytsia_floribunda|DQ787446|Nickrent_2747	Atkinsonia_ligustrina|DQ787444|Nickrent_4343))	((Desmaria_mutabilis|EF464509|Nickrent_4510A	(Ligaria_cuneifolia|EF464510|Nickrent_4567	Tristerix_corymbosus|EF464512|Nickrent_4129))	((Tripodanthus_acutifolius|EU544462|Nickrent_2969	((Psittacanthus_calyculatus|EU544450|Nickrent_4043
(Peraxilla_tetrapetala|EU544446|Nickrent_2744	((Loxanthera_speciosa|EU544437|Nickrent_4026	((Lysiana_filifolia|EU544438|Nickrent_4449	((Macrosolen_cochinchinensis|EU544439|Nickrent_4038	Lepidaria_cf__forbesii|EU544434|Nickrent_4044)	Decaisnina_triflora|EU544421|Nickrent_4491))	Amylotheca_duthieana|EU544413|Nickrent_4022))	((((((((((Dactyliophora_novae_guineae|EU544420|Nickrent_4563	(Amyema_glabrum|EU544411|Nickrent_2794	Diplatia_furcata|EU544425|Nickrent_2824))	((Amyema_queenslandicum|EU544412|Nickrent_2788	Helicanthes_elastica|EU544432|Nickrent_4906)	Benthamina_alyxifolia|EU544416|Nickrent_4127))	(Bakerella_sp_|EU544415|Nickrent_4161	Sogerianthe_sessiflora|EU544455|Nickrent_4467))	((((Oedina_pendens|EU544441|Nickrent_4329	(Actinanthella_menyharthii|EU544408|Nickrent_4375	((Agelanthus_sansibarensis|EU544410|Nickrent_2987	(Oncella_ambigua|EU544443|Nickrent_4673	Oncocalyx_sulfureus|EU544444|Nickrent_2850))	(Berhautia_senegalensis|EU544417|Nickrent_4576	(Englerina_ramulosa|EU544427|Nickrent_2984	Tapinanthus_constrictiflorus|EU544459|Nickrent_3088)))))	(Vanwykia_remota|EU544463|Nickrent_4331	Socratina_bemarivensis|EU544454|Nickrent_4279))	(((Tolypanthus_involucratus|EU544461|Nickrent_4907	((Dendrophthoe_curvata|EU544424|Nickrent_4012	Helixanthera_coccinea|EU544430|Nickrent_4019)	Dendrophthoe_longituba|EU544423|Nickrent_4010))	Plicosepalus_sagittifolius|EU544449|Nickrent_2852)	(Phragmanthera_crassicaulis|EU544447|Nickrent_3037	(((Tapinanthus_sp_|EU214301|OM825	(Spragueanella_rhamnifolia|EU544456|Nickrent_4674	Erianthemum_dregei|EU544428|Nickrent_2985))	Oliverella_rubroviridis|EU544442|Nickrent_4330)	((Emelianthe_panganensis|EU544426|Nickrent_4889	Globimetula_dinklagei|EU544429|Nickrent_3087)	Moquiniella_rubra|DQ790171|D__Nickrent_3042)))))	((Baratranthus_axanthus|EU544414|Nickrent_4029	Helixanthera_cylindrica|EU544431|Nickrent_4037)	(Taxillus_chinensis|EU544460|Nickrent_4032	(Scurrula_pulverulenta|EU544452|Nickrent_4159	(Scurrula_ferruginea|EU544451|Nickrent_4008	Scurrula_parasitica|EU544453|Nickrent_4004))))))	((Muellerina_eucalyptoides|EU544440|Nickrent_4310	Ileostylus_micranthus|EU544433|Nickrent_2741)	(Cecarria_obtusifolia|EU544418|Nickrent_4562	Loranthus_europaeus|EU544436|Nickrent_5082)))	Ligaria_cuneifolia|EF464510|Nickrent_4567)	((Tripodanthus_acutifolius|EU544462|Nickrent_2969
(Peraxilla_tetrapetala|EU544446|Nickrent_2744	(((Loxanthera_speciosa|EU544437|Nickrent_4026	((Decaisnina_triflora|EU544421|Nickrent_4491	Lepidaria_cf__forbesii|EU544434|Nickrent_4044)	(Amylotheca_duthieana|EU544413|Nickrent_4022	Macrosolen_cochinchinensis|EU544439|Nickrent_4038)))	Lysiana_filifolia|EU544438|Nickrent_4449)	(((((Gaiadendron_punctatum|DQ787445|Nickrent_2729	Atkinsonia_ligustrina|DQ787444|Nickrent_4343)	((((Taxillus_chinensis|EU544460|Nickrent_4032	(Scurrula_ferruginea|EU544451|Nickrent_4008	(Scurrula_parasitica|EU544453|Nickrent_4004	Scurrula_pulverulenta|EU544452|Nickrent_4159)))	((((Benthamina_alyxifolia|EU544416|Nickrent_4127	((Amyema_glabrum|EU544411|Nickrent_2794	Diplatia_furcata|EU544425|Nickrent_2824)	Dactyliophora_novae_guineae|EU544420|Nickrent_4563))	(Amyema_queenslandicum|EU544412|Nickrent_2788	Helicanthes_elastica|EU544432|Nickrent_4906))	Sogerianthe_sessiflora|EU544455|Nickrent_4467)	((((((Actinanthella_menyharthii|EU544408|Nickrent_4375	Berhautia_senegalensis|EU544417|Nickrent_4576)	(Oedina_pendens|EU544441|Nickrent_4329	(Englerina_ramulosa|EU544427|Nickrent_2984	Tapinanthus_constrictiflorus|EU544459|Nickrent_3088)))	(Agelanthus_sansibarensis|EU544410|Nickrent_2987	(Oncella_ambigua|EU544443|Nickrent_4673	Oncocalyx_sulfureus|EU544444|Nickrent_2850)))	((Tolypanthus_involucratus|EU544461|Nickrent_4907	(Dendrophthoe_curvata|EU544424|Nickrent_4012	(Helixanthera_coccinea|EU544430|Nickrent_4019	Dendrophthoe_longituba|EU544423|Nickrent_4010)))	(Vanwykia_remota|EU544463|Nickrent_4331	Socratina_bemarivensis|EU544454|Nickrent_4279)))	((Bakerella_sp_|EU544415|Nickrent_4161	Plicosepalus_sagittifolius|EU544449|Nickrent_2852)	((Phragmanthera_crassicaulis|EU544447|Nickrent_3037	((((Tapinanthus_sp_|EU214301|OM825	(Spragueanella_rhamnifolia|EU544456|Nickrent_4674	Erianthemum_dregei|EU544428|Nickrent_2985))	Oliverella_rubroviridis|EU544442|Nickrent_4330)	Emelianthe_panganensis|EU544426|Nickrent_4889)	Globimetula_dinklagei|EU544429|Nickrent_3087))	Moquiniella_rubra|DQ790171|D__Nickrent_3042)))	(Baratranthus_axanthus|EU544414|Nickrent_4029	Helixanthera_cylindrica|EU544431|Nickrent_4037))))	((Muellerina_eucalyptoides|EU544440|Nickrent_4310	Ileostylus_micranthus|EU544433|Nickrent_2741)	(Cecarria_obtusifolia|EU544418|Nickrent_4562	Loranthus_europaeus|EU544436|Nickrent_5082)))
(((Loxanthera_speciosa|EU544437|Nickrent_4026	(Lysiana_filifolia|EU544438|Nickrent_4449	(Amylotheca_duthieana|EU544413|Nickrent_4022	((Lepidaria_cf__forbesii|EU544434|Nickrent_4044	Macrosolen_cochinchinensis|EU544439|Nickrent_4038)	Decaisnina_triflora|EU544421|Nickrent_4491))))	(((((Loranthus_europaeus|EU544436|Nickrent_5082	Cecarria_obtusifolia|EU544418|Nickrent_4562)	(Ileostylus_micranthus|EU544433|Nickrent_2741	Muellerina_eucalyptoides|EU544440|Nickrent_4310))	(((Helixanthera_cylindrica|EU544431|Nickrent_4037	Baratranthus_axanthus|EU544414|Nickrent_4029)	((Taxillus_chinensis|EU544460|Nickrent_4032	(Scurrula_pulverulenta|EU544452|Nickrent_4159	(Scurrula_ferruginea|EU544451|Nickrent_4008	Scurrula_parasitica|EU544453|Nickrent_4004)))	((Moquiniella_rubra|DQ790171|D__Nickrent_3042	(((Globimetula_dinklagei|EU544429|Nickrent_3087	Emelianthe_panganensis|EU544426|Nickrent_4889)	(((Spragueanella_rhamnifolia|EU544456|Nickrent_4674	Erianthemum_dregei|EU544428|Nickrent_2985)	Tapinanthus_sp_|EU214301|OM825)	Oliverella_rubroviridis|EU544442|Nickrent_4330))	Phragmanthera_crassicaulis|EU544447|Nickrent_3037))	(((Vanwykia_remota|EU544463|Nickrent_4331	(Socratina_bemarivensis|EU544454|Nickrent_4279	(Oedina_pendens|EU544441|Nickrent_4329	((Agelanthus_sansibarensis|EU544410|Nickrent_2987	(Oncella_ambigua|EU544443|Nickrent_4673	Oncocalyx_sulfureus|EU544444|Nickrent_2850))	((Englerina_ramulosa|EU544427|Nickrent_2984	Tapinanthus_constrictiflorus|EU544459|Nickrent_3088)	(Actinanthella_menyharthii|EU544408|Nickrent_4375	Berhautia_senegalensis|EU544417|Nickrent_4576))))))	(Bakerella_sp_|EU544415|Nickrent_4161	Plicosepalus_sagittifolius|EU544449|Nickrent_2852))	(Tolypanthus_involucratus|EU544461|Nickrent_4907	(Dendrophthoe_curvata|EU544424|Nickrent_4012	(Dendrophthoe_longituba|EU544423|Nickrent_4010	Helixanthera_coccinea|EU544430|Nickrent_4019)))))))	(((Dactyliophora_novae_guineae|EU544420|Nickrent_4563	(Benthamina_alyxifolia|EU544416|Nickrent_4127	(Amyema_glabrum|EU544411|Nickrent_2794	Diplatia_furcata|EU544425|Nickrent_2824)))	(Helicanthes_elastica|EU544432|Nickrent_4906	Amyema_queenslandicum|EU544412|Nickrent_2788))	Sogerianthe_sessiflora|EU544455|Nickrent_4467)))	((Atkinsonia_ligustrina|DQ787444|Nickrent_4343	Nuytsia_floribunda|DQ787446|Nickrent_2747)	Gaiadendron_punctatum|DQ787445|Nickrent_2729))
(((Loxanthera_speciosa|EU544437|Nickrent_4026	(Lysiana_filifolia|EU544438|Nickrent_4449	(Amylotheca_duthieana|EU544413|Nickrent_4022	((Lepidaria_cf__forbesii|EU544434|Nickrent_4044	Macrosolen_cochinchinensis|EU544439|Nickrent_4038)	Decaisnina_triflora|EU544421|Nickrent_4491))))	(((((((((Loranthus_europaeus|EU544436|Nickrent_5082	Cecarria_obtusifolia|EU544418|Nickrent_4562)	(Ileostylus_micranthus|EU544433|Nickrent_2741	Muellerina_eucalyptoides|EU544440|Nickrent_4310))	(((Helixanthera_cylindrica|EU544431|Nickrent_4037	Baratranthus_axanthus|EU544414|Nickrent_4029)	((Taxillus_chinensis|EU544460|Nickrent_4032	(Scurrula_pulverulenta|EU544452|Nickrent_4159	(Scurrula_ferruginea|EU544451|Nickrent_4008	Scurrula_parasitica|EU544453|Nickrent_4004)))	((Moquiniella_rubra|DQ790171|D__Nickrent_3042	(((Globimetula_dinklagei|EU544429|Nickrent_3087	Emelianthe_panganensis|EU544426|Nickrent_4889)	(((Spragueanella_rhamnifolia|EU544456|Nickrent_4674	Erianthemum_dregei|EU544428|Nickrent_2985)	Tapinanthus_sp_|EU214301|OM825)	Oliverella_rubroviridis|EU544442|Nickrent_4330))	Phragmanthera_crassicaulis|EU544447|Nickrent_3037))	((Plicosepalus_sagittifolius|EU544449|Nickrent_2852	((Vanwykia_remota|EU544463|Nickrent_4331	(Socratina_bemarivensis|EU544454|Nickrent_4279	(Oedina_pendens|EU544441|Nickrent_4329	((Agelanthus_sansibarensis|EU544410|Nickrent_2987	(Oncella_ambigua|EU544443|Nickrent_4673	Oncocalyx_sulfureus|EU544444|Nickrent_2850))	((Englerina_ramulosa|EU544427|Nickrent_2984	Tapinanthus_constrictiflorus|EU544459|Nickrent_3088)	(Actinanthella_menyharthii|EU544408|Nickrent_4375	Berhautia_senegalensis|EU544417|Nickrent_4576))))))	Bakerella_sp_|EU544415|Nickrent_4161))	((Dendrophthoe_curvata|EU544424|Nickrent_4012	Dendrophthoe_longituba|EU544423|Nickrent_4010)	(Tolypanthus_involucratus|EU544461|Nickrent_4907	Helixanthera_coccinea|EU544430|Nickrent_4019))))))	((Benthamina_alyxifolia|EU544416|Nickrent_4127	(Amyema_glabrum|EU544411|Nickrent_2794	Diplatia_furcata|EU544425|Nickrent_2824))	(Sogerianthe_sessiflora|EU544455|Nickrent_4467	(Dactyliophora_novae_guineae|EU544420|Nickrent_4563	(Helicanthes_elastica|EU544432|Nickrent_4906	Amyema_queenslandicum|EU544412|Nickrent_2788))))))	Gaiadendron_punctatum|DQ787445|Nickrent_2729)	Nuytsia_floribunda|DQ787446|Nickrent_2747)	Atkinsonia_ligustrina|DQ787444|Nickrent_4343)
(((Loxanthera_speciosa|EU544437|Nickrent_4026	(Lysiana_filifolia|EU544438|Nickrent_4449	(Amylotheca_duthieana|EU544413|Nickrent_4022	((Lepidaria_cf__forbesii|EU544434|Nickrent_4044	Macrosolen_cochinchinensis|EU544439|Nickrent_4038)	Decaisnina_triflora|EU544421|Nickrent_4491))))	((((((Loranthus_europaeus|EU544436|Nickrent_5082	Cecarria_obtusifolia|EU544418|Nickrent_4562)	(Ileostylus_micranthus|EU544433|Nickrent_2741	Muellerina_eucalyptoides|EU544440|Nickrent_4310))	((((Helixanthera_cylindrica|EU544431|Nickrent_4037	(Taxillus_chinensis|EU544460|Nickrent_4032	(Scurrula_pulverulenta|EU544452|Nickrent_4159	(Scurrula_ferruginea|EU544451|Nickrent_4008	Scurrula_parasitica|EU544453|Nickrent_4004))))	((((((Englerina_ramulosa|EU544427|Nickrent_2984	Tapinanthus_constrictiflorus|EU544459|Nickrent_3088)	Oedina_pendens|EU544441|Nickrent_4329)	((Actinanthella_menyharthii|EU544408|Nickrent_4375	Berhautia_senegalensis|EU544417|Nickrent_4576)	(Agelanthus_sansibarensis|EU544410|Nickrent_2987	(Oncella_ambigua|EU544443|Nickrent_4673	Oncocalyx_sulfureus|EU544444|Nickrent_2850))))	(Vanwykia_remota|EU544463|Nickrent_4331	Socratina_bemarivensis|EU544454|Nickrent_4279))	((Plicosepalus_sagittifolius|EU544449|Nickrent_2852	(Moquiniella_rubra|DQ790171|D__Nickrent_3042	((((Spragueanella_rhamnifolia|EU544456|Nickrent_4674	Erianthemum_dregei|EU544428|Nickrent_2985)	(Tapinanthus_sp_|EU214301|OM825	Oliverella_rubroviridis|EU544442|Nickrent_4330))	(Globimetula_dinklagei|EU544429|Nickrent_3087	Emelianthe_panganensis|EU544426|Nickrent_4889))	Phragmanthera_crassicaulis|EU544447|Nickrent_3037)))	Bakerella_sp_|EU544415|Nickrent_4161))	((Dendrophthoe_curvata|EU544424|Nickrent_4012	(Helixanthera_coccinea|EU544430|Nickrent_4019	Dendrophthoe_longituba|EU544423|Nickrent_4010))	Tolypanthus_involucratus|EU544461|Nickrent_4907)))	Baratranthus_axanthus|EU544414|Nickrent_4029)	(((Dactyliophora_novae_guineae|EU544420|Nickrent_4563	(Amyema_glabrum|EU544411|Nickrent_2794	Diplatia_furcata|EU544425|Nickrent_2824))	((Helicanthes_elastica|EU544432|Nickrent_4906	Amyema_queenslandicum|EU544412|Nickrent_2788)	Benthamina_alyxifolia|EU544416|Nickrent_4127))	Sogerianthe_sessiflora|EU544455|Nickrent_4467)))	Gaiadendron_punctatum|DQ787445|Nickrent_2729)	(Nuytsia_floribunda|DQ787446|Nickrent_2747	Atkinsonia_ligustrina|DQ787444|Nickrent_4343))
(((Notanthera_heterophylla|EF464511|Nickrent_4372	(Loxanthera_speciosa|EU544437|Nickrent_4026	(Lysiana_filifolia|EU544438|Nickrent_4449	(Amylotheca_duthieana|EU544413|Nickrent_4022	((Lepidaria_cf__forbesii|EU544434|Nickrent_4044	Macrosolen_cochinchinensis|EU544439|Nickrent_4038)	Decaisnina_triflora|EU544421|Nickrent_4491)))))	((((((Loranthus_europaeus|EU544436|Nickrent_5082	Cecarria_obtusifolia|EU544418|Nickrent_4562)	(Ileostylus_micranthus|EU544433|Nickrent_2741	Muellerina_eucalyptoides|EU544440|Nickrent_4310))	((((((Emelianthe_panganensis|EU544426|Nickrent_4889	(((Spragueanella_rhamnifolia|EU544456|Nickrent_4674	Erianthemum_dregei|EU544428|Nickrent_2985)	Oliverella_rubroviridis|EU544442|Nickrent_4330)	(Tapinanthus_sp_|EU214301|OM825	Globimetula_dinklagei|EU544429|Nickrent_3087)))	Phragmanthera_crassicaulis|EU544447|Nickrent_3037)	(Bakerella_sp_|EU544415|Nickrent_4161	Plicosepalus_sagittifolius|EU544449|Nickrent_2852))	(((Dendrophthoe_curvata|EU544424|Nickrent_4012	(Helixanthera_coccinea|EU544430|Nickrent_4019	Dendrophthoe_longituba|EU544423|Nickrent_4010))	Tolypanthus_involucratus|EU544461|Nickrent_4907)	((Oedina_pendens|EU544441|Nickrent_4329	(((Englerina_ramulosa|EU544427|Nickrent_2984	Tapinanthus_constrictiflorus|EU544459|Nickrent_3088)	(Actinanthella_menyharthii|EU544408|Nickrent_4375	Berhautia_senegalensis|EU544417|Nickrent_4576))	(Agelanthus_sansibarensis|EU544410|Nickrent_2987	(Oncella_ambigua|EU544443|Nickrent_4673	Oncocalyx_sulfureus|EU544444|Nickrent_2850))))	(Vanwykia_remota|EU544463|Nickrent_4331	Socratina_bemarivensis|EU544454|Nickrent_4279))))	(Baratranthus_axanthus|EU544414|Nickrent_4029	(Helixanthera_cylindrica|EU544431|Nickrent_4037	((Taxillus_chinensis|EU544460|Nickrent_4032	(Scurrula_pulverulenta|EU544452|Nickrent_4159	(Scurrula_ferruginea|EU544451|Nickrent_4008	Scurrula_parasitica|EU544453|Nickrent_4004)))	Moquiniella_rubra|DQ790171|D__Nickrent_3042))))	(((((Amyema_glabrum|EU544411|Nickrent_2794	Diplatia_furcata|EU544425|Nickrent_2824)	Benthamina_alyxifolia|EU544416|Nickrent_4127)	Dactyliophora_novae_guineae|EU544420|Nickrent_4563)	(Helicanthes_elastica|EU544432|Nickrent_4906	Amyema_queenslandicum|EU544412|Nickrent_2788))	Sogerianthe_sessiflora|EU544455|Nickrent_4467)))	(Gaiadendron_punctatum|DQ787445|Nickrent_2729	(Nuytsia_floribunda|DQ787446|Nickrent_2747
(((((Amylotheca_duthieana|EU544413|Nickrent_4022	Loxanthera_speciosa|EU544437|Nickrent_4026)	((Lepidaria_cf__forbesii|EU544434|Nickrent_4044	Macrosolen_cochinchinensis|EU544439|Nickrent_4038)	Decaisnina_triflora|EU544421|Nickrent_4491))	Lysiana_filifolia|EU544438|Nickrent_4449)	((((((Ligaria_cuneifolia|EF464510|Nickrent_4567	Tristerix_corymbosus|EF464512|Nickrent_4129)	(Psittacanthus_calyculatus|EU544450|Nickrent_4043	((Phthirusa_pyrifolia|EU544448|Nickrent_2762	(Dendropemon_bicolor|EU544422|Nickrent_2172	Oryctanthus_occidentalis|EU544445|Nickrent_2763))	(Tripodanthus_acutifolius|EU544462|Nickrent_2969	((Struthanthus_woodsonii|EU544458|Nickrent_2761	(Cladocolea_gracilis|EU544419|Nickrent_3066	(Struthanthus_oerstedii|EU544457|Nickrent_2728	Struthanthus_orbicularis|JQ589640|RE_5125_1)))	Struthanthus_sp_|JQ589641|RE_5128_1)))))	((Tupeia_antarctica|DQ790172|D_Nickrent_2742	Lepeostegeres_lancifolius|EU544435|Nickrent_4041)	(((Loranthus_europaeus|EU544436|Nickrent_5082	Cecarria_obtusifolia|EU544418|Nickrent_4562)	(Ileostylus_micranthus|EU544433|Nickrent_2741	Muellerina_eucalyptoides|EU544440|Nickrent_4310))	((((Taxillus_chinensis|EU544460|Nickrent_4032	(Scurrula_pulverulenta|EU544452|Nickrent_4159	(Scurrula_ferruginea|EU544451|Nickrent_4008	Scurrula_parasitica|EU544453|Nickrent_4004)))	((((Helixanthera_coccinea|EU544430|Nickrent_4019	Dendrophthoe_longituba|EU544423|Nickrent_4010)	(Tolypanthus_involucratus|EU544461|Nickrent_4907	Dendrophthoe_curvata|EU544424|Nickrent_4012))	(Vanwykia_remota|EU544463|Nickrent_4331	(Socratina_bemarivensis|EU544454|Nickrent_4279	(Oedina_pendens|EU544441|Nickrent_4329	((Actinanthella_menyharthii|EU544408|Nickrent_4375	Berhautia_senegalensis|EU544417|Nickrent_4576)	((Agelanthus_sansibarensis|EU544410|Nickrent_2987	(Oncella_ambigua|EU544443|Nickrent_4673	Oncocalyx_sulfureus|EU544444|Nickrent_2850))	(Englerina_ramulosa|EU544427|Nickrent_2984	Tapinanthus_constrictiflorus|EU544459|Nickrent_3088)))))))	((Plicosepalus_sagittifolius|EU544449|Nickrent_2852	Bakerella_sp_|EU544415|Nickrent_4161)	((Moquiniella_rubra|DQ790171|D__Nickrent_3042	(((Tapinanthus_sp_|EU214301|OM825	(Spragueanella_rhamnifolia|EU544456|Nickrent_4674	Erianthemum_dregei|EU544428|Nickrent_2985))	Oliverella_rubroviridis|EU544442|Nickrent_4330)	(Emelianthe_panganensis|EU544426|Nickrent_4889
(((Lysiana_filifolia|EU544438|Nickrent_4449	(Loxanthera_speciosa|EU544437|Nickrent_4026	((Decaisnina_triflora|EU544421|Nickrent_4491	Lepidaria_cf__forbesii|EU544434|Nickrent_4044)	(Amylotheca_duthieana|EU544413|Nickrent_4022	Macrosolen_cochinchinensis|EU544439|Nickrent_4038))))	(((Desmaria_mutabilis|EF464509|Nickrent_4510A	((((Tristerix_corymbosus|EF464512|Nickrent_4129	(Tupeia_antarctica|DQ790172|D_Nickrent_2742	Lepeostegeres_lancifolius|EU544435|Nickrent_4041))	(Gaiadendron_punctatum|DQ787445|Nickrent_2729	((((Loranthus_europaeus|EU544436|Nickrent_5082	Cecarria_obtusifolia|EU544418|Nickrent_4562)	(Ileostylus_micranthus|EU544433|Nickrent_2741	Muellerina_eucalyptoides|EU544440|Nickrent_4310))	((Baratranthus_axanthus|EU544414|Nickrent_4029	((Sogerianthe_sessiflora|EU544455|Nickrent_4467	((((Amyema_glabrum|EU544411|Nickrent_2794	Diplatia_furcata|EU544425|Nickrent_2824)	Dactyliophora_novae_guineae|EU544420|Nickrent_4563)	Benthamina_alyxifolia|EU544416|Nickrent_4127)	(Helicanthes_elastica|EU544432|Nickrent_4906	Amyema_queenslandicum|EU544412|Nickrent_2788)))	((Taxillus_chinensis|EU544460|Nickrent_4032	(Scurrula_pulverulenta|EU544452|Nickrent_4159	(Scurrula_ferruginea|EU544451|Nickrent_4008	Scurrula_parasitica|EU544453|Nickrent_4004)))	((((((Tapinanthus_sp_|EU214301|OM825	(Spragueanella_rhamnifolia|EU544456|Nickrent_4674	Erianthemum_dregei|EU544428|Nickrent_2985))	Oliverella_rubroviridis|EU544442|Nickrent_4330)	Emelianthe_panganensis|EU544426|Nickrent_4889)	(Globimetula_dinklagei|EU544429|Nickrent_3087	Phragmanthera_crassicaulis|EU544447|Nickrent_3037))	Moquiniella_rubra|DQ790171|D__Nickrent_3042)	((Tolypanthus_involucratus|EU544461|Nickrent_4907	(Dendrophthoe_curvata|EU544424|Nickrent_4012	(Helixanthera_coccinea|EU544430|Nickrent_4019	Dendrophthoe_longituba|EU544423|Nickrent_4010)))	((Socratina_bemarivensis|EU544454|Nickrent_4279	(Oedina_pendens|EU544441|Nickrent_4329	(((Agelanthus_sansibarensis|EU544410|Nickrent_2987	(Oncella_ambigua|EU544443|Nickrent_4673	Oncocalyx_sulfureus|EU544444|Nickrent_2850))	((Englerina_ramulosa|EU544427|Nickrent_2984	Tapinanthus_constrictiflorus|EU544459|Nickrent_3088)	Berhautia_senegalensis|EU544417|Nickrent_4576))	Actinanthella_menyharthii|EU544408|Nickrent_4375)))	(Vanwykia_remota|EU544463|Nickrent_4331	(Plicosepalus_sagittifolius|EU544449|Nickrent_2852
((Notanthera_heterophylla|EF464511|Nickrent_4372	(((Amylotheca_duthieana|EU544413|Nickrent_4022	(Lysiana_filifolia|EU544438|Nickrent_4449	(Decaisnina_triflora|EU544421|Nickrent_4491	(Macrosolen_cochinchinensis|EU544439|Nickrent_4038	Lepidaria_cf__forbesii|EU544434|Nickrent_4044))))	Loxanthera_speciosa|EU544437|Nickrent_4026)	((Desmaria_mutabilis|EF464509|Nickrent_4510A	(Nuytsia_floribunda|DQ787446|Nickrent_2747	(Gaiadendron_punctatum|DQ787445|Nickrent_2729	Atkinsonia_ligustrina|DQ787444|Nickrent_4343)))	((Tupeia_antarctica|DQ790172|D_Nickrent_2742	Lepeostegeres_lancifolius|EU544435|Nickrent_4041)	(((((Loranthus_europaeus|EU544436|Nickrent_5082	Cecarria_obtusifolia|EU544418|Nickrent_4562)	(Ileostylus_micranthus|EU544433|Nickrent_2741	Muellerina_eucalyptoides|EU544440|Nickrent_4310))	((Sogerianthe_sessiflora|EU544455|Nickrent_4467	((((Amyema_glabrum|EU544411|Nickrent_2794	Diplatia_furcata|EU544425|Nickrent_2824)	Dactyliophora_novae_guineae|EU544420|Nickrent_4563)	Benthamina_alyxifolia|EU544416|Nickrent_4127)	(Helicanthes_elastica|EU544432|Nickrent_4906	Amyema_queenslandicum|EU544412|Nickrent_2788)))	((Helixanthera_cylindrica|EU544431|Nickrent_4037	Baratranthus_axanthus|EU544414|Nickrent_4029)	((((Phragmanthera_crassicaulis|EU544447|Nickrent_3037	(((Tapinanthus_sp_|EU214301|OM825	(Spragueanella_rhamnifolia|EU544456|Nickrent_4674	Erianthemum_dregei|EU544428|Nickrent_2985))	Oliverella_rubroviridis|EU544442|Nickrent_4330)	(Emelianthe_panganensis|EU544426|Nickrent_4889	Globimetula_dinklagei|EU544429|Nickrent_3087)))	Moquiniella_rubra|DQ790171|D__Nickrent_3042)	((((Vanwykia_remota|EU544463|Nickrent_4331	Socratina_bemarivensis|EU544454|Nickrent_4279)	(Oedina_pendens|EU544441|Nickrent_4329	((Agelanthus_sansibarensis|EU544410|Nickrent_2987	(Oncella_ambigua|EU544443|Nickrent_4673	Oncocalyx_sulfureus|EU544444|Nickrent_2850))	((Englerina_ramulosa|EU544427|Nickrent_2984	Tapinanthus_constrictiflorus|EU544459|Nickrent_3088)	(Actinanthella_menyharthii|EU544408|Nickrent_4375	Berhautia_senegalensis|EU544417|Nickrent_4576)))))	Bakerella_sp_|EU544415|Nickrent_4161)	(Plicosepalus_sagittifolius|EU544449|Nickrent_2852	((Helixanthera_coccinea|EU544430|Nickrent_4019	Dendrophthoe_longituba|EU544423|Nickrent_4010)	(Tolypanthus_involucratus|EU544461|Nickrent_4907	Dendrophthoe_curvata|EU544424|Nickrent_4012)))))
((((Lysiana_filifolia|EU544438|Nickrent_4449	(Decaisnina_triflora|EU544421|Nickrent_4491	(Macrosolen_cochinchinensis|EU544439|Nickrent_4038	Lepidaria_cf__forbesii|EU544434|Nickrent_4044)))	(Loxanthera_speciosa|EU544437|Nickrent_4026	Amylotheca_duthieana|EU544413|Nickrent_4022))	((((Gaiadendron_punctatum|DQ787445|Nickrent_2729	(Atkinsonia_ligustrina|DQ787444|Nickrent_4343	Nuytsia_floribunda|DQ787446|Nickrent_2747))	((Tripodanthus_acutifolius|EU544462|Nickrent_2969	((Psittacanthus_calyculatus|EU544450|Nickrent_4043	((Struthanthus_woodsonii|EU544458|Nickrent_2761	((Struthanthus_oerstedii|EU544457|Nickrent_2728	Struthanthus_orbicularis|JQ589640|RE_5125_1)	Struthanthus_sp_|JQ589641|RE_5128_1))	Cladocolea_gracilis|EU544419|Nickrent_3066))	(Phthirusa_pyrifolia|EU544448|Nickrent_2762	(Dendropemon_bicolor|EU544422|Nickrent_2172	Oryctanthus_occidentalis|EU544445|Nickrent_2763))))	(Ligaria_cuneifolia|EF464510|Nickrent_4567	(((Loranthus_europaeus|EU544436|Nickrent_5082	Cecarria_obtusifolia|EU544418|Nickrent_4562)	(Ileostylus_micranthus|EU544433|Nickrent_2741	Muellerina_eucalyptoides|EU544440|Nickrent_4310))	((Sogerianthe_sessiflora|EU544455|Nickrent_4467	((((Amyema_glabrum|EU544411|Nickrent_2794	Diplatia_furcata|EU544425|Nickrent_2824)	Dactyliophora_novae_guineae|EU544420|Nickrent_4563)	Benthamina_alyxifolia|EU544416|Nickrent_4127)	(Helicanthes_elastica|EU544432|Nickrent_4906	Amyema_queenslandicum|EU544412|Nickrent_2788)))	(Baratranthus_axanthus|EU544414|Nickrent_4029	(((((((Tapinanthus_sp_|EU214301|OM825	(Spragueanella_rhamnifolia|EU544456|Nickrent_4674	Erianthemum_dregei|EU544428|Nickrent_2985))	Oliverella_rubroviridis|EU544442|Nickrent_4330)	(Emelianthe_panganensis|EU544426|Nickrent_4889	Globimetula_dinklagei|EU544429|Nickrent_3087))	((((Bakerella_sp_|EU544415|Nickrent_4161	Plicosepalus_sagittifolius|EU544449|Nickrent_2852)	Helixanthera_coccinea|EU544430|Nickrent_4019)	Moquiniella_rubra|DQ790171|D__Nickrent_3042)	Phragmanthera_crassicaulis|EU544447|Nickrent_3037))	((Vanwykia_remota|EU544463|Nickrent_4331	Socratina_bemarivensis|EU544454|Nickrent_4279)	(Oedina_pendens|EU544441|Nickrent_4329	((Agelanthus_sansibarensis|EU544410|Nickrent_2987	(Oncella_ambigua|EU544443|Nickrent_4673	Oncocalyx_sulfureus|EU544444|Nickrent_2850))	((Englerina_ramulosa|EU544427|Nickrent_2984
(((Lysiana_filifolia|EU544438|Nickrent_4449	((Decaisnina_triflora|EU544421|Nickrent_4491	(Macrosolen_cochinchinensis|EU544439|Nickrent_4038	Lepidaria_cf__forbesii|EU544434|Nickrent_4044))	(Loxanthera_speciosa|EU544437|Nickrent_4026	Amylotheca_duthieana|EU544413|Nickrent_4022)))	((((Phthirusa_pyrifolia|EU544448|Nickrent_2762	(Dendropemon_bicolor|EU544422|Nickrent_2172	Oryctanthus_occidentalis|EU544445|Nickrent_2763))	(Tripodanthus_acutifolius|EU544462|Nickrent_2969	(Psittacanthus_calyculatus|EU544450|Nickrent_4043	((Struthanthus_woodsonii|EU544458|Nickrent_2761	(Struthanthus_oerstedii|EU544457|Nickrent_2728	Struthanthus_orbicularis|JQ589640|RE_5125_1))	(Cladocolea_gracilis|EU544419|Nickrent_3066	Struthanthus_sp_|JQ589641|RE_5128_1)))))	((((((Loranthus_europaeus|EU544436|Nickrent_5082	Cecarria_obtusifolia|EU544418|Nickrent_4562)	(Ileostylus_micranthus|EU544433|Nickrent_2741	Muellerina_eucalyptoides|EU544440|Nickrent_4310))	((Sogerianthe_sessiflora|EU544455|Nickrent_4467	(((Amyema_glabrum|EU544411|Nickrent_2794	Diplatia_furcata|EU544425|Nickrent_2824)	Dactyliophora_novae_guineae|EU544420|Nickrent_4563)	(Benthamina_alyxifolia|EU544416|Nickrent_4127	(Helicanthes_elastica|EU544432|Nickrent_4906	Amyema_queenslandicum|EU544412|Nickrent_2788))))	(Baratranthus_axanthus|EU544414|Nickrent_4029	(((((Helixanthera_coccinea|EU544430|Nickrent_4019	Dendrophthoe_curvata|EU544424|Nickrent_4012)	Dendrophthoe_longituba|EU544423|Nickrent_4010)	Tolypanthus_involucratus|EU544461|Nickrent_4907)	(((Moquiniella_rubra|DQ790171|D__Nickrent_3042	(Phragmanthera_crassicaulis|EU544447|Nickrent_3037	(((Spragueanella_rhamnifolia|EU544456|Nickrent_4674	Erianthemum_dregei|EU544428|Nickrent_2985)	(Oliverella_rubroviridis|EU544442|Nickrent_4330	Tapinanthus_sp_|EU214301|OM825))	(Emelianthe_panganensis|EU544426|Nickrent_4889	Globimetula_dinklagei|EU544429|Nickrent_3087))))	(Plicosepalus_sagittifolius|EU544449|Nickrent_2852	Bakerella_sp_|EU544415|Nickrent_4161))	(Vanwykia_remota|EU544463|Nickrent_4331	(Socratina_bemarivensis|EU544454|Nickrent_4279	(Oedina_pendens|EU544441|Nickrent_4329	((Actinanthella_menyharthii|EU544408|Nickrent_4375	Berhautia_senegalensis|EU544417|Nickrent_4576)	((Agelanthus_sansibarensis|EU544410|Nickrent_2987	(Oncella_ambigua|EU544443|Nickrent_4673	Oncocalyx_sulfureus|EU544444|Nickrent_2850))
((((Decaisnina_triflora|EU544421|Nickrent_4491	(Macrosolen_cochinchinensis|EU544439|Nickrent_4038	Lepidaria_cf__forbesii|EU544434|Nickrent_4044))	((Loxanthera_speciosa|EU544437|Nickrent_4026	Amylotheca_duthieana|EU544413|Nickrent_4022)	Lysiana_filifolia|EU544438|Nickrent_4449))	((((((Loranthus_europaeus|EU544436|Nickrent_5082	Cecarria_obtusifolia|EU544418|Nickrent_4562)	(Ileostylus_micranthus|EU544433|Nickrent_2741	Muellerina_eucalyptoides|EU544440|Nickrent_4310))	((Sogerianthe_sessiflora|EU544455|Nickrent_4467	((Benthamina_alyxifolia|EU544416|Nickrent_4127	(Dactyliophora_novae_guineae|EU544420|Nickrent_4563	(Amyema_glabrum|EU544411|Nickrent_2794	Diplatia_furcata|EU544425|Nickrent_2824)))	(Helicanthes_elastica|EU544432|Nickrent_4906	Amyema_queenslandicum|EU544412|Nickrent_2788)))	(Baratranthus_axanthus|EU544414|Nickrent_4029	(((Moquiniella_rubra|DQ790171|D__Nickrent_3042	(((Emelianthe_panganensis|EU544426|Nickrent_4889	Globimetula_dinklagei|EU544429|Nickrent_3087)	(Oliverella_rubroviridis|EU544442|Nickrent_4330	(Tapinanthus_sp_|EU214301|OM825	(Spragueanella_rhamnifolia|EU544456|Nickrent_4674	Erianthemum_dregei|EU544428|Nickrent_2985))))	Phragmanthera_crassicaulis|EU544447|Nickrent_3037))	(((Socratina_bemarivensis|EU544454|Nickrent_4279	(Actinanthella_menyharthii|EU544408|Nickrent_4375	((Agelanthus_sansibarensis|EU544410|Nickrent_2987	(Oncella_ambigua|EU544443|Nickrent_4673	Oncocalyx_sulfureus|EU544444|Nickrent_2850))	(Berhautia_senegalensis|EU544417|Nickrent_4576	(Englerina_ramulosa|EU544427|Nickrent_2984	Tapinanthus_constrictiflorus|EU544459|Nickrent_3088)))))	(Plicosepalus_sagittifolius|EU544449|Nickrent_2852	(Bakerella_sp_|EU544415|Nickrent_4161	(Oedina_pendens|EU544441|Nickrent_4329	Vanwykia_remota|EU544463|Nickrent_4331))))	(((Helixanthera_coccinea|EU544430|Nickrent_4019	Dendrophthoe_curvata|EU544424|Nickrent_4012)	Dendrophthoe_longituba|EU544423|Nickrent_4010)	Tolypanthus_involucratus|EU544461|Nickrent_4907)))	(Helixanthera_cylindrica|EU544431|Nickrent_4037	(Taxillus_chinensis|EU544460|Nickrent_4032	(Scurrula_pulverulenta|EU544452|Nickrent_4159	(Scurrula_ferruginea|EU544451|Nickrent_4008	Scurrula_parasitica|EU544453|Nickrent_4004))))))))	(Gaiadendron_punctatum|DQ787445|Nickrent_2729	(Atkinsonia_ligustrina|DQ787444|Nickrent_4343	Nuytsia_floribunda|DQ787446|Nickrent_2747)))
(((((Nuytsia_floribunda|DQ787446|Nickrent_2747	Desmaria_mutabilis|EF464509|Nickrent_4510A)	Atkinsonia_ligustrina|DQ787444|Nickrent_4343)	(Gaiadendron_punctatum|DQ787445|Nickrent_2729	(((Tristerix_corymbosus|EF464512|Nickrent_4129	Ligaria_cuneifolia|EF464510|Nickrent_4567)	(Psittacanthus_calyculatus|EU544450|Nickrent_4043	(Tripodanthus_acutifolius|EU544462|Nickrent_2969	((Phthirusa_pyrifolia|EU544448|Nickrent_2762	(Dendropemon_bicolor|EU544422|Nickrent_2172	Oryctanthus_occidentalis|EU544445|Nickrent_2763))	(Struthanthus_sp_|JQ589641|RE_5128_1	(Struthanthus_woodsonii|EU544458|Nickrent_2761	(Cladocolea_gracilis|EU544419|Nickrent_3066	(Struthanthus_orbicularis|JQ589640|RE_5125_1	Struthanthus_oerstedii|EU544457|Nickrent_2728))))))))	((Tupeia_antarctica|DQ790172|D_Nickrent_2742	Lepeostegeres_lancifolius|EU544435|Nickrent_4041)	(((Loranthus_europaeus|EU544436|Nickrent_5082	Cecarria_obtusifolia|EU544418|Nickrent_4562)	(Ileostylus_micranthus|EU544433|Nickrent_2741	Muellerina_eucalyptoides|EU544440|Nickrent_4310))	(((Benthamina_alyxifolia|EU544416|Nickrent_4127	(Amyema_glabrum|EU544411|Nickrent_2794	Diplatia_furcata|EU544425|Nickrent_2824))	(Dactyliophora_novae_guineae|EU544420|Nickrent_4563	((Amyema_queenslandicum|EU544412|Nickrent_2788	Helicanthes_elastica|EU544432|Nickrent_4906)	Sogerianthe_sessiflora|EU544455|Nickrent_4467)))	((Baratranthus_axanthus|EU544414|Nickrent_4029	Helixanthera_cylindrica|EU544431|Nickrent_4037)	((Taxillus_chinensis|EU544460|Nickrent_4032	(Scurrula_pulverulenta|EU544452|Nickrent_4159	(Scurrula_parasitica|EU544453|Nickrent_4004	Scurrula_ferruginea|EU544451|Nickrent_4008)))	((((Oedina_pendens|EU544441|Nickrent_4329	((((Tapinanthus_constrictiflorus|EU544459|Nickrent_3088	Englerina_ramulosa|EU544427|Nickrent_2984)	Berhautia_senegalensis|EU544417|Nickrent_4576)	(Agelanthus_sansibarensis|EU544410|Nickrent_2987	(Oncocalyx_sulfureus|EU544444|Nickrent_2850	Oncella_ambigua|EU544443|Nickrent_4673)))	Actinanthella_menyharthii|EU544408|Nickrent_4375))	(Socratina_bemarivensis|EU544454|Nickrent_4279	Vanwykia_remota|EU544463|Nickrent_4331))	((Plicosepalus_sagittifolius|EU544449|Nickrent_2852	Bakerella_sp_|EU544415|Nickrent_4161)	((Phragmanthera_crassicaulis|EU544447|Nickrent_3037	((Globimetula_dinklagei|EU544429|Nickrent_3087	Emelianthe_panganensis|EU544426|Nickrent_4889)
(((Notanthera_heterophylla|EF464511|Nickrent_4372	(((Psittacanthus_calyculatus|EU544450|Nickrent_4043	((Phthirusa_pyrifolia|EU544448|Nickrent_2762	(Dendropemon_bicolor|EU544422|Nickrent_2172	Oryctanthus_occidentalis|EU544445|Nickrent_2763))	(((Cladocolea_gracilis|EU544419|Nickrent_3066	(Struthanthus_orbicularis|JQ589640|RE_5125_1	Struthanthus_oerstedii|EU544457|Nickrent_2728))	(Struthanthus_sp_|JQ589641|RE_5128_1	Struthanthus_woodsonii|EU544458|Nickrent_2761))	Tripodanthus_acutifolius|EU544462|Nickrent_2969)))	((Tupeia_antarctica|DQ790172|D_Nickrent_2742	Lepeostegeres_lancifolius|EU544435|Nickrent_4041)	((Tristerix_corymbosus|EF464512|Nickrent_4129	Ligaria_cuneifolia|EF464510|Nickrent_4567)	(((Loranthus_europaeus|EU544436|Nickrent_5082	Cecarria_obtusifolia|EU544418|Nickrent_4562)	(Ileostylus_micranthus|EU544433|Nickrent_2741	Muellerina_eucalyptoides|EU544440|Nickrent_4310))	((Taxillus_chinensis|EU544460|Nickrent_4032	(Scurrula_pulverulenta|EU544452|Nickrent_4159	(Scurrula_parasitica|EU544453|Nickrent_4004	Scurrula_ferruginea|EU544451|Nickrent_4008)))	(((((Plicosepalus_sagittifolius|EU544449|Nickrent_2852	Bakerella_sp_|EU544415|Nickrent_4161)	(Phragmanthera_crassicaulis|EU544447|Nickrent_3037	(((Globimetula_dinklagei|EU544429|Nickrent_3087	Emelianthe_panganensis|EU544426|Nickrent_4889)	(Oliverella_rubroviridis|EU544442|Nickrent_4330	(Tapinanthus_sp_|EU214301|OM825	(Erianthemum_dregei|EU544428|Nickrent_2985	Spragueanella_rhamnifolia|EU544456|Nickrent_4674))))	Moquiniella_rubra|DQ790171|D__Nickrent_3042)))	((Tolypanthus_involucratus|EU544461|Nickrent_4907	((Dendrophthoe_longituba|EU544423|Nickrent_4010	Helixanthera_coccinea|EU544430|Nickrent_4019)	Dendrophthoe_curvata|EU544424|Nickrent_4012))	((Oedina_pendens|EU544441|Nickrent_4329	((((Tapinanthus_constrictiflorus|EU544459|Nickrent_3088	Englerina_ramulosa|EU544427|Nickrent_2984)	Berhautia_senegalensis|EU544417|Nickrent_4576)	(Agelanthus_sansibarensis|EU544410|Nickrent_2987	(Oncocalyx_sulfureus|EU544444|Nickrent_2850	Oncella_ambigua|EU544443|Nickrent_4673)))	Actinanthella_menyharthii|EU544408|Nickrent_4375))	(Socratina_bemarivensis|EU544454|Nickrent_4279	Vanwykia_remota|EU544463|Nickrent_4331))))	(Baratranthus_axanthus|EU544414|Nickrent_4029	Helixanthera_cylindrica|EU544431|Nickrent_4037))	(((Amyema_queenslandicum|EU544412|Nickrent_2788
((((Loxanthera_speciosa|EU544437|Nickrent_4026	(Amylotheca_duthieana|EU544413|Nickrent_4022	((Macrosolen_cochinchinensis|EU544439|Nickrent_4038	Lepidaria_cf__forbesii|EU544434|Nickrent_4044)	Decaisnina_triflora|EU544421|Nickrent_4491)))	Lysiana_filifolia|EU544438|Nickrent_4449)	(Notanthera_heterophylla|EF464511|Nickrent_4372	((((((Cladocolea_gracilis|EU544419|Nickrent_3066	(Struthanthus_orbicularis|JQ589640|RE_5125_1	Struthanthus_oerstedii|EU544457|Nickrent_2728))	(Struthanthus_sp_|JQ589641|RE_5128_1	Struthanthus_woodsonii|EU544458|Nickrent_2761))	Tripodanthus_acutifolius|EU544462|Nickrent_2969)	(Phthirusa_pyrifolia|EU544448|Nickrent_2762	(Dendropemon_bicolor|EU544422|Nickrent_2172	Oryctanthus_occidentalis|EU544445|Nickrent_2763)))	Psittacanthus_calyculatus|EU544450|Nickrent_4043)	((Desmaria_mutabilis|EF464509|Nickrent_4510A	(Tristerix_corymbosus|EF464512|Nickrent_4129	Ligaria_cuneifolia|EF464510|Nickrent_4567))	((((Atkinsonia_ligustrina|DQ787444|Nickrent_4343	Nuytsia_floribunda|DQ787446|Nickrent_2747)	Gaiadendron_punctatum|DQ787445|Nickrent_2729)	(((Loranthus_europaeus|EU544436|Nickrent_5082	Cecarria_obtusifolia|EU544418|Nickrent_4562)	(Ileostylus_micranthus|EU544433|Nickrent_2741	Muellerina_eucalyptoides|EU544440|Nickrent_4310))	(Sogerianthe_sessiflora|EU544455|Nickrent_4467	(((Amyema_queenslandicum|EU544412|Nickrent_2788	Helicanthes_elastica|EU544432|Nickrent_4906)	(((Amyema_glabrum|EU544411|Nickrent_2794	Diplatia_furcata|EU544425|Nickrent_2824)	Benthamina_alyxifolia|EU544416|Nickrent_4127)	Dactyliophora_novae_guineae|EU544420|Nickrent_4563))	((Taxillus_chinensis|EU544460|Nickrent_4032	(Scurrula_ferruginea|EU544451|Nickrent_4008	(Scurrula_pulverulenta|EU544452|Nickrent_4159	Scurrula_parasitica|EU544453|Nickrent_4004)))	(((((Plicosepalus_sagittifolius|EU544449|Nickrent_2852	Bakerella_sp_|EU544415|Nickrent_4161)	((Phragmanthera_crassicaulis|EU544447|Nickrent_3037	((Globimetula_dinklagei|EU544429|Nickrent_3087	Emelianthe_panganensis|EU544426|Nickrent_4889)	(Oliverella_rubroviridis|EU544442|Nickrent_4330	(Tapinanthus_sp_|EU214301|OM825	(Erianthemum_dregei|EU544428|Nickrent_2985	Spragueanella_rhamnifolia|EU544456|Nickrent_4674)))))	Moquiniella_rubra|DQ790171|D__Nickrent_3042))	(Tolypanthus_involucratus|EU544461|Nickrent_4907	(Dendrophthoe_longituba|EU544423|Nickrent_4010
((((Loxanthera_speciosa|EU544437|Nickrent_4026	(Amylotheca_duthieana|EU544413|Nickrent_4022	((Macrosolen_cochinchinensis|EU544439|Nickrent_4038	Lepidaria_cf__forbesii|EU544434|Nickrent_4044)	Decaisnina_triflora|EU544421|Nickrent_4491)))	Lysiana_filifolia|EU544438|Nickrent_4449)	((((Atkinsonia_ligustrina|DQ787444|Nickrent_4343	Nuytsia_floribunda|DQ787446|Nickrent_2747)	Gaiadendron_punctatum|DQ787445|Nickrent_2729)	((Ileostylus_micranthus|EU544433|Nickrent_2741	Muellerina_eucalyptoides|EU544440|Nickrent_4310)	(((Sogerianthe_sessiflora|EU544455|Nickrent_4467	((((Amyema_glabrum|EU544411|Nickrent_2794	Diplatia_furcata|EU544425|Nickrent_2824)	Dactyliophora_novae_guineae|EU544420|Nickrent_4563)	Benthamina_alyxifolia|EU544416|Nickrent_4127)	(Amyema_queenslandicum|EU544412|Nickrent_2788	Helicanthes_elastica|EU544432|Nickrent_4906)))	((Baratranthus_axanthus|EU544414|Nickrent_4029	Helixanthera_cylindrica|EU544431|Nickrent_4037)	((Taxillus_chinensis|EU544460|Nickrent_4032	(Scurrula_ferruginea|EU544451|Nickrent_4008	(Scurrula_pulverulenta|EU544452|Nickrent_4159	Scurrula_parasitica|EU544453|Nickrent_4004)))	(((Phragmanthera_crassicaulis|EU544447|Nickrent_3037	((Globimetula_dinklagei|EU544429|Nickrent_3087	Emelianthe_panganensis|EU544426|Nickrent_4889)	((Erianthemum_dregei|EU544428|Nickrent_2985	Spragueanella_rhamnifolia|EU544456|Nickrent_4674)	(Oliverella_rubroviridis|EU544442|Nickrent_4330	Tapinanthus_sp_|EU214301|OM825))))	Moquiniella_rubra|DQ790171|D__Nickrent_3042)	(((Dendrophthoe_curvata|EU544424|Nickrent_4012	Tolypanthus_involucratus|EU544461|Nickrent_4907)	(Dendrophthoe_longituba|EU544423|Nickrent_4010	Helixanthera_coccinea|EU544430|Nickrent_4019))	(((((Socratina_bemarivensis|EU544454|Nickrent_4279	((Tapinanthus_constrictiflorus|EU544459|Nickrent_3088	Englerina_ramulosa|EU544427|Nickrent_2984)	Berhautia_senegalensis|EU544417|Nickrent_4576))	(Oedina_pendens|EU544441|Nickrent_4329	(Agelanthus_sansibarensis|EU544410|Nickrent_2987	(Oncocalyx_sulfureus|EU544444|Nickrent_2850	Oncella_ambigua|EU544443|Nickrent_4673))))	Actinanthella_menyharthii|EU544408|Nickrent_4375)	Vanwykia_remota|EU544463|Nickrent_4331)	(Plicosepalus_sagittifolius|EU544449|Nickrent_2852	Bakerella_sp_|EU544415|Nickrent_4161)))))))	(Loranthus_europaeus|EU544436|Nickrent_5082	Cecarria_obtusifolia|EU544418|Nickrent_4562))))
((((Loxanthera_speciosa|EU544437|Nickrent_4026	(Amylotheca_duthieana|EU544413|Nickrent_4022	((Macrosolen_cochinchinensis|EU544439|Nickrent_4038	Lepidaria_cf__forbesii|EU544434|Nickrent_4044)	Decaisnina_triflora|EU544421|Nickrent_4491)))	Lysiana_filifolia|EU544438|Nickrent_4449)	(((((((Sogerianthe_sessiflora|EU544455|Nickrent_4467	((((Amyema_glabrum|EU544411|Nickrent_2794	Diplatia_furcata|EU544425|Nickrent_2824)	Dactyliophora_novae_guineae|EU544420|Nickrent_4563)	Benthamina_alyxifolia|EU544416|Nickrent_4127)	(Amyema_queenslandicum|EU544412|Nickrent_2788	Helicanthes_elastica|EU544432|Nickrent_4906)))	((Baratranthus_axanthus|EU544414|Nickrent_4029	Helixanthera_cylindrica|EU544431|Nickrent_4037)	((Taxillus_chinensis|EU544460|Nickrent_4032	(Scurrula_pulverulenta|EU544452|Nickrent_4159	(Scurrula_parasitica|EU544453|Nickrent_4004	Scurrula_ferruginea|EU544451|Nickrent_4008)))	(((((Phragmanthera_crassicaulis|EU544447|Nickrent_3037	((Globimetula_dinklagei|EU544429|Nickrent_3087	Emelianthe_panganensis|EU544426|Nickrent_4889)	(Oliverella_rubroviridis|EU544442|Nickrent_4330	(Tapinanthus_sp_|EU214301|OM825	(Erianthemum_dregei|EU544428|Nickrent_2985	Spragueanella_rhamnifolia|EU544456|Nickrent_4674)))))	Moquiniella_rubra|DQ790171|D__Nickrent_3042)	(Socratina_bemarivensis|EU544454|Nickrent_4279	(Actinanthella_menyharthii|EU544408|Nickrent_4375	(((Oedina_pendens|EU544441|Nickrent_4329	(Tapinanthus_constrictiflorus|EU544459|Nickrent_3088	Englerina_ramulosa|EU544427|Nickrent_2984))	Berhautia_senegalensis|EU544417|Nickrent_4576)	(Agelanthus_sansibarensis|EU544410|Nickrent_2987	(Oncocalyx_sulfureus|EU544444|Nickrent_2850	Oncella_ambigua|EU544443|Nickrent_4673))))))	((Dendrophthoe_curvata|EU544424|Nickrent_4012	Tolypanthus_involucratus|EU544461|Nickrent_4907)	(Dendrophthoe_longituba|EU544423|Nickrent_4010	Helixanthera_coccinea|EU544430|Nickrent_4019)))	((Vanwykia_remota|EU544463|Nickrent_4331	Bakerella_sp_|EU544415|Nickrent_4161)	Plicosepalus_sagittifolius|EU544449|Nickrent_2852)))))	((Loranthus_europaeus|EU544436|Nickrent_5082	Cecarria_obtusifolia|EU544418|Nickrent_4562)	(Ileostylus_micranthus|EU544433|Nickrent_2741	Muellerina_eucalyptoides|EU544440|Nickrent_4310)))	(((Tripodanthus_acutifolius|EU544462|Nickrent_2969	((Phthirusa_pyrifolia|EU544448|Nickrent_2762	(Dendropemon_bicolor|EU544422|Nickrent_2172
((((((((((Phthirusa_pyrifolia|EU544448|Nickrent_2762	(Dendropemon_bicolor|EU544422|Nickrent_2172	Oryctanthus_occidentalis|EU544445|Nickrent_2763))	((Struthanthus_woodsonii|EU544458|Nickrent_2761	((Struthanthus_orbicularis|JQ589640|RE_5125_1	Struthanthus_oerstedii|EU544457|Nickrent_2728)	(Cladocolea_gracilis|EU544419|Nickrent_3066	Struthanthus_sp_|JQ589641|RE_5128_1)))	Tripodanthus_acutifolius|EU544462|Nickrent_2969))	Psittacanthus_calyculatus|EU544450|Nickrent_4043)	(Notanthera_heterophylla|EF464511|Nickrent_4372	(Ligaria_cuneifolia|EF464510|Nickrent_4567	Tristerix_corymbosus|EF464512|Nickrent_4129)))	(((Taxillus_chinensis|EU544460|Nickrent_4032	((Scurrula_ferruginea|EU544451|Nickrent_4008	Scurrula_parasitica|EU544453|Nickrent_4004)	Scurrula_pulverulenta|EU544452|Nickrent_4159))	((Sogerianthe_sessiflora|EU544455|Nickrent_4467	((((Amyema_glabrum|EU544411|Nickrent_2794	Diplatia_furcata|EU544425|Nickrent_2824)	Dactyliophora_novae_guineae|EU544420|Nickrent_4563)	Benthamina_alyxifolia|EU544416|Nickrent_4127)	(Amyema_queenslandicum|EU544412|Nickrent_2788	Helicanthes_elastica|EU544432|Nickrent_4906)))	((Helixanthera_cylindrica|EU544431|Nickrent_4037	Baratranthus_axanthus|EU544414|Nickrent_4029)	(((Bakerella_sp_|EU544415|Nickrent_4161	Plicosepalus_sagittifolius|EU544449|Nickrent_2852)	(Phragmanthera_crassicaulis|EU544447|Nickrent_3037	(((Globimetula_dinklagei|EU544429|Nickrent_3087	Emelianthe_panganensis|EU544426|Nickrent_4889)	(Oliverella_rubroviridis|EU544442|Nickrent_4330	(Tapinanthus_sp_|EU214301|OM825	(Erianthemum_dregei|EU544428|Nickrent_2985	Spragueanella_rhamnifolia|EU544456|Nickrent_4674))))	Moquiniella_rubra|DQ790171|D__Nickrent_3042)))	((Vanwykia_remota|EU544463|Nickrent_4331	(Socratina_bemarivensis|EU544454|Nickrent_4279	(((Oedina_pendens|EU544441|Nickrent_4329	(Tapinanthus_constrictiflorus|EU544459|Nickrent_3088	Englerina_ramulosa|EU544427|Nickrent_2984))	(Actinanthella_menyharthii|EU544408|Nickrent_4375	Berhautia_senegalensis|EU544417|Nickrent_4576))	(Agelanthus_sansibarensis|EU544410|Nickrent_2987	(Oncocalyx_sulfureus|EU544444|Nickrent_2850	Oncella_ambigua|EU544443|Nickrent_4673)))))	(Tolypanthus_involucratus|EU544461|Nickrent_4907	((Dendrophthoe_curvata|EU544424|Nickrent_4012	Dendrophthoe_longituba|EU544423|Nickrent_4010)	Helixanthera_coccinea|EU544430|Nickrent_4019)))))))
(((((((Phthirusa_pyrifolia|EU544448|Nickrent_2762	(Dendropemon_bicolor|EU544422|Nickrent_2172	Oryctanthus_occidentalis|EU544445|Nickrent_2763))	(((Struthanthus_woodsonii|EU544458|Nickrent_2761	((Struthanthus_orbicularis|JQ589640|RE_5125_1	Struthanthus_oerstedii|EU544457|Nickrent_2728)	Struthanthus_sp_|JQ589641|RE_5128_1))	Cladocolea_gracilis|EU544419|Nickrent_3066)	Tripodanthus_acutifolius|EU544462|Nickrent_2969))	Psittacanthus_calyculatus|EU544450|Nickrent_4043)	((Desmaria_mutabilis|EF464509|Nickrent_4510A	(Ligaria_cuneifolia|EF464510|Nickrent_4567	Tristerix_corymbosus|EF464512|Nickrent_4129))	((Tupeia_antarctica|DQ790172|D_Nickrent_2742	Lepeostegeres_lancifolius|EU544435|Nickrent_4041)	Notanthera_heterophylla|EF464511|Nickrent_4372)))	((((Sogerianthe_sessiflora|EU544455|Nickrent_4467	((Amyema_queenslandicum|EU544412|Nickrent_2788	Helicanthes_elastica|EU544432|Nickrent_4906)	(((Amyema_glabrum|EU544411|Nickrent_2794	Diplatia_furcata|EU544425|Nickrent_2824)	Benthamina_alyxifolia|EU544416|Nickrent_4127)	Dactyliophora_novae_guineae|EU544420|Nickrent_4563)))	((((Taxillus_chinensis|EU544460|Nickrent_4032	((Scurrula_ferruginea|EU544451|Nickrent_4008	Scurrula_parasitica|EU544453|Nickrent_4004)	Scurrula_pulverulenta|EU544452|Nickrent_4159))	Helixanthera_cylindrica|EU544431|Nickrent_4037)	Baratranthus_axanthus|EU544414|Nickrent_4029)	(((Bakerella_sp_|EU544415|Nickrent_4161	Plicosepalus_sagittifolius|EU544449|Nickrent_2852)	(Moquiniella_rubra|DQ790171|D__Nickrent_3042	(Phragmanthera_crassicaulis|EU544447|Nickrent_3037	(Emelianthe_panganensis|EU544426|Nickrent_4889	((Oliverella_rubroviridis|EU544442|Nickrent_4330	(Tapinanthus_sp_|EU214301|OM825	(Erianthemum_dregei|EU544428|Nickrent_2985	Spragueanella_rhamnifolia|EU544456|Nickrent_4674)))	Globimetula_dinklagei|EU544429|Nickrent_3087)))))	((Vanwykia_remota|EU544463|Nickrent_4331	(Socratina_bemarivensis|EU544454|Nickrent_4279	((((Actinanthella_menyharthii|EU544408|Nickrent_4375	Berhautia_senegalensis|EU544417|Nickrent_4576)	(Tapinanthus_constrictiflorus|EU544459|Nickrent_3088	Englerina_ramulosa|EU544427|Nickrent_2984))	(Agelanthus_sansibarensis|EU544410|Nickrent_2987	(Oncocalyx_sulfureus|EU544444|Nickrent_2850	Oncella_ambigua|EU544443|Nickrent_4673)))	Oedina_pendens|EU544441|Nickrent_4329)))	((Dendrophthoe_curvata|EU544424|Nickrent_4012
(((((((Phthirusa_pyrifolia|EU544448|Nickrent_2762	(Dendropemon_bicolor|EU544422|Nickrent_2172	Oryctanthus_occidentalis|EU544445|Nickrent_2763))	(((Struthanthus_woodsonii|EU544458|Nickrent_2761	((Struthanthus_orbicularis|JQ589640|RE_5125_1	Struthanthus_oerstedii|EU544457|Nickrent_2728)	Struthanthus_sp_|JQ589641|RE_5128_1))	Cladocolea_gracilis|EU544419|Nickrent_3066)	Tripodanthus_acutifolius|EU544462|Nickrent_2969))	Psittacanthus_calyculatus|EU544450|Nickrent_4043)	(((Desmaria_mutabilis|EF464509|Nickrent_4510A	(Ligaria_cuneifolia|EF464510|Nickrent_4567	Tristerix_corymbosus|EF464512|Nickrent_4129))	(Tupeia_antarctica|DQ790172|D_Nickrent_2742	Lepeostegeres_lancifolius|EU544435|Nickrent_4041))	(Atkinsonia_ligustrina|DQ787444|Nickrent_4343	(Gaiadendron_punctatum|DQ787445|Nickrent_2729	(((Ileostylus_micranthus|EU544433|Nickrent_2741	Muellerina_eucalyptoides|EU544440|Nickrent_4310)	((Helixanthera_cylindrica|EU544431|Nickrent_4037	(((Taxillus_chinensis|EU544460|Nickrent_4032	(Scurrula_ferruginea|EU544451|Nickrent_4008	(Scurrula_parasitica|EU544453|Nickrent_4004	Scurrula_pulverulenta|EU544452|Nickrent_4159)))	(Baratranthus_axanthus|EU544414|Nickrent_4029	((Bakerella_sp_|EU544415|Nickrent_4161	Sogerianthe_sessiflora|EU544455|Nickrent_4467)	((Amyema_queenslandicum|EU544412|Nickrent_2788	Helicanthes_elastica|EU544432|Nickrent_4906)	(Benthamina_alyxifolia|EU544416|Nickrent_4127	(Dactyliophora_novae_guineae|EU544420|Nickrent_4563	(Amyema_glabrum|EU544411|Nickrent_2794	Diplatia_furcata|EU544425|Nickrent_2824)))))))	(((Globimetula_dinklagei|EU544429|Nickrent_3087	(Oliverella_rubroviridis|EU544442|Nickrent_4330	(Tapinanthus_sp_|EU214301|OM825	(Erianthemum_dregei|EU544428|Nickrent_2985	Spragueanella_rhamnifolia|EU544456|Nickrent_4674))))	((Moquiniella_rubra|DQ790171|D__Nickrent_3042	Emelianthe_panganensis|EU544426|Nickrent_4889)	Phragmanthera_crassicaulis|EU544447|Nickrent_3037))	((Vanwykia_remota|EU544463|Nickrent_4331	(Socratina_bemarivensis|EU544454|Nickrent_4279	((((Berhautia_senegalensis|EU544417|Nickrent_4576	(Tapinanthus_constrictiflorus|EU544459|Nickrent_3088	Englerina_ramulosa|EU544427|Nickrent_2984))	(Agelanthus_sansibarensis|EU544410|Nickrent_2987	(Oncocalyx_sulfureus|EU544444|Nickrent_2850	Oncella_ambigua|EU544443|Nickrent_4673)))	Actinanthella_menyharthii|EU544408|Nickrent_4375)
(((((((Sogerianthe_sessiflora|EU544455|Nickrent_4467	((Amyema_queenslandicum|EU544412|Nickrent_2788	Helicanthes_elastica|EU544432|Nickrent_4906)	(Dactyliophora_novae_guineae|EU544420|Nickrent_4563	((Amyema_glabrum|EU544411|Nickrent_2794	Diplatia_furcata|EU544425|Nickrent_2824)	Benthamina_alyxifolia|EU544416|Nickrent_4127))))	((((((Bakerella_sp_|EU544415|Nickrent_4161	Plicosepalus_sagittifolius|EU544449|Nickrent_2852)	((Phragmanthera_crassicaulis|EU544447|Nickrent_3037	(((Erianthemum_dregei|EU544428|Nickrent_2985	Spragueanella_rhamnifolia|EU544456|Nickrent_4674)	(Oliverella_rubroviridis|EU544442|Nickrent_4330	Tapinanthus_sp_|EU214301|OM825))	(Emelianthe_panganensis|EU544426|Nickrent_4889	Globimetula_dinklagei|EU544429|Nickrent_3087)))	Moquiniella_rubra|DQ790171|D__Nickrent_3042))	((Dendrophthoe_curvata|EU544424|Nickrent_4012	Dendrophthoe_longituba|EU544423|Nickrent_4010)	(Helixanthera_coccinea|EU544430|Nickrent_4019	Tolypanthus_involucratus|EU544461|Nickrent_4907)))	(((((Berhautia_senegalensis|EU544417|Nickrent_4576	(Tapinanthus_constrictiflorus|EU544459|Nickrent_3088	Englerina_ramulosa|EU544427|Nickrent_2984))	(Agelanthus_sansibarensis|EU544410|Nickrent_2987	(Oncocalyx_sulfureus|EU544444|Nickrent_2850	Oncella_ambigua|EU544443|Nickrent_4673)))	Actinanthella_menyharthii|EU544408|Nickrent_4375)	Oedina_pendens|EU544441|Nickrent_4329)	(Vanwykia_remota|EU544463|Nickrent_4331	Socratina_bemarivensis|EU544454|Nickrent_4279)))	(Helixanthera_cylindrica|EU544431|Nickrent_4037	(Taxillus_chinensis|EU544460|Nickrent_4032	(Scurrula_pulverulenta|EU544452|Nickrent_4159	(Scurrula_ferruginea|EU544451|Nickrent_4008	Scurrula_parasitica|EU544453|Nickrent_4004)))))	Baratranthus_axanthus|EU544414|Nickrent_4029))	((Loranthus_europaeus|EU544436|Nickrent_5082	Cecarria_obtusifolia|EU544418|Nickrent_4562)	(Ileostylus_micranthus|EU544433|Nickrent_2741	Muellerina_eucalyptoides|EU544440|Nickrent_4310)))	((Atkinsonia_ligustrina|DQ787444|Nickrent_4343	Nuytsia_floribunda|DQ787446|Nickrent_2747)	Gaiadendron_punctatum|DQ787445|Nickrent_2729))	((((Phthirusa_pyrifolia|EU544448|Nickrent_2762	(Dendropemon_bicolor|EU544422|Nickrent_2172	Oryctanthus_occidentalis|EU544445|Nickrent_2763))	(((Struthanthus_woodsonii|EU544458|Nickrent_2761	((Struthanthus_orbicularis|JQ589640|RE_5125_1	Struthanthus_oerstedii|EU544457|Nickrent_2728)
(((((((Dendropemon_bicolor|EU544422|Nickrent_2172	Oryctanthus_occidentalis|EU544445|Nickrent_2763)	((Phthirusa_pyrifolia|EU544448|Nickrent_2762	(((Struthanthus_orbicularis|JQ589640|RE_5125_1	Struthanthus_oerstedii|EU544457|Nickrent_2728)	(Struthanthus_sp_|JQ589641|RE_5128_1	Struthanthus_woodsonii|EU544458|Nickrent_2761))	Cladocolea_gracilis|EU544419|Nickrent_3066))	Tripodanthus_acutifolius|EU544462|Nickrent_2969))	Psittacanthus_calyculatus|EU544450|Nickrent_4043)	(Desmaria_mutabilis|EF464509|Nickrent_4510A	((((((Sogerianthe_sessiflora|EU544455|Nickrent_4467	(((Amyema_glabrum|EU544411|Nickrent_2794	Diplatia_furcata|EU544425|Nickrent_2824)	Benthamina_alyxifolia|EU544416|Nickrent_4127)	((Amyema_queenslandicum|EU544412|Nickrent_2788	Helicanthes_elastica|EU544432|Nickrent_4906)	Dactyliophora_novae_guineae|EU544420|Nickrent_4563)))	((((((Bakerella_sp_|EU544415|Nickrent_4161	Plicosepalus_sagittifolius|EU544449|Nickrent_2852)	((Phragmanthera_crassicaulis|EU544447|Nickrent_3037	((Globimetula_dinklagei|EU544429|Nickrent_3087	Emelianthe_panganensis|EU544426|Nickrent_4889)	((Tapinanthus_sp_|EU214301|OM825	(Spragueanella_rhamnifolia|EU544456|Nickrent_4674	Erianthemum_dregei|EU544428|Nickrent_2985))	Oliverella_rubroviridis|EU544442|Nickrent_4330)))	Moquiniella_rubra|DQ790171|D__Nickrent_3042))	((Dendrophthoe_curvata|EU544424|Nickrent_4012	Dendrophthoe_longituba|EU544423|Nickrent_4010)	(Helixanthera_coccinea|EU544430|Nickrent_4019	Tolypanthus_involucratus|EU544461|Nickrent_4907)))	((Actinanthella_menyharthii|EU544408|Nickrent_4375	(Oedina_pendens|EU544441|Nickrent_4329	((Berhautia_senegalensis|EU544417|Nickrent_4576	(Tapinanthus_constrictiflorus|EU544459|Nickrent_3088	Englerina_ramulosa|EU544427|Nickrent_2984))	(Agelanthus_sansibarensis|EU544410|Nickrent_2987	(Oncocalyx_sulfureus|EU544444|Nickrent_2850	Oncella_ambigua|EU544443|Nickrent_4673)))))	(Vanwykia_remota|EU544463|Nickrent_4331	Socratina_bemarivensis|EU544454|Nickrent_4279)))	(Helixanthera_cylindrica|EU544431|Nickrent_4037	(Taxillus_chinensis|EU544460|Nickrent_4032	(Scurrula_pulverulenta|EU544452|Nickrent_4159	(Scurrula_ferruginea|EU544451|Nickrent_4008	Scurrula_parasitica|EU544453|Nickrent_4004)))))	Baratranthus_axanthus|EU544414|Nickrent_4029))	((Loranthus_europaeus|EU544436|Nickrent_5082	Cecarria_obtusifolia|EU544418|Nickrent_4562)
((((((((((Cecarria_obtusifolia|EU544418|Nickrent_4562	Loranthus_europaeus|EU544436|Nickrent_5082)	(Muellerina_eucalyptoides|EU544440|Nickrent_4310	Ileostylus_micranthus|EU544433|Nickrent_2741))	((Sogerianthe_sessiflora|EU544455|Nickrent_4467	((((Diplatia_furcata|EU544425|Nickrent_2824	Amyema_glabrum|EU544411|Nickrent_2794)	Dactyliophora_novae_guineae|EU544420|Nickrent_4563)	Benthamina_alyxifolia|EU544416|Nickrent_4127)	(Helicanthes_elastica|EU544432|Nickrent_4906	Amyema_queenslandicum|EU544412|Nickrent_2788)))	(Baratranthus_axanthus|EU544414|Nickrent_4029	(Helixanthera_cylindrica|EU544431|Nickrent_4037	((Taxillus_chinensis|EU544460|Nickrent_4032	(Scurrula_pulverulenta|EU544452|Nickrent_4159	(Scurrula_parasitica|EU544453|Nickrent_4004	Scurrula_ferruginea|EU544451|Nickrent_4008)))	(((Helixanthera_coccinea|EU544430|Nickrent_4019	Dendrophthoe_longituba|EU544423|Nickrent_4010)	(Tolypanthus_involucratus|EU544461|Nickrent_4907	Dendrophthoe_curvata|EU544424|Nickrent_4012))	(((Vanwykia_remota|EU544463|Nickrent_4331	Socratina_bemarivensis|EU544454|Nickrent_4279)	(((Oedina_pendens|EU544441|Nickrent_4329	(Englerina_ramulosa|EU544427|Nickrent_2984	Tapinanthus_constrictiflorus|EU544459|Nickrent_3088))	(Actinanthella_menyharthii|EU544408|Nickrent_4375	Berhautia_senegalensis|EU544417|Nickrent_4576))	(Agelanthus_sansibarensis|EU544410|Nickrent_2987	(Oncella_ambigua|EU544443|Nickrent_4673	Oncocalyx_sulfureus|EU544444|Nickrent_2850))))	((Bakerella_sp_|EU544415|Nickrent_4161	Plicosepalus_sagittifolius|EU544449|Nickrent_2852)	(((Globimetula_dinklagei|EU544429|Nickrent_3087	Emelianthe_panganensis|EU544426|Nickrent_4889)	(Phragmanthera_crassicaulis|EU544447|Nickrent_3037	(Oliverella_rubroviridis|EU544442|Nickrent_4330	(Tapinanthus_sp_|EU214301|OM825	(Erianthemum_dregei|EU544428|Nickrent_2985	Spragueanella_rhamnifolia|EU544456|Nickrent_4674)))))	Moquiniella_rubra|DQ790171|D__Nickrent_3042)))))))))	(Nuytsia_floribunda|DQ787446|Nickrent_2747	(Atkinsonia_ligustrina|DQ787444|Nickrent_4343	Gaiadendron_punctatum|DQ787445|Nickrent_2729)))	(Tristerix_corymbosus|EF464512|Nickrent_4129	(Lepeostegeres_lancifolius|EU544435|Nickrent_4041	Tupeia_antarctica|DQ790172|D_Nickrent_2742)))	(Psittacanthus_calyculatus|EU544450|Nickrent_4043	((Phthirusa_pyrifolia|EU544448|Nickrent_2762	(Oryctanthus_occidentalis|EU544445|Nickrent_2763
((((((Ligaria_cuneifolia|EF464510|Nickrent_4567	(((Cecarria_obtusifolia|EU544418|Nickrent_4562	Loranthus_europaeus|EU544436|Nickrent_5082)	(Muellerina_eucalyptoides|EU544440|Nickrent_4310	Ileostylus_micranthus|EU544433|Nickrent_2741))	((Sogerianthe_sessiflora|EU544455|Nickrent_4467	((((Diplatia_furcata|EU544425|Nickrent_2824	Amyema_glabrum|EU544411|Nickrent_2794)	Dactyliophora_novae_guineae|EU544420|Nickrent_4563)	Benthamina_alyxifolia|EU544416|Nickrent_4127)	(Helicanthes_elastica|EU544432|Nickrent_4906	Amyema_queenslandicum|EU544412|Nickrent_2788)))	(((Taxillus_chinensis|EU544460|Nickrent_4032	(Scurrula_ferruginea|EU544451|Nickrent_4008	(Scurrula_pulverulenta|EU544452|Nickrent_4159	Scurrula_parasitica|EU544453|Nickrent_4004)))	((((Globimetula_dinklagei|EU544429|Nickrent_3087	(Oliverella_rubroviridis|EU544442|Nickrent_4330	(Tapinanthus_sp_|EU214301|OM825	(Erianthemum_dregei|EU544428|Nickrent_2985	Spragueanella_rhamnifolia|EU544456|Nickrent_4674))))	(Emelianthe_panganensis|EU544426|Nickrent_4889	Moquiniella_rubra|DQ790171|D__Nickrent_3042))	Phragmanthera_crassicaulis|EU544447|Nickrent_3037)	((((Dendrophthoe_curvata|EU544424|Nickrent_4012	Helixanthera_coccinea|EU544430|Nickrent_4019)	Dendrophthoe_longituba|EU544423|Nickrent_4010)	Tolypanthus_involucratus|EU544461|Nickrent_4907)	((Bakerella_sp_|EU544415|Nickrent_4161	Plicosepalus_sagittifolius|EU544449|Nickrent_2852)	((Vanwykia_remota|EU544463|Nickrent_4331	Socratina_bemarivensis|EU544454|Nickrent_4279)	(((Actinanthella_menyharthii|EU544408|Nickrent_4375	(Englerina_ramulosa|EU544427|Nickrent_2984	Berhautia_senegalensis|EU544417|Nickrent_4576))	((Tapinanthus_constrictiflorus|EU544459|Nickrent_3088	Agelanthus_sansibarensis|EU544410|Nickrent_2987)	(Oncella_ambigua|EU544443|Nickrent_4673	Oncocalyx_sulfureus|EU544444|Nickrent_2850)))	Oedina_pendens|EU544441|Nickrent_4329))))))	(Baratranthus_axanthus|EU544414|Nickrent_4029	Helixanthera_cylindrica|EU544431|Nickrent_4037)))))	((Nuytsia_floribunda|DQ787446|Nickrent_2747	Atkinsonia_ligustrina|DQ787444|Nickrent_4343)	Gaiadendron_punctatum|DQ787445|Nickrent_2729))	(Lepeostegeres_lancifolius|EU544435|Nickrent_4041	Tupeia_antarctica|DQ790172|D_Nickrent_2742))	((Desmaria_mutabilis|EF464509|Nickrent_4510A	Notanthera_heterophylla|EF464511|Nickrent_4372)	(Tristerix_corymbosus|EF464512|Nickrent_4129
(((((Lepeostegeres_lancifolius|EU544435|Nickrent_4041	Tupeia_antarctica|DQ790172|D_Nickrent_2742)	((Desmaria_mutabilis|EF464509|Nickrent_4510A	((Tripodanthus_acutifolius|EU544462|Nickrent_2969	((Psittacanthus_calyculatus|EU544450|Nickrent_4043	(Struthanthus_sp_|JQ589641|RE_5128_1	(Struthanthus_woodsonii|EU544458|Nickrent_2761	(Cladocolea_gracilis|EU544419|Nickrent_3066	(Struthanthus_oerstedii|EU544457|Nickrent_2728	Struthanthus_orbicularis|JQ589640|RE_5125_1)))))	(Phthirusa_pyrifolia|EU544448|Nickrent_2762	(Oryctanthus_occidentalis|EU544445|Nickrent_2763	Dendropemon_bicolor|EU544422|Nickrent_2172))))	(Ligaria_cuneifolia|EF464510|Nickrent_4567	Tristerix_corymbosus|EF464512|Nickrent_4129)))	((((Cecarria_obtusifolia|EU544418|Nickrent_4562	Loranthus_europaeus|EU544436|Nickrent_5082)	(Muellerina_eucalyptoides|EU544440|Nickrent_4310	Ileostylus_micranthus|EU544433|Nickrent_2741))	((Sogerianthe_sessiflora|EU544455|Nickrent_4467	((((Diplatia_furcata|EU544425|Nickrent_2824	Amyema_glabrum|EU544411|Nickrent_2794)	Dactyliophora_novae_guineae|EU544420|Nickrent_4563)	Benthamina_alyxifolia|EU544416|Nickrent_4127)	(Helicanthes_elastica|EU544432|Nickrent_4906	Amyema_queenslandicum|EU544412|Nickrent_2788)))	(((Taxillus_chinensis|EU544460|Nickrent_4032	(Scurrula_pulverulenta|EU544452|Nickrent_4159	(Scurrula_parasitica|EU544453|Nickrent_4004	Scurrula_ferruginea|EU544451|Nickrent_4008)))	(((((Emelianthe_panganensis|EU544426|Nickrent_4889	Globimetula_dinklagei|EU544429|Nickrent_3087)	Phragmanthera_crassicaulis|EU544447|Nickrent_3037)	(Oliverella_rubroviridis|EU544442|Nickrent_4330	(Tapinanthus_sp_|EU214301|OM825	(Erianthemum_dregei|EU544428|Nickrent_2985	Spragueanella_rhamnifolia|EU544456|Nickrent_4674))))	Moquiniella_rubra|DQ790171|D__Nickrent_3042)	((((Vanwykia_remota|EU544463|Nickrent_4331	Socratina_bemarivensis|EU544454|Nickrent_4279)	((((Actinanthella_menyharthii|EU544408|Nickrent_4375	Berhautia_senegalensis|EU544417|Nickrent_4576)	(Englerina_ramulosa|EU544427|Nickrent_2984	Tapinanthus_constrictiflorus|EU544459|Nickrent_3088))	(Agelanthus_sansibarensis|EU544410|Nickrent_2987	(Oncella_ambigua|EU544443|Nickrent_4673	Oncocalyx_sulfureus|EU544444|Nickrent_2850)))	Oedina_pendens|EU544441|Nickrent_4329))	(Bakerella_sp_|EU544415|Nickrent_4161	Plicosepalus_sagittifolius|EU544449|Nickrent_2852))
(((((Desmaria_mutabilis|EF464509|Nickrent_4510A	((((((Phthirusa_pyrifolia|EU544448|Nickrent_2762	(Oryctanthus_occidentalis|EU544445|Nickrent_2763	Dendropemon_bicolor|EU544422|Nickrent_2172))	(Cladocolea_gracilis|EU544419|Nickrent_3066	((Struthanthus_sp_|JQ589641|RE_5128_1	(Struthanthus_oerstedii|EU544457|Nickrent_2728	Struthanthus_orbicularis|JQ589640|RE_5125_1))	Struthanthus_woodsonii|EU544458|Nickrent_2761)))	Tripodanthus_acutifolius|EU544462|Nickrent_2969)	Psittacanthus_calyculatus|EU544450|Nickrent_4043)	((((Cecarria_obtusifolia|EU544418|Nickrent_4562	Loranthus_europaeus|EU544436|Nickrent_5082)	(Muellerina_eucalyptoides|EU544440|Nickrent_4310	Ileostylus_micranthus|EU544433|Nickrent_2741))	(Sogerianthe_sessiflora|EU544455|Nickrent_4467	(((Helicanthes_elastica|EU544432|Nickrent_4906	Amyema_queenslandicum|EU544412|Nickrent_2788)	(Dactyliophora_novae_guineae|EU544420|Nickrent_4563	((Diplatia_furcata|EU544425|Nickrent_2824	Amyema_glabrum|EU544411|Nickrent_2794)	Benthamina_alyxifolia|EU544416|Nickrent_4127)))	(((Taxillus_chinensis|EU544460|Nickrent_4032	(Scurrula_pulverulenta|EU544452|Nickrent_4159	(Scurrula_parasitica|EU544453|Nickrent_4004	Scurrula_ferruginea|EU544451|Nickrent_4008)))	((Socratina_bemarivensis|EU544454|Nickrent_4279	(((Actinanthella_menyharthii|EU544408|Nickrent_4375	Berhautia_senegalensis|EU544417|Nickrent_4576)	(Oedina_pendens|EU544441|Nickrent_4329	(Englerina_ramulosa|EU544427|Nickrent_2984	Tapinanthus_constrictiflorus|EU544459|Nickrent_3088)))	(Agelanthus_sansibarensis|EU544410|Nickrent_2987	(Oncella_ambigua|EU544443|Nickrent_4673	Oncocalyx_sulfureus|EU544444|Nickrent_2850))))	((((Vanwykia_remota|EU544463|Nickrent_4331	Bakerella_sp_|EU544415|Nickrent_4161)	Plicosepalus_sagittifolius|EU544449|Nickrent_2852)	((((Emelianthe_panganensis|EU544426|Nickrent_4889	Globimetula_dinklagei|EU544429|Nickrent_3087)	Phragmanthera_crassicaulis|EU544447|Nickrent_3037)	(Oliverella_rubroviridis|EU544442|Nickrent_4330	(Tapinanthus_sp_|EU214301|OM825	(Erianthemum_dregei|EU544428|Nickrent_2985	Spragueanella_rhamnifolia|EU544456|Nickrent_4674))))	Moquiniella_rubra|DQ790171|D__Nickrent_3042))	((Tolypanthus_involucratus|EU544461|Nickrent_4907	Helixanthera_coccinea|EU544430|Nickrent_4019)	(Dendrophthoe_longituba|EU544423|Nickrent_4010	Dendrophthoe_curvata|EU544424|Nickrent_4012)))))
(((((Desmaria_mutabilis|EF464509|Nickrent_4510A	(Ligaria_cuneifolia|EF464510|Nickrent_4567	Tristerix_corymbosus|EF464512|Nickrent_4129))	(Atkinsonia_ligustrina|DQ787444|Nickrent_4343	(((((((Struthanthus_oerstedii|EU544457|Nickrent_2728	Struthanthus_orbicularis|JQ589640|RE_5125_1)	Cladocolea_gracilis|EU544419|Nickrent_3066)	(Struthanthus_sp_|JQ589641|RE_5128_1	Struthanthus_woodsonii|EU544458|Nickrent_2761))	(Phthirusa_pyrifolia|EU544448|Nickrent_2762	(Oryctanthus_occidentalis|EU544445|Nickrent_2763	Dendropemon_bicolor|EU544422|Nickrent_2172)))	Tripodanthus_acutifolius|EU544462|Nickrent_2969)	Psittacanthus_calyculatus|EU544450|Nickrent_4043)	((Lepeostegeres_lancifolius|EU544435|Nickrent_4041	Tupeia_antarctica|DQ790172|D_Nickrent_2742)	(Nuytsia_floribunda|DQ787446|Nickrent_2747	(Gaiadendron_punctatum|DQ787445|Nickrent_2729	(((Cecarria_obtusifolia|EU544418|Nickrent_4562	Loranthus_europaeus|EU544436|Nickrent_5082)	(Muellerina_eucalyptoides|EU544440|Nickrent_4310	Ileostylus_micranthus|EU544433|Nickrent_2741))	((Sogerianthe_sessiflora|EU544455|Nickrent_4467	(((Dactyliophora_novae_guineae|EU544420|Nickrent_4563	(Diplatia_furcata|EU544425|Nickrent_2824	Amyema_glabrum|EU544411|Nickrent_2794))	Benthamina_alyxifolia|EU544416|Nickrent_4127)	(Helicanthes_elastica|EU544432|Nickrent_4906	Amyema_queenslandicum|EU544412|Nickrent_2788)))	((((Tolypanthus_involucratus|EU544461|Nickrent_4907	(Dendrophthoe_curvata|EU544424|Nickrent_4012	(Dendrophthoe_longituba|EU544423|Nickrent_4010	Helixanthera_coccinea|EU544430|Nickrent_4019)))	(((Vanwykia_remota|EU544463|Nickrent_4331	Bakerella_sp_|EU544415|Nickrent_4161)	Plicosepalus_sagittifolius|EU544449|Nickrent_2852)	((Socratina_bemarivensis|EU544454|Nickrent_4279	(((Actinanthella_menyharthii|EU544408|Nickrent_4375	Berhautia_senegalensis|EU544417|Nickrent_4576)	((Englerina_ramulosa|EU544427|Nickrent_2984	Tapinanthus_constrictiflorus|EU544459|Nickrent_3088)	(Agelanthus_sansibarensis|EU544410|Nickrent_2987	(Oncella_ambigua|EU544443|Nickrent_4673	Oncocalyx_sulfureus|EU544444|Nickrent_2850))))	Oedina_pendens|EU544441|Nickrent_4329))	((Phragmanthera_crassicaulis|EU544447|Nickrent_3037	((Oliverella_rubroviridis|EU544442|Nickrent_4330	(Tapinanthus_sp_|EU214301|OM825	(Erianthemum_dregei|EU544428|Nickrent_2985	Spragueanella_rhamnifolia|EU544456|Nickrent_4674)))
((((((Desmaria_mutabilis|EF464509|Nickrent_4510A	(Gaiadendron_punctatum|DQ787445|Nickrent_2729	(Atkinsonia_ligustrina|DQ787444|Nickrent_4343	Nuytsia_floribunda|DQ787446|Nickrent_2747)))	((Ligaria_cuneifolia|EF464510|Nickrent_4567	(((Cecarria_obtusifolia|EU544418|Nickrent_4562	Loranthus_europaeus|EU544436|Nickrent_5082)	(Muellerina_eucalyptoides|EU544440|Nickrent_4310	Ileostylus_micranthus|EU544433|Nickrent_2741))	((Sogerianthe_sessiflora|EU544455|Nickrent_4467	(((Dactyliophora_novae_guineae|EU544420|Nickrent_4563	(Diplatia_furcata|EU544425|Nickrent_2824	Amyema_glabrum|EU544411|Nickrent_2794))	Benthamina_alyxifolia|EU544416|Nickrent_4127)	(Helicanthes_elastica|EU544432|Nickrent_4906	Amyema_queenslandicum|EU544412|Nickrent_2788)))	((((Moquiniella_rubra|DQ790171|D__Nickrent_3042	(((Emelianthe_panganensis|EU544426|Nickrent_4889	Globimetula_dinklagei|EU544429|Nickrent_3087)	(Oliverella_rubroviridis|EU544442|Nickrent_4330	(Tapinanthus_sp_|EU214301|OM825	(Erianthemum_dregei|EU544428|Nickrent_2985	Spragueanella_rhamnifolia|EU544456|Nickrent_4674))))	Phragmanthera_crassicaulis|EU544447|Nickrent_3037))	((Bakerella_sp_|EU544415|Nickrent_4161	(Plicosepalus_sagittifolius|EU544449|Nickrent_2852	Vanwykia_remota|EU544463|Nickrent_4331))	((Tolypanthus_involucratus|EU544461|Nickrent_4907	(Dendrophthoe_curvata|EU544424|Nickrent_4012	(Dendrophthoe_longituba|EU544423|Nickrent_4010	Helixanthera_coccinea|EU544430|Nickrent_4019)))	(((Agelanthus_sansibarensis|EU544410|Nickrent_2987	(Socratina_bemarivensis|EU544454|Nickrent_4279	(Oncella_ambigua|EU544443|Nickrent_4673	Oncocalyx_sulfureus|EU544444|Nickrent_2850)))	(Oedina_pendens|EU544441|Nickrent_4329	(Englerina_ramulosa|EU544427|Nickrent_2984	Tapinanthus_constrictiflorus|EU544459|Nickrent_3088)))	(Actinanthella_menyharthii|EU544408|Nickrent_4375	Berhautia_senegalensis|EU544417|Nickrent_4576)))))	(Taxillus_chinensis|EU544460|Nickrent_4032	(Scurrula_pulverulenta|EU544452|Nickrent_4159	(Scurrula_parasitica|EU544453|Nickrent_4004	Scurrula_ferruginea|EU544451|Nickrent_4008))))	(Baratranthus_axanthus|EU544414|Nickrent_4029	Helixanthera_cylindrica|EU544431|Nickrent_4037)))))	(Tristerix_corymbosus|EF464512|Nickrent_4129	(Lepeostegeres_lancifolius|EU544435|Nickrent_4041	Tupeia_antarctica|DQ790172|D_Nickrent_2742))))	(((Psittacanthus_calyculatus|EU544450|Nickrent_4043
((((((Desmaria_mutabilis|EF464509|Nickrent_4510A	(Tristerix_corymbosus|EF464512|Nickrent_4129	(Lepeostegeres_lancifolius|EU544435|Nickrent_4041	Tupeia_antarctica|DQ790172|D_Nickrent_2742)))	((Gaiadendron_punctatum|DQ787445|Nickrent_2729	(Atkinsonia_ligustrina|DQ787444|Nickrent_4343	Nuytsia_floribunda|DQ787446|Nickrent_2747))	(Ligaria_cuneifolia|EF464510|Nickrent_4567	(((Cecarria_obtusifolia|EU544418|Nickrent_4562	Loranthus_europaeus|EU544436|Nickrent_5082)	(Muellerina_eucalyptoides|EU544440|Nickrent_4310	Ileostylus_micranthus|EU544433|Nickrent_2741))	((Sogerianthe_sessiflora|EU544455|Nickrent_4467	(((Dactyliophora_novae_guineae|EU544420|Nickrent_4563	(Diplatia_furcata|EU544425|Nickrent_2824	Amyema_glabrum|EU544411|Nickrent_2794))	Benthamina_alyxifolia|EU544416|Nickrent_4127)	(Helicanthes_elastica|EU544432|Nickrent_4906	Amyema_queenslandicum|EU544412|Nickrent_2788)))	((((((Emelianthe_panganensis|EU544426|Nickrent_4889	Globimetula_dinklagei|EU544429|Nickrent_3087)	(Oliverella_rubroviridis|EU544442|Nickrent_4330	(Tapinanthus_sp_|EU214301|OM825	(Erianthemum_dregei|EU544428|Nickrent_2985	Spragueanella_rhamnifolia|EU544456|Nickrent_4674))))	(Phragmanthera_crassicaulis|EU544447|Nickrent_3037	Moquiniella_rubra|DQ790171|D__Nickrent_3042))	((Tolypanthus_involucratus|EU544461|Nickrent_4907	((Dendrophthoe_curvata|EU544424|Nickrent_4012	Dendrophthoe_longituba|EU544423|Nickrent_4010)	Helixanthera_coccinea|EU544430|Nickrent_4019))	((((Agelanthus_sansibarensis|EU544410|Nickrent_2987	(Oncella_ambigua|EU544443|Nickrent_4673	Oncocalyx_sulfureus|EU544444|Nickrent_2850))	((Englerina_ramulosa|EU544427|Nickrent_2984	Tapinanthus_constrictiflorus|EU544459|Nickrent_3088)	(Actinanthella_menyharthii|EU544408|Nickrent_4375	Berhautia_senegalensis|EU544417|Nickrent_4576)))	(Socratina_bemarivensis|EU544454|Nickrent_4279	(Bakerella_sp_|EU544415|Nickrent_4161	(Oedina_pendens|EU544441|Nickrent_4329	Vanwykia_remota|EU544463|Nickrent_4331))))	Plicosepalus_sagittifolius|EU544449|Nickrent_2852)))	(Taxillus_chinensis|EU544460|Nickrent_4032	(Scurrula_pulverulenta|EU544452|Nickrent_4159	(Scurrula_parasitica|EU544453|Nickrent_4004	Scurrula_ferruginea|EU544451|Nickrent_4008))))	(Baratranthus_axanthus|EU544414|Nickrent_4029	Helixanthera_cylindrica|EU544431|Nickrent_4037)))))))	(((Oryctanthus_occidentalis|EU544445|Nickrent_2763
(((((Gaiadendron_punctatum|DQ787445|Nickrent_2729	(Atkinsonia_ligustrina|DQ787444|Nickrent_4343	Nuytsia_floribunda|DQ787446|Nickrent_2747))	(((Cecarria_obtusifolia|EU544418|Nickrent_4562	Loranthus_europaeus|EU544436|Nickrent_5082)	(Muellerina_eucalyptoides|EU544440|Nickrent_4310	Ileostylus_micranthus|EU544433|Nickrent_2741))	((Sogerianthe_sessiflora|EU544455|Nickrent_4467	(((Helicanthes_elastica|EU544432|Nickrent_4906	Amyema_queenslandicum|EU544412|Nickrent_2788)	Benthamina_alyxifolia|EU544416|Nickrent_4127)	(Dactyliophora_novae_guineae|EU544420|Nickrent_4563	(Diplatia_furcata|EU544425|Nickrent_2824	Amyema_glabrum|EU544411|Nickrent_2794))))	((((Bakerella_sp_|EU544415|Nickrent_4161	(Plicosepalus_sagittifolius|EU544449|Nickrent_2852	(Moquiniella_rubra|DQ790171|D__Nickrent_3042	(((Emelianthe_panganensis|EU544426|Nickrent_4889	Globimetula_dinklagei|EU544429|Nickrent_3087)	(Oliverella_rubroviridis|EU544442|Nickrent_4330	(Tapinanthus_sp_|EU214301|OM825	(Erianthemum_dregei|EU544428|Nickrent_2985	Spragueanella_rhamnifolia|EU544456|Nickrent_4674))))	Phragmanthera_crassicaulis|EU544447|Nickrent_3037))))	((Tolypanthus_involucratus|EU544461|Nickrent_4907	((Dendrophthoe_curvata|EU544424|Nickrent_4012	Dendrophthoe_longituba|EU544423|Nickrent_4010)	Helixanthera_coccinea|EU544430|Nickrent_4019))	((Oedina_pendens|EU544441|Nickrent_4329	((Agelanthus_sansibarensis|EU544410|Nickrent_2987	(Oncella_ambigua|EU544443|Nickrent_4673	Oncocalyx_sulfureus|EU544444|Nickrent_2850))	((Englerina_ramulosa|EU544427|Nickrent_2984	Tapinanthus_constrictiflorus|EU544459|Nickrent_3088)	(Actinanthella_menyharthii|EU544408|Nickrent_4375	Berhautia_senegalensis|EU544417|Nickrent_4576))))	(Socratina_bemarivensis|EU544454|Nickrent_4279	Vanwykia_remota|EU544463|Nickrent_4331))))	(Taxillus_chinensis|EU544460|Nickrent_4032	(Scurrula_ferruginea|EU544451|Nickrent_4008	(Scurrula_pulverulenta|EU544452|Nickrent_4159	Scurrula_parasitica|EU544453|Nickrent_4004))))	(Baratranthus_axanthus|EU544414|Nickrent_4029	Helixanthera_cylindrica|EU544431|Nickrent_4037)))))	((Desmaria_mutabilis|EF464509|Nickrent_4510A	(Notanthera_heterophylla|EF464511|Nickrent_4372	((Ligaria_cuneifolia|EF464510|Nickrent_4567	Tristerix_corymbosus|EF464512|Nickrent_4129)	(((Phthirusa_pyrifolia|EU544448|Nickrent_2762	(Oryctanthus_occidentalis|EU544445|Nickrent_2763
((((((Oryctanthus_occidentalis|EU544445|Nickrent_2763	Dendropemon_bicolor|EU544422|Nickrent_2172)	((Phthirusa_pyrifolia|EU544448|Nickrent_2762	Tripodanthus_acutifolius|EU544462|Nickrent_2969)	((Struthanthus_woodsonii|EU544458|Nickrent_2761	Struthanthus_sp_|JQ589641|RE_5128_1)	(Cladocolea_gracilis|EU544419|Nickrent_3066	(Struthanthus_oerstedii|EU544457|Nickrent_2728	Struthanthus_orbicularis|JQ589640|RE_5125_1)))))	Psittacanthus_calyculatus|EU544450|Nickrent_4043)	(((Tristerix_corymbosus|EF464512|Nickrent_4129	(Lepeostegeres_lancifolius|EU544435|Nickrent_4041	Tupeia_antarctica|DQ790172|D_Nickrent_2742))	Desmaria_mutabilis|EF464509|Nickrent_4510A)	(((Ligaria_cuneifolia|EF464510|Nickrent_4567	Gaiadendron_punctatum|DQ787445|Nickrent_2729)	(Atkinsonia_ligustrina|DQ787444|Nickrent_4343	Nuytsia_floribunda|DQ787446|Nickrent_2747))	(((Cecarria_obtusifolia|EU544418|Nickrent_4562	Loranthus_europaeus|EU544436|Nickrent_5082)	(Muellerina_eucalyptoides|EU544440|Nickrent_4310	Ileostylus_micranthus|EU544433|Nickrent_2741))	((((Dactyliophora_novae_guineae|EU544420|Nickrent_4563	(Benthamina_alyxifolia|EU544416|Nickrent_4127	(Diplatia_furcata|EU544425|Nickrent_2824	Amyema_glabrum|EU544411|Nickrent_2794)))	(Helicanthes_elastica|EU544432|Nickrent_4906	Amyema_queenslandicum|EU544412|Nickrent_2788))	Sogerianthe_sessiflora|EU544455|Nickrent_4467)	(Baratranthus_axanthus|EU544414|Nickrent_4029	(((Tolypanthus_involucratus|EU544461|Nickrent_4907	(Dendrophthoe_curvata|EU544424|Nickrent_4012	(Dendrophthoe_longituba|EU544423|Nickrent_4010	Helixanthera_coccinea|EU544430|Nickrent_4019)))	(((Oedina_pendens|EU544441|Nickrent_4329	(((Englerina_ramulosa|EU544427|Nickrent_2984	Tapinanthus_constrictiflorus|EU544459|Nickrent_3088)	(Berhautia_senegalensis|EU544417|Nickrent_4576	(Agelanthus_sansibarensis|EU544410|Nickrent_2987	(Oncella_ambigua|EU544443|Nickrent_4673	Oncocalyx_sulfureus|EU544444|Nickrent_2850))))	Actinanthella_menyharthii|EU544408|Nickrent_4375))	(Socratina_bemarivensis|EU544454|Nickrent_4279	Vanwykia_remota|EU544463|Nickrent_4331))	((Moquiniella_rubra|DQ790171|D__Nickrent_3042	(((Emelianthe_panganensis|EU544426|Nickrent_4889	Globimetula_dinklagei|EU544429|Nickrent_3087)	((Erianthemum_dregei|EU544428|Nickrent_2985	Spragueanella_rhamnifolia|EU544456|Nickrent_4674)	(Oliverella_rubroviridis|EU544442|Nickrent_4330
(((((Gaiadendron_punctatum|DQ787445|Nickrent_2729	Atkinsonia_ligustrina|DQ787444|Nickrent_4343)	Nuytsia_floribunda|DQ787446|Nickrent_2747)	(((((Phthirusa_pyrifolia|EU544448|Nickrent_2762	(Oryctanthus_occidentalis|EU544445|Nickrent_2763	Dendropemon_bicolor|EU544422|Nickrent_2172))	(Tripodanthus_acutifolius|EU544462|Nickrent_2969	((Cladocolea_gracilis|EU544419|Nickrent_3066	Struthanthus_sp_|JQ589641|RE_5128_1)	((Struthanthus_oerstedii|EU544457|Nickrent_2728	Struthanthus_orbicularis|JQ589640|RE_5125_1)	Struthanthus_woodsonii|EU544458|Nickrent_2761))))	Psittacanthus_calyculatus|EU544450|Nickrent_4043)	(((((Cecarria_obtusifolia|EU544418|Nickrent_4562	Loranthus_europaeus|EU544436|Nickrent_5082)	(Muellerina_eucalyptoides|EU544440|Nickrent_4310	Ileostylus_micranthus|EU544433|Nickrent_2741))	((Taxillus_chinensis|EU544460|Nickrent_4032	(Scurrula_pulverulenta|EU544452|Nickrent_4159	(Scurrula_parasitica|EU544453|Nickrent_4004	Scurrula_ferruginea|EU544451|Nickrent_4008)))	(((Baratranthus_axanthus|EU544414|Nickrent_4029	(((((Helixanthera_coccinea|EU544430|Nickrent_4019	(Dendrophthoe_curvata|EU544424|Nickrent_4012	Dendrophthoe_longituba|EU544423|Nickrent_4010))	Tolypanthus_involucratus|EU544461|Nickrent_4907)	((Oedina_pendens|EU544441|Nickrent_4329	(((Englerina_ramulosa|EU544427|Nickrent_2984	Tapinanthus_constrictiflorus|EU544459|Nickrent_3088)	(Berhautia_senegalensis|EU544417|Nickrent_4576	(Agelanthus_sansibarensis|EU544410|Nickrent_2987	(Oncella_ambigua|EU544443|Nickrent_4673	Oncocalyx_sulfureus|EU544444|Nickrent_2850))))	Actinanthella_menyharthii|EU544408|Nickrent_4375))	(Socratina_bemarivensis|EU544454|Nickrent_4279	Vanwykia_remota|EU544463|Nickrent_4331)))	Plicosepalus_sagittifolius|EU544449|Nickrent_2852)	((((((Diplatia_furcata|EU544425|Nickrent_2824	Amyema_glabrum|EU544411|Nickrent_2794)	Benthamina_alyxifolia|EU544416|Nickrent_4127)	Dactyliophora_novae_guineae|EU544420|Nickrent_4563)	(Helicanthes_elastica|EU544432|Nickrent_4906	Amyema_queenslandicum|EU544412|Nickrent_2788))	Sogerianthe_sessiflora|EU544455|Nickrent_4467)	Bakerella_sp_|EU544415|Nickrent_4161)))	Helixanthera_cylindrica|EU544431|Nickrent_4037)	(Moquiniella_rubra|DQ790171|D__Nickrent_3042	(Emelianthe_panganensis|EU544426|Nickrent_4889	((Oliverella_rubroviridis|EU544442|Nickrent_4330	(Tapinanthus_sp_|EU214301|OM825
(Peraxilla_tetrapetala|EU544446|Nickrent_2744	(((((((Muellerina_eucalyptoides|EU544440|Nickrent_4310	Ileostylus_micranthus|EU544433|Nickrent_2741)	(Cecarria_obtusifolia|EU544418|Nickrent_4562	Loranthus_europaeus|EU544436|Nickrent_5082))	((((Benthamina_alyxifolia|EU544416|Nickrent_4127	(Amyema_glabrum|EU544411|Nickrent_2794	Diplatia_furcata|EU544425|Nickrent_2824))	(Dactyliophora_novae_guineae|EU544420|Nickrent_4563	(Amyema_queenslandicum|EU544412|Nickrent_2788	Helicanthes_elastica|EU544432|Nickrent_4906)))	Sogerianthe_sessiflora|EU544455|Nickrent_4467)	(((Taxillus_chinensis|EU544460|Nickrent_4032	((Scurrula_parasitica|EU544453|Nickrent_4004	Scurrula_ferruginea|EU544451|Nickrent_4008)	Scurrula_pulverulenta|EU544452|Nickrent_4159))	((Tolypanthus_involucratus|EU544461|Nickrent_4907	((Actinanthella_menyharthii|EU544408|Nickrent_4375	Berhautia_senegalensis|EU544417|Nickrent_4576)	((Agelanthus_sansibarensis|EU544410|Nickrent_2987	(Oncella_ambigua|EU544443|Nickrent_4673	Oncocalyx_sulfureus|EU544444|Nickrent_2850))	(Oedina_pendens|EU544441|Nickrent_4329	(Tapinanthus_constrictiflorus|EU544459|Nickrent_3088	Englerina_ramulosa|EU544427|Nickrent_2984)))))	((Dendrophthoe_longituba|EU544423|Nickrent_4010	Dendrophthoe_curvata|EU544424|Nickrent_4012)	(((Vanwykia_remota|EU544463|Nickrent_4331	Socratina_bemarivensis|EU544454|Nickrent_4279)	((Emelianthe_panganensis|EU544426|Nickrent_4889	Globimetula_dinklagei|EU544429|Nickrent_3087)	((Spragueanella_rhamnifolia|EU544456|Nickrent_4674	Erianthemum_dregei|EU544428|Nickrent_2985)	(Tapinanthus_sp_|EU214301|OM825	Oliverella_rubroviridis|EU544442|Nickrent_4330))))	((Bakerella_sp_|EU544415|Nickrent_4161	Plicosepalus_sagittifolius|EU544449|Nickrent_2852)	((Helixanthera_coccinea|EU544430|Nickrent_4019	Phragmanthera_crassicaulis|EU544447|Nickrent_3037)	Moquiniella_rubra|DQ790171|D__Nickrent_3042))))))	(Baratranthus_axanthus|EU544414|Nickrent_4029	Helixanthera_cylindrica|EU544431|Nickrent_4037))))	(Gaiadendron_punctatum|DQ787445|Nickrent_2729	(Atkinsonia_ligustrina|DQ787444|Nickrent_4343	Nuytsia_floribunda|DQ787446|Nickrent_2747)))	(((Psittacanthus_calyculatus|EU544450|Nickrent_4043	((Oryctanthus_occidentalis|EU544445|Nickrent_2763	Dendropemon_bicolor|EU544422|Nickrent_2172)	((Phthirusa_pyrifolia|EU544448|Nickrent_2762	(Cladocolea_gracilis|EU544419|Nickrent_3066
(Peraxilla_tetrapetala|EU544446|Nickrent_2744	((((Desmaria_mutabilis|EF464509|Nickrent_4510A	(((Notanthera_heterophylla|EF464511|Nickrent_4372	Tristerix_corymbosus|EF464512|Nickrent_4129)	Ligaria_cuneifolia|EF464510|Nickrent_4567)	(Tripodanthus_acutifolius|EU544462|Nickrent_2969	((Phthirusa_pyrifolia|EU544448|Nickrent_2762	(Oryctanthus_occidentalis|EU544445|Nickrent_2763	Dendropemon_bicolor|EU544422|Nickrent_2172))	(Psittacanthus_calyculatus|EU544450|Nickrent_4043	(Cladocolea_gracilis|EU544419|Nickrent_3066	((Struthanthus_sp_|JQ589641|RE_5128_1	(Struthanthus_orbicularis|JQ589640|RE_5125_1	Struthanthus_oerstedii|EU544457|Nickrent_2728))	Struthanthus_woodsonii|EU544458|Nickrent_2761)))))))	(Lepeostegeres_lancifolius|EU544435|Nickrent_4041	Tupeia_antarctica|DQ790172|D_Nickrent_2742))	((((Muellerina_eucalyptoides|EU544440|Nickrent_4310	Ileostylus_micranthus|EU544433|Nickrent_2741)	(Cecarria_obtusifolia|EU544418|Nickrent_4562	Loranthus_europaeus|EU544436|Nickrent_5082))	(Helixanthera_cylindrica|EU544431|Nickrent_4037	((Moquiniella_rubra|DQ790171|D__Nickrent_3042	(Taxillus_chinensis|EU544460|Nickrent_4032	((Scurrula_parasitica|EU544453|Nickrent_4004	Scurrula_ferruginea|EU544451|Nickrent_4008)	Scurrula_pulverulenta|EU544452|Nickrent_4159)))	(((Phragmanthera_crassicaulis|EU544447|Nickrent_3037	((Emelianthe_panganensis|EU544426|Nickrent_4889	Globimetula_dinklagei|EU544429|Nickrent_3087)	((Tapinanthus_sp_|EU214301|OM825	(Spragueanella_rhamnifolia|EU544456|Nickrent_4674	Erianthemum_dregei|EU544428|Nickrent_2985))	Oliverella_rubroviridis|EU544442|Nickrent_4330)))	(((Bakerella_sp_|EU544415|Nickrent_4161	Plicosepalus_sagittifolius|EU544449|Nickrent_2852)	((((Actinanthella_menyharthii|EU544408|Nickrent_4375	Berhautia_senegalensis|EU544417|Nickrent_4576)	((Agelanthus_sansibarensis|EU544410|Nickrent_2987	(Oncella_ambigua|EU544443|Nickrent_4673	Oncocalyx_sulfureus|EU544444|Nickrent_2850))	(Tapinanthus_constrictiflorus|EU544459|Nickrent_3088	Englerina_ramulosa|EU544427|Nickrent_2984)))	Oedina_pendens|EU544441|Nickrent_4329)	(Vanwykia_remota|EU544463|Nickrent_4331	Socratina_bemarivensis|EU544454|Nickrent_4279)))	(Tolypanthus_involucratus|EU544461|Nickrent_4907	((Helixanthera_coccinea|EU544430|Nickrent_4019	Dendrophthoe_longituba|EU544423|Nickrent_4010)	Dendrophthoe_curvata|EU544424|Nickrent_4012))))
(Peraxilla_tetrapetala|EU544446|Nickrent_2744	((((Gaiadendron_punctatum|DQ787445|Nickrent_2729	(Atkinsonia_ligustrina|DQ787444|Nickrent_4343	Nuytsia_floribunda|DQ787446|Nickrent_2747))	(((Tristerix_corymbosus|EF464512|Nickrent_4129	Ligaria_cuneifolia|EF464510|Nickrent_4567)	(((Tripodanthus_acutifolius|EU544462|Nickrent_2969	(Psittacanthus_calyculatus|EU544450|Nickrent_4043	((Cladocolea_gracilis|EU544419|Nickrent_3066	Struthanthus_sp_|JQ589641|RE_5128_1)	((Struthanthus_orbicularis|JQ589640|RE_5125_1	Struthanthus_oerstedii|EU544457|Nickrent_2728)	Struthanthus_woodsonii|EU544458|Nickrent_2761))))	(Phthirusa_pyrifolia|EU544448|Nickrent_2762	(Oryctanthus_occidentalis|EU544445|Nickrent_2763	Dendropemon_bicolor|EU544422|Nickrent_2172)))	(Lepeostegeres_lancifolius|EU544435|Nickrent_4041	Tupeia_antarctica|DQ790172|D_Nickrent_2742)))	(((Muellerina_eucalyptoides|EU544440|Nickrent_4310	Ileostylus_micranthus|EU544433|Nickrent_2741)	(Cecarria_obtusifolia|EU544418|Nickrent_4562	Loranthus_europaeus|EU544436|Nickrent_5082))	((Taxillus_chinensis|EU544460|Nickrent_4032	((Scurrula_parasitica|EU544453|Nickrent_4004	Scurrula_ferruginea|EU544451|Nickrent_4008)	Scurrula_pulverulenta|EU544452|Nickrent_4159))	(Helixanthera_cylindrica|EU544431|Nickrent_4037	((((((((Agelanthus_sansibarensis|EU544410|Nickrent_2987	(Socratina_bemarivensis|EU544454|Nickrent_4279	(Oncella_ambigua|EU544443|Nickrent_4673	Oncocalyx_sulfureus|EU544444|Nickrent_2850)))	((Tapinanthus_constrictiflorus|EU544459|Nickrent_3088	Englerina_ramulosa|EU544427|Nickrent_2984)	(Actinanthella_menyharthii|EU544408|Nickrent_4375	Berhautia_senegalensis|EU544417|Nickrent_4576)))	Oedina_pendens|EU544441|Nickrent_4329)	Vanwykia_remota|EU544463|Nickrent_4331)	((Phragmanthera_crassicaulis|EU544447|Nickrent_3037	(Moquiniella_rubra|DQ790171|D__Nickrent_3042	((Tapinanthus_sp_|EU214301|OM825	(Spragueanella_rhamnifolia|EU544456|Nickrent_4674	Erianthemum_dregei|EU544428|Nickrent_2985))	(Oliverella_rubroviridis|EU544442|Nickrent_4330	(Emelianthe_panganensis|EU544426|Nickrent_4889	Globimetula_dinklagei|EU544429|Nickrent_3087)))))	(Helixanthera_coccinea|EU544430|Nickrent_4019	(Bakerella_sp_|EU544415|Nickrent_4161	Plicosepalus_sagittifolius|EU544449|Nickrent_2852))))	(Dendrophthoe_longituba|EU544423|Nickrent_4010	Dendrophthoe_curvata|EU544424|Nickrent_4012))
(Peraxilla_tetrapetala|EU544446|Nickrent_2744	(((((Desmaria_mutabilis|EF464509|Nickrent_4510A	Atkinsonia_ligustrina|DQ787444|Nickrent_4343)	(((Lepeostegeres_lancifolius|EU544435|Nickrent_4041	Tupeia_antarctica|DQ790172|D_Nickrent_2742)	Tristerix_corymbosus|EF464512|Nickrent_4129)	(((((Muellerina_eucalyptoides|EU544440|Nickrent_4310	Ileostylus_micranthus|EU544433|Nickrent_2741)	(Cecarria_obtusifolia|EU544418|Nickrent_4562	Loranthus_europaeus|EU544436|Nickrent_5082))	((((Dactyliophora_novae_guineae|EU544420|Nickrent_4563	((Amyema_glabrum|EU544411|Nickrent_2794	Diplatia_furcata|EU544425|Nickrent_2824)	Benthamina_alyxifolia|EU544416|Nickrent_4127))	(Amyema_queenslandicum|EU544412|Nickrent_2788	Helicanthes_elastica|EU544432|Nickrent_4906))	Sogerianthe_sessiflora|EU544455|Nickrent_4467)	((((Taxillus_chinensis|EU544460|Nickrent_4032	(Scurrula_ferruginea|EU544451|Nickrent_4008	(Scurrula_pulverulenta|EU544452|Nickrent_4159	Scurrula_parasitica|EU544453|Nickrent_4004)))	Helixanthera_cylindrica|EU544431|Nickrent_4037)	(((Dendrophthoe_curvata|EU544424|Nickrent_4012	Tolypanthus_involucratus|EU544461|Nickrent_4907)	(Dendrophthoe_longituba|EU544423|Nickrent_4010	Helixanthera_coccinea|EU544430|Nickrent_4019))	((((((Actinanthella_menyharthii|EU544408|Nickrent_4375	Berhautia_senegalensis|EU544417|Nickrent_4576)	(Tapinanthus_constrictiflorus|EU544459|Nickrent_3088	Englerina_ramulosa|EU544427|Nickrent_2984))	(Agelanthus_sansibarensis|EU544410|Nickrent_2987	(Oncella_ambigua|EU544443|Nickrent_4673	Oncocalyx_sulfureus|EU544444|Nickrent_2850)))	Oedina_pendens|EU544441|Nickrent_4329)	(Socratina_bemarivensis|EU544454|Nickrent_4279	Vanwykia_remota|EU544463|Nickrent_4331))	((Bakerella_sp_|EU544415|Nickrent_4161	Plicosepalus_sagittifolius|EU544449|Nickrent_2852)	(Moquiniella_rubra|DQ790171|D__Nickrent_3042	(Phragmanthera_crassicaulis|EU544447|Nickrent_3037	(((Oliverella_rubroviridis|EU544442|Nickrent_4330	Tapinanthus_sp_|EU214301|OM825)	(Spragueanella_rhamnifolia|EU544456|Nickrent_4674	Erianthemum_dregei|EU544428|Nickrent_2985))	(Emelianthe_panganensis|EU544426|Nickrent_4889	Globimetula_dinklagei|EU544429|Nickrent_3087))))))))	Baratranthus_axanthus|EU544414|Nickrent_4029)))	(Notanthera_heterophylla|EF464511|Nickrent_4372	Nuytsia_floribunda|DQ787446|Nickrent_2747))	Gaiadendron_punctatum|DQ787445|Nickrent_2729)))
(Peraxilla_tetrapetala|EU544446|Nickrent_2744	((((((Lepeostegeres_lancifolius|EU544435|Nickrent_4041	Tupeia_antarctica|DQ790172|D_Nickrent_2742)	(Desmaria_mutabilis|EF464509|Nickrent_4510A	(Ligaria_cuneifolia|EF464510|Nickrent_4567	Tristerix_corymbosus|EF464512|Nickrent_4129)))	((((Muellerina_eucalyptoides|EU544440|Nickrent_4310	Ileostylus_micranthus|EU544433|Nickrent_2741)	(Cecarria_obtusifolia|EU544418|Nickrent_4562	Loranthus_europaeus|EU544436|Nickrent_5082))	((((Dactyliophora_novae_guineae|EU544420|Nickrent_4563	((Amyema_glabrum|EU544411|Nickrent_2794	Diplatia_furcata|EU544425|Nickrent_2824)	Benthamina_alyxifolia|EU544416|Nickrent_4127))	(Amyema_queenslandicum|EU544412|Nickrent_2788	Helicanthes_elastica|EU544432|Nickrent_4906))	Sogerianthe_sessiflora|EU544455|Nickrent_4467)	(((Taxillus_chinensis|EU544460|Nickrent_4032	(Scurrula_pulverulenta|EU544452|Nickrent_4159	(Scurrula_parasitica|EU544453|Nickrent_4004	Scurrula_ferruginea|EU544451|Nickrent_4008)))	(Baratranthus_axanthus|EU544414|Nickrent_4029	Helixanthera_cylindrica|EU544431|Nickrent_4037))	(((((Oliverella_rubroviridis|EU544442|Nickrent_4330	(Tapinanthus_sp_|EU214301|OM825	(Spragueanella_rhamnifolia|EU544456|Nickrent_4674	Erianthemum_dregei|EU544428|Nickrent_2985)))	(Emelianthe_panganensis|EU544426|Nickrent_4889	Globimetula_dinklagei|EU544429|Nickrent_3087))	Phragmanthera_crassicaulis|EU544447|Nickrent_3037)	Moquiniella_rubra|DQ790171|D__Nickrent_3042)	(((Dendrophthoe_curvata|EU544424|Nickrent_4012	Tolypanthus_involucratus|EU544461|Nickrent_4907)	(Dendrophthoe_longituba|EU544423|Nickrent_4010	Helixanthera_coccinea|EU544430|Nickrent_4019))	(((((Actinanthella_menyharthii|EU544408|Nickrent_4375	Berhautia_senegalensis|EU544417|Nickrent_4576)	(Oedina_pendens|EU544441|Nickrent_4329	(Tapinanthus_constrictiflorus|EU544459|Nickrent_3088	Englerina_ramulosa|EU544427|Nickrent_2984)))	(Agelanthus_sansibarensis|EU544410|Nickrent_2987	(Oncella_ambigua|EU544443|Nickrent_4673	Oncocalyx_sulfureus|EU544444|Nickrent_2850)))	Socratina_bemarivensis|EU544454|Nickrent_4279)	(Vanwykia_remota|EU544463|Nickrent_4331	(Bakerella_sp_|EU544415|Nickrent_4161	Plicosepalus_sagittifolius|EU544449|Nickrent_2852))))))))	((Nuytsia_floribunda|DQ787446|Nickrent_2747	Atkinsonia_ligustrina|DQ787444|Nickrent_4343)	Gaiadendron_punctatum|DQ787445|Nickrent_2729)))
(Peraxilla_tetrapetala|EU544446|Nickrent_2744	((((Gaiadendron_punctatum|DQ787445|Nickrent_2729	((((Muellerina_eucalyptoides|EU544440|Nickrent_4310	Ileostylus_micranthus|EU544433|Nickrent_2741)	(Cecarria_obtusifolia|EU544418|Nickrent_4562	Loranthus_europaeus|EU544436|Nickrent_5082))	((((Dactyliophora_novae_guineae|EU544420|Nickrent_4563	((Amyema_glabrum|EU544411|Nickrent_2794	Diplatia_furcata|EU544425|Nickrent_2824)	Benthamina_alyxifolia|EU544416|Nickrent_4127))	(Amyema_queenslandicum|EU544412|Nickrent_2788	Helicanthes_elastica|EU544432|Nickrent_4906))	Sogerianthe_sessiflora|EU544455|Nickrent_4467)	((((Taxillus_chinensis|EU544460|Nickrent_4032	(Scurrula_ferruginea|EU544451|Nickrent_4008	(Scurrula_pulverulenta|EU544452|Nickrent_4159	Scurrula_parasitica|EU544453|Nickrent_4004)))	Helixanthera_cylindrica|EU544431|Nickrent_4037)	((((Oliverella_rubroviridis|EU544442|Nickrent_4330	(Tapinanthus_sp_|EU214301|OM825	(Spragueanella_rhamnifolia|EU544456|Nickrent_4674	Erianthemum_dregei|EU544428|Nickrent_2985)))	(Emelianthe_panganensis|EU544426|Nickrent_4889	Globimetula_dinklagei|EU544429|Nickrent_3087))	(Phragmanthera_crassicaulis|EU544447|Nickrent_3037	Moquiniella_rubra|DQ790171|D__Nickrent_3042))	(((Vanwykia_remota|EU544463|Nickrent_4331	(Bakerella_sp_|EU544415|Nickrent_4161	Plicosepalus_sagittifolius|EU544449|Nickrent_2852))	((((Actinanthella_menyharthii|EU544408|Nickrent_4375	Berhautia_senegalensis|EU544417|Nickrent_4576)	(Oedina_pendens|EU544441|Nickrent_4329	(Tapinanthus_constrictiflorus|EU544459|Nickrent_3088	Englerina_ramulosa|EU544427|Nickrent_2984)))	(Agelanthus_sansibarensis|EU544410|Nickrent_2987	(Oncella_ambigua|EU544443|Nickrent_4673	Oncocalyx_sulfureus|EU544444|Nickrent_2850)))	Socratina_bemarivensis|EU544454|Nickrent_4279))	(Tolypanthus_involucratus|EU544461|Nickrent_4907	((Dendrophthoe_curvata|EU544424|Nickrent_4012	Dendrophthoe_longituba|EU544423|Nickrent_4010)	Helixanthera_coccinea|EU544430|Nickrent_4019)))))	Baratranthus_axanthus|EU544414|Nickrent_4029)))	Nuytsia_floribunda|DQ787446|Nickrent_2747))	Atkinsonia_ligustrina|DQ787444|Nickrent_4343)	((Lepeostegeres_lancifolius|EU544435|Nickrent_4041	Tupeia_antarctica|DQ790172|D_Nickrent_2742)	((Desmaria_mutabilis|EF464509|Nickrent_4510A	((Ligaria_cuneifolia|EF464510|Nickrent_4567	Tristerix_corymbosus|EF464512|Nickrent_4129)
(Peraxilla_tetrapetala|EU544446|Nickrent_2744	((((((Muellerina_eucalyptoides|EU544440|Nickrent_4310	Ileostylus_micranthus|EU544433|Nickrent_2741)	(Cecarria_obtusifolia|EU544418|Nickrent_4562	Loranthus_europaeus|EU544436|Nickrent_5082))	((((((Phragmanthera_crassicaulis|EU544447|Nickrent_3037	((Emelianthe_panganensis|EU544426|Nickrent_4889	Globimetula_dinklagei|EU544429|Nickrent_3087)	(Oliverella_rubroviridis|EU544442|Nickrent_4330	(Tapinanthus_sp_|EU214301|OM825	(Spragueanella_rhamnifolia|EU544456|Nickrent_4674	Erianthemum_dregei|EU544428|Nickrent_2985)))))	Moquiniella_rubra|DQ790171|D__Nickrent_3042)	(((((Actinanthella_menyharthii|EU544408|Nickrent_4375	((Berhautia_senegalensis|EU544417|Nickrent_4576	(Tapinanthus_constrictiflorus|EU544459|Nickrent_3088	Englerina_ramulosa|EU544427|Nickrent_2984))	(Agelanthus_sansibarensis|EU544410|Nickrent_2987	(Oncella_ambigua|EU544443|Nickrent_4673	Oncocalyx_sulfureus|EU544444|Nickrent_2850))))	Oedina_pendens|EU544441|Nickrent_4329)	(Vanwykia_remota|EU544463|Nickrent_4331	Socratina_bemarivensis|EU544454|Nickrent_4279))	(Bakerella_sp_|EU544415|Nickrent_4161	Plicosepalus_sagittifolius|EU544449|Nickrent_2852))	(Tolypanthus_involucratus|EU544461|Nickrent_4907	((Dendrophthoe_curvata|EU544424|Nickrent_4012	Dendrophthoe_longituba|EU544423|Nickrent_4010)	Helixanthera_coccinea|EU544430|Nickrent_4019))))	((((Dactyliophora_novae_guineae|EU544420|Nickrent_4563	((Amyema_glabrum|EU544411|Nickrent_2794	Diplatia_furcata|EU544425|Nickrent_2824)	Benthamina_alyxifolia|EU544416|Nickrent_4127))	(Amyema_queenslandicum|EU544412|Nickrent_2788	Helicanthes_elastica|EU544432|Nickrent_4906))	Sogerianthe_sessiflora|EU544455|Nickrent_4467)	Baratranthus_axanthus|EU544414|Nickrent_4029))	(Taxillus_chinensis|EU544460|Nickrent_4032	(Scurrula_pulverulenta|EU544452|Nickrent_4159	(Scurrula_parasitica|EU544453|Nickrent_4004	Scurrula_ferruginea|EU544451|Nickrent_4008))))	Helixanthera_cylindrica|EU544431|Nickrent_4037))	((Atkinsonia_ligustrina|DQ787444|Nickrent_4343	Nuytsia_floribunda|DQ787446|Nickrent_2747)	Gaiadendron_punctatum|DQ787445|Nickrent_2729))	((Lepeostegeres_lancifolius|EU544435|Nickrent_4041	Tupeia_antarctica|DQ790172|D_Nickrent_2742)	(Desmaria_mutabilis|EF464509|Nickrent_4510A	((Notanthera_heterophylla|EF464511|Nickrent_4372	(Ligaria_cuneifolia|EF464510|Nickrent_4567
(Peraxilla_tetrapetala|EU544446|Nickrent_2744	(((Desmaria_mutabilis|EF464509|Nickrent_4510A	((Notanthera_heterophylla|EF464511|Nickrent_4372	(Ligaria_cuneifolia|EF464510|Nickrent_4567	Tristerix_corymbosus|EF464512|Nickrent_4129))	((((Phthirusa_pyrifolia|EU544448|Nickrent_2762	(Oryctanthus_occidentalis|EU544445|Nickrent_2763	Dendropemon_bicolor|EU544422|Nickrent_2172))	((Struthanthus_woodsonii|EU544458|Nickrent_2761	Struthanthus_sp_|JQ589641|RE_5128_1)	(Cladocolea_gracilis|EU544419|Nickrent_3066	(Struthanthus_orbicularis|JQ589640|RE_5125_1	Struthanthus_oerstedii|EU544457|Nickrent_2728))))	Psittacanthus_calyculatus|EU544450|Nickrent_4043)	Tripodanthus_acutifolius|EU544462|Nickrent_2969)))	(Atkinsonia_ligustrina|DQ787444|Nickrent_4343	((((((Muellerina_eucalyptoides|EU544440|Nickrent_4310	Ileostylus_micranthus|EU544433|Nickrent_2741)	(Cecarria_obtusifolia|EU544418|Nickrent_4562	Loranthus_europaeus|EU544436|Nickrent_5082))	((((Dactyliophora_novae_guineae|EU544420|Nickrent_4563	((Amyema_glabrum|EU544411|Nickrent_2794	Diplatia_furcata|EU544425|Nickrent_2824)	Benthamina_alyxifolia|EU544416|Nickrent_4127))	(Amyema_queenslandicum|EU544412|Nickrent_2788	Helicanthes_elastica|EU544432|Nickrent_4906))	Sogerianthe_sessiflora|EU544455|Nickrent_4467)	(((Taxillus_chinensis|EU544460|Nickrent_4032	(Scurrula_pulverulenta|EU544452|Nickrent_4159	(Scurrula_parasitica|EU544453|Nickrent_4004	Scurrula_ferruginea|EU544451|Nickrent_4008)))	(Baratranthus_axanthus|EU544414|Nickrent_4029	Helixanthera_cylindrica|EU544431|Nickrent_4037))	((((Plicosepalus_sagittifolius|EU544449|Nickrent_2852	Bakerella_sp_|EU544415|Nickrent_4161)	Vanwykia_remota|EU544463|Nickrent_4331)	((Socratina_bemarivensis|EU544454|Nickrent_4279	((Phragmanthera_crassicaulis|EU544447|Nickrent_3037	((Emelianthe_panganensis|EU544426|Nickrent_4889	Globimetula_dinklagei|EU544429|Nickrent_3087)	(Oliverella_rubroviridis|EU544442|Nickrent_4330	(Tapinanthus_sp_|EU214301|OM825	(Spragueanella_rhamnifolia|EU544456|Nickrent_4674	Erianthemum_dregei|EU544428|Nickrent_2985)))))	Moquiniella_rubra|DQ790171|D__Nickrent_3042))	((Actinanthella_menyharthii|EU544408|Nickrent_4375	((Berhautia_senegalensis|EU544417|Nickrent_4576	(Tapinanthus_constrictiflorus|EU544459|Nickrent_3088	Englerina_ramulosa|EU544427|Nickrent_2984))	(Agelanthus_sansibarensis|EU544410|Nickrent_2987
(Peraxilla_tetrapetala|EU544446|Nickrent_2744	((((((Muellerina_eucalyptoides|EU544440|Nickrent_4310	Ileostylus_micranthus|EU544433|Nickrent_2741)	(Cecarria_obtusifolia|EU544418|Nickrent_4562	Loranthus_europaeus|EU544436|Nickrent_5082))	((((Dactyliophora_novae_guineae|EU544420|Nickrent_4563	(Amyema_glabrum|EU544411|Nickrent_2794	Diplatia_furcata|EU544425|Nickrent_2824))	(Benthamina_alyxifolia|EU544416|Nickrent_4127	(Amyema_queenslandicum|EU544412|Nickrent_2788	Helicanthes_elastica|EU544432|Nickrent_4906)))	Sogerianthe_sessiflora|EU544455|Nickrent_4467)	(((Taxillus_chinensis|EU544460|Nickrent_4032	(Scurrula_pulverulenta|EU544452|Nickrent_4159	(Scurrula_parasitica|EU544453|Nickrent_4004	Scurrula_ferruginea|EU544451|Nickrent_4008)))	(Baratranthus_axanthus|EU544414|Nickrent_4029	Helixanthera_cylindrica|EU544431|Nickrent_4037))	(((Plicosepalus_sagittifolius|EU544449|Nickrent_2852	(Bakerella_sp_|EU544415|Nickrent_4161	Vanwykia_remota|EU544463|Nickrent_4331))	(((Actinanthella_menyharthii|EU544408|Nickrent_4375	((Berhautia_senegalensis|EU544417|Nickrent_4576	(Tapinanthus_constrictiflorus|EU544459|Nickrent_3088	Englerina_ramulosa|EU544427|Nickrent_2984))	(Agelanthus_sansibarensis|EU544410|Nickrent_2987	(Oncella_ambigua|EU544443|Nickrent_4673	Oncocalyx_sulfureus|EU544444|Nickrent_2850))))	Oedina_pendens|EU544441|Nickrent_4329)	Socratina_bemarivensis|EU544454|Nickrent_4279))	(((Dendrophthoe_curvata|EU544424|Nickrent_4012	(Helixanthera_coccinea|EU544430|Nickrent_4019	Dendrophthoe_longituba|EU544423|Nickrent_4010))	Tolypanthus_involucratus|EU544461|Nickrent_4907)	(Phragmanthera_crassicaulis|EU544447|Nickrent_3037	((Globimetula_dinklagei|EU544429|Nickrent_3087	((Spragueanella_rhamnifolia|EU544456|Nickrent_4674	Erianthemum_dregei|EU544428|Nickrent_2985)	(Oliverella_rubroviridis|EU544442|Nickrent_4330	Tapinanthus_sp_|EU214301|OM825)))	(Emelianthe_panganensis|EU544426|Nickrent_4889	Moquiniella_rubra|DQ790171|D__Nickrent_3042))))))))	(Gaiadendron_punctatum|DQ787445|Nickrent_2729	(Nuytsia_floribunda|DQ787446|Nickrent_2747	Atkinsonia_ligustrina|DQ787444|Nickrent_4343)))	(((Lepeostegeres_lancifolius|EU544435|Nickrent_4041	Tupeia_antarctica|DQ790172|D_Nickrent_2742)	(Desmaria_mutabilis|EF464509|Nickrent_4510A	(Notanthera_heterophylla|EF464511|Nickrent_4372	(Ligaria_cuneifolia|EF464510|Nickrent_4567
(Peraxilla_tetrapetala|EU544446|Nickrent_2744	((((((Muellerina_eucalyptoides|EU544440|Nickrent_4310	Ileostylus_micranthus|EU544433|Nickrent_2741)	(Cecarria_obtusifolia|EU544418|Nickrent_4562	Loranthus_europaeus|EU544436|Nickrent_5082))	((((Dactyliophora_novae_guineae|EU544420|Nickrent_4563	(Amyema_glabrum|EU544411|Nickrent_2794	Diplatia_furcata|EU544425|Nickrent_2824))	Benthamina_alyxifolia|EU544416|Nickrent_4127)	(Sogerianthe_sessiflora|EU544455|Nickrent_4467	(Amyema_queenslandicum|EU544412|Nickrent_2788	Helicanthes_elastica|EU544432|Nickrent_4906)))	(((Taxillus_chinensis|EU544460|Nickrent_4032	(Scurrula_ferruginea|EU544451|Nickrent_4008	(Scurrula_pulverulenta|EU544452|Nickrent_4159	Scurrula_parasitica|EU544453|Nickrent_4004)))	(Baratranthus_axanthus|EU544414|Nickrent_4029	Helixanthera_cylindrica|EU544431|Nickrent_4037))	((((Dendrophthoe_longituba|EU544423|Nickrent_4010	(Dendrophthoe_curvata|EU544424|Nickrent_4012	Helixanthera_coccinea|EU544430|Nickrent_4019))	Tolypanthus_involucratus|EU544461|Nickrent_4907)	((((Actinanthella_menyharthii|EU544408|Nickrent_4375	((Berhautia_senegalensis|EU544417|Nickrent_4576	(Tapinanthus_constrictiflorus|EU544459|Nickrent_3088	Englerina_ramulosa|EU544427|Nickrent_2984))	(Agelanthus_sansibarensis|EU544410|Nickrent_2987	(Oncella_ambigua|EU544443|Nickrent_4673	Oncocalyx_sulfureus|EU544444|Nickrent_2850))))	Oedina_pendens|EU544441|Nickrent_4329)	Socratina_bemarivensis|EU544454|Nickrent_4279)	Vanwykia_remota|EU544463|Nickrent_4331))	((Bakerella_sp_|EU544415|Nickrent_4161	Plicosepalus_sagittifolius|EU544449|Nickrent_2852)	((Phragmanthera_crassicaulis|EU544447|Nickrent_3037	((Emelianthe_panganensis|EU544426|Nickrent_4889	Globimetula_dinklagei|EU544429|Nickrent_3087)	(Oliverella_rubroviridis|EU544442|Nickrent_4330	(Tapinanthus_sp_|EU214301|OM825	(Spragueanella_rhamnifolia|EU544456|Nickrent_4674	Erianthemum_dregei|EU544428|Nickrent_2985)))))	Moquiniella_rubra|DQ790171|D__Nickrent_3042))))))	(Gaiadendron_punctatum|DQ787445|Nickrent_2729	(Nuytsia_floribunda|DQ787446|Nickrent_2747	Atkinsonia_ligustrina|DQ787444|Nickrent_4343)))	((((((Phthirusa_pyrifolia|EU544448|Nickrent_2762	(Oryctanthus_occidentalis|EU544445|Nickrent_2763	Dendropemon_bicolor|EU544422|Nickrent_2172))	(Tripodanthus_acutifolius|EU544462|Nickrent_2969	((Struthanthus_woodsonii|EU544458|Nickrent_2761
((((((Notanthera_heterophylla|EF464511|Nickrent_4372	(Tristerix_corymbosus|EF464512|Nickrent_4129	Ligaria_cuneifolia|EF464510|Nickrent_4567))	(Tripodanthus_acutifolius|EU544462|Nickrent_2969	((Psittacanthus_calyculatus|EU544450|Nickrent_4043	(Cladocolea_gracilis|EU544419|Nickrent_3066	(Struthanthus_woodsonii|EU544458|Nickrent_2761	(Struthanthus_sp_|JQ589641|RE_5128_1	(Struthanthus_orbicularis|JQ589640|RE_5125_1	Struthanthus_oerstedii|EU544457|Nickrent_2728)))))	(Phthirusa_pyrifolia|EU544448|Nickrent_2762	(Oryctanthus_occidentalis|EU544445|Nickrent_2763	Dendropemon_bicolor|EU544422|Nickrent_2172)))))	Desmaria_mutabilis|EF464509|Nickrent_4510A)	((((Gaiadendron_punctatum|DQ787445|Nickrent_2729	(((Ileostylus_micranthus|EU544433|Nickrent_2741	Muellerina_eucalyptoides|EU544440|Nickrent_4310)	(Loranthus_europaeus|EU544436|Nickrent_5082	Cecarria_obtusifolia|EU544418|Nickrent_4562))	((Sogerianthe_sessiflora|EU544455|Nickrent_4467	((Helicanthes_elastica|EU544432|Nickrent_4906	Amyema_queenslandicum|EU544412|Nickrent_2788)	(Dactyliophora_novae_guineae|EU544420|Nickrent_4563	((Amyema_glabrum|EU544411|Nickrent_2794	Diplatia_furcata|EU544425|Nickrent_2824)	Benthamina_alyxifolia|EU544416|Nickrent_4127))))	((((Moquiniella_rubra|DQ790171|D__Nickrent_3042	(Phragmanthera_crassicaulis|EU544447|Nickrent_3037	((Globimetula_dinklagei|EU544429|Nickrent_3087	Emelianthe_panganensis|EU544426|Nickrent_4889)	(Oliverella_rubroviridis|EU544442|Nickrent_4330	(Tapinanthus_sp_|EU214301|OM825	(Spragueanella_rhamnifolia|EU544456|Nickrent_4674	Erianthemum_dregei|EU544428|Nickrent_2985))))))	((((Vanwykia_remota|EU544463|Nickrent_4331	Socratina_bemarivensis|EU544454|Nickrent_4279)	(Oedina_pendens|EU544441|Nickrent_4329	(Actinanthella_menyharthii|EU544408|Nickrent_4375	((Berhautia_senegalensis|EU544417|Nickrent_4576	(Englerina_ramulosa|EU544427|Nickrent_2984	Tapinanthus_constrictiflorus|EU544459|Nickrent_3088))	(Agelanthus_sansibarensis|EU544410|Nickrent_2987	(Oncella_ambigua|EU544443|Nickrent_4673	Oncocalyx_sulfureus|EU544444|Nickrent_2850))))))	(Plicosepalus_sagittifolius|EU544449|Nickrent_2852	Bakerella_sp_|EU544415|Nickrent_4161))	(((Dendrophthoe_longituba|EU544423|Nickrent_4010	Helixanthera_coccinea|EU544430|Nickrent_4019)	Dendrophthoe_curvata|EU544424|Nickrent_4012)	Tolypanthus_involucratus|EU544461|Nickrent_4907)))
((((((Tristerix_corymbosus|EF464512|Nickrent_4129	Ligaria_cuneifolia|EF464510|Nickrent_4567)	(((((Struthanthus_woodsonii|EU544458|Nickrent_2761	(Struthanthus_sp_|JQ589641|RE_5128_1	(Cladocolea_gracilis|EU544419|Nickrent_3066	(Struthanthus_orbicularis|JQ589640|RE_5125_1	Struthanthus_oerstedii|EU544457|Nickrent_2728))))	(Phthirusa_pyrifolia|EU544448|Nickrent_2762	(Oryctanthus_occidentalis|EU544445|Nickrent_2763	Dendropemon_bicolor|EU544422|Nickrent_2172)))	Tripodanthus_acutifolius|EU544462|Nickrent_2969)	Psittacanthus_calyculatus|EU544450|Nickrent_4043)	Notanthera_heterophylla|EF464511|Nickrent_4372))	Desmaria_mutabilis|EF464509|Nickrent_4510A)	(((((Ileostylus_micranthus|EU544433|Nickrent_2741	Muellerina_eucalyptoides|EU544440|Nickrent_4310)	(Loranthus_europaeus|EU544436|Nickrent_5082	Cecarria_obtusifolia|EU544418|Nickrent_4562))	((((Scurrula_ferruginea|EU544451|Nickrent_4008	(Scurrula_parasitica|EU544453|Nickrent_4004	Scurrula_pulverulenta|EU544452|Nickrent_4159))	Taxillus_chinensis|EU544460|Nickrent_4032)	(((((Moquiniella_rubra|DQ790171|D__Nickrent_3042	(Phragmanthera_crassicaulis|EU544447|Nickrent_3037	((Globimetula_dinklagei|EU544429|Nickrent_3087	Emelianthe_panganensis|EU544426|Nickrent_4889)	(Oliverella_rubroviridis|EU544442|Nickrent_4330	(Tapinanthus_sp_|EU214301|OM825	(Spragueanella_rhamnifolia|EU544456|Nickrent_4674	Erianthemum_dregei|EU544428|Nickrent_2985))))))	(Plicosepalus_sagittifolius|EU544449|Nickrent_2852	Bakerella_sp_|EU544415|Nickrent_4161))	(((Dendrophthoe_longituba|EU544423|Nickrent_4010	Dendrophthoe_curvata|EU544424|Nickrent_4012)	(Tolypanthus_involucratus|EU544461|Nickrent_4907	Helixanthera_coccinea|EU544430|Nickrent_4019))	((Vanwykia_remota|EU544463|Nickrent_4331	Socratina_bemarivensis|EU544454|Nickrent_4279)	(Oedina_pendens|EU544441|Nickrent_4329	((Agelanthus_sansibarensis|EU544410|Nickrent_2987	(Oncella_ambigua|EU544443|Nickrent_4673	Oncocalyx_sulfureus|EU544444|Nickrent_2850))	(Actinanthella_menyharthii|EU544408|Nickrent_4375	(Berhautia_senegalensis|EU544417|Nickrent_4576	(Englerina_ramulosa|EU544427|Nickrent_2984	Tapinanthus_constrictiflorus|EU544459|Nickrent_3088))))))))	(Sogerianthe_sessiflora|EU544455|Nickrent_4467	((Helicanthes_elastica|EU544432|Nickrent_4906	Amyema_queenslandicum|EU544412|Nickrent_2788)	(Benthamina_alyxifolia|EU544416|Nickrent_4127
(((((((Lepeostegeres_lancifolius|EU544435|Nickrent_4041	Tupeia_antarctica|DQ790172|D_Nickrent_2742)	((Tristerix_corymbosus|EF464512|Nickrent_4129	Ligaria_cuneifolia|EF464510|Nickrent_4567)	(((Phthirusa_pyrifolia|EU544448|Nickrent_2762	(Oryctanthus_occidentalis|EU544445|Nickrent_2763	Dendropemon_bicolor|EU544422|Nickrent_2172))	(Tripodanthus_acutifolius|EU544462|Nickrent_2969	((Struthanthus_woodsonii|EU544458|Nickrent_2761	(Struthanthus_sp_|JQ589641|RE_5128_1	(Struthanthus_orbicularis|JQ589640|RE_5125_1	Struthanthus_oerstedii|EU544457|Nickrent_2728)))	Cladocolea_gracilis|EU544419|Nickrent_3066)))	Psittacanthus_calyculatus|EU544450|Nickrent_4043)))	Desmaria_mutabilis|EF464509|Nickrent_4510A)	(Atkinsonia_ligustrina|DQ787444|Nickrent_4343	((Nuytsia_floribunda|DQ787446|Nickrent_2747	Gaiadendron_punctatum|DQ787445|Nickrent_2729)	(((Ileostylus_micranthus|EU544433|Nickrent_2741	Muellerina_eucalyptoides|EU544440|Nickrent_4310)	(Loranthus_europaeus|EU544436|Nickrent_5082	Cecarria_obtusifolia|EU544418|Nickrent_4562))	((Baratranthus_axanthus|EU544414|Nickrent_4029	(((Sogerianthe_sessiflora|EU544455|Nickrent_4467	((Scurrula_ferruginea|EU544451|Nickrent_4008	(Scurrula_parasitica|EU544453|Nickrent_4004	Scurrula_pulverulenta|EU544452|Nickrent_4159))	Taxillus_chinensis|EU544460|Nickrent_4032))	(((Tolypanthus_involucratus|EU544461|Nickrent_4907	(Dendrophthoe_curvata|EU544424|Nickrent_4012	(Dendrophthoe_longituba|EU544423|Nickrent_4010	Helixanthera_coccinea|EU544430|Nickrent_4019)))	((Vanwykia_remota|EU544463|Nickrent_4331	Socratina_bemarivensis|EU544454|Nickrent_4279)	(((Englerina_ramulosa|EU544427|Nickrent_2984	Tapinanthus_constrictiflorus|EU544459|Nickrent_3088)	(Actinanthella_menyharthii|EU544408|Nickrent_4375	Berhautia_senegalensis|EU544417|Nickrent_4576))	(Oedina_pendens|EU544441|Nickrent_4329	(Agelanthus_sansibarensis|EU544410|Nickrent_2987	(Oncella_ambigua|EU544443|Nickrent_4673	Oncocalyx_sulfureus|EU544444|Nickrent_2850))))))	((Moquiniella_rubra|DQ790171|D__Nickrent_3042	(Phragmanthera_crassicaulis|EU544447|Nickrent_3037	((Globimetula_dinklagei|EU544429|Nickrent_3087	Emelianthe_panganensis|EU544426|Nickrent_4889)	(Oliverella_rubroviridis|EU544442|Nickrent_4330	(Tapinanthus_sp_|EU214301|OM825	(Spragueanella_rhamnifolia|EU544456|Nickrent_4674	Erianthemum_dregei|EU544428|Nickrent_2985))))))
(((((Tripodanthus_acutifolius|EU544462|Nickrent_2969	((Psittacanthus_calyculatus|EU544450|Nickrent_4043	((Struthanthus_woodsonii|EU544458|Nickrent_2761	(Struthanthus_sp_|JQ589641|RE_5128_1	(Struthanthus_orbicularis|JQ589640|RE_5125_1	Struthanthus_oerstedii|EU544457|Nickrent_2728)))	Cladocolea_gracilis|EU544419|Nickrent_3066))	(Phthirusa_pyrifolia|EU544448|Nickrent_2762	(Oryctanthus_occidentalis|EU544445|Nickrent_2763	Dendropemon_bicolor|EU544422|Nickrent_2172))))	(((Lepeostegeres_lancifolius|EU544435|Nickrent_4041	Tupeia_antarctica|DQ790172|D_Nickrent_2742)	(Nuytsia_floribunda|DQ787446|Nickrent_2747	(Gaiadendron_punctatum|DQ787445|Nickrent_2729	(((Ileostylus_micranthus|EU544433|Nickrent_2741	Muellerina_eucalyptoides|EU544440|Nickrent_4310)	(Loranthus_europaeus|EU544436|Nickrent_5082	Cecarria_obtusifolia|EU544418|Nickrent_4562))	((Sogerianthe_sessiflora|EU544455|Nickrent_4467	((Helicanthes_elastica|EU544432|Nickrent_4906	Amyema_queenslandicum|EU544412|Nickrent_2788)	(Benthamina_alyxifolia|EU544416|Nickrent_4127	(Dactyliophora_novae_guineae|EU544420|Nickrent_4563	(Amyema_glabrum|EU544411|Nickrent_2794	Diplatia_furcata|EU544425|Nickrent_2824)))))	((Baratranthus_axanthus|EU544414|Nickrent_4029	Helixanthera_cylindrica|EU544431|Nickrent_4037)	((((Vanwykia_remota|EU544463|Nickrent_4331	(Socratina_bemarivensis|EU544454|Nickrent_4279	((Actinanthella_menyharthii|EU544408|Nickrent_4375	Berhautia_senegalensis|EU544417|Nickrent_4576)	((Agelanthus_sansibarensis|EU544410|Nickrent_2987	(Oncella_ambigua|EU544443|Nickrent_4673	Oncocalyx_sulfureus|EU544444|Nickrent_2850))	(Oedina_pendens|EU544441|Nickrent_4329	(Englerina_ramulosa|EU544427|Nickrent_2984	Tapinanthus_constrictiflorus|EU544459|Nickrent_3088))))))	((Dendrophthoe_longituba|EU544423|Nickrent_4010	(Dendrophthoe_curvata|EU544424|Nickrent_4012	Helixanthera_coccinea|EU544430|Nickrent_4019))	Tolypanthus_involucratus|EU544461|Nickrent_4907))	((Moquiniella_rubra|DQ790171|D__Nickrent_3042	(Phragmanthera_crassicaulis|EU544447|Nickrent_3037	((Globimetula_dinklagei|EU544429|Nickrent_3087	Emelianthe_panganensis|EU544426|Nickrent_4889)	(Oliverella_rubroviridis|EU544442|Nickrent_4330	(Tapinanthus_sp_|EU214301|OM825	(Spragueanella_rhamnifolia|EU544456|Nickrent_4674	Erianthemum_dregei|EU544428|Nickrent_2985))))))	(Plicosepalus_sagittifolius|EU544449|Nickrent_2852
((((((Notanthera_heterophylla|EF464511|Nickrent_4372	Tristerix_corymbosus|EF464512|Nickrent_4129)	(Desmaria_mutabilis|EF464509|Nickrent_4510A	(Lepeostegeres_lancifolius|EU544435|Nickrent_4041	Tupeia_antarctica|DQ790172|D_Nickrent_2742)))	(((((Ileostylus_micranthus|EU544433|Nickrent_2741	Muellerina_eucalyptoides|EU544440|Nickrent_4310)	(Loranthus_europaeus|EU544436|Nickrent_5082	Cecarria_obtusifolia|EU544418|Nickrent_4562))	(Helixanthera_cylindrica|EU544431|Nickrent_4037	(((Scurrula_ferruginea|EU544451|Nickrent_4008	(Scurrula_parasitica|EU544453|Nickrent_4004	Scurrula_pulverulenta|EU544452|Nickrent_4159))	Taxillus_chinensis|EU544460|Nickrent_4032)	((((Vanwykia_remota|EU544463|Nickrent_4331	(Socratina_bemarivensis|EU544454|Nickrent_4279	((Actinanthella_menyharthii|EU544408|Nickrent_4375	Berhautia_senegalensis|EU544417|Nickrent_4576)	((Agelanthus_sansibarensis|EU544410|Nickrent_2987	(Oncella_ambigua|EU544443|Nickrent_4673	Oncocalyx_sulfureus|EU544444|Nickrent_2850))	(Oedina_pendens|EU544441|Nickrent_4329	(Englerina_ramulosa|EU544427|Nickrent_2984	Tapinanthus_constrictiflorus|EU544459|Nickrent_3088))))))	((Dendrophthoe_longituba|EU544423|Nickrent_4010	(Dendrophthoe_curvata|EU544424|Nickrent_4012	Helixanthera_coccinea|EU544430|Nickrent_4019))	Tolypanthus_involucratus|EU544461|Nickrent_4907))	((Moquiniella_rubra|DQ790171|D__Nickrent_3042	(Phragmanthera_crassicaulis|EU544447|Nickrent_3037	((Globimetula_dinklagei|EU544429|Nickrent_3087	Emelianthe_panganensis|EU544426|Nickrent_4889)	(Oliverella_rubroviridis|EU544442|Nickrent_4330	(Tapinanthus_sp_|EU214301|OM825	(Spragueanella_rhamnifolia|EU544456|Nickrent_4674	Erianthemum_dregei|EU544428|Nickrent_2985))))))	(Plicosepalus_sagittifolius|EU544449|Nickrent_2852	Bakerella_sp_|EU544415|Nickrent_4161)))	((Sogerianthe_sessiflora|EU544455|Nickrent_4467	((Helicanthes_elastica|EU544432|Nickrent_4906	Amyema_queenslandicum|EU544412|Nickrent_2788)	((Benthamina_alyxifolia|EU544416|Nickrent_4127	(Amyema_glabrum|EU544411|Nickrent_2794	Diplatia_furcata|EU544425|Nickrent_2824))	Dactyliophora_novae_guineae|EU544420|Nickrent_4563)))	Baratranthus_axanthus|EU544414|Nickrent_4029)))))	Ligaria_cuneifolia|EF464510|Nickrent_4567)	(Gaiadendron_punctatum|DQ787445|Nickrent_2729	(Nuytsia_floribunda|DQ787446|Nickrent_2747	Atkinsonia_ligustrina|DQ787444|Nickrent_4343))))
(((((((Lepeostegeres_lancifolius|EU544435|Nickrent_4041	Tupeia_antarctica|DQ790172|D_Nickrent_2742)	((Gaiadendron_punctatum|DQ787445|Nickrent_2729	(Nuytsia_floribunda|DQ787446|Nickrent_2747	Atkinsonia_ligustrina|DQ787444|Nickrent_4343))	((Ligaria_cuneifolia|EF464510|Nickrent_4567	Tristerix_corymbosus|EF464512|Nickrent_4129)	(((Ileostylus_micranthus|EU544433|Nickrent_2741	Muellerina_eucalyptoides|EU544440|Nickrent_4310)	(Loranthus_europaeus|EU544436|Nickrent_5082	Cecarria_obtusifolia|EU544418|Nickrent_4562))	((Sogerianthe_sessiflora|EU544455|Nickrent_4467	((Helicanthes_elastica|EU544432|Nickrent_4906	Amyema_queenslandicum|EU544412|Nickrent_2788)	(((Amyema_glabrum|EU544411|Nickrent_2794	Diplatia_furcata|EU544425|Nickrent_2824)	Dactyliophora_novae_guineae|EU544420|Nickrent_4563)	Benthamina_alyxifolia|EU544416|Nickrent_4127)))	(Baratranthus_axanthus|EU544414|Nickrent_4029	((Helixanthera_cylindrica|EU544431|Nickrent_4037	((Scurrula_pulverulenta|EU544452|Nickrent_4159	(Scurrula_ferruginea|EU544451|Nickrent_4008	Scurrula_parasitica|EU544453|Nickrent_4004))	Taxillus_chinensis|EU544460|Nickrent_4032))	((((Plicosepalus_sagittifolius|EU544449|Nickrent_2852	Bakerella_sp_|EU544415|Nickrent_4161)	(Moquiniella_rubra|DQ790171|D__Nickrent_3042	(Phragmanthera_crassicaulis|EU544447|Nickrent_3037	((Globimetula_dinklagei|EU544429|Nickrent_3087	Emelianthe_panganensis|EU544426|Nickrent_4889)	(Oliverella_rubroviridis|EU544442|Nickrent_4330	(Tapinanthus_sp_|EU214301|OM825	(Spragueanella_rhamnifolia|EU544456|Nickrent_4674	Erianthemum_dregei|EU544428|Nickrent_2985)))))))	((Dendrophthoe_longituba|EU544423|Nickrent_4010	Dendrophthoe_curvata|EU544424|Nickrent_4012)	(Helixanthera_coccinea|EU544430|Nickrent_4019	Tolypanthus_involucratus|EU544461|Nickrent_4907)))	(((Actinanthella_menyharthii|EU544408|Nickrent_4375	Berhautia_senegalensis|EU544417|Nickrent_4576)	((Agelanthus_sansibarensis|EU544410|Nickrent_2987	(Oncella_ambigua|EU544443|Nickrent_4673	Oncocalyx_sulfureus|EU544444|Nickrent_2850))	(Oedina_pendens|EU544441|Nickrent_4329	(Englerina_ramulosa|EU544427|Nickrent_2984	Tapinanthus_constrictiflorus|EU544459|Nickrent_3088))))	(Vanwykia_remota|EU544463|Nickrent_4331	Socratina_bemarivensis|EU544454|Nickrent_4279))))))))))	Desmaria_mutabilis|EF464509|Nickrent_4510A)	(((Oryctanthus_occidentalis|EU544445|Nickrent_2763
(((((((Gaiadendron_punctatum|DQ787445|Nickrent_2729	(Nuytsia_floribunda|DQ787446|Nickrent_2747	Atkinsonia_ligustrina|DQ787444|Nickrent_4343))	(Ligaria_cuneifolia|EF464510|Nickrent_4567	(((Ileostylus_micranthus|EU544433|Nickrent_2741	Muellerina_eucalyptoides|EU544440|Nickrent_4310)	(Loranthus_europaeus|EU544436|Nickrent_5082	Cecarria_obtusifolia|EU544418|Nickrent_4562))	((Sogerianthe_sessiflora|EU544455|Nickrent_4467	((Helicanthes_elastica|EU544432|Nickrent_4906	Amyema_queenslandicum|EU544412|Nickrent_2788)	(((Amyema_glabrum|EU544411|Nickrent_2794	Diplatia_furcata|EU544425|Nickrent_2824)	Dactyliophora_novae_guineae|EU544420|Nickrent_4563)	Benthamina_alyxifolia|EU544416|Nickrent_4127)))	(((Baratranthus_axanthus|EU544414|Nickrent_4029	Helixanthera_cylindrica|EU544431|Nickrent_4037)	((Scurrula_pulverulenta|EU544452|Nickrent_4159	(Scurrula_ferruginea|EU544451|Nickrent_4008	Scurrula_parasitica|EU544453|Nickrent_4004))	Taxillus_chinensis|EU544460|Nickrent_4032))	((Moquiniella_rubra|DQ790171|D__Nickrent_3042	(((Globimetula_dinklagei|EU544429|Nickrent_3087	Emelianthe_panganensis|EU544426|Nickrent_4889)	(Oliverella_rubroviridis|EU544442|Nickrent_4330	(Tapinanthus_sp_|EU214301|OM825	(Spragueanella_rhamnifolia|EU544456|Nickrent_4674	Erianthemum_dregei|EU544428|Nickrent_2985))))	Phragmanthera_crassicaulis|EU544447|Nickrent_3037))	((((Dendrophthoe_longituba|EU544423|Nickrent_4010	Dendrophthoe_curvata|EU544424|Nickrent_4012)	(Helixanthera_coccinea|EU544430|Nickrent_4019	Tolypanthus_involucratus|EU544461|Nickrent_4907))	(Vanwykia_remota|EU544463|Nickrent_4331	(Socratina_bemarivensis|EU544454|Nickrent_4279	((((Agelanthus_sansibarensis|EU544410|Nickrent_2987	(Oncella_ambigua|EU544443|Nickrent_4673	Oncocalyx_sulfureus|EU544444|Nickrent_2850))	((Englerina_ramulosa|EU544427|Nickrent_2984	Tapinanthus_constrictiflorus|EU544459|Nickrent_3088)	Berhautia_senegalensis|EU544417|Nickrent_4576))	Actinanthella_menyharthii|EU544408|Nickrent_4375)	Oedina_pendens|EU544441|Nickrent_4329))))	(Plicosepalus_sagittifolius|EU544449|Nickrent_2852	Bakerella_sp_|EU544415|Nickrent_4161))))))))	(Desmaria_mutabilis|EF464509|Nickrent_4510A	(Tristerix_corymbosus|EF464512|Nickrent_4129	(Lepeostegeres_lancifolius|EU544435|Nickrent_4041	Tupeia_antarctica|DQ790172|D_Nickrent_2742))))	(((Oryctanthus_occidentalis|EU544445|Nickrent_2763
(((((((Ligaria_cuneifolia|EF464510|Nickrent_4567	Tristerix_corymbosus|EF464512|Nickrent_4129)	Desmaria_mutabilis|EF464509|Nickrent_4510A)	((Gaiadendron_punctatum|DQ787445|Nickrent_2729	(Nuytsia_floribunda|DQ787446|Nickrent_2747	Atkinsonia_ligustrina|DQ787444|Nickrent_4343))	((((Ileostylus_micranthus|EU544433|Nickrent_2741	Muellerina_eucalyptoides|EU544440|Nickrent_4310)	(Loranthus_europaeus|EU544436|Nickrent_5082	Cecarria_obtusifolia|EU544418|Nickrent_4562))	((Bakerella_sp_|EU544415|Nickrent_4161	(((Dactyliophora_novae_guineae|EU544420|Nickrent_4563	(Helicanthes_elastica|EU544432|Nickrent_4906	Amyema_queenslandicum|EU544412|Nickrent_2788))	((Amyema_glabrum|EU544411|Nickrent_2794	Diplatia_furcata|EU544425|Nickrent_2824)	Benthamina_alyxifolia|EU544416|Nickrent_4127))	Sogerianthe_sessiflora|EU544455|Nickrent_4467))	(((((Dendrophthoe_longituba|EU544423|Nickrent_4010	Dendrophthoe_curvata|EU544424|Nickrent_4012)	(Helixanthera_coccinea|EU544430|Nickrent_4019	Tolypanthus_involucratus|EU544461|Nickrent_4907))	((Moquiniella_rubra|DQ790171|D__Nickrent_3042	((((Oliverella_rubroviridis|EU544442|Nickrent_4330	(Tapinanthus_sp_|EU214301|OM825	(Spragueanella_rhamnifolia|EU544456|Nickrent_4674	Erianthemum_dregei|EU544428|Nickrent_2985)))	Globimetula_dinklagei|EU544429|Nickrent_3087)	Phragmanthera_crassicaulis|EU544447|Nickrent_3037)	Emelianthe_panganensis|EU544426|Nickrent_4889))	(Plicosepalus_sagittifolius|EU544449|Nickrent_2852	(Vanwykia_remota|EU544463|Nickrent_4331	(Socratina_bemarivensis|EU544454|Nickrent_4279	(((Agelanthus_sansibarensis|EU544410|Nickrent_2987	(Oncella_ambigua|EU544443|Nickrent_4673	Oncocalyx_sulfureus|EU544444|Nickrent_2850))	((Englerina_ramulosa|EU544427|Nickrent_2984	Tapinanthus_constrictiflorus|EU544459|Nickrent_3088)	(Actinanthella_menyharthii|EU544408|Nickrent_4375	Berhautia_senegalensis|EU544417|Nickrent_4576)))	Oedina_pendens|EU544441|Nickrent_4329))))))	((Scurrula_ferruginea|EU544451|Nickrent_4008	(Scurrula_parasitica|EU544453|Nickrent_4004	Scurrula_pulverulenta|EU544452|Nickrent_4159))	Taxillus_chinensis|EU544460|Nickrent_4032))	(Baratranthus_axanthus|EU544414|Nickrent_4029	Helixanthera_cylindrica|EU544431|Nickrent_4037))))	(Lepeostegeres_lancifolius|EU544435|Nickrent_4041	Tupeia_antarctica|DQ790172|D_Nickrent_2742))))	(((Phthirusa_pyrifolia|EU544448|Nickrent_2762
((((((((Phthirusa_pyrifolia|EU544448|Nickrent_2762	(Oryctanthus_occidentalis|EU544445|Nickrent_2763	Dendropemon_bicolor|EU544422|Nickrent_2172))	(Tripodanthus_acutifolius|EU544462|Nickrent_2969	((Struthanthus_woodsonii|EU544458|Nickrent_2761	((Struthanthus_orbicularis|JQ589640|RE_5125_1	Struthanthus_oerstedii|EU544457|Nickrent_2728)	Struthanthus_sp_|JQ589641|RE_5128_1))	Cladocolea_gracilis|EU544419|Nickrent_3066)))	Psittacanthus_calyculatus|EU544450|Nickrent_4043)	((Notanthera_heterophylla|EF464511|Nickrent_4372	Tristerix_corymbosus|EF464512|Nickrent_4129)	Ligaria_cuneifolia|EF464510|Nickrent_4567))	((((Ileostylus_micranthus|EU544433|Nickrent_2741	Muellerina_eucalyptoides|EU544440|Nickrent_4310)	(Loranthus_europaeus|EU544436|Nickrent_5082	Cecarria_obtusifolia|EU544418|Nickrent_4562))	((((Helicanthes_elastica|EU544432|Nickrent_4906	Amyema_queenslandicum|EU544412|Nickrent_2788)	(((Amyema_glabrum|EU544411|Nickrent_2794	Diplatia_furcata|EU544425|Nickrent_2824)	Benthamina_alyxifolia|EU544416|Nickrent_4127)	Dactyliophora_novae_guineae|EU544420|Nickrent_4563))	Sogerianthe_sessiflora|EU544455|Nickrent_4467)	((Baratranthus_axanthus|EU544414|Nickrent_4029	Helixanthera_cylindrica|EU544431|Nickrent_4037)	((Tolypanthus_involucratus|EU544461|Nickrent_4907	((((Bakerella_sp_|EU544415|Nickrent_4161	Plicosepalus_sagittifolius|EU544449|Nickrent_2852)	(Moquiniella_rubra|DQ790171|D__Nickrent_3042	(((Oliverella_rubroviridis|EU544442|Nickrent_4330	(Tapinanthus_sp_|EU214301|OM825	(Spragueanella_rhamnifolia|EU544456|Nickrent_4674	Erianthemum_dregei|EU544428|Nickrent_2985)))	(Emelianthe_panganensis|EU544426|Nickrent_4889	Globimetula_dinklagei|EU544429|Nickrent_3087))	Phragmanthera_crassicaulis|EU544447|Nickrent_3037)))	(Vanwykia_remota|EU544463|Nickrent_4331	(Socratina_bemarivensis|EU544454|Nickrent_4279	((Agelanthus_sansibarensis|EU544410|Nickrent_2987	(Oncella_ambigua|EU544443|Nickrent_4673	Oncocalyx_sulfureus|EU544444|Nickrent_2850))	((Oedina_pendens|EU544441|Nickrent_4329	(Englerina_ramulosa|EU544427|Nickrent_2984	Tapinanthus_constrictiflorus|EU544459|Nickrent_3088))	(Actinanthella_menyharthii|EU544408|Nickrent_4375	Berhautia_senegalensis|EU544417|Nickrent_4576))))))	(Dendrophthoe_curvata|EU544424|Nickrent_4012	(Dendrophthoe_longituba|EU544423|Nickrent_4010	Helixanthera_coccinea|EU544430|Nickrent_4019))))
(((((((Ligaria_cuneifolia|EF464510|Nickrent_4567	Tristerix_corymbosus|EF464512|Nickrent_4129)	(((Phthirusa_pyrifolia|EU544448|Nickrent_2762	(Oryctanthus_occidentalis|EU544445|Nickrent_2763	Dendropemon_bicolor|EU544422|Nickrent_2172))	(Tripodanthus_acutifolius|EU544462|Nickrent_2969	((Struthanthus_woodsonii|EU544458|Nickrent_2761	(Struthanthus_orbicularis|JQ589640|RE_5125_1	Struthanthus_oerstedii|EU544457|Nickrent_2728))	(Struthanthus_sp_|JQ589641|RE_5128_1	Cladocolea_gracilis|EU544419|Nickrent_3066))))	Psittacanthus_calyculatus|EU544450|Nickrent_4043))	((((Ileostylus_micranthus|EU544433|Nickrent_2741	Muellerina_eucalyptoides|EU544440|Nickrent_4310)	(Loranthus_europaeus|EU544436|Nickrent_5082	Cecarria_obtusifolia|EU544418|Nickrent_4562))	((Baratranthus_axanthus|EU544414|Nickrent_4029	(((((Tolypanthus_involucratus|EU544461|Nickrent_4907	Dendrophthoe_curvata|EU544424|Nickrent_4012)	(Dendrophthoe_longituba|EU544423|Nickrent_4010	Helixanthera_coccinea|EU544430|Nickrent_4019))	((((Actinanthella_menyharthii|EU544408|Nickrent_4375	Berhautia_senegalensis|EU544417|Nickrent_4576)	(Englerina_ramulosa|EU544427|Nickrent_2984	Tapinanthus_constrictiflorus|EU544459|Nickrent_3088))	(Oedina_pendens|EU544441|Nickrent_4329	(Agelanthus_sansibarensis|EU544410|Nickrent_2987	(Oncella_ambigua|EU544443|Nickrent_4673	Oncocalyx_sulfureus|EU544444|Nickrent_2850))))	(Vanwykia_remota|EU544463|Nickrent_4331	Socratina_bemarivensis|EU544454|Nickrent_4279)))	((Bakerella_sp_|EU544415|Nickrent_4161	Plicosepalus_sagittifolius|EU544449|Nickrent_2852)	(Moquiniella_rubra|DQ790171|D__Nickrent_3042	(((Oliverella_rubroviridis|EU544442|Nickrent_4330	(Tapinanthus_sp_|EU214301|OM825	(Spragueanella_rhamnifolia|EU544456|Nickrent_4674	Erianthemum_dregei|EU544428|Nickrent_2985)))	(Emelianthe_panganensis|EU544426|Nickrent_4889	Globimetula_dinklagei|EU544429|Nickrent_3087))	Phragmanthera_crassicaulis|EU544447|Nickrent_3037))))	((((Helicanthes_elastica|EU544432|Nickrent_4906	Amyema_queenslandicum|EU544412|Nickrent_2788)	(((Amyema_glabrum|EU544411|Nickrent_2794	Diplatia_furcata|EU544425|Nickrent_2824)	Benthamina_alyxifolia|EU544416|Nickrent_4127)	Dactyliophora_novae_guineae|EU544420|Nickrent_4563))	Sogerianthe_sessiflora|EU544455|Nickrent_4467)	((Scurrula_pulverulenta|EU544452|Nickrent_4159	(Scurrula_ferruginea|EU544451|Nickrent_4008
(Peraxilla_tetrapetala|EU544446|Nickrent_2744	((Lysiana_filifolia|EU544438|Nickrent_4449	((Amylotheca_duthieana|EU544413|Nickrent_4022	((Lepidaria_cf__forbesii|EU544434|Nickrent_4044	Macrosolen_cochinchinensis|EU544439|Nickrent_4038)	Decaisnina_triflora|EU544421|Nickrent_4491))	Loxanthera_speciosa|EU544437|Nickrent_4026))	((((Tristerix_corymbosus|EF464512|Nickrent_4129	(Ligaria_cuneifolia|EF464510|Nickrent_4567	Notanthera_heterophylla|EF464511|Nickrent_4372))	Desmaria_mutabilis|EF464509|Nickrent_4510A)	(Tupeia_antarctica|DQ790172|D_Nickrent_2742	Lepeostegeres_lancifolius|EU544435|Nickrent_4041))	((Tripodanthus_acutifolius|EU544462|Nickrent_2969	(((Oryctanthus_occidentalis|EU544445|Nickrent_2763	Dendropemon_bicolor|EU544422|Nickrent_2172)	Phthirusa_pyrifolia|EU544448|Nickrent_2762)	(Psittacanthus_calyculatus|EU544450|Nickrent_4043	((Cladocolea_gracilis|EU544419|Nickrent_3066	(Struthanthus_oerstedii|EU544457|Nickrent_2728	Struthanthus_orbicularis|JQ589640|RE_5125_1))	(Struthanthus_woodsonii|EU544458|Nickrent_2761	Struthanthus_sp_|JQ589641|RE_5128_1)))))	(((Atkinsonia_ligustrina|DQ787444|Nickrent_4343	Nuytsia_floribunda|DQ787446|Nickrent_2747)	Gaiadendron_punctatum|DQ787445|Nickrent_2729)	(((Sogerianthe_sessiflora|EU544455|Nickrent_4467	((Helicanthes_elastica|EU544432|Nickrent_4906	Amyema_queenslandicum|EU544412|Nickrent_2788)	(Dactyliophora_novae_guineae|EU544420|Nickrent_4563	(Benthamina_alyxifolia|EU544416|Nickrent_4127	(Diplatia_furcata|EU544425|Nickrent_2824	Amyema_glabrum|EU544411|Nickrent_2794)))))	(((Helixanthera_cylindrica|EU544431|Nickrent_4037	((Scurrula_ferruginea|EU544451|Nickrent_4008	(Scurrula_pulverulenta|EU544452|Nickrent_4159	Scurrula_parasitica|EU544453|Nickrent_4004))	Taxillus_chinensis|EU544460|Nickrent_4032))	(((Tolypanthus_involucratus|EU544461|Nickrent_4907	(Helixanthera_coccinea|EU544430|Nickrent_4019	(Dendrophthoe_curvata|EU544424|Nickrent_4012	Dendrophthoe_longituba|EU544423|Nickrent_4010)))	(((Vanwykia_remota|EU544463|Nickrent_4331	Plicosepalus_sagittifolius|EU544449|Nickrent_2852)	Bakerella_sp_|EU544415|Nickrent_4161)	((Oedina_pendens|EU544441|Nickrent_4329	(((Englerina_ramulosa|EU544427|Nickrent_2984	Tapinanthus_constrictiflorus|EU544459|Nickrent_3088)	(Berhautia_senegalensis|EU544417|Nickrent_4576	(Agelanthus_sansibarensis|EU544410|Nickrent_2987
(Peraxilla_tetrapetala|EU544446|Nickrent_2744	((Lysiana_filifolia|EU544438|Nickrent_4449	((Amylotheca_duthieana|EU544413|Nickrent_4022	((Lepidaria_cf__forbesii|EU544434|Nickrent_4044	Macrosolen_cochinchinensis|EU544439|Nickrent_4038)	Decaisnina_triflora|EU544421|Nickrent_4491))	Loxanthera_speciosa|EU544437|Nickrent_4026))	((Tupeia_antarctica|DQ790172|D_Nickrent_2742	Lepeostegeres_lancifolius|EU544435|Nickrent_4041)	(((((((Sogerianthe_sessiflora|EU544455|Nickrent_4467	((Helicanthes_elastica|EU544432|Nickrent_4906	Amyema_queenslandicum|EU544412|Nickrent_2788)	(Benthamina_alyxifolia|EU544416|Nickrent_4127	((Diplatia_furcata|EU544425|Nickrent_2824	Amyema_glabrum|EU544411|Nickrent_2794)	Dactyliophora_novae_guineae|EU544420|Nickrent_4563))))	(((Baratranthus_axanthus|EU544414|Nickrent_4029	Helixanthera_cylindrica|EU544431|Nickrent_4037)	((Scurrula_pulverulenta|EU544452|Nickrent_4159	(Scurrula_parasitica|EU544453|Nickrent_4004	Scurrula_ferruginea|EU544451|Nickrent_4008))	Taxillus_chinensis|EU544460|Nickrent_4032))	(((Socratina_bemarivensis|EU544454|Nickrent_4279	(Tolypanthus_involucratus|EU544461|Nickrent_4907	(Dendrophthoe_curvata|EU544424|Nickrent_4012	(Dendrophthoe_longituba|EU544423|Nickrent_4010	Helixanthera_coccinea|EU544430|Nickrent_4019))))	(((Bakerella_sp_|EU544415|Nickrent_4161	Vanwykia_remota|EU544463|Nickrent_4331)	Plicosepalus_sagittifolius|EU544449|Nickrent_2852)	(Oedina_pendens|EU544441|Nickrent_4329	(((Berhautia_senegalensis|EU544417|Nickrent_4576	(Englerina_ramulosa|EU544427|Nickrent_2984	Tapinanthus_constrictiflorus|EU544459|Nickrent_3088))	(Agelanthus_sansibarensis|EU544410|Nickrent_2987	(Oncella_ambigua|EU544443|Nickrent_4673	Oncocalyx_sulfureus|EU544444|Nickrent_2850)))	Actinanthella_menyharthii|EU544408|Nickrent_4375))))	(Moquiniella_rubra|DQ790171|D__Nickrent_3042	((((Oliverella_rubroviridis|EU544442|Nickrent_4330	Tapinanthus_sp_|EU214301|OM825)	(Erianthemum_dregei|EU544428|Nickrent_2985	Spragueanella_rhamnifolia|EU544456|Nickrent_4674))	Phragmanthera_crassicaulis|EU544447|Nickrent_3037)	(Emelianthe_panganensis|EU544426|Nickrent_4889	Globimetula_dinklagei|EU544429|Nickrent_3087))))))	((Cecarria_obtusifolia|EU544418|Nickrent_4562	Loranthus_europaeus|EU544436|Nickrent_5082)	(Muellerina_eucalyptoides|EU544440|Nickrent_4310	Ileostylus_micranthus|EU544433|Nickrent_2741)))
(Peraxilla_tetrapetala|EU544446|Nickrent_2744	((Lysiana_filifolia|EU544438|Nickrent_4449	((Amylotheca_duthieana|EU544413|Nickrent_4022	((Lepidaria_cf__forbesii|EU544434|Nickrent_4044	Macrosolen_cochinchinensis|EU544439|Nickrent_4038)	Decaisnina_triflora|EU544421|Nickrent_4491))	Loxanthera_speciosa|EU544437|Nickrent_4026))	((Tupeia_antarctica|DQ790172|D_Nickrent_2742	Lepeostegeres_lancifolius|EU544435|Nickrent_4041)	(((Gaiadendron_punctatum|DQ787445|Nickrent_2729	((((Dactyliophora_novae_guineae|EU544420|Nickrent_4563	(Sogerianthe_sessiflora|EU544455|Nickrent_4467	(Helicanthes_elastica|EU544432|Nickrent_4906	Amyema_queenslandicum|EU544412|Nickrent_2788)))	(Benthamina_alyxifolia|EU544416|Nickrent_4127	(Diplatia_furcata|EU544425|Nickrent_2824	Amyema_glabrum|EU544411|Nickrent_2794)))	((Baratranthus_axanthus|EU544414|Nickrent_4029	Helixanthera_cylindrica|EU544431|Nickrent_4037)	(((Scurrula_pulverulenta|EU544452|Nickrent_4159	(Scurrula_parasitica|EU544453|Nickrent_4004	Scurrula_ferruginea|EU544451|Nickrent_4008))	Taxillus_chinensis|EU544460|Nickrent_4032)	((Bakerella_sp_|EU544415|Nickrent_4161	((Moquiniella_rubra|DQ790171|D__Nickrent_3042	(Phragmanthera_crassicaulis|EU544447|Nickrent_3037	((Tapinanthus_sp_|EU214301|OM825	(Erianthemum_dregei|EU544428|Nickrent_2985	Spragueanella_rhamnifolia|EU544456|Nickrent_4674))	(Oliverella_rubroviridis|EU544442|Nickrent_4330	(Emelianthe_panganensis|EU544426|Nickrent_4889	Globimetula_dinklagei|EU544429|Nickrent_3087)))))	Plicosepalus_sagittifolius|EU544449|Nickrent_2852))	((Tolypanthus_involucratus|EU544461|Nickrent_4907	(Dendrophthoe_longituba|EU544423|Nickrent_4010	(Helixanthera_coccinea|EU544430|Nickrent_4019	Dendrophthoe_curvata|EU544424|Nickrent_4012)))	((Socratina_bemarivensis|EU544454|Nickrent_4279	Vanwykia_remota|EU544463|Nickrent_4331)	((Oedina_pendens|EU544441|Nickrent_4329	(Agelanthus_sansibarensis|EU544410|Nickrent_2987	(Oncella_ambigua|EU544443|Nickrent_4673	Oncocalyx_sulfureus|EU544444|Nickrent_2850)))	(Actinanthella_menyharthii|EU544408|Nickrent_4375	(Berhautia_senegalensis|EU544417|Nickrent_4576	(Englerina_ramulosa|EU544427|Nickrent_2984	Tapinanthus_constrictiflorus|EU544459|Nickrent_3088))))))))))	((Cecarria_obtusifolia|EU544418|Nickrent_4562	Loranthus_europaeus|EU544436|Nickrent_5082)	(Muellerina_eucalyptoides|EU544440|Nickrent_4310
(Peraxilla_tetrapetala|EU544446|Nickrent_2744	((Notanthera_heterophylla|EF464511|Nickrent_4372	(Lysiana_filifolia|EU544438|Nickrent_4449	(((Lepidaria_cf__forbesii|EU544434|Nickrent_4044	Macrosolen_cochinchinensis|EU544439|Nickrent_4038)	Decaisnina_triflora|EU544421|Nickrent_4491)	(Loxanthera_speciosa|EU544437|Nickrent_4026	Amylotheca_duthieana|EU544413|Nickrent_4022))))	((((Phthirusa_pyrifolia|EU544448|Nickrent_2762	(Oryctanthus_occidentalis|EU544445|Nickrent_2763	Dendropemon_bicolor|EU544422|Nickrent_2172))	(Tripodanthus_acutifolius|EU544462|Nickrent_2969	(Cladocolea_gracilis|EU544419|Nickrent_3066	(Struthanthus_woodsonii|EU544458|Nickrent_2761	((Struthanthus_oerstedii|EU544457|Nickrent_2728	Struthanthus_orbicularis|JQ589640|RE_5125_1)	Struthanthus_sp_|JQ589641|RE_5128_1)))))	Psittacanthus_calyculatus|EU544450|Nickrent_4043)	(((Gaiadendron_punctatum|DQ787445|Nickrent_2729	(Nuytsia_floribunda|DQ787446|Nickrent_2747	((((Baratranthus_axanthus|EU544414|Nickrent_4029	Helixanthera_cylindrica|EU544431|Nickrent_4037)	(((Scurrula_pulverulenta|EU544452|Nickrent_4159	(Scurrula_parasitica|EU544453|Nickrent_4004	Scurrula_ferruginea|EU544451|Nickrent_4008))	Taxillus_chinensis|EU544460|Nickrent_4032)	(((Tolypanthus_involucratus|EU544461|Nickrent_4907	(Dendrophthoe_curvata|EU544424|Nickrent_4012	(Dendrophthoe_longituba|EU544423|Nickrent_4010	Helixanthera_coccinea|EU544430|Nickrent_4019)))	((Socratina_bemarivensis|EU544454|Nickrent_4279	Vanwykia_remota|EU544463|Nickrent_4331)	(Oedina_pendens|EU544441|Nickrent_4329	((Agelanthus_sansibarensis|EU544410|Nickrent_2987	(Oncella_ambigua|EU544443|Nickrent_4673	Oncocalyx_sulfureus|EU544444|Nickrent_2850))	((Englerina_ramulosa|EU544427|Nickrent_2984	Tapinanthus_constrictiflorus|EU544459|Nickrent_3088)	(Actinanthella_menyharthii|EU544408|Nickrent_4375	Berhautia_senegalensis|EU544417|Nickrent_4576))))))	(((((((Tapinanthus_sp_|EU214301|OM825	Erianthemum_dregei|EU544428|Nickrent_2985)	Spragueanella_rhamnifolia|EU544456|Nickrent_4674)	Oliverella_rubroviridis|EU544442|Nickrent_4330)	Globimetula_dinklagei|EU544429|Nickrent_3087)	(Emelianthe_panganensis|EU544426|Nickrent_4889	Moquiniella_rubra|DQ790171|D__Nickrent_3042))	Phragmanthera_crassicaulis|EU544447|Nickrent_3037)	(Plicosepalus_sagittifolius|EU544449|Nickrent_2852	Bakerella_sp_|EU544415|Nickrent_4161)))))
(Peraxilla_tetrapetala|EU544446|Nickrent_2744	((Notanthera_heterophylla|EF464511|Nickrent_4372	((Lysiana_filifolia|EU544438|Nickrent_4449	(((Lepidaria_cf__forbesii|EU544434|Nickrent_4044	Macrosolen_cochinchinensis|EU544439|Nickrent_4038)	Decaisnina_triflora|EU544421|Nickrent_4491)	Amylotheca_duthieana|EU544413|Nickrent_4022))	Loxanthera_speciosa|EU544437|Nickrent_4026))	((Desmaria_mutabilis|EF464509|Nickrent_4510A	((Tripodanthus_acutifolius|EU544462|Nickrent_2969	((Psittacanthus_calyculatus|EU544450|Nickrent_4043	(Struthanthus_woodsonii|EU544458|Nickrent_2761	((Struthanthus_oerstedii|EU544457|Nickrent_2728	Struthanthus_orbicularis|JQ589640|RE_5125_1)	(Cladocolea_gracilis|EU544419|Nickrent_3066	Struthanthus_sp_|JQ589641|RE_5128_1))))	(Phthirusa_pyrifolia|EU544448|Nickrent_2762	(Oryctanthus_occidentalis|EU544445|Nickrent_2763	Dendropemon_bicolor|EU544422|Nickrent_2172))))	(Ligaria_cuneifolia|EF464510|Nickrent_4567	Tristerix_corymbosus|EF464512|Nickrent_4129)))	(((((Baratranthus_axanthus|EU544414|Nickrent_4029	((Helixanthera_cylindrica|EU544431|Nickrent_4037	((Scurrula_pulverulenta|EU544452|Nickrent_4159	(Scurrula_parasitica|EU544453|Nickrent_4004	Scurrula_ferruginea|EU544451|Nickrent_4008))	Taxillus_chinensis|EU544460|Nickrent_4032))	(((Dendrophthoe_longituba|EU544423|Nickrent_4010	Helixanthera_coccinea|EU544430|Nickrent_4019)	(Tolypanthus_involucratus|EU544461|Nickrent_4907	Dendrophthoe_curvata|EU544424|Nickrent_4012))	(((Socratina_bemarivensis|EU544454|Nickrent_4279	Vanwykia_remota|EU544463|Nickrent_4331)	(Oedina_pendens|EU544441|Nickrent_4329	((Agelanthus_sansibarensis|EU544410|Nickrent_2987	(Oncella_ambigua|EU544443|Nickrent_4673	Oncocalyx_sulfureus|EU544444|Nickrent_2850))	((Englerina_ramulosa|EU544427|Nickrent_2984	Tapinanthus_constrictiflorus|EU544459|Nickrent_3088)	(Actinanthella_menyharthii|EU544408|Nickrent_4375	Berhautia_senegalensis|EU544417|Nickrent_4576)))))	(((Phragmanthera_crassicaulis|EU544447|Nickrent_3037	((Emelianthe_panganensis|EU544426|Nickrent_4889	Globimetula_dinklagei|EU544429|Nickrent_3087)	(Oliverella_rubroviridis|EU544442|Nickrent_4330	((Erianthemum_dregei|EU544428|Nickrent_2985	Spragueanella_rhamnifolia|EU544456|Nickrent_4674)	Tapinanthus_sp_|EU214301|OM825))))	Moquiniella_rubra|DQ790171|D__Nickrent_3042)	(Plicosepalus_sagittifolius|EU544449|Nickrent_2852
(Peraxilla_tetrapetala|EU544446|Nickrent_2744	(((Lysiana_filifolia|EU544438|Nickrent_4449	((Lepidaria_cf__forbesii|EU544434|Nickrent_4044	Macrosolen_cochinchinensis|EU544439|Nickrent_4038)	Decaisnina_triflora|EU544421|Nickrent_4491))	(Amylotheca_duthieana|EU544413|Nickrent_4022	Loxanthera_speciosa|EU544437|Nickrent_4026))	(((((((Phthirusa_pyrifolia|EU544448|Nickrent_2762	(Oryctanthus_occidentalis|EU544445|Nickrent_2763	Dendropemon_bicolor|EU544422|Nickrent_2172))	(Tripodanthus_acutifolius|EU544462|Nickrent_2969	((((Struthanthus_oerstedii|EU544457|Nickrent_2728	Struthanthus_orbicularis|JQ589640|RE_5125_1)	Struthanthus_sp_|JQ589641|RE_5128_1)	Struthanthus_woodsonii|EU544458|Nickrent_2761)	Cladocolea_gracilis|EU544419|Nickrent_3066)))	Psittacanthus_calyculatus|EU544450|Nickrent_4043)	((Ligaria_cuneifolia|EF464510|Nickrent_4567	Tristerix_corymbosus|EF464512|Nickrent_4129)	(Tupeia_antarctica|DQ790172|D_Nickrent_2742	Lepeostegeres_lancifolius|EU544435|Nickrent_4041)))	(Atkinsonia_ligustrina|DQ787444|Nickrent_4343	(Nuytsia_floribunda|DQ787446|Nickrent_2747	(((Helixanthera_cylindrica|EU544431|Nickrent_4037	(((((Scurrula_pulverulenta|EU544452|Nickrent_4159	(Scurrula_parasitica|EU544453|Nickrent_4004	Scurrula_ferruginea|EU544451|Nickrent_4008))	Taxillus_chinensis|EU544460|Nickrent_4032)	((((Emelianthe_panganensis|EU544426|Nickrent_4889	(Globimetula_dinklagei|EU544429|Nickrent_3087	((Erianthemum_dregei|EU544428|Nickrent_2985	Spragueanella_rhamnifolia|EU544456|Nickrent_4674)	(Tapinanthus_sp_|EU214301|OM825	Oliverella_rubroviridis|EU544442|Nickrent_4330))))	Phragmanthera_crassicaulis|EU544447|Nickrent_3037)	Moquiniella_rubra|DQ790171|D__Nickrent_3042)	(((Plicosepalus_sagittifolius|EU544449|Nickrent_2852	Bakerella_sp_|EU544415|Nickrent_4161)	((Socratina_bemarivensis|EU544454|Nickrent_4279	Vanwykia_remota|EU544463|Nickrent_4331)	(Oedina_pendens|EU544441|Nickrent_4329	(((Agelanthus_sansibarensis|EU544410|Nickrent_2987	(Oncella_ambigua|EU544443|Nickrent_4673	Oncocalyx_sulfureus|EU544444|Nickrent_2850))	((Englerina_ramulosa|EU544427|Nickrent_2984	Tapinanthus_constrictiflorus|EU544459|Nickrent_3088)	Berhautia_senegalensis|EU544417|Nickrent_4576))	Actinanthella_menyharthii|EU544408|Nickrent_4375))))	((Dendrophthoe_longituba|EU544423|Nickrent_4010	Helixanthera_coccinea|EU544430|Nickrent_4019)
(Peraxilla_tetrapetala|EU544446|Nickrent_2744	((Lysiana_filifolia|EU544438|Nickrent_4449	((Amylotheca_duthieana|EU544413|Nickrent_4022	((Lepidaria_cf__forbesii|EU544434|Nickrent_4044	Macrosolen_cochinchinensis|EU544439|Nickrent_4038)	Decaisnina_triflora|EU544421|Nickrent_4491))	Loxanthera_speciosa|EU544437|Nickrent_4026))	(((Gaiadendron_punctatum|DQ787445|Nickrent_2729	(Atkinsonia_ligustrina|DQ787444|Nickrent_4343	Nuytsia_floribunda|DQ787446|Nickrent_2747))	(Desmaria_mutabilis|EF464509|Nickrent_4510A	(((Phthirusa_pyrifolia|EU544448|Nickrent_2762	(Oryctanthus_occidentalis|EU544445|Nickrent_2763	Dendropemon_bicolor|EU544422|Nickrent_2172))	(Tripodanthus_acutifolius|EU544462|Nickrent_2969	(Psittacanthus_calyculatus|EU544450|Nickrent_4043	((((Struthanthus_oerstedii|EU544457|Nickrent_2728	Struthanthus_orbicularis|JQ589640|RE_5125_1)	Struthanthus_sp_|JQ589641|RE_5128_1)	Struthanthus_woodsonii|EU544458|Nickrent_2761)	Cladocolea_gracilis|EU544419|Nickrent_3066))))	(((((((Helicanthes_elastica|EU544432|Nickrent_4906	Amyema_queenslandicum|EU544412|Nickrent_2788)	(Bakerella_sp_|EU544415|Nickrent_4161	(Benthamina_alyxifolia|EU544416|Nickrent_4127	(Dactyliophora_novae_guineae|EU544420|Nickrent_4563	(Diplatia_furcata|EU544425|Nickrent_2824	Amyema_glabrum|EU544411|Nickrent_2794)))))	Sogerianthe_sessiflora|EU544455|Nickrent_4467)	(Baratranthus_axanthus|EU544414|Nickrent_4029	((Helixanthera_cylindrica|EU544431|Nickrent_4037	((Scurrula_ferruginea|EU544451|Nickrent_4008	(Scurrula_pulverulenta|EU544452|Nickrent_4159	Scurrula_parasitica|EU544453|Nickrent_4004))	Taxillus_chinensis|EU544460|Nickrent_4032))	((((((Erianthemum_dregei|EU544428|Nickrent_2985	Spragueanella_rhamnifolia|EU544456|Nickrent_4674)	(Tapinanthus_sp_|EU214301|OM825	Oliverella_rubroviridis|EU544442|Nickrent_4330))	(Emelianthe_panganensis|EU544426|Nickrent_4889	Globimetula_dinklagei|EU544429|Nickrent_3087))	Phragmanthera_crassicaulis|EU544447|Nickrent_3037)	Moquiniella_rubra|DQ790171|D__Nickrent_3042)	(((Agelanthus_sansibarensis|EU544410|Nickrent_2987	(Oncella_ambigua|EU544443|Nickrent_4673	Oncocalyx_sulfureus|EU544444|Nickrent_2850))	((Oedina_pendens|EU544441|Nickrent_4329	(Englerina_ramulosa|EU544427|Nickrent_2984	Tapinanthus_constrictiflorus|EU544459|Nickrent_3088))	(Actinanthella_menyharthii|EU544408|Nickrent_4375
(Peraxilla_tetrapetala|EU544446|Nickrent_2744	((Lysiana_filifolia|EU544438|Nickrent_4449	((Amylotheca_duthieana|EU544413|Nickrent_4022	((Lepidaria_cf__forbesii|EU544434|Nickrent_4044	Macrosolen_cochinchinensis|EU544439|Nickrent_4038)	Decaisnina_triflora|EU544421|Nickrent_4491))	Loxanthera_speciosa|EU544437|Nickrent_4026))	(((Gaiadendron_punctatum|DQ787445|Nickrent_2729	(Atkinsonia_ligustrina|DQ787444|Nickrent_4343	Nuytsia_floribunda|DQ787446|Nickrent_2747))	(Desmaria_mutabilis|EF464509|Nickrent_4510A	(((((Phthirusa_pyrifolia|EU544448|Nickrent_2762	(Oryctanthus_occidentalis|EU544445|Nickrent_2763	Dendropemon_bicolor|EU544422|Nickrent_2172))	(Tripodanthus_acutifolius|EU544462|Nickrent_2969	(((Struthanthus_oerstedii|EU544457|Nickrent_2728	Struthanthus_orbicularis|JQ589640|RE_5125_1)	Struthanthus_woodsonii|EU544458|Nickrent_2761)	(Struthanthus_sp_|JQ589641|RE_5128_1	Cladocolea_gracilis|EU544419|Nickrent_3066))))	Psittacanthus_calyculatus|EU544450|Nickrent_4043)	(((((((Emelianthe_panganensis|EU544426|Nickrent_4889	Globimetula_dinklagei|EU544429|Nickrent_3087)	(Phragmanthera_crassicaulis|EU544447|Nickrent_3037	((Erianthemum_dregei|EU544428|Nickrent_2985	Spragueanella_rhamnifolia|EU544456|Nickrent_4674)	(Tapinanthus_sp_|EU214301|OM825	Oliverella_rubroviridis|EU544442|Nickrent_4330))))	Moquiniella_rubra|DQ790171|D__Nickrent_3042)	((((Vanwykia_remota|EU544463|Nickrent_4331	Socratina_bemarivensis|EU544454|Nickrent_4279)	((Actinanthella_menyharthii|EU544408|Nickrent_4375	(((Agelanthus_sansibarensis|EU544410|Nickrent_2987	(Oncella_ambigua|EU544443|Nickrent_4673	Oncocalyx_sulfureus|EU544444|Nickrent_2850))	Berhautia_senegalensis|EU544417|Nickrent_4576)	(Englerina_ramulosa|EU544427|Nickrent_2984	Tapinanthus_constrictiflorus|EU544459|Nickrent_3088)))	Oedina_pendens|EU544441|Nickrent_4329))	(Helixanthera_cylindrica|EU544431|Nickrent_4037	((Dendrophthoe_longituba|EU544423|Nickrent_4010	Dendrophthoe_curvata|EU544424|Nickrent_4012)	(Helixanthera_coccinea|EU544430|Nickrent_4019	Tolypanthus_involucratus|EU544461|Nickrent_4907))))	(((((Benthamina_alyxifolia|EU544416|Nickrent_4127	(Helicanthes_elastica|EU544432|Nickrent_4906	Amyema_queenslandicum|EU544412|Nickrent_2788))	(Dactyliophora_novae_guineae|EU544420|Nickrent_4563	(Diplatia_furcata|EU544425|Nickrent_2824	Amyema_glabrum|EU544411|Nickrent_2794)))
(Peraxilla_tetrapetala|EU544446|Nickrent_2744	(((((Oryctanthus_occidentalis|EU544445|Nickrent_2763	(Phthirusa_pyrifolia|EU544448|Nickrent_2762	Dendropemon_bicolor|EU544422|Nickrent_2172))	(Tripodanthus_acutifolius|EU544462|Nickrent_2969	((Struthanthus_woodsonii|EU544458|Nickrent_2761	(Cladocolea_gracilis|EU544419|Nickrent_3066	(Struthanthus_oerstedii|EU544457|Nickrent_2728	Struthanthus_orbicularis|JQ589640|RE_5125_1)))	Struthanthus_sp_|JQ589641|RE_5128_1)))	Psittacanthus_calyculatus|EU544450|Nickrent_4043)	(((Tristerix_corymbosus|EF464512|Nickrent_4129	(Tupeia_antarctica|DQ790172|D_Nickrent_2742	Lepeostegeres_lancifolius|EU544435|Nickrent_4041))	Desmaria_mutabilis|EF464509|Nickrent_4510A)	((((((Sogerianthe_sessiflora|EU544455|Nickrent_4467	(Helicanthes_elastica|EU544432|Nickrent_4906	Amyema_queenslandicum|EU544412|Nickrent_2788))	(Dactyliophora_novae_guineae|EU544420|Nickrent_4563	(Benthamina_alyxifolia|EU544416|Nickrent_4127	(Diplatia_furcata|EU544425|Nickrent_2824	Amyema_glabrum|EU544411|Nickrent_2794))))	(((Scurrula_pulverulenta|EU544452|Nickrent_4159	(Scurrula_parasitica|EU544453|Nickrent_4004	Scurrula_ferruginea|EU544451|Nickrent_4008))	Taxillus_chinensis|EU544460|Nickrent_4032)	((((Plicosepalus_sagittifolius|EU544449|Nickrent_2852	(Bakerella_sp_|EU544415|Nickrent_4161	(Vanwykia_remota|EU544463|Nickrent_4331	Socratina_bemarivensis|EU544454|Nickrent_4279)))	((Tolypanthus_involucratus|EU544461|Nickrent_4907	((Dendrophthoe_longituba|EU544423|Nickrent_4010	Dendrophthoe_curvata|EU544424|Nickrent_4012)	Helixanthera_coccinea|EU544430|Nickrent_4019))	((Phragmanthera_crassicaulis|EU544447|Nickrent_3037	(((Emelianthe_panganensis|EU544426|Nickrent_4889	Globimetula_dinklagei|EU544429|Nickrent_3087)	Oliverella_rubroviridis|EU544442|Nickrent_4330)	((Erianthemum_dregei|EU544428|Nickrent_2985	Spragueanella_rhamnifolia|EU544456|Nickrent_4674)	Tapinanthus_sp_|EU214301|OM825)))	Moquiniella_rubra|DQ790171|D__Nickrent_3042)))	(((Englerina_ramulosa|EU544427|Nickrent_2984	Tapinanthus_constrictiflorus|EU544459|Nickrent_3088)	(Oedina_pendens|EU544441|Nickrent_4329	(Agelanthus_sansibarensis|EU544410|Nickrent_2987	(Oncella_ambigua|EU544443|Nickrent_4673	Oncocalyx_sulfureus|EU544444|Nickrent_2850))))	(Actinanthella_menyharthii|EU544408|Nickrent_4375	Berhautia_senegalensis|EU544417|Nickrent_4576)))
(Peraxilla_tetrapetala|EU544446|Nickrent_2744	(((((Tripodanthus_acutifolius|EU544462|Nickrent_2969	((Psittacanthus_calyculatus|EU544450|Nickrent_4043	((Cladocolea_gracilis|EU544419|Nickrent_3066	(Struthanthus_oerstedii|EU544457|Nickrent_2728	Struthanthus_orbicularis|JQ589640|RE_5125_1))	(Struthanthus_sp_|JQ589641|RE_5128_1	Struthanthus_woodsonii|EU544458|Nickrent_2761)))	(Phthirusa_pyrifolia|EU544448|Nickrent_2762	(Dendropemon_bicolor|EU544422|Nickrent_2172	Oryctanthus_occidentalis|EU544445|Nickrent_2763))))	(Ligaria_cuneifolia|EF464510|Nickrent_4567	Tristerix_corymbosus|EF464512|Nickrent_4129))	(Tupeia_antarctica|DQ790172|D_Nickrent_2742	Lepeostegeres_lancifolius|EU544435|Nickrent_4041))	(Desmaria_mutabilis|EF464509|Nickrent_4510A	((Atkinsonia_ligustrina|DQ787444|Nickrent_4343	Nuytsia_floribunda|DQ787446|Nickrent_2747)	(((((Helixanthera_cylindrica|EU544431|Nickrent_4037	Baratranthus_axanthus|EU544414|Nickrent_4029)	((((Dendrophthoe_longituba|EU544423|Nickrent_4010	Dendrophthoe_curvata|EU544424|Nickrent_4012)	(Helixanthera_coccinea|EU544430|Nickrent_4019	Tolypanthus_involucratus|EU544461|Nickrent_4907))	(Plicosepalus_sagittifolius|EU544449|Nickrent_2852	((Vanwykia_remota|EU544463|Nickrent_4331	((Oedina_pendens|EU544441|Nickrent_4329	((Agelanthus_sansibarensis|EU544410|Nickrent_2987	(Oncella_ambigua|EU544443|Nickrent_4673	Oncocalyx_sulfureus|EU544444|Nickrent_2850))	((Actinanthella_menyharthii|EU544408|Nickrent_4375	Berhautia_senegalensis|EU544417|Nickrent_4576)	(Englerina_ramulosa|EU544427|Nickrent_2984	Tapinanthus_constrictiflorus|EU544459|Nickrent_3088))))	Socratina_bemarivensis|EU544454|Nickrent_4279))	Bakerella_sp_|EU544415|Nickrent_4161)))	(((Scurrula_pulverulenta|EU544452|Nickrent_4159	(Scurrula_parasitica|EU544453|Nickrent_4004	Scurrula_ferruginea|EU544451|Nickrent_4008))	Taxillus_chinensis|EU544460|Nickrent_4032)	((((Emelianthe_panganensis|EU544426|Nickrent_4889	Globimetula_dinklagei|EU544429|Nickrent_3087)	((Tapinanthus_sp_|EU214301|OM825	(Erianthemum_dregei|EU544428|Nickrent_2985	Spragueanella_rhamnifolia|EU544456|Nickrent_4674))	Oliverella_rubroviridis|EU544442|Nickrent_4330))	Phragmanthera_crassicaulis|EU544447|Nickrent_3037)	Moquiniella_rubra|DQ790171|D__Nickrent_3042))))	(((Helicanthes_elastica|EU544432|Nickrent_4906	Amyema_queenslandicum|EU544412|Nickrent_2788)
((((Loxanthera_speciosa|EU544437|Nickrent_4026	(Lysiana_filifolia|EU544438|Nickrent_4449	((Decaisnina_triflora|EU544421|Nickrent_4491	(Lepidaria_cf__forbesii|EU544434|Nickrent_4044	Macrosolen_cochinchinensis|EU544439|Nickrent_4038))	Amylotheca_duthieana|EU544413|Nickrent_4022)))	Notanthera_heterophylla|EF464511|Nickrent_4372)	((((Tristerix_corymbosus|EF464512|Nickrent_4129	Ligaria_cuneifolia|EF464510|Nickrent_4567)	Desmaria_mutabilis|EF464509|Nickrent_4510A)	(Tripodanthus_acutifolius|EU544462|Nickrent_2969	(((Oryctanthus_occidentalis|EU544445|Nickrent_2763	Dendropemon_bicolor|EU544422|Nickrent_2172)	Phthirusa_pyrifolia|EU544448|Nickrent_2762)	(Psittacanthus_calyculatus|EU544450|Nickrent_4043	(Cladocolea_gracilis|EU544419|Nickrent_3066	(Struthanthus_woodsonii|EU544458|Nickrent_2761	(Struthanthus_sp_|JQ589641|RE_5128_1	(Struthanthus_oerstedii|EU544457|Nickrent_2728	Struthanthus_orbicularis|JQ589640|RE_5125_1))))))))	((Lepeostegeres_lancifolius|EU544435|Nickrent_4041	Tupeia_antarctica|DQ790172|D_Nickrent_2742)	(((Nuytsia_floribunda|DQ787446|Nickrent_2747	Atkinsonia_ligustrina|DQ787444|Nickrent_4343)	Gaiadendron_punctatum|DQ787445|Nickrent_2729)	(((((Amyema_queenslandicum|EU544412|Nickrent_2788	Helicanthes_elastica|EU544432|Nickrent_4906)	(Dactyliophora_novae_guineae|EU544420|Nickrent_4563	((Diplatia_furcata|EU544425|Nickrent_2824	Amyema_glabrum|EU544411|Nickrent_2794)	Benthamina_alyxifolia|EU544416|Nickrent_4127)))	Sogerianthe_sessiflora|EU544455|Nickrent_4467)	((((Taxillus_chinensis|EU544460|Nickrent_4032	((Scurrula_ferruginea|EU544451|Nickrent_4008	Scurrula_parasitica|EU544453|Nickrent_4004)	Scurrula_pulverulenta|EU544452|Nickrent_4159))	(((Helixanthera_coccinea|EU544430|Nickrent_4019	Tolypanthus_involucratus|EU544461|Nickrent_4907)	(Dendrophthoe_longituba|EU544423|Nickrent_4010	Dendrophthoe_curvata|EU544424|Nickrent_4012))	((Moquiniella_rubra|DQ790171|D__Nickrent_3042	(Bakerella_sp_|EU544415|Nickrent_4161	Plicosepalus_sagittifolius|EU544449|Nickrent_2852))	(Vanwykia_remota|EU544463|Nickrent_4331	((Oedina_pendens|EU544441|Nickrent_4329	(((Berhautia_senegalensis|EU544417|Nickrent_4576	(Tapinanthus_constrictiflorus|EU544459|Nickrent_3088	Englerina_ramulosa|EU544427|Nickrent_2984))	((Oncocalyx_sulfureus|EU544444|Nickrent_2850	Oncella_ambigua|EU544443|Nickrent_4673)
(((Lysiana_filifolia|EU544438|Nickrent_4449	(((Decaisnina_triflora|EU544421|Nickrent_4491	(Lepidaria_cf__forbesii|EU544434|Nickrent_4044	Macrosolen_cochinchinensis|EU544439|Nickrent_4038))	Amylotheca_duthieana|EU544413|Nickrent_4022)	Loxanthera_speciosa|EU544437|Nickrent_4026))	(Notanthera_heterophylla|EF464511|Nickrent_4372	(((Atkinsonia_ligustrina|DQ787444|Nickrent_4343	(Gaiadendron_punctatum|DQ787445|Nickrent_2729	((((((Amyema_queenslandicum|EU544412|Nickrent_2788	Helicanthes_elastica|EU544432|Nickrent_4906)	(Dactyliophora_novae_guineae|EU544420|Nickrent_4563	((Diplatia_furcata|EU544425|Nickrent_2824	Amyema_glabrum|EU544411|Nickrent_2794)	Benthamina_alyxifolia|EU544416|Nickrent_4127)))	Sogerianthe_sessiflora|EU544455|Nickrent_4467)	(((Taxillus_chinensis|EU544460|Nickrent_4032	((Scurrula_ferruginea|EU544451|Nickrent_4008	Scurrula_parasitica|EU544453|Nickrent_4004)	Scurrula_pulverulenta|EU544452|Nickrent_4159))	((((Helixanthera_coccinea|EU544430|Nickrent_4019	Tolypanthus_involucratus|EU544461|Nickrent_4907)	(Dendrophthoe_longituba|EU544423|Nickrent_4010	Dendrophthoe_curvata|EU544424|Nickrent_4012))	((Plicosepalus_sagittifolius|EU544449|Nickrent_2852	Bakerella_sp_|EU544415|Nickrent_4161)	((Oedina_pendens|EU544441|Nickrent_4329	(((Tapinanthus_constrictiflorus|EU544459|Nickrent_3088	Englerina_ramulosa|EU544427|Nickrent_2984)	(Actinanthella_menyharthii|EU544408|Nickrent_4375	Berhautia_senegalensis|EU544417|Nickrent_4576))	((Oncocalyx_sulfureus|EU544444|Nickrent_2850	Oncella_ambigua|EU544443|Nickrent_4673)	Agelanthus_sansibarensis|EU544410|Nickrent_2987)))	(Socratina_bemarivensis|EU544454|Nickrent_4279	Vanwykia_remota|EU544463|Nickrent_4331))))	(Moquiniella_rubra|DQ790171|D__Nickrent_3042	((Emelianthe_panganensis|EU544426|Nickrent_4889	(((Erianthemum_dregei|EU544428|Nickrent_2985	Spragueanella_rhamnifolia|EU544456|Nickrent_4674)	Tapinanthus_sp_|EU214301|OM825)	Oliverella_rubroviridis|EU544442|Nickrent_4330))	(Globimetula_dinklagei|EU544429|Nickrent_3087	Phragmanthera_crassicaulis|EU544447|Nickrent_3037)))))	(Baratranthus_axanthus|EU544414|Nickrent_4029	Helixanthera_cylindrica|EU544431|Nickrent_4037)))	((Ileostylus_micranthus|EU544433|Nickrent_2741	Muellerina_eucalyptoides|EU544440|Nickrent_4310)	(Cecarria_obtusifolia|EU544418|Nickrent_4562	Loranthus_europaeus|EU544436|Nickrent_5082)))
((((Lepidaria_cf__forbesii|EU544434|Nickrent_4044	Loxanthera_speciosa|EU544437|Nickrent_4026)	(Amylotheca_duthieana|EU544413|Nickrent_4022	(Macrosolen_cochinchinensis|EU544439|Nickrent_4038	(Decaisnina_triflora|EU544421|Nickrent_4491	Lysiana_filifolia|EU544438|Nickrent_4449))))	(((Lepeostegeres_lancifolius|EU544435|Nickrent_4041	Tupeia_antarctica|DQ790172|D_Nickrent_2742)	(((Atkinsonia_ligustrina|DQ787444|Nickrent_4343	Nuytsia_floribunda|DQ787446|Nickrent_2747)	Gaiadendron_punctatum|DQ787445|Nickrent_2729)	((((((Amyema_queenslandicum|EU544412|Nickrent_2788	Helicanthes_elastica|EU544432|Nickrent_4906)	(Benthamina_alyxifolia|EU544416|Nickrent_4127	(Dactyliophora_novae_guineae|EU544420|Nickrent_4563	(Diplatia_furcata|EU544425|Nickrent_2824	Amyema_glabrum|EU544411|Nickrent_2794))))	Sogerianthe_sessiflora|EU544455|Nickrent_4467)	(((Taxillus_chinensis|EU544460|Nickrent_4032	((Scurrula_ferruginea|EU544451|Nickrent_4008	Scurrula_parasitica|EU544453|Nickrent_4004)	Scurrula_pulverulenta|EU544452|Nickrent_4159))	((Plicosepalus_sagittifolius|EU544449|Nickrent_2852	((Bakerella_sp_|EU544415|Nickrent_4161	(Vanwykia_remota|EU544463|Nickrent_4331	((Oedina_pendens|EU544441|Nickrent_4329	((Actinanthella_menyharthii|EU544408|Nickrent_4375	(Berhautia_senegalensis|EU544417|Nickrent_4576	(Tapinanthus_constrictiflorus|EU544459|Nickrent_3088	Englerina_ramulosa|EU544427|Nickrent_2984)))	((Oncocalyx_sulfureus|EU544444|Nickrent_2850	Oncella_ambigua|EU544443|Nickrent_4673)	Agelanthus_sansibarensis|EU544410|Nickrent_2987)))	Socratina_bemarivensis|EU544454|Nickrent_4279)))	((Helixanthera_coccinea|EU544430|Nickrent_4019	Tolypanthus_involucratus|EU544461|Nickrent_4907)	(Dendrophthoe_longituba|EU544423|Nickrent_4010	Dendrophthoe_curvata|EU544424|Nickrent_4012))))	(Moquiniella_rubra|DQ790171|D__Nickrent_3042	(((((Erianthemum_dregei|EU544428|Nickrent_2985	Spragueanella_rhamnifolia|EU544456|Nickrent_4674)	Tapinanthus_sp_|EU214301|OM825)	Oliverella_rubroviridis|EU544442|Nickrent_4330)	Phragmanthera_crassicaulis|EU544447|Nickrent_3037)	(Emelianthe_panganensis|EU544426|Nickrent_4889	Globimetula_dinklagei|EU544429|Nickrent_3087)))))	(Baratranthus_axanthus|EU544414|Nickrent_4029	Helixanthera_cylindrica|EU544431|Nickrent_4037)))	((Ileostylus_micranthus|EU544433|Nickrent_2741	Muellerina_eucalyptoides|EU544440|Nickrent_4310)
(((Lysiana_filifolia|EU544438|Nickrent_4449	(Loxanthera_speciosa|EU544437|Nickrent_4026	(Amylotheca_duthieana|EU544413|Nickrent_4022	((Lepidaria_cf__forbesii|EU544434|Nickrent_4044	Macrosolen_cochinchinensis|EU544439|Nickrent_4038)	Decaisnina_triflora|EU544421|Nickrent_4491))))	(((((((((Amyema_queenslandicum|EU544412|Nickrent_2788	Helicanthes_elastica|EU544432|Nickrent_4906)	(Benthamina_alyxifolia|EU544416|Nickrent_4127	(Dactyliophora_novae_guineae|EU544420|Nickrent_4563	(Diplatia_furcata|EU544425|Nickrent_2824	Amyema_glabrum|EU544411|Nickrent_2794))))	Sogerianthe_sessiflora|EU544455|Nickrent_4467)	(((((Tolypanthus_involucratus|EU544461|Nickrent_4907	(Dendrophthoe_curvata|EU544424|Nickrent_4012	Helixanthera_coccinea|EU544430|Nickrent_4019))	Dendrophthoe_longituba|EU544423|Nickrent_4010)	((Bakerella_sp_|EU544415|Nickrent_4161	Plicosepalus_sagittifolius|EU544449|Nickrent_2852)	((Oedina_pendens|EU544441|Nickrent_4329	(((Tapinanthus_constrictiflorus|EU544459|Nickrent_3088	Englerina_ramulosa|EU544427|Nickrent_2984)	(Actinanthella_menyharthii|EU544408|Nickrent_4375	Berhautia_senegalensis|EU544417|Nickrent_4576))	((Oncocalyx_sulfureus|EU544444|Nickrent_2850	Oncella_ambigua|EU544443|Nickrent_4673)	Agelanthus_sansibarensis|EU544410|Nickrent_2987)))	(Socratina_bemarivensis|EU544454|Nickrent_4279	Vanwykia_remota|EU544463|Nickrent_4331))))	(((Taxillus_chinensis|EU544460|Nickrent_4032	((Scurrula_ferruginea|EU544451|Nickrent_4008	Scurrula_parasitica|EU544453|Nickrent_4004)	Scurrula_pulverulenta|EU544452|Nickrent_4159))	Moquiniella_rubra|DQ790171|D__Nickrent_3042)	(Phragmanthera_crassicaulis|EU544447|Nickrent_3037	((Erianthemum_dregei|EU544428|Nickrent_2985	Spragueanella_rhamnifolia|EU544456|Nickrent_4674)	((Emelianthe_panganensis|EU544426|Nickrent_4889	(Tapinanthus_sp_|EU214301|OM825	Globimetula_dinklagei|EU544429|Nickrent_3087))	Oliverella_rubroviridis|EU544442|Nickrent_4330)))))	(Baratranthus_axanthus|EU544414|Nickrent_4029	Helixanthera_cylindrica|EU544431|Nickrent_4037)))	((Ileostylus_micranthus|EU544433|Nickrent_2741	Muellerina_eucalyptoides|EU544440|Nickrent_4310)	(Cecarria_obtusifolia|EU544418|Nickrent_4562	Loranthus_europaeus|EU544436|Nickrent_5082)))	Gaiadendron_punctatum|DQ787445|Nickrent_2729)	(Nuytsia_floribunda|DQ787446|Nickrent_2747	(Lepeostegeres_lancifolius|EU544435|Nickrent_4041
(((Lysiana_filifolia|EU544438|Nickrent_4449	(Loxanthera_speciosa|EU544437|Nickrent_4026	(Amylotheca_duthieana|EU544413|Nickrent_4022	((Lepidaria_cf__forbesii|EU544434|Nickrent_4044	Macrosolen_cochinchinensis|EU544439|Nickrent_4038)	Decaisnina_triflora|EU544421|Nickrent_4491))))	((((((((Baratranthus_axanthus|EU544414|Nickrent_4029	(((Amyema_queenslandicum|EU544412|Nickrent_2788	Helicanthes_elastica|EU544432|Nickrent_4906)	(Benthamina_alyxifolia|EU544416|Nickrent_4127	(Dactyliophora_novae_guineae|EU544420|Nickrent_4563	(Diplatia_furcata|EU544425|Nickrent_2824	Amyema_glabrum|EU544411|Nickrent_2794))))	Sogerianthe_sessiflora|EU544455|Nickrent_4467))	((Moquiniella_rubra|DQ790171|D__Nickrent_3042	(Phragmanthera_crassicaulis|EU544447|Nickrent_3037	((Oliverella_rubroviridis|EU544442|Nickrent_4330	(Tapinanthus_sp_|EU214301|OM825	(Erianthemum_dregei|EU544428|Nickrent_2985	Spragueanella_rhamnifolia|EU544456|Nickrent_4674)))	(Emelianthe_panganensis|EU544426|Nickrent_4889	Globimetula_dinklagei|EU544429|Nickrent_3087))))	(Plicosepalus_sagittifolius|EU544449|Nickrent_2852	((Tolypanthus_involucratus|EU544461|Nickrent_4907	(Dendrophthoe_longituba|EU544423|Nickrent_4010	(Dendrophthoe_curvata|EU544424|Nickrent_4012	Helixanthera_coccinea|EU544430|Nickrent_4019)))	(((Oedina_pendens|EU544441|Nickrent_4329	(((Tapinanthus_constrictiflorus|EU544459|Nickrent_3088	Englerina_ramulosa|EU544427|Nickrent_2984)	(Actinanthella_menyharthii|EU544408|Nickrent_4375	Berhautia_senegalensis|EU544417|Nickrent_4576))	((Oncocalyx_sulfureus|EU544444|Nickrent_2850	Oncella_ambigua|EU544443|Nickrent_4673)	Agelanthus_sansibarensis|EU544410|Nickrent_2987)))	(Socratina_bemarivensis|EU544454|Nickrent_4279	Vanwykia_remota|EU544463|Nickrent_4331))	Bakerella_sp_|EU544415|Nickrent_4161)))))	(Taxillus_chinensis|EU544460|Nickrent_4032	((Scurrula_ferruginea|EU544451|Nickrent_4008	Scurrula_parasitica|EU544453|Nickrent_4004)	Scurrula_pulverulenta|EU544452|Nickrent_4159)))	Helixanthera_cylindrica|EU544431|Nickrent_4037)	((Ileostylus_micranthus|EU544433|Nickrent_2741	Muellerina_eucalyptoides|EU544440|Nickrent_4310)	(Cecarria_obtusifolia|EU544418|Nickrent_4562	Loranthus_europaeus|EU544436|Nickrent_5082)))	Gaiadendron_punctatum|DQ787445|Nickrent_2729)	(Lepeostegeres_lancifolius|EU544435|Nickrent_4041	Tupeia_antarctica|DQ790172|D_Nickrent_2742))
(((Notanthera_heterophylla|EF464511|Nickrent_4372	(Loxanthera_speciosa|EU544437|Nickrent_4026	(Amylotheca_duthieana|EU544413|Nickrent_4022	(Lysiana_filifolia|EU544438|Nickrent_4449	((Lepidaria_cf__forbesii|EU544434|Nickrent_4044	Macrosolen_cochinchinensis|EU544439|Nickrent_4038)	Decaisnina_triflora|EU544421|Nickrent_4491)))))	((Desmaria_mutabilis|EF464509|Nickrent_4510A	((Nuytsia_floribunda|DQ787446|Nickrent_2747	Atkinsonia_ligustrina|DQ787444|Nickrent_4343)	Gaiadendron_punctatum|DQ787445|Nickrent_2729))	((((Ileostylus_micranthus|EU544433|Nickrent_2741	Muellerina_eucalyptoides|EU544440|Nickrent_4310)	((Cecarria_obtusifolia|EU544418|Nickrent_4562	Loranthus_europaeus|EU544436|Nickrent_5082)	((((Bakerella_sp_|EU544415|Nickrent_4161	Sogerianthe_sessiflora|EU544455|Nickrent_4467)	(Amyema_queenslandicum|EU544412|Nickrent_2788	Helicanthes_elastica|EU544432|Nickrent_4906))	(Benthamina_alyxifolia|EU544416|Nickrent_4127	(Dactyliophora_novae_guineae|EU544420|Nickrent_4563	(Diplatia_furcata|EU544425|Nickrent_2824	Amyema_glabrum|EU544411|Nickrent_2794))))	((Baratranthus_axanthus|EU544414|Nickrent_4029	Helixanthera_cylindrica|EU544431|Nickrent_4037)	((((((((Oedina_pendens|EU544441|Nickrent_4329	(Tapinanthus_constrictiflorus|EU544459|Nickrent_3088	Englerina_ramulosa|EU544427|Nickrent_2984))	Berhautia_senegalensis|EU544417|Nickrent_4576)	((Oncocalyx_sulfureus|EU544444|Nickrent_2850	Oncella_ambigua|EU544443|Nickrent_4673)	Agelanthus_sansibarensis|EU544410|Nickrent_2987))	Actinanthella_menyharthii|EU544408|Nickrent_4375)	(Socratina_bemarivensis|EU544454|Nickrent_4279	Vanwykia_remota|EU544463|Nickrent_4331))	((Moquiniella_rubra|DQ790171|D__Nickrent_3042	(Phragmanthera_crassicaulis|EU544447|Nickrent_3037	(((Erianthemum_dregei|EU544428|Nickrent_2985	Spragueanella_rhamnifolia|EU544456|Nickrent_4674)	(Oliverella_rubroviridis|EU544442|Nickrent_4330	Tapinanthus_sp_|EU214301|OM825))	(Emelianthe_panganensis|EU544426|Nickrent_4889	Globimetula_dinklagei|EU544429|Nickrent_3087))))	Plicosepalus_sagittifolius|EU544449|Nickrent_2852))	(Tolypanthus_involucratus|EU544461|Nickrent_4907	((Dendrophthoe_longituba|EU544423|Nickrent_4010	Helixanthera_coccinea|EU544430|Nickrent_4019)	Dendrophthoe_curvata|EU544424|Nickrent_4012)))	(Taxillus_chinensis|EU544460|Nickrent_4032	((Scurrula_ferruginea|EU544451|Nickrent_4008
(((Notanthera_heterophylla|EF464511|Nickrent_4372	((Loxanthera_speciosa|EU544437|Nickrent_4026	Lysiana_filifolia|EU544438|Nickrent_4449)	(((Lepidaria_cf__forbesii|EU544434|Nickrent_4044	Macrosolen_cochinchinensis|EU544439|Nickrent_4038)	Decaisnina_triflora|EU544421|Nickrent_4491)	Amylotheca_duthieana|EU544413|Nickrent_4022)))	((Desmaria_mutabilis|EF464509|Nickrent_4510A	((Nuytsia_floribunda|DQ787446|Nickrent_2747	Atkinsonia_ligustrina|DQ787444|Nickrent_4343)	Gaiadendron_punctatum|DQ787445|Nickrent_2729))	((Tristerix_corymbosus|EF464512|Nickrent_4129	(((Ileostylus_micranthus|EU544433|Nickrent_2741	Muellerina_eucalyptoides|EU544440|Nickrent_4310)	((Cecarria_obtusifolia|EU544418|Nickrent_4562	Loranthus_europaeus|EU544436|Nickrent_5082)	((Sogerianthe_sessiflora|EU544455|Nickrent_4467	((Amyema_queenslandicum|EU544412|Nickrent_2788	Helicanthes_elastica|EU544432|Nickrent_4906)	(Benthamina_alyxifolia|EU544416|Nickrent_4127	(Dactyliophora_novae_guineae|EU544420|Nickrent_4563	(Diplatia_furcata|EU544425|Nickrent_2824	Amyema_glabrum|EU544411|Nickrent_2794)))))	((Baratranthus_axanthus|EU544414|Nickrent_4029	Helixanthera_cylindrica|EU544431|Nickrent_4037)	(((Moquiniella_rubra|DQ790171|D__Nickrent_3042	(Phragmanthera_crassicaulis|EU544447|Nickrent_3037	(((Tapinanthus_sp_|EU214301|OM825	(Spragueanella_rhamnifolia|EU544456|Nickrent_4674	Erianthemum_dregei|EU544428|Nickrent_2985))	Oliverella_rubroviridis|EU544442|Nickrent_4330)	(Emelianthe_panganensis|EU544426|Nickrent_4889	Globimetula_dinklagei|EU544429|Nickrent_3087))))	((((Tolypanthus_involucratus|EU544461|Nickrent_4907	((Dendrophthoe_longituba|EU544423|Nickrent_4010	Helixanthera_coccinea|EU544430|Nickrent_4019)	Dendrophthoe_curvata|EU544424|Nickrent_4012))	Plicosepalus_sagittifolius|EU544449|Nickrent_2852)	(((((Oedina_pendens|EU544441|Nickrent_4329	(Tapinanthus_constrictiflorus|EU544459|Nickrent_3088	Englerina_ramulosa|EU544427|Nickrent_2984))	Berhautia_senegalensis|EU544417|Nickrent_4576)	((Oncocalyx_sulfureus|EU544444|Nickrent_2850	Oncella_ambigua|EU544443|Nickrent_4673)	Agelanthus_sansibarensis|EU544410|Nickrent_2987))	Actinanthella_menyharthii|EU544408|Nickrent_4375)	(Socratina_bemarivensis|EU544454|Nickrent_4279	Vanwykia_remota|EU544463|Nickrent_4331)))	Bakerella_sp_|EU544415|Nickrent_4161))	(Taxillus_chinensis|EU544460|Nickrent_4032
(((Notanthera_heterophylla|EF464511|Nickrent_4372	((Loxanthera_speciosa|EU544437|Nickrent_4026	Lysiana_filifolia|EU544438|Nickrent_4449)	(((Lepidaria_cf__forbesii|EU544434|Nickrent_4044	Macrosolen_cochinchinensis|EU544439|Nickrent_4038)	Decaisnina_triflora|EU544421|Nickrent_4491)	Amylotheca_duthieana|EU544413|Nickrent_4022)))	((((((Oryctanthus_occidentalis|EU544445|Nickrent_2763	Dendropemon_bicolor|EU544422|Nickrent_2172)	(Tripodanthus_acutifolius|EU544462|Nickrent_2969	(Phthirusa_pyrifolia|EU544448|Nickrent_2762	(Struthanthus_woodsonii|EU544458|Nickrent_2761	(((Struthanthus_oerstedii|EU544457|Nickrent_2728	Struthanthus_orbicularis|JQ589640|RE_5125_1)	Struthanthus_sp_|JQ589641|RE_5128_1)	Cladocolea_gracilis|EU544419|Nickrent_3066)))))	Psittacanthus_calyculatus|EU544450|Nickrent_4043)	(Lepeostegeres_lancifolius|EU544435|Nickrent_4041	Tupeia_antarctica|DQ790172|D_Nickrent_2742))	((Ligaria_cuneifolia|EF464510|Nickrent_4567	(Tristerix_corymbosus|EF464512|Nickrent_4129	(((Sogerianthe_sessiflora|EU544455|Nickrent_4467	((Amyema_queenslandicum|EU544412|Nickrent_2788	Helicanthes_elastica|EU544432|Nickrent_4906)	(Benthamina_alyxifolia|EU544416|Nickrent_4127	(Dactyliophora_novae_guineae|EU544420|Nickrent_4563	(Diplatia_furcata|EU544425|Nickrent_2824	Amyema_glabrum|EU544411|Nickrent_2794)))))	((Baratranthus_axanthus|EU544414|Nickrent_4029	Helixanthera_cylindrica|EU544431|Nickrent_4037)	((((Tolypanthus_involucratus|EU544461|Nickrent_4907	(Helixanthera_coccinea|EU544430|Nickrent_4019	(Dendrophthoe_curvata|EU544424|Nickrent_4012	Dendrophthoe_longituba|EU544423|Nickrent_4010)))	((Moquiniella_rubra|DQ790171|D__Nickrent_3042	(Phragmanthera_crassicaulis|EU544447|Nickrent_3037	(((Tapinanthus_sp_|EU214301|OM825	(Spragueanella_rhamnifolia|EU544456|Nickrent_4674	Erianthemum_dregei|EU544428|Nickrent_2985))	Oliverella_rubroviridis|EU544442|Nickrent_4330)	(Emelianthe_panganensis|EU544426|Nickrent_4889	Globimetula_dinklagei|EU544429|Nickrent_3087))))	(Bakerella_sp_|EU544415|Nickrent_4161	Plicosepalus_sagittifolius|EU544449|Nickrent_2852)))	((((Actinanthella_menyharthii|EU544408|Nickrent_4375	Berhautia_senegalensis|EU544417|Nickrent_4576)	(Oedina_pendens|EU544441|Nickrent_4329	(Tapinanthus_constrictiflorus|EU544459|Nickrent_3088	Englerina_ramulosa|EU544427|Nickrent_2984)))	((Oncocalyx_sulfureus|EU544444|Nickrent_2850
((((Loxanthera_speciosa|EU544437|Nickrent_4026	Lysiana_filifolia|EU544438|Nickrent_4449)	(((Lepidaria_cf__forbesii|EU544434|Nickrent_4044	Macrosolen_cochinchinensis|EU544439|Nickrent_4038)	Decaisnina_triflora|EU544421|Nickrent_4491)	Amylotheca_duthieana|EU544413|Nickrent_4022))	(((Notanthera_heterophylla|EF464511|Nickrent_4372	(((Phthirusa_pyrifolia|EU544448|Nickrent_2762	(Oryctanthus_occidentalis|EU544445|Nickrent_2763	Dendropemon_bicolor|EU544422|Nickrent_2172))	Tripodanthus_acutifolius|EU544462|Nickrent_2969)	(Psittacanthus_calyculatus|EU544450|Nickrent_4043	(Struthanthus_woodsonii|EU544458|Nickrent_2761	(Struthanthus_sp_|JQ589641|RE_5128_1	(Cladocolea_gracilis|EU544419|Nickrent_3066	(Struthanthus_oerstedii|EU544457|Nickrent_2728	Struthanthus_orbicularis|JQ589640|RE_5125_1)))))))	(Ligaria_cuneifolia|EF464510|Nickrent_4567	(((((Tristerix_corymbosus|EF464512|Nickrent_4129	((Ileostylus_micranthus|EU544433|Nickrent_2741	Muellerina_eucalyptoides|EU544440|Nickrent_4310)	((Cecarria_obtusifolia|EU544418|Nickrent_4562	Loranthus_europaeus|EU544436|Nickrent_5082)	(Helixanthera_cylindrica|EU544431|Nickrent_4037	((((Tolypanthus_involucratus|EU544461|Nickrent_4907	((Dendrophthoe_curvata|EU544424|Nickrent_4012	Helixanthera_coccinea|EU544430|Nickrent_4019)	Dendrophthoe_longituba|EU544423|Nickrent_4010))	(((Moquiniella_rubra|DQ790171|D__Nickrent_3042	(Phragmanthera_crassicaulis|EU544447|Nickrent_3037	(((Tapinanthus_sp_|EU214301|OM825	(Spragueanella_rhamnifolia|EU544456|Nickrent_4674	Erianthemum_dregei|EU544428|Nickrent_2985))	Oliverella_rubroviridis|EU544442|Nickrent_4330)	(Emelianthe_panganensis|EU544426|Nickrent_4889	Globimetula_dinklagei|EU544429|Nickrent_3087))))	(Bakerella_sp_|EU544415|Nickrent_4161	Plicosepalus_sagittifolius|EU544449|Nickrent_2852))	(((((Actinanthella_menyharthii|EU544408|Nickrent_4375	Berhautia_senegalensis|EU544417|Nickrent_4576)	(Tapinanthus_constrictiflorus|EU544459|Nickrent_3088	Englerina_ramulosa|EU544427|Nickrent_2984))	((Oncocalyx_sulfureus|EU544444|Nickrent_2850	Oncella_ambigua|EU544443|Nickrent_4673)	Agelanthus_sansibarensis|EU544410|Nickrent_2987))	Oedina_pendens|EU544441|Nickrent_4329)	(Socratina_bemarivensis|EU544454|Nickrent_4279	Vanwykia_remota|EU544463|Nickrent_4331))))	((Sogerianthe_sessiflora|EU544455|Nickrent_4467	((Dactyliophora_novae_guineae|EU544420|Nickrent_4563
((((((Lepidaria_cf__forbesii|EU544434|Nickrent_4044	Macrosolen_cochinchinensis|EU544439|Nickrent_4038)	Decaisnina_triflora|EU544421|Nickrent_4491)	Lysiana_filifolia|EU544438|Nickrent_4449)	(Amylotheca_duthieana|EU544413|Nickrent_4022	Loxanthera_speciosa|EU544437|Nickrent_4026))	((((((Sogerianthe_sessiflora|EU544455|Nickrent_4467	((Amyema_queenslandicum|EU544412|Nickrent_2788	Helicanthes_elastica|EU544432|Nickrent_4906)	((Dactyliophora_novae_guineae|EU544420|Nickrent_4563	(Diplatia_furcata|EU544425|Nickrent_2824	Amyema_glabrum|EU544411|Nickrent_2794))	Benthamina_alyxifolia|EU544416|Nickrent_4127)))	(((Taxillus_chinensis|EU544460|Nickrent_4032	((Scurrula_ferruginea|EU544451|Nickrent_4008	Scurrula_parasitica|EU544453|Nickrent_4004)	Scurrula_pulverulenta|EU544452|Nickrent_4159))	Helixanthera_cylindrica|EU544431|Nickrent_4037)	(((Moquiniella_rubra|DQ790171|D__Nickrent_3042	(((Emelianthe_panganensis|EU544426|Nickrent_4889	Globimetula_dinklagei|EU544429|Nickrent_3087)	((Tapinanthus_sp_|EU214301|OM825	(Spragueanella_rhamnifolia|EU544456|Nickrent_4674	Erianthemum_dregei|EU544428|Nickrent_2985))	Oliverella_rubroviridis|EU544442|Nickrent_4330))	Phragmanthera_crassicaulis|EU544447|Nickrent_3037))	((Tolypanthus_involucratus|EU544461|Nickrent_4907	((Dendrophthoe_curvata|EU544424|Nickrent_4012	Helixanthera_coccinea|EU544430|Nickrent_4019)	Dendrophthoe_longituba|EU544423|Nickrent_4010))	(((((Actinanthella_menyharthii|EU544408|Nickrent_4375	Berhautia_senegalensis|EU544417|Nickrent_4576)	(Tapinanthus_constrictiflorus|EU544459|Nickrent_3088	Englerina_ramulosa|EU544427|Nickrent_2984))	((Oncocalyx_sulfureus|EU544444|Nickrent_2850	Oncella_ambigua|EU544443|Nickrent_4673)	Agelanthus_sansibarensis|EU544410|Nickrent_2987))	Oedina_pendens|EU544441|Nickrent_4329)	((Bakerella_sp_|EU544415|Nickrent_4161	Plicosepalus_sagittifolius|EU544449|Nickrent_2852)	(Socratina_bemarivensis|EU544454|Nickrent_4279	Vanwykia_remota|EU544463|Nickrent_4331)))))	Baratranthus_axanthus|EU544414|Nickrent_4029)))	((Ileostylus_micranthus|EU544433|Nickrent_2741	Muellerina_eucalyptoides|EU544440|Nickrent_4310)	(Cecarria_obtusifolia|EU544418|Nickrent_4562	Loranthus_europaeus|EU544436|Nickrent_5082)))	((Nuytsia_floribunda|DQ787446|Nickrent_2747	Atkinsonia_ligustrina|DQ787444|Nickrent_4343)	Gaiadendron_punctatum|DQ787445|Nickrent_2729))
(Peraxilla_tetrapetala|EU544446|Nickrent_2744	((Lysiana_filifolia|EU544438|Nickrent_4449	((Amylotheca_duthieana|EU544413|Nickrent_4022	(Lepidaria_cf__forbesii|EU544434|Nickrent_4044	(Macrosolen_cochinchinensis|EU544439|Nickrent_4038	Decaisnina_triflora|EU544421|Nickrent_4491)))	Loxanthera_speciosa|EU544437|Nickrent_4026))	(((Desmaria_mutabilis|EF464509|Nickrent_4510A	((Tupeia_antarctica|DQ790172|D_Nickrent_2742	Lepeostegeres_lancifolius|EU544435|Nickrent_4041)	((Ligaria_cuneifolia|EF464510|Nickrent_4567	Tristerix_corymbosus|EF464512|Nickrent_4129)	(Psittacanthus_calyculatus|EU544450|Nickrent_4043	(Tripodanthus_acutifolius|EU544462|Nickrent_2969	((Phthirusa_pyrifolia|EU544448|Nickrent_2762	(Oryctanthus_occidentalis|EU544445|Nickrent_2763	Dendropemon_bicolor|EU544422|Nickrent_2172))	(Cladocolea_gracilis|EU544419|Nickrent_3066	((Struthanthus_sp_|JQ589641|RE_5128_1	(Struthanthus_oerstedii|EU544457|Nickrent_2728	Struthanthus_orbicularis|JQ589640|RE_5125_1))	Struthanthus_woodsonii|EU544458|Nickrent_2761))))))))	(((Nuytsia_floribunda|DQ787446|Nickrent_2747	(((Ileostylus_micranthus|EU544433|Nickrent_2741	Muellerina_eucalyptoides|EU544440|Nickrent_4310)	(Cecarria_obtusifolia|EU544418|Nickrent_4562	Loranthus_europaeus|EU544436|Nickrent_5082))	((Sogerianthe_sessiflora|EU544455|Nickrent_4467	((Dactyliophora_novae_guineae|EU544420|Nickrent_4563	((Amyema_glabrum|EU544411|Nickrent_2794	Diplatia_furcata|EU544425|Nickrent_2824)	Benthamina_alyxifolia|EU544416|Nickrent_4127))	(Helicanthes_elastica|EU544432|Nickrent_4906	Amyema_queenslandicum|EU544412|Nickrent_2788)))	((((Moquiniella_rubra|DQ790171|D__Nickrent_3042	((Oliverella_rubroviridis|EU544442|Nickrent_4330	(Tapinanthus_sp_|EU214301|OM825	(Spragueanella_rhamnifolia|EU544456|Nickrent_4674	Erianthemum_dregei|EU544428|Nickrent_2985)))	(Emelianthe_panganensis|EU544426|Nickrent_4889	Globimetula_dinklagei|EU544429|Nickrent_3087)))	Phragmanthera_crassicaulis|EU544447|Nickrent_3037)	(((Plicosepalus_sagittifolius|EU544449|Nickrent_2852	(Vanwykia_remota|EU544463|Nickrent_4331	Bakerella_sp_|EU544415|Nickrent_4161))	(Socratina_bemarivensis|EU544454|Nickrent_4279	(((Berhautia_senegalensis|EU544417|Nickrent_4576	Actinanthella_menyharthii|EU544408|Nickrent_4375)	((Agelanthus_sansibarensis|EU544410|Nickrent_2987	(Oncocalyx_sulfureus|EU544444|Nickrent_2850
(Peraxilla_tetrapetala|EU544446|Nickrent_2744	((Lysiana_filifolia|EU544438|Nickrent_4449	((Amylotheca_duthieana|EU544413|Nickrent_4022	((Lepidaria_cf__forbesii|EU544434|Nickrent_4044	Macrosolen_cochinchinensis|EU544439|Nickrent_4038)	Decaisnina_triflora|EU544421|Nickrent_4491))	Loxanthera_speciosa|EU544437|Nickrent_4026))	(((Notanthera_heterophylla|EF464511|Nickrent_4372	((Ligaria_cuneifolia|EF464510|Nickrent_4567	Tristerix_corymbosus|EF464512|Nickrent_4129)	(Psittacanthus_calyculatus|EU544450|Nickrent_4043	(Tripodanthus_acutifolius|EU544462|Nickrent_2969	((Phthirusa_pyrifolia|EU544448|Nickrent_2762	(Oryctanthus_occidentalis|EU544445|Nickrent_2763	Dendropemon_bicolor|EU544422|Nickrent_2172))	(((Cladocolea_gracilis|EU544419|Nickrent_3066	Struthanthus_sp_|JQ589641|RE_5128_1)	(Struthanthus_oerstedii|EU544457|Nickrent_2728	Struthanthus_orbicularis|JQ589640|RE_5125_1))	Struthanthus_woodsonii|EU544458|Nickrent_2761))))))	Desmaria_mutabilis|EF464509|Nickrent_4510A)	(((Tupeia_antarctica|DQ790172|D_Nickrent_2742	Lepeostegeres_lancifolius|EU544435|Nickrent_4041)	(((Ileostylus_micranthus|EU544433|Nickrent_2741	Muellerina_eucalyptoides|EU544440|Nickrent_4310)	((Cecarria_obtusifolia|EU544418|Nickrent_4562	Loranthus_europaeus|EU544436|Nickrent_5082)	((Sogerianthe_sessiflora|EU544455|Nickrent_4467	((Benthamina_alyxifolia|EU544416|Nickrent_4127	(Dactyliophora_novae_guineae|EU544420|Nickrent_4563	(Amyema_glabrum|EU544411|Nickrent_2794	Diplatia_furcata|EU544425|Nickrent_2824)))	(Helicanthes_elastica|EU544432|Nickrent_4906	Amyema_queenslandicum|EU544412|Nickrent_2788)))	((((((Moquiniella_rubra|DQ790171|D__Nickrent_3042	((((Spragueanella_rhamnifolia|EU544456|Nickrent_4674	Erianthemum_dregei|EU544428|Nickrent_2985)	(Oliverella_rubroviridis|EU544442|Nickrent_4330	Tapinanthus_sp_|EU214301|OM825))	(Emelianthe_panganensis|EU544426|Nickrent_4889	Globimetula_dinklagei|EU544429|Nickrent_3087))	Phragmanthera_crassicaulis|EU544447|Nickrent_3037))	(Plicosepalus_sagittifolius|EU544449|Nickrent_2852	Bakerella_sp_|EU544415|Nickrent_4161))	((Vanwykia_remota|EU544463|Nickrent_4331	Socratina_bemarivensis|EU544454|Nickrent_4279)	(Oedina_pendens|EU544441|Nickrent_4329	(Actinanthella_menyharthii|EU544408|Nickrent_4375	((Agelanthus_sansibarensis|EU544410|Nickrent_2987	(Oncocalyx_sulfureus|EU544444|Nickrent_2850
(Peraxilla_tetrapetala|EU544446|Nickrent_2744	((Notanthera_heterophylla|EF464511|Nickrent_4372	(Lysiana_filifolia|EU544438|Nickrent_4449	((Amylotheca_duthieana|EU544413|Nickrent_4022	((Lepidaria_cf__forbesii|EU544434|Nickrent_4044	Macrosolen_cochinchinensis|EU544439|Nickrent_4038)	Decaisnina_triflora|EU544421|Nickrent_4491))	Loxanthera_speciosa|EU544437|Nickrent_4026)))	(Desmaria_mutabilis|EF464509|Nickrent_4510A	(((Gaiadendron_punctatum|DQ787445|Nickrent_2729	Nuytsia_floribunda|DQ787446|Nickrent_2747)	Atkinsonia_ligustrina|DQ787444|Nickrent_4343)	(((((Ileostylus_micranthus|EU544433|Nickrent_2741	Muellerina_eucalyptoides|EU544440|Nickrent_4310)	((Cecarria_obtusifolia|EU544418|Nickrent_4562	Loranthus_europaeus|EU544436|Nickrent_5082)	((Sogerianthe_sessiflora|EU544455|Nickrent_4467	((Dactyliophora_novae_guineae|EU544420|Nickrent_4563	((Amyema_glabrum|EU544411|Nickrent_2794	Diplatia_furcata|EU544425|Nickrent_2824)	Benthamina_alyxifolia|EU544416|Nickrent_4127))	(Helicanthes_elastica|EU544432|Nickrent_4906	Amyema_queenslandicum|EU544412|Nickrent_2788)))	((((Plicosepalus_sagittifolius|EU544449|Nickrent_2852	Vanwykia_remota|EU544463|Nickrent_4331)	Bakerella_sp_|EU544415|Nickrent_4161)	(((Tolypanthus_involucratus|EU544461|Nickrent_4907	Helixanthera_coccinea|EU544430|Nickrent_4019)	(Dendrophthoe_curvata|EU544424|Nickrent_4012	Dendrophthoe_longituba|EU544423|Nickrent_4010))	((Socratina_bemarivensis|EU544454|Nickrent_4279	(Moquiniella_rubra|DQ790171|D__Nickrent_3042	(((Emelianthe_panganensis|EU544426|Nickrent_4889	Globimetula_dinklagei|EU544429|Nickrent_3087)	((Spragueanella_rhamnifolia|EU544456|Nickrent_4674	Erianthemum_dregei|EU544428|Nickrent_2985)	(Oliverella_rubroviridis|EU544442|Nickrent_4330	Tapinanthus_sp_|EU214301|OM825)))	Phragmanthera_crassicaulis|EU544447|Nickrent_3037)))	(((Actinanthella_menyharthii|EU544408|Nickrent_4375	Berhautia_senegalensis|EU544417|Nickrent_4576)	(Oedina_pendens|EU544441|Nickrent_4329	(Englerina_ramulosa|EU544427|Nickrent_2984	Tapinanthus_constrictiflorus|EU544459|Nickrent_3088)))	(Agelanthus_sansibarensis|EU544410|Nickrent_2987	(Oncocalyx_sulfureus|EU544444|Nickrent_2850	Oncella_ambigua|EU544443|Nickrent_4673))))))	((Baratranthus_axanthus|EU544414|Nickrent_4029	Helixanthera_cylindrica|EU544431|Nickrent_4037)	(Taxillus_chinensis|EU544460|Nickrent_4032
(Peraxilla_tetrapetala|EU544446|Nickrent_2744	((Notanthera_heterophylla|EF464511|Nickrent_4372	(Lysiana_filifolia|EU544438|Nickrent_4449	((Amylotheca_duthieana|EU544413|Nickrent_4022	((Lepidaria_cf__forbesii|EU544434|Nickrent_4044	Macrosolen_cochinchinensis|EU544439|Nickrent_4038)	Decaisnina_triflora|EU544421|Nickrent_4491))	Loxanthera_speciosa|EU544437|Nickrent_4026)))	(((((Gaiadendron_punctatum|DQ787445|Nickrent_2729	Nuytsia_floribunda|DQ787446|Nickrent_2747)	Atkinsonia_ligustrina|DQ787444|Nickrent_4343)	(Ligaria_cuneifolia|EF464510|Nickrent_4567	(((Sogerianthe_sessiflora|EU544455|Nickrent_4467	(((Amyema_glabrum|EU544411|Nickrent_2794	Diplatia_furcata|EU544425|Nickrent_2824)	Benthamina_alyxifolia|EU544416|Nickrent_4127)	((Helicanthes_elastica|EU544432|Nickrent_4906	Amyema_queenslandicum|EU544412|Nickrent_2788)	Dactyliophora_novae_guineae|EU544420|Nickrent_4563)))	((((Tolypanthus_involucratus|EU544461|Nickrent_4907	(Dendrophthoe_curvata|EU544424|Nickrent_4012	(Helixanthera_coccinea|EU544430|Nickrent_4019	Dendrophthoe_longituba|EU544423|Nickrent_4010)))	(((Plicosepalus_sagittifolius|EU544449|Nickrent_2852	Bakerella_sp_|EU544415|Nickrent_4161)	(Moquiniella_rubra|DQ790171|D__Nickrent_3042	(((Emelianthe_panganensis|EU544426|Nickrent_4889	Globimetula_dinklagei|EU544429|Nickrent_3087)	(Oliverella_rubroviridis|EU544442|Nickrent_4330	(Tapinanthus_sp_|EU214301|OM825	(Spragueanella_rhamnifolia|EU544456|Nickrent_4674	Erianthemum_dregei|EU544428|Nickrent_2985))))	Phragmanthera_crassicaulis|EU544447|Nickrent_3037)))	((Socratina_bemarivensis|EU544454|Nickrent_4279	Vanwykia_remota|EU544463|Nickrent_4331)	((Actinanthella_menyharthii|EU544408|Nickrent_4375	Berhautia_senegalensis|EU544417|Nickrent_4576)	((Oedina_pendens|EU544441|Nickrent_4329	(Englerina_ramulosa|EU544427|Nickrent_2984	Tapinanthus_constrictiflorus|EU544459|Nickrent_3088))	(Agelanthus_sansibarensis|EU544410|Nickrent_2987	(Oncocalyx_sulfureus|EU544444|Nickrent_2850	Oncella_ambigua|EU544443|Nickrent_4673)))))))	(Helixanthera_cylindrica|EU544431|Nickrent_4037	(Taxillus_chinensis|EU544460|Nickrent_4032	((Scurrula_ferruginea|EU544451|Nickrent_4008	Scurrula_parasitica|EU544453|Nickrent_4004)	Scurrula_pulverulenta|EU544452|Nickrent_4159))))	Baratranthus_axanthus|EU544414|Nickrent_4029))	((Cecarria_obtusifolia|EU544418|Nickrent_4562
(Peraxilla_tetrapetala|EU544446|Nickrent_2744	((Notanthera_heterophylla|EF464511|Nickrent_4372	(((Lysiana_filifolia|EU544438|Nickrent_4449	Loxanthera_speciosa|EU544437|Nickrent_4026)	Amylotheca_duthieana|EU544413|Nickrent_4022)	((Lepidaria_cf__forbesii|EU544434|Nickrent_4044	Macrosolen_cochinchinensis|EU544439|Nickrent_4038)	Decaisnina_triflora|EU544421|Nickrent_4491)))	((((Tupeia_antarctica|DQ790172|D_Nickrent_2742	Lepeostegeres_lancifolius|EU544435|Nickrent_4041)	(Gaiadendron_punctatum|DQ787445|Nickrent_2729	(((Sogerianthe_sessiflora|EU544455|Nickrent_4467	(((Dactyliophora_novae_guineae|EU544420|Nickrent_4563	(Amyema_glabrum|EU544411|Nickrent_2794	Diplatia_furcata|EU544425|Nickrent_2824))	Benthamina_alyxifolia|EU544416|Nickrent_4127)	(Helicanthes_elastica|EU544432|Nickrent_4906	Amyema_queenslandicum|EU544412|Nickrent_2788)))	(((Tolypanthus_involucratus|EU544461|Nickrent_4907	(Helixanthera_coccinea|EU544430|Nickrent_4019	(Dendrophthoe_longituba|EU544423|Nickrent_4010	Dendrophthoe_curvata|EU544424|Nickrent_4012)))	((Moquiniella_rubra|DQ790171|D__Nickrent_3042	(((Emelianthe_panganensis|EU544426|Nickrent_4889	Globimetula_dinklagei|EU544429|Nickrent_3087)	(Oliverella_rubroviridis|EU544442|Nickrent_4330	(Tapinanthus_sp_|EU214301|OM825	(Spragueanella_rhamnifolia|EU544456|Nickrent_4674	Erianthemum_dregei|EU544428|Nickrent_2985))))	Phragmanthera_crassicaulis|EU544447|Nickrent_3037))	(((Socratina_bemarivensis|EU544454|Nickrent_4279	Vanwykia_remota|EU544463|Nickrent_4331)	(((Actinanthella_menyharthii|EU544408|Nickrent_4375	Berhautia_senegalensis|EU544417|Nickrent_4576)	((Englerina_ramulosa|EU544427|Nickrent_2984	Tapinanthus_constrictiflorus|EU544459|Nickrent_3088)	(Agelanthus_sansibarensis|EU544410|Nickrent_2987	(Oncocalyx_sulfureus|EU544444|Nickrent_2850	Oncella_ambigua|EU544443|Nickrent_4673))))	Oedina_pendens|EU544441|Nickrent_4329))	(Plicosepalus_sagittifolius|EU544449|Nickrent_2852	Bakerella_sp_|EU544415|Nickrent_4161))))	((Baratranthus_axanthus|EU544414|Nickrent_4029	Helixanthera_cylindrica|EU544431|Nickrent_4037)	(Taxillus_chinensis|EU544460|Nickrent_4032	((Scurrula_ferruginea|EU544451|Nickrent_4008	Scurrula_parasitica|EU544453|Nickrent_4004)	Scurrula_pulverulenta|EU544452|Nickrent_4159)))))	((Cecarria_obtusifolia|EU544418|Nickrent_4562	Loranthus_europaeus|EU544436|Nickrent_5082)
(Peraxilla_tetrapetala|EU544446|Nickrent_2744	(((Lysiana_filifolia|EU544438|Nickrent_4449	Loxanthera_speciosa|EU544437|Nickrent_4026)	(Amylotheca_duthieana|EU544413|Nickrent_4022	((Lepidaria_cf__forbesii|EU544434|Nickrent_4044	Macrosolen_cochinchinensis|EU544439|Nickrent_4038)	Decaisnina_triflora|EU544421|Nickrent_4491)))	((Atkinsonia_ligustrina|DQ787444|Nickrent_4343	(Nuytsia_floribunda|DQ787446|Nickrent_2747	((Tupeia_antarctica|DQ790172|D_Nickrent_2742	Lepeostegeres_lancifolius|EU544435|Nickrent_4041)	(Gaiadendron_punctatum|DQ787445|Nickrent_2729	(((Sogerianthe_sessiflora|EU544455|Nickrent_4467	(((Dactyliophora_novae_guineae|EU544420|Nickrent_4563	(Amyema_glabrum|EU544411|Nickrent_2794	Diplatia_furcata|EU544425|Nickrent_2824))	Benthamina_alyxifolia|EU544416|Nickrent_4127)	(Helicanthes_elastica|EU544432|Nickrent_4906	Amyema_queenslandicum|EU544412|Nickrent_2788)))	(((Moquiniella_rubra|DQ790171|D__Nickrent_3042	((Emelianthe_panganensis|EU544426|Nickrent_4889	(Globimetula_dinklagei|EU544429|Nickrent_3087	(Oliverella_rubroviridis|EU544442|Nickrent_4330	(Tapinanthus_sp_|EU214301|OM825	(Spragueanella_rhamnifolia|EU544456|Nickrent_4674	Erianthemum_dregei|EU544428|Nickrent_2985)))))	Phragmanthera_crassicaulis|EU544447|Nickrent_3037))	((((Socratina_bemarivensis|EU544454|Nickrent_4279	Vanwykia_remota|EU544463|Nickrent_4331)	(((Agelanthus_sansibarensis|EU544410|Nickrent_2987	(Oncocalyx_sulfureus|EU544444|Nickrent_2850	Oncella_ambigua|EU544443|Nickrent_4673))	((Actinanthella_menyharthii|EU544408|Nickrent_4375	Berhautia_senegalensis|EU544417|Nickrent_4576)	(Englerina_ramulosa|EU544427|Nickrent_2984	Tapinanthus_constrictiflorus|EU544459|Nickrent_3088)))	Oedina_pendens|EU544441|Nickrent_4329))	(Plicosepalus_sagittifolius|EU544449|Nickrent_2852	Bakerella_sp_|EU544415|Nickrent_4161))	(Tolypanthus_involucratus|EU544461|Nickrent_4907	(Helixanthera_coccinea|EU544430|Nickrent_4019	(Dendrophthoe_longituba|EU544423|Nickrent_4010	Dendrophthoe_curvata|EU544424|Nickrent_4012)))))	((Baratranthus_axanthus|EU544414|Nickrent_4029	Helixanthera_cylindrica|EU544431|Nickrent_4037)	(Taxillus_chinensis|EU544460|Nickrent_4032	((Scurrula_ferruginea|EU544451|Nickrent_4008	Scurrula_parasitica|EU544453|Nickrent_4004)	Scurrula_pulverulenta|EU544452|Nickrent_4159)))))	((Cecarria_obtusifolia|EU544418|Nickrent_4562
(Peraxilla_tetrapetala|EU544446|Nickrent_2744	(((Lysiana_filifolia|EU544438|Nickrent_4449	Loxanthera_speciosa|EU544437|Nickrent_4026)	(Amylotheca_duthieana|EU544413|Nickrent_4022	((Lepidaria_cf__forbesii|EU544434|Nickrent_4044	Macrosolen_cochinchinensis|EU544439|Nickrent_4038)	Decaisnina_triflora|EU544421|Nickrent_4491)))	(((((Tupeia_antarctica|DQ790172|D_Nickrent_2742	Lepeostegeres_lancifolius|EU544435|Nickrent_4041)	(((((Taxillus_chinensis|EU544460|Nickrent_4032	((Scurrula_ferruginea|EU544451|Nickrent_4008	Scurrula_parasitica|EU544453|Nickrent_4004)	Scurrula_pulverulenta|EU544452|Nickrent_4159))	((((Moquiniella_rubra|DQ790171|D__Nickrent_3042	(((Oliverella_rubroviridis|EU544442|Nickrent_4330	(Tapinanthus_sp_|EU214301|OM825	(Spragueanella_rhamnifolia|EU544456|Nickrent_4674	Erianthemum_dregei|EU544428|Nickrent_2985)))	(Emelianthe_panganensis|EU544426|Nickrent_4889	Globimetula_dinklagei|EU544429|Nickrent_3087))	Phragmanthera_crassicaulis|EU544447|Nickrent_3037))	((((Socratina_bemarivensis|EU544454|Nickrent_4279	(Oedina_pendens|EU544441|Nickrent_4329	Vanwykia_remota|EU544463|Nickrent_4331))	((((Agelanthus_sansibarensis|EU544410|Nickrent_2987	(Oncocalyx_sulfureus|EU544444|Nickrent_2850	Oncella_ambigua|EU544443|Nickrent_4673))	(Englerina_ramulosa|EU544427|Nickrent_2984	Tapinanthus_constrictiflorus|EU544459|Nickrent_3088))	Berhautia_senegalensis|EU544417|Nickrent_4576)	Actinanthella_menyharthii|EU544408|Nickrent_4375))	(Plicosepalus_sagittifolius|EU544449|Nickrent_2852	Bakerella_sp_|EU544415|Nickrent_4161))	(Tolypanthus_involucratus|EU544461|Nickrent_4907	(Helixanthera_coccinea|EU544430|Nickrent_4019	(Dendrophthoe_longituba|EU544423|Nickrent_4010	Dendrophthoe_curvata|EU544424|Nickrent_4012)))))	(Baratranthus_axanthus|EU544414|Nickrent_4029	Helixanthera_cylindrica|EU544431|Nickrent_4037))	(Sogerianthe_sessiflora|EU544455|Nickrent_4467	(((Dactyliophora_novae_guineae|EU544420|Nickrent_4563	(Amyema_glabrum|EU544411|Nickrent_2794	Diplatia_furcata|EU544425|Nickrent_2824))	Benthamina_alyxifolia|EU544416|Nickrent_4127)	(Helicanthes_elastica|EU544432|Nickrent_4906	Amyema_queenslandicum|EU544412|Nickrent_2788)))))	((Cecarria_obtusifolia|EU544418|Nickrent_4562	Loranthus_europaeus|EU544436|Nickrent_5082)	(Ileostylus_micranthus|EU544433|Nickrent_2741	Muellerina_eucalyptoides|EU544440|Nickrent_4310)))
(Peraxilla_tetrapetala|EU544446|Nickrent_2744	(((Lysiana_filifolia|EU544438|Nickrent_4449	Loxanthera_speciosa|EU544437|Nickrent_4026)	(Amylotheca_duthieana|EU544413|Nickrent_4022	((Lepidaria_cf__forbesii|EU544434|Nickrent_4044	Macrosolen_cochinchinensis|EU544439|Nickrent_4038)	Decaisnina_triflora|EU544421|Nickrent_4491)))	(((Desmaria_mutabilis|EF464509|Nickrent_4510A	((Tupeia_antarctica|DQ790172|D_Nickrent_2742	Lepeostegeres_lancifolius|EU544435|Nickrent_4041)	(Ligaria_cuneifolia|EF464510|Nickrent_4567	(Notanthera_heterophylla|EF464511|Nickrent_4372	Tristerix_corymbosus|EF464512|Nickrent_4129))))	((Phthirusa_pyrifolia|EU544448|Nickrent_2762	(Oryctanthus_occidentalis|EU544445|Nickrent_2763	Dendropemon_bicolor|EU544422|Nickrent_2172))	((Psittacanthus_calyculatus|EU544450|Nickrent_4043	(Cladocolea_gracilis|EU544419|Nickrent_3066	(Struthanthus_woodsonii|EU544458|Nickrent_2761	(Struthanthus_sp_|JQ589641|RE_5128_1	(Struthanthus_oerstedii|EU544457|Nickrent_2728	Struthanthus_orbicularis|JQ589640|RE_5125_1)))))	Tripodanthus_acutifolius|EU544462|Nickrent_2969)))	((((Sogerianthe_sessiflora|EU544455|Nickrent_4467	(((Amyema_glabrum|EU544411|Nickrent_2794	Diplatia_furcata|EU544425|Nickrent_2824)	Benthamina_alyxifolia|EU544416|Nickrent_4127)	(Dactyliophora_novae_guineae|EU544420|Nickrent_4563	(Helicanthes_elastica|EU544432|Nickrent_4906	Amyema_queenslandicum|EU544412|Nickrent_2788))))	((((Tolypanthus_involucratus|EU544461|Nickrent_4907	(Helixanthera_coccinea|EU544430|Nickrent_4019	(Dendrophthoe_longituba|EU544423|Nickrent_4010	Dendrophthoe_curvata|EU544424|Nickrent_4012)))	((((Moquiniella_rubra|DQ790171|D__Nickrent_3042	((Emelianthe_panganensis|EU544426|Nickrent_4889	(Globimetula_dinklagei|EU544429|Nickrent_3087	((Spragueanella_rhamnifolia|EU544456|Nickrent_4674	Erianthemum_dregei|EU544428|Nickrent_2985)	(Oliverella_rubroviridis|EU544442|Nickrent_4330	Tapinanthus_sp_|EU214301|OM825))))	Phragmanthera_crassicaulis|EU544447|Nickrent_3037))	Plicosepalus_sagittifolius|EU544449|Nickrent_2852)	Bakerella_sp_|EU544415|Nickrent_4161)	((Socratina_bemarivensis|EU544454|Nickrent_4279	Vanwykia_remota|EU544463|Nickrent_4331)	(Oedina_pendens|EU544441|Nickrent_4329	(((Agelanthus_sansibarensis|EU544410|Nickrent_2987	(Oncocalyx_sulfureus|EU544444|Nickrent_2850	Oncella_ambigua|EU544443|Nickrent_4673))
(Peraxilla_tetrapetala|EU544446|Nickrent_2744	(((Loxanthera_speciosa|EU544437|Nickrent_4026	((Lepidaria_cf__forbesii|EU544434|Nickrent_4044	Macrosolen_cochinchinensis|EU544439|Nickrent_4038)	(Decaisnina_triflora|EU544421|Nickrent_4491	Lysiana_filifolia|EU544438|Nickrent_4449)))	Amylotheca_duthieana|EU544413|Nickrent_4022)	((((((Phthirusa_pyrifolia|EU544448|Nickrent_2762	(Oryctanthus_occidentalis|EU544445|Nickrent_2763	Dendropemon_bicolor|EU544422|Nickrent_2172))	((((Struthanthus_oerstedii|EU544457|Nickrent_2728	Struthanthus_orbicularis|JQ589640|RE_5125_1)	(Cladocolea_gracilis|EU544419|Nickrent_3066	Struthanthus_sp_|JQ589641|RE_5128_1))	Struthanthus_woodsonii|EU544458|Nickrent_2761)	Tripodanthus_acutifolius|EU544462|Nickrent_2969))	Psittacanthus_calyculatus|EU544450|Nickrent_4043)	(Notanthera_heterophylla|EF464511|Nickrent_4372	(Tristerix_corymbosus|EF464512|Nickrent_4129	Ligaria_cuneifolia|EF464510|Nickrent_4567)))	Desmaria_mutabilis|EF464509|Nickrent_4510A)	((((((Sogerianthe_sessiflora|EU544455|Nickrent_4467	((Helicanthes_elastica|EU544432|Nickrent_4906	Amyema_queenslandicum|EU544412|Nickrent_2788)	(Dactyliophora_novae_guineae|EU544420|Nickrent_4563	(Benthamina_alyxifolia|EU544416|Nickrent_4127	(Amyema_glabrum|EU544411|Nickrent_2794	Diplatia_furcata|EU544425|Nickrent_2824)))))	((Baratranthus_axanthus|EU544414|Nickrent_4029	Helixanthera_cylindrica|EU544431|Nickrent_4037)	((Taxillus_chinensis|EU544460|Nickrent_4032	(Scurrula_pulverulenta|EU544452|Nickrent_4159	(Scurrula_ferruginea|EU544451|Nickrent_4008	Scurrula_parasitica|EU544453|Nickrent_4004)))	((Moquiniella_rubra|DQ790171|D__Nickrent_3042	(((Oliverella_rubroviridis|EU544442|Nickrent_4330	(Tapinanthus_sp_|EU214301|OM825	(Spragueanella_rhamnifolia|EU544456|Nickrent_4674	Erianthemum_dregei|EU544428|Nickrent_2985)))	(Emelianthe_panganensis|EU544426|Nickrent_4889	Globimetula_dinklagei|EU544429|Nickrent_3087))	Phragmanthera_crassicaulis|EU544447|Nickrent_3037))	((((Socratina_bemarivensis|EU544454|Nickrent_4279	Vanwykia_remota|EU544463|Nickrent_4331)	(Oedina_pendens|EU544441|Nickrent_4329	(((Agelanthus_sansibarensis|EU544410|Nickrent_2987	(Oncocalyx_sulfureus|EU544444|Nickrent_2850	Oncella_ambigua|EU544443|Nickrent_4673))	((Englerina_ramulosa|EU544427|Nickrent_2984	Tapinanthus_constrictiflorus|EU544459|Nickrent_3088)
(Peraxilla_tetrapetala|EU544446|Nickrent_2744	(((Loxanthera_speciosa|EU544437|Nickrent_4026	(Amylotheca_duthieana|EU544413|Nickrent_4022	(Decaisnina_triflora|EU544421|Nickrent_4491	(Lepidaria_cf__forbesii|EU544434|Nickrent_4044	Macrosolen_cochinchinensis|EU544439|Nickrent_4038))))	Lysiana_filifolia|EU544438|Nickrent_4449)	(((((((Sogerianthe_sessiflora|EU544455|Nickrent_4467	((Helicanthes_elastica|EU544432|Nickrent_4906	Amyema_queenslandicum|EU544412|Nickrent_2788)	(Benthamina_alyxifolia|EU544416|Nickrent_4127	((Amyema_glabrum|EU544411|Nickrent_2794	Diplatia_furcata|EU544425|Nickrent_2824)	Dactyliophora_novae_guineae|EU544420|Nickrent_4563))))	(Baratranthus_axanthus|EU544414|Nickrent_4029	((Helixanthera_cylindrica|EU544431|Nickrent_4037	(Taxillus_chinensis|EU544460|Nickrent_4032	(Scurrula_pulverulenta|EU544452|Nickrent_4159	(Scurrula_ferruginea|EU544451|Nickrent_4008	Scurrula_parasitica|EU544453|Nickrent_4004))))	((Moquiniella_rubra|DQ790171|D__Nickrent_3042	((((Spragueanella_rhamnifolia|EU544456|Nickrent_4674	Erianthemum_dregei|EU544428|Nickrent_2985)	(Oliverella_rubroviridis|EU544442|Nickrent_4330	Tapinanthus_sp_|EU214301|OM825))	(Emelianthe_panganensis|EU544426|Nickrent_4889	Globimetula_dinklagei|EU544429|Nickrent_3087))	Phragmanthera_crassicaulis|EU544447|Nickrent_3037))	(((Bakerella_sp_|EU544415|Nickrent_4161	Plicosepalus_sagittifolius|EU544449|Nickrent_2852)	Vanwykia_remota|EU544463|Nickrent_4331)	((Socratina_bemarivensis|EU544454|Nickrent_4279	(((Agelanthus_sansibarensis|EU544410|Nickrent_2987	(Oncocalyx_sulfureus|EU544444|Nickrent_2850	Oncella_ambigua|EU544443|Nickrent_4673))	((Englerina_ramulosa|EU544427|Nickrent_2984	Tapinanthus_constrictiflorus|EU544459|Nickrent_3088)	Berhautia_senegalensis|EU544417|Nickrent_4576))	(Actinanthella_menyharthii|EU544408|Nickrent_4375	Oedina_pendens|EU544441|Nickrent_4329)))	(Tolypanthus_involucratus|EU544461|Nickrent_4907	(Dendrophthoe_curvata|EU544424|Nickrent_4012	(Helixanthera_coccinea|EU544430|Nickrent_4019	Dendrophthoe_longituba|EU544423|Nickrent_4010)))))))))	((Cecarria_obtusifolia|EU544418|Nickrent_4562	Loranthus_europaeus|EU544436|Nickrent_5082)	(Ileostylus_micranthus|EU544433|Nickrent_2741	Muellerina_eucalyptoides|EU544440|Nickrent_4310)))	(Tupeia_antarctica|DQ790172|D_Nickrent_2742	Lepeostegeres_lancifolius|EU544435|Nickrent_4041))
(Peraxilla_tetrapetala|EU544446|Nickrent_2744	((Loxanthera_speciosa|EU544437|Nickrent_4026	(Lysiana_filifolia|EU544438|Nickrent_4449	(Amylotheca_duthieana|EU544413|Nickrent_4022	(Decaisnina_triflora|EU544421|Nickrent_4491	(Macrosolen_cochinchinensis|EU544439|Nickrent_4038	Lepidaria_cf__forbesii|EU544434|Nickrent_4044)))))	(((((Tristerix_corymbosus|EF464512|Nickrent_4129	Ligaria_cuneifolia|EF464510|Nickrent_4567)	Notanthera_heterophylla|EF464511|Nickrent_4372)	((Tripodanthus_acutifolius|EU544462|Nickrent_2969	((Phthirusa_pyrifolia|EU544448|Nickrent_2762	(Oryctanthus_occidentalis|EU544445|Nickrent_2763	Dendropemon_bicolor|EU544422|Nickrent_2172))	((Struthanthus_woodsonii|EU544458|Nickrent_2761	(Struthanthus_sp_|JQ589641|RE_5128_1	(Struthanthus_orbicularis|JQ589640|RE_5125_1	Struthanthus_oerstedii|EU544457|Nickrent_2728)))	Cladocolea_gracilis|EU544419|Nickrent_3066)))	Psittacanthus_calyculatus|EU544450|Nickrent_4043))	Desmaria_mutabilis|EF464509|Nickrent_4510A)	(((Nuytsia_floribunda|DQ787446|Nickrent_2747	Atkinsonia_ligustrina|DQ787444|Nickrent_4343)	((((Baratranthus_axanthus|EU544414|Nickrent_4029	(((Sogerianthe_sessiflora|EU544455|Nickrent_4467	(Taxillus_chinensis|EU544460|Nickrent_4032	(Scurrula_pulverulenta|EU544452|Nickrent_4159	(Scurrula_ferruginea|EU544451|Nickrent_4008	Scurrula_parasitica|EU544453|Nickrent_4004))))	((Helicanthes_elastica|EU544432|Nickrent_4906	Amyema_queenslandicum|EU544412|Nickrent_2788)	(Dactyliophora_novae_guineae|EU544420|Nickrent_4563	((Amyema_glabrum|EU544411|Nickrent_2794	Diplatia_furcata|EU544425|Nickrent_2824)	Benthamina_alyxifolia|EU544416|Nickrent_4127))))	((Phragmanthera_crassicaulis|EU544447|Nickrent_3037	((((Erianthemum_dregei|EU544428|Nickrent_2985	Spragueanella_rhamnifolia|EU544456|Nickrent_4674)	Tapinanthus_sp_|EU214301|OM825)	Oliverella_rubroviridis|EU544442|Nickrent_4330)	(Moquiniella_rubra|DQ790171|D__Nickrent_3042	(Emelianthe_panganensis|EU544426|Nickrent_4889	Globimetula_dinklagei|EU544429|Nickrent_3087))))	((((Vanwykia_remota|EU544463|Nickrent_4331	Plicosepalus_sagittifolius|EU544449|Nickrent_2852)	Bakerella_sp_|EU544415|Nickrent_4161)	(Socratina_bemarivensis|EU544454|Nickrent_4279	(Oedina_pendens|EU544441|Nickrent_4329	(((Actinanthella_menyharthii|EU544408|Nickrent_4375	Berhautia_senegalensis|EU544417|Nickrent_4576)
(Peraxilla_tetrapetala|EU544446|Nickrent_2744	((Notanthera_heterophylla|EF464511|Nickrent_4372	(Loxanthera_speciosa|EU544437|Nickrent_4026	(Lysiana_filifolia|EU544438|Nickrent_4449	((Lepidaria_cf__forbesii|EU544434|Nickrent_4044	(Amylotheca_duthieana|EU544413|Nickrent_4022	Macrosolen_cochinchinensis|EU544439|Nickrent_4038))	Decaisnina_triflora|EU544421|Nickrent_4491))))	(((Gaiadendron_punctatum|DQ787445|Nickrent_2729	(((Tripodanthus_acutifolius|EU544462|Nickrent_2969	((Phthirusa_pyrifolia|EU544448|Nickrent_2762	(Oryctanthus_occidentalis|EU544445|Nickrent_2763	Dendropemon_bicolor|EU544422|Nickrent_2172))	(Psittacanthus_calyculatus|EU544450|Nickrent_4043	(Struthanthus_woodsonii|EU544458|Nickrent_2761	((Cladocolea_gracilis|EU544419|Nickrent_3066	Struthanthus_sp_|JQ589641|RE_5128_1)	(Struthanthus_orbicularis|JQ589640|RE_5125_1	Struthanthus_oerstedii|EU544457|Nickrent_2728))))))	(Tristerix_corymbosus|EF464512|Nickrent_4129	(Lepeostegeres_lancifolius|EU544435|Nickrent_4041	Tupeia_antarctica|DQ790172|D_Nickrent_2742)))	(Ligaria_cuneifolia|EF464510|Nickrent_4567	(((Taxillus_chinensis|EU544460|Nickrent_4032	(Scurrula_pulverulenta|EU544452|Nickrent_4159	(Scurrula_ferruginea|EU544451|Nickrent_4008	Scurrula_parasitica|EU544453|Nickrent_4004)))	(((Baratranthus_axanthus|EU544414|Nickrent_4029	Helixanthera_cylindrica|EU544431|Nickrent_4037)	(((Tolypanthus_involucratus|EU544461|Nickrent_4907	((Helixanthera_coccinea|EU544430|Nickrent_4019	Dendrophthoe_curvata|EU544424|Nickrent_4012)	Dendrophthoe_longituba|EU544423|Nickrent_4010))	(((((Emelianthe_panganensis|EU544426|Nickrent_4889	Globimetula_dinklagei|EU544429|Nickrent_3087)	(((Erianthemum_dregei|EU544428|Nickrent_2985	Spragueanella_rhamnifolia|EU544456|Nickrent_4674)	Tapinanthus_sp_|EU214301|OM825)	Oliverella_rubroviridis|EU544442|Nickrent_4330))	Phragmanthera_crassicaulis|EU544447|Nickrent_3037)	Moquiniella_rubra|DQ790171|D__Nickrent_3042)	((Vanwykia_remota|EU544463|Nickrent_4331	Socratina_bemarivensis|EU544454|Nickrent_4279)	(((Actinanthella_menyharthii|EU544408|Nickrent_4375	Berhautia_senegalensis|EU544417|Nickrent_4576)	(Oedina_pendens|EU544441|Nickrent_4329	(Englerina_ramulosa|EU544427|Nickrent_2984	Tapinanthus_constrictiflorus|EU544459|Nickrent_3088)))	((Oncella_ambigua|EU544443|Nickrent_4673	Oncocalyx_sulfureus|EU544444|Nickrent_2850)
(Peraxilla_tetrapetala|EU544446|Nickrent_2744	((Loxanthera_speciosa|EU544437|Nickrent_4026	(Lysiana_filifolia|EU544438|Nickrent_4449	((Lepidaria_cf__forbesii|EU544434|Nickrent_4044	(Amylotheca_duthieana|EU544413|Nickrent_4022	Macrosolen_cochinchinensis|EU544439|Nickrent_4038))	Decaisnina_triflora|EU544421|Nickrent_4491)))	(((Desmaria_mutabilis|EF464509|Nickrent_4510A	((Notanthera_heterophylla|EF464511|Nickrent_4372	(Ligaria_cuneifolia|EF464510|Nickrent_4567	Tristerix_corymbosus|EF464512|Nickrent_4129))	(Tripodanthus_acutifolius|EU544462|Nickrent_2969	((Phthirusa_pyrifolia|EU544448|Nickrent_2762	(Oryctanthus_occidentalis|EU544445|Nickrent_2763	Dendropemon_bicolor|EU544422|Nickrent_2172))	(Psittacanthus_calyculatus|EU544450|Nickrent_4043	(Struthanthus_woodsonii|EU544458|Nickrent_2761	((Struthanthus_sp_|JQ589641|RE_5128_1	(Struthanthus_orbicularis|JQ589640|RE_5125_1	Struthanthus_oerstedii|EU544457|Nickrent_2728))	Cladocolea_gracilis|EU544419|Nickrent_3066)))))))	((((((Helicanthes_elastica|EU544432|Nickrent_4906	Amyema_queenslandicum|EU544412|Nickrent_2788)	((Dactyliophora_novae_guineae|EU544420|Nickrent_4563	(Amyema_glabrum|EU544411|Nickrent_2794	Diplatia_furcata|EU544425|Nickrent_2824))	Benthamina_alyxifolia|EU544416|Nickrent_4127))	Sogerianthe_sessiflora|EU544455|Nickrent_4467)	(((((((Emelianthe_panganensis|EU544426|Nickrent_4889	Globimetula_dinklagei|EU544429|Nickrent_3087)	(((Erianthemum_dregei|EU544428|Nickrent_2985	Spragueanella_rhamnifolia|EU544456|Nickrent_4674)	Tapinanthus_sp_|EU214301|OM825)	Oliverella_rubroviridis|EU544442|Nickrent_4330))	Phragmanthera_crassicaulis|EU544447|Nickrent_3037)	Moquiniella_rubra|DQ790171|D__Nickrent_3042)	((Vanwykia_remota|EU544463|Nickrent_4331	(Socratina_bemarivensis|EU544454|Nickrent_4279	((((Actinanthella_menyharthii|EU544408|Nickrent_4375	Berhautia_senegalensis|EU544417|Nickrent_4576)	(Englerina_ramulosa|EU544427|Nickrent_2984	Tapinanthus_constrictiflorus|EU544459|Nickrent_3088))	((Oncella_ambigua|EU544443|Nickrent_4673	Oncocalyx_sulfureus|EU544444|Nickrent_2850)	Agelanthus_sansibarensis|EU544410|Nickrent_2987))	Oedina_pendens|EU544441|Nickrent_4329)))	((Plicosepalus_sagittifolius|EU544449|Nickrent_2852	Bakerella_sp_|EU544415|Nickrent_4161)	((Dendrophthoe_curvata|EU544424|Nickrent_4012	Dendrophthoe_longituba|EU544423|Nickrent_4010)
(Peraxilla_tetrapetala|EU544446|Nickrent_2744	(((Amylotheca_duthieana|EU544413|Nickrent_4022	Loxanthera_speciosa|EU544437|Nickrent_4026)	(Lysiana_filifolia|EU544438|Nickrent_4449	((Lepidaria_cf__forbesii|EU544434|Nickrent_4044	Macrosolen_cochinchinensis|EU544439|Nickrent_4038)	Decaisnina_triflora|EU544421|Nickrent_4491)))	(((((((Phthirusa_pyrifolia|EU544448|Nickrent_2762	(Oryctanthus_occidentalis|EU544445|Nickrent_2763	Dendropemon_bicolor|EU544422|Nickrent_2172))	(((Cladocolea_gracilis|EU544419|Nickrent_3066	Struthanthus_sp_|JQ589641|RE_5128_1)	((Struthanthus_orbicularis|JQ589640|RE_5125_1	Struthanthus_oerstedii|EU544457|Nickrent_2728)	Struthanthus_woodsonii|EU544458|Nickrent_2761))	Tripodanthus_acutifolius|EU544462|Nickrent_2969))	Psittacanthus_calyculatus|EU544450|Nickrent_4043)	(Desmaria_mutabilis|EF464509|Nickrent_4510A	(Ligaria_cuneifolia|EF464510|Nickrent_4567	Tristerix_corymbosus|EF464512|Nickrent_4129)))	(Lepeostegeres_lancifolius|EU544435|Nickrent_4041	Tupeia_antarctica|DQ790172|D_Nickrent_2742))	(((Atkinsonia_ligustrina|DQ787444|Nickrent_4343	Nuytsia_floribunda|DQ787446|Nickrent_2747)	Gaiadendron_punctatum|DQ787445|Nickrent_2729)	(((Muellerina_eucalyptoides|EU544440|Nickrent_4310	Ileostylus_micranthus|EU544433|Nickrent_2741)	(Cecarria_obtusifolia|EU544418|Nickrent_4562	Loranthus_europaeus|EU544436|Nickrent_5082))	((((Helicanthes_elastica|EU544432|Nickrent_4906	Amyema_queenslandicum|EU544412|Nickrent_2788)	((Dactyliophora_novae_guineae|EU544420|Nickrent_4563	(Amyema_glabrum|EU544411|Nickrent_2794	Diplatia_furcata|EU544425|Nickrent_2824))	Benthamina_alyxifolia|EU544416|Nickrent_4127))	Sogerianthe_sessiflora|EU544455|Nickrent_4467)	((Baratranthus_axanthus|EU544414|Nickrent_4029	Helixanthera_cylindrica|EU544431|Nickrent_4037)	((((((Emelianthe_panganensis|EU544426|Nickrent_4889	Globimetula_dinklagei|EU544429|Nickrent_3087)	((Erianthemum_dregei|EU544428|Nickrent_2985	Spragueanella_rhamnifolia|EU544456|Nickrent_4674)	(Tapinanthus_sp_|EU214301|OM825	Oliverella_rubroviridis|EU544442|Nickrent_4330)))	Phragmanthera_crassicaulis|EU544447|Nickrent_3037)	Moquiniella_rubra|DQ790171|D__Nickrent_3042)	((Plicosepalus_sagittifolius|EU544449|Nickrent_2852	Bakerella_sp_|EU544415|Nickrent_4161)	((Tolypanthus_involucratus|EU544461|Nickrent_4907	(Dendrophthoe_curvata|EU544424|Nickrent_4012
(Peraxilla_tetrapetala|EU544446|Nickrent_2744	((Loxanthera_speciosa|EU544437|Nickrent_4026	(Lysiana_filifolia|EU544438|Nickrent_4449	(Amylotheca_duthieana|EU544413|Nickrent_4022	((Lepidaria_cf__forbesii|EU544434|Nickrent_4044	Macrosolen_cochinchinensis|EU544439|Nickrent_4038)	Decaisnina_triflora|EU544421|Nickrent_4491))))	(((((Notanthera_heterophylla|EF464511|Nickrent_4372	(Ligaria_cuneifolia|EF464510|Nickrent_4567	Tristerix_corymbosus|EF464512|Nickrent_4129))	(Lepeostegeres_lancifolius|EU544435|Nickrent_4041	Tupeia_antarctica|DQ790172|D_Nickrent_2742))	Desmaria_mutabilis|EF464509|Nickrent_4510A)	(((Phthirusa_pyrifolia|EU544448|Nickrent_2762	(Oryctanthus_occidentalis|EU544445|Nickrent_2763	Dendropemon_bicolor|EU544422|Nickrent_2172))	((Cladocolea_gracilis|EU544419|Nickrent_3066	((Struthanthus_sp_|JQ589641|RE_5128_1	(Struthanthus_orbicularis|JQ589640|RE_5125_1	Struthanthus_oerstedii|EU544457|Nickrent_2728))	Struthanthus_woodsonii|EU544458|Nickrent_2761))	Tripodanthus_acutifolius|EU544462|Nickrent_2969))	Psittacanthus_calyculatus|EU544450|Nickrent_4043))	(Atkinsonia_ligustrina|DQ787444|Nickrent_4343	(Nuytsia_floribunda|DQ787446|Nickrent_2747	(Gaiadendron_punctatum|DQ787445|Nickrent_2729	(((Muellerina_eucalyptoides|EU544440|Nickrent_4310	Ileostylus_micranthus|EU544433|Nickrent_2741)	(Cecarria_obtusifolia|EU544418|Nickrent_4562	Loranthus_europaeus|EU544436|Nickrent_5082))	((((((Dactyliophora_novae_guineae|EU544420|Nickrent_4563	(Amyema_glabrum|EU544411|Nickrent_2794	Diplatia_furcata|EU544425|Nickrent_2824))	(Bakerella_sp_|EU544415|Nickrent_4161	Benthamina_alyxifolia|EU544416|Nickrent_4127))	(Sogerianthe_sessiflora|EU544455|Nickrent_4467	(Helicanthes_elastica|EU544432|Nickrent_4906	Amyema_queenslandicum|EU544412|Nickrent_2788)))	((((Moquiniella_rubra|DQ790171|D__Nickrent_3042	((Taxillus_chinensis|EU544460|Nickrent_4032	(Scurrula_pulverulenta|EU544452|Nickrent_4159	(Scurrula_ferruginea|EU544451|Nickrent_4008	Scurrula_parasitica|EU544453|Nickrent_4004)))	((Tapinanthus_sp_|EU214301|OM825	(Erianthemum_dregei|EU544428|Nickrent_2985	Spragueanella_rhamnifolia|EU544456|Nickrent_4674))	Oliverella_rubroviridis|EU544442|Nickrent_4330)))	(Emelianthe_panganensis|EU544426|Nickrent_4889	Globimetula_dinklagei|EU544429|Nickrent_3087))	Phragmanthera_crassicaulis|EU544447|Nickrent_3037)
(Peraxilla_tetrapetala|EU544446|Nickrent_2744	((Loxanthera_speciosa|EU544437|Nickrent_4026	(Lysiana_filifolia|EU544438|Nickrent_4449	(Amylotheca_duthieana|EU544413|Nickrent_4022	((Lepidaria_cf__forbesii|EU544434|Nickrent_4044	Macrosolen_cochinchinensis|EU544439|Nickrent_4038)	Decaisnina_triflora|EU544421|Nickrent_4491))))	(((Nuytsia_floribunda|DQ787446|Nickrent_2747	Atkinsonia_ligustrina|DQ787444|Nickrent_4343)	Gaiadendron_punctatum|DQ787445|Nickrent_2729)	(((((Muellerina_eucalyptoides|EU544440|Nickrent_4310	Ileostylus_micranthus|EU544433|Nickrent_2741)	(Cecarria_obtusifolia|EU544418|Nickrent_4562	Loranthus_europaeus|EU544436|Nickrent_5082))	((Taxillus_chinensis|EU544460|Nickrent_4032	(Scurrula_pulverulenta|EU544452|Nickrent_4159	(Scurrula_ferruginea|EU544451|Nickrent_4008	Scurrula_parasitica|EU544453|Nickrent_4004)))	((((((Moquiniella_rubra|DQ790171|D__Nickrent_3042	((Globimetula_dinklagei|EU544429|Nickrent_3087	Emelianthe_panganensis|EU544426|Nickrent_4889)	((Erianthemum_dregei|EU544428|Nickrent_2985	Spragueanella_rhamnifolia|EU544456|Nickrent_4674)	(Oliverella_rubroviridis|EU544442|Nickrent_4330	Tapinanthus_sp_|EU214301|OM825))))	Phragmanthera_crassicaulis|EU544447|Nickrent_3037)	(Plicosepalus_sagittifolius|EU544449|Nickrent_2852	((((Bakerella_sp_|EU544415|Nickrent_4161	Socratina_bemarivensis|EU544454|Nickrent_4279)	Vanwykia_remota|EU544463|Nickrent_4331)	((((Oncella_ambigua|EU544443|Nickrent_4673	Oncocalyx_sulfureus|EU544444|Nickrent_2850)	Agelanthus_sansibarensis|EU544410|Nickrent_2987)	(Oedina_pendens|EU544441|Nickrent_4329	(Englerina_ramulosa|EU544427|Nickrent_2984	Tapinanthus_constrictiflorus|EU544459|Nickrent_3088)))	(Berhautia_senegalensis|EU544417|Nickrent_4576	Actinanthella_menyharthii|EU544408|Nickrent_4375)))	(Tolypanthus_involucratus|EU544461|Nickrent_4907	(Dendrophthoe_curvata|EU544424|Nickrent_4012	(Dendrophthoe_longituba|EU544423|Nickrent_4010	Helixanthera_coccinea|EU544430|Nickrent_4019))))))	Baratranthus_axanthus|EU544414|Nickrent_4029)	Helixanthera_cylindrica|EU544431|Nickrent_4037)	(Sogerianthe_sessiflora|EU544455|Nickrent_4467	((Helicanthes_elastica|EU544432|Nickrent_4906	Amyema_queenslandicum|EU544412|Nickrent_2788)	(Dactyliophora_novae_guineae|EU544420|Nickrent_4563	(Benthamina_alyxifolia|EU544416|Nickrent_4127	(Amyema_glabrum|EU544411|Nickrent_2794
(Peraxilla_tetrapetala|EU544446|Nickrent_2744	((Notanthera_heterophylla|EF464511|Nickrent_4372	(Loxanthera_speciosa|EU544437|Nickrent_4026	(Lysiana_filifolia|EU544438|Nickrent_4449	(Amylotheca_duthieana|EU544413|Nickrent_4022	((Lepidaria_cf__forbesii|EU544434|Nickrent_4044	Macrosolen_cochinchinensis|EU544439|Nickrent_4038)	Decaisnina_triflora|EU544421|Nickrent_4491)))))	((Atkinsonia_ligustrina|DQ787444|Nickrent_4343	((((Lepeostegeres_lancifolius|EU544435|Nickrent_4041	Tupeia_antarctica|DQ790172|D_Nickrent_2742)	Gaiadendron_punctatum|DQ787445|Nickrent_2729)	Nuytsia_floribunda|DQ787446|Nickrent_2747)	(((Muellerina_eucalyptoides|EU544440|Nickrent_4310	Ileostylus_micranthus|EU544433|Nickrent_2741)	(Cecarria_obtusifolia|EU544418|Nickrent_4562	Loranthus_europaeus|EU544436|Nickrent_5082))	((Sogerianthe_sessiflora|EU544455|Nickrent_4467	((Helicanthes_elastica|EU544432|Nickrent_4906	Amyema_queenslandicum|EU544412|Nickrent_2788)	((Dactyliophora_novae_guineae|EU544420|Nickrent_4563	(Amyema_glabrum|EU544411|Nickrent_2794	Diplatia_furcata|EU544425|Nickrent_2824))	Benthamina_alyxifolia|EU544416|Nickrent_4127)))	(((Taxillus_chinensis|EU544460|Nickrent_4032	(Scurrula_pulverulenta|EU544452|Nickrent_4159	(Scurrula_ferruginea|EU544451|Nickrent_4008	Scurrula_parasitica|EU544453|Nickrent_4004)))	(Baratranthus_axanthus|EU544414|Nickrent_4029	Helixanthera_cylindrica|EU544431|Nickrent_4037))	((((Emelianthe_panganensis|EU544426|Nickrent_4889	Moquiniella_rubra|DQ790171|D__Nickrent_3042)	(Globimetula_dinklagei|EU544429|Nickrent_3087	((Erianthemum_dregei|EU544428|Nickrent_2985	Spragueanella_rhamnifolia|EU544456|Nickrent_4674)	(Oliverella_rubroviridis|EU544442|Nickrent_4330	Tapinanthus_sp_|EU214301|OM825))))	Phragmanthera_crassicaulis|EU544447|Nickrent_3037)	((((Vanwykia_remota|EU544463|Nickrent_4331	Socratina_bemarivensis|EU544454|Nickrent_4279)	((Actinanthella_menyharthii|EU544408|Nickrent_4375	(((Oncella_ambigua|EU544443|Nickrent_4673	Oncocalyx_sulfureus|EU544444|Nickrent_2850)	Agelanthus_sansibarensis|EU544410|Nickrent_2987)	((Englerina_ramulosa|EU544427|Nickrent_2984	Tapinanthus_constrictiflorus|EU544459|Nickrent_3088)	Berhautia_senegalensis|EU544417|Nickrent_4576)))	Oedina_pendens|EU544441|Nickrent_4329))	(Tolypanthus_involucratus|EU544461|Nickrent_4907	(Dendrophthoe_longituba|EU544423|Nickrent_4010
(Peraxilla_tetrapetala|EU544446|Nickrent_2744	((((Macrosolen_cochinchinensis|EU544439|Nickrent_4038	(Amylotheca_duthieana|EU544413|Nickrent_4022	Lepidaria_cf__forbesii|EU544434|Nickrent_4044))	(Decaisnina_triflora|EU544421|Nickrent_4491	Lysiana_filifolia|EU544438|Nickrent_4449))	Loxanthera_speciosa|EU544437|Nickrent_4026)	((((Tripodanthus_acutifolius|EU544462|Nickrent_2969	((Phthirusa_pyrifolia|EU544448|Nickrent_2762	(Oryctanthus_occidentalis|EU544445|Nickrent_2763	Dendropemon_bicolor|EU544422|Nickrent_2172))	(Psittacanthus_calyculatus|EU544450|Nickrent_4043	(Cladocolea_gracilis|EU544419|Nickrent_3066	(((Struthanthus_orbicularis|JQ589640|RE_5125_1	Struthanthus_oerstedii|EU544457|Nickrent_2728)	Struthanthus_sp_|JQ589641|RE_5128_1)	Struthanthus_woodsonii|EU544458|Nickrent_2761)))))	((Tristerix_corymbosus|EF464512|Nickrent_4129	Ligaria_cuneifolia|EF464510|Nickrent_4567)	Desmaria_mutabilis|EF464509|Nickrent_4510A))	((Atkinsonia_ligustrina|DQ787444|Nickrent_4343	(Nuytsia_floribunda|DQ787446|Nickrent_2747	(Gaiadendron_punctatum|DQ787445|Nickrent_2729	(((Muellerina_eucalyptoides|EU544440|Nickrent_4310	Ileostylus_micranthus|EU544433|Nickrent_2741)	(Cecarria_obtusifolia|EU544418|Nickrent_4562	Loranthus_europaeus|EU544436|Nickrent_5082))	((Sogerianthe_sessiflora|EU544455|Nickrent_4467	((Helicanthes_elastica|EU544432|Nickrent_4906	Amyema_queenslandicum|EU544412|Nickrent_2788)	((Dactyliophora_novae_guineae|EU544420|Nickrent_4563	(Amyema_glabrum|EU544411|Nickrent_2794	Diplatia_furcata|EU544425|Nickrent_2824))	Benthamina_alyxifolia|EU544416|Nickrent_4127)))	(((Taxillus_chinensis|EU544460|Nickrent_4032	(Scurrula_pulverulenta|EU544452|Nickrent_4159	(Scurrula_ferruginea|EU544451|Nickrent_4008	Scurrula_parasitica|EU544453|Nickrent_4004)))	(Baratranthus_axanthus|EU544414|Nickrent_4029	Helixanthera_cylindrica|EU544431|Nickrent_4037))	((((Dendrophthoe_longituba|EU544423|Nickrent_4010	Helixanthera_coccinea|EU544430|Nickrent_4019)	(Tolypanthus_involucratus|EU544461|Nickrent_4907	Dendrophthoe_curvata|EU544424|Nickrent_4012))	((Plicosepalus_sagittifolius|EU544449|Nickrent_2852	((Vanwykia_remota|EU544463|Nickrent_4331	Socratina_bemarivensis|EU544454|Nickrent_4279)	Bakerella_sp_|EU544415|Nickrent_4161))	((((Oncella_ambigua|EU544443|Nickrent_4673	Oncocalyx_sulfureus|EU544444|Nickrent_2850)
(Peraxilla_tetrapetala|EU544446|Nickrent_2744	((((Loxanthera_speciosa|EU544437|Nickrent_4026	Lysiana_filifolia|EU544438|Nickrent_4449)	(Decaisnina_triflora|EU544421|Nickrent_4491	(Macrosolen_cochinchinensis|EU544439|Nickrent_4038	Lepidaria_cf__forbesii|EU544434|Nickrent_4044)))	Amylotheca_duthieana|EU544413|Nickrent_4022)	((Desmaria_mutabilis|EF464509|Nickrent_4510A	(((((Muellerina_eucalyptoides|EU544440|Nickrent_4310	Ileostylus_micranthus|EU544433|Nickrent_2741)	(Cecarria_obtusifolia|EU544418|Nickrent_4562	Loranthus_europaeus|EU544436|Nickrent_5082))	(((Bakerella_sp_|EU544415|Nickrent_4161	Sogerianthe_sessiflora|EU544455|Nickrent_4467)	((Helicanthes_elastica|EU544432|Nickrent_4906	Amyema_queenslandicum|EU544412|Nickrent_2788)	((Dactyliophora_novae_guineae|EU544420|Nickrent_4563	(Amyema_glabrum|EU544411|Nickrent_2794	Diplatia_furcata|EU544425|Nickrent_2824))	Benthamina_alyxifolia|EU544416|Nickrent_4127)))	(((Taxillus_chinensis|EU544460|Nickrent_4032	(Scurrula_pulverulenta|EU544452|Nickrent_4159	(Scurrula_ferruginea|EU544451|Nickrent_4008	Scurrula_parasitica|EU544453|Nickrent_4004)))	(Baratranthus_axanthus|EU544414|Nickrent_4029	Helixanthera_cylindrica|EU544431|Nickrent_4037))	(((Plicosepalus_sagittifolius|EU544449|Nickrent_2852	(Moquiniella_rubra|DQ790171|D__Nickrent_3042	(Phragmanthera_crassicaulis|EU544447|Nickrent_3037	((Oliverella_rubroviridis|EU544442|Nickrent_4330	(Tapinanthus_sp_|EU214301|OM825	(Erianthemum_dregei|EU544428|Nickrent_2985	Spragueanella_rhamnifolia|EU544456|Nickrent_4674)))	(Emelianthe_panganensis|EU544426|Nickrent_4889	Globimetula_dinklagei|EU544429|Nickrent_3087)))))	((Vanwykia_remota|EU544463|Nickrent_4331	Socratina_bemarivensis|EU544454|Nickrent_4279)	(((((Oncella_ambigua|EU544443|Nickrent_4673	Oncocalyx_sulfureus|EU544444|Nickrent_2850)	Agelanthus_sansibarensis|EU544410|Nickrent_2987)	((Englerina_ramulosa|EU544427|Nickrent_2984	Tapinanthus_constrictiflorus|EU544459|Nickrent_3088)	Berhautia_senegalensis|EU544417|Nickrent_4576))	Actinanthella_menyharthii|EU544408|Nickrent_4375)	Oedina_pendens|EU544441|Nickrent_4329)))	((Dendrophthoe_longituba|EU544423|Nickrent_4010	(Dendrophthoe_curvata|EU544424|Nickrent_4012	Helixanthera_coccinea|EU544430|Nickrent_4019))	Tolypanthus_involucratus|EU544461|Nickrent_4907)))))	((Notanthera_heterophylla|EF464511|Nickrent_4372
(Peraxilla_tetrapetala|EU544446|Nickrent_2744	((((Decaisnina_triflora|EU544421|Nickrent_4491	(Macrosolen_cochinchinensis|EU544439|Nickrent_4038	Lepidaria_cf__forbesii|EU544434|Nickrent_4044))	(Amylotheca_duthieana|EU544413|Nickrent_4022	Loxanthera_speciosa|EU544437|Nickrent_4026))	Lysiana_filifolia|EU544438|Nickrent_4449)	(((((Phthirusa_pyrifolia|EU544448|Nickrent_2762	(Oryctanthus_occidentalis|EU544445|Nickrent_2763	Dendropemon_bicolor|EU544422|Nickrent_2172))	((((Struthanthus_orbicularis|JQ589640|RE_5125_1	Struthanthus_oerstedii|EU544457|Nickrent_2728)	(Cladocolea_gracilis|EU544419|Nickrent_3066	Struthanthus_sp_|JQ589641|RE_5128_1))	Struthanthus_woodsonii|EU544458|Nickrent_2761)	Tripodanthus_acutifolius|EU544462|Nickrent_2969))	Psittacanthus_calyculatus|EU544450|Nickrent_4043)	((Desmaria_mutabilis|EF464509|Nickrent_4510A	(Lepeostegeres_lancifolius|EU544435|Nickrent_4041	Tupeia_antarctica|DQ790172|D_Nickrent_2742))	(((Nuytsia_floribunda|DQ787446|Nickrent_2747	Atkinsonia_ligustrina|DQ787444|Nickrent_4343)	Gaiadendron_punctatum|DQ787445|Nickrent_2729)	((Tristerix_corymbosus|EF464512|Nickrent_4129	Ligaria_cuneifolia|EF464510|Nickrent_4567)	(((Muellerina_eucalyptoides|EU544440|Nickrent_4310	Ileostylus_micranthus|EU544433|Nickrent_2741)	(Cecarria_obtusifolia|EU544418|Nickrent_4562	Loranthus_europaeus|EU544436|Nickrent_5082))	(((Taxillus_chinensis|EU544460|Nickrent_4032	(Scurrula_pulverulenta|EU544452|Nickrent_4159	(Scurrula_ferruginea|EU544451|Nickrent_4008	Scurrula_parasitica|EU544453|Nickrent_4004)))	(((((Bakerella_sp_|EU544415|Nickrent_4161	Plicosepalus_sagittifolius|EU544449|Nickrent_2852)	(Moquiniella_rubra|DQ790171|D__Nickrent_3042	(Phragmanthera_crassicaulis|EU544447|Nickrent_3037	((Oliverella_rubroviridis|EU544442|Nickrent_4330	(Tapinanthus_sp_|EU214301|OM825	(Erianthemum_dregei|EU544428|Nickrent_2985	Spragueanella_rhamnifolia|EU544456|Nickrent_4674)))	(Emelianthe_panganensis|EU544426|Nickrent_4889	Globimetula_dinklagei|EU544429|Nickrent_3087)))))	((Vanwykia_remota|EU544463|Nickrent_4331	Socratina_bemarivensis|EU544454|Nickrent_4279)	(((Actinanthella_menyharthii|EU544408|Nickrent_4375	Berhautia_senegalensis|EU544417|Nickrent_4576)	(((Oncella_ambigua|EU544443|Nickrent_4673	Oncocalyx_sulfureus|EU544444|Nickrent_2850)	Agelanthus_sansibarensis|EU544410|Nickrent_2987)
(Peraxilla_tetrapetala|EU544446|Nickrent_2744	((Ligaria_cuneifolia|EF464510|Nickrent_4567	(Lysiana_filifolia|EU544438|Nickrent_4449	((Amylotheca_duthieana|EU544413|Nickrent_4022	((Lepidaria_cf__forbesii|EU544434|Nickrent_4044	Macrosolen_cochinchinensis|EU544439|Nickrent_4038)	Decaisnina_triflora|EU544421|Nickrent_4491))	Loxanthera_speciosa|EU544437|Nickrent_4026)))	(((Tripodanthus_acutifolius|EU544462|Nickrent_2969	(((Oryctanthus_occidentalis|EU544445|Nickrent_2763	Dendropemon_bicolor|EU544422|Nickrent_2172)	Phthirusa_pyrifolia|EU544448|Nickrent_2762)	(Psittacanthus_calyculatus|EU544450|Nickrent_4043	((Struthanthus_woodsonii|EU544458|Nickrent_2761	((Struthanthus_orbicularis|JQ589640|RE_5125_1	Struthanthus_oerstedii|EU544457|Nickrent_2728)	Struthanthus_sp_|JQ589641|RE_5128_1))	Cladocolea_gracilis|EU544419|Nickrent_3066))))	(Desmaria_mutabilis|EF464509|Nickrent_4510A	Notanthera_heterophylla|EF464511|Nickrent_4372))	((Nuytsia_floribunda|DQ787446|Nickrent_2747	((Lepeostegeres_lancifolius|EU544435|Nickrent_4041	Tupeia_antarctica|DQ790172|D_Nickrent_2742)	((Tristerix_corymbosus|EF464512|Nickrent_4129	((((Baratranthus_axanthus|EU544414|Nickrent_4029	Helixanthera_cylindrica|EU544431|Nickrent_4037)	((((Phragmanthera_crassicaulis|EU544447|Nickrent_3037	((Emelianthe_panganensis|EU544426|Nickrent_4889	Globimetula_dinklagei|EU544429|Nickrent_3087)	(Oliverella_rubroviridis|EU544442|Nickrent_4330	(Tapinanthus_sp_|EU214301|OM825	(Spragueanella_rhamnifolia|EU544456|Nickrent_4674	Erianthemum_dregei|EU544428|Nickrent_2985)))))	Moquiniella_rubra|DQ790171|D__Nickrent_3042)	((Tolypanthus_involucratus|EU544461|Nickrent_4907	(Dendrophthoe_curvata|EU544424|Nickrent_4012	(Helixanthera_coccinea|EU544430|Nickrent_4019	Dendrophthoe_longituba|EU544423|Nickrent_4010)))	(((Oedina_pendens|EU544441|Nickrent_4329	(Vanwykia_remota|EU544463|Nickrent_4331	Bakerella_sp_|EU544415|Nickrent_4161))	Plicosepalus_sagittifolius|EU544449|Nickrent_2852)	(Socratina_bemarivensis|EU544454|Nickrent_4279	((Agelanthus_sansibarensis|EU544410|Nickrent_2987	(Oncella_ambigua|EU544443|Nickrent_4673	Oncocalyx_sulfureus|EU544444|Nickrent_2850))	((Englerina_ramulosa|EU544427|Nickrent_2984	Tapinanthus_constrictiflorus|EU544459|Nickrent_3088)	(Berhautia_senegalensis|EU544417|Nickrent_4576	Actinanthella_menyharthii|EU544408|Nickrent_4375)))))))
(Peraxilla_tetrapetala|EU544446|Nickrent_2744	((Loxanthera_speciosa|EU544437|Nickrent_4026	(Lysiana_filifolia|EU544438|Nickrent_4449	(Amylotheca_duthieana|EU544413|Nickrent_4022	((Lepidaria_cf__forbesii|EU544434|Nickrent_4044	Macrosolen_cochinchinensis|EU544439|Nickrent_4038)	Decaisnina_triflora|EU544421|Nickrent_4491))))	(((Lepeostegeres_lancifolius|EU544435|Nickrent_4041	Tupeia_antarctica|DQ790172|D_Nickrent_2742)	(((Nuytsia_floribunda|DQ787446|Nickrent_2747	Atkinsonia_ligustrina|DQ787444|Nickrent_4343)	Gaiadendron_punctatum|DQ787445|Nickrent_2729)	(((Baratranthus_axanthus|EU544414|Nickrent_4029	((((Phragmanthera_crassicaulis|EU544447|Nickrent_3037	((Emelianthe_panganensis|EU544426|Nickrent_4889	Globimetula_dinklagei|EU544429|Nickrent_3087)	(Oliverella_rubroviridis|EU544442|Nickrent_4330	(Tapinanthus_sp_|EU214301|OM825	(Spragueanella_rhamnifolia|EU544456|Nickrent_4674	Erianthemum_dregei|EU544428|Nickrent_2985)))))	Moquiniella_rubra|DQ790171|D__Nickrent_3042)	(((Plicosepalus_sagittifolius|EU544449|Nickrent_2852	Bakerella_sp_|EU544415|Nickrent_4161)	((Oedina_pendens|EU544441|Nickrent_4329	((Agelanthus_sansibarensis|EU544410|Nickrent_2987	(Oncella_ambigua|EU544443|Nickrent_4673	Oncocalyx_sulfureus|EU544444|Nickrent_2850))	(Actinanthella_menyharthii|EU544408|Nickrent_4375	(Berhautia_senegalensis|EU544417|Nickrent_4576	(Englerina_ramulosa|EU544427|Nickrent_2984	Tapinanthus_constrictiflorus|EU544459|Nickrent_3088)))))	(Socratina_bemarivensis|EU544454|Nickrent_4279	Vanwykia_remota|EU544463|Nickrent_4331)))	(Tolypanthus_involucratus|EU544461|Nickrent_4907	(Helixanthera_coccinea|EU544430|Nickrent_4019	(Dendrophthoe_longituba|EU544423|Nickrent_4010	Dendrophthoe_curvata|EU544424|Nickrent_4012)))))	(Helixanthera_cylindrica|EU544431|Nickrent_4037	(Taxillus_chinensis|EU544460|Nickrent_4032	((Scurrula_parasitica|EU544453|Nickrent_4004	Scurrula_ferruginea|EU544451|Nickrent_4008)	Scurrula_pulverulenta|EU544452|Nickrent_4159)))))	(((Benthamina_alyxifolia|EU544416|Nickrent_4127	(Dactyliophora_novae_guineae|EU544420|Nickrent_4563	(Amyema_glabrum|EU544411|Nickrent_2794	Diplatia_furcata|EU544425|Nickrent_2824)))	(Amyema_queenslandicum|EU544412|Nickrent_2788	Helicanthes_elastica|EU544432|Nickrent_4906))	Sogerianthe_sessiflora|EU544455|Nickrent_4467))	((Ileostylus_micranthus|EU544433|Nickrent_2741
(Peraxilla_tetrapetala|EU544446|Nickrent_2744	((Loxanthera_speciosa|EU544437|Nickrent_4026	(Lysiana_filifolia|EU544438|Nickrent_4449	(Amylotheca_duthieana|EU544413|Nickrent_4022	((Lepidaria_cf__forbesii|EU544434|Nickrent_4044	Macrosolen_cochinchinensis|EU544439|Nickrent_4038)	Decaisnina_triflora|EU544421|Nickrent_4491))))	(((Nuytsia_floribunda|DQ787446|Nickrent_2747	Atkinsonia_ligustrina|DQ787444|Nickrent_4343)	Gaiadendron_punctatum|DQ787445|Nickrent_2729)	((((((((Oedina_pendens|EU544441|Nickrent_4329	((Agelanthus_sansibarensis|EU544410|Nickrent_2987	(Oncella_ambigua|EU544443|Nickrent_4673	Oncocalyx_sulfureus|EU544444|Nickrent_2850))	(Actinanthella_menyharthii|EU544408|Nickrent_4375	(Berhautia_senegalensis|EU544417|Nickrent_4576	(Englerina_ramulosa|EU544427|Nickrent_2984	Tapinanthus_constrictiflorus|EU544459|Nickrent_3088)))))	(Socratina_bemarivensis|EU544454|Nickrent_4279	Vanwykia_remota|EU544463|Nickrent_4331))	((Phragmanthera_crassicaulis|EU544447|Nickrent_3037	(((Emelianthe_panganensis|EU544426|Nickrent_4889	Globimetula_dinklagei|EU544429|Nickrent_3087)	Moquiniella_rubra|DQ790171|D__Nickrent_3042)	((Spragueanella_rhamnifolia|EU544456|Nickrent_4674	Erianthemum_dregei|EU544428|Nickrent_2985)	(Oliverella_rubroviridis|EU544442|Nickrent_4330	Tapinanthus_sp_|EU214301|OM825))))	(Plicosepalus_sagittifolius|EU544449|Nickrent_2852	Bakerella_sp_|EU544415|Nickrent_4161)))	(Tolypanthus_involucratus|EU544461|Nickrent_4907	(Helixanthera_coccinea|EU544430|Nickrent_4019	(Dendrophthoe_longituba|EU544423|Nickrent_4010	Dendrophthoe_curvata|EU544424|Nickrent_4012))))	((Baratranthus_axanthus|EU544414|Nickrent_4029	Helixanthera_cylindrica|EU544431|Nickrent_4037)	(Taxillus_chinensis|EU544460|Nickrent_4032	((Scurrula_parasitica|EU544453|Nickrent_4004	Scurrula_ferruginea|EU544451|Nickrent_4008)	Scurrula_pulverulenta|EU544452|Nickrent_4159))))	(((Dactyliophora_novae_guineae|EU544420|Nickrent_4563	(Amyema_queenslandicum|EU544412|Nickrent_2788	Helicanthes_elastica|EU544432|Nickrent_4906))	(Benthamina_alyxifolia|EU544416|Nickrent_4127	(Amyema_glabrum|EU544411|Nickrent_2794	Diplatia_furcata|EU544425|Nickrent_2824)))	Sogerianthe_sessiflora|EU544455|Nickrent_4467))	((Ileostylus_micranthus|EU544433|Nickrent_2741	Muellerina_eucalyptoides|EU544440|Nickrent_4310)	(Loranthus_europaeus|EU544436|Nickrent_5082
(Peraxilla_tetrapetala|EU544446|Nickrent_2744	((Lysiana_filifolia|EU544438|Nickrent_4449	((Amylotheca_duthieana|EU544413|Nickrent_4022	((Lepidaria_cf__forbesii|EU544434|Nickrent_4044	Macrosolen_cochinchinensis|EU544439|Nickrent_4038)	Decaisnina_triflora|EU544421|Nickrent_4491))	Loxanthera_speciosa|EU544437|Nickrent_4026))	((((((Nuytsia_floribunda|DQ787446|Nickrent_2747	Atkinsonia_ligustrina|DQ787444|Nickrent_4343)	Gaiadendron_punctatum|DQ787445|Nickrent_2729)	(Ligaria_cuneifolia|EF464510|Nickrent_4567	(((((((Plicosepalus_sagittifolius|EU544449|Nickrent_2852	Bakerella_sp_|EU544415|Nickrent_4161)	((Phragmanthera_crassicaulis|EU544447|Nickrent_3037	((Emelianthe_panganensis|EU544426|Nickrent_4889	Globimetula_dinklagei|EU544429|Nickrent_3087)	(((Spragueanella_rhamnifolia|EU544456|Nickrent_4674	Erianthemum_dregei|EU544428|Nickrent_2985)	Tapinanthus_sp_|EU214301|OM825)	Oliverella_rubroviridis|EU544442|Nickrent_4330)))	Moquiniella_rubra|DQ790171|D__Nickrent_3042))	((Tolypanthus_involucratus|EU544461|Nickrent_4907	(Helixanthera_coccinea|EU544430|Nickrent_4019	(Dendrophthoe_longituba|EU544423|Nickrent_4010	Dendrophthoe_curvata|EU544424|Nickrent_4012)))	(Vanwykia_remota|EU544463|Nickrent_4331	(((Actinanthella_menyharthii|EU544408|Nickrent_4375	Berhautia_senegalensis|EU544417|Nickrent_4576)	((Oedina_pendens|EU544441|Nickrent_4329	(Englerina_ramulosa|EU544427|Nickrent_2984	Tapinanthus_constrictiflorus|EU544459|Nickrent_3088))	(Agelanthus_sansibarensis|EU544410|Nickrent_2987	(Oncella_ambigua|EU544443|Nickrent_4673	Oncocalyx_sulfureus|EU544444|Nickrent_2850))))	Socratina_bemarivensis|EU544454|Nickrent_4279))))	Helixanthera_cylindrica|EU544431|Nickrent_4037)	Baratranthus_axanthus|EU544414|Nickrent_4029)	(((Amyema_queenslandicum|EU544412|Nickrent_2788	Helicanthes_elastica|EU544432|Nickrent_4906)	(((Amyema_glabrum|EU544411|Nickrent_2794	Diplatia_furcata|EU544425|Nickrent_2824)	Dactyliophora_novae_guineae|EU544420|Nickrent_4563)	Benthamina_alyxifolia|EU544416|Nickrent_4127))	((Taxillus_chinensis|EU544460|Nickrent_4032	((Scurrula_parasitica|EU544453|Nickrent_4004	Scurrula_ferruginea|EU544451|Nickrent_4008)	Scurrula_pulverulenta|EU544452|Nickrent_4159))	Sogerianthe_sessiflora|EU544455|Nickrent_4467)))	((Ileostylus_micranthus|EU544433|Nickrent_2741	Muellerina_eucalyptoides|EU544440|Nickrent_4310)
(Peraxilla_tetrapetala|EU544446|Nickrent_2744	(((((Phthirusa_pyrifolia|EU544448|Nickrent_2762	(Oryctanthus_occidentalis|EU544445|Nickrent_2763	Dendropemon_bicolor|EU544422|Nickrent_2172))	(Tripodanthus_acutifolius|EU544462|Nickrent_2969	(((Struthanthus_orbicularis|JQ589640|RE_5125_1	Struthanthus_oerstedii|EU544457|Nickrent_2728)	Struthanthus_woodsonii|EU544458|Nickrent_2761)	(Struthanthus_sp_|JQ589641|RE_5128_1	Cladocolea_gracilis|EU544419|Nickrent_3066))))	Psittacanthus_calyculatus|EU544450|Nickrent_4043)	((((Nuytsia_floribunda|DQ787446|Nickrent_2747	Atkinsonia_ligustrina|DQ787444|Nickrent_4343)	Gaiadendron_punctatum|DQ787445|Nickrent_2729)	(Ligaria_cuneifolia|EF464510|Nickrent_4567	(((Sogerianthe_sessiflora|EU544455|Nickrent_4467	(((Amyema_queenslandicum|EU544412|Nickrent_2788	Helicanthes_elastica|EU544432|Nickrent_4906)	Benthamina_alyxifolia|EU544416|Nickrent_4127)	((Amyema_glabrum|EU544411|Nickrent_2794	Diplatia_furcata|EU544425|Nickrent_2824)	Dactyliophora_novae_guineae|EU544420|Nickrent_4563)))	(((Taxillus_chinensis|EU544460|Nickrent_4032	((Scurrula_parasitica|EU544453|Nickrent_4004	Scurrula_ferruginea|EU544451|Nickrent_4008)	Scurrula_pulverulenta|EU544452|Nickrent_4159))	(((((Phragmanthera_crassicaulis|EU544447|Nickrent_3037	((Emelianthe_panganensis|EU544426|Nickrent_4889	Globimetula_dinklagei|EU544429|Nickrent_3087)	(((Spragueanella_rhamnifolia|EU544456|Nickrent_4674	Erianthemum_dregei|EU544428|Nickrent_2985)	Tapinanthus_sp_|EU214301|OM825)	Oliverella_rubroviridis|EU544442|Nickrent_4330)))	Moquiniella_rubra|DQ790171|D__Nickrent_3042)	(Helixanthera_coccinea|EU544430|Nickrent_4019	(Plicosepalus_sagittifolius|EU544449|Nickrent_2852	Bakerella_sp_|EU544415|Nickrent_4161)))	((((Agelanthus_sansibarensis|EU544410|Nickrent_2987	(Oncella_ambigua|EU544443|Nickrent_4673	Oncocalyx_sulfureus|EU544444|Nickrent_2850))	((Actinanthella_menyharthii|EU544408|Nickrent_4375	Berhautia_senegalensis|EU544417|Nickrent_4576)	(Englerina_ramulosa|EU544427|Nickrent_2984	Tapinanthus_constrictiflorus|EU544459|Nickrent_3088)))	Oedina_pendens|EU544441|Nickrent_4329)	(Socratina_bemarivensis|EU544454|Nickrent_4279	Vanwykia_remota|EU544463|Nickrent_4331)))	(Tolypanthus_involucratus|EU544461|Nickrent_4907	(Dendrophthoe_longituba|EU544423|Nickrent_4010	Dendrophthoe_curvata|EU544424|Nickrent_4012))))
(Peraxilla_tetrapetala|EU544446|Nickrent_2744	(((Loxanthera_speciosa|EU544437|Nickrent_4026	Amylotheca_duthieana|EU544413|Nickrent_4022)	(Lysiana_filifolia|EU544438|Nickrent_4449	(Decaisnina_triflora|EU544421|Nickrent_4491	(Lepidaria_cf__forbesii|EU544434|Nickrent_4044	Macrosolen_cochinchinensis|EU544439|Nickrent_4038))))	((((Nuytsia_floribunda|DQ787446|Nickrent_2747	Atkinsonia_ligustrina|DQ787444|Nickrent_4343)	Gaiadendron_punctatum|DQ787445|Nickrent_2729)	(((Ligaria_cuneifolia|EF464510|Nickrent_4567	(((Taxillus_chinensis|EU544460|Nickrent_4032	((Scurrula_parasitica|EU544453|Nickrent_4004	Scurrula_ferruginea|EU544451|Nickrent_4008)	Scurrula_pulverulenta|EU544452|Nickrent_4159))	(((Dendrophthoe_longituba|EU544423|Nickrent_4010	((Dendrophthoe_curvata|EU544424|Nickrent_4012	(((Phragmanthera_crassicaulis|EU544447|Nickrent_3037	((Emelianthe_panganensis|EU544426|Nickrent_4889	Globimetula_dinklagei|EU544429|Nickrent_3087)	((Spragueanella_rhamnifolia|EU544456|Nickrent_4674	Erianthemum_dregei|EU544428|Nickrent_2985)	(Tapinanthus_sp_|EU214301|OM825	Oliverella_rubroviridis|EU544442|Nickrent_4330))))	Moquiniella_rubra|DQ790171|D__Nickrent_3042)	(Helixanthera_coccinea|EU544430|Nickrent_4019	(Plicosepalus_sagittifolius|EU544449|Nickrent_2852	Bakerella_sp_|EU544415|Nickrent_4161))))	((((Actinanthella_menyharthii|EU544408|Nickrent_4375	Berhautia_senegalensis|EU544417|Nickrent_4576)	((Englerina_ramulosa|EU544427|Nickrent_2984	Tapinanthus_constrictiflorus|EU544459|Nickrent_3088)	(Agelanthus_sansibarensis|EU544410|Nickrent_2987	(Oncella_ambigua|EU544443|Nickrent_4673	Oncocalyx_sulfureus|EU544444|Nickrent_2850))))	Oedina_pendens|EU544441|Nickrent_4329)	(Socratina_bemarivensis|EU544454|Nickrent_4279	Vanwykia_remota|EU544463|Nickrent_4331))))	Tolypanthus_involucratus|EU544461|Nickrent_4907)	((Baratranthus_axanthus|EU544414|Nickrent_4029	Helixanthera_cylindrica|EU544431|Nickrent_4037)	(((Amyema_glabrum|EU544411|Nickrent_2794	Diplatia_furcata|EU544425|Nickrent_2824)	Benthamina_alyxifolia|EU544416|Nickrent_4127)	((Dactyliophora_novae_guineae|EU544420|Nickrent_4563	Sogerianthe_sessiflora|EU544455|Nickrent_4467)	(Amyema_queenslandicum|EU544412|Nickrent_2788	Helicanthes_elastica|EU544432|Nickrent_4906))))))	((Ileostylus_micranthus|EU544433|Nickrent_2741	Muellerina_eucalyptoides|EU544440|Nickrent_4310)
(Peraxilla_tetrapetala|EU544446|Nickrent_2744	((Lysiana_filifolia|EU544438|Nickrent_4449	((Amylotheca_duthieana|EU544413|Nickrent_4022	(Decaisnina_triflora|EU544421|Nickrent_4491	(Lepidaria_cf__forbesii|EU544434|Nickrent_4044	Macrosolen_cochinchinensis|EU544439|Nickrent_4038)))	Loxanthera_speciosa|EU544437|Nickrent_4026))	((((Nuytsia_floribunda|DQ787446|Nickrent_2747	Atkinsonia_ligustrina|DQ787444|Nickrent_4343)	Gaiadendron_punctatum|DQ787445|Nickrent_2729)	((((Desmaria_mutabilis|EF464509|Nickrent_4510A	(Ligaria_cuneifolia|EF464510|Nickrent_4567	Tristerix_corymbosus|EF464512|Nickrent_4129))	(((Tripodanthus_acutifolius|EU544462|Nickrent_2969	(Phthirusa_pyrifolia|EU544448|Nickrent_2762	((Cladocolea_gracilis|EU544419|Nickrent_3066	(Struthanthus_orbicularis|JQ589640|RE_5125_1	Struthanthus_oerstedii|EU544457|Nickrent_2728))	(Struthanthus_woodsonii|EU544458|Nickrent_2761	Struthanthus_sp_|JQ589641|RE_5128_1))))	(Oryctanthus_occidentalis|EU544445|Nickrent_2763	Dendropemon_bicolor|EU544422|Nickrent_2172))	Psittacanthus_calyculatus|EU544450|Nickrent_4043))	(((Sogerianthe_sessiflora|EU544455|Nickrent_4467	((Amyema_queenslandicum|EU544412|Nickrent_2788	Helicanthes_elastica|EU544432|Nickrent_4906)	(Dactyliophora_novae_guineae|EU544420|Nickrent_4563	((Amyema_glabrum|EU544411|Nickrent_2794	Diplatia_furcata|EU544425|Nickrent_2824)	Benthamina_alyxifolia|EU544416|Nickrent_4127))))	(((Taxillus_chinensis|EU544460|Nickrent_4032	((Scurrula_parasitica|EU544453|Nickrent_4004	Scurrula_ferruginea|EU544451|Nickrent_4008)	Scurrula_pulverulenta|EU544452|Nickrent_4159))	(((((Phragmanthera_crassicaulis|EU544447|Nickrent_3037	((Emelianthe_panganensis|EU544426|Nickrent_4889	Globimetula_dinklagei|EU544429|Nickrent_3087)	(Oliverella_rubroviridis|EU544442|Nickrent_4330	((Spragueanella_rhamnifolia|EU544456|Nickrent_4674	Erianthemum_dregei|EU544428|Nickrent_2985)	Tapinanthus_sp_|EU214301|OM825))))	Moquiniella_rubra|DQ790171|D__Nickrent_3042)	(Helixanthera_coccinea|EU544430|Nickrent_4019	(Plicosepalus_sagittifolius|EU544449|Nickrent_2852	Bakerella_sp_|EU544415|Nickrent_4161)))	((((Socratina_bemarivensis|EU544454|Nickrent_4279	Actinanthella_menyharthii|EU544408|Nickrent_4375)	((Tapinanthus_constrictiflorus|EU544459|Nickrent_3088	(Berhautia_senegalensis|EU544417|Nickrent_4576	Englerina_ramulosa|EU544427|Nickrent_2984))
(Peraxilla_tetrapetala|EU544446|Nickrent_2744	((Lysiana_filifolia|EU544438|Nickrent_4449	((Amylotheca_duthieana|EU544413|Nickrent_4022	(Decaisnina_triflora|EU544421|Nickrent_4491	(Lepidaria_cf__forbesii|EU544434|Nickrent_4044	Macrosolen_cochinchinensis|EU544439|Nickrent_4038)))	Loxanthera_speciosa|EU544437|Nickrent_4026))	((Desmaria_mutabilis|EF464509|Nickrent_4510A	(Tristerix_corymbosus|EF464512|Nickrent_4129	(Notanthera_heterophylla|EF464511|Nickrent_4372	(((Tripodanthus_acutifolius|EU544462|Nickrent_2969	(Cladocolea_gracilis|EU544419|Nickrent_3066	((Struthanthus_sp_|JQ589641|RE_5128_1	(Struthanthus_orbicularis|JQ589640|RE_5125_1	Struthanthus_oerstedii|EU544457|Nickrent_2728))	Struthanthus_woodsonii|EU544458|Nickrent_2761)))	(Phthirusa_pyrifolia|EU544448|Nickrent_2762	(Oryctanthus_occidentalis|EU544445|Nickrent_2763	Dendropemon_bicolor|EU544422|Nickrent_2172)))	Psittacanthus_calyculatus|EU544450|Nickrent_4043))))	(((Ligaria_cuneifolia|EF464510|Nickrent_4567	(((Ileostylus_micranthus|EU544433|Nickrent_2741	Muellerina_eucalyptoides|EU544440|Nickrent_4310)	(Loranthus_europaeus|EU544436|Nickrent_5082	Cecarria_obtusifolia|EU544418|Nickrent_4562))	((Sogerianthe_sessiflora|EU544455|Nickrent_4467	((Amyema_queenslandicum|EU544412|Nickrent_2788	Helicanthes_elastica|EU544432|Nickrent_4906)	(Dactyliophora_novae_guineae|EU544420|Nickrent_4563	((Amyema_glabrum|EU544411|Nickrent_2794	Diplatia_furcata|EU544425|Nickrent_2824)	Benthamina_alyxifolia|EU544416|Nickrent_4127))))	(((((Vanwykia_remota|EU544463|Nickrent_4331	Socratina_bemarivensis|EU544454|Nickrent_4279)	((((Actinanthella_menyharthii|EU544408|Nickrent_4375	Berhautia_senegalensis|EU544417|Nickrent_4576)	(Oedina_pendens|EU544441|Nickrent_4329	(Englerina_ramulosa|EU544427|Nickrent_2984	Tapinanthus_constrictiflorus|EU544459|Nickrent_3088)))	(Agelanthus_sansibarensis|EU544410|Nickrent_2987	(Oncella_ambigua|EU544443|Nickrent_4673	Oncocalyx_sulfureus|EU544444|Nickrent_2850)))	(Tolypanthus_involucratus|EU544461|Nickrent_4907	(Helixanthera_coccinea|EU544430|Nickrent_4019	(Dendrophthoe_curvata|EU544424|Nickrent_4012	Dendrophthoe_longituba|EU544423|Nickrent_4010)))))	((Plicosepalus_sagittifolius|EU544449|Nickrent_2852	Bakerella_sp_|EU544415|Nickrent_4161)	((Phragmanthera_crassicaulis|EU544447|Nickrent_3037	((Emelianthe_panganensis|EU544426|Nickrent_4889
(Peraxilla_tetrapetala|EU544446|Nickrent_2744	(((Amylotheca_duthieana|EU544413|Nickrent_4022	(Lysiana_filifolia|EU544438|Nickrent_4449	(Decaisnina_triflora|EU544421|Nickrent_4491	(Lepidaria_cf__forbesii|EU544434|Nickrent_4044	Macrosolen_cochinchinensis|EU544439|Nickrent_4038))))	Loxanthera_speciosa|EU544437|Nickrent_4026)	(((Notanthera_heterophylla|EF464511|Nickrent_4372	(Tripodanthus_acutifolius|EU544462|Nickrent_2969	((Psittacanthus_calyculatus|EU544450|Nickrent_4043	(Cladocolea_gracilis|EU544419|Nickrent_3066	((Struthanthus_sp_|JQ589641|RE_5128_1	(Struthanthus_orbicularis|JQ589640|RE_5125_1	Struthanthus_oerstedii|EU544457|Nickrent_2728))	Struthanthus_woodsonii|EU544458|Nickrent_2761)))	(Phthirusa_pyrifolia|EU544448|Nickrent_2762	(Oryctanthus_occidentalis|EU544445|Nickrent_2763	Dendropemon_bicolor|EU544422|Nickrent_2172)))))	(Desmaria_mutabilis|EF464509|Nickrent_4510A	(Ligaria_cuneifolia|EF464510|Nickrent_4567	Tristerix_corymbosus|EF464512|Nickrent_4129)))	(((((Ileostylus_micranthus|EU544433|Nickrent_2741	Muellerina_eucalyptoides|EU544440|Nickrent_4310)	(Loranthus_europaeus|EU544436|Nickrent_5082	Cecarria_obtusifolia|EU544418|Nickrent_4562))	(((Benthamina_alyxifolia|EU544416|Nickrent_4127	(Dactyliophora_novae_guineae|EU544420|Nickrent_4563	(Amyema_glabrum|EU544411|Nickrent_2794	Diplatia_furcata|EU544425|Nickrent_2824)))	(Sogerianthe_sessiflora|EU544455|Nickrent_4467	(Amyema_queenslandicum|EU544412|Nickrent_2788	Helicanthes_elastica|EU544432|Nickrent_4906)))	((Baratranthus_axanthus|EU544414|Nickrent_4029	(((Tolypanthus_involucratus|EU544461|Nickrent_4907	(Dendrophthoe_curvata|EU544424|Nickrent_4012	(Dendrophthoe_longituba|EU544423|Nickrent_4010	Helixanthera_coccinea|EU544430|Nickrent_4019)))	((Bakerella_sp_|EU544415|Nickrent_4161	Plicosepalus_sagittifolius|EU544449|Nickrent_2852)	(((Actinanthella_menyharthii|EU544408|Nickrent_4375	Berhautia_senegalensis|EU544417|Nickrent_4576)	((Oedina_pendens|EU544441|Nickrent_4329	(Englerina_ramulosa|EU544427|Nickrent_2984	Tapinanthus_constrictiflorus|EU544459|Nickrent_3088))	(Agelanthus_sansibarensis|EU544410|Nickrent_2987	(Oncella_ambigua|EU544443|Nickrent_4673	Oncocalyx_sulfureus|EU544444|Nickrent_2850))))	(Vanwykia_remota|EU544463|Nickrent_4331	Socratina_bemarivensis|EU544454|Nickrent_4279))))	((Phragmanthera_crassicaulis|EU544447|Nickrent_3037
(Peraxilla_tetrapetala|EU544446|Nickrent_2744	((Lysiana_filifolia|EU544438|Nickrent_4449	(Loxanthera_speciosa|EU544437|Nickrent_4026	((Decaisnina_triflora|EU544421|Nickrent_4491	(Lepidaria_cf__forbesii|EU544434|Nickrent_4044	Macrosolen_cochinchinensis|EU544439|Nickrent_4038))	Amylotheca_duthieana|EU544413|Nickrent_4022)))	((Lepeostegeres_lancifolius|EU544435|Nickrent_4041	Tupeia_antarctica|DQ790172|D_Nickrent_2742)	((Notanthera_heterophylla|EF464511|Nickrent_4372	(Desmaria_mutabilis|EF464509|Nickrent_4510A	((Tripodanthus_acutifolius|EU544462|Nickrent_2969	((Psittacanthus_calyculatus|EU544450|Nickrent_4043	(Cladocolea_gracilis|EU544419|Nickrent_3066	((Struthanthus_sp_|JQ589641|RE_5128_1	(Struthanthus_orbicularis|JQ589640|RE_5125_1	Struthanthus_oerstedii|EU544457|Nickrent_2728))	Struthanthus_woodsonii|EU544458|Nickrent_2761)))	(Phthirusa_pyrifolia|EU544448|Nickrent_2762	(Oryctanthus_occidentalis|EU544445|Nickrent_2763	Dendropemon_bicolor|EU544422|Nickrent_2172))))	(Ligaria_cuneifolia|EF464510|Nickrent_4567	Tristerix_corymbosus|EF464512|Nickrent_4129))))	(((Nuytsia_floribunda|DQ787446|Nickrent_2747	Atkinsonia_ligustrina|DQ787444|Nickrent_4343)	Gaiadendron_punctatum|DQ787445|Nickrent_2729)	(((Ileostylus_micranthus|EU544433|Nickrent_2741	Muellerina_eucalyptoides|EU544440|Nickrent_4310)	(Loranthus_europaeus|EU544436|Nickrent_5082	Cecarria_obtusifolia|EU544418|Nickrent_4562))	(((Phragmanthera_crassicaulis|EU544447|Nickrent_3037	((Emelianthe_panganensis|EU544426|Nickrent_4889	Globimetula_dinklagei|EU544429|Nickrent_3087)	(Oliverella_rubroviridis|EU544442|Nickrent_4330	((Spragueanella_rhamnifolia|EU544456|Nickrent_4674	Erianthemum_dregei|EU544428|Nickrent_2985)	Tapinanthus_sp_|EU214301|OM825))))	Moquiniella_rubra|DQ790171|D__Nickrent_3042)	((Tolypanthus_involucratus|EU544461|Nickrent_4907	(Taxillus_chinensis|EU544460|Nickrent_4032	((Scurrula_parasitica|EU544453|Nickrent_4004	Scurrula_ferruginea|EU544451|Nickrent_4008)	Scurrula_pulverulenta|EU544452|Nickrent_4159)))	(((Helixanthera_cylindrica|EU544431|Nickrent_4037	(Dendrophthoe_curvata|EU544424|Nickrent_4012	(Dendrophthoe_longituba|EU544423|Nickrent_4010	Helixanthera_coccinea|EU544430|Nickrent_4019)))	((Benthamina_alyxifolia|EU544416|Nickrent_4127	(Dactyliophora_novae_guineae|EU544420|Nickrent_4563	(Amyema_glabrum|EU544411|Nickrent_2794
(Peraxilla_tetrapetala|EU544446|Nickrent_2744	((Loxanthera_speciosa|EU544437|Nickrent_4026	(((Decaisnina_triflora|EU544421|Nickrent_4491	(Lepidaria_cf__forbesii|EU544434|Nickrent_4044	Macrosolen_cochinchinensis|EU544439|Nickrent_4038))	Lysiana_filifolia|EU544438|Nickrent_4449)	Amylotheca_duthieana|EU544413|Nickrent_4022))	(((((Gaiadendron_punctatum|DQ787445|Nickrent_2729	(((Baratranthus_axanthus|EU544414|Nickrent_4029	Helixanthera_cylindrica|EU544431|Nickrent_4037)	((((((Helixanthera_coccinea|EU544430|Nickrent_4019	(Bakerella_sp_|EU544415|Nickrent_4161	Plicosepalus_sagittifolius|EU544449|Nickrent_2852))	((((Oliverella_rubroviridis|EU544442|Nickrent_4330	((Spragueanella_rhamnifolia|EU544456|Nickrent_4674	Erianthemum_dregei|EU544428|Nickrent_2985)	Tapinanthus_sp_|EU214301|OM825))	Phragmanthera_crassicaulis|EU544447|Nickrent_3037)	(Globimetula_dinklagei|EU544429|Nickrent_3087	Emelianthe_panganensis|EU544426|Nickrent_4889))	Moquiniella_rubra|DQ790171|D__Nickrent_3042))	((Vanwykia_remota|EU544463|Nickrent_4331	Socratina_bemarivensis|EU544454|Nickrent_4279)	(Oedina_pendens|EU544441|Nickrent_4329	((Agelanthus_sansibarensis|EU544410|Nickrent_2987	(Oncella_ambigua|EU544443|Nickrent_4673	Oncocalyx_sulfureus|EU544444|Nickrent_2850))	((Berhautia_senegalensis|EU544417|Nickrent_4576	(Englerina_ramulosa|EU544427|Nickrent_2984	Tapinanthus_constrictiflorus|EU544459|Nickrent_3088))	Actinanthella_menyharthii|EU544408|Nickrent_4375)))))	(Dendrophthoe_longituba|EU544423|Nickrent_4010	Dendrophthoe_curvata|EU544424|Nickrent_4012))	Tolypanthus_involucratus|EU544461|Nickrent_4907)	((Taxillus_chinensis|EU544460|Nickrent_4032	(Scurrula_pulverulenta|EU544452|Nickrent_4159	(Scurrula_parasitica|EU544453|Nickrent_4004	Scurrula_ferruginea|EU544451|Nickrent_4008)))	(Sogerianthe_sessiflora|EU544455|Nickrent_4467	(((Amyema_glabrum|EU544411|Nickrent_2794	Diplatia_furcata|EU544425|Nickrent_2824)	Dactyliophora_novae_guineae|EU544420|Nickrent_4563)	((Amyema_queenslandicum|EU544412|Nickrent_2788	Helicanthes_elastica|EU544432|Nickrent_4906)	Benthamina_alyxifolia|EU544416|Nickrent_4127))))))	((Loranthus_europaeus|EU544436|Nickrent_5082	Cecarria_obtusifolia|EU544418|Nickrent_4562)	(Muellerina_eucalyptoides|EU544440|Nickrent_4310	Ileostylus_micranthus|EU544433|Nickrent_2741))))	((Tristerix_corymbosus|EF464512|Nickrent_4129
(Peraxilla_tetrapetala|EU544446|Nickrent_2744	(((Loxanthera_speciosa|EU544437|Nickrent_4026	(((Lepidaria_cf__forbesii|EU544434|Nickrent_4044	Macrosolen_cochinchinensis|EU544439|Nickrent_4038)	Decaisnina_triflora|EU544421|Nickrent_4491)	Amylotheca_duthieana|EU544413|Nickrent_4022))	Lysiana_filifolia|EU544438|Nickrent_4449)	((((((Nuytsia_floribunda|DQ787446|Nickrent_2747	Atkinsonia_ligustrina|DQ787444|Nickrent_4343)	Gaiadendron_punctatum|DQ787445|Nickrent_2729)	(((((Benthamina_alyxifolia|EU544416|Nickrent_4127	(Dactyliophora_novae_guineae|EU544420|Nickrent_4563	(Amyema_glabrum|EU544411|Nickrent_2794	Diplatia_furcata|EU544425|Nickrent_2824)))	(Amyema_queenslandicum|EU544412|Nickrent_2788	Helicanthes_elastica|EU544432|Nickrent_4906))	Sogerianthe_sessiflora|EU544455|Nickrent_4467)	((Baratranthus_axanthus|EU544414|Nickrent_4029	Helixanthera_cylindrica|EU544431|Nickrent_4037)	((((Bakerella_sp_|EU544415|Nickrent_4161	Plicosepalus_sagittifolius|EU544449|Nickrent_2852)	(((Phragmanthera_crassicaulis|EU544447|Nickrent_3037	((Globimetula_dinklagei|EU544429|Nickrent_3087	Emelianthe_panganensis|EU544426|Nickrent_4889)	(Oliverella_rubroviridis|EU544442|Nickrent_4330	((Spragueanella_rhamnifolia|EU544456|Nickrent_4674	Erianthemum_dregei|EU544428|Nickrent_2985)	Tapinanthus_sp_|EU214301|OM825))))	Moquiniella_rubra|DQ790171|D__Nickrent_3042)	Helixanthera_coccinea|EU544430|Nickrent_4019))	(((Vanwykia_remota|EU544463|Nickrent_4331	Socratina_bemarivensis|EU544454|Nickrent_4279)	(Oedina_pendens|EU544441|Nickrent_4329	((Agelanthus_sansibarensis|EU544410|Nickrent_2987	(Oncella_ambigua|EU544443|Nickrent_4673	Oncocalyx_sulfureus|EU544444|Nickrent_2850))	((Englerina_ramulosa|EU544427|Nickrent_2984	Tapinanthus_constrictiflorus|EU544459|Nickrent_3088)	(Actinanthella_menyharthii|EU544408|Nickrent_4375	Berhautia_senegalensis|EU544417|Nickrent_4576)))))	((Dendrophthoe_longituba|EU544423|Nickrent_4010	Dendrophthoe_curvata|EU544424|Nickrent_4012)	Tolypanthus_involucratus|EU544461|Nickrent_4907)))	(Taxillus_chinensis|EU544460|Nickrent_4032	(Scurrula_pulverulenta|EU544452|Nickrent_4159	(Scurrula_parasitica|EU544453|Nickrent_4004	Scurrula_ferruginea|EU544451|Nickrent_4008))))))	((Loranthus_europaeus|EU544436|Nickrent_5082	Cecarria_obtusifolia|EU544418|Nickrent_4562)	(Muellerina_eucalyptoides|EU544440|Nickrent_4310
(Peraxilla_tetrapetala|EU544446|Nickrent_2744	(((Loxanthera_speciosa|EU544437|Nickrent_4026	(((Lepidaria_cf__forbesii|EU544434|Nickrent_4044	Macrosolen_cochinchinensis|EU544439|Nickrent_4038)	Decaisnina_triflora|EU544421|Nickrent_4491)	Amylotheca_duthieana|EU544413|Nickrent_4022))	Lysiana_filifolia|EU544438|Nickrent_4449)	(((((Nuytsia_floribunda|DQ787446|Nickrent_2747	Atkinsonia_ligustrina|DQ787444|Nickrent_4343)	Gaiadendron_punctatum|DQ787445|Nickrent_2729)	(Ligaria_cuneifolia|EF464510|Nickrent_4567	(((((Benthamina_alyxifolia|EU544416|Nickrent_4127	(Dactyliophora_novae_guineae|EU544420|Nickrent_4563	(Amyema_glabrum|EU544411|Nickrent_2794	Diplatia_furcata|EU544425|Nickrent_2824)))	(Amyema_queenslandicum|EU544412|Nickrent_2788	Helicanthes_elastica|EU544432|Nickrent_4906))	Sogerianthe_sessiflora|EU544455|Nickrent_4467)	(Baratranthus_axanthus|EU544414|Nickrent_4029	((((Phragmanthera_crassicaulis|EU544447|Nickrent_3037	((Globimetula_dinklagei|EU544429|Nickrent_3087	Emelianthe_panganensis|EU544426|Nickrent_4889)	(Oliverella_rubroviridis|EU544442|Nickrent_4330	((Spragueanella_rhamnifolia|EU544456|Nickrent_4674	Erianthemum_dregei|EU544428|Nickrent_2985)	Tapinanthus_sp_|EU214301|OM825))))	Moquiniella_rubra|DQ790171|D__Nickrent_3042)	((((Vanwykia_remota|EU544463|Nickrent_4331	Socratina_bemarivensis|EU544454|Nickrent_4279)	(Oedina_pendens|EU544441|Nickrent_4329	((Agelanthus_sansibarensis|EU544410|Nickrent_2987	(Oncella_ambigua|EU544443|Nickrent_4673	Oncocalyx_sulfureus|EU544444|Nickrent_2850))	((Englerina_ramulosa|EU544427|Nickrent_2984	Tapinanthus_constrictiflorus|EU544459|Nickrent_3088)	(Actinanthella_menyharthii|EU544408|Nickrent_4375	Berhautia_senegalensis|EU544417|Nickrent_4576)))))	((Helixanthera_coccinea|EU544430|Nickrent_4019	Dendrophthoe_longituba|EU544423|Nickrent_4010)	(Dendrophthoe_curvata|EU544424|Nickrent_4012	Tolypanthus_involucratus|EU544461|Nickrent_4907)))	(Bakerella_sp_|EU544415|Nickrent_4161	Plicosepalus_sagittifolius|EU544449|Nickrent_2852)))	((Taxillus_chinensis|EU544460|Nickrent_4032	(Scurrula_pulverulenta|EU544452|Nickrent_4159	(Scurrula_parasitica|EU544453|Nickrent_4004	Scurrula_ferruginea|EU544451|Nickrent_4008)))	Helixanthera_cylindrica|EU544431|Nickrent_4037))))	((Loranthus_europaeus|EU544436|Nickrent_5082	Cecarria_obtusifolia|EU544418|Nickrent_4562)
(Peraxilla_tetrapetala|EU544446|Nickrent_2744	(((((Lepidaria_cf__forbesii|EU544434|Nickrent_4044	Macrosolen_cochinchinensis|EU544439|Nickrent_4038)	Decaisnina_triflora|EU544421|Nickrent_4491)	(Amylotheca_duthieana|EU544413|Nickrent_4022	Loxanthera_speciosa|EU544437|Nickrent_4026))	Lysiana_filifolia|EU544438|Nickrent_4449)	(((((((Cladocolea_gracilis|EU544419|Nickrent_3066	Struthanthus_sp_|JQ589641|RE_5128_1)	((Struthanthus_orbicularis|JQ589640|RE_5125_1	Struthanthus_oerstedii|EU544457|Nickrent_2728)	Struthanthus_woodsonii|EU544458|Nickrent_2761))	Tripodanthus_acutifolius|EU544462|Nickrent_2969)	(Phthirusa_pyrifolia|EU544448|Nickrent_2762	(Dendropemon_bicolor|EU544422|Nickrent_2172	Oryctanthus_occidentalis|EU544445|Nickrent_2763)))	Psittacanthus_calyculatus|EU544450|Nickrent_4043)	((((Nuytsia_floribunda|DQ787446|Nickrent_2747	Atkinsonia_ligustrina|DQ787444|Nickrent_4343)	Gaiadendron_punctatum|DQ787445|Nickrent_2729)	(Ligaria_cuneifolia|EF464510|Nickrent_4567	((Helixanthera_cylindrica|EU544431|Nickrent_4037	(((((Benthamina_alyxifolia|EU544416|Nickrent_4127	(Dactyliophora_novae_guineae|EU544420|Nickrent_4563	(Amyema_glabrum|EU544411|Nickrent_2794	Diplatia_furcata|EU544425|Nickrent_2824)))	(Amyema_queenslandicum|EU544412|Nickrent_2788	Helicanthes_elastica|EU544432|Nickrent_4906))	Sogerianthe_sessiflora|EU544455|Nickrent_4467)	Baratranthus_axanthus|EU544414|Nickrent_4029)	((((Vanwykia_remota|EU544463|Nickrent_4331	(Socratina_bemarivensis|EU544454|Nickrent_4279	(Oedina_pendens|EU544441|Nickrent_4329	(((Agelanthus_sansibarensis|EU544410|Nickrent_2987	(Oncella_ambigua|EU544443|Nickrent_4673	Oncocalyx_sulfureus|EU544444|Nickrent_2850))	(Englerina_ramulosa|EU544427|Nickrent_2984	Tapinanthus_constrictiflorus|EU544459|Nickrent_3088))	(Berhautia_senegalensis|EU544417|Nickrent_4576	Actinanthella_menyharthii|EU544408|Nickrent_4375)))))	((Dendrophthoe_curvata|EU544424|Nickrent_4012	(Helixanthera_coccinea|EU544430|Nickrent_4019	Dendrophthoe_longituba|EU544423|Nickrent_4010))	Tolypanthus_involucratus|EU544461|Nickrent_4907))	(((Phragmanthera_crassicaulis|EU544447|Nickrent_3037	((Globimetula_dinklagei|EU544429|Nickrent_3087	Emelianthe_panganensis|EU544426|Nickrent_4889)	(Oliverella_rubroviridis|EU544442|Nickrent_4330	((Spragueanella_rhamnifolia|EU544456|Nickrent_4674	Erianthemum_dregei|EU544428|Nickrent_2985)
(Peraxilla_tetrapetala|EU544446|Nickrent_2744	(((Loxanthera_speciosa|EU544437|Nickrent_4026	(((Lepidaria_cf__forbesii|EU544434|Nickrent_4044	Macrosolen_cochinchinensis|EU544439|Nickrent_4038)	Decaisnina_triflora|EU544421|Nickrent_4491)	Amylotheca_duthieana|EU544413|Nickrent_4022))	Lysiana_filifolia|EU544438|Nickrent_4449)	((((Nuytsia_floribunda|DQ787446|Nickrent_2747	Atkinsonia_ligustrina|DQ787444|Nickrent_4343)	(Gaiadendron_punctatum|DQ787445|Nickrent_2729	(((((Dactyliophora_novae_guineae|EU544420|Nickrent_4563	(Amyema_glabrum|EU544411|Nickrent_2794	Diplatia_furcata|EU544425|Nickrent_2824))	((Amyema_queenslandicum|EU544412|Nickrent_2788	Helicanthes_elastica|EU544432|Nickrent_4906)	Benthamina_alyxifolia|EU544416|Nickrent_4127))	Sogerianthe_sessiflora|EU544455|Nickrent_4467)	((Baratranthus_axanthus|EU544414|Nickrent_4029	Helixanthera_cylindrica|EU544431|Nickrent_4037)	((((Tolypanthus_involucratus|EU544461|Nickrent_4907	((Dendrophthoe_curvata|EU544424|Nickrent_4012	Dendrophthoe_longituba|EU544423|Nickrent_4010)	Helixanthera_coccinea|EU544430|Nickrent_4019))	((((Agelanthus_sansibarensis|EU544410|Nickrent_2987	(Oncella_ambigua|EU544443|Nickrent_4673	Oncocalyx_sulfureus|EU544444|Nickrent_2850))	(Oedina_pendens|EU544441|Nickrent_4329	(Englerina_ramulosa|EU544427|Nickrent_2984	Tapinanthus_constrictiflorus|EU544459|Nickrent_3088)))	(Berhautia_senegalensis|EU544417|Nickrent_4576	Actinanthella_menyharthii|EU544408|Nickrent_4375))	(Vanwykia_remota|EU544463|Nickrent_4331	Socratina_bemarivensis|EU544454|Nickrent_4279)))	((Phragmanthera_crassicaulis|EU544447|Nickrent_3037	(((Globimetula_dinklagei|EU544429|Nickrent_3087	Emelianthe_panganensis|EU544426|Nickrent_4889)	(Oliverella_rubroviridis|EU544442|Nickrent_4330	((Spragueanella_rhamnifolia|EU544456|Nickrent_4674	Erianthemum_dregei|EU544428|Nickrent_2985)	Tapinanthus_sp_|EU214301|OM825)))	Moquiniella_rubra|DQ790171|D__Nickrent_3042))	(Plicosepalus_sagittifolius|EU544449|Nickrent_2852	Bakerella_sp_|EU544415|Nickrent_4161)))	(Taxillus_chinensis|EU544460|Nickrent_4032	(Scurrula_pulverulenta|EU544452|Nickrent_4159	(Scurrula_parasitica|EU544453|Nickrent_4004	Scurrula_ferruginea|EU544451|Nickrent_4008))))))	((Loranthus_europaeus|EU544436|Nickrent_5082	Cecarria_obtusifolia|EU544418|Nickrent_4562)	(Muellerina_eucalyptoides|EU544440|Nickrent_4310
(Peraxilla_tetrapetala|EU544446|Nickrent_2744	((Loxanthera_speciosa|EU544437|Nickrent_4026	(Amylotheca_duthieana|EU544413|Nickrent_4022	(Lysiana_filifolia|EU544438|Nickrent_4449	((Lepidaria_cf__forbesii|EU544434|Nickrent_4044	Macrosolen_cochinchinensis|EU544439|Nickrent_4038)	Decaisnina_triflora|EU544421|Nickrent_4491))))	((((Ligaria_cuneifolia|EF464510|Nickrent_4567	Tristerix_corymbosus|EF464512|Nickrent_4129)	(((((Cladocolea_gracilis|EU544419|Nickrent_3066	((Struthanthus_orbicularis|JQ589640|RE_5125_1	Struthanthus_oerstedii|EU544457|Nickrent_2728)	(Struthanthus_woodsonii|EU544458|Nickrent_2761	Struthanthus_sp_|JQ589641|RE_5128_1)))	Tripodanthus_acutifolius|EU544462|Nickrent_2969)	(Phthirusa_pyrifolia|EU544448|Nickrent_2762	(Dendropemon_bicolor|EU544422|Nickrent_2172	Oryctanthus_occidentalis|EU544445|Nickrent_2763)))	Psittacanthus_calyculatus|EU544450|Nickrent_4043)	Notanthera_heterophylla|EF464511|Nickrent_4372))	Desmaria_mutabilis|EF464509|Nickrent_4510A)	(Atkinsonia_ligustrina|DQ787444|Nickrent_4343	((((Lepeostegeres_lancifolius|EU544435|Nickrent_4041	Tupeia_antarctica|DQ790172|D_Nickrent_2742)	Nuytsia_floribunda|DQ787446|Nickrent_2747)	Gaiadendron_punctatum|DQ787445|Nickrent_2729)	(((Bakerella_sp_|EU544415|Nickrent_4161	(((Dactyliophora_novae_guineae|EU544420|Nickrent_4563	(Benthamina_alyxifolia|EU544416|Nickrent_4127	(Amyema_glabrum|EU544411|Nickrent_2794	Diplatia_furcata|EU544425|Nickrent_2824)))	(Amyema_queenslandicum|EU544412|Nickrent_2788	Helicanthes_elastica|EU544432|Nickrent_4906))	Sogerianthe_sessiflora|EU544455|Nickrent_4467))	(Baratranthus_axanthus|EU544414|Nickrent_4029	(((Tolypanthus_involucratus|EU544461|Nickrent_4907	((Dendrophthoe_curvata|EU544424|Nickrent_4012	Dendrophthoe_longituba|EU544423|Nickrent_4010)	Helixanthera_coccinea|EU544430|Nickrent_4019))	((((((Berhautia_senegalensis|EU544417|Nickrent_4576	(Agelanthus_sansibarensis|EU544410|Nickrent_2987	(Oncella_ambigua|EU544443|Nickrent_4673	Oncocalyx_sulfureus|EU544444|Nickrent_2850)))	(Englerina_ramulosa|EU544427|Nickrent_2984	Tapinanthus_constrictiflorus|EU544459|Nickrent_3088))	Actinanthella_menyharthii|EU544408|Nickrent_4375)	Oedina_pendens|EU544441|Nickrent_4329)	(Vanwykia_remota|EU544463|Nickrent_4331	Socratina_bemarivensis|EU544454|Nickrent_4279))	(((Phragmanthera_crassicaulis|EU544447|Nickrent_3037
(Peraxilla_tetrapetala|EU544446|Nickrent_2744	((Lysiana_filifolia|EU544438|Nickrent_4449	(((Lepidaria_cf__forbesii|EU544434|Nickrent_4044	Macrosolen_cochinchinensis|EU544439|Nickrent_4038)	Decaisnina_triflora|EU544421|Nickrent_4491)	(Loxanthera_speciosa|EU544437|Nickrent_4026	Amylotheca_duthieana|EU544413|Nickrent_4022)))	(((((Lepeostegeres_lancifolius|EU544435|Nickrent_4041	Tupeia_antarctica|DQ790172|D_Nickrent_2742)	((Ligaria_cuneifolia|EF464510|Nickrent_4567	Tristerix_corymbosus|EF464512|Nickrent_4129)	((((Cladocolea_gracilis|EU544419|Nickrent_3066	(Struthanthus_woodsonii|EU544458|Nickrent_2761	(Struthanthus_sp_|JQ589641|RE_5128_1	(Struthanthus_orbicularis|JQ589640|RE_5125_1	Struthanthus_oerstedii|EU544457|Nickrent_2728))))	Tripodanthus_acutifolius|EU544462|Nickrent_2969)	(Phthirusa_pyrifolia|EU544448|Nickrent_2762	(Dendropemon_bicolor|EU544422|Nickrent_2172	Oryctanthus_occidentalis|EU544445|Nickrent_2763)))	Psittacanthus_calyculatus|EU544450|Nickrent_4043)))	Desmaria_mutabilis|EF464509|Nickrent_4510A)	(Atkinsonia_ligustrina|DQ787444|Nickrent_4343	(Nuytsia_floribunda|DQ787446|Nickrent_2747	(Gaiadendron_punctatum|DQ787445|Nickrent_2729	(((((Dactyliophora_novae_guineae|EU544420|Nickrent_4563	(Benthamina_alyxifolia|EU544416|Nickrent_4127	(Amyema_glabrum|EU544411|Nickrent_2794	Diplatia_furcata|EU544425|Nickrent_2824)))	(Amyema_queenslandicum|EU544412|Nickrent_2788	Helicanthes_elastica|EU544432|Nickrent_4906))	Sogerianthe_sessiflora|EU544455|Nickrent_4467)	(((((Dendrophthoe_curvata|EU544424|Nickrent_4012	Dendrophthoe_longituba|EU544423|Nickrent_4010)	Tolypanthus_involucratus|EU544461|Nickrent_4907)	(((((Agelanthus_sansibarensis|EU544410|Nickrent_2987	(Oncella_ambigua|EU544443|Nickrent_4673	Oncocalyx_sulfureus|EU544444|Nickrent_2850))	((Englerina_ramulosa|EU544427|Nickrent_2984	Tapinanthus_constrictiflorus|EU544459|Nickrent_3088)	Berhautia_senegalensis|EU544417|Nickrent_4576))	Actinanthella_menyharthii|EU544408|Nickrent_4375)	Oedina_pendens|EU544441|Nickrent_4329)	(Vanwykia_remota|EU544463|Nickrent_4331	Socratina_bemarivensis|EU544454|Nickrent_4279)))	((Helixanthera_coccinea|EU544430|Nickrent_4019	((Phragmanthera_crassicaulis|EU544447|Nickrent_3037	((Globimetula_dinklagei|EU544429|Nickrent_3087	Emelianthe_panganensis|EU544426|Nickrent_4889)	(Oliverella_rubroviridis|EU544442|Nickrent_4330
(Peraxilla_tetrapetala|EU544446|Nickrent_2744	((Ligaria_cuneifolia|EF464510|Nickrent_4567	((Amylotheca_duthieana|EU544413|Nickrent_4022	((Lepidaria_cf__forbesii|EU544434|Nickrent_4044	Macrosolen_cochinchinensis|EU544439|Nickrent_4038)	Decaisnina_triflora|EU544421|Nickrent_4491))	(Loxanthera_speciosa|EU544437|Nickrent_4026	Lysiana_filifolia|EU544438|Nickrent_4449)))	((((Lepeostegeres_lancifolius|EU544435|Nickrent_4041	Tupeia_antarctica|DQ790172|D_Nickrent_2742)	Tristerix_corymbosus|EF464512|Nickrent_4129)	(Notanthera_heterophylla|EF464511|Nickrent_4372	Desmaria_mutabilis|EF464509|Nickrent_4510A))	((Atkinsonia_ligustrina|DQ787444|Nickrent_4343	(Nuytsia_floribunda|DQ787446|Nickrent_2747	(Gaiadendron_punctatum|DQ787445|Nickrent_2729	(((((Benthamina_alyxifolia|EU544416|Nickrent_4127	((Amyema_glabrum|EU544411|Nickrent_2794	Diplatia_furcata|EU544425|Nickrent_2824)	Dactyliophora_novae_guineae|EU544420|Nickrent_4563))	(Amyema_queenslandicum|EU544412|Nickrent_2788	Helicanthes_elastica|EU544432|Nickrent_4906))	Sogerianthe_sessiflora|EU544455|Nickrent_4467)	((Baratranthus_axanthus|EU544414|Nickrent_4029	Helixanthera_cylindrica|EU544431|Nickrent_4037)	((Taxillus_chinensis|EU544460|Nickrent_4032	(Scurrula_pulverulenta|EU544452|Nickrent_4159	(Scurrula_parasitica|EU544453|Nickrent_4004	Scurrula_ferruginea|EU544451|Nickrent_4008)))	((((Dendrophthoe_curvata|EU544424|Nickrent_4012	Dendrophthoe_longituba|EU544423|Nickrent_4010)	Tolypanthus_involucratus|EU544461|Nickrent_4907)	((((Agelanthus_sansibarensis|EU544410|Nickrent_2987	(Oncella_ambigua|EU544443|Nickrent_4673	Oncocalyx_sulfureus|EU544444|Nickrent_2850))	((Englerina_ramulosa|EU544427|Nickrent_2984	Tapinanthus_constrictiflorus|EU544459|Nickrent_3088)	(Actinanthella_menyharthii|EU544408|Nickrent_4375	Berhautia_senegalensis|EU544417|Nickrent_4576)))	Oedina_pendens|EU544441|Nickrent_4329)	(Vanwykia_remota|EU544463|Nickrent_4331	Socratina_bemarivensis|EU544454|Nickrent_4279)))	((Helixanthera_coccinea|EU544430|Nickrent_4019	(((Globimetula_dinklagei|EU544429|Nickrent_3087	Emelianthe_panganensis|EU544426|Nickrent_4889)	(Oliverella_rubroviridis|EU544442|Nickrent_4330	((Spragueanella_rhamnifolia|EU544456|Nickrent_4674	Erianthemum_dregei|EU544428|Nickrent_2985)	Tapinanthus_sp_|EU214301|OM825)))	(Moquiniella_rubra|DQ790171|D__Nickrent_3042
(Peraxilla_tetrapetala|EU544446|Nickrent_2744	((((Lepidaria_cf__forbesii|EU544434|Nickrent_4044	(Amylotheca_duthieana|EU544413|Nickrent_4022	Macrosolen_cochinchinensis|EU544439|Nickrent_4038))	Decaisnina_triflora|EU544421|Nickrent_4491)	(Loxanthera_speciosa|EU544437|Nickrent_4026	Lysiana_filifolia|EU544438|Nickrent_4449))	((((Gaiadendron_punctatum|DQ787445|Nickrent_2729	(((((Benthamina_alyxifolia|EU544416|Nickrent_4127	((Amyema_glabrum|EU544411|Nickrent_2794	Diplatia_furcata|EU544425|Nickrent_2824)	Dactyliophora_novae_guineae|EU544420|Nickrent_4563))	(Amyema_queenslandicum|EU544412|Nickrent_2788	Helicanthes_elastica|EU544432|Nickrent_4906))	Sogerianthe_sessiflora|EU544455|Nickrent_4467)	((Baratranthus_axanthus|EU544414|Nickrent_4029	Helixanthera_cylindrica|EU544431|Nickrent_4037)	((Taxillus_chinensis|EU544460|Nickrent_4032	(Scurrula_pulverulenta|EU544452|Nickrent_4159	(Scurrula_parasitica|EU544453|Nickrent_4004	Scurrula_ferruginea|EU544451|Nickrent_4008)))	(((((Oliverella_rubroviridis|EU544442|Nickrent_4330	((Spragueanella_rhamnifolia|EU544456|Nickrent_4674	Erianthemum_dregei|EU544428|Nickrent_2985)	Tapinanthus_sp_|EU214301|OM825))	Phragmanthera_crassicaulis|EU544447|Nickrent_3037)	(Globimetula_dinklagei|EU544429|Nickrent_3087	Emelianthe_panganensis|EU544426|Nickrent_4889))	Moquiniella_rubra|DQ790171|D__Nickrent_3042)	(((Dendrophthoe_curvata|EU544424|Nickrent_4012	(Helixanthera_coccinea|EU544430|Nickrent_4019	Dendrophthoe_longituba|EU544423|Nickrent_4010))	Tolypanthus_involucratus|EU544461|Nickrent_4907)	(((((Agelanthus_sansibarensis|EU544410|Nickrent_2987	(Oncella_ambigua|EU544443|Nickrent_4673	Oncocalyx_sulfureus|EU544444|Nickrent_2850))	(((Englerina_ramulosa|EU544427|Nickrent_2984	Tapinanthus_constrictiflorus|EU544459|Nickrent_3088)	Berhautia_senegalensis|EU544417|Nickrent_4576)	Actinanthella_menyharthii|EU544408|Nickrent_4375))	Oedina_pendens|EU544441|Nickrent_4329)	Socratina_bemarivensis|EU544454|Nickrent_4279)	(Vanwykia_remota|EU544463|Nickrent_4331	(Bakerella_sp_|EU544415|Nickrent_4161	Plicosepalus_sagittifolius|EU544449|Nickrent_2852))))))))	((Loranthus_europaeus|EU544436|Nickrent_5082	Cecarria_obtusifolia|EU544418|Nickrent_4562)	(Muellerina_eucalyptoides|EU544440|Nickrent_4310	Ileostylus_micranthus|EU544433|Nickrent_2741))))	(Lepeostegeres_lancifolius|EU544435|Nickrent_4041
(Peraxilla_tetrapetala|EU544446|Nickrent_2744	((((Lepidaria_cf__forbesii|EU544434|Nickrent_4044	(Amylotheca_duthieana|EU544413|Nickrent_4022	Macrosolen_cochinchinensis|EU544439|Nickrent_4038))	Decaisnina_triflora|EU544421|Nickrent_4491)	(Loxanthera_speciosa|EU544437|Nickrent_4026	Lysiana_filifolia|EU544438|Nickrent_4449))	(Gaiadendron_punctatum|DQ787445|Nickrent_2729	((Lepeostegeres_lancifolius|EU544435|Nickrent_4041	Tupeia_antarctica|DQ790172|D_Nickrent_2742)	((Atkinsonia_ligustrina|DQ787444|Nickrent_4343	Nuytsia_floribunda|DQ787446|Nickrent_2747)	((Ligaria_cuneifolia|EF464510|Nickrent_4567	(((((Benthamina_alyxifolia|EU544416|Nickrent_4127	((Amyema_glabrum|EU544411|Nickrent_2794	Diplatia_furcata|EU544425|Nickrent_2824)	Dactyliophora_novae_guineae|EU544420|Nickrent_4563))	(Amyema_queenslandicum|EU544412|Nickrent_2788	Helicanthes_elastica|EU544432|Nickrent_4906))	Sogerianthe_sessiflora|EU544455|Nickrent_4467)	((Taxillus_chinensis|EU544460|Nickrent_4032	(Scurrula_pulverulenta|EU544452|Nickrent_4159	(Scurrula_parasitica|EU544453|Nickrent_4004	Scurrula_ferruginea|EU544451|Nickrent_4008)))	(((((Dendrophthoe_curvata|EU544424|Nickrent_4012	(Helixanthera_coccinea|EU544430|Nickrent_4019	Dendrophthoe_longituba|EU544423|Nickrent_4010))	Tolypanthus_involucratus|EU544461|Nickrent_4907)	(((Actinanthella_menyharthii|EU544408|Nickrent_4375	((Agelanthus_sansibarensis|EU544410|Nickrent_2987	(Oncella_ambigua|EU544443|Nickrent_4673	Oncocalyx_sulfureus|EU544444|Nickrent_2850))	((Englerina_ramulosa|EU544427|Nickrent_2984	Tapinanthus_constrictiflorus|EU544459|Nickrent_3088)	Berhautia_senegalensis|EU544417|Nickrent_4576)))	Oedina_pendens|EU544441|Nickrent_4329)	(Vanwykia_remota|EU544463|Nickrent_4331	Socratina_bemarivensis|EU544454|Nickrent_4279)))	(((((Oliverella_rubroviridis|EU544442|Nickrent_4330	((Spragueanella_rhamnifolia|EU544456|Nickrent_4674	Erianthemum_dregei|EU544428|Nickrent_2985)	Tapinanthus_sp_|EU214301|OM825))	Phragmanthera_crassicaulis|EU544447|Nickrent_3037)	(Globimetula_dinklagei|EU544429|Nickrent_3087	Emelianthe_panganensis|EU544426|Nickrent_4889))	Moquiniella_rubra|DQ790171|D__Nickrent_3042)	(Bakerella_sp_|EU544415|Nickrent_4161	Plicosepalus_sagittifolius|EU544449|Nickrent_2852)))	(Baratranthus_axanthus|EU544414|Nickrent_4029	Helixanthera_cylindrica|EU544431|Nickrent_4037))))
[truncated: 230 more rows]
[truncated: 18 more columns]
