# Supplementary material for: Eocene Loranthaceae pollen pushes back divergence ages for major splits in the family
Source: PeerJ. 2017 Jun 7;5:e3373. doi: 10.7717/peerj.3373 (PMC5466002; doi:10.7717/peerj.3373)
Supplement: Supplemental Information 8 — This archive includes all data and analysis files referred to in the main text and supplementary files that are needed to reproduce the shown results. See GuideToFiles.txt for naming schemes and contents of each subfolder included in this archive, and File S1 for analysis set-ups and further background information. [file peerj-05-3373-s008.zip › Step1_Preanalysis/RAxML_bootstrap.rbcL]

((Moquiniella_rubra|DQ790132|D_Nickrent_3042	Tupeia_antarctica|DQ790133|D_Nickrent_2742)	((Macrosolen_tricolor|HQ317771|LS37	(Macrosolen_tricolor|HQ317772|LS38	(Peraxilla_tetrapetala|EU544473|Nickrent_2744	Peraxilla_tetrapetala|JQ933439|P_Douglass_8714_RNG)))	(((Macrosolen_cochinchinensis|HQ317770|LS36	(Macrosolen_cochinchinensis|HQ317768|LS05	Macrosolen_cochinchinensis|HQ317769|LS35))	(Macrosolen_cochinchinensis|JQ933395|IWJ_Sinclair_DG_Long_5781_E	Macrosolen_cochinchinensis|JN687567|A_Chveerach_P31))	((((Ligaria_cuneifolia|EF464528|Nickrent_4567	((Dendropemon_bicolor|EU544469|Nickrent_2700	((Struthanthus_sp_|JQ594622|RE_5128_1	Struthanthus_orbicularis|JQ594621|RE_5125_1)	Struthanthus_woodsonii|EU544474|Nickrent_2761))	(Tripodanthus_acutifolius|EU544475|Nickrent_4927	(Struthanthus_orbicularis|JQ592415|BioBot05048	(Struthanthus_orbicularis|JQ592413|BioBot05045	Struthanthus_orbicularis|JQ592414|BioBot05046)))))	(Notanthera_heterophylla|EF464529|Nickrent_4372	(Atkinsonia_ligustrina|EF464526|Nickrent_4344	Nuytsia_floribunda|DQ790134|D_Nickrent_2747)))	((((((((((Taxillus_sutchuenensis|HQ317797|LS17	Taxillus_sutchuenensis|HQ317796|LS16)	((Taxillus_limprichtii|HQ317793|LS15	(Taxillus_sutchuenensis|HQ317799|LS11	Taxillus_nigrans|HQ317795|LS21))	Taxillus_nigrans|HQ317794|LS20))	Taxillus_sutchuenensis|HQ317798|LS10)	((Taxillus_limprichtii|HQ317792|LS13	Taxillus_limprichtii|HQ317791|LS12)	(((Taxillus_chinensis|HQ317786|LS52	(Taxillus_chinensis|HQ317788|LS54	Taxillus_chinensis|HQ317789|LS55))	((Taxillus_chinensis|HQ317782|LS06	(Taxillus_chinensis|HQ317787|LS53	Taxillus_chinensis|HQ317783|LS07))	((((Taxillus_chinensis|HQ317784|LS08	Taxillus_chinensis|HQ317780|LS03)	Taxillus_chinensis|HQ317781|LS04)	Taxillus_chinensis|HQ317785|LS09)	Taxillus_chinensis|HQ317790|LS56)))	Scurrula_sp_|JQ933474|MF_Watson_et_al_20812115_E)))	(Scurrula_parasitica|HQ317776|LS19	(((((Scurrula_chingii|HQ317773|LS25	(Scurrula_parasitica|HQ317779|LS58	Scurrula_parasitica|HQ317778|LS23))	Scurrula_parasitica|HQ317775|LS18)	Scurrula_parasitica|HQ317777|LS57)
((((((Cecarria_obtusifolia|EU544467|Nickrent_4562	(Loranthus_delavayi|HQ317767|LS39	Loranthus_europaeus|JQ933393|Chase_14152_K))	(Ileostylus_micranthus|EU544471|Nickrent_2741	Muellerina_eucalyptoides|EU544472|Nickrent_4310))	(((((((Agelanthus_sansibarensis|EU544464|Nickrent_2987	((Moquiniella_rubra|AM235021|RBGK_5742	(Septulina_glauca|AM235022|JC_Manning_2925_NBG	Tapinanthus_sp_|EU213529|OM825))	((Tolypanthus_maclurei|HQ317758|LS02	Tolypanthus_maclurei|HQ317757|LS01)	Bakerella_sp_|EU544466|Nickrent_4161)))	(Dendrophthoe_nilgherrensis|JQ933297|Chase_17409_K	Englerina_ramulosa|EU544470|Nickrent_2984))	(Helixanthera_sampsonii|HQ317765|LS33	Helixanthera_sampsonii|HQ317766|LS34))	(Taxillus_sclerophyllus|JQ933498|Chase_17408_K	(Dendrophthoe_lanosa|JN687563|A_Chveerach_P38_1	((Dendrophthoe_pentandra|JN687564|A_Chveerach_P51_2	Dendrophthoe_pentandra|HQ317760|LS32)	Dendrophthoe_pentandra|HQ317759|LS27))))	(Amyema_glabrum|EU544465|Nickrent_2794	Benthamina_alyxifolia|AY957440|Nickrent_4127))	((((((Taxillus_chinensis|HQ317788|LS54	(Taxillus_chinensis|HQ317789|LS55	Taxillus_chinensis|HQ317786|LS52))	((Taxillus_chinensis|HQ317782|LS06	(Taxillus_chinensis|HQ317787|LS53	Taxillus_chinensis|HQ317783|LS07))	((((Taxillus_chinensis|HQ317784|LS08	Taxillus_chinensis|HQ317780|LS03)	Taxillus_chinensis|HQ317781|LS04)	Taxillus_chinensis|HQ317785|LS09)	Taxillus_chinensis|HQ317790|LS56)))	Scurrula_sp_|JQ933474|MF_Watson_et_al_20812115_E)	(((Scurrula_parasitica|HQ317779|LS58	(Scurrula_parasitica|HQ317778|LS23	(((Scurrula_parasitica|HQ317775|LS18	(Scurrula_parasitica|HQ317777|LS57	Scurrula_chingii|HQ317774|LS26))	Scurrula_parasitica|HQ317776|LS19)	Scurrula_chingii|HQ317773|LS25)))	(Scurrula_atropurpurea|KF114862|UNKNOWN	Scurrula_ferruginea|KF114863|UNKNOWN))	(Taxillus_sutchuenensis|HQ317798|LS10	Taxillus_sutchuenensis|HQ317799|LS11)))	(Taxillus_nigrans|HQ317795|LS21	((Taxillus_nigrans|HQ317794|LS20	(((Taxillus_limprichtii|HQ317792|LS13	Taxillus_limprichtii|HQ317791|LS12)
(((Moquiniella_rubra|DQ790132|D_Nickrent_3042	Tupeia_antarctica|DQ790133|D_Nickrent_2742)	((Desmaria_mutabilis|EF464527|Nickrent_4510A	((((Notanthera_heterophylla|EF464529|Nickrent_4372	((Loranthus_delavayi|HQ317767|LS39	(Loranthus_europaeus|JQ933393|Chase_14152_K	Cecarria_obtusifolia|EU544467|Nickrent_4562))	((Ileostylus_micranthus|EU544471|Nickrent_2741	Muellerina_eucalyptoides|EU544472|Nickrent_4310)	((Bakerella_sp_|EU544466|Nickrent_4161	(Tolypanthus_maclurei|HQ317758|LS02	Tolypanthus_maclurei|HQ317757|LS01))	(((((Dendrophthoe_nilgherrensis|JQ933297|Chase_17409_K	Englerina_ramulosa|EU544470|Nickrent_2984)	(Moquiniella_rubra|AM235021|RBGK_5742	(Septulina_glauca|AM235022|JC_Manning_2925_NBG	Tapinanthus_sp_|EU213529|OM825)))	((Taxillus_sclerophyllus|JQ933498|Chase_17408_K	((Dendrophthoe_lanosa|JN687563|A_Chveerach_P38_1	(Dendrophthoe_pentandra|HQ317760|LS32	Dendrophthoe_pentandra|HQ317759|LS27))	Dendrophthoe_pentandra|JN687564|A_Chveerach_P51_2))	(Agelanthus_sansibarensis|EU544464|Nickrent_2987	(Helixanthera_sampsonii|HQ317765|LS33	Helixanthera_sampsonii|HQ317766|LS34))))	(Amyema_glabrum|EU544465|Nickrent_2794	Benthamina_alyxifolia|AY957440|Nickrent_4127))	((((Taxillus_sutchuenensis|HQ317798|LS10	(Taxillus_sutchuenensis|HQ317799|LS11	(Taxillus_limprichtii|HQ317793|LS15	(Taxillus_nigrans|HQ317795|LS21	((Taxillus_nigrans|HQ317794|LS20	Taxillus_sutchuenensis|HQ317796|LS16)	Taxillus_sutchuenensis|HQ317797|LS17)))))	((Taxillus_limprichtii|HQ317792|LS13	Taxillus_limprichtii|HQ317791|LS12)	((Taxillus_chinensis|HQ317782|LS06	(((Taxillus_chinensis|HQ317784|LS08	Taxillus_chinensis|HQ317781|LS04)	(((Taxillus_chinensis|HQ317787|LS53	Taxillus_chinensis|HQ317783|LS07)	Taxillus_chinensis|HQ317780|LS03)	(Taxillus_chinensis|HQ317785|LS09	Taxillus_chinensis|HQ317790|LS56)))	(Taxillus_chinensis|HQ317788|LS54	(Taxillus_chinensis|HQ317789|LS55	Taxillus_chinensis|HQ317786|LS52))))	Scurrula_sp_|JQ933474|MF_Watson_et_al_20812115_E)))	((((Scurrula_parasitica|HQ317779|LS58	(Scurrula_parasitica|HQ317778|LS23
(Notanthera_heterophylla|EF464529|Nickrent_4372	((((((((((Dendropemon_bicolor|EU544469|Nickrent_2700	Struthanthus_woodsonii|EU544474|Nickrent_2761)	(Tripodanthus_acutifolius|EU544475|Nickrent_4927	(Struthanthus_orbicularis|JQ592415|BioBot05048	(Struthanthus_orbicularis|JQ592413|BioBot05045	Struthanthus_orbicularis|JQ592414|BioBot05046))))	Struthanthus_sp_|JQ594622|RE_5128_1)	Struthanthus_orbicularis|JQ594621|RE_5125_1)	Ligaria_cuneifolia|EF464528|Nickrent_4567)	Tristerix_corymbosus|EF464530|Nickrent_4575E)	(Peraxilla_tetrapetala|EU544473|Nickrent_2744	Peraxilla_tetrapetala|JQ933439|P_Douglass_8714_RNG))	(Gaiadendron_punctatum|L26072|UNKNOWN	((Moquiniella_rubra|DQ790132|D_Nickrent_3042	Tupeia_antarctica|DQ790133|D_Nickrent_2742)	(((Amyema_glabrum|EU544465|Nickrent_2794	Benthamina_alyxifolia|AY957440|Nickrent_4127)	(((Tolypanthus_maclurei|HQ317758|LS02	(((Septulina_glauca|AM235022|JC_Manning_2925_NBG	((((((Taxillus_sutchuenensis|HQ317799|LS11	Taxillus_sutchuenensis|HQ317798|LS10)	(Taxillus_sutchuenensis|HQ317796|LS16	Taxillus_sutchuenensis|HQ317797|LS17))	((Taxillus_chinensis|HQ317780|LS03	((Taxillus_chinensis|HQ317785|LS09	Taxillus_chinensis|HQ317790|LS56)	(((Taxillus_chinensis|HQ317788|LS54	(((Taxillus_chinensis|HQ317787|LS53	Taxillus_chinensis|HQ317783|LS07)	Taxillus_chinensis|HQ317789|LS55)	Taxillus_chinensis|HQ317786|LS52))	Taxillus_chinensis|HQ317782|LS06)	(Taxillus_chinensis|HQ317784|LS08	Taxillus_chinensis|HQ317781|LS04))))	Scurrula_sp_|JQ933474|MF_Watson_et_al_20812115_E))	(((Taxillus_limprichtii|HQ317793|LS15	Taxillus_nigrans|HQ317794|LS20)	Taxillus_nigrans|HQ317795|LS21)	(Taxillus_limprichtii|HQ317792|LS13	Taxillus_limprichtii|HQ317791|LS12)))	(((Scurrula_parasitica|HQ317778|LS23	(Scurrula_parasitica|HQ317775|LS18	(Scurrula_chingii|HQ317774|LS26	Scurrula_chingii|HQ317773|LS25)))	((Scurrula_parasitica|HQ317777|LS57	Scurrula_parasitica|HQ317776|LS19)	Scurrula_parasitica|HQ317779|LS58))	(Scurrula_atropurpurea|KF114862|UNKNOWN	Scurrula_ferruginea|KF114863|UNKNOWN)))
(((Macrosolen_tricolor|HQ317771|LS37	Macrosolen_tricolor|HQ317772|LS38)	((Macrosolen_cochinchinensis|HQ317770|LS36	(Macrosolen_cochinchinensis|HQ317768|LS05	Macrosolen_cochinchinensis|HQ317769|LS35))	(Macrosolen_cochinchinensis|JQ933395|IWJ_Sinclair_DG_Long_5781_E	Macrosolen_cochinchinensis|JN687567|A_Chveerach_P31)))	(Gaiadendron_punctatum|L26072|UNKNOWN	(Desmaria_mutabilis|EF464527|Nickrent_4510A	(((Tristerix_corymbosus|EF464530|Nickrent_4575E	((((Struthanthus_orbicularis|JQ594621|RE_5125_1	Struthanthus_sp_|JQ594622|RE_5128_1)	Struthanthus_woodsonii|EU544474|Nickrent_2761)	Dendropemon_bicolor|EU544469|Nickrent_2700)	(Tripodanthus_acutifolius|EU544475|Nickrent_4927	(Struthanthus_orbicularis|JQ592414|BioBot05046	(Struthanthus_orbicularis|JQ592415|BioBot05048	Struthanthus_orbicularis|JQ592413|BioBot05045)))))	(Peraxilla_tetrapetala|EU544473|Nickrent_2744	Peraxilla_tetrapetala|JQ933439|P_Douglass_8714_RNG))	((Nuytsia_floribunda|DQ790134|D_Nickrent_2747	(Atkinsonia_ligustrina|EF464526|Nickrent_4344	(Ligaria_cuneifolia|EF464528|Nickrent_4567	Notanthera_heterophylla|EF464529|Nickrent_4372)))	((Moquiniella_rubra|DQ790132|D_Nickrent_3042	Tupeia_antarctica|DQ790133|D_Nickrent_2742)	(((Amyema_glabrum|EU544465|Nickrent_2794	Benthamina_alyxifolia|AY957440|Nickrent_4127)	((((((((Taxillus_chinensis|HQ317787|LS53	Taxillus_chinensis|HQ317783|LS07)	Taxillus_chinensis|HQ317786|LS52)	((Taxillus_chinensis|HQ317782|LS06	(Taxillus_chinensis|HQ317784|LS08	(Taxillus_chinensis|HQ317785|LS09	Taxillus_chinensis|HQ317790|LS56)))	(Taxillus_chinensis|HQ317781|LS04	Taxillus_chinensis|HQ317788|LS54)))	Taxillus_chinensis|HQ317780|LS03)	Taxillus_chinensis|HQ317789|LS55)	((((Scurrula_parasitica|HQ317778|LS23	((Scurrula_parasitica|HQ317775|LS18	Scurrula_chingii|HQ317774|LS26)	((Scurrula_parasitica|HQ317777|LS57	Scurrula_parasitica|HQ317776|LS19)	(Scurrula_chingii|HQ317773|LS25	Scurrula_parasitica|HQ317779|LS58))))	(Scurrula_atropurpurea|KF114862|UNKNOWN	Scurrula_ferruginea|KF114863|UNKNOWN))	(Taxillus_sutchuenensis|HQ317799|LS11	Taxillus_sutchuenensis|HQ317798|LS10))
((Moquiniella_rubra|DQ790132|D_Nickrent_3042	Tupeia_antarctica|DQ790133|D_Nickrent_2742)	((((((Gaiadendron_punctatum|L26072|UNKNOWN	((Atkinsonia_ligustrina|EF464526|Nickrent_4344	(Nuytsia_floribunda|DQ790134|D_Nickrent_2747	Notanthera_heterophylla|EF464529|Nickrent_4372))	((Tristerix_corymbosus|EF464530|Nickrent_4575E	(((Struthanthus_orbicularis|JQ592413|BioBot05045	(Struthanthus_orbicularis|JQ592414|BioBot05046	Struthanthus_orbicularis|JQ592415|BioBot05048))	Tripodanthus_acutifolius|EU544475|Nickrent_4927)	(((Struthanthus_orbicularis|JQ594621|RE_5125_1	Struthanthus_sp_|JQ594622|RE_5128_1)	Struthanthus_woodsonii|EU544474|Nickrent_2761)	Dendropemon_bicolor|EU544469|Nickrent_2700)))	Ligaria_cuneifolia|EF464528|Nickrent_4567)))	(((Amyema_glabrum|EU544465|Nickrent_2794	Benthamina_alyxifolia|AY957440|Nickrent_4127)	(((((((Scurrula_parasitica|HQ317775|LS18	Scurrula_chingii|HQ317774|LS26)	((Scurrula_parasitica|HQ317777|LS57	Scurrula_parasitica|HQ317776|LS19)	Scurrula_parasitica|HQ317779|LS58))	(Scurrula_chingii|HQ317773|LS25	Scurrula_parasitica|HQ317778|LS23))	(Scurrula_atropurpurea|KF114862|UNKNOWN	Scurrula_ferruginea|KF114863|UNKNOWN))	(((Scurrula_sp_|JQ933474|MF_Watson_et_al_20812115_E	((((Taxillus_chinensis|HQ317787|LS53	Taxillus_chinensis|HQ317783|LS07)	Taxillus_chinensis|HQ317786|LS52)	((Taxillus_chinensis|HQ317782|LS06	(Taxillus_chinensis|HQ317784|LS08	(Taxillus_chinensis|HQ317785|LS09	Taxillus_chinensis|HQ317790|LS56)))	(Taxillus_chinensis|HQ317781|LS04	Taxillus_chinensis|HQ317788|LS54)))	(Taxillus_chinensis|HQ317780|LS03	Taxillus_chinensis|HQ317789|LS55)))	(Taxillus_sutchuenensis|HQ317799|LS11	Taxillus_sutchuenensis|HQ317798|LS10))	((((Taxillus_sutchuenensis|HQ317796|LS16	Taxillus_sutchuenensis|HQ317797|LS17)	Taxillus_limprichtii|HQ317793|LS15)	(Taxillus_nigrans|HQ317794|LS20	Taxillus_nigrans|HQ317795|LS21))	(Taxillus_limprichtii|HQ317792|LS13	Taxillus_limprichtii|HQ317791|LS12))))	(Helixanthera_parasitica|JN687565|A_Chveerach_P93_3	(Helixanthera_parasitica|HQ317763|LS30
((Moquiniella_rubra|DQ790132|D_Nickrent_3042	Tupeia_antarctica|DQ790133|D_Nickrent_2742)	(((((Atkinsonia_ligustrina|EF464526|Nickrent_4344	Gaiadendron_punctatum|L26072|UNKNOWN)	(((Amyema_glabrum|EU544465|Nickrent_2794	Benthamina_alyxifolia|AY957440|Nickrent_4127)	(((((((Scurrula_parasitica|HQ317775|LS18	Scurrula_chingii|HQ317774|LS26)	((Scurrula_parasitica|HQ317777|LS57	Scurrula_parasitica|HQ317779|LS58)	(Scurrula_chingii|HQ317773|LS25	Scurrula_parasitica|HQ317778|LS23)))	Scurrula_parasitica|HQ317776|LS19)	(Scurrula_atropurpurea|KF114862|UNKNOWN	Scurrula_ferruginea|KF114863|UNKNOWN))	(((Scurrula_sp_|JQ933474|MF_Watson_et_al_20812115_E	((((Taxillus_chinensis|HQ317787|LS53	Taxillus_chinensis|HQ317783|LS07)	Taxillus_chinensis|HQ317786|LS52)	((Taxillus_chinensis|HQ317782|LS06	(Taxillus_chinensis|HQ317784|LS08	(Taxillus_chinensis|HQ317785|LS09	Taxillus_chinensis|HQ317790|LS56)))	(Taxillus_chinensis|HQ317781|LS04	Taxillus_chinensis|HQ317788|LS54)))	(Taxillus_chinensis|HQ317780|LS03	Taxillus_chinensis|HQ317789|LS55)))	(Taxillus_sutchuenensis|HQ317796|LS16	Taxillus_sutchuenensis|HQ317797|LS17))	(Taxillus_limprichtii|HQ317793|LS15	((Taxillus_nigrans|HQ317794|LS20	Taxillus_nigrans|HQ317795|LS21)	((Taxillus_limprichtii|HQ317792|LS13	Taxillus_limprichtii|HQ317791|LS12)	(Taxillus_sutchuenensis|HQ317799|LS11	Taxillus_sutchuenensis|HQ317798|LS10))))))	(Helixanthera_parasitica|JN687565|A_Chveerach_P93_3	(Helixanthera_parasitica|HQ317763|LS30	(Helixanthera_parasitica|HQ317764|LS31	(Helixanthera_parasitica|HQ317761|LS28	Helixanthera_parasitica|HQ317762|LS29)))))	((Agelanthus_sansibarensis|EU544464|Nickrent_2987	((Helixanthera_sampsonii|HQ317766|LS34	Helixanthera_sampsonii|HQ317765|LS33)	(Dendrophthoe_pentandra|JN687564|A_Chveerach_P51_2	(Dendrophthoe_lanosa|JN687563|A_Chveerach_P38_1	(Taxillus_sclerophyllus|JQ933498|Chase_17408_K	(Dendrophthoe_pentandra|HQ317760|LS32	Dendrophthoe_pentandra|HQ317759|LS27))))))	(((Bakerella_sp_|EU544466|Nickrent_4161
(((Desmaria_mutabilis|EF464527|Nickrent_4510A	(Peraxilla_tetrapetala|EU544473|Nickrent_2744	Peraxilla_tetrapetala|JQ933439|P_Douglass_8714_RNG))	(((Macrosolen_cochinchinensis|HQ317769|LS35	(Macrosolen_cochinchinensis|HQ317770|LS36	Macrosolen_cochinchinensis|HQ317768|LS05))	(Macrosolen_cochinchinensis|JN687567|A_Chveerach_P31	Macrosolen_cochinchinensis|JQ933395|IWJ_Sinclair_DG_Long_5781_E))	((((Atkinsonia_ligustrina|EF464526|Nickrent_4344	(Nuytsia_floribunda|DQ790134|D_Nickrent_2747	(Notanthera_heterophylla|EF464529|Nickrent_4372	(Ligaria_cuneifolia|EF464528|Nickrent_4567	(((Struthanthus_orbicularis|JQ592414|BioBot05046	(Struthanthus_orbicularis|JQ592415|BioBot05048	Struthanthus_orbicularis|JQ592413|BioBot05045))	Tripodanthus_acutifolius|EU544475|Nickrent_4927)	(Struthanthus_woodsonii|EU544474|Nickrent_2761	((Struthanthus_orbicularis|JQ594621|RE_5125_1	Struthanthus_sp_|JQ594622|RE_5128_1)	Dendropemon_bicolor|EU544469|Nickrent_2700)))))))	(Macrosolen_tricolor|HQ317771|LS37	Gaiadendron_punctatum|L26072|UNKNOWN))	(((Amyema_glabrum|EU544465|Nickrent_2794	Benthamina_alyxifolia|AY957440|Nickrent_4127)	((((Agelanthus_sansibarensis|EU544464|Nickrent_2987	(((Taxillus_sclerophyllus|JQ933498|Chase_17408_K	Helixanthera_sampsonii|HQ317766|LS34)	Helixanthera_sampsonii|HQ317765|LS33)	((((Scurrula_sp_|JQ933474|MF_Watson_et_al_20812115_E	(((Taxillus_chinensis|HQ317782|LS06	((((Taxillus_chinensis|HQ317787|LS53	Taxillus_chinensis|HQ317783|LS07)	Taxillus_chinensis|HQ317786|LS52)	Taxillus_chinensis|HQ317784|LS08)	(Taxillus_chinensis|HQ317785|LS09	Taxillus_chinensis|HQ317790|LS56)))	(Taxillus_chinensis|HQ317781|LS04	Taxillus_chinensis|HQ317788|LS54))	(Taxillus_chinensis|HQ317780|LS03	Taxillus_chinensis|HQ317789|LS55)))	(((Taxillus_limprichtii|HQ317792|LS13	Taxillus_limprichtii|HQ317791|LS12)	(Taxillus_sutchuenensis|HQ317799|LS11	Taxillus_sutchuenensis|HQ317798|LS10))	(((Taxillus_sutchuenensis|HQ317796|LS16	Taxillus_sutchuenensis|HQ317797|LS17)	Taxillus_limprichtii|HQ317793|LS15)	(Taxillus_nigrans|HQ317794|LS20	Taxillus_nigrans|HQ317795|LS21))))	((((Scurrula_parasitica|HQ317775|LS18
((((Tristerix_corymbosus|EF464530|Nickrent_4575E	(((Peraxilla_tetrapetala|EU544473|Nickrent_2744	Peraxilla_tetrapetala|JQ933439|P_Douglass_8714_RNG)	Ligaria_cuneifolia|EF464528|Nickrent_4567)	((Struthanthus_orbicularis|JQ594621|RE_5125_1	Struthanthus_sp_|JQ594622|RE_5128_1)	(((Struthanthus_orbicularis|JQ592413|BioBot05045	(Struthanthus_orbicularis|JQ592414|BioBot05046	Struthanthus_orbicularis|JQ592415|BioBot05048))	Tripodanthus_acutifolius|EU544475|Nickrent_4927)	(Struthanthus_woodsonii|EU544474|Nickrent_2761	Dendropemon_bicolor|EU544469|Nickrent_2700)))))	(((((Gaiadendron_punctatum|L26072|UNKNOWN	Notanthera_heterophylla|EF464529|Nickrent_4372)	(((Amyema_glabrum|EU544465|Nickrent_2794	Benthamina_alyxifolia|AY957440|Nickrent_4127)	(((((Helixanthera_parasitica|JN687565|A_Chveerach_P93_3	(Dendrophthoe_nilgherrensis|JQ933297|Chase_17409_K	Englerina_ramulosa|EU544470|Nickrent_2984))	(Bakerella_sp_|EU544466|Nickrent_4161	(Tolypanthus_maclurei|HQ317757|LS01	Tolypanthus_maclurei|HQ317758|LS02)))	((((Helixanthera_parasitica|HQ317763|LS30	(Helixanthera_parasitica|HQ317764|LS31	Helixanthera_parasitica|HQ317761|LS28))	Helixanthera_parasitica|HQ317762|LS29)	(Moquiniella_rubra|AM235021|RBGK_5742	(Tapinanthus_sp_|EU213529|OM825	Septulina_glauca|AM235022|JC_Manning_2925_NBG)))	Agelanthus_sansibarensis|EU544464|Nickrent_2987))	(((((Dendrophthoe_pentandra|HQ317760|LS32	Dendrophthoe_pentandra|HQ317759|LS27)	Dendrophthoe_pentandra|JN687564|A_Chveerach_P51_2)	Dendrophthoe_lanosa|JN687563|A_Chveerach_P38_1)	Taxillus_sclerophyllus|JQ933498|Chase_17408_K)	(Helixanthera_sampsonii|HQ317766|LS34	Helixanthera_sampsonii|HQ317765|LS33)))	(((Scurrula_sp_|JQ933474|MF_Watson_et_al_20812115_E	((Taxillus_chinensis|HQ317782|LS06	(((((Taxillus_chinensis|HQ317787|LS53	Taxillus_chinensis|HQ317783|LS07)	Taxillus_chinensis|HQ317786|LS52)	Taxillus_chinensis|HQ317784|LS08)	(Taxillus_chinensis|HQ317785|LS09	Taxillus_chinensis|HQ317790|LS56))	(Taxillus_chinensis|HQ317781|LS04	Taxillus_chinensis|HQ317788|LS54)))	(Taxillus_chinensis|HQ317780|LS03	Taxillus_chinensis|HQ317789|LS55)))	(((((Taxillus_sutchuenensis|HQ317796|LS16
(((((Atkinsonia_ligustrina|EF464526|Nickrent_4344	Gaiadendron_punctatum|L26072|UNKNOWN)	((Tristerix_corymbosus|EF464530|Nickrent_4575E	Desmaria_mutabilis|EF464527|Nickrent_4510A)	Nuytsia_floribunda|DQ790134|D_Nickrent_2747))	((((Amyema_glabrum|EU544465|Nickrent_2794	Benthamina_alyxifolia|AY957440|Nickrent_4127)	(((Helixanthera_parasitica|JN687565|A_Chveerach_P93_3	(Tolypanthus_maclurei|HQ317757|LS01	Tolypanthus_maclurei|HQ317758|LS02))	(((Agelanthus_sansibarensis|EU544464|Nickrent_2987	(((((Dendrophthoe_pentandra|HQ317760|LS32	Dendrophthoe_pentandra|HQ317759|LS27)	Dendrophthoe_pentandra|JN687564|A_Chveerach_P51_2)	Dendrophthoe_lanosa|JN687563|A_Chveerach_P38_1)	Taxillus_sclerophyllus|JQ933498|Chase_17408_K)	(Septulina_glauca|AM235022|JC_Manning_2925_NBG	(Helixanthera_sampsonii|HQ317766|LS34	Helixanthera_sampsonii|HQ317765|LS33))))	(Moquiniella_rubra|AM235021|RBGK_5742	(Bakerella_sp_|EU544466|Nickrent_4161	Tapinanthus_sp_|EU213529|OM825)))	(Dendrophthoe_nilgherrensis|JQ933297|Chase_17409_K	Englerina_ramulosa|EU544470|Nickrent_2984)))	(((Helixanthera_parasitica|HQ317763|LS30	Helixanthera_parasitica|HQ317764|LS31)	(Helixanthera_parasitica|HQ317762|LS29	Helixanthera_parasitica|HQ317761|LS28))	((Scurrula_sp_|JQ933474|MF_Watson_et_al_20812115_E	(Taxillus_chinensis|HQ317782|LS06	((Taxillus_chinensis|HQ317781|LS04	Taxillus_chinensis|HQ317788|LS54)	(Taxillus_chinensis|HQ317783|LS07	(((((Taxillus_chinensis|HQ317787|LS53	Taxillus_chinensis|HQ317786|LS52)	Taxillus_chinensis|HQ317784|LS08)	(Taxillus_chinensis|HQ317785|LS09	Taxillus_chinensis|HQ317790|LS56))	Taxillus_chinensis|HQ317780|LS03)	Taxillus_chinensis|HQ317789|LS55)))))	((Taxillus_sutchuenensis|HQ317796|LS16	Taxillus_sutchuenensis|HQ317797|LS17)	((((Scurrula_atropurpurea|KF114862|UNKNOWN	Scurrula_ferruginea|KF114863|UNKNOWN)	(((Scurrula_parasitica|HQ317777|LS57	Scurrula_parasitica|HQ317779|LS58)	((Scurrula_chingii|HQ317773|LS25	Scurrula_parasitica|HQ317778|LS23)	Scurrula_parasitica|HQ317776|LS19))	(Scurrula_parasitica|HQ317775|LS18
(((Macrosolen_cochinchinensis|HQ317768|LS05	(Macrosolen_cochinchinensis|HQ317770|LS36	Macrosolen_cochinchinensis|HQ317769|LS35))	(Macrosolen_cochinchinensis|JN687567|A_Chveerach_P31	Macrosolen_cochinchinensis|JQ933395|IWJ_Sinclair_DG_Long_5781_E))	(((Peraxilla_tetrapetala|EU544473|Nickrent_2744	Peraxilla_tetrapetala|JQ933439|P_Douglass_8714_RNG)	(((((Tristerix_corymbosus|EF464530|Nickrent_4575E	Desmaria_mutabilis|EF464527|Nickrent_4510A)	Gaiadendron_punctatum|L26072|UNKNOWN)	Atkinsonia_ligustrina|EF464526|Nickrent_4344)	Nuytsia_floribunda|DQ790134|D_Nickrent_2747)	(((Moquiniella_rubra|DQ790132|D_Nickrent_3042	Tupeia_antarctica|DQ790133|D_Nickrent_2742)	((((Loranthus_europaeus|JQ933393|Chase_14152_K	Cecarria_obtusifolia|EU544467|Nickrent_4562)	Loranthus_delavayi|HQ317767|LS39)	(Muellerina_eucalyptoides|EU544472|Nickrent_4310	Ileostylus_micranthus|EU544471|Nickrent_2741))	(((Taxillus_sclerophyllus|JQ933498|Chase_17408_K	(Helixanthera_sampsonii|HQ317765|LS33	(Helixanthera_sampsonii|HQ317766|LS34	((Dendrophthoe_nilgherrensis|JQ933297|Chase_17409_K	Helixanthera_parasitica|JN687565|A_Chveerach_P93_3)	(((Helixanthera_parasitica|HQ317761|LS28	(Helixanthera_parasitica|HQ317762|LS29	(Helixanthera_parasitica|HQ317763|LS30	Helixanthera_parasitica|HQ317764|LS31)))	((Taxillus_sutchuenensis|HQ317799|LS11	Taxillus_sutchuenensis|HQ317798|LS10)	((Scurrula_sp_|JQ933474|MF_Watson_et_al_20812115_E	((((((Taxillus_sutchuenensis|HQ317796|LS16	Taxillus_sutchuenensis|HQ317797|LS17)	Taxillus_nigrans|HQ317794|LS20)	Taxillus_limprichtii|HQ317793|LS15)	(Taxillus_chinensis|HQ317782|LS06	(Taxillus_chinensis|HQ317783|LS07	((Taxillus_chinensis|HQ317790|LS56	(Taxillus_chinensis|HQ317789|LS55	(Taxillus_chinensis|HQ317781|LS04	((Taxillus_chinensis|HQ317780|LS03	Taxillus_chinensis|HQ317785|LS09)	(Taxillus_chinensis|HQ317784|LS08	Taxillus_chinensis|HQ317788|LS54)))))	(Taxillus_chinensis|HQ317787|LS53	Taxillus_chinensis|HQ317786|LS52)))))	(Taxillus_limprichtii|HQ317791|LS12	Taxillus_limprichtii|HQ317792|LS13))	Taxillus_nigrans|HQ317795|LS21))	(Scurrula_parasitica|HQ317776|LS19
((Tristerix_corymbosus|EF464530|Nickrent_4575E	((Gaiadendron_punctatum|L26072|UNKNOWN	(((Moquiniella_rubra|DQ790132|D_Nickrent_3042	Tupeia_antarctica|DQ790133|D_Nickrent_2742)	((((Loranthus_europaeus|JQ933393|Chase_14152_K	Cecarria_obtusifolia|EU544467|Nickrent_4562)	Loranthus_delavayi|HQ317767|LS39)	(Muellerina_eucalyptoides|EU544472|Nickrent_4310	Ileostylus_micranthus|EU544471|Nickrent_2741))	(((Helixanthera_parasitica|JN687565|A_Chveerach_P93_3	((Helixanthera_parasitica|HQ317762|LS29	((Helixanthera_parasitica|HQ317761|LS28	Helixanthera_parasitica|HQ317763|LS30)	Helixanthera_parasitica|HQ317764|LS31))	(((Scurrula_atropurpurea|KF114862|UNKNOWN	Scurrula_ferruginea|KF114863|UNKNOWN)	(((Scurrula_chingii|HQ317773|LS25	Scurrula_parasitica|HQ317777|LS57)	(Scurrula_parasitica|HQ317776|LS19	((Scurrula_parasitica|HQ317779|LS58	Scurrula_parasitica|HQ317775|LS18)	Scurrula_chingii|HQ317774|LS26)))	Scurrula_parasitica|HQ317778|LS23))	((((Taxillus_sutchuenensis|HQ317796|LS16	Taxillus_sutchuenensis|HQ317797|LS17)	(Taxillus_limprichtii|HQ317791|LS12	Taxillus_limprichtii|HQ317792|LS13))	(((Taxillus_sutchuenensis|HQ317799|LS11	Taxillus_sutchuenensis|HQ317798|LS10)	Taxillus_nigrans|HQ317794|LS20)	(Taxillus_limprichtii|HQ317793|LS15	Taxillus_nigrans|HQ317795|LS21)))	(Scurrula_sp_|JQ933474|MF_Watson_et_al_20812115_E	(Taxillus_chinensis|HQ317783|LS07	((Taxillus_chinensis|HQ317790|LS56	(Taxillus_chinensis|HQ317789|LS55	(Taxillus_chinensis|HQ317782|LS06	(Taxillus_chinensis|HQ317781|LS04	(Taxillus_chinensis|HQ317785|LS09	((Taxillus_chinensis|HQ317780|LS03	Taxillus_chinensis|HQ317784|LS08)	Taxillus_chinensis|HQ317788|LS54))))))	(Taxillus_chinensis|HQ317787|LS53	Taxillus_chinensis|HQ317786|LS52))))))))	((((Taxillus_sclerophyllus|JQ933498|Chase_17408_K	Tapinanthus_sp_|EU213529|OM825)	((Helixanthera_sampsonii|HQ317765|LS33	((Helixanthera_sampsonii|HQ317766|LS34	(Septulina_glauca|AM235022|JC_Manning_2925_NBG	(Dendrophthoe_lanosa|JN687563|A_Chveerach_P38_1
((((Macrosolen_tricolor|HQ317771|LS37	Macrosolen_tricolor|HQ317772|LS38)	((Macrosolen_cochinchinensis|HQ317770|LS36	(Macrosolen_cochinchinensis|HQ317769|LS35	Macrosolen_cochinchinensis|HQ317768|LS05))	(Macrosolen_cochinchinensis|JN687567|A_Chveerach_P31	Macrosolen_cochinchinensis|JQ933395|IWJ_Sinclair_DG_Long_5781_E)))	((((Gaiadendron_punctatum|L26072|UNKNOWN	((((Tristerix_corymbosus|EF464530|Nickrent_4575E	((Struthanthus_sp_|JQ594622|RE_5128_1	(((Struthanthus_orbicularis|JQ592415|BioBot05048	(Struthanthus_orbicularis|JQ592413|BioBot05045	Struthanthus_orbicularis|JQ592414|BioBot05046))	Tripodanthus_acutifolius|EU544475|Nickrent_4927)	(Struthanthus_woodsonii|EU544474|Nickrent_2761	Dendropemon_bicolor|EU544469|Nickrent_2700)))	Struthanthus_orbicularis|JQ594621|RE_5125_1))	Ligaria_cuneifolia|EF464528|Nickrent_4567)	Atkinsonia_ligustrina|EF464526|Nickrent_4344)	Nuytsia_floribunda|DQ790134|D_Nickrent_2747))	(Desmaria_mutabilis|EF464527|Nickrent_4510A	(Peraxilla_tetrapetala|EU544473|Nickrent_2744	Peraxilla_tetrapetala|JQ933439|P_Douglass_8714_RNG)))	(Moquiniella_rubra|DQ790132|D_Nickrent_3042	((((Tolypanthus_maclurei|HQ317758|LS02	Tolypanthus_maclurei|HQ317757|LS01)	((Amyema_glabrum|EU544465|Nickrent_2794	((((Moquiniella_rubra|AM235021|RBGK_5742	(Septulina_glauca|AM235022|JC_Manning_2925_NBG	Tapinanthus_sp_|EU213529|OM825))	(Benthamina_alyxifolia|AY957440|Nickrent_4127	((((Helixanthera_parasitica|HQ317762|LS29	Helixanthera_parasitica|HQ317761|LS28)	(Helixanthera_parasitica|HQ317763|LS30	Helixanthera_parasitica|HQ317764|LS31))	Helixanthera_parasitica|JN687565|A_Chveerach_P93_3)	((((((Taxillus_sutchuenensis|HQ317799|LS11	Taxillus_sutchuenensis|HQ317798|LS10)	(Taxillus_nigrans|HQ317794|LS20	(Taxillus_limprichtii|HQ317793|LS15	Taxillus_nigrans|HQ317795|LS21)))	(Taxillus_chinensis|HQ317789|LS55	((Taxillus_chinensis|HQ317782|LS06	(Taxillus_chinensis|HQ317781|LS04	((Taxillus_chinensis|HQ317785|LS09	(Taxillus_chinensis|HQ317784|LS08	Taxillus_chinensis|HQ317788|LS54))	Taxillus_chinensis|HQ317780|LS03)))	(((Taxillus_chinensis|HQ317787|LS53	Taxillus_chinensis|HQ317786|LS52)
(((Gaiadendron_punctatum|L26072|UNKNOWN	(((((Amyema_glabrum|EU544465|Nickrent_2794	Benthamina_alyxifolia|AY957440|Nickrent_4127)	(((((Scurrula_sp_|JQ933474|MF_Watson_et_al_20812115_E	(Taxillus_chinensis|HQ317782|LS06	((Taxillus_chinensis|HQ317781|LS04	((Taxillus_chinensis|HQ317785|LS09	(Taxillus_chinensis|HQ317784|LS08	Taxillus_chinensis|HQ317788|LS54))	Taxillus_chinensis|HQ317780|LS03))	((((Taxillus_chinensis|HQ317787|LS53	Taxillus_chinensis|HQ317786|LS52)	Taxillus_chinensis|HQ317783|LS07)	Taxillus_chinensis|HQ317790|LS56)	Taxillus_chinensis|HQ317789|LS55))))	((((Taxillus_sutchuenensis|HQ317799|LS11	Taxillus_sutchuenensis|HQ317798|LS10)	(Taxillus_limprichtii|HQ317791|LS12	Taxillus_limprichtii|HQ317792|LS13))	(Taxillus_sutchuenensis|HQ317796|LS16	Taxillus_sutchuenensis|HQ317797|LS17))	(Taxillus_nigrans|HQ317794|LS20	(Taxillus_limprichtii|HQ317793|LS15	Taxillus_nigrans|HQ317795|LS21))))	((Scurrula_atropurpurea|KF114862|UNKNOWN	Scurrula_ferruginea|KF114863|UNKNOWN)	(((Scurrula_parasitica|HQ317779|LS58	((Scurrula_chingii|HQ317773|LS25	Scurrula_chingii|HQ317774|LS26)	Scurrula_parasitica|HQ317776|LS19))	Scurrula_parasitica|HQ317775|LS18)	(Scurrula_parasitica|HQ317778|LS23	Scurrula_parasitica|HQ317777|LS57))))	(((Dendrophthoe_pentandra|HQ317760|LS32	Dendrophthoe_pentandra|HQ317759|LS27)	(Dendrophthoe_pentandra|JN687564|A_Chveerach_P51_2	Dendrophthoe_lanosa|JN687563|A_Chveerach_P38_1))	Taxillus_sclerophyllus|JQ933498|Chase_17408_K))	(((((Dendrophthoe_nilgherrensis|JQ933297|Chase_17409_K	Bakerella_sp_|EU544466|Nickrent_4161)	Moquiniella_rubra|AM235021|RBGK_5742)	Englerina_ramulosa|EU544470|Nickrent_2984)	(((Helixanthera_sampsonii|HQ317765|LS33	Helixanthera_sampsonii|HQ317766|LS34)	Septulina_glauca|AM235022|JC_Manning_2925_NBG)	(Tapinanthus_sp_|EU213529|OM825	Agelanthus_sansibarensis|EU544464|Nickrent_2987)))	((Tolypanthus_maclurei|HQ317758|LS02	Tolypanthus_maclurei|HQ317757|LS01)	((Helixanthera_parasitica|HQ317762|LS29
(Macrosolen_tricolor|HQ317771|LS37	(Macrosolen_tricolor|HQ317772|LS38	((((Peraxilla_tetrapetala|EU544473|Nickrent_2744	Peraxilla_tetrapetala|JQ933439|P_Douglass_8714_RNG)	((((((((Dendrophthoe_nilgherrensis|JQ933297|Chase_17409_K	Englerina_ramulosa|EU544470|Nickrent_2984)	(((Dendrophthoe_pentandra|JN687564|A_Chveerach_P51_2	(Dendrophthoe_lanosa|JN687563|A_Chveerach_P38_1	(Dendrophthoe_pentandra|HQ317760|LS32	Dendrophthoe_pentandra|HQ317759|LS27)))	Taxillus_sclerophyllus|JQ933498|Chase_17408_K)	(Agelanthus_sansibarensis|EU544464|Nickrent_2987	(Helixanthera_sampsonii|HQ317765|LS33	Helixanthera_sampsonii|HQ317766|LS34))))	(((Tapinanthus_sp_|EU213529|OM825	Septulina_glauca|AM235022|JC_Manning_2925_NBG)	Moquiniella_rubra|AM235021|RBGK_5742)	(Bakerella_sp_|EU544466|Nickrent_4161	(Tolypanthus_maclurei|HQ317758|LS02	Tolypanthus_maclurei|HQ317757|LS01))))	((((Helixanthera_parasitica|HQ317762|LS29	(Helixanthera_parasitica|HQ317764|LS31	(Helixanthera_parasitica|HQ317763|LS30	Helixanthera_parasitica|HQ317761|LS28)))	(((((Taxillus_nigrans|HQ317794|LS20	(Taxillus_limprichtii|HQ317793|LS15	Taxillus_nigrans|HQ317795|LS21))	Taxillus_sutchuenensis|HQ317797|LS17)	((Scurrula_sp_|JQ933474|MF_Watson_et_al_20812115_E	(Taxillus_chinensis|HQ317782|LS06	((Taxillus_chinensis|HQ317785|LS09	((Taxillus_chinensis|HQ317784|LS08	Taxillus_chinensis|HQ317788|LS54)	Taxillus_chinensis|HQ317781|LS04))	(Taxillus_chinensis|HQ317780|LS03	((((Taxillus_chinensis|HQ317787|LS53	Taxillus_chinensis|HQ317786|LS52)	Taxillus_chinensis|HQ317783|LS07)	Taxillus_chinensis|HQ317790|LS56)	Taxillus_chinensis|HQ317789|LS55)))))	((Scurrula_atropurpurea|KF114862|UNKNOWN	Scurrula_ferruginea|KF114863|UNKNOWN)	((((Scurrula_parasitica|HQ317779|LS58	(Scurrula_chingii|HQ317774|LS26	Scurrula_parasitica|HQ317776|LS19))	Scurrula_chingii|HQ317773|LS25)	Scurrula_parasitica|HQ317775|LS18)	(Scurrula_parasitica|HQ317778|LS23	Scurrula_parasitica|HQ317777|LS57)))))	(Taxillus_limprichtii|HQ317792|LS13
((((Macrosolen_tricolor|HQ317771|LS37	Macrosolen_tricolor|HQ317772|LS38)	((((Peraxilla_tetrapetala|EU544473|Nickrent_2744	Peraxilla_tetrapetala|JQ933439|P_Douglass_8714_RNG)	((((Struthanthus_orbicularis|JQ592414|BioBot05046	(Struthanthus_orbicularis|JQ592415|BioBot05048	Struthanthus_orbicularis|JQ592413|BioBot05045))	Tripodanthus_acutifolius|EU544475|Nickrent_4927)	(Dendropemon_bicolor|EU544469|Nickrent_2700	((Struthanthus_orbicularis|JQ594621|RE_5125_1	Struthanthus_sp_|JQ594622|RE_5128_1)	Struthanthus_woodsonii|EU544474|Nickrent_2761)))	Ligaria_cuneifolia|EF464528|Nickrent_4567))	(Nuytsia_floribunda|DQ790134|D_Nickrent_2747	((Gaiadendron_punctatum|L26072|UNKNOWN	Atkinsonia_ligustrina|EF464526|Nickrent_4344)	(Tristerix_corymbosus|EF464530|Nickrent_4575E	Desmaria_mutabilis|EF464527|Nickrent_4510A))))	((((((Helixanthera_parasitica|JN687565|A_Chveerach_P93_3	((((((Scurrula_atropurpurea|KF114862|UNKNOWN	Scurrula_ferruginea|KF114863|UNKNOWN)	(((Scurrula_parasitica|HQ317779|LS58	Scurrula_chingii|HQ317774|LS26)	Scurrula_parasitica|HQ317775|LS18)	((Scurrula_chingii|HQ317773|LS25	Scurrula_parasitica|HQ317778|LS23)	Scurrula_parasitica|HQ317777|LS57)))	Scurrula_parasitica|HQ317776|LS19)	(((Taxillus_nigrans|HQ317794|LS20	(Taxillus_limprichtii|HQ317793|LS15	Taxillus_nigrans|HQ317795|LS21))	(((Taxillus_limprichtii|HQ317792|LS13	Taxillus_limprichtii|HQ317791|LS12)	(Taxillus_sutchuenensis|HQ317796|LS16	Taxillus_sutchuenensis|HQ317797|LS17))	(Taxillus_sutchuenensis|HQ317799|LS11	Taxillus_sutchuenensis|HQ317798|LS10)))	(Scurrula_sp_|JQ933474|MF_Watson_et_al_20812115_E	((Taxillus_chinensis|HQ317780|LS03	Taxillus_chinensis|HQ317782|LS06)	((Taxillus_chinensis|HQ317785|LS09	Taxillus_chinensis|HQ317781|LS04)	((((Taxillus_chinensis|HQ317787|LS53	Taxillus_chinensis|HQ317786|LS52)	Taxillus_chinensis|HQ317783|LS07)	((Taxillus_chinensis|HQ317784|LS08	Taxillus_chinensis|HQ317788|LS54)	Taxillus_chinensis|HQ317790|LS56))	Taxillus_chinensis|HQ317789|LS55))))))	Helixanthera_parasitica|HQ317764|LS31)
(((((Peraxilla_tetrapetala|EU544473|Nickrent_2744	Peraxilla_tetrapetala|JQ933439|P_Douglass_8714_RNG)	(Macrosolen_tricolor|HQ317771|LS37	Macrosolen_tricolor|HQ317772|LS38))	(((Desmaria_mutabilis|EF464527|Nickrent_4510A	Tupeia_antarctica|DQ790133|D_Nickrent_2742)	((Atkinsonia_ligustrina|EF464526|Nickrent_4344	((Gaiadendron_punctatum|L26072|UNKNOWN	((((Struthanthus_orbicularis|JQ592415|BioBot05048	(Struthanthus_orbicularis|JQ592413|BioBot05045	Struthanthus_orbicularis|JQ592414|BioBot05046))	Tripodanthus_acutifolius|EU544475|Nickrent_4927)	(Dendropemon_bicolor|EU544469|Nickrent_2700	((Struthanthus_orbicularis|JQ594621|RE_5125_1	Struthanthus_sp_|JQ594622|RE_5128_1)	Struthanthus_woodsonii|EU544474|Nickrent_2761)))	Ligaria_cuneifolia|EF464528|Nickrent_4567))	Nuytsia_floribunda|DQ790134|D_Nickrent_2747))	(((Cecarria_obtusifolia|EU544467|Nickrent_4562	(Loranthus_europaeus|JQ933393|Chase_14152_K	Loranthus_delavayi|HQ317767|LS39))	(Muellerina_eucalyptoides|EU544472|Nickrent_4310	Ileostylus_micranthus|EU544471|Nickrent_2741))	(Moquiniella_rubra|DQ790132|D_Nickrent_3042	(((Helixanthera_parasitica|HQ317764|LS31	((Helixanthera_parasitica|HQ317761|LS28	Helixanthera_parasitica|HQ317763|LS30)	Helixanthera_parasitica|HQ317762|LS29))	Helixanthera_parasitica|JN687565|A_Chveerach_P93_3)	(((((Dendrophthoe_nilgherrensis|JQ933297|Chase_17409_K	Bakerella_sp_|EU544466|Nickrent_4161)	(((Englerina_ramulosa|EU544470|Nickrent_2984	(Tolypanthus_maclurei|HQ317758|LS02	Tolypanthus_maclurei|HQ317757|LS01))	(Agelanthus_sansibarensis|EU544464|Nickrent_2987	(((Dendrophthoe_lanosa|JN687563|A_Chveerach_P38_1	(Dendrophthoe_pentandra|JN687564|A_Chveerach_P51_2	(Dendrophthoe_pentandra|HQ317760|LS32	Dendrophthoe_pentandra|HQ317759|LS27)))	Taxillus_sclerophyllus|JQ933498|Chase_17408_K)	(Helixanthera_sampsonii|HQ317765|LS33	Helixanthera_sampsonii|HQ317766|LS34))))	((Tapinanthus_sp_|EU213529|OM825	Septulina_glauca|AM235022|JC_Manning_2925_NBG)	Moquiniella_rubra|AM235021|RBGK_5742)))	Benthamina_alyxifolia|AY957440|Nickrent_4127)	Amyema_glabrum|EU544465|Nickrent_2794)	(((((Scurrula_atropurpurea|KF114862|UNKNOWN	Scurrula_ferruginea|KF114863|UNKNOWN)	(((Scurrula_parasitica|HQ317779|LS58
((((Macrosolen_tricolor|HQ317771|LS37	Macrosolen_tricolor|HQ317772|LS38)	((Peraxilla_tetrapetala|EU544473|Nickrent_2744	Peraxilla_tetrapetala|JQ933439|P_Douglass_8714_RNG)	((((Tupeia_antarctica|DQ790133|D_Nickrent_2742	Moquiniella_rubra|DQ790132|D_Nickrent_3042)	((((Tolypanthus_maclurei|HQ317758|LS02	Tolypanthus_maclurei|HQ317757|LS01)	Tapinanthus_sp_|EU213529|OM825)	((Benthamina_alyxifolia|AY957440|Nickrent_4127	Amyema_glabrum|EU544465|Nickrent_2794)	(((((Dendrophthoe_pentandra|HQ317760|LS32	Dendrophthoe_pentandra|HQ317759|LS27)	(Dendrophthoe_lanosa|JN687563|A_Chveerach_P38_1	Dendrophthoe_pentandra|JN687564|A_Chveerach_P51_2))	((Taxillus_sclerophyllus|JQ933498|Chase_17408_K	((Scurrula_sp_|JQ933474|MF_Watson_et_al_20812115_E	((((Taxillus_chinensis|HQ317789|LS55	(Taxillus_chinensis|HQ317782|LS06	Taxillus_chinensis|HQ317785|LS09))	Taxillus_chinensis|HQ317781|LS04)	(Taxillus_chinensis|HQ317787|LS53	(Taxillus_chinensis|HQ317786|LS52	(Taxillus_chinensis|HQ317783|LS07	Taxillus_chinensis|HQ317780|LS03))))	((Taxillus_chinensis|HQ317784|LS08	Taxillus_chinensis|HQ317788|LS54)	Taxillus_chinensis|HQ317790|LS56)))	((((Scurrula_atropurpurea|KF114862|UNKNOWN	Scurrula_ferruginea|KF114863|UNKNOWN)	(((Scurrula_chingii|HQ317773|LS25	Scurrula_parasitica|HQ317779|LS58)	(Scurrula_chingii|HQ317774|LS26	Scurrula_parasitica|HQ317775|LS18))	(Scurrula_parasitica|HQ317778|LS23	(Scurrula_parasitica|HQ317777|LS57	Scurrula_parasitica|HQ317776|LS19))))	(Taxillus_sutchuenensis|HQ317796|LS16	Taxillus_sutchuenensis|HQ317797|LS17))	(((Taxillus_limprichtii|HQ317792|LS13	Taxillus_limprichtii|HQ317791|LS12)	Taxillus_sutchuenensis|HQ317799|LS11)	(Taxillus_limprichtii|HQ317793|LS15	((Taxillus_sutchuenensis|HQ317798|LS10	Taxillus_nigrans|HQ317795|LS21)	Taxillus_nigrans|HQ317794|LS20))))))	((Helixanthera_parasitica|HQ317764|LS31	Helixanthera_parasitica|HQ317763|LS30)	(Helixanthera_parasitica|HQ317761|LS28	Helixanthera_parasitica|HQ317762|LS29))))
(((Macrosolen_tricolor|HQ317771|LS37	Macrosolen_tricolor|HQ317772|LS38)	((Peraxilla_tetrapetala|EU544473|Nickrent_2744	Peraxilla_tetrapetala|JQ933439|P_Douglass_8714_RNG)	((Gaiadendron_punctatum|L26072|UNKNOWN	(Desmaria_mutabilis|EF464527|Nickrent_4510A	Tristerix_corymbosus|EF464530|Nickrent_4575E))	(((Ligaria_cuneifolia|EF464528|Nickrent_4567	((Tripodanthus_acutifolius|EU544475|Nickrent_4927	(Struthanthus_orbicularis|JQ592415|BioBot05048	(Struthanthus_orbicularis|JQ592413|BioBot05045	Struthanthus_orbicularis|JQ592414|BioBot05046)))	(Dendropemon_bicolor|EU544469|Nickrent_2700	(Struthanthus_woodsonii|EU544474|Nickrent_2761	(Struthanthus_orbicularis|JQ594621|RE_5125_1	Struthanthus_sp_|JQ594622|RE_5128_1)))))	(Atkinsonia_ligustrina|EF464526|Nickrent_4344	(Nuytsia_floribunda|DQ790134|D_Nickrent_2747	Notanthera_heterophylla|EF464529|Nickrent_4372)))	((((Loranthus_europaeus|JQ933393|Chase_14152_K	(Loranthus_delavayi|HQ317767|LS39	Cecarria_obtusifolia|EU544467|Nickrent_4562))	(Moquiniella_rubra|DQ790132|D_Nickrent_3042	(Amyema_glabrum|EU544465|Nickrent_2794	(((((((Taxillus_sutchuenensis|HQ317796|LS16	Taxillus_sutchuenensis|HQ317797|LS17)	(Scurrula_atropurpurea|KF114862|UNKNOWN	Scurrula_ferruginea|KF114863|UNKNOWN))	((Taxillus_limprichtii|HQ317793|LS15	(Taxillus_nigrans|HQ317795|LS21	Taxillus_nigrans|HQ317794|LS20))	(Scurrula_parasitica|HQ317779|LS58	(((Scurrula_chingii|HQ317773|LS25	Scurrula_chingii|HQ317774|LS26)	Scurrula_parasitica|HQ317775|LS18)	((Scurrula_parasitica|HQ317778|LS23	Scurrula_parasitica|HQ317777|LS57)	((Scurrula_parasitica|HQ317776|LS19	(Taxillus_limprichtii|HQ317792|LS13	Taxillus_limprichtii|HQ317791|LS12))	(Taxillus_sutchuenensis|HQ317799|LS11	Taxillus_sutchuenensis|HQ317798|LS10)))))))	(Scurrula_sp_|JQ933474|MF_Watson_et_al_20812115_E	(((Taxillus_chinensis|HQ317789|LS55	(Taxillus_chinensis|HQ317782|LS06	Taxillus_chinensis|HQ317785|LS09))	Taxillus_chinensis|HQ317781|LS04)	((Taxillus_chinensis|HQ317787|LS53	(Taxillus_chinensis|HQ317786|LS52	(Taxillus_chinensis|HQ317783|LS07
((Tupeia_antarctica|DQ790133|D_Nickrent_2742	(((Macrosolen_cochinchinensis|HQ317768|LS05	Macrosolen_cochinchinensis|HQ317770|LS36)	Macrosolen_cochinchinensis|HQ317769|LS35)	(Macrosolen_cochinchinensis|JN687567|A_Chveerach_P31	Macrosolen_cochinchinensis|JQ933395|IWJ_Sinclair_DG_Long_5781_E)))	((Macrosolen_tricolor|HQ317771|LS37	Macrosolen_tricolor|HQ317772|LS38)	(((((Peraxilla_tetrapetala|EU544473|Nickrent_2744	Peraxilla_tetrapetala|JQ933439|P_Douglass_8714_RNG)	((Tripodanthus_acutifolius|EU544475|Nickrent_4927	(Struthanthus_orbicularis|JQ592413|BioBot05045	(Struthanthus_orbicularis|JQ592414|BioBot05046	Struthanthus_orbicularis|JQ592415|BioBot05048)))	(Dendropemon_bicolor|EU544469|Nickrent_2700	(Struthanthus_woodsonii|EU544474|Nickrent_2761	(Struthanthus_orbicularis|JQ594621|RE_5125_1	Struthanthus_sp_|JQ594622|RE_5128_1)))))	((((Cecarria_obtusifolia|EU544467|Nickrent_4562	(Loranthus_europaeus|JQ933393|Chase_14152_K	Loranthus_delavayi|HQ317767|LS39))	((((Benthamina_alyxifolia|AY957440|Nickrent_4127	Amyema_glabrum|EU544465|Nickrent_2794)	(((Moquiniella_rubra|AM235021|RBGK_5742	(Tapinanthus_sp_|EU213529|OM825	Septulina_glauca|AM235022|JC_Manning_2925_NBG))	(((Tolypanthus_maclurei|HQ317758|LS02	Tolypanthus_maclurei|HQ317757|LS01)	(Dendrophthoe_nilgherrensis|JQ933297|Chase_17409_K	Bakerella_sp_|EU544466|Nickrent_4161))	Englerina_ramulosa|EU544470|Nickrent_2984))	(Agelanthus_sansibarensis|EU544464|Nickrent_2987	(Taxillus_sclerophyllus|JQ933498|Chase_17408_K	((Helixanthera_sampsonii|HQ317765|LS33	Helixanthera_sampsonii|HQ317766|LS34)	(Dendrophthoe_lanosa|JN687563|A_Chveerach_P38_1	(Dendrophthoe_pentandra|JN687564|A_Chveerach_P51_2	(Dendrophthoe_pentandra|HQ317760|LS32	Dendrophthoe_pentandra|HQ317759|LS27))))))))	((((((Taxillus_sutchuenensis|HQ317796|LS16	Taxillus_sutchuenensis|HQ317797|LS17)	(Scurrula_sp_|JQ933474|MF_Watson_et_al_20812115_E	(((Taxillus_chinensis|HQ317789|LS55	Taxillus_chinensis|HQ317785|LS09)	Taxillus_chinensis|HQ317781|LS04)	(Taxillus_chinensis|HQ317782|LS06	((Taxillus_chinensis|HQ317787|LS53	(Taxillus_chinensis|HQ317786|LS52	(Taxillus_chinensis|HQ317783|LS07	Taxillus_chinensis|HQ317780|LS03)))
(((((Tristerix_corymbosus|EF464530|Nickrent_4575E	Desmaria_mutabilis|EF464527|Nickrent_4510A)	(Gaiadendron_punctatum|L26072|UNKNOWN	(Moquiniella_rubra|DQ790132|D_Nickrent_3042	Tupeia_antarctica|DQ790133|D_Nickrent_2742)))	(((Ligaria_cuneifolia|EF464528|Nickrent_4567	(Peraxilla_tetrapetala|JQ933439|P_Douglass_8714_RNG	Peraxilla_tetrapetala|EU544473|Nickrent_2744))	((Notanthera_heterophylla|EF464529|Nickrent_4372	Nuytsia_floribunda|DQ790134|D_Nickrent_2747)	((((Struthanthus_orbicularis|JQ592413|BioBot05045	(Struthanthus_orbicularis|JQ592414|BioBot05046	Struthanthus_orbicularis|JQ592415|BioBot05048))	Tripodanthus_acutifolius|EU544475|Nickrent_4927)	(Dendropemon_bicolor|EU544469|Nickrent_2700	(Struthanthus_woodsonii|EU544474|Nickrent_2761	(Struthanthus_orbicularis|JQ594621|RE_5125_1	Struthanthus_sp_|JQ594622|RE_5128_1))))	Atkinsonia_ligustrina|EF464526|Nickrent_4344)))	(((Muellerina_eucalyptoides|EU544472|Nickrent_4310	Ileostylus_micranthus|EU544471|Nickrent_2741)	(Loranthus_europaeus|JQ933393|Chase_14152_K	(Loranthus_delavayi|HQ317767|LS39	Cecarria_obtusifolia|EU544467|Nickrent_4562)))	((Benthamina_alyxifolia|AY957440|Nickrent_4127	Amyema_glabrum|EU544465|Nickrent_2794)	(Helixanthera_parasitica|JN687565|A_Chveerach_P93_3	((((((((Taxillus_limprichtii|HQ317792|LS13	(Taxillus_sutchuenensis|HQ317797|LS17	Taxillus_sutchuenensis|HQ317796|LS16))	(Taxillus_nigrans|HQ317794|LS20	Taxillus_nigrans|HQ317795|LS21))	Taxillus_limprichtii|HQ317791|LS12)	Taxillus_limprichtii|HQ317793|LS15)	((Scurrula_sp_|JQ933474|MF_Watson_et_al_20812115_E	(((Taxillus_chinensis|HQ317789|LS55	(Taxillus_chinensis|HQ317790|LS56	(Taxillus_chinensis|HQ317788|LS54	(Taxillus_chinensis|HQ317787|LS53	Taxillus_chinensis|HQ317786|LS52))))	((Taxillus_chinensis|HQ317780|LS03	Taxillus_chinensis|HQ317784|LS08)	Taxillus_chinensis|HQ317783|LS07))	(Taxillus_chinensis|HQ317785|LS09	(Taxillus_chinensis|HQ317782|LS06	Taxillus_chinensis|HQ317781|LS04))))	(Taxillus_sutchuenensis|HQ317799|LS11	Taxillus_sutchuenensis|HQ317798|LS10)))	(((Scurrula_atropurpurea|KF114862|UNKNOWN	Scurrula_ferruginea|KF114863|UNKNOWN)
(((((Macrosolen_cochinchinensis|HQ317769|LS35	Macrosolen_cochinchinensis|HQ317770|LS36)	Macrosolen_cochinchinensis|HQ317768|LS05)	(Macrosolen_cochinchinensis|JQ933395|IWJ_Sinclair_DG_Long_5781_E	Macrosolen_cochinchinensis|JN687567|A_Chveerach_P31))	((((Ligaria_cuneifolia|EF464528|Nickrent_4567	Desmaria_mutabilis|EF464527|Nickrent_4510A)	(Gaiadendron_punctatum|L26072|UNKNOWN	Atkinsonia_ligustrina|EF464526|Nickrent_4344))	((Tristerix_corymbosus|EF464530|Nickrent_4575E	(((Struthanthus_orbicularis|JQ592414|BioBot05046	(Struthanthus_orbicularis|JQ592415|BioBot05048	Struthanthus_orbicularis|JQ592413|BioBot05045))	Tripodanthus_acutifolius|EU544475|Nickrent_4927)	(Dendropemon_bicolor|EU544469|Nickrent_2700	(Struthanthus_woodsonii|EU544474|Nickrent_2761	(Struthanthus_orbicularis|JQ594621|RE_5125_1	Struthanthus_sp_|JQ594622|RE_5128_1)))))	(Peraxilla_tetrapetala|JQ933439|P_Douglass_8714_RNG	Peraxilla_tetrapetala|EU544473|Nickrent_2744)))	(((Moquiniella_rubra|DQ790132|D_Nickrent_3042	Tupeia_antarctica|DQ790133|D_Nickrent_2742)	(((Muellerina_eucalyptoides|EU544472|Nickrent_4310	Ileostylus_micranthus|EU544471|Nickrent_2741)	(Loranthus_delavayi|HQ317767|LS39	(Cecarria_obtusifolia|EU544467|Nickrent_4562	Loranthus_europaeus|JQ933393|Chase_14152_K)))	(((((((Taxillus_sutchuenensis|HQ317799|LS11	Taxillus_sutchuenensis|HQ317798|LS10)	(Taxillus_limprichtii|HQ317791|LS12	Taxillus_limprichtii|HQ317792|LS13))	(Taxillus_sutchuenensis|HQ317797|LS17	Taxillus_sutchuenensis|HQ317796|LS16))	((Taxillus_nigrans|HQ317794|LS20	Taxillus_nigrans|HQ317795|LS21)	(Taxillus_limprichtii|HQ317793|LS15	(Scurrula_sp_|JQ933474|MF_Watson_et_al_20812115_E	(((Taxillus_chinensis|HQ317789|LS55	((Taxillus_chinensis|HQ317790|LS56	(Taxillus_chinensis|HQ317788|LS54	Taxillus_chinensis|HQ317787|LS53))	Taxillus_chinensis|HQ317786|LS52))	((Taxillus_chinensis|HQ317780|LS03	Taxillus_chinensis|HQ317784|LS08)	Taxillus_chinensis|HQ317783|LS07))	(Taxillus_chinensis|HQ317785|LS09	(Taxillus_chinensis|HQ317782|LS06	Taxillus_chinensis|HQ317781|LS04)))))))	(((Scurrula_atropurpurea|KF114862|UNKNOWN	Scurrula_ferruginea|KF114863|UNKNOWN)
((((Macrosolen_tricolor|HQ317772|LS38	Macrosolen_tricolor|HQ317771|LS37)	((Macrosolen_cochinchinensis|HQ317769|LS35	(Macrosolen_cochinchinensis|HQ317770|LS36	Macrosolen_cochinchinensis|HQ317768|LS05))	(Macrosolen_cochinchinensis|JQ933395|IWJ_Sinclair_DG_Long_5781_E	Macrosolen_cochinchinensis|JN687567|A_Chveerach_P31)))	(Tristerix_corymbosus|EF464530|Nickrent_4575E	(((Desmaria_mutabilis|EF464527|Nickrent_4510A	(Peraxilla_tetrapetala|JQ933439|P_Douglass_8714_RNG	Peraxilla_tetrapetala|EU544473|Nickrent_2744))	(Tupeia_antarctica|DQ790133|D_Nickrent_2742	(((Muellerina_eucalyptoides|EU544472|Nickrent_4310	Ileostylus_micranthus|EU544471|Nickrent_2741)	(Loranthus_delavayi|HQ317767|LS39	(Cecarria_obtusifolia|EU544467|Nickrent_4562	Loranthus_europaeus|JQ933393|Chase_14152_K)))	(Moquiniella_rubra|DQ790132|D_Nickrent_3042	((Benthamina_alyxifolia|AY957440|Nickrent_4127	Amyema_glabrum|EU544465|Nickrent_2794)	((Helixanthera_parasitica|JN687565|A_Chveerach_P93_3	((Helixanthera_parasitica|HQ317762|LS29	Helixanthera_parasitica|HQ317764|LS31)	(Helixanthera_parasitica|HQ317763|LS30	Helixanthera_parasitica|HQ317761|LS28)))	(Taxillus_sclerophyllus|JQ933498|Chase_17408_K	((Dendrophthoe_lanosa|JN687563|A_Chveerach_P38_1	(((((Taxillus_limprichtii|HQ317791|LS12	Taxillus_limprichtii|HQ317792|LS13)	(Scurrula_sp_|JQ933474|MF_Watson_et_al_20812115_E	(((Taxillus_chinensis|HQ317780|LS03	Taxillus_chinensis|HQ317784|LS08)	Taxillus_chinensis|HQ317783|LS07)	((Taxillus_chinensis|HQ317785|LS09	(Taxillus_chinensis|HQ317782|LS06	Taxillus_chinensis|HQ317781|LS04))	(Taxillus_chinensis|HQ317789|LS55	((Taxillus_chinensis|HQ317790|LS56	(Taxillus_chinensis|HQ317788|LS54	Taxillus_chinensis|HQ317787|LS53))	Taxillus_chinensis|HQ317786|LS52))))))	(((Taxillus_limprichtii|HQ317793|LS15	(Taxillus_sutchuenensis|HQ317799|LS11	Taxillus_sutchuenensis|HQ317798|LS10))	Taxillus_sutchuenensis|HQ317797|LS17)	(Taxillus_sutchuenensis|HQ317796|LS16	(Taxillus_nigrans|HQ317794|LS20	Taxillus_nigrans|HQ317795|LS21))))	((Scurrula_atropurpurea|KF114862|UNKNOWN	Scurrula_ferruginea|KF114863|UNKNOWN)
(((Tristerix_corymbosus|EF464530|Nickrent_4575E	((Nuytsia_floribunda|DQ790134|D_Nickrent_2747	((Gaiadendron_punctatum|L26072|UNKNOWN	((((Muellerina_eucalyptoides|EU544472|Nickrent_4310	Ileostylus_micranthus|EU544471|Nickrent_2741)	(Cecarria_obtusifolia|EU544467|Nickrent_4562	(Loranthus_europaeus|JQ933393|Chase_14152_K	Loranthus_delavayi|HQ317767|LS39)))	((Benthamina_alyxifolia|AY957440|Nickrent_4127	Amyema_glabrum|EU544465|Nickrent_2794)	(((Helixanthera_sampsonii|HQ317766|LS34	Helixanthera_sampsonii|HQ317765|LS33)	(((((Helixanthera_parasitica|HQ317763|LS30	Helixanthera_parasitica|HQ317761|LS28)	((Helixanthera_parasitica|JN687565|A_Chveerach_P93_3	Helixanthera_parasitica|HQ317762|LS29)	Helixanthera_parasitica|HQ317764|LS31))	(((Taxillus_sutchuenensis|HQ317799|LS11	Taxillus_sutchuenensis|HQ317798|LS10)	(((Taxillus_sutchuenensis|HQ317797|LS17	(Taxillus_sutchuenensis|HQ317796|LS16	(Taxillus_nigrans|HQ317794|LS20	Taxillus_nigrans|HQ317795|LS21)))	Taxillus_limprichtii|HQ317793|LS15)	((Taxillus_limprichtii|HQ317791|LS12	Taxillus_limprichtii|HQ317792|LS13)	(Scurrula_sp_|JQ933474|MF_Watson_et_al_20812115_E	((Taxillus_chinensis|HQ317784|LS08	Taxillus_chinensis|HQ317783|LS07)	((Taxillus_chinensis|HQ317785|LS09	(Taxillus_chinensis|HQ317782|LS06	Taxillus_chinensis|HQ317781|LS04))	(Taxillus_chinensis|HQ317789|LS55	((Taxillus_chinensis|HQ317790|LS56	(Taxillus_chinensis|HQ317788|LS54	Taxillus_chinensis|HQ317787|LS53))	(Taxillus_chinensis|HQ317780|LS03	Taxillus_chinensis|HQ317786|LS52)))))))))	(((Scurrula_atropurpurea|KF114862|UNKNOWN	Scurrula_ferruginea|KF114863|UNKNOWN)	(Scurrula_parasitica|HQ317778|LS23	(Scurrula_parasitica|HQ317777|LS57	((Scurrula_parasitica|HQ317779|LS58	(Scurrula_chingii|HQ317774|LS26	Scurrula_parasitica|HQ317775|LS18))	Scurrula_chingii|HQ317773|LS25))))	Scurrula_parasitica|HQ317776|LS19)))	(((Dendrophthoe_pentandra|HQ317759|LS27	Dendrophthoe_pentandra|HQ317760|LS32)	Dendrophthoe_pentandra|JN687564|A_Chveerach_P51_2)
((((Atkinsonia_ligustrina|EF464526|Nickrent_4344	(((Macrosolen_cochinchinensis|JN687567|A_Chveerach_P31	Nuytsia_floribunda|DQ790134|D_Nickrent_2747)	Tristerix_corymbosus|EF464530|Nickrent_4575E)	((((Ligaria_cuneifolia|EF464528|Nickrent_4567	Notanthera_heterophylla|EF464529|Nickrent_4372)	((((Struthanthus_woodsonii|EU544474|Nickrent_2761	(Struthanthus_orbicularis|JQ594621|RE_5125_1	Struthanthus_sp_|JQ594622|RE_5128_1))	Dendropemon_bicolor|EU544469|Nickrent_2700)	Tripodanthus_acutifolius|EU544475|Nickrent_4927)	(Struthanthus_orbicularis|JQ592414|BioBot05046	(Struthanthus_orbicularis|JQ592415|BioBot05048	Struthanthus_orbicularis|JQ592413|BioBot05045))))	Gaiadendron_punctatum|L26072|UNKNOWN)	((Loranthus_delavayi|HQ317767|LS39	(Cecarria_obtusifolia|EU544467|Nickrent_4562	Loranthus_europaeus|JQ933393|Chase_14152_K))	(((Benthamina_alyxifolia|AY957440|Nickrent_4127	Amyema_glabrum|EU544465|Nickrent_2794)	(((((Helixanthera_sampsonii|HQ317766|LS34	Helixanthera_sampsonii|HQ317765|LS33)	((Dendrophthoe_lanosa|JN687563|A_Chveerach_P38_1	Taxillus_sclerophyllus|JQ933498|Chase_17408_K)	(Agelanthus_sansibarensis|EU544464|Nickrent_2987	((Dendrophthoe_pentandra|HQ317759|LS27	Dendrophthoe_pentandra|HQ317760|LS32)	Dendrophthoe_pentandra|JN687564|A_Chveerach_P51_2))))	(Dendrophthoe_nilgherrensis|JQ933297|Chase_17409_K	Englerina_ramulosa|EU544470|Nickrent_2984))	(((Septulina_glauca|AM235022|JC_Manning_2925_NBG	(Bakerella_sp_|EU544466|Nickrent_4161	Tapinanthus_sp_|EU213529|OM825))	(Tolypanthus_maclurei|HQ317757|LS01	Tolypanthus_maclurei|HQ317758|LS02))	Moquiniella_rubra|AM235021|RBGK_5742))	((((Helixanthera_parasitica|HQ317761|LS28	Helixanthera_parasitica|HQ317762|LS29)	(Helixanthera_parasitica|HQ317764|LS31	Helixanthera_parasitica|HQ317763|LS30))	Helixanthera_parasitica|JN687565|A_Chveerach_P93_3)	((Taxillus_chinensis|HQ317784|LS08	(((Taxillus_chinensis|HQ317783|LS07	Taxillus_chinensis|HQ317789|LS55)	(((Taxillus_chinensis|HQ317790|LS56	(Taxillus_chinensis|HQ317788|LS54	Taxillus_chinensis|HQ317787|LS53))	Taxillus_chinensis|HQ317786|LS52)	(Taxillus_chinensis|HQ317785|LS09	(Taxillus_chinensis|HQ317782|LS06
((((Peraxilla_tetrapetala|JQ933439|P_Douglass_8714_RNG	Peraxilla_tetrapetala|EU544473|Nickrent_2744)	(((Gaiadendron_punctatum|L26072|UNKNOWN	(Moquiniella_rubra|DQ790132|D_Nickrent_3042	Tupeia_antarctica|DQ790133|D_Nickrent_2742))	(Tristerix_corymbosus|EF464530|Nickrent_4575E	Desmaria_mutabilis|EF464527|Nickrent_4510A))	(((Notanthera_heterophylla|EF464529|Nickrent_4372	((Ligaria_cuneifolia|EF464528|Nickrent_4567	(Struthanthus_woodsonii|EU544474|Nickrent_2761	(Struthanthus_sp_|JQ594622|RE_5128_1	(Struthanthus_orbicularis|JQ594621|RE_5125_1	Dendropemon_bicolor|EU544469|Nickrent_2700))))	(Tripodanthus_acutifolius|EU544475|Nickrent_4927	(Struthanthus_orbicularis|JQ592413|BioBot05045	(Struthanthus_orbicularis|JQ592414|BioBot05046	Struthanthus_orbicularis|JQ592415|BioBot05048)))))	(Nuytsia_floribunda|DQ790134|D_Nickrent_2747	Atkinsonia_ligustrina|EF464526|Nickrent_4344))	((Loranthus_delavayi|HQ317767|LS39	(Cecarria_obtusifolia|EU544467|Nickrent_4562	Loranthus_europaeus|JQ933393|Chase_14152_K))	((Bakerella_sp_|EU544466|Nickrent_4161	(((((Helixanthera_sampsonii|HQ317766|LS34	Helixanthera_sampsonii|HQ317765|LS33)	((Dendrophthoe_lanosa|JN687563|A_Chveerach_P38_1	Taxillus_sclerophyllus|JQ933498|Chase_17408_K)	(Agelanthus_sansibarensis|EU544464|Nickrent_2987	((Dendrophthoe_pentandra|HQ317759|LS27	Dendrophthoe_pentandra|HQ317760|LS32)	Dendrophthoe_pentandra|JN687564|A_Chveerach_P51_2))))	(((((Helixanthera_parasitica|HQ317761|LS28	Helixanthera_parasitica|HQ317764|LS31)	(Helixanthera_parasitica|HQ317763|LS30	Helixanthera_parasitica|HQ317762|LS29))	Helixanthera_parasitica|JN687565|A_Chveerach_P93_3)	((Taxillus_limprichtii|HQ317791|LS12	Taxillus_limprichtii|HQ317792|LS13)	((((Scurrula_atropurpurea|KF114862|UNKNOWN	Scurrula_ferruginea|KF114863|UNKNOWN)	(((Scurrula_parasitica|HQ317776|LS19	Scurrula_parasitica|HQ317778|LS23)	(Scurrula_parasitica|HQ317777|LS57	(Scurrula_parasitica|HQ317779|LS58	(Scurrula_chingii|HQ317774|LS26	Scurrula_parasitica|HQ317775|LS18))))	Scurrula_chingii|HQ317773|LS25))	(Taxillus_sutchuenensis|HQ317799|LS11	Taxillus_sutchuenensis|HQ317798|LS10))	((((Scurrula_sp_|JQ933474|MF_Watson_et_al_20812115_E
(((((Tristerix_corymbosus|EF464530|Nickrent_4575E	Gaiadendron_punctatum|L26072|UNKNOWN)	((Peraxilla_tetrapetala|JQ933439|P_Douglass_8714_RNG	Peraxilla_tetrapetala|EU544473|Nickrent_2744)	Desmaria_mutabilis|EF464527|Nickrent_4510A))	((Moquiniella_rubra|DQ790132|D_Nickrent_3042	Tupeia_antarctica|DQ790133|D_Nickrent_2742)	(((Loranthus_delavayi|HQ317767|LS39	(Cecarria_obtusifolia|EU544467|Nickrent_4562	Loranthus_europaeus|JQ933393|Chase_14152_K))	((Benthamina_alyxifolia|AY957440|Nickrent_4127	Amyema_glabrum|EU544465|Nickrent_2794)	(((((Helixanthera_parasitica|HQ317761|LS28	Helixanthera_parasitica|HQ317764|LS31)	(Helixanthera_parasitica|HQ317763|LS30	Helixanthera_parasitica|HQ317762|LS29))	Helixanthera_parasitica|JN687565|A_Chveerach_P93_3)	(((Taxillus_chinensis|HQ317780|LS03	(Taxillus_chinensis|HQ317783|LS07	Taxillus_chinensis|HQ317789|LS55))	((((Taxillus_chinensis|HQ317784|LS08	Taxillus_chinensis|HQ317790|LS56)	(Taxillus_chinensis|HQ317788|LS54	Taxillus_chinensis|HQ317787|LS53))	((Taxillus_chinensis|HQ317781|LS04	Taxillus_chinensis|HQ317785|LS09)	Taxillus_chinensis|HQ317786|LS52))	Taxillus_chinensis|HQ317782|LS06))	(((((((Scurrula_atropurpurea|KF114862|UNKNOWN	Scurrula_ferruginea|KF114863|UNKNOWN)	(Scurrula_parasitica|HQ317778|LS23	((Scurrula_chingii|HQ317773|LS25	Scurrula_parasitica|HQ317777|LS57)	(Scurrula_parasitica|HQ317779|LS58	(Scurrula_chingii|HQ317774|LS26	Scurrula_parasitica|HQ317775|LS18)))))	Scurrula_parasitica|HQ317776|LS19)	(Taxillus_sutchuenensis|HQ317799|LS11	Taxillus_sutchuenensis|HQ317798|LS10))	((Taxillus_limprichtii|HQ317791|LS12	Taxillus_limprichtii|HQ317792|LS13)	(Taxillus_sutchuenensis|HQ317797|LS17	Taxillus_sutchuenensis|HQ317796|LS16)))	((Taxillus_nigrans|HQ317794|LS20	Taxillus_nigrans|HQ317795|LS21)	Taxillus_limprichtii|HQ317793|LS15))	Scurrula_sp_|JQ933474|MF_Watson_et_al_20812115_E)))	((((Tolypanthus_maclurei|HQ317757|LS01	Tolypanthus_maclurei|HQ317758|LS02)	((Helixanthera_sampsonii|HQ317766|LS34
(((Moquiniella_rubra|DQ790132|D_Nickrent_3042	Tupeia_antarctica|DQ790133|D_Nickrent_2742)	(((((((Notanthera_heterophylla|EF464529|Nickrent_4372	(((Struthanthus_sp_|JQ594622|RE_5128_1	(Dendropemon_bicolor|EU544469|Nickrent_2700	Struthanthus_orbicularis|JQ594621|RE_5125_1))	Struthanthus_woodsonii|EU544474|Nickrent_2761)	(Tripodanthus_acutifolius|EU544475|Nickrent_4927	(Struthanthus_orbicularis|JQ592413|BioBot05045	(Struthanthus_orbicularis|JQ592414|BioBot05046	Struthanthus_orbicularis|JQ592415|BioBot05048)))))	Ligaria_cuneifolia|EF464528|Nickrent_4567)	(Nuytsia_floribunda|DQ790134|D_Nickrent_2747	Atkinsonia_ligustrina|EF464526|Nickrent_4344))	(((Loranthus_delavayi|HQ317767|LS39	(Cecarria_obtusifolia|EU544467|Nickrent_4562	Loranthus_europaeus|JQ933393|Chase_14152_K))	(Bakerella_sp_|EU544466|Nickrent_4161	((((Benthamina_alyxifolia|AY957440|Nickrent_4127	Amyema_glabrum|EU544465|Nickrent_2794)	((Dendrophthoe_nilgherrensis|JQ933297|Chase_17409_K	Englerina_ramulosa|EU544470|Nickrent_2984)	((((Tolypanthus_maclurei|HQ317757|LS01	Tolypanthus_maclurei|HQ317758|LS02)	(Helixanthera_parasitica|HQ317764|LS31	((Helixanthera_parasitica|HQ317761|LS28	Helixanthera_parasitica|HQ317762|LS29)	Helixanthera_parasitica|HQ317763|LS30)))	Helixanthera_parasitica|JN687565|A_Chveerach_P93_3)	((((((((((Taxillus_nigrans|HQ317794|LS20	Taxillus_nigrans|HQ317795|LS21)	Taxillus_limprichtii|HQ317793|LS15)	Taxillus_sutchuenensis|HQ317797|LS17)	Taxillus_sutchuenensis|HQ317796|LS16)	(Taxillus_sutchuenensis|HQ317799|LS11	Taxillus_sutchuenensis|HQ317798|LS10))	((Scurrula_sp_|JQ933474|MF_Watson_et_al_20812115_E	((Taxillus_chinensis|HQ317780|LS03	Taxillus_chinensis|HQ317783|LS07)	(Taxillus_chinensis|HQ317789|LS55	((((Taxillus_chinensis|HQ317784|LS08	Taxillus_chinensis|HQ317790|LS56)	(Taxillus_chinensis|HQ317788|LS54	Taxillus_chinensis|HQ317787|LS53))	((Taxillus_chinensis|HQ317781|LS04	Taxillus_chinensis|HQ317785|LS09)	Taxillus_chinensis|HQ317786|LS52))	Taxillus_chinensis|HQ317782|LS06))))	(((Scurrula_atropurpurea|KF114862|UNKNOWN	Scurrula_ferruginea|KF114863|UNKNOWN)
(((((Moquiniella_rubra|DQ790132|D_Nickrent_3042	Tupeia_antarctica|DQ790133|D_Nickrent_2742)	(((Loranthus_delavayi|HQ317767|LS39	(Cecarria_obtusifolia|EU544467|Nickrent_4562	Loranthus_europaeus|JQ933393|Chase_14152_K))	(((((((((Taxillus_sutchuenensis|HQ317799|LS11	(Taxillus_sutchuenensis|HQ317798|LS10	Taxillus_nigrans|HQ317794|LS20))	Taxillus_nigrans|HQ317795|LS21)	Taxillus_limprichtii|HQ317793|LS15)	(((((Taxillus_chinensis|HQ317783|LS07	(Taxillus_chinensis|HQ317789|LS55	(((Taxillus_chinensis|HQ317781|LS04	Taxillus_chinensis|HQ317785|LS09)	Taxillus_chinensis|HQ317786|LS52)	Taxillus_chinensis|HQ317782|LS06)))	Taxillus_chinensis|HQ317787|LS53)	(((Taxillus_chinensis|HQ317780|LS03	Taxillus_chinensis|HQ317784|LS08)	Taxillus_chinensis|HQ317790|LS56)	Taxillus_chinensis|HQ317788|LS54))	(((Scurrula_atropurpurea|KF114862|UNKNOWN	Scurrula_ferruginea|KF114863|UNKNOWN)	(((Scurrula_chingii|HQ317773|LS25	Scurrula_parasitica|HQ317779|LS58)	(Scurrula_chingii|HQ317774|LS26	Scurrula_parasitica|HQ317775|LS18))	(Scurrula_parasitica|HQ317778|LS23	Scurrula_parasitica|HQ317777|LS57)))	Scurrula_parasitica|HQ317776|LS19))	Scurrula_sp_|JQ933474|MF_Watson_et_al_20812115_E))	(Taxillus_sutchuenensis|HQ317797|LS17	Taxillus_sutchuenensis|HQ317796|LS16))	(Taxillus_limprichtii|HQ317791|LS12	Taxillus_limprichtii|HQ317792|LS13))	(Helixanthera_parasitica|JN687565|A_Chveerach_P93_3	(((Helixanthera_parasitica|HQ317762|LS29	Helixanthera_parasitica|HQ317763|LS30)	Helixanthera_parasitica|HQ317761|LS28)	Helixanthera_parasitica|HQ317764|LS31)))	(Benthamina_alyxifolia|AY957440|Nickrent_4127	Amyema_glabrum|EU544465|Nickrent_2794))	((Tolypanthus_maclurei|HQ317757|LS01	Tolypanthus_maclurei|HQ317758|LS02)	(((Moquiniella_rubra|AM235021|RBGK_5742	(Tapinanthus_sp_|EU213529|OM825	Septulina_glauca|AM235022|JC_Manning_2925_NBG))	((((Dendrophthoe_pentandra|HQ317759|LS27	Dendrophthoe_pentandra|HQ317760|LS32)	(Dendrophthoe_pentandra|JN687564|A_Chveerach_P51_2
((Macrosolen_tricolor|HQ317772|LS38	Macrosolen_tricolor|HQ317771|LS37)	((Macrosolen_cochinchinensis|JN687567|A_Chveerach_P31	(Macrosolen_cochinchinensis|JQ933395|IWJ_Sinclair_DG_Long_5781_E	((Macrosolen_cochinchinensis|HQ317770|LS36	Macrosolen_cochinchinensis|HQ317768|LS05)	Macrosolen_cochinchinensis|HQ317769|LS35)))	(((Tupeia_antarctica|DQ790133|D_Nickrent_2742	Gaiadendron_punctatum|L26072|UNKNOWN)	((Nuytsia_floribunda|DQ790134|D_Nickrent_2747	(Atkinsonia_ligustrina|EF464526|Nickrent_4344	((Ligaria_cuneifolia|EF464528|Nickrent_4567	((Struthanthus_woodsonii|EU544474|Nickrent_2761	(Struthanthus_orbicularis|JQ594621|RE_5125_1	(Dendropemon_bicolor|EU544469|Nickrent_2700	Struthanthus_sp_|JQ594622|RE_5128_1)))	(Tripodanthus_acutifolius|EU544475|Nickrent_4927	((Struthanthus_orbicularis|JQ592414|BioBot05046	Struthanthus_orbicularis|JQ592415|BioBot05048)	Struthanthus_orbicularis|JQ592413|BioBot05045))))	Notanthera_heterophylla|EF464529|Nickrent_4372)))	((((Loranthus_delavayi|HQ317767|LS39	(Cecarria_obtusifolia|EU544467|Nickrent_4562	Loranthus_europaeus|JQ933393|Chase_14152_K))	(Moquiniella_rubra|DQ790132|D_Nickrent_3042	(((Amyema_glabrum|EU544465|Nickrent_2794	((Taxillus_sutchuenensis|HQ317799|LS11	Taxillus_sutchuenensis|HQ317798|LS10)	(((Taxillus_limprichtii|HQ317791|LS12	Taxillus_limprichtii|HQ317792|LS13)	((Scurrula_atropurpurea|KF114862|UNKNOWN	Scurrula_ferruginea|KF114863|UNKNOWN)	((Scurrula_parasitica|HQ317776|LS19	((Scurrula_parasitica|HQ317779|LS58	(Scurrula_chingii|HQ317774|LS26	Scurrula_parasitica|HQ317775|LS18))	Scurrula_chingii|HQ317773|LS25))	(Scurrula_parasitica|HQ317778|LS23	Scurrula_parasitica|HQ317777|LS57))))	((((Scurrula_sp_|JQ933474|MF_Watson_et_al_20812115_E	(Taxillus_sutchuenensis|HQ317797|LS17	Taxillus_sutchuenensis|HQ317796|LS16))	Taxillus_limprichtii|HQ317793|LS15)	((Taxillus_chinensis|HQ317780|LS03	((Taxillus_chinensis|HQ317785|LS09	Taxillus_chinensis|HQ317786|LS52)	((Taxillus_chinensis|HQ317787|LS53	((Taxillus_chinensis|HQ317784|LS08	Taxillus_chinensis|HQ317790|LS56)	Taxillus_chinensis|HQ317788|LS54))
(((Macrosolen_tricolor|HQ317771|LS37	Macrosolen_tricolor|HQ317772|LS38)	((Macrosolen_cochinchinensis|JN687567|A_Chveerach_P31	Macrosolen_cochinchinensis|JQ933395|IWJ_Sinclair_DG_Long_5781_E)	(Macrosolen_cochinchinensis|HQ317768|LS05	(Macrosolen_cochinchinensis|HQ317770|LS36	Macrosolen_cochinchinensis|HQ317769|LS35))))	((Gaiadendron_punctatum|L26072|UNKNOWN	((((Muellerina_eucalyptoides|EU544472|Nickrent_4310	Ileostylus_micranthus|EU544471|Nickrent_2741)	(Cecarria_obtusifolia|EU544467|Nickrent_4562	(Loranthus_europaeus|JQ933393|Chase_14152_K	Loranthus_delavayi|HQ317767|LS39)))	((Moquiniella_rubra|DQ790132|D_Nickrent_3042	Tupeia_antarctica|DQ790133|D_Nickrent_2742)	((((Helixanthera_parasitica|HQ317763|LS30	(Helixanthera_parasitica|HQ317761|LS28	(Helixanthera_parasitica|HQ317762|LS29	Helixanthera_parasitica|HQ317764|LS31)))	Helixanthera_parasitica|JN687565|A_Chveerach_P93_3)	(((Scurrula_atropurpurea|KF114862|UNKNOWN	Scurrula_ferruginea|KF114863|UNKNOWN)	(((Scurrula_parasitica|HQ317777|LS57	Scurrula_parasitica|HQ317776|LS19)	Scurrula_parasitica|HQ317779|LS58)	(Scurrula_parasitica|HQ317778|LS23	((Scurrula_chingii|HQ317774|LS26	Scurrula_parasitica|HQ317775|LS18)	Scurrula_chingii|HQ317773|LS25))))	((((Taxillus_chinensis|HQ317780|LS03	(Taxillus_chinensis|HQ317781|LS04	(Taxillus_chinensis|HQ317787|LS53	(Taxillus_chinensis|HQ317789|LS55	(Taxillus_chinensis|HQ317784|LS08	(Taxillus_chinensis|HQ317788|LS54	(Taxillus_chinensis|HQ317785|LS09	(Taxillus_chinensis|HQ317783|LS07	Taxillus_chinensis|HQ317782|LS06))))))))	(Taxillus_chinensis|HQ317786|LS52	Taxillus_chinensis|HQ317790|LS56))	Scurrula_sp_|JQ933474|MF_Watson_et_al_20812115_E)	(((Taxillus_sutchuenensis|HQ317797|LS17	Taxillus_sutchuenensis|HQ317796|LS16)	(Taxillus_limprichtii|HQ317791|LS12	Taxillus_limprichtii|HQ317792|LS13))	((Taxillus_nigrans|HQ317794|LS20	Taxillus_limprichtii|HQ317793|LS15)	(Taxillus_nigrans|HQ317795|LS21	(Taxillus_sutchuenensis|HQ317799|LS11	Taxillus_sutchuenensis|HQ317798|LS10)))))))
(((Macrosolen_tricolor|HQ317771|LS37	Macrosolen_tricolor|HQ317772|LS38)	Notanthera_heterophylla|EF464529|Nickrent_4372)	(((Macrosolen_cochinchinensis|JQ933395|IWJ_Sinclair_DG_Long_5781_E	(Macrosolen_cochinchinensis|HQ317770|LS36	(Macrosolen_cochinchinensis|HQ317769|LS35	Macrosolen_cochinchinensis|HQ317768|LS05)))	Macrosolen_cochinchinensis|JN687567|A_Chveerach_P31)	(Atkinsonia_ligustrina|EF464526|Nickrent_4344	((((((((((Englerina_ramulosa|EU544470|Nickrent_2984	Dendrophthoe_nilgherrensis|JQ933297|Chase_17409_K)	(((Helixanthera_sampsonii|HQ317766|LS34	Helixanthera_sampsonii|HQ317765|LS33)	(Taxillus_sclerophyllus|JQ933498|Chase_17408_K	(Dendrophthoe_lanosa|JN687563|A_Chveerach_P38_1	(Dendrophthoe_pentandra|JN687564|A_Chveerach_P51_2	(Dendrophthoe_pentandra|HQ317760|LS32	Dendrophthoe_pentandra|HQ317759|LS27)))))	Agelanthus_sansibarensis|EU544464|Nickrent_2987))	(Moquiniella_rubra|AM235021|RBGK_5742	(Septulina_glauca|AM235022|JC_Manning_2925_NBG	Tapinanthus_sp_|EU213529|OM825)))	(Bakerella_sp_|EU544466|Nickrent_4161	(Tolypanthus_maclurei|HQ317758|LS02	Tolypanthus_maclurei|HQ317757|LS01)))	(((Helixanthera_parasitica|HQ317762|LS29	Helixanthera_parasitica|HQ317761|LS28)	(Helixanthera_parasitica|HQ317764|LS31	Helixanthera_parasitica|HQ317763|LS30))	((((Scurrula_atropurpurea|KF114862|UNKNOWN	Scurrula_ferruginea|KF114863|UNKNOWN)	(((Scurrula_parasitica|HQ317777|LS57	Scurrula_parasitica|HQ317779|LS58)	(Scurrula_parasitica|HQ317778|LS23	(Scurrula_chingii|HQ317774|LS26	Scurrula_parasitica|HQ317775|LS18)))	Scurrula_chingii|HQ317773|LS25))	Scurrula_parasitica|HQ317776|LS19)	((Taxillus_limprichtii|HQ317791|LS12	Taxillus_limprichtii|HQ317792|LS13)	((((Taxillus_nigrans|HQ317794|LS20	Taxillus_limprichtii|HQ317793|LS15)	(Taxillus_chinensis|HQ317781|LS04	(((Taxillus_chinensis|HQ317780|LS03	Taxillus_chinensis|HQ317787|LS53)	(Taxillus_chinensis|HQ317785|LS09	((Taxillus_chinensis|HQ317783|LS07	Taxillus_chinensis|HQ317782|LS06)	(((Taxillus_chinensis|HQ317789|LS55	Taxillus_chinensis|HQ317784|LS08)
(Notanthera_heterophylla|EF464529|Nickrent_4372	((((Macrosolen_cochinchinensis|HQ317769|LS35	(Macrosolen_cochinchinensis|HQ317768|LS05	Macrosolen_cochinchinensis|HQ317770|LS36))	(Macrosolen_cochinchinensis|JN687567|A_Chveerach_P31	Macrosolen_cochinchinensis|JQ933395|IWJ_Sinclair_DG_Long_5781_E))	(((Desmaria_mutabilis|EF464527|Nickrent_4510A	(Peraxilla_tetrapetala|EU544473|Nickrent_2744	Peraxilla_tetrapetala|JQ933439|P_Douglass_8714_RNG))	(Atkinsonia_ligustrina|EF464526|Nickrent_4344	((Gaiadendron_punctatum|L26072|UNKNOWN	((Moquiniella_rubra|DQ790132|D_Nickrent_3042	Tupeia_antarctica|DQ790133|D_Nickrent_2742)	(Ligaria_cuneifolia|EF464528|Nickrent_4567	Tristerix_corymbosus|EF464530|Nickrent_4575E)))	Nuytsia_floribunda|DQ790134|D_Nickrent_2747)))	((((((((Helixanthera_sampsonii|HQ317766|LS34	Helixanthera_sampsonii|HQ317765|LS33)	((Bakerella_sp_|EU544466|Nickrent_4161	(Englerina_ramulosa|EU544470|Nickrent_2984	Dendrophthoe_nilgherrensis|JQ933297|Chase_17409_K))	(Agelanthus_sansibarensis|EU544464|Nickrent_2987	(Moquiniella_rubra|AM235021|RBGK_5742	(Septulina_glauca|AM235022|JC_Manning_2925_NBG	Tapinanthus_sp_|EU213529|OM825)))))	Tolypanthus_maclurei|HQ317757|LS01)	Tolypanthus_maclurei|HQ317758|LS02)	(Helixanthera_parasitica|JN687565|A_Chveerach_P93_3	((((Scurrula_atropurpurea|KF114862|UNKNOWN	Scurrula_ferruginea|KF114863|UNKNOWN)	((Scurrula_chingii|HQ317773|LS25	(Scurrula_parasitica|HQ317777|LS57	Scurrula_parasitica|HQ317779|LS58))	(Scurrula_parasitica|HQ317778|LS23	(Scurrula_chingii|HQ317774|LS26	Scurrula_parasitica|HQ317775|LS18))))	Scurrula_parasitica|HQ317776|LS19)	((((((Taxillus_nigrans|HQ317795|LS21	(Helixanthera_parasitica|HQ317762|LS29	(Helixanthera_parasitica|HQ317761|LS28	Helixanthera_parasitica|HQ317763|LS30)))	Helixanthera_parasitica|HQ317764|LS31)	(Taxillus_nigrans|HQ317794|LS20	Taxillus_limprichtii|HQ317793|LS15))	((Taxillus_sutchuenensis|HQ317799|LS11	Taxillus_sutchuenensis|HQ317798|LS10)	(Taxillus_limprichtii|HQ317791|LS12	Taxillus_limprichtii|HQ317792|LS13)))	(Scurrula_sp_|JQ933474|MF_Watson_et_al_20812115_E	((((Taxillus_chinensis|HQ317788|LS54
((Moquiniella_rubra|DQ790132|D_Nickrent_3042	Tupeia_antarctica|DQ790133|D_Nickrent_2742)	((((((((((((((Taxillus_sutchuenensis|HQ317797|LS17	Taxillus_sutchuenensis|HQ317796|LS16)	(Scurrula_sp_|JQ933474|MF_Watson_et_al_20812115_E	(((((Taxillus_chinensis|HQ317783|LS07	((Taxillus_chinensis|HQ317782|LS06	(Taxillus_chinensis|HQ317784|LS08	(Taxillus_chinensis|HQ317790|LS56	(Taxillus_chinensis|HQ317788|LS54	(Amyema_glabrum|EU544465|Nickrent_2794	Taxillus_chinensis|HQ317786|LS52)))))	Taxillus_chinensis|HQ317781|LS04))	Taxillus_chinensis|HQ317787|LS53)	Taxillus_chinensis|HQ317789|LS55)	Taxillus_chinensis|HQ317780|LS03)	Taxillus_chinensis|HQ317785|LS09)))	Taxillus_sutchuenensis|HQ317799|LS11)	Taxillus_sutchuenensis|HQ317798|LS10)	Taxillus_nigrans|HQ317795|LS21)	Taxillus_limprichtii|HQ317791|LS12)	Taxillus_limprichtii|HQ317792|LS13)	Taxillus_limprichtii|HQ317793|LS15)	Taxillus_nigrans|HQ317794|LS20)	(((Scurrula_atropurpurea|KF114862|UNKNOWN	Scurrula_ferruginea|KF114863|UNKNOWN)	(((Scurrula_parasitica|HQ317777|LS57	Scurrula_parasitica|HQ317779|LS58)	Scurrula_parasitica|HQ317778|LS23)	((Scurrula_chingii|HQ317774|LS26	Scurrula_parasitica|HQ317775|LS18)	Scurrula_chingii|HQ317773|LS25)))	Scurrula_parasitica|HQ317776|LS19))	(Benthamina_alyxifolia|AY957440|Nickrent_4127	(Septulina_glauca|AM235022|JC_Manning_2925_NBG	((Agelanthus_sansibarensis|EU544464|Nickrent_2987	((Dendrophthoe_lanosa|JN687563|A_Chveerach_P38_1	(((Dendrophthoe_pentandra|HQ317760|LS32	Dendrophthoe_pentandra|HQ317759|LS27)	Dendrophthoe_pentandra|JN687564|A_Chveerach_P51_2)	Taxillus_sclerophyllus|JQ933498|Chase_17408_K))	(Helixanthera_sampsonii|HQ317766|LS34	Helixanthera_sampsonii|HQ317765|LS33)))	(Moquiniella_rubra|AM235021|RBGK_5742	((Tolypanthus_maclurei|HQ317757|LS01	Tolypanthus_maclurei|HQ317758|LS02)	(Tapinanthus_sp_|EU213529|OM825	(Bakerella_sp_|EU544466|Nickrent_4161	(Englerina_ramulosa|EU544470|Nickrent_2984	Dendrophthoe_nilgherrensis|JQ933297|Chase_17409_K)))))))))
((((Macrosolen_cochinchinensis|HQ317769|LS35	(Macrosolen_cochinchinensis|HQ317768|LS05	Macrosolen_cochinchinensis|HQ317770|LS36))	(Macrosolen_cochinchinensis|JN687567|A_Chveerach_P31	Macrosolen_cochinchinensis|JQ933395|IWJ_Sinclair_DG_Long_5781_E))	(Macrosolen_tricolor|HQ317771|LS37	Macrosolen_tricolor|HQ317772|LS38))	((Peraxilla_tetrapetala|EU544473|Nickrent_2744	Peraxilla_tetrapetala|JQ933439|P_Douglass_8714_RNG)	((((Atkinsonia_ligustrina|EF464526|Nickrent_4344	Nuytsia_floribunda|DQ790134|D_Nickrent_2747)	Notanthera_heterophylla|EF464529|Nickrent_4372)	((Ligaria_cuneifolia|EF464528|Nickrent_4567	Tristerix_corymbosus|EF464530|Nickrent_4575E)	((Tripodanthus_acutifolius|EU544475|Nickrent_4927	(Struthanthus_orbicularis|JQ592415|BioBot05048	(Struthanthus_orbicularis|JQ592413|BioBot05045	Struthanthus_orbicularis|JQ592414|BioBot05046)))	((Struthanthus_orbicularis|JQ594621|RE_5125_1	Struthanthus_sp_|JQ594622|RE_5128_1)	(Dendropemon_bicolor|EU544469|Nickrent_2700	Struthanthus_woodsonii|EU544474|Nickrent_2761)))))	((((((((Helixanthera_sampsonii|HQ317766|LS34	Helixanthera_sampsonii|HQ317765|LS33)	(Taxillus_sclerophyllus|JQ933498|Chase_17408_K	(((Dendrophthoe_pentandra|HQ317760|LS32	Dendrophthoe_pentandra|HQ317759|LS27)	Dendrophthoe_lanosa|JN687563|A_Chveerach_P38_1)	Dendrophthoe_pentandra|JN687564|A_Chveerach_P51_2)))	((Englerina_ramulosa|EU544470|Nickrent_2984	Dendrophthoe_nilgherrensis|JQ933297|Chase_17409_K)	(((Helixanthera_parasitica|JN687565|A_Chveerach_P93_3	((Helixanthera_parasitica|HQ317761|LS28	(Helixanthera_parasitica|HQ317764|LS31	Helixanthera_parasitica|HQ317763|LS30))	Helixanthera_parasitica|HQ317762|LS29))	((((((Taxillus_nigrans|HQ317794|LS20	(Taxillus_nigrans|HQ317795|LS21	Taxillus_limprichtii|HQ317793|LS15))	Taxillus_limprichtii|HQ317792|LS13)	Taxillus_limprichtii|HQ317791|LS12)	(Scurrula_sp_|JQ933474|MF_Watson_et_al_20812115_E	((((Taxillus_chinensis|HQ317780|LS03	(Taxillus_chinensis|HQ317782|LS06	(Taxillus_chinensis|HQ317784|LS08	(Taxillus_chinensis|HQ317790|LS56	(Taxillus_chinensis|HQ317788|LS54	Taxillus_chinensis|HQ317786|LS52)))))	Taxillus_chinensis|HQ317781|LS04)	(Taxillus_chinensis|HQ317787|LS53
((((Macrosolen_cochinchinensis|JN687567|A_Chveerach_P31	(Macrosolen_cochinchinensis|JQ933395|IWJ_Sinclair_DG_Long_5781_E	(Macrosolen_cochinchinensis|HQ317768|LS05	(Macrosolen_cochinchinensis|HQ317770|LS36	Macrosolen_cochinchinensis|HQ317769|LS35))))	(Macrosolen_tricolor|HQ317771|LS37	Macrosolen_tricolor|HQ317772|LS38))	(((Peraxilla_tetrapetala|EU544473|Nickrent_2744	Peraxilla_tetrapetala|JQ933439|P_Douglass_8714_RNG)	((((Bakerella_sp_|EU544466|Nickrent_4161	(Tolypanthus_maclurei|HQ317757|LS01	Tolypanthus_maclurei|HQ317758|LS02))	((((Helixanthera_sampsonii|HQ317765|LS33	(((Taxillus_sclerophyllus|JQ933498|Chase_17408_K	((((Helixanthera_parasitica|HQ317762|LS29	Helixanthera_parasitica|HQ317761|LS28)	Helixanthera_parasitica|HQ317763|LS30)	Helixanthera_parasitica|HQ317764|LS31)	(Dendrophthoe_lanosa|JN687563|A_Chveerach_P38_1	(((Dendrophthoe_pentandra|HQ317760|LS32	Dendrophthoe_pentandra|HQ317759|LS27)	Dendrophthoe_pentandra|JN687564|A_Chveerach_P51_2)	((Taxillus_sutchuenensis|HQ317799|LS11	Taxillus_sutchuenensis|HQ317798|LS10)	((((Taxillus_sutchuenensis|HQ317797|LS17	Taxillus_sutchuenensis|HQ317796|LS16)	((Taxillus_nigrans|HQ317794|LS20	Taxillus_nigrans|HQ317795|LS21)	Taxillus_limprichtii|HQ317793|LS15))	((Taxillus_limprichtii|HQ317792|LS13	Taxillus_limprichtii|HQ317791|LS12)	(((Scurrula_atropurpurea|KF114862|UNKNOWN	Scurrula_ferruginea|KF114863|UNKNOWN)	(((Scurrula_parasitica|HQ317777|LS57	Scurrula_parasitica|HQ317779|LS58)	Scurrula_parasitica|HQ317778|LS23)	(Scurrula_chingii|HQ317773|LS25	(Scurrula_chingii|HQ317774|LS26	Scurrula_parasitica|HQ317775|LS18))))	Scurrula_parasitica|HQ317776|LS19)))	(Scurrula_sp_|JQ933474|MF_Watson_et_al_20812115_E	(Taxillus_chinensis|HQ317782|LS06	((Taxillus_chinensis|HQ317784|LS08	(Taxillus_chinensis|HQ317790|LS56	(Taxillus_chinensis|HQ317780|LS03	(Taxillus_chinensis|HQ317788|LS54	Taxillus_chinensis|HQ317786|LS52))))	(Taxillus_chinensis|HQ317781|LS04	((Taxillus_chinensis|HQ317787|LS53	Taxillus_chinensis|HQ317783|LS07)
(((Macrosolen_tricolor|HQ317771|LS37	Macrosolen_tricolor|HQ317772|LS38)	(((((Tristerix_corymbosus|EF464530|Nickrent_4575E	Desmaria_mutabilis|EF464527|Nickrent_4510A)	(Peraxilla_tetrapetala|EU544473|Nickrent_2744	Peraxilla_tetrapetala|JQ933439|P_Douglass_8714_RNG))	(((Bakerella_sp_|EU544466|Nickrent_4161	(Tolypanthus_maclurei|HQ317757|LS01	(Tolypanthus_maclurei|HQ317758|LS02	((Englerina_ramulosa|EU544470|Nickrent_2984	Dendrophthoe_nilgherrensis|JQ933297|Chase_17409_K)	((((((((Dendrophthoe_pentandra|HQ317760|LS32	Dendrophthoe_pentandra|HQ317759|LS27)	Dendrophthoe_pentandra|JN687564|A_Chveerach_P51_2)	(((Scurrula_sp_|JQ933474|MF_Watson_et_al_20812115_E	(Taxillus_chinensis|HQ317782|LS06	(((Taxillus_chinensis|HQ317780|LS03	Taxillus_chinensis|HQ317784|LS08)	(Taxillus_chinensis|HQ317790|LS56	(Taxillus_chinensis|HQ317788|LS54	Taxillus_chinensis|HQ317786|LS52)))	(Taxillus_chinensis|HQ317781|LS04	((Taxillus_chinensis|HQ317787|LS53	Taxillus_chinensis|HQ317783|LS07)	(Taxillus_chinensis|HQ317789|LS55	Taxillus_chinensis|HQ317785|LS09))))))	((Taxillus_limprichtii|HQ317792|LS13	Taxillus_limprichtii|HQ317791|LS12)	(((Taxillus_sutchuenensis|HQ317799|LS11	Taxillus_sutchuenensis|HQ317798|LS10)	(((Scurrula_atropurpurea|KF114862|UNKNOWN	Scurrula_ferruginea|KF114863|UNKNOWN)	(((Scurrula_parasitica|HQ317777|LS57	Scurrula_parasitica|HQ317779|LS58)	Scurrula_parasitica|HQ317778|LS23)	(Scurrula_chingii|HQ317773|LS25	(Scurrula_chingii|HQ317774|LS26	Scurrula_parasitica|HQ317775|LS18))))	Scurrula_parasitica|HQ317776|LS19))	((Taxillus_sutchuenensis|HQ317797|LS17	Taxillus_sutchuenensis|HQ317796|LS16)	((Taxillus_nigrans|HQ317794|LS20	Taxillus_nigrans|HQ317795|LS21)	Taxillus_limprichtii|HQ317793|LS15)))))	Dendrophthoe_lanosa|JN687563|A_Chveerach_P38_1))	Taxillus_sclerophyllus|JQ933498|Chase_17408_K)	(Helixanthera_sampsonii|HQ317766|LS34	Helixanthera_sampsonii|HQ317765|LS33))	Agelanthus_sansibarensis|EU544464|Nickrent_2987)	(((Helixanthera_parasitica|JN687565|A_Chveerach_P93_3
((Macrosolen_tricolor|HQ317771|LS37	Macrosolen_tricolor|HQ317772|LS38)	(((Moquiniella_rubra|DQ790132|D_Nickrent_3042	Tupeia_antarctica|DQ790133|D_Nickrent_2742)	(((((Tristerix_corymbosus|EF464530|Nickrent_4575E	(Ligaria_cuneifolia|EF464528|Nickrent_4567	((Tripodanthus_acutifolius|EU544475|Nickrent_4927	(Struthanthus_orbicularis|JQ592415|BioBot05048	(Struthanthus_orbicularis|JQ592413|BioBot05045	Struthanthus_orbicularis|JQ592414|BioBot05046)))	((Dendropemon_bicolor|EU544469|Nickrent_2700	(Struthanthus_orbicularis|JQ594621|RE_5125_1	Struthanthus_sp_|JQ594622|RE_5128_1))	Struthanthus_woodsonii|EU544474|Nickrent_2761))))	((Gaiadendron_punctatum|L26072|UNKNOWN	(((Septulina_glauca|AM235022|JC_Manning_2925_NBG	(Benthamina_alyxifolia|AY957440|Nickrent_4127	Amyema_glabrum|EU544465|Nickrent_2794))	(((((Moquiniella_rubra|AM235021|RBGK_5742	(Agelanthus_sansibarensis|EU544464|Nickrent_2987	Tapinanthus_sp_|EU213529|OM825))	((Englerina_ramulosa|EU544470|Nickrent_2984	Dendrophthoe_nilgherrensis|JQ933297|Chase_17409_K)	Bakerella_sp_|EU544466|Nickrent_4161))	(Helixanthera_sampsonii|HQ317766|LS34	Helixanthera_sampsonii|HQ317765|LS33))	((Tolypanthus_maclurei|HQ317758|LS02	(Helixanthera_parasitica|JN687565|A_Chveerach_P93_3	((Helixanthera_parasitica|HQ317761|LS28	Helixanthera_parasitica|HQ317764|LS31)	(Helixanthera_parasitica|HQ317762|LS29	Helixanthera_parasitica|HQ317763|LS30))))	Tolypanthus_maclurei|HQ317757|LS01))	((((Dendrophthoe_pentandra|HQ317760|LS32	Dendrophthoe_pentandra|HQ317759|LS27)	((((Taxillus_chinensis|HQ317782|LS06	(Taxillus_chinensis|HQ317780|LS03	Taxillus_chinensis|HQ317784|LS08))	(((Taxillus_chinensis|HQ317790|LS56	(Taxillus_chinensis|HQ317788|LS54	Taxillus_chinensis|HQ317786|LS52))	(Taxillus_chinensis|HQ317781|LS04	(Taxillus_chinensis|HQ317787|LS53	(Taxillus_chinensis|HQ317789|LS55	Taxillus_chinensis|HQ317785|LS09))))	Taxillus_chinensis|HQ317783|LS07))	(Scurrula_sp_|JQ933474|MF_Watson_et_al_20812115_E	((((Scurrula_atropurpurea|KF114862|UNKNOWN	Scurrula_ferruginea|KF114863|UNKNOWN)	(Scurrula_parasitica|HQ317776|LS19
((Macrosolen_tricolor|HQ317771|LS37	Macrosolen_tricolor|HQ317772|LS38)	(((Peraxilla_tetrapetala|EU544473|Nickrent_2744	Peraxilla_tetrapetala|JQ933439|P_Douglass_8714_RNG)	((((((Benthamina_alyxifolia|AY957440|Nickrent_4127	Amyema_glabrum|EU544465|Nickrent_2794)	((Helixanthera_parasitica|JN687565|A_Chveerach_P93_3	(Helixanthera_parasitica|HQ317764|LS31	((Helixanthera_parasitica|HQ317761|LS28	Helixanthera_parasitica|HQ317762|LS29)	Helixanthera_parasitica|HQ317763|LS30)))	(((((Taxillus_chinensis|HQ317782|LS06	(((Taxillus_chinensis|HQ317784|LS08	((Taxillus_chinensis|HQ317790|LS56	(Taxillus_chinensis|HQ317788|LS54	Taxillus_chinensis|HQ317786|LS52))	(Taxillus_chinensis|HQ317781|LS04	(Taxillus_chinensis|HQ317787|LS53	(Taxillus_chinensis|HQ317789|LS55	Taxillus_chinensis|HQ317785|LS09)))))	Taxillus_chinensis|HQ317783|LS07)	Taxillus_chinensis|HQ317780|LS03))	Scurrula_sp_|JQ933474|MF_Watson_et_al_20812115_E)	(Taxillus_sutchuenensis|HQ317799|LS11	Taxillus_sutchuenensis|HQ317798|LS10))	((Taxillus_limprichtii|HQ317792|LS13	Taxillus_limprichtii|HQ317791|LS12)	((Taxillus_limprichtii|HQ317793|LS15	(Taxillus_nigrans|HQ317794|LS20	Taxillus_nigrans|HQ317795|LS21))	(Taxillus_sutchuenensis|HQ317797|LS17	Taxillus_sutchuenensis|HQ317796|LS16))))	(Scurrula_parasitica|HQ317776|LS19	((Scurrula_atropurpurea|KF114862|UNKNOWN	Scurrula_ferruginea|KF114863|UNKNOWN)	(Scurrula_chingii|HQ317773|LS25	((((Scurrula_parasitica|HQ317777|LS57	Scurrula_parasitica|HQ317779|LS58)	Scurrula_parasitica|HQ317778|LS23)	Scurrula_chingii|HQ317774|LS26)	Scurrula_parasitica|HQ317775|LS18)))))))	((((Dendrophthoe_nilgherrensis|JQ933297|Chase_17409_K	Bakerella_sp_|EU544466|Nickrent_4161)	Englerina_ramulosa|EU544470|Nickrent_2984)	(((Dendrophthoe_lanosa|JN687563|A_Chveerach_P38_1	Taxillus_sclerophyllus|JQ933498|Chase_17408_K)	((Dendrophthoe_pentandra|HQ317760|LS32	Dendrophthoe_pentandra|HQ317759|LS27)	Dendrophthoe_pentandra|JN687564|A_Chveerach_P51_2))	((Helixanthera_sampsonii|HQ317766|LS34
(((((Tripodanthus_acutifolius|EU544475|Nickrent_4927	(Struthanthus_orbicularis|JQ592413|BioBot05045	(Struthanthus_orbicularis|JQ592414|BioBot05046	Struthanthus_orbicularis|JQ592415|BioBot05048)))	((Dendropemon_bicolor|EU544469|Nickrent_2700	(Struthanthus_orbicularis|JQ594621|RE_5125_1	Struthanthus_sp_|JQ594622|RE_5128_1))	Struthanthus_woodsonii|EU544474|Nickrent_2761))	(Atkinsonia_ligustrina|EF464526|Nickrent_4344	(Notanthera_heterophylla|EF464529|Nickrent_4372	Nuytsia_floribunda|DQ790134|D_Nickrent_2747)))	(((Gaiadendron_punctatum|L26072|UNKNOWN	(Tupeia_antarctica|DQ790133|D_Nickrent_2742	(Ligaria_cuneifolia|EF464528|Nickrent_4567	(Tristerix_corymbosus|EF464530|Nickrent_4575E	Moquiniella_rubra|DQ790132|D_Nickrent_3042))))	(Desmaria_mutabilis|EF464527|Nickrent_4510A	(Peraxilla_tetrapetala|EU544473|Nickrent_2744	Peraxilla_tetrapetala|JQ933439|P_Douglass_8714_RNG)))	(((Benthamina_alyxifolia|AY957440|Nickrent_4127	Amyema_glabrum|EU544465|Nickrent_2794)	(((((Taxillus_sutchuenensis|HQ317799|LS11	Taxillus_sutchuenensis|HQ317798|LS10)	(Taxillus_sutchuenensis|HQ317797|LS17	Taxillus_sutchuenensis|HQ317796|LS16))	(((((Taxillus_chinensis|HQ317784|LS08	((Taxillus_chinensis|HQ317790|LS56	(Taxillus_chinensis|HQ317788|LS54	Taxillus_chinensis|HQ317786|LS52))	(Taxillus_chinensis|HQ317781|LS04	(Taxillus_chinensis|HQ317787|LS53	(Taxillus_chinensis|HQ317789|LS55	Taxillus_chinensis|HQ317785|LS09)))))	(Taxillus_chinensis|HQ317780|LS03	(Taxillus_chinensis|HQ317783|LS07	Taxillus_chinensis|HQ317782|LS06)))	Scurrula_sp_|JQ933474|MF_Watson_et_al_20812115_E)	(Taxillus_limprichtii|HQ317792|LS13	Taxillus_limprichtii|HQ317791|LS12))	(Taxillus_limprichtii|HQ317793|LS15	(Taxillus_nigrans|HQ317794|LS20	Taxillus_nigrans|HQ317795|LS21))))	(Scurrula_parasitica|HQ317776|LS19	((Scurrula_atropurpurea|KF114862|UNKNOWN	Scurrula_ferruginea|KF114863|UNKNOWN)	(Scurrula_chingii|HQ317773|LS25	((((Scurrula_parasitica|HQ317777|LS57	Scurrula_parasitica|HQ317779|LS58)	Scurrula_parasitica|HQ317778|LS23)	Scurrula_chingii|HQ317774|LS26)
(((((Macrosolen_cochinchinensis|JN687567|A_Chveerach_P31	Macrosolen_cochinchinensis|JQ933395|IWJ_Sinclair_DG_Long_5781_E)	(Macrosolen_cochinchinensis|HQ317768|LS05	(Macrosolen_cochinchinensis|HQ317769|LS35	Macrosolen_cochinchinensis|HQ317770|LS36)))	Macrosolen_tricolor|HQ317772|LS38)	Macrosolen_tricolor|HQ317771|LS37)	(((Tristerix_corymbosus|EF464530|Nickrent_4575E	((Atkinsonia_ligustrina|EF464526|Nickrent_4344	(Nuytsia_floribunda|DQ790134|D_Nickrent_2747	(Notanthera_heterophylla|EF464529|Nickrent_4372	((((Struthanthus_orbicularis|JQ592415|BioBot05048	(Struthanthus_orbicularis|JQ592414|BioBot05046	Struthanthus_orbicularis|JQ592413|BioBot05045))	Tripodanthus_acutifolius|EU544475|Nickrent_4927)	((Struthanthus_sp_|JQ594622|RE_5128_1	(Dendropemon_bicolor|EU544469|Nickrent_2700	Struthanthus_orbicularis|JQ594621|RE_5125_1))	Struthanthus_woodsonii|EU544474|Nickrent_2761))	Ligaria_cuneifolia|EF464528|Nickrent_4567))))	((((Loranthus_delavayi|HQ317767|LS39	(Loranthus_europaeus|JQ933393|Chase_14152_K	Cecarria_obtusifolia|EU544467|Nickrent_4562))	(Muellerina_eucalyptoides|EU544472|Nickrent_4310	Ileostylus_micranthus|EU544471|Nickrent_2741))	((((((Benthamina_alyxifolia|AY957440|Nickrent_4127	((((Moquiniella_rubra|AM235021|RBGK_5742	Amyema_glabrum|EU544465|Nickrent_2794)	(Dendrophthoe_nilgherrensis|JQ933297|Chase_17409_K	Englerina_ramulosa|EU544470|Nickrent_2984))	(((Helixanthera_parasitica|HQ317763|LS30	((Helixanthera_parasitica|HQ317764|LS31	Helixanthera_parasitica|HQ317762|LS29)	Helixanthera_parasitica|HQ317761|LS28))	(((Scurrula_atropurpurea|KF114862|UNKNOWN	Scurrula_ferruginea|KF114863|UNKNOWN)	((Taxillus_nigrans|HQ317795|LS21	Taxillus_limprichtii|HQ317793|LS15)	(Taxillus_nigrans|HQ317794|LS20	(Scurrula_chingii|HQ317774|LS26	(((Scurrula_chingii|HQ317773|LS25	(((Taxillus_sutchuenensis|HQ317798|LS10	Taxillus_sutchuenensis|HQ317799|LS11)	(Taxillus_limprichtii|HQ317792|LS13	Taxillus_limprichtii|HQ317791|LS12))	((Scurrula_sp_|JQ933474|MF_Watson_et_al_20812115_E	((Taxillus_chinensis|HQ317785|LS09	(Taxillus_chinensis|HQ317787|LS53	(Taxillus_chinensis|HQ317786|LS52	(Taxillus_chinensis|HQ317788|LS54
(((((Loranthus_delavayi|HQ317767|LS39	(Loranthus_europaeus|JQ933393|Chase_14152_K	Cecarria_obtusifolia|EU544467|Nickrent_4562))	(Muellerina_eucalyptoides|EU544472|Nickrent_4310	Ileostylus_micranthus|EU544471|Nickrent_2741))	((Amyema_glabrum|EU544465|Nickrent_2794	Benthamina_alyxifolia|AY957440|Nickrent_4127)	((((((Taxillus_sclerophyllus|JQ933498|Chase_17408_K	(((Dendrophthoe_pentandra|HQ317759|LS27	Dendrophthoe_pentandra|HQ317760|LS32)	Dendrophthoe_pentandra|JN687564|A_Chveerach_P51_2)	Dendrophthoe_lanosa|JN687563|A_Chveerach_P38_1))	(Agelanthus_sansibarensis|EU544464|Nickrent_2987	(Helixanthera_sampsonii|HQ317765|LS33	Helixanthera_sampsonii|HQ317766|LS34)))	((((((Helixanthera_parasitica|HQ317761|LS28	Helixanthera_parasitica|HQ317764|LS31)	(Helixanthera_parasitica|HQ317762|LS29	Helixanthera_parasitica|HQ317763|LS30))	((((Scurrula_parasitica|HQ317776|LS19	((Scurrula_parasitica|HQ317778|LS23	Scurrula_parasitica|HQ317779|LS58)	((Scurrula_chingii|HQ317774|LS26	Scurrula_chingii|HQ317773|LS25)	Scurrula_parasitica|HQ317775|LS18)))	Scurrula_parasitica|HQ317777|LS57)	(Scurrula_atropurpurea|KF114862|UNKNOWN	Scurrula_ferruginea|KF114863|UNKNOWN))	(((((Taxillus_sutchuenensis|HQ317798|LS10	Taxillus_sutchuenensis|HQ317796|LS16)	(Taxillus_sutchuenensis|HQ317799|LS11	Taxillus_sutchuenensis|HQ317797|LS17))	((Taxillus_nigrans|HQ317794|LS20	Taxillus_limprichtii|HQ317793|LS15)	Taxillus_nigrans|HQ317795|LS21))	Scurrula_sp_|JQ933474|MF_Watson_et_al_20812115_E)	((Taxillus_limprichtii|HQ317792|LS13	Taxillus_limprichtii|HQ317791|LS12)	(Taxillus_chinensis|HQ317782|LS06	((Taxillus_chinensis|HQ317781|LS04	Taxillus_chinensis|HQ317780|LS03)	((((Taxillus_chinensis|HQ317785|LS09	Taxillus_chinensis|HQ317787|LS53)	Taxillus_chinensis|HQ317786|LS52)	((Taxillus_chinensis|HQ317783|LS07	Taxillus_chinensis|HQ317784|LS08)	Taxillus_chinensis|HQ317788|LS54))	(Taxillus_chinensis|HQ317789|LS55	Taxillus_chinensis|HQ317790|LS56))))))))	Bakerella_sp_|EU544466|Nickrent_4161)
((((((Desmaria_mutabilis|EF464527|Nickrent_4510A	(Peraxilla_tetrapetala|EU544473|Nickrent_2744	Peraxilla_tetrapetala|JQ933439|P_Douglass_8714_RNG))	((Ligaria_cuneifolia|EF464528|Nickrent_4567	(((Tripodanthus_acutifolius|EU544475|Nickrent_4927	(Struthanthus_orbicularis|JQ592413|BioBot05045	(Struthanthus_orbicularis|JQ592415|BioBot05048	Struthanthus_orbicularis|JQ592414|BioBot05046)))	Notanthera_heterophylla|EF464529|Nickrent_4372)	((Struthanthus_sp_|JQ594622|RE_5128_1	Struthanthus_orbicularis|JQ594621|RE_5125_1)	(Dendropemon_bicolor|EU544469|Nickrent_2700	Struthanthus_woodsonii|EU544474|Nickrent_2761))))	(Nuytsia_floribunda|DQ790134|D_Nickrent_2747	Atkinsonia_ligustrina|EF464526|Nickrent_4344)))	(((Loranthus_delavayi|HQ317767|LS39	(Loranthus_europaeus|JQ933393|Chase_14152_K	Cecarria_obtusifolia|EU544467|Nickrent_4562))	(Muellerina_eucalyptoides|EU544472|Nickrent_4310	Ileostylus_micranthus|EU544471|Nickrent_2741))	((Amyema_glabrum|EU544465|Nickrent_2794	Benthamina_alyxifolia|AY957440|Nickrent_4127)	(((((Helixanthera_parasitica|HQ317761|LS28	(Helixanthera_parasitica|HQ317762|LS29	Helixanthera_parasitica|HQ317763|LS30))	Helixanthera_parasitica|HQ317764|LS31)	Helixanthera_parasitica|JN687565|A_Chveerach_P93_3)	((Taxillus_limprichtii|HQ317792|LS13	Taxillus_limprichtii|HQ317791|LS12)	(((Taxillus_sutchuenensis|HQ317796|LS16	Taxillus_sutchuenensis|HQ317797|LS17)	(Taxillus_sutchuenensis|HQ317798|LS10	Taxillus_sutchuenensis|HQ317799|LS11))	((Taxillus_nigrans|HQ317794|LS20	Taxillus_nigrans|HQ317795|LS21)	(Taxillus_limprichtii|HQ317793|LS15	(((((((Scurrula_parasitica|HQ317778|LS23	Scurrula_parasitica|HQ317779|LS58)	(Scurrula_chingii|HQ317774|LS26	Scurrula_parasitica|HQ317775|LS18))	Scurrula_chingii|HQ317773|LS25)	Scurrula_parasitica|HQ317777|LS57)	(Scurrula_atropurpurea|KF114862|UNKNOWN	Scurrula_ferruginea|KF114863|UNKNOWN))	Scurrula_parasitica|HQ317776|LS19)	(Scurrula_sp_|JQ933474|MF_Watson_et_al_20812115_E	((Taxillus_chinensis|HQ317785|LS09	Taxillus_chinensis|HQ317787|LS53)	(Taxillus_chinensis|HQ317786|LS52	((((Taxillus_chinensis|HQ317780|LS03
(((Macrosolen_tricolor|HQ317772|LS38	Macrosolen_tricolor|HQ317771|LS37)	(Macrosolen_cochinchinensis|JQ933395|IWJ_Sinclair_DG_Long_5781_E	(Macrosolen_cochinchinensis|HQ317770|LS36	(Macrosolen_cochinchinensis|HQ317768|LS05	Macrosolen_cochinchinensis|HQ317769|LS35))))	((((Nuytsia_floribunda|DQ790134|D_Nickrent_2747	(Ligaria_cuneifolia|EF464528|Nickrent_4567	(Tristerix_corymbosus|EF464530|Nickrent_4575E	Desmaria_mutabilis|EF464527|Nickrent_4510A)))	(((((Loranthus_delavayi|HQ317767|LS39	(Loranthus_europaeus|JQ933393|Chase_14152_K	Cecarria_obtusifolia|EU544467|Nickrent_4562))	(Muellerina_eucalyptoides|EU544472|Nickrent_4310	Ileostylus_micranthus|EU544471|Nickrent_2741))	((Amyema_glabrum|EU544465|Nickrent_2794	((Taxillus_sutchuenensis|HQ317798|LS10	Taxillus_sutchuenensis|HQ317799|LS11)	((Scurrula_sp_|JQ933474|MF_Watson_et_al_20812115_E	(Taxillus_sclerophyllus|JQ933498|Chase_17408_K	(((Scurrula_parasitica|HQ317776|LS19	((Scurrula_parasitica|HQ317778|LS23	Scurrula_parasitica|HQ317779|LS58)	(Scurrula_chingii|HQ317773|LS25	(Scurrula_chingii|HQ317774|LS26	Scurrula_parasitica|HQ317775|LS18))))	Scurrula_parasitica|HQ317777|LS57)	(Scurrula_atropurpurea|KF114862|UNKNOWN	Scurrula_ferruginea|KF114863|UNKNOWN))))	((((Taxillus_limprichtii|HQ317791|LS12	Taxillus_chinensis|HQ317787|LS53)	(Taxillus_chinensis|HQ317786|LS52	(((Taxillus_chinensis|HQ317783|LS07	Taxillus_chinensis|HQ317784|LS08)	Taxillus_chinensis|HQ317788|LS54)	((Taxillus_chinensis|HQ317789|LS55	Taxillus_chinensis|HQ317790|LS56)	Taxillus_chinensis|HQ317782|LS06))))	(((Taxillus_chinensis|HQ317785|LS09	(Taxillus_nigrans|HQ317794|LS20	Taxillus_nigrans|HQ317795|LS21))	(Taxillus_chinensis|HQ317781|LS04	(Taxillus_limprichtii|HQ317792|LS13	(Taxillus_sutchuenensis|HQ317796|LS16	Taxillus_sutchuenensis|HQ317797|LS17))))	Taxillus_limprichtii|HQ317793|LS15))	Taxillus_chinensis|HQ317780|LS03))))	((((Agelanthus_sansibarensis|EU544464|Nickrent_2987	(Helixanthera_sampsonii|HQ317765|LS33	Helixanthera_sampsonii|HQ317766|LS34))
(((Macrosolen_tricolor|HQ317772|LS38	Macrosolen_tricolor|HQ317771|LS37)	(((Macrosolen_cochinchinensis|JN687567|A_Chveerach_P31	Macrosolen_cochinchinensis|JQ933395|IWJ_Sinclair_DG_Long_5781_E)	(Macrosolen_cochinchinensis|HQ317768|LS05	(Macrosolen_cochinchinensis|HQ317769|LS35	Macrosolen_cochinchinensis|HQ317770|LS36)))	(((((Tristerix_corymbosus|EF464530|Nickrent_4575E	((Tripodanthus_acutifolius|EU544475|Nickrent_4927	((Struthanthus_orbicularis|JQ592413|BioBot05045	Struthanthus_orbicularis|JQ592414|BioBot05046)	Struthanthus_orbicularis|JQ592415|BioBot05048))	(((Struthanthus_sp_|JQ594622|RE_5128_1	Struthanthus_orbicularis|JQ594621|RE_5125_1)	Struthanthus_woodsonii|EU544474|Nickrent_2761)	Dendropemon_bicolor|EU544469|Nickrent_2700)))	(Peraxilla_tetrapetala|EU544473|Nickrent_2744	Peraxilla_tetrapetala|JQ933439|P_Douglass_8714_RNG))	((((Loranthus_delavayi|HQ317767|LS39	(Loranthus_europaeus|JQ933393|Chase_14152_K	Cecarria_obtusifolia|EU544467|Nickrent_4562))	(Muellerina_eucalyptoides|EU544472|Nickrent_4310	Ileostylus_micranthus|EU544471|Nickrent_2741))	(Benthamina_alyxifolia|AY957440|Nickrent_4127	((Amyema_glabrum|EU544465|Nickrent_2794	(((((Scurrula_chingii|HQ317773|LS25	((Scurrula_parasitica|HQ317778|LS23	Scurrula_parasitica|HQ317779|LS58)	(Scurrula_chingii|HQ317774|LS26	Scurrula_parasitica|HQ317775|LS18)))	Scurrula_parasitica|HQ317777|LS57)	Scurrula_parasitica|HQ317776|LS19)	(Scurrula_atropurpurea|KF114862|UNKNOWN	Scurrula_ferruginea|KF114863|UNKNOWN))	(((((((Taxillus_chinensis|HQ317781|LS04	Taxillus_chinensis|HQ317785|LS09)	Taxillus_chinensis|HQ317782|LS06)	(Taxillus_chinensis|HQ317786|LS52	((Taxillus_chinensis|HQ317787|LS53	Taxillus_chinensis|HQ317780|LS03)	(((Taxillus_chinensis|HQ317783|LS07	Taxillus_chinensis|HQ317784|LS08)	Taxillus_chinensis|HQ317788|LS54)	(Taxillus_chinensis|HQ317789|LS55	Taxillus_chinensis|HQ317790|LS56)))))	Scurrula_sp_|JQ933474|MF_Watson_et_al_20812115_E)	(Taxillus_limprichtii|HQ317791|LS12	Taxillus_limprichtii|HQ317792|LS13))	(Taxillus_limprichtii|HQ317793|LS15	(Taxillus_nigrans|HQ317795|LS21
(((Macrosolen_tricolor|HQ317772|LS38	Macrosolen_tricolor|HQ317771|LS37)	(((Macrosolen_cochinchinensis|JN687567|A_Chveerach_P31	Macrosolen_cochinchinensis|JQ933395|IWJ_Sinclair_DG_Long_5781_E)	(Macrosolen_cochinchinensis|HQ317770|LS36	(Macrosolen_cochinchinensis|HQ317768|LS05	Macrosolen_cochinchinensis|HQ317769|LS35)))	((Peraxilla_tetrapetala|EU544473|Nickrent_2744	Peraxilla_tetrapetala|JQ933439|P_Douglass_8714_RNG)	((((Moquiniella_rubra|DQ790132|D_Nickrent_3042	Tupeia_antarctica|DQ790133|D_Nickrent_2742)	(((Loranthus_europaeus|JQ933393|Chase_14152_K	(Cecarria_obtusifolia|EU544467|Nickrent_4562	Loranthus_delavayi|HQ317767|LS39))	(Muellerina_eucalyptoides|EU544472|Nickrent_4310	Ileostylus_micranthus|EU544471|Nickrent_2741))	((Amyema_glabrum|EU544465|Nickrent_2794	Benthamina_alyxifolia|AY957440|Nickrent_4127)	(((Taxillus_sclerophyllus|JQ933498|Chase_17408_K	(Dendrophthoe_lanosa|JN687563|A_Chveerach_P38_1	(Dendrophthoe_pentandra|JN687564|A_Chveerach_P51_2	(Dendrophthoe_pentandra|HQ317759|LS27	Dendrophthoe_pentandra|HQ317760|LS32))))	(((Tolypanthus_maclurei|HQ317757|LS01	Tolypanthus_maclurei|HQ317758|LS02)	((((Scurrula_parasitica|HQ317776|LS19	((Scurrula_atropurpurea|KF114862|UNKNOWN	Scurrula_ferruginea|KF114863|UNKNOWN)	((Scurrula_parasitica|HQ317778|LS23	Scurrula_parasitica|HQ317779|LS58)	(Scurrula_chingii|HQ317773|LS25	((Scurrula_chingii|HQ317774|LS26	Scurrula_parasitica|HQ317775|LS18)	Scurrula_parasitica|HQ317777|LS57)))))	((((((Taxillus_chinensis|HQ317781|LS04	Taxillus_chinensis|HQ317785|LS09)	Taxillus_chinensis|HQ317782|LS06)	((Taxillus_chinensis|HQ317787|LS53	Taxillus_chinensis|HQ317780|LS03)	(((Taxillus_chinensis|HQ317786|LS52	(Taxillus_chinensis|HQ317783|LS07	Taxillus_chinensis|HQ317784|LS08))	Taxillus_chinensis|HQ317788|LS54)	(Taxillus_chinensis|HQ317789|LS55	Taxillus_chinensis|HQ317790|LS56))))	Scurrula_sp_|JQ933474|MF_Watson_et_al_20812115_E)	(Taxillus_limprichtii|HQ317791|LS12	Taxillus_limprichtii|HQ317792|LS13))	((Taxillus_limprichtii|HQ317793|LS15	(Taxillus_nigrans|HQ317795|LS21
((((((Moquiniella_rubra|DQ790132|D_Nickrent_3042	((Muellerina_eucalyptoides|EU544472|Nickrent_4310	Ileostylus_micranthus|EU544471|Nickrent_2741)	((((((((Taxillus_chinensis|HQ317786|LS52	(Taxillus_chinensis|HQ317783|LS07	Taxillus_chinensis|HQ317784|LS08))	(Taxillus_chinensis|HQ317788|LS54	((Taxillus_chinensis|HQ317789|LS55	Taxillus_chinensis|HQ317790|LS56)	(((Taxillus_chinensis|HQ317781|LS04	Taxillus_chinensis|HQ317785|LS09)	Taxillus_chinensis|HQ317782|LS06)	(Taxillus_chinensis|HQ317787|LS53	Taxillus_chinensis|HQ317780|LS03)))))	Scurrula_sp_|JQ933474|MF_Watson_et_al_20812115_E)	((Taxillus_limprichtii|HQ317793|LS15	(((Taxillus_limprichtii|HQ317791|LS12	Taxillus_limprichtii|HQ317792|LS13)	Taxillus_nigrans|HQ317795|LS21)	Taxillus_nigrans|HQ317794|LS20))	((Taxillus_sutchuenensis|HQ317796|LS16	Taxillus_sutchuenensis|HQ317797|LS17)	(((Scurrula_atropurpurea|KF114862|UNKNOWN	Scurrula_ferruginea|KF114863|UNKNOWN)	(((Scurrula_chingii|HQ317774|LS26	Scurrula_parasitica|HQ317775|LS18)	Scurrula_parasitica|HQ317777|LS57)	(((Scurrula_parasitica|HQ317776|LS19	Scurrula_parasitica|HQ317778|LS23)	Scurrula_parasitica|HQ317779|LS58)	Scurrula_chingii|HQ317773|LS25)))	(Taxillus_sutchuenensis|HQ317798|LS10	Taxillus_sutchuenensis|HQ317799|LS11)))))	((Helixanthera_parasitica|HQ317761|LS28	(Helixanthera_parasitica|HQ317763|LS30	Helixanthera_parasitica|HQ317764|LS31))	Helixanthera_parasitica|HQ317762|LS29))	(Amyema_glabrum|EU544465|Nickrent_2794	Benthamina_alyxifolia|AY957440|Nickrent_4127))	((((((Tapinanthus_sp_|EU213529|OM825	(Moquiniella_rubra|AM235021|RBGK_5742	Septulina_glauca|AM235022|JC_Manning_2925_NBG))	(Dendrophthoe_nilgherrensis|JQ933297|Chase_17409_K	Bakerella_sp_|EU544466|Nickrent_4161))	(Agelanthus_sansibarensis|EU544464|Nickrent_2987	(Helixanthera_sampsonii|HQ317765|LS33	Helixanthera_sampsonii|HQ317766|LS34)))	(Taxillus_sclerophyllus|JQ933498|Chase_17408_K	(Dendrophthoe_lanosa|JN687563|A_Chveerach_P38_1	(Dendrophthoe_pentandra|JN687564|A_Chveerach_P51_2
((((Desmaria_mutabilis|EF464527|Nickrent_4510A	(Peraxilla_tetrapetala|EU544473|Nickrent_2744	Peraxilla_tetrapetala|JQ933439|P_Douglass_8714_RNG))	(((((Muellerina_eucalyptoides|EU544472|Nickrent_4310	Ileostylus_micranthus|EU544471|Nickrent_2741)	(Loranthus_delavayi|HQ317767|LS39	(Loranthus_europaeus|JQ933393|Chase_14152_K	Cecarria_obtusifolia|EU544467|Nickrent_4562)))	(Moquiniella_rubra|DQ790132|D_Nickrent_3042	((Amyema_glabrum|EU544465|Nickrent_2794	Benthamina_alyxifolia|AY957440|Nickrent_4127)	(((Tolypanthus_maclurei|HQ317757|LS01	Tolypanthus_maclurei|HQ317758|LS02)	Helixanthera_parasitica|JN687565|A_Chveerach_P93_3)	(((((((Taxillus_sutchuenensis|HQ317798|LS10	Taxillus_sutchuenensis|HQ317799|LS11)	((((Taxillus_chinensis|HQ317783|LS07	Taxillus_chinensis|HQ317784|LS08)	((Taxillus_chinensis|HQ317788|LS54	((Taxillus_chinensis|HQ317789|LS55	Taxillus_chinensis|HQ317790|LS56)	(((Taxillus_chinensis|HQ317781|LS04	Taxillus_chinensis|HQ317785|LS09)	Taxillus_chinensis|HQ317782|LS06)	(Taxillus_chinensis|HQ317787|LS53	Taxillus_chinensis|HQ317780|LS03))))	Taxillus_chinensis|HQ317786|LS52))	(Taxillus_sutchuenensis|HQ317796|LS16	Taxillus_sutchuenensis|HQ317797|LS17))	((Taxillus_limprichtii|HQ317793|LS15	((Scurrula_sp_|JQ933474|MF_Watson_et_al_20812115_E	Taxillus_nigrans|HQ317795|LS21)	Taxillus_nigrans|HQ317794|LS20))	((Taxillus_limprichtii|HQ317791|LS12	Taxillus_limprichtii|HQ317792|LS13)	(((Scurrula_atropurpurea|KF114862|UNKNOWN	Scurrula_ferruginea|KF114863|UNKNOWN)	(((Scurrula_chingii|HQ317773|LS25	(Scurrula_chingii|HQ317774|LS26	Scurrula_parasitica|HQ317775|LS18))	Scurrula_parasitica|HQ317777|LS57)	(Scurrula_parasitica|HQ317778|LS23	Scurrula_parasitica|HQ317779|LS58)))	Scurrula_parasitica|HQ317776|LS19)))))	((Helixanthera_parasitica|HQ317761|LS28	(Helixanthera_parasitica|HQ317762|LS29	Helixanthera_parasitica|HQ317764|LS31))	Helixanthera_parasitica|HQ317763|LS30))	((Dendrophthoe_lanosa|JN687563|A_Chveerach_P38_1	((Dendrophthoe_pentandra|HQ317759|LS27
(((Tupeia_antarctica|DQ790133|D_Nickrent_2742	Moquiniella_rubra|DQ790132|D_Nickrent_3042)	(Gaiadendron_punctatum|L26072|UNKNOWN	(((Tristerix_corymbosus|EF464530|Nickrent_4575E	Desmaria_mutabilis|EF464527|Nickrent_4510A)	(((Macrosolen_tricolor|HQ317772|LS38	Macrosolen_tricolor|HQ317771|LS37)	(Peraxilla_tetrapetala|EU544473|Nickrent_2744	Peraxilla_tetrapetala|JQ933439|P_Douglass_8714_RNG))	((Macrosolen_cochinchinensis|JN687567|A_Chveerach_P31	Macrosolen_cochinchinensis|JQ933395|IWJ_Sinclair_DG_Long_5781_E)	(Macrosolen_cochinchinensis|HQ317769|LS35	(Macrosolen_cochinchinensis|HQ317770|LS36	Macrosolen_cochinchinensis|HQ317768|LS05)))))	(((Ligaria_cuneifolia|EF464528|Nickrent_4567	(((Dendropemon_bicolor|EU544469|Nickrent_2700	(Struthanthus_sp_|JQ594622|RE_5128_1	Struthanthus_orbicularis|JQ594621|RE_5125_1))	Struthanthus_woodsonii|EU544474|Nickrent_2761)	(Tripodanthus_acutifolius|EU544475|Nickrent_4927	((Struthanthus_orbicularis|JQ592414|BioBot05046	Struthanthus_orbicularis|JQ592415|BioBot05048)	Struthanthus_orbicularis|JQ592413|BioBot05045))))	(Nuytsia_floribunda|DQ790134|D_Nickrent_2747	Atkinsonia_ligustrina|EF464526|Nickrent_4344))	Notanthera_heterophylla|EF464529|Nickrent_4372))))	(((Muellerina_eucalyptoides|EU544472|Nickrent_4310	Ileostylus_micranthus|EU544471|Nickrent_2741)	(Loranthus_delavayi|HQ317767|LS39	(Loranthus_europaeus|JQ933393|Chase_14152_K	Cecarria_obtusifolia|EU544467|Nickrent_4562)))	((Amyema_glabrum|EU544465|Nickrent_2794	Benthamina_alyxifolia|AY957440|Nickrent_4127)	((((((Tolypanthus_maclurei|HQ317757|LS01	Tolypanthus_maclurei|HQ317758|LS02)	(Helixanthera_parasitica|JN687565|A_Chveerach_P93_3	(((Helixanthera_parasitica|HQ317761|LS28	(Helixanthera_parasitica|HQ317762|LS29	Helixanthera_parasitica|HQ317764|LS31))	Helixanthera_parasitica|HQ317763|LS30)	((Taxillus_sutchuenensis|HQ317796|LS16	Taxillus_sutchuenensis|HQ317797|LS17)	((((((Taxillus_chinensis|HQ317786|LS52	((((Scurrula_chingii|HQ317774|LS26	Scurrula_parasitica|HQ317775|LS18)	Scurrula_parasitica|HQ317777|LS57)	(Scurrula_parasitica|HQ317778|LS23	Scurrula_parasitica|HQ317779|LS58))	(Scurrula_chingii|HQ317773|LS25	Taxillus_limprichtii|HQ317793|LS15)))
(Tristerix_corymbosus|EF464530|Nickrent_4575E	(((Gaiadendron_punctatum|L26072|UNKNOWN	((((Peraxilla_tetrapetala|EU544473|Nickrent_2744	Peraxilla_tetrapetala|JQ933439|P_Douglass_8714_RNG)	((Macrosolen_cochinchinensis|JN687567|A_Chveerach_P31	((Macrosolen_cochinchinensis|HQ317770|LS36	(Macrosolen_cochinchinensis|HQ317768|LS05	Macrosolen_cochinchinensis|HQ317769|LS35))	Macrosolen_cochinchinensis|JQ933395|IWJ_Sinclair_DG_Long_5781_E))	(Macrosolen_tricolor|HQ317772|LS38	Macrosolen_tricolor|HQ317771|LS37)))	(((Atkinsonia_ligustrina|EF464526|Nickrent_4344	Nuytsia_floribunda|DQ790134|D_Nickrent_2747)	(Notanthera_heterophylla|EF464529|Nickrent_4372	((Struthanthus_sp_|JQ594622|RE_5128_1	(Struthanthus_woodsonii|EU544474|Nickrent_2761	(Dendropemon_bicolor|EU544469|Nickrent_2700	Struthanthus_orbicularis|JQ594621|RE_5125_1)))	(Tripodanthus_acutifolius|EU544475|Nickrent_4927	((Struthanthus_orbicularis|JQ592414|BioBot05046	Struthanthus_orbicularis|JQ592415|BioBot05048)	Struthanthus_orbicularis|JQ592413|BioBot05045)))))	(((Muellerina_eucalyptoides|EU544472|Nickrent_4310	Ileostylus_micranthus|EU544471|Nickrent_2741)	(Loranthus_delavayi|HQ317767|LS39	(Loranthus_europaeus|JQ933393|Chase_14152_K	Cecarria_obtusifolia|EU544467|Nickrent_4562)))	((Amyema_glabrum|EU544465|Nickrent_2794	Benthamina_alyxifolia|AY957440|Nickrent_4127)	((((Englerina_ramulosa|EU544470|Nickrent_2984	(Dendrophthoe_nilgherrensis|JQ933297|Chase_17409_K	Bakerella_sp_|EU544466|Nickrent_4161))	(Agelanthus_sansibarensis|EU544464|Nickrent_2987	(Tapinanthus_sp_|EU213529|OM825	(Moquiniella_rubra|AM235021|RBGK_5742	Septulina_glauca|AM235022|JC_Manning_2925_NBG))))	((Helixanthera_sampsonii|HQ317765|LS33	Helixanthera_sampsonii|HQ317766|LS34)	(((Dendrophthoe_pentandra|JN687564|A_Chveerach_P51_2	(Dendrophthoe_pentandra|HQ317759|LS27	Dendrophthoe_pentandra|HQ317760|LS32))	Dendrophthoe_lanosa|JN687563|A_Chveerach_P38_1)	Taxillus_sclerophyllus|JQ933498|Chase_17408_K)))	((Tolypanthus_maclurei|HQ317757|LS01	Tolypanthus_maclurei|HQ317758|LS02)	(Helixanthera_parasitica|JN687565|A_Chveerach_P93_3	((Helixanthera_parasitica|HQ317761|LS28	((Helixanthera_parasitica|HQ317763|LS30	Helixanthera_parasitica|HQ317762|LS29)	Helixanthera_parasitica|HQ317764|LS31))
((((((Desmaria_mutabilis|EF464527|Nickrent_4510A	(Peraxilla_tetrapetala|JQ933439|P_Douglass_8714_RNG	Peraxilla_tetrapetala|EU544473|Nickrent_2744))	(((Bakerella_sp_|EU544466|Nickrent_4161	((Tolypanthus_maclurei|HQ317757|LS01	Tolypanthus_maclurei|HQ317758|LS02)	((((Tapinanthus_sp_|EU213529|OM825	Septulina_glauca|AM235022|JC_Manning_2925_NBG)	Moquiniella_rubra|AM235021|RBGK_5742)	(((Dendrophthoe_nilgherrensis|JQ933297|Chase_17409_K	Englerina_ramulosa|EU544470|Nickrent_2984)	((Taxillus_sclerophyllus|JQ933498|Chase_17408_K	(Dendrophthoe_lanosa|JN687563|A_Chveerach_P38_1	(Dendrophthoe_pentandra|JN687564|A_Chveerach_P51_2	(Dendrophthoe_pentandra|HQ317759|LS27	Dendrophthoe_pentandra|HQ317760|LS32))))	(Helixanthera_sampsonii|HQ317766|LS34	Helixanthera_sampsonii|HQ317765|LS33)))	((((Scurrula_parasitica|HQ317776|LS19	((Scurrula_atropurpurea|KF114862|UNKNOWN	Scurrula_ferruginea|KF114863|UNKNOWN)	(((Scurrula_parasitica|HQ317775|LS18	Scurrula_parasitica|HQ317779|LS58)	Scurrula_chingii|HQ317773|LS25)	(Scurrula_parasitica|HQ317778|LS23	(Scurrula_chingii|HQ317774|LS26	Scurrula_parasitica|HQ317777|LS57)))))	(((Taxillus_limprichtii|HQ317793|LS15	Taxillus_chinensis|HQ317780|LS03)	(((Taxillus_chinensis|HQ317783|LS07	(((Taxillus_sutchuenensis|HQ317799|LS11	Taxillus_sutchuenensis|HQ317798|LS10)	(Taxillus_sutchuenensis|HQ317797|LS17	Taxillus_sutchuenensis|HQ317796|LS16))	(Taxillus_chinensis|HQ317785|LS09	(Taxillus_chinensis|HQ317786|LS52	(Taxillus_chinensis|HQ317787|LS53	(Taxillus_chinensis|HQ317781|LS04	(Taxillus_chinensis|HQ317789|LS55	(Taxillus_chinensis|HQ317782|LS06	(Taxillus_chinensis|HQ317784|LS08	(Taxillus_chinensis|HQ317788|LS54	Taxillus_chinensis|HQ317790|LS56))))))))))	(Taxillus_nigrans|HQ317795|LS21	(Taxillus_limprichtii|HQ317791|LS12	Taxillus_limprichtii|HQ317792|LS13)))	Taxillus_nigrans|HQ317794|LS20))	Scurrula_sp_|JQ933474|MF_Watson_et_al_20812115_E))	(Benthamina_alyxifolia|AY957440|Nickrent_4127	(Helixanthera_parasitica|JN687565|A_Chveerach_P93_3
(((Moquiniella_rubra|DQ790132|D_Nickrent_3042	Tupeia_antarctica|DQ790133|D_Nickrent_2742)	((((Tristerix_corymbosus|EF464530|Nickrent_4575E	(((Ligaria_cuneifolia|EF464528|Nickrent_4567	((Struthanthus_orbicularis|JQ592414|BioBot05046	(Struthanthus_orbicularis|JQ592413|BioBot05045	Struthanthus_orbicularis|JQ592415|BioBot05048))	((Struthanthus_sp_|JQ594622|RE_5128_1	Struthanthus_orbicularis|JQ594621|RE_5125_1)	(Struthanthus_woodsonii|EU544474|Nickrent_2761	(Dendropemon_bicolor|EU544469|Nickrent_2700	Tripodanthus_acutifolius|EU544475|Nickrent_4927)))))	Atkinsonia_ligustrina|EF464526|Nickrent_4344)	(Nuytsia_floribunda|DQ790134|D_Nickrent_2747	Notanthera_heterophylla|EF464529|Nickrent_4372)))	(((Amyema_glabrum|EU544465|Nickrent_2794	Benthamina_alyxifolia|AY957440|Nickrent_4127)	(((((Tapinanthus_sp_|EU213529|OM825	Septulina_glauca|AM235022|JC_Manning_2925_NBG)	Moquiniella_rubra|AM235021|RBGK_5742)	(Bakerella_sp_|EU544466|Nickrent_4161	(Dendrophthoe_nilgherrensis|JQ933297|Chase_17409_K	Englerina_ramulosa|EU544470|Nickrent_2984)))	(Agelanthus_sansibarensis|EU544464|Nickrent_2987	((Taxillus_sclerophyllus|JQ933498|Chase_17408_K	(Dendrophthoe_lanosa|JN687563|A_Chveerach_P38_1	(Dendrophthoe_pentandra|JN687564|A_Chveerach_P51_2	(Dendrophthoe_pentandra|HQ317759|LS27	Dendrophthoe_pentandra|HQ317760|LS32))))	(Helixanthera_sampsonii|HQ317766|LS34	Helixanthera_sampsonii|HQ317765|LS33))))	((((Helixanthera_parasitica|HQ317761|LS28	Helixanthera_parasitica|HQ317762|LS29)	(Helixanthera_parasitica|HQ317763|LS30	Helixanthera_parasitica|HQ317764|LS31))	(((((Taxillus_limprichtii|HQ317793|LS15	(Taxillus_limprichtii|HQ317792|LS13	(Taxillus_sutchuenensis|HQ317799|LS11	Taxillus_sutchuenensis|HQ317798|LS10)))	Taxillus_nigrans|HQ317795|LS21)	(Taxillus_nigrans|HQ317794|LS20	Taxillus_limprichtii|HQ317791|LS12))	((((Taxillus_chinensis|HQ317787|LS53	(Taxillus_chinensis|HQ317781|LS04	(Taxillus_chinensis|HQ317789|LS55	(Taxillus_chinensis|HQ317782|LS06	(Taxillus_chinensis|HQ317784|LS08	(Taxillus_chinensis|HQ317780|LS03	(Taxillus_chinensis|HQ317788|LS54	Taxillus_chinensis|HQ317790|LS56)))))))
((((((Amyema_glabrum|EU544465|Nickrent_2794	Benthamina_alyxifolia|AY957440|Nickrent_4127)	(((((Dendrophthoe_lanosa|JN687563|A_Chveerach_P38_1	(Dendrophthoe_pentandra|JN687564|A_Chveerach_P51_2	(Dendrophthoe_pentandra|HQ317759|LS27	Dendrophthoe_pentandra|HQ317760|LS32)))	Agelanthus_sansibarensis|EU544464|Nickrent_2987)	((((Bakerella_sp_|EU544466|Nickrent_4161	Dendrophthoe_nilgherrensis|JQ933297|Chase_17409_K)	Englerina_ramulosa|EU544470|Nickrent_2984)	(((Tolypanthus_maclurei|HQ317757|LS01	Tolypanthus_maclurei|HQ317758|LS02)	Septulina_glauca|AM235022|JC_Manning_2925_NBG)	(Taxillus_sclerophyllus|JQ933498|Chase_17408_K	Tapinanthus_sp_|EU213529|OM825)))	Moquiniella_rubra|AM235021|RBGK_5742))	Helixanthera_sampsonii|HQ317765|LS33)	Helixanthera_sampsonii|HQ317766|LS34))	(Helixanthera_parasitica|JN687565|A_Chveerach_P93_3	(((Taxillus_sutchuenensis|HQ317799|LS11	Taxillus_sutchuenensis|HQ317798|LS10)	(((Taxillus_nigrans|HQ317795|LS21	((Taxillus_nigrans|HQ317794|LS20	Taxillus_limprichtii|HQ317791|LS12)	((Taxillus_sutchuenensis|HQ317797|LS17	Taxillus_sutchuenensis|HQ317796|LS16)	(((Scurrula_parasitica|HQ317776|LS19	((Scurrula_parasitica|HQ317775|LS18	Scurrula_parasitica|HQ317779|LS58)	Scurrula_chingii|HQ317773|LS25))	(Scurrula_parasitica|HQ317778|LS23	(Scurrula_chingii|HQ317774|LS26	Scurrula_parasitica|HQ317777|LS57)))	(Scurrula_atropurpurea|KF114862|UNKNOWN	Scurrula_ferruginea|KF114863|UNKNOWN)))))	(Taxillus_limprichtii|HQ317793|LS15	Taxillus_limprichtii|HQ317792|LS13))	(((Taxillus_chinensis|HQ317787|LS53	((Taxillus_chinensis|HQ317781|LS04	(Taxillus_chinensis|HQ317789|LS55	(Taxillus_chinensis|HQ317782|LS06	(Taxillus_chinensis|HQ317784|LS08	(Taxillus_chinensis|HQ317788|LS54	Taxillus_chinensis|HQ317790|LS56)))))	((Taxillus_chinensis|HQ317783|LS07	Taxillus_chinensis|HQ317785|LS09)	Taxillus_chinensis|HQ317786|LS52)))	Taxillus_chinensis|HQ317780|LS03)	Scurrula_sp_|JQ933474|MF_Watson_et_al_20812115_E)))	(Helixanthera_parasitica|HQ317762|LS29
((((Macrosolen_tricolor|HQ317771|LS37	Macrosolen_tricolor|HQ317772|LS38)	((Macrosolen_cochinchinensis|JQ933395|IWJ_Sinclair_DG_Long_5781_E	Macrosolen_cochinchinensis|JN687567|A_Chveerach_P31)	(Macrosolen_cochinchinensis|HQ317770|LS36	(Macrosolen_cochinchinensis|HQ317769|LS35	Macrosolen_cochinchinensis|HQ317768|LS05))))	((((((Amyema_glabrum|EU544465|Nickrent_2794	Benthamina_alyxifolia|AY957440|Nickrent_4127)	(((Dendrophthoe_nilgherrensis|JQ933297|Chase_17409_K	Englerina_ramulosa|EU544470|Nickrent_2984)	(Bakerella_sp_|EU544466|Nickrent_4161	((Moquiniella_rubra|AM235021|RBGK_5742	(Septulina_glauca|AM235022|JC_Manning_2925_NBG	Tapinanthus_sp_|EU213529|OM825))	(Helixanthera_sampsonii|HQ317765|LS33	(Helixanthera_sampsonii|HQ317766|LS34	(((Dendrophthoe_lanosa|JN687563|A_Chveerach_P38_1	(Dendrophthoe_pentandra|JN687564|A_Chveerach_P51_2	(Dendrophthoe_pentandra|HQ317759|LS27	Dendrophthoe_pentandra|HQ317760|LS32)))	Taxillus_sclerophyllus|JQ933498|Chase_17408_K)	Agelanthus_sansibarensis|EU544464|Nickrent_2987))))))	(((((Helixanthera_parasitica|HQ317762|LS29	Helixanthera_parasitica|HQ317763|LS30)	(Helixanthera_parasitica|HQ317764|LS31	Helixanthera_parasitica|HQ317761|LS28))	((((((Taxillus_chinensis|HQ317781|LS04	(Taxillus_chinensis|HQ317789|LS55	(Taxillus_chinensis|HQ317782|LS06	Taxillus_chinensis|HQ317780|LS03)))	((Taxillus_chinensis|HQ317783|LS07	Taxillus_chinensis|HQ317785|LS09)	Taxillus_chinensis|HQ317786|LS52))	((Taxillus_chinensis|HQ317784|LS08	(Taxillus_chinensis|HQ317788|LS54	Taxillus_chinensis|HQ317790|LS56))	Taxillus_chinensis|HQ317787|LS53))	(((Taxillus_sutchuenensis|HQ317797|LS17	Taxillus_sutchuenensis|HQ317796|LS16)	(((((Scurrula_parasitica|HQ317775|LS18	Scurrula_parasitica|HQ317779|LS58)	(Scurrula_chingii|HQ317773|LS25	(Scurrula_parasitica|HQ317778|LS23	Scurrula_chingii|HQ317774|LS26)))	Scurrula_parasitica|HQ317777|LS57)	(Scurrula_atropurpurea|KF114862|UNKNOWN	Scurrula_ferruginea|KF114863|UNKNOWN))	Scurrula_parasitica|HQ317776|LS19))	(Taxillus_nigrans|HQ317795|LS21
((((Macrosolen_cochinchinensis|HQ317770|LS36	(Macrosolen_cochinchinensis|HQ317769|LS35	Macrosolen_cochinchinensis|HQ317768|LS05))	(Macrosolen_cochinchinensis|JQ933395|IWJ_Sinclair_DG_Long_5781_E	Macrosolen_cochinchinensis|JN687567|A_Chveerach_P31))	((Macrosolen_tricolor|HQ317771|LS37	Macrosolen_tricolor|HQ317772|LS38)	(Tristerix_corymbosus|EF464530|Nickrent_4575E	((((Tupeia_antarctica|DQ790133|D_Nickrent_2742	((Peraxilla_tetrapetala|JQ933439|P_Douglass_8714_RNG	Peraxilla_tetrapetala|EU544473|Nickrent_2744)	(((Struthanthus_orbicularis|JQ592415|BioBot05048	(Struthanthus_orbicularis|JQ592414|BioBot05046	Struthanthus_orbicularis|JQ592413|BioBot05045))	Tripodanthus_acutifolius|EU544475|Nickrent_4927)	(Dendropemon_bicolor|EU544469|Nickrent_2700	((Struthanthus_orbicularis|JQ594621|RE_5125_1	Struthanthus_sp_|JQ594622|RE_5128_1)	Struthanthus_woodsonii|EU544474|Nickrent_2761)))))	Atkinsonia_ligustrina|EF464526|Nickrent_4344)	(Moquiniella_rubra|DQ790132|D_Nickrent_3042	(((((Helixanthera_parasitica|JN687565|A_Chveerach_P93_3	(((((((Taxillus_chinensis|HQ317789|LS55	Taxillus_chinensis|HQ317782|LS06)	((Taxillus_chinensis|HQ317784|LS08	(Taxillus_chinensis|HQ317783|LS07	Taxillus_chinensis|HQ317785|LS09))	Taxillus_chinensis|HQ317786|LS52))	(((Taxillus_chinensis|HQ317788|LS54	Taxillus_chinensis|HQ317790|LS56)	Taxillus_chinensis|HQ317787|LS53)	Taxillus_chinensis|HQ317780|LS03))	Taxillus_chinensis|HQ317781|LS04)	(Scurrula_sp_|JQ933474|MF_Watson_et_al_20812115_E	((Taxillus_nigrans|HQ317794|LS20	(Taxillus_nigrans|HQ317795|LS21	Taxillus_limprichtii|HQ317793|LS15))	(((Taxillus_sutchuenensis|HQ317797|LS17	Taxillus_sutchuenensis|HQ317796|LS16)	(((Scurrula_parasitica|HQ317776|LS19	((Scurrula_parasitica|HQ317778|LS23	(Scurrula_chingii|HQ317774|LS26	(Scurrula_parasitica|HQ317775|LS18	Scurrula_parasitica|HQ317779|LS58)))	Scurrula_chingii|HQ317773|LS25))	Scurrula_parasitica|HQ317777|LS57)	(Scurrula_atropurpurea|KF114862|UNKNOWN	Scurrula_ferruginea|KF114863|UNKNOWN)))	((Taxillus_limprichtii|HQ317791|LS12	Taxillus_limprichtii|HQ317792|LS13)
((((Macrosolen_tricolor|HQ317771|LS37	Macrosolen_tricolor|HQ317772|LS38)	((Macrosolen_cochinchinensis|HQ317769|LS35	(Macrosolen_cochinchinensis|HQ317768|LS05	Macrosolen_cochinchinensis|HQ317770|LS36))	(Macrosolen_cochinchinensis|JQ933395|IWJ_Sinclair_DG_Long_5781_E	Macrosolen_cochinchinensis|JN687567|A_Chveerach_P31)))	((Moquiniella_rubra|DQ790132|D_Nickrent_3042	Tupeia_antarctica|DQ790133|D_Nickrent_2742)	((((((((Helixanthera_parasitica|JN687565|A_Chveerach_P93_3	(((((Scurrula_parasitica|HQ317778|LS23	((Scurrula_parasitica|HQ317777|LS57	Scurrula_chingii|HQ317774|LS26)	((Scurrula_chingii|HQ317773|LS25	Scurrula_parasitica|HQ317775|LS18)	Scurrula_parasitica|HQ317779|LS58)))	(Scurrula_atropurpurea|KF114862|UNKNOWN	Scurrula_ferruginea|KF114863|UNKNOWN))	Scurrula_parasitica|HQ317776|LS19)	(((Taxillus_limprichtii|HQ317791|LS12	Taxillus_limprichtii|HQ317792|LS13)	(Taxillus_sutchuenensis|HQ317799|LS11	Taxillus_sutchuenensis|HQ317798|LS10))	((Taxillus_nigrans|HQ317794|LS20	(Taxillus_nigrans|HQ317795|LS21	Taxillus_limprichtii|HQ317793|LS15))	((((((Taxillus_chinensis|HQ317789|LS55	Taxillus_chinensis|HQ317782|LS06)	((Taxillus_chinensis|HQ317784|LS08	(Taxillus_chinensis|HQ317783|LS07	Taxillus_chinensis|HQ317785|LS09))	Taxillus_chinensis|HQ317786|LS52))	(((Taxillus_chinensis|HQ317788|LS54	Taxillus_chinensis|HQ317790|LS56)	Taxillus_chinensis|HQ317787|LS53)	Taxillus_chinensis|HQ317780|LS03))	Taxillus_chinensis|HQ317781|LS04)	Scurrula_sp_|JQ933474|MF_Watson_et_al_20812115_E)	(Taxillus_sutchuenensis|HQ317797|LS17	Taxillus_sutchuenensis|HQ317796|LS16)))))	((Helixanthera_parasitica|HQ317762|LS29	Helixanthera_parasitica|HQ317763|LS30)	(Helixanthera_parasitica|HQ317764|LS31	Helixanthera_parasitica|HQ317761|LS28))))	(Amyema_glabrum|EU544465|Nickrent_2794	Benthamina_alyxifolia|AY957440|Nickrent_4127))	(((Dendrophthoe_nilgherrensis|JQ933297|Chase_17409_K	Bakerella_sp_|EU544466|Nickrent_4161)	((Moquiniella_rubra|AM235021|RBGK_5742	(Septulina_glauca|AM235022|JC_Manning_2925_NBG
((((((((Notanthera_heterophylla|EF464529|Nickrent_4372	((((Dendropemon_bicolor|EU544469|Nickrent_2700	((Struthanthus_orbicularis|JQ594621|RE_5125_1	Struthanthus_sp_|JQ594622|RE_5128_1)	Struthanthus_woodsonii|EU544474|Nickrent_2761))	Tripodanthus_acutifolius|EU544475|Nickrent_4927)	((Struthanthus_orbicularis|JQ592413|BioBot05045	Struthanthus_orbicularis|JQ592415|BioBot05048)	Struthanthus_orbicularis|JQ592414|BioBot05046))	Ligaria_cuneifolia|EF464528|Nickrent_4567))	(Nuytsia_floribunda|DQ790134|D_Nickrent_2747	Atkinsonia_ligustrina|EF464526|Nickrent_4344))	((Muellerina_eucalyptoides|EU544472|Nickrent_4310	Ileostylus_micranthus|EU544471|Nickrent_2741)	((Moquiniella_rubra|DQ790132|D_Nickrent_3042	(((((((Taxillus_nigrans|HQ317794|LS20	(Taxillus_nigrans|HQ317795|LS21	Taxillus_limprichtii|HQ317793|LS15))	((Taxillus_sutchuenensis|HQ317797|LS17	Taxillus_sutchuenensis|HQ317796|LS16)	((((((Taxillus_chinensis|HQ317780|LS03	Taxillus_chinensis|HQ317781|LS04)	Taxillus_chinensis|HQ317789|LS55)	Taxillus_chinensis|HQ317782|LS06)	((Taxillus_chinensis|HQ317784|LS08	(Taxillus_chinensis|HQ317783|LS07	Taxillus_chinensis|HQ317785|LS09))	Taxillus_chinensis|HQ317786|LS52))	((Taxillus_chinensis|HQ317788|LS54	Taxillus_chinensis|HQ317790|LS56)	Taxillus_chinensis|HQ317787|LS53))	Scurrula_sp_|JQ933474|MF_Watson_et_al_20812115_E)))	((Taxillus_limprichtii|HQ317791|LS12	Taxillus_limprichtii|HQ317792|LS13)	(Taxillus_sutchuenensis|HQ317799|LS11	Taxillus_sutchuenensis|HQ317798|LS10)))	(((Scurrula_parasitica|HQ317776|LS19	Scurrula_parasitica|HQ317778|LS23)	(Scurrula_parasitica|HQ317777|LS57	((Scurrula_chingii|HQ317774|LS26	(Scurrula_chingii|HQ317773|LS25	Scurrula_parasitica|HQ317775|LS18))	Scurrula_parasitica|HQ317779|LS58)))	(Scurrula_atropurpurea|KF114862|UNKNOWN	Scurrula_ferruginea|KF114863|UNKNOWN)))	(Helixanthera_parasitica|JN687565|A_Chveerach_P93_3	((Helixanthera_parasitica|HQ317764|LS31	Helixanthera_parasitica|HQ317762|LS29)	(Helixanthera_parasitica|HQ317761|LS28	Helixanthera_parasitica|HQ317763|LS30))))
((((((Macrosolen_cochinchinensis|HQ317769|LS35	(Macrosolen_cochinchinensis|HQ317768|LS05	Macrosolen_cochinchinensis|HQ317770|LS36))	(Macrosolen_cochinchinensis|JQ933395|IWJ_Sinclair_DG_Long_5781_E	Macrosolen_cochinchinensis|JN687567|A_Chveerach_P31))	Tupeia_antarctica|DQ790133|D_Nickrent_2742)	((Desmaria_mutabilis|EF464527|Nickrent_4510A	(Peraxilla_tetrapetala|JQ933439|P_Douglass_8714_RNG	Peraxilla_tetrapetala|EU544473|Nickrent_2744))	((((Muellerina_eucalyptoides|EU544472|Nickrent_4310	Ileostylus_micranthus|EU544471|Nickrent_2741)	((((((Scurrula_sp_|JQ933474|MF_Watson_et_al_20812115_E	(((Taxillus_chinensis|HQ317782|LS06	((((Taxillus_chinensis|HQ317784|LS08	(Taxillus_chinensis|HQ317783|LS07	Taxillus_chinensis|HQ317785|LS09))	Taxillus_chinensis|HQ317786|LS52)	((Taxillus_chinensis|HQ317780|LS03	Taxillus_chinensis|HQ317788|LS54)	(Taxillus_chinensis|HQ317790|LS56	Taxillus_chinensis|HQ317787|LS53)))	(Taxillus_chinensis|HQ317781|LS04	Taxillus_chinensis|HQ317789|LS55)))	(Taxillus_sutchuenensis|HQ317799|LS11	Taxillus_sutchuenensis|HQ317798|LS10))	((Taxillus_sutchuenensis|HQ317797|LS17	((Taxillus_sutchuenensis|HQ317796|LS16	Taxillus_nigrans|HQ317794|LS20)	Taxillus_nigrans|HQ317795|LS21))	((Taxillus_limprichtii|HQ317793|LS15	Taxillus_limprichtii|HQ317791|LS12)	Taxillus_limprichtii|HQ317792|LS13))))	(((Scurrula_parasitica|HQ317778|LS23	(Scurrula_parasitica|HQ317777|LS57	((Scurrula_chingii|HQ317774|LS26	(Scurrula_chingii|HQ317773|LS25	Scurrula_parasitica|HQ317775|LS18))	Scurrula_parasitica|HQ317779|LS58)))	(Scurrula_atropurpurea|KF114862|UNKNOWN	Scurrula_ferruginea|KF114863|UNKNOWN))	Scurrula_parasitica|HQ317776|LS19))	(Helixanthera_parasitica|JN687565|A_Chveerach_P93_3	((Helixanthera_parasitica|HQ317764|LS31	Helixanthera_parasitica|HQ317762|LS29)	(Helixanthera_parasitica|HQ317761|LS28	Helixanthera_parasitica|HQ317763|LS30))))	(Amyema_glabrum|EU544465|Nickrent_2794	Benthamina_alyxifolia|AY957440|Nickrent_4127))	((Dendrophthoe_nilgherrensis|JQ933297|Chase_17409_K	Bakerella_sp_|EU544466|Nickrent_4161)
(((((Macrosolen_cochinchinensis|HQ317770|LS36	(Macrosolen_cochinchinensis|HQ317769|LS35	Macrosolen_cochinchinensis|HQ317768|LS05))	Macrosolen_cochinchinensis|JQ933395|IWJ_Sinclair_DG_Long_5781_E)	Macrosolen_cochinchinensis|JN687567|A_Chveerach_P31)	(((Atkinsonia_ligustrina|EF464526|Nickrent_4344	((Tristerix_corymbosus|EF464530|Nickrent_4575E	(((((Struthanthus_orbicularis|JQ594621|RE_5125_1	Struthanthus_sp_|JQ594622|RE_5128_1)	Struthanthus_woodsonii|EU544474|Nickrent_2761)	Dendropemon_bicolor|EU544469|Nickrent_2700)	(Tripodanthus_acutifolius|EU544475|Nickrent_4927	((Struthanthus_orbicularis|JQ592415|BioBot05048	Struthanthus_orbicularis|JQ592414|BioBot05046)	Struthanthus_orbicularis|JQ592413|BioBot05045)))	Ligaria_cuneifolia|EF464528|Nickrent_4567))	Gaiadendron_punctatum|L26072|UNKNOWN))	((Nuytsia_floribunda|DQ790134|D_Nickrent_2747	(Desmaria_mutabilis|EF464527|Nickrent_4510A	(Peraxilla_tetrapetala|JQ933439|P_Douglass_8714_RNG	Peraxilla_tetrapetala|EU544473|Nickrent_2744)))	((((Muellerina_eucalyptoides|EU544472|Nickrent_4310	Ileostylus_micranthus|EU544471|Nickrent_2741)	(((Amyema_glabrum|EU544465|Nickrent_2794	Benthamina_alyxifolia|AY957440|Nickrent_4127)	(((Moquiniella_rubra|AM235021|RBGK_5742	(Tapinanthus_sp_|EU213529|OM825	Septulina_glauca|AM235022|JC_Manning_2925_NBG))	(Bakerella_sp_|EU544466|Nickrent_4161	(Tolypanthus_maclurei|HQ317757|LS01	Tolypanthus_maclurei|HQ317758|LS02)))	((Helixanthera_sampsonii|HQ317765|LS33	(Helixanthera_sampsonii|HQ317766|LS34	(Taxillus_sclerophyllus|JQ933498|Chase_17408_K	(Dendrophthoe_lanosa|JN687563|A_Chveerach_P38_1	(Dendrophthoe_nilgherrensis|JQ933297|Chase_17409_K	Englerina_ramulosa|EU544470|Nickrent_2984)))))	(Agelanthus_sansibarensis|EU544464|Nickrent_2987	(Dendrophthoe_pentandra|JN687564|A_Chveerach_P51_2	(Dendrophthoe_pentandra|HQ317759|LS27	Dendrophthoe_pentandra|HQ317760|LS32))))))	((((((Taxillus_limprichtii|HQ317793|LS15	Taxillus_sutchuenensis|HQ317797|LS17)	((((((Scurrula_parasitica|HQ317778|LS23	(Scurrula_parasitica|HQ317777|LS57	((Scurrula_chingii|HQ317773|LS25	(Scurrula_parasitica|HQ317775|LS18	Scurrula_chingii|HQ317774|LS26))	Scurrula_parasitica|HQ317779|LS58)))	(Scurrula_atropurpurea|KF114862|UNKNOWN
((((((((Notanthera_heterophylla|EF464529|Nickrent_4372	(Atkinsonia_ligustrina|EF464526|Nickrent_4344	Nuytsia_floribunda|DQ790134|D_Nickrent_2747))	(((Struthanthus_orbicularis|JQ592414|BioBot05046	(Struthanthus_orbicularis|JQ592413|BioBot05045	Struthanthus_orbicularis|JQ592415|BioBot05048))	(Tripodanthus_acutifolius|EU544475|Nickrent_4927	((Struthanthus_woodsonii|EU544474|Nickrent_2761	(Struthanthus_orbicularis|JQ594621|RE_5125_1	Struthanthus_sp_|JQ594622|RE_5128_1))	Dendropemon_bicolor|EU544469|Nickrent_2700)))	Ligaria_cuneifolia|EF464528|Nickrent_4567))	Gaiadendron_punctatum|L26072|UNKNOWN)	((Desmaria_mutabilis|EF464527|Nickrent_4510A	(Peraxilla_tetrapetala|JQ933439|P_Douglass_8714_RNG	Peraxilla_tetrapetala|EU544473|Nickrent_2744))	((Loranthus_delavayi|HQ317767|LS39	(Loranthus_europaeus|JQ933393|Chase_14152_K	Cecarria_obtusifolia|EU544467|Nickrent_4562))	((Muellerina_eucalyptoides|EU544472|Nickrent_4310	Ileostylus_micranthus|EU544471|Nickrent_2741)	(Tupeia_antarctica|DQ790133|D_Nickrent_2742	Moquiniella_rubra|DQ790132|D_Nickrent_3042)))))	(Tristerix_corymbosus|EF464530|Nickrent_4575E	((Amyema_glabrum|EU544465|Nickrent_2794	Benthamina_alyxifolia|AY957440|Nickrent_4127)	((((Dendrophthoe_nilgherrensis|JQ933297|Chase_17409_K	Englerina_ramulosa|EU544470|Nickrent_2984)	(((Helixanthera_sampsonii|HQ317766|LS34	Helixanthera_sampsonii|HQ317765|LS33)	Agelanthus_sansibarensis|EU544464|Nickrent_2987)	(Taxillus_sclerophyllus|JQ933498|Chase_17408_K	((Dendrophthoe_lanosa|JN687563|A_Chveerach_P38_1	Dendrophthoe_pentandra|JN687564|A_Chveerach_P51_2)	(Dendrophthoe_pentandra|HQ317759|LS27	Dendrophthoe_pentandra|HQ317760|LS32)))))	((Septulina_glauca|AM235022|JC_Manning_2925_NBG	(Tolypanthus_maclurei|HQ317757|LS01	(Tolypanthus_maclurei|HQ317758|LS02	(Tapinanthus_sp_|EU213529|OM825	Bakerella_sp_|EU544466|Nickrent_4161))))	Moquiniella_rubra|AM235021|RBGK_5742))	((((((((Scurrula_chingii|HQ317773|LS25	(Scurrula_parasitica|HQ317778|LS23	(Scurrula_parasitica|HQ317775|LS18	Scurrula_chingii|HQ317774|LS26)))	Scurrula_parasitica|HQ317779|LS58)	Scurrula_parasitica|HQ317777|LS57)	(Scurrula_atropurpurea|KF114862|UNKNOWN	Scurrula_ferruginea|KF114863|UNKNOWN))
((Moquiniella_rubra|DQ790132|D_Nickrent_3042	Tupeia_antarctica|DQ790133|D_Nickrent_2742)	(((Loranthus_delavayi|HQ317767|LS39	(Cecarria_obtusifolia|EU544467|Nickrent_4562	Loranthus_europaeus|JQ933393|Chase_14152_K))	(Ileostylus_micranthus|EU544471|Nickrent_2741	(Muellerina_eucalyptoides|EU544472|Nickrent_4310	((Tolypanthus_maclurei|HQ317757|LS01	Tolypanthus_maclurei|HQ317758|LS02)	(Bakerella_sp_|EU544466|Nickrent_4161	((Septulina_glauca|AM235022|JC_Manning_2925_NBG	(Tapinanthus_sp_|EU213529|OM825	Moquiniella_rubra|AM235021|RBGK_5742))	((((Helixanthera_parasitica|JN687565|A_Chveerach_P93_3	((Helixanthera_parasitica|HQ317762|LS29	Helixanthera_parasitica|HQ317763|LS30)	(Helixanthera_parasitica|HQ317761|LS28	Helixanthera_parasitica|HQ317764|LS31)))	((((((Taxillus_limprichtii|HQ317792|LS13	Taxillus_limprichtii|HQ317791|LS12)	(Taxillus_nigrans|HQ317795|LS21	(Taxillus_sutchuenensis|HQ317798|LS10	Taxillus_sutchuenensis|HQ317799|LS11)))	(Taxillus_limprichtii|HQ317793|LS15	Taxillus_nigrans|HQ317794|LS20))	((Taxillus_sutchuenensis|HQ317797|LS17	Taxillus_sutchuenensis|HQ317796|LS16)	(((Taxillus_chinensis|HQ317780|LS03	Taxillus_chinensis|HQ317787|LS53)	((Taxillus_chinensis|HQ317783|LS07	(Taxillus_chinensis|HQ317784|LS08	(Taxillus_chinensis|HQ317789|LS55	(Taxillus_chinensis|HQ317790|LS56	(Taxillus_chinensis|HQ317786|LS52	(Taxillus_chinensis|HQ317785|LS09	Taxillus_chinensis|HQ317782|LS06))))))	Taxillus_chinensis|HQ317788|LS54))	Taxillus_chinensis|HQ317781|LS04)))	Scurrula_sp_|JQ933474|MF_Watson_et_al_20812115_E)	(((Scurrula_atropurpurea|KF114862|UNKNOWN	Scurrula_ferruginea|KF114863|UNKNOWN)	((Scurrula_parasitica|HQ317779|LS58	((Scurrula_chingii|HQ317773|LS25	Scurrula_parasitica|HQ317775|LS18)	Scurrula_parasitica|HQ317778|LS23))	(Scurrula_chingii|HQ317774|LS26	Scurrula_parasitica|HQ317777|LS57)))	Scurrula_parasitica|HQ317776|LS19)))	(((Helixanthera_sampsonii|HQ317766|LS34	Helixanthera_sampsonii|HQ317765|LS33)
((Moquiniella_rubra|DQ790132|D_Nickrent_3042	Tupeia_antarctica|DQ790133|D_Nickrent_2742)	(((Loranthus_europaeus|JQ933393|Chase_14152_K	(Loranthus_delavayi|HQ317767|LS39	Cecarria_obtusifolia|EU544467|Nickrent_4562))	(((Benthamina_alyxifolia|AY957440|Nickrent_4127	((((((Dendrophthoe_pentandra|JN687564|A_Chveerach_P51_2	(Dendrophthoe_lanosa|JN687563|A_Chveerach_P38_1	(Dendrophthoe_pentandra|HQ317760|LS32	Dendrophthoe_pentandra|HQ317759|LS27)))	Taxillus_sclerophyllus|JQ933498|Chase_17408_K)	(Helixanthera_sampsonii|HQ317765|LS33	Helixanthera_sampsonii|HQ317766|LS34))	Agelanthus_sansibarensis|EU544464|Nickrent_2987)	((Septulina_glauca|AM235022|JC_Manning_2925_NBG	(Tapinanthus_sp_|EU213529|OM825	Moquiniella_rubra|AM235021|RBGK_5742))	(Bakerella_sp_|EU544466|Nickrent_4161	(Englerina_ramulosa|EU544470|Nickrent_2984	Dendrophthoe_nilgherrensis|JQ933297|Chase_17409_K))))	(Tolypanthus_maclurei|HQ317757|LS01	Tolypanthus_maclurei|HQ317758|LS02)))	(((((Helixanthera_parasitica|HQ317761|LS28	Helixanthera_parasitica|HQ317762|LS29)	Helixanthera_parasitica|HQ317763|LS30)	Helixanthera_parasitica|HQ317764|LS31)	Helixanthera_parasitica|JN687565|A_Chveerach_P93_3)	((((Taxillus_nigrans|HQ317795|LS21	(((Taxillus_limprichtii|HQ317793|LS15	Taxillus_nigrans|HQ317794|LS20)	Taxillus_sutchuenensis|HQ317798|LS10)	Taxillus_sutchuenensis|HQ317799|LS11))	Taxillus_sutchuenensis|HQ317797|LS17)	Taxillus_sutchuenensis|HQ317796|LS16)	(((((Scurrula_atropurpurea|KF114862|UNKNOWN	Scurrula_ferruginea|KF114863|UNKNOWN)	((Scurrula_parasitica|HQ317779|LS58	((Scurrula_chingii|HQ317773|LS25	Scurrula_parasitica|HQ317775|LS18)	Scurrula_parasitica|HQ317778|LS23))	(Scurrula_chingii|HQ317774|LS26	Scurrula_parasitica|HQ317777|LS57)))	Scurrula_parasitica|HQ317776|LS19)	(Taxillus_limprichtii|HQ317792|LS13	Taxillus_limprichtii|HQ317791|LS12))	((Amyema_glabrum|EU544465|Nickrent_2794	((Taxillus_chinensis|HQ317783|LS07	(Taxillus_chinensis|HQ317784|LS08	((Taxillus_chinensis|HQ317780|LS03	Taxillus_chinensis|HQ317789|LS55)
(((Loranthus_delavayi|HQ317767|LS39	(Cecarria_obtusifolia|EU544467|Nickrent_4562	Loranthus_europaeus|JQ933393|Chase_14152_K))	((Moquiniella_rubra|DQ790132|D_Nickrent_3042	((Tolypanthus_maclurei|HQ317757|LS01	Tolypanthus_maclurei|HQ317758|LS02)	((Amyema_glabrum|EU544465|Nickrent_2794	Benthamina_alyxifolia|AY957440|Nickrent_4127)	((Helixanthera_sampsonii|HQ317765|LS33	((Helixanthera_sampsonii|HQ317766|LS34	((Agelanthus_sansibarensis|EU544464|Nickrent_2987	(Septulina_glauca|AM235022|JC_Manning_2925_NBG	(Tapinanthus_sp_|EU213529|OM825	Moquiniella_rubra|AM235021|RBGK_5742)))	(Bakerella_sp_|EU544466|Nickrent_4161	Dendrophthoe_nilgherrensis|JQ933297|Chase_17409_K)))	Englerina_ramulosa|EU544470|Nickrent_2984))	(((Taxillus_chinensis|HQ317783|LS07	(Taxillus_chinensis|HQ317786|LS52	(((Taxillus_chinensis|HQ317788|LS54	(Taxillus_chinensis|HQ317781|LS04	Taxillus_chinensis|HQ317787|LS53))	((Taxillus_chinensis|HQ317785|LS09	Taxillus_chinensis|HQ317782|LS06)	Taxillus_chinensis|HQ317790|LS56))	(Taxillus_chinensis|HQ317784|LS08	(Taxillus_chinensis|HQ317780|LS03	Taxillus_chinensis|HQ317789|LS55)))))	((Scurrula_sp_|JQ933474|MF_Watson_et_al_20812115_E	((Taxillus_limprichtii|HQ317791|LS12	(((Taxillus_nigrans|HQ317795|LS21	(((Taxillus_limprichtii|HQ317793|LS15	Taxillus_nigrans|HQ317794|LS20)	Taxillus_sutchuenensis|HQ317798|LS10)	Taxillus_sutchuenensis|HQ317799|LS11))	Taxillus_sutchuenensis|HQ317797|LS17)	Taxillus_sutchuenensis|HQ317796|LS16))	Taxillus_limprichtii|HQ317792|LS13))	((((Helixanthera_parasitica|HQ317762|LS29	Helixanthera_parasitica|HQ317763|LS30)	(Helixanthera_parasitica|HQ317761|LS28	Helixanthera_parasitica|HQ317764|LS31))	Helixanthera_parasitica|JN687565|A_Chveerach_P93_3)	(((Scurrula_atropurpurea|KF114862|UNKNOWN	Scurrula_ferruginea|KF114863|UNKNOWN)	(Scurrula_parasitica|HQ317779|LS58	(((Scurrula_parasitica|HQ317775|LS18	Scurrula_parasitica|HQ317778|LS23)	(Scurrula_chingii|HQ317774|LS26	Scurrula_parasitica|HQ317777|LS57))
(((((Gaiadendron_punctatum|L26072|UNKNOWN	(((Notanthera_heterophylla|EF464529|Nickrent_4372	Atkinsonia_ligustrina|EF464526|Nickrent_4344)	Nuytsia_floribunda|DQ790134|D_Nickrent_2747)	(Ligaria_cuneifolia|EF464528|Nickrent_4567	((Tripodanthus_acutifolius|EU544475|Nickrent_4927	(Struthanthus_orbicularis|JQ592414|BioBot05046	(Struthanthus_orbicularis|JQ592413|BioBot05045	Struthanthus_orbicularis|JQ592415|BioBot05048)))	(Dendropemon_bicolor|EU544469|Nickrent_2700	(Struthanthus_woodsonii|EU544474|Nickrent_2761	(Struthanthus_sp_|JQ594622|RE_5128_1	Struthanthus_orbicularis|JQ594621|RE_5125_1)))))))	((Loranthus_delavayi|HQ317767|LS39	(Cecarria_obtusifolia|EU544467|Nickrent_4562	Loranthus_europaeus|JQ933393|Chase_14152_K))	((Moquiniella_rubra|DQ790132|D_Nickrent_3042	((Amyema_glabrum|EU544465|Nickrent_2794	Benthamina_alyxifolia|AY957440|Nickrent_4127)	((Septulina_glauca|AM235022|JC_Manning_2925_NBG	(Tapinanthus_sp_|EU213529|OM825	Moquiniella_rubra|AM235021|RBGK_5742))	((((((Helixanthera_parasitica|HQ317761|LS28	(Helixanthera_parasitica|HQ317763|LS30	(Helixanthera_parasitica|HQ317762|LS29	Helixanthera_parasitica|HQ317764|LS31)))	Helixanthera_parasitica|JN687565|A_Chveerach_P93_3)	(Tolypanthus_maclurei|HQ317757|LS01	Tolypanthus_maclurei|HQ317758|LS02))	Bakerella_sp_|EU544466|Nickrent_4161)	(Dendrophthoe_nilgherrensis|JQ933297|Chase_17409_K	Englerina_ramulosa|EU544470|Nickrent_2984))	((((((Scurrula_atropurpurea|KF114862|UNKNOWN	Scurrula_ferruginea|KF114863|UNKNOWN)	(Scurrula_parasitica|HQ317775|LS18	(Scurrula_parasitica|HQ317778|LS23	((Scurrula_chingii|HQ317774|LS26	Scurrula_parasitica|HQ317777|LS57)	(Scurrula_chingii|HQ317773|LS25	Scurrula_parasitica|HQ317779|LS58)))))	Scurrula_parasitica|HQ317776|LS19)	((Scurrula_sp_|JQ933474|MF_Watson_et_al_20812115_E	(((((Taxillus_chinensis|HQ317781|LS04	(Taxillus_chinensis|HQ317787|LS53	(((((Taxillus_chinensis|HQ317783|LS07	Taxillus_chinensis|HQ317785|LS09)	Taxillus_chinensis|HQ317782|LS06)	Taxillus_chinensis|HQ317790|LS56)	((Taxillus_chinensis|HQ317784|LS08	(Taxillus_chinensis|HQ317780|LS03
(((((((Ileostylus_micranthus|EU544471|Nickrent_2741	Muellerina_eucalyptoides|EU544472|Nickrent_4310)	(Cecarria_obtusifolia|EU544467|Nickrent_4562	(Loranthus_europaeus|JQ933393|Chase_14152_K	Loranthus_delavayi|HQ317767|LS39)))	((Tolypanthus_maclurei|HQ317758|LS02	Tolypanthus_maclurei|HQ317757|LS01)	((((Amyema_glabrum|EU544465|Nickrent_2794	Benthamina_alyxifolia|AY957440|Nickrent_4127)	((Helixanthera_parasitica|JN687565|A_Chveerach_P93_3	(Dendrophthoe_nilgherrensis|JQ933297|Chase_17409_K	Agelanthus_sansibarensis|EU544464|Nickrent_2987))	(Moquiniella_rubra|AM235021|RBGK_5742	(((Helixanthera_sampsonii|HQ317765|LS33	Helixanthera_sampsonii|HQ317766|LS34)	Septulina_glauca|AM235022|JC_Manning_2925_NBG)	((((Taxillus_chinensis|HQ317781|LS04	((Taxillus_chinensis|HQ317783|LS07	Taxillus_chinensis|HQ317785|LS09)	(Taxillus_chinensis|HQ317782|LS06	(Taxillus_chinensis|HQ317790|LS56	(((Taxillus_chinensis|HQ317784|LS08	(Taxillus_chinensis|HQ317780|LS03	Taxillus_chinensis|HQ317789|LS55))	Taxillus_chinensis|HQ317786|LS52)	(Taxillus_chinensis|HQ317788|LS54	Taxillus_chinensis|HQ317787|LS53))))))	(((Taxillus_sutchuenensis|HQ317797|LS17	Taxillus_sutchuenensis|HQ317796|LS16)	Scurrula_parasitica|HQ317776|LS19)	(Scurrula_chingii|HQ317774|LS26	(Scurrula_parasitica|HQ317779|LS58	(((((((Scurrula_sp_|JQ933474|MF_Watson_et_al_20812115_E	(Scurrula_atropurpurea|KF114862|UNKNOWN	Scurrula_ferruginea|KF114863|UNKNOWN))	((Taxillus_nigrans|HQ317794|LS20	Taxillus_sutchuenensis|HQ317798|LS10)	(Taxillus_limprichtii|HQ317793|LS15	Taxillus_nigrans|HQ317795|LS21)))	(Scurrula_chingii|HQ317773|LS25	Scurrula_parasitica|HQ317777|LS57))	Taxillus_sutchuenensis|HQ317799|LS11)	(Taxillus_limprichtii|HQ317791|LS12	Taxillus_limprichtii|HQ317792|LS13))	Scurrula_parasitica|HQ317775|LS18)	Scurrula_parasitica|HQ317778|LS23)))))	((Dendrophthoe_lanosa|JN687563|A_Chveerach_P38_1	(Dendrophthoe_pentandra|JN687564|A_Chveerach_P51_2	(Dendrophthoe_pentandra|HQ317760|LS32	Dendrophthoe_pentandra|HQ317759|LS27)))
(((Ligaria_cuneifolia|EF464528|Nickrent_4567	((Tristerix_corymbosus|EF464530|Nickrent_4575E	Desmaria_mutabilis|EF464527|Nickrent_4510A)	Moquiniella_rubra|DQ790132|D_Nickrent_3042))	Tupeia_antarctica|DQ790133|D_Nickrent_2742)	(((((Atkinsonia_ligustrina|EF464526|Nickrent_4344	Nuytsia_floribunda|DQ790134|D_Nickrent_2747)	(((Tripodanthus_acutifolius|EU544475|Nickrent_4927	Notanthera_heterophylla|EF464529|Nickrent_4372)	(Struthanthus_orbicularis|JQ592415|BioBot05048	(Struthanthus_orbicularis|JQ592414|BioBot05046	Struthanthus_orbicularis|JQ592413|BioBot05045)))	((Struthanthus_woodsonii|EU544474|Nickrent_2761	(Struthanthus_orbicularis|JQ594621|RE_5125_1	Struthanthus_sp_|JQ594622|RE_5128_1))	Dendropemon_bicolor|EU544469|Nickrent_2700)))	((((Ileostylus_micranthus|EU544471|Nickrent_2741	Muellerina_eucalyptoides|EU544472|Nickrent_4310)	(Loranthus_delavayi|HQ317767|LS39	(Cecarria_obtusifolia|EU544467|Nickrent_4562	Loranthus_europaeus|JQ933393|Chase_14152_K)))	(Bakerella_sp_|EU544466|Nickrent_4161	((((Helixanthera_sampsonii|HQ317765|LS33	Helixanthera_sampsonii|HQ317766|LS34)	(Dendrophthoe_lanosa|JN687563|A_Chveerach_P38_1	((Dendrophthoe_pentandra|HQ317760|LS32	Dendrophthoe_pentandra|HQ317759|LS27)	Dendrophthoe_pentandra|JN687564|A_Chveerach_P51_2)))	(((Tolypanthus_maclurei|HQ317758|LS02	Tolypanthus_maclurei|HQ317757|LS01)	((Helixanthera_parasitica|HQ317764|LS31	(Helixanthera_parasitica|HQ317761|LS28	Helixanthera_parasitica|HQ317763|LS30))	Helixanthera_parasitica|HQ317762|LS29))	(((Taxillus_sclerophyllus|JQ933498|Chase_17408_K	(Moquiniella_rubra|AM235021|RBGK_5742	(Amyema_glabrum|EU544465|Nickrent_2794	((Taxillus_sutchuenensis|HQ317798|LS10	Taxillus_sutchuenensis|HQ317799|LS11)	((Scurrula_sp_|JQ933474|MF_Watson_et_al_20812115_E	(((Taxillus_chinensis|HQ317783|LS07	Taxillus_chinensis|HQ317785|LS09)	(Taxillus_chinensis|HQ317782|LS06	(Taxillus_chinensis|HQ317790|LS56	Taxillus_chinensis|HQ317786|LS52)))	((Taxillus_chinensis|HQ317780|LS03	(Taxillus_chinensis|HQ317788|LS54	Taxillus_chinensis|HQ317787|LS53))	((Taxillus_chinensis|HQ317784|LS08	Taxillus_chinensis|HQ317789|LS55)
(((Macrosolen_tricolor|HQ317772|LS38	Macrosolen_tricolor|HQ317771|LS37)	((Macrosolen_cochinchinensis|HQ317770|LS36	(Macrosolen_cochinchinensis|HQ317768|LS05	Macrosolen_cochinchinensis|HQ317769|LS35))	((Macrosolen_cochinchinensis|JN687567|A_Chveerach_P31	Macrosolen_cochinchinensis|JQ933395|IWJ_Sinclair_DG_Long_5781_E)	((((Tristerix_corymbosus|EF464530|Nickrent_4575E	Ligaria_cuneifolia|EF464528|Nickrent_4567)	(((Dendropemon_bicolor|EU544469|Nickrent_2700	Struthanthus_woodsonii|EU544474|Nickrent_2761)	(Tripodanthus_acutifolius|EU544475|Nickrent_4927	((Struthanthus_orbicularis|JQ592413|BioBot05045	Struthanthus_orbicularis|JQ592415|BioBot05048)	Struthanthus_orbicularis|JQ592414|BioBot05046)))	(Struthanthus_orbicularis|JQ594621|RE_5125_1	Struthanthus_sp_|JQ594622|RE_5128_1)))	(Atkinsonia_ligustrina|EF464526|Nickrent_4344	Nuytsia_floribunda|DQ790134|D_Nickrent_2747))	((((Moquiniella_rubra|DQ790132|D_Nickrent_3042	Tupeia_antarctica|DQ790133|D_Nickrent_2742)	((Loranthus_delavayi|HQ317767|LS39	(Cecarria_obtusifolia|EU544467|Nickrent_4562	Loranthus_europaeus|JQ933393|Chase_14152_K))	((Bakerella_sp_|EU544466|Nickrent_4161	((Tolypanthus_maclurei|HQ317758|LS02	Tolypanthus_maclurei|HQ317757|LS01)	(Englerina_ramulosa|EU544470|Nickrent_2984	(((Helixanthera_sampsonii|HQ317765|LS33	Helixanthera_sampsonii|HQ317766|LS34)	((Dendrophthoe_pentandra|HQ317760|LS32	Dendrophthoe_pentandra|HQ317759|LS27)	(Dendrophthoe_pentandra|JN687564|A_Chveerach_P51_2	Dendrophthoe_lanosa|JN687563|A_Chveerach_P38_1)))	((Benthamina_alyxifolia|AY957440|Nickrent_4127	(Moquiniella_rubra|AM235021|RBGK_5742	(Amyema_glabrum|EU544465|Nickrent_2794	(Taxillus_sclerophyllus|JQ933498|Chase_17408_K	(((((((((Scurrula_chingii|HQ317774|LS26	(Scurrula_parasitica|HQ317777|LS57	Scurrula_parasitica|HQ317778|LS23))	((Scurrula_chingii|HQ317773|LS25	Scurrula_parasitica|HQ317779|LS58)	Scurrula_parasitica|HQ317775|LS18))	(Scurrula_atropurpurea|KF114862|UNKNOWN	Scurrula_ferruginea|KF114863|UNKNOWN))	Scurrula_parasitica|HQ317776|LS19)	Scurrula_sp_|JQ933474|MF_Watson_et_al_20812115_E)	(((Taxillus_chinensis|HQ317784|LS08	Taxillus_chinensis|HQ317789|LS55)
(((((((Moquiniella_rubra|DQ790132|D_Nickrent_3042	Tupeia_antarctica|DQ790133|D_Nickrent_2742)	((Loranthus_delavayi|HQ317767|LS39	(Cecarria_obtusifolia|EU544467|Nickrent_4562	Loranthus_europaeus|JQ933393|Chase_14152_K))	(((Amyema_glabrum|EU544465|Nickrent_2794	Benthamina_alyxifolia|AY957440|Nickrent_4127)	((((Taxillus_sclerophyllus|JQ933498|Chase_17408_K	Englerina_ramulosa|EU544470|Nickrent_2984)	((((Helixanthera_sampsonii|HQ317765|LS33	Helixanthera_sampsonii|HQ317766|LS34)	Septulina_glauca|AM235022|JC_Manning_2925_NBG)	Agelanthus_sansibarensis|EU544464|Nickrent_2987)	((Moquiniella_rubra|AM235021|RBGK_5742	Tapinanthus_sp_|EU213529|OM825)	(Bakerella_sp_|EU544466|Nickrent_4161	Dendrophthoe_nilgherrensis|JQ933297|Chase_17409_K))))	((Helixanthera_parasitica|JN687565|A_Chveerach_P93_3	(((Helixanthera_parasitica|HQ317763|LS30	Helixanthera_parasitica|HQ317762|LS29)	Helixanthera_parasitica|HQ317764|LS31)	Helixanthera_parasitica|HQ317761|LS28))	(Tolypanthus_maclurei|HQ317758|LS02	Tolypanthus_maclurei|HQ317757|LS01)))	((Dendrophthoe_pentandra|HQ317760|LS32	Dendrophthoe_pentandra|HQ317759|LS27)	(((((((((Taxillus_chinensis|HQ317781|LS04	((Taxillus_chinensis|HQ317782|LS06	Taxillus_chinensis|HQ317790|LS56)	(Taxillus_chinensis|HQ317786|LS52	(((Taxillus_chinensis|HQ317784|LS08	Taxillus_chinensis|HQ317789|LS55)	Taxillus_chinensis|HQ317788|LS54)	Taxillus_chinensis|HQ317787|LS53))))	((Taxillus_chinensis|HQ317783|LS07	Taxillus_chinensis|HQ317785|LS09)	Taxillus_chinensis|HQ317780|LS03))	Scurrula_sp_|JQ933474|MF_Watson_et_al_20812115_E)	(Taxillus_sutchuenensis|HQ317796|LS16	Taxillus_sutchuenensis|HQ317797|LS17))	((Taxillus_nigrans|HQ317795|LS21	Taxillus_nigrans|HQ317794|LS20)	Taxillus_limprichtii|HQ317793|LS15))	((Taxillus_sutchuenensis|HQ317798|LS10	Taxillus_sutchuenensis|HQ317799|LS11)	(Taxillus_limprichtii|HQ317791|LS12	Taxillus_limprichtii|HQ317792|LS13)))	((((Scurrula_chingii|HQ317774|LS26	Scurrula_parasitica|HQ317779|LS58)	((Scurrula_chingii|HQ317773|LS25
((Moquiniella_rubra|DQ790132|D_Nickrent_3042	Tupeia_antarctica|DQ790133|D_Nickrent_2742)	((((Loranthus_delavayi|HQ317767|LS39	(Cecarria_obtusifolia|EU544467|Nickrent_4562	Loranthus_europaeus|JQ933393|Chase_14152_K))	(((Amyema_glabrum|EU544465|Nickrent_2794	Benthamina_alyxifolia|AY957440|Nickrent_4127)	(((((Taxillus_chinensis|HQ317786|LS52	(((Taxillus_chinensis|HQ317783|LS07	(((Taxillus_chinensis|HQ317785|LS09	Taxillus_chinensis|HQ317790|LS56)	Taxillus_chinensis|HQ317784|LS08)	Taxillus_chinensis|HQ317789|LS55))	Taxillus_chinensis|HQ317788|LS54)	Taxillus_chinensis|HQ317787|LS53))	(Taxillus_chinensis|HQ317781|LS04	Taxillus_chinensis|HQ317782|LS06))	Taxillus_chinensis|HQ317780|LS03)	(Scurrula_sp_|JQ933474|MF_Watson_et_al_20812115_E	(((((((Scurrula_chingii|HQ317774|LS26	Scurrula_parasitica|HQ317779|LS58)	((Scurrula_chingii|HQ317773|LS25	Scurrula_parasitica|HQ317775|LS18)	(Scurrula_parasitica|HQ317777|LS57	Scurrula_parasitica|HQ317778|LS23)))	(Scurrula_atropurpurea|KF114862|UNKNOWN	Scurrula_ferruginea|KF114863|UNKNOWN))	Scurrula_parasitica|HQ317776|LS19)	(Taxillus_sutchuenensis|HQ317796|LS16	Taxillus_sutchuenensis|HQ317797|LS17))	((Taxillus_sutchuenensis|HQ317798|LS10	Taxillus_sutchuenensis|HQ317799|LS11)	(Taxillus_limprichtii|HQ317791|LS12	Taxillus_limprichtii|HQ317792|LS13)))	((Taxillus_nigrans|HQ317795|LS21	Taxillus_nigrans|HQ317794|LS20)	Taxillus_limprichtii|HQ317793|LS15))))	(((Bakerella_sp_|EU544466|Nickrent_4161	Dendrophthoe_nilgherrensis|JQ933297|Chase_17409_K)	((((Helixanthera_parasitica|JN687565|A_Chveerach_P93_3	(((Helixanthera_parasitica|HQ317763|LS30	Helixanthera_parasitica|HQ317762|LS29)	Helixanthera_parasitica|HQ317764|LS31)	Helixanthera_parasitica|HQ317761|LS28))	(Tolypanthus_maclurei|HQ317758|LS02	Tolypanthus_maclurei|HQ317757|LS01))	((Taxillus_sclerophyllus|JQ933498|Chase_17408_K	((Helixanthera_sampsonii|HQ317765|LS33	Helixanthera_sampsonii|HQ317766|LS34)	((Dendrophthoe_pentandra|JN687564|A_Chveerach_P51_2
(Notanthera_heterophylla|EF464529|Nickrent_4372	(Macrosolen_tricolor|HQ317771|LS37	(Macrosolen_tricolor|HQ317772|LS38	((Macrosolen_cochinchinensis|JQ933395|IWJ_Sinclair_DG_Long_5781_E	(Macrosolen_cochinchinensis|JN687567|A_Chveerach_P31	(Macrosolen_cochinchinensis|HQ317770|LS36	(Macrosolen_cochinchinensis|HQ317768|LS05	Macrosolen_cochinchinensis|HQ317769|LS35))))	(((((Moquiniella_rubra|DQ790132|D_Nickrent_3042	Tupeia_antarctica|DQ790133|D_Nickrent_2742)	(((Amyema_glabrum|EU544465|Nickrent_2794	Benthamina_alyxifolia|AY957440|Nickrent_4127)	(((((Helixanthera_parasitica|HQ317761|LS28	Helixanthera_parasitica|HQ317762|LS29)	(Helixanthera_parasitica|HQ317764|LS31	Helixanthera_parasitica|HQ317763|LS30))	(((((Taxillus_sutchuenensis|HQ317796|LS16	Taxillus_sutchuenensis|HQ317797|LS17)	((Taxillus_nigrans|HQ317795|LS21	Taxillus_nigrans|HQ317794|LS20)	Taxillus_limprichtii|HQ317793|LS15))	Scurrula_sp_|JQ933474|MF_Watson_et_al_20812115_E)	((Taxillus_sutchuenensis|HQ317798|LS10	Taxillus_sutchuenensis|HQ317799|LS11)	((Scurrula_parasitica|HQ317776|LS19	((((Scurrula_chingii|HQ317774|LS26	Scurrula_parasitica|HQ317779|LS58)	Scurrula_chingii|HQ317773|LS25)	Scurrula_parasitica|HQ317775|LS18)	(Scurrula_parasitica|HQ317777|LS57	Scurrula_parasitica|HQ317778|LS23)))	(Scurrula_atropurpurea|KF114862|UNKNOWN	Scurrula_ferruginea|KF114863|UNKNOWN))))	((Taxillus_limprichtii|HQ317791|LS12	Taxillus_limprichtii|HQ317792|LS13)	((Taxillus_chinensis|HQ317780|LS03	((Taxillus_chinensis|HQ317783|LS07	(((((Taxillus_chinensis|HQ317781|LS04	Taxillus_chinensis|HQ317782|LS06)	Taxillus_chinensis|HQ317785|LS09)	Taxillus_chinensis|HQ317790|LS56)	Taxillus_chinensis|HQ317784|LS08)	Taxillus_chinensis|HQ317789|LS55))	Taxillus_chinensis|HQ317788|LS54))	(Taxillus_chinensis|HQ317787|LS53	Taxillus_chinensis|HQ317786|LS52)))))	Helixanthera_parasitica|JN687565|A_Chveerach_P93_3)	(((Dendrophthoe_nilgherrensis|JQ933297|Chase_17409_K	Englerina_ramulosa|EU544470|Nickrent_2984)	((Helixanthera_sampsonii|HQ317765|LS33
((((Macrosolen_cochinchinensis|HQ317770|LS36	(Macrosolen_cochinchinensis|HQ317768|LS05	Macrosolen_cochinchinensis|HQ317769|LS35))	(Macrosolen_cochinchinensis|JN687567|A_Chveerach_P31	Macrosolen_cochinchinensis|JQ933395|IWJ_Sinclair_DG_Long_5781_E))	(Macrosolen_tricolor|HQ317772|LS38	Macrosolen_tricolor|HQ317771|LS37))	((((Gaiadendron_punctatum|L26072|UNKNOWN	(Tristerix_corymbosus|EF464530|Nickrent_4575E	(Ligaria_cuneifolia|EF464528|Nickrent_4567	Desmaria_mutabilis|EF464527|Nickrent_4510A)))	(((Notanthera_heterophylla|EF464529|Nickrent_4372	((Tripodanthus_acutifolius|EU544475|Nickrent_4927	(Dendropemon_bicolor|EU544469|Nickrent_2700	((Struthanthus_sp_|JQ594622|RE_5128_1	Struthanthus_orbicularis|JQ594621|RE_5125_1)	Struthanthus_woodsonii|EU544474|Nickrent_2761)))	(Struthanthus_orbicularis|JQ592413|BioBot05045	(Struthanthus_orbicularis|JQ592415|BioBot05048	Struthanthus_orbicularis|JQ592414|BioBot05046))))	Atkinsonia_ligustrina|EF464526|Nickrent_4344)	Nuytsia_floribunda|DQ790134|D_Nickrent_2747))	((Moquiniella_rubra|DQ790132|D_Nickrent_3042	Tupeia_antarctica|DQ790133|D_Nickrent_2742)	(((Amyema_glabrum|EU544465|Nickrent_2794	Benthamina_alyxifolia|AY957440|Nickrent_4127)	(((((Dendrophthoe_lanosa|JN687563|A_Chveerach_P38_1	(Dendrophthoe_pentandra|JN687564|A_Chveerach_P51_2	(Dendrophthoe_pentandra|HQ317760|LS32	Dendrophthoe_pentandra|HQ317759|LS27)))	Taxillus_sclerophyllus|JQ933498|Chase_17408_K)	(Agelanthus_sansibarensis|EU544464|Nickrent_2987	(Helixanthera_sampsonii|HQ317765|LS33	Helixanthera_sampsonii|HQ317766|LS34)))	(((Tolypanthus_maclurei|HQ317757|LS01	(Tolypanthus_maclurei|HQ317758|LS02	Englerina_ramulosa|EU544470|Nickrent_2984))	(Bakerella_sp_|EU544466|Nickrent_4161	Dendrophthoe_nilgherrensis|JQ933297|Chase_17409_K))	(Moquiniella_rubra|AM235021|RBGK_5742	(Tapinanthus_sp_|EU213529|OM825	Septulina_glauca|AM235022|JC_Manning_2925_NBG))))	(Helixanthera_parasitica|JN687565|A_Chveerach_P93_3	((((((Scurrula_sp_|JQ933474|MF_Watson_et_al_20812115_E	((Taxillus_limprichtii|HQ317793|LS15	Taxillus_nigrans|HQ317795|LS21)	Taxillus_nigrans|HQ317794|LS20))	((Taxillus_sutchuenensis|HQ317796|LS16	Taxillus_sutchuenensis|HQ317797|LS17)	(Taxillus_sutchuenensis|HQ317799|LS11
(Tupeia_antarctica|DQ790133|D_Nickrent_2742	((Moquiniella_rubra|DQ790132|D_Nickrent_3042	(((Amyema_glabrum|EU544465|Nickrent_2794	Benthamina_alyxifolia|AY957440|Nickrent_4127)	((Taxillus_sclerophyllus|JQ933498|Chase_17408_K	(((Dendrophthoe_pentandra|HQ317760|LS32	Dendrophthoe_pentandra|HQ317759|LS27)	(Dendrophthoe_lanosa|JN687563|A_Chveerach_P38_1	Dendrophthoe_pentandra|JN687564|A_Chveerach_P51_2))	((((Scurrula_atropurpurea|KF114862|UNKNOWN	Scurrula_ferruginea|KF114863|UNKNOWN)	((Scurrula_parasitica|HQ317778|LS23	Scurrula_chingii|HQ317774|LS26)	(Scurrula_parasitica|HQ317779|LS58	((Scurrula_chingii|HQ317773|LS25	Scurrula_parasitica|HQ317777|LS57)	Scurrula_parasitica|HQ317775|LS18))))	Scurrula_parasitica|HQ317776|LS19)	((Scurrula_sp_|JQ933474|MF_Watson_et_al_20812115_E	((Taxillus_chinensis|HQ317789|LS55	((Taxillus_chinensis|HQ317781|LS04	(Taxillus_chinensis|HQ317786|LS52	(Taxillus_chinensis|HQ317784|LS08	(Taxillus_chinensis|HQ317785|LS09	Taxillus_chinensis|HQ317783|LS07))))	Taxillus_chinensis|HQ317782|LS06))	(((Taxillus_chinensis|HQ317780|LS03	Taxillus_chinensis|HQ317788|LS54)	Taxillus_chinensis|HQ317787|LS53)	Taxillus_chinensis|HQ317790|LS56)))	((((Taxillus_sutchuenensis|HQ317799|LS11	Taxillus_sutchuenensis|HQ317798|LS10)	(Taxillus_limprichtii|HQ317792|LS13	Taxillus_limprichtii|HQ317791|LS12))	((Taxillus_limprichtii|HQ317793|LS15	Taxillus_nigrans|HQ317795|LS21)	Taxillus_nigrans|HQ317794|LS20))	(Taxillus_sutchuenensis|HQ317796|LS16	Taxillus_sutchuenensis|HQ317797|LS17))))))	(((Tolypanthus_maclurei|HQ317757|LS01	Tolypanthus_maclurei|HQ317758|LS02)	(((Helixanthera_parasitica|HQ317761|LS28	Helixanthera_parasitica|HQ317763|LS30)	(Helixanthera_parasitica|HQ317764|LS31	Helixanthera_parasitica|HQ317762|LS29))	Helixanthera_parasitica|JN687565|A_Chveerach_P93_3))	((Helixanthera_sampsonii|HQ317765|LS33	Helixanthera_sampsonii|HQ317766|LS34)	((Moquiniella_rubra|AM235021|RBGK_5742	(Tapinanthus_sp_|EU213529|OM825
((((Tristerix_corymbosus|EF464530|Nickrent_4575E	((((Dendropemon_bicolor|EU544469|Nickrent_2700	Struthanthus_orbicularis|JQ594621|RE_5125_1)	Struthanthus_sp_|JQ594622|RE_5128_1)	Struthanthus_woodsonii|EU544474|Nickrent_2761)	(Tripodanthus_acutifolius|EU544475|Nickrent_4927	((Struthanthus_orbicularis|JQ592413|BioBot05045	Struthanthus_orbicularis|JQ592415|BioBot05048)	Struthanthus_orbicularis|JQ592414|BioBot05046))))	(Moquiniella_rubra|DQ790132|D_Nickrent_3042	Tupeia_antarctica|DQ790133|D_Nickrent_2742))	(((((Dendrophthoe_nilgherrensis|JQ933297|Chase_17409_K	Bakerella_sp_|EU544466|Nickrent_4161)	(((((((Dendrophthoe_pentandra|HQ317760|LS32	Dendrophthoe_pentandra|HQ317759|LS27)	Taxillus_sclerophyllus|JQ933498|Chase_17408_K)	Dendrophthoe_lanosa|JN687563|A_Chveerach_P38_1)	(((Helixanthera_parasitica|HQ317761|LS28	Helixanthera_parasitica|HQ317763|LS30)	(Helixanthera_parasitica|HQ317764|LS31	Helixanthera_parasitica|HQ317762|LS29))	((((Scurrula_atropurpurea|KF114862|UNKNOWN	Scurrula_ferruginea|KF114863|UNKNOWN)	((Scurrula_parasitica|HQ317779|LS58	(Scurrula_chingii|HQ317773|LS25	(Scurrula_parasitica|HQ317777|LS57	Scurrula_parasitica|HQ317775|LS18)))	(Scurrula_parasitica|HQ317778|LS23	Scurrula_chingii|HQ317774|LS26)))	Scurrula_parasitica|HQ317776|LS19)	((Scurrula_sp_|JQ933474|MF_Watson_et_al_20812115_E	(((Taxillus_chinensis|HQ317781|LS04	(Taxillus_chinensis|HQ317786|LS52	(Taxillus_chinensis|HQ317784|LS08	(Taxillus_chinensis|HQ317785|LS09	Taxillus_chinensis|HQ317783|LS07))))	Taxillus_chinensis|HQ317782|LS06)	(((Taxillus_chinensis|HQ317780|LS03	Taxillus_chinensis|HQ317788|LS54)	Taxillus_chinensis|HQ317787|LS53)	(Taxillus_chinensis|HQ317790|LS56	Taxillus_chinensis|HQ317789|LS55))))	(((Taxillus_sutchuenensis|HQ317799|LS11	Taxillus_sutchuenensis|HQ317798|LS10)	((Taxillus_limprichtii|HQ317793|LS15	Taxillus_nigrans|HQ317795|LS21)	Taxillus_nigrans|HQ317794|LS20))	((Taxillus_limprichtii|HQ317792|LS13	Taxillus_limprichtii|HQ317791|LS12)	(Taxillus_sutchuenensis|HQ317796|LS16
((Moquiniella_rubra|DQ790132|D_Nickrent_3042	Tupeia_antarctica|DQ790133|D_Nickrent_2742)	((((Notanthera_heterophylla|EF464529|Nickrent_4372	(Ligaria_cuneifolia|EF464528|Nickrent_4567	((((Struthanthus_orbicularis|JQ594621|RE_5125_1	Struthanthus_sp_|JQ594622|RE_5128_1)	Struthanthus_woodsonii|EU544474|Nickrent_2761)	Dendropemon_bicolor|EU544469|Nickrent_2700)	(Tripodanthus_acutifolius|EU544475|Nickrent_4927	(Struthanthus_orbicularis|JQ592413|BioBot05045	(Struthanthus_orbicularis|JQ592415|BioBot05048	Struthanthus_orbicularis|JQ592414|BioBot05046))))))	(Desmaria_mutabilis|EF464527|Nickrent_4510A	(Peraxilla_tetrapetala|EU544473|Nickrent_2744	Peraxilla_tetrapetala|JQ933439|P_Douglass_8714_RNG)))	((Tristerix_corymbosus|EF464530|Nickrent_4575E	Nuytsia_floribunda|DQ790134|D_Nickrent_2747)	(Atkinsonia_ligustrina|EF464526|Nickrent_4344	(Gaiadendron_punctatum|L26072|UNKNOWN	((Macrosolen_tricolor|HQ317772|LS38	Macrosolen_tricolor|HQ317771|LS37)	(((Macrosolen_cochinchinensis|HQ317768|LS05	Macrosolen_cochinchinensis|HQ317769|LS35)	(Macrosolen_cochinchinensis|JQ933395|IWJ_Sinclair_DG_Long_5781_E	Macrosolen_cochinchinensis|JN687567|A_Chveerach_P31))	Macrosolen_cochinchinensis|HQ317770|LS36))))))	(((Bakerella_sp_|EU544466|Nickrent_4161	(((Amyema_glabrum|EU544465|Nickrent_2794	Benthamina_alyxifolia|AY957440|Nickrent_4127)	(((Taxillus_limprichtii|HQ317792|LS13	Taxillus_limprichtii|HQ317791|LS12)	(((((Scurrula_atropurpurea|KF114862|UNKNOWN	Scurrula_ferruginea|KF114863|UNKNOWN)	((Scurrula_parasitica|HQ317779|LS58	(Scurrula_chingii|HQ317773|LS25	(Scurrula_parasitica|HQ317777|LS57	Scurrula_parasitica|HQ317775|LS18)))	(Scurrula_parasitica|HQ317778|LS23	Scurrula_chingii|HQ317774|LS26)))	Scurrula_parasitica|HQ317776|LS19)	(Scurrula_sp_|JQ933474|MF_Watson_et_al_20812115_E	(Taxillus_chinensis|HQ317781|LS04	(((Taxillus_chinensis|HQ317780|LS03	Taxillus_chinensis|HQ317786|LS52)	(Taxillus_chinensis|HQ317784|LS08	(Taxillus_chinensis|HQ317785|LS09	Taxillus_chinensis|HQ317783|LS07)))	(Taxillus_chinensis|HQ317782|LS06	((Taxillus_chinensis|HQ317788|LS54	Taxillus_chinensis|HQ317787|LS53)
((Moquiniella_rubra|DQ790132|D_Nickrent_3042	Tupeia_antarctica|DQ790133|D_Nickrent_2742)	(((Desmaria_mutabilis|EF464527|Nickrent_4510A	(Peraxilla_tetrapetala|EU544473|Nickrent_2744	Peraxilla_tetrapetala|JQ933439|P_Douglass_8714_RNG))	(((Gaiadendron_punctatum|L26072|UNKNOWN	Atkinsonia_ligustrina|EF464526|Nickrent_4344)	((Tristerix_corymbosus|EF464530|Nickrent_4575E	Nuytsia_floribunda|DQ790134|D_Nickrent_2747)	((Macrosolen_tricolor|HQ317772|LS38	Macrosolen_tricolor|HQ317771|LS37)	((Macrosolen_cochinchinensis|HQ317768|LS05	(Macrosolen_cochinchinensis|HQ317769|LS35	Macrosolen_cochinchinensis|HQ317770|LS36))	(Macrosolen_cochinchinensis|JQ933395|IWJ_Sinclair_DG_Long_5781_E	Macrosolen_cochinchinensis|JN687567|A_Chveerach_P31)))))	(Notanthera_heterophylla|EF464529|Nickrent_4372	(Ligaria_cuneifolia|EF464528|Nickrent_4567	((Tripodanthus_acutifolius|EU544475|Nickrent_4927	(Struthanthus_orbicularis|JQ592413|BioBot05045	(Struthanthus_orbicularis|JQ592415|BioBot05048	Struthanthus_orbicularis|JQ592414|BioBot05046)))	(Struthanthus_woodsonii|EU544474|Nickrent_2761	((Struthanthus_orbicularis|JQ594621|RE_5125_1	Struthanthus_sp_|JQ594622|RE_5128_1)	Dendropemon_bicolor|EU544469|Nickrent_2700)))))))	(((Tapinanthus_sp_|EU213529|OM825	Bakerella_sp_|EU544466|Nickrent_4161)	((((((Englerina_ramulosa|EU544470|Nickrent_2984	Dendrophthoe_nilgherrensis|JQ933297|Chase_17409_K)	((Amyema_glabrum|EU544465|Nickrent_2794	((((Taxillus_limprichtii|HQ317792|LS13	Taxillus_limprichtii|HQ317791|LS12)	((Taxillus_limprichtii|HQ317793|LS15	Taxillus_nigrans|HQ317795|LS21)	Taxillus_nigrans|HQ317794|LS20))	(((Taxillus_sutchuenensis|HQ317799|LS11	Taxillus_sutchuenensis|HQ317798|LS10)	(((Scurrula_atropurpurea|KF114862|UNKNOWN	Scurrula_ferruginea|KF114863|UNKNOWN)	((Scurrula_parasitica|HQ317779|LS58	(Scurrula_chingii|HQ317773|LS25	(Scurrula_parasitica|HQ317777|LS57	Scurrula_parasitica|HQ317775|LS18)))	(Scurrula_parasitica|HQ317778|LS23	Scurrula_chingii|HQ317774|LS26)))	Scurrula_parasitica|HQ317776|LS19))	(Taxillus_sutchuenensis|HQ317796|LS16	Taxillus_sutchuenensis|HQ317797|LS17)))	((((Taxillus_chinensis|HQ317780|LS03
((Moquiniella_rubra|DQ790132|D_Nickrent_3042	Tupeia_antarctica|DQ790133|D_Nickrent_2742)	(((((Tristerix_corymbosus|EF464530|Nickrent_4575E	Nuytsia_floribunda|DQ790134|D_Nickrent_2747)	((Desmaria_mutabilis|EF464527|Nickrent_4510A	(Macrosolen_cochinchinensis|JN687567|A_Chveerach_P31	((Macrosolen_cochinchinensis|HQ317770|LS36	(Macrosolen_cochinchinensis|HQ317768|LS05	Macrosolen_cochinchinensis|HQ317769|LS35))	Macrosolen_cochinchinensis|JQ933395|IWJ_Sinclair_DG_Long_5781_E)))	Atkinsonia_ligustrina|EF464526|Nickrent_4344))	Gaiadendron_punctatum|L26072|UNKNOWN)	(((Ligaria_cuneifolia|EF464528|Nickrent_4567	((Tripodanthus_acutifolius|EU544475|Nickrent_4927	(Struthanthus_orbicularis|JQ592415|BioBot05048	(Struthanthus_orbicularis|JQ592414|BioBot05046	Struthanthus_orbicularis|JQ592413|BioBot05045)))	(Dendropemon_bicolor|EU544469|Nickrent_2700	(Struthanthus_woodsonii|EU544474|Nickrent_2761	(Struthanthus_orbicularis|JQ594621|RE_5125_1	Struthanthus_sp_|JQ594622|RE_5128_1)))))	((Peraxilla_tetrapetala|EU544473|Nickrent_2744	Peraxilla_tetrapetala|JQ933439|P_Douglass_8714_RNG)	(Macrosolen_tricolor|HQ317772|LS38	Macrosolen_tricolor|HQ317771|LS37)))	Notanthera_heterophylla|EF464529|Nickrent_4372))	(((((Englerina_ramulosa|EU544470|Nickrent_2984	(Helixanthera_sampsonii|HQ317765|LS33	(Helixanthera_sampsonii|HQ317766|LS34	((Tolypanthus_maclurei|HQ317757|LS01	Tolypanthus_maclurei|HQ317758|LS02)	((((Taxillus_sclerophyllus|JQ933498|Chase_17408_K	(Dendrophthoe_pentandra|HQ317760|LS32	Dendrophthoe_pentandra|HQ317759|LS27))	Dendrophthoe_pentandra|JN687564|A_Chveerach_P51_2)	Dendrophthoe_lanosa|JN687563|A_Chveerach_P38_1)	Bakerella_sp_|EU544466|Nickrent_4161)))))	((Agelanthus_sansibarensis|EU544464|Nickrent_2987	Dendrophthoe_nilgherrensis|JQ933297|Chase_17409_K)	((Moquiniella_rubra|AM235021|RBGK_5742	Tapinanthus_sp_|EU213529|OM825)	Septulina_glauca|AM235022|JC_Manning_2925_NBG)))	(((((Taxillus_sutchuenensis|HQ317799|LS11	Taxillus_sutchuenensis|HQ317798|LS10)	(((Scurrula_atropurpurea|KF114862|UNKNOWN	Scurrula_ferruginea|KF114863|UNKNOWN)	(((Scurrula_chingii|HQ317774|LS26	Scurrula_parasitica|HQ317779|LS58)	(Scurrula_parasitica|HQ317777|LS57	Scurrula_parasitica|HQ317775|LS18))
(((Macrosolen_cochinchinensis|HQ317768|LS05	(Macrosolen_cochinchinensis|HQ317769|LS35	Macrosolen_cochinchinensis|HQ317770|LS36))	(Macrosolen_cochinchinensis|JQ933395|IWJ_Sinclair_DG_Long_5781_E	Macrosolen_cochinchinensis|JN687567|A_Chveerach_P31))	((Notanthera_heterophylla|EF464529|Nickrent_4372	(Macrosolen_tricolor|HQ317772|LS38	Macrosolen_tricolor|HQ317771|LS37))	((Tristerix_corymbosus|EF464530|Nickrent_4575E	(((Tripodanthus_acutifolius|EU544475|Nickrent_4927	(Struthanthus_orbicularis|JQ592414|BioBot05046	(Struthanthus_orbicularis|JQ592413|BioBot05045	Struthanthus_orbicularis|JQ592415|BioBot05048)))	(Dendropemon_bicolor|EU544469|Nickrent_2700	(Struthanthus_woodsonii|EU544474|Nickrent_2761	(Struthanthus_orbicularis|JQ594621|RE_5125_1	Struthanthus_sp_|JQ594622|RE_5128_1))))	Ligaria_cuneifolia|EF464528|Nickrent_4567))	((((Peraxilla_tetrapetala|EU544473|Nickrent_2744	Peraxilla_tetrapetala|JQ933439|P_Douglass_8714_RNG)	Desmaria_mutabilis|EF464527|Nickrent_4510A)	((Nuytsia_floribunda|DQ790134|D_Nickrent_2747	Atkinsonia_ligustrina|EF464526|Nickrent_4344)	(Gaiadendron_punctatum|L26072|UNKNOWN	Tupeia_antarctica|DQ790133|D_Nickrent_2742)))	((Moquiniella_rubra|DQ790132|D_Nickrent_3042	(((Taxillus_sutchuenensis|HQ317799|LS11	Taxillus_sutchuenensis|HQ317798|LS10)	(((Helixanthera_parasitica|JN687565|A_Chveerach_P93_3	(Helixanthera_parasitica|HQ317764|LS31	(Helixanthera_parasitica|HQ317761|LS28	(Helixanthera_parasitica|HQ317763|LS30	Helixanthera_parasitica|HQ317762|LS29))))	((Scurrula_atropurpurea|KF114862|UNKNOWN	Scurrula_ferruginea|KF114863|UNKNOWN)	(Scurrula_parasitica|HQ317776|LS19	(((Scurrula_chingii|HQ317773|LS25	(Scurrula_parasitica|HQ317778|LS23	Scurrula_chingii|HQ317774|LS26))	Scurrula_parasitica|HQ317779|LS58)	(Scurrula_parasitica|HQ317777|LS57	Scurrula_parasitica|HQ317775|LS18)))))	(Taxillus_limprichtii|HQ317793|LS15	((Taxillus_nigrans|HQ317795|LS21	((Scurrula_sp_|JQ933474|MF_Watson_et_al_20812115_E	((Taxillus_chinensis|HQ317782|LS06	Taxillus_chinensis|HQ317786|LS52)	(((Taxillus_chinensis|HQ317780|LS03	(Taxillus_chinensis|HQ317788|LS54	(Taxillus_chinensis|HQ317787|LS53
(Notanthera_heterophylla|EF464529|Nickrent_4372	(((((((Amyema_glabrum|EU544465|Nickrent_2794	Benthamina_alyxifolia|AY957440|Nickrent_4127)	((((((Taxillus_sclerophyllus|JQ933498|Chase_17408_K	((Dendrophthoe_pentandra|HQ317759|LS27	Dendrophthoe_pentandra|HQ317760|LS32)	(Dendrophthoe_lanosa|JN687563|A_Chveerach_P38_1	Dendrophthoe_pentandra|JN687564|A_Chveerach_P51_2)))	(Dendrophthoe_nilgherrensis|JQ933297|Chase_17409_K	Bakerella_sp_|EU544466|Nickrent_4161))	Englerina_ramulosa|EU544470|Nickrent_2984)	(Agelanthus_sansibarensis|EU544464|Nickrent_2987	((Tolypanthus_maclurei|HQ317758|LS02	Tolypanthus_maclurei|HQ317757|LS01)	((Septulina_glauca|AM235022|JC_Manning_2925_NBG	Tapinanthus_sp_|EU213529|OM825)	Moquiniella_rubra|AM235021|RBGK_5742))))	(Helixanthera_sampsonii|HQ317765|LS33	Helixanthera_sampsonii|HQ317766|LS34))	(Helixanthera_parasitica|JN687565|A_Chveerach_P93_3	(((Helixanthera_parasitica|HQ317763|LS30	(Helixanthera_parasitica|HQ317762|LS29	Helixanthera_parasitica|HQ317764|LS31))	Helixanthera_parasitica|HQ317761|LS28)	(((((Taxillus_limprichtii|HQ317792|LS13	Taxillus_limprichtii|HQ317791|LS12)	(Taxillus_sutchuenensis|HQ317796|LS16	Taxillus_sutchuenensis|HQ317797|LS17))	((Taxillus_nigrans|HQ317794|LS20	Taxillus_limprichtii|HQ317793|LS15)	Taxillus_nigrans|HQ317795|LS21))	(((Scurrula_atropurpurea|KF114862|UNKNOWN	Scurrula_ferruginea|KF114863|UNKNOWN)	(Scurrula_parasitica|HQ317776|LS19	(((Scurrula_parasitica|HQ317778|LS23	Scurrula_chingii|HQ317774|LS26)	Scurrula_parasitica|HQ317779|LS58)	((Scurrula_chingii|HQ317773|LS25	Scurrula_parasitica|HQ317777|LS57)	Scurrula_parasitica|HQ317775|LS18))))	(Scurrula_sp_|JQ933474|MF_Watson_et_al_20812115_E	(Taxillus_chinensis|HQ317786|LS52	(((((Taxillus_chinensis|HQ317780|LS03	Taxillus_chinensis|HQ317790|LS56)	Taxillus_chinensis|HQ317782|LS06)	Taxillus_chinensis|HQ317787|LS53)	((Taxillus_chinensis|HQ317781|LS04	Taxillus_chinensis|HQ317789|LS55)	Taxillus_chinensis|HQ317788|LS54))	(Taxillus_chinensis|HQ317784|LS08
(Notanthera_heterophylla|EF464529|Nickrent_4372	((((((Peraxilla_tetrapetala|EU544473|Nickrent_2744	Peraxilla_tetrapetala|JQ933439|P_Douglass_8714_RNG)	Desmaria_mutabilis|EF464527|Nickrent_4510A)	(((Nuytsia_floribunda|DQ790134|D_Nickrent_2747	(Ligaria_cuneifolia|EF464528|Nickrent_4567	((Struthanthus_orbicularis|JQ594621|RE_5125_1	Struthanthus_sp_|JQ594622|RE_5128_1)	((Tripodanthus_acutifolius|EU544475|Nickrent_4927	(Struthanthus_orbicularis|JQ592413|BioBot05045	(Struthanthus_orbicularis|JQ592415|BioBot05048	Struthanthus_orbicularis|JQ592414|BioBot05046)))	(Struthanthus_woodsonii|EU544474|Nickrent_2761	Dendropemon_bicolor|EU544469|Nickrent_2700)))))	Gaiadendron_punctatum|L26072|UNKNOWN)	Atkinsonia_ligustrina|EF464526|Nickrent_4344))	(((Muellerina_eucalyptoides|EU544472|Nickrent_4310	Ileostylus_micranthus|EU544471|Nickrent_2741)	((Loranthus_delavayi|HQ317767|LS39	Loranthus_europaeus|JQ933393|Chase_14152_K)	Cecarria_obtusifolia|EU544467|Nickrent_4562))	((Moquiniella_rubra|DQ790132|D_Nickrent_3042	Tupeia_antarctica|DQ790133|D_Nickrent_2742)	(((Tolypanthus_maclurei|HQ317758|LS02	Tolypanthus_maclurei|HQ317757|LS01)	Bakerella_sp_|EU544466|Nickrent_4161)	(((Septulina_glauca|AM235022|JC_Manning_2925_NBG	Tapinanthus_sp_|EU213529|OM825)	Moquiniella_rubra|AM235021|RBGK_5742)	(((((Helixanthera_parasitica|JN687565|A_Chveerach_P93_3	((Helixanthera_parasitica|HQ317763|LS30	Helixanthera_parasitica|HQ317764|LS31)	(Helixanthera_parasitica|HQ317762|LS29	Helixanthera_parasitica|HQ317761|LS28)))	(((((Taxillus_limprichtii|HQ317792|LS13	Taxillus_limprichtii|HQ317791|LS12)	((Taxillus_nigrans|HQ317794|LS20	Taxillus_limprichtii|HQ317793|LS15)	Taxillus_nigrans|HQ317795|LS21))	(Taxillus_sutchuenensis|HQ317799|LS11	Taxillus_sutchuenensis|HQ317798|LS10))	((Taxillus_sutchuenensis|HQ317796|LS16	Taxillus_sutchuenensis|HQ317797|LS17)	((((Taxillus_chinensis|HQ317787|LS53	(((Taxillus_chinensis|HQ317781|LS04	Taxillus_chinensis|HQ317789|LS55)	Taxillus_chinensis|HQ317788|LS54)	((Taxillus_chinensis|HQ317784|LS08	(Taxillus_chinensis|HQ317785|LS09	Taxillus_chinensis|HQ317783|LS07))
(Notanthera_heterophylla|EF464529|Nickrent_4372	(((Peraxilla_tetrapetala|EU544473|Nickrent_2744	Peraxilla_tetrapetala|JQ933439|P_Douglass_8714_RNG)	(((Nuytsia_floribunda|DQ790134|D_Nickrent_2747	Atkinsonia_ligustrina|EF464526|Nickrent_4344)	(Ligaria_cuneifolia|EF464528|Nickrent_4567	((Tripodanthus_acutifolius|EU544475|Nickrent_4927	(Struthanthus_orbicularis|JQ592413|BioBot05045	(Struthanthus_orbicularis|JQ592415|BioBot05048	Struthanthus_orbicularis|JQ592414|BioBot05046)))	(Struthanthus_woodsonii|EU544474|Nickrent_2761	(Dendropemon_bicolor|EU544469|Nickrent_2700	(Struthanthus_orbicularis|JQ594621|RE_5125_1	Struthanthus_sp_|JQ594622|RE_5128_1))))))	((((Muellerina_eucalyptoides|EU544472|Nickrent_4310	Ileostylus_micranthus|EU544471|Nickrent_2741)	(Loranthus_delavayi|HQ317767|LS39	(Loranthus_europaeus|JQ933393|Chase_14152_K	Cecarria_obtusifolia|EU544467|Nickrent_4562)))	(Moquiniella_rubra|DQ790132|D_Nickrent_3042	(Bakerella_sp_|EU544466|Nickrent_4161	((((((Septulina_glauca|AM235022|JC_Manning_2925_NBG	Tapinanthus_sp_|EU213529|OM825)	Moquiniella_rubra|AM235021|RBGK_5742)	((Taxillus_sclerophyllus|JQ933498|Chase_17408_K	Amyema_glabrum|EU544465|Nickrent_2794)	Benthamina_alyxifolia|AY957440|Nickrent_4127))	(Helixanthera_sampsonii|HQ317766|LS34	((Dendrophthoe_nilgherrensis|JQ933297|Chase_17409_K	Englerina_ramulosa|EU544470|Nickrent_2984)	((((Taxillus_sutchuenensis|HQ317799|LS11	Taxillus_sutchuenensis|HQ317798|LS10)	((((Taxillus_chinensis|HQ317781|LS04	(Taxillus_chinensis|HQ317789|LS55	(Taxillus_chinensis|HQ317788|LS54	(((Taxillus_chinensis|HQ317784|LS08	(Taxillus_chinensis|HQ317785|LS09	Taxillus_chinensis|HQ317783|LS07))	Taxillus_chinensis|HQ317786|LS52)	(((Taxillus_chinensis|HQ317780|LS03	Taxillus_chinensis|HQ317790|LS56)	Taxillus_chinensis|HQ317782|LS06)	Taxillus_chinensis|HQ317787|LS53)))))	Scurrula_sp_|JQ933474|MF_Watson_et_al_20812115_E)	((Scurrula_atropurpurea|KF114862|UNKNOWN	Scurrula_ferruginea|KF114863|UNKNOWN)	(Scurrula_parasitica|HQ317776|LS19	((Scurrula_parasitica|HQ317778|LS23	Scurrula_chingii|HQ317774|LS26)	((Scurrula_parasitica|HQ317779|LS58
(((((((Macrosolen_cochinchinensis|JN687567|A_Chveerach_P31	Macrosolen_cochinchinensis|JQ933395|IWJ_Sinclair_DG_Long_5781_E)	(Macrosolen_cochinchinensis|HQ317770|LS36	(Macrosolen_cochinchinensis|HQ317769|LS35	Macrosolen_cochinchinensis|HQ317768|LS05)))	Macrosolen_tricolor|HQ317772|LS38)	Macrosolen_tricolor|HQ317771|LS37)	((((Peraxilla_tetrapetala|JQ933439|P_Douglass_8714_RNG	Peraxilla_tetrapetala|EU544473|Nickrent_2744)	Desmaria_mutabilis|EF464527|Nickrent_4510A)	(((((Struthanthus_woodsonii|EU544474|Nickrent_2761	(Struthanthus_sp_|JQ594622|RE_5128_1	Struthanthus_orbicularis|JQ594621|RE_5125_1))	Dendropemon_bicolor|EU544469|Nickrent_2700)	(Tripodanthus_acutifolius|EU544475|Nickrent_4927	(Struthanthus_orbicularis|JQ592414|BioBot05046	(Struthanthus_orbicularis|JQ592413|BioBot05045	Struthanthus_orbicularis|JQ592415|BioBot05048))))	Ligaria_cuneifolia|EF464528|Nickrent_4567)	(Atkinsonia_ligustrina|EF464526|Nickrent_4344	Nuytsia_floribunda|DQ790134|D_Nickrent_2747)))	(Gaiadendron_punctatum|L26072|UNKNOWN	((Tupeia_antarctica|DQ790133|D_Nickrent_2742	Moquiniella_rubra|DQ790132|D_Nickrent_3042)	(((Amyema_glabrum|EU544465|Nickrent_2794	Benthamina_alyxifolia|AY957440|Nickrent_4127)	(((Helixanthera_parasitica|JN687565|A_Chveerach_P93_3	(Helixanthera_parasitica|HQ317763|LS30	(Helixanthera_parasitica|HQ317762|LS29	(Helixanthera_parasitica|HQ317761|LS28	Helixanthera_parasitica|HQ317764|LS31))))	((Scurrula_parasitica|HQ317776|LS19	((Scurrula_parasitica|HQ317778|LS23	(((Scurrula_parasitica|HQ317777|LS57	(Scurrula_chingii|HQ317774|LS26	Scurrula_parasitica|HQ317775|LS18))	Scurrula_chingii|HQ317773|LS25)	Scurrula_parasitica|HQ317779|LS58))	(Scurrula_atropurpurea|KF114862|UNKNOWN	Scurrula_ferruginea|KF114863|UNKNOWN)))	(((Taxillus_limprichtii|HQ317792|LS13	Taxillus_limprichtii|HQ317791|LS12)	(Taxillus_sutchuenensis|HQ317798|LS10	Taxillus_sutchuenensis|HQ317799|LS11))	(((Taxillus_sutchuenensis|HQ317796|LS16	Taxillus_sutchuenensis|HQ317797|LS17)	(Scurrula_sp_|JQ933474|MF_Watson_et_al_20812115_E	(Taxillus_chinensis|HQ317782|LS06	(((Taxillus_chinensis|HQ317790|LS56	(Taxillus_chinensis|HQ317788|LS54
((((Macrosolen_cochinchinensis|JN687567|A_Chveerach_P31	Macrosolen_cochinchinensis|JQ933395|IWJ_Sinclair_DG_Long_5781_E)	(Macrosolen_cochinchinensis|HQ317768|LS05	(Macrosolen_cochinchinensis|HQ317770|LS36	Macrosolen_cochinchinensis|HQ317769|LS35)))	(Macrosolen_tricolor|HQ317772|LS38	Macrosolen_tricolor|HQ317771|LS37))	((Tupeia_antarctica|DQ790133|D_Nickrent_2742	Moquiniella_rubra|DQ790132|D_Nickrent_3042)	((((Peraxilla_tetrapetala|JQ933439|P_Douglass_8714_RNG	Peraxilla_tetrapetala|EU544473|Nickrent_2744)	Desmaria_mutabilis|EF464527|Nickrent_4510A)	((((((Amyema_glabrum|EU544465|Nickrent_2794	Benthamina_alyxifolia|AY957440|Nickrent_4127)	Helixanthera_parasitica|JN687565|A_Chveerach_P93_3)	((((Helixanthera_parasitica|HQ317762|LS29	(Helixanthera_parasitica|HQ317764|LS31	Helixanthera_parasitica|HQ317763|LS30))	Helixanthera_parasitica|HQ317761|LS28)	(((Taxillus_chinensis|HQ317782|LS06	(((Taxillus_chinensis|HQ317790|LS56	((((Taxillus_limprichtii|HQ317793|LS15	Taxillus_nigrans|HQ317794|LS20)	Taxillus_chinensis|HQ317788|LS54)	(Taxillus_chinensis|HQ317785|LS09	(Taxillus_chinensis|HQ317784|LS08	(Taxillus_chinensis|HQ317789|LS55	(Taxillus_chinensis|HQ317786|LS52	(Taxillus_chinensis|HQ317787|LS53	Taxillus_chinensis|HQ317783|LS07))))))	Taxillus_chinensis|HQ317780|LS03))	Taxillus_chinensis|HQ317781|LS04)	(Taxillus_nigrans|HQ317795|LS21	(Scurrula_sp_|JQ933474|MF_Watson_et_al_20812115_E	((Taxillus_limprichtii|HQ317792|LS13	Taxillus_limprichtii|HQ317791|LS12)	(Taxillus_sutchuenensis|HQ317798|LS10	Taxillus_sutchuenensis|HQ317799|LS11))))))	(Taxillus_sutchuenensis|HQ317796|LS16	Taxillus_sutchuenensis|HQ317797|LS17))	(Scurrula_parasitica|HQ317776|LS19	((Scurrula_parasitica|HQ317778|LS23	((Scurrula_parasitica|HQ317777|LS57	((Scurrula_chingii|HQ317773|LS25	Scurrula_chingii|HQ317774|LS26)	Scurrula_parasitica|HQ317775|LS18))	Scurrula_parasitica|HQ317779|LS58))	(Scurrula_atropurpurea|KF114862|UNKNOWN	Scurrula_ferruginea|KF114863|UNKNOWN)))))	((Tolypanthus_maclurei|HQ317758|LS02
((((Macrosolen_cochinchinensis|JN687567|A_Chveerach_P31	Macrosolen_cochinchinensis|JQ933395|IWJ_Sinclair_DG_Long_5781_E)	(Macrosolen_cochinchinensis|HQ317768|LS05	(Macrosolen_cochinchinensis|HQ317770|LS36	Macrosolen_cochinchinensis|HQ317769|LS35)))	(Macrosolen_tricolor|HQ317772|LS38	Macrosolen_tricolor|HQ317771|LS37))	((Tupeia_antarctica|DQ790133|D_Nickrent_2742	Moquiniella_rubra|DQ790132|D_Nickrent_3042)	((Nuytsia_floribunda|DQ790134|D_Nickrent_2747	((Tristerix_corymbosus|EF464530|Nickrent_4575E	((((Struthanthus_woodsonii|EU544474|Nickrent_2761	(Struthanthus_sp_|JQ594622|RE_5128_1	Struthanthus_orbicularis|JQ594621|RE_5125_1))	Dendropemon_bicolor|EU544469|Nickrent_2700)	(Tripodanthus_acutifolius|EU544475|Nickrent_4927	(Struthanthus_orbicularis|JQ592413|BioBot05045	(Struthanthus_orbicularis|JQ592415|BioBot05048	Struthanthus_orbicularis|JQ592414|BioBot05046))))	Ligaria_cuneifolia|EF464528|Nickrent_4567))	((Notanthera_heterophylla|EF464529|Nickrent_4372	(Atkinsonia_ligustrina|EF464526|Nickrent_4344	((Peraxilla_tetrapetala|JQ933439|P_Douglass_8714_RNG	Peraxilla_tetrapetala|EU544473|Nickrent_2744)	Desmaria_mutabilis|EF464527|Nickrent_4510A)))	(((Amyema_glabrum|EU544465|Nickrent_2794	Benthamina_alyxifolia|AY957440|Nickrent_4127)	((Helixanthera_parasitica|JN687565|A_Chveerach_P93_3	(((Helixanthera_parasitica|HQ317762|LS29	(Helixanthera_parasitica|HQ317764|LS31	Helixanthera_parasitica|HQ317763|LS30))	Helixanthera_parasitica|HQ317761|LS28)	((((Taxillus_nigrans|HQ317795|LS21	(Scurrula_parasitica|HQ317778|LS23	(Scurrula_parasitica|HQ317777|LS57	Scurrula_parasitica|HQ317775|LS18)))	((Scurrula_chingii|HQ317774|LS26	Scurrula_parasitica|HQ317779|LS58)	(Scurrula_chingii|HQ317773|LS25	(((Scurrula_sp_|JQ933474|MF_Watson_et_al_20812115_E	(Scurrula_atropurpurea|KF114862|UNKNOWN	Scurrula_ferruginea|KF114863|UNKNOWN))	(Scurrula_parasitica|HQ317776|LS19	((Taxillus_chinensis|HQ317788|LS54	((Taxillus_chinensis|HQ317781|LS04	Taxillus_chinensis|HQ317785|LS09)	(Taxillus_chinensis|HQ317780|LS03	Taxillus_chinensis|HQ317790|LS56)))	((Taxillus_chinensis|HQ317782|LS06	Taxillus_chinensis|HQ317784|LS08)
((((Macrosolen_cochinchinensis|JN687567|A_Chveerach_P31	Macrosolen_cochinchinensis|JQ933395|IWJ_Sinclair_DG_Long_5781_E)	(Macrosolen_cochinchinensis|HQ317770|LS36	(Macrosolen_cochinchinensis|HQ317769|LS35	Macrosolen_cochinchinensis|HQ317768|LS05)))	(Macrosolen_tricolor|HQ317772|LS38	Macrosolen_tricolor|HQ317771|LS37))	((Tupeia_antarctica|DQ790133|D_Nickrent_2742	Moquiniella_rubra|DQ790132|D_Nickrent_3042)	((((Nuytsia_floribunda|DQ790134|D_Nickrent_2747	Tristerix_corymbosus|EF464530|Nickrent_4575E)	(((Notanthera_heterophylla|EF464529|Nickrent_4372	(((Tripodanthus_acutifolius|EU544475|Nickrent_4927	(((Struthanthus_orbicularis|JQ592413|BioBot05045	(Struthanthus_orbicularis|JQ592415|BioBot05048	Struthanthus_orbicularis|JQ592414|BioBot05046))	Dendropemon_bicolor|EU544469|Nickrent_2700)	(Struthanthus_sp_|JQ594622|RE_5128_1	Struthanthus_orbicularis|JQ594621|RE_5125_1)))	Struthanthus_woodsonii|EU544474|Nickrent_2761)	Ligaria_cuneifolia|EF464528|Nickrent_4567))	((Peraxilla_tetrapetala|JQ933439|P_Douglass_8714_RNG	Peraxilla_tetrapetala|EU544473|Nickrent_2744)	Desmaria_mutabilis|EF464527|Nickrent_4510A))	(((Amyema_glabrum|EU544465|Nickrent_2794	Benthamina_alyxifolia|AY957440|Nickrent_4127)	(((Tolypanthus_maclurei|HQ317757|LS01	((((((((Taxillus_limprichtii|HQ317793|LS15	Taxillus_nigrans|HQ317794|LS20)	((Taxillus_sutchuenensis|HQ317796|LS16	Taxillus_sutchuenensis|HQ317797|LS17)	((Taxillus_sutchuenensis|HQ317798|LS10	Taxillus_sutchuenensis|HQ317799|LS11)	(((Helixanthera_parasitica|HQ317764|LS31	Helixanthera_parasitica|HQ317763|LS30)	Helixanthera_parasitica|HQ317761|LS28)	Helixanthera_parasitica|HQ317762|LS29))))	(Taxillus_nigrans|HQ317795|LS21	((((Scurrula_atropurpurea|KF114862|UNKNOWN	Scurrula_ferruginea|KF114863|UNKNOWN)	((((Scurrula_chingii|HQ317773|LS25	Scurrula_parasitica|HQ317776|LS19)	Scurrula_parasitica|HQ317777|LS57)	(Scurrula_chingii|HQ317774|LS26	Scurrula_parasitica|HQ317779|LS58))	(Scurrula_parasitica|HQ317778|LS23	Scurrula_parasitica|HQ317775|LS18)))	(((Taxillus_chinensis|HQ317788|LS54	(Taxillus_chinensis|HQ317785|LS09	Taxillus_chinensis|HQ317790|LS56))
((((((Atkinsonia_ligustrina|EF464526|Nickrent_4344	(Nuytsia_floribunda|DQ790134|D_Nickrent_2747	((Moquiniella_rubra|DQ790132|D_Nickrent_3042	Gaiadendron_punctatum|L26072|UNKNOWN)	(Tupeia_antarctica|DQ790133|D_Nickrent_2742	(((Dendropemon_bicolor|EU544469|Nickrent_2700	((Struthanthus_sp_|JQ594622|RE_5128_1	Struthanthus_orbicularis|JQ594621|RE_5125_1)	Struthanthus_woodsonii|EU544474|Nickrent_2761))	Ligaria_cuneifolia|EF464528|Nickrent_4567)	(Tripodanthus_acutifolius|EU544475|Nickrent_4927	(Struthanthus_orbicularis|JQ592414|BioBot05046	(Struthanthus_orbicularis|JQ592413|BioBot05045	Struthanthus_orbicularis|JQ592415|BioBot05048))))))))	(Peraxilla_tetrapetala|JQ933439|P_Douglass_8714_RNG	Peraxilla_tetrapetala|EU544473|Nickrent_2744))	(((((Amyema_glabrum|EU544465|Nickrent_2794	Benthamina_alyxifolia|AY957440|Nickrent_4127)	(((Helixanthera_parasitica|HQ317764|LS31	(Helixanthera_parasitica|HQ317763|LS30	(Helixanthera_parasitica|HQ317761|LS28	Helixanthera_parasitica|HQ317762|LS29)))	((((Scurrula_atropurpurea|KF114862|UNKNOWN	Scurrula_ferruginea|KF114863|UNKNOWN)	(Scurrula_parasitica|HQ317777|LS57	((Scurrula_chingii|HQ317773|LS25	(Scurrula_chingii|HQ317774|LS26	Scurrula_parasitica|HQ317779|LS58))	(Scurrula_parasitica|HQ317778|LS23	Scurrula_parasitica|HQ317775|LS18))))	Scurrula_parasitica|HQ317776|LS19)	((Taxillus_nigrans|HQ317795|LS21	(Taxillus_limprichtii|HQ317793|LS15	Taxillus_nigrans|HQ317794|LS20))	(((Taxillus_sutchuenensis|HQ317798|LS10	Taxillus_sutchuenensis|HQ317799|LS11)	(Taxillus_sutchuenensis|HQ317796|LS16	Taxillus_sutchuenensis|HQ317797|LS17))	((Taxillus_limprichtii|HQ317792|LS13	Taxillus_limprichtii|HQ317791|LS12)	(((Taxillus_chinensis|HQ317789|LS55	(Taxillus_chinensis|HQ317786|LS52	(Taxillus_chinensis|HQ317787|LS53	Taxillus_chinensis|HQ317783|LS07)))	((Taxillus_chinensis|HQ317788|LS54	(Taxillus_chinensis|HQ317785|LS09	Taxillus_chinensis|HQ317790|LS56))	((Taxillus_chinensis|HQ317782|LS06	Taxillus_chinensis|HQ317784|LS08)	(Taxillus_chinensis|HQ317781|LS04
(((Macrosolen_tricolor|HQ317772|LS38	Macrosolen_tricolor|HQ317771|LS37)	((Macrosolen_cochinchinensis|JQ933395|IWJ_Sinclair_DG_Long_5781_E	((Macrosolen_cochinchinensis|HQ317769|LS35	Macrosolen_cochinchinensis|HQ317768|LS05)	Macrosolen_cochinchinensis|HQ317770|LS36))	Macrosolen_cochinchinensis|JN687567|A_Chveerach_P31))	(((((Atkinsonia_ligustrina|EF464526|Nickrent_4344	Gaiadendron_punctatum|L26072|UNKNOWN)	(((Desmaria_mutabilis|EF464527|Nickrent_4510A	(Peraxilla_tetrapetala|JQ933439|P_Douglass_8714_RNG	Peraxilla_tetrapetala|EU544473|Nickrent_2744))	((((Amyema_glabrum|EU544465|Nickrent_2794	Benthamina_alyxifolia|AY957440|Nickrent_4127)	(((Helixanthera_parasitica|HQ317763|LS30	(Helixanthera_parasitica|HQ317761|LS28	(Helixanthera_parasitica|HQ317762|LS29	Helixanthera_parasitica|HQ317764|LS31)))	((((Scurrula_atropurpurea|KF114862|UNKNOWN	Scurrula_ferruginea|KF114863|UNKNOWN)	(((Scurrula_chingii|HQ317773|LS25	Scurrula_parasitica|HQ317779|LS58)	((Scurrula_parasitica|HQ317778|LS23	Scurrula_parasitica|HQ317775|LS18)	Scurrula_parasitica|HQ317777|LS57))	Scurrula_chingii|HQ317774|LS26))	Scurrula_parasitica|HQ317776|LS19)	((((Taxillus_chinensis|HQ317789|LS55	(Taxillus_chinensis|HQ317780|LS03	((Taxillus_nigrans|HQ317795|LS21	(Taxillus_limprichtii|HQ317793|LS15	Taxillus_nigrans|HQ317794|LS20))	(Taxillus_chinensis|HQ317786|LS52	(Taxillus_chinensis|HQ317787|LS53	Taxillus_chinensis|HQ317783|LS07)))))	((Taxillus_chinensis|HQ317788|LS54	(Taxillus_chinensis|HQ317785|LS09	Taxillus_chinensis|HQ317790|LS56))	((Taxillus_chinensis|HQ317782|LS06	Taxillus_chinensis|HQ317784|LS08)	Taxillus_chinensis|HQ317781|LS04)))	(Scurrula_sp_|JQ933474|MF_Watson_et_al_20812115_E	((Taxillus_sutchuenensis|HQ317798|LS10	Taxillus_sutchuenensis|HQ317799|LS11)	(Taxillus_limprichtii|HQ317792|LS13	Taxillus_limprichtii|HQ317791|LS12))))	(Taxillus_sutchuenensis|HQ317796|LS16	Taxillus_sutchuenensis|HQ317797|LS17))))	((Dendrophthoe_nilgherrensis|JQ933297|Chase_17409_K	Englerina_ramulosa|EU544470|Nickrent_2984)
(Macrosolen_tricolor|HQ317771|LS37	((((Macrosolen_cochinchinensis|JQ933395|IWJ_Sinclair_DG_Long_5781_E	((Macrosolen_cochinchinensis|HQ317769|LS35	Macrosolen_cochinchinensis|HQ317768|LS05)	Macrosolen_cochinchinensis|HQ317770|LS36))	Macrosolen_cochinchinensis|JN687567|A_Chveerach_P31)	(((((Desmaria_mutabilis|EF464527|Nickrent_4510A	(Peraxilla_tetrapetala|JQ933439|P_Douglass_8714_RNG	Peraxilla_tetrapetala|EU544473|Nickrent_2744))	(((Amyema_glabrum|EU544465|Nickrent_2794	Benthamina_alyxifolia|AY957440|Nickrent_4127)	((((((Helixanthera_parasitica|HQ317763|LS30	Helixanthera_parasitica|HQ317762|LS29)	(Helixanthera_parasitica|HQ317764|LS31	Helixanthera_parasitica|HQ317761|LS28))	((Scurrula_atropurpurea|KF114862|UNKNOWN	Scurrula_ferruginea|KF114863|UNKNOWN)	((Scurrula_parasitica|HQ317776|LS19	(Scurrula_parasitica|HQ317779|LS58	(Scurrula_chingii|HQ317773|LS25	((Scurrula_parasitica|HQ317778|LS23	Scurrula_parasitica|HQ317775|LS18)	Scurrula_parasitica|HQ317777|LS57))))	Scurrula_chingii|HQ317774|LS26)))	(((Taxillus_sutchuenensis|HQ317798|LS10	Taxillus_sutchuenensis|HQ317799|LS11)	Taxillus_nigrans|HQ317795|LS21)	((((((Taxillus_chinensis|HQ317786|LS52	Taxillus_chinensis|HQ317787|LS53)	((Taxillus_chinensis|HQ317785|LS09	(Taxillus_chinensis|HQ317790|LS56	Taxillus_chinensis|HQ317789|LS55))	((((Taxillus_chinensis|HQ317782|LS06	Taxillus_chinensis|HQ317784|LS08)	Taxillus_chinensis|HQ317781|LS04)	Taxillus_chinensis|HQ317780|LS03)	Taxillus_chinensis|HQ317788|LS54)))	Taxillus_chinensis|HQ317783|LS07)	Scurrula_sp_|JQ933474|MF_Watson_et_al_20812115_E)	(Taxillus_sutchuenensis|HQ317796|LS16	Taxillus_sutchuenensis|HQ317797|LS17))	(Taxillus_limprichtii|HQ317793|LS15	Taxillus_nigrans|HQ317794|LS20))))	(Taxillus_limprichtii|HQ317792|LS13	Taxillus_limprichtii|HQ317791|LS12))	(((((Helixanthera_parasitica|JN687565|A_Chveerach_P93_3	(Agelanthus_sansibarensis|EU544464|Nickrent_2987	Dendrophthoe_nilgherrensis|JQ933297|Chase_17409_K))	Bakerella_sp_|EU544466|Nickrent_4161)	(Moquiniella_rubra|AM235021|RBGK_5742
((((((Desmaria_mutabilis|EF464527|Nickrent_4510A	(Peraxilla_tetrapetala|JQ933439|P_Douglass_8714_RNG	Peraxilla_tetrapetala|EU544473|Nickrent_2744))	((((Amyema_glabrum|EU544465|Nickrent_2794	Benthamina_alyxifolia|AY957440|Nickrent_4127)	(((Helixanthera_parasitica|HQ317763|LS30	(Helixanthera_parasitica|HQ317762|LS29	(Helixanthera_parasitica|HQ317764|LS31	Helixanthera_parasitica|HQ317761|LS28)))	((Dendrophthoe_lanosa|JN687563|A_Chveerach_P38_1	((Dendrophthoe_pentandra|HQ317760|LS32	Dendrophthoe_pentandra|HQ317759|LS27)	Dendrophthoe_pentandra|JN687564|A_Chveerach_P51_2))	(((Taxillus_limprichtii|HQ317792|LS13	Taxillus_limprichtii|HQ317791|LS12)	(Taxillus_sutchuenensis|HQ317798|LS10	Taxillus_sutchuenensis|HQ317799|LS11))	(((((Taxillus_chinensis|HQ317786|LS52	Taxillus_chinensis|HQ317787|LS53)	((Taxillus_chinensis|HQ317785|LS09	(Taxillus_chinensis|HQ317790|LS56	Taxillus_chinensis|HQ317789|LS55))	(((Taxillus_chinensis|HQ317782|LS06	Taxillus_chinensis|HQ317784|LS08)	Taxillus_chinensis|HQ317781|LS04)	Taxillus_chinensis|HQ317788|LS54)))	Taxillus_chinensis|HQ317783|LS07)	(Taxillus_chinensis|HQ317780|LS03	(Taxillus_nigrans|HQ317795|LS21	(Taxillus_limprichtii|HQ317793|LS15	Taxillus_nigrans|HQ317794|LS20))))	(((((Scurrula_atropurpurea|KF114862|UNKNOWN	Scurrula_ferruginea|KF114863|UNKNOWN)	(((Scurrula_parasitica|HQ317778|LS23	Scurrula_parasitica|HQ317775|LS18)	Scurrula_parasitica|HQ317777|LS57)	(Scurrula_chingii|HQ317774|LS26	(Scurrula_chingii|HQ317773|LS25	Scurrula_parasitica|HQ317779|LS58))))	Scurrula_parasitica|HQ317776|LS19)	(Taxillus_sutchuenensis|HQ317796|LS16	Taxillus_sutchuenensis|HQ317797|LS17))	Scurrula_sp_|JQ933474|MF_Watson_et_al_20812115_E)))))	(((((Tolypanthus_maclurei|HQ317757|LS01	Tolypanthus_maclurei|HQ317758|LS02)	Helixanthera_parasitica|JN687565|A_Chveerach_P93_3)	(Helixanthera_sampsonii|HQ317765|LS33	Helixanthera_sampsonii|HQ317766|LS34))	((Taxillus_sclerophyllus|JQ933498|Chase_17408_K	Tapinanthus_sp_|EU213529|OM825)
(((((Nuytsia_floribunda|DQ790134|D_Nickrent_2747	((((Peraxilla_tetrapetala|JQ933439|P_Douglass_8714_RNG	Peraxilla_tetrapetala|EU544473|Nickrent_2744)	(Tristerix_corymbosus|EF464530|Nickrent_4575E	((((Struthanthus_sp_|JQ594622|RE_5128_1	Struthanthus_orbicularis|JQ594621|RE_5125_1)	(Dendropemon_bicolor|EU544469|Nickrent_2700	((Struthanthus_orbicularis|JQ592415|BioBot05048	Struthanthus_orbicularis|JQ592414|BioBot05046)	Struthanthus_orbicularis|JQ592413|BioBot05045)))	Struthanthus_woodsonii|EU544474|Nickrent_2761)	Tripodanthus_acutifolius|EU544475|Nickrent_4927)))	Gaiadendron_punctatum|L26072|UNKNOWN)	(((Ileostylus_micranthus|EU544471|Nickrent_2741	Muellerina_eucalyptoides|EU544472|Nickrent_4310)	(Loranthus_delavayi|HQ317767|LS39	(Cecarria_obtusifolia|EU544467|Nickrent_4562	Loranthus_europaeus|JQ933393|Chase_14152_K)))	((Moquiniella_rubra|DQ790132|D_Nickrent_3042	Tupeia_antarctica|DQ790133|D_Nickrent_2742)	((Englerina_ramulosa|EU544470|Nickrent_2984	((((Tolypanthus_maclurei|HQ317757|LS01	Tolypanthus_maclurei|HQ317758|LS02)	Helixanthera_parasitica|JN687565|A_Chveerach_P93_3)	((Amyema_glabrum|EU544465|Nickrent_2794	Tapinanthus_sp_|EU213529|OM825)	(((Agelanthus_sansibarensis|EU544464|Nickrent_2987	((((Scurrula_atropurpurea|KF114862|UNKNOWN	Scurrula_ferruginea|KF114863|UNKNOWN)	(((Scurrula_parasitica|HQ317778|LS23	Scurrula_parasitica|HQ317775|LS18)	Scurrula_parasitica|HQ317777|LS57)	(Scurrula_chingii|HQ317774|LS26	(Scurrula_chingii|HQ317773|LS25	Scurrula_parasitica|HQ317779|LS58))))	Scurrula_parasitica|HQ317776|LS19)	((Taxillus_sutchuenensis|HQ317796|LS16	Taxillus_sutchuenensis|HQ317797|LS17)	(Scurrula_sp_|JQ933474|MF_Watson_et_al_20812115_E	((((((Taxillus_chinensis|HQ317786|LS52	Taxillus_chinensis|HQ317787|LS53)	((Taxillus_chinensis|HQ317785|LS09	(Taxillus_chinensis|HQ317790|LS56	Taxillus_chinensis|HQ317789|LS55))	(((Taxillus_chinensis|HQ317782|LS06	Taxillus_chinensis|HQ317784|LS08)	Taxillus_chinensis|HQ317781|LS04)	Taxillus_chinensis|HQ317788|LS54)))	Taxillus_chinensis|HQ317783|LS07)	Taxillus_sutchuenensis|HQ317798|LS10)
(((Moquiniella_rubra|DQ790132|D_Nickrent_3042	((((((((Agelanthus_sansibarensis|EU544464|Nickrent_2987	Englerina_ramulosa|EU544470|Nickrent_2984)	((Tapinanthus_sp_|EU213529|OM825	Moquiniella_rubra|AM235021|RBGK_5742)	Septulina_glauca|AM235022|JC_Manning_2925_NBG))	(Dendrophthoe_nilgherrensis|JQ933297|Chase_17409_K	Bakerella_sp_|EU544466|Nickrent_4161))	((Taxillus_sclerophyllus|JQ933498|Chase_17408_K	(((Dendrophthoe_pentandra|HQ317760|LS32	Dendrophthoe_pentandra|HQ317759|LS27)	Dendrophthoe_pentandra|JN687564|A_Chveerach_P51_2)	Dendrophthoe_lanosa|JN687563|A_Chveerach_P38_1))	(Helixanthera_sampsonii|HQ317765|LS33	Helixanthera_sampsonii|HQ317766|LS34)))	(((Tolypanthus_maclurei|HQ317757|LS01	Tolypanthus_maclurei|HQ317758|LS02)	Helixanthera_parasitica|JN687565|A_Chveerach_P93_3)	((Helixanthera_parasitica|HQ317761|LS28	(Helixanthera_parasitica|HQ317763|LS30	Helixanthera_parasitica|HQ317762|LS29))	Helixanthera_parasitica|HQ317764|LS31)))	Benthamina_alyxifolia|AY957440|Nickrent_4127)	(((((Scurrula_atropurpurea|KF114862|UNKNOWN	Scurrula_ferruginea|KF114863|UNKNOWN)	((((Scurrula_parasitica|HQ317778|LS23	Scurrula_parasitica|HQ317775|LS18)	Scurrula_parasitica|HQ317777|LS57)	(Scurrula_chingii|HQ317774|LS26	Scurrula_parasitica|HQ317779|LS58))	Scurrula_chingii|HQ317773|LS25))	Scurrula_parasitica|HQ317776|LS19)	(((((((Taxillus_chinensis|HQ317785|LS09	(Taxillus_chinensis|HQ317790|LS56	Taxillus_chinensis|HQ317789|LS55))	((((Taxillus_chinensis|HQ317782|LS06	Taxillus_chinensis|HQ317784|LS08)	Taxillus_chinensis|HQ317781|LS04)	Taxillus_chinensis|HQ317788|LS54)	(Taxillus_chinensis|HQ317786|LS52	Taxillus_chinensis|HQ317787|LS53)))	Taxillus_chinensis|HQ317783|LS07)	Taxillus_chinensis|HQ317780|LS03)	Scurrula_sp_|JQ933474|MF_Watson_et_al_20812115_E)	((Taxillus_sutchuenensis|HQ317796|LS16	Taxillus_sutchuenensis|HQ317797|LS17)	(Taxillus_nigrans|HQ317795|LS21	(Taxillus_limprichtii|HQ317793|LS15	Taxillus_nigrans|HQ317794|LS20))))	((Taxillus_sutchuenensis|HQ317798|LS10
((Tupeia_antarctica|DQ790133|D_Nickrent_2742	Moquiniella_rubra|DQ790132|D_Nickrent_3042)	((((Ileostylus_micranthus|EU544471|Nickrent_2741	Muellerina_eucalyptoides|EU544472|Nickrent_4310)	(Loranthus_delavayi|HQ317767|LS39	(Cecarria_obtusifolia|EU544467|Nickrent_4562	Loranthus_europaeus|JQ933393|Chase_14152_K)))	((((Amyema_glabrum|EU544465|Nickrent_2794	Benthamina_alyxifolia|AY957440|Nickrent_4127)	(Englerina_ramulosa|EU544470|Nickrent_2984	(((Dendrophthoe_nilgherrensis|JQ933297|Chase_17409_K	Taxillus_sclerophyllus|JQ933498|Chase_17408_K)	(((Dendrophthoe_pentandra|JN687564|A_Chveerach_P51_2	Dendrophthoe_lanosa|JN687563|A_Chveerach_P38_1)	(Dendrophthoe_pentandra|HQ317760|LS32	Dendrophthoe_pentandra|HQ317759|LS27))	(Helixanthera_sampsonii|HQ317766|LS34	Helixanthera_sampsonii|HQ317765|LS33)))	((Tolypanthus_maclurei|HQ317757|LS01	Tolypanthus_maclurei|HQ317758|LS02)	(Bakerella_sp_|EU544466|Nickrent_4161	(Agelanthus_sansibarensis|EU544464|Nickrent_2987	(Tapinanthus_sp_|EU213529|OM825	(Septulina_glauca|AM235022|JC_Manning_2925_NBG	Moquiniella_rubra|AM235021|RBGK_5742))))))))	(((((Taxillus_limprichtii|HQ317792|LS13	Taxillus_limprichtii|HQ317791|LS12)	(Taxillus_sutchuenensis|HQ317796|LS16	Taxillus_sutchuenensis|HQ317797|LS17))	(((Taxillus_sutchuenensis|HQ317798|LS10	Taxillus_sutchuenensis|HQ317799|LS11)	Taxillus_nigrans|HQ317795|LS21)	(Taxillus_nigrans|HQ317794|LS20	Taxillus_limprichtii|HQ317793|LS15)))	(Scurrula_sp_|JQ933474|MF_Watson_et_al_20812115_E	(((Taxillus_chinensis|HQ317782|LS06	Taxillus_chinensis|HQ317786|LS52)	Taxillus_chinensis|HQ317788|LS54)	(((Taxillus_chinensis|HQ317783|LS07	(Taxillus_chinensis|HQ317790|LS56	(Taxillus_chinensis|HQ317784|LS08	Taxillus_chinensis|HQ317781|LS04)))	((Taxillus_chinensis|HQ317780|LS03	Taxillus_chinensis|HQ317787|LS53)	Taxillus_chinensis|HQ317785|LS09))	Taxillus_chinensis|HQ317789|LS55))))	(((Scurrula_atropurpurea|KF114862|UNKNOWN	Scurrula_ferruginea|KF114863|UNKNOWN)	(Scurrula_parasitica|HQ317777|LS57	((Scurrula_chingii|HQ317773|LS25
((Tupeia_antarctica|DQ790133|D_Nickrent_2742	Moquiniella_rubra|DQ790132|D_Nickrent_3042)	(((Macrosolen_tricolor|HQ317771|LS37	Macrosolen_tricolor|HQ317772|LS38)	((Macrosolen_cochinchinensis|JN687567|A_Chveerach_P31	Macrosolen_cochinchinensis|JQ933395|IWJ_Sinclair_DG_Long_5781_E)	((Macrosolen_cochinchinensis|HQ317770|LS36	Macrosolen_cochinchinensis|HQ317769|LS35)	Macrosolen_cochinchinensis|HQ317768|LS05)))	(Gaiadendron_punctatum|L26072|UNKNOWN	((Tristerix_corymbosus|EF464530|Nickrent_4575E	Desmaria_mutabilis|EF464527|Nickrent_4510A)	(((((Peraxilla_tetrapetala|JQ933439|P_Douglass_8714_RNG	Peraxilla_tetrapetala|EU544473|Nickrent_2744)	((((Struthanthus_orbicularis|JQ592414|BioBot05046	(Struthanthus_orbicularis|JQ592413|BioBot05045	Struthanthus_orbicularis|JQ592415|BioBot05048))	Tripodanthus_acutifolius|EU544475|Nickrent_4927)	(Dendropemon_bicolor|EU544469|Nickrent_2700	((Struthanthus_orbicularis|JQ594621|RE_5125_1	Struthanthus_sp_|JQ594622|RE_5128_1)	Struthanthus_woodsonii|EU544474|Nickrent_2761)))	Ligaria_cuneifolia|EF464528|Nickrent_4567))	Notanthera_heterophylla|EF464529|Nickrent_4372)	(Nuytsia_floribunda|DQ790134|D_Nickrent_2747	Atkinsonia_ligustrina|EF464526|Nickrent_4344))	(((Ileostylus_micranthus|EU544471|Nickrent_2741	Muellerina_eucalyptoides|EU544472|Nickrent_4310)	(Cecarria_obtusifolia|EU544467|Nickrent_4562	(Loranthus_europaeus|JQ933393|Chase_14152_K	Loranthus_delavayi|HQ317767|LS39)))	((Amyema_glabrum|EU544465|Nickrent_2794	Benthamina_alyxifolia|AY957440|Nickrent_4127)	(((Tolypanthus_maclurei|HQ317757|LS01	Tolypanthus_maclurei|HQ317758|LS02)	(((Agelanthus_sansibarensis|EU544464|Nickrent_2987	((Englerina_ramulosa|EU544470|Nickrent_2984	Dendrophthoe_nilgherrensis|JQ933297|Chase_17409_K)	(Tapinanthus_sp_|EU213529|OM825	Bakerella_sp_|EU544466|Nickrent_4161)))	Moquiniella_rubra|AM235021|RBGK_5742)	((Taxillus_sclerophyllus|JQ933498|Chase_17408_K	(Dendrophthoe_lanosa|JN687563|A_Chveerach_P38_1	(Dendrophthoe_pentandra|JN687564|A_Chveerach_P51_2	(Dendrophthoe_pentandra|HQ317760|LS32	Dendrophthoe_pentandra|HQ317759|LS27))))	(Septulina_glauca|AM235022|JC_Manning_2925_NBG	(Helixanthera_sampsonii|HQ317766|LS34	Helixanthera_sampsonii|HQ317765|LS33)))))	(((((Taxillus_limprichtii|HQ317792|LS13
(((Atkinsonia_ligustrina|EF464526|Nickrent_4344	((((((Struthanthus_orbicularis|JQ592415|BioBot05048	(Struthanthus_orbicularis|JQ592414|BioBot05046	Struthanthus_orbicularis|JQ592413|BioBot05045))	Tripodanthus_acutifolius|EU544475|Nickrent_4927)	(Dendropemon_bicolor|EU544469|Nickrent_2700	((Struthanthus_orbicularis|JQ594621|RE_5125_1	Struthanthus_sp_|JQ594622|RE_5128_1)	Struthanthus_woodsonii|EU544474|Nickrent_2761)))	Ligaria_cuneifolia|EF464528|Nickrent_4567)	((Gaiadendron_punctatum|L26072|UNKNOWN	((Tupeia_antarctica|DQ790133|D_Nickrent_2742	Moquiniella_rubra|DQ790132|D_Nickrent_3042)	(((Ileostylus_micranthus|EU544471|Nickrent_2741	Muellerina_eucalyptoides|EU544472|Nickrent_4310)	(Loranthus_delavayi|HQ317767|LS39	(Cecarria_obtusifolia|EU544467|Nickrent_4562	Loranthus_europaeus|JQ933393|Chase_14152_K)))	((Amyema_glabrum|EU544465|Nickrent_2794	Benthamina_alyxifolia|AY957440|Nickrent_4127)	((((Moquiniella_rubra|AM235021|RBGK_5742	(((Tolypanthus_maclurei|HQ317757|LS01	Tolypanthus_maclurei|HQ317758|LS02)	Bakerella_sp_|EU544466|Nickrent_4161)	(Septulina_glauca|AM235022|JC_Manning_2925_NBG	Tapinanthus_sp_|EU213529|OM825)))	(Agelanthus_sansibarensis|EU544464|Nickrent_2987	((Taxillus_sclerophyllus|JQ933498|Chase_17408_K	(Dendrophthoe_lanosa|JN687563|A_Chveerach_P38_1	(Dendrophthoe_pentandra|JN687564|A_Chveerach_P51_2	(Dendrophthoe_pentandra|HQ317760|LS32	Dendrophthoe_pentandra|HQ317759|LS27))))	(Helixanthera_sampsonii|HQ317766|LS34	Helixanthera_sampsonii|HQ317765|LS33))))	(Englerina_ramulosa|EU544470|Nickrent_2984	Dendrophthoe_nilgherrensis|JQ933297|Chase_17409_K))	((((((Taxillus_chinensis|HQ317790|LS56	(Taxillus_chinensis|HQ317784|LS08	Taxillus_chinensis|HQ317781|LS04))	(Taxillus_chinensis|HQ317787|LS53	Taxillus_chinensis|HQ317785|LS09))	Taxillus_chinensis|HQ317780|LS03)	((Taxillus_chinensis|HQ317789|LS55	(Taxillus_chinensis|HQ317788|LS54	Taxillus_chinensis|HQ317782|LS06))	(Taxillus_chinensis|HQ317786|LS52	Taxillus_chinensis|HQ317783|LS07)))	(((Scurrula_sp_|JQ933474|MF_Watson_et_al_20812115_E	((((Scurrula_atropurpurea|KF114862|UNKNOWN	Scurrula_ferruginea|KF114863|UNKNOWN)
((((Peraxilla_tetrapetala|JQ933439|P_Douglass_8714_RNG	Peraxilla_tetrapetala|EU544473|Nickrent_2744)	(((Gaiadendron_punctatum|L26072|UNKNOWN	(Atkinsonia_ligustrina|EF464526|Nickrent_4344	(Nuytsia_floribunda|DQ790134|D_Nickrent_2747	(((Struthanthus_orbicularis|JQ592415|BioBot05048	(Struthanthus_orbicularis|JQ592414|BioBot05046	Struthanthus_orbicularis|JQ592413|BioBot05045))	Tripodanthus_acutifolius|EU544475|Nickrent_4927)	(Dendropemon_bicolor|EU544469|Nickrent_2700	(Struthanthus_woodsonii|EU544474|Nickrent_2761	(Struthanthus_sp_|JQ594622|RE_5128_1	Struthanthus_orbicularis|JQ594621|RE_5125_1)))))))	(Ligaria_cuneifolia|EF464528|Nickrent_4567	(Tristerix_corymbosus|EF464530|Nickrent_4575E	Desmaria_mutabilis|EF464527|Nickrent_4510A)))	((Tupeia_antarctica|DQ790133|D_Nickrent_2742	Moquiniella_rubra|DQ790132|D_Nickrent_3042)	(((Ileostylus_micranthus|EU544471|Nickrent_2741	Muellerina_eucalyptoides|EU544472|Nickrent_4310)	(Loranthus_delavayi|HQ317767|LS39	(Cecarria_obtusifolia|EU544467|Nickrent_4562	Loranthus_europaeus|JQ933393|Chase_14152_K)))	((((((Taxillus_limprichtii|HQ317792|LS13	Taxillus_limprichtii|HQ317791|LS12)	((Scurrula_atropurpurea|KF114862|UNKNOWN	Scurrula_ferruginea|KF114863|UNKNOWN)	((((Scurrula_parasitica|HQ317777|LS57	(Scurrula_parasitica|HQ317779|LS58	Scurrula_parasitica|HQ317775|LS18))	Scurrula_chingii|HQ317774|LS26)	Scurrula_chingii|HQ317773|LS25)	(Scurrula_parasitica|HQ317778|LS23	Scurrula_parasitica|HQ317776|LS19))))	((((Scurrula_sp_|JQ933474|MF_Watson_et_al_20812115_E	Taxillus_sutchuenensis|HQ317797|LS17)	Taxillus_nigrans|HQ317795|LS21)	(Taxillus_nigrans|HQ317794|LS20	Taxillus_limprichtii|HQ317793|LS15))	(((Taxillus_chinensis|HQ317790|LS56	(Taxillus_chinensis|HQ317784|LS08	Taxillus_chinensis|HQ317781|LS04))	(Taxillus_chinensis|HQ317787|LS53	Taxillus_chinensis|HQ317785|LS09))	((Taxillus_chinensis|HQ317789|LS55	(Taxillus_chinensis|HQ317780|LS03	(Taxillus_sutchuenensis|HQ317796|LS16	(Taxillus_chinensis|HQ317788|LS54	Taxillus_chinensis|HQ317782|LS06))))	(Taxillus_chinensis|HQ317786|LS52
(((Macrosolen_cochinchinensis|JN687567|A_Chveerach_P31	Macrosolen_cochinchinensis|JQ933395|IWJ_Sinclair_DG_Long_5781_E)	(Macrosolen_cochinchinensis|HQ317770|LS36	(Macrosolen_cochinchinensis|HQ317769|LS35	Macrosolen_cochinchinensis|HQ317768|LS05)))	(((((((((Loranthus_delavayi|HQ317767|LS39	(Cecarria_obtusifolia|EU544467|Nickrent_4562	Loranthus_europaeus|JQ933393|Chase_14152_K))	(Ileostylus_micranthus|EU544471|Nickrent_2741	Muellerina_eucalyptoides|EU544472|Nickrent_4310))	(((((Scurrula_atropurpurea|KF114862|UNKNOWN	Scurrula_ferruginea|KF114863|UNKNOWN)	(((Scurrula_parasitica|HQ317779|LS58	Scurrula_parasitica|HQ317775|LS18)	((Scurrula_chingii|HQ317774|LS26	Scurrula_chingii|HQ317773|LS25)	Scurrula_parasitica|HQ317777|LS57))	(Scurrula_parasitica|HQ317778|LS23	Scurrula_parasitica|HQ317776|LS19)))	((Scurrula_sp_|JQ933474|MF_Watson_et_al_20812115_E	(((Taxillus_chinensis|HQ317790|LS56	(Taxillus_chinensis|HQ317784|LS08	Taxillus_chinensis|HQ317781|LS04))	(Taxillus_chinensis|HQ317787|LS53	Taxillus_chinensis|HQ317785|LS09))	((Taxillus_chinensis|HQ317789|LS55	((Taxillus_chinensis|HQ317780|LS03	Taxillus_chinensis|HQ317788|LS54)	Taxillus_chinensis|HQ317782|LS06))	(Taxillus_chinensis|HQ317786|LS52	Taxillus_chinensis|HQ317783|LS07))))	(((Taxillus_sutchuenensis|HQ317798|LS10	Taxillus_sutchuenensis|HQ317799|LS11)	(Taxillus_limprichtii|HQ317792|LS13	Taxillus_limprichtii|HQ317791|LS12))	(Taxillus_sutchuenensis|HQ317796|LS16	((Taxillus_sutchuenensis|HQ317797|LS17	Taxillus_nigrans|HQ317795|LS21)	(Taxillus_nigrans|HQ317794|LS20	Taxillus_limprichtii|HQ317793|LS15))))))	(Helixanthera_parasitica|JN687565|A_Chveerach_P93_3	((Helixanthera_parasitica|HQ317762|LS29	Helixanthera_parasitica|HQ317763|LS30)	(Helixanthera_parasitica|HQ317761|LS28	Helixanthera_parasitica|HQ317764|LS31))))	((Amyema_glabrum|EU544465|Nickrent_2794	Benthamina_alyxifolia|AY957440|Nickrent_4127)	((Agelanthus_sansibarensis|EU544464|Nickrent_2987	((Moquiniella_rubra|AM235021|RBGK_5742	Septulina_glauca|AM235022|JC_Manning_2925_NBG)
((((Gaiadendron_punctatum|L26072|UNKNOWN	((((Peraxilla_tetrapetala|JQ933439|P_Douglass_8714_RNG	Peraxilla_tetrapetala|EU544473|Nickrent_2744)	Desmaria_mutabilis|EF464527|Nickrent_4510A)	((Ligaria_cuneifolia|EF464528|Nickrent_4567	(((Struthanthus_orbicularis|JQ592414|BioBot05046	(Struthanthus_orbicularis|JQ592413|BioBot05045	Struthanthus_orbicularis|JQ592415|BioBot05048))	Tripodanthus_acutifolius|EU544475|Nickrent_4927)	(Dendropemon_bicolor|EU544469|Nickrent_2700	(Struthanthus_woodsonii|EU544474|Nickrent_2761	(Struthanthus_sp_|JQ594622|RE_5128_1	Struthanthus_orbicularis|JQ594621|RE_5125_1)))))	(Nuytsia_floribunda|DQ790134|D_Nickrent_2747	Atkinsonia_ligustrina|EF464526|Nickrent_4344)))	((Tupeia_antarctica|DQ790133|D_Nickrent_2742	Moquiniella_rubra|DQ790132|D_Nickrent_3042)	(((Loranthus_europaeus|JQ933393|Chase_14152_K	(Loranthus_delavayi|HQ317767|LS39	Cecarria_obtusifolia|EU544467|Nickrent_4562))	(Ileostylus_micranthus|EU544471|Nickrent_2741	Muellerina_eucalyptoides|EU544472|Nickrent_4310))	((Helixanthera_parasitica|JN687565|A_Chveerach_P93_3	(((((Scurrula_atropurpurea|KF114862|UNKNOWN	Scurrula_ferruginea|KF114863|UNKNOWN)	((Scurrula_parasitica|HQ317779|LS58	(Scurrula_parasitica|HQ317775|LS18	((Scurrula_chingii|HQ317774|LS26	Scurrula_parasitica|HQ317777|LS57)	Scurrula_parasitica|HQ317778|LS23)))	Scurrula_chingii|HQ317773|LS25))	Scurrula_parasitica|HQ317776|LS19)	((Scurrula_sp_|JQ933474|MF_Watson_et_al_20812115_E	(((Taxillus_chinensis|HQ317790|LS56	(Taxillus_chinensis|HQ317784|LS08	Taxillus_chinensis|HQ317781|LS04))	(Taxillus_chinensis|HQ317787|LS53	Taxillus_chinensis|HQ317785|LS09))	(((Taxillus_chinensis|HQ317783|LS07	(Taxillus_chinensis|HQ317789|LS55	(Taxillus_chinensis|HQ317788|LS54	Taxillus_chinensis|HQ317782|LS06)))	Taxillus_chinensis|HQ317780|LS03)	Taxillus_chinensis|HQ317786|LS52)))	((((Taxillus_sutchuenensis|HQ317797|LS17	Taxillus_sutchuenensis|HQ317796|LS16)	(Taxillus_sutchuenensis|HQ317798|LS10	Taxillus_sutchuenensis|HQ317799|LS11))	(Taxillus_limprichtii|HQ317792|LS13	Taxillus_limprichtii|HQ317791|LS12))
((((Peraxilla_tetrapetala|JQ933439|P_Douglass_8714_RNG	Peraxilla_tetrapetala|EU544473|Nickrent_2744)	(((((((Ileostylus_micranthus|EU544471|Nickrent_2741	Muellerina_eucalyptoides|EU544472|Nickrent_4310)	((Loranthus_delavayi|HQ317767|LS39	Loranthus_europaeus|JQ933393|Chase_14152_K)	Cecarria_obtusifolia|EU544467|Nickrent_4562))	((Amyema_glabrum|EU544465|Nickrent_2794	Benthamina_alyxifolia|AY957440|Nickrent_4127)	(((((((Moquiniella_rubra|AM235021|RBGK_5742	Septulina_glauca|AM235022|JC_Manning_2925_NBG)	Tapinanthus_sp_|EU213529|OM825)	(Bakerella_sp_|EU544466|Nickrent_4161	(Tolypanthus_maclurei|HQ317757|LS01	Tolypanthus_maclurei|HQ317758|LS02)))	(Dendrophthoe_nilgherrensis|JQ933297|Chase_17409_K	Agelanthus_sansibarensis|EU544464|Nickrent_2987))	Englerina_ramulosa|EU544470|Nickrent_2984)	((Helixanthera_sampsonii|HQ317765|LS33	Helixanthera_sampsonii|HQ317766|LS34)	(((Dendrophthoe_pentandra|JN687564|A_Chveerach_P51_2	(Dendrophthoe_pentandra|HQ317760|LS32	Dendrophthoe_pentandra|HQ317759|LS27))	Dendrophthoe_lanosa|JN687563|A_Chveerach_P38_1)	Taxillus_sclerophyllus|JQ933498|Chase_17408_K)))	(((((Taxillus_limprichtii|HQ317793|LS15	(((Taxillus_nigrans|HQ317795|LS21	Taxillus_nigrans|HQ317794|LS20)	Taxillus_sutchuenensis|HQ317797|LS17)	Taxillus_sutchuenensis|HQ317796|LS16))	(((Taxillus_chinensis|HQ317780|LS03	((Taxillus_chinensis|HQ317790|LS56	(Taxillus_chinensis|HQ317784|LS08	Taxillus_chinensis|HQ317781|LS04))	(Taxillus_chinensis|HQ317787|LS53	Taxillus_chinensis|HQ317785|LS09)))	(((Taxillus_chinensis|HQ317783|LS07	(Taxillus_chinensis|HQ317789|LS55	Taxillus_chinensis|HQ317788|LS54))	Taxillus_chinensis|HQ317782|LS06)	Taxillus_chinensis|HQ317786|LS52))	Scurrula_sp_|JQ933474|MF_Watson_et_al_20812115_E))	((Taxillus_limprichtii|HQ317792|LS13	Taxillus_limprichtii|HQ317791|LS12)	(Taxillus_sutchuenensis|HQ317798|LS10	Taxillus_sutchuenensis|HQ317799|LS11)))	(((Scurrula_atropurpurea|KF114862|UNKNOWN	Scurrula_ferruginea|KF114863|UNKNOWN)	(Scurrula_parasitica|HQ317779|LS58	(Scurrula_chingii|HQ317773|LS25
((((((Ileostylus_micranthus|EU544471|Nickrent_2741	Muellerina_eucalyptoides|EU544472|Nickrent_4310)	(Loranthus_delavayi|HQ317767|LS39	(Loranthus_europaeus|JQ933393|Chase_14152_K	Cecarria_obtusifolia|EU544467|Nickrent_4562)))	((((((((Amyema_glabrum|EU544465|Nickrent_2794	Benthamina_alyxifolia|AY957440|Nickrent_4127)	Agelanthus_sansibarensis|EU544464|Nickrent_2987)	(((Moquiniella_rubra|AM235021|RBGK_5742	Septulina_glauca|AM235022|JC_Manning_2925_NBG)	Tapinanthus_sp_|EU213529|OM825)	(Helixanthera_parasitica|HQ317761|LS28	(Helixanthera_parasitica|HQ317762|LS29	(Helixanthera_parasitica|HQ317763|LS30	Helixanthera_parasitica|HQ317764|LS31)))))	Englerina_ramulosa|EU544470|Nickrent_2984)	(Tolypanthus_maclurei|HQ317757|LS01	Tolypanthus_maclurei|HQ317758|LS02))	((Helixanthera_sampsonii|HQ317765|LS33	Helixanthera_sampsonii|HQ317766|LS34)	(((Dendrophthoe_pentandra|JN687564|A_Chveerach_P51_2	(Dendrophthoe_pentandra|HQ317760|LS32	Dendrophthoe_pentandra|HQ317759|LS27))	Dendrophthoe_lanosa|JN687563|A_Chveerach_P38_1)	Taxillus_sclerophyllus|JQ933498|Chase_17408_K)))	((((Taxillus_limprichtii|HQ317792|LS13	Taxillus_limprichtii|HQ317791|LS12)	(Taxillus_sutchuenensis|HQ317798|LS10	Taxillus_sutchuenensis|HQ317799|LS11))	((((Scurrula_atropurpurea|KF114862|UNKNOWN	Scurrula_ferruginea|KF114863|UNKNOWN)	(Scurrula_parasitica|HQ317775|LS18	(((((Scurrula_parasitica|HQ317776|LS19	Scurrula_parasitica|HQ317779|LS58)	Scurrula_chingii|HQ317774|LS26)	Scurrula_parasitica|HQ317777|LS57)	Scurrula_parasitica|HQ317778|LS23)	Scurrula_chingii|HQ317773|LS25)))	(((((Taxillus_chinensis|HQ317790|LS56	Taxillus_chinensis|HQ317784|LS08)	Taxillus_chinensis|HQ317787|LS53)	Taxillus_chinensis|HQ317785|LS09)	(((Taxillus_chinensis|HQ317781|LS04	Taxillus_chinensis|HQ317783|LS07)	Taxillus_chinensis|HQ317782|LS06)	(((Taxillus_chinensis|HQ317789|LS55	Taxillus_chinensis|HQ317788|LS54)	Taxillus_chinensis|HQ317780|LS03)	Taxillus_chinensis|HQ317786|LS52)))	Scurrula_sp_|JQ933474|MF_Watson_et_al_20812115_E))
(Tupeia_antarctica|DQ790133|D_Nickrent_2742	(((Tristerix_corymbosus|EF464530|Nickrent_4575E	Desmaria_mutabilis|EF464527|Nickrent_4510A)	(((((((Notanthera_heterophylla|EF464529|Nickrent_4372	((Macrosolen_tricolor|HQ317771|LS37	Macrosolen_tricolor|HQ317772|LS38)	((Macrosolen_cochinchinensis|JN687567|A_Chveerach_P31	Macrosolen_cochinchinensis|JQ933395|IWJ_Sinclair_DG_Long_5781_E)	((Macrosolen_cochinchinensis|HQ317768|LS05	Macrosolen_cochinchinensis|HQ317770|LS36)	Macrosolen_cochinchinensis|HQ317769|LS35))))	((((Struthanthus_orbicularis|JQ592413|BioBot05045	(Struthanthus_orbicularis|JQ592415|BioBot05048	Struthanthus_orbicularis|JQ592414|BioBot05046))	Tripodanthus_acutifolius|EU544475|Nickrent_4927)	(Dendropemon_bicolor|EU544469|Nickrent_2700	(Struthanthus_woodsonii|EU544474|Nickrent_2761	(Struthanthus_orbicularis|JQ594621|RE_5125_1	Struthanthus_sp_|JQ594622|RE_5128_1))))	(Peraxilla_tetrapetala|JQ933439|P_Douglass_8714_RNG	Peraxilla_tetrapetala|EU544473|Nickrent_2744)))	Ligaria_cuneifolia|EF464528|Nickrent_4567)	Gaiadendron_punctatum|L26072|UNKNOWN)	Nuytsia_floribunda|DQ790134|D_Nickrent_2747)	(((Ileostylus_micranthus|EU544471|Nickrent_2741	Muellerina_eucalyptoides|EU544472|Nickrent_4310)	(Loranthus_europaeus|JQ933393|Chase_14152_K	(Cecarria_obtusifolia|EU544467|Nickrent_4562	Loranthus_delavayi|HQ317767|LS39)))	((Amyema_glabrum|EU544465|Nickrent_2794	Benthamina_alyxifolia|AY957440|Nickrent_4127)	((((((Moquiniella_rubra|AM235021|RBGK_5742	Septulina_glauca|AM235022|JC_Manning_2925_NBG)	Tapinanthus_sp_|EU213529|OM825)	Agelanthus_sansibarensis|EU544464|Nickrent_2987)	(Englerina_ramulosa|EU544470|Nickrent_2984	((((Dendrophthoe_pentandra|JN687564|A_Chveerach_P51_2	(Dendrophthoe_pentandra|HQ317760|LS32	Dendrophthoe_pentandra|HQ317759|LS27))	Dendrophthoe_lanosa|JN687563|A_Chveerach_P38_1)	Taxillus_sclerophyllus|JQ933498|Chase_17408_K)	((Helixanthera_sampsonii|HQ317765|LS33	Helixanthera_sampsonii|HQ317766|LS34)	(Dendrophthoe_nilgherrensis|JQ933297|Chase_17409_K	Bakerella_sp_|EU544466|Nickrent_4161)))))	(((Helixanthera_parasitica|HQ317761|LS28	(Helixanthera_parasitica|HQ317762|LS29	(Helixanthera_parasitica|HQ317763|LS30	Helixanthera_parasitica|HQ317764|LS31)))	Helixanthera_parasitica|JN687565|A_Chveerach_P93_3)
((((Ileostylus_micranthus|EU544471|Nickrent_2741	Muellerina_eucalyptoides|EU544472|Nickrent_4310)	(Loranthus_delavayi|HQ317767|LS39	(Loranthus_europaeus|JQ933393|Chase_14152_K	Cecarria_obtusifolia|EU544467|Nickrent_4562)))	(Bakerella_sp_|EU544466|Nickrent_4161	((Tolypanthus_maclurei|HQ317757|LS01	Tolypanthus_maclurei|HQ317758|LS02)	(((Helixanthera_sampsonii|HQ317765|LS33	Helixanthera_sampsonii|HQ317766|LS34)	((Dendrophthoe_pentandra|JN687564|A_Chveerach_P51_2	((Dendrophthoe_pentandra|HQ317760|LS32	Dendrophthoe_pentandra|HQ317759|LS27)	Dendrophthoe_lanosa|JN687563|A_Chveerach_P38_1))	Taxillus_sclerophyllus|JQ933498|Chase_17408_K))	(((((Moquiniella_rubra|AM235021|RBGK_5742	Septulina_glauca|AM235022|JC_Manning_2925_NBG)	Tapinanthus_sp_|EU213529|OM825)	((Amyema_glabrum|EU544465|Nickrent_2794	Benthamina_alyxifolia|AY957440|Nickrent_4127)	Agelanthus_sansibarensis|EU544464|Nickrent_2987))	(Dendrophthoe_nilgherrensis|JQ933297|Chase_17409_K	Englerina_ramulosa|EU544470|Nickrent_2984))	((((((Scurrula_atropurpurea|KF114862|UNKNOWN	Scurrula_ferruginea|KF114863|UNKNOWN)	((((Scurrula_parasitica|HQ317779|LS58	Scurrula_chingii|HQ317774|LS26)	Scurrula_parasitica|HQ317777|LS57)	Scurrula_parasitica|HQ317778|LS23)	(Scurrula_chingii|HQ317773|LS25	Scurrula_parasitica|HQ317775|LS18)))	Scurrula_parasitica|HQ317776|LS19)	((((((Taxillus_chinensis|HQ317790|LS56	Taxillus_chinensis|HQ317784|LS08)	Taxillus_chinensis|HQ317787|LS53)	Taxillus_chinensis|HQ317785|LS09)	(((Taxillus_chinensis|HQ317781|LS04	Taxillus_chinensis|HQ317783|LS07)	Taxillus_chinensis|HQ317782|LS06)	(((Taxillus_chinensis|HQ317789|LS55	Taxillus_chinensis|HQ317788|LS54)	Taxillus_chinensis|HQ317780|LS03)	Taxillus_chinensis|HQ317786|LS52)))	Scurrula_sp_|JQ933474|MF_Watson_et_al_20812115_E)	(((Taxillus_limprichtii|HQ317793|LS15	(Taxillus_nigrans|HQ317795|LS21	Taxillus_nigrans|HQ317794|LS20))	(Taxillus_limprichtii|HQ317791|LS12	((Taxillus_sutchuenensis|HQ317797|LS17	Taxillus_sutchuenensis|HQ317796|LS16)
((((Moquiniella_rubra|DQ790132|D_Nickrent_3042	Tupeia_antarctica|DQ790133|D_Nickrent_2742)	((Gaiadendron_punctatum|L26072|UNKNOWN	((((Peraxilla_tetrapetala|EU544473|Nickrent_2744	Peraxilla_tetrapetala|JQ933439|P_Douglass_8714_RNG)	Desmaria_mutabilis|EF464527|Nickrent_4510A)	(((Ligaria_cuneifolia|EF464528|Nickrent_4567	((Tripodanthus_acutifolius|EU544475|Nickrent_4927	(Struthanthus_orbicularis|JQ592413|BioBot05045	(Struthanthus_orbicularis|JQ592414|BioBot05046	Struthanthus_orbicularis|JQ592415|BioBot05048)))	(Dendropemon_bicolor|EU544469|Nickrent_2700	(Struthanthus_woodsonii|EU544474|Nickrent_2761	(Struthanthus_sp_|JQ594622|RE_5128_1	Struthanthus_orbicularis|JQ594621|RE_5125_1)))))	Notanthera_heterophylla|EF464529|Nickrent_4372)	(Atkinsonia_ligustrina|EF464526|Nickrent_4344	Nuytsia_floribunda|DQ790134|D_Nickrent_2747)))	(((Loranthus_europaeus|JQ933393|Chase_14152_K	Cecarria_obtusifolia|EU544467|Nickrent_4562)	Loranthus_delavayi|HQ317767|LS39)	((Muellerina_eucalyptoides|EU544472|Nickrent_4310	Ileostylus_micranthus|EU544471|Nickrent_2741)	(((Benthamina_alyxifolia|AY957440|Nickrent_4127	Amyema_glabrum|EU544465|Nickrent_2794)	(Helixanthera_parasitica|JN687565|A_Chveerach_P93_3	((Helixanthera_parasitica|HQ317764|LS31	((Helixanthera_parasitica|HQ317763|LS30	Helixanthera_parasitica|HQ317762|LS29)	Helixanthera_parasitica|HQ317761|LS28))	((Taxillus_limprichtii|HQ317792|LS13	Taxillus_limprichtii|HQ317791|LS12)	(((Taxillus_sutchuenensis|HQ317796|LS16	Taxillus_sutchuenensis|HQ317797|LS17)	(Taxillus_sutchuenensis|HQ317799|LS11	Taxillus_sutchuenensis|HQ317798|LS10))	(Taxillus_nigrans|HQ317794|LS20	(Taxillus_limprichtii|HQ317793|LS15	(Taxillus_nigrans|HQ317795|LS21	(((Scurrula_atropurpurea|KF114862|UNKNOWN	Scurrula_ferruginea|KF114863|UNKNOWN)	((((((Scurrula_parasitica|HQ317777|LS57	Scurrula_parasitica|HQ317778|LS23)	Scurrula_parasitica|HQ317775|LS18)	Scurrula_chingii|HQ317774|LS26)	Scurrula_parasitica|HQ317779|LS58)	Scurrula_parasitica|HQ317776|LS19)	Scurrula_chingii|HQ317773|LS25))	(Scurrula_sp_|JQ933474|MF_Watson_et_al_20812115_E	((Taxillus_chinensis|HQ317781|LS04
((((Moquiniella_rubra|DQ790132|D_Nickrent_3042	Tupeia_antarctica|DQ790133|D_Nickrent_2742)	(Gaiadendron_punctatum|L26072|UNKNOWN	((Tristerix_corymbosus|EF464530|Nickrent_4575E	Desmaria_mutabilis|EF464527|Nickrent_4510A)	(((((Ligaria_cuneifolia|EF464528|Nickrent_4567	((Tripodanthus_acutifolius|EU544475|Nickrent_4927	(Struthanthus_orbicularis|JQ592414|BioBot05046	(Struthanthus_orbicularis|JQ592415|BioBot05048	Struthanthus_orbicularis|JQ592413|BioBot05045)))	(Dendropemon_bicolor|EU544469|Nickrent_2700	(Struthanthus_woodsonii|EU544474|Nickrent_2761	(Struthanthus_sp_|JQ594622|RE_5128_1	Struthanthus_orbicularis|JQ594621|RE_5125_1)))))	(Nuytsia_floribunda|DQ790134|D_Nickrent_2747	Notanthera_heterophylla|EF464529|Nickrent_4372))	Atkinsonia_ligustrina|EF464526|Nickrent_4344)	((Cecarria_obtusifolia|EU544467|Nickrent_4562	(Loranthus_delavayi|HQ317767|LS39	Loranthus_europaeus|JQ933393|Chase_14152_K))	((Muellerina_eucalyptoides|EU544472|Nickrent_4310	Ileostylus_micranthus|EU544471|Nickrent_2741)	(((Benthamina_alyxifolia|AY957440|Nickrent_4127	Amyema_glabrum|EU544465|Nickrent_2794)	((Helixanthera_parasitica|JN687565|A_Chveerach_P93_3	((Helixanthera_parasitica|HQ317763|LS30	Helixanthera_parasitica|HQ317761|LS28)	(Helixanthera_parasitica|HQ317764|LS31	Helixanthera_parasitica|HQ317762|LS29)))	((Scurrula_parasitica|HQ317776|LS19	((Scurrula_atropurpurea|KF114862|UNKNOWN	Scurrula_ferruginea|KF114863|UNKNOWN)	((((Scurrula_chingii|HQ317773|LS25	(Scurrula_parasitica|HQ317777|LS57	Scurrula_parasitica|HQ317778|LS23))	Scurrula_parasitica|HQ317775|LS18)	Scurrula_chingii|HQ317774|LS26)	Scurrula_parasitica|HQ317779|LS58)))	(((Taxillus_limprichtii|HQ317792|LS13	Taxillus_limprichtii|HQ317791|LS12)	(Scurrula_sp_|JQ933474|MF_Watson_et_al_20812115_E	((Taxillus_chinensis|HQ317781|LS04	(((Taxillus_chinensis|HQ317788|LS54	Taxillus_chinensis|HQ317786|LS52)	Taxillus_chinensis|HQ317783|LS07)	(Taxillus_chinensis|HQ317782|LS06	(Taxillus_chinensis|HQ317789|LS55	(Taxillus_chinensis|HQ317790|LS56	(Taxillus_chinensis|HQ317784|LS08	(Taxillus_chinensis|HQ317785|LS09
(((Moquiniella_rubra|DQ790132|D_Nickrent_3042	Tupeia_antarctica|DQ790133|D_Nickrent_2742)	(Gaiadendron_punctatum|L26072|UNKNOWN	(Nuytsia_floribunda|DQ790134|D_Nickrent_2747	((Muellerina_eucalyptoides|EU544472|Nickrent_4310	Atkinsonia_ligustrina|EF464526|Nickrent_4344)	((((Loranthus_delavayi|HQ317767|LS39	(Loranthus_europaeus|JQ933393|Chase_14152_K	Cecarria_obtusifolia|EU544467|Nickrent_4562))	(Ileostylus_micranthus|EU544471|Nickrent_2741	(Tristerix_corymbosus|EF464530|Nickrent_4575E	(((Helixanthera_parasitica|JN687565|A_Chveerach_P93_3	(((Helixanthera_parasitica|HQ317764|LS31	Helixanthera_parasitica|HQ317761|LS28)	Helixanthera_parasitica|HQ317762|LS29)	Helixanthera_parasitica|HQ317763|LS30))	(((Scurrula_atropurpurea|KF114862|UNKNOWN	Scurrula_ferruginea|KF114863|UNKNOWN)	(((Scurrula_chingii|HQ317773|LS25	((Scurrula_parasitica|HQ317779|LS58	Scurrula_parasitica|HQ317777|LS57)	Scurrula_parasitica|HQ317778|LS23))	Scurrula_parasitica|HQ317775|LS18)	(Scurrula_chingii|HQ317774|LS26	Scurrula_parasitica|HQ317776|LS19)))	(((Taxillus_limprichtii|HQ317792|LS13	Taxillus_limprichtii|HQ317791|LS12)	(Scurrula_sp_|JQ933474|MF_Watson_et_al_20812115_E	((Taxillus_chinensis|HQ317781|LS04	(((Taxillus_chinensis|HQ317788|LS54	Taxillus_chinensis|HQ317786|LS52)	Taxillus_chinensis|HQ317783|LS07)	(Taxillus_chinensis|HQ317782|LS06	(Taxillus_chinensis|HQ317789|LS55	(Taxillus_chinensis|HQ317790|LS56	(Taxillus_chinensis|HQ317784|LS08	(Taxillus_chinensis|HQ317785|LS09	Taxillus_chinensis|HQ317787|LS53)))))))	Taxillus_chinensis|HQ317780|LS03)))	(((Taxillus_nigrans|HQ317794|LS20	Taxillus_limprichtii|HQ317793|LS15)	Taxillus_nigrans|HQ317795|LS21)	((Taxillus_sutchuenensis|HQ317796|LS16	Taxillus_sutchuenensis|HQ317797|LS17)	(Taxillus_sutchuenensis|HQ317799|LS11	Taxillus_sutchuenensis|HQ317798|LS10))))))	(((((Tolypanthus_maclurei|HQ317758|LS02	Tolypanthus_maclurei|HQ317757|LS01)	((Tapinanthus_sp_|EU213529|OM825	Septulina_glauca|AM235022|JC_Manning_2925_NBG)
((((Gaiadendron_punctatum|L26072|UNKNOWN	(Tristerix_corymbosus|EF464530|Nickrent_4575E	Desmaria_mutabilis|EF464527|Nickrent_4510A))	((Moquiniella_rubra|DQ790132|D_Nickrent_3042	Tupeia_antarctica|DQ790133|D_Nickrent_2742)	((Loranthus_europaeus|JQ933393|Chase_14152_K	(Cecarria_obtusifolia|EU544467|Nickrent_4562	Loranthus_delavayi|HQ317767|LS39))	((Muellerina_eucalyptoides|EU544472|Nickrent_4310	Ileostylus_micranthus|EU544471|Nickrent_2741)	((Benthamina_alyxifolia|AY957440|Nickrent_4127	Amyema_glabrum|EU544465|Nickrent_2794)	(((((Tolypanthus_maclurei|HQ317758|LS02	Tolypanthus_maclurei|HQ317757|LS01)	((Helixanthera_parasitica|HQ317763|LS30	(Helixanthera_parasitica|HQ317762|LS29	(Helixanthera_parasitica|HQ317764|LS31	Helixanthera_parasitica|HQ317761|LS28)))	Helixanthera_parasitica|JN687565|A_Chveerach_P93_3))	((Agelanthus_sansibarensis|EU544464|Nickrent_2987	((Tapinanthus_sp_|EU213529|OM825	Septulina_glauca|AM235022|JC_Manning_2925_NBG)	Moquiniella_rubra|AM235021|RBGK_5742))	(Englerina_ramulosa|EU544470|Nickrent_2984	(Dendrophthoe_nilgherrensis|JQ933297|Chase_17409_K	Bakerella_sp_|EU544466|Nickrent_4161))))	((Helixanthera_sampsonii|HQ317765|LS33	Helixanthera_sampsonii|HQ317766|LS34)	Taxillus_sclerophyllus|JQ933498|Chase_17408_K))	((((Dendrophthoe_pentandra|HQ317760|LS32	Dendrophthoe_pentandra|HQ317759|LS27)	Dendrophthoe_pentandra|JN687564|A_Chveerach_P51_2)	Dendrophthoe_lanosa|JN687563|A_Chveerach_P38_1)	((Scurrula_parasitica|HQ317776|LS19	((Scurrula_atropurpurea|KF114862|UNKNOWN	Scurrula_ferruginea|KF114863|UNKNOWN)	((Scurrula_parasitica|HQ317779|LS58	Scurrula_parasitica|HQ317777|LS57)	(Scurrula_parasitica|HQ317778|LS23	((Scurrula_parasitica|HQ317775|LS18	Scurrula_chingii|HQ317774|LS26)	Scurrula_chingii|HQ317773|LS25)))))	(((Scurrula_sp_|JQ933474|MF_Watson_et_al_20812115_E	(((Taxillus_chinensis|HQ317782|LS06	(Taxillus_chinensis|HQ317789|LS55	(Taxillus_chinensis|HQ317790|LS56	(Taxillus_chinensis|HQ317784|LS08	(Taxillus_chinensis|HQ317785|LS09	Taxillus_chinensis|HQ317787|LS53)))))	(Taxillus_chinensis|HQ317780|LS03
((Macrosolen_tricolor|HQ317771|LS37	Macrosolen_tricolor|HQ317772|LS38)	(((Macrosolen_cochinchinensis|JN687567|A_Chveerach_P31	Macrosolen_cochinchinensis|JQ933395|IWJ_Sinclair_DG_Long_5781_E)	(Macrosolen_cochinchinensis|HQ317769|LS35	(Macrosolen_cochinchinensis|HQ317768|LS05	Macrosolen_cochinchinensis|HQ317770|LS36)))	((((((Peraxilla_tetrapetala|EU544473|Nickrent_2744	Peraxilla_tetrapetala|JQ933439|P_Douglass_8714_RNG)	Desmaria_mutabilis|EF464527|Nickrent_4510A)	((Moquiniella_rubra|DQ790132|D_Nickrent_3042	Tupeia_antarctica|DQ790133|D_Nickrent_2742)	((Cecarria_obtusifolia|EU544467|Nickrent_4562	(Loranthus_delavayi|HQ317767|LS39	Loranthus_europaeus|JQ933393|Chase_14152_K))	((Muellerina_eucalyptoides|EU544472|Nickrent_4310	Ileostylus_micranthus|EU544471|Nickrent_2741)	((((((((((((Helixanthera_parasitica|HQ317761|LS28	Helixanthera_parasitica|HQ317763|LS30)	Helixanthera_parasitica|HQ317762|LS29)	Helixanthera_parasitica|HQ317764|LS31)	((Tapinanthus_sp_|EU213529|OM825	Septulina_glauca|AM235022|JC_Manning_2925_NBG)	Moquiniella_rubra|AM235021|RBGK_5742))	(Agelanthus_sansibarensis|EU544464|Nickrent_2987	(Dendrophthoe_nilgherrensis|JQ933297|Chase_17409_K	Helixanthera_parasitica|JN687565|A_Chveerach_P93_3)))	(Benthamina_alyxifolia|AY957440|Nickrent_4127	Amyema_glabrum|EU544465|Nickrent_2794))	Englerina_ramulosa|EU544470|Nickrent_2984)	Tolypanthus_maclurei|HQ317757|LS01)	Tolypanthus_maclurei|HQ317758|LS02)	((Helixanthera_sampsonii|HQ317765|LS33	Helixanthera_sampsonii|HQ317766|LS34)	Taxillus_sclerophyllus|JQ933498|Chase_17408_K))	((((Dendrophthoe_pentandra|HQ317760|LS32	Dendrophthoe_pentandra|HQ317759|LS27)	Dendrophthoe_pentandra|JN687564|A_Chveerach_P51_2)	Dendrophthoe_lanosa|JN687563|A_Chveerach_P38_1)	(((Taxillus_sutchuenensis|HQ317799|LS11	Taxillus_sutchuenensis|HQ317798|LS10)	((Scurrula_atropurpurea|KF114862|UNKNOWN	Scurrula_ferruginea|KF114863|UNKNOWN)	((Scurrula_parasitica|HQ317776|LS19	(Scurrula_parasitica|HQ317778|LS23	(((Scurrula_parasitica|HQ317779|LS58	Scurrula_parasitica|HQ317777|LS57)	Scurrula_parasitica|HQ317775|LS18)	Scurrula_chingii|HQ317774|LS26)))	Scurrula_chingii|HQ317773|LS25)))
((Macrosolen_tricolor|HQ317771|LS37	Macrosolen_tricolor|HQ317772|LS38)	(((Macrosolen_cochinchinensis|JN687567|A_Chveerach_P31	Macrosolen_cochinchinensis|JQ933395|IWJ_Sinclair_DG_Long_5781_E)	(Macrosolen_cochinchinensis|HQ317769|LS35	(Macrosolen_cochinchinensis|HQ317768|LS05	Macrosolen_cochinchinensis|HQ317770|LS36)))	(Tupeia_antarctica|DQ790133|D_Nickrent_2742	(Gaiadendron_punctatum|L26072|UNKNOWN	(((Moquiniella_rubra|DQ790132|D_Nickrent_3042	(Benthamina_alyxifolia|AY957440|Nickrent_4127	((((((Helixanthera_parasitica|HQ317763|LS30	Helixanthera_parasitica|HQ317764|LS31)	Helixanthera_parasitica|HQ317762|LS29)	Helixanthera_parasitica|HQ317761|LS28)	(Tolypanthus_maclurei|HQ317758|LS02	Tolypanthus_maclurei|HQ317757|LS01))	(Englerina_ramulosa|EU544470|Nickrent_2984	(((Helixanthera_sampsonii|HQ317765|LS33	Helixanthera_sampsonii|HQ317766|LS34)	((((Dendrophthoe_pentandra|HQ317760|LS32	Dendrophthoe_pentandra|HQ317759|LS27)	Dendrophthoe_pentandra|JN687564|A_Chveerach_P51_2)	Dendrophthoe_lanosa|JN687563|A_Chveerach_P38_1)	Taxillus_sclerophyllus|JQ933498|Chase_17408_K))	(((Tapinanthus_sp_|EU213529|OM825	Septulina_glauca|AM235022|JC_Manning_2925_NBG)	Moquiniella_rubra|AM235021|RBGK_5742)	((Bakerella_sp_|EU544466|Nickrent_4161	(Dendrophthoe_nilgherrensis|JQ933297|Chase_17409_K	Helixanthera_parasitica|JN687565|A_Chveerach_P93_3))	Agelanthus_sansibarensis|EU544464|Nickrent_2987)))))	((Scurrula_sp_|JQ933474|MF_Watson_et_al_20812115_E	(Amyema_glabrum|EU544465|Nickrent_2794	((Taxillus_chinensis|HQ317790|LS56	(Taxillus_chinensis|HQ317784|LS08	(Taxillus_chinensis|HQ317785|LS09	Taxillus_chinensis|HQ317787|LS53)))	(Taxillus_chinensis|HQ317782|LS06	((((Taxillus_chinensis|HQ317783|LS07	Taxillus_chinensis|HQ317780|LS03)	Taxillus_chinensis|HQ317781|LS04)	(Taxillus_chinensis|HQ317788|LS54	Taxillus_chinensis|HQ317786|LS52))	Taxillus_chinensis|HQ317789|LS55)))))	(((Taxillus_sutchuenensis|HQ317796|LS16	Taxillus_sutchuenensis|HQ317797|LS17)	((Taxillus_limprichtii|HQ317792|LS13	Taxillus_limprichtii|HQ317791|LS12)	((Taxillus_nigrans|HQ317794|LS20
(((((((Atkinsonia_ligustrina|EF464526|Nickrent_4344	Nuytsia_floribunda|DQ790134|D_Nickrent_2747)	(Ligaria_cuneifolia|EF464528|Nickrent_4567	((((Struthanthus_orbicularis|JQ592414|BioBot05046	(Struthanthus_orbicularis|JQ592415|BioBot05048	Struthanthus_orbicularis|JQ592413|BioBot05045))	Notanthera_heterophylla|EF464529|Nickrent_4372)	Tripodanthus_acutifolius|EU544475|Nickrent_4927)	((Dendropemon_bicolor|EU544469|Nickrent_2700	Struthanthus_woodsonii|EU544474|Nickrent_2761)	(Struthanthus_sp_|JQ594622|RE_5128_1	Struthanthus_orbicularis|JQ594621|RE_5125_1)))))	Gaiadendron_punctatum|L26072|UNKNOWN)	((Moquiniella_rubra|DQ790132|D_Nickrent_3042	(((Amyema_glabrum|EU544465|Nickrent_2794	Benthamina_alyxifolia|AY957440|Nickrent_4127)	(((Agelanthus_sansibarensis|EU544464|Nickrent_2987	((Bakerella_sp_|EU544466|Nickrent_4161	((Tolypanthus_maclurei|HQ317758|LS02	Tolypanthus_maclurei|HQ317757|LS01)	(Helixanthera_parasitica|HQ317763|LS30	(Helixanthera_parasitica|HQ317764|LS31	(Helixanthera_parasitica|HQ317762|LS29	Helixanthera_parasitica|HQ317761|LS28)))))	((Tapinanthus_sp_|EU213529|OM825	Septulina_glauca|AM235022|JC_Manning_2925_NBG)	Moquiniella_rubra|AM235021|RBGK_5742)))	(((Helixanthera_sampsonii|HQ317765|LS33	Helixanthera_sampsonii|HQ317766|LS34)	((((Dendrophthoe_pentandra|HQ317760|LS32	Dendrophthoe_pentandra|HQ317759|LS27)	Dendrophthoe_pentandra|JN687564|A_Chveerach_P51_2)	Dendrophthoe_lanosa|JN687563|A_Chveerach_P38_1)	Taxillus_sclerophyllus|JQ933498|Chase_17408_K))	(Englerina_ramulosa|EU544470|Nickrent_2984	Dendrophthoe_nilgherrensis|JQ933297|Chase_17409_K)))	((((Scurrula_sp_|JQ933474|MF_Watson_et_al_20812115_E	(Taxillus_chinensis|HQ317785|LS09	((Taxillus_chinensis|HQ317787|LS53	(((Taxillus_chinensis|HQ317782|LS06	(((Taxillus_chinensis|HQ317783|LS07	Taxillus_chinensis|HQ317781|LS04)	(Taxillus_chinensis|HQ317788|LS54	Taxillus_chinensis|HQ317786|LS52))	Taxillus_chinensis|HQ317789|LS55))	Taxillus_chinensis|HQ317790|LS56)	Taxillus_chinensis|HQ317784|LS08))	Taxillus_chinensis|HQ317780|LS03)))	(Scurrula_parasitica|HQ317776|LS19	((Scurrula_parasitica|HQ317778|LS23
((Moquiniella_rubra|DQ790132|D_Nickrent_3042	(((Benthamina_alyxifolia|AY957440|Nickrent_4127	(((Septulina_glauca|AM235022|JC_Manning_2925_NBG	(Helixanthera_sampsonii|HQ317765|LS33	Helixanthera_sampsonii|HQ317766|LS34))	((Taxillus_sclerophyllus|JQ933498|Chase_17408_K	((Bakerella_sp_|EU544466|Nickrent_4161	Dendrophthoe_nilgherrensis|JQ933297|Chase_17409_K)	Englerina_ramulosa|EU544470|Nickrent_2984))	(Moquiniella_rubra|AM235021|RBGK_5742	Agelanthus_sansibarensis|EU544464|Nickrent_2987)))	(Tapinanthus_sp_|EU213529|OM825	Amyema_glabrum|EU544465|Nickrent_2794)))	((Tolypanthus_maclurei|HQ317758|LS02	Tolypanthus_maclurei|HQ317757|LS01)	(((((Dendrophthoe_pentandra|HQ317760|LS32	Dendrophthoe_pentandra|HQ317759|LS27)	Dendrophthoe_pentandra|JN687564|A_Chveerach_P51_2)	Dendrophthoe_lanosa|JN687563|A_Chveerach_P38_1)	((Scurrula_sp_|JQ933474|MF_Watson_et_al_20812115_E	(Taxillus_chinensis|HQ317787|LS53	((((Taxillus_chinensis|HQ317782|LS06	(((Taxillus_chinensis|HQ317780|LS03	Taxillus_chinensis|HQ317789|LS55)	(Taxillus_chinensis|HQ317783|LS07	Taxillus_chinensis|HQ317781|LS04))	(Taxillus_chinensis|HQ317788|LS54	Taxillus_chinensis|HQ317786|LS52)))	Taxillus_chinensis|HQ317790|LS56)	Taxillus_chinensis|HQ317784|LS08)	Taxillus_chinensis|HQ317785|LS09)))	(((Scurrula_parasitica|HQ317776|LS19	((Scurrula_parasitica|HQ317778|LS23	(((Scurrula_parasitica|HQ317779|LS58	Scurrula_parasitica|HQ317777|LS57)	Scurrula_parasitica|HQ317775|LS18)	(Scurrula_chingii|HQ317773|LS25	Scurrula_chingii|HQ317774|LS26)))	(Scurrula_atropurpurea|KF114862|UNKNOWN	Scurrula_ferruginea|KF114863|UNKNOWN)))	(Taxillus_sutchuenensis|HQ317796|LS16	Taxillus_sutchuenensis|HQ317797|LS17))	((Taxillus_nigrans|HQ317794|LS20	((Taxillus_limprichtii|HQ317792|LS13	Taxillus_limprichtii|HQ317791|LS12)	Taxillus_sutchuenensis|HQ317798|LS10))	((Taxillus_sutchuenensis|HQ317799|LS11	Taxillus_limprichtii|HQ317793|LS15)	Taxillus_nigrans|HQ317795|LS21)))))	(Helixanthera_parasitica|JN687565|A_Chveerach_P93_3
(((Peraxilla_tetrapetala|EU544473|Nickrent_2744	Peraxilla_tetrapetala|JQ933439|P_Douglass_8714_RNG)	(((Tupeia_antarctica|DQ790133|D_Nickrent_2742	Moquiniella_rubra|DQ790132|D_Nickrent_3042)	(((Loranthus_delavayi|HQ317767|LS39	(Loranthus_europaeus|JQ933393|Chase_14152_K	Cecarria_obtusifolia|EU544467|Nickrent_4562))	(Muellerina_eucalyptoides|EU544472|Nickrent_4310	Ileostylus_micranthus|EU544471|Nickrent_2741))	((((((Taxillus_sclerophyllus|JQ933498|Chase_17408_K	Englerina_ramulosa|EU544470|Nickrent_2984)	((((Amyema_glabrum|EU544465|Nickrent_2794	Benthamina_alyxifolia|AY957440|Nickrent_4127)	(Moquiniella_rubra|AM235021|RBGK_5742	(Septulina_glauca|AM235022|JC_Manning_2925_NBG	Tapinanthus_sp_|EU213529|OM825)))	Agelanthus_sansibarensis|EU544464|Nickrent_2987)	Helixanthera_sampsonii|HQ317765|LS33))	((Tolypanthus_maclurei|HQ317758|LS02	Tolypanthus_maclurei|HQ317757|LS01)	((Helixanthera_parasitica|HQ317761|LS28	(Helixanthera_parasitica|HQ317764|LS31	(Helixanthera_parasitica|HQ317762|LS29	Helixanthera_parasitica|HQ317763|LS30)))	Helixanthera_parasitica|JN687565|A_Chveerach_P93_3)))	Helixanthera_sampsonii|HQ317766|LS34)	((((Dendrophthoe_pentandra|HQ317760|LS32	Dendrophthoe_pentandra|HQ317759|LS27)	Dendrophthoe_pentandra|JN687564|A_Chveerach_P51_2)	Dendrophthoe_lanosa|JN687563|A_Chveerach_P38_1)	((Taxillus_limprichtii|HQ317792|LS13	Taxillus_limprichtii|HQ317791|LS12)	(((((Taxillus_limprichtii|HQ317793|LS15	Taxillus_nigrans|HQ317795|LS21)	(Taxillus_sutchuenensis|HQ317799|LS11	Taxillus_sutchuenensis|HQ317798|LS10))	Taxillus_nigrans|HQ317794|LS20)	((Scurrula_parasitica|HQ317776|LS19	(((Scurrula_parasitica|HQ317775|LS18	(Scurrula_chingii|HQ317773|LS25	Scurrula_parasitica|HQ317778|LS23))	((Scurrula_parasitica|HQ317779|LS58	Scurrula_parasitica|HQ317777|LS57)	Scurrula_chingii|HQ317774|LS26))	(Scurrula_atropurpurea|KF114862|UNKNOWN	Scurrula_ferruginea|KF114863|UNKNOWN)))	(Taxillus_sutchuenensis|HQ317796|LS16	Taxillus_sutchuenensis|HQ317797|LS17)))	(Scurrula_sp_|JQ933474|MF_Watson_et_al_20812115_E	((Taxillus_chinensis|HQ317782|LS06
(((((Desmaria_mutabilis|EF464527|Nickrent_4510A	Tristerix_corymbosus|EF464530|Nickrent_4575E)	Gaiadendron_punctatum|L26072|UNKNOWN)	((((((Struthanthus_orbicularis|JQ592414|BioBot05046	(Struthanthus_orbicularis|JQ592415|BioBot05048	Struthanthus_orbicularis|JQ592413|BioBot05045))	Tripodanthus_acutifolius|EU544475|Nickrent_4927)	((Struthanthus_sp_|JQ594622|RE_5128_1	(Struthanthus_woodsonii|EU544474|Nickrent_2761	Struthanthus_orbicularis|JQ594621|RE_5125_1))	Dendropemon_bicolor|EU544469|Nickrent_2700))	(Atkinsonia_ligustrina|EF464526|Nickrent_4344	(Nuytsia_floribunda|DQ790134|D_Nickrent_2747	Ligaria_cuneifolia|EF464528|Nickrent_4567)))	(Peraxilla_tetrapetala|EU544473|Nickrent_2744	Peraxilla_tetrapetala|JQ933439|P_Douglass_8714_RNG))	((Tupeia_antarctica|DQ790133|D_Nickrent_2742	Moquiniella_rubra|DQ790132|D_Nickrent_3042)	(((Muellerina_eucalyptoides|EU544472|Nickrent_4310	(Cecarria_obtusifolia|EU544467|Nickrent_4562	(Loranthus_delavayi|HQ317767|LS39	Loranthus_europaeus|JQ933393|Chase_14152_K)))	Ileostylus_micranthus|EU544471|Nickrent_2741)	((Amyema_glabrum|EU544465|Nickrent_2794	Benthamina_alyxifolia|AY957440|Nickrent_4127)	((((Agelanthus_sansibarensis|EU544464|Nickrent_2987	((Helixanthera_sampsonii|HQ317765|LS33	Helixanthera_sampsonii|HQ317766|LS34)	(((Dendrophthoe_pentandra|HQ317760|LS32	Dendrophthoe_pentandra|HQ317759|LS27)	(Dendrophthoe_pentandra|JN687564|A_Chveerach_P51_2	Dendrophthoe_lanosa|JN687563|A_Chveerach_P38_1))	Taxillus_sclerophyllus|JQ933498|Chase_17408_K)))	((Tapinanthus_sp_|EU213529|OM825	Septulina_glauca|AM235022|JC_Manning_2925_NBG)	((Tolypanthus_maclurei|HQ317758|LS02	Tolypanthus_maclurei|HQ317757|LS01)	((Helixanthera_parasitica|HQ317764|LS31	((Helixanthera_parasitica|HQ317761|LS28	Helixanthera_parasitica|HQ317762|LS29)	Helixanthera_parasitica|HQ317763|LS30))	Helixanthera_parasitica|JN687565|A_Chveerach_P93_3))))	(Moquiniella_rubra|AM235021|RBGK_5742	(Englerina_ramulosa|EU544470|Nickrent_2984	(Bakerella_sp_|EU544466|Nickrent_4161	Dendrophthoe_nilgherrensis|JQ933297|Chase_17409_K))))	((Scurrula_parasitica|HQ317776|LS19	(((Scurrula_parasitica|HQ317775|LS18	(Scurrula_chingii|HQ317773|LS25	Scurrula_parasitica|HQ317778|LS23))
((Notanthera_heterophylla|EF464529|Nickrent_4372	(Macrosolen_tricolor|HQ317771|LS37	Macrosolen_tricolor|HQ317772|LS38))	((((Desmaria_mutabilis|EF464527|Nickrent_4510A	(Peraxilla_tetrapetala|JQ933439|P_Douglass_8714_RNG	Peraxilla_tetrapetala|EU544473|Nickrent_2744))	(((Nuytsia_floribunda|DQ790134|D_Nickrent_2747	Tristerix_corymbosus|EF464530|Nickrent_4575E)	(Atkinsonia_ligustrina|EF464526|Nickrent_4344	((Ligaria_cuneifolia|EF464528|Nickrent_4567	((Struthanthus_woodsonii|EU544474|Nickrent_2761	((Struthanthus_sp_|JQ594622|RE_5128_1	Dendropemon_bicolor|EU544469|Nickrent_2700)	Struthanthus_orbicularis|JQ594621|RE_5125_1))	((Struthanthus_orbicularis|JQ592414|BioBot05046	(Struthanthus_orbicularis|JQ592413|BioBot05045	Struthanthus_orbicularis|JQ592415|BioBot05048))	Tripodanthus_acutifolius|EU544475|Nickrent_4927)))	Tupeia_antarctica|DQ790133|D_Nickrent_2742)))	(Gaiadendron_punctatum|L26072|UNKNOWN	Moquiniella_rubra|DQ790132|D_Nickrent_3042)))	(((Loranthus_delavayi|HQ317767|LS39	(Loranthus_europaeus|JQ933393|Chase_14152_K	Cecarria_obtusifolia|EU544467|Nickrent_4562))	(Ileostylus_micranthus|EU544471|Nickrent_2741	Muellerina_eucalyptoides|EU544472|Nickrent_4310))	(Amyema_glabrum|EU544465|Nickrent_2794	(Benthamina_alyxifolia|AY957440|Nickrent_4127	((((((Dendrophthoe_pentandra|JN687564|A_Chveerach_P51_2	Englerina_ramulosa|EU544470|Nickrent_2984)	(Taxillus_sclerophyllus|JQ933498|Chase_17408_K	((Dendrophthoe_pentandra|HQ317760|LS32	Dendrophthoe_pentandra|HQ317759|LS27)	Dendrophthoe_lanosa|JN687563|A_Chveerach_P38_1)))	((Helixanthera_sampsonii|HQ317765|LS33	Helixanthera_sampsonii|HQ317766|LS34)	Septulina_glauca|AM235022|JC_Manning_2925_NBG))	Moquiniella_rubra|AM235021|RBGK_5742)	((Dendrophthoe_nilgherrensis|JQ933297|Chase_17409_K	Agelanthus_sansibarensis|EU544464|Nickrent_2987)	((Tolypanthus_maclurei|HQ317758|LS02	Tolypanthus_maclurei|HQ317757|LS01)	(Tapinanthus_sp_|EU213529|OM825	Bakerella_sp_|EU544466|Nickrent_4161))))	((((Helixanthera_parasitica|HQ317761|LS28	Helixanthera_parasitica|HQ317763|LS30)	(Helixanthera_parasitica|HQ317762|LS29	Helixanthera_parasitica|HQ317764|LS31))	Helixanthera_parasitica|JN687565|A_Chveerach_P93_3)	(((Scurrula_atropurpurea|KF114862|UNKNOWN
((((((((Loranthus_delavayi|HQ317767|LS39	(Loranthus_europaeus|JQ933393|Chase_14152_K	Cecarria_obtusifolia|EU544467|Nickrent_4562))	(Ileostylus_micranthus|EU544471|Nickrent_2741	Muellerina_eucalyptoides|EU544472|Nickrent_4310))	(Benthamina_alyxifolia|AY957440|Nickrent_4127	(((((((Taxillus_sclerophyllus|JQ933498|Chase_17408_K	((Dendrophthoe_pentandra|HQ317760|LS32	Dendrophthoe_pentandra|HQ317759|LS27)	(Agelanthus_sansibarensis|EU544464|Nickrent_2987	Dendrophthoe_pentandra|JN687564|A_Chveerach_P51_2)))	Dendrophthoe_lanosa|JN687563|A_Chveerach_P38_1)	(Helixanthera_sampsonii|HQ317765|LS33	Helixanthera_sampsonii|HQ317766|LS34))	((Tapinanthus_sp_|EU213529|OM825	Septulina_glauca|AM235022|JC_Manning_2925_NBG)	Moquiniella_rubra|AM235021|RBGK_5742))	((Dendrophthoe_nilgherrensis|JQ933297|Chase_17409_K	Bakerella_sp_|EU544466|Nickrent_4161)	Englerina_ramulosa|EU544470|Nickrent_2984))	(((Helixanthera_parasitica|HQ317763|LS30	((Helixanthera_parasitica|HQ317762|LS29	Helixanthera_parasitica|HQ317764|LS31)	Helixanthera_parasitica|HQ317761|LS28))	Helixanthera_parasitica|JN687565|A_Chveerach_P93_3)	(Tolypanthus_maclurei|HQ317758|LS02	Tolypanthus_maclurei|HQ317757|LS01)))	(Amyema_glabrum|EU544465|Nickrent_2794	(((((Taxillus_sutchuenensis|HQ317798|LS10	Taxillus_sutchuenensis|HQ317799|LS11)	((Taxillus_chinensis|HQ317790|LS56	((Taxillus_chinensis|HQ317785|LS09	((Taxillus_chinensis|HQ317788|LS54	(Taxillus_chinensis|HQ317786|LS52	Taxillus_chinensis|HQ317784|LS08))	(Taxillus_chinensis|HQ317783|LS07	Taxillus_chinensis|HQ317787|LS53)))	(((Taxillus_chinensis|HQ317780|LS03	Taxillus_chinensis|HQ317782|LS06)	Taxillus_chinensis|HQ317781|LS04)	Taxillus_chinensis|HQ317789|LS55)))	Scurrula_sp_|JQ933474|MF_Watson_et_al_20812115_E))	((Taxillus_sutchuenensis|HQ317796|LS16	(Taxillus_nigrans|HQ317794|LS20	Taxillus_nigrans|HQ317795|LS21))	(Taxillus_limprichtii|HQ317793|LS15	Taxillus_sutchuenensis|HQ317797|LS17)))	(Taxillus_limprichtii|HQ317792|LS13	Taxillus_limprichtii|HQ317791|LS12))	(((Scurrula_atropurpurea|KF114862|UNKNOWN
(((Macrosolen_cochinchinensis|JQ933395|IWJ_Sinclair_DG_Long_5781_E	Macrosolen_cochinchinensis|JN687567|A_Chveerach_P31)	(Macrosolen_cochinchinensis|HQ317770|LS36	(Macrosolen_cochinchinensis|HQ317768|LS05	Macrosolen_cochinchinensis|HQ317769|LS35)))	((Macrosolen_tricolor|HQ317771|LS37	Macrosolen_tricolor|HQ317772|LS38)	(((Nuytsia_floribunda|DQ790134|D_Nickrent_2747	((Ligaria_cuneifolia|EF464528|Nickrent_4567	Notanthera_heterophylla|EF464529|Nickrent_4372)	Atkinsonia_ligustrina|EF464526|Nickrent_4344))	((Tristerix_corymbosus|EF464530|Nickrent_4575E	((((Struthanthus_sp_|JQ594622|RE_5128_1	Struthanthus_orbicularis|JQ594621|RE_5125_1)	(Dendropemon_bicolor|EU544469|Nickrent_2700	Struthanthus_woodsonii|EU544474|Nickrent_2761))	((Struthanthus_orbicularis|JQ592415|BioBot05048	(Struthanthus_orbicularis|JQ592414|BioBot05046	Struthanthus_orbicularis|JQ592413|BioBot05045))	Tripodanthus_acutifolius|EU544475|Nickrent_4927))	(Peraxilla_tetrapetala|JQ933439|P_Douglass_8714_RNG	Peraxilla_tetrapetala|EU544473|Nickrent_2744)))	(Gaiadendron_punctatum|L26072|UNKNOWN	((((Loranthus_delavayi|HQ317767|LS39	(Loranthus_europaeus|JQ933393|Chase_14152_K	Cecarria_obtusifolia|EU544467|Nickrent_4562))	(Ileostylus_micranthus|EU544471|Nickrent_2741	Muellerina_eucalyptoides|EU544472|Nickrent_4310))	((((Bakerella_sp_|EU544466|Nickrent_4161	((Tolypanthus_maclurei|HQ317758|LS02	Tolypanthus_maclurei|HQ317757|LS01)	(Septulina_glauca|AM235022|JC_Manning_2925_NBG	(Moquiniella_rubra|AM235021|RBGK_5742	Tapinanthus_sp_|EU213529|OM825))))	((Agelanthus_sansibarensis|EU544464|Nickrent_2987	((Helixanthera_sampsonii|HQ317765|LS33	Helixanthera_sampsonii|HQ317766|LS34)	(Taxillus_sclerophyllus|JQ933498|Chase_17408_K	((Dendrophthoe_pentandra|JN687564|A_Chveerach_P51_2	Dendrophthoe_lanosa|JN687563|A_Chveerach_P38_1)	(Dendrophthoe_pentandra|HQ317760|LS32	Dendrophthoe_pentandra|HQ317759|LS27)))))	(Englerina_ramulosa|EU544470|Nickrent_2984	Dendrophthoe_nilgherrensis|JQ933297|Chase_17409_K)))	(Amyema_glabrum|EU544465|Nickrent_2794	Benthamina_alyxifolia|AY957440|Nickrent_4127))	(((((((Taxillus_limprichtii|HQ317793|LS15	(Taxillus_limprichtii|HQ317792|LS13	Taxillus_limprichtii|HQ317791|LS12))	Taxillus_nigrans|HQ317794|LS20)
((((Macrosolen_cochinchinensis|JQ933395|IWJ_Sinclair_DG_Long_5781_E	Macrosolen_cochinchinensis|JN687567|A_Chveerach_P31)	((Macrosolen_cochinchinensis|HQ317769|LS35	Macrosolen_cochinchinensis|HQ317770|LS36)	Macrosolen_cochinchinensis|HQ317768|LS05))	((Moquiniella_rubra|DQ790132|D_Nickrent_3042	Tupeia_antarctica|DQ790133|D_Nickrent_2742)	(Gaiadendron_punctatum|L26072|UNKNOWN	((Tristerix_corymbosus|EF464530|Nickrent_4575E	Desmaria_mutabilis|EF464527|Nickrent_4510A)	(((((Loranthus_delavayi|HQ317767|LS39	(Loranthus_europaeus|JQ933393|Chase_14152_K	Cecarria_obtusifolia|EU544467|Nickrent_4562))	(Ileostylus_micranthus|EU544471|Nickrent_2741	Muellerina_eucalyptoides|EU544472|Nickrent_4310))	((((((((Helixanthera_sampsonii|HQ317765|LS33	Helixanthera_sampsonii|HQ317766|LS34)	(Taxillus_sclerophyllus|JQ933498|Chase_17408_K	(Dendrophthoe_lanosa|JN687563|A_Chveerach_P38_1	(Dendrophthoe_pentandra|JN687564|A_Chveerach_P51_2	(Dendrophthoe_pentandra|HQ317760|LS32	Dendrophthoe_pentandra|HQ317759|LS27)))))	(Englerina_ramulosa|EU544470|Nickrent_2984	((((Taxillus_chinensis|HQ317788|LS54	((((Taxillus_chinensis|HQ317780|LS03	Taxillus_chinensis|HQ317786|LS52)	Taxillus_chinensis|HQ317784|LS08)	((Taxillus_chinensis|HQ317783|LS07	Taxillus_chinensis|HQ317787|LS53)	(Taxillus_chinensis|HQ317782|LS06	(Taxillus_chinensis|HQ317789|LS55	Taxillus_chinensis|HQ317790|LS56))))	(Taxillus_chinensis|HQ317781|LS04	Taxillus_chinensis|HQ317785|LS09)))	Scurrula_sp_|JQ933474|MF_Watson_et_al_20812115_E)	(((Taxillus_nigrans|HQ317795|LS21	(Taxillus_limprichtii|HQ317793|LS15	(Taxillus_limprichtii|HQ317792|LS13	Taxillus_limprichtii|HQ317791|LS12)))	Taxillus_nigrans|HQ317794|LS20)	((Taxillus_sutchuenensis|HQ317797|LS17	Taxillus_sutchuenensis|HQ317796|LS16)	(Taxillus_sutchuenensis|HQ317798|LS10	Taxillus_sutchuenensis|HQ317799|LS11))))	((Scurrula_atropurpurea|KF114862|UNKNOWN	Scurrula_ferruginea|KF114863|UNKNOWN)	(Scurrula_parasitica|HQ317776|LS19	(((Scurrula_chingii|HQ317773|LS25	Scurrula_parasitica|HQ317777|LS57)	(Scurrula_chingii|HQ317774|LS26
(((((Moquiniella_rubra|DQ790132|D_Nickrent_3042	Tupeia_antarctica|DQ790133|D_Nickrent_2742)	(((Loranthus_delavayi|HQ317767|LS39	(Loranthus_europaeus|JQ933393|Chase_14152_K	Cecarria_obtusifolia|EU544467|Nickrent_4562))	(Ileostylus_micranthus|EU544471|Nickrent_2741	Muellerina_eucalyptoides|EU544472|Nickrent_4310))	((Agelanthus_sansibarensis|EU544464|Nickrent_2987	((Bakerella_sp_|EU544466|Nickrent_4161	(Tolypanthus_maclurei|HQ317758|LS02	Tolypanthus_maclurei|HQ317757|LS01))	(Septulina_glauca|AM235022|JC_Manning_2925_NBG	(Moquiniella_rubra|AM235021|RBGK_5742	Tapinanthus_sp_|EU213529|OM825))))	((Amyema_glabrum|EU544465|Nickrent_2794	Benthamina_alyxifolia|AY957440|Nickrent_4127)	(((((Helixanthera_parasitica|HQ317763|LS30	(Helixanthera_parasitica|HQ317761|LS28	(Helixanthera_parasitica|HQ317764|LS31	Helixanthera_parasitica|HQ317762|LS29)))	((((Taxillus_sutchuenensis|HQ317798|LS10	Taxillus_sutchuenensis|HQ317799|LS11)	((Taxillus_nigrans|HQ317795|LS21	(Taxillus_limprichtii|HQ317793|LS15	(Taxillus_limprichtii|HQ317792|LS13	Taxillus_limprichtii|HQ317791|LS12)))	Taxillus_nigrans|HQ317794|LS20))	(((Scurrula_atropurpurea|KF114862|UNKNOWN	Scurrula_ferruginea|KF114863|UNKNOWN)	((Scurrula_parasitica|HQ317776|LS19	((Scurrula_parasitica|HQ317777|LS57	(Scurrula_chingii|HQ317774|LS26	(Scurrula_parasitica|HQ317775|LS18	Scurrula_parasitica|HQ317778|LS23)))	Scurrula_parasitica|HQ317779|LS58))	Scurrula_chingii|HQ317773|LS25))	(Taxillus_sutchuenensis|HQ317797|LS17	Taxillus_sutchuenensis|HQ317796|LS16)))	((Taxillus_chinensis|HQ317780|LS03	((((Taxillus_chinensis|HQ317783|LS07	Taxillus_chinensis|HQ317787|LS53)	(Taxillus_chinensis|HQ317782|LS06	(Taxillus_chinensis|HQ317789|LS55	Taxillus_chinensis|HQ317790|LS56)))	((Taxillus_chinensis|HQ317781|LS04	Taxillus_chinensis|HQ317785|LS09)	Taxillus_chinensis|HQ317788|LS54))	(Taxillus_chinensis|HQ317786|LS52	Taxillus_chinensis|HQ317784|LS08)))	Scurrula_sp_|JQ933474|MF_Watson_et_al_20812115_E)))
(((((Struthanthus_woodsonii|EU544474|Nickrent_2761	(Struthanthus_sp_|JQ594622|RE_5128_1	(Dendropemon_bicolor|EU544469|Nickrent_2700	Struthanthus_orbicularis|JQ594621|RE_5125_1)))	(Tripodanthus_acutifolius|EU544475|Nickrent_4927	(Struthanthus_orbicularis|JQ592413|BioBot05045	(Struthanthus_orbicularis|JQ592415|BioBot05048	Struthanthus_orbicularis|JQ592414|BioBot05046))))	(Tristerix_corymbosus|EF464530|Nickrent_4575E	(Desmaria_mutabilis|EF464527|Nickrent_4510A	(Peraxilla_tetrapetala|JQ933439|P_Douglass_8714_RNG	Peraxilla_tetrapetala|EU544473|Nickrent_2744))))	(((((Loranthus_delavayi|HQ317767|LS39	(Loranthus_europaeus|JQ933393|Chase_14152_K	Cecarria_obtusifolia|EU544467|Nickrent_4562))	(Ileostylus_micranthus|EU544471|Nickrent_2741	Muellerina_eucalyptoides|EU544472|Nickrent_4310))	((Dendrophthoe_nilgherrensis|JQ933297|Chase_17409_K	Bakerella_sp_|EU544466|Nickrent_4161)	((((((Scurrula_sp_|JQ933474|MF_Watson_et_al_20812115_E	((Scurrula_parasitica|HQ317776|LS19	((((Scurrula_parasitica|HQ317777|LS57	(Scurrula_parasitica|HQ317775|LS18	Scurrula_parasitica|HQ317778|LS23))	Scurrula_parasitica|HQ317779|LS58)	(Scurrula_chingii|HQ317773|LS25	Scurrula_chingii|HQ317774|LS26))	(Scurrula_atropurpurea|KF114862|UNKNOWN	Scurrula_ferruginea|KF114863|UNKNOWN)))	(Taxillus_sutchuenensis|HQ317797|LS17	Taxillus_sutchuenensis|HQ317796|LS16)))	(((Taxillus_chinensis|HQ317781|LS04	(Taxillus_nigrans|HQ317794|LS20	Taxillus_sutchuenensis|HQ317799|LS11))	(((((Taxillus_chinensis|HQ317783|LS07	Taxillus_chinensis|HQ317787|LS53)	(Taxillus_chinensis|HQ317782|LS06	(Taxillus_chinensis|HQ317789|LS55	Taxillus_chinensis|HQ317790|LS56)))	(Taxillus_chinensis|HQ317785|LS09	Taxillus_chinensis|HQ317788|LS54))	(Taxillus_chinensis|HQ317786|LS52	Taxillus_chinensis|HQ317784|LS08))	Taxillus_sutchuenensis|HQ317798|LS10))	((Taxillus_chinensis|HQ317780|LS03	Taxillus_nigrans|HQ317795|LS21)	Taxillus_limprichtii|HQ317793|LS15)))	(Taxillus_limprichtii|HQ317792|LS13	Taxillus_limprichtii|HQ317791|LS12))	((Amyema_glabrum|EU544465|Nickrent_2794
((Macrosolen_tricolor|HQ317771|LS37	Macrosolen_tricolor|HQ317772|LS38)	(((Macrosolen_cochinchinensis|JQ933395|IWJ_Sinclair_DG_Long_5781_E	Macrosolen_cochinchinensis|JN687567|A_Chveerach_P31)	(Macrosolen_cochinchinensis|HQ317770|LS36	(Macrosolen_cochinchinensis|HQ317768|LS05	Macrosolen_cochinchinensis|HQ317769|LS35)))	((((((Struthanthus_woodsonii|EU544474|Nickrent_2761	(Struthanthus_sp_|JQ594622|RE_5128_1	(Dendropemon_bicolor|EU544469|Nickrent_2700	Struthanthus_orbicularis|JQ594621|RE_5125_1)))	(Tripodanthus_acutifolius|EU544475|Nickrent_4927	(Struthanthus_orbicularis|JQ592415|BioBot05048	(Struthanthus_orbicularis|JQ592414|BioBot05046	Struthanthus_orbicularis|JQ592413|BioBot05045))))	(Peraxilla_tetrapetala|JQ933439|P_Douglass_8714_RNG	Peraxilla_tetrapetala|EU544473|Nickrent_2744))	Tristerix_corymbosus|EF464530|Nickrent_4575E)	(((Nuytsia_floribunda|DQ790134|D_Nickrent_2747	(Atkinsonia_ligustrina|EF464526|Nickrent_4344	(Notanthera_heterophylla|EF464529|Nickrent_4372	Ligaria_cuneifolia|EF464528|Nickrent_4567)))	(((Loranthus_delavayi|HQ317767|LS39	(Loranthus_europaeus|JQ933393|Chase_14152_K	Cecarria_obtusifolia|EU544467|Nickrent_4562))	(Ileostylus_micranthus|EU544471|Nickrent_2741	Muellerina_eucalyptoides|EU544472|Nickrent_4310))	((Amyema_glabrum|EU544465|Nickrent_2794	Benthamina_alyxifolia|AY957440|Nickrent_4127)	((((Septulina_glauca|AM235022|JC_Manning_2925_NBG	(Moquiniella_rubra|AM235021|RBGK_5742	Tapinanthus_sp_|EU213529|OM825))	Agelanthus_sansibarensis|EU544464|Nickrent_2987)	((Dendrophthoe_nilgherrensis|JQ933297|Chase_17409_K	Englerina_ramulosa|EU544470|Nickrent_2984)	(((((Taxillus_sclerophyllus|JQ933498|Chase_17408_K	((Dendrophthoe_pentandra|JN687564|A_Chveerach_P51_2	(Dendrophthoe_pentandra|HQ317760|LS32	Dendrophthoe_pentandra|HQ317759|LS27))	Dendrophthoe_lanosa|JN687563|A_Chveerach_P38_1))	(Helixanthera_sampsonii|HQ317765|LS33	Helixanthera_sampsonii|HQ317766|LS34))	Bakerella_sp_|EU544466|Nickrent_4161)	Tolypanthus_maclurei|HQ317757|LS01)	Tolypanthus_maclurei|HQ317758|LS02)))	(((Helixanthera_parasitica|HQ317763|LS30	Helixanthera_parasitica|HQ317764|LS31)	(Helixanthera_parasitica|HQ317761|LS28	Helixanthera_parasitica|HQ317762|LS29))	(((((Taxillus_limprichtii|HQ317793|LS15
((Macrosolen_tricolor|HQ317771|LS37	Macrosolen_tricolor|HQ317772|LS38)	(((Macrosolen_cochinchinensis|JQ933395|IWJ_Sinclair_DG_Long_5781_E	Macrosolen_cochinchinensis|JN687567|A_Chveerach_P31)	(Macrosolen_cochinchinensis|HQ317770|LS36	(Macrosolen_cochinchinensis|HQ317768|LS05	Macrosolen_cochinchinensis|HQ317769|LS35)))	(((Peraxilla_tetrapetala|JQ933439|P_Douglass_8714_RNG	Peraxilla_tetrapetala|EU544473|Nickrent_2744)	(((Gaiadendron_punctatum|L26072|UNKNOWN	(((Loranthus_delavayi|HQ317767|LS39	(Loranthus_europaeus|JQ933393|Chase_14152_K	Cecarria_obtusifolia|EU544467|Nickrent_4562))	(Ileostylus_micranthus|EU544471|Nickrent_2741	Muellerina_eucalyptoides|EU544472|Nickrent_4310))	((Amyema_glabrum|EU544465|Nickrent_2794	Benthamina_alyxifolia|AY957440|Nickrent_4127)	((Agelanthus_sansibarensis|EU544464|Nickrent_2987	(Septulina_glauca|AM235022|JC_Manning_2925_NBG	(Moquiniella_rubra|AM235021|RBGK_5742	Tapinanthus_sp_|EU213529|OM825)))	((((Englerina_ramulosa|EU544470|Nickrent_2984	((((((Taxillus_limprichtii|HQ317792|LS13	Taxillus_limprichtii|HQ317791|LS12)	(Taxillus_sutchuenensis|HQ317797|LS17	Taxillus_sutchuenensis|HQ317796|LS16))	((Taxillus_sutchuenensis|HQ317798|LS10	Taxillus_sutchuenensis|HQ317799|LS11)	(Taxillus_chinensis|HQ317780|LS03	((((Taxillus_chinensis|HQ317784|LS08	Taxillus_chinensis|HQ317781|LS04)	((Taxillus_chinensis|HQ317783|LS07	Taxillus_chinensis|HQ317787|LS53)	((Taxillus_chinensis|HQ317785|LS09	Taxillus_chinensis|HQ317788|LS54)	Taxillus_chinensis|HQ317786|LS52)))	Taxillus_chinensis|HQ317782|LS06)	(Taxillus_chinensis|HQ317789|LS55	Taxillus_chinensis|HQ317790|LS56)))))	((Taxillus_nigrans|HQ317794|LS20	Taxillus_limprichtii|HQ317793|LS15)	Taxillus_nigrans|HQ317795|LS21))	Scurrula_sp_|JQ933474|MF_Watson_et_al_20812115_E)	(Scurrula_parasitica|HQ317776|LS19	((((Scurrula_chingii|HQ317773|LS25	Scurrula_parasitica|HQ317777|LS57)	(Scurrula_parasitica|HQ317775|LS18	Scurrula_parasitica|HQ317778|LS23))	(Scurrula_parasitica|HQ317779|LS58	Scurrula_chingii|HQ317774|LS26))
((Macrosolen_tricolor|HQ317771|LS37	Macrosolen_tricolor|HQ317772|LS38)	(((Macrosolen_cochinchinensis|JQ933395|IWJ_Sinclair_DG_Long_5781_E	Macrosolen_cochinchinensis|JN687567|A_Chveerach_P31)	(Macrosolen_cochinchinensis|HQ317769|LS35	(Macrosolen_cochinchinensis|HQ317770|LS36	Macrosolen_cochinchinensis|HQ317768|LS05)))	((((Atkinsonia_ligustrina|EF464526|Nickrent_4344	(((((Loranthus_europaeus|JQ933393|Chase_14152_K	(Cecarria_obtusifolia|EU544467|Nickrent_4562	Loranthus_delavayi|HQ317767|LS39))	(Ileostylus_micranthus|EU544471|Nickrent_2741	Muellerina_eucalyptoides|EU544472|Nickrent_4310))	(((Helixanthera_parasitica|JN687565|A_Chveerach_P93_3	Dendrophthoe_nilgherrensis|JQ933297|Chase_17409_K)	Bakerella_sp_|EU544466|Nickrent_4161)	((Tolypanthus_maclurei|HQ317758|LS02	((((Englerina_ramulosa|EU544470|Nickrent_2984	(((Scurrula_parasitica|HQ317777|LS57	((Scurrula_parasitica|HQ317775|LS18	Scurrula_parasitica|HQ317778|LS23)	Scurrula_parasitica|HQ317776|LS19))	(Scurrula_chingii|HQ317773|LS25	(Scurrula_parasitica|HQ317779|LS58	Scurrula_chingii|HQ317774|LS26)))	(Scurrula_atropurpurea|KF114862|UNKNOWN	Scurrula_ferruginea|KF114863|UNKNOWN)))	((Taxillus_limprichtii|HQ317792|LS13	Taxillus_limprichtii|HQ317791|LS12)	((((Scurrula_sp_|JQ933474|MF_Watson_et_al_20812115_E	(((((Taxillus_chinensis|HQ317785|LS09	Taxillus_chinensis|HQ317788|LS54)	Taxillus_chinensis|HQ317786|LS52)	(Taxillus_chinensis|HQ317782|LS06	((Taxillus_chinensis|HQ317789|LS55	Taxillus_chinensis|HQ317790|LS56)	Taxillus_chinensis|HQ317780|LS03)))	(Taxillus_chinensis|HQ317784|LS08	Taxillus_chinensis|HQ317781|LS04))	(Taxillus_chinensis|HQ317783|LS07	Taxillus_chinensis|HQ317787|LS53)))	(Taxillus_sutchuenensis|HQ317798|LS10	Taxillus_sutchuenensis|HQ317799|LS11))	(((Helixanthera_parasitica|HQ317763|LS30	(Helixanthera_parasitica|HQ317764|LS31	Helixanthera_parasitica|HQ317762|LS29))	Helixanthera_parasitica|HQ317761|LS28)	(Taxillus_sclerophyllus|JQ933498|Chase_17408_K	(((Dendrophthoe_pentandra|HQ317760|LS32	Dendrophthoe_pentandra|HQ317759|LS27)
((Tupeia_antarctica|DQ790133|D_Nickrent_2742	Moquiniella_rubra|DQ790132|D_Nickrent_3042)	(((Macrosolen_tricolor|HQ317771|LS37	Macrosolen_tricolor|HQ317772|LS38)	((Macrosolen_cochinchinensis|JQ933395|IWJ_Sinclair_DG_Long_5781_E	Macrosolen_cochinchinensis|JN687567|A_Chveerach_P31)	(Macrosolen_cochinchinensis|HQ317770|LS36	(Macrosolen_cochinchinensis|HQ317768|LS05	Macrosolen_cochinchinensis|HQ317769|LS35))))	((((((Gaiadendron_punctatum|L26072|UNKNOWN	(((Loranthus_delavayi|HQ317767|LS39	(Loranthus_europaeus|JQ933393|Chase_14152_K	Cecarria_obtusifolia|EU544467|Nickrent_4562))	(Ileostylus_micranthus|EU544471|Nickrent_2741	Muellerina_eucalyptoides|EU544472|Nickrent_4310))	((((((Taxillus_nigrans|HQ317794|LS20	Taxillus_limprichtii|HQ317793|LS15)	Taxillus_nigrans|HQ317795|LS21)	(Taxillus_limprichtii|HQ317792|LS13	Taxillus_limprichtii|HQ317791|LS12))	(((Taxillus_sutchuenensis|HQ317797|LS17	Taxillus_sutchuenensis|HQ317796|LS16)	(Taxillus_sutchuenensis|HQ317798|LS10	Taxillus_sutchuenensis|HQ317799|LS11))	((((Scurrula_parasitica|HQ317777|LS57	((Scurrula_parasitica|HQ317775|LS18	Scurrula_parasitica|HQ317778|LS23)	(Scurrula_chingii|HQ317773|LS25	(Scurrula_parasitica|HQ317779|LS58	Scurrula_chingii|HQ317774|LS26))))	(Scurrula_atropurpurea|KF114862|UNKNOWN	Scurrula_ferruginea|KF114863|UNKNOWN))	Scurrula_parasitica|HQ317776|LS19)	(Helixanthera_parasitica|JN687565|A_Chveerach_P93_3	((Helixanthera_parasitica|HQ317763|LS30	(Helixanthera_parasitica|HQ317764|LS31	Helixanthera_parasitica|HQ317761|LS28))	Helixanthera_parasitica|HQ317762|LS29)))))	(Scurrula_sp_|JQ933474|MF_Watson_et_al_20812115_E	(Taxillus_chinensis|HQ317784|LS08	(Taxillus_chinensis|HQ317781|LS04	((Taxillus_chinensis|HQ317783|LS07	Taxillus_chinensis|HQ317787|LS53)	(((Taxillus_chinensis|HQ317785|LS09	Taxillus_chinensis|HQ317788|LS54)	Taxillus_chinensis|HQ317786|LS52)	(Taxillus_chinensis|HQ317782|LS06	((Taxillus_chinensis|HQ317789|LS55	Taxillus_chinensis|HQ317790|LS56)	Taxillus_chinensis|HQ317780|LS03))))))))
(((Gaiadendron_punctatum|L26072|UNKNOWN	((Desmaria_mutabilis|EF464527|Nickrent_4510A	(Peraxilla_tetrapetala|EU544473|Nickrent_2744	Peraxilla_tetrapetala|JQ933439|P_Douglass_8714_RNG))	((Notanthera_heterophylla|EF464529|Nickrent_4372	((Atkinsonia_ligustrina|EF464526|Nickrent_4344	Nuytsia_floribunda|DQ790134|D_Nickrent_2747)	(Tupeia_antarctica|DQ790133|D_Nickrent_2742	(((Tripodanthus_acutifolius|EU544475|Nickrent_4927	((Struthanthus_orbicularis|JQ592415|BioBot05048	Struthanthus_orbicularis|JQ592413|BioBot05045)	Struthanthus_orbicularis|JQ592414|BioBot05046))	(Dendropemon_bicolor|EU544469|Nickrent_2700	((Struthanthus_orbicularis|JQ594621|RE_5125_1	Struthanthus_sp_|JQ594622|RE_5128_1)	Struthanthus_woodsonii|EU544474|Nickrent_2761)))	Ligaria_cuneifolia|EF464528|Nickrent_4567))))	(Moquiniella_rubra|DQ790132|D_Nickrent_3042	(((Cecarria_obtusifolia|EU544467|Nickrent_4562	Loranthus_europaeus|JQ933393|Chase_14152_K)	Loranthus_delavayi|HQ317767|LS39)	(((Benthamina_alyxifolia|AY957440|Nickrent_4127	Amyema_glabrum|EU544465|Nickrent_2794)	(((Agelanthus_sansibarensis|EU544464|Nickrent_2987	(Moquiniella_rubra|AM235021|RBGK_5742	(Tapinanthus_sp_|EU213529|OM825	Septulina_glauca|AM235022|JC_Manning_2925_NBG)))	(Dendrophthoe_nilgherrensis|JQ933297|Chase_17409_K	(((Helixanthera_sampsonii|HQ317765|LS33	Helixanthera_sampsonii|HQ317766|LS34)	((Dendrophthoe_lanosa|JN687563|A_Chveerach_P38_1	(Dendrophthoe_pentandra|JN687564|A_Chveerach_P51_2	(Dendrophthoe_pentandra|HQ317760|LS32	Dendrophthoe_pentandra|HQ317759|LS27)))	(Taxillus_sclerophyllus|JQ933498|Chase_17408_K	Bakerella_sp_|EU544466|Nickrent_4161)))	Englerina_ramulosa|EU544470|Nickrent_2984)))	((Tolypanthus_maclurei|HQ317757|LS01	Tolypanthus_maclurei|HQ317758|LS02)	((((((Scurrula_atropurpurea|KF114862|UNKNOWN	Scurrula_ferruginea|KF114863|UNKNOWN)	(Scurrula_parasitica|HQ317775|LS18	((Scurrula_parasitica|HQ317779|LS58	((Scurrula_parasitica|HQ317778|LS23	Scurrula_chingii|HQ317773|LS25)	Scurrula_chingii|HQ317774|LS26))	Scurrula_parasitica|HQ317777|LS57)))	Scurrula_parasitica|HQ317776|LS19)	(((Taxillus_sutchuenensis|HQ317796|LS16	Taxillus_sutchuenensis|HQ317797|LS17)
(((Nuytsia_floribunda|DQ790134|D_Nickrent_2747	((((Peraxilla_tetrapetala|EU544473|Nickrent_2744	Peraxilla_tetrapetala|JQ933439|P_Douglass_8714_RNG)	(((Tripodanthus_acutifolius|EU544475|Nickrent_4927	(Struthanthus_orbicularis|JQ592415|BioBot05048	(Struthanthus_orbicularis|JQ592413|BioBot05045	Struthanthus_orbicularis|JQ592414|BioBot05046)))	(Dendropemon_bicolor|EU544469|Nickrent_2700	((Struthanthus_orbicularis|JQ594621|RE_5125_1	Struthanthus_sp_|JQ594622|RE_5128_1)	Struthanthus_woodsonii|EU544474|Nickrent_2761)))	Ligaria_cuneifolia|EF464528|Nickrent_4567))	(Atkinsonia_ligustrina|EF464526|Nickrent_4344	((Tristerix_corymbosus|EF464530|Nickrent_4575E	Desmaria_mutabilis|EF464527|Nickrent_4510A)	(Gaiadendron_punctatum|L26072|UNKNOWN	(Tupeia_antarctica|DQ790133|D_Nickrent_2742	Moquiniella_rubra|DQ790132|D_Nickrent_3042)))))	(((Cecarria_obtusifolia|EU544467|Nickrent_4562	Loranthus_europaeus|JQ933393|Chase_14152_K)	Loranthus_delavayi|HQ317767|LS39)	(((Benthamina_alyxifolia|AY957440|Nickrent_4127	Amyema_glabrum|EU544465|Nickrent_2794)	((((((Scurrula_atropurpurea|KF114862|UNKNOWN	Scurrula_ferruginea|KF114863|UNKNOWN)	(((Scurrula_parasitica|HQ317779|LS58	(Scurrula_parasitica|HQ317778|LS23	Scurrula_chingii|HQ317774|LS26))	Scurrula_chingii|HQ317773|LS25)	(Scurrula_parasitica|HQ317777|LS57	Scurrula_parasitica|HQ317775|LS18)))	Scurrula_parasitica|HQ317776|LS19)	((Scurrula_sp_|JQ933474|MF_Watson_et_al_20812115_E	(((Taxillus_chinensis|HQ317786|LS52	Taxillus_chinensis|HQ317789|LS55)	(((Taxillus_chinensis|HQ317780|LS03	Taxillus_chinensis|HQ317782|LS06)	((Taxillus_chinensis|HQ317788|LS54	Taxillus_chinensis|HQ317787|LS53)	Taxillus_chinensis|HQ317784|LS08))	(Taxillus_chinensis|HQ317781|LS04	(Taxillus_chinensis|HQ317783|LS07	Taxillus_chinensis|HQ317785|LS09))))	Taxillus_chinensis|HQ317790|LS56))	((Taxillus_sutchuenensis|HQ317798|LS10	Taxillus_sutchuenensis|HQ317799|LS11)	((Taxillus_sutchuenensis|HQ317797|LS17	(((Taxillus_nigrans|HQ317794|LS20	Taxillus_limprichtii|HQ317793|LS15)	Taxillus_limprichtii|HQ317792|LS13)
((Tristerix_corymbosus|EF464530|Nickrent_4575E	((Gaiadendron_punctatum|L26072|UNKNOWN	(((Cecarria_obtusifolia|EU544467|Nickrent_4562	(Loranthus_europaeus|JQ933393|Chase_14152_K	Loranthus_delavayi|HQ317767|LS39))	(((Bakerella_sp_|EU544466|Nickrent_4161	(Tolypanthus_maclurei|HQ317757|LS01	Tolypanthus_maclurei|HQ317758|LS02))	((((((Scurrula_sp_|JQ933474|MF_Watson_et_al_20812115_E	((Taxillus_chinensis|HQ317789|LS55	(((Taxillus_chinensis|HQ317780|LS03	Taxillus_chinensis|HQ317782|LS06)	(Taxillus_chinensis|HQ317790|LS56	Taxillus_chinensis|HQ317784|LS08))	(Taxillus_chinensis|HQ317781|LS04	(Taxillus_chinensis|HQ317783|LS07	Taxillus_chinensis|HQ317785|LS09))))	(Taxillus_chinensis|HQ317786|LS52	(Taxillus_chinensis|HQ317788|LS54	Taxillus_chinensis|HQ317787|LS53))))	((Taxillus_nigrans|HQ317795|LS21	((((Taxillus_sutchuenensis|HQ317797|LS17	Taxillus_sutchuenensis|HQ317796|LS16)	(Taxillus_limprichtii|HQ317791|LS12	Taxillus_limprichtii|HQ317792|LS13))	Taxillus_sutchuenensis|HQ317799|LS11)	Taxillus_sutchuenensis|HQ317798|LS10))	(Taxillus_nigrans|HQ317794|LS20	Taxillus_limprichtii|HQ317793|LS15)))	((Scurrula_atropurpurea|KF114862|UNKNOWN	Scurrula_ferruginea|KF114863|UNKNOWN)	(((Scurrula_parasitica|HQ317776|LS19	(Scurrula_parasitica|HQ317777|LS57	Scurrula_parasitica|HQ317775|LS18))	(Scurrula_parasitica|HQ317779|LS58	(Scurrula_parasitica|HQ317778|LS23	Scurrula_chingii|HQ317774|LS26)))	Scurrula_chingii|HQ317773|LS25)))	(((Helixanthera_parasitica|HQ317762|LS29	Helixanthera_parasitica|HQ317764|LS31)	(Helixanthera_parasitica|HQ317761|LS28	Helixanthera_parasitica|HQ317763|LS30))	Helixanthera_parasitica|JN687565|A_Chveerach_P93_3))	((Taxillus_sclerophyllus|JQ933498|Chase_17408_K	(Dendrophthoe_pentandra|JN687564|A_Chveerach_P51_2	Dendrophthoe_lanosa|JN687563|A_Chveerach_P38_1))	(Dendrophthoe_pentandra|HQ317760|LS32	Dendrophthoe_pentandra|HQ317759|LS27)))	((((Englerina_ramulosa|EU544470|Nickrent_2984	Dendrophthoe_nilgherrensis|JQ933297|Chase_17409_K)
((((((Tristerix_corymbosus|EF464530|Nickrent_4575E	(((((Peraxilla_tetrapetala|EU544473|Nickrent_2744	Peraxilla_tetrapetala|JQ933439|P_Douglass_8714_RNG)	Desmaria_mutabilis|EF464527|Nickrent_4510A)	((((Loranthus_delavayi|HQ317767|LS39	Loranthus_europaeus|JQ933393|Chase_14152_K)	Cecarria_obtusifolia|EU544467|Nickrent_4562)	(Muellerina_eucalyptoides|EU544472|Nickrent_4310	Ileostylus_micranthus|EU544471|Nickrent_2741))	((Bakerella_sp_|EU544466|Nickrent_4161	((((((Helixanthera_sampsonii|HQ317766|LS34	Helixanthera_sampsonii|HQ317765|LS33)	((Benthamina_alyxifolia|AY957440|Nickrent_4127	Amyema_glabrum|EU544465|Nickrent_2794)	(((Moquiniella_rubra|AM235021|RBGK_5742	(Tapinanthus_sp_|EU213529|OM825	Septulina_glauca|AM235022|JC_Manning_2925_NBG))	Englerina_ramulosa|EU544470|Nickrent_2984)	(Agelanthus_sansibarensis|EU544464|Nickrent_2987	Dendrophthoe_nilgherrensis|JQ933297|Chase_17409_K))))	((Dendrophthoe_pentandra|JN687564|A_Chveerach_P51_2	(Dendrophthoe_lanosa|JN687563|A_Chveerach_P38_1	(((Taxillus_limprichtii|HQ317791|LS12	Taxillus_limprichtii|HQ317792|LS13)	((((Taxillus_nigrans|HQ317794|LS20	Taxillus_limprichtii|HQ317793|LS15)	Taxillus_nigrans|HQ317795|LS21)	(((((Scurrula_atropurpurea|KF114862|UNKNOWN	Scurrula_ferruginea|KF114863|UNKNOWN)	((Scurrula_parasitica|HQ317776|LS19	((Scurrula_chingii|HQ317773|LS25	Scurrula_parasitica|HQ317777|LS57)	Scurrula_parasitica|HQ317775|LS18))	(Scurrula_parasitica|HQ317779|LS58	(Scurrula_parasitica|HQ317778|LS23	Scurrula_chingii|HQ317774|LS26))))	(((Taxillus_chinensis|HQ317789|LS55	((Taxillus_chinensis|HQ317780|LS03	Taxillus_chinensis|HQ317782|LS06)	(Taxillus_chinensis|HQ317790|LS56	Taxillus_chinensis|HQ317784|LS08)))	(Taxillus_chinensis|HQ317781|LS04	(Taxillus_chinensis|HQ317783|LS07	Taxillus_chinensis|HQ317785|LS09)))	(Taxillus_chinensis|HQ317786|LS52	(Taxillus_chinensis|HQ317788|LS54	Taxillus_chinensis|HQ317787|LS53))))	((Taxillus_sutchuenensis|HQ317797|LS17	Taxillus_sutchuenensis|HQ317796|LS16)	Taxillus_sutchuenensis|HQ317799|LS11))
(((Macrosolen_tricolor|HQ317771|LS37	(((Macrosolen_cochinchinensis|JQ933395|IWJ_Sinclair_DG_Long_5781_E	Macrosolen_cochinchinensis|JN687567|A_Chveerach_P31)	((Macrosolen_cochinchinensis|HQ317769|LS35	Macrosolen_cochinchinensis|HQ317770|LS36)	Macrosolen_cochinchinensis|HQ317768|LS05))	(Tristerix_corymbosus|EF464530|Nickrent_4575E	((((Gaiadendron_punctatum|L26072|UNKNOWN	(Tupeia_antarctica|DQ790133|D_Nickrent_2742	Moquiniella_rubra|DQ790132|D_Nickrent_3042))	((Peraxilla_tetrapetala|EU544473|Nickrent_2744	Peraxilla_tetrapetala|JQ933439|P_Douglass_8714_RNG)	Desmaria_mutabilis|EF464527|Nickrent_4510A))	(((Tripodanthus_acutifolius|EU544475|Nickrent_4927	(((Struthanthus_orbicularis|JQ594621|RE_5125_1	((Struthanthus_orbicularis|JQ592415|BioBot05048	(Struthanthus_orbicularis|JQ592413|BioBot05045	Struthanthus_orbicularis|JQ592414|BioBot05046))	Dendropemon_bicolor|EU544469|Nickrent_2700))	Struthanthus_sp_|JQ594622|RE_5128_1)	Struthanthus_woodsonii|EU544474|Nickrent_2761))	Ligaria_cuneifolia|EF464528|Nickrent_4567)	(Nuytsia_floribunda|DQ790134|D_Nickrent_2747	Atkinsonia_ligustrina|EF464526|Nickrent_4344)))	(((Loranthus_delavayi|HQ317767|LS39	(Loranthus_europaeus|JQ933393|Chase_14152_K	Cecarria_obtusifolia|EU544467|Nickrent_4562))	(Muellerina_eucalyptoides|EU544472|Nickrent_4310	Ileostylus_micranthus|EU544471|Nickrent_2741))	(Bakerella_sp_|EU544466|Nickrent_4161	(((((((Helixanthera_parasitica|JN687565|A_Chveerach_P93_3	Dendrophthoe_nilgherrensis|JQ933297|Chase_17409_K)	(Englerina_ramulosa|EU544470|Nickrent_2984	((Benthamina_alyxifolia|AY957440|Nickrent_4127	Amyema_glabrum|EU544465|Nickrent_2794)	(Agelanthus_sansibarensis|EU544464|Nickrent_2987	(((Helixanthera_parasitica|HQ317761|LS28	Helixanthera_parasitica|HQ317763|LS30)	(Helixanthera_parasitica|HQ317762|LS29	Helixanthera_parasitica|HQ317764|LS31))	(Moquiniella_rubra|AM235021|RBGK_5742	(Tapinanthus_sp_|EU213529|OM825	Septulina_glauca|AM235022|JC_Manning_2925_NBG)))))))	Tolypanthus_maclurei|HQ317758|LS02)	Tolypanthus_maclurei|HQ317757|LS01)	(Helixanthera_sampsonii|HQ317766|LS34	Helixanthera_sampsonii|HQ317765|LS33))	((Dendrophthoe_lanosa|JN687563|A_Chveerach_P38_1	((Dendrophthoe_pentandra|HQ317760|LS32	Dendrophthoe_pentandra|HQ317759|LS27)
((Macrosolen_tricolor|HQ317771|LS37	Macrosolen_tricolor|HQ317772|LS38)	((Tupeia_antarctica|DQ790133|D_Nickrent_2742	((Macrosolen_cochinchinensis|JQ933395|IWJ_Sinclair_DG_Long_5781_E	Macrosolen_cochinchinensis|JN687567|A_Chveerach_P31)	((Macrosolen_cochinchinensis|HQ317769|LS35	Macrosolen_cochinchinensis|HQ317770|LS36)	Macrosolen_cochinchinensis|HQ317768|LS05)))	((((Gaiadendron_punctatum|L26072|UNKNOWN	((Peraxilla_tetrapetala|EU544473|Nickrent_2744	Peraxilla_tetrapetala|JQ933439|P_Douglass_8714_RNG)	Desmaria_mutabilis|EF464527|Nickrent_4510A))	((Ligaria_cuneifolia|EF464528|Nickrent_4567	((((Struthanthus_sp_|JQ594622|RE_5128_1	Struthanthus_orbicularis|JQ594621|RE_5125_1)	Struthanthus_woodsonii|EU544474|Nickrent_2761)	Dendropemon_bicolor|EU544469|Nickrent_2700)	((Notanthera_heterophylla|EF464529|Nickrent_4372	Tripodanthus_acutifolius|EU544475|Nickrent_4927)	(Struthanthus_orbicularis|JQ592413|BioBot05045	(Struthanthus_orbicularis|JQ592414|BioBot05046	Struthanthus_orbicularis|JQ592415|BioBot05048)))))	(Atkinsonia_ligustrina|EF464526|Nickrent_4344	Nuytsia_floribunda|DQ790134|D_Nickrent_2747)))	(Moquiniella_rubra|DQ790132|D_Nickrent_3042	((Muellerina_eucalyptoides|EU544472|Nickrent_4310	Ileostylus_micranthus|EU544471|Nickrent_2741)	(((Benthamina_alyxifolia|AY957440|Nickrent_4127	Amyema_glabrum|EU544465|Nickrent_2794)	((((((Dendrophthoe_lanosa|JN687563|A_Chveerach_P38_1	(Dendrophthoe_pentandra|JN687564|A_Chveerach_P51_2	(Dendrophthoe_pentandra|HQ317760|LS32	Dendrophthoe_pentandra|HQ317759|LS27)))	Agelanthus_sansibarensis|EU544464|Nickrent_2987)	(Dendrophthoe_nilgherrensis|JQ933297|Chase_17409_K	Englerina_ramulosa|EU544470|Nickrent_2984))	(Septulina_glauca|AM235022|JC_Manning_2925_NBG	Moquiniella_rubra|AM235021|RBGK_5742))	(((Tolypanthus_maclurei|HQ317758|LS02	Tolypanthus_maclurei|HQ317757|LS01)	(Bakerella_sp_|EU544466|Nickrent_4161	(Taxillus_sclerophyllus|JQ933498|Chase_17408_K	Tapinanthus_sp_|EU213529|OM825)))	(Helixanthera_sampsonii|HQ317766|LS34	Helixanthera_sampsonii|HQ317765|LS33)))	(((Taxillus_sutchuenensis|HQ317796|LS16	Taxillus_sutchuenensis|HQ317797|LS17)	(((((Scurrula_atropurpurea|KF114862|UNKNOWN	Scurrula_ferruginea|KF114863|UNKNOWN)	(Scurrula_parasitica|HQ317777|LS57
((Moquiniella_rubra|DQ790132|D_Nickrent_3042	Tupeia_antarctica|DQ790133|D_Nickrent_2742)	(((Macrosolen_tricolor|HQ317771|LS37	Macrosolen_tricolor|HQ317772|LS38)	((Macrosolen_cochinchinensis|JQ933395|IWJ_Sinclair_DG_Long_5781_E	Macrosolen_cochinchinensis|JN687567|A_Chveerach_P31)	(Macrosolen_cochinchinensis|HQ317769|LS35	(Macrosolen_cochinchinensis|HQ317770|LS36	Macrosolen_cochinchinensis|HQ317768|LS05))))	((((((Peraxilla_tetrapetala|EU544473|Nickrent_2744	Peraxilla_tetrapetala|JQ933439|P_Douglass_8714_RNG)	Desmaria_mutabilis|EF464527|Nickrent_4510A)	(((Ligaria_cuneifolia|EF464528|Nickrent_4567	(((Struthanthus_woodsonii|EU544474|Nickrent_2761	(Dendropemon_bicolor|EU544469|Nickrent_2700	Tripodanthus_acutifolius|EU544475|Nickrent_4927))	(Struthanthus_sp_|JQ594622|RE_5128_1	Struthanthus_orbicularis|JQ594621|RE_5125_1))	(Struthanthus_orbicularis|JQ592414|BioBot05046	(Struthanthus_orbicularis|JQ592415|BioBot05048	Struthanthus_orbicularis|JQ592413|BioBot05045))))	Notanthera_heterophylla|EF464529|Nickrent_4372)	(Atkinsonia_ligustrina|EF464526|Nickrent_4344	Nuytsia_floribunda|DQ790134|D_Nickrent_2747)))	((Muellerina_eucalyptoides|EU544472|Nickrent_4310	Ileostylus_micranthus|EU544471|Nickrent_2741)	(((Tolypanthus_maclurei|HQ317758|LS02	Tolypanthus_maclurei|HQ317757|LS01)	((((((Septulina_glauca|AM235022|JC_Manning_2925_NBG	(Helixanthera_sampsonii|HQ317766|LS34	Helixanthera_sampsonii|HQ317765|LS33))	(Englerina_ramulosa|EU544470|Nickrent_2984	(((((Dendrophthoe_pentandra|HQ317760|LS32	Dendrophthoe_pentandra|HQ317759|LS27)	Dendrophthoe_pentandra|JN687564|A_Chveerach_P51_2)	(Taxillus_sclerophyllus|JQ933498|Chase_17408_K	Dendrophthoe_lanosa|JN687563|A_Chveerach_P38_1))	(((Taxillus_limprichtii|HQ317791|LS12	Taxillus_limprichtii|HQ317792|LS13)	(((Taxillus_sutchuenensis|HQ317798|LS10	Taxillus_sutchuenensis|HQ317799|LS11)	((((Taxillus_chinensis|HQ317783|LS07	Taxillus_chinensis|HQ317785|LS09)	(Taxillus_chinensis|HQ317789|LS55	((Taxillus_chinensis|HQ317781|LS04	Taxillus_chinensis|HQ317782|LS06)	(Taxillus_chinensis|HQ317790|LS56	Taxillus_chinensis|HQ317784|LS08))))	((Taxillus_chinensis|HQ317786|LS52	(Taxillus_chinensis|HQ317788|LS54
((((((Gaiadendron_punctatum|L26072|UNKNOWN	(Atkinsonia_ligustrina|EF464526|Nickrent_4344	(Desmaria_mutabilis|EF464527|Nickrent_4510A	((Peraxilla_tetrapetala|EU544473|Nickrent_2744	Peraxilla_tetrapetala|JQ933439|P_Douglass_8714_RNG)	(((Muellerina_eucalyptoides|EU544472|Nickrent_4310	Ileostylus_micranthus|EU544471|Nickrent_2741)	(((Amyema_glabrum|EU544465|Nickrent_2794	Benthamina_alyxifolia|AY957440|Nickrent_4127)	(((((Helixanthera_parasitica|HQ317762|LS29	Helixanthera_parasitica|HQ317764|LS31)	Helixanthera_parasitica|HQ317761|LS28)	Helixanthera_parasitica|HQ317763|LS30)	((((Taxillus_limprichtii|HQ317791|LS12	Taxillus_limprichtii|HQ317792|LS13)	(Taxillus_sutchuenensis|HQ317798|LS10	Taxillus_sutchuenensis|HQ317799|LS11))	(((Taxillus_limprichtii|HQ317793|LS15	Taxillus_nigrans|HQ317794|LS20)	Taxillus_nigrans|HQ317795|LS21)	((Scurrula_sp_|JQ933474|MF_Watson_et_al_20812115_E	((Taxillus_chinensis|HQ317789|LS55	(((Taxillus_chinensis|HQ317780|LS03	(Taxillus_chinensis|HQ317783|LS07	Taxillus_chinensis|HQ317785|LS09))	(Taxillus_chinensis|HQ317781|LS04	Taxillus_chinensis|HQ317782|LS06))	(Taxillus_chinensis|HQ317790|LS56	Taxillus_chinensis|HQ317784|LS08)))	(Taxillus_chinensis|HQ317786|LS52	(Taxillus_chinensis|HQ317788|LS54	Taxillus_chinensis|HQ317787|LS53))))	(Taxillus_sutchuenensis|HQ317797|LS17	Taxillus_sutchuenensis|HQ317796|LS16))))	((Scurrula_atropurpurea|KF114862|UNKNOWN	Scurrula_ferruginea|KF114863|UNKNOWN)	(Scurrula_parasitica|HQ317777|LS57	(Scurrula_parasitica|HQ317776|LS19	((Scurrula_parasitica|HQ317775|LS18	(Scurrula_parasitica|HQ317778|LS23	Scurrula_chingii|HQ317774|LS26))	(Scurrula_chingii|HQ317773|LS25	Scurrula_parasitica|HQ317779|LS58)))))))	(((Dendrophthoe_lanosa|JN687563|A_Chveerach_P38_1	Dendrophthoe_nilgherrensis|JQ933297|Chase_17409_K)	((Englerina_ramulosa|EU544470|Nickrent_2984	((Helixanthera_sampsonii|HQ317766|LS34	Helixanthera_sampsonii|HQ317765|LS33)	(((Dendrophthoe_pentandra|HQ317760|LS32	Dendrophthoe_pentandra|HQ317759|LS27)
((((Macrosolen_tricolor|HQ317771|LS37	Macrosolen_tricolor|HQ317772|LS38)	((Atkinsonia_ligustrina|EF464526|Nickrent_4344	((((Peraxilla_tetrapetala|EU544473|Nickrent_2744	Peraxilla_tetrapetala|JQ933439|P_Douglass_8714_RNG)	Desmaria_mutabilis|EF464527|Nickrent_4510A)	(((Ligaria_cuneifolia|EF464528|Nickrent_4567	(Moquiniella_rubra|DQ790132|D_Nickrent_3042	Tupeia_antarctica|DQ790133|D_Nickrent_2742))	Gaiadendron_punctatum|L26072|UNKNOWN)	Nuytsia_floribunda|DQ790134|D_Nickrent_2747))	(((Struthanthus_sp_|JQ594622|RE_5128_1	Struthanthus_orbicularis|JQ594621|RE_5125_1)	((Tripodanthus_acutifolius|EU544475|Nickrent_4927	((Struthanthus_orbicularis|JQ592413|BioBot05045	Struthanthus_orbicularis|JQ592414|BioBot05046)	Struthanthus_orbicularis|JQ592415|BioBot05048))	(Dendropemon_bicolor|EU544469|Nickrent_2700	Struthanthus_woodsonii|EU544474|Nickrent_2761)))	((Muellerina_eucalyptoides|EU544472|Nickrent_4310	Ileostylus_micranthus|EU544471|Nickrent_2741)	((Bakerella_sp_|EU544466|Nickrent_4161	(Tolypanthus_maclurei|HQ317757|LS01	(Tolypanthus_maclurei|HQ317758|LS02	(((Helixanthera_parasitica|HQ317764|LS31	(Helixanthera_parasitica|HQ317762|LS29	(Helixanthera_parasitica|HQ317761|LS28	(((((((Dendrophthoe_pentandra|HQ317760|LS32	Dendrophthoe_pentandra|HQ317759|LS27)	Dendrophthoe_pentandra|JN687564|A_Chveerach_P51_2)	Dendrophthoe_lanosa|JN687563|A_Chveerach_P38_1)	(((((Scurrula_atropurpurea|KF114862|UNKNOWN	Scurrula_ferruginea|KF114863|UNKNOWN)	(((Scurrula_parasitica|HQ317775|LS18	(Scurrula_parasitica|HQ317778|LS23	(Scurrula_chingii|HQ317774|LS26	Scurrula_parasitica|HQ317777|LS57)))	Scurrula_parasitica|HQ317779|LS58)	Scurrula_chingii|HQ317773|LS25))	Scurrula_parasitica|HQ317776|LS19)	((Taxillus_limprichtii|HQ317791|LS12	Taxillus_limprichtii|HQ317792|LS13)	(Taxillus_limprichtii|HQ317793|LS15	(Taxillus_nigrans|HQ317794|LS20	(Taxillus_nigrans|HQ317795|LS21	((((Taxillus_chinensis|HQ317789|LS55	((((Taxillus_chinensis|HQ317780|LS03	(Taxillus_chinensis|HQ317783|LS07	Taxillus_chinensis|HQ317785|LS09))	(Taxillus_chinensis|HQ317781|LS04
(((Macrosolen_tricolor|HQ317771|LS37	Macrosolen_tricolor|HQ317772|LS38)	((Tristerix_corymbosus|EF464530|Nickrent_4575E	(((((Muellerina_eucalyptoides|EU544472|Nickrent_4310	Ileostylus_micranthus|EU544471|Nickrent_2741)	(((Moquiniella_rubra|DQ790132|D_Nickrent_3042	Tupeia_antarctica|DQ790133|D_Nickrent_2742)	((Amyema_glabrum|EU544465|Nickrent_2794	Benthamina_alyxifolia|AY957440|Nickrent_4127)	((((((Dendrophthoe_pentandra|HQ317760|LS32	Dendrophthoe_pentandra|HQ317759|LS27)	Dendrophthoe_pentandra|JN687564|A_Chveerach_P51_2)	((((Taxillus_limprichtii|HQ317791|LS12	Taxillus_sutchuenensis|HQ317798|LS10)	((((Taxillus_limprichtii|HQ317793|LS15	(Taxillus_nigrans|HQ317794|LS20	(((((((Taxillus_chinensis|HQ317780|LS03	(Taxillus_chinensis|HQ317783|LS07	Taxillus_chinensis|HQ317785|LS09))	Taxillus_chinensis|HQ317782|LS06)	(Taxillus_chinensis|HQ317789|LS55	(Taxillus_chinensis|HQ317786|LS52	(Taxillus_chinensis|HQ317788|LS54	Taxillus_chinensis|HQ317787|LS53))))	Taxillus_chinensis|HQ317781|LS04)	(Taxillus_chinensis|HQ317790|LS56	Taxillus_chinensis|HQ317784|LS08))	Scurrula_sp_|JQ933474|MF_Watson_et_al_20812115_E)	(((Scurrula_atropurpurea|KF114862|UNKNOWN	Scurrula_ferruginea|KF114863|UNKNOWN)	(((Scurrula_parasitica|HQ317778|LS23	(Scurrula_chingii|HQ317774|LS26	Scurrula_parasitica|HQ317777|LS57))	Scurrula_parasitica|HQ317779|LS58)	(Scurrula_chingii|HQ317773|LS25	Scurrula_parasitica|HQ317775|LS18)))	Scurrula_parasitica|HQ317776|LS19))))	Taxillus_nigrans|HQ317795|LS21)	Taxillus_limprichtii|HQ317792|LS13)	Taxillus_sutchuenensis|HQ317799|LS11))	(Taxillus_sutchuenensis|HQ317797|LS17	Taxillus_sutchuenensis|HQ317796|LS16))	Dendrophthoe_lanosa|JN687563|A_Chveerach_P38_1))	((Helixanthera_sampsonii|HQ317765|LS33	Helixanthera_sampsonii|HQ317766|LS34)	((Bakerella_sp_|EU544466|Nickrent_4161	(Dendrophthoe_nilgherrensis|JQ933297|Chase_17409_K	Englerina_ramulosa|EU544470|Nickrent_2984))	(Agelanthus_sansibarensis|EU544464|Nickrent_2987	(Moquiniella_rubra|AM235021|RBGK_5742
(((Desmaria_mutabilis|EF464527|Nickrent_4510A	(Peraxilla_tetrapetala|EU544473|Nickrent_2744	Peraxilla_tetrapetala|JQ933439|P_Douglass_8714_RNG))	(((Ligaria_cuneifolia|EF464528|Nickrent_4567	(((Struthanthus_orbicularis|JQ592414|BioBot05046	(Struthanthus_orbicularis|JQ592413|BioBot05045	Struthanthus_orbicularis|JQ592415|BioBot05048))	Tripodanthus_acutifolius|EU544475|Nickrent_4927)	(Dendropemon_bicolor|EU544469|Nickrent_2700	(Struthanthus_woodsonii|EU544474|Nickrent_2761	(Struthanthus_sp_|JQ594622|RE_5128_1	Struthanthus_orbicularis|JQ594621|RE_5125_1)))))	Gaiadendron_punctatum|L26072|UNKNOWN)	(Atkinsonia_ligustrina|EF464526|Nickrent_4344	(((Notanthera_heterophylla|EF464529|Nickrent_4372	((Macrosolen_cochinchinensis|JN687567|A_Chveerach_P31	Macrosolen_cochinchinensis|JQ933395|IWJ_Sinclair_DG_Long_5781_E)	(Macrosolen_cochinchinensis|HQ317770|LS36	(Macrosolen_cochinchinensis|HQ317768|LS05	Macrosolen_cochinchinensis|HQ317769|LS35))))	(Macrosolen_tricolor|HQ317772|LS38	Macrosolen_tricolor|HQ317771|LS37))	(Tristerix_corymbosus|EF464530|Nickrent_4575E	Nuytsia_floribunda|DQ790134|D_Nickrent_2747)))))	((Tupeia_antarctica|DQ790133|D_Nickrent_2742	Moquiniella_rubra|DQ790132|D_Nickrent_3042)	((((Helixanthera_parasitica|JN687565|A_Chveerach_P93_3	(((Helixanthera_parasitica|HQ317762|LS29	Helixanthera_parasitica|HQ317764|LS31)	Helixanthera_parasitica|HQ317763|LS30)	Helixanthera_parasitica|HQ317761|LS28))	(((Scurrula_atropurpurea|KF114862|UNKNOWN	Scurrula_ferruginea|KF114863|UNKNOWN)	((Scurrula_parasitica|HQ317776|LS19	(((Scurrula_chingii|HQ317774|LS26	(Scurrula_parasitica|HQ317778|LS23	Scurrula_parasitica|HQ317777|LS57))	Scurrula_parasitica|HQ317779|LS58)	Scurrula_chingii|HQ317773|LS25))	Scurrula_parasitica|HQ317775|LS18))	(((Taxillus_sutchuenensis|HQ317798|LS10	Taxillus_sutchuenensis|HQ317799|LS11)	(Taxillus_limprichtii|HQ317791|LS12	Taxillus_limprichtii|HQ317792|LS13))	((Taxillus_limprichtii|HQ317793|LS15	Taxillus_nigrans|HQ317795|LS21)	(Taxillus_nigrans|HQ317794|LS20	((Scurrula_sp_|JQ933474|MF_Watson_et_al_20812115_E	((Taxillus_chinensis|HQ317788|LS54	(Taxillus_chinensis|HQ317785|LS09
(Tupeia_antarctica|DQ790133|D_Nickrent_2742	((Moquiniella_rubra|DQ790132|D_Nickrent_3042	((((Helixanthera_parasitica|JN687565|A_Chveerach_P93_3	((Helixanthera_parasitica|HQ317761|LS28	(Helixanthera_parasitica|HQ317762|LS29	Helixanthera_parasitica|HQ317764|LS31))	Helixanthera_parasitica|HQ317763|LS30))	((Taxillus_sutchuenensis|HQ317798|LS10	Taxillus_sutchuenensis|HQ317799|LS11)	((Taxillus_limprichtii|HQ317791|LS12	Taxillus_limprichtii|HQ317792|LS13)	((Taxillus_limprichtii|HQ317793|LS15	Taxillus_nigrans|HQ317795|LS21)	(Taxillus_nigrans|HQ317794|LS20	((Scurrula_sp_|JQ933474|MF_Watson_et_al_20812115_E	((((Scurrula_atropurpurea|KF114862|UNKNOWN	Scurrula_ferruginea|KF114863|UNKNOWN)	((((Scurrula_chingii|HQ317773|LS25	Scurrula_parasitica|HQ317775|LS18)	Scurrula_chingii|HQ317774|LS26)	(Scurrula_parasitica|HQ317778|LS23	Scurrula_parasitica|HQ317777|LS57))	Scurrula_parasitica|HQ317779|LS58))	Scurrula_parasitica|HQ317776|LS19)	((Taxillus_chinensis|HQ317788|LS54	(Taxillus_chinensis|HQ317785|LS09	((Taxillus_chinensis|HQ317783|LS07	((Taxillus_chinensis|HQ317784|LS08	Taxillus_chinensis|HQ317789|LS55)	(Taxillus_chinensis|HQ317787|LS53	Taxillus_chinensis|HQ317790|LS56)))	((Taxillus_chinensis|HQ317782|LS06	Taxillus_chinensis|HQ317786|LS52)	Taxillus_chinensis|HQ317780|LS03))))	Taxillus_chinensis|HQ317781|LS04)))	(Taxillus_sutchuenensis|HQ317797|LS17	Taxillus_sutchuenensis|HQ317796|LS16)))))))	(((Agelanthus_sansibarensis|EU544464|Nickrent_2987	(Septulina_glauca|AM235022|JC_Manning_2925_NBG	(Moquiniella_rubra|AM235021|RBGK_5742	Tapinanthus_sp_|EU213529|OM825)))	(Englerina_ramulosa|EU544470|Nickrent_2984	((Tolypanthus_maclurei|HQ317758|LS02	Tolypanthus_maclurei|HQ317757|LS01)	(((Taxillus_sclerophyllus|JQ933498|Chase_17408_K	(((Dendrophthoe_pentandra|HQ317759|LS27	Dendrophthoe_pentandra|HQ317760|LS32)	Dendrophthoe_pentandra|JN687564|A_Chveerach_P51_2)	Dendrophthoe_lanosa|JN687563|A_Chveerach_P38_1))	(Helixanthera_sampsonii|HQ317766|LS34
(((Macrosolen_tricolor|HQ317772|LS38	Macrosolen_tricolor|HQ317771|LS37)	(Macrosolen_cochinchinensis|JN687567|A_Chveerach_P31	((Macrosolen_cochinchinensis|HQ317768|LS05	(Macrosolen_cochinchinensis|HQ317770|LS36	Macrosolen_cochinchinensis|HQ317769|LS35))	Macrosolen_cochinchinensis|JQ933395|IWJ_Sinclair_DG_Long_5781_E)))	(Moquiniella_rubra|DQ790132|D_Nickrent_3042	(((((Ileostylus_micranthus|EU544471|Nickrent_2741	Muellerina_eucalyptoides|EU544472|Nickrent_4310)	((Loranthus_delavayi|HQ317767|LS39	Loranthus_europaeus|JQ933393|Chase_14152_K)	Cecarria_obtusifolia|EU544467|Nickrent_4562))	((Dendrophthoe_nilgherrensis|JQ933297|Chase_17409_K	Bakerella_sp_|EU544466|Nickrent_4161)	((((Tolypanthus_maclurei|HQ317758|LS02	Tolypanthus_maclurei|HQ317757|LS01)	Helixanthera_parasitica|JN687565|A_Chveerach_P93_3)	((Helixanthera_parasitica|HQ317763|LS30	Helixanthera_parasitica|HQ317761|LS28)	(Helixanthera_parasitica|HQ317762|LS29	Helixanthera_parasitica|HQ317764|LS31)))	(((((((Taxillus_chinensis|HQ317785|LS09	((((Taxillus_chinensis|HQ317783|LS07	(Taxillus_chinensis|HQ317789|LS55	((Taxillus_chinensis|HQ317780|LS03	Taxillus_chinensis|HQ317787|LS53)	Taxillus_chinensis|HQ317790|LS56)))	(Taxillus_chinensis|HQ317782|LS06	Taxillus_chinensis|HQ317786|LS52))	Taxillus_chinensis|HQ317788|LS54)	(Taxillus_chinensis|HQ317784|LS08	Taxillus_chinensis|HQ317781|LS04)))	Scurrula_sp_|JQ933474|MF_Watson_et_al_20812115_E)	(Scurrula_atropurpurea|KF114862|UNKNOWN	Scurrula_ferruginea|KF114863|UNKNOWN))	(((((Scurrula_parasitica|HQ317776|LS19	(Scurrula_chingii|HQ317773|LS25	((Taxillus_limprichtii|HQ317793|LS15	Taxillus_nigrans|HQ317795|LS21)	Taxillus_nigrans|HQ317794|LS20)))	Scurrula_parasitica|HQ317775|LS18)	Scurrula_chingii|HQ317774|LS26)	(Scurrula_parasitica|HQ317778|LS23	Scurrula_parasitica|HQ317777|LS57))	Scurrula_parasitica|HQ317779|LS58))	((Taxillus_limprichtii|HQ317791|LS12	Taxillus_limprichtii|HQ317792|LS13)	(Taxillus_sutchuenensis|HQ317798|LS10	Taxillus_sutchuenensis|HQ317799|LS11)))
((((((Nuytsia_floribunda|DQ790134|D_Nickrent_2747	(Notanthera_heterophylla|EF464529|Nickrent_4372	(((Dendropemon_bicolor|EU544469|Nickrent_2700	(Struthanthus_woodsonii|EU544474|Nickrent_2761	(Struthanthus_sp_|JQ594622|RE_5128_1	Struthanthus_orbicularis|JQ594621|RE_5125_1)))	((Struthanthus_orbicularis|JQ592415|BioBot05048	(Struthanthus_orbicularis|JQ592414|BioBot05046	Struthanthus_orbicularis|JQ592413|BioBot05045))	Tripodanthus_acutifolius|EU544475|Nickrent_4927))	Ligaria_cuneifolia|EF464528|Nickrent_4567)))	Atkinsonia_ligustrina|EF464526|Nickrent_4344)	((((Macrosolen_tricolor|HQ317772|LS38	Macrosolen_tricolor|HQ317771|LS37)	((Macrosolen_cochinchinensis|HQ317768|LS05	(Macrosolen_cochinchinensis|HQ317770|LS36	Macrosolen_cochinchinensis|HQ317769|LS35))	(Macrosolen_cochinchinensis|JQ933395|IWJ_Sinclair_DG_Long_5781_E	Macrosolen_cochinchinensis|JN687567|A_Chveerach_P31)))	Tristerix_corymbosus|EF464530|Nickrent_4575E)	Gaiadendron_punctatum|L26072|UNKNOWN))	(Desmaria_mutabilis|EF464527|Nickrent_4510A	(Peraxilla_tetrapetala|EU544473|Nickrent_2744	Peraxilla_tetrapetala|JQ933439|P_Douglass_8714_RNG)))	(((Ileostylus_micranthus|EU544471|Nickrent_2741	Muellerina_eucalyptoides|EU544472|Nickrent_4310)	(Loranthus_europaeus|JQ933393|Chase_14152_K	(Cecarria_obtusifolia|EU544467|Nickrent_4562	Loranthus_delavayi|HQ317767|LS39)))	(Moquiniella_rubra|DQ790132|D_Nickrent_3042	(((((Dendrophthoe_nilgherrensis|JQ933297|Chase_17409_K	(((Tolypanthus_maclurei|HQ317758|LS02	Tolypanthus_maclurei|HQ317757|LS01)	(Helixanthera_parasitica|JN687565|A_Chveerach_P93_3	((((((Taxillus_chinensis|HQ317783|LS07	(Taxillus_chinensis|HQ317780|LS03	((Taxillus_chinensis|HQ317787|LS53	Taxillus_chinensis|HQ317790|LS56)	Taxillus_chinensis|HQ317789|LS55)))	((Taxillus_chinensis|HQ317782|LS06	Taxillus_chinensis|HQ317786|LS52)	(Taxillus_chinensis|HQ317788|LS54	((Taxillus_chinensis|HQ317784|LS08	Taxillus_chinensis|HQ317781|LS04)	Taxillus_chinensis|HQ317785|LS09))))	(((Scurrula_atropurpurea|KF114862|UNKNOWN	Scurrula_ferruginea|KF114863|UNKNOWN)	(Scurrula_chingii|HQ317774|LS26	((Scurrula_parasitica|HQ317779|LS58	Scurrula_chingii|HQ317773|LS25)
(((Moquiniella_rubra|DQ790132|D_Nickrent_3042	Tupeia_antarctica|DQ790133|D_Nickrent_2742)	(((((((Dendropemon_bicolor|EU544469|Nickrent_2700	(Struthanthus_woodsonii|EU544474|Nickrent_2761	(Struthanthus_sp_|JQ594622|RE_5128_1	Struthanthus_orbicularis|JQ594621|RE_5125_1)))	((Struthanthus_orbicularis|JQ592415|BioBot05048	(Struthanthus_orbicularis|JQ592414|BioBot05046	Struthanthus_orbicularis|JQ592413|BioBot05045))	Tripodanthus_acutifolius|EU544475|Nickrent_4927))	Atkinsonia_ligustrina|EF464526|Nickrent_4344)	(Nuytsia_floribunda|DQ790134|D_Nickrent_2747	Notanthera_heterophylla|EF464529|Nickrent_4372))	((((Macrosolen_tricolor|HQ317772|LS38	Macrosolen_tricolor|HQ317771|LS37)	((Macrosolen_cochinchinensis|HQ317769|LS35	(Macrosolen_cochinchinensis|HQ317768|LS05	Macrosolen_cochinchinensis|HQ317770|LS36))	Macrosolen_cochinchinensis|JQ933395|IWJ_Sinclair_DG_Long_5781_E))	(Ileostylus_micranthus|EU544471|Nickrent_2741	Muellerina_eucalyptoides|EU544472|Nickrent_4310))	(Desmaria_mutabilis|EF464527|Nickrent_4510A	(Peraxilla_tetrapetala|EU544473|Nickrent_2744	Peraxilla_tetrapetala|JQ933439|P_Douglass_8714_RNG))))	(Gaiadendron_punctatum|L26072|UNKNOWN	(Loranthus_delavayi|HQ317767|LS39	(Loranthus_europaeus|JQ933393|Chase_14152_K	Cecarria_obtusifolia|EU544467|Nickrent_4562))))	Macrosolen_cochinchinensis|JN687567|A_Chveerach_P31))	((Ligaria_cuneifolia|EF464528|Nickrent_4567	Tristerix_corymbosus|EF464530|Nickrent_4575E)	((((Agelanthus_sansibarensis|EU544464|Nickrent_2987	(Septulina_glauca|AM235022|JC_Manning_2925_NBG	(Moquiniella_rubra|AM235021|RBGK_5742	Tapinanthus_sp_|EU213529|OM825)))	((Bakerella_sp_|EU544466|Nickrent_4161	Dendrophthoe_nilgherrensis|JQ933297|Chase_17409_K)	((((Taxillus_sclerophyllus|JQ933498|Chase_17408_K	((Dendrophthoe_pentandra|HQ317759|LS27	Dendrophthoe_pentandra|HQ317760|LS32)	(Dendrophthoe_lanosa|JN687563|A_Chveerach_P38_1	Dendrophthoe_pentandra|JN687564|A_Chveerach_P51_2)))	(Helixanthera_sampsonii|HQ317766|LS34	Helixanthera_sampsonii|HQ317765|LS33))	Englerina_ramulosa|EU544470|Nickrent_2984)	(Tolypanthus_maclurei|HQ317758|LS02	Tolypanthus_maclurei|HQ317757|LS01))))	((((((Scurrula_atropurpurea|KF114862|UNKNOWN	Scurrula_ferruginea|KF114863|UNKNOWN)	(Scurrula_chingii|HQ317774|LS26
(((Macrosolen_tricolor|HQ317772|LS38	Macrosolen_tricolor|HQ317771|LS37)	((Tupeia_antarctica|DQ790133|D_Nickrent_2742	(((Macrosolen_cochinchinensis|HQ317768|LS05	Macrosolen_cochinchinensis|HQ317770|LS36)	Macrosolen_cochinchinensis|HQ317769|LS35)	(Macrosolen_cochinchinensis|JN687567|A_Chveerach_P31	Macrosolen_cochinchinensis|JQ933395|IWJ_Sinclair_DG_Long_5781_E)))	((Tristerix_corymbosus|EF464530|Nickrent_4575E	(Nuytsia_floribunda|DQ790134|D_Nickrent_2747	(Moquiniella_rubra|DQ790132|D_Nickrent_3042	((Bakerella_sp_|EU544466|Nickrent_4161	(Tolypanthus_maclurei|HQ317758|LS02	Tolypanthus_maclurei|HQ317757|LS01))	(Englerina_ramulosa|EU544470|Nickrent_2984	(Dendrophthoe_nilgherrensis|JQ933297|Chase_17409_K	((((Taxillus_sclerophyllus|JQ933498|Chase_17408_K	(Agelanthus_sansibarensis|EU544464|Nickrent_2987	((Dendrophthoe_pentandra|JN687564|A_Chveerach_P51_2	(Dendrophthoe_pentandra|HQ317759|LS27	Dendrophthoe_pentandra|HQ317760|LS32))	Dendrophthoe_lanosa|JN687563|A_Chveerach_P38_1)))	(Helixanthera_sampsonii|HQ317766|LS34	Helixanthera_sampsonii|HQ317765|LS33))	(Septulina_glauca|AM235022|JC_Manning_2925_NBG	(Moquiniella_rubra|AM235021|RBGK_5742	Tapinanthus_sp_|EU213529|OM825)))	(((((Taxillus_sutchuenensis|HQ317798|LS10	Taxillus_sutchuenensis|HQ317799|LS11)	(((((Scurrula_atropurpurea|KF114862|UNKNOWN	Scurrula_ferruginea|KF114863|UNKNOWN)	(((Scurrula_parasitica|HQ317776|LS19	Scurrula_parasitica|HQ317778|LS23)	((Scurrula_chingii|HQ317773|LS25	Scurrula_parasitica|HQ317777|LS57)	Scurrula_parasitica|HQ317775|LS18))	(Scurrula_chingii|HQ317774|LS26	Scurrula_parasitica|HQ317779|LS58)))	(Scurrula_sp_|JQ933474|MF_Watson_et_al_20812115_E	(Taxillus_chinensis|HQ317789|LS55	((((((Taxillus_chinensis|HQ317782|LS06	Taxillus_chinensis|HQ317786|LS52)	(Taxillus_chinensis|HQ317788|LS54	(Taxillus_chinensis|HQ317784|LS08	Taxillus_chinensis|HQ317785|LS09)))	Taxillus_chinensis|HQ317781|LS04)	Taxillus_chinensis|HQ317783|LS07)	Taxillus_chinensis|HQ317780|LS03)	(Taxillus_chinensis|HQ317787|LS53	Taxillus_chinensis|HQ317790|LS56)))))
((((Macrosolen_cochinchinensis|HQ317770|LS36	(Macrosolen_cochinchinensis|HQ317769|LS35	Macrosolen_cochinchinensis|HQ317768|LS05))	(Macrosolen_cochinchinensis|JN687567|A_Chveerach_P31	Macrosolen_cochinchinensis|JQ933395|IWJ_Sinclair_DG_Long_5781_E))	(Notanthera_heterophylla|EF464529|Nickrent_4372	(Macrosolen_tricolor|HQ317772|LS38	Macrosolen_tricolor|HQ317771|LS37)))	(Tristerix_corymbosus|EF464530|Nickrent_4575E	((((((((((Taxillus_sutchuenensis|HQ317797|LS17	Taxillus_sutchuenensis|HQ317796|LS16)	(((((Taxillus_sutchuenensis|HQ317798|LS10	Taxillus_sutchuenensis|HQ317799|LS11)	(Taxillus_limprichtii|HQ317791|LS12	Taxillus_limprichtii|HQ317792|LS13))	Scurrula_sp_|JQ933474|MF_Watson_et_al_20812115_E)	((Taxillus_nigrans|HQ317794|LS20	Taxillus_limprichtii|HQ317793|LS15)	Taxillus_nigrans|HQ317795|LS21))	(((Scurrula_atropurpurea|KF114862|UNKNOWN	Scurrula_ferruginea|KF114863|UNKNOWN)	(((Scurrula_parasitica|HQ317776|LS19	Scurrula_parasitica|HQ317778|LS23)	((Scurrula_chingii|HQ317773|LS25	Scurrula_parasitica|HQ317777|LS57)	Scurrula_parasitica|HQ317775|LS18))	(Scurrula_chingii|HQ317774|LS26	Scurrula_parasitica|HQ317779|LS58)))	(((((Taxillus_chinensis|HQ317782|LS06	Taxillus_chinensis|HQ317786|LS52)	(Taxillus_chinensis|HQ317788|LS54	(Taxillus_chinensis|HQ317784|LS08	Taxillus_chinensis|HQ317785|LS09)))	Taxillus_chinensis|HQ317781|LS04)	Taxillus_chinensis|HQ317783|LS07)	(Taxillus_chinensis|HQ317780|LS03	((Taxillus_chinensis|HQ317787|LS53	Taxillus_chinensis|HQ317790|LS56)	Taxillus_chinensis|HQ317789|LS55))))))	(Helixanthera_parasitica|JN687565|A_Chveerach_P93_3	((Helixanthera_parasitica|HQ317762|LS29	Helixanthera_parasitica|HQ317764|LS31)	(Helixanthera_parasitica|HQ317763|LS30	Helixanthera_parasitica|HQ317761|LS28))))	(Amyema_glabrum|EU544465|Nickrent_2794	Benthamina_alyxifolia|AY957440|Nickrent_4127))	(((Englerina_ramulosa|EU544470|Nickrent_2984	Dendrophthoe_nilgherrensis|JQ933297|Chase_17409_K)	(((Helixanthera_sampsonii|HQ317766|LS34	Helixanthera_sampsonii|HQ317765|LS33)
((((Macrosolen_cochinchinensis|HQ317769|LS35	(Macrosolen_cochinchinensis|HQ317768|LS05	Macrosolen_cochinchinensis|HQ317770|LS36))	(Macrosolen_cochinchinensis|JN687567|A_Chveerach_P31	Macrosolen_cochinchinensis|JQ933395|IWJ_Sinclair_DG_Long_5781_E))	(Macrosolen_tricolor|HQ317772|LS38	Macrosolen_tricolor|HQ317771|LS37))	((Peraxilla_tetrapetala|EU544473|Nickrent_2744	Peraxilla_tetrapetala|JQ933439|P_Douglass_8714_RNG)	((Tupeia_antarctica|DQ790133|D_Nickrent_2742	Moquiniella_rubra|DQ790132|D_Nickrent_3042)	((Desmaria_mutabilis|EF464527|Nickrent_4510A	Tristerix_corymbosus|EF464530|Nickrent_4575E)	((((Loranthus_delavayi|HQ317767|LS39	(Loranthus_europaeus|JQ933393|Chase_14152_K	Cecarria_obtusifolia|EU544467|Nickrent_4562))	(Ileostylus_micranthus|EU544471|Nickrent_2741	Muellerina_eucalyptoides|EU544472|Nickrent_4310))	(((Helixanthera_parasitica|JN687565|A_Chveerach_P93_3	(((Helixanthera_parasitica|HQ317762|LS29	Helixanthera_parasitica|HQ317764|LS31)	(Helixanthera_parasitica|HQ317763|LS30	Helixanthera_parasitica|HQ317761|LS28))	((Taxillus_sutchuenensis|HQ317797|LS17	Taxillus_sutchuenensis|HQ317796|LS16)	(((((Taxillus_sutchuenensis|HQ317798|LS10	Taxillus_sutchuenensis|HQ317799|LS11)	(Taxillus_limprichtii|HQ317791|LS12	Taxillus_limprichtii|HQ317792|LS13))	Scurrula_sp_|JQ933474|MF_Watson_et_al_20812115_E)	((Taxillus_nigrans|HQ317794|LS20	Taxillus_limprichtii|HQ317793|LS15)	Taxillus_nigrans|HQ317795|LS21))	((((Scurrula_atropurpurea|KF114862|UNKNOWN	Scurrula_ferruginea|KF114863|UNKNOWN)	((Scurrula_parasitica|HQ317778|LS23	(Scurrula_parasitica|HQ317777|LS57	Scurrula_parasitica|HQ317775|LS18))	(Scurrula_chingii|HQ317773|LS25	(Scurrula_chingii|HQ317774|LS26	Scurrula_parasitica|HQ317779|LS58))))	Scurrula_parasitica|HQ317776|LS19)	(((Taxillus_chinensis|HQ317782|LS06	Taxillus_chinensis|HQ317786|LS52)	(Taxillus_chinensis|HQ317788|LS54	(Taxillus_chinensis|HQ317784|LS08	Taxillus_chinensis|HQ317785|LS09)))	(Taxillus_chinensis|HQ317783|LS07	(((Taxillus_chinensis|HQ317787|LS53	Taxillus_chinensis|HQ317790|LS56)
(((((Macrosolen_cochinchinensis|HQ317769|LS35	(Macrosolen_cochinchinensis|HQ317768|LS05	Macrosolen_cochinchinensis|HQ317770|LS36))	(Macrosolen_cochinchinensis|JN687567|A_Chveerach_P31	Macrosolen_cochinchinensis|JQ933395|IWJ_Sinclair_DG_Long_5781_E))	(Macrosolen_tricolor|HQ317772|LS38	Macrosolen_tricolor|HQ317771|LS37))	(Tupeia_antarctica|DQ790133|D_Nickrent_2742	(((Moquiniella_rubra|DQ790132|D_Nickrent_3042	(((Loranthus_delavayi|HQ317767|LS39	(Loranthus_europaeus|JQ933393|Chase_14152_K	Cecarria_obtusifolia|EU544467|Nickrent_4562))	(Ileostylus_micranthus|EU544471|Nickrent_2741	Muellerina_eucalyptoides|EU544472|Nickrent_4310))	((Amyema_glabrum|EU544465|Nickrent_2794	Benthamina_alyxifolia|AY957440|Nickrent_4127)	((Agelanthus_sansibarensis|EU544464|Nickrent_2987	((Septulina_glauca|AM235022|JC_Manning_2925_NBG	Tapinanthus_sp_|EU213529|OM825)	Moquiniella_rubra|AM235021|RBGK_5742))	((Dendrophthoe_nilgherrensis|JQ933297|Chase_17409_K	Englerina_ramulosa|EU544470|Nickrent_2984)	(Helixanthera_sampsonii|HQ317766|LS34	(Helixanthera_sampsonii|HQ317765|LS33	(((((Helixanthera_parasitica|JN687565|A_Chveerach_P93_3	(((Helixanthera_parasitica|HQ317762|LS29	Helixanthera_parasitica|HQ317764|LS31)	Helixanthera_parasitica|HQ317761|LS28)	Helixanthera_parasitica|HQ317763|LS30))	(((Taxillus_sutchuenensis|HQ317797|LS17	Taxillus_sutchuenensis|HQ317796|LS16)	(((Taxillus_sutchuenensis|HQ317799|LS11	Taxillus_sutchuenensis|HQ317798|LS10)	((Taxillus_nigrans|HQ317794|LS20	Taxillus_limprichtii|HQ317793|LS15)	Taxillus_nigrans|HQ317795|LS21))	((Taxillus_limprichtii|HQ317791|LS12	Taxillus_limprichtii|HQ317792|LS13)	((Taxillus_chinensis|HQ317788|LS54	((((Taxillus_chinensis|HQ317782|LS06	Taxillus_chinensis|HQ317786|LS52)	Taxillus_chinensis|HQ317784|LS08)	Taxillus_chinensis|HQ317785|LS09)	(Taxillus_chinensis|HQ317783|LS07	(((Taxillus_chinensis|HQ317787|LS53	Taxillus_chinensis|HQ317790|LS56)	(Taxillus_chinensis|HQ317789|LS55	Taxillus_chinensis|HQ317781|LS04))	Taxillus_chinensis|HQ317780|LS03))))	Scurrula_sp_|JQ933474|MF_Watson_et_al_20812115_E))))
((((Macrosolen_tricolor|HQ317771|LS37	((Moquiniella_rubra|DQ790132|D_Nickrent_3042	Tupeia_antarctica|DQ790133|D_Nickrent_2742)	((((Loranthus_delavayi|HQ317767|LS39	(Loranthus_europaeus|JQ933393|Chase_14152_K	Cecarria_obtusifolia|EU544467|Nickrent_4562))	(Ileostylus_micranthus|EU544471|Nickrent_2741	Muellerina_eucalyptoides|EU544472|Nickrent_4310))	(((Amyema_glabrum|EU544465|Nickrent_2794	Benthamina_alyxifolia|AY957440|Nickrent_4127)	(Englerina_ramulosa|EU544470|Nickrent_2984	(((((Taxillus_sutchuenensis|HQ317797|LS17	Taxillus_sutchuenensis|HQ317796|LS16)	(Taxillus_sutchuenensis|HQ317799|LS11	Taxillus_sutchuenensis|HQ317798|LS10))	(((Taxillus_nigrans|HQ317794|LS20	Taxillus_limprichtii|HQ317793|LS15)	Taxillus_nigrans|HQ317795|LS21)	(Scurrula_sp_|JQ933474|MF_Watson_et_al_20812115_E	((Taxillus_limprichtii|HQ317791|LS12	Taxillus_limprichtii|HQ317792|LS13)	(Taxillus_chinensis|HQ317788|LS54	((((Taxillus_chinensis|HQ317782|LS06	Taxillus_chinensis|HQ317786|LS52)	Taxillus_chinensis|HQ317784|LS08)	Taxillus_chinensis|HQ317785|LS09)	(Taxillus_chinensis|HQ317783|LS07	(((Taxillus_chinensis|HQ317787|LS53	Taxillus_chinensis|HQ317790|LS56)	Taxillus_chinensis|HQ317789|LS55)	(Taxillus_chinensis|HQ317781|LS04	Taxillus_chinensis|HQ317780|LS03)))))))))	(((Scurrula_atropurpurea|KF114862|UNKNOWN	Scurrula_ferruginea|KF114863|UNKNOWN)	((Scurrula_parasitica|HQ317778|LS23	((Scurrula_chingii|HQ317773|LS25	Scurrula_parasitica|HQ317777|LS57)	Scurrula_parasitica|HQ317775|LS18))	(Scurrula_chingii|HQ317774|LS26	Scurrula_parasitica|HQ317779|LS58)))	Scurrula_parasitica|HQ317776|LS19))	(((Dendrophthoe_nilgherrensis|JQ933297|Chase_17409_K	Bakerella_sp_|EU544466|Nickrent_4161)	((Dendrophthoe_pentandra|JN687564|A_Chveerach_P51_2	(Dendrophthoe_lanosa|JN687563|A_Chveerach_P38_1	(Dendrophthoe_pentandra|HQ317759|LS27	Dendrophthoe_pentandra|HQ317760|LS32)))	(Taxillus_sclerophyllus|JQ933498|Chase_17408_K	(Agelanthus_sansibarensis|EU544464|Nickrent_2987	(Helixanthera_sampsonii|HQ317766|LS34
((((Macrosolen_tricolor|HQ317772|LS38	Macrosolen_tricolor|HQ317771|LS37)	((Macrosolen_cochinchinensis|JQ933395|IWJ_Sinclair_DG_Long_5781_E	((Macrosolen_cochinchinensis|HQ317770|LS36	Macrosolen_cochinchinensis|HQ317768|LS05)	Macrosolen_cochinchinensis|HQ317769|LS35))	Macrosolen_cochinchinensis|JN687567|A_Chveerach_P31))	((Gaiadendron_punctatum|L26072|UNKNOWN	((((Moquiniella_rubra|DQ790132|D_Nickrent_3042	Tupeia_antarctica|DQ790133|D_Nickrent_2742)	(((Amyema_glabrum|EU544465|Nickrent_2794	Benthamina_alyxifolia|AY957440|Nickrent_4127)	(((((Dendrophthoe_pentandra|JN687564|A_Chveerach_P51_2	Dendrophthoe_lanosa|JN687563|A_Chveerach_P38_1)	(Dendrophthoe_pentandra|HQ317760|LS32	Dendrophthoe_pentandra|HQ317759|LS27))	((Taxillus_limprichtii|HQ317791|LS12	Taxillus_limprichtii|HQ317792|LS13)	((Taxillus_limprichtii|HQ317793|LS15	(((Taxillus_sutchuenensis|HQ317798|LS10	Taxillus_sutchuenensis|HQ317799|LS11)	((Taxillus_sutchuenensis|HQ317797|LS17	Taxillus_sutchuenensis|HQ317796|LS16)	Taxillus_nigrans|HQ317794|LS20))	Taxillus_nigrans|HQ317795|LS21))	(((((Scurrula_chingii|HQ317774|LS26	(Scurrula_parasitica|HQ317775|LS18	(Scurrula_parasitica|HQ317779|LS58	Scurrula_chingii|HQ317773|LS25)))	(Scurrula_parasitica|HQ317777|LS57	Scurrula_parasitica|HQ317778|LS23))	(Scurrula_ferruginea|KF114863|UNKNOWN	Scurrula_atropurpurea|KF114862|UNKNOWN))	Scurrula_parasitica|HQ317776|LS19)	(Scurrula_sp_|JQ933474|MF_Watson_et_al_20812115_E	(Taxillus_chinensis|HQ317790|LS56	((Taxillus_chinensis|HQ317787|LS53	(Taxillus_chinensis|HQ317786|LS52	(Taxillus_chinensis|HQ317789|LS55	Taxillus_chinensis|HQ317783|LS07)))	((((Taxillus_chinensis|HQ317782|LS06	(Taxillus_chinensis|HQ317780|LS03	Taxillus_chinensis|HQ317788|LS54))	Taxillus_chinensis|HQ317784|LS08)	Taxillus_chinensis|HQ317781|LS04)	Taxillus_chinensis|HQ317785|LS09))))))))	((((Helixanthera_sampsonii|HQ317766|LS34	Helixanthera_sampsonii|HQ317765|LS33)	Taxillus_sclerophyllus|JQ933498|Chase_17408_K)	(((Septulina_glauca|AM235022|JC_Manning_2925_NBG
((((Macrosolen_tricolor|HQ317772|LS38	Macrosolen_tricolor|HQ317771|LS37)	Notanthera_heterophylla|EF464529|Nickrent_4372)	((Macrosolen_cochinchinensis|HQ317770|LS36	(Macrosolen_cochinchinensis|HQ317768|LS05	Macrosolen_cochinchinensis|HQ317769|LS35))	(Macrosolen_cochinchinensis|JN687567|A_Chveerach_P31	Macrosolen_cochinchinensis|JQ933395|IWJ_Sinclair_DG_Long_5781_E)))	(((Gaiadendron_punctatum|L26072|UNKNOWN	((((Peraxilla_tetrapetala|EU544473|Nickrent_2744	Peraxilla_tetrapetala|JQ933439|P_Douglass_8714_RNG)	Desmaria_mutabilis|EF464527|Nickrent_4510A)	Atkinsonia_ligustrina|EF464526|Nickrent_4344)	(Nuytsia_floribunda|DQ790134|D_Nickrent_2747	(Tristerix_corymbosus|EF464530|Nickrent_4575E	(((Struthanthus_sp_|JQ594622|RE_5128_1	Struthanthus_orbicularis|JQ594621|RE_5125_1)	((Dendropemon_bicolor|EU544469|Nickrent_2700	Struthanthus_woodsonii|EU544474|Nickrent_2761)	(Tripodanthus_acutifolius|EU544475|Nickrent_4927	(Struthanthus_orbicularis|JQ592413|BioBot05045	(Struthanthus_orbicularis|JQ592414|BioBot05046	Struthanthus_orbicularis|JQ592415|BioBot05048)))))	Ligaria_cuneifolia|EF464528|Nickrent_4567)))))	(Moquiniella_rubra|DQ790132|D_Nickrent_3042	(((Cecarria_obtusifolia|EU544467|Nickrent_4562	(Loranthus_europaeus|JQ933393|Chase_14152_K	Loranthus_delavayi|HQ317767|LS39))	(Ileostylus_micranthus|EU544471|Nickrent_2741	Muellerina_eucalyptoides|EU544472|Nickrent_4310))	((Amyema_glabrum|EU544465|Nickrent_2794	Benthamina_alyxifolia|AY957440|Nickrent_4127)	((((Septulina_glauca|AM235022|JC_Manning_2925_NBG	Tapinanthus_sp_|EU213529|OM825)	Moquiniella_rubra|AM235021|RBGK_5742)	((((Helixanthera_sampsonii|HQ317766|LS34	Helixanthera_sampsonii|HQ317765|LS33)	(Taxillus_sclerophyllus|JQ933498|Chase_17408_K	((Dendrophthoe_pentandra|JN687564|A_Chveerach_P51_2	Dendrophthoe_lanosa|JN687563|A_Chveerach_P38_1)	(Dendrophthoe_pentandra|HQ317760|LS32	Dendrophthoe_pentandra|HQ317759|LS27))))	(((((Helixanthera_parasitica|HQ317761|LS28	Helixanthera_parasitica|HQ317764|LS31)	(Helixanthera_parasitica|HQ317762|LS29	Helixanthera_parasitica|HQ317763|LS30))	((((Scurrula_chingii|HQ317774|LS26	(((Scurrula_parasitica|HQ317775|LS18	(Scurrula_parasitica|HQ317779|LS58	Scurrula_chingii|HQ317773|LS25))
((Moquiniella_rubra|DQ790132|D_Nickrent_3042	Tupeia_antarctica|DQ790133|D_Nickrent_2742)	((((Gaiadendron_punctatum|L26072|UNKNOWN	(Notanthera_heterophylla|EF464529|Nickrent_4372	(Atkinsonia_ligustrina|EF464526|Nickrent_4344	(Nuytsia_floribunda|DQ790134|D_Nickrent_2747	((Struthanthus_orbicularis|JQ592414|BioBot05046	(Struthanthus_orbicularis|JQ592415|BioBot05048	Struthanthus_orbicularis|JQ592413|BioBot05045))	(Tripodanthus_acutifolius|EU544475|Nickrent_4927	((Tristerix_corymbosus|EF464530|Nickrent_4575E	Ligaria_cuneifolia|EF464528|Nickrent_4567)	(((Struthanthus_sp_|JQ594622|RE_5128_1	Struthanthus_woodsonii|EU544474|Nickrent_2761)	Dendropemon_bicolor|EU544469|Nickrent_2700)	Struthanthus_orbicularis|JQ594621|RE_5125_1))))))))	((Macrosolen_cochinchinensis|JN687567|A_Chveerach_P31	(Macrosolen_cochinchinensis|JQ933395|IWJ_Sinclair_DG_Long_5781_E	(Macrosolen_cochinchinensis|HQ317769|LS35	(Macrosolen_cochinchinensis|HQ317770|LS36	Macrosolen_cochinchinensis|HQ317768|LS05))))	(Macrosolen_tricolor|HQ317772|LS38	Macrosolen_tricolor|HQ317771|LS37)))	((Peraxilla_tetrapetala|EU544473|Nickrent_2744	Peraxilla_tetrapetala|JQ933439|P_Douglass_8714_RNG)	Desmaria_mutabilis|EF464527|Nickrent_4510A))	((((Loranthus_delavayi|HQ317767|LS39	Loranthus_europaeus|JQ933393|Chase_14152_K)	Cecarria_obtusifolia|EU544467|Nickrent_4562)	(Ileostylus_micranthus|EU544471|Nickrent_2741	Muellerina_eucalyptoides|EU544472|Nickrent_4310))	(Bakerella_sp_|EU544466|Nickrent_4161	((Tolypanthus_maclurei|HQ317757|LS01	Tolypanthus_maclurei|HQ317758|LS02)	((((Taxillus_sclerophyllus|JQ933498|Chase_17408_K	(Dendrophthoe_nilgherrensis|JQ933297|Chase_17409_K	Agelanthus_sansibarensis|EU544464|Nickrent_2987))	((Helixanthera_sampsonii|HQ317766|LS34	Helixanthera_sampsonii|HQ317765|LS33)	Englerina_ramulosa|EU544470|Nickrent_2984))	((Amyema_glabrum|EU544465|Nickrent_2794	Benthamina_alyxifolia|AY957440|Nickrent_4127)	((Helixanthera_parasitica|JN687565|A_Chveerach_P93_3	(Helixanthera_parasitica|HQ317761|LS28	((Helixanthera_parasitica|HQ317763|LS30	Helixanthera_parasitica|HQ317762|LS29)	Helixanthera_parasitica|HQ317764|LS31)))	(((Dendrophthoe_pentandra|JN687564|A_Chveerach_P51_2	Dendrophthoe_lanosa|JN687563|A_Chveerach_P38_1)	(Dendrophthoe_pentandra|HQ317760|LS32
((Atkinsonia_ligustrina|EF464526|Nickrent_4344	(Nuytsia_floribunda|DQ790134|D_Nickrent_2747	((((((Loranthus_delavayi|HQ317767|LS39	(Muellerina_eucalyptoides|EU544472|Nickrent_4310	(Loranthus_europaeus|JQ933393|Chase_14152_K	Cecarria_obtusifolia|EU544467|Nickrent_4562)))	Ileostylus_micranthus|EU544471|Nickrent_2741)	((Moquiniella_rubra|DQ790132|D_Nickrent_3042	Tupeia_antarctica|DQ790133|D_Nickrent_2742)	(((Amyema_glabrum|EU544465|Nickrent_2794	Benthamina_alyxifolia|AY957440|Nickrent_4127)	(((((((Taxillus_nigrans|HQ317794|LS20	Taxillus_nigrans|HQ317795|LS21)	((Taxillus_sutchuenensis|HQ317798|LS10	Taxillus_sutchuenensis|HQ317799|LS11)	Taxillus_limprichtii|HQ317793|LS15))	(Scurrula_sp_|JQ933474|MF_Watson_et_al_20812115_E	((Taxillus_chinensis|HQ317787|LS53	(((Taxillus_chinensis|HQ317786|LS52	(Taxillus_chinensis|HQ317782|LS06	Taxillus_chinensis|HQ317784|LS08))	Taxillus_chinensis|HQ317781|LS04)	Taxillus_chinensis|HQ317785|LS09))	((Taxillus_chinensis|HQ317789|LS55	Taxillus_chinensis|HQ317783|LS07)	((Taxillus_chinensis|HQ317788|LS54	Taxillus_chinensis|HQ317790|LS56)	Taxillus_chinensis|HQ317780|LS03)))))	((Taxillus_sutchuenensis|HQ317797|LS17	Taxillus_sutchuenensis|HQ317796|LS16)	(Taxillus_limprichtii|HQ317791|LS12	Taxillus_limprichtii|HQ317792|LS13)))	(((((Scurrula_parasitica|HQ317775|LS18	Scurrula_parasitica|HQ317779|LS58)	Scurrula_parasitica|HQ317777|LS57)	((Scurrula_chingii|HQ317773|LS25	Scurrula_parasitica|HQ317778|LS23)	Scurrula_chingii|HQ317774|LS26))	(Scurrula_ferruginea|KF114863|UNKNOWN	Scurrula_atropurpurea|KF114862|UNKNOWN))	Scurrula_parasitica|HQ317776|LS19))	(Helixanthera_parasitica|HQ317763|LS30	((Helixanthera_parasitica|HQ317762|LS29	Helixanthera_parasitica|HQ317764|LS31)	Helixanthera_parasitica|HQ317761|LS28)))	((((Septulina_glauca|AM235022|JC_Manning_2925_NBG	Tapinanthus_sp_|EU213529|OM825)	Moquiniella_rubra|AM235021|RBGK_5742)	(Bakerella_sp_|EU544466|Nickrent_4161	(Tolypanthus_maclurei|HQ317757|LS01
(Notanthera_heterophylla|EF464529|Nickrent_4372	(((Macrosolen_cochinchinensis|JQ933395|IWJ_Sinclair_DG_Long_5781_E	Macrosolen_cochinchinensis|JN687567|A_Chveerach_P31)	((Macrosolen_cochinchinensis|HQ317770|LS36	Macrosolen_cochinchinensis|HQ317769|LS35)	Macrosolen_cochinchinensis|HQ317768|LS05))	(((Macrosolen_tricolor|HQ317772|LS38	Macrosolen_tricolor|HQ317771|LS37)	(Peraxilla_tetrapetala|EU544473|Nickrent_2744	Peraxilla_tetrapetala|JQ933439|P_Douglass_8714_RNG))	((Gaiadendron_punctatum|L26072|UNKNOWN	((Moquiniella_rubra|DQ790132|D_Nickrent_3042	Tupeia_antarctica|DQ790133|D_Nickrent_2742)	(Tristerix_corymbosus|EF464530|Nickrent_4575E	Ligaria_cuneifolia|EF464528|Nickrent_4567)))	(((Bakerella_sp_|EU544466|Nickrent_4161	((Tolypanthus_maclurei|HQ317757|LS01	Tolypanthus_maclurei|HQ317758|LS02)	((((((Dendrophthoe_nilgherrensis|JQ933297|Chase_17409_K	Agelanthus_sansibarensis|EU544464|Nickrent_2987)	((((Dendrophthoe_pentandra|HQ317760|LS32	Dendrophthoe_pentandra|HQ317759|LS27)	(Dendrophthoe_pentandra|JN687564|A_Chveerach_P51_2	Dendrophthoe_lanosa|JN687563|A_Chveerach_P38_1))	Taxillus_sclerophyllus|JQ933498|Chase_17408_K)	(Helixanthera_sampsonii|HQ317766|LS34	Helixanthera_sampsonii|HQ317765|LS33)))	Englerina_ramulosa|EU544470|Nickrent_2984)	((((Scurrula_sp_|JQ933474|MF_Watson_et_al_20812115_E	((((Taxillus_chinensis|HQ317786|LS52	(Taxillus_chinensis|HQ317782|LS06	Taxillus_chinensis|HQ317784|LS08))	Taxillus_chinensis|HQ317781|LS04)	(Taxillus_chinensis|HQ317785|LS09	Taxillus_chinensis|HQ317787|LS53))	((Taxillus_chinensis|HQ317789|LS55	Taxillus_chinensis|HQ317783|LS07)	((Taxillus_chinensis|HQ317788|LS54	Taxillus_chinensis|HQ317790|LS56)	Taxillus_chinensis|HQ317780|LS03))))	(((Taxillus_sutchuenensis|HQ317797|LS17	Taxillus_sutchuenensis|HQ317796|LS16)	(Taxillus_limprichtii|HQ317791|LS12	Taxillus_limprichtii|HQ317792|LS13))	((Taxillus_nigrans|HQ317794|LS20	Taxillus_nigrans|HQ317795|LS21)	((Taxillus_sutchuenensis|HQ317798|LS10	Taxillus_sutchuenensis|HQ317799|LS11)	Taxillus_limprichtii|HQ317793|LS15))))	(((Scurrula_chingii|HQ317774|LS26
(((Moquiniella_rubra|DQ790132|D_Nickrent_3042	Tupeia_antarctica|DQ790133|D_Nickrent_2742)	(((Peraxilla_tetrapetala|EU544473|Nickrent_2744	Peraxilla_tetrapetala|JQ933439|P_Douglass_8714_RNG)	Desmaria_mutabilis|EF464527|Nickrent_4510A)	(((Tristerix_corymbosus|EF464530|Nickrent_4575E	(((Notanthera_heterophylla|EF464529|Nickrent_4372	(Ligaria_cuneifolia|EF464528|Nickrent_4567	((Struthanthus_orbicularis|JQ592414|BioBot05046	(Struthanthus_orbicularis|JQ592415|BioBot05048	Struthanthus_orbicularis|JQ592413|BioBot05045))	((Struthanthus_orbicularis|JQ594621|RE_5125_1	Struthanthus_sp_|JQ594622|RE_5128_1)	(Struthanthus_woodsonii|EU544474|Nickrent_2761	(Dendropemon_bicolor|EU544469|Nickrent_2700	Tripodanthus_acutifolius|EU544475|Nickrent_4927))))))	Atkinsonia_ligustrina|EF464526|Nickrent_4344)	Nuytsia_floribunda|DQ790134|D_Nickrent_2747))	Gaiadendron_punctatum|L26072|UNKNOWN)	(((Amyema_glabrum|EU544465|Nickrent_2794	Benthamina_alyxifolia|AY957440|Nickrent_4127)	(((Helixanthera_sampsonii|HQ317765|LS33	(Helixanthera_sampsonii|HQ317766|LS34	((((((Helixanthera_parasitica|JN687565|A_Chveerach_P93_3	Dendrophthoe_nilgherrensis|JQ933297|Chase_17409_K)	Bakerella_sp_|EU544466|Nickrent_4161)	Agelanthus_sansibarensis|EU544464|Nickrent_2987)	((((((Scurrula_sp_|JQ933474|MF_Watson_et_al_20812115_E	((Taxillus_chinensis|HQ317789|LS55	Taxillus_chinensis|HQ317783|LS07)	(((Taxillus_chinensis|HQ317788|LS54	Taxillus_chinensis|HQ317790|LS56)	Taxillus_chinensis|HQ317780|LS03)	(((Taxillus_chinensis|HQ317786|LS52	(Taxillus_chinensis|HQ317782|LS06	Taxillus_chinensis|HQ317784|LS08))	Taxillus_chinensis|HQ317781|LS04)	(Taxillus_chinensis|HQ317785|LS09	Taxillus_chinensis|HQ317787|LS53)))))	(Taxillus_sutchuenensis|HQ317798|LS10	Taxillus_sutchuenensis|HQ317799|LS11))	((Taxillus_limprichtii|HQ317791|LS12	Taxillus_limprichtii|HQ317793|LS15)	(((Taxillus_sutchuenensis|HQ317797|LS17	Taxillus_sutchuenensis|HQ317796|LS16)	Taxillus_limprichtii|HQ317792|LS13)	(Taxillus_nigrans|HQ317794|LS20	Taxillus_nigrans|HQ317795|LS21))))	(((Scurrula_chingii|HQ317774|LS26	Scurrula_parasitica|HQ317776|LS19)
((((Peraxilla_tetrapetala|EU544473|Nickrent_2744	Peraxilla_tetrapetala|JQ933439|P_Douglass_8714_RNG)	((((Nuytsia_floribunda|DQ790134|D_Nickrent_2747	(((Tripodanthus_acutifolius|EU544475|Nickrent_4927	(Struthanthus_orbicularis|JQ592415|BioBot05048	(Struthanthus_orbicularis|JQ592413|BioBot05045	Struthanthus_orbicularis|JQ592414|BioBot05046)))	(Struthanthus_woodsonii|EU544474|Nickrent_2761	(Struthanthus_sp_|JQ594622|RE_5128_1	(Struthanthus_orbicularis|JQ594621|RE_5125_1	Dendropemon_bicolor|EU544469|Nickrent_2700))))	Gaiadendron_punctatum|L26072|UNKNOWN))	((Ligaria_cuneifolia|EF464528|Nickrent_4567	Desmaria_mutabilis|EF464527|Nickrent_4510A)	Tristerix_corymbosus|EF464530|Nickrent_4575E))	Atkinsonia_ligustrina|EF464526|Nickrent_4344)	((Moquiniella_rubra|DQ790132|D_Nickrent_3042	Tupeia_antarctica|DQ790133|D_Nickrent_2742)	(((Amyema_glabrum|EU544465|Nickrent_2794	Benthamina_alyxifolia|AY957440|Nickrent_4127)	((((((Taxillus_sutchuenensis|HQ317798|LS10	Taxillus_sutchuenensis|HQ317799|LS11)	(Taxillus_sutchuenensis|HQ317797|LS17	Taxillus_sutchuenensis|HQ317796|LS16))	(Taxillus_limprichtii|HQ317793|LS15	((Taxillus_nigrans|HQ317794|LS20	Taxillus_nigrans|HQ317795|LS21)	((Scurrula_sp_|JQ933474|MF_Watson_et_al_20812115_E	((Taxillus_chinensis|HQ317788|LS54	Taxillus_chinensis|HQ317790|LS56)	(((Taxillus_chinensis|HQ317780|LS03	((Taxillus_chinensis|HQ317789|LS55	Taxillus_chinensis|HQ317783|LS07)	(Taxillus_chinensis|HQ317786|LS52	(Taxillus_chinensis|HQ317782|LS06	Taxillus_chinensis|HQ317784|LS08))))	Taxillus_chinensis|HQ317781|LS04)	(Taxillus_chinensis|HQ317785|LS09	Taxillus_chinensis|HQ317787|LS53))))	(Taxillus_limprichtii|HQ317791|LS12	Taxillus_limprichtii|HQ317792|LS13)))))	(Scurrula_parasitica|HQ317776|LS19	((((Scurrula_chingii|HQ317774|LS26	((Scurrula_chingii|HQ317773|LS25	Scurrula_parasitica|HQ317775|LS18)	Scurrula_parasitica|HQ317779|LS58))	Scurrula_parasitica|HQ317777|LS57)	Scurrula_parasitica|HQ317778|LS23)	(Scurrula_ferruginea|KF114863|UNKNOWN	Scurrula_atropurpurea|KF114862|UNKNOWN))))
((Moquiniella_rubra|DQ790132|D_Nickrent_3042	Tupeia_antarctica|DQ790133|D_Nickrent_2742)	((((Dendrophthoe_nilgherrensis|JQ933297|Chase_17409_K	Bakerella_sp_|EU544466|Nickrent_4161)	((Tolypanthus_maclurei|HQ317758|LS02	Tolypanthus_maclurei|HQ317757|LS01)	(((((((Scurrula_sp_|JQ933474|MF_Watson_et_al_20812115_E	(Taxillus_sutchuenensis|HQ317797|LS17	Taxillus_sutchuenensis|HQ317796|LS16))	((Taxillus_limprichtii|HQ317791|LS12	Taxillus_limprichtii|HQ317792|LS13)	(Taxillus_sutchuenensis|HQ317798|LS10	Taxillus_sutchuenensis|HQ317799|LS11)))	((Taxillus_chinensis|HQ317788|LS54	Taxillus_chinensis|HQ317790|LS56)	((((Taxillus_limprichtii|HQ317793|LS15	(Taxillus_chinensis|HQ317783|LS07	(Taxillus_nigrans|HQ317794|LS20	Taxillus_nigrans|HQ317795|LS21)))	(Taxillus_chinensis|HQ317789|LS55	(Taxillus_chinensis|HQ317786|LS52	(Taxillus_chinensis|HQ317782|LS06	Taxillus_chinensis|HQ317784|LS08))))	Taxillus_chinensis|HQ317781|LS04)	((Taxillus_chinensis|HQ317780|LS03	Taxillus_chinensis|HQ317785|LS09)	Taxillus_chinensis|HQ317787|LS53))))	(Scurrula_parasitica|HQ317776|LS19	((((Scurrula_chingii|HQ317774|LS26	((Scurrula_chingii|HQ317773|LS25	Scurrula_parasitica|HQ317775|LS18)	Scurrula_parasitica|HQ317779|LS58))	Scurrula_parasitica|HQ317777|LS57)	Scurrula_parasitica|HQ317778|LS23)	(Scurrula_ferruginea|KF114863|UNKNOWN	Scurrula_atropurpurea|KF114862|UNKNOWN))))	(Amyema_glabrum|EU544465|Nickrent_2794	Benthamina_alyxifolia|AY957440|Nickrent_4127))	(((Agelanthus_sansibarensis|EU544464|Nickrent_2987	(Helixanthera_sampsonii|HQ317766|LS34	Helixanthera_sampsonii|HQ317765|LS33))	((((Dendrophthoe_pentandra|HQ317760|LS32	Dendrophthoe_pentandra|HQ317759|LS27)	Dendrophthoe_pentandra|JN687564|A_Chveerach_P51_2)	Dendrophthoe_lanosa|JN687563|A_Chveerach_P38_1)	Taxillus_sclerophyllus|JQ933498|Chase_17408_K))	((Tapinanthus_sp_|EU213529|OM825	(Moquiniella_rubra|AM235021|RBGK_5742	Septulina_glauca|AM235022|JC_Manning_2925_NBG))	(((Helixanthera_parasitica|HQ317762|LS29
((((Macrosolen_tricolor|HQ317772|LS38	Macrosolen_tricolor|HQ317771|LS37)	((Macrosolen_cochinchinensis|HQ317768|LS05	(Macrosolen_cochinchinensis|HQ317770|LS36	Macrosolen_cochinchinensis|HQ317769|LS35))	(Macrosolen_cochinchinensis|JN687567|A_Chveerach_P31	Macrosolen_cochinchinensis|JQ933395|IWJ_Sinclair_DG_Long_5781_E)))	(Tristerix_corymbosus|EF464530|Nickrent_4575E	(((((Nuytsia_floribunda|DQ790134|D_Nickrent_2747	Atkinsonia_ligustrina|EF464526|Nickrent_4344)	(Ligaria_cuneifolia|EF464528|Nickrent_4567	((Tripodanthus_acutifolius|EU544475|Nickrent_4927	(Struthanthus_orbicularis|JQ592414|BioBot05046	(Struthanthus_orbicularis|JQ592415|BioBot05048	Struthanthus_orbicularis|JQ592413|BioBot05045)))	(((Struthanthus_sp_|JQ594622|RE_5128_1	Struthanthus_orbicularis|JQ594621|RE_5125_1)	Dendropemon_bicolor|EU544469|Nickrent_2700)	Struthanthus_woodsonii|EU544474|Nickrent_2761))))	Gaiadendron_punctatum|L26072|UNKNOWN)	((Moquiniella_rubra|DQ790132|D_Nickrent_3042	Tupeia_antarctica|DQ790133|D_Nickrent_2742)	((Loranthus_delavayi|HQ317767|LS39	(Loranthus_europaeus|JQ933393|Chase_14152_K	Cecarria_obtusifolia|EU544467|Nickrent_4562))	((Muellerina_eucalyptoides|EU544472|Nickrent_4310	Ileostylus_micranthus|EU544471|Nickrent_2741)	((Amyema_glabrum|EU544465|Nickrent_2794	Benthamina_alyxifolia|AY957440|Nickrent_4127)	((((Agelanthus_sansibarensis|EU544464|Nickrent_2987	(Tapinanthus_sp_|EU213529|OM825	(Moquiniella_rubra|AM235021|RBGK_5742	Septulina_glauca|AM235022|JC_Manning_2925_NBG)))	(Englerina_ramulosa|EU544470|Nickrent_2984	(((Dendrophthoe_nilgherrensis|JQ933297|Chase_17409_K	Bakerella_sp_|EU544466|Nickrent_4161)	((((Dendrophthoe_pentandra|HQ317760|LS32	Dendrophthoe_pentandra|HQ317759|LS27)	Dendrophthoe_pentandra|JN687564|A_Chveerach_P51_2)	Dendrophthoe_lanosa|JN687563|A_Chveerach_P38_1)	Taxillus_sclerophyllus|JQ933498|Chase_17408_K))	((Tolypanthus_maclurei|HQ317758|LS02	Tolypanthus_maclurei|HQ317757|LS01)	((Helixanthera_parasitica|HQ317762|LS29	((Helixanthera_parasitica|HQ317764|LS31	Helixanthera_parasitica|HQ317763|LS30)	Helixanthera_parasitica|HQ317761|LS28))	Helixanthera_parasitica|JN687565|A_Chveerach_P93_3)))))	(Helixanthera_sampsonii|HQ317766|LS34	Helixanthera_sampsonii|HQ317765|LS33))
(((Macrosolen_tricolor|HQ317772|LS38	Macrosolen_tricolor|HQ317771|LS37)	(((Macrosolen_cochinchinensis|HQ317768|LS05	(Macrosolen_cochinchinensis|HQ317770|LS36	Macrosolen_cochinchinensis|HQ317769|LS35))	(Macrosolen_cochinchinensis|JN687567|A_Chveerach_P31	Macrosolen_cochinchinensis|JQ933395|IWJ_Sinclair_DG_Long_5781_E))	(Tristerix_corymbosus|EF464530|Nickrent_4575E	(((Atkinsonia_ligustrina|EF464526|Nickrent_4344	(Ligaria_cuneifolia|EF464528|Nickrent_4567	Desmaria_mutabilis|EF464527|Nickrent_4510A))	(Nuytsia_floribunda|DQ790134|D_Nickrent_2747	(((Moquiniella_rubra|DQ790132|D_Nickrent_3042	Tupeia_antarctica|DQ790133|D_Nickrent_2742)	((Loranthus_europaeus|JQ933393|Chase_14152_K	(Cecarria_obtusifolia|EU544467|Nickrent_4562	Loranthus_delavayi|HQ317767|LS39))	((Muellerina_eucalyptoides|EU544472|Nickrent_4310	Ileostylus_micranthus|EU544471|Nickrent_2741)	(((((Tapinanthus_sp_|EU213529|OM825	(Moquiniella_rubra|AM235021|RBGK_5742	Septulina_glauca|AM235022|JC_Manning_2925_NBG))	(Dendrophthoe_nilgherrensis|JQ933297|Chase_17409_K	Bakerella_sp_|EU544466|Nickrent_4161))	(Englerina_ramulosa|EU544470|Nickrent_2984	(Tolypanthus_maclurei|HQ317758|LS02	(Tolypanthus_maclurei|HQ317757|LS01	((Agelanthus_sansibarensis|EU544464|Nickrent_2987	(Helixanthera_sampsonii|HQ317766|LS34	Helixanthera_sampsonii|HQ317765|LS33))	(((Dendrophthoe_pentandra|JN687564|A_Chveerach_P51_2	(Dendrophthoe_pentandra|HQ317760|LS32	Dendrophthoe_pentandra|HQ317759|LS27))	Dendrophthoe_lanosa|JN687563|A_Chveerach_P38_1)	Taxillus_sclerophyllus|JQ933498|Chase_17408_K))))))	(Amyema_glabrum|EU544465|Nickrent_2794	Benthamina_alyxifolia|AY957440|Nickrent_4127))	((((((Taxillus_nigrans|HQ317794|LS20	Taxillus_nigrans|HQ317795|LS21)	((Taxillus_sutchuenensis|HQ317798|LS10	Taxillus_sutchuenensis|HQ317799|LS11)	(((Helixanthera_parasitica|HQ317764|LS31	Helixanthera_parasitica|HQ317761|LS28)	Helixanthera_parasitica|HQ317763|LS30)	Helixanthera_parasitica|HQ317762|LS29)))	(Taxillus_limprichtii|HQ317793|LS15	(((((Scurrula_chingii|HQ317774|LS26	(Scurrula_parasitica|HQ317775|LS18	Scurrula_parasitica|HQ317779|LS58))	(Scurrula_parasitica|HQ317777|LS57
(((Macrosolen_tricolor|HQ317772|LS38	Macrosolen_tricolor|HQ317771|LS37)	((Macrosolen_cochinchinensis|HQ317768|LS05	(Macrosolen_cochinchinensis|HQ317769|LS35	Macrosolen_cochinchinensis|HQ317770|LS36))	(Macrosolen_cochinchinensis|JN687567|A_Chveerach_P31	Macrosolen_cochinchinensis|JQ933395|IWJ_Sinclair_DG_Long_5781_E)))	((Tupeia_antarctica|DQ790133|D_Nickrent_2742	Moquiniella_rubra|DQ790132|D_Nickrent_3042)	(Gaiadendron_punctatum|L26072|UNKNOWN	(((Peraxilla_tetrapetala|EU544473|Nickrent_2744	Peraxilla_tetrapetala|JQ933439|P_Douglass_8714_RNG)	(Tristerix_corymbosus|EF464530|Nickrent_4575E	Desmaria_mutabilis|EF464527|Nickrent_4510A))	(((Notanthera_heterophylla|EF464529|Nickrent_4372	(Ligaria_cuneifolia|EF464528|Nickrent_4567	((Struthanthus_orbicularis|JQ592413|BioBot05045	(Struthanthus_orbicularis|JQ592414|BioBot05046	Struthanthus_orbicularis|JQ592415|BioBot05048))	(Struthanthus_sp_|JQ594622|RE_5128_1	(Struthanthus_orbicularis|JQ594621|RE_5125_1	(Struthanthus_woodsonii|EU544474|Nickrent_2761	(Tripodanthus_acutifolius|EU544475|Nickrent_4927	Dendropemon_bicolor|EU544469|Nickrent_2700)))))))	(Nuytsia_floribunda|DQ790134|D_Nickrent_2747	Atkinsonia_ligustrina|EF464526|Nickrent_4344))	(((Cecarria_obtusifolia|EU544467|Nickrent_4562	(Loranthus_europaeus|JQ933393|Chase_14152_K	Loranthus_delavayi|HQ317767|LS39))	(Muellerina_eucalyptoides|EU544472|Nickrent_4310	Ileostylus_micranthus|EU544471|Nickrent_2741))	((Dendrophthoe_nilgherrensis|JQ933297|Chase_17409_K	Bakerella_sp_|EU544466|Nickrent_4161)	((((Tolypanthus_maclurei|HQ317758|LS02	Tolypanthus_maclurei|HQ317757|LS01)	(((Helixanthera_parasitica|HQ317762|LS29	Helixanthera_parasitica|HQ317761|LS28)	(Helixanthera_parasitica|HQ317763|LS30	Helixanthera_parasitica|HQ317764|LS31))	Helixanthera_parasitica|JN687565|A_Chveerach_P93_3))	(((Benthamina_alyxifolia|AY957440|Nickrent_4127	Amyema_glabrum|EU544465|Nickrent_2794)	((Agelanthus_sansibarensis|EU544464|Nickrent_2987	((Dendrophthoe_lanosa|JN687563|A_Chveerach_P38_1	((Dendrophthoe_pentandra|HQ317759|LS27	Dendrophthoe_pentandra|HQ317760|LS32)	Dendrophthoe_pentandra|JN687564|A_Chveerach_P51_2))	(Helixanthera_sampsonii|HQ317766|LS34	Helixanthera_sampsonii|HQ317765|LS33)))	((Septulina_glauca|AM235022|JC_Manning_2925_NBG
(((Macrosolen_tricolor|HQ317772|LS38	Macrosolen_tricolor|HQ317771|LS37)	((Macrosolen_cochinchinensis|HQ317768|LS05	(Macrosolen_cochinchinensis|HQ317769|LS35	Macrosolen_cochinchinensis|HQ317770|LS36))	(Macrosolen_cochinchinensis|JN687567|A_Chveerach_P31	Macrosolen_cochinchinensis|JQ933395|IWJ_Sinclair_DG_Long_5781_E)))	((Tupeia_antarctica|DQ790133|D_Nickrent_2742	Moquiniella_rubra|DQ790132|D_Nickrent_3042)	(Gaiadendron_punctatum|L26072|UNKNOWN	(Atkinsonia_ligustrina|EF464526|Nickrent_4344	((Tristerix_corymbosus|EF464530|Nickrent_4575E	Nuytsia_floribunda|DQ790134|D_Nickrent_2747)	(((Notanthera_heterophylla|EF464529|Nickrent_4372	(Ligaria_cuneifolia|EF464528|Nickrent_4567	((Tripodanthus_acutifolius|EU544475|Nickrent_4927	(Struthanthus_orbicularis|JQ592414|BioBot05046	(Struthanthus_orbicularis|JQ592415|BioBot05048	Struthanthus_orbicularis|JQ592413|BioBot05045)))	(Struthanthus_sp_|JQ594622|RE_5128_1	((Struthanthus_woodsonii|EU544474|Nickrent_2761	Dendropemon_bicolor|EU544469|Nickrent_2700)	Struthanthus_orbicularis|JQ594621|RE_5125_1)))))	(Desmaria_mutabilis|EF464527|Nickrent_4510A	(Peraxilla_tetrapetala|EU544473|Nickrent_2744	Peraxilla_tetrapetala|JQ933439|P_Douglass_8714_RNG)))	(((Loranthus_europaeus|JQ933393|Chase_14152_K	(Loranthus_delavayi|HQ317767|LS39	Cecarria_obtusifolia|EU544467|Nickrent_4562))	(Muellerina_eucalyptoides|EU544472|Nickrent_4310	Ileostylus_micranthus|EU544471|Nickrent_2741))	((Benthamina_alyxifolia|AY957440|Nickrent_4127	Amyema_glabrum|EU544465|Nickrent_2794)	(((((Dendrophthoe_nilgherrensis|JQ933297|Chase_17409_K	Bakerella_sp_|EU544466|Nickrent_4161)	Englerina_ramulosa|EU544470|Nickrent_2984)	((((Taxillus_sclerophyllus|JQ933498|Chase_17408_K	Dendrophthoe_lanosa|JN687563|A_Chveerach_P38_1)	(Agelanthus_sansibarensis|EU544464|Nickrent_2987	((Dendrophthoe_pentandra|HQ317759|LS27	Dendrophthoe_pentandra|HQ317760|LS32)	Dendrophthoe_pentandra|JN687564|A_Chveerach_P51_2)))	(Helixanthera_sampsonii|HQ317766|LS34	Helixanthera_sampsonii|HQ317765|LS33))	((Septulina_glauca|AM235022|JC_Manning_2925_NBG	Tapinanthus_sp_|EU213529|OM825)	Moquiniella_rubra|AM235021|RBGK_5742)))	(Tolypanthus_maclurei|HQ317758|LS02	Tolypanthus_maclurei|HQ317757|LS01))	(((Helixanthera_parasitica|HQ317762|LS29
(((((Notanthera_heterophylla|EF464529|Nickrent_4372	(Macrosolen_tricolor|HQ317772|LS38	Macrosolen_tricolor|HQ317771|LS37))	(((Macrosolen_cochinchinensis|HQ317768|LS05	Macrosolen_cochinchinensis|HQ317770|LS36)	Macrosolen_cochinchinensis|HQ317769|LS35)	(Macrosolen_cochinchinensis|JN687567|A_Chveerach_P31	Macrosolen_cochinchinensis|JQ933395|IWJ_Sinclair_DG_Long_5781_E)))	(((Atkinsonia_ligustrina|EF464526|Nickrent_4344	(Desmaria_mutabilis|EF464527|Nickrent_4510A	(Peraxilla_tetrapetala|EU544473|Nickrent_2744	Peraxilla_tetrapetala|JQ933439|P_Douglass_8714_RNG)))	((Nuytsia_floribunda|DQ790134|D_Nickrent_2747	(Ligaria_cuneifolia|EF464528|Nickrent_4567	Tristerix_corymbosus|EF464530|Nickrent_4575E))	((Struthanthus_woodsonii|EU544474|Nickrent_2761	(Tripodanthus_acutifolius|EU544475|Nickrent_4927	Dendropemon_bicolor|EU544469|Nickrent_2700))	((Struthanthus_sp_|JQ594622|RE_5128_1	Struthanthus_orbicularis|JQ594621|RE_5125_1)	(Struthanthus_orbicularis|JQ592415|BioBot05048	(Struthanthus_orbicularis|JQ592413|BioBot05045	Struthanthus_orbicularis|JQ592414|BioBot05046))))))	Gaiadendron_punctatum|L26072|UNKNOWN))	(((Loranthus_europaeus|JQ933393|Chase_14152_K	(Loranthus_delavayi|HQ317767|LS39	Cecarria_obtusifolia|EU544467|Nickrent_4562))	(Muellerina_eucalyptoides|EU544472|Nickrent_4310	Ileostylus_micranthus|EU544471|Nickrent_2741))	(((Helixanthera_parasitica|JN687565|A_Chveerach_P93_3	Dendrophthoe_nilgherrensis|JQ933297|Chase_17409_K)	Bakerella_sp_|EU544466|Nickrent_4161)	(((Englerina_ramulosa|EU544470|Nickrent_2984	(Helixanthera_sampsonii|HQ317765|LS33	(Helixanthera_sampsonii|HQ317766|LS34	(Tolypanthus_maclurei|HQ317757|LS01	(Tolypanthus_maclurei|HQ317758|LS02	(((((((Taxillus_limprichtii|HQ317793|LS15	((Taxillus_sutchuenensis|HQ317797|LS17	Taxillus_sutchuenensis|HQ317796|LS16)	((Taxillus_limprichtii|HQ317792|LS13	Taxillus_limprichtii|HQ317791|LS12)	((((Scurrula_parasitica|HQ317776|LS19	(Scurrula_parasitica|HQ317775|LS18	Scurrula_parasitica|HQ317779|LS58))	((Scurrula_chingii|HQ317773|LS25	(Scurrula_parasitica|HQ317778|LS23	Scurrula_chingii|HQ317774|LS26))	Scurrula_parasitica|HQ317777|LS57))	(Scurrula_ferruginea|KF114863|UNKNOWN
(Notanthera_heterophylla|EF464529|Nickrent_4372	((((Macrosolen_cochinchinensis|JN687567|A_Chveerach_P31	((Nuytsia_floribunda|DQ790134|D_Nickrent_2747	(Atkinsonia_ligustrina|EF464526|Nickrent_4344	(Gaiadendron_punctatum|L26072|UNKNOWN	(Tupeia_antarctica|DQ790133|D_Nickrent_2742	Moquiniella_rubra|DQ790132|D_Nickrent_3042))))	(((((Loranthus_delavayi|HQ317767|LS39	(Cecarria_obtusifolia|EU544467|Nickrent_4562	Loranthus_europaeus|JQ933393|Chase_14152_K))	(Muellerina_eucalyptoides|EU544472|Nickrent_4310	Ileostylus_micranthus|EU544471|Nickrent_2741))	(((Benthamina_alyxifolia|AY957440|Nickrent_4127	Amyema_glabrum|EU544465|Nickrent_2794)	(((Taxillus_sutchuenensis|HQ317797|LS17	Taxillus_sutchuenensis|HQ317796|LS16)	(((Taxillus_nigrans|HQ317795|LS21	(Taxillus_chinensis|HQ317790|LS56	(Taxillus_chinensis|HQ317783|LS07	(((((Taxillus_chinensis|HQ317781|LS04	(Taxillus_chinensis|HQ317782|LS06	(Taxillus_chinensis|HQ317784|LS08	(Taxillus_chinensis|HQ317788|LS54	(Taxillus_nigrans|HQ317794|LS20	Taxillus_chinensis|HQ317785|LS09)))))	Taxillus_chinensis|HQ317780|LS03)	Taxillus_chinensis|HQ317787|LS53)	Taxillus_chinensis|HQ317786|LS52)	Taxillus_chinensis|HQ317789|LS55))))	(Taxillus_limprichtii|HQ317793|LS15	(((((Scurrula_parasitica|HQ317775|LS18	Scurrula_parasitica|HQ317779|LS58)	(((Scurrula_chingii|HQ317773|LS25	(Scurrula_parasitica|HQ317778|LS23	Scurrula_chingii|HQ317774|LS26))	Scurrula_parasitica|HQ317777|LS57)	Scurrula_parasitica|HQ317776|LS19))	(Scurrula_ferruginea|KF114863|UNKNOWN	Scurrula_atropurpurea|KF114862|UNKNOWN))	(Taxillus_sutchuenensis|HQ317799|LS11	Taxillus_sutchuenensis|HQ317798|LS10))	Scurrula_sp_|JQ933474|MF_Watson_et_al_20812115_E)))	(Taxillus_limprichtii|HQ317792|LS13	Taxillus_limprichtii|HQ317791|LS12)))	(Helixanthera_parasitica|JN687565|A_Chveerach_P93_3	((Helixanthera_parasitica|HQ317764|LS31	Helixanthera_parasitica|HQ317761|LS28)	(Helixanthera_parasitica|HQ317762|LS29	Helixanthera_parasitica|HQ317763|LS30)))))	(((((Taxillus_sclerophyllus|JQ933498|Chase_17408_K
((((Peraxilla_tetrapetala|EU544473|Nickrent_2744	Peraxilla_tetrapetala|JQ933439|P_Douglass_8714_RNG)	((Atkinsonia_ligustrina|EF464526|Nickrent_4344	(Nuytsia_floribunda|DQ790134|D_Nickrent_2747	(Notanthera_heterophylla|EF464529|Nickrent_4372	(Ligaria_cuneifolia|EF464528|Nickrent_4567	(((Struthanthus_orbicularis|JQ592415|BioBot05048	(Struthanthus_orbicularis|JQ592414|BioBot05046	Struthanthus_orbicularis|JQ592413|BioBot05045))	Tripodanthus_acutifolius|EU544475|Nickrent_4927)	(((Struthanthus_orbicularis|JQ594621|RE_5125_1	Struthanthus_sp_|JQ594622|RE_5128_1)	Struthanthus_woodsonii|EU544474|Nickrent_2761)	Dendropemon_bicolor|EU544469|Nickrent_2700))))))	((Gaiadendron_punctatum|L26072|UNKNOWN	((Macrosolen_cochinchinensis|JN687567|A_Chveerach_P31	Tupeia_antarctica|DQ790133|D_Nickrent_2742)	(Desmaria_mutabilis|EF464527|Nickrent_4510A	(Tristerix_corymbosus|EF464530|Nickrent_4575E	Moquiniella_rubra|DQ790132|D_Nickrent_3042))))	(((Cecarria_obtusifolia|EU544467|Nickrent_4562	(Loranthus_europaeus|JQ933393|Chase_14152_K	Loranthus_delavayi|HQ317767|LS39))	(Muellerina_eucalyptoides|EU544472|Nickrent_4310	Ileostylus_micranthus|EU544471|Nickrent_2741))	(((Benthamina_alyxifolia|AY957440|Nickrent_4127	Amyema_glabrum|EU544465|Nickrent_2794)	((((((Scurrula_parasitica|HQ317775|LS18	Scurrula_parasitica|HQ317779|LS58)	(((Scurrula_parasitica|HQ317778|LS23	Scurrula_chingii|HQ317774|LS26)	Scurrula_parasitica|HQ317777|LS57)	Scurrula_chingii|HQ317773|LS25))	(Scurrula_ferruginea|KF114863|UNKNOWN	Scurrula_atropurpurea|KF114862|UNKNOWN))	Scurrula_parasitica|HQ317776|LS19)	((Scurrula_sp_|JQ933474|MF_Watson_et_al_20812115_E	(((((Taxillus_chinensis|HQ317781|LS04	(Taxillus_chinensis|HQ317782|LS06	(Taxillus_chinensis|HQ317784|LS08	(Taxillus_chinensis|HQ317788|LS54	Taxillus_chinensis|HQ317785|LS09))))	Taxillus_chinensis|HQ317787|LS53)	(Taxillus_chinensis|HQ317780|LS03	Taxillus_chinensis|HQ317786|LS52))	Taxillus_chinensis|HQ317789|LS55)	(Taxillus_chinensis|HQ317790|LS56	Taxillus_chinensis|HQ317783|LS07)))	((Taxillus_limprichtii|HQ317793|LS15	((((Taxillus_limprichtii|HQ317792|LS13
((((Peraxilla_tetrapetala|EU544473|Nickrent_2744	Peraxilla_tetrapetala|JQ933439|P_Douglass_8714_RNG)	(((Notanthera_heterophylla|EF464529|Nickrent_4372	((Struthanthus_orbicularis|JQ592415|BioBot05048	(Struthanthus_orbicularis|JQ592414|BioBot05046	Struthanthus_orbicularis|JQ592413|BioBot05045))	(Tripodanthus_acutifolius|EU544475|Nickrent_4927	((((Struthanthus_orbicularis|JQ594621|RE_5125_1	Struthanthus_sp_|JQ594622|RE_5128_1)	Struthanthus_woodsonii|EU544474|Nickrent_2761)	Dendropemon_bicolor|EU544469|Nickrent_2700)	Ligaria_cuneifolia|EF464528|Nickrent_4567))))	((Tupeia_antarctica|DQ790133|D_Nickrent_2742	(Moquiniella_rubra|DQ790132|D_Nickrent_3042	(((Loranthus_delavayi|HQ317767|LS39	(Cecarria_obtusifolia|EU544467|Nickrent_4562	Loranthus_europaeus|JQ933393|Chase_14152_K))	(Muellerina_eucalyptoides|EU544472|Nickrent_4310	Ileostylus_micranthus|EU544471|Nickrent_2741))	((((((((Scurrula_parasitica|HQ317775|LS18	Scurrula_parasitica|HQ317779|LS58)	(((Scurrula_parasitica|HQ317778|LS23	Scurrula_chingii|HQ317774|LS26)	Scurrula_parasitica|HQ317777|LS57)	Scurrula_chingii|HQ317773|LS25))	(Scurrula_ferruginea|KF114863|UNKNOWN	Scurrula_atropurpurea|KF114862|UNKNOWN))	Scurrula_parasitica|HQ317776|LS19)	((((Taxillus_chinensis|HQ317782|LS06	((Taxillus_chinensis|HQ317784|LS08	(Taxillus_chinensis|HQ317788|LS54	Taxillus_chinensis|HQ317785|LS09))	((Taxillus_chinensis|HQ317787|LS53	((Taxillus_chinensis|HQ317780|LS03	Taxillus_chinensis|HQ317786|LS52)	Taxillus_chinensis|HQ317789|LS55))	Taxillus_chinensis|HQ317781|LS04)))	(Taxillus_chinensis|HQ317790|LS56	Taxillus_chinensis|HQ317783|LS07))	(Taxillus_limprichtii|HQ317792|LS13	Taxillus_limprichtii|HQ317791|LS12))	(((Taxillus_sutchuenensis|HQ317799|LS11	Taxillus_sutchuenensis|HQ317798|LS10)	(Taxillus_nigrans|HQ317794|LS20	((Taxillus_sutchuenensis|HQ317797|LS17	Taxillus_sutchuenensis|HQ317796|LS16)	(Taxillus_nigrans|HQ317795|LS21	Taxillus_limprichtii|HQ317793|LS15))))	Scurrula_sp_|JQ933474|MF_Watson_et_al_20812115_E)))	(Helixanthera_parasitica|HQ317764|LS31
((((Peraxilla_tetrapetala|EU544473|Nickrent_2744	Peraxilla_tetrapetala|JQ933439|P_Douglass_8714_RNG)	(((Desmaria_mutabilis|EF464527|Nickrent_4510A	Tristerix_corymbosus|EF464530|Nickrent_4575E)	(Gaiadendron_punctatum|L26072|UNKNOWN	(Moquiniella_rubra|DQ790132|D_Nickrent_3042	Tupeia_antarctica|DQ790133|D_Nickrent_2742)))	(((Loranthus_delavayi|HQ317767|LS39	(Cecarria_obtusifolia|EU544467|Nickrent_4562	Loranthus_europaeus|JQ933393|Chase_14152_K))	((Muellerina_eucalyptoides|EU544472|Nickrent_4310	Ileostylus_micranthus|EU544471|Nickrent_2741)	(((((Bakerella_sp_|EU544466|Nickrent_4161	(Tolypanthus_maclurei|HQ317757|LS01	Tolypanthus_maclurei|HQ317758|LS02))	(Moquiniella_rubra|AM235021|RBGK_5742	(Tapinanthus_sp_|EU213529|OM825	Septulina_glauca|AM235022|JC_Manning_2925_NBG)))	(((Taxillus_sclerophyllus|JQ933498|Chase_17408_K	(Dendrophthoe_lanosa|JN687563|A_Chveerach_P38_1	((Dendrophthoe_pentandra|HQ317759|LS27	Dendrophthoe_pentandra|HQ317760|LS32)	Dendrophthoe_pentandra|JN687564|A_Chveerach_P51_2)))	((Helixanthera_sampsonii|HQ317765|LS33	Helixanthera_sampsonii|HQ317766|LS34)	(Agelanthus_sansibarensis|EU544464|Nickrent_2987	Dendrophthoe_nilgherrensis|JQ933297|Chase_17409_K)))	Englerina_ramulosa|EU544470|Nickrent_2984))	(Benthamina_alyxifolia|AY957440|Nickrent_4127	Amyema_glabrum|EU544465|Nickrent_2794))	(Helixanthera_parasitica|JN687565|A_Chveerach_P93_3	(((((((((Scurrula_chingii|HQ317773|LS25	Scurrula_parasitica|HQ317775|LS18)	Scurrula_parasitica|HQ317779|LS58)	Scurrula_parasitica|HQ317778|LS23)	Scurrula_chingii|HQ317774|LS26)	Scurrula_parasitica|HQ317777|LS57)	(Scurrula_ferruginea|KF114863|UNKNOWN	Scurrula_atropurpurea|KF114862|UNKNOWN))	Scurrula_parasitica|HQ317776|LS19)	((((Taxillus_limprichtii|HQ317792|LS13	Taxillus_limprichtii|HQ317791|LS12)	(Taxillus_sutchuenensis|HQ317799|LS11	Taxillus_sutchuenensis|HQ317798|LS10))	(Taxillus_limprichtii|HQ317793|LS15	(Taxillus_nigrans|HQ317794|LS20	((Taxillus_sutchuenensis|HQ317797|LS17	Taxillus_sutchuenensis|HQ317796|LS16)	Taxillus_nigrans|HQ317795|LS21))))	(Scurrula_sp_|JQ933474|MF_Watson_et_al_20812115_E
((((Peraxilla_tetrapetala|EU544473|Nickrent_2744	Peraxilla_tetrapetala|JQ933439|P_Douglass_8714_RNG)	((((Moquiniella_rubra|DQ790132|D_Nickrent_3042	Tupeia_antarctica|DQ790133|D_Nickrent_2742)	((Loranthus_delavayi|HQ317767|LS39	(Cecarria_obtusifolia|EU544467|Nickrent_4562	Loranthus_europaeus|JQ933393|Chase_14152_K))	((Muellerina_eucalyptoides|EU544472|Nickrent_4310	Ileostylus_micranthus|EU544471|Nickrent_2741)	(((((Bakerella_sp_|EU544466|Nickrent_4161	(Tolypanthus_maclurei|HQ317757|LS01	Tolypanthus_maclurei|HQ317758|LS02))	(((Taxillus_sclerophyllus|JQ933498|Chase_17408_K	(Dendrophthoe_lanosa|JN687563|A_Chveerach_P38_1	((Dendrophthoe_pentandra|HQ317759|LS27	Dendrophthoe_pentandra|HQ317760|LS32)	Dendrophthoe_pentandra|JN687564|A_Chveerach_P51_2)))	(Helixanthera_sampsonii|HQ317765|LS33	Helixanthera_sampsonii|HQ317766|LS34))	Agelanthus_sansibarensis|EU544464|Nickrent_2987))	((Moquiniella_rubra|AM235021|RBGK_5742	(Tapinanthus_sp_|EU213529|OM825	Septulina_glauca|AM235022|JC_Manning_2925_NBG))	(Dendrophthoe_nilgherrensis|JQ933297|Chase_17409_K	Englerina_ramulosa|EU544470|Nickrent_2984)))	(Benthamina_alyxifolia|AY957440|Nickrent_4127	Amyema_glabrum|EU544465|Nickrent_2794))	(((((Taxillus_sutchuenensis|HQ317797|LS17	Taxillus_sutchuenensis|HQ317796|LS16)	(Taxillus_nigrans|HQ317795|LS21	(((((Taxillus_chinensis|HQ317784|LS08	(Taxillus_chinensis|HQ317788|LS54	Taxillus_chinensis|HQ317785|LS09))	(((Taxillus_chinensis|HQ317787|LS53	(Taxillus_chinensis|HQ317786|LS52	Taxillus_chinensis|HQ317789|LS55))	Taxillus_chinensis|HQ317781|LS04)	((Taxillus_chinensis|HQ317790|LS56	Taxillus_chinensis|HQ317783|LS07)	Taxillus_chinensis|HQ317782|LS06)))	((Taxillus_limprichtii|HQ317792|LS13	Taxillus_limprichtii|HQ317791|LS12)	(Taxillus_sutchuenensis|HQ317799|LS11	Taxillus_sutchuenensis|HQ317798|LS10)))	(Taxillus_chinensis|HQ317780|LS03	Taxillus_limprichtii|HQ317793|LS15))	Taxillus_nigrans|HQ317794|LS20)))	Scurrula_sp_|JQ933474|MF_Watson_et_al_20812115_E)	(((Scurrula_parasitica|HQ317776|LS19	((((Scurrula_chingii|HQ317773|LS25
(((Tupeia_antarctica|DQ790133|D_Nickrent_2742	(Macrosolen_cochinchinensis|JN687567|A_Chveerach_P31	(Macrosolen_cochinchinensis|JQ933395|IWJ_Sinclair_DG_Long_5781_E	(Macrosolen_cochinchinensis|HQ317768|LS05	(Macrosolen_cochinchinensis|HQ317770|LS36	Macrosolen_cochinchinensis|HQ317769|LS35)))))	((((Moquiniella_rubra|DQ790132|D_Nickrent_3042	(((Loranthus_delavayi|HQ317767|LS39	(Cecarria_obtusifolia|EU544467|Nickrent_4562	Loranthus_europaeus|JQ933393|Chase_14152_K))	(Muellerina_eucalyptoides|EU544472|Nickrent_4310	Ileostylus_micranthus|EU544471|Nickrent_2741))	((Agelanthus_sansibarensis|EU544464|Nickrent_2987	((Bakerella_sp_|EU544466|Nickrent_4161	(Tolypanthus_maclurei|HQ317757|LS01	Tolypanthus_maclurei|HQ317758|LS02))	(Moquiniella_rubra|AM235021|RBGK_5742	(Tapinanthus_sp_|EU213529|OM825	Septulina_glauca|AM235022|JC_Manning_2925_NBG))))	((((Taxillus_sclerophyllus|JQ933498|Chase_17408_K	(Dendrophthoe_lanosa|JN687563|A_Chveerach_P38_1	((Dendrophthoe_pentandra|HQ317759|LS27	Dendrophthoe_pentandra|HQ317760|LS32)	Dendrophthoe_pentandra|JN687564|A_Chveerach_P51_2)))	(Helixanthera_sampsonii|HQ317765|LS33	Helixanthera_sampsonii|HQ317766|LS34))	((Benthamina_alyxifolia|AY957440|Nickrent_4127	Amyema_glabrum|EU544465|Nickrent_2794)	((((((Taxillus_sutchuenensis|HQ317797|LS17	Taxillus_sutchuenensis|HQ317796|LS16)	(Scurrula_sp_|JQ933474|MF_Watson_et_al_20812115_E	(((((Taxillus_chinensis|HQ317787|LS53	(Taxillus_chinensis|HQ317786|LS52	Taxillus_chinensis|HQ317789|LS55))	Taxillus_chinensis|HQ317781|LS04)	((Taxillus_chinensis|HQ317790|LS56	Taxillus_chinensis|HQ317783|LS07)	Taxillus_chinensis|HQ317782|LS06))	(Taxillus_chinensis|HQ317788|LS54	(Taxillus_chinensis|HQ317785|LS09	Taxillus_chinensis|HQ317784|LS08)))	Taxillus_chinensis|HQ317780|LS03)))	((Taxillus_sutchuenensis|HQ317799|LS11	Taxillus_sutchuenensis|HQ317798|LS10)	((Taxillus_limprichtii|HQ317793|LS15	Taxillus_nigrans|HQ317794|LS20)	Taxillus_nigrans|HQ317795|LS21)))	(Taxillus_limprichtii|HQ317792|LS13	Taxillus_limprichtii|HQ317791|LS12))	(((((((Scurrula_chingii|HQ317773|LS25
(((Macrosolen_tricolor|HQ317772|LS38	Macrosolen_tricolor|HQ317771|LS37)	((Macrosolen_cochinchinensis|HQ317768|LS05	(Macrosolen_cochinchinensis|HQ317770|LS36	Macrosolen_cochinchinensis|HQ317769|LS35))	(Macrosolen_cochinchinensis|JN687567|A_Chveerach_P31	Macrosolen_cochinchinensis|JQ933395|IWJ_Sinclair_DG_Long_5781_E)))	((((Atkinsonia_ligustrina|EF464526|Nickrent_4344	((((Tristerix_corymbosus|EF464530|Nickrent_4575E	((Dendropemon_bicolor|EU544469|Nickrent_2700	(Struthanthus_woodsonii|EU544474|Nickrent_2761	(Struthanthus_sp_|JQ594622|RE_5128_1	Struthanthus_orbicularis|JQ594621|RE_5125_1)))	((Struthanthus_orbicularis|JQ592413|BioBot05045	(Struthanthus_orbicularis|JQ592415|BioBot05048	Struthanthus_orbicularis|JQ592414|BioBot05046))	Tripodanthus_acutifolius|EU544475|Nickrent_4927)))	Ligaria_cuneifolia|EF464528|Nickrent_4567)	Nuytsia_floribunda|DQ790134|D_Nickrent_2747)	Gaiadendron_punctatum|L26072|UNKNOWN))	((Tupeia_antarctica|DQ790133|D_Nickrent_2742	Moquiniella_rubra|DQ790132|D_Nickrent_3042)	((Loranthus_europaeus|JQ933393|Chase_14152_K	(Loranthus_delavayi|HQ317767|LS39	Cecarria_obtusifolia|EU544467|Nickrent_4562))	((Muellerina_eucalyptoides|EU544472|Nickrent_4310	Ileostylus_micranthus|EU544471|Nickrent_2741)	(((((Moquiniella_rubra|AM235021|RBGK_5742	(Tapinanthus_sp_|EU213529|OM825	Septulina_glauca|AM235022|JC_Manning_2925_NBG))	(Englerina_ramulosa|EU544470|Nickrent_2984	(Dendrophthoe_nilgherrensis|JQ933297|Chase_17409_K	Bakerella_sp_|EU544466|Nickrent_4161)))	(((((Dendrophthoe_lanosa|JN687563|A_Chveerach_P38_1	((Dendrophthoe_pentandra|HQ317759|LS27	Dendrophthoe_pentandra|HQ317760|LS32)	Dendrophthoe_pentandra|JN687564|A_Chveerach_P51_2))	(Agelanthus_sansibarensis|EU544464|Nickrent_2987	(Helixanthera_sampsonii|HQ317765|LS33	Helixanthera_sampsonii|HQ317766|LS34)))	Tolypanthus_maclurei|HQ317757|LS01)	Tolypanthus_maclurei|HQ317758|LS02)	Taxillus_sclerophyllus|JQ933498|Chase_17408_K))	(Helixanthera_parasitica|JN687565|A_Chveerach_P93_3	((((((((Taxillus_limprichtii|HQ317793|LS15	Taxillus_nigrans|HQ317794|LS20)	Taxillus_nigrans|HQ317795|LS21)	((Scurrula_sp_|JQ933474|MF_Watson_et_al_20812115_E	(((((Taxillus_chinensis|HQ317787|LS53	Taxillus_chinensis|HQ317780|LS03)
((((Macrosolen_tricolor|HQ317772|LS38	Macrosolen_tricolor|HQ317771|LS37)	((Macrosolen_cochinchinensis|JN687567|A_Chveerach_P31	Macrosolen_cochinchinensis|JQ933395|IWJ_Sinclair_DG_Long_5781_E)	((Macrosolen_cochinchinensis|HQ317770|LS36	Macrosolen_cochinchinensis|HQ317768|LS05)	Macrosolen_cochinchinensis|HQ317769|LS35)))	((((Tupeia_antarctica|DQ790133|D_Nickrent_2742	Moquiniella_rubra|DQ790132|D_Nickrent_3042)	(((Ileostylus_micranthus|EU544471|Nickrent_2741	Muellerina_eucalyptoides|EU544472|Nickrent_4310)	((Loranthus_europaeus|JQ933393|Chase_14152_K	Cecarria_obtusifolia|EU544467|Nickrent_4562)	Loranthus_delavayi|HQ317767|LS39))	((Benthamina_alyxifolia|AY957440|Nickrent_4127	Amyema_glabrum|EU544465|Nickrent_2794)	((((Scurrula_atropurpurea|KF114862|UNKNOWN	Scurrula_ferruginea|KF114863|UNKNOWN)	(Scurrula_parasitica|HQ317777|LS57	(Scurrula_parasitica|HQ317779|LS58	(Scurrula_chingii|HQ317774|LS26	(Scurrula_parasitica|HQ317775|LS18	(Scurrula_chingii|HQ317773|LS25	(Scurrula_parasitica|HQ317776|LS19	Scurrula_parasitica|HQ317778|LS23)))))))	((((Helixanthera_parasitica|JN687565|A_Chveerach_P93_3	(Helixanthera_parasitica|HQ317762|LS29	(Helixanthera_parasitica|HQ317764|LS31	(Helixanthera_parasitica|HQ317761|LS28	Helixanthera_parasitica|HQ317763|LS30))))	(Taxillus_sutchuenensis|HQ317798|LS10	Taxillus_sutchuenensis|HQ317799|LS11))	(Taxillus_chinensis|HQ317789|LS55	(((((Taxillus_nigrans|HQ317794|LS20	Taxillus_nigrans|HQ317795|LS21)	Taxillus_limprichtii|HQ317793|LS15)	(Taxillus_sutchuenensis|HQ317796|LS16	Taxillus_sutchuenensis|HQ317797|LS17))	(Taxillus_limprichtii|HQ317791|LS12	Taxillus_limprichtii|HQ317792|LS13))	((Taxillus_chinensis|HQ317784|LS08	(Taxillus_chinensis|HQ317786|LS52	(Taxillus_chinensis|HQ317787|LS53	(Taxillus_chinensis|HQ317781|LS04	(Taxillus_chinensis|HQ317790|LS56	(Taxillus_chinensis|HQ317785|LS09	(Taxillus_chinensis|HQ317788|LS54	(Taxillus_chinensis|HQ317783|LS07	Taxillus_chinensis|HQ317782|LS06))))))))	Taxillus_chinensis|HQ317780|LS03))))
((((Macrosolen_tricolor|HQ317772|LS38	Macrosolen_tricolor|HQ317771|LS37)	((Macrosolen_cochinchinensis|JN687567|A_Chveerach_P31	Macrosolen_cochinchinensis|JQ933395|IWJ_Sinclair_DG_Long_5781_E)	(Macrosolen_cochinchinensis|HQ317770|LS36	(Macrosolen_cochinchinensis|HQ317768|LS05	Macrosolen_cochinchinensis|HQ317769|LS35))))	((Peraxilla_tetrapetala|JQ933439|P_Douglass_8714_RNG	Peraxilla_tetrapetala|EU544473|Nickrent_2744)	((Tupeia_antarctica|DQ790133|D_Nickrent_2742	(Moquiniella_rubra|DQ790132|D_Nickrent_3042	(((Ileostylus_micranthus|EU544471|Nickrent_2741	Muellerina_eucalyptoides|EU544472|Nickrent_4310)	(Loranthus_europaeus|JQ933393|Chase_14152_K	(Cecarria_obtusifolia|EU544467|Nickrent_4562	Loranthus_delavayi|HQ317767|LS39)))	((Benthamina_alyxifolia|AY957440|Nickrent_4127	Amyema_glabrum|EU544465|Nickrent_2794)	(((Helixanthera_parasitica|JN687565|A_Chveerach_P93_3	((Helixanthera_parasitica|HQ317763|LS30	Helixanthera_parasitica|HQ317761|LS28)	(Helixanthera_parasitica|HQ317762|LS29	Helixanthera_parasitica|HQ317764|LS31)))	((Taxillus_sutchuenensis|HQ317798|LS10	Taxillus_sutchuenensis|HQ317799|LS11)	((((Scurrula_sp_|JQ933474|MF_Watson_et_al_20812115_E	(Taxillus_chinensis|HQ317790|LS56	((Taxillus_chinensis|HQ317785|LS09	(Taxillus_chinensis|HQ317788|LS54	(Taxillus_chinensis|HQ317783|LS07	Taxillus_chinensis|HQ317782|LS06)))	(((Taxillus_chinensis|HQ317789|LS55	(Taxillus_chinensis|HQ317784|LS08	Taxillus_chinensis|HQ317786|LS52))	(Taxillus_chinensis|HQ317780|LS03	Taxillus_chinensis|HQ317787|LS53))	Taxillus_chinensis|HQ317781|LS04))))	(Taxillus_sutchuenensis|HQ317796|LS16	Taxillus_sutchuenensis|HQ317797|LS17))	((Taxillus_nigrans|HQ317794|LS20	Taxillus_nigrans|HQ317795|LS21)	Taxillus_limprichtii|HQ317793|LS15))	((((Scurrula_atropurpurea|KF114862|UNKNOWN	Scurrula_ferruginea|KF114863|UNKNOWN)	(Scurrula_parasitica|HQ317777|LS57	(Scurrula_parasitica|HQ317779|LS58	(Scurrula_chingii|HQ317774|LS26	(Scurrula_parasitica|HQ317775|LS18	(Scurrula_chingii|HQ317773|LS25	Scurrula_parasitica|HQ317778|LS23))))))
((Tupeia_antarctica|DQ790133|D_Nickrent_2742	(Moquiniella_rubra|DQ790132|D_Nickrent_3042	(((Ileostylus_micranthus|EU544471|Nickrent_2741	Muellerina_eucalyptoides|EU544472|Nickrent_4310)	(Loranthus_delavayi|HQ317767|LS39	(Loranthus_europaeus|JQ933393|Chase_14152_K	Cecarria_obtusifolia|EU544467|Nickrent_4562)))	((Benthamina_alyxifolia|AY957440|Nickrent_4127	Amyema_glabrum|EU544465|Nickrent_2794)	(((Helixanthera_parasitica|JN687565|A_Chveerach_P93_3	((Helixanthera_parasitica|HQ317763|LS30	Helixanthera_parasitica|HQ317761|LS28)	(Helixanthera_parasitica|HQ317762|LS29	Helixanthera_parasitica|HQ317764|LS31)))	(Taxillus_sclerophyllus|JQ933498|Chase_17408_K	(((Scurrula_atropurpurea|KF114862|UNKNOWN	Scurrula_ferruginea|KF114863|UNKNOWN)	(Scurrula_parasitica|HQ317776|LS19	(Scurrula_parasitica|HQ317777|LS57	(Scurrula_parasitica|HQ317779|LS58	(Scurrula_chingii|HQ317774|LS26	(Scurrula_parasitica|HQ317775|LS18	(Scurrula_chingii|HQ317773|LS25	Scurrula_parasitica|HQ317778|LS23)))))))	(((Taxillus_limprichtii|HQ317791|LS12	Taxillus_limprichtii|HQ317792|LS13)	(((Taxillus_sutchuenensis|HQ317798|LS10	Taxillus_sutchuenensis|HQ317799|LS11)	(Taxillus_sutchuenensis|HQ317796|LS16	Taxillus_sutchuenensis|HQ317797|LS17))	((Taxillus_nigrans|HQ317794|LS20	Taxillus_nigrans|HQ317795|LS21)	Taxillus_limprichtii|HQ317793|LS15)))	(Scurrula_sp_|JQ933474|MF_Watson_et_al_20812115_E	(((Taxillus_chinensis|HQ317790|LS56	(Taxillus_chinensis|HQ317788|LS54	(Taxillus_chinensis|HQ317783|LS07	Taxillus_chinensis|HQ317782|LS06)))	((Taxillus_chinensis|HQ317789|LS55	(Taxillus_chinensis|HQ317784|LS08	Taxillus_chinensis|HQ317786|LS52))	Taxillus_chinensis|HQ317787|LS53))	((Taxillus_chinensis|HQ317780|LS03	Taxillus_chinensis|HQ317781|LS04)	Taxillus_chinensis|HQ317785|LS09)))))))	(((Moquiniella_rubra|AM235021|RBGK_5742	Tapinanthus_sp_|EU213529|OM825)	((Tolypanthus_maclurei|HQ317757|LS01	Tolypanthus_maclurei|HQ317758|LS02)	((Dendrophthoe_nilgherrensis|JQ933297|Chase_17409_K
(((((((Ileostylus_micranthus|EU544471|Nickrent_2741	Muellerina_eucalyptoides|EU544472|Nickrent_4310)	(Loranthus_delavayi|HQ317767|LS39	(Loranthus_europaeus|JQ933393|Chase_14152_K	Cecarria_obtusifolia|EU544467|Nickrent_4562)))	(Amyema_glabrum|EU544465|Nickrent_2794	(((Moquiniella_rubra|AM235021|RBGK_5742	(Englerina_ramulosa|EU544470|Nickrent_2984	(Dendrophthoe_nilgherrensis|JQ933297|Chase_17409_K	Bakerella_sp_|EU544466|Nickrent_4161)))	((Septulina_glauca|AM235022|JC_Manning_2925_NBG	(Helixanthera_sampsonii|HQ317766|LS34	Helixanthera_sampsonii|HQ317765|LS33))	(Tolypanthus_maclurei|HQ317758|LS02	(((Taxillus_sclerophyllus|JQ933498|Chase_17408_K	Tapinanthus_sp_|EU213529|OM825)	((Dendrophthoe_lanosa|JN687563|A_Chveerach_P38_1	(Dendrophthoe_pentandra|JN687564|A_Chveerach_P51_2	(Dendrophthoe_pentandra|HQ317760|LS32	Dendrophthoe_pentandra|HQ317759|LS27)))	Agelanthus_sansibarensis|EU544464|Nickrent_2987))	Tolypanthus_maclurei|HQ317757|LS01))))	((((((Helixanthera_parasitica|HQ317761|LS28	Helixanthera_parasitica|HQ317762|LS29)	Helixanthera_parasitica|HQ317764|LS31)	Helixanthera_parasitica|HQ317763|LS30)	((Scurrula_parasitica|HQ317776|LS19	(((Scurrula_parasitica|HQ317777|LS57	(Scurrula_parasitica|HQ317779|LS58	(Scurrula_chingii|HQ317774|LS26	(Scurrula_parasitica|HQ317775|LS18	Scurrula_parasitica|HQ317778|LS23))))	Scurrula_chingii|HQ317773|LS25)	(Scurrula_atropurpurea|KF114862|UNKNOWN	Scurrula_ferruginea|KF114863|UNKNOWN)))	(((Taxillus_sutchuenensis|HQ317798|LS10	Taxillus_sutchuenensis|HQ317799|LS11)	(Taxillus_sutchuenensis|HQ317796|LS16	Taxillus_sutchuenensis|HQ317797|LS17))	(((Taxillus_nigrans|HQ317794|LS20	Taxillus_nigrans|HQ317795|LS21)	Taxillus_limprichtii|HQ317793|LS15)	((Scurrula_sp_|JQ933474|MF_Watson_et_al_20812115_E	((((Taxillus_chinensis|HQ317780|LS03	Taxillus_chinensis|HQ317781|LS04)	(Taxillus_chinensis|HQ317790|LS56	(Taxillus_chinensis|HQ317788|LS54	(Taxillus_chinensis|HQ317783|LS07	Taxillus_chinensis|HQ317782|LS06))))	((Taxillus_chinensis|HQ317789|LS55
((((Tristerix_corymbosus|EF464530|Nickrent_4575E	(((Atkinsonia_ligustrina|EF464526|Nickrent_4344	(Nuytsia_floribunda|DQ790134|D_Nickrent_2747	(Notanthera_heterophylla|EF464529|Nickrent_4372	(Ligaria_cuneifolia|EF464528|Nickrent_4567	((((Struthanthus_orbicularis|JQ594621|RE_5125_1	Struthanthus_sp_|JQ594622|RE_5128_1)	Struthanthus_woodsonii|EU544474|Nickrent_2761)	Dendropemon_bicolor|EU544469|Nickrent_2700)	(((Struthanthus_orbicularis|JQ592414|BioBot05046	Struthanthus_orbicularis|JQ592415|BioBot05048)	Struthanthus_orbicularis|JQ592413|BioBot05045)	Tripodanthus_acutifolius|EU544475|Nickrent_4927))))))	Gaiadendron_punctatum|L26072|UNKNOWN)	((Desmaria_mutabilis|EF464527|Nickrent_4510A	(Peraxilla_tetrapetala|JQ933439|P_Douglass_8714_RNG	Peraxilla_tetrapetala|EU544473|Nickrent_2744))	(Moquiniella_rubra|DQ790132|D_Nickrent_3042	(((Ileostylus_micranthus|EU544471|Nickrent_2741	Muellerina_eucalyptoides|EU544472|Nickrent_4310)	(Loranthus_delavayi|HQ317767|LS39	(Loranthus_europaeus|JQ933393|Chase_14152_K	Cecarria_obtusifolia|EU544467|Nickrent_4562)))	((((((Helixanthera_sampsonii|HQ317766|LS34	Helixanthera_sampsonii|HQ317765|LS33)	(Taxillus_sclerophyllus|JQ933498|Chase_17408_K	(Dendrophthoe_lanosa|JN687563|A_Chveerach_P38_1	((Dendrophthoe_pentandra|HQ317760|LS32	Dendrophthoe_pentandra|HQ317759|LS27)	Dendrophthoe_pentandra|JN687564|A_Chveerach_P51_2))))	Agelanthus_sansibarensis|EU544464|Nickrent_2987)	((((Moquiniella_rubra|AM235021|RBGK_5742	Septulina_glauca|AM235022|JC_Manning_2925_NBG)	Tapinanthus_sp_|EU213529|OM825)	(Englerina_ramulosa|EU544470|Nickrent_2984	Dendrophthoe_nilgherrensis|JQ933297|Chase_17409_K))	((Tolypanthus_maclurei|HQ317758|LS02	Tolypanthus_maclurei|HQ317757|LS01)	Bakerella_sp_|EU544466|Nickrent_4161)))	Benthamina_alyxifolia|AY957440|Nickrent_4127)	(((((Helixanthera_parasitica|HQ317761|LS28	Helixanthera_parasitica|HQ317762|LS29)	(Helixanthera_parasitica|HQ317764|LS31	Helixanthera_parasitica|HQ317763|LS30))	(((Scurrula_parasitica|HQ317778|LS23	(((Scurrula_parasitica|HQ317776|LS19	Scurrula_parasitica|HQ317777|LS57)	(Scurrula_chingii|HQ317773|LS25	Scurrula_parasitica|HQ317779|LS58))	(Scurrula_chingii|HQ317774|LS26
((((Nuytsia_floribunda|DQ790134|D_Nickrent_2747	(Gaiadendron_punctatum|L26072|UNKNOWN	Tristerix_corymbosus|EF464530|Nickrent_4575E))	((Notanthera_heterophylla|EF464529|Nickrent_4372	(Ligaria_cuneifolia|EF464528|Nickrent_4567	((Struthanthus_woodsonii|EU544474|Nickrent_2761	(Struthanthus_sp_|JQ594622|RE_5128_1	(Dendropemon_bicolor|EU544469|Nickrent_2700	Struthanthus_orbicularis|JQ594621|RE_5125_1)))	(((Struthanthus_orbicularis|JQ592414|BioBot05046	Struthanthus_orbicularis|JQ592415|BioBot05048)	Struthanthus_orbicularis|JQ592413|BioBot05045)	Tripodanthus_acutifolius|EU544475|Nickrent_4927))))	((Desmaria_mutabilis|EF464527|Nickrent_4510A	(Peraxilla_tetrapetala|JQ933439|P_Douglass_8714_RNG	Peraxilla_tetrapetala|EU544473|Nickrent_2744))	(Tupeia_antarctica|DQ790133|D_Nickrent_2742	(Moquiniella_rubra|DQ790132|D_Nickrent_3042	(((Ileostylus_micranthus|EU544471|Nickrent_2741	Muellerina_eucalyptoides|EU544472|Nickrent_4310)	(Loranthus_delavayi|HQ317767|LS39	(Loranthus_europaeus|JQ933393|Chase_14152_K	Cecarria_obtusifolia|EU544467|Nickrent_4562)))	(((((Dendrophthoe_lanosa|JN687563|A_Chveerach_P38_1	((Dendrophthoe_pentandra|HQ317760|LS32	Dendrophthoe_pentandra|HQ317759|LS27)	(Agelanthus_sansibarensis|EU544464|Nickrent_2987	Dendrophthoe_pentandra|JN687564|A_Chveerach_P51_2)))	((Helixanthera_sampsonii|HQ317766|LS34	Helixanthera_sampsonii|HQ317765|LS33)	Taxillus_sclerophyllus|JQ933498|Chase_17408_K))	((Englerina_ramulosa|EU544470|Nickrent_2984	Dendrophthoe_nilgherrensis|JQ933297|Chase_17409_K)	(((Tolypanthus_maclurei|HQ317758|LS02	Tolypanthus_maclurei|HQ317757|LS01)	Bakerella_sp_|EU544466|Nickrent_4161)	((Tapinanthus_sp_|EU213529|OM825	Moquiniella_rubra|AM235021|RBGK_5742)	Septulina_glauca|AM235022|JC_Manning_2925_NBG))))	Benthamina_alyxifolia|AY957440|Nickrent_4127)	((Helixanthera_parasitica|JN687565|A_Chveerach_P93_3	(((Helixanthera_parasitica|HQ317762|LS29	Helixanthera_parasitica|HQ317761|LS28)	Helixanthera_parasitica|HQ317764|LS31)	Helixanthera_parasitica|HQ317763|LS30))	((((Scurrula_sp_|JQ933474|MF_Watson_et_al_20812115_E	(Taxillus_chinensis|HQ317788|LS54	(Taxillus_chinensis|HQ317783|LS07	(((((Taxillus_chinensis|HQ317782|LS06	Taxillus_chinensis|HQ317789|LS55)
(((((Desmaria_mutabilis|EF464527|Nickrent_4510A	(Peraxilla_tetrapetala|JQ933439|P_Douglass_8714_RNG	Peraxilla_tetrapetala|EU544473|Nickrent_2744))	(((Tupeia_antarctica|DQ790133|D_Nickrent_2742	(Ligaria_cuneifolia|EF464528|Nickrent_4567	(Tripodanthus_acutifolius|EU544475|Nickrent_4927	(Struthanthus_woodsonii|EU544474|Nickrent_2761	(Struthanthus_orbicularis|JQ594621|RE_5125_1	(Struthanthus_sp_|JQ594622|RE_5128_1	((Struthanthus_orbicularis|JQ592414|BioBot05046	(Struthanthus_orbicularis|JQ592415|BioBot05048	Struthanthus_orbicularis|JQ592413|BioBot05045))	Dendropemon_bicolor|EU544469|Nickrent_2700)))))))	(Atkinsonia_ligustrina|EF464526|Nickrent_4344	(Nuytsia_floribunda|DQ790134|D_Nickrent_2747	Gaiadendron_punctatum|L26072|UNKNOWN)))	(Moquiniella_rubra|DQ790132|D_Nickrent_3042	(((Ileostylus_micranthus|EU544471|Nickrent_2741	Muellerina_eucalyptoides|EU544472|Nickrent_4310)	(Loranthus_delavayi|HQ317767|LS39	(Loranthus_europaeus|JQ933393|Chase_14152_K	Cecarria_obtusifolia|EU544467|Nickrent_4562)))	((Bakerella_sp_|EU544466|Nickrent_4161	(Tolypanthus_maclurei|HQ317757|LS01	(((Tapinanthus_sp_|EU213529|OM825	Moquiniella_rubra|AM235021|RBGK_5742)	Septulina_glauca|AM235022|JC_Manning_2925_NBG)	(((((((Taxillus_limprichtii|HQ317791|LS12	Taxillus_limprichtii|HQ317792|LS13)	(((((Taxillus_nigrans|HQ317794|LS20	Taxillus_nigrans|HQ317795|LS21)	Taxillus_sutchuenensis|HQ317797|LS17)	(((Taxillus_sutchuenensis|HQ317798|LS10	Taxillus_sutchuenensis|HQ317799|LS11)	(Taxillus_chinensis|HQ317783|LS07	((Taxillus_chinensis|HQ317788|LS54	(((Taxillus_chinensis|HQ317782|LS06	Taxillus_chinensis|HQ317789|LS55)	(Taxillus_chinensis|HQ317786|LS52	(Taxillus_chinensis|HQ317780|LS03	(Taxillus_chinensis|HQ317781|LS04	(Taxillus_chinensis|HQ317787|LS53	Taxillus_chinensis|HQ317785|LS09)))))	Taxillus_chinensis|HQ317784|LS08))	Taxillus_chinensis|HQ317790|LS56)))	((((Helixanthera_parasitica|HQ317762|LS29	Helixanthera_parasitica|HQ317764|LS31)	Helixanthera_parasitica|HQ317763|LS30)	Helixanthera_parasitica|HQ317761|LS28)	((((Scurrula_parasitica|HQ317777|LS57
(((((Tristerix_corymbosus|EF464530|Nickrent_4575E	((((Gaiadendron_punctatum|L26072|UNKNOWN	((Peraxilla_tetrapetala|JQ933439|P_Douglass_8714_RNG	Peraxilla_tetrapetala|EU544473|Nickrent_2744)	((Tupeia_antarctica|DQ790133|D_Nickrent_2742	Moquiniella_rubra|DQ790132|D_Nickrent_3042)	((Cecarria_obtusifolia|EU544467|Nickrent_4562	(Loranthus_delavayi|HQ317767|LS39	Loranthus_europaeus|JQ933393|Chase_14152_K))	((Bakerella_sp_|EU544466|Nickrent_4161	((((Tapinanthus_sp_|EU213529|OM825	Moquiniella_rubra|AM235021|RBGK_5742)	Septulina_glauca|AM235022|JC_Manning_2925_NBG)	((Agelanthus_sansibarensis|EU544464|Nickrent_2987	(Helixanthera_parasitica|JN687565|A_Chveerach_P93_3	Dendrophthoe_nilgherrensis|JQ933297|Chase_17409_K))	(Englerina_ramulosa|EU544470|Nickrent_2984	(((Amyema_glabrum|EU544465|Nickrent_2794	Benthamina_alyxifolia|AY957440|Nickrent_4127)	((((((((Scurrula_parasitica|HQ317777|LS57	((Scurrula_chingii|HQ317773|LS25	Scurrula_chingii|HQ317774|LS26)	Scurrula_parasitica|HQ317775|LS18))	(Scurrula_parasitica|HQ317778|LS23	Scurrula_parasitica|HQ317779|LS58))	(Scurrula_atropurpurea|KF114862|UNKNOWN	Scurrula_ferruginea|KF114863|UNKNOWN))	Scurrula_parasitica|HQ317776|LS19)	(Taxillus_sutchuenensis|HQ317798|LS10	Taxillus_sutchuenensis|HQ317799|LS11))	((Scurrula_sp_|JQ933474|MF_Watson_et_al_20812115_E	((Taxillus_chinensis|HQ317788|LS54	(((Taxillus_chinensis|HQ317784|LS08	Taxillus_chinensis|HQ317782|LS06)	Taxillus_chinensis|HQ317789|LS55)	(Taxillus_chinensis|HQ317786|LS52	((Taxillus_chinensis|HQ317783|LS07	Taxillus_chinensis|HQ317781|LS04)	((Taxillus_chinensis|HQ317780|LS03	Taxillus_chinensis|HQ317787|LS53)	Taxillus_chinensis|HQ317785|LS09)))))	Taxillus_chinensis|HQ317790|LS56))	(((Taxillus_limprichtii|HQ317791|LS12	Taxillus_limprichtii|HQ317792|LS13)	(Taxillus_nigrans|HQ317795|LS21	Taxillus_nigrans|HQ317794|LS20))	Taxillus_limprichtii|HQ317793|LS15)))	(Taxillus_sutchuenensis|HQ317796|LS16	Taxillus_sutchuenensis|HQ317797|LS17))	(Helixanthera_parasitica|HQ317762|LS29
(Tristerix_corymbosus|EF464530|Nickrent_4575E	((Nuytsia_floribunda|DQ790134|D_Nickrent_2747	((Ligaria_cuneifolia|EF464528|Nickrent_4567	(Macrosolen_tricolor|HQ317772|LS38	Macrosolen_tricolor|HQ317771|LS37))	(Tupeia_antarctica|DQ790133|D_Nickrent_2742	((Macrosolen_cochinchinensis|JN687567|A_Chveerach_P31	Macrosolen_cochinchinensis|JQ933395|IWJ_Sinclair_DG_Long_5781_E)	(Macrosolen_cochinchinensis|HQ317770|LS36	(Macrosolen_cochinchinensis|HQ317769|LS35	Macrosolen_cochinchinensis|HQ317768|LS05))))))	(((((Moquiniella_rubra|DQ790132|D_Nickrent_3042	(((Amyema_glabrum|EU544465|Nickrent_2794	Benthamina_alyxifolia|AY957440|Nickrent_4127)	((((((Taxillus_nigrans|HQ317795|LS21	Taxillus_nigrans|HQ317794|LS20)	((Taxillus_limprichtii|HQ317791|LS12	Taxillus_limprichtii|HQ317792|LS13)	Scurrula_sp_|JQ933474|MF_Watson_et_al_20812115_E))	(Taxillus_limprichtii|HQ317793|LS15	(Taxillus_sutchuenensis|HQ317796|LS16	Taxillus_sutchuenensis|HQ317797|LS17)))	(((((Scurrula_parasitica|HQ317777|LS57	((Scurrula_parasitica|HQ317778|LS23	(Scurrula_chingii|HQ317774|LS26	Scurrula_parasitica|HQ317775|LS18))	Scurrula_chingii|HQ317773|LS25))	Scurrula_parasitica|HQ317779|LS58)	(Scurrula_atropurpurea|KF114862|UNKNOWN	Scurrula_ferruginea|KF114863|UNKNOWN))	Scurrula_parasitica|HQ317776|LS19)	((Taxillus_chinensis|HQ317788|LS54	(((Taxillus_chinensis|HQ317784|LS08	Taxillus_chinensis|HQ317782|LS06)	Taxillus_chinensis|HQ317789|LS55)	(Taxillus_chinensis|HQ317786|LS52	((Taxillus_chinensis|HQ317787|LS53	Taxillus_chinensis|HQ317785|LS09)	Taxillus_chinensis|HQ317780|LS03))))	((Taxillus_chinensis|HQ317783|LS07	Taxillus_chinensis|HQ317781|LS04)	Taxillus_chinensis|HQ317790|LS56))))	(Taxillus_sutchuenensis|HQ317798|LS10	Taxillus_sutchuenensis|HQ317799|LS11))	(Helixanthera_parasitica|JN687565|A_Chveerach_P93_3	(Helixanthera_parasitica|HQ317763|LS30	((Helixanthera_parasitica|HQ317764|LS31	Helixanthera_parasitica|HQ317761|LS28)	Helixanthera_parasitica|HQ317762|LS29)))))	(((((Tapinanthus_sp_|EU213529|OM825
((((Macrosolen_tricolor|HQ317772|LS38	Macrosolen_tricolor|HQ317771|LS37)	((Macrosolen_cochinchinensis|JN687567|A_Chveerach_P31	Macrosolen_cochinchinensis|JQ933395|IWJ_Sinclair_DG_Long_5781_E)	(Macrosolen_cochinchinensis|HQ317768|LS05	(Macrosolen_cochinchinensis|HQ317770|LS36	Macrosolen_cochinchinensis|HQ317769|LS35))))	(((Atkinsonia_ligustrina|EF464526|Nickrent_4344	(Gaiadendron_punctatum|L26072|UNKNOWN	(Tristerix_corymbosus|EF464530|Nickrent_4575E	(Moquiniella_rubra|DQ790132|D_Nickrent_3042	Tupeia_antarctica|DQ790133|D_Nickrent_2742))))	Nuytsia_floribunda|DQ790134|D_Nickrent_2747)	(((Desmaria_mutabilis|EF464527|Nickrent_4510A	(Peraxilla_tetrapetala|JQ933439|P_Douglass_8714_RNG	Peraxilla_tetrapetala|EU544473|Nickrent_2744))	(Ligaria_cuneifolia|EF464528|Nickrent_4567	(Tripodanthus_acutifolius|EU544475|Nickrent_4927	(Struthanthus_woodsonii|EU544474|Nickrent_2761	((Struthanthus_orbicularis|JQ594621|RE_5125_1	Struthanthus_sp_|JQ594622|RE_5128_1)	(Dendropemon_bicolor|EU544469|Nickrent_2700	(Struthanthus_orbicularis|JQ592415|BioBot05048	(Struthanthus_orbicularis|JQ592413|BioBot05045	Struthanthus_orbicularis|JQ592414|BioBot05046))))))))	(((Amyema_glabrum|EU544465|Nickrent_2794	Benthamina_alyxifolia|AY957440|Nickrent_4127)	((((((((Taxillus_nigrans|HQ317795|LS21	Taxillus_nigrans|HQ317794|LS20)	Taxillus_limprichtii|HQ317792|LS13)	Taxillus_limprichtii|HQ317793|LS15)	Taxillus_limprichtii|HQ317791|LS12)	(Taxillus_sutchuenensis|HQ317798|LS10	Taxillus_sutchuenensis|HQ317799|LS11))	((Scurrula_sp_|JQ933474|MF_Watson_et_al_20812115_E	((((Taxillus_chinensis|HQ317784|LS08	Taxillus_chinensis|HQ317782|LS06)	Taxillus_chinensis|HQ317789|LS55)	(Taxillus_chinensis|HQ317786|LS52	(Taxillus_chinensis|HQ317787|LS53	Taxillus_chinensis|HQ317785|LS09)))	((Taxillus_chinensis|HQ317780|LS03	((Taxillus_chinensis|HQ317783|LS07	Taxillus_chinensis|HQ317781|LS04)	Taxillus_chinensis|HQ317790|LS56))	Taxillus_chinensis|HQ317788|LS54)))	(Taxillus_sutchuenensis|HQ317796|LS16	Taxillus_sutchuenensis|HQ317797|LS17)))	((((Scurrula_parasitica|HQ317778|LS23	(Scurrula_chingii|HQ317774|LS26
(((Macrosolen_cochinchinensis|JQ933395|IWJ_Sinclair_DG_Long_5781_E	Macrosolen_cochinchinensis|JN687567|A_Chveerach_P31)	(Macrosolen_cochinchinensis|HQ317768|LS05	(Macrosolen_cochinchinensis|HQ317770|LS36	Macrosolen_cochinchinensis|HQ317769|LS35)))	((((Moquiniella_rubra|DQ790132|D_Nickrent_3042	Tupeia_antarctica|DQ790133|D_Nickrent_2742)	(((((Nuytsia_floribunda|DQ790134|D_Nickrent_2747	(Atkinsonia_ligustrina|EF464526|Nickrent_4344	(Notanthera_heterophylla|EF464529|Nickrent_4372	(Ligaria_cuneifolia|EF464528|Nickrent_4567	((Struthanthus_woodsonii|EU544474|Nickrent_2761	(Struthanthus_sp_|JQ594622|RE_5128_1	(Dendropemon_bicolor|EU544469|Nickrent_2700	Struthanthus_orbicularis|JQ594621|RE_5125_1)))	((Struthanthus_orbicularis|JQ592413|BioBot05045	(Struthanthus_orbicularis|JQ592415|BioBot05048	Struthanthus_orbicularis|JQ592414|BioBot05046))	Tripodanthus_acutifolius|EU544475|Nickrent_4927))))))	((((Amyema_glabrum|EU544465|Nickrent_2794	Benthamina_alyxifolia|AY957440|Nickrent_4127)	(((((Helixanthera_parasitica|HQ317763|LS30	(Helixanthera_parasitica|HQ317764|LS31	(Helixanthera_parasitica|HQ317761|LS28	Helixanthera_parasitica|HQ317762|LS29)))	((Scurrula_sp_|JQ933474|MF_Watson_et_al_20812115_E	(((Taxillus_limprichtii|HQ317792|LS13	Taxillus_limprichtii|HQ317791|LS12)	((Scurrula_chingii|HQ317774|LS26	(Scurrula_parasitica|HQ317779|LS58	((Scurrula_chingii|HQ317773|LS25	Scurrula_parasitica|HQ317777|LS57)	(Scurrula_parasitica|HQ317778|LS23	(Scurrula_parasitica|HQ317776|LS19	Scurrula_parasitica|HQ317775|LS18)))))	(Scurrula_ferruginea|KF114863|UNKNOWN	Scurrula_atropurpurea|KF114862|UNKNOWN)))	(((Taxillus_sutchuenensis|HQ317796|LS16	Taxillus_sutchuenensis|HQ317797|LS17)	(Taxillus_nigrans|HQ317795|LS21	(Taxillus_sutchuenensis|HQ317799|LS11	Taxillus_sutchuenensis|HQ317798|LS10)))	(Taxillus_nigrans|HQ317794|LS20	Taxillus_limprichtii|HQ317793|LS15))))	((Taxillus_chinensis|HQ317790|LS56	(Taxillus_chinensis|HQ317785|LS09	(Taxillus_chinensis|HQ317788|LS54	(Taxillus_chinensis|HQ317789|LS55	((Taxillus_chinensis|HQ317787|LS53	(Taxillus_chinensis|HQ317780|LS03
(Notanthera_heterophylla|EF464529|Nickrent_4372	((((Macrosolen_cochinchinensis|JQ933395|IWJ_Sinclair_DG_Long_5781_E	Macrosolen_cochinchinensis|JN687567|A_Chveerach_P31)	(Macrosolen_cochinchinensis|HQ317770|LS36	(Macrosolen_cochinchinensis|HQ317769|LS35	Macrosolen_cochinchinensis|HQ317768|LS05)))	(Macrosolen_tricolor|HQ317771|LS37	Macrosolen_tricolor|HQ317772|LS38))	(Tristerix_corymbosus|EF464530|Nickrent_4575E	((Atkinsonia_ligustrina|EF464526|Nickrent_4344	((Tupeia_antarctica|DQ790133|D_Nickrent_2742	((((Dendropemon_bicolor|EU544469|Nickrent_2700	Tripodanthus_acutifolius|EU544475|Nickrent_4927)	Struthanthus_woodsonii|EU544474|Nickrent_2761)	((Struthanthus_sp_|JQ594622|RE_5128_1	Struthanthus_orbicularis|JQ594621|RE_5125_1)	(Struthanthus_orbicularis|JQ592415|BioBot05048	(Struthanthus_orbicularis|JQ592414|BioBot05046	Struthanthus_orbicularis|JQ592413|BioBot05045))))	Ligaria_cuneifolia|EF464528|Nickrent_4567))	(((Moquiniella_rubra|DQ790132|D_Nickrent_3042	((((Amyema_glabrum|EU544465|Nickrent_2794	Benthamina_alyxifolia|AY957440|Nickrent_4127)	(((((Helixanthera_parasitica|HQ317761|LS28	Helixanthera_parasitica|HQ317764|LS31)	(Helixanthera_parasitica|HQ317762|LS29	Helixanthera_parasitica|HQ317763|LS30))	(((((((Taxillus_chinensis|HQ317787|LS53	Taxillus_chinensis|HQ317786|LS52)	(Taxillus_chinensis|HQ317782|LS06	((Taxillus_chinensis|HQ317780|LS03	Taxillus_chinensis|HQ317783|LS07)	Taxillus_chinensis|HQ317784|LS08)))	(((Taxillus_chinensis|HQ317785|LS09	Taxillus_chinensis|HQ317788|LS54)	Taxillus_chinensis|HQ317789|LS55)	(Taxillus_chinensis|HQ317790|LS56	Taxillus_chinensis|HQ317781|LS04)))	Scurrula_sp_|JQ933474|MF_Watson_et_al_20812115_E)	(Taxillus_nigrans|HQ317794|LS20	(Taxillus_nigrans|HQ317795|LS21	Taxillus_limprichtii|HQ317793|LS15)))	((Taxillus_limprichtii|HQ317792|LS13	Taxillus_limprichtii|HQ317791|LS12)	(Taxillus_sutchuenensis|HQ317796|LS16	Taxillus_sutchuenensis|HQ317797|LS17)))	((Taxillus_sutchuenensis|HQ317799|LS11	Taxillus_sutchuenensis|HQ317798|LS10)	(((((Scurrula_parasitica|HQ317777|LS57	Scurrula_parasitica|HQ317778|LS23)
(((((Macrosolen_cochinchinensis|JQ933395|IWJ_Sinclair_DG_Long_5781_E	Macrosolen_cochinchinensis|JN687567|A_Chveerach_P31)	(Macrosolen_cochinchinensis|HQ317769|LS35	(Macrosolen_cochinchinensis|HQ317768|LS05	Macrosolen_cochinchinensis|HQ317770|LS36)))	((Peraxilla_tetrapetala|EU544473|Nickrent_2744	Peraxilla_tetrapetala|JQ933439|P_Douglass_8714_RNG)	(((Gaiadendron_punctatum|L26072|UNKNOWN	(((((((Struthanthus_orbicularis|JQ592415|BioBot05048	(Struthanthus_orbicularis|JQ592414|BioBot05046	Struthanthus_orbicularis|JQ592413|BioBot05045))	(Struthanthus_orbicularis|JQ594621|RE_5125_1	Dendropemon_bicolor|EU544469|Nickrent_2700))	Struthanthus_sp_|JQ594622|RE_5128_1)	Struthanthus_woodsonii|EU544474|Nickrent_2761)	Tripodanthus_acutifolius|EU544475|Nickrent_4927)	Ligaria_cuneifolia|EF464528|Nickrent_4567)	((Notanthera_heterophylla|EF464529|Nickrent_4372	Nuytsia_floribunda|DQ790134|D_Nickrent_2747)	Atkinsonia_ligustrina|EF464526|Nickrent_4344)))	(((((Amyema_glabrum|EU544465|Nickrent_2794	Benthamina_alyxifolia|AY957440|Nickrent_4127)	((((Helixanthera_sampsonii|HQ317766|LS34	Helixanthera_sampsonii|HQ317765|LS33)	(Taxillus_sclerophyllus|JQ933498|Chase_17408_K	((Dendrophthoe_pentandra|HQ317760|LS32	Dendrophthoe_pentandra|HQ317759|LS27)	(Dendrophthoe_lanosa|JN687563|A_Chveerach_P38_1	Dendrophthoe_pentandra|JN687564|A_Chveerach_P51_2))))	(Englerina_ramulosa|EU544470|Nickrent_2984	((((Helixanthera_parasitica|HQ317761|LS28	Helixanthera_parasitica|HQ317763|LS30)	(Helixanthera_parasitica|HQ317762|LS29	Helixanthera_parasitica|HQ317764|LS31))	((Tapinanthus_sp_|EU213529|OM825	Septulina_glauca|AM235022|JC_Manning_2925_NBG)	Moquiniella_rubra|AM235021|RBGK_5742))	((Agelanthus_sansibarensis|EU544464|Nickrent_2987	(Dendrophthoe_nilgherrensis|JQ933297|Chase_17409_K	Helixanthera_parasitica|JN687565|A_Chveerach_P93_3))	(Bakerella_sp_|EU544466|Nickrent_4161	(Tolypanthus_maclurei|HQ317758|LS02	Tolypanthus_maclurei|HQ317757|LS01))))))	(((Scurrula_sp_|JQ933474|MF_Watson_et_al_20812115_E	((((Taxillus_limprichtii|HQ317792|LS13	Taxillus_limprichtii|HQ317791|LS12)	(Taxillus_sutchuenensis|HQ317796|LS16	Taxillus_sutchuenensis|HQ317797|LS17))	Taxillus_nigrans|HQ317794|LS20)	(Taxillus_nigrans|HQ317795|LS21
(Macrosolen_tricolor|HQ317772|LS38	(Macrosolen_tricolor|HQ317771|LS37	(((Macrosolen_cochinchinensis|JQ933395|IWJ_Sinclair_DG_Long_5781_E	Macrosolen_cochinchinensis|JN687567|A_Chveerach_P31)	(Macrosolen_cochinchinensis|HQ317769|LS35	(Macrosolen_cochinchinensis|HQ317768|LS05	Macrosolen_cochinchinensis|HQ317770|LS36)))	((Peraxilla_tetrapetala|EU544473|Nickrent_2744	Peraxilla_tetrapetala|JQ933439|P_Douglass_8714_RNG)	(((((Struthanthus_orbicularis|JQ592415|BioBot05048	(Struthanthus_orbicularis|JQ592414|BioBot05046	Struthanthus_orbicularis|JQ592413|BioBot05045))	((Dendropemon_bicolor|EU544469|Nickrent_2700	((Struthanthus_sp_|JQ594622|RE_5128_1	Struthanthus_orbicularis|JQ594621|RE_5125_1)	Struthanthus_woodsonii|EU544474|Nickrent_2761))	Tripodanthus_acutifolius|EU544475|Nickrent_4927))	((Notanthera_heterophylla|EF464529|Nickrent_4372	Nuytsia_floribunda|DQ790134|D_Nickrent_2747)	Atkinsonia_ligustrina|EF464526|Nickrent_4344))	(((((Amyema_glabrum|EU544465|Nickrent_2794	Benthamina_alyxifolia|AY957440|Nickrent_4127)	(((((Dendrophthoe_nilgherrensis|JQ933297|Chase_17409_K	Helixanthera_parasitica|JN687565|A_Chveerach_P93_3)	Bakerella_sp_|EU544466|Nickrent_4161)	(Moquiniella_rubra|AM235021|RBGK_5742	(Septulina_glauca|AM235022|JC_Manning_2925_NBG	Tapinanthus_sp_|EU213529|OM825)))	(((Englerina_ramulosa|EU544470|Nickrent_2984	Tolypanthus_maclurei|HQ317757|LS01)	Tolypanthus_maclurei|HQ317758|LS02)	(Agelanthus_sansibarensis|EU544464|Nickrent_2987	((Helixanthera_sampsonii|HQ317766|LS34	Helixanthera_sampsonii|HQ317765|LS33)	(Taxillus_sclerophyllus|JQ933498|Chase_17408_K	(Dendrophthoe_lanosa|JN687563|A_Chveerach_P38_1	(Dendrophthoe_pentandra|JN687564|A_Chveerach_P51_2	(Dendrophthoe_pentandra|HQ317760|LS32	Dendrophthoe_pentandra|HQ317759|LS27))))))))	((Helixanthera_parasitica|HQ317763|LS30	((Helixanthera_parasitica|HQ317761|LS28	Helixanthera_parasitica|HQ317762|LS29)	Helixanthera_parasitica|HQ317764|LS31))	((((Scurrula_parasitica|HQ317778|LS23	(Scurrula_parasitica|HQ317775|LS18	(Scurrula_chingii|HQ317773|LS25	((Scurrula_parasitica|HQ317777|LS57	Scurrula_chingii|HQ317774|LS26)	Scurrula_parasitica|HQ317779|LS58))))	(Scurrula_ferruginea|KF114863|UNKNOWN
(((Peraxilla_tetrapetala|EU544473|Nickrent_2744	Peraxilla_tetrapetala|JQ933439|P_Douglass_8714_RNG)	(((Gaiadendron_punctatum|L26072|UNKNOWN	((Atkinsonia_ligustrina|EF464526|Nickrent_4344	Nuytsia_floribunda|DQ790134|D_Nickrent_2747)	(Notanthera_heterophylla|EF464529|Nickrent_4372	(((((Struthanthus_sp_|JQ594622|RE_5128_1	Struthanthus_orbicularis|JQ594621|RE_5125_1)	Dendropemon_bicolor|EU544469|Nickrent_2700)	Struthanthus_woodsonii|EU544474|Nickrent_2761)	(Tripodanthus_acutifolius|EU544475|Nickrent_4927	(Struthanthus_orbicularis|JQ592414|BioBot05046	(Struthanthus_orbicularis|JQ592413|BioBot05045	Struthanthus_orbicularis|JQ592415|BioBot05048))))	Ligaria_cuneifolia|EF464528|Nickrent_4567))))	(((((Amyema_glabrum|EU544465|Nickrent_2794	Benthamina_alyxifolia|AY957440|Nickrent_4127)	((((Helixanthera_sampsonii|HQ317766|LS34	Helixanthera_sampsonii|HQ317765|LS33)	(Taxillus_sclerophyllus|JQ933498|Chase_17408_K	(Dendrophthoe_lanosa|JN687563|A_Chveerach_P38_1	(Dendrophthoe_pentandra|JN687564|A_Chveerach_P51_2	(Dendrophthoe_pentandra|HQ317760|LS32	Dendrophthoe_pentandra|HQ317759|LS27)))))	((((Agelanthus_sansibarensis|EU544464|Nickrent_2987	(Dendrophthoe_nilgherrensis|JQ933297|Chase_17409_K	Helixanthera_parasitica|JN687565|A_Chveerach_P93_3))	Moquiniella_rubra|AM235021|RBGK_5742)	((Bakerella_sp_|EU544466|Nickrent_4161	Septulina_glauca|AM235022|JC_Manning_2925_NBG)	(Tapinanthus_sp_|EU213529|OM825	(Tolypanthus_maclurei|HQ317757|LS01	Tolypanthus_maclurei|HQ317758|LS02))))	Englerina_ramulosa|EU544470|Nickrent_2984))	(((Helixanthera_parasitica|HQ317764|LS31	(Helixanthera_parasitica|HQ317761|LS28	Helixanthera_parasitica|HQ317763|LS30))	Helixanthera_parasitica|HQ317762|LS29)	((((Scurrula_parasitica|HQ317778|LS23	(Scurrula_parasitica|HQ317775|LS18	(Scurrula_chingii|HQ317773|LS25	((Scurrula_parasitica|HQ317777|LS57	Scurrula_chingii|HQ317774|LS26)	Scurrula_parasitica|HQ317779|LS58))))	(Scurrula_ferruginea|KF114863|UNKNOWN	Scurrula_atropurpurea|KF114862|UNKNOWN))	Scurrula_parasitica|HQ317776|LS19)	((Taxillus_sutchuenensis|HQ317796|LS16	Taxillus_sutchuenensis|HQ317797|LS17)	(((Taxillus_chinensis|HQ317782|LS06
(((Tupeia_antarctica|DQ790133|D_Nickrent_2742	Moquiniella_rubra|DQ790132|D_Nickrent_3042)	(Gaiadendron_punctatum|L26072|UNKNOWN	((((Ligaria_cuneifolia|EF464528|Nickrent_4567	Desmaria_mutabilis|EF464527|Nickrent_4510A)	(((((Amyema_glabrum|EU544465|Nickrent_2794	(((((Agelanthus_sansibarensis|EU544464|Nickrent_2987	(Helixanthera_sampsonii|HQ317766|LS34	Helixanthera_sampsonii|HQ317765|LS33))	(Taxillus_sclerophyllus|JQ933498|Chase_17408_K	((Dendrophthoe_pentandra|HQ317760|LS32	Dendrophthoe_pentandra|HQ317759|LS27)	(Dendrophthoe_lanosa|JN687563|A_Chveerach_P38_1	Dendrophthoe_pentandra|JN687564|A_Chveerach_P51_2))))	((Bakerella_sp_|EU544466|Nickrent_4161	(Dendrophthoe_nilgherrensis|JQ933297|Chase_17409_K	Helixanthera_parasitica|JN687565|A_Chveerach_P93_3))	((Tolypanthus_maclurei|HQ317757|LS01	Englerina_ramulosa|EU544470|Nickrent_2984)	Tolypanthus_maclurei|HQ317758|LS02)))	(Septulina_glauca|AM235022|JC_Manning_2925_NBG	(Moquiniella_rubra|AM235021|RBGK_5742	Tapinanthus_sp_|EU213529|OM825)))	(((((Helixanthera_parasitica|HQ317761|LS28	Helixanthera_parasitica|HQ317763|LS30)	Helixanthera_parasitica|HQ317762|LS29)	Helixanthera_parasitica|HQ317764|LS31)	(((((Scurrula_chingii|HQ317773|LS25	(Taxillus_nigrans|HQ317794|LS20	(Scurrula_parasitica|HQ317778|LS23	((Taxillus_nigrans|HQ317795|LS21	(Taxillus_chinensis|HQ317784|LS08	(Taxillus_sutchuenensis|HQ317799|LS11	Taxillus_sutchuenensis|HQ317798|LS10)))	Taxillus_chinensis|HQ317782|LS06))))	((((((Taxillus_chinensis|HQ317787|LS53	Taxillus_chinensis|HQ317786|LS52)	(((((Taxillus_limprichtii|HQ317793|LS15	Taxillus_chinensis|HQ317783|LS07)	((Taxillus_limprichtii|HQ317792|LS13	Taxillus_limprichtii|HQ317791|LS12)	Taxillus_chinensis|HQ317790|LS56))	(Taxillus_chinensis|HQ317785|LS09	Taxillus_chinensis|HQ317788|LS54))	(Taxillus_chinensis|HQ317780|LS03	Taxillus_chinensis|HQ317781|LS04))	Taxillus_chinensis|HQ317789|LS55))	Scurrula_parasitica|HQ317775|LS18)	(Scurrula_parasitica|HQ317777|LS57	(Scurrula_chingii|HQ317774|LS26
(((((Tupeia_antarctica|DQ790133|D_Nickrent_2742	Moquiniella_rubra|DQ790132|D_Nickrent_3042)	Gaiadendron_punctatum|L26072|UNKNOWN)	(((((((Helixanthera_sampsonii|HQ317766|LS34	Helixanthera_sampsonii|HQ317765|LS33)	(((Agelanthus_sansibarensis|EU544464|Nickrent_2987	((Dendrophthoe_pentandra|HQ317760|LS32	Dendrophthoe_pentandra|HQ317759|LS27)	Dendrophthoe_pentandra|JN687564|A_Chveerach_P51_2))	Dendrophthoe_lanosa|JN687563|A_Chveerach_P38_1)	Taxillus_sclerophyllus|JQ933498|Chase_17408_K))	(Englerina_ramulosa|EU544470|Nickrent_2984	Dendrophthoe_nilgherrensis|JQ933297|Chase_17409_K))	(Bakerella_sp_|EU544466|Nickrent_4161	((Septulina_glauca|AM235022|JC_Manning_2925_NBG	(Moquiniella_rubra|AM235021|RBGK_5742	Tapinanthus_sp_|EU213529|OM825))	(Helixanthera_parasitica|JN687565|A_Chveerach_P93_3	(Tolypanthus_maclurei|HQ317758|LS02	Tolypanthus_maclurei|HQ317757|LS01)))))	((((Helixanthera_parasitica|HQ317763|LS30	Helixanthera_parasitica|HQ317764|LS31)	(Helixanthera_parasitica|HQ317762|LS29	Helixanthera_parasitica|HQ317761|LS28))	(((((Taxillus_chinensis|HQ317789|LS55	((Taxillus_chinensis|HQ317781|LS04	Taxillus_chinensis|HQ317783|LS07)	(Taxillus_chinensis|HQ317780|LS03	Taxillus_chinensis|HQ317790|LS56)))	(Taxillus_chinensis|HQ317787|LS53	Taxillus_chinensis|HQ317786|LS52))	(Taxillus_chinensis|HQ317782|LS06	Taxillus_chinensis|HQ317784|LS08))	(Taxillus_chinensis|HQ317785|LS09	Taxillus_chinensis|HQ317788|LS54))	((((Taxillus_limprichtii|HQ317793|LS15	Taxillus_limprichtii|HQ317792|LS13)	(Taxillus_limprichtii|HQ317791|LS12	(Taxillus_nigrans|HQ317795|LS21	(Taxillus_nigrans|HQ317794|LS20	Scurrula_sp_|JQ933474|MF_Watson_et_al_20812115_E))))	(Taxillus_sutchuenensis|HQ317799|LS11	Taxillus_sutchuenensis|HQ317798|LS10))	((Taxillus_sutchuenensis|HQ317797|LS17	Taxillus_sutchuenensis|HQ317796|LS16)	(((Scurrula_ferruginea|KF114863|UNKNOWN	Scurrula_atropurpurea|KF114862|UNKNOWN)	((Scurrula_parasitica|HQ317777|LS57	(Scurrula_chingii|HQ317774|LS26	Scurrula_parasitica|HQ317775|LS18))
(((Tristerix_corymbosus|EF464530|Nickrent_4575E	(Gaiadendron_punctatum|L26072|UNKNOWN	((((Bakerella_sp_|EU544466|Nickrent_4161	((((Septulina_glauca|AM235022|JC_Manning_2925_NBG	(Moquiniella_rubra|AM235021|RBGK_5742	Tapinanthus_sp_|EU213529|OM825))	Agelanthus_sansibarensis|EU544464|Nickrent_2987)	(((Helixanthera_parasitica|JN687565|A_Chveerach_P93_3	((Helixanthera_parasitica|HQ317761|LS28	(Helixanthera_parasitica|HQ317763|LS30	(Helixanthera_parasitica|HQ317764|LS31	Helixanthera_parasitica|HQ317762|LS29)))	((((Scurrula_ferruginea|KF114863|UNKNOWN	Scurrula_atropurpurea|KF114862|UNKNOWN)	((Scurrula_parasitica|HQ317777|LS57	(Scurrula_chingii|HQ317774|LS26	Scurrula_parasitica|HQ317775|LS18))	(Scurrula_parasitica|HQ317779|LS58	(Scurrula_chingii|HQ317773|LS25	Scurrula_parasitica|HQ317778|LS23))))	Scurrula_parasitica|HQ317776|LS19)	((((Taxillus_limprichtii|HQ317793|LS15	Taxillus_limprichtii|HQ317792|LS13)	(Taxillus_nigrans|HQ317795|LS21	Taxillus_nigrans|HQ317794|LS20))	(Taxillus_limprichtii|HQ317791|LS12	((Scurrula_sp_|JQ933474|MF_Watson_et_al_20812115_E	((Taxillus_chinensis|HQ317781|LS04	Taxillus_chinensis|HQ317783|LS07)	((Taxillus_chinensis|HQ317780|LS03	Taxillus_chinensis|HQ317790|LS56)	(((Taxillus_chinensis|HQ317787|LS53	Taxillus_chinensis|HQ317786|LS52)	((Taxillus_chinensis|HQ317782|LS06	Taxillus_chinensis|HQ317784|LS08)	(Taxillus_chinensis|HQ317785|LS09	Taxillus_chinensis|HQ317788|LS54)))	Taxillus_chinensis|HQ317789|LS55))))	(Taxillus_sutchuenensis|HQ317799|LS11	Taxillus_sutchuenensis|HQ317798|LS10))))	(Taxillus_sutchuenensis|HQ317797|LS17	Taxillus_sutchuenensis|HQ317796|LS16)))))	(Amyema_glabrum|EU544465|Nickrent_2794	Benthamina_alyxifolia|AY957440|Nickrent_4127))	(((Helixanthera_sampsonii|HQ317766|LS34	Helixanthera_sampsonii|HQ317765|LS33)	((((Dendrophthoe_pentandra|HQ317760|LS32	Dendrophthoe_pentandra|HQ317759|LS27)	Dendrophthoe_pentandra|JN687564|A_Chveerach_P51_2)	Dendrophthoe_lanosa|JN687563|A_Chveerach_P38_1)
(((Macrosolen_tricolor|HQ317772|LS38	Macrosolen_tricolor|HQ317771|LS37)	(((Macrosolen_cochinchinensis|HQ317768|LS05	Macrosolen_cochinchinensis|HQ317770|LS36)	Macrosolen_cochinchinensis|HQ317769|LS35)	(Macrosolen_cochinchinensis|JN687567|A_Chveerach_P31	Macrosolen_cochinchinensis|JQ933395|IWJ_Sinclair_DG_Long_5781_E)))	((Tupeia_antarctica|DQ790133|D_Nickrent_2742	Moquiniella_rubra|DQ790132|D_Nickrent_3042)	(((Peraxilla_tetrapetala|EU544473|Nickrent_2744	Peraxilla_tetrapetala|JQ933439|P_Douglass_8714_RNG)	(((Gaiadendron_punctatum|L26072|UNKNOWN	(Nuytsia_floribunda|DQ790134|D_Nickrent_2747	(Atkinsonia_ligustrina|EF464526|Nickrent_4344	((((Tripodanthus_acutifolius|EU544475|Nickrent_4927	(Struthanthus_orbicularis|JQ592415|BioBot05048	(Struthanthus_orbicularis|JQ592414|BioBot05046	Struthanthus_orbicularis|JQ592413|BioBot05045)))	(Struthanthus_woodsonii|EU544474|Nickrent_2761	((Struthanthus_sp_|JQ594622|RE_5128_1	Struthanthus_orbicularis|JQ594621|RE_5125_1)	Dendropemon_bicolor|EU544469|Nickrent_2700)))	Ligaria_cuneifolia|EF464528|Nickrent_4567)	Notanthera_heterophylla|EF464529|Nickrent_4372))))	(((((((Englerina_ramulosa|EU544470|Nickrent_2984	(((Septulina_glauca|AM235022|JC_Manning_2925_NBG	(Moquiniella_rubra|AM235021|RBGK_5742	Tapinanthus_sp_|EU213529|OM825))	((Helixanthera_parasitica|HQ317763|LS30	Helixanthera_parasitica|HQ317761|LS28)	(Helixanthera_parasitica|HQ317764|LS31	Helixanthera_parasitica|HQ317762|LS29)))	Agelanthus_sansibarensis|EU544464|Nickrent_2987))	(Bakerella_sp_|EU544466|Nickrent_4161	(Dendrophthoe_nilgherrensis|JQ933297|Chase_17409_K	Helixanthera_parasitica|JN687565|A_Chveerach_P93_3)))	((((Scurrula_ferruginea|KF114863|UNKNOWN	Scurrula_atropurpurea|KF114862|UNKNOWN)	(Scurrula_parasitica|HQ317777|LS57	((Scurrula_chingii|HQ317774|LS26	Scurrula_parasitica|HQ317775|LS18)	(Scurrula_parasitica|HQ317779|LS58	(Scurrula_chingii|HQ317773|LS25	Scurrula_parasitica|HQ317778|LS23)))))	Scurrula_parasitica|HQ317776|LS19)	((((Taxillus_limprichtii|HQ317791|LS12	Taxillus_limprichtii|HQ317792|LS13)	(Taxillus_sutchuenensis|HQ317799|LS11	Taxillus_sutchuenensis|HQ317798|LS10))	(Taxillus_sutchuenensis|HQ317797|LS17
(((Macrosolen_tricolor|HQ317772|LS38	Macrosolen_tricolor|HQ317771|LS37)	(((Macrosolen_cochinchinensis|HQ317768|LS05	Macrosolen_cochinchinensis|HQ317770|LS36)	Macrosolen_cochinchinensis|HQ317769|LS35)	(Macrosolen_cochinchinensis|JN687567|A_Chveerach_P31	Macrosolen_cochinchinensis|JQ933395|IWJ_Sinclair_DG_Long_5781_E)))	((Peraxilla_tetrapetala|EU544473|Nickrent_2744	Peraxilla_tetrapetala|JQ933439|P_Douglass_8714_RNG)	(((Gaiadendron_punctatum|L26072|UNKNOWN	((Tupeia_antarctica|DQ790133|D_Nickrent_2742	Moquiniella_rubra|DQ790132|D_Nickrent_3042)	((Cecarria_obtusifolia|EU544467|Nickrent_4562	(Loranthus_delavayi|HQ317767|LS39	Loranthus_europaeus|JQ933393|Chase_14152_K))	((Ileostylus_micranthus|EU544471|Nickrent_2741	Muellerina_eucalyptoides|EU544472|Nickrent_4310)	((((Moquiniella_rubra|AM235021|RBGK_5742	Tapinanthus_sp_|EU213529|OM825)	Septulina_glauca|AM235022|JC_Manning_2925_NBG)	(((Amyema_glabrum|EU544465|Nickrent_2794	Benthamina_alyxifolia|AY957440|Nickrent_4127)	Agelanthus_sansibarensis|EU544464|Nickrent_2987)	(Englerina_ramulosa|EU544470|Nickrent_2984	(((((Scurrula_ferruginea|KF114863|UNKNOWN	Scurrula_atropurpurea|KF114862|UNKNOWN)	(Scurrula_parasitica|HQ317776|LS19	(Scurrula_parasitica|HQ317777|LS57	((Scurrula_chingii|HQ317774|LS26	Scurrula_parasitica|HQ317775|LS18)	(Scurrula_parasitica|HQ317779|LS58	(Scurrula_chingii|HQ317773|LS25	Scurrula_parasitica|HQ317778|LS23))))))	((Taxillus_sutchuenensis|HQ317797|LS17	Taxillus_sutchuenensis|HQ317796|LS16)	(((Taxillus_limprichtii|HQ317791|LS12	Taxillus_limprichtii|HQ317792|LS13)	(Scurrula_sp_|JQ933474|MF_Watson_et_al_20812115_E	(((((Taxillus_chinensis|HQ317781|LS04	Taxillus_chinensis|HQ317783|LS07)	(Taxillus_chinensis|HQ317787|LS53	Taxillus_chinensis|HQ317786|LS52))	((Taxillus_chinensis|HQ317782|LS06	Taxillus_chinensis|HQ317784|LS08)	((Taxillus_chinensis|HQ317780|LS03	Taxillus_chinensis|HQ317785|LS09)	Taxillus_chinensis|HQ317788|LS54)))	Taxillus_chinensis|HQ317789|LS55)	Taxillus_chinensis|HQ317790|LS56)))	((Taxillus_limprichtii|HQ317793|LS15
(((Tupeia_antarctica|DQ790133|D_Nickrent_2742	(Macrosolen_cochinchinensis|JN687567|A_Chveerach_P31	((Macrosolen_cochinchinensis|HQ317769|LS35	(Macrosolen_cochinchinensis|HQ317770|LS36	Macrosolen_cochinchinensis|HQ317768|LS05))	Macrosolen_cochinchinensis|JQ933395|IWJ_Sinclair_DG_Long_5781_E)))	(((Tristerix_corymbosus|EF464530|Nickrent_4575E	(Ligaria_cuneifolia|EF464528|Nickrent_4567	Desmaria_mutabilis|EF464527|Nickrent_4510A))	Gaiadendron_punctatum|L26072|UNKNOWN)	((Moquiniella_rubra|DQ790132|D_Nickrent_3042	((Muellerina_eucalyptoides|EU544472|Nickrent_4310	Ileostylus_micranthus|EU544471|Nickrent_2741)	(((((((Scurrula_sp_|JQ933474|MF_Watson_et_al_20812115_E	((((((((Taxillus_chinensis|HQ317789|LS55	Taxillus_chinensis|HQ317783|LS07)	Taxillus_chinensis|HQ317784|LS08)	Taxillus_chinensis|HQ317788|LS54)	Taxillus_chinensis|HQ317780|LS03)	Taxillus_chinensis|HQ317781|LS04)	Taxillus_chinensis|HQ317786|LS52)	Taxillus_chinensis|HQ317787|LS53)	(Taxillus_chinensis|HQ317785|LS09	(Taxillus_chinensis|HQ317782|LS06	Taxillus_chinensis|HQ317790|LS56))))	((Taxillus_nigrans|HQ317795|LS21	(Taxillus_limprichtii|HQ317793|LS15	((Taxillus_limprichtii|HQ317792|LS13	Taxillus_limprichtii|HQ317791|LS12)	Taxillus_nigrans|HQ317794|LS20)))	((Taxillus_sutchuenensis|HQ317799|LS11	Taxillus_sutchuenensis|HQ317798|LS10)	(Taxillus_sutchuenensis|HQ317796|LS16	Taxillus_sutchuenensis|HQ317797|LS17))))	((Scurrula_atropurpurea|KF114862|UNKNOWN	Scurrula_ferruginea|KF114863|UNKNOWN)	((Scurrula_parasitica|HQ317779|LS58	Scurrula_parasitica|HQ317777|LS57)	(Scurrula_parasitica|HQ317775|LS18	((Scurrula_chingii|HQ317773|LS25	Scurrula_chingii|HQ317774|LS26)	(Scurrula_parasitica|HQ317778|LS23	Scurrula_parasitica|HQ317776|LS19))))))	(Helixanthera_parasitica|JN687565|A_Chveerach_P93_3	((Helixanthera_parasitica|HQ317761|LS28	Helixanthera_parasitica|HQ317763|LS30)	(Helixanthera_parasitica|HQ317762|LS29	Helixanthera_parasitica|HQ317764|LS31))))	(Benthamina_alyxifolia|AY957440|Nickrent_4127	Amyema_glabrum|EU544465|Nickrent_2794))
((Moquiniella_rubra|DQ790132|D_Nickrent_3042	Tupeia_antarctica|DQ790133|D_Nickrent_2742)	((((((Helixanthera_parasitica|JN687565|A_Chveerach_P93_3	(((((Scurrula_sp_|JQ933474|MF_Watson_et_al_20812115_E	((((((((Taxillus_chinensis|HQ317789|LS55	Taxillus_chinensis|HQ317783|LS07)	Taxillus_chinensis|HQ317784|LS08)	Taxillus_chinensis|HQ317788|LS54)	Taxillus_chinensis|HQ317780|LS03)	Taxillus_chinensis|HQ317781|LS04)	Taxillus_chinensis|HQ317786|LS52)	Taxillus_chinensis|HQ317787|LS53)	(Taxillus_chinensis|HQ317785|LS09	(Taxillus_chinensis|HQ317782|LS06	Taxillus_chinensis|HQ317790|LS56))))	(Taxillus_sutchuenensis|HQ317799|LS11	Taxillus_sutchuenensis|HQ317798|LS10))	((Taxillus_sutchuenensis|HQ317796|LS16	Taxillus_sutchuenensis|HQ317797|LS17)	(Taxillus_nigrans|HQ317795|LS21	(Taxillus_limprichtii|HQ317793|LS15	((Taxillus_limprichtii|HQ317792|LS13	Taxillus_limprichtii|HQ317791|LS12)	Taxillus_nigrans|HQ317794|LS20)))))	(((Scurrula_atropurpurea|KF114862|UNKNOWN	Scurrula_ferruginea|KF114863|UNKNOWN)	((Scurrula_parasitica|HQ317779|LS58	(Scurrula_parasitica|HQ317775|LS18	(Scurrula_chingii|HQ317774|LS26	(Scurrula_parasitica|HQ317777|LS57	Scurrula_parasitica|HQ317778|LS23))))	Scurrula_chingii|HQ317773|LS25))	Scurrula_parasitica|HQ317776|LS19))	(Helixanthera_parasitica|HQ317763|LS30	((Helixanthera_parasitica|HQ317762|LS29	Helixanthera_parasitica|HQ317764|LS31)	Helixanthera_parasitica|HQ317761|LS28))))	Benthamina_alyxifolia|AY957440|Nickrent_4127)	((((((Dendrophthoe_pentandra|JN687564|A_Chveerach_P51_2	(Dendrophthoe_pentandra|HQ317759|LS27	Dendrophthoe_pentandra|HQ317760|LS32))	Dendrophthoe_lanosa|JN687563|A_Chveerach_P38_1)	Taxillus_sclerophyllus|JQ933498|Chase_17408_K)	(Helixanthera_sampsonii|HQ317765|LS33	Helixanthera_sampsonii|HQ317766|LS34))	(Dendrophthoe_nilgherrensis|JQ933297|Chase_17409_K	Englerina_ramulosa|EU544470|Nickrent_2984))	(((Tapinanthus_sp_|EU213529|OM825	(Septulina_glauca|AM235022|JC_Manning_2925_NBG	Moquiniella_rubra|AM235021|RBGK_5742))
(((((Macrosolen_cochinchinensis|HQ317770|LS36	Macrosolen_cochinchinensis|HQ317768|LS05)	Macrosolen_cochinchinensis|HQ317769|LS35)	(Macrosolen_cochinchinensis|JN687567|A_Chveerach_P31	Macrosolen_cochinchinensis|JQ933395|IWJ_Sinclair_DG_Long_5781_E))	(((((((((((Taxillus_sutchuenensis|HQ317796|LS16	Taxillus_sutchuenensis|HQ317797|LS17)	((Taxillus_limprichtii|HQ317792|LS13	Taxillus_limprichtii|HQ317791|LS12)	(Taxillus_nigrans|HQ317795|LS21	(Taxillus_nigrans|HQ317794|LS20	(Taxillus_limprichtii|HQ317793|LS15	((Scurrula_sp_|JQ933474|MF_Watson_et_al_20812115_E	(Amyema_glabrum|EU544465|Nickrent_2794	(((Taxillus_chinensis|HQ317789|LS55	Taxillus_chinensis|HQ317783|LS07)	(Taxillus_chinensis|HQ317784|LS08	Taxillus_chinensis|HQ317788|LS54))	(Taxillus_chinensis|HQ317780|LS03	(Taxillus_chinensis|HQ317781|LS04	(Taxillus_chinensis|HQ317786|LS52	(Taxillus_chinensis|HQ317787|LS53	(Taxillus_chinensis|HQ317785|LS09	(Taxillus_chinensis|HQ317782|LS06	Taxillus_chinensis|HQ317790|LS56)))))))))	(Taxillus_sutchuenensis|HQ317799|LS11	Taxillus_sutchuenensis|HQ317798|LS10)))))))	((Scurrula_atropurpurea|KF114862|UNKNOWN	Scurrula_ferruginea|KF114863|UNKNOWN)	(Scurrula_parasitica|HQ317776|LS19	(Scurrula_parasitica|HQ317779|LS58	(Scurrula_parasitica|HQ317775|LS18	(Scurrula_chingii|HQ317774|LS26	((Scurrula_chingii|HQ317773|LS25	Scurrula_parasitica|HQ317777|LS57)	Scurrula_parasitica|HQ317778|LS23)))))))	(Helixanthera_parasitica|JN687565|A_Chveerach_P93_3	(Helixanthera_parasitica|HQ317762|LS29	((Helixanthera_parasitica|HQ317764|LS31	Helixanthera_parasitica|HQ317761|LS28)	Helixanthera_parasitica|HQ317763|LS30))))	Benthamina_alyxifolia|AY957440|Nickrent_4127)	((((Dendrophthoe_pentandra|HQ317759|LS27	Dendrophthoe_pentandra|HQ317760|LS32)	(Dendrophthoe_lanosa|JN687563|A_Chveerach_P38_1	Dendrophthoe_pentandra|JN687564|A_Chveerach_P51_2))	((Taxillus_sclerophyllus|JQ933498|Chase_17408_K	(Englerina_ramulosa|EU544470|Nickrent_2984	(Dendrophthoe_nilgherrensis|JQ933297|Chase_17409_K	Bakerella_sp_|EU544466|Nickrent_4161)))
(((((((Loranthus_delavayi|HQ317767|LS39	(Loranthus_europaeus|JQ933393|Chase_14152_K	Cecarria_obtusifolia|EU544467|Nickrent_4562))	(Muellerina_eucalyptoides|EU544472|Nickrent_4310	Ileostylus_micranthus|EU544471|Nickrent_2741))	(Moquiniella_rubra|DQ790132|D_Nickrent_3042	((((((Taxillus_sutchuenensis|HQ317796|LS16	Taxillus_sutchuenensis|HQ317797|LS17)	(((Taxillus_limprichtii|HQ317792|LS13	Taxillus_limprichtii|HQ317791|LS12)	((Taxillus_nigrans|HQ317795|LS21	Taxillus_nigrans|HQ317794|LS20)	Taxillus_limprichtii|HQ317793|LS15))	((Taxillus_sutchuenensis|HQ317799|LS11	Taxillus_sutchuenensis|HQ317798|LS10)	((Taxillus_chinensis|HQ317784|LS08	(Taxillus_chinensis|HQ317788|LS54	(((Taxillus_chinensis|HQ317789|LS55	Taxillus_chinensis|HQ317783|LS07)	Taxillus_chinensis|HQ317786|LS52)	((Taxillus_chinensis|HQ317787|LS53	(Taxillus_chinensis|HQ317785|LS09	(Taxillus_chinensis|HQ317782|LS06	Taxillus_chinensis|HQ317790|LS56)))	(Taxillus_chinensis|HQ317780|LS03	Taxillus_chinensis|HQ317781|LS04)))))	Scurrula_sp_|JQ933474|MF_Watson_et_al_20812115_E))))	(Scurrula_parasitica|HQ317776|LS19	((Scurrula_parasitica|HQ317779|LS58	((Scurrula_chingii|HQ317773|LS25	Scurrula_parasitica|HQ317775|LS18)	(Scurrula_chingii|HQ317774|LS26	(Scurrula_parasitica|HQ317777|LS57	Scurrula_parasitica|HQ317778|LS23))))	(Scurrula_atropurpurea|KF114862|UNKNOWN	Scurrula_ferruginea|KF114863|UNKNOWN))))	Amyema_glabrum|EU544465|Nickrent_2794)	Benthamina_alyxifolia|AY957440|Nickrent_4127)	(((Helixanthera_parasitica|JN687565|A_Chveerach_P93_3	((Helixanthera_parasitica|HQ317764|LS31	Helixanthera_parasitica|HQ317763|LS30)	(Helixanthera_parasitica|HQ317761|LS28	Helixanthera_parasitica|HQ317762|LS29)))	(Tolypanthus_maclurei|HQ317758|LS02	Tolypanthus_maclurei|HQ317757|LS01))	((Agelanthus_sansibarensis|EU544464|Nickrent_2987	((((Dendrophthoe_pentandra|HQ317759|LS27	Dendrophthoe_pentandra|HQ317760|LS32)	(Dendrophthoe_lanosa|JN687563|A_Chveerach_P38_1	Dendrophthoe_pentandra|JN687564|A_Chveerach_P51_2))
((((((Ligaria_cuneifolia|EF464528|Nickrent_4567	((Tripodanthus_acutifolius|EU544475|Nickrent_4927	(Struthanthus_orbicularis|JQ592415|BioBot05048	(Struthanthus_orbicularis|JQ592414|BioBot05046	Struthanthus_orbicularis|JQ592413|BioBot05045)))	(Struthanthus_woodsonii|EU544474|Nickrent_2761	((Struthanthus_sp_|JQ594622|RE_5128_1	Struthanthus_orbicularis|JQ594621|RE_5125_1)	Dendropemon_bicolor|EU544469|Nickrent_2700))))	((Nuytsia_floribunda|DQ790134|D_Nickrent_2747	Notanthera_heterophylla|EF464529|Nickrent_4372)	Atkinsonia_ligustrina|EF464526|Nickrent_4344))	(((Loranthus_delavayi|HQ317767|LS39	(Loranthus_europaeus|JQ933393|Chase_14152_K	Cecarria_obtusifolia|EU544467|Nickrent_4562))	(Muellerina_eucalyptoides|EU544472|Nickrent_4310	Ileostylus_micranthus|EU544471|Nickrent_2741))	(Moquiniella_rubra|DQ790132|D_Nickrent_3042	((((((Dendrophthoe_nilgherrensis|JQ933297|Chase_17409_K	Bakerella_sp_|EU544466|Nickrent_4161)	Englerina_ramulosa|EU544470|Nickrent_2984)	(Agelanthus_sansibarensis|EU544464|Nickrent_2987	(Moquiniella_rubra|AM235021|RBGK_5742	(Tapinanthus_sp_|EU213529|OM825	Septulina_glauca|AM235022|JC_Manning_2925_NBG))))	((Helixanthera_parasitica|JN687565|A_Chveerach_P93_3	((((Taxillus_chinensis|HQ317788|LS54	((((Taxillus_chinensis|HQ317789|LS55	Taxillus_chinensis|HQ317783|LS07)	Taxillus_chinensis|HQ317786|LS52)	((Taxillus_chinensis|HQ317787|LS53	(Taxillus_chinensis|HQ317785|LS09	(Taxillus_chinensis|HQ317782|LS06	Taxillus_chinensis|HQ317790|LS56)))	(Taxillus_chinensis|HQ317780|LS03	Taxillus_chinensis|HQ317781|LS04)))	Taxillus_chinensis|HQ317784|LS08))	Scurrula_sp_|JQ933474|MF_Watson_et_al_20812115_E)	((((Scurrula_parasitica|HQ317776|LS19	(Scurrula_parasitica|HQ317779|LS58	(((Taxillus_nigrans|HQ317795|LS21	Taxillus_nigrans|HQ317794|LS20)	((Taxillus_limprichtii|HQ317792|LS13	Taxillus_limprichtii|HQ317791|LS12)	Taxillus_limprichtii|HQ317793|LS15))	((Scurrula_chingii|HQ317773|LS25	Scurrula_chingii|HQ317774|LS26)	(Scurrula_parasitica|HQ317777|LS57	Scurrula_parasitica|HQ317778|LS23)))))	Scurrula_parasitica|HQ317775|LS18)
(((((Macrosolen_cochinchinensis|HQ317768|LS05	(Macrosolen_cochinchinensis|HQ317769|LS35	Macrosolen_cochinchinensis|HQ317770|LS36))	(Macrosolen_cochinchinensis|JN687567|A_Chveerach_P31	Macrosolen_cochinchinensis|JQ933395|IWJ_Sinclair_DG_Long_5781_E))	((Moquiniella_rubra|DQ790132|D_Nickrent_3042	Tupeia_antarctica|DQ790133|D_Nickrent_2742)	((Peraxilla_tetrapetala|JQ933439|P_Douglass_8714_RNG	Peraxilla_tetrapetala|EU544473|Nickrent_2744)	((((Loranthus_delavayi|HQ317767|LS39	(Loranthus_europaeus|JQ933393|Chase_14152_K	Cecarria_obtusifolia|EU544467|Nickrent_4562))	(Muellerina_eucalyptoides|EU544472|Nickrent_4310	Ileostylus_micranthus|EU544471|Nickrent_2741))	(((((((Dendrophthoe_lanosa|JN687563|A_Chveerach_P38_1	(Dendrophthoe_pentandra|JN687564|A_Chveerach_P51_2	(Dendrophthoe_pentandra|HQ317759|LS27	Dendrophthoe_pentandra|HQ317760|LS32)))	Taxillus_sclerophyllus|JQ933498|Chase_17408_K)	(Helixanthera_sampsonii|HQ317765|LS33	Helixanthera_sampsonii|HQ317766|LS34))	((Dendrophthoe_nilgherrensis|JQ933297|Chase_17409_K	Bakerella_sp_|EU544466|Nickrent_4161)	Englerina_ramulosa|EU544470|Nickrent_2984))	(Agelanthus_sansibarensis|EU544464|Nickrent_2987	(Moquiniella_rubra|AM235021|RBGK_5742	(Tapinanthus_sp_|EU213529|OM825	Septulina_glauca|AM235022|JC_Manning_2925_NBG))))	((Helixanthera_parasitica|JN687565|A_Chveerach_P93_3	(Helixanthera_parasitica|HQ317764|LS31	((Helixanthera_parasitica|HQ317763|LS30	Helixanthera_parasitica|HQ317762|LS29)	Helixanthera_parasitica|HQ317761|LS28)))	(Tolypanthus_maclurei|HQ317758|LS02	Tolypanthus_maclurei|HQ317757|LS01)))	((((((Scurrula_parasitica|HQ317776|LS19	Scurrula_chingii|HQ317773|LS25)	(Scurrula_chingii|HQ317774|LS26	(Scurrula_parasitica|HQ317777|LS57	Scurrula_parasitica|HQ317778|LS23)))	(Scurrula_parasitica|HQ317779|LS58	Scurrula_parasitica|HQ317775|LS18))	(Scurrula_atropurpurea|KF114862|UNKNOWN	Scurrula_ferruginea|KF114863|UNKNOWN))	((((Taxillus_limprichtii|HQ317792|LS13	Taxillus_limprichtii|HQ317791|LS12)	(Taxillus_sutchuenensis|HQ317799|LS11	Taxillus_sutchuenensis|HQ317798|LS10))	((Taxillus_limprichtii|HQ317793|LS15	Taxillus_nigrans|HQ317795|LS21)
((Moquiniella_rubra|DQ790132|D_Nickrent_3042	Tupeia_antarctica|DQ790133|D_Nickrent_2742)	(((((((Loranthus_delavayi|HQ317767|LS39	(Loranthus_europaeus|JQ933393|Chase_14152_K	Cecarria_obtusifolia|EU544467|Nickrent_4562))	(Muellerina_eucalyptoides|EU544472|Nickrent_4310	Ileostylus_micranthus|EU544471|Nickrent_2741))	((((Moquiniella_rubra|AM235021|RBGK_5742	Taxillus_sclerophyllus|JQ933498|Chase_17408_K)	(((Bakerella_sp_|EU544466|Nickrent_4161	((Tolypanthus_maclurei|HQ317758|LS02	Tolypanthus_maclurei|HQ317757|LS01)	Tapinanthus_sp_|EU213529|OM825))	(Dendrophthoe_pentandra|JN687564|A_Chveerach_P51_2	((Dendrophthoe_pentandra|HQ317759|LS27	Dendrophthoe_pentandra|HQ317760|LS32)	(((((Helixanthera_parasitica|HQ317763|LS30	Helixanthera_parasitica|HQ317762|LS29)	(Helixanthera_parasitica|HQ317761|LS28	Helixanthera_parasitica|HQ317764|LS31))	Helixanthera_parasitica|JN687565|A_Chveerach_P93_3)	((((Taxillus_sutchuenensis|HQ317799|LS11	Taxillus_sutchuenensis|HQ317798|LS10)	(Taxillus_sutchuenensis|HQ317796|LS16	Taxillus_sutchuenensis|HQ317797|LS17))	((((((Taxillus_chinensis|HQ317789|LS55	Taxillus_chinensis|HQ317783|LS07)	Taxillus_chinensis|HQ317786|LS52)	((Taxillus_chinensis|HQ317787|LS53	(Taxillus_chinensis|HQ317785|LS09	(((Taxillus_chinensis|HQ317784|LS08	Taxillus_chinensis|HQ317788|LS54)	Taxillus_chinensis|HQ317782|LS06)	Taxillus_chinensis|HQ317790|LS56)))	(Taxillus_chinensis|HQ317780|LS03	Taxillus_chinensis|HQ317781|LS04)))	Scurrula_sp_|JQ933474|MF_Watson_et_al_20812115_E)	(Taxillus_limprichtii|HQ317792|LS13	Taxillus_limprichtii|HQ317791|LS12))	((Taxillus_limprichtii|HQ317793|LS15	Taxillus_nigrans|HQ317795|LS21)	Taxillus_nigrans|HQ317794|LS20)))	(((Scurrula_parasitica|HQ317776|LS19	((Scurrula_chingii|HQ317773|LS25	Scurrula_chingii|HQ317774|LS26)	(Scurrula_parasitica|HQ317777|LS57	Scurrula_parasitica|HQ317778|LS23)))	(Scurrula_parasitica|HQ317779|LS58	Scurrula_parasitica|HQ317775|LS18))	(Scurrula_atropurpurea|KF114862|UNKNOWN
((((Macrosolen_tricolor|HQ317771|LS37	Macrosolen_tricolor|HQ317772|LS38)	(((((Moquiniella_rubra|DQ790132|D_Nickrent_3042	Tupeia_antarctica|DQ790133|D_Nickrent_2742)	Gaiadendron_punctatum|L26072|UNKNOWN)	(((((Struthanthus_woodsonii|EU544474|Nickrent_2761	Tripodanthus_acutifolius|EU544475|Nickrent_4927)	(Struthanthus_sp_|JQ594622|RE_5128_1	(Struthanthus_orbicularis|JQ594621|RE_5125_1	((Struthanthus_orbicularis|JQ592415|BioBot05048	(Struthanthus_orbicularis|JQ592414|BioBot05046	Struthanthus_orbicularis|JQ592413|BioBot05045))	Dendropemon_bicolor|EU544469|Nickrent_2700))))	Ligaria_cuneifolia|EF464528|Nickrent_4567)	(Atkinsonia_ligustrina|EF464526|Nickrent_4344	Nuytsia_floribunda|DQ790134|D_Nickrent_2747))	(Desmaria_mutabilis|EF464527|Nickrent_4510A	(Peraxilla_tetrapetala|JQ933439|P_Douglass_8714_RNG	Peraxilla_tetrapetala|EU544473|Nickrent_2744))))	(((Loranthus_delavayi|HQ317767|LS39	(Loranthus_europaeus|JQ933393|Chase_14152_K	Cecarria_obtusifolia|EU544467|Nickrent_4562))	(Muellerina_eucalyptoides|EU544472|Nickrent_4310	Ileostylus_micranthus|EU544471|Nickrent_2741))	(((Tolypanthus_maclurei|HQ317758|LS02	Tolypanthus_maclurei|HQ317757|LS01)	((Moquiniella_rubra|AM235021|RBGK_5742	((((Dendrophthoe_nilgherrensis|JQ933297|Chase_17409_K	Englerina_ramulosa|EU544470|Nickrent_2984)	((((Dendrophthoe_pentandra|JN687564|A_Chveerach_P51_2	Dendrophthoe_lanosa|JN687563|A_Chveerach_P38_1)	(Dendrophthoe_pentandra|HQ317759|LS27	Dendrophthoe_pentandra|HQ317760|LS32))	Taxillus_sclerophyllus|JQ933498|Chase_17408_K)	(Helixanthera_sampsonii|HQ317765|LS33	Helixanthera_sampsonii|HQ317766|LS34)))	(((((Scurrula_parasitica|HQ317776|LS19	((Scurrula_chingii|HQ317773|LS25	Scurrula_chingii|HQ317774|LS26)	(Scurrula_parasitica|HQ317777|LS57	Scurrula_parasitica|HQ317778|LS23)))	(Scurrula_parasitica|HQ317779|LS58	Scurrula_parasitica|HQ317775|LS18))	(Scurrula_atropurpurea|KF114862|UNKNOWN	Scurrula_ferruginea|KF114863|UNKNOWN))	((((Taxillus_limprichtii|HQ317792|LS13	Taxillus_limprichtii|HQ317791|LS12)	((Taxillus_limprichtii|HQ317793|LS15	Taxillus_nigrans|HQ317795|LS21)	Taxillus_nigrans|HQ317794|LS20))
((Moquiniella_rubra|DQ790132|D_Nickrent_3042	((Macrosolen_tricolor|HQ317771|LS37	Macrosolen_tricolor|HQ317772|LS38)	((((Macrosolen_cochinchinensis|HQ317768|LS05	Macrosolen_cochinchinensis|HQ317769|LS35)	Macrosolen_cochinchinensis|HQ317770|LS36)	(Macrosolen_cochinchinensis|JN687567|A_Chveerach_P31	Macrosolen_cochinchinensis|JQ933395|IWJ_Sinclair_DG_Long_5781_E))	Tupeia_antarctica|DQ790133|D_Nickrent_2742)))	(((((((Loranthus_delavayi|HQ317767|LS39	(Loranthus_europaeus|JQ933393|Chase_14152_K	Cecarria_obtusifolia|EU544467|Nickrent_4562))	(Muellerina_eucalyptoides|EU544472|Nickrent_4310	Ileostylus_micranthus|EU544471|Nickrent_2741))	((Amyema_glabrum|EU544465|Nickrent_2794	Benthamina_alyxifolia|AY957440|Nickrent_4127)	(((((Dendrophthoe_pentandra|JN687564|A_Chveerach_P51_2	Dendrophthoe_lanosa|JN687563|A_Chveerach_P38_1)	(Dendrophthoe_pentandra|HQ317759|LS27	Dendrophthoe_pentandra|HQ317760|LS32))	(((Helixanthera_parasitica|HQ317762|LS29	((Helixanthera_parasitica|HQ317763|LS30	Helixanthera_parasitica|HQ317764|LS31)	Helixanthera_parasitica|HQ317761|LS28))	((Tolypanthus_maclurei|HQ317758|LS02	Tolypanthus_maclurei|HQ317757|LS01)	Helixanthera_parasitica|JN687565|A_Chveerach_P93_3))	((Taxillus_sclerophyllus|JQ933498|Chase_17408_K	((Taxillus_limprichtii|HQ317792|LS13	Taxillus_limprichtii|HQ317791|LS12)	(((((Taxillus_limprichtii|HQ317793|LS15	(Taxillus_nigrans|HQ317795|LS21	Taxillus_nigrans|HQ317794|LS20))	((Taxillus_sutchuenensis|HQ317799|LS11	Taxillus_sutchuenensis|HQ317798|LS10)	Taxillus_sutchuenensis|HQ317797|LS17))	Taxillus_sutchuenensis|HQ317796|LS16)	((((Taxillus_chinensis|HQ317780|LS03	Taxillus_chinensis|HQ317786|LS52)	Taxillus_chinensis|HQ317785|LS09)	((((((Taxillus_chinensis|HQ317789|LS55	Taxillus_chinensis|HQ317783|LS07)	Taxillus_chinensis|HQ317784|LS08)	Taxillus_chinensis|HQ317788|LS54)	Taxillus_chinensis|HQ317782|LS06)	Taxillus_chinensis|HQ317790|LS56)	(Taxillus_chinensis|HQ317781|LS04	Taxillus_chinensis|HQ317787|LS53)))	(((((Scurrula_chingii|HQ317774|LS26	(Scurrula_parasitica|HQ317777|LS57
((Moquiniella_rubra|DQ790132|D_Nickrent_3042	((Macrosolen_tricolor|HQ317771|LS37	Macrosolen_tricolor|HQ317772|LS38)	((((Macrosolen_cochinchinensis|HQ317768|LS05	Macrosolen_cochinchinensis|HQ317769|LS35)	Macrosolen_cochinchinensis|HQ317770|LS36)	(Macrosolen_cochinchinensis|JN687567|A_Chveerach_P31	Macrosolen_cochinchinensis|JQ933395|IWJ_Sinclair_DG_Long_5781_E))	Tupeia_antarctica|DQ790133|D_Nickrent_2742)))	((Desmaria_mutabilis|EF464527|Nickrent_4510A	(Peraxilla_tetrapetala|JQ933439|P_Douglass_8714_RNG	Peraxilla_tetrapetala|EU544473|Nickrent_2744))	(((Ileostylus_micranthus|EU544471|Nickrent_2741	((Muellerina_eucalyptoides|EU544472|Nickrent_4310	((Amyema_glabrum|EU544465|Nickrent_2794	Benthamina_alyxifolia|AY957440|Nickrent_4127)	((Helixanthera_parasitica|JN687565|A_Chveerach_P93_3	((Helixanthera_parasitica|HQ317764|LS31	Helixanthera_parasitica|HQ317761|LS28)	(Helixanthera_parasitica|HQ317762|LS29	Helixanthera_parasitica|HQ317763|LS30)))	((Helixanthera_sampsonii|HQ317766|LS34	(((Helixanthera_sampsonii|HQ317765|LS33	(Taxillus_sclerophyllus|JQ933498|Chase_17408_K	(Englerina_ramulosa|EU544470|Nickrent_2984	(((Dendrophthoe_pentandra|JN687564|A_Chveerach_P51_2	(((Taxillus_limprichtii|HQ317792|LS13	Taxillus_limprichtii|HQ317791|LS12)	(((Taxillus_sutchuenensis|HQ317799|LS11	Taxillus_sutchuenensis|HQ317798|LS10)	((((Scurrula_chingii|HQ317774|LS26	(Scurrula_parasitica|HQ317777|LS57	Scurrula_parasitica|HQ317778|LS23))	(Scurrula_chingii|HQ317773|LS25	(Scurrula_parasitica|HQ317779|LS58	Scurrula_parasitica|HQ317775|LS18)))	(Scurrula_atropurpurea|KF114862|UNKNOWN	Scurrula_ferruginea|KF114863|UNKNOWN))	Scurrula_parasitica|HQ317776|LS19))	((Taxillus_limprichtii|HQ317793|LS15	(Taxillus_nigrans|HQ317795|LS21	Taxillus_nigrans|HQ317794|LS20))	((Taxillus_sutchuenensis|HQ317796|LS16	Taxillus_sutchuenensis|HQ317797|LS17)	(Scurrula_sp_|JQ933474|MF_Watson_et_al_20812115_E	(((((Taxillus_chinensis|HQ317786|LS52	(Taxillus_chinensis|HQ317789|LS55	(Taxillus_chinensis|HQ317783|LS07	Taxillus_chinensis|HQ317784|LS08)))	Taxillus_chinensis|HQ317788|LS54)
(((Macrosolen_cochinchinensis|HQ317768|LS05	(Macrosolen_cochinchinensis|HQ317770|LS36	Macrosolen_cochinchinensis|HQ317769|LS35))	(Macrosolen_cochinchinensis|JQ933395|IWJ_Sinclair_DG_Long_5781_E	Macrosolen_cochinchinensis|JN687567|A_Chveerach_P31))	((((((Desmaria_mutabilis|EF464527|Nickrent_4510A	((Ligaria_cuneifolia|EF464528|Nickrent_4567	Tristerix_corymbosus|EF464530|Nickrent_4575E)	(Tupeia_antarctica|DQ790133|D_Nickrent_2742	Moquiniella_rubra|DQ790132|D_Nickrent_3042)))	Gaiadendron_punctatum|L26072|UNKNOWN)	(((Struthanthus_orbicularis|JQ592413|BioBot05045	(Struthanthus_orbicularis|JQ592415|BioBot05048	Struthanthus_orbicularis|JQ592414|BioBot05046))	(Tripodanthus_acutifolius|EU544475|Nickrent_4927	(Dendropemon_bicolor|EU544469|Nickrent_2700	((Struthanthus_orbicularis|JQ594621|RE_5125_1	Struthanthus_sp_|JQ594622|RE_5128_1)	Struthanthus_woodsonii|EU544474|Nickrent_2761))))	(Notanthera_heterophylla|EF464529|Nickrent_4372	(Nuytsia_floribunda|DQ790134|D_Nickrent_2747	Atkinsonia_ligustrina|EF464526|Nickrent_4344))))	((((((((Scurrula_sp_|JQ933474|MF_Watson_et_al_20812115_E	(Taxillus_chinensis|HQ317788|LS54	((Taxillus_chinensis|HQ317783|LS07	(Taxillus_chinensis|HQ317786|LS52	((Taxillus_chinensis|HQ317784|LS08	(Taxillus_chinensis|HQ317781|LS04	(Taxillus_chinensis|HQ317790|LS56	(Taxillus_chinensis|HQ317785|LS09	(Taxillus_chinensis|HQ317787|LS53	Taxillus_chinensis|HQ317782|LS06)))))	Taxillus_chinensis|HQ317780|LS03)))	Taxillus_chinensis|HQ317789|LS55)))	((((((Taxillus_limprichtii|HQ317791|LS12	Taxillus_limprichtii|HQ317792|LS13)	Taxillus_limprichtii|HQ317793|LS15)	(Taxillus_sutchuenensis|HQ317796|LS16	Taxillus_sutchuenensis|HQ317797|LS17))	Taxillus_nigrans|HQ317794|LS20)	Taxillus_nigrans|HQ317795|LS21)	(Taxillus_sutchuenensis|HQ317799|LS11	Taxillus_sutchuenensis|HQ317798|LS10)))	(((Scurrula_atropurpurea|KF114862|UNKNOWN	Scurrula_ferruginea|KF114863|UNKNOWN)	((Scurrula_chingii|HQ317773|LS25	(Scurrula_chingii|HQ317774|LS26	Scurrula_parasitica|HQ317775|LS18))	((Scurrula_parasitica|HQ317777|LS57	Scurrula_parasitica|HQ317778|LS23)
(((((Gaiadendron_punctatum|L26072|UNKNOWN	((((((Helixanthera_sampsonii|HQ317765|LS33	((((((Dendrophthoe_nilgherrensis|JQ933297|Chase_17409_K	Englerina_ramulosa|EU544470|Nickrent_2984)	(Agelanthus_sansibarensis|EU544464|Nickrent_2987	((Tolypanthus_maclurei|HQ317758|LS02	(Tolypanthus_maclurei|HQ317757|LS01	(Tapinanthus_sp_|EU213529|OM825	Bakerella_sp_|EU544466|Nickrent_4161)))	Septulina_glauca|AM235022|JC_Manning_2925_NBG)))	Moquiniella_rubra|AM235021|RBGK_5742)	((((((Taxillus_sutchuenensis|HQ317796|LS16	Taxillus_sutchuenensis|HQ317797|LS17)	(Taxillus_sutchuenensis|HQ317799|LS11	Taxillus_sutchuenensis|HQ317798|LS10))	((Taxillus_chinensis|HQ317788|LS54	((Taxillus_chinensis|HQ317783|LS07	(((Taxillus_chinensis|HQ317786|LS52	Taxillus_chinensis|HQ317784|LS08)	Taxillus_chinensis|HQ317790|LS56)	Taxillus_chinensis|HQ317785|LS09))	Taxillus_chinensis|HQ317789|LS55))	(((((Taxillus_limprichtii|HQ317791|LS12	Taxillus_limprichtii|HQ317792|LS13)	Taxillus_limprichtii|HQ317793|LS15)	(((Taxillus_chinensis|HQ317781|LS04	Taxillus_chinensis|HQ317787|LS53)	Taxillus_chinensis|HQ317782|LS06)	Taxillus_chinensis|HQ317780|LS03))	(Scurrula_sp_|JQ933474|MF_Watson_et_al_20812115_E	Taxillus_nigrans|HQ317794|LS20))	Taxillus_nigrans|HQ317795|LS21)))	(((Scurrula_atropurpurea|KF114862|UNKNOWN	Scurrula_ferruginea|KF114863|UNKNOWN)	((Scurrula_chingii|HQ317773|LS25	(Scurrula_chingii|HQ317774|LS26	Scurrula_parasitica|HQ317775|LS18))	((Scurrula_parasitica|HQ317777|LS57	Scurrula_parasitica|HQ317778|LS23)	Scurrula_parasitica|HQ317779|LS58)))	Scurrula_parasitica|HQ317776|LS19))	(Helixanthera_parasitica|HQ317764|LS31	((Helixanthera_parasitica|HQ317762|LS29	Helixanthera_parasitica|HQ317763|LS30)	Helixanthera_parasitica|HQ317761|LS28)))	(Taxillus_sclerophyllus|JQ933498|Chase_17408_K	((Dendrophthoe_lanosa|JN687563|A_Chveerach_P38_1	Dendrophthoe_pentandra|JN687564|A_Chveerach_P51_2)	(Dendrophthoe_pentandra|HQ317759|LS27	Dendrophthoe_pentandra|HQ317760|LS32)))))
((((((Macrosolen_cochinchinensis|HQ317768|LS05	(Macrosolen_cochinchinensis|HQ317770|LS36	Macrosolen_cochinchinensis|HQ317769|LS35))	(Macrosolen_cochinchinensis|JQ933395|IWJ_Sinclair_DG_Long_5781_E	Macrosolen_cochinchinensis|JN687567|A_Chveerach_P31))	(Macrosolen_tricolor|HQ317771|LS37	Macrosolen_tricolor|HQ317772|LS38))	(Gaiadendron_punctatum|L26072|UNKNOWN	(((Nuytsia_floribunda|DQ790134|D_Nickrent_2747	((Notanthera_heterophylla|EF464529|Nickrent_4372	(((Struthanthus_orbicularis|JQ592413|BioBot05045	(Struthanthus_orbicularis|JQ592415|BioBot05048	Struthanthus_orbicularis|JQ592414|BioBot05046))	Tripodanthus_acutifolius|EU544475|Nickrent_4927)	(Dendropemon_bicolor|EU544469|Nickrent_2700	(Struthanthus_woodsonii|EU544474|Nickrent_2761	(Struthanthus_orbicularis|JQ594621|RE_5125_1	Struthanthus_sp_|JQ594622|RE_5128_1)))))	Atkinsonia_ligustrina|EF464526|Nickrent_4344))	(Desmaria_mutabilis|EF464527|Nickrent_4510A	(Peraxilla_tetrapetala|EU544473|Nickrent_2744	Peraxilla_tetrapetala|JQ933439|P_Douglass_8714_RNG)))	(((Loranthus_delavayi|HQ317767|LS39	(Loranthus_europaeus|JQ933393|Chase_14152_K	Cecarria_obtusifolia|EU544467|Nickrent_4562))	(Ileostylus_micranthus|EU544471|Nickrent_2741	Muellerina_eucalyptoides|EU544472|Nickrent_4310))	((Tupeia_antarctica|DQ790133|D_Nickrent_2742	Moquiniella_rubra|DQ790132|D_Nickrent_3042)	(Bakerella_sp_|EU544466|Nickrent_4161	((((Tapinanthus_sp_|EU213529|OM825	Septulina_glauca|AM235022|JC_Manning_2925_NBG)	Moquiniella_rubra|AM235021|RBGK_5742)	(Agelanthus_sansibarensis|EU544464|Nickrent_2987	(((Benthamina_alyxifolia|AY957440|Nickrent_4127	Amyema_glabrum|EU544465|Nickrent_2794)	(((((Scurrula_atropurpurea|KF114862|UNKNOWN	Scurrula_ferruginea|KF114863|UNKNOWN)	(((Scurrula_chingii|HQ317773|LS25	Scurrula_parasitica|HQ317779|LS58)	Scurrula_chingii|HQ317774|LS26)	(Scurrula_parasitica|HQ317775|LS18	(Scurrula_parasitica|HQ317777|LS57	Scurrula_parasitica|HQ317778|LS23))))	Scurrula_parasitica|HQ317776|LS19)	(((Taxillus_nigrans|HQ317794|LS20	Taxillus_sutchuenensis|HQ317796|LS16)	((Taxillus_sutchuenensis|HQ317797|LS17	(Taxillus_sutchuenensis|HQ317799|LS11	Taxillus_sutchuenensis|HQ317798|LS10))
[truncated: 307 more rows]
[truncated: 35 more columns]
