# Supplementary material for: Eocene Loranthaceae pollen pushes back divergence ages for major splits in the family
Source: PeerJ. 2017 Jun 7;5:e3373. doi: 10.7717/peerj.3373 (PMC5466002; doi:10.7717/peerj.3373)
Supplement: Supplemental Information 8 — This archive includes all data and analysis files referred to in the main text and supplementary files that are needed to reproduce the shown results. See GuideToFiles.txt for naming schemes and contents of each subfolder included in this archive, and File S1 for analysis set-ups and further background information. [file peerj-05-3373-s008.zip › Step1_Preanalysis/RAxML_bootstrap.trnLF]

(((((((((Nuytsia_floribunda|DQ340618|Calvin_and_Wilson_AU01_22	Nuytsia_floribunda|DQ788716|Nickrent_3080)	((((Tristerix_corymbosus|DQ442920|G_Amico_80_BCRU	(Tristerix_corymbosus|DQ340605|Calvin_and_Wilson_CL03_02	(Tristerix_corymbosus|DQ442921|G_Amico_83_BCRU	((Tristerix_aphyllus|DQ442919|G_Amico_166_BCRU	(Tristerix_corymbosus|DQ442923|G_Amico_96_BCRU	Tristerix_corymbosus|DQ442922|G_Amico_84_BCRU))	Tristerix_aphyllus|DQ442917|L_Suarez_sn_BCRU))))	(Tristerix_corymbosus|EF464493|Nickrent_4597A	(Tristerix_aphyllus|DQ442916|G_Amico_97_BCRU	Tristerix_aphyllus|DQ442918|G_Amico_162_BCRU)))	((Tristerix_verticillatus|DQ442926|G_Amico_158_BCRU	((Tristerix_verticillatus|DQ442925|G_Amico_157_BCRU	Tristerix_verticillatus|DQ442927|G_Amico_155_BCRU)	Tristerix_verticillatus|DQ442924|G_Amico_154_BCRU))	(Tristerix_penduliflorus|DQ442928|M_Lewis_35236_4661844_MO	Tristerix_penduliflorus|DQ442929|P_Nunez_8288_720879_MO)))	((Tristerix_chodatianus|DQ442938|DN_Smith_Valencia_Gonzales_9536_3337838_MO	Tristerix_peruvianus|DQ442934|DN_Smith_M_Buddensiek_10858_3307944__MO)	((Tristerix_pubescens|DQ442936|DN_Smith_M_Buddensiek_11090_3303268_MO	Tristerix_pubescens|DQ442937|DN_Smith_11388_3337809_MO)	((Tristerix_longebracteatus|DQ442932|DN_Smith_8288_722877_MO	Tristerix_longebracteatus|DQ442933|D_Fernandez_M_Cerna_P_Villacres_371_5889268_MO)	(Tristerix_grandiflorus|DQ442930|Palacios_Neil_Ceron_2547_3672311_MO	(Tristerix_grandiflorus|DQ442931|V_Zar_1368_3907304_MO	Tristerix_peytonii|DQ442935|P_Nunez_J_Arque_8287_3632650_MO)))))))	((((Tripodanthus_belmirensis|HM010427|Nickrent_5050	Ixocactus_inornus|DQ340609|Calvin_and_Wilson_MX03_04)	((Tripodanthus_acutifolius|HM010436|Nickrent_5330	(((Tripodanthus_acutifolius|DQ340615|Calvin_and_Wilson_AR03_04	(((Tripodanthus_acutifolius|HM010439|Nickrent_5349	(Tripodanthus_acutifolius|HM010441|Nickrent_5548	Tripodanthus_acutifolius|HM010425|Nickrent_4983))	(Tripodanthus_acutifolius|HM010437|Nickrent_5345	Tripodanthus_acutifolius|HM010438|Nickrent_5346))	Tripodanthus_acutifolius|HM010426|Nickrent_4998))	Tripodanthus_acutifolius|EU544513|Nickrent_4927)	(Tripodanthus_acutifolius|HM010433|Nickrent_5323	(Tripodanthus_flagellaris|DQ340614|Calvin_and_Wilson_AR03_10	((Tripodanthus_flagellaris|HM010430|Nickrent_5211	Tripodanthus_flagellaris|HM010428|Nickrent_5204)	(Tripodanthus_flagellaris|HM010429|Nickrent_5210	(Tripodanthus_flagellaris|HM010445|Nickrent_5552	(Tripodanthus_flagellaris|HM010442|Nickrent_5549	Tripodanthus_flagellaris|HM010446|Nickrent_5553))))))))	Tripodanthus_acutifolius|HM010432|Nickrent_5321))	((Tripodanthus_acutifolius|HM010440|Nickrent_5350	((((Tripodanthus_acutifolius|HM010431|Nickrent_5318	Tripodanthus_acutifolius|HM010434|Nickrent_5325)
(((((((((Tristerix_verticillatus|DQ442925|G_Amico_157_BCRU	Tristerix_verticillatus|DQ442926|G_Amico_158_BCRU)	(Tristerix_verticillatus|DQ442927|G_Amico_155_BCRU	Tristerix_verticillatus|DQ442924|G_Amico_154_BCRU))	((Tristerix_penduliflorus|DQ442928|M_Lewis_35236_4661844_MO	Tristerix_penduliflorus|DQ442929|P_Nunez_8288_720879_MO)	((Tristerix_corymbosus|EF464493|Nickrent_4597A	(Tristerix_aphyllus|DQ442916|G_Amico_97_BCRU	Tristerix_aphyllus|DQ442918|G_Amico_162_BCRU))	(Tristerix_corymbosus|DQ442920|G_Amico_80_BCRU	(Tristerix_corymbosus|DQ340605|Calvin_and_Wilson_CL03_02	(Tristerix_corymbosus|DQ442921|G_Amico_83_BCRU	((Tristerix_aphyllus|DQ442919|G_Amico_166_BCRU	(Tristerix_corymbosus|DQ442923|G_Amico_96_BCRU	Tristerix_corymbosus|DQ442922|G_Amico_84_BCRU))	Tristerix_aphyllus|DQ442917|L_Suarez_sn_BCRU)))))))	((Tristerix_pubescens|DQ442936|DN_Smith_M_Buddensiek_11090_3303268_MO	Tristerix_pubescens|DQ442937|DN_Smith_11388_3337809_MO)	(((Tristerix_longebracteatus|DQ442932|DN_Smith_8288_722877_MO	Tristerix_longebracteatus|DQ442933|D_Fernandez_M_Cerna_P_Villacres_371_5889268_MO)	(Tristerix_grandiflorus|DQ442930|Palacios_Neil_Ceron_2547_3672311_MO	Tristerix_grandiflorus|DQ442931|V_Zar_1368_3907304_MO))	(Tristerix_peytonii|DQ442935|P_Nunez_J_Arque_8287_3632650_MO	(Tristerix_chodatianus|DQ442938|DN_Smith_Valencia_Gonzales_9536_3337838_MO	Tristerix_peruvianus|DQ442934|DN_Smith_M_Buddensiek_10858_3307944__MO)))))	(((Ileostylus_micranthus|EU544491|Nickrent_2741	Ileostylus_micranthus|DQ340592|Calvin_and_Wilson_NZ00_02)	((Muellerina_eucalyptoides|EU544498|Nickrent_4310	Muellerina_eucalyptoides|DQ340591|Calvin_and_Wilson_AU99_05)	Muellerina_celastroides|DQ340590|Calvin_and_Wilson_AU99_11))	(((Cecarria_obtusifolia|EU544481|Nickrent_4562	Cecarria_obtusifolia|DQ340585|Calvin_and_Wilson_AU02_16)	(Loranthus_odoratus|EU544494|Nickrent_4977	((Loranthus_grewingkii|HQ917115|GUH_3998	Loranthus_europaeus|HQ917114|GUH_3997)	Loranthus_europaeus|EU544493|Nickrent_2849)))	((Amyema_queenslandicum|DQ340583|Calvin_and_Wilson_AU02_22	Helixanthera_parasitica|DQ340572|Calvin_and_Wilson_B02_01)	(((Phragmanthera_regularis|DQ340579|Calvin_and_Wilson_Y88_01	(Oedina_pendens|EU544499|Nickrent_4329	(Erianthemum_dregei|EU544488|Nickrent_2985	Erianthemum_dregei|DQ340580|A__Robertson_7366)))	((Moquiniella_rubra|EF464489|Nickrent_3042	Phragmanthera_crassicaulis|EU544503|Nickrent_3037)	(Globimetula_dinklagei|EU544489|Nickrent_3087	Septulina_glauca|EU544506|Nickrent_4089)))	((Taxillus_wiensii|DQ340578|A_Robertson_7364	Vanwykia_remota|EU544514|Nickrent_4331)	(((Plicosepalus_curviflorus|DQ340575|Calvin_and_Wilson_Y88_03	(((Sogerianthe_sessiflora|EU544508|Nickrent_4467
((((((Gaiadendron_punctatum|DQ340617|Calvin_and_Wilson_CR01_08	Gaiadendron_punctatum|DQ788715|Nickrent_2729)	(((((((Tripodanthus_acutifolius|HM010440|Nickrent_5350	(Tripodanthus_acutifolius|HM010444|Nickrent_5551	(Tripodanthus_acutifolius|HM010435|Nickrent_5326	(Tripodanthus_acutifolius|HM010431|Nickrent_5318	Tripodanthus_acutifolius|HM010434|Nickrent_5325))))	Tripodanthus_acutifolius|HM010443|Nickrent_5550)	(Ixocactus_inornus|DQ340609|Calvin_and_Wilson_MX03_04	(Tripodanthus_belmirensis|HM010427|Nickrent_5050	(((Tripodanthus_acutifolius|HM010436|Nickrent_5330	(Tripodanthus_acutifolius|EU544513|Nickrent_4927	(Tripodanthus_acutifolius|DQ340615|Calvin_and_Wilson_AR03_04	((Tripodanthus_acutifolius|HM010441|Nickrent_5548	((Tripodanthus_acutifolius|HM010439|Nickrent_5349	Tripodanthus_acutifolius|HM010425|Nickrent_4983)	(Tripodanthus_acutifolius|HM010437|Nickrent_5345	Tripodanthus_acutifolius|HM010438|Nickrent_5346)))	Tripodanthus_acutifolius|HM010426|Nickrent_4998))))	Tripodanthus_acutifolius|HM010433|Nickrent_5323)	((Tripodanthus_flagellaris|DQ340614|Calvin_and_Wilson_AR03_10	((Tripodanthus_flagellaris|HM010430|Nickrent_5211	Tripodanthus_flagellaris|HM010428|Nickrent_5204)	(Tripodanthus_flagellaris|HM010429|Nickrent_5210	(Tripodanthus_flagellaris|HM010445|Nickrent_5552	(Tripodanthus_flagellaris|HM010442|Nickrent_5549	Tripodanthus_flagellaris|HM010446|Nickrent_5553)))))	Tripodanthus_acutifolius|HM010432|Nickrent_5321)))))	(((Oryctanthus_occidentalis|DQ340613|Calvin_and_Wilson_CR01_11	Phthirusa_pyrifolia|EU544504|Nickrent_2762)	(Phthirusa_pyrifolia|DQ340608|Calvin_and_Wilson_CR01_03	Oryctanthus_occidentalis|EU544501|Nickrent_2763))	((Psittacanthus_schiedeanus|DQ340610|Calvin_and_Wilson_CR01_09	((Cladocolea_mcvaughii|DQ340611|Calvin_and_Wilson_MX03_09	Cladocolea_cupulata|DQ340612|Calvin_and_Wilson_MX03_08)	(Struthanthus_oerstedii|EU544509|Nickrent_2728	(Struthanthus_woodsonii|EU544510|Nickrent_2761	Cladocolea_gracilis|EU544482|Nickrent_3066))))	Struthanthus_orbicularis|DQ340607|Calvin_and_Wilson_CR01_02)))	(Ligaria_cuneifolia|DQ340604|Calvin_and_Wilson_CL03_01	Ligaria_cuneifolia|DQ442940|G_Amico_76_BCRU))	((Tupeia_antarctica|DQ340601|Calvin_and_Wilson_NZ98_02	Tupeia_antarctica|EF464494|Nickrent_2742)	((Desmaria_mutabilis|EF464486|Nickrent_4510A	Desmaria_mutabilis|DQ340603|Calvin_and_Wilson_CL03_07)	(Notanthera_heterophylla|DQ442939|G_Amico_151_BCRU	Notanthera_heterophylla|DQ340606|Calvin_and_Wilson_Cl03_03))))	((Amylotheca_subumbellata|DQ340600|Calvin_and_Wilson_AU98_21	(Lysiana_maritima|DQ340599|Calvin_and_Wilson_AU98_19	Lysiana_filifolia|EU544496|Nickrent_4449))
(((((Gaiadendron_punctatum|DQ340617|Calvin_and_Wilson_CR01_08	Gaiadendron_punctatum|DQ788715|Nickrent_2729)	((Atkinsonia_ligustrina|DQ340616|Calvin_and_Wilson_AU00_01	Atkinsonia_ligustrina|DQ788714|Nickrent_4343)	(((Ixocactus_inornus|DQ340609|Calvin_and_Wilson_MX03_04	((Cladocolea_mcvaughii|DQ340611|Calvin_and_Wilson_MX03_09	Cladocolea_cupulata|DQ340612|Calvin_and_Wilson_MX03_08)	(Struthanthus_oerstedii|EU544509|Nickrent_2728	(Struthanthus_woodsonii|EU544510|Nickrent_2761	Cladocolea_gracilis|EU544482|Nickrent_3066))))	((((Struthanthus_orbicularis|DQ340607|Calvin_and_Wilson_CR01_02	(Tripodanthus_acutifolius|HM010440|Nickrent_5350	(Tripodanthus_acutifolius|HM010443|Nickrent_5550	(Tripodanthus_acutifolius|HM010444|Nickrent_5551	((Tripodanthus_acutifolius|HM010431|Nickrent_5318	Tripodanthus_acutifolius|HM010434|Nickrent_5325)	Tripodanthus_acutifolius|HM010435|Nickrent_5326)))))	(Tripodanthus_belmirensis|HM010427|Nickrent_5050	((Tripodanthus_acutifolius|EU544513|Nickrent_4927	(Tripodanthus_acutifolius|DQ340615|Calvin_and_Wilson_AR03_04	(((Tripodanthus_acutifolius|HM010437|Nickrent_5345	Tripodanthus_acutifolius|HM010438|Nickrent_5346)	(Tripodanthus_acutifolius|HM010439|Nickrent_5349	(Tripodanthus_acutifolius|HM010441|Nickrent_5548	Tripodanthus_acutifolius|HM010425|Nickrent_4983)))	Tripodanthus_acutifolius|HM010426|Nickrent_4998)))	(Tripodanthus_acutifolius|HM010436|Nickrent_5330	(((Tripodanthus_flagellaris|DQ340614|Calvin_and_Wilson_AR03_10	((Tripodanthus_flagellaris|HM010430|Nickrent_5211	Tripodanthus_flagellaris|HM010428|Nickrent_5204)	(Tripodanthus_flagellaris|HM010429|Nickrent_5210	(Tripodanthus_flagellaris|HM010445|Nickrent_5552	(Tripodanthus_flagellaris|HM010442|Nickrent_5549	Tripodanthus_flagellaris|HM010446|Nickrent_5553)))))	Tripodanthus_acutifolius|HM010433|Nickrent_5323)	Tripodanthus_acutifolius|HM010432|Nickrent_5321)))))	((Oryctanthus_occidentalis|DQ340613|Calvin_and_Wilson_CR01_11	Phthirusa_pyrifolia|EU544504|Nickrent_2762)	(Phthirusa_pyrifolia|DQ340608|Calvin_and_Wilson_CR01_03	Oryctanthus_occidentalis|EU544501|Nickrent_2763)))	Psittacanthus_schiedeanus|DQ340610|Calvin_and_Wilson_CR01_09))	((Ligaria_cuneifolia|DQ340604|Calvin_and_Wilson_CL03_01	Ligaria_cuneifolia|DQ442940|G_Amico_76_BCRU)	(((Nuytsia_floribunda|DQ340618|Calvin_and_Wilson_AU01_22	Nuytsia_floribunda|DQ788716|Nickrent_3080)	((((((Tristerix_corymbosus|DQ340605|Calvin_and_Wilson_CL03_02	((Tristerix_aphyllus|DQ442919|G_Amico_166_BCRU	(Tristerix_corymbosus|DQ442923|G_Amico_96_BCRU	Tristerix_corymbosus|DQ442922|G_Amico_84_BCRU))	Tristerix_aphyllus|DQ442917|L_Suarez_sn_BCRU))
((((Tupeia_antarctica|DQ340601|Calvin_and_Wilson_NZ98_02	Tupeia_antarctica|EF464494|Nickrent_2742)	(((((((((Amylotheca_duthieana|EU544477|Nickrent_4022	Lepidaria_cf__forbesii|EU544492|Nickrent_4044)	(Macrosolen_cochinchinensis|EU544497|Nickrent_4038	Macrosolen_melintangensis|DQ340593|Calvin_and_Wilson_B02_17))	(Decaisnina_triflora|EU544484|Nickrent_4491	(Decaisnina_brittenii|DQ340595|Calvin_and_Wilson_AU01_11	(Decaisnina_congesta|DQ340594|Calvin_and_Wilson_AU02_01	Decaisnina_signata|DQ340596|Calvin_and_Wilson_AU02_05))))	Loxanthera_speciosa|EU544495|Nickrent_4026)	(((((Ileostylus_micranthus|EU544491|Nickrent_2741	Ileostylus_micranthus|DQ340592|Calvin_and_Wilson_NZ00_02)	((Muellerina_eucalyptoides|EU544498|Nickrent_4310	Muellerina_eucalyptoides|DQ340591|Calvin_and_Wilson_AU99_05)	Muellerina_celastroides|DQ340590|Calvin_and_Wilson_AU99_11))	(((Loranthus_grewingkii|HQ917115|GUH_3998	Loranthus_europaeus|HQ917114|GUH_3997)	Loranthus_europaeus|EU544493|Nickrent_2849)	(Loranthus_odoratus|EU544494|Nickrent_4977	(Cecarria_obtusifolia|EU544481|Nickrent_4562	Cecarria_obtusifolia|DQ340585|Calvin_and_Wilson_AU02_16))))	((Baratranthus_axanthus|DQ340587|Calvin_and_Wilson_B02_14	Baratranthus_axanthus|EU544478|Nickrent_4029)	((((((Agelanthus_sansibarensis|DQ340573|A_Robertson_7365	Oncocalyx_sulfureus|EU544500|Nickrent_2850)	Englerina_ramulosa|DQ340577|A_Robertson_7280)	((Helixanthera_coccinea|EU544490|Nickrent_4019	Sogerianthe_sessiflora|EU544508|Nickrent_4467)	((Amyema_glabrum|EU544476|Nickrent_2794	(Diplatia_furcata|EU544486|Nickrent_2824	(Diplatia_grandibractea|DQ340581|Calvin_and_Wilson_AU01_05	Amyema_cambagei|DQ340582|Calvin_and_Wilson_AU99_01)))	(Dactyliophora_novae_guineae|EU544483|Nickrent_4563	Dactyliophora_novae_guineae|DQ340586|Calvin_and_Wilson_AU02_10))))	((Helixanthera_parasitica|DQ340572|Calvin_and_Wilson_B02_01	Amyema_queenslandicum|DQ340583|Calvin_and_Wilson_AU02_22)	(Benthamina_alyxifolia|DQ340584|Calvin_and_Wilson_AU99_14	Benthamina_alyxifolia|EU544480|Nickrent_4127)))	((Socratina_bemarivensis|EU544507|Nickrent_4179	(Taxillus_wiensii|DQ340578|A_Robertson_7364	Vanwykia_remota|EU544514|Nickrent_4331))	(((Tapinanthus_constrictiflorus|EU544511|Nickrent_3088	Oncocalyx_schimperi|DQ340574|Calvin_and_Wilson_Y88_02)	((Taxillus_chinensis|EU544512|Nickrent_4032	(Scurrula_ferruginea|DQ340576|Calvin_and_Wilson_B02_02	Scurrula_ferruginea|EU544505|Nickrent_4008))	(Dendrophthoe_constricta|DQ340589|Calvin_and_Wilson_B02_03	(Dendrophthoe_longituba|EU544485|Nickrent_4010	Dendrophthoe_vitellina|DQ340588|Calvin_and_Wilson_AU98_08))))
((((((((Lepidaria_oviceps|DQ340602|Calvin_and_Wilson_B02_19	Lepidaria_cf__forbesii|EU544492|Nickrent_4044)	(Amylotheca_duthieana|EU544477|Nickrent_4022	(Amylotheca_subumbellata|DQ340600|Calvin_and_Wilson_AU98_21	(Lysiana_maritima|DQ340599|Calvin_and_Wilson_AU98_19	Lysiana_filifolia|EU544496|Nickrent_4449))))	(Loxanthera_speciosa|EU544495|Nickrent_4026	(Decaisnina_triflora|EU544484|Nickrent_4491	(Decaisnina_brittenii|DQ340595|Calvin_and_Wilson_AU01_11	(Decaisnina_congesta|DQ340594|Calvin_and_Wilson_AU02_01	Decaisnina_signata|DQ340596|Calvin_and_Wilson_AU02_05)))))	(Macrosolen_cochinchinensis|EU544497|Nickrent_4038	Macrosolen_melintangensis|DQ340593|Calvin_and_Wilson_B02_17))	((Ligaria_cuneifolia|DQ340604|Calvin_and_Wilson_CL03_01	Ligaria_cuneifolia|DQ442940|G_Amico_76_BCRU)	((Tupeia_antarctica|DQ340601|Calvin_and_Wilson_NZ98_02	Tupeia_antarctica|EF464494|Nickrent_2742)	(Atkinsonia_ligustrina|DQ340616|Calvin_and_Wilson_AU00_01	Atkinsonia_ligustrina|DQ788714|Nickrent_4343))))	(((Desmaria_mutabilis|EF464486|Nickrent_4510A	Desmaria_mutabilis|DQ340603|Calvin_and_Wilson_CL03_07)	(((((Ileostylus_micranthus|EU544491|Nickrent_2741	Ileostylus_micranthus|DQ340592|Calvin_and_Wilson_NZ00_02)	((Muellerina_eucalyptoides|EU544498|Nickrent_4310	Muellerina_eucalyptoides|DQ340591|Calvin_and_Wilson_AU99_05)	Muellerina_celastroides|DQ340590|Calvin_and_Wilson_AU99_11))	(((Loranthus_grewingkii|HQ917115|GUH_3998	Loranthus_europaeus|HQ917114|GUH_3997)	Loranthus_europaeus|EU544493|Nickrent_2849)	(Loranthus_odoratus|EU544494|Nickrent_4977	(Cecarria_obtusifolia|EU544481|Nickrent_4562	Cecarria_obtusifolia|DQ340585|Calvin_and_Wilson_AU02_16))))	((Helixanthera_parasitica|DQ340572|Calvin_and_Wilson_B02_01	Amyema_queenslandicum|DQ340583|Calvin_and_Wilson_AU02_22)	((((Benthamina_alyxifolia|DQ340584|Calvin_and_Wilson_AU99_14	Benthamina_alyxifolia|EU544480|Nickrent_4127)	(((Taxillus_wiensii|DQ340578|A_Robertson_7364	(((Amyema_glabrum|EU544476|Nickrent_2794	(Diplatia_furcata|EU544486|Nickrent_2824	(Diplatia_grandibractea|DQ340581|Calvin_and_Wilson_AU01_05	Amyema_cambagei|DQ340582|Calvin_and_Wilson_AU99_01)))	(Dactyliophora_novae_guineae|EU544483|Nickrent_4563	Dactyliophora_novae_guineae|DQ340586|Calvin_and_Wilson_AU02_10))	(Sogerianthe_sessiflora|EU544508|Nickrent_4467	Socratina_bemarivensis|EU544507|Nickrent_4179)))	Plicosepalus_curviflorus|DQ340575|Calvin_and_Wilson_Y88_03)	(Vanwykia_remota|EU544514|Nickrent_4331	(((Baratranthus_axanthus|DQ340587|Calvin_and_Wilson_B02_14	Baratranthus_axanthus|EU544478|Nickrent_4029)	(Englerina_ramulosa|DQ340577|A_Robertson_7280
((((Atkinsonia_ligustrina|DQ340616|Calvin_and_Wilson_AU00_01	Atkinsonia_ligustrina|DQ788714|Nickrent_4343)	(((((Amylotheca_subumbellata|DQ340600|Calvin_and_Wilson_AU98_21	(Lysiana_maritima|DQ340599|Calvin_and_Wilson_AU98_19	Lysiana_filifolia|EU544496|Nickrent_4449))	(((Macrosolen_cochinchinensis|EU544497|Nickrent_4038	Macrosolen_melintangensis|DQ340593|Calvin_and_Wilson_B02_17)	Lepidaria_cf__forbesii|EU544492|Nickrent_4044)	((Decaisnina_triflora|EU544484|Nickrent_4491	((Decaisnina_signata|DQ340596|Calvin_and_Wilson_AU02_05	Decaisnina_congesta|DQ340594|Calvin_and_Wilson_AU02_01)	Decaisnina_brittenii|DQ340595|Calvin_and_Wilson_AU01_11))	Amylotheca_duthieana|EU544477|Nickrent_4022)))	(Lepidaria_oviceps|DQ340602|Calvin_and_Wilson_B02_19	Loxanthera_speciosa|EU544495|Nickrent_4026))	((Desmaria_mutabilis|EF464486|Nickrent_4510A	Desmaria_mutabilis|DQ340603|Calvin_and_Wilson_CL03_07)	((Tupeia_antarctica|DQ340601|Calvin_and_Wilson_NZ98_02	Tupeia_antarctica|EF464494|Nickrent_2742)	((Notanthera_heterophylla|DQ442939|G_Amico_151_BCRU	Notanthera_heterophylla|DQ340606|Calvin_and_Wilson_Cl03_03)	(((Ileostylus_micranthus|EU544491|Nickrent_2741	Ileostylus_micranthus|DQ340592|Calvin_and_Wilson_NZ00_02)	((Muellerina_eucalyptoides|EU544498|Nickrent_4310	Muellerina_eucalyptoides|DQ340591|Calvin_and_Wilson_AU99_05)	Muellerina_celastroides|DQ340590|Calvin_and_Wilson_AU99_11))	(((Cecarria_obtusifolia|EU544481|Nickrent_4562	Cecarria_obtusifolia|DQ340585|Calvin_and_Wilson_AU02_16)	(((Loranthus_europaeus|EU544493|Nickrent_2849	Loranthus_europaeus|HQ917114|GUH_3997)	Loranthus_grewingkii|HQ917115|GUH_3998)	Loranthus_odoratus|EU544494|Nickrent_4977))	(Helixanthera_parasitica|DQ340572|Calvin_and_Wilson_B02_01	(Amyema_queenslandicum|DQ340583|Calvin_and_Wilson_AU02_22	((((Baratranthus_axanthus|DQ340587|Calvin_and_Wilson_B02_14	Baratranthus_axanthus|EU544478|Nickrent_4029)	Bakerella_sp_|EU544479|Nickrent_4161)	(((Dendrophthoe_constricta|DQ340589|Calvin_and_Wilson_B02_03	(Dendrophthoe_longituba|EU544485|Nickrent_4010	Dendrophthoe_vitellina|DQ340588|Calvin_and_Wilson_AU98_08))	Helixanthera_coccinea|EU544490|Nickrent_4019)	((Socratina_bemarivensis|EU544507|Nickrent_4179	(((Englerina_ramulosa|DQ340577|A_Robertson_7280	(Oncocalyx_schimperi|DQ340574|Calvin_and_Wilson_Y88_02	(Tapinanthus_constrictiflorus|EU544511|Nickrent_3088	(Oncocalyx_sulfureus|EU544500|Nickrent_2850	Agelanthus_sansibarensis|DQ340573|A_Robertson_7365))))	(Sogerianthe_sessiflora|EU544508|Nickrent_4467	((Benthamina_alyxifolia|DQ340584|Calvin_and_Wilson_AU99_14	Benthamina_alyxifolia|EU544480|Nickrent_4127)
(((((((((Macrosolen_cochinchinensis|EU544497|Nickrent_4038	Macrosolen_melintangensis|DQ340593|Calvin_and_Wilson_B02_17)	Lepidaria_cf__forbesii|EU544492|Nickrent_4044)	(Decaisnina_triflora|EU544484|Nickrent_4491	((Decaisnina_signata|DQ340596|Calvin_and_Wilson_AU02_05	Decaisnina_congesta|DQ340594|Calvin_and_Wilson_AU02_01)	Decaisnina_brittenii|DQ340595|Calvin_and_Wilson_AU01_11)))	(Amylotheca_duthieana|EU544477|Nickrent_4022	(Amylotheca_subumbellata|DQ340600|Calvin_and_Wilson_AU98_21	(Lysiana_maritima|DQ340599|Calvin_and_Wilson_AU98_19	Lysiana_filifolia|EU544496|Nickrent_4449))))	Lepidaria_oviceps|DQ340602|Calvin_and_Wilson_B02_19)	((Gaiadendron_punctatum|DQ340617|Calvin_and_Wilson_CR01_08	Gaiadendron_punctatum|DQ788715|Nickrent_2729)	(((Tupeia_antarctica|DQ340601|Calvin_and_Wilson_NZ98_02	Tupeia_antarctica|EF464494|Nickrent_2742)	(Atkinsonia_ligustrina|DQ340616|Calvin_and_Wilson_AU00_01	Atkinsonia_ligustrina|DQ788714|Nickrent_4343))	(((Desmaria_mutabilis|EF464486|Nickrent_4510A	Desmaria_mutabilis|DQ340603|Calvin_and_Wilson_CL03_07)	(Notanthera_heterophylla|DQ442939|G_Amico_151_BCRU	Notanthera_heterophylla|DQ340606|Calvin_and_Wilson_Cl03_03))	(((Helixanthera_parasitica|DQ340572|Calvin_and_Wilson_B02_01	((Phragmanthera_regularis|DQ340579|Calvin_and_Wilson_Y88_01	(((Erianthemum_dregei|EU544488|Nickrent_2985	Erianthemum_dregei|DQ340580|A__Robertson_7366)	(Oedina_pendens|EU544499|Nickrent_4329	Globimetula_dinklagei|EU544489|Nickrent_3087))	Phragmanthera_crassicaulis|EU544503|Nickrent_3037))	(((((Benthamina_alyxifolia|DQ340584|Calvin_and_Wilson_AU99_14	Benthamina_alyxifolia|EU544480|Nickrent_4127)	Amyema_queenslandicum|DQ340583|Calvin_and_Wilson_AU02_22)	(((Amyema_glabrum|EU544476|Nickrent_2794	(Amyema_cambagei|DQ340582|Calvin_and_Wilson_AU99_01	(Diplatia_grandibractea|DQ340581|Calvin_and_Wilson_AU01_05	Diplatia_furcata|EU544486|Nickrent_2824)))	(Dactyliophora_novae_guineae|EU544483|Nickrent_4563	Dactyliophora_novae_guineae|DQ340586|Calvin_and_Wilson_AU02_10))	Sogerianthe_sessiflora|EU544508|Nickrent_4467))	(Bakerella_sp_|EU544479|Nickrent_4161	(((((Taxillus_chinensis|EU544512|Nickrent_4032	(Scurrula_ferruginea|DQ340576|Calvin_and_Wilson_B02_02	Scurrula_ferruginea|EU544505|Nickrent_4008))	(Dendrophthoe_constricta|DQ340589|Calvin_and_Wilson_B02_03	(Dendrophthoe_longituba|EU544485|Nickrent_4010	Dendrophthoe_vitellina|DQ340588|Calvin_and_Wilson_AU98_08)))	(Emelianthe_panganensis|EU544487|Nickrent_4889	Helixanthera_coccinea|EU544490|Nickrent_4019))	((Moquiniella_rubra|EF464489|Nickrent_3042	Septulina_glauca|EU544506|Nickrent_4089)
((((Tupeia_antarctica|DQ340601|Calvin_and_Wilson_NZ98_02	Tupeia_antarctica|EF464494|Nickrent_2742)	((((((Struthanthus_oerstedii|EU544509|Nickrent_2728	(Cladocolea_gracilis|EU544482|Nickrent_3066	Struthanthus_woodsonii|EU544510|Nickrent_2761))	(Cladocolea_mcvaughii|DQ340611|Calvin_and_Wilson_MX03_09	Cladocolea_cupulata|DQ340612|Calvin_and_Wilson_MX03_08))	((((Oryctanthus_occidentalis|DQ340613|Calvin_and_Wilson_CR01_11	Phthirusa_pyrifolia|EU544504|Nickrent_2762)	(Phthirusa_pyrifolia|DQ340608|Calvin_and_Wilson_CR01_03	Oryctanthus_occidentalis|EU544501|Nickrent_2763))	(Struthanthus_orbicularis|DQ340607|Calvin_and_Wilson_CR01_02	(Ixocactus_inornus|DQ340609|Calvin_and_Wilson_MX03_04	(((Tripodanthus_acutifolius|HM010436|Nickrent_5330	((Tripodanthus_acutifolius|HM010433|Nickrent_5323	Tripodanthus_acutifolius|HM010432|Nickrent_5321)	(Tripodanthus_acutifolius|EU544513|Nickrent_4927	((Tripodanthus_acutifolius|DQ340615|Calvin_and_Wilson_AR03_04	(Tripodanthus_acutifolius|HM010426|Nickrent_4998	(Tripodanthus_acutifolius|HM010441|Nickrent_5548	((Tripodanthus_acutifolius|HM010437|Nickrent_5345	Tripodanthus_acutifolius|HM010438|Nickrent_5346)	Tripodanthus_acutifolius|HM010425|Nickrent_4983))))	Tripodanthus_acutifolius|HM010439|Nickrent_5349))))	((((Tripodanthus_flagellaris|HM010445|Nickrent_5552	(Tripodanthus_flagellaris|HM010442|Nickrent_5549	Tripodanthus_flagellaris|HM010446|Nickrent_5553))	Tripodanthus_flagellaris|HM010429|Nickrent_5210)	(Tripodanthus_flagellaris|HM010430|Nickrent_5211	Tripodanthus_flagellaris|HM010428|Nickrent_5204))	Tripodanthus_flagellaris|DQ340614|Calvin_and_Wilson_AR03_10))	Tripodanthus_belmirensis|HM010427|Nickrent_5050))))	(Tripodanthus_acutifolius|HM010443|Nickrent_5550	(Tripodanthus_acutifolius|HM010440|Nickrent_5350	(Tripodanthus_acutifolius|HM010444|Nickrent_5551	(Tripodanthus_acutifolius|HM010435|Nickrent_5326	(Tripodanthus_acutifolius|HM010431|Nickrent_5318	Tripodanthus_acutifolius|HM010434|Nickrent_5325)))))))	((((Ligaria_cuneifolia|DQ340604|Calvin_and_Wilson_CL03_01	Ligaria_cuneifolia|DQ442940|G_Amico_76_BCRU)	Psittacanthus_schiedeanus|DQ340610|Calvin_and_Wilson_CR01_09)	(Desmaria_mutabilis|EF464486|Nickrent_4510A	Desmaria_mutabilis|DQ340603|Calvin_and_Wilson_CL03_07))	(Notanthera_heterophylla|DQ442939|G_Amico_151_BCRU	Notanthera_heterophylla|DQ340606|Calvin_and_Wilson_Cl03_03)))	((Gaiadendron_punctatum|DQ340617|Calvin_and_Wilson_CR01_08	Gaiadendron_punctatum|DQ788715|Nickrent_2729)	(Loxanthera_speciosa|EU544495|Nickrent_4026	(((Macrosolen_cochinchinensis|EU544497|Nickrent_4038	Macrosolen_melintangensis|DQ340593|Calvin_and_Wilson_B02_17)
((((((Ixocactus_inornus|DQ340609|Calvin_and_Wilson_MX03_04	((((Tripodanthus_acutifolius|HM010440|Nickrent_5350	(Tripodanthus_acutifolius|HM010443|Nickrent_5550	((Tripodanthus_acutifolius|HM010431|Nickrent_5318	Tripodanthus_acutifolius|HM010434|Nickrent_5325)	Tripodanthus_acutifolius|HM010435|Nickrent_5326)))	Tripodanthus_acutifolius|HM010444|Nickrent_5551)	(((Struthanthus_orbicularis|DQ340607|Calvin_and_Wilson_CR01_02	(((Cladocolea_mcvaughii|DQ340611|Calvin_and_Wilson_MX03_09	Cladocolea_cupulata|DQ340612|Calvin_and_Wilson_MX03_08)	Struthanthus_oerstedii|EU544509|Nickrent_2728)	(Cladocolea_gracilis|EU544482|Nickrent_3066	Struthanthus_woodsonii|EU544510|Nickrent_2761)))	Psittacanthus_schiedeanus|DQ340610|Calvin_and_Wilson_CR01_09)	((Oryctanthus_occidentalis|DQ340613|Calvin_and_Wilson_CR01_11	Phthirusa_pyrifolia|EU544504|Nickrent_2762)	(Phthirusa_pyrifolia|DQ340608|Calvin_and_Wilson_CR01_03	Oryctanthus_occidentalis|EU544501|Nickrent_2763))))	(((((Tripodanthus_acutifolius|HM010436|Nickrent_5330	((((Tripodanthus_acutifolius|HM010441|Nickrent_5548	(Tripodanthus_acutifolius|HM010437|Nickrent_5345	Tripodanthus_acutifolius|HM010438|Nickrent_5346))	(Tripodanthus_acutifolius|HM010425|Nickrent_4983	Tripodanthus_acutifolius|HM010439|Nickrent_5349))	Tripodanthus_acutifolius|HM010426|Nickrent_4998)	Tripodanthus_acutifolius|EU544513|Nickrent_4927))	Tripodanthus_acutifolius|DQ340615|Calvin_and_Wilson_AR03_04)	Tripodanthus_acutifolius|HM010432|Nickrent_5321)	(Tripodanthus_acutifolius|HM010433|Nickrent_5323	(((Tripodanthus_flagellaris|HM010430|Nickrent_5211	Tripodanthus_flagellaris|HM010428|Nickrent_5204)	((Tripodanthus_flagellaris|HM010445|Nickrent_5552	(Tripodanthus_flagellaris|HM010442|Nickrent_5549	Tripodanthus_flagellaris|HM010446|Nickrent_5553))	Tripodanthus_flagellaris|HM010429|Nickrent_5210))	Tripodanthus_flagellaris|DQ340614|Calvin_and_Wilson_AR03_10)))	Tripodanthus_belmirensis|HM010427|Nickrent_5050)))	(((Desmaria_mutabilis|EF464486|Nickrent_4510A	Desmaria_mutabilis|DQ340603|Calvin_and_Wilson_CL03_07)	(((Nuytsia_floribunda|DQ340618|Calvin_and_Wilson_AU01_22	Nuytsia_floribunda|DQ788716|Nickrent_3080)	(Ligaria_cuneifolia|DQ340604|Calvin_and_Wilson_CL03_01	Ligaria_cuneifolia|DQ442940|G_Amico_76_BCRU))	(Notanthera_heterophylla|DQ442939|G_Amico_151_BCRU	Notanthera_heterophylla|DQ340606|Calvin_and_Wilson_Cl03_03)))	(Tupeia_antarctica|DQ340601|Calvin_and_Wilson_NZ98_02	Tupeia_antarctica|EF464494|Nickrent_2742)))	((Gaiadendron_punctatum|DQ340617|Calvin_and_Wilson_CR01_08	Gaiadendron_punctatum|DQ788715|Nickrent_2729)	((Amylotheca_subumbellata|DQ340600|Calvin_and_Wilson_AU98_21
(((Peraxilla_tetrapetala|DQ340597|Calvin_and_Wilson_NZ98_03	Peraxilla_tetrapetala|EU544502|Nickrent_2744)	(((((((Tripodanthus_acutifolius|HM010440|Nickrent_5350	(Tripodanthus_acutifolius|HM010443|Nickrent_5550	(Tripodanthus_acutifolius|HM010444|Nickrent_5551	(Tripodanthus_acutifolius|HM010435|Nickrent_5326	(Tripodanthus_acutifolius|HM010434|Nickrent_5325	Tripodanthus_acutifolius|HM010431|Nickrent_5318)))))	(Tripodanthus_belmirensis|HM010427|Nickrent_5050	(Ixocactus_inornus|DQ340609|Calvin_and_Wilson_MX03_04	((Tripodanthus_acutifolius|HM010436|Nickrent_5330	((Tripodanthus_acutifolius|HM010433|Nickrent_5323	((Tripodanthus_flagellaris|DQ340614|Calvin_and_Wilson_AR03_10	(Tripodanthus_flagellaris|HM010429|Nickrent_5210	(Tripodanthus_flagellaris|HM010430|Nickrent_5211	Tripodanthus_flagellaris|HM010428|Nickrent_5204)))	(Tripodanthus_flagellaris|HM010446|Nickrent_5553	(Tripodanthus_flagellaris|HM010442|Nickrent_5549	Tripodanthus_flagellaris|HM010445|Nickrent_5552))))	((((((Tripodanthus_acutifolius|HM010437|Nickrent_5345	Tripodanthus_acutifolius|HM010438|Nickrent_5346)	(Tripodanthus_acutifolius|HM010439|Nickrent_5349	Tripodanthus_acutifolius|HM010425|Nickrent_4983))	Tripodanthus_acutifolius|HM010441|Nickrent_5548)	Tripodanthus_acutifolius|HM010426|Nickrent_4998)	Tripodanthus_acutifolius|DQ340615|Calvin_and_Wilson_AR03_04)	Tripodanthus_acutifolius|EU544513|Nickrent_4927)))	Tripodanthus_acutifolius|HM010432|Nickrent_5321))))	((((Oryctanthus_occidentalis|EU544501|Nickrent_2763	Phthirusa_pyrifolia|DQ340608|Calvin_and_Wilson_CR01_03)	(Oryctanthus_occidentalis|DQ340613|Calvin_and_Wilson_CR01_11	Phthirusa_pyrifolia|EU544504|Nickrent_2762))	Psittacanthus_schiedeanus|DQ340610|Calvin_and_Wilson_CR01_09)	(Struthanthus_orbicularis|DQ340607|Calvin_and_Wilson_CR01_02	((Cladocolea_mcvaughii|DQ340611|Calvin_and_Wilson_MX03_09	Cladocolea_cupulata|DQ340612|Calvin_and_Wilson_MX03_08)	(Struthanthus_oerstedii|EU544509|Nickrent_2728	(Struthanthus_woodsonii|EU544510|Nickrent_2761	Cladocolea_gracilis|EU544482|Nickrent_3066))))))	(((((Tristerix_pubescens|DQ442936|DN_Smith_M_Buddensiek_11090_3303268_MO	Tristerix_pubescens|DQ442937|DN_Smith_11388_3337809_MO)	((Tristerix_peytonii|DQ442935|P_Nunez_J_Arque_8287_3632650_MO	(Tristerix_peruvianus|DQ442934|DN_Smith_M_Buddensiek_10858_3307944__MO	Tristerix_chodatianus|DQ442938|DN_Smith_Valencia_Gonzales_9536_3337838_MO))	(Tristerix_longebracteatus|DQ442932|DN_Smith_8288_722877_MO	((Tristerix_grandiflorus|DQ442930|Palacios_Neil_Ceron_2547_3672311_MO	Tristerix_grandiflorus|DQ442931|V_Zar_1368_3907304_MO)	Tristerix_longebracteatus|DQ442933|D_Fernandez_M_Cerna_P_Villacres_371_5889268_MO))))	(((Tristerix_verticillatus|DQ442924|G_Amico_154_BCRU	(Tristerix_verticillatus|DQ442925|G_Amico_157_BCRU
(((Peraxilla_tetrapetala|DQ340597|Calvin_and_Wilson_NZ98_03	Peraxilla_tetrapetala|EU544502|Nickrent_2744)	((((((((Tristerix_penduliflorus|DQ442928|M_Lewis_35236_4661844_MO	Tristerix_penduliflorus|DQ442929|P_Nunez_8288_720879_MO)	((Tristerix_corymbosus|DQ340605|Calvin_and_Wilson_CL03_02	(Tristerix_corymbosus|DQ442920|G_Amico_80_BCRU	Tristerix_corymbosus|DQ442921|G_Amico_83_BCRU))	((Tristerix_aphyllus|DQ442918|G_Amico_162_BCRU	(Tristerix_aphyllus|DQ442919|G_Amico_166_BCRU	(Tristerix_aphyllus|DQ442916|G_Amico_97_BCRU	(Tristerix_aphyllus|DQ442917|L_Suarez_sn_BCRU	(Tristerix_corymbosus|DQ442922|G_Amico_84_BCRU	Tristerix_corymbosus|DQ442923|G_Amico_96_BCRU)))))	Tristerix_corymbosus|EF464493|Nickrent_4597A)))	(((Tristerix_pubescens|DQ442936|DN_Smith_M_Buddensiek_11090_3303268_MO	Tristerix_pubescens|DQ442937|DN_Smith_11388_3337809_MO)	((Tristerix_peytonii|DQ442935|P_Nunez_J_Arque_8287_3632650_MO	(Tristerix_peruvianus|DQ442934|DN_Smith_M_Buddensiek_10858_3307944__MO	Tristerix_chodatianus|DQ442938|DN_Smith_Valencia_Gonzales_9536_3337838_MO))	(Tristerix_longebracteatus|DQ442932|DN_Smith_8288_722877_MO	((Tristerix_grandiflorus|DQ442930|Palacios_Neil_Ceron_2547_3672311_MO	Tristerix_grandiflorus|DQ442931|V_Zar_1368_3907304_MO)	Tristerix_longebracteatus|DQ442933|D_Fernandez_M_Cerna_P_Villacres_371_5889268_MO))))	(Tristerix_verticillatus|DQ442926|G_Amico_158_BCRU	((Tristerix_verticillatus|DQ442925|G_Amico_157_BCRU	Tristerix_verticillatus|DQ442927|G_Amico_155_BCRU)	Tristerix_verticillatus|DQ442924|G_Amico_154_BCRU))))	((((Ileostylus_micranthus|EU544491|Nickrent_2741	Ileostylus_micranthus|DQ340592|Calvin_and_Wilson_NZ00_02)	(Muellerina_celastroides|DQ340590|Calvin_and_Wilson_AU99_11	(Muellerina_eucalyptoides|EU544498|Nickrent_4310	Muellerina_eucalyptoides|DQ340591|Calvin_and_Wilson_AU99_05)))	(((Cecarria_obtusifolia|EU544481|Nickrent_4562	Cecarria_obtusifolia|DQ340585|Calvin_and_Wilson_AU02_16)	((Loranthus_grewingkii|HQ917115|GUH_3998	(Loranthus_europaeus|HQ917114|GUH_3997	Loranthus_europaeus|EU544493|Nickrent_2849))	Loranthus_odoratus|EU544494|Nickrent_4977))	((Helixanthera_parasitica|DQ340572|Calvin_and_Wilson_B02_01	Amyema_queenslandicum|DQ340583|Calvin_and_Wilson_AU02_22)	((Bakerella_sp_|EU544479|Nickrent_4161	(((Plicosepalus_curviflorus|DQ340575|Calvin_and_Wilson_Y88_03	(Helixanthera_coccinea|EU544490|Nickrent_4019	((Dendrophthoe_longituba|EU544485|Nickrent_4010	Dendrophthoe_vitellina|DQ340588|Calvin_and_Wilson_AU98_08)	Dendrophthoe_constricta|DQ340589|Calvin_and_Wilson_B02_03)))	((Baratranthus_axanthus|EU544478|Nickrent_4029	Baratranthus_axanthus|DQ340587|Calvin_and_Wilson_B02_14)	((Tapinanthus_constrictiflorus|EU544511|Nickrent_3088	(Oncocalyx_schimperi|DQ340574|Calvin_and_Wilson_Y88_02
(((Peraxilla_tetrapetala|DQ340597|Calvin_and_Wilson_NZ98_03	Peraxilla_tetrapetala|EU544502|Nickrent_2744)	(((((Tristerix_peruvianus|DQ442934|DN_Smith_M_Buddensiek_10858_3307944__MO	Tristerix_chodatianus|DQ442938|DN_Smith_Valencia_Gonzales_9536_3337838_MO)	(((Tristerix_longebracteatus|DQ442932|DN_Smith_8288_722877_MO	(Tristerix_grandiflorus|DQ442930|Palacios_Neil_Ceron_2547_3672311_MO	Tristerix_grandiflorus|DQ442931|V_Zar_1368_3907304_MO))	(Tristerix_peytonii|DQ442935|P_Nunez_J_Arque_8287_3632650_MO	Tristerix_longebracteatus|DQ442933|D_Fernandez_M_Cerna_P_Villacres_371_5889268_MO))	(Tristerix_pubescens|DQ442936|DN_Smith_M_Buddensiek_11090_3303268_MO	Tristerix_pubescens|DQ442937|DN_Smith_11388_3337809_MO)))	(((Tristerix_verticillatus|DQ442925|G_Amico_157_BCRU	(Tristerix_verticillatus|DQ442924|G_Amico_154_BCRU	Tristerix_verticillatus|DQ442926|G_Amico_158_BCRU))	Tristerix_verticillatus|DQ442927|G_Amico_155_BCRU)	((Tristerix_penduliflorus|DQ442928|M_Lewis_35236_4661844_MO	Tristerix_penduliflorus|DQ442929|P_Nunez_8288_720879_MO)	(((Tristerix_aphyllus|DQ442918|G_Amico_162_BCRU	Tristerix_aphyllus|DQ442916|G_Amico_97_BCRU)	Tristerix_corymbosus|EF464493|Nickrent_4597A)	((Tristerix_corymbosus|DQ340605|Calvin_and_Wilson_CL03_02	((Tristerix_aphyllus|DQ442917|L_Suarez_sn_BCRU	Tristerix_corymbosus|DQ442921|G_Amico_83_BCRU)	((Tristerix_corymbosus|DQ442922|G_Amico_84_BCRU	Tristerix_corymbosus|DQ442923|G_Amico_96_BCRU)	Tristerix_aphyllus|DQ442919|G_Amico_166_BCRU)))	Tristerix_corymbosus|DQ442920|G_Amico_80_BCRU)))))	((((Plicosepalus_curviflorus|DQ340575|Calvin_and_Wilson_Y88_03	(((Tapinanthus_constrictiflorus|EU544511|Nickrent_3088	((Oncocalyx_schimperi|DQ340574|Calvin_and_Wilson_Y88_02	Oncocalyx_sulfureus|EU544500|Nickrent_2850)	Agelanthus_sansibarensis|DQ340573|A_Robertson_7365))	(((Dendrophthoe_longituba|EU544485|Nickrent_4010	Helixanthera_coccinea|EU544490|Nickrent_4019)	(Dendrophthoe_vitellina|DQ340588|Calvin_and_Wilson_AU98_08	Dendrophthoe_constricta|DQ340589|Calvin_and_Wilson_B02_03))	((Scurrula_ferruginea|EU544505|Nickrent_4008	Scurrula_ferruginea|DQ340576|Calvin_and_Wilson_B02_02)	Taxillus_chinensis|EU544512|Nickrent_4032)))	(Bakerella_sp_|EU544479|Nickrent_4161	(Baratranthus_axanthus|EU544478|Nickrent_4029	Baratranthus_axanthus|DQ340587|Calvin_and_Wilson_B02_14))))	(((((Amyema_queenslandicum|DQ340583|Calvin_and_Wilson_AU02_22	Sogerianthe_sessiflora|EU544508|Nickrent_4467)	(((Amyema_glabrum|EU544476|Nickrent_2794	Diplatia_grandibractea|DQ340581|Calvin_and_Wilson_AU01_05)	Diplatia_furcata|EU544486|Nickrent_2824)	Amyema_cambagei|DQ340582|Calvin_and_Wilson_AU99_01))	((Benthamina_alyxifolia|EU544480|Nickrent_4127	Benthamina_alyxifolia|DQ340584|Calvin_and_Wilson_AU99_14)
((((Peraxilla_tetrapetala|DQ340597|Calvin_and_Wilson_NZ98_03	Peraxilla_tetrapetala|EU544502|Nickrent_2744)	(((Atkinsonia_ligustrina|DQ788714|Nickrent_4343	Atkinsonia_ligustrina|DQ340616|Calvin_and_Wilson_AU00_01)	((((Amyema_queenslandicum|DQ340583|Calvin_and_Wilson_AU02_22	Helixanthera_parasitica|DQ340572|Calvin_and_Wilson_B02_01)	(((Sogerianthe_sessiflora|EU544508|Nickrent_4467	(((Dactyliophora_novae_guineae|EU544483|Nickrent_4563	Dactyliophora_novae_guineae|DQ340586|Calvin_and_Wilson_AU02_10)	(((Diplatia_furcata|EU544486|Nickrent_2824	Diplatia_grandibractea|DQ340581|Calvin_and_Wilson_AU01_05)	Amyema_cambagei|DQ340582|Calvin_and_Wilson_AU99_01)	Amyema_glabrum|EU544476|Nickrent_2794))	(((Phragmanthera_crassicaulis|EU544503|Nickrent_3037	Socratina_bemarivensis|EU544507|Nickrent_4179)	(Taxillus_wiensii|DQ340578|A_Robertson_7364	Vanwykia_remota|EU544514|Nickrent_4331))	(((Bakerella_sp_|EU544479|Nickrent_4161	(Baratranthus_axanthus|EU544478|Nickrent_4029	Baratranthus_axanthus|DQ340587|Calvin_and_Wilson_B02_14))	((Moquiniella_rubra|EF464489|Nickrent_3042	((Globimetula_dinklagei|EU544489|Nickrent_3087	Phragmanthera_regularis|DQ340579|Calvin_and_Wilson_Y88_01)	((Septulina_glauca|EU544506|Nickrent_4089	Emelianthe_panganensis|EU544487|Nickrent_4889)	(Oedina_pendens|EU544499|Nickrent_4329	(Erianthemum_dregei|EU544488|Nickrent_2985	Erianthemum_dregei|DQ340580|A__Robertson_7366)))))	Plicosepalus_curviflorus|DQ340575|Calvin_and_Wilson_Y88_03))	((Tapinanthus_constrictiflorus|EU544511|Nickrent_3088	(Oncocalyx_schimperi|DQ340574|Calvin_and_Wilson_Y88_02	(Agelanthus_sansibarensis|DQ340573|A_Robertson_7365	Oncocalyx_sulfureus|EU544500|Nickrent_2850)))	((Helixanthera_coccinea|EU544490|Nickrent_4019	((Dendrophthoe_longituba|EU544485|Nickrent_4010	Dendrophthoe_vitellina|DQ340588|Calvin_and_Wilson_AU98_08)	Dendrophthoe_constricta|DQ340589|Calvin_and_Wilson_B02_03))	((Scurrula_ferruginea|EU544505|Nickrent_4008	Scurrula_ferruginea|DQ340576|Calvin_and_Wilson_B02_02)	Taxillus_chinensis|EU544512|Nickrent_4032)))))))	Englerina_ramulosa|DQ340577|A_Robertson_7280)	(Benthamina_alyxifolia|EU544480|Nickrent_4127	Benthamina_alyxifolia|DQ340584|Calvin_and_Wilson_AU99_14)))	(((Cecarria_obtusifolia|EU544481|Nickrent_4562	Cecarria_obtusifolia|DQ340585|Calvin_and_Wilson_AU02_16)	(((Loranthus_europaeus|EU544493|Nickrent_2849	Loranthus_europaeus|HQ917114|GUH_3997)	Loranthus_grewingkii|HQ917115|GUH_3998)	Loranthus_odoratus|EU544494|Nickrent_4977))	((Ileostylus_micranthus|EU544491|Nickrent_2741
(((Peraxilla_tetrapetala|DQ340597|Calvin_and_Wilson_NZ98_03	Peraxilla_tetrapetala|EU544502|Nickrent_2744)	(((Gaiadendron_punctatum|DQ340617|Calvin_and_Wilson_CR01_08	Gaiadendron_punctatum|DQ788715|Nickrent_2729)	(((Notanthera_heterophylla|DQ340606|Calvin_and_Wilson_Cl03_03	Notanthera_heterophylla|DQ442939|G_Amico_151_BCRU)	(((Desmaria_mutabilis|DQ340603|Calvin_and_Wilson_CL03_07	Desmaria_mutabilis|EF464486|Nickrent_4510A)	(((Tristerix_peruvianus|DQ442934|DN_Smith_M_Buddensiek_10858_3307944__MO	Tristerix_chodatianus|DQ442938|DN_Smith_Valencia_Gonzales_9536_3337838_MO)	(((Tristerix_grandiflorus|DQ442930|Palacios_Neil_Ceron_2547_3672311_MO	Tristerix_grandiflorus|DQ442931|V_Zar_1368_3907304_MO)	(Tristerix_longebracteatus|DQ442932|DN_Smith_8288_722877_MO	(Tristerix_pubescens|DQ442936|DN_Smith_M_Buddensiek_11090_3303268_MO	Tristerix_pubescens|DQ442937|DN_Smith_11388_3337809_MO)))	(Tristerix_peytonii|DQ442935|P_Nunez_J_Arque_8287_3632650_MO	Tristerix_longebracteatus|DQ442933|D_Fernandez_M_Cerna_P_Villacres_371_5889268_MO)))	(((Tristerix_penduliflorus|DQ442928|M_Lewis_35236_4661844_MO	Tristerix_penduliflorus|DQ442929|P_Nunez_8288_720879_MO)	((((Tristerix_corymbosus|DQ340605|Calvin_and_Wilson_CL03_02	((Tristerix_aphyllus|DQ442917|L_Suarez_sn_BCRU	Tristerix_aphyllus|DQ442919|G_Amico_166_BCRU)	(Tristerix_corymbosus|DQ442921|G_Amico_83_BCRU	(Tristerix_corymbosus|DQ442922|G_Amico_84_BCRU	Tristerix_corymbosus|DQ442923|G_Amico_96_BCRU))))	Tristerix_corymbosus|DQ442920|G_Amico_80_BCRU)	(Tristerix_aphyllus|DQ442918|G_Amico_162_BCRU	Tristerix_aphyllus|DQ442916|G_Amico_97_BCRU))	Tristerix_corymbosus|EF464493|Nickrent_4597A))	(Tristerix_verticillatus|DQ442927|G_Amico_155_BCRU	(Tristerix_verticillatus|DQ442924|G_Amico_154_BCRU	(Tristerix_verticillatus|DQ442925|G_Amico_157_BCRU	Tristerix_verticillatus|DQ442926|G_Amico_158_BCRU))))))	((Ligaria_cuneifolia|DQ340604|Calvin_and_Wilson_CL03_01	Ligaria_cuneifolia|DQ442940|G_Amico_76_BCRU)	(((((((Cladocolea_gracilis|EU544482|Nickrent_3066	Struthanthus_woodsonii|EU544510|Nickrent_2761)	(Struthanthus_oerstedii|EU544509|Nickrent_2728	(Cladocolea_mcvaughii|DQ340611|Calvin_and_Wilson_MX03_09	Cladocolea_cupulata|DQ340612|Calvin_and_Wilson_MX03_08)))	Struthanthus_orbicularis|DQ340607|Calvin_and_Wilson_CR01_02)	Psittacanthus_schiedeanus|DQ340610|Calvin_and_Wilson_CR01_09)	((Oryctanthus_occidentalis|EU544501|Nickrent_2763	Phthirusa_pyrifolia|DQ340608|Calvin_and_Wilson_CR01_03)	(Oryctanthus_occidentalis|DQ340613|Calvin_and_Wilson_CR01_11	Phthirusa_pyrifolia|EU544504|Nickrent_2762)))	((Tripodanthus_acutifolius|HM010440|Nickrent_5350	(Tripodanthus_acutifolius|HM010444|Nickrent_5551	(Tripodanthus_acutifolius|HM010435|Nickrent_5326	(Tripodanthus_acutifolius|HM010434|Nickrent_5325
((((Peraxilla_tetrapetala|DQ340597|Calvin_and_Wilson_NZ98_03	Peraxilla_tetrapetala|EU544502|Nickrent_2744)	(((Amylotheca_subumbellata|DQ340600|Calvin_and_Wilson_AU98_21	(Lysiana_filifolia|EU544496|Nickrent_4449	Lysiana_maritima|DQ340599|Calvin_and_Wilson_AU98_19))	(Atkinsonia_ligustrina|DQ788714|Nickrent_4343	Atkinsonia_ligustrina|DQ340616|Calvin_and_Wilson_AU00_01))	(((Gaiadendron_punctatum|DQ340617|Calvin_and_Wilson_CR01_08	Gaiadendron_punctatum|DQ788715|Nickrent_2729)	((((Tupeia_antarctica|EF464494|Nickrent_2742	Tupeia_antarctica|DQ340601|Calvin_and_Wilson_NZ98_02)	(Desmaria_mutabilis|DQ340603|Calvin_and_Wilson_CL03_07	Desmaria_mutabilis|EF464486|Nickrent_4510A))	(Notanthera_heterophylla|DQ340606|Calvin_and_Wilson_Cl03_03	Notanthera_heterophylla|DQ442939|G_Amico_151_BCRU))	((Ligaria_cuneifolia|DQ340604|Calvin_and_Wilson_CL03_01	Ligaria_cuneifolia|DQ442940|G_Amico_76_BCRU)	((((((Cladocolea_mcvaughii|DQ340611|Calvin_and_Wilson_MX03_09	Cladocolea_cupulata|DQ340612|Calvin_and_Wilson_MX03_08)	((Struthanthus_woodsonii|EU544510|Nickrent_2761	Cladocolea_gracilis|EU544482|Nickrent_3066)	Struthanthus_oerstedii|EU544509|Nickrent_2728))	Struthanthus_orbicularis|DQ340607|Calvin_and_Wilson_CR01_02)	(((Oryctanthus_occidentalis|EU544501|Nickrent_2763	Phthirusa_pyrifolia|DQ340608|Calvin_and_Wilson_CR01_03)	(Oryctanthus_occidentalis|DQ340613|Calvin_and_Wilson_CR01_11	Phthirusa_pyrifolia|EU544504|Nickrent_2762))	Psittacanthus_schiedeanus|DQ340610|Calvin_and_Wilson_CR01_09))	(Tripodanthus_acutifolius|HM010444|Nickrent_5551	((Tripodanthus_acutifolius|HM010443|Nickrent_5550	(Tripodanthus_acutifolius|HM010435|Nickrent_5326	(Tripodanthus_acutifolius|HM010434|Nickrent_5325	Tripodanthus_acutifolius|HM010431|Nickrent_5318)))	Tripodanthus_acutifolius|HM010440|Nickrent_5350)))	(((Tripodanthus_acutifolius|HM010432|Nickrent_5321	(Tripodanthus_acutifolius|HM010436|Nickrent_5330	(Tripodanthus_acutifolius|HM010433|Nickrent_5323	(Tripodanthus_flagellaris|DQ340614|Calvin_and_Wilson_AR03_10	(((Tripodanthus_flagellaris|HM010446|Nickrent_5553	(Tripodanthus_flagellaris|HM010442|Nickrent_5549	Tripodanthus_flagellaris|HM010445|Nickrent_5552))	Tripodanthus_flagellaris|HM010429|Nickrent_5210)	(Tripodanthus_flagellaris|HM010428|Nickrent_5204	Tripodanthus_flagellaris|HM010430|Nickrent_5211))))))	(Tripodanthus_acutifolius|DQ340615|Calvin_and_Wilson_AR03_04	(Tripodanthus_acutifolius|EU544513|Nickrent_4927	(Tripodanthus_acutifolius|HM010426|Nickrent_4998	((Tripodanthus_acutifolius|HM010425|Nickrent_4983	Tripodanthus_acutifolius|HM010441|Nickrent_5548)	(Tripodanthus_acutifolius|HM010437|Nickrent_5345
(((Peraxilla_tetrapetala|DQ340597|Calvin_and_Wilson_NZ98_03	Peraxilla_tetrapetala|EU544502|Nickrent_2744)	((((((((Phragmanthera_regularis|DQ340579|Calvin_and_Wilson_Y88_01	((Erianthemum_dregei|EU544488|Nickrent_2985	Erianthemum_dregei|DQ340580|A__Robertson_7366)	Oedina_pendens|EU544499|Nickrent_4329))	(Moquiniella_rubra|EF464489|Nickrent_3042	(Globimetula_dinklagei|EU544489|Nickrent_3087	((((Loranthus_europaeus|EU544493|Nickrent_2849	Loranthus_europaeus|HQ917114|GUH_3997)	Loranthus_grewingkii|HQ917115|GUH_3998)	Loranthus_odoratus|EU544494|Nickrent_4977)	(Cecarria_obtusifolia|EU544481|Nickrent_4562	Cecarria_obtusifolia|DQ340585|Calvin_and_Wilson_AU02_16)))))	(((((Emelianthe_panganensis|EU544487|Nickrent_4889	((Scurrula_ferruginea|EU544505|Nickrent_4008	Scurrula_ferruginea|DQ340576|Calvin_and_Wilson_B02_02)	Taxillus_chinensis|EU544512|Nickrent_4032))	((Helixanthera_coccinea|EU544490|Nickrent_4019	(Dendrophthoe_longituba|EU544485|Nickrent_4010	Dendrophthoe_vitellina|DQ340588|Calvin_and_Wilson_AU98_08))	Dendrophthoe_constricta|DQ340589|Calvin_and_Wilson_B02_03))	(Plicosepalus_curviflorus|DQ340575|Calvin_and_Wilson_Y88_03	(((Sogerianthe_sessiflora|EU544508|Nickrent_4467	Amyema_queenslandicum|DQ340583|Calvin_and_Wilson_AU02_22)	(Dactyliophora_novae_guineae|EU544483|Nickrent_4563	Dactyliophora_novae_guineae|DQ340586|Calvin_and_Wilson_AU02_10))	((Amyema_glabrum|EU544476|Nickrent_2794	(Amyema_cambagei|DQ340582|Calvin_and_Wilson_AU99_01	(Diplatia_grandibractea|DQ340581|Calvin_and_Wilson_AU01_05	Diplatia_furcata|EU544486|Nickrent_2824)))	(Benthamina_alyxifolia|EU544480|Nickrent_4127	Benthamina_alyxifolia|DQ340584|Calvin_and_Wilson_AU99_14)))))	(Bakerella_sp_|EU544479|Nickrent_4161	(Septulina_glauca|EU544506|Nickrent_4089	(Baratranthus_axanthus|EU544478|Nickrent_4029	Baratranthus_axanthus|DQ340587|Calvin_and_Wilson_B02_14))))	((((Tapinanthus_constrictiflorus|EU544511|Nickrent_3088	(Oncocalyx_schimperi|DQ340574|Calvin_and_Wilson_Y88_02	(Agelanthus_sansibarensis|DQ340573|A_Robertson_7365	Oncocalyx_sulfureus|EU544500|Nickrent_2850)))	Englerina_ramulosa|DQ340577|A_Robertson_7280)	(Taxillus_wiensii|DQ340578|A_Robertson_7364	Vanwykia_remota|EU544514|Nickrent_4331))	(Phragmanthera_crassicaulis|EU544503|Nickrent_3037	Socratina_bemarivensis|EU544507|Nickrent_4179))))	Helixanthera_parasitica|DQ340572|Calvin_and_Wilson_B02_01)	((Ileostylus_micranthus|EU544491|Nickrent_2741	Ileostylus_micranthus|DQ340592|Calvin_and_Wilson_NZ00_02)	(Muellerina_celastroides|DQ340590|Calvin_and_Wilson_AU99_11
(((Peraxilla_tetrapetala|DQ340597|Calvin_and_Wilson_NZ98_03	Peraxilla_tetrapetala|EU544502|Nickrent_2744)	((((((Gaiadendron_punctatum|DQ340617|Calvin_and_Wilson_CR01_08	Gaiadendron_punctatum|DQ788715|Nickrent_2729)	((((((((Cladocolea_mcvaughii|DQ340611|Calvin_and_Wilson_MX03_09	Cladocolea_cupulata|DQ340612|Calvin_and_Wilson_MX03_08)	((Struthanthus_woodsonii|EU544510|Nickrent_2761	Cladocolea_gracilis|EU544482|Nickrent_3066)	Struthanthus_oerstedii|EU544509|Nickrent_2728))	Psittacanthus_schiedeanus|DQ340610|Calvin_and_Wilson_CR01_09)	Struthanthus_orbicularis|DQ340607|Calvin_and_Wilson_CR01_02)	((Oryctanthus_occidentalis|EU544501|Nickrent_2763	Phthirusa_pyrifolia|DQ340608|Calvin_and_Wilson_CR01_03)	(Oryctanthus_occidentalis|DQ340613|Calvin_and_Wilson_CR01_11	Phthirusa_pyrifolia|EU544504|Nickrent_2762)))	((Tripodanthus_belmirensis|HM010427|Nickrent_5050	(Tripodanthus_acutifolius|HM010440|Nickrent_5350	((Tripodanthus_acutifolius|HM010444|Nickrent_5551	(Tripodanthus_acutifolius|HM010435|Nickrent_5326	(Tripodanthus_acutifolius|HM010434|Nickrent_5325	Tripodanthus_acutifolius|HM010431|Nickrent_5318)))	Tripodanthus_acutifolius|HM010443|Nickrent_5550)))	((Desmaria_mutabilis|DQ340603|Calvin_and_Wilson_CL03_07	Desmaria_mutabilis|EF464486|Nickrent_4510A)	((Tripodanthus_acutifolius|EU544513|Nickrent_4927	(Tripodanthus_acutifolius|HM010432|Nickrent_5321	(Tripodanthus_acutifolius|HM010426|Nickrent_4998	(Tripodanthus_acutifolius|DQ340615|Calvin_and_Wilson_AR03_04	(Tripodanthus_acutifolius|HM010439|Nickrent_5349	(Tripodanthus_acutifolius|HM010438|Nickrent_5346	(Tripodanthus_acutifolius|HM010437|Nickrent_5345	(Tripodanthus_acutifolius|HM010441|Nickrent_5548	(Tripodanthus_acutifolius|HM010436|Nickrent_5330	((Tripodanthus_flagellaris|DQ340614|Calvin_and_Wilson_AR03_10	(((Tripodanthus_flagellaris|HM010445|Nickrent_5552	(Tripodanthus_flagellaris|HM010446|Nickrent_5553	Tripodanthus_flagellaris|HM010442|Nickrent_5549))	Tripodanthus_flagellaris|HM010429|Nickrent_5210)	(Tripodanthus_flagellaris|HM010428|Nickrent_5204	Tripodanthus_flagellaris|HM010430|Nickrent_5211)))	Tripodanthus_acutifolius|HM010425|Nickrent_4983))))))))))	Tripodanthus_acutifolius|HM010433|Nickrent_5323))))	Ixocactus_inornus|DQ340609|Calvin_and_Wilson_MX03_04)	((Notanthera_heterophylla|DQ340606|Calvin_and_Wilson_Cl03_03	Notanthera_heterophylla|DQ442939|G_Amico_151_BCRU)	(Tupeia_antarctica|EF464494|Nickrent_2742	Tupeia_antarctica|DQ340601|Calvin_and_Wilson_NZ98_02))))	(((((Ligaria_cuneifolia|DQ340604|Calvin_and_Wilson_CL03_01	Ligaria_cuneifolia|DQ442940|G_Amico_76_BCRU)	(Decaisnina_brittenii|DQ340595|Calvin_and_Wilson_AU01_11
((((Amylotheca_subumbellata|DQ340600|Calvin_and_Wilson_AU98_21	(Lysiana_filifolia|EU544496|Nickrent_4449	Lysiana_maritima|DQ340599|Calvin_and_Wilson_AU98_19))	((((((Sogerianthe_sessiflora|EU544508|Nickrent_4467	(((Scurrula_ferruginea|EU544505|Nickrent_4008	Scurrula_ferruginea|DQ340576|Calvin_and_Wilson_B02_02)	Taxillus_chinensis|EU544512|Nickrent_4032)	(((((Helixanthera_coccinea|EU544490|Nickrent_4019	((Dendrophthoe_longituba|EU544485|Nickrent_4010	Dendrophthoe_vitellina|DQ340588|Calvin_and_Wilson_AU98_08)	Dendrophthoe_constricta|DQ340589|Calvin_and_Wilson_B02_03))	(((Benthamina_alyxifolia|EU544480|Nickrent_4127	Benthamina_alyxifolia|DQ340584|Calvin_and_Wilson_AU99_14)	(Dactyliophora_novae_guineae|EU544483|Nickrent_4563	Dactyliophora_novae_guineae|DQ340586|Calvin_and_Wilson_AU02_10))	Bakerella_sp_|EU544479|Nickrent_4161))	(Plicosepalus_curviflorus|DQ340575|Calvin_and_Wilson_Y88_03	((Septulina_glauca|EU544506|Nickrent_4089	(Phragmanthera_crassicaulis|EU544503|Nickrent_3037	Moquiniella_rubra|EF464489|Nickrent_3042))	((Globimetula_dinklagei|EU544489|Nickrent_3087	Phragmanthera_regularis|DQ340579|Calvin_and_Wilson_Y88_01)	(Emelianthe_panganensis|EU544487|Nickrent_4889	((Erianthemum_dregei|EU544488|Nickrent_2985	Erianthemum_dregei|DQ340580|A__Robertson_7366)	Oedina_pendens|EU544499|Nickrent_4329))))))	(((Baratranthus_axanthus|EU544478|Nickrent_4029	Baratranthus_axanthus|DQ340587|Calvin_and_Wilson_B02_14)	(Taxillus_wiensii|DQ340578|A_Robertson_7364	Vanwykia_remota|EU544514|Nickrent_4331))	(Socratina_bemarivensis|EU544507|Nickrent_4179	(((Tapinanthus_constrictiflorus|EU544511|Nickrent_3088	Oncocalyx_schimperi|DQ340574|Calvin_and_Wilson_Y88_02)	(Oncocalyx_sulfureus|EU544500|Nickrent_2850	Agelanthus_sansibarensis|DQ340573|A_Robertson_7365))	Englerina_ramulosa|DQ340577|A_Robertson_7280))))	(Helixanthera_parasitica|DQ340572|Calvin_and_Wilson_B02_01	Amyema_queenslandicum|DQ340583|Calvin_and_Wilson_AU02_22))))	((Amyema_cambagei|DQ340582|Calvin_and_Wilson_AU99_01	((Diplatia_grandibractea|DQ340581|Calvin_and_Wilson_AU01_05	Diplatia_furcata|EU544486|Nickrent_2824)	Amyema_glabrum|EU544476|Nickrent_2794))	(((Ileostylus_micranthus|EU544491|Nickrent_2741	Ileostylus_micranthus|DQ340592|Calvin_and_Wilson_NZ00_02)	(Muellerina_celastroides|DQ340590|Calvin_and_Wilson_AU99_11	(Muellerina_eucalyptoides|EU544498|Nickrent_4310	Muellerina_eucalyptoides|DQ340591|Calvin_and_Wilson_AU99_05)))	((((Loranthus_europaeus|EU544493|Nickrent_2849	Loranthus_europaeus|HQ917114|GUH_3997)	Loranthus_grewingkii|HQ917115|GUH_3998)
((((((((((Decaisnina_brittenii|DQ340595|Calvin_and_Wilson_AU01_11	(Decaisnina_signata|DQ340596|Calvin_and_Wilson_AU02_05	Decaisnina_congesta|DQ340594|Calvin_and_Wilson_AU02_01))	Decaisnina_triflora|EU544484|Nickrent_4491)	Amylotheca_duthieana|EU544477|Nickrent_4022)	Lepidaria_cf__forbesii|EU544492|Nickrent_4044)	(Macrosolen_cochinchinensis|EU544497|Nickrent_4038	Macrosolen_melintangensis|DQ340593|Calvin_and_Wilson_B02_17))	((Loxanthera_speciosa|EU544495|Nickrent_4026	Lepidaria_oviceps|DQ340602|Calvin_and_Wilson_B02_19)	(Amylotheca_subumbellata|DQ340600|Calvin_and_Wilson_AU98_21	(Lysiana_filifolia|EU544496|Nickrent_4449	Lysiana_maritima|DQ340599|Calvin_and_Wilson_AU98_19))))	((Gaiadendron_punctatum|DQ340617|Calvin_and_Wilson_CR01_08	Gaiadendron_punctatum|DQ788715|Nickrent_2729)	((Atkinsonia_ligustrina|DQ788714|Nickrent_4343	Atkinsonia_ligustrina|DQ340616|Calvin_and_Wilson_AU00_01)	((((((Ileostylus_micranthus|EU544491|Nickrent_2741	Ileostylus_micranthus|DQ340592|Calvin_and_Wilson_NZ00_02)	(Muellerina_celastroides|DQ340590|Calvin_and_Wilson_AU99_11	(Muellerina_eucalyptoides|EU544498|Nickrent_4310	Muellerina_eucalyptoides|DQ340591|Calvin_and_Wilson_AU99_05)))	((((Loranthus_europaeus|EU544493|Nickrent_2849	Loranthus_europaeus|HQ917114|GUH_3997)	Loranthus_grewingkii|HQ917115|GUH_3998)	Loranthus_odoratus|EU544494|Nickrent_4977)	(Cecarria_obtusifolia|EU544481|Nickrent_4562	Cecarria_obtusifolia|DQ340585|Calvin_and_Wilson_AU02_16)))	((Socratina_bemarivensis|EU544507|Nickrent_4179	Helixanthera_parasitica|DQ340572|Calvin_and_Wilson_B02_01)	((((((Plicosepalus_curviflorus|DQ340575|Calvin_and_Wilson_Y88_03	((((Scurrula_ferruginea|EU544505|Nickrent_4008	Scurrula_ferruginea|DQ340576|Calvin_and_Wilson_B02_02)	Taxillus_chinensis|EU544512|Nickrent_4032)	(Helixanthera_coccinea|EU544490|Nickrent_4019	((Dendrophthoe_longituba|EU544485|Nickrent_4010	Dendrophthoe_vitellina|DQ340588|Calvin_and_Wilson_AU98_08)	Dendrophthoe_constricta|DQ340589|Calvin_and_Wilson_B02_03)))	(Baratranthus_axanthus|EU544478|Nickrent_4029	Baratranthus_axanthus|DQ340587|Calvin_and_Wilson_B02_14)))	(((Amyema_cambagei|DQ340582|Calvin_and_Wilson_AU99_01	(Dactyliophora_novae_guineae|EU544483|Nickrent_4563	Dactyliophora_novae_guineae|DQ340586|Calvin_and_Wilson_AU02_10))	(Sogerianthe_sessiflora|EU544508|Nickrent_4467	Amyema_queenslandicum|DQ340583|Calvin_and_Wilson_AU02_22))	((Benthamina_alyxifolia|EU544480|Nickrent_4127	Benthamina_alyxifolia|DQ340584|Calvin_and_Wilson_AU99_14)	(Diplatia_furcata|EU544486|Nickrent_2824	(Amyema_glabrum|EU544476|Nickrent_2794	Diplatia_grandibractea|DQ340581|Calvin_and_Wilson_AU01_05)))))
(Alepis_flavida|EF464481|Nickrent_2743	(((((((((Notanthera_heterophylla|DQ442939|G_Amico_151_BCRU	Notanthera_heterophylla|DQ340606|Calvin_and_Wilson_Cl03_03)	(Desmaria_mutabilis|DQ340603|Calvin_and_Wilson_CL03_07	Desmaria_mutabilis|EF464486|Nickrent_4510A))	(((((Tripodanthus_acutifolius|HM010440|Nickrent_5350	(Tripodanthus_acutifolius|HM010444|Nickrent_5551	(Tripodanthus_acutifolius|HM010435|Nickrent_5326	(Tripodanthus_acutifolius|HM010431|Nickrent_5318	Tripodanthus_acutifolius|HM010434|Nickrent_5325))))	Tripodanthus_acutifolius|HM010443|Nickrent_5550)	(Tripodanthus_belmirensis|HM010427|Nickrent_5050	(Tripodanthus_acutifolius|HM010432|Nickrent_5321	(((((Tripodanthus_acutifolius|HM010426|Nickrent_4998	(Tripodanthus_acutifolius|DQ340615|Calvin_and_Wilson_AR03_04	(((Tripodanthus_acutifolius|HM010441|Nickrent_5548	Tripodanthus_acutifolius|HM010425|Nickrent_4983)	Tripodanthus_acutifolius|HM010439|Nickrent_5349)	(Tripodanthus_acutifolius|HM010437|Nickrent_5345	Tripodanthus_acutifolius|HM010438|Nickrent_5346))))	Tripodanthus_acutifolius|HM010436|Nickrent_5330)	Tripodanthus_acutifolius|EU544513|Nickrent_4927)	Tripodanthus_acutifolius|HM010433|Nickrent_5323)	(((Tripodanthus_flagellaris|HM010428|Nickrent_5204	Tripodanthus_flagellaris|HM010430|Nickrent_5211)	((Tripodanthus_flagellaris|HM010445|Nickrent_5552	(Tripodanthus_flagellaris|HM010442|Nickrent_5549	Tripodanthus_flagellaris|HM010446|Nickrent_5553))	Tripodanthus_flagellaris|HM010429|Nickrent_5210))	Tripodanthus_flagellaris|DQ340614|Calvin_and_Wilson_AR03_10)))))	(Struthanthus_orbicularis|DQ340607|Calvin_and_Wilson_CR01_02	(Psittacanthus_schiedeanus|DQ340610|Calvin_and_Wilson_CR01_09	((Phthirusa_pyrifolia|EU544504|Nickrent_2762	Oryctanthus_occidentalis|DQ340613|Calvin_and_Wilson_CR01_11)	(Phthirusa_pyrifolia|DQ340608|Calvin_and_Wilson_CR01_03	Oryctanthus_occidentalis|EU544501|Nickrent_2763)))))	(Ixocactus_inornus|DQ340609|Calvin_and_Wilson_MX03_04	((Cladocolea_mcvaughii|DQ340611|Calvin_and_Wilson_MX03_09	Cladocolea_cupulata|DQ340612|Calvin_and_Wilson_MX03_08)	((Cladocolea_gracilis|EU544482|Nickrent_3066	Struthanthus_woodsonii|EU544510|Nickrent_2761)	Struthanthus_oerstedii|EU544509|Nickrent_2728)))))	((Ligaria_cuneifolia|DQ340604|Calvin_and_Wilson_CL03_01	Ligaria_cuneifolia|DQ442940|G_Amico_76_BCRU)	(Gaiadendron_punctatum|DQ788715|Nickrent_2729	Gaiadendron_punctatum|DQ340617|Calvin_and_Wilson_CR01_08)))	(((Lepidaria_oviceps|DQ340602|Calvin_and_Wilson_B02_19	Loxanthera_speciosa|EU544495|Nickrent_4026)	(Amylotheca_duthieana|EU544477|Nickrent_4022	((Lepidaria_cf__forbesii|EU544492|Nickrent_4044
(Alepis_flavida|EF464481|Nickrent_2743	((((((Cecarria_obtusifolia|DQ340585|Calvin_and_Wilson_AU02_16	Cecarria_obtusifolia|EU544481|Nickrent_4562)	(((Loranthus_europaeus|EU544493|Nickrent_2849	Loranthus_europaeus|HQ917114|GUH_3997)	Loranthus_grewingkii|HQ917115|GUH_3998)	Loranthus_odoratus|EU544494|Nickrent_4977))	(((Muellerina_celastroides|DQ340590|Calvin_and_Wilson_AU99_11	(Muellerina_eucalyptoides|EU544498|Nickrent_4310	Muellerina_eucalyptoides|DQ340591|Calvin_and_Wilson_AU99_05))	(Ileostylus_micranthus|DQ340592|Calvin_and_Wilson_NZ00_02	Ileostylus_micranthus|EU544491|Nickrent_2741))	(((Amyema_queenslandicum|DQ340583|Calvin_and_Wilson_AU02_22	Helixanthera_parasitica|DQ340572|Calvin_and_Wilson_B02_01)	Amyema_cambagei|DQ340582|Calvin_and_Wilson_AU99_01)	((((Socratina_bemarivensis|EU544507|Nickrent_4179	(((Bakerella_sp_|EU544479|Nickrent_4161	((Baratranthus_axanthus|DQ340587|Calvin_and_Wilson_B02_14	Baratranthus_axanthus|EU544478|Nickrent_4029)	((Tapinanthus_constrictiflorus|EU544511|Nickrent_3088	(Oncocalyx_schimperi|DQ340574|Calvin_and_Wilson_Y88_02	(Agelanthus_sansibarensis|DQ340573|A_Robertson_7365	Oncocalyx_sulfureus|EU544500|Nickrent_2850)))	Englerina_ramulosa|DQ340577|A_Robertson_7280)))	((Septulina_glauca|EU544506|Nickrent_4089	(((Erianthemum_dregei|EU544488|Nickrent_2985	Erianthemum_dregei|DQ340580|A__Robertson_7366)	Oedina_pendens|EU544499|Nickrent_4329)	(Globimetula_dinklagei|EU544489|Nickrent_3087	Phragmanthera_regularis|DQ340579|Calvin_and_Wilson_Y88_01)))	(Moquiniella_rubra|EF464489|Nickrent_3042	(Phragmanthera_crassicaulis|EU544503|Nickrent_3037	Emelianthe_panganensis|EU544487|Nickrent_4889))))	((Vanwykia_remota|EU544514|Nickrent_4331	(Dactyliophora_novae_guineae|EU544483|Nickrent_4563	Dactyliophora_novae_guineae|DQ340586|Calvin_and_Wilson_AU02_10))	(Helixanthera_coccinea|EU544490|Nickrent_4019	((Dendrophthoe_longituba|EU544485|Nickrent_4010	Dendrophthoe_vitellina|DQ340588|Calvin_and_Wilson_AU98_08)	Dendrophthoe_constricta|DQ340589|Calvin_and_Wilson_B02_03)))))	(Taxillus_wiensii|DQ340578|A_Robertson_7364	((Benthamina_alyxifolia|EU544480|Nickrent_4127	Benthamina_alyxifolia|DQ340584|Calvin_and_Wilson_AU99_14)	((Diplatia_furcata|EU544486|Nickrent_2824	Diplatia_grandibractea|DQ340581|Calvin_and_Wilson_AU01_05)	Amyema_glabrum|EU544476|Nickrent_2794))))	Sogerianthe_sessiflora|EU544508|Nickrent_4467)	(((Scurrula_ferruginea|DQ340576|Calvin_and_Wilson_B02_02	Scurrula_ferruginea|EU544505|Nickrent_4008)	Taxillus_chinensis|EU544512|Nickrent_4032)
(Alepis_flavida|EF464481|Nickrent_2743	(((((Atkinsonia_ligustrina|DQ788714|Nickrent_4343	Atkinsonia_ligustrina|DQ340616|Calvin_and_Wilson_AU00_01)	((((Tupeia_antarctica|DQ340601|Calvin_and_Wilson_NZ98_02	Tupeia_antarctica|EF464494|Nickrent_2742)	(Notanthera_heterophylla|DQ442939|G_Amico_151_BCRU	Notanthera_heterophylla|DQ340606|Calvin_and_Wilson_Cl03_03))	(Desmaria_mutabilis|DQ340603|Calvin_and_Wilson_CL03_07	Desmaria_mutabilis|EF464486|Nickrent_4510A))	((((Tripodanthus_flagellaris|HM010428|Nickrent_5204	Tripodanthus_flagellaris|HM010430|Nickrent_5211)	((Tripodanthus_flagellaris|HM010445|Nickrent_5552	(Tripodanthus_flagellaris|HM010442|Nickrent_5549	Tripodanthus_flagellaris|HM010446|Nickrent_5553))	Tripodanthus_flagellaris|HM010429|Nickrent_5210))	Tripodanthus_flagellaris|DQ340614|Calvin_and_Wilson_AR03_10)	((Ixocactus_inornus|DQ340609|Calvin_and_Wilson_MX03_04	Tripodanthus_acutifolius|HM010433|Nickrent_5323)	(((Tripodanthus_acutifolius|HM010436|Nickrent_5330	(Tripodanthus_acutifolius|HM010440|Nickrent_5350	((Tripodanthus_acutifolius|HM010444|Nickrent_5551	(Tripodanthus_acutifolius|HM010435|Nickrent_5326	(Tripodanthus_acutifolius|HM010431|Nickrent_5318	Tripodanthus_acutifolius|HM010434|Nickrent_5325)))	Tripodanthus_acutifolius|HM010443|Nickrent_5550)))	Tripodanthus_acutifolius|HM010432|Nickrent_5321)	(((Tripodanthus_acutifolius|DQ340615|Calvin_and_Wilson_AR03_04	(Tripodanthus_acutifolius|HM010426|Nickrent_4998	(Tripodanthus_acutifolius|HM010441|Nickrent_5548	((Tripodanthus_acutifolius|HM010437|Nickrent_5345	Tripodanthus_acutifolius|HM010438|Nickrent_5346)	(Tripodanthus_acutifolius|HM010439|Nickrent_5349	Tripodanthus_acutifolius|HM010425|Nickrent_4983)))))	Tripodanthus_acutifolius|EU544513|Nickrent_4927)	((Tripodanthus_belmirensis|HM010427|Nickrent_5050	((Phthirusa_pyrifolia|EU544504|Nickrent_2762	Oryctanthus_occidentalis|DQ340613|Calvin_and_Wilson_CR01_11)	(Phthirusa_pyrifolia|DQ340608|Calvin_and_Wilson_CR01_03	Oryctanthus_occidentalis|EU544501|Nickrent_2763)))	(Struthanthus_orbicularis|DQ340607|Calvin_and_Wilson_CR01_02	(((Cladocolea_mcvaughii|DQ340611|Calvin_and_Wilson_MX03_09	Cladocolea_cupulata|DQ340612|Calvin_and_Wilson_MX03_08)	((Cladocolea_gracilis|EU544482|Nickrent_3066	Struthanthus_woodsonii|EU544510|Nickrent_2761)	Struthanthus_oerstedii|EU544509|Nickrent_2728))	Psittacanthus_schiedeanus|DQ340610|Calvin_and_Wilson_CR01_09)))))))))	(((Helixanthera_parasitica|DQ340572|Calvin_and_Wilson_B02_01	((((((Scurrula_ferruginea|DQ340576|Calvin_and_Wilson_B02_02	Scurrula_ferruginea|EU544505|Nickrent_4008)	Taxillus_chinensis|EU544512|Nickrent_4032)
(Alepis_flavida|EF464481|Nickrent_2743	(((((((Muellerina_celastroides|DQ340590|Calvin_and_Wilson_AU99_11	(Muellerina_eucalyptoides|EU544498|Nickrent_4310	Muellerina_eucalyptoides|DQ340591|Calvin_and_Wilson_AU99_05))	(Ileostylus_micranthus|DQ340592|Calvin_and_Wilson_NZ00_02	Ileostylus_micranthus|EU544491|Nickrent_2741))	((Helixanthera_parasitica|DQ340572|Calvin_and_Wilson_B02_01	(((Socratina_bemarivensis|EU544507|Nickrent_4179	((Moquiniella_rubra|EF464489|Nickrent_3042	(Septulina_glauca|EU544506|Nickrent_4089	Phragmanthera_crassicaulis|EU544503|Nickrent_3037))	(Plicosepalus_curviflorus|DQ340575|Calvin_and_Wilson_Y88_03	((Globimetula_dinklagei|EU544489|Nickrent_3087	Phragmanthera_regularis|DQ340579|Calvin_and_Wilson_Y88_01)	(Emelianthe_panganensis|EU544487|Nickrent_4889	((Erianthemum_dregei|EU544488|Nickrent_2985	Erianthemum_dregei|DQ340580|A__Robertson_7366)	Oedina_pendens|EU544499|Nickrent_4329))))))	((Taxillus_wiensii|DQ340578|A_Robertson_7364	Vanwykia_remota|EU544514|Nickrent_4331)	((Baratranthus_axanthus|DQ340587|Calvin_and_Wilson_B02_14	Baratranthus_axanthus|EU544478|Nickrent_4029)	(((((Scurrula_ferruginea|DQ340576|Calvin_and_Wilson_B02_02	Scurrula_ferruginea|EU544505|Nickrent_4008)	Taxillus_chinensis|EU544512|Nickrent_4032)	(Tapinanthus_constrictiflorus|EU544511|Nickrent_3088	(Oncocalyx_schimperi|DQ340574|Calvin_and_Wilson_Y88_02	(Agelanthus_sansibarensis|DQ340573|A_Robertson_7365	Oncocalyx_sulfureus|EU544500|Nickrent_2850))))	(Helixanthera_coccinea|EU544490|Nickrent_4019	((Dendrophthoe_longituba|EU544485|Nickrent_4010	Dendrophthoe_vitellina|DQ340588|Calvin_and_Wilson_AU98_08)	Dendrophthoe_constricta|DQ340589|Calvin_and_Wilson_B02_03)))	(Englerina_ramulosa|DQ340577|A_Robertson_7280	(((Dactyliophora_novae_guineae|EU544483|Nickrent_4563	Dactyliophora_novae_guineae|DQ340586|Calvin_and_Wilson_AU02_10)	(((Benthamina_alyxifolia|EU544480|Nickrent_4127	Benthamina_alyxifolia|DQ340584|Calvin_and_Wilson_AU99_14)	((Amyema_cambagei|DQ340582|Calvin_and_Wilson_AU99_01	(Diplatia_furcata|EU544486|Nickrent_2824	Diplatia_grandibractea|DQ340581|Calvin_and_Wilson_AU01_05))	Amyema_glabrum|EU544476|Nickrent_2794))	Amyema_queenslandicum|DQ340583|Calvin_and_Wilson_AU02_22))	Sogerianthe_sessiflora|EU544508|Nickrent_4467))))))	Bakerella_sp_|EU544479|Nickrent_4161))	((((Loranthus_europaeus|EU544493|Nickrent_2849	Loranthus_europaeus|HQ917114|GUH_3997)	Loranthus_grewingkii|HQ917115|GUH_3998)	Loranthus_odoratus|EU544494|Nickrent_4977)	(Cecarria_obtusifolia|DQ340585|Calvin_and_Wilson_AU02_16
(Alepis_flavida|EF464481|Nickrent_2743	(((((Atkinsonia_ligustrina|DQ788714|Nickrent_4343	Atkinsonia_ligustrina|DQ340616|Calvin_and_Wilson_AU00_01)	((Gaiadendron_punctatum|DQ788715|Nickrent_2729	Gaiadendron_punctatum|DQ340617|Calvin_and_Wilson_CR01_08)	(((Tripodanthus_belmirensis|HM010427|Nickrent_5050	((((((Tripodanthus_flagellaris|HM010428|Nickrent_5204	Tripodanthus_flagellaris|HM010430|Nickrent_5211)	((Tripodanthus_flagellaris|HM010445|Nickrent_5552	(Tripodanthus_flagellaris|HM010442|Nickrent_5549	Tripodanthus_flagellaris|HM010446|Nickrent_5553))	Tripodanthus_flagellaris|HM010429|Nickrent_5210))	Tripodanthus_flagellaris|DQ340614|Calvin_and_Wilson_AR03_10)	(Ixocactus_inornus|DQ340609|Calvin_and_Wilson_MX03_04	Tripodanthus_acutifolius|HM010433|Nickrent_5323))	(Tripodanthus_acutifolius|HM010436|Nickrent_5330	(Tripodanthus_acutifolius|DQ340615|Calvin_and_Wilson_AR03_04	((((Tripodanthus_acutifolius|HM010437|Nickrent_5345	Tripodanthus_acutifolius|HM010438|Nickrent_5346)	((Tripodanthus_acutifolius|HM010425|Nickrent_4983	Tripodanthus_acutifolius|HM010441|Nickrent_5548)	Tripodanthus_acutifolius|HM010439|Nickrent_5349))	Tripodanthus_acutifolius|HM010426|Nickrent_4998)	Tripodanthus_acutifolius|EU544513|Nickrent_4927))))	Tripodanthus_acutifolius|HM010432|Nickrent_5321))	(((Struthanthus_orbicularis|DQ340607|Calvin_and_Wilson_CR01_02	(Struthanthus_oerstedii|EU544509|Nickrent_2728	(Struthanthus_woodsonii|EU544510|Nickrent_2761	Cladocolea_gracilis|EU544482|Nickrent_3066)))	(Cladocolea_mcvaughii|DQ340611|Calvin_and_Wilson_MX03_09	Cladocolea_cupulata|DQ340612|Calvin_and_Wilson_MX03_08))	(Psittacanthus_schiedeanus|DQ340610|Calvin_and_Wilson_CR01_09	((Phthirusa_pyrifolia|EU544504|Nickrent_2762	Oryctanthus_occidentalis|DQ340613|Calvin_and_Wilson_CR01_11)	(Phthirusa_pyrifolia|DQ340608|Calvin_and_Wilson_CR01_03	Oryctanthus_occidentalis|EU544501|Nickrent_2763)))))	(Tripodanthus_acutifolius|HM010435|Nickrent_5326	(Tripodanthus_acutifolius|HM010443|Nickrent_5550	((Tripodanthus_acutifolius|HM010444|Nickrent_5551	(Tripodanthus_acutifolius|HM010431|Nickrent_5318	Tripodanthus_acutifolius|HM010434|Nickrent_5325))	Tripodanthus_acutifolius|HM010440|Nickrent_5350))))))	(((Lepidaria_oviceps|DQ340602|Calvin_and_Wilson_B02_19	Loxanthera_speciosa|EU544495|Nickrent_4026)	((((((Nuytsia_floribunda|DQ340618|Calvin_and_Wilson_AU01_22	Nuytsia_floribunda|DQ788716|Nickrent_3080)	Amylotheca_duthieana|EU544477|Nickrent_4022)	Lepidaria_cf__forbesii|EU544492|Nickrent_4044)	((Ligaria_cuneifolia|DQ340604|Calvin_and_Wilson_CL03_01	Ligaria_cuneifolia|DQ442940|G_Amico_76_BCRU)
(Alepis_flavida|EF464481|Nickrent_2743	((Peraxilla_tetrapetala|EU544502|Nickrent_2744	Peraxilla_tetrapetala|DQ340597|Calvin_and_Wilson_NZ98_03)	((Atkinsonia_ligustrina|DQ340616|Calvin_and_Wilson_AU00_01	Atkinsonia_ligustrina|DQ788714|Nickrent_4343)	(((Nuytsia_floribunda|DQ340618|Calvin_and_Wilson_AU01_22	Nuytsia_floribunda|DQ788716|Nickrent_3080)	((((((((Plicosepalus_curviflorus|DQ340575|Calvin_and_Wilson_Y88_03	((Moquiniella_rubra|EF464489|Nickrent_3042	(Septulina_glauca|EU544506|Nickrent_4089	(Baratranthus_axanthus|DQ340587|Calvin_and_Wilson_B02_14	Baratranthus_axanthus|EU544478|Nickrent_4029)))	(Phragmanthera_regularis|DQ340579|Calvin_and_Wilson_Y88_01	(Emelianthe_panganensis|EU544487|Nickrent_4889	(Globimetula_dinklagei|EU544489|Nickrent_3087	((Erianthemum_dregei|EU544488|Nickrent_2985	Erianthemum_dregei|DQ340580|A__Robertson_7366)	Oedina_pendens|EU544499|Nickrent_4329))))))	(((Scurrula_ferruginea|DQ340576|Calvin_and_Wilson_B02_02	Scurrula_ferruginea|EU544505|Nickrent_4008)	Taxillus_chinensis|EU544512|Nickrent_4032)	(Tapinanthus_constrictiflorus|EU544511|Nickrent_3088	(Oncocalyx_schimperi|DQ340574|Calvin_and_Wilson_Y88_02	(Oncocalyx_sulfureus|EU544500|Nickrent_2850	Agelanthus_sansibarensis|DQ340573|A_Robertson_7365)))))	((Dendrophthoe_vitellina|DQ340588|Calvin_and_Wilson_AU98_08	(Dendrophthoe_longituba|EU544485|Nickrent_4010	Helixanthera_coccinea|EU544490|Nickrent_4019))	Dendrophthoe_constricta|DQ340589|Calvin_and_Wilson_B02_03))	Bakerella_sp_|EU544479|Nickrent_4161)	(((Phragmanthera_crassicaulis|EU544503|Nickrent_3037	Socratina_bemarivensis|EU544507|Nickrent_4179)	((((Amyema_queenslandicum|DQ340583|Calvin_and_Wilson_AU02_22	Sogerianthe_sessiflora|EU544508|Nickrent_4467)	(((Diplatia_furcata|EU544486|Nickrent_2824	(Amyema_cambagei|DQ340582|Calvin_and_Wilson_AU99_01	Diplatia_grandibractea|DQ340581|Calvin_and_Wilson_AU01_05))	Amyema_glabrum|EU544476|Nickrent_2794)	(Dactyliophora_novae_guineae|DQ340586|Calvin_and_Wilson_AU02_10	Dactyliophora_novae_guineae|EU544483|Nickrent_4563)))	(Benthamina_alyxifolia|EU544480|Nickrent_4127	Benthamina_alyxifolia|DQ340584|Calvin_and_Wilson_AU99_14))	Englerina_ramulosa|DQ340577|A_Robertson_7280))	Taxillus_wiensii|DQ340578|A_Robertson_7364))	Vanwykia_remota|EU544514|Nickrent_4331)	Helixanthera_parasitica|DQ340572|Calvin_and_Wilson_B02_01)	(((((Loranthus_europaeus|EU544493|Nickrent_2849	Loranthus_europaeus|HQ917114|GUH_3997)	Loranthus_grewingkii|HQ917115|GUH_3998)	Loranthus_odoratus|EU544494|Nickrent_4977)
(Alepis_flavida|EF464481|Nickrent_2743	(((Tupeia_antarctica|DQ340601|Calvin_and_Wilson_NZ98_02	Tupeia_antarctica|EF464494|Nickrent_2742)	(Notanthera_heterophylla|DQ442939|G_Amico_151_BCRU	Notanthera_heterophylla|DQ340606|Calvin_and_Wilson_Cl03_03))	((((((((Decaisnina_triflora|EU544484|Nickrent_4491	((Decaisnina_congesta|DQ340594|Calvin_and_Wilson_AU02_01	Decaisnina_signata|DQ340596|Calvin_and_Wilson_AU02_05)	Decaisnina_brittenii|DQ340595|Calvin_and_Wilson_AU01_11))	Amylotheca_duthieana|EU544477|Nickrent_4022)	Lepidaria_cf__forbesii|EU544492|Nickrent_4044)	Macrosolen_cochinchinensis|EU544497|Nickrent_4038)	Macrosolen_melintangensis|DQ340593|Calvin_and_Wilson_B02_17)	((((Gaiadendron_punctatum|DQ788715|Nickrent_2729	Gaiadendron_punctatum|DQ340617|Calvin_and_Wilson_CR01_08)	((((((Tristerix_verticillatus|DQ442925|G_Amico_157_BCRU	(Tristerix_verticillatus|DQ442926|G_Amico_158_BCRU	Tristerix_verticillatus|DQ442924|G_Amico_154_BCRU))	Tristerix_verticillatus|DQ442927|G_Amico_155_BCRU)	((Tristerix_penduliflorus|DQ442929|P_Nunez_8288_720879_MO	Tristerix_penduliflorus|DQ442928|M_Lewis_35236_4661844_MO)	((Tristerix_corymbosus|DQ442920|G_Amico_80_BCRU	(Tristerix_corymbosus|DQ340605|Calvin_and_Wilson_CL03_02	(Tristerix_corymbosus|DQ442921|G_Amico_83_BCRU	((Tristerix_aphyllus|DQ442919|G_Amico_166_BCRU	(Tristerix_corymbosus|DQ442922|G_Amico_84_BCRU	Tristerix_corymbosus|DQ442923|G_Amico_96_BCRU))	Tristerix_aphyllus|DQ442917|L_Suarez_sn_BCRU))))	(Tristerix_corymbosus|EF464493|Nickrent_4597A	(Tristerix_aphyllus|DQ442918|G_Amico_162_BCRU	Tristerix_aphyllus|DQ442916|G_Amico_97_BCRU)))))	((Tristerix_pubescens|DQ442937|DN_Smith_11388_3337809_MO	Tristerix_pubescens|DQ442936|DN_Smith_M_Buddensiek_11090_3303268_MO)	(((Tristerix_longebracteatus|DQ442932|DN_Smith_8288_722877_MO	Tristerix_longebracteatus|DQ442933|D_Fernandez_M_Cerna_P_Villacres_371_5889268_MO)	Tristerix_grandiflorus|DQ442931|V_Zar_1368_3907304_MO)	Tristerix_grandiflorus|DQ442930|Palacios_Neil_Ceron_2547_3672311_MO)))	((Tristerix_chodatianus|DQ442938|DN_Smith_Valencia_Gonzales_9536_3337838_MO	Tristerix_peruvianus|DQ442934|DN_Smith_M_Buddensiek_10858_3307944__MO)	Tristerix_peytonii|DQ442935|P_Nunez_J_Arque_8287_3632650_MO))	(Desmaria_mutabilis|DQ340603|Calvin_and_Wilson_CL03_07	Desmaria_mutabilis|EF464486|Nickrent_4510A)))	Loxanthera_speciosa|EU544495|Nickrent_4026)	((Ligaria_cuneifolia|DQ340604|Calvin_and_Wilson_CL03_01	Ligaria_cuneifolia|DQ442940|G_Amico_76_BCRU)	(((((Struthanthus_woodsonii|EU544510|Nickrent_2761	Cladocolea_gracilis|EU544482|Nickrent_3066)	(Cladocolea_mcvaughii|DQ340611|Calvin_and_Wilson_MX03_09	Cladocolea_cupulata|DQ340612|Calvin_and_Wilson_MX03_08))	Struthanthus_oerstedii|EU544509|Nickrent_2728)
(Alepis_flavida|EF464481|Nickrent_2743	((Peraxilla_tetrapetala|EU544502|Nickrent_2744	Peraxilla_tetrapetala|DQ340597|Calvin_and_Wilson_NZ98_03)	(((((Struthanthus_woodsonii|EU544510|Nickrent_2761	(Struthanthus_oerstedii|EU544509|Nickrent_2728	((Cladocolea_mcvaughii|DQ340611|Calvin_and_Wilson_MX03_09	Cladocolea_cupulata|DQ340612|Calvin_and_Wilson_MX03_08)	Cladocolea_gracilis|EU544482|Nickrent_3066)))	(((Struthanthus_orbicularis|DQ340607|Calvin_and_Wilson_CR01_02	((Tripodanthus_acutifolius|HM010440|Nickrent_5350	(Tripodanthus_acutifolius|HM010443|Nickrent_5550	((Tripodanthus_acutifolius|HM010431|Nickrent_5318	Tripodanthus_acutifolius|HM010434|Nickrent_5325)	Tripodanthus_acutifolius|HM010435|Nickrent_5326)))	Tripodanthus_acutifolius|HM010444|Nickrent_5551))	((Phthirusa_pyrifolia|EU544504|Nickrent_2762	Oryctanthus_occidentalis|DQ340613|Calvin_and_Wilson_CR01_11)	(Phthirusa_pyrifolia|DQ340608|Calvin_and_Wilson_CR01_03	Oryctanthus_occidentalis|EU544501|Nickrent_2763)))	(Tripodanthus_belmirensis|HM010427|Nickrent_5050	(Tripodanthus_acutifolius|HM010432|Nickrent_5321	((((Tripodanthus_flagellaris|HM010430|Nickrent_5211	Tripodanthus_flagellaris|HM010428|Nickrent_5204)	(Tripodanthus_flagellaris|HM010429|Nickrent_5210	(Tripodanthus_flagellaris|HM010445|Nickrent_5552	(Tripodanthus_flagellaris|HM010442|Nickrent_5549	Tripodanthus_flagellaris|HM010446|Nickrent_5553))))	Tripodanthus_flagellaris|DQ340614|Calvin_and_Wilson_AR03_10)	((Tripodanthus_acutifolius|HM010436|Nickrent_5330	((Tripodanthus_acutifolius|HM010426|Nickrent_4998	(Tripodanthus_acutifolius|DQ340615|Calvin_and_Wilson_AR03_04	(Tripodanthus_acutifolius|HM010438|Nickrent_5346	(((Tripodanthus_acutifolius|HM010425|Nickrent_4983	Tripodanthus_acutifolius|HM010441|Nickrent_5548)	Tripodanthus_acutifolius|HM010437|Nickrent_5345)	Tripodanthus_acutifolius|HM010439|Nickrent_5349))))	Tripodanthus_acutifolius|EU544513|Nickrent_4927))	Tripodanthus_acutifolius|HM010433|Nickrent_5323))))))	Ixocactus_inornus|DQ340609|Calvin_and_Wilson_MX03_04)	Psittacanthus_schiedeanus|DQ340610|Calvin_and_Wilson_CR01_09)	((((((Ligaria_cuneifolia|DQ340604|Calvin_and_Wilson_CL03_01	Ligaria_cuneifolia|DQ442940|G_Amico_76_BCRU)	(Nuytsia_floribunda|DQ340618|Calvin_and_Wilson_AU01_22	Nuytsia_floribunda|DQ788716|Nickrent_3080))	(((((Muellerina_celastroides|DQ340590|Calvin_and_Wilson_AU99_11	(Muellerina_eucalyptoides|EU544498|Nickrent_4310	Muellerina_eucalyptoides|DQ340591|Calvin_and_Wilson_AU99_05))	(Ileostylus_micranthus|DQ340592|Calvin_and_Wilson_NZ00_02	Ileostylus_micranthus|EU544491|Nickrent_2741))	((((Phragmanthera_crassicaulis|EU544503|Nickrent_3037
(Alepis_flavida|EF464481|Nickrent_2743	((Peraxilla_tetrapetala|EU544502|Nickrent_2744	Peraxilla_tetrapetala|DQ340597|Calvin_and_Wilson_NZ98_03)	((((Tupeia_antarctica|DQ340601|Calvin_and_Wilson_NZ98_02	Tupeia_antarctica|EF464494|Nickrent_2742)	(Notanthera_heterophylla|DQ442939|G_Amico_151_BCRU	Notanthera_heterophylla|DQ340606|Calvin_and_Wilson_Cl03_03))	(((Muellerina_celastroides|DQ340590|Calvin_and_Wilson_AU99_11	(Muellerina_eucalyptoides|EU544498|Nickrent_4310	Muellerina_eucalyptoides|DQ340591|Calvin_and_Wilson_AU99_05))	(Ileostylus_micranthus|DQ340592|Calvin_and_Wilson_NZ00_02	Ileostylus_micranthus|EU544491|Nickrent_2741))	((Helixanthera_parasitica|DQ340572|Calvin_and_Wilson_B02_01	((Moquiniella_rubra|EF464489|Nickrent_3042	(((Globimetula_dinklagei|EU544489|Nickrent_3087	Phragmanthera_regularis|DQ340579|Calvin_and_Wilson_Y88_01)	(Emelianthe_panganensis|EU544487|Nickrent_4889	((Erianthemum_dregei|EU544488|Nickrent_2985	Erianthemum_dregei|DQ340580|A__Robertson_7366)	Oedina_pendens|EU544499|Nickrent_4329)))	Phragmanthera_crassicaulis|EU544503|Nickrent_3037))	(((Socratina_bemarivensis|EU544507|Nickrent_4179	Taxillus_wiensii|DQ340578|A_Robertson_7364)	((Tapinanthus_constrictiflorus|EU544511|Nickrent_3088	(Oncocalyx_schimperi|DQ340574|Calvin_and_Wilson_Y88_02	(Oncocalyx_sulfureus|EU544500|Nickrent_2850	Agelanthus_sansibarensis|DQ340573|A_Robertson_7365)))	Englerina_ramulosa|DQ340577|A_Robertson_7280))	(((Benthamina_alyxifolia|EU544480|Nickrent_4127	Benthamina_alyxifolia|DQ340584|Calvin_and_Wilson_AU99_14)	(Sogerianthe_sessiflora|EU544508|Nickrent_4467	((Dactyliophora_novae_guineae|DQ340586|Calvin_and_Wilson_AU02_10	Dactyliophora_novae_guineae|EU544483|Nickrent_4563)	(((Diplatia_furcata|EU544486|Nickrent_2824	Diplatia_grandibractea|DQ340581|Calvin_and_Wilson_AU01_05)	Amyema_cambagei|DQ340582|Calvin_and_Wilson_AU99_01)	Amyema_glabrum|EU544476|Nickrent_2794))))	(Vanwykia_remota|EU544514|Nickrent_4331	(Plicosepalus_curviflorus|DQ340575|Calvin_and_Wilson_Y88_03	(((((Dendrophthoe_longituba|EU544485|Nickrent_4010	Helixanthera_coccinea|EU544490|Nickrent_4019)	Dendrophthoe_constricta|DQ340589|Calvin_and_Wilson_B02_03)	Dendrophthoe_vitellina|DQ340588|Calvin_and_Wilson_AU98_08)	((Scurrula_ferruginea|DQ340576|Calvin_and_Wilson_B02_02	Scurrula_ferruginea|EU544505|Nickrent_4008)	Taxillus_chinensis|EU544512|Nickrent_4032))	((Bakerella_sp_|EU544479|Nickrent_4161	(Septulina_glauca|EU544506|Nickrent_4089	(Baratranthus_axanthus|DQ340587|Calvin_and_Wilson_B02_14	Baratranthus_axanthus|EU544478|Nickrent_4029)))
(Alepis_flavida|EF464481|Nickrent_2743	(((Peraxilla_tetrapetala|EU544502|Nickrent_2744	Peraxilla_tetrapetala|DQ340597|Calvin_and_Wilson_NZ98_03)	(((((Tristerix_chodatianus|DQ442938|DN_Smith_Valencia_Gonzales_9536_3337838_MO	Tristerix_peruvianus|DQ442934|DN_Smith_M_Buddensiek_10858_3307944__MO)	Tristerix_peytonii|DQ442935|P_Nunez_J_Arque_8287_3632650_MO)	((((Tristerix_verticillatus|DQ442924|G_Amico_154_BCRU	(Tristerix_verticillatus|DQ442925|G_Amico_157_BCRU	Tristerix_verticillatus|DQ442926|G_Amico_158_BCRU))	Tristerix_verticillatus|DQ442927|G_Amico_155_BCRU)	(((Tristerix_aphyllus|DQ442918|G_Amico_162_BCRU	Tristerix_aphyllus|DQ442916|G_Amico_97_BCRU)	((Tristerix_corymbosus|DQ340605|Calvin_and_Wilson_CL03_02	(Tristerix_aphyllus|DQ442917|L_Suarez_sn_BCRU	((Tristerix_aphyllus|DQ442919|G_Amico_166_BCRU	(Tristerix_corymbosus|DQ442922|G_Amico_84_BCRU	Tristerix_corymbosus|DQ442923|G_Amico_96_BCRU))	(Tristerix_corymbosus|DQ442921|G_Amico_83_BCRU	(Tristerix_penduliflorus|DQ442929|P_Nunez_8288_720879_MO	Tristerix_penduliflorus|DQ442928|M_Lewis_35236_4661844_MO)))))	Tristerix_corymbosus|DQ442920|G_Amico_80_BCRU))	Tristerix_corymbosus|EF464493|Nickrent_4597A))	((Tristerix_pubescens|DQ442937|DN_Smith_11388_3337809_MO	Tristerix_pubescens|DQ442936|DN_Smith_M_Buddensiek_11090_3303268_MO)	((Tristerix_grandiflorus|DQ442931|V_Zar_1368_3907304_MO	Tristerix_grandiflorus|DQ442930|Palacios_Neil_Ceron_2547_3672311_MO)	(Tristerix_longebracteatus|DQ442933|D_Fernandez_M_Cerna_P_Villacres_371_5889268_MO	Tristerix_longebracteatus|DQ442932|DN_Smith_8288_722877_MO)))))	(((Muellerina_celastroides|DQ340590|Calvin_and_Wilson_AU99_11	(Muellerina_eucalyptoides|EU544498|Nickrent_4310	Muellerina_eucalyptoides|DQ340591|Calvin_and_Wilson_AU99_05))	(Ileostylus_micranthus|DQ340592|Calvin_and_Wilson_NZ00_02	Ileostylus_micranthus|EU544491|Nickrent_2741))	(((((Globimetula_dinklagei|EU544489|Nickrent_3087	Phragmanthera_regularis|DQ340579|Calvin_and_Wilson_Y88_01)	((Erianthemum_dregei|EU544488|Nickrent_2985	Erianthemum_dregei|DQ340580|A__Robertson_7366)	Oedina_pendens|EU544499|Nickrent_4329))	(((Vanwykia_remota|EU544514|Nickrent_4331	(Plicosepalus_curviflorus|DQ340575|Calvin_and_Wilson_Y88_03	((Emelianthe_panganensis|EU544487|Nickrent_4889	((Helixanthera_coccinea|EU544490|Nickrent_4019	(Dendrophthoe_constricta|DQ340589|Calvin_and_Wilson_B02_03	(Dendrophthoe_longituba|EU544485|Nickrent_4010	Dendrophthoe_vitellina|DQ340588|Calvin_and_Wilson_AU98_08)))	((Scurrula_ferruginea|DQ340576|Calvin_and_Wilson_B02_02	Scurrula_ferruginea|EU544505|Nickrent_4008)	Taxillus_chinensis|EU544512|Nickrent_4032)))	(Bakerella_sp_|EU544479|Nickrent_4161	(Septulina_glauca|EU544506|Nickrent_4089
(((Peraxilla_tetrapetala|DQ340597|Calvin_and_Wilson_NZ98_03	Peraxilla_tetrapetala|EU544502|Nickrent_2744)	((((Gaiadendron_punctatum|DQ340617|Calvin_and_Wilson_CR01_08	Gaiadendron_punctatum|DQ788715|Nickrent_2729)	(((Loxanthera_speciosa|EU544495|Nickrent_4026	(Amylotheca_duthieana|EU544477|Nickrent_4022	(Amylotheca_subumbellata|DQ340600|Calvin_and_Wilson_AU98_21	(Lysiana_filifolia|EU544496|Nickrent_4449	Lysiana_maritima|DQ340599|Calvin_and_Wilson_AU98_19))))	(((Decaisnina_signata|DQ340596|Calvin_and_Wilson_AU02_05	Decaisnina_congesta|DQ340594|Calvin_and_Wilson_AU02_01)	Decaisnina_brittenii|DQ340595|Calvin_and_Wilson_AU01_11)	Decaisnina_triflora|EU544484|Nickrent_4491))	((Lepidaria_cf__forbesii|EU544492|Nickrent_4044	Lepidaria_oviceps|DQ340602|Calvin_and_Wilson_B02_19)	(Macrosolen_melintangensis|DQ340593|Calvin_and_Wilson_B02_17	Macrosolen_cochinchinensis|EU544497|Nickrent_4038))))	((((((Tristerix_penduliflorus|DQ442929|P_Nunez_8288_720879_MO	Tristerix_penduliflorus|DQ442928|M_Lewis_35236_4661844_MO)	(((Tristerix_aphyllus|DQ442916|G_Amico_97_BCRU	Tristerix_aphyllus|DQ442918|G_Amico_162_BCRU)	(((Tristerix_corymbosus|DQ340605|Calvin_and_Wilson_CL03_02	(Tristerix_aphyllus|DQ442919|G_Amico_166_BCRU	((Tristerix_aphyllus|DQ442917|L_Suarez_sn_BCRU	Tristerix_corymbosus|DQ442921|G_Amico_83_BCRU)	(Tristerix_corymbosus|DQ442922|G_Amico_84_BCRU	Tristerix_corymbosus|DQ442923|G_Amico_96_BCRU))))	Tristerix_corymbosus|DQ442920|G_Amico_80_BCRU)	Tristerix_corymbosus|EF464493|Nickrent_4597A))	(((Tristerix_peytonii|DQ442935|P_Nunez_J_Arque_8287_3632650_MO	(Tristerix_peruvianus|DQ442934|DN_Smith_M_Buddensiek_10858_3307944__MO	Tristerix_chodatianus|DQ442938|DN_Smith_Valencia_Gonzales_9536_3337838_MO))	((Tristerix_pubescens|DQ442937|DN_Smith_11388_3337809_MO	Tristerix_pubescens|DQ442936|DN_Smith_M_Buddensiek_11090_3303268_MO)	((Tristerix_grandiflorus|DQ442930|Palacios_Neil_Ceron_2547_3672311_MO	(Tristerix_grandiflorus|DQ442931|V_Zar_1368_3907304_MO	Tristerix_longebracteatus|DQ442933|D_Fernandez_M_Cerna_P_Villacres_371_5889268_MO))	Tristerix_longebracteatus|DQ442932|DN_Smith_8288_722877_MO)))	(Tristerix_verticillatus|DQ442927|G_Amico_155_BCRU	((Tristerix_verticillatus|DQ442926|G_Amico_158_BCRU	Tristerix_verticillatus|DQ442925|G_Amico_157_BCRU)	Tristerix_verticillatus|DQ442924|G_Amico_154_BCRU)))))	(((Ileostylus_micranthus|DQ340592|Calvin_and_Wilson_NZ00_02	Ileostylus_micranthus|EU544491|Nickrent_2741)	(Muellerina_celastroides|DQ340590|Calvin_and_Wilson_AU99_11	(Muellerina_eucalyptoides|EU544498|Nickrent_4310	Muellerina_eucalyptoides|DQ340591|Calvin_and_Wilson_AU99_05)))	(((((Amyema_queenslandicum|DQ340583|Calvin_and_Wilson_AU02_22	Helixanthera_parasitica|DQ340572|Calvin_and_Wilson_B02_01)	Septulina_glauca|EU544506|Nickrent_4089)
((((Peraxilla_tetrapetala|DQ340597|Calvin_and_Wilson_NZ98_03	Peraxilla_tetrapetala|EU544502|Nickrent_2744)	((((Nuytsia_floribunda|DQ788716|Nickrent_3080	Nuytsia_floribunda|DQ340618|Calvin_and_Wilson_AU01_22)	(((Tristerix_peruvianus|DQ442934|DN_Smith_M_Buddensiek_10858_3307944__MO	Tristerix_chodatianus|DQ442938|DN_Smith_Valencia_Gonzales_9536_3337838_MO)	(((Tristerix_peytonii|DQ442935|P_Nunez_J_Arque_8287_3632650_MO	Tristerix_longebracteatus|DQ442933|D_Fernandez_M_Cerna_P_Villacres_371_5889268_MO)	(Tristerix_longebracteatus|DQ442932|DN_Smith_8288_722877_MO	(Tristerix_grandiflorus|DQ442930|Palacios_Neil_Ceron_2547_3672311_MO	Tristerix_grandiflorus|DQ442931|V_Zar_1368_3907304_MO)))	(Tristerix_pubescens|DQ442937|DN_Smith_11388_3337809_MO	Tristerix_pubescens|DQ442936|DN_Smith_M_Buddensiek_11090_3303268_MO)))	(((Tristerix_verticillatus|DQ442927|G_Amico_155_BCRU	Tristerix_verticillatus|DQ442924|G_Amico_154_BCRU)	(Tristerix_verticillatus|DQ442926|G_Amico_158_BCRU	Tristerix_verticillatus|DQ442925|G_Amico_157_BCRU))	((((Tristerix_corymbosus|DQ340605|Calvin_and_Wilson_CL03_02	(Tristerix_aphyllus|DQ442919|G_Amico_166_BCRU	((Tristerix_aphyllus|DQ442917|L_Suarez_sn_BCRU	Tristerix_corymbosus|DQ442921|G_Amico_83_BCRU)	(Tristerix_corymbosus|DQ442922|G_Amico_84_BCRU	Tristerix_corymbosus|DQ442923|G_Amico_96_BCRU))))	Tristerix_corymbosus|DQ442920|G_Amico_80_BCRU)	(Tristerix_corymbosus|EF464493|Nickrent_4597A	(Tristerix_aphyllus|DQ442916|G_Amico_97_BCRU	Tristerix_aphyllus|DQ442918|G_Amico_162_BCRU)))	(Tristerix_penduliflorus|DQ442929|P_Nunez_8288_720879_MO	Tristerix_penduliflorus|DQ442928|M_Lewis_35236_4661844_MO)))))	((((Notanthera_heterophylla|DQ340606|Calvin_and_Wilson_Cl03_03	Notanthera_heterophylla|DQ442939|G_Amico_151_BCRU)	(Desmaria_mutabilis|DQ340603|Calvin_and_Wilson_CL03_07	Desmaria_mutabilis|EF464486|Nickrent_4510A))	((((((((((Ileostylus_micranthus|DQ340592|Calvin_and_Wilson_NZ00_02	Ileostylus_micranthus|EU544491|Nickrent_2741)	(Muellerina_celastroides|DQ340590|Calvin_and_Wilson_AU99_11	(Muellerina_eucalyptoides|EU544498|Nickrent_4310	Muellerina_eucalyptoides|DQ340591|Calvin_and_Wilson_AU99_05)))	((((Scurrula_ferruginea|EU544505|Nickrent_4008	Scurrula_ferruginea|DQ340576|Calvin_and_Wilson_B02_02)	(Oncocalyx_sulfureus|EU544500|Nickrent_2850	Oncocalyx_schimperi|DQ340574|Calvin_and_Wilson_Y88_02))	Agelanthus_sansibarensis|DQ340573|A_Robertson_7365)	Tapinanthus_constrictiflorus|EU544511|Nickrent_3088))	((Phragmanthera_crassicaulis|EU544503|Nickrent_3037	(Emelianthe_panganensis|EU544487|Nickrent_4889	(Oedina_pendens|EU544499|Nickrent_4329	(Erianthemum_dregei|DQ340580|A__Robertson_7366	Erianthemum_dregei|EU544488|Nickrent_2985))))	(((((Sogerianthe_sessiflora|EU544508|Nickrent_4467
(((Peraxilla_tetrapetala|DQ340597|Calvin_and_Wilson_NZ98_03	Peraxilla_tetrapetala|EU544502|Nickrent_2744)	(((Amylotheca_subumbellata|DQ340600|Calvin_and_Wilson_AU98_21	(Lysiana_filifolia|EU544496|Nickrent_4449	Lysiana_maritima|DQ340599|Calvin_and_Wilson_AU98_19))	(((((((Macrosolen_melintangensis|DQ340593|Calvin_and_Wilson_B02_17	Macrosolen_cochinchinensis|EU544497|Nickrent_4038)	Lepidaria_cf__forbesii|EU544492|Nickrent_4044)	(((Decaisnina_signata|DQ340596|Calvin_and_Wilson_AU02_05	Decaisnina_congesta|DQ340594|Calvin_and_Wilson_AU02_01)	Decaisnina_brittenii|DQ340595|Calvin_and_Wilson_AU01_11)	Decaisnina_triflora|EU544484|Nickrent_4491))	((Desmaria_mutabilis|DQ340603|Calvin_and_Wilson_CL03_07	Desmaria_mutabilis|EF464486|Nickrent_4510A)	(Loxanthera_speciosa|EU544495|Nickrent_4026	(Gaiadendron_punctatum|DQ340617|Calvin_and_Wilson_CR01_08	Gaiadendron_punctatum|DQ788715|Nickrent_2729))))	Lepidaria_oviceps|DQ340602|Calvin_and_Wilson_B02_19)	(((((Nuytsia_floribunda|DQ788716|Nickrent_3080	Nuytsia_floribunda|DQ340618|Calvin_and_Wilson_AU01_22)	(((Tristerix_peruvianus|DQ442934|DN_Smith_M_Buddensiek_10858_3307944__MO	Tristerix_chodatianus|DQ442938|DN_Smith_Valencia_Gonzales_9536_3337838_MO)	(((Tristerix_peytonii|DQ442935|P_Nunez_J_Arque_8287_3632650_MO	Tristerix_longebracteatus|DQ442933|D_Fernandez_M_Cerna_P_Villacres_371_5889268_MO)	(Tristerix_longebracteatus|DQ442932|DN_Smith_8288_722877_MO	(Tristerix_grandiflorus|DQ442930|Palacios_Neil_Ceron_2547_3672311_MO	Tristerix_grandiflorus|DQ442931|V_Zar_1368_3907304_MO)))	(Tristerix_pubescens|DQ442937|DN_Smith_11388_3337809_MO	Tristerix_pubescens|DQ442936|DN_Smith_M_Buddensiek_11090_3303268_MO)))	((Tristerix_verticillatus|DQ442927|G_Amico_155_BCRU	(Tristerix_verticillatus|DQ442924|G_Amico_154_BCRU	(Tristerix_verticillatus|DQ442926|G_Amico_158_BCRU	Tristerix_verticillatus|DQ442925|G_Amico_157_BCRU)))	((Tristerix_corymbosus|EF464493|Nickrent_4597A	((Tristerix_aphyllus|DQ442916|G_Amico_97_BCRU	Tristerix_aphyllus|DQ442918|G_Amico_162_BCRU)	((Tristerix_corymbosus|DQ340605|Calvin_and_Wilson_CL03_02	(Tristerix_aphyllus|DQ442919|G_Amico_166_BCRU	((Tristerix_aphyllus|DQ442917|L_Suarez_sn_BCRU	Tristerix_corymbosus|DQ442921|G_Amico_83_BCRU)	(Tristerix_corymbosus|DQ442922|G_Amico_84_BCRU	Tristerix_corymbosus|DQ442923|G_Amico_96_BCRU))))	Tristerix_corymbosus|DQ442920|G_Amico_80_BCRU)))	(Tristerix_penduliflorus|DQ442929|P_Nunez_8288_720879_MO	Tristerix_penduliflorus|DQ442928|M_Lewis_35236_4661844_MO)))))	Amylotheca_duthieana|EU544477|Nickrent_4022)	((((((Loranthus_europaeus|EU544493|Nickrent_2849	Loranthus_europaeus|HQ917114|GUH_3997)	Loranthus_grewingkii|HQ917115|GUH_3998)	((Cecarria_obtusifolia|EU544481|Nickrent_4562
(((Peraxilla_tetrapetala|DQ340597|Calvin_and_Wilson_NZ98_03	Peraxilla_tetrapetala|EU544502|Nickrent_2744)	((((((Loxanthera_speciosa|EU544495|Nickrent_4026	Lepidaria_oviceps|DQ340602|Calvin_and_Wilson_B02_19)	(Macrosolen_melintangensis|DQ340593|Calvin_and_Wilson_B02_17	Macrosolen_cochinchinensis|EU544497|Nickrent_4038))	(Lepidaria_cf__forbesii|EU544492|Nickrent_4044	(((Decaisnina_signata|DQ340596|Calvin_and_Wilson_AU02_05	Decaisnina_congesta|DQ340594|Calvin_and_Wilson_AU02_01)	Decaisnina_brittenii|DQ340595|Calvin_and_Wilson_AU01_11)	Decaisnina_triflora|EU544484|Nickrent_4491)))	((((Ligaria_cuneifolia|DQ442940|G_Amico_76_BCRU	Ligaria_cuneifolia|DQ340604|Calvin_and_Wilson_CL03_01)	(((Tripodanthus_acutifolius|HM010443|Nickrent_5550	((Tripodanthus_acutifolius|HM010444|Nickrent_5551	(Tripodanthus_acutifolius|HM010435|Nickrent_5326	(Tripodanthus_belmirensis|HM010427|Nickrent_5050	(Tripodanthus_acutifolius|HM010434|Nickrent_5325	Tripodanthus_acutifolius|HM010431|Nickrent_5318))))	((((Tripodanthus_flagellaris|DQ340614|Calvin_and_Wilson_AR03_10	((Tripodanthus_flagellaris|HM010429|Nickrent_5210	((Tripodanthus_flagellaris|HM010442|Nickrent_5549	Tripodanthus_flagellaris|HM010446|Nickrent_5553)	Tripodanthus_flagellaris|HM010445|Nickrent_5552))	(Tripodanthus_flagellaris|HM010430|Nickrent_5211	Tripodanthus_flagellaris|HM010428|Nickrent_5204)))	Tripodanthus_acutifolius|HM010432|Nickrent_5321)	(Tripodanthus_acutifolius|HM010433|Nickrent_5323	(((Tripodanthus_acutifolius|EU544513|Nickrent_4927	(((Tripodanthus_acutifolius|HM010439|Nickrent_5349	Tripodanthus_acutifolius|HM010425|Nickrent_4983)	(Tripodanthus_acutifolius|HM010441|Nickrent_5548	(Tripodanthus_acutifolius|HM010438|Nickrent_5346	Tripodanthus_acutifolius|HM010437|Nickrent_5345)))	Tripodanthus_acutifolius|HM010426|Nickrent_4998))	Tripodanthus_acutifolius|DQ340615|Calvin_and_Wilson_AR03_04)	Tripodanthus_acutifolius|HM010436|Nickrent_5330)))	(((((Cladocolea_gracilis|EU544482|Nickrent_3066	Struthanthus_oerstedii|EU544509|Nickrent_2728)	(Cladocolea_mcvaughii|DQ340611|Calvin_and_Wilson_MX03_09	Cladocolea_cupulata|DQ340612|Calvin_and_Wilson_MX03_08))	Struthanthus_woodsonii|EU544510|Nickrent_2761)	((Oryctanthus_occidentalis|DQ340613|Calvin_and_Wilson_CR01_11	Phthirusa_pyrifolia|EU544504|Nickrent_2762)	(Phthirusa_pyrifolia|DQ340608|Calvin_and_Wilson_CR01_03	Oryctanthus_occidentalis|EU544501|Nickrent_2763)))	(Psittacanthus_schiedeanus|DQ340610|Calvin_and_Wilson_CR01_09	Struthanthus_orbicularis|DQ340607|Calvin_and_Wilson_CR01_02)))))	Tripodanthus_acutifolius|HM010440|Nickrent_5350)	Ixocactus_inornus|DQ340609|Calvin_and_Wilson_MX03_04))
(((Peraxilla_tetrapetala|DQ340597|Calvin_and_Wilson_NZ98_03	Peraxilla_tetrapetala|EU544502|Nickrent_2744)	(((Amylotheca_subumbellata|DQ340600|Calvin_and_Wilson_AU98_21	(Lysiana_filifolia|EU544496|Nickrent_4449	Lysiana_maritima|DQ340599|Calvin_and_Wilson_AU98_19))	((((Tristerix_peruvianus|DQ442934|DN_Smith_M_Buddensiek_10858_3307944__MO	Tristerix_chodatianus|DQ442938|DN_Smith_Valencia_Gonzales_9536_3337838_MO)	((Tristerix_peytonii|DQ442935|P_Nunez_J_Arque_8287_3632650_MO	((Tristerix_longebracteatus|DQ442932|DN_Smith_8288_722877_MO	Tristerix_longebracteatus|DQ442933|D_Fernandez_M_Cerna_P_Villacres_371_5889268_MO)	(Tristerix_grandiflorus|DQ442930|Palacios_Neil_Ceron_2547_3672311_MO	Tristerix_grandiflorus|DQ442931|V_Zar_1368_3907304_MO)))	(Tristerix_pubescens|DQ442937|DN_Smith_11388_3337809_MO	Tristerix_pubescens|DQ442936|DN_Smith_M_Buddensiek_11090_3303268_MO)))	((Tristerix_verticillatus|DQ442927|G_Amico_155_BCRU	(Tristerix_verticillatus|DQ442924|G_Amico_154_BCRU	(Tristerix_verticillatus|DQ442926|G_Amico_158_BCRU	Tristerix_verticillatus|DQ442925|G_Amico_157_BCRU)))	((Tristerix_corymbosus|EF464493|Nickrent_4597A	((Tristerix_aphyllus|DQ442916|G_Amico_97_BCRU	Tristerix_aphyllus|DQ442918|G_Amico_162_BCRU)	(((Tristerix_aphyllus|DQ442917|L_Suarez_sn_BCRU	((Tristerix_corymbosus|DQ442922|G_Amico_84_BCRU	Tristerix_corymbosus|DQ442923|G_Amico_96_BCRU)	Tristerix_aphyllus|DQ442919|G_Amico_166_BCRU))	Tristerix_corymbosus|DQ340605|Calvin_and_Wilson_CL03_02)	(Tristerix_corymbosus|DQ442920|G_Amico_80_BCRU	Tristerix_corymbosus|DQ442921|G_Amico_83_BCRU))))	(Tristerix_penduliflorus|DQ442929|P_Nunez_8288_720879_MO	Tristerix_penduliflorus|DQ442928|M_Lewis_35236_4661844_MO))))	(((((Cecarria_obtusifolia|EU544481|Nickrent_4562	Cecarria_obtusifolia|DQ340585|Calvin_and_Wilson_AU02_16)	Loranthus_odoratus|EU544494|Nickrent_4977)	((Loranthus_europaeus|EU544493|Nickrent_2849	Loranthus_europaeus|HQ917114|GUH_3997)	Loranthus_grewingkii|HQ917115|GUH_3998))	((Ileostylus_micranthus|DQ340592|Calvin_and_Wilson_NZ00_02	Ileostylus_micranthus|EU544491|Nickrent_2741)	(Muellerina_celastroides|DQ340590|Calvin_and_Wilson_AU99_11	(Muellerina_eucalyptoides|EU544498|Nickrent_4310	Muellerina_eucalyptoides|DQ340591|Calvin_and_Wilson_AU99_05))))	(((((Plicosepalus_curviflorus|DQ340575|Calvin_and_Wilson_Y88_03	((((Helixanthera_coccinea|EU544490|Nickrent_4019	(Dendrophthoe_constricta|DQ340589|Calvin_and_Wilson_B02_03	(Dendrophthoe_vitellina|DQ340588|Calvin_and_Wilson_AU98_08	Dendrophthoe_longituba|EU544485|Nickrent_4010)))	((Englerina_ramulosa|DQ340577|A_Robertson_7280	((Oncocalyx_schimperi|DQ340574|Calvin_and_Wilson_Y88_02	Tapinanthus_constrictiflorus|EU544511|Nickrent_3088)	((Scurrula_ferruginea|EU544505|Nickrent_4008
(((Tupeia_antarctica|EF464494|Nickrent_2742	Tupeia_antarctica|DQ340601|Calvin_and_Wilson_NZ98_02)	(((((Ligaria_cuneifolia|DQ442940|G_Amico_76_BCRU	Ligaria_cuneifolia|DQ340604|Calvin_and_Wilson_CL03_01)	(Gaiadendron_punctatum|DQ340617|Calvin_and_Wilson_CR01_08	Gaiadendron_punctatum|DQ788715|Nickrent_2729))	((Lepidaria_cf__forbesii|EU544492|Nickrent_4044	(Amylotheca_duthieana|EU544477|Nickrent_4022	(Macrosolen_melintangensis|DQ340593|Calvin_and_Wilson_B02_17	Macrosolen_cochinchinensis|EU544497|Nickrent_4038)))	((Amylotheca_subumbellata|DQ340600|Calvin_and_Wilson_AU98_21	((((Decaisnina_signata|DQ340596|Calvin_and_Wilson_AU02_05	Decaisnina_congesta|DQ340594|Calvin_and_Wilson_AU02_01)	Decaisnina_brittenii|DQ340595|Calvin_and_Wilson_AU01_11)	Decaisnina_triflora|EU544484|Nickrent_4491)	(Lysiana_filifolia|EU544496|Nickrent_4449	Lysiana_maritima|DQ340599|Calvin_and_Wilson_AU98_19)))	(Loxanthera_speciosa|EU544495|Nickrent_4026	Lepidaria_oviceps|DQ340602|Calvin_and_Wilson_B02_19))))	(((((((Tripodanthus_acutifolius|HM010440|Nickrent_5350	Tripodanthus_acutifolius|HM010444|Nickrent_5551)	(Struthanthus_orbicularis|DQ340607|Calvin_and_Wilson_CR01_02	((Cladocolea_mcvaughii|DQ340611|Calvin_and_Wilson_MX03_09	Cladocolea_cupulata|DQ340612|Calvin_and_Wilson_MX03_08)	((Cladocolea_gracilis|EU544482|Nickrent_3066	Struthanthus_woodsonii|EU544510|Nickrent_2761)	Struthanthus_oerstedii|EU544509|Nickrent_2728))))	((((Tripodanthus_acutifolius|HM010435|Nickrent_5326	(Tripodanthus_acutifolius|HM010431|Nickrent_5318	Tripodanthus_acutifolius|HM010434|Nickrent_5325))	((Oryctanthus_occidentalis|DQ340613|Calvin_and_Wilson_CR01_11	Phthirusa_pyrifolia|EU544504|Nickrent_2762)	(Phthirusa_pyrifolia|DQ340608|Calvin_and_Wilson_CR01_03	Oryctanthus_occidentalis|EU544501|Nickrent_2763)))	(Ixocactus_inornus|DQ340609|Calvin_and_Wilson_MX03_04	(Tripodanthus_acutifolius|HM010432|Nickrent_5321	((((Tripodanthus_acutifolius|EU544513|Nickrent_4927	(Tripodanthus_acutifolius|DQ340615|Calvin_and_Wilson_AR03_04	((Tripodanthus_acutifolius|HM010439|Nickrent_5349	((Tripodanthus_acutifolius|HM010438|Nickrent_5346	Tripodanthus_acutifolius|HM010437|Nickrent_5345)	(Tripodanthus_acutifolius|HM010441|Nickrent_5548	Tripodanthus_acutifolius|HM010425|Nickrent_4983)))	Tripodanthus_acutifolius|HM010426|Nickrent_4998)))	(Tripodanthus_belmirensis|HM010427|Nickrent_5050	(Tripodanthus_flagellaris|DQ340614|Calvin_and_Wilson_AR03_10	((Tripodanthus_flagellaris|HM010430|Nickrent_5211	Tripodanthus_flagellaris|HM010428|Nickrent_5204)	(Tripodanthus_flagellaris|HM010429|Nickrent_5210	((Tripodanthus_flagellaris|HM010442|Nickrent_5549
(((Peraxilla_tetrapetala|DQ340597|Calvin_and_Wilson_NZ98_03	Peraxilla_tetrapetala|EU544502|Nickrent_2744)	(((Atkinsonia_ligustrina|DQ340616|Calvin_and_Wilson_AU00_01	Atkinsonia_ligustrina|DQ788714|Nickrent_4343)	(Amylotheca_subumbellata|DQ340600|Calvin_and_Wilson_AU98_21	(Lysiana_maritima|DQ340599|Calvin_and_Wilson_AU98_19	Lysiana_filifolia|EU544496|Nickrent_4449)))	(((Gaiadendron_punctatum|DQ340617|Calvin_and_Wilson_CR01_08	Gaiadendron_punctatum|DQ788715|Nickrent_2729)	((((((Cladocolea_gracilis|EU544482|Nickrent_3066	Struthanthus_woodsonii|EU544510|Nickrent_2761)	(Cladocolea_mcvaughii|DQ340611|Calvin_and_Wilson_MX03_09	Cladocolea_cupulata|DQ340612|Calvin_and_Wilson_MX03_08))	Struthanthus_oerstedii|EU544509|Nickrent_2728)	((((Tripodanthus_acutifolius|HM010440|Nickrent_5350	(Tripodanthus_acutifolius|HM010443|Nickrent_5550	(Tripodanthus_acutifolius|HM010435|Nickrent_5326	(Tripodanthus_acutifolius|HM010431|Nickrent_5318	Tripodanthus_acutifolius|HM010434|Nickrent_5325))))	Tripodanthus_acutifolius|HM010444|Nickrent_5551)	Struthanthus_orbicularis|DQ340607|Calvin_and_Wilson_CR01_02)	((Tripodanthus_acutifolius|HM010432|Nickrent_5321	((Tripodanthus_acutifolius|HM010436|Nickrent_5330	((Tripodanthus_flagellaris|DQ340614|Calvin_and_Wilson_AR03_10	((Tripodanthus_flagellaris|HM010430|Nickrent_5211	Tripodanthus_flagellaris|HM010428|Nickrent_5204)	(Tripodanthus_flagellaris|HM010429|Nickrent_5210	((Tripodanthus_flagellaris|HM010442|Nickrent_5549	Tripodanthus_flagellaris|HM010446|Nickrent_5553)	Tripodanthus_flagellaris|HM010445|Nickrent_5552))))	((Tripodanthus_acutifolius|HM010439|Nickrent_5349	(Ligaria_cuneifolia|DQ442940|G_Amico_76_BCRU	Ligaria_cuneifolia|DQ340604|Calvin_and_Wilson_CL03_01))	((Tripodanthus_acutifolius|EU544513|Nickrent_4927	(((Tripodanthus_acutifolius|HM010438|Nickrent_5346	Tripodanthus_acutifolius|HM010437|Nickrent_5345)	(Tripodanthus_acutifolius|HM010425|Nickrent_4983	Tripodanthus_acutifolius|HM010441|Nickrent_5548))	Tripodanthus_acutifolius|HM010426|Nickrent_4998))	Tripodanthus_acutifolius|DQ340615|Calvin_and_Wilson_AR03_04))))	Tripodanthus_acutifolius|HM010433|Nickrent_5323))	(Tripodanthus_belmirensis|HM010427|Nickrent_5050	((Oryctanthus_occidentalis|DQ340613|Calvin_and_Wilson_CR01_11	Phthirusa_pyrifolia|EU544504|Nickrent_2762)	(Phthirusa_pyrifolia|DQ340608|Calvin_and_Wilson_CR01_03	Oryctanthus_occidentalis|EU544501|Nickrent_2763))))))	Ixocactus_inornus|DQ340609|Calvin_and_Wilson_MX03_04)	(((Nuytsia_floribunda|DQ788716|Nickrent_3080	Nuytsia_floribunda|DQ340618|Calvin_and_Wilson_AU01_22)	(((Ileostylus_micranthus|DQ340592|Calvin_and_Wilson_NZ00_02
(((Peraxilla_tetrapetala|DQ340597|Calvin_and_Wilson_NZ98_03	Peraxilla_tetrapetala|EU544502|Nickrent_2744)	(((((((Gaiadendron_punctatum|DQ340617|Calvin_and_Wilson_CR01_08	Gaiadendron_punctatum|DQ788715|Nickrent_2729)	(Desmaria_mutabilis|DQ340603|Calvin_and_Wilson_CL03_07	Desmaria_mutabilis|EF464486|Nickrent_4510A))	((((Ligaria_cuneifolia|DQ442940|G_Amico_76_BCRU	Ligaria_cuneifolia|DQ340604|Calvin_and_Wilson_CL03_01)	(((Tripodanthus_acutifolius|DQ340615|Calvin_and_Wilson_AR03_04	Tripodanthus_acutifolius|EU544513|Nickrent_4927)	((((Tripodanthus_acutifolius|HM010439|Nickrent_5349	(Tripodanthus_acutifolius|HM010438|Nickrent_5346	Tripodanthus_acutifolius|HM010437|Nickrent_5345))	Tripodanthus_acutifolius|HM010441|Nickrent_5548)	Tripodanthus_acutifolius|HM010426|Nickrent_4998)	Tripodanthus_acutifolius|HM010425|Nickrent_4983))	((((Psittacanthus_schiedeanus|DQ340610|Calvin_and_Wilson_CR01_09	((Oryctanthus_occidentalis|DQ340613|Calvin_and_Wilson_CR01_11	Phthirusa_pyrifolia|EU544504|Nickrent_2762)	(Phthirusa_pyrifolia|DQ340608|Calvin_and_Wilson_CR01_03	Oryctanthus_occidentalis|EU544501|Nickrent_2763)))	(Struthanthus_orbicularis|DQ340607|Calvin_and_Wilson_CR01_02	((Cladocolea_mcvaughii|DQ340611|Calvin_and_Wilson_MX03_09	Cladocolea_cupulata|DQ340612|Calvin_and_Wilson_MX03_08)	(Struthanthus_woodsonii|EU544510|Nickrent_2761	(Cladocolea_gracilis|EU544482|Nickrent_3066	Struthanthus_oerstedii|EU544509|Nickrent_2728)))))	((Tripodanthus_acutifolius|HM010440|Nickrent_5350	((Tripodanthus_acutifolius|HM010435|Nickrent_5326	(Tripodanthus_acutifolius|HM010431|Nickrent_5318	Tripodanthus_acutifolius|HM010434|Nickrent_5325))	Tripodanthus_acutifolius|HM010443|Nickrent_5550))	Tripodanthus_acutifolius|HM010444|Nickrent_5551))	(Tripodanthus_acutifolius|HM010436|Nickrent_5330	((Tripodanthus_acutifolius|HM010433|Nickrent_5323	Ixocactus_inornus|DQ340609|Calvin_and_Wilson_MX03_04)	(((((Tripodanthus_flagellaris|HM010430|Nickrent_5211	Tripodanthus_flagellaris|HM010428|Nickrent_5204)	(Tripodanthus_flagellaris|HM010429|Nickrent_5210	((Tripodanthus_flagellaris|HM010442|Nickrent_5549	Tripodanthus_flagellaris|HM010446|Nickrent_5553)	Tripodanthus_flagellaris|HM010445|Nickrent_5552)))	Tripodanthus_flagellaris|DQ340614|Calvin_and_Wilson_AR03_10)	Tripodanthus_belmirensis|HM010427|Nickrent_5050)	Tripodanthus_acutifolius|HM010432|Nickrent_5321))))))	(Nuytsia_floribunda|DQ788716|Nickrent_3080	Nuytsia_floribunda|DQ340618|Calvin_and_Wilson_AU01_22))	(Notanthera_heterophylla|DQ340606|Calvin_and_Wilson_Cl03_03	Notanthera_heterophylla|DQ442939|G_Amico_151_BCRU)))	((Loxanthera_speciosa|EU544495|Nickrent_4026
(((Peraxilla_tetrapetala|DQ340597|Calvin_and_Wilson_NZ98_03	Peraxilla_tetrapetala|EU544502|Nickrent_2744)	(((((Atkinsonia_ligustrina|DQ340616|Calvin_and_Wilson_AU00_01	Atkinsonia_ligustrina|DQ788714|Nickrent_4343)	((((Tripodanthus_belmirensis|HM010427|Nickrent_5050	((Tripodanthus_acutifolius|HM010432|Nickrent_5321	((Tripodanthus_acutifolius|HM010433|Nickrent_5323	Ixocactus_inornus|DQ340609|Calvin_and_Wilson_MX03_04)	(((Tripodanthus_flagellaris|HM010429|Nickrent_5210	((Tripodanthus_flagellaris|HM010442|Nickrent_5549	Tripodanthus_flagellaris|HM010446|Nickrent_5553)	Tripodanthus_flagellaris|HM010445|Nickrent_5552))	(Tripodanthus_flagellaris|HM010430|Nickrent_5211	Tripodanthus_flagellaris|HM010428|Nickrent_5204))	Tripodanthus_flagellaris|DQ340614|Calvin_and_Wilson_AR03_10)))	(Tripodanthus_acutifolius|HM010436|Nickrent_5330	(Tripodanthus_acutifolius|EU544513|Nickrent_4927	((((Tripodanthus_acutifolius|HM010439|Nickrent_5349	(Tripodanthus_acutifolius|HM010438|Nickrent_5346	Tripodanthus_acutifolius|HM010437|Nickrent_5345))	(Tripodanthus_acutifolius|HM010425|Nickrent_4983	Tripodanthus_acutifolius|HM010441|Nickrent_5548))	Tripodanthus_acutifolius|HM010426|Nickrent_4998)	Tripodanthus_acutifolius|DQ340615|Calvin_and_Wilson_AR03_04)))))	(((Psittacanthus_schiedeanus|DQ340610|Calvin_and_Wilson_CR01_09	((Oryctanthus_occidentalis|DQ340613|Calvin_and_Wilson_CR01_11	Phthirusa_pyrifolia|EU544504|Nickrent_2762)	(Phthirusa_pyrifolia|DQ340608|Calvin_and_Wilson_CR01_03	Oryctanthus_occidentalis|EU544501|Nickrent_2763)))	(Struthanthus_orbicularis|DQ340607|Calvin_and_Wilson_CR01_02	((Cladocolea_mcvaughii|DQ340611|Calvin_and_Wilson_MX03_09	Cladocolea_cupulata|DQ340612|Calvin_and_Wilson_MX03_08)	(Struthanthus_woodsonii|EU544510|Nickrent_2761	(Cladocolea_gracilis|EU544482|Nickrent_3066	Struthanthus_oerstedii|EU544509|Nickrent_2728)))))	(((Tripodanthus_acutifolius|HM010444|Nickrent_5551	(Tripodanthus_acutifolius|HM010435|Nickrent_5326	(Tripodanthus_acutifolius|HM010431|Nickrent_5318	Tripodanthus_acutifolius|HM010434|Nickrent_5325)))	Tripodanthus_acutifolius|HM010443|Nickrent_5550)	Tripodanthus_acutifolius|HM010440|Nickrent_5350)))	(Nuytsia_floribunda|DQ788716|Nickrent_3080	Nuytsia_floribunda|DQ340618|Calvin_and_Wilson_AU01_22))	((Notanthera_heterophylla|DQ340606|Calvin_and_Wilson_Cl03_03	Notanthera_heterophylla|DQ442939|G_Amico_151_BCRU)	(Desmaria_mutabilis|DQ340603|Calvin_and_Wilson_CL03_07	Desmaria_mutabilis|EF464486|Nickrent_4510A))))	Lepidaria_cf__forbesii|EU544492|Nickrent_4044)	((((Amylotheca_subumbellata|DQ340600|Calvin_and_Wilson_AU98_21	(Lysiana_maritima|DQ340599|Calvin_and_Wilson_AU98_19
((((((((Tristerix_peytonii|DQ442935|P_Nunez_J_Arque_8287_3632650_MO	(Tristerix_peruvianus|DQ442934|DN_Smith_M_Buddensiek_10858_3307944__MO	Tristerix_chodatianus|DQ442938|DN_Smith_Valencia_Gonzales_9536_3337838_MO))	(Tristerix_pubescens|DQ442936|DN_Smith_M_Buddensiek_11090_3303268_MO	((Tristerix_grandiflorus|DQ442931|V_Zar_1368_3907304_MO	Tristerix_grandiflorus|DQ442930|Palacios_Neil_Ceron_2547_3672311_MO)	(Tristerix_longebracteatus|DQ442933|D_Fernandez_M_Cerna_P_Villacres_371_5889268_MO	(Tristerix_longebracteatus|DQ442932|DN_Smith_8288_722877_MO	Tristerix_pubescens|DQ442937|DN_Smith_11388_3337809_MO)))))	((Tristerix_verticillatus|DQ442927|G_Amico_155_BCRU	(Tristerix_verticillatus|DQ442924|G_Amico_154_BCRU	(Tristerix_verticillatus|DQ442926|G_Amico_158_BCRU	Tristerix_verticillatus|DQ442925|G_Amico_157_BCRU)))	(((Tristerix_corymbosus|EF464493|Nickrent_4597A	(Tristerix_aphyllus|DQ442916|G_Amico_97_BCRU	Tristerix_aphyllus|DQ442918|G_Amico_162_BCRU))	((Tristerix_corymbosus|DQ340605|Calvin_and_Wilson_CL03_02	(((Tristerix_aphyllus|DQ442919|G_Amico_166_BCRU	Tristerix_corymbosus|DQ442922|G_Amico_84_BCRU)	Tristerix_corymbosus|DQ442923|G_Amico_96_BCRU)	Tristerix_aphyllus|DQ442917|L_Suarez_sn_BCRU))	(Tristerix_corymbosus|DQ442920|G_Amico_80_BCRU	Tristerix_corymbosus|DQ442921|G_Amico_83_BCRU)))	(Tristerix_penduliflorus|DQ442929|P_Nunez_8288_720879_MO	Tristerix_penduliflorus|DQ442928|M_Lewis_35236_4661844_MO))))	(((Ileostylus_micranthus|DQ340592|Calvin_and_Wilson_NZ00_02	Ileostylus_micranthus|EU544491|Nickrent_2741)	(Muellerina_celastroides|DQ340590|Calvin_and_Wilson_AU99_11	(Muellerina_eucalyptoides|EU544498|Nickrent_4310	Muellerina_eucalyptoides|DQ340591|Calvin_and_Wilson_AU99_05)))	((((((Taxillus_wiensii|DQ340578|A_Robertson_7364	Vanwykia_remota|EU544514|Nickrent_4331)	((Englerina_ramulosa|DQ340577|A_Robertson_7280	(((Benthamina_alyxifolia|DQ340584|Calvin_and_Wilson_AU99_14	Benthamina_alyxifolia|EU544480|Nickrent_4127)	Sogerianthe_sessiflora|EU544508|Nickrent_4467)	((Dactyliophora_novae_guineae|DQ340586|Calvin_and_Wilson_AU02_10	Dactyliophora_novae_guineae|EU544483|Nickrent_4563)	(((Diplatia_furcata|EU544486|Nickrent_2824	Diplatia_grandibractea|DQ340581|Calvin_and_Wilson_AU01_05)	Amyema_glabrum|EU544476|Nickrent_2794)	Amyema_cambagei|DQ340582|Calvin_and_Wilson_AU99_01))))	(Helixanthera_parasitica|DQ340572|Calvin_and_Wilson_B02_01	Socratina_bemarivensis|EU544507|Nickrent_4179)))	((Helixanthera_coccinea|EU544490|Nickrent_4019	(Amyema_queenslandicum|DQ340583|Calvin_and_Wilson_AU02_22	(Baratranthus_axanthus|EU544478|Nickrent_4029	Baratranthus_axanthus|DQ340587|Calvin_and_Wilson_B02_14)))	(Plicosepalus_curviflorus|DQ340575|Calvin_and_Wilson_Y88_03	(Taxillus_chinensis|EU544512|Nickrent_4032
(Alepis_flavida|EF464481|Nickrent_2743	(((((Atkinsonia_ligustrina|DQ340616|Calvin_and_Wilson_AU00_01	Atkinsonia_ligustrina|DQ788714|Nickrent_4343)	(((Nuytsia_floribunda|DQ340618|Calvin_and_Wilson_AU01_22	Nuytsia_floribunda|DQ788716|Nickrent_3080)	(((Tristerix_chodatianus|DQ442938|DN_Smith_Valencia_Gonzales_9536_3337838_MO	Tristerix_peruvianus|DQ442934|DN_Smith_M_Buddensiek_10858_3307944__MO)	((Tristerix_longebracteatus|DQ442933|D_Fernandez_M_Cerna_P_Villacres_371_5889268_MO	(Tristerix_longebracteatus|DQ442932|DN_Smith_8288_722877_MO	(Tristerix_grandiflorus|DQ442930|Palacios_Neil_Ceron_2547_3672311_MO	Tristerix_grandiflorus|DQ442931|V_Zar_1368_3907304_MO)))	(Tristerix_peytonii|DQ442935|P_Nunez_J_Arque_8287_3632650_MO	(Tristerix_pubescens|DQ442936|DN_Smith_M_Buddensiek_11090_3303268_MO	Tristerix_pubescens|DQ442937|DN_Smith_11388_3337809_MO))))	(((Tristerix_verticillatus|DQ442924|G_Amico_154_BCRU	(Tristerix_verticillatus|DQ442925|G_Amico_157_BCRU	Tristerix_verticillatus|DQ442926|G_Amico_158_BCRU))	Tristerix_verticillatus|DQ442927|G_Amico_155_BCRU)	((Tristerix_corymbosus|EF464493|Nickrent_4597A	((Tristerix_aphyllus|DQ442918|G_Amico_162_BCRU	Tristerix_aphyllus|DQ442916|G_Amico_97_BCRU)	((((Tristerix_aphyllus|DQ442919|G_Amico_166_BCRU	(Tristerix_corymbosus|DQ442923|G_Amico_96_BCRU	Tristerix_corymbosus|DQ442922|G_Amico_84_BCRU))	(Tristerix_aphyllus|DQ442917|L_Suarez_sn_BCRU	Tristerix_corymbosus|DQ442921|G_Amico_83_BCRU))	Tristerix_corymbosus|DQ340605|Calvin_and_Wilson_CL03_02)	Tristerix_corymbosus|DQ442920|G_Amico_80_BCRU)))	(Tristerix_penduliflorus|DQ442929|P_Nunez_8288_720879_MO	Tristerix_penduliflorus|DQ442928|M_Lewis_35236_4661844_MO)))))	((((((Struthanthus_woodsonii|EU544510|Nickrent_2761	(Psittacanthus_schiedeanus|DQ340610|Calvin_and_Wilson_CR01_09	(Struthanthus_orbicularis|DQ340607|Calvin_and_Wilson_CR01_02	((Cladocolea_gracilis|EU544482|Nickrent_3066	Struthanthus_oerstedii|EU544509|Nickrent_2728)	(Cladocolea_mcvaughii|DQ340611|Calvin_and_Wilson_MX03_09	Cladocolea_cupulata|DQ340612|Calvin_and_Wilson_MX03_08)))))	((Oryctanthus_occidentalis|DQ340613|Calvin_and_Wilson_CR01_11	Phthirusa_pyrifolia|EU544504|Nickrent_2762)	(Phthirusa_pyrifolia|DQ340608|Calvin_and_Wilson_CR01_03	Oryctanthus_occidentalis|EU544501|Nickrent_2763)))	((((Tripodanthus_flagellaris|DQ340614|Calvin_and_Wilson_AR03_10	((Tripodanthus_flagellaris|HM010428|Nickrent_5204	Tripodanthus_flagellaris|HM010430|Nickrent_5211)	((Tripodanthus_flagellaris|HM010445|Nickrent_5552	(Tripodanthus_flagellaris|HM010442|Nickrent_5549	Tripodanthus_flagellaris|HM010446|Nickrent_5553))	Tripodanthus_flagellaris|HM010429|Nickrent_5210)))	(Ixocactus_inornus|DQ340609|Calvin_and_Wilson_MX03_04	Tripodanthus_acutifolius|HM010433|Nickrent_5323))
(Alepis_flavida|EF464481|Nickrent_2743	(((Gaiadendron_punctatum|DQ788715|Nickrent_2729	Gaiadendron_punctatum|DQ340617|Calvin_and_Wilson_CR01_08)	((((((Macrosolen_melintangensis|DQ340593|Calvin_and_Wilson_B02_17	Macrosolen_cochinchinensis|EU544497|Nickrent_4038)	(Amylotheca_duthieana|EU544477|Nickrent_4022	(Amylotheca_subumbellata|DQ340600|Calvin_and_Wilson_AU98_21	(Lysiana_filifolia|EU544496|Nickrent_4449	Lysiana_maritima|DQ340599|Calvin_and_Wilson_AU98_19))))	((Decaisnina_triflora|EU544484|Nickrent_4491	(Decaisnina_brittenii|DQ340595|Calvin_and_Wilson_AU01_11	(Decaisnina_congesta|DQ340594|Calvin_and_Wilson_AU02_01	Decaisnina_signata|DQ340596|Calvin_and_Wilson_AU02_05)))	Lepidaria_cf__forbesii|EU544492|Nickrent_4044))	(Lepidaria_oviceps|DQ340602|Calvin_and_Wilson_B02_19	Loxanthera_speciosa|EU544495|Nickrent_4026))	((((((((((Tripodanthus_acutifolius|HM010443|Nickrent_5550	(Tripodanthus_acutifolius|HM010435|Nickrent_5326	(Tripodanthus_acutifolius|HM010434|Nickrent_5325	Tripodanthus_acutifolius|HM010431|Nickrent_5318)))	Tripodanthus_acutifolius|HM010440|Nickrent_5350)	Tripodanthus_acutifolius|HM010444|Nickrent_5551)	(((Psittacanthus_schiedeanus|DQ340610|Calvin_and_Wilson_CR01_09	(((Struthanthus_woodsonii|EU544510|Nickrent_2761	Cladocolea_gracilis|EU544482|Nickrent_3066)	Struthanthus_oerstedii|EU544509|Nickrent_2728)	(Cladocolea_mcvaughii|DQ340611|Calvin_and_Wilson_MX03_09	Cladocolea_cupulata|DQ340612|Calvin_and_Wilson_MX03_08)))	Struthanthus_orbicularis|DQ340607|Calvin_and_Wilson_CR01_02)	((Oryctanthus_occidentalis|DQ340613|Calvin_and_Wilson_CR01_11	Phthirusa_pyrifolia|EU544504|Nickrent_2762)	(Phthirusa_pyrifolia|DQ340608|Calvin_and_Wilson_CR01_03	Oryctanthus_occidentalis|EU544501|Nickrent_2763))))	(Tripodanthus_belmirensis|HM010427|Nickrent_5050	(((((Tripodanthus_flagellaris|DQ340614|Calvin_and_Wilson_AR03_10	((Tripodanthus_flagellaris|HM010430|Nickrent_5211	Tripodanthus_flagellaris|HM010428|Nickrent_5204)	((Tripodanthus_flagellaris|HM010446|Nickrent_5553	(Tripodanthus_flagellaris|HM010445|Nickrent_5552	Tripodanthus_flagellaris|HM010442|Nickrent_5549))	Tripodanthus_flagellaris|HM010429|Nickrent_5210)))	Tripodanthus_acutifolius|HM010433|Nickrent_5323)	(((Tripodanthus_acutifolius|HM010426|Nickrent_4998	(((Tripodanthus_acutifolius|HM010441|Nickrent_5548	(Tripodanthus_acutifolius|HM010439|Nickrent_5349	Tripodanthus_acutifolius|HM010425|Nickrent_4983))	Tripodanthus_acutifolius|HM010437|Nickrent_5345)	Tripodanthus_acutifolius|HM010438|Nickrent_5346))	Tripodanthus_acutifolius|EU544513|Nickrent_4927)	Tripodanthus_acutifolius|DQ340615|Calvin_and_Wilson_AR03_04))
(Alepis_flavida|EF464481|Nickrent_2743	(((Gaiadendron_punctatum|DQ788715|Nickrent_2729	Gaiadendron_punctatum|DQ340617|Calvin_and_Wilson_CR01_08)	(((((((Ileostylus_micranthus|DQ340592|Calvin_and_Wilson_NZ00_02	Ileostylus_micranthus|EU544491|Nickrent_2741)	(Muellerina_celastroides|DQ340590|Calvin_and_Wilson_AU99_11	(Muellerina_eucalyptoides|EU544498|Nickrent_4310	Muellerina_eucalyptoides|DQ340591|Calvin_and_Wilson_AU99_05)))	((((Taxillus_chinensis|EU544512|Nickrent_4032	(Scurrula_ferruginea|DQ340576|Calvin_and_Wilson_B02_02	Scurrula_ferruginea|EU544505|Nickrent_4008))	((Agelanthus_sansibarensis|DQ340573|A_Robertson_7365	(Oncocalyx_schimperi|DQ340574|Calvin_and_Wilson_Y88_02	Oncocalyx_sulfureus|EU544500|Nickrent_2850))	Tapinanthus_constrictiflorus|EU544511|Nickrent_3088))	((Dendrophthoe_vitellina|DQ340588|Calvin_and_Wilson_AU98_08	Dendrophthoe_constricta|DQ340589|Calvin_and_Wilson_B02_03)	((Bakerella_sp_|EU544479|Nickrent_4161	(((Globimetula_dinklagei|EU544489|Nickrent_3087	Phragmanthera_regularis|DQ340579|Calvin_and_Wilson_Y88_01)	((Plicosepalus_curviflorus|DQ340575|Calvin_and_Wilson_Y88_03	Moquiniella_rubra|EF464489|Nickrent_3042)	(Emelianthe_panganensis|EU544487|Nickrent_4889	(Oedina_pendens|EU544499|Nickrent_4329	(Septulina_glauca|EU544506|Nickrent_4089	(Phragmanthera_crassicaulis|EU544503|Nickrent_3037	(Erianthemum_dregei|DQ340580|A__Robertson_7366	Erianthemum_dregei|EU544488|Nickrent_2985)))))))	((Dendrophthoe_longituba|EU544485|Nickrent_4010	(((Amyema_glabrum|EU544476|Nickrent_2794	(Amyema_cambagei|DQ340582|Calvin_and_Wilson_AU99_01	(Diplatia_furcata|EU544486|Nickrent_2824	Diplatia_grandibractea|DQ340581|Calvin_and_Wilson_AU01_05)))	(Dactyliophora_novae_guineae|DQ340586|Calvin_and_Wilson_AU02_10	Dactyliophora_novae_guineae|EU544483|Nickrent_4563))	(Sogerianthe_sessiflora|EU544508|Nickrent_4467	(Benthamina_alyxifolia|EU544480|Nickrent_4127	Benthamina_alyxifolia|DQ340584|Calvin_and_Wilson_AU99_14))))	((Amyema_queenslandicum|DQ340583|Calvin_and_Wilson_AU02_22	Helixanthera_parasitica|DQ340572|Calvin_and_Wilson_B02_01)	(Helixanthera_coccinea|EU544490|Nickrent_4019	(Baratranthus_axanthus|DQ340587|Calvin_and_Wilson_B02_14	Baratranthus_axanthus|EU544478|Nickrent_4029))))))	((Socratina_bemarivensis|EU544507|Nickrent_4179	Englerina_ramulosa|DQ340577|A_Robertson_7280)	(Vanwykia_remota|EU544514|Nickrent_4331	Taxillus_wiensii|DQ340578|A_Robertson_7364)))))	((((Loranthus_europaeus|EU544493|Nickrent_2849	Loranthus_europaeus|HQ917114|GUH_3997)	Loranthus_grewingkii|HQ917115|GUH_3998)
(Alepis_flavida|EF464481|Nickrent_2743	(((((Loxanthera_speciosa|EU544495|Nickrent_4026	((Macrosolen_melintangensis|DQ340593|Calvin_and_Wilson_B02_17	Macrosolen_cochinchinensis|EU544497|Nickrent_4038)	(Lepidaria_cf__forbesii|EU544492|Nickrent_4044	(Amylotheca_duthieana|EU544477|Nickrent_4022	(Decaisnina_triflora|EU544484|Nickrent_4491	(Decaisnina_brittenii|DQ340595|Calvin_and_Wilson_AU01_11	(Decaisnina_congesta|DQ340594|Calvin_and_Wilson_AU02_01	Decaisnina_signata|DQ340596|Calvin_and_Wilson_AU02_05)))))))	(Amylotheca_subumbellata|DQ340600|Calvin_and_Wilson_AU98_21	(Lysiana_filifolia|EU544496|Nickrent_4449	Lysiana_maritima|DQ340599|Calvin_and_Wilson_AU98_19)))	(((Gaiadendron_punctatum|DQ788715|Nickrent_2729	Gaiadendron_punctatum|DQ340617|Calvin_and_Wilson_CR01_08)	(((((Cladocolea_mcvaughii|DQ340611|Calvin_and_Wilson_MX03_09	Cladocolea_cupulata|DQ340612|Calvin_and_Wilson_MX03_08)	(Cladocolea_gracilis|EU544482|Nickrent_3066	Struthanthus_woodsonii|EU544510|Nickrent_2761))	(((Struthanthus_orbicularis|DQ340607|Calvin_and_Wilson_CR01_02	((Tripodanthus_acutifolius|HM010440|Nickrent_5350	(Tripodanthus_acutifolius|HM010443|Nickrent_5550	(Tripodanthus_acutifolius|HM010435|Nickrent_5326	(Tripodanthus_acutifolius|HM010434|Nickrent_5325	Tripodanthus_acutifolius|HM010431|Nickrent_5318))))	Tripodanthus_acutifolius|HM010444|Nickrent_5551))	((Tripodanthus_belmirensis|HM010427|Nickrent_5050	(Tripodanthus_acutifolius|HM010432|Nickrent_5321	(Tripodanthus_acutifolius|HM010436|Nickrent_5330	(((Tripodanthus_acutifolius|EU544513|Nickrent_4927	(Tripodanthus_acutifolius|HM010426|Nickrent_4998	(Tripodanthus_acutifolius|HM010441|Nickrent_5548	((Tripodanthus_acutifolius|HM010425|Nickrent_4983	Tripodanthus_acutifolius|HM010439|Nickrent_5349)	(Tripodanthus_acutifolius|HM010438|Nickrent_5346	Tripodanthus_acutifolius|HM010437|Nickrent_5345)))))	Tripodanthus_acutifolius|DQ340615|Calvin_and_Wilson_AR03_04)	(((((Tripodanthus_flagellaris|HM010446|Nickrent_5553	(Tripodanthus_flagellaris|HM010445|Nickrent_5552	Tripodanthus_flagellaris|HM010442|Nickrent_5549))	Tripodanthus_flagellaris|HM010429|Nickrent_5210)	(Tripodanthus_flagellaris|HM010430|Nickrent_5211	Tripodanthus_flagellaris|HM010428|Nickrent_5204))	Tripodanthus_flagellaris|DQ340614|Calvin_and_Wilson_AR03_10)	Tripodanthus_acutifolius|HM010433|Nickrent_5323)))))	((Oryctanthus_occidentalis|DQ340613|Calvin_and_Wilson_CR01_11	Phthirusa_pyrifolia|EU544504|Nickrent_2762)	(Phthirusa_pyrifolia|DQ340608|Calvin_and_Wilson_CR01_03	Oryctanthus_occidentalis|EU544501|Nickrent_2763))))	(Ixocactus_inornus|DQ340609|Calvin_and_Wilson_MX03_04
(Alepis_flavida|EF464481|Nickrent_2743	(((Gaiadendron_punctatum|DQ788715|Nickrent_2729	Gaiadendron_punctatum|DQ340617|Calvin_and_Wilson_CR01_08)	((((((((Tristerix_longebracteatus|DQ442932|DN_Smith_8288_722877_MO	(Tristerix_grandiflorus|DQ442930|Palacios_Neil_Ceron_2547_3672311_MO	(Tristerix_grandiflorus|DQ442931|V_Zar_1368_3907304_MO	Tristerix_longebracteatus|DQ442933|D_Fernandez_M_Cerna_P_Villacres_371_5889268_MO)))	(Tristerix_pubescens|DQ442936|DN_Smith_M_Buddensiek_11090_3303268_MO	Tristerix_pubescens|DQ442937|DN_Smith_11388_3337809_MO))	(Tristerix_peytonii|DQ442935|P_Nunez_J_Arque_8287_3632650_MO	(Tristerix_chodatianus|DQ442938|DN_Smith_Valencia_Gonzales_9536_3337838_MO	Tristerix_peruvianus|DQ442934|DN_Smith_M_Buddensiek_10858_3307944__MO)))	((Tristerix_corymbosus|EF464493|Nickrent_4597A	((Tristerix_aphyllus|DQ442916|G_Amico_97_BCRU	Tristerix_aphyllus|DQ442918|G_Amico_162_BCRU)	(((((Tristerix_corymbosus|DQ442923|G_Amico_96_BCRU	Tristerix_corymbosus|DQ442922|G_Amico_84_BCRU)	(Tristerix_corymbosus|DQ442921|G_Amico_83_BCRU	Tristerix_aphyllus|DQ442917|L_Suarez_sn_BCRU))	Tristerix_aphyllus|DQ442919|G_Amico_166_BCRU)	Tristerix_corymbosus|DQ340605|Calvin_and_Wilson_CL03_02)	Tristerix_corymbosus|DQ442920|G_Amico_80_BCRU)))	((Tristerix_penduliflorus|DQ442929|P_Nunez_8288_720879_MO	Tristerix_penduliflorus|DQ442928|M_Lewis_35236_4661844_MO)	((Tristerix_verticillatus|DQ442924|G_Amico_154_BCRU	(Tristerix_verticillatus|DQ442925|G_Amico_157_BCRU	Tristerix_verticillatus|DQ442926|G_Amico_158_BCRU))	Tristerix_verticillatus|DQ442927|G_Amico_155_BCRU))))	(Nuytsia_floribunda|DQ340618|Calvin_and_Wilson_AU01_22	Nuytsia_floribunda|DQ788716|Nickrent_3080))	((((Cladocolea_mcvaughii|DQ340611|Calvin_and_Wilson_MX03_09	Cladocolea_cupulata|DQ340612|Calvin_and_Wilson_MX03_08)	(Struthanthus_oerstedii|EU544509|Nickrent_2728	(Cladocolea_gracilis|EU544482|Nickrent_3066	Struthanthus_woodsonii|EU544510|Nickrent_2761)))	(((Struthanthus_orbicularis|DQ340607|Calvin_and_Wilson_CR01_02	Psittacanthus_schiedeanus|DQ340610|Calvin_and_Wilson_CR01_09)	((Oryctanthus_occidentalis|DQ340613|Calvin_and_Wilson_CR01_11	Phthirusa_pyrifolia|EU544504|Nickrent_2762)	(Phthirusa_pyrifolia|DQ340608|Calvin_and_Wilson_CR01_03	Oryctanthus_occidentalis|EU544501|Nickrent_2763)))	((Tripodanthus_acutifolius|HM010443|Nickrent_5550	(Tripodanthus_acutifolius|HM010440|Nickrent_5350	((Tripodanthus_acutifolius|HM010435|Nickrent_5326	(Tripodanthus_acutifolius|HM010434|Nickrent_5325	Tripodanthus_acutifolius|HM010431|Nickrent_5318))	Tripodanthus_acutifolius|HM010444|Nickrent_5551)))	(Tripodanthus_belmirensis|HM010427|Nickrent_5050	(((((Tripodanthus_flagellaris|HM010445|Nickrent_5552	(Tripodanthus_flagellaris|HM010442|Nickrent_5549
(Alepis_flavida|EF464481|Nickrent_2743	((((Atkinsonia_ligustrina|DQ340616|Calvin_and_Wilson_AU00_01	Atkinsonia_ligustrina|DQ788714|Nickrent_4343)	(((((((Ligaria_cuneifolia|DQ340604|Calvin_and_Wilson_CL03_01	Ligaria_cuneifolia|DQ442940|G_Amico_76_BCRU)	(Nuytsia_floribunda|DQ340618|Calvin_and_Wilson_AU01_22	Nuytsia_floribunda|DQ788716|Nickrent_3080))	((((Tripodanthus_acutifolius|EU544513|Nickrent_4927	(Tripodanthus_acutifolius|HM010436|Nickrent_5330	(((((((Tripodanthus_acutifolius|HM010425|Nickrent_4983	(Tripodanthus_acutifolius|HM010433|Nickrent_5323	((((Tripodanthus_flagellaris|HM010445|Nickrent_5552	(Tripodanthus_flagellaris|HM010442|Nickrent_5549	Tripodanthus_flagellaris|HM010446|Nickrent_5553))	Tripodanthus_flagellaris|HM010429|Nickrent_5210)	(Tripodanthus_flagellaris|HM010430|Nickrent_5211	Tripodanthus_flagellaris|HM010428|Nickrent_5204))	Tripodanthus_flagellaris|DQ340614|Calvin_and_Wilson_AR03_10)))	Tripodanthus_acutifolius|HM010439|Nickrent_5349)	(Tripodanthus_acutifolius|HM010438|Nickrent_5346	Tripodanthus_acutifolius|HM010437|Nickrent_5345))	Tripodanthus_acutifolius|HM010441|Nickrent_5548)	Tripodanthus_acutifolius|DQ340615|Calvin_and_Wilson_AR03_04)	Tripodanthus_acutifolius|HM010426|Nickrent_4998)	Tripodanthus_acutifolius|HM010432|Nickrent_5321)))	(((Oryctanthus_occidentalis|DQ340613|Calvin_and_Wilson_CR01_11	Phthirusa_pyrifolia|EU544504|Nickrent_2762)	(Phthirusa_pyrifolia|DQ340608|Calvin_and_Wilson_CR01_03	Oryctanthus_occidentalis|EU544501|Nickrent_2763))	(Psittacanthus_schiedeanus|DQ340610|Calvin_and_Wilson_CR01_09	Tripodanthus_belmirensis|HM010427|Nickrent_5050)))	(Struthanthus_orbicularis|DQ340607|Calvin_and_Wilson_CR01_02	(Tripodanthus_acutifolius|HM010440|Nickrent_5350	((Tripodanthus_acutifolius|HM010444|Nickrent_5551	(Tripodanthus_acutifolius|HM010435|Nickrent_5326	(Tripodanthus_acutifolius|HM010434|Nickrent_5325	Tripodanthus_acutifolius|HM010431|Nickrent_5318)))	Tripodanthus_acutifolius|HM010443|Nickrent_5550))))	(Ixocactus_inornus|DQ340609|Calvin_and_Wilson_MX03_04	((Cladocolea_mcvaughii|DQ340611|Calvin_and_Wilson_MX03_09	Cladocolea_cupulata|DQ340612|Calvin_and_Wilson_MX03_08)	(Struthanthus_oerstedii|EU544509|Nickrent_2728	(Cladocolea_gracilis|EU544482|Nickrent_3066	Struthanthus_woodsonii|EU544510|Nickrent_2761))))))	((Lepidaria_oviceps|DQ340602|Calvin_and_Wilson_B02_19	Loxanthera_speciosa|EU544495|Nickrent_4026)	((((Decaisnina_triflora|EU544484|Nickrent_4491	(Decaisnina_brittenii|DQ340595|Calvin_and_Wilson_AU01_11	(Decaisnina_congesta|DQ340594|Calvin_and_Wilson_AU02_01	Decaisnina_signata|DQ340596|Calvin_and_Wilson_AU02_05)))
(Alepis_flavida|EF464481|Nickrent_2743	((Peraxilla_tetrapetala|EU544502|Nickrent_2744	Peraxilla_tetrapetala|DQ340597|Calvin_and_Wilson_NZ98_03)	(((((Ileostylus_micranthus|DQ340592|Calvin_and_Wilson_NZ00_02	Ileostylus_micranthus|EU544491|Nickrent_2741)	(Muellerina_celastroides|DQ340590|Calvin_and_Wilson_AU99_11	(Muellerina_eucalyptoides|EU544498|Nickrent_4310	Muellerina_eucalyptoides|DQ340591|Calvin_and_Wilson_AU99_05)))	((((Phragmanthera_regularis|DQ340579|Calvin_and_Wilson_Y88_01	Globimetula_dinklagei|EU544489|Nickrent_3087)	((Erianthemum_dregei|DQ340580|A__Robertson_7366	Erianthemum_dregei|EU544488|Nickrent_2985)	Oedina_pendens|EU544499|Nickrent_4329))	(((((((((Dactyliophora_novae_guineae|DQ340586|Calvin_and_Wilson_AU02_10	Dactyliophora_novae_guineae|EU544483|Nickrent_4563)	(Amyema_cambagei|DQ340582|Calvin_and_Wilson_AU99_01	(Diplatia_grandibractea|DQ340581|Calvin_and_Wilson_AU01_05	(Diplatia_furcata|EU544486|Nickrent_2824	Amyema_glabrum|EU544476|Nickrent_2794))))	(Amyema_queenslandicum|DQ340583|Calvin_and_Wilson_AU02_22	Sogerianthe_sessiflora|EU544508|Nickrent_4467))	(Benthamina_alyxifolia|EU544480|Nickrent_4127	Benthamina_alyxifolia|DQ340584|Calvin_and_Wilson_AU99_14))	(((Dendrophthoe_constricta|DQ340589|Calvin_and_Wilson_B02_03	Dendrophthoe_vitellina|DQ340588|Calvin_and_Wilson_AU98_08)	(Dendrophthoe_longituba|EU544485|Nickrent_4010	Helixanthera_coccinea|EU544490|Nickrent_4019))	Septulina_glauca|EU544506|Nickrent_4089))	((((Scurrula_ferruginea|DQ340576|Calvin_and_Wilson_B02_02	Scurrula_ferruginea|EU544505|Nickrent_4008)	(Taxillus_chinensis|EU544512|Nickrent_4032	Helixanthera_parasitica|DQ340572|Calvin_and_Wilson_B02_01))	Plicosepalus_curviflorus|DQ340575|Calvin_and_Wilson_Y88_03)	(Baratranthus_axanthus|DQ340587|Calvin_and_Wilson_B02_14	Baratranthus_axanthus|EU544478|Nickrent_4029)))	(Moquiniella_rubra|EF464489|Nickrent_3042	Emelianthe_panganensis|EU544487|Nickrent_4889))	((Phragmanthera_crassicaulis|EU544503|Nickrent_3037	Socratina_bemarivensis|EU544507|Nickrent_4179)	(((Tapinanthus_constrictiflorus|EU544511|Nickrent_3088	((Agelanthus_sansibarensis|DQ340573|A_Robertson_7365	Oncocalyx_sulfureus|EU544500|Nickrent_2850)	Oncocalyx_schimperi|DQ340574|Calvin_and_Wilson_Y88_02))	Englerina_ramulosa|DQ340577|A_Robertson_7280)	(Vanwykia_remota|EU544514|Nickrent_4331	Taxillus_wiensii|DQ340578|A_Robertson_7364))))	Bakerella_sp_|EU544479|Nickrent_4161))	(((Loranthus_grewingkii|HQ917115|GUH_3998	(Loranthus_europaeus|HQ917114|GUH_3997	Loranthus_europaeus|EU544493|Nickrent_2849))
(Alepis_flavida|EF464481|Nickrent_2743	((Peraxilla_tetrapetala|EU544502|Nickrent_2744	Peraxilla_tetrapetala|DQ340597|Calvin_and_Wilson_NZ98_03)	((((Amylotheca_subumbellata|DQ340600|Calvin_and_Wilson_AU98_21	(Lysiana_filifolia|EU544496|Nickrent_4449	Lysiana_maritima|DQ340599|Calvin_and_Wilson_AU98_19))	(((Nuytsia_floribunda|DQ340618|Calvin_and_Wilson_AU01_22	Nuytsia_floribunda|DQ788716|Nickrent_3080)	((((Phragmanthera_crassicaulis|EU544503|Nickrent_3037	Socratina_bemarivensis|EU544507|Nickrent_4179)	(((Tapinanthus_constrictiflorus|EU544511|Nickrent_3088	((Agelanthus_sansibarensis|DQ340573|A_Robertson_7365	Oncocalyx_sulfureus|EU544500|Nickrent_2850)	Oncocalyx_schimperi|DQ340574|Calvin_and_Wilson_Y88_02))	Englerina_ramulosa|DQ340577|A_Robertson_7280)	(Vanwykia_remota|EU544514|Nickrent_4331	Taxillus_wiensii|DQ340578|A_Robertson_7364)))	(((Phragmanthera_regularis|DQ340579|Calvin_and_Wilson_Y88_01	Globimetula_dinklagei|EU544489|Nickrent_3087)	(Septulina_glauca|EU544506|Nickrent_4089	(Emelianthe_panganensis|EU544487|Nickrent_4889	((Erianthemum_dregei|DQ340580|A__Robertson_7366	Erianthemum_dregei|EU544488|Nickrent_2985)	Oedina_pendens|EU544499|Nickrent_4329))))	(Helixanthera_parasitica|DQ340572|Calvin_and_Wilson_B02_01	(Moquiniella_rubra|EF464489|Nickrent_3042	((Bakerella_sp_|EU544479|Nickrent_4161	(((Baratranthus_axanthus|DQ340587|Calvin_and_Wilson_B02_14	Baratranthus_axanthus|EU544478|Nickrent_4029)	(((((Dactyliophora_novae_guineae|DQ340586|Calvin_and_Wilson_AU02_10	Dactyliophora_novae_guineae|EU544483|Nickrent_4563)	(Amyema_cambagei|DQ340582|Calvin_and_Wilson_AU99_01	(Diplatia_grandibractea|DQ340581|Calvin_and_Wilson_AU01_05	(Diplatia_furcata|EU544486|Nickrent_2824	Amyema_glabrum|EU544476|Nickrent_2794))))	Sogerianthe_sessiflora|EU544508|Nickrent_4467)	(Benthamina_alyxifolia|EU544480|Nickrent_4127	Benthamina_alyxifolia|DQ340584|Calvin_and_Wilson_AU99_14))	Amyema_queenslandicum|DQ340583|Calvin_and_Wilson_AU02_22))	(((Dendrophthoe_longituba|EU544485|Nickrent_4010	Dendrophthoe_constricta|DQ340589|Calvin_and_Wilson_B02_03)	Dendrophthoe_vitellina|DQ340588|Calvin_and_Wilson_AU98_08)	(Helixanthera_coccinea|EU544490|Nickrent_4019	((Scurrula_ferruginea|DQ340576|Calvin_and_Wilson_B02_02	Scurrula_ferruginea|EU544505|Nickrent_4008)	Taxillus_chinensis|EU544512|Nickrent_4032)))))	Plicosepalus_curviflorus|DQ340575|Calvin_and_Wilson_Y88_03)))))	((((Loranthus_grewingkii|HQ917115|GUH_3998	(Loranthus_europaeus|HQ917114|GUH_3997	Loranthus_europaeus|EU544493|Nickrent_2849))
(Alepis_flavida|EF464481|Nickrent_2743	((Peraxilla_tetrapetala|EU544502|Nickrent_2744	Peraxilla_tetrapetala|DQ340597|Calvin_and_Wilson_NZ98_03)	((((Atkinsonia_ligustrina|DQ340616|Calvin_and_Wilson_AU00_01	Atkinsonia_ligustrina|DQ788714|Nickrent_4343)	((((Cladocolea_cupulata|DQ340612|Calvin_and_Wilson_MX03_08	(Struthanthus_woodsonii|EU544510|Nickrent_2761	(Cladocolea_mcvaughii|DQ340611|Calvin_and_Wilson_MX03_09	Cladocolea_gracilis|EU544482|Nickrent_3066)))	Struthanthus_oerstedii|EU544509|Nickrent_2728)	(Ixocactus_inornus|DQ340609|Calvin_and_Wilson_MX03_04	((((Struthanthus_orbicularis|DQ340607|Calvin_and_Wilson_CR01_02	(((Tripodanthus_acutifolius|DQ340615|Calvin_and_Wilson_AR03_04	(((Tripodanthus_acutifolius|HM010441|Nickrent_5548	Tripodanthus_acutifolius|HM010425|Nickrent_4983)	((Tripodanthus_acutifolius|HM010438|Nickrent_5346	Tripodanthus_acutifolius|HM010437|Nickrent_5345)	Tripodanthus_acutifolius|HM010439|Nickrent_5349))	Tripodanthus_acutifolius|HM010426|Nickrent_4998))	Tripodanthus_acutifolius|EU544513|Nickrent_4927)	Tripodanthus_acutifolius|HM010436|Nickrent_5330))	Tripodanthus_acutifolius|HM010432|Nickrent_5321)	(Tripodanthus_acutifolius|HM010433|Nickrent_5323	((((Tripodanthus_flagellaris|HM010445|Nickrent_5552	(Tripodanthus_flagellaris|HM010442|Nickrent_5549	Tripodanthus_flagellaris|HM010446|Nickrent_5553))	Tripodanthus_flagellaris|HM010429|Nickrent_5210)	(Tripodanthus_flagellaris|HM010428|Nickrent_5204	Tripodanthus_flagellaris|HM010430|Nickrent_5211))	Tripodanthus_flagellaris|DQ340614|Calvin_and_Wilson_AR03_10)))	(((((Ligaria_cuneifolia|DQ340604|Calvin_and_Wilson_CL03_01	Ligaria_cuneifolia|DQ442940|G_Amico_76_BCRU)	Psittacanthus_schiedeanus|DQ340610|Calvin_and_Wilson_CR01_09)	Tripodanthus_belmirensis|HM010427|Nickrent_5050)	((Oryctanthus_occidentalis|DQ340613|Calvin_and_Wilson_CR01_11	Phthirusa_pyrifolia|EU544504|Nickrent_2762)	(Phthirusa_pyrifolia|DQ340608|Calvin_and_Wilson_CR01_03	Oryctanthus_occidentalis|EU544501|Nickrent_2763)))	(Tripodanthus_acutifolius|HM010440|Nickrent_5350	((((Tripodanthus_acutifolius|HM010434|Nickrent_5325	Tripodanthus_acutifolius|HM010431|Nickrent_5318)	Tripodanthus_acutifolius|HM010435|Nickrent_5326)	Tripodanthus_acutifolius|HM010444|Nickrent_5551)	Tripodanthus_acutifolius|HM010443|Nickrent_5550))))))	((((Notanthera_heterophylla|DQ442939|G_Amico_151_BCRU	Notanthera_heterophylla|DQ340606|Calvin_and_Wilson_Cl03_03)	(Desmaria_mutabilis|EF464486|Nickrent_4510A	Desmaria_mutabilis|DQ340603|Calvin_and_Wilson_CL03_07))	(Gaiadendron_punctatum|DQ788715|Nickrent_2729	Gaiadendron_punctatum|DQ340617|Calvin_and_Wilson_CR01_08))
(Alepis_flavida|EF464481|Nickrent_2743	((Peraxilla_tetrapetala|EU544502|Nickrent_2744	Peraxilla_tetrapetala|DQ340597|Calvin_and_Wilson_NZ98_03)	((((((((Ileostylus_micranthus|DQ340592|Calvin_and_Wilson_NZ00_02	Ileostylus_micranthus|EU544491|Nickrent_2741)	(Muellerina_celastroides|DQ340590|Calvin_and_Wilson_AU99_11	(Muellerina_eucalyptoides|EU544498|Nickrent_4310	Muellerina_eucalyptoides|DQ340591|Calvin_and_Wilson_AU99_05)))	((((((Amyema_queenslandicum|DQ340583|Calvin_and_Wilson_AU02_22	Helixanthera_parasitica|DQ340572|Calvin_and_Wilson_B02_01)	(Benthamina_alyxifolia|EU544480|Nickrent_4127	Benthamina_alyxifolia|DQ340584|Calvin_and_Wilson_AU99_14))	(((Dactyliophora_novae_guineae|DQ340586|Calvin_and_Wilson_AU02_10	Dactyliophora_novae_guineae|EU544483|Nickrent_4563)	(Amyema_cambagei|DQ340582|Calvin_and_Wilson_AU99_01	(Amyema_glabrum|EU544476|Nickrent_2794	(Diplatia_grandibractea|DQ340581|Calvin_and_Wilson_AU01_05	Diplatia_furcata|EU544486|Nickrent_2824))))	Sogerianthe_sessiflora|EU544508|Nickrent_4467))	((Baratranthus_axanthus|DQ340587|Calvin_and_Wilson_B02_14	Baratranthus_axanthus|EU544478|Nickrent_4029)	((((Plicosepalus_curviflorus|DQ340575|Calvin_and_Wilson_Y88_03	(Septulina_glauca|EU544506|Nickrent_4089	(((Phragmanthera_crassicaulis|EU544503|Nickrent_3037	Moquiniella_rubra|EF464489|Nickrent_3042)	(((Erianthemum_dregei|EU544488|Nickrent_2985	Erianthemum_dregei|DQ340580|A__Robertson_7366)	Oedina_pendens|EU544499|Nickrent_4329)	Emelianthe_panganensis|EU544487|Nickrent_4889))	(Globimetula_dinklagei|EU544489|Nickrent_3087	Phragmanthera_regularis|DQ340579|Calvin_and_Wilson_Y88_01))))	((Scurrula_ferruginea|DQ340576|Calvin_and_Wilson_B02_02	Scurrula_ferruginea|EU544505|Nickrent_4008)	Taxillus_chinensis|EU544512|Nickrent_4032))	(Helixanthera_coccinea|EU544490|Nickrent_4019	((Dendrophthoe_vitellina|DQ340588|Calvin_and_Wilson_AU98_08	Dendrophthoe_longituba|EU544485|Nickrent_4010)	Dendrophthoe_constricta|DQ340589|Calvin_and_Wilson_B02_03)))	Bakerella_sp_|EU544479|Nickrent_4161)))	((Vanwykia_remota|EU544514|Nickrent_4331	Taxillus_wiensii|DQ340578|A_Robertson_7364)	(Socratina_bemarivensis|EU544507|Nickrent_4179	((Tapinanthus_constrictiflorus|EU544511|Nickrent_3088	((Agelanthus_sansibarensis|DQ340573|A_Robertson_7365	Oncocalyx_sulfureus|EU544500|Nickrent_2850)	Oncocalyx_schimperi|DQ340574|Calvin_and_Wilson_Y88_02))	Englerina_ramulosa|DQ340577|A_Robertson_7280))))	((((Loranthus_europaeus|EU544493|Nickrent_2849	Loranthus_europaeus|HQ917114|GUH_3997)	Loranthus_grewingkii|HQ917115|GUH_3998)
(Alepis_flavida|EF464481|Nickrent_2743	((Peraxilla_tetrapetala|DQ340597|Calvin_and_Wilson_NZ98_03	Peraxilla_tetrapetala|EU544502|Nickrent_2744)	((((Ligaria_cuneifolia|DQ442940|G_Amico_76_BCRU	Ligaria_cuneifolia|DQ340604|Calvin_and_Wilson_CL03_01)	((Tupeia_antarctica|EF464494|Nickrent_2742	Tupeia_antarctica|DQ340601|Calvin_and_Wilson_NZ98_02)	(Atkinsonia_ligustrina|DQ788714|Nickrent_4343	Atkinsonia_ligustrina|DQ340616|Calvin_and_Wilson_AU00_01)))	((((Tristerix_grandiflorus|DQ442930|Palacios_Neil_Ceron_2547_3672311_MO	((Tristerix_grandiflorus|DQ442931|V_Zar_1368_3907304_MO	(Tristerix_longebracteatus|DQ442932|DN_Smith_8288_722877_MO	Tristerix_longebracteatus|DQ442933|D_Fernandez_M_Cerna_P_Villacres_371_5889268_MO))	(Tristerix_pubescens|DQ442936|DN_Smith_M_Buddensiek_11090_3303268_MO	Tristerix_pubescens|DQ442937|DN_Smith_11388_3337809_MO)))	((Tristerix_chodatianus|DQ442938|DN_Smith_Valencia_Gonzales_9536_3337838_MO	Tristerix_peruvianus|DQ442934|DN_Smith_M_Buddensiek_10858_3307944__MO)	Tristerix_peytonii|DQ442935|P_Nunez_J_Arque_8287_3632650_MO))	(((Tristerix_penduliflorus|DQ442929|P_Nunez_8288_720879_MO	Tristerix_penduliflorus|DQ442928|M_Lewis_35236_4661844_MO)	(Tristerix_verticillatus|DQ442927|G_Amico_155_BCRU	(Tristerix_verticillatus|DQ442924|G_Amico_154_BCRU	(Tristerix_verticillatus|DQ442925|G_Amico_157_BCRU	Tristerix_verticillatus|DQ442926|G_Amico_158_BCRU))))	(Tristerix_corymbosus|EF464493|Nickrent_4597A	((Tristerix_corymbosus|DQ340605|Calvin_and_Wilson_CL03_02	(((Tristerix_corymbosus|DQ442923|G_Amico_96_BCRU	Tristerix_corymbosus|DQ442922|G_Amico_84_BCRU)	Tristerix_aphyllus|DQ442919|G_Amico_166_BCRU)	Tristerix_aphyllus|DQ442917|L_Suarez_sn_BCRU))	(Tristerix_aphyllus|DQ442918|G_Amico_162_BCRU	((Tristerix_corymbosus|DQ442920|G_Amico_80_BCRU	Tristerix_corymbosus|DQ442921|G_Amico_83_BCRU)	Tristerix_aphyllus|DQ442916|G_Amico_97_BCRU))))))	((Nuytsia_floribunda|DQ340618|Calvin_and_Wilson_AU01_22	Nuytsia_floribunda|DQ788716|Nickrent_3080)	(((((Bakerella_sp_|EU544479|Nickrent_4161	((Benthamina_alyxifolia|DQ340584|Calvin_and_Wilson_AU99_14	Benthamina_alyxifolia|EU544480|Nickrent_4127)	((Amyema_queenslandicum|DQ340583|Calvin_and_Wilson_AU02_22	Sogerianthe_sessiflora|EU544508|Nickrent_4467)	((Dactyliophora_novae_guineae|DQ340586|Calvin_and_Wilson_AU02_10	Dactyliophora_novae_guineae|EU544483|Nickrent_4563)	(Amyema_glabrum|EU544476|Nickrent_2794	(Diplatia_furcata|EU544486|Nickrent_2824	(Amyema_cambagei|DQ340582|Calvin_and_Wilson_AU99_01	Diplatia_grandibractea|DQ340581|Calvin_and_Wilson_AU01_05)))))))	((Vanwykia_remota|EU544514|Nickrent_4331	Taxillus_wiensii|DQ340578|A_Robertson_7364)	((Englerina_ramulosa|DQ340577|A_Robertson_7280
(Alepis_flavida|EF464481|Nickrent_2743	((Peraxilla_tetrapetala|DQ340597|Calvin_and_Wilson_NZ98_03	Peraxilla_tetrapetala|EU544502|Nickrent_2744)	((((Ligaria_cuneifolia|DQ442940|G_Amico_76_BCRU	Ligaria_cuneifolia|DQ340604|Calvin_and_Wilson_CL03_01)	((Tupeia_antarctica|EF464494|Nickrent_2742	Tupeia_antarctica|DQ340601|Calvin_and_Wilson_NZ98_02)	(Atkinsonia_ligustrina|DQ788714|Nickrent_4343	Atkinsonia_ligustrina|DQ340616|Calvin_and_Wilson_AU00_01)))	(((Helixanthera_parasitica|DQ340572|Calvin_and_Wilson_B02_01	((Cecarria_obtusifolia|EU544481|Nickrent_4562	Cecarria_obtusifolia|DQ340585|Calvin_and_Wilson_AU02_16)	(Loranthus_odoratus|EU544494|Nickrent_4977	((Loranthus_europaeus|EU544493|Nickrent_2849	Loranthus_europaeus|HQ917114|GUH_3997)	Loranthus_grewingkii|HQ917115|GUH_3998))))	((((((((Dactyliophora_novae_guineae|DQ340586|Calvin_and_Wilson_AU02_10	Dactyliophora_novae_guineae|EU544483|Nickrent_4563)	((Amyema_glabrum|EU544476|Nickrent_2794	(Diplatia_furcata|EU544486|Nickrent_2824	Diplatia_grandibractea|DQ340581|Calvin_and_Wilson_AU01_05))	Amyema_cambagei|DQ340582|Calvin_and_Wilson_AU99_01))	((Benthamina_alyxifolia|DQ340584|Calvin_and_Wilson_AU99_14	Benthamina_alyxifolia|EU544480|Nickrent_4127)	Amyema_queenslandicum|DQ340583|Calvin_and_Wilson_AU02_22))	Sogerianthe_sessiflora|EU544508|Nickrent_4467)	(((((Scurrula_ferruginea|DQ340576|Calvin_and_Wilson_B02_02	Scurrula_ferruginea|EU544505|Nickrent_4008)	Taxillus_chinensis|EU544512|Nickrent_4032)	(Helixanthera_coccinea|EU544490|Nickrent_4019	((Dendrophthoe_longituba|EU544485|Nickrent_4010	Dendrophthoe_vitellina|DQ340588|Calvin_and_Wilson_AU98_08)	Dendrophthoe_constricta|DQ340589|Calvin_and_Wilson_B02_03)))	(((Phragmanthera_crassicaulis|EU544503|Nickrent_3037	(Globimetula_dinklagei|EU544489|Nickrent_3087	((Septulina_glauca|EU544506|Nickrent_4089	Emelianthe_panganensis|EU544487|Nickrent_4889)	((Erianthemum_dregei|DQ340580|A__Robertson_7366	Erianthemum_dregei|EU544488|Nickrent_2985)	Oedina_pendens|EU544499|Nickrent_4329))))	(Moquiniella_rubra|EF464489|Nickrent_3042	Plicosepalus_curviflorus|DQ340575|Calvin_and_Wilson_Y88_03))	(Baratranthus_axanthus|EU544478|Nickrent_4029	Baratranthus_axanthus|DQ340587|Calvin_and_Wilson_B02_14)))	Bakerella_sp_|EU544479|Nickrent_4161))	(((Tapinanthus_constrictiflorus|EU544511|Nickrent_3088	((Englerina_ramulosa|DQ340577|A_Robertson_7280	(Agelanthus_sansibarensis|DQ340573|A_Robertson_7365	Oncocalyx_sulfureus|EU544500|Nickrent_2850))	Oncocalyx_schimperi|DQ340574|Calvin_and_Wilson_Y88_02))
(Alepis_flavida|EF464481|Nickrent_2743	(((((((Lepidaria_cf__forbesii|EU544492|Nickrent_4044	Amylotheca_duthieana|EU544477|Nickrent_4022)	(Decaisnina_triflora|EU544484|Nickrent_4491	((Decaisnina_congesta|DQ340594|Calvin_and_Wilson_AU02_01	Decaisnina_signata|DQ340596|Calvin_and_Wilson_AU02_05)	Decaisnina_brittenii|DQ340595|Calvin_and_Wilson_AU01_11)))	(Macrosolen_melintangensis|DQ340593|Calvin_and_Wilson_B02_17	Macrosolen_cochinchinensis|EU544497|Nickrent_4038))	((Amylotheca_subumbellata|DQ340600|Calvin_and_Wilson_AU98_21	(Lysiana_maritima|DQ340599|Calvin_and_Wilson_AU98_19	Lysiana_filifolia|EU544496|Nickrent_4449))	(Loxanthera_speciosa|EU544495|Nickrent_4026	Lepidaria_oviceps|DQ340602|Calvin_and_Wilson_B02_19)))	(((((Tristerix_pubescens|DQ442936|DN_Smith_M_Buddensiek_11090_3303268_MO	Tristerix_pubescens|DQ442937|DN_Smith_11388_3337809_MO)	(Tristerix_grandiflorus|DQ442930|Palacios_Neil_Ceron_2547_3672311_MO	((Tristerix_grandiflorus|DQ442931|V_Zar_1368_3907304_MO	Tristerix_longebracteatus|DQ442933|D_Fernandez_M_Cerna_P_Villacres_371_5889268_MO)	Tristerix_longebracteatus|DQ442932|DN_Smith_8288_722877_MO)))	((Tristerix_chodatianus|DQ442938|DN_Smith_Valencia_Gonzales_9536_3337838_MO	Tristerix_peruvianus|DQ442934|DN_Smith_M_Buddensiek_10858_3307944__MO)	Tristerix_peytonii|DQ442935|P_Nunez_J_Arque_8287_3632650_MO))	((Tristerix_verticillatus|DQ442927|G_Amico_155_BCRU	(Tristerix_verticillatus|DQ442924|G_Amico_154_BCRU	(Tristerix_verticillatus|DQ442925|G_Amico_157_BCRU	Tristerix_verticillatus|DQ442926|G_Amico_158_BCRU)))	((((Tristerix_corymbosus|DQ340605|Calvin_and_Wilson_CL03_02	(Tristerix_aphyllus|DQ442919|G_Amico_166_BCRU	((Tristerix_corymbosus|DQ442921|G_Amico_83_BCRU	Tristerix_aphyllus|DQ442917|L_Suarez_sn_BCRU)	(Tristerix_corymbosus|DQ442923|G_Amico_96_BCRU	Tristerix_corymbosus|DQ442922|G_Amico_84_BCRU))))	Tristerix_corymbosus|DQ442920|G_Amico_80_BCRU)	(Tristerix_corymbosus|EF464493|Nickrent_4597A	(Tristerix_aphyllus|DQ442918|G_Amico_162_BCRU	Tristerix_aphyllus|DQ442916|G_Amico_97_BCRU)))	(Tristerix_penduliflorus|DQ442929|P_Nunez_8288_720879_MO	Tristerix_penduliflorus|DQ442928|M_Lewis_35236_4661844_MO))))	((Nuytsia_floribunda|DQ340618|Calvin_and_Wilson_AU01_22	Nuytsia_floribunda|DQ788716|Nickrent_3080)	(((Ileostylus_micranthus|EU544491|Nickrent_2741	Ileostylus_micranthus|DQ340592|Calvin_and_Wilson_NZ00_02)	(Muellerina_celastroides|DQ340590|Calvin_and_Wilson_AU99_11	(Muellerina_eucalyptoides|DQ340591|Calvin_and_Wilson_AU99_05	Muellerina_eucalyptoides|EU544498|Nickrent_4310)))	(((Cecarria_obtusifolia|EU544481|Nickrent_4562	Cecarria_obtusifolia|DQ340585|Calvin_and_Wilson_AU02_16)	(Loranthus_odoratus|EU544494|Nickrent_4977	((Loranthus_europaeus|EU544493|Nickrent_2849
(Alepis_flavida|EF464481|Nickrent_2743	((Peraxilla_tetrapetala|DQ340597|Calvin_and_Wilson_NZ98_03	Peraxilla_tetrapetala|EU544502|Nickrent_2744)	((((((Ligaria_cuneifolia|DQ442940|G_Amico_76_BCRU	Ligaria_cuneifolia|DQ340604|Calvin_and_Wilson_CL03_01)	((((Struthanthus_orbicularis|DQ340607|Calvin_and_Wilson_CR01_02	(((Cladocolea_cupulata|DQ340612|Calvin_and_Wilson_MX03_08	Cladocolea_mcvaughii|DQ340611|Calvin_and_Wilson_MX03_09)	(Struthanthus_oerstedii|EU544509|Nickrent_2728	(Struthanthus_woodsonii|EU544510|Nickrent_2761	Cladocolea_gracilis|EU544482|Nickrent_3066)))	Psittacanthus_schiedeanus|DQ340610|Calvin_and_Wilson_CR01_09))	((Phthirusa_pyrifolia|DQ340608|Calvin_and_Wilson_CR01_03	Oryctanthus_occidentalis|EU544501|Nickrent_2763)	(Oryctanthus_occidentalis|DQ340613|Calvin_and_Wilson_CR01_11	Phthirusa_pyrifolia|EU544504|Nickrent_2762)))	(Ixocactus_inornus|DQ340609|Calvin_and_Wilson_MX03_04	(Tripodanthus_belmirensis|HM010427|Nickrent_5050	(Tripodanthus_acutifolius|HM010432|Nickrent_5321	(Tripodanthus_acutifolius|HM010439|Nickrent_5349	((Tripodanthus_acutifolius|EU544513|Nickrent_4927	(Tripodanthus_acutifolius|DQ340615|Calvin_and_Wilson_AR03_04	((((Tripodanthus_acutifolius|HM010425|Nickrent_4983	(Tripodanthus_acutifolius|HM010433|Nickrent_5323	(((Tripodanthus_flagellaris|HM010430|Nickrent_5211	Tripodanthus_flagellaris|HM010428|Nickrent_5204)	(Tripodanthus_flagellaris|HM010429|Nickrent_5210	(Tripodanthus_flagellaris|HM010445|Nickrent_5552	(Tripodanthus_flagellaris|HM010446|Nickrent_5553	Tripodanthus_flagellaris|HM010442|Nickrent_5549))))	Tripodanthus_flagellaris|DQ340614|Calvin_and_Wilson_AR03_10)))	Tripodanthus_acutifolius|HM010441|Nickrent_5548)	Tripodanthus_acutifolius|HM010438|Nickrent_5346)	(Tripodanthus_acutifolius|HM010426|Nickrent_4998	Tripodanthus_acutifolius|HM010437|Nickrent_5345))))	Tripodanthus_acutifolius|HM010436|Nickrent_5330))))))	((Tripodanthus_acutifolius|HM010440|Nickrent_5350	(((Tripodanthus_acutifolius|HM010434|Nickrent_5325	Tripodanthus_acutifolius|HM010431|Nickrent_5318)	Tripodanthus_acutifolius|HM010435|Nickrent_5326)	Tripodanthus_acutifolius|HM010444|Nickrent_5551))	Tripodanthus_acutifolius|HM010443|Nickrent_5550)))	((((Desmaria_mutabilis|EF464486|Nickrent_4510A	Desmaria_mutabilis|DQ340603|Calvin_and_Wilson_CL03_07)	(((Tristerix_corymbosus|EF464493|Nickrent_4597A	(((Tristerix_corymbosus|DQ340605|Calvin_and_Wilson_CL03_02	((Tristerix_aphyllus|DQ442919|G_Amico_166_BCRU	(Tristerix_corymbosus|DQ442923|G_Amico_96_BCRU	Tristerix_corymbosus|DQ442922|G_Amico_84_BCRU))	Tristerix_aphyllus|DQ442917|L_Suarez_sn_BCRU))
(Alepis_flavida|EF464481|Nickrent_2743	((Peraxilla_tetrapetala|DQ340597|Calvin_and_Wilson_NZ98_03	Peraxilla_tetrapetala|EU544502|Nickrent_2744)	((Atkinsonia_ligustrina|DQ788714|Nickrent_4343	Atkinsonia_ligustrina|DQ340616|Calvin_and_Wilson_AU00_01)	(((((Ileostylus_micranthus|EU544491|Nickrent_2741	Ileostylus_micranthus|DQ340592|Calvin_and_Wilson_NZ00_02)	(Muellerina_celastroides|DQ340590|Calvin_and_Wilson_AU99_11	(Muellerina_eucalyptoides|DQ340591|Calvin_and_Wilson_AU99_05	Muellerina_eucalyptoides|EU544498|Nickrent_4310)))	((((Cecarria_obtusifolia|EU544481|Nickrent_4562	Cecarria_obtusifolia|DQ340585|Calvin_and_Wilson_AU02_16)	((Loranthus_europaeus|EU544493|Nickrent_2849	Loranthus_europaeus|HQ917114|GUH_3997)	Loranthus_grewingkii|HQ917115|GUH_3998))	Loranthus_odoratus|EU544494|Nickrent_4977)	((((((Vanwykia_remota|EU544514|Nickrent_4331	Taxillus_wiensii|DQ340578|A_Robertson_7364)	Socratina_bemarivensis|EU544507|Nickrent_4179)	((Oncocalyx_schimperi|DQ340574|Calvin_and_Wilson_Y88_02	((Agelanthus_sansibarensis|DQ340573|A_Robertson_7365	Oncocalyx_sulfureus|EU544500|Nickrent_2850)	Tapinanthus_constrictiflorus|EU544511|Nickrent_3088))	Englerina_ramulosa|DQ340577|A_Robertson_7280))	(((Amyema_queenslandicum|DQ340583|Calvin_and_Wilson_AU02_22	(Benthamina_alyxifolia|DQ340584|Calvin_and_Wilson_AU99_14	Benthamina_alyxifolia|EU544480|Nickrent_4127))	(((Amyema_glabrum|EU544476|Nickrent_2794	((Amyema_cambagei|DQ340582|Calvin_and_Wilson_AU99_01	Diplatia_grandibractea|DQ340581|Calvin_and_Wilson_AU01_05)	Diplatia_furcata|EU544486|Nickrent_2824))	(Dactyliophora_novae_guineae|DQ340586|Calvin_and_Wilson_AU02_10	Dactyliophora_novae_guineae|EU544483|Nickrent_4563))	Sogerianthe_sessiflora|EU544508|Nickrent_4467))	((Plicosepalus_curviflorus|DQ340575|Calvin_and_Wilson_Y88_03	(Baratranthus_axanthus|EU544478|Nickrent_4029	Baratranthus_axanthus|DQ340587|Calvin_and_Wilson_B02_14))	((Taxillus_chinensis|EU544512|Nickrent_4032	(Scurrula_ferruginea|DQ340576|Calvin_and_Wilson_B02_02	Scurrula_ferruginea|EU544505|Nickrent_4008))	((Dendrophthoe_constricta|DQ340589|Calvin_and_Wilson_B02_03	(Dendrophthoe_longituba|EU544485|Nickrent_4010	Dendrophthoe_vitellina|DQ340588|Calvin_and_Wilson_AU98_08))	Helixanthera_coccinea|EU544490|Nickrent_4019)))))	(Bakerella_sp_|EU544479|Nickrent_4161	((Moquiniella_rubra|EF464489|Nickrent_3042	Phragmanthera_crassicaulis|EU544503|Nickrent_3037)	(((Oedina_pendens|EU544499|Nickrent_4329	(Erianthemum_dregei|DQ340580|A__Robertson_7366	Erianthemum_dregei|EU544488|Nickrent_2985))
(Alepis_flavida|EF464481|Nickrent_2743	((Peraxilla_tetrapetala|DQ340597|Calvin_and_Wilson_NZ98_03	Peraxilla_tetrapetala|EU544502|Nickrent_2744)	((((((Ileostylus_micranthus|EU544491|Nickrent_2741	Ileostylus_micranthus|DQ340592|Calvin_and_Wilson_NZ00_02)	(Muellerina_celastroides|DQ340590|Calvin_and_Wilson_AU99_11	(Muellerina_eucalyptoides|DQ340591|Calvin_and_Wilson_AU99_05	Muellerina_eucalyptoides|EU544498|Nickrent_4310)))	((((Loranthus_europaeus|EU544493|Nickrent_2849	Loranthus_europaeus|HQ917114|GUH_3997)	Loranthus_grewingkii|HQ917115|GUH_3998)	(Loranthus_odoratus|EU544494|Nickrent_4977	(Cecarria_obtusifolia|EU544481|Nickrent_4562	Cecarria_obtusifolia|DQ340585|Calvin_and_Wilson_AU02_16)))	((Baratranthus_axanthus|EU544478|Nickrent_4029	Baratranthus_axanthus|DQ340587|Calvin_and_Wilson_B02_14)	(((Helixanthera_parasitica|DQ340572|Calvin_and_Wilson_B02_01	Taxillus_chinensis|EU544512|Nickrent_4032)	((Bakerella_sp_|EU544479|Nickrent_4161	((Vanwykia_remota|EU544514|Nickrent_4331	Taxillus_wiensii|DQ340578|A_Robertson_7364)	((Dendrophthoe_constricta|DQ340589|Calvin_and_Wilson_B02_03	((Tapinanthus_constrictiflorus|EU544511|Nickrent_3088	Helixanthera_coccinea|EU544490|Nickrent_4019)	(Dendrophthoe_longituba|EU544485|Nickrent_4010	Dendrophthoe_vitellina|DQ340588|Calvin_and_Wilson_AU98_08)))	(((Scurrula_ferruginea|DQ340576|Calvin_and_Wilson_B02_02	Scurrula_ferruginea|EU544505|Nickrent_4008)	Oncocalyx_schimperi|DQ340574|Calvin_and_Wilson_Y88_02)	(Agelanthus_sansibarensis|DQ340573|A_Robertson_7365	Oncocalyx_sulfureus|EU544500|Nickrent_2850)))))	((((Phragmanthera_crassicaulis|EU544503|Nickrent_3037	Septulina_glauca|EU544506|Nickrent_4089)	(Moquiniella_rubra|EF464489|Nickrent_3042	((((Erianthemum_dregei|DQ340580|A__Robertson_7366	Erianthemum_dregei|EU544488|Nickrent_2985)	Oedina_pendens|EU544499|Nickrent_4329)	Emelianthe_panganensis|EU544487|Nickrent_4889)	(Globimetula_dinklagei|EU544489|Nickrent_3087	Phragmanthera_regularis|DQ340579|Calvin_and_Wilson_Y88_01))))	Plicosepalus_curviflorus|DQ340575|Calvin_and_Wilson_Y88_03)	((Amyema_queenslandicum|DQ340583|Calvin_and_Wilson_AU02_22	(Benthamina_alyxifolia|DQ340584|Calvin_and_Wilson_AU99_14	Benthamina_alyxifolia|EU544480|Nickrent_4127))	(Englerina_ramulosa|DQ340577|A_Robertson_7280	(((((Amyema_glabrum|EU544476|Nickrent_2794	Diplatia_furcata|EU544486|Nickrent_2824)	Diplatia_grandibractea|DQ340581|Calvin_and_Wilson_AU01_05)	Amyema_cambagei|DQ340582|Calvin_and_Wilson_AU99_01)	(Dactyliophora_novae_guineae|DQ340586|Calvin_and_Wilson_AU02_10
(Alepis_flavida|EF464481|Nickrent_2743	((Peraxilla_tetrapetala|DQ340597|Calvin_and_Wilson_NZ98_03	Peraxilla_tetrapetala|EU544502|Nickrent_2744)	((Gaiadendron_punctatum|DQ788715|Nickrent_2729	Gaiadendron_punctatum|DQ340617|Calvin_and_Wilson_CR01_08)	(((((Lepidaria_oviceps|DQ340602|Calvin_and_Wilson_B02_19	Loxanthera_speciosa|EU544495|Nickrent_4026)	(Amylotheca_duthieana|EU544477|Nickrent_4022	(Amylotheca_subumbellata|DQ340600|Calvin_and_Wilson_AU98_21	(Lysiana_maritima|DQ340599|Calvin_and_Wilson_AU98_19	Lysiana_filifolia|EU544496|Nickrent_4449))))	((Decaisnina_triflora|EU544484|Nickrent_4491	((Decaisnina_congesta|DQ340594|Calvin_and_Wilson_AU02_01	Decaisnina_signata|DQ340596|Calvin_and_Wilson_AU02_05)	Decaisnina_brittenii|DQ340595|Calvin_and_Wilson_AU01_11))	Lepidaria_cf__forbesii|EU544492|Nickrent_4044))	(Macrosolen_melintangensis|DQ340593|Calvin_and_Wilson_B02_17	Macrosolen_cochinchinensis|EU544497|Nickrent_4038))	((Atkinsonia_ligustrina|DQ788714|Nickrent_4343	Atkinsonia_ligustrina|DQ340616|Calvin_and_Wilson_AU00_01)	((((((Tripodanthus_acutifolius|HM010440|Nickrent_5350	((Tripodanthus_acutifolius|HM010434|Nickrent_5325	Tripodanthus_acutifolius|HM010431|Nickrent_5318)	Tripodanthus_acutifolius|HM010444|Nickrent_5551))	Tripodanthus_acutifolius|HM010443|Nickrent_5550)	Tripodanthus_acutifolius|HM010435|Nickrent_5326)	((Psittacanthus_schiedeanus|DQ340610|Calvin_and_Wilson_CR01_09	(Struthanthus_orbicularis|DQ340607|Calvin_and_Wilson_CR01_02	(((Cladocolea_gracilis|EU544482|Nickrent_3066	Struthanthus_woodsonii|EU544510|Nickrent_2761)	Struthanthus_oerstedii|EU544509|Nickrent_2728)	(Cladocolea_cupulata|DQ340612|Calvin_and_Wilson_MX03_08	Cladocolea_mcvaughii|DQ340611|Calvin_and_Wilson_MX03_09))))	((Phthirusa_pyrifolia|DQ340608|Calvin_and_Wilson_CR01_03	Oryctanthus_occidentalis|EU544501|Nickrent_2763)	(Oryctanthus_occidentalis|DQ340613|Calvin_and_Wilson_CR01_11	Phthirusa_pyrifolia|EU544504|Nickrent_2762))))	(Ixocactus_inornus|DQ340609|Calvin_and_Wilson_MX03_04	(Tripodanthus_belmirensis|HM010427|Nickrent_5050	(((Tripodanthus_acutifolius|HM010433|Nickrent_5323	(((Tripodanthus_flagellaris|HM010430|Nickrent_5211	Tripodanthus_flagellaris|HM010428|Nickrent_5204)	(Tripodanthus_flagellaris|HM010429|Nickrent_5210	(Tripodanthus_flagellaris|HM010445|Nickrent_5552	(Tripodanthus_flagellaris|HM010446|Nickrent_5553	Tripodanthus_flagellaris|HM010442|Nickrent_5549))))	Tripodanthus_flagellaris|DQ340614|Calvin_and_Wilson_AR03_10))	Tripodanthus_acutifolius|HM010432|Nickrent_5321)	(((Tripodanthus_acutifolius|EU544513|Nickrent_4927	(Tripodanthus_acutifolius|HM010426|Nickrent_4998
(Alepis_flavida|EF464481|Nickrent_2743	((Peraxilla_tetrapetala|DQ340597|Calvin_and_Wilson_NZ98_03	Peraxilla_tetrapetala|EU544502|Nickrent_2744)	(((Atkinsonia_ligustrina|DQ788714|Nickrent_4343	Atkinsonia_ligustrina|DQ340616|Calvin_and_Wilson_AU00_01)	(((((Ileostylus_micranthus|EU544491|Nickrent_2741	Ileostylus_micranthus|DQ340592|Calvin_and_Wilson_NZ00_02)	(Muellerina_celastroides|DQ340590|Calvin_and_Wilson_AU99_11	(Muellerina_eucalyptoides|DQ340591|Calvin_and_Wilson_AU99_05	Muellerina_eucalyptoides|EU544498|Nickrent_4310)))	(((((Plicosepalus_curviflorus|DQ340575|Calvin_and_Wilson_Y88_03	((((((Dactyliophora_novae_guineae|DQ340586|Calvin_and_Wilson_AU02_10	Dactyliophora_novae_guineae|EU544483|Nickrent_4563)	(((Diplatia_furcata|EU544486|Nickrent_2824	Diplatia_grandibractea|DQ340581|Calvin_and_Wilson_AU01_05)	Amyema_glabrum|EU544476|Nickrent_2794)	(Benthamina_alyxifolia|DQ340584|Calvin_and_Wilson_AU99_14	Benthamina_alyxifolia|EU544480|Nickrent_4127)))	(((Dendrophthoe_constricta|DQ340589|Calvin_and_Wilson_B02_03	(Dendrophthoe_vitellina|DQ340588|Calvin_and_Wilson_AU98_08	Dendrophthoe_longituba|EU544485|Nickrent_4010))	Helixanthera_coccinea|EU544490|Nickrent_4019)	((Scurrula_ferruginea|DQ340576|Calvin_and_Wilson_B02_02	Scurrula_ferruginea|EU544505|Nickrent_4008)	((Englerina_ramulosa|DQ340577|A_Robertson_7280	Tapinanthus_constrictiflorus|EU544511|Nickrent_3088)	((Agelanthus_sansibarensis|DQ340573|A_Robertson_7365	Oncocalyx_sulfureus|EU544500|Nickrent_2850)	Oncocalyx_schimperi|DQ340574|Calvin_and_Wilson_Y88_02)))))	(Socratina_bemarivensis|EU544507|Nickrent_4179	(Vanwykia_remota|EU544514|Nickrent_4331	Taxillus_wiensii|DQ340578|A_Robertson_7364)))	Bakerella_sp_|EU544479|Nickrent_4161)	(((Moquiniella_rubra|EF464489|Nickrent_3042	Phragmanthera_crassicaulis|EU544503|Nickrent_3037)	(((Erianthemum_dregei|DQ340580|A__Robertson_7366	Erianthemum_dregei|EU544488|Nickrent_2985)	Oedina_pendens|EU544499|Nickrent_4329)	(Emelianthe_panganensis|EU544487|Nickrent_4889	Septulina_glauca|EU544506|Nickrent_4089)))	(Globimetula_dinklagei|EU544489|Nickrent_3087	Phragmanthera_regularis|DQ340579|Calvin_and_Wilson_Y88_01))))	Sogerianthe_sessiflora|EU544508|Nickrent_4467)	((Amyema_cambagei|DQ340582|Calvin_and_Wilson_AU99_01	(Helixanthera_parasitica|DQ340572|Calvin_and_Wilson_B02_01	Taxillus_chinensis|EU544512|Nickrent_4032))	Amyema_queenslandicum|DQ340583|Calvin_and_Wilson_AU02_22))	(((Loranthus_europaeus|EU544493|Nickrent_2849	Loranthus_europaeus|HQ917114|GUH_3997)	Loranthus_grewingkii|HQ917115|GUH_3998)
(Alepis_flavida|EF464481|Nickrent_2743	((Peraxilla_tetrapetala|DQ340597|Calvin_and_Wilson_NZ98_03	Peraxilla_tetrapetala|EU544502|Nickrent_2744)	(((Notanthera_heterophylla|DQ442939|G_Amico_151_BCRU	Notanthera_heterophylla|DQ340606|Calvin_and_Wilson_Cl03_03)	(((Desmaria_mutabilis|EF464486|Nickrent_4510A	Desmaria_mutabilis|DQ340603|Calvin_and_Wilson_CL03_07)	((Ixocactus_inornus|DQ340609|Calvin_and_Wilson_MX03_04	((Tripodanthus_belmirensis|HM010427|Nickrent_5050	(((((Tripodanthus_flagellaris|HM010429|Nickrent_5210	(Tripodanthus_flagellaris|HM010445|Nickrent_5552	(Tripodanthus_flagellaris|HM010446|Nickrent_5553	Tripodanthus_flagellaris|HM010442|Nickrent_5549)))	(Tripodanthus_flagellaris|HM010430|Nickrent_5211	Tripodanthus_flagellaris|HM010428|Nickrent_5204))	Tripodanthus_flagellaris|DQ340614|Calvin_and_Wilson_AR03_10)	((Tripodanthus_acutifolius|HM010436|Nickrent_5330	(Tripodanthus_acutifolius|DQ340615|Calvin_and_Wilson_AR03_04	((Tripodanthus_acutifolius|HM010426|Nickrent_4998	((Tripodanthus_acutifolius|HM010439|Nickrent_5349	(Tripodanthus_acutifolius|HM010438|Nickrent_5346	Tripodanthus_acutifolius|HM010437|Nickrent_5345))	(Tripodanthus_acutifolius|HM010441|Nickrent_5548	Tripodanthus_acutifolius|HM010425|Nickrent_4983)))	Tripodanthus_acutifolius|EU544513|Nickrent_4927)))	Tripodanthus_acutifolius|HM010433|Nickrent_5323))	Tripodanthus_acutifolius|HM010432|Nickrent_5321))	((Tripodanthus_acutifolius|HM010440|Nickrent_5350	(((Tripodanthus_acutifolius|HM010435|Nickrent_5326	(Tripodanthus_acutifolius|HM010434|Nickrent_5325	Tripodanthus_acutifolius|HM010431|Nickrent_5318))	Tripodanthus_acutifolius|HM010444|Nickrent_5551)	Tripodanthus_acutifolius|HM010443|Nickrent_5550))	(((Struthanthus_orbicularis|DQ340607|Calvin_and_Wilson_CR01_02	(((Cladocolea_gracilis|EU544482|Nickrent_3066	Struthanthus_woodsonii|EU544510|Nickrent_2761)	Struthanthus_oerstedii|EU544509|Nickrent_2728)	(Cladocolea_cupulata|DQ340612|Calvin_and_Wilson_MX03_08	Cladocolea_mcvaughii|DQ340611|Calvin_and_Wilson_MX03_09)))	Psittacanthus_schiedeanus|DQ340610|Calvin_and_Wilson_CR01_09)	((Phthirusa_pyrifolia|DQ340608|Calvin_and_Wilson_CR01_03	Oryctanthus_occidentalis|EU544501|Nickrent_2763)	(Oryctanthus_occidentalis|DQ340613|Calvin_and_Wilson_CR01_11	Phthirusa_pyrifolia|EU544504|Nickrent_2762))))))	((((Ileostylus_micranthus|EU544491|Nickrent_2741	Ileostylus_micranthus|DQ340592|Calvin_and_Wilson_NZ00_02)	(Muellerina_celastroides|DQ340590|Calvin_and_Wilson_AU99_11	(Muellerina_eucalyptoides|DQ340591|Calvin_and_Wilson_AU99_05	Muellerina_eucalyptoides|EU544498|Nickrent_4310)))	(((Cecarria_obtusifolia|EU544481|Nickrent_4562
(Alepis_flavida|EF464481|Nickrent_2743	((Peraxilla_tetrapetala|DQ340597|Calvin_and_Wilson_NZ98_03	Peraxilla_tetrapetala|EU544502|Nickrent_2744)	(((Notanthera_heterophylla|DQ442939|G_Amico_151_BCRU	Notanthera_heterophylla|DQ340606|Calvin_and_Wilson_Cl03_03)	((((((Desmaria_mutabilis|EF464486|Nickrent_4510A	Desmaria_mutabilis|DQ340603|Calvin_and_Wilson_CL03_07)	((Tristerix_penduliflorus|DQ442929|P_Nunez_8288_720879_MO	Tristerix_penduliflorus|DQ442928|M_Lewis_35236_4661844_MO)	(((Tristerix_corymbosus|DQ442920|G_Amico_80_BCRU	(Tristerix_aphyllus|DQ442918|G_Amico_162_BCRU	(Tristerix_corymbosus|EF464493|Nickrent_4597A	Tristerix_aphyllus|DQ442916|G_Amico_97_BCRU)))	(Tristerix_corymbosus|DQ340605|Calvin_and_Wilson_CL03_02	(Tristerix_aphyllus|DQ442919|G_Amico_166_BCRU	((Tristerix_corymbosus|DQ442923|G_Amico_96_BCRU	Tristerix_corymbosus|DQ442922|G_Amico_84_BCRU)	(Tristerix_aphyllus|DQ442917|L_Suarez_sn_BCRU	Tristerix_corymbosus|DQ442921|G_Amico_83_BCRU)))))	(((((Tristerix_grandiflorus|DQ442931|V_Zar_1368_3907304_MO	Tristerix_grandiflorus|DQ442930|Palacios_Neil_Ceron_2547_3672311_MO)	(Tristerix_longebracteatus|DQ442933|D_Fernandez_M_Cerna_P_Villacres_371_5889268_MO	Tristerix_longebracteatus|DQ442932|DN_Smith_8288_722877_MO))	(Tristerix_pubescens|DQ442936|DN_Smith_M_Buddensiek_11090_3303268_MO	Tristerix_pubescens|DQ442937|DN_Smith_11388_3337809_MO))	(Tristerix_peytonii|DQ442935|P_Nunez_J_Arque_8287_3632650_MO	(Tristerix_peruvianus|DQ442934|DN_Smith_M_Buddensiek_10858_3307944__MO	Tristerix_chodatianus|DQ442938|DN_Smith_Valencia_Gonzales_9536_3337838_MO)))	(Tristerix_verticillatus|DQ442927|G_Amico_155_BCRU	(Tristerix_verticillatus|DQ442924|G_Amico_154_BCRU	(Tristerix_verticillatus|DQ442925|G_Amico_157_BCRU	Tristerix_verticillatus|DQ442926|G_Amico_158_BCRU)))))))	(Gaiadendron_punctatum|DQ788715|Nickrent_2729	Gaiadendron_punctatum|DQ340617|Calvin_and_Wilson_CR01_08))	(Atkinsonia_ligustrina|DQ788714|Nickrent_4343	Atkinsonia_ligustrina|DQ340616|Calvin_and_Wilson_AU00_01))	((Ligaria_cuneifolia|DQ442940|G_Amico_76_BCRU	Ligaria_cuneifolia|DQ340604|Calvin_and_Wilson_CL03_01)	((((Cladocolea_gracilis|EU544482|Nickrent_3066	Struthanthus_woodsonii|EU544510|Nickrent_2761)	Struthanthus_oerstedii|EU544509|Nickrent_2728)	(Cladocolea_cupulata|DQ340612|Calvin_and_Wilson_MX03_08	Cladocolea_mcvaughii|DQ340611|Calvin_and_Wilson_MX03_09))	(((((Ixocactus_inornus|DQ340609|Calvin_and_Wilson_MX03_04	Tripodanthus_belmirensis|HM010427|Nickrent_5050)	(((((Tripodanthus_flagellaris|HM010429|Nickrent_5210	(Tripodanthus_flagellaris|HM010445|Nickrent_5552	(Tripodanthus_flagellaris|HM010446|Nickrent_5553	Tripodanthus_flagellaris|HM010442|Nickrent_5549)))	(Tripodanthus_flagellaris|HM010430|Nickrent_5211
(Alepis_flavida|EF464481|Nickrent_2743	((Peraxilla_tetrapetala|EU544502|Nickrent_2744	Peraxilla_tetrapetala|DQ340597|Calvin_and_Wilson_NZ98_03)	(((((Lysiana_maritima|DQ340599|Calvin_and_Wilson_AU98_19	Lysiana_filifolia|EU544496|Nickrent_4449)	Amylotheca_subumbellata|DQ340600|Calvin_and_Wilson_AU98_21)	((Amyema_queenslandicum|DQ340583|Calvin_and_Wilson_AU02_22	Helixanthera_parasitica|DQ340572|Calvin_and_Wilson_B02_01)	(((Cecarria_obtusifolia|DQ340585|Calvin_and_Wilson_AU02_16	Cecarria_obtusifolia|EU544481|Nickrent_4562)	(Loranthus_odoratus|EU544494|Nickrent_4977	((Loranthus_grewingkii|HQ917115|GUH_3998	Loranthus_europaeus|HQ917114|GUH_3997)	Loranthus_europaeus|EU544493|Nickrent_2849)))	((((Ileostylus_micranthus|DQ340592|Calvin_and_Wilson_NZ00_02	Ileostylus_micranthus|EU544491|Nickrent_2741)	(Muellerina_celastroides|DQ340590|Calvin_and_Wilson_AU99_11	(Muellerina_eucalyptoides|EU544498|Nickrent_4310	Muellerina_eucalyptoides|DQ340591|Calvin_and_Wilson_AU99_05)))	(((Emelianthe_panganensis|EU544487|Nickrent_4889	(Moquiniella_rubra|EF464489|Nickrent_3042	Phragmanthera_crassicaulis|EU544503|Nickrent_3037))	((Phragmanthera_regularis|DQ340579|Calvin_and_Wilson_Y88_01	Globimetula_dinklagei|EU544489|Nickrent_3087)	(Septulina_glauca|EU544506|Nickrent_4089	(Oedina_pendens|EU544499|Nickrent_4329	(Erianthemum_dregei|DQ340580|A__Robertson_7366	Erianthemum_dregei|EU544488|Nickrent_2985)))))	(((Tapinanthus_constrictiflorus|EU544511|Nickrent_3088	((Agelanthus_sansibarensis|DQ340573|A_Robertson_7365	Oncocalyx_sulfureus|EU544500|Nickrent_2850)	Oncocalyx_schimperi|DQ340574|Calvin_and_Wilson_Y88_02))	Englerina_ramulosa|DQ340577|A_Robertson_7280)	((((Amyema_glabrum|EU544476|Nickrent_2794	(Amyema_cambagei|DQ340582|Calvin_and_Wilson_AU99_01	(Diplatia_grandibractea|DQ340581|Calvin_and_Wilson_AU01_05	Diplatia_furcata|EU544486|Nickrent_2824)))	(((Benthamina_alyxifolia|EU544480|Nickrent_4127	Benthamina_alyxifolia|DQ340584|Calvin_and_Wilson_AU99_14)	(Dactyliophora_novae_guineae|EU544483|Nickrent_4563	Dactyliophora_novae_guineae|DQ340586|Calvin_and_Wilson_AU02_10))	Sogerianthe_sessiflora|EU544508|Nickrent_4467))	Socratina_bemarivensis|EU544507|Nickrent_4179)	(Taxillus_wiensii|DQ340578|A_Robertson_7364	Vanwykia_remota|EU544514|Nickrent_4331)))))	((((Dendrophthoe_constricta|DQ340589|Calvin_and_Wilson_B02_03	(Dendrophthoe_longituba|EU544485|Nickrent_4010	Dendrophthoe_vitellina|DQ340588|Calvin_and_Wilson_AU98_08))	(((Scurrula_ferruginea|EU544505|Nickrent_4008	Scurrula_ferruginea|DQ340576|Calvin_and_Wilson_B02_02)
(Alepis_flavida|EF464481|Nickrent_2743	((Peraxilla_tetrapetala|EU544502|Nickrent_2744	Peraxilla_tetrapetala|DQ340597|Calvin_and_Wilson_NZ98_03)	(((Atkinsonia_ligustrina|DQ788714|Nickrent_4343	Atkinsonia_ligustrina|DQ340616|Calvin_and_Wilson_AU00_01)	((Amylotheca_duthieana|EU544477|Nickrent_4022	((Lysiana_maritima|DQ340599|Calvin_and_Wilson_AU98_19	Lysiana_filifolia|EU544496|Nickrent_4449)	Amylotheca_subumbellata|DQ340600|Calvin_and_Wilson_AU98_21))	((Notanthera_heterophylla|DQ340606|Calvin_and_Wilson_Cl03_03	Notanthera_heterophylla|DQ442939|G_Amico_151_BCRU)	((((Struthanthus_oerstedii|EU544509|Nickrent_2728	((Cladocolea_cupulata|DQ340612|Calvin_and_Wilson_MX03_08	Cladocolea_mcvaughii|DQ340611|Calvin_and_Wilson_MX03_09)	(Cladocolea_gracilis|EU544482|Nickrent_3066	Struthanthus_woodsonii|EU544510|Nickrent_2761)))	(Ixocactus_inornus|DQ340609|Calvin_and_Wilson_MX03_04	(((Tripodanthus_acutifolius|HM010440|Nickrent_5350	(((Tripodanthus_acutifolius|HM010435|Nickrent_5326	(Tripodanthus_acutifolius|HM010431|Nickrent_5318	Tripodanthus_acutifolius|HM010434|Nickrent_5325))	Tripodanthus_acutifolius|HM010444|Nickrent_5551)	Tripodanthus_acutifolius|HM010443|Nickrent_5550))	((Psittacanthus_schiedeanus|DQ340610|Calvin_and_Wilson_CR01_09	((Oryctanthus_occidentalis|DQ340613|Calvin_and_Wilson_CR01_11	Phthirusa_pyrifolia|EU544504|Nickrent_2762)	(Oryctanthus_occidentalis|EU544501|Nickrent_2763	Phthirusa_pyrifolia|DQ340608|Calvin_and_Wilson_CR01_03)))	Struthanthus_orbicularis|DQ340607|Calvin_and_Wilson_CR01_02))	(((((Tripodanthus_acutifolius|HM010426|Nickrent_4998	(Tripodanthus_acutifolius|DQ340615|Calvin_and_Wilson_AR03_04	(Tripodanthus_acutifolius|HM010433|Nickrent_5323	((Tripodanthus_acutifolius|HM010438|Nickrent_5346	(Tripodanthus_acutifolius|HM010425|Nickrent_4983	Tripodanthus_acutifolius|HM010439|Nickrent_5349))	(Tripodanthus_acutifolius|HM010437|Nickrent_5345	Tripodanthus_acutifolius|HM010441|Nickrent_5548)))))	Tripodanthus_acutifolius|HM010436|Nickrent_5330)	Tripodanthus_acutifolius|EU544513|Nickrent_4927)	Tripodanthus_acutifolius|HM010432|Nickrent_5321)	(Tripodanthus_belmirensis|HM010427|Nickrent_5050	((((Tripodanthus_flagellaris|HM010445|Nickrent_5552	(Tripodanthus_flagellaris|HM010446|Nickrent_5553	Tripodanthus_flagellaris|HM010442|Nickrent_5549))	Tripodanthus_flagellaris|HM010429|Nickrent_5210)	(Tripodanthus_flagellaris|HM010428|Nickrent_5204	Tripodanthus_flagellaris|HM010430|Nickrent_5211))	Tripodanthus_flagellaris|DQ340614|Calvin_and_Wilson_AR03_10))))))	(((Lepidaria_oviceps|DQ340602|Calvin_and_Wilson_B02_19	((Loxanthera_speciosa|EU544495|Nickrent_4026
(Alepis_flavida|EF464481|Nickrent_2743	((Peraxilla_tetrapetala|EU544502|Nickrent_2744	Peraxilla_tetrapetala|DQ340597|Calvin_and_Wilson_NZ98_03)	((((((((Tripodanthus_acutifolius|HM010432|Nickrent_5321	((Ixocactus_inornus|DQ340609|Calvin_and_Wilson_MX03_04	Tripodanthus_acutifolius|HM010433|Nickrent_5323)	((((Tripodanthus_flagellaris|HM010446|Nickrent_5553	(Tripodanthus_flagellaris|HM010442|Nickrent_5549	Tripodanthus_flagellaris|HM010445|Nickrent_5552))	Tripodanthus_flagellaris|HM010429|Nickrent_5210)	(Tripodanthus_flagellaris|HM010428|Nickrent_5204	Tripodanthus_flagellaris|HM010430|Nickrent_5211))	Tripodanthus_flagellaris|DQ340614|Calvin_and_Wilson_AR03_10)))	((Tripodanthus_acutifolius|EU544513|Nickrent_4927	(Tripodanthus_acutifolius|DQ340615|Calvin_and_Wilson_AR03_04	((Tripodanthus_acutifolius|HM010438|Nickrent_5346	((Tripodanthus_acutifolius|HM010437|Nickrent_5345	(Tripodanthus_acutifolius|HM010441|Nickrent_5548	Tripodanthus_acutifolius|HM010425|Nickrent_4983))	Tripodanthus_acutifolius|HM010439|Nickrent_5349))	Tripodanthus_acutifolius|HM010426|Nickrent_4998)))	Tripodanthus_acutifolius|HM010436|Nickrent_5330))	(((Oryctanthus_occidentalis|DQ340613|Calvin_and_Wilson_CR01_11	Phthirusa_pyrifolia|EU544504|Nickrent_2762)	(Oryctanthus_occidentalis|EU544501|Nickrent_2763	Phthirusa_pyrifolia|DQ340608|Calvin_and_Wilson_CR01_03))	(((Cladocolea_gracilis|EU544482|Nickrent_3066	(Struthanthus_oerstedii|EU544509|Nickrent_2728	(Cladocolea_cupulata|DQ340612|Calvin_and_Wilson_MX03_08	Cladocolea_mcvaughii|DQ340611|Calvin_and_Wilson_MX03_09)))	Struthanthus_orbicularis|DQ340607|Calvin_and_Wilson_CR01_02)	(Struthanthus_woodsonii|EU544510|Nickrent_2761	Psittacanthus_schiedeanus|DQ340610|Calvin_and_Wilson_CR01_09))))	(Tripodanthus_belmirensis|HM010427|Nickrent_5050	(Tripodanthus_acutifolius|HM010440|Nickrent_5350	((Tripodanthus_acutifolius|HM010444|Nickrent_5551	((Tripodanthus_acutifolius|HM010431|Nickrent_5318	Tripodanthus_acutifolius|HM010434|Nickrent_5325)	Tripodanthus_acutifolius|HM010435|Nickrent_5326))	Tripodanthus_acutifolius|HM010443|Nickrent_5550))))	((((Ligaria_cuneifolia|DQ340604|Calvin_and_Wilson_CL03_01	Ligaria_cuneifolia|DQ442940|G_Amico_76_BCRU)	(Gaiadendron_punctatum|DQ788715|Nickrent_2729	Gaiadendron_punctatum|DQ340617|Calvin_and_Wilson_CR01_08))	((((Lepidaria_oviceps|DQ340602|Calvin_and_Wilson_B02_19	Loxanthera_speciosa|EU544495|Nickrent_4026)	Lepidaria_cf__forbesii|EU544492|Nickrent_4044)	(Macrosolen_cochinchinensis|EU544497|Nickrent_4038	Macrosolen_melintangensis|DQ340593|Calvin_and_Wilson_B02_17))	((Amylotheca_duthieana|EU544477|Nickrent_4022
(Alepis_flavida|EF464481|Nickrent_2743	((Peraxilla_tetrapetala|EU544502|Nickrent_2744	Peraxilla_tetrapetala|DQ340597|Calvin_and_Wilson_NZ98_03)	(((((((((Oryctanthus_occidentalis|DQ340613|Calvin_and_Wilson_CR01_11	Phthirusa_pyrifolia|EU544504|Nickrent_2762)	(Oryctanthus_occidentalis|EU544501|Nickrent_2763	Phthirusa_pyrifolia|DQ340608|Calvin_and_Wilson_CR01_03))	(((Cladocolea_cupulata|DQ340612|Calvin_and_Wilson_MX03_08	Cladocolea_mcvaughii|DQ340611|Calvin_and_Wilson_MX03_09)	((Struthanthus_woodsonii|EU544510|Nickrent_2761	Cladocolea_gracilis|EU544482|Nickrent_3066)	Struthanthus_oerstedii|EU544509|Nickrent_2728))	(Struthanthus_orbicularis|DQ340607|Calvin_and_Wilson_CR01_02	Psittacanthus_schiedeanus|DQ340610|Calvin_and_Wilson_CR01_09)))	(((Tripodanthus_acutifolius|HM010432|Nickrent_5321	(((((Tripodanthus_flagellaris|HM010445|Nickrent_5552	(Tripodanthus_flagellaris|HM010446|Nickrent_5553	Tripodanthus_flagellaris|HM010442|Nickrent_5549))	Tripodanthus_flagellaris|HM010429|Nickrent_5210)	(Tripodanthus_flagellaris|HM010428|Nickrent_5204	Tripodanthus_flagellaris|HM010430|Nickrent_5211))	Tripodanthus_flagellaris|DQ340614|Calvin_and_Wilson_AR03_10)	(Tripodanthus_acutifolius|HM010433|Nickrent_5323	((Tripodanthus_acutifolius|EU544513|Nickrent_4927	(Tripodanthus_acutifolius|DQ340615|Calvin_and_Wilson_AR03_04	((((Tripodanthus_acutifolius|HM010437|Nickrent_5345	Tripodanthus_acutifolius|HM010438|Nickrent_5346)	(Tripodanthus_acutifolius|HM010425|Nickrent_4983	Tripodanthus_acutifolius|HM010439|Nickrent_5349))	Tripodanthus_acutifolius|HM010441|Nickrent_5548)	Tripodanthus_acutifolius|HM010426|Nickrent_4998)))	Tripodanthus_acutifolius|HM010436|Nickrent_5330))))	(Tripodanthus_belmirensis|HM010427|Nickrent_5050	Ixocactus_inornus|DQ340609|Calvin_and_Wilson_MX03_04))	(Tripodanthus_acutifolius|HM010440|Nickrent_5350	(Tripodanthus_acutifolius|HM010444|Nickrent_5551	(Tripodanthus_acutifolius|HM010443|Nickrent_5550	((Tripodanthus_acutifolius|HM010431|Nickrent_5318	Tripodanthus_acutifolius|HM010434|Nickrent_5325)	Tripodanthus_acutifolius|HM010435|Nickrent_5326))))))	(Ligaria_cuneifolia|DQ340604|Calvin_and_Wilson_CL03_01	Ligaria_cuneifolia|DQ442940|G_Amico_76_BCRU))	((Gaiadendron_punctatum|DQ788715|Nickrent_2729	Gaiadendron_punctatum|DQ340617|Calvin_and_Wilson_CR01_08)	(((Macrosolen_cochinchinensis|EU544497|Nickrent_4038	Macrosolen_melintangensis|DQ340593|Calvin_and_Wilson_B02_17)	(((Lepidaria_oviceps|DQ340602|Calvin_and_Wilson_B02_19	Lepidaria_cf__forbesii|EU544492|Nickrent_4044)	((Amylotheca_duthieana|EU544477|Nickrent_4022	((Lysiana_maritima|DQ340599|Calvin_and_Wilson_AU98_19
(Alepis_flavida|EF464481|Nickrent_2743	((Peraxilla_tetrapetala|EU544502|Nickrent_2744	Peraxilla_tetrapetala|DQ340597|Calvin_and_Wilson_NZ98_03)	((((((Scurrula_ferruginea|EU544505|Nickrent_4008	Scurrula_ferruginea|DQ340576|Calvin_and_Wilson_B02_02)	Taxillus_chinensis|EU544512|Nickrent_4032)	((((((Moquiniella_rubra|EF464489|Nickrent_3042	((Oedina_pendens|EU544499|Nickrent_4329	(Emelianthe_panganensis|EU544487|Nickrent_4889	(Septulina_glauca|EU544506|Nickrent_4089	(Phragmanthera_crassicaulis|EU544503|Nickrent_3037	(Erianthemum_dregei|DQ340580|A__Robertson_7366	Erianthemum_dregei|EU544488|Nickrent_2985)))))	(Globimetula_dinklagei|EU544489|Nickrent_3087	Phragmanthera_regularis|DQ340579|Calvin_and_Wilson_Y88_01)))	(((Englerina_ramulosa|DQ340577|A_Robertson_7280	(Helixanthera_coccinea|EU544490|Nickrent_4019	Sogerianthe_sessiflora|EU544508|Nickrent_4467))	((((Diplatia_grandibractea|DQ340581|Calvin_and_Wilson_AU01_05	Diplatia_furcata|EU544486|Nickrent_2824)	Amyema_glabrum|EU544476|Nickrent_2794)	Amyema_cambagei|DQ340582|Calvin_and_Wilson_AU99_01)	(Dactyliophora_novae_guineae|EU544483|Nickrent_4563	Dactyliophora_novae_guineae|DQ340586|Calvin_and_Wilson_AU02_10)))	((Helixanthera_parasitica|DQ340572|Calvin_and_Wilson_B02_01	Socratina_bemarivensis|EU544507|Nickrent_4179)	((Taxillus_wiensii|DQ340578|A_Robertson_7364	Vanwykia_remota|EU544514|Nickrent_4331)	(Baratranthus_axanthus|EU544478|Nickrent_4029	Baratranthus_axanthus|DQ340587|Calvin_and_Wilson_B02_14)))))	Bakerella_sp_|EU544479|Nickrent_4161)	(Benthamina_alyxifolia|EU544480|Nickrent_4127	Benthamina_alyxifolia|DQ340584|Calvin_and_Wilson_AU99_14))	((Dendrophthoe_constricta|DQ340589|Calvin_and_Wilson_B02_03	(Dendrophthoe_longituba|EU544485|Nickrent_4010	Dendrophthoe_vitellina|DQ340588|Calvin_and_Wilson_AU98_08))	(Tapinanthus_constrictiflorus|EU544511|Nickrent_3088	((Agelanthus_sansibarensis|DQ340573|A_Robertson_7365	Oncocalyx_sulfureus|EU544500|Nickrent_2850)	Oncocalyx_schimperi|DQ340574|Calvin_and_Wilson_Y88_02))))	(Plicosepalus_curviflorus|DQ340575|Calvin_and_Wilson_Y88_03	Amyema_queenslandicum|DQ340583|Calvin_and_Wilson_AU02_22)))	((((Loranthus_europaeus|EU544493|Nickrent_2849	(Loranthus_grewingkii|HQ917115|GUH_3998	Loranthus_europaeus|HQ917114|GUH_3997))	(Cecarria_obtusifolia|DQ340585|Calvin_and_Wilson_AU02_16	Cecarria_obtusifolia|EU544481|Nickrent_4562))	Loranthus_odoratus|EU544494|Nickrent_4977)	((Ileostylus_micranthus|DQ340592|Calvin_and_Wilson_NZ00_02	Ileostylus_micranthus|EU544491|Nickrent_2741)
(Alepis_flavida|EF464481|Nickrent_2743	((Peraxilla_tetrapetala|EU544502|Nickrent_2744	Peraxilla_tetrapetala|DQ340597|Calvin_and_Wilson_NZ98_03)	((Tupeia_antarctica|DQ340601|Calvin_and_Wilson_NZ98_02	Tupeia_antarctica|EF464494|Nickrent_2742)	((((((Ixocactus_inornus|DQ340609|Calvin_and_Wilson_MX03_04	(((Struthanthus_orbicularis|DQ340607|Calvin_and_Wilson_CR01_02	((((Oryctanthus_occidentalis|DQ340613|Calvin_and_Wilson_CR01_11	Phthirusa_pyrifolia|EU544504|Nickrent_2762)	(Oryctanthus_occidentalis|EU544501|Nickrent_2763	Phthirusa_pyrifolia|DQ340608|Calvin_and_Wilson_CR01_03))	Psittacanthus_schiedeanus|DQ340610|Calvin_and_Wilson_CR01_09)	((Cladocolea_cupulata|DQ340612|Calvin_and_Wilson_MX03_08	Cladocolea_mcvaughii|DQ340611|Calvin_and_Wilson_MX03_09)	((Struthanthus_woodsonii|EU544510|Nickrent_2761	Cladocolea_gracilis|EU544482|Nickrent_3066)	Struthanthus_oerstedii|EU544509|Nickrent_2728))))	((((Tripodanthus_acutifolius|DQ340615|Calvin_and_Wilson_AR03_04	((Tripodanthus_acutifolius|HM010426|Nickrent_4998	((Tripodanthus_acutifolius|HM010425|Nickrent_4983	Tripodanthus_acutifolius|HM010441|Nickrent_5548)	(Tripodanthus_acutifolius|HM010439|Nickrent_5349	(Tripodanthus_acutifolius|HM010437|Nickrent_5345	Tripodanthus_acutifolius|HM010438|Nickrent_5346))))	Tripodanthus_acutifolius|EU544513|Nickrent_4927))	Tripodanthus_acutifolius|HM010436|Nickrent_5330)	Tripodanthus_acutifolius|HM010433|Nickrent_5323)	(((((Tripodanthus_flagellaris|HM010446|Nickrent_5553	(Tripodanthus_flagellaris|HM010442|Nickrent_5549	Tripodanthus_flagellaris|HM010445|Nickrent_5552))	Tripodanthus_flagellaris|HM010429|Nickrent_5210)	(Tripodanthus_flagellaris|HM010428|Nickrent_5204	Tripodanthus_flagellaris|HM010430|Nickrent_5211))	Tripodanthus_flagellaris|DQ340614|Calvin_and_Wilson_AR03_10)	Tripodanthus_acutifolius|HM010432|Nickrent_5321)))	((((Tripodanthus_acutifolius|HM010443|Nickrent_5550	(Tripodanthus_acutifolius|HM010435|Nickrent_5326	(Tripodanthus_acutifolius|HM010431|Nickrent_5318	Tripodanthus_acutifolius|HM010434|Nickrent_5325)))	Tripodanthus_acutifolius|HM010444|Nickrent_5551)	Tripodanthus_acutifolius|HM010440|Nickrent_5350)	Tripodanthus_belmirensis|HM010427|Nickrent_5050)))	(Ligaria_cuneifolia|DQ340604|Calvin_and_Wilson_CL03_01	Ligaria_cuneifolia|DQ442940|G_Amico_76_BCRU))	((((Ileostylus_micranthus|DQ340592|Calvin_and_Wilson_NZ00_02	Ileostylus_micranthus|EU544491|Nickrent_2741)	(Muellerina_celastroides|DQ340590|Calvin_and_Wilson_AU99_11	(Muellerina_eucalyptoides|EU544498|Nickrent_4310	Muellerina_eucalyptoides|DQ340591|Calvin_and_Wilson_AU99_05)))	((((((((Amyema_glabrum|EU544476|Nickrent_2794
(Alepis_flavida|EF464481|Nickrent_2743	((Peraxilla_tetrapetala|EU544502|Nickrent_2744	Peraxilla_tetrapetala|DQ340597|Calvin_and_Wilson_NZ98_03)	((Tupeia_antarctica|DQ340601|Calvin_and_Wilson_NZ98_02	Tupeia_antarctica|EF464494|Nickrent_2742)	(((Atkinsonia_ligustrina|DQ788714|Nickrent_4343	Atkinsonia_ligustrina|DQ340616|Calvin_and_Wilson_AU00_01)	((((Desmaria_mutabilis|EF464486|Nickrent_4510A	Desmaria_mutabilis|DQ340603|Calvin_and_Wilson_CL03_07)	(((((((Oryctanthus_occidentalis|DQ340613|Calvin_and_Wilson_CR01_11	Phthirusa_pyrifolia|EU544504|Nickrent_2762)	(Oryctanthus_occidentalis|EU544501|Nickrent_2763	Phthirusa_pyrifolia|DQ340608|Calvin_and_Wilson_CR01_03))	((Cladocolea_cupulata|DQ340612|Calvin_and_Wilson_MX03_08	Cladocolea_mcvaughii|DQ340611|Calvin_and_Wilson_MX03_09)	((Struthanthus_woodsonii|EU544510|Nickrent_2761	Cladocolea_gracilis|EU544482|Nickrent_3066)	Struthanthus_oerstedii|EU544509|Nickrent_2728)))	(Psittacanthus_schiedeanus|DQ340610|Calvin_and_Wilson_CR01_09	Struthanthus_orbicularis|DQ340607|Calvin_and_Wilson_CR01_02))	(Tripodanthus_acutifolius|HM010443|Nickrent_5550	((((Tripodanthus_acutifolius|HM010431|Nickrent_5318	Tripodanthus_acutifolius|HM010434|Nickrent_5325)	Tripodanthus_acutifolius|HM010435|Nickrent_5326)	Tripodanthus_acutifolius|HM010440|Nickrent_5350)	Tripodanthus_acutifolius|HM010444|Nickrent_5551)))	(Ixocactus_inornus|DQ340609|Calvin_and_Wilson_MX03_04	(Tripodanthus_belmirensis|HM010427|Nickrent_5050	((((Tripodanthus_acutifolius|DQ340615|Calvin_and_Wilson_AR03_04	(Tripodanthus_acutifolius|HM010426|Nickrent_4998	((Tripodanthus_acutifolius|HM010425|Nickrent_4983	Tripodanthus_acutifolius|HM010439|Nickrent_5349)	((Tripodanthus_acutifolius|HM010437|Nickrent_5345	Tripodanthus_acutifolius|HM010438|Nickrent_5346)	Tripodanthus_acutifolius|HM010441|Nickrent_5548))))	(Tripodanthus_acutifolius|EU544513|Nickrent_4927	Tripodanthus_acutifolius|HM010436|Nickrent_5330))	Tripodanthus_acutifolius|HM010433|Nickrent_5323)	((Tripodanthus_flagellaris|DQ340614|Calvin_and_Wilson_AR03_10	(((Tripodanthus_flagellaris|HM010445|Nickrent_5552	(Tripodanthus_flagellaris|HM010446|Nickrent_5553	Tripodanthus_flagellaris|HM010442|Nickrent_5549))	Tripodanthus_flagellaris|HM010429|Nickrent_5210)	(Tripodanthus_flagellaris|HM010430|Nickrent_5211	Tripodanthus_flagellaris|HM010428|Nickrent_5204)))	Tripodanthus_acutifolius|HM010432|Nickrent_5321)))))	(Ligaria_cuneifolia|DQ340604|Calvin_and_Wilson_CL03_01	Ligaria_cuneifolia|DQ442940|G_Amico_76_BCRU)))	((((Ileostylus_micranthus|DQ340592|Calvin_and_Wilson_NZ00_02	Ileostylus_micranthus|EU544491|Nickrent_2741)
(Alepis_flavida|EF464481|Nickrent_2743	((Peraxilla_tetrapetala|EU544502|Nickrent_2744	Peraxilla_tetrapetala|DQ340597|Calvin_and_Wilson_NZ98_03)	((Tupeia_antarctica|DQ340601|Calvin_and_Wilson_NZ98_02	Tupeia_antarctica|EF464494|Nickrent_2742)	(((Atkinsonia_ligustrina|DQ788714|Nickrent_4343	Atkinsonia_ligustrina|DQ340616|Calvin_and_Wilson_AU00_01)	(((((Tristerix_peruvianus|DQ442934|DN_Smith_M_Buddensiek_10858_3307944__MO	Tristerix_chodatianus|DQ442938|DN_Smith_Valencia_Gonzales_9536_3337838_MO)	((((Tristerix_grandiflorus|DQ442930|Palacios_Neil_Ceron_2547_3672311_MO	Tristerix_grandiflorus|DQ442931|V_Zar_1368_3907304_MO)	Tristerix_longebracteatus|DQ442932|DN_Smith_8288_722877_MO)	(Tristerix_pubescens|DQ442936|DN_Smith_M_Buddensiek_11090_3303268_MO	Tristerix_pubescens|DQ442937|DN_Smith_11388_3337809_MO))	(Tristerix_peytonii|DQ442935|P_Nunez_J_Arque_8287_3632650_MO	Tristerix_longebracteatus|DQ442933|D_Fernandez_M_Cerna_P_Villacres_371_5889268_MO)))	((Tristerix_verticillatus|DQ442927|G_Amico_155_BCRU	(Tristerix_verticillatus|DQ442924|G_Amico_154_BCRU	(Tristerix_verticillatus|DQ442925|G_Amico_157_BCRU	Tristerix_verticillatus|DQ442926|G_Amico_158_BCRU)))	((((Tristerix_corymbosus|DQ442920|G_Amico_80_BCRU	Tristerix_corymbosus|DQ442921|G_Amico_83_BCRU)	Tristerix_corymbosus|DQ340605|Calvin_and_Wilson_CL03_02)	((Tristerix_aphyllus|DQ442918|G_Amico_162_BCRU	(Tristerix_aphyllus|DQ442919|G_Amico_166_BCRU	((Tristerix_aphyllus|DQ442917|L_Suarez_sn_BCRU	(Tristerix_corymbosus|DQ442923|G_Amico_96_BCRU	Tristerix_corymbosus|DQ442922|G_Amico_84_BCRU))	Tristerix_aphyllus|DQ442916|G_Amico_97_BCRU)))	Tristerix_corymbosus|EF464493|Nickrent_4597A))	(Tristerix_penduliflorus|DQ442929|P_Nunez_8288_720879_MO	Tristerix_penduliflorus|DQ442928|M_Lewis_35236_4661844_MO))))	((((((((Benthamina_alyxifolia|EU544480|Nickrent_4127	Benthamina_alyxifolia|DQ340584|Calvin_and_Wilson_AU99_14)	(Sogerianthe_sessiflora|EU544508|Nickrent_4467	Amyema_queenslandicum|DQ340583|Calvin_and_Wilson_AU02_22))	((Dactyliophora_novae_guineae|EU544483|Nickrent_4563	Dactyliophora_novae_guineae|DQ340586|Calvin_and_Wilson_AU02_10)	((Amyema_glabrum|EU544476|Nickrent_2794	(Diplatia_grandibractea|DQ340581|Calvin_and_Wilson_AU01_05	Diplatia_furcata|EU544486|Nickrent_2824))	Amyema_cambagei|DQ340582|Calvin_and_Wilson_AU99_01)))	(Bakerella_sp_|EU544479|Nickrent_4161	((Baratranthus_axanthus|EU544478|Nickrent_4029	Baratranthus_axanthus|DQ340587|Calvin_and_Wilson_B02_14)	((Helixanthera_coccinea|EU544490|Nickrent_4019	(Dendrophthoe_constricta|DQ340589|Calvin_and_Wilson_B02_03	(Dendrophthoe_longituba|EU544485|Nickrent_4010	Dendrophthoe_vitellina|DQ340588|Calvin_and_Wilson_AU98_08)))	(Plicosepalus_curviflorus|DQ340575|Calvin_and_Wilson_Y88_03
(Alepis_flavida|EF464481|Nickrent_2743	((Peraxilla_tetrapetala|EU544502|Nickrent_2744	Peraxilla_tetrapetala|DQ340597|Calvin_and_Wilson_NZ98_03)	(((Tupeia_antarctica|DQ340601|Calvin_and_Wilson_NZ98_02	Tupeia_antarctica|EF464494|Nickrent_2742)	(Atkinsonia_ligustrina|DQ788714|Nickrent_4343	Atkinsonia_ligustrina|DQ340616|Calvin_and_Wilson_AU00_01))	(((((Ileostylus_micranthus|DQ340592|Calvin_and_Wilson_NZ00_02	Ileostylus_micranthus|EU544491|Nickrent_2741)	(Muellerina_celastroides|DQ340590|Calvin_and_Wilson_AU99_11	(Muellerina_eucalyptoides|EU544498|Nickrent_4310	Muellerina_eucalyptoides|DQ340591|Calvin_and_Wilson_AU99_05)))	(((((Loranthus_grewingkii|HQ917115|GUH_3998	Loranthus_europaeus|HQ917114|GUH_3997)	Loranthus_europaeus|EU544493|Nickrent_2849)	Loranthus_odoratus|EU544494|Nickrent_4977)	(Cecarria_obtusifolia|DQ340585|Calvin_and_Wilson_AU02_16	Cecarria_obtusifolia|EU544481|Nickrent_4562))	((((Baratranthus_axanthus|EU544478|Nickrent_4029	Baratranthus_axanthus|DQ340587|Calvin_and_Wilson_B02_14)	((Helixanthera_coccinea|EU544490|Nickrent_4019	(Dendrophthoe_constricta|DQ340589|Calvin_and_Wilson_B02_03	(Dendrophthoe_longituba|EU544485|Nickrent_4010	Dendrophthoe_vitellina|DQ340588|Calvin_and_Wilson_AU98_08)))	(Plicosepalus_curviflorus|DQ340575|Calvin_and_Wilson_Y88_03	((Scurrula_ferruginea|EU544505|Nickrent_4008	Scurrula_ferruginea|DQ340576|Calvin_and_Wilson_B02_02)	Taxillus_chinensis|EU544512|Nickrent_4032))))	((((Septulina_glauca|EU544506|Nickrent_4089	Emelianthe_panganensis|EU544487|Nickrent_4889)	(Globimetula_dinklagei|EU544489|Nickrent_3087	(Oedina_pendens|EU544499|Nickrent_4329	(Erianthemum_dregei|DQ340580|A__Robertson_7366	Erianthemum_dregei|EU544488|Nickrent_2985))))	((((Benthamina_alyxifolia|EU544480|Nickrent_4127	Benthamina_alyxifolia|DQ340584|Calvin_and_Wilson_AU99_14)	Amyema_queenslandicum|DQ340583|Calvin_and_Wilson_AU02_22)	(Sogerianthe_sessiflora|EU544508|Nickrent_4467	((Dactyliophora_novae_guineae|EU544483|Nickrent_4563	Dactyliophora_novae_guineae|DQ340586|Calvin_and_Wilson_AU02_10)	(Amyema_glabrum|EU544476|Nickrent_2794	(Diplatia_furcata|EU544486|Nickrent_2824	(Diplatia_grandibractea|DQ340581|Calvin_and_Wilson_AU01_05	Amyema_cambagei|DQ340582|Calvin_and_Wilson_AU99_01))))))	((Tapinanthus_constrictiflorus|EU544511|Nickrent_3088	((Oncocalyx_sulfureus|EU544500|Nickrent_2850	Oncocalyx_schimperi|DQ340574|Calvin_and_Wilson_Y88_02)	Agelanthus_sansibarensis|DQ340573|A_Robertson_7365))	((((Vanwykia_remota|EU544514|Nickrent_4331	Taxillus_wiensii|DQ340578|A_Robertson_7364)
(Alepis_flavida|EF464481|Nickrent_2743	((Peraxilla_tetrapetala|EU544502|Nickrent_2744	Peraxilla_tetrapetala|DQ340597|Calvin_and_Wilson_NZ98_03)	((Atkinsonia_ligustrina|DQ788714|Nickrent_4343	Atkinsonia_ligustrina|DQ340616|Calvin_and_Wilson_AU00_01)	((((((((Scurrula_ferruginea|EU544505|Nickrent_4008	Scurrula_ferruginea|DQ340576|Calvin_and_Wilson_B02_02)	Taxillus_chinensis|EU544512|Nickrent_4032)	(((((((((Amyema_glabrum|EU544476|Nickrent_2794	Diplatia_furcata|EU544486|Nickrent_2824)	Diplatia_grandibractea|DQ340581|Calvin_and_Wilson_AU01_05)	Amyema_cambagei|DQ340582|Calvin_and_Wilson_AU99_01)	(Benthamina_alyxifolia|EU544480|Nickrent_4127	Benthamina_alyxifolia|DQ340584|Calvin_and_Wilson_AU99_14))	(Dactyliophora_novae_guineae|EU544483|Nickrent_4563	Dactyliophora_novae_guineae|DQ340586|Calvin_and_Wilson_AU02_10))	Sogerianthe_sessiflora|EU544508|Nickrent_4467)	(Helixanthera_coccinea|EU544490|Nickrent_4019	(Dendrophthoe_constricta|DQ340589|Calvin_and_Wilson_B02_03	(Dendrophthoe_longituba|EU544485|Nickrent_4010	Dendrophthoe_vitellina|DQ340588|Calvin_and_Wilson_AU98_08))))	((Vanwykia_remota|EU544514|Nickrent_4331	Taxillus_wiensii|DQ340578|A_Robertson_7364)	(Phragmanthera_crassicaulis|EU544503|Nickrent_3037	Socratina_bemarivensis|EU544507|Nickrent_4179)))	((Bakerella_sp_|EU544479|Nickrent_4161	(((Emelianthe_panganensis|EU544487|Nickrent_4889	(Oedina_pendens|EU544499|Nickrent_4329	(Erianthemum_dregei|DQ340580|A__Robertson_7366	Erianthemum_dregei|EU544488|Nickrent_2985)))	(Phragmanthera_regularis|DQ340579|Calvin_and_Wilson_Y88_01	Globimetula_dinklagei|EU544489|Nickrent_3087))	(Septulina_glauca|EU544506|Nickrent_4089	Moquiniella_rubra|EF464489|Nickrent_3042)))	((Baratranthus_axanthus|EU544478|Nickrent_4029	Baratranthus_axanthus|DQ340587|Calvin_and_Wilson_B02_14)	(Englerina_ramulosa|DQ340577|A_Robertson_7280	(Tapinanthus_constrictiflorus|EU544511|Nickrent_3088	((Oncocalyx_sulfureus|EU544500|Nickrent_2850	Agelanthus_sansibarensis|DQ340573|A_Robertson_7365)	Oncocalyx_schimperi|DQ340574|Calvin_and_Wilson_Y88_02)))))))	Plicosepalus_curviflorus|DQ340575|Calvin_and_Wilson_Y88_03)	(Amyema_queenslandicum|DQ340583|Calvin_and_Wilson_AU02_22	Helixanthera_parasitica|DQ340572|Calvin_and_Wilson_B02_01))	(((Ileostylus_micranthus|DQ340592|Calvin_and_Wilson_NZ00_02	Ileostylus_micranthus|EU544491|Nickrent_2741)	(Muellerina_celastroides|DQ340590|Calvin_and_Wilson_AU99_11	(Muellerina_eucalyptoides|EU544498|Nickrent_4310	Muellerina_eucalyptoides|DQ340591|Calvin_and_Wilson_AU99_05)))	((Loranthus_odoratus|EU544494|Nickrent_4977
((((((((((Bakerella_sp_|EU544479|Nickrent_4161	(Englerina_ramulosa|DQ340577|A_Robertson_7280	((Benthamina_alyxifolia|EU544480|Nickrent_4127	Benthamina_alyxifolia|DQ340584|Calvin_and_Wilson_AU99_14)	(Amyema_queenslandicum|DQ340583|Calvin_and_Wilson_AU02_22	(Sogerianthe_sessiflora|EU544508|Nickrent_4467	(((Amyema_glabrum|EU544476|Nickrent_2794	(Diplatia_grandibractea|DQ340581|Calvin_and_Wilson_AU01_05	Diplatia_furcata|EU544486|Nickrent_2824))	Amyema_cambagei|DQ340582|Calvin_and_Wilson_AU99_01)	(Dactyliophora_novae_guineae|EU544483|Nickrent_4563	Dactyliophora_novae_guineae|DQ340586|Calvin_and_Wilson_AU02_10)))))))	(Vanwykia_remota|EU544514|Nickrent_4331	(((Baratranthus_axanthus|EU544478|Nickrent_4029	Baratranthus_axanthus|DQ340587|Calvin_and_Wilson_B02_14)	(Tapinanthus_constrictiflorus|EU544511|Nickrent_3088	(Oncocalyx_schimperi|DQ340574|Calvin_and_Wilson_Y88_02	(Oncocalyx_sulfureus|EU544500|Nickrent_2850	Agelanthus_sansibarensis|DQ340573|A_Robertson_7365))))	((Plicosepalus_curviflorus|DQ340575|Calvin_and_Wilson_Y88_03	((Moquiniella_rubra|EF464489|Nickrent_3042	Phragmanthera_crassicaulis|EU544503|Nickrent_3037)	(Septulina_glauca|EU544506|Nickrent_4089	(Phragmanthera_regularis|DQ340579|Calvin_and_Wilson_Y88_01	(Globimetula_dinklagei|EU544489|Nickrent_3087	(Emelianthe_panganensis|EU544487|Nickrent_4889	(Oedina_pendens|EU544499|Nickrent_4329	(Erianthemum_dregei|DQ340580|A__Robertson_7366	Erianthemum_dregei|EU544488|Nickrent_2985))))))))	((Helixanthera_coccinea|EU544490|Nickrent_4019	((Dendrophthoe_longituba|EU544485|Nickrent_4010	Dendrophthoe_vitellina|DQ340588|Calvin_and_Wilson_AU98_08)	Dendrophthoe_constricta|DQ340589|Calvin_and_Wilson_B02_03))	(Taxillus_chinensis|EU544512|Nickrent_4032	(Scurrula_ferruginea|DQ340576|Calvin_and_Wilson_B02_02	Scurrula_ferruginea|EU544505|Nickrent_4008)))))))	(Taxillus_wiensii|DQ340578|A_Robertson_7364	(Helixanthera_parasitica|DQ340572|Calvin_and_Wilson_B02_01	Socratina_bemarivensis|EU544507|Nickrent_4179)))	(((Loranthus_grewingkii|HQ917115|GUH_3998	(Loranthus_europaeus|EU544493|Nickrent_2849	Loranthus_europaeus|HQ917114|GUH_3997))	Loranthus_odoratus|EU544494|Nickrent_4977)	(Cecarria_obtusifolia|EU544481|Nickrent_4562	Cecarria_obtusifolia|DQ340585|Calvin_and_Wilson_AU02_16)))	((Ileostylus_micranthus|DQ340592|Calvin_and_Wilson_NZ00_02	Ileostylus_micranthus|EU544491|Nickrent_2741)	((Muellerina_eucalyptoides|EU544498|Nickrent_4310	Muellerina_eucalyptoides|DQ340591|Calvin_and_Wilson_AU99_05)	Muellerina_celastroides|DQ340590|Calvin_and_Wilson_AU99_11)))
((((((((Ligaria_cuneifolia|DQ340604|Calvin_and_Wilson_CL03_01	Ligaria_cuneifolia|DQ442940|G_Amico_76_BCRU)	(Desmaria_mutabilis|DQ340603|Calvin_and_Wilson_CL03_07	Desmaria_mutabilis|EF464486|Nickrent_4510A))	((Tupeia_antarctica|DQ340601|Calvin_and_Wilson_NZ98_02	Tupeia_antarctica|EF464494|Nickrent_2742)	(Notanthera_heterophylla|DQ340606|Calvin_and_Wilson_Cl03_03	Notanthera_heterophylla|DQ442939|G_Amico_151_BCRU)))	(((((((Oryctanthus_occidentalis|DQ340613|Calvin_and_Wilson_CR01_11	Phthirusa_pyrifolia|EU544504|Nickrent_2762)	(Oryctanthus_occidentalis|EU544501|Nickrent_2763	Phthirusa_pyrifolia|DQ340608|Calvin_and_Wilson_CR01_03))	Tripodanthus_belmirensis|HM010427|Nickrent_5050)	Psittacanthus_schiedeanus|DQ340610|Calvin_and_Wilson_CR01_09)	((Tripodanthus_acutifolius|HM010432|Nickrent_5321	((Tripodanthus_acutifolius|HM010436|Nickrent_5330	((Tripodanthus_acutifolius|DQ340615|Calvin_and_Wilson_AR03_04	(Tripodanthus_acutifolius|HM010426|Nickrent_4998	(Tripodanthus_acutifolius|HM010441|Nickrent_5548	((Tripodanthus_acutifolius|HM010439|Nickrent_5349	Tripodanthus_acutifolius|HM010425|Nickrent_4983)	(Tripodanthus_acutifolius|HM010437|Nickrent_5345	Tripodanthus_acutifolius|HM010438|Nickrent_5346)))))	Tripodanthus_acutifolius|EU544513|Nickrent_4927))	(Tripodanthus_acutifolius|HM010433|Nickrent_5323	(((Tripodanthus_flagellaris|HM010428|Nickrent_5204	Tripodanthus_flagellaris|HM010430|Nickrent_5211)	((Tripodanthus_flagellaris|HM010445|Nickrent_5552	(Tripodanthus_flagellaris|HM010442|Nickrent_5549	Tripodanthus_flagellaris|HM010446|Nickrent_5553))	Tripodanthus_flagellaris|HM010429|Nickrent_5210))	Tripodanthus_flagellaris|DQ340614|Calvin_and_Wilson_AR03_10))))	(Struthanthus_orbicularis|DQ340607|Calvin_and_Wilson_CR01_02	(Tripodanthus_acutifolius|HM010440|Nickrent_5350	((Tripodanthus_acutifolius|HM010444|Nickrent_5551	(Tripodanthus_acutifolius|HM010435|Nickrent_5326	(Tripodanthus_acutifolius|HM010431|Nickrent_5318	Tripodanthus_acutifolius|HM010434|Nickrent_5325)))	Tripodanthus_acutifolius|HM010443|Nickrent_5550)))))	Ixocactus_inornus|DQ340609|Calvin_and_Wilson_MX03_04)	((Struthanthus_woodsonii|EU544510|Nickrent_2761	(Cladocolea_cupulata|DQ340612|Calvin_and_Wilson_MX03_08	Cladocolea_mcvaughii|DQ340611|Calvin_and_Wilson_MX03_09))	(Cladocolea_gracilis|EU544482|Nickrent_3066	Struthanthus_oerstedii|EU544509|Nickrent_2728))))	(((((Lepidaria_oviceps|DQ340602|Calvin_and_Wilson_B02_19	Loxanthera_speciosa|EU544495|Nickrent_4026)	((Macrosolen_melintangensis|DQ340593|Calvin_and_Wilson_B02_17	Macrosolen_cochinchinensis|EU544497|Nickrent_4038)	(((Lysiana_maritima|DQ340599|Calvin_and_Wilson_AU98_19
((((((((Desmaria_mutabilis|DQ340603|Calvin_and_Wilson_CL03_07	Desmaria_mutabilis|EF464486|Nickrent_4510A)	(Notanthera_heterophylla|DQ340606|Calvin_and_Wilson_Cl03_03	Notanthera_heterophylla|DQ442939|G_Amico_151_BCRU))	(((((((((Englerina_ramulosa|DQ340577|A_Robertson_7280	(Oncocalyx_sulfureus|EU544500|Nickrent_2850	(Oncocalyx_schimperi|DQ340574|Calvin_and_Wilson_Y88_02	(Agelanthus_sansibarensis|DQ340573|A_Robertson_7365	Tapinanthus_constrictiflorus|EU544511|Nickrent_3088))))	((Benthamina_alyxifolia|EU544480|Nickrent_4127	Benthamina_alyxifolia|DQ340584|Calvin_and_Wilson_AU99_14)	((Amyema_glabrum|EU544476|Nickrent_2794	((Amyema_cambagei|DQ340582|Calvin_and_Wilson_AU99_01	Diplatia_furcata|EU544486|Nickrent_2824)	Diplatia_grandibractea|DQ340581|Calvin_and_Wilson_AU01_05))	(Dactyliophora_novae_guineae|EU544483|Nickrent_4563	Dactyliophora_novae_guineae|DQ340586|Calvin_and_Wilson_AU02_10))))	Sogerianthe_sessiflora|EU544508|Nickrent_4467)	(((((Oedina_pendens|EU544499|Nickrent_4329	(Erianthemum_dregei|DQ340580|A__Robertson_7366	Erianthemum_dregei|EU544488|Nickrent_2985))	(Phragmanthera_regularis|DQ340579|Calvin_and_Wilson_Y88_01	Globimetula_dinklagei|EU544489|Nickrent_3087))	(Moquiniella_rubra|EF464489|Nickrent_3042	Septulina_glauca|EU544506|Nickrent_4089))	Phragmanthera_crassicaulis|EU544503|Nickrent_3037)	((((Bakerella_sp_|EU544479|Nickrent_4161	(Baratranthus_axanthus|EU544478|Nickrent_4029	Baratranthus_axanthus|DQ340587|Calvin_and_Wilson_B02_14))	Amyema_queenslandicum|DQ340583|Calvin_and_Wilson_AU02_22)	Plicosepalus_curviflorus|DQ340575|Calvin_and_Wilson_Y88_03)	((Emelianthe_panganensis|EU544487|Nickrent_4889	(Taxillus_chinensis|EU544512|Nickrent_4032	(Scurrula_ferruginea|DQ340576|Calvin_and_Wilson_B02_02	Scurrula_ferruginea|EU544505|Nickrent_4008)))	(Helixanthera_coccinea|EU544490|Nickrent_4019	((Dendrophthoe_longituba|EU544485|Nickrent_4010	Dendrophthoe_vitellina|DQ340588|Calvin_and_Wilson_AU98_08)	Dendrophthoe_constricta|DQ340589|Calvin_and_Wilson_B02_03))))))	(Taxillus_wiensii|DQ340578|A_Robertson_7364	Vanwykia_remota|EU544514|Nickrent_4331))	Socratina_bemarivensis|EU544507|Nickrent_4179)	Helixanthera_parasitica|DQ340572|Calvin_and_Wilson_B02_01)	(((Cecarria_obtusifolia|EU544481|Nickrent_4562	Cecarria_obtusifolia|DQ340585|Calvin_and_Wilson_AU02_16)	(((Loranthus_europaeus|EU544493|Nickrent_2849	Loranthus_europaeus|HQ917114|GUH_3997)	Loranthus_grewingkii|HQ917115|GUH_3998)	Loranthus_odoratus|EU544494|Nickrent_4977))	((Ileostylus_micranthus|DQ340592|Calvin_and_Wilson_NZ00_02
(((((((((Lysiana_maritima|DQ340599|Calvin_and_Wilson_AU98_19	Lysiana_filifolia|EU544496|Nickrent_4449)	Amylotheca_subumbellata|DQ340600|Calvin_and_Wilson_AU98_21)	((Ligaria_cuneifolia|DQ340604|Calvin_and_Wilson_CL03_01	Ligaria_cuneifolia|DQ442940|G_Amico_76_BCRU)	(((((Tristerix_pubescens|DQ442937|DN_Smith_11388_3337809_MO	Tristerix_pubescens|DQ442936|DN_Smith_M_Buddensiek_11090_3303268_MO)	(Tristerix_longebracteatus|DQ442932|DN_Smith_8288_722877_MO	(Tristerix_longebracteatus|DQ442933|D_Fernandez_M_Cerna_P_Villacres_371_5889268_MO	(Tristerix_grandiflorus|DQ442931|V_Zar_1368_3907304_MO	Tristerix_grandiflorus|DQ442930|Palacios_Neil_Ceron_2547_3672311_MO))))	((Tristerix_peruvianus|DQ442934|DN_Smith_M_Buddensiek_10858_3307944__MO	Tristerix_chodatianus|DQ442938|DN_Smith_Valencia_Gonzales_9536_3337838_MO)	Tristerix_peytonii|DQ442935|P_Nunez_J_Arque_8287_3632650_MO))	(((Tristerix_verticillatus|DQ442924|G_Amico_154_BCRU	(Tristerix_verticillatus|DQ442926|G_Amico_158_BCRU	Tristerix_verticillatus|DQ442925|G_Amico_157_BCRU))	Tristerix_verticillatus|DQ442927|G_Amico_155_BCRU)	((((Tristerix_corymbosus|DQ340605|Calvin_and_Wilson_CL03_02	((Tristerix_aphyllus|DQ442919|G_Amico_166_BCRU	(Tristerix_corymbosus|DQ442923|G_Amico_96_BCRU	Tristerix_corymbosus|DQ442922|G_Amico_84_BCRU))	(Tristerix_aphyllus|DQ442917|L_Suarez_sn_BCRU	Tristerix_corymbosus|DQ442921|G_Amico_83_BCRU)))	Tristerix_corymbosus|DQ442920|G_Amico_80_BCRU)	((Tristerix_aphyllus|DQ442916|G_Amico_97_BCRU	Tristerix_aphyllus|DQ442918|G_Amico_162_BCRU)	Tristerix_corymbosus|EF464493|Nickrent_4597A))	(Tristerix_penduliflorus|DQ442929|P_Nunez_8288_720879_MO	Tristerix_penduliflorus|DQ442928|M_Lewis_35236_4661844_MO))))	((((((Bakerella_sp_|EU544479|Nickrent_4161	(Baratranthus_axanthus|EU544478|Nickrent_4029	Baratranthus_axanthus|DQ340587|Calvin_and_Wilson_B02_14))	Plicosepalus_curviflorus|DQ340575|Calvin_and_Wilson_Y88_03)	((Emelianthe_panganensis|EU544487|Nickrent_4889	(Taxillus_chinensis|EU544512|Nickrent_4032	(Scurrula_ferruginea|DQ340576|Calvin_and_Wilson_B02_02	Scurrula_ferruginea|EU544505|Nickrent_4008)))	(Helixanthera_coccinea|EU544490|Nickrent_4019	((Dendrophthoe_longituba|EU544485|Nickrent_4010	Dendrophthoe_vitellina|DQ340588|Calvin_and_Wilson_AU98_08)	Dendrophthoe_constricta|DQ340589|Calvin_and_Wilson_B02_03))))	(((Helixanthera_parasitica|DQ340572|Calvin_and_Wilson_B02_01	Amyema_queenslandicum|DQ340583|Calvin_and_Wilson_AU02_22)	((Sogerianthe_sessiflora|EU544508|Nickrent_4467	(((Amyema_glabrum|EU544476|Nickrent_2794	(Diplatia_furcata|EU544486|Nickrent_2824	Diplatia_grandibractea|DQ340581|Calvin_and_Wilson_AU01_05))	Amyema_cambagei|DQ340582|Calvin_and_Wilson_AU99_01)	(Dactyliophora_novae_guineae|EU544483|Nickrent_4563
(((((Atkinsonia_ligustrina|DQ340616|Calvin_and_Wilson_AU00_01	Atkinsonia_ligustrina|DQ788714|Nickrent_4343)	((((((Tristerix_pubescens|DQ442937|DN_Smith_11388_3337809_MO	Tristerix_pubescens|DQ442936|DN_Smith_M_Buddensiek_11090_3303268_MO)	((Tristerix_grandiflorus|DQ442931|V_Zar_1368_3907304_MO	Tristerix_grandiflorus|DQ442930|Palacios_Neil_Ceron_2547_3672311_MO)	(Tristerix_longebracteatus|DQ442932|DN_Smith_8288_722877_MO	Tristerix_longebracteatus|DQ442933|D_Fernandez_M_Cerna_P_Villacres_371_5889268_MO)))	((Tristerix_peruvianus|DQ442934|DN_Smith_M_Buddensiek_10858_3307944__MO	Tristerix_chodatianus|DQ442938|DN_Smith_Valencia_Gonzales_9536_3337838_MO)	Tristerix_peytonii|DQ442935|P_Nunez_J_Arque_8287_3632650_MO))	(((Tristerix_verticillatus|DQ442924|G_Amico_154_BCRU	(Tristerix_verticillatus|DQ442926|G_Amico_158_BCRU	Tristerix_verticillatus|DQ442925|G_Amico_157_BCRU))	Tristerix_verticillatus|DQ442927|G_Amico_155_BCRU)	((((Tristerix_aphyllus|DQ442918|G_Amico_162_BCRU	(Tristerix_aphyllus|DQ442919|G_Amico_166_BCRU	(Tristerix_aphyllus|DQ442916|G_Amico_97_BCRU	(Tristerix_aphyllus|DQ442917|L_Suarez_sn_BCRU	(Tristerix_corymbosus|DQ442923|G_Amico_96_BCRU	Tristerix_corymbosus|DQ442922|G_Amico_84_BCRU)))))	Tristerix_corymbosus|EF464493|Nickrent_4597A)	(Tristerix_corymbosus|DQ340605|Calvin_and_Wilson_CL03_02	(Tristerix_corymbosus|DQ442920|G_Amico_80_BCRU	Tristerix_corymbosus|DQ442921|G_Amico_83_BCRU)))	(Tristerix_penduliflorus|DQ442929|P_Nunez_8288_720879_MO	Tristerix_penduliflorus|DQ442928|M_Lewis_35236_4661844_MO))))	(((((Loranthus_europaeus|EU544493|Nickrent_2849	Loranthus_europaeus|HQ917114|GUH_3997)	Loranthus_grewingkii|HQ917115|GUH_3998)	(Loranthus_odoratus|EU544494|Nickrent_4977	(Cecarria_obtusifolia|EU544481|Nickrent_4562	Cecarria_obtusifolia|DQ340585|Calvin_and_Wilson_AU02_16)))	((Ileostylus_micranthus|DQ340592|Calvin_and_Wilson_NZ00_02	Ileostylus_micranthus|EU544491|Nickrent_2741)	((Muellerina_eucalyptoides|EU544498|Nickrent_4310	Muellerina_eucalyptoides|DQ340591|Calvin_and_Wilson_AU99_05)	Muellerina_celastroides|DQ340590|Calvin_and_Wilson_AU99_11)))	(Bakerella_sp_|EU544479|Nickrent_4161	(((Englerina_ramulosa|DQ340577|A_Robertson_7280	((Oedina_pendens|EU544499|Nickrent_4329	(Erianthemum_dregei|DQ340580|A__Robertson_7366	Erianthemum_dregei|EU544488|Nickrent_2985))	((((Amyema_glabrum|EU544476|Nickrent_2794	(Diplatia_furcata|EU544486|Nickrent_2824	Diplatia_grandibractea|DQ340581|Calvin_and_Wilson_AU01_05))	Amyema_cambagei|DQ340582|Calvin_and_Wilson_AU99_01)	(Dactyliophora_novae_guineae|EU544483|Nickrent_4563	Dactyliophora_novae_guineae|DQ340586|Calvin_and_Wilson_AU02_10))	((Benthamina_alyxifolia|EU544480|Nickrent_4127
(((((((Nuytsia_floribunda|DQ788716|Nickrent_3080	Nuytsia_floribunda|DQ340618|Calvin_and_Wilson_AU01_22)	((((Tristerix_corymbosus|EF464493|Nickrent_4597A	(Tristerix_aphyllus|DQ442916|G_Amico_97_BCRU	Tristerix_aphyllus|DQ442918|G_Amico_162_BCRU))	((Tristerix_corymbosus|DQ340605|Calvin_and_Wilson_CL03_02	(Tristerix_aphyllus|DQ442919|G_Amico_166_BCRU	((Tristerix_aphyllus|DQ442917|L_Suarez_sn_BCRU	Tristerix_corymbosus|DQ442921|G_Amico_83_BCRU)	(Tristerix_corymbosus|DQ442923|G_Amico_96_BCRU	Tristerix_corymbosus|DQ442922|G_Amico_84_BCRU))))	Tristerix_corymbosus|DQ442920|G_Amico_80_BCRU))	(Tristerix_penduliflorus|DQ442929|P_Nunez_8288_720879_MO	Tristerix_penduliflorus|DQ442928|M_Lewis_35236_4661844_MO))	((((Tristerix_grandiflorus|DQ442930|Palacios_Neil_Ceron_2547_3672311_MO	((Tristerix_longebracteatus|DQ442932|DN_Smith_8288_722877_MO	(Tristerix_pubescens|DQ442937|DN_Smith_11388_3337809_MO	Tristerix_pubescens|DQ442936|DN_Smith_M_Buddensiek_11090_3303268_MO))	Tristerix_grandiflorus|DQ442931|V_Zar_1368_3907304_MO))	Tristerix_longebracteatus|DQ442933|D_Fernandez_M_Cerna_P_Villacres_371_5889268_MO)	((Tristerix_peruvianus|DQ442934|DN_Smith_M_Buddensiek_10858_3307944__MO	Tristerix_chodatianus|DQ442938|DN_Smith_Valencia_Gonzales_9536_3337838_MO)	Tristerix_peytonii|DQ442935|P_Nunez_J_Arque_8287_3632650_MO))	((Tristerix_verticillatus|DQ442925|G_Amico_157_BCRU	(Tristerix_verticillatus|DQ442924|G_Amico_154_BCRU	Tristerix_verticillatus|DQ442926|G_Amico_158_BCRU))	Tristerix_verticillatus|DQ442927|G_Amico_155_BCRU))))	(((((Loranthus_europaeus|EU544493|Nickrent_2849	Loranthus_europaeus|HQ917114|GUH_3997)	Loranthus_grewingkii|HQ917115|GUH_3998)	(Loranthus_odoratus|EU544494|Nickrent_4977	(Cecarria_obtusifolia|EU544481|Nickrent_4562	Cecarria_obtusifolia|DQ340585|Calvin_and_Wilson_AU02_16)))	((Ileostylus_micranthus|DQ340592|Calvin_and_Wilson_NZ00_02	Ileostylus_micranthus|EU544491|Nickrent_2741)	((Muellerina_eucalyptoides|EU544498|Nickrent_4310	Muellerina_eucalyptoides|DQ340591|Calvin_and_Wilson_AU99_05)	Muellerina_celastroides|DQ340590|Calvin_and_Wilson_AU99_11)))	((((Phragmanthera_regularis|DQ340579|Calvin_and_Wilson_Y88_01	Globimetula_dinklagei|EU544489|Nickrent_3087)	(Oedina_pendens|EU544499|Nickrent_4329	(Erianthemum_dregei|DQ340580|A__Robertson_7366	Erianthemum_dregei|EU544488|Nickrent_2985)))	((Moquiniella_rubra|EF464489|Nickrent_3042	((Bakerella_sp_|EU544479|Nickrent_4161	((Baratranthus_axanthus|EU544478|Nickrent_4029	Baratranthus_axanthus|DQ340587|Calvin_and_Wilson_B02_14)	Septulina_glauca|EU544506|Nickrent_4089))	(((Helixanthera_coccinea|EU544490|Nickrent_4019	((Dendrophthoe_longituba|EU544485|Nickrent_4010
(((((((Nuytsia_floribunda|DQ788716|Nickrent_3080	Nuytsia_floribunda|DQ340618|Calvin_and_Wilson_AU01_22)	((((Tristerix_corymbosus|DQ340605|Calvin_and_Wilson_CL03_02	((Tristerix_aphyllus|DQ442917|L_Suarez_sn_BCRU	(Tristerix_aphyllus|DQ442919|G_Amico_166_BCRU	(Tristerix_corymbosus|DQ442923|G_Amico_96_BCRU	Tristerix_corymbosus|DQ442922|G_Amico_84_BCRU)))	Tristerix_corymbosus|DQ442921|G_Amico_83_BCRU))	(Tristerix_corymbosus|DQ442920|G_Amico_80_BCRU	(Tristerix_corymbosus|EF464493|Nickrent_4597A	(Tristerix_aphyllus|DQ442916|G_Amico_97_BCRU	Tristerix_aphyllus|DQ442918|G_Amico_162_BCRU))))	(Tristerix_penduliflorus|DQ442929|P_Nunez_8288_720879_MO	Tristerix_penduliflorus|DQ442928|M_Lewis_35236_4661844_MO))	((((Tristerix_peruvianus|DQ442934|DN_Smith_M_Buddensiek_10858_3307944__MO	Tristerix_chodatianus|DQ442938|DN_Smith_Valencia_Gonzales_9536_3337838_MO)	Tristerix_peytonii|DQ442935|P_Nunez_J_Arque_8287_3632650_MO)	((((Tristerix_longebracteatus|DQ442932|DN_Smith_8288_722877_MO	(Tristerix_longebracteatus|DQ442933|D_Fernandez_M_Cerna_P_Villacres_371_5889268_MO	Tristerix_pubescens|DQ442937|DN_Smith_11388_3337809_MO))	Tristerix_pubescens|DQ442936|DN_Smith_M_Buddensiek_11090_3303268_MO)	Tristerix_grandiflorus|DQ442931|V_Zar_1368_3907304_MO)	Tristerix_grandiflorus|DQ442930|Palacios_Neil_Ceron_2547_3672311_MO))	((Tristerix_verticillatus|DQ442924|G_Amico_154_BCRU	(Tristerix_verticillatus|DQ442926|G_Amico_158_BCRU	Tristerix_verticillatus|DQ442925|G_Amico_157_BCRU))	Tristerix_verticillatus|DQ442927|G_Amico_155_BCRU))))	(((((Loranthus_europaeus|EU544493|Nickrent_2849	Loranthus_europaeus|HQ917114|GUH_3997)	Loranthus_grewingkii|HQ917115|GUH_3998)	(Loranthus_odoratus|EU544494|Nickrent_4977	(Cecarria_obtusifolia|EU544481|Nickrent_4562	Cecarria_obtusifolia|DQ340585|Calvin_and_Wilson_AU02_16)))	(Helixanthera_parasitica|DQ340572|Calvin_and_Wilson_B02_01	((Ileostylus_micranthus|DQ340592|Calvin_and_Wilson_NZ00_02	Ileostylus_micranthus|EU544491|Nickrent_2741)	((Muellerina_eucalyptoides|EU544498|Nickrent_4310	Muellerina_eucalyptoides|DQ340591|Calvin_and_Wilson_AU99_05)	Muellerina_celastroides|DQ340590|Calvin_and_Wilson_AU99_11))))	((Plicosepalus_curviflorus|DQ340575|Calvin_and_Wilson_Y88_03	(Taxillus_chinensis|EU544512|Nickrent_4032	(Scurrula_ferruginea|DQ340576|Calvin_and_Wilson_B02_02	Scurrula_ferruginea|EU544505|Nickrent_4008)))	(Bakerella_sp_|EU544479|Nickrent_4161	(((((Agelanthus_sansibarensis|DQ340573|A_Robertson_7365	Oncocalyx_sulfureus|EU544500|Nickrent_2850)	Englerina_ramulosa|DQ340577|A_Robertson_7280)	(Oncocalyx_schimperi|DQ340574|Calvin_and_Wilson_Y88_02	Tapinanthus_constrictiflorus|EU544511|Nickrent_3088))	(((Dendrophthoe_longituba|EU544485|Nickrent_4010
((((((Lysiana_maritima|DQ340599|Calvin_and_Wilson_AU98_19	Lysiana_filifolia|EU544496|Nickrent_4449)	Amylotheca_subumbellata|DQ340600|Calvin_and_Wilson_AU98_21)	(((Tristerix_peruvianus|DQ442934|DN_Smith_M_Buddensiek_10858_3307944__MO	Tristerix_chodatianus|DQ442938|DN_Smith_Valencia_Gonzales_9536_3337838_MO)	(Tristerix_peytonii|DQ442935|P_Nunez_J_Arque_8287_3632650_MO	((Tristerix_pubescens|DQ442936|DN_Smith_M_Buddensiek_11090_3303268_MO	Tristerix_pubescens|DQ442937|DN_Smith_11388_3337809_MO)	((Tristerix_grandiflorus|DQ442931|V_Zar_1368_3907304_MO	Tristerix_grandiflorus|DQ442930|Palacios_Neil_Ceron_2547_3672311_MO)	(Tristerix_longebracteatus|DQ442932|DN_Smith_8288_722877_MO	Tristerix_longebracteatus|DQ442933|D_Fernandez_M_Cerna_P_Villacres_371_5889268_MO)))))	(((Tristerix_verticillatus|DQ442926|G_Amico_158_BCRU	Tristerix_verticillatus|DQ442925|G_Amico_157_BCRU)	(Tristerix_verticillatus|DQ442927|G_Amico_155_BCRU	Tristerix_verticillatus|DQ442924|G_Amico_154_BCRU))	((Tristerix_corymbosus|EF464493|Nickrent_4597A	((Tristerix_corymbosus|DQ442920|G_Amico_80_BCRU	(Tristerix_corymbosus|DQ340605|Calvin_and_Wilson_CL03_02	((Tristerix_aphyllus|DQ442917|L_Suarez_sn_BCRU	(Tristerix_aphyllus|DQ442919|G_Amico_166_BCRU	(Tristerix_corymbosus|DQ442923|G_Amico_96_BCRU	Tristerix_corymbosus|DQ442922|G_Amico_84_BCRU)))	Tristerix_corymbosus|DQ442921|G_Amico_83_BCRU)))	(Tristerix_aphyllus|DQ442916|G_Amico_97_BCRU	Tristerix_aphyllus|DQ442918|G_Amico_162_BCRU)))	(Tristerix_penduliflorus|DQ442929|P_Nunez_8288_720879_MO	Tristerix_penduliflorus|DQ442928|M_Lewis_35236_4661844_MO)))))	((((((Nuytsia_floribunda|DQ788716|Nickrent_3080	Nuytsia_floribunda|DQ340618|Calvin_and_Wilson_AU01_22)	(Desmaria_mutabilis|DQ340603|Calvin_and_Wilson_CL03_07	Desmaria_mutabilis|EF464486|Nickrent_4510A))	((Tupeia_antarctica|DQ340601|Calvin_and_Wilson_NZ98_02	Tupeia_antarctica|EF464494|Nickrent_2742)	(Notanthera_heterophylla|DQ340606|Calvin_and_Wilson_Cl03_03	Notanthera_heterophylla|DQ442939|G_Amico_151_BCRU)))	((((((Loranthus_europaeus|EU544493|Nickrent_2849	Loranthus_europaeus|HQ917114|GUH_3997)	Loranthus_grewingkii|HQ917115|GUH_3998)	(Loranthus_odoratus|EU544494|Nickrent_4977	(Cecarria_obtusifolia|EU544481|Nickrent_4562	Cecarria_obtusifolia|DQ340585|Calvin_and_Wilson_AU02_16)))	((Ileostylus_micranthus|DQ340592|Calvin_and_Wilson_NZ00_02	Ileostylus_micranthus|EU544491|Nickrent_2741)	((Muellerina_eucalyptoides|EU544498|Nickrent_4310	Muellerina_eucalyptoides|DQ340591|Calvin_and_Wilson_AU99_05)	Muellerina_celastroides|DQ340590|Calvin_and_Wilson_AU99_11)))	(((((((Helixanthera_coccinea|EU544490|Nickrent_4019	((Dendrophthoe_longituba|EU544485|Nickrent_4010	Dendrophthoe_vitellina|DQ340588|Calvin_and_Wilson_AU98_08)
(((((((Macrosolen_melintangensis|DQ340593|Calvin_and_Wilson_B02_17	Macrosolen_cochinchinensis|EU544497|Nickrent_4038)	(((Decaisnina_triflora|EU544484|Nickrent_4491	((Decaisnina_signata|DQ340596|Calvin_and_Wilson_AU02_05	Decaisnina_congesta|DQ340594|Calvin_and_Wilson_AU02_01)	Decaisnina_brittenii|DQ340595|Calvin_and_Wilson_AU01_11))	Amylotheca_duthieana|EU544477|Nickrent_4022)	Lepidaria_cf__forbesii|EU544492|Nickrent_4044))	(((Lysiana_maritima|DQ340599|Calvin_and_Wilson_AU98_19	Lysiana_filifolia|EU544496|Nickrent_4449)	Amylotheca_subumbellata|DQ340600|Calvin_and_Wilson_AU98_21)	(Lepidaria_oviceps|DQ340602|Calvin_and_Wilson_B02_19	Loxanthera_speciosa|EU544495|Nickrent_4026)))	((((Desmaria_mutabilis|DQ340603|Calvin_and_Wilson_CL03_07	Desmaria_mutabilis|EF464486|Nickrent_4510A)	(((Tupeia_antarctica|DQ340601|Calvin_and_Wilson_NZ98_02	Tupeia_antarctica|EF464494|Nickrent_2742)	(Notanthera_heterophylla|DQ340606|Calvin_and_Wilson_Cl03_03	Notanthera_heterophylla|DQ442939|G_Amico_151_BCRU))	(Nuytsia_floribunda|DQ788716|Nickrent_3080	Nuytsia_floribunda|DQ340618|Calvin_and_Wilson_AU01_22)))	((((Struthanthus_oerstedii|EU544509|Nickrent_2728	(Struthanthus_woodsonii|EU544510|Nickrent_2761	Cladocolea_gracilis|EU544482|Nickrent_3066))	(Cladocolea_cupulata|DQ340612|Calvin_and_Wilson_MX03_08	Cladocolea_mcvaughii|DQ340611|Calvin_and_Wilson_MX03_09))	(((((Psittacanthus_schiedeanus|DQ340610|Calvin_and_Wilson_CR01_09	((Oryctanthus_occidentalis|DQ340613|Calvin_and_Wilson_CR01_11	Phthirusa_pyrifolia|EU544504|Nickrent_2762)	(Oryctanthus_occidentalis|EU544501|Nickrent_2763	Phthirusa_pyrifolia|DQ340608|Calvin_and_Wilson_CR01_03)))	(Tripodanthus_belmirensis|HM010427|Nickrent_5050	((Tripodanthus_acutifolius|HM010432|Nickrent_5321	(Tripodanthus_acutifolius|HM010436|Nickrent_5330	((Tripodanthus_flagellaris|DQ340614|Calvin_and_Wilson_AR03_10	((Tripodanthus_flagellaris|HM010430|Nickrent_5211	Tripodanthus_flagellaris|HM010428|Nickrent_5204)	((Tripodanthus_flagellaris|HM010445|Nickrent_5552	(Tripodanthus_flagellaris|HM010442|Nickrent_5549	Tripodanthus_flagellaris|HM010446|Nickrent_5553))	Tripodanthus_flagellaris|HM010429|Nickrent_5210)))	((Tripodanthus_acutifolius|DQ340615|Calvin_and_Wilson_AR03_04	((((Tripodanthus_acutifolius|HM010425|Nickrent_4983	Tripodanthus_acutifolius|HM010441|Nickrent_5548)	(Tripodanthus_acutifolius|HM010437|Nickrent_5345	Tripodanthus_acutifolius|HM010438|Nickrent_5346))	Tripodanthus_acutifolius|HM010439|Nickrent_5349)	Tripodanthus_acutifolius|HM010426|Nickrent_4998))	Tripodanthus_acutifolius|EU544513|Nickrent_4927))))	Tripodanthus_acutifolius|HM010433|Nickrent_5323)))
((((((((Desmaria_mutabilis|DQ340603|Calvin_and_Wilson_CL03_07	Desmaria_mutabilis|EF464486|Nickrent_4510A)	(((Tristerix_peytonii|DQ442935|P_Nunez_J_Arque_8287_3632650_MO	(Tristerix_peruvianus|DQ442934|DN_Smith_M_Buddensiek_10858_3307944__MO	Tristerix_chodatianus|DQ442938|DN_Smith_Valencia_Gonzales_9536_3337838_MO))	((Tristerix_pubescens|DQ442936|DN_Smith_M_Buddensiek_11090_3303268_MO	Tristerix_pubescens|DQ442937|DN_Smith_11388_3337809_MO)	((Tristerix_longebracteatus|DQ442933|D_Fernandez_M_Cerna_P_Villacres_371_5889268_MO	Tristerix_longebracteatus|DQ442932|DN_Smith_8288_722877_MO)	(Tristerix_grandiflorus|DQ442930|Palacios_Neil_Ceron_2547_3672311_MO	Tristerix_grandiflorus|DQ442931|V_Zar_1368_3907304_MO))))	(((Tristerix_corymbosus|EF464493|Nickrent_4597A	(Tristerix_aphyllus|DQ442916|G_Amico_97_BCRU	Tristerix_aphyllus|DQ442918|G_Amico_162_BCRU))	(((((Tristerix_corymbosus|DQ442923|G_Amico_96_BCRU	Tristerix_corymbosus|DQ442922|G_Amico_84_BCRU)	(Tristerix_aphyllus|DQ442917|L_Suarez_sn_BCRU	Tristerix_corymbosus|DQ442921|G_Amico_83_BCRU))	Tristerix_aphyllus|DQ442919|G_Amico_166_BCRU)	Tristerix_corymbosus|DQ340605|Calvin_and_Wilson_CL03_02)	Tristerix_corymbosus|DQ442920|G_Amico_80_BCRU))	((Tristerix_penduliflorus|DQ442929|P_Nunez_8288_720879_MO	Tristerix_penduliflorus|DQ442928|M_Lewis_35236_4661844_MO)	((Tristerix_verticillatus|DQ442925|G_Amico_157_BCRU	(Tristerix_verticillatus|DQ442926|G_Amico_158_BCRU	Tristerix_verticillatus|DQ442924|G_Amico_154_BCRU))	Tristerix_verticillatus|DQ442927|G_Amico_155_BCRU)))))	(Gaiadendron_punctatum|DQ788715|Nickrent_2729	Gaiadendron_punctatum|DQ340617|Calvin_and_Wilson_CR01_08))	(((Atkinsonia_ligustrina|DQ340616|Calvin_and_Wilson_AU00_01	Atkinsonia_ligustrina|DQ788714|Nickrent_4343)	((Decaisnina_triflora|EU544484|Nickrent_4491	((Decaisnina_signata|DQ340596|Calvin_and_Wilson_AU02_05	Decaisnina_congesta|DQ340594|Calvin_and_Wilson_AU02_01)	Decaisnina_brittenii|DQ340595|Calvin_and_Wilson_AU01_11))	(((Macrosolen_melintangensis|DQ340593|Calvin_and_Wilson_B02_17	Macrosolen_cochinchinensis|EU544497|Nickrent_4038)	(Amylotheca_duthieana|EU544477|Nickrent_4022	((Lysiana_maritima|DQ340599|Calvin_and_Wilson_AU98_19	Lysiana_filifolia|EU544496|Nickrent_4449)	Amylotheca_subumbellata|DQ340600|Calvin_and_Wilson_AU98_21)))	(Loxanthera_speciosa|EU544495|Nickrent_4026	(Lepidaria_cf__forbesii|EU544492|Nickrent_4044	Lepidaria_oviceps|DQ340602|Calvin_and_Wilson_B02_19)))))	(((Ligaria_cuneifolia|DQ340604|Calvin_and_Wilson_CL03_01	Ligaria_cuneifolia|DQ442940|G_Amico_76_BCRU)	(Psittacanthus_schiedeanus|DQ340610|Calvin_and_Wilson_CR01_09	((Struthanthus_orbicularis|DQ340607|Calvin_and_Wilson_CR01_02	((Struthanthus_oerstedii|EU544509|Nickrent_2728	(Struthanthus_woodsonii|EU544510|Nickrent_2761
((((((Gaiadendron_punctatum|DQ340617|Calvin_and_Wilson_CR01_08	Gaiadendron_punctatum|DQ788715|Nickrent_2729)	((((Lysiana_filifolia|EU544496|Nickrent_4449	Lysiana_maritima|DQ340599|Calvin_and_Wilson_AU98_19)	Amylotheca_subumbellata|DQ340600|Calvin_and_Wilson_AU98_21)	((Loxanthera_speciosa|EU544495|Nickrent_4026	Lepidaria_oviceps|DQ340602|Calvin_and_Wilson_B02_19)	(((Amylotheca_duthieana|EU544477|Nickrent_4022	Lepidaria_cf__forbesii|EU544492|Nickrent_4044)	(Decaisnina_triflora|EU544484|Nickrent_4491	(Decaisnina_brittenii|DQ340595|Calvin_and_Wilson_AU01_11	(Decaisnina_signata|DQ340596|Calvin_and_Wilson_AU02_05	Decaisnina_congesta|DQ340594|Calvin_and_Wilson_AU02_01))))	(Macrosolen_cochinchinensis|EU544497|Nickrent_4038	Macrosolen_melintangensis|DQ340593|Calvin_and_Wilson_B02_17))))	(((Nuytsia_floribunda|DQ788716|Nickrent_3080	Nuytsia_floribunda|DQ340618|Calvin_and_Wilson_AU01_22)	((((Tristerix_verticillatus|DQ442926|G_Amico_158_BCRU	Tristerix_verticillatus|DQ442925|G_Amico_157_BCRU)	(Tristerix_verticillatus|DQ442927|G_Amico_155_BCRU	Tristerix_verticillatus|DQ442924|G_Amico_154_BCRU))	((((Tristerix_corymbosus|DQ442920|G_Amico_80_BCRU	(Tristerix_corymbosus|DQ340605|Calvin_and_Wilson_CL03_02	(((Tristerix_corymbosus|DQ442922|G_Amico_84_BCRU	Tristerix_corymbosus|DQ442923|G_Amico_96_BCRU)	Tristerix_aphyllus|DQ442919|G_Amico_166_BCRU)	(Tristerix_aphyllus|DQ442917|L_Suarez_sn_BCRU	Tristerix_corymbosus|DQ442921|G_Amico_83_BCRU))))	(Tristerix_aphyllus|DQ442918|G_Amico_162_BCRU	Tristerix_aphyllus|DQ442916|G_Amico_97_BCRU))	Tristerix_corymbosus|EF464493|Nickrent_4597A)	(Tristerix_penduliflorus|DQ442928|M_Lewis_35236_4661844_MO	Tristerix_penduliflorus|DQ442929|P_Nunez_8288_720879_MO)))	(((Tristerix_grandiflorus|DQ442931|V_Zar_1368_3907304_MO	Tristerix_grandiflorus|DQ442930|Palacios_Neil_Ceron_2547_3672311_MO)	(Tristerix_longebracteatus|DQ442933|D_Fernandez_M_Cerna_P_Villacres_371_5889268_MO	Tristerix_longebracteatus|DQ442932|DN_Smith_8288_722877_MO))	((Tristerix_pubescens|DQ442936|DN_Smith_M_Buddensiek_11090_3303268_MO	Tristerix_pubescens|DQ442937|DN_Smith_11388_3337809_MO)	(Tristerix_peytonii|DQ442935|P_Nunez_J_Arque_8287_3632650_MO	(Tristerix_chodatianus|DQ442938|DN_Smith_Valencia_Gonzales_9536_3337838_MO	Tristerix_peruvianus|DQ442934|DN_Smith_M_Buddensiek_10858_3307944__MO))))))	((((Ixocactus_inornus|DQ340609|Calvin_and_Wilson_MX03_04	((((Cladocolea_mcvaughii|DQ340611|Calvin_and_Wilson_MX03_09	Cladocolea_cupulata|DQ340612|Calvin_and_Wilson_MX03_08)	(Cladocolea_gracilis|EU544482|Nickrent_3066	Struthanthus_woodsonii|EU544510|Nickrent_2761))	Struthanthus_oerstedii|EU544509|Nickrent_2728)	(((((((((Tripodanthus_acutifolius|HM010434|Nickrent_5325	Tripodanthus_acutifolius|HM010431|Nickrent_5318)
(((((((Gaiadendron_punctatum|DQ340617|Calvin_and_Wilson_CR01_08	Gaiadendron_punctatum|DQ788715|Nickrent_2729)	(((Lysiana_filifolia|EU544496|Nickrent_4449	Lysiana_maritima|DQ340599|Calvin_and_Wilson_AU98_19)	Amylotheca_subumbellata|DQ340600|Calvin_and_Wilson_AU98_21)	((Loxanthera_speciosa|EU544495|Nickrent_4026	Lepidaria_oviceps|DQ340602|Calvin_and_Wilson_B02_19)	(((Amylotheca_duthieana|EU544477|Nickrent_4022	Lepidaria_cf__forbesii|EU544492|Nickrent_4044)	(Decaisnina_triflora|EU544484|Nickrent_4491	(Decaisnina_brittenii|DQ340595|Calvin_and_Wilson_AU01_11	(Decaisnina_signata|DQ340596|Calvin_and_Wilson_AU02_05	Decaisnina_congesta|DQ340594|Calvin_and_Wilson_AU02_01))))	(Macrosolen_cochinchinensis|EU544497|Nickrent_4038	Macrosolen_melintangensis|DQ340593|Calvin_and_Wilson_B02_17)))))	((((((Tristerix_corymbosus|DQ442920|G_Amico_80_BCRU	(Tristerix_corymbosus|DQ340605|Calvin_and_Wilson_CL03_02	(((Tristerix_corymbosus|DQ442922|G_Amico_84_BCRU	Tristerix_corymbosus|DQ442923|G_Amico_96_BCRU)	Tristerix_aphyllus|DQ442919|G_Amico_166_BCRU)	(Tristerix_aphyllus|DQ442917|L_Suarez_sn_BCRU	Tristerix_corymbosus|DQ442921|G_Amico_83_BCRU))))	(Tristerix_aphyllus|DQ442918|G_Amico_162_BCRU	Tristerix_aphyllus|DQ442916|G_Amico_97_BCRU))	Tristerix_corymbosus|EF464493|Nickrent_4597A)	(Tristerix_penduliflorus|DQ442928|M_Lewis_35236_4661844_MO	Tristerix_penduliflorus|DQ442929|P_Nunez_8288_720879_MO))	((((Tristerix_grandiflorus|DQ442931|V_Zar_1368_3907304_MO	Tristerix_grandiflorus|DQ442930|Palacios_Neil_Ceron_2547_3672311_MO)	(Tristerix_longebracteatus|DQ442933|D_Fernandez_M_Cerna_P_Villacres_371_5889268_MO	Tristerix_longebracteatus|DQ442932|DN_Smith_8288_722877_MO))	((Tristerix_pubescens|DQ442936|DN_Smith_M_Buddensiek_11090_3303268_MO	Tristerix_pubescens|DQ442937|DN_Smith_11388_3337809_MO)	(Tristerix_peruvianus|DQ442934|DN_Smith_M_Buddensiek_10858_3307944__MO	(Tristerix_peytonii|DQ442935|P_Nunez_J_Arque_8287_3632650_MO	Tristerix_chodatianus|DQ442938|DN_Smith_Valencia_Gonzales_9536_3337838_MO))))	(Tristerix_verticillatus|DQ442927|G_Amico_155_BCRU	(Tristerix_verticillatus|DQ442924|G_Amico_154_BCRU	(Tristerix_verticillatus|DQ442926|G_Amico_158_BCRU	Tristerix_verticillatus|DQ442925|G_Amico_157_BCRU)))))	(((((Loranthus_grewingkii|HQ917115|GUH_3998	(Loranthus_europaeus|HQ917114|GUH_3997	Loranthus_europaeus|EU544493|Nickrent_2849))	((Cecarria_obtusifolia|DQ340585|Calvin_and_Wilson_AU02_16	Cecarria_obtusifolia|EU544481|Nickrent_4562)	Loranthus_odoratus|EU544494|Nickrent_4977))	((((((Taxillus_chinensis|EU544512|Nickrent_4032	(Scurrula_ferruginea|DQ340576|Calvin_and_Wilson_B02_02	Scurrula_ferruginea|EU544505|Nickrent_4008))	(Helixanthera_coccinea|EU544490|Nickrent_4019
(((Tupeia_antarctica|EF464494|Nickrent_2742	Tupeia_antarctica|DQ340601|Calvin_and_Wilson_NZ98_02)	((Notanthera_heterophylla|DQ340606|Calvin_and_Wilson_Cl03_03	Notanthera_heterophylla|DQ442939|G_Amico_151_BCRU)	(((((Muellerina_celastroides|DQ340590|Calvin_and_Wilson_AU99_11	(Muellerina_eucalyptoides|DQ340591|Calvin_and_Wilson_AU99_05	Muellerina_eucalyptoides|EU544498|Nickrent_4310))	(Ileostylus_micranthus|EU544491|Nickrent_2741	Ileostylus_micranthus|DQ340592|Calvin_and_Wilson_NZ00_02))	((Helixanthera_parasitica|DQ340572|Calvin_and_Wilson_B02_01	Amyema_queenslandicum|DQ340583|Calvin_and_Wilson_AU02_22)	((((((Phragmanthera_crassicaulis|EU544503|Nickrent_3037	Moquiniella_rubra|EF464489|Nickrent_3042)	Emelianthe_panganensis|EU544487|Nickrent_4889)	Septulina_glauca|EU544506|Nickrent_4089)	((Plicosepalus_curviflorus|DQ340575|Calvin_and_Wilson_Y88_03	((Erianthemum_dregei|EU544488|Nickrent_2985	Erianthemum_dregei|DQ340580|A__Robertson_7366)	Oedina_pendens|EU544499|Nickrent_4329))	(Globimetula_dinklagei|EU544489|Nickrent_3087	Phragmanthera_regularis|DQ340579|Calvin_and_Wilson_Y88_01)))	((Bakerella_sp_|EU544479|Nickrent_4161	((Englerina_ramulosa|DQ340577|A_Robertson_7280	(Sogerianthe_sessiflora|EU544508|Nickrent_4467	((Benthamina_alyxifolia|DQ340584|Calvin_and_Wilson_AU99_14	Benthamina_alyxifolia|EU544480|Nickrent_4127)	((Dactyliophora_novae_guineae|EU544483|Nickrent_4563	Dactyliophora_novae_guineae|DQ340586|Calvin_and_Wilson_AU02_10)	(Amyema_glabrum|EU544476|Nickrent_2794	(Diplatia_furcata|EU544486|Nickrent_2824	(Diplatia_grandibractea|DQ340581|Calvin_and_Wilson_AU01_05	Amyema_cambagei|DQ340582|Calvin_and_Wilson_AU99_01)))))))	(Socratina_bemarivensis|EU544507|Nickrent_4179	(Taxillus_wiensii|DQ340578|A_Robertson_7364	Vanwykia_remota|EU544514|Nickrent_4331))))	((Taxillus_chinensis|EU544512|Nickrent_4032	(Scurrula_ferruginea|DQ340576|Calvin_and_Wilson_B02_02	Scurrula_ferruginea|EU544505|Nickrent_4008))	(Tapinanthus_constrictiflorus|EU544511|Nickrent_3088	(Oncocalyx_schimperi|DQ340574|Calvin_and_Wilson_Y88_02	(Oncocalyx_sulfureus|EU544500|Nickrent_2850	Agelanthus_sansibarensis|DQ340573|A_Robertson_7365))))))	((Helixanthera_coccinea|EU544490|Nickrent_4019	(Dendrophthoe_constricta|DQ340589|Calvin_and_Wilson_B02_03	(Dendrophthoe_longituba|EU544485|Nickrent_4010	Dendrophthoe_vitellina|DQ340588|Calvin_and_Wilson_AU98_08)))	(Baratranthus_axanthus|EU544478|Nickrent_4029	Baratranthus_axanthus|DQ340587|Calvin_and_Wilson_B02_14)))))	(((Loranthus_europaeus|EU544493|Nickrent_2849	Loranthus_europaeus|HQ917114|GUH_3997)
((((Atkinsonia_ligustrina|DQ340616|Calvin_and_Wilson_AU00_01	Atkinsonia_ligustrina|DQ788714|Nickrent_4343)	((((((Desmaria_mutabilis|DQ340603|Calvin_and_Wilson_CL03_07	Desmaria_mutabilis|EF464486|Nickrent_4510A)	(((Tristerix_peytonii|DQ442935|P_Nunez_J_Arque_8287_3632650_MO	(((Tristerix_longebracteatus|DQ442933|D_Fernandez_M_Cerna_P_Villacres_371_5889268_MO	(Tristerix_grandiflorus|DQ442930|Palacios_Neil_Ceron_2547_3672311_MO	Tristerix_grandiflorus|DQ442931|V_Zar_1368_3907304_MO))	Tristerix_longebracteatus|DQ442932|DN_Smith_8288_722877_MO)	(Tristerix_pubescens|DQ442936|DN_Smith_M_Buddensiek_11090_3303268_MO	Tristerix_pubescens|DQ442937|DN_Smith_11388_3337809_MO)))	(Tristerix_peruvianus|DQ442934|DN_Smith_M_Buddensiek_10858_3307944__MO	Tristerix_chodatianus|DQ442938|DN_Smith_Valencia_Gonzales_9536_3337838_MO))	((Tristerix_verticillatus|DQ442927|G_Amico_155_BCRU	(Tristerix_verticillatus|DQ442924|G_Amico_154_BCRU	(Tristerix_verticillatus|DQ442926|G_Amico_158_BCRU	Tristerix_verticillatus|DQ442925|G_Amico_157_BCRU)))	((((Tristerix_aphyllus|DQ442918|G_Amico_162_BCRU	Tristerix_aphyllus|DQ442916|G_Amico_97_BCRU)	Tristerix_corymbosus|EF464493|Nickrent_4597A)	((Tristerix_corymbosus|DQ442920|G_Amico_80_BCRU	Tristerix_corymbosus|DQ442921|G_Amico_83_BCRU)	(Tristerix_corymbosus|DQ340605|Calvin_and_Wilson_CL03_02	(((Tristerix_corymbosus|DQ442922|G_Amico_84_BCRU	Tristerix_corymbosus|DQ442923|G_Amico_96_BCRU)	Tristerix_aphyllus|DQ442919|G_Amico_166_BCRU)	Tristerix_aphyllus|DQ442917|L_Suarez_sn_BCRU))))	(Tristerix_penduliflorus|DQ442928|M_Lewis_35236_4661844_MO	Tristerix_penduliflorus|DQ442929|P_Nunez_8288_720879_MO)))))	(((Loxanthera_speciosa|EU544495|Nickrent_4026	((((Nuytsia_floribunda|DQ788716|Nickrent_3080	Nuytsia_floribunda|DQ340618|Calvin_and_Wilson_AU01_22)	Amylotheca_duthieana|EU544477|Nickrent_4022)	(Lepidaria_cf__forbesii|EU544492|Nickrent_4044	(Decaisnina_triflora|EU544484|Nickrent_4491	(Decaisnina_brittenii|DQ340595|Calvin_and_Wilson_AU01_11	(Decaisnina_signata|DQ340596|Calvin_and_Wilson_AU02_05	Decaisnina_congesta|DQ340594|Calvin_and_Wilson_AU02_01)))))	(Macrosolen_cochinchinensis|EU544497|Nickrent_4038	Macrosolen_melintangensis|DQ340593|Calvin_and_Wilson_B02_17)))	((Lysiana_filifolia|EU544496|Nickrent_4449	Lysiana_maritima|DQ340599|Calvin_and_Wilson_AU98_19)	Amylotheca_subumbellata|DQ340600|Calvin_and_Wilson_AU98_21))	Lepidaria_oviceps|DQ340602|Calvin_and_Wilson_B02_19))	(Gaiadendron_punctatum|DQ340617|Calvin_and_Wilson_CR01_08	Gaiadendron_punctatum|DQ788715|Nickrent_2729))	((Ligaria_cuneifolia|DQ340604|Calvin_and_Wilson_CL03_01	Ligaria_cuneifolia|DQ442940|G_Amico_76_BCRU)	(((((Struthanthus_woodsonii|EU544510|Nickrent_2761	(((((Tripodanthus_acutifolius|HM010444|Nickrent_5551
((((Tupeia_antarctica|EF464494|Nickrent_2742	Tupeia_antarctica|DQ340601|Calvin_and_Wilson_NZ98_02)	(((Atkinsonia_ligustrina|DQ340616|Calvin_and_Wilson_AU00_01	Atkinsonia_ligustrina|DQ788714|Nickrent_4343)	(((((Notanthera_heterophylla|DQ340606|Calvin_and_Wilson_Cl03_03	Notanthera_heterophylla|DQ442939|G_Amico_151_BCRU)	(Lepidaria_oviceps|DQ340602|Calvin_and_Wilson_B02_19	Loxanthera_speciosa|EU544495|Nickrent_4026))	((Macrosolen_cochinchinensis|EU544497|Nickrent_4038	Macrosolen_melintangensis|DQ340593|Calvin_and_Wilson_B02_17)	(Lepidaria_cf__forbesii|EU544492|Nickrent_4044	((Decaisnina_triflora|EU544484|Nickrent_4491	(Decaisnina_brittenii|DQ340595|Calvin_and_Wilson_AU01_11	(Decaisnina_signata|DQ340596|Calvin_and_Wilson_AU02_05	Decaisnina_congesta|DQ340594|Calvin_and_Wilson_AU02_01)))	((Nuytsia_floribunda|DQ788716|Nickrent_3080	Nuytsia_floribunda|DQ340618|Calvin_and_Wilson_AU01_22)	Amylotheca_duthieana|EU544477|Nickrent_4022)))))	((Gaiadendron_punctatum|DQ340617|Calvin_and_Wilson_CR01_08	Gaiadendron_punctatum|DQ788715|Nickrent_2729)	(Desmaria_mutabilis|DQ340603|Calvin_and_Wilson_CL03_07	Desmaria_mutabilis|EF464486|Nickrent_4510A)))	((((((Tripodanthus_acutifolius|HM010434|Nickrent_5325	Tripodanthus_acutifolius|HM010431|Nickrent_5318)	Tripodanthus_acutifolius|HM010435|Nickrent_5326)	Tripodanthus_acutifolius|HM010443|Nickrent_5550)	Tripodanthus_acutifolius|HM010440|Nickrent_5350)	(((((((Ligaria_cuneifolia|DQ340604|Calvin_and_Wilson_CL03_01	Ligaria_cuneifolia|DQ442940|G_Amico_76_BCRU)	Psittacanthus_schiedeanus|DQ340610|Calvin_and_Wilson_CR01_09)	(((Tripodanthus_acutifolius|EU544513|Nickrent_4927	(Tripodanthus_acutifolius|HM010436|Nickrent_5330	((((Tripodanthus_acutifolius|HM010425|Nickrent_4983	Tripodanthus_acutifolius|HM010441|Nickrent_5548)	Tripodanthus_acutifolius|HM010439|Nickrent_5349)	Tripodanthus_acutifolius|HM010438|Nickrent_5346)	Tripodanthus_acutifolius|HM010437|Nickrent_5345)))	Tripodanthus_acutifolius|DQ340615|Calvin_and_Wilson_AR03_04)	Tripodanthus_acutifolius|HM010426|Nickrent_4998))	(Tripodanthus_belmirensis|HM010427|Nickrent_5050	(((Tripodanthus_flagellaris|HM010429|Nickrent_5210	(Tripodanthus_flagellaris|HM010445|Nickrent_5552	(Tripodanthus_flagellaris|HM010446|Nickrent_5553	Tripodanthus_flagellaris|HM010442|Nickrent_5549)))	(Tripodanthus_flagellaris|HM010428|Nickrent_5204	Tripodanthus_flagellaris|HM010430|Nickrent_5211))	Tripodanthus_flagellaris|DQ340614|Calvin_and_Wilson_AR03_10)))	(Ixocactus_inornus|DQ340609|Calvin_and_Wilson_MX03_04	Tripodanthus_acutifolius|HM010433|Nickrent_5323))	Tripodanthus_acutifolius|HM010432|Nickrent_5321)
(((((Tupeia_antarctica|EF464494|Nickrent_2742	Tupeia_antarctica|DQ340601|Calvin_and_Wilson_NZ98_02)	(Atkinsonia_ligustrina|DQ340616|Calvin_and_Wilson_AU00_01	Atkinsonia_ligustrina|DQ788714|Nickrent_4343))	((((Muellerina_celastroides|DQ340590|Calvin_and_Wilson_AU99_11	(Muellerina_eucalyptoides|DQ340591|Calvin_and_Wilson_AU99_05	Muellerina_eucalyptoides|EU544498|Nickrent_4310))	(Ileostylus_micranthus|EU544491|Nickrent_2741	Ileostylus_micranthus|DQ340592|Calvin_and_Wilson_NZ00_02))	((((Vanwykia_remota|EU544514|Nickrent_4331	((Benthamina_alyxifolia|DQ340584|Calvin_and_Wilson_AU99_14	Benthamina_alyxifolia|EU544480|Nickrent_4127)	((((((Dactyliophora_novae_guineae|EU544483|Nickrent_4563	Dactyliophora_novae_guineae|DQ340586|Calvin_and_Wilson_AU02_10)	((Amyema_cambagei|DQ340582|Calvin_and_Wilson_AU99_01	(Diplatia_furcata|EU544486|Nickrent_2824	Diplatia_grandibractea|DQ340581|Calvin_and_Wilson_AU01_05))	Amyema_glabrum|EU544476|Nickrent_2794))	(((Englerina_ramulosa|DQ340577|A_Robertson_7280	((Oncocalyx_schimperi|DQ340574|Calvin_and_Wilson_Y88_02	(Agelanthus_sansibarensis|DQ340573|A_Robertson_7365	Oncocalyx_sulfureus|EU544500|Nickrent_2850))	Tapinanthus_constrictiflorus|EU544511|Nickrent_3088))	(Socratina_bemarivensis|EU544507|Nickrent_4179	Taxillus_wiensii|DQ340578|A_Robertson_7364))	(Plicosepalus_curviflorus|DQ340575|Calvin_and_Wilson_Y88_03	(((Phragmanthera_crassicaulis|EU544503|Nickrent_3037	(Septulina_glauca|EU544506|Nickrent_4089	Moquiniella_rubra|EF464489|Nickrent_3042))	((Erianthemum_dregei|EU544488|Nickrent_2985	Erianthemum_dregei|DQ340580|A__Robertson_7366)	Oedina_pendens|EU544499|Nickrent_4329))	(Globimetula_dinklagei|EU544489|Nickrent_3087	Phragmanthera_regularis|DQ340579|Calvin_and_Wilson_Y88_01)))))	(Emelianthe_panganensis|EU544487|Nickrent_4889	((Taxillus_chinensis|EU544512|Nickrent_4032	(Scurrula_ferruginea|DQ340576|Calvin_and_Wilson_B02_02	Scurrula_ferruginea|EU544505|Nickrent_4008))	(Helixanthera_coccinea|EU544490|Nickrent_4019	(Dendrophthoe_constricta|DQ340589|Calvin_and_Wilson_B02_03	(Dendrophthoe_longituba|EU544485|Nickrent_4010	Dendrophthoe_vitellina|DQ340588|Calvin_and_Wilson_AU98_08))))))	Sogerianthe_sessiflora|EU544508|Nickrent_4467)	(Baratranthus_axanthus|EU544478|Nickrent_4029	Baratranthus_axanthus|DQ340587|Calvin_and_Wilson_B02_14))))	Bakerella_sp_|EU544479|Nickrent_4161)	(Helixanthera_parasitica|DQ340572|Calvin_and_Wilson_B02_01	Amyema_queenslandicum|DQ340583|Calvin_and_Wilson_AU02_22))	((Loranthus_europaeus|EU544493|Nickrent_2849	(Loranthus_europaeus|HQ917114|GUH_3997
((((Atkinsonia_ligustrina|DQ340616|Calvin_and_Wilson_AU00_01	Atkinsonia_ligustrina|DQ788714|Nickrent_4343)	(((Tristerix_peytonii|DQ442935|P_Nunez_J_Arque_8287_3632650_MO	((((Tristerix_longebracteatus|DQ442933|D_Fernandez_M_Cerna_P_Villacres_371_5889268_MO	(Tristerix_grandiflorus|DQ442930|Palacios_Neil_Ceron_2547_3672311_MO	Tristerix_grandiflorus|DQ442931|V_Zar_1368_3907304_MO))	Tristerix_longebracteatus|DQ442932|DN_Smith_8288_722877_MO)	(Tristerix_pubescens|DQ442936|DN_Smith_M_Buddensiek_11090_3303268_MO	Tristerix_pubescens|DQ442937|DN_Smith_11388_3337809_MO))	(Tristerix_peruvianus|DQ442934|DN_Smith_M_Buddensiek_10858_3307944__MO	Tristerix_chodatianus|DQ442938|DN_Smith_Valencia_Gonzales_9536_3337838_MO)))	(((Tristerix_corymbosus|EF464493|Nickrent_4597A	(Tristerix_corymbosus|DQ442920|G_Amico_80_BCRU	(Tristerix_aphyllus|DQ442918|G_Amico_162_BCRU	Tristerix_aphyllus|DQ442916|G_Amico_97_BCRU)))	(Tristerix_corymbosus|DQ340605|Calvin_and_Wilson_CL03_02	((((Tristerix_corymbosus|DQ442922|G_Amico_84_BCRU	Tristerix_corymbosus|DQ442923|G_Amico_96_BCRU)	Tristerix_aphyllus|DQ442919|G_Amico_166_BCRU)	Tristerix_aphyllus|DQ442917|L_Suarez_sn_BCRU)	Tristerix_corymbosus|DQ442921|G_Amico_83_BCRU)))	((Tristerix_penduliflorus|DQ442928|M_Lewis_35236_4661844_MO	Tristerix_penduliflorus|DQ442929|P_Nunez_8288_720879_MO)	(Tristerix_verticillatus|DQ442927|G_Amico_155_BCRU	(Tristerix_verticillatus|DQ442924|G_Amico_154_BCRU	(Tristerix_verticillatus|DQ442926|G_Amico_158_BCRU	Tristerix_verticillatus|DQ442925|G_Amico_157_BCRU))))))	(((Lepidaria_oviceps|DQ340602|Calvin_and_Wilson_B02_19	Loxanthera_speciosa|EU544495|Nickrent_4026)	(((Lysiana_filifolia|EU544496|Nickrent_4449	Lysiana_maritima|DQ340599|Calvin_and_Wilson_AU98_19)	Amylotheca_subumbellata|DQ340600|Calvin_and_Wilson_AU98_21)	(((Decaisnina_triflora|EU544484|Nickrent_4491	(Decaisnina_brittenii|DQ340595|Calvin_and_Wilson_AU01_11	(Decaisnina_signata|DQ340596|Calvin_and_Wilson_AU02_05	Decaisnina_congesta|DQ340594|Calvin_and_Wilson_AU02_01)))	Amylotheca_duthieana|EU544477|Nickrent_4022)	(Lepidaria_cf__forbesii|EU544492|Nickrent_4044	(Macrosolen_cochinchinensis|EU544497|Nickrent_4038	Macrosolen_melintangensis|DQ340593|Calvin_and_Wilson_B02_17)))))	((((Desmaria_mutabilis|DQ340603|Calvin_and_Wilson_CL03_07	Desmaria_mutabilis|EF464486|Nickrent_4510A)	(((((Bakerella_sp_|EU544479|Nickrent_4161	(((Helixanthera_coccinea|EU544490|Nickrent_4019	(Dendrophthoe_constricta|DQ340589|Calvin_and_Wilson_B02_03	(Dendrophthoe_longituba|EU544485|Nickrent_4010	Dendrophthoe_vitellina|DQ340588|Calvin_and_Wilson_AU98_08)))	(Socratina_bemarivensis|EU544507|Nickrent_4179	((Amyema_queenslandicum|DQ340583|Calvin_and_Wilson_AU02_22	Sogerianthe_sessiflora|EU544508|Nickrent_4467)
((((((((Lysiana_filifolia|EU544496|Nickrent_4449	Lysiana_maritima|DQ340599|Calvin_and_Wilson_AU98_19)	Amylotheca_subumbellata|DQ340600|Calvin_and_Wilson_AU98_21)	(((((Tristerix_grandiflorus|DQ442930|Palacios_Neil_Ceron_2547_3672311_MO	Tristerix_grandiflorus|DQ442931|V_Zar_1368_3907304_MO)	(Tristerix_longebracteatus|DQ442932|DN_Smith_8288_722877_MO	Tristerix_longebracteatus|DQ442933|D_Fernandez_M_Cerna_P_Villacres_371_5889268_MO))	(Tristerix_pubescens|DQ442936|DN_Smith_M_Buddensiek_11090_3303268_MO	Tristerix_pubescens|DQ442937|DN_Smith_11388_3337809_MO))	((Tristerix_peruvianus|DQ442934|DN_Smith_M_Buddensiek_10858_3307944__MO	Tristerix_chodatianus|DQ442938|DN_Smith_Valencia_Gonzales_9536_3337838_MO)	Tristerix_peytonii|DQ442935|P_Nunez_J_Arque_8287_3632650_MO))	((Tristerix_verticillatus|DQ442927|G_Amico_155_BCRU	(Tristerix_verticillatus|DQ442924|G_Amico_154_BCRU	(Tristerix_verticillatus|DQ442926|G_Amico_158_BCRU	Tristerix_verticillatus|DQ442925|G_Amico_157_BCRU)))	((((Tristerix_aphyllus|DQ442918|G_Amico_162_BCRU	((Tristerix_aphyllus|DQ442916|G_Amico_97_BCRU	(Tristerix_aphyllus|DQ442917|L_Suarez_sn_BCRU	(Tristerix_corymbosus|DQ442922|G_Amico_84_BCRU	Tristerix_corymbosus|DQ442923|G_Amico_96_BCRU)))	Tristerix_aphyllus|DQ442919|G_Amico_166_BCRU))	((Tristerix_corymbosus|DQ442920|G_Amico_80_BCRU	Tristerix_corymbosus|DQ442921|G_Amico_83_BCRU)	Tristerix_corymbosus|DQ340605|Calvin_and_Wilson_CL03_02))	Tristerix_corymbosus|EF464493|Nickrent_4597A)	(Tristerix_penduliflorus|DQ442928|M_Lewis_35236_4661844_MO	Tristerix_penduliflorus|DQ442929|P_Nunez_8288_720879_MO)))))	((Lepidaria_oviceps|DQ340602|Calvin_and_Wilson_B02_19	Loxanthera_speciosa|EU544495|Nickrent_4026)	(((Ligaria_cuneifolia|DQ340604|Calvin_and_Wilson_CL03_01	Ligaria_cuneifolia|DQ442940|G_Amico_76_BCRU)	(Decaisnina_triflora|EU544484|Nickrent_4491	(Decaisnina_brittenii|DQ340595|Calvin_and_Wilson_AU01_11	(Decaisnina_signata|DQ340596|Calvin_and_Wilson_AU02_05	Decaisnina_congesta|DQ340594|Calvin_and_Wilson_AU02_01))))	(Lepidaria_cf__forbesii|EU544492|Nickrent_4044	(Amylotheca_duthieana|EU544477|Nickrent_4022	(Macrosolen_cochinchinensis|EU544497|Nickrent_4038	Macrosolen_melintangensis|DQ340593|Calvin_and_Wilson_B02_17))))))	((Gaiadendron_punctatum|DQ340617|Calvin_and_Wilson_CR01_08	Gaiadendron_punctatum|DQ788715|Nickrent_2729)	(((((Desmaria_mutabilis|DQ340603|Calvin_and_Wilson_CL03_07	Desmaria_mutabilis|EF464486|Nickrent_4510A)	(Notanthera_heterophylla|DQ340606|Calvin_and_Wilson_Cl03_03	Notanthera_heterophylla|DQ442939|G_Amico_151_BCRU))	((((Muellerina_celastroides|DQ340590|Calvin_and_Wilson_AU99_11	(Muellerina_eucalyptoides|DQ340591|Calvin_and_Wilson_AU99_05	Muellerina_eucalyptoides|EU544498|Nickrent_4310))	(Ileostylus_micranthus|EU544491|Nickrent_2741
((((((Lysiana_filifolia|EU544496|Nickrent_4449	Lysiana_maritima|DQ340599|Calvin_and_Wilson_AU98_19)	Amylotheca_subumbellata|DQ340600|Calvin_and_Wilson_AU98_21)	((Atkinsonia_ligustrina|DQ340616|Calvin_and_Wilson_AU00_01	Atkinsonia_ligustrina|DQ788714|Nickrent_4343)	((((Muellerina_celastroides|DQ340590|Calvin_and_Wilson_AU99_11	(Muellerina_eucalyptoides|DQ340591|Calvin_and_Wilson_AU99_05	Muellerina_eucalyptoides|EU544498|Nickrent_4310))	(Ileostylus_micranthus|EU544491|Nickrent_2741	Ileostylus_micranthus|DQ340592|Calvin_and_Wilson_NZ00_02))	((((Helixanthera_parasitica|DQ340572|Calvin_and_Wilson_B02_01	Taxillus_chinensis|EU544512|Nickrent_4032)	(Scurrula_ferruginea|DQ340576|Calvin_and_Wilson_B02_02	Scurrula_ferruginea|EU544505|Nickrent_4008))	(((Tapinanthus_constrictiflorus|EU544511|Nickrent_3088	Agelanthus_sansibarensis|DQ340573|A_Robertson_7365)	(Oncocalyx_schimperi|DQ340574|Calvin_and_Wilson_Y88_02	Oncocalyx_sulfureus|EU544500|Nickrent_2850))	((((((Socratina_bemarivensis|EU544507|Nickrent_4179	Bakerella_sp_|EU544479|Nickrent_4161)	((Helixanthera_coccinea|EU544490|Nickrent_4019	(Dendrophthoe_constricta|DQ340589|Calvin_and_Wilson_B02_03	(Dendrophthoe_longituba|EU544485|Nickrent_4010	Dendrophthoe_vitellina|DQ340588|Calvin_and_Wilson_AU98_08)))	Plicosepalus_curviflorus|DQ340575|Calvin_and_Wilson_Y88_03))	((Septulina_glauca|EU544506|Nickrent_4089	Moquiniella_rubra|EF464489|Nickrent_3042)	(Baratranthus_axanthus|EU544478|Nickrent_4029	Baratranthus_axanthus|DQ340587|Calvin_and_Wilson_B02_14)))	((((Dactyliophora_novae_guineae|EU544483|Nickrent_4563	Dactyliophora_novae_guineae|DQ340586|Calvin_and_Wilson_AU02_10)	(Amyema_glabrum|EU544476|Nickrent_2794	((Amyema_cambagei|DQ340582|Calvin_and_Wilson_AU99_01	Diplatia_grandibractea|DQ340581|Calvin_and_Wilson_AU01_05)	Diplatia_furcata|EU544486|Nickrent_2824)))	(Benthamina_alyxifolia|DQ340584|Calvin_and_Wilson_AU99_14	Benthamina_alyxifolia|EU544480|Nickrent_4127))	(Amyema_queenslandicum|DQ340583|Calvin_and_Wilson_AU02_22	Sogerianthe_sessiflora|EU544508|Nickrent_4467)))	((Emelianthe_panganensis|EU544487|Nickrent_4889	(Globimetula_dinklagei|EU544489|Nickrent_3087	((Erianthemum_dregei|EU544488|Nickrent_2985	Erianthemum_dregei|DQ340580|A__Robertson_7366)	Oedina_pendens|EU544499|Nickrent_4329)))	Phragmanthera_regularis|DQ340579|Calvin_and_Wilson_Y88_01))	((Vanwykia_remota|EU544514|Nickrent_4331	Taxillus_wiensii|DQ340578|A_Robertson_7364)	(Phragmanthera_crassicaulis|EU544503|Nickrent_3037	Englerina_ramulosa|DQ340577|A_Robertson_7280)))))	((((Loranthus_europaeus|EU544493|Nickrent_2849
((((((Atkinsonia_ligustrina|DQ340616|Calvin_and_Wilson_AU00_01	Atkinsonia_ligustrina|DQ788714|Nickrent_4343)	((((Nuytsia_floribunda|DQ788716|Nickrent_3080	Nuytsia_floribunda|DQ340618|Calvin_and_Wilson_AU01_22)	(Lysiana_filifolia|EU544496|Nickrent_4449	Lysiana_maritima|DQ340599|Calvin_and_Wilson_AU98_19))	Amylotheca_subumbellata|DQ340600|Calvin_and_Wilson_AU98_21)	(((((Tristerix_pubescens|DQ442936|DN_Smith_M_Buddensiek_11090_3303268_MO	Tristerix_pubescens|DQ442937|DN_Smith_11388_3337809_MO)	(((Tristerix_grandiflorus|DQ442930|Palacios_Neil_Ceron_2547_3672311_MO	Tristerix_grandiflorus|DQ442931|V_Zar_1368_3907304_MO)	Tristerix_longebracteatus|DQ442933|D_Fernandez_M_Cerna_P_Villacres_371_5889268_MO)	Tristerix_longebracteatus|DQ442932|DN_Smith_8288_722877_MO))	((Tristerix_peruvianus|DQ442934|DN_Smith_M_Buddensiek_10858_3307944__MO	Tristerix_chodatianus|DQ442938|DN_Smith_Valencia_Gonzales_9536_3337838_MO)	Tristerix_peytonii|DQ442935|P_Nunez_J_Arque_8287_3632650_MO))	((Tristerix_verticillatus|DQ442927|G_Amico_155_BCRU	(Tristerix_verticillatus|DQ442924|G_Amico_154_BCRU	(Tristerix_verticillatus|DQ442926|G_Amico_158_BCRU	Tristerix_verticillatus|DQ442925|G_Amico_157_BCRU)))	((((Tristerix_aphyllus|DQ442918|G_Amico_162_BCRU	Tristerix_aphyllus|DQ442916|G_Amico_97_BCRU)	((((Tristerix_aphyllus|DQ442919|G_Amico_166_BCRU	(Tristerix_corymbosus|DQ442921|G_Amico_83_BCRU	Tristerix_aphyllus|DQ442917|L_Suarez_sn_BCRU))	(Tristerix_corymbosus|DQ442922|G_Amico_84_BCRU	Tristerix_corymbosus|DQ442923|G_Amico_96_BCRU))	Tristerix_corymbosus|DQ340605|Calvin_and_Wilson_CL03_02)	Tristerix_corymbosus|DQ442920|G_Amico_80_BCRU))	Tristerix_corymbosus|EF464493|Nickrent_4597A)	(Tristerix_penduliflorus|DQ442928|M_Lewis_35236_4661844_MO	Tristerix_penduliflorus|DQ442929|P_Nunez_8288_720879_MO))))	(((Muellerina_celastroides|DQ340590|Calvin_and_Wilson_AU99_11	(Muellerina_eucalyptoides|DQ340591|Calvin_and_Wilson_AU99_05	Muellerina_eucalyptoides|EU544498|Nickrent_4310))	(Ileostylus_micranthus|EU544491|Nickrent_2741	Ileostylus_micranthus|DQ340592|Calvin_and_Wilson_NZ00_02))	(((((Amyema_queenslandicum|DQ340583|Calvin_and_Wilson_AU02_22	((Bakerella_sp_|EU544479|Nickrent_4161	(Baratranthus_axanthus|EU544478|Nickrent_4029	Baratranthus_axanthus|DQ340587|Calvin_and_Wilson_B02_14))	Helixanthera_coccinea|EU544490|Nickrent_4019))	(Plicosepalus_curviflorus|DQ340575|Calvin_and_Wilson_Y88_03	(Taxillus_chinensis|EU544512|Nickrent_4032	(Scurrula_ferruginea|DQ340576|Calvin_and_Wilson_B02_02	Scurrula_ferruginea|EU544505|Nickrent_4008))))	(((Dendrophthoe_constricta|DQ340589|Calvin_and_Wilson_B02_03	(Dendrophthoe_longituba|EU544485|Nickrent_4010	Dendrophthoe_vitellina|DQ340588|Calvin_and_Wilson_AU98_08))	((Vanwykia_remota|EU544514|Nickrent_4331
(Alepis_flavida|EF464481|Nickrent_2743	(((((((Gaiadendron_punctatum|DQ340617|Calvin_and_Wilson_CR01_08	Gaiadendron_punctatum|DQ788715|Nickrent_2729)	(((Tristerix_penduliflorus|DQ442929|P_Nunez_8288_720879_MO	Tristerix_penduliflorus|DQ442928|M_Lewis_35236_4661844_MO)	((Tristerix_aphyllus|DQ442918|G_Amico_162_BCRU	Tristerix_aphyllus|DQ442916|G_Amico_97_BCRU)	(Tristerix_corymbosus|EF464493|Nickrent_4597A	((Tristerix_corymbosus|DQ442920|G_Amico_80_BCRU	Tristerix_corymbosus|DQ442921|G_Amico_83_BCRU)	(Tristerix_corymbosus|DQ340605|Calvin_and_Wilson_CL03_02	(Tristerix_corymbosus|DQ442923|G_Amico_96_BCRU	(Tristerix_aphyllus|DQ442917|L_Suarez_sn_BCRU	(Tristerix_corymbosus|DQ442922|G_Amico_84_BCRU	Tristerix_aphyllus|DQ442919|G_Amico_166_BCRU))))))))	(((Tristerix_verticillatus|DQ442924|G_Amico_154_BCRU	(Tristerix_verticillatus|DQ442925|G_Amico_157_BCRU	Tristerix_verticillatus|DQ442926|G_Amico_158_BCRU))	Tristerix_verticillatus|DQ442927|G_Amico_155_BCRU)	((((Tristerix_chodatianus|DQ442938|DN_Smith_Valencia_Gonzales_9536_3337838_MO	Tristerix_peruvianus|DQ442934|DN_Smith_M_Buddensiek_10858_3307944__MO)	Tristerix_peytonii|DQ442935|P_Nunez_J_Arque_8287_3632650_MO)	(Tristerix_pubescens|DQ442936|DN_Smith_M_Buddensiek_11090_3303268_MO	Tristerix_pubescens|DQ442937|DN_Smith_11388_3337809_MO))	(((Tristerix_grandiflorus|DQ442930|Palacios_Neil_Ceron_2547_3672311_MO	Tristerix_grandiflorus|DQ442931|V_Zar_1368_3907304_MO)	Tristerix_longebracteatus|DQ442933|D_Fernandez_M_Cerna_P_Villacres_371_5889268_MO)	Tristerix_longebracteatus|DQ442932|DN_Smith_8288_722877_MO)))))	((((((Lepidaria_oviceps|DQ340602|Calvin_and_Wilson_B02_19	((Amyema_cambagei|DQ340582|Calvin_and_Wilson_AU99_01	((Loranthus_grewingkii|HQ917115|GUH_3998	(Loranthus_europaeus|HQ917114|GUH_3997	Loranthus_europaeus|EU544493|Nickrent_2849))	((Cecarria_obtusifolia|DQ340585|Calvin_and_Wilson_AU02_16	Cecarria_obtusifolia|EU544481|Nickrent_4562)	Loranthus_odoratus|EU544494|Nickrent_4977)))	((Amyema_queenslandicum|DQ340583|Calvin_and_Wilson_AU02_22	Helixanthera_parasitica|DQ340572|Calvin_and_Wilson_B02_01)	(((Ileostylus_micranthus|EU544491|Nickrent_2741	Ileostylus_micranthus|DQ340592|Calvin_and_Wilson_NZ00_02)	(Muellerina_celastroides|DQ340590|Calvin_and_Wilson_AU99_11	(Muellerina_eucalyptoides|DQ340591|Calvin_and_Wilson_AU99_05	Muellerina_eucalyptoides|EU544498|Nickrent_4310)))	((Sogerianthe_sessiflora|EU544508|Nickrent_4467	((Socratina_bemarivensis|EU544507|Nickrent_4179	(Vanwykia_remota|EU544514|Nickrent_4331	Taxillus_wiensii|DQ340578|A_Robertson_7364))	(((((Benthamina_alyxifolia|EU544480|Nickrent_4127	Benthamina_alyxifolia|DQ340584|Calvin_and_Wilson_AU99_14)	((Diplatia_grandibractea|DQ340581|Calvin_and_Wilson_AU01_05
(Alepis_flavida|EF464481|Nickrent_2743	((((((((Amyema_queenslandicum|DQ340583|Calvin_and_Wilson_AU02_22	Helixanthera_parasitica|DQ340572|Calvin_and_Wilson_B02_01)	((((Vanwykia_remota|EU544514|Nickrent_4331	Taxillus_wiensii|DQ340578|A_Robertson_7364)	((Socratina_bemarivensis|EU544507|Nickrent_4179	((Benthamina_alyxifolia|EU544480|Nickrent_4127	Benthamina_alyxifolia|DQ340584|Calvin_and_Wilson_AU99_14)	(Sogerianthe_sessiflora|EU544508|Nickrent_4467	((Dactyliophora_novae_guineae|DQ340586|Calvin_and_Wilson_AU02_10	Dactyliophora_novae_guineae|EU544483|Nickrent_4563)	(((Diplatia_grandibractea|DQ340581|Calvin_and_Wilson_AU01_05	Diplatia_furcata|EU544486|Nickrent_2824)	Amyema_cambagei|DQ340582|Calvin_and_Wilson_AU99_01)	Amyema_glabrum|EU544476|Nickrent_2794)))))	(((Emelianthe_panganensis|EU544487|Nickrent_4889	((Scurrula_ferruginea|DQ340576|Calvin_and_Wilson_B02_02	Scurrula_ferruginea|EU544505|Nickrent_4008)	Taxillus_chinensis|EU544512|Nickrent_4032))	((Dendrophthoe_constricta|DQ340589|Calvin_and_Wilson_B02_03	(Dendrophthoe_longituba|EU544485|Nickrent_4010	Dendrophthoe_vitellina|DQ340588|Calvin_and_Wilson_AU98_08))	Helixanthera_coccinea|EU544490|Nickrent_4019))	Plicosepalus_curviflorus|DQ340575|Calvin_and_Wilson_Y88_03)))	(((Agelanthus_sansibarensis|DQ340573|A_Robertson_7365	Tapinanthus_constrictiflorus|EU544511|Nickrent_3088)	(Oncocalyx_schimperi|DQ340574|Calvin_and_Wilson_Y88_02	Oncocalyx_sulfureus|EU544500|Nickrent_2850))	Englerina_ramulosa|DQ340577|A_Robertson_7280))	(Bakerella_sp_|EU544479|Nickrent_4161	(Phragmanthera_crassicaulis|EU544503|Nickrent_3037	(((Globimetula_dinklagei|EU544489|Nickrent_3087	Phragmanthera_regularis|DQ340579|Calvin_and_Wilson_Y88_01)	(Oedina_pendens|EU544499|Nickrent_4329	(Erianthemum_dregei|EU544488|Nickrent_2985	Erianthemum_dregei|DQ340580|A__Robertson_7366)))	(Moquiniella_rubra|EF464489|Nickrent_3042	Septulina_glauca|EU544506|Nickrent_4089))))))	(Baratranthus_axanthus|EU544478|Nickrent_4029	Baratranthus_axanthus|DQ340587|Calvin_and_Wilson_B02_14))	(((Ileostylus_micranthus|EU544491|Nickrent_2741	Ileostylus_micranthus|DQ340592|Calvin_and_Wilson_NZ00_02)	(Muellerina_celastroides|DQ340590|Calvin_and_Wilson_AU99_11	(Muellerina_eucalyptoides|DQ340591|Calvin_and_Wilson_AU99_05	Muellerina_eucalyptoides|EU544498|Nickrent_4310)))	((Cecarria_obtusifolia|DQ340585|Calvin_and_Wilson_AU02_16	Cecarria_obtusifolia|EU544481|Nickrent_4562)	(Loranthus_odoratus|EU544494|Nickrent_4977	((Loranthus_grewingkii|HQ917115|GUH_3998	Loranthus_europaeus|HQ917114|GUH_3997)
(Alepis_flavida|EF464481|Nickrent_2743	(((((Notanthera_heterophylla|DQ442939|G_Amico_151_BCRU	Notanthera_heterophylla|DQ340606|Calvin_and_Wilson_Cl03_03)	((((((Ileostylus_micranthus|EU544491|Nickrent_2741	Ileostylus_micranthus|DQ340592|Calvin_and_Wilson_NZ00_02)	(Muellerina_celastroides|DQ340590|Calvin_and_Wilson_AU99_11	(Muellerina_eucalyptoides|DQ340591|Calvin_and_Wilson_AU99_05	Muellerina_eucalyptoides|EU544498|Nickrent_4310)))	(((((Loranthus_grewingkii|HQ917115|GUH_3998	Loranthus_europaeus|HQ917114|GUH_3997)	Loranthus_europaeus|EU544493|Nickrent_2849)	Loranthus_odoratus|EU544494|Nickrent_4977)	(Cecarria_obtusifolia|DQ340585|Calvin_and_Wilson_AU02_16	Cecarria_obtusifolia|EU544481|Nickrent_4562))	(((Amyema_queenslandicum|DQ340583|Calvin_and_Wilson_AU02_22	Helixanthera_parasitica|DQ340572|Calvin_and_Wilson_B02_01)	(((((Moquiniella_rubra|EF464489|Nickrent_3042	(Phragmanthera_crassicaulis|EU544503|Nickrent_3037	Septulina_glauca|EU544506|Nickrent_4089))	((Emelianthe_panganensis|EU544487|Nickrent_4889	(Globimetula_dinklagei|EU544489|Nickrent_3087	(Oedina_pendens|EU544499|Nickrent_4329	(Erianthemum_dregei|EU544488|Nickrent_2985	Erianthemum_dregei|DQ340580|A__Robertson_7366))))	Phragmanthera_regularis|DQ340579|Calvin_and_Wilson_Y88_01))	((Baratranthus_axanthus|EU544478|Nickrent_4029	Baratranthus_axanthus|DQ340587|Calvin_and_Wilson_B02_14)	(((((Dactyliophora_novae_guineae|DQ340586|Calvin_and_Wilson_AU02_10	Dactyliophora_novae_guineae|EU544483|Nickrent_4563)	(Sogerianthe_sessiflora|EU544508|Nickrent_4467	(Benthamina_alyxifolia|EU544480|Nickrent_4127	Benthamina_alyxifolia|DQ340584|Calvin_and_Wilson_AU99_14)))	(((Diplatia_grandibractea|DQ340581|Calvin_and_Wilson_AU01_05	Diplatia_furcata|EU544486|Nickrent_2824)	Amyema_cambagei|DQ340582|Calvin_and_Wilson_AU99_01)	Amyema_glabrum|EU544476|Nickrent_2794))	((Dendrophthoe_constricta|DQ340589|Calvin_and_Wilson_B02_03	(Dendrophthoe_longituba|EU544485|Nickrent_4010	Dendrophthoe_vitellina|DQ340588|Calvin_and_Wilson_AU98_08))	Helixanthera_coccinea|EU544490|Nickrent_4019))	(Taxillus_wiensii|DQ340578|A_Robertson_7364	(((Tapinanthus_constrictiflorus|EU544511|Nickrent_3088	(Oncocalyx_schimperi|DQ340574|Calvin_and_Wilson_Y88_02	(Agelanthus_sansibarensis|DQ340573|A_Robertson_7365	Oncocalyx_sulfureus|EU544500|Nickrent_2850)))	Englerina_ramulosa|DQ340577|A_Robertson_7280)	Socratina_bemarivensis|EU544507|Nickrent_4179)))))	(Bakerella_sp_|EU544479|Nickrent_4161	Vanwykia_remota|EU544514|Nickrent_4331))	Plicosepalus_curviflorus|DQ340575|Calvin_and_Wilson_Y88_03))
(Alepis_flavida|EF464481|Nickrent_2743	((Peraxilla_tetrapetala|EU544502|Nickrent_2744	Peraxilla_tetrapetala|DQ340597|Calvin_and_Wilson_NZ98_03)	((Tupeia_antarctica|EF464494|Nickrent_2742	Tupeia_antarctica|DQ340601|Calvin_and_Wilson_NZ98_02)	(((Amylotheca_subumbellata|DQ340600|Calvin_and_Wilson_AU98_21	(Lysiana_filifolia|EU544496|Nickrent_4449	Lysiana_maritima|DQ340599|Calvin_and_Wilson_AU98_19))	(((((((Oryctanthus_occidentalis|EU544501|Nickrent_2763	Phthirusa_pyrifolia|DQ340608|Calvin_and_Wilson_CR01_03)	(Oryctanthus_occidentalis|DQ340613|Calvin_and_Wilson_CR01_11	Phthirusa_pyrifolia|EU544504|Nickrent_2762))	(((((Tripodanthus_acutifolius|HM010435|Nickrent_5326	(Tripodanthus_acutifolius|HM010431|Nickrent_5318	Tripodanthus_acutifolius|HM010434|Nickrent_5325))	Tripodanthus_acutifolius|HM010444|Nickrent_5551)	Tripodanthus_acutifolius|HM010440|Nickrent_5350)	Tripodanthus_acutifolius|HM010443|Nickrent_5550)	Struthanthus_orbicularis|DQ340607|Calvin_and_Wilson_CR01_02))	((((Tripodanthus_acutifolius|HM010433|Nickrent_5323	((Tripodanthus_acutifolius|EU544513|Nickrent_4927	(Tripodanthus_acutifolius|HM010436|Nickrent_5330	((Tripodanthus_acutifolius|HM010438|Nickrent_5346	(Tripodanthus_acutifolius|HM010439|Nickrent_5349	(Tripodanthus_acutifolius|HM010437|Nickrent_5345	(Tripodanthus_acutifolius|HM010425|Nickrent_4983	Tripodanthus_acutifolius|HM010441|Nickrent_5548))))	Tripodanthus_acutifolius|HM010426|Nickrent_4998)))	Tripodanthus_acutifolius|DQ340615|Calvin_and_Wilson_AR03_04))	(((Tripodanthus_flagellaris|HM010430|Nickrent_5211	Tripodanthus_flagellaris|HM010428|Nickrent_5204)	(Tripodanthus_flagellaris|HM010429|Nickrent_5210	(Tripodanthus_flagellaris|HM010446|Nickrent_5553	(Tripodanthus_flagellaris|HM010445|Nickrent_5552	Tripodanthus_flagellaris|HM010442|Nickrent_5549))))	Tripodanthus_flagellaris|DQ340614|Calvin_and_Wilson_AR03_10))	Tripodanthus_acutifolius|HM010432|Nickrent_5321)	Tripodanthus_belmirensis|HM010427|Nickrent_5050))	(Ixocactus_inornus|DQ340609|Calvin_and_Wilson_MX03_04	(Psittacanthus_schiedeanus|DQ340610|Calvin_and_Wilson_CR01_09	((Cladocolea_mcvaughii|DQ340611|Calvin_and_Wilson_MX03_09	Cladocolea_cupulata|DQ340612|Calvin_and_Wilson_MX03_08)	(Struthanthus_oerstedii|EU544509|Nickrent_2728	(Struthanthus_woodsonii|EU544510|Nickrent_2761	Cladocolea_gracilis|EU544482|Nickrent_3066))))))	(((Macrosolen_cochinchinensis|EU544497|Nickrent_4038	Macrosolen_melintangensis|DQ340593|Calvin_and_Wilson_B02_17)	((Amylotheca_duthieana|EU544477|Nickrent_4022	(((Ligaria_cuneifolia|DQ340604|Calvin_and_Wilson_CL03_01	Ligaria_cuneifolia|DQ442940|G_Amico_76_BCRU)
(Alepis_flavida|EF464481|Nickrent_2743	((Peraxilla_tetrapetala|EU544502|Nickrent_2744	Peraxilla_tetrapetala|DQ340597|Calvin_and_Wilson_NZ98_03)	((Tupeia_antarctica|EF464494|Nickrent_2742	Tupeia_antarctica|DQ340601|Calvin_and_Wilson_NZ98_02)	(((Amylotheca_subumbellata|DQ340600|Calvin_and_Wilson_AU98_21	(Lysiana_filifolia|EU544496|Nickrent_4449	Lysiana_maritima|DQ340599|Calvin_and_Wilson_AU98_19))	((Gaiadendron_punctatum|DQ340617|Calvin_and_Wilson_CR01_08	Gaiadendron_punctatum|DQ788715|Nickrent_2729)	((Lepidaria_oviceps|DQ340602|Calvin_and_Wilson_B02_19	Loxanthera_speciosa|EU544495|Nickrent_4026)	(Lepidaria_cf__forbesii|EU544492|Nickrent_4044	((Decaisnina_triflora|EU544484|Nickrent_4491	((Decaisnina_congesta|DQ340594|Calvin_and_Wilson_AU02_01	Decaisnina_signata|DQ340596|Calvin_and_Wilson_AU02_05)	Decaisnina_brittenii|DQ340595|Calvin_and_Wilson_AU01_11))	((Macrosolen_cochinchinensis|EU544497|Nickrent_4038	Macrosolen_melintangensis|DQ340593|Calvin_and_Wilson_B02_17)	(Amylotheca_duthieana|EU544477|Nickrent_4022	(Ligaria_cuneifolia|DQ340604|Calvin_and_Wilson_CL03_01	Ligaria_cuneifolia|DQ442940|G_Amico_76_BCRU))))))))	((Atkinsonia_ligustrina|DQ788714|Nickrent_4343	Atkinsonia_ligustrina|DQ340616|Calvin_and_Wilson_AU00_01)	((Desmaria_mutabilis|DQ340603|Calvin_and_Wilson_CL03_07	Desmaria_mutabilis|EF464486|Nickrent_4510A)	((((((((Loranthus_europaeus|EU544493|Nickrent_2849	Loranthus_europaeus|HQ917114|GUH_3997)	Loranthus_grewingkii|HQ917115|GUH_3998)	Loranthus_odoratus|EU544494|Nickrent_4977)	(Cecarria_obtusifolia|DQ340585|Calvin_and_Wilson_AU02_16	Cecarria_obtusifolia|EU544481|Nickrent_4562))	((Muellerina_celastroides|DQ340590|Calvin_and_Wilson_AU99_11	(Muellerina_eucalyptoides|DQ340591|Calvin_and_Wilson_AU99_05	Muellerina_eucalyptoides|EU544498|Nickrent_4310))	(Ileostylus_micranthus|EU544491|Nickrent_2741	Ileostylus_micranthus|DQ340592|Calvin_and_Wilson_NZ00_02)))	((((Plicosepalus_curviflorus|DQ340575|Calvin_and_Wilson_Y88_03	(((Scurrula_ferruginea|DQ340576|Calvin_and_Wilson_B02_02	Scurrula_ferruginea|EU544505|Nickrent_4008)	Taxillus_chinensis|EU544512|Nickrent_4032)	Amyema_queenslandicum|DQ340583|Calvin_and_Wilson_AU02_22))	((Bakerella_sp_|EU544479|Nickrent_4161	(Baratranthus_axanthus|EU544478|Nickrent_4029	Baratranthus_axanthus|DQ340587|Calvin_and_Wilson_B02_14))	((Dendrophthoe_constricta|DQ340589|Calvin_and_Wilson_B02_03	(Dendrophthoe_longituba|EU544485|Nickrent_4010	Dendrophthoe_vitellina|DQ340588|Calvin_and_Wilson_AU98_08))	Helixanthera_coccinea|EU544490|Nickrent_4019)))	((((Dactyliophora_novae_guineae|DQ340586|Calvin_and_Wilson_AU02_10
(Alepis_flavida|EF464481|Nickrent_2743	((Peraxilla_tetrapetala|EU544502|Nickrent_2744	Peraxilla_tetrapetala|DQ340597|Calvin_and_Wilson_NZ98_03)	((Tupeia_antarctica|EF464494|Nickrent_2742	Tupeia_antarctica|DQ340601|Calvin_and_Wilson_NZ98_02)	((((Ligaria_cuneifolia|DQ340604|Calvin_and_Wilson_CL03_01	Ligaria_cuneifolia|DQ442940|G_Amico_76_BCRU)	(((((Loranthus_europaeus|EU544493|Nickrent_2849	(Loranthus_europaeus|HQ917114|GUH_3997	Loranthus_grewingkii|HQ917115|GUH_3998))	Loranthus_odoratus|EU544494|Nickrent_4977)	(Cecarria_obtusifolia|DQ340585|Calvin_and_Wilson_AU02_16	Cecarria_obtusifolia|EU544481|Nickrent_4562))	((Muellerina_celastroides|DQ340590|Calvin_and_Wilson_AU99_11	(Muellerina_eucalyptoides|DQ340591|Calvin_and_Wilson_AU99_05	Muellerina_eucalyptoides|EU544498|Nickrent_4310))	(Ileostylus_micranthus|EU544491|Nickrent_2741	Ileostylus_micranthus|DQ340592|Calvin_and_Wilson_NZ00_02)))	((((Benthamina_alyxifolia|EU544480|Nickrent_4127	Benthamina_alyxifolia|DQ340584|Calvin_and_Wilson_AU99_14)	Bakerella_sp_|EU544479|Nickrent_4161)	((((Taxillus_wiensii|DQ340578|A_Robertson_7364	Vanwykia_remota|EU544514|Nickrent_4331)	((((Oncocalyx_schimperi|DQ340574|Calvin_and_Wilson_Y88_02	(Agelanthus_sansibarensis|DQ340573|A_Robertson_7365	Oncocalyx_sulfureus|EU544500|Nickrent_2850))	Tapinanthus_constrictiflorus|EU544511|Nickrent_3088)	Englerina_ramulosa|DQ340577|A_Robertson_7280)	Socratina_bemarivensis|EU544507|Nickrent_4179))	(((Plicosepalus_curviflorus|DQ340575|Calvin_and_Wilson_Y88_03	(((Scurrula_ferruginea|DQ340576|Calvin_and_Wilson_B02_02	Scurrula_ferruginea|EU544505|Nickrent_4008)	Taxillus_chinensis|EU544512|Nickrent_4032)	Amyema_queenslandicum|DQ340583|Calvin_and_Wilson_AU02_22))	((Dendrophthoe_constricta|DQ340589|Calvin_and_Wilson_B02_03	Dendrophthoe_vitellina|DQ340588|Calvin_and_Wilson_AU98_08)	(Helixanthera_coccinea|EU544490|Nickrent_4019	Dendrophthoe_longituba|EU544485|Nickrent_4010)))	((Baratranthus_axanthus|EU544478|Nickrent_4029	Baratranthus_axanthus|DQ340587|Calvin_and_Wilson_B02_14)	(((Amyema_cambagei|DQ340582|Calvin_and_Wilson_AU99_01	(Amyema_glabrum|EU544476|Nickrent_2794	(Diplatia_grandibractea|DQ340581|Calvin_and_Wilson_AU01_05	Diplatia_furcata|EU544486|Nickrent_2824)))	(Dactyliophora_novae_guineae|DQ340586|Calvin_and_Wilson_AU02_10	Dactyliophora_novae_guineae|EU544483|Nickrent_4563))	Sogerianthe_sessiflora|EU544508|Nickrent_4467))))	(Moquiniella_rubra|EF464489|Nickrent_3042	((Phragmanthera_crassicaulis|EU544503|Nickrent_3037	((Globimetula_dinklagei|EU544489|Nickrent_3087
(Alepis_flavida|EF464481|Nickrent_2743	(((Notanthera_heterophylla|DQ442939|G_Amico_151_BCRU	Notanthera_heterophylla|DQ340606|Calvin_and_Wilson_Cl03_03)	(Tupeia_antarctica|EF464494|Nickrent_2742	Tupeia_antarctica|DQ340601|Calvin_and_Wilson_NZ98_02))	((((Gaiadendron_punctatum|DQ340617|Calvin_and_Wilson_CR01_08	Gaiadendron_punctatum|DQ788715|Nickrent_2729)	(((((Decaisnina_triflora|EU544484|Nickrent_4491	((Decaisnina_congesta|DQ340594|Calvin_and_Wilson_AU02_01	Decaisnina_signata|DQ340596|Calvin_and_Wilson_AU02_05)	Decaisnina_brittenii|DQ340595|Calvin_and_Wilson_AU01_11))	Amylotheca_duthieana|EU544477|Nickrent_4022)	(Lepidaria_cf__forbesii|EU544492|Nickrent_4044	(Amylotheca_subumbellata|DQ340600|Calvin_and_Wilson_AU98_21	(Lysiana_filifolia|EU544496|Nickrent_4449	Lysiana_maritima|DQ340599|Calvin_and_Wilson_AU98_19))))	(Lepidaria_oviceps|DQ340602|Calvin_and_Wilson_B02_19	Loxanthera_speciosa|EU544495|Nickrent_4026))	(Macrosolen_cochinchinensis|EU544497|Nickrent_4038	Macrosolen_melintangensis|DQ340593|Calvin_and_Wilson_B02_17)))	((((((((Loranthus_europaeus|EU544493|Nickrent_2849	(Loranthus_europaeus|HQ917114|GUH_3997	Loranthus_grewingkii|HQ917115|GUH_3998))	Loranthus_odoratus|EU544494|Nickrent_4977)	(Cecarria_obtusifolia|DQ340585|Calvin_and_Wilson_AU02_16	Cecarria_obtusifolia|EU544481|Nickrent_4562))	((Muellerina_celastroides|DQ340590|Calvin_and_Wilson_AU99_11	(Muellerina_eucalyptoides|DQ340591|Calvin_and_Wilson_AU99_05	Muellerina_eucalyptoides|EU544498|Nickrent_4310))	(Ileostylus_micranthus|EU544491|Nickrent_2741	Ileostylus_micranthus|DQ340592|Calvin_and_Wilson_NZ00_02)))	((((Socratina_bemarivensis|EU544507|Nickrent_4179	(((Baratranthus_axanthus|EU544478|Nickrent_4029	Baratranthus_axanthus|DQ340587|Calvin_and_Wilson_B02_14)	(((Amyema_queenslandicum|DQ340583|Calvin_and_Wilson_AU02_22	Sogerianthe_sessiflora|EU544508|Nickrent_4467)	((Diplatia_furcata|EU544486|Nickrent_2824	((Diplatia_grandibractea|DQ340581|Calvin_and_Wilson_AU01_05	Amyema_cambagei|DQ340582|Calvin_and_Wilson_AU99_01)	Amyema_glabrum|EU544476|Nickrent_2794))	(Dactyliophora_novae_guineae|DQ340586|Calvin_and_Wilson_AU02_10	Dactyliophora_novae_guineae|EU544483|Nickrent_4563)))	(((Scurrula_ferruginea|DQ340576|Calvin_and_Wilson_B02_02	Scurrula_ferruginea|EU544505|Nickrent_4008)	Taxillus_chinensis|EU544512|Nickrent_4032)	((Dendrophthoe_constricta|DQ340589|Calvin_and_Wilson_B02_03	(Dendrophthoe_longituba|EU544485|Nickrent_4010	Dendrophthoe_vitellina|DQ340588|Calvin_and_Wilson_AU98_08))	Helixanthera_coccinea|EU544490|Nickrent_4019))))	Plicosepalus_curviflorus|DQ340575|Calvin_and_Wilson_Y88_03))
(Alepis_flavida|EF464481|Nickrent_2743	((Peraxilla_tetrapetala|EU544502|Nickrent_2744	Peraxilla_tetrapetala|DQ340597|Calvin_and_Wilson_NZ98_03)	((((Ligaria_cuneifolia|DQ340604|Calvin_and_Wilson_CL03_01	Ligaria_cuneifolia|DQ442940|G_Amico_76_BCRU)	((Tupeia_antarctica|EF464494|Nickrent_2742	Tupeia_antarctica|DQ340601|Calvin_and_Wilson_NZ98_02)	(Atkinsonia_ligustrina|DQ788714|Nickrent_4343	Atkinsonia_ligustrina|DQ340616|Calvin_and_Wilson_AU00_01)))	((((Gaiadendron_punctatum|DQ340617|Calvin_and_Wilson_CR01_08	Gaiadendron_punctatum|DQ788715|Nickrent_2729)	(((Desmaria_mutabilis|DQ340603|Calvin_and_Wilson_CL03_07	Desmaria_mutabilis|EF464486|Nickrent_4510A)	((Notanthera_heterophylla|DQ442939|G_Amico_151_BCRU	Notanthera_heterophylla|DQ340606|Calvin_and_Wilson_Cl03_03)	(Lepidaria_oviceps|DQ340602|Calvin_and_Wilson_B02_19	((((Loranthus_europaeus|EU544493|Nickrent_2849	(Loranthus_europaeus|HQ917114|GUH_3997	Loranthus_grewingkii|HQ917115|GUH_3998))	Loranthus_odoratus|EU544494|Nickrent_4977)	(Cecarria_obtusifolia|DQ340585|Calvin_and_Wilson_AU02_16	Cecarria_obtusifolia|EU544481|Nickrent_4562))	((((((Scurrula_ferruginea|DQ340576|Calvin_and_Wilson_B02_02	Scurrula_ferruginea|EU544505|Nickrent_4008)	Taxillus_chinensis|EU544512|Nickrent_4032)	Bakerella_sp_|EU544479|Nickrent_4161)	((((Benthamina_alyxifolia|EU544480|Nickrent_4127	Benthamina_alyxifolia|DQ340584|Calvin_and_Wilson_AU99_14)	(((Diplatia_grandibractea|DQ340581|Calvin_and_Wilson_AU01_05	(Amyema_glabrum|EU544476|Nickrent_2794	Diplatia_furcata|EU544486|Nickrent_2824))	Amyema_cambagei|DQ340582|Calvin_and_Wilson_AU99_01)	(Dactyliophora_novae_guineae|DQ340586|Calvin_and_Wilson_AU02_10	Dactyliophora_novae_guineae|EU544483|Nickrent_4563)))	Sogerianthe_sessiflora|EU544508|Nickrent_4467)	(((Socratina_bemarivensis|EU544507|Nickrent_4179	(((Oncocalyx_schimperi|DQ340574|Calvin_and_Wilson_Y88_02	(Englerina_ramulosa|DQ340577|A_Robertson_7280	Oncocalyx_sulfureus|EU544500|Nickrent_2850))	Tapinanthus_constrictiflorus|EU544511|Nickrent_3088)	Agelanthus_sansibarensis|DQ340573|A_Robertson_7365))	((Baratranthus_axanthus|EU544478|Nickrent_4029	Baratranthus_axanthus|DQ340587|Calvin_and_Wilson_B02_14)	(Taxillus_wiensii|DQ340578|A_Robertson_7364	Vanwykia_remota|EU544514|Nickrent_4331)))	((Dendrophthoe_constricta|DQ340589|Calvin_and_Wilson_B02_03	(Dendrophthoe_longituba|EU544485|Nickrent_4010	Dendrophthoe_vitellina|DQ340588|Calvin_and_Wilson_AU98_08))	Helixanthera_coccinea|EU544490|Nickrent_4019))))	(Plicosepalus_curviflorus|DQ340575|Calvin_and_Wilson_Y88_03
(Alepis_flavida|EF464481|Nickrent_2743	((Peraxilla_tetrapetala|EU544502|Nickrent_2744	Peraxilla_tetrapetala|DQ340597|Calvin_and_Wilson_NZ98_03)	((((((((((Tripodanthus_acutifolius|HM010436|Nickrent_5330	((Tripodanthus_acutifolius|EU544513|Nickrent_4927	(Tripodanthus_acutifolius|HM010426|Nickrent_4998	((Tripodanthus_acutifolius|HM010437|Nickrent_5345	Tripodanthus_acutifolius|HM010438|Nickrent_5346)	(Tripodanthus_acutifolius|HM010441|Nickrent_5548	(Tripodanthus_acutifolius|HM010425|Nickrent_4983	Tripodanthus_acutifolius|HM010439|Nickrent_5349)))))	Tripodanthus_acutifolius|DQ340615|Calvin_and_Wilson_AR03_04))	(((((Tripodanthus_flagellaris|HM010445|Nickrent_5552	(Tripodanthus_flagellaris|HM010442|Nickrent_5549	Tripodanthus_flagellaris|HM010446|Nickrent_5553))	Tripodanthus_flagellaris|HM010429|Nickrent_5210)	(Tripodanthus_flagellaris|HM010428|Nickrent_5204	Tripodanthus_flagellaris|HM010430|Nickrent_5211))	Tripodanthus_flagellaris|DQ340614|Calvin_and_Wilson_AR03_10)	Tripodanthus_acutifolius|HM010433|Nickrent_5323))	Tripodanthus_acutifolius|HM010432|Nickrent_5321)	(((((Oryctanthus_occidentalis|EU544501|Nickrent_2763	Phthirusa_pyrifolia|DQ340608|Calvin_and_Wilson_CR01_03)	(Oryctanthus_occidentalis|DQ340613|Calvin_and_Wilson_CR01_11	Phthirusa_pyrifolia|EU544504|Nickrent_2762))	Tripodanthus_belmirensis|HM010427|Nickrent_5050)	((Tripodanthus_acutifolius|HM010440|Nickrent_5350	((Tripodanthus_acutifolius|HM010435|Nickrent_5326	(Tripodanthus_acutifolius|HM010431|Nickrent_5318	Tripodanthus_acutifolius|HM010434|Nickrent_5325))	Tripodanthus_acutifolius|HM010444|Nickrent_5551))	Tripodanthus_acutifolius|HM010443|Nickrent_5550))	Ixocactus_inornus|DQ340609|Calvin_and_Wilson_MX03_04))	(Struthanthus_orbicularis|DQ340607|Calvin_and_Wilson_CR01_02	(((Cladocolea_mcvaughii|DQ340611|Calvin_and_Wilson_MX03_09	Cladocolea_cupulata|DQ340612|Calvin_and_Wilson_MX03_08)	(Struthanthus_woodsonii|EU544510|Nickrent_2761	Cladocolea_gracilis|EU544482|Nickrent_3066))	Struthanthus_oerstedii|EU544509|Nickrent_2728)))	Psittacanthus_schiedeanus|DQ340610|Calvin_and_Wilson_CR01_09)	(((((Tristerix_chodatianus|DQ442938|DN_Smith_Valencia_Gonzales_9536_3337838_MO	Tristerix_peruvianus|DQ442934|DN_Smith_M_Buddensiek_10858_3307944__MO)	((Tristerix_grandiflorus|DQ442930|Palacios_Neil_Ceron_2547_3672311_MO	(Tristerix_grandiflorus|DQ442931|V_Zar_1368_3907304_MO	(Tristerix_peytonii|DQ442935|P_Nunez_J_Arque_8287_3632650_MO	Tristerix_longebracteatus|DQ442933|D_Fernandez_M_Cerna_P_Villacres_371_5889268_MO)))	(Tristerix_longebracteatus|DQ442932|DN_Smith_8288_722877_MO	(Tristerix_pubescens|DQ442936|DN_Smith_M_Buddensiek_11090_3303268_MO	Tristerix_pubescens|DQ442937|DN_Smith_11388_3337809_MO))))	(((((Tristerix_aphyllus|DQ442916|G_Amico_97_BCRU
(Alepis_flavida|EF464481|Nickrent_2743	((Peraxilla_tetrapetala|EU544502|Nickrent_2744	Peraxilla_tetrapetala|DQ340597|Calvin_and_Wilson_NZ98_03)	(((Atkinsonia_ligustrina|DQ788714|Nickrent_4343	Atkinsonia_ligustrina|DQ340616|Calvin_and_Wilson_AU00_01)	(((((Ligaria_cuneifolia|DQ340604|Calvin_and_Wilson_CL03_01	Ligaria_cuneifolia|DQ442940|G_Amico_76_BCRU)	(Ixocactus_inornus|DQ340609|Calvin_and_Wilson_MX03_04	(((Cladocolea_mcvaughii|DQ340611|Calvin_and_Wilson_MX03_09	Cladocolea_cupulata|DQ340612|Calvin_and_Wilson_MX03_08)	(Psittacanthus_schiedeanus|DQ340610|Calvin_and_Wilson_CR01_09	(Struthanthus_oerstedii|EU544509|Nickrent_2728	(Struthanthus_woodsonii|EU544510|Nickrent_2761	Cladocolea_gracilis|EU544482|Nickrent_3066))))	(((Tripodanthus_belmirensis|HM010427|Nickrent_5050	(((((Tripodanthus_flagellaris|HM010428|Nickrent_5204	Tripodanthus_flagellaris|HM010430|Nickrent_5211)	((Tripodanthus_flagellaris|HM010445|Nickrent_5552	(Tripodanthus_flagellaris|HM010442|Nickrent_5549	Tripodanthus_flagellaris|HM010446|Nickrent_5553))	Tripodanthus_flagellaris|HM010429|Nickrent_5210))	Tripodanthus_flagellaris|DQ340614|Calvin_and_Wilson_AR03_10)	Tripodanthus_acutifolius|HM010433|Nickrent_5323)	(Tripodanthus_acutifolius|HM010432|Nickrent_5321	(((((((Tripodanthus_acutifolius|HM010425|Nickrent_4983	Tripodanthus_acutifolius|HM010439|Nickrent_5349)	(Tripodanthus_acutifolius|HM010437|Nickrent_5345	Tripodanthus_acutifolius|HM010438|Nickrent_5346))	Tripodanthus_acutifolius|HM010441|Nickrent_5548)	Tripodanthus_acutifolius|HM010426|Nickrent_4998)	Tripodanthus_acutifolius|DQ340615|Calvin_and_Wilson_AR03_04)	Tripodanthus_acutifolius|HM010436|Nickrent_5330)	Tripodanthus_acutifolius|EU544513|Nickrent_4927))))	((Tripodanthus_acutifolius|HM010440|Nickrent_5350	(Tripodanthus_acutifolius|HM010443|Nickrent_5550	((Tripodanthus_acutifolius|HM010431|Nickrent_5318	Tripodanthus_acutifolius|HM010434|Nickrent_5325)	Tripodanthus_acutifolius|HM010435|Nickrent_5326)))	Tripodanthus_acutifolius|HM010444|Nickrent_5551))	(Struthanthus_orbicularis|DQ340607|Calvin_and_Wilson_CR01_02	((Oryctanthus_occidentalis|EU544501|Nickrent_2763	Phthirusa_pyrifolia|DQ340608|Calvin_and_Wilson_CR01_03)	(Oryctanthus_occidentalis|DQ340613|Calvin_and_Wilson_CR01_11	Phthirusa_pyrifolia|EU544504|Nickrent_2762)))))))	(((Nuytsia_floribunda|DQ788716|Nickrent_3080	Nuytsia_floribunda|DQ340618|Calvin_and_Wilson_AU01_22)	(((Muellerina_celastroides|DQ340590|Calvin_and_Wilson_AU99_11	(Muellerina_eucalyptoides|DQ340591|Calvin_and_Wilson_AU99_05	Muellerina_eucalyptoides|EU544498|Nickrent_4310))	(Ileostylus_micranthus|EU544491|Nickrent_2741
(Alepis_flavida|EF464481|Nickrent_2743	(((((((Desmaria_mutabilis|DQ340603|Calvin_and_Wilson_CL03_07	Desmaria_mutabilis|EF464486|Nickrent_4510A)	(Notanthera_heterophylla|DQ442939|G_Amico_151_BCRU	Notanthera_heterophylla|DQ340606|Calvin_and_Wilson_Cl03_03))	(((((Oryctanthus_occidentalis|DQ340613|Calvin_and_Wilson_CR01_11	Phthirusa_pyrifolia|EU544504|Nickrent_2762)	(Oryctanthus_occidentalis|EU544501|Nickrent_2763	Phthirusa_pyrifolia|DQ340608|Calvin_and_Wilson_CR01_03))	((Struthanthus_orbicularis|DQ340607|Calvin_and_Wilson_CR01_02	((Struthanthus_oerstedii|EU544509|Nickrent_2728	(Cladocolea_cupulata|DQ340612|Calvin_and_Wilson_MX03_08	Cladocolea_mcvaughii|DQ340611|Calvin_and_Wilson_MX03_09))	(Cladocolea_gracilis|EU544482|Nickrent_3066	Struthanthus_woodsonii|EU544510|Nickrent_2761)))	Psittacanthus_schiedeanus|DQ340610|Calvin_and_Wilson_CR01_09))	((Tripodanthus_acutifolius|EU544513|Nickrent_4927	((Tripodanthus_acutifolius|HM010432|Nickrent_5321	(Tripodanthus_acutifolius|DQ340615|Calvin_and_Wilson_AR03_04	(Tripodanthus_acutifolius|HM010426|Nickrent_4998	(Tripodanthus_acutifolius|HM010441|Nickrent_5548	(((Tripodanthus_acutifolius|HM010437|Nickrent_5345	Tripodanthus_acutifolius|HM010438|Nickrent_5346)	Tripodanthus_acutifolius|HM010425|Nickrent_4983)	Tripodanthus_acutifolius|HM010439|Nickrent_5349)))))	Tripodanthus_acutifolius|HM010436|Nickrent_5330))	((Ixocactus_inornus|DQ340609|Calvin_and_Wilson_MX03_04	Tripodanthus_acutifolius|HM010433|Nickrent_5323)	(((Tripodanthus_flagellaris|HM010429|Nickrent_5210	((Tripodanthus_flagellaris|HM010446|Nickrent_5553	Tripodanthus_flagellaris|HM010442|Nickrent_5549)	Tripodanthus_flagellaris|HM010445|Nickrent_5552))	(Tripodanthus_flagellaris|HM010430|Nickrent_5211	Tripodanthus_flagellaris|HM010428|Nickrent_5204))	Tripodanthus_flagellaris|DQ340614|Calvin_and_Wilson_AR03_10))))	(Tripodanthus_acutifolius|HM010443|Nickrent_5550	((Tripodanthus_acutifolius|HM010444|Nickrent_5551	((Tripodanthus_belmirensis|HM010427|Nickrent_5050	(Tripodanthus_acutifolius|HM010434|Nickrent_5325	Tripodanthus_acutifolius|HM010431|Nickrent_5318))	Tripodanthus_acutifolius|HM010435|Nickrent_5326))	Tripodanthus_acutifolius|HM010440|Nickrent_5350))))	(Atkinsonia_ligustrina|DQ340616|Calvin_and_Wilson_AU00_01	Atkinsonia_ligustrina|DQ788714|Nickrent_4343))	(((((Nuytsia_floribunda|DQ340618|Calvin_and_Wilson_AU01_22	Nuytsia_floribunda|DQ788716|Nickrent_3080)	(((Tristerix_verticillatus|DQ442927|G_Amico_155_BCRU	(Tristerix_verticillatus|DQ442924|G_Amico_154_BCRU	(Tristerix_verticillatus|DQ442925|G_Amico_157_BCRU	Tristerix_verticillatus|DQ442926|G_Amico_158_BCRU)))
(Alepis_flavida|EF464481|Nickrent_2743	(((((((((Ligaria_cuneifolia|DQ442940|G_Amico_76_BCRU	Ligaria_cuneifolia|DQ340604|Calvin_and_Wilson_CL03_01)	Amylotheca_duthieana|EU544477|Nickrent_4022)	(Macrosolen_cochinchinensis|EU544497|Nickrent_4038	Macrosolen_melintangensis|DQ340593|Calvin_and_Wilson_B02_17))	((Decaisnina_brittenii|DQ340595|Calvin_and_Wilson_AU01_11	(Decaisnina_signata|DQ340596|Calvin_and_Wilson_AU02_05	Decaisnina_congesta|DQ340594|Calvin_and_Wilson_AU02_01))	Decaisnina_triflora|EU544484|Nickrent_4491))	Lepidaria_cf__forbesii|EU544492|Nickrent_4044)	(((Gaiadendron_punctatum|DQ788715|Nickrent_2729	Gaiadendron_punctatum|DQ340617|Calvin_and_Wilson_CR01_08)	((Nuytsia_floribunda|DQ340618|Calvin_and_Wilson_AU01_22	Nuytsia_floribunda|DQ788716|Nickrent_3080)	(((Tristerix_verticillatus|DQ442927|G_Amico_155_BCRU	(Tristerix_verticillatus|DQ442924|G_Amico_154_BCRU	(Tristerix_verticillatus|DQ442925|G_Amico_157_BCRU	Tristerix_verticillatus|DQ442926|G_Amico_158_BCRU)))	(((Tristerix_corymbosus|DQ442920|G_Amico_80_BCRU	(Tristerix_corymbosus|DQ340605|Calvin_and_Wilson_CL03_02	(Tristerix_corymbosus|DQ442921|G_Amico_83_BCRU	((Tristerix_aphyllus|DQ442919|G_Amico_166_BCRU	(Tristerix_corymbosus|DQ442922|G_Amico_84_BCRU	Tristerix_corymbosus|DQ442923|G_Amico_96_BCRU))	Tristerix_aphyllus|DQ442917|L_Suarez_sn_BCRU))))	((Tristerix_aphyllus|DQ442918|G_Amico_162_BCRU	Tristerix_aphyllus|DQ442916|G_Amico_97_BCRU)	Tristerix_corymbosus|EF464493|Nickrent_4597A))	(Tristerix_penduliflorus|DQ442929|P_Nunez_8288_720879_MO	Tristerix_penduliflorus|DQ442928|M_Lewis_35236_4661844_MO)))	((Tristerix_peytonii|DQ442935|P_Nunez_J_Arque_8287_3632650_MO	(Tristerix_peruvianus|DQ442934|DN_Smith_M_Buddensiek_10858_3307944__MO	Tristerix_chodatianus|DQ442938|DN_Smith_Valencia_Gonzales_9536_3337838_MO))	((Tristerix_pubescens|DQ442937|DN_Smith_11388_3337809_MO	Tristerix_pubescens|DQ442936|DN_Smith_M_Buddensiek_11090_3303268_MO)	((Tristerix_grandiflorus|DQ442931|V_Zar_1368_3907304_MO	(Tristerix_longebracteatus|DQ442933|D_Fernandez_M_Cerna_P_Villacres_371_5889268_MO	Tristerix_longebracteatus|DQ442932|DN_Smith_8288_722877_MO))	Tristerix_grandiflorus|DQ442930|Palacios_Neil_Ceron_2547_3672311_MO))))))	Loxanthera_speciosa|EU544495|Nickrent_4026))	(((Desmaria_mutabilis|DQ340603|Calvin_and_Wilson_CL03_07	Desmaria_mutabilis|EF464486|Nickrent_4510A)	Lepidaria_oviceps|DQ340602|Calvin_and_Wilson_B02_19)	(((((Oryctanthus_occidentalis|DQ340613|Calvin_and_Wilson_CR01_11	Phthirusa_pyrifolia|EU544504|Nickrent_2762)	(Oryctanthus_occidentalis|EU544501|Nickrent_2763	Phthirusa_pyrifolia|DQ340608|Calvin_and_Wilson_CR01_03))	(((Struthanthus_oerstedii|EU544509|Nickrent_2728	(Cladocolea_gracilis|EU544482|Nickrent_3066
(Alepis_flavida|EF464481|Nickrent_2743	((Peraxilla_tetrapetala|EU544502|Nickrent_2744	Peraxilla_tetrapetala|DQ340597|Calvin_and_Wilson_NZ98_03)	(((((Nuytsia_floribunda|DQ340618|Calvin_and_Wilson_AU01_22	Nuytsia_floribunda|DQ788716|Nickrent_3080)	((Notanthera_heterophylla|DQ442939|G_Amico_151_BCRU	Notanthera_heterophylla|DQ340606|Calvin_and_Wilson_Cl03_03)	(((((((Diplatia_furcata|EU544486|Nickrent_2824	Diplatia_grandibractea|DQ340581|Calvin_and_Wilson_AU01_05)	Amyema_cambagei|DQ340582|Calvin_and_Wilson_AU99_01)	Amyema_glabrum|EU544476|Nickrent_2794)	((Dactyliophora_novae_guineae|EU544483|Nickrent_4563	Dactyliophora_novae_guineae|DQ340586|Calvin_and_Wilson_AU02_10)	((Taxillus_chinensis|EU544512|Nickrent_4032	(Scurrula_ferruginea|DQ340576|Calvin_and_Wilson_B02_02	Scurrula_ferruginea|EU544505|Nickrent_4008))	(Helixanthera_coccinea|EU544490|Nickrent_4019	(Dendrophthoe_constricta|DQ340589|Calvin_and_Wilson_B02_03	(Dendrophthoe_longituba|EU544485|Nickrent_4010	Dendrophthoe_vitellina|DQ340588|Calvin_and_Wilson_AU98_08))))))	(Sogerianthe_sessiflora|EU544508|Nickrent_4467	Amyema_queenslandicum|DQ340583|Calvin_and_Wilson_AU02_22))	((((((Oncocalyx_schimperi|DQ340574|Calvin_and_Wilson_Y88_02	(Agelanthus_sansibarensis|DQ340573|A_Robertson_7365	Oncocalyx_sulfureus|EU544500|Nickrent_2850))	Tapinanthus_constrictiflorus|EU544511|Nickrent_3088)	Englerina_ramulosa|DQ340577|A_Robertson_7280)	(Socratina_bemarivensis|EU544507|Nickrent_4179	(Vanwykia_remota|EU544514|Nickrent_4331	Taxillus_wiensii|DQ340578|A_Robertson_7364)))	((((Ileostylus_micranthus|EU544491|Nickrent_2741	Ileostylus_micranthus|DQ340592|Calvin_and_Wilson_NZ00_02)	((Muellerina_eucalyptoides|EU544498|Nickrent_4310	Muellerina_eucalyptoides|DQ340591|Calvin_and_Wilson_AU99_05)	Muellerina_celastroides|DQ340590|Calvin_and_Wilson_AU99_11))	Helixanthera_parasitica|DQ340572|Calvin_and_Wilson_B02_01)	(((((((Erianthemum_dregei|DQ340580|A__Robertson_7366	Erianthemum_dregei|EU544488|Nickrent_2985)	Oedina_pendens|EU544499|Nickrent_4329)	Plicosepalus_curviflorus|DQ340575|Calvin_and_Wilson_Y88_03)	(Globimetula_dinklagei|EU544489|Nickrent_3087	Phragmanthera_regularis|DQ340579|Calvin_and_Wilson_Y88_01))	(((((Loranthus_europaeus|EU544493|Nickrent_2849	Loranthus_europaeus|HQ917114|GUH_3997)	Loranthus_grewingkii|HQ917115|GUH_3998)	Loranthus_odoratus|EU544494|Nickrent_4977)	(Cecarria_obtusifolia|DQ340585|Calvin_and_Wilson_AU02_16	Cecarria_obtusifolia|EU544481|Nickrent_4562))	((Moquiniella_rubra|EF464489|Nickrent_3042	Emelianthe_panganensis|EU544487|Nickrent_4889)
(Alepis_flavida|EF464481|Nickrent_2743	(((Peraxilla_tetrapetala|EU544502|Nickrent_2744	Peraxilla_tetrapetala|DQ340597|Calvin_and_Wilson_NZ98_03)	((Atkinsonia_ligustrina|DQ340616|Calvin_and_Wilson_AU00_01	Atkinsonia_ligustrina|DQ788714|Nickrent_4343)	((((Loxanthera_speciosa|EU544495|Nickrent_4026	Lepidaria_oviceps|DQ340602|Calvin_and_Wilson_B02_19)	(Amylotheca_subumbellata|DQ340600|Calvin_and_Wilson_AU98_21	(Lysiana_maritima|DQ340599|Calvin_and_Wilson_AU98_19	Lysiana_filifolia|EU544496|Nickrent_4449)))	((((((Nuytsia_floribunda|DQ340618|Calvin_and_Wilson_AU01_22	Nuytsia_floribunda|DQ788716|Nickrent_3080)	(((((Tristerix_corymbosus|DQ340605|Calvin_and_Wilson_CL03_02	(Tristerix_aphyllus|DQ442917|L_Suarez_sn_BCRU	(Tristerix_aphyllus|DQ442919|G_Amico_166_BCRU	(Tristerix_corymbosus|DQ442922|G_Amico_84_BCRU	Tristerix_corymbosus|DQ442923|G_Amico_96_BCRU))))	(Tristerix_corymbosus|DQ442920|G_Amico_80_BCRU	Tristerix_corymbosus|DQ442921|G_Amico_83_BCRU))	((Tristerix_aphyllus|DQ442916|G_Amico_97_BCRU	Tristerix_aphyllus|DQ442918|G_Amico_162_BCRU)	Tristerix_corymbosus|EF464493|Nickrent_4597A))	((Tristerix_penduliflorus|DQ442929|P_Nunez_8288_720879_MO	Tristerix_penduliflorus|DQ442928|M_Lewis_35236_4661844_MO)	((Tristerix_verticillatus|DQ442924|G_Amico_154_BCRU	(Tristerix_verticillatus|DQ442926|G_Amico_158_BCRU	Tristerix_verticillatus|DQ442925|G_Amico_157_BCRU))	Tristerix_verticillatus|DQ442927|G_Amico_155_BCRU)))	((Tristerix_peruvianus|DQ442934|DN_Smith_M_Buddensiek_10858_3307944__MO	Tristerix_chodatianus|DQ442938|DN_Smith_Valencia_Gonzales_9536_3337838_MO)	(Tristerix_peytonii|DQ442935|P_Nunez_J_Arque_8287_3632650_MO	(((Tristerix_longebracteatus|DQ442933|D_Fernandez_M_Cerna_P_Villacres_371_5889268_MO	Tristerix_longebracteatus|DQ442932|DN_Smith_8288_722877_MO)	(Tristerix_grandiflorus|DQ442930|Palacios_Neil_Ceron_2547_3672311_MO	Tristerix_grandiflorus|DQ442931|V_Zar_1368_3907304_MO))	(Tristerix_pubescens|DQ442937|DN_Smith_11388_3337809_MO	Tristerix_pubescens|DQ442936|DN_Smith_M_Buddensiek_11090_3303268_MO))))))	Amylotheca_duthieana|EU544477|Nickrent_4022)	(Macrosolen_cochinchinensis|EU544497|Nickrent_4038	Macrosolen_melintangensis|DQ340593|Calvin_and_Wilson_B02_17))	Lepidaria_cf__forbesii|EU544492|Nickrent_4044)	((Ligaria_cuneifolia|DQ442940|G_Amico_76_BCRU	Ligaria_cuneifolia|DQ340604|Calvin_and_Wilson_CL03_01)	((Decaisnina_brittenii|DQ340595|Calvin_and_Wilson_AU01_11	(Decaisnina_signata|DQ340596|Calvin_and_Wilson_AU02_05	Decaisnina_congesta|DQ340594|Calvin_and_Wilson_AU02_01))	Decaisnina_triflora|EU544484|Nickrent_4491))))	(((Notanthera_heterophylla|DQ442939|G_Amico_151_BCRU	Notanthera_heterophylla|DQ340606|Calvin_and_Wilson_Cl03_03)	(Desmaria_mutabilis|DQ340603|Calvin_and_Wilson_CL03_07
(Alepis_flavida|EF464481|Nickrent_2743	((Peraxilla_tetrapetala|EU544502|Nickrent_2744	Peraxilla_tetrapetala|DQ340597|Calvin_and_Wilson_NZ98_03)	((((Atkinsonia_ligustrina|DQ340616|Calvin_and_Wilson_AU00_01	Atkinsonia_ligustrina|DQ788714|Nickrent_4343)	((((Notanthera_heterophylla|DQ442939|G_Amico_151_BCRU	Notanthera_heterophylla|DQ340606|Calvin_and_Wilson_Cl03_03)	(Desmaria_mutabilis|DQ340603|Calvin_and_Wilson_CL03_07	Desmaria_mutabilis|EF464486|Nickrent_4510A))	(Psittacanthus_schiedeanus|DQ340610|Calvin_and_Wilson_CR01_09	(((((Tripodanthus_belmirensis|HM010427|Nickrent_5050	Ixocactus_inornus|DQ340609|Calvin_and_Wilson_MX03_04)	(Tripodanthus_acutifolius|HM010432|Nickrent_5321	(((Tripodanthus_acutifolius|DQ340615|Calvin_and_Wilson_AR03_04	(Tripodanthus_acutifolius|EU544513|Nickrent_4927	((((Tripodanthus_acutifolius|HM010441|Nickrent_5548	Tripodanthus_acutifolius|HM010425|Nickrent_4983)	(Tripodanthus_acutifolius|HM010437|Nickrent_5345	Tripodanthus_acutifolius|HM010438|Nickrent_5346))	Tripodanthus_acutifolius|HM010439|Nickrent_5349)	Tripodanthus_acutifolius|HM010426|Nickrent_4998)))	(Tripodanthus_acutifolius|HM010433|Nickrent_5323	(Tripodanthus_flagellaris|DQ340614|Calvin_and_Wilson_AR03_10	(((Tripodanthus_flagellaris|HM010445|Nickrent_5552	(Tripodanthus_flagellaris|HM010446|Nickrent_5553	Tripodanthus_flagellaris|HM010442|Nickrent_5549))	Tripodanthus_flagellaris|HM010429|Nickrent_5210)	(Tripodanthus_flagellaris|HM010428|Nickrent_5204	Tripodanthus_flagellaris|HM010430|Nickrent_5211)))))	Tripodanthus_acutifolius|HM010436|Nickrent_5330)))	(((Struthanthus_woodsonii|EU544510|Nickrent_2761	(Cladocolea_gracilis|EU544482|Nickrent_3066	Struthanthus_oerstedii|EU544509|Nickrent_2728))	(Cladocolea_cupulata|DQ340612|Calvin_and_Wilson_MX03_08	Cladocolea_mcvaughii|DQ340611|Calvin_and_Wilson_MX03_09))	Struthanthus_orbicularis|DQ340607|Calvin_and_Wilson_CR01_02))	(((((Tripodanthus_acutifolius|HM010434|Nickrent_5325	Tripodanthus_acutifolius|HM010431|Nickrent_5318)	Tripodanthus_acutifolius|HM010435|Nickrent_5326)	Tripodanthus_acutifolius|HM010443|Nickrent_5550)	Tripodanthus_acutifolius|HM010444|Nickrent_5551)	Tripodanthus_acutifolius|HM010440|Nickrent_5350))	((Oryctanthus_occidentalis|DQ340613|Calvin_and_Wilson_CR01_11	Phthirusa_pyrifolia|EU544504|Nickrent_2762)	(Oryctanthus_occidentalis|EU544501|Nickrent_2763	Phthirusa_pyrifolia|DQ340608|Calvin_and_Wilson_CR01_03)))))	((Ligaria_cuneifolia|DQ442940|G_Amico_76_BCRU	Ligaria_cuneifolia|DQ340604|Calvin_and_Wilson_CL03_01)	((((Ileostylus_micranthus|EU544491|Nickrent_2741	Ileostylus_micranthus|DQ340592|Calvin_and_Wilson_NZ00_02)
(Alepis_flavida|EF464481|Nickrent_2743	((Peraxilla_tetrapetala|EU544502|Nickrent_2744	Peraxilla_tetrapetala|DQ340597|Calvin_and_Wilson_NZ98_03)	(((((((Ileostylus_micranthus|EU544491|Nickrent_2741	Ileostylus_micranthus|DQ340592|Calvin_and_Wilson_NZ00_02)	((Muellerina_eucalyptoides|EU544498|Nickrent_4310	Muellerina_eucalyptoides|DQ340591|Calvin_and_Wilson_AU99_05)	Muellerina_celastroides|DQ340590|Calvin_and_Wilson_AU99_11))	(((((Vanwykia_remota|EU544514|Nickrent_4331	Taxillus_wiensii|DQ340578|A_Robertson_7364)	(Baratranthus_axanthus|EU544478|Nickrent_4029	Baratranthus_axanthus|DQ340587|Calvin_and_Wilson_B02_14))	(Socratina_bemarivensis|EU544507|Nickrent_4179	(((((Helixanthera_coccinea|EU544490|Nickrent_4019	Dendrophthoe_longituba|EU544485|Nickrent_4010)	Dendrophthoe_vitellina|DQ340588|Calvin_and_Wilson_AU98_08)	Dendrophthoe_constricta|DQ340589|Calvin_and_Wilson_B02_03)	((Sogerianthe_sessiflora|EU544508|Nickrent_4467	Amyema_queenslandicum|DQ340583|Calvin_and_Wilson_AU02_22)	(((Benthamina_alyxifolia|DQ340584|Calvin_and_Wilson_AU99_14	Benthamina_alyxifolia|EU544480|Nickrent_4127)	(Dactyliophora_novae_guineae|EU544483|Nickrent_4563	Dactyliophora_novae_guineae|DQ340586|Calvin_and_Wilson_AU02_10))	((Amyema_glabrum|EU544476|Nickrent_2794	(Diplatia_grandibractea|DQ340581|Calvin_and_Wilson_AU01_05	Diplatia_furcata|EU544486|Nickrent_2824))	Amyema_cambagei|DQ340582|Calvin_and_Wilson_AU99_01))))	Bakerella_sp_|EU544479|Nickrent_4161)))	(Plicosepalus_curviflorus|DQ340575|Calvin_and_Wilson_Y88_03	((Phragmanthera_crassicaulis|EU544503|Nickrent_3037	Moquiniella_rubra|EF464489|Nickrent_3042)	(((Emelianthe_panganensis|EU544487|Nickrent_4889	Septulina_glauca|EU544506|Nickrent_4089)	((Erianthemum_dregei|DQ340580|A__Robertson_7366	Erianthemum_dregei|EU544488|Nickrent_2985)	Oedina_pendens|EU544499|Nickrent_4329))	((((((Loranthus_europaeus|EU544493|Nickrent_2849	Loranthus_europaeus|HQ917114|GUH_3997)	Loranthus_grewingkii|HQ917115|GUH_3998)	Loranthus_odoratus|EU544494|Nickrent_4977)	(Cecarria_obtusifolia|DQ340585|Calvin_and_Wilson_AU02_16	Cecarria_obtusifolia|EU544481|Nickrent_4562))	Globimetula_dinklagei|EU544489|Nickrent_3087)	Phragmanthera_regularis|DQ340579|Calvin_and_Wilson_Y88_01)))))	(((Taxillus_chinensis|EU544512|Nickrent_4032	(Scurrula_ferruginea|DQ340576|Calvin_and_Wilson_B02_02	Scurrula_ferruginea|EU544505|Nickrent_4008))	Helixanthera_parasitica|DQ340572|Calvin_and_Wilson_B02_01)	(((Oncocalyx_schimperi|DQ340574|Calvin_and_Wilson_Y88_02	(Agelanthus_sansibarensis|DQ340573|A_Robertson_7365
(Alepis_flavida|EF464481|Nickrent_2743	(((Notanthera_heterophylla|DQ442939|G_Amico_151_BCRU	Notanthera_heterophylla|DQ340606|Calvin_and_Wilson_Cl03_03)	(Tupeia_antarctica|EF464494|Nickrent_2742	Tupeia_antarctica|DQ340601|Calvin_and_Wilson_NZ98_02))	((((((Loxanthera_speciosa|EU544495|Nickrent_4026	Lepidaria_oviceps|DQ340602|Calvin_and_Wilson_B02_19)	((Amylotheca_subumbellata|DQ340600|Calvin_and_Wilson_AU98_21	(Lysiana_maritima|DQ340599|Calvin_and_Wilson_AU98_19	Lysiana_filifolia|EU544496|Nickrent_4449))	(Amylotheca_duthieana|EU544477|Nickrent_4022	((((Decaisnina_congesta|DQ340594|Calvin_and_Wilson_AU02_01	Decaisnina_signata|DQ340596|Calvin_and_Wilson_AU02_05)	Decaisnina_brittenii|DQ340595|Calvin_and_Wilson_AU01_11)	Decaisnina_triflora|EU544484|Nickrent_4491)	((Macrosolen_cochinchinensis|EU544497|Nickrent_4038	Macrosolen_melintangensis|DQ340593|Calvin_and_Wilson_B02_17)	Lepidaria_cf__forbesii|EU544492|Nickrent_4044)))))	(((Desmaria_mutabilis|DQ340603|Calvin_and_Wilson_CL03_07	Desmaria_mutabilis|EF464486|Nickrent_4510A)	(Gaiadendron_punctatum|DQ788715|Nickrent_2729	Gaiadendron_punctatum|DQ340617|Calvin_and_Wilson_CR01_08))	((Ligaria_cuneifolia|DQ442940|G_Amico_76_BCRU	Ligaria_cuneifolia|DQ340604|Calvin_and_Wilson_CL03_01)	((((((((Tripodanthus_flagellaris|HM010428|Nickrent_5204	Tripodanthus_flagellaris|HM010430|Nickrent_5211)	(Tripodanthus_flagellaris|HM010429|Nickrent_5210	(Tripodanthus_flagellaris|HM010446|Nickrent_5553	(Tripodanthus_flagellaris|HM010442|Nickrent_5549	Tripodanthus_flagellaris|HM010445|Nickrent_5552))))	Tripodanthus_flagellaris|DQ340614|Calvin_and_Wilson_AR03_10)	Tripodanthus_belmirensis|HM010427|Nickrent_5050)	Tripodanthus_acutifolius|HM010432|Nickrent_5321)	(((Tripodanthus_acutifolius|HM010436|Nickrent_5330	((Tripodanthus_acutifolius|HM010426|Nickrent_4998	((Tripodanthus_acutifolius|HM010437|Nickrent_5345	Tripodanthus_acutifolius|HM010438|Nickrent_5346)	(Tripodanthus_acutifolius|HM010439|Nickrent_5349	(Tripodanthus_acutifolius|HM010441|Nickrent_5548	Tripodanthus_acutifolius|HM010425|Nickrent_4983))))	Tripodanthus_acutifolius|EU544513|Nickrent_4927))	Tripodanthus_acutifolius|DQ340615|Calvin_and_Wilson_AR03_04)	Tripodanthus_acutifolius|HM010433|Nickrent_5323))	((Tripodanthus_acutifolius|HM010444|Nickrent_5551	(Tripodanthus_acutifolius|HM010440|Nickrent_5350	(Tripodanthus_acutifolius|HM010443|Nickrent_5550	((Tripodanthus_acutifolius|HM010434|Nickrent_5325	Tripodanthus_acutifolius|HM010431|Nickrent_5318)	Tripodanthus_acutifolius|HM010435|Nickrent_5326))))	((Psittacanthus_schiedeanus|DQ340610|Calvin_and_Wilson_CR01_09
(Alepis_flavida|EF464481|Nickrent_2743	((Peraxilla_tetrapetala|EU544502|Nickrent_2744	Peraxilla_tetrapetala|DQ340597|Calvin_and_Wilson_NZ98_03)	(((((Amylotheca_subumbellata|DQ340600|Calvin_and_Wilson_AU98_21	((Nuytsia_floribunda|DQ340618|Calvin_and_Wilson_AU01_22	Nuytsia_floribunda|DQ788716|Nickrent_3080)	(Lysiana_maritima|DQ340599|Calvin_and_Wilson_AU98_19	Lysiana_filifolia|EU544496|Nickrent_4449)))	(((Ileostylus_micranthus|EU544491|Nickrent_2741	Ileostylus_micranthus|DQ340592|Calvin_and_Wilson_NZ00_02)	((Muellerina_eucalyptoides|EU544498|Nickrent_4310	Muellerina_eucalyptoides|DQ340591|Calvin_and_Wilson_AU99_05)	Muellerina_celastroides|DQ340590|Calvin_and_Wilson_AU99_11))	(((((Benthamina_alyxifolia|DQ340584|Calvin_and_Wilson_AU99_14	Benthamina_alyxifolia|EU544480|Nickrent_4127)	Bakerella_sp_|EU544479|Nickrent_4161)	((((Plicosepalus_curviflorus|DQ340575|Calvin_and_Wilson_Y88_03	((Globimetula_dinklagei|EU544489|Nickrent_3087	((Phragmanthera_crassicaulis|EU544503|Nickrent_3037	Septulina_glauca|EU544506|Nickrent_4089)	(Phragmanthera_regularis|DQ340579|Calvin_and_Wilson_Y88_01	(Emelianthe_panganensis|EU544487|Nickrent_4889	((Erianthemum_dregei|DQ340580|A__Robertson_7366	Erianthemum_dregei|EU544488|Nickrent_2985)	Oedina_pendens|EU544499|Nickrent_4329)))))	Moquiniella_rubra|EF464489|Nickrent_3042))	(((Baratranthus_axanthus|EU544478|Nickrent_4029	Baratranthus_axanthus|DQ340587|Calvin_and_Wilson_B02_14)	(((Oncocalyx_schimperi|DQ340574|Calvin_and_Wilson_Y88_02	(Agelanthus_sansibarensis|DQ340573|A_Robertson_7365	Oncocalyx_sulfureus|EU544500|Nickrent_2850))	Tapinanthus_constrictiflorus|EU544511|Nickrent_3088)	(Scurrula_ferruginea|DQ340576|Calvin_and_Wilson_B02_02	Scurrula_ferruginea|EU544505|Nickrent_4008)))	Taxillus_chinensis|EU544512|Nickrent_4032))	(Helixanthera_coccinea|EU544490|Nickrent_4019	((Dendrophthoe_longituba|EU544485|Nickrent_4010	Dendrophthoe_vitellina|DQ340588|Calvin_and_Wilson_AU98_08)	Dendrophthoe_constricta|DQ340589|Calvin_and_Wilson_B02_03)))	((Sogerianthe_sessiflora|EU544508|Nickrent_4467	(Socratina_bemarivensis|EU544507|Nickrent_4179	(Englerina_ramulosa|DQ340577|A_Robertson_7280	(Vanwykia_remota|EU544514|Nickrent_4331	Taxillus_wiensii|DQ340578|A_Robertson_7364))))	((Dactyliophora_novae_guineae|EU544483|Nickrent_4563	Dactyliophora_novae_guineae|DQ340586|Calvin_and_Wilson_AU02_10)	((Amyema_glabrum|EU544476|Nickrent_2794	(Diplatia_grandibractea|DQ340581|Calvin_and_Wilson_AU01_05	Diplatia_furcata|EU544486|Nickrent_2824))	Amyema_cambagei|DQ340582|Calvin_and_Wilson_AU99_01)))))
(Alepis_flavida|EF464481|Nickrent_2743	((Peraxilla_tetrapetala|EU544502|Nickrent_2744	Peraxilla_tetrapetala|DQ340597|Calvin_and_Wilson_NZ98_03)	((((Atkinsonia_ligustrina|DQ340616|Calvin_and_Wilson_AU00_01	Atkinsonia_ligustrina|DQ788714|Nickrent_4343)	(((((Loxanthera_speciosa|EU544495|Nickrent_4026	(Lepidaria_oviceps|DQ340602|Calvin_and_Wilson_B02_19	Lepidaria_cf__forbesii|EU544492|Nickrent_4044))	(Macrosolen_cochinchinensis|EU544497|Nickrent_4038	Macrosolen_melintangensis|DQ340593|Calvin_and_Wilson_B02_17))	(((Decaisnina_congesta|DQ340594|Calvin_and_Wilson_AU02_01	Decaisnina_signata|DQ340596|Calvin_and_Wilson_AU02_05)	Decaisnina_brittenii|DQ340595|Calvin_and_Wilson_AU01_11)	Decaisnina_triflora|EU544484|Nickrent_4491))	((Lysiana_maritima|DQ340599|Calvin_and_Wilson_AU98_19	Lysiana_filifolia|EU544496|Nickrent_4449)	Amylotheca_subumbellata|DQ340600|Calvin_and_Wilson_AU98_21))	(((((((Tristerix_grandiflorus|DQ442931|V_Zar_1368_3907304_MO	Tristerix_grandiflorus|DQ442930|Palacios_Neil_Ceron_2547_3672311_MO)	(Tristerix_longebracteatus|DQ442932|DN_Smith_8288_722877_MO	Tristerix_longebracteatus|DQ442933|D_Fernandez_M_Cerna_P_Villacres_371_5889268_MO))	(Tristerix_pubescens|DQ442937|DN_Smith_11388_3337809_MO	Tristerix_pubescens|DQ442936|DN_Smith_M_Buddensiek_11090_3303268_MO))	(Tristerix_peytonii|DQ442935|P_Nunez_J_Arque_8287_3632650_MO	(Tristerix_peruvianus|DQ442934|DN_Smith_M_Buddensiek_10858_3307944__MO	Tristerix_chodatianus|DQ442938|DN_Smith_Valencia_Gonzales_9536_3337838_MO)))	(((Tristerix_verticillatus|DQ442924|G_Amico_154_BCRU	Tristerix_verticillatus|DQ442927|G_Amico_155_BCRU)	(Tristerix_verticillatus|DQ442926|G_Amico_158_BCRU	Tristerix_verticillatus|DQ442925|G_Amico_157_BCRU))	((((Tristerix_aphyllus|DQ442916|G_Amico_97_BCRU	Tristerix_aphyllus|DQ442918|G_Amico_162_BCRU)	(Tristerix_corymbosus|DQ442920|G_Amico_80_BCRU	(Tristerix_corymbosus|DQ340605|Calvin_and_Wilson_CL03_02	(Tristerix_aphyllus|DQ442919|G_Amico_166_BCRU	((Tristerix_corymbosus|DQ442922|G_Amico_84_BCRU	Tristerix_corymbosus|DQ442923|G_Amico_96_BCRU)	(Tristerix_aphyllus|DQ442917|L_Suarez_sn_BCRU	Tristerix_corymbosus|DQ442921|G_Amico_83_BCRU))))))	Tristerix_corymbosus|EF464493|Nickrent_4597A)	(Tristerix_penduliflorus|DQ442929|P_Nunez_8288_720879_MO	Tristerix_penduliflorus|DQ442928|M_Lewis_35236_4661844_MO))))	(Gaiadendron_punctatum|DQ788715|Nickrent_2729	Gaiadendron_punctatum|DQ340617|Calvin_and_Wilson_CR01_08))	((((Nuytsia_floribunda|DQ340618|Calvin_and_Wilson_AU01_22	Nuytsia_floribunda|DQ788716|Nickrent_3080)	Amylotheca_duthieana|EU544477|Nickrent_4022)	((Desmaria_mutabilis|DQ340603|Calvin_and_Wilson_CL03_07	Desmaria_mutabilis|EF464486|Nickrent_4510A)	(Notanthera_heterophylla|DQ442939|G_Amico_151_BCRU
(Alepis_flavida|EF464481|Nickrent_2743	((Peraxilla_tetrapetala|EU544502|Nickrent_2744	Peraxilla_tetrapetala|DQ340597|Calvin_and_Wilson_NZ98_03)	((((((Lysiana_maritima|DQ340599|Calvin_and_Wilson_AU98_19	Lysiana_filifolia|EU544496|Nickrent_4449)	Amylotheca_subumbellata|DQ340600|Calvin_and_Wilson_AU98_21)	((Decaisnina_triflora|EU544484|Nickrent_4491	((Ligaria_cuneifolia|DQ442940|G_Amico_76_BCRU	Ligaria_cuneifolia|DQ340604|Calvin_and_Wilson_CL03_01)	((Decaisnina_congesta|DQ340594|Calvin_and_Wilson_AU02_01	Decaisnina_signata|DQ340596|Calvin_and_Wilson_AU02_05)	Decaisnina_brittenii|DQ340595|Calvin_and_Wilson_AU01_11)))	((((Tripodanthus_acutifolius|HM010440|Nickrent_5350	((Tripodanthus_acutifolius|HM010444|Nickrent_5551	(((((Tripodanthus_acutifolius|EU544513|Nickrent_4927	(((Tripodanthus_acutifolius|HM010437|Nickrent_5345	(Tripodanthus_acutifolius|HM010438|Nickrent_5346	(Tripodanthus_acutifolius|HM010439|Nickrent_5349	(Tripodanthus_acutifolius|HM010441|Nickrent_5548	Tripodanthus_acutifolius|HM010425|Nickrent_4983))))	Tripodanthus_acutifolius|DQ340615|Calvin_and_Wilson_AR03_04)	Tripodanthus_acutifolius|HM010426|Nickrent_4998))	Tripodanthus_acutifolius|HM010436|Nickrent_5330)	Tripodanthus_acutifolius|HM010432|Nickrent_5321)	Tripodanthus_acutifolius|HM010433|Nickrent_5323)	((((Tripodanthus_acutifolius|HM010434|Nickrent_5325	Tripodanthus_acutifolius|HM010431|Nickrent_5318)	Tripodanthus_acutifolius|HM010435|Nickrent_5326)	(Psittacanthus_schiedeanus|DQ340610|Calvin_and_Wilson_CR01_09	(Struthanthus_orbicularis|DQ340607|Calvin_and_Wilson_CR01_02	((Oryctanthus_occidentalis|DQ340613|Calvin_and_Wilson_CR01_11	Phthirusa_pyrifolia|EU544504|Nickrent_2762)	(Oryctanthus_occidentalis|EU544501|Nickrent_2763	Phthirusa_pyrifolia|DQ340608|Calvin_and_Wilson_CR01_03)))))	((((Tripodanthus_flagellaris|HM010428|Nickrent_5204	Tripodanthus_flagellaris|HM010430|Nickrent_5211)	(Tripodanthus_flagellaris|HM010429|Nickrent_5210	(Tripodanthus_flagellaris|HM010445|Nickrent_5552	(Tripodanthus_flagellaris|HM010446|Nickrent_5553	Tripodanthus_flagellaris|HM010442|Nickrent_5549))))	Tripodanthus_flagellaris|DQ340614|Calvin_and_Wilson_AR03_10)	Tripodanthus_belmirensis|HM010427|Nickrent_5050))))	Tripodanthus_acutifolius|HM010443|Nickrent_5550))	(Ixocactus_inornus|DQ340609|Calvin_and_Wilson_MX03_04	(((Cladocolea_gracilis|EU544482|Nickrent_3066	Struthanthus_oerstedii|EU544509|Nickrent_2728)	Struthanthus_woodsonii|EU544510|Nickrent_2761)	(Cladocolea_cupulata|DQ340612|Calvin_and_Wilson_MX03_08	Cladocolea_mcvaughii|DQ340611|Calvin_and_Wilson_MX03_09))))	Amylotheca_duthieana|EU544477|Nickrent_4022)
(((Tupeia_antarctica|EF464494|Nickrent_2742	Tupeia_antarctica|DQ340601|Calvin_and_Wilson_NZ98_02)	(((((Cladocolea_mcvaughii|DQ340611|Calvin_and_Wilson_MX03_09	Cladocolea_cupulata|DQ340612|Calvin_and_Wilson_MX03_08)	(Atkinsonia_ligustrina|DQ788714|Nickrent_4343	Atkinsonia_ligustrina|DQ340616|Calvin_and_Wilson_AU00_01))	(((Psittacanthus_schiedeanus|DQ340610|Calvin_and_Wilson_CR01_09	(((Struthanthus_woodsonii|EU544510|Nickrent_2761	Cladocolea_gracilis|EU544482|Nickrent_3066)	Struthanthus_oerstedii|EU544509|Nickrent_2728)	Ixocactus_inornus|DQ340609|Calvin_and_Wilson_MX03_04))	((Tripodanthus_acutifolius|HM010443|Nickrent_5550	(((Tripodanthus_acutifolius|HM010432|Nickrent_5321	(((Tripodanthus_acutifolius|HM010436|Nickrent_5330	Tripodanthus_acutifolius|EU544513|Nickrent_4927)	((Tripodanthus_acutifolius|HM010426|Nickrent_4998	((Tripodanthus_acutifolius|HM010441|Nickrent_5548	Tripodanthus_acutifolius|HM010425|Nickrent_4983)	((Tripodanthus_acutifolius|HM010438|Nickrent_5346	Tripodanthus_acutifolius|HM010437|Nickrent_5345)	Tripodanthus_acutifolius|HM010439|Nickrent_5349)))	Tripodanthus_acutifolius|DQ340615|Calvin_and_Wilson_AR03_04))	(Tripodanthus_acutifolius|HM010433|Nickrent_5323	(((Tripodanthus_flagellaris|HM010430|Nickrent_5211	Tripodanthus_flagellaris|HM010428|Nickrent_5204)	(Tripodanthus_flagellaris|HM010429|Nickrent_5210	(Tripodanthus_flagellaris|HM010445|Nickrent_5552	(Tripodanthus_flagellaris|HM010442|Nickrent_5549	Tripodanthus_flagellaris|HM010446|Nickrent_5553))))	Tripodanthus_flagellaris|DQ340614|Calvin_and_Wilson_AR03_10))))	Tripodanthus_acutifolius|HM010444|Nickrent_5551)	Tripodanthus_acutifolius|HM010440|Nickrent_5350))	((Tripodanthus_belmirensis|HM010427|Nickrent_5050	(((Tripodanthus_acutifolius|HM010431|Nickrent_5318	Tripodanthus_acutifolius|HM010434|Nickrent_5325)	Tripodanthus_acutifolius|HM010435|Nickrent_5326)	Struthanthus_orbicularis|DQ340607|Calvin_and_Wilson_CR01_02))	((Oryctanthus_occidentalis|DQ340613|Calvin_and_Wilson_CR01_11	Phthirusa_pyrifolia|EU544504|Nickrent_2762)	(Phthirusa_pyrifolia|DQ340608|Calvin_and_Wilson_CR01_03	Oryctanthus_occidentalis|EU544501|Nickrent_2763)))))	((((((Muellerina_celastroides|DQ340590|Calvin_and_Wilson_AU99_11	(Muellerina_eucalyptoides|EU544498|Nickrent_4310	Muellerina_eucalyptoides|DQ340591|Calvin_and_Wilson_AU99_05))	(Ileostylus_micranthus|DQ340592|Calvin_and_Wilson_NZ00_02	Ileostylus_micranthus|EU544491|Nickrent_2741))	((Helixanthera_parasitica|DQ340572|Calvin_and_Wilson_B02_01	((((((Moquiniella_rubra|EF464489|Nickrent_3042	(Phragmanthera_crassicaulis|EU544503|Nickrent_3037	((Globimetula_dinklagei|EU544489|Nickrent_3087
(((Peraxilla_tetrapetala|EU544502|Nickrent_2744	Peraxilla_tetrapetala|DQ340597|Calvin_and_Wilson_NZ98_03)	(((((Atkinsonia_ligustrina|DQ788714|Nickrent_4343	Atkinsonia_ligustrina|DQ340616|Calvin_and_Wilson_AU00_01)	(Tupeia_antarctica|EF464494|Nickrent_2742	Tupeia_antarctica|DQ340601|Calvin_and_Wilson_NZ98_02))	((((Amylotheca_subumbellata|DQ340600|Calvin_and_Wilson_AU98_21	(Lysiana_maritima|DQ340599|Calvin_and_Wilson_AU98_19	Lysiana_filifolia|EU544496|Nickrent_4449))	Lepidaria_oviceps|DQ340602|Calvin_and_Wilson_B02_19)	((((Amylotheca_duthieana|EU544477|Nickrent_4022	(((Decaisnina_congesta|DQ340594|Calvin_and_Wilson_AU02_01	Decaisnina_signata|DQ340596|Calvin_and_Wilson_AU02_05)	Decaisnina_brittenii|DQ340595|Calvin_and_Wilson_AU01_11)	Decaisnina_triflora|EU544484|Nickrent_4491))	Lepidaria_cf__forbesii|EU544492|Nickrent_4044)	(Macrosolen_cochinchinensis|EU544497|Nickrent_4038	Macrosolen_melintangensis|DQ340593|Calvin_and_Wilson_B02_17))	Loxanthera_speciosa|EU544495|Nickrent_4026))	((Gaiadendron_punctatum|DQ788715|Nickrent_2729	Gaiadendron_punctatum|DQ340617|Calvin_and_Wilson_CR01_08)	((Ligaria_cuneifolia|DQ442940|G_Amico_76_BCRU	Ligaria_cuneifolia|DQ340604|Calvin_and_Wilson_CL03_01)	((Desmaria_mutabilis|EF464486|Nickrent_4510A	Desmaria_mutabilis|DQ340603|Calvin_and_Wilson_CL03_07)	(Notanthera_heterophylla|DQ340606|Calvin_and_Wilson_Cl03_03	Notanthera_heterophylla|DQ442939|G_Amico_151_BCRU))))))	((((((Socratina_bemarivensis|EU544507|Nickrent_4179	(((((((Diplatia_grandibractea|DQ340581|Calvin_and_Wilson_AU01_05	Diplatia_furcata|EU544486|Nickrent_2824)	Amyema_cambagei|DQ340582|Calvin_and_Wilson_AU99_01)	Amyema_glabrum|EU544476|Nickrent_2794)	(Dactyliophora_novae_guineae|DQ340586|Calvin_and_Wilson_AU02_10	Dactyliophora_novae_guineae|EU544483|Nickrent_4563))	(Benthamina_alyxifolia|EU544480|Nickrent_4127	Benthamina_alyxifolia|DQ340584|Calvin_and_Wilson_AU99_14))	(Amyema_queenslandicum|DQ340583|Calvin_and_Wilson_AU02_22	Sogerianthe_sessiflora|EU544508|Nickrent_4467))	Englerina_ramulosa|DQ340577|A_Robertson_7280))	(Bakerella_sp_|EU544479|Nickrent_4161	((((Baratranthus_axanthus|EU544478|Nickrent_4029	Baratranthus_axanthus|DQ340587|Calvin_and_Wilson_B02_14)	((Tapinanthus_constrictiflorus|EU544511|Nickrent_3088	(Oncocalyx_schimperi|DQ340574|Calvin_and_Wilson_Y88_02	(Agelanthus_sansibarensis|DQ340573|A_Robertson_7365	Oncocalyx_sulfureus|EU544500|Nickrent_2850)))	(Taxillus_chinensis|EU544512|Nickrent_4032	(Scurrula_ferruginea|DQ340576|Calvin_and_Wilson_B02_02	Scurrula_ferruginea|EU544505|Nickrent_4008))))	(Dendrophthoe_constricta|DQ340589|Calvin_and_Wilson_B02_03
(((Peraxilla_tetrapetala|EU544502|Nickrent_2744	Peraxilla_tetrapetala|DQ340597|Calvin_and_Wilson_NZ98_03)	((((Atkinsonia_ligustrina|DQ788714|Nickrent_4343	Atkinsonia_ligustrina|DQ340616|Calvin_and_Wilson_AU00_01)	(Tupeia_antarctica|EF464494|Nickrent_2742	Tupeia_antarctica|DQ340601|Calvin_and_Wilson_NZ98_02))	((((((Globimetula_dinklagei|EU544489|Nickrent_3087	(((Cecarria_obtusifolia|EU544481|Nickrent_4562	Cecarria_obtusifolia|DQ340585|Calvin_and_Wilson_AU02_16)	((Loranthus_europaeus|EU544493|Nickrent_2849	Loranthus_europaeus|HQ917114|GUH_3997)	Loranthus_grewingkii|HQ917115|GUH_3998))	Loranthus_odoratus|EU544494|Nickrent_4977))	(Phragmanthera_regularis|DQ340579|Calvin_and_Wilson_Y88_01	(((((((Vanwykia_remota|EU544514|Nickrent_4331	Taxillus_wiensii|DQ340578|A_Robertson_7364)	(Englerina_ramulosa|DQ340577|A_Robertson_7280	(Tapinanthus_constrictiflorus|EU544511|Nickrent_3088	(Oncocalyx_schimperi|DQ340574|Calvin_and_Wilson_Y88_02	(Agelanthus_sansibarensis|DQ340573|A_Robertson_7365	Oncocalyx_sulfureus|EU544500|Nickrent_2850)))))	(Phragmanthera_crassicaulis|EU544503|Nickrent_3037	Socratina_bemarivensis|EU544507|Nickrent_4179))	((((Dendrophthoe_constricta|DQ340589|Calvin_and_Wilson_B02_03	(Dendrophthoe_longituba|EU544485|Nickrent_4010	Dendrophthoe_vitellina|DQ340588|Calvin_and_Wilson_AU98_08))	Helixanthera_coccinea|EU544490|Nickrent_4019)	((Taxillus_chinensis|EU544512|Nickrent_4032	(Scurrula_ferruginea|DQ340576|Calvin_and_Wilson_B02_02	Scurrula_ferruginea|EU544505|Nickrent_4008))	(Septulina_glauca|EU544506|Nickrent_4089	(Bakerella_sp_|EU544479|Nickrent_4161	(Baratranthus_axanthus|EU544478|Nickrent_4029	Baratranthus_axanthus|DQ340587|Calvin_and_Wilson_B02_14)))))	(Moquiniella_rubra|EF464489|Nickrent_3042	(Emelianthe_panganensis|EU544487|Nickrent_4889	Plicosepalus_curviflorus|DQ340575|Calvin_and_Wilson_Y88_03))))	(((((Diplatia_grandibractea|DQ340581|Calvin_and_Wilson_AU01_05	Diplatia_furcata|EU544486|Nickrent_2824)	Amyema_cambagei|DQ340582|Calvin_and_Wilson_AU99_01)	Amyema_glabrum|EU544476|Nickrent_2794)	(Dactyliophora_novae_guineae|DQ340586|Calvin_and_Wilson_AU02_10	Dactyliophora_novae_guineae|EU544483|Nickrent_4563))	((Benthamina_alyxifolia|EU544480|Nickrent_4127	Benthamina_alyxifolia|DQ340584|Calvin_and_Wilson_AU99_14)	Sogerianthe_sessiflora|EU544508|Nickrent_4467)))	((Erianthemum_dregei|DQ340580|A__Robertson_7366	Erianthemum_dregei|EU544488|Nickrent_2985)	Oedina_pendens|EU544499|Nickrent_4329))	(Amyema_queenslandicum|DQ340583|Calvin_and_Wilson_AU02_22
(((Peraxilla_tetrapetala|EU544502|Nickrent_2744	Peraxilla_tetrapetala|DQ340597|Calvin_and_Wilson_NZ98_03)	((((((((((Decaisnina_congesta|DQ340594|Calvin_and_Wilson_AU02_01	Decaisnina_signata|DQ340596|Calvin_and_Wilson_AU02_05)	Decaisnina_brittenii|DQ340595|Calvin_and_Wilson_AU01_11)	Decaisnina_triflora|EU544484|Nickrent_4491)	Amylotheca_duthieana|EU544477|Nickrent_4022)	Lepidaria_cf__forbesii|EU544492|Nickrent_4044)	(Macrosolen_cochinchinensis|EU544497|Nickrent_4038	Macrosolen_melintangensis|DQ340593|Calvin_and_Wilson_B02_17))	(Lepidaria_oviceps|DQ340602|Calvin_and_Wilson_B02_19	Loxanthera_speciosa|EU544495|Nickrent_4026))	(Amylotheca_subumbellata|DQ340600|Calvin_and_Wilson_AU98_21	(Lysiana_maritima|DQ340599|Calvin_and_Wilson_AU98_19	Lysiana_filifolia|EU544496|Nickrent_4449)))	((Gaiadendron_punctatum|DQ788715|Nickrent_2729	Gaiadendron_punctatum|DQ340617|Calvin_and_Wilson_CR01_08)	((Ixocactus_inornus|DQ340609|Calvin_and_Wilson_MX03_04	((((Struthanthus_woodsonii|EU544510|Nickrent_2761	Cladocolea_gracilis|EU544482|Nickrent_3066)	Struthanthus_oerstedii|EU544509|Nickrent_2728)	(Cladocolea_mcvaughii|DQ340611|Calvin_and_Wilson_MX03_09	Cladocolea_cupulata|DQ340612|Calvin_and_Wilson_MX03_08))	(((Tripodanthus_acutifolius|HM010444|Nickrent_5551	(Tripodanthus_acutifolius|HM010440|Nickrent_5350	((Tripodanthus_acutifolius|HM010435|Nickrent_5326	(Tripodanthus_acutifolius|HM010431|Nickrent_5318	Tripodanthus_acutifolius|HM010434|Nickrent_5325))	Tripodanthus_acutifolius|HM010443|Nickrent_5550)))	((((((Tripodanthus_acutifolius|HM010432|Nickrent_5321	((Tripodanthus_acutifolius|HM010433|Nickrent_5323	((Tripodanthus_flagellaris|DQ340614|Calvin_and_Wilson_AR03_10	((Tripodanthus_flagellaris|HM010430|Nickrent_5211	Tripodanthus_flagellaris|HM010428|Nickrent_5204)	((Tripodanthus_flagellaris|HM010445|Nickrent_5552	(Tripodanthus_flagellaris|HM010442|Nickrent_5549	Tripodanthus_flagellaris|HM010446|Nickrent_5553))	Tripodanthus_flagellaris|HM010429|Nickrent_5210)))	((Tripodanthus_acutifolius|HM010438|Nickrent_5346	Tripodanthus_acutifolius|HM010437|Nickrent_5345)	(Tripodanthus_acutifolius|HM010441|Nickrent_5548	Tripodanthus_acutifolius|HM010425|Nickrent_4983))))	Tripodanthus_acutifolius|HM010426|Nickrent_4998))	Tripodanthus_acutifolius|HM010436|Nickrent_5330)	Tripodanthus_acutifolius|EU544513|Nickrent_4927)	Tripodanthus_acutifolius|DQ340615|Calvin_and_Wilson_AR03_04)	Tripodanthus_acutifolius|HM010439|Nickrent_5349)	Tripodanthus_belmirensis|HM010427|Nickrent_5050))	((Psittacanthus_schiedeanus|DQ340610|Calvin_and_Wilson_CR01_09	((Oryctanthus_occidentalis|DQ340613|Calvin_and_Wilson_CR01_11
(((Peraxilla_tetrapetala|EU544502|Nickrent_2744	Peraxilla_tetrapetala|DQ340597|Calvin_and_Wilson_NZ98_03)	(((Atkinsonia_ligustrina|DQ788714|Nickrent_4343	Atkinsonia_ligustrina|DQ340616|Calvin_and_Wilson_AU00_01)	(((((((((Phragmanthera_crassicaulis|EU544503|Nickrent_3037	((Erianthemum_dregei|DQ340580|A__Robertson_7366	Erianthemum_dregei|EU544488|Nickrent_2985)	Oedina_pendens|EU544499|Nickrent_4329))	(Globimetula_dinklagei|EU544489|Nickrent_3087	Phragmanthera_regularis|DQ340579|Calvin_and_Wilson_Y88_01))	Moquiniella_rubra|EF464489|Nickrent_3042)	Septulina_glauca|EU544506|Nickrent_4089)	(((((Vanwykia_remota|EU544514|Nickrent_4331	Taxillus_wiensii|DQ340578|A_Robertson_7364)	(Baratranthus_axanthus|EU544478|Nickrent_4029	Baratranthus_axanthus|DQ340587|Calvin_and_Wilson_B02_14))	((Tapinanthus_constrictiflorus|EU544511|Nickrent_3088	(Oncocalyx_schimperi|DQ340574|Calvin_and_Wilson_Y88_02	(Agelanthus_sansibarensis|DQ340573|A_Robertson_7365	Oncocalyx_sulfureus|EU544500|Nickrent_2850)))	Englerina_ramulosa|DQ340577|A_Robertson_7280))	Bakerella_sp_|EU544479|Nickrent_4161)	((Plicosepalus_curviflorus|DQ340575|Calvin_and_Wilson_Y88_03	((Emelianthe_panganensis|EU544487|Nickrent_4889	(Taxillus_chinensis|EU544512|Nickrent_4032	(Scurrula_ferruginea|DQ340576|Calvin_and_Wilson_B02_02	Scurrula_ferruginea|EU544505|Nickrent_4008)))	(((Dendrophthoe_longituba|EU544485|Nickrent_4010	Dendrophthoe_vitellina|DQ340588|Calvin_and_Wilson_AU98_08)	Helixanthera_coccinea|EU544490|Nickrent_4019)	Dendrophthoe_constricta|DQ340589|Calvin_and_Wilson_B02_03)))	(Socratina_bemarivensis|EU544507|Nickrent_4179	(((Amyema_queenslandicum|DQ340583|Calvin_and_Wilson_AU02_22	Sogerianthe_sessiflora|EU544508|Nickrent_4467)	((((Amyema_glabrum|EU544476|Nickrent_2794	Diplatia_furcata|EU544486|Nickrent_2824)	Diplatia_grandibractea|DQ340581|Calvin_and_Wilson_AU01_05)	Amyema_cambagei|DQ340582|Calvin_and_Wilson_AU99_01)	(Dactyliophora_novae_guineae|DQ340586|Calvin_and_Wilson_AU02_10	Dactyliophora_novae_guineae|EU544483|Nickrent_4563)))	(Benthamina_alyxifolia|EU544480|Nickrent_4127	Benthamina_alyxifolia|DQ340584|Calvin_and_Wilson_AU99_14))))))	Helixanthera_parasitica|DQ340572|Calvin_and_Wilson_B02_01)	(((Muellerina_celastroides|DQ340590|Calvin_and_Wilson_AU99_11	(Muellerina_eucalyptoides|EU544498|Nickrent_4310	Muellerina_eucalyptoides|DQ340591|Calvin_and_Wilson_AU99_05))	(Ileostylus_micranthus|DQ340592|Calvin_and_Wilson_NZ00_02	Ileostylus_micranthus|EU544491|Nickrent_2741))	(((Loranthus_europaeus|EU544493|Nickrent_2849	Loranthus_europaeus|HQ917114|GUH_3997)
(((Peraxilla_tetrapetala|EU544502|Nickrent_2744	Peraxilla_tetrapetala|DQ340597|Calvin_and_Wilson_NZ98_03)	(((Atkinsonia_ligustrina|DQ788714|Nickrent_4343	Atkinsonia_ligustrina|DQ340616|Calvin_and_Wilson_AU00_01)	(((((Ligaria_cuneifolia|DQ442940|G_Amico_76_BCRU	Ligaria_cuneifolia|DQ340604|Calvin_and_Wilson_CL03_01)	(Gaiadendron_punctatum|DQ788715|Nickrent_2729	Gaiadendron_punctatum|DQ340617|Calvin_and_Wilson_CR01_08))	(((Macrosolen_cochinchinensis|EU544497|Nickrent_4038	Macrosolen_melintangensis|DQ340593|Calvin_and_Wilson_B02_17)	(((Lepidaria_oviceps|DQ340602|Calvin_and_Wilson_B02_19	Loxanthera_speciosa|EU544495|Nickrent_4026)	(Amylotheca_duthieana|EU544477|Nickrent_4022	(Amylotheca_subumbellata|DQ340600|Calvin_and_Wilson_AU98_21	(Lysiana_maritima|DQ340599|Calvin_and_Wilson_AU98_19	Lysiana_filifolia|EU544496|Nickrent_4449))))	Lepidaria_cf__forbesii|EU544492|Nickrent_4044))	(((Decaisnina_congesta|DQ340594|Calvin_and_Wilson_AU02_01	Decaisnina_signata|DQ340596|Calvin_and_Wilson_AU02_05)	Decaisnina_brittenii|DQ340595|Calvin_and_Wilson_AU01_11)	Decaisnina_triflora|EU544484|Nickrent_4491)))	((Desmaria_mutabilis|EF464486|Nickrent_4510A	Desmaria_mutabilis|DQ340603|Calvin_and_Wilson_CL03_07)	((Notanthera_heterophylla|DQ340606|Calvin_and_Wilson_Cl03_03	Notanthera_heterophylla|DQ442939|G_Amico_151_BCRU)	(Tupeia_antarctica|EF464494|Nickrent_2742	Tupeia_antarctica|DQ340601|Calvin_and_Wilson_NZ98_02))))	((((Struthanthus_oerstedii|EU544509|Nickrent_2728	((Cladocolea_mcvaughii|DQ340611|Calvin_and_Wilson_MX03_09	Cladocolea_cupulata|DQ340612|Calvin_and_Wilson_MX03_08)	(Cladocolea_gracilis|EU544482|Nickrent_3066	Struthanthus_woodsonii|EU544510|Nickrent_2761)))	Struthanthus_orbicularis|DQ340607|Calvin_and_Wilson_CR01_02)	Psittacanthus_schiedeanus|DQ340610|Calvin_and_Wilson_CR01_09)	(((Oryctanthus_occidentalis|DQ340613|Calvin_and_Wilson_CR01_11	Phthirusa_pyrifolia|EU544504|Nickrent_2762)	(Phthirusa_pyrifolia|DQ340608|Calvin_and_Wilson_CR01_03	Oryctanthus_occidentalis|EU544501|Nickrent_2763))	(((Tripodanthus_acutifolius|HM010443|Nickrent_5550	(Tripodanthus_acutifolius|HM010444|Nickrent_5551	((Tripodanthus_acutifolius|HM010431|Nickrent_5318	Tripodanthus_acutifolius|HM010434|Nickrent_5325)	Tripodanthus_acutifolius|HM010435|Nickrent_5326)))	Tripodanthus_acutifolius|HM010440|Nickrent_5350)	(Ixocactus_inornus|DQ340609|Calvin_and_Wilson_MX03_04	((((Tripodanthus_acutifolius|HM010433|Nickrent_5323	(((Tripodanthus_acutifolius|DQ340615|Calvin_and_Wilson_AR03_04	(((Tripodanthus_acutifolius|HM010438|Nickrent_5346	Tripodanthus_acutifolius|HM010437|Nickrent_5345)	((Tripodanthus_acutifolius|HM010441|Nickrent_5548
(((Peraxilla_tetrapetala|EU544502|Nickrent_2744	Peraxilla_tetrapetala|DQ340597|Calvin_and_Wilson_NZ98_03)	((((Gaiadendron_punctatum|DQ788715|Nickrent_2729	Gaiadendron_punctatum|DQ340617|Calvin_and_Wilson_CR01_08)	(((((Ligaria_cuneifolia|DQ442940|G_Amico_76_BCRU	Ligaria_cuneifolia|DQ340604|Calvin_and_Wilson_CL03_01)	Amylotheca_duthieana|EU544477|Nickrent_4022)	(Lepidaria_oviceps|DQ340602|Calvin_and_Wilson_B02_19	Loxanthera_speciosa|EU544495|Nickrent_4026))	(Macrosolen_cochinchinensis|EU544497|Nickrent_4038	Macrosolen_melintangensis|DQ340593|Calvin_and_Wilson_B02_17))	(Lepidaria_cf__forbesii|EU544492|Nickrent_4044	(((Decaisnina_congesta|DQ340594|Calvin_and_Wilson_AU02_01	Decaisnina_signata|DQ340596|Calvin_and_Wilson_AU02_05)	Decaisnina_brittenii|DQ340595|Calvin_and_Wilson_AU01_11)	Decaisnina_triflora|EU544484|Nickrent_4491))))	(((Tupeia_antarctica|EF464494|Nickrent_2742	Tupeia_antarctica|DQ340601|Calvin_and_Wilson_NZ98_02)	((Desmaria_mutabilis|EF464486|Nickrent_4510A	Desmaria_mutabilis|DQ340603|Calvin_and_Wilson_CL03_07)	(Notanthera_heterophylla|DQ340606|Calvin_and_Wilson_Cl03_03	Notanthera_heterophylla|DQ442939|G_Amico_151_BCRU)))	((((Tripodanthus_acutifolius|HM010443|Nickrent_5550	(Tripodanthus_acutifolius|HM010444|Nickrent_5551	(Struthanthus_orbicularis|DQ340607|Calvin_and_Wilson_CR01_02	((Psittacanthus_schiedeanus|DQ340610|Calvin_and_Wilson_CR01_09	(Tripodanthus_acutifolius|HM010431|Nickrent_5318	Tripodanthus_acutifolius|HM010434|Nickrent_5325))	Tripodanthus_acutifolius|HM010435|Nickrent_5326))))	Tripodanthus_acutifolius|HM010440|Nickrent_5350)	(((Oryctanthus_occidentalis|DQ340613|Calvin_and_Wilson_CR01_11	Phthirusa_pyrifolia|EU544504|Nickrent_2762)	(Phthirusa_pyrifolia|DQ340608|Calvin_and_Wilson_CR01_03	Oryctanthus_occidentalis|EU544501|Nickrent_2763))	(((Tripodanthus_acutifolius|EU544513|Nickrent_4927	(Tripodanthus_acutifolius|HM010436|Nickrent_5330	(Tripodanthus_acutifolius|HM010426|Nickrent_4998	(((Tripodanthus_acutifolius|HM010441|Nickrent_5548	((Tripodanthus_acutifolius|HM010438|Nickrent_5346	Tripodanthus_acutifolius|HM010437|Nickrent_5345)	(Tripodanthus_acutifolius|HM010425|Nickrent_4983	(Tripodanthus_acutifolius|HM010433|Nickrent_5323	(Tripodanthus_flagellaris|DQ340614|Calvin_and_Wilson_AR03_10	(((Tripodanthus_flagellaris|HM010446|Nickrent_5553	(Tripodanthus_flagellaris|HM010445|Nickrent_5552	Tripodanthus_flagellaris|HM010442|Nickrent_5549))	Tripodanthus_flagellaris|HM010429|Nickrent_5210)	(Tripodanthus_flagellaris|HM010430|Nickrent_5211	Tripodanthus_flagellaris|HM010428|Nickrent_5204)))))))	Tripodanthus_acutifolius|DQ340615|Calvin_and_Wilson_AR03_04)
(((Peraxilla_tetrapetala|EU544502|Nickrent_2744	Peraxilla_tetrapetala|DQ340597|Calvin_and_Wilson_NZ98_03)	((((((Gaiadendron_punctatum|DQ788715|Nickrent_2729	Gaiadendron_punctatum|DQ340617|Calvin_and_Wilson_CR01_08)	((((Lepidaria_oviceps|DQ340602|Calvin_and_Wilson_B02_19	Loxanthera_speciosa|EU544495|Nickrent_4026)	Lepidaria_cf__forbesii|EU544492|Nickrent_4044)	(((Decaisnina_congesta|DQ340594|Calvin_and_Wilson_AU02_01	Decaisnina_signata|DQ340596|Calvin_and_Wilson_AU02_05)	Decaisnina_brittenii|DQ340595|Calvin_and_Wilson_AU01_11)	Decaisnina_triflora|EU544484|Nickrent_4491))	(Macrosolen_cochinchinensis|EU544497|Nickrent_4038	Macrosolen_melintangensis|DQ340593|Calvin_and_Wilson_B02_17)))	((Amylotheca_duthieana|EU544477|Nickrent_4022	(Nuytsia_floribunda|DQ340618|Calvin_and_Wilson_AU01_22	Nuytsia_floribunda|DQ788716|Nickrent_3080))	(((Desmaria_mutabilis|EF464486|Nickrent_4510A	Desmaria_mutabilis|DQ340603|Calvin_and_Wilson_CL03_07)	(Notanthera_heterophylla|DQ340606|Calvin_and_Wilson_Cl03_03	Notanthera_heterophylla|DQ442939|G_Amico_151_BCRU))	((Ligaria_cuneifolia|DQ442940|G_Amico_76_BCRU	Ligaria_cuneifolia|DQ340604|Calvin_and_Wilson_CL03_01)	((Tripodanthus_acutifolius|HM010443|Nickrent_5550	((Tripodanthus_acutifolius|HM010444|Nickrent_5551	((Tripodanthus_acutifolius|HM010435|Nickrent_5326	Tripodanthus_acutifolius|HM010434|Nickrent_5325)	Tripodanthus_acutifolius|HM010431|Nickrent_5318))	Tripodanthus_acutifolius|HM010440|Nickrent_5350))	(((((((Cladocolea_mcvaughii|DQ340611|Calvin_and_Wilson_MX03_09	Cladocolea_cupulata|DQ340612|Calvin_and_Wilson_MX03_08)	(Cladocolea_gracilis|EU544482|Nickrent_3066	Struthanthus_woodsonii|EU544510|Nickrent_2761))	Struthanthus_oerstedii|EU544509|Nickrent_2728)	Psittacanthus_schiedeanus|DQ340610|Calvin_and_Wilson_CR01_09)	Struthanthus_orbicularis|DQ340607|Calvin_and_Wilson_CR01_02)	((Oryctanthus_occidentalis|DQ340613|Calvin_and_Wilson_CR01_11	Phthirusa_pyrifolia|EU544504|Nickrent_2762)	(Phthirusa_pyrifolia|DQ340608|Calvin_and_Wilson_CR01_03	Oryctanthus_occidentalis|EU544501|Nickrent_2763)))	((((((Tripodanthus_flagellaris|HM010430|Nickrent_5211	Tripodanthus_flagellaris|HM010428|Nickrent_5204)	((Tripodanthus_flagellaris|HM010445|Nickrent_5552	(Tripodanthus_flagellaris|HM010442|Nickrent_5549	Tripodanthus_flagellaris|HM010446|Nickrent_5553))	Tripodanthus_flagellaris|HM010429|Nickrent_5210))	Tripodanthus_flagellaris|DQ340614|Calvin_and_Wilson_AR03_10)	((Tripodanthus_acutifolius|HM010433|Nickrent_5323	((Tripodanthus_acutifolius|EU544513|Nickrent_4927	(Tripodanthus_acutifolius|HM010436|Nickrent_5330	(Tripodanthus_acutifolius|HM010426|Nickrent_4998
(((Peraxilla_tetrapetala|EU544502|Nickrent_2744	Peraxilla_tetrapetala|DQ340597|Calvin_and_Wilson_NZ98_03)	(((((((Amylotheca_duthieana|EU544477|Nickrent_4022	(((Decaisnina_congesta|DQ340594|Calvin_and_Wilson_AU02_01	Decaisnina_signata|DQ340596|Calvin_and_Wilson_AU02_05)	Decaisnina_brittenii|DQ340595|Calvin_and_Wilson_AU01_11)	Decaisnina_triflora|EU544484|Nickrent_4491))	Lepidaria_cf__forbesii|EU544492|Nickrent_4044)	(Macrosolen_cochinchinensis|EU544497|Nickrent_4038	Macrosolen_melintangensis|DQ340593|Calvin_and_Wilson_B02_17))	(Lepidaria_oviceps|DQ340602|Calvin_and_Wilson_B02_19	Loxanthera_speciosa|EU544495|Nickrent_4026))	(Amylotheca_subumbellata|DQ340600|Calvin_and_Wilson_AU98_21	(Lysiana_maritima|DQ340599|Calvin_and_Wilson_AU98_19	Lysiana_filifolia|EU544496|Nickrent_4449)))	((Tupeia_antarctica|EF464494|Nickrent_2742	Tupeia_antarctica|DQ340601|Calvin_and_Wilson_NZ98_02)	((Atkinsonia_ligustrina|DQ788714|Nickrent_4343	Atkinsonia_ligustrina|DQ340616|Calvin_and_Wilson_AU00_01)	(((Desmaria_mutabilis|EF464486|Nickrent_4510A	Desmaria_mutabilis|DQ340603|Calvin_and_Wilson_CL03_07)	(Notanthera_heterophylla|DQ340606|Calvin_and_Wilson_Cl03_03	Notanthera_heterophylla|DQ442939|G_Amico_151_BCRU))	(((Ligaria_cuneifolia|DQ442940|G_Amico_76_BCRU	Ligaria_cuneifolia|DQ340604|Calvin_and_Wilson_CL03_01)	(((Cladocolea_mcvaughii|DQ340611|Calvin_and_Wilson_MX03_09	Cladocolea_cupulata|DQ340612|Calvin_and_Wilson_MX03_08)	((Struthanthus_woodsonii|EU544510|Nickrent_2761	Cladocolea_gracilis|EU544482|Nickrent_3066)	Struthanthus_oerstedii|EU544509|Nickrent_2728))	(Psittacanthus_schiedeanus|DQ340610|Calvin_and_Wilson_CR01_09	((((Tripodanthus_acutifolius|HM010440|Nickrent_5350	(Tripodanthus_acutifolius|HM010443|Nickrent_5550	(Tripodanthus_acutifolius|HM010444|Nickrent_5551	((Tripodanthus_acutifolius|HM010434|Nickrent_5325	Tripodanthus_acutifolius|HM010431|Nickrent_5318)	Tripodanthus_acutifolius|HM010435|Nickrent_5326))))	((((Tripodanthus_acutifolius|HM010433|Nickrent_5323	(((Tripodanthus_flagellaris|HM010430|Nickrent_5211	Tripodanthus_flagellaris|HM010428|Nickrent_5204)	((Tripodanthus_flagellaris|HM010445|Nickrent_5552	(Tripodanthus_flagellaris|HM010442|Nickrent_5549	Tripodanthus_flagellaris|HM010446|Nickrent_5553))	Tripodanthus_flagellaris|HM010429|Nickrent_5210))	Tripodanthus_flagellaris|DQ340614|Calvin_and_Wilson_AR03_10))	(((((Tripodanthus_acutifolius|DQ340615|Calvin_and_Wilson_AR03_04	(Tripodanthus_acutifolius|HM010439|Nickrent_5349	((Tripodanthus_acutifolius|HM010438|Nickrent_5346	Tripodanthus_acutifolius|HM010437|Nickrent_5345)	Tripodanthus_acutifolius|HM010425|Nickrent_4983)))
(((Peraxilla_tetrapetala|EU544502|Nickrent_2744	Peraxilla_tetrapetala|DQ340597|Calvin_and_Wilson_NZ98_03)	((Atkinsonia_ligustrina|DQ788714|Nickrent_4343	Atkinsonia_ligustrina|DQ340616|Calvin_and_Wilson_AU00_01)	(((Tupeia_antarctica|EF464494|Nickrent_2742	Tupeia_antarctica|DQ340601|Calvin_and_Wilson_NZ98_02)	(((((Notanthera_heterophylla|DQ340606|Calvin_and_Wilson_Cl03_03	Notanthera_heterophylla|DQ442939|G_Amico_151_BCRU)	(Lepidaria_oviceps|DQ340602|Calvin_and_Wilson_B02_19	Loxanthera_speciosa|EU544495|Nickrent_4026))	(((Macrosolen_cochinchinensis|EU544497|Nickrent_4038	Macrosolen_melintangensis|DQ340593|Calvin_and_Wilson_B02_17)	((Nuytsia_floribunda|DQ340618|Calvin_and_Wilson_AU01_22	Nuytsia_floribunda|DQ788716|Nickrent_3080)	Amylotheca_duthieana|EU544477|Nickrent_4022))	(((Decaisnina_congesta|DQ340594|Calvin_and_Wilson_AU02_01	Decaisnina_signata|DQ340596|Calvin_and_Wilson_AU02_05)	Decaisnina_brittenii|DQ340595|Calvin_and_Wilson_AU01_11)	Decaisnina_triflora|EU544484|Nickrent_4491)))	Lepidaria_cf__forbesii|EU544492|Nickrent_4044)	((((Ligaria_cuneifolia|DQ442940|G_Amico_76_BCRU	Ligaria_cuneifolia|DQ340604|Calvin_and_Wilson_CL03_01)	((((Cladocolea_mcvaughii|DQ340611|Calvin_and_Wilson_MX03_09	Cladocolea_cupulata|DQ340612|Calvin_and_Wilson_MX03_08)	((Struthanthus_woodsonii|EU544510|Nickrent_2761	Cladocolea_gracilis|EU544482|Nickrent_3066)	Struthanthus_oerstedii|EU544509|Nickrent_2728))	((((Oryctanthus_occidentalis|DQ340613|Calvin_and_Wilson_CR01_11	Phthirusa_pyrifolia|EU544504|Nickrent_2762)	(Phthirusa_pyrifolia|DQ340608|Calvin_and_Wilson_CR01_03	Oryctanthus_occidentalis|EU544501|Nickrent_2763))	Struthanthus_orbicularis|DQ340607|Calvin_and_Wilson_CR01_02)	Psittacanthus_schiedeanus|DQ340610|Calvin_and_Wilson_CR01_09))	((((Tripodanthus_acutifolius|HM010443|Nickrent_5550	(Tripodanthus_acutifolius|HM010435|Nickrent_5326	(Tripodanthus_acutifolius|HM010444|Nickrent_5551	(Tripodanthus_acutifolius|HM010434|Nickrent_5325	Tripodanthus_acutifolius|HM010431|Nickrent_5318))))	Tripodanthus_acutifolius|HM010440|Nickrent_5350)	(((((Tripodanthus_acutifolius|HM010426|Nickrent_4998	((Tripodanthus_acutifolius|HM010439|Nickrent_5349	(Tripodanthus_acutifolius|HM010437|Nickrent_5345	(((Tripodanthus_acutifolius|DQ340615|Calvin_and_Wilson_AR03_04	(Tripodanthus_acutifolius|HM010425|Nickrent_4983	(((Tripodanthus_flagellaris|HM010430|Nickrent_5211	Tripodanthus_flagellaris|HM010428|Nickrent_5204)	((Tripodanthus_flagellaris|HM010445|Nickrent_5552	(Tripodanthus_flagellaris|HM010442|Nickrent_5549	Tripodanthus_flagellaris|HM010446|Nickrent_5553))	Tripodanthus_flagellaris|HM010429|Nickrent_5210))
(Alepis_flavida|EF464481|Nickrent_2743	(((Atkinsonia_ligustrina|DQ788714|Nickrent_4343	Atkinsonia_ligustrina|DQ340616|Calvin_and_Wilson_AU00_01)	(((Tristerix_penduliflorus|DQ442929|P_Nunez_8288_720879_MO	Tristerix_penduliflorus|DQ442928|M_Lewis_35236_4661844_MO)	(((((Tristerix_pubescens|DQ442937|DN_Smith_11388_3337809_MO	Tristerix_pubescens|DQ442936|DN_Smith_M_Buddensiek_11090_3303268_MO)	(Tristerix_peytonii|DQ442935|P_Nunez_J_Arque_8287_3632650_MO	(Tristerix_longebracteatus|DQ442932|DN_Smith_8288_722877_MO	((Tristerix_grandiflorus|DQ442931|V_Zar_1368_3907304_MO	Tristerix_grandiflorus|DQ442930|Palacios_Neil_Ceron_2547_3672311_MO)	Tristerix_longebracteatus|DQ442933|D_Fernandez_M_Cerna_P_Villacres_371_5889268_MO))))	(Tristerix_peruvianus|DQ442934|DN_Smith_M_Buddensiek_10858_3307944__MO	Tristerix_chodatianus|DQ442938|DN_Smith_Valencia_Gonzales_9536_3337838_MO))	(Tristerix_verticillatus|DQ442927|G_Amico_155_BCRU	((Tristerix_verticillatus|DQ442925|G_Amico_157_BCRU	Tristerix_verticillatus|DQ442926|G_Amico_158_BCRU)	Tristerix_verticillatus|DQ442924|G_Amico_154_BCRU)))	((Tristerix_corymbosus|EF464493|Nickrent_4597A	(Tristerix_aphyllus|DQ442918|G_Amico_162_BCRU	Tristerix_aphyllus|DQ442916|G_Amico_97_BCRU))	((((Tristerix_aphyllus|DQ442917|L_Suarez_sn_BCRU	(Tristerix_aphyllus|DQ442919|G_Amico_166_BCRU	(Tristerix_corymbosus|DQ442922|G_Amico_84_BCRU	Tristerix_corymbosus|DQ442923|G_Amico_96_BCRU)))	Tristerix_corymbosus|DQ442921|G_Amico_83_BCRU)	Tristerix_corymbosus|DQ340605|Calvin_and_Wilson_CL03_02)	Tristerix_corymbosus|DQ442920|G_Amico_80_BCRU))))	(((((Desmaria_mutabilis|DQ340603|Calvin_and_Wilson_CL03_07	Desmaria_mutabilis|EF464486|Nickrent_4510A)	((((Ileostylus_micranthus|EU544491|Nickrent_2741	Ileostylus_micranthus|DQ340592|Calvin_and_Wilson_NZ00_02)	(Muellerina_celastroides|DQ340590|Calvin_and_Wilson_AU99_11	(Muellerina_eucalyptoides|DQ340591|Calvin_and_Wilson_AU99_05	Muellerina_eucalyptoides|EU544498|Nickrent_4310)))	(((Septulina_glauca|EU544506|Nickrent_4089	(Amyema_queenslandicum|DQ340583|Calvin_and_Wilson_AU02_22	Helixanthera_parasitica|DQ340572|Calvin_and_Wilson_B02_01))	(((Globimetula_dinklagei|EU544489|Nickrent_3087	Phragmanthera_regularis|DQ340579|Calvin_and_Wilson_Y88_01)	(Oedina_pendens|EU544499|Nickrent_4329	(Erianthemum_dregei|EU544488|Nickrent_2985	Erianthemum_dregei|DQ340580|A__Robertson_7366)))	((Bakerella_sp_|EU544479|Nickrent_4161	Moquiniella_rubra|EF464489|Nickrent_3042)	((((Benthamina_alyxifolia|DQ340584|Calvin_and_Wilson_AU99_14	Benthamina_alyxifolia|EU544480|Nickrent_4127)	Emelianthe_panganensis|EU544487|Nickrent_4889)	(Dendrophthoe_constricta|DQ340589|Calvin_and_Wilson_B02_03	(Dendrophthoe_vitellina|DQ340588|Calvin_and_Wilson_AU98_08
(Alepis_flavida|EF464481|Nickrent_2743	(((Gaiadendron_punctatum|DQ340617|Calvin_and_Wilson_CR01_08	Gaiadendron_punctatum|DQ788715|Nickrent_2729)	((((((((Tristerix_peruvianus|DQ442934|DN_Smith_M_Buddensiek_10858_3307944__MO	Tristerix_chodatianus|DQ442938|DN_Smith_Valencia_Gonzales_9536_3337838_MO)	(Tristerix_peytonii|DQ442935|P_Nunez_J_Arque_8287_3632650_MO	((Tristerix_pubescens|DQ442937|DN_Smith_11388_3337809_MO	Tristerix_pubescens|DQ442936|DN_Smith_M_Buddensiek_11090_3303268_MO)	((Tristerix_longebracteatus|DQ442932|DN_Smith_8288_722877_MO	(Tristerix_grandiflorus|DQ442931|V_Zar_1368_3907304_MO	Tristerix_grandiflorus|DQ442930|Palacios_Neil_Ceron_2547_3672311_MO))	Tristerix_longebracteatus|DQ442933|D_Fernandez_M_Cerna_P_Villacres_371_5889268_MO))))	((Tristerix_penduliflorus|DQ442929|P_Nunez_8288_720879_MO	Tristerix_penduliflorus|DQ442928|M_Lewis_35236_4661844_MO)	(Tristerix_verticillatus|DQ442927|G_Amico_155_BCRU	((Tristerix_verticillatus|DQ442925|G_Amico_157_BCRU	Tristerix_verticillatus|DQ442926|G_Amico_158_BCRU)	Tristerix_verticillatus|DQ442924|G_Amico_154_BCRU))))	((Tristerix_corymbosus|EF464493|Nickrent_4597A	(Tristerix_aphyllus|DQ442918|G_Amico_162_BCRU	Tristerix_aphyllus|DQ442916|G_Amico_97_BCRU))	(((Tristerix_aphyllus|DQ442919|G_Amico_166_BCRU	((Tristerix_corymbosus|DQ442922|G_Amico_84_BCRU	Tristerix_corymbosus|DQ442923|G_Amico_96_BCRU)	(Tristerix_corymbosus|DQ442921|G_Amico_83_BCRU	Tristerix_aphyllus|DQ442917|L_Suarez_sn_BCRU)))	Tristerix_corymbosus|DQ340605|Calvin_and_Wilson_CL03_02)	Tristerix_corymbosus|DQ442920|G_Amico_80_BCRU)))	(Nuytsia_floribunda|DQ340618|Calvin_and_Wilson_AU01_22	Nuytsia_floribunda|DQ788716|Nickrent_3080))	(((Desmaria_mutabilis|DQ340603|Calvin_and_Wilson_CL03_07	Desmaria_mutabilis|EF464486|Nickrent_4510A)	(((Tupeia_antarctica|EF464494|Nickrent_2742	Tupeia_antarctica|DQ340601|Calvin_and_Wilson_NZ98_02)	(Notanthera_heterophylla|DQ340606|Calvin_and_Wilson_Cl03_03	Notanthera_heterophylla|DQ442939|G_Amico_151_BCRU))	(((Ileostylus_micranthus|EU544491|Nickrent_2741	Ileostylus_micranthus|DQ340592|Calvin_and_Wilson_NZ00_02)	(Muellerina_celastroides|DQ340590|Calvin_and_Wilson_AU99_11	(Muellerina_eucalyptoides|DQ340591|Calvin_and_Wilson_AU99_05	Muellerina_eucalyptoides|EU544498|Nickrent_4310)))	((Helixanthera_parasitica|DQ340572|Calvin_and_Wilson_B02_01	((((Amyema_queenslandicum|DQ340583|Calvin_and_Wilson_AU02_22	((Sogerianthe_sessiflora|EU544508|Nickrent_4467	(((Amyema_glabrum|EU544476|Nickrent_2794	(Diplatia_grandibractea|DQ340581|Calvin_and_Wilson_AU01_05	Diplatia_furcata|EU544486|Nickrent_2824))	Amyema_cambagei|DQ340582|Calvin_and_Wilson_AU99_01)	(Dactyliophora_novae_guineae|EU544483|Nickrent_4563	Dactyliophora_novae_guineae|DQ340586|Calvin_and_Wilson_AU02_10)))
(Alepis_flavida|EF464481|Nickrent_2743	(((((((Ileostylus_micranthus|EU544491|Nickrent_2741	Ileostylus_micranthus|DQ340592|Calvin_and_Wilson_NZ00_02)	(Muellerina_celastroides|DQ340590|Calvin_and_Wilson_AU99_11	(Muellerina_eucalyptoides|DQ340591|Calvin_and_Wilson_AU99_05	Muellerina_eucalyptoides|EU544498|Nickrent_4310)))	(((((Septulina_glauca|EU544506|Nickrent_4089	Bakerella_sp_|EU544479|Nickrent_4161)	Moquiniella_rubra|EF464489|Nickrent_3042)	(((Phragmanthera_crassicaulis|EU544503|Nickrent_3037	Socratina_bemarivensis|EU544507|Nickrent_4179)	((((Englerina_ramulosa|DQ340577|A_Robertson_7280	(((Amyema_glabrum|EU544476|Nickrent_2794	(Diplatia_grandibractea|DQ340581|Calvin_and_Wilson_AU01_05	Diplatia_furcata|EU544486|Nickrent_2824))	Amyema_cambagei|DQ340582|Calvin_and_Wilson_AU99_01)	(Dactyliophora_novae_guineae|EU544483|Nickrent_4563	Dactyliophora_novae_guineae|DQ340586|Calvin_and_Wilson_AU02_10)))	(Benthamina_alyxifolia|DQ340584|Calvin_and_Wilson_AU99_14	Benthamina_alyxifolia|EU544480|Nickrent_4127))	(Amyema_queenslandicum|DQ340583|Calvin_and_Wilson_AU02_22	Sogerianthe_sessiflora|EU544508|Nickrent_4467))	((Baratranthus_axanthus|EU544478|Nickrent_4029	Baratranthus_axanthus|DQ340587|Calvin_and_Wilson_B02_14)	(Taxillus_wiensii|DQ340578|A_Robertson_7364	Vanwykia_remota|EU544514|Nickrent_4331))))	(((Tapinanthus_constrictiflorus|EU544511|Nickrent_3088	((Oncocalyx_sulfureus|EU544500|Nickrent_2850	Agelanthus_sansibarensis|DQ340573|A_Robertson_7365)	Oncocalyx_schimperi|DQ340574|Calvin_and_Wilson_Y88_02))	((Scurrula_ferruginea|EU544505|Nickrent_4008	Scurrula_ferruginea|DQ340576|Calvin_and_Wilson_B02_02)	Taxillus_chinensis|EU544512|Nickrent_4032))	(((Dendrophthoe_constricta|DQ340589|Calvin_and_Wilson_B02_03	(Dendrophthoe_vitellina|DQ340588|Calvin_and_Wilson_AU98_08	Dendrophthoe_longituba|EU544485|Nickrent_4010))	Helixanthera_coccinea|EU544490|Nickrent_4019)	Plicosepalus_curviflorus|DQ340575|Calvin_and_Wilson_Y88_03))))	Helixanthera_parasitica|DQ340572|Calvin_and_Wilson_B02_01)	(((((((Loranthus_grewingkii|HQ917115|GUH_3998	Loranthus_europaeus|HQ917114|GUH_3997)	Loranthus_europaeus|EU544493|Nickrent_2849)	Loranthus_odoratus|EU544494|Nickrent_4977)	(Cecarria_obtusifolia|EU544481|Nickrent_4562	Cecarria_obtusifolia|DQ340585|Calvin_and_Wilson_AU02_16))	Globimetula_dinklagei|EU544489|Nickrent_3087)	Phragmanthera_regularis|DQ340579|Calvin_and_Wilson_Y88_01)	((Oedina_pendens|EU544499|Nickrent_4329	(Erianthemum_dregei|EU544488|Nickrent_2985	Erianthemum_dregei|DQ340580|A__Robertson_7366))
(Alepis_flavida|EF464481|Nickrent_2743	((((((((Loranthus_grewingkii|HQ917115|GUH_3998	Loranthus_europaeus|HQ917114|GUH_3997)	Loranthus_europaeus|EU544493|Nickrent_2849)	Loranthus_odoratus|EU544494|Nickrent_4977)	(Cecarria_obtusifolia|EU544481|Nickrent_4562	Cecarria_obtusifolia|DQ340585|Calvin_and_Wilson_AU02_16))	(((Ileostylus_micranthus|EU544491|Nickrent_2741	Ileostylus_micranthus|DQ340592|Calvin_and_Wilson_NZ00_02)	(Muellerina_celastroides|DQ340590|Calvin_and_Wilson_AU99_11	(Muellerina_eucalyptoides|DQ340591|Calvin_and_Wilson_AU99_05	Muellerina_eucalyptoides|EU544498|Nickrent_4310)))	((Amyema_queenslandicum|DQ340583|Calvin_and_Wilson_AU02_22	Helixanthera_parasitica|DQ340572|Calvin_and_Wilson_B02_01)	(((Socratina_bemarivensis|EU544507|Nickrent_4179	(Englerina_ramulosa|DQ340577|A_Robertson_7280	(Taxillus_wiensii|DQ340578|A_Robertson_7364	Vanwykia_remota|EU544514|Nickrent_4331)))	((Sogerianthe_sessiflora|EU544508|Nickrent_4467	(Diplatia_furcata|EU544486|Nickrent_2824	(Diplatia_grandibractea|DQ340581|Calvin_and_Wilson_AU01_05	(Amyema_glabrum|EU544476|Nickrent_2794	Amyema_cambagei|DQ340582|Calvin_and_Wilson_AU99_01))))	((Benthamina_alyxifolia|DQ340584|Calvin_and_Wilson_AU99_14	Benthamina_alyxifolia|EU544480|Nickrent_4127)	(Dactyliophora_novae_guineae|EU544483|Nickrent_4563	Dactyliophora_novae_guineae|DQ340586|Calvin_and_Wilson_AU02_10))))	((((Septulina_glauca|EU544506|Nickrent_4089	((Globimetula_dinklagei|EU544489|Nickrent_3087	Phragmanthera_regularis|DQ340579|Calvin_and_Wilson_Y88_01)	((Oedina_pendens|EU544499|Nickrent_4329	(Erianthemum_dregei|EU544488|Nickrent_2985	Erianthemum_dregei|DQ340580|A__Robertson_7366))	Emelianthe_panganensis|EU544487|Nickrent_4889)))	(Phragmanthera_crassicaulis|EU544503|Nickrent_3037	Moquiniella_rubra|EF464489|Nickrent_3042))	Plicosepalus_curviflorus|DQ340575|Calvin_and_Wilson_Y88_03)	(((((Dendrophthoe_constricta|DQ340589|Calvin_and_Wilson_B02_03	(Dendrophthoe_vitellina|DQ340588|Calvin_and_Wilson_AU98_08	Dendrophthoe_longituba|EU544485|Nickrent_4010))	Helixanthera_coccinea|EU544490|Nickrent_4019)	((Tapinanthus_constrictiflorus|EU544511|Nickrent_3088	((Oncocalyx_sulfureus|EU544500|Nickrent_2850	Agelanthus_sansibarensis|DQ340573|A_Robertson_7365)	Oncocalyx_schimperi|DQ340574|Calvin_and_Wilson_Y88_02))	((Scurrula_ferruginea|EU544505|Nickrent_4008	Scurrula_ferruginea|DQ340576|Calvin_and_Wilson_B02_02)	Taxillus_chinensis|EU544512|Nickrent_4032)))	(Baratranthus_axanthus|EU544478|Nickrent_4029	Baratranthus_axanthus|DQ340587|Calvin_and_Wilson_B02_14))
(Alepis_flavida|EF464481|Nickrent_2743	(((((((Ileostylus_micranthus|EU544491|Nickrent_2741	Ileostylus_micranthus|DQ340592|Calvin_and_Wilson_NZ00_02)	(Muellerina_celastroides|DQ340590|Calvin_and_Wilson_AU99_11	(Muellerina_eucalyptoides|DQ340591|Calvin_and_Wilson_AU99_05	Muellerina_eucalyptoides|EU544498|Nickrent_4310)))	(((Septulina_glauca|EU544506|Nickrent_4089	(Amyema_queenslandicum|DQ340583|Calvin_and_Wilson_AU02_22	Helixanthera_parasitica|DQ340572|Calvin_and_Wilson_B02_01))	(((((Dendrophthoe_constricta|DQ340589|Calvin_and_Wilson_B02_03	(Dendrophthoe_vitellina|DQ340588|Calvin_and_Wilson_AU98_08	Dendrophthoe_longituba|EU544485|Nickrent_4010))	Helixanthera_coccinea|EU544490|Nickrent_4019)	((Tapinanthus_constrictiflorus|EU544511|Nickrent_3088	((Oncocalyx_sulfureus|EU544500|Nickrent_2850	Agelanthus_sansibarensis|DQ340573|A_Robertson_7365)	Oncocalyx_schimperi|DQ340574|Calvin_and_Wilson_Y88_02))	(Scurrula_ferruginea|EU544505|Nickrent_4008	Scurrula_ferruginea|DQ340576|Calvin_and_Wilson_B02_02)))	((Socratina_bemarivensis|EU544507|Nickrent_4179	((((((Globimetula_dinklagei|EU544489|Nickrent_3087	Phragmanthera_regularis|DQ340579|Calvin_and_Wilson_Y88_01)	Phragmanthera_crassicaulis|EU544503|Nickrent_3037)	((Oedina_pendens|EU544499|Nickrent_4329	(Erianthemum_dregei|EU544488|Nickrent_2985	Erianthemum_dregei|DQ340580|A__Robertson_7366))	Emelianthe_panganensis|EU544487|Nickrent_4889))	Moquiniella_rubra|EF464489|Nickrent_3042)	((Taxillus_wiensii|DQ340578|A_Robertson_7364	Vanwykia_remota|EU544514|Nickrent_4331)	(Baratranthus_axanthus|EU544478|Nickrent_4029	Baratranthus_axanthus|DQ340587|Calvin_and_Wilson_B02_14)))	(Englerina_ramulosa|DQ340577|A_Robertson_7280	(((Dactyliophora_novae_guineae|EU544483|Nickrent_4563	Dactyliophora_novae_guineae|DQ340586|Calvin_and_Wilson_AU02_10)	Sogerianthe_sessiflora|EU544508|Nickrent_4467)	((Benthamina_alyxifolia|DQ340584|Calvin_and_Wilson_AU99_14	Benthamina_alyxifolia|EU544480|Nickrent_4127)	((Amyema_glabrum|EU544476|Nickrent_2794	(Diplatia_furcata|EU544486|Nickrent_2824	Diplatia_grandibractea|DQ340581|Calvin_and_Wilson_AU01_05))	Amyema_cambagei|DQ340582|Calvin_and_Wilson_AU99_01))))))	Bakerella_sp_|EU544479|Nickrent_4161))	(Plicosepalus_curviflorus|DQ340575|Calvin_and_Wilson_Y88_03	Taxillus_chinensis|EU544512|Nickrent_4032)))	((((Loranthus_grewingkii|HQ917115|GUH_3998	Loranthus_europaeus|HQ917114|GUH_3997)	Loranthus_europaeus|EU544493|Nickrent_2849)	Loranthus_odoratus|EU544494|Nickrent_4977)	(Cecarria_obtusifolia|EU544481|Nickrent_4562
(Alepis_flavida|EF464481|Nickrent_2743	((((((((Ileostylus_micranthus|EU544491|Nickrent_2741	Ileostylus_micranthus|DQ340592|Calvin_and_Wilson_NZ00_02)	(Muellerina_celastroides|DQ340590|Calvin_and_Wilson_AU99_11	(Muellerina_eucalyptoides|DQ340591|Calvin_and_Wilson_AU99_05	Muellerina_eucalyptoides|EU544498|Nickrent_4310)))	(((Helixanthera_parasitica|DQ340572|Calvin_and_Wilson_B02_01	(((((Taxillus_wiensii|DQ340578|A_Robertson_7364	Vanwykia_remota|EU544514|Nickrent_4331)	(Baratranthus_axanthus|EU544478|Nickrent_4029	Baratranthus_axanthus|DQ340587|Calvin_and_Wilson_B02_14))	(Moquiniella_rubra|EF464489|Nickrent_3042	((Septulina_glauca|EU544506|Nickrent_4089	Emelianthe_panganensis|EU544487|Nickrent_4889)	(((Erianthemum_dregei|EU544488|Nickrent_2985	Erianthemum_dregei|DQ340580|A__Robertson_7366)	Oedina_pendens|EU544499|Nickrent_4329)	(Globimetula_dinklagei|EU544489|Nickrent_3087	Phragmanthera_regularis|DQ340579|Calvin_and_Wilson_Y88_01)))))	(Bakerella_sp_|EU544479|Nickrent_4161	(((Dendrophthoe_constricta|DQ340589|Calvin_and_Wilson_B02_03	(Dendrophthoe_vitellina|DQ340588|Calvin_and_Wilson_AU98_08	Dendrophthoe_longituba|EU544485|Nickrent_4010))	((Tapinanthus_constrictiflorus|EU544511|Nickrent_3088	((Oncocalyx_sulfureus|EU544500|Nickrent_2850	Agelanthus_sansibarensis|DQ340573|A_Robertson_7365)	Oncocalyx_schimperi|DQ340574|Calvin_and_Wilson_Y88_02))	(Scurrula_ferruginea|EU544505|Nickrent_4008	Scurrula_ferruginea|DQ340576|Calvin_and_Wilson_B02_02)))	((((Sogerianthe_sessiflora|EU544508|Nickrent_4467	Amyema_queenslandicum|DQ340583|Calvin_and_Wilson_AU02_22)	(((Benthamina_alyxifolia|DQ340584|Calvin_and_Wilson_AU99_14	Benthamina_alyxifolia|EU544480|Nickrent_4127)	Helixanthera_coccinea|EU544490|Nickrent_4019)	((Dactyliophora_novae_guineae|EU544483|Nickrent_4563	Dactyliophora_novae_guineae|DQ340586|Calvin_and_Wilson_AU02_10)	((Amyema_glabrum|EU544476|Nickrent_2794	(Diplatia_furcata|EU544486|Nickrent_2824	Diplatia_grandibractea|DQ340581|Calvin_and_Wilson_AU01_05))	Amyema_cambagei|DQ340582|Calvin_and_Wilson_AU99_01))))	Englerina_ramulosa|DQ340577|A_Robertson_7280)	(Phragmanthera_crassicaulis|EU544503|Nickrent_3037	Socratina_bemarivensis|EU544507|Nickrent_4179)))))	Plicosepalus_curviflorus|DQ340575|Calvin_and_Wilson_Y88_03))	Taxillus_chinensis|EU544512|Nickrent_4032)	((((Loranthus_grewingkii|HQ917115|GUH_3998	Loranthus_europaeus|HQ917114|GUH_3997)	Loranthus_europaeus|EU544493|Nickrent_2849)	Loranthus_odoratus|EU544494|Nickrent_4977)	(Cecarria_obtusifolia|EU544481|Nickrent_4562
(Alepis_flavida|EF464481|Nickrent_2743	(((((((Decaisnina_triflora|EU544484|Nickrent_4491	((Decaisnina_signata|DQ340596|Calvin_and_Wilson_AU02_05	Decaisnina_congesta|DQ340594|Calvin_and_Wilson_AU02_01)	Decaisnina_brittenii|DQ340595|Calvin_and_Wilson_AU01_11))	Lepidaria_cf__forbesii|EU544492|Nickrent_4044)	((Macrosolen_melintangensis|DQ340593|Calvin_and_Wilson_B02_17	Macrosolen_cochinchinensis|EU544497|Nickrent_4038)	Loxanthera_speciosa|EU544495|Nickrent_4026))	((Gaiadendron_punctatum|DQ340617|Calvin_and_Wilson_CR01_08	Gaiadendron_punctatum|DQ788715|Nickrent_2729)	Amylotheca_duthieana|EU544477|Nickrent_4022))	(((Amylotheca_subumbellata|DQ340600|Calvin_and_Wilson_AU98_21	(Lysiana_filifolia|EU544496|Nickrent_4449	Lysiana_maritima|DQ340599|Calvin_and_Wilson_AU98_19))	(Atkinsonia_ligustrina|DQ788714|Nickrent_4343	Atkinsonia_ligustrina|DQ340616|Calvin_and_Wilson_AU00_01))	(((((Phragmanthera_regularis|DQ340579|Calvin_and_Wilson_Y88_01	(((Scurrula_ferruginea|EU544505|Nickrent_4008	Scurrula_ferruginea|DQ340576|Calvin_and_Wilson_B02_02)	Taxillus_chinensis|EU544512|Nickrent_4032)	Helixanthera_parasitica|DQ340572|Calvin_and_Wilson_B02_01))	((((((Loranthus_grewingkii|HQ917115|GUH_3998	Loranthus_europaeus|HQ917114|GUH_3997)	Loranthus_europaeus|EU544493|Nickrent_2849)	Loranthus_odoratus|EU544494|Nickrent_4977)	(Cecarria_obtusifolia|EU544481|Nickrent_4562	Cecarria_obtusifolia|DQ340585|Calvin_and_Wilson_AU02_16))	((Ileostylus_micranthus|EU544491|Nickrent_2741	Ileostylus_micranthus|DQ340592|Calvin_and_Wilson_NZ00_02)	(Muellerina_celastroides|DQ340590|Calvin_and_Wilson_AU99_11	(Muellerina_eucalyptoides|DQ340591|Calvin_and_Wilson_AU99_05	Muellerina_eucalyptoides|EU544498|Nickrent_4310))))	((((Emelianthe_panganensis|EU544487|Nickrent_4889	((Erianthemum_dregei|EU544488|Nickrent_2985	Erianthemum_dregei|DQ340580|A__Robertson_7366)	Oedina_pendens|EU544499|Nickrent_4329))	Globimetula_dinklagei|EU544489|Nickrent_3087)	((Bakerella_sp_|EU544479|Nickrent_4161	((Moquiniella_rubra|EF464489|Nickrent_3042	((Dendrophthoe_constricta|DQ340589|Calvin_and_Wilson_B02_03	(Dendrophthoe_vitellina|DQ340588|Calvin_and_Wilson_AU98_08	Dendrophthoe_longituba|EU544485|Nickrent_4010))	(Tapinanthus_constrictiflorus|EU544511|Nickrent_3088	((Oncocalyx_sulfureus|EU544500|Nickrent_2850	Agelanthus_sansibarensis|DQ340573|A_Robertson_7365)	Oncocalyx_schimperi|DQ340574|Calvin_and_Wilson_Y88_02))))	(Septulina_glauca|EU544506|Nickrent_4089	Plicosepalus_curviflorus|DQ340575|Calvin_and_Wilson_Y88_03)))	((Taxillus_wiensii|DQ340578|A_Robertson_7364
(Alepis_flavida|EF464481|Nickrent_2743	(((Tupeia_antarctica|EF464494|Nickrent_2742	Tupeia_antarctica|DQ340601|Calvin_and_Wilson_NZ98_02)	((Gaiadendron_punctatum|DQ340617|Calvin_and_Wilson_CR01_08	Gaiadendron_punctatum|DQ788715|Nickrent_2729)	((((((Macrosolen_melintangensis|DQ340593|Calvin_and_Wilson_B02_17	Macrosolen_cochinchinensis|EU544497|Nickrent_4038)	(((Decaisnina_triflora|EU544484|Nickrent_4491	((Decaisnina_signata|DQ340596|Calvin_and_Wilson_AU02_05	Decaisnina_congesta|DQ340594|Calvin_and_Wilson_AU02_01)	Decaisnina_brittenii|DQ340595|Calvin_and_Wilson_AU01_11))	Amylotheca_duthieana|EU544477|Nickrent_4022)	Lepidaria_cf__forbesii|EU544492|Nickrent_4044))	(Amylotheca_subumbellata|DQ340600|Calvin_and_Wilson_AU98_21	(Lysiana_filifolia|EU544496|Nickrent_4449	Lysiana_maritima|DQ340599|Calvin_and_Wilson_AU98_19)))	(Lepidaria_oviceps|DQ340602|Calvin_and_Wilson_B02_19	Loxanthera_speciosa|EU544495|Nickrent_4026))	((((((((Loranthus_grewingkii|HQ917115|GUH_3998	Loranthus_europaeus|HQ917114|GUH_3997)	Loranthus_europaeus|EU544493|Nickrent_2849)	Loranthus_odoratus|EU544494|Nickrent_4977)	(Cecarria_obtusifolia|EU544481|Nickrent_4562	Cecarria_obtusifolia|DQ340585|Calvin_and_Wilson_AU02_16))	((Ileostylus_micranthus|EU544491|Nickrent_2741	Ileostylus_micranthus|DQ340592|Calvin_and_Wilson_NZ00_02)	(Muellerina_celastroides|DQ340590|Calvin_and_Wilson_AU99_11	(Muellerina_eucalyptoides|DQ340591|Calvin_and_Wilson_AU99_05	Muellerina_eucalyptoides|EU544498|Nickrent_4310))))	(((((Emelianthe_panganensis|EU544487|Nickrent_4889	((Erianthemum_dregei|EU544488|Nickrent_2985	Erianthemum_dregei|DQ340580|A__Robertson_7366)	Oedina_pendens|EU544499|Nickrent_4329))	(Globimetula_dinklagei|EU544489|Nickrent_3087	Phragmanthera_regularis|DQ340579|Calvin_and_Wilson_Y88_01))	(Phragmanthera_crassicaulis|EU544503|Nickrent_3037	(Tapinanthus_constrictiflorus|EU544511|Nickrent_3088	Moquiniella_rubra|EF464489|Nickrent_3042)))	(((Englerina_ramulosa|DQ340577|A_Robertson_7280	Oncocalyx_schimperi|DQ340574|Calvin_and_Wilson_Y88_02)	(Taxillus_wiensii|DQ340578|A_Robertson_7364	Vanwykia_remota|EU544514|Nickrent_4331))	Socratina_bemarivensis|EU544507|Nickrent_4179))	((((((Dactyliophora_novae_guineae|EU544483|Nickrent_4563	Dactyliophora_novae_guineae|DQ340586|Calvin_and_Wilson_AU02_10)	(Sogerianthe_sessiflora|EU544508|Nickrent_4467	Amyema_queenslandicum|DQ340583|Calvin_and_Wilson_AU02_22))	(Benthamina_alyxifolia|DQ340584|Calvin_and_Wilson_AU99_14	Benthamina_alyxifolia|EU544480|Nickrent_4127))	(((Diplatia_furcata|EU544486|Nickrent_2824
(Alepis_flavida|EF464481|Nickrent_2743	(((((((Cladocolea_gracilis|EU544482|Nickrent_3066	Struthanthus_oerstedii|EU544509|Nickrent_2728)	Struthanthus_woodsonii|EU544510|Nickrent_2761)	(Cladocolea_cupulata|DQ340612|Calvin_and_Wilson_MX03_08	Cladocolea_mcvaughii|DQ340611|Calvin_and_Wilson_MX03_09))	(((Tripodanthus_belmirensis|HM010427|Nickrent_5050	((Tripodanthus_acutifolius|HM010432|Nickrent_5321	(Tripodanthus_acutifolius|HM010433|Nickrent_5323	(Tripodanthus_flagellaris|DQ340614|Calvin_and_Wilson_AR03_10	((Tripodanthus_flagellaris|HM010430|Nickrent_5211	Tripodanthus_flagellaris|HM010428|Nickrent_5204)	(Tripodanthus_flagellaris|HM010429|Nickrent_5210	(Tripodanthus_flagellaris|HM010446|Nickrent_5553	(Tripodanthus_flagellaris|HM010442|Nickrent_5549	Tripodanthus_flagellaris|HM010445|Nickrent_5552)))))))	(Tripodanthus_acutifolius|HM010436|Nickrent_5330	(((((Tripodanthus_acutifolius|HM010437|Nickrent_5345	Tripodanthus_acutifolius|HM010438|Nickrent_5346)	((Tripodanthus_acutifolius|HM010441|Nickrent_5548	Tripodanthus_acutifolius|HM010425|Nickrent_4983)	Tripodanthus_acutifolius|HM010439|Nickrent_5349))	Tripodanthus_acutifolius|HM010426|Nickrent_4998)	Tripodanthus_acutifolius|DQ340615|Calvin_and_Wilson_AR03_04)	Tripodanthus_acutifolius|EU544513|Nickrent_4927))))	((Oryctanthus_occidentalis|DQ340613|Calvin_and_Wilson_CR01_11	Phthirusa_pyrifolia|EU544504|Nickrent_2762)	(Phthirusa_pyrifolia|DQ340608|Calvin_and_Wilson_CR01_03	Oryctanthus_occidentalis|EU544501|Nickrent_2763)))	(Struthanthus_orbicularis|DQ340607|Calvin_and_Wilson_CR01_02	((Tripodanthus_acutifolius|HM010443|Nickrent_5550	(Tripodanthus_acutifolius|HM010444|Nickrent_5551	(Tripodanthus_acutifolius|HM010435|Nickrent_5326	((Psittacanthus_schiedeanus|DQ340610|Calvin_and_Wilson_CR01_09	Tripodanthus_acutifolius|HM010434|Nickrent_5325)	Tripodanthus_acutifolius|HM010431|Nickrent_5318))))	Tripodanthus_acutifolius|HM010440|Nickrent_5350))))	Ixocactus_inornus|DQ340609|Calvin_and_Wilson_MX03_04)	(((Notanthera_heterophylla|DQ340606|Calvin_and_Wilson_Cl03_03	Notanthera_heterophylla|DQ442939|G_Amico_151_BCRU)	((Nuytsia_floribunda|DQ340618|Calvin_and_Wilson_AU01_22	Nuytsia_floribunda|DQ788716|Nickrent_3080)	(((Helixanthera_parasitica|DQ340572|Calvin_and_Wilson_B02_01	Socratina_bemarivensis|EU544507|Nickrent_4179)	(((Englerina_ramulosa|DQ340577|A_Robertson_7280	((Oncocalyx_sulfureus|EU544500|Nickrent_2850	Oncocalyx_schimperi|DQ340574|Calvin_and_Wilson_Y88_02)	(Agelanthus_sansibarensis|DQ340573|A_Robertson_7365	Tapinanthus_constrictiflorus|EU544511|Nickrent_3088)))	(((Sogerianthe_sessiflora|EU544508|Nickrent_4467
(Alepis_flavida|EF464481|Nickrent_2743	(((Tupeia_antarctica|EF464494|Nickrent_2742	Tupeia_antarctica|DQ340601|Calvin_and_Wilson_NZ98_02)	((((((Decaisnina_triflora|EU544484|Nickrent_4491	((Decaisnina_signata|DQ340596|Calvin_and_Wilson_AU02_05	Decaisnina_congesta|DQ340594|Calvin_and_Wilson_AU02_01)	Decaisnina_brittenii|DQ340595|Calvin_and_Wilson_AU01_11))	Lepidaria_cf__forbesii|EU544492|Nickrent_4044)	(((Lepidaria_oviceps|DQ340602|Calvin_and_Wilson_B02_19	Loxanthera_speciosa|EU544495|Nickrent_4026)	(Amylotheca_duthieana|EU544477|Nickrent_4022	(Amylotheca_subumbellata|DQ340600|Calvin_and_Wilson_AU98_21	(Lysiana_filifolia|EU544496|Nickrent_4449	Lysiana_maritima|DQ340599|Calvin_and_Wilson_AU98_19))))	(Macrosolen_melintangensis|DQ340593|Calvin_and_Wilson_B02_17	Macrosolen_cochinchinensis|EU544497|Nickrent_4038)))	(((((((Ileostylus_micranthus|EU544491|Nickrent_2741	Ileostylus_micranthus|DQ340592|Calvin_and_Wilson_NZ00_02)	(Muellerina_celastroides|DQ340590|Calvin_and_Wilson_AU99_11	(Muellerina_eucalyptoides|DQ340591|Calvin_and_Wilson_AU99_05	Muellerina_eucalyptoides|EU544498|Nickrent_4310)))	(((Amyema_queenslandicum|DQ340583|Calvin_and_Wilson_AU02_22	Helixanthera_parasitica|DQ340572|Calvin_and_Wilson_B02_01)	(((((Globimetula_dinklagei|EU544489|Nickrent_3087	Phragmanthera_regularis|DQ340579|Calvin_and_Wilson_Y88_01)	((Phragmanthera_crassicaulis|EU544503|Nickrent_3037	Emelianthe_panganensis|EU544487|Nickrent_4889)	((Erianthemum_dregei|EU544488|Nickrent_2985	Erianthemum_dregei|DQ340580|A__Robertson_7366)	Oedina_pendens|EU544499|Nickrent_4329)))	(((Baratranthus_axanthus|EU544478|Nickrent_4029	Baratranthus_axanthus|DQ340587|Calvin_and_Wilson_B02_14)	Moquiniella_rubra|EF464489|Nickrent_3042)	Septulina_glauca|EU544506|Nickrent_4089))	((((((Dendrophthoe_vitellina|DQ340588|Calvin_and_Wilson_AU98_08	Dendrophthoe_longituba|EU544485|Nickrent_4010)	Dendrophthoe_constricta|DQ340589|Calvin_and_Wilson_B02_03)	Helixanthera_coccinea|EU544490|Nickrent_4019)	(Oncocalyx_sulfureus|EU544500|Nickrent_2850	((((Scurrula_ferruginea|EU544505|Nickrent_4008	Scurrula_ferruginea|DQ340576|Calvin_and_Wilson_B02_02)	Taxillus_chinensis|EU544512|Nickrent_4032)	Agelanthus_sansibarensis|DQ340573|A_Robertson_7365)	Tapinanthus_constrictiflorus|EU544511|Nickrent_3088)))	(((Englerina_ramulosa|DQ340577|A_Robertson_7280	Oncocalyx_schimperi|DQ340574|Calvin_and_Wilson_Y88_02)	((Taxillus_wiensii|DQ340578|A_Robertson_7364	Vanwykia_remota|EU544514|Nickrent_4331)	Socratina_bemarivensis|EU544507|Nickrent_4179))	(Sogerianthe_sessiflora|EU544508|Nickrent_4467
((((((Atkinsonia_ligustrina|DQ788714|Nickrent_4343	Atkinsonia_ligustrina|DQ340616|Calvin_and_Wilson_AU00_01)	(Amylotheca_subumbellata|DQ340600|Calvin_and_Wilson_AU98_21	(Lysiana_maritima|DQ340599|Calvin_and_Wilson_AU98_19	Lysiana_filifolia|EU544496|Nickrent_4449)))	(Lepidaria_oviceps|DQ340602|Calvin_and_Wilson_B02_19	((Gaiadendron_punctatum|DQ788715|Nickrent_2729	Gaiadendron_punctatum|DQ340617|Calvin_and_Wilson_CR01_08)	((((Nuytsia_floribunda|DQ340618|Calvin_and_Wilson_AU01_22	Nuytsia_floribunda|DQ788716|Nickrent_3080)	((Tristerix_penduliflorus|DQ442928|M_Lewis_35236_4661844_MO	Tristerix_penduliflorus|DQ442929|P_Nunez_8288_720879_MO)	((((Tristerix_aphyllus|DQ442918|G_Amico_162_BCRU	Tristerix_aphyllus|DQ442916|G_Amico_97_BCRU)	((Tristerix_corymbosus|DQ340605|Calvin_and_Wilson_CL03_02	((Tristerix_corymbosus|DQ442923|G_Amico_96_BCRU	(Tristerix_corymbosus|DQ442922|G_Amico_84_BCRU	Tristerix_aphyllus|DQ442919|G_Amico_166_BCRU))	Tristerix_aphyllus|DQ442917|L_Suarez_sn_BCRU))	(Tristerix_corymbosus|DQ442920|G_Amico_80_BCRU	Tristerix_corymbosus|DQ442921|G_Amico_83_BCRU)))	Tristerix_corymbosus|EF464493|Nickrent_4597A)	((((Tristerix_chodatianus|DQ442938|DN_Smith_Valencia_Gonzales_9536_3337838_MO	Tristerix_peruvianus|DQ442934|DN_Smith_M_Buddensiek_10858_3307944__MO)	Tristerix_peytonii|DQ442935|P_Nunez_J_Arque_8287_3632650_MO)	((((Tristerix_longebracteatus|DQ442932|DN_Smith_8288_722877_MO	Tristerix_longebracteatus|DQ442933|D_Fernandez_M_Cerna_P_Villacres_371_5889268_MO)	Tristerix_grandiflorus|DQ442931|V_Zar_1368_3907304_MO)	Tristerix_grandiflorus|DQ442930|Palacios_Neil_Ceron_2547_3672311_MO)	(Tristerix_pubescens|DQ442936|DN_Smith_M_Buddensiek_11090_3303268_MO	Tristerix_pubescens|DQ442937|DN_Smith_11388_3337809_MO)))	(Tristerix_verticillatus|DQ442927|G_Amico_155_BCRU	((Tristerix_verticillatus|DQ442925|G_Amico_157_BCRU	Tristerix_verticillatus|DQ442926|G_Amico_158_BCRU)	Tristerix_verticillatus|DQ442924|G_Amico_154_BCRU))))))	(((((Decaisnina_congesta|DQ340594|Calvin_and_Wilson_AU02_01	Decaisnina_signata|DQ340596|Calvin_and_Wilson_AU02_05)	Decaisnina_brittenii|DQ340595|Calvin_and_Wilson_AU01_11)	Decaisnina_triflora|EU544484|Nickrent_4491)	(Macrosolen_cochinchinensis|EU544497|Nickrent_4038	Macrosolen_melintangensis|DQ340593|Calvin_and_Wilson_B02_17))	Lepidaria_cf__forbesii|EU544492|Nickrent_4044))	(((((((Tripodanthus_acutifolius|HM010435|Nickrent_5326	(Tripodanthus_acutifolius|HM010431|Nickrent_5318	Tripodanthus_acutifolius|HM010434|Nickrent_5325))	Tripodanthus_acutifolius|HM010443|Nickrent_5550)	Tripodanthus_acutifolius|HM010440|Nickrent_5350)	Tripodanthus_acutifolius|HM010444|Nickrent_5551)	(Ixocactus_inornus|DQ340609|Calvin_and_Wilson_MX03_04	(Tripodanthus_belmirensis|HM010427|Nickrent_5050
(((((((Loxanthera_speciosa|EU544495|Nickrent_4026	Lepidaria_oviceps|DQ340602|Calvin_and_Wilson_B02_19)	((Lepidaria_cf__forbesii|EU544492|Nickrent_4044	(Macrosolen_cochinchinensis|EU544497|Nickrent_4038	Macrosolen_melintangensis|DQ340593|Calvin_and_Wilson_B02_17))	(Amylotheca_duthieana|EU544477|Nickrent_4022	(((Decaisnina_congesta|DQ340594|Calvin_and_Wilson_AU02_01	Decaisnina_signata|DQ340596|Calvin_and_Wilson_AU02_05)	Decaisnina_brittenii|DQ340595|Calvin_and_Wilson_AU01_11)	Decaisnina_triflora|EU544484|Nickrent_4491))))	(Amylotheca_subumbellata|DQ340600|Calvin_and_Wilson_AU98_21	(Lysiana_maritima|DQ340599|Calvin_and_Wilson_AU98_19	Lysiana_filifolia|EU544496|Nickrent_4449)))	((Atkinsonia_ligustrina|DQ788714|Nickrent_4343	Atkinsonia_ligustrina|DQ340616|Calvin_and_Wilson_AU00_01)	((((Tupeia_antarctica|DQ340601|Calvin_and_Wilson_NZ98_02	Tupeia_antarctica|EF464494|Nickrent_2742)	(Notanthera_heterophylla|DQ442939|G_Amico_151_BCRU	Notanthera_heterophylla|DQ340606|Calvin_and_Wilson_Cl03_03))	(Desmaria_mutabilis|DQ340603|Calvin_and_Wilson_CL03_07	Desmaria_mutabilis|EF464486|Nickrent_4510A))	((((((Ileostylus_micranthus|DQ340592|Calvin_and_Wilson_NZ00_02	Ileostylus_micranthus|EU544491|Nickrent_2741)	((Muellerina_eucalyptoides|EU544498|Nickrent_4310	Muellerina_eucalyptoides|DQ340591|Calvin_and_Wilson_AU99_05)	Muellerina_celastroides|DQ340590|Calvin_and_Wilson_AU99_11))	(((Loranthus_europaeus|EU544493|Nickrent_2849	(Loranthus_europaeus|HQ917114|GUH_3997	Loranthus_grewingkii|HQ917115|GUH_3998))	Loranthus_odoratus|EU544494|Nickrent_4977)	(Cecarria_obtusifolia|EU544481|Nickrent_4562	Cecarria_obtusifolia|DQ340585|Calvin_and_Wilson_AU02_16)))	((((((Englerina_ramulosa|DQ340577|A_Robertson_7280	(((Dactyliophora_novae_guineae|DQ340586|Calvin_and_Wilson_AU02_10	Dactyliophora_novae_guineae|EU544483|Nickrent_4563)	(Amyema_glabrum|EU544476|Nickrent_2794	(Amyema_cambagei|DQ340582|Calvin_and_Wilson_AU99_01	(Diplatia_grandibractea|DQ340581|Calvin_and_Wilson_AU01_05	Diplatia_furcata|EU544486|Nickrent_2824))))	((Benthamina_alyxifolia|DQ340584|Calvin_and_Wilson_AU99_14	Benthamina_alyxifolia|EU544480|Nickrent_4127)	Sogerianthe_sessiflora|EU544508|Nickrent_4467)))	Taxillus_wiensii|DQ340578|A_Robertson_7364)	Socratina_bemarivensis|EU544507|Nickrent_4179)	(((Globimetula_dinklagei|EU544489|Nickrent_3087	Phragmanthera_regularis|DQ340579|Calvin_and_Wilson_Y88_01)	(Emelianthe_panganensis|EU544487|Nickrent_4889	(Oedina_pendens|EU544499|Nickrent_4329	(Erianthemum_dregei|DQ340580|A__Robertson_7366	Erianthemum_dregei|EU544488|Nickrent_2985))))
((((((Amylotheca_subumbellata|DQ340600|Calvin_and_Wilson_AU98_21	(Lysiana_maritima|DQ340599|Calvin_and_Wilson_AU98_19	Lysiana_filifolia|EU544496|Nickrent_4449))	(Atkinsonia_ligustrina|DQ788714|Nickrent_4343	Atkinsonia_ligustrina|DQ340616|Calvin_and_Wilson_AU00_01))	(((Gaiadendron_punctatum|DQ788715|Nickrent_2729	Gaiadendron_punctatum|DQ340617|Calvin_and_Wilson_CR01_08)	((((((Tristerix_chodatianus|DQ442938|DN_Smith_Valencia_Gonzales_9536_3337838_MO	Tristerix_peruvianus|DQ442934|DN_Smith_M_Buddensiek_10858_3307944__MO)	(((Tristerix_pubescens|DQ442937|DN_Smith_11388_3337809_MO	((Tristerix_longebracteatus|DQ442932|DN_Smith_8288_722877_MO	Tristerix_longebracteatus|DQ442933|D_Fernandez_M_Cerna_P_Villacres_371_5889268_MO)	(Tristerix_grandiflorus|DQ442931|V_Zar_1368_3907304_MO	Tristerix_grandiflorus|DQ442930|Palacios_Neil_Ceron_2547_3672311_MO)))	Tristerix_pubescens|DQ442936|DN_Smith_M_Buddensiek_11090_3303268_MO)	Tristerix_peytonii|DQ442935|P_Nunez_J_Arque_8287_3632650_MO))	(((Tristerix_verticillatus|DQ442927|G_Amico_155_BCRU	((Tristerix_verticillatus|DQ442925|G_Amico_157_BCRU	Tristerix_verticillatus|DQ442926|G_Amico_158_BCRU)	Tristerix_verticillatus|DQ442924|G_Amico_154_BCRU))	(Tristerix_penduliflorus|DQ442928|M_Lewis_35236_4661844_MO	Tristerix_penduliflorus|DQ442929|P_Nunez_8288_720879_MO))	(((Tristerix_corymbosus|DQ442920|G_Amico_80_BCRU	((((Tristerix_corymbosus|DQ442922|G_Amico_84_BCRU	Tristerix_corymbosus|DQ442923|G_Amico_96_BCRU)	Tristerix_aphyllus|DQ442919|G_Amico_166_BCRU)	(Tristerix_corymbosus|DQ442921|G_Amico_83_BCRU	Tristerix_aphyllus|DQ442917|L_Suarez_sn_BCRU))	Tristerix_corymbosus|DQ340605|Calvin_and_Wilson_CL03_02))	(Tristerix_aphyllus|DQ442918|G_Amico_162_BCRU	Tristerix_aphyllus|DQ442916|G_Amico_97_BCRU))	Tristerix_corymbosus|EF464493|Nickrent_4597A)))	(Nuytsia_floribunda|DQ340618|Calvin_and_Wilson_AU01_22	Nuytsia_floribunda|DQ788716|Nickrent_3080))	((Notanthera_heterophylla|DQ442939|G_Amico_151_BCRU	Notanthera_heterophylla|DQ340606|Calvin_and_Wilson_Cl03_03)	(Desmaria_mutabilis|DQ340603|Calvin_and_Wilson_CL03_07	Desmaria_mutabilis|EF464486|Nickrent_4510A)))	(((((Cladocolea_cupulata|DQ340612|Calvin_and_Wilson_MX03_08	Cladocolea_mcvaughii|DQ340611|Calvin_and_Wilson_MX03_09)	(Cladocolea_gracilis|EU544482|Nickrent_3066	Struthanthus_oerstedii|EU544509|Nickrent_2728))	((Struthanthus_woodsonii|EU544510|Nickrent_2761	((((Tripodanthus_acutifolius|HM010433|Nickrent_5323	(((Tripodanthus_flagellaris|HM010430|Nickrent_5211	Tripodanthus_flagellaris|HM010428|Nickrent_5204)	(Tripodanthus_flagellaris|HM010429|Nickrent_5210	(Tripodanthus_flagellaris|HM010445|Nickrent_5552	(Tripodanthus_flagellaris|HM010442|Nickrent_5549	Tripodanthus_flagellaris|HM010446|Nickrent_5553))))
(((Peraxilla_tetrapetala|EU544502|Nickrent_2744	Peraxilla_tetrapetala|DQ340597|Calvin_and_Wilson_NZ98_03)	((Atkinsonia_ligustrina|DQ788714|Nickrent_4343	Atkinsonia_ligustrina|DQ340616|Calvin_and_Wilson_AU00_01)	(((((((((Tristerix_grandiflorus|DQ442930|Palacios_Neil_Ceron_2547_3672311_MO	Tristerix_grandiflorus|DQ442931|V_Zar_1368_3907304_MO)	((Tristerix_pubescens|DQ442937|DN_Smith_11388_3337809_MO	Tristerix_pubescens|DQ442936|DN_Smith_M_Buddensiek_11090_3303268_MO)	Tristerix_longebracteatus|DQ442932|DN_Smith_8288_722877_MO))	Tristerix_longebracteatus|DQ442933|D_Fernandez_M_Cerna_P_Villacres_371_5889268_MO)	((Tristerix_peytonii|DQ442935|P_Nunez_J_Arque_8287_3632650_MO	Tristerix_peruvianus|DQ442934|DN_Smith_M_Buddensiek_10858_3307944__MO)	Tristerix_chodatianus|DQ442938|DN_Smith_Valencia_Gonzales_9536_3337838_MO))	((Tristerix_verticillatus|DQ442927|G_Amico_155_BCRU	((Tristerix_verticillatus|DQ442925|G_Amico_157_BCRU	Tristerix_verticillatus|DQ442926|G_Amico_158_BCRU)	Tristerix_verticillatus|DQ442924|G_Amico_154_BCRU))	((Tristerix_penduliflorus|DQ442928|M_Lewis_35236_4661844_MO	Tristerix_penduliflorus|DQ442929|P_Nunez_8288_720879_MO)	(((Tristerix_aphyllus|DQ442919|G_Amico_166_BCRU	((Tristerix_aphyllus|DQ442917|L_Suarez_sn_BCRU	Tristerix_corymbosus|DQ442921|G_Amico_83_BCRU)	(Tristerix_corymbosus|DQ442922|G_Amico_84_BCRU	Tristerix_corymbosus|DQ442923|G_Amico_96_BCRU)))	Tristerix_corymbosus|DQ340605|Calvin_and_Wilson_CL03_02)	((Tristerix_corymbosus|DQ442920|G_Amico_80_BCRU	(Tristerix_aphyllus|DQ442916|G_Amico_97_BCRU	Tristerix_aphyllus|DQ442918|G_Amico_162_BCRU))	Tristerix_corymbosus|EF464493|Nickrent_4597A)))))	(Desmaria_mutabilis|DQ340603|Calvin_and_Wilson_CL03_07	Desmaria_mutabilis|EF464486|Nickrent_4510A))	(((Notanthera_heterophylla|DQ442939|G_Amico_151_BCRU	Notanthera_heterophylla|DQ340606|Calvin_and_Wilson_Cl03_03)	(Tupeia_antarctica|DQ340601|Calvin_and_Wilson_NZ98_02	Tupeia_antarctica|EF464494|Nickrent_2742))	(((((Ileostylus_micranthus|DQ340592|Calvin_and_Wilson_NZ00_02	Ileostylus_micranthus|EU544491|Nickrent_2741)	((Muellerina_eucalyptoides|EU544498|Nickrent_4310	Muellerina_eucalyptoides|DQ340591|Calvin_and_Wilson_AU99_05)	Muellerina_celastroides|DQ340590|Calvin_and_Wilson_AU99_11))	(((Loranthus_grewingkii|HQ917115|GUH_3998	(Loranthus_europaeus|EU544493|Nickrent_2849	Loranthus_europaeus|HQ917114|GUH_3997))	Loranthus_odoratus|EU544494|Nickrent_4977)	(Cecarria_obtusifolia|EU544481|Nickrent_4562	Cecarria_obtusifolia|DQ340585|Calvin_and_Wilson_AU02_16)))	(((Vanwykia_remota|EU544514|Nickrent_4331	(Baratranthus_axanthus|DQ340587|Calvin_and_Wilson_B02_14	Baratranthus_axanthus|EU544478|Nickrent_4029))	((((Taxillus_chinensis|EU544512|Nickrent_4032
(((Peraxilla_tetrapetala|EU544502|Nickrent_2744	Peraxilla_tetrapetala|DQ340597|Calvin_and_Wilson_NZ98_03)	((((Atkinsonia_ligustrina|DQ788714|Nickrent_4343	Atkinsonia_ligustrina|DQ340616|Calvin_and_Wilson_AU00_01)	(((((Ileostylus_micranthus|DQ340592|Calvin_and_Wilson_NZ00_02	Ileostylus_micranthus|EU544491|Nickrent_2741)	((Muellerina_eucalyptoides|EU544498|Nickrent_4310	Muellerina_eucalyptoides|DQ340591|Calvin_and_Wilson_AU99_05)	Muellerina_celastroides|DQ340590|Calvin_and_Wilson_AU99_11))	(((Loranthus_grewingkii|HQ917115|GUH_3998	(Loranthus_europaeus|EU544493|Nickrent_2849	Loranthus_europaeus|HQ917114|GUH_3997))	(Loranthus_odoratus|EU544494|Nickrent_4977	(Cecarria_obtusifolia|EU544481|Nickrent_4562	Cecarria_obtusifolia|DQ340585|Calvin_and_Wilson_AU02_16)))	(((Tapinanthus_constrictiflorus|EU544511|Nickrent_3088	(Agelanthus_sansibarensis|DQ340573|A_Robertson_7365	(Oncocalyx_sulfureus|EU544500|Nickrent_2850	Oncocalyx_schimperi|DQ340574|Calvin_and_Wilson_Y88_02)))	(Taxillus_chinensis|EU544512|Nickrent_4032	(Scurrula_ferruginea|DQ340576|Calvin_and_Wilson_B02_02	Scurrula_ferruginea|EU544505|Nickrent_4008)))	((((Bakerella_sp_|EU544479|Nickrent_4161	(((Dendrophthoe_constricta|DQ340589|Calvin_and_Wilson_B02_03	(Dendrophthoe_longituba|EU544485|Nickrent_4010	Dendrophthoe_vitellina|DQ340588|Calvin_and_Wilson_AU98_08))	Helixanthera_coccinea|EU544490|Nickrent_4019)	(((Oedina_pendens|EU544499|Nickrent_4329	((Septulina_glauca|EU544506|Nickrent_4089	((Erianthemum_dregei|DQ340580|A__Robertson_7366	Erianthemum_dregei|EU544488|Nickrent_2985)	Phragmanthera_crassicaulis|EU544503|Nickrent_3037))	Emelianthe_panganensis|EU544487|Nickrent_4889))	(Globimetula_dinklagei|EU544489|Nickrent_3087	Phragmanthera_regularis|DQ340579|Calvin_and_Wilson_Y88_01))	Moquiniella_rubra|EF464489|Nickrent_3042)))	(Vanwykia_remota|EU544514|Nickrent_4331	(Baratranthus_axanthus|DQ340587|Calvin_and_Wilson_B02_14	Baratranthus_axanthus|EU544478|Nickrent_4029)))	Plicosepalus_curviflorus|DQ340575|Calvin_and_Wilson_Y88_03)	(Helixanthera_parasitica|DQ340572|Calvin_and_Wilson_B02_01	(((((Dactyliophora_novae_guineae|DQ340586|Calvin_and_Wilson_AU02_10	Dactyliophora_novae_guineae|EU544483|Nickrent_4563)	(Amyema_cambagei|DQ340582|Calvin_and_Wilson_AU99_01	((Amyema_glabrum|EU544476|Nickrent_2794	Diplatia_grandibractea|DQ340581|Calvin_and_Wilson_AU01_05)	Diplatia_furcata|EU544486|Nickrent_2824)))	Sogerianthe_sessiflora|EU544508|Nickrent_4467)	(Amyema_queenslandicum|DQ340583|Calvin_and_Wilson_AU02_22	(Benthamina_alyxifolia|DQ340584|Calvin_and_Wilson_AU99_14
(((Peraxilla_tetrapetala|EU544502|Nickrent_2744	Peraxilla_tetrapetala|DQ340597|Calvin_and_Wilson_NZ98_03)	(((((Notanthera_heterophylla|DQ442939|G_Amico_151_BCRU	Notanthera_heterophylla|DQ340606|Calvin_and_Wilson_Cl03_03)	(((Ixocactus_inornus|DQ340609|Calvin_and_Wilson_MX03_04	(Phthirusa_pyrifolia|EU544504|Nickrent_2762	Oryctanthus_occidentalis|DQ340613|Calvin_and_Wilson_CR01_11))	(((Tripodanthus_acutifolius|EU544513|Nickrent_4927	(Tripodanthus_acutifolius|HM010436|Nickrent_5330	(Tripodanthus_acutifolius|HM010432|Nickrent_5321	((Tripodanthus_acutifolius|DQ340615|Calvin_and_Wilson_AR03_04	((Tripodanthus_acutifolius|HM010441|Nickrent_5548	(Tripodanthus_acutifolius|HM010425|Nickrent_4983	((Tripodanthus_flagellaris|DQ340614|Calvin_and_Wilson_AR03_10	((Tripodanthus_flagellaris|HM010430|Nickrent_5211	Tripodanthus_flagellaris|HM010428|Nickrent_5204)	(Tripodanthus_flagellaris|HM010429|Nickrent_5210	(Tripodanthus_flagellaris|HM010445|Nickrent_5552	(Tripodanthus_flagellaris|HM010442|Nickrent_5549	Tripodanthus_flagellaris|HM010446|Nickrent_5553)))))	Tripodanthus_acutifolius|HM010433|Nickrent_5323)))	(Tripodanthus_acutifolius|HM010438|Nickrent_5346	Tripodanthus_acutifolius|HM010437|Nickrent_5345)))	Tripodanthus_acutifolius|HM010426|Nickrent_4998))))	Tripodanthus_acutifolius|HM010439|Nickrent_5349)	Tripodanthus_belmirensis|HM010427|Nickrent_5050))	(((Tripodanthus_acutifolius|HM010440|Nickrent_5350	(Tripodanthus_acutifolius|HM010444|Nickrent_5551	((Tripodanthus_acutifolius|HM010431|Nickrent_5318	Tripodanthus_acutifolius|HM010434|Nickrent_5325)	Tripodanthus_acutifolius|HM010435|Nickrent_5326)))	Tripodanthus_acutifolius|HM010443|Nickrent_5550)	(((Oryctanthus_occidentalis|EU544501|Nickrent_2763	Phthirusa_pyrifolia|DQ340608|Calvin_and_Wilson_CR01_03)	Psittacanthus_schiedeanus|DQ340610|Calvin_and_Wilson_CR01_09)	(((Cladocolea_cupulata|DQ340612|Calvin_and_Wilson_MX03_08	Cladocolea_mcvaughii|DQ340611|Calvin_and_Wilson_MX03_09)	((Struthanthus_woodsonii|EU544510|Nickrent_2761	Cladocolea_gracilis|EU544482|Nickrent_3066)	Struthanthus_oerstedii|EU544509|Nickrent_2728))	Struthanthus_orbicularis|DQ340607|Calvin_and_Wilson_CR01_02)))))	(Lepidaria_oviceps|DQ340602|Calvin_and_Wilson_B02_19	(((Loxanthera_speciosa|EU544495|Nickrent_4026	(((((Tristerix_pubescens|DQ442937|DN_Smith_11388_3337809_MO	Tristerix_pubescens|DQ442936|DN_Smith_M_Buddensiek_11090_3303268_MO)	(Tristerix_longebracteatus|DQ442932|DN_Smith_8288_722877_MO	((Tristerix_peytonii|DQ442935|P_Nunez_J_Arque_8287_3632650_MO	Tristerix_longebracteatus|DQ442933|D_Fernandez_M_Cerna_P_Villacres_371_5889268_MO)	(Tristerix_grandiflorus|DQ442930|Palacios_Neil_Ceron_2547_3672311_MO	Tristerix_grandiflorus|DQ442931|V_Zar_1368_3907304_MO))))
(((Tupeia_antarctica|DQ340601|Calvin_and_Wilson_NZ98_02	Tupeia_antarctica|EF464494|Nickrent_2742)	((Peraxilla_tetrapetala|EU544502|Nickrent_2744	Peraxilla_tetrapetala|DQ340597|Calvin_and_Wilson_NZ98_03)	(((Amylotheca_subumbellata|DQ340600|Calvin_and_Wilson_AU98_21	(Lysiana_maritima|DQ340599|Calvin_and_Wilson_AU98_19	Lysiana_filifolia|EU544496|Nickrent_4449))	((Notanthera_heterophylla|DQ442939|G_Amico_151_BCRU	Notanthera_heterophylla|DQ340606|Calvin_and_Wilson_Cl03_03)	(Atkinsonia_ligustrina|DQ788714|Nickrent_4343	Atkinsonia_ligustrina|DQ340616|Calvin_and_Wilson_AU00_01)))	(((((Ligaria_cuneifolia|DQ442940|G_Amico_76_BCRU	Ligaria_cuneifolia|DQ340604|Calvin_and_Wilson_CL03_01)	((((((Phthirusa_pyrifolia|EU544504|Nickrent_2762	Oryctanthus_occidentalis|DQ340613|Calvin_and_Wilson_CR01_11)	(Oryctanthus_occidentalis|EU544501|Nickrent_2763	Phthirusa_pyrifolia|DQ340608|Calvin_and_Wilson_CR01_03))	((Psittacanthus_schiedeanus|DQ340610|Calvin_and_Wilson_CR01_09	Struthanthus_orbicularis|DQ340607|Calvin_and_Wilson_CR01_02)	((Cladocolea_cupulata|DQ340612|Calvin_and_Wilson_MX03_08	Cladocolea_mcvaughii|DQ340611|Calvin_and_Wilson_MX03_09)	((Struthanthus_woodsonii|EU544510|Nickrent_2761	Cladocolea_gracilis|EU544482|Nickrent_3066)	Struthanthus_oerstedii|EU544509|Nickrent_2728))))	(Tripodanthus_belmirensis|HM010427|Nickrent_5050	(Tripodanthus_acutifolius|HM010440|Nickrent_5350	((Tripodanthus_acutifolius|HM010444|Nickrent_5551	(Tripodanthus_acutifolius|HM010435|Nickrent_5326	(Tripodanthus_acutifolius|HM010431|Nickrent_5318	Tripodanthus_acutifolius|HM010434|Nickrent_5325)))	Tripodanthus_acutifolius|HM010443|Nickrent_5550))))	((((Tripodanthus_acutifolius|DQ340615|Calvin_and_Wilson_AR03_04	(((Tripodanthus_acutifolius|HM010438|Nickrent_5346	Tripodanthus_acutifolius|HM010437|Nickrent_5345)	(Tripodanthus_acutifolius|HM010439|Nickrent_5349	(Tripodanthus_acutifolius|HM010441|Nickrent_5548	Tripodanthus_acutifolius|HM010425|Nickrent_4983)))	Tripodanthus_acutifolius|HM010426|Nickrent_4998))	Tripodanthus_acutifolius|EU544513|Nickrent_4927)	Tripodanthus_acutifolius|HM010436|Nickrent_5330)	(Tripodanthus_acutifolius|HM010432|Nickrent_5321	((Tripodanthus_flagellaris|DQ340614|Calvin_and_Wilson_AR03_10	(((Tripodanthus_flagellaris|HM010446|Nickrent_5553	(Tripodanthus_flagellaris|HM010445|Nickrent_5552	Tripodanthus_flagellaris|HM010442|Nickrent_5549))	Tripodanthus_flagellaris|HM010429|Nickrent_5210)	(Tripodanthus_flagellaris|HM010428|Nickrent_5204	Tripodanthus_flagellaris|HM010430|Nickrent_5211)))	Tripodanthus_acutifolius|HM010433|Nickrent_5323))))	Ixocactus_inornus|DQ340609|Calvin_and_Wilson_MX03_04))
((((Tupeia_antarctica|DQ340601|Calvin_and_Wilson_NZ98_02	Tupeia_antarctica|EF464494|Nickrent_2742)	(Notanthera_heterophylla|DQ442939|G_Amico_151_BCRU	Notanthera_heterophylla|DQ340606|Calvin_and_Wilson_Cl03_03))	((Atkinsonia_ligustrina|DQ788714|Nickrent_4343	Atkinsonia_ligustrina|DQ340616|Calvin_and_Wilson_AU00_01)	((((Cladocolea_cupulata|DQ340612|Calvin_and_Wilson_MX03_08	Cladocolea_mcvaughii|DQ340611|Calvin_and_Wilson_MX03_09)	((Struthanthus_woodsonii|EU544510|Nickrent_2761	Cladocolea_gracilis|EU544482|Nickrent_3066)	Struthanthus_oerstedii|EU544509|Nickrent_2728))	(((Tripodanthus_belmirensis|HM010427|Nickrent_5050	((Phthirusa_pyrifolia|EU544504|Nickrent_2762	Oryctanthus_occidentalis|DQ340613|Calvin_and_Wilson_CR01_11)	(Oryctanthus_occidentalis|EU544501|Nickrent_2763	Phthirusa_pyrifolia|DQ340608|Calvin_and_Wilson_CR01_03)))	((Tripodanthus_acutifolius|HM010440|Nickrent_5350	((Tripodanthus_acutifolius|HM010444|Nickrent_5551	(Tripodanthus_acutifolius|HM010435|Nickrent_5326	(Tripodanthus_acutifolius|HM010431|Nickrent_5318	Tripodanthus_acutifolius|HM010434|Nickrent_5325)))	Tripodanthus_acutifolius|HM010443|Nickrent_5550))	((((Psittacanthus_schiedeanus|DQ340610|Calvin_and_Wilson_CR01_09	(((Tripodanthus_acutifolius|DQ340615|Calvin_and_Wilson_AR03_04	(((Tripodanthus_acutifolius|HM010441|Nickrent_5548	(Tripodanthus_acutifolius|HM010438|Nickrent_5346	Tripodanthus_acutifolius|HM010437|Nickrent_5345))	(Tripodanthus_acutifolius|HM010439|Nickrent_5349	Tripodanthus_acutifolius|HM010425|Nickrent_4983))	Tripodanthus_acutifolius|HM010426|Nickrent_4998))	Tripodanthus_acutifolius|EU544513|Nickrent_4927)	Tripodanthus_acutifolius|HM010436|Nickrent_5330))	Tripodanthus_acutifolius|HM010433|Nickrent_5323)	(Tripodanthus_acutifolius|HM010432|Nickrent_5321	(Tripodanthus_flagellaris|DQ340614|Calvin_and_Wilson_AR03_10	(((Tripodanthus_flagellaris|HM010445|Nickrent_5552	(Tripodanthus_flagellaris|HM010442|Nickrent_5549	Tripodanthus_flagellaris|HM010446|Nickrent_5553))	Tripodanthus_flagellaris|HM010429|Nickrent_5210)	(Tripodanthus_flagellaris|HM010428|Nickrent_5204	Tripodanthus_flagellaris|HM010430|Nickrent_5211)))))	Struthanthus_orbicularis|DQ340607|Calvin_and_Wilson_CR01_02)))	Ixocactus_inornus|DQ340609|Calvin_and_Wilson_MX03_04))	(((Amylotheca_subumbellata|DQ340600|Calvin_and_Wilson_AU98_21	(Lysiana_maritima|DQ340599|Calvin_and_Wilson_AU98_19	Lysiana_filifolia|EU544496|Nickrent_4449))	(((((Decaisnina_congesta|DQ340594|Calvin_and_Wilson_AU02_01	Decaisnina_signata|DQ340596|Calvin_and_Wilson_AU02_05)	Decaisnina_brittenii|DQ340595|Calvin_and_Wilson_AU01_11)	Decaisnina_triflora|EU544484|Nickrent_4491)
(((Peraxilla_tetrapetala|EU544502|Nickrent_2744	Peraxilla_tetrapetala|DQ340597|Calvin_and_Wilson_NZ98_03)	((((Tupeia_antarctica|DQ340601|Calvin_and_Wilson_NZ98_02	Tupeia_antarctica|EF464494|Nickrent_2742)	(Atkinsonia_ligustrina|DQ788714|Nickrent_4343	Atkinsonia_ligustrina|DQ340616|Calvin_and_Wilson_AU00_01))	((Amylotheca_subumbellata|DQ340600|Calvin_and_Wilson_AU98_21	(Lysiana_maritima|DQ340599|Calvin_and_Wilson_AU98_19	Lysiana_filifolia|EU544496|Nickrent_4449))	(((Ileostylus_micranthus|DQ340592|Calvin_and_Wilson_NZ00_02	Ileostylus_micranthus|EU544491|Nickrent_2741)	((Muellerina_eucalyptoides|EU544498|Nickrent_4310	Muellerina_eucalyptoides|DQ340591|Calvin_and_Wilson_AU99_05)	Muellerina_celastroides|DQ340590|Calvin_and_Wilson_AU99_11))	((((Loranthus_europaeus|EU544493|Nickrent_2849	Loranthus_europaeus|HQ917114|GUH_3997)	Loranthus_grewingkii|HQ917115|GUH_3998)	((Cecarria_obtusifolia|EU544481|Nickrent_4562	Cecarria_obtusifolia|DQ340585|Calvin_and_Wilson_AU02_16)	Loranthus_odoratus|EU544494|Nickrent_4977))	(((Socratina_bemarivensis|EU544507|Nickrent_4179	(Tapinanthus_constrictiflorus|EU544511|Nickrent_3088	((Englerina_ramulosa|DQ340577|A_Robertson_7280	Oncocalyx_schimperi|DQ340574|Calvin_and_Wilson_Y88_02)	(Agelanthus_sansibarensis|DQ340573|A_Robertson_7365	Oncocalyx_sulfureus|EU544500|Nickrent_2850))))	(Taxillus_wiensii|DQ340578|A_Robertson_7364	Vanwykia_remota|EU544514|Nickrent_4331))	(((Plicosepalus_curviflorus|DQ340575|Calvin_and_Wilson_Y88_03	(Phragmanthera_crassicaulis|EU544503|Nickrent_3037	((((Septulina_glauca|EU544506|Nickrent_4089	Emelianthe_panganensis|EU544487|Nickrent_4889)	(Oedina_pendens|EU544499|Nickrent_4329	(Erianthemum_dregei|DQ340580|A__Robertson_7366	Erianthemum_dregei|EU544488|Nickrent_2985)))	(Globimetula_dinklagei|EU544489|Nickrent_3087	Phragmanthera_regularis|DQ340579|Calvin_and_Wilson_Y88_01))	Moquiniella_rubra|EF464489|Nickrent_3042)))	(((Dendrophthoe_constricta|DQ340589|Calvin_and_Wilson_B02_03	(Dendrophthoe_longituba|EU544485|Nickrent_4010	Dendrophthoe_vitellina|DQ340588|Calvin_and_Wilson_AU98_08))	Helixanthera_coccinea|EU544490|Nickrent_4019)	((Taxillus_chinensis|EU544512|Nickrent_4032	(Scurrula_ferruginea|DQ340576|Calvin_and_Wilson_B02_02	Scurrula_ferruginea|EU544505|Nickrent_4008))	(Bakerella_sp_|EU544479|Nickrent_4161	(Baratranthus_axanthus|DQ340587|Calvin_and_Wilson_B02_14	Baratranthus_axanthus|EU544478|Nickrent_4029)))))	((Sogerianthe_sessiflora|EU544508|Nickrent_4467	(Helixanthera_parasitica|DQ340572|Calvin_and_Wilson_B02_01
(((Peraxilla_tetrapetala|EU544502|Nickrent_2744	Peraxilla_tetrapetala|DQ340597|Calvin_and_Wilson_NZ98_03)	(((((((Tristerix_pubescens|DQ442937|DN_Smith_11388_3337809_MO	Tristerix_pubescens|DQ442936|DN_Smith_M_Buddensiek_11090_3303268_MO)	((Tristerix_longebracteatus|DQ442933|D_Fernandez_M_Cerna_P_Villacres_371_5889268_MO	(Tristerix_grandiflorus|DQ442930|Palacios_Neil_Ceron_2547_3672311_MO	Tristerix_grandiflorus|DQ442931|V_Zar_1368_3907304_MO))	Tristerix_longebracteatus|DQ442932|DN_Smith_8288_722877_MO))	(Tristerix_peytonii|DQ442935|P_Nunez_J_Arque_8287_3632650_MO	(Tristerix_peruvianus|DQ442934|DN_Smith_M_Buddensiek_10858_3307944__MO	Tristerix_chodatianus|DQ442938|DN_Smith_Valencia_Gonzales_9536_3337838_MO)))	((Tristerix_verticillatus|DQ442927|G_Amico_155_BCRU	((Tristerix_verticillatus|DQ442925|G_Amico_157_BCRU	Tristerix_verticillatus|DQ442926|G_Amico_158_BCRU)	Tristerix_verticillatus|DQ442924|G_Amico_154_BCRU))	((Tristerix_penduliflorus|DQ442928|M_Lewis_35236_4661844_MO	Tristerix_penduliflorus|DQ442929|P_Nunez_8288_720879_MO)	((Tristerix_corymbosus|DQ442920|G_Amico_80_BCRU	(Tristerix_corymbosus|DQ340605|Calvin_and_Wilson_CL03_02	(Tristerix_aphyllus|DQ442919|G_Amico_166_BCRU	((Tristerix_corymbosus|DQ442923|G_Amico_96_BCRU	Tristerix_corymbosus|DQ442922|G_Amico_84_BCRU)	(Tristerix_aphyllus|DQ442917|L_Suarez_sn_BCRU	Tristerix_corymbosus|DQ442921|G_Amico_83_BCRU)))))	(Tristerix_corymbosus|EF464493|Nickrent_4597A	(Tristerix_aphyllus|DQ442918|G_Amico_162_BCRU	Tristerix_aphyllus|DQ442916|G_Amico_97_BCRU))))))	(Desmaria_mutabilis|DQ340603|Calvin_and_Wilson_CL03_07	Desmaria_mutabilis|EF464486|Nickrent_4510A))	(((((((Amyema_glabrum|EU544476|Nickrent_2794	((Diplatia_grandibractea|DQ340581|Calvin_and_Wilson_AU01_05	Diplatia_furcata|EU544486|Nickrent_2824)	Amyema_cambagei|DQ340582|Calvin_and_Wilson_AU99_01))	(Dactyliophora_novae_guineae|DQ340586|Calvin_and_Wilson_AU02_10	Dactyliophora_novae_guineae|EU544483|Nickrent_4563))	(Sogerianthe_sessiflora|EU544508|Nickrent_4467	Amyema_queenslandicum|DQ340583|Calvin_and_Wilson_AU02_22))	(((Dendrophthoe_constricta|DQ340589|Calvin_and_Wilson_B02_03	(Dendrophthoe_longituba|EU544485|Nickrent_4010	Dendrophthoe_vitellina|DQ340588|Calvin_and_Wilson_AU98_08))	Helixanthera_coccinea|EU544490|Nickrent_4019)	((((Helixanthera_parasitica|DQ340572|Calvin_and_Wilson_B02_01	Taxillus_chinensis|EU544512|Nickrent_4032)	(Scurrula_ferruginea|DQ340576|Calvin_and_Wilson_B02_02	Scurrula_ferruginea|EU544505|Nickrent_4008))	((Emelianthe_panganensis|EU544487|Nickrent_4889	(Benthamina_alyxifolia|DQ340584|Calvin_and_Wilson_AU99_14	Benthamina_alyxifolia|EU544480|Nickrent_4127))	(((Socratina_bemarivensis|EU544507|Nickrent_4179	((Oncocalyx_schimperi|DQ340574|Calvin_and_Wilson_Y88_02
(Alepis_flavida|EF464481|Nickrent_2743	(((Atkinsonia_ligustrina|DQ340616|Calvin_and_Wilson_AU00_01	Atkinsonia_ligustrina|DQ788714|Nickrent_4343)	(((((Ixocactus_inornus|DQ340609|Calvin_and_Wilson_MX03_04	((((Tripodanthus_belmirensis|HM010427|Nickrent_5050	(((Tripodanthus_acutifolius|HM010436|Nickrent_5330	(Tripodanthus_acutifolius|HM010433|Nickrent_5323	(((Tripodanthus_flagellaris|HM010428|Nickrent_5204	Tripodanthus_flagellaris|HM010430|Nickrent_5211)	((Tripodanthus_flagellaris|HM010446|Nickrent_5553	(Tripodanthus_flagellaris|HM010445|Nickrent_5552	Tripodanthus_flagellaris|HM010442|Nickrent_5549))	Tripodanthus_flagellaris|HM010429|Nickrent_5210))	Tripodanthus_flagellaris|DQ340614|Calvin_and_Wilson_AR03_10)))	((Tripodanthus_acutifolius|DQ340615|Calvin_and_Wilson_AR03_04	(Tripodanthus_acutifolius|HM010426|Nickrent_4998	(Tripodanthus_acutifolius|HM010441|Nickrent_5548	((Tripodanthus_acutifolius|HM010425|Nickrent_4983	Tripodanthus_acutifolius|HM010439|Nickrent_5349)	(Tripodanthus_acutifolius|HM010437|Nickrent_5345	Tripodanthus_acutifolius|HM010438|Nickrent_5346)))))	Tripodanthus_acutifolius|EU544513|Nickrent_4927))	Tripodanthus_acutifolius|HM010432|Nickrent_5321))	((((Tripodanthus_acutifolius|HM010435|Nickrent_5326	(Tripodanthus_acutifolius|HM010431|Nickrent_5318	Tripodanthus_acutifolius|HM010434|Nickrent_5325))	Tripodanthus_acutifolius|HM010444|Nickrent_5551)	Tripodanthus_acutifolius|HM010443|Nickrent_5550)	Tripodanthus_acutifolius|HM010440|Nickrent_5350))	(Psittacanthus_schiedeanus|DQ340610|Calvin_and_Wilson_CR01_09	(((Phthirusa_pyrifolia|DQ340608|Calvin_and_Wilson_CR01_03	Oryctanthus_occidentalis|EU544501|Nickrent_2763)	(Oryctanthus_occidentalis|DQ340613|Calvin_and_Wilson_CR01_11	Phthirusa_pyrifolia|EU544504|Nickrent_2762))	Struthanthus_orbicularis|DQ340607|Calvin_and_Wilson_CR01_02)))	(((Cladocolea_cupulata|DQ340612|Calvin_and_Wilson_MX03_08	Cladocolea_mcvaughii|DQ340611|Calvin_and_Wilson_MX03_09)	(Cladocolea_gracilis|EU544482|Nickrent_3066	Struthanthus_woodsonii|EU544510|Nickrent_2761))	Struthanthus_oerstedii|EU544509|Nickrent_2728)))	(((Desmaria_mutabilis|EF464486|Nickrent_4510A	Desmaria_mutabilis|DQ340603|Calvin_and_Wilson_CL03_07)	((Ligaria_cuneifolia|DQ442940|G_Amico_76_BCRU	Ligaria_cuneifolia|DQ340604|Calvin_and_Wilson_CL03_01)	(Nuytsia_floribunda|DQ788716|Nickrent_3080	Nuytsia_floribunda|DQ340618|Calvin_and_Wilson_AU01_22)))	((Tupeia_antarctica|EF464494|Nickrent_2742	Tupeia_antarctica|DQ340601|Calvin_and_Wilson_NZ98_02)	(Notanthera_heterophylla|DQ340606|Calvin_and_Wilson_Cl03_03	Notanthera_heterophylla|DQ442939|G_Amico_151_BCRU))))
(Alepis_flavida|EF464481|Nickrent_2743	(((Atkinsonia_ligustrina|DQ340616|Calvin_and_Wilson_AU00_01	Atkinsonia_ligustrina|DQ788714|Nickrent_4343)	(((((((Cladocolea_cupulata|DQ340612|Calvin_and_Wilson_MX03_08	Cladocolea_mcvaughii|DQ340611|Calvin_and_Wilson_MX03_09)	(Cladocolea_gracilis|EU544482|Nickrent_3066	Struthanthus_oerstedii|EU544509|Nickrent_2728))	(Ixocactus_inornus|DQ340609|Calvin_and_Wilson_MX03_04	((Struthanthus_orbicularis|DQ340607|Calvin_and_Wilson_CR01_02	(Tripodanthus_acutifolius|HM010440|Nickrent_5350	(((Tripodanthus_acutifolius|HM010435|Nickrent_5326	(Tripodanthus_acutifolius|HM010431|Nickrent_5318	Tripodanthus_acutifolius|HM010434|Nickrent_5325))	Tripodanthus_acutifolius|HM010444|Nickrent_5551)	Tripodanthus_acutifolius|HM010443|Nickrent_5550)))	(((Nuytsia_floribunda|DQ788716|Nickrent_3080	Nuytsia_floribunda|DQ340618|Calvin_and_Wilson_AU01_22)	((Phthirusa_pyrifolia|DQ340608|Calvin_and_Wilson_CR01_03	Oryctanthus_occidentalis|EU544501|Nickrent_2763)	((((((Bakerella_sp_|EU544479|Nickrent_4161	Septulina_glauca|EU544506|Nickrent_4089)	(((Oncocalyx_schimperi|DQ340574|Calvin_and_Wilson_Y88_02	(Agelanthus_sansibarensis|DQ340573|A_Robertson_7365	Oncocalyx_sulfureus|EU544500|Nickrent_2850))	Tapinanthus_constrictiflorus|EU544511|Nickrent_3088)	((Dendrophthoe_longituba|EU544485|Nickrent_4010	Dendrophthoe_vitellina|DQ340588|Calvin_and_Wilson_AU98_08)	Dendrophthoe_constricta|DQ340589|Calvin_and_Wilson_B02_03)))	((Englerina_ramulosa|DQ340577|A_Robertson_7280	((Vanwykia_remota|EU544514|Nickrent_4331	Taxillus_wiensii|DQ340578|A_Robertson_7364)	(Phragmanthera_crassicaulis|EU544503|Nickrent_3037	Socratina_bemarivensis|EU544507|Nickrent_4179)))	((((Dactyliophora_novae_guineae|EU544483|Nickrent_4563	Dactyliophora_novae_guineae|DQ340586|Calvin_and_Wilson_AU02_10)	((Benthamina_alyxifolia|EU544480|Nickrent_4127	Benthamina_alyxifolia|DQ340584|Calvin_and_Wilson_AU99_14)	(Amyema_glabrum|EU544476|Nickrent_2794	(Diplatia_furcata|EU544486|Nickrent_2824	(Diplatia_grandibractea|DQ340581|Calvin_and_Wilson_AU01_05	Amyema_cambagei|DQ340582|Calvin_and_Wilson_AU99_01)))))	Sogerianthe_sessiflora|EU544508|Nickrent_4467)	((Emelianthe_panganensis|EU544487|Nickrent_4889	Helixanthera_coccinea|EU544490|Nickrent_4019)	((Baratranthus_axanthus|DQ340587|Calvin_and_Wilson_B02_14	Baratranthus_axanthus|EU544478|Nickrent_4029)	(Plicosepalus_curviflorus|DQ340575|Calvin_and_Wilson_Y88_03	(Taxillus_chinensis|EU544512|Nickrent_4032	(Scurrula_ferruginea|EU544505|Nickrent_4008	Scurrula_ferruginea|DQ340576|Calvin_and_Wilson_B02_02))))))))
(Alepis_flavida|EF464481|Nickrent_2743	(((((((Amyema_queenslandicum|DQ340583|Calvin_and_Wilson_AU02_22	Helixanthera_parasitica|DQ340572|Calvin_and_Wilson_B02_01)	((Bakerella_sp_|EU544479|Nickrent_4161	(Socratina_bemarivensis|EU544507|Nickrent_4179	(Plicosepalus_curviflorus|DQ340575|Calvin_and_Wilson_Y88_03	(((Baratranthus_axanthus|DQ340587|Calvin_and_Wilson_B02_14	Baratranthus_axanthus|EU544478|Nickrent_4029)	(Vanwykia_remota|EU544514|Nickrent_4331	Taxillus_wiensii|DQ340578|A_Robertson_7364))	(((Englerina_ramulosa|DQ340577|A_Robertson_7280	((Oncocalyx_schimperi|DQ340574|Calvin_and_Wilson_Y88_02	(Agelanthus_sansibarensis|DQ340573|A_Robertson_7365	Oncocalyx_sulfureus|EU544500|Nickrent_2850))	Tapinanthus_constrictiflorus|EU544511|Nickrent_3088))	((Dactyliophora_novae_guineae|EU544483|Nickrent_4563	Dactyliophora_novae_guineae|DQ340586|Calvin_and_Wilson_AU02_10)	((((Amyema_glabrum|EU544476|Nickrent_2794	(Diplatia_furcata|EU544486|Nickrent_2824	Diplatia_grandibractea|DQ340581|Calvin_and_Wilson_AU01_05))	Amyema_cambagei|DQ340582|Calvin_and_Wilson_AU99_01)	(Benthamina_alyxifolia|EU544480|Nickrent_4127	Benthamina_alyxifolia|DQ340584|Calvin_and_Wilson_AU99_14))	Sogerianthe_sessiflora|EU544508|Nickrent_4467)))	(((Dendrophthoe_longituba|EU544485|Nickrent_4010	Dendrophthoe_vitellina|DQ340588|Calvin_and_Wilson_AU98_08)	(Helixanthera_coccinea|EU544490|Nickrent_4019	Dendrophthoe_constricta|DQ340589|Calvin_and_Wilson_B02_03))	(Emelianthe_panganensis|EU544487|Nickrent_4889	(Taxillus_chinensis|EU544512|Nickrent_4032	(Scurrula_ferruginea|EU544505|Nickrent_4008	Scurrula_ferruginea|DQ340576|Calvin_and_Wilson_B02_02)))))))))	((Oedina_pendens|EU544499|Nickrent_4329	(Erianthemum_dregei|DQ340580|A__Robertson_7366	Erianthemum_dregei|EU544488|Nickrent_2985))	((Phragmanthera_regularis|DQ340579|Calvin_and_Wilson_Y88_01	Globimetula_dinklagei|EU544489|Nickrent_3087)	((Septulina_glauca|EU544506|Nickrent_4089	Phragmanthera_crassicaulis|EU544503|Nickrent_3037)	Moquiniella_rubra|EF464489|Nickrent_3042)))))	(((Cecarria_obtusifolia|DQ340585|Calvin_and_Wilson_AU02_16	Cecarria_obtusifolia|EU544481|Nickrent_4562)	(((Loranthus_europaeus|EU544493|Nickrent_2849	Loranthus_europaeus|HQ917114|GUH_3997)	Loranthus_grewingkii|HQ917115|GUH_3998)	Loranthus_odoratus|EU544494|Nickrent_4977))	(((Muellerina_eucalyptoides|DQ340591|Calvin_and_Wilson_AU99_05	Muellerina_eucalyptoides|EU544498|Nickrent_4310)	Muellerina_celastroides|DQ340590|Calvin_and_Wilson_AU99_11)	(Ileostylus_micranthus|EU544491|Nickrent_2741
(Alepis_flavida|EF464481|Nickrent_2743	((((((Amylotheca_subumbellata|DQ340600|Calvin_and_Wilson_AU98_21	(Lysiana_filifolia|EU544496|Nickrent_4449	Lysiana_maritima|DQ340599|Calvin_and_Wilson_AU98_19))	((((((Tristerix_peytonii|DQ442935|P_Nunez_J_Arque_8287_3632650_MO	(Tristerix_chodatianus|DQ442938|DN_Smith_Valencia_Gonzales_9536_3337838_MO	Tristerix_peruvianus|DQ442934|DN_Smith_M_Buddensiek_10858_3307944__MO))	((Tristerix_pubescens|DQ442936|DN_Smith_M_Buddensiek_11090_3303268_MO	Tristerix_pubescens|DQ442937|DN_Smith_11388_3337809_MO)	((Tristerix_longebracteatus|DQ442933|D_Fernandez_M_Cerna_P_Villacres_371_5889268_MO	(Tristerix_grandiflorus|DQ442930|Palacios_Neil_Ceron_2547_3672311_MO	Tristerix_grandiflorus|DQ442931|V_Zar_1368_3907304_MO))	Tristerix_longebracteatus|DQ442932|DN_Smith_8288_722877_MO)))	(((Tristerix_verticillatus|DQ442924|G_Amico_154_BCRU	Tristerix_verticillatus|DQ442927|G_Amico_155_BCRU)	(Tristerix_verticillatus|DQ442926|G_Amico_158_BCRU	Tristerix_verticillatus|DQ442925|G_Amico_157_BCRU))	((Tristerix_penduliflorus|DQ442928|M_Lewis_35236_4661844_MO	Tristerix_penduliflorus|DQ442929|P_Nunez_8288_720879_MO)	((Tristerix_corymbosus|EF464493|Nickrent_4597A	(Tristerix_corymbosus|DQ442920|G_Amico_80_BCRU	(Tristerix_aphyllus|DQ442916|G_Amico_97_BCRU	Tristerix_aphyllus|DQ442918|G_Amico_162_BCRU)))	(Tristerix_corymbosus|DQ340605|Calvin_and_Wilson_CL03_02	((Tristerix_aphyllus|DQ442919|G_Amico_166_BCRU	(Tristerix_corymbosus|DQ442922|G_Amico_84_BCRU	Tristerix_corymbosus|DQ442923|G_Amico_96_BCRU))	(Tristerix_aphyllus|DQ442917|L_Suarez_sn_BCRU	Tristerix_corymbosus|DQ442921|G_Amico_83_BCRU)))))))	(Desmaria_mutabilis|EF464486|Nickrent_4510A	Desmaria_mutabilis|DQ340603|Calvin_and_Wilson_CL03_07))	(Loxanthera_speciosa|EU544495|Nickrent_4026	(Gaiadendron_punctatum|DQ788715|Nickrent_2729	Gaiadendron_punctatum|DQ340617|Calvin_and_Wilson_CR01_08)))	((Ixocactus_inornus|DQ340609|Calvin_and_Wilson_MX03_04	((((Cladocolea_gracilis|EU544482|Nickrent_3066	Struthanthus_woodsonii|EU544510|Nickrent_2761)	(Cladocolea_cupulata|DQ340612|Calvin_and_Wilson_MX03_08	Cladocolea_mcvaughii|DQ340611|Calvin_and_Wilson_MX03_09))	Struthanthus_oerstedii|EU544509|Nickrent_2728)	((((Tripodanthus_acutifolius|HM010440|Nickrent_5350	((Tripodanthus_acutifolius|HM010444|Nickrent_5551	(Tripodanthus_acutifolius|HM010435|Nickrent_5326	(Tripodanthus_acutifolius|HM010431|Nickrent_5318	Tripodanthus_acutifolius|HM010434|Nickrent_5325)))	Tripodanthus_acutifolius|HM010443|Nickrent_5550))	Tripodanthus_belmirensis|HM010427|Nickrent_5050)	((Tripodanthus_acutifolius|HM010433|Nickrent_5323	((Tripodanthus_acutifolius|EU544513|Nickrent_4927	(Tripodanthus_acutifolius|HM010436|Nickrent_5330
(Alepis_flavida|EF464481|Nickrent_2743	(((((((Desmaria_mutabilis|EF464486|Nickrent_4510A	Desmaria_mutabilis|DQ340603|Calvin_and_Wilson_CL03_07)	(Loxanthera_speciosa|EU544495|Nickrent_4026	(Gaiadendron_punctatum|DQ788715|Nickrent_2729	Gaiadendron_punctatum|DQ340617|Calvin_and_Wilson_CR01_08)))	((((Ligaria_cuneifolia|DQ442940|G_Amico_76_BCRU	Ligaria_cuneifolia|DQ340604|Calvin_and_Wilson_CL03_01)	Decaisnina_triflora|EU544484|Nickrent_4491)	((Decaisnina_congesta|DQ340594|Calvin_and_Wilson_AU02_01	Decaisnina_signata|DQ340596|Calvin_and_Wilson_AU02_05)	Decaisnina_brittenii|DQ340595|Calvin_and_Wilson_AU01_11))	(((Macrosolen_melintangensis|DQ340593|Calvin_and_Wilson_B02_17	Macrosolen_cochinchinensis|EU544497|Nickrent_4038)	Amylotheca_duthieana|EU544477|Nickrent_4022)	Lepidaria_cf__forbesii|EU544492|Nickrent_4044)))	Lepidaria_oviceps|DQ340602|Calvin_and_Wilson_B02_19)	(((Tupeia_antarctica|EF464494|Nickrent_2742	Tupeia_antarctica|DQ340601|Calvin_and_Wilson_NZ98_02)	(Notanthera_heterophylla|DQ340606|Calvin_and_Wilson_Cl03_03	Notanthera_heterophylla|DQ442939|G_Amico_151_BCRU))	(((Cladocolea_cupulata|DQ340612|Calvin_and_Wilson_MX03_08	Cladocolea_mcvaughii|DQ340611|Calvin_and_Wilson_MX03_09)	((Struthanthus_woodsonii|EU544510|Nickrent_2761	Cladocolea_gracilis|EU544482|Nickrent_3066)	Struthanthus_oerstedii|EU544509|Nickrent_2728))	(((((Psittacanthus_schiedeanus|DQ340610|Calvin_and_Wilson_CR01_09	Struthanthus_orbicularis|DQ340607|Calvin_and_Wilson_CR01_02)	((Oryctanthus_occidentalis|DQ340613|Calvin_and_Wilson_CR01_11	Phthirusa_pyrifolia|EU544504|Nickrent_2762)	(Phthirusa_pyrifolia|DQ340608|Calvin_and_Wilson_CR01_03	Oryctanthus_occidentalis|EU544501|Nickrent_2763)))	(Tripodanthus_belmirensis|HM010427|Nickrent_5050	(((((Tripodanthus_acutifolius|EU544513|Nickrent_4927	((Tripodanthus_acutifolius|HM010426|Nickrent_4998	(Tripodanthus_acutifolius|HM010437|Nickrent_5345	((Tripodanthus_acutifolius|HM010439|Nickrent_5349	(Tripodanthus_acutifolius|HM010441|Nickrent_5548	Tripodanthus_acutifolius|HM010425|Nickrent_4983))	Tripodanthus_acutifolius|HM010438|Nickrent_5346)))	Tripodanthus_acutifolius|DQ340615|Calvin_and_Wilson_AR03_04))	(((Tripodanthus_flagellaris|HM010430|Nickrent_5211	Tripodanthus_flagellaris|HM010428|Nickrent_5204)	((Tripodanthus_flagellaris|HM010445|Nickrent_5552	(Tripodanthus_flagellaris|HM010442|Nickrent_5549	Tripodanthus_flagellaris|HM010446|Nickrent_5553))	Tripodanthus_flagellaris|HM010429|Nickrent_5210))	Tripodanthus_flagellaris|DQ340614|Calvin_and_Wilson_AR03_10))	Tripodanthus_acutifolius|HM010436|Nickrent_5330)	Tripodanthus_acutifolius|HM010433|Nickrent_5323)
(Alepis_flavida|EF464481|Nickrent_2743	(((((((((Phragmanthera_crassicaulis|EU544503|Nickrent_3037	Septulina_glauca|EU544506|Nickrent_4089)	Moquiniella_rubra|EF464489|Nickrent_3042)	(Phragmanthera_regularis|DQ340579|Calvin_and_Wilson_Y88_01	(Globimetula_dinklagei|EU544489|Nickrent_3087	((Erianthemum_dregei|DQ340580|A__Robertson_7366	Erianthemum_dregei|EU544488|Nickrent_2985)	Oedina_pendens|EU544499|Nickrent_4329))))	((((Socratina_bemarivensis|EU544507|Nickrent_4179	(Vanwykia_remota|EU544514|Nickrent_4331	Taxillus_wiensii|DQ340578|A_Robertson_7364))	(Englerina_ramulosa|DQ340577|A_Robertson_7280	(((Oncocalyx_schimperi|DQ340574|Calvin_and_Wilson_Y88_02	Oncocalyx_sulfureus|EU544500|Nickrent_2850)	Tapinanthus_constrictiflorus|EU544511|Nickrent_3088)	Agelanthus_sansibarensis|DQ340573|A_Robertson_7365)))	(((((((Benthamina_alyxifolia|EU544480|Nickrent_4127	Benthamina_alyxifolia|DQ340584|Calvin_and_Wilson_AU99_14)	(Sogerianthe_sessiflora|EU544508|Nickrent_4467	Amyema_queenslandicum|DQ340583|Calvin_and_Wilson_AU02_22))	(((Diplatia_furcata|EU544486|Nickrent_2824	(Amyema_cambagei|DQ340582|Calvin_and_Wilson_AU99_01	Diplatia_grandibractea|DQ340581|Calvin_and_Wilson_AU01_05))	Amyema_glabrum|EU544476|Nickrent_2794)	(Dactyliophora_novae_guineae|DQ340586|Calvin_and_Wilson_AU02_10	Dactyliophora_novae_guineae|EU544483|Nickrent_4563)))	(Emelianthe_panganensis|EU544487|Nickrent_4889	((Taxillus_chinensis|EU544512|Nickrent_4032	(Scurrula_ferruginea|EU544505|Nickrent_4008	Scurrula_ferruginea|DQ340576|Calvin_and_Wilson_B02_02))	(Helixanthera_coccinea|EU544490|Nickrent_4019	(Dendrophthoe_constricta|DQ340589|Calvin_and_Wilson_B02_03	(Dendrophthoe_longituba|EU544485|Nickrent_4010	Dendrophthoe_vitellina|DQ340588|Calvin_and_Wilson_AU98_08))))))	Bakerella_sp_|EU544479|Nickrent_4161)	Plicosepalus_curviflorus|DQ340575|Calvin_and_Wilson_Y88_03)	(Baratranthus_axanthus|DQ340587|Calvin_and_Wilson_B02_14	Baratranthus_axanthus|EU544478|Nickrent_4029)))	Helixanthera_parasitica|DQ340572|Calvin_and_Wilson_B02_01))	((((Cecarria_obtusifolia|DQ340585|Calvin_and_Wilson_AU02_16	Cecarria_obtusifolia|EU544481|Nickrent_4562)	Loranthus_odoratus|EU544494|Nickrent_4977)	((Loranthus_europaeus|EU544493|Nickrent_2849	Loranthus_europaeus|HQ917114|GUH_3997)	Loranthus_grewingkii|HQ917115|GUH_3998))	(((Muellerina_eucalyptoides|DQ340591|Calvin_and_Wilson_AU99_05	Muellerina_eucalyptoides|EU544498|Nickrent_4310)	Muellerina_celastroides|DQ340590|Calvin_and_Wilson_AU99_11)	(Ileostylus_micranthus|EU544491|Nickrent_2741
(Alepis_flavida|EF464481|Nickrent_2743	(((Tupeia_antarctica|EF464494|Nickrent_2742	Tupeia_antarctica|DQ340601|Calvin_and_Wilson_NZ98_02)	(Notanthera_heterophylla|DQ340606|Calvin_and_Wilson_Cl03_03	Notanthera_heterophylla|DQ442939|G_Amico_151_BCRU))	((((((Amylotheca_duthieana|EU544477|Nickrent_4022	(Lepidaria_cf__forbesii|EU544492|Nickrent_4044	(Decaisnina_triflora|EU544484|Nickrent_4491	((Decaisnina_signata|DQ340596|Calvin_and_Wilson_AU02_05	Decaisnina_congesta|DQ340594|Calvin_and_Wilson_AU02_01)	Decaisnina_brittenii|DQ340595|Calvin_and_Wilson_AU01_11))))	(Macrosolen_melintangensis|DQ340593|Calvin_and_Wilson_B02_17	Macrosolen_cochinchinensis|EU544497|Nickrent_4038))	((Amylotheca_subumbellata|DQ340600|Calvin_and_Wilson_AU98_21	(Lysiana_filifolia|EU544496|Nickrent_4449	Lysiana_maritima|DQ340599|Calvin_and_Wilson_AU98_19))	(Lepidaria_oviceps|DQ340602|Calvin_and_Wilson_B02_19	Loxanthera_speciosa|EU544495|Nickrent_4026)))	((Ixocactus_inornus|DQ340609|Calvin_and_Wilson_MX03_04	(((Cladocolea_cupulata|DQ340612|Calvin_and_Wilson_MX03_08	Cladocolea_mcvaughii|DQ340611|Calvin_and_Wilson_MX03_09)	((Struthanthus_woodsonii|EU544510|Nickrent_2761	Cladocolea_gracilis|EU544482|Nickrent_3066)	Struthanthus_oerstedii|EU544509|Nickrent_2728))	(((Oryctanthus_occidentalis|DQ340613|Calvin_and_Wilson_CR01_11	Phthirusa_pyrifolia|EU544504|Nickrent_2762)	(Phthirusa_pyrifolia|DQ340608|Calvin_and_Wilson_CR01_03	Oryctanthus_occidentalis|EU544501|Nickrent_2763))	(((((Tripodanthus_acutifolius|EU544513|Nickrent_4927	((Tripodanthus_acutifolius|HM010426|Nickrent_4998	(((Tripodanthus_acutifolius|HM010438|Nickrent_5346	Tripodanthus_acutifolius|HM010437|Nickrent_5345)	Tripodanthus_acutifolius|HM010439|Nickrent_5349)	(Tripodanthus_acutifolius|HM010441|Nickrent_5548	Tripodanthus_acutifolius|HM010425|Nickrent_4983)))	Tripodanthus_acutifolius|DQ340615|Calvin_and_Wilson_AR03_04))	(Tripodanthus_acutifolius|HM010436|Nickrent_5330	((Tripodanthus_acutifolius|HM010433|Nickrent_5323	((((Tripodanthus_flagellaris|HM010445|Nickrent_5552	(Tripodanthus_flagellaris|HM010442|Nickrent_5549	Tripodanthus_flagellaris|HM010446|Nickrent_5553))	Tripodanthus_flagellaris|HM010429|Nickrent_5210)	(Tripodanthus_flagellaris|HM010430|Nickrent_5211	Tripodanthus_flagellaris|HM010428|Nickrent_5204))	Tripodanthus_flagellaris|DQ340614|Calvin_and_Wilson_AR03_10))	Tripodanthus_acutifolius|HM010432|Nickrent_5321)))	Tripodanthus_belmirensis|HM010427|Nickrent_5050)	(Ligaria_cuneifolia|DQ442940|G_Amico_76_BCRU	Ligaria_cuneifolia|DQ340604|Calvin_and_Wilson_CL03_01))	(Struthanthus_orbicularis|DQ340607|Calvin_and_Wilson_CR01_02
(Alepis_flavida|EF464481|Nickrent_2743	(((Tupeia_antarctica|EF464494|Nickrent_2742	Tupeia_antarctica|DQ340601|Calvin_and_Wilson_NZ98_02)	(Notanthera_heterophylla|DQ340606|Calvin_and_Wilson_Cl03_03	Notanthera_heterophylla|DQ442939|G_Amico_151_BCRU))	((Peraxilla_tetrapetala|DQ340597|Calvin_and_Wilson_NZ98_03	Peraxilla_tetrapetala|EU544502|Nickrent_2744)	(((Atkinsonia_ligustrina|DQ340616|Calvin_and_Wilson_AU00_01	Atkinsonia_ligustrina|DQ788714|Nickrent_4343)	((Amylotheca_subumbellata|DQ340600|Calvin_and_Wilson_AU98_21	(Lysiana_filifolia|EU544496|Nickrent_4449	Lysiana_maritima|DQ340599|Calvin_and_Wilson_AU98_19))	((((Taxillus_chinensis|EU544512|Nickrent_4032	(((Scurrula_ferruginea|EU544505|Nickrent_4008	Scurrula_ferruginea|DQ340576|Calvin_and_Wilson_B02_02)	(Oncocalyx_schimperi|DQ340574|Calvin_and_Wilson_Y88_02	(Agelanthus_sansibarensis|DQ340573|A_Robertson_7365	Oncocalyx_sulfureus|EU544500|Nickrent_2850)))	Tapinanthus_constrictiflorus|EU544511|Nickrent_3088))	(((Globimetula_dinklagei|EU544489|Nickrent_3087	(Phragmanthera_crassicaulis|EU544503|Nickrent_3037	Moquiniella_rubra|EF464489|Nickrent_3042))	(Phragmanthera_regularis|DQ340579|Calvin_and_Wilson_Y88_01	(Septulina_glauca|EU544506|Nickrent_4089	(Emelianthe_panganensis|EU544487|Nickrent_4889	(Oedina_pendens|EU544499|Nickrent_4329	(Erianthemum_dregei|DQ340580|A__Robertson_7366	Erianthemum_dregei|EU544488|Nickrent_2985))))))	(Helixanthera_parasitica|DQ340572|Calvin_and_Wilson_B02_01	((Englerina_ramulosa|DQ340577|A_Robertson_7280	((((Dendrophthoe_constricta|DQ340589|Calvin_and_Wilson_B02_03	(Dendrophthoe_longituba|EU544485|Nickrent_4010	Dendrophthoe_vitellina|DQ340588|Calvin_and_Wilson_AU98_08))	Helixanthera_coccinea|EU544490|Nickrent_4019)	((((Vanwykia_remota|EU544514|Nickrent_4331	Taxillus_wiensii|DQ340578|A_Robertson_7364)	(Baratranthus_axanthus|DQ340587|Calvin_and_Wilson_B02_14	Baratranthus_axanthus|EU544478|Nickrent_4029))	Socratina_bemarivensis|EU544507|Nickrent_4179)	((Sogerianthe_sessiflora|EU544508|Nickrent_4467	(Amyema_cambagei|DQ340582|Calvin_and_Wilson_AU99_01	Amyema_queenslandicum|DQ340583|Calvin_and_Wilson_AU02_22))	((Dactyliophora_novae_guineae|DQ340586|Calvin_and_Wilson_AU02_10	Dactyliophora_novae_guineae|EU544483|Nickrent_4563)	(((Diplatia_furcata|EU544486|Nickrent_2824	Diplatia_grandibractea|DQ340581|Calvin_and_Wilson_AU01_05)	Amyema_glabrum|EU544476|Nickrent_2794)	(Benthamina_alyxifolia|EU544480|Nickrent_4127	Benthamina_alyxifolia|DQ340584|Calvin_and_Wilson_AU99_14))))))	Plicosepalus_curviflorus|DQ340575|Calvin_and_Wilson_Y88_03))
(Alepis_flavida|EF464481|Nickrent_2743	((Peraxilla_tetrapetala|DQ340597|Calvin_and_Wilson_NZ98_03	Peraxilla_tetrapetala|EU544502|Nickrent_2744)	((Atkinsonia_ligustrina|DQ340616|Calvin_and_Wilson_AU00_01	Atkinsonia_ligustrina|DQ788714|Nickrent_4343)	(((((Taxillus_chinensis|EU544512|Nickrent_4032	((Oncocalyx_schimperi|DQ340574|Calvin_and_Wilson_Y88_02	(Scurrula_ferruginea|EU544505|Nickrent_4008	Scurrula_ferruginea|DQ340576|Calvin_and_Wilson_B02_02))	(Tapinanthus_constrictiflorus|EU544511|Nickrent_3088	(Agelanthus_sansibarensis|DQ340573|A_Robertson_7365	Oncocalyx_sulfureus|EU544500|Nickrent_2850))))	(((Plicosepalus_curviflorus|DQ340575|Calvin_and_Wilson_Y88_03	((Phragmanthera_crassicaulis|EU544503|Nickrent_3037	Moquiniella_rubra|EF464489|Nickrent_3042)	(Phragmanthera_regularis|DQ340579|Calvin_and_Wilson_Y88_01	((Globimetula_dinklagei|EU544489|Nickrent_3087	Septulina_glauca|EU544506|Nickrent_4089)	(Emelianthe_panganensis|EU544487|Nickrent_4889	(Oedina_pendens|EU544499|Nickrent_4329	(Erianthemum_dregei|DQ340580|A__Robertson_7366	Erianthemum_dregei|EU544488|Nickrent_2985)))))))	(((((((Dactyliophora_novae_guineae|DQ340586|Calvin_and_Wilson_AU02_10	Dactyliophora_novae_guineae|EU544483|Nickrent_4563)	(Amyema_cambagei|DQ340582|Calvin_and_Wilson_AU99_01	((Diplatia_furcata|EU544486|Nickrent_2824	Diplatia_grandibractea|DQ340581|Calvin_and_Wilson_AU01_05)	Amyema_glabrum|EU544476|Nickrent_2794)))	(Sogerianthe_sessiflora|EU544508|Nickrent_4467	Amyema_queenslandicum|DQ340583|Calvin_and_Wilson_AU02_22))	(Benthamina_alyxifolia|EU544480|Nickrent_4127	Benthamina_alyxifolia|DQ340584|Calvin_and_Wilson_AU99_14))	Englerina_ramulosa|DQ340577|A_Robertson_7280)	((Dendrophthoe_constricta|DQ340589|Calvin_and_Wilson_B02_03	(Dendrophthoe_longituba|EU544485|Nickrent_4010	Dendrophthoe_vitellina|DQ340588|Calvin_and_Wilson_AU98_08))	Helixanthera_coccinea|EU544490|Nickrent_4019))	((Helixanthera_parasitica|DQ340572|Calvin_and_Wilson_B02_01	Socratina_bemarivensis|EU544507|Nickrent_4179)	((Vanwykia_remota|EU544514|Nickrent_4331	Taxillus_wiensii|DQ340578|A_Robertson_7364)	(Baratranthus_axanthus|DQ340587|Calvin_and_Wilson_B02_14	Baratranthus_axanthus|EU544478|Nickrent_4029)))))	Bakerella_sp_|EU544479|Nickrent_4161))	((((Cecarria_obtusifolia|DQ340585|Calvin_and_Wilson_AU02_16	Cecarria_obtusifolia|EU544481|Nickrent_4562)	Loranthus_odoratus|EU544494|Nickrent_4977)	((Loranthus_europaeus|EU544493|Nickrent_2849	Loranthus_europaeus|HQ917114|GUH_3997)	Loranthus_grewingkii|HQ917115|GUH_3998))
(Alepis_flavida|EF464481|Nickrent_2743	((Peraxilla_tetrapetala|DQ340597|Calvin_and_Wilson_NZ98_03	Peraxilla_tetrapetala|EU544502|Nickrent_2744)	((((((Ligaria_cuneifolia|DQ442940|G_Amico_76_BCRU	Ligaria_cuneifolia|DQ340604|Calvin_and_Wilson_CL03_01)	(Nuytsia_floribunda|DQ788716|Nickrent_3080	Nuytsia_floribunda|DQ340618|Calvin_and_Wilson_AU01_22))	((((Taxillus_chinensis|EU544512|Nickrent_4032	((Scurrula_ferruginea|EU544505|Nickrent_4008	Scurrula_ferruginea|DQ340576|Calvin_and_Wilson_B02_02)	(Oncocalyx_schimperi|DQ340574|Calvin_and_Wilson_Y88_02	(Tapinanthus_constrictiflorus|EU544511|Nickrent_3088	(Agelanthus_sansibarensis|DQ340573|A_Robertson_7365	Oncocalyx_sulfureus|EU544500|Nickrent_2850)))))	((Globimetula_dinklagei|EU544489|Nickrent_3087	((Phragmanthera_regularis|DQ340579|Calvin_and_Wilson_Y88_01	(Emelianthe_panganensis|EU544487|Nickrent_4889	(Oedina_pendens|EU544499|Nickrent_4329	(Erianthemum_dregei|DQ340580|A__Robertson_7366	Erianthemum_dregei|EU544488|Nickrent_2985))))	(((Vanwykia_remota|EU544514|Nickrent_4331	Taxillus_wiensii|DQ340578|A_Robertson_7364)	(Baratranthus_axanthus|DQ340587|Calvin_and_Wilson_B02_14	Baratranthus_axanthus|EU544478|Nickrent_4029))	(Bakerella_sp_|EU544479|Nickrent_4161	((Phragmanthera_crassicaulis|EU544503|Nickrent_3037	Septulina_glauca|EU544506|Nickrent_4089)	((Helixanthera_parasitica|DQ340572|Calvin_and_Wilson_B02_01	Socratina_bemarivensis|EU544507|Nickrent_4179)	(Plicosepalus_curviflorus|DQ340575|Calvin_and_Wilson_Y88_03	(((((((Dactyliophora_novae_guineae|DQ340586|Calvin_and_Wilson_AU02_10	Dactyliophora_novae_guineae|EU544483|Nickrent_4563)	(Amyema_cambagei|DQ340582|Calvin_and_Wilson_AU99_01	((Diplatia_furcata|EU544486|Nickrent_2824	Diplatia_grandibractea|DQ340581|Calvin_and_Wilson_AU01_05)	Amyema_glabrum|EU544476|Nickrent_2794)))	Sogerianthe_sessiflora|EU544508|Nickrent_4467)	Amyema_queenslandicum|DQ340583|Calvin_and_Wilson_AU02_22)	(Benthamina_alyxifolia|EU544480|Nickrent_4127	Benthamina_alyxifolia|DQ340584|Calvin_and_Wilson_AU99_14))	Englerina_ramulosa|DQ340577|A_Robertson_7280)	((Dendrophthoe_constricta|DQ340589|Calvin_and_Wilson_B02_03	(Dendrophthoe_longituba|EU544485|Nickrent_4010	Dendrophthoe_vitellina|DQ340588|Calvin_and_Wilson_AU98_08))	Helixanthera_coccinea|EU544490|Nickrent_4019)))))))))	Moquiniella_rubra|EF464489|Nickrent_3042))	((((Cecarria_obtusifolia|DQ340585|Calvin_and_Wilson_AU02_16	Cecarria_obtusifolia|EU544481|Nickrent_4562)	Loranthus_odoratus|EU544494|Nickrent_4977)	((Loranthus_europaeus|EU544493|Nickrent_2849
(((Peraxilla_tetrapetala|EU544502|Nickrent_2744	Peraxilla_tetrapetala|DQ340597|Calvin_and_Wilson_NZ98_03)	((((Lepidaria_cf__forbesii|EU544492|Nickrent_4044	((Ixocactus_inornus|DQ340609|Calvin_and_Wilson_MX03_04	((((Psittacanthus_schiedeanus|DQ340610|Calvin_and_Wilson_CR01_09	(Struthanthus_orbicularis|DQ340607|Calvin_and_Wilson_CR01_02	((Oryctanthus_occidentalis|EU544501|Nickrent_2763	Phthirusa_pyrifolia|DQ340608|Calvin_and_Wilson_CR01_03)	(Oryctanthus_occidentalis|DQ340613|Calvin_and_Wilson_CR01_11	Phthirusa_pyrifolia|EU544504|Nickrent_2762))))	(Tripodanthus_acutifolius|HM010440|Nickrent_5350	(Tripodanthus_acutifolius|HM010443|Nickrent_5550	(Tripodanthus_acutifolius|HM010444|Nickrent_5551	(Tripodanthus_acutifolius|HM010435|Nickrent_5326	(Tripodanthus_acutifolius|HM010434|Nickrent_5325	Tripodanthus_acutifolius|HM010431|Nickrent_5318))))))	(((Tripodanthus_flagellaris|DQ340614|Calvin_and_Wilson_AR03_10	((Tripodanthus_flagellaris|HM010428|Nickrent_5204	Tripodanthus_flagellaris|HM010430|Nickrent_5211)	(Tripodanthus_flagellaris|HM010429|Nickrent_5210	(Tripodanthus_flagellaris|HM010445|Nickrent_5552	(Tripodanthus_flagellaris|HM010442|Nickrent_5549	Tripodanthus_flagellaris|HM010446|Nickrent_5553)))))	(((Tripodanthus_acutifolius|DQ340615|Calvin_and_Wilson_AR03_04	(((Tripodanthus_acutifolius|HM010425|Nickrent_4983	Tripodanthus_acutifolius|HM010441|Nickrent_5548)	(Tripodanthus_acutifolius|HM010439|Nickrent_5349	(Tripodanthus_acutifolius|HM010438|Nickrent_5346	Tripodanthus_acutifolius|HM010437|Nickrent_5345)))	Tripodanthus_acutifolius|HM010426|Nickrent_4998))	Tripodanthus_acutifolius|EU544513|Nickrent_4927)	(Tripodanthus_acutifolius|HM010432|Nickrent_5321	(Tripodanthus_acutifolius|HM010436|Nickrent_5330	Tripodanthus_acutifolius|HM010433|Nickrent_5323))))	Tripodanthus_belmirensis|HM010427|Nickrent_5050))	(((Cladocolea_gracilis|EU544482|Nickrent_3066	Struthanthus_woodsonii|EU544510|Nickrent_2761)	(Cladocolea_cupulata|DQ340612|Calvin_and_Wilson_MX03_08	Cladocolea_mcvaughii|DQ340611|Calvin_and_Wilson_MX03_09))	Struthanthus_oerstedii|EU544509|Nickrent_2728)))	((Nuytsia_floribunda|DQ788716|Nickrent_3080	Nuytsia_floribunda|DQ340618|Calvin_and_Wilson_AU01_22)	(((((Tristerix_corymbosus|DQ340605|Calvin_and_Wilson_CL03_02	(((Tristerix_corymbosus|DQ442923|G_Amico_96_BCRU	Tristerix_corymbosus|DQ442922|G_Amico_84_BCRU)	(Tristerix_aphyllus|DQ442917|L_Suarez_sn_BCRU	Tristerix_corymbosus|DQ442921|G_Amico_83_BCRU))	Tristerix_aphyllus|DQ442919|G_Amico_166_BCRU))	Tristerix_corymbosus|DQ442920|G_Amico_80_BCRU)	(Tristerix_corymbosus|EF464493|Nickrent_4597A
(((Peraxilla_tetrapetala|EU544502|Nickrent_2744	Peraxilla_tetrapetala|DQ340597|Calvin_and_Wilson_NZ98_03)	(((((((Nuytsia_floribunda|DQ788716|Nickrent_3080	Nuytsia_floribunda|DQ340618|Calvin_and_Wilson_AU01_22)	(((((((Socratina_bemarivensis|EU544507|Nickrent_4179	((Helixanthera_coccinea|EU544490|Nickrent_4019	(Dendrophthoe_constricta|DQ340589|Calvin_and_Wilson_B02_03	(Dendrophthoe_vitellina|DQ340588|Calvin_and_Wilson_AU98_08	Dendrophthoe_longituba|EU544485|Nickrent_4010)))	((Vanwykia_remota|EU544514|Nickrent_4331	Taxillus_wiensii|DQ340578|A_Robertson_7364)	(Phragmanthera_crassicaulis|EU544503|Nickrent_3037	(Septulina_glauca|EU544506|Nickrent_4089	(Moquiniella_rubra|EF464489|Nickrent_3042	((Emelianthe_panganensis|EU544487|Nickrent_4889	((Erianthemum_dregei|EU544488|Nickrent_2985	Erianthemum_dregei|DQ340580|A__Robertson_7366)	Oedina_pendens|EU544499|Nickrent_4329))	(Phragmanthera_regularis|DQ340579|Calvin_and_Wilson_Y88_01	Globimetula_dinklagei|EU544489|Nickrent_3087))))))))	Bakerella_sp_|EU544479|Nickrent_4161)	(((Baratranthus_axanthus|EU544478|Nickrent_4029	Baratranthus_axanthus|DQ340587|Calvin_and_Wilson_B02_14)	(Englerina_ramulosa|DQ340577|A_Robertson_7280	(Tapinanthus_constrictiflorus|EU544511|Nickrent_3088	(Oncocalyx_schimperi|DQ340574|Calvin_and_Wilson_Y88_02	(Oncocalyx_sulfureus|EU544500|Nickrent_2850	Agelanthus_sansibarensis|DQ340573|A_Robertson_7365)))))	(((Benthamina_alyxifolia|EU544480|Nickrent_4127	Benthamina_alyxifolia|DQ340584|Calvin_and_Wilson_AU99_14)	((Dactyliophora_novae_guineae|EU544483|Nickrent_4563	Dactyliophora_novae_guineae|DQ340586|Calvin_and_Wilson_AU02_10)	(Amyema_cambagei|DQ340582|Calvin_and_Wilson_AU99_01	(Diplatia_grandibractea|DQ340581|Calvin_and_Wilson_AU01_05	(Amyema_glabrum|EU544476|Nickrent_2794	Diplatia_furcata|EU544486|Nickrent_2824)))))	Sogerianthe_sessiflora|EU544508|Nickrent_4467)))	((Scurrula_ferruginea|EU544505|Nickrent_4008	Scurrula_ferruginea|DQ340576|Calvin_and_Wilson_B02_02)	Taxillus_chinensis|EU544512|Nickrent_4032))	Plicosepalus_curviflorus|DQ340575|Calvin_and_Wilson_Y88_03)	(Helixanthera_parasitica|DQ340572|Calvin_and_Wilson_B02_01	Amyema_queenslandicum|DQ340583|Calvin_and_Wilson_AU02_22))	((((Loranthus_europaeus|EU544493|Nickrent_2849	Loranthus_europaeus|HQ917114|GUH_3997)	Loranthus_grewingkii|HQ917115|GUH_3998)	((Cecarria_obtusifolia|DQ340585|Calvin_and_Wilson_AU02_16	Cecarria_obtusifolia|EU544481|Nickrent_4562)	Loranthus_odoratus|EU544494|Nickrent_4977))	((Ileostylus_micranthus|EU544491|Nickrent_2741
[truncated: 248 more rows]
[truncated: 93 more columns]
