# Supplementary material for: Eocene Loranthaceae pollen pushes back divergence ages for major splits in the family
Source: PeerJ. 2017 Jun 7;5:e3373. doi: 10.7717/peerj.3373 (PMC5466002; doi:10.7717/peerj.3373)
Supplement: Supplemental Information 8 — This archive includes all data and analysis files referred to in the main text and supplementary files that are needed to reproduce the shown results. See GuideToFiles.txt for naming schemes and contents of each subfolder included in this archive, and File S1 for analysis set-ups and further background information. [file peerj-05-3373-s008.zip › Step1_Preanalysis/RAxML_info.18S]

Using BFGS method to optimize GTR rate parameters, to disable this specify "--no-bfgs" 


This is RAxML version 8.2.4 released by Alexandros Stamatakis on October 02 2015.

With greatly appreciated code contributions by:
Andre Aberer      (HITS)
Simon Berger      (HITS)
Alexey Kozlov     (HITS)
Kassian Kobert    (HITS)
David Dao         (KIT and HITS)
Nick Pattengale   (Sandia)
Wayne Pfeiffer    (SDSC)
Akifumi S. Tanabe (NRIFS)

Alignment has 513 distinct alignment patterns

Proportion of gaps and completely undetermined characters in this alignment: 7.33%

RAxML rapid bootstrapping and subsequent ML search

Using 1 distinct models/data partitions with joint branch length optimization


Executing 1000 rapid bootstrap inferences and thereafter a thorough ML search 

All free model parameters will be estimated by RAxML
ML estimate of 25 per site rate categories

Likelihood of final tree will be evaluated and optimized under GAMMA

GAMMA Model parameters will be estimated up to an accuracy of 0.1000000000 Log Likelihood units

Partition: 0
Alignment Patterns: 513
Name: No Name Provided
DataType: DNA
Substitution Matrix: GTR


RAxML was called as follows:

/home/kaplipa/SOFTWARE/standard-RAxML/raxmlHPC-PTHREADS-SSE3 -T 24 -s 01_18S.all.epf -m GTRCAT -n 18S -f a -x 64566 -# autoMRE -p 1234 


Time for BS model parameter optimization 0.274883
Bootstrap[0]: Time 1.927286 seconds, bootstrap likelihood -5202.256896, best rearrangement setting 5
Bootstrap[1]: Time 1.602245 seconds, bootstrap likelihood -5598.228739, best rearrangement setting 9
Bootstrap[2]: Time 1.606193 seconds, bootstrap likelihood -5568.136161, best rearrangement setting 14
Bootstrap[3]: Time 1.792985 seconds, bootstrap likelihood -5346.160543, best rearrangement setting 15
Bootstrap[4]: Time 1.677560 seconds, bootstrap likelihood -5746.797258, best rearrangement setting 5
Bootstrap[5]: Time 1.599757 seconds, bootstrap likelihood -5474.544977, best rearrangement setting 12
Bootstrap[6]: Time 1.422310 seconds, bootstrap likelihood -5412.326361, best rearrangement setting 8
Bootstrap[7]: Time 1.555432 seconds, bootstrap likelihood -5530.351192, best rearrangement setting 8
Bootstrap[8]: Time 1.446224 seconds, bootstrap likelihood -5335.439200, best rearrangement setting 12
Bootstrap[9]: Time 1.486619 seconds, bootstrap likelihood -5820.701802, best rearrangement setting 7
Bootstrap[10]: Time 1.427515 seconds, bootstrap likelihood -5810.787534, best rearrangement setting 7
Bootstrap[11]: Time 1.456714 seconds, bootstrap likelihood -5290.622855, best rearrangement setting 11
Bootstrap[12]: Time 1.324155 seconds, bootstrap likelihood -5543.737908, best rearrangement setting 5
Bootstrap[13]: Time 1.665337 seconds, bootstrap likelihood -5454.922836, best rearrangement setting 5
Bootstrap[14]: Time 1.592229 seconds, bootstrap likelihood -5679.505296, best rearrangement setting 6
Bootstrap[15]: Time 1.539109 seconds, bootstrap likelihood -5570.076440, best rearrangement setting 14
Bootstrap[16]: Time 1.589351 seconds, bootstrap likelihood -5811.185160, best rearrangement setting 11
Bootstrap[17]: Time 1.452560 seconds, bootstrap likelihood -5685.896896, best rearrangement setting 9
Bootstrap[18]: Time 1.547878 seconds, bootstrap likelihood -5544.224068, best rearrangement setting 9
Bootstrap[19]: Time 1.569700 seconds, bootstrap likelihood -5667.241590, best rearrangement setting 14
Bootstrap[20]: Time 1.815393 seconds, bootstrap likelihood -5302.855036, best rearrangement setting 12
Bootstrap[21]: Time 1.614134 seconds, bootstrap likelihood -5325.146630, best rearrangement setting 11
Bootstrap[22]: Time 1.572258 seconds, bootstrap likelihood -5832.320125, best rearrangement setting 7
Bootstrap[23]: Time 1.831871 seconds, bootstrap likelihood -5454.840279, best rearrangement setting 15
Bootstrap[24]: Time 1.547841 seconds, bootstrap likelihood -5863.474667, best rearrangement setting 14
Bootstrap[25]: Time 1.544469 seconds, bootstrap likelihood -5691.624010, best rearrangement setting 15
Bootstrap[26]: Time 1.741127 seconds, bootstrap likelihood -5692.792304, best rearrangement setting 6
Bootstrap[27]: Time 1.397136 seconds, bootstrap likelihood -5632.893532, best rearrangement setting 15
Bootstrap[28]: Time 1.870686 seconds, bootstrap likelihood -5787.989369, best rearrangement setting 15
Bootstrap[29]: Time 1.934979 seconds, bootstrap likelihood -5266.470504, best rearrangement setting 9
Bootstrap[30]: Time 1.602514 seconds, bootstrap likelihood -5591.024149, best rearrangement setting 7
Bootstrap[31]: Time 1.627914 seconds, bootstrap likelihood -5583.341901, best rearrangement setting 11
Bootstrap[32]: Time 1.690593 seconds, bootstrap likelihood -5774.922311, best rearrangement setting 7
Bootstrap[33]: Time 1.699942 seconds, bootstrap likelihood -6027.266078, best rearrangement setting 8
Bootstrap[34]: Time 1.685737 seconds, bootstrap likelihood -5822.628051, best rearrangement setting 14
Bootstrap[35]: Time 1.490219 seconds, bootstrap likelihood -5404.412654, best rearrangement setting 7
Bootstrap[36]: Time 1.639096 seconds, bootstrap likelihood -5294.953275, best rearrangement setting 11
Bootstrap[37]: Time 1.529435 seconds, bootstrap likelihood -5456.440737, best rearrangement setting 8
Bootstrap[38]: Time 1.681510 seconds, bootstrap likelihood -6050.901018, best rearrangement setting 6
Bootstrap[39]: Time 1.551510 seconds, bootstrap likelihood -5692.038646, best rearrangement setting 5
Bootstrap[40]: Time 1.590675 seconds, bootstrap likelihood -5441.515393, best rearrangement setting 12
Bootstrap[41]: Time 1.916656 seconds, bootstrap likelihood -5693.470912, best rearrangement setting 13
Bootstrap[42]: Time 1.561245 seconds, bootstrap likelihood -5164.364503, best rearrangement setting 6
Bootstrap[43]: Time 1.638494 seconds, bootstrap likelihood -5623.292120, best rearrangement setting 9
Bootstrap[44]: Time 1.434504 seconds, bootstrap likelihood -5543.046032, best rearrangement setting 10
Bootstrap[45]: Time 1.844945 seconds, bootstrap likelihood -5383.716377, best rearrangement setting 9
Bootstrap[46]: Time 1.560926 seconds, bootstrap likelihood -5109.420014, best rearrangement setting 5
Bootstrap[47]: Time 1.720001 seconds, bootstrap likelihood -5827.925834, best rearrangement setting 11
Bootstrap[48]: Time 1.466324 seconds, bootstrap likelihood -5501.335353, best rearrangement setting 5
Bootstrap[49]: Time 1.364056 seconds, bootstrap likelihood -5835.561639, best rearrangement setting 5
Bootstrap[50]: Time 1.346330 seconds, bootstrap likelihood -5610.829786, best rearrangement setting 8
Bootstrap[51]: Time 1.563899 seconds, bootstrap likelihood -5652.622180, best rearrangement setting 10
Bootstrap[52]: Time 1.493733 seconds, bootstrap likelihood -5322.220573, best rearrangement setting 12
Bootstrap[53]: Time 2.032738 seconds, bootstrap likelihood -5391.108130, best rearrangement setting 7
Bootstrap[54]: Time 1.836426 seconds, bootstrap likelihood -5561.642939, best rearrangement setting 7
Bootstrap[55]: Time 1.630445 seconds, bootstrap likelihood -5527.295408, best rearrangement setting 5
Bootstrap[56]: Time 1.486496 seconds, bootstrap likelihood -5054.040110, best rearrangement setting 7
Bootstrap[57]: Time 1.672423 seconds, bootstrap likelihood -5493.715828, best rearrangement setting 13
Bootstrap[58]: Time 1.527610 seconds, bootstrap likelihood -5549.986733, best rearrangement setting 8
Bootstrap[59]: Time 1.578434 seconds, bootstrap likelihood -5687.383409, best rearrangement setting 13
Bootstrap[60]: Time 1.468217 seconds, bootstrap likelihood -5413.461512, best rearrangement setting 8
Bootstrap[61]: Time 1.714468 seconds, bootstrap likelihood -5680.831029, best rearrangement setting 11
Bootstrap[62]: Time 1.405956 seconds, bootstrap likelihood -5455.461666, best rearrangement setting 13
Bootstrap[63]: Time 1.744522 seconds, bootstrap likelihood -5445.702394, best rearrangement setting 13
Bootstrap[64]: Time 1.388973 seconds, bootstrap likelihood -5545.721930, best rearrangement setting 7
Bootstrap[65]: Time 1.597666 seconds, bootstrap likelihood -5289.851249, best rearrangement setting 10
Bootstrap[66]: Time 1.543500 seconds, bootstrap likelihood -5903.260608, best rearrangement setting 15
Bootstrap[67]: Time 1.642418 seconds, bootstrap likelihood -5599.859531, best rearrangement setting 10
Bootstrap[68]: Time 1.791890 seconds, bootstrap likelihood -5415.715534, best rearrangement setting 8
Bootstrap[69]: Time 1.594152 seconds, bootstrap likelihood -5537.610474, best rearrangement setting 15
Bootstrap[70]: Time 1.490494 seconds, bootstrap likelihood -5591.047056, best rearrangement setting 11
Bootstrap[71]: Time 1.475165 seconds, bootstrap likelihood -6026.138559, best rearrangement setting 15
Bootstrap[72]: Time 1.754968 seconds, bootstrap likelihood -5554.649709, best rearrangement setting 13
Bootstrap[73]: Time 1.493764 seconds, bootstrap likelihood -5687.365242, best rearrangement setting 8
Bootstrap[74]: Time 1.351696 seconds, bootstrap likelihood -5744.181741, best rearrangement setting 11
Bootstrap[75]: Time 1.703923 seconds, bootstrap likelihood -5758.145515, best rearrangement setting 14
Bootstrap[76]: Time 1.543623 seconds, bootstrap likelihood -5489.041449, best rearrangement setting 15
Bootstrap[77]: Time 1.524856 seconds, bootstrap likelihood -5091.794859, best rearrangement setting 11
Bootstrap[78]: Time 1.481574 seconds, bootstrap likelihood -5626.676110, best rearrangement setting 6
Bootstrap[79]: Time 1.636717 seconds, bootstrap likelihood -5256.493635, best rearrangement setting 11
Bootstrap[80]: Time 1.517700 seconds, bootstrap likelihood -5734.101473, best rearrangement setting 14
Bootstrap[81]: Time 1.422619 seconds, bootstrap likelihood -5322.646176, best rearrangement setting 9
Bootstrap[82]: Time 1.573690 seconds, bootstrap likelihood -5453.191016, best rearrangement setting 15
Bootstrap[83]: Time 1.471165 seconds, bootstrap likelihood -5541.038075, best rearrangement setting 7
Bootstrap[84]: Time 1.831414 seconds, bootstrap likelihood -5515.660749, best rearrangement setting 8
Bootstrap[85]: Time 1.522800 seconds, bootstrap likelihood -5576.772031, best rearrangement setting 10
Bootstrap[86]: Time 1.620858 seconds, bootstrap likelihood -5724.119013, best rearrangement setting 10
Bootstrap[87]: Time 1.503070 seconds, bootstrap likelihood -5786.238590, best rearrangement setting 13
Bootstrap[88]: Time 1.712291 seconds, bootstrap likelihood -5435.145022, best rearrangement setting 14
Bootstrap[89]: Time 1.592249 seconds, bootstrap likelihood -6137.381865, best rearrangement setting 14
Bootstrap[90]: Time 1.455256 seconds, bootstrap likelihood -6068.555981, best rearrangement setting 13
Bootstrap[91]: Time 1.574087 seconds, bootstrap likelihood -5552.490950, best rearrangement setting 12
Bootstrap[92]: Time 1.460752 seconds, bootstrap likelihood -5496.479916, best rearrangement setting 10
Bootstrap[93]: Time 1.616892 seconds, bootstrap likelihood -5713.378740, best rearrangement setting 11
Bootstrap[94]: Time 1.314384 seconds, bootstrap likelihood -5529.275047, best rearrangement setting 5
Bootstrap[95]: Time 1.582421 seconds, bootstrap likelihood -5499.961813, best rearrangement setting 15
Bootstrap[96]: Time 1.561364 seconds, bootstrap likelihood -5644.390366, best rearrangement setting 6
Bootstrap[97]: Time 1.506354 seconds, bootstrap likelihood -5783.227902, best rearrangement setting 11
Bootstrap[98]: Time 1.561013 seconds, bootstrap likelihood -5549.836689, best rearrangement setting 15
Bootstrap[99]: Time 1.665796 seconds, bootstrap likelihood -5445.591369, best rearrangement setting 6
Bootstrap[100]: Time 1.419173 seconds, bootstrap likelihood -5537.928875, best rearrangement setting 11
Bootstrap[101]: Time 1.396801 seconds, bootstrap likelihood -5889.214969, best rearrangement setting 6
Bootstrap[102]: Time 1.458052 seconds, bootstrap likelihood -5501.742448, best rearrangement setting 8
Bootstrap[103]: Time 1.659008 seconds, bootstrap likelihood -5367.685232, best rearrangement setting 15
Bootstrap[104]: Time 1.542663 seconds, bootstrap likelihood -5351.228168, best rearrangement setting 8
Bootstrap[105]: Time 1.364453 seconds, bootstrap likelihood -5824.937229, best rearrangement setting 14
Bootstrap[106]: Time 1.625386 seconds, bootstrap likelihood -5127.781646, best rearrangement setting 12
Bootstrap[107]: Time 1.688296 seconds, bootstrap likelihood -5408.635814, best rearrangement setting 6
Bootstrap[108]: Time 1.606064 seconds, bootstrap likelihood -5776.447679, best rearrangement setting 13
Bootstrap[109]: Time 1.405386 seconds, bootstrap likelihood -5282.095182, best rearrangement setting 10
Bootstrap[110]: Time 1.602729 seconds, bootstrap likelihood -5489.642229, best rearrangement setting 14
Bootstrap[111]: Time 1.613536 seconds, bootstrap likelihood -5445.484301, best rearrangement setting 7
Bootstrap[112]: Time 1.546628 seconds, bootstrap likelihood -5472.645952, best rearrangement setting 15
Bootstrap[113]: Time 1.498389 seconds, bootstrap likelihood -5642.550094, best rearrangement setting 12
Bootstrap[114]: Time 1.385511 seconds, bootstrap likelihood -5856.628790, best rearrangement setting 12
Bootstrap[115]: Time 1.513956 seconds, bootstrap likelihood -5338.986233, best rearrangement setting 5
Bootstrap[116]: Time 1.643537 seconds, bootstrap likelihood -5599.261043, best rearrangement setting 14
Bootstrap[117]: Time 1.302733 seconds, bootstrap likelihood -5524.617856, best rearrangement setting 7
Bootstrap[118]: Time 1.541312 seconds, bootstrap likelihood -5370.603528, best rearrangement setting 8
Bootstrap[119]: Time 1.569392 seconds, bootstrap likelihood -5564.408992, best rearrangement setting 15
Bootstrap[120]: Time 1.689747 seconds, bootstrap likelihood -5689.721105, best rearrangement setting 7
Bootstrap[121]: Time 1.338023 seconds, bootstrap likelihood -5759.491733, best rearrangement setting 8
Bootstrap[122]: Time 1.530437 seconds, bootstrap likelihood -5494.432748, best rearrangement setting 6
Bootstrap[123]: Time 1.742236 seconds, bootstrap likelihood -5133.055654, best rearrangement setting 10
Bootstrap[124]: Time 1.668709 seconds, bootstrap likelihood -5727.722364, best rearrangement setting 15
Bootstrap[125]: Time 1.601683 seconds, bootstrap likelihood -5480.720905, best rearrangement setting 12
Bootstrap[126]: Time 1.695618 seconds, bootstrap likelihood -5355.761858, best rearrangement setting 15
Bootstrap[127]: Time 1.822416 seconds, bootstrap likelihood -5495.493425, best rearrangement setting 7
Bootstrap[128]: Time 1.496217 seconds, bootstrap likelihood -5456.355448, best rearrangement setting 11
Bootstrap[129]: Time 1.603207 seconds, bootstrap likelihood -5462.007951, best rearrangement setting 6
Bootstrap[130]: Time 1.470312 seconds, bootstrap likelihood -5591.044436, best rearrangement setting 14
Bootstrap[131]: Time 1.601661 seconds, bootstrap likelihood -5557.152481, best rearrangement setting 15
Bootstrap[132]: Time 1.683862 seconds, bootstrap likelihood -5668.595500, best rearrangement setting 12
Bootstrap[133]: Time 1.550606 seconds, bootstrap likelihood -5242.505793, best rearrangement setting 12
Bootstrap[134]: Time 1.697953 seconds, bootstrap likelihood -5240.534113, best rearrangement setting 14
Bootstrap[135]: Time 1.656202 seconds, bootstrap likelihood -4804.728303, best rearrangement setting 9
Bootstrap[136]: Time 1.716698 seconds, bootstrap likelihood -5584.647209, best rearrangement setting 12
Bootstrap[137]: Time 1.726193 seconds, bootstrap likelihood -5304.970682, best rearrangement setting 13
Bootstrap[138]: Time 1.527482 seconds, bootstrap likelihood -5686.524627, best rearrangement setting 10
Bootstrap[139]: Time 1.685674 seconds, bootstrap likelihood -5711.622426, best rearrangement setting 14
Bootstrap[140]: Time 1.374315 seconds, bootstrap likelihood -5811.829556, best rearrangement setting 5
Bootstrap[141]: Time 1.506155 seconds, bootstrap likelihood -5766.142677, best rearrangement setting 13
Bootstrap[142]: Time 1.380669 seconds, bootstrap likelihood -5415.119096, best rearrangement setting 9
Bootstrap[143]: Time 1.509522 seconds, bootstrap likelihood -5758.291277, best rearrangement setting 6
Bootstrap[144]: Time 1.787419 seconds, bootstrap likelihood -5655.908700, best rearrangement setting 15
Bootstrap[145]: Time 1.582582 seconds, bootstrap likelihood -5967.070308, best rearrangement setting 7
Bootstrap[146]: Time 1.614480 seconds, bootstrap likelihood -5764.420365, best rearrangement setting 12
Bootstrap[147]: Time 1.724927 seconds, bootstrap likelihood -5577.812935, best rearrangement setting 9
Bootstrap[148]: Time 1.528836 seconds, bootstrap likelihood -5836.099604, best rearrangement setting 10
Bootstrap[149]: Time 1.962689 seconds, bootstrap likelihood -5521.934306, best rearrangement setting 10
Bootstrap[150]: Time 1.461645 seconds, bootstrap likelihood -5509.515924, best rearrangement setting 10
Bootstrap[151]: Time 1.297157 seconds, bootstrap likelihood -5799.689248, best rearrangement setting 9
Bootstrap[152]: Time 1.384908 seconds, bootstrap likelihood -5789.602771, best rearrangement setting 9
Bootstrap[153]: Time 1.470696 seconds, bootstrap likelihood -5615.596859, best rearrangement setting 11
Bootstrap[154]: Time 1.466244 seconds, bootstrap likelihood -5960.920440, best rearrangement setting 12
Bootstrap[155]: Time 1.552082 seconds, bootstrap likelihood -5870.962554, best rearrangement setting 11
Bootstrap[156]: Time 1.723477 seconds, bootstrap likelihood -5401.472268, best rearrangement setting 11
Bootstrap[157]: Time 1.470435 seconds, bootstrap likelihood -5458.763735, best rearrangement setting 10
Bootstrap[158]: Time 1.889990 seconds, bootstrap likelihood -5503.624187, best rearrangement setting 7
Bootstrap[159]: Time 1.770830 seconds, bootstrap likelihood -5220.394082, best rearrangement setting 13
Bootstrap[160]: Time 1.550928 seconds, bootstrap likelihood -5994.848217, best rearrangement setting 8
Bootstrap[161]: Time 1.353595 seconds, bootstrap likelihood -5429.317985, best rearrangement setting 10
Bootstrap[162]: Time 1.526375 seconds, bootstrap likelihood -5293.156601, best rearrangement setting 6
Bootstrap[163]: Time 1.664184 seconds, bootstrap likelihood -5707.151802, best rearrangement setting 15
Bootstrap[164]: Time 1.396158 seconds, bootstrap likelihood -5576.268906, best rearrangement setting 11
Bootstrap[165]: Time 1.668204 seconds, bootstrap likelihood -5733.541701, best rearrangement setting 5
Bootstrap[166]: Time 1.438922 seconds, bootstrap likelihood -5354.880802, best rearrangement setting 12
Bootstrap[167]: Time 1.674041 seconds, bootstrap likelihood -5590.944667, best rearrangement setting 15
Bootstrap[168]: Time 1.373131 seconds, bootstrap likelihood -5340.297276, best rearrangement setting 5
Bootstrap[169]: Time 1.442016 seconds, bootstrap likelihood -5551.559292, best rearrangement setting 13
Bootstrap[170]: Time 1.487525 seconds, bootstrap likelihood -5448.569660, best rearrangement setting 14
Bootstrap[171]: Time 1.387047 seconds, bootstrap likelihood -5372.816478, best rearrangement setting 5
Bootstrap[172]: Time 1.505914 seconds, bootstrap likelihood -5763.454919, best rearrangement setting 14
Bootstrap[173]: Time 1.355401 seconds, bootstrap likelihood -5233.691873, best rearrangement setting 9
Bootstrap[174]: Time 1.346978 seconds, bootstrap likelihood -5861.980677, best rearrangement setting 15
Bootstrap[175]: Time 1.682001 seconds, bootstrap likelihood -5812.303084, best rearrangement setting 8
Bootstrap[176]: Time 1.547300 seconds, bootstrap likelihood -5434.040929, best rearrangement setting 11
Bootstrap[177]: Time 1.576262 seconds, bootstrap likelihood -5567.825380, best rearrangement setting 15
Bootstrap[178]: Time 1.698387 seconds, bootstrap likelihood -5760.330294, best rearrangement setting 15
Bootstrap[179]: Time 1.246828 seconds, bootstrap likelihood -5264.482699, best rearrangement setting 5
Bootstrap[180]: Time 1.447099 seconds, bootstrap likelihood -5867.390654, best rearrangement setting 6
Bootstrap[181]: Time 1.697789 seconds, bootstrap likelihood -5991.886887, best rearrangement setting 14
Bootstrap[182]: Time 1.352428 seconds, bootstrap likelihood -5392.405536, best rearrangement setting 15
Bootstrap[183]: Time 1.397207 seconds, bootstrap likelihood -5432.948812, best rearrangement setting 10
Bootstrap[184]: Time 1.533805 seconds, bootstrap likelihood -5636.717285, best rearrangement setting 12
Bootstrap[185]: Time 1.460914 seconds, bootstrap likelihood -5722.699800, best rearrangement setting 14
Bootstrap[186]: Time 1.418188 seconds, bootstrap likelihood -5646.166734, best rearrangement setting 13
Bootstrap[187]: Time 1.443235 seconds, bootstrap likelihood -5541.273385, best rearrangement setting 11
Bootstrap[188]: Time 1.426210 seconds, bootstrap likelihood -5309.187407, best rearrangement setting 10
Bootstrap[189]: Time 1.512009 seconds, bootstrap likelihood -5505.242638, best rearrangement setting 6
Bootstrap[190]: Time 1.233871 seconds, bootstrap likelihood -6014.204415, best rearrangement setting 8
Bootstrap[191]: Time 1.291815 seconds, bootstrap likelihood -5371.215525, best rearrangement setting 9
Bootstrap[192]: Time 1.718703 seconds, bootstrap likelihood -5569.445402, best rearrangement setting 15
Bootstrap[193]: Time 1.539328 seconds, bootstrap likelihood -5560.316513, best rearrangement setting 13
Bootstrap[194]: Time 1.651357 seconds, bootstrap likelihood -5278.050663, best rearrangement setting 10
Bootstrap[195]: Time 1.678865 seconds, bootstrap likelihood -5592.802976, best rearrangement setting 14
Bootstrap[196]: Time 1.502650 seconds, bootstrap likelihood -5670.439246, best rearrangement setting 7
Bootstrap[197]: Time 1.655737 seconds, bootstrap likelihood -5652.320707, best rearrangement setting 14
Bootstrap[198]: Time 1.826015 seconds, bootstrap likelihood -5134.803725, best rearrangement setting 15
Bootstrap[199]: Time 1.365221 seconds, bootstrap likelihood -5475.308753, best rearrangement setting 12
Bootstrap[200]: Time 1.440658 seconds, bootstrap likelihood -5734.061676, best rearrangement setting 9
Bootstrap[201]: Time 1.317020 seconds, bootstrap likelihood -5540.287389, best rearrangement setting 5
Bootstrap[202]: Time 1.463873 seconds, bootstrap likelihood -5300.430545, best rearrangement setting 11
Bootstrap[203]: Time 1.527757 seconds, bootstrap likelihood -5329.242300, best rearrangement setting 14
Bootstrap[204]: Time 1.364555 seconds, bootstrap likelihood -5930.077445, best rearrangement setting 5
Bootstrap[205]: Time 1.399768 seconds, bootstrap likelihood -5612.295862, best rearrangement setting 10
Bootstrap[206]: Time 1.533881 seconds, bootstrap likelihood -5682.028285, best rearrangement setting 9
Bootstrap[207]: Time 1.445591 seconds, bootstrap likelihood -5629.373948, best rearrangement setting 6
Bootstrap[208]: Time 1.278718 seconds, bootstrap likelihood -5682.589215, best rearrangement setting 9
Bootstrap[209]: Time 1.608875 seconds, bootstrap likelihood -5384.700523, best rearrangement setting 15
Bootstrap[210]: Time 1.578866 seconds, bootstrap likelihood -5727.232302, best rearrangement setting 11
Bootstrap[211]: Time 1.612242 seconds, bootstrap likelihood -5767.938335, best rearrangement setting 7
Bootstrap[212]: Time 1.677425 seconds, bootstrap likelihood -5755.963592, best rearrangement setting 13
Bootstrap[213]: Time 1.524214 seconds, bootstrap likelihood -5539.067288, best rearrangement setting 5
Bootstrap[214]: Time 1.476965 seconds, bootstrap likelihood -5920.954773, best rearrangement setting 9
Bootstrap[215]: Time 1.403301 seconds, bootstrap likelihood -5309.156870, best rearrangement setting 5
Bootstrap[216]: Time 1.434387 seconds, bootstrap likelihood -5900.031043, best rearrangement setting 15
Bootstrap[217]: Time 1.421127 seconds, bootstrap likelihood -5505.993317, best rearrangement setting 6
Bootstrap[218]: Time 1.694983 seconds, bootstrap likelihood -5443.694630, best rearrangement setting 13
Bootstrap[219]: Time 1.486262 seconds, bootstrap likelihood -5451.621374, best rearrangement setting 10
Bootstrap[220]: Time 1.562696 seconds, bootstrap likelihood -5257.132096, best rearrangement setting 9
Bootstrap[221]: Time 1.719864 seconds, bootstrap likelihood -5344.219413, best rearrangement setting 5
Bootstrap[222]: Time 1.742435 seconds, bootstrap likelihood -5537.445805, best rearrangement setting 11
Bootstrap[223]: Time 1.465504 seconds, bootstrap likelihood -5255.445614, best rearrangement setting 7
Bootstrap[224]: Time 1.595100 seconds, bootstrap likelihood -5385.492130, best rearrangement setting 15
Bootstrap[225]: Time 1.392497 seconds, bootstrap likelihood -5329.877427, best rearrangement setting 9
Bootstrap[226]: Time 1.676364 seconds, bootstrap likelihood -5517.300268, best rearrangement setting 7
Bootstrap[227]: Time 1.762860 seconds, bootstrap likelihood -5549.197322, best rearrangement setting 8
Bootstrap[228]: Time 1.662357 seconds, bootstrap likelihood -5701.539725, best rearrangement setting 10
Bootstrap[229]: Time 1.515433 seconds, bootstrap likelihood -5351.954388, best rearrangement setting 5
Bootstrap[230]: Time 1.375190 seconds, bootstrap likelihood -5842.330018, best rearrangement setting 14
Bootstrap[231]: Time 1.835382 seconds, bootstrap likelihood -5539.612311, best rearrangement setting 14
Bootstrap[232]: Time 1.590510 seconds, bootstrap likelihood -5347.377847, best rearrangement setting 13
Bootstrap[233]: Time 1.471338 seconds, bootstrap likelihood -5456.493386, best rearrangement setting 14
Bootstrap[234]: Time 1.515319 seconds, bootstrap likelihood -5354.411334, best rearrangement setting 8
Bootstrap[235]: Time 1.481879 seconds, bootstrap likelihood -5321.827445, best rearrangement setting 6
Bootstrap[236]: Time 1.755128 seconds, bootstrap likelihood -5562.252744, best rearrangement setting 9
Bootstrap[237]: Time 1.378646 seconds, bootstrap likelihood -5614.209535, best rearrangement setting 13
Bootstrap[238]: Time 1.705706 seconds, bootstrap likelihood -5309.445610, best rearrangement setting 12
Bootstrap[239]: Time 1.724708 seconds, bootstrap likelihood -5124.551864, best rearrangement setting 10
Bootstrap[240]: Time 1.548841 seconds, bootstrap likelihood -5935.267490, best rearrangement setting 12
Bootstrap[241]: Time 1.720839 seconds, bootstrap likelihood -5561.567973, best rearrangement setting 14
Bootstrap[242]: Time 1.623879 seconds, bootstrap likelihood -5520.236806, best rearrangement setting 10
Bootstrap[243]: Time 1.546541 seconds, bootstrap likelihood -5328.085232, best rearrangement setting 11
Bootstrap[244]: Time 1.375028 seconds, bootstrap likelihood -6014.177886, best rearrangement setting 5
Bootstrap[245]: Time 1.533695 seconds, bootstrap likelihood -5463.323003, best rearrangement setting 9
Bootstrap[246]: Time 1.356238 seconds, bootstrap likelihood -5130.307734, best rearrangement setting 9
Bootstrap[247]: Time 1.562106 seconds, bootstrap likelihood -5752.362126, best rearrangement setting 6
Bootstrap[248]: Time 1.610132 seconds, bootstrap likelihood -5179.890153, best rearrangement setting 5
Bootstrap[249]: Time 1.706368 seconds, bootstrap likelihood -5779.858684, best rearrangement setting 7
Bootstrap[250]: Time 1.858745 seconds, bootstrap likelihood -5223.172109, best rearrangement setting 10
Bootstrap[251]: Time 1.726286 seconds, bootstrap likelihood -5728.708196, best rearrangement setting 12
Bootstrap[252]: Time 1.417547 seconds, bootstrap likelihood -5635.940385, best rearrangement setting 6
Bootstrap[253]: Time 1.391334 seconds, bootstrap likelihood -5905.353501, best rearrangement setting 6
Bootstrap[254]: Time 1.638560 seconds, bootstrap likelihood -5577.844222, best rearrangement setting 11
Bootstrap[255]: Time 1.518914 seconds, bootstrap likelihood -5614.984200, best rearrangement setting 10
Bootstrap[256]: Time 1.693943 seconds, bootstrap likelihood -6251.704422, best rearrangement setting 12
Bootstrap[257]: Time 1.367269 seconds, bootstrap likelihood -5148.557902, best rearrangement setting 6
Bootstrap[258]: Time 1.450674 seconds, bootstrap likelihood -5694.562460, best rearrangement setting 12
Bootstrap[259]: Time 1.465753 seconds, bootstrap likelihood -5574.230969, best rearrangement setting 12
Bootstrap[260]: Time 1.437887 seconds, bootstrap likelihood -5347.577363, best rearrangement setting 15
Bootstrap[261]: Time 1.499287 seconds, bootstrap likelihood -5235.596230, best rearrangement setting 7
Bootstrap[262]: Time 1.417800 seconds, bootstrap likelihood -5150.803764, best rearrangement setting 10
Bootstrap[263]: Time 1.495630 seconds, bootstrap likelihood -5563.914513, best rearrangement setting 9
Bootstrap[264]: Time 1.472142 seconds, bootstrap likelihood -5254.425979, best rearrangement setting 13
Bootstrap[265]: Time 1.841940 seconds, bootstrap likelihood -5933.348904, best rearrangement setting 6
Bootstrap[266]: Time 1.402684 seconds, bootstrap likelihood -5657.443603, best rearrangement setting 9
Bootstrap[267]: Time 1.488003 seconds, bootstrap likelihood -5283.177223, best rearrangement setting 15
Bootstrap[268]: Time 1.565550 seconds, bootstrap likelihood -5839.040704, best rearrangement setting 11
Bootstrap[269]: Time 1.627509 seconds, bootstrap likelihood -5568.195317, best rearrangement setting 7
Bootstrap[270]: Time 1.568261 seconds, bootstrap likelihood -5520.537711, best rearrangement setting 11
Bootstrap[271]: Time 1.547896 seconds, bootstrap likelihood -5630.730909, best rearrangement setting 8
Bootstrap[272]: Time 1.839133 seconds, bootstrap likelihood -5610.441790, best rearrangement setting 13
Bootstrap[273]: Time 1.462791 seconds, bootstrap likelihood -5446.456863, best rearrangement setting 12
Bootstrap[274]: Time 1.468872 seconds, bootstrap likelihood -5547.059189, best rearrangement setting 7
Bootstrap[275]: Time 1.400457 seconds, bootstrap likelihood -5395.224551, best rearrangement setting 14
Bootstrap[276]: Time 1.873029 seconds, bootstrap likelihood -5602.800514, best rearrangement setting 11
Bootstrap[277]: Time 1.458948 seconds, bootstrap likelihood -5554.974007, best rearrangement setting 10
Bootstrap[278]: Time 1.360257 seconds, bootstrap likelihood -5920.209347, best rearrangement setting 8
Bootstrap[279]: Time 1.565057 seconds, bootstrap likelihood -5241.503143, best rearrangement setting 7
Bootstrap[280]: Time 1.634080 seconds, bootstrap likelihood -5454.595535, best rearrangement setting 12
Bootstrap[281]: Time 1.421560 seconds, bootstrap likelihood -5670.799211, best rearrangement setting 6
Bootstrap[282]: Time 1.483028 seconds, bootstrap likelihood -5733.592268, best rearrangement setting 6
Bootstrap[283]: Time 1.498705 seconds, bootstrap likelihood -5720.113903, best rearrangement setting 15
Bootstrap[284]: Time 1.647393 seconds, bootstrap likelihood -5568.769788, best rearrangement setting 7
Bootstrap[285]: Time 1.599979 seconds, bootstrap likelihood -5480.921892, best rearrangement setting 11
Bootstrap[286]: Time 1.519939 seconds, bootstrap likelihood -5524.791952, best rearrangement setting 7
Bootstrap[287]: Time 1.385308 seconds, bootstrap likelihood -5879.994762, best rearrangement setting 8
Bootstrap[288]: Time 1.559102 seconds, bootstrap likelihood -5330.271860, best rearrangement setting 7
Bootstrap[289]: Time 1.371993 seconds, bootstrap likelihood -5368.366607, best rearrangement setting 5
Bootstrap[290]: Time 1.683410 seconds, bootstrap likelihood -5325.412132, best rearrangement setting 15
Bootstrap[291]: Time 1.699982 seconds, bootstrap likelihood -5688.408157, best rearrangement setting 10
Bootstrap[292]: Time 1.623243 seconds, bootstrap likelihood -5449.743719, best rearrangement setting 7
Bootstrap[293]: Time 1.378149 seconds, bootstrap likelihood -5480.968794, best rearrangement setting 5
Bootstrap[294]: Time 1.655222 seconds, bootstrap likelihood -5237.013075, best rearrangement setting 12
Bootstrap[295]: Time 1.569935 seconds, bootstrap likelihood -5317.411708, best rearrangement setting 9
Bootstrap[296]: Time 1.452432 seconds, bootstrap likelihood -5331.091570, best rearrangement setting 7
Bootstrap[297]: Time 1.580890 seconds, bootstrap likelihood -5315.111422, best rearrangement setting 7
Bootstrap[298]: Time 1.646557 seconds, bootstrap likelihood -5209.521415, best rearrangement setting 9
Bootstrap[299]: Time 1.798824 seconds, bootstrap likelihood -5489.270269, best rearrangement setting 13
Bootstrap[300]: Time 1.730519 seconds, bootstrap likelihood -5389.717817, best rearrangement setting 7
Bootstrap[301]: Time 1.615217 seconds, bootstrap likelihood -5438.830064, best rearrangement setting 7
Bootstrap[302]: Time 1.613480 seconds, bootstrap likelihood -5291.775746, best rearrangement setting 11
Bootstrap[303]: Time 1.461414 seconds, bootstrap likelihood -5476.123919, best rearrangement setting 7
Bootstrap[304]: Time 1.629566 seconds, bootstrap likelihood -5398.136801, best rearrangement setting 13
Bootstrap[305]: Time 1.831424 seconds, bootstrap likelihood -5230.265289, best rearrangement setting 10
Bootstrap[306]: Time 1.495561 seconds, bootstrap likelihood -5791.322134, best rearrangement setting 11
Bootstrap[307]: Time 1.427279 seconds, bootstrap likelihood -6319.285418, best rearrangement setting 10
Bootstrap[308]: Time 1.614717 seconds, bootstrap likelihood -5317.495749, best rearrangement setting 15
Bootstrap[309]: Time 1.627574 seconds, bootstrap likelihood -5146.687819, best rearrangement setting 9
Bootstrap[310]: Time 1.791769 seconds, bootstrap likelihood -5493.402550, best rearrangement setting 12
Bootstrap[311]: Time 1.590581 seconds, bootstrap likelihood -5577.267043, best rearrangement setting 6
Bootstrap[312]: Time 1.599369 seconds, bootstrap likelihood -5514.739982, best rearrangement setting 11
Bootstrap[313]: Time 1.271364 seconds, bootstrap likelihood -5978.589219, best rearrangement setting 7
Bootstrap[314]: Time 1.506889 seconds, bootstrap likelihood -5600.989011, best rearrangement setting 8
Bootstrap[315]: Time 1.701003 seconds, bootstrap likelihood -5986.310658, best rearrangement setting 10
Bootstrap[316]: Time 1.610750 seconds, bootstrap likelihood -5707.903747, best rearrangement setting 6
Bootstrap[317]: Time 1.497368 seconds, bootstrap likelihood -5984.002782, best rearrangement setting 15
Bootstrap[318]: Time 1.420649 seconds, bootstrap likelihood -5951.778304, best rearrangement setting 13
Bootstrap[319]: Time 1.358764 seconds, bootstrap likelihood -5580.608175, best rearrangement setting 11
Bootstrap[320]: Time 1.501363 seconds, bootstrap likelihood -5952.055213, best rearrangement setting 12
Bootstrap[321]: Time 1.729650 seconds, bootstrap likelihood -5351.100745, best rearrangement setting 11
Bootstrap[322]: Time 1.476669 seconds, bootstrap likelihood -5421.372056, best rearrangement setting 6
Bootstrap[323]: Time 1.420603 seconds, bootstrap likelihood -5646.592896, best rearrangement setting 14
Bootstrap[324]: Time 1.944534 seconds, bootstrap likelihood -6191.683490, best rearrangement setting 13
Bootstrap[325]: Time 1.549464 seconds, bootstrap likelihood -5618.019361, best rearrangement setting 13
Bootstrap[326]: Time 1.477112 seconds, bootstrap likelihood -5386.401634, best rearrangement setting 7
Bootstrap[327]: Time 1.911377 seconds, bootstrap likelihood -5350.501196, best rearrangement setting 10
Bootstrap[328]: Time 1.353111 seconds, bootstrap likelihood -5510.324922, best rearrangement setting 12
Bootstrap[329]: Time 1.569316 seconds, bootstrap likelihood -5331.073140, best rearrangement setting 11
Bootstrap[330]: Time 1.548858 seconds, bootstrap likelihood -5988.176135, best rearrangement setting 10
Bootstrap[331]: Time 1.416161 seconds, bootstrap likelihood -5728.612286, best rearrangement setting 9
Bootstrap[332]: Time 1.531402 seconds, bootstrap likelihood -5597.843836, best rearrangement setting 11
Bootstrap[333]: Time 1.769730 seconds, bootstrap likelihood -5694.044092, best rearrangement setting 11
Bootstrap[334]: Time 1.568873 seconds, bootstrap likelihood -5696.740100, best rearrangement setting 8
Bootstrap[335]: Time 1.357693 seconds, bootstrap likelihood -5839.853331, best rearrangement setting 5
Bootstrap[336]: Time 1.669462 seconds, bootstrap likelihood -5682.174246, best rearrangement setting 13
Bootstrap[337]: Time 1.537463 seconds, bootstrap likelihood -5441.312821, best rearrangement setting 7
Bootstrap[338]: Time 1.522574 seconds, bootstrap likelihood -5585.827542, best rearrangement setting 14
Bootstrap[339]: Time 1.634445 seconds, bootstrap likelihood -5384.452539, best rearrangement setting 6
Bootstrap[340]: Time 1.826736 seconds, bootstrap likelihood -5477.524749, best rearrangement setting 10
Bootstrap[341]: Time 1.449743 seconds, bootstrap likelihood -5694.566781, best rearrangement setting 9
Bootstrap[342]: Time 1.481668 seconds, bootstrap likelihood -5822.143112, best rearrangement setting 11
Bootstrap[343]: Time 1.479843 seconds, bootstrap likelihood -5684.537613, best rearrangement setting 6
Bootstrap[344]: Time 1.504232 seconds, bootstrap likelihood -5557.920519, best rearrangement setting 6
Bootstrap[345]: Time 1.423939 seconds, bootstrap likelihood -5821.388195, best rearrangement setting 8
Bootstrap[346]: Time 1.866709 seconds, bootstrap likelihood -5194.250546, best rearrangement setting 14
Bootstrap[347]: Time 1.570284 seconds, bootstrap likelihood -5611.908160, best rearrangement setting 13
Bootstrap[348]: Time 1.659972 seconds, bootstrap likelihood -5326.171920, best rearrangement setting 7
Bootstrap[349]: Time 1.416131 seconds, bootstrap likelihood -5786.683377, best rearrangement setting 6
Bootstrap[350]: Time 1.399946 seconds, bootstrap likelihood -5811.645646, best rearrangement setting 5
Bootstrap[351]: Time 1.462317 seconds, bootstrap likelihood -5622.022782, best rearrangement setting 5
Bootstrap[352]: Time 1.424576 seconds, bootstrap likelihood -5232.953750, best rearrangement setting 6
Bootstrap[353]: Time 1.744174 seconds, bootstrap likelihood -6013.418729, best rearrangement setting 13
Bootstrap[354]: Time 1.553154 seconds, bootstrap likelihood -5598.930658, best rearrangement setting 5
Bootstrap[355]: Time 1.510455 seconds, bootstrap likelihood -5656.592817, best rearrangement setting 5
Bootstrap[356]: Time 1.586805 seconds, bootstrap likelihood -5475.608559, best rearrangement setting 14
Bootstrap[357]: Time 1.578238 seconds, bootstrap likelihood -5686.144852, best rearrangement setting 15
Bootstrap[358]: Time 1.762839 seconds, bootstrap likelihood -5745.114455, best rearrangement setting 12
Bootstrap[359]: Time 1.554280 seconds, bootstrap likelihood -5541.826867, best rearrangement setting 11
Bootstrap[360]: Time 1.705659 seconds, bootstrap likelihood -5584.719409, best rearrangement setting 9
Bootstrap[361]: Time 1.696199 seconds, bootstrap likelihood -5570.329153, best rearrangement setting 7
Bootstrap[362]: Time 1.554415 seconds, bootstrap likelihood -5613.999639, best rearrangement setting 14
Bootstrap[363]: Time 1.559707 seconds, bootstrap likelihood -5463.732690, best rearrangement setting 5
Bootstrap[364]: Time 1.781521 seconds, bootstrap likelihood -5244.734968, best rearrangement setting 15
Bootstrap[365]: Time 1.647746 seconds, bootstrap likelihood -5735.140022, best rearrangement setting 10
Bootstrap[366]: Time 1.601769 seconds, bootstrap likelihood -5317.443568, best rearrangement setting 5
Bootstrap[367]: Time 1.671275 seconds, bootstrap likelihood -5535.158044, best rearrangement setting 6
Bootstrap[368]: Time 2.009600 seconds, bootstrap likelihood -4786.607299, best rearrangement setting 11
Bootstrap[369]: Time 1.628348 seconds, bootstrap likelihood -6119.088551, best rearrangement setting 14
Bootstrap[370]: Time 1.373394 seconds, bootstrap likelihood -5430.215476, best rearrangement setting 10
Bootstrap[371]: Time 1.741826 seconds, bootstrap likelihood -5400.283809, best rearrangement setting 14
Bootstrap[372]: Time 1.616748 seconds, bootstrap likelihood -5422.459454, best rearrangement setting 9
Bootstrap[373]: Time 1.493901 seconds, bootstrap likelihood -5345.348822, best rearrangement setting 6
Bootstrap[374]: Time 1.598088 seconds, bootstrap likelihood -5385.087414, best rearrangement setting 5
Bootstrap[375]: Time 1.416388 seconds, bootstrap likelihood -5481.236273, best rearrangement setting 13
Bootstrap[376]: Time 1.655253 seconds, bootstrap likelihood -5471.285403, best rearrangement setting 12
Bootstrap[377]: Time 1.497926 seconds, bootstrap likelihood -5350.113836, best rearrangement setting 11
Bootstrap[378]: Time 1.565401 seconds, bootstrap likelihood -5738.374307, best rearrangement setting 7
Bootstrap[379]: Time 1.524718 seconds, bootstrap likelihood -5668.924439, best rearrangement setting 13
Bootstrap[380]: Time 1.692361 seconds, bootstrap likelihood -5714.429150, best rearrangement setting 13
Bootstrap[381]: Time 1.517530 seconds, bootstrap likelihood -5601.995555, best rearrangement setting 11
Bootstrap[382]: Time 2.162591 seconds, bootstrap likelihood -5500.331459, best rearrangement setting 13
Bootstrap[383]: Time 1.431112 seconds, bootstrap likelihood -5950.208410, best rearrangement setting 12
Bootstrap[384]: Time 1.609057 seconds, bootstrap likelihood -5475.621349, best rearrangement setting 8
Bootstrap[385]: Time 1.396687 seconds, bootstrap likelihood -5891.961023, best rearrangement setting 12
Bootstrap[386]: Time 1.381163 seconds, bootstrap likelihood -5734.049208, best rearrangement setting 12
Bootstrap[387]: Time 1.574041 seconds, bootstrap likelihood -5658.239704, best rearrangement setting 14
Bootstrap[388]: Time 1.508333 seconds, bootstrap likelihood -6172.026076, best rearrangement setting 13
Bootstrap[389]: Time 1.616821 seconds, bootstrap likelihood -5152.502391, best rearrangement setting 9
Bootstrap[390]: Time 1.603163 seconds, bootstrap likelihood -5797.801728, best rearrangement setting 12
Bootstrap[391]: Time 1.612179 seconds, bootstrap likelihood -5833.523261, best rearrangement setting 14
Bootstrap[392]: Time 1.636134 seconds, bootstrap likelihood -5681.687613, best rearrangement setting 14
Bootstrap[393]: Time 1.509609 seconds, bootstrap likelihood -5451.050896, best rearrangement setting 10
Bootstrap[394]: Time 1.408767 seconds, bootstrap likelihood -5585.685953, best rearrangement setting 9
Bootstrap[395]: Time 1.694793 seconds, bootstrap likelihood -5377.048438, best rearrangement setting 9
Bootstrap[396]: Time 1.574666 seconds, bootstrap likelihood -6019.770148, best rearrangement setting 11
Bootstrap[397]: Time 1.687038 seconds, bootstrap likelihood -5575.430621, best rearrangement setting 9
Bootstrap[398]: Time 1.445302 seconds, bootstrap likelihood -5479.870326, best rearrangement setting 5
Bootstrap[399]: Time 1.567771 seconds, bootstrap likelihood -5249.899765, best rearrangement setting 6
Bootstrap[400]: Time 1.520906 seconds, bootstrap likelihood -5556.232986, best rearrangement setting 5
Bootstrap[401]: Time 1.764672 seconds, bootstrap likelihood -5652.698536, best rearrangement setting 14
Bootstrap[402]: Time 1.547691 seconds, bootstrap likelihood -5538.768639, best rearrangement setting 12
Bootstrap[403]: Time 1.577826 seconds, bootstrap likelihood -6044.286119, best rearrangement setting 5
Bootstrap[404]: Time 1.715339 seconds, bootstrap likelihood -5155.252408, best rearrangement setting 15
Bootstrap[405]: Time 1.558925 seconds, bootstrap likelihood -5404.836608, best rearrangement setting 15
Bootstrap[406]: Time 1.791367 seconds, bootstrap likelihood -5273.470395, best rearrangement setting 6
Bootstrap[407]: Time 1.553004 seconds, bootstrap likelihood -5576.613533, best rearrangement setting 6
Bootstrap[408]: Time 1.395940 seconds, bootstrap likelihood -5962.851634, best rearrangement setting 11
Bootstrap[409]: Time 1.490690 seconds, bootstrap likelihood -5821.727485, best rearrangement setting 10
Bootstrap[410]: Time 1.623461 seconds, bootstrap likelihood -4982.337222, best rearrangement setting 15
Bootstrap[411]: Time 1.645225 seconds, bootstrap likelihood -5559.122476, best rearrangement setting 12
Bootstrap[412]: Time 1.787211 seconds, bootstrap likelihood -5648.694834, best rearrangement setting 13
Bootstrap[413]: Time 1.785829 seconds, bootstrap likelihood -5489.432293, best rearrangement setting 15
Bootstrap[414]: Time 1.689589 seconds, bootstrap likelihood -5708.487562, best rearrangement setting 14
Bootstrap[415]: Time 1.672702 seconds, bootstrap likelihood -5847.623794, best rearrangement setting 12
Bootstrap[416]: Time 1.799553 seconds, bootstrap likelihood -5555.380842, best rearrangement setting 14
Bootstrap[417]: Time 1.640905 seconds, bootstrap likelihood -5483.533333, best rearrangement setting 6
Bootstrap[418]: Time 1.924855 seconds, bootstrap likelihood -5417.105861, best rearrangement setting 10
Bootstrap[419]: Time 1.709680 seconds, bootstrap likelihood -5789.346700, best rearrangement setting 9
Bootstrap[420]: Time 1.450454 seconds, bootstrap likelihood -5589.689397, best rearrangement setting 9
Bootstrap[421]: Time 1.428886 seconds, bootstrap likelihood -5334.401073, best rearrangement setting 11
Bootstrap[422]: Time 1.493427 seconds, bootstrap likelihood -5689.611993, best rearrangement setting 12
Bootstrap[423]: Time 1.423452 seconds, bootstrap likelihood -5652.493391, best rearrangement setting 6
Bootstrap[424]: Time 1.538371 seconds, bootstrap likelihood -5406.315416, best rearrangement setting 6
Bootstrap[425]: Time 1.489120 seconds, bootstrap likelihood -5713.400179, best rearrangement setting 6
Bootstrap[426]: Time 1.677402 seconds, bootstrap likelihood -5833.903003, best rearrangement setting 6
Bootstrap[427]: Time 1.505228 seconds, bootstrap likelihood -5705.489709, best rearrangement setting 8
Bootstrap[428]: Time 1.421414 seconds, bootstrap likelihood -5717.787543, best rearrangement setting 10
Bootstrap[429]: Time 1.597147 seconds, bootstrap likelihood -5750.524078, best rearrangement setting 7
Bootstrap[430]: Time 1.410376 seconds, bootstrap likelihood -5631.087825, best rearrangement setting 10
Bootstrap[431]: Time 1.531528 seconds, bootstrap likelihood -5343.234812, best rearrangement setting 15
Bootstrap[432]: Time 1.310103 seconds, bootstrap likelihood -5615.556077, best rearrangement setting 12
Bootstrap[433]: Time 1.537368 seconds, bootstrap likelihood -5610.050285, best rearrangement setting 15
Bootstrap[434]: Time 1.595197 seconds, bootstrap likelihood -5576.138519, best rearrangement setting 11
Bootstrap[435]: Time 1.706860 seconds, bootstrap likelihood -5325.758444, best rearrangement setting 11
Bootstrap[436]: Time 1.516614 seconds, bootstrap likelihood -5784.629128, best rearrangement setting 5
Bootstrap[437]: Time 1.716257 seconds, bootstrap likelihood -5810.647594, best rearrangement setting 6
Bootstrap[438]: Time 1.555396 seconds, bootstrap likelihood -5459.667244, best rearrangement setting 12
Bootstrap[439]: Time 1.378944 seconds, bootstrap likelihood -5364.980668, best rearrangement setting 10
Bootstrap[440]: Time 1.805626 seconds, bootstrap likelihood -5742.236961, best rearrangement setting 13
Bootstrap[441]: Time 1.509936 seconds, bootstrap likelihood -6044.847458, best rearrangement setting 6
Bootstrap[442]: Time 1.565303 seconds, bootstrap likelihood -5292.165974, best rearrangement setting 8
Bootstrap[443]: Time 1.418004 seconds, bootstrap likelihood -5438.759218, best rearrangement setting 7
Bootstrap[444]: Time 1.386266 seconds, bootstrap likelihood -5585.396412, best rearrangement setting 7
Bootstrap[445]: Time 1.563562 seconds, bootstrap likelihood -5380.069595, best rearrangement setting 7
Bootstrap[446]: Time 1.799069 seconds, bootstrap likelihood -5577.167476, best rearrangement setting 11
Bootstrap[447]: Time 1.731366 seconds, bootstrap likelihood -5299.810652, best rearrangement setting 14
Bootstrap[448]: Time 1.661064 seconds, bootstrap likelihood -5468.076276, best rearrangement setting 9
Bootstrap[449]: Time 1.549573 seconds, bootstrap likelihood -5626.662407, best rearrangement setting 15
Bootstrap[450]: Time 1.449993 seconds, bootstrap likelihood -5928.487374, best rearrangement setting 6
Bootstrap[451]: Time 1.485035 seconds, bootstrap likelihood -5955.966473, best rearrangement setting 7
Bootstrap[452]: Time 1.528652 seconds, bootstrap likelihood -6130.574911, best rearrangement setting 13
Bootstrap[453]: Time 1.557713 seconds, bootstrap likelihood -5526.991117, best rearrangement setting 5
Bootstrap[454]: Time 1.669428 seconds, bootstrap likelihood -5659.143076, best rearrangement setting 13
Bootstrap[455]: Time 1.527866 seconds, bootstrap likelihood -5939.717008, best rearrangement setting 8
Bootstrap[456]: Time 1.859428 seconds, bootstrap likelihood -6102.634337, best rearrangement setting 8
Bootstrap[457]: Time 1.468997 seconds, bootstrap likelihood -5862.876317, best rearrangement setting 7
Bootstrap[458]: Time 1.592491 seconds, bootstrap likelihood -5981.320756, best rearrangement setting 12
Bootstrap[459]: Time 1.741112 seconds, bootstrap likelihood -5541.683822, best rearrangement setting 6
Bootstrap[460]: Time 1.678467 seconds, bootstrap likelihood -5819.686998, best rearrangement setting 10
Bootstrap[461]: Time 1.608906 seconds, bootstrap likelihood -5904.865062, best rearrangement setting 7
Bootstrap[462]: Time 1.561270 seconds, bootstrap likelihood -5383.784633, best rearrangement setting 8
Bootstrap[463]: Time 1.422139 seconds, bootstrap likelihood -5766.174382, best rearrangement setting 15
Bootstrap[464]: Time 1.493225 seconds, bootstrap likelihood -5360.329373, best rearrangement setting 5
Bootstrap[465]: Time 1.591994 seconds, bootstrap likelihood -5503.677545, best rearrangement setting 9
Bootstrap[466]: Time 1.615709 seconds, bootstrap likelihood -5505.538612, best rearrangement setting 5
Bootstrap[467]: Time 1.525917 seconds, bootstrap likelihood -6259.597436, best rearrangement setting 11
Bootstrap[468]: Time 1.729494 seconds, bootstrap likelihood -5134.412837, best rearrangement setting 10
Bootstrap[469]: Time 1.628211 seconds, bootstrap likelihood -5385.848518, best rearrangement setting 11
Bootstrap[470]: Time 1.544460 seconds, bootstrap likelihood -5666.342981, best rearrangement setting 9
Bootstrap[471]: Time 1.549793 seconds, bootstrap likelihood -6056.093282, best rearrangement setting 11
Bootstrap[472]: Time 1.528804 seconds, bootstrap likelihood -5847.966218, best rearrangement setting 9
Bootstrap[473]: Time 1.542236 seconds, bootstrap likelihood -5388.879475, best rearrangement setting 11
Bootstrap[474]: Time 1.493963 seconds, bootstrap likelihood -5600.933206, best rearrangement setting 11
Bootstrap[475]: Time 1.621370 seconds, bootstrap likelihood -5446.440877, best rearrangement setting 8
Bootstrap[476]: Time 1.550313 seconds, bootstrap likelihood -5481.202514, best rearrangement setting 5
Bootstrap[477]: Time 1.685649 seconds, bootstrap likelihood -5656.030736, best rearrangement setting 5
Bootstrap[478]: Time 1.653616 seconds, bootstrap likelihood -5792.389655, best rearrangement setting 11
Bootstrap[479]: Time 1.479525 seconds, bootstrap likelihood -5994.486251, best rearrangement setting 7
Bootstrap[480]: Time 1.500910 seconds, bootstrap likelihood -5525.984508, best rearrangement setting 10
Bootstrap[481]: Time 1.645883 seconds, bootstrap likelihood -5273.692666, best rearrangement setting 12
Bootstrap[482]: Time 1.450829 seconds, bootstrap likelihood -5646.465932, best rearrangement setting 5
Bootstrap[483]: Time 1.596606 seconds, bootstrap likelihood -5549.508565, best rearrangement setting 6
Bootstrap[484]: Time 1.573048 seconds, bootstrap likelihood -5617.161002, best rearrangement setting 13
Bootstrap[485]: Time 1.517871 seconds, bootstrap likelihood -5620.660739, best rearrangement setting 14
Bootstrap[486]: Time 1.586928 seconds, bootstrap likelihood -5576.506123, best rearrangement setting 6
Bootstrap[487]: Time 1.529862 seconds, bootstrap likelihood -5331.553711, best rearrangement setting 14
Bootstrap[488]: Time 1.701704 seconds, bootstrap likelihood -5611.158003, best rearrangement setting 8
Bootstrap[489]: Time 1.713305 seconds, bootstrap likelihood -5662.433193, best rearrangement setting 7
Bootstrap[490]: Time 1.490283 seconds, bootstrap likelihood -5683.240714, best rearrangement setting 14
Bootstrap[491]: Time 1.574780 seconds, bootstrap likelihood -5143.230827, best rearrangement setting 12
Bootstrap[492]: Time 1.683904 seconds, bootstrap likelihood -6039.223387, best rearrangement setting 10
Bootstrap[493]: Time 1.700689 seconds, bootstrap likelihood -5357.041101, best rearrangement setting 5
Bootstrap[494]: Time 1.557812 seconds, bootstrap likelihood -5713.258091, best rearrangement setting 8
Bootstrap[495]: Time 1.356650 seconds, bootstrap likelihood -5945.501760, best rearrangement setting 5
Bootstrap[496]: Time 1.684033 seconds, bootstrap likelihood -5160.263613, best rearrangement setting 11
Bootstrap[497]: Time 1.784751 seconds, bootstrap likelihood -5297.684866, best rearrangement setting 13
Bootstrap[498]: Time 1.559439 seconds, bootstrap likelihood -6180.938799, best rearrangement setting 6
Bootstrap[499]: Time 1.437058 seconds, bootstrap likelihood -5841.686301, best rearrangement setting 12


Stopped Rapid BS search after 500 replicates with MRE-based Bootstopping criterion
WRF Average of 100 random splits: 2.406806
Overall Time for 500 Rapid Bootstraps 788.381823 seconds
Average Time per Rapid Bootstrap 1.576764 seconds

Starting ML Search ...

Fast ML optimization finished

Fast ML search Time: 551.891605 seconds

Slow ML Search 0 Likelihood: -6710.842543
Slow ML Search 1 Likelihood: -6711.971031
Slow ML Search 2 Likelihood: -6711.971476
Slow ML Search 3 Likelihood: -6710.841438
Slow ML Search 4 Likelihood: -6711.971261
Slow ML Search 5 Likelihood: -6711.971500
Slow ML Search 6 Likelihood: -6710.841795
Slow ML Search 7 Likelihood: -6710.841948
Slow ML Search 8 Likelihood: -6710.841892
Slow ML Search 9 Likelihood: -6712.622068
Slow ML optimization finished

Slow ML search Time: 41.909556 seconds
Thorough ML search Time: 4.504569 seconds

Final ML Optimization Likelihood: -6701.827908

Model Information:

Model Parameters of Partition 0, Name: No Name Provided, Type of Data: DNA
alpha: 0.137820
Tree-Length: 0.786923
rate A <-> C: 2.026357
rate A <-> G: 2.607699
rate A <-> T: 1.958385
rate C <-> G: 0.734258
rate C <-> T: 10.602716
rate G <-> T: 1.000000

freq pi(A): 0.248528
freq pi(C): 0.221120
freq pi(G): 0.273304
freq pi(T): 0.257048


ML search took 598.306760 secs or 0.166196 hours

Combined Bootstrap and ML search took 1386.688652 secs or 0.385191 hours

Drawing Bootstrap Support Values on best-scoring ML tree ...


Found 1 tree in File /home/kaplipa/Guido/loranths/RAxML_bestTree.18S


Found 1 tree in File /home/kaplipa/Guido/loranths/RAxML_bestTree.18S

Program execution info written to /home/kaplipa/Guido/loranths/RAxML_info.18S
All 500 bootstrapped trees written to: /home/kaplipa/Guido/loranths/RAxML_bootstrap.18S

Best-scoring ML tree written to: /home/kaplipa/Guido/loranths/RAxML_bestTree.18S

Best-scoring ML tree with support values written to: /home/kaplipa/Guido/loranths/RAxML_bipartitions.18S

Best-scoring ML tree with support values as branch labels written to: /home/kaplipa/Guido/loranths/RAxML_bipartitionsBranchLabels.18S

Overall execution time for full ML analysis: 1386.816041 secs or 0.385227 hours or 0.016051 days
