# Supplementary material for: Eocene Loranthaceae pollen pushes back divergence ages for major splits in the family
Source: PeerJ. 2017 Jun 7;5:e3373. doi: 10.7717/peerj.3373 (PMC5466002; doi:10.7717/peerj.3373)
Supplement: Supplemental Information 8 — This archive includes all data and analysis files referred to in the main text and supplementary files that are needed to reproduce the shown results. See GuideToFiles.txt for naming schemes and contents of each subfolder included in this archive, and File S1 for analysis set-ups and further background information. [file peerj-05-3373-s008.zip › Step1_Preanalysis/RAxML_info.25S]

Using BFGS method to optimize GTR rate parameters, to disable this specify "--no-bfgs" 


This is RAxML version 8.2.4 released by Alexandros Stamatakis on October 02 2015.

With greatly appreciated code contributions by:
Andre Aberer      (HITS)
Simon Berger      (HITS)
Alexey Kozlov     (HITS)
Kassian Kobert    (HITS)
David Dao         (KIT and HITS)
Nick Pattengale   (Sandia)
Wayne Pfeiffer    (SDSC)
Akifumi S. Tanabe (NRIFS)

Alignment has 856 distinct alignment patterns

Proportion of gaps and completely undetermined characters in this alignment: 20.03%

RAxML rapid bootstrapping and subsequent ML search

Using 1 distinct models/data partitions with joint branch length optimization


Executing 1000 rapid bootstrap inferences and thereafter a thorough ML search 

All free model parameters will be estimated by RAxML
ML estimate of 25 per site rate categories

Likelihood of final tree will be evaluated and optimized under GAMMA

GAMMA Model parameters will be estimated up to an accuracy of 0.1000000000 Log Likelihood units

Partition: 0
Alignment Patterns: 856
Name: No Name Provided
DataType: DNA
Substitution Matrix: GTR


RAxML was called as follows:

/home/kaplipa/SOFTWARE/standard-RAxML/raxmlHPC-PTHREADS-SSE3 -T 24 -s 03_25S.all.epf -m GTRCAT -n 25S -f a -x 64566 -# autoMRE -p 1234 


Time for BS model parameter optimization 0.278123
Bootstrap[0]: Time 1.895477 seconds, bootstrap likelihood -9991.006075, best rearrangement setting 5
Bootstrap[1]: Time 1.507331 seconds, bootstrap likelihood -10709.324849, best rearrangement setting 9
Bootstrap[2]: Time 1.680230 seconds, bootstrap likelihood -10451.682786, best rearrangement setting 14
Bootstrap[3]: Time 1.667154 seconds, bootstrap likelihood -10550.179526, best rearrangement setting 15
Bootstrap[4]: Time 1.531987 seconds, bootstrap likelihood -9860.096183, best rearrangement setting 5
Bootstrap[5]: Time 1.590842 seconds, bootstrap likelihood -10563.700305, best rearrangement setting 12
Bootstrap[6]: Time 1.622491 seconds, bootstrap likelihood -10589.697015, best rearrangement setting 8
Bootstrap[7]: Time 1.533689 seconds, bootstrap likelihood -10408.617435, best rearrangement setting 8
Bootstrap[8]: Time 1.464049 seconds, bootstrap likelihood -10435.498258, best rearrangement setting 12
Bootstrap[9]: Time 1.587500 seconds, bootstrap likelihood -9875.059309, best rearrangement setting 7
Bootstrap[10]: Time 1.541433 seconds, bootstrap likelihood -10146.377924, best rearrangement setting 7
Bootstrap[11]: Time 1.750598 seconds, bootstrap likelihood -9746.308179, best rearrangement setting 11
Bootstrap[12]: Time 1.545976 seconds, bootstrap likelihood -9973.888083, best rearrangement setting 5
Bootstrap[13]: Time 1.674148 seconds, bootstrap likelihood -9924.019891, best rearrangement setting 5
Bootstrap[14]: Time 1.806541 seconds, bootstrap likelihood -9809.953909, best rearrangement setting 6
Bootstrap[15]: Time 1.699877 seconds, bootstrap likelihood -10010.852650, best rearrangement setting 14
Bootstrap[16]: Time 1.719093 seconds, bootstrap likelihood -9971.876890, best rearrangement setting 11
Bootstrap[17]: Time 1.403912 seconds, bootstrap likelihood -10141.791512, best rearrangement setting 9
Bootstrap[18]: Time 1.668691 seconds, bootstrap likelihood -9917.727376, best rearrangement setting 9
Bootstrap[19]: Time 1.557528 seconds, bootstrap likelihood -10321.318738, best rearrangement setting 14
Bootstrap[20]: Time 1.760443 seconds, bootstrap likelihood -9347.000303, best rearrangement setting 12
Bootstrap[21]: Time 1.475116 seconds, bootstrap likelihood -10017.136578, best rearrangement setting 11
Bootstrap[22]: Time 1.625968 seconds, bootstrap likelihood -9813.319577, best rearrangement setting 7
Bootstrap[23]: Time 1.729793 seconds, bootstrap likelihood -10368.426455, best rearrangement setting 15
Bootstrap[24]: Time 1.570769 seconds, bootstrap likelihood -10818.429993, best rearrangement setting 14
Bootstrap[25]: Time 1.657892 seconds, bootstrap likelihood -9980.773731, best rearrangement setting 15
Bootstrap[26]: Time 1.741134 seconds, bootstrap likelihood -10344.435982, best rearrangement setting 6
Bootstrap[27]: Time 1.641871 seconds, bootstrap likelihood -10123.569000, best rearrangement setting 15
Bootstrap[28]: Time 1.644417 seconds, bootstrap likelihood -9639.227868, best rearrangement setting 15
Bootstrap[29]: Time 1.747997 seconds, bootstrap likelihood -9384.680132, best rearrangement setting 9
Bootstrap[30]: Time 1.687868 seconds, bootstrap likelihood -10245.886189, best rearrangement setting 7
Bootstrap[31]: Time 1.440423 seconds, bootstrap likelihood -9736.964938, best rearrangement setting 11
Bootstrap[32]: Time 1.839459 seconds, bootstrap likelihood -9680.862922, best rearrangement setting 7
Bootstrap[33]: Time 1.847800 seconds, bootstrap likelihood -10489.361810, best rearrangement setting 8
Bootstrap[34]: Time 1.730033 seconds, bootstrap likelihood -10250.147798, best rearrangement setting 14
Bootstrap[35]: Time 1.726022 seconds, bootstrap likelihood -9678.619582, best rearrangement setting 7
Bootstrap[36]: Time 1.491748 seconds, bootstrap likelihood -10338.284327, best rearrangement setting 11
Bootstrap[37]: Time 1.798572 seconds, bootstrap likelihood -10560.182432, best rearrangement setting 8
Bootstrap[38]: Time 1.355900 seconds, bootstrap likelihood -10551.578583, best rearrangement setting 6
Bootstrap[39]: Time 1.546726 seconds, bootstrap likelihood -10142.048798, best rearrangement setting 5
Bootstrap[40]: Time 1.612834 seconds, bootstrap likelihood -9973.995559, best rearrangement setting 12
Bootstrap[41]: Time 1.494307 seconds, bootstrap likelihood -10191.765979, best rearrangement setting 13
Bootstrap[42]: Time 1.607986 seconds, bootstrap likelihood -10231.941132, best rearrangement setting 6
Bootstrap[43]: Time 1.652911 seconds, bootstrap likelihood -10723.963485, best rearrangement setting 9
Bootstrap[44]: Time 1.700388 seconds, bootstrap likelihood -10752.052851, best rearrangement setting 10
Bootstrap[45]: Time 1.497822 seconds, bootstrap likelihood -10133.876057, best rearrangement setting 9
Bootstrap[46]: Time 1.578696 seconds, bootstrap likelihood -10317.720575, best rearrangement setting 5
Bootstrap[47]: Time 1.452934 seconds, bootstrap likelihood -9700.006748, best rearrangement setting 11
Bootstrap[48]: Time 1.523630 seconds, bootstrap likelihood -9867.671350, best rearrangement setting 5
Bootstrap[49]: Time 1.777412 seconds, bootstrap likelihood -10055.214383, best rearrangement setting 5
Bootstrap[50]: Time 1.535823 seconds, bootstrap likelihood -10592.222827, best rearrangement setting 8
Bootstrap[51]: Time 1.549338 seconds, bootstrap likelihood -10541.622554, best rearrangement setting 10
Bootstrap[52]: Time 1.741393 seconds, bootstrap likelihood -10596.794480, best rearrangement setting 12
Bootstrap[53]: Time 1.590246 seconds, bootstrap likelihood -10307.320110, best rearrangement setting 7
Bootstrap[54]: Time 1.418558 seconds, bootstrap likelihood -10129.277013, best rearrangement setting 7
Bootstrap[55]: Time 1.480765 seconds, bootstrap likelihood -10253.479616, best rearrangement setting 5
Bootstrap[56]: Time 1.553337 seconds, bootstrap likelihood -10857.956595, best rearrangement setting 7
Bootstrap[57]: Time 1.544507 seconds, bootstrap likelihood -9875.385174, best rearrangement setting 13
Bootstrap[58]: Time 1.484262 seconds, bootstrap likelihood -10256.451005, best rearrangement setting 8
Bootstrap[59]: Time 1.746998 seconds, bootstrap likelihood -10324.277197, best rearrangement setting 13
Bootstrap[60]: Time 1.663630 seconds, bootstrap likelihood -10630.093513, best rearrangement setting 8
Bootstrap[61]: Time 1.846564 seconds, bootstrap likelihood -9860.571940, best rearrangement setting 11
Bootstrap[62]: Time 1.848615 seconds, bootstrap likelihood -10155.895183, best rearrangement setting 13
Bootstrap[63]: Time 1.946066 seconds, bootstrap likelihood -9945.433939, best rearrangement setting 13
Bootstrap[64]: Time 1.597694 seconds, bootstrap likelihood -10690.005492, best rearrangement setting 7
Bootstrap[65]: Time 1.572460 seconds, bootstrap likelihood -10144.657427, best rearrangement setting 10
Bootstrap[66]: Time 1.639124 seconds, bootstrap likelihood -10459.094177, best rearrangement setting 15
Bootstrap[67]: Time 1.498674 seconds, bootstrap likelihood -10290.952327, best rearrangement setting 10
Bootstrap[68]: Time 1.325017 seconds, bootstrap likelihood -10089.929188, best rearrangement setting 8
Bootstrap[69]: Time 1.674559 seconds, bootstrap likelihood -10654.552150, best rearrangement setting 15
Bootstrap[70]: Time 1.657044 seconds, bootstrap likelihood -9608.468548, best rearrangement setting 11
Bootstrap[71]: Time 1.779883 seconds, bootstrap likelihood -10349.505454, best rearrangement setting 15
Bootstrap[72]: Time 1.429874 seconds, bootstrap likelihood -9617.858970, best rearrangement setting 13
Bootstrap[73]: Time 1.713507 seconds, bootstrap likelihood -9623.248048, best rearrangement setting 8
Bootstrap[74]: Time 1.634576 seconds, bootstrap likelihood -9470.316420, best rearrangement setting 11
Bootstrap[75]: Time 1.757574 seconds, bootstrap likelihood -10240.147214, best rearrangement setting 14
Bootstrap[76]: Time 1.909228 seconds, bootstrap likelihood -9766.679585, best rearrangement setting 15
Bootstrap[77]: Time 1.592167 seconds, bootstrap likelihood -10438.057390, best rearrangement setting 11
Bootstrap[78]: Time 1.634932 seconds, bootstrap likelihood -9893.845082, best rearrangement setting 6
Bootstrap[79]: Time 1.792946 seconds, bootstrap likelihood -10080.839949, best rearrangement setting 11
Bootstrap[80]: Time 1.625697 seconds, bootstrap likelihood -10631.757011, best rearrangement setting 14
Bootstrap[81]: Time 1.606421 seconds, bootstrap likelihood -10905.879826, best rearrangement setting 9
Bootstrap[82]: Time 1.709347 seconds, bootstrap likelihood -10130.815478, best rearrangement setting 15
Bootstrap[83]: Time 1.406549 seconds, bootstrap likelihood -10020.790935, best rearrangement setting 7
Bootstrap[84]: Time 1.742318 seconds, bootstrap likelihood -9867.402501, best rearrangement setting 8
Bootstrap[85]: Time 1.600008 seconds, bootstrap likelihood -9970.825611, best rearrangement setting 10
Bootstrap[86]: Time 1.662615 seconds, bootstrap likelihood -9923.925957, best rearrangement setting 10
Bootstrap[87]: Time 1.789999 seconds, bootstrap likelihood -10045.697963, best rearrangement setting 13
Bootstrap[88]: Time 1.780795 seconds, bootstrap likelihood -9586.504045, best rearrangement setting 14
Bootstrap[89]: Time 1.775006 seconds, bootstrap likelihood -9704.978922, best rearrangement setting 14
Bootstrap[90]: Time 1.863813 seconds, bootstrap likelihood -9920.377356, best rearrangement setting 13
Bootstrap[91]: Time 1.703796 seconds, bootstrap likelihood -10459.564585, best rearrangement setting 12
Bootstrap[92]: Time 1.597053 seconds, bootstrap likelihood -10093.012717, best rearrangement setting 10
Bootstrap[93]: Time 1.853403 seconds, bootstrap likelihood -9741.680750, best rearrangement setting 11
Bootstrap[94]: Time 1.364707 seconds, bootstrap likelihood -10596.056962, best rearrangement setting 5
Bootstrap[95]: Time 1.652159 seconds, bootstrap likelihood -10663.844686, best rearrangement setting 15
Bootstrap[96]: Time 1.520363 seconds, bootstrap likelihood -9793.801886, best rearrangement setting 6
Bootstrap[97]: Time 1.672532 seconds, bootstrap likelihood -10252.058064, best rearrangement setting 11
Bootstrap[98]: Time 1.946878 seconds, bootstrap likelihood -10007.646394, best rearrangement setting 15
Bootstrap[99]: Time 1.689911 seconds, bootstrap likelihood -9882.296699, best rearrangement setting 6
Bootstrap[100]: Time 1.670874 seconds, bootstrap likelihood -10750.202162, best rearrangement setting 11
Bootstrap[101]: Time 1.772420 seconds, bootstrap likelihood -9936.391041, best rearrangement setting 6
Bootstrap[102]: Time 1.509126 seconds, bootstrap likelihood -9596.628543, best rearrangement setting 8
Bootstrap[103]: Time 2.015598 seconds, bootstrap likelihood -10082.062439, best rearrangement setting 15
Bootstrap[104]: Time 1.734155 seconds, bootstrap likelihood -9811.566119, best rearrangement setting 8
Bootstrap[105]: Time 1.461776 seconds, bootstrap likelihood -10754.218694, best rearrangement setting 14
Bootstrap[106]: Time 1.647564 seconds, bootstrap likelihood -10251.599373, best rearrangement setting 12
Bootstrap[107]: Time 1.632747 seconds, bootstrap likelihood -9959.782574, best rearrangement setting 6
Bootstrap[108]: Time 1.547352 seconds, bootstrap likelihood -10455.674814, best rearrangement setting 13
Bootstrap[109]: Time 1.647785 seconds, bootstrap likelihood -10807.704844, best rearrangement setting 10
Bootstrap[110]: Time 1.766183 seconds, bootstrap likelihood -10917.267398, best rearrangement setting 14
Bootstrap[111]: Time 1.934951 seconds, bootstrap likelihood -9906.432925, best rearrangement setting 7
Bootstrap[112]: Time 1.909466 seconds, bootstrap likelihood -10623.974679, best rearrangement setting 15
Bootstrap[113]: Time 1.872283 seconds, bootstrap likelihood -9284.190700, best rearrangement setting 12
Bootstrap[114]: Time 1.940574 seconds, bootstrap likelihood -10105.253847, best rearrangement setting 12
Bootstrap[115]: Time 1.579003 seconds, bootstrap likelihood -10278.854469, best rearrangement setting 5
Bootstrap[116]: Time 1.746534 seconds, bootstrap likelihood -10090.135744, best rearrangement setting 14
Bootstrap[117]: Time 1.591417 seconds, bootstrap likelihood -10526.124721, best rearrangement setting 7
Bootstrap[118]: Time 1.602722 seconds, bootstrap likelihood -10473.735820, best rearrangement setting 8
Bootstrap[119]: Time 1.576594 seconds, bootstrap likelihood -9632.423639, best rearrangement setting 15
Bootstrap[120]: Time 1.651913 seconds, bootstrap likelihood -9553.988273, best rearrangement setting 7
Bootstrap[121]: Time 1.718067 seconds, bootstrap likelihood -10054.184350, best rearrangement setting 8
Bootstrap[122]: Time 1.661745 seconds, bootstrap likelihood -9812.817854, best rearrangement setting 6
Bootstrap[123]: Time 1.656514 seconds, bootstrap likelihood -10019.410243, best rearrangement setting 10
Bootstrap[124]: Time 1.807699 seconds, bootstrap likelihood -9900.091710, best rearrangement setting 15
Bootstrap[125]: Time 1.562738 seconds, bootstrap likelihood -9935.761103, best rearrangement setting 12
Bootstrap[126]: Time 1.658709 seconds, bootstrap likelihood -10267.024583, best rearrangement setting 15
Bootstrap[127]: Time 1.563262 seconds, bootstrap likelihood -10623.459010, best rearrangement setting 7
Bootstrap[128]: Time 1.534383 seconds, bootstrap likelihood -9765.472058, best rearrangement setting 11
Bootstrap[129]: Time 1.639755 seconds, bootstrap likelihood -10044.206085, best rearrangement setting 6
Bootstrap[130]: Time 1.956606 seconds, bootstrap likelihood -9894.235085, best rearrangement setting 14
Bootstrap[131]: Time 1.588240 seconds, bootstrap likelihood -10533.157288, best rearrangement setting 15
Bootstrap[132]: Time 1.665411 seconds, bootstrap likelihood -10318.731563, best rearrangement setting 12
Bootstrap[133]: Time 1.650075 seconds, bootstrap likelihood -10289.808069, best rearrangement setting 12
Bootstrap[134]: Time 1.663560 seconds, bootstrap likelihood -10850.829455, best rearrangement setting 14
Bootstrap[135]: Time 1.481356 seconds, bootstrap likelihood -9486.718097, best rearrangement setting 9
Bootstrap[136]: Time 1.669342 seconds, bootstrap likelihood -10194.071431, best rearrangement setting 12
Bootstrap[137]: Time 1.657824 seconds, bootstrap likelihood -9627.365994, best rearrangement setting 13
Bootstrap[138]: Time 1.755510 seconds, bootstrap likelihood -10601.646706, best rearrangement setting 10
Bootstrap[139]: Time 1.716842 seconds, bootstrap likelihood -10180.744174, best rearrangement setting 14
Bootstrap[140]: Time 1.519809 seconds, bootstrap likelihood -10253.267363, best rearrangement setting 5
Bootstrap[141]: Time 1.963704 seconds, bootstrap likelihood -10415.863266, best rearrangement setting 13
Bootstrap[142]: Time 1.576471 seconds, bootstrap likelihood -10030.887302, best rearrangement setting 9
Bootstrap[143]: Time 1.520851 seconds, bootstrap likelihood -9522.718429, best rearrangement setting 6
Bootstrap[144]: Time 1.591402 seconds, bootstrap likelihood -10148.982348, best rearrangement setting 15
Bootstrap[145]: Time 1.466195 seconds, bootstrap likelihood -9416.096521, best rearrangement setting 7
Bootstrap[146]: Time 1.947125 seconds, bootstrap likelihood -9918.988206, best rearrangement setting 12
Bootstrap[147]: Time 1.718272 seconds, bootstrap likelihood -10093.427736, best rearrangement setting 9
Bootstrap[148]: Time 1.625635 seconds, bootstrap likelihood -10108.406808, best rearrangement setting 10
Bootstrap[149]: Time 1.697298 seconds, bootstrap likelihood -10159.549386, best rearrangement setting 10
Bootstrap[150]: Time 1.799948 seconds, bootstrap likelihood -10142.650424, best rearrangement setting 10
Bootstrap[151]: Time 1.404792 seconds, bootstrap likelihood -10079.508406, best rearrangement setting 9
Bootstrap[152]: Time 1.411733 seconds, bootstrap likelihood -9835.925886, best rearrangement setting 9
Bootstrap[153]: Time 1.845456 seconds, bootstrap likelihood -9744.401729, best rearrangement setting 11
Bootstrap[154]: Time 1.702035 seconds, bootstrap likelihood -11004.752905, best rearrangement setting 12
Bootstrap[155]: Time 1.698776 seconds, bootstrap likelihood -10008.214599, best rearrangement setting 11
Bootstrap[156]: Time 1.669834 seconds, bootstrap likelihood -9833.159229, best rearrangement setting 11
Bootstrap[157]: Time 1.612089 seconds, bootstrap likelihood -10215.959839, best rearrangement setting 10
Bootstrap[158]: Time 1.732145 seconds, bootstrap likelihood -10521.785357, best rearrangement setting 7
Bootstrap[159]: Time 1.563223 seconds, bootstrap likelihood -10985.681381, best rearrangement setting 13
Bootstrap[160]: Time 1.779310 seconds, bootstrap likelihood -9889.603229, best rearrangement setting 8
Bootstrap[161]: Time 1.501804 seconds, bootstrap likelihood -9878.791448, best rearrangement setting 10
Bootstrap[162]: Time 1.741114 seconds, bootstrap likelihood -10138.655739, best rearrangement setting 6
Bootstrap[163]: Time 1.535026 seconds, bootstrap likelihood -10423.683970, best rearrangement setting 15
Bootstrap[164]: Time 1.541865 seconds, bootstrap likelihood -10160.308900, best rearrangement setting 11
Bootstrap[165]: Time 1.486330 seconds, bootstrap likelihood -9841.355745, best rearrangement setting 5
Bootstrap[166]: Time 1.617015 seconds, bootstrap likelihood -9676.832749, best rearrangement setting 12
Bootstrap[167]: Time 1.574903 seconds, bootstrap likelihood -9474.809651, best rearrangement setting 15
Bootstrap[168]: Time 1.458783 seconds, bootstrap likelihood -10799.418801, best rearrangement setting 5
Bootstrap[169]: Time 1.559036 seconds, bootstrap likelihood -10712.720522, best rearrangement setting 13
Bootstrap[170]: Time 1.626172 seconds, bootstrap likelihood -9806.578084, best rearrangement setting 14
Bootstrap[171]: Time 1.363845 seconds, bootstrap likelihood -10299.165796, best rearrangement setting 5
Bootstrap[172]: Time 1.527394 seconds, bootstrap likelihood -9959.935401, best rearrangement setting 14
Bootstrap[173]: Time 1.531878 seconds, bootstrap likelihood -10207.227949, best rearrangement setting 9
Bootstrap[174]: Time 1.683693 seconds, bootstrap likelihood -10781.497004, best rearrangement setting 15
Bootstrap[175]: Time 1.816206 seconds, bootstrap likelihood -10398.140840, best rearrangement setting 8
Bootstrap[176]: Time 1.625788 seconds, bootstrap likelihood -9803.440960, best rearrangement setting 11
Bootstrap[177]: Time 1.574300 seconds, bootstrap likelihood -10332.252989, best rearrangement setting 15
Bootstrap[178]: Time 1.579062 seconds, bootstrap likelihood -10452.246304, best rearrangement setting 15
Bootstrap[179]: Time 1.868390 seconds, bootstrap likelihood -10061.472914, best rearrangement setting 5
Bootstrap[180]: Time 1.660615 seconds, bootstrap likelihood -10424.813266, best rearrangement setting 6
Bootstrap[181]: Time 1.900829 seconds, bootstrap likelihood -10067.880288, best rearrangement setting 14
Bootstrap[182]: Time 1.677245 seconds, bootstrap likelihood -9691.416287, best rearrangement setting 15
Bootstrap[183]: Time 1.655485 seconds, bootstrap likelihood -10486.123063, best rearrangement setting 10
Bootstrap[184]: Time 1.698092 seconds, bootstrap likelihood -9896.885580, best rearrangement setting 12
Bootstrap[185]: Time 1.802260 seconds, bootstrap likelihood -9814.306783, best rearrangement setting 14
Bootstrap[186]: Time 1.515027 seconds, bootstrap likelihood -10183.842420, best rearrangement setting 13
Bootstrap[187]: Time 1.530681 seconds, bootstrap likelihood -10868.858449, best rearrangement setting 11
Bootstrap[188]: Time 1.598288 seconds, bootstrap likelihood -10264.266326, best rearrangement setting 10
Bootstrap[189]: Time 1.766946 seconds, bootstrap likelihood -10252.643208, best rearrangement setting 6
Bootstrap[190]: Time 1.704207 seconds, bootstrap likelihood -10077.533694, best rearrangement setting 8
Bootstrap[191]: Time 1.560510 seconds, bootstrap likelihood -10470.863503, best rearrangement setting 9
Bootstrap[192]: Time 1.677317 seconds, bootstrap likelihood -10564.619679, best rearrangement setting 15
Bootstrap[193]: Time 1.740875 seconds, bootstrap likelihood -10273.640415, best rearrangement setting 13
Bootstrap[194]: Time 1.651978 seconds, bootstrap likelihood -10681.510321, best rearrangement setting 10
Bootstrap[195]: Time 1.580638 seconds, bootstrap likelihood -9988.323809, best rearrangement setting 14
Bootstrap[196]: Time 1.783873 seconds, bootstrap likelihood -10266.306959, best rearrangement setting 7
Bootstrap[197]: Time 1.632268 seconds, bootstrap likelihood -10371.060252, best rearrangement setting 14
Bootstrap[198]: Time 1.565284 seconds, bootstrap likelihood -9953.482866, best rearrangement setting 15
Bootstrap[199]: Time 1.796963 seconds, bootstrap likelihood -9709.310008, best rearrangement setting 12
Bootstrap[200]: Time 1.548191 seconds, bootstrap likelihood -10855.576153, best rearrangement setting 9
Bootstrap[201]: Time 1.661706 seconds, bootstrap likelihood -10523.241233, best rearrangement setting 5
Bootstrap[202]: Time 1.503124 seconds, bootstrap likelihood -9953.853074, best rearrangement setting 11
Bootstrap[203]: Time 1.845202 seconds, bootstrap likelihood -10743.702782, best rearrangement setting 14
Bootstrap[204]: Time 1.577666 seconds, bootstrap likelihood -10220.795401, best rearrangement setting 5
Bootstrap[205]: Time 1.704149 seconds, bootstrap likelihood -10147.367528, best rearrangement setting 10
Bootstrap[206]: Time 1.519704 seconds, bootstrap likelihood -9546.292399, best rearrangement setting 9
Bootstrap[207]: Time 1.800296 seconds, bootstrap likelihood -10863.055540, best rearrangement setting 6
Bootstrap[208]: Time 1.602803 seconds, bootstrap likelihood -9652.189421, best rearrangement setting 9
Bootstrap[209]: Time 1.738628 seconds, bootstrap likelihood -10190.906025, best rearrangement setting 15
Bootstrap[210]: Time 1.638663 seconds, bootstrap likelihood -9755.067226, best rearrangement setting 11
Bootstrap[211]: Time 1.499119 seconds, bootstrap likelihood -10652.513915, best rearrangement setting 7
Bootstrap[212]: Time 1.897976 seconds, bootstrap likelihood -9738.273049, best rearrangement setting 13
Bootstrap[213]: Time 1.608934 seconds, bootstrap likelihood -10230.645188, best rearrangement setting 5
Bootstrap[214]: Time 1.488941 seconds, bootstrap likelihood -9243.193607, best rearrangement setting 9
Bootstrap[215]: Time 1.722777 seconds, bootstrap likelihood -9940.795380, best rearrangement setting 5
Bootstrap[216]: Time 1.495088 seconds, bootstrap likelihood -10059.970145, best rearrangement setting 15
Bootstrap[217]: Time 1.495436 seconds, bootstrap likelihood -10484.564092, best rearrangement setting 6
Bootstrap[218]: Time 1.679162 seconds, bootstrap likelihood -10401.188643, best rearrangement setting 13
Bootstrap[219]: Time 1.570063 seconds, bootstrap likelihood -10331.192069, best rearrangement setting 10
Bootstrap[220]: Time 1.758929 seconds, bootstrap likelihood -9995.414017, best rearrangement setting 9
Bootstrap[221]: Time 1.469558 seconds, bootstrap likelihood -10347.733968, best rearrangement setting 5
Bootstrap[222]: Time 1.533917 seconds, bootstrap likelihood -9924.816632, best rearrangement setting 11
Bootstrap[223]: Time 1.584097 seconds, bootstrap likelihood -9872.655200, best rearrangement setting 7
Bootstrap[224]: Time 1.730568 seconds, bootstrap likelihood -10465.442509, best rearrangement setting 15
Bootstrap[225]: Time 1.706211 seconds, bootstrap likelihood -10581.910488, best rearrangement setting 9
Bootstrap[226]: Time 1.666479 seconds, bootstrap likelihood -10490.128202, best rearrangement setting 7
Bootstrap[227]: Time 1.497630 seconds, bootstrap likelihood -10353.548000, best rearrangement setting 8
Bootstrap[228]: Time 1.886925 seconds, bootstrap likelihood -9960.546445, best rearrangement setting 10
Bootstrap[229]: Time 1.457841 seconds, bootstrap likelihood -9935.669853, best rearrangement setting 5
Bootstrap[230]: Time 1.783534 seconds, bootstrap likelihood -10221.652234, best rearrangement setting 14
Bootstrap[231]: Time 1.553834 seconds, bootstrap likelihood -10176.809847, best rearrangement setting 14
Bootstrap[232]: Time 1.805478 seconds, bootstrap likelihood -10585.653182, best rearrangement setting 13
Bootstrap[233]: Time 1.798558 seconds, bootstrap likelihood -10147.667588, best rearrangement setting 14
Bootstrap[234]: Time 1.650630 seconds, bootstrap likelihood -9877.269715, best rearrangement setting 8
Bootstrap[235]: Time 1.613563 seconds, bootstrap likelihood -9811.949371, best rearrangement setting 6
Bootstrap[236]: Time 1.848590 seconds, bootstrap likelihood -10023.683301, best rearrangement setting 9
Bootstrap[237]: Time 1.921370 seconds, bootstrap likelihood -9853.767369, best rearrangement setting 13
Bootstrap[238]: Time 1.567288 seconds, bootstrap likelihood -9949.013757, best rearrangement setting 12
Bootstrap[239]: Time 1.574740 seconds, bootstrap likelihood -9929.831222, best rearrangement setting 10
Bootstrap[240]: Time 1.440741 seconds, bootstrap likelihood -10294.855171, best rearrangement setting 12
Bootstrap[241]: Time 1.721553 seconds, bootstrap likelihood -10050.213147, best rearrangement setting 14
Bootstrap[242]: Time 1.634929 seconds, bootstrap likelihood -9390.134424, best rearrangement setting 10
Bootstrap[243]: Time 1.566226 seconds, bootstrap likelihood -10158.285085, best rearrangement setting 11
Bootstrap[244]: Time 1.564494 seconds, bootstrap likelihood -10259.103503, best rearrangement setting 5
Bootstrap[245]: Time 1.381244 seconds, bootstrap likelihood -9461.117542, best rearrangement setting 9
Bootstrap[246]: Time 1.930570 seconds, bootstrap likelihood -9965.213611, best rearrangement setting 9
Bootstrap[247]: Time 1.476872 seconds, bootstrap likelihood -10500.713344, best rearrangement setting 6
Bootstrap[248]: Time 1.635777 seconds, bootstrap likelihood -9795.533185, best rearrangement setting 5
Bootstrap[249]: Time 1.703643 seconds, bootstrap likelihood -9986.094081, best rearrangement setting 7
Bootstrap[250]: Time 1.586547 seconds, bootstrap likelihood -9680.624986, best rearrangement setting 10
Bootstrap[251]: Time 1.737908 seconds, bootstrap likelihood -10628.807984, best rearrangement setting 12
Bootstrap[252]: Time 1.907353 seconds, bootstrap likelihood -10133.911498, best rearrangement setting 6
Bootstrap[253]: Time 1.520308 seconds, bootstrap likelihood -10720.587873, best rearrangement setting 6
Bootstrap[254]: Time 1.622814 seconds, bootstrap likelihood -9829.388362, best rearrangement setting 11
Bootstrap[255]: Time 1.645276 seconds, bootstrap likelihood -10002.859962, best rearrangement setting 10
Bootstrap[256]: Time 1.593008 seconds, bootstrap likelihood -10486.415900, best rearrangement setting 12
Bootstrap[257]: Time 1.564301 seconds, bootstrap likelihood -10780.642602, best rearrangement setting 6
Bootstrap[258]: Time 1.486068 seconds, bootstrap likelihood -10043.627596, best rearrangement setting 12
Bootstrap[259]: Time 1.685704 seconds, bootstrap likelihood -10081.094394, best rearrangement setting 12
Bootstrap[260]: Time 1.637071 seconds, bootstrap likelihood -10450.320214, best rearrangement setting 15
Bootstrap[261]: Time 1.811246 seconds, bootstrap likelihood -9875.531805, best rearrangement setting 7
Bootstrap[262]: Time 1.565489 seconds, bootstrap likelihood -10468.778387, best rearrangement setting 10
Bootstrap[263]: Time 1.610081 seconds, bootstrap likelihood -10927.008559, best rearrangement setting 9
Bootstrap[264]: Time 1.584870 seconds, bootstrap likelihood -10459.766871, best rearrangement setting 13
Bootstrap[265]: Time 1.541478 seconds, bootstrap likelihood -11124.331888, best rearrangement setting 6
Bootstrap[266]: Time 1.597418 seconds, bootstrap likelihood -10176.630490, best rearrangement setting 9
Bootstrap[267]: Time 2.018398 seconds, bootstrap likelihood -10405.327813, best rearrangement setting 15
Bootstrap[268]: Time 1.901924 seconds, bootstrap likelihood -9699.556800, best rearrangement setting 11
Bootstrap[269]: Time 1.817927 seconds, bootstrap likelihood -9595.629011, best rearrangement setting 7
Bootstrap[270]: Time 1.441293 seconds, bootstrap likelihood -10164.216288, best rearrangement setting 11
Bootstrap[271]: Time 1.629566 seconds, bootstrap likelihood -9815.518294, best rearrangement setting 8
Bootstrap[272]: Time 1.473369 seconds, bootstrap likelihood -10457.937174, best rearrangement setting 13
Bootstrap[273]: Time 1.649025 seconds, bootstrap likelihood -9683.001452, best rearrangement setting 12
Bootstrap[274]: Time 1.600189 seconds, bootstrap likelihood -10560.207405, best rearrangement setting 7
Bootstrap[275]: Time 1.587581 seconds, bootstrap likelihood -10561.734431, best rearrangement setting 14
Bootstrap[276]: Time 1.787768 seconds, bootstrap likelihood -9751.003605, best rearrangement setting 11
Bootstrap[277]: Time 1.425961 seconds, bootstrap likelihood -10606.797368, best rearrangement setting 10
Bootstrap[278]: Time 1.411697 seconds, bootstrap likelihood -9943.579658, best rearrangement setting 8
Bootstrap[279]: Time 1.761721 seconds, bootstrap likelihood -9556.053856, best rearrangement setting 7
Bootstrap[280]: Time 1.559787 seconds, bootstrap likelihood -9793.677392, best rearrangement setting 12
Bootstrap[281]: Time 1.755178 seconds, bootstrap likelihood -9927.300593, best rearrangement setting 6
Bootstrap[282]: Time 1.569255 seconds, bootstrap likelihood -10116.115520, best rearrangement setting 6
Bootstrap[283]: Time 1.873498 seconds, bootstrap likelihood -11206.103553, best rearrangement setting 15
Bootstrap[284]: Time 1.630274 seconds, bootstrap likelihood -10203.937787, best rearrangement setting 7
Bootstrap[285]: Time 1.695212 seconds, bootstrap likelihood -10100.550135, best rearrangement setting 11
Bootstrap[286]: Time 1.634380 seconds, bootstrap likelihood -10175.046155, best rearrangement setting 7
Bootstrap[287]: Time 1.865452 seconds, bootstrap likelihood -9889.742103, best rearrangement setting 8
Bootstrap[288]: Time 1.752460 seconds, bootstrap likelihood -9627.208068, best rearrangement setting 7
Bootstrap[289]: Time 1.605619 seconds, bootstrap likelihood -10589.290268, best rearrangement setting 5
Bootstrap[290]: Time 1.622132 seconds, bootstrap likelihood -9955.190633, best rearrangement setting 15
Bootstrap[291]: Time 1.579162 seconds, bootstrap likelihood -9152.351282, best rearrangement setting 10
Bootstrap[292]: Time 1.581686 seconds, bootstrap likelihood -10263.476249, best rearrangement setting 7
Bootstrap[293]: Time 1.613282 seconds, bootstrap likelihood -10026.790004, best rearrangement setting 5
Bootstrap[294]: Time 1.485660 seconds, bootstrap likelihood -10225.157373, best rearrangement setting 12
Bootstrap[295]: Time 1.676551 seconds, bootstrap likelihood -10490.806810, best rearrangement setting 9
Bootstrap[296]: Time 1.845333 seconds, bootstrap likelihood -10556.875590, best rearrangement setting 7
Bootstrap[297]: Time 1.723214 seconds, bootstrap likelihood -10590.107311, best rearrangement setting 7
Bootstrap[298]: Time 1.575466 seconds, bootstrap likelihood -9557.388294, best rearrangement setting 9
Bootstrap[299]: Time 1.698087 seconds, bootstrap likelihood -10137.475594, best rearrangement setting 13
Bootstrap[300]: Time 1.869495 seconds, bootstrap likelihood -9585.036338, best rearrangement setting 7
Bootstrap[301]: Time 1.639255 seconds, bootstrap likelihood -10438.263533, best rearrangement setting 7
Bootstrap[302]: Time 1.605745 seconds, bootstrap likelihood -10558.529397, best rearrangement setting 11
Bootstrap[303]: Time 1.600394 seconds, bootstrap likelihood -10826.689634, best rearrangement setting 7
Bootstrap[304]: Time 1.431537 seconds, bootstrap likelihood -9577.519547, best rearrangement setting 13
Bootstrap[305]: Time 1.500218 seconds, bootstrap likelihood -9965.453790, best rearrangement setting 10
Bootstrap[306]: Time 1.692813 seconds, bootstrap likelihood -9777.125722, best rearrangement setting 11
Bootstrap[307]: Time 1.718857 seconds, bootstrap likelihood -10516.324719, best rearrangement setting 10
Bootstrap[308]: Time 1.696349 seconds, bootstrap likelihood -10430.373338, best rearrangement setting 15
Bootstrap[309]: Time 1.442449 seconds, bootstrap likelihood -10197.056992, best rearrangement setting 9
Bootstrap[310]: Time 1.701069 seconds, bootstrap likelihood -10754.158169, best rearrangement setting 12
Bootstrap[311]: Time 1.503853 seconds, bootstrap likelihood -10115.822609, best rearrangement setting 6
Bootstrap[312]: Time 1.804020 seconds, bootstrap likelihood -10176.883579, best rearrangement setting 11
Bootstrap[313]: Time 1.818570 seconds, bootstrap likelihood -9596.260226, best rearrangement setting 7
Bootstrap[314]: Time 1.612735 seconds, bootstrap likelihood -9714.777567, best rearrangement setting 8
Bootstrap[315]: Time 1.797307 seconds, bootstrap likelihood -9672.934769, best rearrangement setting 10
Bootstrap[316]: Time 1.590936 seconds, bootstrap likelihood -10042.177826, best rearrangement setting 6
Bootstrap[317]: Time 1.749864 seconds, bootstrap likelihood -10352.817113, best rearrangement setting 15
Bootstrap[318]: Time 1.625812 seconds, bootstrap likelihood -9910.304630, best rearrangement setting 13
Bootstrap[319]: Time 1.675742 seconds, bootstrap likelihood -10016.507350, best rearrangement setting 11
Bootstrap[320]: Time 1.586430 seconds, bootstrap likelihood -10388.999373, best rearrangement setting 12
Bootstrap[321]: Time 1.589684 seconds, bootstrap likelihood -9871.336294, best rearrangement setting 11
Bootstrap[322]: Time 1.701737 seconds, bootstrap likelihood -10700.885340, best rearrangement setting 6
Bootstrap[323]: Time 1.417257 seconds, bootstrap likelihood -10347.369238, best rearrangement setting 14
Bootstrap[324]: Time 1.833116 seconds, bootstrap likelihood -10142.384276, best rearrangement setting 13
Bootstrap[325]: Time 1.938781 seconds, bootstrap likelihood -9893.452177, best rearrangement setting 13
Bootstrap[326]: Time 1.626397 seconds, bootstrap likelihood -9679.773024, best rearrangement setting 7
Bootstrap[327]: Time 1.569471 seconds, bootstrap likelihood -10596.942983, best rearrangement setting 10
Bootstrap[328]: Time 1.759067 seconds, bootstrap likelihood -9881.897136, best rearrangement setting 12
Bootstrap[329]: Time 1.737968 seconds, bootstrap likelihood -10011.377795, best rearrangement setting 11
Bootstrap[330]: Time 1.768142 seconds, bootstrap likelihood -9937.475939, best rearrangement setting 10
Bootstrap[331]: Time 1.624390 seconds, bootstrap likelihood -9734.513994, best rearrangement setting 9
Bootstrap[332]: Time 1.759570 seconds, bootstrap likelihood -9999.651769, best rearrangement setting 11
Bootstrap[333]: Time 1.769317 seconds, bootstrap likelihood -10002.942303, best rearrangement setting 11
Bootstrap[334]: Time 1.557198 seconds, bootstrap likelihood -9723.975302, best rearrangement setting 8
Bootstrap[335]: Time 1.457852 seconds, bootstrap likelihood -10005.797791, best rearrangement setting 5
Bootstrap[336]: Time 1.630805 seconds, bootstrap likelihood -9490.700387, best rearrangement setting 13
Bootstrap[337]: Time 1.564165 seconds, bootstrap likelihood -10607.106713, best rearrangement setting 7
Bootstrap[338]: Time 1.631720 seconds, bootstrap likelihood -9702.461813, best rearrangement setting 14
Bootstrap[339]: Time 1.646836 seconds, bootstrap likelihood -10012.678210, best rearrangement setting 6
Bootstrap[340]: Time 1.773720 seconds, bootstrap likelihood -10137.706114, best rearrangement setting 10
Bootstrap[341]: Time 1.455081 seconds, bootstrap likelihood -9380.600428, best rearrangement setting 9
Bootstrap[342]: Time 1.642365 seconds, bootstrap likelihood -10278.401905, best rearrangement setting 11
Bootstrap[343]: Time 1.595984 seconds, bootstrap likelihood -10159.118282, best rearrangement setting 6
Bootstrap[344]: Time 1.692708 seconds, bootstrap likelihood -9765.461419, best rearrangement setting 6
Bootstrap[345]: Time 1.419057 seconds, bootstrap likelihood -9779.593106, best rearrangement setting 8
Bootstrap[346]: Time 2.046758 seconds, bootstrap likelihood -10267.435581, best rearrangement setting 14
Bootstrap[347]: Time 1.696178 seconds, bootstrap likelihood -10322.436790, best rearrangement setting 13
Bootstrap[348]: Time 1.610574 seconds, bootstrap likelihood -10309.021392, best rearrangement setting 7
Bootstrap[349]: Time 1.619955 seconds, bootstrap likelihood -10590.354675, best rearrangement setting 6
Bootstrap[350]: Time 1.548675 seconds, bootstrap likelihood -10132.302706, best rearrangement setting 5
Bootstrap[351]: Time 1.527439 seconds, bootstrap likelihood -10491.405256, best rearrangement setting 5
Bootstrap[352]: Time 1.623386 seconds, bootstrap likelihood -9840.144151, best rearrangement setting 6
Bootstrap[353]: Time 1.526396 seconds, bootstrap likelihood -10022.695195, best rearrangement setting 13
Bootstrap[354]: Time 1.717783 seconds, bootstrap likelihood -10135.572311, best rearrangement setting 5
Bootstrap[355]: Time 1.540156 seconds, bootstrap likelihood -9856.609282, best rearrangement setting 5
Bootstrap[356]: Time 1.536407 seconds, bootstrap likelihood -9682.756691, best rearrangement setting 14
Bootstrap[357]: Time 1.619769 seconds, bootstrap likelihood -10697.869775, best rearrangement setting 15
Bootstrap[358]: Time 1.487537 seconds, bootstrap likelihood -10709.794599, best rearrangement setting 12
Bootstrap[359]: Time 1.577397 seconds, bootstrap likelihood -9954.792803, best rearrangement setting 11
Bootstrap[360]: Time 1.687045 seconds, bootstrap likelihood -10571.171232, best rearrangement setting 9
Bootstrap[361]: Time 1.891938 seconds, bootstrap likelihood -10397.574346, best rearrangement setting 7
Bootstrap[362]: Time 1.606663 seconds, bootstrap likelihood -10147.153621, best rearrangement setting 14
Bootstrap[363]: Time 1.346930 seconds, bootstrap likelihood -10160.116362, best rearrangement setting 5
Bootstrap[364]: Time 1.697651 seconds, bootstrap likelihood -10125.618550, best rearrangement setting 15
Bootstrap[365]: Time 1.714565 seconds, bootstrap likelihood -10368.201458, best rearrangement setting 10
Bootstrap[366]: Time 1.665751 seconds, bootstrap likelihood -10222.844497, best rearrangement setting 5
Bootstrap[367]: Time 1.548619 seconds, bootstrap likelihood -10233.667411, best rearrangement setting 6
Bootstrap[368]: Time 1.772109 seconds, bootstrap likelihood -10645.304621, best rearrangement setting 11
Bootstrap[369]: Time 1.848697 seconds, bootstrap likelihood -9983.172317, best rearrangement setting 14
Bootstrap[370]: Time 1.702942 seconds, bootstrap likelihood -9878.180325, best rearrangement setting 10
Bootstrap[371]: Time 1.471381 seconds, bootstrap likelihood -10447.943237, best rearrangement setting 14
Bootstrap[372]: Time 1.770456 seconds, bootstrap likelihood -10343.917259, best rearrangement setting 9
Bootstrap[373]: Time 1.592160 seconds, bootstrap likelihood -10062.503776, best rearrangement setting 6
Bootstrap[374]: Time 1.597647 seconds, bootstrap likelihood -10038.191267, best rearrangement setting 5
Bootstrap[375]: Time 1.668327 seconds, bootstrap likelihood -10067.083093, best rearrangement setting 13
Bootstrap[376]: Time 1.638456 seconds, bootstrap likelihood -9829.675858, best rearrangement setting 12
Bootstrap[377]: Time 1.679460 seconds, bootstrap likelihood -10988.913140, best rearrangement setting 11
Bootstrap[378]: Time 1.738905 seconds, bootstrap likelihood -9341.902001, best rearrangement setting 7
Bootstrap[379]: Time 1.742568 seconds, bootstrap likelihood -9794.269473, best rearrangement setting 13
Bootstrap[380]: Time 1.721754 seconds, bootstrap likelihood -9979.897738, best rearrangement setting 13
Bootstrap[381]: Time 1.695455 seconds, bootstrap likelihood -10221.177753, best rearrangement setting 11
Bootstrap[382]: Time 1.663741 seconds, bootstrap likelihood -10373.210687, best rearrangement setting 13
Bootstrap[383]: Time 1.541329 seconds, bootstrap likelihood -9888.842221, best rearrangement setting 12
Bootstrap[384]: Time 1.453792 seconds, bootstrap likelihood -10001.925919, best rearrangement setting 8
Bootstrap[385]: Time 1.580736 seconds, bootstrap likelihood -10250.105913, best rearrangement setting 12
Bootstrap[386]: Time 1.525595 seconds, bootstrap likelihood -10474.631104, best rearrangement setting 12
Bootstrap[387]: Time 1.654813 seconds, bootstrap likelihood -10120.575556, best rearrangement setting 14
Bootstrap[388]: Time 1.613799 seconds, bootstrap likelihood -10409.190644, best rearrangement setting 13
Bootstrap[389]: Time 1.736692 seconds, bootstrap likelihood -10439.629092, best rearrangement setting 9
Bootstrap[390]: Time 1.715295 seconds, bootstrap likelihood -10146.216391, best rearrangement setting 12
Bootstrap[391]: Time 1.618347 seconds, bootstrap likelihood -10122.748161, best rearrangement setting 14
Bootstrap[392]: Time 1.617876 seconds, bootstrap likelihood -10078.388008, best rearrangement setting 14
Bootstrap[393]: Time 1.692209 seconds, bootstrap likelihood -9958.017302, best rearrangement setting 10
Bootstrap[394]: Time 1.621268 seconds, bootstrap likelihood -10351.492860, best rearrangement setting 9
Bootstrap[395]: Time 1.613965 seconds, bootstrap likelihood -10681.844865, best rearrangement setting 9
Bootstrap[396]: Time 1.757941 seconds, bootstrap likelihood -10265.234774, best rearrangement setting 11
Bootstrap[397]: Time 1.848780 seconds, bootstrap likelihood -10039.148644, best rearrangement setting 9
Bootstrap[398]: Time 1.714269 seconds, bootstrap likelihood -11142.729102, best rearrangement setting 5
Bootstrap[399]: Time 1.576616 seconds, bootstrap likelihood -9985.311000, best rearrangement setting 6
Bootstrap[400]: Time 1.933018 seconds, bootstrap likelihood -10444.807772, best rearrangement setting 5
Bootstrap[401]: Time 1.890043 seconds, bootstrap likelihood -10489.456340, best rearrangement setting 14
Bootstrap[402]: Time 1.381418 seconds, bootstrap likelihood -10096.155560, best rearrangement setting 12
Bootstrap[403]: Time 1.507162 seconds, bootstrap likelihood -10101.680726, best rearrangement setting 5
Bootstrap[404]: Time 1.575237 seconds, bootstrap likelihood -9405.288109, best rearrangement setting 15
Bootstrap[405]: Time 1.605717 seconds, bootstrap likelihood -10821.728549, best rearrangement setting 15
Bootstrap[406]: Time 1.629046 seconds, bootstrap likelihood -9387.980158, best rearrangement setting 6
Bootstrap[407]: Time 1.639321 seconds, bootstrap likelihood -10277.484653, best rearrangement setting 6
Bootstrap[408]: Time 1.506224 seconds, bootstrap likelihood -9936.634794, best rearrangement setting 11
Bootstrap[409]: Time 1.526286 seconds, bootstrap likelihood -10339.196539, best rearrangement setting 10
Bootstrap[410]: Time 1.783864 seconds, bootstrap likelihood -10018.840702, best rearrangement setting 15
Bootstrap[411]: Time 1.482302 seconds, bootstrap likelihood -10097.150647, best rearrangement setting 12
Bootstrap[412]: Time 1.803260 seconds, bootstrap likelihood -9952.902711, best rearrangement setting 13
Bootstrap[413]: Time 1.578799 seconds, bootstrap likelihood -9990.337024, best rearrangement setting 15
Bootstrap[414]: Time 1.760614 seconds, bootstrap likelihood -9736.600474, best rearrangement setting 14
Bootstrap[415]: Time 1.661193 seconds, bootstrap likelihood -10358.312165, best rearrangement setting 12
Bootstrap[416]: Time 1.764777 seconds, bootstrap likelihood -10567.084985, best rearrangement setting 14
Bootstrap[417]: Time 1.739877 seconds, bootstrap likelihood -9681.986133, best rearrangement setting 6
Bootstrap[418]: Time 1.627587 seconds, bootstrap likelihood -9997.911982, best rearrangement setting 10
Bootstrap[419]: Time 1.591494 seconds, bootstrap likelihood -10373.291463, best rearrangement setting 9
Bootstrap[420]: Time 1.604241 seconds, bootstrap likelihood -10031.917663, best rearrangement setting 9
Bootstrap[421]: Time 1.839455 seconds, bootstrap likelihood -9734.850464, best rearrangement setting 11
Bootstrap[422]: Time 1.849728 seconds, bootstrap likelihood -10157.933507, best rearrangement setting 12
Bootstrap[423]: Time 1.608635 seconds, bootstrap likelihood -9835.370975, best rearrangement setting 6
Bootstrap[424]: Time 1.502903 seconds, bootstrap likelihood -10127.010672, best rearrangement setting 6
Bootstrap[425]: Time 1.498171 seconds, bootstrap likelihood -9850.414432, best rearrangement setting 6
Bootstrap[426]: Time 1.702715 seconds, bootstrap likelihood -9467.657675, best rearrangement setting 6
Bootstrap[427]: Time 1.503807 seconds, bootstrap likelihood -10064.895321, best rearrangement setting 8
Bootstrap[428]: Time 1.740814 seconds, bootstrap likelihood -10531.692349, best rearrangement setting 10
Bootstrap[429]: Time 1.530973 seconds, bootstrap likelihood -10218.504455, best rearrangement setting 7
Bootstrap[430]: Time 1.679215 seconds, bootstrap likelihood -10135.517136, best rearrangement setting 10
Bootstrap[431]: Time 1.590334 seconds, bootstrap likelihood -9892.731795, best rearrangement setting 15
Bootstrap[432]: Time 1.458528 seconds, bootstrap likelihood -10765.808556, best rearrangement setting 12
Bootstrap[433]: Time 1.885051 seconds, bootstrap likelihood -10719.889850, best rearrangement setting 15
Bootstrap[434]: Time 1.595758 seconds, bootstrap likelihood -10486.533501, best rearrangement setting 11
Bootstrap[435]: Time 1.651652 seconds, bootstrap likelihood -10602.113302, best rearrangement setting 11
Bootstrap[436]: Time 1.655611 seconds, bootstrap likelihood -10216.153165, best rearrangement setting 5
Bootstrap[437]: Time 1.671322 seconds, bootstrap likelihood -10013.067187, best rearrangement setting 6
Bootstrap[438]: Time 1.594706 seconds, bootstrap likelihood -10076.323983, best rearrangement setting 12
Bootstrap[439]: Time 1.613464 seconds, bootstrap likelihood -10015.935970, best rearrangement setting 10
Bootstrap[440]: Time 1.607584 seconds, bootstrap likelihood -9753.336631, best rearrangement setting 13
Bootstrap[441]: Time 1.762720 seconds, bootstrap likelihood -9996.068479, best rearrangement setting 6
Bootstrap[442]: Time 1.878311 seconds, bootstrap likelihood -9524.587384, best rearrangement setting 8
Bootstrap[443]: Time 1.664459 seconds, bootstrap likelihood -9755.117396, best rearrangement setting 7
Bootstrap[444]: Time 1.658653 seconds, bootstrap likelihood -10157.228169, best rearrangement setting 7
Bootstrap[445]: Time 1.645484 seconds, bootstrap likelihood -10596.865539, best rearrangement setting 7
Bootstrap[446]: Time 1.694021 seconds, bootstrap likelihood -9811.890730, best rearrangement setting 11
Bootstrap[447]: Time 1.613811 seconds, bootstrap likelihood -9638.171423, best rearrangement setting 14
Bootstrap[448]: Time 1.449770 seconds, bootstrap likelihood -10150.407995, best rearrangement setting 9
Bootstrap[449]: Time 1.785986 seconds, bootstrap likelihood -10259.480718, best rearrangement setting 15
Bootstrap[450]: Time 1.766668 seconds, bootstrap likelihood -10113.236822, best rearrangement setting 6
Bootstrap[451]: Time 1.596418 seconds, bootstrap likelihood -10476.821981, best rearrangement setting 7
Bootstrap[452]: Time 1.591444 seconds, bootstrap likelihood -10038.662199, best rearrangement setting 13
Bootstrap[453]: Time 1.508237 seconds, bootstrap likelihood -10445.704075, best rearrangement setting 5
Bootstrap[454]: Time 1.730747 seconds, bootstrap likelihood -10548.152803, best rearrangement setting 13
Bootstrap[455]: Time 1.427172 seconds, bootstrap likelihood -10685.582154, best rearrangement setting 8
Bootstrap[456]: Time 1.954868 seconds, bootstrap likelihood -10267.783362, best rearrangement setting 8
Bootstrap[457]: Time 1.753606 seconds, bootstrap likelihood -10368.508173, best rearrangement setting 7
Bootstrap[458]: Time 1.704475 seconds, bootstrap likelihood -10470.823452, best rearrangement setting 12
Bootstrap[459]: Time 1.801071 seconds, bootstrap likelihood -10353.565520, best rearrangement setting 6
Bootstrap[460]: Time 1.677218 seconds, bootstrap likelihood -9375.112428, best rearrangement setting 10
Bootstrap[461]: Time 1.590511 seconds, bootstrap likelihood -10195.369192, best rearrangement setting 7
Bootstrap[462]: Time 1.496832 seconds, bootstrap likelihood -10185.364730, best rearrangement setting 8
Bootstrap[463]: Time 1.859663 seconds, bootstrap likelihood -10342.528265, best rearrangement setting 15
Bootstrap[464]: Time 1.616319 seconds, bootstrap likelihood -10131.180529, best rearrangement setting 5
Bootstrap[465]: Time 1.509848 seconds, bootstrap likelihood -9952.269829, best rearrangement setting 9
Bootstrap[466]: Time 1.658495 seconds, bootstrap likelihood -9896.675317, best rearrangement setting 5
Bootstrap[467]: Time 1.818506 seconds, bootstrap likelihood -9748.570386, best rearrangement setting 11
Bootstrap[468]: Time 1.547949 seconds, bootstrap likelihood -9925.610194, best rearrangement setting 10
Bootstrap[469]: Time 1.676774 seconds, bootstrap likelihood -10271.090137, best rearrangement setting 11
Bootstrap[470]: Time 1.593236 seconds, bootstrap likelihood -10489.982214, best rearrangement setting 9
Bootstrap[471]: Time 1.667242 seconds, bootstrap likelihood -10491.957168, best rearrangement setting 11
Bootstrap[472]: Time 1.695479 seconds, bootstrap likelihood -9277.004749, best rearrangement setting 9
Bootstrap[473]: Time 1.854839 seconds, bootstrap likelihood -9947.582715, best rearrangement setting 11
Bootstrap[474]: Time 1.638590 seconds, bootstrap likelihood -10244.513080, best rearrangement setting 11
Bootstrap[475]: Time 1.722932 seconds, bootstrap likelihood -10509.411661, best rearrangement setting 8
Bootstrap[476]: Time 1.442687 seconds, bootstrap likelihood -10420.169405, best rearrangement setting 5
Bootstrap[477]: Time 1.479086 seconds, bootstrap likelihood -10176.983583, best rearrangement setting 5
Bootstrap[478]: Time 1.725821 seconds, bootstrap likelihood -10080.678198, best rearrangement setting 11
Bootstrap[479]: Time 1.773016 seconds, bootstrap likelihood -10120.865859, best rearrangement setting 7
Bootstrap[480]: Time 1.634632 seconds, bootstrap likelihood -9801.468238, best rearrangement setting 10
Bootstrap[481]: Time 1.577737 seconds, bootstrap likelihood -10766.639041, best rearrangement setting 12
Bootstrap[482]: Time 1.779371 seconds, bootstrap likelihood -10109.585436, best rearrangement setting 5
Bootstrap[483]: Time 1.517853 seconds, bootstrap likelihood -10490.279296, best rearrangement setting 6
Bootstrap[484]: Time 1.875648 seconds, bootstrap likelihood -10562.633625, best rearrangement setting 13
Bootstrap[485]: Time 1.938881 seconds, bootstrap likelihood -9777.217619, best rearrangement setting 14
Bootstrap[486]: Time 1.644536 seconds, bootstrap likelihood -9842.447315, best rearrangement setting 6
Bootstrap[487]: Time 1.568792 seconds, bootstrap likelihood -10259.348272, best rearrangement setting 14
Bootstrap[488]: Time 1.693174 seconds, bootstrap likelihood -9581.045552, best rearrangement setting 8
Bootstrap[489]: Time 1.672400 seconds, bootstrap likelihood -10553.583137, best rearrangement setting 7
Bootstrap[490]: Time 1.499306 seconds, bootstrap likelihood -10414.792940, best rearrangement setting 14
Bootstrap[491]: Time 1.496111 seconds, bootstrap likelihood -10335.972784, best rearrangement setting 12
Bootstrap[492]: Time 1.624218 seconds, bootstrap likelihood -10506.576788, best rearrangement setting 10
Bootstrap[493]: Time 1.722658 seconds, bootstrap likelihood -9869.226964, best rearrangement setting 5
Bootstrap[494]: Time 1.800870 seconds, bootstrap likelihood -10632.203886, best rearrangement setting 8
Bootstrap[495]: Time 1.460258 seconds, bootstrap likelihood -10327.722151, best rearrangement setting 5
Bootstrap[496]: Time 1.757255 seconds, bootstrap likelihood -10728.464404, best rearrangement setting 11
Bootstrap[497]: Time 1.757934 seconds, bootstrap likelihood -9767.195062, best rearrangement setting 13
Bootstrap[498]: Time 1.451797 seconds, bootstrap likelihood -10213.199171, best rearrangement setting 6
Bootstrap[499]: Time 2.003896 seconds, bootstrap likelihood -9431.384308, best rearrangement setting 12
Bootstrap[500]: Time 1.560204 seconds, bootstrap likelihood -9840.703049, best rearrangement setting 6
Bootstrap[501]: Time 1.489813 seconds, bootstrap likelihood -11039.449560, best rearrangement setting 12
Bootstrap[502]: Time 1.602193 seconds, bootstrap likelihood -10576.688756, best rearrangement setting 13
Bootstrap[503]: Time 1.689377 seconds, bootstrap likelihood -10691.123202, best rearrangement setting 11
Bootstrap[504]: Time 1.421774 seconds, bootstrap likelihood -10673.953949, best rearrangement setting 7
Bootstrap[505]: Time 1.736507 seconds, bootstrap likelihood -10120.162116, best rearrangement setting 11
Bootstrap[506]: Time 1.653978 seconds, bootstrap likelihood -10692.829509, best rearrangement setting 12
Bootstrap[507]: Time 1.664665 seconds, bootstrap likelihood -10097.920671, best rearrangement setting 10
Bootstrap[508]: Time 1.638995 seconds, bootstrap likelihood -10095.114091, best rearrangement setting 14
Bootstrap[509]: Time 1.385348 seconds, bootstrap likelihood -9773.263151, best rearrangement setting 6
Bootstrap[510]: Time 1.625098 seconds, bootstrap likelihood -10597.565157, best rearrangement setting 6
Bootstrap[511]: Time 1.834746 seconds, bootstrap likelihood -10255.803334, best rearrangement setting 8
Bootstrap[512]: Time 1.542111 seconds, bootstrap likelihood -10313.884767, best rearrangement setting 8
Bootstrap[513]: Time 1.654953 seconds, bootstrap likelihood -9515.111397, best rearrangement setting 15
Bootstrap[514]: Time 1.526921 seconds, bootstrap likelihood -10096.391457, best rearrangement setting 9
Bootstrap[515]: Time 1.680612 seconds, bootstrap likelihood -9567.993081, best rearrangement setting 8
Bootstrap[516]: Time 1.776957 seconds, bootstrap likelihood -10088.110466, best rearrangement setting 15
Bootstrap[517]: Time 1.787758 seconds, bootstrap likelihood -10328.433725, best rearrangement setting 10
Bootstrap[518]: Time 1.757303 seconds, bootstrap likelihood -10433.197511, best rearrangement setting 15
Bootstrap[519]: Time 1.736536 seconds, bootstrap likelihood -9658.290481, best rearrangement setting 11
Bootstrap[520]: Time 1.715809 seconds, bootstrap likelihood -10783.269263, best rearrangement setting 15
Bootstrap[521]: Time 1.665755 seconds, bootstrap likelihood -10270.591306, best rearrangement setting 15
Bootstrap[522]: Time 1.846365 seconds, bootstrap likelihood -10174.774452, best rearrangement setting 15
Bootstrap[523]: Time 1.617635 seconds, bootstrap likelihood -10580.313660, best rearrangement setting 15
Bootstrap[524]: Time 1.370706 seconds, bootstrap likelihood -9876.049270, best rearrangement setting 5
Bootstrap[525]: Time 1.687492 seconds, bootstrap likelihood -9975.628655, best rearrangement setting 12
Bootstrap[526]: Time 1.633633 seconds, bootstrap likelihood -9655.924902, best rearrangement setting 8
Bootstrap[527]: Time 1.674277 seconds, bootstrap likelihood -10281.022613, best rearrangement setting 7
Bootstrap[528]: Time 1.652771 seconds, bootstrap likelihood -10171.593927, best rearrangement setting 10
Bootstrap[529]: Time 1.632646 seconds, bootstrap likelihood -10176.749887, best rearrangement setting 5
Bootstrap[530]: Time 1.754701 seconds, bootstrap likelihood -10200.311406, best rearrangement setting 8
Bootstrap[531]: Time 1.691124 seconds, bootstrap likelihood -10209.593752, best rearrangement setting 12
Bootstrap[532]: Time 1.596930 seconds, bootstrap likelihood -10212.526950, best rearrangement setting 10
Bootstrap[533]: Time 1.773793 seconds, bootstrap likelihood -10870.842247, best rearrangement setting 14
Bootstrap[534]: Time 1.433396 seconds, bootstrap likelihood -9759.006489, best rearrangement setting 9
Bootstrap[535]: Time 1.539376 seconds, bootstrap likelihood -10296.023448, best rearrangement setting 14
Bootstrap[536]: Time 1.638413 seconds, bootstrap likelihood -10445.839204, best rearrangement setting 15
Bootstrap[537]: Time 1.539428 seconds, bootstrap likelihood -9922.227735, best rearrangement setting 6
Bootstrap[538]: Time 1.731099 seconds, bootstrap likelihood -10006.793018, best rearrangement setting 12
Bootstrap[539]: Time 1.858124 seconds, bootstrap likelihood -10641.875752, best rearrangement setting 10
Bootstrap[540]: Time 1.698474 seconds, bootstrap likelihood -9759.141397, best rearrangement setting 8
Bootstrap[541]: Time 1.553350 seconds, bootstrap likelihood -10065.430128, best rearrangement setting 12
Bootstrap[542]: Time 1.478117 seconds, bootstrap likelihood -10496.608870, best rearrangement setting 8
Bootstrap[543]: Time 1.452848 seconds, bootstrap likelihood -10063.688248, best rearrangement setting 14
Bootstrap[544]: Time 1.745497 seconds, bootstrap likelihood -10614.194625, best rearrangement setting 7
Bootstrap[545]: Time 1.507931 seconds, bootstrap likelihood -10293.410834, best rearrangement setting 15
Bootstrap[546]: Time 1.664727 seconds, bootstrap likelihood -9902.630584, best rearrangement setting 9
Bootstrap[547]: Time 1.679115 seconds, bootstrap likelihood -10543.786362, best rearrangement setting 10
Bootstrap[548]: Time 1.655922 seconds, bootstrap likelihood -9525.917757, best rearrangement setting 5
Bootstrap[549]: Time 1.909996 seconds, bootstrap likelihood -10168.777663, best rearrangement setting 12
Bootstrap[550]: Time 1.574127 seconds, bootstrap likelihood -10509.744545, best rearrangement setting 15
Bootstrap[551]: Time 1.605296 seconds, bootstrap likelihood -10489.681814, best rearrangement setting 12
Bootstrap[552]: Time 1.785103 seconds, bootstrap likelihood -9895.871519, best rearrangement setting 13
Bootstrap[553]: Time 1.813523 seconds, bootstrap likelihood -10294.207718, best rearrangement setting 13
Bootstrap[554]: Time 1.532298 seconds, bootstrap likelihood -10198.343665, best rearrangement setting 10
Bootstrap[555]: Time 1.567305 seconds, bootstrap likelihood -10068.845651, best rearrangement setting 9
Bootstrap[556]: Time 1.786337 seconds, bootstrap likelihood -10515.538446, best rearrangement setting 12
Bootstrap[557]: Time 1.671283 seconds, bootstrap likelihood -10083.380770, best rearrangement setting 10
Bootstrap[558]: Time 1.362034 seconds, bootstrap likelihood -10060.790983, best rearrangement setting 15
Bootstrap[559]: Time 1.412890 seconds, bootstrap likelihood -10057.919352, best rearrangement setting 6
Bootstrap[560]: Time 1.640934 seconds, bootstrap likelihood -10646.754806, best rearrangement setting 5
Bootstrap[561]: Time 1.640782 seconds, bootstrap likelihood -11316.332380, best rearrangement setting 9
Bootstrap[562]: Time 1.596631 seconds, bootstrap likelihood -9848.866051, best rearrangement setting 9
Bootstrap[563]: Time 1.747639 seconds, bootstrap likelihood -10137.167469, best rearrangement setting 15
Bootstrap[564]: Time 1.534235 seconds, bootstrap likelihood -10778.263967, best rearrangement setting 7
Bootstrap[565]: Time 1.488940 seconds, bootstrap likelihood -9887.485450, best rearrangement setting 6
Bootstrap[566]: Time 1.572776 seconds, bootstrap likelihood -9827.661057, best rearrangement setting 10
Bootstrap[567]: Time 1.650215 seconds, bootstrap likelihood -10187.894238, best rearrangement setting 8
Bootstrap[568]: Time 1.647583 seconds, bootstrap likelihood -10105.968901, best rearrangement setting 8
Bootstrap[569]: Time 1.621743 seconds, bootstrap likelihood -9966.417566, best rearrangement setting 13
Bootstrap[570]: Time 1.715344 seconds, bootstrap likelihood -10181.550236, best rearrangement setting 8
Bootstrap[571]: Time 1.389350 seconds, bootstrap likelihood -10160.967863, best rearrangement setting 9
Bootstrap[572]: Time 1.484982 seconds, bootstrap likelihood -9953.430669, best rearrangement setting 13
Bootstrap[573]: Time 1.505422 seconds, bootstrap likelihood -9410.296125, best rearrangement setting 8
Bootstrap[574]: Time 1.432234 seconds, bootstrap likelihood -10250.410520, best rearrangement setting 8
Bootstrap[575]: Time 1.662568 seconds, bootstrap likelihood -9958.188120, best rearrangement setting 5
Bootstrap[576]: Time 1.759597 seconds, bootstrap likelihood -10709.063668, best rearrangement setting 6
Bootstrap[577]: Time 1.689230 seconds, bootstrap likelihood -10225.909433, best rearrangement setting 6
Bootstrap[578]: Time 1.652563 seconds, bootstrap likelihood -10439.214963, best rearrangement setting 6
Bootstrap[579]: Time 1.631767 seconds, bootstrap likelihood -10852.943247, best rearrangement setting 11
Bootstrap[580]: Time 1.566420 seconds, bootstrap likelihood -10854.903447, best rearrangement setting 7
Bootstrap[581]: Time 1.690055 seconds, bootstrap likelihood -10555.211513, best rearrangement setting 12
Bootstrap[582]: Time 1.705948 seconds, bootstrap likelihood -10061.006465, best rearrangement setting 15
Bootstrap[583]: Time 1.887278 seconds, bootstrap likelihood -10506.549389, best rearrangement setting 12
Bootstrap[584]: Time 1.813993 seconds, bootstrap likelihood -9540.431119, best rearrangement setting 10
Bootstrap[585]: Time 1.589523 seconds, bootstrap likelihood -10576.267624, best rearrangement setting 5
Bootstrap[586]: Time 1.641262 seconds, bootstrap likelihood -9750.570813, best rearrangement setting 12
Bootstrap[587]: Time 1.805460 seconds, bootstrap likelihood -9903.099205, best rearrangement setting 14
Bootstrap[588]: Time 1.683427 seconds, bootstrap likelihood -10262.001941, best rearrangement setting 14
Bootstrap[589]: Time 1.687128 seconds, bootstrap likelihood -9322.905026, best rearrangement setting 9
Bootstrap[590]: Time 1.803899 seconds, bootstrap likelihood -10296.447372, best rearrangement setting 13
Bootstrap[591]: Time 1.706352 seconds, bootstrap likelihood -10440.570618, best rearrangement setting 10
Bootstrap[592]: Time 1.606871 seconds, bootstrap likelihood -9738.560904, best rearrangement setting 6
Bootstrap[593]: Time 1.621871 seconds, bootstrap likelihood -9449.234203, best rearrangement setting 12
Bootstrap[594]: Time 1.700846 seconds, bootstrap likelihood -10570.804476, best rearrangement setting 13
Bootstrap[595]: Time 1.725242 seconds, bootstrap likelihood -10392.974747, best rearrangement setting 8
Bootstrap[596]: Time 1.907305 seconds, bootstrap likelihood -10382.186381, best rearrangement setting 11
Bootstrap[597]: Time 1.832918 seconds, bootstrap likelihood -9660.870574, best rearrangement setting 15
Bootstrap[598]: Time 1.542440 seconds, bootstrap likelihood -10394.327962, best rearrangement setting 9
Bootstrap[599]: Time 1.547725 seconds, bootstrap likelihood -10714.272973, best rearrangement setting 7
Bootstrap[600]: Time 1.708129 seconds, bootstrap likelihood -9993.686354, best rearrangement setting 12
Bootstrap[601]: Time 1.623767 seconds, bootstrap likelihood -11058.899461, best rearrangement setting 5
Bootstrap[602]: Time 1.784226 seconds, bootstrap likelihood -9733.795321, best rearrangement setting 8
Bootstrap[603]: Time 1.746103 seconds, bootstrap likelihood -9622.846953, best rearrangement setting 13
Bootstrap[604]: Time 1.500470 seconds, bootstrap likelihood -10103.476507, best rearrangement setting 12
Bootstrap[605]: Time 1.694635 seconds, bootstrap likelihood -9812.375023, best rearrangement setting 15
Bootstrap[606]: Time 1.559780 seconds, bootstrap likelihood -10795.939291, best rearrangement setting 14
Bootstrap[607]: Time 1.779137 seconds, bootstrap likelihood -10958.164870, best rearrangement setting 10
Bootstrap[608]: Time 1.690363 seconds, bootstrap likelihood -10695.160580, best rearrangement setting 5
Bootstrap[609]: Time 1.667628 seconds, bootstrap likelihood -10467.879413, best rearrangement setting 10
Bootstrap[610]: Time 1.700925 seconds, bootstrap likelihood -10354.524968, best rearrangement setting 10
Bootstrap[611]: Time 1.586926 seconds, bootstrap likelihood -9781.311288, best rearrangement setting 5
Bootstrap[612]: Time 1.444938 seconds, bootstrap likelihood -10837.797570, best rearrangement setting 5
Bootstrap[613]: Time 1.466851 seconds, bootstrap likelihood -10644.800912, best rearrangement setting 5
Bootstrap[614]: Time 1.453010 seconds, bootstrap likelihood -9564.796805, best rearrangement setting 12
Bootstrap[615]: Time 1.773862 seconds, bootstrap likelihood -9379.942321, best rearrangement setting 9
Bootstrap[616]: Time 1.494950 seconds, bootstrap likelihood -9827.941802, best rearrangement setting 9
Bootstrap[617]: Time 1.997048 seconds, bootstrap likelihood -10506.221749, best rearrangement setting 15
Bootstrap[618]: Time 1.652417 seconds, bootstrap likelihood -9640.459155, best rearrangement setting 12
Bootstrap[619]: Time 1.735626 seconds, bootstrap likelihood -9856.029527, best rearrangement setting 12
Bootstrap[620]: Time 1.588032 seconds, bootstrap likelihood -9942.264113, best rearrangement setting 14
Bootstrap[621]: Time 1.483269 seconds, bootstrap likelihood -9837.578483, best rearrangement setting 9
Bootstrap[622]: Time 1.635371 seconds, bootstrap likelihood -9840.939091, best rearrangement setting 15
Bootstrap[623]: Time 1.836546 seconds, bootstrap likelihood -10969.264590, best rearrangement setting 13
Bootstrap[624]: Time 1.932547 seconds, bootstrap likelihood -10214.694581, best rearrangement setting 11
Bootstrap[625]: Time 1.500941 seconds, bootstrap likelihood -10264.577323, best rearrangement setting 13
Bootstrap[626]: Time 1.552660 seconds, bootstrap likelihood -9669.168873, best rearrangement setting 13
Bootstrap[627]: Time 1.566938 seconds, bootstrap likelihood -9969.657808, best rearrangement setting 11
Bootstrap[628]: Time 1.599665 seconds, bootstrap likelihood -9751.944058, best rearrangement setting 15
Bootstrap[629]: Time 1.452882 seconds, bootstrap likelihood -10180.454398, best rearrangement setting 5
Bootstrap[630]: Time 1.710010 seconds, bootstrap likelihood -10509.805834, best rearrangement setting 5
Bootstrap[631]: Time 1.560749 seconds, bootstrap likelihood -10279.345061, best rearrangement setting 7
Bootstrap[632]: Time 1.476657 seconds, bootstrap likelihood -9659.704655, best rearrangement setting 10
Bootstrap[633]: Time 1.725402 seconds, bootstrap likelihood -9653.570759, best rearrangement setting 9
Bootstrap[634]: Time 1.729036 seconds, bootstrap likelihood -10349.785090, best rearrangement setting 7
Bootstrap[635]: Time 1.561303 seconds, bootstrap likelihood -10073.419015, best rearrangement setting 11
Bootstrap[636]: Time 1.522938 seconds, bootstrap likelihood -11065.941878, best rearrangement setting 8
Bootstrap[637]: Time 1.711642 seconds, bootstrap likelihood -10503.401231, best rearrangement setting 15
Bootstrap[638]: Time 1.783809 seconds, bootstrap likelihood -10157.039399, best rearrangement setting 15
Bootstrap[639]: Time 1.593985 seconds, bootstrap likelihood -9860.681129, best rearrangement setting 6
Bootstrap[640]: Time 1.587304 seconds, bootstrap likelihood -10027.905607, best rearrangement setting 13
Bootstrap[641]: Time 1.756218 seconds, bootstrap likelihood -10125.946238, best rearrangement setting 6
Bootstrap[642]: Time 1.577253 seconds, bootstrap likelihood -10071.771197, best rearrangement setting 7
Bootstrap[643]: Time 1.561636 seconds, bootstrap likelihood -9541.681731, best rearrangement setting 11
Bootstrap[644]: Time 1.449650 seconds, bootstrap likelihood -9719.562905, best rearrangement setting 11
Bootstrap[645]: Time 1.394153 seconds, bootstrap likelihood -9622.529047, best rearrangement setting 11
Bootstrap[646]: Time 1.696024 seconds, bootstrap likelihood -10350.590078, best rearrangement setting 11
Bootstrap[647]: Time 1.703661 seconds, bootstrap likelihood -9426.339535, best rearrangement setting 7
Bootstrap[648]: Time 1.803740 seconds, bootstrap likelihood -10655.787732, best rearrangement setting 14
Bootstrap[649]: Time 1.633054 seconds, bootstrap likelihood -10071.273117, best rearrangement setting 13
Bootstrap[650]: Time 1.604075 seconds, bootstrap likelihood -9849.773844, best rearrangement setting 9
Bootstrap[651]: Time 1.772307 seconds, bootstrap likelihood -10590.787911, best rearrangement setting 8
Bootstrap[652]: Time 1.956405 seconds, bootstrap likelihood -10292.469245, best rearrangement setting 13
Bootstrap[653]: Time 1.542051 seconds, bootstrap likelihood -10225.800941, best rearrangement setting 5
Bootstrap[654]: Time 2.061525 seconds, bootstrap likelihood -10585.761184, best rearrangement setting 14
Bootstrap[655]: Time 1.668748 seconds, bootstrap likelihood -10025.228296, best rearrangement setting 9
Bootstrap[656]: Time 1.483270 seconds, bootstrap likelihood -9383.313379, best rearrangement setting 8
Bootstrap[657]: Time 1.777729 seconds, bootstrap likelihood -9704.584004, best rearrangement setting 8
Bootstrap[658]: Time 1.812206 seconds, bootstrap likelihood -10794.475664, best rearrangement setting 12
Bootstrap[659]: Time 1.680157 seconds, bootstrap likelihood -9529.666525, best rearrangement setting 9
Bootstrap[660]: Time 1.551324 seconds, bootstrap likelihood -10281.175716, best rearrangement setting 7
Bootstrap[661]: Time 1.793537 seconds, bootstrap likelihood -10264.949206, best rearrangement setting 10
Bootstrap[662]: Time 1.551063 seconds, bootstrap likelihood -9682.899209, best rearrangement setting 10
Bootstrap[663]: Time 1.527907 seconds, bootstrap likelihood -9817.710712, best rearrangement setting 6
Bootstrap[664]: Time 1.657632 seconds, bootstrap likelihood -9997.850620, best rearrangement setting 15
Bootstrap[665]: Time 1.567858 seconds, bootstrap likelihood -10488.410282, best rearrangement setting 6
Bootstrap[666]: Time 1.728912 seconds, bootstrap likelihood -10306.951303, best rearrangement setting 11
Bootstrap[667]: Time 1.423918 seconds, bootstrap likelihood -9527.165120, best rearrangement setting 15
Bootstrap[668]: Time 1.697350 seconds, bootstrap likelihood -9987.437731, best rearrangement setting 11
Bootstrap[669]: Time 1.602009 seconds, bootstrap likelihood -10262.668284, best rearrangement setting 5
Bootstrap[670]: Time 1.843004 seconds, bootstrap likelihood -9319.050674, best rearrangement setting 7
Bootstrap[671]: Time 1.732317 seconds, bootstrap likelihood -9937.021217, best rearrangement setting 8
Bootstrap[672]: Time 1.452225 seconds, bootstrap likelihood -10027.180887, best rearrangement setting 6
Bootstrap[673]: Time 1.381171 seconds, bootstrap likelihood -10400.096442, best rearrangement setting 12
Bootstrap[674]: Time 1.532118 seconds, bootstrap likelihood -9990.689292, best rearrangement setting 5
Bootstrap[675]: Time 1.523430 seconds, bootstrap likelihood -10392.488481, best rearrangement setting 8
Bootstrap[676]: Time 1.793874 seconds, bootstrap likelihood -10062.480498, best rearrangement setting 15
Bootstrap[677]: Time 1.757269 seconds, bootstrap likelihood -9879.108375, best rearrangement setting 13
Bootstrap[678]: Time 1.729148 seconds, bootstrap likelihood -9537.701384, best rearrangement setting 5
Bootstrap[679]: Time 1.679236 seconds, bootstrap likelihood -9884.098310, best rearrangement setting 14
Bootstrap[680]: Time 1.457376 seconds, bootstrap likelihood -10212.655891, best rearrangement setting 5
Bootstrap[681]: Time 1.515488 seconds, bootstrap likelihood -9821.086853, best rearrangement setting 7
Bootstrap[682]: Time 1.650118 seconds, bootstrap likelihood -10569.858088, best rearrangement setting 14
Bootstrap[683]: Time 1.552061 seconds, bootstrap likelihood -10657.651615, best rearrangement setting 12
Bootstrap[684]: Time 1.939989 seconds, bootstrap likelihood -9609.801912, best rearrangement setting 12
Bootstrap[685]: Time 1.768559 seconds, bootstrap likelihood -10865.571604, best rearrangement setting 8
Bootstrap[686]: Time 1.514999 seconds, bootstrap likelihood -9984.106671, best rearrangement setting 11
Bootstrap[687]: Time 1.593011 seconds, bootstrap likelihood -10324.710508, best rearrangement setting 10
Bootstrap[688]: Time 1.572418 seconds, bootstrap likelihood -10067.779306, best rearrangement setting 15
Bootstrap[689]: Time 1.447882 seconds, bootstrap likelihood -9816.197226, best rearrangement setting 5
Bootstrap[690]: Time 1.614115 seconds, bootstrap likelihood -10388.317368, best rearrangement setting 10
Bootstrap[691]: Time 1.418276 seconds, bootstrap likelihood -9977.124797, best rearrangement setting 9
Bootstrap[692]: Time 1.692752 seconds, bootstrap likelihood -10052.521897, best rearrangement setting 11
Bootstrap[693]: Time 1.867822 seconds, bootstrap likelihood -10276.376628, best rearrangement setting 12
Bootstrap[694]: Time 1.600197 seconds, bootstrap likelihood -10043.131559, best rearrangement setting 11
Bootstrap[695]: Time 1.876524 seconds, bootstrap likelihood -9738.022366, best rearrangement setting 9
Bootstrap[696]: Time 1.671925 seconds, bootstrap likelihood -10189.461499, best rearrangement setting 5
Bootstrap[697]: Time 1.532050 seconds, bootstrap likelihood -10381.868722, best rearrangement setting 7
Bootstrap[698]: Time 1.669825 seconds, bootstrap likelihood -10442.738150, best rearrangement setting 11
Bootstrap[699]: Time 1.562184 seconds, bootstrap likelihood -10373.836516, best rearrangement setting 13
Bootstrap[700]: Time 1.688052 seconds, bootstrap likelihood -10047.027773, best rearrangement setting 11
Bootstrap[701]: Time 1.716602 seconds, bootstrap likelihood -9702.842137, best rearrangement setting 7
Bootstrap[702]: Time 1.806988 seconds, bootstrap likelihood -10216.521606, best rearrangement setting 7
Bootstrap[703]: Time 1.766394 seconds, bootstrap likelihood -9709.252232, best rearrangement setting 12
Bootstrap[704]: Time 1.546654 seconds, bootstrap likelihood -9773.537519, best rearrangement setting 11
Bootstrap[705]: Time 1.514680 seconds, bootstrap likelihood -10740.985557, best rearrangement setting 8
Bootstrap[706]: Time 1.388305 seconds, bootstrap likelihood -9990.778670, best rearrangement setting 9
Bootstrap[707]: Time 1.758722 seconds, bootstrap likelihood -10707.687622, best rearrangement setting 12
Bootstrap[708]: Time 1.532285 seconds, bootstrap likelihood -10293.940073, best rearrangement setting 6
Bootstrap[709]: Time 1.638518 seconds, bootstrap likelihood -9876.068562, best rearrangement setting 6
Bootstrap[710]: Time 1.486384 seconds, bootstrap likelihood -10005.046371, best rearrangement setting 8
Bootstrap[711]: Time 1.602511 seconds, bootstrap likelihood -10004.932638, best rearrangement setting 7
Bootstrap[712]: Time 1.605743 seconds, bootstrap likelihood -9783.004197, best rearrangement setting 15
Bootstrap[713]: Time 1.719702 seconds, bootstrap likelihood -10580.773629, best rearrangement setting 9
Bootstrap[714]: Time 1.520695 seconds, bootstrap likelihood -9437.385251, best rearrangement setting 13
Bootstrap[715]: Time 1.824648 seconds, bootstrap likelihood -9848.459343, best rearrangement setting 8
Bootstrap[716]: Time 1.692010 seconds, bootstrap likelihood -9734.961665, best rearrangement setting 10
Bootstrap[717]: Time 1.702301 seconds, bootstrap likelihood -10473.999272, best rearrangement setting 9
Bootstrap[718]: Time 1.636660 seconds, bootstrap likelihood -9878.514012, best rearrangement setting 6
Bootstrap[719]: Time 1.838185 seconds, bootstrap likelihood -9869.155518, best rearrangement setting 10
Bootstrap[720]: Time 1.670664 seconds, bootstrap likelihood -10052.278592, best rearrangement setting 14
Bootstrap[721]: Time 1.571846 seconds, bootstrap likelihood -10044.774281, best rearrangement setting 6
Bootstrap[722]: Time 1.551331 seconds, bootstrap likelihood -10137.288026, best rearrangement setting 8
Bootstrap[723]: Time 1.723031 seconds, bootstrap likelihood -10145.466655, best rearrangement setting 14
Bootstrap[724]: Time 1.797139 seconds, bootstrap likelihood -10563.565728, best rearrangement setting 15
Bootstrap[725]: Time 1.735097 seconds, bootstrap likelihood -10967.042709, best rearrangement setting 12
Bootstrap[726]: Time 1.697547 seconds, bootstrap likelihood -10126.959972, best rearrangement setting 15
Bootstrap[727]: Time 1.733424 seconds, bootstrap likelihood -9624.706938, best rearrangement setting 13
Bootstrap[728]: Time 1.441656 seconds, bootstrap likelihood -10507.208238, best rearrangement setting 15
Bootstrap[729]: Time 1.617022 seconds, bootstrap likelihood -10183.424897, best rearrangement setting 5
Bootstrap[730]: Time 1.599983 seconds, bootstrap likelihood -10333.754849, best rearrangement setting 11
Bootstrap[731]: Time 1.810724 seconds, bootstrap likelihood -10181.841661, best rearrangement setting 14
Bootstrap[732]: Time 1.649116 seconds, bootstrap likelihood -10072.265538, best rearrangement setting 6
Bootstrap[733]: Time 1.807320 seconds, bootstrap likelihood -10178.395141, best rearrangement setting 5
Bootstrap[734]: Time 1.418207 seconds, bootstrap likelihood -10432.890227, best rearrangement setting 8
Bootstrap[735]: Time 1.738718 seconds, bootstrap likelihood -10817.672393, best rearrangement setting 8
Bootstrap[736]: Time 1.713132 seconds, bootstrap likelihood -10173.997204, best rearrangement setting 12
Bootstrap[737]: Time 1.461630 seconds, bootstrap likelihood -10462.735282, best rearrangement setting 7
Bootstrap[738]: Time 1.731376 seconds, bootstrap likelihood -10363.182518, best rearrangement setting 14
Bootstrap[739]: Time 1.632404 seconds, bootstrap likelihood -10556.113245, best rearrangement setting 12
Bootstrap[740]: Time 1.631384 seconds, bootstrap likelihood -10330.319174, best rearrangement setting 13
Bootstrap[741]: Time 1.499232 seconds, bootstrap likelihood -9669.389419, best rearrangement setting 12
Bootstrap[742]: Time 1.678087 seconds, bootstrap likelihood -9998.918194, best rearrangement setting 12
Bootstrap[743]: Time 1.806134 seconds, bootstrap likelihood -10558.509292, best rearrangement setting 14
Bootstrap[744]: Time 1.801581 seconds, bootstrap likelihood -9992.251114, best rearrangement setting 11
Bootstrap[745]: Time 1.891088 seconds, bootstrap likelihood -10258.882852, best rearrangement setting 13
Bootstrap[746]: Time 1.716770 seconds, bootstrap likelihood -10293.275886, best rearrangement setting 13
Bootstrap[747]: Time 1.969253 seconds, bootstrap likelihood -10320.978719, best rearrangement setting 12
Bootstrap[748]: Time 1.604720 seconds, bootstrap likelihood -10771.468497, best rearrangement setting 5
Bootstrap[749]: Time 1.739585 seconds, bootstrap likelihood -10487.914544, best rearrangement setting 14


Stopped Rapid BS search after 750 replicates with MRE-based Bootstopping criterion
WRF Average of 100 random splits: 2.164508
Overall Time for 750 Rapid Bootstraps 1242.855151 seconds
Average Time per Rapid Bootstrap 1.657140 seconds

Starting ML Search ...

Fast ML optimization finished

Fast ML search Time: 1007.350709 seconds

Slow ML Search 0 Likelihood: -11971.855718
Slow ML Search 1 Likelihood: -11971.851488
Slow ML Search 2 Likelihood: -11971.858818
Slow ML Search 3 Likelihood: -11971.858818
Slow ML Search 4 Likelihood: -11971.858818
Slow ML Search 5 Likelihood: -11971.851473
Slow ML Search 6 Likelihood: -11971.855681
Slow ML Search 7 Likelihood: -11971.856045
Slow ML Search 8 Likelihood: -11971.855667
Slow ML Search 9 Likelihood: -11971.858781
Slow ML optimization finished

Slow ML search Time: 45.998985 seconds
Thorough ML search Time: 4.624657 seconds

Final ML Optimization Likelihood: -11970.499087

Model Information:

Model Parameters of Partition 0, Name: No Name Provided, Type of Data: DNA
alpha: 0.234739
Tree-Length: 2.128416
rate A <-> C: 1.534462
rate A <-> G: 3.626777
rate A <-> T: 3.165782
rate C <-> G: 0.695231
rate C <-> T: 12.563688
rate G <-> T: 1.000000

freq pi(A): 0.224050
freq pi(C): 0.263414
freq pi(G): 0.336964
freq pi(T): 0.175572


ML search took 1057.975570 secs or 0.293882 hours

Combined Bootstrap and ML search took 2300.830788 secs or 0.639120 hours

Drawing Bootstrap Support Values on best-scoring ML tree ...


Found 1 tree in File /home/kaplipa/Guido/loranths/RAxML_bestTree.25S


Found 1 tree in File /home/kaplipa/Guido/loranths/RAxML_bestTree.25S

Program execution info written to /home/kaplipa/Guido/loranths/RAxML_info.25S
All 750 bootstrapped trees written to: /home/kaplipa/Guido/loranths/RAxML_bootstrap.25S

Best-scoring ML tree written to: /home/kaplipa/Guido/loranths/RAxML_bestTree.25S

Best-scoring ML tree with support values written to: /home/kaplipa/Guido/loranths/RAxML_bipartitions.25S

Best-scoring ML tree with support values as branch labels written to: /home/kaplipa/Guido/loranths/RAxML_bipartitionsBranchLabels.25S

Overall execution time for full ML analysis: 2300.988622 secs or 0.639164 hours or 0.026632 days
