# Supplementary material for: Eocene Loranthaceae pollen pushes back divergence ages for major splits in the family
Source: PeerJ. 2017 Jun 7;5:e3373. doi: 10.7717/peerj.3373 (PMC5466002; doi:10.7717/peerj.3373)
Supplement: Supplemental Information 8 — This archive includes all data and analysis files referred to in the main text and supplementary files that are needed to reproduce the shown results. See GuideToFiles.txt for naming schemes and contents of each subfolder included in this archive, and File S1 for analysis set-ups and further background information. [file peerj-05-3373-s008.zip › Step1_Preanalysis/RAxML_info.matK]

Using BFGS method to optimize GTR rate parameters, to disable this specify "--no-bfgs" 


This is RAxML version 8.2.4 released by Alexandros Stamatakis on October 02 2015.

With greatly appreciated code contributions by:
Andre Aberer      (HITS)
Simon Berger      (HITS)
Alexey Kozlov     (HITS)
Kassian Kobert    (HITS)
David Dao         (KIT and HITS)
Nick Pattengale   (Sandia)
Wayne Pfeiffer    (SDSC)
Akifumi S. Tanabe (NRIFS)

Alignment has 1004 distinct alignment patterns

Proportion of gaps and completely undetermined characters in this alignment: 19.50%

RAxML rapid bootstrapping and subsequent ML search

Using 1 distinct models/data partitions with joint branch length optimization


Executing 1000 rapid bootstrap inferences and thereafter a thorough ML search 

All free model parameters will be estimated by RAxML
ML estimate of 25 per site rate categories

Likelihood of final tree will be evaluated and optimized under GAMMA

GAMMA Model parameters will be estimated up to an accuracy of 0.1000000000 Log Likelihood units

Partition: 0
Alignment Patterns: 1004
Name: No Name Provided
DataType: DNA
Substitution Matrix: GTR


RAxML was called as follows:

/home/kaplipa/SOFTWARE/standard-RAxML/raxmlHPC-PTHREADS-SSE3 -T 24 -s 04_matK.all.epf -m GTRCAT -n matK -f a -x 64566 -# autoMRE -p 1234 


Time for BS model parameter optimization 0.314489
Bootstrap[0]: Time 1.768331 seconds, bootstrap likelihood -11727.657501, best rearrangement setting 5
Bootstrap[1]: Time 1.534257 seconds, bootstrap likelihood -11531.473496, best rearrangement setting 9
Bootstrap[2]: Time 1.415176 seconds, bootstrap likelihood -11667.371711, best rearrangement setting 14
Bootstrap[3]: Time 1.425424 seconds, bootstrap likelihood -11951.232863, best rearrangement setting 15
Bootstrap[4]: Time 1.506519 seconds, bootstrap likelihood -11236.226632, best rearrangement setting 5
Bootstrap[5]: Time 1.434619 seconds, bootstrap likelihood -12008.703766, best rearrangement setting 12
Bootstrap[6]: Time 1.494063 seconds, bootstrap likelihood -11945.068122, best rearrangement setting 8
Bootstrap[7]: Time 1.287073 seconds, bootstrap likelihood -12003.637875, best rearrangement setting 8
Bootstrap[8]: Time 1.345726 seconds, bootstrap likelihood -12105.806347, best rearrangement setting 12
Bootstrap[9]: Time 1.429908 seconds, bootstrap likelihood -11509.106052, best rearrangement setting 7
Bootstrap[10]: Time 1.334971 seconds, bootstrap likelihood -11913.673304, best rearrangement setting 7
Bootstrap[11]: Time 1.263923 seconds, bootstrap likelihood -11732.594010, best rearrangement setting 11
Bootstrap[12]: Time 1.276026 seconds, bootstrap likelihood -11802.976755, best rearrangement setting 5
Bootstrap[13]: Time 1.283025 seconds, bootstrap likelihood -11442.965639, best rearrangement setting 5
Bootstrap[14]: Time 1.312413 seconds, bootstrap likelihood -11243.426721, best rearrangement setting 6
Bootstrap[15]: Time 1.487981 seconds, bootstrap likelihood -11314.175191, best rearrangement setting 14
Bootstrap[16]: Time 1.346751 seconds, bootstrap likelihood -11286.499045, best rearrangement setting 11
Bootstrap[17]: Time 1.380830 seconds, bootstrap likelihood -11463.895201, best rearrangement setting 9
Bootstrap[18]: Time 1.355284 seconds, bootstrap likelihood -11543.101028, best rearrangement setting 9
Bootstrap[19]: Time 1.443692 seconds, bootstrap likelihood -11923.458823, best rearrangement setting 14
Bootstrap[20]: Time 1.493775 seconds, bootstrap likelihood -11883.883375, best rearrangement setting 12
Bootstrap[21]: Time 1.406978 seconds, bootstrap likelihood -12234.092907, best rearrangement setting 11
Bootstrap[22]: Time 1.396894 seconds, bootstrap likelihood -12305.080721, best rearrangement setting 7
Bootstrap[23]: Time 1.473701 seconds, bootstrap likelihood -12375.017674, best rearrangement setting 15
Bootstrap[24]: Time 1.574285 seconds, bootstrap likelihood -11987.268755, best rearrangement setting 14
Bootstrap[25]: Time 1.433935 seconds, bootstrap likelihood -11861.504365, best rearrangement setting 15
Bootstrap[26]: Time 1.334468 seconds, bootstrap likelihood -11538.226886, best rearrangement setting 6
Bootstrap[27]: Time 1.413390 seconds, bootstrap likelihood -11642.943558, best rearrangement setting 15
Bootstrap[28]: Time 1.436375 seconds, bootstrap likelihood -11745.271870, best rearrangement setting 15
Bootstrap[29]: Time 1.288409 seconds, bootstrap likelihood -11865.971529, best rearrangement setting 9
Bootstrap[30]: Time 1.534539 seconds, bootstrap likelihood -11555.898872, best rearrangement setting 7
Bootstrap[31]: Time 1.374001 seconds, bootstrap likelihood -12364.139639, best rearrangement setting 11
Bootstrap[32]: Time 1.348781 seconds, bootstrap likelihood -11572.074644, best rearrangement setting 7
Bootstrap[33]: Time 1.294940 seconds, bootstrap likelihood -11904.043094, best rearrangement setting 8
Bootstrap[34]: Time 1.473968 seconds, bootstrap likelihood -11614.571333, best rearrangement setting 14
Bootstrap[35]: Time 1.383569 seconds, bootstrap likelihood -11310.445840, best rearrangement setting 7
Bootstrap[36]: Time 1.305896 seconds, bootstrap likelihood -11400.527672, best rearrangement setting 11
Bootstrap[37]: Time 1.337192 seconds, bootstrap likelihood -11596.203601, best rearrangement setting 8
Bootstrap[38]: Time 1.411314 seconds, bootstrap likelihood -12496.323127, best rearrangement setting 6
Bootstrap[39]: Time 1.294052 seconds, bootstrap likelihood -11923.510977, best rearrangement setting 5
Bootstrap[40]: Time 1.340815 seconds, bootstrap likelihood -12008.767468, best rearrangement setting 12
Bootstrap[41]: Time 1.426660 seconds, bootstrap likelihood -11649.223376, best rearrangement setting 13
Bootstrap[42]: Time 1.398367 seconds, bootstrap likelihood -11963.117367, best rearrangement setting 6
Bootstrap[43]: Time 1.418300 seconds, bootstrap likelihood -12470.520026, best rearrangement setting 9
Bootstrap[44]: Time 1.313763 seconds, bootstrap likelihood -11960.263757, best rearrangement setting 10
Bootstrap[45]: Time 1.330464 seconds, bootstrap likelihood -11916.200037, best rearrangement setting 9
Bootstrap[46]: Time 1.281032 seconds, bootstrap likelihood -12433.846716, best rearrangement setting 5
Bootstrap[47]: Time 1.422899 seconds, bootstrap likelihood -12078.443744, best rearrangement setting 11
Bootstrap[48]: Time 1.202175 seconds, bootstrap likelihood -11376.032782, best rearrangement setting 5
Bootstrap[49]: Time 1.293845 seconds, bootstrap likelihood -11958.332775, best rearrangement setting 5
Bootstrap[50]: Time 1.501215 seconds, bootstrap likelihood -11434.564780, best rearrangement setting 8
Bootstrap[51]: Time 1.293940 seconds, bootstrap likelihood -12295.569224, best rearrangement setting 10
Bootstrap[52]: Time 1.288994 seconds, bootstrap likelihood -12312.825860, best rearrangement setting 12
Bootstrap[53]: Time 1.357165 seconds, bootstrap likelihood -11629.311696, best rearrangement setting 7
Bootstrap[54]: Time 1.528627 seconds, bootstrap likelihood -11788.248248, best rearrangement setting 7
Bootstrap[55]: Time 1.415860 seconds, bootstrap likelihood -11762.810640, best rearrangement setting 5
Bootstrap[56]: Time 1.392059 seconds, bootstrap likelihood -12545.479185, best rearrangement setting 7
Bootstrap[57]: Time 1.365365 seconds, bootstrap likelihood -12575.539322, best rearrangement setting 13
Bootstrap[58]: Time 1.361035 seconds, bootstrap likelihood -11488.952294, best rearrangement setting 8
Bootstrap[59]: Time 1.326774 seconds, bootstrap likelihood -11768.723932, best rearrangement setting 13
Bootstrap[60]: Time 1.356616 seconds, bootstrap likelihood -12344.929752, best rearrangement setting 8
Bootstrap[61]: Time 1.418765 seconds, bootstrap likelihood -12518.445026, best rearrangement setting 11
Bootstrap[62]: Time 1.348441 seconds, bootstrap likelihood -11122.018350, best rearrangement setting 13
Bootstrap[63]: Time 1.490813 seconds, bootstrap likelihood -11949.932540, best rearrangement setting 13
Bootstrap[64]: Time 1.401453 seconds, bootstrap likelihood -11936.772920, best rearrangement setting 7
Bootstrap[65]: Time 1.228363 seconds, bootstrap likelihood -11868.723943, best rearrangement setting 10
Bootstrap[66]: Time 1.477199 seconds, bootstrap likelihood -12303.948833, best rearrangement setting 15
Bootstrap[67]: Time 1.542022 seconds, bootstrap likelihood -11837.779125, best rearrangement setting 10
Bootstrap[68]: Time 1.296331 seconds, bootstrap likelihood -11931.540506, best rearrangement setting 8
Bootstrap[69]: Time 1.446501 seconds, bootstrap likelihood -11686.790961, best rearrangement setting 15
Bootstrap[70]: Time 1.475571 seconds, bootstrap likelihood -11368.815028, best rearrangement setting 11
Bootstrap[71]: Time 1.272456 seconds, bootstrap likelihood -11665.790665, best rearrangement setting 15
Bootstrap[72]: Time 1.415748 seconds, bootstrap likelihood -12501.429443, best rearrangement setting 13
Bootstrap[73]: Time 1.352352 seconds, bootstrap likelihood -11785.926729, best rearrangement setting 8
Bootstrap[74]: Time 1.463262 seconds, bootstrap likelihood -11332.515728, best rearrangement setting 11
Bootstrap[75]: Time 1.448454 seconds, bootstrap likelihood -12053.223893, best rearrangement setting 14
Bootstrap[76]: Time 1.355146 seconds, bootstrap likelihood -11543.077236, best rearrangement setting 15
Bootstrap[77]: Time 1.356074 seconds, bootstrap likelihood -11755.058604, best rearrangement setting 11
Bootstrap[78]: Time 1.301676 seconds, bootstrap likelihood -11942.024907, best rearrangement setting 6
Bootstrap[79]: Time 1.346833 seconds, bootstrap likelihood -11291.550778, best rearrangement setting 11
Bootstrap[80]: Time 1.336374 seconds, bootstrap likelihood -11778.436629, best rearrangement setting 14
Bootstrap[81]: Time 1.372159 seconds, bootstrap likelihood -12703.827440, best rearrangement setting 9
Bootstrap[82]: Time 1.504927 seconds, bootstrap likelihood -11825.013639, best rearrangement setting 15
Bootstrap[83]: Time 1.441240 seconds, bootstrap likelihood -11502.225980, best rearrangement setting 7
Bootstrap[84]: Time 1.374465 seconds, bootstrap likelihood -11768.513126, best rearrangement setting 8
Bootstrap[85]: Time 1.386872 seconds, bootstrap likelihood -11451.105783, best rearrangement setting 10
Bootstrap[86]: Time 1.406172 seconds, bootstrap likelihood -11712.447257, best rearrangement setting 10
Bootstrap[87]: Time 1.449477 seconds, bootstrap likelihood -11453.932894, best rearrangement setting 13
Bootstrap[88]: Time 1.334837 seconds, bootstrap likelihood -11678.064085, best rearrangement setting 14
Bootstrap[89]: Time 1.537997 seconds, bootstrap likelihood -11233.459461, best rearrangement setting 14
Bootstrap[90]: Time 1.311229 seconds, bootstrap likelihood -11977.701622, best rearrangement setting 13
Bootstrap[91]: Time 1.384299 seconds, bootstrap likelihood -11950.570434, best rearrangement setting 12
Bootstrap[92]: Time 1.298445 seconds, bootstrap likelihood -11998.442899, best rearrangement setting 10
Bootstrap[93]: Time 1.356631 seconds, bootstrap likelihood -11632.246172, best rearrangement setting 11
Bootstrap[94]: Time 1.492232 seconds, bootstrap likelihood -11785.179521, best rearrangement setting 5
Bootstrap[95]: Time 1.267868 seconds, bootstrap likelihood -11391.509877, best rearrangement setting 15
Bootstrap[96]: Time 1.349246 seconds, bootstrap likelihood -11794.219866, best rearrangement setting 6
Bootstrap[97]: Time 1.345791 seconds, bootstrap likelihood -11824.173256, best rearrangement setting 11
Bootstrap[98]: Time 1.402957 seconds, bootstrap likelihood -12197.294292, best rearrangement setting 15
Bootstrap[99]: Time 1.497221 seconds, bootstrap likelihood -12490.666290, best rearrangement setting 6
Bootstrap[100]: Time 1.370136 seconds, bootstrap likelihood -12408.677018, best rearrangement setting 11
Bootstrap[101]: Time 1.321695 seconds, bootstrap likelihood -11909.615584, best rearrangement setting 6
Bootstrap[102]: Time 1.200647 seconds, bootstrap likelihood -11706.592324, best rearrangement setting 8
Bootstrap[103]: Time 1.366173 seconds, bootstrap likelihood -11441.310271, best rearrangement setting 15
Bootstrap[104]: Time 1.316518 seconds, bootstrap likelihood -12006.525448, best rearrangement setting 8
Bootstrap[105]: Time 1.572419 seconds, bootstrap likelihood -12039.497250, best rearrangement setting 14
Bootstrap[106]: Time 1.329800 seconds, bootstrap likelihood -12046.364888, best rearrangement setting 12
Bootstrap[107]: Time 1.396463 seconds, bootstrap likelihood -11566.766182, best rearrangement setting 6
Bootstrap[108]: Time 1.449918 seconds, bootstrap likelihood -11641.211231, best rearrangement setting 13
Bootstrap[109]: Time 1.319813 seconds, bootstrap likelihood -11712.894727, best rearrangement setting 10
Bootstrap[110]: Time 1.418344 seconds, bootstrap likelihood -12130.231738, best rearrangement setting 14
Bootstrap[111]: Time 1.381133 seconds, bootstrap likelihood -11808.401087, best rearrangement setting 7
Bootstrap[112]: Time 1.525170 seconds, bootstrap likelihood -11640.989143, best rearrangement setting 15
Bootstrap[113]: Time 1.374846 seconds, bootstrap likelihood -11694.820311, best rearrangement setting 12
Bootstrap[114]: Time 1.405955 seconds, bootstrap likelihood -11653.432182, best rearrangement setting 12
Bootstrap[115]: Time 1.381567 seconds, bootstrap likelihood -11947.584936, best rearrangement setting 5
Bootstrap[116]: Time 1.430253 seconds, bootstrap likelihood -11944.850668, best rearrangement setting 14
Bootstrap[117]: Time 1.278627 seconds, bootstrap likelihood -11885.043375, best rearrangement setting 7
Bootstrap[118]: Time 1.454276 seconds, bootstrap likelihood -11533.955933, best rearrangement setting 8
Bootstrap[119]: Time 1.527888 seconds, bootstrap likelihood -12031.253346, best rearrangement setting 15
Bootstrap[120]: Time 1.558412 seconds, bootstrap likelihood -11930.614788, best rearrangement setting 7
Bootstrap[121]: Time 1.444579 seconds, bootstrap likelihood -11772.290805, best rearrangement setting 8
Bootstrap[122]: Time 1.311756 seconds, bootstrap likelihood -12019.285849, best rearrangement setting 6
Bootstrap[123]: Time 1.485168 seconds, bootstrap likelihood -12095.657353, best rearrangement setting 10
Bootstrap[124]: Time 1.362037 seconds, bootstrap likelihood -12182.987672, best rearrangement setting 15
Bootstrap[125]: Time 1.493403 seconds, bootstrap likelihood -11307.939338, best rearrangement setting 12
Bootstrap[126]: Time 1.288332 seconds, bootstrap likelihood -11622.851597, best rearrangement setting 15
Bootstrap[127]: Time 1.418522 seconds, bootstrap likelihood -11522.678016, best rearrangement setting 7
Bootstrap[128]: Time 1.486914 seconds, bootstrap likelihood -12186.394970, best rearrangement setting 11
Bootstrap[129]: Time 1.339932 seconds, bootstrap likelihood -12115.002375, best rearrangement setting 6
Bootstrap[130]: Time 1.394333 seconds, bootstrap likelihood -12209.310627, best rearrangement setting 14
Bootstrap[131]: Time 1.298071 seconds, bootstrap likelihood -11539.438623, best rearrangement setting 15
Bootstrap[132]: Time 1.389765 seconds, bootstrap likelihood -11636.200006, best rearrangement setting 12
Bootstrap[133]: Time 1.440965 seconds, bootstrap likelihood -11675.335568, best rearrangement setting 12
Bootstrap[134]: Time 1.364996 seconds, bootstrap likelihood -11837.937112, best rearrangement setting 14
Bootstrap[135]: Time 1.495908 seconds, bootstrap likelihood -11702.546334, best rearrangement setting 9
Bootstrap[136]: Time 1.405248 seconds, bootstrap likelihood -11738.058475, best rearrangement setting 12
Bootstrap[137]: Time 1.543374 seconds, bootstrap likelihood -11530.356871, best rearrangement setting 13
Bootstrap[138]: Time 1.319913 seconds, bootstrap likelihood -12318.499636, best rearrangement setting 10
Bootstrap[139]: Time 1.430083 seconds, bootstrap likelihood -12188.868822, best rearrangement setting 14
Bootstrap[140]: Time 1.335398 seconds, bootstrap likelihood -12262.503319, best rearrangement setting 5
Bootstrap[141]: Time 1.365672 seconds, bootstrap likelihood -11875.791488, best rearrangement setting 13
Bootstrap[142]: Time 1.499538 seconds, bootstrap likelihood -11715.712232, best rearrangement setting 9
Bootstrap[143]: Time 1.317972 seconds, bootstrap likelihood -12004.716121, best rearrangement setting 6
Bootstrap[144]: Time 1.403321 seconds, bootstrap likelihood -11453.238947, best rearrangement setting 15
Bootstrap[145]: Time 1.468444 seconds, bootstrap likelihood -11291.526841, best rearrangement setting 7
Bootstrap[146]: Time 1.350445 seconds, bootstrap likelihood -12215.722851, best rearrangement setting 12
Bootstrap[147]: Time 1.584803 seconds, bootstrap likelihood -11864.085671, best rearrangement setting 9
Bootstrap[148]: Time 1.389420 seconds, bootstrap likelihood -11441.399779, best rearrangement setting 10
Bootstrap[149]: Time 1.399626 seconds, bootstrap likelihood -11530.189080, best rearrangement setting 10
Bootstrap[150]: Time 1.447728 seconds, bootstrap likelihood -11793.992252, best rearrangement setting 10
Bootstrap[151]: Time 1.395270 seconds, bootstrap likelihood -12182.595478, best rearrangement setting 9
Bootstrap[152]: Time 1.503899 seconds, bootstrap likelihood -11479.483888, best rearrangement setting 9
Bootstrap[153]: Time 1.393931 seconds, bootstrap likelihood -12004.396811, best rearrangement setting 11
Bootstrap[154]: Time 1.330112 seconds, bootstrap likelihood -12368.201701, best rearrangement setting 12
Bootstrap[155]: Time 1.376231 seconds, bootstrap likelihood -11231.979744, best rearrangement setting 11
Bootstrap[156]: Time 1.323360 seconds, bootstrap likelihood -11110.298725, best rearrangement setting 11
Bootstrap[157]: Time 1.302180 seconds, bootstrap likelihood -11902.385634, best rearrangement setting 10
Bootstrap[158]: Time 1.395846 seconds, bootstrap likelihood -12015.684217, best rearrangement setting 7
Bootstrap[159]: Time 1.765590 seconds, bootstrap likelihood -11971.910198, best rearrangement setting 13
Bootstrap[160]: Time 1.473208 seconds, bootstrap likelihood -11626.198439, best rearrangement setting 8
Bootstrap[161]: Time 1.384901 seconds, bootstrap likelihood -12116.659963, best rearrangement setting 10
Bootstrap[162]: Time 1.280954 seconds, bootstrap likelihood -12002.608962, best rearrangement setting 6
Bootstrap[163]: Time 1.380264 seconds, bootstrap likelihood -12392.641400, best rearrangement setting 15
Bootstrap[164]: Time 1.361048 seconds, bootstrap likelihood -11849.024566, best rearrangement setting 11
Bootstrap[165]: Time 1.416843 seconds, bootstrap likelihood -11545.337285, best rearrangement setting 5
Bootstrap[166]: Time 1.355371 seconds, bootstrap likelihood -12008.367244, best rearrangement setting 12
Bootstrap[167]: Time 1.412036 seconds, bootstrap likelihood -11653.347078, best rearrangement setting 15
Bootstrap[168]: Time 1.400717 seconds, bootstrap likelihood -11339.481039, best rearrangement setting 5
Bootstrap[169]: Time 1.191066 seconds, bootstrap likelihood -12149.522643, best rearrangement setting 13
Bootstrap[170]: Time 1.506196 seconds, bootstrap likelihood -11759.891991, best rearrangement setting 14
Bootstrap[171]: Time 1.240564 seconds, bootstrap likelihood -12266.872748, best rearrangement setting 5
Bootstrap[172]: Time 1.402760 seconds, bootstrap likelihood -11683.503945, best rearrangement setting 14
Bootstrap[173]: Time 1.349246 seconds, bootstrap likelihood -11966.114194, best rearrangement setting 9
Bootstrap[174]: Time 1.359818 seconds, bootstrap likelihood -11568.417155, best rearrangement setting 15
Bootstrap[175]: Time 1.466174 seconds, bootstrap likelihood -12673.372002, best rearrangement setting 8
Bootstrap[176]: Time 1.368140 seconds, bootstrap likelihood -12099.614862, best rearrangement setting 11
Bootstrap[177]: Time 1.387435 seconds, bootstrap likelihood -11686.855059, best rearrangement setting 15
Bootstrap[178]: Time 1.377657 seconds, bootstrap likelihood -11450.101245, best rearrangement setting 15
Bootstrap[179]: Time 1.458955 seconds, bootstrap likelihood -11865.781943, best rearrangement setting 5
Bootstrap[180]: Time 1.311186 seconds, bootstrap likelihood -12369.879117, best rearrangement setting 6
Bootstrap[181]: Time 1.685776 seconds, bootstrap likelihood -11906.886697, best rearrangement setting 14
Bootstrap[182]: Time 1.445052 seconds, bootstrap likelihood -12030.790562, best rearrangement setting 15
Bootstrap[183]: Time 1.545162 seconds, bootstrap likelihood -11691.287215, best rearrangement setting 10
Bootstrap[184]: Time 1.317083 seconds, bootstrap likelihood -11052.954124, best rearrangement setting 12
Bootstrap[185]: Time 1.369930 seconds, bootstrap likelihood -11606.580423, best rearrangement setting 14
Bootstrap[186]: Time 1.278686 seconds, bootstrap likelihood -12401.916917, best rearrangement setting 13
Bootstrap[187]: Time 1.434502 seconds, bootstrap likelihood -11723.608806, best rearrangement setting 11
Bootstrap[188]: Time 1.298272 seconds, bootstrap likelihood -11605.617782, best rearrangement setting 10
Bootstrap[189]: Time 1.502032 seconds, bootstrap likelihood -12041.917147, best rearrangement setting 6
Bootstrap[190]: Time 1.457845 seconds, bootstrap likelihood -11705.280706, best rearrangement setting 8
Bootstrap[191]: Time 1.388131 seconds, bootstrap likelihood -12216.291382, best rearrangement setting 9
Bootstrap[192]: Time 1.506238 seconds, bootstrap likelihood -11768.006720, best rearrangement setting 15
Bootstrap[193]: Time 1.363142 seconds, bootstrap likelihood -12069.970042, best rearrangement setting 13
Bootstrap[194]: Time 1.479014 seconds, bootstrap likelihood -11532.124544, best rearrangement setting 10
Bootstrap[195]: Time 1.494649 seconds, bootstrap likelihood -11675.886300, best rearrangement setting 14
Bootstrap[196]: Time 1.300517 seconds, bootstrap likelihood -11995.298789, best rearrangement setting 7
Bootstrap[197]: Time 1.380025 seconds, bootstrap likelihood -11988.576546, best rearrangement setting 14
Bootstrap[198]: Time 1.358396 seconds, bootstrap likelihood -11215.846883, best rearrangement setting 15
Bootstrap[199]: Time 1.500502 seconds, bootstrap likelihood -11441.100047, best rearrangement setting 12
Bootstrap[200]: Time 1.386004 seconds, bootstrap likelihood -11672.134904, best rearrangement setting 9
Bootstrap[201]: Time 1.299675 seconds, bootstrap likelihood -12273.324874, best rearrangement setting 5
Bootstrap[202]: Time 1.466292 seconds, bootstrap likelihood -11542.489148, best rearrangement setting 11
Bootstrap[203]: Time 1.472329 seconds, bootstrap likelihood -11804.979345, best rearrangement setting 14
Bootstrap[204]: Time 1.481998 seconds, bootstrap likelihood -11573.763256, best rearrangement setting 5
Bootstrap[205]: Time 1.373849 seconds, bootstrap likelihood -12125.917182, best rearrangement setting 10
Bootstrap[206]: Time 1.343495 seconds, bootstrap likelihood -11943.129285, best rearrangement setting 9
Bootstrap[207]: Time 1.368438 seconds, bootstrap likelihood -11750.646663, best rearrangement setting 6
Bootstrap[208]: Time 1.487560 seconds, bootstrap likelihood -12122.801941, best rearrangement setting 9
Bootstrap[209]: Time 1.433933 seconds, bootstrap likelihood -11633.718368, best rearrangement setting 15
Bootstrap[210]: Time 1.453939 seconds, bootstrap likelihood -11392.764067, best rearrangement setting 11
Bootstrap[211]: Time 1.396264 seconds, bootstrap likelihood -12379.025651, best rearrangement setting 7
Bootstrap[212]: Time 1.338782 seconds, bootstrap likelihood -11497.062965, best rearrangement setting 13
Bootstrap[213]: Time 1.490320 seconds, bootstrap likelihood -12028.838602, best rearrangement setting 5
Bootstrap[214]: Time 1.501356 seconds, bootstrap likelihood -11046.125237, best rearrangement setting 9
Bootstrap[215]: Time 1.346910 seconds, bootstrap likelihood -11292.328257, best rearrangement setting 5
Bootstrap[216]: Time 1.325554 seconds, bootstrap likelihood -11994.783018, best rearrangement setting 15
Bootstrap[217]: Time 1.372398 seconds, bootstrap likelihood -12033.238262, best rearrangement setting 6
Bootstrap[218]: Time 1.492680 seconds, bootstrap likelihood -11178.508264, best rearrangement setting 13
Bootstrap[219]: Time 1.504491 seconds, bootstrap likelihood -12073.602653, best rearrangement setting 10
Bootstrap[220]: Time 1.319402 seconds, bootstrap likelihood -11445.657656, best rearrangement setting 9
Bootstrap[221]: Time 1.438103 seconds, bootstrap likelihood -11907.827139, best rearrangement setting 5
Bootstrap[222]: Time 1.384485 seconds, bootstrap likelihood -11710.288253, best rearrangement setting 11
Bootstrap[223]: Time 1.266249 seconds, bootstrap likelihood -11678.686171, best rearrangement setting 7
Bootstrap[224]: Time 1.220393 seconds, bootstrap likelihood -11703.914391, best rearrangement setting 15
Bootstrap[225]: Time 1.386358 seconds, bootstrap likelihood -11590.853486, best rearrangement setting 9
Bootstrap[226]: Time 1.476347 seconds, bootstrap likelihood -11751.380566, best rearrangement setting 7
Bootstrap[227]: Time 1.461310 seconds, bootstrap likelihood -11652.186281, best rearrangement setting 8
Bootstrap[228]: Time 1.335192 seconds, bootstrap likelihood -12050.052982, best rearrangement setting 10
Bootstrap[229]: Time 1.300925 seconds, bootstrap likelihood -11918.514451, best rearrangement setting 5
Bootstrap[230]: Time 1.557339 seconds, bootstrap likelihood -12103.664520, best rearrangement setting 14
Bootstrap[231]: Time 1.464061 seconds, bootstrap likelihood -11516.612820, best rearrangement setting 14
Bootstrap[232]: Time 1.470793 seconds, bootstrap likelihood -11934.927855, best rearrangement setting 13
Bootstrap[233]: Time 1.269765 seconds, bootstrap likelihood -11928.415000, best rearrangement setting 14
Bootstrap[234]: Time 1.467010 seconds, bootstrap likelihood -11220.633333, best rearrangement setting 8
Bootstrap[235]: Time 1.423671 seconds, bootstrap likelihood -11586.514508, best rearrangement setting 6
Bootstrap[236]: Time 1.402036 seconds, bootstrap likelihood -11790.368062, best rearrangement setting 9
Bootstrap[237]: Time 1.262610 seconds, bootstrap likelihood -11937.482834, best rearrangement setting 13
Bootstrap[238]: Time 1.365485 seconds, bootstrap likelihood -11705.063691, best rearrangement setting 12
Bootstrap[239]: Time 1.532002 seconds, bootstrap likelihood -11904.929376, best rearrangement setting 10
Bootstrap[240]: Time 1.427665 seconds, bootstrap likelihood -12146.760911, best rearrangement setting 12
Bootstrap[241]: Time 1.463303 seconds, bootstrap likelihood -11962.183578, best rearrangement setting 14
Bootstrap[242]: Time 1.369550 seconds, bootstrap likelihood -12320.174081, best rearrangement setting 10
Bootstrap[243]: Time 1.362193 seconds, bootstrap likelihood -12012.285320, best rearrangement setting 11
Bootstrap[244]: Time 1.486815 seconds, bootstrap likelihood -12191.353435, best rearrangement setting 5
Bootstrap[245]: Time 1.397032 seconds, bootstrap likelihood -11422.959326, best rearrangement setting 9
Bootstrap[246]: Time 1.370812 seconds, bootstrap likelihood -12130.262234, best rearrangement setting 9
Bootstrap[247]: Time 1.354900 seconds, bootstrap likelihood -11840.786633, best rearrangement setting 6
Bootstrap[248]: Time 1.516285 seconds, bootstrap likelihood -11679.915639, best rearrangement setting 5
Bootstrap[249]: Time 1.320978 seconds, bootstrap likelihood -11656.353940, best rearrangement setting 7
Bootstrap[250]: Time 1.464245 seconds, bootstrap likelihood -11549.823512, best rearrangement setting 10
Bootstrap[251]: Time 1.375887 seconds, bootstrap likelihood -11230.754322, best rearrangement setting 12
Bootstrap[252]: Time 1.440270 seconds, bootstrap likelihood -11581.977503, best rearrangement setting 6
Bootstrap[253]: Time 1.377426 seconds, bootstrap likelihood -12182.566485, best rearrangement setting 6
Bootstrap[254]: Time 1.340652 seconds, bootstrap likelihood -11665.486520, best rearrangement setting 11
Bootstrap[255]: Time 1.428186 seconds, bootstrap likelihood -11767.367838, best rearrangement setting 10
Bootstrap[256]: Time 1.393877 seconds, bootstrap likelihood -12235.474429, best rearrangement setting 12
Bootstrap[257]: Time 1.410763 seconds, bootstrap likelihood -11427.153565, best rearrangement setting 6
Bootstrap[258]: Time 1.490496 seconds, bootstrap likelihood -11500.665905, best rearrangement setting 12
Bootstrap[259]: Time 1.510946 seconds, bootstrap likelihood -12376.439491, best rearrangement setting 12
Bootstrap[260]: Time 1.475413 seconds, bootstrap likelihood -11987.353453, best rearrangement setting 15
Bootstrap[261]: Time 1.340777 seconds, bootstrap likelihood -11290.604175, best rearrangement setting 7
Bootstrap[262]: Time 1.313548 seconds, bootstrap likelihood -11850.384601, best rearrangement setting 10
Bootstrap[263]: Time 1.395691 seconds, bootstrap likelihood -11713.144971, best rearrangement setting 9
Bootstrap[264]: Time 1.612488 seconds, bootstrap likelihood -11152.953217, best rearrangement setting 13
Bootstrap[265]: Time 1.560189 seconds, bootstrap likelihood -11542.404765, best rearrangement setting 6
Bootstrap[266]: Time 1.240158 seconds, bootstrap likelihood -11879.024108, best rearrangement setting 9
Bootstrap[267]: Time 1.281531 seconds, bootstrap likelihood -11398.764495, best rearrangement setting 15
Bootstrap[268]: Time 1.415361 seconds, bootstrap likelihood -11669.130518, best rearrangement setting 11
Bootstrap[269]: Time 1.259953 seconds, bootstrap likelihood -11957.773113, best rearrangement setting 7
Bootstrap[270]: Time 1.483341 seconds, bootstrap likelihood -11289.728962, best rearrangement setting 11
Bootstrap[271]: Time 1.528381 seconds, bootstrap likelihood -11172.788015, best rearrangement setting 8
Bootstrap[272]: Time 1.528667 seconds, bootstrap likelihood -11828.283448, best rearrangement setting 13
Bootstrap[273]: Time 1.430229 seconds, bootstrap likelihood -11520.286989, best rearrangement setting 12
Bootstrap[274]: Time 1.363636 seconds, bootstrap likelihood -11760.665531, best rearrangement setting 7
Bootstrap[275]: Time 1.444756 seconds, bootstrap likelihood -12033.173521, best rearrangement setting 14
Bootstrap[276]: Time 1.361135 seconds, bootstrap likelihood -12106.413623, best rearrangement setting 11
Bootstrap[277]: Time 1.428584 seconds, bootstrap likelihood -11825.179195, best rearrangement setting 10
Bootstrap[278]: Time 1.532655 seconds, bootstrap likelihood -11481.576599, best rearrangement setting 8
Bootstrap[279]: Time 1.333028 seconds, bootstrap likelihood -11625.813021, best rearrangement setting 7
Bootstrap[280]: Time 1.427510 seconds, bootstrap likelihood -11547.441850, best rearrangement setting 12
Bootstrap[281]: Time 1.379747 seconds, bootstrap likelihood -11699.222967, best rearrangement setting 6
Bootstrap[282]: Time 1.447242 seconds, bootstrap likelihood -12173.702496, best rearrangement setting 6
Bootstrap[283]: Time 1.638741 seconds, bootstrap likelihood -11872.804615, best rearrangement setting 15
Bootstrap[284]: Time 1.463005 seconds, bootstrap likelihood -12111.371554, best rearrangement setting 7
Bootstrap[285]: Time 1.394503 seconds, bootstrap likelihood -11790.479647, best rearrangement setting 11
Bootstrap[286]: Time 1.405139 seconds, bootstrap likelihood -12402.151705, best rearrangement setting 7
Bootstrap[287]: Time 1.288683 seconds, bootstrap likelihood -11152.927047, best rearrangement setting 8
Bootstrap[288]: Time 1.385941 seconds, bootstrap likelihood -11841.298707, best rearrangement setting 7
Bootstrap[289]: Time 1.379471 seconds, bootstrap likelihood -12051.222073, best rearrangement setting 5
Bootstrap[290]: Time 1.411183 seconds, bootstrap likelihood -11511.161333, best rearrangement setting 15
Bootstrap[291]: Time 1.402877 seconds, bootstrap likelihood -11869.360827, best rearrangement setting 10
Bootstrap[292]: Time 1.366985 seconds, bootstrap likelihood -12234.066172, best rearrangement setting 7
Bootstrap[293]: Time 1.280542 seconds, bootstrap likelihood -11565.735583, best rearrangement setting 5
Bootstrap[294]: Time 1.389383 seconds, bootstrap likelihood -11873.868475, best rearrangement setting 12
Bootstrap[295]: Time 1.230686 seconds, bootstrap likelihood -12405.292096, best rearrangement setting 9
Bootstrap[296]: Time 1.200880 seconds, bootstrap likelihood -11784.736677, best rearrangement setting 7
Bootstrap[297]: Time 1.377851 seconds, bootstrap likelihood -11499.415417, best rearrangement setting 7
Bootstrap[298]: Time 1.345998 seconds, bootstrap likelihood -12115.099812, best rearrangement setting 9
Bootstrap[299]: Time 1.453715 seconds, bootstrap likelihood -11779.460996, best rearrangement setting 13
Bootstrap[300]: Time 1.319948 seconds, bootstrap likelihood -11115.147035, best rearrangement setting 7
Bootstrap[301]: Time 1.312362 seconds, bootstrap likelihood -11721.471734, best rearrangement setting 7
Bootstrap[302]: Time 1.414039 seconds, bootstrap likelihood -11490.096525, best rearrangement setting 11
Bootstrap[303]: Time 1.453041 seconds, bootstrap likelihood -11169.218876, best rearrangement setting 7
Bootstrap[304]: Time 1.338813 seconds, bootstrap likelihood -11770.763785, best rearrangement setting 13
Bootstrap[305]: Time 1.309303 seconds, bootstrap likelihood -11180.093352, best rearrangement setting 10
Bootstrap[306]: Time 1.444767 seconds, bootstrap likelihood -11381.822778, best rearrangement setting 11
Bootstrap[307]: Time 1.523547 seconds, bootstrap likelihood -12078.844356, best rearrangement setting 10
Bootstrap[308]: Time 1.448006 seconds, bootstrap likelihood -12385.828937, best rearrangement setting 15
Bootstrap[309]: Time 1.333092 seconds, bootstrap likelihood -11716.814919, best rearrangement setting 9
Bootstrap[310]: Time 1.363958 seconds, bootstrap likelihood -11960.342859, best rearrangement setting 12
Bootstrap[311]: Time 1.670947 seconds, bootstrap likelihood -11668.630932, best rearrangement setting 6
Bootstrap[312]: Time 1.322629 seconds, bootstrap likelihood -11623.723999, best rearrangement setting 11
Bootstrap[313]: Time 1.365799 seconds, bootstrap likelihood -11543.296968, best rearrangement setting 7
Bootstrap[314]: Time 1.448129 seconds, bootstrap likelihood -11751.075414, best rearrangement setting 8
Bootstrap[315]: Time 1.380955 seconds, bootstrap likelihood -11668.564054, best rearrangement setting 10
Bootstrap[316]: Time 1.347516 seconds, bootstrap likelihood -11809.273934, best rearrangement setting 6
Bootstrap[317]: Time 1.522990 seconds, bootstrap likelihood -12466.999741, best rearrangement setting 15
Bootstrap[318]: Time 1.377616 seconds, bootstrap likelihood -11790.545046, best rearrangement setting 13
Bootstrap[319]: Time 1.421639 seconds, bootstrap likelihood -12439.260882, best rearrangement setting 11
Bootstrap[320]: Time 1.458459 seconds, bootstrap likelihood -12668.805424, best rearrangement setting 12
Bootstrap[321]: Time 1.417182 seconds, bootstrap likelihood -11912.104149, best rearrangement setting 11
Bootstrap[322]: Time 1.313812 seconds, bootstrap likelihood -11427.377362, best rearrangement setting 6
Bootstrap[323]: Time 1.419375 seconds, bootstrap likelihood -11861.292577, best rearrangement setting 14
Bootstrap[324]: Time 1.391865 seconds, bootstrap likelihood -11686.786183, best rearrangement setting 13
Bootstrap[325]: Time 1.283469 seconds, bootstrap likelihood -11747.341852, best rearrangement setting 13
Bootstrap[326]: Time 1.624850 seconds, bootstrap likelihood -11570.729131, best rearrangement setting 7
Bootstrap[327]: Time 1.288754 seconds, bootstrap likelihood -11630.579502, best rearrangement setting 10
Bootstrap[328]: Time 1.286042 seconds, bootstrap likelihood -11981.309138, best rearrangement setting 12
Bootstrap[329]: Time 1.450257 seconds, bootstrap likelihood -12123.027817, best rearrangement setting 11
Bootstrap[330]: Time 1.331753 seconds, bootstrap likelihood -11414.839037, best rearrangement setting 10
Bootstrap[331]: Time 1.397299 seconds, bootstrap likelihood -12165.668373, best rearrangement setting 9
Bootstrap[332]: Time 1.349403 seconds, bootstrap likelihood -12022.751711, best rearrangement setting 11
Bootstrap[333]: Time 1.260962 seconds, bootstrap likelihood -12268.686149, best rearrangement setting 11
Bootstrap[334]: Time 1.448711 seconds, bootstrap likelihood -11790.198324, best rearrangement setting 8
Bootstrap[335]: Time 1.500561 seconds, bootstrap likelihood -12175.119234, best rearrangement setting 5
Bootstrap[336]: Time 1.496461 seconds, bootstrap likelihood -12120.642320, best rearrangement setting 13
Bootstrap[337]: Time 1.416854 seconds, bootstrap likelihood -12268.788256, best rearrangement setting 7
Bootstrap[338]: Time 1.388847 seconds, bootstrap likelihood -11966.265624, best rearrangement setting 14
Bootstrap[339]: Time 1.219883 seconds, bootstrap likelihood -11863.120301, best rearrangement setting 6
Bootstrap[340]: Time 1.506302 seconds, bootstrap likelihood -12036.118416, best rearrangement setting 10
Bootstrap[341]: Time 1.380270 seconds, bootstrap likelihood -11925.502867, best rearrangement setting 9
Bootstrap[342]: Time 1.322764 seconds, bootstrap likelihood -11579.538531, best rearrangement setting 11
Bootstrap[343]: Time 1.416071 seconds, bootstrap likelihood -11908.901201, best rearrangement setting 6
Bootstrap[344]: Time 1.419158 seconds, bootstrap likelihood -11083.252684, best rearrangement setting 6
Bootstrap[345]: Time 1.455058 seconds, bootstrap likelihood -12108.134629, best rearrangement setting 8
Bootstrap[346]: Time 1.554498 seconds, bootstrap likelihood -11916.116733, best rearrangement setting 14
Bootstrap[347]: Time 1.536625 seconds, bootstrap likelihood -11791.703038, best rearrangement setting 13
Bootstrap[348]: Time 1.334812 seconds, bootstrap likelihood -12219.412001, best rearrangement setting 7
Bootstrap[349]: Time 1.329120 seconds, bootstrap likelihood -11776.265310, best rearrangement setting 6
Bootstrap[350]: Time 1.273224 seconds, bootstrap likelihood -11605.773063, best rearrangement setting 5
Bootstrap[351]: Time 1.483333 seconds, bootstrap likelihood -11752.045428, best rearrangement setting 5
Bootstrap[352]: Time 1.329095 seconds, bootstrap likelihood -12416.111948, best rearrangement setting 6
Bootstrap[353]: Time 1.333939 seconds, bootstrap likelihood -12007.170603, best rearrangement setting 13
Bootstrap[354]: Time 1.444008 seconds, bootstrap likelihood -12060.179274, best rearrangement setting 5
Bootstrap[355]: Time 1.335090 seconds, bootstrap likelihood -11790.183138, best rearrangement setting 5
Bootstrap[356]: Time 1.479739 seconds, bootstrap likelihood -11675.904403, best rearrangement setting 14
Bootstrap[357]: Time 1.450854 seconds, bootstrap likelihood -11961.597666, best rearrangement setting 15
Bootstrap[358]: Time 1.418168 seconds, bootstrap likelihood -11849.515260, best rearrangement setting 12
Bootstrap[359]: Time 1.376229 seconds, bootstrap likelihood -11838.984526, best rearrangement setting 11
Bootstrap[360]: Time 1.365235 seconds, bootstrap likelihood -12194.600785, best rearrangement setting 9
Bootstrap[361]: Time 1.450953 seconds, bootstrap likelihood -11694.988656, best rearrangement setting 7
Bootstrap[362]: Time 1.366774 seconds, bootstrap likelihood -11857.426224, best rearrangement setting 14
Bootstrap[363]: Time 1.280764 seconds, bootstrap likelihood -12129.873774, best rearrangement setting 5
Bootstrap[364]: Time 1.441557 seconds, bootstrap likelihood -11791.286112, best rearrangement setting 15
Bootstrap[365]: Time 1.541075 seconds, bootstrap likelihood -11998.816561, best rearrangement setting 10
Bootstrap[366]: Time 1.531183 seconds, bootstrap likelihood -12457.683709, best rearrangement setting 5
Bootstrap[367]: Time 1.459974 seconds, bootstrap likelihood -12009.016139, best rearrangement setting 6
Bootstrap[368]: Time 1.332575 seconds, bootstrap likelihood -11798.129246, best rearrangement setting 11
Bootstrap[369]: Time 1.487572 seconds, bootstrap likelihood -12264.936311, best rearrangement setting 14
Bootstrap[370]: Time 1.458750 seconds, bootstrap likelihood -11640.494135, best rearrangement setting 10
Bootstrap[371]: Time 1.317539 seconds, bootstrap likelihood -11512.215283, best rearrangement setting 14
Bootstrap[372]: Time 1.374661 seconds, bootstrap likelihood -12305.174157, best rearrangement setting 9
Bootstrap[373]: Time 1.597430 seconds, bootstrap likelihood -11005.369840, best rearrangement setting 6
Bootstrap[374]: Time 1.385511 seconds, bootstrap likelihood -11724.233362, best rearrangement setting 5
Bootstrap[375]: Time 1.400518 seconds, bootstrap likelihood -12153.180151, best rearrangement setting 13
Bootstrap[376]: Time 1.653906 seconds, bootstrap likelihood -11723.119817, best rearrangement setting 12
Bootstrap[377]: Time 1.426584 seconds, bootstrap likelihood -11877.190067, best rearrangement setting 11
Bootstrap[378]: Time 1.376115 seconds, bootstrap likelihood -11482.475420, best rearrangement setting 7
Bootstrap[379]: Time 1.483755 seconds, bootstrap likelihood -12388.970745, best rearrangement setting 13
Bootstrap[380]: Time 1.513098 seconds, bootstrap likelihood -11907.800496, best rearrangement setting 13
Bootstrap[381]: Time 1.691454 seconds, bootstrap likelihood -12094.088635, best rearrangement setting 11
Bootstrap[382]: Time 1.682602 seconds, bootstrap likelihood -11304.134348, best rearrangement setting 13
Bootstrap[383]: Time 1.396117 seconds, bootstrap likelihood -11859.446421, best rearrangement setting 12
Bootstrap[384]: Time 1.283140 seconds, bootstrap likelihood -11585.928597, best rearrangement setting 8
Bootstrap[385]: Time 1.317494 seconds, bootstrap likelihood -12036.949474, best rearrangement setting 12
Bootstrap[386]: Time 1.342913 seconds, bootstrap likelihood -11882.715035, best rearrangement setting 12
Bootstrap[387]: Time 1.375669 seconds, bootstrap likelihood -11792.626646, best rearrangement setting 14
Bootstrap[388]: Time 1.510674 seconds, bootstrap likelihood -11535.888959, best rearrangement setting 13
Bootstrap[389]: Time 1.334361 seconds, bootstrap likelihood -11246.098430, best rearrangement setting 9
Bootstrap[390]: Time 1.475477 seconds, bootstrap likelihood -11770.559690, best rearrangement setting 12
Bootstrap[391]: Time 1.562496 seconds, bootstrap likelihood -11966.282369, best rearrangement setting 14
Bootstrap[392]: Time 1.393992 seconds, bootstrap likelihood -11759.367194, best rearrangement setting 14
Bootstrap[393]: Time 1.239581 seconds, bootstrap likelihood -12254.064395, best rearrangement setting 10
Bootstrap[394]: Time 1.263624 seconds, bootstrap likelihood -11218.141786, best rearrangement setting 9
Bootstrap[395]: Time 1.564401 seconds, bootstrap likelihood -12715.921370, best rearrangement setting 9
Bootstrap[396]: Time 1.322756 seconds, bootstrap likelihood -12414.258941, best rearrangement setting 11
Bootstrap[397]: Time 1.413380 seconds, bootstrap likelihood -11532.499014, best rearrangement setting 9
Bootstrap[398]: Time 1.404924 seconds, bootstrap likelihood -11534.344625, best rearrangement setting 5
Bootstrap[399]: Time 1.384229 seconds, bootstrap likelihood -11945.897898, best rearrangement setting 6


Stopped Rapid BS search after 400 replicates with MRE-based Bootstopping criterion
WRF Average of 100 random splits: 2.073769
Overall Time for 400 Rapid Bootstraps 561.734106 seconds
Average Time per Rapid Bootstrap 1.404335 seconds

Starting ML Search ...

Fast ML optimization finished

Fast ML search Time: 312.213687 seconds

Slow ML Search 0 Likelihood: -13052.920736
Slow ML Search 1 Likelihood: -13052.920774
Slow ML Search 2 Likelihood: -13052.921000
Slow ML Search 3 Likelihood: -13052.921357
Slow ML Search 4 Likelihood: -13052.921424
Slow ML Search 5 Likelihood: -13053.056110
Slow ML Search 6 Likelihood: -13053.056157
Slow ML Search 7 Likelihood: -13053.121595
Slow ML Search 8 Likelihood: -13053.121669
Slow ML Search 9 Likelihood: -13053.056111
Slow ML optimization finished

Slow ML search Time: 42.287543 seconds
Thorough ML search Time: 4.000932 seconds

Final ML Optimization Likelihood: -13051.910654

Model Information:

Model Parameters of Partition 0, Name: No Name Provided, Type of Data: DNA
alpha: 1.194727
Tree-Length: 1.609055
rate A <-> C: 1.389146
rate A <-> G: 1.616800
rate A <-> T: 0.202105
rate C <-> G: 0.350831
rate C <-> T: 1.401673
rate G <-> T: 1.000000

freq pi(A): 0.313566
freq pi(C): 0.153715
freq pi(G): 0.150915
freq pi(T): 0.381805


ML search took 358.503085 secs or 0.099584 hours

Combined Bootstrap and ML search took 920.237253 secs or 0.255621 hours

Drawing Bootstrap Support Values on best-scoring ML tree ...


Found 1 tree in File /home/kaplipa/Guido/loranths/RAxML_bestTree.matK


Found 1 tree in File /home/kaplipa/Guido/loranths/RAxML_bestTree.matK

Program execution info written to /home/kaplipa/Guido/loranths/RAxML_info.matK
All 400 bootstrapped trees written to: /home/kaplipa/Guido/loranths/RAxML_bootstrap.matK

Best-scoring ML tree written to: /home/kaplipa/Guido/loranths/RAxML_bestTree.matK

Best-scoring ML tree with support values written to: /home/kaplipa/Guido/loranths/RAxML_bipartitions.matK

Best-scoring ML tree with support values as branch labels written to: /home/kaplipa/Guido/loranths/RAxML_bipartitionsBranchLabels.matK

Overall execution time for full ML analysis: 920.341487 secs or 0.255650 hours or 0.010652 days
