# Supplementary material for: Eocene Loranthaceae pollen pushes back divergence ages for major splits in the family
Source: PeerJ. 2017 Jun 7;5:e3373. doi: 10.7717/peerj.3373 (PMC5466002; doi:10.7717/peerj.3373)
Supplement: Supplemental Information 8 — This archive includes all data and analysis files referred to in the main text and supplementary files that are needed to reproduce the shown results. See GuideToFiles.txt for naming schemes and contents of each subfolder included in this archive, and File S1 for analysis set-ups and further background information. [file peerj-05-3373-s008.zip › Step1_Preanalysis/RAxML_info.rbcL]

IMPORTANT WARNING: Sequences Macrosolen_cochinchinensis|HQ317768|LS05 and Macrosolen_cochinchinensis|HQ317769|LS35 are exactly identical


IMPORTANT WARNING: Sequences Macrosolen_cochinchinensis|HQ317768|LS05 and Macrosolen_cochinchinensis|HQ317770|LS36 are exactly identical


IMPORTANT WARNING: Sequences Macrosolen_tricolor|HQ317771|LS37 and Macrosolen_tricolor|HQ317772|LS38 are exactly identical


IMPORTANT WARNING: Sequences Dendrophthoe_pentandra|HQ317759|LS27 and Dendrophthoe_pentandra|HQ317760|LS32 are exactly identical


IMPORTANT WARNING: Sequences Helixanthera_parasitica|HQ317761|LS28 and Helixanthera_parasitica|HQ317762|LS29 are exactly identical


IMPORTANT WARNING: Sequences Helixanthera_parasitica|HQ317761|LS28 and Helixanthera_parasitica|HQ317763|LS30 are exactly identical


IMPORTANT WARNING: Sequences Helixanthera_parasitica|HQ317761|LS28 and Helixanthera_parasitica|HQ317764|LS31 are exactly identical


IMPORTANT WARNING: Sequences Helixanthera_sampsonii|HQ317765|LS33 and Helixanthera_sampsonii|HQ317766|LS34 are exactly identical


IMPORTANT WARNING: Sequences Tolypanthus_maclurei|HQ317757|LS01 and Tolypanthus_maclurei|HQ317758|LS02 are exactly identical


IMPORTANT WARNING: Sequences Scurrula_atropurpurea|KF114862|UNKNOWN and Scurrula_ferruginea|KF114863|UNKNOWN are exactly identical


IMPORTANT WARNING: Sequences Scurrula_chingii|HQ317773|LS25 and Scurrula_chingii|HQ317774|LS26 are exactly identical


IMPORTANT WARNING: Sequences Scurrula_chingii|HQ317773|LS25 and Scurrula_parasitica|HQ317775|LS18 are exactly identical


IMPORTANT WARNING: Sequences Scurrula_chingii|HQ317773|LS25 and Scurrula_parasitica|HQ317777|LS57 are exactly identical


IMPORTANT WARNING: Sequences Scurrula_chingii|HQ317773|LS25 and Scurrula_parasitica|HQ317778|LS23 are exactly identical


IMPORTANT WARNING: Sequences Scurrula_chingii|HQ317773|LS25 and Scurrula_parasitica|HQ317779|LS58 are exactly identical


IMPORTANT WARNING: Sequences Taxillus_chinensis|HQ317780|LS03 and Taxillus_chinensis|HQ317781|LS04 are exactly identical


IMPORTANT WARNING: Sequences Taxillus_chinensis|HQ317780|LS03 and Taxillus_chinensis|HQ317782|LS06 are exactly identical


IMPORTANT WARNING: Sequences Taxillus_chinensis|HQ317780|LS03 and Taxillus_chinensis|HQ317783|LS07 are exactly identical


IMPORTANT WARNING: Sequences Taxillus_chinensis|HQ317780|LS03 and Taxillus_chinensis|HQ317784|LS08 are exactly identical


IMPORTANT WARNING: Sequences Taxillus_chinensis|HQ317780|LS03 and Taxillus_chinensis|HQ317785|LS09 are exactly identical


IMPORTANT WARNING: Sequences Taxillus_chinensis|HQ317780|LS03 and Taxillus_chinensis|HQ317786|LS52 are exactly identical


IMPORTANT WARNING: Sequences Taxillus_chinensis|HQ317780|LS03 and Taxillus_chinensis|HQ317787|LS53 are exactly identical


IMPORTANT WARNING: Sequences Taxillus_chinensis|HQ317780|LS03 and Taxillus_chinensis|HQ317788|LS54 are exactly identical


IMPORTANT WARNING: Sequences Taxillus_chinensis|HQ317780|LS03 and Taxillus_chinensis|HQ317789|LS55 are exactly identical


IMPORTANT WARNING: Sequences Taxillus_chinensis|HQ317780|LS03 and Taxillus_chinensis|HQ317790|LS56 are exactly identical


IMPORTANT WARNING: Sequences Taxillus_limprichtii|HQ317791|LS12 and Taxillus_limprichtii|HQ317792|LS13 are exactly identical


IMPORTANT WARNING: Sequences Taxillus_limprichtii|HQ317793|LS15 and Taxillus_nigrans|HQ317794|LS20 are exactly identical


IMPORTANT WARNING: Sequences Taxillus_limprichtii|HQ317793|LS15 and Taxillus_nigrans|HQ317795|LS21 are exactly identical


IMPORTANT WARNING: Sequences Taxillus_sutchuenensis|HQ317796|LS16 and Taxillus_sutchuenensis|HQ317797|LS17 are exactly identical


IMPORTANT WARNING: Sequences Taxillus_sutchuenensis|HQ317798|LS10 and Taxillus_sutchuenensis|HQ317799|LS11 are exactly identical


IMPORTANT WARNING: Sequences Struthanthus_orbicularis|JQ592413|BioBot05045 and Struthanthus_orbicularis|JQ592414|BioBot05046 are exactly identical


IMPORTANT WARNING: Sequences Struthanthus_orbicularis|JQ592413|BioBot05045 and Struthanthus_orbicularis|JQ592415|BioBot05048 are exactly identical

IMPORTANT WARNING
Found 32 sequences that are exactly identical to other sequences in the alignment.
Normally they should be excluded from the analysis.

Just in case you might need it, an alignment file with 
sequence duplicates removed is printed to file 06_rbcL.all.epf.reduced


Using BFGS method to optimize GTR rate parameters, to disable this specify "--no-bfgs" 


This is RAxML version 8.2.4 released by Alexandros Stamatakis on October 02 2015.

With greatly appreciated code contributions by:
Andre Aberer      (HITS)
Simon Berger      (HITS)
Alexey Kozlov     (HITS)
Kassian Kobert    (HITS)
David Dao         (KIT and HITS)
Nick Pattengale   (Sandia)
Wayne Pfeiffer    (SDSC)
Akifumi S. Tanabe (NRIFS)

Alignment has 328 distinct alignment patterns

Proportion of gaps and completely undetermined characters in this alignment: 44.41%

RAxML rapid bootstrapping and subsequent ML search

Using 1 distinct models/data partitions with joint branch length optimization


Executing 1000 rapid bootstrap inferences and thereafter a thorough ML search 

All free model parameters will be estimated by RAxML
ML estimate of 25 per site rate categories

Likelihood of final tree will be evaluated and optimized under GAMMA

GAMMA Model parameters will be estimated up to an accuracy of 0.1000000000 Log Likelihood units

Partition: 0
Alignment Patterns: 328
Name: No Name Provided
DataType: DNA
Substitution Matrix: GTR


RAxML was called as follows:

/home/kaplipa/SOFTWARE/standard-RAxML/raxmlHPC-PTHREADS-SSE3 -T 24 -s 06_rbcL.all.epf -m GTRCAT -n rbcL -f a -x 64566 -# autoMRE -p 1234
 


Time for BS model parameter optimization 0.261136
Bootstrap[0]: Time 2.037169 seconds, bootstrap likelihood -3435.598693, best rearrangement setting 5
Bootstrap[1]: Time 1.755857 seconds, bootstrap likelihood -3383.349821, best rearrangement setting 9
Bootstrap[2]: Time 2.251630 seconds, bootstrap likelihood -3793.205398, best rearrangement setting 14
Bootstrap[3]: Time 2.143976 seconds, bootstrap likelihood -3350.447556, best rearrangement setting 15
Bootstrap[4]: Time 1.762991 seconds, bootstrap likelihood -3687.933332, best rearrangement setting 5
Bootstrap[5]: Time 1.595373 seconds, bootstrap likelihood -3622.699738, best rearrangement setting 12
Bootstrap[6]: Time 1.725137 seconds, bootstrap likelihood -3754.512665, best rearrangement setting 8
Bootstrap[7]: Time 2.143031 seconds, bootstrap likelihood -3997.518921, best rearrangement setting 8
Bootstrap[8]: Time 2.004884 seconds, bootstrap likelihood -3651.203100, best rearrangement setting 12
Bootstrap[9]: Time 1.927775 seconds, bootstrap likelihood -3699.049098, best rearrangement setting 7
Bootstrap[10]: Time 2.230217 seconds, bootstrap likelihood -3685.134069, best rearrangement setting 7
Bootstrap[11]: Time 1.737465 seconds, bootstrap likelihood -3543.971757, best rearrangement setting 11
Bootstrap[12]: Time 1.844576 seconds, bootstrap likelihood -3442.284624, best rearrangement setting 5
Bootstrap[13]: Time 1.690545 seconds, bootstrap likelihood -3695.924053, best rearrangement setting 5
Bootstrap[14]: Time 1.773238 seconds, bootstrap likelihood -3534.067914, best rearrangement setting 6
Bootstrap[15]: Time 1.676507 seconds, bootstrap likelihood -3923.331872, best rearrangement setting 14
Bootstrap[16]: Time 1.717238 seconds, bootstrap likelihood -3668.862026, best rearrangement setting 11
Bootstrap[17]: Time 1.918591 seconds, bootstrap likelihood -3653.113777, best rearrangement setting 9
Bootstrap[18]: Time 2.327216 seconds, bootstrap likelihood -3760.772259, best rearrangement setting 9
Bootstrap[19]: Time 2.050667 seconds, bootstrap likelihood -3822.442531, best rearrangement setting 14
Bootstrap[20]: Time 1.825691 seconds, bootstrap likelihood -3616.213123, best rearrangement setting 12
Bootstrap[21]: Time 1.744197 seconds, bootstrap likelihood -3579.715167, best rearrangement setting 11
Bootstrap[22]: Time 1.937351 seconds, bootstrap likelihood -3557.129638, best rearrangement setting 7
Bootstrap[23]: Time 1.977702 seconds, bootstrap likelihood -3578.534492, best rearrangement setting 15
Bootstrap[24]: Time 2.093106 seconds, bootstrap likelihood -3828.109383, best rearrangement setting 14
Bootstrap[25]: Time 1.816291 seconds, bootstrap likelihood -3824.995953, best rearrangement setting 15
Bootstrap[26]: Time 1.760575 seconds, bootstrap likelihood -3680.641843, best rearrangement setting 6
Bootstrap[27]: Time 1.883709 seconds, bootstrap likelihood -3528.519893, best rearrangement setting 15
Bootstrap[28]: Time 1.842009 seconds, bootstrap likelihood -3857.156628, best rearrangement setting 15
Bootstrap[29]: Time 2.107322 seconds, bootstrap likelihood -3851.866935, best rearrangement setting 9
Bootstrap[30]: Time 1.656842 seconds, bootstrap likelihood -3666.860025, best rearrangement setting 7
Bootstrap[31]: Time 2.522594 seconds, bootstrap likelihood -3542.835307, best rearrangement setting 11
Bootstrap[32]: Time 2.074657 seconds, bootstrap likelihood -3832.715956, best rearrangement setting 7
Bootstrap[33]: Time 2.032189 seconds, bootstrap likelihood -3539.498447, best rearrangement setting 8
Bootstrap[34]: Time 1.767537 seconds, bootstrap likelihood -3654.601279, best rearrangement setting 14
Bootstrap[35]: Time 1.866210 seconds, bootstrap likelihood -3567.970600, best rearrangement setting 7
Bootstrap[36]: Time 2.011498 seconds, bootstrap likelihood -3667.957884, best rearrangement setting 11
Bootstrap[37]: Time 1.989013 seconds, bootstrap likelihood -3584.120079, best rearrangement setting 8
Bootstrap[38]: Time 1.822883 seconds, bootstrap likelihood -3792.508531, best rearrangement setting 6
Bootstrap[39]: Time 1.667806 seconds, bootstrap likelihood -3625.091000, best rearrangement setting 5
Bootstrap[40]: Time 2.271779 seconds, bootstrap likelihood -3809.162576, best rearrangement setting 12
Bootstrap[41]: Time 2.007830 seconds, bootstrap likelihood -3687.657655, best rearrangement setting 13
Bootstrap[42]: Time 1.739154 seconds, bootstrap likelihood -3556.799412, best rearrangement setting 6
Bootstrap[43]: Time 2.359156 seconds, bootstrap likelihood -3497.162979, best rearrangement setting 9
Bootstrap[44]: Time 1.794781 seconds, bootstrap likelihood -3797.162690, best rearrangement setting 10
Bootstrap[45]: Time 2.180495 seconds, bootstrap likelihood -3535.663921, best rearrangement setting 9
Bootstrap[46]: Time 1.642333 seconds, bootstrap likelihood -3615.340173, best rearrangement setting 5
Bootstrap[47]: Time 1.901788 seconds, bootstrap likelihood -3710.827654, best rearrangement setting 11
Bootstrap[48]: Time 1.912563 seconds, bootstrap likelihood -3585.903046, best rearrangement setting 5
Bootstrap[49]: Time 1.741754 seconds, bootstrap likelihood -3456.559593, best rearrangement setting 5
Bootstrap[50]: Time 1.997288 seconds, bootstrap likelihood -3601.293800, best rearrangement setting 8
Bootstrap[51]: Time 1.765052 seconds, bootstrap likelihood -3539.608092, best rearrangement setting 10
Bootstrap[52]: Time 1.842825 seconds, bootstrap likelihood -3426.245150, best rearrangement setting 12
Bootstrap[53]: Time 1.746389 seconds, bootstrap likelihood -3545.332355, best rearrangement setting 7
Bootstrap[54]: Time 1.809817 seconds, bootstrap likelihood -3636.842141, best rearrangement setting 7
Bootstrap[55]: Time 1.559328 seconds, bootstrap likelihood -3769.725796, best rearrangement setting 5
Bootstrap[56]: Time 1.798100 seconds, bootstrap likelihood -3759.283010, best rearrangement setting 7
Bootstrap[57]: Time 1.936376 seconds, bootstrap likelihood -3484.383884, best rearrangement setting 13
Bootstrap[58]: Time 1.791153 seconds, bootstrap likelihood -3722.807507, best rearrangement setting 8
Bootstrap[59]: Time 1.704410 seconds, bootstrap likelihood -3454.882299, best rearrangement setting 13
Bootstrap[60]: Time 1.922766 seconds, bootstrap likelihood -3404.697881, best rearrangement setting 8
Bootstrap[61]: Time 1.857543 seconds, bootstrap likelihood -3594.123497, best rearrangement setting 11
Bootstrap[62]: Time 2.128489 seconds, bootstrap likelihood -3687.801506, best rearrangement setting 13
Bootstrap[63]: Time 2.551806 seconds, bootstrap likelihood -3779.089978, best rearrangement setting 13
Bootstrap[64]: Time 2.054504 seconds, bootstrap likelihood -3422.695770, best rearrangement setting 7
Bootstrap[65]: Time 1.793927 seconds, bootstrap likelihood -3644.893701, best rearrangement setting 10
Bootstrap[66]: Time 2.223009 seconds, bootstrap likelihood -3825.407421, best rearrangement setting 15
Bootstrap[67]: Time 2.006198 seconds, bootstrap likelihood -3570.817912, best rearrangement setting 10
Bootstrap[68]: Time 1.728839 seconds, bootstrap likelihood -3772.405155, best rearrangement setting 8
Bootstrap[69]: Time 1.716060 seconds, bootstrap likelihood -3742.842320, best rearrangement setting 15
Bootstrap[70]: Time 1.716454 seconds, bootstrap likelihood -3710.526641, best rearrangement setting 11
Bootstrap[71]: Time 1.835162 seconds, bootstrap likelihood -3625.197018, best rearrangement setting 15
Bootstrap[72]: Time 2.143164 seconds, bootstrap likelihood -3621.814432, best rearrangement setting 13
Bootstrap[73]: Time 2.065923 seconds, bootstrap likelihood -3788.021967, best rearrangement setting 8
Bootstrap[74]: Time 1.869145 seconds, bootstrap likelihood -3650.221413, best rearrangement setting 11
Bootstrap[75]: Time 1.764454 seconds, bootstrap likelihood -3617.580570, best rearrangement setting 14
Bootstrap[76]: Time 2.246783 seconds, bootstrap likelihood -3624.609665, best rearrangement setting 15
Bootstrap[77]: Time 1.734863 seconds, bootstrap likelihood -3587.180687, best rearrangement setting 11
Bootstrap[78]: Time 1.887046 seconds, bootstrap likelihood -3701.906290, best rearrangement setting 6
Bootstrap[79]: Time 1.987100 seconds, bootstrap likelihood -3692.587495, best rearrangement setting 11
Bootstrap[80]: Time 1.869979 seconds, bootstrap likelihood -3698.602825, best rearrangement setting 14
Bootstrap[81]: Time 2.033750 seconds, bootstrap likelihood -3743.350206, best rearrangement setting 9
Bootstrap[82]: Time 2.024432 seconds, bootstrap likelihood -3485.166464, best rearrangement setting 15
Bootstrap[83]: Time 1.907265 seconds, bootstrap likelihood -4000.320098, best rearrangement setting 7
Bootstrap[84]: Time 1.718168 seconds, bootstrap likelihood -3587.537999, best rearrangement setting 8
Bootstrap[85]: Time 2.359823 seconds, bootstrap likelihood -3593.966782, best rearrangement setting 10
Bootstrap[86]: Time 1.916681 seconds, bootstrap likelihood -3408.669984, best rearrangement setting 10
Bootstrap[87]: Time 2.453284 seconds, bootstrap likelihood -3417.621916, best rearrangement setting 13
Bootstrap[88]: Time 2.841369 seconds, bootstrap likelihood -3458.489297, best rearrangement setting 14
Bootstrap[89]: Time 1.824440 seconds, bootstrap likelihood -3755.080729, best rearrangement setting 14
Bootstrap[90]: Time 1.650937 seconds, bootstrap likelihood -3660.483666, best rearrangement setting 13
Bootstrap[91]: Time 1.828792 seconds, bootstrap likelihood -3729.044182, best rearrangement setting 12
Bootstrap[92]: Time 1.760883 seconds, bootstrap likelihood -3746.814997, best rearrangement setting 10
Bootstrap[93]: Time 2.247250 seconds, bootstrap likelihood -3770.661022, best rearrangement setting 11
Bootstrap[94]: Time 1.689157 seconds, bootstrap likelihood -3709.434950, best rearrangement setting 5
Bootstrap[95]: Time 1.710257 seconds, bootstrap likelihood -3757.163792, best rearrangement setting 15
Bootstrap[96]: Time 1.768782 seconds, bootstrap likelihood -3695.964353, best rearrangement setting 6
Bootstrap[97]: Time 2.060099 seconds, bootstrap likelihood -3615.858128, best rearrangement setting 11
Bootstrap[98]: Time 1.885643 seconds, bootstrap likelihood -3608.048318, best rearrangement setting 15
Bootstrap[99]: Time 1.849517 seconds, bootstrap likelihood -3699.026287, best rearrangement setting 6
Bootstrap[100]: Time 1.977024 seconds, bootstrap likelihood -3725.377629, best rearrangement setting 11
Bootstrap[101]: Time 1.738827 seconds, bootstrap likelihood -3804.941838, best rearrangement setting 6
Bootstrap[102]: Time 1.775899 seconds, bootstrap likelihood -3776.779622, best rearrangement setting 8
Bootstrap[103]: Time 1.888112 seconds, bootstrap likelihood -3596.574933, best rearrangement setting 15
Bootstrap[104]: Time 1.984445 seconds, bootstrap likelihood -3626.336494, best rearrangement setting 8
Bootstrap[105]: Time 1.802473 seconds, bootstrap likelihood -3590.297073, best rearrangement setting 14
Bootstrap[106]: Time 1.711329 seconds, bootstrap likelihood -3694.234863, best rearrangement setting 12
Bootstrap[107]: Time 1.874649 seconds, bootstrap likelihood -3685.565201, best rearrangement setting 6
Bootstrap[108]: Time 2.012608 seconds, bootstrap likelihood -3386.873289, best rearrangement setting 13
Bootstrap[109]: Time 2.234975 seconds, bootstrap likelihood -3680.297494, best rearrangement setting 10
Bootstrap[110]: Time 1.958936 seconds, bootstrap likelihood -3697.183621, best rearrangement setting 14
Bootstrap[111]: Time 1.953591 seconds, bootstrap likelihood -3848.222114, best rearrangement setting 7
Bootstrap[112]: Time 1.589533 seconds, bootstrap likelihood -3640.690142, best rearrangement setting 15
Bootstrap[113]: Time 2.098160 seconds, bootstrap likelihood -3813.467476, best rearrangement setting 12
Bootstrap[114]: Time 2.001159 seconds, bootstrap likelihood -3703.430476, best rearrangement setting 12
Bootstrap[115]: Time 1.998927 seconds, bootstrap likelihood -3500.616255, best rearrangement setting 5
Bootstrap[116]: Time 1.851045 seconds, bootstrap likelihood -3593.724323, best rearrangement setting 14
Bootstrap[117]: Time 1.698399 seconds, bootstrap likelihood -3613.498588, best rearrangement setting 7
Bootstrap[118]: Time 1.963222 seconds, bootstrap likelihood -3518.478091, best rearrangement setting 8
Bootstrap[119]: Time 2.168127 seconds, bootstrap likelihood -3557.604742, best rearrangement setting 15
Bootstrap[120]: Time 1.914391 seconds, bootstrap likelihood -3894.870204, best rearrangement setting 7
Bootstrap[121]: Time 1.853742 seconds, bootstrap likelihood -3656.221629, best rearrangement setting 8
Bootstrap[122]: Time 1.763636 seconds, bootstrap likelihood -3764.192487, best rearrangement setting 6
Bootstrap[123]: Time 1.832329 seconds, bootstrap likelihood -3703.869774, best rearrangement setting 10
Bootstrap[124]: Time 2.742258 seconds, bootstrap likelihood -3422.957905, best rearrangement setting 15
Bootstrap[125]: Time 1.922575 seconds, bootstrap likelihood -3680.215813, best rearrangement setting 12
Bootstrap[126]: Time 2.633711 seconds, bootstrap likelihood -3743.731825, best rearrangement setting 15
Bootstrap[127]: Time 1.937950 seconds, bootstrap likelihood -3607.075626, best rearrangement setting 7
Bootstrap[128]: Time 2.284898 seconds, bootstrap likelihood -3653.715747, best rearrangement setting 11
Bootstrap[129]: Time 1.914936 seconds, bootstrap likelihood -3440.840666, best rearrangement setting 6
Bootstrap[130]: Time 1.788627 seconds, bootstrap likelihood -3626.816468, best rearrangement setting 14
Bootstrap[131]: Time 1.776669 seconds, bootstrap likelihood -3713.531446, best rearrangement setting 15
Bootstrap[132]: Time 2.131510 seconds, bootstrap likelihood -3607.229458, best rearrangement setting 12
Bootstrap[133]: Time 1.728139 seconds, bootstrap likelihood -3436.520939, best rearrangement setting 12
Bootstrap[134]: Time 1.906368 seconds, bootstrap likelihood -3643.652832, best rearrangement setting 14
Bootstrap[135]: Time 1.792219 seconds, bootstrap likelihood -3590.117788, best rearrangement setting 9
Bootstrap[136]: Time 1.811788 seconds, bootstrap likelihood -3750.578160, best rearrangement setting 12
Bootstrap[137]: Time 1.827072 seconds, bootstrap likelihood -3493.639994, best rearrangement setting 13
Bootstrap[138]: Time 1.946387 seconds, bootstrap likelihood -3676.965157, best rearrangement setting 10
Bootstrap[139]: Time 1.756516 seconds, bootstrap likelihood -3806.068349, best rearrangement setting 14
Bootstrap[140]: Time 1.776758 seconds, bootstrap likelihood -3572.592156, best rearrangement setting 5
Bootstrap[141]: Time 1.845751 seconds, bootstrap likelihood -3780.857907, best rearrangement setting 13
Bootstrap[142]: Time 1.847649 seconds, bootstrap likelihood -3496.637206, best rearrangement setting 9
Bootstrap[143]: Time 1.661531 seconds, bootstrap likelihood -3626.058338, best rearrangement setting 6
Bootstrap[144]: Time 2.072386 seconds, bootstrap likelihood -3724.178726, best rearrangement setting 15
Bootstrap[145]: Time 2.056744 seconds, bootstrap likelihood -3784.888154, best rearrangement setting 7
Bootstrap[146]: Time 1.839865 seconds, bootstrap likelihood -3586.882024, best rearrangement setting 12
Bootstrap[147]: Time 2.145290 seconds, bootstrap likelihood -3764.288434, best rearrangement setting 9
Bootstrap[148]: Time 1.735209 seconds, bootstrap likelihood -3688.386887, best rearrangement setting 10
Bootstrap[149]: Time 1.716577 seconds, bootstrap likelihood -3646.853749, best rearrangement setting 10
Bootstrap[150]: Time 1.770823 seconds, bootstrap likelihood -3561.458772, best rearrangement setting 10
Bootstrap[151]: Time 1.878799 seconds, bootstrap likelihood -3748.239347, best rearrangement setting 9
Bootstrap[152]: Time 2.023002 seconds, bootstrap likelihood -3328.588815, best rearrangement setting 9
Bootstrap[153]: Time 2.456421 seconds, bootstrap likelihood -3591.059726, best rearrangement setting 11
Bootstrap[154]: Time 1.736568 seconds, bootstrap likelihood -3967.195326, best rearrangement setting 12
Bootstrap[155]: Time 1.619744 seconds, bootstrap likelihood -3588.922522, best rearrangement setting 11
Bootstrap[156]: Time 1.719355 seconds, bootstrap likelihood -3912.272964, best rearrangement setting 11
Bootstrap[157]: Time 2.238372 seconds, bootstrap likelihood -3708.474041, best rearrangement setting 10
Bootstrap[158]: Time 1.745837 seconds, bootstrap likelihood -3573.236175, best rearrangement setting 7
Bootstrap[159]: Time 2.048802 seconds, bootstrap likelihood -3552.593572, best rearrangement setting 13
Bootstrap[160]: Time 2.103375 seconds, bootstrap likelihood -3667.746834, best rearrangement setting 8
Bootstrap[161]: Time 1.794871 seconds, bootstrap likelihood -3643.576260, best rearrangement setting 10
Bootstrap[162]: Time 1.816061 seconds, bootstrap likelihood -3824.665704, best rearrangement setting 6
Bootstrap[163]: Time 1.906665 seconds, bootstrap likelihood -3855.952019, best rearrangement setting 15
Bootstrap[164]: Time 2.274749 seconds, bootstrap likelihood -3819.734186, best rearrangement setting 11
Bootstrap[165]: Time 1.684336 seconds, bootstrap likelihood -3754.567347, best rearrangement setting 5
Bootstrap[166]: Time 2.048716 seconds, bootstrap likelihood -3686.010345, best rearrangement setting 12
Bootstrap[167]: Time 1.804325 seconds, bootstrap likelihood -3547.118678, best rearrangement setting 15
Bootstrap[168]: Time 1.623447 seconds, bootstrap likelihood -3530.292893, best rearrangement setting 5
Bootstrap[169]: Time 2.019531 seconds, bootstrap likelihood -3632.705777, best rearrangement setting 13
Bootstrap[170]: Time 1.824311 seconds, bootstrap likelihood -3633.169637, best rearrangement setting 14
Bootstrap[171]: Time 1.729976 seconds, bootstrap likelihood -3997.440847, best rearrangement setting 5
Bootstrap[172]: Time 1.894957 seconds, bootstrap likelihood -3670.613204, best rearrangement setting 14
Bootstrap[173]: Time 1.937301 seconds, bootstrap likelihood -3852.150509, best rearrangement setting 9
Bootstrap[174]: Time 2.443800 seconds, bootstrap likelihood -3722.895622, best rearrangement setting 15
Bootstrap[175]: Time 2.540576 seconds, bootstrap likelihood -3643.562251, best rearrangement setting 8
Bootstrap[176]: Time 1.833944 seconds, bootstrap likelihood -3815.062212, best rearrangement setting 11
Bootstrap[177]: Time 1.705649 seconds, bootstrap likelihood -3848.404264, best rearrangement setting 15
Bootstrap[178]: Time 1.759167 seconds, bootstrap likelihood -3783.568470, best rearrangement setting 15
Bootstrap[179]: Time 1.624269 seconds, bootstrap likelihood -3488.135614, best rearrangement setting 5
Bootstrap[180]: Time 1.672669 seconds, bootstrap likelihood -3621.189902, best rearrangement setting 6
Bootstrap[181]: Time 2.028295 seconds, bootstrap likelihood -3486.081880, best rearrangement setting 14
Bootstrap[182]: Time 1.934440 seconds, bootstrap likelihood -3775.893732, best rearrangement setting 15
Bootstrap[183]: Time 1.886551 seconds, bootstrap likelihood -3745.761519, best rearrangement setting 10
Bootstrap[184]: Time 2.220688 seconds, bootstrap likelihood -3688.208509, best rearrangement setting 12
Bootstrap[185]: Time 1.695953 seconds, bootstrap likelihood -3633.051518, best rearrangement setting 14
Bootstrap[186]: Time 1.893708 seconds, bootstrap likelihood -3546.429092, best rearrangement setting 13
Bootstrap[187]: Time 1.869088 seconds, bootstrap likelihood -3648.568254, best rearrangement setting 11
Bootstrap[188]: Time 1.980115 seconds, bootstrap likelihood -3524.606603, best rearrangement setting 10
Bootstrap[189]: Time 1.794440 seconds, bootstrap likelihood -3711.403427, best rearrangement setting 6
Bootstrap[190]: Time 1.939785 seconds, bootstrap likelihood -3611.725927, best rearrangement setting 8
Bootstrap[191]: Time 2.438082 seconds, bootstrap likelihood -3714.659422, best rearrangement setting 9
Bootstrap[192]: Time 1.869116 seconds, bootstrap likelihood -3750.624008, best rearrangement setting 15
Bootstrap[193]: Time 1.986658 seconds, bootstrap likelihood -3397.635524, best rearrangement setting 13
Bootstrap[194]: Time 1.778500 seconds, bootstrap likelihood -3720.462399, best rearrangement setting 10
Bootstrap[195]: Time 2.252537 seconds, bootstrap likelihood -3341.408456, best rearrangement setting 14
Bootstrap[196]: Time 1.808892 seconds, bootstrap likelihood -3715.397724, best rearrangement setting 7
Bootstrap[197]: Time 1.548535 seconds, bootstrap likelihood -3610.618609, best rearrangement setting 14
Bootstrap[198]: Time 1.867756 seconds, bootstrap likelihood -3769.349754, best rearrangement setting 15
Bootstrap[199]: Time 1.798644 seconds, bootstrap likelihood -3758.984493, best rearrangement setting 12
Bootstrap[200]: Time 1.868950 seconds, bootstrap likelihood -3496.815106, best rearrangement setting 9
Bootstrap[201]: Time 1.817023 seconds, bootstrap likelihood -3685.810457, best rearrangement setting 5
Bootstrap[202]: Time 2.174730 seconds, bootstrap likelihood -3653.931457, best rearrangement setting 11
Bootstrap[203]: Time 1.815717 seconds, bootstrap likelihood -3997.967576, best rearrangement setting 14
Bootstrap[204]: Time 1.842562 seconds, bootstrap likelihood -3692.599535, best rearrangement setting 5
Bootstrap[205]: Time 1.892811 seconds, bootstrap likelihood -3761.819667, best rearrangement setting 10
Bootstrap[206]: Time 1.887959 seconds, bootstrap likelihood -3737.450494, best rearrangement setting 9
Bootstrap[207]: Time 1.612529 seconds, bootstrap likelihood -3500.592689, best rearrangement setting 6
Bootstrap[208]: Time 1.789432 seconds, bootstrap likelihood -3724.148826, best rearrangement setting 9
Bootstrap[209]: Time 1.796966 seconds, bootstrap likelihood -3545.742558, best rearrangement setting 15
Bootstrap[210]: Time 2.134404 seconds, bootstrap likelihood -3641.026989, best rearrangement setting 11
Bootstrap[211]: Time 1.950118 seconds, bootstrap likelihood -3818.543009, best rearrangement setting 7
Bootstrap[212]: Time 1.651091 seconds, bootstrap likelihood -3784.612887, best rearrangement setting 13
Bootstrap[213]: Time 1.869985 seconds, bootstrap likelihood -3841.210970, best rearrangement setting 5
Bootstrap[214]: Time 1.837623 seconds, bootstrap likelihood -3747.676564, best rearrangement setting 9
Bootstrap[215]: Time 1.723697 seconds, bootstrap likelihood -3848.074166, best rearrangement setting 5
Bootstrap[216]: Time 2.058331 seconds, bootstrap likelihood -3766.043109, best rearrangement setting 15
Bootstrap[217]: Time 1.846452 seconds, bootstrap likelihood -3644.951097, best rearrangement setting 6
Bootstrap[218]: Time 1.838333 seconds, bootstrap likelihood -3683.801697, best rearrangement setting 13
Bootstrap[219]: Time 1.836838 seconds, bootstrap likelihood -3583.878087, best rearrangement setting 10
Bootstrap[220]: Time 1.933269 seconds, bootstrap likelihood -3648.848301, best rearrangement setting 9
Bootstrap[221]: Time 1.742966 seconds, bootstrap likelihood -3580.441634, best rearrangement setting 5
Bootstrap[222]: Time 1.928972 seconds, bootstrap likelihood -3533.766280, best rearrangement setting 11
Bootstrap[223]: Time 1.829097 seconds, bootstrap likelihood -3485.135738, best rearrangement setting 7
Bootstrap[224]: Time 1.892485 seconds, bootstrap likelihood -3388.959880, best rearrangement setting 15
Bootstrap[225]: Time 1.700979 seconds, bootstrap likelihood -3737.390025, best rearrangement setting 9
Bootstrap[226]: Time 1.831548 seconds, bootstrap likelihood -3535.719852, best rearrangement setting 7
Bootstrap[227]: Time 1.763625 seconds, bootstrap likelihood -3620.839327, best rearrangement setting 8
Bootstrap[228]: Time 1.781561 seconds, bootstrap likelihood -3673.744595, best rearrangement setting 10
Bootstrap[229]: Time 1.815010 seconds, bootstrap likelihood -3620.223375, best rearrangement setting 5
Bootstrap[230]: Time 1.771700 seconds, bootstrap likelihood -3826.379473, best rearrangement setting 14
Bootstrap[231]: Time 1.697191 seconds, bootstrap likelihood -3553.687726, best rearrangement setting 14
Bootstrap[232]: Time 2.006526 seconds, bootstrap likelihood -3374.149344, best rearrangement setting 13
Bootstrap[233]: Time 2.976307 seconds, bootstrap likelihood -3690.851020, best rearrangement setting 14
Bootstrap[234]: Time 1.909733 seconds, bootstrap likelihood -3512.880871, best rearrangement setting 8
Bootstrap[235]: Time 1.913504 seconds, bootstrap likelihood -3619.613111, best rearrangement setting 6
Bootstrap[236]: Time 1.745258 seconds, bootstrap likelihood -3745.791263, best rearrangement setting 9
Bootstrap[237]: Time 1.685088 seconds, bootstrap likelihood -3565.476356, best rearrangement setting 13
Bootstrap[238]: Time 1.941272 seconds, bootstrap likelihood -3778.863655, best rearrangement setting 12
Bootstrap[239]: Time 1.743435 seconds, bootstrap likelihood -3521.703735, best rearrangement setting 10
Bootstrap[240]: Time 1.701431 seconds, bootstrap likelihood -3657.115849, best rearrangement setting 12
Bootstrap[241]: Time 1.879726 seconds, bootstrap likelihood -3619.878071, best rearrangement setting 14
Bootstrap[242]: Time 1.791675 seconds, bootstrap likelihood -3487.958444, best rearrangement setting 10
Bootstrap[243]: Time 1.800232 seconds, bootstrap likelihood -3439.619289, best rearrangement setting 11
Bootstrap[244]: Time 1.686183 seconds, bootstrap likelihood -3652.292932, best rearrangement setting 5
Bootstrap[245]: Time 1.740535 seconds, bootstrap likelihood -3679.798861, best rearrangement setting 9
Bootstrap[246]: Time 2.032284 seconds, bootstrap likelihood -3521.702162, best rearrangement setting 9
Bootstrap[247]: Time 1.650414 seconds, bootstrap likelihood -3622.252627, best rearrangement setting 6
Bootstrap[248]: Time 1.821825 seconds, bootstrap likelihood -3628.508122, best rearrangement setting 5
Bootstrap[249]: Time 1.910736 seconds, bootstrap likelihood -3550.764579, best rearrangement setting 7
Bootstrap[250]: Time 1.826729 seconds, bootstrap likelihood -3593.155393, best rearrangement setting 10
Bootstrap[251]: Time 1.752129 seconds, bootstrap likelihood -3804.562542, best rearrangement setting 12
Bootstrap[252]: Time 2.103521 seconds, bootstrap likelihood -3440.444582, best rearrangement setting 6
Bootstrap[253]: Time 1.694043 seconds, bootstrap likelihood -3820.163481, best rearrangement setting 6
Bootstrap[254]: Time 1.704296 seconds, bootstrap likelihood -3770.290824, best rearrangement setting 11
Bootstrap[255]: Time 2.390408 seconds, bootstrap likelihood -3426.705945, best rearrangement setting 10
Bootstrap[256]: Time 3.076705 seconds, bootstrap likelihood -3534.015223, best rearrangement setting 12
Bootstrap[257]: Time 1.888358 seconds, bootstrap likelihood -3720.942978, best rearrangement setting 6
Bootstrap[258]: Time 1.900165 seconds, bootstrap likelihood -3635.975234, best rearrangement setting 12
Bootstrap[259]: Time 1.848774 seconds, bootstrap likelihood -3724.730382, best rearrangement setting 12
Bootstrap[260]: Time 2.060769 seconds, bootstrap likelihood -3720.373540, best rearrangement setting 15
Bootstrap[261]: Time 1.999501 seconds, bootstrap likelihood -3910.466886, best rearrangement setting 7
Bootstrap[262]: Time 2.073048 seconds, bootstrap likelihood -3699.035828, best rearrangement setting 10
Bootstrap[263]: Time 1.790341 seconds, bootstrap likelihood -3695.837452, best rearrangement setting 9
Bootstrap[264]: Time 1.728813 seconds, bootstrap likelihood -3808.109241, best rearrangement setting 13
Bootstrap[265]: Time 1.955064 seconds, bootstrap likelihood -3685.765875, best rearrangement setting 6
Bootstrap[266]: Time 1.643105 seconds, bootstrap likelihood -3682.635101, best rearrangement setting 9
Bootstrap[267]: Time 1.875232 seconds, bootstrap likelihood -3718.623076, best rearrangement setting 15
Bootstrap[268]: Time 2.474300 seconds, bootstrap likelihood -3486.456837, best rearrangement setting 11
Bootstrap[269]: Time 2.139859 seconds, bootstrap likelihood -3476.812020, best rearrangement setting 7
Bootstrap[270]: Time 1.893383 seconds, bootstrap likelihood -3634.915291, best rearrangement setting 11
Bootstrap[271]: Time 1.663424 seconds, bootstrap likelihood -3773.622900, best rearrangement setting 8
Bootstrap[272]: Time 1.987166 seconds, bootstrap likelihood -3865.774348, best rearrangement setting 13
Bootstrap[273]: Time 2.255594 seconds, bootstrap likelihood -3761.289184, best rearrangement setting 12
Bootstrap[274]: Time 1.716850 seconds, bootstrap likelihood -3730.114412, best rearrangement setting 7
Bootstrap[275]: Time 2.268178 seconds, bootstrap likelihood -3441.837161, best rearrangement setting 14
Bootstrap[276]: Time 2.018279 seconds, bootstrap likelihood -3593.223801, best rearrangement setting 11
Bootstrap[277]: Time 1.938304 seconds, bootstrap likelihood -3615.692190, best rearrangement setting 10
Bootstrap[278]: Time 1.945654 seconds, bootstrap likelihood -3727.984267, best rearrangement setting 8
Bootstrap[279]: Time 2.447809 seconds, bootstrap likelihood -3534.466946, best rearrangement setting 7
Bootstrap[280]: Time 2.048227 seconds, bootstrap likelihood -3563.522663, best rearrangement setting 12
Bootstrap[281]: Time 1.662842 seconds, bootstrap likelihood -3495.128419, best rearrangement setting 6
Bootstrap[282]: Time 1.758765 seconds, bootstrap likelihood -3761.688926, best rearrangement setting 6
Bootstrap[283]: Time 2.088184 seconds, bootstrap likelihood -3809.168403, best rearrangement setting 15
Bootstrap[284]: Time 1.860667 seconds, bootstrap likelihood -3410.940092, best rearrangement setting 7
Bootstrap[285]: Time 1.855204 seconds, bootstrap likelihood -3630.721351, best rearrangement setting 11
Bootstrap[286]: Time 1.723282 seconds, bootstrap likelihood -3809.994209, best rearrangement setting 7
Bootstrap[287]: Time 1.858593 seconds, bootstrap likelihood -3600.995416, best rearrangement setting 8
Bootstrap[288]: Time 1.817776 seconds, bootstrap likelihood -3688.316762, best rearrangement setting 7
Bootstrap[289]: Time 1.715900 seconds, bootstrap likelihood -3504.721166, best rearrangement setting 5
Bootstrap[290]: Time 1.758563 seconds, bootstrap likelihood -3728.087716, best rearrangement setting 15
Bootstrap[291]: Time 1.826973 seconds, bootstrap likelihood -3515.795502, best rearrangement setting 10
Bootstrap[292]: Time 1.847873 seconds, bootstrap likelihood -3542.130174, best rearrangement setting 7
Bootstrap[293]: Time 1.740438 seconds, bootstrap likelihood -3576.270750, best rearrangement setting 5
Bootstrap[294]: Time 2.114862 seconds, bootstrap likelihood -3577.566267, best rearrangement setting 12
Bootstrap[295]: Time 1.933272 seconds, bootstrap likelihood -3634.908477, best rearrangement setting 9
Bootstrap[296]: Time 1.828117 seconds, bootstrap likelihood -3615.001985, best rearrangement setting 7
Bootstrap[297]: Time 1.572055 seconds, bootstrap likelihood -3720.809728, best rearrangement setting 7
Bootstrap[298]: Time 1.926452 seconds, bootstrap likelihood -3623.055039, best rearrangement setting 9
Bootstrap[299]: Time 2.107202 seconds, bootstrap likelihood -3716.543092, best rearrangement setting 13
Bootstrap[300]: Time 1.798079 seconds, bootstrap likelihood -3517.265543, best rearrangement setting 7
Bootstrap[301]: Time 1.668569 seconds, bootstrap likelihood -3512.603460, best rearrangement setting 7
Bootstrap[302]: Time 1.980243 seconds, bootstrap likelihood -3667.518899, best rearrangement setting 11
Bootstrap[303]: Time 1.681963 seconds, bootstrap likelihood -3663.263353, best rearrangement setting 7
Bootstrap[304]: Time 2.151479 seconds, bootstrap likelihood -3844.954306, best rearrangement setting 13
Bootstrap[305]: Time 1.983845 seconds, bootstrap likelihood -3509.820071, best rearrangement setting 10
Bootstrap[306]: Time 1.988489 seconds, bootstrap likelihood -3761.228597, best rearrangement setting 11
Bootstrap[307]: Time 1.964707 seconds, bootstrap likelihood -3660.291692, best rearrangement setting 10
Bootstrap[308]: Time 1.896107 seconds, bootstrap likelihood -3505.948699, best rearrangement setting 15
Bootstrap[309]: Time 1.928157 seconds, bootstrap likelihood -3676.311918, best rearrangement setting 9
Bootstrap[310]: Time 2.193989 seconds, bootstrap likelihood -3471.582645, best rearrangement setting 12
Bootstrap[311]: Time 2.157111 seconds, bootstrap likelihood -3655.838512, best rearrangement setting 6
Bootstrap[312]: Time 1.849503 seconds, bootstrap likelihood -3728.599888, best rearrangement setting 11
Bootstrap[313]: Time 1.918734 seconds, bootstrap likelihood -3714.402393, best rearrangement setting 7
Bootstrap[314]: Time 1.831707 seconds, bootstrap likelihood -3236.819330, best rearrangement setting 8
Bootstrap[315]: Time 1.843231 seconds, bootstrap likelihood -3721.404767, best rearrangement setting 10
Bootstrap[316]: Time 1.780380 seconds, bootstrap likelihood -3633.972950, best rearrangement setting 6
Bootstrap[317]: Time 1.798020 seconds, bootstrap likelihood -3817.350602, best rearrangement setting 15
Bootstrap[318]: Time 1.838065 seconds, bootstrap likelihood -3357.927002, best rearrangement setting 13
Bootstrap[319]: Time 2.144261 seconds, bootstrap likelihood -3595.882159, best rearrangement setting 11
Bootstrap[320]: Time 1.607461 seconds, bootstrap likelihood -3755.929813, best rearrangement setting 12
Bootstrap[321]: Time 1.645360 seconds, bootstrap likelihood -3734.685884, best rearrangement setting 11
Bootstrap[322]: Time 1.819714 seconds, bootstrap likelihood -3399.696146, best rearrangement setting 6
Bootstrap[323]: Time 1.941521 seconds, bootstrap likelihood -3623.934576, best rearrangement setting 14
Bootstrap[324]: Time 3.036931 seconds, bootstrap likelihood -3658.731707, best rearrangement setting 13
Bootstrap[325]: Time 1.853145 seconds, bootstrap likelihood -3757.897234, best rearrangement setting 13
Bootstrap[326]: Time 1.827661 seconds, bootstrap likelihood -3642.650780, best rearrangement setting 7
Bootstrap[327]: Time 1.684310 seconds, bootstrap likelihood -3595.114810, best rearrangement setting 10
Bootstrap[328]: Time 1.847818 seconds, bootstrap likelihood -3661.069285, best rearrangement setting 12
Bootstrap[329]: Time 2.205358 seconds, bootstrap likelihood -3642.431399, best rearrangement setting 11
Bootstrap[330]: Time 1.911671 seconds, bootstrap likelihood -3643.246618, best rearrangement setting 10
Bootstrap[331]: Time 1.745516 seconds, bootstrap likelihood -3825.042901, best rearrangement setting 9
Bootstrap[332]: Time 1.861273 seconds, bootstrap likelihood -3721.928323, best rearrangement setting 11
Bootstrap[333]: Time 1.952308 seconds, bootstrap likelihood -3369.218807, best rearrangement setting 11
Bootstrap[334]: Time 2.028953 seconds, bootstrap likelihood -3859.265648, best rearrangement setting 8
Bootstrap[335]: Time 1.804319 seconds, bootstrap likelihood -3479.882308, best rearrangement setting 5
Bootstrap[336]: Time 2.122087 seconds, bootstrap likelihood -3849.311823, best rearrangement setting 13
Bootstrap[337]: Time 1.860000 seconds, bootstrap likelihood -3712.092872, best rearrangement setting 7
Bootstrap[338]: Time 2.334608 seconds, bootstrap likelihood -3584.610647, best rearrangement setting 14
Bootstrap[339]: Time 1.648244 seconds, bootstrap likelihood -3679.639617, best rearrangement setting 6
Bootstrap[340]: Time 1.853248 seconds, bootstrap likelihood -3634.366465, best rearrangement setting 10
Bootstrap[341]: Time 2.234929 seconds, bootstrap likelihood -3825.798937, best rearrangement setting 9
Bootstrap[342]: Time 1.777557 seconds, bootstrap likelihood -3679.019151, best rearrangement setting 11
Bootstrap[343]: Time 1.664772 seconds, bootstrap likelihood -3693.996131, best rearrangement setting 6
Bootstrap[344]: Time 1.761602 seconds, bootstrap likelihood -3517.000227, best rearrangement setting 6
Bootstrap[345]: Time 1.769766 seconds, bootstrap likelihood -3880.090955, best rearrangement setting 8
Bootstrap[346]: Time 1.908630 seconds, bootstrap likelihood -3456.503839, best rearrangement setting 14
Bootstrap[347]: Time 2.530907 seconds, bootstrap likelihood -3901.843249, best rearrangement setting 13
Bootstrap[348]: Time 1.930703 seconds, bootstrap likelihood -3490.290174, best rearrangement setting 7
Bootstrap[349]: Time 1.801439 seconds, bootstrap likelihood -3640.471578, best rearrangement setting 6
Bootstrap[350]: Time 1.707740 seconds, bootstrap likelihood -3510.002709, best rearrangement setting 5
Bootstrap[351]: Time 1.740619 seconds, bootstrap likelihood -3609.775209, best rearrangement setting 5
Bootstrap[352]: Time 1.653334 seconds, bootstrap likelihood -3630.351718, best rearrangement setting 6
Bootstrap[353]: Time 1.806899 seconds, bootstrap likelihood -3781.950573, best rearrangement setting 13
Bootstrap[354]: Time 1.700862 seconds, bootstrap likelihood -3798.300090, best rearrangement setting 5
Bootstrap[355]: Time 2.082448 seconds, bootstrap likelihood -3683.616772, best rearrangement setting 5
Bootstrap[356]: Time 1.792900 seconds, bootstrap likelihood -3690.136208, best rearrangement setting 14
Bootstrap[357]: Time 1.798127 seconds, bootstrap likelihood -3686.217320, best rearrangement setting 15
Bootstrap[358]: Time 1.833951 seconds, bootstrap likelihood -3873.271260, best rearrangement setting 12
Bootstrap[359]: Time 1.742301 seconds, bootstrap likelihood -3807.561906, best rearrangement setting 11
Bootstrap[360]: Time 1.834872 seconds, bootstrap likelihood -3741.382880, best rearrangement setting 9
Bootstrap[361]: Time 2.015166 seconds, bootstrap likelihood -3644.730089, best rearrangement setting 7
Bootstrap[362]: Time 2.327264 seconds, bootstrap likelihood -3549.399917, best rearrangement setting 14
Bootstrap[363]: Time 1.933031 seconds, bootstrap likelihood -3714.375792, best rearrangement setting 5
Bootstrap[364]: Time 1.842956 seconds, bootstrap likelihood -3747.764453, best rearrangement setting 15
Bootstrap[365]: Time 2.152443 seconds, bootstrap likelihood -3420.352580, best rearrangement setting 10
Bootstrap[366]: Time 1.981510 seconds, bootstrap likelihood -3631.521772, best rearrangement setting 5
Bootstrap[367]: Time 1.970191 seconds, bootstrap likelihood -3699.197588, best rearrangement setting 6
Bootstrap[368]: Time 1.907172 seconds, bootstrap likelihood -3808.178586, best rearrangement setting 11
Bootstrap[369]: Time 1.945055 seconds, bootstrap likelihood -3720.088518, best rearrangement setting 14
Bootstrap[370]: Time 1.657892 seconds, bootstrap likelihood -3669.435197, best rearrangement setting 10
Bootstrap[371]: Time 1.961814 seconds, bootstrap likelihood -3812.187687, best rearrangement setting 14
Bootstrap[372]: Time 1.867853 seconds, bootstrap likelihood -3925.795778, best rearrangement setting 9
Bootstrap[373]: Time 1.949264 seconds, bootstrap likelihood -3504.804268, best rearrangement setting 6
Bootstrap[374]: Time 1.681178 seconds, bootstrap likelihood -3726.111001, best rearrangement setting 5
Bootstrap[375]: Time 1.951031 seconds, bootstrap likelihood -3447.519395, best rearrangement setting 13
Bootstrap[376]: Time 1.736973 seconds, bootstrap likelihood -3596.784793, best rearrangement setting 12
Bootstrap[377]: Time 1.934601 seconds, bootstrap likelihood -3526.203399, best rearrangement setting 11
Bootstrap[378]: Time 1.941781 seconds, bootstrap likelihood -3762.306484, best rearrangement setting 7
Bootstrap[379]: Time 1.882431 seconds, bootstrap likelihood -3493.285432, best rearrangement setting 13
Bootstrap[380]: Time 1.870817 seconds, bootstrap likelihood -3526.962691, best rearrangement setting 13
Bootstrap[381]: Time 1.760106 seconds, bootstrap likelihood -3609.739159, best rearrangement setting 11
Bootstrap[382]: Time 1.894359 seconds, bootstrap likelihood -3776.204432, best rearrangement setting 13
Bootstrap[383]: Time 1.758781 seconds, bootstrap likelihood -3591.977970, best rearrangement setting 12
Bootstrap[384]: Time 2.157218 seconds, bootstrap likelihood -3393.647868, best rearrangement setting 8
Bootstrap[385]: Time 1.844586 seconds, bootstrap likelihood -3494.353048, best rearrangement setting 12
Bootstrap[386]: Time 1.811389 seconds, bootstrap likelihood -3672.748783, best rearrangement setting 12
Bootstrap[387]: Time 1.709579 seconds, bootstrap likelihood -3692.866608, best rearrangement setting 14
Bootstrap[388]: Time 2.381201 seconds, bootstrap likelihood -3440.263645, best rearrangement setting 13
Bootstrap[389]: Time 2.260623 seconds, bootstrap likelihood -3724.059886, best rearrangement setting 9
Bootstrap[390]: Time 1.954605 seconds, bootstrap likelihood -3654.870330, best rearrangement setting 12
Bootstrap[391]: Time 1.901911 seconds, bootstrap likelihood -3991.386312, best rearrangement setting 14
Bootstrap[392]: Time 2.084261 seconds, bootstrap likelihood -3712.374923, best rearrangement setting 14
Bootstrap[393]: Time 1.710714 seconds, bootstrap likelihood -3649.436051, best rearrangement setting 10
Bootstrap[394]: Time 1.799445 seconds, bootstrap likelihood -3641.259077, best rearrangement setting 9
Bootstrap[395]: Time 1.632907 seconds, bootstrap likelihood -3632.284675, best rearrangement setting 9
Bootstrap[396]: Time 1.837303 seconds, bootstrap likelihood -3454.105569, best rearrangement setting 11
Bootstrap[397]: Time 2.266365 seconds, bootstrap likelihood -3702.682863, best rearrangement setting 9
Bootstrap[398]: Time 2.250330 seconds, bootstrap likelihood -3616.984338, best rearrangement setting 5
Bootstrap[399]: Time 1.883203 seconds, bootstrap likelihood -3649.000895, best rearrangement setting 6
Bootstrap[400]: Time 1.731881 seconds, bootstrap likelihood -3701.853489, best rearrangement setting 5
Bootstrap[401]: Time 2.418702 seconds, bootstrap likelihood -3428.834264, best rearrangement setting 14
Bootstrap[402]: Time 1.823835 seconds, bootstrap likelihood -3627.890446, best rearrangement setting 12
Bootstrap[403]: Time 1.773155 seconds, bootstrap likelihood -3648.796696, best rearrangement setting 5
Bootstrap[404]: Time 1.967090 seconds, bootstrap likelihood -3883.650619, best rearrangement setting 15
Bootstrap[405]: Time 1.857392 seconds, bootstrap likelihood -3669.961189, best rearrangement setting 15
Bootstrap[406]: Time 1.680601 seconds, bootstrap likelihood -3730.714905, best rearrangement setting 6
Bootstrap[407]: Time 1.962523 seconds, bootstrap likelihood -3876.381905, best rearrangement setting 6
Bootstrap[408]: Time 1.802382 seconds, bootstrap likelihood -3732.810382, best rearrangement setting 11
Bootstrap[409]: Time 1.859870 seconds, bootstrap likelihood -3413.517758, best rearrangement setting 10
Bootstrap[410]: Time 1.885795 seconds, bootstrap likelihood -3799.923907, best rearrangement setting 15
Bootstrap[411]: Time 1.855318 seconds, bootstrap likelihood -3661.508932, best rearrangement setting 12
Bootstrap[412]: Time 1.787483 seconds, bootstrap likelihood -3655.890339, best rearrangement setting 13
Bootstrap[413]: Time 1.885057 seconds, bootstrap likelihood -3818.036275, best rearrangement setting 15
Bootstrap[414]: Time 2.087623 seconds, bootstrap likelihood -3521.020291, best rearrangement setting 14
Bootstrap[415]: Time 1.847778 seconds, bootstrap likelihood -3570.537855, best rearrangement setting 12
Bootstrap[416]: Time 2.110952 seconds, bootstrap likelihood -3583.714294, best rearrangement setting 14
Bootstrap[417]: Time 1.948764 seconds, bootstrap likelihood -3750.608405, best rearrangement setting 6
Bootstrap[418]: Time 1.941746 seconds, bootstrap likelihood -3570.926653, best rearrangement setting 10
Bootstrap[419]: Time 1.732731 seconds, bootstrap likelihood -3474.306951, best rearrangement setting 9
Bootstrap[420]: Time 1.860556 seconds, bootstrap likelihood -3693.456552, best rearrangement setting 9
Bootstrap[421]: Time 1.743053 seconds, bootstrap likelihood -3895.868066, best rearrangement setting 11
Bootstrap[422]: Time 1.936285 seconds, bootstrap likelihood -3603.089740, best rearrangement setting 12
Bootstrap[423]: Time 1.770796 seconds, bootstrap likelihood -3669.774491, best rearrangement setting 6
Bootstrap[424]: Time 1.605452 seconds, bootstrap likelihood -3624.003942, best rearrangement setting 6
Bootstrap[425]: Time 1.884130 seconds, bootstrap likelihood -3550.356886, best rearrangement setting 6
Bootstrap[426]: Time 1.725535 seconds, bootstrap likelihood -3761.024850, best rearrangement setting 6
Bootstrap[427]: Time 2.106067 seconds, bootstrap likelihood -3837.984345, best rearrangement setting 8
Bootstrap[428]: Time 2.327787 seconds, bootstrap likelihood -3667.142659, best rearrangement setting 10
Bootstrap[429]: Time 1.895365 seconds, bootstrap likelihood -3592.144160, best rearrangement setting 7
Bootstrap[430]: Time 1.806985 seconds, bootstrap likelihood -3800.143085, best rearrangement setting 10
Bootstrap[431]: Time 2.007096 seconds, bootstrap likelihood -3451.007547, best rearrangement setting 15
Bootstrap[432]: Time 1.993772 seconds, bootstrap likelihood -3794.153109, best rearrangement setting 12
Bootstrap[433]: Time 1.743536 seconds, bootstrap likelihood -3864.220700, best rearrangement setting 15
Bootstrap[434]: Time 1.599096 seconds, bootstrap likelihood -3610.162614, best rearrangement setting 11
Bootstrap[435]: Time 1.908088 seconds, bootstrap likelihood -3393.181467, best rearrangement setting 11
Bootstrap[436]: Time 1.771876 seconds, bootstrap likelihood -3590.425689, best rearrangement setting 5
Bootstrap[437]: Time 2.149182 seconds, bootstrap likelihood -3535.160244, best rearrangement setting 6
Bootstrap[438]: Time 1.734813 seconds, bootstrap likelihood -3696.015291, best rearrangement setting 12
Bootstrap[439]: Time 1.707278 seconds, bootstrap likelihood -3559.180402, best rearrangement setting 10
Bootstrap[440]: Time 1.863769 seconds, bootstrap likelihood -3607.109994, best rearrangement setting 13
Bootstrap[441]: Time 1.857358 seconds, bootstrap likelihood -3510.888331, best rearrangement setting 6
Bootstrap[442]: Time 1.851107 seconds, bootstrap likelihood -3573.090766, best rearrangement setting 8
Bootstrap[443]: Time 1.782753 seconds, bootstrap likelihood -3686.635428, best rearrangement setting 7
Bootstrap[444]: Time 1.875614 seconds, bootstrap likelihood -3607.572784, best rearrangement setting 7
Bootstrap[445]: Time 1.904551 seconds, bootstrap likelihood -3711.079777, best rearrangement setting 7
Bootstrap[446]: Time 2.122076 seconds, bootstrap likelihood -3542.444043, best rearrangement setting 11
Bootstrap[447]: Time 1.916795 seconds, bootstrap likelihood -3676.067675, best rearrangement setting 14
Bootstrap[448]: Time 2.213389 seconds, bootstrap likelihood -3572.259476, best rearrangement setting 9
Bootstrap[449]: Time 1.894131 seconds, bootstrap likelihood -3637.039899, best rearrangement setting 15
Bootstrap[450]: Time 1.617183 seconds, bootstrap likelihood -3539.330289, best rearrangement setting 6
Bootstrap[451]: Time 2.225885 seconds, bootstrap likelihood -3476.813712, best rearrangement setting 7
Bootstrap[452]: Time 1.842628 seconds, bootstrap likelihood -3558.495745, best rearrangement setting 13
Bootstrap[453]: Time 1.926468 seconds, bootstrap likelihood -3510.626402, best rearrangement setting 5
Bootstrap[454]: Time 1.780527 seconds, bootstrap likelihood -3565.049817, best rearrangement setting 13
Bootstrap[455]: Time 1.871854 seconds, bootstrap likelihood -3671.201387, best rearrangement setting 8
Bootstrap[456]: Time 1.927743 seconds, bootstrap likelihood -3503.367829, best rearrangement setting 8
Bootstrap[457]: Time 1.702180 seconds, bootstrap likelihood -3565.955745, best rearrangement setting 7
Bootstrap[458]: Time 1.856082 seconds, bootstrap likelihood -3510.808311, best rearrangement setting 12
Bootstrap[459]: Time 2.413057 seconds, bootstrap likelihood -3297.888058, best rearrangement setting 6
Bootstrap[460]: Time 1.844380 seconds, bootstrap likelihood -3457.418805, best rearrangement setting 10
Bootstrap[461]: Time 1.868571 seconds, bootstrap likelihood -3739.613535, best rearrangement setting 7
Bootstrap[462]: Time 1.776527 seconds, bootstrap likelihood -3668.660079, best rearrangement setting 8
Bootstrap[463]: Time 2.175812 seconds, bootstrap likelihood -3688.774273, best rearrangement setting 15
Bootstrap[464]: Time 1.651994 seconds, bootstrap likelihood -3863.471157, best rearrangement setting 5
Bootstrap[465]: Time 1.925437 seconds, bootstrap likelihood -3626.038683, best rearrangement setting 9
Bootstrap[466]: Time 1.707776 seconds, bootstrap likelihood -3636.580151, best rearrangement setting 5
Bootstrap[467]: Time 1.914073 seconds, bootstrap likelihood -3647.120684, best rearrangement setting 11
Bootstrap[468]: Time 1.853657 seconds, bootstrap likelihood -3836.136672, best rearrangement setting 10
Bootstrap[469]: Time 1.833451 seconds, bootstrap likelihood -3600.379714, best rearrangement setting 11
Bootstrap[470]: Time 1.731302 seconds, bootstrap likelihood -3500.970392, best rearrangement setting 9
Bootstrap[471]: Time 1.684241 seconds, bootstrap likelihood -3660.123094, best rearrangement setting 11
Bootstrap[472]: Time 1.716136 seconds, bootstrap likelihood -3751.534397, best rearrangement setting 9
Bootstrap[473]: Time 1.790870 seconds, bootstrap likelihood -3597.549557, best rearrangement setting 11
Bootstrap[474]: Time 1.864744 seconds, bootstrap likelihood -3936.318181, best rearrangement setting 11
Bootstrap[475]: Time 2.146181 seconds, bootstrap likelihood -3631.436703, best rearrangement setting 8
Bootstrap[476]: Time 1.564876 seconds, bootstrap likelihood -3497.887981, best rearrangement setting 5
Bootstrap[477]: Time 1.692999 seconds, bootstrap likelihood -3753.009711, best rearrangement setting 5
Bootstrap[478]: Time 2.094368 seconds, bootstrap likelihood -3562.039234, best rearrangement setting 11
Bootstrap[479]: Time 1.910029 seconds, bootstrap likelihood -3616.529315, best rearrangement setting 7
Bootstrap[480]: Time 1.833552 seconds, bootstrap likelihood -3482.482323, best rearrangement setting 10
Bootstrap[481]: Time 1.958365 seconds, bootstrap likelihood -3681.903740, best rearrangement setting 12
Bootstrap[482]: Time 1.759137 seconds, bootstrap likelihood -3590.899149, best rearrangement setting 5
Bootstrap[483]: Time 1.908222 seconds, bootstrap likelihood -3687.173018, best rearrangement setting 6
Bootstrap[484]: Time 1.894504 seconds, bootstrap likelihood -3585.627655, best rearrangement setting 13
Bootstrap[485]: Time 1.779606 seconds, bootstrap likelihood -3423.786256, best rearrangement setting 14
Bootstrap[486]: Time 1.815863 seconds, bootstrap likelihood -3693.829841, best rearrangement setting 6
Bootstrap[487]: Time 2.265174 seconds, bootstrap likelihood -3777.625207, best rearrangement setting 14
Bootstrap[488]: Time 1.771708 seconds, bootstrap likelihood -3687.920892, best rearrangement setting 8
Bootstrap[489]: Time 1.844076 seconds, bootstrap likelihood -3584.990520, best rearrangement setting 7
Bootstrap[490]: Time 2.297782 seconds, bootstrap likelihood -3844.096820, best rearrangement setting 14
Bootstrap[491]: Time 2.096973 seconds, bootstrap likelihood -3813.100920, best rearrangement setting 12
Bootstrap[492]: Time 2.298760 seconds, bootstrap likelihood -3569.333614, best rearrangement setting 10
Bootstrap[493]: Time 1.714685 seconds, bootstrap likelihood -3635.364486, best rearrangement setting 5
Bootstrap[494]: Time 2.503547 seconds, bootstrap likelihood -3494.059659, best rearrangement setting 8
Bootstrap[495]: Time 1.705706 seconds, bootstrap likelihood -3614.206175, best rearrangement setting 5
Bootstrap[496]: Time 1.733192 seconds, bootstrap likelihood -3655.387452, best rearrangement setting 11
Bootstrap[497]: Time 1.799072 seconds, bootstrap likelihood -3443.997723, best rearrangement setting 13
Bootstrap[498]: Time 1.792003 seconds, bootstrap likelihood -3460.023220, best rearrangement setting 6
Bootstrap[499]: Time 2.180535 seconds, bootstrap likelihood -3630.821564, best rearrangement setting 12


Stopped Rapid BS search after 500 replicates with MRE-based Bootstopping criterion
WRF Average of 100 random splits: 2.354927
Overall Time for 500 Rapid Bootstraps 958.909277 seconds
Average Time per Rapid Bootstrap 1.917819 seconds

Starting ML Search ...

Fast ML optimization finished

Fast ML search Time: 277.354103 seconds

Slow ML Search 0 Likelihood: -4716.203697
Slow ML Search 1 Likelihood: -4716.203713
Slow ML Search 2 Likelihood: -4716.203709
Slow ML Search 3 Likelihood: -4716.203712
Slow ML Search 4 Likelihood: -4716.203717
Slow ML Search 5 Likelihood: -4716.203714
Slow ML Search 6 Likelihood: -4716.203725
Slow ML Search 7 Likelihood: -4716.203703
Slow ML Search 8 Likelihood: -4716.203756
Slow ML Search 9 Likelihood: -4716.203722
Slow ML optimization finished

Slow ML search Time: 38.250442 seconds
Thorough ML search Time: 5.558827 seconds

Final ML Optimization Likelihood: -4308.052540

Model Information:

Model Parameters of Partition 0, Name: No Name Provided, Type of Data: DNA
alpha: 0.097517
Tree-Length: 0.431820
rate A <-> C: 1.282786
rate A <-> G: 2.212873
rate A <-> T: 0.231971
rate C <-> G: 0.651496
rate C <-> T: 2.964559
rate G <-> T: 1.000000

freq pi(A): 0.275420
freq pi(C): 0.205923
freq pi(G): 0.231355
freq pi(T): 0.287302


ML search took 321.164326 secs or 0.089212 hours

Combined Bootstrap and ML search took 1280.073662 secs or 0.355576 hours

Drawing Bootstrap Support Values on best-scoring ML tree ...


Found 1 tree in File /home/kaplipa/Guido/loranths/RAxML_bestTree.rbcL


Found 1 tree in File /home/kaplipa/Guido/loranths/RAxML_bestTree.rbcL

Program execution info written to /home/kaplipa/Guido/loranths/RAxML_info.rbcL
All 500 bootstrapped trees written to: /home/kaplipa/Guido/loranths/RAxML_bootstrap.rbcL

Best-scoring ML tree written to: /home/kaplipa/Guido/loranths/RAxML_bestTree.rbcL

Best-scoring ML tree with support values written to: /home/kaplipa/Guido/loranths/RAxML_bipartitions.rbcL

Best-scoring ML tree with support values as branch labels written to: /home/kaplipa/Guido/loranths/RAxML_bipartitionsBranchLabels.rbcL

Overall execution time for full ML analysis: 1280.221953 secs or 0.355617 hours or 0.014817 days
