# Supplementary material for: Eocene Loranthaceae pollen pushes back divergence ages for major splits in the family
Source: PeerJ. 2017 Jun 7;5:e3373. doi: 10.7717/peerj.3373 (PMC5466002; doi:10.7717/peerj.3373)
Supplement: Supplemental Information 8 — This archive includes all data and analysis files referred to in the main text and supplementary files that are needed to reproduce the shown results. See GuideToFiles.txt for naming schemes and contents of each subfolder included in this archive, and File S1 for analysis set-ups and further background information. [file peerj-05-3373-s008.zip › Step1_Preanalysis/RAxML_info.trnLF]

IMPORTANT WARNING: Sequences Tripodanthus_flagellaris|HM010428|Nickrent_5204 and Tripodanthus_flagellaris|HM010430|Nickrent_5211 are exactly identical

IMPORTANT WARNING
Found 1 sequence that is exactly identical to other sequences in the alignment.
Normally they should be excluded from the analysis.

Just in case you might need it, an alignment file with 
sequence duplicates removed is printed to file 05_trnLF.all.epf.reduced


Using BFGS method to optimize GTR rate parameters, to disable this specify "--no-bfgs" 


This is RAxML version 8.2.4 released by Alexandros Stamatakis on October 02 2015.

With greatly appreciated code contributions by:
Andre Aberer      (HITS)
Simon Berger      (HITS)
Alexey Kozlov     (HITS)
Kassian Kobert    (HITS)
David Dao         (KIT and HITS)
Nick Pattengale   (Sandia)
Wayne Pfeiffer    (SDSC)
Akifumi S. Tanabe (NRIFS)

Alignment has 790 distinct alignment patterns

Proportion of gaps and completely undetermined characters in this alignment: 53.26%

RAxML rapid bootstrapping and subsequent ML search

Using 1 distinct models/data partitions with joint branch length optimization


Executing 1000 rapid bootstrap inferences and thereafter a thorough ML search 

All free model parameters will be estimated by RAxML
ML estimate of 25 per site rate categories

Likelihood of final tree will be evaluated and optimized under GAMMA

GAMMA Model parameters will be estimated up to an accuracy of 0.1000000000 Log Likelihood units

Partition: 0
Alignment Patterns: 790
Name: No Name Provided
DataType: DNA
Substitution Matrix: GTR


RAxML was called as follows:

/home/kaplipa/SOFTWARE/standard-RAxML/raxmlHPC-PTHREADS-SSE3 -T 24 -s 05_trnLF.all.epf -m GTRCAT -n trnLF -f a -x 64566 -# autoMRE -p 1234 


Time for BS model parameter optimization 0.974960
Bootstrap[0]: Time 4.720044 seconds, bootstrap likelihood -7615.797618, best rearrangement setting 5
Bootstrap[1]: Time 4.486094 seconds, bootstrap likelihood -8690.245342, best rearrangement setting 9
Bootstrap[2]: Time 4.251309 seconds, bootstrap likelihood -8048.131048, best rearrangement setting 14
Bootstrap[3]: Time 4.387718 seconds, bootstrap likelihood -7876.591894, best rearrangement setting 15
Bootstrap[4]: Time 3.757100 seconds, bootstrap likelihood -7612.848127, best rearrangement setting 5
Bootstrap[5]: Time 4.085787 seconds, bootstrap likelihood -8022.252769, best rearrangement setting 12
Bootstrap[6]: Time 3.638685 seconds, bootstrap likelihood -7921.576186, best rearrangement setting 8
Bootstrap[7]: Time 3.986309 seconds, bootstrap likelihood -7971.784544, best rearrangement setting 8
Bootstrap[8]: Time 5.049335 seconds, bootstrap likelihood -8388.976099, best rearrangement setting 12
Bootstrap[9]: Time 4.381165 seconds, bootstrap likelihood -8545.236191, best rearrangement setting 7
Bootstrap[10]: Time 4.098210 seconds, bootstrap likelihood -8497.477127, best rearrangement setting 7
Bootstrap[11]: Time 4.761412 seconds, bootstrap likelihood -8275.480914, best rearrangement setting 11
Bootstrap[12]: Time 3.471116 seconds, bootstrap likelihood -8929.097204, best rearrangement setting 5
Bootstrap[13]: Time 4.116859 seconds, bootstrap likelihood -7782.432912, best rearrangement setting 5
Bootstrap[14]: Time 3.987935 seconds, bootstrap likelihood -8654.295377, best rearrangement setting 6
Bootstrap[15]: Time 3.852060 seconds, bootstrap likelihood -7905.283228, best rearrangement setting 14
Bootstrap[16]: Time 4.056139 seconds, bootstrap likelihood -8504.997589, best rearrangement setting 11
Bootstrap[17]: Time 4.796633 seconds, bootstrap likelihood -8234.312770, best rearrangement setting 9
Bootstrap[18]: Time 4.418943 seconds, bootstrap likelihood -7512.292094, best rearrangement setting 9
Bootstrap[19]: Time 4.356029 seconds, bootstrap likelihood -8271.534313, best rearrangement setting 14
Bootstrap[20]: Time 4.450610 seconds, bootstrap likelihood -7544.249755, best rearrangement setting 12
Bootstrap[21]: Time 3.808935 seconds, bootstrap likelihood -8513.010925, best rearrangement setting 11
Bootstrap[22]: Time 4.263754 seconds, bootstrap likelihood -8153.872842, best rearrangement setting 7
Bootstrap[23]: Time 5.138596 seconds, bootstrap likelihood -7695.161409, best rearrangement setting 15
Bootstrap[24]: Time 4.046731 seconds, bootstrap likelihood -8057.408401, best rearrangement setting 14
Bootstrap[25]: Time 4.146716 seconds, bootstrap likelihood -8308.511867, best rearrangement setting 15
Bootstrap[26]: Time 4.091270 seconds, bootstrap likelihood -8467.110633, best rearrangement setting 6
Bootstrap[27]: Time 4.775646 seconds, bootstrap likelihood -8322.346834, best rearrangement setting 15
Bootstrap[28]: Time 3.974288 seconds, bootstrap likelihood -8134.063151, best rearrangement setting 15
Bootstrap[29]: Time 4.795643 seconds, bootstrap likelihood -7730.569187, best rearrangement setting 9
Bootstrap[30]: Time 4.308390 seconds, bootstrap likelihood -8273.488513, best rearrangement setting 7
Bootstrap[31]: Time 4.217132 seconds, bootstrap likelihood -8715.263586, best rearrangement setting 11
Bootstrap[32]: Time 4.524251 seconds, bootstrap likelihood -7864.238237, best rearrangement setting 7
Bootstrap[33]: Time 4.067999 seconds, bootstrap likelihood -7878.474447, best rearrangement setting 8
Bootstrap[34]: Time 4.232435 seconds, bootstrap likelihood -8227.331854, best rearrangement setting 14
Bootstrap[35]: Time 4.285359 seconds, bootstrap likelihood -7311.343404, best rearrangement setting 7
Bootstrap[36]: Time 4.353736 seconds, bootstrap likelihood -8698.420587, best rearrangement setting 11
Bootstrap[37]: Time 4.172673 seconds, bootstrap likelihood -8010.954738, best rearrangement setting 8
Bootstrap[38]: Time 4.612065 seconds, bootstrap likelihood -8122.298638, best rearrangement setting 6
Bootstrap[39]: Time 3.947360 seconds, bootstrap likelihood -8021.790625, best rearrangement setting 5
Bootstrap[40]: Time 4.069145 seconds, bootstrap likelihood -7762.690398, best rearrangement setting 12
Bootstrap[41]: Time 4.434099 seconds, bootstrap likelihood -7921.272775, best rearrangement setting 13
Bootstrap[42]: Time 4.351227 seconds, bootstrap likelihood -8072.533686, best rearrangement setting 6
Bootstrap[43]: Time 4.450489 seconds, bootstrap likelihood -7670.537914, best rearrangement setting 9
Bootstrap[44]: Time 4.156239 seconds, bootstrap likelihood -8001.877782, best rearrangement setting 10
Bootstrap[45]: Time 4.262020 seconds, bootstrap likelihood -7849.723014, best rearrangement setting 9
Bootstrap[46]: Time 3.866760 seconds, bootstrap likelihood -8427.380714, best rearrangement setting 5
Bootstrap[47]: Time 4.274958 seconds, bootstrap likelihood -8054.965197, best rearrangement setting 11
Bootstrap[48]: Time 3.670636 seconds, bootstrap likelihood -8085.962576, best rearrangement setting 5
Bootstrap[49]: Time 3.614560 seconds, bootstrap likelihood -8482.428273, best rearrangement setting 5
Bootstrap[50]: Time 3.969129 seconds, bootstrap likelihood -8046.581869, best rearrangement setting 8
Bootstrap[51]: Time 4.259775 seconds, bootstrap likelihood -8061.853452, best rearrangement setting 10
Bootstrap[52]: Time 4.181623 seconds, bootstrap likelihood -7720.224210, best rearrangement setting 12
Bootstrap[53]: Time 4.590146 seconds, bootstrap likelihood -8341.804403, best rearrangement setting 7
Bootstrap[54]: Time 3.833282 seconds, bootstrap likelihood -8085.541988, best rearrangement setting 7
Bootstrap[55]: Time 3.510573 seconds, bootstrap likelihood -8502.914845, best rearrangement setting 5
Bootstrap[56]: Time 4.280670 seconds, bootstrap likelihood -8215.159295, best rearrangement setting 7
Bootstrap[57]: Time 4.915391 seconds, bootstrap likelihood -7710.794851, best rearrangement setting 13
Bootstrap[58]: Time 4.640411 seconds, bootstrap likelihood -8112.719233, best rearrangement setting 8
Bootstrap[59]: Time 3.916386 seconds, bootstrap likelihood -8162.735722, best rearrangement setting 13
Bootstrap[60]: Time 4.058852 seconds, bootstrap likelihood -8557.104719, best rearrangement setting 8
Bootstrap[61]: Time 4.458763 seconds, bootstrap likelihood -8170.529657, best rearrangement setting 11
Bootstrap[62]: Time 4.236946 seconds, bootstrap likelihood -8191.054214, best rearrangement setting 13
Bootstrap[63]: Time 4.060172 seconds, bootstrap likelihood -7818.028162, best rearrangement setting 13
Bootstrap[64]: Time 3.793898 seconds, bootstrap likelihood -7852.939598, best rearrangement setting 7
Bootstrap[65]: Time 4.236860 seconds, bootstrap likelihood -7843.939896, best rearrangement setting 10
Bootstrap[66]: Time 4.053828 seconds, bootstrap likelihood -8184.482997, best rearrangement setting 15
Bootstrap[67]: Time 4.268301 seconds, bootstrap likelihood -8304.209650, best rearrangement setting 10
Bootstrap[68]: Time 4.582459 seconds, bootstrap likelihood -7923.834337, best rearrangement setting 8
Bootstrap[69]: Time 3.778651 seconds, bootstrap likelihood -7721.133247, best rearrangement setting 15
Bootstrap[70]: Time 4.442721 seconds, bootstrap likelihood -8081.578439, best rearrangement setting 11
Bootstrap[71]: Time 4.000648 seconds, bootstrap likelihood -8225.563944, best rearrangement setting 15
Bootstrap[72]: Time 3.704227 seconds, bootstrap likelihood -8529.921842, best rearrangement setting 13
Bootstrap[73]: Time 4.537212 seconds, bootstrap likelihood -8052.048696, best rearrangement setting 8
Bootstrap[74]: Time 4.148138 seconds, bootstrap likelihood -8388.553775, best rearrangement setting 11
Bootstrap[75]: Time 4.221106 seconds, bootstrap likelihood -8270.142091, best rearrangement setting 14
Bootstrap[76]: Time 4.583629 seconds, bootstrap likelihood -7979.357570, best rearrangement setting 15
Bootstrap[77]: Time 4.554819 seconds, bootstrap likelihood -8385.270041, best rearrangement setting 11
Bootstrap[78]: Time 4.183417 seconds, bootstrap likelihood -8191.282793, best rearrangement setting 6
Bootstrap[79]: Time 4.096808 seconds, bootstrap likelihood -7741.220875, best rearrangement setting 11
Bootstrap[80]: Time 4.194682 seconds, bootstrap likelihood -8090.835436, best rearrangement setting 14
Bootstrap[81]: Time 3.902997 seconds, bootstrap likelihood -7912.496073, best rearrangement setting 9
Bootstrap[82]: Time 5.372036 seconds, bootstrap likelihood -8175.444817, best rearrangement setting 15
Bootstrap[83]: Time 4.143572 seconds, bootstrap likelihood -7868.702142, best rearrangement setting 7
Bootstrap[84]: Time 4.871819 seconds, bootstrap likelihood -8261.794296, best rearrangement setting 8
Bootstrap[85]: Time 4.314094 seconds, bootstrap likelihood -8403.751040, best rearrangement setting 10
Bootstrap[86]: Time 3.925088 seconds, bootstrap likelihood -8034.209699, best rearrangement setting 10
Bootstrap[87]: Time 4.053721 seconds, bootstrap likelihood -8345.970638, best rearrangement setting 13
Bootstrap[88]: Time 4.996760 seconds, bootstrap likelihood -8487.729293, best rearrangement setting 14
Bootstrap[89]: Time 4.860329 seconds, bootstrap likelihood -7825.094509, best rearrangement setting 14
Bootstrap[90]: Time 4.068206 seconds, bootstrap likelihood -8179.819284, best rearrangement setting 13
Bootstrap[91]: Time 5.025941 seconds, bootstrap likelihood -8260.161709, best rearrangement setting 12
Bootstrap[92]: Time 4.614933 seconds, bootstrap likelihood -8018.720707, best rearrangement setting 10
Bootstrap[93]: Time 4.550328 seconds, bootstrap likelihood -8367.418509, best rearrangement setting 11
Bootstrap[94]: Time 3.815447 seconds, bootstrap likelihood -8015.440637, best rearrangement setting 5
Bootstrap[95]: Time 3.858830 seconds, bootstrap likelihood -8275.357294, best rearrangement setting 15
Bootstrap[96]: Time 3.862386 seconds, bootstrap likelihood -8022.795302, best rearrangement setting 6
Bootstrap[97]: Time 4.986260 seconds, bootstrap likelihood -8155.729683, best rearrangement setting 11
Bootstrap[98]: Time 4.056408 seconds, bootstrap likelihood -9084.875146, best rearrangement setting 15
Bootstrap[99]: Time 3.631025 seconds, bootstrap likelihood -8405.424123, best rearrangement setting 6
Bootstrap[100]: Time 4.252121 seconds, bootstrap likelihood -7906.595398, best rearrangement setting 11
Bootstrap[101]: Time 4.344544 seconds, bootstrap likelihood -8308.152952, best rearrangement setting 6
Bootstrap[102]: Time 4.190411 seconds, bootstrap likelihood -8202.695656, best rearrangement setting 8
Bootstrap[103]: Time 4.046321 seconds, bootstrap likelihood -7624.195988, best rearrangement setting 15
Bootstrap[104]: Time 4.199157 seconds, bootstrap likelihood -9076.015180, best rearrangement setting 8
Bootstrap[105]: Time 5.041335 seconds, bootstrap likelihood -8466.393558, best rearrangement setting 14
Bootstrap[106]: Time 4.549677 seconds, bootstrap likelihood -8686.619258, best rearrangement setting 12
Bootstrap[107]: Time 4.746656 seconds, bootstrap likelihood -7619.303595, best rearrangement setting 6
Bootstrap[108]: Time 4.310832 seconds, bootstrap likelihood -8096.984962, best rearrangement setting 13
Bootstrap[109]: Time 4.374379 seconds, bootstrap likelihood -8084.295488, best rearrangement setting 10
Bootstrap[110]: Time 4.413892 seconds, bootstrap likelihood -7877.834179, best rearrangement setting 14
Bootstrap[111]: Time 4.383055 seconds, bootstrap likelihood -8250.116640, best rearrangement setting 7
Bootstrap[112]: Time 4.132311 seconds, bootstrap likelihood -7951.071681, best rearrangement setting 15
Bootstrap[113]: Time 4.224658 seconds, bootstrap likelihood -8600.215288, best rearrangement setting 12
Bootstrap[114]: Time 4.594805 seconds, bootstrap likelihood -7855.012662, best rearrangement setting 12
Bootstrap[115]: Time 3.894852 seconds, bootstrap likelihood -7675.079863, best rearrangement setting 5
Bootstrap[116]: Time 4.530755 seconds, bootstrap likelihood -7907.072351, best rearrangement setting 14
Bootstrap[117]: Time 3.925432 seconds, bootstrap likelihood -7656.979524, best rearrangement setting 7
Bootstrap[118]: Time 4.236131 seconds, bootstrap likelihood -7887.176391, best rearrangement setting 8
Bootstrap[119]: Time 4.102739 seconds, bootstrap likelihood -8327.356124, best rearrangement setting 15
Bootstrap[120]: Time 4.419582 seconds, bootstrap likelihood -8385.651492, best rearrangement setting 7
Bootstrap[121]: Time 4.244692 seconds, bootstrap likelihood -8618.526062, best rearrangement setting 8
Bootstrap[122]: Time 4.454031 seconds, bootstrap likelihood -8192.656524, best rearrangement setting 6
Bootstrap[123]: Time 4.690754 seconds, bootstrap likelihood -7770.972392, best rearrangement setting 10
Bootstrap[124]: Time 3.907884 seconds, bootstrap likelihood -8345.059984, best rearrangement setting 15
Bootstrap[125]: Time 4.575099 seconds, bootstrap likelihood -8458.116775, best rearrangement setting 12
Bootstrap[126]: Time 4.944922 seconds, bootstrap likelihood -7884.750745, best rearrangement setting 15
Bootstrap[127]: Time 4.373937 seconds, bootstrap likelihood -8405.735988, best rearrangement setting 7
Bootstrap[128]: Time 4.179608 seconds, bootstrap likelihood -8358.527930, best rearrangement setting 11
Bootstrap[129]: Time 4.488736 seconds, bootstrap likelihood -8323.221043, best rearrangement setting 6
Bootstrap[130]: Time 4.201603 seconds, bootstrap likelihood -7954.677527, best rearrangement setting 14
Bootstrap[131]: Time 4.045583 seconds, bootstrap likelihood -8344.227247, best rearrangement setting 15
Bootstrap[132]: Time 4.399787 seconds, bootstrap likelihood -8459.267428, best rearrangement setting 12
Bootstrap[133]: Time 4.341340 seconds, bootstrap likelihood -8192.542890, best rearrangement setting 12
Bootstrap[134]: Time 4.460007 seconds, bootstrap likelihood -8442.993750, best rearrangement setting 14
Bootstrap[135]: Time 4.178383 seconds, bootstrap likelihood -7834.242208, best rearrangement setting 9
Bootstrap[136]: Time 3.715691 seconds, bootstrap likelihood -8485.277747, best rearrangement setting 12
Bootstrap[137]: Time 4.191649 seconds, bootstrap likelihood -7891.565849, best rearrangement setting 13
Bootstrap[138]: Time 3.954966 seconds, bootstrap likelihood -7376.528044, best rearrangement setting 10
Bootstrap[139]: Time 3.965153 seconds, bootstrap likelihood -8282.371587, best rearrangement setting 14
Bootstrap[140]: Time 4.067547 seconds, bootstrap likelihood -8170.681270, best rearrangement setting 5
Bootstrap[141]: Time 4.281284 seconds, bootstrap likelihood -8688.589081, best rearrangement setting 13
Bootstrap[142]: Time 4.441541 seconds, bootstrap likelihood -7998.775670, best rearrangement setting 9
Bootstrap[143]: Time 4.083200 seconds, bootstrap likelihood -8164.233476, best rearrangement setting 6
Bootstrap[144]: Time 4.009670 seconds, bootstrap likelihood -8112.481366, best rearrangement setting 15
Bootstrap[145]: Time 3.762679 seconds, bootstrap likelihood -8023.920523, best rearrangement setting 7
Bootstrap[146]: Time 4.334757 seconds, bootstrap likelihood -8036.918838, best rearrangement setting 12
Bootstrap[147]: Time 3.961936 seconds, bootstrap likelihood -7691.838214, best rearrangement setting 9
Bootstrap[148]: Time 3.818874 seconds, bootstrap likelihood -8086.486588, best rearrangement setting 10
Bootstrap[149]: Time 4.140850 seconds, bootstrap likelihood -8059.997560, best rearrangement setting 10
Bootstrap[150]: Time 4.658347 seconds, bootstrap likelihood -7695.833401, best rearrangement setting 10
Bootstrap[151]: Time 4.362899 seconds, bootstrap likelihood -8183.649071, best rearrangement setting 9
Bootstrap[152]: Time 3.984153 seconds, bootstrap likelihood -7720.493727, best rearrangement setting 9
Bootstrap[153]: Time 4.167017 seconds, bootstrap likelihood -8041.949181, best rearrangement setting 11
Bootstrap[154]: Time 4.021793 seconds, bootstrap likelihood -8709.004390, best rearrangement setting 12
Bootstrap[155]: Time 4.957309 seconds, bootstrap likelihood -8289.152202, best rearrangement setting 11
Bootstrap[156]: Time 4.629709 seconds, bootstrap likelihood -8462.273865, best rearrangement setting 11
Bootstrap[157]: Time 4.110494 seconds, bootstrap likelihood -8484.984253, best rearrangement setting 10
Bootstrap[158]: Time 4.182930 seconds, bootstrap likelihood -7724.660057, best rearrangement setting 7
Bootstrap[159]: Time 3.772589 seconds, bootstrap likelihood -7534.623378, best rearrangement setting 13
Bootstrap[160]: Time 4.324221 seconds, bootstrap likelihood -7825.314781, best rearrangement setting 8
Bootstrap[161]: Time 3.858462 seconds, bootstrap likelihood -8148.764240, best rearrangement setting 10
Bootstrap[162]: Time 4.285779 seconds, bootstrap likelihood -7975.785963, best rearrangement setting 6
Bootstrap[163]: Time 4.428649 seconds, bootstrap likelihood -8295.191382, best rearrangement setting 15
Bootstrap[164]: Time 4.252210 seconds, bootstrap likelihood -7899.221344, best rearrangement setting 11
Bootstrap[165]: Time 3.950220 seconds, bootstrap likelihood -8082.960151, best rearrangement setting 5
Bootstrap[166]: Time 3.970320 seconds, bootstrap likelihood -8222.549500, best rearrangement setting 12
Bootstrap[167]: Time 4.738857 seconds, bootstrap likelihood -8305.039313, best rearrangement setting 15
Bootstrap[168]: Time 3.903716 seconds, bootstrap likelihood -8041.034294, best rearrangement setting 5
Bootstrap[169]: Time 4.407223 seconds, bootstrap likelihood -8579.411381, best rearrangement setting 13
Bootstrap[170]: Time 4.083782 seconds, bootstrap likelihood -8135.256616, best rearrangement setting 14
Bootstrap[171]: Time 3.619236 seconds, bootstrap likelihood -8252.351416, best rearrangement setting 5
Bootstrap[172]: Time 3.889254 seconds, bootstrap likelihood -8081.166017, best rearrangement setting 14
Bootstrap[173]: Time 3.747045 seconds, bootstrap likelihood -7943.050470, best rearrangement setting 9
Bootstrap[174]: Time 3.793707 seconds, bootstrap likelihood -7940.491314, best rearrangement setting 15
Bootstrap[175]: Time 4.445720 seconds, bootstrap likelihood -7814.560974, best rearrangement setting 8
Bootstrap[176]: Time 3.942913 seconds, bootstrap likelihood -7923.841774, best rearrangement setting 11
Bootstrap[177]: Time 4.189211 seconds, bootstrap likelihood -8394.827552, best rearrangement setting 15
Bootstrap[178]: Time 4.440346 seconds, bootstrap likelihood -7874.389327, best rearrangement setting 15
Bootstrap[179]: Time 4.035110 seconds, bootstrap likelihood -7966.804410, best rearrangement setting 5
Bootstrap[180]: Time 3.882973 seconds, bootstrap likelihood -8155.622978, best rearrangement setting 6
Bootstrap[181]: Time 4.366337 seconds, bootstrap likelihood -7983.295393, best rearrangement setting 14
Bootstrap[182]: Time 4.195317 seconds, bootstrap likelihood -8296.569322, best rearrangement setting 15
Bootstrap[183]: Time 4.587462 seconds, bootstrap likelihood -8064.438010, best rearrangement setting 10
Bootstrap[184]: Time 3.982178 seconds, bootstrap likelihood -7985.446766, best rearrangement setting 12
Bootstrap[185]: Time 4.498966 seconds, bootstrap likelihood -8038.673116, best rearrangement setting 14
Bootstrap[186]: Time 4.138229 seconds, bootstrap likelihood -8219.274579, best rearrangement setting 13
Bootstrap[187]: Time 4.854993 seconds, bootstrap likelihood -7904.244927, best rearrangement setting 11
Bootstrap[188]: Time 3.877209 seconds, bootstrap likelihood -8215.327385, best rearrangement setting 10
Bootstrap[189]: Time 3.878414 seconds, bootstrap likelihood -8323.706516, best rearrangement setting 6
Bootstrap[190]: Time 4.390164 seconds, bootstrap likelihood -8044.737293, best rearrangement setting 8
Bootstrap[191]: Time 4.880201 seconds, bootstrap likelihood -8385.703789, best rearrangement setting 9
Bootstrap[192]: Time 4.415948 seconds, bootstrap likelihood -8022.763383, best rearrangement setting 15
Bootstrap[193]: Time 5.073965 seconds, bootstrap likelihood -8174.899137, best rearrangement setting 13
Bootstrap[194]: Time 3.787159 seconds, bootstrap likelihood -8218.118427, best rearrangement setting 10
Bootstrap[195]: Time 3.706592 seconds, bootstrap likelihood -8171.122986, best rearrangement setting 14
Bootstrap[196]: Time 4.501886 seconds, bootstrap likelihood -8153.066496, best rearrangement setting 7
Bootstrap[197]: Time 4.463173 seconds, bootstrap likelihood -8401.849982, best rearrangement setting 14
Bootstrap[198]: Time 4.674895 seconds, bootstrap likelihood -8302.171139, best rearrangement setting 15
Bootstrap[199]: Time 4.384818 seconds, bootstrap likelihood -7452.874291, best rearrangement setting 12
Bootstrap[200]: Time 4.321496 seconds, bootstrap likelihood -7795.145116, best rearrangement setting 9
Bootstrap[201]: Time 4.461127 seconds, bootstrap likelihood -7620.073499, best rearrangement setting 5
Bootstrap[202]: Time 4.067376 seconds, bootstrap likelihood -7881.347203, best rearrangement setting 11
Bootstrap[203]: Time 4.616051 seconds, bootstrap likelihood -7495.454287, best rearrangement setting 14
Bootstrap[204]: Time 4.071491 seconds, bootstrap likelihood -7983.796708, best rearrangement setting 5
Bootstrap[205]: Time 4.803608 seconds, bootstrap likelihood -7873.983300, best rearrangement setting 10
Bootstrap[206]: Time 4.269013 seconds, bootstrap likelihood -8167.214686, best rearrangement setting 9
Bootstrap[207]: Time 3.567791 seconds, bootstrap likelihood -8400.980997, best rearrangement setting 6
Bootstrap[208]: Time 3.930278 seconds, bootstrap likelihood -8041.563842, best rearrangement setting 9
Bootstrap[209]: Time 4.367422 seconds, bootstrap likelihood -8697.025915, best rearrangement setting 15
Bootstrap[210]: Time 4.551894 seconds, bootstrap likelihood -8094.467030, best rearrangement setting 11
Bootstrap[211]: Time 3.941264 seconds, bootstrap likelihood -8211.860864, best rearrangement setting 7
Bootstrap[212]: Time 4.792270 seconds, bootstrap likelihood -8236.970768, best rearrangement setting 13
Bootstrap[213]: Time 4.001235 seconds, bootstrap likelihood -8093.597311, best rearrangement setting 5
Bootstrap[214]: Time 3.859191 seconds, bootstrap likelihood -8214.825235, best rearrangement setting 9
Bootstrap[215]: Time 4.306948 seconds, bootstrap likelihood -8216.973031, best rearrangement setting 5
Bootstrap[216]: Time 4.490107 seconds, bootstrap likelihood -8186.451269, best rearrangement setting 15
Bootstrap[217]: Time 3.911671 seconds, bootstrap likelihood -7894.987707, best rearrangement setting 6
Bootstrap[218]: Time 4.179002 seconds, bootstrap likelihood -8109.694405, best rearrangement setting 13
Bootstrap[219]: Time 4.077086 seconds, bootstrap likelihood -7837.502932, best rearrangement setting 10
Bootstrap[220]: Time 4.626215 seconds, bootstrap likelihood -8128.701958, best rearrangement setting 9
Bootstrap[221]: Time 3.997597 seconds, bootstrap likelihood -8347.101028, best rearrangement setting 5
Bootstrap[222]: Time 3.743425 seconds, bootstrap likelihood -8314.240625, best rearrangement setting 11
Bootstrap[223]: Time 3.683962 seconds, bootstrap likelihood -8126.651670, best rearrangement setting 7
Bootstrap[224]: Time 5.020879 seconds, bootstrap likelihood -8423.645227, best rearrangement setting 15
Bootstrap[225]: Time 3.942068 seconds, bootstrap likelihood -7968.997639, best rearrangement setting 9
Bootstrap[226]: Time 3.911629 seconds, bootstrap likelihood -7901.333366, best rearrangement setting 7
Bootstrap[227]: Time 4.376597 seconds, bootstrap likelihood -7989.246652, best rearrangement setting 8
Bootstrap[228]: Time 3.985240 seconds, bootstrap likelihood -7628.971431, best rearrangement setting 10
Bootstrap[229]: Time 3.492534 seconds, bootstrap likelihood -8271.032524, best rearrangement setting 5
Bootstrap[230]: Time 4.331764 seconds, bootstrap likelihood -8545.309457, best rearrangement setting 14
Bootstrap[231]: Time 4.299855 seconds, bootstrap likelihood -7812.634285, best rearrangement setting 14
Bootstrap[232]: Time 4.283374 seconds, bootstrap likelihood -7984.403322, best rearrangement setting 13
Bootstrap[233]: Time 4.108547 seconds, bootstrap likelihood -7864.334112, best rearrangement setting 14
Bootstrap[234]: Time 4.398989 seconds, bootstrap likelihood -8140.509553, best rearrangement setting 8
Bootstrap[235]: Time 3.799919 seconds, bootstrap likelihood -7742.597693, best rearrangement setting 6
Bootstrap[236]: Time 4.358315 seconds, bootstrap likelihood -7916.892981, best rearrangement setting 9
Bootstrap[237]: Time 3.876461 seconds, bootstrap likelihood -8567.094818, best rearrangement setting 13
Bootstrap[238]: Time 4.090577 seconds, bootstrap likelihood -7980.704732, best rearrangement setting 12
Bootstrap[239]: Time 4.486460 seconds, bootstrap likelihood -7387.552594, best rearrangement setting 10
Bootstrap[240]: Time 4.010876 seconds, bootstrap likelihood -7851.098537, best rearrangement setting 12
Bootstrap[241]: Time 4.017871 seconds, bootstrap likelihood -7784.053818, best rearrangement setting 14
Bootstrap[242]: Time 4.579221 seconds, bootstrap likelihood -8082.331570, best rearrangement setting 10
Bootstrap[243]: Time 4.380467 seconds, bootstrap likelihood -8450.772339, best rearrangement setting 11
Bootstrap[244]: Time 3.617801 seconds, bootstrap likelihood -8154.069245, best rearrangement setting 5
Bootstrap[245]: Time 4.486022 seconds, bootstrap likelihood -8138.708717, best rearrangement setting 9
Bootstrap[246]: Time 4.006743 seconds, bootstrap likelihood -8202.620378, best rearrangement setting 9
Bootstrap[247]: Time 4.212248 seconds, bootstrap likelihood -8095.726619, best rearrangement setting 6
Bootstrap[248]: Time 4.109512 seconds, bootstrap likelihood -7793.658913, best rearrangement setting 5
Bootstrap[249]: Time 4.439783 seconds, bootstrap likelihood -8420.634713, best rearrangement setting 7
Bootstrap[250]: Time 4.242517 seconds, bootstrap likelihood -8259.748562, best rearrangement setting 10
Bootstrap[251]: Time 3.969170 seconds, bootstrap likelihood -7880.613144, best rearrangement setting 12
Bootstrap[252]: Time 4.257063 seconds, bootstrap likelihood -8311.692059, best rearrangement setting 6
Bootstrap[253]: Time 4.141425 seconds, bootstrap likelihood -8024.789891, best rearrangement setting 6
Bootstrap[254]: Time 4.325289 seconds, bootstrap likelihood -8137.729806, best rearrangement setting 11
Bootstrap[255]: Time 4.779359 seconds, bootstrap likelihood -8109.346659, best rearrangement setting 10
Bootstrap[256]: Time 4.041288 seconds, bootstrap likelihood -8387.141225, best rearrangement setting 12
Bootstrap[257]: Time 3.969111 seconds, bootstrap likelihood -7978.214341, best rearrangement setting 6
Bootstrap[258]: Time 4.734382 seconds, bootstrap likelihood -8189.578093, best rearrangement setting 12
Bootstrap[259]: Time 4.321359 seconds, bootstrap likelihood -8400.105425, best rearrangement setting 12
Bootstrap[260]: Time 4.556297 seconds, bootstrap likelihood -8065.636315, best rearrangement setting 15
Bootstrap[261]: Time 4.063165 seconds, bootstrap likelihood -8299.690949, best rearrangement setting 7
Bootstrap[262]: Time 4.743622 seconds, bootstrap likelihood -8440.134106, best rearrangement setting 10
Bootstrap[263]: Time 4.184007 seconds, bootstrap likelihood -7839.116686, best rearrangement setting 9
Bootstrap[264]: Time 4.459210 seconds, bootstrap likelihood -7608.646831, best rearrangement setting 13
Bootstrap[265]: Time 4.407771 seconds, bootstrap likelihood -8479.770829, best rearrangement setting 6
Bootstrap[266]: Time 4.683521 seconds, bootstrap likelihood -8426.027408, best rearrangement setting 9
Bootstrap[267]: Time 4.076267 seconds, bootstrap likelihood -8302.192742, best rearrangement setting 15
Bootstrap[268]: Time 4.930330 seconds, bootstrap likelihood -8050.240950, best rearrangement setting 11
Bootstrap[269]: Time 3.559091 seconds, bootstrap likelihood -8526.406973, best rearrangement setting 7
Bootstrap[270]: Time 3.933944 seconds, bootstrap likelihood -7584.705818, best rearrangement setting 11
Bootstrap[271]: Time 4.755952 seconds, bootstrap likelihood -8233.535092, best rearrangement setting 8
Bootstrap[272]: Time 4.130862 seconds, bootstrap likelihood -8455.970980, best rearrangement setting 13
Bootstrap[273]: Time 4.262537 seconds, bootstrap likelihood -8781.817921, best rearrangement setting 12
Bootstrap[274]: Time 3.972280 seconds, bootstrap likelihood -8464.003589, best rearrangement setting 7
Bootstrap[275]: Time 4.747618 seconds, bootstrap likelihood -8244.569933, best rearrangement setting 14
Bootstrap[276]: Time 4.052046 seconds, bootstrap likelihood -8057.129583, best rearrangement setting 11
Bootstrap[277]: Time 3.878462 seconds, bootstrap likelihood -8720.977351, best rearrangement setting 10
Bootstrap[278]: Time 4.001728 seconds, bootstrap likelihood -8660.213080, best rearrangement setting 8
Bootstrap[279]: Time 4.341248 seconds, bootstrap likelihood -8057.325403, best rearrangement setting 7
Bootstrap[280]: Time 4.515718 seconds, bootstrap likelihood -7962.300075, best rearrangement setting 12
Bootstrap[281]: Time 3.994851 seconds, bootstrap likelihood -8157.866297, best rearrangement setting 6
Bootstrap[282]: Time 4.620109 seconds, bootstrap likelihood -7996.725951, best rearrangement setting 6
Bootstrap[283]: Time 4.328611 seconds, bootstrap likelihood -7994.201741, best rearrangement setting 15
Bootstrap[284]: Time 3.989014 seconds, bootstrap likelihood -7852.796878, best rearrangement setting 7
Bootstrap[285]: Time 4.583170 seconds, bootstrap likelihood -7708.410457, best rearrangement setting 11
Bootstrap[286]: Time 3.686119 seconds, bootstrap likelihood -8109.564852, best rearrangement setting 7
Bootstrap[287]: Time 4.440331 seconds, bootstrap likelihood -7574.675886, best rearrangement setting 8
Bootstrap[288]: Time 4.437343 seconds, bootstrap likelihood -8608.047877, best rearrangement setting 7
Bootstrap[289]: Time 4.009717 seconds, bootstrap likelihood -7852.298959, best rearrangement setting 5
Bootstrap[290]: Time 4.294061 seconds, bootstrap likelihood -7715.131669, best rearrangement setting 15
Bootstrap[291]: Time 4.473950 seconds, bootstrap likelihood -7990.246787, best rearrangement setting 10
Bootstrap[292]: Time 4.006767 seconds, bootstrap likelihood -8068.686085, best rearrangement setting 7
Bootstrap[293]: Time 3.943803 seconds, bootstrap likelihood -7586.963861, best rearrangement setting 5
Bootstrap[294]: Time 4.305386 seconds, bootstrap likelihood -7622.819680, best rearrangement setting 12
Bootstrap[295]: Time 5.037825 seconds, bootstrap likelihood -8446.547402, best rearrangement setting 9
Bootstrap[296]: Time 4.216585 seconds, bootstrap likelihood -8057.977174, best rearrangement setting 7
Bootstrap[297]: Time 4.130866 seconds, bootstrap likelihood -8208.956134, best rearrangement setting 7
Bootstrap[298]: Time 4.143562 seconds, bootstrap likelihood -7782.167257, best rearrangement setting 9
Bootstrap[299]: Time 4.239828 seconds, bootstrap likelihood -8238.280000, best rearrangement setting 13
Bootstrap[300]: Time 4.292602 seconds, bootstrap likelihood -7658.134227, best rearrangement setting 7
Bootstrap[301]: Time 4.120780 seconds, bootstrap likelihood -8537.554794, best rearrangement setting 7
Bootstrap[302]: Time 3.895186 seconds, bootstrap likelihood -7938.667751, best rearrangement setting 11
Bootstrap[303]: Time 3.455650 seconds, bootstrap likelihood -8240.069597, best rearrangement setting 7
Bootstrap[304]: Time 5.130392 seconds, bootstrap likelihood -7979.100508, best rearrangement setting 13
Bootstrap[305]: Time 4.448166 seconds, bootstrap likelihood -8052.953585, best rearrangement setting 10
Bootstrap[306]: Time 5.466387 seconds, bootstrap likelihood -7801.272489, best rearrangement setting 11
Bootstrap[307]: Time 4.499408 seconds, bootstrap likelihood -7752.644946, best rearrangement setting 10
Bootstrap[308]: Time 4.070830 seconds, bootstrap likelihood -7829.836596, best rearrangement setting 15
Bootstrap[309]: Time 4.459577 seconds, bootstrap likelihood -8083.043164, best rearrangement setting 9
Bootstrap[310]: Time 4.153697 seconds, bootstrap likelihood -8347.056680, best rearrangement setting 12
Bootstrap[311]: Time 4.108343 seconds, bootstrap likelihood -8379.742738, best rearrangement setting 6
Bootstrap[312]: Time 4.239540 seconds, bootstrap likelihood -8189.744326, best rearrangement setting 11
Bootstrap[313]: Time 4.233914 seconds, bootstrap likelihood -7731.896038, best rearrangement setting 7
Bootstrap[314]: Time 4.250694 seconds, bootstrap likelihood -7684.144710, best rearrangement setting 8
Bootstrap[315]: Time 4.461326 seconds, bootstrap likelihood -8346.722052, best rearrangement setting 10
Bootstrap[316]: Time 4.174668 seconds, bootstrap likelihood -7707.012186, best rearrangement setting 6
Bootstrap[317]: Time 4.212033 seconds, bootstrap likelihood -8609.956910, best rearrangement setting 15
Bootstrap[318]: Time 4.196904 seconds, bootstrap likelihood -8478.977789, best rearrangement setting 13
Bootstrap[319]: Time 4.145995 seconds, bootstrap likelihood -8164.867694, best rearrangement setting 11
Bootstrap[320]: Time 4.312878 seconds, bootstrap likelihood -7592.289793, best rearrangement setting 12
Bootstrap[321]: Time 4.408017 seconds, bootstrap likelihood -7646.006843, best rearrangement setting 11
Bootstrap[322]: Time 4.659045 seconds, bootstrap likelihood -7498.009829, best rearrangement setting 6
Bootstrap[323]: Time 4.254950 seconds, bootstrap likelihood -8321.289728, best rearrangement setting 14
Bootstrap[324]: Time 3.992084 seconds, bootstrap likelihood -8399.862005, best rearrangement setting 13
Bootstrap[325]: Time 3.859167 seconds, bootstrap likelihood -7984.830223, best rearrangement setting 13
Bootstrap[326]: Time 3.860320 seconds, bootstrap likelihood -7699.613243, best rearrangement setting 7
Bootstrap[327]: Time 4.234591 seconds, bootstrap likelihood -7968.682400, best rearrangement setting 10
Bootstrap[328]: Time 3.844523 seconds, bootstrap likelihood -8037.276068, best rearrangement setting 12
Bootstrap[329]: Time 4.405021 seconds, bootstrap likelihood -7897.650943, best rearrangement setting 11
Bootstrap[330]: Time 4.770185 seconds, bootstrap likelihood -8037.919091, best rearrangement setting 10
Bootstrap[331]: Time 5.122334 seconds, bootstrap likelihood -7677.259734, best rearrangement setting 9
Bootstrap[332]: Time 4.376850 seconds, bootstrap likelihood -8197.730094, best rearrangement setting 11
Bootstrap[333]: Time 3.847465 seconds, bootstrap likelihood -7751.740878, best rearrangement setting 11
Bootstrap[334]: Time 4.264712 seconds, bootstrap likelihood -8386.134296, best rearrangement setting 8
Bootstrap[335]: Time 4.005061 seconds, bootstrap likelihood -7792.959376, best rearrangement setting 5
Bootstrap[336]: Time 3.885563 seconds, bootstrap likelihood -8012.778810, best rearrangement setting 13
Bootstrap[337]: Time 4.136854 seconds, bootstrap likelihood -8544.095680, best rearrangement setting 7
Bootstrap[338]: Time 4.115788 seconds, bootstrap likelihood -8644.099120, best rearrangement setting 14
Bootstrap[339]: Time 4.457207 seconds, bootstrap likelihood -7753.660788, best rearrangement setting 6
Bootstrap[340]: Time 4.228219 seconds, bootstrap likelihood -8151.148948, best rearrangement setting 10
Bootstrap[341]: Time 4.287404 seconds, bootstrap likelihood -8328.477199, best rearrangement setting 9
Bootstrap[342]: Time 4.854174 seconds, bootstrap likelihood -8263.942633, best rearrangement setting 11
Bootstrap[343]: Time 4.271073 seconds, bootstrap likelihood -8496.510470, best rearrangement setting 6
Bootstrap[344]: Time 4.015099 seconds, bootstrap likelihood -8406.971548, best rearrangement setting 6
Bootstrap[345]: Time 3.705793 seconds, bootstrap likelihood -7937.847665, best rearrangement setting 8
Bootstrap[346]: Time 4.208867 seconds, bootstrap likelihood -8085.827792, best rearrangement setting 14
Bootstrap[347]: Time 4.248739 seconds, bootstrap likelihood -7407.595479, best rearrangement setting 13
Bootstrap[348]: Time 3.832662 seconds, bootstrap likelihood -8322.003906, best rearrangement setting 7
Bootstrap[349]: Time 3.988624 seconds, bootstrap likelihood -7384.469889, best rearrangement setting 6
Bootstrap[350]: Time 4.261710 seconds, bootstrap likelihood -8100.405546, best rearrangement setting 5
Bootstrap[351]: Time 3.427438 seconds, bootstrap likelihood -7301.386041, best rearrangement setting 5
Bootstrap[352]: Time 4.134168 seconds, bootstrap likelihood -8233.476345, best rearrangement setting 6
Bootstrap[353]: Time 4.087035 seconds, bootstrap likelihood -7730.299989, best rearrangement setting 13
Bootstrap[354]: Time 3.967483 seconds, bootstrap likelihood -7509.990755, best rearrangement setting 5
Bootstrap[355]: Time 3.645074 seconds, bootstrap likelihood -8034.783443, best rearrangement setting 5
Bootstrap[356]: Time 4.098694 seconds, bootstrap likelihood -8531.365148, best rearrangement setting 14
Bootstrap[357]: Time 4.211169 seconds, bootstrap likelihood -8622.727490, best rearrangement setting 15
Bootstrap[358]: Time 4.266064 seconds, bootstrap likelihood -8463.879912, best rearrangement setting 12
Bootstrap[359]: Time 3.848720 seconds, bootstrap likelihood -8359.617643, best rearrangement setting 11
Bootstrap[360]: Time 4.809534 seconds, bootstrap likelihood -8086.082871, best rearrangement setting 9
Bootstrap[361]: Time 4.139146 seconds, bootstrap likelihood -8034.903370, best rearrangement setting 7
Bootstrap[362]: Time 4.468586 seconds, bootstrap likelihood -7949.566760, best rearrangement setting 14
Bootstrap[363]: Time 3.711303 seconds, bootstrap likelihood -7795.362338, best rearrangement setting 5
Bootstrap[364]: Time 4.352248 seconds, bootstrap likelihood -8186.860300, best rearrangement setting 15
Bootstrap[365]: Time 4.200099 seconds, bootstrap likelihood -8316.951733, best rearrangement setting 10
Bootstrap[366]: Time 4.190328 seconds, bootstrap likelihood -7794.237412, best rearrangement setting 5
Bootstrap[367]: Time 3.856322 seconds, bootstrap likelihood -8269.882018, best rearrangement setting 6
Bootstrap[368]: Time 3.964004 seconds, bootstrap likelihood -7788.319668, best rearrangement setting 11
Bootstrap[369]: Time 4.185859 seconds, bootstrap likelihood -8132.023240, best rearrangement setting 14
Bootstrap[370]: Time 4.482677 seconds, bootstrap likelihood -8606.011712, best rearrangement setting 10
Bootstrap[371]: Time 4.295677 seconds, bootstrap likelihood -8135.238510, best rearrangement setting 14
Bootstrap[372]: Time 3.739798 seconds, bootstrap likelihood -8221.697073, best rearrangement setting 9
Bootstrap[373]: Time 3.776222 seconds, bootstrap likelihood -8005.765159, best rearrangement setting 6
Bootstrap[374]: Time 4.018249 seconds, bootstrap likelihood -8089.536842, best rearrangement setting 5
Bootstrap[375]: Time 4.011332 seconds, bootstrap likelihood -7724.453606, best rearrangement setting 13
Bootstrap[376]: Time 4.118851 seconds, bootstrap likelihood -8096.451684, best rearrangement setting 12
Bootstrap[377]: Time 4.430336 seconds, bootstrap likelihood -8327.312991, best rearrangement setting 11
Bootstrap[378]: Time 4.485771 seconds, bootstrap likelihood -8166.581759, best rearrangement setting 7
Bootstrap[379]: Time 4.325039 seconds, bootstrap likelihood -7990.734679, best rearrangement setting 13
Bootstrap[380]: Time 4.824669 seconds, bootstrap likelihood -8556.906183, best rearrangement setting 13
Bootstrap[381]: Time 4.338337 seconds, bootstrap likelihood -7944.726981, best rearrangement setting 11
Bootstrap[382]: Time 4.498666 seconds, bootstrap likelihood -8150.884950, best rearrangement setting 13
Bootstrap[383]: Time 4.296073 seconds, bootstrap likelihood -8340.857429, best rearrangement setting 12
Bootstrap[384]: Time 5.208406 seconds, bootstrap likelihood -8404.397633, best rearrangement setting 8
Bootstrap[385]: Time 4.368188 seconds, bootstrap likelihood -7523.281882, best rearrangement setting 12
Bootstrap[386]: Time 3.577783 seconds, bootstrap likelihood -8552.146984, best rearrangement setting 12
Bootstrap[387]: Time 4.119907 seconds, bootstrap likelihood -8344.511121, best rearrangement setting 14
Bootstrap[388]: Time 4.088008 seconds, bootstrap likelihood -8101.998448, best rearrangement setting 13
Bootstrap[389]: Time 4.571308 seconds, bootstrap likelihood -7632.425218, best rearrangement setting 9
Bootstrap[390]: Time 3.774204 seconds, bootstrap likelihood -8402.613786, best rearrangement setting 12
Bootstrap[391]: Time 3.846744 seconds, bootstrap likelihood -8425.428273, best rearrangement setting 14
Bootstrap[392]: Time 4.077844 seconds, bootstrap likelihood -8242.848920, best rearrangement setting 14
Bootstrap[393]: Time 4.856923 seconds, bootstrap likelihood -7688.239840, best rearrangement setting 10
Bootstrap[394]: Time 4.411312 seconds, bootstrap likelihood -8078.397085, best rearrangement setting 9
Bootstrap[395]: Time 4.133066 seconds, bootstrap likelihood -8337.199164, best rearrangement setting 9
Bootstrap[396]: Time 3.945991 seconds, bootstrap likelihood -8027.796748, best rearrangement setting 11
Bootstrap[397]: Time 4.363090 seconds, bootstrap likelihood -7458.580066, best rearrangement setting 9
Bootstrap[398]: Time 3.753399 seconds, bootstrap likelihood -8245.434076, best rearrangement setting 5
Bootstrap[399]: Time 4.278168 seconds, bootstrap likelihood -7860.651290, best rearrangement setting 6


Stopped Rapid BS search after 400 replicates with MRE-based Bootstopping criterion
WRF Average of 100 random splits: 2.218268
Overall Time for 400 Rapid Bootstraps 1697.149948 seconds
Average Time per Rapid Bootstrap 4.242875 seconds

Starting ML Search ...

Fast ML optimization finished

Fast ML search Time: 666.710686 seconds

Slow ML Search 0 Likelihood: -8991.105223
Slow ML Search 1 Likelihood: -8993.458216
Slow ML Search 2 Likelihood: -8990.684265
Slow ML Search 3 Likelihood: -8993.408255
Slow ML Search 4 Likelihood: -8991.270045
Slow ML Search 5 Likelihood: -8993.350641
Slow ML Search 6 Likelihood: -8995.957682
Slow ML Search 7 Likelihood: -8995.480103
Slow ML Search 8 Likelihood: -8996.083362
Slow ML Search 9 Likelihood: -8994.779092
Slow ML optimization finished

Slow ML search Time: 173.998684 seconds
Thorough ML search Time: 13.032147 seconds

Final ML Optimization Likelihood: -8988.484140

Model Information:

Model Parameters of Partition 0, Name: No Name Provided, Type of Data: DNA
alpha: 0.520220
Tree-Length: 3.062383
rate A <-> C: 0.954106
rate A <-> G: 0.911328
rate A <-> T: 0.794376
rate C <-> G: 0.218093
rate C <-> T: 1.523644
rate G <-> T: 1.000000

freq pi(A): 0.353105
freq pi(C): 0.179234
freq pi(G): 0.165156
freq pi(T): 0.302505


ML search took 853.742679 secs or 0.237151 hours

Combined Bootstrap and ML search took 2550.892691 secs or 0.708581 hours

Drawing Bootstrap Support Values on best-scoring ML tree ...


Found 1 tree in File /home/kaplipa/Guido/loranths/RAxML_bestTree.trnLF


Found 1 tree in File /home/kaplipa/Guido/loranths/RAxML_bestTree.trnLF

Program execution info written to /home/kaplipa/Guido/loranths/RAxML_info.trnLF
All 400 bootstrapped trees written to: /home/kaplipa/Guido/loranths/RAxML_bootstrap.trnLF

Best-scoring ML tree written to: /home/kaplipa/Guido/loranths/RAxML_bestTree.trnLF

Best-scoring ML tree with support values written to: /home/kaplipa/Guido/loranths/RAxML_bipartitions.trnLF

Best-scoring ML tree with support values as branch labels written to: /home/kaplipa/Guido/loranths/RAxML_bipartitionsBranchLabels.trnLF

Overall execution time for full ML analysis: 2551.123382 secs or 0.708645 hours or 0.029527 days
