# Supplementary material for: Eocene Loranthaceae pollen pushes back divergence ages for major splits in the family
Source: PeerJ. 2017 Jun 7;5:e3373. doi: 10.7717/peerj.3373 (PMC5466002; doi:10.7717/peerj.3373)
Supplement: Supplemental Information 8 — This archive includes all data and analysis files referred to in the main text and supplementary files that are needed to reproduce the shown results. See GuideToFiles.txt for naming schemes and contents of each subfolder included in this archive, and File S1 for analysis set-ups and further background information. [file peerj-05-3373-s008.zip › Step2_Consensi/01_18S.all.c.g.m1.nex]

#NEXUS

[mingrpsize= 1]

begin data;
	dimensions ntax= 65 nchar= 1801;
	format datatype=nucleotide gap=- missing=?;
	matrix
[                          	        10        20        30        40        50        60        70        80        90       100       110       120       130       140       150       160       170       180       190       200       210       220       230       240       250       260       270       280       290       300       310       320       330       340       350       360       370       380       390       400       410       420       430       440       450       460       470       480       490       500       510       520       530       540       550       560       570       580       590       600       610       620       630       640       650       660       670       680       690       700       710       720       730       740       750       760       770       780       790       800       810       820       830       840       850       860       870       880       890       900       910       920       930       940       950       960       970       980       990      1000      1010      1020      1030      1040      1050      1060      1070      1080      1090      1100      1110      1120      1130      1140      1150      1160      1170      1180      1190      1200      1210      1220      1230      1240      1250      1260      1270      1280      1290      1300      1310      1320      1330      1340      1350      1360      1370      1380      1390      1400      1410      1420      1430      1440      1450      1460      1470      1480      1490      1500      1510      1520      1530      1540      1550      1560      1570      1580      1590      1600      1610      1620      1630      1640      1650      1660      1670      1680      1690      1700      1710      1720      1730      1740      1750      1760      1770      1780      1790      1800      1810]
[                          	         .         .         .         .         .         .         .         .         .         .         .         .         .         .         .         .         .         .         .         .         .         .         .         .         .         .         .         .         .         .         .         .         .         .         .         .         .         .         .         .         .         .         .         .         .         .         .         .         .         .         .         .         .         .         .         .         .         .         .         .         .         .         .         .         .         .         .         .         .         .         .         .         .         .         .         .         .         .         .         .         .         .         .         .         .         .         .         .         .         .         .         .         .         .         .         .         .         .         .         .         .         .         .         .         .         .         .         .         .         .         .         .         .         .         .         .         .         .         .         .         .         .         .         .         .         .         .         .         .         .         .         .         .         .         .         .         .         .         .         .         .         .         .         .         .         .         .         .         .         .         .         .         .         .         .         .         .         .         .         .         .         .         .         .         .         .         .         .         .         .         .         .         .         .         .         .         .         .         .         .         .]
Actinanthella_menyharthii  	????????????????????????????????????????????????????????????????????????????????????????aatggctcattaaatcagttatagtttgtttgatggtatttgctactcggataaccgtagtaattctagagctaatacgtgcaccgaaccccgactcttctggaagggatgcatttattagataaaaggtcgacgcgggctct--gcccgtcgttctgatgaatcatgataacttgacggatcgcacggccatcgtgccggcgacgcatcattcaaatttctgccctatcaactttcgatggtaggatagtggcctaccatggttttgacgggtgacggagaattagggttcgattccggagagggagcctgagaaacggctaccacatccaaggaaggcagcaggcgcgcaaattacccaatcctgacacggggaggtagtgacaataaataacaataccgggctctctgagtctggtaattggaatgagtacaatctaaatcccttaacgaggatccattggagggcaagtctggtgccagcagccgcggtaattccagctccaatagcgtatatttaagttgttgcagttaaaaagctcgtagttggaccttgggttgggtcgatcggtccgccgttaggtgtgtaccggtcggcccgtcccttctaccggcgatgcgctcctggccttaactggccgggtcgtgcctccggtgctgttactttgaagaaattagagtgctcaaagcaagcctacgctctggatacattagcatgggataacatcataggatttcggtcctattctgttggccttcgggatcggagtaatgattaacagggacagtcgggggcattcgtatttcatagtcagaggtgaaattcttggatttatgaaagacgaacaactgcgaaagcattt--------gccaaggatgttttcattaatcaagaacgaaagttgggggctcgaagacgatcagataccgtcctagtctcaaccataaacgatgccgaccagggatcagcggatgttacttgtaggactccgctggcaccttatgagaaatcaaagtttttgggttccggggggagtatggtcgcaaggctgaaacttaaaggaattgacggaagggcaccaccaggagtggagcctgcggcttaatttgactcaacacgggaaaacttaccaggtccagacatagtaaggattgacagactgagagctctttctagattctatgggtggtggtgcatggccgttcttagttggtggagcgatttgtctggttaattccgttaacgaacgagacctcagcctgctaactagctacgtggaggtatacctccatggctagcttcttagagggactatggcctttcaggccacggaagtttgaggcaataacaggtctgtgatgcccttagatgttctgggccgcacgcgcgctacactgatgtattcaacgagtctatagccttggccgacaggcccgggtaatctttgaaatttcatcgtgatggggatagatcattgcaattgttggtcttcaacgaggaattcctagtaagcgcgagtcatcagctcgcgttgaatacgtccctgccctttgtacacaccgcccgtcgctcctaccgattgaatggtccggtgaagtgttcggatcgaggcgacgcgagcggtccgccgccgcc-cgcgacgtcgcgaga???????????????????????????????????????????????????????????	[ 1]
Aetanthus_nodosus          	????????cctgccagtagtcatatgcttgtctcaaagattaagccatgcatgtgcaagtatgaactaattcagactgtgaaactgcgaatggctcattaaatcagttatagtttgtttgatggtatctgctactcggataaccgtagtaattctagagctaatacgtgcaacaaaccccgac--ttctggaagggatgcatttattagataaaaggtcgacgcgggctct--gcccgttgctctgatgattcatgataactcgacggatcgcacggccctcgtgccggcgacgcatcattcaaatatctgccctatcaactttcgatggtaggatagtggcctaccatggtgatgacgggtgacggagaattagggttcgattccggagagggagcctgagaaacggctaccacatccaaggaaggcagcaggcgcgcaaattacccaatcctgacacggggaggtagtgacaataaataacaataccgggctctatgagtctggtaattggaatgagtacaatctaaatcccttaacgaggatccattggagggcaagtctggtgccagcagccgcggtaattccagctccaatagcgtatatttaagttgttgcagttaaaaagctcgtagttggaccttgggttgggtcgatcggtccgccgtcaggtgtgtaccggtcggcctgtcccttctaccggcgatgcgctcctggccttaattggccgggtcgtgcctccggtgctgttactttgaagaaattagagtgctcaaagcaagcctacgctctggatacattagcatgggataacatcataggatttcggtcctattctgttggccttcgggatcggagtaatgattaacagggacagtcgggggcattcgtatttcatagtcagaggtgaaattcttggatttatgaaagacgaacaactgcgaaagcattt--------gccaaggatgttttcattaatcaagaacgaaagttgggggctcgaagacgatcagataccgtcctagtctcaaccataaacgatgccgaccagggatcagcggatgttacttttaggactccgctggcaccttatgagaaatcaaagtttttgggttccggggggagta???tcgcaaggctgaaacttaaaggaattg???????????????????????????????????????????????????????????????????????????????????????????????????????????????????????????????????????????????????????????????????????????????????????????????????????????????????????????????????????????????????????????????????????????????????????????????????????????????????????????????????????????????????????????????????????????????????????????????????????????????????????????????????????????????????????????????????????????????????????????????????????????????????????????????????????????????????????????????????????????????????????????????????????????????????????????????????????????????????????????????????	[ 1]
Agelanthus_sansibarensis   	??gttgatcctgccagtagtcatatgcttgtctcaaagattaagccatgcatgtgtaagtatgaactaattcagactgtgaaactgcgaatggctcattaaatcagttatagtttgtttgatggtatttgctactcggataaccgtagtaattctagagctaatacgtgcaccgaaccccgactcctgtggaagggatgcatttattagataaaaggtcgac---ggctct--gcccgttgttctgatgaatcatgataacttgacggatcgcacggccatcgtgccggcgacgcatcattcaaatttctgccctatcaactttcgatggtaggatagtggcctaccatggttttgacgggtgacggagaattagggttcgattccggagagggagcctgagaaacggctaccacatccaaggaaggcagcaggcgcgcaaattacccaatcctgacacggggaggtagtgacaataaataacaataccgggctctatgagtctggtaattggaatgagtacaatctaaatcccttaacgaggatccattgaagggcaagtctggtgccagcagccgcggtaattccagctccaatagcgtatatttaagttgttgcagttaaaaagctcgtagttggaccttgggttgggtcgatcggtccgccttcaggtgtgtaccggtcgtcccgtcccttctgccggcgatgcgctcctggccttaattggccgggtcgtgcctccggtgctgttactttgaagaaattagagtgctcaaagcaagcctacgctctggatacattagcatgggataacatcataggatttcggtcctatt??gttggccttcgggatcggagtaatgattaacagggacagtcgggggcattcgtatttcatagtcagaggtgaaattcttggatttatgaaagacgaacaactgcgaaagcattt--------gccaaggatgttttcattaatcaagaacgaaagttgggggctcgaagacgatcagataccgtcctagtctcaaccataaacgatgccgaccagggatcagcggatgttacttgtaggactccgctggcaccttatgagaaatcaaagtttttgggttccggggggagtatggtcgcaaggctgaaacttaaaggaattgacggaagggcaccaccaggagtggagcctgcggcttaatttgactcaacacgggaaaacttaccaggtccagacatagtaaggattgacagactgagagctctttctcgattctatgggtggtggtgcatggccgttcttagttggtggagcgatttgtctggttaattccgttaacgaacgagacctcagcctgctaactagctacgtggaggtgtacctccatggctagcttcttagagggactatggccttttaggccacggaagtttgaggcaataacaggtctgtgatgcccttagatgttctgggccgcacgcgcgctacactgatgtattcaacgagtctatagccttggccgacaggcccgggtaatctttgaaatttcatcgtgatggggatagatcattgcaattgttggtcttcaacgaggaattcctagtaagcgcgagtcatcagctcgcgttgactacgtccctgccctttgtacacaccgcccgtcgctcctaccgattgaatggtccggtgaagtgttcggatcgaggcgacgcgggcggt---tcgctgcc-cgcgacgtcgcgagaagtccactgaaccttatcatttagaggaagga???????????????????????????	[ 1]
Alepis_flavida             	tggttgatcctgccagtagtcatatgcttgtctcaaagattaagccatgcatgtgtaagtatgaactaattcagactgtgaaactgcgaatggctcattaaatcagttatagtttgtttgatggtatctgctactcggataaccgtagtaattctagagctaatacgtgcaacaaaccccgac--ttccggaagggatgcatttattagataaaaggtcgac---ggctct--gcccgttgctttgatgattcatgataactcgacggatcgcacggccctcgtgccggcgacgcatcattcaaatttctgccctatcaactttcgatggtaggatagtggcctaccatggtgatgacgggtgacggagaattagggttcgattccggagagggagcctgagaaacggctaccacatccaaggaaggcagcaggcgcgcaaattacccaatcctgacacggggaggtagtgacaataaataacaataccgggctct?tgagtctggtaattggaatgagtacaatctaaattccttaacgaggatcaattggagggcaagtctggtgccagcagccgcggtaattccagctccaatagcgtatatttaagttgttgcagttaaaaagctcgtagttggaccttgggttgggtcgatcggtccgccgttaggtgtgtaccggtcggcctgtcccttctaccggcgatgcgctcctggacttaattggccgggtcgtgcctccggtgctgttactttgaagaaattagagtgctcaaagcaagcctacgctctggatacattagcatgggataacatcataggatttcggtcctattctgttggccttcgggatcggagtaatgattaacagggacagtcgggggcattcgtatttcatagtcagaggtgaaattcttggatttatgaaagacgaacaactgcgaaagcattt--------gccaaggatgttttcattaatcaagaacgaaagttgggggctcgaagacgatcagataccgtcctagtctcaaccataaacgatgccgaccagggatcagcggatgttacttttaggactccgctggcaccttatgagaaatcaaagtttttgggttccggggggagtatggtcgcaaggctgaaacttaaaggaattgacggaagggcaccaccaggagtggagcctgcggcttaatttgactcaacacggggaaacttaccaggtccagacatagtaaggattgacagactgagagctctttcttgattctatgggtggtggtgcatggccgttcttagttggtggagcgatttgtctggttaattccgttaacgaacgagacctcagcctgctaactagctacatggaggtatccctccatggctagcttcttagagggactatggccttttaggccacggaagtttgaggcaataacaggtctgtgatgcccttagatgttctgggccgcacgcgcgctacactgatgtattcaacgagtctatagccttggccgacaggcccgggtaatctttgaaatttcatcgtgatggggatagatcattgcaattgttggtcttcaacgaggaattcctagtaagcgcgagtcatcagctcgcgttgactacgtccctgccctttgtacacaccgcccgtcgctcctaccgattgaatggtccggtgaagtgttcggatcgcggcgacgtgggcggt---tcgctgcc-ggcgacgtcgcgagaagtccactgaaccttatcatttagagga???????????????????????????????	[ 1]
Amyema_glabra              	?ggttgatcctgccagtagtcatatgcttgtctcaaagattaagccatgcatgtgtaagtatgaactaattcagactgtgaaactgcgaatggctcattaaatcagttatagtttgtttgatggtatttgctactcggataaccgtagtaattctagagctaatacgtgcaccaaaccccgac--ttctggaagggatgcatttattagataaaaggtcgac---ggcttc--gcccgttgctctgatgaatcatgataacttgacggatcgcacggccatcgtgccggcgacgcatcattcaaatttctgccctatcaactttcgatggtaggatagtggcctaccatggtgatgacgggtgacggagaattagggttcgattccggagagggagcctgagaaacggctaccacatccaaggaaggcagcaggcgcgcaaattacccaatcctgacacggggaggtagtgacaataaataacaataccgggctcaatgagtctggtaattggaatgagtacaatctaaatcccttaacgaggatccattggagggcaagtctggtgccagcagccgcggtaattccagctccaatagcgtatatttaagttgttgcagttaaaaagctcgtagttggaccttgggttgggtcgatcggtccgccgccaggtgtgtaccggtcggcctgtcccttctaccggcgatgcgctccttgccttaattggccgggtcgtgcctccggtgctgttactttgaagaaattagagtgctcaaagcaagcctacgctctggatacattagcatgggataacatcataggatttcggtcctattctgttggccttcgggatcggagtaatgattaacagggacagtcgggggcattcgtatttcatagtcagaggtgaaattcttggatttatgaaagacgaacaactgcgaaagcattt--------gccaaggatgttttcattaatcaagaacgaaagttgggggctcgaagacgatcagataccgtcctagtctcaaccataaacgatgccgaccagggatcagcggacgttacttataggacaccgctggcaccttatgagaaatcaaagtttttgggttccggggggagtatggtcgcaaggctgaaacttaaaggaattgacggaagggcaccaccaggagtggagcctgcggcttaatttgactcaacacggggaaacttaccaggtccagacatagtaaggattgacagactgagagctctttctagattctatgggtggtggtgcatggccgttcttagttggtggagcgatttgtctggttaattccgttaacgaacgagacctcagcctgctaactagctacgtggaggtatccctccatggctagcttcttagagggactatggccttttaggccacggaagtttgaggcaataacaggtctgtgatgcccttagatgttctgggccgcacgcgcgctacactgatgtattcaacgagtctatagccttggccgacaggcccgggtaatctttgaaatttcatcgtgatggggatagatcattgcaattgttggtcttcaacgaggaattcctagtaagcgcgagtcatcagctcgcgttgactacgtccctgccctttgtacacaccgcccgtcgctcctaccgattgaatggtccggtgaagtgttcggatcgaggcgacgtgggcggt---acgctgcc-cgcgacgtcgcgagaagtccactgaaccttatcatttagaggaa??????????????????????????????	[ 1]
Amyema_queenslandica       	???????????????????????????????????????????????????????taagtatgaactaattcagactgtgaaactgcgaatggctcattaaatcagttatagtttgtttgatggtatttgctactcggataaccgtagtaattctagagctaatacgtgcaccaaaccccgac--ttctggaagggacgcatttattagataaaaggtcgacgcgggccct--gcccgttgctctgatgaatcatgataacttgacggatcgcacggccctcgtgccggcgacgcatcattcaaatttctgccctatcaactttcgatggtaggatagtggcctaccatggtgatgacgggtgacggagaattagggttcgattccggagagggagcctgagaaacggctaccacatccaaggaaggcagcaggcgcgcaaattacccaatcctgacacggggaggtagtgacaataaataacaataccgggctctacgagtctggtaattggaatgagtacaatctaaatcccttaacgaggatccattggagggcaagtctggtgccagcagccgcggtaattccagctccaatagcgtatatttaagttgttgcagttaaaaagctcgtagttggaccttgggctgggtcgatcggtccgccgccaggtgtgtaccggtcggcccgtcccttctaccggcgatgcgctcctggccttaattggccgggtcgtgcctccggtgctgttactttgaagaaattagagtgctcaaagcaagcctacgctctggatacattagcatgggataacatcataggatttcggtcctattctgttggccttcgggatcggagtaatgattaacagggacagtcgggggcattcgtatttcatagtcagaggtgaaattcttggatttatgaaagacgaacaactgcgaaagcattt--------gccaaggatgttttcattaatcaagaacgaaagttgggggctcgaagacgatcagataccgtcctagtctcaaccataaacgatgccgaccagggatcagcggatgttacttacaggactccgctggcaccttatgagaaatcaaagtttttgggttccggggggagtatggtcgcaaggctgaaacttaaaggaattgacggaagggcaccaccaggagtggagcctgcggcttaatttgactcaacacggggaaacttaccaggtccagacatagtaaggattgacagactgagagctctttctagattctatgggtggtggtgcatggccgttcttagttggtggagcgatttgtctggttaattccgttaacgaacgagacctcagcctgctaactagctacatggaggtacccctccatggctagcttcttagagggactatggccttttaggccacggaagtttgaggcaataacaggtctgtgatgcccttagatgttctgggccgcacgcgcgctacactgatgtattcaacgagtctatagccttggccgacaggcccgggtaatctttgaaatttcatcgtgatggggatagatcattgcaattgttggtcttcaacgaggaattcctagtaagcgcgagtcatcagctcgcgttgactacgtccctgccctttgtacacaccgcccgtcgctcctaccgattgaatggtccggtgaagtgttcggatcgcggcgacgtgggcggt---tcgcggcc-cgcgacgtcgcgagaagt????????????????????????????????????????????????????????	[ 1]
Amylotheca_duthieana       	????????????????????????????????????????????????????????????atgaactaattcagactgtgaaactgcgaatggctcattaaatcagttatagtttgtttgatggtatttgctactcggataaccgtagtaattctagagctaatacgtgcaccgaaccccgac--ttctggaagggatgcatttattagataaaaggtcgacgcgggcttcgtgcccgttgctctgatgaatcatgataacttgacggatcgcacggcctttgtgccggcgacgcatcattcaaatttctgccctatcaactttcgatggtaggatagtggcctaccatggtgatgacgggtgacggagaattagggttcgattccggagagggagcctgagaaacggctaccacatccaaggaaggcagcaggcgcgcaaattacccaatcctgacacggggaggtagtgacaataaataacaataccgggctctacgagtctggtaattggaatgagtacaatctaaatcccttaacgaggatccattggagggcaagtctggtgccagcagccg?????????????????????????????????????????????????????????????????????????????????????????????????????????????????????????????????????????????????????????????????????????????????????????????????????????????????????????????????????????????????????????????????????????????????????????????????????????????????????????????????????????????????????????????????????????????????????????????????????????????????????????????????????????????????????????????????????????????????????????????????????????????????????????????????????????????????????????????????????????????????????????????????????????????????????????????????????????????????????????????????????????????????????????????????????????????????????????gggtggtggtgcatggccgttcttagttagtggagcgatttgtctggttaattccgttaacgaacgagacctcagcctgctaactagctacatggaggtatccctccatggctagcttcttagagggactatggccttttaggtcacggaagtttgaggcaataacaggtctgtgatgcccttagatgttctgggccgcacgcgcgctacactgatgtattcatcgagtctatagccttggccgacaggtccgggtaatctttgaaatttcatcgtgatggggatagatcattgcaattgttggtcttcaacgaggaattcctagtaagcgcgagtcatcagctcgcgttgactacatccctgccctttgtacacaccgcccgtcgctcctaccgattgaatggtccggtgaagtgttcggatcgcggcgacgtgggcggt---tcgccgcc-agcgacgtcgcgagaagtccactgaaccttatcatttagaggaaggagaagtcgtaacaagatttccgtaggtg	[ 1]
Atkinsonia_ligustrina      	??????????????????????????????????????????????????????????gtatgaactaattcagactgtgaaactgcgaatggctcattaaatcagttatagtttgtttgatggtatctgctactcggataaccgtagtaattctagagctaatacgtgcaacaaaccccgac--ttttggaagggatgcatttattagataaaaggtcgacgcgggctct--gcccgttgctctgatgattcatgataactcgacggatcgcacggccctcgtgccggcgacgcatcattcaaatttctgccctatcaactttcgatggtaggatagtggcctaccatggtgatgacgggtgacggagaattagggttcgattccggagagggagcctgagaaacggctaccacatccaaggaaggcagcaggcgcgcaaattacccaatcctgacacggggaggtagtgacaataaataacaataccgggctctatgagtctggtaattggaatgagtacaatctaaatcccttaacgaggatccattggagggcaagtctggtgccagcagccgcggtaattccagctccaatagcgtatatttaagttgttgcagttaaaaagctcgtagttggaccttgggttgggtcgatcggtccgccgttaggtgtgtaccggtcggcctgtcccttctaccggcgatgcgctcctggccttaattggccgggtcgtgcctccggtgctgctactttgaagaaattagagtgctcaaagcaagcctacgctctggatacattagcatgggataacatcataggatttcggtcctattctgttggccttcgggatcggagtaatgattaacagggacagtcgggggcattcgtatttcatagtcagaggtgaaattcttggatttatgaaagacgaacaactgcgaaagcattt--------gccaaggatgttttcattaatcaagaacgaaagttgggggctcgaagacgatcagataccgtcctagtctcagccataaacgatgctgaccagggatcagcggatgttacttttaggactccgctggcaccttatgagaaatcaaagtttttgggttccggggggagtatggtcgcaaggctgaaacttaaaggaattgacggaagggcaccaccaggagtggagcctgcggcttaatttgactcaacacggggaaacttaccaggtccagacatagtaaggattgacagactgagagctctttcttgattctatgggtggtggtgcatggccgttcttagttggtggagcgatttgtctggttaattccgttaacgaacgagacctcagcctgctaactagctacatggaggtatccctccatggctagcttcttagagggactatggccttttaggccacggaagtttgaggcaataacaggtctgtgatgcccttagatgttctgggccgcacgcgcgctacactgatgtattcaacgagtctatagccttggccgacaggcccgggtaatctttgaaatttcatcgtgatggggatagatcattgcaattgttggtcttcaacgaggaattcctagtaagcgcgagtcatcagctcgcgttgactacgtccctgccctttgtacacaccgcccgtcgctcctcccgattgaatggtccggtg?agtgttcggatcgcggcgacgtgggcggt---tcgctgcc-ggcgacgtcgcga?????????????????????????????????????????????????????????????	[ 1]
Bakerella_sp_Nickrent_4161 	????????????????????????????????????????????ccatgcatgtgtaagtatgaactaattcagactgtgaaactgcgaatggctcattaaatcagttatagtttgtttgatggtatttgctactcggataaccgtagtaattctagagctaatacgtgcaccaaaccccgacttttccggaagggacgcatttattagataaaaggtcgacgcgggctct--gcccgttgttctgatgaatcatgataacttgacggatcgcacggtcatcgcgccggcgacgcatcattcaaatttctgccctatcaactttcgatggtaggatagtggcctaccatggttttgacgggtgacggagaattagggttcgattccggagagggagcctgagaaacggctaccacatccaaggaaggcagcaggcgcgcaaattacccaatcctgacacggggaggtagtgacaataaataacaataccgggctctacgagtctggtaattggaatgagtacaatctaaatcccttaacgaggatccattggagggcaagtctggtgccagcagccgcggtaattccagctccaatagcgtatatttaagttgttgcagttaaaaagctcgtagttggaccttgggctgggtcgatcggtccgccgtcaggtgtgtaccggtcggcccgtcccttctaccggcgatgcgctcctggccttaattggccgggtcgtgcctccggtgctgttactttgaagaaattagagtgctcaaagcaagcctacgctctggatatattagcatgggataacatcataggatttcggtcctattctgttggccttcgggatcggagtaatgattaacagggacagtcgggggcattcgtatttcatagtcagaggtgaaattcttggatttatgaaagacgaacaactgcgaaagcattt--------gccaaggatgttttcattaatcaagaacgaaagttgggggctcgaagacgatcagataccgtcctagtctcaaccataaacgatgccgaccagggatcagcggatgttacttttaggactccgctggcaccttatgagaaatcaaagtttttgggttccggggggagtatggtcgcaaggctgaaacttaaaggaattgacggaagggcaccaccaggagtggagcctgcggcttaatttgactcaacacggggaaacttaccaggtccagacatagtaaggattgacagactgagagctctttctagattctatgggtggtggtgcatggccgttcttagttggtggagcgatttgtctggttaattccgttaacgaacgagacctcagcctgctaactagctacgcggaggtatccctccgtggctagcttcttagagggactatggccttttaggccacggaagtttgaggcaataacaggtctgtgatgcccttagatgttctgggccgcacgcgcgctacactgatgtattcaacgagtctatagccttggccgacaggcccgggtaatctttgaaatttcatcgtgatggggatagatcattgcaattgttggtcttcaacgaggaattcctagtaagcgcgagtcatcagctcgcgttgactacgtccctgccctttgtacacaccgcccgtcgctcctaccgattgaatggtccggtgaagtgttcggatcgaggcgacgcgggcggt---tcgctgcc-cgcgacgtcgcgagaagtccactga?????????????????????????????????????????????????	[ 1]
Baratranthus_axanthus      	????????????????????????????????????????????????????????????atgaactaattcagactgtgaaactgcgaatggctcattaaatcagttatagtttgtttgatggtatttgctactcggataaccgtagtaattctagagctaatacgtgcaccaaaccccgac--ttctggaagggatgcatttattagataaaaggtcgacgcgggctct--gtccgttgctctgatgaatcatgataacttgacggatcgcatggccttcgtgccggcgacgcatcattcaaatttctgccctatcaactttcgatggtaggatagtggcctaccatggtgatgacgggtgacggagaattagggttcgattccggagagggagcctgagaaacggctaccacatccaaggaaggcagcaggcgcgcaaattacccaatcctgacacggggaggtagtgacaataaataacaataccgggctctacgagtctggtaattggaatgagtacaatctaaatcccttaacgaggatccattggagggcaagtctggtgccagcagccgcggtaattccagctccaatagcgtatatttaagttgttgcagttaaaaagctcgtagttggaccttgggctgggtcgatcggtccgccgtcaggtgtgtaccggtcgacctgtcccttctaccggcgatgcgctcctg?ccttaattgaccgggtcgtgcctccggtgctgttactttgaagaaattagagtgctcaaagcaagcctacgctctggatacattagcatgggataacatcataggatttcggtcctattctgttggccttcgggatcggagtaatgatta?cagggacagtcgggggcattcgtatttcatagtcagaggtgaaattcttggatttatgaaagacgaacaactgcgaaagcattt--------gccaaggatgttttcattaatcaagaacgaaagttgggggctcgaagacgatcagataccgtcctagtctcaaccataaacgatgccgaccagggatcagcggatgttacttacaggactccgctggcaccttatgagaaatcaaagtttttgggttccggggggagtatggtcgcaaggctgaaacttaaaggaattgacggaagggcaccaccaggagtggagcctgcggcttaatttgactcaacacggggaaacttaccaggtccagacatagtaaggattgacagactgagagctctttctagattctatgggtggtggtgcatggccgttcttagttggtggagcgatttgtctggttaattccgttaacgaacgagacctcagcctgctaactagctacatggaggtgtccctccatggctagcttcttagagggactatggccttttaggccacggaagtttgaggcaataacaggtctgtgatgcccttagatgttctgggccgcacgcgcgctacactgatgtattcaacgagtctatagccttggccgacaggcccgggtaatctttgaaatttcatcgtgatggggatagatcattgcaattgttggtcttcaacgaggaattcctagtgagcgcgagtcatcaactcgcgttgactacgtccctgccctttgtacacaccgcccgtcgctcttaccgattgaatggtccggtgaagtgttcggatcgaggcgacgtgggcggt---tcgctgcc-cgcgacgtcgcgagaagtccactga?????????????????????????????????????????????????	[ 1]
Benthamina_alyxifolia      	???????tcctgccagtactcatatgcttgtctcaaagattaagccatgcatgtgtaagtatgaactaattcagactgtgaaactgcgaatggctcattaaatcagttatagtttgtttgatggtatttgctactcggataaccgtagtaattctagagctaatacgtgcaccaaaccccgac-ttcctggaagggatgcatttattagataaaaggtcgacgcgggctct--gtccgttgctctgatgaatcatgataacttgacggatcgcatggccttcgcgccggcgacgcatcattcaaatttctgccctatcaactttcgatggtaggatagtggcctaccatggtgatgacgggtgacggagaattagggttcgattccggagagggagcctgagaaacggctaccacatccaaggaaggcagcaggcgcgcaaattacccaatcctgacacggggaggtagtgacaataaataacaataccgggctctacgagtctggtaattggaatgagtacaatctaaatcccttaacgaggatccattggagggcaagtctggtgccagcagccgcggtaattccagctccaatagcgtatatttaagttgttgcagttaaaaagctcgtagttggaccttgggctgggtcgatcggtccgccgccaggtgtgtaccggtcggcctgtcccttctaccggcgatgcgctcctggccttaattggccgggtcgtgcctccggtgctgttactttgaagaaattagagtgctcaaagcaagcctacgccctggatacattagcatgggataacatcataggatttcggtcctattctgttggccttcgggatcggagtaatgattaacagggacagtcgggggcattcgtatttcatagtcagaggtgaaactcttggatttatgaaagacgaacaactgcgaaagcattt--------gccaaggatgttttcattaatcaagaacgaaagttgggggctcgaagacgatcagataccgtcctagtctcaaccataaacgatgccgaccagggatcagcggatgttacttataggactccgctggcaccttatgagaaatcaaagtttttgggttccggggggagtatggtcgcaaggctgaaacttaaaggaattgacggaagggcaccaccaggagtggagcctgcggcttaatttgactcaacacggggaaacttaccaggtccagacatagtaaggattgacagattgagagctcttcctagattctatgggtggtggtgcatggccgttcttagttggtggagcgatttgtctggttaattccgttaacgaacgagacctcagcctgctaactagctacatggaggtatccctccatggctagcttcttagagggactatggccttttaggccacggaagtttgaggcaataacaggtctgtgatgcccttagatgttctgggccgcacgcgcgctacactgatgtattcaacgagtctatagccttggccgacaggcccgggtaatctttgaaatttcatcgtgatggggatagatcattgcaattgttggtcttcaacgaggaattcctagtaagcgcgagtcatcagctcgcgttgactacgtccctgccctttgtacacaccgcccgtcgctcctaccgattgaatggtccggtgaagtgttcggatcgaggcgacgcgggcggt--cttgcggccccgcgacgtcgtgagaagtccactgaaccttatcatttagaggaaggagaagtcgtaacaagg????????????	[ 1]
Berhautia_senegalensis     	???????tcctgccagtagtcatatgcttgtctcaaagattaagccatgcatgtgtaagtatgaactaattcagactgtgaaactgcgaatggctcattaaatcagttatagtttgtttgatggtatttgctactcggataaccgtagtaattctagagctaatacgtgcaccgaaccccgacttttatggaagggatgcatttattagataaaaggtcggcgcgggctct--gcctgttgttctgatgaatcatgataacttgacggatcgcatggccatcgtgccggcgacgcatcattcaaatttctgccctatcaactttcgatggtaggatagtggcctaccatggttttgacgggtgacggagaattagggttcgattccggagagggagcctgagaaacggctaccacatccaaggaaggcagcaggcgcgcaaattacccaatcctgacacggggaggtagtgacaataaataacaataccgggctcaacgagtctggtaattggaatgagtacaatctaaatcccttaacgaggatccattggagggcaaatctggtgccagcagccgcagtaattccagctccaatagcgtatatttaagttgttgcagttaaaaagctcgtagttggaccttgggctgggtcggtcggtccgccttcaggtgtgcaccggtcggcctgtcccttctaccggcgatgcgctcctggccttaattggccgggtcgtgcctccggtgctgttactttgaagaaattagagtgctcaaagcaagcctacgctctggatacattagcatgggataacatcataggatttcggtcctattctgttggccttcgggatcggagtaatgattaacaggggcagtcgggggcattcgtatttcatagtcagaggtgaaattcttggatttatgcaagacgaacaactgcgaaagcattt--------gccaaggatgttttcattaatcaagaacgaaagttgggggctcgaagacgatcagataccgtcctagtctcaaccataaacgatgccgaccagggatcagcggatgttacttgtaggactccgctggcaccttatgagaaatcaaagtttttgggttccggggggagtatggtcgcaaggctgaaacttaaaggaattgacggaagggcaccaccaggagtggagcctgcggcttaatttgactcaacacggggaaacttaccaggtccagacatagtaaggattgacagactgagagctctttctagattctatgggtggtggtgcatggccgttcttagttggtggagcgatttgtctggttaattccgttaacgaacgagacctcagcctgctaactagctacgtggaggtatccctccatggctagcttcttagagggactatggccttttaggccacggaagtttgaggcaataacaggtctgtgatgcccttagatgttctgggccgcacgcgcgctacactgatgtattcaacgagtctatagccttggccgacaggcccgggtaatctttgaaatttcatcgtgatggggatagatcattgcaattgttggtcttcaacgaggaattcctagtaagcgcgagtcatcagctcgcgttgactacgtccctgccctttgtacacaccgcccgtcgctcctaccgattgaacggtccggtgaagtgttcggatcgaggcgacgtgggcggt---tcgctgct-cgcgacgtcgcgagaagtccactgaaccttatcatttagaggaaggagaagtcgtaacaaggtttccgtaggtg	[ 1]
Cecarria_obtusifolia       	???????tcctgccagtactcatatgcttgtctcaaagattaagccatgcatgtgtaagtatgaactaattcagactgtgaaactgcgaatggctcattaaatcagttatagtttgtttgatggtatttgctactcggataaccgtagtaattctagagctaatacgtgcaccaaaccccgac--ttttggaagggacgcatttattagataaaaggtcaacgcgagcttt--gctcgttgctctgacgactcatgataacttgacggatcgcacggccttcgtgccggcgacgcatcattcaaatttctgccctatcaactttcgatggtaggatagtggcctaccatggtgatgacgggtgacggagaattagggttcgattccggagagggagcctgagaaacggctaccacatccaaggaaggcagcaggcgcgcaaattacccaatcctgacacggggaggtagtgacaataaataacaataccgggctctttgagtctggtaattggaatgagtacaatctaaatcccttaacgaggatccattggagggcaagtctggtgccagcagccgcggtaattccagctccaatagcgtatatttaagttgttgcagttaaaaagctcgtagttggaccttgggctgggtcgatcggtccgccgccaggtgtgcaccggccggcccgtcctttctaccggcgatgcgctcctggccttgattggccgggtcgtgcctccggtgctgttactttgaagaaattagagtgctcaaagcaagcctacgctctggatacattagcatgggataacatcataggatttcggtcctattctgttggccttcgggatcggagtaatgattaacagggacagtcgggggcattcgtatttcatagtcagaggtgaaattcttggatttatgaaagacgaacaactgcgaaagcattt--------gccaaggatgttttcattaatcaagaacgaaagttgggggctcgaagacgatcagataccgtcctagtctcaaccataaacgatgccgaccagggatcagcggatgttgcttaaaggactccgctgtcaccttatgagaaatcaaagtttttgggttccggggggagtatggtcgcaaggctgaaacttaaaggaattgacggaagggcaccaccaggagtggagcctgcggcttaatttgactcaacacggggaaacttaccaggtccagacatagtaaggattgacagactgagagctctttctagattctatgggtggtggtgcatggccgttcttagttggtggagcgatttgtctggttaattccgttaacgaacgagacctcagcctgctaactagctacatggaggtatccctccatggctagcttcttagagggactatggccttttaggccatggaactttgaggcaataacaggtttgtgacgcccttagatgttgtgggccgcacgcgcgctacactgatgtattcaacgagtctatagccttggccgacagtcccgggtaatctttcaaatttcatcgtgatggggatagatcattgcaattgttggtcttcaacgaggaattcgtagtacgcgcgcgtcatcagctcgcgttgactacgtcccagccctttgtacacaccgcccgtcgctcctaccgattgaatggtccggtgaagtgttcggatcgcggcgacgtgggcggt---tcgctgcc-cgcgacgtcacgagaagtccactgaaccttatcatttagaggaaggagaagtcgtaacaaggtttccgtaggtg	[ 1]
Cladocolea_gracilis        	????????????????????????????????????????????????????????????atgaactaattcagactgtgaaactgcgaatggctcattaaatcagttatagtttgtttgatggtatctgctactcggataaccgtagtaatgctagagctaatacgtgcaccaccccccgac--ttttggaagggacgcatttattagataaaaggtcgacgcgggctct--gcccgttgctctgatgattcatgataactcgacggatcgcacggccctcgtgccggcgacgcatcattcaaatttctgccctatcaactttcgatggtaggatagtggcctaccatggtgatgacgggtgacggagaattagggttcgattccggagagggagcctgagaaacggctaccacatccaaggaaggcagcaggcgcgtaaattacccaatcctgacacggggaggtagtgacaataaataacaataccgggctctatgagtctggtaattggaatgagtacaatctaaatcccttaacgaggatccattggagggcaagtctggtgccagcagccgcggtaattccagctccaatagcgtatatttaagttgttgcagttaaaaagctagtagttggaccttgggttgggtcgatcggtccgccgttaggtgtgtaccggtcggcctgtcccttctaccggcgatgcgctcctggccttaattggccgggtcgtgcctccggtgctgttactttgaagaaattagagtgctcaaagcaagcctacgctctggatacattagcatgggataacatcataggatttcggtcctattctgttggccttcgggatcggagtaatgattaacagggacagtcgggggcattcgtatttcatagtcagaggtgaaattcttggatttatgaaagacgaacaactgcgaaagcattt--------gccaaggatgttttcattaatcaagaacgaaagttgggggctcgaagacgatcagataccgtcctagtctcaaccataaacgatgccgaccagggatcagcggatgttacttataggactccgctggcaccttatgagaaatcaaagtttttgggttccggggggagtatggtcgcaaggctgaaacttaaaggaattgacggaagggcaccaccaggagtggagcctgcggcttaatttgactcaacacggggaaacttaccaggtccagacatagtaaggattgacagactgagagctctttcttgattctatgggtggtggtgcatggccgttcttagttggtggagcgatttgtctggttaattccgttaacgaacgagacctcagcctgctaaatagctacatggaggtatacctccatggctagcttcttagagggactatggcctttcaggccacggaagtttgaggcaataacaggtctgtgatgcccttagatgttctgggccgcacgcgcgctacactgatgtattcaacgagtctatagccttggccgacaggcccgggtaatctttgaaatttcatcgtgatggggatagatcattgcaattgttggtcttcaacgaggaattcctagtaagcgcgagtcatcagctcgcgttgactacgtccctgccctttgtacacaccgcccgtcgctcctaccgattgaatggtccggtgaagtgttcggatcgcggcgacgtgggcggt---tcgctgcc-ggcgacgtcgcgag????????????????????????????????????????????????????????????	[ 1]
Dactyliophora_novaeguineae 	?????????????????????????????????????????????????????????????????????????????????????????????????????????????????????????????????????????????????????????????????????????????????????????????????????????????????????????????????????????????????????????????????????????????????????????cgtgccggcgacgcatcattcaaatttctgccctatcaactttcgatggtaggatagtggcctaccatggtgatgacgggtgacggagaattagggttcgattccggagagggagcctgagaaacggctaccacatccaaggaaggcagcaggcgcgcaaattacccaatcctgacacggggaggtagtgacaataaataacaataccgggctctacgagtctggtaattggaatgagtacaatctaaatcccttaacgaggatccattggagggcaagtctggtgccagcagccgcggtaattccagctccaatagcgtatatttaagttgttgcagttaaaaagctcgtagttggaccttgggttgggtcgatcggtccgccgccaggtgtgtaccggtcggcctgtcccttctaccggcgatgcggtcctggccttaactggccgggtcgtgcctccggtgctgttactttgaagaaattagagtgctcaaagcaagcctacgctctggatacattagcatgggataacatcataggatttcggtcctattctgttggccttcgggatcggagtaatgattaacagggacagtcgggggcattcgtatttcatagtcagaggtgaaattcttggatttatgaaagacgaacaactgcgaaagcattt--------gccaaggatgttttcattaatcaagaacgaaagttgggggctcgaagacgatcagataccgtcctagtctcaaccataaacgatgccgaccagggatcagcggacgttacttacaggacaccgctggcaccttatgagaaatcaaagtttttgggttccggggggagtatggtcgcaaggctgaaacttaaaggaattgacggaagggcaccaccaggagtggagcctgcggcttaatttgactcaacacggggaaacttaccaggtccagacatagtaaggattgacagactgagagctctttctagattctatgggtggtggtgcatggccgttcttagttggtggagcgatttgtctggttaattccgttaacgaacgagacctcagcctgctaactagctacatggaggtatccctccatggctagcttcttagagggactatggccttttaggccacggaagtttgaggcaataacaggtctgtgatgcccttagatgttctgggccgcacgcgcgctacactgatgtattcaacgagtctatatccttggccgaca????????????????????????????????????????????????????????????????????????????????????????????????????????????????????????????????????????????????????????????????????????????????????????????????????????????????????????????????????????????????????????????????????????????????????????	[ 1]
Decaisnina_triflora        	?????????????????????????????????????????????????????????agtatgaactaattcagactgtgaaactgcgaatggctcattaaatcagttatagtttgtttgatggtatttgctactcggataaccgtagtaattctagagctaatacgtgcaccaaaccccgac--ttccggaagggatgcatttattagataaaaggtcaacgcgggcttac-gcccgtcgctctgatgattcatgataactcgacggatcgcacggccttcgtgccggcgacgcatcattcaaatttctgccctatcaactttcgatggtaggatagtggcctaccatggtgatgacgggtgacggagaattagggttcgattccggagagggagcctgagaaacggctaccacatccaaggaaggcagcaggcgcgcaaattacccaatcctgacacggggaggtagtgacaataaataacaataccgggctctatgagtctggtaattggaatgagtacaatctaaatcccttaacgaggatccattggagggcaagtctggtgccagcagccgcggtaattccagctccaatagcgtatatttaagttgttgcagttaaaaagctcgtagttggaccttgggctgggtcgatcggtccgccgtcaggtgtgtaccggtcggctcgtcccttctaccggcgatgcgctcctggtcttaattggccgggtcgtgcctccggtgctgttactttgaagaaattagagtgctcaaagcaagcctacgctctggatacattagcatgggataacatcataggatttcggtcctattctgttggccttcgggatcggagtaatgattaacagggacagtcgggggcattcgtatttcatagtcagaggtgaaattcttggatttatgaaagacgaacaactgcgaaagcattt--------gccaaggatgttttcattaatcaagaacgaaagttgggggctcgaagacgatcagataccgtcctagtctcaaccataaacgatgccgaccagggatcagcggatgttacttttaggactccgctggcaccttatgagaaatcaaagtttttgggttccggggggagtatggtcgcaaggctgaaacttaaaggaattgacggaagggcaccaccaggagtggagcctgcggcttaatttgactcaacacggggaaacttaccaggtccagacatagtaaggattgacagactgagagctctttcttgattctatgggtggtggtgcatggccgttcttagttggtggagcgatttgtctggttaattccgttaacgaacgagacctcagcctgctaactagctacatggaggtatccctccatggctagcttcttagagggactatggcctttcaggccacggaagtttgaggcaataacaggtctgtgatgcccttagatgttctgggccgcacgcgcgctacactgatgtattcaacgagtctatagccttggccgacaggcccgggtaatctttgaaatttcatcgtgatggggatagatcattgcaattgttggtcttcaacgaggaattcctagtaagcgcgagtcatcagctcgcgttgactacgtccctgcccttt??????????????????????????????????????????????????????????????????????????????????????????????????????????????????????????????????????????????????????????????	[ 1]
Dendropemon_bicolor        	???ttgatcctgccagtagtcatatgcttgtctcaaagattaagccatgcatgtgtaagtatgaactaattcagactgtgaaactgcgaatggctcattaaatcagttatagtttgtttgatggtatctgctactcggataaccgtagtaattctagagctaatacgtgcctcaaaccccgac--ttttggaagggatgcatttattagataaaaggtcgacgcgggctct--gctcgttgctctgatgattcatgataactcgacggatcgcacggccctcgtgccggcgacgcatcattcaaatttctgccctatcaactttcgatggtaggatagtggcctaccatggtgatgacgggtaacggagaattagggttcgattccggagagggagcctgagaaacggctaccacatccaaggaaggcagcaggcgcgcaaattacccaatcctgacacggggaggtagtgacaataaataacaataccgggctcaatgagtctggtaattggaatgagtacaatctaaatcccttaacgaggatccattggagggcaagtctggtgccagcagccgcggtaattccagctccaatagcgtatatttaagttgttgcagttaaaaagctcgtagttggaccttgggttgggtcgatcggtccgccattaggtgtgtaccggtcggcctgtcccttctaccggcgatgcgctcctgtccttaattggccgggtcgtgcctccggtgctgttactttgaagaaattagagtgctcaaagcaagcctacgctctggatacattagcatgggataacatcataggatttcggtcctattctgttggccttcgggatcggagtaatgattaacagggacagtcgggggcattcgtatttcatagtcagaggtgaaattcttggatttatgaaagacgaacaactgcgaaagcattt--------gccaaggatgttttcattaatcaagaacgaaagttgggggctcgaagacgatcagataccgtcctagtctcaaccataaacgatgccgaccagggatcagcggatgttacttataggactccgctggcaccttatgagaaatcaaagtttttgggttccggggggagtatggtcgcaaggctgaaacttaaaggaattgacggaagggcaccaccaggagtggagcctgcggcttaatttgactcaacacggggaaacttaccaggtccagacatagtaaggattgacagactgagagctctttcttgattctatgggtggtggtgcatggccgttcttagttggtggagcgatttgtctggttaattccgttaacgaacgagacctcagcctgctaaatagctacatggaggtatacctccatggctagcttcttagagggactatggccttttaggccacggaagtttgaggcaataacaggtctgtgatgcccttagatgttctgggccgcacgcgcgctacactgatgtattcaacgagtctatagccttggccgacaggcccgggtaatctttgaaatttcatcgtgatggggatagatcattgcaattgttggtcttcaacgaggaattcctagtaagcgcgagtcatcagctcgcgttgactacgtccctgccctttgtacacaccgcccgtcgctcctaccgattgaatggtccggtgaagtgttcggatcgcggcgacgtgggcggt---tcgctgcc-ggcgacgtcgcgagaagtccactgaaccttatcatttagaggaagga???????????????????????????	[ 1]
Dendrophthoe_curvata       	???ttgatcctgccagtagtcatatgcttgtctcaaagattaagccatgcatgtgtaagtatgaactaattcagactgtgaaactgcgaatggctcattaaatcagttatagtttgtttgatggtatttgctactcggataaccgtagtaattctagagctaatacgtgcaccamaccccgac--ttctggaagggacgcatttattagataaaaggtcgacgcsggcttc--gcccgttgttctgatgaatcatgataacttgacggatcgcacggccatcgtgccggcgacgcatcattcaaatttctgccctatcaactttcgatggtaggatagtggcctaccatggttttgacgggtgacggagaattagggttcgattccggagagggagcctgagaaacggctaccacatccaaggaaggcagcaggcgcgcaaattacccaatcctgacacggggaggtagtgacaataaataacaataccgggctctacgagtctggtaattggaatgagtacaatctaaatcccttaacgaggatccattggagggcaagtctggtgccagcagccgcggtaattccagctccaatagcgtatatttaagttgttgcagttaaaaagctcgtagttggaccttgggctgggtcgatcggtccgccgtcaggtgtgtaccggtcggcccgtcccttctaccggcgatgcgttcctggccttagctggccgggtcgtgcctccggtgctgttactttgaagaaattagagtgctcaaagcaagcctacgctctggatacattagcatgggataacatcataggatttcgatcctattctgttggccttcgggatcggagtaatgattaacagggacagtcgggggcattcgtatttcatagtcagaggtgaaattcttggatttatgaaagacgaacaactgcgaaagcattt--------gccaaggatgttttcattaatcaagaacgaaagttgggggctcgaagacgatcagataccgtcctagtctcaaccataaacgatgccgaccagggatcagcggatgttacttataggactccgctggcaccttatgagaaatcaaagtttttgggttccggggggagtatggtcgcaaggctgaaacttaaaggaattgacggaagggcaccaccaggagtggagcctgcggcttaatttgactcaacacggggaaacttaccaggtccagacatagtaaggattgacagactgagagctctttctagattctatgggtggtggtgcatggccgttcttagttggtggagcgatttgtctggttaattccgttaacgaacgagacctcagcctgctaactagctacatggaggtgaccctccatggctagcttcttagagggactatggccttttaggccacggaagtttgaggcaataacaggtctgtgatgcccttagatgttctgggccgcacgcgcgctacactgatgtattcaacgagtctatagccttggccgacaggcccgggtaatctttgaaatttcatcgtgatggggatagatcattgcaattgttggtcttcaacgaggaattcctagtaagcgcgagtcatcagctcgcgttgactacgtccctgccctttgtacacaccgcccgtcgctcctaccgattgaatggtccggtgaagtgttcggatcgaggcgacgtgggcggt---ccgctgcc-cgcgacgtcgcgagaagtccactgaaccttatcatttagaggaaggagaagtc?????????????????????	[ 3]
Desmaria_mutabilis         	??????????????????????????????????????????agccatgcatgtgtaagtatgaactaattcagactgtgaaactgcgaatggctcattaaatcagttatagtttgtttgatggtatctgctactcggataaccgtagtaattctagagctaatacgtgcaacaaaccccgac--ttctggaagggatgcatttattagataaaaggtcgacgcgggctct--gcccgttgctctgatgattcatgataactcgacggatcgcacggccctcgtgccggcgacgcatcattcaaatatctgccctatcaactttcgatggtaggatagtggcctaccatggtgatgacgggtgacggagaattagggttcgattccggagagggagcctgagaaacggctaccacatccaaggaaggcagcaggcgcgcaaattacccaatcctgacacggggaggtagtgacaataaataacaataccgggctctatgagtctggtaattggaatgagtacaatctaaatcccttaacgaggatccattggagggcaagtctggtgccagcagccgcggtaattccagctccaatagcgtatatttaagttgttgcagttaaaaagctcgtagttggaccttgggttgggtcgatcggtccgccgtcaggtgtgtaccggtcggcctgtcccttctaccggcgatgcgctcctggccttaattggccgggtcgtgcctccggtgctgttactttgaagaaattagagtgctcaaagcaagcctacgctctggatacattagcatgggataacatcataggatttcggtcctattctgttggccttcgggatcggagtaatgattaacagggacagtcgggggcattcgtatttcatagtcagaggtgaaattcttggatttatgaaagacgaacaactgcgaaagcattt--------gccaaggatgttttcattaatcaagaacgaaagttgggggctcgaagacgatcagataccgtcctagtctcaaccataaacgatgccgaccagggatcagcggatgttacttttaggactccgctggcaccttatgagaaatcaaagtttttgggttccggggggagtatggtcgcaaggctgaaacttaaaggaattgacggaagggcaccaccaggagtggagcctgcggcttaatttgactcaacacggggaaacttaccaggtccagacatagtaaggattgacagactgagagctctttcttgattctatgggtggtggtgcatggccgttcttagttggtggagcgatttgtctggttaattccgttaacgaacgagacctcagcctgctaactagctacatggaggtatccctccatggctagcttcttagagggactatggccttttaggccacggaagtttgaggcaataacaggtctgtgatgcccttagatgttctgggccgcacgcgcgctacactgatgtattcaacgagtctatagccttggccgacaggcccgggtaatctttgaaatttcatcgtgatggggatagatcattgcaattgttggtcttcaacgaggaattcctagtaagcgcgagtcatcagctcgcgttgactacgtccctgccctttgtacacaccgcccgtcgctcctaccgattgaatggtccggtgaagtgttcggatcgcggcgacgtgggcggt---tcgctgcc-ggcgacgtcgcgagaagtccactga?????????????????????????????????????????????????	[ 1]
Diplatia_furcata           	?ggttgatcctgccagtagtcatatgcttgtctcaaagattaagccatgcatgtgtaagtatgaactaattcagactgtgaaactgcgaatggctcattaaatcagttatagtttgtttgatggtatttgctactcggataaccgtagtaattctagagctaatacgtgcaccaaaccccgac--ttctggaagggatgcatttattagataaaaggtcgacac?ggttcc--gcccgttgctctgatgaatcatgataacttgacggatcgcacggccatcgtgccggcgacgcatcattcaaatttctgccctatcaactttcgatggtaggatagtggcctaccatggtgatgacgggtgacggagaattagggttcgattccggagagggagcctgagaaacggctaccacatccaaggaaggcagcaggcgcgcaaattacccaatcctgacacggggaggtagtgacaataaataacaataccgggctcatcgagtctggtaattggaatgagtacaatctaaatcccttaacgaggatccattggagggcaagtctggtgccagcagccgcggtaattccagctccaatagcgtatatttaagttgttgcagttaaaaagctcgtagttggaccttgggttgggtcgatcggtccgccgccaggtgtgtaccggtcggcctgtcccttctaccggcgatgcgctcctagccttaattggccgggtcgtgcctccggtgctgttactttgaagaaattagagtgctcaaagcaagcctacgctctggatacattagcatgggataacatcataggatttcggtcctattctgttggccttcgggatcggagtaatgattaacagggacagtcgggggcattcgtatttcatagtcagaggtgaaattcttggatttatgaaagacgaacaactgcgaaagcattt--------gccaaggatgttttcattaatcaagaacgaaagttgggggctcgaagacgatcagataccgtcctagtctcaaccataaacgatgccgaccagggatcagcggacgttacttataggacaccgctggcaccttatgagaaatcaaagtttttgggttccggggggagtatggtcgcaaggctgaaacttaaaggaattgacggaagggcaccaccaggagtggagcctgcggcttaatttgactcaacacggggaaacttaccaggtccagacatagtaaggattgacagactgagagctctttctagattctatgggtggtggtgcatggccgttcttagttggtggagcgatttgtctggttaattccgttaacgaacgagacctcagcctgctaactagctacgtggaggtatccctccatggctagcttcttagagggactatggccttttaggccacggaagtttgaggcaataacaggtctgtgatgcccttagatgttctgggccgcacgcgcgctacactgatgtattcaacgagtctatagccttggccgacaggcccgggtaatctttgaaatttcatcgtgatggggatagatcattgcaattgttggtcttcaacgaggaattcctagtaagcgcgagtcatcagctcgcgttgactacgtccctgccctttgtacacaccgcccgtcgctcctaccgattgaatggtccggtgaagtgttcggatcgaggcgacgtgggcggt---acgctgcc-cgcgacgtcgcgagaagtccactgaaccttatcattt?????????????????????????????????????	[ 1]
Emelianthe_panganensis     	?????????????????????????????????????????????????????????????????????ttcagactgtgaaactgcgaatggctcattaaatcagttatagtttgtttgatggtatttgctactcggataaccgtagtaattctagagctaatacgtgcaccgaaccccgacttttgcggaagggatgcatttattagataaaaggtcgacgcgggctct--gcccgttgttctgatgaatcatgataacttgacggatcgcacggccatcgtgccggcgacgcatcattcaaatttctgccctatcaactttcgatggtaggatagtggcctaccatggttttgacgggtgacggagaattagggttcgattccggagagggagcctgagaaacggctaccacatccaaggaaggcagcaggcgcgcaaattacccaatcctgacacggggaggtagtgacaataaataacaataccgggctctacgagtctggtaattggaatgagtacaatctaaatcccttaacgaggatccattggagggcaagtctggtgccagcagccgcggtaattccagctccaatagcgtatatttaagttgttgcagttaaaaagctcgtagttggaccttgggttgggtcgatcggtccgccttcaggtgtgtaccggtcggcctgtcccttctaccggcgatgcgctcctggccttaattggccgggtcgtgcctccggtgctgttactttgaagaaattagagtgctcaaagcaagcctacgctctggatacattagcatgggataacatcataggatttcggtcctattctgttggccttcgggatcggagtaatgattaacagggacagtcgggggcattcgtatttcatagtcagaggtgaaattcttggatttatgaaagacgaacaactgcgaaagcattt--------gccaaggatgttttcattaatcaagaacgaaagttgggggctcgaagacgatcagataccgtcctagtctcaaccataaacgatgccgaccagggatcagcggatgttacttgtaggactccgctggcaccttatgagaaatcaaagtttttgggttccggggggagtatggtcgcaaggctgaaacttaaaggaattgacggaagggcaccaccaggagtggagcctgcggcttaatttgactcaacacggggaaacttaccaggtccagacatagtaaggattgacagactgagagctctttctagattctatgggtggtggtgcatggccgttcttagttggtggagcgatttgtctggttaattccgttaacgaacgagacctcagcctgctaactagctacatggaggtatccctccatggctagcttcttagagggactatggccttttaggccacggaagtttgaggcaataacaggtctgtgatgcccttagatgttctgggccgcacgcgcgctacactgatgtattcaacgagtctatagccttggccgacaggcccgggtaatctttgaaatttcatcgtgatggggatagatcattgcaattgttggtcttcaacgaggaattcctagtaagcgcgagtcatcagctcgcgttgactacgtccctgccctttgtacacaccgcccgtcgctcctaccgattgaatggtccggtgaagtgttcggatcgaggcgacgtgggcggt---tcgccgcc-cgcgacgtcgcgagaag?????????????????????????????????????????????????????????	[ 1]
Englerina_woodfordioides   	tggttgatcctgccagtagtcatatgcttgtctcaaagattaagccatgcatgtgtaagtatgaacaaattcagactgtgaaactgcgaatggctcattaaatcagttatagtttgtttgatggtatttgctactcggataaccgtagtaattctagagctaatacgtgcaccgaaccccgactctcaaggaagggatgcatttattagataaaaggtcgac---ggcttt--gcccgttgttttgatgaatcatgataacttgacggatcgcacggccattgtgccggcgacgcatcattcaaatttctgccctatcaactttcgatggtaggatagtggcctaccatggttttgacgggtgacggagaattagggttcgattccggagagggagcctgagaaacggctaccacatccaaggaaggcagcaggcgcgcaaattacccaatcctgacacggggaggtagtgacaataaataacaataccgggctctatgagtctggtaattggaatgagtacaatctaaatcccttaacgaggatccattggagggcaagtctggtgccagcagccgcggtaattccagctccaatagcgtatatttaagttgttgcagttaaaaagctcgtagttggaccttgggttgggtcaatcggtccgccttcaggtgtgtaccggttgtcctgtcccttctaccggcgatgcgctcctggccttaattggccgggtcgtgcctccggtgctgttactttgaagaaattagagtgctcaaagcaagcctacgctctggatacattagcatgggataacatcataggatttcggtcctattctgttggccttcgggatcggagtaatgattaacagggacagtcgggggcattcgtatttcatagtcagaggtgaaattcttggatttatgaaagacgaacaactgcgaaagcattt--------gccaaggatgttttcattaatcaagaacgaaagttgggggctcgaagacgatcagataccgtcctagtctcaaccataaacgatgccgaccagggatcagcggatgttacttgtaggactccgctggcaccttatgagaaatcaaagtttttgggttccggggggagtatggtcgcaaggctgaaacttaaaggaattgacggaagggcaccaccaggagtggagcctgcggcttaatttgactcaacacgggaaaacttaccaggtccagacatagtaaggattgacagactgagagctctttctagattctatgggtggtggtgcatggccgttcttagttggtggagcgatttgtctggttaattccgttaacgaacgagacctcagcctgctaactagctacgtggaggtatccctccatggctagcttcttagagggactatggccttttaggccacggaagtttgaggcaataacaggtctgtgatgcccttagatgttctgggccgcacgcgcgctacactgatgtattcaacgagtctatagccttggccgacaggcccgggtaatctttgaaatttcatcgtgatggggatagatcattgcaattgttggtcttcaacgaggaattcctagtaagcgcgagtcatcagctcgcgttgactacgtccctgccctttgtacacaccgcccgtcgctcctaccgattgaatggtccggtgaagtgttcggatcgaggcgacgtgggcggt---tcgctgcc-cgcgacgtcgcgagaagtccactgaaccttatcattt?????????????????????????????????????	[ 1]
Erianthemum_dregei         	??????????tgccagtagtcatatgcttgtctcaaagattaagccatgcatgtgtaagtatgaactaattcagactgtgaaactgcgaatggctcattaaatcagttatagtttgtttgatggtatttgctactcggataaccgtagtaattctagagctaatacgtgcaccaaaccccgactttcacggaagggatgcatttattagataaaaggtcgacgcgggttct--ccccgttgttctgatgaatcatgataacttgacggatcgcacggccatcgtgccggcgacgcatcattcaaatttctgccctatcaactttcgatggtaggatagtggcctaccatggttttgacgggtgacggagaattagggttcgattccggagagggagcctgagaaacggctaccacatccaaggaaggcagcaggcg???aaattacccaatcctgacacggggaggtagtgacaataaataacaataccgggctctacgagtctggtaattggaatgagtacaatctaaatcccttaacgaggatccattggagggcaagtctggtgccagcagccgcggtaattccagctccaatagcgtatatttaagttgttgcagttaaaaagctcgtagttggaccttgggttgggt?gctcggtccgcctttaggtgtgcaccggtcggcctgtcccttctaccggcgatgcgctcctggccttaattggccgggtcgtgcctccggtgctgttactttgaagaaattagagtgctcaaagcaagcctacgctctggatacattagcatgggataacatcataggatttcggtcctattctgttggccttcgggatcggagtaatgattaacagggacagtcgggggcattcgtatttcatagtcagaggtgaaattcttggatttatgaaagacgaacaactgcgaaagcattt--------gccaaggatgttttcattaatcaagaacgaaagttgggggctcgaagacgatcagataccgtcctagtctcaaccataaacgatgccgaccagggatcagcggatgttacttgtaggactccgctggcaccttatgagaaatcaaagtttttgggttccggggggagtatggtcgcaaggctgaaacttaaaggaattgacggaagggcaccaccaggagtggagcctgcggcttaatttgactcaacacggggaaacttaccaggtccagacatagtaaggattgacagactgagagagc??????gattctatgggtggtggtgcatggccgttcttagttggtggagcgatttgtctggttaattccgttaacgaacgagacctcagcctgctaactagctacatggaggtatccctccatggctagcttcttagagggactatggccttttaggccacggaagtttgaggcaataacaggtctgtgatgcccttagatgttctgggccgcacgcgcgctacactgatgtattcaacgagtctatagccttggccgacaggcccgggtaatctttgaaatttcatcgtgatggggatagatcattgcaattgttggtcttcaacgaggaattcctagtaagcgcgagtcatcagctcgcgttgactacgtccctgccctttgtacacaccgcccgtcgctcctaccgattgaatggtccggtgaagtgttcggatcgaggcgacgtgggcggt---tcgccgcc-cgcgacgtcgcgagaagtccactgaaccttatcatttagaggaa??????????????????????????????	[ 1]
Gaiadendron_punctatum      	??????????tgccagtagtcatatgcttgtctcaaagattaagccatgcatgtgtaagtatgaactaattcagactgtgaaactgcgaatggctcattaaatcagttatagtttgtttgatggtatctgctactcggataaccgtagta??tctagagctaatacgtg????aaaccccgac--tttcggaagggatgcattt?ttagataaaaggtcgacg??ggctct--gcccgttgctctgatgattcatgataactcgacggatcg????gccctcgtgccggcgacgcatcattcaaatttctgccctatcaactttcgatggtaggat??tggcctaccatggtgatgacgggtg?cggagaattagggttcgattccggagagggagcctgagaaacggcta??acatccaaggaaggcagcaggcgcgcaaattacccaatcctgacacggggaggtagtgacaataaataacaataccgggc?ctatgagtctggtaattggaatgagtacaatctaaatcccttaacgaggatccattggagggcaagtctggtgccagcagccgcggtaattccagctccaatagcgtatatttaagttgttgcagttaaaaagctcgtagttggaccttgggtt?ggtcgatcggtccgcctttagg?gtgtaccg?tcggcccgtcccttctaccggcgatgcgc?cctggccttaattgg?cgggtcgtgcctccggtgctgttactttgaagaaattagagtgctcaaagcaagcctacgctctgtatacattagcatgggataac??cataggatttcggtcctattctgttggccttcgggatcggagtaatgattaac?gggacagtcgggggcattcgtatttcatagtcagaggtgaaattcttggatttatgaaagacgaacaactgcgaaagcattt--------gccaaggatgttttcattaatcaagaacgaaagttgggggctcgaagacgatcagataccgtcctagtctcaaccataaacgatgccgaccagggatcagcggatgttacttttagtactccgctggcaccttatgagaaatcaaagtttttgggttccggggggagtatggtcgcaaggctgaaacttaaag?aatt?acg?aagggcaccaccatgagtggagcctgcg????aatttgactcaacacggggaaacttaccaggtccagacatagtaaggattgacagactgagagctctttcttgattctatgggtggtggtgcatggccgttcttagttggtggagcgatttgtctggttaattccgttaacgaacgagacctcagcctgctaactagcta---gcaggtatccctccgtggctagcttcttagagggactatggccttttaggccacggaagtttgaggcaataacaggtctgtgatgcccttagatgttctgggccgcacgcgcgctacactgatgtattcaacgagtctatagccttggccgacaggcccgggtaatctttgaaatttcatcgtgatggggatagatcattgcaattgttggtcttcaacgaggaattcctagtaagcgcgagtcatcagctcgcgttgactacgtccctgccctttgtacacaccgcccgtcgctcctaccgattgaatggtccggtgaagtgttcggatcgcggcgacgtgggc?gt---tcgctgcc-ggcgacgtcgcgagaagtccactgaaccttatcatttagaggaagga???????????????????????????	[ 1]
Globimetula_dinklagei      	????????cctgccagtagtcatatgcttgtctcaaagattaagccatgcatgtgtaagtatgaactaattcagactgtgaaactgcgaatggctcattaaatcagttatagtttgtttgatggtatttgctactcggataaccgtagtaattctagagctaatacgtgcaccgaaccccgactcttgcggaagggatgcatttattagataaaaggtcgacgcgggttct--gcccgttgttctgatgaatcatgataacttgacggatcgcacggccatcgtgccggcgacgcatcattcaaatttctgccctatcaactttcgatggtaggatagtggcctaccatggttttgacgggtgacggagaattagggttcgattccggagagggagcctgagaaacggctaccacatccaaggaaggcagcaggcgcgcaaattacccaatcctgacacggggaggtagtgacaataaataacaataccgggctctacgagtctggtaattggaatgagtacaatctaaatcccttaacgaggatccattggagggcaagtctggtgccagcagccgcggtaattccagctccaatagcgtatatttaagttgttgcagttaaaaagctcgtagttggaccttgggttgggtcgatcggtccgccttcaggtgtgtaccggtcggcctgtcccttctaccggcgatgcgctcctggccttaattggccgggtcgtgcctccggtgctgttactttgaagaaattagagtgctcaaagcaagcctacgctctggatacattagcatgggataacatcataggatttcggtcctattctgttggccttcgggatcggagtaatgattaacagggacagtcgggggcattcgtatttcatagtcagaggtgaaattcttggatttatgaaagacgaacaactgcgaaagcattt--------gccaaggatgttttcattaatcaagaacgaaagttgggggctcgaagacgatcagataccgtcctagtctcaaccataaacgatgccgaccagggatcagcggatgttacttataggactccgctggcaccttatgagaaatcaaagtttttgggttccggggggagtatggtcgcaaggctgaaacttaaaggaattgacggaagggcaccaccaggagtggagcctgcggcttaatttgactcaacacggggaaacttaccaggtccagacatagtaaggattgacagactgagagctctttctagattctatgggtggtggtgcatggccgttcttagttggtggagtgatttgtctggttaattccgttaacgaacgagacctcagcctgctaactagctacatggaggtatccctccatggctagcttcttagagggactatggccttttaggccacggaagtttgaggcaataacaggtctgtgatgcccttagatgttctgggccgcacgcgcgctacactgatgtattcaacgagtctatagccttggccgacaggcccgggtaatctttgaaatttcatcgtgatggggatagatcattgcaattgttggtcttcaacgaggaattcctagtaagcgcgagtcatcagctcgcgttgactacgtccctgccctttgtacacaccgcccgtcgctcctaccgattgaatggtccggtgaagtgttcggatcgaggcgacgtgggcggt---ccgccgcc-cgcgacgtcgcgagaagtccactgaaccttatcatttagaggaa??????????????????????????????	[ 1]
Helixanthera_cylindrica    	????????????????????????????tgtctcaaagattaagccatgcatgtgtaagtatgaactaattcagactgtgaaactgcgaatggctcattaaatcagttatagtttgtttgatggtatttgctactcggataaccgtagtaattctagagctaatacgtgcaccgaaccccgac--ttctggaagggatgcatttattagataaaaggtcgacgcggactct--gtccgttgctctgatgaatcatgataacttgacggatcgcacggccatcgtgccggcgacgcatcattcaaatttctgccctatcaactttcgatggtaggatagtggcctaccatggtgatgacgggtgacggagaattagggttcgattccggagagggagcctgagaaacggctaccacatccaaggaaggcagcaggcgcgcaaattacccaatcctgacacggggaggtagtgacaataaataacaataccgggctctacgagtctggtaattggaatgagtacaatctaaatcccttaacgaggatccattggagggcaagtctggtgccagcagccgcggtaattccagctccaatagcgtatatttaagttgttgcagttaaaaagctcgtagttggaccttgggttgggtcgatcggtccgccgccaggtgtgtaccggtcggcctgtcccttctaccggcgatgcgctcctggccttaattggccgggtcgtgcctccggtgctgttactttgaagaaattagagtgctcaaagcaagcctacgctctggatacattagcatgggataacatcataggatttcggtcctattctgttggccttcgggatcggagtaatgattaacagggacagtcgggggcattcgtatttcatagtcagaggtgaaattcttggatttatgaaagacgaacaactgcgaaagcattt--------gccaaggatgttttcattaatcaagaacgaaagttgggggctcgaagacgatcagataccgtcctagtctcaaccataaacgatgccgaccagggatcggcggatgttacttacaggactccgccggcaccttatgagaaatcaaagtttttgggttccggggggagtatggtcgcaaggctgaaacttaaaggaattgacggaagggcaccaccaggagtggagcctgcggcttaatttgactcaacacggggaaacttaccaggtccagacatagtaaggattgacagactgagagctctttctagattctatgggtggtggtgcatggccgttcttagttggtggagcgatttgtctggttaattccgttaacgaacgagacctcagcctgctaactagctacgtggaggtatccctccatggctagcttcttagagggactatggccttttaggccacggaagtttgaggcaataacaggtctgtgatgcccttagatgttctgggccgcacgcgcgctacactgatgtattcaacgagtctatagccttggccgacaggcccgggtaatctttgaaatttcatcgtgatggggatagatcattgcaattgttggtcttcaacgaggaattcctagtaagcgcgagtcatcagctcgcgttgactacgtccctgccctttgtacacaccgcccgtcgctcctaccgattgaatggtccggtgaagtgttcggatcgaggcgacgtgggcggt---ccgctgcc-cgcgacgtcgcgagaagtccactgaaccttatcatttagag?????????????????????????????????	[ 1]
Helixanthera_kirkii        	???????????????gtagtcatatgcttgtctcaaagattaagccatgcatgtgtaagtatgaactaattcagactgtgaaactgcgaatggctcattaaatcagttatagtttgtttgatggtatttgctactcggataaccgtagtaattctagagctaatacgtgcaccgaaccccgac-tttacggaagggatgcatttattagataaaaggtcgacgcgggcttc--gctcgttgttctgatgaatcatgataacttgacggattgcacggccatcgtgccggcgacgcatcattcaaatttctgccctatcaactttcgatggtaggatagtggcctaccatggttttgacgggtgacggagaattagggttcgattccggagagggagcctgagaaacggctaccacatccaaggaaggcagcaggcgcgcaaattacccaatcctgacacggggaggtagtgacaataaataacaataccgggctctatgagtctggtaattggaatgagtacaatctaaatcccttaacgaggatccattggagggcaagtctggtgccagcagccgcggtaattccagctccaatagcgtatatttaagttgttgcagttaaaaagctcgtagttggaccttgggttgggccgatcggtccgccttcgggtgtgtaccggccggcctgtcccttctaccggcgatgcgctcctggccttaattggccgggtcgtgcctccggtgctgttactttgaagaaattagagtgctcaaagcaagcctacgctctggatacattagcatgggataacatcataggatttcggtcctattctgttggccttcgggatcggagtaatgattaacagggacagtcgggggcattcgtatttcatagtcagaggtgaaattcttggatttatgaaagacgaacaactgcgaaagcattt--------gccaaggatgttttcattaatcaagaacgaaagttgggggctcgaagacgatcagataccgtcctagtctcaaccataaacgatgccgaccagggatcagcggatgttacattaaggactccgctggcaccttatgagaaatcaaagtttttgggttccggggggagtatggtcgcaaggctgaaacttaaaggaattgacggaagggcaccaccaggagtggagcctgcggcttaatttgactcaacacggggaaacttaccaggtccagacatagtaaggattgacagactgagagctctttctagattctatgggtggtggtgcatggccgttcttagttggtggagcgatttgtctggttaattccgttaacgaacgagacctcagcctgctaactagctacatggaggtatccctccatggctagcttcttagagggactatggccttttaggccacggaagtttgaggcaataacaggtctgtgatgcccttagatgttctgggccgcacgcgcgctacactgatgtattcaacgagtctatagccttggccgacaggcccgggtaatctttgaaatttcatcgtgatggggatagatcattgcaattgttggtcttcaacgaggaattcctagtaagcgcgagtcatcagctcgcgttgactacgtccctgccctttgtacacaccgcccgtcgctcctaccgattgaatggtccggtgaagtgttcggatcgaggcgacgcgggcggt---tcgccgcgccgcgacgtcgcgagaagtccactgaaccttatcatttagaggaaggag??????????????????????????	[ 1]
Ileostylus_micranthus      	tggttgatcctgccagtagtcatatgcttgtctcaaagattaagccatgcatgtgtaagtatgaactaattcagactgtgaaactgcgaatggctcattaaatcagttatagtttgtttgatggtatttgctactcggataaccgtagtaattctagagctaatacgtgcaacaaaccccgac--ttccggaagggatgcatttattagataaaaggtcgacgcaggctct--gctcgttgctctgatgattcatgataacttgacggatcgcacggccctcgtgccggcgacgcatcattcaaatttctgccctatcaactttcgatggtaggatagtggcctaccatggtgatgacgggtgacggagaattagggttcgattccggagagggagcctgagaaacggctaccacatccaaggaaggcagcaggcgcgcaaattacccaatcctgacacggggaggtagtgacaataaataacaataccgggctctaagagtctggtaattggaatgagtacaatctaaatcccttaacgaggatccattggagggcaagtctggtgccagcagccgcggtaattccagctccaatagcgtatatttaagttgttgcagttaaaaagctcgtagttggaccttgggttgggtcgatcggtccgcctttaggtgtgtaccggtcggcctgtcccttctaccggcgatgcgctcctggccttaattggccgggtcgtgcctccggtgctgttactttgaagaaattagagtgctcaaagcaagcctacgctctggatacattagcatgggataacatcataggatttcggtcctattctgttggccttcgggatcggagtaatgattaacagggacagtcgggggcattcgtatttcatagtcagaggtgaaattcttggatttatgaaagacgaacaactgcgaaagcattt--------gccaaggatgttttcattaatcaagaacgaaagttgggggctcgaagacgatcagataccgtcctagtctcaaccataaacgatgccgaccagggatcagcggatgttacttataggactccgctggcaccttatgagaaatcaaagtttttgggttccggggggagtatggtcgcaaggctgaaacttaaaggaattgacggaagggcaccaccaggagtggagcctgcggcttaatttgactcaacacggggaaacttaccaggtccagacatagtaaggattgacagactgagagctctttctagattctatgggtggtggtgcatggccgttcttagttggtggagcgatttgtctggttaattccgttaacgaacgagacctcagcctgctaactagctacacggaggtatccctccatggctagcttcttagagggactatggccttttaggccacggaagtttgaggcaataacaggtctgtgatgcccttagatgttctgggccgcacgcgcgctacactgatgtattcaacgagtctatagccttggccgacaggcccgggtaatctttgaaatttcatcgtgatggggatagatcattgcaattgttggtcttcaacgaggaattcctagtaagcgcgagtcatcagctcgcgttgactacgtccctgccctttgtacacaccgcccgtcgctcctaccgattgaatggtccggtgaagtgttcggatcgcggcgacgtgggcggt---tcgctgcc-cgcgacgtcgcgagaagtccactgaaccttatcatttagaggaaggagaagtcgtaacaaggtttccgtaggtg	[ 1]
Lepidaria_sp_Nickrent_4044 	????????????????????????????????????????????ccatgcatgtgtaagtatgaactaattcagactgtgaaactgcgaatggctcattaaatcagttatagtttgtttgatggtatctgctactcggataaccgtagtaattctagagctaatacgtgcaacaaaccccgac--ttccggaagggatgcatttattagataaaaggtcgacgcgggctct--gcccgttgctctgatgattcatgataactcgacggatcgcacggccctcgtgccggcgacgcatcattcaaatttctgccctatcaactttcgatggtaggatagtggcctaccatggtgatgacgggtgacggagaattagggttcgattccggagagggagcctgagaaacggctaccacatccaaggaaggcagcaggcgcgcaaattacccaatcctgacacggggaggtagtgacaataaataacaataccgggctctatgagtctggtaattggaatgagtacaatctaaatcccttaacgaggatccattggagggcaagtctggtgccagcagccgcggtaattccagctccaatagcgtatatttaagttgttgcagttaaaaagctcgtagttggaccttgggctgggtcgatcggtccgccgttaggtgtgtatcggtcggcccgtcccttctaccggcgatgcgctcctggccttaattggccgggtcgtgcctccggtgctgttactttgaagaaattagagtgctcaaagcaagcctacgctctggatacattagcatgggataacatcataggatttcggtcctattctgttggccttcgggatcggagtaatgattaacagggacagtcgggggcattcgtatttcatagtcagaggtgaaattcttggatttatgaaagacgaacaactgcgaaagcattt--------gccaaggatgttttcattaatcaagaacgaaagttgggggctcgaagacgatcagataccgtcctagtctcaaccataaacgatgccgaccagggatcagcggatgttacttttaggactccgctggcaccttatgagaaatcaaagtttttgggttccggggggagtatggtcgcaaggctgaaacttaaaggaattgacggaagggcaccaccaggagtggagcctgcggcttaatttgactcaacacggggaaacttaccaggtccagacatagtaaggattgacagactgagagctctttcttgattctatgggtggtggtgcatggccgttcttagttggtggagcgatttgtctggttaattccgttaacgaacgagacctcagcctgctaactagctacacggaggtatccctccgtggctagcttcttagagggactatggccttttaggccacggaagtttgaggcaataacaggtctgtgatgcccttagatgttctgggccgcacgcgcgctacactgatgtattcaacgagtctatagccttggccgacaggcccgggtaatctttgaaatttcatcgtgatggggatagatcattgcaattgttggtcttcaacgaggaattcctagtaa???????????????????????????????????????????????????????????????????????????????????????????????????????????????????????????????????????????????????????????????????????????????????????????????????????	[ 1]
Ligaria_cuneifolia         	tggttgatcctgccagtagtcatatgcttgtctcaaagattaagccatgcatgtgtaagtatgaactaattcagactgtgaaactgcgaatggctcattaaatcagttatagtttgtttgatggtatctgctactcggataaccgtagtaattctagagctaatacgtgcaaaaaaccccgac--ttttggaagggatgcatttattagataaaaggtcgac---ggctct--gcccgttgctctgatgaatcataataacttgacggatctcacggcctttgtgccggcgacgcatcattcaaatttctgccctatcaactttcgatggtaggatagtggcctaccatggtgatgacgggtgacggagaattagggttcgattccggagagggagcctgagaaacggctaccacatccaaggaaggcagcaggcgcgcaaattacccaatcctgacacggggaggtagtgacaataaataacaataccgggctctatgagtctggtaattggaatgagtacaatctaaatcccttaacgaggatccattggagggcaagtctggtgccagcagccgcggtaattccagctccaatagcgtatatttaagttgttgcagttaaaaagctcgtagttggaccttgggttgggtcgatcggtccgccgttaggtgtgcaccggtcggcttgtcccttctaccggcgatgcgctcctggccttaactggccgggtcgttcctccggtgctgttactttgaagaaattagagtgctcaaagcaagcctacgctctggatatattagcatgggataacatcataggatttcggtcctattctgttggccttcgggatcggagtaatgattaacagggacagtcgggggcattcgtatttcatagtcagaggtgaaattcttggatttatgaaagacgaacaactgcgaaagcatttgccaaggagccaaggatgttttcattaatcaagaacgaaagttgggggctcgaagacgatcagataccgtcctagtctcaaccataaacgatgccgaccagggatcagcggatgttgcttataggactccgctggcaccttatgagaaatcaaagtttttgggttccggggggagtatggtcgcaaggctgaaacttaaaggaattgacggaagggcaccaccaggagtggagcctgcggcttaatttgactcaacacggggaaacttaccaggtccagacatagtaaggattgacagattgagagctctttcttgattctatgggtggtggtgcatggccgttcttagttggtggagcgatttgtctggttaattccgttaacgaacgagacctcagcctgctaactagctacgtggaggtgcccctccatggctagcttcttagagggactatggccaattaggccacggaagtttgaggca--------------atgcccttagatgttctgggccgcacgcgcgctacactgatgtattcaacgagtctatagccttggccgacaggcccgggtaatctttgaaatttcatcgtgatggggatagatcattgcaattgttggtcttaaacgaggaattcctagtaagcgcgagtcatcagctcgcgttgactacgtccctgccctttgtacacaccgcccgtcgctcctaccgattgaatggtccggtgaagtgttcggatcgcggcgacgtgggcggt---tcgccgcc-ggcgacgtcgcgagaagtccactgaaccttatcatt??????????????????????????????????????	[ 1]
Loranthus_delavayi         	??????????????????????????????????????????????atgcatgtgtaagtatgaacaaattcagactgtgaaactgcgaatggctcattaaatcagttatagtttgtttgatggtatttgctactcggataaccgtagtaattctagagctaatacgtgcaccaaaccccgac-tttctggaagggatgcatttattagataaaaggtcaacgcgggcctc--gcccgttgctctgacgattcatgataacttgacggatcgcacggcctttgtgccggcgacgcatcattcaaatttctgccctatcaactttcgatggtaggatagtggcctaccatggtgatgacgggtgacggagaattagggttcgattccggagagggagcctgagaaacggctaccacatccaaggaaggcagcaggcgcgcaaattacccaatcctgacacggggaggtagtgacaataaataacaataccgggctctttgagtctggtaattggaatgagtacaatctaaatcccttaacgaggatccattggagggcaagtctggtgccagcagccgcggtaattccagctccaatagcgtatatttaagttgttgcagttaaaaagctcgtagttggaccttgggttgggtcgatcggtccgcctttaggtgtgtaccagtcggcttgtcccttctaccggcgatgcgctcctggccttaattggccgggtcgtgcctccggtgctgttactttgaagaaattagagtgctcaaagcaagcctacgctctggatacattagcatgggataacatcataggatttcggtcctattctgttggccttcgggatcggagtaatgattaacagggacagtcgggggcattcgtatttcatagtcagaggtgaaattcttggatttatgaaagacgaacaactgcgaaggcattt--------gccaaggatgttttcattaatcaagaacgaaagttgggggctcgaagacgatcagataccgtcctagtctcaaccataaacgatgccgaccagggatcagcggatgttacttataggactccgctggcaccttatgagaaatcaaagtttttgggttccggggggagtatggtcgcaaggctgaaacttaaaggaattgacggaagggcaccaccaggagtggagcctgcggcttaatttg?ctcaacacggggaaacttaccaggtccagacatagtaaggattgacagactgagagctctttcgagattctatgggtggtggtgcatggccgttcttagttggtggagcgatttgtctggttaattccgttaacgaacgagacctcagcctgctaactagctacatggaggtatccctccatggctagcttcttagagggactatggccttttaggccacggaagtttgaggcaataacaggtctgtgatgcccttagatgttctgggccgcacgcgcgctacactgatgtattcaacgagt?tatagccttggccgacaggcccgggtaatctttgaaatttcatcgtgatggggatagatcattgcaattgttggtcttcaacgaggaattcctcgtaagcgcgagtcatcagctcgcgttgactacgtccctgccctttgtac?caccgcc?gtcgctcctaccgattgaatggtccggtgaagtgttcggatcgcggcgacgtgggcggt---tcgctgcc-cgcgacgtcacgagaagtccactgaaccttatcatttagaggaaggagaag???????????????????????	[ 1]
Loranthus_europaeus        	tggttgatcctgccagtagtcatatgcttgtctcaaagattaagccatgcatgtgtaagtatgaactaattcagactgtgaaactgcgaatggctcattaaatcagttatagtttgtttgatggtatttgctactcggataaccgtagtaattctagagctaatacgtgcaccaaaccccgac--tcctggaagggatgcatttattagataaaaggtcaac---ggctct--gcccgttgctctgacgattcatgataacttgacggatcgcacggcctttgtgccggcgacgcatcattcaaatttctgccctatcaactttcgatggtaggatagtggcctaccatggtgatgacgggtgacggagaattagggttcgattccggagagggagcctgagaaacggctaccacatccaaggaaggcagcaggcgcgcaaattacccaatcctgacacggggaggtagtgacaataaataacaataccgggctctttgagtctggtaattggaatgagtacaatctaaatcccttaacgaggatccattggagggcaagtctggtgccagcagccgcggtaattccagctccaatagcgtatatttaagttgctgcagttaaaaagctcgtagttggaccttgggttgggtcgatcggtccgccttcaggtgtgtaccggtcgtcttgtcccttctaccggcgatgcgctcctggccttaattggccgggtcgtgcctccggtgctgttactttgaagaaattagagtgctcaaagcaagcctacgctctggatacattagcatgggataacatcataggatttcggtcctattctgttggccttcgggatcggagtaatgattaacagggacagtcgggggcattcgtatttcatagtcagaggtgaaattcttggatttatgaaagacgaacaactgcgaaagcattt--------gccaaggatgttttcattaatcaagaacgaaagttgggggctcgaagacgatcagataccgtcctagtctcaaccataaacgatgccgaccagggatcagcggatgttacttataggactccgctggcaccttatgagaaatcaaagtttttgggttccggggggagtatggtcgcaaggctgaaacttaaaggaattgacggaagggcaccaccaggagtggagcctgcggcttaatttgactcaacacgggaaaacttaccaggtccagacatagtaaggattgacagactgagagctctttcgagattctatgggtggtggtgcatggccgttcttagttggtggagcgatttgtctggttaattccgttaacgaacgagacctcagcctgctaactagctacatggaggtatccctccatggctagcttcttagagggactat-cccttttaggccacggaagtttgaggcaataacaggtctgtgatgcccttagatgttctgggccgcacgcgcgctacactgatgtattcaacgagtctatagccttggccgacaggcccgggtaatctttgaaatttcatcgtgatggggatagatcattgcaattgttggtcttcaacgaggaattcctcgtaagcgcgagtcatcagctcgcgttgactacgtccctgccctttgtacacaccgcccgtcgctcctaccgattgaatggtccggtgaagtgttcggatcgcggcgacgtgggcggt---tcgctgcc-cgcgacgtcacgagaag?????????????????????????????????????????????????????????	[ 1]
Loranthus_kaoi             	????????????????????????????????????????????????gcatgtgtaagtatgaacaaattcagactgtgaaactgcgaatggctcattaaatcagttatagtttgtttgatggtatttgctactcggataaccgtagtaattctagagctaatacgtgcaccaaaccccgac-tttctggaagggatgcatttattagataaaaggtcaacgcgggcctc--gcccgttgctctgacgattcatgataacttgacggatcgcacggcctttgtgccggcgacgcatcattcaaatttctgccctatcaactttcgatggtaggatagtggcctaccatggtgatgacgggtgacggagaattagggttcgattccggagagggagcctgagaaacggctaccacatccaaggaaggcagcaggcgcgcaaattacccaatcctgacacggggaggtagtgacaataaataacaataccgggctctttgagtctggtaattggaatgagtacaatctaaatcccttaacgaggatccattggagggcaagtctggtgccagcagccgcggtaattccagctccaatagcgtatatttaagttgttgcagttaaaaagctcgtagttggaccttgggttgggtcgatcggtccgcctttaggtgtgtaccagtcggcttgtcccttctaccggcgatgcgctcctggccttaattggccgggtcgtgcctccggtgctgttactttgaagaaattagagtgctcaaagcaagcctacgctctggatacattagcatgggataacatcataggatttcggtcctattctgttggccttcgggatcggagtaatgattaacagggacagtcgggggcattcgtatttcatagtcagaggtgaaattcttggatttatgaaagacgaacaactgcgaaagcattt--------gccaaggatgttttcattaatcaagaacgaaagttgggggctcgaagacgatcagataccgtcctagtctcaaccataaacgatgccgaccagggatcagcggatgttacttataggactccgctggcaccttatgagaaatcaaagtttttgggttccggggggagtatggtcgcaaggctgaaacttaaaggaattgacggacgggcaccaccaggagtggagcctgcggcttaatttgactcaacacggggaaacttaccaggtccagacatagtaaggattgacagactgagagctctttcgagattctatgggtggtggtgcatggccgttcttagttggtggagcgatttgtctggttaattccgttaacgaacgagacctcagcctgctaactagctacatggaggtatccctccatggctagcttcttagagggactatggccttttaggccacggaagtttgaggcaataacaggtctgtgatgcccttagatgttctgggccgcacgcgcgctacactgatgtattcaacgagtctatagccttggccgacaggcccgggtaatctttgaaatttcatcgtgatggggatagatcattgcaattgttggtcttcaacgaggaattcctcgtaagcgcgagtcatcagctcgcgttgactacgtccctgccctttgtacacaccgccagtcgctcctaccgattgaatggtccggtgaagtgttcggatcgcggcga??tgtgcggt---tcgctgcc-cgcaacgtcacgagaagtccactgaaccttatcatttagaggaaggagaag???????????????????????	[ 1]
Loranthus_odoratus         	??????????????????????????????????????????????????????????????????????????????????????????????tcattaaatcagttatagtttgtttgatggtatttgctactcggataaccgtagtaattctagagctaatacgtgcaccaaaccccgac-tttctggaagggatgcatttattagataaaaggtcaacgcgggcctc--gcccgttgctctgacgattcatgataacttgacggatcgcacggcctttgtgccggcgacgcatcattcaaatttctgccctatcaactttcgatggtaggatagtggcctaccatggtgatgacgggtgacggagaattagggttcgattccggagagggagcctgagaaacggctaccacatccaaggaaggcagcaggcgcgcaaattacccaatcctgacacggggaggtagtgacaataaataacaataccgggctctttgagtctggtaattggaatgagtacaatctaaatcccttaacgaggatccattggagggcaagtctggtgccagcagccgcggtaattccagctccaatagcgtatatttaagttgttgcagttaaaaagctcgtagttggaccttgggttgggtcgatcggtccgcctttaggtgtgtaccagtcggcttgtcccttctaccggcgatgcgctcctggccttaattggccgggtcgtgcctccggtgctgttactttgaagaaattagagtgctcaaagcaagcctacgctctggatacattagcatgggataacatcataggatttcggtcctattctgttggccttcgggatcggagtaatgattaacagggacagtcgggggcattcgtatttcatagtcagaggtgaaattcttggatttatgaaagacgaacaactgcgaaagcattt--------gccaaggatgttttcattaatcaagaacgaaagttgggggctcgaagacgatcagataccgtcctagtctcaaccataaacgatgccgaccagggatcagcggatgttacttataggactccgctggcaccttatgagaaatcaaagtttttgggttccggggggagtatggtcgcaaggctgaaacttaaaggaattgacggaagggcaccaccaggagtggagcctgcggcttaatttgactcaacacggggaaacttaccaggtccagacatagtaaggattgacagactgagagctctttcgagattctatgggtggtggtgcatggccgttcttagttggtggagcgatttgtctggttaattccgttaacgaacgagacctcagcctgctaactagctacatggaggtatccctccatggctagcttcttagagggactatggccttttaggccacggaagtttgaggcaataacaggtctgtgatgcccttagatgttctgggccgcacgcgcgctacactgatgtattcaacgagtctatagccttggccgacaggcccgggtaatctttgaaatttcatcgtgatggggatagatcattgcaattgttggtcttcaacgaggaattcctcgtaagcgcgagtcatcagctcgcgttgactacgtccctgccctttgtacacaccgcccgtcgctcctaccgattgaatggtccggtgaagtgttcggatcgcggcgacgtggg??????????????????????????????????????????????????????????????????????????????????????????	[ 1]
Loxanthera_speciosa        	???????tcctgccagtagtcatatgcttgtctcaaagattaagccatgcatgtgtaagtatgaactaattcagactgtgaaactgcgaatggctcattaaatcagttatagtttgtttgatggtatctgctacttggataaccgtagtaatgctagagctaatacatgcaacaaaccccgac--tttcggaagggatgcatttattagataaaaggtcgacgcgggcttct-gcccgttgctctgatgattcatgataactcgacggatcgcacggccctcgagccggcgacgcatcattcaaatctctgccctatcaactttcgatggtaggatagtggcctaccatggtgatgacgggtgacggagaattagggttcgattccggagagggagcctgagaaacggctaccacatccaaggaaggcagcaggcgcgcaaattacccaatcctgacacggggaggtagtgacaataaataacaataccgggctctatgagtctggtaattggaatgagtacaatctaaatctcttaacgaggatccattggagggaaagtctggtgccagcagccgcggtaattccagctccaatagcgtatatttaagttgttgcagttgaaaagctcgtagttggaccttgggctgggtcaatcggtccgccgttaggtgtgtaccggtcggctcgtcccttctactggcgatgcgctcctggccttaattggccgggtcgtgcctccggtgctgttactttgaagaaattagagtgctcaaagcaagcctacgctctggatacattagcatgggataacatcataggattttggtcctattctgttggtctttgggatcggagtaatgattaacagggacagtcgggggcattcgtatttcatagtcagaggtgaaattcttggatttatgaaagacgaacaactgcgaaagcattt--------gccaaggatgttttcattaatcaagaacgaaagttgggggctcgaagacgatcagataccgtcctagtctcaaccataaacgatgccgaccagggatcagcggatgttacttttaggactccgctggcaccttatgagaaatcaaagtttttgggttccggggggagtatggtcgcaaggctgaaacttaaaggaattgacggaagggcaccaccaggagtggagcctgcggcttaatttgactcaacacggggaaacttaccaggtccagacatagtaaggattgacagactgagagctctttcttgattctatgggtggtggtgcatggccgttcttagttagtggagcgatttgtctggttaattccgttaacgaacgagacctcagcctgctaactagctacatggaggtatccctccatggctagcttcttagagggactatggccttttaggtcacggaagtttgaggcaataacaggtctgtgatgcccttagatgttctgggccgcacgcgcgctacactgatgtattcatcgagtctatagccttggccgacaggtccgggtaatctttgaaatttcatcgtgatggggatagatcattgcaattgttggtcttcaacgaggaattcctagtaagcgcgagtcatcagctcgcgttgactacatccctgccctttgtacacaccgcccgtcgctcctaccgattgaatggtccggtgaagtgttcggatcgcggcgacgtgggcggt---tcgccgcc-agcgacgtcgcgagaagtccactgaaccttatcatttagaggaaggagaagtcgtaacaagatttccgtaggtg	[ 1]
Lysiana_exocarpi           	?ggttgatcctgccagtagtcatatgcttgtctcaaagattaagccatgcatgtgtaagtatgaacaaattcagactgtgaaactgcgaatggctcattaaatcagttatagtttgtttgatggtatctgctactcggataaccgtagtaattctagagctaatacgtgcaacaaaccccgac--ttccggaagggatgcatttattagataaaaggtcgacgcgggcctt--gcccgttgctctgatgattcatgataactcgacggatcgcacggccctcgtgccggcgacgcatcattcaaatttctgccctatcaactttcgatggtaggatagtggcctaccatggtgatgacgggtgacggagaattagggttcgattccggagagggagcctgagaaacggctaccacatccaaggaaggcagcaggcgcgcaaattacccaatcctgacacggggaggtagtgacaataaataacaataccgggctcaatgagtctggtaattggaatgagtacaatctaaatcccttaacgaggatccattggagggcaagtctggtgccagcagccgcggtaattccagctccaatagcgtatatttaagttgttgcagttaaaaagctcgtagttggaccttgggctgggtcgatcggtccgccatcaggtgtgtaccggtc?gcctgtcccttctaccggcgatgcgctcctggccttaattggccgggtcgtgcctccggtgctgttactttgaagaaattagagtgctcaaagcaagcctacgctctggatacattagcatgggataacatcataggatttcggtcctattctgttggccttcgggatcggagtaatgattaacagggacagtcgggggcattcgtatttcatagtcagaggtgaaattcttggatttatgaaagacgaacaactgcgaaagcattt--------gccaaggatgttttcattaatcaagaacgaaagttgggggctcgaagacgatcagataccgtcctagtctcaaccataaacgatgccgaccagggatcagcggatgttacttttaggac?ccgctggcaccttatgagaaatcaaagtttttgggttccggggggagtatggtcgcaaggctgaaacttaaaggaattgacggaagggcaccaccaggagtggagcctgcggcttaatttgactcaacacggggaaacttaccaggtccagacatagtaaggattgacagactgagagctctttcttgattctatgggtggtggtgcatggccgttcttagttggtggagcgatttgtctggttaattccgttaacgaacgagacctcagcctgctaactagctacatggaggtatacctccatggctagcttcttagagggactatggccttttaggccacggaagtttgaggcaataacaggtctgtgatgcccttagatgttctgggccgcacgcgcgctacactgatgtattcaacgagtctatagccttggccgacaggcccgggtaatctttgaaatttcatcgtgatggggatagatcattgcaattgttggtcttcaacgaggaattcctagtaagcgcgagtcatcagctcgcgttgactacgtccctgccctttgtacacaccgcccgtcgctcctaccgattgaatggtccggtgaagtgttcggatcgcggcgacgtgggcggt-ctcgactgcc-ggcgacgtcgcgagaagtccactgaaccttatcattt?????????????????????????????????????	[ 1]
Lysiana_filifolia          	???????????????????????????????????aagattaagccatgcatgtgtaagtatgaacaaattcagactgtgaaactgcgaatggctcattaaatcagttatagtttgtttgatggtatctgctactcggataaccgtagtaattctagagctaatacgtgcaacaaaccccgac--ttccggaagggatgcatttattagataaaaggtcgacgcgggcctt--gcccgttgctctgatgattcatgataactcgacggatcgcacggccctcgtgccggcgacgcatcattcaaatttctgccctatcaactttcgatggtaggatagtggcctaccatggtgatgacgggtgacggagaattagggttcgattccggagagggagcctgagaaacggctaccacatccaaggaaggcagcaggcgcgcaaattacccaatcctgacacggggaggtagtgacaataaataacaataccgggctcaatgagtctggtaattggaatgagtacaatctaaatcccttaacgaggatccattggagggcaagtctggtgccagcagccgcggtaattccagctccaatagcgtatatttaagttgttgcagttaaaaagctcgtagttggaccttgggctgggtcgatcggtccgccatcaggtgtgtaccggtcggcctgtcccttctaccggcgatgcgctcctggccttaattggccgggtcgtgcctccggtgctgttactttgaagaaattagagtgctcaaagcaagcctacgctctggatacattagcatgggataacatcataggatttcggtcctattctgttggccttcgggatcggagtaatgattaacagggacagtcgggggcattcgtatttcatagtcagaggtgaaattcttggatttatgaaagacgaacaactgcgaaagcattt--------gccaaggatgttttcattaatcaagaacgaaagttgggggctcgaagacgatcagataccgtcctagtctcaaccataaacgatgccgaccagggatcagcggatgttacttttaggactccgctggcaccttatgagaaatcaaagtttttgggttccggggggagtatggtcgcaaggctgaaacttaaaggaattgacggaagggcaccaccaggagtggagcctgcggcttaatttgactcaacacggggaaacttaccaggtccagacatagtaaggattgacagactgagagctctttcttgattctatgggtggtggtgcatggccgttcttagttggtggagcgatttgtctggttaattccgttaacgaacgagacctcagcctgctaactagctacatggaggtatacctccatggctagcttcttagagggactatggccttttaggccacggaagtttgaggcaataacaggtctgtgatgcccttagatgttctgggccgcacgcgcgctacactgatgtattcaacgagtctatagccttggccgacaggcccgggtaatctttgaaatttcatcgtgatggggatagatcattgcaattgttggtcttcaacgaggaattcctagtaagcgcgagtcatcagctcgcgttgactacgtccctgccctttgtacacaccgcccgtcgctcctaccgattgaatggtccggtgaagtgttcggatcgcggcgacgtgggcggt-ctcgactgcc-ggcgacgtcgcgagaagtccactgaaccttatcatttagaggaaggag??????????????????????????	[ 1]
Macrosolen_cochinchinensis 	???????tcctgccagtactcatatgcttgactcaaagattaagccatgcatgtgtaagtatgaactaattcagactgtgaaactgcgaatggctcattaaatcagttatagtttgtttgatagtatctgctactcggataaccgtagtaattctagagctaatacgtgcaccgaacccagac--ttccggaagggatgcatttattagataaaaggtcgacgcgggcttcc-gcccgttgctctgatgattcatgataactcgacggatcgcacggccctcgtgccggcgacgcatcattcaaatttctgccctatcaactttcgatggtaggatagtggcctaccatggtgatgacgggtgacggagaattagggttcgattccggagagggagcctgagaaacggctaccacatccaaggaaggcagcaggcgcgcaaattacccaatcctgacacggggaggtagtgacaataaataacaataccgggctctatgagtctggtaattggaatgagtacaatctaaatcccttaacgaggatccattggagggcaagtctggtgccagcagccgcggtaattccagctccaatagcgtatatttaagttgttgcagttgaaaagctcgtagttggaccttgggctgggtcgatcggtccgccgttaggtgtgtatcggtcggcccgtcccttctgccggcgacgcgctcctggccttaattggccgggtcgtgcctccggtgctgttactttgaagaaattagagtgctcaaagcaagcctacgctctggatacattagcatgggataacatcataggatttcggtcctattctgttggccttcgggatcggagtaatgattaacagggacagtcgggggcattcgtatttcatagtcagaggtgaaattcttggatttatgaaagacgaacaactgcgaaagcattt--------gccaaggatgttttcattaatcaagaacgaaagttgggggctcgaagacgatcagataccgtcctagtctcaaccataaacgatgccgaccagggatcagcggatgttacttttaggactccgctggcaccttatgagaaatcaaagtttttgggttccggggggagtatggtcgcaaggctgaaacttaaaggaattgacggaagggcaccaccaggagtggagcctgcggcttaatttgactcaacacggggaaactttccaggtccagacatagtaaggattgacagactgagagctctttcttgattctatggggggtggtgcatggccgttcttagttggtggagcgatttgtctggttaattccgttaacgaacgagacctcagcctgctaactagctacatggaggtatccctccatggctagcttcttagagggactatggccttttaggccacggaagtttgaggcaataacaggtctgtgatgcccttagatgttctgggccgcacgcgcgctacactgatgtattcaacgagtctatagccttggccgacaggcccgggtaatctttgaaatttcatcgtgatggggatagatcattgcaattgttggtcttcaacgaggaattcctagtaagcgcgagtcatcagctcgcgttgactacgtccctgccctttgtacacaccgcccgtcgctcctaccgattgaatggtccggtgaagtgttcggatcgcggcgacgtgggcggc-tacggctgcc-ggcgacgtcgcgagaagtccactgaaccttatcatttagaggaaggagaagtcgtaacaaggtttccgtaggtg	[ 1]
Moquiniella_rubra          	???ttgatcctgccagtagtcatatgcttgtctcaaagattaagccatgcatgtgtaagtatgaactaattcagactgtgaaactgcgaatggctcattaaatcagttatagtttgtttgatggtatttgctactcggataaccgtagtaattctagagctaatacgtgcaccgaaccccgactcttgcggaagggatgcatttattagataaaaggtcgacgcgggcttct-gctcgtcgttctgatgaatcatgataacttgacggatcgcacggccatcgtgccggcgacgcatcattcaaatttctgccctatcaactttcgatggtaggatagtggcctaccatggttttgacgggtgacggagaattagggttcgattccggagagggagcctgagaaacggctaccacatccaaggaaggcagcaggcgcgcaaattacccaatcctgacacggggaggtagtgacaataaataacaataccgggctctacgagtctggtaattggaatgagtacaatctaaatcccttaacgaggatccattggagggcaagtctggtgccagcagccgcggtaattccagctccaatagcgtatatttaagttgttgcagttaaaaagctcgtagttggaccttgggttgggtcgatcggtccgccttcgggtgtgtaccggtcggcctgtcccttctaccggcgatgcgctcctggccttaattggccgggtcgtgcctccggtgctgttactttgaagaaattagagtgctcaaagcaagcctacgctctggatacattagcatgggataacatcataggatttcggtcctattctgttggccttcgggatcggagtaatgattaacagggacagtcgggggcattcgtatttcatagtcagaggtgaaattcttggatttatgaaagacgaacaactgcgaaagcattt--------gccaaggatgttttcattaatcaagaacgaaagttgggggctcgaagacgatcagataccgtcctagtctcaaccataaacgatgccgaccagggatcagcggatgttacttgtaggactccgctggcaccttatgagaaatcaaagtttttgggttccggggggagtatggtcgcaaggctgaaacttaaaggaattgacggaagggcaccaccaggagtggagcctgcggcttaatttgactcaacacggggaaacttaccaggtccagacatagtaaggattgacagactgagagctctttctagattctatgggtggtggtgcatggccgttcttagttggtggagcgatttgtctggttaattccgttaacgaacgagacctcagcctgctaactagctacgtggaggtatccctccatggctagcttcttagagggactatggccttttaggccacggaagtttgaggcaataacaggtctgtgatgcccttagatgttctgggccgcacgcgcgctacactgatgtattcaacgagtctatagccttggccgacaggcccgggtaatctttgaaatttcatcgtgatggggatagatcattgcaattgttggtcttcaacgaggaattcctagtaagcgcgagtcatcagctcgcgttgactacgtccctgccctttgtacacaccgcccgtcgctcctaccgattgaatggtccggtgaagtgttcggatcgaggcgacgcgggcggt---ccgccgtc-cgcgacgtcgcgagaagtccactaaaccttatcatttagaggaag?????????????????????????????	[ 1]
Muellerina_eucalyptoides   	??????????????????????????????????????????????????????????????????????????????????????????tggctcattaaatcagttatagtttgtttgatggtatttgctactcggataaccgtagtaattctagagctaatacgtgcaacaaaccccgac-ttcttggaagggatgcatttattagataaaaggtcgacgcgggctcct-gctcgttgctctgatgattcatgataacttgacggatcgcacggccctcgtgccggcgacgcatcattcaaatttctgccctatcaactttcgatggtaggatagtggcctaccatggtgatgacgggtgacggagaattagggttcgattccggagagggagcctgagaaacggctaccacatccaaggaaggcagcaggcgcgcaaattacccaatcctgacacggggaggtagtgacaataaataacaataccgggctctaagagtctggtaattggaatgagtacaatctaaatcccttaacgaggatccattggagggcaagtctggtgccagcagccgcggtaattccagctccaatagcgtatatttaagttgttgcagttaaaaagctcgtagttggaccttgggttgggtcaatcggtccgcctttaggtgtgtaccggtcggcctgtcccttctaccggcgatgcgctcctggccttaattggccgggtcgtgcctacggtgctgttactttgaagaaattagagtgctcaaagcaagcctacgctctggatacattagcatgggataacatcataggatttcggtcctattctgttggccttcgggatcggagtaatgattaacagggacagtcgggggcattcgtatttcatagtcagaggtgaaattcttggatttatgaaagacgaacaactgcgaaagcattt--------gccaaggatgttttcattaatcaagaacgaaagttgggggctcgaagacgatcagataccgtcctagtctcaaccataaacgatgccgaccagggatcagcggatgttacttataggactccgctggcaccttatgagaaatcaaagtttttgggttccggggggagtatggtcgcaaggctgaaacttaaaggaattgacggaagggcaccaccaggagtggagcctgcggcttaatttgactcaacacggggaaacttaccaggtccagacatagtaaggattgacagactgagagctctttctagattctatgggtggtggtgcatggccgttcttagttggtggagcgatttgtctggttaattccgttaacgaacgagacctcagcctgctaactagctacatggaggtatccctccatggctagcttcttagagggactatggccttttaggccacggaagtttgaggcaataacaggtctgtgatgcccttagatgttctgggccgcacgcgcgctacactgatgtattcaacgagtctatagccttggccgacaggcccgggtaatctttgaaatttcatcgtgatggggatagatcattgcaattgttggtcttcaacgaggaattcctagtaagcgcgagtcatcagctcgcgttgactacgtccctgccctttgtacacaccgcccgtcgctcctaccgattgaatggtccggtgaagtgttcggatcgcggcgacgtgggcggt??????????????????????????????????????????????????????????????????????????????????????	[ 1]
Notanthera_heterophylla    	???????????????????????????????????????????????????????taagtatgaactaattcagactgtgaaactgcgaatggctcattaaatcagttatagtttgtttgatggtatttgctactcggataaccgtagtaattctagagctaatacgtgcaccaaaccccgac--tcttggaagggatgcatttattagataaaaggtcgacgcgggctct--gcccgttgctctgatgattcatgataactcgacggatcgcacggccctcgtgccggcgacgcatcattcaaatttctgccctatcaactttcgatggtaggatagtggcctaccatggtgatgacgggtgacggagaattagggttcgattccggagagggagcctgagaaacggctaccacatccaaggaaggcagcaggcgcgcaaattacccaatcctgacacggggaggtagtgacaataaataacaataccgggctctatgagtctggtaattggaatgagtacaatctaaatcccttaacgaggatccattggagggcaagtctggtgccagcagccgcggtaattccagctccaatagcgtatatttaagttgttgcagttaaaaagctcgtagttggaccttgggctgggtcgatcggtccgccgtcaggtgtgcaccggccggcccgtcccttctaccggcgatgcgctcctggccttgattggccgggtcgtgcctccggtgctgttactttgaagaaattagagtgctcaaagcaagcctacgctctggatacattagcatgggataacatcataggatttcggtcctattctgttggccttcgggatcggagtaatgattaacagggacagtcgggggcattcgtatttcatagtcagaggtgaaattcttggatttatgaaagacgaacaactgcgaaagcattt--------gccaaggatgttttcattaatcaagaacgaaagttgggggctcgaagacgatcagataccgtcctagtctcaaccataaacgatgccgaccagggatcagcggatgttgcttaaaggactccgctggcaccttatgagaaatcaaagtttttgggttccggggggagtatggtcgcaaggctgaaacttaaaggaattgacggaagggcaccaccaggagtggagcctgcggcttaattttactcaacccggggaaacttaccaggtccagacatagtaaggattgacagactgagagctctttcttgattctatgggtggtggtgcatggccgttcttagttggtggagcgatttgtctggttaattccgttaacgaacgagacctcagcctgctaactagctacgcggaggattccctccgtggctagcttcttagagggactatggccttttaggccacggaagtttgaggcaataacaggtctgtgatgcccttagatgttctgggccgcacgcgcgctacactgatgtattcaacgagtctatagccttggccgacaggcccgggtaatctttgaaatttcatcgtgatggggatagatcattgcaattgttggtcttcaacgaggaattcctagtaagcgcgagtcatcacctcgcgttggat?cgtccctgccctttgtacacaccgcccgtcgctcctaccgattgaatggtccgttgaagtgttcggatc???????????????????????????????????????????????????????????????????????????????????????????????????????	[ 1]
Nuytsia_floribunda         	tggttgatcctgccagtagtcatatgcttgtctcaaagattaagccatgcatgtgtaagtatgaactaattcagactgtgaaactgcgaatggctcattaaatcagttatagtttgtttgatggtatctgctactcggataaccgtagtaattctagagctaatacgtgcaccaaaccccgac-tctttggaagggacgcatttattagataaaaggtcgacgcgggccta--gcccgttgctctgatgattcatgataactcgacggatcgcacggccctcgtgccggcgacgcatcattcaaatatctgccctatcaactttcgatggtaggatagtggcctaccatggtgatgacgggtgacggagaattagggttcgattccggagagggagcctgagaaacggctaccacatccaaggaaggcagcaggcgcgcaaattacccaatcctgacacggggaggtagtgacaataaataacaataccgggctctatgagtctggtaattggaatgagtacaatctaaatcccttaacgaggatccattggagggcaagtctggtgccagcagccgcggtaattccagctccaatagcgtatatttaagttgttgcagttaaaaagctcgtagttggaccttgggttgggtcgatcggtccgccttcaggtgtgtaccggtcggctcgtcccttctaccggcgatgcgctcctggccttaattggccgggtcgtgcctccggtgctgttactttgaagaaattagagtgctcaaagcaagcctacgctctggatacattagcatgggataacatcataggatttcggtcctattctgttggccttcgggatcggagtaatgattaacagggacagtcgggggcattcgtatttcatagtcagaggtgaaattcttggatttatgaaagacgaacaactgcgaaagcattt--------gccaaggatgttttcattaatcaagaacgaaagttgggggctcgaagacgatcagataccgtcctagtctcaaccataaacgatgccgaccagggatcagcggatgttactttcaggactccgctggcaccttatgagaaatcaaagtttttgggttccggggggagtatggtcgcaaggctgaaacttaaaggaattgacggaagggcaccaccaggagtggagcctgcggcttaatttgactcaacacggggaaacttaccaggtccagacatagtaag???tgacagactgagagctctttcttgattctatgggtggtggtgcatggccgttcttagttggtggagcgatttgtctggttaattccgttaacgaacgagacctcagcctgctaactagctatatggaggtatccctccatggctagcttcttagagggactatggccttttaggccacggaagtttgaggcaataacaggtctgtgatgcccttagatgttctgggccgcacgcgcgctacactgatgtattcaacgagtctatagccttggccgacaggcccgggtaatctttgaaatttcatcgtgatggggatagatcattgcaattgttggtcttcaacgaggaattcctagtaagcgcgagtcatcagctcgcgttgactacgtccctgccctttgtacacaccgcccgtcgctcctaccgattgaatggtccggtgaagtgttcggatcgcggcgacgtgggcggt---tcgctgcc-ggcgacgtcgcgagaagtccactgaaccttatcatttagaggaaggagaagtcgtaacaaggtttccgtaggtg	[ 1]
Oedina_pendens             	???????tcctgccagtagtcatatgcttgtctcaaagattaagccatccatgtgtaagtatgaactaactcagactgtgaaactgcgaatggctcattaaatcagttatagtttgtttgatggtatttgcttctcggataaccgtagtaattctagagctaatacgtgcaacaaaccccgac--ttctggaagggatgcatttattagataaaaggtcaacgcgggcttt--gcccgttgctctgatgattcatgataactcgacggatcgcacggcctttgtgccggcgacgcatcattcaaatttctgccctatcaactttcgatggtaggatagtggcctactatggtggtgacgggtgacggagaattagggttcgattccggagagggagcctgagaaacggctaccacatccaaggaaggcagcaggcgcgcaaatcacccaatcccgacacggggaggtagtgacaataaataacaataccgggctcaatgagtctggtaattggaatgagtacaatctaaatcccttaacgaggatccattggagggcaagtctggtgccagcagccgcggtaattccagctccaatagcgtatatttaagttgttgcagttaaaaagctcgtagttggacctaggaatgtgcaggccggtccgcctcatggtgtgtacctgtcagcttgtttctactgccggcgatgcgctcctggccttaattggccgggtcgttcctccggcgctgttactttgaagaaattagagtgctcaaagcaggcctacgct-tgtatacattagcatgggataacatcataggatttcgatcctattctgttggccttcgggatcggaggaatgattaacaggggcagtcgggggcattcgtatttcatagtcagaggtgaaattcttggatttatgaaagacgaacaactgcgaaagcattt--------gccaaggatgttttcattaatcaagaacgaaagttgggggctcgaagacgatcagataccgtcctagtctcaaccataaacgatgccgaccagggatcagcggatgttacttgtaggactccgctggcaccttatgagaaatcaaagtttttgggttccggggggagtatggtcgcaaggctgaaacttaaaggaattgacggaagggcaccaccaggagtggagcctgcggcttaatttgactcaacacggggaaacttaccaggtccagacatagtaaggattgacagactgagagctctttctagattctatgggtggtggtgcatggccgttcttagttggtggagcgatttgtctggttaattccgttaacgaacgagacctcagcctgctaactagctacatggaggtatccctccatggctagcttcttagagggactatggccttttaggccacggaagtttgaggcaataacaggtctgtgatgcccttagatgttctgggccgcacgcgcgctacactgatgtattcaacgagtctatagccttggccgacaggcccgggtaatctttgaaatttcatcgtgatggggatagatcattgcaattgttggtcttcaacgaggaattcctagtaagcgcgagtcatcagctcgcgttgactacgtccctgccctttgtacacaccgcccgtcgctcctaccgattgaatggtccggtgaagtgttcggatcgaggcgacgtgggcggt---tcgccgcc-cgcgacgtcgcgagaagtccac????????????????????????????????????????????????????	[ 1]
Oliverella_rubroviridis    	???????????????????????????????????????????????????????????????????aattcagactgtgaaactgcgaatggctcattatatcagctatagtttgtttgatggtatttgctactcggataaccg?agtaattctagagctaatacgtgcaccgaaccccgacttttacggaagggatgcatttattagataaaaggtcgacgcgggcttt--gcccgttgttcagatgaatcatgataacttgacggatcgcacggccattgtgccggcgacgcatcattcaaatttctgccctatcaactttcgatggtaggatagtggcctaccatggttttgacgggtgacggagaattagggttcgattccggagagggagcctgagaaacggctaccacatccaaggaaggcagcaggcgcgcaaattacccaatcctgacacggggaggtagtgacaataaataacaataccgggctctacgagtctggtaattggaatgagtacaatctaaatcccttaacgaggatccattggagggcaagtctggtgccagcagccgcggtaattccagctccaatagcgtatatttaagttgttgcagttaaaaagctcgtagttggaccttgggttgggtcgatcggtccgcctttaggtgtgtaccggttggcctgtcctttctaccggcgatgcgctcctggc?ttaattggccgggtcgtgcctccggtgctgttactttgaagaaattagagtgctcaaagcaagcctacgctctggatacattagcatgggataacatcataggatttcggtcctattctgttggccttcgggatcggagtaatgattaacagggacagtcgggggcattcgtatttcatagtcagaggtgaaattcttggatttatgaaagacgaacaactgcgaaagcattt--------gccaaggatgttttcattaatcaagaacgaaagttgggggctcgaagacgatcagataccgtcctagtctcaaccataaacgatgccgaccagggatcagcggatgttacttataggactccgctggcaccttatgagaaatcaaagtttttgggttccggggggagtatggtcgcaaggctgaaacttaaaggaattgacggaagggcaccaccaggagtggagcctgcggcttaatttgactcaacacgggaaaacttaccaggtccagacatagtaaggattgacagactgagagctctttcgagattctatgggtggtggtgcatggccgttcttagttggtggagcgatttgtctggttaattccgttaacgaacgagacctcagcctgctaactagctacgtggaggtatccctccatggctagcttcttagagggactatggccttttaggccacggaagtttgaggcaataacaggtctgtgatgcccttagatgttctgggccgcacgcgcgctacactgatgtattcaacgagtctatagccttggccgacaggcctgggtaatctttgaaatttcatcgtgatggggatagatcattgcaattgttggtcttcaacgaggaattcctagtaagcgcgagtcatcagctcgcgttgactacgtccctgccctttgtacacaccgcccgtcgctcctaccgattgaatggtccggtgaagtgttcggatcgaggcgacgtgggcggt---tcgccgcc-tgcgacgtcgcgagaagtccactgaaccttatcatttagaggaaggagaagtcgtaacaaggtttcggtaggtg	[ 1]
Oncella_ambigua            	???????tcctgccagtactcatatgcttgtctcaaagattaagccatgcatgtgtaagtatgaactaattcagactgtgaaactgcgaatggctcattaaatcagttatagtttgtttgatggtacttgctactcggataaccgtagtaattctagagctaatacgtgcaccgaaccccgactctcgcggaaggggcgcatttattagataaaaggtcggcgcgggctct--gcccgttgttctgatgaatcatgataactcgacgtatcgcacggccatcgtgccggcgacgcatcattcaaatttctgccctatcaactttcgatggtaggatagtggcctaccatggttttgacgggtgacggagaattagggttcgattccggagagggagcctgagaaacggctaccacatccaaggaaggcagcaggcgcgcaaattacccaatcctgacacggggaggtagtgacaataaataacaataccgggctctacgagtctggtaattggaatgagtacaatctaaatcccttaacgaggatccattggagggcaagtctggtgccagcagccgcggtaattccagctccaatagcgtatatttaagttattgcagttaaaaagctcgtagttggaccttgggtcgggtcgatcggtccgccctcgggtgtgtaccggccgacccgtcccttctaccggcgatgcgctcctggccttaattggccgggtcgtgcctccggtgctgttactttgaagaaattagagtgctcaaagcaagcctacgctctggatacattagcatgggataacatcataggatttcggtcctattctgttggccttcgggatcggagtaatgattaacagggacagtcgggggcattcgtatttcatagtcagaggtgaaattcttggatttatgaaagacgaacaactgcgaaagcattt--------gccaaggatgttttcattaatcaagaacgaaagttgggggctcgaagacgaacagataccgtcctagtctcaaccataaacgatgccgaccagggatcagcggatgttacttgtaggactccgctggcaccttatgagaaatcaaagtttttgggttccggggggagtatggtcgcaaggctgaaacttaaaggaattgacggaagggcaccaccaggagtggagcctgcggcttaatttgactcaacacggggaaacttaccaggtccagacatagtaaggattgacagactgagagctctttctagattctatgggtggtggtgcatggccgttcttagttggtggagcgatttgtctggttaattccgttaacgaacgagacctcagcctgctaactagctacatggaggtatccctccatggctagcttcttagagggactatggccttttaggccacggaagtttgaggcaataacaggtctgtgatgcccttagatgttctgggccgcacgcgcgctacactgatgtattcaacgagtctatagccttggccgacaggcccgggtaatctttgaaatttcatcgtgatggggatagatcattgcaactgttggtcttcaacgaggaattcctagtaagcgcgagtcatcagctcgcgttgactacgtccctgccctttgtacacaccgcccgtcgctcctaccgattgaatggtccggtgaagtgttcggatcgaggcgacgtgggcggt---tcgccgcc-cgcgacgtcgcgagaagtccactgaaccttatcatttagaggaaggagaagtcgtaacaaggtttccgtaggtg	[ 1]
Oncocalyx_sulfureus        	???????????????????????????????????????????????tgcatgtgtaagtatgaactaattcagactgtgaaactgcgaatggctcattaaatcagttatagtttgtttgatggtacttgctactcggataaccgtagtaattctagagctaatacgtgcaccgaaccccgactctcgcggaaggggcgcatttattagataaaaggtcggcgcgggctct--gcccgttgttctgatgaatcatgataactcgacggatcgcacggccatcgtgccggcgacgcatcattcaaatttctgccctatcaactttcgatggtaggatagtggcctaccatggttttgacgggtgacggagaattagggttcgattccggagagggagcctgagaaacggctaccacatccaaggaaggcagcaggcgcgcaaattacccaatcctgacacggggaggtagtgacaataaataacaataccgggctctacgagtctggtaattggaatgagtacaatctaaatcccttaacgaggatccattggagggcaagtctggtgccagcagccgcggtaattccagctccaatagcgtatatttaagttgttgcagttaaaaagctcgtagttggaccttgggtcgggtcgatcggtccgccctcgggtgtgtaccggccgccccgtcccttctaccggcgatgcgctcctggccttaattggccgggtcgtgcctccggtgctgttactttgaagaaattagagtgctcaaagcaagcctacgctctggatacattagcatgggataacatcataggatttcggtcctattctgttggccttcgggatcggagtaatgattaacagggacagtcgggggcattcgtatttcatagtcagaggtgaaattcttggatttatgaaagacgaacaactgcgaaagcattt--------gccaaggatgttttcattaatcaagaacgaaagttgggggctcgaagacgatcagataccgtcctagtctcaaccataaacgatgccgaccagggatcagcggatgttacttgtaggactccgctggcaccttatgagaaatcaaagtttttgggttccggggggagtatggtcgcaaggctgaaacttaaaggaattgacggaagggcaccaccaggagtggagcctgcggcttaatttgactcaacacgggaaaacttaccaggtccagacatagtaaggattgacagactgagagctctttctagattctatgggtggtggtgcatggccgttcttagttggtggagcgatttgtctggttaattccgttaacgaacgagacctcagcctgctaactagctacgcggaggtgtacctccgtggctagcttcttagagggactatggccttttaggccacggaagttcgaggcaataacaggtctgtgatgcccttagatgttctgggccgcacgcgcgctacactgatgtattcaacgagtctatagccttggccgacaggcccgggtaatctttgaaatttcatcgtgatggggatagatcattgcaattgttggtcttcaacgaggaattcctagtaagcgcgagtcatcagctcgcgttgactacgtccctgccctttgtacacaccgcccgtcgctcctaccgattgaatggtccggtgaagtgttcggatcgaggcgacgcgggcggt---tcgccgcc-cgcgacgtcgcgagaagtcc??????????????????????????????????????????????????????	[ 1]
Oryctanthus_occidentalis   	????????????????????????????????????????????????????????aagtatgaactaattcagact??gtaactgcgaatggctcattaaatcagttatagtttgtttgatggtatctactgctcggataaccgtagtaattctagagctaatacgtgcctaaaaccccgac--tttt?????ggatgcatttattagataaaaggtcgac????gctct--gcccgttgctctgatgattcatgataactcgacggatcgcacggccctcgtgccggcgacgcatcattcaaatttctgccctatcaactttcgatggtaggat?gtggcctaccatggtgatgacgggtaacggagaattagggttcgattccggagagggagcctgagaaacggctaccacatccaaggaaggcagcaggcgcgcaaattacccaatcctgacacggggaggtagtgacaataaataacaataccgggctcaatgagtctggtaattggaatgagtacaatctaaatcccttaacgaggatccattggagggcaagtctggtgccagcagccgcggtaattccagctccaatagcgtatatttaagttgttgcagttaaaaagctcgtagttggaccttgggttgggtcgatcggtccgccattaggtgtgtaccggtcggcctgtcccttctaccggcgatgcgctcctggccttaattggccgggtcgtgcctccggtgctgttactttgaagaaattagagtgctcaaagcaagcctacgctctggatacattagcatgggataacatcataggatttcggtcctattctgttg??cttcgggatcggagtaatgattaacagggacagtcgggggcat??gtatttcatagtcagaggtgaaattcttggatttatgaaagacgaacaactgcgaaagcattt--------gccaaggatgttttcattaatcaagaacgaaagttggggg?tcgaagacgatcagataccgtcctagtctcaaccataaacgatgccgaccagggatcagcggatgttacttataggactccgctggcaccttatgagaaatcaaagtttttgggttccggggggagtatggtcgcaaggctgaaacttaaaggaattgacggaagggcaccaccaggagtgga??????????taatttgactcaacacggggaaacttaccaggtccagacatagtaaggattgacagactgagagctctttcttgattctatgggtggtggtgcatggccgttcttagttggtggagcgatttgtctggttaattccgttaacgaacgagacctcagcctgctaaat?????????????????cctccatggctagcttcttagagggactatggccttttaggccac?gaagtttgaggcaataacaggtctgtgatgcccttagatgttctgggccgcacgcgcgctacactgatgtattcaacgagtctatagccttggccgacaggcccgggtaatctttgaaatttcatcgtgatggggatagatcattgcaattgttggtcttcaacgaggaattcctagtaaggccgagtcatcagctcgcgttgactacgtccctgccctttgtacacaccgcccgtcgctcctaccgattgaatggtccggtgaagtgttcggatcgcggcgacgtgggcggt---tcgctgcc-ggcgacgtcgcgagaagtccactgaaccttatcatttaga??????????????????????????????????	[ 1]
Passovia_pyrifolia         	tggttgatcctgccagtagtcatatgcttgtctcaaagattaagccatgcatgtgtaagtatgaactaattcagactgtgaaactgcgaatggctcattaaatcagttatagtttgtttgatggtatctgctactcggataaccgtagtaattctagagctaatacgtgcaccaaaccccgac--ttctggaagggacgcatttattagataaaaggtcgac--gggcttt--gcccgttgctctgatgattcatgataactcgacggatcgcacggccctcgtgccggcgacgcatcattcaaatttctgccctatcaactttcgatggtaggat?gtggcctaccatggtggtgacgggtgacggagaattagggttcgattccggagagggagcctgagaaacggctaccacatccaaggaaggcagcaggcgcgcaaattacccaatcctgacacggggaggtagtgacaataaataacaataccgggctcttagagtctggtaattggaatgagtacaatctaaatcccttaacgaggatccattggagggcaagtctggtgccagcagccgcggtaattccagctccaatagcgtatatttaagttgttgcagttaaaaagctcgtagttggaccttgggttgggtcgatcggtccgccgttaggtgtgtaccggtcggcctgtcccttctaccggcgatgcgctcctggccttaattggccgggtcgtgcctccggtgctgttactttgaagaaattagagtgctcaaagcaagcctacgctctgaatacattagcatgggataacatcataggatttcggtcctattctgttggccttcgggatcggagtaatgattaacagggacagtcgggggcattcgtatttcatagtcagaggtgaaattcttggatttatgaaagacgaacaactgcgaaagcattt--------gccaaggatgttttcattaatcaagaacgaaagttgggggctcgaagacgatcagataccgtcctagtctcaaccataaacgatgccgaccagggatcagcggatgttacttataggactccgctggcaccttatgagaaatcaaagtttttgggttccggggggagtatggtcgcaaggctgaaacttaaaggaattgacggaagggcaccaccaggagtggagcctgcggcttaatttgactcaacacggggaaacttaccaggtccagacatagtaaggattgacagactgagagctctttcttgattctatgggtggtggtgcatggccgttcttagttggtggagcgatttgtctggttaattccgttaacgaacgagacctcagcctgctaaatagctacatggaggtatccctccatggctagcttcttagagggactatggccttttaggccacggaagtttgaggcaataacaggtctgtgatgcccttagatgttctgggccgcacgcgcgctacactgatgtattcaacgagtctatagccttggccgacaggcccgggtaatctttgaattttcatcgtgatggggatagatcattgcaattgttggtcttcaacgaggaattcctagtaag-gcgagtcatcagctcgcgttgactacgtccctgccctttgtacaca-cgcccgtcgctcctaccgattgaatggtccggtgaagtgttcggatcgcggcgacgtg????????????????????????????????????????????????????????????????????????????????????????????	[ 1]
Peraxilla_tetrapetala      	???????????????????????????????????????????????????????????tatgaactaattcagactgtgaaactgcgaatggctcattaaatcagttatagtttgtttgatggtatctgctactcggataaccgtagtaattctagagctaatacgtgcaacaaaccccgac--tttcggaagggatgcatttattagataaaaggtcgacgcgggctct--gcccgttgctctgatgattcatgataactcgacggatcgcacggccctcgtgccggcgacgcatcattcaaatttctgccctatcaactttcgatggtaggatagtggcctaccatggtgatgacgggtgacggagaattagggttcgattccggagagggagcctgagaaacggctaccacatccaaggaaggcagcaggcgcgcaaattacccaatcctgacacggggaggtagtgacaataaataacaataccgggctctatgagtctggtaattggaatgagtacaatctaaatcccttaacgaggatccattggagggcaagtctggtgccagcagccgcggtaattccagctccaatagcgtatatttaagttgttgcagttaaaaagctcgtagttggaccttgggttgggtcgatcggtccgccgttaggtgtgtaccggtcggcctgtcccttctaccggcgatgcgctcctggccttaattggccgggtcgtgcctccggtgctgttactttgaagaaattagagtgctcaaagcaagcctacgctctggatacattagcatgggataacatcataggatttcggtcctattctgttggccttcgggatcggagtaatgattaacagggacagtcgggggcattcgtatttcatagtcagaggtgaaattcttggatttatgaaagacgaacaactgcgaaagcattt--------gccaaggatgttttcattaatcaagaacgaaagttgggggctcgaagacgatcagataccgtcctagtctcaaccataaacgatgccgaccagggatcagcggatgttacttttaggactccgctggcaccttatgagaaatcaaagtttttgggttccggggggagtatggtcgcaaggctgaaacttaaaggaattgacggaagggcaccaccaggagtggagcctgcggcttaatttgactcaacacggggaaacttaccaggtccagacatagtaaggattgacagactgagagctctttcttgattctatgggtggtggtgcatggccgttcttagttggtggagcgatttgtctggttaattccgttaacgaacgagacctcagcctgctaactagctacatggaggtatccctccatggctagcttcttagagggactatggccttttaggccacggaagtttgaggcaataacaggtctgtgatgcccttagatgttctgggccgcacgcgcgctacactgatgtattcaacgagtctatagccttggccgacaggcccgggtaatctttgaaatttcatcgtgatggggatagatcattgcaattgttggtcttaaacgaggaattcctagtaagcgcgagtcatcagctcgcgttgactacgtccctgccctttgtacacaccgcccgtcgctcctaccgattgaatggtccggtgaagtgttcggatcgcggcgacgtgggcggt---tcgctgcc-ggcgacgtcgcgagaagtccactg??????????????????????????????????????????????????	[ 1]
Phragmanthera_crassicaulis 	??????????????????????????????????????????agccatgcatgtgtaagtatgaactaattcagactgtgaaactgcgaatggctcattaaatcagttatagtttgtttgatggtatttgctactcggataaccgtagtaattctagagctaatacgtgcaccgaaccccgactctcgcggaagggatgcatttattagataaaaggtcgacgcgggctct--gcccgttgttctgatgaatcatgataacttgacggatcgcacggccttcgtgccggcgacgcatcattcaaatttctgccctatcaactttcgatggtaggatagtggcctaccatggttttgacgggtgacggagaattagggttcgattccggagagggagcctgagaaacggctaccacatccaaggaaggcagcaggcgcgcaaattacccaatcctgacacggggaggtagtgacaataaataacaataccgggctctacgagtctggtaattggaatgagtacaatctaaatcc?ttaacgaggatccattggagggcaagtctggtgccagcagccgcggtaattccagctccaatagcgtatatttaagttgttgcagttaaaaagctcgtagttggaccttgggttgggtcgatcggtccgccttcaggtgtgtaccggccggcccgtcccttctaccggcgatgcgctcctggccttaattggccgggtcgtgcctccggtgctgttactttgaagaaattagagtgctcaaagcaagcctacgctctggatacattagcatgggataacatcataggatttcggtcctattctgttggccttcgggatcggagtaatgattaacagggacagtcgggggcattcgtatttcatagtcagaggtgaaattcttggatttatgaaagacgaacaactgcgaaagcattt--------gccaaggatgttttcattaatcaagaacgaaagttgggggctcgaagacgatcagataccgtcctagtctcaaccataaacgatgccgaccagggatcagcggatgttacttgtaggactccgctggcaccttatgagaaatcaaagtttttgggttccggggggagtatggtcgcaaggctgaaacttaaaggaattgacggaagggcaccaccaggagtggagcctgcggcttaatttgactcaacacggggaaacttaccaggtccagacatagtaaggattgacagactgagagctctttctagattctatgggtggtggtgcatggccgttcttagttggtggagcgatttgtctggttaattccgttaacgaacgagacctcagcctgctaactagctacgtggaggtatccctccatggctagcttcttagagggactatggccttttaggccacggaagtttgaggcaataacaggtctgtgatgcccttagatgttctgggccgcacgcgcgctacactgatgtattcaacgagtctatagccttggccgacaggcccgggtaatctttgaaatttcatcgtgatggggatagatcattgcaattgttggtcttcaacgaggaattcctagtaagcgcgagtcatcagctcgcgttgactacgtccctgccctttgtacacaccgcccgtcgctcctaccgattgaatggtccggtgaagtgttcggatcgaggcgacgtgggcggt---tcgccgct-cgcgacgtcgcgagaagtccactgaaccttatcatttagaggaaggagaagtcg????????????????????	[ 1]
Plicosepalus_sagittifolius 	????????????????????????????????????????????????????????????????????????????????????????????????????????????????????????atggtacttgctactgggataaccgtagtaattctagagctaatacgtgcaacaaaccccgac-tatttggaagggatgcatttattagataaaaggtcggcgcgggctct--gctcgtcgttctgatgaatcatgataacttgacggatcgcacggccttcgtgccggcgacgcatcattcaaatttctgccctatcaactttcgatggtaggatagtggcctaccatggttttgacgggtgacggagaattagggttcgattccggagagggagcctgagaaacggctaccacatccaaggaaggcagcaggcgcgcaaattacccaatcctgacacggggaggtagtgacaataaataacaataccgggctctacgagtctggtaattggaatgagtacaatctaaatcccttaacgaggatccattggagggcaagtctggtgccagcagccgcggtaattccagctccaatagcgtatatttaagttgttgcagttaaaaagctcgtagttggaccttgggctgggtcgatcggtccgccgtcaggtgtgtaccggtcggcccgtcccttctaccggcgttgcgctcctggccttaactggccgggtcgtgtctccggtgctgttactttgaagaaattagagtgctcaaagcaagcctacgctctggatacattagcatgggataacatcataggatttcggtcctattctgttggccttcgggatcggagtaatgattaacagggacagtcgggggcattcgtatttcatagtcagaggtgaaattcttggatttatgaaagacgaacaactgcgaaagcattt--------gccaaggatgttttcattaatcaagaacgaaagttgggggctcgaagacgatcagataccgtcctagtctcaaccataaacgatgccgaccagggatcagcggatgttacttataggactccgctggcaccttatgagaaatcaaagtttttgggttccggggggagtatggtcgcaaggctgaaacttaaaggaattgacggaagggcaccaccaggagtggagcctgcggcttaatttgactcaacacggggaaacttaccaggtccagacatagtaaggattgacagactgagagctctttctagattctatgggtggtggtgcatggccgttcttagttggtggagcgatttgtctggttaattccgttaacgaacgagacctcagcctgctaactagctacgtggaggtatccctccatggctagcttcttagagggactatggccttttaggccacggaagtttgaggcaataacaggtctgtgatgcccttagatgttctgggccgcacgcgcgctacactgatgtattcaacgagtctatagccttggccgacaggcccgggtaatctttgaaatttcatcgtgatggggatagatcattgcaattgttggtcttcaacgaggaattcctagtaagcgcgagtcatcagctcgcgttgactacgtccctgccctttgtacacaccgcccgtcgctcctaccgattgaatggtccggtgaagtgttcggatcgaggcgac???????????????????????????????????????????????????????????????????????????????????????????????	[ 1]
Psittacanthus_angustifolius	???????????gccagtagtcatatgcttgtctcaaagattaagccatgcatgtgtaagtatgaactaattcagactgtgaaactgcgaatggctcattaaatcagttatagtttgtttgatggtatctgctactcggataaccgtagtaatgctagagctaatacgtgcaccaaaccccaac--tttc?gaagggatgcatttattagataaaaggtcgacgcaggcttttagcctgttgctctgatgattcataataactcgacggatcgcaaggccctggtgccggcgacgcatcattcaaatttctgccctatcaactttcgatggtaggatagtggcctaccatggtgatgacgggtgacggagaattagggttcgattccggagagggagcctgagaaacggctaccacatccaaggaaggcagcaggcgcgcaaattacccaatcctgacacggggaggtagtgacaataaataacaataccgggctctatgagtctggtaattggaatgagtacaatctaaatcccttaacgaggatccattggagggcaagtctggtgccagcagccgcggtaattccagctccaatagcgtatatttaagttgttgcagttaaaaagctcgtagttggaccttgggttgggtcgatcggtccgcctttaggtgtgcaccggtcggcctgtcccttctaccggcgatgcgctcctggccttaattggccgggtcgtgcctccggtgctgttactttgaagaaattagagtgctcaaagcaagcctacgctctggatacattagcatgggataacatcataggatttcggtcctattctgttggccttcgggatcggagtaatgattaacagggacagtcgggggcattcgtatttcatagtcagaggtgaaattcttggatttatgaaagacgaacaactgcgaaagcattt--------gccaaggatgttttcattaatcaagaacgaaagttgggggctcgaagacgatcagataccgtcctagtctcaaccataaacgatgccgaccagggatcagcggatgttacttataggactccgctgg?accttatgagaaatcaaagtttttgggttccggggggagtatggtcgcaaggctgaaacttaaaggaattgacggaagggcaccaccaggagtggagcctgcggcttaatttgactcaacacggggaaacttaccaggtccagacatagtaaggattgacagactgagagctctttcttgattctatgggtggtggtgcatggccgttcttagttggtggagcgatttgtctggttaattccgttaacgaacgagacctcagcctgctaaatagctacatggaggtatacctccatggctagcttcttagagggactatggccttttaggccacggaagtttgaggcaataacaggtctgtgatgcccttagatgttctgggccgcacgcgcgctacactgatgtattcaacgagtctatagccttggccgacaggcccgggtaatctttgaaatttcatcgtgatggggatagatcattgcaattgttggtcttcaacgaggaattcctagtaagcgcgagtcatcagctcgcgttgactacgtccctgccctttgtacacaccgcccgtcgctcctaccgattgaatggtccggtgaagtgttcggatcgcggcgacgtgggcggt---tcgctgccaggcgacgtcgcgagaagtccactgaaccttatcattt?gaggaaggagaa????????????????????????	[ 1]
Scurrula_ferruginea        	???????????????????????????????????????????????????????????tatgaactaattcagactgtgaaactgcgaatggctcattaaatcagttatagtttgtttgatggtatttgctactcggataaccgtagtaattctagagctaatacgtgcacctaaccccgac--ttccggaagggatgcatttattagataaaaggtcgacgcgggctttc-gcccgttgttctgatgaatcataataacttgacggatcgcacggccatcgtgccggcgacgcatcattcaaatttctgccctatcaactttcgatggtaggatagtggcctaccatggttttgacgggtgacggagaattagggttcgattccggagagggagcctgagaaacggctaccacatccaaggaaggcagcaggcgcgcaaattacccaatcctgacacggggaggtagtgacaataaataacaataccgggctctacgagtctggtaattggaatgagtacaatctaaatcccttaacgaggatccattggagggcaagtctggtgccagcagccgcggtaattccagctccaatagcgtatatttaagttgttgcagttaaaaagctcgtagttggaccttgggctgggtcgatcggtccgccgtcaggtgtgtaccggtcggcctgtcccttctaccggcgatgcgctcctggccttaattggccgggtcgtgcctccggtgctgttactttgaagaaattagagtgctcaaagcaagcctacgctctggatacattagcatgggataacatcataggatttcggtcctattctgttggccttcgggatcggagtaatgattaacagggacagtcgggggcattcgtatttcatagtcagaggtgaaattcttggatttatgaaagacgaacaactgcgaaagcattt--------gccaaggatgttttcattaatcaagaacgaaagttgggggctcgaagacgatcagataccgtcctagtctcaaccataaacgatgccgaccagggatcagcggatgttacttacaggactccgctggcaccttatgagaaatcaaagtttttgggttccggggggagtatggtcgcaaggctgaaacttaaaggaattgacggaagggcaccaccaggagggaagcctgcggcttaatttgactcaacacggggaaacttaccaggtccagacatagtaaggattgacagactgagagctctttctagattctatgggtggtggtgcatggccgttcttagttggtggagcgatttgtctggttaattccgttaacgaacgagacctcagcctgctaactagctacatggaggtatccctccatggctagcttcttagagggactatggccttttaggccacggaagtttgaggcaataacaggtctgtgatgcccttagatgttctgggccgcacgcgcgctacactgatgtattcaacgagtctatagccttggccgacaggcccgggtaatctttgaaatttcatcgtgatggggatagatcattgcaattgttggtcttcaacgaggaattcctagtaagcgcgagtcatcagctcgcgttgagtacgtccctgccctttgtacacaccgcccgtcgctcctaccgattgaatggtccggtgaagtgttcggatcgaggcgacgtgggcggt---ttgctgcc-cgcgacgtcgcgagaagtccact???????????????????????????????????????????????????	[ 1]
Scurrula_parasitica        	???????????????????????????????????????????????????tgtgtaagtatgaactaattcagactgtgaaactgcgaatggctcattaaatcagttatagtttgtttgatggtatttgctactcggataaccgtagtaattctagagctaatacgtgcacctaaccccgac--ttccggaagggatgcatttattagataaaaggtcgacgcgggcttct-gcccgttgttctgatgaatcataataacttgacggatcgcacggccatcgtgccggcgacgcatcattcaaatttctgccctatcaactttcgatggtaggatagtggcctaccatggttttgacgggtgacggagaattagggttcgattccggagagggagcctgagaaacggctaccacatccaaggaaggcagcaggcgcgcaaattacccaatcctgacacggggaggtagtgacaataaataacaataccgggctctacgagtctggtaattggaatgagtacaatctaaatcccttaacgaggatccattggagggcaagtctggtgccagcagccgcggtaattccagctccaatagcgtatatttaagttgttgcagttaaaaagctcgtagttggaccttgggttgggtcgatcggtccgccgtcaggtgtgtaccggttggcctgtcccttctaccggcgatgcgctcctgtccttaattggccgggtcgtgcctccggtgctgttactttgaagaaattagagtgctcaaagcaagcctacgctctggatacattagcatgggataacatcataggatttcggtcctattctgttggccttcgggatcggagtaatgattaacagggacagtcgggggcattcgtatttcatagtcagaggtgaaattcttggatttatgaaagacgaacaactgcgaaagcattt--------gccaaggatgttttcattaatcaagaacgaaagttgggggctcgaagacgatcagataccgtcctagtctcagccataaatgatgccgaccagggatcagcggatgttacttacaggactccgctggcaccttatgagaaatc??????????????????????????????????????????????????????????????????????????????????????cggcttaatttgactcaacacgggaaaacttgccaggtccagacatagtaaggattgacagactgagagctctttctagattctatgggtggtggtgcatggccgttcttagttggtggagcgatttgtctggttaattccgttaacgaacgagacctcagcctgctaactagctacatggaggtatccctccatggctagcttcttagagggactatggccttctaggccacggaagtttgaggcaataacaggtctgtgatgcccttagatgttctgggccgcacgcgcgctacactgatgtattcaacgagtctatagccttggccgacaggcccgggtaatctttgaaatttcatcgtgatggggatagatcattgcaattgttggtcttcaacgaggaattcctagtaagcgcgagtcatcagctcgcgttgactacgtccctgccctttgtacacaccgcccgtcgctcctaccgattgaatggtccggtgaagtgttcggatcgaggcgacgtgggcggt---tcgctgcc-cgcgacgtcgcgagaagtc???????????????????????????????????????????????????????	[ 1]
Scurrula_pulverulenta      	???????????????????????????????????aagattaagccatgcatgtgtaagtatgaactaattcagactgtgaaactgcgaatggctcattaaatcagttatagtttgtttgatggtatttgctactcggataaccgtagtaattctagagctaatacgtgcacctaaccccgac--ttccggaagggatgcatttattagataaaaggtcgacgcgggctcac-gcccgttgttctgatgaatcataataacttgacggatcgcacggccatcgtgccggcgacgcatcattcaaatttctgccctatcaactttcgatggtaggatagtggcctaccatggttttgacgggtgacggagaattagggttcgattccggagagggagcctgagaaacggctaccacatccaaggaaggcagcaggcgcgcaaattacccaatcctgacacggggaggtagtgacaataaataacaataccgggctctacgagtctggtaattggaatgagtacaatctaaatcccttaacgaggatccattggagggcaagtctggtgccagcagccgcggtaattccagctccaatagcgtatatttaagttgttgcagttaaaaagctcgtagttggaccttgggttgggtcgatcggtccgccgtcaggtgtgtaccggtcggcctgtcccttctaccggcgatgcgctcctggccttaattggccgggtcgtgcctccggtgctgttactttgaagaaattagagtgctcaaagcaagcctacgctctggatacattagcatgggataacatcataggatttcggtcctattctgttggccttcgggatcggagtaatgattaacagggacagtcgggggcattcgtatttcatagtcagaggtgaaattcttggatttatgaaagacgaacaactgcgaaagcattt--------gccaaggatgttttcattaatcaagaacgaaagttgggggctcgaagacgatcagataccgtcctagtctcaaccataaacgatgccgaccagggatcagcggatgttacttacaggactccgctggcaccttatgagaaatcaaagtttttgggttccggggggagtatggtcgcaaggctgaaacttaaaggaattgacggaagggcaccaccaggagtggagcctgcggcttaatttgactcaacacgggaaaacttaccaggtccagacatagtaaggattgacagactgagagctctttctagattctatgggtggtggtgcatggccgttcttagttggtggagcgatttgtctggttaattccgttaacgaacgagacctcagcctgctaactagctacatggaggtatccctccatggctagcttcttagagggactatggccttttaggccacggaagtttgaggcaataacaggtctgtgatgcccttagatgttctgggccgcacgcgcgctacactgatgtattcaacgagtctatagccttggccgacaggcccgggtaatctttgaaatttcatcgtgatggggatagatcattgcaattgttggtcttcaacgaggaattcctagtaagcgcgagtcatcagctcgcgttgactacgtccctgccctttgtacacaccgcccgtcgctcctaccgattgaatggtccggtgaagtgttcggatcgaggcgacgtgggcggt---tcgctgcc-cgcgacgtcgcgagaagtccagtgaaccttatca????????????????????????????????????????	[ 1]
Socratina_bemarivensis     	?????????????????????????????????????????????????????????agtatgaactaattcagactgtgaaactgcgaatggctcattaaatcagttatagtttgtttgatggtatttgctactcggataaccgtagtaattctagagctaatacgtgcaccgaaccccgactcttgcggaagggatgcatttattagataaaaggtcgacgcgggctct--gcccgttgttctgatgaatcatgataactcgacggatcgcacggccatcgtgccggcgacgcatcattcaaatttctgccctatcaactttcgatggtaggatagtggcctaccatggttttgacgggtgacggagaattagggttcgattccggagagggagcctgagaaacggctaccacatccaaggaaggcagcaggcgcgcaaattacccaatcctgacacggggaggtagtgacaataaataacaataccgggctctacgagtctggtaattggaatgagtacaatctaaatcccttaacgaggatccattggagggcaagtctggtgccagcagccgcggtaattccagctccaatagcgtatatttaagttgttgcagttaaaaagctcgtagttggaccttgggctgggtcgatcggtccgccttcaggtgtgtaccggccggcccgtcccttctgccggcgatgcgctcctggccttaattggccgggtcgtgcctccggcgctgttactttgaagaaattagagtgctcaaagcaagcctacgctctggatacattagcatgggataacatcataggatttcggtcctattctgttggccttcgggatcggagtaatgattaacagggacagtcgggggcattcgtatttcatagtcagaggtgaaattcttggatttatgaaagacgaacaactgcgaaagcattt--------gccaaggatgttttcattaatcaagaacgaaagttgggggctcgaagacgattagataccgtcctagtctcaaccataaacgatgccgaccagggatcagcggatgtcacctaaaggactccgctggcaccttatgagaaatcaaagtctttgggttccggggggagtatggtcgcaaggctgaaacttaaaggaattgacggaagggcaccaccaggagtggagcctgcggcttaatttgactcaacacggggaaacttaccaggtccagacatagtaaggattgacagactgagagctctttctagattctatgggtggtggtgcatggccgttcttagttggtggagcgatttgtctggttaattccgttaacgaacgagacctcagcctgctaactagctacgtggaggtatccctccatggctagcttcttagagggactatggccttttaggccacggaagtttgaggcaataacaggtctgtgatgcccttagatgttctgggccgcacgcgcgctacactgatgtattcaacgagtctatagccttggccgacaggcccgggtaatctttgaaatttcatcgtgatggggatagatcattgcaattgttggtcttcaacgaggaattcctagtaagcgcgagtcatcagctcgcgttgactacgtccctgccctttgtacacaccgcccgtcgctcctaccgattgaatggtccggtgaagtgttcggatcgaggcgacgtgggcggt---tcgccgcc-cgcgacgtcgcga?????????????????????????????????????????????????????????????	[ 1]
Struthanthus_oerstedii     	tggttgatcctgccagtagtcatatgcttgtctcaaagattaagccatgcatgtgtaagtatgaactaattcagactgtgaaactgcgaatggctcattaaatcagttatagtt?gtttgatggtatctgctactcggataaccgtagtaatgctagagctaat?cgtgcaccaaaccccgac--tcttggaagggatgca?ttattagataaaaggtcgac---ggctct--gcccgttgctctgatgattcatgataactcgacggatcgcacggccctcgtgccggcgacgc?tcattcaaatttctgccctatcaactttcgatggtaggatagtggcctaccatggtgatgacgggtgacggagaattagggttcgattccggagagggagcctgagaaacggctaccacatccaa???????agcaggcg?gcaaattacccaatcctgacacggggaggtagtgacaataaat?acaataccgggctctatgagtctggtaattggaatgagtacaatctaaatcccttaacgaggatccattggagggcaagtctggtgccagcagccgcggtaattccagctccaatagcgtatatttaagttgttgcagttaaaaagctcgtagttggaccttgggttgggtcgatcggtccgccgttaggtgtgtaccggtcggcctgtcccttctaccggc?atgcgctcctggccttaattggccgggtcgtg-ctccggtgctgttactttgaagaaat???????????????????????gctctggatacattagcatgggataacatc?tagga?????????????????????cttcgggatcggagtaatgattaacagggacagtcgggggcattcgtatttcatagt??gaggtgaaattcttggatttatgaaag?cgaacaactg?gaaagcattt--------gccaaggatgttttcattaatcaagaacgaaagttgggggctcgaagacgatcagataccgtcctagtctcaaccataaacgatgccgaccagggatcagcggatgttacttttaggactccgctggcaccttatgagaaatcaaagtttttgggttccggggggagtatggtcgcaaggctgaaacttaaaggaattgacggaagggcaccaccaggagtgg?gca??cggctta?tttgactcaacacggggaaacttaccaggtccagacatagtaaggattgacagactgagagctctttcttgattctatgggtggtggtgcatggccgttcttagttggtggagcgatttgtctggttaattccgttaacgaacgagacctcagcctgctaaatagctacatggaggtatacctccatggctagcttcttagagggactatggccttttaggccacggaagtttgaggcaataacaggtctgtgatgcccttagatgttctgggccgcacgcgcgctacactgatgtattcaacgagtctatagcctt-gccgacaggcccgggtaatctttgaaatttcatcgtgatgaggatagatcattgcaattgttggtcttcaacgaggaattcctagtaag---?agtcatcagctcgcgt?gactacgtccctgccctttgtacacaccgcccgtcgctcctaccgattgaatggtccggtgaagtgttcggatcgcggcgacgtg?gcggt---tcg?tgcc-ggcgacgtcgcgagaagtccactgaa????????????????????????????????????????????????	[ 1]
Struthanthus_woodsonii     	?????????????????????????????????????????aagccatgcatgtgtaagtatgaactaattcagactgtgaaactgcgaatggctcattaaatcagttatagtttgtttgatggtatctgctactcggataaccgtagtaatgctagagctaatacgtgcacaaaaccccgac--tcttggaagggatgcatttattagataaaaggtcgacgcgggctct--gcccgttgctctgatgattcatgataactcgacggatcgcacggccctcgtgccggcgacgcatcattcaaatttctgccctatcaactttcgatggtaggatagtggcctaccatggtgatgacgggtgacggagaattagggttcgattccggagagggagcctgagaaacggctaccacatccaaggaaggcagcaggcgcgcaaattacccaatcctgacacggggaggtagtgacaataaataacaataccgggctctatgagtctggtaattggaatgagtacaatctaaatcccttaacgaggatccattggagggcaagtctggtgccagcagccgcggtaattccagctccaatagcgtatatttaagttgttgcagttaaaaagctcgtagttggaccttgggttgggtcgatcggtccgccgttaggtgtgtaccggtcggcctgtcccttctaccggcgatgcgctcctggccttaattggccgggtcgtgcctccggtgctgttactttgaagaaattagagtgctcaaagcaagcctacgctctggatatattagcatgggataacatcataggatttcggtcctattctgttggccttcgggatcggagtaatgattaacagggacagtcgggggcattcgtatttcatagtcagaggtgaaattcttggatttatgaaagacgaacaactgcgaaagcattt--------gccaaggatgttttcattaatcaagaacgaaagttgggggctcgaagacgatcagataccgtcctagtctcaaccataaacgatgccgaccagggatcagcggatgttacttttaggactccgctggcaccttatgagaaatcaaagtttttgggttccggggggagtatggtcgcaaggctgaaacttaaaggaattgacggaagggcaccaccaggagtggagcctgcggcttaatttgactcaacacggggaaacttaccaggtccagacatagtaaggattgacagactgagagctctttcttgattctatgggtggtggtgcatggccgttcttagttggtggagtgatttgtctggttaattccgttaacgaacgagacctcagcctgctaaatagctacatggaggtatacctccatggctagcttcttagagggactatggccttttaggccacggaagtttgaggcaataacaggtctgtgatgcccttagatgttctgggccgcacgcgcgctacactgatgtattcaacgagtctatagccttggccgacaggcccgggtaatctttgaaatttcatcgtgatggggatagatcattgcaattgttggtcttcaacgaggaattcctagtaagcgcgagtcatcagctcgcgttgactacgtccctgccctttgtacacaccgcccgtcgctcctaccgattgaatggtccggtgaagtgttcggatcgcggcgacgtgggcggt---tcgctgcc-ggcgacgtcgcgagaagtccactgaa????????????????????????????????????????????????	[ 1]
Tapinanthus_quinquangulus  	?ggttgatcctgccagtagtcatatgcttgtctcaaagattaagccatgcatgtgtaagtatgaacaaattcagactgtgaaactgcgaatggctcattaaatcagttatagtttgtttgatggtatttgctactcggataaccgtagtaattctagagctaatacgtgcaccgacccccgactgttacggaagggatgcatttattagataaaaggtcgac---ggcttt--gcccgttgttcagatgaatcatgataacttgacggatcgcacggccattgtgccggcgacgcatcattcaaatttctgccctatcaactttcgatggtaggatagtggcctaccatggttttgacgggtgacggagaattagggttcgattccggagagggagcctgagaaacggctaccacatccaaggaaggcagcaggcgcgcaaattacccaatcctgacacggggaggtagtgacaataaataacaataccgggctctacgagtctggtaattggaatgagtacaatctaaatcccttaacgaggatccattggagggcaagtctggtgccagcagccgcggtaattccagctccaatagcgtatatttaagttgttgcagttaaaaagctcgtagttggaccttgggttgggtcgatcggtccgccttcaggtgtgtaccggttggcctgtcccttctaccggcgatgcgttcctggccttaattggccgggtcgtgcctccggtgctgttactttgaagaaattagagtgctcaaagcaagcctacgctctggatacattagcatgggataacatcataggatttcggtcctattctgttggccttcgggatcggagtaatgattaacagggacagtcgggggcattcgtatttcatagtcagaggtgaaattcttggatttatgaaagacgaacaactgcgaaagcattt--------gccaaggatgttttcattaatcaagaacgaaagttgggggctcgaagacgatcagataccgtcctagtctcaaccataaacgatgccgaccagggatcagcggatgttacttataggactccgctggcaccttatgagaaatcaaagtttttgggttccggggggagtatggtcgcaaggctgaaacttaaaggaattgacggaagggcaccaccaggagtggagcctgcggcttaatttgactcaacacgggaaaacttaccaggtccagacatagtaaggattgacagactgagagctctttctagattctatgggtggtggtgcatggccgttcttagttggtggagcgatttgtctggttaattccgttaacgaacgagacctcagcctgctaactagctacgtggaggtatccctccatggctagcttcttagagggactatggccttttaggccacggaagtttgaggcaataacaggtctgtgatgcccttagatgttctgggccgcacgcgcgctacactgatgtattcaacgagtctatagcctt?gccgacaggcctgggtaatctttgaaatttcatcgtgatggggatagatcattgcaattgttggtcttcaacgaggaattcctagtaagcgcgagtcatcagctcgcgttgactacgtccctgccctttgtacacaccgcccgtcgctcctaccgattgaatggtccggtgaagtgttcggatcgaggcgacgtgggcggt---tcgctgcc-cgcgacgtcgcgagaagtccactgaaccttatcattt?????????????????????????????????????	[ 1]
Taxillus_chinensis         	???????tcctgccagtagtcatatgcttgtctcaaagattaagccatgcatgtgtaagtatgaactaattcagactgtgaaactgcgaatggctcattaaatcagttatagtttgtttgatggtatttgctactcggataaccgtagtaattctagagctaatacgtgcacccacccccgac--ttctggaagggacgcatttattagataaaaggtcgacgcgggccttgcgcccgttgttctgatgaatcatgataacttgacggatcgcacggccatcgtgccggcgacgcatcattcaaatttctgccctatcaactttcgatggtaggatagtggcctaccatggttttgacgggtgacggagaattagggttcgattccggagagggagcctgagaaacggctaccacatccaaggaaggcagcaggcgcgcaaattacccaatcctgacacggggaggtagtgacaataaataacaataccgggctctacaagtctggtaattggaatgagtacaatctaaatcccttaacgaggatccattggagggcaagtctggtgccagcagccgcggtaattccagctccaatagcgtatatttaagttgttgcagttaaaaagctcgtagttggaccttgggttgggtcgatcggtccgccgtcaggtgtgtaccggtcggcctgtcccttctaccggcgatgcgctcctggccttaattggccgggtcgtgcctccggtgctgttactttgaagaaattagagtgctcaaagcaagcctacgctctggatacattagcatgggataacatcataggatttcggtcctattctgttggccttcgggatcggagtaatgattaacagggacagtcgggggcattcgtatttcatagtcagaggtgaaattcttggatttatgaaagacgaacaactgcgaaagcattt--------gccaaggatgttttcattaatcaagaacgaaagttgggggctcgaagacgatcagataccgtcctagtctcaaccataaacgatgccgaccagggatcagcggatgttacttacaggactccgctggcaccttatgagaaatcaaagtttttgggttccggggggagtatggtcgcaaggctgaaacttaaaggaattgacggaagggcaccaccaggagtggagcctgcggcttaatttgactcaacacgggaaaacttaccaggtccagacatagtaaggattgacagactgagagctctttctagattctatgggtggtggtgcatggccgttcttagttggtggagcgatttgtctggttaattccgttaacgaacgagacctcagcctgctaactagctacatggaggtatccctccatggctagcttcttagagggactatggccttttaggccacggaagtttgaggcaataacaggtctgtgatgcccttagatgttctgggccgcacgcgcgctacactgatgtattcaacgagtctatagccttggccgacaggcccgggtaatctttgaaatttcatcgtgatggggatagatcattgcaattgttggtcttcaacgaggaattcctagtaagcgcgagtcatcagctcgcgttgactacgtccctgccctttgtacacaccgcccgtcgctcctaccgattgaatggtccggtgaagtgttcggatcgaggcgacgtgggcggt---ccgctgcc-cgcgacgtcgcgagaagtccactgaaccttatcatttagaggaaggagaagtcgtaacaaggtttccgtaggtg	[ 1]
Tripodanthus_acutifolius   	?ggttgatcctgccagtgctcatatgcttgtctcaaagattaagccatgcatgtgtaagtatgaactaattcagactgtgaaactgcgaatggctcattaaatcagttatagtttgtttgatggtatctgctactcggataaccgtagtaattctagagctaatacgtgcaacaaaccccgac--ttttggaagggatgcatttattagataaaaggtcgacgcgggctct--gctcgttgctctgatgattcatgataactcgacggatcgcacggccctcgtgccggcgacgcatcattcaaatttctgccctatcaactttcgatggtaggatagtggcctaccatggtgatgacgggtgacggagaattagggttcgattccggagagggagcctgagaaacggctaccacatccaaggaaggcagcaggcgcgcaaattacccaatcctgacacggggaggtagtgacaataaataacaataccgggctctatgagtctggtaattggaatgagtacaatctaaatcccttaacgaggatccattggagggcaagtctggtgccagcagccgcggtaattccagctccaatagcgtatatttaagttgttgcagttaaaaagctcgtagttggaccttgggttgggtcgatcggtccgccgttaggtgtgtaccggtcggcctgtcccttctaccggcgatgcgctcctggccttaattggccgggtcgtgcctccggtgctgttactttgaagaaattagagtgctcaaagcaagcctacgctctggatacattagcatgggataacatcataggatttcggtcctattctgttggccttcgggatcggagtaatgattaacagggacagtcgggggcattcgtatttcatagtcagaggtgaaattcttggatttatgaaagacgaacaactgcgaaagcattt--------gccaaggatgttttcattaatcaagaacgaaagttgggggctcgaagacgatcagataccgtcctagtctcaaccataaacgatgccgaccagggatcagcggatgttacttttaggactccgctggcaccttatgagaaatcaaagtttttgggttccggggggagtatggtcgcaaggctgaaacttaaaggaattgacggaagggcaccaccaggagtggagcctgcggcttaatttgactcaacacggggaaacttaccaggtccagacatagtaaggattgacagactgagagctctttcttgattctatgggtggtggtgcatggccgttcttagttggtggagcgatttgtctggttaattccgttaacgaacgagacctcagcctgctaaatagctacatggaggtatacctccatggctagcttcttagagggactatggccttttaggccacggaagtttgaggcaataacaggtctgtgatgcccttagatgttctgggccgcacgcgcgctacactgatgtattcaacgagtctatagccttggccgacaggcccgggtaatctttgaaatttcatcgtgatggggatagatcattgcaattgttggtcttcaacgaggaattcctagtaagcgcgagtcatcagctcgcgttgactacgtccctgccctttgtacacaccgcccgtcgctcctaccgattgaatggtccggtgaagtgttcggatcgaggcgacgtgggcggt---tcgctgcc-ggcgacgtcgcgagaagtccactgaaccttatcatt??????????????????????????????????????	[ 1]
Tristerix_corymbosus       	??????????????????????????????????????????????????????????????????taattcagactgtgaaactgcgaatggctcattaaatcagttatagtttgtttgatggtacctgctactcggataaccgtagtaattctagagctaatacgtgccaaaaaccccgac-ttcttggaagggacgcatttattagataaaaggtcgacgcgggctct--gcccgttgctctgatgattcatgataacttgacggatcgcacggccttcgtgccggcgacgcatcattcaaatttctgccctatcaactttcgatggtaggatagtggcctaccatggtgatgacgggtgacggagaattagggttcgattccggagagggagcctgagaaacggctaccacatccaaggaaggcagcaggcgcgcaaattacccaatcctgacacggggaggtagtgacaataaataacaataccgggctctatgagtctggtaattggaatgagtacaatctaaatcccttaacgaggatccattggagggcaagtctggtgccagcagccgcggtaattccagctccaatagcgtatatttaagttgttgcagttaaaaagctcgtagttggaccttgggttgggtcgatcggtccgccgttaggtgtgtaccggtcggcctgtcccttctaccggcgatgcgctcctggccttaattggccgggtcgtgcctccggtgctgttactttgaagaaactagagtgctcaaagcaagcctacgctctggatacattagcatgggataacatcataggatttcggtcctattctgttggccttcgggatcggagtaatgattaacagggacagtcgggggcattcgtatttcatagtcagaggtgaaattcttggatttatgaaagacgaacaactgcgaaagcattt--------gccaaggatgttttcattaatcaagaacgaaagttgggggctcgaagacgatcagataccgtcctagtctcaaccataaacgatgccgaccagggatcagcggatgttacttttaggactccgctggcaccttatgagaaatcaaagtttttgggttccggggggagtatggtcgcaaggctgaaacttaaaggaattgacggaagggcaccaccaggagtggagcctgcggcttaatttgactcaacacggggaaacttaccaggtccagacatagtaaggattgacagactgagagctttttcttgattctatgggtggtggtgcatggccgttcttagttggtggagcgatttgtctggttaattccgttaacgaacgagacctcagcctgctaactagctacatggaggtatccctccatggctagcttcttagagggactatggccttttaggccacggaagtttgaggcaataacaggtctgtgatgcccttagatgttctgggccgcacgcgcgctacactgatgtattcaacgagtctatagccttggccgacaggcccgggtaatctttgaaatttcatcgtgatggggatagatcattgcaattgttggtcttcaacgaggaattcctagtaagcgcgagtcatcagctcgcgttgactacgtccctgccctttgtacacaccgcccgtcgctcctaccgattgaatggtccaataaagtgttcggatcgaggcgacgtg????????????????????????????????????????????????????????????????????????????????????????????	[ 1]
Tupeia_antarctica          	??????????tgccagtagtcatatgcttgtctcaaagattaagccatgcatgtgtaagtatgaactaattcagactgtgaaactgcgaatggctcattaaatcagttatagtttgtttgatggtatctgctactcggataaccgtagtaattctagagctaatacgtgcaacaaaccccgac--ttctggaagggatgcatttattagataaaaggtcga--caggctct--gcccgttgctctgatgattcatgataactcgacggatcgcacggccctcgtgccggcgacgcatcattcaaatttctgccctatcaactttcgatggtaggatagtggcctaccatggtgatgacgggtgacggagaattagggttcgattccggagagggagcctgagaaacggctaccacatccaaggaaggcagcaggcgcgcaaattacccaatcctgacacggggaggtagtgacaataaataacaataccgggctctatgagtctggtaattggaatgagtacaatctaaatcccttaacgaggatccattggagggcaagtctggtgccagcagccgcggtaattccagctccaatagcgtatatttaagttgttgcagttaaaaagctcgtagttggaccttgggttgggtcgatcggtccgccgttaggtgtgtaccggtcggcctgtcccttctaccggcgatgcgctcctggtcttaattggccgggtcgtgcctccggtgctgttactttgaagaaattagagtgctcaaagcaagcctacgctctggatacattagcatgggataacatcataggatttcggtcctattctgttggccttcgggatcggagtaatgattaacagggacagtcgggggcattcgtatttcatagtcagaggtgaaattcttggatttatgaaagacgaacaactgcgaaagcattt--------gccaaggatgttttcattaatcaagaacgaaagttgggggctcgaagacgatcagataccgtcctagtctcaaccataaacgatgccgaccagggatcagcggatgttacttttaggactccgctggcaccttatgagaaatcaaagtttttgggttccggggggagtatggtcgcaaggctgaaacttaaaggaattgacggaagggcaccaccaggagtggagcctgcggcttaatttgactcaacacggggaaacttaccaggtccagacatagtaaggattgacagactgagagctctttcttgattctatgggtggtggtgcatggccgttcttagttggtggagcgatttgtctggttaattccgttaacgaacgagacctcagcctgctaactagctacatggaggtatccctccatggctagcttcttagagggactatggccttttaggccacggaagtttgaggcaataacaggtctgtgatgcccttagatgttctgggccgcacgcgcgctacactgatgtattcaacgagtctatagccttggccgacaggcccgggtaatctttgaaatttcatcgtgatggggatagatcattgcaattgttggtcttcaacgaggaattcctagtaagcgcgagtcatcagctcgcgttgactacgtccctgccctttgtacacaccgcccgtcgctcctaccgattgaatggtccggtgaagtgttcggatcgcggcgacgtgggcggt---tcgctgcc-ggcgacgtcgcgagaagtccactgaaccttatcatttagaggaaggag??????????????????????????	[ 1]
Vanwykia_remota            	?????????????????????????????????????????aagccatgcatgtgtaagtatgaactaattcagactgtgaaactgcgaatggctcattaaatcagttatagtttgtttgatggtatttgctactcggataaccgtagtaattctagagctaatacgtgcaccaaaccccgac-tttttggaagggatgcatttattagataaaaggtcgacgcgggctct--gcccgttgttctgatgaatcatgataacttgacggatcgcacggccatcgtgccggcgacgcatcattcaaatttctgccctatcaactttcgatggtaggatagtggcctaccatggttttgacgggtgacggagaattagggttcgattccggagagggagcctgagaaacggctaccacatccaaggaaggcagcaggcgcgcaaattacccaatcctgacacggggaggtagtgacaataaataacaataccgggctctacgagtctggtaattggaatgagtacaatctaaatcccttaacgaggatccattggagggcaagtctggtgccagcagccgcggtaattccagctccaatagcgtatatttaagttgttgcagttaaaaagctcgtagttggaccttgggctgggtcggtcggtccgccttttggtgtgtaccggtcggcccgtcccttctaccggcgatgcgctcctggccttaattggccgggtcgtgcctccggtgctgttactttgaagaaattagagtgctcaaagcaagcctacgctctggatacattagcatgggataacatcataggatttcggtcctattctgttggccttcgggatcggagtaatgattaacagggacagtcgggggcattcgtatttcatagtcagaggtgaaattcttggatttatgaaagacgaacaactgcgaaagcattt--------gccaaggatgttttcattaatcaagaacgaaagttgggggctcgaagacgattagataccgtcctagtctcaaccataaacgatgccgaccagggatcagcggatgtcacctaaaggactccgctggcaccttatgagaaatcaaagtctttgggttccggggggagtatggtcgcaaggctgaaacttaaaggaattgacggaagggcaccaccaggagtggagcctgcggcttaatttgactcaacacggggaaacttaccaggtccagacatagtaaggattgacagactgagagctctttctagattctatgggtggtggtgcatggccgttcttagttggtggagcgatttgtctggttaattccgttaacgaacgagacctcagcctgctaactagctacatggaggtatccctccatggctagcttcttagagggactatggccttttaggccacggaagtttgaggcaataacaggtctgtgatgcccttagatgttctgggccgcacgcgcgctacactgatgtattcaacgagtctatagccttggccgacaggcccgggtaatctttgaaatttcatcgtgatggggatagatcattgcaattgttggtcttcaacgaggaattcctagtaagcgcgagtcatcagctcgcgttgactacgtccctgccctttgtacacaccgcccgtcgctcctaccgattgaatggtccggtgaagtgttcggatcgaggcgacgtgggcggt---tcgctgcc-cgcgacgtcgcgagaagtccactga?????????????????????????????????????????????????	[ 1]
_REMOVED_                  	???ttgatcctgccagtagtcatatgcttgtctcaaagattaagccatgcatgtgtaagtatgaactrmttcagactgtgaaactgcgaatggctcattaaatcagttatagtttgtttgatggtayytgctactcggataaccgtartaattctagagctaatacgtgcaacaaaccccgac--yycyggaagggaygcatttattagatwaaaggtcgacgcgggcyyy--gcycgttgytcygatgawtcatgataactygacggatcgcacggmcmtcgtgccggcgacgcatcattcaaatttctgccctatcaactttcgatggtaggatagtggcctacyatggtkdtgacgggtgacggagaattagggttcgattccggagagggagcctgagaaacggctaccacatccaaggaaggcagcaggcgcgcaaattacccaatcctgacacggggaggtagtgacaataaataacaataccgggctcwwygagtctggtaattggaatgagtacaatctaaatcccttaacgaggatccattggagggcaartctggtgccagcagccgcggtaattccagctccaatagcgtatatttaagttgttgcagttaaaaagctcgtagttggaccttgggytgggtcgaycggtccgccdtmmggtgtgyaccggtcgkccygtcccttctaccggcgatgcgytcctggccttrrytggccgggtcgtgcctccggtgctgttactttgaagaaattagagtgctcaaagcaagcctacgctctggatacattagcatgggataacatcataggatttcgrtcctwttstgttggccttcgggatcggagtaatgattaayagggacagtcgkgggcattsgtatttcatagtcagaggtgaaattcttggatttatgaaagacgaacractgcgaaagcattt--------gccaaggatgttttcattaatcaagaacgaaagttgggggctcgaagacgatcagataccgtcctagtctcaaccataaacgatgccgaccagggatcagcggatgttrcttwwaggactccgctggcaccttatgagaaatcaaagtytttgggttcyggggggagtatggtcgcaaggctgaaacttaaaggaattgacggaagggcaccaccaggagtggagcctgcggcttaatttgactcaacacggggaaacttaccaggtccagacatagtaaggattgacagaytgagagctctttctwgattctatgggtggtggtgcatggccgttcttagttggtggagcgatttgtctggttaatyccgttaacgaacgagacctcagcctgytaactagctacryggaggwdhmcctcyrtggytagcttcttagagggactatggcywwttaggccamggaagtttgaggcaataacaggtctgtgatgcccttagatgttctgggccgcacgcgcgctacactgatgtattcaaygagtmtatarccttggccgayaggcycgggtaatcttkgaaatttcatcgtgatggggatagaycattgcaattgttggtcttcaacgaggaattcctagtaagcgygagtcatcarctcgcgttgaytacgtccctgccctttgtacacaccgcccgtcgctcytaccgattgaatggtccggtgwagtgttcggatcgmggcgacgtgggcggt---hcgctgcc-sgcgacgtcgcgagaagtccactgaaccttatcatttagaggaaggagaagtcgtaacaaggtttccgtaggtg	[ 4]
	;
end;

begin paup;
	set torder=left tcompress taxlabels=full outroot=monophyl
		autoclose maxtrees=1000 increase=auto autoinc=1000
		storetreewts storebrlens rootmethod=outgroup
		warnroot=no;
	pset opt=deltran collapse=minbrlen;
	dset dcollapse distance=hky85 missdist=ignore rates=equal
		pinvar=0;
	defaults nj bionj breakties=random;
	defaults upgma bionj breakties=random;
	defaults bootstrap grpfreq=no;
	defaults contree grpfreq=no;
	defaults hsearch addseq=random;
	defaults savedist triangle=both;
end;
