# Supplementary material for: Eocene Loranthaceae pollen pushes back divergence ages for major splits in the family
Source: PeerJ. 2017 Jun 7;5:e3373. doi: 10.7717/peerj.3373 (PMC5466002; doi:10.7717/peerj.3373)
Supplement: Supplemental Information 8 — This archive includes all data and analysis files referred to in the main text and supplementary files that are needed to reproduce the shown results. See GuideToFiles.txt for naming schemes and contents of each subfolder included in this archive, and File S1 for analysis set-ups and further background information. [file peerj-05-3373-s008.zip › Step2_Consensi/01_18S.all.v.m1.nex]

#NEXUS

[mingrpsize= 1]

begin data;
	dimensions ntax= 65 nchar= 1801;
	format datatype=nucleotide gap=- missing=?;
	matrix
[                          	        10        20        30        40        50        60        70        80        90       100       110       120       130       140       150       160       170       180       190       200       210       220       230       240       250       260       270       280       290       300       310       320       330       340       350       360       370       380       390       400       410       420       430       440       450       460       470       480       490       500       510       520       530       540       550       560       570       580       590       600       610       620       630       640       650       660       670       680       690       700       710       720       730       740       750       760       770       780       790       800       810       820       830       840       850       860       870       880       890       900       910       920       930       940       950       960       970       980       990      1000      1010      1020      1030      1040      1050      1060      1070      1080      1090      1100      1110      1120      1130      1140      1150      1160      1170      1180      1190      1200      1210      1220      1230      1240      1250      1260      1270      1280      1290      1300      1310      1320      1330      1340      1350      1360      1370      1380      1390      1400      1410      1420      1430      1440      1450      1460      1470      1480      1490      1500      1510      1520      1530      1540      1550      1560      1570      1580      1590      1600      1610      1620      1630      1640      1650      1660      1670      1680      1690      1700      1710      1720      1730      1740      1750      1760      1770      1780      1790      1800      1810]
[                          	         .         .         .         .         .         .         .         .         .         .         .         .         .         .         .         .         .         .         .         .         .         .         .         .         .         .         .         .         .         .         .         .         .         .         .         .         .         .         .         .         .         .         .         .         .         .         .         .         .         .         .         .         .         .         .         .         .         .         .         .         .         .         .         .         .         .         .         .         .         .         .         .         .         .         .         .         .         .         .         .         .         .         .         .         .         .         .         .         .         .         .         .         .         .         .         .         .         .         .         .         .         .         .         .         .         .         .         .         .         .         .         .         .         .         .         .         .         .         .         .         .         .         .         .         .         .         .         .         .         .         .         .         .         .         .         .         .         .         .         .         .         .         .         .         .         .         .         .         .         .         .         .         .         .         .         .         .         .         .         .         .         .         .         .         .         .         .         .         .         .         .         .         .         .         .         .         .         .         .         .         .]
Actinanthella_menyharthii  	????????????????????????????????????????????????????????????????????????????????????????aatggctcattaaatcagttatagtttgtttgatggtatttgctactcggataaccgtagtaattctagagctaatacgtgcaccgaaccccgactcttctggaagggatgcatttattagataaaaggtcgacgcgggctct??gcccgtcgttctgatgaatcatgataacttgacggatcgcacggccatcgtgccggcgacgcatcattcaaatttctgccctatcaactttcgatggtaggatagtggcctaccatggttttgacgggtgacggagaattagggttcgattccggagagggagcctgagaaacggctaccacatccaaggaaggcagcaggcgcgcaaattacccaatcctgacacggggaggtagtgacaataaataacaataccgggctctctgagtctggtaattggaatgagtacaatctaaatcccttaacgaggatccattggagggcaagtctggtgccagcagccgcggtaattccagctccaatagcgtatatttaagttgttgcagttaaaaagctcgtagttggaccttgggttgggtcgatcggtccgccgttaggtgtgtaccggtcggcccgtcccttctaccggcgatgcgctcctggccttaactggccgggtcgtgcctccggtgctgttactttgaagaaattagagtgctcaaagcaagcctacgctctggatacattagcatgggataacatcataggatttcggtcctattctgttggccttcgggatcggagtaatgattaacagggacagtcgggggcattcgtatttcatagtcagaggtgaaattcttggatttatgaaagacgaacaactgcgaaagcattt????????gccaaggatgttttcattaatcaagaacgaaagttgggggctcgaagacgatcagataccgtcctagtctcaaccataaacgatgccgaccagggatcagcggatgttacttgtaggactccgctggcaccttatgagaaatcaaagtttttgggttccggggggagtatggtcgcaaggctgaaacttaaaggaattgacggaagggcaccaccaggagtggagcctgcggcttaatttgactcaacacgggaaaacttaccaggtccagacatagtaaggattgacagactgagagctctttctagattctatgggtggtggtgcatggccgttcttagttggtggagcgatttgtctggttaattccgttaacgaacgagacctcagcctgctaactagctacgtggaggtatacctccatggctagcttcttagagggactatggcctttcaggccacggaagtttgaggcaataacaggtctgtgatgcccttagatgttctgggccgcacgcgcgctacactgatgtattcaacgagtctatagccttggccgacaggcccgggtaatctttgaaatttcatcgtgatggggatagatcattgcaattgttggtcttcaacgaggaattcctagtaagcgcgagtcatcagctcgcgttgaatacgtccctgccctttgtacacaccgcccgtcgctcctaccgattgaatggtccggtgaagtgttcggatcgaggcgacgcgagcggtccgccgccgcc?cgcgacgtcgcgaga???????????????????????????????????????????????????????????	[ 1]
Aetanthus_nodosus          	????????cctgccagtagtcatatgcttgtctcaaagattaagccatgcatgtgcaagtatgaactaattcagactgtgaaactgcgaatggctcattaaatcagttatagtttgtttgatggtatctgctactcggataaccgtagtaattctagagctaatacgtgcaacaaaccccgac??ttctggaagggatgcatttattagataaaaggtcgacgcgggctct??gcccgttgctctgatgattcatgataactcgacggatcgcacggccctcgtgccggcgacgcatcattcaaatatctgccctatcaactttcgatggtaggatagtggcctaccatggtgatgacgggtgacggagaattagggttcgattccggagagggagcctgagaaacggctaccacatccaaggaaggcagcaggcgcgcaaattacccaatcctgacacggggaggtagtgacaataaataacaataccgggctctatgagtctggtaattggaatgagtacaatctaaatcccttaacgaggatccattggagggcaagtctggtgccagcagccgcggtaattccagctccaatagcgtatatttaagttgttgcagttaaaaagctcgtagttggaccttgggttgggtcgatcggtccgccgtcaggtgtgtaccggtcggcctgtcccttctaccggcgatgcgctcctggccttaattggccgggtcgtgcctccggtgctgttactttgaagaaattagagtgctcaaagcaagcctacgctctggatacattagcatgggataacatcataggatttcggtcctattctgttggccttcgggatcggagtaatgattaacagggacagtcgggggcattcgtatttcatagtcagaggtgaaattcttggatttatgaaagacgaacaactgcgaaagcattt????????gccaaggatgttttcattaatcaagaacgaaagttgggggctcgaagacgatcagataccgtcctagtctcaaccataaacgatgccgaccagggatcagcggatgttacttttaggactccgctggcaccttatgagaaatcaaagtttttgggttccggggggagta???tcgcaaggctgaaacttaaaggaattg???????????????????????????????????????????????????????????????????????????????????????????????????????????????????????????????????????????????????????????????????????????????????????????????????????????????????????????????????????????????????????????????????????????????????????????????????????????????????????????????????????????????????????????????????????????????????????????????????????????????????????????????????????????????????????????????????????????????????????????????????????????????????????????????????????????????????????????????????????????????????????????????????????????????????????????????????????????????????????????????????	[ 1]
Agelanthus_sansibarensis   	??gttgatcctgccagtagtcatatgcttgtctcaaagattaagccatgcatgtgtaagtatgaactaattcagactgtgaaactgcgaatggctcattaaatcagttatagtttgtttgatggtatttgctactcggataaccgtagtaattctagagctaatacgtgcaccgaaccccgactcctgtggaagggatgcatttattagataaaaggtcgac???ggctct??gcccgttgttctgatgaatcatgataacttgacggatcgcacggccatcgtgccggcgacgcatcattcaaatttctgccctatcaactttcgatggtaggatagtggcctaccatggttttgacgggtgacggagaattagggttcgattccggagagggagcctgagaaacggctaccacatccaaggaaggcagcaggcgcgcaaattacccaatcctgacacggggaggtagtgacaataaataacaataccgggctctatgagtctggtaattggaatgagtacaatctaaatcccttaacgaggatccattgaagggcaagtctggtgccagcagccgcggtaattccagctccaatagcgtatatttaagttgttgcagttaaaaagctcgtagttggaccttgggttgggtcgatcggtccgccttcaggtgtgtaccggtcgtcccgtcccttctgccggcgatgcgctcctggccttaattggccgggtcgtgcctccggtgctgttactttgaagaaattagagtgctcaaagcaagcctacgctctggatacattagcatgggataacatcataggatttcggtcctatt??gttggccttcgggatcggagtaatgattaacagggacagtcgggggcattcgtatttcatagtcagaggtgaaattcttggatttatgaaagacgaacaactgcgaaagcattt????????gccaaggatgttttcattaatcaagaacgaaagttgggggctcgaagacgatcagataccgtcctagtctcaaccataaacgatgccgaccagggatcagcggatgttacttgtaggactccgctggcaccttatgagaaatcaaagtttttgggttccggggggagtatggtcgcaaggctgaaacttaaaggaattgacggaagggcaccaccaggagtggagcctgcggcttaatttgactcaacacgggaaaacttaccaggtccagacatagtaaggattgacagactgagagctctttctcgattctatgggtggtggtgcatggccgttcttagttggtggagcgatttgtctggttaattccgttaacgaacgagacctcagcctgctaactagctacgtggaggtgtacctccatggctagcttcttagagggactatggccttttaggccacggaagtttgaggcaataacaggtctgtgatgcccttagatgttctgggccgcacgcgcgctacactgatgtattcaacgagtctatagccttggccgacaggcccgggtaatctttgaaatttcatcgtgatggggatagatcattgcaattgttggtcttcaacgaggaattcctagtaagcgcgagtcatcagctcgcgttgactacgtccctgccctttgtacacaccgcccgtcgctcctaccgattgaatggtccggtgaagtgttcggatcgaggcgacgcgggcggt???tcgctgcc?cgcgacgtcgcgagaagtccactgaaccttatcatttagaggaagga???????????????????????????	[ 1]
Alepis_flavida             	tggttgatcctgccagtagtcatatgcttgtctcaaagattaagccatgcatgtgtaagtatgaactaattcagactgtgaaactgcgaatggctcattaaatcagttatagtttgtttgatggtatctgctactcggataaccgtagtaattctagagctaatacgtgcaacaaaccccgac??ttccggaagggatgcatttattagataaaaggtcgac???ggctct??gcccgttgctttgatgattcatgataactcgacggatcgcacggccctcgtgccggcgacgcatcattcaaatttctgccctatcaactttcgatggtaggatagtggcctaccatggtgatgacgggtgacggagaattagggttcgattccggagagggagcctgagaaacggctaccacatccaaggaaggcagcaggcgcgcaaattacccaatcctgacacggggaggtagtgacaataaataacaataccgggctct?tgagtctggtaattggaatgagtacaatctaaattccttaacgaggatcaattggagggcaagtctggtgccagcagccgcggtaattccagctccaatagcgtatatttaagttgttgcagttaaaaagctcgtagttggaccttgggttgggtcgatcggtccgccgttaggtgtgtaccggtcggcctgtcccttctaccggcgatgcgctcctggacttaattggccgggtcgtgcctccggtgctgttactttgaagaaattagagtgctcaaagcaagcctacgctctggatacattagcatgggataacatcataggatttcggtcctattctgttggccttcgggatcggagtaatgattaacagggacagtcgggggcattcgtatttcatagtcagaggtgaaattcttggatttatgaaagacgaacaactgcgaaagcattt????????gccaaggatgttttcattaatcaagaacgaaagttgggggctcgaagacgatcagataccgtcctagtctcaaccataaacgatgccgaccagggatcagcggatgttacttttaggactccgctggcaccttatgagaaatcaaagtttttgggttccggggggagtatggtcgcaaggctgaaacttaaaggaattgacggaagggcaccaccaggagtggagcctgcggcttaatttgactcaacacggggaaacttaccaggtccagacatagtaaggattgacagactgagagctctttcttgattctatgggtggtggtgcatggccgttcttagttggtggagcgatttgtctggttaattccgttaacgaacgagacctcagcctgctaactagctacatggaggtatccctccatggctagcttcttagagggactatggccttttaggccacggaagtttgaggcaataacaggtctgtgatgcccttagatgttctgggccgcacgcgcgctacactgatgtattcaacgagtctatagccttggccgacaggcccgggtaatctttgaaatttcatcgtgatggggatagatcattgcaattgttggtcttcaacgaggaattcctagtaagcgcgagtcatcagctcgcgttgactacgtccctgccctttgtacacaccgcccgtcgctcctaccgattgaatggtccggtgaagtgttcggatcgcggcgacgtgggcggt???tcgctgcc?ggcgacgtcgcgagaagtccactgaaccttatcatttagagga???????????????????????????????	[ 1]
Amyema_glabra              	?ggttgatcctgccagtagtcatatgcttgtctcaaagattaagccatgcatgtgtaagtatgaactaattcagactgtgaaactgcgaatggctcattaaatcagttatagtttgtttgatggtatttgctactcggataaccgtagtaattctagagctaatacgtgcaccaaaccccgac??ttctggaagggatgcatttattagataaaaggtcgac???ggcttc??gcccgttgctctgatgaatcatgataacttgacggatcgcacggccatcgtgccggcgacgcatcattcaaatttctgccctatcaactttcgatggtaggatagtggcctaccatggtgatgacgggtgacggagaattagggttcgattccggagagggagcctgagaaacggctaccacatccaaggaaggcagcaggcgcgcaaattacccaatcctgacacggggaggtagtgacaataaataacaataccgggctcaatgagtctggtaattggaatgagtacaatctaaatcccttaacgaggatccattggagggcaagtctggtgccagcagccgcggtaattccagctccaatagcgtatatttaagttgttgcagttaaaaagctcgtagttggaccttgggttgggtcgatcggtccgccgccaggtgtgtaccggtcggcctgtcccttctaccggcgatgcgctccttgccttaattggccgggtcgtgcctccggtgctgttactttgaagaaattagagtgctcaaagcaagcctacgctctggatacattagcatgggataacatcataggatttcggtcctattctgttggccttcgggatcggagtaatgattaacagggacagtcgggggcattcgtatttcatagtcagaggtgaaattcttggatttatgaaagacgaacaactgcgaaagcattt????????gccaaggatgttttcattaatcaagaacgaaagttgggggctcgaagacgatcagataccgtcctagtctcaaccataaacgatgccgaccagggatcagcggacgttacttataggacaccgctggcaccttatgagaaatcaaagtttttgggttccggggggagtatggtcgcaaggctgaaacttaaaggaattgacggaagggcaccaccaggagtggagcctgcggcttaatttgactcaacacggggaaacttaccaggtccagacatagtaaggattgacagactgagagctctttctagattctatgggtggtggtgcatggccgttcttagttggtggagcgatttgtctggttaattccgttaacgaacgagacctcagcctgctaactagctacgtggaggtatccctccatggctagcttcttagagggactatggccttttaggccacggaagtttgaggcaataacaggtctgtgatgcccttagatgttctgggccgcacgcgcgctacactgatgtattcaacgagtctatagccttggccgacaggcccgggtaatctttgaaatttcatcgtgatggggatagatcattgcaattgttggtcttcaacgaggaattcctagtaagcgcgagtcatcagctcgcgttgactacgtccctgccctttgtacacaccgcccgtcgctcctaccgattgaatggtccggtgaagtgttcggatcgaggcgacgtgggcggt???acgctgcc?cgcgacgtcgcgagaagtccactgaaccttatcatttagaggaa??????????????????????????????	[ 1]
Amyema_queenslandica       	???????????????????????????????????????????????????????taagtatgaactaattcagactgtgaaactgcgaatggctcattaaatcagttatagtttgtttgatggtatttgctactcggataaccgtagtaattctagagctaatacgtgcaccaaaccccgac??ttctggaagggacgcatttattagataaaaggtcgacgcgggccct??gcccgttgctctgatgaatcatgataacttgacggatcgcacggccctcgtgccggcgacgcatcattcaaatttctgccctatcaactttcgatggtaggatagtggcctaccatggtgatgacgggtgacggagaattagggttcgattccggagagggagcctgagaaacggctaccacatccaaggaaggcagcaggcgcgcaaattacccaatcctgacacggggaggtagtgacaataaataacaataccgggctctacgagtctggtaattggaatgagtacaatctaaatcccttaacgaggatccattggagggcaagtctggtgccagcagccgcggtaattccagctccaatagcgtatatttaagttgttgcagttaaaaagctcgtagttggaccttgggctgggtcgatcggtccgccgccaggtgtgtaccggtcggcccgtcccttctaccggcgatgcgctcctggccttaattggccgggtcgtgcctccggtgctgttactttgaagaaattagagtgctcaaagcaagcctacgctctggatacattagcatgggataacatcataggatttcggtcctattctgttggccttcgggatcggagtaatgattaacagggacagtcgggggcattcgtatttcatagtcagaggtgaaattcttggatttatgaaagacgaacaactgcgaaagcattt????????gccaaggatgttttcattaatcaagaacgaaagttgggggctcgaagacgatcagataccgtcctagtctcaaccataaacgatgccgaccagggatcagcggatgttacttacaggactccgctggcaccttatgagaaatcaaagtttttgggttccggggggagtatggtcgcaaggctgaaacttaaaggaattgacggaagggcaccaccaggagtggagcctgcggcttaatttgactcaacacggggaaacttaccaggtccagacatagtaaggattgacagactgagagctctttctagattctatgggtggtggtgcatggccgttcttagttggtggagcgatttgtctggttaattccgttaacgaacgagacctcagcctgctaactagctacatggaggtacccctccatggctagcttcttagagggactatggccttttaggccacggaagtttgaggcaataacaggtctgtgatgcccttagatgttctgggccgcacgcgcgctacactgatgtattcaacgagtctatagccttggccgacaggcccgggtaatctttgaaatttcatcgtgatggggatagatcattgcaattgttggtcttcaacgaggaattcctagtaagcgcgagtcatcagctcgcgttgactacgtccctgccctttgtacacaccgcccgtcgctcctaccgattgaatggtccggtgaagtgttcggatcgcggcgacgtgggcggt???tcgcggcc?cgcgacgtcgcgagaagt????????????????????????????????????????????????????????	[ 1]
Amylotheca_duthieana       	????????????????????????????????????????????????????????????atgaactaattcagactgtgaaactgcgaatggctcattaaatcagttatagtttgtttgatggtatttgctactcggataaccgtagtaattctagagctaatacgtgcaccgaaccccgac??ttctggaagggatgcatttattagataaaaggtcgacgcgggcttcgtgcccgttgctctgatgaatcatgataacttgacggatcgcacggcctttgtgccggcgacgcatcattcaaatttctgccctatcaactttcgatggtaggatagtggcctaccatggtgatgacgggtgacggagaattagggttcgattccggagagggagcctgagaaacggctaccacatccaaggaaggcagcaggcgcgcaaattacccaatcctgacacggggaggtagtgacaataaataacaataccgggctctacgagtctggtaattggaatgagtacaatctaaatcccttaacgaggatccattggagggcaagtctggtgccagcagccg?????????????????????????????????????????????????????????????????????????????????????????????????????????????????????????????????????????????????????????????????????????????????????????????????????????????????????????????????????????????????????????????????????????????????????????????????????????????????????????????????????????????????????????????????????????????????????????????????????????????????????????????????????????????????????????????????????????????????????????????????????????????????????????????????????????????????????????????????????????????????????????????????????????????????????????????????????????????????????????????????????????????????????????????????????????????????????????gggtggtggtgcatggccgttcttagttagtggagcgatttgtctggttaattccgttaacgaacgagacctcagcctgctaactagctacatggaggtatccctccatggctagcttcttagagggactatggccttttaggtcacggaagtttgaggcaataacaggtctgtgatgcccttagatgttctgggccgcacgcgcgctacactgatgtattcatcgagtctatagccttggccgacaggtccgggtaatctttgaaatttcatcgtgatggggatagatcattgcaattgttggtcttcaacgaggaattcctagtaagcgcgagtcatcagctcgcgttgactacatccctgccctttgtacacaccgcccgtcgctcctaccgattgaatggtccggtgaagtgttcggatcgcggcgacgtgggcggt???tcgccgcc?agcgacgtcgcgagaagtccactgaaccttatcatttagaggaaggagaagtcgtaacaagatttccgtaggtg	[ 1]
Atkinsonia_ligustrina      	??????????????????????????????????????????????????????????gtatgaactaattcagactgtgaaactgcgaatggctcattaaatcagttatagtttgtttgatggtatctgctactcggataaccgtagtaattctagagctaatacgtgcaacaaaccccgac??ttttggaagggatgcatttattagataaaaggtcgacgcgggctct??gcccgttgctctgatgattcatgataactcgacggatcgcacggccctcgtgccggcgacgcatcattcaaatttctgccctatcaactttcgatggtaggatagtggcctaccatggtgatgacgggtgacggagaattagggttcgattccggagagggagcctgagaaacggctaccacatccaaggaaggcagcaggcgcgcaaattacccaatcctgacacggggaggtagtgacaataaataacaataccgggctctatgagtctggtaattggaatgagtacaatctaaatcccttaacgaggatccattggagggcaagtctggtgccagcagccgcggtaattccagctccaatagcgtatatttaagttgttgcagttaaaaagctcgtagttggaccttgggttgggtcgatcggtccgccgttaggtgtgtaccggtcggcctgtcccttctaccggcgatgcgctcctggccttaattggccgggtcgtgcctccggtgctgctactttgaagaaattagagtgctcaaagcaagcctacgctctggatacattagcatgggataacatcataggatttcggtcctattctgttggccttcgggatcggagtaatgattaacagggacagtcgggggcattcgtatttcatagtcagaggtgaaattcttggatttatgaaagacgaacaactgcgaaagcattt????????gccaaggatgttttcattaatcaagaacgaaagttgggggctcgaagacgatcagataccgtcctagtctcagccataaacgatgctgaccagggatcagcggatgttacttttaggactccgctggcaccttatgagaaatcaaagtttttgggttccggggggagtatggtcgcaaggctgaaacttaaaggaattgacggaagggcaccaccaggagtggagcctgcggcttaatttgactcaacacggggaaacttaccaggtccagacatagtaaggattgacagactgagagctctttcttgattctatgggtggtggtgcatggccgttcttagttggtggagcgatttgtctggttaattccgttaacgaacgagacctcagcctgctaactagctacatggaggtatccctccatggctagcttcttagagggactatggccttttaggccacggaagtttgaggcaataacaggtctgtgatgcccttagatgttctgggccgcacgcgcgctacactgatgtattcaacgagtctatagccttggccgacaggcccgggtaatctttgaaatttcatcgtgatggggatagatcattgcaattgttggtcttcaacgaggaattcctagtaagcgcgagtcatcagctcgcgttgactacgtccctgccctttgtacacaccgcccgtcgctcctcccgattgaatggtccggtg?agtgttcggatcgcggcgacgtgggcggt???tcgctgcc?ggcgacgtcgcga?????????????????????????????????????????????????????????????	[ 1]
Bakerella_sp_Nickrent_4161 	????????????????????????????????????????????ccatgcatgtgtaagtatgaactaattcagactgtgaaactgcgaatggctcattaaatcagttatagtttgtttgatggtatttgctactcggataaccgtagtaattctagagctaatacgtgcaccaaaccccgacttttccggaagggacgcatttattagataaaaggtcgacgcgggctct??gcccgttgttctgatgaatcatgataacttgacggatcgcacggtcatcgcgccggcgacgcatcattcaaatttctgccctatcaactttcgatggtaggatagtggcctaccatggttttgacgggtgacggagaattagggttcgattccggagagggagcctgagaaacggctaccacatccaaggaaggcagcaggcgcgcaaattacccaatcctgacacggggaggtagtgacaataaataacaataccgggctctacgagtctggtaattggaatgagtacaatctaaatcccttaacgaggatccattggagggcaagtctggtgccagcagccgcggtaattccagctccaatagcgtatatttaagttgttgcagttaaaaagctcgtagttggaccttgggctgggtcgatcggtccgccgtcaggtgtgtaccggtcggcccgtcccttctaccggcgatgcgctcctggccttaattggccgggtcgtgcctccggtgctgttactttgaagaaattagagtgctcaaagcaagcctacgctctggatatattagcatgggataacatcataggatttcggtcctattctgttggccttcgggatcggagtaatgattaacagggacagtcgggggcattcgtatttcatagtcagaggtgaaattcttggatttatgaaagacgaacaactgcgaaagcattt????????gccaaggatgttttcattaatcaagaacgaaagttgggggctcgaagacgatcagataccgtcctagtctcaaccataaacgatgccgaccagggatcagcggatgttacttttaggactccgctggcaccttatgagaaatcaaagtttttgggttccggggggagtatggtcgcaaggctgaaacttaaaggaattgacggaagggcaccaccaggagtggagcctgcggcttaatttgactcaacacggggaaacttaccaggtccagacatagtaaggattgacagactgagagctctttctagattctatgggtggtggtgcatggccgttcttagttggtggagcgatttgtctggttaattccgttaacgaacgagacctcagcctgctaactagctacgcggaggtatccctccgtggctagcttcttagagggactatggccttttaggccacggaagtttgaggcaataacaggtctgtgatgcccttagatgttctgggccgcacgcgcgctacactgatgtattcaacgagtctatagccttggccgacaggcccgggtaatctttgaaatttcatcgtgatggggatagatcattgcaattgttggtcttcaacgaggaattcctagtaagcgcgagtcatcagctcgcgttgactacgtccctgccctttgtacacaccgcccgtcgctcctaccgattgaatggtccggtgaagtgttcggatcgaggcgacgcgggcggt???tcgctgcc?cgcgacgtcgcgagaagtccactga?????????????????????????????????????????????????	[ 1]
Baratranthus_axanthus      	????????????????????????????????????????????????????????????atgaactaattcagactgtgaaactgcgaatggctcattaaatcagttatagtttgtttgatggtatttgctactcggataaccgtagtaattctagagctaatacgtgcaccaaaccccgac??ttctggaagggatgcatttattagataaaaggtcgacgcgggctct??gtccgttgctctgatgaatcatgataacttgacggatcgcatggccttcgtgccggcgacgcatcattcaaatttctgccctatcaactttcgatggtaggatagtggcctaccatggtgatgacgggtgacggagaattagggttcgattccggagagggagcctgagaaacggctaccacatccaaggaaggcagcaggcgcgcaaattacccaatcctgacacggggaggtagtgacaataaataacaataccgggctctacgagtctggtaattggaatgagtacaatctaaatcccttaacgaggatccattggagggcaagtctggtgccagcagccgcggtaattccagctccaatagcgtatatttaagttgttgcagttaaaaagctcgtagttggaccttgggctgggtcgatcggtccgccgtcaggtgtgtaccggtcgacctgtcccttctaccggcgatgcgctcctg?ccttaattgaccgggtcgtgcctccggtgctgttactttgaagaaattagagtgctcaaagcaagcctacgctctggatacattagcatgggataacatcataggatttcggtcctattctgttggccttcgggatcggagtaatgatta?cagggacagtcgggggcattcgtatttcatagtcagaggtgaaattcttggatttatgaaagacgaacaactgcgaaagcattt????????gccaaggatgttttcattaatcaagaacgaaagttgggggctcgaagacgatcagataccgtcctagtctcaaccataaacgatgccgaccagggatcagcggatgttacttacaggactccgctggcaccttatgagaaatcaaagtttttgggttccggggggagtatggtcgcaaggctgaaacttaaaggaattgacggaagggcaccaccaggagtggagcctgcggcttaatttgactcaacacggggaaacttaccaggtccagacatagtaaggattgacagactgagagctctttctagattctatgggtggtggtgcatggccgttcttagttggtggagcgatttgtctggttaattccgttaacgaacgagacctcagcctgctaactagctacatggaggtgtccctccatggctagcttcttagagggactatggccttttaggccacggaagtttgaggcaataacaggtctgtgatgcccttagatgttctgggccgcacgcgcgctacactgatgtattcaacgagtctatagccttggccgacaggcccgggtaatctttgaaatttcatcgtgatggggatagatcattgcaattgttggtcttcaacgaggaattcctagtgagcgcgagtcatcaactcgcgttgactacgtccctgccctttgtacacaccgcccgtcgctcttaccgattgaatggtccggtgaagtgttcggatcgaggcgacgtgggcggt???tcgctgcc?cgcgacgtcgcgagaagtccactga?????????????????????????????????????????????????	[ 1]
Benthamina_alyxifolia      	???????tcctgccagtactcatatgcttgtctcaaagattaagccatgcatgtgtaagtatgaactaattcagactgtgaaactgcgaatggctcattaaatcagttatagtttgtttgatggtatttgctactcggataaccgtagtaattctagagctaatacgtgcaccaaaccccgac?ttcctggaagggatgcatttattagataaaaggtcgacgcgggctct??gtccgttgctctgatgaatcatgataacttgacggatcgcatggccttcgcgccggcgacgcatcattcaaatttctgccctatcaactttcgatggtaggatagtggcctaccatggtgatgacgggtgacggagaattagggttcgattccggagagggagcctgagaaacggctaccacatccaaggaaggcagcaggcgcgcaaattacccaatcctgacacggggaggtagtgacaataaataacaataccgggctctacgagtctggtaattggaatgagtacaatctaaatcccttaacgaggatccattggagggcaagtctggtgccagcagccgcggtaattccagctccaatagcgtatatttaagttgttgcagttaaaaagctcgtagttggaccttgggctgggtcgatcggtccgccgccaggtgtgtaccggtcggcctgtcccttctaccggcgatgcgctcctggccttaattggccgggtcgtgcctccggtgctgttactttgaagaaattagagtgctcaaagcaagcctacgccctggatacattagcatgggataacatcataggatttcggtcctattctgttggccttcgggatcggagtaatgattaacagggacagtcgggggcattcgtatttcatagtcagaggtgaaactcttggatttatgaaagacgaacaactgcgaaagcattt????????gccaaggatgttttcattaatcaagaacgaaagttgggggctcgaagacgatcagataccgtcctagtctcaaccataaacgatgccgaccagggatcagcggatgttacttataggactccgctggcaccttatgagaaatcaaagtttttgggttccggggggagtatggtcgcaaggctgaaacttaaaggaattgacggaagggcaccaccaggagtggagcctgcggcttaatttgactcaacacggggaaacttaccaggtccagacatagtaaggattgacagattgagagctcttcctagattctatgggtggtggtgcatggccgttcttagttggtggagcgatttgtctggttaattccgttaacgaacgagacctcagcctgctaactagctacatggaggtatccctccatggctagcttcttagagggactatggccttttaggccacggaagtttgaggcaataacaggtctgtgatgcccttagatgttctgggccgcacgcgcgctacactgatgtattcaacgagtctatagccttggccgacaggcccgggtaatctttgaaatttcatcgtgatggggatagatcattgcaattgttggtcttcaacgaggaattcctagtaagcgcgagtcatcagctcgcgttgactacgtccctgccctttgtacacaccgcccgtcgctcctaccgattgaatggtccggtgaagtgttcggatcgaggcgacgcgggcggt??cttgcggccccgcgacgtcgtgagaagtccactgaaccttatcatttagaggaaggagaagtcgtaacaagg????????????	[ 1]
Berhautia_senegalensis     	???????tcctgccagtagtcatatgcttgtctcaaagattaagccatgcatgtgtaagtatgaactaattcagactgtgaaactgcgaatggctcattaaatcagttatagtttgtttgatggtatttgctactcggataaccgtagtaattctagagctaatacgtgcaccgaaccccgacttttatggaagggatgcatttattagataaaaggtcggcgcgggctct??gcctgttgttctgatgaatcatgataacttgacggatcgcatggccatcgtgccggcgacgcatcattcaaatttctgccctatcaactttcgatggtaggatagtggcctaccatggttttgacgggtgacggagaattagggttcgattccggagagggagcctgagaaacggctaccacatccaaggaaggcagcaggcgcgcaaattacccaatcctgacacggggaggtagtgacaataaataacaataccgggctcaacgagtctggtaattggaatgagtacaatctaaatcccttaacgaggatccattggagggcaaatctggtgccagcagccgcagtaattccagctccaatagcgtatatttaagttgttgcagttaaaaagctcgtagttggaccttgggctgggtcggtcggtccgccttcaggtgtgcaccggtcggcctgtcccttctaccggcgatgcgctcctggccttaattggccgggtcgtgcctccggtgctgttactttgaagaaattagagtgctcaaagcaagcctacgctctggatacattagcatgggataacatcataggatttcggtcctattctgttggccttcgggatcggagtaatgattaacaggggcagtcgggggcattcgtatttcatagtcagaggtgaaattcttggatttatgcaagacgaacaactgcgaaagcattt????????gccaaggatgttttcattaatcaagaacgaaagttgggggctcgaagacgatcagataccgtcctagtctcaaccataaacgatgccgaccagggatcagcggatgttacttgtaggactccgctggcaccttatgagaaatcaaagtttttgggttccggggggagtatggtcgcaaggctgaaacttaaaggaattgacggaagggcaccaccaggagtggagcctgcggcttaatttgactcaacacggggaaacttaccaggtccagacatagtaaggattgacagactgagagctctttctagattctatgggtggtggtgcatggccgttcttagttggtggagcgatttgtctggttaattccgttaacgaacgagacctcagcctgctaactagctacgtggaggtatccctccatggctagcttcttagagggactatggccttttaggccacggaagtttgaggcaataacaggtctgtgatgcccttagatgttctgggccgcacgcgcgctacactgatgtattcaacgagtctatagccttggccgacaggcccgggtaatctttgaaatttcatcgtgatggggatagatcattgcaattgttggtcttcaacgaggaattcctagtaagcgcgagtcatcagctcgcgttgactacgtccctgccctttgtacacaccgcccgtcgctcctaccgattgaacggtccggtgaagtgttcggatcgaggcgacgtgggcggt???tcgctgct?cgcgacgtcgcgagaagtccactgaaccttatcatttagaggaaggagaagtcgtaacaaggtttccgtaggtg	[ 1]
Cecarria_obtusifolia       	???????tcctgccagtactcatatgcttgtctcaaagattaagccatgcatgtgtaagtatgaactaattcagactgtgaaactgcgaatggctcattaaatcagttatagtttgtttgatggtatttgctactcggataaccgtagtaattctagagctaatacgtgcaccaaaccccgac??ttttggaagggacgcatttattagataaaaggtcaacgcgagcttt??gctcgttgctctgacgactcatgataacttgacggatcgcacggccttcgtgccggcgacgcatcattcaaatttctgccctatcaactttcgatggtaggatagtggcctaccatggtgatgacgggtgacggagaattagggttcgattccggagagggagcctgagaaacggctaccacatccaaggaaggcagcaggcgcgcaaattacccaatcctgacacggggaggtagtgacaataaataacaataccgggctctttgagtctggtaattggaatgagtacaatctaaatcccttaacgaggatccattggagggcaagtctggtgccagcagccgcggtaattccagctccaatagcgtatatttaagttgttgcagttaaaaagctcgtagttggaccttgggctgggtcgatcggtccgccgccaggtgtgcaccggccggcccgtcctttctaccggcgatgcgctcctggccttgattggccgggtcgtgcctccggtgctgttactttgaagaaattagagtgctcaaagcaagcctacgctctggatacattagcatgggataacatcataggatttcggtcctattctgttggccttcgggatcggagtaatgattaacagggacagtcgggggcattcgtatttcatagtcagaggtgaaattcttggatttatgaaagacgaacaactgcgaaagcattt????????gccaaggatgttttcattaatcaagaacgaaagttgggggctcgaagacgatcagataccgtcctagtctcaaccataaacgatgccgaccagggatcagcggatgttgcttaaaggactccgctgtcaccttatgagaaatcaaagtttttgggttccggggggagtatggtcgcaaggctgaaacttaaaggaattgacggaagggcaccaccaggagtggagcctgcggcttaatttgactcaacacggggaaacttaccaggtccagacatagtaaggattgacagactgagagctctttctagattctatgggtggtggtgcatggccgttcttagttggtggagcgatttgtctggttaattccgttaacgaacgagacctcagcctgctaactagctacatggaggtatccctccatggctagcttcttagagggactatggccttttaggccatggaactttgaggcaataacaggtttgtgacgcccttagatgttgtgggccgcacgcgcgctacactgatgtattcaacgagtctatagccttggccgacagtcccgggtaatctttcaaatttcatcgtgatggggatagatcattgcaattgttggtcttcaacgaggaattcgtagtacgcgcgcgtcatcagctcgcgttgactacgtcccagccctttgtacacaccgcccgtcgctcctaccgattgaatggtccggtgaagtgttcggatcgcggcgacgtgggcggt???tcgctgcc?cgcgacgtcacgagaagtccactgaaccttatcatttagaggaaggagaagtcgtaacaaggtttccgtaggtg	[ 1]
Cladocolea_gracilis        	????????????????????????????????????????????????????????????atgaactaattcagactgtgaaactgcgaatggctcattaaatcagttatagtttgtttgatggtatctgctactcggataaccgtagtaatgctagagctaatacgtgcaccaccccccgac??ttttggaagggacgcatttattagataaaaggtcgacgcgggctct??gcccgttgctctgatgattcatgataactcgacggatcgcacggccctcgtgccggcgacgcatcattcaaatttctgccctatcaactttcgatggtaggatagtggcctaccatggtgatgacgggtgacggagaattagggttcgattccggagagggagcctgagaaacggctaccacatccaaggaaggcagcaggcgcgtaaattacccaatcctgacacggggaggtagtgacaataaataacaataccgggctctatgagtctggtaattggaatgagtacaatctaaatcccttaacgaggatccattggagggcaagtctggtgccagcagccgcggtaattccagctccaatagcgtatatttaagttgttgcagttaaaaagctagtagttggaccttgggttgggtcgatcggtccgccgttaggtgtgtaccggtcggcctgtcccttctaccggcgatgcgctcctggccttaattggccgggtcgtgcctccggtgctgttactttgaagaaattagagtgctcaaagcaagcctacgctctggatacattagcatgggataacatcataggatttcggtcctattctgttggccttcgggatcggagtaatgattaacagggacagtcgggggcattcgtatttcatagtcagaggtgaaattcttggatttatgaaagacgaacaactgcgaaagcattt????????gccaaggatgttttcattaatcaagaacgaaagttgggggctcgaagacgatcagataccgtcctagtctcaaccataaacgatgccgaccagggatcagcggatgttacttataggactccgctggcaccttatgagaaatcaaagtttttgggttccggggggagtatggtcgcaaggctgaaacttaaaggaattgacggaagggcaccaccaggagtggagcctgcggcttaatttgactcaacacggggaaacttaccaggtccagacatagtaaggattgacagactgagagctctttcttgattctatgggtggtggtgcatggccgttcttagttggtggagcgatttgtctggttaattccgttaacgaacgagacctcagcctgctaaatagctacatggaggtatacctccatggctagcttcttagagggactatggcctttcaggccacggaagtttgaggcaataacaggtctgtgatgcccttagatgttctgggccgcacgcgcgctacactgatgtattcaacgagtctatagccttggccgacaggcccgggtaatctttgaaatttcatcgtgatggggatagatcattgcaattgttggtcttcaacgaggaattcctagtaagcgcgagtcatcagctcgcgttgactacgtccctgccctttgtacacaccgcccgtcgctcctaccgattgaatggtccggtgaagtgttcggatcgcggcgacgtgggcggt???tcgctgcc?ggcgacgtcgcgag????????????????????????????????????????????????????????????	[ 1]
Dactyliophora_novaeguineae 	?????????????????????????????????????????????????????????????????????????????????????????????????????????????????????????????????????????????????????????????????????????????????????????????????????????????????????????????????????????????????????????????????????????????????????????cgtgccggcgacgcatcattcaaatttctgccctatcaactttcgatggtaggatagtggcctaccatggtgatgacgggtgacggagaattagggttcgattccggagagggagcctgagaaacggctaccacatccaaggaaggcagcaggcgcgcaaattacccaatcctgacacggggaggtagtgacaataaataacaataccgggctctacgagtctggtaattggaatgagtacaatctaaatcccttaacgaggatccattggagggcaagtctggtgccagcagccgcggtaattccagctccaatagcgtatatttaagttgttgcagttaaaaagctcgtagttggaccttgggttgggtcgatcggtccgccgccaggtgtgtaccggtcggcctgtcccttctaccggcgatgcggtcctggccttaactggccgggtcgtgcctccggtgctgttactttgaagaaattagagtgctcaaagcaagcctacgctctggatacattagcatgggataacatcataggatttcggtcctattctgttggccttcgggatcggagtaatgattaacagggacagtcgggggcattcgtatttcatagtcagaggtgaaattcttggatttatgaaagacgaacaactgcgaaagcattt????????gccaaggatgttttcattaatcaagaacgaaagttgggggctcgaagacgatcagataccgtcctagtctcaaccataaacgatgccgaccagggatcagcggacgttacttacaggacaccgctggcaccttatgagaaatcaaagtttttgggttccggggggagtatggtcgcaaggctgaaacttaaaggaattgacggaagggcaccaccaggagtggagcctgcggcttaatttgactcaacacggggaaacttaccaggtccagacatagtaaggattgacagactgagagctctttctagattctatgggtggtggtgcatggccgttcttagttggtggagcgatttgtctggttaattccgttaacgaacgagacctcagcctgctaactagctacatggaggtatccctccatggctagcttcttagagggactatggccttttaggccacggaagtttgaggcaataacaggtctgtgatgcccttagatgttctgggccgcacgcgcgctacactgatgtattcaacgagtctatatccttggccgaca????????????????????????????????????????????????????????????????????????????????????????????????????????????????????????????????????????????????????????????????????????????????????????????????????????????????????????????????????????????????????????????????????????????????????????	[ 1]
Decaisnina_triflora        	?????????????????????????????????????????????????????????agtatgaactaattcagactgtgaaactgcgaatggctcattaaatcagttatagtttgtttgatggtatttgctactcggataaccgtagtaattctagagctaatacgtgcaccaaaccccgac??ttccggaagggatgcatttattagataaaaggtcaacgcgggcttac?gcccgtcgctctgatgattcatgataactcgacggatcgcacggccttcgtgccggcgacgcatcattcaaatttctgccctatcaactttcgatggtaggatagtggcctaccatggtgatgacgggtgacggagaattagggttcgattccggagagggagcctgagaaacggctaccacatccaaggaaggcagcaggcgcgcaaattacccaatcctgacacggggaggtagtgacaataaataacaataccgggctctatgagtctggtaattggaatgagtacaatctaaatcccttaacgaggatccattggagggcaagtctggtgccagcagccgcggtaattccagctccaatagcgtatatttaagttgttgcagttaaaaagctcgtagttggaccttgggctgggtcgatcggtccgccgtcaggtgtgtaccggtcggctcgtcccttctaccggcgatgcgctcctggtcttaattggccgggtcgtgcctccggtgctgttactttgaagaaattagagtgctcaaagcaagcctacgctctggatacattagcatgggataacatcataggatttcggtcctattctgttggccttcgggatcggagtaatgattaacagggacagtcgggggcattcgtatttcatagtcagaggtgaaattcttggatttatgaaagacgaacaactgcgaaagcattt????????gccaaggatgttttcattaatcaagaacgaaagttgggggctcgaagacgatcagataccgtcctagtctcaaccataaacgatgccgaccagggatcagcggatgttacttttaggactccgctggcaccttatgagaaatcaaagtttttgggttccggggggagtatggtcgcaaggctgaaacttaaaggaattgacggaagggcaccaccaggagtggagcctgcggcttaatttgactcaacacggggaaacttaccaggtccagacatagtaaggattgacagactgagagctctttcttgattctatgggtggtggtgcatggccgttcttagttggtggagcgatttgtctggttaattccgttaacgaacgagacctcagcctgctaactagctacatggaggtatccctccatggctagcttcttagagggactatggcctttcaggccacggaagtttgaggcaataacaggtctgtgatgcccttagatgttctgggccgcacgcgcgctacactgatgtattcaacgagtctatagccttggccgacaggcccgggtaatctttgaaatttcatcgtgatggggatagatcattgcaattgttggtcttcaacgaggaattcctagtaagcgcgagtcatcagctcgcgttgactacgtccctgcccttt??????????????????????????????????????????????????????????????????????????????????????????????????????????????????????????????????????????????????????????????	[ 1]
Dendropemon_bicolor        	???ttgatcctgccagtagtcatatgcttgtctcaaagattaagccatgcatgtgtaagtatgaactaattcagactgtgaaactgcgaatggctcattaaatcagttatagtttgtttgatggtatctgctactcggataaccgtagtaattctagagctaatacgtgcctcaaaccccgac??ttttggaagggatgcatttattagataaaaggtcgacgcgggctct??gctcgttgctctgatgattcatgataactcgacggatcgcacggccctcgtgccggcgacgcatcattcaaatttctgccctatcaactttcgatggtaggatagtggcctaccatggtgatgacgggtaacggagaattagggttcgattccggagagggagcctgagaaacggctaccacatccaaggaaggcagcaggcgcgcaaattacccaatcctgacacggggaggtagtgacaataaataacaataccgggctcaatgagtctggtaattggaatgagtacaatctaaatcccttaacgaggatccattggagggcaagtctggtgccagcagccgcggtaattccagctccaatagcgtatatttaagttgttgcagttaaaaagctcgtagttggaccttgggttgggtcgatcggtccgccattaggtgtgtaccggtcggcctgtcccttctaccggcgatgcgctcctgtccttaattggccgggtcgtgcctccggtgctgttactttgaagaaattagagtgctcaaagcaagcctacgctctggatacattagcatgggataacatcataggatttcggtcctattctgttggccttcgggatcggagtaatgattaacagggacagtcgggggcattcgtatttcatagtcagaggtgaaattcttggatttatgaaagacgaacaactgcgaaagcattt????????gccaaggatgttttcattaatcaagaacgaaagttgggggctcgaagacgatcagataccgtcctagtctcaaccataaacgatgccgaccagggatcagcggatgttacttataggactccgctggcaccttatgagaaatcaaagtttttgggttccggggggagtatggtcgcaaggctgaaacttaaaggaattgacggaagggcaccaccaggagtggagcctgcggcttaatttgactcaacacggggaaacttaccaggtccagacatagtaaggattgacagactgagagctctttcttgattctatgggtggtggtgcatggccgttcttagttggtggagcgatttgtctggttaattccgttaacgaacgagacctcagcctgctaaatagctacatggaggtatacctccatggctagcttcttagagggactatggccttttaggccacggaagtttgaggcaataacaggtctgtgatgcccttagatgttctgggccgcacgcgcgctacactgatgtattcaacgagtctatagccttggccgacaggcccgggtaatctttgaaatttcatcgtgatggggatagatcattgcaattgttggtcttcaacgaggaattcctagtaagcgcgagtcatcagctcgcgttgactacgtccctgccctttgtacacaccgcccgtcgctcctaccgattgaatggtccggtgaagtgttcggatcgcggcgacgtgggcggt???tcgctgcc?ggcgacgtcgcgagaagtccactgaaccttatcatttagaggaagga???????????????????????????	[ 1]
Dendrophthoe_curvata       	???ttgatcctgccagtagtcatatgcttgtctcaaagattaagccatgcatgtgtaagtatgaactaattcagactgtgaaactgcgaatggctcattaaatcagttatagtttgtttgatggtatttgctactcggataaccgtagtaattctagagctaatacgtgcaccacaccccgac??ttctggaagggacgcatttattagataaaaggtcgacgccggcttc??gcccgttgttctgatgaatcatgataacttgacggatcgcacggccatcgtgccggcgacgcatcattcaaatttctgccctatcaactttcgatggtaggatagtggcctaccatggttttgacgggtgacggagaattagggttcgattccggagagggagcctgagaaacggctaccacatccaaggaaggcagcaggcgcgcaaattacccaatcctgacacggggaggtagtgacaataaataacaataccgggctctacgagtctggtaattggaatgagtacaatctaaatcccttaacgaggatccattggagggcaagtctggtgccagcagccgcggtaattccagctccaatagcgtatatttaagttgttgcagttaaaaagctcgtagttggaccttgggctgggtcgatcggtccgccgtcaggtgtgtaccggtcggcccgtcccttctaccggcgatgcgttcctggccttagctggccgggtcgtgcctccggtgctgttactttgaagaaattagagtgctcaaagcaagcctacgctctggatacattagcatgggataacatcataggatttcgatcctattctgttggccttcgggatcggagtaatgattaacagggacagtcgggggcattcgtatttcatagtcagaggtgaaattcttggatttatgaaagacgaacaactgcgaaagcattt????????gccaaggatgttttcattaatcaagaacgaaagttgggggctcgaagacgatcagataccgtcctagtctcaaccataaacgatgccgaccagggatcagcggatgttacttataggactccgctggcaccttatgagaaatcaaagtttttgggttccggggggagtatggtcgcaaggctgaaacttaaaggaattgacggaagggcaccaccaggagtggagcctgcggcttaatttgactcaacacggggaaacttaccaggtccagacatagtaaggattgacagactgagagctctttctagattctatgggtggtggtgcatggccgttcttagttggtggagcgatttgtctggttaattccgttaacgaacgagacctcagcctgctaactagctacatggaggtgaccctccatggctagcttcttagagggactatggccttttaggccacggaagtttgaggcaataacaggtctgtgatgcccttagatgttctgggccgcacgcgcgctacactgatgtattcaacgagtctatagccttggccgacaggcccgggtaatctttgaaatttcatcgtgatggggatagatcattgcaattgttggtcttcaacgaggaattcctagtaagcgcgagtcatcagctcgcgttgactacgtccctgccctttgtacacaccgcccgtcgctcctaccgattgaatggtccggtgaagtgttcggatcgaggcgacgtgggcggt???ccgctgcc?cgcgacgtcgcgagaagtccactgaaccttatcatttagaggaaggagaagtc?????????????????????	[ 3]
Desmaria_mutabilis         	??????????????????????????????????????????agccatgcatgtgtaagtatgaactaattcagactgtgaaactgcgaatggctcattaaatcagttatagtttgtttgatggtatctgctactcggataaccgtagtaattctagagctaatacgtgcaacaaaccccgac??ttctggaagggatgcatttattagataaaaggtcgacgcgggctct??gcccgttgctctgatgattcatgataactcgacggatcgcacggccctcgtgccggcgacgcatcattcaaatatctgccctatcaactttcgatggtaggatagtggcctaccatggtgatgacgggtgacggagaattagggttcgattccggagagggagcctgagaaacggctaccacatccaaggaaggcagcaggcgcgcaaattacccaatcctgacacggggaggtagtgacaataaataacaataccgggctctatgagtctggtaattggaatgagtacaatctaaatcccttaacgaggatccattggagggcaagtctggtgccagcagccgcggtaattccagctccaatagcgtatatttaagttgttgcagttaaaaagctcgtagttggaccttgggttgggtcgatcggtccgccgtcaggtgtgtaccggtcggcctgtcccttctaccggcgatgcgctcctggccttaattggccgggtcgtgcctccggtgctgttactttgaagaaattagagtgctcaaagcaagcctacgctctggatacattagcatgggataacatcataggatttcggtcctattctgttggccttcgggatcggagtaatgattaacagggacagtcgggggcattcgtatttcatagtcagaggtgaaattcttggatttatgaaagacgaacaactgcgaaagcattt????????gccaaggatgttttcattaatcaagaacgaaagttgggggctcgaagacgatcagataccgtcctagtctcaaccataaacgatgccgaccagggatcagcggatgttacttttaggactccgctggcaccttatgagaaatcaaagtttttgggttccggggggagtatggtcgcaaggctgaaacttaaaggaattgacggaagggcaccaccaggagtggagcctgcggcttaatttgactcaacacggggaaacttaccaggtccagacatagtaaggattgacagactgagagctctttcttgattctatgggtggtggtgcatggccgttcttagttggtggagcgatttgtctggttaattccgttaacgaacgagacctcagcctgctaactagctacatggaggtatccctccatggctagcttcttagagggactatggccttttaggccacggaagtttgaggcaataacaggtctgtgatgcccttagatgttctgggccgcacgcgcgctacactgatgtattcaacgagtctatagccttggccgacaggcccgggtaatctttgaaatttcatcgtgatggggatagatcattgcaattgttggtcttcaacgaggaattcctagtaagcgcgagtcatcagctcgcgttgactacgtccctgccctttgtacacaccgcccgtcgctcctaccgattgaatggtccggtgaagtgttcggatcgcggcgacgtgggcggt???tcgctgcc?ggcgacgtcgcgagaagtccactga?????????????????????????????????????????????????	[ 1]
Diplatia_furcata           	?ggttgatcctgccagtagtcatatgcttgtctcaaagattaagccatgcatgtgtaagtatgaactaattcagactgtgaaactgcgaatggctcattaaatcagttatagtttgtttgatggtatttgctactcggataaccgtagtaattctagagctaatacgtgcaccaaaccccgac??ttctggaagggatgcatttattagataaaaggtcgacac?ggttcc??gcccgttgctctgatgaatcatgataacttgacggatcgcacggccatcgtgccggcgacgcatcattcaaatttctgccctatcaactttcgatggtaggatagtggcctaccatggtgatgacgggtgacggagaattagggttcgattccggagagggagcctgagaaacggctaccacatccaaggaaggcagcaggcgcgcaaattacccaatcctgacacggggaggtagtgacaataaataacaataccgggctcatcgagtctggtaattggaatgagtacaatctaaatcccttaacgaggatccattggagggcaagtctggtgccagcagccgcggtaattccagctccaatagcgtatatttaagttgttgcagttaaaaagctcgtagttggaccttgggttgggtcgatcggtccgccgccaggtgtgtaccggtcggcctgtcccttctaccggcgatgcgctcctagccttaattggccgggtcgtgcctccggtgctgttactttgaagaaattagagtgctcaaagcaagcctacgctctggatacattagcatgggataacatcataggatttcggtcctattctgttggccttcgggatcggagtaatgattaacagggacagtcgggggcattcgtatttcatagtcagaggtgaaattcttggatttatgaaagacgaacaactgcgaaagcattt????????gccaaggatgttttcattaatcaagaacgaaagttgggggctcgaagacgatcagataccgtcctagtctcaaccataaacgatgccgaccagggatcagcggacgttacttataggacaccgctggcaccttatgagaaatcaaagtttttgggttccggggggagtatggtcgcaaggctgaaacttaaaggaattgacggaagggcaccaccaggagtggagcctgcggcttaatttgactcaacacggggaaacttaccaggtccagacatagtaaggattgacagactgagagctctttctagattctatgggtggtggtgcatggccgttcttagttggtggagcgatttgtctggttaattccgttaacgaacgagacctcagcctgctaactagctacgtggaggtatccctccatggctagcttcttagagggactatggccttttaggccacggaagtttgaggcaataacaggtctgtgatgcccttagatgttctgggccgcacgcgcgctacactgatgtattcaacgagtctatagccttggccgacaggcccgggtaatctttgaaatttcatcgtgatggggatagatcattgcaattgttggtcttcaacgaggaattcctagtaagcgcgagtcatcagctcgcgttgactacgtccctgccctttgtacacaccgcccgtcgctcctaccgattgaatggtccggtgaagtgttcggatcgaggcgacgtgggcggt???acgctgcc?cgcgacgtcgcgagaagtccactgaaccttatcattt?????????????????????????????????????	[ 1]
Emelianthe_panganensis     	?????????????????????????????????????????????????????????????????????ttcagactgtgaaactgcgaatggctcattaaatcagttatagtttgtttgatggtatttgctactcggataaccgtagtaattctagagctaatacgtgcaccgaaccccgacttttgcggaagggatgcatttattagataaaaggtcgacgcgggctct??gcccgttgttctgatgaatcatgataacttgacggatcgcacggccatcgtgccggcgacgcatcattcaaatttctgccctatcaactttcgatggtaggatagtggcctaccatggttttgacgggtgacggagaattagggttcgattccggagagggagcctgagaaacggctaccacatccaaggaaggcagcaggcgcgcaaattacccaatcctgacacggggaggtagtgacaataaataacaataccgggctctacgagtctggtaattggaatgagtacaatctaaatcccttaacgaggatccattggagggcaagtctggtgccagcagccgcggtaattccagctccaatagcgtatatttaagttgttgcagttaaaaagctcgtagttggaccttgggttgggtcgatcggtccgccttcaggtgtgtaccggtcggcctgtcccttctaccggcgatgcgctcctggccttaattggccgggtcgtgcctccggtgctgttactttgaagaaattagagtgctcaaagcaagcctacgctctggatacattagcatgggataacatcataggatttcggtcctattctgttggccttcgggatcggagtaatgattaacagggacagtcgggggcattcgtatttcatagtcagaggtgaaattcttggatttatgaaagacgaacaactgcgaaagcattt????????gccaaggatgttttcattaatcaagaacgaaagttgggggctcgaagacgatcagataccgtcctagtctcaaccataaacgatgccgaccagggatcagcggatgttacttgtaggactccgctggcaccttatgagaaatcaaagtttttgggttccggggggagtatggtcgcaaggctgaaacttaaaggaattgacggaagggcaccaccaggagtggagcctgcggcttaatttgactcaacacggggaaacttaccaggtccagacatagtaaggattgacagactgagagctctttctagattctatgggtggtggtgcatggccgttcttagttggtggagcgatttgtctggttaattccgttaacgaacgagacctcagcctgctaactagctacatggaggtatccctccatggctagcttcttagagggactatggccttttaggccacggaagtttgaggcaataacaggtctgtgatgcccttagatgttctgggccgcacgcgcgctacactgatgtattcaacgagtctatagccttggccgacaggcccgggtaatctttgaaatttcatcgtgatggggatagatcattgcaattgttggtcttcaacgaggaattcctagtaagcgcgagtcatcagctcgcgttgactacgtccctgccctttgtacacaccgcccgtcgctcctaccgattgaatggtccggtgaagtgttcggatcgaggcgacgtgggcggt???tcgccgcc?cgcgacgtcgcgagaag?????????????????????????????????????????????????????????	[ 1]
Englerina_woodfordioides   	tggttgatcctgccagtagtcatatgcttgtctcaaagattaagccatgcatgtgtaagtatgaacaaattcagactgtgaaactgcgaatggctcattaaatcagttatagtttgtttgatggtatttgctactcggataaccgtagtaattctagagctaatacgtgcaccgaaccccgactctcaaggaagggatgcatttattagataaaaggtcgac???ggcttt??gcccgttgttttgatgaatcatgataacttgacggatcgcacggccattgtgccggcgacgcatcattcaaatttctgccctatcaactttcgatggtaggatagtggcctaccatggttttgacgggtgacggagaattagggttcgattccggagagggagcctgagaaacggctaccacatccaaggaaggcagcaggcgcgcaaattacccaatcctgacacggggaggtagtgacaataaataacaataccgggctctatgagtctggtaattggaatgagtacaatctaaatcccttaacgaggatccattggagggcaagtctggtgccagcagccgcggtaattccagctccaatagcgtatatttaagttgttgcagttaaaaagctcgtagttggaccttgggttgggtcaatcggtccgccttcaggtgtgtaccggttgtcctgtcccttctaccggcgatgcgctcctggccttaattggccgggtcgtgcctccggtgctgttactttgaagaaattagagtgctcaaagcaagcctacgctctggatacattagcatgggataacatcataggatttcggtcctattctgttggccttcgggatcggagtaatgattaacagggacagtcgggggcattcgtatttcatagtcagaggtgaaattcttggatttatgaaagacgaacaactgcgaaagcattt????????gccaaggatgttttcattaatcaagaacgaaagttgggggctcgaagacgatcagataccgtcctagtctcaaccataaacgatgccgaccagggatcagcggatgttacttgtaggactccgctggcaccttatgagaaatcaaagtttttgggttccggggggagtatggtcgcaaggctgaaacttaaaggaattgacggaagggcaccaccaggagtggagcctgcggcttaatttgactcaacacgggaaaacttaccaggtccagacatagtaaggattgacagactgagagctctttctagattctatgggtggtggtgcatggccgttcttagttggtggagcgatttgtctggttaattccgttaacgaacgagacctcagcctgctaactagctacgtggaggtatccctccatggctagcttcttagagggactatggccttttaggccacggaagtttgaggcaataacaggtctgtgatgcccttagatgttctgggccgcacgcgcgctacactgatgtattcaacgagtctatagccttggccgacaggcccgggtaatctttgaaatttcatcgtgatggggatagatcattgcaattgttggtcttcaacgaggaattcctagtaagcgcgagtcatcagctcgcgttgactacgtccctgccctttgtacacaccgcccgtcgctcctaccgattgaatggtccggtgaagtgttcggatcgaggcgacgtgggcggt???tcgctgcc?cgcgacgtcgcgagaagtccactgaaccttatcattt?????????????????????????????????????	[ 1]
Erianthemum_dregei         	??????????tgccagtagtcatatgcttgtctcaaagattaagccatgcatgtgtaagtatgaactaattcagactgtgaaactgcgaatggctcattaaatcagttatagtttgtttgatggtatttgctactcggataaccgtagtaattctagagctaatacgtgcaccaaaccccgactttcacggaagggatgcatttattagataaaaggtcgacgcgggttct??ccccgttgttctgatgaatcatgataacttgacggatcgcacggccatcgtgccggcgacgcatcattcaaatttctgccctatcaactttcgatggtaggatagtggcctaccatggttttgacgggtgacggagaattagggttcgattccggagagggagcctgagaaacggctaccacatccaaggaaggcagcaggcg???aaattacccaatcctgacacggggaggtagtgacaataaataacaataccgggctctacgagtctggtaattggaatgagtacaatctaaatcccttaacgaggatccattggagggcaagtctggtgccagcagccgcggtaattccagctccaatagcgtatatttaagttgttgcagttaaaaagctcgtagttggaccttgggttgggt?gctcggtccgcctttaggtgtgcaccggtcggcctgtcccttctaccggcgatgcgctcctggccttaattggccgggtcgtgcctccggtgctgttactttgaagaaattagagtgctcaaagcaagcctacgctctggatacattagcatgggataacatcataggatttcggtcctattctgttggccttcgggatcggagtaatgattaacagggacagtcgggggcattcgtatttcatagtcagaggtgaaattcttggatttatgaaagacgaacaactgcgaaagcattt????????gccaaggatgttttcattaatcaagaacgaaagttgggggctcgaagacgatcagataccgtcctagtctcaaccataaacgatgccgaccagggatcagcggatgttacttgtaggactccgctggcaccttatgagaaatcaaagtttttgggttccggggggagtatggtcgcaaggctgaaacttaaaggaattgacggaagggcaccaccaggagtggagcctgcggcttaatttgactcaacacggggaaacttaccaggtccagacatagtaaggattgacagactgagagagc??????gattctatgggtggtggtgcatggccgttcttagttggtggagcgatttgtctggttaattccgttaacgaacgagacctcagcctgctaactagctacatggaggtatccctccatggctagcttcttagagggactatggccttttaggccacggaagtttgaggcaataacaggtctgtgatgcccttagatgttctgggccgcacgcgcgctacactgatgtattcaacgagtctatagccttggccgacaggcccgggtaatctttgaaatttcatcgtgatggggatagatcattgcaattgttggtcttcaacgaggaattcctagtaagcgcgagtcatcagctcgcgttgactacgtccctgccctttgtacacaccgcccgtcgctcctaccgattgaatggtccggtgaagtgttcggatcgaggcgacgtgggcggt???tcgccgcc?cgcgacgtcgcgagaagtccactgaaccttatcatttagaggaa??????????????????????????????	[ 1]
Gaiadendron_punctatum      	??????????tgccagtagtcatatgcttgtctcaaagattaagccatgcatgtgtaagtatgaactaattcagactgtgaaactgcgaatggctcattaaatcagttatagtttgtttgatggtatctgctactcggataaccgtagta??tctagagctaatacgtg????aaaccccgac??tttcggaagggatgcattt?ttagataaaaggtcgacg??ggctct??gcccgttgctctgatgattcatgataactcgacggatcg????gccctcgtgccggcgacgcatcattcaaatttctgccctatcaactttcgatggtaggat??tggcctaccatggtgatgacgggtg?cggagaattagggttcgattccggagagggagcctgagaaacggcta??acatccaaggaaggcagcaggcgcgcaaattacccaatcctgacacggggaggtagtgacaataaataacaataccgggc?ctatgagtctggtaattggaatgagtacaatctaaatcccttaacgaggatccattggagggcaagtctggtgccagcagccgcggtaattccagctccaatagcgtatatttaagttgttgcagttaaaaagctcgtagttggaccttgggtt?ggtcgatcggtccgcctttagg?gtgtaccg?tcggcccgtcccttctaccggcgatgcgc?cctggccttaattgg?cgggtcgtgcctccggtgctgttactttgaagaaattagagtgctcaaagcaagcctacgctctgtatacattagcatgggataac??cataggatttcggtcctattctgttggccttcgggatcggagtaatgattaac?gggacagtcgggggcattcgtatttcatagtcagaggtgaaattcttggatttatgaaagacgaacaactgcgaaagcattt????????gccaaggatgttttcattaatcaagaacgaaagttgggggctcgaagacgatcagataccgtcctagtctcaaccataaacgatgccgaccagggatcagcggatgttacttttagtactccgctggcaccttatgagaaatcaaagtttttgggttccggggggagtatggtcgcaaggctgaaacttaaag?aatt?acg?aagggcaccaccatgagtggagcctgcg????aatttgactcaacacggggaaacttaccaggtccagacatagtaaggattgacagactgagagctctttcttgattctatgggtggtggtgcatggccgttcttagttggtggagcgatttgtctggttaattccgttaacgaacgagacctcagcctgctaactagcta???gcaggtatccctccgtggctagcttcttagagggactatggccttttaggccacggaagtttgaggcaataacaggtctgtgatgcccttagatgttctgggccgcacgcgcgctacactgatgtattcaacgagtctatagccttggccgacaggcccgggtaatctttgaaatttcatcgtgatggggatagatcattgcaattgttggtcttcaacgaggaattcctagtaagcgcgagtcatcagctcgcgttgactacgtccctgccctttgtacacaccgcccgtcgctcctaccgattgaatggtccggtgaagtgttcggatcgcggcgacgtgggc?gt???tcgctgcc?ggcgacgtcgcgagaagtccactgaaccttatcatttagaggaagga???????????????????????????	[ 1]
Globimetula_dinklagei      	????????cctgccagtagtcatatgcttgtctcaaagattaagccatgcatgtgtaagtatgaactaattcagactgtgaaactgcgaatggctcattaaatcagttatagtttgtttgatggtatttgctactcggataaccgtagtaattctagagctaatacgtgcaccgaaccccgactcttgcggaagggatgcatttattagataaaaggtcgacgcgggttct??gcccgttgttctgatgaatcatgataacttgacggatcgcacggccatcgtgccggcgacgcatcattcaaatttctgccctatcaactttcgatggtaggatagtggcctaccatggttttgacgggtgacggagaattagggttcgattccggagagggagcctgagaaacggctaccacatccaaggaaggcagcaggcgcgcaaattacccaatcctgacacggggaggtagtgacaataaataacaataccgggctctacgagtctggtaattggaatgagtacaatctaaatcccttaacgaggatccattggagggcaagtctggtgccagcagccgcggtaattccagctccaatagcgtatatttaagttgttgcagttaaaaagctcgtagttggaccttgggttgggtcgatcggtccgccttcaggtgtgtaccggtcggcctgtcccttctaccggcgatgcgctcctggccttaattggccgggtcgtgcctccggtgctgttactttgaagaaattagagtgctcaaagcaagcctacgctctggatacattagcatgggataacatcataggatttcggtcctattctgttggccttcgggatcggagtaatgattaacagggacagtcgggggcattcgtatttcatagtcagaggtgaaattcttggatttatgaaagacgaacaactgcgaaagcattt????????gccaaggatgttttcattaatcaagaacgaaagttgggggctcgaagacgatcagataccgtcctagtctcaaccataaacgatgccgaccagggatcagcggatgttacttataggactccgctggcaccttatgagaaatcaaagtttttgggttccggggggagtatggtcgcaaggctgaaacttaaaggaattgacggaagggcaccaccaggagtggagcctgcggcttaatttgactcaacacggggaaacttaccaggtccagacatagtaaggattgacagactgagagctctttctagattctatgggtggtggtgcatggccgttcttagttggtggagtgatttgtctggttaattccgttaacgaacgagacctcagcctgctaactagctacatggaggtatccctccatggctagcttcttagagggactatggccttttaggccacggaagtttgaggcaataacaggtctgtgatgcccttagatgttctgggccgcacgcgcgctacactgatgtattcaacgagtctatagccttggccgacaggcccgggtaatctttgaaatttcatcgtgatggggatagatcattgcaattgttggtcttcaacgaggaattcctagtaagcgcgagtcatcagctcgcgttgactacgtccctgccctttgtacacaccgcccgtcgctcctaccgattgaatggtccggtgaagtgttcggatcgaggcgacgtgggcggt???ccgccgcc?cgcgacgtcgcgagaagtccactgaaccttatcatttagaggaa??????????????????????????????	[ 1]
Helixanthera_cylindrica    	????????????????????????????tgtctcaaagattaagccatgcatgtgtaagtatgaactaattcagactgtgaaactgcgaatggctcattaaatcagttatagtttgtttgatggtatttgctactcggataaccgtagtaattctagagctaatacgtgcaccgaaccccgac??ttctggaagggatgcatttattagataaaaggtcgacgcggactct??gtccgttgctctgatgaatcatgataacttgacggatcgcacggccatcgtgccggcgacgcatcattcaaatttctgccctatcaactttcgatggtaggatagtggcctaccatggtgatgacgggtgacggagaattagggttcgattccggagagggagcctgagaaacggctaccacatccaaggaaggcagcaggcgcgcaaattacccaatcctgacacggggaggtagtgacaataaataacaataccgggctctacgagtctggtaattggaatgagtacaatctaaatcccttaacgaggatccattggagggcaagtctggtgccagcagccgcggtaattccagctccaatagcgtatatttaagttgttgcagttaaaaagctcgtagttggaccttgggttgggtcgatcggtccgccgccaggtgtgtaccggtcggcctgtcccttctaccggcgatgcgctcctggccttaattggccgggtcgtgcctccggtgctgttactttgaagaaattagagtgctcaaagcaagcctacgctctggatacattagcatgggataacatcataggatttcggtcctattctgttggccttcgggatcggagtaatgattaacagggacagtcgggggcattcgtatttcatagtcagaggtgaaattcttggatttatgaaagacgaacaactgcgaaagcattt????????gccaaggatgttttcattaatcaagaacgaaagttgggggctcgaagacgatcagataccgtcctagtctcaaccataaacgatgccgaccagggatcggcggatgttacttacaggactccgccggcaccttatgagaaatcaaagtttttgggttccggggggagtatggtcgcaaggctgaaacttaaaggaattgacggaagggcaccaccaggagtggagcctgcggcttaatttgactcaacacggggaaacttaccaggtccagacatagtaaggattgacagactgagagctctttctagattctatgggtggtggtgcatggccgttcttagttggtggagcgatttgtctggttaattccgttaacgaacgagacctcagcctgctaactagctacgtggaggtatccctccatggctagcttcttagagggactatggccttttaggccacggaagtttgaggcaataacaggtctgtgatgcccttagatgttctgggccgcacgcgcgctacactgatgtattcaacgagtctatagccttggccgacaggcccgggtaatctttgaaatttcatcgtgatggggatagatcattgcaattgttggtcttcaacgaggaattcctagtaagcgcgagtcatcagctcgcgttgactacgtccctgccctttgtacacaccgcccgtcgctcctaccgattgaatggtccggtgaagtgttcggatcgaggcgacgtgggcggt???ccgctgcc?cgcgacgtcgcgagaagtccactgaaccttatcatttagag?????????????????????????????????	[ 1]
Helixanthera_kirkii        	???????????????gtagtcatatgcttgtctcaaagattaagccatgcatgtgtaagtatgaactaattcagactgtgaaactgcgaatggctcattaaatcagttatagtttgtttgatggtatttgctactcggataaccgtagtaattctagagctaatacgtgcaccgaaccccgac?tttacggaagggatgcatttattagataaaaggtcgacgcgggcttc??gctcgttgttctgatgaatcatgataacttgacggattgcacggccatcgtgccggcgacgcatcattcaaatttctgccctatcaactttcgatggtaggatagtggcctaccatggttttgacgggtgacggagaattagggttcgattccggagagggagcctgagaaacggctaccacatccaaggaaggcagcaggcgcgcaaattacccaatcctgacacggggaggtagtgacaataaataacaataccgggctctatgagtctggtaattggaatgagtacaatctaaatcccttaacgaggatccattggagggcaagtctggtgccagcagccgcggtaattccagctccaatagcgtatatttaagttgttgcagttaaaaagctcgtagttggaccttgggttgggccgatcggtccgccttcgggtgtgtaccggccggcctgtcccttctaccggcgatgcgctcctggccttaattggccgggtcgtgcctccggtgctgttactttgaagaaattagagtgctcaaagcaagcctacgctctggatacattagcatgggataacatcataggatttcggtcctattctgttggccttcgggatcggagtaatgattaacagggacagtcgggggcattcgtatttcatagtcagaggtgaaattcttggatttatgaaagacgaacaactgcgaaagcattt????????gccaaggatgttttcattaatcaagaacgaaagttgggggctcgaagacgatcagataccgtcctagtctcaaccataaacgatgccgaccagggatcagcggatgttacattaaggactccgctggcaccttatgagaaatcaaagtttttgggttccggggggagtatggtcgcaaggctgaaacttaaaggaattgacggaagggcaccaccaggagtggagcctgcggcttaatttgactcaacacggggaaacttaccaggtccagacatagtaaggattgacagactgagagctctttctagattctatgggtggtggtgcatggccgttcttagttggtggagcgatttgtctggttaattccgttaacgaacgagacctcagcctgctaactagctacatggaggtatccctccatggctagcttcttagagggactatggccttttaggccacggaagtttgaggcaataacaggtctgtgatgcccttagatgttctgggccgcacgcgcgctacactgatgtattcaacgagtctatagccttggccgacaggcccgggtaatctttgaaatttcatcgtgatggggatagatcattgcaattgttggtcttcaacgaggaattcctagtaagcgcgagtcatcagctcgcgttgactacgtccctgccctttgtacacaccgcccgtcgctcctaccgattgaatggtccggtgaagtgttcggatcgaggcgacgcgggcggt???tcgccgcgccgcgacgtcgcgagaagtccactgaaccttatcatttagaggaaggag??????????????????????????	[ 1]
Ileostylus_micranthus      	tggttgatcctgccagtagtcatatgcttgtctcaaagattaagccatgcatgtgtaagtatgaactaattcagactgtgaaactgcgaatggctcattaaatcagttatagtttgtttgatggtatttgctactcggataaccgtagtaattctagagctaatacgtgcaacaaaccccgac??ttccggaagggatgcatttattagataaaaggtcgacgcaggctct??gctcgttgctctgatgattcatgataacttgacggatcgcacggccctcgtgccggcgacgcatcattcaaatttctgccctatcaactttcgatggtaggatagtggcctaccatggtgatgacgggtgacggagaattagggttcgattccggagagggagcctgagaaacggctaccacatccaaggaaggcagcaggcgcgcaaattacccaatcctgacacggggaggtagtgacaataaataacaataccgggctctaagagtctggtaattggaatgagtacaatctaaatcccttaacgaggatccattggagggcaagtctggtgccagcagccgcggtaattccagctccaatagcgtatatttaagttgttgcagttaaaaagctcgtagttggaccttgggttgggtcgatcggtccgcctttaggtgtgtaccggtcggcctgtcccttctaccggcgatgcgctcctggccttaattggccgggtcgtgcctccggtgctgttactttgaagaaattagagtgctcaaagcaagcctacgctctggatacattagcatgggataacatcataggatttcggtcctattctgttggccttcgggatcggagtaatgattaacagggacagtcgggggcattcgtatttcatagtcagaggtgaaattcttggatttatgaaagacgaacaactgcgaaagcattt????????gccaaggatgttttcattaatcaagaacgaaagttgggggctcgaagacgatcagataccgtcctagtctcaaccataaacgatgccgaccagggatcagcggatgttacttataggactccgctggcaccttatgagaaatcaaagtttttgggttccggggggagtatggtcgcaaggctgaaacttaaaggaattgacggaagggcaccaccaggagtggagcctgcggcttaatttgactcaacacggggaaacttaccaggtccagacatagtaaggattgacagactgagagctctttctagattctatgggtggtggtgcatggccgttcttagttggtggagcgatttgtctggttaattccgttaacgaacgagacctcagcctgctaactagctacacggaggtatccctccatggctagcttcttagagggactatggccttttaggccacggaagtttgaggcaataacaggtctgtgatgcccttagatgttctgggccgcacgcgcgctacactgatgtattcaacgagtctatagccttggccgacaggcccgggtaatctttgaaatttcatcgtgatggggatagatcattgcaattgttggtcttcaacgaggaattcctagtaagcgcgagtcatcagctcgcgttgactacgtccctgccctttgtacacaccgcccgtcgctcctaccgattgaatggtccggtgaagtgttcggatcgcggcgacgtgggcggt???tcgctgcc?cgcgacgtcgcgagaagtccactgaaccttatcatttagaggaaggagaagtcgtaacaaggtttccgtaggtg	[ 1]
Lepidaria_sp_Nickrent_4044 	????????????????????????????????????????????ccatgcatgtgtaagtatgaactaattcagactgtgaaactgcgaatggctcattaaatcagttatagtttgtttgatggtatctgctactcggataaccgtagtaattctagagctaatacgtgcaacaaaccccgac??ttccggaagggatgcatttattagataaaaggtcgacgcgggctct??gcccgttgctctgatgattcatgataactcgacggatcgcacggccctcgtgccggcgacgcatcattcaaatttctgccctatcaactttcgatggtaggatagtggcctaccatggtgatgacgggtgacggagaattagggttcgattccggagagggagcctgagaaacggctaccacatccaaggaaggcagcaggcgcgcaaattacccaatcctgacacggggaggtagtgacaataaataacaataccgggctctatgagtctggtaattggaatgagtacaatctaaatcccttaacgaggatccattggagggcaagtctggtgccagcagccgcggtaattccagctccaatagcgtatatttaagttgttgcagttaaaaagctcgtagttggaccttgggctgggtcgatcggtccgccgttaggtgtgtatcggtcggcccgtcccttctaccggcgatgcgctcctggccttaattggccgggtcgtgcctccggtgctgttactttgaagaaattagagtgctcaaagcaagcctacgctctggatacattagcatgggataacatcataggatttcggtcctattctgttggccttcgggatcggagtaatgattaacagggacagtcgggggcattcgtatttcatagtcagaggtgaaattcttggatttatgaaagacgaacaactgcgaaagcattt????????gccaaggatgttttcattaatcaagaacgaaagttgggggctcgaagacgatcagataccgtcctagtctcaaccataaacgatgccgaccagggatcagcggatgttacttttaggactccgctggcaccttatgagaaatcaaagtttttgggttccggggggagtatggtcgcaaggctgaaacttaaaggaattgacggaagggcaccaccaggagtggagcctgcggcttaatttgactcaacacggggaaacttaccaggtccagacatagtaaggattgacagactgagagctctttcttgattctatgggtggtggtgcatggccgttcttagttggtggagcgatttgtctggttaattccgttaacgaacgagacctcagcctgctaactagctacacggaggtatccctccgtggctagcttcttagagggactatggccttttaggccacggaagtttgaggcaataacaggtctgtgatgcccttagatgttctgggccgcacgcgcgctacactgatgtattcaacgagtctatagccttggccgacaggcccgggtaatctttgaaatttcatcgtgatggggatagatcattgcaattgttggtcttcaacgaggaattcctagtaa???????????????????????????????????????????????????????????????????????????????????????????????????????????????????????????????????????????????????????????????????????????????????????????????????????	[ 1]
Ligaria_cuneifolia         	tggttgatcctgccagtagtcatatgcttgtctcaaagattaagccatgcatgtgtaagtatgaactaattcagactgtgaaactgcgaatggctcattaaatcagttatagtttgtttgatggtatctgctactcggataaccgtagtaattctagagctaatacgtgcaaaaaaccccgac??ttttggaagggatgcatttattagataaaaggtcgac???ggctct??gcccgttgctctgatgaatcataataacttgacggatctcacggcctttgtgccggcgacgcatcattcaaatttctgccctatcaactttcgatggtaggatagtggcctaccatggtgatgacgggtgacggagaattagggttcgattccggagagggagcctgagaaacggctaccacatccaaggaaggcagcaggcgcgcaaattacccaatcctgacacggggaggtagtgacaataaataacaataccgggctctatgagtctggtaattggaatgagtacaatctaaatcccttaacgaggatccattggagggcaagtctggtgccagcagccgcggtaattccagctccaatagcgtatatttaagttgttgcagttaaaaagctcgtagttggaccttgggttgggtcgatcggtccgccgttaggtgtgcaccggtcggcttgtcccttctaccggcgatgcgctcctggccttaactggccgggtcgttcctccggtgctgttactttgaagaaattagagtgctcaaagcaagcctacgctctggatatattagcatgggataacatcataggatttcggtcctattctgttggccttcgggatcggagtaatgattaacagggacagtcgggggcattcgtatttcatagtcagaggtgaaattcttggatttatgaaagacgaacaactgcgaaagcatttgccaaggagccaaggatgttttcattaatcaagaacgaaagttgggggctcgaagacgatcagataccgtcctagtctcaaccataaacgatgccgaccagggatcagcggatgttgcttataggactccgctggcaccttatgagaaatcaaagtttttgggttccggggggagtatggtcgcaaggctgaaacttaaaggaattgacggaagggcaccaccaggagtggagcctgcggcttaatttgactcaacacggggaaacttaccaggtccagacatagtaaggattgacagattgagagctctttcttgattctatgggtggtggtgcatggccgttcttagttggtggagcgatttgtctggttaattccgttaacgaacgagacctcagcctgctaactagctacgtggaggtgcccctccatggctagcttcttagagggactatggccaattaggccacggaagtttgaggca??????????????atgcccttagatgttctgggccgcacgcgcgctacactgatgtattcaacgagtctatagccttggccgacaggcccgggtaatctttgaaatttcatcgtgatggggatagatcattgcaattgttggtcttaaacgaggaattcctagtaagcgcgagtcatcagctcgcgttgactacgtccctgccctttgtacacaccgcccgtcgctcctaccgattgaatggtccggtgaagtgttcggatcgcggcgacgtgggcggt???tcgccgcc?ggcgacgtcgcgagaagtccactgaaccttatcatt??????????????????????????????????????	[ 1]
Loranthus_delavayi         	??????????????????????????????????????????????atgcatgtgtaagtatgaacaaattcagactgtgaaactgcgaatggctcattaaatcagttatagtttgtttgatggtatttgctactcggataaccgtagtaattctagagctaatacgtgcaccaaaccccgac?tttctggaagggatgcatttattagataaaaggtcaacgcgggcctc??gcccgttgctctgacgattcatgataacttgacggatcgcacggcctttgtgccggcgacgcatcattcaaatttctgccctatcaactttcgatggtaggatagtggcctaccatggtgatgacgggtgacggagaattagggttcgattccggagagggagcctgagaaacggctaccacatccaaggaaggcagcaggcgcgcaaattacccaatcctgacacggggaggtagtgacaataaataacaataccgggctctttgagtctggtaattggaatgagtacaatctaaatcccttaacgaggatccattggagggcaagtctggtgccagcagccgcggtaattccagctccaatagcgtatatttaagttgttgcagttaaaaagctcgtagttggaccttgggttgggtcgatcggtccgcctttaggtgtgtaccagtcggcttgtcccttctaccggcgatgcgctcctggccttaattggccgggtcgtgcctccggtgctgttactttgaagaaattagagtgctcaaagcaagcctacgctctggatacattagcatgggataacatcataggatttcggtcctattctgttggccttcgggatcggagtaatgattaacagggacagtcgggggcattcgtatttcatagtcagaggtgaaattcttggatttatgaaagacgaacaactgcgaaggcattt????????gccaaggatgttttcattaatcaagaacgaaagttgggggctcgaagacgatcagataccgtcctagtctcaaccataaacgatgccgaccagggatcagcggatgttacttataggactccgctggcaccttatgagaaatcaaagtttttgggttccggggggagtatggtcgcaaggctgaaacttaaaggaattgacggaagggcaccaccaggagtggagcctgcggcttaatttg?ctcaacacggggaaacttaccaggtccagacatagtaaggattgacagactgagagctctttcgagattctatgggtggtggtgcatggccgttcttagttggtggagcgatttgtctggttaattccgttaacgaacgagacctcagcctgctaactagctacatggaggtatccctccatggctagcttcttagagggactatggccttttaggccacggaagtttgaggcaataacaggtctgtgatgcccttagatgttctgggccgcacgcgcgctacactgatgtattcaacgagt?tatagccttggccgacaggcccgggtaatctttgaaatttcatcgtgatggggatagatcattgcaattgttggtcttcaacgaggaattcctcgtaagcgcgagtcatcagctcgcgttgactacgtccctgccctttgtac?caccgcc?gtcgctcctaccgattgaatggtccggtgaagtgttcggatcgcggcgacgtgggcggt???tcgctgcc?cgcgacgtcacgagaagtccactgaaccttatcatttagaggaaggagaag???????????????????????	[ 1]
Loranthus_europaeus        	tggttgatcctgccagtagtcatatgcttgtctcaaagattaagccatgcatgtgtaagtatgaactaattcagactgtgaaactgcgaatggctcattaaatcagttatagtttgtttgatggtatttgctactcggataaccgtagtaattctagagctaatacgtgcaccaaaccccgac??tcctggaagggatgcatttattagataaaaggtcaac???ggctct??gcccgttgctctgacgattcatgataacttgacggatcgcacggcctttgtgccggcgacgcatcattcaaatttctgccctatcaactttcgatggtaggatagtggcctaccatggtgatgacgggtgacggagaattagggttcgattccggagagggagcctgagaaacggctaccacatccaaggaaggcagcaggcgcgcaaattacccaatcctgacacggggaggtagtgacaataaataacaataccgggctctttgagtctggtaattggaatgagtacaatctaaatcccttaacgaggatccattggagggcaagtctggtgccagcagccgcggtaattccagctccaatagcgtatatttaagttgctgcagttaaaaagctcgtagttggaccttgggttgggtcgatcggtccgccttcaggtgtgtaccggtcgtcttgtcccttctaccggcgatgcgctcctggccttaattggccgggtcgtgcctccggtgctgttactttgaagaaattagagtgctcaaagcaagcctacgctctggatacattagcatgggataacatcataggatttcggtcctattctgttggccttcgggatcggagtaatgattaacagggacagtcgggggcattcgtatttcatagtcagaggtgaaattcttggatttatgaaagacgaacaactgcgaaagcattt????????gccaaggatgttttcattaatcaagaacgaaagttgggggctcgaagacgatcagataccgtcctagtctcaaccataaacgatgccgaccagggatcagcggatgttacttataggactccgctggcaccttatgagaaatcaaagtttttgggttccggggggagtatggtcgcaaggctgaaacttaaaggaattgacggaagggcaccaccaggagtggagcctgcggcttaatttgactcaacacgggaaaacttaccaggtccagacatagtaaggattgacagactgagagctctttcgagattctatgggtggtggtgcatggccgttcttagttggtggagcgatttgtctggttaattccgttaacgaacgagacctcagcctgctaactagctacatggaggtatccctccatggctagcttcttagagggactat?cccttttaggccacggaagtttgaggcaataacaggtctgtgatgcccttagatgttctgggccgcacgcgcgctacactgatgtattcaacgagtctatagccttggccgacaggcccgggtaatctttgaaatttcatcgtgatggggatagatcattgcaattgttggtcttcaacgaggaattcctcgtaagcgcgagtcatcagctcgcgttgactacgtccctgccctttgtacacaccgcccgtcgctcctaccgattgaatggtccggtgaagtgttcggatcgcggcgacgtgggcggt???tcgctgcc?cgcgacgtcacgagaag?????????????????????????????????????????????????????????	[ 1]
Loranthus_kaoi             	????????????????????????????????????????????????gcatgtgtaagtatgaacaaattcagactgtgaaactgcgaatggctcattaaatcagttatagtttgtttgatggtatttgctactcggataaccgtagtaattctagagctaatacgtgcaccaaaccccgac?tttctggaagggatgcatttattagataaaaggtcaacgcgggcctc??gcccgttgctctgacgattcatgataacttgacggatcgcacggcctttgtgccggcgacgcatcattcaaatttctgccctatcaactttcgatggtaggatagtggcctaccatggtgatgacgggtgacggagaattagggttcgattccggagagggagcctgagaaacggctaccacatccaaggaaggcagcaggcgcgcaaattacccaatcctgacacggggaggtagtgacaataaataacaataccgggctctttgagtctggtaattggaatgagtacaatctaaatcccttaacgaggatccattggagggcaagtctggtgccagcagccgcggtaattccagctccaatagcgtatatttaagttgttgcagttaaaaagctcgtagttggaccttgggttgggtcgatcggtccgcctttaggtgtgtaccagtcggcttgtcccttctaccggcgatgcgctcctggccttaattggccgggtcgtgcctccggtgctgttactttgaagaaattagagtgctcaaagcaagcctacgctctggatacattagcatgggataacatcataggatttcggtcctattctgttggccttcgggatcggagtaatgattaacagggacagtcgggggcattcgtatttcatagtcagaggtgaaattcttggatttatgaaagacgaacaactgcgaaagcattt????????gccaaggatgttttcattaatcaagaacgaaagttgggggctcgaagacgatcagataccgtcctagtctcaaccataaacgatgccgaccagggatcagcggatgttacttataggactccgctggcaccttatgagaaatcaaagtttttgggttccggggggagtatggtcgcaaggctgaaacttaaaggaattgacggacgggcaccaccaggagtggagcctgcggcttaatttgactcaacacggggaaacttaccaggtccagacatagtaaggattgacagactgagagctctttcgagattctatgggtggtggtgcatggccgttcttagttggtggagcgatttgtctggttaattccgttaacgaacgagacctcagcctgctaactagctacatggaggtatccctccatggctagcttcttagagggactatggccttttaggccacggaagtttgaggcaataacaggtctgtgatgcccttagatgttctgggccgcacgcgcgctacactgatgtattcaacgagtctatagccttggccgacaggcccgggtaatctttgaaatttcatcgtgatggggatagatcattgcaattgttggtcttcaacgaggaattcctcgtaagcgcgagtcatcagctcgcgttgactacgtccctgccctttgtacacaccgccagtcgctcctaccgattgaatggtccggtgaagtgttcggatcgcggcga??tgtgcggt???tcgctgcc?cgcaacgtcacgagaagtccactgaaccttatcatttagaggaaggagaag???????????????????????	[ 1]
Loranthus_odoratus         	??????????????????????????????????????????????????????????????????????????????????????????????tcattaaatcagttatagtttgtttgatggtatttgctactcggataaccgtagtaattctagagctaatacgtgcaccaaaccccgac?tttctggaagggatgcatttattagataaaaggtcaacgcgggcctc??gcccgttgctctgacgattcatgataacttgacggatcgcacggcctttgtgccggcgacgcatcattcaaatttctgccctatcaactttcgatggtaggatagtggcctaccatggtgatgacgggtgacggagaattagggttcgattccggagagggagcctgagaaacggctaccacatccaaggaaggcagcaggcgcgcaaattacccaatcctgacacggggaggtagtgacaataaataacaataccgggctctttgagtctggtaattggaatgagtacaatctaaatcccttaacgaggatccattggagggcaagtctggtgccagcagccgcggtaattccagctccaatagcgtatatttaagttgttgcagttaaaaagctcgtagttggaccttgggttgggtcgatcggtccgcctttaggtgtgtaccagtcggcttgtcccttctaccggcgatgcgctcctggccttaattggccgggtcgtgcctccggtgctgttactttgaagaaattagagtgctcaaagcaagcctacgctctggatacattagcatgggataacatcataggatttcggtcctattctgttggccttcgggatcggagtaatgattaacagggacagtcgggggcattcgtatttcatagtcagaggtgaaattcttggatttatgaaagacgaacaactgcgaaagcattt????????gccaaggatgttttcattaatcaagaacgaaagttgggggctcgaagacgatcagataccgtcctagtctcaaccataaacgatgccgaccagggatcagcggatgttacttataggactccgctggcaccttatgagaaatcaaagtttttgggttccggggggagtatggtcgcaaggctgaaacttaaaggaattgacggaagggcaccaccaggagtggagcctgcggcttaatttgactcaacacggggaaacttaccaggtccagacatagtaaggattgacagactgagagctctttcgagattctatgggtggtggtgcatggccgttcttagttggtggagcgatttgtctggttaattccgttaacgaacgagacctcagcctgctaactagctacatggaggtatccctccatggctagcttcttagagggactatggccttttaggccacggaagtttgaggcaataacaggtctgtgatgcccttagatgttctgggccgcacgcgcgctacactgatgtattcaacgagtctatagccttggccgacaggcccgggtaatctttgaaatttcatcgtgatggggatagatcattgcaattgttggtcttcaacgaggaattcctcgtaagcgcgagtcatcagctcgcgttgactacgtccctgccctttgtacacaccgcccgtcgctcctaccgattgaatggtccggtgaagtgttcggatcgcggcgacgtggg??????????????????????????????????????????????????????????????????????????????????????????	[ 1]
Loxanthera_speciosa        	???????tcctgccagtagtcatatgcttgtctcaaagattaagccatgcatgtgtaagtatgaactaattcagactgtgaaactgcgaatggctcattaaatcagttatagtttgtttgatggtatctgctacttggataaccgtagtaatgctagagctaatacatgcaacaaaccccgac??tttcggaagggatgcatttattagataaaaggtcgacgcgggcttct?gcccgttgctctgatgattcatgataactcgacggatcgcacggccctcgagccggcgacgcatcattcaaatctctgccctatcaactttcgatggtaggatagtggcctaccatggtgatgacgggtgacggagaattagggttcgattccggagagggagcctgagaaacggctaccacatccaaggaaggcagcaggcgcgcaaattacccaatcctgacacggggaggtagtgacaataaataacaataccgggctctatgagtctggtaattggaatgagtacaatctaaatctcttaacgaggatccattggagggaaagtctggtgccagcagccgcggtaattccagctccaatagcgtatatttaagttgttgcagttgaaaagctcgtagttggaccttgggctgggtcaatcggtccgccgttaggtgtgtaccggtcggctcgtcccttctactggcgatgcgctcctggccttaattggccgggtcgtgcctccggtgctgttactttgaagaaattagagtgctcaaagcaagcctacgctctggatacattagcatgggataacatcataggattttggtcctattctgttggtctttgggatcggagtaatgattaacagggacagtcgggggcattcgtatttcatagtcagaggtgaaattcttggatttatgaaagacgaacaactgcgaaagcattt????????gccaaggatgttttcattaatcaagaacgaaagttgggggctcgaagacgatcagataccgtcctagtctcaaccataaacgatgccgaccagggatcagcggatgttacttttaggactccgctggcaccttatgagaaatcaaagtttttgggttccggggggagtatggtcgcaaggctgaaacttaaaggaattgacggaagggcaccaccaggagtggagcctgcggcttaatttgactcaacacggggaaacttaccaggtccagacatagtaaggattgacagactgagagctctttcttgattctatgggtggtggtgcatggccgttcttagttagtggagcgatttgtctggttaattccgttaacgaacgagacctcagcctgctaactagctacatggaggtatccctccatggctagcttcttagagggactatggccttttaggtcacggaagtttgaggcaataacaggtctgtgatgcccttagatgttctgggccgcacgcgcgctacactgatgtattcatcgagtctatagccttggccgacaggtccgggtaatctttgaaatttcatcgtgatggggatagatcattgcaattgttggtcttcaacgaggaattcctagtaagcgcgagtcatcagctcgcgttgactacatccctgccctttgtacacaccgcccgtcgctcctaccgattgaatggtccggtgaagtgttcggatcgcggcgacgtgggcggt???tcgccgcc?agcgacgtcgcgagaagtccactgaaccttatcatttagaggaaggagaagtcgtaacaagatttccgtaggtg	[ 1]
Lysiana_exocarpi           	?ggttgatcctgccagtagtcatatgcttgtctcaaagattaagccatgcatgtgtaagtatgaacaaattcagactgtgaaactgcgaatggctcattaaatcagttatagtttgtttgatggtatctgctactcggataaccgtagtaattctagagctaatacgtgcaacaaaccccgac??ttccggaagggatgcatttattagataaaaggtcgacgcgggcctt??gcccgttgctctgatgattcatgataactcgacggatcgcacggccctcgtgccggcgacgcatcattcaaatttctgccctatcaactttcgatggtaggatagtggcctaccatggtgatgacgggtgacggagaattagggttcgattccggagagggagcctgagaaacggctaccacatccaaggaaggcagcaggcgcgcaaattacccaatcctgacacggggaggtagtgacaataaataacaataccgggctcaatgagtctggtaattggaatgagtacaatctaaatcccttaacgaggatccattggagggcaagtctggtgccagcagccgcggtaattccagctccaatagcgtatatttaagttgttgcagttaaaaagctcgtagttggaccttgggctgggtcgatcggtccgccatcaggtgtgtaccggtc?gcctgtcccttctaccggcgatgcgctcctggccttaattggccgggtcgtgcctccggtgctgttactttgaagaaattagagtgctcaaagcaagcctacgctctggatacattagcatgggataacatcataggatttcggtcctattctgttggccttcgggatcggagtaatgattaacagggacagtcgggggcattcgtatttcatagtcagaggtgaaattcttggatttatgaaagacgaacaactgcgaaagcattt????????gccaaggatgttttcattaatcaagaacgaaagttgggggctcgaagacgatcagataccgtcctagtctcaaccataaacgatgccgaccagggatcagcggatgttacttttaggac?ccgctggcaccttatgagaaatcaaagtttttgggttccggggggagtatggtcgcaaggctgaaacttaaaggaattgacggaagggcaccaccaggagtggagcctgcggcttaatttgactcaacacggggaaacttaccaggtccagacatagtaaggattgacagactgagagctctttcttgattctatgggtggtggtgcatggccgttcttagttggtggagcgatttgtctggttaattccgttaacgaacgagacctcagcctgctaactagctacatggaggtatacctccatggctagcttcttagagggactatggccttttaggccacggaagtttgaggcaataacaggtctgtgatgcccttagatgttctgggccgcacgcgcgctacactgatgtattcaacgagtctatagccttggccgacaggcccgggtaatctttgaaatttcatcgtgatggggatagatcattgcaattgttggtcttcaacgaggaattcctagtaagcgcgagtcatcagctcgcgttgactacgtccctgccctttgtacacaccgcccgtcgctcctaccgattgaatggtccggtgaagtgttcggatcgcggcgacgtgggcggt?ctcgactgcc?ggcgacgtcgcgagaagtccactgaaccttatcattt?????????????????????????????????????	[ 1]
Lysiana_filifolia          	???????????????????????????????????aagattaagccatgcatgtgtaagtatgaacaaattcagactgtgaaactgcgaatggctcattaaatcagttatagtttgtttgatggtatctgctactcggataaccgtagtaattctagagctaatacgtgcaacaaaccccgac??ttccggaagggatgcatttattagataaaaggtcgacgcgggcctt??gcccgttgctctgatgattcatgataactcgacggatcgcacggccctcgtgccggcgacgcatcattcaaatttctgccctatcaactttcgatggtaggatagtggcctaccatggtgatgacgggtgacggagaattagggttcgattccggagagggagcctgagaaacggctaccacatccaaggaaggcagcaggcgcgcaaattacccaatcctgacacggggaggtagtgacaataaataacaataccgggctcaatgagtctggtaattggaatgagtacaatctaaatcccttaacgaggatccattggagggcaagtctggtgccagcagccgcggtaattccagctccaatagcgtatatttaagttgttgcagttaaaaagctcgtagttggaccttgggctgggtcgatcggtccgccatcaggtgtgtaccggtcggcctgtcccttctaccggcgatgcgctcctggccttaattggccgggtcgtgcctccggtgctgttactttgaagaaattagagtgctcaaagcaagcctacgctctggatacattagcatgggataacatcataggatttcggtcctattctgttggccttcgggatcggagtaatgattaacagggacagtcgggggcattcgtatttcatagtcagaggtgaaattcttggatttatgaaagacgaacaactgcgaaagcattt????????gccaaggatgttttcattaatcaagaacgaaagttgggggctcgaagacgatcagataccgtcctagtctcaaccataaacgatgccgaccagggatcagcggatgttacttttaggactccgctggcaccttatgagaaatcaaagtttttgggttccggggggagtatggtcgcaaggctgaaacttaaaggaattgacggaagggcaccaccaggagtggagcctgcggcttaatttgactcaacacggggaaacttaccaggtccagacatagtaaggattgacagactgagagctctttcttgattctatgggtggtggtgcatggccgttcttagttggtggagcgatttgtctggttaattccgttaacgaacgagacctcagcctgctaactagctacatggaggtatacctccatggctagcttcttagagggactatggccttttaggccacggaagtttgaggcaataacaggtctgtgatgcccttagatgttctgggccgcacgcgcgctacactgatgtattcaacgagtctatagccttggccgacaggcccgggtaatctttgaaatttcatcgtgatggggatagatcattgcaattgttggtcttcaacgaggaattcctagtaagcgcgagtcatcagctcgcgttgactacgtccctgccctttgtacacaccgcccgtcgctcctaccgattgaatggtccggtgaagtgttcggatcgcggcgacgtgggcggt?ctcgactgcc?ggcgacgtcgcgagaagtccactgaaccttatcatttagaggaaggag??????????????????????????	[ 1]
Macrosolen_cochinchinensis 	???????tcctgccagtactcatatgcttgactcaaagattaagccatgcatgtgtaagtatgaactaattcagactgtgaaactgcgaatggctcattaaatcagttatagtttgtttgatagtatctgctactcggataaccgtagtaattctagagctaatacgtgcaccgaacccagac??ttccggaagggatgcatttattagataaaaggtcgacgcgggcttcc?gcccgttgctctgatgattcatgataactcgacggatcgcacggccctcgtgccggcgacgcatcattcaaatttctgccctatcaactttcgatggtaggatagtggcctaccatggtgatgacgggtgacggagaattagggttcgattccggagagggagcctgagaaacggctaccacatccaaggaaggcagcaggcgcgcaaattacccaatcctgacacggggaggtagtgacaataaataacaataccgggctctatgagtctggtaattggaatgagtacaatctaaatcccttaacgaggatccattggagggcaagtctggtgccagcagccgcggtaattccagctccaatagcgtatatttaagttgttgcagttgaaaagctcgtagttggaccttgggctgggtcgatcggtccgccgttaggtgtgtatcggtcggcccgtcccttctgccggcgacgcgctcctggccttaattggccgggtcgtgcctccggtgctgttactttgaagaaattagagtgctcaaagcaagcctacgctctggatacattagcatgggataacatcataggatttcggtcctattctgttggccttcgggatcggagtaatgattaacagggacagtcgggggcattcgtatttcatagtcagaggtgaaattcttggatttatgaaagacgaacaactgcgaaagcattt????????gccaaggatgttttcattaatcaagaacgaaagttgggggctcgaagacgatcagataccgtcctagtctcaaccataaacgatgccgaccagggatcagcggatgttacttttaggactccgctggcaccttatgagaaatcaaagtttttgggttccggggggagtatggtcgcaaggctgaaacttaaaggaattgacggaagggcaccaccaggagtggagcctgcggcttaatttgactcaacacggggaaactttccaggtccagacatagtaaggattgacagactgagagctctttcttgattctatggggggtggtgcatggccgttcttagttggtggagcgatttgtctggttaattccgttaacgaacgagacctcagcctgctaactagctacatggaggtatccctccatggctagcttcttagagggactatggccttttaggccacggaagtttgaggcaataacaggtctgtgatgcccttagatgttctgggccgcacgcgcgctacactgatgtattcaacgagtctatagccttggccgacaggcccgggtaatctttgaaatttcatcgtgatggggatagatcattgcaattgttggtcttcaacgaggaattcctagtaagcgcgagtcatcagctcgcgttgactacgtccctgccctttgtacacaccgcccgtcgctcctaccgattgaatggtccggtgaagtgttcggatcgcggcgacgtgggcggc?tacggctgcc?ggcgacgtcgcgagaagtccactgaaccttatcatttagaggaaggagaagtcgtaacaaggtttccgtaggtg	[ 1]
Moquiniella_rubra          	???ttgatcctgccagtagtcatatgcttgtctcaaagattaagccatgcatgtgtaagtatgaactaattcagactgtgaaactgcgaatggctcattaaatcagttatagtttgtttgatggtatttgctactcggataaccgtagtaattctagagctaatacgtgcaccgaaccccgactcttgcggaagggatgcatttattagataaaaggtcgacgcgggcttct?gctcgtcgttctgatgaatcatgataacttgacggatcgcacggccatcgtgccggcgacgcatcattcaaatttctgccctatcaactttcgatggtaggatagtggcctaccatggttttgacgggtgacggagaattagggttcgattccggagagggagcctgagaaacggctaccacatccaaggaaggcagcaggcgcgcaaattacccaatcctgacacggggaggtagtgacaataaataacaataccgggctctacgagtctggtaattggaatgagtacaatctaaatcccttaacgaggatccattggagggcaagtctggtgccagcagccgcggtaattccagctccaatagcgtatatttaagttgttgcagttaaaaagctcgtagttggaccttgggttgggtcgatcggtccgccttcgggtgtgtaccggtcggcctgtcccttctaccggcgatgcgctcctggccttaattggccgggtcgtgcctccggtgctgttactttgaagaaattagagtgctcaaagcaagcctacgctctggatacattagcatgggataacatcataggatttcggtcctattctgttggccttcgggatcggagtaatgattaacagggacagtcgggggcattcgtatttcatagtcagaggtgaaattcttggatttatgaaagacgaacaactgcgaaagcattt????????gccaaggatgttttcattaatcaagaacgaaagttgggggctcgaagacgatcagataccgtcctagtctcaaccataaacgatgccgaccagggatcagcggatgttacttgtaggactccgctggcaccttatgagaaatcaaagtttttgggttccggggggagtatggtcgcaaggctgaaacttaaaggaattgacggaagggcaccaccaggagtggagcctgcggcttaatttgactcaacacggggaaacttaccaggtccagacatagtaaggattgacagactgagagctctttctagattctatgggtggtggtgcatggccgttcttagttggtggagcgatttgtctggttaattccgttaacgaacgagacctcagcctgctaactagctacgtggaggtatccctccatggctagcttcttagagggactatggccttttaggccacggaagtttgaggcaataacaggtctgtgatgcccttagatgttctgggccgcacgcgcgctacactgatgtattcaacgagtctatagccttggccgacaggcccgggtaatctttgaaatttcatcgtgatggggatagatcattgcaattgttggtcttcaacgaggaattcctagtaagcgcgagtcatcagctcgcgttgactacgtccctgccctttgtacacaccgcccgtcgctcctaccgattgaatggtccggtgaagtgttcggatcgaggcgacgcgggcggt???ccgccgtc?cgcgacgtcgcgagaagtccactaaaccttatcatttagaggaag?????????????????????????????	[ 1]
Muellerina_eucalyptoides   	??????????????????????????????????????????????????????????????????????????????????????????tggctcattaaatcagttatagtttgtttgatggtatttgctactcggataaccgtagtaattctagagctaatacgtgcaacaaaccccgac?ttcttggaagggatgcatttattagataaaaggtcgacgcgggctcct?gctcgttgctctgatgattcatgataacttgacggatcgcacggccctcgtgccggcgacgcatcattcaaatttctgccctatcaactttcgatggtaggatagtggcctaccatggtgatgacgggtgacggagaattagggttcgattccggagagggagcctgagaaacggctaccacatccaaggaaggcagcaggcgcgcaaattacccaatcctgacacggggaggtagtgacaataaataacaataccgggctctaagagtctggtaattggaatgagtacaatctaaatcccttaacgaggatccattggagggcaagtctggtgccagcagccgcggtaattccagctccaatagcgtatatttaagttgttgcagttaaaaagctcgtagttggaccttgggttgggtcaatcggtccgcctttaggtgtgtaccggtcggcctgtcccttctaccggcgatgcgctcctggccttaattggccgggtcgtgcctacggtgctgttactttgaagaaattagagtgctcaaagcaagcctacgctctggatacattagcatgggataacatcataggatttcggtcctattctgttggccttcgggatcggagtaatgattaacagggacagtcgggggcattcgtatttcatagtcagaggtgaaattcttggatttatgaaagacgaacaactgcgaaagcattt????????gccaaggatgttttcattaatcaagaacgaaagttgggggctcgaagacgatcagataccgtcctagtctcaaccataaacgatgccgaccagggatcagcggatgttacttataggactccgctggcaccttatgagaaatcaaagtttttgggttccggggggagtatggtcgcaaggctgaaacttaaaggaattgacggaagggcaccaccaggagtggagcctgcggcttaatttgactcaacacggggaaacttaccaggtccagacatagtaaggattgacagactgagagctctttctagattctatgggtggtggtgcatggccgttcttagttggtggagcgatttgtctggttaattccgttaacgaacgagacctcagcctgctaactagctacatggaggtatccctccatggctagcttcttagagggactatggccttttaggccacggaagtttgaggcaataacaggtctgtgatgcccttagatgttctgggccgcacgcgcgctacactgatgtattcaacgagtctatagccttggccgacaggcccgggtaatctttgaaatttcatcgtgatggggatagatcattgcaattgttggtcttcaacgaggaattcctagtaagcgcgagtcatcagctcgcgttgactacgtccctgccctttgtacacaccgcccgtcgctcctaccgattgaatggtccggtgaagtgttcggatcgcggcgacgtgggcggt??????????????????????????????????????????????????????????????????????????????????????	[ 1]
Notanthera_heterophylla    	???????????????????????????????????????????????????????taagtatgaactaattcagactgtgaaactgcgaatggctcattaaatcagttatagtttgtttgatggtatttgctactcggataaccgtagtaattctagagctaatacgtgcaccaaaccccgac??tcttggaagggatgcatttattagataaaaggtcgacgcgggctct??gcccgttgctctgatgattcatgataactcgacggatcgcacggccctcgtgccggcgacgcatcattcaaatttctgccctatcaactttcgatggtaggatagtggcctaccatggtgatgacgggtgacggagaattagggttcgattccggagagggagcctgagaaacggctaccacatccaaggaaggcagcaggcgcgcaaattacccaatcctgacacggggaggtagtgacaataaataacaataccgggctctatgagtctggtaattggaatgagtacaatctaaatcccttaacgaggatccattggagggcaagtctggtgccagcagccgcggtaattccagctccaatagcgtatatttaagttgttgcagttaaaaagctcgtagttggaccttgggctgggtcgatcggtccgccgtcaggtgtgcaccggccggcccgtcccttctaccggcgatgcgctcctggccttgattggccgggtcgtgcctccggtgctgttactttgaagaaattagagtgctcaaagcaagcctacgctctggatacattagcatgggataacatcataggatttcggtcctattctgttggccttcgggatcggagtaatgattaacagggacagtcgggggcattcgtatttcatagtcagaggtgaaattcttggatttatgaaagacgaacaactgcgaaagcattt????????gccaaggatgttttcattaatcaagaacgaaagttgggggctcgaagacgatcagataccgtcctagtctcaaccataaacgatgccgaccagggatcagcggatgttgcttaaaggactccgctggcaccttatgagaaatcaaagtttttgggttccggggggagtatggtcgcaaggctgaaacttaaaggaattgacggaagggcaccaccaggagtggagcctgcggcttaattttactcaacccggggaaacttaccaggtccagacatagtaaggattgacagactgagagctctttcttgattctatgggtggtggtgcatggccgttcttagttggtggagcgatttgtctggttaattccgttaacgaacgagacctcagcctgctaactagctacgcggaggattccctccgtggctagcttcttagagggactatggccttttaggccacggaagtttgaggcaataacaggtctgtgatgcccttagatgttctgggccgcacgcgcgctacactgatgtattcaacgagtctatagccttggccgacaggcccgggtaatctttgaaatttcatcgtgatggggatagatcattgcaattgttggtcttcaacgaggaattcctagtaagcgcgagtcatcacctcgcgttggat?cgtccctgccctttgtacacaccgcccgtcgctcctaccgattgaatggtccgttgaagtgttcggatc???????????????????????????????????????????????????????????????????????????????????????????????????????	[ 1]
Nuytsia_floribunda         	tggttgatcctgccagtagtcatatgcttgtctcaaagattaagccatgcatgtgtaagtatgaactaattcagactgtgaaactgcgaatggctcattaaatcagttatagtttgtttgatggtatctgctactcggataaccgtagtaattctagagctaatacgtgcaccaaaccccgac?tctttggaagggacgcatttattagataaaaggtcgacgcgggccta??gcccgttgctctgatgattcatgataactcgacggatcgcacggccctcgtgccggcgacgcatcattcaaatatctgccctatcaactttcgatggtaggatagtggcctaccatggtgatgacgggtgacggagaattagggttcgattccggagagggagcctgagaaacggctaccacatccaaggaaggcagcaggcgcgcaaattacccaatcctgacacggggaggtagtgacaataaataacaataccgggctctatgagtctggtaattggaatgagtacaatctaaatcccttaacgaggatccattggagggcaagtctggtgccagcagccgcggtaattccagctccaatagcgtatatttaagttgttgcagttaaaaagctcgtagttggaccttgggttgggtcgatcggtccgccttcaggtgtgtaccggtcggctcgtcccttctaccggcgatgcgctcctggccttaattggccgggtcgtgcctccggtgctgttactttgaagaaattagagtgctcaaagcaagcctacgctctggatacattagcatgggataacatcataggatttcggtcctattctgttggccttcgggatcggagtaatgattaacagggacagtcgggggcattcgtatttcatagtcagaggtgaaattcttggatttatgaaagacgaacaactgcgaaagcattt????????gccaaggatgttttcattaatcaagaacgaaagttgggggctcgaagacgatcagataccgtcctagtctcaaccataaacgatgccgaccagggatcagcggatgttactttcaggactccgctggcaccttatgagaaatcaaagtttttgggttccggggggagtatggtcgcaaggctgaaacttaaaggaattgacggaagggcaccaccaggagtggagcctgcggcttaatttgactcaacacggggaaacttaccaggtccagacatagtaag???tgacagactgagagctctttcttgattctatgggtggtggtgcatggccgttcttagttggtggagcgatttgtctggttaattccgttaacgaacgagacctcagcctgctaactagctatatggaggtatccctccatggctagcttcttagagggactatggccttttaggccacggaagtttgaggcaataacaggtctgtgatgcccttagatgttctgggccgcacgcgcgctacactgatgtattcaacgagtctatagccttggccgacaggcccgggtaatctttgaaatttcatcgtgatggggatagatcattgcaattgttggtcttcaacgaggaattcctagtaagcgcgagtcatcagctcgcgttgactacgtccctgccctttgtacacaccgcccgtcgctcctaccgattgaatggtccggtgaagtgttcggatcgcggcgacgtgggcggt???tcgctgcc?ggcgacgtcgcgagaagtccactgaaccttatcatttagaggaaggagaagtcgtaacaaggtttccgtaggtg	[ 1]
Oedina_pendens             	???????tcctgccagtagtcatatgcttgtctcaaagattaagccatccatgtgtaagtatgaactaactcagactgtgaaactgcgaatggctcattaaatcagttatagtttgtttgatggtatttgcttctcggataaccgtagtaattctagagctaatacgtgcaacaaaccccgac??ttctggaagggatgcatttattagataaaaggtcaacgcgggcttt??gcccgttgctctgatgattcatgataactcgacggatcgcacggcctttgtgccggcgacgcatcattcaaatttctgccctatcaactttcgatggtaggatagtggcctactatggtggtgacgggtgacggagaattagggttcgattccggagagggagcctgagaaacggctaccacatccaaggaaggcagcaggcgcgcaaatcacccaatcccgacacggggaggtagtgacaataaataacaataccgggctcaatgagtctggtaattggaatgagtacaatctaaatcccttaacgaggatccattggagggcaagtctggtgccagcagccgcggtaattccagctccaatagcgtatatttaagttgttgcagttaaaaagctcgtagttggacctaggaatgtgcaggccggtccgcctcatggtgtgtacctgtcagcttgtttctactgccggcgatgcgctcctggccttaattggccgggtcgttcctccggcgctgttactttgaagaaattagagtgctcaaagcaggcctacgct?tgtatacattagcatgggataacatcataggatttcgatcctattctgttggccttcgggatcggaggaatgattaacaggggcagtcgggggcattcgtatttcatagtcagaggtgaaattcttggatttatgaaagacgaacaactgcgaaagcattt????????gccaaggatgttttcattaatcaagaacgaaagttgggggctcgaagacgatcagataccgtcctagtctcaaccataaacgatgccgaccagggatcagcggatgttacttgtaggactccgctggcaccttatgagaaatcaaagtttttgggttccggggggagtatggtcgcaaggctgaaacttaaaggaattgacggaagggcaccaccaggagtggagcctgcggcttaatttgactcaacacggggaaacttaccaggtccagacatagtaaggattgacagactgagagctctttctagattctatgggtggtggtgcatggccgttcttagttggtggagcgatttgtctggttaattccgttaacgaacgagacctcagcctgctaactagctacatggaggtatccctccatggctagcttcttagagggactatggccttttaggccacggaagtttgaggcaataacaggtctgtgatgcccttagatgttctgggccgcacgcgcgctacactgatgtattcaacgagtctatagccttggccgacaggcccgggtaatctttgaaatttcatcgtgatggggatagatcattgcaattgttggtcttcaacgaggaattcctagtaagcgcgagtcatcagctcgcgttgactacgtccctgccctttgtacacaccgcccgtcgctcctaccgattgaatggtccggtgaagtgttcggatcgaggcgacgtgggcggt???tcgccgcc?cgcgacgtcgcgagaagtccac????????????????????????????????????????????????????	[ 1]
Oliverella_rubroviridis    	???????????????????????????????????????????????????????????????????aattcagactgtgaaactgcgaatggctcattatatcagctatagtttgtttgatggtatttgctactcggataaccg?agtaattctagagctaatacgtgcaccgaaccccgacttttacggaagggatgcatttattagataaaaggtcgacgcgggcttt??gcccgttgttcagatgaatcatgataacttgacggatcgcacggccattgtgccggcgacgcatcattcaaatttctgccctatcaactttcgatggtaggatagtggcctaccatggttttgacgggtgacggagaattagggttcgattccggagagggagcctgagaaacggctaccacatccaaggaaggcagcaggcgcgcaaattacccaatcctgacacggggaggtagtgacaataaataacaataccgggctctacgagtctggtaattggaatgagtacaatctaaatcccttaacgaggatccattggagggcaagtctggtgccagcagccgcggtaattccagctccaatagcgtatatttaagttgttgcagttaaaaagctcgtagttggaccttgggttgggtcgatcggtccgcctttaggtgtgtaccggttggcctgtcctttctaccggcgatgcgctcctggc?ttaattggccgggtcgtgcctccggtgctgttactttgaagaaattagagtgctcaaagcaagcctacgctctggatacattagcatgggataacatcataggatttcggtcctattctgttggccttcgggatcggagtaatgattaacagggacagtcgggggcattcgtatttcatagtcagaggtgaaattcttggatttatgaaagacgaacaactgcgaaagcattt????????gccaaggatgttttcattaatcaagaacgaaagttgggggctcgaagacgatcagataccgtcctagtctcaaccataaacgatgccgaccagggatcagcggatgttacttataggactccgctggcaccttatgagaaatcaaagtttttgggttccggggggagtatggtcgcaaggctgaaacttaaaggaattgacggaagggcaccaccaggagtggagcctgcggcttaatttgactcaacacgggaaaacttaccaggtccagacatagtaaggattgacagactgagagctctttcgagattctatgggtggtggtgcatggccgttcttagttggtggagcgatttgtctggttaattccgttaacgaacgagacctcagcctgctaactagctacgtggaggtatccctccatggctagcttcttagagggactatggccttttaggccacggaagtttgaggcaataacaggtctgtgatgcccttagatgttctgggccgcacgcgcgctacactgatgtattcaacgagtctatagccttggccgacaggcctgggtaatctttgaaatttcatcgtgatggggatagatcattgcaattgttggtcttcaacgaggaattcctagtaagcgcgagtcatcagctcgcgttgactacgtccctgccctttgtacacaccgcccgtcgctcctaccgattgaatggtccggtgaagtgttcggatcgaggcgacgtgggcggt???tcgccgcc?tgcgacgtcgcgagaagtccactgaaccttatcatttagaggaaggagaagtcgtaacaaggtttcggtaggtg	[ 1]
Oncella_ambigua            	???????tcctgccagtactcatatgcttgtctcaaagattaagccatgcatgtgtaagtatgaactaattcagactgtgaaactgcgaatggctcattaaatcagttatagtttgtttgatggtacttgctactcggataaccgtagtaattctagagctaatacgtgcaccgaaccccgactctcgcggaaggggcgcatttattagataaaaggtcggcgcgggctct??gcccgttgttctgatgaatcatgataactcgacgtatcgcacggccatcgtgccggcgacgcatcattcaaatttctgccctatcaactttcgatggtaggatagtggcctaccatggttttgacgggtgacggagaattagggttcgattccggagagggagcctgagaaacggctaccacatccaaggaaggcagcaggcgcgcaaattacccaatcctgacacggggaggtagtgacaataaataacaataccgggctctacgagtctggtaattggaatgagtacaatctaaatcccttaacgaggatccattggagggcaagtctggtgccagcagccgcggtaattccagctccaatagcgtatatttaagttattgcagttaaaaagctcgtagttggaccttgggtcgggtcgatcggtccgccctcgggtgtgtaccggccgacccgtcccttctaccggcgatgcgctcctggccttaattggccgggtcgtgcctccggtgctgttactttgaagaaattagagtgctcaaagcaagcctacgctctggatacattagcatgggataacatcataggatttcggtcctattctgttggccttcgggatcggagtaatgattaacagggacagtcgggggcattcgtatttcatagtcagaggtgaaattcttggatttatgaaagacgaacaactgcgaaagcattt????????gccaaggatgttttcattaatcaagaacgaaagttgggggctcgaagacgaacagataccgtcctagtctcaaccataaacgatgccgaccagggatcagcggatgttacttgtaggactccgctggcaccttatgagaaatcaaagtttttgggttccggggggagtatggtcgcaaggctgaaacttaaaggaattgacggaagggcaccaccaggagtggagcctgcggcttaatttgactcaacacggggaaacttaccaggtccagacatagtaaggattgacagactgagagctctttctagattctatgggtggtggtgcatggccgttcttagttggtggagcgatttgtctggttaattccgttaacgaacgagacctcagcctgctaactagctacatggaggtatccctccatggctagcttcttagagggactatggccttttaggccacggaagtttgaggcaataacaggtctgtgatgcccttagatgttctgggccgcacgcgcgctacactgatgtattcaacgagtctatagccttggccgacaggcccgggtaatctttgaaatttcatcgtgatggggatagatcattgcaactgttggtcttcaacgaggaattcctagtaagcgcgagtcatcagctcgcgttgactacgtccctgccctttgtacacaccgcccgtcgctcctaccgattgaatggtccggtgaagtgttcggatcgaggcgacgtgggcggt???tcgccgcc?cgcgacgtcgcgagaagtccactgaaccttatcatttagaggaaggagaagtcgtaacaaggtttccgtaggtg	[ 1]
Oncocalyx_sulfureus        	???????????????????????????????????????????????tgcatgtgtaagtatgaactaattcagactgtgaaactgcgaatggctcattaaatcagttatagtttgtttgatggtacttgctactcggataaccgtagtaattctagagctaatacgtgcaccgaaccccgactctcgcggaaggggcgcatttattagataaaaggtcggcgcgggctct??gcccgttgttctgatgaatcatgataactcgacggatcgcacggccatcgtgccggcgacgcatcattcaaatttctgccctatcaactttcgatggtaggatagtggcctaccatggttttgacgggtgacggagaattagggttcgattccggagagggagcctgagaaacggctaccacatccaaggaaggcagcaggcgcgcaaattacccaatcctgacacggggaggtagtgacaataaataacaataccgggctctacgagtctggtaattggaatgagtacaatctaaatcccttaacgaggatccattggagggcaagtctggtgccagcagccgcggtaattccagctccaatagcgtatatttaagttgttgcagttaaaaagctcgtagttggaccttgggtcgggtcgatcggtccgccctcgggtgtgtaccggccgccccgtcccttctaccggcgatgcgctcctggccttaattggccgggtcgtgcctccggtgctgttactttgaagaaattagagtgctcaaagcaagcctacgctctggatacattagcatgggataacatcataggatttcggtcctattctgttggccttcgggatcggagtaatgattaacagggacagtcgggggcattcgtatttcatagtcagaggtgaaattcttggatttatgaaagacgaacaactgcgaaagcattt????????gccaaggatgttttcattaatcaagaacgaaagttgggggctcgaagacgatcagataccgtcctagtctcaaccataaacgatgccgaccagggatcagcggatgttacttgtaggactccgctggcaccttatgagaaatcaaagtttttgggttccggggggagtatggtcgcaaggctgaaacttaaaggaattgacggaagggcaccaccaggagtggagcctgcggcttaatttgactcaacacgggaaaacttaccaggtccagacatagtaaggattgacagactgagagctctttctagattctatgggtggtggtgcatggccgttcttagttggtggagcgatttgtctggttaattccgttaacgaacgagacctcagcctgctaactagctacgcggaggtgtacctccgtggctagcttcttagagggactatggccttttaggccacggaagttcgaggcaataacaggtctgtgatgcccttagatgttctgggccgcacgcgcgctacactgatgtattcaacgagtctatagccttggccgacaggcccgggtaatctttgaaatttcatcgtgatggggatagatcattgcaattgttggtcttcaacgaggaattcctagtaagcgcgagtcatcagctcgcgttgactacgtccctgccctttgtacacaccgcccgtcgctcctaccgattgaatggtccggtgaagtgttcggatcgaggcgacgcgggcggt???tcgccgcc?cgcgacgtcgcgagaagtcc??????????????????????????????????????????????????????	[ 1]
Oryctanthus_occidentalis   	????????????????????????????????????????????????????????aagtatgaactaattcagact??gtaactgcgaatggctcattaaatcagttatagtttgtttgatggtatctactgctcggataaccgtagtaattctagagctaatacgtgcctaaaaccccgac??tttt?????ggatgcatttattagataaaaggtcgac????gctct??gcccgttgctctgatgattcatgataactcgacggatcgcacggccctcgtgccggcgacgcatcattcaaatttctgccctatcaactttcgatggtaggat?gtggcctaccatggtgatgacgggtaacggagaattagggttcgattccggagagggagcctgagaaacggctaccacatccaaggaaggcagcaggcgcgcaaattacccaatcctgacacggggaggtagtgacaataaataacaataccgggctcaatgagtctggtaattggaatgagtacaatctaaatcccttaacgaggatccattggagggcaagtctggtgccagcagccgcggtaattccagctccaatagcgtatatttaagttgttgcagttaaaaagctcgtagttggaccttgggttgggtcgatcggtccgccattaggtgtgtaccggtcggcctgtcccttctaccggcgatgcgctcctggccttaattggccgggtcgtgcctccggtgctgttactttgaagaaattagagtgctcaaagcaagcctacgctctggatacattagcatgggataacatcataggatttcggtcctattctgttg??cttcgggatcggagtaatgattaacagggacagtcgggggcat??gtatttcatagtcagaggtgaaattcttggatttatgaaagacgaacaactgcgaaagcattt????????gccaaggatgttttcattaatcaagaacgaaagttggggg?tcgaagacgatcagataccgtcctagtctcaaccataaacgatgccgaccagggatcagcggatgttacttataggactccgctggcaccttatgagaaatcaaagtttttgggttccggggggagtatggtcgcaaggctgaaacttaaaggaattgacggaagggcaccaccaggagtgga??????????taatttgactcaacacggggaaacttaccaggtccagacatagtaaggattgacagactgagagctctttcttgattctatgggtggtggtgcatggccgttcttagttggtggagcgatttgtctggttaattccgttaacgaacgagacctcagcctgctaaat?????????????????cctccatggctagcttcttagagggactatggccttttaggccac?gaagtttgaggcaataacaggtctgtgatgcccttagatgttctgggccgcacgcgcgctacactgatgtattcaacgagtctatagccttggccgacaggcccgggtaatctttgaaatttcatcgtgatggggatagatcattgcaattgttggtcttcaacgaggaattcctagtaaggccgagtcatcagctcgcgttgactacgtccctgccctttgtacacaccgcccgtcgctcctaccgattgaatggtccggtgaagtgttcggatcgcggcgacgtgggcggt???tcgctgcc?ggcgacgtcgcgagaagtccactgaaccttatcatttaga??????????????????????????????????	[ 1]
Passovia_pyrifolia         	tggttgatcctgccagtagtcatatgcttgtctcaaagattaagccatgcatgtgtaagtatgaactaattcagactgtgaaactgcgaatggctcattaaatcagttatagtttgtttgatggtatctgctactcggataaccgtagtaattctagagctaatacgtgcaccaaaccccgac??ttctggaagggacgcatttattagataaaaggtcgac??gggcttt??gcccgttgctctgatgattcatgataactcgacggatcgcacggccctcgtgccggcgacgcatcattcaaatttctgccctatcaactttcgatggtaggat?gtggcctaccatggtggtgacgggtgacggagaattagggttcgattccggagagggagcctgagaaacggctaccacatccaaggaaggcagcaggcgcgcaaattacccaatcctgacacggggaggtagtgacaataaataacaataccgggctcttagagtctggtaattggaatgagtacaatctaaatcccttaacgaggatccattggagggcaagtctggtgccagcagccgcggtaattccagctccaatagcgtatatttaagttgttgcagttaaaaagctcgtagttggaccttgggttgggtcgatcggtccgccgttaggtgtgtaccggtcggcctgtcccttctaccggcgatgcgctcctggccttaattggccgggtcgtgcctccggtgctgttactttgaagaaattagagtgctcaaagcaagcctacgctctgaatacattagcatgggataacatcataggatttcggtcctattctgttggccttcgggatcggagtaatgattaacagggacagtcgggggcattcgtatttcatagtcagaggtgaaattcttggatttatgaaagacgaacaactgcgaaagcattt????????gccaaggatgttttcattaatcaagaacgaaagttgggggctcgaagacgatcagataccgtcctagtctcaaccataaacgatgccgaccagggatcagcggatgttacttataggactccgctggcaccttatgagaaatcaaagtttttgggttccggggggagtatggtcgcaaggctgaaacttaaaggaattgacggaagggcaccaccaggagtggagcctgcggcttaatttgactcaacacggggaaacttaccaggtccagacatagtaaggattgacagactgagagctctttcttgattctatgggtggtggtgcatggccgttcttagttggtggagcgatttgtctggttaattccgttaacgaacgagacctcagcctgctaaatagctacatggaggtatccctccatggctagcttcttagagggactatggccttttaggccacggaagtttgaggcaataacaggtctgtgatgcccttagatgttctgggccgcacgcgcgctacactgatgtattcaacgagtctatagccttggccgacaggcccgggtaatctttgaattttcatcgtgatggggatagatcattgcaattgttggtcttcaacgaggaattcctagtaag?gcgagtcatcagctcgcgttgactacgtccctgccctttgtacaca?cgcccgtcgctcctaccgattgaatggtccggtgaagtgttcggatcgcggcgacgtg????????????????????????????????????????????????????????????????????????????????????????????	[ 1]
Peraxilla_tetrapetala      	???????????????????????????????????????????????????????????tatgaactaattcagactgtgaaactgcgaatggctcattaaatcagttatagtttgtttgatggtatctgctactcggataaccgtagtaattctagagctaatacgtgcaacaaaccccgac??tttcggaagggatgcatttattagataaaaggtcgacgcgggctct??gcccgttgctctgatgattcatgataactcgacggatcgcacggccctcgtgccggcgacgcatcattcaaatttctgccctatcaactttcgatggtaggatagtggcctaccatggtgatgacgggtgacggagaattagggttcgattccggagagggagcctgagaaacggctaccacatccaaggaaggcagcaggcgcgcaaattacccaatcctgacacggggaggtagtgacaataaataacaataccgggctctatgagtctggtaattggaatgagtacaatctaaatcccttaacgaggatccattggagggcaagtctggtgccagcagccgcggtaattccagctccaatagcgtatatttaagttgttgcagttaaaaagctcgtagttggaccttgggttgggtcgatcggtccgccgttaggtgtgtaccggtcggcctgtcccttctaccggcgatgcgctcctggccttaattggccgggtcgtgcctccggtgctgttactttgaagaaattagagtgctcaaagcaagcctacgctctggatacattagcatgggataacatcataggatttcggtcctattctgttggccttcgggatcggagtaatgattaacagggacagtcgggggcattcgtatttcatagtcagaggtgaaattcttggatttatgaaagacgaacaactgcgaaagcattt????????gccaaggatgttttcattaatcaagaacgaaagttgggggctcgaagacgatcagataccgtcctagtctcaaccataaacgatgccgaccagggatcagcggatgttacttttaggactccgctggcaccttatgagaaatcaaagtttttgggttccggggggagtatggtcgcaaggctgaaacttaaaggaattgacggaagggcaccaccaggagtggagcctgcggcttaatttgactcaacacggggaaacttaccaggtccagacatagtaaggattgacagactgagagctctttcttgattctatgggtggtggtgcatggccgttcttagttggtggagcgatttgtctggttaattccgttaacgaacgagacctcagcctgctaactagctacatggaggtatccctccatggctagcttcttagagggactatggccttttaggccacggaagtttgaggcaataacaggtctgtgatgcccttagatgttctgggccgcacgcgcgctacactgatgtattcaacgagtctatagccttggccgacaggcccgggtaatctttgaaatttcatcgtgatggggatagatcattgcaattgttggtcttaaacgaggaattcctagtaagcgcgagtcatcagctcgcgttgactacgtccctgccctttgtacacaccgcccgtcgctcctaccgattgaatggtccggtgaagtgttcggatcgcggcgacgtgggcggt???tcgctgcc?ggcgacgtcgcgagaagtccactg??????????????????????????????????????????????????	[ 1]
Phragmanthera_crassicaulis 	??????????????????????????????????????????agccatgcatgtgtaagtatgaactaattcagactgtgaaactgcgaatggctcattaaatcagttatagtttgtttgatggtatttgctactcggataaccgtagtaattctagagctaatacgtgcaccgaaccccgactctcgcggaagggatgcatttattagataaaaggtcgacgcgggctct??gcccgttgttctgatgaatcatgataacttgacggatcgcacggccttcgtgccggcgacgcatcattcaaatttctgccctatcaactttcgatggtaggatagtggcctaccatggttttgacgggtgacggagaattagggttcgattccggagagggagcctgagaaacggctaccacatccaaggaaggcagcaggcgcgcaaattacccaatcctgacacggggaggtagtgacaataaataacaataccgggctctacgagtctggtaattggaatgagtacaatctaaatcc?ttaacgaggatccattggagggcaagtctggtgccagcagccgcggtaattccagctccaatagcgtatatttaagttgttgcagttaaaaagctcgtagttggaccttgggttgggtcgatcggtccgccttcaggtgtgtaccggccggcccgtcccttctaccggcgatgcgctcctggccttaattggccgggtcgtgcctccggtgctgttactttgaagaaattagagtgctcaaagcaagcctacgctctggatacattagcatgggataacatcataggatttcggtcctattctgttggccttcgggatcggagtaatgattaacagggacagtcgggggcattcgtatttcatagtcagaggtgaaattcttggatttatgaaagacgaacaactgcgaaagcattt????????gccaaggatgttttcattaatcaagaacgaaagttgggggctcgaagacgatcagataccgtcctagtctcaaccataaacgatgccgaccagggatcagcggatgttacttgtaggactccgctggcaccttatgagaaatcaaagtttttgggttccggggggagtatggtcgcaaggctgaaacttaaaggaattgacggaagggcaccaccaggagtggagcctgcggcttaatttgactcaacacggggaaacttaccaggtccagacatagtaaggattgacagactgagagctctttctagattctatgggtggtggtgcatggccgttcttagttggtggagcgatttgtctggttaattccgttaacgaacgagacctcagcctgctaactagctacgtggaggtatccctccatggctagcttcttagagggactatggccttttaggccacggaagtttgaggcaataacaggtctgtgatgcccttagatgttctgggccgcacgcgcgctacactgatgtattcaacgagtctatagccttggccgacaggcccgggtaatctttgaaatttcatcgtgatggggatagatcattgcaattgttggtcttcaacgaggaattcctagtaagcgcgagtcatcagctcgcgttgactacgtccctgccctttgtacacaccgcccgtcgctcctaccgattgaatggtccggtgaagtgttcggatcgaggcgacgtgggcggt???tcgccgct?cgcgacgtcgcgagaagtccactgaaccttatcatttagaggaaggagaagtcg????????????????????	[ 1]
Plicosepalus_sagittifolius 	????????????????????????????????????????????????????????????????????????????????????????????????????????????????????????atggtacttgctactgggataaccgtagtaattctagagctaatacgtgcaacaaaccccgac?tatttggaagggatgcatttattagataaaaggtcggcgcgggctct??gctcgtcgttctgatgaatcatgataacttgacggatcgcacggccttcgtgccggcgacgcatcattcaaatttctgccctatcaactttcgatggtaggatagtggcctaccatggttttgacgggtgacggagaattagggttcgattccggagagggagcctgagaaacggctaccacatccaaggaaggcagcaggcgcgcaaattacccaatcctgacacggggaggtagtgacaataaataacaataccgggctctacgagtctggtaattggaatgagtacaatctaaatcccttaacgaggatccattggagggcaagtctggtgccagcagccgcggtaattccagctccaatagcgtatatttaagttgttgcagttaaaaagctcgtagttggaccttgggctgggtcgatcggtccgccgtcaggtgtgtaccggtcggcccgtcccttctaccggcgttgcgctcctggccttaactggccgggtcgtgtctccggtgctgttactttgaagaaattagagtgctcaaagcaagcctacgctctggatacattagcatgggataacatcataggatttcggtcctattctgttggccttcgggatcggagtaatgattaacagggacagtcgggggcattcgtatttcatagtcagaggtgaaattcttggatttatgaaagacgaacaactgcgaaagcattt????????gccaaggatgttttcattaatcaagaacgaaagttgggggctcgaagacgatcagataccgtcctagtctcaaccataaacgatgccgaccagggatcagcggatgttacttataggactccgctggcaccttatgagaaatcaaagtttttgggttccggggggagtatggtcgcaaggctgaaacttaaaggaattgacggaagggcaccaccaggagtggagcctgcggcttaatttgactcaacacggggaaacttaccaggtccagacatagtaaggattgacagactgagagctctttctagattctatgggtggtggtgcatggccgttcttagttggtggagcgatttgtctggttaattccgttaacgaacgagacctcagcctgctaactagctacgtggaggtatccctccatggctagcttcttagagggactatggccttttaggccacggaagtttgaggcaataacaggtctgtgatgcccttagatgttctgggccgcacgcgcgctacactgatgtattcaacgagtctatagccttggccgacaggcccgggtaatctttgaaatttcatcgtgatggggatagatcattgcaattgttggtcttcaacgaggaattcctagtaagcgcgagtcatcagctcgcgttgactacgtccctgccctttgtacacaccgcccgtcgctcctaccgattgaatggtccggtgaagtgttcggatcgaggcgac???????????????????????????????????????????????????????????????????????????????????????????????	[ 1]
Psittacanthus_angustifolius	???????????gccagtagtcatatgcttgtctcaaagattaagccatgcatgtgtaagtatgaactaattcagactgtgaaactgcgaatggctcattaaatcagttatagtttgtttgatggtatctgctactcggataaccgtagtaatgctagagctaatacgtgcaccaaaccccaac??tttc?gaagggatgcatttattagataaaaggtcgacgcaggcttttagcctgttgctctgatgattcataataactcgacggatcgcaaggccctggtgccggcgacgcatcattcaaatttctgccctatcaactttcgatggtaggatagtggcctaccatggtgatgacgggtgacggagaattagggttcgattccggagagggagcctgagaaacggctaccacatccaaggaaggcagcaggcgcgcaaattacccaatcctgacacggggaggtagtgacaataaataacaataccgggctctatgagtctggtaattggaatgagtacaatctaaatcccttaacgaggatccattggagggcaagtctggtgccagcagccgcggtaattccagctccaatagcgtatatttaagttgttgcagttaaaaagctcgtagttggaccttgggttgggtcgatcggtccgcctttaggtgtgcaccggtcggcctgtcccttctaccggcgatgcgctcctggccttaattggccgggtcgtgcctccggtgctgttactttgaagaaattagagtgctcaaagcaagcctacgctctggatacattagcatgggataacatcataggatttcggtcctattctgttggccttcgggatcggagtaatgattaacagggacagtcgggggcattcgtatttcatagtcagaggtgaaattcttggatttatgaaagacgaacaactgcgaaagcattt????????gccaaggatgttttcattaatcaagaacgaaagttgggggctcgaagacgatcagataccgtcctagtctcaaccataaacgatgccgaccagggatcagcggatgttacttataggactccgctgg?accttatgagaaatcaaagtttttgggttccggggggagtatggtcgcaaggctgaaacttaaaggaattgacggaagggcaccaccaggagtggagcctgcggcttaatttgactcaacacggggaaacttaccaggtccagacatagtaaggattgacagactgagagctctttcttgattctatgggtggtggtgcatggccgttcttagttggtggagcgatttgtctggttaattccgttaacgaacgagacctcagcctgctaaatagctacatggaggtatacctccatggctagcttcttagagggactatggccttttaggccacggaagtttgaggcaataacaggtctgtgatgcccttagatgttctgggccgcacgcgcgctacactgatgtattcaacgagtctatagccttggccgacaggcccgggtaatctttgaaatttcatcgtgatggggatagatcattgcaattgttggtcttcaacgaggaattcctagtaagcgcgagtcatcagctcgcgttgactacgtccctgccctttgtacacaccgcccgtcgctcctaccgattgaatggtccggtgaagtgttcggatcgcggcgacgtgggcggt???tcgctgccaggcgacgtcgcgagaagtccactgaaccttatcattt?gaggaaggagaa????????????????????????	[ 1]
Scurrula_ferruginea        	???????????????????????????????????????????????????????????tatgaactaattcagactgtgaaactgcgaatggctcattaaatcagttatagtttgtttgatggtatttgctactcggataaccgtagtaattctagagctaatacgtgcacctaaccccgac??ttccggaagggatgcatttattagataaaaggtcgacgcgggctttc?gcccgttgttctgatgaatcataataacttgacggatcgcacggccatcgtgccggcgacgcatcattcaaatttctgccctatcaactttcgatggtaggatagtggcctaccatggttttgacgggtgacggagaattagggttcgattccggagagggagcctgagaaacggctaccacatccaaggaaggcagcaggcgcgcaaattacccaatcctgacacggggaggtagtgacaataaataacaataccgggctctacgagtctggtaattggaatgagtacaatctaaatcccttaacgaggatccattggagggcaagtctggtgccagcagccgcggtaattccagctccaatagcgtatatttaagttgttgcagttaaaaagctcgtagttggaccttgggctgggtcgatcggtccgccgtcaggtgtgtaccggtcggcctgtcccttctaccggcgatgcgctcctggccttaattggccgggtcgtgcctccggtgctgttactttgaagaaattagagtgctcaaagcaagcctacgctctggatacattagcatgggataacatcataggatttcggtcctattctgttggccttcgggatcggagtaatgattaacagggacagtcgggggcattcgtatttcatagtcagaggtgaaattcttggatttatgaaagacgaacaactgcgaaagcattt????????gccaaggatgttttcattaatcaagaacgaaagttgggggctcgaagacgatcagataccgtcctagtctcaaccataaacgatgccgaccagggatcagcggatgttacttacaggactccgctggcaccttatgagaaatcaaagtttttgggttccggggggagtatggtcgcaaggctgaaacttaaaggaattgacggaagggcaccaccaggagggaagcctgcggcttaatttgactcaacacggggaaacttaccaggtccagacatagtaaggattgacagactgagagctctttctagattctatgggtggtggtgcatggccgttcttagttggtggagcgatttgtctggttaattccgttaacgaacgagacctcagcctgctaactagctacatggaggtatccctccatggctagcttcttagagggactatggccttttaggccacggaagtttgaggcaataacaggtctgtgatgcccttagatgttctgggccgcacgcgcgctacactgatgtattcaacgagtctatagccttggccgacaggcccgggtaatctttgaaatttcatcgtgatggggatagatcattgcaattgttggtcttcaacgaggaattcctagtaagcgcgagtcatcagctcgcgttgagtacgtccctgccctttgtacacaccgcccgtcgctcctaccgattgaatggtccggtgaagtgttcggatcgaggcgacgtgggcggt???ttgctgcc?cgcgacgtcgcgagaagtccact???????????????????????????????????????????????????	[ 1]
Scurrula_parasitica        	???????????????????????????????????????????????????tgtgtaagtatgaactaattcagactgtgaaactgcgaatggctcattaaatcagttatagtttgtttgatggtatttgctactcggataaccgtagtaattctagagctaatacgtgcacctaaccccgac??ttccggaagggatgcatttattagataaaaggtcgacgcgggcttct?gcccgttgttctgatgaatcataataacttgacggatcgcacggccatcgtgccggcgacgcatcattcaaatttctgccctatcaactttcgatggtaggatagtggcctaccatggttttgacgggtgacggagaattagggttcgattccggagagggagcctgagaaacggctaccacatccaaggaaggcagcaggcgcgcaaattacccaatcctgacacggggaggtagtgacaataaataacaataccgggctctacgagtctggtaattggaatgagtacaatctaaatcccttaacgaggatccattggagggcaagtctggtgccagcagccgcggtaattccagctccaatagcgtatatttaagttgttgcagttaaaaagctcgtagttggaccttgggttgggtcgatcggtccgccgtcaggtgtgtaccggttggcctgtcccttctaccggcgatgcgctcctgtccttaattggccgggtcgtgcctccggtgctgttactttgaagaaattagagtgctcaaagcaagcctacgctctggatacattagcatgggataacatcataggatttcggtcctattctgttggccttcgggatcggagtaatgattaacagggacagtcgggggcattcgtatttcatagtcagaggtgaaattcttggatttatgaaagacgaacaactgcgaaagcattt????????gccaaggatgttttcattaatcaagaacgaaagttgggggctcgaagacgatcagataccgtcctagtctcagccataaatgatgccgaccagggatcagcggatgttacttacaggactccgctggcaccttatgagaaatc??????????????????????????????????????????????????????????????????????????????????????cggcttaatttgactcaacacgggaaaacttgccaggtccagacatagtaaggattgacagactgagagctctttctagattctatgggtggtggtgcatggccgttcttagttggtggagcgatttgtctggttaattccgttaacgaacgagacctcagcctgctaactagctacatggaggtatccctccatggctagcttcttagagggactatggccttctaggccacggaagtttgaggcaataacaggtctgtgatgcccttagatgttctgggccgcacgcgcgctacactgatgtattcaacgagtctatagccttggccgacaggcccgggtaatctttgaaatttcatcgtgatggggatagatcattgcaattgttggtcttcaacgaggaattcctagtaagcgcgagtcatcagctcgcgttgactacgtccctgccctttgtacacaccgcccgtcgctcctaccgattgaatggtccggtgaagtgttcggatcgaggcgacgtgggcggt???tcgctgcc?cgcgacgtcgcgagaagtc???????????????????????????????????????????????????????	[ 1]
Scurrula_pulverulenta      	???????????????????????????????????aagattaagccatgcatgtgtaagtatgaactaattcagactgtgaaactgcgaatggctcattaaatcagttatagtttgtttgatggtatttgctactcggataaccgtagtaattctagagctaatacgtgcacctaaccccgac??ttccggaagggatgcatttattagataaaaggtcgacgcgggctcac?gcccgttgttctgatgaatcataataacttgacggatcgcacggccatcgtgccggcgacgcatcattcaaatttctgccctatcaactttcgatggtaggatagtggcctaccatggttttgacgggtgacggagaattagggttcgattccggagagggagcctgagaaacggctaccacatccaaggaaggcagcaggcgcgcaaattacccaatcctgacacggggaggtagtgacaataaataacaataccgggctctacgagtctggtaattggaatgagtacaatctaaatcccttaacgaggatccattggagggcaagtctggtgccagcagccgcggtaattccagctccaatagcgtatatttaagttgttgcagttaaaaagctcgtagttggaccttgggttgggtcgatcggtccgccgtcaggtgtgtaccggtcggcctgtcccttctaccggcgatgcgctcctggccttaattggccgggtcgtgcctccggtgctgttactttgaagaaattagagtgctcaaagcaagcctacgctctggatacattagcatgggataacatcataggatttcggtcctattctgttggccttcgggatcggagtaatgattaacagggacagtcgggggcattcgtatttcatagtcagaggtgaaattcttggatttatgaaagacgaacaactgcgaaagcattt????????gccaaggatgttttcattaatcaagaacgaaagttgggggctcgaagacgatcagataccgtcctagtctcaaccataaacgatgccgaccagggatcagcggatgttacttacaggactccgctggcaccttatgagaaatcaaagtttttgggttccggggggagtatggtcgcaaggctgaaacttaaaggaattgacggaagggcaccaccaggagtggagcctgcggcttaatttgactcaacacgggaaaacttaccaggtccagacatagtaaggattgacagactgagagctctttctagattctatgggtggtggtgcatggccgttcttagttggtggagcgatttgtctggttaattccgttaacgaacgagacctcagcctgctaactagctacatggaggtatccctccatggctagcttcttagagggactatggccttttaggccacggaagtttgaggcaataacaggtctgtgatgcccttagatgttctgggccgcacgcgcgctacactgatgtattcaacgagtctatagccttggccgacaggcccgggtaatctttgaaatttcatcgtgatggggatagatcattgcaattgttggtcttcaacgaggaattcctagtaagcgcgagtcatcagctcgcgttgactacgtccctgccctttgtacacaccgcccgtcgctcctaccgattgaatggtccggtgaagtgttcggatcgaggcgacgtgggcggt???tcgctgcc?cgcgacgtcgcgagaagtccagtgaaccttatca????????????????????????????????????????	[ 1]
Socratina_bemarivensis     	?????????????????????????????????????????????????????????agtatgaactaattcagactgtgaaactgcgaatggctcattaaatcagttatagtttgtttgatggtatttgctactcggataaccgtagtaattctagagctaatacgtgcaccgaaccccgactcttgcggaagggatgcatttattagataaaaggtcgacgcgggctct??gcccgttgttctgatgaatcatgataactcgacggatcgcacggccatcgtgccggcgacgcatcattcaaatttctgccctatcaactttcgatggtaggatagtggcctaccatggttttgacgggtgacggagaattagggttcgattccggagagggagcctgagaaacggctaccacatccaaggaaggcagcaggcgcgcaaattacccaatcctgacacggggaggtagtgacaataaataacaataccgggctctacgagtctggtaattggaatgagtacaatctaaatcccttaacgaggatccattggagggcaagtctggtgccagcagccgcggtaattccagctccaatagcgtatatttaagttgttgcagttaaaaagctcgtagttggaccttgggctgggtcgatcggtccgccttcaggtgtgtaccggccggcccgtcccttctgccggcgatgcgctcctggccttaattggccgggtcgtgcctccggcgctgttactttgaagaaattagagtgctcaaagcaagcctacgctctggatacattagcatgggataacatcataggatttcggtcctattctgttggccttcgggatcggagtaatgattaacagggacagtcgggggcattcgtatttcatagtcagaggtgaaattcttggatttatgaaagacgaacaactgcgaaagcattt????????gccaaggatgttttcattaatcaagaacgaaagttgggggctcgaagacgattagataccgtcctagtctcaaccataaacgatgccgaccagggatcagcggatgtcacctaaaggactccgctggcaccttatgagaaatcaaagtctttgggttccggggggagtatggtcgcaaggctgaaacttaaaggaattgacggaagggcaccaccaggagtggagcctgcggcttaatttgactcaacacggggaaacttaccaggtccagacatagtaaggattgacagactgagagctctttctagattctatgggtggtggtgcatggccgttcttagttggtggagcgatttgtctggttaattccgttaacgaacgagacctcagcctgctaactagctacgtggaggtatccctccatggctagcttcttagagggactatggccttttaggccacggaagtttgaggcaataacaggtctgtgatgcccttagatgttctgggccgcacgcgcgctacactgatgtattcaacgagtctatagccttggccgacaggcccgggtaatctttgaaatttcatcgtgatggggatagatcattgcaattgttggtcttcaacgaggaattcctagtaagcgcgagtcatcagctcgcgttgactacgtccctgccctttgtacacaccgcccgtcgctcctaccgattgaatggtccggtgaagtgttcggatcgaggcgacgtgggcggt???tcgccgcc?cgcgacgtcgcga?????????????????????????????????????????????????????????????	[ 1]
Struthanthus_oerstedii     	tggttgatcctgccagtagtcatatgcttgtctcaaagattaagccatgcatgtgtaagtatgaactaattcagactgtgaaactgcgaatggctcattaaatcagttatagtt?gtttgatggtatctgctactcggataaccgtagtaatgctagagctaat?cgtgcaccaaaccccgac??tcttggaagggatgca?ttattagataaaaggtcgac???ggctct??gcccgttgctctgatgattcatgataactcgacggatcgcacggccctcgtgccggcgacgc?tcattcaaatttctgccctatcaactttcgatggtaggatagtggcctaccatggtgatgacgggtgacggagaattagggttcgattccggagagggagcctgagaaacggctaccacatccaa???????agcaggcg?gcaaattacccaatcctgacacggggaggtagtgacaataaat?acaataccgggctctatgagtctggtaattggaatgagtacaatctaaatcccttaacgaggatccattggagggcaagtctggtgccagcagccgcggtaattccagctccaatagcgtatatttaagttgttgcagttaaaaagctcgtagttggaccttgggttgggtcgatcggtccgccgttaggtgtgtaccggtcggcctgtcccttctaccggc?atgcgctcctggccttaattggccgggtcgtg?ctccggtgctgttactttgaagaaat???????????????????????gctctggatacattagcatgggataacatc?tagga?????????????????????cttcgggatcggagtaatgattaacagggacagtcgggggcattcgtatttcatagt??gaggtgaaattcttggatttatgaaag?cgaacaactg?gaaagcattt????????gccaaggatgttttcattaatcaagaacgaaagttgggggctcgaagacgatcagataccgtcctagtctcaaccataaacgatgccgaccagggatcagcggatgttacttttaggactccgctggcaccttatgagaaatcaaagtttttgggttccggggggagtatggtcgcaaggctgaaacttaaaggaattgacggaagggcaccaccaggagtgg?gca??cggctta?tttgactcaacacggggaaacttaccaggtccagacatagtaaggattgacagactgagagctctttcttgattctatgggtggtggtgcatggccgttcttagttggtggagcgatttgtctggttaattccgttaacgaacgagacctcagcctgctaaatagctacatggaggtatacctccatggctagcttcttagagggactatggccttttaggccacggaagtttgaggcaataacaggtctgtgatgcccttagatgttctgggccgcacgcgcgctacactgatgtattcaacgagtctatagcctt?gccgacaggcccgggtaatctttgaaatttcatcgtgatgaggatagatcattgcaattgttggtcttcaacgaggaattcctagtaag????agtcatcagctcgcgt?gactacgtccctgccctttgtacacaccgcccgtcgctcctaccgattgaatggtccggtgaagtgttcggatcgcggcgacgtg?gcggt???tcg?tgcc?ggcgacgtcgcgagaagtccactgaa????????????????????????????????????????????????	[ 1]
Struthanthus_woodsonii     	?????????????????????????????????????????aagccatgcatgtgtaagtatgaactaattcagactgtgaaactgcgaatggctcattaaatcagttatagtttgtttgatggtatctgctactcggataaccgtagtaatgctagagctaatacgtgcacaaaaccccgac??tcttggaagggatgcatttattagataaaaggtcgacgcgggctct??gcccgttgctctgatgattcatgataactcgacggatcgcacggccctcgtgccggcgacgcatcattcaaatttctgccctatcaactttcgatggtaggatagtggcctaccatggtgatgacgggtgacggagaattagggttcgattccggagagggagcctgagaaacggctaccacatccaaggaaggcagcaggcgcgcaaattacccaatcctgacacggggaggtagtgacaataaataacaataccgggctctatgagtctggtaattggaatgagtacaatctaaatcccttaacgaggatccattggagggcaagtctggtgccagcagccgcggtaattccagctccaatagcgtatatttaagttgttgcagttaaaaagctcgtagttggaccttgggttgggtcgatcggtccgccgttaggtgtgtaccggtcggcctgtcccttctaccggcgatgcgctcctggccttaattggccgggtcgtgcctccggtgctgttactttgaagaaattagagtgctcaaagcaagcctacgctctggatatattagcatgggataacatcataggatttcggtcctattctgttggccttcgggatcggagtaatgattaacagggacagtcgggggcattcgtatttcatagtcagaggtgaaattcttggatttatgaaagacgaacaactgcgaaagcattt????????gccaaggatgttttcattaatcaagaacgaaagttgggggctcgaagacgatcagataccgtcctagtctcaaccataaacgatgccgaccagggatcagcggatgttacttttaggactccgctggcaccttatgagaaatcaaagtttttgggttccggggggagtatggtcgcaaggctgaaacttaaaggaattgacggaagggcaccaccaggagtggagcctgcggcttaatttgactcaacacggggaaacttaccaggtccagacatagtaaggattgacagactgagagctctttcttgattctatgggtggtggtgcatggccgttcttagttggtggagtgatttgtctggttaattccgttaacgaacgagacctcagcctgctaaatagctacatggaggtatacctccatggctagcttcttagagggactatggccttttaggccacggaagtttgaggcaataacaggtctgtgatgcccttagatgttctgggccgcacgcgcgctacactgatgtattcaacgagtctatagccttggccgacaggcccgggtaatctttgaaatttcatcgtgatggggatagatcattgcaattgttggtcttcaacgaggaattcctagtaagcgcgagtcatcagctcgcgttgactacgtccctgccctttgtacacaccgcccgtcgctcctaccgattgaatggtccggtgaagtgttcggatcgcggcgacgtgggcggt???tcgctgcc?ggcgacgtcgcgagaagtccactgaa????????????????????????????????????????????????	[ 1]
Tapinanthus_quinquangulus  	?ggttgatcctgccagtagtcatatgcttgtctcaaagattaagccatgcatgtgtaagtatgaacaaattcagactgtgaaactgcgaatggctcattaaatcagttatagtttgtttgatggtatttgctactcggataaccgtagtaattctagagctaatacgtgcaccgacccccgactgttacggaagggatgcatttattagataaaaggtcgac???ggcttt??gcccgttgttcagatgaatcatgataacttgacggatcgcacggccattgtgccggcgacgcatcattcaaatttctgccctatcaactttcgatggtaggatagtggcctaccatggttttgacgggtgacggagaattagggttcgattccggagagggagcctgagaaacggctaccacatccaaggaaggcagcaggcgcgcaaattacccaatcctgacacggggaggtagtgacaataaataacaataccgggctctacgagtctggtaattggaatgagtacaatctaaatcccttaacgaggatccattggagggcaagtctggtgccagcagccgcggtaattccagctccaatagcgtatatttaagttgttgcagttaaaaagctcgtagttggaccttgggttgggtcgatcggtccgccttcaggtgtgtaccggttggcctgtcccttctaccggcgatgcgttcctggccttaattggccgggtcgtgcctccggtgctgttactttgaagaaattagagtgctcaaagcaagcctacgctctggatacattagcatgggataacatcataggatttcggtcctattctgttggccttcgggatcggagtaatgattaacagggacagtcgggggcattcgtatttcatagtcagaggtgaaattcttggatttatgaaagacgaacaactgcgaaagcattt????????gccaaggatgttttcattaatcaagaacgaaagttgggggctcgaagacgatcagataccgtcctagtctcaaccataaacgatgccgaccagggatcagcggatgttacttataggactccgctggcaccttatgagaaatcaaagtttttgggttccggggggagtatggtcgcaaggctgaaacttaaaggaattgacggaagggcaccaccaggagtggagcctgcggcttaatttgactcaacacgggaaaacttaccaggtccagacatagtaaggattgacagactgagagctctttctagattctatgggtggtggtgcatggccgttcttagttggtggagcgatttgtctggttaattccgttaacgaacgagacctcagcctgctaactagctacgtggaggtatccctccatggctagcttcttagagggactatggccttttaggccacggaagtttgaggcaataacaggtctgtgatgcccttagatgttctgggccgcacgcgcgctacactgatgtattcaacgagtctatagcctt?gccgacaggcctgggtaatctttgaaatttcatcgtgatggggatagatcattgcaattgttggtcttcaacgaggaattcctagtaagcgcgagtcatcagctcgcgttgactacgtccctgccctttgtacacaccgcccgtcgctcctaccgattgaatggtccggtgaagtgttcggatcgaggcgacgtgggcggt???tcgctgcc?cgcgacgtcgcgagaagtccactgaaccttatcattt?????????????????????????????????????	[ 1]
Taxillus_chinensis         	???????tcctgccagtagtcatatgcttgtctcaaagattaagccatgcatgtgtaagtatgaactaattcagactgtgaaactgcgaatggctcattaaatcagttatagtttgtttgatggtatttgctactcggataaccgtagtaattctagagctaatacgtgcacccacccccgac??ttctggaagggacgcatttattagataaaaggtcgacgcgggccttgcgcccgttgttctgatgaatcatgataacttgacggatcgcacggccatcgtgccggcgacgcatcattcaaatttctgccctatcaactttcgatggtaggatagtggcctaccatggttttgacgggtgacggagaattagggttcgattccggagagggagcctgagaaacggctaccacatccaaggaaggcagcaggcgcgcaaattacccaatcctgacacggggaggtagtgacaataaataacaataccgggctctacaagtctggtaattggaatgagtacaatctaaatcccttaacgaggatccattggagggcaagtctggtgccagcagccgcggtaattccagctccaatagcgtatatttaagttgttgcagttaaaaagctcgtagttggaccttgggttgggtcgatcggtccgccgtcaggtgtgtaccggtcggcctgtcccttctaccggcgatgcgctcctggccttaattggccgggtcgtgcctccggtgctgttactttgaagaaattagagtgctcaaagcaagcctacgctctggatacattagcatgggataacatcataggatttcggtcctattctgttggccttcgggatcggagtaatgattaacagggacagtcgggggcattcgtatttcatagtcagaggtgaaattcttggatttatgaaagacgaacaactgcgaaagcattt????????gccaaggatgttttcattaatcaagaacgaaagttgggggctcgaagacgatcagataccgtcctagtctcaaccataaacgatgccgaccagggatcagcggatgttacttacaggactccgctggcaccttatgagaaatcaaagtttttgggttccggggggagtatggtcgcaaggctgaaacttaaaggaattgacggaagggcaccaccaggagtggagcctgcggcttaatttgactcaacacgggaaaacttaccaggtccagacatagtaaggattgacagactgagagctctttctagattctatgggtggtggtgcatggccgttcttagttggtggagcgatttgtctggttaattccgttaacgaacgagacctcagcctgctaactagctacatggaggtatccctccatggctagcttcttagagggactatggccttttaggccacggaagtttgaggcaataacaggtctgtgatgcccttagatgttctgggccgcacgcgcgctacactgatgtattcaacgagtctatagccttggccgacaggcccgggtaatctttgaaatttcatcgtgatggggatagatcattgcaattgttggtcttcaacgaggaattcctagtaagcgcgagtcatcagctcgcgttgactacgtccctgccctttgtacacaccgcccgtcgctcctaccgattgaatggtccggtgaagtgttcggatcgaggcgacgtgggcggt???ccgctgcc?cgcgacgtcgcgagaagtccactgaaccttatcatttagaggaaggagaagtcgtaacaaggtttccgtaggtg	[ 1]
Tripodanthus_acutifolius   	?ggttgatcctgccagtgctcatatgcttgtctcaaagattaagccatgcatgtgtaagtatgaactaattcagactgtgaaactgcgaatggctcattaaatcagttatagtttgtttgatggtatctgctactcggataaccgtagtaattctagagctaatacgtgcaacaaaccccgac??ttttggaagggatgcatttattagataaaaggtcgacgcgggctct??gctcgttgctctgatgattcatgataactcgacggatcgcacggccctcgtgccggcgacgcatcattcaaatttctgccctatcaactttcgatggtaggatagtggcctaccatggtgatgacgggtgacggagaattagggttcgattccggagagggagcctgagaaacggctaccacatccaaggaaggcagcaggcgcgcaaattacccaatcctgacacggggaggtagtgacaataaataacaataccgggctctatgagtctggtaattggaatgagtacaatctaaatcccttaacgaggatccattggagggcaagtctggtgccagcagccgcggtaattccagctccaatagcgtatatttaagttgttgcagttaaaaagctcgtagttggaccttgggttgggtcgatcggtccgccgttaggtgtgtaccggtcggcctgtcccttctaccggcgatgcgctcctggccttaattggccgggtcgtgcctccggtgctgttactttgaagaaattagagtgctcaaagcaagcctacgctctggatacattagcatgggataacatcataggatttcggtcctattctgttggccttcgggatcggagtaatgattaacagggacagtcgggggcattcgtatttcatagtcagaggtgaaattcttggatttatgaaagacgaacaactgcgaaagcattt????????gccaaggatgttttcattaatcaagaacgaaagttgggggctcgaagacgatcagataccgtcctagtctcaaccataaacgatgccgaccagggatcagcggatgttacttttaggactccgctggcaccttatgagaaatcaaagtttttgggttccggggggagtatggtcgcaaggctgaaacttaaaggaattgacggaagggcaccaccaggagtggagcctgcggcttaatttgactcaacacggggaaacttaccaggtccagacatagtaaggattgacagactgagagctctttcttgattctatgggtggtggtgcatggccgttcttagttggtggagcgatttgtctggttaattccgttaacgaacgagacctcagcctgctaaatagctacatggaggtatacctccatggctagcttcttagagggactatggccttttaggccacggaagtttgaggcaataacaggtctgtgatgcccttagatgttctgggccgcacgcgcgctacactgatgtattcaacgagtctatagccttggccgacaggcccgggtaatctttgaaatttcatcgtgatggggatagatcattgcaattgttggtcttcaacgaggaattcctagtaagcgcgagtcatcagctcgcgttgactacgtccctgccctttgtacacaccgcccgtcgctcctaccgattgaatggtccggtgaagtgttcggatcgaggcgacgtgggcggt???tcgctgcc?ggcgacgtcgcgagaagtccactgaaccttatcatt??????????????????????????????????????	[ 1]
Tristerix_corymbosus       	??????????????????????????????????????????????????????????????????taattcagactgtgaaactgcgaatggctcattaaatcagttatagtttgtttgatggtacctgctactcggataaccgtagtaattctagagctaatacgtgccaaaaaccccgac?ttcttggaagggacgcatttattagataaaaggtcgacgcgggctct??gcccgttgctctgatgattcatgataacttgacggatcgcacggccttcgtgccggcgacgcatcattcaaatttctgccctatcaactttcgatggtaggatagtggcctaccatggtgatgacgggtgacggagaattagggttcgattccggagagggagcctgagaaacggctaccacatccaaggaaggcagcaggcgcgcaaattacccaatcctgacacggggaggtagtgacaataaataacaataccgggctctatgagtctggtaattggaatgagtacaatctaaatcccttaacgaggatccattggagggcaagtctggtgccagcagccgcggtaattccagctccaatagcgtatatttaagttgttgcagttaaaaagctcgtagttggaccttgggttgggtcgatcggtccgccgttaggtgtgtaccggtcggcctgtcccttctaccggcgatgcgctcctggccttaattggccgggtcgtgcctccggtgctgttactttgaagaaactagagtgctcaaagcaagcctacgctctggatacattagcatgggataacatcataggatttcggtcctattctgttggccttcgggatcggagtaatgattaacagggacagtcgggggcattcgtatttcatagtcagaggtgaaattcttggatttatgaaagacgaacaactgcgaaagcattt????????gccaaggatgttttcattaatcaagaacgaaagttgggggctcgaagacgatcagataccgtcctagtctcaaccataaacgatgccgaccagggatcagcggatgttacttttaggactccgctggcaccttatgagaaatcaaagtttttgggttccggggggagtatggtcgcaaggctgaaacttaaaggaattgacggaagggcaccaccaggagtggagcctgcggcttaatttgactcaacacggggaaacttaccaggtccagacatagtaaggattgacagactgagagctttttcttgattctatgggtggtggtgcatggccgttcttagttggtggagcgatttgtctggttaattccgttaacgaacgagacctcagcctgctaactagctacatggaggtatccctccatggctagcttcttagagggactatggccttttaggccacggaagtttgaggcaataacaggtctgtgatgcccttagatgttctgggccgcacgcgcgctacactgatgtattcaacgagtctatagccttggccgacaggcccgggtaatctttgaaatttcatcgtgatggggatagatcattgcaattgttggtcttcaacgaggaattcctagtaagcgcgagtcatcagctcgcgttgactacgtccctgccctttgtacacaccgcccgtcgctcctaccgattgaatggtccaataaagtgttcggatcgaggcgacgtg????????????????????????????????????????????????????????????????????????????????????????????	[ 1]
Tupeia_antarctica          	??????????tgccagtagtcatatgcttgtctcaaagattaagccatgcatgtgtaagtatgaactaattcagactgtgaaactgcgaatggctcattaaatcagttatagtttgtttgatggtatctgctactcggataaccgtagtaattctagagctaatacgtgcaacaaaccccgac??ttctggaagggatgcatttattagataaaaggtcga??caggctct??gcccgttgctctgatgattcatgataactcgacggatcgcacggccctcgtgccggcgacgcatcattcaaatttctgccctatcaactttcgatggtaggatagtggcctaccatggtgatgacgggtgacggagaattagggttcgattccggagagggagcctgagaaacggctaccacatccaaggaaggcagcaggcgcgcaaattacccaatcctgacacggggaggtagtgacaataaataacaataccgggctctatgagtctggtaattggaatgagtacaatctaaatcccttaacgaggatccattggagggcaagtctggtgccagcagccgcggtaattccagctccaatagcgtatatttaagttgttgcagttaaaaagctcgtagttggaccttgggttgggtcgatcggtccgccgttaggtgtgtaccggtcggcctgtcccttctaccggcgatgcgctcctggtcttaattggccgggtcgtgcctccggtgctgttactttgaagaaattagagtgctcaaagcaagcctacgctctggatacattagcatgggataacatcataggatttcggtcctattctgttggccttcgggatcggagtaatgattaacagggacagtcgggggcattcgtatttcatagtcagaggtgaaattcttggatttatgaaagacgaacaactgcgaaagcattt????????gccaaggatgttttcattaatcaagaacgaaagttgggggctcgaagacgatcagataccgtcctagtctcaaccataaacgatgccgaccagggatcagcggatgttacttttaggactccgctggcaccttatgagaaatcaaagtttttgggttccggggggagtatggtcgcaaggctgaaacttaaaggaattgacggaagggcaccaccaggagtggagcctgcggcttaatttgactcaacacggggaaacttaccaggtccagacatagtaaggattgacagactgagagctctttcttgattctatgggtggtggtgcatggccgttcttagttggtggagcgatttgtctggttaattccgttaacgaacgagacctcagcctgctaactagctacatggaggtatccctccatggctagcttcttagagggactatggccttttaggccacggaagtttgaggcaataacaggtctgtgatgcccttagatgttctgggccgcacgcgcgctacactgatgtattcaacgagtctatagccttggccgacaggcccgggtaatctttgaaatttcatcgtgatggggatagatcattgcaattgttggtcttcaacgaggaattcctagtaagcgcgagtcatcagctcgcgttgactacgtccctgccctttgtacacaccgcccgtcgctcctaccgattgaatggtccggtgaagtgttcggatcgcggcgacgtgggcggt???tcgctgcc?ggcgacgtcgcgagaagtccactgaaccttatcatttagaggaaggag??????????????????????????	[ 1]
Vanwykia_remota            	?????????????????????????????????????????aagccatgcatgtgtaagtatgaactaattcagactgtgaaactgcgaatggctcattaaatcagttatagtttgtttgatggtatttgctactcggataaccgtagtaattctagagctaatacgtgcaccaaaccccgac?tttttggaagggatgcatttattagataaaaggtcgacgcgggctct??gcccgttgttctgatgaatcatgataacttgacggatcgcacggccatcgtgccggcgacgcatcattcaaatttctgccctatcaactttcgatggtaggatagtggcctaccatggttttgacgggtgacggagaattagggttcgattccggagagggagcctgagaaacggctaccacatccaaggaaggcagcaggcgcgcaaattacccaatcctgacacggggaggtagtgacaataaataacaataccgggctctacgagtctggtaattggaatgagtacaatctaaatcccttaacgaggatccattggagggcaagtctggtgccagcagccgcggtaattccagctccaatagcgtatatttaagttgttgcagttaaaaagctcgtagttggaccttgggctgggtcggtcggtccgccttttggtgtgtaccggtcggcccgtcccttctaccggcgatgcgctcctggccttaattggccgggtcgtgcctccggtgctgttactttgaagaaattagagtgctcaaagcaagcctacgctctggatacattagcatgggataacatcataggatttcggtcctattctgttggccttcgggatcggagtaatgattaacagggacagtcgggggcattcgtatttcatagtcagaggtgaaattcttggatttatgaaagacgaacaactgcgaaagcattt????????gccaaggatgttttcattaatcaagaacgaaagttgggggctcgaagacgattagataccgtcctagtctcaaccataaacgatgccgaccagggatcagcggatgtcacctaaaggactccgctggcaccttatgagaaatcaaagtctttgggttccggggggagtatggtcgcaaggctgaaacttaaaggaattgacggaagggcaccaccaggagtggagcctgcggcttaatttgactcaacacggggaaacttaccaggtccagacatagtaaggattgacagactgagagctctttctagattctatgggtggtggtgcatggccgttcttagttggtggagcgatttgtctggttaattccgttaacgaacgagacctcagcctgctaactagctacatggaggtatccctccatggctagcttcttagagggactatggccttttaggccacggaagtttgaggcaataacaggtctgtgatgcccttagatgttctgggccgcacgcgcgctacactgatgtattcaacgagtctatagccttggccgacaggcccgggtaatctttgaaatttcatcgtgatggggatagatcattgcaattgttggtcttcaacgaggaattcctagtaagcgcgagtcatcagctcgcgttgactacgtccctgccctttgtacacaccgcccgtcgctcctaccgattgaatggtccggtgaagtgttcggatcgaggcgacgtgggcggt???tcgctgcc?cgcgacgtcgcgagaagtccactga?????????????????????????????????????????????????	[ 1]
_REMOVED_                  	???ttgatcctgccagtagtcatatgcttgtctcaaagattaagccatgcatgtgtaagtatgaactaattcagactgtgaaactgcgaatggctcattaaatcagttatagtttgtttgatggtatttgctactcggataaccgtagtaattctagagctaatacgtgcaacaaaccccgac??ttccggaagggatgcatttattagataaaaggtcgacgcgggcttc??gcccgttgctctgatgattcatgataactcgacggatcgcacggccatcgtgccggcgacgcatcattcaaatttctgccctatcaactttcgatggtaggatagtggcctaccatggtgdtgacgggtgacggagaattagggttcgattccggagagggagcctgagaaacggctaccacatccaaggaaggcagcaggcgcgcaaattacccaatcctgacacggggaggtagtgacaataaataacaataccgggctctacgagtctggtaattggaatgagtacaatctaaatcccttaacgaggatccattggagggcaagtctggtgccagcagccgcggtaattccagctccaatagcgtatatttaagttgttgcagttaaaaagctcgtagttggaccttgggctgggtcgatcggtccgccdtcaggtgtgtaccggtcggcccgtcccttctaccggcgatgcgctcctggccttaactggccgggtcgtgcctccggtgctgttactttgaagaaattagagtgctcaaagcaagcctacgctctggatacattagcatgggataacatcataggatttcggtcctattctgttggccttcgggatcggagtaatgattaacagggacagtcgggggcattcgtatttcatagtcagaggtgaaattcttggatttatgaaagacgaacaactgcgaaagcattt????????gccaaggatgttttcattaatcaagaacgaaagttgggggctcgaagacgatcagataccgtcctagtctcaaccataaacgatgccgaccagggatcagcggatgttacttataggactccgctggcaccttatgagaaatcaaagtttttgggttccggggggagtatggtcgcaaggctgaaacttaaaggaattgacggaagggcaccaccaggagtggagcctgcggcttaatttgactcaacacggggaaacttaccaggtccagacatagtaaggattgacagactgagagctctttctwgattctatgggtggtggtgcatggccgttcttagttggtggagcgatttgtctggttaattccgttaacgaacgagacctcagcctgctaactagctacrtggaggwttccctccatggctagcttcttagagggactatggccttttaggccacggaagtttgaggcaataacaggtctgtgatgcccttagatgttctgggccgcacgcgcgctacactgatgtattcaacgagtctatagccttggccgacaggcccgggtaatctttgaaatttcatcgtgatggggatagatcattgcaattgttggtcttcaacgaggaattcctagtaagcgcgagtcatcagctcgcgttgactacgtccctgccctttgtacacaccgcccgtcgctcctaccgattgaatggtccggtgaagtgttcggatcgaggcgacgtgggcggt???hcgctgcc?cgcgacgtcgcgagaagtccactgaaccttatcatttagaggaaggagaagtcgtaacaaggtttccgtaggtg	[ 4]
	;
end;

begin paup;
	set torder=left tcompress taxlabels=full outroot=monophyl
		autoclose maxtrees=1000 increase=auto autoinc=1000
		storetreewts storebrlens rootmethod=outgroup
		warnroot=no;
	pset opt=deltran collapse=minbrlen;
	dset dcollapse distance=hky85 missdist=ignore rates=equal
		pinvar=0;
	defaults nj bionj breakties=random;
	defaults upgma bionj breakties=random;
	defaults bootstrap grpfreq=no;
	defaults contree grpfreq=no;
	defaults hsearch addseq=random;
	defaults savedist triangle=both;
end;
