# Supplementary material for: Eocene Loranthaceae pollen pushes back divergence ages for major splits in the family
Source: PeerJ. 2017 Jun 7;5:e3373. doi: 10.7717/peerj.3373 (PMC5466002; doi:10.7717/peerj.3373)
Supplement: Supplemental Information 8 — This archive includes all data and analysis files referred to in the main text and supplementary files that are needed to reproduce the shown results. See GuideToFiles.txt for naming schemes and contents of each subfolder included in this archive, and File S1 for analysis set-ups and further background information. [file peerj-05-3373-s008.zip › Step2_Consensi/03_25S.all.v.m1.nex]

#NEXUS

[mingrpsize= 1]

begin data;
	dimensions ntax= 62 nchar= 2175;
	format datatype=nucleotide gap=- missing=?;
	matrix
[                           	        10        20        30        40        50        60        70        80        90       100       110       120       130       140       150       160       170       180       190       200       210       220       230       240       250       260       270       280       290       300       310       320       330       340       350       360       370       380       390       400       410       420       430       440       450       460       470       480       490       500       510       520       530       540       550       560       570       580       590       600       610       620       630       640       650       660       670       680       690       700       710       720       730       740       750       760       770       780       790       800       810       820       830       840       850       860       870       880       890       900       910       920       930       940       950       960       970       980       990      1000      1010      1020      1030      1040      1050      1060      1070      1080      1090      1100      1110      1120      1130      1140      1150      1160      1170      1180      1190      1200      1210      1220      1230      1240      1250      1260      1270      1280      1290      1300      1310      1320      1330      1340      1350      1360      1370      1380      1390      1400      1410      1420      1430      1440      1450      1460      1470      1480      1490      1500      1510      1520      1530      1540      1550      1560      1570      1580      1590      1600      1610      1620      1630      1640      1650      1660      1670      1680      1690      1700      1710      1720      1730      1740      1750      1760      1770      1780      1790      1800      1810      1820      1830      1840      1850      1860      1870      1880      1890      1900      1910      1920      1930      1940      1950      1960      1970      1980      1990      2000      2010      2020      2030      2040      2050      2060      2070      2080      2090      2100      2110      2120      2130      2140      2150      2160      2170      2180]
[                           	         .         .         .         .         .         .         .         .         .         .         .         .         .         .         .         .         .         .         .         .         .         .         .         .         .         .         .         .         .         .         .         .         .         .         .         .         .         .         .         .         .         .         .         .         .         .         .         .         .         .         .         .         .         .         .         .         .         .         .         .         .         .         .         .         .         .         .         .         .         .         .         .         .         .         .         .         .         .         .         .         .         .         .         .         .         .         .         .         .         .         .         .         .         .         .         .         .         .         .         .         .         .         .         .         .         .         .         .         .         .         .         .         .         .         .         .         .         .         .         .         .         .         .         .         .         .         .         .         .         .         .         .         .         .         .         .         .         .         .         .         .         .         .         .         .         .         .         .         .         .         .         .         .         .         .         .         .         .         .         .         .         .         .         .         .         .         .         .         .         .         .         .         .         .         .         .         .         .         .         .         .         .         .         .         .         .         .         .         .         .         .         .         .         .         .         .         .         .         .         .         .         .         .         .         .         .         .         .         .         .         .         .         .         .         .         .         .         .]
Actinanthella_menyharthii   	?????????tttaagcatatcaataagcggaggaaaagaaacttacgaggattcccctagtaacggcgagcgaaccgggaacagcccagcttgaaaatcgtccggcgctgccgcacgaattgtagtctgtagaagcgtcctcagcggcggaccgggctcaagtcccctggaagggggcgccggagagggtgagagccccgtcgtgcccggaccctgccgcaccacgaggcgctgtcggcgagtcgggttgtttgggaatgcagccccaatcgggcggtaaattccgtccaaggctaaatacgggcgagagaccgatagcaaacaagtaccgcgagggaaagatgaaaaggactttgaaaagagagtcaaagagtgcttgaaattgtcgggagggaagcggatgggggccggcgatgcacctcggtcggatgtggaacggccgccggccggtccgccgatcgactcggggtgcggaccgatgcggattgaggcggcggcccaagcccgggccgtcgttac??gctcgcggagatgccgccgcctcgatcgtgggaagcagcgcgcgccgccc?????gcggcgtgcctc??ggcacctgcgcgctccgggcatcggcctgcgggctccccattcgacccgtcttgaaacacggaccaaggagtctgacatgtgtgcgagtcaacgggc?gactaaacccgtaaggcgaaaggaagctga?ttggagggatcccc??????ctgcggg???tgcacccccgaccgaccttgatcttctgtgaagggttcgagtgtgagcatgcctgtcgggacccgaaagatggtgaactatgcctgagcggggcgaagccagaggaaactctggtggaggcccgcagcgatactgacgtgcaaatcgttcgtctgacttgggtataggggcgaaagactaatcgaaccgtctagtagctggttccctccgaagtttccctcaggatagctggagctcgcgcgcgagttctatcaggtaaagccaatgattagaggcatcgggggcgcaacgccctcgacctattctcaaactttaaatgggtaggacgacgcggctgcttcgttgagccgcggcggggaatcgagagctccaagtgggccatttttggtaagcagaactggcgatgcgggatgaaccggaagccgggttacggtgcccaactgcgcgctaacctagatcccacaaagggtgttggtcgattaagacagcaggacggtggtcatggaagtcgaaatccgctaaggagtgtgtaacaactcacctgccgaatcaactagccccgaaaatggatggcgcttaagcgcgcgacctatacccggccgtcgaggcaacggccaggccccgatgagtaggagggcgcggcggtcgctgcaaaacctgtggcgcgagcccgggcggagcgtccgtcggtgcggatcttggtggtagtagcaaatattcaaatgagaactttgaaggccgaagaggggaaaggttccatgtgaacggcacttgcacatgggttagtcgatcctaagagacgggggaagcccgtccgacagcgcacaacgcgcgagcttcgaaagggaatcgggttaaaattcccgaaccgggacgtggtggttgacggcgacgttagggagtccggagacgtcgtcgggggccccgggaagagttatcttttctgtttaacagcctgcccaccctggaatcggttcagccggaggtagggtccagcggctggaacagcaccgcacgtcgcgcggtgtccggtgcgccctcgacggcccctgaaaatccggaggaccgagtgccatccacgcccgttcgtactcataaccgcatcaggtctccaaggtgaaca???????????????????????????????????????????????????????????????????????????????????????????????????????????????????????????????????????????????????????????????????????????????????????????????????????????????????????????????????????????????????????????????????????????????????????????????????????????????	[ 1]
Agelanthus_sansibarensis    	?????????tttaagcatatcaataagcggaggaaaagaaacttacgaggattcccctagtaacggcgagcgaaccgggaacagcccagcttgaaaatcgcgcggcgccgccgcgcgaattgtagtctgtagaagcgtcctcagcggcggaccgggctcaagccccctggaagggggcgccggagagggtgagagccccgtcgtgcccggaccctgccgcaccacgaggcgctgtcggcgagtcgggttgtttgggaatgcagccccaatcgggcggtaaattccgtccaaggctaaatacgggcgagagaccgatagcaaacaagtaccgcgagggaaagatgaaaaggactttgaaaagagagtcaaagagtgcttgaaattgtcgggagggaagcggatgggggccggcgatgcgccccggtcggatgcggaacggccgacagccggtccgccgatcgactcggggtgcggaccgatgcggattgaggcggcggcccaagcccgggccgtcgttac??gctcgcggagacgtcgccgcctcgatcgtggaaagcagcgcgcgccgcct?????gcggcgtgcctc??ggcacccgcgcgctccgggcaacggcctgcgggctccccattcgacccgtcttgaaacacggaccaaggagtctgacatgtgtgcgagtcaacggga?gattaaacccgtaaggcgaaaggaagctga?ttggtgggatcccc??????ccgcggg???tgcacccccgactgaccttgatcttctgagaagggttcgagtgtgagcatacctgtcgggacccgaaagatggtgaactatgcctgagcggggcgaagccagaggaaactctggtggaggcccgcagcgatactgacgtgcaaatcgttcgtctgacttgggtataggggcgaaagactaatcgaaccgtctagtagctggttccctccgaagtttcccttaggatagctggagctcgcgcgcgagttctatcaggtaaagccaatgattagaggcatcgggggcgcaacgccctcgacctattctcaaactttaaatgggtaggacgacgcggctgcttcgttgagccgcggcgaggaatcgagagctccaagtgggccatttttggtaagcagaactggcgatgcgggatgaaccggaagccgggttacggtgcccaactgcgcgctaacctagatcccacaaagggtgttggtcgattaagacagcaggacggtggtcatggaagtcgaaatccgctaaggagtgtgtaacaactcacctgccgaatcaactagccccgaaaatggatggcgctcaagcgcgcgacctatacccggccgtcgaggcaacggccaggccccgatgagtaggagggcgcggcggccgccgcgaaacctgtggcgcgagcccgggcggagcggccgtcggtgcggatcttggtggtagtagcaaatattcaaatgagaactttgaaggccgaagaggggaaaggttccatgtgaacggcacttgcacatgggttagtcgatcctaagagacgggggaagcccgtccgacagcgcacaacgcgcgagcttcgaaagggaatcgggttaaaattcccgaaccgggacgtggtggttgacggcgacgttacggagtccggagacgtcgtcgggggccccgggaagagttatcttttctgtttaacagcctgcccaccctggaatcggctcagccggaggtagggtccagcggctggaacagcaccgcacgtcgcgcggtgtccggtgcgccctcgacggcccctgaaaatccggaggaccgagtgccatccacgcccgttcgtactcataaccgcatcaggtctccaaggtgaacagcctctggtcaatggaacaatgtaggcaagggaagtcggcaaaatggatccgtaacttcgggaaaaggattggctctgagggctgggctcgggggtcccagccccgaacccgtcgcctgtcggcggactgctcgagccgctaccgtggcgagagcgggccgccgcgtgccgtccgggggacggactgggaacggctccctcc???????gggggccttccccgagcagcgaacagccagctcagaactggtacggacaaggggaatccgac????????????????????????????????	[ 1]
Alepis_flavida              	?????????????????????????????????????????????????gattcccctagtaacggcgagcgaaccgggaatagcccagcttgaaaatcgttcggcccggccgttcgaattgtagtctgtagaagcgtcctcagcggcggaccgggctcaagtcctctggaagggggcgccggagagggtgagagccccgtcgtgctcggaccctgccgcatcacgaggcgctgtcggcgagtcgggttgtttgggaatgcagccctaatcgggcggtaaattccgtccaaggctaaatatgggcgagagaccgatagcaaacaagtaccgcgagggaaagatgaaaaggactttgaaaagagagtcaaagagtgcttgaaattgtcgggagggaagcggatgggggccggcgatgcacctcggtcggatgtggaacggccacaagccggtctgccgatcgactcggggtgtggaccgatgcggattggggcggcggcccaagcctaggcagttgttat??gcctgcggagacgtcgccgcctcgatcgtggtaggcagcgcgcgccctc???????gggcgtgcttc??ggcacctgcgcgctccaggcaacggcctgcgggctccccattcgacccgtcttgaaacacggaccaaggagtctgacatgtgtgcgagtcaacgggc?gattaaacccgtaaggcgtaaggaagctga?ttggtgggatcccc??????ctgcggg???tgcacccccgaccgaccttgatcttctgagaagggttcgagtgtgagcatgcctgtcgggacccgaaagatggtgaactatgcctgagcggggcgaagccagaggaaactctggtggaggcccgcagcgatactgacgtgcaaatcgttcgtctgacttgggtataggggcgaaagactaatcgaaccgtctagtagctggttccctcc?????????????????????????????????????????????????????????????????????????????????????????????????????????????????????????????????????????????????????????????????????????????????????????????????????????????????????????????????????????????????????????????????????????????????????????????????????????????????????????????????????????????????????????????????????????????????????????????????????????????????????????????????????????????????????????????????????????????????????????????????????????????????????????????????????????????????????????????????????????????????????????????????????????????????????????????????????????????????????????????????????????????????????????????????????????????????????????????????????????????????????????????????????????????????????????????????????????????????????????????????????????????????????????????????????????????????????????????????????????????????????????????????????????????????????????????????????????????????????????????????????????????????????????????????????????????????????????????????????????????????????????????????????????????????????????????????????????????????????????????????????????????????????????????????????????????????????????????????????????????????????????????????	[ 1]
Amyema_glabra               	?????????????????????????????????????????????????????????????aacggcgagcgaaccgggaatagcccagcttgaaaatcgttcggcccagccgcacgaattgtagtctgtagaagcgtcctcagcggcggaccgggctcaagtcccctggaagggggcgccggagagggtgagagccccgtcgtgcccggaccctgccgcatcacgaggtgctg?cggcgagtcgggttgtttgggaatgcagccccaattgggcggtaaattccgtccaaggctaaatatgggcgagagaccgatagcaaacaagtaccgcgagggaaagatgaaaaggactttgaaaagagagtcaaagagtgcttgaaattgtcgggagggaagcgaatgggggccggcgatgcacctcggtcggatgtggaacggccaacagccggtccgccgatcgactcggggtgtggaccgatgcggattgaggcggcggcccaagcctgggctgttgttac??gcctgcggagatgtcgtcgcctcgatcgtggaatacagcgcgcgccgt???????caggcgtgcttc??ggcacctgcgcgctccgggcaacggcctgc???????????????????????????????????????????????????????????????????????????????????????????aagctga?ttggtgggatcccct?????ccgcggg???tgcacccccgactgaccttgatcttctgagaagggttcgagtgtgagcatgcctgtcgggacccgaaagatggtgaactatgcctgagcggggcgaagccagaggaaactctggtggaggcccgcagcgatactgacgtgcaaatcgttcgtctgacttgggtataggggcgaaagactaatcgaaccgtctagtagctggttccctccgaagtttccctcaggatagctggagctcgcgcgcgagttctatcagataaagccaatgattagaggaatcgggggcgcaatgccctcgacctattctcaaactttaaatgggtaggacgacacggctgctttgttgagccgtggcgaggaatcgagagctccaagtgggccatttttggtaagcagaactggcgatgcgggatgaaccggaagccgggttacggtgcccaactgcgcgctaacctagaacccacaaagggtgttggtcgattaagacagcaggacggtggtcatggaagccgaaatccgctaaggagtgtgtaacaactcacctgccgaaccaactagccccgaaaatggatggcgcttaagcgcgcgacctatacccggccgtcgaggcagcggccaagccccgatgagaaggagggcgcgacggtcgctgcgaaacctgtggcgcgagcccgggcggagcgtccgtcggtgcggatcttggtggtagtagcaaatattcaaatgagaactttgaaggccgaagaggggaaaggttccatgtgaacggcacttgcacatgggttagtcgatcctaagagacgggggaagcccgtccgacagcgcgaaacgcgcgagcttcgaaagggaatcgggttaaaattcccgaaccgggacgtggtggttgacggcaacgttaggaagtccggagacgtcgtcgggagccccgggaagagttatcttttctgtttaacagcctgcccaccctggaatcggctcagccggaggtagggtccagcggctggaacagcaccgcacgtcgcgcggtgtccggtgcgccctcgacggcccctgaaaatccggaggaccaagtaccatccacgcccgttcgtactcacaaccgcatcaggtctccaaggtgaacagcctctggtcgatggaacaatgtaggcaagggaagtcggcaaaatggatccgtaacttcgggaaaaggattg?ctctgagggctgggctcgggggtcccagccctgaacccatcggctgtcggcggactgctcgagctgctaccgcggcgagagcgggtcgccgcgtgccgtccgggggacggactgggaacggctccctc????????gggggccttccccgagcagcgaacagccagctcagaactggtacggacaaggggaatccgactgtttaattaaaacaaagcattgcgacggtcc	[ 1]
Amyema_queenslandica        	??????????????????????????????????????????????????????????????????????????????????????cgg?????????????????????????acgaattgtagtctgtagaagcgtcctcagcggcggaccgggctcaagtcccctggaagggggcgccggagagggtgagagccccgtcgtgcccggaccctgccgcatcacgaggcgctgtcggcgagtcgggttgtttgggaatgcagccccaatcgggcggtaaattccgtccaaggctaaatatgggcgagagaccgatagcaaacaagtaccgcgagggaaagatgaaaaggactttgaaaagagagtcaaagagtgcttgaaattgtcgggagggaagcggatgggggccggcgatgcacctcggtcggatgtggaacggccaacagccggtccgccgatcgactcggggtgcggaccgatgcggattgaggcggcggcccaagcctaggccgtcgttaa??gcctgcggagacgtcgccgcctcgatcgtggaatgcagcgcgcgccgc???????caggcgtgcttc??ggcacctgcgcgctccgggcaacggcctgcgggctccccattcgacccgtcttgaaacacggaccaaggagtctgacatgtgtgcgagtcaacgggc?gattaaacccgtaaggcgaaaggaagctga?ttggtgggatcccc??????ccgcggg???tgcacccccgaccgaccttgatcttctgagaagggttcgagtgtgagcatgcctgtcgggacccgaaagatggtgaactatgcctgagcggggcgaagccagaggaaactctggtggaggcccgcagcgatactgacgtgcaaatcgttcgtctgacttgggtataggggcgaaagactaatcgaaccgtctagtagctggttccctccgaagtttccctcaggatagctggagctcgcgcgcgagttctatcagataaagccaatgattagaggaatcgggggcgcaatgccctcgacctattctcaaactttaaatgggtaggacgacacggctgcttcgttgagccgtggcgaggaatcgagagctccaagtgggccatttttggtaagcagaactggcgatgcgggatgaaccggaagccgggttacggtgcccaactgcgcgctaacctagatcccacaaagggtgttggtcgattaagacagcaggacggtggtcatggaagtcgaaatccgctaaggagtgtgtaacaactcacctgccgaatcaactagccccgaaaatggatggcgcttaagcgcgcgacctatacccggccgtcgaggcaacggccaggccccgatgagtaggagggcgcggcggtcgccgcgaaacctgtggcgcgagcccgggcggagcgtccgtcggtgcggatcttggtggtagtagcaaatattcaaatgagaactttgaaggccgaagaggggaaaggttccatgtgaacggcacttgcacatgggttagtcgatcctaagagacgggggaagcccgtccgacagcgcgaaacgcgcgagcttcgaaagggaatcgggttaaaattcccgaaccgggacgtggtggttgacggcaacgttagggagtccggagacgtcgtcgggggcctcgggaagagttatcttttctgtttaacagcctgcccaccctggaatcggctcagccggaggtagggtccagcggctggaacagcaccgcacgtcgcgcggtgtccggtgcgccctcgacggcccttgaaaatccggaggaccgggtcccatccacgcccgttcgtactcataaccgcatcaggtctccaaggtgaacagcctctggtcgatggaacaatgtaggcaagggaagtcggcaaaatggatccgtaacttcgggaaaaggattggctctgagggctgggctcgggggtcccagccccgaacccatcggctgtcggcggactgctcgagctgctaccgcggcgagagcgggtcgccgcgtgccgtccgggggacggactgggaacggctccctc????????gggggccttccccgagcagcgaacagccagctcagaactggt????????????????????????????????????????????????????	[ 1]
Amylotheca_duthieana        	cccgctgagtttaagcatatcaataagcggaggaaaagaaacttacaaggattcccctagtaacggcgagcgaaccgggaacagcccagcttgaaaatcgttcggcccagccgttcgaattgtagtctgtagaagcgtcctcagcggcggaccgggctcaagtcctctggaagggggcgccggagagggtgagagccccgtcgtgcccggaccctgccgcatcacgaggcgctgtcggcgagtcgggttgtttgggaatgcagccctaatcgggcggtaaattccgtccaaggctaaatatgggcgagagaccgatagcaaacaagtaccgcgagggaaagatgaaaaggactttgaaaagagagtcaaagagtgcttgaaattgtcgggagggaagcggatgggggccggcgatgcgcctcggtcggatgtggaacggccacaagccggtccgccgatcgactcggggcgtggaccgatgcggattggggcggcggcccaagcctaggcagtcgttat??gcctgcggagacgtcgtcgccccgatcgtggtaggcagcgcgcgccctc??????cgggcgtgcctc??ggcacctgcgcgctccaggcagcggcctgcgggctccccattcgacccgtcttgaaacacggaccatggagtctgacatgtgtgcgagtcaacgggc?gattaaacccgtaaggcgtaaggaagctga?ttggtgggatcccc??????tcgcggg???tgcacccccgaccgaccttgatcttctgagaagggttcgagtgtgagcatgcctgtcgggacccgaaagatggtgaactatgcctgagcggggcgaagccagaggaaactctggtggaggcccgcagcgatactgacgtgcaaatcgttcgtctgacttgggtataggggcgaaagactaatcgaaccgtctagtagctggttccctccgaagtttccctcaggatagctggagctcgagcgcgagttctatcaggtaaagccaatgattagaggcatcgggggcgcaacgccctcgacctattctcaaactttaaatgggtaggacggcgcggctgcttcgttgagccgcgccagggaatcgagagctccaagtgggccatttttggtaagcagaactggcgatgcgggatgaaccggaagccgggttacggtgcccaactgcgcgctaacctagaacccacaaagggtgttggtcgattaagacagcaggacggtggtcatggaagtcgaaatccgctaaggagtgtgtaacaactcacctgccgaatcaactagccccgaaaatggatggcgctcaagcgcgcgacctatacccggccgtcggggcaacggccaggccccgatgagtaggagggcgcggcggtcgctgcaaaacctgtggcgcgagcccgggcggagcgtccgtcggtgcggatcttggtggtagtagcaaatattcaaatgagaactttgaaggccgaagaggggaaaggttccatgtgaacggcacttgcacatgggttagtcgatcctaagagacgggggaagcccgtctgatagcgcgcgccgcgcgaacttcgaaagggaatcgggttaaaattcccgaaccgggacgcggtggttgacggcgacgttagggagtccggagacgtcgtcgggggccccgggaagagttatcttttctgtttaacagcctgcccaccctggaatcggctcagccggaggtagggtccagcggctggaacagcaccgcacgtcgcgcggtgtccggtgcgccctcgacggcccctgaaaatccggaggaccgagtaccatccacgcccgttcgtactcataaccgcatcaggtctccaaggtgaacagcctctggtcgatggaacaatgtaggcaagggaagtcggcaaaatggatccgtaacttcgggaaaaggattggctctgagggctgggctcgggggtcccagccccgaacccgtcggctgtcggcggactgctcgagctgctaccgcggcgagagcgggtcgccgcgtgccgtccgggggacggactgggaacggctcctcg????????cggggccttccccgagcaacgaacagtcggctcagaactggtacggacaagggg????????????????????????????????????????	[ 1]
Atkinsonia_ligustrina       	????????????????????????????????????????????????????????????????????????????????????????????????????????????????????????????????????????????????????????????????agtcctctggaagggggcgccggagagggtgagagccccgtcgtgcccggaccctgccgcatcacgaggcgctgtcggcgagtcgggttgtttgggaatgcagccccaatcgggcggtaaattccgtccaaggctaaatatgggcgagagaccgatagcaaacaagtaccgcgagggaaagatgaaaaggactttgaaaagagagtcaaagagtgcttgaaattgtcgggagggaagcggatgggggccggcgatgcacctcggtcggatgtggaacggccatcagccggtccgccgatcgactcggggtgtggaccgaagcggattgaggcggcggcccaagcctaggctgttgttat??gcctgcggagacgtcgtcgcctcgatcgtggtaagcagcgcgcgccgt???????caggcgtgcttc??ggcacctgcgcgctccaggcaacggcctgcgggctccccattcgacccgtcttgaaacacggaccaaggagtctgacatgtgtgcgagtcaacgggc?gattaaacccgtaaggcgtaaggaagctga?ttggtgggatcccc??????tagcggg???tgcacccccgaccgaccttgatcttctgagaagggttcgagtgtgagcatgcctgtcgggacccgaaagatggtgaactatgcctgagcggggcgaagccagaggaaactctggtggaggcccgcagcgatactgacgtgcaaatcgttcgtctgacttgggtataggggcgaaagactaatcgaaccgtctagtagctggttccctcc?????????????????????????????????????????????????????????????????????????????????????????????????????????????????????????????????????????????????????????????????????????????????????????????????????????????????????????????????????????????????????????????????????????????????????????????????????????????????????????????????????????????????????????????????????????????????????????????????????????????????????????????????????????????????????????????????????????????????????????????????????????????????????????????????????????????????????????????????????????????????????????????????????????????????????????????????????????????????????????????????????????????????????????????????????????????????????????????????????????????????????????????????????????????????????????????????????????????????????????????????????????????????????????????????????????????????????????????????????????????????????????????????????????????????????????????????????????????????????????????????????????????????????????????????????????????????????????????????????????????????????????????????????????????????????????????????????????????????????????????????????????????????????????????????????????????????????????????????????????????????????????????????	[ 1]
Bakerella_sp_Nickrent_4161  	?????????????????????????????????????????????????????cccctagtaacggcgagcgaaccgggaacagcccagcttgaaaatcgcgcgg?cccg?cgcgcgaattg?agtctgtagaagcgtcc?c?gcggcggaccgggctcaagtcccctggaagggggcgccggagagggtgagagccccgtcgtgcccggaccctgccgcatcacgaggcgctgtcggcgagtcgggttgtttgggaatgcagccccaatcgggcggtaaattccgtccaaggctaaatacgggcgagagaccgatagcaaacaagtaccgcgagggaaagatgaaaaggactttgaaaagagagtcaaagagtgcttgaaattgtcgggagggaagcggatgggggccggcgatgcgccccggtcggatgcggaacggccaacggccggtccgccgatcgactcggggcgtggaccgatgcggattgaggcggcggcccaagcctgggc?gctgatac??gcctgcggagatgtcgccgcctcgatcgtggaaagcagcgcgcgccgc???????gaggcgtgcttc??ggcacccgcgcgctccgggcaacggcctgcgggctccccattcgacccgtcttgaaacacggaccaaggagtctgacatgtgtgcgagtcaacgggc?gattaaacccgtaaggcgaaaggaagctga?ctggtgggatcccc??????tagcggg???tgcacccccgaccgaccttgatcttctgagaagggttcgagtgtgagcatgcctgtcgggacccgaaagatggtgaactatgcctgagcggggcgaagccagaggaaactctggtggaggcccgcagcgatactgacgtgcaaatcgttcgtctgacttgggtataggggcgaaagactaatcgaaccgtctagtagctggttccctccgaagtttccctcaggatagctggagctcgcgcgcgagttctatcaggtaaagccaatgattagaggcatcgggggcgcaacgccctcgacctattctcaaactttaaatgggtaggacgacgcggctgcttcgttgagccgcggcgaggaatcgagagctccaagtgggccatttttggtaagcagaactggcgatgcgggatgaaccggaagccgggttacggtgcccaactgcgcgctaacctagatcccacaaagggtgttggtcgattaagacagcaggacggtggtcatggaagtcgaaatccgctaaggagtgtgtaacaactcacctgccgaatcaactagccccgaaaatggatggcgcttaagcgcgcgacctatacccggccgtcgaggcaacggccaggccccgatgagtaggagggcgcggcggtcgctgcaaaacctgtggcgcgagcccgggcggagcgtccgtcggtgcggatcttggtggtagtagcaaatattcaaatgagaactttgaaggccgaagaggggaaaggttccatgtgaacggcacttgcacatgggttagtcgatcctaagagacgggggaagcccgtccgacagcgcaca?cgcgcgagcttcgaaagggaatcgggttaaaattcccgaaccgggacgtggtggttgacggcgacgttagggagtccggagacgtcgtcgggggccccgggaagagttatcttttctgtttaacagcctgcccaccctggaatcggctcagccggaggtagggtccagcggctggaacagcaccgcacgtcgcgcggtgtccggtgcgccctcgacggcccctgaaaatccggaggac??????????????????????????????????gcatcaggtctccaaggtgaacagcctctggtcaatggaacaatgtaggcaagggaagtcggcaaaatggatccgtaacttcgggaaaaggattggctctgagggctgggctcgggggtcccagccccgaactcgtcggctgtcggcggactgctcgagctgctaccgcggcgagagcgggtcgccgcgtgccgtccgggggacggactgggaacggctccctc????????gggggccttccccgagcagcgaacagccagctcagaactggtacggacaa?gggaatcc???????????????????????????????????	[ 1]
Baratranthus_axanthus       	??????????????????????????????????????????????????attcccctagtaacggcgagcgaaccgggaacagcccagcttgaaaatcgttcggcccagccgcacgaattgtagtctgtagaagcgtcctcagcggcggaccgggctcaagtcctctggaagggggcgccggagagggtgagagccccgtcgtgcccggaccctgccgcatcacgaggcgctgtcggcgagtcgggttgtttgggaatgcagccccaatcgggcggtaaattccgtccaaggctaaatacgggcgagagaccgatagcaaacaagtaccgcgagggaaagatgaaaaggactttgaaaagagagtcaaagagtacttgaaattgtcgggagggaagcggatgggggccggcgatgcgcctcggtcggatgtggaacggccaacagccggtccgccgatcgactcggggcgtggaccgatgcggattggggcggcggcccaagcctaggctatcgttac??gcctgcggagatgtcgtcgcctcgatcgtggaatgcagcgcgcgccgc???????caggcgtgcttc??ggcacctgcgcgctacgggcaacggcctgcgggctccccattcgacccgtcttgaaacacggaccaaggagtctgacatgtgtgcgagtcaacgggc?gattaaacccgtaaggcgaaaggaagctga?ttggcgggatcccc??????tagcggg???tgcacccccgaccgaccttgatcttctgagaagggttcgagtgtgagcatgcctgtcgggacccgaaagatggtgaactatgcctgagcggggcgaagccagaggaaactctggtggaggcccgcagcgatactgacgtgcaaatcgttcgtctgacttgggtataggggcgaaagactaatcgaaccgtctagtagctggttccctccgaagtttccctcaggatagctggagctcgtgcgcgagttctatcagataaagccaatgattagaggcatcgggggcgcaataccctcgacctattctcaaactttaaatgggtaggacgacacggctgcttagttgagccgtggcgaggaatcgagagctccaagtgggccatttttggtaagcagaactggcgatgcgggatgaaccggaagccgggttacggtgcccaactgcgcgctaacctagatcccacaaagggtgttggtcgattaagacagcaggacggtggtcatggaagtcgaaatccgctaaggagtgtgtaactactcacctgccgaatcaactagccccgaaaatggatggcgcttaagcgcgcgacctatacccggccgtcgaggcaacggccaggccccgatgagtaggagggcgcggcggtcgctgcaaaacctgtggcgcgagcccgggcggagcgtccgtcggtgcggatcttggtggtagtagcaaatattcaaatgagaactttgaaggccgaagaggggaaaggttccatgtgaacggcacttgcacatgggtgagtcgatcctaagagacgggggaagcccgtccgacagcgctcaacgcgcgagcttcgaaagggaatcgggttaaaattcccgaaccgggacgtggtggttgacggcaacgttagggagtccggagacgtcgtcgggggccctgggaagagttatcttttctgtttaacagcctgcccaccctggaatcggttcagccggaggtagggtccagcggctggaacagcaccgcacgtcgcgcggtgtccggtgcgccctcgacggcccctgaaaatccggaggaccgagtgccatccacgcccgttcgtactcataaccgcatcaggtctccaaggtgaacagcctctggtcgatggaacaatgtaggcaagggaagtcggcaaaatggatccgtaacttcgggaaaaggattggctctgagggctgggctcgggggtcccagccctaaactcgtcggctgtcggcggactgctcgagctgctaccgcggcgagagcgggccgccgcgtgccgtccgggggacggactgggaacggctccctc????????gggggccttccccgagcagcgaacagccagctcaga??????????????????????????????????????????????????????????	[ 1]
Benthamina_alyxifolia       	cccgctgagtttaagcatatcaataagcggaggaaaagaaacttacaaggattcccctagtaacggcgagcggaccgggaacagcccagcttgaaaatcgctcggcccagccgtgcgaattgtagtctgtagaagcgtcctcagcggcggaccgggctcaagtcctctggaagggggcgccggagagggtgagagccccgtcgtgcccggaccctgccgcatcacgaggcgctgtcggcgagtcgggttgtttgggaatgcagccccaatcgagcggtaaattccgtccaaggctaaatatgggcgagagaccgatagcaaacaagtaccgcgagggaaagatgaaaaggactttgaaaagagagtcaaagagtgcttgaaattgtcgggagggaagcggatgggggccggcgatgcacctcggtcggatgtggaacggccaacagccggtccgccgatcggctcggggtgtggaccgatgcggattgaggcggcggcccaagcctaggccgtcgttac??gcctgcggagatgtcgtcgcctcgatcgtggaatgcagcgcgcgccgc???????acggcgtgcttc??ggcacctgcgcgctccgggcaacggcctgcgggctccccattcgacccgtcttgaaacacggaccaaggagtctgacatgtgtgcgagtcaacgggc?gattaaacccgtaaggcgaaaggaagctga?ttggtgggatcccc??????ctgcggg???tgcacccccgaccgaccttgatcttctgagaagggttcgagtgtgagcatgcctgtcgggacccgaaagatggtgaactatgcctgagcggggcgaagccagaggaaactctggtggaggcccgcagcgatactgacgtgcaaatcgttcgtctgacttgggtataggggcgaaagactaatcgaaccgtctagtagctggttccctccgaagtttccctcaggatagctggagctcgcgcgcgagttctatcagataaagccaatgattagaggaatcgggggcgcaatgccctcgacctattctcaaactttaaatgggtaggacgacacggctgcttcgttgagccgtggcgaggaatcgagagctccaagtgggccatttttggtaagcagaactggcgatgcgggatgaaccggaagccgggttacggtgcccaactgcgcgctaacctagatcccacaaagggtgttggtcgattaagacagcaggacggtggtcatggaagtcgaaatccgctaaggagtgtgtaacaactcacctgccgaatcaactagccccgaaaatggatggcgcttaagcgcgcgacctatacccggccgtcgaggcaacggccaggccccgatgagtaggagggcgcggcggtcgccgcgaaacctgtggcgcgagcccgggcggagcgtccgtcggtgcggatcttggtggtagtagcaaatattcaaatgagaactttgaaggccgaagaggggaaaggttccatgtgaacggcacttgcacatgggttagtcgatcctaagagacgggggaagcctgtccgacagcgcgaaacgcgcgagcttcgaaagggaatcgggttaaaattcccgaaccgggacgtggtggttgacggcaacgttagggagtccggagacgtcgtcgggggcctcgggaagagttatcttttctgtttaacagcctgcccaccctggaatcggctcagccggaggtagggtccagcggctggaacagcaccgcacgtcgcgcggtgtccggtgcgccctcgacggcccttgaaaatccggaggaccaggtatcattcacgcccgttcgtactcataaccgcatcaggtctccaaggtgaacagcctctggtcgatggaagaatgtaggcaagggaagtcggcaaaatggatccgtaacttcgggaaaaggattggctctgagggctgggctcgggggtcccagccccgaacccatcggctgtcggcggactgctcgagctgctaccgcggcgagagcgggtcgccgcgtgccgtccgggggacggactgggaacggctccctc????????gggggccttccccgagcagcgaacagccagct??????????????????????????????????????????????????????????????	[ 1]
Berhautia_senegalensis      	????????????????????????????????????????????????????????????????????agcgaaccgggaaaagcccagcttgaaaatcgcgcggcgccgccacgcgaattgtagtctgta?aagcgtcctcagcggcggaccgggctcaagtcccctggaagggggcgccggagagggtgagagccccgtcgtgcccggaccctgccgcaccacgaggcgctgtcggcgagtcgggttgtttgggaatgcagccccaatcgggcggtaaattccgtccaaggctaaatacgggcgagagaccgatagcaaacaagtaccgcgagggaaagatgaaaaggactttgaaaagagagtcaaagagtgcttgaaattgtcgggagggaagcggatgggggccggcgatgcgccccggtcggatgtggaacggccaacagccggtccgccgctcgactcggggcgtggaccgatgcggattgaggcggcggcccaagcccgggcccttgataa??gcccgcggagatgtcgccgccccgatcgtggaaagcagcgcgcgccgctc?????gcggcgtgcctc??ggcacctgcgcgctccgggcaacggcctgcgggctccccattcgacccgtcttgaaacacggaccaaggagtctgacatgtgtgcgagtcaacgggc?gattaaacccgtaaggcgaaaggaagctga?ttggcgggatcccc??????ccgtggg???tgcacccccgaccgaccttgatcttctgagaagggttcgagtgtgagcatgcctgccgggacccgaaagatggtgaactatgcctgagcggggcgaagccagaggaaactctggtggaggcccgcagcgatactgacgtgcaaatcgttcgtctgacttgggtataggggcgaaagactaatcgaaccatctagtagctggttccctccgaagtttccctcaggatagctggagctcgcgcgcgagttctatcaggtaaagccaatgattagaggcatcgggggcgcaacgccctcgacctattctcaaactttaaatgggtaggacggcgcggctgcttcgttgagccgcgtcgaggaatcgagagctccaagtgggccatttttggtaagcagaactggcgatgcgggatgaaccggaagccgggttacggtgcccaactgcgcgctaacctagatcccacaaagggtgttggtcgattaagacagcaggacggtggtcatggaagtcgaaatccgctaaggagtgtgtaacaactcacctgccgaatcaactagccccgaaaatggatggcgcttaagcgcgcgacctatacccggccgtcgaggcaacggccaggccccgatgagtaagagggcgcggcggtcgctgcaaaacctgtggcgcgagcccgggcggagcgtccgtcggtgcggctctcggtggtagtagcaaatattcaaatgagaactttgaaggccgaagaagggaaaggttccatgtgaacggcacttgcacatgggttagtcgatcctaagaggcgggggaagcccgtccgacagcgcacgacgcgcgatcttcgaaagggaatcgggttaaaattcccgtaccgggacgtggtggttgacggcaacgttaggaagcccgaagacgccgccggggcccccggaaagagttatcttttctgtttaacagcctgcccaccctggaatcggctcagccggaggtagggtccagcggctggaacagcaccgcacgtcgcgcggtgtccggtgcgccctcgacggcccctgaaaatccgggggaccgagtgccatccacgcccgttcgtactcataaccgcatcaggtctccaaggtgaacagcctctggccaatggaacaatgtaggcaagggaagtcggcaaaatggatccgtaacttcgggaaaaggattggctctgagggttgggctcgggggtcccagccccgaacccatcggctgtcggcggactgctcgagctgctcccgcggcgagagcgggtcgtcgcgtgccgtccgggggacggactgggaacggctccctc????????gggggccttccccgagcagcgaacagccagctcagaactggtacggacaaggggaatccgactgtttaattaaaacaaagcattgcgatggtcc	[ 1]
Cecarria_obtusifolia        	cccgctgagtttaagcatatcaataagcggaggaaaagaaacttacaaggattcccctagtaacggcgagcgaaccgggaacagcccagcttgaaaatcgttcggccgtgccgtgcgaattgtagtctgtagaagcgtcctcagcggcggaccgggctcaagtcctctggaagggggcgccggagagggtgagagccccgtcgtgcccggaccctgccgcagcacgaggcgctgtcggcgagtcgggttgtttgggaatgcagccccaatcgggcggtaaattccgtccaaggctaaatatgggcgagagaccgatagcaaacaagtaccgcgagggaaagatgaaaaggactttgaaaagagagtcaaaaagtgcttgaaattgtcgggagggaagcggatgggggccggcgatgcacctcggtcggatgtggaacggccaacagccggtccgccgatcgactcggggtgtggaccgatgcggattgaggcggcggcccaagcctgggctcttgctat??gcctgtggagatgtcgtcgcctcgatcgtggcaagcagcgcgcgccat???????caggcgtgcctc??ggcacctgcgcgctccgggcatcggcctgcgggctccccattcgacccgtcttgaaacacggaccaaggagtctgacatgtgtgcgagtcaacgggc?gattaaacccgtaaggcgtaaggaagctga?ttggcgggatcccc??????tagcggg???tgcacccccgaccgaccttgatcttctgagaagggttcgagtgtgagcatgcctgtcgggacccgaaagatggtgaactatgcctgagcggggcgaagccagaggaaactctggtggaggcccgcagcgatactgacgtgcaaatcgttcgtctgacttgggtataggggcgaaagactaatcgaaccgtctagtagctggttccctccgaagtttccctcaggatagctggagctcgtgcgagagttctatcaggtaaagccaatgattagaggcatcgggggcgcaacgccctcgacctattctcaaactttaaatgggtaggacggcgcggctgctttgttgagccgcgtcgaggaatcgagagctccaagtgggccatttttggtaagcagaactggcgatgcgggatgaaccggaagccgggttacggtgcccaactgcgcgctaacctagatcccacaaagggtgttggtcgattaagacagcaggacggtggtcatggaagtcgaaatccgctaaggagtgtgtaacaactcacctgccgaatcaactagccccgaaaatggatggcgcttaagcgcgcgacctatacccggccgtcgaggcaacggccaggccccgatgagtaggagggcgcggcggtcgctgcaaaacctgtggcgcgagcccgggcggagcgtccgtcggtgcggatcttggtggtagtagcaaatattcaaatgagaactttgaaggccgaagaggggaaaggttccatgtgaacggcacttgcacatgggttagtcgatcctaagagacgggggaaacccgtccgacagcgcgaaacgcgtgatcttcgaaagggaatcgggttaaaattcccgaaccgggacgtggtggttgacggcaacgttagggagtccggagacgtcgtcgggggcctcgggaagagttatcttttctgcttaacagcctgcccaccctggaatcggctcagccggaggtagggtccagcggctggaacagcatcgcacgtcgcgcggtgtccggtgcgccctcgacggcccttgaaaatccggaggaccgggtgccatcca???????????????????????????????????????????????????????????????????????????????????????????????????????????????????????????????????????????????????????????????????????????????????????????????????????????????????????????????????????????????????????????????????????????????????????????????????????????????????????????????????????????????????????????	[ 1]
Cladocolea_gracilis         	?????????tttaagcatatcaataagcggaggaaaagaaacttacaaggattcccctagtaacggcgagcgaaccgggaatagcccaccttgaaaatcgttcggcccagccgctcgaattgtagtctgtagaagcgtcctcagcggcggaccgggctcaagtcctctggaagggggcgccggagagggtgagagccccgtcgtgtccggaccctgccgcatcacgaggcgctgtcggcgagtcgggttgtttgggaatgcagccccaatcgggcggtaaattccgtccaaggctaaatatgggcgagagaccgatagcaaacaagtaccgcgagggaaagatgaaaaggactttgaaaagagagtcaaagtgtgcttgaaattgtcgggagggaagcggatgggggccggcgatgcacctcggtcggatgtggaacggctatcagccggtccgccgatcggctcggggtgtggaccaatgcggattgaggcgacggcccaagcctaggctgttgttat??gcctgtggagacgtcgtcgcatcgatcgtggtaggcagcgcgcgctac???????taggcgcgcttc??ggcacctgcgcgctccgggcaacggcctgcgggctccccattcgacccgtcttgaaacacggaccaaggagtctgacatgtgagcgagtcaacgggc?gattaaacccgtaaggcgtaaggaagctga?ttggtgggatcccc??????tagcggg???tgcacccccgaccgaccttgatcttctgagaagggttcgagtgtgagcatgcctgtcgggacccgaaagatggtgaactatgcctgagcggggcgaagccagaggaaactctggtggaggcccgcagcgatactgacgtgcaaatcgttcgtctgacttgggtataggggcgaaagactaatcgaaccgtctagtagctggttccctccgaagtttccctcaggatagctggagctcgcgcgagagttctacaaggtaaagccaatgattagaggcatcgggggcgcaacgccctcgacctattctcaaactttaaataggtaggacggcgcggctgcttcgttgagccgcgccaaggaatcgagagctccaagtgggccatttttggtaagcagaactggcgatgcgggatgaaccggaagccgggttacggtgcccaactgcgcgctaacctagatcccacaaagggtgttggtcgattaagacagcaggacggtggtcatggaagtcgaaatccgctaaggagtgtgtaacaactcacctgccgaatcaactagccccgaaaatggatggcgcttaagcgcgcgacctatacccggccgtcgaggcaactgccaggccccgatgagtaggagggcgcggcggtcgctgcaaaacctgtggcgcgagcccgggcggagcggccgtcggtgcggatcttggtggtagtagcaaatattcaaatgagaactttgaaggccgaagaggggaaaggttccatgtgaacggcacttgcacatgggttagtcgatcctaagagacgggggaagcccgtccgatagcgtgcaacacgcgagcttcgaaagggaatcaggttaaaattcctgaaccgggatgtggtggttgacggcaacgttagggagtccggagacgtcgtcgggggcctcgggaagagttatcttttctgtttaacagcctgcccaccctggaatcggctcagccggaggtagggtccagcggctggaacagcaccgcacgtcgcgcggtgtccggtgcgccctcgacggcccttgaaaatccggaggaccgagtaccatccacgcccgttcgtactcataaccgcatcaggtctcc?????????????????????????????????????????????????????????????????????????????????????????????????????????????????????????????????????????????????????????????????????????????????????????????????????????????????????????????????????????????????????????????????????????????????????????????????????????????????????????	[ 1]
Dactyliophora_novaeguineae  	????????????????????????????????????????????????????????????????????????????????atagcccagcttgaaaatcgctcggcccag?cgcgcgaattgtagtctgtagaagcgtcctcagcggcggaccgggctcaagtcctctggaagggggcgccggagagggtgagagccccgtcgtgcccggaccctgccgcatcacgaggcgctgtcggcgagtcgggttgtttgggaatgcagccccaatcgggcggtaaattccgtccaaggctaaatacgggcgagagaccgatagcaaacaagtaccgcgagggaaagatgaaaaggactttgaaaagagagtcaaagagtgcttgaaattgtcgggagggaagcggatgggggccggcgatgcacctcggtcggatgtggaacggccaatagccggtccgccgatcgactcggggtgtggaccgatgcggattgaggcggcggcccaagcctaggccgtcgttac??gcctgcggagatgtcgtcgcctcgatcgtggaatgcagcgcgcgccgc???????aaggcgtgcttc??ggcacctgcgcgctccgggcatcggcctgcgggctccccattcgacccgtcttgaaacacggaccaaggagtctgacatgtgtgcgagtcaacgggc?gattaaacccgtaaggcgaaaggaagctga?ttggcgggatcccct?????ccgcggg???tgcacccccgaccgaccttgatcttctgagaagggttcgagtgtgagcatgcctgtcgggacccgaaagatggtgaactatgcctgagcggggcgaagccagaggaaactctggtggaggcccgcagcgatactgacgtgcaaatcgttcgtctgacttgggtataggggcgaaagactaatcgaaccgtctagtagctggttccctccgaagtttccctcaggatagctggagctcg?gcgcgagttctatcagataaagccaatgattagaggaatcgggggcgcaatgccctcgacctattctcaaactttaaatgggtaggacgacacggctgcttcgttgagccgtggcgag???????????????????????????ttggtaagcagaactggcgatgcgggatgaaccggaagccgggttacggtgcccaactgcgcgctaacctagatcccacaaagggtgttggtcgattaagacagcaggacggtggtcatggaagtcgaaatccgctaaggagtgtgtaacaactcacctgccgaatcaactagccccgaaaatggatggcgcttaagcgcgcgacctatacccggccgtcgaggcaacggccaggccccgatgagtaggagggcgcggcggtcgctgcgaaacctgtggcgcgagcccgggcggagcgtccgtcggtgcggatcttggtggtagtagcaaatattcaaatgagaactttgaaggccgaagaggggaaaggttccatgtgaacggcacttgcacatgggttagtcgatcctaagagacgggggaagcccgtccgacagcgcgaaacgcgcgagcttcgaaagggaatcgggttaaaattcccgaaccgggacgtggtggtcgacggcaacgttagggagtccggagacgtcgtcgggggcctcgggaagagttatcttttctgtttaacagcctgcccaccctggaatcggctcagccggaggtagggtccagcggctggaacagcaccgcacgtcgcgcggtgtccggtgcgccctcgacggcccttgaaaatccggaggaccg?????catccacgcccgttcgtactcataaccgcatcaggtctcc?????????????????????????????????????????????????????????????????????????????????????????????????????????????????????????????????????????????????????????????????????????????????????????????????????????????????????????????????????????????????????????????????????????????????????????????????????????????????????????	[ 1]
Decaisnina_triflora         	????????????????????????????????????????????????????????????????????agcgaaccgggaacagcccagcttgagaatcgttcggcccggccgttcgaattgtagtctgtagaagcgtcctcagcggcggaccgggctcaagtcctctggaagggggcgccggagagggtgagagccccgtcgcgcccggaccctgccgcatcacgaggcgctgtcggcgagtcgggttgtttgggaatgcagccctaatcgggcggtaaattccgtccaaggctaaatacgggcgagagaccgatagcaaacaagtaccgcgagggaaagatgaaaaggactttgaaaagagagtcaaagagtgcttgaaattgtcgggagggaagcggatgggggccggcgatgcgcctcggtcggatgtggaacggcctaaaaccggtccgccgatcggctcggggcgtggaccgatgcggatcggggcggcggcccaagcctaggcagttgctat??gcctgcggagacgtcgtcgcctcgatcgtggcaggcagcgcgcgccctcc?????ggggcgtgcttc??ggcacctgcgcgctccaggcagcggcctgcgggctccccattcgacccgtcttgaaacacggaccaaggagtctgacatgtgtgcgagtcaacgggc?gattaaacccgtaaggcgcaaggaagctga?ctggcgggatcccc??????tagcggg???tgcacccccgaccgaccttgatcttctgagaagggttcgagtgtgagcatgcctgtcgggacccgaaagatggtgaactatgcctgagcggggcgaagccagaggaaactctggtggaggcccgcagcgatactgacgtgcaaatcgttcgtctgacttgggtataggggcgaaagactaatcgaaccgtctagtagctggttccctccgaagtttccctcaggatagctggagctcgagcgcgagttctatcaggtaaagccaatgattagaggcatcgggggcgcaacgccctcgacctattctcaaactttaaatgggtaggacggcgcggctgcttcgctgagccgcgccacggaatcgagagctccaagtgggccatttttggtaagcagaactggcgatgcgggatgaaccggaagccgggttacggtgcccaactgcgcgctaacctagaacccacaaagggtgttggtcgattaagacagcaggacggtggtcatggaagtcgaaatccgctaaggagtgtgtaacaactcacctgccgaatcaactagccccgaaaatggatggcgctcaagcgcgcgacctatacccggccgtcggggcaacggccaggccccgatgagtaggagggcgcggcggtcgctgcgaaacctgtggcgcgagcccgggcggagcgtccgtcggtgcggatcttggtggtagtagcaaatattcaaatgagaactttgaaggccgaagaggggaaaggttccatgtgaacggcacttgcacatgggttagtcgatcctaagagacgggggaagcccgtctgacagcgcgcgccgcgcgaacttcgaaagggaatcgggttaaaattcccgaaccgggacgcggtggttgacggcgacgttagggagtccggagacgtcgtcgggggcctcgggaagagttatcttttctgtttaacagcctgcccaccctggaatcggctcagccggaggtagggtccagcggctggaacagcaccgcacgtcgcgcggtgtccggtgcgccctcgacggcccttgaaaatccggaggaccgagtaccatccgcgcccgttcgtactcataaccgcatcaggtctccaaggtgaacagcctctggtcgatggaacaatgtaggcaagggaagtcggcaaaatggatccgtaacttcgggaaaaggattggctctgagggctgggctcgggggtcccagccccgaacccgtcggctgtcggcggactgctcgagctgctaccgcggcgagagcgggtcgccgcgtgccgtccgggggacggactgggaacggcc?ccctcc??????gggggccttccccgagcaacgaacagtcggctcagaactggtacggacaaggggaatcc???????????????????????????????????	[ 1]
Dendropemon_bicolor         	?????????tttaagcatatcaataagcggaggaaaagaaacttacaaggattcccctagtaacggcgagcgaaccgggaatagcccagcttgaaaatcgttcggcttagccgttcgaattgtagtctgtagaagcgtccccagcggcggaccgggctcaagtcctctggaagggggcgccggagagggtgagagccccgtcgtgcccggaccctgccgcatcacgaggcgctgtcggcgagtcgggttgtttgggaatgcagccctaattgggcggtaaattccgtccaaggctaaatatgggcgagagaccgatagcaaacaagtactgcgagggaaagatgaaaaggactttgaaaagagagtcaaagagtgcttgaaattgtcgggagggaagcggatgggggccggcaatgcgcctcggtcggatgtggaacggccattagccggtctgccgatcgactcggggtgtggaccaatgtggattgatgcggcggcccaagcctaggctgttgttat??gcctgcggagacgtcgctgcatcgatcgtggtaggcagcgcgcgccac???????taggcgtgcttc??ggtacctgcgcgctccaggcaatggcctgcgggctccccattcgacccgtcttgaaacacggaccaaggagtctgacatgtgtgcgagtcaacgggc?gattaaacccgtaaggcgtaaggaagctga?ttggtgggatcccc??????tagcggg???tgcacccccgaccgaccttgatcttttgagaagggttcgagtgtgagcatgcctgtcgggacccgaaagatggtgaactatgcctgagcggggcgaagccagaggaaactctggtggaggcccgcagcgatactgacgtgcaaatcgttcgtctgacttgggtataggggcgaaagactaatcgaaccatctagtagctggttccctccgaagtctccctcaggatagctggagctcgcacgagagttcta????gtaaagccaatgattagaggcatcgggggcgcaacgccctcgacctattctcaaactttaaataggtaggacggcacggctgctttg??gagccgtgccaaggaatcaagagctccaagtgggccatttttggtaagcagaactggcgatgcgggatgaaccggaagccgggttacggtgcccaactgcgcgctaacctagatcccacaaagggtgttggtcgattaagacagcaggacggtggtcatggaagtcgaaatccgctaaggagtgtgtaataactcacctgccgaatcaactagccccgaaaatggatggcgcttaagcgcgcgacctatacccggccatcgaggcaactgccaggccccgatgagtaggagggcgcggcggtcgctgcaaaacctgtggcgtgagcccgggcggagcgtccgtcggtgcggatcttggtggtagtagcaaatattcaaatgagaactttgaaggccgaagaggggaaaggttccatgtgaacggcacttgcacatgggttagtcgatcctaagagacgggggaagcccgtccgagagcgtgcaacacgcgagcttcgaaagggaatcgggttaaaattcctgaaccgggatgtggtggttgacggcaacgttagggagtctggagacgtcgtcgggggcctcgggaagagttatcttttctgtttaacagcctgcccaccctggaatcggctcagccggaggtagggtccagcggttggaacagcaccgcacgtcgcgcggtgtccggtgcgccctcgacggcccttgaaaatccggaggaccgagtatcat??????????????????????????????????????????????????????????????????????????????????????????????????????????????????????????????????????????????????????????????????????????????????????????????????????????????????????????????????????????????????????????????????????????????????????????????????????????????????????????????????????????????????????????????	[ 1]
Dendrophthoe_curvata        	????????????????????????????????????????????????????????????????????????????????????????????????????????????????????????????????????????????????????????????????????????????????????????????????????????????????????????????????????????????????????????????????????????????????????????????????????????????????????????????????????????????????????????????????????????????????????????????????????????????????????????????????????????????????????????????????????????????????????????????????????attgaggcggcggcccaagcctgggccgtcgttac??gcctgcggagatgccgccgcctcgatcgtggaacgcagcgcgcgccgc???????aaggcgtgcctccgggcacctgcgcgctccgggcaacggcctgcgggctccccattcgacccgtcttgaaacacggaccaaggagtctgacatgtgtgcgagtcaacgggc?gatcaaacccgtaaggcgaaaggaagctga?ctggtgggatccccc?????ctgcggg???tgcacccccgaccgaccttgatcttctgagaagggttcgagtgtgagcatgcctgtcgggacccgaaagatggtgaactatgcctgagcggggcgaagccagaggaaactctggtggaggcccgcagcgatactgacgtgcaaatcgttcgtctgacttgggtataggggcgaaagactaatcgaaccgtctagtagctggttccctccgaagtttccctcaggatagctggagctcgcgcgcgagttctatcaggtaaagccaatgattagaggcatcgggggcgcaatgccctcgacctattctcaaactttaaatgggtaggacgacacggctgcttcgctgagccgtggcgaggaatcgagagctccaagtgggccatttttggtaagcagaactggcgatgcgggatgaaccggaagccgggttacggtgcccaactgcgcgctaacctagatcccacaaagggtgttggtcgattaagacagcaggacggtggtcatggaagtcgaaatccgctaaggagtgtgtaactactcacctgccgaatcaactagccccgaaaatggatggcgcttaagcgcgcgacctatacccggccgtcgaggcaacggccaggccccgatgagtaggagggcgcggcggtcgctgcaaaacctgtggcgcgagcccgggcggagcgtccgtcggtgcggatcttggtggtagtagcaaatattcaaatgagaactttgaaggccgaagaggggaagggttccatgtgaacggcacttgcac?????????????????????????????????????????????????????????????????????????????????????????????????????????????????????????????????????????????????????????????????????????????????????????????????????????????????????????????????????????????????????????????????????????????????????????????????????????????????????????????????????????????????????????????????????????????????????????????????????????????????????????????????????????????????????????????????????????????????????????????????????????????????????????????????????????????????????????????????????????????????????????????????????????????????????????????????????????????????????????????????????????	[ 1]
Dendrophthoe_longituba      	?????????????????????????????????????????????????????????????aacggcgagcgaaccgggaacagcccag?ttgaaaatcgcgcgg?cg?g?cg???gaa?tgtagactgtagaagcgtcctcagcggcggaccgggctcaagtcccctggaagggggcgccggagagggtgagagccccgtcgtgcccggaccctgccgcaccac?aggcgctgtcggcgagtcgggttgtttgggaatgcagccccaatcgggcggtaaattccgtccaaggctaaatatgggcgagagaccgatagcaaacaagtaccgcgagggaaagatgaaaaggactttgaaaagagagtcaaagagtgcttgaaattgtcgggagggaagcggatgggggccggcgatgcacctcggtcggatgtggaacggccaacagccggtccgccgatcgactcggggtgcggaccgatgcggattgaggcggcggcccaagcctgggccgtcgttac??gcctgcggagatgccgccgcctcgatcgtggaatgcagcgcgcgccgc???????acggcgtgcttc??ggcacctgcgcgctccgggcaacggcctgcgggctccccattcgacccgtcttgaaacacggaccaaggagtctgacatgtgtgcgagtcaacgggc?gactaaacccgtaaggcgaaaggaagctga?ttggtgggatccccc?????ctgcggg???tgcacccccgaccgaccttgatcttctgagaagggttcgagtgtgagcatgcctgtcgggacccgaaagatggtgaactatgcctgagcggggcgaagccagaggaaactctggtggaggcccgcagcgatactgacgtgcaaatcgttcgtctgacttgggtataggggcgaaagactaatcgaaccgtctagtagctggttccctccgaagtttccctcaggatagctggagctcgcgcgcgagttctatcaggtaaagccaatgattagaggcatcgggggcgcaatgccctcgacctattctcaaactttaaatgggtaggacgacacggctgcttcgctgagccgtggcgaggaatcgagagctccaagtgggccatttttggtaagcagaactggcgatgcgggatgaaccggaagccgggttacggtgcccaactgcgcgctaacctagatcccacaaagggtgttggtcgattaagacagcaggacggtggtcatggaagtcgaaatccgctaaggagtgtgtaacaactcacctgccgaatcaactagccccgaaaatggatggcgcttaagcgcgcgacctatacccggccgtcgaggcaacggccaggccccgatgagtaggagggcgcggcggtcgctgcaaaacctgtggcgcgagcccgggcggagcgtccgtcggtgcggatcttggtggtagtagcaaatattcaaatgagaactttgaaggccgaagaggagaagggttccatgtgaacggcacttgcacatgggttagtcgatcctaagagacgggggaagcccgtccgacagcgcgatccgcgcgagcttcgaaagggaatcgggttaaaactcccgagccgggacgtggtggttgacggcgacgttagggagtccggagacgtcgtcgggggccccgggaagagttatcttttctgtttaacagcctgcccaccctggaatcggttcggccggaggtagggtccagcggctggaacagcaccgcacgtcgcgcggtgtccggtgcgccctcgacggccc?tgaaaatccggaggaccgagtaccatccacgcccgttcgtaccgataaccgcatcaggtctccaaggtgaacagcctctggtcgatggaacaatgtaggcaagggaagtcggcaaaatggatccgtaacttcgggaaaaggattggctctgagggctgggctcgggggtcccagccccgaacccatcggctgtcggcggactgctcgagctgctctcgcggcgagagcgggtcgccgcgtgccgtccgggcgacggactgggaacggctccctc????????gggggccttccccgagcagcgaacagccagctcagaactggtacgg????????????????????????????????????????????????	[ 1]
Desmaria_mutabilis          	??????????????????????????????????????????????????????????????????????cgaaccgggaaacgcccagcttgaaaatcgttcggcccaggcgatcgaattgtagtctgtagaagcgtcctcagcggcggaccgggctcaagtcctctggaagggggcgccggagaggg?gagagccccgtcgtgcccggaccctgccgcatcacgaggcgctgtcggcgagtcgggttgtttgggaatgcagccccaatcgggcggtaaattccgtccaaggctaaatatgggcgagagaccgatagcaaacaagtaccgcgagggaaagatgaaaaggactttgaaaagagagtcaaagagtgcttgaaattgtcgggagggaagcggatgggggccggcgatgcacctcggtcggatgtggaacggccatcagccggtccgccgatcgactcggggtgtggaccgatgcggattgaggcggcggcccaagcctaggctgttgatat??gcctgcggagacgtcgccgcctcgatcgtggtaggcagcgcgcgccat???????aaggcgtgcttc??ggcacctgcgcgctccaggcaacggcctgcgggctccccattcgacccgtcttgaaacacggaccaaggagtctgacatgtgtgcgagtcaacgggc?gattaaacccgtaaggcgtaaggaagctga?ttggtgggatcccc??????tagcggg???tgcaccgccgaccgaccttgatcttctgagaagggttcgagtgtgagcatgcctgtcgggacccgaaagatggtgaactatgcctgagcggggcgaagccagaggaaactctggtggaggcccgcagcgatactgacgtgcaaatcgttcgtctgacttgggtataggggcgaaagactaatcgaaccgtctagtagctggttccctcc?????????????????????????????????????????????????????????????????????????????????????????????????????????????????????????????????????????????????????????????????????????????????????????????????????????????????????????????????????????????????????????????????????????????????????????????????????????????????????????????????????????????????????????????????????????????????????????????????????????????????????????????????????????????????????????????????????????????????????????????????????????????????????????????????????????????????????????????????????????????????????????????????????????????????????????????????????????????????????????????????????????????????????????????????????????????????????????????????????????????????????????????????????????????????????????????????????????????????????????????????????????????????????????????????????????????????????????????????????????????????????????????????????????????????????????????????????????????????????????????????????????????????????????????????????????????????????????????????????????????????????????????????????????????????????????????????????????????????????????????????????????????????????????????????????????????????????????????????????????????????????????????????	[ 1]
Emelianthe_panganensis      	?????????????????????????????????????????????????????????????aacggcgagcgaaccgggaatagcccagcttgaaaatcgcgcggcgatgtcgcgcgaattgtagtctgtagaagcgtcctcagcggcggaccgggctcaagttccctggaagggggcgccggagagggtgagagccccgtcgtgcccggaccctgccgcatcacgaggcgctgtcggcgagtcgggttgtttgggaatgcagccccaatcgggcggtaaattccgtccaaggctaaatacgggcgagagaccgatagcaaacaagtaccgcgagggaaagatgaaaaggactttgaaaagagagtcaaagagtgcttgaaattgtcgggagggaagcggatgggggccggcgatgcacctcggtcggatgtggaacggccaacagtcggtccgccgatcgactcggggtgtggaccgatgcggattgaggcggcggcccaagcctgggctgtcgtgac??gcctgcggagatgtcgccgcctcgatcgtggaatgcagcgcgcgccgc???????acggcgtgcttc??ggcacctgcgcgctccgggcaacggcctgcgggctccccattcgacccgtcttgaaacacggaccaaggagtctgacatgtgtgcgagtcaacgggc?gattaaacccgtaaggcgaaaggaagctga?ttggtgggatcccc??????cagcggg???tgcacccccgaccgaccttgatcttctgagaagggttcgagtgtgagcatgcctgtcgggacccgaaagatggtgaactatgcctgagcggggcgaagccagaggaaactctggtggaggcccgcagcgatactgacgtgcaaatcgttcgtctgacttgggtataggggcgaaagactaatcgaaccgtctagtagctggttccctccgaagtttccctcaggatagctggagctcgagcgcgagttctatcaggtaaagccaatgattagaggcatcgggggcgcaacgccctcgacctattctcaaactttaaatgggtaggacggcgcggctgcttcg?tgagccgcgccaaggaatcgagagctccaagtgggccatttttggtaagcagaactggcgatgcgggatgaaccggaagccgggttacggtgcccaactgcgcgctaacctagatcccacaaagggtgttggtcgattaagacagcaggacggtggtcatggaagtcgaaatccgctaaggagtgtgtaacaactcacctgccgaatcaactagccccgaaaatggatggcgcttaagcgcgcgacctatacccggccgtcgaggcaacggccaggccccgatgagtaggagggcgcggcggtcgctgcaaaacctgtggcgcgagcccgggcggagcgtccgtcggtgcggatcttggtggtagtagcaaatattcaaatgagaactttgaaggccgaagaggggaaaggttccatgtgaacggcacttgcacatgggttagtcgatcctaagagacgggggaagcccgtccgacagcgcgaaacgcgcgagcttcgaaagggaatcgggttaaaattcccgaaccgggacgtggtggttgacggcgacgttagggagtccggagacgtcgtcgggggccccgggaagagttatcttttctgtttaacagcctgcccaccctggaatcggctcagccggaggtagggtccagcggctggaacagcaccgcacgtcgcgcggtgtccggtgcgccctcgacggcccctgaaaatccggaggaccgagtgccatccacgcccgttcgtactcataaccgcatcaggtctccaaggtgaacagcctctggccaacggaacaatgtaggcaagggaagtcggcaaaatggatccgtaacttcgggaaaaggattggctctgagggctgggctcgggggtcccagccccgaactcatcggctgtcggcggactgctcgagctgccaccgcggcgagagcgggtcgccgcgtgccgtccgggggacggactgggaacggctccctc????????gggggccttccccgagcagcgaacagccagctcagaactggtacggac??????????????????????????????????????????????	[ 1]
Englerina_ramulosa          	?????????????????????????????????????????????????????cccctag?aacggcgagcgaaccgggaatagcccagcttgaaaatcgttcggcaccggcgaacgaattgtagactgtagaagcgtcctcagcggcggactgggctcaagtcccctggaagggggcgcctgagagggtgagagccccgtcgtgcccggaccctgccgcatcacgaggcgctgtcggcgagtcgggttgtttgggaatgcagccctaatcgggcggtaaattccgtccaaggctaaatacgggcgagagaccgatagcaaacaagtaccgcgagggaaagatgaaaaggactttgaaaagagagtcaaagagtgcttgaaattgtcgggagggaagcggatgggggccggcgatgcacctcggtcggatgcggaatggttaacatccggttcgccgatcgactcggggtgtggaccgatgcggattgaggtggcggcccaagcctgggccgttgttaa??gcctgtggagacgtcgtcgcctcgatcgtgggaagcagcgcgcgccgctt?????gcggcgtgcctc??ggtacttgcgcgctacgggcaacggcctgcgggctccccattcgacccgtcttgaaacacggaccaaggagtctgacatgtgtgcgagtcaacgggc?gattaaacccgttaggcgaaaggaagctga?ttggtgggatcccc??????ctgcggg???tgcacccccgaccgaccttgat?ttctgagaagggttcgagtgtgagcatgcctgtcgggacccgaaagatggtgaactatgcctgagcggggcgaagccagaggaaactctggtggaggcccgcagcgatactgacgtgcaaatcgttcgtctgacttgggtataggggcgaaagactaatcgaaccgtctagtagctggttccctccgaagtttcccttaggatagctggagctcgagcgcgagttctatcaggtaaagccaatgattagaggcatcgggggcgcaacgccctcgacctattctcaaactttaaatgggtaggatggcgcggctgctttgttgagccgcgccgaggaatcgagagctccaagtgggccatttttggtaagcagaactggcgatgcgggatgaaccggaagccgggttacggtgcccaattgcgcgctaacctagatcccacaaagggtgttggtcgattaagacagcaggacggtggtcatggaagtcgaaatccgctaaggagtgtgtaacaactcacctgccgaatcaactagccccgaaaatggatggcgcttaagcgcgcgacctatacccggccgtcgaggcaacggccaggccccgatgagtaggagggcgcggcggtcgctgcaaaacctgtggcgcgagcccgggcggagcgtccgtcggtgcggatcttggtggtagtagcaaatattcaaatgagaactttgaaggccgaagaggggaaaggttccatgtgaacggcacttgcacatgggttagtcgatcctaagagacgggggaagcccgtccgatagcgtgtaacgcgcgagcttcgaaagggaatcgggttaaaattcccgaaccgggacgtggtggttgacggcgacgttaggtagtccggagacgtcgtcgggggccccg?gaagagttatcttttctgtttaacagcctgcccaccctggaatcggctcagccggaggtagggtccagcggctggaacagcaccgcacgtcgcgcggtgt?cggtgcgccctcgacggcccttgaaaatccggaggaccgagtgccatccacgcctgttcgtactcataaccgcatcaggtctccaaggtgaacagcctctggtcaatggaacaatgtaggcaagggaagtcggcaaaatagatctgtaacttcgggaaaaggattggctctgagggctgggctcgggggtcccagccccgaacccatcggctgtcggcggactgctcgagctgctt?cgtggcaagagcgggtcaccgcgtgccgtccgggggacggactgggaatggctccctc????????gggggccttccccgagcagcgaacagccagctcagaactggtacgga???????????????????????????????????????????????	[ 1]
Erianthemum_dregei          	?????????????????????????????????????????????????????cccctagtaacggcgagcgaaccgggaatagcccagcttgaaaatcgcgcggcactgccgcgcgaattgtagtctgtagaagcgtcctcagcggcggaccgggctcaagttccctggaagggggcgccggagagggtgagagccccgtcgtgcccggaccctgccgcatcacgaggcgctgtcggcgagtcgggttgtttgggaatgcagccccaatcgggcggtaaattccgtccaaggctaaatacgggcgagagaccgatagcaaacaagtaccgcgagggaaagatgaaaaggactttgaaaagagagtcaaagagtgcttgaaattgtcgggagggaagcggatgggggccggcgatgcacctcggtcggatgtggaacggccgtcggccggtccgccgatcgactcggggtgtggaccgatgcggattgaggtggcggcccaagcctgggcctttgttac??gcctgcggagatgtcgccgcctcgatcgtggaatgcagcgcgcgccgc???????aaggcgtgcttc??ggcacctgcgcgctccgggcaacggcctgcgggctccccattcgacccgtcttgaaacacggaccaaggagtctgacatgtgtgcgagtcaacgggc?gattaaacccgtaaggcgaaaggaagctga?ttggtgggatcccc??????tagaggg???tgcacccccgaccgaccttgatcttctgagaagggttcgagtgtgagcatgcctgtcgggacccgaaagatggtgaactatgcctgagcggggcgaagccaggggaaactctggtggaggcccgcagcgatactgacgtgcaaatcgttcgtctgacttgggtataggggcgaaagactaatcgaaccgtctagtagctggttccctccgaagtttccctcaggatagctggagctcgcgcgcgagttctatcaggtaaagccaatgattagaggcatcgggggcgcaacgccctcgacctattctcaaactttaaatgggtaggacgacgcggctgctttgttgagccgcggcgaggaatcgagagctccaagtgggccatttttggtaagcagaactggcgatgcgggatgaaccggaagccgggttacggtgcccaactgcgcgctaacctagatcccacaaagggtgttggtcgattaagacagcaggacggtggtcatggaagtcgaaatccgctaaggagtgtgtaacaactcacctgccgaatcaactagccccgaaaatggatggcgcttaagcgcgcgacctatacccggccgtcgaggcaacggccaggccccgatgagtaggagggcgcggcggtcgctgcaaaacctgtggcgcgagcccgggcggagcgtccgtcggtgcggatcttggtggtagtagcaaatattcaaatgagaactttgaaggccgaagaggggaaaggttccatgtgaacggcacttgcacatgggttagtcgatcctaagagacgggggaagcccgtccgacagcgcgaaacgcgcgagcttcgaaagggaatcgggttaaaattcccgaaccgggtcgtggtggttgacggcgaccttagggagtccggagacgtcgtcgggggccccgggaagagttatcttttctgtttaacagcctgcccaccctggaatcggctcagccggaggtagggtccagcggctggaagagcaccgcacgtcgcgcggtgtccggtgcgccctcgacggcccctgaaaatccggaggaccgagtgccatccacgcccgttcgtactcataaccgcatcaggtctccaaggtgaacagcctctggtcaatggaacaatgtaggcaagggaagtcggcaaaatggatccgtaacttcgggaaaaggattggctctgagggctgggctcgggggtcccagccccgaactcatcggctgtcggcggactgctcgagctgctaccgcggcgagagcgggtcgccgcgtgccgtccgggggacggactgggaacggctccttc????????gggggccttccccgagcagcgaacagccagctcagaactggtacggacaa????????????????????????????????????????????	[ 1]
Gaiadendron_punctatum       	???????????????????????????????????????????????????????????gtaacggcgagcgaaccgggaacagcccagcttgaaaatcgttcggcccagccgttcgaattgtagtctgtagaagcgtcctcagcggcggaccgggctcaagtcctctggaagggggcgccggagagggtgagagccccgtcgtgcccggaccctgccgcaccacgaggcgctgtcggcgagtcgggttgtttgggaatgcagccccaatcgggcggtaaattccgtccaaggctaaatatgggcgagagaccgatagcaaacaagtaccgcgagggaaagatgaaaaggactttgaaaagagagtcaaagagtgcttgaaattgtcgggagggaagcggatgggggccggcgatgcacctcggtcggatgtggaacggccaccagccggtccgccgatcgactcggggtgtggaccgatgcggattgaggcggcggcctaagcctgggcagttgttat??gcctgcggagacgccgtcgcctcgattgtggtaggcagcgcgcgccgc???????tcggcgtgcttc??ggcacctgcgcgctccgggcaacggcctgcgggctccccattcgacccgtcttgaaacacggaccaaggagtctgacatgtgtgcgagtcaacgggc?gattaaacccgtaaggcgtaaggaagctga?ttggtgggatcccc??????tagcggg???tgcacccccgaccgaccttgatcttctgagaagggttcgagtgtgagcatgcctgtcgggacccgaaagatggtgaactatgcctgagcggggcgaagccagaggaaactctggtggaggcccgcagcgatacaaacgtgcaaatcgttcgtctgacttgggtataggggcgaaagactaatcgaaccatctagtagctggttccctcc?????????????????????????????????????????????????????????????????????????????????????????????????????????????????????????????????????????????????????????????????????????????????????????????????????????????????????????????????????????????????????????????????????????????????????????????????????????????????????????????????????????????????????????????????????????????????????????????????????????????????????????????????????????????????????????????????????????????????????????????????????????????????????????????????????????????????????????????????????????????????????????????????????????????????????????????????????????????????????????????????????????????????????????????????????????????????????????????????????????????????????????????????????????????????????????????????????????????????????????????????????????????????????????????????????????????????????????????????????????????????????????????????????????????????????????????????????????????????????????????????????????????????????????????????????????????????????????????????????????????????????????????????????????????????????????????????????????????????????????????????????????????????????????????????????????????????????????????????????????????????????????????????	[ 1]
Globimetula_dinklagei       	??????????????????????????????????????????????????????????????????????????????????????cagctggaaaatcgcgcgggat?aacgcgcgaattgtagtctgtagaagcgtcctcagcggcggaccgggctcaag?tccctggaagggggcgccggagagggtgacagccccgtcgtgcccggaccctgccgcatcacgagg?gctgtcggcgag?cgggttgtttgggaatgcagccccaatcgggcggtaaattccgtccaaggctaaatacgggcgagagaccgatagcaaacaagtaccgcgagggaaagatgaaaaggactttgaaaagagagtcaaagagtgcttgaaattgtcgggagggaagcggatgggggccggcgatgcacctcggtcggatgtggaacggccacaagccggtccgccgatcgactcggggtgcggaccgatgcggattgaggcggcggcccaagcctgggccgtcgttac??gcctgcggagatgccgccgcctcgatcgtggaatgcagcgcgcgccgc???????acggcgtgcttc??ggcacctgcgcgctccgggcaacggcctgcgggctccccattcgacccgtcttgaaacacggaccaaggagtctgacatgtgtgcgagtcaacgggc?gattaaacccgtaaggcgaaaggaagctga?ttggtgggatcccc??????cagcggg???tgcacccccgaccgaccttgatcttctgagaagggttcgagtgtgagcatgcctgtcgggacccgaaagatggtgaactatgcctgagcggggcgaagccagaggaaactctggtggaggcccgcagcgatactgacgtgcaaatcgttcgtctgacttgggtataggggcgaaagactaatcgaaccgtctagtagctggttccctccgaagtttccctcaggatagctggagctcgcgcgcgagttctatcaggtaaagccaatgattagaggcatcgggggcgcaacgccctcgacctattctcaaactttaaatgggtaggacgacgcggctgcttcgttgagccgcggcgaggaatcgagagctccaagtgggccatttttggtaagcagaactggcgatgcgggatgaaccggaagccgggttacggtgcccaactgcgcgctaacctagatcccacaaagggtgttggtcgattaagacagcaggacggtggtcatggaagtcgaaatccgctaaggagtgtgtaactactcacctgccgaatcaactagccccgaaaatggatggcgcttaagcgcgcgacctatacccggccgtcgaggcaacggccaggccccgatgagtaggagggcgcggcggtcgctgcgaaacctgtggcgcgagcccgggcggagcgtccgtcggtgcggatcttggtggtagtagcaaatattcaaatgagaactttgaaggccgaagaggggaaaggttccatgtgaacggcacttgcacatgggttagtcgatcctaagagacgggggaagcccgtccgacagcgccaagcgcgcgagcttcgaaagggaatcgggttaaaattcccgaaccgggacgtggtggttgacggcgacgttagggagtccggagacgtcgtcgggggccccgggaagagttatcttttctgtttaacagcctgcccaccctggaatcggctcagccggaggtagggtccagcggctggaacagcaccgcacgtcgcgcggtgtccggtgcgccctcgacggcccctgaaaatccggaggaccgagtgccatccacgcccgttcgtactcataaccgcatcaggtctccaaggtgaacagcctctggccaatggaacaatgtaggcaagggaagtcggcaaaatggatccgtaacttcgggaaaaggattggctctgagggctgggctcgggggtcccagccccgaacccgtcggctgtcggcggactgctcgagctgccaccgcggcgagagcgggtcgccgcgtgccgtccgggcgacggactcggaacggctccctc????????gggggccttccccgagcagcgaacagccagctcagaactggtacggacaa????????????????????????????????????????????	[ 1]
Helixanthera_coccinea       	cccgctgagtttaagcatatcaataagcggaggaaaagaaacttacgaggattcccctagtaacggcgagcgaaccgggaacagcccagcttgaaaatcgttcggccctgccgcgcgaattgtagtctgtagaagcgtcctcagcggcggaccgggctcaagtcctctggaagggggcgccggagagggtgagagccccgtcgtgcccggaccctgccgcatcacgaggcgctgtcggcgagtcgggttgtttgggaatgcagccccaatcgggcggtaaattccgtccaaggctaaatacgggcgagagaccgatagcaaacaagtaccgcgagggaaagatgaaaaggactttgaaaagagagtcaaagagtgcttgaaattgtcgggagggaagcggatgggggccggcgatgcacctcggtcggatgtggaacggccaacagccggtccgccgatcgactcggggtgcggaccgatgcggattgaggcggcggcccaagcctgggccttcgagac??gcctgcggagatgccgccgcctcgatcgtggaaagcagcgcgcgccgc???????aaggcgtgcctc??ggcacctgcgcgctccgggcatcggcctgcgggctccccattcgacccgtcttgaaacacggaccaaggagtctgacatgtgtgcgagtcaacgggc?gactaaacccgtaaggcgaaaggaagctga?ttggcgggatcccc??????cagtggg???tgcacccccgaccgaccttgatcttctgagaagggttcgagtgtgagcatgcctgtcgggacccgaaagatggtgaactatgcctgagcggggcgaagccagaggaaactctggtggaggcccgcagcgatactgacgtgcaaatcgttcgtctgacttgggtataggggcgaaagactaatcgaaccatctagtagctggttccctccgaagtttccctcaggatagctggagctcgcgcgcgagttctatcaggtaaagccaatgattagaggcatcgggggcgccacgccctcgacctattctcaaactttaaatgggtaggacgacacggctgcttcgctgagccgtggcgaggaatcgagagctccaagtgggccatttttggtaagcagaactggcgatgcgggatgaaccggaagccgggttacggtgcccaactgcgcgctaacctagatcccacaaagggtgttggtcgattaagacagcaggacggtggtcatggaagtcgaaatccgctaaggagtgtgtaacaactcacctgccgaatcaactagccccgaaaatggatggcgcttaagcgcgcgacctatacccggccgtcgaggcaacggccaagccccgatgagtaggagggcgcggcggtcgctgcaaaacctgtggcgcgagcccgggcggagcgtccgtcggtgcggatcttggtggtagtagcaaatattcaaatgagaactttgaaggccgaagaggggaaaggttccatgtgaacggcacttgcacatgggttagtcgatcctaagagacgggggaagcccgtccgacagcgcgctgcgcgcgagcttcgaaagggaatcgggttaaaattcccgaaccgggacgtggtggttgacggcgacgttagggagtccggagacgtcgtcgggggccccgggaagagttatcttttctgtttaacagcctgcccaccctggaatcggctcagccggaggtagggtccagcggctggaacagcaccgcacgtcgcgcggtgtccggtgcgccctcgacggcccctgaaaatccggaggaccgagtgccatccacgcccgttcgtactcataaccgcatcaggtctccaaggtgaacagcctctggtcgatggaacaatgtaggcaagggaagtcggcaaaatggatccgtaacttcgggaaaaggattggctctgagggctgggctcgggggtcccagccccgaacccatcggctgtcggcggactgctcgagctgctctcgcggcgagagcgggtcgccgcgtgccgtccgggggacggactgggaacggccccctcgc??????gggggccttccccgagcagcgaacagccagctcagaactggtacgga???????????????????????????????????????????????	[ 1]
Helixanthera_cylindrica     	??????????????????????????????????????????????????????????????????????????????????????????????????????????????????????????????????????????????????????????????????????????????????????????????????????????????????????????????????????????????????????????????????????????????????????????????????????????????????????????????????????????????????????????????????????????????????????????????????????????????????????????????????????????????????????????????????????????????ct???????????????????????????????????????????????atcgttac??gcccgcggagacgtcgccgcctcgatcgtggaaagcagcgcgcgccgc???????caggcgtgcttc??ggcacctgcgcgctccgggcaacggcctgcgggctccccattcgacccgtcttgaaacacggaccaaggagtctgacatgtgtgcgagtcaacgggc?gatcaaacccgtaaggcgaaaggaagctga?ttggcgggatcccc??????ctgcggg???tgcacccccgaccgaccttgatcttctgagaagggttcgagtgtgagcatgcctgtcgggacccgaaagatggtgaactatgcctgagcggggcgaagccagaggaaactctggtggaggcccgcagcgatactgacgtgcaaatcgttcgtctgacttgggtataggggcgaaagactaatcgaaccgtctagtagctggttccctccgaagtttccctcaggatagctggagctcgcgcgcgagttctatcaggtaaagccaatgattagaggcatcgggggcgcaatgccctcgacctattctcaaactttaaatgggtaggacgacgcggctgcttcgttgagccgcggcgaggaatcgagagctccaagtgggccatttttggtaagcagaactggcgatgcgggatgaaccggaagccgggttacggtgcccaactgcgcgctaacctagatcccacaaagggtgttggtcgattaagacagcaggacggtggtcatggaagtcgaaatccgctaaggagtgtgtaacaactcacctgccgaatcaactagccccgaaaatggatggcgcttaagcgcgcgacctatacccggccgtcgaggcaacggccaggccccgatgagtaggagggcgcggcggtcgccgcaaaacctgtggcgcgagcccgggcggagcggccgtcggtgcggatcttggtggtagtagcaaatattcaaatgagaactttgaaggccgaagaggggaaaggttccatgtgaacggcacttgcacatgggttagtcgatcctaagagacgggggaagcccgtccgacagcgcgtaccgcgcgagcttcgaaagggaatcgggttaaaattcccgaaccgggac???????????????????????????????????????????????????????????????????????????????????????????????????????????????????????????????????????????????????????????????????????????????????????????????????????????????????????????????????????????????????????????????????????????????????????????????????????????????????????????????????????????????????????????????????????????????????????????????????????????????????????????????????????????????????????????????????????????????????????????????????????????????????????????????????????????????????????????????????????	[ 1]
Ileostylus_micranthus       	????????????????????????????????????????????????????????????????????????????gggaacagcccagcttgaaaat?gttcggcccagccgtacgaattg?agtctgta?aagcgtcctcagcggcggaccgggctcaagtcctctggaagggggcgccggagagggtgacagccccgtcgtgcccggaccctgccgcatcacgaggcgctgtcggcgagtcgggttgtttgggaatgcagccccaatcgggcggtaaattccgtccaaggctaaatacgggcgagagaccgatagcaaacaagtaccgcgagggaaagatgaaaaggactttgaaaagagagtcaaagagtgcttgaaattgtcgggagggaagcggatgggggccggcggtgcacctcggtcggatgtggaacggccaccagccggtccgccgatcgactcggggtgtggaccgatgcggactgaggcggcggcccaagcctgggctgttgttac??ccctgcggagatgccgccgcctcgatcgtggaaagcagcgcgcgccat???????caggcgtgcttc??ggcacctgcgcgctccgggcagcggtctgcgggctccccattcgacccgtcttgaaacacggaccaaggagtctgacatgtgtgcgagtcaacgggc?gattaaacccgtaaggcgcaaggaagctga?ttggcgggatcccc??????tagcggg???tgcacccccgaccgaccttgatcttctgagaagggttcgagtgtgagcatgcctgtcgggacccgaaagatggtgaactatgcctgagcggggcgaagccagaggaaactctggtggaggcccgcagcgatactgacgtgcaaatcgttcgtctgacttgggtataggggcgaaagactaatcgaaccgtctagtagctggttccctccgaagtttccctcaggatagctggagctcgcgcgcgagttctatcaggtaaagccaatgattagaggcatcgggggcgcaacgccctcgacctattctcaaactttaaataggtaggacgacacggctgcttcgttgagccgtggcgaggaatcgagagctccaagtgggccatttttggtaagcagaactggcgatgcgggatgaaccggaagccgggttacggtgcccaactgcgcgctaacctagatcccacaaagggtgttggtcgattaagacagcaggacggtggtcatggaagtcgaaatccgctaaggagtgtgtaacaactcacctgccgaatcaactagccccgaaaatggatggcgcttaagcgcgcgacctatacccggccgtcgaggcaacggccaggccccgatgagtaggagggcgcggcggtcgctgcgaaacctgtggcgcgagcccgggcggagcgtccgtcggtgcggatcttggtggtagtagcaaatattcaaatgagaactttgaaggccgaagaggggaaaggttccatgtgaacggcacttgcacatgggttagtcgatcctaagagacgggggaagcccgtccgatagcgcgaaacgcgcgagcttcgaaagggaatcgggttaaaattcccgaaccgggacgtggtggttgacggcaacgttagggagtccggagacgtcgtcgggggcctcgggaagagttatcttttctgtttaacagcctgcccaccctggaatcggctcagccggaggtagggtccagcggctggaacagcaccgcacgtcgcgcggtgtccggtgcgccctcgacggcccttgaaaatccggaggaccgagtgccatccacgcccgtt???????????????????????????????????????????????????????????????????????????????????????????????????????????????????????????????????????????????????????????????????????????????????????????????????????????????????????????????????????????????????????????????????????????????????????????????????????????????????????????????????????????????????	[ 1]
Lepeostegeres_lancifolia    	?????????tttaagcatatcaataagcggaggaaaagaaacttacaaggattcccctagtaacggcgagcgaaccgggaacagcccagcttgaaaatcgctcggcccagccgcgcgaattgtagtctgtagaagcgtcctcagcggcggaccgggctcaagtcctctggaagggggcgccggagagggtgagagccccgtcgtgcccggaccctgccgcatcacgaggcgctgtcggcgagtcgggttgtttgggaatgcagccctaatcgggcggtaaattccgtccaaggctaaatacgggcgagagaccgatagcaaacaagtaccgcgagggaaagatgaaaaggactttgaaaagagagtcaaagagtgcttgaaattgtcgggagggaagcggatgggggccggcgatgcgcctcggtcggatgtggaacggccacaagccggtccgccgatcgactcggggcgtggaccgatgcggattggggcggcggcccaagcctaggcagtcgtcat??gcctgcggagacgtcgtcgccccgatcgtgggaggcagcgcgcgccctc??????cgggcgtgcctc??ggcacctgcgcgctccaggcagcggcctgcgggctccccattcgacccgtcttgaaacacggaccaaggagtctgacatgtgtgcgagtcaacgggc?gattaaacccgtaaggcgtaaggaagctga?ttggtgggatcccct?????ccgcggg???tgcacccccgaccgaccttgatcttctgagaagggttcgagtgtgagcatgcctgtcgggacccgaaagatggtgaactatgcctgagcggggcgaagccagaggaaactctggtggaggcccgcagcgatactgacgtgcaaatcgttcgtctgacttgggtataggggcgaaagactaatcgaaccgtctagtagctggttccctccgaagtttccctcaggatagctggagctcgagcgcgagttctatcaggtaaagccaatgattagaggcatcgggggcgcaacgccctcgacctattctcaaactttaaatgggtaggacggcgcggctgcttcgttgagccgcgccacggaatcgagagctccaagtgggccatttttggtaagcagaactggcgatgcgggatgaaccggaagccgggttacggtgcccaactgcgcgctaacctagaacccacaaagggtgttggtcgattaagacagcaggacggtggtcatggaagtcgaaatccgctaaggagtgtgtaacaactcacctgccgaatcaactagccccgaaaatggatggcgctcaagcgcgcgacctatacccggccgtcggggcaacggccaggccccgatgagtaggagggcgcggcggtcgctgcaaaacctgtggcgcgagcccgggcggagcgtccgtcggtgcggatcttggtggtagtagcaaatattcaaatgagaactttgaaggccgaagaggggaaaggttccatgtgaacggcacttgcacatgggttagtcgatcctaagagacgggggaagcccgtctgatagcgcgcgccgcgcggacttcgaaagggaatcgggttaaaattcccgaaccgggacgcggtggttgacggcgacgttagggagtccggagacgtcgtcggggccctcgggaagagttatcttttctgtttaacagcctgcccaccctggaatcggctcagccggaggtagggtccagcggctggaacagcaccgcacgtcgcgcggtgtccggtgcgccctcgacggcccttgaaaatccggaggaccgagtaccatcc???????????????????????????????????????????????????????????????????????????????????????????????????????????????????????????????????????????????????cccgaacccgtcggctgtcggcggactgctcgagctgctaccgcggcgagagcgggtcgccgcgtgccgtccgggggacggactgggaacggcccctcc????????gggggccttccccgagcaacgaacagtcggctcagaactggtacggacaaggggaatccgactgtttaattaaaacaaagcattgcgatggtcc	[ 1]
Ligaria_cuneifolia          	?????????????????????????????????????????????????ggattccctagtaacggcgagcgaaccgggaaaagcccagcttgaaaatcgttcggccaggccgttcgaattgtagtctgtagaagcgtactcagcggcggaccgggctcaagtcctctggaagggggcgccgtagagggtgacagccccgttgcgcccggaccctgccgcatcacgaggcgctgtcggcgagtcgggttgtttgggaatgcagccctaatcgggcggtaaattccgtccaaggctaaatatgggcgagagaccgatagcaaacaagtaccgcgagggaaagatgaaaaggactttgaaaagagagtcaaagagtgcttgaaattgtcgggagggaagcggatgggggccggcgatgcacctcggtcggatgtggaacggctaaccgccggtccgccaatcgactcggggtgtgggccgatgcagattgaggcggcggcccaagcctaggcttttgttac??gcctgcggagacgtcgtcgcctcgatcgtggtaagcagcgcgcgcctt???????cgggcgtgcttc??ggcacctgcgcgctcagggcaacggcctgcgggctccccattcgacccgtcttgaaacacggaccaaggagtctgacatgtgtgcgagtcaacgggc?gattaaacccgtaaggcgtaaggaagctaa?ttggtgggatcccct?????cgcgggg???tgcaccgccgaccgaccttgatcttctgagaagggttcgagtgtgagcatgcctgtcgggacccgaaagatggtgaactatgcctgagcggggcgaagccagaggaaactctggtggaggcccgcagcgatactgacgtgcaaatcgttcgtctgacttgggtataggggcgaaagactaatcgaaccatctagtagctggttccctcc?????????????????????????????????????????????????????????????????????????????????????????????????????????????????????????????????????????????????????????????????????????????????????????????????????????????????????????????????????????????????????????????????????????????????????????????????????????????????????????????????????????????????????????????????????????????????????????????????????????????????????????????????????????????????????????????????????????????????????????????????????????????????????????????????????????????????????????????????????????????????????????????????????????????????????????????????????????????????????????????????????????????????????????????????????????????????????????????????????????????????????????????????????????????????????????????????????????????????????????????????????????????????????????????????????????????????????????????????????????????????????????????????????????????????????????????????????????????????????????????????????????????????????????????????????????????????????????????????????????????????????????????????????????????????????????????????????????????????????????????????????????????????????????????????????????????????????????????????????????????????????????????????	[ 1]
Loranthus_europaeus         	??????????????????????????????????????????????????????????????acggcgagcg?accgggaacagcccagcttgaaaatcgttcggccaaggcg?g?gaattgtagtctgtagaagcgtcctcagcggcggaccggg?tc?agtcccctggaagggggcgccggagagggtgacagccccgtcgtgcctggaccctgccgcatcacgaggcgctgtcggcgacccgggttgtttgggaatgcagccccaatcgggcggtaaattccgtccaaggctaaatatgggcgagagaccgatagcaaacaagtaccgcgagggaaagatgaaaaggactttgaaaagagag?caaagagtgcttgaaattgtcgggagggaagcggatgggggccggcgatgcacctcggtcggatgtggaacggccaccagccggtccgccgatcggctcggggtgtggaccgatgcggattgaggcggcggcccaagcctgggctgttgttat??gctcgcggagatgtcgccgcctcgatcgtggcaagcagcgcgcgccgt???????tcggcgtgcttc??ggcacctgcgcgctccgggcatcggcctgcgggctccccattcgacccgtcttgaaacacggaccaaggagtctgacatgtgtgcgagtcaacgggc?gattaaacccgtaaggcgcaaggaagctga?ttggtgggatcccc??????atgcggg???tgcacccccgaccgaccttgatcttctgagaagggttcgagtgtgagcatgcctgtcgggacccgaaagatggtgaactatgcctgagcggggcgaagccagaggaaactctggtggaggcccgcagcgatactgacgtgcaaatcgttcgtctgacttgggtataggggcgaaagactaatcgaaccgtctagtagctggttccctccgaagtttccctcaggatagctggagctcgtgcgagagttctatcaggtaaagccaatgattagaggcatcgggggcgcaacgccctcgacctattctcaaactttaaataggtaggacggcacggctgctttgctgagccgtgccgaggaatcgagagctccaagtgggccatttttggtaagcagaactggcgatgcgggatgaaccggaagccgggttacggtgcccaactgcgcgctaacctagatcccacaaagggtgttggtcgattaagacagcaggacggtggtcatggaagtcgaaatccgctaaggagtgtgtaacaactcacctgccgaatcaactagccccgaaaatggatggcgcttaagcgcgcgacctatacccggccgtcgaggcaacggccaggccccgatgagtaggagggcgcggcggtcgctgcaaaacctgtggcgcgagcccgggcggagcgtccgtcggtgcggatcttggtggtagtagcaaatattcaaatgagaactttgaaggccgaagaggggaaaggttccatgtgaacggcacttgcacatgggttagtcgatcctaagattcgggggaaacccgtccgacagcgtgaaacgcgcgatcatcgaaagggaatcgggttaaaattcccgaaccgggacgtggtggttgacggcaacgttagggagtccggagacgtcgtcgggggcctcgggaagagttatcttttctgtttaacagcctgcccaccctggaatcggctcagccggagatagggtccagcggttggaacagctccgcacgtcgcgcggtgtccggtgcgccctcgacggcccttgaaaatccggaggaccgggtgccatccacgcccgttcgtactcgtaaccgcatcaggtctccaaggtgaacagcctctggccaatggaacaatgtaggcaagggaagtcggcaaaatggatccgtaacttcgggaaaaggattggctctgagggctgggctcgggggtcccagtcccgaacccatcggctgtcggcggactgctcgagctgctaccgcggcgagagcgggtcgccgcgtgccgtccgggggacggactgggaacggcccttac????????gggggtcttccccgagcagcgaacagtcagctcagaactggtacggacaaggggaatccgactgtttaattaaaacaaagcattgcgatggtcc	[ 1]
Loranthus_odoratus          	??????????????????????????????????????????????????????ccctagtaacggcgagcgaaccgggaacagcccagcttgaaaatcgctcggccaagccgtgcgaattgtagtctgtagaagcgtcctcagcggcggaccgggctcaagtcccctggaagggggcgccggagagggtgacagccccgtcgtgcccggaccctgtcgcatcacgaggcgctgtcggcgagtcgggttgtttgggaatgcagccccaatcgggcggtaaattccgtccaaggctaaatatgggcgagagaccgatagcaaacaagtaccgcgagggaaagatgaaaaggactttgaaaagagagtcaaagagtgcttgaaattgccgggagggaagcggatgggggccggcgatgcacctcggtcggatgtggaacggccaccagccggtccgccgatcggctcggggtgtggaccgatgcggattgaggcggcggcccaagcctgggccgtcgttac??gcctgcggagatgtcgccgcctcgatcgtggcaagcagcgcgcgccgc???????aaggcgtgcctc??ggcacctgcgcgctccgggcatcggcctgcgggctccccattcgacccgtcttgaaacacggaccaaggagtctgacatgtgtgcgagtcaacgggc?gattaaacccgtaaggcgcaaggaagctga?ttggtgggatcccc??????ctgcggg???tgcacccccgaccgaccttgatcttctgagaagggttcgagtgtgagcatgcctgtcgggacccgaaagatggtgaactatgcctgagcggggcgaagccagaggaaactctggtggaggcccgcagcgatactgacgtgcaaatcgttcgtctgacttgggtataggggcgaaagactaatcgaaccatctagtagctggttccctccgaagtttccctcaggatagctggagctcgcgcgagagttctatcaggtaaagccaatgattagaggcatcgggggcgcaacgccctcgacctattctcaaactttaaatgggtaggacggcacggctgctttgctgagccgtgtcggggaatcgagagctccaagtgggccatttttggtaagcagaactggcgatgcgggatgaaccggaagccgggttacggtgcccaactgcgcgctaacctagatcccacaaagggtgttggtcgattaagacagcaggacggtggtcatggaagtcgaaatccgctaaggagtgtgtaacaactcacctgccgaatcaactagccccgaaaatggatggcgcttaagcgcgcgacctatacccggccgtcgaggcaacggccaggccccgatgagtaggagggcgcggcggtcgctgcaaaacctgtggcgcgagcccgggcggagcgtccgtcggtgcggatcttggtggtagtagcaaatattcaaatgagaactttgaaggccgaagaggggaaaggttccatgtgaacggcacttgcacatgggttagtcgatcctaagattcgggggaaacccgtccgacagcgcgaaacgcgcgatcatcgaaagggaatcgggttaaaattcccgaaccgggacgtggtggttgacggcaacgttagggagtccggagacgtcgtcgggggcctcgggaagagttatcttttctgtttaacagcctgcccaccctggaatcggctcagccggagatagggtccagcggttggaacagcaccgcacgtcgcgcggtgtccggtgcgccctcgacggcccttgaaaatccggaggaccgggtgccatcca???????????????????????????????????????????????????????????????????????????????????????????????????????????????????????????????????????????????????????????????????????????????????????????????????????????????????????????????????????????????????????????????????????????????????????????????????????????????????????????????????????????????????????????	[ 1]
Loxanthera_speciosa         	?????????????????????????????????????????????????gattcccctagtaacggcgagcgaaccgggaatagcccagcttgaaaatcgttcggcctggccgttcgaattgtagtctgtagaagcgtcctcagcggcggaccgggctcaagtcctctggaa?ggggcgccggagagggtgagagccccgtcgtgcccggaccctgtcgcatcacgaggcgctgtcgacgagtcgggttgtttgggaatgcagccctaatcgggcggtaaattccgtccaaggctaaatttcggcgagagaccgatagcaaacaagtaccgcgagggaaagatgaaaaggactttgaaaagagagtcaaagagtgcttgaaattgtcgcgagggaagcggatgggggccggcgatgcgcctcggtcggatgtggaacggcctcaacccggtccgccgatcgactcggggcgtggaccgatgcggattgggtcggcggcccaagcctaggtagttgttag??gcctgcggagacgtcgtcgccctgatcgtggtaggcagcgtgcgccctt??????cgggcgtgcctc??ggcacctgcgcgctccaggcagcggcctgcgggctccccattcgacccgtcttgaaacacggaccaaggagtctgacatgtgtgcgagtcaacgggc?gtttaaacctgtaaggcgtaaggaagctga?ttggcgggatcccct?????tcgcggg???tgcacccccgaccgaccttgatcttctgagaagggttcgagtgtgagcgtgcctgtcgggacccgaaagatggtgaactatgcctgagcggggcgaagccagaggaaactctggtggaggcccgcagcgatactgacgtgcaaatcgttcgtctgacttgggtataggggcgaaagactaatcgaaccgtctagtagctggttcccttcgaagtttccctcaggatagctggagctcgagtacgagttctatcaggtaaagccaatgattagaggcatcgggggcgcaacgccttcgacctattctcaaactttaaatgggtaggacggcgcgcctgcttcgttgagccgcgctagggaatcgagagctccaagtgggccatttttggtaagcagaactggcgatgcgggatgaaccggaagccgggttacggtgcccaattgcgcgctaacctagaacccacaaagggtgttggtcgattaagacagcaggacggtggtcatggaagtcgaaatccgctaaggagtgtgtaacaactcacctgccgaatcaactagccccgaaaatggatggcgctcaagcgcgcgacctatacccggccgtcagggcaacggccaggccctgatgagtaggagggcgtggcggtcgctgcaaaacctgtggcgcgagcccgggcggagcggctgtcagtgcggatcttggtggtagtagcaaatattcaaatgagaactttgaaggccgaagaggggaaaggttccatgtgaacggcacttgcacatgggttagtcgatcctaagagacgggggaagctcgtccgatagcgcgcatcgcgcgaacttcgaaagggaatcgggttaaaattctcgaaccgggatgcggtggttgacggtgatgttagggagtccggagatgtcgtcgggggccccgggaagagttatcttttgtgtttaacagcctgcccaccctggaatcggctcagccggaggtagggtccagcggctggaacagcgcagcacgtcgctcggtgtccggtgcgccctcgacggcccttgaaaattcggaggaccgagtaccatccacgcccgttcgtactcataaccgcatcaggtctccaaggtgaacagcctctggtcaatggaacaatgtaggcaagggaagtcggcaaaatggatccgtaacttcgggaaaaggattggctctgagggctgggctcgggggtcccagccccaaacccagcggctgtcggcggactgctcgagctgctaccgcggcgagagcgggtcgccgcgtgctgtccgggggacggactgggaacggctccttg????????cggggccttccccgagcaacgaatagtcggctcagaactggtacggac??????????????????????????????????????????????	[ 1]
Lysiana_filifolia           	????????????????????????????????????????????????????????????????????????????????????????????????????????????????????????????????gtagaagcgtcctcagcggcggaccagg?tcaagtcctctggaagggggcgccggagagggtgagagccccgtcgtgcccggaccctgccgcatcacgaggcgctgtcggcgagtcgggttgtttgggaatgcagccctaatcgggcggtaaattccgtccaaggctaaatatgggcgagagaccgatagcaaacaagtaccgcgagggaaagatgaaaaggactttgaaaagagagtcaaagagtgcttgaaattgtcgggagggaagcggatgggggccggcgatgcgcctcggtcggatgtggaacggccgcaagccggtccgccgatcgactcggggcgtggaccgatgcggattggggcggcggcccaagcctaggcagtcgttat??gcctgcggagacgtcgtcgccccgatcgtggcaggcagcgcgcgccctc??????cgggcgtgcttc??ggcacctgcgcgctccaggcagcggcctgcgggctccccattcgacccgtcttgaaacacggaccaaggagtctgacatgtgtgcgagtcaacgggc?gattaaacccgtaaggcgtaaggaagctga?ttggtgggatcccc??????tcgcggg???tgcacccccgaccgaccttgatcttctgagaagggttcgagtgtgagcatgcctgtcgggacccgaaagatggtgaactatgcctgagcggggcgaagccagaggaaactctggtggaggcccgcagcgatactgacgtgcaaatcgttcgtctgacttgggtataggggcgaaagactaatcgaaccgtctagtagctggttccctccgaagtttccctcaggatagctggagctcgagcgcgagttctatcaggtaaagccaatgattagaggcatcgggggcgcaacgccctcgacctattctcaaactttaaatgggtaggacggcgcggctgcttcgttgagccgcgccagggaatcgagagctccaagtgggccatttttggtaagcagaactggcgatgcgggatgaaccggaagccgggttacggtgcccaactgcgcgctaacctagaacccacaaagggtgttggtcgattaagacagcaggacggtggtcatggaagtcgaaatccgctaaggagtgtgtaacaactcacctgccgaatcaactagccccgaaaatggatggcgctcaagcgcgcgacctatacccggccgtcggggcaacggccaggccccgatgagtaggagggcgcggcggtcgctgcgaaacctgtggcgcgagcccgggcggagcgtccgtcggtgcggatcttggtggtagtagcaaatattcaaatgagaactttgaaggccgaagaggggaaaggttccatgtgaacggcacttgcacatgggttagtcgatcctaagagacgggggaagcccgtctgatagcgcggtcagcgcgaacttcgaaagggaatcgggttaaaattcccgaaccgggacgcggtggttgacggcgacgttagggagtccggagacgtcgtcgggggcctcgggaagagttatcttttctgtttaacagcctgcccaccctggaatcggctcagccggaggtagggtccagcggctggaacagcaccgcacgtcgcgcggtgtccggtgcgccctcgacggcccttgaaaatccggaggaccgagtaccatccacgcccgttcgtactcataaccgcatcaggtctccaaggtgaacagcctctggtcgatggaacaatgtaggcaagggaagtcggcaaaatggatccgtaacttcgggaaaaggattggctctgagggctgggctcgggggtccccgccccgaacccgtcggctgtcggcggactgctcgagctgctaccgcggcgagagcgggtcgccgcgtgccgtccgggggacggactgggaacggctcctcc????????gggggccttccccgagcaacgaacagtcggctcagaactggtacggacaa????????????????????????????????????????????	[ 1]
Macrosolen_cochinchinensis  	???????????????????????????????????????????????????????????????????????????cgggaacagcccagcttgaaaatcgttcggcgcagccgttcgaattgtagactgtttaagcgtcctcagcggcggaccgggctcaagtcctctggaaggggg?gccggagagggtgagagccccgtcgtgcccggaccctgccgcatcacgaggcgctgtcggcgagtcgggttgtttgggaatgcagccctaatcgggcggtaaattccgtccaaggctaaatatgggcgagagaccgatagcaaacaagtaccgcgagggaaagatgaaaaggactttgaaaagagagtcaaagagtgcttgaaattgtcgggagggaagcggatgggggccggcgatgcgcctcggtcggatgtggaacggccacaagccggtccgccgatcgactcggggcgtggaccgatgcggattggggcggcggcccaagcctaggcagttgttat??gcctgcggagacgtcgtcgccccgatcgtgggaggcagcgcgcgcccctctcgcgggggcgtgcctc??ggcacctgcgcgctccaggcagcggcctgcgggctccccattcgacccgtcttgaaacacggaccaaggagtctgacatgtgtgcgagtcaacgggc?gattaaacccgtaaggcgcaaggaagctga?gtggcgggatcccc??????tcgcggg???tgcacccccgaccgaccttgatcttctgagaagggttcgagtgtgagcatgcctgtcgggacccgaaagatggtgaactatgcctgagcggggcgaagccagaggaaactctggtggaggcccgcagcgatactgacgtgcaaatcgttcgtctgacttgggtataggggcgaaagactaatcgaaccgtctagtagctggttccctccgaagtttccctcaggatagctggagctcgagcgcgagttctatcaggtaaagccaatgattagaggcatcgggggcgcaacgccctcgacctattctcaaactttaaatgggtaggacggcgcggctgcttcgttgagccgcgccagggaatcgagagctccaagtgggccatttttggtaagcagaactggcgatgcgggatgaaccggaagccgggttacggtgcccaactgcgcgctaacctagaacccacaaagggtgttggtcgattaagacagcaggacggtg?tcatggaagtcgaaatccgctaaggagtgtgtaac?actcacctgccgaatcaactagccccgaaaatggatggcgctcaagcgcgcgacctatacccggccgtcggggcaacggccaggccccgatgagtaggagggcgcggcggtcgctgcaaaacctgtggcgcgagcccgggcggagcgtccgtcggtgcggatcttggtggtagtagcaaatattcaaatgagaactttgaaggccgaagaggggaaaggttccatgtgaacggcacttgcacatgggttagtcgatcctaagagacgggggaagcccgtctgatagcgcgcctcgcgcgaacttcgaaagggaatcgggttaaaattcccgaaccgggacgcggccgttgacggcgacgttaggaagtccggagacgtcgtcgggggccccgggaagagttatcttttctgtttaacagcctgcccaccctggaatcggctcagccggaggtagggtccagcggctggaacagcaccgcacgtcgcgcggtgtccggtgcgccctcgacggcccctgaaaatccggaggaccgagtaccgtccgcgcccgttcgtactcataaccgcatcaggtctccaaggtgaacagcctcaggtcaatggaacaatgtaggcaagggaagtcggcaaaatggatccgtaacttcgggaaaaggattggctctgagggctgggctcgggggtcccagccccgaacccgtcggctgtcggcggactgctcgagctgctaccgtggtgagagcgggtcgccgcgtgccgtccgggggacggactgggaacggctccttcgc??????gggggccttccccgagcaacgaacagccggctcagaactggtacggacaaggggaatccgactgtttaattaaaacaaagcattgcgatggtcc	[ 1]
Moquiniella_rubra           	???????????????????????????????????????????????????????cctagtaacggcgagcgaaccgggaatagcccagcttgaaaatcgcgcggcgctgccgcgcgaattgtagtctgtagaagcgtcctcagcggcggaccgggctcaagttccctggaagggggcgccggagagggtgagagccccgtcgtgcccggaccctgccgcatcacgaggcgctgtcggcgagtcgggttgtttgggaatgcagccccaatcgggcggtaaattccgtccaaggctaaatacgggcgagagaccgatagcaaacaagtaccgcgagggaaagatgaaaaggactttgaaaagagagtcaaagagtgcttgaaattgtcgggagggaagcggatgggggccggcgatgcacctcggtcggatgtggaacggccagcggccggtccgccgatcgactcggggtgcggaccgatgcggattgaggcggcggcccaagcccgggccgtcgatac??gcctgcggagatgtcgccgcctcgatcgtggaaagcagcgcgcgccgc???????gaggcgtgcttc??ggcacctgcgcgctccgggcaacggcctgcgggctccccattcgacccgtcttgaaacacggaccaagga?tctgacatgtgtgcgagtcaacgggc?gatcaaacccgtaaggcgaaaggaagctga?ttggcgggatcccc??????cagcggg???tgcaccgccgaccgaccttgatcttctgagaagggctcgagtgtgagcatgcctgtcgggacccgaaagatggtgaactatgcctgagcggggcgaagccagaggaaactctggtggaggcccgcagcgatactgacgtgcaaatcgttcgtctgacttgggtataggggcgaaagactaatcgaaccgtctagtagctggttccctcc?????????????????????????????????????????????????????????????????????????????????????????????????????????????????????????????????????????????????????????????????????????????????????????????????????????????????????????????????????????????????????????????????????????????????????????????????????????????????????????????????????????????????????????????????????????????????????????????????????????????????????????????????????????????????????????????????????????????????????????????????????????????????????????????????????????????????????????????????????????????????????????????????????????????????????????????????????????????????????????????????????????????????????????????????????????????????????????????????????????????????????????????????????????????????????????????????????????????????????????????????????????????????????????????????????????????????????????????????????????????????????????????????????????????????????????????????????????????????????????????????????????????????????????????????????????????????????????????????????????????????????????????????????????????????????????????????????????????????????????????????????????????????????????????????????????????????????????????????????????????????????????????????	[ 1]
Muellerina_eucalyptoides    	????????????????????????????????????????????????ggattcccctagtaacggcgagcgaaccgggaacagcccagcttgaaaatcgttcggcccagccgcacgaattgtagtctgtagaagcgtcctcagcggcggaccgggctcaagtcctctggaagggggcgccggagagggtgacagccccgtcgtgcccggaccctgccgcatcacgaggc?ctgtcggcgagtcgggttgtttgggaatgcagccccaatcgggcggtaaattccgtccaaggctaaatacgggcgagagaccgatagcaaacaagtaccgcgagggaaagatgaaaaggactttgaaaagagagtcaaagagtgcttgaaattgtcgggagggaagcggatgggggccggcggtgcacctcggtcggatgtggaacggccacaagccggtccgccgatcggctcggggtgtggaccgatgcggattgaggcggcggcccaagcctgggctgtcgttac??gcctgcggagatgtcgccgcctcgatcgtggcaagcagcgcgcgccgc???????aaggcgtgcttc??ggcacctgcgcgctccaggcagcggtctgcgggctccccattcgacccgtcttgaaacacggaccaaggagtctgacatgtgtgcgagtcaacgggc?gattaaacccgtaaggcgaaaggaagctga?ttggtgggatcccc??????tagcggg???tgcacccccgaccgaccttgatcttctgagaagggttcgagtgtgagcatgcctgtcgggacccgaaagatggtgaactatgcctgagcggggcgaagccagaggaaactctggtggaggcccgcagcgatactgacgtgcaaatcgttcgtctgacttgggtataggggcgaaagactaatcgaaccgtctagtagctggttccctccgaagtttccctcaggatagctggagctcgcgcgcgagttctatcaggtaaagccaatgattagaggcatcgggggcgcaacgccctcgacctattctcaaactttaaataggtaggacgacacggctgcttcgttgagccgtggcgaggaatcgagagctccaagtgggccatttttggtaagcagaactggcgatgcgggatgaaccggaagccgggttacggtgcccaactgcgcgctaacctagatcccacaaagggtgttggtcgattaagacagcaggacggtggtcatggaagtcgaaatccgctaaggagtgtgtaacaactcacctgccgaatcaactagccccgaaaatggatggcgcttaagcgcgcgacctatacccggccgtcgaggcaacggccaggccccgatgagtaggagggcgcggcggtcgctgcgaaacctgtggcgcgagcccgggcggagcgtccgtcggtgcggatcttggtggtagtagcaaatattcaaatgagaactttgaaggccgaagaggggaaaggttccatgtgaacggcacttgcacatgggttagtcgatcctaagagacgggggaagcccgtccgatagcgcgacacgcgcgagcttcgaaagggaatcgggttaaaattcccgaaccgggacgtggtggttgacggcaacgttagggagtccggagacgtcgtcgggggcctcgggaagagttatcttttctgtttaacagcctgcccaccctggaatcggctcagccggaggtagggtccagcggctggaacagcaccgcacgtcgcgcggtgtccggtgcgccctcgacggcccttgaaaatccggaggaccgagtgccatccacgcccgttcgtactcataaccgcatcaggtctccaaggtgaacagcctctggtcgatggaacaatgtaggcaagggaagtcggcaaaatggatccgtaacttcgggaaaaggattggctctgagggctgggctcgggggtcccagtccttaacccatcggctgtcggcggactgctcgagctgctaccgcggcgagagcgggtctccgcgtgccgtccgggggacggactgggaacggctccctc????????gggggccttccccgagcagcgaacagtcagctcagaactggtacg?????????????????????????????????????????????????	[ 1]
Notanthera_heterophylla     	cccgctgagtttaagcatatcaataagcggaggaaaagaaacttacaaggattcccctagtaacggcgagcgaaccgggaacagcccagcttgaaaatcgtccggccaagccgttcgaattgtagtctgtagaagcgtcctcagcggcggaccgggctcaagtcccctggaagggggcgccggagagggtgagagccccgtcgtgcccggaccctgccgcaccacgaggcgctgtcggcgagtcgggttgtttgagaatgcagccccaatcgggcggtaaattccgtccaaggctaaataccggcgagagaccgatagcaaacaagtaccgcgagggaaagatgaaaaggactttgaaaagagagtcaaagagtgcttgaaattgtcgggagggaagcggatgggggccggcgatgcgccccggtcggatgtggaacggccctcggccggtccgccgatcgactcggggcgtggaccgatgcggattggggcggcggcccaagcctgggctgtagatag??gcctgcggagacgtcgccgcctcgatcgtggtaggcagcgcgcgccct???????cgggcgtgcttc??ggcacctgcgcgctccgggcaacggcctgcgggctccccattcgacccgtcttgaaacacggaccaaggagtctgacatgtgtgcgagtcaacgggc?aattaaacccgtaaggcgtaaggaagctga?ttggtgggatcccct?????ccgcggg???tgcacccccgaccgaccttgatcttctgagaagggttcgagtgtgagcatgcctgtcgggacccgaaagatggtga?ctatgcctgagcggggcgaagccagaggaaactctggtggaggcccgcagcgatactgacgtgcaaatcgttcgtctgacttgggtataggggcgaaagactaatcgaaccgtctagtagctggttccctcc?????????????????????????????????????????????????????????????????????????????????????????????????????????????????????????????????????????????????????????????????????????????????????????????????????????????????????????????????????????????????????????????????????????????????????????????????????????????????????????????????????????????????????????????????????????????????????????????????????????????????????????????????????????????????????????????????????????????????????????????????????????????????????????????????????????????????????????????????????????????????????????????????????????????????????????????????????????????????????????????????????????????????????????????????????????????????????????????????????????????????????????????????????????????????????????????????????????????????????????????????????????????????????????????????????????????????????????????????????????????????????????????????????????????????????????????????????????????????????????????????????????????????????????????????????????????????????????????????????????????????????????????????????????????????????????????????????????????????????????????????????????????????????????????????????????????????????????????????????????????????????????????????	[ 1]
Nuytsia_floribunda          	???????????????????????????????????????????????????????????????cggcgagcgaaccgggaacagcccagcttgaaaatcgttcggcccggccgttcgaattgtagtctgta?aagcgtcctcagcggcggaccgggctcaagtcctctggaagggggcgccgga?agggtgagagccccgtcgtgcccggaccctgccgcatcacgaggcgctgtcggcgagtcgggttgtttgggaatgcagccccaatcgggcggtaaattccgtccaaggctaaatatgggcgagagaccgatagcaaacaagtaccgcgagggaaagatgaaaaggactttgaaaagagagtcaaagagtgcttgaaattgtcgggagggaagcggatgggggccggcgatgcgcctcggtcggatgtggaacggcctccagccggtccgccgatcgactcggggcgtggaccgacgcggattgagggggcggcccaagcctgggcagtcgacat??gcctgcggagatgtcgtcgcctcgatcgtggtatgcagcgcgcgccgc???????acggcgtgcctc??ggcacctgcgcgctccaggcgtcggcctgcgggctccccattcgacccgtcttgaaacacggaccaaggagtctgacatgtgtgcgagtcaacgggc?gattaaacccgtaaggcgtaaggaagctga?ttggtgggatcccc??????tcgcggg???tgcacccccgaccgaccttgatcttctgagaagggttcgagtgtgagcatgcctgtcgggacccgaaagatggtgaactatgcctgagcggggcgaagccagaggaaactctggtggaggcccgcagcgatactgacgtgcaaatcgttcgtctgacttgggtataggggcgaaagactaatcgaaccgtctagtagctggttccctcc?????????????????????????????????????????????????????????????????????????????????????????????????????????????????????????????????????????????????????????????????????????????????????????????????????????????????????????????????????????????????????????????????????????????????????????????????????????????????????????????????????????????????????????????????????????????????????????????????????????????????????????????????????????????????????????????????????????????????????????????????????????????????????????????????????????????????????????????????????????????????????????????????????????????????????????????????????????????????????????????????????????????????????????????????????????????????????????????????????????????????????????????????????????????????????????????????????????????????????????????????????????????????????????????????????????????????????????????????????????????????????????????????????????????????????????????????????????????????????????????????????????????????????????????????????????????????????????????????????????????????????????????????????????????????????????????????????????????????????????????????????????????????????????????????????????????????????????????????????????????????????????????????	[ 1]
Oedina_pendens              	?????????????????????????????????????????????????????????tagtaacggcgagcgaaccgggaatagcccagcttgaaaatcgcgcggcactgccgcgcgaattgtagtctgtagaagcgtcctcagcggcggaccgggctcaagttccctggaagggggcgccggagagggtgagagccccgtcgtgcccggaccctgccgcatcacgaggcgctgtcggcgagtcgggttgtttgggaatgcagccccaatcgggcggtaaattccgtccaaggctaaatacgggcgagagaccgatagcaaacaagtaccacgagggaaagatgaaaaggactttgaaaagagagtcaaagagtgcttgaaattgtcgggagggaagcggatgggggccggcgatgcacctcggtcggatgtggaacggccaacggccggtccgccgatcggctcggggtgcggaccgatgcggattgaggcggcggcccaagcctgggctttcgttac??gcctgcggagatgtcgccgcctcgatcgtggaatgcagcgcgcgccgc???????caggcgtgcttc??ggcacttgcgcgctccgggcaacggcctgcgggctccccattcgacccgtcttgagacacggaccaaggagtctgacatgtgtgcgagtcaacgggc?gatcaaacccgtaaggcgaaaggaagctga?ttggtgggatcccc??????tagcggg???tgcacccccgaccgaccttgatcttctgagaagggttcgagtgtgagcatgcctgtcgggacccgaaagatggtgtactatgcctgagcggggcgaagccagaggaaactctggtggaggcccgcagcgatactgacgtgcaaatcgttcgtctgacttgggtataggggcgaaagactaatcgaaccgtctagtagctggttccctccgaagtttccctcaggatagctggagctcgcgcgcgagctctatcaggtaaagccaatgaatagaggcatcgggggcgcaacgccctcgacctattctcaaactttaaatgggtaggacgacgcggctgcttcgttgagccgcggcgaggaatcgagagctccaagtgggccatttttggtaagcggaactggcaatgcgggatgaaccggaagccgggttacggtgcccaactgcacgttaacctagatcccacaaagggtgtcggtcgattaagacagcaggacattggtcatggaagtcgaaatccgctaaggagtgtgtaaaaactcacctgccgaatcaactagccccgaaaatggatggcgcttaagcgcgcgacctatacccggccatcgaggcaacggccaggccccgatgagtaggagggcgcggcggtcgctgtaaaacctgtggtgcgagcccgggcggagcgtccgtcggtgcggatcttagtggtagtagcaaatattcaaatgagaactttgaaggccgaagaggggaaaggttccatgtgaacggcacttgcacatgcgttagtcgatcctaagagacgagggaagcccatccgacagtgcgaaacgcgcgagcttcgaaagggaatcgggttaaaattcccgaaccgggtcgtggtggttgacggcgacgttacagagtccggagacgtcgtcggggcccccgggaagagttatcttttctatttaacagcctgcccaccctggaatcggctcagccgaaggtagggtccagcggatagaagagcaccgcacgtcgcgcggtgtccggtgcgccctcgacggcacctgaaaatccggaggaccgagtgccatccacgcccgttcgtactcataaccgcatcaggtctccaaggtgaacagcctctggtcaatggaacaatgtaggcaagggaagtcggcaaaatggatccgtaactttgggaaaagtattggctctgagggctgggctcgggggtcccagccccgaactcatcggctgtcggcggactgctcgagctgctaccgtggcgagagtgggtcgccgcgtgccgtccgggggacggactgggaacggctccttc????????gggggccttccccaagcagcgaacagccagctcagaactggtacggacaaggggaatccgactgtttaattaaaacaaagcattgcgatggtcc	[ 1]
Oliverella_rubroviridis     	cccgctgagtttaagcatatcaataagcggaggaaaagaaacttacaaggattcccctagtaacggcgagcgaaccgggaatagcccaacttgaaaatcgttcggcgctgccgcacgaattgtagtctgtagaagcgtcctcagcggcggaccgggctcaagtcccctggaagggggcgcctgagagggtgagagccccgtcgtgcccggaccctgccgcatcacgaggcgctgtcggcgagtcgggttgtttgggaatgcagccccaatcgggcggtaaattccgtccaaggctaaatacgggcgagagaccgatagcaaacaagtaccgcgagggaaagatgaaaaggactttgaaaagagagtcaaagagtgcttgaaattgtcgggagggaagcggatgggggccggcgatgcaccccggtcggatgtggaacgtccaaaagacggtccgccgatcgactcggggtgtggaccgatgcggattgaggcggcggcccaa?cctgggccgttgttaa??gcctgcggagacgccgccgcctcgatcgtggaaagcagcgcgcgccgct??????gcggcgtgcctc??ggcacttgcgcgctccgggcaacggcctgcgggctccccattcgacccgtcttgaaacacggaccaaggagtctgacatgtgtgcgagtcaacggga?gattaaacccgttaggcaaaacgaagctga?ttggtgggatcccc??????ctgcggg???tgcacccccgaccgaccttgatcttctgagaagggttcgagtgtgagcatgcctgtcggg?cccgaaagatggtgaactatgcctgagcggggcgaagccagaggaaactctggtggaggcccgcagcgatactgacgtgcaaatcgttcgtctgacttgggtataggggcgaaagactaatcgaaccgtctagtagctggttccctccgaagtttcccttaggatagctggagctcgcgcgcgagttctatcaggtaaagccaatgattagaggcatcgggggcgcaacgccctcgacctattctcaaactttaaatgggtaggacgacgcggctgctttgttgagccgcggcgaggaatcgagagctccaagtgggccatttttggtaagcagaactggcgatgcggaatgaaccggaagccgggttacggtgtccaactgcgcgctaacctagatcccacaaagggtgttggtcgattaagacagcaggacggtggtcatggaagtcgaaatccgctaaggagtgtgtaacaactcacctgccgaatcaactagccccgaaaatggatggcgcttaagcgcgcgacctatacccggccgtcgaggcaacggccaggccccgatgagtaggatggcgcggcggtcgctgcgaaacctgtggcgcgagcccgggcggagcgtccgtcggtgcggatcttggtggtagtagcaaatattcaaatgagaactttgaaggccgaagaggggaaaggttccatgtgaacggcacttgcacatgggttagtcgatcctaagagacgggggaagcccgtccgacagcgcgtaacgcgcgagcttcgaaagggaatcgg???????????????????????????????????????????????????????????????????????????????????????????????????????????????????????????????????????????????????????????????????????????????????????????????????????????????????????????????????????????????????????????????????????????????????????????????????????????????????????????????????????????????????????????????????????cgggggtcccagccccgaacccatcggctgtcggcggactgctcgagtcgcttccgcaacaagagcgggccaccgcgtgccgtccgggggacggactgggaacgactccctc????????gggggccttccccgagcagcgaacagccagctcagaactggtacggacaaggggaatccgactgtttaattaaaacaaagcattgcgatggtcc	[ 1]
Oncocalyx_sulfureus         	cccgctgagtttaagcatatcaataagcggaggaaaagaaacttacgaggattcccctagtaacggcgagcgaaccgggaacagcccagcttgaaaatcgcgcggcggcgccgcgcgaattgtagtctgtagaagcgtcctcagcggcggaccgggctcaagtcccctggaagggggcgccggagagggtgagagccccgtcgtgcccggaccctgccgcaccacgaggcgctgtcggcgagtcgggttgtttgggaatgcagccccaatcgggcggtaaattccgtccaaggctaaatacgggcgagagaccgatagcgaacaagtaccgcgagggaaagatgaaaaggactttgaaaagagagtcaaagagtgcttgaaattgccgggagggaagcggatgggggccggcgatgcgccccggtcggatgtggaacggcctgcggccggtccgccgatcgactcggggcgtggaccgatgcggattgaggcggcggcccaagcccgggccgtcgacac??gcctgcggagacgccgccgcctcgatcgtggaaagcagcgcgccgcac???????gtggcgtgcctc??ggcacccgcgcgctccgggcaacggcctgcgggctccccattcgacccgtcttgaaacacggaccaaggagtctgacatgtgtgcgagtcaacgggc?gacgaaacccgtaaggcgaaaggaagctga?ttggcgggatccccc?????ccgcggg???tgcacccccgaccgaccttgatctgatgagaagggttcgagtgtgagcatgcctgtcgggacccgaaagatggtgaactatgcctgagcggggcgaagccagaggaaactctggtggaggcccgcagcgatactgacgtgcaaatcgttcgtctgacttgggtataggggcgaaagactaatcgaaccgtctagtagctggttccctccgaagtttccctcaggatagctggagctcgcgcgcgagttctatcaggtaaagccaatgactagaggcatcgggggcgcaacgccctcgacctattctcaaactttaaatgggtaggacgacgcggctgcttcgttgagccgcggcgaggaatcgagagctccaagtgggccatttttggtaagcagaactggcgatgcgggatgaaccggaagccgggttacggtgcccaactgcgcgctaacctagatcccacaaagggtgttggtcgattaagacagcaggacggtggtcatggaagtcgaaatccgctaaggagtgtgtaacaactcacctgccgaatcaactagccccgaaaatggatggcgcttaagcgcgcgacctatacccggccgtcgaggcaacggccaggccccgatgagtaggaaggcgcggcggtcgccgcgaaacccgcggcgcgagcccgggcggagcgtccgtcggtgcggatcttggtggtagtagcaaatattcaaatgagaactttgaaggccgaagaggggaaaggttccatgtgaacggcacttgcacatgggttagtcgatcctaagagacgggggaagcccgtccgacagcgcacgacacgcgagcttcgaaagggaatcgggttaaaattcccgaaccgggacgtggtggttgacgg?gacgttagggagtccggagacgtcgccgggggccccgggaagagttatcttttctgtttaacagcccgcccaccctggaatcggctcagccggaggtagggtccagcggctggaaca???????????????????????????????????????????????????????????????????????????????????????????????????????????????????????????????????????????????????????????????????????????????????????????????????????????????????tcccagccccgaacccgtcggctgtcggcggactgctcgagctgcttccgcggcgagagcgggtcgccgcgtgccgtccgggggacgggctgggaacggccccctc????????gggggccttccccgggcagcgaacagccagctcagaactggtacggacaaggggaatccgactgtttaattaaaacaaagcattgcgatggtcc	[ 1]
Oryctanthus_occidentalis    	?????????tttaagcatatcaataagcggaggaaaagaaacttacaaggattcccctagtaacggcgagcgaaccgggaatagcccagcttgaaaatcgttcggcctagccgttcgaattgtagtctgtagaagcgtcctcagcggcggaccgggctcaagtcctctggaagggggcgccggagagggtgagaaccccgtcgtgcccggaccctgccgcatcacgaggcgctgtcggcgagtcgggttgtttgggaatgtagccctaattgggcggtaaattccgtccaaggctaaatatgggcgagagaccgatagcaaacaagtaccgcgagggaaagatgaaaaggactttgaaaagagagtcaaaaagtgcttgaaattgtcgggagggaagcggatgggggccggcgatgcgcctcggtcggacgtggaacggccattagccggtctgccgatcgactcggggcgtggaccaatgcggattgacgcggcggcccaagcctaggctgttgttat??gcctgcggagacgtcgctgcatcgatcgtggtaggcagcgcgcgccac???????taggcgtgcttc??ggtacctgcgcgctccaggcaatggcctgcgggctccccattcgacccgtcttgaaacacggaccaaggagtctgacatgtgtgcgggtcgacgggc?gattaaacccgtaaggcgtaaggaagctga?ttggtgggatcccc??????tagcggg???tgcacccccgaccgaccttgatcttttgagaagggttcgagtgtgagcatgcctgtcgggacccgaaagatggtgaactatgcctgagcggggcgaagccagaggaaactctggtggaggcccgcagcgatactgacgtgcaaatcgttcgtctgacttgggtataggggcgaaagactaatcgaaccatctagtagctggttccctccgaagtttccctcaggatagctggagctcgcacgagagttctacaaggtaaagccaatgattagaggcatcgggggcgcaacgccctcgacctattctcaaactttaaataggtaggacggcacggctgctttg??gagccgtgccaaggaatcaagagctccaagtgggccatttttggtaagcagaactggcgatgcgggatgaaccggaagccgggttacggtgcccaactgcgcgctaacctagatcccacaaagggtgttggtcgattaagacagcaggacggtggtcatggaagtcgaaatccactaaggagtgtgtaacaactcacctgccgaatcaactagccccgaaaatggatggcgcttaagcgcacgacctatacccggccatcgaggcaactgccaggccccgatgagtaagaaggcgcggcggtcgctgcaaaacctgtggcgtgagcccgggcggagcgtccgtcggtgcggatcttggtggtagtagcaaatattcaaatgagaactttgaaggccgaagaagggaaaggttccatgtgaacggcacttgcacatgggttagtcgatcctaagagacgggggaagcccgtccgagagcgtgcaacacgcgagcttcgaaagggaatcgggttaaaattcctgaaccgggatgtggtggttgacggcaacgttagggagtctggagacgtcgtcgggggcctcgggaagagttatcttttctgtttaacagcctgcccaccctggaatcggctcagccggaggtagggtctagcggttggaacagcaccgcacgtcgcgcggtgtccggtgcgccctcgacggcccttgaaaatccggaggaccgagtatcatccacgcccgttcgtactcataaccgcatcaggtctccaaggtgaacagcctctggtcgatggaagaatgtaggcaagggaagtcggcaaaatggatccgtaacctcgggaaaaggattggctctgagggctgggctcgggggtcccagtcctgaacccgtcggctgtcggtggactgctcgagctgctaccgcggcgagagcgggttgccgcgtgccgtccgggggacggactaggaacggctccctc????????cggggccttccccgagcaacgaacagccagctcagaactggtacggacaaggggaatccgactgtttaattaaaacaaagcattgcgatggtcc	[ 1]
Passovia_pyrifolia          	cccgctgagtttaagcatatcaataagcggaggaaaagaaacttacaaggactcccctagtaacggcgagcgaaccgggaatagcccagcttgaaaatcgttcggcctagccgctcgaattgtagtctgtagaagcgtcctcagcggcggaccgggctcaagtcccctggaagggggtgccagagagggtgagagccccgtcgtgcccggaccctgccgcatcacgaggcgctgtcggcgagtcgggttgtttgagaatgcagccctaattgggcggtaaattccgtccaaggctaaatacgggcgagaaaccgatagcaaacaagtaccgcgagggaaagatgaaaaggactttgaaaagagagtcaaagagtgcttgaaattgtcgggagggaagcggatgggggccggcgatgcacctcggtcggatgtggaacggccattgtccggtctgccgatcgactcggggtgtggaccgatgcggattgatgtggcggcccaatcctaggctgttgttat??gcctgcggagatgtcgtcgcattgatcgtggtaggcagcgcgcgccac???????taggcgtgcttt??ggcacctgcgcgctccaggcaacggcctgcgggctccccattcgacccgtcttgaaacacggaccaaggagtctgacatgtgtgcgagtcaacgggc?tattaaacccgtaaggcgtaaggaagctga?ctggtgggatcccc??????tagtggg???tgcacccccgaccgaccttgatcatctgagaagggttcgagtgtgagcatgcctgtcgggacccgaaagatggtgaactatgcctgagcggggcgaagccagaggaaactctggtggaggcccgcagcgatactgacgtgcaaatcgttcgtctgacttgggtataggggcgaaagactaatcgaaccatctagtagctggttccctccgaagtttccctcaggatagctggagctcgtgtgagagttctacaaggtaaagccaatgattagaggcatcgggggcgcaacgccctcgacctattctcaaactttaaataggtaggacggcgcggctgcttcgttgagccgtgccaaggaatcgagagctccaagtgggccatttttggtaagcagaactggcgatgcgggatgaaccggaagccgggttacggtgcctaactgcgcgctaacctagatcccacaaagggtgttggtcgattaagacagcaggacggtggtcatggaagtcgaaatccgctaaggagtgtgtaacaactcacctgccgaatcaactagccccgaaaatggatggcgcttaagcgcgcgacctatacccggccgtcgaggcaactgccaggccccgatgagtaggagggcgcggcggtcgctgtaaaacctgtggcgcgagcccgggcggagcgtccgtcggtgcggatcttggtggtagtagcaaatattcaaatgagaactttgaaggccgaagaggggaaaggttccatgtgaacggcacttgcacatgggttagtcgatcctaagagacgggggaaacctgtccgatagcgtgcaacacgcgagcttcgaaagggaatcaggttaaaattcctgaaccgggatgtggtggttgacggcaacgttagggagtccggagacgtcgtcgggggcctcgggaagagttatcttttctgtttaacagcctgcccaccctggaatcggctcagccggaggtagggtccagcggctggaacagcaccgcacgtcgcgcggtgtccggtgcgccctcgacggcccttgaaaatccggaggaccgagtatcatccacgcccgttcgtactcataaccgcatcaggtctccaaggtgaacagcctctggtcaatggaagaatgtaggcaagggaagtcggcaaaatggatccgtaacctcgggaaaaggattggctctgagggctgggctcgggggtcccagtcctgaacccgtcggctgtcggtggactgctcgagctgctaccgcggcgagagcgggtcgccgcgtgccgtttgggggacggactgggaacggctccttc????????aggggccttccccgagcaacgaacagccagctcagaactggtacgg????????????????????????????????????????????????	[ 1]
Peraxilla_tetrapetala       	??????????????????????????????????????????????????????????agaaacggcgagcgaaccgggaatagcccag?????????????????ccaggcgttcgaattgaagtcggta?aagcg?cctcagcggcggaccgggctcaagtcct?tggaaggg?gcgccggagagggtgagagccccgt?gtgcccggaccctgccgcatcacgaggcgctgtcggcgagtcgggttgtttgggaatgcagccctaatcgggcggtaaattccgtccaaggctaaatatgggcgagagaccgatagcaaacaagtaccgcgagggaaagatgaaaaggactttgaaaagagagtcaaagagtgcttgaaattgtcgggagggaagcggatgggggccggcgatgcacctcggtcggatgtggaacggccacaagccggtccgccgatcgactcggggtgtggaccgatgcggattggggcggcggcccaagcctaggcagttgttat??gcctgcggagacgtcgtcgcctcgatcgtggtaggcagcgcgcgccct???????cgggcgtgcttc??ggcacctgcgcgctccaggcaacggcctgcgggctccccattcgacccgtcttgaaacacggaccaaggagtctgacatgtgtgcgagtcaacgggc?gattaaacccgtaaggcgtaaggaagctga?ttggtgggatcccc??????ctgcggg???tgcacccccgaccgaccttgatcttctgagaagggttcgagtgtgagcatgcctgtcgggacccgaaagatggtgaactatgcctgagcggggcgaagccagaggaaactctggtggaggcccgcagcgatactgacgtgcaaatcgttcgtctgacttgggtataggggcgaaagactaatcgaaccgtctagtagctggttccctccgaagtttccctcaggatagctggagctcgagcgcgagttctatcaggtaaagccaatgattagaggcatcgggggcgcaacgccctcgacctattctcaaactttaaatgggtaggacggcgtggctgctttgttgagccgcgctaaggaatcgagagctccaagtgggccatttttggtaagcagaactggcgatgcgggatgaaccggaagccgggttacggtgcccaactgcgcgctaacctagaacccacaaagggtgttggtcgattaagacagcaggacggtggtcatggaagtcgaaatccgctaaggagtgtgtaacaactcacctgccgaatcaactagccccgaaaatggatggcgcttaagcgcgcgacctatacccggccgtcgaggcaactgccaggccccgatgagtaggagggcgcggcggtcgctgcaaaacctgtggcgcgagcccgggcggagcgtccgtcggtgcggatcttggtggtagtagcaaatattcaaatgagaactttgaaggccgaagaggggaaaggttccatgtgaacggcacttgcacatgggttagtcgatcctaagagacgggggaagcccgtctgatagcgtgcaacgcgcgaacttcgaaagggaatcgggttaaaattcccgaaccgggacgtggtggttgacggcgacgttagggagtccggagacgtcgtcgggggcctcgggaagagttatcttttctgtttaacagcctgcccaccctggaatcggctcagccggaggtagggtccagcggctggaacagcaccgcacgtcgcgcggtgtccggtgcgccctcgacggcccttgaaaatccggaggaccgagtatcatccacgcccgttcgtactcataaccgcatcaggtctccaaggtgaacagcctctggtcgatggaagaatgtaggcaagggaagtcggcaaaatggatccgtaacttcgggaaaaggattggctctgagggctgggctcgggggtcccagtcccgaacccgtcggctgtcggcggactgctcgagctgctaccgcggcgagagcgggtc??????tgccgtccgggggacgga?tgggaacggctcctcc????????gggggccttccccgagcaacgaacagtcggctcagaactggt????????????????????????????????????????????????????	[ 1]
Phragmanthera_crassicaulis  	cccgctgagtttaagcatatcaataagcggaggaaaagaaacttacaaggattcccctagtaacggcgagcgaaccgggaacagcccagcttgaaaatcgcgcggccgcgccgcgcgaattgtagtctgtagaagcgtcctcagcggcggaccgggctcaagttccctggaagggggcgccggagagagtgagagccccgtcgtgcccggaccctgccgcatcacgaggcgctgtcggcgagtcgggttgtttgggaatgcagccccaatcgggcggtaaattccgtccaaggctaaatacgggcgagagaccgatagcaaacaagtaccgcgagggaaagatgaaaaggactttgaaaagagagtcaaagagtgcttgaaattgtcgggagggaagcggatgggggccggcgatgcgccccggtcggatgtggaacggccaacagccggcccgccgatcgactcggggtgtggaccgatgcggattgaggcggcggcccaagcctgggccgtcgatac??gcccgcggagatgccgccgcctcgatcgtggaaagcagcgcgcgccgc???????aaggcgtgcttc??ggcacctgcgcgctccgggcaacggcctgcgggctctccattcgacccgtcttga?acacgg?ccaaggagtctgacatgtgtgcgagtcaacgggc?gatcaaacccgtaaggcgaaaggaagctga?ttggtgggatcccc??????ctgcggg???tgcacccccgaccgaccttgatcttctgagaagggttcgagtgtgagcatgcctgtcgggacccgaaagatggtgaactatgcctgagcggggcgaagccagaggaaactctggtggaggcccgcagcgatactgacgtgcaaatcgttcgtctgacttgggtataggggcgaaagactaatcgaaccgtctagtagctggttccctccgaagtttccctcaggatagctggagctcgcgcgcgagttctatcaggtaaagccaatgattagaggcatcgggggcgcaacgccctcgacctattctcaaactttaaatgggtaggacgacgcggctgcttcgttgagccgcggcgaggaatcgagagctccaagtgggccatttttggtaagcagaactggcgatgcgggatgaaccggaagccgggttacggtgcccaactgcgcgctaacctagatcccacaaagggtgttggtcgattaagacagcaggacggtggtcatggaagttgaaatccgctaaggagtgtgtaacaactcacctgccgaatcaactagccccgaaaatggatggcgcttaagcgcgcgacctatacccggccgtcgaggcaacggccaggccccgatgagtaggagggcgcggcggtcgctgcaaaacctgtggcgcgagcccgggcggagcgtccgtcggtgcggatcttggtggtagtagcaaatattcaaatgagaactttgaaggccgaagaggggaaaggttccatgtgaacggcacttgcacatgggttagtcgatcctaagagacgggggaagccagtccgacagcgcactacgcgcgagcttcgaaagggaatcgggttaaaattcccgaaccgggacgtggtggttgacggcgacgttagggagtccggagacgtcgtcgggggccccgggaagagttatcttttctgtttaacagcctgcccaccctggaatcggctcagccggaggtagggtccagcggctggaacagcaccgcacgtcgcgcggtgtccggtgcgccctcgacggcccctgaaaatccggaggaccgagtgccatccacgcccgttcgtactcataaccgcatcaggtctccaaggtgaacagcctctggtcaatggaacaatgtaggcaagggaagtcggcaaaatggatccgtaacttcgggaaaaggattggctctgagggctgggctcgggggtcccagccccgaactcgtcggctgtcggcggactgctcgagctgctaccgcggcgagagcgggtcgccgcgtgccgtccgggcgacggactgggaacggctccctc????????gggggccttccccgggctgcgaacagccagctcagaactggtacggacaaggggaatccgactgtttaattaaaacaaagcattgcgatggtcc	[ 1]
Plicosepalus_sagittifolius  	?????????????????????????????????????????????????????????tagtaacggcgagcgaaccgggaacagcccagcttgaaaatcgttcggccctgccg?acgaattgtagtctgtagaagcgtcctcagcggcggaccggg?tcaagtcccctggaagggggtgccggagagggtgagagccccgtcgtgcccggaccctgccgcatcacgagg?gctgtcggcgagtcgggttgtttgggaatgcagccccaatcgggcgggaaattccgtccaaggctaaatacgggcgagagaccgatagcaaacaagtaccgcgagggaaagatgaaaaggactttgaaaagagagtcaaagagtgcttgaaattgtcgggagggaagcggatgggggccggcgatgcacctcggtcggatgcggaacggccaacagccggtccgccgatcggctcggggtgcggaccgatgcggattgaggcggcggcccaagcctgggccgtcgttaa??gcctgcggagatgccgccgcctcgatcgtggaacacagcgcgcgccgt???????taggcgtgctaa??ggcacctgcgcgctccgggcaacggcctgcgggctccccattcgacccgtcttgaaacacggaccaaggagtctgacatgtgtgcgagtcaacgggc?gattaaacccgtaaggcgaaaggaagctga?gtggcgggatcccctagtaatagcggg???tgcacccccgaccgaccttgatcttttgagaagggtt?gagtgtgagcatccctgtcgggacccgaaagatggtgaactatgcctgagcggggcgaagccagaggaaactctggtggaggcccgcagcgatactgacgtgcaaatcgttcgtctgacttgggtataggggcgaaagactaatcgaaccatctagtagctggttccctccgaagtttccctcaggatagctggagctcgggcgagagttctatcaggtaaagccaatgattagaggcatcgggggcgcaacgccctcgacctattctcaaactttaaatgggtaggacggcgcggctgcttcgttgaaccgcgccgaggaatcgagagctccaagtgggccatttttggtaagcagaactggcgatgcgggatgaaccggaagccgggttacggtgcccaactgcgcgctaacctagagcccacaaagggtgttggtcgattaagacagcaggacggtggtcatggaagtcgaaatccgctaaggagtgtgtaacaactcacctgccgaatcaactagccccgaaaatggatggcgcttaagcgcgcgacctatacccggccgtcgaggcaacggccaggccccgatgagtaggagggcgcgacggtcgccgcaaaacctgtggcgcgagcccgggcggagcgtccgtcggtgcggatcttggtggtagtagcaaatattcaaatgagaactttgaaggccgaagaggggaaaggttccatgtgaacggcacttgcacatgggttagtcgatcctaagaggcgggggaagcccgtccgacagcgcgacaagcgcgagcttcgaaagggaatcgggttaaaattcccgacccgggacgtggtggttgacggcgacgttagggagtccggagacgtcgtcgggggccccgggaagagttatcttttctgtttaacagcctgcccaccctggaatcggctcagccggaggtagggtccagcggctggaacagctccgcacgtcgcgcggcgtccggtgcgccctcgacggcccctgaaaatccggaggtccgagtgccatccac?????????????????????????????????????????????????????????????????????????????????????????????????????????????????????????????????????????????????????????????????????????????????????????ccgcggcgagagcgggccgccgcgtgccgtccgggcgatggactgggaacggcctcccccttcgagggggggccttccccgagcagcgaacagccagctcagaactggtacggacaaggggaatccgactgtttaattaaaacaaagcattgcgatggtcc	[ 1]
Psittacanthus_calyculatus   	???????????????????????????????????????????????????????????ggaacggcgagcgaaccgggaataacccagcttgaaaatcgttcggcccatccgttcgaattgtagtctgtacaagcgtcctcagcggcggaccgggctcaagtcctttggaagggggcgccagagagggtgagagccccgtcgtgcccggaccctgccgcatcacgaggcgctgtcggcgagtcgggttgtttgggaatgcagccccaattggg?ggtaaattccgtccaaggctaaatatgggcgagagaccgatagcaaacaagtaccgcgagggaaagatgaaaaggactttgaaaagagagtcaaagagtgcttgaaattg?cgggagggaagcggatgggggccggcgatgcacctcggtcggatgtggaacggccattagccggtccgccgatcgactcggggtgtggaccgatgctgattgaggcggcggcccaagcctaggcagttgttat??gcctgtggatacgtcgccgcttcgatcgtggtaggcagcacgcgccat???????taggcgtacttt??ggtacctgcgtgctccaggcaacggcctgcgggctccccatt?gacccgtcttgaaacacggaccaaggagtctgacatgtgtgcgagtcattgggt?gatgaaacccgtaaggcgtaaggaagctga?ttggtgggatccct??????taatggg???tgcacccccgaccgaccttgatcttctgagaagggttcgagtgtgagcatgcctgtcgggacccgaaagatggtgaactatgcctgagcggggcgaagccagaggaaactctggtggaggcccgcagcgatactgacgtgcaaatcgttcgtctgacttgggtataggggcgaaagactaatcgaaccgtctagtagctggttccctccgaagtttcccttaggatagctggagctcgcgcgagagttctacaaggtaaagccaatgattagaggcatcgggggcgcaacgccctcgacctattctcaaactttaaataggtaggacggcacggctgctttgttgagctgtgccatggaatcaagagctccaagtgggccatttttggtaagcagaactggcgatgcgggatgaaccgaaagccgggttacggtgcccaactgcgcgctaacctagaacccacaaagggtgttggtcgattaagacagcaggacggtggtcatggaagtcgaaatccgctaaggagtgtgtaacaactcacctgccgaatcaactagccccgaaaatggatggcgcttaagcgcgcgacctataccc???????????????????????????????????????????????????????aaaacctgcggcgtgagcccgggcggagcgtccgtcggcgcggatcttggtggtagtagcaaatattcaaatgagaactttgaaggccgaagaggggaaaggttccatgtgaacggcacttgcacatgggttagtcgatcctaagagacgggggaagcccgtttgatagcgtg?aacacgcgagcttcgaaagggaatcaggttaaaattcctgaaccgggatgtggtggttgacggcaacgttagggagtccggagacgtcgtcgggggcctcgggaagagttatcttttctg???????????????????????????????????????????????????????????????????????????????????????????????????????????????????????????????????????????????????????????????????????????????????????????????????????????????????????????????????????????????????????????????????????????????????????????????????????????????????????????????????????????????????????????gtccgggggacgaactgggaacggctccttt????????cggggccttccccgagcaacgaacagccagctcagaactggtacggac??????????????????????????????????????????????	[ 1]
Scurrula_ferruginea         	?????????????????????????????????????????????????????cccctagtaacggcgagcgaaccgggaacagcccagcttgaaaatcgttcggccatgccgcacgaattgtagtctgtagaagcgtcctcagcggcggaccgggctcaagtcccctggaagggggcgccggagagggtgagagccccgtcgtgcccggaccctgccgcatcacgaggcgctgtcggcgagtcgggttgtttgggaatgcagccccaatcgggcgggaaattccgtccaaggctaaatatgggcgagagaccgatagcaaacaagtaccgcgagggaaagatgaaaaggactttgaaaagagagtcaaagagtgcttgaaattgtcgggagggaagcggatgggggccggcgatgcacctcggtcggatgtggaacggccaacagccggtccgccgatcgactcggggtgtggaccgatgcggattgaggcggcggcccaagcctgggctttcgttac??gcccgcggagatgtcgccgcctcgatcgtggaaagcagcgcgcgccgc???????agggcgtgcttc??ggcacctgcgcgctccgggcaacggcctgcgggctccccattcgacccgtcttgaaacacggaccaaggagtctgacatgtgtgcgagtcaacgggc?gattaaacccgtaaggcgaaaggaagctga?ttggtgggatccccc?????cagcggg???tgcacccccgaccgaccttgatcttctgagaagggttcgagtgtgagcatgcctgtcgggacccgaaagatggtgaactatgcctgagcggggcgaagccagaggaaactctggtggaggcccgcagcgatactgacgtgcaaatcgttcgtctgacttgggtataggggcgaaagactaatcgaaccgtctagtagctggttccctccgaagtttccctcaggatagctggagctcgcgcgcgagttctatcaggtaaagccaatgattagaggcatcgggggcgtaacgccctcgacctattctcaaactttaaatgggtaggacgacacggctgcttcgttgagccgtggcgaggaatcgagagctccaagtgggccatttttggtaagcagaactggcgatgcgggatgaaccggaagccgggttacggtgcccaactgcgcgctaacctagatcccacaaagggtgttggtcgattaagacagcaggacggtggtcatggaagtcgaaatccgctaaggagtgtgtaacaactcacctgccgaatcaactagccccgaaaatggatggcgcttaagcgcgcgacctatacccggccgtcgaggcaacggccaggccccgatgagtaggagggcgcggcggtcgctgcaaaacctgtggcgtgagcccgggcggagcgtccgtcggtgcggatcttggtggtagtagcaaatattcaaatgagaactttgaaggccgaagaggggaaaggttccatgtgaacggcacttgcacatgggttagtcgatcctaagagacgggggaagcccgtccgacagcgcgaaccgcgcgagcttcgaaagggaatcgggttaaaattcccgaaccgggacgtggtggttgacggcgacgttagggagtccggagacgtcgtcgggggccccgggaagagttatcttttctgtttaacagcctgcccaccctggaatcggctcagccggaggtagggtccagcggctggaacagcaccgcacgtcgcgcggtgtccggtgcgccctcgacggcccctgaaaatccggaggaccgagtg??????????????????????????????????ggtctccaaggtgaacagcctctggtcgatggaacaatgtaggcaagggaagtcggcaaaatggatccgtaacttcgggaaaaggattggctctgagggctgggctcgggggtcccagccccgaacccatcggctgtcggcggactgctcgagctgcttccgcgg?gagagcgggtcgccgcgtgccgtccgggggacggactgggaacggctccctc????????gggggccttccccgagcagtgaacatcca?????????????????????????????????????????????????????????????????	[ 1]
Scurrula_parasitica         	????????????????????????????????????????????????????????ctagtaacggcgagcgaaccgggaacagcccagcttgaaaatcgttcggccgtgccgcacgaattgtagtctgtagaagcgtcctcagcggcggaccgggctcaagtcccctggaagggggcgcctgagagggtgagagccccgtcgtgcccggaccctgccgcatcacgaggcgctgtcggcgagtcgggttgtttgggaatgcagccccaatcgggcggtaaattccgtccaaggctaaatatgggcgagagaccgatagcaaacaagtaccgcgagggaaagatgaaaaggactttgaaaagagagtcaaagagtgcttgaaattgtcgggagggaagcggatgggggccggcgatgcacctcggtcggatgtggaacggccaacagccggtccgccgatcgactcggggtgtggaccgatgcggattgaggcggcggcccaagcctgggctttcgttac??gcccgcggagatgccgccgcctcgatcgtggaaagcagcgcgcgccgc???????acggcgtgcttc??ggcacctgcgcgctccgggcaacggcctgcgggctccccattcgacccgtcttgaaacacggaccaaggagtctgacatgtgtgcgagtcaacgggc?gattaaacccgtaaggcgaaaggaagctga?ttggtgggatcccc??????cagcggg???tgcacccccgaccgaccttgatcttctgagaagggttcgagtgtgagcatgcctgtcgggacccgaaagatggtgaactatgcctgagcggggcgaagccagaggaaactctggtggaggcccgcagcgatactgacgtgcaaatcgttcgtctgacttgggtataggggcgaaagactaatcgaaccgtctagtagctggttccctccgaagtttccctcaggatagctggagctcgcgcgcgagttctatcaggtaaagccaatgattagaggcatcgggggcgcaacgccctcgacctattctcaaactttaaatgggtaggacgacacggctgcttcgttgagccgtggcgaggaatcgagagctccaagtgggccatttttggtaagcagaactggcgatgcgggatgaaccggaagccgggttacggtgcccaactgcgcgctaacctagatcccacaaagggtgttggtcgattaagacagcaggacggtggtcatggaagtcgaaatccgctaaggagtgtgtaacaactcacctgccgaatcaactagccccgaaaatggatggcgcttaagcgcgcgacctatacccggccgtcgaggcaacggccaggccccgatgagtaggagggcgcggcggtcgctgcaaaacctgtggcgcgagcccgggcggagcgtccgtcggtgcggatcttggtggtagtagcaaatattcaaatgagaactttgaaggccgaagaggggaaaggttccatgtgaacggcacttgcacatgggttagtcgatcctaagagacgggggaag?????????????????????????????????????????????????????????????????????????????????????????????????????????????????????????????????????????????????????????????????????????????????????????????????????????????????????????????????????????????????????????????????????????????????????????????????????????????????????????????????????????????????????????????????????????????????????????????????????????????????????????????????????????????????????????????????????????????????????????????????????????????????????????????????????????????????????????????????????????????????????????????????????????????????????????????????????????	[ 1]
Scurrula_pulverulenta       	????????????????????????????????????????????????????????ctagtaacggcgagcgaaccgggaacagcccagcttgaaaatcgttcggccgtgccgcacgaattgtagtctgtagaagcgtcctcagcggcggaccggg?tcaagtcccctggaagggggcgcctgagagggtgagagccccgt?gtgcccggaccctgccgcatcacgaggcgctgtcggcgagtcgggttgtttgggaatgcagccccaatcgggcggtaaattccgtccaaggctaaatatgggcgagagaccgatagcaaacaagtaccgcgagggaaagatgaaaaggactttgaaaagagagtcaaagagtgcttgaaattgtcgggagggaagcggatgggggccggcgatgcacctcggtcggatgtggaacggccaacagccggtccgccgatcgactcggggtgtggaccgatgcggattggggcggcggcccaagcctgggctcttgttac??gcccgcggagatgtcgccgcctcgatcgtggaaagcagcgcgcgccgt???????aaggcgtgcttc??ggcacccgcgcgctccgggcaacggcctgcgggctccccattcgacccgtcttgaaacacggaccaaggagtctgacatgtgtgcgagtcaacgggc?gattaaacccgtaaggcgaaaggaagctga?ttggcgggatcccc??????tagcggg???tgcacccccgaccgaccttgatcttctgagaagggttcgagtgtgagcatgcctgtcgggacccgaaagatggtgaactatgcctgagcggggcgaagccagaggaaactctggtggaggcccgcagcgatactgacgtgcaaatcgttcgtctgacttgggtataggggcgaaagactaatcgaaccgtctagtagctggttccctccgaagtttccctcaggatagctggagctcgcgcgcgagttctatcaggtaaagccaatgattagaggcatcgggggcgcaacgccctcgacctattctcaaactttaaatgggtaggacgacacggctgctttgctgagccgtggcgaggaatcgagagctccaagtgggccatttttggtaagcagaactggcgatgcgggatgaaccggaagccgggttacggtgcccaactgcgcgctaacctagatcccacaaagggtgttggtcgattaagacagcaggacggtggtcatggaagtcgaaatccgctaaggagtgtgtaacaactcacctgccgaatcaactagccccgaaaatggatggcgcttaagcgcgcgacctatacccggccgtcgaggcaacggccaggccccgatgagtaggagggcgcggcggtcgctgcaaaacctgtggcgcgagcccgggcggagcgtccgtcggtgcggatcttggtggtagtagcaaatattcaaatgagaactttgaaggccgaagaggggaaaggttccatgtgaacggcacttgcacatgggttagtcgatcctaagagacgggggaagcccgtccga????????????????????????????????????????????????????????????????????????????????????????????????????????????????????????????????????????????????????????????????????????????????????????????????????????????????????????????????????????????????????????????????????????????????????????????????????????????????????????????????????????????????????????????????????????????????????????????????????????????????????????????????????????????????????????????????????????????????????????????????????????????????????????????????????????????????????????????????????????????????????????????????????????????????????????????????	[ 1]
Septulina_glauca            	???????????????????????????????????????????????????????cctagtaacggcgagcgaaccgggaatagcccagcttgaaaatcgtacggccgtgccgcacgaattgtagtctgtagaagcgtcctcagcggcggaccgggctcaagttccctggaagggggcgccggagagggtgagagccccgtcgtgcccggaccctgccgcatcacgaggcgctgtcggcgagtcgggttgtttgggaatgcagccccaatcgggcggtaaattccgtccaaggctaaatacaggcgagagaccgatagcaaacaagtaccgcgagggaaagatgaaaaggactttgaaaagagagtcaaagagtgcttgaaattgtcgggagggaagcggatgggggccggcgatgcacctcggtcggatgtggaacggccaacagccggtccgccgatcgactcggggtgtggaccgatgcggattgaggcggcggcccaagcctgggccgttgttac??gcctgcggagatgtcgccgcctcgatcgtggaaagcagcgcgcgccgc???????aaggcgtgcttc??ggcacctgcgcgctccgggcaacggcctgcgggctccccattcgacccgtcttgaaacacggaccaaggagtctgacatgtgtgcgagtcaacgggc?gattaaacccgtaaggcgaaaggaagctga?ttggtgggatcccc??????tagcggg???tgcacccccgaccgaccttgatcttctgagaagggttcgagtgtgagcatgcctgtcgggacccgaaagatggtgaactatgcctgagcggggcgaagccagaggaaactctggtggaggcccgcagcgatactgacgtgcaaatcgttcgtctgacttgggtataggggcgaaagactaatcgaaccgtctagtagctggttccctccgaagtttccctcaggatagctggagctcgcgcgcgagttctatcaggtaaagccaatgattagaggcatcgggggcgcaacgccctcgacctattctcaaactttaaatgggtaggacgacgcggctgcttcgttgagccgcggcgaggaatcgagagctccaagtgggccatttttggtaagcagaactggcgatgcgggatgaaccggaagccgggttacggtgcccaactgcgcgctaacctagatcccacaaagggtgttggtcgattaagacagcaggacggtggtcatggaagtcgaaatccgctaaggagtgtgtaacaactcacctgccgaatcaactagccccgaaaatggatggcgcttaagcgcgcgacctatacccggccgtcgaggcaacggccaggccccgatgagtaggagggcgcggcggtcgctgcaaaacctgtggcgcgagcccgggcggagcgtccgtcggtgcggatcttggtggtagtagcaaatattcaaatgagaactttgaaggccgaagaggggaaaggttccatgtgaacggcacttgcacatgggttagtcgatcctaagagacgggggaagcccgtccgacagcgcactacgcgcgagcttcgaaagggaatcgggttaaaattcccgaaccgggacgtggtggttgacggcgacgttagggagtccggagacgtcgtcgggggccccgggaagagttatcttttctgtttaacagcctgcccaccctggaatcggctcagccggaggtagggtccagcggctggaacagcaccgcacgtcgcgcggtgtccggtgcgccctcgacggcccctgaaaatccggaggaccgagtgccatccacgcccgttcgtactcataaccgcatcaggtctccaaggtgaacagcctctggccaatggaacaatgtaggcaagggaagtcggcaaaatggatccgtaacttcgggaaaaggattggctctgagggctgggctcgggggtcccagccctgaactcgtcggctgtcggcggactgctcgagctgctaccgcggcgagagcgggtcgccgcgtgccgtccgggggacggactgggaacggctccctc????????gggggccttccccgagcagcgaacagccagctcagaactggtacggacaaggggaatccgactgtttaattaaaacaaagcattg?????????	[ 1]
Socratina_bemarivensis      	????????????????????????????????????????????????ggattcccctagtaacggcgagcgaaccgggaacagcccagcttgaaaatcgcgcggcctcgccgcgcgaattgtagtctgtagaagcgtcctcagcggcggaccgggctcaagtcccctggaagggggcgccggagagggtgagagccccgtcgtgcccggaccctgccgcatcacgaggcgctgtcggcgagtcgggttgtttgggaatgcagccccaatcgggcggtaaattccgtccaaggctaaatacgggcgagagaccgatagcaaacaagtaccgcgagggaaagatgaaaaggactttgaaaagagagtcaaagagtgcttgaaattgtcgggagggaagcggatgggggccggcgatgcacctcggtcggatgcggaacggccaacagccggtccgccgatcgactcggggtgcggaccgatgcggatcgaggcggcggcccaagcctgggccgtcgatac??gcctgcggagacgtcgccgcctcgatcgtggaatgcagcgcgcgccgc???????acggcgtgctcc??ggcacctgcgcgctccgggcaacggcctgcgggctccccattcgacccgtcttgaaacacggaccaaggagtctgacatgtgtgcgagtcaacgggc?gataaaacccgtaaggcgaaaggaagctga?ttggtgggatccccc?????ctgcggg???tgcacccccgaccgaccttgatcttctgagaagggttcgagtgtgagcatgcctgtcgggacccgaaagatggtgaactatgcctgagcggggcgaagccagaggaaactctggtggaggcccgcagcgatactgacgtgcaaatcgttcgtctgacttgggtataggggcgaaagactaatcgaaccgtctagtagctggttccctccgaagtttccctcaggatagctggagctcgcgcgcgagttctatcaggtaaagccaatgattagaggcatcgggggcgcaacgccctcgacctattctcaaactttaaatgggtaggacgacgcggctgcttcgttgagccgcggcgaggaatcgagagctccaagtgggccatttttggtaagcagaactggcgatgcgggatgaaccggaagccgggttacggtgcccaactgcgcgctaacctagaacccacaaagggtgttggtcgattaagacagcaggacggtggtcatggaagtcgaaatccgctaaggagtgtgtaacgactcacctgccgaatcaactagccccgaaaatggatggcgcttaagcgcgcgacctatacccggccgtcggggcaacggccaggccccgatgagtaggagggcgcggcggtcgccgcgaaacctgtggcgcgagcccgggcggagcgtccgtcggtgcggatcttggtggtagtagcaaatattcaaatgagaactttgaaggccgaagaggggaaaggttccatgtgaacggcacttgcacatgggttagtcgatcctaagagacgggggaaacccgtccgacagcgcgatccgcgcgagcttcgaaagggaatcgggttaaaattcccgaaccgggacgtggtggtagacggcgacgttagggagtccggagacgtcgtcgggggccccgggaagagttatcttttctgcttaacagcctgcccaccctggaatcggctcagccggaggtagggtccagcggctggaacagcaccgcacgtcgcgcggtgtccggtgcgccctcgacggcccttgaaaatccggaggacc???????????????????????????????????????????????????????????????????????????????????????????????????????????????????????????????????????????????????????????????????????????????????????????????????????????????????????????????????????????????????????????????????????????????????????????????????????????????????????????????????????????????????????????????????????	[ 1]
Sogerianthe_sessiflora      	cccgctgagtttaagcatatcaataagcggaggaaaagaaacttacaaggattcccctagtaacggcgagcgaaccgggaatagcccagcttgaaaatcgttcggcccagccgcgcgaattgtagtctgtagaagcgtcctcagcggcggaccgggctcaagtcccctggaagggggtgccggagagggtgagagccccgtcgtgcccggaccctgccgcatcacgaggcgctgtcggcgagtcgggttgtttgggaatgcagccccaatcgggcggtaaattccgtccaaggctaaatatgggcgagagaccgatagcaaacaagtaccgcgagggaaagatgaaaaggactttgaaaagagagtcaaagagtgcttgaaattgtcgggagggaagcggatgggggccggcgatgcacctcggtcggatgtggaacggccaacagccggtccgccgatcggctcggggtgtggaccgatgcggattgaggcggcggcccaagcctaggccgtcgttac??gcctgcggagacgtcgtcgcctcgatcgtggaatgcagcgcgcgccgc???????tgggcgtgcttc??ggcacctgcgcgctccgggcaacggcctgcgggctccccattcgacccgtcttgagacacggaccaaggagtctgacatgtgtgcgagtcaacgggc?gattaaacccgtaaggcgaaaggaagctga?ttggtgggatcccc??????tagcggg???tgcacccccgaccgaccttgatcttctgagaagggttcgagtgtgagcatgcctgtcgggacccgaaagatggtgaactatgcctgagcggggcgaagccagaggaaactctggtggaggcccgcagcgatactgacgtgcaaatcgttcgtctgacttgggtataggggcgaaagactaatcgaaccgtctagtagctggttccctccgaagtttccctcaggatagctggagctcgcgcgcgagttctatcagataaagccaatgattagaggaatcgggggcgcaatgccctcgacctattctcaaactttaaatgggtaggacgacgcggctgctttgttgagccgcggcgaggaatcgagagctccaagtgggccatttttggtaagcagaactggcgatgcgggatgaaccggaagccgggttacggtgcctaactgcgcgctaacctagatcccacaaagggtgttggtcgattaagacagcaggacggtggtcatggaagtcgaaatccgctaaggagtgtgtaacaactcacctgccgaatcaactagccccgaaaatggatggcgcttaagcgcgcgacctatacccggccgtcgaggcaacggccaggccccgatgagtaggagggcgcggcggtcgctgcgaaacctgtggcgcgagcccgggcggagcgtccgtcggtgcggatcttggtggtagtagcaaatattcaaatgagaactttgaaggccgaagaggggaaaggttccatgtgaacggcacttgcacatgggtaagtcgatcctaagagacgggggaagcccgtccgacagcgcgaaccgcgcgagcttcgaaagggaatcgggttaaaattcccgaaccgggacgtggtggttgacggcaacgttagggagtccggagacgtcgtcgggagccccgggaagagttatcttttctgtttaacagcctgccctccctggaatcggctcagccggaggtagggtccagcggctggaacagcaccgcacgtcgcgcggtgtccggtgcgccctcgacggcccttgaaaatccggaggaccgagtaccatccacgcccgttcgtactcataaccgcatcaggtctccaaggtgaacagcctctggtcaatggaacaatgtaggcaagggaagtcggcaaaatggatccgtaacttcgggaaaaggattggctctgagggctgggctcgggggtcccagccccgaacccatcggctgtcggcggactgctcgagctgctaccgcggcgagagcgggtcgccgcgtgccgtccgggggacggactgggaacggctccctcc???????gggggccttccccgagcagcgaacagccagctcaga??????????????????????????????????????????????????????????	[ 1]
Struthanthus_oerstedii      	cccgctgagtttaagcatatcaataagcggaggaaaagaaacttacaaggattcccctagtaacggcgagcgaaccgggaacagcccagcttgaaaatcgttcggcccagccgttcgaattgtagtctgtagaagcgtcctcagcggcggaccgggctcaagtcctctggaagggggcgccggagagggtgagagccccgtcgtgcccggaccctgccgcatcacgaggcgctgtcggcgagtcgggttgtttgggaatgcagccccaatcgggcggtaaattccgtccaaggctaaatatgggcgagagaccgatagcaaacaagtaccgcgagggaaagatgaaaaggactttgaaaagagagtcaaagagtgcttgaaattgtcgggagggaagcggatgggggccggcgatgcacctcggtcggatgtggaacggccaccggccggtctgccgatcgactcggggtgtggaccgatgcggattgatgcggcggcccaagcctaggctgttgatat??gcctgcggagacgtcgtcgcatcgatcgtggtaggcagcgcgcgccgc???????tgggcgtgcttc??ggcacctgcgcgctccgggcaacggcctgcgggctccccattcgacccgtcttgaaacacggaccaaggagtctgacatgtgtgcgagtcaacgggc?gattaaacccgtaaggcgtaaggaagctga?ttggtgggatcccc??????tagcggg???tgcacccccgaccgaccttgatcttctgagaagggttcgagtgtgagcatgcctgtcgggacccgaaagatggtgaactatgcctgagcggggcgaagccagaggaaactctggtggaggcccgcagcgatactgacgtgcaaatcgttcgtctgacttgggtataggggcgaaagactaatcgaaccgtctagtagctggttccctccgaagtttccctcaggatagctggagctcgcgcgagagttctacaaggtaaagccaatgattagaggcatcgggggcgcaacgccctcgacctattctcaaactttaaataggtaggacggcgcggctgcttcgttgagccgcgccaaggaatcgagagctccaagtgggccatttttggtaagcagaactggcgatgcgggatgaaccggaagccgggttacggtgcccaactgcgcgctaacctagaacccacaaagggtgttggtcgattaagacagcaggacggtggtcatggaagtcgaaatccgctaaggagtgtgtaacaactcacctgccgaatcaactagccccgaaaatggatggcgcttaagcgcgcgacctatacccggccgtcgaggcaactgccaggccccgatgagtaggagggcgcggcggtcgctgcaaaacctgtggcgcgagcccgggcggagcgtccgtcggtgcggatcttggtggtagtagcaaatattcaaatgagaactttgaaggccgaagaggggaaaggttccatgtgaacggcacttgcacatgggttagtcgatcctaagagacgggggaagcccgtccgatagcgtgcaacacgcgagcttcgaaagggaatcaggttaaaattcctgaaccgggatgtggtggttgacggcaacgttagggagtccggagacgtcgtcgggggcctcgggaagagttatcttttctgtttaacagcctgcccaccctggaatcggctcagccggaggtagggtccagcggctggaacagcaccgcacgtcgcgcggtgtccggtgcgccctcgacggcccttgaaaatccggaggaccgagtaccatccacgcccgttcgtactcataaccgcatcaggtctccaaggtgaacagcctctggtcgatggaagaatgtaggcaagggaagtcggcaaaatggatccgtaacctcgggaaaaggattggctctgagggctgggctcgggggtcccagtcctgaacccgtcggctgtcggtggactgctcgagctgctaccgcggcgagagcgggtcgccgcgtgccgtccgggggacggactgggaacggctcctcg????????cggggctttccccgagcaacgaacagccagctcagaactggtacg?????????????????????????????????????????????????	[ 1]
Struthanthus_woodsonii      	???????????????????????????????????????????????????????cctaataacggcgagcgaaccgggaatagcccagcttgaaaatcgttcggcccagccgttcgaattgtagtctgtagaagcgtcctcagcggcggaccgggctcaagtcctctggaagggggcgccggagagggtgagagccccgtcgtgcccggaccctgccgcatcacgaggcgctgtcggcgagtcgggttgtttgggaatgcagccccaatcgggcggtaaattccgtccaaggctaaatatgggcgagagaccgatagcaaacaagtaccgcgagggaaagatgaaaaggactttgaaaagagagtcaaagagtgcttgaaattgtcgggagggaagcggatgggggccggcgatgcacctcggtcggatgtggaacggccatcagccggtctgccactcgactcggggtgtggaccgatgcggattgatgcggcggcccaagcctaggctgttgatat??gcctgtggagacgtcgtcgcatcgatcgtggtaggcagcgcgcgccac???????taggcgtgcttc??ggcacctgcgtgctccaggcaacggcctgcgggctccccattcgacccgtcttgaaacacggaccaaggagtctgacatgtgtgcgagttaacgggc?gattaaacccgtaaagcgtaaggaagctga?ttggtgggatcccc??????tagcggg???tgcacccccgaccgaccttgatcttctgagaagggttcgagtgtgagcatgcctgtcgggacccgaaagatggtgaactatgcctgagcggggcgaagccagaggaaactctggtggaggcccgcagcgatactgacgtgcaaatcgttcgtctgacttgggtataggggcgaaagactaatcgaaccgtctagtagctggttccctccgaagtttccctcaggatagctggagctcgcgcgagagttctacaaggtaaagccaatgattagaggcatcgggggcgcaacgccctcgacctattctcaaactttaaataggtaggacggcgcggctgctttgttgagccgcgccaaggaatcgagagctccaagtgggccatttttggtaagcagaactggcgatgcgggatgaaccggaagccgggttacggtgcccaactgcgcgctaacctagatcccacaaagggtgttggtcgattaagacagcaggacggtggtcatggaagtcgaaatccgctaaggagtgtgtaacaactcacctgccgaatcaactagccccgaaaatggatggcgcttaagcgcgcgacctatacccggccgtcgaggcaactgccaggccccgatgagtaggagggcgcggcggtcgctgcaaaacctgtggcgcgagcccgggcggagcgtccgtcggtgcggatcttggtggtagtagcaaatattcaaatgagaactttgaaggccgaagaggggaaaggttccatgtgaacggcacttgcacatgggttagtcgatcctaagagacgggggaagcccgtctgatagcgtgcaacacgcgagcttcgaaagggaatcaggttaaaattcctgaaccgggatgtggtggttgacggcaacgttagggagtccggagacgtcgtcgggggcctcgggaagagttatcttttctgtttaacagcctgcccaccctggaatcggctcagccggaggtagggtccagcggctggaacagcaccgcacgtcgcgcggtgtccggtgcgccctcgacggcccttgaaaatccggaggaccgagtaccatccacgcccgttcgtactcataaccgcatcaggtctccaaggtgaacagcctctggtcgatggaagaatgtaggcaagggaagtcggcaaaatggatccgtaacctcgggaaaaggattggctctgagggctgggctcgggggtcccagtcctgaacccgtcggctgtcggtggactgctcgagctgctaccgcggcgagagcgggtcgccgcgtgccgtccgggggacggactgggaacggctccttc????????cggggctttccccgagcaacgaacagccagctcagaactg??????????????????????????????????????????????????????	[ 1]
Tapinanthus_constrictiflorus	???????????????????????????????????????????????????????????????cggcgagcgaaccgggaacagcccagcttgaaaatcgttcggcactg?cgcacgaattg?ag?c?gtagaagcgtcctcagcggcggaccgggctcaagtcccctggaagggggcgcctgagagggtgagagccccgtcgtgcccggaccctgccgcaccacgaggcgctgtcggcgagtcgggttgtttgggaatgcagccctaatcgggcggtaaattccgtccaaggctaaatacgggcgagagaccgatagcaaacaagtaccgcgagggaaagatgaaaaggactttgaaaagagagtcaaacagtgcttgaaattgtcgggagggaagcggatgggggccggcgatgcgcctcggtcggatgtggaacggccaactgccggtccgccgatcgactcggggtgtggaccgatgcggattgaggcggcggcccaagcctgggttgttgttaa??gcctgcggagacgtcgccgcctcgatcgtggaaagcagcgcgcgccgctc?????gcggcgtgcctc??ggcacttgcgcgctacgggcaacggcctgcgggctccccattcgacccgtcttgaaacacggaccaaggagtctgacatgtgtgcgagtcaacgggc?gattaaacccgttaggcgaaaggaagctga?ttggtgggatcccc??????acgcggg???tgcacccccgaccgaccttgatcttctgagaagggttcgagtgtgagcatgcctgtcgggacccgaaagatggtgaactatgcctgagcggggcgaagccagaggaaactctggtggaggcccgcagcgatactgacgtgcaaatcgttcgtctgacttgggtataggggcgaaagactaatcgaaccgtctagtagctggttccctccgaagtttcccttaggatagctggagctcgcgcgcgagttctatcaggtaaagccaatgattagaggcatcgggggcgcaacgccctcgacctattctcaaactttaaatgggtaggacgacgcggctgcttcgttgagccgcggcgaggaatcgagagctccaagtgggccatttttggtaagcagaactggcgatgcgggatgaaccggaagccgggttacggtgcccaactgcgcgctaacctagatcccacaaagggtgttggtcgattaagacagcaggacggtggtcatggaagtcgaaatccgctaaggagtgtgtaacaactcacctgccgaatcaactagccccgaaaatggatggcgcttaagcgcgcgacctatacccggccgtcgaggcaacggccaggccccgatgagtaggagggcgcggcggtcgctgcaaaacctgtggcgcgagcccgggcggagcgtccgtcggtgcggatcttggtggtagtagcaaatattcaaatgagaactttgaaggccgaagaggggaaaggttccatgtgaacggcacttgcacatgggttagtcgatcctaagagacgggggaagcccgtccgacagcgcgtaacgcgcgagcttcgaaagggaatcgggttaaaattcccgaaccgggacgtggtggttgacggcgacgttagggagtccggagacgtcgtcgggggccccgggaagagttatcttttctgtttaacagcctgcccaccctggaatcggctcagccggaggtagggtccagcggctggaacagcaccgcacgtcgcgcggtgtccggtgcgccctcgacggcccctgaaaatccggaggaccgagtgccatccacgcccgttcgtactcataaccgcatcaggtctccaaggtgaacagcctctggtcaatggaacaatgtaggcaagggaagtcggcaaaatggatctgtaacttcgggaaaaggattggctctgagggctgggctcgggggtcccagccccgaacccgtcggctgtcggtggactgctcgagctgcttccgcggcgagagcgggtcgccgcgtgccgtccgggggacggactgggaacggctccctc????????gggggccttccccgggcagcgagcagccagctcagaactggtac??????????????????????????????????????????????????	[ 1]
Taxillus_chinensis          	?????????????????????????????????????????????????????????????aacggcgagcgaaccgggaacagcccagcttgaaaatcgttcggccctgccgcacgaattgtagtctgtagaagcgtcctcagcggcggaccgggctcaagtcctctggaagggggcgccggagagggtgagagccccgtcgtgcccggaccctgccgcatcacgaggcgctgtcggcgagtcgggttgtttgggaatgcagccccaatcgggcggtaaattccgtccaaggctaaatatgggcgagagaccgatagcaaacaagtaccgcgagggaaagatgaaaaggactttgaaaagagagtcaaagagtgcttgaaattgtcgggagggaagcggatgggggccggcgatgcacctcggtcggatgtggaacggccaacagccggtccgccgatcgactcggggtgtggaccgatgcggattgaggcggcggcccaagcctgggctctcgttac??gcccgcggagatgtcgccgcctcgatcgtggaaagcagcgcgcgccgc???????gaggcgtgctcc??ggcacctgcgcgctccgggcaacggcctgcgggctccccattcgacccgtcttgaaacacggaccaaggagtctgacatgtgtgcgagtcaacgggc?gattaaacccgtaaggcgaaaggaagctga?ttggcgggatcccc??????cagcggg???tgcacccccgaccgaccttgatcttctgagaagggttcgagtgtgagcatgcctgtcgggacccgaaagatggtgaactatgcctgagcggggcgaagccagaggaaactctggtggaggcccgcagcgatactgacgtgcaaatcgttcgtctgacttgggtataggggcgaaagactaatcgaaccgtctagtagctggttccctccgaagtttccctcaggatagctggagctcgcgcgcgagttctatcaggtaaagccaatgattagaggcatcgggggcgcaacgccctcgacctattctcaaactttaaatgggtaggacgacacggctgcttcgttgagccgtggcgaggaatcgagagctccaagtgggccatttttggtaagcagaactggcgatgcgggatgaaccggaagccgggttacggtgcccaactgcgcgctaacctagatcccacaaagggtgttggtcgattaagacagcaggacggtggtcatggaagtcgaaatccgctaaggagtgtgtaacaactcacctgccgaatcaactagccccgaaaatggatggcgcttaagcgcgcggcctatacccggccgtcgaggcaacggccaggccccgatgagtaggagggcgcggcggtcgctgcaaaacctgtggcgcgagcccgggcggagcgtccgtcggtgcggatcttggtggtagtagcaaatattcaaatgagaactttgaaggccgaagaggggaaaggttccatgtgaacggcacttgcacatgggttagtcgatcctaagagacgggggaagcccgtccgacagcgcgaaccgcgcgagcttcgaaagggaatcgggttaaaattcccgaaccgggacgtggtggttgacggcgacgttagggagtccggagacgtcgtcgggggccccgggaagagttatcttttctgtttaacagcctgcccaccctggaatcggctcagccggaggtagggtccagcggctggaacagcaccgcacgtcgcgcggtgtccggtgcgccctcgacggcccttgaaaatccggaggaccgagtgccatccacgcccgttcgtactcataaccgcat?????????????????????????????????????????????????????????????????????????????????????????????????????????????????????cagccccgaacccatcggctgtcggcggactgctcgagctgctaccgcggcgagagcgggtcgccgcgtgccgtccgggggacggactgggaacggctccctc????????gggggccttccccgagcagcgaacagccagctcagaactggtacggacaaggggaatccgactgtttaattaaaacaaagcattgcgatggtcc	[ 1]
Tripodanthus_acutifolius    	??????????????????atcaataagcggaggaaaagaaacttacaaggattcccctagtaacggcgagcgaaccgggaatagcccagcttgaaaatcgttcggcccagccgttcgaattgtagtctgtagaagcgtcctcagcggcggaccgggctcaagtcctctggaaggggacgccggagagggtgagagccccgtcgtgcccggaccctgccgcatcacgaggcgctgtcggcgagtcgggttgtttgggaatgcagccccaatcgggcgataaattccgtccaaggctaaatatgggcgagagaccgatagcaaacaagtaccgcgagggaaagatgaaaaggactttgaaaagagagtcaaagagtgcttgaaattgtcgggagggaagcggatgggggccggcgatgcacctcggtcggatgtggaacggccaccagccggtccgccgatcgactcggggtgtggaccgatgcggattgaggtggcggcccaagcctaggctgttgttat??gcctgcggagacgtcgccgcctcgatcgtggtaggcagcgcgcgccac???????taggcgtgcttc??ggcacctgcgcgctccaggcaacggcctgcgggctccccattcgacccgtcttgaaacacggaccaaggagtctgacatgtgtgcgagtcaacgggc?gattaaacccgtaaggcgttaggaagctga?ttggtgggatccct??????tagcggg???tgcacccccgaccgaccttgatcttctgagaagggttcgagtgtgagcatgcctgtcgggacccgaaagatggtgaactatgcctgagcggggcgaagccagaggaaactctggtggagacccgcagcgatactgacgtgcaaatcgttcgtctgacttgggtataggggcgaaagactaatcgaaccgtctagtagctggttccctccgaagtttccctcaggatagctggagctcgcgcgagagttctacaaggtaaagccaatgattagaggcatcgggggcgcaacgccctcgacctattctcaaactttaaataggtaggacggcacggctgctttgttgagccgtgccaaggaatcgagagctccaagtgggccatttttggtaagcagaactggcgatgcgggatgaaccggaagccgggttacggtgctcaactgcgcgctaacctagatcccacaaagggtgttggtcgattaagacagcaggacggtggtcatggaagtcgaaatccgctaaggagtgtgtaacaactcacctgccgaatcaactagccccgaaaatggatggcgcttaagcgcgcgacctatacccggccatcgtggcaactgccaggcctcgacgagtaagagggcgcggcggtcgctgcaaaacctgtggcgcgagcccgggcggagcgtccgtcggtgcggatcttggtggtagtagcaaatattcaaatgagaactttgaaggccgaagaggggaaaggttccatgtgaacggcacttgcacatgggttagtcgatcctaagagacgggggaagcccgtctgatagcgtgcaacacgcgagcttcgaaagggaatcgggttaaaattcccgaaccgggatgtggtggttgacggcaacgttagggagtccggagacgtcgtcgggggcctcgggaagagttatcttttctgtttaacagcctgcccaccctggaatcggctcagccggaggtagggtccagcggctggaacagcaccgcacgtcgcgcggtgtccggtgcgccctcgacggcccttgaaaatccggaggaccgagtgccatccacgcccgttcgtactcataaccgcatcaggtctccaaggtgaacagcctctggtcgatggaagaatgtaggcaagggaagtcggcaaaatggatccgtaacctcgggaaaaggattggctctgagggctgggctcgggggtcccagtcctgaacccgtcggctgtcggtggactgctcgagctgctaccgcggcgagagcgggtcgccgcgtgccgtccgggggacggactgggaacggctccctc????????gggggccttccccgagcaacgaacagccagctcagaactggtacggacaaggggaatccgactgtttaattaaaacaaagcattgcgatggtcc	[ 1]
Tristerix_corymbosus        	?????????????????????????????????????????????????????????????aacggcgagcgaaccgggaatagcccagcttgaaaatcgttcggccca?ccgttcgaattgtagtctgtagaagcgtcctcagcggcggaccgggctcaagtcctctggaagggggcgccggagagggtgagagccccgtcgtgcccggaccctgccgcatcacgaggcgctgtcggcgagtcgggttgtttgagaatgcagccccaatcgggcggtaaattccgtccaaggctaaatatgggcgagagaccgatagcaaacaagtaccgcgagggaaagatgaaaaggactttgaaaagagagtcaaagagtgcttgaaattgtcgggagggaagcggatgggggccggcgatgcacctcggtcggatgtggaacggccatcggccggtccgccgatcggctcggggtgtggaccgatgcggattgaggcggaggcccaagcctgggcagtagatat??gcccgcggagatgtcgccgcctcgatcgtggtatgcagcgcgcgccgc???????acggcgtgcttc??ggcacctgcgcgctccaggcaacggccagcgggctccccattcgacccgtcttgaaacacggaccaaggagtctgacatgtgtgcgagtcaacgggc?gattaaacccgtaaggcgtaaggaagctga?ttggtgggatcccc??????tagcggg???tgcacccccgaccgaccttgatcttctgagaagggttcgagtgtgagcatgcctgtcgggacccgaaagatggtgaactatgcctgagcggggcgaagccagaggaaactctggtggaggcccgcagcgatactgacgtgcaaatcgttcgtctgacttgggtataggggcgaaagactaatcgaaccgtctagtagctggttccctcc?????????????????????????????????????????????????????????????????????????????????????????????????????????????????????????????????????????????????????????????????????????????????????????????????????????????????????????????????????????????????????????????????????????????????????????????????????????????????????????????????????????????????????????????????????????????????????????????????????????????????????????????????????????????????????????????????????????????????????????????????????????????????????????????????????????????????????????????????????????????????????????????????????????????????????????????????????????????????????????????????????????????????????????????????????????????????????????????????????????????????????????????????????????????????????????????????????????????????????????????????????????????????????????????????????????????????????????????????????????????????????????????????????????????????????????????????????????????????????????????????????????????????????????????????????????????????????????????????????????????????????????????????????????????????????????????????????????????????????????????????????????????????????????????????????????????????????????????????????????????????????????????????	[ 1]
Tupeia_antarctica           	????????????????????????????????????agaaacttacaaggattcccctagtaacggcgagcgaaccgggaaaagcccagcttgaaaatcgttcggcccagccgttcgaattgtagtctgtagaagcgtcctcagcggcggaccgggctcaagtcccctggaagggggcgccggagagggtgagagccccgtcgtgcccggaccctgccgcatcacgaggcgctgtcggtgagtcgggttgtttgggaatgcagccccaatcgggcggtaaattccgtccaaggctaaatatgggcgagagaccgatagcaaacaagtaccgcgagggaaagatgaaaaggacttcgaaaagagagtcaaagagtgcttgaaattgtcgggagggaagcggatgggggccggcgatgcacctcggtcggatgtggaacggccatcagccggtccgccgatcggctcggggtgtggaccgatgcggattgaggcggcggcccaagcctgggctgttgttat??gcctgcggagatgtcgccgcctcgatcgtggtaggcagcgcgcgccgc???????aaggcgtgcttc??ggcacctgcgcgctccaggcaacggcctgcgggctccccattcgacccgtcttgaaacacggaccaaggagtctgacatgtgtgcgagtcaacgggc?gattaaacccgtaaggcgtaaggaagctga?ttggtgggatcccc??????tagcggg???tgcacccccgaccgaccttgatcttttgagaagggttcgagtgtgagcatgcctgtcgggacccgaaagatggtgaactatgcctgagcggggcgaagccagaggaaactctggtggaggcccgcagcgatactgacgtgcaaatcgttcgtctgacttgggtataggggcgaaagactaatcgaaccgtctagtagctggttccctcc?????????????????????????????????????????????????????????????????????????????????????????????????????????????????????????????????????????????????????????????????????????????????????????????????????????????????????????????????????????????????????????????????????????????????????????????????????????????????????????????????????????????????????????????????????????????????????????????????????????????????????????????????????????????????????????????????????????????????????????????????????????????????????????????????????????????????????????????????????????????????????????????????????????????????????????????????????????????????????????????????????????????????????????????????????????????????????????????????????????????????????????????????????????????????????????????????????????????????????????????????????????????????????????????????????????????????????????????????????????????????????????????????????????????????????????????????????????????????????????????????????????????????????????????????????????????????????????????????????????????????????????????????????????????????????????????????????????????????????????????????????????????????????????????????????????????????????????????????????????????????????????????????	[ 1]
Vanwykia_remota             	?????????tttaagtatatcaataagcggaggaaaagaaacttacaaggattcccctagtaacggcgagcgaaccgggaacagcccagcttgaaaatcgtccggccgtgccgcacgaattgtagtctgtagaagcgtcctcagcggcggaccgggctcaagtcccctggaagggggcgccggagagggtgagagccccgtcgtgcccggaccctgccgcatcacgaggcgctgtcggcgagtcgggttgtttgggaatgcagccccaatcgggcggtaaattccgtccaaggctaaatatgggcgagagaccgatagcaaacaagtaccgcgagggaaagatgaaaaggactttgaaaagagagtcagagagtgcttgaaattgccgggagggaagcggatgggggccggcgatgcacctcggtcggatgtggaacggccaacagccggtccgccgatcgactcggggtgtggaccgatgcggatcgaggcggcggcccaagcctgggccgtcgttac??gcctgcggagacgtcgccgcctcgatcgtggaatgcagcgcgcgccgc???????acggcgtgcttc??ggcacctgcgcgctccgggcaacggcctgcaggctccccattcgacccgtcttgaaacacggaccaaggagtctgacatgtgtgcgagtcaacgggc?gattaaacccgtaaggcgaaaggaagctga?ttggcgggatcccc??????tagcggg???tgcacccccgaccgaccttggtcttctgagaagggtccgagtgtgagcatgcctgtcgggacccgaaagatggtgaactatgcctgagcggggcgaagccagaggaaactctggtggaggcccgcagcgatactgacgtgcaaatcgttcgtctgacttgggtataggggcgaaagactaatcgaaccgtctagtagctggttccctccgaagtttccctcaggatagctggagctcgcgcgcgagttctatcaggtaaagcgaatgattagaggcatcgggggcgcaacgccctcgacctattctcaaactttaaatgggtaggacgacgcggctgcttcgttgagccgcggcgaggaatcgagagctccaagtgggccatttttggtaagcagaactggcgatgcgggatgaaccggaagccgggttacggtgcccaactgcgcgctaacctagatcccacaaagggtgttggtcgattaagacagcaggacggtggtcatgaaagttgaaatccgctaaggagtgtgtaacgactcacctgccgaatcaactagccccgaaaatggatggcgcttaagcgcgcgacctatacccggccgtcgaggcaacggccatgccccgatgagtaggagggcgcggcggtcgctgtaaaacctgtggcgcgagcccgggcggagcgtccgtcggtgcggatcttggtggtagtagcaaatattcaaatgagaactttgaaggccgaagaggggaaaggttccatgtgaacggcacttgcacatgggttagtcgatcctaagagacgggggaaacccgtccgacagcgcgatccgcgcgagcttcgaaagggaatcgggttaaaattcccgaaccgggacgtggtggttgacggcaacgttagggagtccggagacgtcgtcgggggccccgggaagagttatcttttctgcttaacagcctgcccaccctggaatcggctcagccggaggtagggtccagcggctggaacagcaccgcacgtcgcgcggtgtccggtgcgccctcgacggcccctgaaaatccggaggaccgagtgccatccacgcccgttcgtactcataaccgcatcaggtctccaaggtgaacagcctctggtcgatggaacaatgtaggcaagggaagtcggcaaaatggatccgtaacttcgggaaaaggattggctctgagggctgggctcgggggtcccagccccgaactcgtcggctgtcggcggactgctcgagctgctaccgcggcgagagcgggtcgccgcgtgccgtccgggggacggactgggaacggctccctcc???????gggggccttccccgagcagcgaacagccagctcag???????????????????????????????????????????????????????????	[ 1]
_REMOVED_                   	cccgctgagtttaagcatatcaataagcggaggaaaagaaacttacrasgattcccstagtaacggcgagcgaaccgggaacagcccatcttgraaatcgkkcggctyagccgttcgaattgtagtctgtagaagcgtcctcagcggcggaccgggctcaagtcccctggaagggggcgccrgaragggtgagagccccgtcgtgcccggaccctgccgcaycacgaggcgctgtcggcgagtcgggttgtttgggaatgcagccctaatcgggcggtaaattccgtccaaggctaaatatgggcgagagaccgatagcaaacaagtaccgcgagggaaagatgaaaaggactttgaaaagagagtcaaagagtgcttgaaattgtcgggagggaagcggatgggggccggcgatgcgccycggtcggatgtggaacggycacaagccggtccgccgatcgactcggggcgtggaccgatgcggattgaggcggcggcccaagcctaggctgtcghtacaggcctgcggagatgtcgtcgccttgatcgtggdaggcagcgcgcgccbtma?????cvggcgtgcttc??ggcacctgcgcgctccatgcadcggcctgcgggctccccattygacccgtcttgaaacacggaccaaggagtctgacatgtgtgcgagtcaacgggcggattaaacccgtaaggcrcaaggaagctgacttggcgggatccccc?????cygmggggtctgcaccgycgaccgaccttgatcttctgagaagggttcgagtgtgagcatgcctgtcgggacccgaaagatggtgaactatgcctgagcggggcgaagccagaggaaactctggtggaggcccgcagcgatactgacgtgcaaatcgttcgtctgacttgggtataggggcgaaagactaatcgaaccgtctagtagctggttccctccgaagtttccctcaggatagctggagctcgcgcgcgagttctatcaggtaaagccaatgattagaggcatcgggggcgcaacgccctcgacctattctcaaactttaaatrggtaggacggcgcggctgcttcgttgagccgtgcbavggaatcgagagctccaagtgggccatttttggtaagcagaactggcgatgcgggatgaaccggaagccgggttacggtgcccaactgcgcgctaacctagaacccacaaagggtgttggtcgattaagacagcaggacggtggtcatggaagtcgaaatccgctaaggagtgtgtaacaactcacctgccgaatcaactagccccgaaaatggatggcgcttaagcgcgcgacctatacccggccgtcgrggcaacsgccaggccccgatgagtaggagggcgcggcggtcgctgcgaaacctgkggcgcgagcccgggcggagcgtccgtcggtgcggatcttggtggtagtagcaaatattcaartgagaactttgaaggccgaagaggggaaaggttccatgtgaacggcacttgcacatgggttagtcgatcctaagagacgggggaagcccgtcggahagcgcgcnccgcgcgagcttcgaaagggaatcgggttaaaattccygaaccgggacgtggyggttgacggcaacgttagggagtccggagacgtcgtcgggggccycgggaagagttatcttttctgtttaacagcctgcccaccctggaawcggctcagccggaggtagggtccagcggctggaacagcaccgcacgtcgcgyggtgtccggtgcgcccycgrcggcccttgaaaatccggaggacmgwgtaycatccacgyccgwtcrtactcayaaccgcatcaggtctccaaggtgaayagcctctggtcgatggracaatgtaggcaagggaagtcggmaaaawksayccrtaacttcgggaaaaggrttggctctgagggctgggctcgggggtcccagcccygaacscakcggctgtcrgmrgactgctmgagctgctaccgyggcgagagmgggtygccgcgtgccgtccgggggayggactgggaacggctycytyc???????sggggscttccccgagcagcgaacagccagctcagaactggtacggacaagggaaatccgactgtttaattaaaacaaagcattgcgatggtcc	[ 5]
	;
end;

begin paup;
	set torder=left tcompress taxlabels=full outroot=monophyl
		autoclose maxtrees=1000 increase=auto autoinc=1000
		storetreewts storebrlens rootmethod=outgroup
		warnroot=no;
	pset opt=deltran collapse=minbrlen;
	dset dcollapse distance=hky85 missdist=ignore rates=equal
		pinvar=0;
	defaults nj bionj breakties=random;
	defaults upgma bionj breakties=random;
	defaults bootstrap grpfreq=no;
	defaults contree grpfreq=no;
	defaults hsearch addseq=random;
	defaults savedist triangle=both;
end;
