# Supplementary material for: Eocene Loranthaceae pollen pushes back divergence ages for major splits in the family
Source: PeerJ. 2017 Jun 7;5:e3373. doi: 10.7717/peerj.3373 (PMC5466002; doi:10.7717/peerj.3373)
Supplement: Supplemental Information 8 — This archive includes all data and analysis files referred to in the main text and supplementary files that are needed to reproduce the shown results. See GuideToFiles.txt for naming schemes and contents of each subfolder included in this archive, and File S1 for analysis set-ups and further background information. [file peerj-05-3373-s008.zip › Step2_Consensi/04_matK.all.c.m1.epf]

67	1590
Actinanthella_menyharthii	caggagtatatttatgcacttactcatgatcgtagtttcaatcgatcaagtttgttcgaaaatgtaagttatgacaaaaagattaggttactaattgtgaaacgattaattactcgaatgtatcaccagaattattttcttatttctactttt?????????gat??????tataat????????????caaaatgctttttttgggcacaacaaacatttttattttcaaatcatatcgtgtaagttagcggttattgtggaaattcaacttttcctaggcttagta???tcttctctt?????????gaagataat???aaaatagacgaatcgaaaaatttacgatcaattcattccatatttccctttctagaagataaattctcccgtttaaat…
Agelanthus_sansibarensis	??????????????????????????????????????????cgatcaagtttgttcaaaaatgtaagttatgacaaaagggttaggttactaattgtgaaacgattaattactcgaatgtatcaccagaattcttttcttatttctacttat?????????gat??????tataac????????????caaaatgctttttttgggcacaacaaacatttttatttgcaaatcatatcgtgtaagttagcggttattgtggaaattaaacttttcctaggcttagta???tcttctctt?????????gaagataat???aaaatagacgaatctaaaaatttacgatcaattcattccatatttccctttctagaagataaattctcccgtttaaat…
Alepis_flavida	caggagtatatttatgcacttactcacaatcgtagtttaaatcgatcaagtttgctcgaaaatgtaggttatgacaaaaaatttagattactaattgtgaaacgcttaattactcgaatgtatcaacagaattcttttcttatttctactaat?????????aat??????tctaac????????????ctaaatcctttttttgggcacaacaaacatttttattttcaaatcatatcgagtaaattagcagttattgtggaaatgaaactttccctatgcttagta???tcttcccta?????????gaagatcaa???aaaatagacgaatctcaaaatttacgatcaattcattccacatttccctttttagaagataaattctcctatttaaat…
Amyema_glabra	????????????????????????????????????????????????????????????aatgtgagttatgacaaaaaggttaggttactaattgtgaaacgtttaattactggaatgtatcatcagaattcttttcttatttctacttat????????????????????????????????????caaaatgctttttttggacacaacaaacatttttatttgcaaatcatatcgagtaagttagcggttattgtggaaatgaaacttttcctaggcttagta???tcttctatt?????????gaagataat???aaaatagacgaatctaaaaatttacgatcaattcattccatatttccttttttagaagataaattctcctgtttcaat…
Amyema_queenslandica	???????????????????????????????????????????????????ttgttcgaaaatgtaggttatgacaaaaaggttaggttactaattgtgaaacgcttaattactcgaatgtattaccagaattcttttcttatttctacttat?????????gat??????tcgaac????????????caaaatgctttttttggacacaacaaacatttttatttgcaaatcatatcgggtaagttggcggttattgtggaaattaaacttttcctaggcttagta???tcttctatt?????????gaagataat???aaaatagacgaatctaaaaatttacgatcaattcattccatatttccctttttagaagataaattctcccgtttaaat…
Amylotheca_duthieana	caggagtatatttatgcacttactcataatcgtagtttaaatcgatcaagtttgttcgaaaatgtaggttatgacaaaaaatttaggttactaattgtgaaacgcttaattactcgaatgtatcaacagaattcttttcttatttatactaat?????????gat??????tctaac????????????caaaatcctttttttgggcacaacaaacatttttattttcaaatcatatcaggtaaattagcaattattctggaaattaaactttccctatgcttagta???tcttccctc?????????gaagataagaagaaaatagacgaatctcaaaatatacgatcaattcattccacatttccctttttagaagaaaaattctcccatttaaat…
Atkinsonia_ligustrina	?????????????????????????????????????????????????????????gaaaatgtaggttatgacaaaaaatttaggttactaattgtgaaacgcttaattactcgaatgtatcaacagaattctttgcttatttctactaat?????????gat??????tctaac????????????caaaatcccttttttgggcacaacaaacatttttattttcaaatcatatcgggtaaattagcagttattgtggaaattaaactttccctatgcttagta???tcttccctc?????????gaagataag???aaaatagacgaatctcaaaatttacgatcaattcattccatatttccctttttagaagaaaaattctcccatttaaat…
Bakerella_sp_Nickrent_4161	???gagtatatttatgcacttactcataatcgtagtttcaatcgatcaagtttgttcgaaaatgtaagttatgacaaaaagattaggttactaattgtgaaacgattaattactcgaatgtatcaccagaattttttccttatttctacttat?????????gat??????tataac????????????caaaatgctttttttggacacaacaaacatttttatttgaaaatcatatcgggtaagttagcggttattgtggaaataaaacttttcctaggtttatta???tcttccaga?????????gaagataat???aaaatagacgaatctaaaaatttacgatcaattcattccatatttccctttttagaagataaattctctcgtttaaat…
Benthamina_alyxifolia	caggagtatatttatgcacttacttataatcgtagtttcaatcgatcaaatttgttcgaaaatgtgggttatgacaaaaaggttaggttactaattgtgaaacgcttaattactcgaatgtatcaccagaattctcttcttatttctacttat?????????gat??????tcgaac????????????caaaatgttttttttggacacaacaaacatttttatttgcaaatcatatcgggtaagttagcggttattgtggaaattaaacttgtcctaggcttagta???tcttctatt?????????gaagataat???aaaatagacgaatctaaaaatttacgatcaattcattccatatttccctttttagaagataaattctcccgtttaaat…
Berhautia_senegalensis	????????????????????????????????????????????????????????????????????????????????????aggttactaattgtgaaacgattaattactcgaatgtatcaccagaattcttttcttatttctacttat?????????gat??????tataaccaatatgcttaccaaaatgctttttttgggcacaacaaacatttttatttgcaaatcatatcgtgtaagttatcggttattgtggaaatgaaacttttcttaggcttagtatcttcttctctt?????????gaagagaat???aaaatagacgaatctaaaaatttacaatcaattcattccatatttccctctctagaagaaaaatcctctcgtttaaat…
Cecarria_obtusifolia	??????????????????????????????????????????????????????????????????????????????????ttaggttactaattgtgaaacgcttaattactcgaatgtatcaacagaattattttattatttctactaat?????????gat??????????????????????????????????????????????????????????????????????????????????????????????????????????????????????????????????????????????????????????????????????????????????????????????????????????????????????????????????????????…
Cladocolea_gracilis	??????????????????????????????????????????????????????????????????ggttatgacaaaaagtttaggttactaattgtgaaacgcttaattactcgaatgtatcaacagaattatttttttatttctactaat?????????gat??????tctaac????????????caaaatacttttttgggacacaacaaatatttttattttcaaatcctatcgggtaaattagcagttattgtggaaattaaactttccctatacttagta???tcttccctcgaagac???gaagataag???aaaatagataaattccaaaatttacgatcaattcattccatatttccctttttagaagaaaaattctcccatttaaat…
Dactyliophora_novaeguineae	caggagtatatttatgcacttactcataatcgtagtttcaatcgatcaagtttgttcgaaaatgtaggttatgacacgaaggttaggttactaattgtgaaacgcttaattactcgaatgtatcaccagaattcttttcttatttatacttat?????????gat??????tcgaac????????????caaaatgctttttttggacaccacaaacatttttatttgcaaatcatatcgggtaagttagcggttattgtggaaattaaacttttcctaggcttagta???tcttctatt?????????gaaaataat???aaaatagacgaatctaaaaatttacgatcaattcattccatatttccctttttagaagataaattctcccgtttcaat…
Decaisnina_triflora	???????????????????????????????????????????????????????????????????????????????????????????????????????????????????????????caacagaattcttttcttatttctactaat?????????gat??????tctaac????????????caaaatccttttttggggcacaacaaacattttgatttgaaaatcatatccgataaattagcagttattgcggaaatgaaactttccctaggcttagta???tcttccttc?????????gaagataag???aaaatagacgaatctcaaaatatacgatcaattcattccacatttccctttttagaagaaaaattctcccatttaaat…
Dendropemon_bicolor	????????????????????????????????????????????????????????cgaaaatgtaggttatgacaaaaagtttaggttactaattgtgaaacgcttaattactcgaatgtatcaacagaattattttcttatttctactaat?????????gat??????tctaac????????????caaaatcctttttgggggcacaacaaatatttttattttcaaatcttatcgggtaaattagcagttattgtggaaatgaaactttccctatgcttagta???tcttccctc?????????gaagataag???aaaatagacgaataccaaaatttacgatcaattcattccatatttccctttttagaagataaatactcccatttaaat…
Dendrophthoe_curvata	????????????????????????????????????????????????????????????aatgtaagttatgacaaaaaagttaggttactaattgtgaaacgattaattactcgaatgtatcaccagaactcttttcttatttctacttat?????????gat??????tataac????????????caaaatgatttttttgggcacaacaagcatttttatttgcaaatcatatcgggtaagttagcggttattgtggaaattaaactttttctaggcttagta???tcttctctt?????????gaagataat???aaaatagacgaatataaaaatttacgatcaattcattccatatttccctttttagaagataaattttcccgtttaaat…
Dendrophthoe_longituba	caggagtatatttatgcacttactcataatcgtagtttcaatcgatcaagtttgtttgaaaatgtaagttatgacaaaaaggttaggttactaattgtgaaacgattaattactcgaatgtatcaccagaattctgttattatttatacttat?????????gat??????tataac????????????caaaatgctttttttgggcacaacaagtatttttatttgcaaatcatatcgggtaagttagcggttattgtagaaattaaactttttctaggcttagta???gcttctctt?????????gaagataat???aaaatagacgaatctaaaaatttacgatcaattcattccatatttccctttttagaagataaattctcccgtttaaat…
Desmaria_mutabilis	??????????????????????????????????????????????????tttgttcgaaaatataggttatgacaaaaaatttaggttactaattgtgaaacgcttaattactcgaatgtatcaaccgaattcttttcttatttctactaat?????????gat??????tctaac????????????caaaatcctatttttgggcccaacaaacattctttttttcaaatcctatcgggtaaattagcagttattgtggaaatgaaactttccctatgcttagta???tcttccctc?????????gaagataag???aaaatagacgaatctcgaaatttacgatcaattcattccatatttccctttttagaagataaattctgccagttaaat…
Diplatia_furcata	??????????????????????????????????????????cgatcaagtttgttcgaaaatgtgggttatgacaaaaaggttaggttactaattgtgaaacgtttaattactggaatgtatcatcagaatttttttcttatttctacttat?????????gat??????tcgaac????????????caaaatgctttttttggacacaacaaacattttgatttgcaaatcatatcgagtaagttagcggttattgtggaaatgaaacttttcctaggcttatta???tcttctatt?????????gaagataat???aaaatagacgaatctaaaaatttacgatcaattcattccatatttccttttttagaagataaattctcctgtttcaat…
Emelianthe_panganensis	???????????????????????????????????????????????????????????????????????????????????????ttactaattgtgaaacgattaattactcgaatgtatcaccagaattcttttcttatttctact?ct?????????aat??????tataac????????????caaaatgttttttgggggcacaacaaacatttttattttcaaatcatatcgggtaagttagcggttattgtggaaattaaacttttcctaggcctagta???tcttctctt?????????gaagataataaaaaaatagacgaatcgcaaaatttacgatcaattcattccatatttccctttttagaagataaattctcccgtttaaat…
Englerina_ramulosa	???????????????????????????????????????aatcgatcaagtttgttcgaaaatgcaagttatgacaaaaaggctaggttactaattgtgaaacgattaattactcgaatgtatcaccagaattcttttcttatttctacttat?????????gat??????tataac????????????caaaatgctttttttgggcacaacaaacatttttatttgcaaatcatatcgtgtaagttaacggttattgtggaaattaaacttttcctaggcttagta???tcttctctt?????????gaagataat???aaaatagacgaatctaaaaatttacgatcaattcattccatatttccctttctagaagaaaaattctctcgtttaaat…
Erianthemum_dregei	??????????????????????????????????????????cgatcaagtttgttcgaaaatgtaagttatgacaaaaaggttaggttcctaattgtgaaacgattaattactcgactgtatcaccagaattcttttcttatttctacttat?????????gat??????tataac????????????caaaatgtttttttggggtacaacaaacatttttatttgcaaatcatatcgggtaagttagcggttattgtagaaattaaacttttcctaggcctagta???tcttctctttcttctcttgaagataataaaaaaataaacgaatctaaaaatttccgatcaattcattccatatttccctttttagaagataaattctcccatttaaat…
Gaiadendron_punctatum	?????????????????????????????????????????????????????????????????????tatgacaaaaaatttaggttactaattgtgaaacgcttaattactcgaatgtatcaacagaattcttttcttatttttactaat?????????gat??????tctaac????????????caaaatcccttttttgggcacaacaaacatttttattttcaaatcatatcgggtaaattagcagttattgtggaaattaaactttccctacgcttagta???tcttccctc?????????gaagataag???aaaatagacgaatctaaaaatttacgatcaattcattccatatttccctttttagaagataaattctcccatttaaat…
Globimetula_dinklagei	caggagtatatttatgcacttactcataatcgtaatttcaatcgatcaagtttgttcgaaaatgtaagttatgacaaaaaggttaggttactaattgtgaaacgattaattactcgaatgtatcaccagaattattttcttatttctacttat?????????aat??????tataac????????????caaaatgttttttgggggcacaacaaacatttttatttgaaaatcatatcgggtaagttagtggttattgtagaaattaaacttttcctaggcctagta???tcttttatt?????????gaagataataaaaaaatagacgaatctaaaaatttacgatcaattcattccatatttccctttttagaagataaattctcccgtttaaat…
Helicanthes_elastica	???????????????????????????????????????????????????????????????????????????????????????????????????????????????????????????????????????tttcttatttctacttat?????????gat??????tcgaac????????????caaaatgctttttttggacacaacaaacatttttatttgcaaatcatatcgggtaagttggcggttattgtggaaattaaacttttcctaggcttagta???tcttctatt?????????gaagataat???aaaatagacgaatctaaaaatttacgatcaattcattccatatttccctttttagaagataaattctcccgtttaaat…
Helixanthera_coccinea	????????????????????????????????????????????????????????????????????????gacaaaaaggttaggttactaattgtgaaacgattaattactcgattgtatcaccagaattattttcttatttatacttat?????????gat??????tataac????????????caaaattatttttttgggcacaacaaacatttttatttgcaaatcatatcgggtaagttagcggttattgtggaaatgaaactttttcaaggcttagta???tcctctctt?????????gaagataat???aaaatagacgaatctaaaaatttacgatcaattcattccatatttccctttttagaagataaattctcccgtttaaat…
Helixanthera_cylindrica	?????????????????????????????????????????????????????????gaaaatgtaggttatgacaaaaaggttaggttactaattgtgaaacgcttaattactcgaatgtatcaccagaattcttttattatttctacttatgattataatgat??????tataac????????????caaaatgctttttttaggcacaacaaacatttttatttccaaatcatatcgggtaagttagcggttattgtggaaataaaattttttctaggcttagta???tcttctctt?????????gaagataat???aaaatagacgaatctaaaaatttacgatcaattcattccatatttccctttttagaagataaattctcccgtttaaat…
Ileostylus_micranthus	???????????????????????????????????????aatcgatcaaatttgttcgaaaatgtaggttatgacacaaaagttaggttactaattgtgaaacgcttaattactcgaatgtatcaacagaatttttttattatttctactaat?????????gat??????tctaac????????????caaaatactttttgggggcacaataaacatttttatttgcaaatcatgtcgggtaacttagcagttattgtggaaatgaaattttgcctacacttagta???tcttctctc?????????aaagataat???aaaatagacgaatataaaaatttacgatcaattcattccctatttccctttttagaagataaattatcccgtttaaat…
Lepidaria_sp_Nickrent_4044	caggagtatatttatgcacttactcataatcgtagtttaaatcgatcaagtttgttcgaaaatgtaggttatgacaaaaaatttaggttactaattgtgaaacgcttaattactcgaatgtatcaacagaattcttttcttatttatactaat?????????gat??????tctaac????????????caaaatccttttttggggcacaacaaacattttgattttcaaatcatatcaggtaaattagcagttattgtggaaatgaaactttccctatgcttagta???tcttctctc?????????gaagataag???aaaatagacgaatctcaaaatatacgatcaattcattccacatttccctttttagaagaaaaattctcccatttaaat…
Ligaria_cuneifolia	???????????????????????????aatcgtagtttcaatcgatcaagtttggtcgaaaataggggttatgaaaaaaaatttaggttactaattgtgaaacgcttaattactcgaatgtatccacataatttttttattatttcgactaat?????????gat??????tctaat????????????caaaatccgtttttggggcacaacaaaaattttttttttcaaatcctatcgggtaaattagcaattattttggaaattcaactttccctatgcttagta???tcttcccac?????????gaagataat???aaaatcgaaaaatctcaaaatttacgatcaattcataccatatttccctttttcgaagataaattctcccgtttaaat…
Loranthus_europaeus	???????????????????????????????????????????????????????????????????????????????????????????????????????????????????????????????????????????????????????????????????????????????????????????????????????????????????????????????????????????????????????????????????????????????????????????????????????????????????????????????????????????????????????????????????????????????????????????????????????????????…
Loxanthera_speciosa	???????????????????????????????????????aatcgatcaagtttgttcgaaaatgtaggttatgacaaaaaatttaggttactaattgtgaaacgcttaatgactcgaatgtatcaacagaattcttttcttatttctactaat?????????gat??????tctaac????????????caaaatcctttttttgggcacaacaaacatttttattttcaaatcatatcaggtaaattagcagttattgtggaaattaaactttctctatgcttagta???tcttctctc?????????gaagataag???aaaataaacgaatctcaaaatatacgatcaattcattcgacatttacctttttagaagaaaaattcttccatttaaat…
Lysiana_filifolia	?????????????????????????????????????????tcgatcaagtttgttcgaaaatgtaggttatgacaaaaaattgaggttactaattgtgaaacgcttaattactcgaatgtatcaacagaattcttttcttatttctactaat?????????gat??????tctaac????????????caaaatcctttttttgggcacaacaaacatttttattttcaaatcatatcaggtaaattagcagttattgtggaaatgaaactttccctatgcttagta???tcttccctc?????????gaagataag???agaatagacgaatctcaaaatatacgatcaattcattccacatttccctttttagaagaaaaattctcccatttaaat…
Macrosolen_cochinchinensis	caggagtatatttatgcacttactcataatcgtagtttaaatcgatcaagtttgttcgaaaatgtgggttatgacaaaaaatttaggttactaattgtgaaacgcttaattactcgaatgtatcaacagaattcttttcttatttctactaat?????????gat??????tcgaac????????????caaaatccttttttggggcacaacaaacattttgattttcaaatcatatcaggtaaattagcagttattatggaaatgaaactttccctatgcttagta???tcttccctc?????????gaagataag???aaaatagacgaatctcaaaatatacgatcaattcattccacatttccctttttagaagaaaaattcgcccatttaaat…
Moquiniella_rubra	????????????????????????????????????ttcaatcgatcaagtttgttcgaaaatgtaagttataacaaaaaggttaggttactaattgtgaaacgattaattactcgaatgtatcaccagaattcttttcttatttctacttat?????????gattataactataac????????????caaaatgtttttttggggcacaacaaacatttttatttgcaaatcatatcggataagttagcggttattgtggaaatgaaacttttcctaggactagta???tcttctctt?????????gaagataataaaaaaatagacgaatctaaaaatttacgatcaattcattccatatttccctttttagaagataaattctctcgtttaaat…
Muellerina_eucalyptoides	?????????????????????????????????????????????????????????gaaaatgtaggttataacacaaaagttaggttactaattgtgaaacgcttaattactcaaatgtatcaacagaattattttcttatttctactact?????????gat??????tctaac????????????caaaatactttttgggggcacaataaacatttttatttgcaaatcatgtcgggtaaattagcagttattgtgaaaattaaattttgcctacatttatta???tcttctcta?????????gaagataat???aaaatagacgaatctaaaaatttacgatcaattcattccctatttccctttttagaagataaattctctcatttaaat…
Notanthera_heterophylla	????????????????????????????????????????????????????????????????????????????????????aggttactaattgtgaaacgcttaattactggaatgtatcgacagaattattttctgatttctaataat?????????gat??????tctaac????????????caaaagactttttttgggcataacaaacattttaattttaaaatcctatcgggtaaattagcagttattgtagaaatgaaactttccctgtgcttagta???tctttcccc?????????gaagataag???aaaatagacgaatctcaatatttaggatcaattcattccacatttccatttttagaagagaaattgtcccatttaaat…
Nuytsia_floribunda	?????????????????????????????????????????????????gtttgttagaaaatgtaggttataacaaaaaattcaggttactaattgtgaaacgtttaattactcgaatgtatcaacagaattctttgcttatttctactaat?????????gat??????tttaac????????????caaaataccctttttggtcacaaaaaaaatttgtattttcaaatcatatcgggtagattagcaattgttgtggaaattatactttccctatgcttagta???tcttccctc?????????gaaaagaag???aaagtagccgaatctaaaaatttacgatcaattcattccatatttccttttttagaagataaattctcccatttaaat…
Oedina_pendens	???????????????????????????????????????????????????ttgttcgaaaatgtaatttatgacaaaaaggttagattactaattgtgaaacgattaattactcgaatgtatcaccagaattcgtgtcttatttctacgtat?????????gat??????tataac????????????caaaatgctttttttgggcacaacatacatttttatttgcaaatcatatcgtgtaagttaacaattattgttgaaattaaacttttcctaggcttagta???tcttctctt?????????gaagataat???aaaatagacgaatctaaaaatttacgatcaattcattccatatttccctttctagaagataaattctcccgtttaaat…
Oliverella_rubroviridis	????????????????????????????????????ttcaatcgatcaagtttgttcgaaaatgtaagttatgacaaaaaggttaggttcctaattgtgaaacgattaattactcgaatgtatcaccagaattcttttattatttctacttat?????????gat??????tataac????????????caaaatttttttggggggcacaacaaacatttttatttgcaaatcatatcgggtaagttagcggttattgtagaaattaaacttttcctatgcctagta???tcttctctt?????????gaagataataaaaaaataaacgaatctaaaaatttacgatcaattcattccatatttccctttttagaagataaattctcccatttaaat…
Oncella_ambigua	caggagtatatttatgcacttacccataatcgtagtttcaatcgatcaagtttgttcgaaaatgtaagttatgacaaaaaggttaggttcctaattgtgaaacgattaattactcgactgtattaccagaattcttttcttatttctacttatacttat???gat??????tataac????????????caaaatgtttttttggggcacaacaaacatttttatttgaaaataatatcgggtaagttagcgattattgtagaaatgaaacttttactaggcctagta???tcttctctt?????????gaagataataaaaaaataaacgaatctaaaaatttccgatcaattcattccacatttccctttctagaagataaattctcccgtttaaat…
Oncocalyx_sulfureus	???????????????????????????????????????aatcgatcaagtttgttcgaaaatataagttatgacaaaaaggttaggttactaattgtgaaacgattaattactcgaatgtatcaccagaattcttttcttatttctacttat?????????gat??????tataac????????????caaaatgctttttttgggcacaacaaacatttttatttgaaaatcatatcgtgtaagttagcggttattgtggaaattaaacttttcctaggcttagta???tcttctctt?????????gaagataataaaaaaatcgacgaatctaaaaatttacgatcaattcattccatatttccctttctagaagataaattctcccgtttaaat…
Oryctanthus_occidentalis	??????????????????????????????????????????agagcaagtttgttcgaaaatgtaggttatgataaaaagtttaggttactaattgtgaaacgcttaattactcgaatgtatcaacagaattattttattatttctactaat?????????gat??????tctaac????????????caaaatcctttttgggggcacaacaaatatttttattttcaaatcttatcgggtaaattagcagttattgtggaaatgaaactttccctatgcttagta???tcttccctc?????????gaagataag???aaaatagacgaataccaaaatttacgatcaattcattccatatttccctttttagaagataaattctcccatttaaat…
Passovia_pyrifolia	????????????????????????????????????????????????????????????????????????????????????????????????gtaaaacgcttaattactcgaatgtatcaacagaattattttattatttatactaat?????????gat??????tctaac????????????aaaaatacttttttggggcacaacaaatatttttattttcaaatcttatcgggtaaattagcatttattgtggaaattaaactttccctatgcttagta???tcttccctc?????????gaagataat???aaaatagatgaataccaaaatttacggtcaattcattccatatttccctttttagaagatcaattctcccatttaaat…
Peraxilla_tetrapetala	????????????????????????????????????????????????????????????????????????gacaaaaaatttagattactaattgtgaaacgcttaactactcgaatgtatcaacagaattattttcttatttctactaat?????????aat??????tctaac????????????ctaaatcctttttttgggcacaacaaacatttttattttcaaatcatatcgggtaaattagaagttattgtggaaataaaactttccctatgcttagta???tcttcccta?????????gaagataag???aaaatagacgaatctaaaaatttacgatcaattcattccacatttccctttttagaagataaattctcccatttaaat…
Phragmanthera_crassicaulis	?????????????????????????????????????????????????gtttgttcgaaaatgtaagttatgacaaaaaggttaggttactaattgtgaaacgattaattactcgaatgtatgaccagaatccttttcttatttatacttat?????????gat??????tataac????????????caaaatgttttttttgggcacaacaaacatttttatttgcaaatcatatcgggtaagttagcggttattgtggaaatgaaacttttcctaggcctagta???tcttctctt?????????gaaaataataaaaaaatagacgaatctaaaaatttacgatctattcattccatatttccctttttagaagataaattctcccgtttaaat…
Plicosepalus_sagittifolius	??agagtatatttatgcacttactcataatcgtagtttcaatcgatcaagtttgttcgaaaatgtaagttatgacaaaaaggttaggttattaattgtgaaacgattaattactcgaatgtatcaccagaattattttattatttctccttat?????????gat??????tataac????????????caaaatgctttttttgggcacaacaaccatttttatttgcaaatcatatcgagtaagttagtggttattgtggaaatgaaacttttcctaggcttagta???tcttctatt?????????gaagataat???aaaatagacgaatctacaaatttacgatcaattcattccatatttccctttttagaagataaattctcccgtttaaat…
Psittacanthus_calyculatus	????????????????????????????????????????????????????????????????????????????????????????????????????????????????????????????????????????????????tctactaat?????????gat??????tctaaa????????????caaaatccttttttggggcacaaattttttttttattttcaaatcctatcgggtaaattagcagttattggggaaatgaaactttccctttgcttagta???tcttccctc?????????gaagataag???aaaatagacgaatcccaaaatttacgatcaattcattctatatttccctttttagaagataaattctcccatttaaat…
Scurrula_ferruginea	caggagtatatttatgcacttactcataagcgtagtttcaatcgatcaagtttgttcgaaaatgtaggttatgacaaaaaggttaggttactaattgtgaaacgcttaattactcgaatgtatcaccagaattcttttcttatttcgacttat?????????gat??????tataac????????????caaaatgattttttggggcacaacaagcttttttgttttcaaatcatatcgagtaagttagcagttcttgtagaaattaaacttttcctaggcgtagta???tcttctctt?????????gaagataat???aaaataaacgaatctaaaaatttacgatcaattcattccatatttccctttttagaagatcaattctcccgtttaaat…
Scurrula_parasitica	???????????????????????????????????????????????????????????????gtaggttatgacaaaaaggttaggttactaattgtgaaacgcttaattactc?aatgtatcaccagaattcttttcttatttcgacttat?????????gat??????tataac????????????caaaatgattttttggggcacaacaagcttttttgttttcaaatcatatcgagtaagttagcagttcttgtagaaattaaacttttcctaggcgtagta???tcttctctt?????????gaagataat???aaaataaacgaatctaaaaatttacgatcaattcattccatatttccctttttagaagatcaattctcccgtttaaat…
Scurrula_pulverulenta	?????????????????????????????????????????????????????????gaaaatgtaggttataacaaaaaggttaggttactaattgtgaaacgcttaattactcgaatgtatcaccagaattcttttcttatttcgacttat?????????gat??????tataac????????????caaaattattttttggggcacaacaagcttttttgttttcaaatcatatcgagtaagttagcagttcttgtagaaattaaacttttcctaggcgtagta???tcttctctt?????????gaagataat???aaaataaacgaatctaaaaatttacgatcaattcattccatatttccctttttagaagatcaattctcccgtttaaat…
Socratina_bemarivensis	??????????????????????????????????????????cgatcaagtttgttcgaaaatgtaagttatgacaaaaagggtaggttactaattgtgaaacgattaattactcgaatgtatcaccagaattcttttcttatttctacttat?????????gat??????tataac????????????caaaatgctttttttgggcacaacaaacatttttatttgcaaatcatatcgggtaagttagcggttattgtggaaattcaacttttcctaggcttagta???tcgtctctt?????????gaagataat???aaaataaacgaatcgaaaaatttacgatcaattcattccatatttccctttttagaagataaattctctcgtttaaat…
Sogerianthe_sessiflora	????????????????????????????????????????????????????????????aatgtacgatatgacaaaaag???aggttactaattgtgaaacgtttaattactcgaatgtatcaccagaattattttcttttttctacttat?????????gat??????tctaac????????????caaaatgctttttttggacacaacaaacatttttatttgcaaattatatggggtaagttagcggttattgtggaaattaaacttttcctaggcttagta???tcttctatt?????????gaagataat???aaaatagacgaatctaaaaatttacgatcaattcattccatatttccctttttagaagataaattctcccgtttaaat…
Spragueanella_rhamnifolia	????????????????????????????????????????????????????????????????????????????????????aggttactaattgtgaaacgattaattactcgactgtatcaccagaattcttttcttatttctacttat?????????gat??????tataac????????????caaaacgtttttttggggtacaacaaacatttttatttgcaaatcatatcgggtaagttagcggttattgtagaaattaaacttttcctaggcctagta???tcttctctttcttctcttgaagataataaaaaaataaacgaatctaaaaatttccgatcaattcattccatatttccctttttagaagataaattctcccatttaaat…
Struthanthus_oerstedii	???????????????????????????????????????????????????ttgttcgaaaatgtaagttatgacaaaaagtttaggttactaattgtgaaacgcttaattactcgaatgtatcaacagaattatttgtttatttatactaat?????????gat??????tctaac????????????caaaatactttttggggacacaacaaatatttttattttcaaatcctatcgggtaaattagcagttattgtggaaattaaactttccctatacttagta???tcttccctc?????????gaagataag???aaaatagatgaattccaaaatttacgatcaattcattccatatttccctttttagaagaaaaattctcccatttaaat…
Struthanthus_orbicularis	???????????????????????????????????????????????????????????????????????????????????????????????????????????????????????????????????????????????????????????????????????????????????????????????????????????????????????????????????????????????????????????????????????????????????????????????????????????????????????????????????????????????????????????????????????????????????????????????????????????????…
Struthanthus_sp_RE_5128_1	???????????????????????????????????????????????????????????????????????????????????????????????????????????????????????????????????????????????????????????????????????????????????????????????????????????????????????????????????????????????????????????????????????????????????????????????????????????????????????????????????????????????????????????????????????????????????????????????????????????????…
Struthanthus_woodsonii	??????????????????????????????????????????????????????????????????????????????????????????????????????????????gactcgaatgtatcaacagaattatttgtttatttctactaat?????????gat??????tctaac????????????caaaatatttttttgggacacaacaaatatttttattttcaaatcctatcgggtaaattagcagttattgtggaaattaaactttccctatacttagta???tcttccctc?????????gaagataag???aaaatagatgaattccaaaatttacgatcaattcattccatatttccctttttggaagaaaaattctcccatttaaat…
Tapinanthus_constrictiflorus	??????????????????????????????tgcagtttcaatcgatcaagtttgttcaaaaatgtaagttatgccaaaaaggttaggttactaattgtgaaacgattaattactcgaatgtatcaccagaattcttttcttatttctacttat?????????gat??????tataac????????????caaaatgctttttttgggcataacaaacattttaatttgcaaatcatatcgtgtaagttaacggttattgtggaaattaaacttttcctaggcttagta???tcttctctt?????????gaagataat???aaaatagacgaatctaaaaatttacgatcaattcattccatatttccctttatagaagataaattctctcgtttaaat…
Tapinanthus_sp_OM825	???????????????????????????????????????????????????????????????????????????????????????????????????????????????????????????????????????????????????????????????????????????????????????????????????????????????????????????????????????????????????????????????????????????????????????????????????????????????????????????????????????????????????????????????????????????????????????????????????????????????…
Taxillus_chinensis	???????????????????????????????????????????????????ttgttcgaaaatgtaggttatgacaaaaaggttaggttactaattgtgaaacgcttaattactcgaatgtatcaccataattattttcttatttctacttat?????????gat??????tataac????????????caaaattcttttttggggcacaacaaactttttttttttcaaatcatatcgagtaagttagcagttattgtagaaattaaacttttcctaggcgtagta???tcttcaaga?????????gaatataat???caaatagacgaatctaaaaaggtacgatcaattcattccatatttccctttttagaaaatcaattctcccgttcaaat…
Tolypanthus_involucratus	???????????????????????????????????????????????????????????????????????????????????????????????????????????????????????????caccagaattcttttcttatttctacttat?????????gat??????tataac????????????caaaatgctttttttgggcacaacaaacatttttatttgcaaatcatatcggttaagttagcggttattgtggaaattaaactttttctaggcttagta???tcttctctt?????????gaagataat???aaaatagacgaatctaaaaatttacgatcaattcattccatatttccctttttagaagataaattctcccgtttaaat…
Tripodanthus_acutifolius	caggagtatatttatgcacttactcataatcgtggtttaaatcgatcaagtttgttcgaaaatgtaggttatgaaaaaaagtttaggttactaattgtgaaacgcttaattactcgaatgtatcaacagaattattttcttatttctactaat?????????gat??????tctaac????????????caaaatccttttttggggcacaacaaatattttgattttcaaatcctatcgggtaaattagcagttattgtggaaattaagctttccctatgcttagta???tcttccctc?????????gaagataag???aaaatagacgaatcccaaaatttacgatcaattcattccatatttccctttttagaagataaattctcccatttaaat…
Tristerix_corymbosus	????????????????????????????????????????atcgatcaagtttggtcaaaaatgtagattttgaaaaaaaatttaggttactaattgtaaaacgcttaattactcgaatgtataaacaaagttcttttatgatttctacttat?????????gat??????tataac????????????caaaattcttttgtggggcacaacaaacattttttttttcaaatcctatcgggtaaattaacagttattggggaaataaaactttccctatgtttagtg???tcgtcaccc?????????gaagatacg???aaaataaacgaatctaaaaatttacgctcaattcactccatatttccctttttagaagataaactctcccatttttat…
Tupeia_antarctica	caggagtatatttatgcacttactcataaccgtagtttaaatcaatcaagtttgttcgaaaatgtcggtcatgaaaaaaaatttcggttactaattgtgaaacgcttaattactcgaatgtatcaacagaattcttttcttctttcaactaat?????????gat??????tctaac????????????caaaatctttttttgggtcacaacaaacattttaattttcaaataatattgggtaaattagcagttattgtggaaatgaaactttccctatgcttagta???tcttccctc?????????gaagataag???aaaatagacgaatctaaaaatttacgatcaattcattccatatttccctttttagaagataaattctcccatttaaat…
Vanwykia_remota	????????????????????????????????????????????????agtttgatcgaaaatgtaagttatgaaaaaaaggttagattactaattgtgaaacgattaattactcgaatgtatcaccagaatttttttcttatttctacttat?????????gat??????tataac????????????caaaattatttttttgggcacaacaaacatttttatttgcaaatcatatcgggtaagttagcggttagtgtggaaattaaacttttcctaggattagta???tcttctctt?????????gaagataat???aaaatagacgaatctaaaaatttacgatcaattcattccatatttccctttttagaagataaattctcccgtttaaat…
_REMOVED_	??????????????????????????????????????????????????????????????????ggttatgacaaaaaggttaggttattaattgtgaaacgcttaattactcgaatgtatcaccagaattcgtttcttatttctccttat?????????gat??????tataac????????????caaaatgctttttttgggcacaacaaacatttttatttgaaaatcatatcgggtaagttagcggttattgtggaaattcaatttttactaggcttagta???tcttctctt?????????gaagataat???aaaatagacgaatctaaaaatttacgatcaattcattccayatttccctttttagaagataaattctcccrtttaaat…
