# Supplementary material for: Eocene Loranthaceae pollen pushes back divergence ages for major splits in the family
Source: PeerJ. 2017 Jun 7;5:e3373. doi: 10.7717/peerj.3373 (PMC5466002; doi:10.7717/peerj.3373)
Supplement: Supplemental Information 8 — This archive includes all data and analysis files referred to in the main text and supplementary files that are needed to reproduce the shown results. See GuideToFiles.txt for naming schemes and contents of each subfolder included in this archive, and File S1 for analysis set-ups and further background information. [file peerj-05-3373-s008.zip › Step2_Consensi/05_trnLF.all.c.g.m1.epf]

86	1311
Agelanthus_sansibarensis	????????????????????????????????ttgagccttagtatggaaacccactaagtg-----ataactttcaaattcagggaaaccgtggaattaaaaaaaataggcaatcctgagccaaatcccgttt------tcc------gaa--------aat---gagtaaggaaagcaagccagaat-----------aaaaaaaggataggtgcagagactcaacggaagctgtt-------ct-aataaa-------tac---ataca----agacaa--------------ataaatggagttga------tt-cccccgtcgat---------------------------------------------------------------------…
Alepis_flavida	cgaaattggtagacgctacggacttaattggattgagccttagtatggaaacccactaagtg-----ataactttcaaattcagggaaaccatggaattaataaaaataggcaatcctgagccaaatcccgttt------tcc------gaa--------aat---gagtagggaaagcaagccagaat------------aaaaaaggataggtgcagagactcaacggaagctgtt-------ct-aacaaa-------tac---ataca----atacaa------------------ataaagttga------tt-c----gctggt---------------------------------------------------------------------…
Amyema_cambagei	cgaaattggtagacgctacggacttaattgggttgagccttagtatggaaacccactaagtg-----ataactttcaaattcagggaaaccgtggaattaataaaaataggcaatcctgagccaaatcccgttt------tccttttccgaa--------aat---gagtagggaaagcaagccagaat------------aaaaaaggataggtgcagagactcaacggaagctgtt-------ct-aataaa-------gac---ataca----atacaa------------------atggagttga------tt-c----gccggt---------------------------------------------------------------------…
Amyema_glabra	?????????????????????????????????????ccttagtatggaaacccactaagtg-----ataactttcaaattcagggaaaccgtggaattaataaaaatgggcaatcctgagccaaatcccgttt------tcc------gaa--------aat---gagtagggaaagcaagccagaat------------aaaaaaggataggtgcagagactcaacggaagctgtt-------ct-aataaa-------gac------------atacaa------------------atggagttga------tt-c----gccggt---------------------------------------------------------------------…
Amyema_queenslandica	????????????????????????????????????????????????????????????????????taactttcaaattcagggaaaccgtggaattaataaaaataggcaatcctgagccaaatcccgttt------tcc------gaa--------aat---gagtagggaaagcaagccagaat-----------aaaaaagggataggtgcagagactcaacggaagctgtt-------ct-aataaa-------tac---at?ca----atacaa------------------atggagttga------tt-c----gccggt---------------------------------------------------------------------…
Amylotheca_duthieana	?????????????????????????????????????ccttagtatggaaacccactaagtg-----ataactttcaaattcagggaaaccgtggaattaataaaaataggcaatcctgagccaaatcccgttt------tcc------gaa--------aat---gagtagggaaaacaagccagaat--------aaaaaaaaaaggataggtgcagagactcaacggaagctgtt-------ct-aacaaa-------tac---aaaca----atacaa------------------atggagttga------tt-c----gctggt---------------------------------------------------------------------…
Amylotheca_subumbellata	cgaaattggtagacgctacggacttaattggattgagcctt????????????????aagtg-----ataactttcaaattcagggaaaccgtggaattaataaaaataggcaatcctgagccaaatcccgttt------tcc------gga--------aat---gagtagggaaagctagccagaat-----------aaaaaaaggataggtgcagagactcaacggaagctgtt-------ct-aacaaa-------tac---ataca----atacaa------------------atggagttga------tt-c----gctggt---------------------------------------------------------------------…
Atkinsonia_ligustrina	cgaaattggtagacgttacggacttaattggattgagccttagtatggaaacccactaagtg-----ataactttcaaattcagggaaaccgtggaattaataaaaataggcaatcctgagccaaatcccgttt------tcc------gaa--------aat---gagtagggaaagcaagccagaat------aaaaaaaggaaaggataggtgcagagactcaacggaagctgtt-------ct-aacaaa-------tac---ataca----atacaa------------------atggagttgattgtcttt-c----gctggt---------------------------------------------------------------------…
Bakerella_sp_Nickrent_4161	???????ggtagacgctacggacttaattgggttgagccttagtatggaaacccactaagtg-----ataactttcaaattcagggaaaccgtggaattaataaaaataggcaatcctgagccaaatcccgttt------tcc------gaa--------aat---gagtagggaaagcaagccagaac-----------aaaaaaaggataggtgcagagactcaacggaagctgtt-------ct-aataaa-------tac---ataca----atacaa------------------atggagttga------tt-c----gccggt---------------------------------------------------------------------…
Baratranthus_axanthus	cgaaattggtagacgctacggacttaattggattgagccttagtatggaaacccactaagtg-----ataactttcaaattcagggaaaccgtggaattaataaaaatcggcaatcctgagccaaatcccgttt------tcc------gaa--------aat---gaatagggaaagcaagccagaat----------aaaaaaaaggataggtgcagagactcaacggaagctgtt-------ctaaataaatacataatac---ataca----atacaa------------------atggagttga------tt-c----gtcggt---------------------------------------------------------------------…
Benthamina_alyxifolia	cgaaattggtagacgctacggacttaattgggttgagccttagtatggaaacccactaagtg-----ataactttcaaattcagggaaaccgtggaattaataaaaataggcaatcctgagccaaatcctgttt------tcc------aaa--------aataatgagtagggaaagcaagccagaat-----------aaaaaaaggataggtgcagagactcaacggaagctgtt-------ct-aataaa-------tac---ataca----atacaa------------------atggagttga------tt-c----gccggt---------------------------------------------------------------------…
Cecarria_obtusifolia	cgaaattggtagacgctacggacttaattggattgagccttagtatggaaacttactaagtg-----ataactttcaaattcagggaaaccgtggaattaataaaaataggcaatcctgaaccaaatcccgttt------tca------taa--------aat---gagtagggaaatcaagccagaat----------aaaaaaaaggataggtgcagagactcaatggaagctgtt-------ct-aataaatacat--tac---ataca----atacaa------------------attgtatgta------gc-------ccggt---------------------------------------------------------------------…
Cladocolea_cupulata	cgaaattggtagacgctacggacttaattggattgagccttagtatggaaacccactaagtg-----ataactttcaaattcagggaaaccgtggaattaataaaaataggcaatcctgagccaaatcccgttt------ccc------gaa--------aac-gagagtagggaaagcaagccagaat--aaataaaaaaaggaaaggataggtgcagagactcaacggaagctgtt-------ct-aacaaa-------tac---atacaaatgatacaa------------------atggggtttattgtcttt-c----gccggt---------------------------------------------------------------------…
Cladocolea_gracilis	???????????gacgctacggacttaattggattgagccttagtatggaaacccactaagtg-----ataactttcaaattcagggaaaccgtggaattaataaaaataggcaatcctgagccaaatcccgttt------ccc------gaa--------aac---gagtagggaaagcaagccagaat-------aaataaaaaaaggataggtgcagagactcaacggaagctgtt-------ct-aacaaa-------tac---ataca---------a------------------atggggttgattgtcttt-c----gccggt---------------------------------------------------------------------…
Cladocolea_mcvaughii	cgaaattggtggacgctacggacttaattggattgagccttagtatggaaacccactaagtg-----ataactttcaaattcagggaaaccgtggaattaataaaaataggcaatcctgagccaaatcccgttt------ccc------gaa--------aac-gagagtagggaaagcaagccagaat--aaataaaaaaaggataggataggtgcagagactcaacggaagctgtt-------ct-aacaaa-------tac---ataca----atacaa------------------atggggttgattgtcttt-c----gccggt---------------------------------------------------------------------…
Dactyliophora_novaeguineae	cgaaattggtagacgctacggacttaattgggttgagccttagtatggaaacccactaagtg-----ataactttcaaattcagggaaaccgtggaattaataaaaataggcaatcctgagccaaatcccgttt------tcc------gaa--------aat---gagtagggaaagcaagccagaat-----------aaaaaaaggataggtgcagagactcaacggaagctgtt-------ct-aataaa-------gac---ataca----atacaa------------------atgtagttga------tt-c----gccggt---------------------------------------------------------------------…
Decaisnina_brittenii	cgaaattggtagacgctacggacttaattggattgagccttagtatggaaacccactaagtg-----ataactttcaaattcagggaaaccgtggaattaataaaaataggcaatcctgagccaaatcccgttt------tcc------?aa--------a?t---gagtagggaaaacaaaccagaat----------aaaaaaaaggataggtgcagagactcaacggaa??tgtt-------ct-aacaa?-------tac---at?ca----ctacaa------------------atggagttga------tt-c----gctggt---------------------------------------------------------------------…
Decaisnina_congesta	cgaaattggtagacgctacggacttaattggattgagccttagtatggaaacccactaagtg-----ataactttcaaattcagggaaaccgtggaattaataaaaataggcaatcctgagccaaatcccgttt------tcc------gaa--------aat---gagtagggaaaacaaaccagaat---------aaaaaaaaaggataggtgcagagactcaacggaagctgtt-------ct-aacaaa-------tac---at-------------------------------acggagttga------tt-c----gctggt---------------------------------------------------------------------…
Decaisnina_signata	?????????????????????????????????tgagccttagtatggaaacccactaagtg-----ataactttcaaattcagggaaaccgtggaattaataaaaataggcaatcctgagccaaatcccgttt------tcc------gaa--------aat---gagtagggaaaacaaaccagaat---------aaaaaaaaaggataggtgcagagactcaacggaagctgtt-------ct-aacaaa-------tac---at-------------------------------acggagttga------tt-c----gctggt---------------------------------------------------------------------…
Decaisnina_triflora	?????????????????????????????????????ccttagtatggaaacccactaagtg-----ataactttcaaattcagggaaaccgtggaattaataaaaataggcaatcctgagccaaatcccgttt------tcc------gaa--------aat---gagtagggaaaacaagccagaat--------aaaaaaaaaaggataggtgcagagactcaacggaagctgtt-------ct-aacaaa-------tgc---ataca----ctacaa------------------atggagttga------tt-c----gctggt---------------------------------------------------------------------…
Dendrophthoe_constricta	cgaaattggtagacgctacggacttaattgggttgagccttagtatggaaacccactaagtg-----ataactttcaaattcagggaaaccgtggaattaataaaaataggcaatcctgagccaaatcccgttt------tcc------gaa--------aat---gagtagtgaaagcaagttagaat-----------aaaaaaaggataggtgcagagactcaacggaagctgtt-------ct-aataaa-------tac---ataca----atacaatacaaacatacaatacaaatggagttta------tt-c----gccggt---------------------------------------------------------------------…
Dendrophthoe_longituba	???????????????????????????????????????????tatggaaacccactaagtg-----ataactttcaaattcagggaaaccgtggaattaataaaaataggcaatcctgagccaaatcctgttt------tcc------gaa--------aat---gagtagtgaaagcaagctagaat---------aaaaaaaaaggataggtgcagagactcaacggaagctgtt-------ct-aataaa-------tac---ataca----atacaa------------------atggagttga------tt-c----gccggt---------------------------------------------------------------------…
Dendrophthoe_vitellina	cgaaattggtagacgttacggacttaattgggttgagccttagtatggaaacccactaagtg-----ataactttcaaattcagggaaaccgtggaattaataaaaataggcaatcctgagccaaatcctgttt------tcc------gaa--------aat---gagtagtgaaagcaagctagaat-----------aaaaaaaggataggtgcagagactcaacggaagctgtt-------ct-aataaa-------tac---ataca----atacaa------------------atggagttga------tt-c-------------------------------------------------------------------------------…
Desmaria_mutabilis	cgaaattggtagacgctacggacttaattggattgagccttagtatggaaacccactaagtg-----ataactttcaaattcagggaaaccgtggaattaataaaaataggcaatcctgagccaaatcccgttt------ttc------gaa--------aat---gagtagggaaagcaaaccagaat-----------caaaaaaggataggtgcagagactcaacggaagctgtt-------ct-aacaaa-------tac---ataca----atacaa------------------atggagttgattgtcttt-c----gctggt---------------------------------------------------------------------…
Diplatia_furcata	???????????????????????????????????????????????????cccactaagtg-----ataactttcaaattcagggaaaccgtggaattaataaaaatgggcaatcctgagccaaatcccgttt------tcc------gaa--------aat---gagtagggaaagcaagccagaat------------aaaaaaggataggtgcagagactcaacggaagctgtt-------ct-aataaa-------gac------------atgcaa------------------atggagttga------tt-c----gccggt---------------------------------------------------------------------…
Diplatia_grandibractea	cgaaattggtagacgctacggacttaattgggttgagccttagtatggaaacccactaagtg-----ataactttcaaattcagggaaaccgtggaattaataaaaatgggcaatcctgagccaaatcccgttt------tcc------gaa--------aat---gagtagggaaagcaagccagaat-----------------aggataggtgcagagactcaacggaagctgtt-------ct-aataaa-------gac------------atacaa------------------atggagttga------tt-c----gccggt---------------------------------------------------------------------…
Emelianthe_panganensis	???????????gacgctacggacttaattgggttgagccttagtatggaaacccactaagtgaagtgataactttcaaattcagggaaaccgtggaattaataaaaataggcaatcctgagccaaatcccgttt------tcc------gaa--------aat---gagtagggaaagcaaaccagaat-----------aaaaaaaggataggtgcagagactcaacggacgctgtt-------ct-aataaa-------tac---at-------------------------------atggagttga------tt-c----gccggt---------------------------------------------------------------------…
Englerina_ramulosa	cgaaattggtagacgctacggacttaattaggttgagccttagtatggaaacccactaagtg-----ataactttcaaattcagggaaaccgtggaattaataaaaataggcaatcctgagccaaatcccgttt------tcc------gaa--------aat---gagtagggaaagtaagccagcag----------aaaaaaaaggataggtgcagagactcaacggaagctgtt-------ct-aataaa-------tac---ataca----acacaa------------------ctcgagttga------ttgcccaagttggt---------------------------------------------------------------------…
Erianthemum_dregei	cgaaattggtagacgctacggacttaattgggttgagccttagtatggaaacccactaagtg-----ataactttcaaattcagggaaaccgtggaattaataaaaataggcaatcctgagccaaatcccgttt------tcc------gaa--------aat---gaggagggaaagcaaaccagaat-----------aaaaaaaggataggtgcagagactcaacggaagctgtt-------ct-aataaa-------tac---ataca----a-----------------------atggagttga------tt-c----gccagt---------------------------------------------------------------------…
Gaiadendron_punctatum	cgaaattggtagacgctacggacttaattggattgagccttagtatggaaacccactaagtg-----ataactttcaaattcagggaaaccgtggaattaataaaaataggcaatcctgagccaaatcccgttt------tcc------gaa--------aat---gagtagggaaagcaagccagaat-----------aaaaaaaggataggtgcagagactcaacggaagctgtt-------ct-aacaaa-------tay---ataca----atacaa------------------atggcgttga-----ttt-c----gctggt---------------------------------------------------------------------…
Globimetula_dinklagei	?????????????????????????????????????ccttagtatggaaacccactaagtg-----ataactttcaaattcagggaaaccgtggaattaataaaaataggcaatcctgagccaaatcccgttt------tcc------gaa--------aat---gagtagggaaagcaagccagaat--------------aaaaggataggtgcagagactcaacggaagctgtt-------ct-aataaa-------tac---ataca----atacaa------------------atggagttga------tt-c----gccggt---------------------------------------------------------------------…
Helixanthera_coccinea	????????????????tacggacttaattgatttgagccttagtatggaaacccactaagtg-----ataactttcaaattcagggaaaccgtggaattaataaaaataggcaatcctgagccaaatcccgttt------tcc------gac--------aat---gagtagtgaaagcaagctagaat---------------aaaggataggcgcagagactcaacggaagctgtt-------ct-aataaa-------tac---ataca----atacaa-attacaatacatttgtaatggagtgga------tt-c----gccggt---------------------------------------------------------------------…
Helixanthera_parasitica	???????????????ctacggacttaattgggttgagccttagtatggaaacccactaagtg-----ataactttcaaattcagggaaaccttggaattaataaaaataggcaatcctgagccaaatcccgttt------tac------gaa--------aat---gagtagggaaaacaagccagaat-----------aaaaaaaggataggtgcagagactcaacggaagctgtt-------ct-aataaa-------tac---aaaca----atacaa------------------atggagttta------tt-c----gccggt---------------------------------------------------------------------…
Ileostylus_micranthus	cgaaattggtagacgctacggacttaattggattgagccttagtatggaaacccactaagtg-----ataactttcaaattcagggaaaccgtggaattaataaaaataggcaatcctgagccaaatcctgttt------tcc------gaa--------aat---gagtagggaaagcaagccagaat------aaaaaaaaaaaaggataggtgcagagactcaacggaagctgttctaataact-aataaa-------tac---ataca----atacaa------------------atg----------------c----gccggt---------------------------------------------------------------------…
Lepidaria_oviceps	???????????????????????????????????????????tatggaaacacactaagtg-----ataactttcaaattcagggaaaccgtggaattaataaaaataggcaatcctgagccaaatcccgttt------tct------gaa--------aat-------agggaaagcaagccagaat---------aaaaaaaaaggataggtgcagagactcaacggaagctgtt-------ct-aacaaa-------caa---atacatacaatacaa------------------atgcagttga------tt-c----gctggt---------------------------------------------------------------------…
Lepidaria_sp_Nickrent_4044	???????????????????????????????????????ttagtatggaaacccactaagtg-----ataactttcaaattcagggaaaccgtggaattaataaaaataggcaatcctgagccaaatcccgttt------tcc------gaa--------aat---gagtagggaaaacaagccagaat----------aaaaaaaaggataggtgcagagactcaacggaagctgtt-------ct-aacaaa-------tac---ataca----atacaa------------------atggagttga------tt-c----gctggt---------------------------------------------------------------------…
Ligaria_cuneifolia	cgaaattggtagacgctacggacttaatttaattgagccttagtatggaaacccactaagtg-----ataattttcaaattcagggaaaccgcggaatwaa-aaaaagaggcaatcctgagccaaatcccgctt------tcc------gaa--------aat---gagtggggaacacaaaccggaat-------aaaaaaaaagaggataggtgcagagactcaatggaagctgtt-------ct-aacaaa-------tac---aaata----atacaa-------------aacaaaaggggttgattgtcttt-c----gccgat---------------------------------------------------------------------…
Loranthus_europaeus	???????????????????????????????????????ttagtatggaaactcactaagtg-----ataactttcaaattcagggaaaccgtggaattaataaaaataggcaatcctgaaccaaatcccgttt------tca------taa--------aat---gagtagggaaatcaagccagaaw----------aaaaaaaaggataggtgcagagactcaacggaagctgtt-------ct-aataaa-------tac---ataca----atacaa------------------atggagttga------tt-c----gccggt---------------------------------------------------------------------…
Loranthus_grewingkii	?????????????????????????????????????????????????????????????????????????????????????????ccgtggaattaataaaaataggcaatcctgaaccaaatcccgttt------tca------taa--------aat---gagtagggaaatcaagccagaat-----------aaaaaaaggataggtgcagagactcaacggaagctgtt-------ct-aataaa-------tac---ataca----atacaa------------------atggagttga------tt-c----gccggt---------------------------------------------------------------------…
Loranthus_odoratus	???????ggtagacgctacggacttaattggattgagccttagtatggaaactcactaagtg-----ataactttcaaattcagggaaaccgtggaattaataaaaataggcaatcctgaaccaaatcccgttt------tca------taa--------aat---gagtagggaaatcaagccagaat----------aaaaaaaaggataggtgcagagactcaacggaagctgtt-------ct-aataaa-------tac---ataca----atacaa------------------atggag-------------c----gccggt---------------------------------------------------------------------…
Loxanthera_speciosa	?????????????????????????????????????????agtatggaaacccactaagtg-----ataactttcaaattcagggaaaccgtggaattaataaaaataggcaatcctgagccaaatcccattt------tcc------gaa--------aat---gagtagggaaagcaagccagaaa----------aaaaaaaaggataggtgcagagactcaacggaagctgtt-------ct-aacaaa-------tac---ataca----atacaa------------------atagagttga------tt-c----gctggt---------------------------------------------------------------------…
Lysiana_filifolia	?????????????????????????????????????????????????aacccactaagtg-----ataactttcaaattcagggaaaccgtggaattaataaaaataggcaatcctgagccaaatcccgttt------tcc------gaa--------aat---gagtagggaaagctagccagaat-------aaaaaaaaaagggataggtgcagagactcaacggaagctgtt-------ct-aacaaa-------tac---ataca----ctacaa------------------atggagttga------tt-c----gctggt---------------------------------------------------------------------…
Lysiana_maritima	cgaaatgggtagacgctacggacttaattgaattgagccttagtatggaaacccactaagtg-----ataactttcaaattcagggaaaccgtggaattaataaaaataggcaatcctgagccaaatcccgttt------tcc------gaa--------aat---gagtagggaaagctagccagaat--------aaaaaaaaagggataggtgcagagactcaacggaagctgtt-------ct-aacaaa-------tac---ataca----ctacaa------------------atggagttga------tt-c----gctggt---------------------------------------------------------------------…
Macrosolen_cochinchinensis	?????????????????????????????????????????????????????????????????????????????????????????????????????????????????????????ccaaatcccgttt------tcc------gaa--------aat---gagtagggaaaacaagccagaat-aaaaaaaaaggaaaaaaggataggtgcagagactcaacggaagctgtt-------ct-aacaaa-------tac---ataca----atacaa------------------atggagttga------tt-c----gctggt---------------------------------------------------------------------…
Macrosolen_melintangensis	cgaaattggtagacgctacggacttaattggattgagccttagtatggaaacccactaagtg-----ataactttcaaattcagggaaaccgtggaattaataaaaataggcaatcctgagccaaatcccgttt------tcc------gaa--------aat---gagtagggaaaacaagccagaataaaaaaaaaaggaaaaaaggataggtgcagagactcaacggaagctgtt-------ct-aacaaa-------tac---ataca----atacaa------------------atggagttga------tt-c----gctggt---------------------------------------------------------------------…
Moquiniella_rubra	????????????????????????????????????????tagtatggaaacccactaagtg-----ataactttcaaattcagggaaaccgtggaattaataaaaataggcaatcctgagccaaatcccattt------tcc------gaa--------aat---gagtagggaaagcaagccagaat-----------aaaaaaaggataggtgcagagactcaacggaagctgtt-------ct-aataaa-------tac---ataca----atacaa------------------atggagttga------tt-c----gccggt---------------------------------------------------------------------…
Muellerina_celastroides	cgaaattggtagacgctacggacttaattggattgagccttagtatggaaactcactaagtg-----ataactttcaaattcagggaaaccgtggaattaataaaaataggcaatcctgagccaaatcctgttt------tcc------gaa--------aat---gagtagggaaagcaagccaaaaa--------aaaaaaaaaaggataggtgcagagactcaacggaagctgtt-------ct-aataaa-------tac---ataca----atacaa------------------atggagttgc------tt-c----tccggt---------------------------------------------------------------------…
Muellerina_eucalyptoides	cgaaattggtagacgctacggacttaattggattgagccttagtatggaaactcactaagtg-----ataactttcaaattcagggaaaccgtggaattaataaaaataggcaatcctgagccaaatcctgttt------tcc------gaa--------aat---gagtagggaaagcaagccaaaat----------aaaataaaggataggtgcagagactcaacggaagctgtt-------ct-aataaa-------tac---ataca----atacaa------------------atggagttgc------tt-c----gccggt---------------------------------------------------------------------…
Notanthera_heterophylla	cgaaattggtagacgctacggacttaattggattgagcctt??tatggaaacctacgaagtg-----ataactttcaaattcagggaaaccgtggaattaataaaaacaggcaatcctgaaccaaatcccgttt------tcc------gaa--------aat---gagtagggaaagcaagccagaat-----------aaaaaaaggataggtgcagagactcaacggaagctgtt-------ct-aacaaa-------tac---ataca----atacaa------------------atggagttga-----ttt-c----gctggt---------------------------------------------------------------------…
Nuytsia_floribunda	???????ggtagacgctacggacttaattggattgagccttagtatggaaacccactaagtg-----ataactttcaaattcagggaaaccgtggaattaataaaaataggcaatcctgagccaaatcccgttt------tcc------gaa--------aat---aagtagggaagtcaagcccgaat-----------aaaaaagggataggtgcagagactcaacgggagctgtt-------ct-aacaaa-------tac---ataca------------------------------ggagttgattgtcttt-c----gctgatcgcaacttcagcaaaacctctatacatatgtatagtactgaaatttcaaattttataaaagaaatataa…
Oedina_pendens	????????????????tacggacttaattgggttgagccttagtatggaaacccactaagtg-----ataactttcaaattcagggaaaccgtggaattaataaaaataggcaatcctgagccaaatcccgttt------tcc------gaa--------aat---gagtagggaaagcaaaccagaat-----------aaaaaaaggataggtgcagagactcaacggaagttgtt-------ct-aataaa-------tcc---ataca----atacaa------------------atggagttga------tt-c----gccagt---------------------------------------------------------------------…
Oncocalyx_schimperi	cgaaattggtagacgctacggacttaattaggttgagccttagtatggaaacccgctaagtg-----ataactttcaaattcagggaaaccgtggaattaatcaaaataggcaatcctgagccaaatcccgttt------tcc------gaat-------aat---gagtagggaaagcaagccagaat-----------aaaaaaaggataggtgcagagactcaacggaagctgtt-------ct-aatcaa-------tac---ataca----attgat----------------------------------tc-cccggtgtggt---------------------------------------------------------------------…
Oncocalyx_sulfureus	????????????acgctacggacttaattaggttgagccttagtatggaaacccactaagtg-----ataactttcaaattcagggaaaccgtggaattaataaaaataggcaatcctgagccaaatcccgttt------tcc------gaa--------aat---gagtaaggaaagcaagccagaat-----------aaaaaaaggataggtgcagagactcaacggaagctgtt-------ct-aataaa-------tac---ataca----atacaa---------acaatacaaatggagttaa------tt-ccacggttgat---------------------------------------------------------------------…
Oryctanthus_occidentalis	???????????????????????????????????????????????????????????????????????????????????????????????????????????????????????????????????????????????------??????????????---?????????????????????????????????????????????????????????????????????????????????-??????????????????????????????????????????????????????????ttgattgtcttt-c----gccggt---------------------------------------------------------------------…
Passovia_pyrifolia	?????????????cgctacggacttaattggattgagccttagtatggaaacccactaagtg-----ataactttcaaattcagggaaaccgtggaattaataaaaataggcaatcctgagccaaatcccgttt------ccc------gaa--------aac---gagtagggaaagcaagccagaat-----------aaaaaaaggataggtgcagagactcaacggaagctgtt-------ct-aacaaa-------tac---atacaatacaaacaa------------------atggggttgattgtcttt-g----gccggt---------------------------------------------------------------------…
Peraxilla_tetrapetala	cgaaattggtagacgctacggacttaattggattgagccttagtatggaaacccactaagtg-----ataactttcaaattcagggaaaccatggaattaataaaaataggcaatcctgagccaaatcccgttt------tcc------gaa--------aat---gagtagggaaagcaagccagaat------------aaaaaaggataggtgcagagactcaacggaagctgtt-------ct-aacaaa-------tac---ataca----atacaa------------------ataaagttga------tt-c----gctggt---------------------------------------------------------------------…
Phragmanthera_crassicaulis	????????????????????????????????????????????????aaacccactaagtg-----ataactttcaaattcagggaaaccgtggaattaataaaaataggcaatcctgagccaaatcccgttt------tcc------gaa--------aat---gagtagggaaagcaagacagaat--------------aaaaggataggtgcagagactcaacggaagctgtt-------ct-aataaa-------tac---ataca----atacaa------------------atggagttga------tt-c----gccggt---------------------------------------------------------------------…
Phragmanthera_regularis	cgaaattggtagacgctacggacttaattgggttgagccttagtatggaaacccactaagtg-----ataactttcaaattcagggaaaccgtggaattaataaaaataggcaatcctgagccaaatcccgttt------tcc------gaa--------aat---gagtagggaaagcaagccagaat-----------aaaaaaaggataggtgcagagactcaacggaagctgtt-------ct-aataaa-------tac---ataca----atacaa------------------atggagttga------tt-c----accggt---------------------------------------------------------------------…
Phthirusa_inorna	cgaaattggtagacgctacggacttaattggattgagccttagtatggaaacccactaagtg-----ataactttcaaattcagggaaaccgtggaattaataaaaataggcaatcctgagccaaatcccgttt------tcc------gaa----------------gtagggaaagcaagccagaat-----------aaaaaaaggataggtgcagagactcaacggaagctgtt-------ct-aacaaa-------tac---ataca----aaacaa------------------atggggttgattgttttt-c----gccggt---------------------------------------------------------------------…
Plicosepalus_curviflorus	cgaaattggtagacgctacggacttaattgggttgagccttagtacggaaacccactaagtg-----ataactttcaaattcagggaaatcttggaattaataaaaataggcaatcctgagccaaatcccgtttttagaatcc------gaa--------aat---gagtagggaaagcaagccagaat-----aaaaaaaataaaaggataggtgcagagactcaacggaagctgtt-------ct-aataaa-------tac---ataca----atacaa---------------aaaatggagttaa------tt-c----gccaat---------------------------------------------------------------------…
Psittacanthus_schiedeanus	????????????????tacggacttaattggattgagccttagtatggaaacccactaagtg-----ataactttcaaattcagggaaactgtggaattaataaaaataggcaatcctgagccaaatcccgttt------ccc------gaa--------aac---gagtagggaaaacaaat-----------------aaaaaaaggataggtgcagagactcaacggaagctgtt-------ct-aacaaa-------tac---ataca----atacaa------------------atggagttggttgtcttt-c----gccggt---------------------------------------------------------------------…
Scurrula_ferruginea	cgaaattggtagacgctacggacttaattgggttgagccttagtatggaaacccactaagtg-----ataactttcaaattcagggaaaccgtggaattaataaaaataggcaatcctgagccaaatcccgttt------tcc------gaag-------aat---gagtagggaaagcaagccagaat---------aaaaaaaaaggataggtgcagagactcaacggaagttgtt-------ct-aataaa-------tac---ataca----atacaa------------------atggagttg---------------attcgc---------------------------------------------------------------------…
Septulina_glauca	???????????gacgctacggacttaattgggttgagccttagtatggaaacccactaagtg-----ataactttcaaattcagggaaaccgtggaattaataaaaataggcaatcctgagccaaatcccgttt------tcc------gaa--------aat---gagtagggaaagcaagccagaat-----------aaaaaaaggataggtgcagagactcaacggaagctgtt-------ct-aataaa-------tac---ataca----atacaa------------------atggagtgaa------tt-c----gacggt---------------------------------------------------------------------…
Socratina_bemarivensis	???????????????ctacggacttaattaagttgagccttagtatggaaacccactaagtg-----ataactttcaaattcagggaaaccgtggaattaataaaaataggcaatcctgagccaaatcccgttt------tcc------gaa--------aat---gagtaggtaaagcaagacagaat-----------aaaaaaaggataggtgcagagactcaacggaagctgtt-------ct-aataaa-------tac---ataca----atacaa------------------atggagttga------tt-c----gccggt---------------------------------------------------------------------…
Sogerianthe_sessiflora	cgaaatcggtagacgctacggacttaattgggttgagccttagtatggaaacccactaagtg-----ataactttcaaattcagggaaaccgtggaattaataaaaataggcaatcctgagccaaatcccgttt------tcc------gaa--------aat---gagtagggaaagcaagccagaat-----------aaaaaaaggataggtgcagagactcaacggaagctgtt-------ct-aataaa-------tac---ataca----atacaa------------------atggagttga------tt-c----gccggt---------------------------------------------------------------------…
Struthanthus_oerstedii	???????????gacgctacggacttaattggattgagccttagtatggaaacccactaagtg-----ataactttcaaattcagggaaaccgtggaattaataaaaataggcaatcctgagccaaatcccgttt------ccc------gaa--------aac---gagtagggaaagcaagccagaat-------aaataaaaaaaggataggtgcagagactcaacggaagctgtt-------ct-aacaaa-------tac---ataca----atacaa------------------atggggttgattgtcttt-c----gccggt---------------------------------------------------------------------…
Struthanthus_orbicularis	??????????????????????????????????????????gtatggaaacccactaagtg-----ataactttcaaattcagggaaaccgtggaattaataaaaataggcaatcctgagccaaatcccgttt------ccc------gaa--------aac---gagtagggaaagcaagccagaat-----------aaaaaaaggataggtgcagagactcaacggaagctgtt-------ct-aacaaa-------tac---ataca----atacaa------------------atggggttgattgtcttt-c----gccggt---------------------------------------------------------------------…
Struthanthus_woodsonii	????????????????????????????????????????????????aaacccactaagtg-----ataactttcaaattcagggaaaccgtggaattaataaaaataggcaatcctgagccaaatcccgttt------ccc------gaa--------aac---gagtagggaaagcaagccagaat-----------aaaaaaaggataggtgcagagactcaacggaagctgtt-------ct-aacaaa-------tac---ataca----atacaa-------------atcaaatggggttgattgtcttt-c----gccggt---------------------------------------------------------------------…
Tapinanthus_constrictiflorus	????????????????????????????????????????????????????ccactaagtg-----ataactttcaaattcagggaaaccgaggaattaataaaaataggcaatcctgagccaaatcccgttt------tcc------gaa--------aat---gagtagggaaagcaagctagaat-----------aaaaaaaggataggtgcagagactcaacggaagctgtt-------ct-aataaa-------tac---ataca----atacaa------------------atggagttga------tt-ccccagtcggt---------------------------------------------------------------------…
Taxillus_chinensis	?????????????????????????aattgggttgagccttagtatggaaacccactaagtg-----ataactttcaaattcagggaaaccgtggaattaataaaaataggcaatcctgagccaaatcccgttt------tac------gaag-------aat---gagtagggacagcaagccagaat-----------aaaaaaaggataggtgcagagactcaacggaagctgtt-------ct-aataaa-------tac---aatca----atacaa------------------atggagttc---------------gccggt---------------------------------------------------------------------…
Tripodanthus_acutifolius	ysraawyggtagacgctacggacttaattggattgagccttagtatggaamcccactaagtg-----ataactttcaaattcagggaaaccgyggaattaataaaaataggcaatcctgagccaaatcccgttt------tyc------gaa--------aac---gagtagggaaagcaagccagaat-----------aaaaaaaggataggtgcagagactcaacggaagctgtt-------ct-aacaaa-------tac---ataca----awacaa-------------aacaaatggggttgattgtcttt-c----gmcggt---------------------------------------------------------------------…
Tripodanthus_belmirensis	?????????????????????????????????????????????????????????aagtg-----ataactttcaaattcagggaaaccgtggaattaataaaaataggcaatcctgagccaaatcccgttt------tcc------gaa--------aac---gagtagggaaagcaagccagaat-----------aaaaaaaggataggtgcagagactcaacggaagctgtt-------ct-aacaaa-------tac---ataca----atacaa------------------atggggttgattgtcttt-c----gccggt---------------------------------------------------------------------…
Tripodanthus_flagellaris	cgaaattggtagacgctacggacttaattggattgagccttagtatggaaacccactaagtg-----ataactttcaaattcagggaaaccgtggaattaataaaaataggcaatcctgagccaaatcccgttt------ttc------gaa--------aac---gagtagggaaagcaagccagaat-----------aaaaaaaggataggtgcagagactcaacggaagctgtt-------ct-aacaaa-------tat---acaca------------------------------gaggttgattctcttt-c----gccggt---------------------------------------------------------------------…
Tristerix_aphyllus	???????????????????????????????????????ttagtatggaaacccactaagtg-----ataactttcaaattcagggaaaccgtggaattaataaaaataggcaatcctgagccaaatcccgttt------tac------gaa--------aat---gagtagggaaaacgggcccgaat-----------caaaaaaggataggcgcagagactcaacggaagctgtt-------ct-aacaaa-------tac---ataca----atccaa------------------atggagttggttgtcttt-c----gctggt---------------------------------------------------------------------…
Tristerix_chodatianus	????????????????????????????????????????????????????????????????????taactttcaaattcagggaaaccgtggaattaataaaaataggcaatcctgagccaaatcccgttt------tac------gaa--------aat---gagtagggaaagcgggcccgaat-----------caaaaaaggataggcgcagagactcaacggaagctgtt-------ct-aacaaa-------tat---ataca----atacaa------------------atggagttggttgtcttt-c----gctggt---------------------------------------------------------------------…
Tristerix_corymbosus	cgaaattggtagacgctacggacttaattggattgagccttagtatggaaacccactaagtg-----ataactttcaaattcagggaaaccgtggaattaataaaaataggcaatcctgagccaaatcccgttt------tac------gaa--------aat---gagtagggaaaacgggcccgaat-----------caaaaaaggataggcgcagagactcaacggaagctgtt-------ct-aacaaa-------tac---ataca----atccaa------------atggagatggagttggttgtcttt-c----gctggt---------------------------------------------------------------------…
Tristerix_grandiflorus	???????????????????????????????????????ttagtatggaaacccactaagtg-----ataactttcaaattcagggaaaccatggaattaataaaaataggcaatcctgagccaaatcccgttt------tac------gaa--------aat---gagtagggaaagcgggcccgaat-----------caaaaaaggataggcgcagagactcaacggaagctgtt-------ct-aacaaa-------tac---atacw----atacaa------------------atggagttggttgtcttt-c----gctg-----------------------------------------------------------------------…
Tristerix_longebracteatus	????????????????????????????????????gccttagtatggaaacccactaagtg-----ataactttcaaattcagggaaaccgtggaattaataaaaataggcaatcctgagccaaatcccgttt------tac------gaa--------aat---kagtagggaaagyggkcccgaat-----------caaaaaaggataggcgcagagactcaacggaagctgtt-------ct-aacaaa-------tac---ataca----atacaa------------------atrgagttggttgtcttt-t----gctggt---------------------------------------------------------------------…
Tristerix_penduliflorus	???????????????????????????????????????????????gaaacccactaagtg-----ataactttcaaattcagggaaaccatggaattaataaaaataggcaatcctgagccaaatcccattt------tac------gaa--------aat---gagtagggaaaacaggcccaaat-----------caaaaaaggataggcgcagagactcaacggaagctgtt-------ct-aacaaa-------tac---ataca----atccaa------------------atagagttggttgtcttt-c----gctggt---------------------------------------------------------------------…
Tristerix_peruvianus	????????????????????????????????????gccttagtatggaaacccactaagtg-----ataactttcaaattcagggaaaccgtggaattaataaaaataggcaatcctgagccaaatcccgttt------tac------gaa--------aat---gagtagggaaagcgggcccgaat-----------caaaaaaggataggcgcagagactcaacggaagctgtt-------ct-aacaaa-------tat---ataca----atacaa------------------atgaagttggttttc---------gctggt---------------------------------------------------------------------…
Tristerix_peytonii	????????????????????????????????????gccttagtatggaaacccactaagtg-----ataactttcaaattcagggaaaccgtggaattaataaaaataggcaatcctgagccaaatcccgttt------tac------gaa--------aat---gagtagggaaagcgggcccgaat-----------caaaaaaggataggcgcagagactcaacggaagctgtt-------ct-aacaaa-------tac---ataca----at----------------------------ttggttgtcttt-c----gctggt---------------------------------------------------------------------…
Tristerix_pubescens	????????????????????????????????????????????????aaacccactaagtg-----ataactttcaaattcagggaaaccgtggaattaataaaaataggcaatcctgagccaaatcccgttt------tac------gaa--------aat---gagtagggaaagcgggcccgaat-----------caaaaaaggataggcgcagagactcaacggaagctgtt-------ct-aacaaa-------tac---ataca----atacma------------------atggagttggttgtattt-y----gctggt---------------------------------------------------------------------…
Tristerix_verticillatus	???????????????????????????????????????????????gaaacccactaagtg-----akaactttcaaattcagggaaaccgtggaattaataaaaataggcaatcctgagccaaatcccgttt------tac------aaatttacaaaaat---gagtagggaaaacgggcccgaat-----------caaaaaaggataggcgcagagactcaacggaagctgtt-------ct-aacaaa-------tac---ataca----atccaa------------------atggatttgrttgtcttt-c----gctagt---------------------------------------------------------------------…
Tupeia_antarctica	cgaaattggtagacgctacggacttaattggattgagccttagtatggaaacccactaagtg-----ataactttcaaattcagggaaaccatggaattaataaaaataggcaatcctgagccaaatcccgttt------tcc------gaa--------aat---gagtagggaaagcaagccaga-------------aaaaaaaggataggtgcagagactcaacggaagctgtt-------ct-aacaaa-------tac---ataca----atacaa------------------atggagttga------tt-c----gctggt---------------------------------------------------------------------…
Vanwykia_remota	???????????????????????????????????????????????????cccactaagtg-----ataactttcaaattcagggaaaccgtggaattaataaaaatcggcaatcctgagccaaatcccgttt------tcc------gaa--------aat---gagtagggaaagcaagcccgaat-----------aaaaaaaggataggtgcagagactcaacggaagctgtt-------ct-aataaa-------tac---ataca----atacaa------------------atgtagttga------tt-c----gccggt---------------------------------------------------------------------…
_REMOVED_	cgaaattggtagacgctacggacttaattrgrttgagccttagtatggaaacccactaagtg-----akaactttcaaattcagggaaaccgtggaattaataaaaatmggcaatcctgagccaaatcccgttt------ycc------gaa--------aay---gagtagggaaagcaagccmgaat-----------aaaaaaaggataggtgcagagactcaacggaagctgtt-------ct-aayaaa-------tacataatacaatacawacaa------------------atggrgttgattgtcttt-s----gccggt---------------------------------------------------------------------…
