# Supplementary material for: Eocene Loranthaceae pollen pushes back divergence ages for major splits in the family
Source: PeerJ. 2017 Jun 7;5:e3373. doi: 10.7717/peerj.3373 (PMC5466002; doi:10.7717/peerj.3373)
Supplement: Supplemental Information 8 — This archive includes all data and analysis files referred to in the main text and supplementary files that are needed to reproduce the shown results. See GuideToFiles.txt for naming schemes and contents of each subfolder included in this archive, and File S1 for analysis set-ups and further background information. [file peerj-05-3373-s008.zip › Step2_Consensi/05_trnLF.all.c.m1.epf]

86	1311
Agelanthus_sansibarensis	????????????????????????????????ttgagccttagtatggaaacccactaagtg?????ataactttcaaattcagggaaaccgtggaattaaaaaaaataggcaatcctgagccaaatcccgttt??????tcc??????gaa????????aat???gagtaaggaaagcaagccagaat???????????aaaaaaaggataggtgcagagactcaacggaagctgtt???????ct?aataaa???????tac???ataca????agacaa??????????????ataaatggagttga??????tt?cccccgtcgat?????????????????????????????????????????????????????????????????????…
Alepis_flavida	cgaaattggtagacgctacggacttaattggattgagccttagtatggaaacccactaagtg?????ataactttcaaattcagggaaaccatggaattaataaaaataggcaatcctgagccaaatcccgttt??????tcc??????gaa????????aat???gagtagggaaagcaagccagaat????????????aaaaaaggataggtgcagagactcaacggaagctgtt???????ct?aacaaa???????tac???ataca????atacaa??????????????????ataaagttga??????tt?c????gctggt?????????????????????????????????????????????????????????????????????…
Amyema_cambagei	cgaaattggtagacgctacggacttaattgggttgagccttagtatggaaacccactaagtg?????ataactttcaaattcagggaaaccgtggaattaataaaaataggcaatcctgagccaaatcccgttt??????tccttttccgaa????????aat???gagtagggaaagcaagccagaat????????????aaaaaaggataggtgcagagactcaacggaagctgtt???????ct?aataaa???????gac???ataca????atacaa??????????????????atggagttga??????tt?c????gccggt?????????????????????????????????????????????????????????????????????…
Amyema_glabra	?????????????????????????????????????ccttagtatggaaacccactaagtg?????ataactttcaaattcagggaaaccgtggaattaataaaaatgggcaatcctgagccaaatcccgttt??????tcc??????gaa????????aat???gagtagggaaagcaagccagaat????????????aaaaaaggataggtgcagagactcaacggaagctgtt???????ct?aataaa???????gac????????????atacaa??????????????????atggagttga??????tt?c????gccggt?????????????????????????????????????????????????????????????????????…
Amyema_queenslandica	????????????????????????????????????????????????????????????????????taactttcaaattcagggaaaccgtggaattaataaaaataggcaatcctgagccaaatcccgttt??????tcc??????gaa????????aat???gagtagggaaagcaagccagaat???????????aaaaaagggataggtgcagagactcaacggaagctgtt???????ct?aataaa???????tac???at?ca????atacaa??????????????????atggagttga??????tt?c????gccggt?????????????????????????????????????????????????????????????????????…
Amylotheca_duthieana	?????????????????????????????????????ccttagtatggaaacccactaagtg?????ataactttcaaattcagggaaaccgtggaattaataaaaataggcaatcctgagccaaatcccgttt??????tcc??????gaa????????aat???gagtagggaaaacaagccagaat????????aaaaaaaaaaggataggtgcagagactcaacggaagctgtt???????ct?aacaaa???????tac???aaaca????atacaa??????????????????atggagttga??????tt?c????gctggt?????????????????????????????????????????????????????????????????????…
Amylotheca_subumbellata	cgaaattggtagacgctacggacttaattggattgagcctt????????????????aagtg?????ataactttcaaattcagggaaaccgtggaattaataaaaataggcaatcctgagccaaatcccgttt??????tcc??????gga????????aat???gagtagggaaagctagccagaat???????????aaaaaaaggataggtgcagagactcaacggaagctgtt???????ct?aacaaa???????tac???ataca????atacaa??????????????????atggagttga??????tt?c????gctggt?????????????????????????????????????????????????????????????????????…
Atkinsonia_ligustrina	cgaaattggtagacgttacggacttaattggattgagccttagtatggaaacccactaagtg?????ataactttcaaattcagggaaaccgtggaattaataaaaataggcaatcctgagccaaatcccgttt??????tcc??????gaa????????aat???gagtagggaaagcaagccagaat??????aaaaaaaggaaaggataggtgcagagactcaacggaagctgtt???????ct?aacaaa???????tac???ataca????atacaa??????????????????atggagttgattgtcttt?c????gctggt?????????????????????????????????????????????????????????????????????…
Bakerella_sp_Nickrent_4161	???????ggtagacgctacggacttaattgggttgagccttagtatggaaacccactaagtg?????ataactttcaaattcagggaaaccgtggaattaataaaaataggcaatcctgagccaaatcccgttt??????tcc??????gaa????????aat???gagtagggaaagcaagccagaac???????????aaaaaaaggataggtgcagagactcaacggaagctgtt???????ct?aataaa???????tac???ataca????atacaa??????????????????atggagttga??????tt?c????gccggt?????????????????????????????????????????????????????????????????????…
Baratranthus_axanthus	cgaaattggtagacgctacggacttaattggattgagccttagtatggaaacccactaagtg?????ataactttcaaattcagggaaaccgtggaattaataaaaatcggcaatcctgagccaaatcccgttt??????tcc??????gaa????????aat???gaatagggaaagcaagccagaat??????????aaaaaaaaggataggtgcagagactcaacggaagctgtt???????ctaaataaatacataatac???ataca????atacaa??????????????????atggagttga??????tt?c????gtcggt?????????????????????????????????????????????????????????????????????…
Benthamina_alyxifolia	cgaaattggtagacgctacggacttaattgggttgagccttagtatggaaacccactaagtg?????ataactttcaaattcagggaaaccgtggaattaataaaaataggcaatcctgagccaaatcctgttt??????tcc??????aaa????????aataatgagtagggaaagcaagccagaat???????????aaaaaaaggataggtgcagagactcaacggaagctgtt???????ct?aataaa???????tac???ataca????atacaa??????????????????atggagttga??????tt?c????gccggt?????????????????????????????????????????????????????????????????????…
Cecarria_obtusifolia	cgaaattggtagacgctacggacttaattggattgagccttagtatggaaacttactaagtg?????ataactttcaaattcagggaaaccgtggaattaataaaaataggcaatcctgaaccaaatcccgttt??????tca??????taa????????aat???gagtagggaaatcaagccagaat??????????aaaaaaaaggataggtgcagagactcaatggaagctgtt???????ct?aataaatacat??tac???ataca????atacaa??????????????????attgtatgta??????gc???????ccggt?????????????????????????????????????????????????????????????????????…
Cladocolea_cupulata	cgaaattggtagacgctacggacttaattggattgagccttagtatggaaacccactaagtg?????ataactttcaaattcagggaaaccgtggaattaataaaaataggcaatcctgagccaaatcccgttt??????ccc??????gaa????????aac?gagagtagggaaagcaagccagaat??aaataaaaaaaggaaaggataggtgcagagactcaacggaagctgtt???????ct?aacaaa???????tac???atacaaatgatacaa??????????????????atggggtttattgtcttt?c????gccggt?????????????????????????????????????????????????????????????????????…
Cladocolea_gracilis	???????????gacgctacggacttaattggattgagccttagtatggaaacccactaagtg?????ataactttcaaattcagggaaaccgtggaattaataaaaataggcaatcctgagccaaatcccgttt??????ccc??????gaa????????aac???gagtagggaaagcaagccagaat???????aaataaaaaaaggataggtgcagagactcaacggaagctgtt???????ct?aacaaa???????tac???ataca?????????a??????????????????atggggttgattgtcttt?c????gccggt?????????????????????????????????????????????????????????????????????…
Cladocolea_mcvaughii	cgaaattggtggacgctacggacttaattggattgagccttagtatggaaacccactaagtg?????ataactttcaaattcagggaaaccgtggaattaataaaaataggcaatcctgagccaaatcccgttt??????ccc??????gaa????????aac?gagagtagggaaagcaagccagaat??aaataaaaaaaggataggataggtgcagagactcaacggaagctgtt???????ct?aacaaa???????tac???ataca????atacaa??????????????????atggggttgattgtcttt?c????gccggt?????????????????????????????????????????????????????????????????????…
Dactyliophora_novaeguineae	cgaaattggtagacgctacggacttaattgggttgagccttagtatggaaacccactaagtg?????ataactttcaaattcagggaaaccgtggaattaataaaaataggcaatcctgagccaaatcccgttt??????tcc??????gaa????????aat???gagtagggaaagcaagccagaat???????????aaaaaaaggataggtgcagagactcaacggaagctgtt???????ct?aataaa???????gac???ataca????atacaa??????????????????atgtagttga??????tt?c????gccggt?????????????????????????????????????????????????????????????????????…
Decaisnina_brittenii	cgaaattggtagacgctacggacttaattggattgagccttagtatggaaacccactaagtg?????ataactttcaaattcagggaaaccgtggaattaataaaaataggcaatcctgagccaaatcccgttt??????tcc???????aa????????a?t???gagtagggaaaacaaaccagaat??????????aaaaaaaaggataggtgcagagactcaacggaa??tgtt???????ct?aacaa????????tac???at?ca????ctacaa??????????????????atggagttga??????tt?c????gctggt?????????????????????????????????????????????????????????????????????…
Decaisnina_congesta	cgaaattggtagacgctacggacttaattggattgagccttagtatggaaacccactaagtg?????ataactttcaaattcagggaaaccgtggaattaataaaaataggcaatcctgagccaaatcccgttt??????tcc??????gaa????????aat???gagtagggaaaacaaaccagaat?????????aaaaaaaaaggataggtgcagagactcaacggaagctgtt???????ct?aacaaa???????tac???at???????????????????????????????acggagttga??????tt?c????gctggt?????????????????????????????????????????????????????????????????????…
Decaisnina_signata	?????????????????????????????????tgagccttagtatggaaacccactaagtg?????ataactttcaaattcagggaaaccgtggaattaataaaaataggcaatcctgagccaaatcccgttt??????tcc??????gaa????????aat???gagtagggaaaacaaaccagaat?????????aaaaaaaaaggataggtgcagagactcaacggaagctgtt???????ct?aacaaa???????tac???at???????????????????????????????acggagttga??????tt?c????gctggt?????????????????????????????????????????????????????????????????????…
Decaisnina_triflora	?????????????????????????????????????ccttagtatggaaacccactaagtg?????ataactttcaaattcagggaaaccgtggaattaataaaaataggcaatcctgagccaaatcccgttt??????tcc??????gaa????????aat???gagtagggaaaacaagccagaat????????aaaaaaaaaaggataggtgcagagactcaacggaagctgtt???????ct?aacaaa???????tgc???ataca????ctacaa??????????????????atggagttga??????tt?c????gctggt?????????????????????????????????????????????????????????????????????…
Dendrophthoe_constricta	cgaaattggtagacgctacggacttaattgggttgagccttagtatggaaacccactaagtg?????ataactttcaaattcagggaaaccgtggaattaataaaaataggcaatcctgagccaaatcccgttt??????tcc??????gaa????????aat???gagtagtgaaagcaagttagaat???????????aaaaaaaggataggtgcagagactcaacggaagctgtt???????ct?aataaa???????tac???ataca????atacaatacaaacatacaatacaaatggagttta??????tt?c????gccggt?????????????????????????????????????????????????????????????????????…
Dendrophthoe_longituba	???????????????????????????????????????????tatggaaacccactaagtg?????ataactttcaaattcagggaaaccgtggaattaataaaaataggcaatcctgagccaaatcctgttt??????tcc??????gaa????????aat???gagtagtgaaagcaagctagaat?????????aaaaaaaaaggataggtgcagagactcaacggaagctgtt???????ct?aataaa???????tac???ataca????atacaa??????????????????atggagttga??????tt?c????gccggt?????????????????????????????????????????????????????????????????????…
Dendrophthoe_vitellina	cgaaattggtagacgttacggacttaattgggttgagccttagtatggaaacccactaagtg?????ataactttcaaattcagggaaaccgtggaattaataaaaataggcaatcctgagccaaatcctgttt??????tcc??????gaa????????aat???gagtagtgaaagcaagctagaat???????????aaaaaaaggataggtgcagagactcaacggaagctgtt???????ct?aataaa???????tac???ataca????atacaa??????????????????atggagttga??????tt?c???????????????????????????????????????????????????????????????????????????????…
Desmaria_mutabilis	cgaaattggtagacgctacggacttaattggattgagccttagtatggaaacccactaagtg?????ataactttcaaattcagggaaaccgtggaattaataaaaataggcaatcctgagccaaatcccgttt??????ttc??????gaa????????aat???gagtagggaaagcaaaccagaat???????????caaaaaaggataggtgcagagactcaacggaagctgtt???????ct?aacaaa???????tac???ataca????atacaa??????????????????atggagttgattgtcttt?c????gctggt?????????????????????????????????????????????????????????????????????…
Diplatia_furcata	???????????????????????????????????????????????????cccactaagtg?????ataactttcaaattcagggaaaccgtggaattaataaaaatgggcaatcctgagccaaatcccgttt??????tcc??????gaa????????aat???gagtagggaaagcaagccagaat????????????aaaaaaggataggtgcagagactcaacggaagctgtt???????ct?aataaa???????gac????????????atgcaa??????????????????atggagttga??????tt?c????gccggt?????????????????????????????????????????????????????????????????????…
Diplatia_grandibractea	cgaaattggtagacgctacggacttaattgggttgagccttagtatggaaacccactaagtg?????ataactttcaaattcagggaaaccgtggaattaataaaaatgggcaatcctgagccaaatcccgttt??????tcc??????gaa????????aat???gagtagggaaagcaagccagaat?????????????????aggataggtgcagagactcaacggaagctgtt???????ct?aataaa???????gac????????????atacaa??????????????????atggagttga??????tt?c????gccggt?????????????????????????????????????????????????????????????????????…
Emelianthe_panganensis	???????????gacgctacggacttaattgggttgagccttagtatggaaacccactaagtgaagtgataactttcaaattcagggaaaccgtggaattaataaaaataggcaatcctgagccaaatcccgttt??????tcc??????gaa????????aat???gagtagggaaagcaaaccagaat???????????aaaaaaaggataggtgcagagactcaacggacgctgtt???????ct?aataaa???????tac???at???????????????????????????????atggagttga??????tt?c????gccggt?????????????????????????????????????????????????????????????????????…
Englerina_ramulosa	cgaaattggtagacgctacggacttaattaggttgagccttagtatggaaacccactaagtg?????ataactttcaaattcagggaaaccgtggaattaataaaaataggcaatcctgagccaaatcccgttt??????tcc??????gaa????????aat???gagtagggaaagtaagccagcag??????????aaaaaaaaggataggtgcagagactcaacggaagctgtt???????ct?aataaa???????tac???ataca????acacaa??????????????????ctcgagttga??????ttgcccaagttggt?????????????????????????????????????????????????????????????????????…
Erianthemum_dregei	cgaaattggtagacgctacggacttaattgggttgagccttagtatggaaacccactaagtg?????ataactttcaaattcagggaaaccgtggaattaataaaaataggcaatcctgagccaaatcccgttt??????tcc??????gaa????????aat???gaggagggaaagcaaaccagaat???????????aaaaaaaggataggtgcagagactcaacggaagctgtt???????ct?aataaa???????tac???ataca????a???????????????????????atggagttga??????tt?c????gccagt?????????????????????????????????????????????????????????????????????…
Gaiadendron_punctatum	cgaaattggtagacgctacggacttaattggattgagccttagtatggaaacccactaagtg?????ataactttcaaattcagggaaaccgtggaattaataaaaataggcaatcctgagccaaatcccgttt??????tcc??????gaa????????aat???gagtagggaaagcaagccagaat???????????aaaaaaaggataggtgcagagactcaacggaagctgtt???????ct?aacaaa???????tay???ataca????atacaa??????????????????atggcgttga?????ttt?c????gctggt?????????????????????????????????????????????????????????????????????…
Globimetula_dinklagei	?????????????????????????????????????ccttagtatggaaacccactaagtg?????ataactttcaaattcagggaaaccgtggaattaataaaaataggcaatcctgagccaaatcccgttt??????tcc??????gaa????????aat???gagtagggaaagcaagccagaat??????????????aaaaggataggtgcagagactcaacggaagctgtt???????ct?aataaa???????tac???ataca????atacaa??????????????????atggagttga??????tt?c????gccggt?????????????????????????????????????????????????????????????????????…
Helixanthera_coccinea	????????????????tacggacttaattgatttgagccttagtatggaaacccactaagtg?????ataactttcaaattcagggaaaccgtggaattaataaaaataggcaatcctgagccaaatcccgttt??????tcc??????gac????????aat???gagtagtgaaagcaagctagaat???????????????aaaggataggcgcagagactcaacggaagctgtt???????ct?aataaa???????tac???ataca????atacaa?attacaatacatttgtaatggagtgga??????tt?c????gccggt?????????????????????????????????????????????????????????????????????…
Helixanthera_parasitica	???????????????ctacggacttaattgggttgagccttagtatggaaacccactaagtg?????ataactttcaaattcagggaaaccttggaattaataaaaataggcaatcctgagccaaatcccgttt??????tac??????gaa????????aat???gagtagggaaaacaagccagaat???????????aaaaaaaggataggtgcagagactcaacggaagctgtt???????ct?aataaa???????tac???aaaca????atacaa??????????????????atggagttta??????tt?c????gccggt?????????????????????????????????????????????????????????????????????…
Ileostylus_micranthus	cgaaattggtagacgctacggacttaattggattgagccttagtatggaaacccactaagtg?????ataactttcaaattcagggaaaccgtggaattaataaaaataggcaatcctgagccaaatcctgttt??????tcc??????gaa????????aat???gagtagggaaagcaagccagaat??????aaaaaaaaaaaaggataggtgcagagactcaacggaagctgttctaataact?aataaa???????tac???ataca????atacaa??????????????????atg????????????????c????gccggt?????????????????????????????????????????????????????????????????????…
Lepidaria_oviceps	???????????????????????????????????????????tatggaaacacactaagtg?????ataactttcaaattcagggaaaccgtggaattaataaaaataggcaatcctgagccaaatcccgttt??????tct??????gaa????????aat???????agggaaagcaagccagaat?????????aaaaaaaaaggataggtgcagagactcaacggaagctgtt???????ct?aacaaa???????caa???atacatacaatacaa??????????????????atgcagttga??????tt?c????gctggt?????????????????????????????????????????????????????????????????????…
Lepidaria_sp_Nickrent_4044	???????????????????????????????????????ttagtatggaaacccactaagtg?????ataactttcaaattcagggaaaccgtggaattaataaaaataggcaatcctgagccaaatcccgttt??????tcc??????gaa????????aat???gagtagggaaaacaagccagaat??????????aaaaaaaaggataggtgcagagactcaacggaagctgtt???????ct?aacaaa???????tac???ataca????atacaa??????????????????atggagttga??????tt?c????gctggt?????????????????????????????????????????????????????????????????????…
Ligaria_cuneifolia	cgaaattggtagacgctacggacttaatttaattgagccttagtatggaaacccactaagtg?????ataattttcaaattcagggaaaccgcggaatwaa?aaaaagaggcaatcctgagccaaatcccgctt??????tcc??????gaa????????aat???gagtggggaacacaaaccggaat???????aaaaaaaaagaggataggtgcagagactcaatggaagctgtt???????ct?aacaaa???????tac???aaata????atacaa?????????????aacaaaaggggttgattgtcttt?c????gccgat?????????????????????????????????????????????????????????????????????…
Loranthus_europaeus	???????????????????????????????????????ttagtatggaaactcactaagtg?????ataactttcaaattcagggaaaccgtggaattaataaaaataggcaatcctgaaccaaatcccgttt??????tca??????taa????????aat???gagtagggaaatcaagccagaaw??????????aaaaaaaaggataggtgcagagactcaacggaagctgtt???????ct?aataaa???????tac???ataca????atacaa??????????????????atggagttga??????tt?c????gccggt?????????????????????????????????????????????????????????????????????…
Loranthus_grewingkii	?????????????????????????????????????????????????????????????????????????????????????????ccgtggaattaataaaaataggcaatcctgaaccaaatcccgttt??????tca??????taa????????aat???gagtagggaaatcaagccagaat???????????aaaaaaaggataggtgcagagactcaacggaagctgtt???????ct?aataaa???????tac???ataca????atacaa??????????????????atggagttga??????tt?c????gccggt?????????????????????????????????????????????????????????????????????…
Loranthus_odoratus	???????ggtagacgctacggacttaattggattgagccttagtatggaaactcactaagtg?????ataactttcaaattcagggaaaccgtggaattaataaaaataggcaatcctgaaccaaatcccgttt??????tca??????taa????????aat???gagtagggaaatcaagccagaat??????????aaaaaaaaggataggtgcagagactcaacggaagctgtt???????ct?aataaa???????tac???ataca????atacaa??????????????????atggag?????????????c????gccggt?????????????????????????????????????????????????????????????????????…
Loxanthera_speciosa	?????????????????????????????????????????agtatggaaacccactaagtg?????ataactttcaaattcagggaaaccgtggaattaataaaaataggcaatcctgagccaaatcccattt??????tcc??????gaa????????aat???gagtagggaaagcaagccagaaa??????????aaaaaaaaggataggtgcagagactcaacggaagctgtt???????ct?aacaaa???????tac???ataca????atacaa??????????????????atagagttga??????tt?c????gctggt?????????????????????????????????????????????????????????????????????…
Lysiana_filifolia	?????????????????????????????????????????????????aacccactaagtg?????ataactttcaaattcagggaaaccgtggaattaataaaaataggcaatcctgagccaaatcccgttt??????tcc??????gaa????????aat???gagtagggaaagctagccagaat???????aaaaaaaaaagggataggtgcagagactcaacggaagctgtt???????ct?aacaaa???????tac???ataca????ctacaa??????????????????atggagttga??????tt?c????gctggt?????????????????????????????????????????????????????????????????????…
Lysiana_maritima	cgaaatgggtagacgctacggacttaattgaattgagccttagtatggaaacccactaagtg?????ataactttcaaattcagggaaaccgtggaattaataaaaataggcaatcctgagccaaatcccgttt??????tcc??????gaa????????aat???gagtagggaaagctagccagaat????????aaaaaaaaagggataggtgcagagactcaacggaagctgtt???????ct?aacaaa???????tac???ataca????ctacaa??????????????????atggagttga??????tt?c????gctggt?????????????????????????????????????????????????????????????????????…
Macrosolen_cochinchinensis	?????????????????????????????????????????????????????????????????????????????????????????????????????????????????????????ccaaatcccgttt??????tcc??????gaa????????aat???gagtagggaaaacaagccagaat?aaaaaaaaaggaaaaaaggataggtgcagagactcaacggaagctgtt???????ct?aacaaa???????tac???ataca????atacaa??????????????????atggagttga??????tt?c????gctggt?????????????????????????????????????????????????????????????????????…
Macrosolen_melintangensis	cgaaattggtagacgctacggacttaattggattgagccttagtatggaaacccactaagtg?????ataactttcaaattcagggaaaccgtggaattaataaaaataggcaatcctgagccaaatcccgttt??????tcc??????gaa????????aat???gagtagggaaaacaagccagaataaaaaaaaaaggaaaaaaggataggtgcagagactcaacggaagctgtt???????ct?aacaaa???????tac???ataca????atacaa??????????????????atggagttga??????tt?c????gctggt?????????????????????????????????????????????????????????????????????…
Moquiniella_rubra	????????????????????????????????????????tagtatggaaacccactaagtg?????ataactttcaaattcagggaaaccgtggaattaataaaaataggcaatcctgagccaaatcccattt??????tcc??????gaa????????aat???gagtagggaaagcaagccagaat???????????aaaaaaaggataggtgcagagactcaacggaagctgtt???????ct?aataaa???????tac???ataca????atacaa??????????????????atggagttga??????tt?c????gccggt?????????????????????????????????????????????????????????????????????…
Muellerina_celastroides	cgaaattggtagacgctacggacttaattggattgagccttagtatggaaactcactaagtg?????ataactttcaaattcagggaaaccgtggaattaataaaaataggcaatcctgagccaaatcctgttt??????tcc??????gaa????????aat???gagtagggaaagcaagccaaaaa????????aaaaaaaaaaggataggtgcagagactcaacggaagctgtt???????ct?aataaa???????tac???ataca????atacaa??????????????????atggagttgc??????tt?c????tccggt?????????????????????????????????????????????????????????????????????…
Muellerina_eucalyptoides	cgaaattggtagacgctacggacttaattggattgagccttagtatggaaactcactaagtg?????ataactttcaaattcagggaaaccgtggaattaataaaaataggcaatcctgagccaaatcctgttt??????tcc??????gaa????????aat???gagtagggaaagcaagccaaaat??????????aaaataaaggataggtgcagagactcaacggaagctgtt???????ct?aataaa???????tac???ataca????atacaa??????????????????atggagttgc??????tt?c????gccggt?????????????????????????????????????????????????????????????????????…
Notanthera_heterophylla	cgaaattggtagacgctacggacttaattggattgagcctt??tatggaaacctacgaagtg?????ataactttcaaattcagggaaaccgtggaattaataaaaacaggcaatcctgaaccaaatcccgttt??????tcc??????gaa????????aat???gagtagggaaagcaagccagaat???????????aaaaaaaggataggtgcagagactcaacggaagctgtt???????ct?aacaaa???????tac???ataca????atacaa??????????????????atggagttga?????ttt?c????gctggt?????????????????????????????????????????????????????????????????????…
Nuytsia_floribunda	???????ggtagacgctacggacttaattggattgagccttagtatggaaacccactaagtg?????ataactttcaaattcagggaaaccgtggaattaataaaaataggcaatcctgagccaaatcccgttt??????tcc??????gaa????????aat???aagtagggaagtcaagcccgaat???????????aaaaaagggataggtgcagagactcaacgggagctgtt???????ct?aacaaa???????tac???ataca??????????????????????????????ggagttgattgtcttt?c????gctgatcgcaacttcagcaaaacctctatacatatgtatagtactgaaatttcaaattttataaaagaaatataa…
Oedina_pendens	????????????????tacggacttaattgggttgagccttagtatggaaacccactaagtg?????ataactttcaaattcagggaaaccgtggaattaataaaaataggcaatcctgagccaaatcccgttt??????tcc??????gaa????????aat???gagtagggaaagcaaaccagaat???????????aaaaaaaggataggtgcagagactcaacggaagttgtt???????ct?aataaa???????tcc???ataca????atacaa??????????????????atggagttga??????tt?c????gccagt?????????????????????????????????????????????????????????????????????…
Oncocalyx_schimperi	cgaaattggtagacgctacggacttaattaggttgagccttagtatggaaacccgctaagtg?????ataactttcaaattcagggaaaccgtggaattaatcaaaataggcaatcctgagccaaatcccgttt??????tcc??????gaat???????aat???gagtagggaaagcaagccagaat???????????aaaaaaaggataggtgcagagactcaacggaagctgtt???????ct?aatcaa???????tac???ataca????attgat??????????????????????????????????tc?cccggtgtggt?????????????????????????????????????????????????????????????????????…
Oncocalyx_sulfureus	????????????acgctacggacttaattaggttgagccttagtatggaaacccactaagtg?????ataactttcaaattcagggaaaccgtggaattaataaaaataggcaatcctgagccaaatcccgttt??????tcc??????gaa????????aat???gagtaaggaaagcaagccagaat???????????aaaaaaaggataggtgcagagactcaacggaagctgtt???????ct?aataaa???????tac???ataca????atacaa?????????acaatacaaatggagttaa??????tt?ccacggttgat?????????????????????????????????????????????????????????????????????…
Oryctanthus_occidentalis	??????????????????????????????????????????????????????????????????????????????????????????????????????????????????????????????????????????????????????????????????????????????????????????????????????????????????????????????????????????????????????????????????????????????????????????????????????????????????ttgattgtcttt?c????gccggt?????????????????????????????????????????????????????????????????????…
Passovia_pyrifolia	?????????????cgctacggacttaattggattgagccttagtatggaaacccactaagtg?????ataactttcaaattcagggaaaccgtggaattaataaaaataggcaatcctgagccaaatcccgttt??????ccc??????gaa????????aac???gagtagggaaagcaagccagaat???????????aaaaaaaggataggtgcagagactcaacggaagctgtt???????ct?aacaaa???????tac???atacaatacaaacaa??????????????????atggggttgattgtcttt?g????gccggt?????????????????????????????????????????????????????????????????????…
Peraxilla_tetrapetala	cgaaattggtagacgctacggacttaattggattgagccttagtatggaaacccactaagtg?????ataactttcaaattcagggaaaccatggaattaataaaaataggcaatcctgagccaaatcccgttt??????tcc??????gaa????????aat???gagtagggaaagcaagccagaat????????????aaaaaaggataggtgcagagactcaacggaagctgtt???????ct?aacaaa???????tac???ataca????atacaa??????????????????ataaagttga??????tt?c????gctggt?????????????????????????????????????????????????????????????????????…
Phragmanthera_crassicaulis	????????????????????????????????????????????????aaacccactaagtg?????ataactttcaaattcagggaaaccgtggaattaataaaaataggcaatcctgagccaaatcccgttt??????tcc??????gaa????????aat???gagtagggaaagcaagacagaat??????????????aaaaggataggtgcagagactcaacggaagctgtt???????ct?aataaa???????tac???ataca????atacaa??????????????????atggagttga??????tt?c????gccggt?????????????????????????????????????????????????????????????????????…
Phragmanthera_regularis	cgaaattggtagacgctacggacttaattgggttgagccttagtatggaaacccactaagtg?????ataactttcaaattcagggaaaccgtggaattaataaaaataggcaatcctgagccaaatcccgttt??????tcc??????gaa????????aat???gagtagggaaagcaagccagaat???????????aaaaaaaggataggtgcagagactcaacggaagctgtt???????ct?aataaa???????tac???ataca????atacaa??????????????????atggagttga??????tt?c????accggt?????????????????????????????????????????????????????????????????????…
Phthirusa_inorna	cgaaattggtagacgctacggacttaattggattgagccttagtatggaaacccactaagtg?????ataactttcaaattcagggaaaccgtggaattaataaaaataggcaatcctgagccaaatcccgttt??????tcc??????gaa????????????????gtagggaaagcaagccagaat???????????aaaaaaaggataggtgcagagactcaacggaagctgtt???????ct?aacaaa???????tac???ataca????aaacaa??????????????????atggggttgattgttttt?c????gccggt?????????????????????????????????????????????????????????????????????…
Plicosepalus_curviflorus	cgaaattggtagacgctacggacttaattgggttgagccttagtacggaaacccactaagtg?????ataactttcaaattcagggaaatcttggaattaataaaaataggcaatcctgagccaaatcccgtttttagaatcc??????gaa????????aat???gagtagggaaagcaagccagaat?????aaaaaaaataaaaggataggtgcagagactcaacggaagctgtt???????ct?aataaa???????tac???ataca????atacaa???????????????aaaatggagttaa??????tt?c????gccaat?????????????????????????????????????????????????????????????????????…
Psittacanthus_schiedeanus	????????????????tacggacttaattggattgagccttagtatggaaacccactaagtg?????ataactttcaaattcagggaaactgtggaattaataaaaataggcaatcctgagccaaatcccgttt??????ccc??????gaa????????aac???gagtagggaaaacaaat?????????????????aaaaaaaggataggtgcagagactcaacggaagctgtt???????ct?aacaaa???????tac???ataca????atacaa??????????????????atggagttggttgtcttt?c????gccggt?????????????????????????????????????????????????????????????????????…
Scurrula_ferruginea	cgaaattggtagacgctacggacttaattgggttgagccttagtatggaaacccactaagtg?????ataactttcaaattcagggaaaccgtggaattaataaaaataggcaatcctgagccaaatcccgttt??????tcc??????gaag???????aat???gagtagggaaagcaagccagaat?????????aaaaaaaaaggataggtgcagagactcaacggaagttgtt???????ct?aataaa???????tac???ataca????atacaa??????????????????atggagttg???????????????attcgc?????????????????????????????????????????????????????????????????????…
Septulina_glauca	???????????gacgctacggacttaattgggttgagccttagtatggaaacccactaagtg?????ataactttcaaattcagggaaaccgtggaattaataaaaataggcaatcctgagccaaatcccgttt??????tcc??????gaa????????aat???gagtagggaaagcaagccagaat???????????aaaaaaaggataggtgcagagactcaacggaagctgtt???????ct?aataaa???????tac???ataca????atacaa??????????????????atggagtgaa??????tt?c????gacggt?????????????????????????????????????????????????????????????????????…
Socratina_bemarivensis	???????????????ctacggacttaattaagttgagccttagtatggaaacccactaagtg?????ataactttcaaattcagggaaaccgtggaattaataaaaataggcaatcctgagccaaatcccgttt??????tcc??????gaa????????aat???gagtaggtaaagcaagacagaat???????????aaaaaaaggataggtgcagagactcaacggaagctgtt???????ct?aataaa???????tac???ataca????atacaa??????????????????atggagttga??????tt?c????gccggt?????????????????????????????????????????????????????????????????????…
Sogerianthe_sessiflora	cgaaatcggtagacgctacggacttaattgggttgagccttagtatggaaacccactaagtg?????ataactttcaaattcagggaaaccgtggaattaataaaaataggcaatcctgagccaaatcccgttt??????tcc??????gaa????????aat???gagtagggaaagcaagccagaat???????????aaaaaaaggataggtgcagagactcaacggaagctgtt???????ct?aataaa???????tac???ataca????atacaa??????????????????atggagttga??????tt?c????gccggt?????????????????????????????????????????????????????????????????????…
Struthanthus_oerstedii	???????????gacgctacggacttaattggattgagccttagtatggaaacccactaagtg?????ataactttcaaattcagggaaaccgtggaattaataaaaataggcaatcctgagccaaatcccgttt??????ccc??????gaa????????aac???gagtagggaaagcaagccagaat???????aaataaaaaaaggataggtgcagagactcaacggaagctgtt???????ct?aacaaa???????tac???ataca????atacaa??????????????????atggggttgattgtcttt?c????gccggt?????????????????????????????????????????????????????????????????????…
Struthanthus_orbicularis	??????????????????????????????????????????gtatggaaacccactaagtg?????ataactttcaaattcagggaaaccgtggaattaataaaaataggcaatcctgagccaaatcccgttt??????ccc??????gaa????????aac???gagtagggaaagcaagccagaat???????????aaaaaaaggataggtgcagagactcaacggaagctgtt???????ct?aacaaa???????tac???ataca????atacaa??????????????????atggggttgattgtcttt?c????gccggt?????????????????????????????????????????????????????????????????????…
Struthanthus_woodsonii	????????????????????????????????????????????????aaacccactaagtg?????ataactttcaaattcagggaaaccgtggaattaataaaaataggcaatcctgagccaaatcccgttt??????ccc??????gaa????????aac???gagtagggaaagcaagccagaat???????????aaaaaaaggataggtgcagagactcaacggaagctgtt???????ct?aacaaa???????tac???ataca????atacaa?????????????atcaaatggggttgattgtcttt?c????gccggt?????????????????????????????????????????????????????????????????????…
Tapinanthus_constrictiflorus	????????????????????????????????????????????????????ccactaagtg?????ataactttcaaattcagggaaaccgaggaattaataaaaataggcaatcctgagccaaatcccgttt??????tcc??????gaa????????aat???gagtagggaaagcaagctagaat???????????aaaaaaaggataggtgcagagactcaacggaagctgtt???????ct?aataaa???????tac???ataca????atacaa??????????????????atggagttga??????tt?ccccagtcggt?????????????????????????????????????????????????????????????????????…
Taxillus_chinensis	?????????????????????????aattgggttgagccttagtatggaaacccactaagtg?????ataactttcaaattcagggaaaccgtggaattaataaaaataggcaatcctgagccaaatcccgttt??????tac??????gaag???????aat???gagtagggacagcaagccagaat???????????aaaaaaaggataggtgcagagactcaacggaagctgtt???????ct?aataaa???????tac???aatca????atacaa??????????????????atggagttc???????????????gccggt?????????????????????????????????????????????????????????????????????…
Tripodanthus_acutifolius	ysraawyggtagacgctacggacttaattggattgagccttagtatggaamcccactaagtg?????ataactttcaaattcagggaaaccgyggaattaataaaaataggcaatcctgagccaaatcccgttt??????tyc??????gaa????????aac???gagtagggaaagcaagccagaat???????????aaaaaaaggataggtgcagagactcaacggaagctgtt???????ct?aacaaa???????tac???ataca????awacaa?????????????aacaaatggggttgattgtcttt?c????gmcggt?????????????????????????????????????????????????????????????????????…
Tripodanthus_belmirensis	?????????????????????????????????????????????????????????aagtg?????ataactttcaaattcagggaaaccgtggaattaataaaaataggcaatcctgagccaaatcccgttt??????tcc??????gaa????????aac???gagtagggaaagcaagccagaat???????????aaaaaaaggataggtgcagagactcaacggaagctgtt???????ct?aacaaa???????tac???ataca????atacaa??????????????????atggggttgattgtcttt?c????gccggt?????????????????????????????????????????????????????????????????????…
Tripodanthus_flagellaris	cgaaattggtagacgctacggacttaattggattgagccttagtatggaaacccactaagtg?????ataactttcaaattcagggaaaccgtggaattaataaaaataggcaatcctgagccaaatcccgttt??????ttc??????gaa????????aac???gagtagggaaagcaagccagaat???????????aaaaaaaggataggtgcagagactcaacggaagctgtt???????ct?aacaaa???????tat???acaca??????????????????????????????gaggttgattctcttt?c????gccggt?????????????????????????????????????????????????????????????????????…
Tristerix_aphyllus	???????????????????????????????????????ttagtatggaaacccactaagtg?????ataactttcaaattcagggaaaccgtggaattaataaaaataggcaatcctgagccaaatcccgttt??????tac??????gaa????????aat???gagtagggaaaacgggcccgaat???????????caaaaaaggataggcgcagagactcaacggaagctgtt???????ct?aacaaa???????tac???ataca????atccaa??????????????????atggagttggttgtcttt?c????gctggt?????????????????????????????????????????????????????????????????????…
Tristerix_chodatianus	????????????????????????????????????????????????????????????????????taactttcaaattcagggaaaccgtggaattaataaaaataggcaatcctgagccaaatcccgttt??????tac??????gaa????????aat???gagtagggaaagcgggcccgaat???????????caaaaaaggataggcgcagagactcaacggaagctgtt???????ct?aacaaa???????tat???ataca????atacaa??????????????????atggagttggttgtcttt?c????gctggt?????????????????????????????????????????????????????????????????????…
Tristerix_corymbosus	cgaaattggtagacgctacggacttaattggattgagccttagtatggaaacccactaagtg?????ataactttcaaattcagggaaaccgtggaattaataaaaataggcaatcctgagccaaatcccgttt??????tac??????gaa????????aat???gagtagggaaaacgggcccgaat???????????caaaaaaggataggcgcagagactcaacggaagctgtt???????ct?aacaaa???????tac???ataca????atccaa????????????atggagatggagttggttgtcttt?c????gctggt?????????????????????????????????????????????????????????????????????…
Tristerix_grandiflorus	???????????????????????????????????????ttagtatggaaacccactaagtg?????ataactttcaaattcagggaaaccatggaattaataaaaataggcaatcctgagccaaatcccgttt??????tac??????gaa????????aat???gagtagggaaagcgggcccgaat???????????caaaaaaggataggcgcagagactcaacggaagctgtt???????ct?aacaaa???????tac???atacw????atacaa??????????????????atggagttggttgtcttt?c????gctg???????????????????????????????????????????????????????????????????????…
Tristerix_longebracteatus	????????????????????????????????????gccttagtatggaaacccactaagtg?????ataactttcaaattcagggaaaccgtggaattaataaaaataggcaatcctgagccaaatcccgttt??????tac??????gaa????????aat???kagtagggaaagyggkcccgaat???????????caaaaaaggataggcgcagagactcaacggaagctgtt???????ct?aacaaa???????tac???ataca????atacaa??????????????????atrgagttggttgtcttt?t????gctggt?????????????????????????????????????????????????????????????????????…
Tristerix_penduliflorus	???????????????????????????????????????????????gaaacccactaagtg?????ataactttcaaattcagggaaaccatggaattaataaaaataggcaatcctgagccaaatcccattt??????tac??????gaa????????aat???gagtagggaaaacaggcccaaat???????????caaaaaaggataggcgcagagactcaacggaagctgtt???????ct?aacaaa???????tac???ataca????atccaa??????????????????atagagttggttgtcttt?c????gctggt?????????????????????????????????????????????????????????????????????…
Tristerix_peruvianus	????????????????????????????????????gccttagtatggaaacccactaagtg?????ataactttcaaattcagggaaaccgtggaattaataaaaataggcaatcctgagccaaatcccgttt??????tac??????gaa????????aat???gagtagggaaagcgggcccgaat???????????caaaaaaggataggcgcagagactcaacggaagctgtt???????ct?aacaaa???????tat???ataca????atacaa??????????????????atgaagttggttttc?????????gctggt?????????????????????????????????????????????????????????????????????…
Tristerix_peytonii	????????????????????????????????????gccttagtatggaaacccactaagtg?????ataactttcaaattcagggaaaccgtggaattaataaaaataggcaatcctgagccaaatcccgttt??????tac??????gaa????????aat???gagtagggaaagcgggcccgaat???????????caaaaaaggataggcgcagagactcaacggaagctgtt???????ct?aacaaa???????tac???ataca????at????????????????????????????ttggttgtcttt?c????gctggt?????????????????????????????????????????????????????????????????????…
Tristerix_pubescens	????????????????????????????????????????????????aaacccactaagtg?????ataactttcaaattcagggaaaccgtggaattaataaaaataggcaatcctgagccaaatcccgttt??????tac??????gaa????????aat???gagtagggaaagcgggcccgaat???????????caaaaaaggataggcgcagagactcaacggaagctgtt???????ct?aacaaa???????tac???ataca????atacma??????????????????atggagttggttgtattt?y????gctggt?????????????????????????????????????????????????????????????????????…
Tristerix_verticillatus	???????????????????????????????????????????????gaaacccactaagtg?????akaactttcaaattcagggaaaccgtggaattaataaaaataggcaatcctgagccaaatcccgttt??????tac??????aaatttacaaaaat???gagtagggaaaacgggcccgaat???????????caaaaaaggataggcgcagagactcaacggaagctgtt???????ct?aacaaa???????tac???ataca????atccaa??????????????????atggatttgrttgtcttt?c????gctagt?????????????????????????????????????????????????????????????????????…
Tupeia_antarctica	cgaaattggtagacgctacggacttaattggattgagccttagtatggaaacccactaagtg?????ataactttcaaattcagggaaaccatggaattaataaaaataggcaatcctgagccaaatcccgttt??????tcc??????gaa????????aat???gagtagggaaagcaagccaga?????????????aaaaaaaggataggtgcagagactcaacggaagctgtt???????ct?aacaaa???????tac???ataca????atacaa??????????????????atggagttga??????tt?c????gctggt?????????????????????????????????????????????????????????????????????…
Vanwykia_remota	???????????????????????????????????????????????????cccactaagtg?????ataactttcaaattcagggaaaccgtggaattaataaaaatcggcaatcctgagccaaatcccgttt??????tcc??????gaa????????aat???gagtagggaaagcaagcccgaat???????????aaaaaaaggataggtgcagagactcaacggaagctgtt???????ct?aataaa???????tac???ataca????atacaa??????????????????atgtagttga??????tt?c????gccggt?????????????????????????????????????????????????????????????????????…
_REMOVED_	cgaaattggtagacgctacggacttaattrgrttgagccttagtatggaaacccactaagtg?????akaactttcaaattcagggaaaccgtggaattaataaaaatmggcaatcctgagccaaatcccgttt??????ycc??????gaa????????aay???gagtagggaaagcaagccmgaat???????????aaaaaaaggataggtgcagagactcaacggaagctgtt???????ct?aayaaa???????tacataatacaatacawacaa??????????????????atggrgttgattgtcttt?s????gccggt?????????????????????????????????????????????????????????????????????…
