# Supplementary material for: Eocene Loranthaceae pollen pushes back divergence ages for major splits in the family
Source: PeerJ. 2017 Jun 7;5:e3373. doi: 10.7717/peerj.3373 (PMC5466002; doi:10.7717/peerj.3373)
Supplement: Supplemental Information 8 — This archive includes all data and analysis files referred to in the main text and supplementary files that are needed to reproduce the shown results. See GuideToFiles.txt for naming schemes and contents of each subfolder included in this archive, and File S1 for analysis set-ups and further background information. [file peerj-05-3373-s008.zip › Step2_Consensi/05_trnLF.all.c.m1.nex]

#NEXUS

[mingrpsize= 1]

begin data;
	dimensions ntax= 86 nchar= 1311;
	format datatype=nucleotide gap=- missing=?;
	matrix
[                           	        10        20        30        40        50        60        70        80        90       100       110       120       130       140       150       160       170       180       190       200       210       220       230       240       250       260       270       280       290       300       310       320       330       340       350       360       370       380       390       400       410       420       430       440       450       460       470       480       490       500       510       520       530       540       550       560       570       580       590       600       610       620       630       640       650       660       670       680       690       700       710       720       730       740       750       760       770       780       790       800       810       820       830       840       850       860       870       880       890       900       910       920       930       940       950       960       970       980       990      1000      1010      1020      1030      1040      1050      1060      1070      1080      1090      1100      1110      1120      1130      1140      1150      1160      1170      1180      1190      1200      1210      1220      1230      1240      1250      1260      1270      1280      1290      1300      1310      1320]
[                           	         .         .         .         .         .         .         .         .         .         .         .         .         .         .         .         .         .         .         .         .         .         .         .         .         .         .         .         .         .         .         .         .         .         .         .         .         .         .         .         .         .         .         .         .         .         .         .         .         .         .         .         .         .         .         .         .         .         .         .         .         .         .         .         .         .         .         .         .         .         .         .         .         .         .         .         .         .         .         .         .         .         .         .         .         .         .         .         .         .         .         .         .         .         .         .         .         .         .         .         .         .         .         .         .         .         .         .         .         .         .         .         .         .         .         .         .         .         .         .         .         .         .         .         .         .         .         .         .         .         .         .         .]
Agelanthus_sansibarensis    	????????????????????????????????ttgagccttagtatggaaacccactaagtg?????ataactttcaaattcagggaaaccgtggaattaaaaaaaataggcaatcctgagccaaatcccgttt??????tcc??????gaa????????aat???gagtaaggaaagcaagccagaat???????????aaaaaaaggataggtgcagagactcaacggaagctgtt???????ct?aataaa???????tac???ataca????agacaa??????????????ataaatggagttga??????tt?cccccgtcgat??????????????????????????????????????????????????????????????????????????????????????????????????????????????????????????????????????????????????????????????????????????????????aggcgagaataaagatagagtcccagtctacatgtcaataccgacaacaatgaaatttatag?taataggaaaatccgtcgact?????ttttaaatcatgagggttcaagtccctctatcccaaaaaa??????????????????????????????????????????????????????????????????????????????????????????????????????????????????????????????????????????????????????????????????????????????????????????????????????????????????????????????????????????????????????????????????????????????????????????????????????????????????????????????????????????????????????????????????????????????????????????????????????????????????????????????????????????????????????????????????????????????????????????????????????????????????????????????????????????????????????????????????????????????????????????????????????????????????????????????????????????????????????????????????????????????????????????????????	[ 1]
Alepis_flavida              	cgaaattggtagacgctacggacttaattggattgagccttagtatggaaacccactaagtg?????ataactttcaaattcagggaaaccatggaattaataaaaataggcaatcctgagccaaatcccgttt??????tcc??????gaa????????aat???gagtagggaaagcaagccagaat????????????aaaaaaggataggtgcagagactcaacggaagctgtt???????ct?aacaaa???????tac???ataca????atacaa??????????????????ataaagttga??????tt?c????gctggt??????????????????????????????????????????????????????????????????????????????????????????????????????????????????????????????????????????????????????????????????????????????????agacgagaataaagatagagtcccattctacatgtcaataccgacaacaatgaaatttatag?taagaggaaaatccgtcgatt?????tttaaaatcatgagggttcaagtccctctatccccaaaaaa??????????gcccat?ttgaccccct?aattattt??????ctc???????????????????????????????????????????????????????????????????????????????aaaatccct?ttcattt????????????????????tt????????????????????????????????????????????????catatttaggcaagaaatccccatt???????tt????????????aataattcacag?????????ccagtac??????ttata?????????????????????????????????????????????????????????????ctgaaactt???????????????a??????catttac????aaagtcttattc????????aattag????????tcattttt??????cat????tttgtgta???tttt??caa?aaagaaa????a?ctttaca???agtaatac???????????????????ttttttatatttttaattgacatagacccaa?????gcgttct?????????????agta???????aaataagaacggcgcatca????ataatggtcgggatagctcakttggtagagcagaggactgaaaatcctcgtgtcacc?	[ 2]
Amyema_cambagei             	cgaaattggtagacgctacggacttaattgggttgagccttagtatggaaacccactaagtg?????ataactttcaaattcagggaaaccgtggaattaataaaaataggcaatcctgagccaaatcccgttt??????tccttttccgaa????????aat???gagtagggaaagcaagccagaat????????????aaaaaaggataggtgcagagactcaacggaagctgtt???????ct?aataaa???????gac???ataca????atacaa??????????????????atggagttga??????tt?c????gccggt??????????????????????????????????????????????????????????????????????????????????????????????????????????????????????????????????????????????????????????????????????????????????agacgagaataaagatagagtcccattctacatgtcaataccgacaacaatgaaatttatag?taagaggaaaatccgtcgact?????ttttaaatcatgagggttcaagtccctctatccccaaaaaa??????????gcccgt?ttaaacccct?aattttat?????????????????????????????????????????????cct????????t?????????ttgt???????tagc??aaccc??????????????????cc?????????????????tt????????????????????????????????????????????????catttttaggagagaaatacccatt???????tt????????????actaattcacag?????????tcaatactttat???????????????????????????ata??????????????????????????????????????tgaaactt???????????????a??????cattttc????aaagtattatta????????aattag????????taattttg??????cat????tttgtgta???tttttaa?a?aaga??????aaattttaca???agtaatac?????????????????????????????ttt?t??????ttagat??????????????tt???????????????????????????????????????????????ttaatggtcgggatagctcagttggtaga?????????????????????????????	[ 1]
Amyema_glabra               	?????????????????????????????????????ccttagtatggaaacccactaagtg?????ataactttcaaattcagggaaaccgtggaattaataaaaatgggcaatcctgagccaaatcccgttt??????tcc??????gaa????????aat???gagtagggaaagcaagccagaat????????????aaaaaaggataggtgcagagactcaacggaagctgtt???????ct?aataaa???????gac????????????atacaa??????????????????atggagttga??????tt?c????gccggt??????????????????????????????????????????????????????????????????????????????????????????????????????????????????????????????????????????????????????????????????????????????????agacgagaataaagatagagtcccattctacatgtcaataccgacaacaatgaaatttatag?taagaggaaaatccgtcgact?????tttaaaatcatgagggttcaagtccctctatccccaaaaaaa?????????gcccgt?ttaaacccct?aa?????t?????????????????????????????????tttatcc?????c???????????????????????t???????tagc??agttaaaaac?????????????tt?????????????????tt????????????????????????????????????????????????catatttaggcgagaaatacccattttactaatt????????????actaattcacag?????????tcaatac?????????????????????????????????ta?????????????????????????????????????ctgaaactt???????????????a??????catttac????aaagtcttattc????????aattat????????ta?????????????at????tttgtgta???tttttaa?a?aata??????aaattttaca???agtaatac?????????????????????????????ttt?t??????ttagat??????????????tt???????????????????????????????????????????????ttaatggtcgggatagct????????????????????????????????????????	[ 1]
Amyema_queenslandica        	????????????????????????????????????????????????????????????????????taactttcaaattcagggaaaccgtggaattaataaaaataggcaatcctgagccaaatcccgttt??????tcc??????gaa????????aat???gagtagggaaagcaagccagaat???????????aaaaaagggataggtgcagagactcaacggaagctgtt???????ct?aataaa???????tac???at?ca????atacaa??????????????????atggagttga??????tt?c????gccggt??????????????????????????????????????????????????????????????????????????????????????????????????????????????????????????????????????????????????????????????????????????????????agacgagaataaagatagagtcccattctacatgtcaataccgacaacaatgaaatttatag?tacgaggaaaatccgtcgact?????ttttaaatcatgagggttcaagtccctctatccccaaaaaaa?????????gcccgt?ttaaacccct?aattcttt??????ctc?????????????????????ttatttatcc?????ctt????????t?????????ttgt???????tagc??agttaaaaaccccc????????????????????????????tt????????????????????????????????????????????????cattttt?cgcgagaaatacccatt???????tt????????????aataattcacag?????????tcagtactttatattttatatacatatattgaat?????ata?????????????????????????????????????ttgaaactt???????????????a??????catttac????aaagtcttattc????????aatt???????????????ttt??????cat????ttttttta???tttttaa?a?attt??????tctttttaaa???agtaatac?????????????????????????????ttt???????gttagat??????????????tt???????????????????????????????????????????????ttaatggtcgggatag??????????????????????????????????????????	[ 1]
Amylotheca_duthieana        	?????????????????????????????????????ccttagtatggaaacccactaagtg?????ataactttcaaattcagggaaaccgtggaattaataaaaataggcaatcctgagccaaatcccgttt??????tcc??????gaa????????aat???gagtagggaaaacaagccagaat????????aaaaaaaaaaggataggtgcagagactcaacggaagctgtt???????ct?aacaaa???????tac???aaaca????atacaa??????????????????atggagttga??????tt?c????gctggt??????????????????????????????????????????????????????????????????????????????????????????????????????????????????????????????????????????????????????????????????????????????????agacgagaataaagatagagtcccattctacatgtcaataccgacaacaatgaaatttatag?taagaggaaaatccgtcgact?????ttttaaatcatgagggttcaagtccctctatccccaaaaaa??????????gcctat?ttgactccct?aatttttt??????ctc??????????????????????????????c?????ctt????????t?????????tcgt???????tagc??ggttaaaaatcctt?tttattttt??????????????????ct????????????????????????????????????????????????catatttagggaagaa?????catt???????tt????????????aataattcacag?????????tcagtac??????ttata?????????????????????????????????????????????????????????????ctgaaactt???????????????a??????catttac????aaagtcttattc????????aattag????????tcattttt??????tat????tttgtgta???tttt??caa?aaagaaa????a?cttt????????taatactttgtttactttgtttagattttttagatttttaattgacatagacccaa?????gccttct?????????????agta???????aaataagaaccgcgcatca????ataatggtcgggatagctcagttggtagag????????????????????????????	[ 1]
Amylotheca_subumbellata     	cgaaattggtagacgctacggacttaattggattgagcctt????????????????aagtg?????ataactttcaaattcagggaaaccgtggaattaataaaaataggcaatcctgagccaaatcccgttt??????tcc??????gga????????aat???gagtagggaaagctagccagaat???????????aaaaaaaggataggtgcagagactcaacggaagctgtt???????ct?aacaaa???????tac???ataca????atacaa??????????????????atggagttga??????tt?c????gctggt??????????????????????????????????????????????????????????????????????????????????????????????????????????????????????????????????????????????????????????????????????????????????agacgagaataaagatagagtcccattctacatgtcaataccgacaacaatgaaatttatag?taagaggaaaatccgtcgact?????ttttaaatcatgagggttcaagtccctctatccccaaaaaa??????????gcccat?ttgatcccct?aattattt??????ctc??????????????????????????????c?????ctt????????t?????????tcgt???????tagc??ggttaaaaatcctt?ttcattt????????????????????tt????????????????????????????????????????????????catatttaggtaagaaatccccatt???????tt????????????aataattcacag?????????tcagtac??????ttata?????????????????????????????????????????????????????????????ctgaaactt???????????????a??????catttac????aaagtcttattc????????aattag????????tcattctt??????cat????tttgtgta???tttt??caa?aaagaaa????a?cttt???????????????????????????????????????????????????????????????a?????gccttct?????????????agta???????aaataagaaccgcgcatca????ataatggtcgggat????????????????????????????????????????????	[ 1]
Atkinsonia_ligustrina       	cgaaattggtagacgttacggacttaattggattgagccttagtatggaaacccactaagtg?????ataactttcaaattcagggaaaccgtggaattaataaaaataggcaatcctgagccaaatcccgttt??????tcc??????gaa????????aat???gagtagggaaagcaagccagaat??????aaaaaaaggaaaggataggtgcagagactcaacggaagctgtt???????ct?aacaaa???????tac???ataca????atacaa??????????????????atggagttgattgtcttt?c????gctggt??????????????????????????????????????????????????????????????????????????????????????????????????????????????????????????????????????????????????????????????????????????????????agccgagaataaagatagagtcccattctacatgtcaataccgacaacaatgaaatttatag?taagaggaaaatccgtcgact?????ttttaaatcatgagggttcaagtccctctatccccaaaaaa??????????gcccat?ttgaccccct?aattattt??????ctc?????????????????????ttatttatcc?????ctt????????t?????????tcgt???????tagc??ggttaaaaatcctt?ttcattt????????????????????tt????????????????????????????????????????????????catatttaggcaagaaatccccatt???????tt????????????aataattcacag?????????tcagkac??????ttata?????????????????????????????????????????????????????????????ctgaaactt???????????????a??????catttac????aaagtcttattc????????aattag????????tcattttt??????cat????tttttgta???tttt??caa?aaagaaa????acctttaca???agtaatac???????????????????ctttttatatttttaattgacatagacccaa?????gccttct?????????????agta???????aaataagaacggcgcatca????ataatggtcgggatagctcagttggtagagcagaggactgaaaatcctcctg??????	[ 2]
Bakerella_sp_Nickrent_4161  	???????ggtagacgctacggacttaattgggttgagccttagtatggaaacccactaagtg?????ataactttcaaattcagggaaaccgtggaattaataaaaataggcaatcctgagccaaatcccgttt??????tcc??????gaa????????aat???gagtagggaaagcaagccagaac???????????aaaaaaaggataggtgcagagactcaacggaagctgtt???????ct?aataaa???????tac???ataca????atacaa??????????????????atggagttga??????tt?c????gccggt??????????????????????????????????????????????????????????????????????????????????????????????????????????????????????????????????????????????????????????????????????????????????agacaagaataaagatagagtcccattctacatgtcaataccgacaacaatgaaatttatag?taagaggaaaatccgtcgact?????ttttaaatcatgagggttcaagtccctctatccccaaaaaa??????????gcccgt?ttgaacccct?aattcgtt??????ctc?????????????????????ttatttatcc?????ctt????????t?????????tcgt???????taac??agttaaaaataccc????ttcattt?????????????????tt????????????????????????????????????????????????catatttaggcgcgaaatacacatt???????tt????????????aataattcacag?????????????????????????????????????????????????????????????????????????????????????????????????????????????????????????????????????????????????????????????????????????????????????????tttgtgta???ttttaaa?a?aata??????aaattttaca???agtaatac?????????????????????????????ttt?t??????ttagat??????????????tt???????????????????????????????????????????????ttaatggtcgggatagctcagttggtagagcagaggactgaaaatcctcgtgtcacca	[ 1]
Baratranthus_axanthus       	cgaaattggtagacgctacggacttaattggattgagccttagtatggaaacccactaagtg?????ataactttcaaattcagggaaaccgtggaattaataaaaatcggcaatcctgagccaaatcccgttt??????tcc??????gaa????????aat???gaatagggaaagcaagccagaat??????????aaaaaaaaggataggtgcagagactcaacggaagctgtt???????ctaaataaatacataatac???ataca????atacaa??????????????????atggagttga??????tt?c????gtcggt??????????????????????????????????????????????????????????????????????????????????????????????????????????????????????????????????????????????????????????????????????????????????agacgagaataaagatagagtcccattcyacatgtcaataccgacaacaatgaaatttatag?taagaggaaaatccgtcgact?????ttttaaatcatgagggttcaagtccctctatccccaaaagg??????????gcccgt?ttgaacccct?aattcttt??????ctc?????????????????????ttagttatcc?????ctt????????t?????????tcgt???????tagc??agttaaaaatcccc????ttcattt?????????????????tt????????????????????????????????????????????????catatttaggttcgaaatacccatt???????tt????????????aataagtcacag?????????tcagtactttatatactgat???????????????????ata?????????????????????????????????????ctgaaactt???????????????a??????cattcatttacaaagtcttattc????????aataag????????tgattttt??????cat????tttgtgta???ttttaaaaa?agaaaatttwaaattttaca???agtaawac?????????????????????????????ttt?t??????tgagat??????????????tt???????????????????????????????????????????????ttaatggtcgggatagctcagttggtagagcagaagactgaaa???????????????	[ 2]
Benthamina_alyxifolia       	cgaaattggtagacgctacggacttaattgggttgagccttagtatggaaacccactaagtg?????ataactttcaaattcagggaaaccgtggaattaataaaaataggcaatcctgagccaaatcctgttt??????tcc??????aaa????????aataatgagtagggaaagcaagccagaat???????????aaaaaaaggataggtgcagagactcaacggaagctgtt???????ct?aataaa???????tac???ataca????atacaa??????????????????atggagttga??????tt?c????gccggt??????????????????????????????????????????????????????????????????????????????????????????????????????????????????????????????????????????????????????????????????????????????????agacgagaataaagatagagtcccattctacatgtcaataccgacaacaatgaaatttatag?taagaggaaaatccgtcgact?????tttaaaatcatgagggttcaagtccctctatccccaaaaaaa?????????gcccgt?ttaaacccctaaattcttt??????cta?????????????????????ttatttatcc?????ctt????????t?????????tcgt???????tagc??agttaaaaactccc????ttcattt?????????????????tt????????????????????????????????????????????????catatttaggcgagaaatacccatt???????tt????????????aataattcatag?????????tcagtactttatttatatatttaatatatttat??????aga?????????????????????????????????????ctgaaactt???????????????a??????catttac????aaagtcttattc????????aattag????????tcatttta??????aat????tttgtgta???tttttaa?a?aata??????aaattttaca???agtaatac?????????????????????????????ttt?t??????ttagat??????????????tt???????????????????????????????????????????????ttaatggtcgggatagctcagttggtagagcagaggactgaaaatcctcgtgtcacca	[ 2]
Cecarria_obtusifolia        	cgaaattggtagacgctacggacttaattggattgagccttagtatggaaacttactaagtg?????ataactttcaaattcagggaaaccgtggaattaataaaaataggcaatcctgaaccaaatcccgttt??????tca??????taa????????aat???gagtagggaaatcaagccagaat??????????aaaaaaaaggataggtgcagagactcaatggaagctgtt???????ct?aataaatacat??tac???ataca????atacaa??????????????????attgtatgta??????gc???????ccggt??????????????????????????????????????????????????????????????????????????????????????????????????????????????????????????????????????????????????????????????????????????????????agacgagaataaagatagagtcccattctacatgtcaataccgacaacaattaaatttatag?taagaggaaaatccgtcgatt?????ttwaaaatcatgagggttcargtccctctatccccaaaaaaraaaaag???gcccgt?ttgagccccc?attagt????????????????????????????????????????????????????????????????????tcat???????tagc??atttt???????????????????????????????????????????????????????????????????????????????????????aatttttaggcaagaaatgcccatt???????tt????????????aataattcacag?????????tcagtacttttttttata?????????????????????????????????????????????????????????????ctgaaacttatctactg???????a??????catttat????aaagtcttattc???????????????????????????????????????????tttttata???ttt???????????????????????????????????????????????????????????????????????????????????????????????????????????????????????????????????????????????????ttaatggtcaggatag??????????????????????????????????????????	[ 2]
Cladocolea_cupulata         	cgaaattggtagacgctacggacttaattggattgagccttagtatggaaacccactaagtg?????ataactttcaaattcagggaaaccgtggaattaataaaaataggcaatcctgagccaaatcccgttt??????ccc??????gaa????????aac?gagagtagggaaagcaagccagaat??aaataaaaaaaggaaaggataggtgcagagactcaacggaagctgtt???????ct?aacaaa???????tac???atacaaatgatacaa??????????????????atggggtttattgtcttt?c????gccggt??????????????????????????????????????????????????????????????????????????????????????????????????????????????????????????????????????????????????????????????????????????????????agacgagaataaagatagagtcccattctacatgtcaatacctacaacaatgaaatttatagttaagaggaaaatccgccgact?????tttaaaatcatgagggttcaagtccctctatccccaaaaaa??????????gcccat?tttaccccct?aatttttt??????atc?????????????????????ttatttatcc?????cgt????????t?????????tcgt???????tagc??gattaaaaat????????attt????????????????????tt????????????????????????????????????????????????catttttaggcaagaaatccccatt???????tt????????????aataactcacag?????????tcagtac??????ttata?????????????????????????????????????????????????????????????ctgaaactt???????????????a??????catttac????aaagtcttattcaatta???gtttag????????ttattttt??????aat????tttgtgta???ttttcacaa?aaagaaa????actttacatac?agtaatac???????????????????ttttttatattttaaattgacatagacccaa?????gcct??????????????????ta???????aaataagaacggcgcatca????ataatggttgggatagctcagttggtagagcagaggactgaaa???????????????	[ 1]
Cladocolea_gracilis         	???????????gacgctacggacttaattggattgagccttagtatggaaacccactaagtg?????ataactttcaaattcagggaaaccgtggaattaataaaaataggcaatcctgagccaaatcccgttt??????ccc??????gaa????????aac???gagtagggaaagcaagccagaat???????aaataaaaaaaggataggtgcagagactcaacggaagctgtt???????ct?aacaaa???????tac???ataca?????????a??????????????????atggggttgattgtcttt?c????gccggt??????????????????????????????????????????????????????????????????????????????????????????????????????????????????????????????????????????????????????????????????????????????????a???gagaataaagatagagtcccattctacatgtcaatacctacaacaatgaaatttatagttaagaggaaaatccgtcgact?????tttttaatcatgagggttcaagtccctctatccccaaaaaa??????????gcccat?ttgaccccct?aatttttt??????atc?????????????????????ttatttatcc??????????????????????????ctgt???????tagc??gattaaaaatcttt?ttcatat???????????????????????????????????????????????????????????????????????????ttaggcaagaaatccccatt???????tt????????????aataactcacag?????????tcagtac??????ttata?????????????????????????????????????????????????????????????ctgaaactt???????????????a??????catttac????aaagtcttattc????????aata????????????????????????aat????tttgtgta???tttt??caa?aaagaaaagaaaactttaca???agtaatactttttttata?????????ttttatttaattaaatagaaaatagacccaa?????gccttat?????????????agta???????aaataagaacggcgcatca????ataatggttgggatag??????????????????????????????????????????	[ 1]
Cladocolea_mcvaughii        	cgaaattggtggacgctacggacttaattggattgagccttagtatggaaacccactaagtg?????ataactttcaaattcagggaaaccgtggaattaataaaaataggcaatcctgagccaaatcccgttt??????ccc??????gaa????????aac?gagagtagggaaagcaagccagaat??aaataaaaaaaggataggataggtgcagagactcaacggaagctgtt???????ct?aacaaa???????tac???ataca????atacaa??????????????????atggggttgattgtcttt?c????gccggt??????????????????????????????????????????????????????????????????????????????????????????????????????????????????????????????????????????????????????????????????????????????????agacgagaataaagatagagtcccattctacatgtcaatacctacaacaatgaaatttatagttaagaggaaaatccgtcgact?????ttttaaatcatgagggttcaagtccctctatccccaaaaaa??????????gcccat?ttgaccccct?aatttttt??????atc?????????????????????ttatttatcc?????ctt????????ttcgttagcgtcgt???????tagc??gattaaaaatcttt?ttcatat????????????????????tt????????????????????????????????????????????????catatttaggcacgaaatccccatt???????tt????????????aataactcacag?????????tcagtac??????ttata?????????????????????????????????????????????????????????????ctgaaactt???????????????a??????cattt???????????????????agtt???attttt????????ttattttt??????aat????tttgtgta???tttt??caa?aaagaaa????acttta??????????????????????????????????????????????????????????????????????gcc??????????????????ta???????aaataagaatggcgcatca????ataatggttgggatagctcagttggtagagcagaggactgaaa???????????????	[ 1]
Dactyliophora_novaeguineae  	cgaaattggtagacgctacggacttaattgggttgagccttagtatggaaacccactaagtg?????ataactttcaaattcagggaaaccgtggaattaataaaaataggcaatcctgagccaaatcccgttt??????tcc??????gaa????????aat???gagtagggaaagcaagccagaat???????????aaaaaaaggataggtgcagagactcaacggaagctgtt???????ct?aataaa???????gac???ataca????atacaa??????????????????atgtagttga??????tt?c????gccggt??????????????????????????????????????????????????????????????????????????????????????????????????????????????????????????????????????????????????????????????????????????????????agacgagaataaagatagagtcccattctacatgtcaataccgacaacaatgaaatttatag?taagaggaaaatccgtcgact?????ttttaaatcatgagggttcaagtccctctatccccaaaaaaa?????????gcccgt?ttaaacccct?aattcttt?????????????????????????????????tttattc?????ctt????????t?????????tcgt???????tagc??agttaaaaaccccc????ttcattt?????????????????tt????????????????????????????????????????????????catatttaggcgagaaatacccatt???????tt????????????aataattcacat?????????tcagtactttat???????????????????????????ata?????????????????????????????????????ctgaaactt???????????????a??????catttac????aaagtcttattc????????aattag????????tcattttt??????gat????tttgtgta???tttttaa?a?aaga??????aaattttaca???agtaatac?????????????????????????????ttt?t??????ttagattttt?????aatggtt???????????????????????????????????????????????ttaatggtcgggatagctcagttggtagagcaga????????????????????????	[ 2]
Decaisnina_brittenii        	cgaaattggtagacgctacggacttaattggattgagccttagtatggaaacccactaagtg?????ataactttcaaattcagggaaaccgtggaattaataaaaataggcaatcctgagccaaatcccgttt??????tcc???????aa????????a?t???gagtagggaaaacaaaccagaat??????????aaaaaaaaggataggtgcagagactcaacggaa??tgtt???????ct?aacaa????????tac???at?ca????ctacaa??????????????????atggagttga??????tt?c????gctggt??????????????????????????????????????????????????????????????????????????????????????????????????????????????????????????????????????????????????????????????????????????????????agacgagaataaagatagagtcccattctacatgtcaataccgacaacaatgaaatttatag?taagaggaaaatccgtcgact?????ttttaaatcatgagggttcaagtccctctatccccaaaaaa??????????gcccat?ttggccccct?aattattt??????cta??????????????????????????????c?????ctt????????t?????????tcgg???????gagc??ggttaaaaatcctt?ttcattt????????????????????tt????????????????????????????????????????????????cctatttaggaaagaaatccccatt???????tt????????????aataattcacag?????????ttagtac??????ttata?????????????????????????????????????????????????????????????ctgaaactt???????????????a??????catttac????aaagtc?????????????????tag????????tcattttt??????cat????tttgtgta???tttt??caa?aaagaaa????a?ctttaca???agtaatac???????????????????ttttttagatttttaattgacatagacccaa?????gccttct?????????????agta???????aaataagaaccgcgcatca????ataatggtcgggatagctcagttggtagagc???????????????????????????	[ 1]
Decaisnina_congesta         	cgaaattggtagacgctacggacttaattggattgagccttagtatggaaacccactaagtg?????ataactttcaaattcagggaaaccgtggaattaataaaaataggcaatcctgagccaaatcccgttt??????tcc??????gaa????????aat???gagtagggaaaacaaaccagaat?????????aaaaaaaaaggataggtgcagagactcaacggaagctgtt???????ct?aacaaa???????tac???at???????????????????????????????acggagttga??????tt?c????gctggt??????????????????????????????????????????????????????????????????????????????????????????????????????????????????????????????????????????????????????????????????????????????????agacgagaataaagatagagtcccattctacatgtcaataccgacaacaatgaaatttatag?taagaggaaaatccgtcgact?????ttttaaatcatgagggttcaagtccctctatccccaaaaaa??????????gcccat?ttggccccct?aattattt??????cta??????????????????????????????c?????ctt????????t?????????tcgg???????gagc??ggttaaaaatcctt?ttcattt????????????????????tt????????????????????????????????????????????????cctatttaggaaagaaatccccatt???????tt????????????aataattcacag?????????ttagtac??????ttata?????????????????????????????????????????????????????????????ctgaaactt???????????????a??????catttac????aaagtc?????????????????tag????????tcattttt??????cat????tttgtgta???tttt??caa?aaagaaa????a?ctttaca???agtaatac???????????????????ttttttagatttttaattgacatagacccaa?????gccttct?????????????agta???????aaataagaaccgcgcatca????ataatggtcgggatagctcagttggtagagcagaaggctgaaaa??????????????	[ 1]
Decaisnina_signata          	?????????????????????????????????tgagccttagtatggaaacccactaagtg?????ataactttcaaattcagggaaaccgtggaattaataaaaataggcaatcctgagccaaatcccgttt??????tcc??????gaa????????aat???gagtagggaaaacaaaccagaat?????????aaaaaaaaaggataggtgcagagactcaacggaagctgtt???????ct?aacaaa???????tac???at???????????????????????????????acggagttga??????tt?c????gctggt??????????????????????????????????????????????????????????????????????????????????????????????????????????????????????????????????????????????????????????????????????????????????agacgagaataaagatagagtcccattctacatgtcaataccgacaacaatgaaatttatag?taagaggaaaatccgtcgact?????ttttaaatcatgagggttcaagtccctctatccccaaaaaa??????????gcccat?ttggccccct?aattattt??????cta??????????????????????????????c?????ctt????????t?????????tcgg???????gagc??ggttaaaaatcctt?ttcattt????????????????????tt????????????????????????????????????????????????cctatttaggaaagaaatccccatt???????tt????????????aataattcacag?????????ttagtac??????ttata?????????????????????????????????????????????????????????????ctgaaactt???????????????a??????catttac????aaagtc?????????????????tag????????tcattttt??????cat????tttgtgta???tttt??caa?aaagaaa????a?ctttaca???agtaatac???????????????????ttttttagatttttaattgacatagacccaa?????gccttct?????????????agta???????aaataagaaccgcgcatca????ataatggtcgggatagctcagttggtagagcagaag??????????????????????	[ 1]
Decaisnina_triflora         	?????????????????????????????????????ccttagtatggaaacccactaagtg?????ataactttcaaattcagggaaaccgtggaattaataaaaataggcaatcctgagccaaatcccgttt??????tcc??????gaa????????aat???gagtagggaaaacaagccagaat????????aaaaaaaaaaggataggtgcagagactcaacggaagctgtt???????ct?aacaaa???????tgc???ataca????ctacaa??????????????????atggagttga??????tt?c????gctggt??????????????????????????????????????????????????????????????????????????????????????????????????????????????????????????????????????????????????????????????????????????????????agacgagaataaagatagagtcccattctacatgtcaataccgacaacaatgaaatttatag?taagaggaaaatccgtcgact?????ttttaaatcatgagggttcaagtccctctatccccaaaaaa??????????gcccat?ttgaccccct?aattcttt??????cta??????????????????????????????c?????ctt????????t?????????tcgg???????gagc??ggttaaaaatcctt?ttcattt????????????????????tt????????????????????????????????????????????????cctatttaggcaagaaatccccatt???????tt????????????aataattcacag?????????ttagtac??????ttata?????????????????????????????????????????????????????????????ctga?????????????????????????????????????????????????????????????????????????????ttt??????aat????tttgtgta???tttt??caa?aaagaaa????a?ctttaca???agtaatac???????????????????ttttttagatttttaattgacatagacccaa?????gccttct?????????????agta???????aaataagaaccgcgcatca????ataatggtcgggatagctcagttggtagag????????????????????????????	[ 1]
Dendrophthoe_constricta     	cgaaattggtagacgctacggacttaattgggttgagccttagtatggaaacccactaagtg?????ataactttcaaattcagggaaaccgtggaattaataaaaataggcaatcctgagccaaatcccgttt??????tcc??????gaa????????aat???gagtagtgaaagcaagttagaat???????????aaaaaaaggataggtgcagagactcaacggaagctgtt???????ct?aataaa???????tac???ataca????atacaatacaaacatacaatacaaatggagttta??????tt?c????gccggt??????????????????????????????????????????????????????????????????????????????????????????????????????????????????????????????????????????????????????????????????????????????????agacgagaataaagatagagtcccattctacatgtcaataccgacaacaatgaaatttatag?taataggaaaatccgtcgact?????ttttaaatcatgagggttcaagtccctctatccccaaaaaa??????????gcccgt?ttgaacccct?aattcttt??????ctc?????????????????????ttatttatct?????ctt????????t?????????tcat???????tagc??atttaaaaatcccc????ttcattt?????????????????at????????????????????????????????????????????????catagttaggcgagaaatacccatt???????tt????????????aataattcacag?????????tcagtactttat???????????????????????????ata?????????????????????????????????????ctga?????????????????????????????????????????????????????????????????????????????ttt??????cat????tttgtgta???ttttaaa?a?aata??????aaattttaca???agtaatac?????????????????????????????t??????????ttagat??????????????tt???????????????????????????????????????????????ttaatggtcgggat????????????????????????????????????????????	[ 1]
Dendrophthoe_longituba      	???????????????????????????????????????????tatggaaacccactaagtg?????ataactttcaaattcagggaaaccgtggaattaataaaaataggcaatcctgagccaaatcctgttt??????tcc??????gaa????????aat???gagtagtgaaagcaagctagaat?????????aaaaaaaaaggataggtgcagagactcaacggaagctgtt???????ct?aataaa???????tac???ataca????atacaa??????????????????atggagttga??????tt?c????gccggt??????????????????????????????????????????????????????????????????????????????????????????????????????????????????????????????????????????????????????????????????????????????????agacaagaataaagatagagtcccattctacatgtcaataccgacaacaatgaaatttatag?taataggaaaatccgtcgact?????ttttaaatcatgagggttcaagtccctctatccccaaaaaa??????????gtctgt?ttgaacccct?aattattt??????ctc?????????????????????ttatttatct?????ctt????????t?????????tcgt???????taac??agttaaaaatcccc????ttcattt?????????????????ct????????????????????????????????????????????????catagttaggcgagaaatacccatt???????tt????????????aataattcacag?????????tcagtactttat???????????????????????????ata?????????????????????????????????????ctgaaactt???????????????a??????catttac????aaagtcttattc????????aattag????????tcattttt??????cat????tttgtgtattttttttaaaa?aaga??????aaattttaca???agtaatac?????????????????????????????ttt?t??tt??ttagattttt?????at???tt???????????????????????????????????????????????ttaatggtcgggatagctcagttggtaga?????????????????????????????	[ 1]
Dendrophthoe_vitellina      	cgaaattggtagacgttacggacttaattgggttgagccttagtatggaaacccactaagtg?????ataactttcaaattcagggaaaccgtggaattaataaaaataggcaatcctgagccaaatcctgttt??????tcc??????gaa????????aat???gagtagtgaaagcaagctagaat???????????aaaaaaaggataggtgcagagactcaacggaagctgtt???????ct?aataaa???????tac???ataca????atacaa??????????????????atggagttga??????tt?c??????????????????????????????????????????????????????????????????????????????????????????????????????????????????????????????????????????????????????????????????????????????????????????????tccagaataaagatagagtcccattctacatgtcaatactgacaacaatgaaatttatag?taataggaaaatccgtcgact?????ttttaaatcatgagggttcaagtccctctatccccaaaaaa??????????gcctgc?ttgaacccct?aattcttt??????ctc?????????????????????ttatttatct?????ctt????????t?????????tcgt???????tagc??agttaaaaatcccc????ttcattt?????????????????tt????????????????????????????????????????????????catagttaggcgagaaatacccatt???????tt????????????aataattcacag?????????tcagtactttat???????????????????????????ata?????????????????????????????????????ctgaaactt???????????????a??????catttac????aaagtcttattc????????aattag????????tcattttt??????cat????tttgtgta???ttttaaa?a?aata??????aaattttaca???agtaatac?????????????????????????????tt?????????????????????????????tt???????????????????????????????????????????????tttatggtcgggat????????????????????????????????????????????	[ 1]
Desmaria_mutabilis          	cgaaattggtagacgctacggacttaattggattgagccttagtatggaaacccactaagtg?????ataactttcaaattcagggaaaccgtggaattaataaaaataggcaatcctgagccaaatcccgttt??????ttc??????gaa????????aat???gagtagggaaagcaaaccagaat???????????caaaaaaggataggtgcagagactcaacggaagctgtt???????ct?aacaaa???????tac???ataca????atacaa??????????????????atggagttgattgtcttt?c????gctggt??????????????????????????????????????????????????????????????????????????????????????????????????????????????????????????????????????????????????????????????????????????????????agacgagaataaagagagagtcccattctacatgtcaataccgacaacaatgaaatttatag?taagaggaaaatccgtcgact?????ttttaaatcatgagggttcaagtccctctatccccaaaaaa??????????gcccat?ttgaccccct?aatttttt??????atc?????????????????????ttatttatac?????ctt????????t?????????tcgt???????tagc??ggttaaaaatcctt?????????????????????????????????????????????????????????????????????????????????????????????????????????????????????????????????????????????????????????????????????????????????????????????????????????????????????????????????????????????????????????????????????????????gtcttattc????????aattag????????tcatttttaatttaaat????tttgtgta???tttt??caa?aaagaaa????a?ctttaca???agtaatactttttg?????????????atatttttatttttaattgacatagacccca?????gccctct?????????????agta???????aaataagaacggtgcatca????ataatggtcgggatagctcagttggtagagcagaggactgaaaatcctcgtgccccaa	[ 2]
Diplatia_furcata            	???????????????????????????????????????????????????cccactaagtg?????ataactttcaaattcagggaaaccgtggaattaataaaaatgggcaatcctgagccaaatcccgttt??????tcc??????gaa????????aat???gagtagggaaagcaagccagaat????????????aaaaaaggataggtgcagagactcaacggaagctgtt???????ct?aataaa???????gac????????????atgcaa??????????????????atggagttga??????tt?c????gccggt??????????????????????????????????????????????????????????????????????????????????????????????????????????????????????????????????????????????????????????????????????????????????agacgagaataaagatagagtcccattctacatgtcaataccgacaacaatgaaatttatag?taagaggaaaatccgtcgact?????tttaaaatcatgagggttcaagtccctctatccccaaaaaaa?????????gcccgt?ttaaacccct?aa?????t?????????????????????????????????tttatcc?????ctt????????t?????????tc?t???????tagc??agttaaaaac?????????????tt?????????????????tt????????????????????????????????????????????????catagttaggagagaaatacccatt???????tt????????????actaattcacag?????????tcaatac?????????????????????????????????ta?????????????????????????????????????ctgaaactt???????????????a??????catttac????aaagtcttattc????????aattag????????taattttg??????cat????tttgtgta???tttttaa?a?aaga??????aaattttaca???agtaatac?????????????????????????????ttt?t??????ttagat??????????????tt???????????????????????????????????????????????ttaatggtcgggatagctcagttggtagagcagaggactgaaaatcctcgtgtcacc?	[ 1]
Diplatia_grandibractea      	cgaaattggtagacgctacggacttaattgggttgagccttagtatggaaacccactaagtg?????ataactttcaaattcagggaaaccgtggaattaataaaaatgggcaatcctgagccaaatcccgttt??????tcc??????gaa????????aat???gagtagggaaagcaagccagaat?????????????????aggataggtgcagagactcaacggaagctgtt???????ct?aataaa???????gac????????????atacaa??????????????????atggagttga??????tt?c????gccggt??????????????????????????????????????????????????????????????????????????????????????????????????????????????????????????????????????????????????????????????????????????????????agacgagaataaagatagagtcccattctacatgtcaataccgacaacaatgaaatttatag?taagaggaaaatccgtcgact?????tttaaaatcatgagggttcaagtccctctatccccaaaaaag?????????gcccgt?ttaaacccct?aa?????t?????????????????????????????????tttatcc?????ctt????????t?????????tcgt???????tagc??agttaaaaac?????????????tt?????????????????tt????????????????????????????????????????????????catatttaggagagaaatacccatt???????tt????????????actaattcacag?????????tcaatat?????????????????????????????????ta?????????????????????????????????????ctgaaactt???????????????a??????catttac????aaagtcttattc????????aattag????????taattttg??????cat????tttgtgta???tttttaa?a?aaga??????aaattttaca???agtaatac?????????????????????????????ttt?t??????ttagat??????????????tt???????????????????????????????????????????????ttaatggtcgggatagctcagttggtagagcaga????????????????????????	[ 1]
Emelianthe_panganensis      	???????????gacgctacggacttaattgggttgagccttagtatggaaacccactaagtgaagtgataactttcaaattcagggaaaccgtggaattaataaaaataggcaatcctgagccaaatcccgttt??????tcc??????gaa????????aat???gagtagggaaagcaaaccagaat???????????aaaaaaaggataggtgcagagactcaacggacgctgtt???????ct?aataaa???????tac???at???????????????????????????????atggagttga??????tt?c????gccggt??????????????????????????????????????????????????????????????????????????????????????????????????????????????????????????????????????????????????????????????????????????????????agacgagaataaagatagagtcccattctacatgtcaataccgacaacaatgaaatttatag?taagaggaaaatccgtcgact?????tttaaaatcatgagggttcaagtccctctatccccaaaaaa??????????gcccgt?ttgaaccaca?aattcttt??cttatta?????????????????????tttttccttt?????ttt????????t?????????tcgt???????tagc??aatttttaatcc??????????????????????????????cc????????????????????????????????????????????????tttatttaggcgagaaacacccatt???????tg????????????aataattcacag?????????tcagtactttatatatatatactatatactg????????ata?????????????????????????????????????ctgaaactt???????????????a??????catttac????aaagtcttattc????????aattag????????tcattttt??????cat????tttgtgta???ttttaaga????????????aaatttgaca???agtaatac?????????????????????????????ttt?t??ttagttcgat??????????????tt???????????????????????????????????????????????tgaatggtcgggatagctcagttggtag??????????????????????????????	[ 1]
Englerina_ramulosa          	cgaaattggtagacgctacggacttaattaggttgagccttagtatggaaacccactaagtg?????ataactttcaaattcagggaaaccgtggaattaataaaaataggcaatcctgagccaaatcccgttt??????tcc??????gaa????????aat???gagtagggaaagtaagccagcag??????????aaaaaaaaggataggtgcagagactcaacggaagctgtt???????ct?aataaa???????tac???ataca????acacaa??????????????????ctcgagttga??????ttgcccaagttggt??????????????????????????????????????????????????????????????????????????????????????????????????????????????????????????????????????????????????????????????????????????????????aggcgagaataaagatagagtcccattctacatgtcaatgccgacaacaatgaaatttatag?taagaggaaaatccgtcgact?????ttttaaatcatgagggttcaagtccctctatccccaaaaaa??????????gcctgt?ttgaacacct?aattcttt??????ctc?????????????????????ttatttttcc?????ctt????????t?????????tcgt???????tagc??agtcaaaatcctct?ttcttt?????????????????????tt????????????????????????????????????????????????catatttaggcgagaaatatccatt???????tt????????????aataattcacag?????????tcagtactttatttatatattatatattatttattt???atatattatatattaattattaatttaattaatatataatctgaaattt???????????????a??????catttac????aaagtattattc????????aattta???????gtcattttt??????cat????tttgtgtattttttttttta?aaaa??????????????aa???aa?aatac?????????????????????????????ttt?t??????ttagat??????????????tt???????????????????????????????????????????????ttaa??????????????????????????????????????????????????????	[ 1]
Erianthemum_dregei          	cgaaattggtagacgctacggacttaattgggttgagccttagtatggaaacccactaagtg?????ataactttcaaattcagggaaaccgtggaattaataaaaataggcaatcctgagccaaatcccgttt??????tcc??????gaa????????aat???gaggagggaaagcaaaccagaat???????????aaaaaaaggataggtgcagagactcaacggaagctgtt???????ct?aataaa???????tac???ataca????a???????????????????????atggagttga??????tt?c????gccagt??????????????????????????????????????????????????????????????????????????????????????????????????????????????????????????????????????????????????????????????????????????????????agacgagaataaagatagagtcccattctacatgtcaataccgacaacaatgaaatttatag?taagaggaaaatccgtcgact?????ttttaaatcatgagggttcaagtccctctatccccaaaaaa??????????gcccgt?ttgaacccct?aattcttt?????cttc?????????????????????ttatttatcc?????ctt????????t?????????tcgt???????tagc??aataaaaaaatcc?????????????????????????????cc????????????????????????????????????????????????tttatttaggcgakaaatacccatt???????tt????????????aataattcacag?????????tcagtactttattataattatatattatatactg?????ata?????????????????????????????????????ctgaaactt???????????????a??????catttaa????aaagtcttattc????????aattagcaaattagtcattttt??????tat????tttgtgtr???tttraaaaa?aaga??????aaattttaca???agtaayac?????????????????????????????ttt?t??tyagttagat??????????????tt???????????????????????????????????????????????wtaatggtcgggatagstcagttggtagagcagaggactgaaaatcctcgtgtcc???	[ 2]
Gaiadendron_punctatum       	cgaaattggtagacgctacggacttaattggattgagccttagtatggaaacccactaagtg?????ataactttcaaattcagggaaaccgtggaattaataaaaataggcaatcctgagccaaatcccgttt??????tcc??????gaa????????aat???gagtagggaaagcaagccagaat???????????aaaaaaaggataggtgcagagactcaacggaagctgtt???????ct?aacaaa???????tay???ataca????atacaa??????????????????atggcgttga?????ttt?c????gctggt??????????????????????????????????????????????????????????????????????????????????????????????????????????????????????????????????????????????????????????????????????????????????agacgagaataaagatagagtcccattctacatgtcaataccgacaacaatgaaatttatag?taagaggaaaatccgtcgact?????ttttaaatcatgagggttcaagtccctctatccccaaaaaaaaaaaa????gcctat?ttgaccccct?aattattt??????atc??????????????????????????????t?????tat????????t?????????tcgt???????tagc??ggttaaaaatcctt?ttcattt????????????????????tt????????????????????????????????????????????????catatttaggcaataaatccccatt???????tt????????????aataattcacag?????????tcagtac??????ttata?????????????????????????????????????????????????????????????ctgaaactt???????????????a??????catttac????aaagtcttattc????????aattag????????tcattttt??????aat????tttgtgta???tttt??caa?aaagaaa????a?ctttaca???agtaatac???????????????????ttttttatattttwaattgacatagacccaa?????gccttct?????????????agta???????aaataagaacggcgcatca????ataatggtcgggatagctcagttggtagagcagaggactgaaaatcctcgtgtcac??	[ 2]
Globimetula_dinklagei       	?????????????????????????????????????ccttagtatggaaacccactaagtg?????ataactttcaaattcagggaaaccgtggaattaataaaaataggcaatcctgagccaaatcccgttt??????tcc??????gaa????????aat???gagtagggaaagcaagccagaat??????????????aaaaggataggtgcagagactcaacggaagctgtt???????ct?aataaa???????tac???ataca????atacaa??????????????????atggagttga??????tt?c????gccggt??????????????????????????????????????????????????????????????????????????????????????????????????????????????????????????????????????????????????????????????????????????????????agacgagaataaagatagagtcccattctacatgtcaataccgacaacaatgaaatttatag?taagaggaaaatccgtcgact?????ttttaaatcatgagggttcaagtccctctatccccaaaaaa??????????gcccgt?ttgaaccctt?aattcttt?????cttc?????????????????????ttatttatcc?????ctt????????t?????????tcat???????tagc??aattcaaaattccc?t??t???????????????????????????????????????????????????????????????????????????tatttaggcgagaaatacccatt???????tt????????????aataattcacag?????????tcagtactttat???????????????????????????ata?????????????????????????????????????ctgaaactt???????????????a??????catttac????aaagtcttattc????????aattag????????tcattttt??????cat????tttttgta???ttttaaa?a?aata??????aaattttaca???agttaata?????????????????????????????ctt?t??ttagttagat??????????????tt???????????????????????????????????????????????gtaatggtcgggatagctcagttggtagagcagaggactgaaaatcctcgtgtcc???	[ 1]
Helixanthera_coccinea       	????????????????tacggacttaattgatttgagccttagtatggaaacccactaagtg?????ataactttcaaattcagggaaaccgtggaattaataaaaataggcaatcctgagccaaatcccgttt??????tcc??????gac????????aat???gagtagtgaaagcaagctagaat???????????????aaaggataggcgcagagactcaacggaagctgtt???????ct?aataaa???????tac???ataca????atacaa?attacaatacatttgtaatggagtgga??????tt?c????gccggt??????????????????????????????????????????????????????????????????????????????????????????????????????????????????????????????????????????????????????????????????????????????????agacgagaataaagatagagtcccattcaacatgtcaataccgacaacaatgcaatttgtag?taagaggaaaatccgtcgact?????taaaaaatcatgagggttcaagtccctctatccccaaaaaa??????????gcccgt?ttgaaccccc?aattcttt??????ctc?????????????????????ttatttctct?????ctt????????t?????????tcgt???????tagc??agttcaaaatcccc?tttttttt???????????????????tt????????????????????????????????????????????????catagttaggcgagaaataaccatt???????tt????????????cataattcacag?????????tcagtactttatataat??????????????????????ata?????????????????????????????????????ctgaaactt???????????????a??????catttac????aaagtcttattc????????aattag????????tgattttt??????cat????tttgtgta????ttttaaca?aaga??????aaatattaca???agtaatac?????????????????????????????ttttttattttttagat??????????????tt???????????????????????????????????????????????ttaatggtcgggatagctcagttggtagagcagaggactgaaaatcctcg????????	[ 1]
Helixanthera_parasitica     	???????????????ctacggacttaattgggttgagccttagtatggaaacccactaagtg?????ataactttcaaattcagggaaaccttggaattaataaaaataggcaatcctgagccaaatcccgttt??????tac??????gaa????????aat???gagtagggaaaacaagccagaat???????????aaaaaaaggataggtgcagagactcaacggaagctgtt???????ct?aataaa???????tac???aaaca????atacaa??????????????????atggagttta??????tt?c????gccggt??????????????????????????????????????????????????????????????????????????????????????????????????????????????????????????????????????????????????????????????????????????????????aaacgagaataaagatagagtcccattttacatgtcaataccgacaacaatgaaatttatag?taagaggaaaatccgtcgact?????ttttaaatcatgagggttcaagtccctctatccccaaaaaa??????????gacagt?ttgaatccct?aattcttt??????ctc?????????????????????gtatttatcc??????????????????????????ctgt???????tagc??agttaaaaatcccc????tttattt?????????????????tt????????????????????????????????????????????????catctttaggcgagaaataaccatt???????tt????????????aataattcacag?????????tcagtactttactttagaactttatatactatatactgaata?????????????????????????????????????ttgaaactt???????????????a??????catttac????aaagtattattc????????aattag?????????cattttt??????cat????tttgtgta???ttt?????????????????ttattttaca???agtaatac?????????????????????????????ttttt??taaatttata??????????????tt???????????????????????????????????????????????ttaa??????????????????????????????????????????????????????	[ 1]
Ileostylus_micranthus       	cgaaattggtagacgctacggacttaattggattgagccttagtatggaaacccactaagtg?????ataactttcaaattcagggaaaccgtggaattaataaaaataggcaatcctgagccaaatcctgttt??????tcc??????gaa????????aat???gagtagggaaagcaagccagaat??????aaaaaaaaaaaaggataggtgcagagactcaacggaagctgttctaataact?aataaa???????tac???ataca????atacaa??????????????????atg????????????????c????gccggt??????????????????????????????????????????????????????????????????????????????????????????????????????????????????????????????????????????????????????????????????????????????????agacgagaataaagatagagtcccattytacatgtcaataccgacaacaatgaaatttatag?taagaggaaaatccgtcgact?????ttttaaatcatgagggttcaagtccctctatccccaaaaaaa?????????gtccgt?ttgaacccct?aattcttt??????ccc?????????????????????ttatttatcc??????????????????????????ctgt???????tagt??agttaaaaaccctt????????????????????????????tt????????????????????????????????????????????????catttttaggcaagaaatacccatt???????tt????????????tataattcacaa?????????tcagtacttttatactaaaatttat??????????????cta?????????????????????????????????????ctgaaactt???????????????a??????catttat????aaagtcttattc????????aattag????????tacttttt??????cat????tttgtgta???ttttaaa?a?aata??????caattttaca???agtaatac?????????????????????????????ttt?t??????ttagat??????????????tt???????????????????????????????????????????????ttaatggtcgggatagctcagttggtagagcaaaaa??????????????????????	[ 2]
Lepidaria_oviceps           	???????????????????????????????????????????tatggaaacacactaagtg?????ataactttcaaattcagggaaaccgtggaattaataaaaataggcaatcctgagccaaatcccgttt??????tct??????gaa????????aat???????agggaaagcaagccagaat?????????aaaaaaaaaggataggtgcagagactcaacggaagctgtt???????ct?aacaaa???????caa???atacatacaatacaa??????????????????atgcagttga??????tt?c????gctggt??????????????????????????????????????????????????????????????????????????????????????????????????????????????????????????????????????????????????????????????????????????????????agacgagaataaagatagagtcccattctacatgtcaataccgacaacaatgaaatttatag?taataggaaaatccgtcgact?????ttttaaatcatgagggttcaagtccctctatccccaaaaaaa?????????gcccat?ttgaccccct?aattattt??????ctc?????????????????????c??????????????ctt????????t?????????tcgt???????tagc??ggttaaaaatccttattcattt????????????????????tt????????????????????????????????????????????????catatttaggcaaaaaatccccatt???????tt????????????aattatttttaa?????????taattaataatacttaata????????????????????????????????????????????????????????????ctgaaactt???????????????a??????catttac????aaagtcttattc????????aattag????????tcattttt??????aattttgtttgtgta???tttt??caa?aaagaaa???????????????????????????????????????????????????????????????????????????????actttct?????????????agta???????aaataagaaccgcgcatca????ataatggtcgggatagctcagttggtagagcagaggactgaaaat?????????????	[ 1]
Lepidaria_sp_Nickrent_4044  	???????????????????????????????????????ttagtatggaaacccactaagtg?????ataactttcaaattcagggaaaccgtggaattaataaaaataggcaatcctgagccaaatcccgttt??????tcc??????gaa????????aat???gagtagggaaaacaagccagaat??????????aaaaaaaaggataggtgcagagactcaacggaagctgtt???????ct?aacaaa???????tac???ataca????atacaa??????????????????atggagttga??????tt?c????gctggt??????????????????????????????????????????????????????????????????????????????????????????????????????????????????????????????????????????????????????????????????????????????????agacgagaataaagatagagtcccattctacatgtcaataccgacaacaatgaaatttatag?taagaggaaaatccgtcgact?????ttttaaatcatgagggttcaagtccctctatccccaaaaaa??????????gcccatattgaccccct?aattattt??????ctc??????????????????????????????c?????ctt????????t?????????tcgt???????tagc??ggttaaaaatcctt?ttcattt????????????????????tt????????????????????????????????????????????????catatttaggcaagaaatccccatttt?????tt????????????aataattcacag?????????tcagtac??????ttata?????????????????????????????????????????????????????????????ctgaaactt???????????????a??????catttac????aaagtcttattc????????aattag????????tcattttt??????aat????tttgtgta???tttt??caataaagaaa????a?ctttaca???agtaatac???????????????????ttttttagattttgaattgacatagacccaa?????gccttct?????????????agta???????aaataagaaccgcgcatca????ataatggtcgggatagctcagttggtaga?????????????????????????????	[ 1]
Ligaria_cuneifolia          	cgaaattggtagacgctacggacttaatttaattgagccttagtatggaaacccactaagtg?????ataattttcaaattcagggaaaccgcggaatwaa?aaaaagaggcaatcctgagccaaatcccgctt??????tcc??????gaa????????aat???gagtggggaacacaaaccggaat???????aaaaaaaaagaggataggtgcagagactcaatggaagctgtt???????ct?aacaaa???????tac???aaata????atacaa?????????????aacaaaaggggttgattgtcttt?c????gccgat??????????????????????????????????????????????????????????????????????????????????????????????????????????????????????????????????????????????????????????????????????????????????agacgagaataaagatagagtcccattctacatgtcaataccgacaacaatgaaatttatag?taagaggaaaatccgtcgact?????tttaaaatcatgagggttcaagtccctctatccccaaaaag??????????gcatat?ttgatcccct?aatttttt??????????????????????????????????????????????????????????????????????????????????????????????????????????????????????????????t????????????????????????????????????????????????cctatttaggcaagaaa?gcccatt???????tt????????????aata?????????????????atagta?????????????????????????????????????????????????????????????????????????cttacattt???????????????a??????caaatac????aaagttttatag??????????????????????tcatttaa??????aat????ttttcgta???ttttcaaaa????????agaaaactttaaa???agtaatat?????????????????????????????ttttaattgacagaaac??????????????yt?????????????????tmtagtaaaawaagaacggcacatca????aaagtggtcgggatagctcagttggtagagcagaggactgaaaatcctcg????????	[ 2]
Loranthus_europaeus         	???????????????????????????????????????ttagtatggaaactcactaagtg?????ataactttcaaattcagggaaaccgtggaattaataaaaataggcaatcctgaaccaaatcccgttt??????tca??????taa????????aat???gagtagggaaatcaagccagaaw??????????aaaaaaaaggataggtgcagagactcaacggaagctgtt???????ct?aataaa???????tac???ataca????atacaa??????????????????atggagttga??????tt?c????gccggt??????????????????????????????????????????????????????????????????????????????????????????????????????????????????????????????????????????????????????????????????????????????????agacgagaataaagatagagtcccwttctacatgtcaataccgacaacaatgaaatttacag?taagaggaaaatccgtcgact?????ttttaaatcatgagggttcaagtccctctatccccaaaaaaagtcaa????gtccgt?ttgaacccct?aattctat??????????????????????????????????????cc?????ctt????????t?????????tcat???????tatc??atttt???????????????????????????????????????????????????????????????????????????????????????aatttttaggcaagaaatgcccatt???????tt????????????aataattcacag?????????tcagtactttactttt???????????????????????ata?????????????????????????????????????ctgaaacttatctactgacacttaa??????catttac????aaagtcttattc??????????????????????????????????????????????????????ttt??????????????????????????????????????????????????????????????????????????????ttagat??????????????tt???????????????????????????????????????????????ttaatggtcgggatagctcagttggtagagcagaggactgaaaatcctcgtgtcacc?	[ 2]
Loranthus_grewingkii        	?????????????????????????????????????????????????????????????????????????????????????????ccgtggaattaataaaaataggcaatcctgaaccaaatcccgttt??????tca??????taa????????aat???gagtagggaaatcaagccagaat???????????aaaaaaaggataggtgcagagactcaacggaagctgtt???????ct?aataaa???????tac???ataca????atacaa??????????????????atggagttga??????tt?c????gccggt??????????????????????????????????????????????????????????????????????????????????????????????????????????????????????????????????????????????????????????????????????????????????agacgagaataaagatagagtcccattctacatgtcaataccgacaacaatgaaatttacag?taagaggaaaatccgtcgact?????ttttaaatcatgagggttcaagtccctctatccccaaaaaaa?????????gtccgt?ttgaacccct?aattctat??????????????????????????????????????cc?????ctt????????t?????????tcat???????tatc??atttt???????????????????????????????????????????????????????????????????????????????????????aatttttaggcaagaaatgcccatt???????tt????????????aataattcacag?????????tcagtactttactttt???????????????????????ata?????????????????????????????????????ctgaaacttatctactgacacttaa??????catttac????aaagtcttattt????????????????????????????????????????????????????????????????????????????????????????????????????????????????????????????????????????tagat??????????????tt???????????????????????????????????????????????ttaatggtcgggatagctcagttggtagagcagaggactgaaaatcctcgtgtcacc?	[ 1]
Loranthus_odoratus          	???????ggtagacgctacggacttaattggattgagccttagtatggaaactcactaagtg?????ataactttcaaattcagggaaaccgtggaattaataaaaataggcaatcctgaaccaaatcccgttt??????tca??????taa????????aat???gagtagggaaatcaagccagaat??????????aaaaaaaaggataggtgcagagactcaacggaagctgtt???????ct?aataaa???????tac???ataca????atacaa??????????????????atggag?????????????c????gccggt??????????????????????????????????????????????????????????????????????????????????????????????????????????????????????????????????????????????????????????????????????????????????agacgagaataaagatagagtcccattctacatgtcaataccgacaacaatgaaatttatag?taagaggaaaatccgtcgact?????ttttaaatcatgagggttcaagtccctctatccccaaaaaaa?????????gtccgt?ttgaacccct?aattctat??????????????????????????????????????cc?????ctt????????t?????????tcat???????tagc??atttt?????????????????????????????????????tt????????????????????????????????????????????????aatttttaggcaagaaatgcccatt???????tt????????????aataattcacag?????????tcagtactttt????????????????????????????ata?????????????????????????????????????ctgaaacttctctactgacacttaa??????catttac????aaagtcttattc??????????????????????????????????????????????????????ttt??????????????????????????????????????????????????????????????????????????????ttagat??????????????tt???????????????????????????????????????????????ttaatggtcgggatagctcagttggtagagcagaggactgaaaatcctcgtgtcacca	[ 1]
Loxanthera_speciosa         	?????????????????????????????????????????agtatggaaacccactaagtg?????ataactttcaaattcagggaaaccgtggaattaataaaaataggcaatcctgagccaaatcccattt??????tcc??????gaa????????aat???gagtagggaaagcaagccagaaa??????????aaaaaaaaggataggtgcagagactcaacggaagctgtt???????ct?aacaaa???????tac???ataca????atacaa??????????????????atagagttga??????tt?c????gctggt??????????????????????????????????????????????????????????????????????????????????????????????????????????????????????????????????????????????????????????????????????????????????agacgagaataaagatagagtcccattctacatgtcaataccgacaacaatgaaatttatag?taagaggaaaatccgtcgact?????ttttaaatcatgagggttcaagtccctctatccccaaaaaa??????????gcccat?ttgac??????????attt??????atc??????????????????????????????c?????ctt????????t?????????tcgt???????tagc??ggttaaaaatcctt?ttcattt????????????????????tt????????????????????????????????????????????????catatttaggcaagaaatccc???????????tt????????????aataatttacag?????????tcagtac??????ttata?????????????????????????????????????????????????????????????ctgaaactt???????????????a??????catttac????aaagtcttattc????????aattag????????tca??????????????????tttgtgta???tttt??caa?aaagaaa????a?ctttacaaataataatac???????????????????ttttttagatttttaattgacatagacccaa?????gccttct?????????????agta???????aaataagaaccgcgcatca????ataatggtcgggatagctcagttgg?????????????????????????????????	[ 1]
Lysiana_filifolia           	?????????????????????????????????????????????????aacccactaagtg?????ataactttcaaattcagggaaaccgtggaattaataaaaataggcaatcctgagccaaatcccgttt??????tcc??????gaa????????aat???gagtagggaaagctagccagaat???????aaaaaaaaaagggataggtgcagagactcaacggaagctgtt???????ct?aacaaa???????tac???ataca????ctacaa??????????????????atggagttga??????tt?c????gctggt??????????????????????????????????????????????????????????????????????????????????????????????????????????????????????????????????????????????????????????????????????????????????agacgagaataaagatagagtcccattctacatgtcaataccgacaacaatgaaatttatag?taagaggaaaatccgtcgact?????ttttaaatcatgagggttcaagtccctctatccccaaaaaa??????????gcccat?ttgatcccct?aattattt??????ctc??????????????????????????????c?????ctt????????t?????????tcgt???????tagc??ggttaaaaatcctt?ttcatttttc?????????????????tt????????????????????????????????????????????????catatttaggtaagaaatccccatt???????tt????????????aataattcacag?????????tcaatac??????ttata?????????????????????????????????????????????????????????????ctgaaactt???????????????a??????catttac????aaaatcttattc????????aattag????????tcattctt??????cat????tttgtgta???tttt??caa?aaagaaa????a?cttt???????????????????????????????????????????????????????????????a?????gccttct?????????????agta???????aaataagaaccgcgcatca????ataatggtcgggatagctcagttggtagagcagaggactgaaaatcctcgtgtc????	[ 1]
Lysiana_maritima            	cgaaatgggtagacgctacggacttaattgaattgagccttagtatggaaacccactaagtg?????ataactttcaaattcagggaaaccgtggaattaataaaaataggcaatcctgagccaaatcccgttt??????tcc??????gaa????????aat???gagtagggaaagctagccagaat????????aaaaaaaaagggataggtgcagagactcaacggaagctgtt???????ct?aacaaa???????tac???ataca????ctacaa??????????????????atggagttga??????tt?c????gctggt??????????????????????????????????????????????????????????????????????????????????????????????????????????????????????????????????????????????????????????????????????????????????agacgagaataaagatagagtcccattctacatgtcaataccgacaacaatgaaatttatag?taagaggaaaatccgtcgact?????ttttaaatcatgagggttcaagtccctctatccccaaaaaa??????????gcccat?ttgatcccct?aattattt??????ctc??????????????????????????????c?????ctt????????t?????????tcgt???????tagc??ggttaaaaatcctt?ttcatttttc?????????????????tt????????????????????????????????????????????????catatttaggtaagaaatccccatt???????tt????????????aataattcacag?????????tcaatac??????ttata?????????????????????????????????????????????????????????????ctgaaactt???????????????a??????catttac????aaaatcttattc????????aattag????????tcattctt??????cat????tttgtgta???tttt??caa?aaagaaa????a?cttt???????????????????????????????????????????????????????????????a?????gccttct?????????????agta???????aaataagaaccgcgcatca????ataatggtcgggatagctcagttggtagagcagaggactgaaa???????????????	[ 1]
Macrosolen_cochinchinensis  	?????????????????????????????????????????????????????????????????????????????????????????????????????????????????????????ccaaatcccgttt??????tcc??????gaa????????aat???gagtagggaaaacaagccagaat?aaaaaaaaaggaaaaaaggataggtgcagagactcaacggaagctgtt???????ct?aacaaa???????tac???ataca????atacaa??????????????????atggagttga??????tt?c????gctggt??????????????????????????????????????????????????????????????????????????????????????????????????????????????????????????????????????????????????????????????????????????????????agacaagaataaagatagagtcccattctacatgtcaataccgacaacaatgaaatttatag?taagaggaaaatccgtcgact?????ttttaaatcatgagggttcaagtccctctatccccaaaaaa??????????ccccatattgaccccct?aattattt??????ctc??????????????????????????????c?????ctt????????t?????????tcgt???????tagc??ggttaaaaatcctt?ttcattt????????????????????tt????????????????????????????????????????????????catatttaggcaagaaatccccatttt?????tt????????????aataagtcacag?????????tcagtac??????ttata?????????????????????????????????????????????????????????????ctgaaactt???????????????a??????catttac????aaagtcttattc????????aattag????????tcattttt??????aat????tttgtgta???tttt??caa?aaagaaa????a?ctttaga???agtaatac???????????????????ttttttagatttttaattgacatagacccaa?????gccttct?????????????agta???????aaataagaaccgcgcatca????ataatggtcgg???????????????????????????????????????????????	[ 1]
Macrosolen_melintangensis   	cgaaattggtagacgctacggacttaattggattgagccttagtatggaaacccactaagtg?????ataactttcaaattcagggaaaccgtggaattaataaaaataggcaatcctgagccaaatcccgttt??????tcc??????gaa????????aat???gagtagggaaaacaagccagaataaaaaaaaaaggaaaaaaggataggtgcagagactcaacggaagctgtt???????ct?aacaaa???????tac???ataca????atacaa??????????????????atggagttga??????tt?c????gctggt??????????????????????????????????????????????????????????????????????????????????????????????????????????????????????????????????????????????????????????????????????????????????agacaagaataaagatagagtcccattctacatgtcaataccgacaacaatgaaatttatag?taagaggaaaatccgtcgact?????ttttaaatcatgagggttcaagtccctctatccccaaaaaa??????????ccccatattgaccccct?aattattt??????ctc??????????????????????????????c?????ctt????????t?????????tcgt???????tagc??ggttaaaaatcctt?ttcattt????????????????????tt????????????????????????????????????????????????catatttaggcaagaaatccccatttt?????tt????????????aataagtcacag?????????tcagtac??????ttata?????????????????????????????????????????????????????????????ctgaaactt???????????????a??????catttac????aaagtcttattc????????aattag????????tcattttt??????aat????tttgtgta???tttt??caa?aaagaaa????a?ctttaga???agtaatac???????????????????ttttttagatttttaattgacatagacccaa?????gccttct?????????????agta???????aaataagaaccgcgcatca????ataatggtcgggatagctca?ttggtagagcagaggactgaaaa??????????????	[ 1]
Moquiniella_rubra           	????????????????????????????????????????tagtatggaaacccactaagtg?????ataactttcaaattcagggaaaccgtggaattaataaaaataggcaatcctgagccaaatcccattt??????tcc??????gaa????????aat???gagtagggaaagcaagccagaat???????????aaaaaaaggataggtgcagagactcaacggaagctgtt???????ct?aataaa???????tac???ataca????atacaa??????????????????atggagttga??????tt?c????gccggt??????????????????????????????????????????????????????????????????????????????????????????????????????????????????????????????????????????????????????????????????????????????????agacgagaataaagatagagtcccattctacatgtcaataccgacaacaatgaaatttatag?taagaggaaaatccgtcgact?????ttttaaatcatgagggttcaagtccctctatccccaaaaaa??????????gcccgt?t?gaacgcct?aattcttt?????cttc?????????????????????ttatttatcc?????ctt????????t?????????tcgt???????tagc??aatttgaaatcccc?g??ttcattt?????????????????tt????????????????????????????????????????????????catatttaggtgagaaatactcatt???????tt????????????aataattcacag?????????tcattactttat???????????????????????????ata?????????????????????????????????????ctgaaactt???????????????a??????catttcc????aaagtcttattc????????aattag????????tcattttt??????cat????tttgtgta???ttttaaa?a?aata??????aaattttaca???agtaatac?????????????????????????????ttt?t??ttagttagat??????????????tt???????????????????????????????????????????????ttaatggtcgggatagctcagttggtagag????????????????????????????	[ 1]
Muellerina_celastroides     	cgaaattggtagacgctacggacttaattggattgagccttagtatggaaactcactaagtg?????ataactttcaaattcagggaaaccgtggaattaataaaaataggcaatcctgagccaaatcctgttt??????tcc??????gaa????????aat???gagtagggaaagcaagccaaaaa????????aaaaaaaaaaggataggtgcagagactcaacggaagctgtt???????ct?aataaa???????tac???ataca????atacaa??????????????????atggagttgc??????tt?c????tccggt??????????????????????????????????????????????????????????????????????????????????????????????????????????????????????????????????????????????????????????????????????????????????agacgagaataaagatagagtcccattctacatgtcaataccgacaacaatgaaatttctag?taagaggaaaatccgtcgact?????ttttaaatcatgagggttcaagtccctctatccccaaaaaaa?????????gtccgt?ttgaacccct?aattcgtt??????ccc?????????????????????ttatttctcc??????????????????????????ctgt???????taac??agttaaaaatcctt????ttcattt?????????????????tt????????????????????????????????????????????????catatttaggcaagaaatactcatt???????tt????????????aataattcacaa?????????tcagtatttttatactaaaatttat??????????????cta?????????????????????????????????????ctgaaactt???????????????a??????catttaa????aaagtattattc????????ca???????????????ttttt??????cat????tttgtgtc???ttttaaa?a?aata??????aaattttaca???agtaatac?????????????????????????????ttt?t??????ttag?t??????????????gt???????????????????????????????????????????????ttaatgg???????????????????????????????????????????????????	[ 1]
Muellerina_eucalyptoides    	cgaaattggtagacgctacggacttaattggattgagccttagtatggaaactcactaagtg?????ataactttcaaattcagggaaaccgtggaattaataaaaataggcaatcctgagccaaatcctgttt??????tcc??????gaa????????aat???gagtagggaaagcaagccaaaat??????????aaaataaaggataggtgcagagactcaacggaagctgtt???????ct?aataaa???????tac???ataca????atacaa??????????????????atggagttgc??????tt?c????gccggt??????????????????????????????????????????????????????????????????????????????????????????????????????????????????????????????????????????????????????????????????????????????????agacragaataaagatagagtcccattctacatgtcaataccgacaacaatgaaatttctag?taagaggaaaatccgtcgact?????ttttaaatcatgagggttcaagtccctctatccccaaaaaaa?????????gtccgt?ttgaacccct?aattcgtt??????ccc?????????????????????ttatttctcc??????????????????????????ctgt???????taac??agttaaaaatcctt????ttcattt?????????????????tt????????????????????????????????????????????????catatttaggcaagaaatactcatt???????tt????????????aataattcacaa?????????tcagtattttgatactaaaatttat??????????????cta?????????????????????????????????????ctgaaactt???????????????a??????catttaa????aaagtattattc????????ca???????????????ttttt??????cat????tttgtgtc???ttttaaa?a?aaga??????aaattttaca???agtaatac?????????????????????????????ttt?t??????ttagat??????????????tt???????????????????????????????????????????????tgaatggtcgggatagctcagttggtagagcagaggactgaaaatcctcgtgtcaccc	[ 2]
Notanthera_heterophylla     	cgaaattggtagacgctacggacttaattggattgagcctt??tatggaaacctacgaagtg?????ataactttcaaattcagggaaaccgtggaattaataaaaacaggcaatcctgaaccaaatcccgttt??????tcc??????gaa????????aat???gagtagggaaagcaagccagaat???????????aaaaaaaggataggtgcagagactcaacggaagctgtt???????ct?aacaaa???????tac???ataca????atacaa??????????????????atggagttga?????ttt?c????gctggt??????????????????????????????????????????????????????????????????????????????????????????????????????????????????????????????????????????????????????????????????????????????????agacgagaataaagatagagtcccattctacatgttaataccgacaacaatgaaatttatag?taagaggaaaatccgtcgact?????ttttaaatcatgagggttcaagtccctctatccccaaaaaa??????????gcccat?ttgacccccc?aatttttt??????ctc?????????????????????ttatttatcc?????ctt????????t?????????tcgt???????tagt??ggttaaaaatcccg?ttcattt????????????????????tt????????????????????????????????????????????????catatttagacaagaaacccccagt???????tt????????????aataatttacag?????????tcagtac??????ttata?????????????????????????????????????????????????????????????ctgaaactt???????????????a??????catttac????aaagtcttagtc????????????????????????atttat??????aat????tttgtgta???tttt??caa?aaagaaa????acttggaca???agtaatactttttt?????????????gtatttttctttttaattgacata???????????????ttct?????????????agta???????aaataagaacggcgcatca????ataatggtcaggatagctcagttggtagagcagaggactgaaaatcctcgtgt?????	[ 2]
Nuytsia_floribunda          	???????ggtagacgctacggacttaattggattgagccttagtatggaaacccactaagtg?????ataactttcaaattcagggaaaccgtggaattaataaaaataggcaatcctgagccaaatcccgttt??????tcc??????gaa????????aat???aagtagggaagtcaagcccgaat???????????aaaaaagggataggtgcagagactcaacgggagctgtt???????ct?aacaaa???????tac???ataca??????????????????????????????ggagttgattgtcttt?c????gctgatcgcaacttcagcaaaacctctatacatatgtatagtactgaaatttcaaattttataaaagaaatataaataatgaaaataatgattcgaatccttattttttatacgaaaaaaaattcgaatattaattgatcaaatcaattactccatagtctgatagattttttgaagattaatcagacgagaataaagatagagtcccattctacatgtcaataccgacaacaatgaaatttagag?taagaggaaaatccgtcgact?????tttgaaatcatgagggttcaagtccctctatccccaaaaaa??????????gcccat?ttgactccct?aaccttttatccytttt?????????????????????????????????????????????????????????ttgt???????tagc??ggttaaaaagattttkttatttttcatctattccactcttttctttcacaaacagattcgaatgtaatatatataatacacggacaaatgaacatctttaggaaagaaatccccatt???????tt????????????cataattcacag?????????ttaatatcagtacttata?????????????????????????????????????????????????????????????ctgaaactg???????????????a??????catttac????aaagtcttattc????????aattgg????????taattttt??????aat????tttgtgta???ttttcaaaa????????agaaaactttgaa????????????????????????????????????tactttgtttatcttttgaattgacaagccctctact???????????????????????aaaattagamcggcgcatca????ataatggtcgggatagctcagt????????????????????????????????????	[ 2]
Oedina_pendens              	????????????????tacggacttaattgggttgagccttagtatggaaacccactaagtg?????ataactttcaaattcagggaaaccgtggaattaataaaaataggcaatcctgagccaaatcccgttt??????tcc??????gaa????????aat???gagtagggaaagcaaaccagaat???????????aaaaaaaggataggtgcagagactcaacggaagttgtt???????ct?aataaa???????tcc???ataca????atacaa??????????????????atggagttga??????tt?c????gccagt??????????????????????????????????????????????????????????????????????????????????????????????????????????????????????????????????????????????????????????????????????????????????atacaagaataaagatagagtcccattttacatgtcaataccgacaacaatgaaatttatag?taagaagaaaatccgtcgact?????ttttaaatcatgagggttcaagtccctctatccccaaaaaa?????????????????????????????????????????????????????????????????????????tcc?????????????????????????????????????????????????????????????????????????????????????cc????????????????????????????????????????????????tttatttaggcgagaaatacccatt???????tt????????????aataattcacag?????????tcagta???????????????????????????????????????????????????????????????????????????gaaactt???????????????a??????catttac????aaagtcttattc????????aattag?aaattagtcattttt??????tat????tttgtgta???ttttttaaa?aata??????aaattttaca???agtaatac?????????????????????????????tttat??ttagttagat??????????????tt???????????????????????????????????????????????ttaatggtcggga?????????????????????????????????????????????	[ 1]
Oncocalyx_schimperi         	cgaaattggtagacgctacggacttaattaggttgagccttagtatggaaacccgctaagtg?????ataactttcaaattcagggaaaccgtggaattaatcaaaataggcaatcctgagccaaatcccgttt??????tcc??????gaat???????aat???gagtagggaaagcaagccagaat???????????aaaaaaaggataggtgcagagactcaacggaagctgtt???????ct?aatcaa???????tac???ataca????attgat??????????????????????????????????tc?cccggtgtggt??????????????????????????????????????????????????????????????????????????????????????????????????????????????????????????????????????????????????????????????????????????????????aggcgagaataaagatagagtcccattctacatgtcaataccgacaacaatgaaatttatag?taataggaaaatccgtcgact?????ttttaaatcatgagggttcaagtccctctatccccaaaaaa??????????gcccgt?ttgaacccct?aattcttt??????ctc?????????????????????ttatttatcc?????ctt????????t?????????tcgt???????tagt??agttcaaaatct??????????????????????????????tt????????????????????????????????????????????????catatttaggcgagaaatacccgttttaataatt????????cacagataattcacag?????????tcagtactttttatat???????????????????????ata?????????????????????????????????????ctgaaactt???????????????a??????catttac????aaagtattattc????????aattag????????tcattttt??????cat????tttgtgtat??taaaaaata?aata??????aaatttgaca???agtaatac?????????????????????????????ttt?t??????ttagat??????????????tt???????????????????????????????????????????????ttaatggtcgggatagctca?ttggtagagcagaggactgaaaat?????????????	[ 1]
Oncocalyx_sulfureus         	????????????acgctacggacttaattaggttgagccttagtatggaaacccactaagtg?????ataactttcaaattcagggaaaccgtggaattaataaaaataggcaatcctgagccaaatcccgttt??????tcc??????gaa????????aat???gagtaaggaaagcaagccagaat???????????aaaaaaaggataggtgcagagactcaacggaagctgtt???????ct?aataaa???????tac???ataca????atacaa?????????acaatacaaatggagttaa??????tt?ccacggttgat??????????????????????????????????????????????????????????????????????????????????????????????????????????????????????????????????????????????????????????????????????????????????aggcgagaataaagatagagtcccattctacatgtcaataccgacaacaatgaaatttatag?taataggaaaatccgtcgact?????ttttaaatcatgagggttcaagtccctctatccccaaaaaa??????????gcccgt?ttgaacccct?aattcttt??????ctc?????????????????????ttatttatcc?????ctt????????t?????????tcgt???????tagt??agttcaaaaccctc????ttcattt?????????????????tt????????????????????????????????????????????????catatttaggcgagaaatacccgtt???????tt????????????actaattcacag?????????tcagtaatata????????????????????????????????????????????????????????????????????ctgaaactt???????????????????????????????????????????????????????????????????acattttt??????cat????tttgtgta??????ttaaaaaaata??????aaattttaca???agtaatac?????????????????????????????ttt?t??????ttagat??????????????tt???????????????????????????????????????????????ttaatggtcgggatagctcagttggtagagcagaggactgaaaatcctcgtgtcacc?	[ 1]
Oryctanthus_occidentalis    	??????????????????????????????????????????????????????????????????????????????????????????????????????????????????????????????????????????????????????????????????????????????????????????????????????????????????????????????????????????????????????????????????????????????????????????????????????????????????ttgattgtcttt?c????gccggt??????????????????????????????????????????????????????????????????????????????????????????????????????????????????????????????????????????????????????????????????????????????????agacgagaataaagatagagtcccattctacatgt?????cctacaacaatgaaatttatagttaagaggaaaatccgtcgact?????ttttaaatcatgagggttcaagtccctctatccccaa??????????????gcccat?ttgaacccct?aatttttt??????ctc?????????????????????ttatttatcc?????ctc????????t?????????tcgt???????tagc??gattaaaaatcttt?ttctttt????????????????????tg????????????????????????????????????????????????catatttaggcaagaaatccccatt???????tt????????????cataactcacag?????????tcagtactttaacttata?????????????????????????????????????????????????????????????ctgaaactt???????????????a??????catttac????a???????????????????aattag????????ttctttct???????tt????tttgtgta???tttt??caa?????????????????????????gtaatactttctgat???????????attgttcttcttctaattgacatagacccaa?????gcctttt?????????????agta???????aaataagaacggcgcatca????ataat?????gg??????????????????????????????????????????????	[ 1]
Passovia_pyrifolia          	?????????????cgctacggacttaattggattgagccttagtatggaaacccactaagtg?????ataactttcaaattcagggaaaccgtggaattaataaaaataggcaatcctgagccaaatcccgttt??????ccc??????gaa????????aac???gagtagggaaagcaagccagaat???????????aaaaaaaggataggtgcagagactcaacggaagctgtt???????ct?aacaaa???????tac???atacaatacaaacaa??????????????????atggggttgattgtcttt?g????gccggt??????????????????????????????????????????????????????????????????????????????????????????????????????????????????????????????????????????????????????????????????????????????????agacgagaataaagatagagtcccattctacatgt?????cctacaacaatgaaatttatagttaagaggaaaatccgtcgact?????tttaaaatcatgagggttcaagtccctctatccccaa??????????????gcccat?tggaacccct?catttttg??????atc?????????????????????ttatttatac?????att????????t?????????tcgt???????tagc??gattaaaaatattt?ttcatat???????????????????????????????????????????????????????????????????????????ttaggcaagaaatctccatt???????tt????????????cataactcacag?????????tcagtac??????ttata?????????????????????????????????????????????????????????????ctgaaaata???????????????a??????catttat????aaagtattattcaatattc?aattag????????ttcttttt??????cat????tttgtgta???tttt??caaaaataaaa??????ctttaca???agtcatacttttttct???????????atttttctttttttcattgacatagactcaa?????gactttt?????????????agta???????aaataataacggcgcatca????ataatggttgggata???????????????????????????????????????????	[ 1]
Peraxilla_tetrapetala       	cgaaattggtagacgctacggacttaattggattgagccttagtatggaaacccactaagtg?????ataactttcaaattcagggaaaccatggaattaataaaaataggcaatcctgagccaaatcccgttt??????tcc??????gaa????????aat???gagtagggaaagcaagccagaat????????????aaaaaaggataggtgcagagactcaacggaagctgtt???????ct?aacaaa???????tac???ataca????atacaa??????????????????ataaagttga??????tt?c????gctggt??????????????????????????????????????????????????????????????????????????????????????????????????????????????????????????????????????????????????????????????????????????????????agacgagaataaagatagagtcccattctacatgttaataccgacaacaatgaaatttatag?taagaggaaaatccgtcgact?????ttttaaatcatgagggttcaagtccctctatccccaaaaaa??????????gcccat?ttgaccccct?aattattt??????ctc???????????????????????????????????????????????????????????????????????????????aaaatcctt?ttcattt????????????????????tt????????????????????????????????????????????????catatttaggcaagaaatccccatt???????tt????????????aataattcacag?????????tcagtac??????ttata?????????????????????????????????????????????????????????????ctgaaactt???????????????a??????catttac????aaagtcttattcaattattcaattag????????tcattttg??????cat????tttgtgta???tttt??caa?aaagaaa????a?ctttaca???agtaatac???????????????????ttttttatatttttaattgacatagacccaa?????gccttct?????????????agta???????aaataagaacggcgcatca????ataatggtcgggatagctca??????????????????????????????????????	[ 2]
Phragmanthera_crassicaulis  	????????????????????????????????????????????????aaacccactaagtg?????ataactttcaaattcagggaaaccgtggaattaataaaaataggcaatcctgagccaaatcccgttt??????tcc??????gaa????????aat???gagtagggaaagcaagacagaat??????????????aaaaggataggtgcagagactcaacggaagctgtt???????ct?aataaa???????tac???ataca????atacaa??????????????????atggagttga??????tt?c????gccggt??????????????????????????????????????????????????????????????????????????????????????????????????????????????????????????????????????????????????????????????????????????????????agacgagaataaagatagagtcccattctacatgtcaataccgacaacaatgaaatttatag?taagaggaaaatccgtcgact?????ttttaaatcatgagggttcaagtccctctatccccaaaaaa??????????gcccgt?ttgaacccct?aattcttt????gcttc?????????????????????ttatttatc???????????????????????????tcgt???????tagc??aatttaaaatcccc?t??t???????????????????????????????????????????????????????????????????????????tatttaggcgataaatacccatt???????tt????????????aataatttacag?????????tcagtactttat???????????????????????????ata?????????????????????????????????????ctgaaactt???????????????a??????catttact???aaagtcttattc????????aattag????????tcattttt??????cat????tttgtgta???ttttaaaca?aaga??????aaattttaca???agtaatac?????????????????????????????ttt?t??ttagttagat??????????????tt???????????????????????????????????????????????ttaatggtcgggatagctcagttggtagagcagaggactgaaaatcctcgtgtcacc?	[ 1]
Phragmanthera_regularis     	cgaaattggtagacgctacggacttaattgggttgagccttagtatggaaacccactaagtg?????ataactttcaaattcagggaaaccgtggaattaataaaaataggcaatcctgagccaaatcccgttt??????tcc??????gaa????????aat???gagtagggaaagcaagccagaat???????????aaaaaaaggataggtgcagagactcaacggaagctgtt???????ct?aataaa???????tac???ataca????atacaa??????????????????atggagttga??????tt?c????accggt??????????????????????????????????????????????????????????????????????????????????????????????????????????????????????????????????????????????????????????????????????????????????agacgagaataaagatagagtcccattctacatgtcaataccgacaacaatgaaatttatag?taagaggaaaatccgtcgact?????ttttaaatcatgagggttcaagtccctctatccccacaaaa??????????gcccgt?ttgaacccct?aattcttt?????cttc?????????????????????ttatttatcc?????ctt????????t?????????tcgt???????tagcaaaatgaaaaatcccc????tttatttatatatttatatttagatt????????????????????????????????????????????????tatatttaggcgagaaatacccata???????????????????????taattcacag?????????tcag?????????????????????????????????????a?????????????????????????????????????ctgaaactt???????????????a??????cattta?????aaagtcttattc????????aattag????????tcattttt??????cat????tttgtgta???ttttaaa?????????????aaattttaca???agtaatac?????????????????????????????ctt?t??????ttagttcga???????????tt???????????????????????????????????????????????ttaatggtcgggatagctcagttggtagagcagaagactgaaa???????????????	[ 1]
Phthirusa_inorna            	cgaaattggtagacgctacggacttaattggattgagccttagtatggaaacccactaagtg?????ataactttcaaattcagggaaaccgtggaattaataaaaataggcaatcctgagccaaatcccgttt??????tcc??????gaa????????????????gtagggaaagcaagccagaat???????????aaaaaaaggataggtgcagagactcaacggaagctgtt???????ct?aacaaa???????tac???ataca????aaacaa??????????????????atggggttgattgttttt?c????gccggt??????????????????????????????????????????????????????????????????????????????????????????????????????????????????????????????????????????????????????????????????????????????????agacgagaataaagatagagtcccattctacatgtcaatacctacaacaatgaaatttatagttaagaggaaaatccgtcgact?????ttttaaatcatgagggttcaagtccctctatccccaaaaaa??????????gcccat?ttgaccccct?aatttttt??????ctc?????????????????????ttatttatccttatccctttctctaattctctaatatcgt???????tagc??gattaaaaatcttt?ttcattt???????????????????????????????????????????????????????????????????????????ttaggcaagaaatctccatt???????tt????????????aataactcacag?????????tcagtac??????ttata?????????????????????????????????????????????????????????????ctga??????????????????????????????ttac????aaagtcttattc????????aattag????????ttattttt??????aat????tttgtgta???tttt??caa?aaagaaa????a?ctttaca???agtaatac???????????????????ttttttatatttttaactgacatagacccaa?????gccttctattctagccttctagta???????aaataagaacgtcgcatcatatgataatggt??????????????????????????????????????????????????	[ 1]
Plicosepalus_curviflorus    	cgaaattggtagacgctacggacttaattgggttgagccttagtacggaaacccactaagtg?????ataactttcaaattcagggaaatcttggaattaataaaaataggcaatcctgagccaaatcccgtttttagaatcc??????gaa????????aat???gagtagggaaagcaagccagaat?????aaaaaaaataaaaggataggtgcagagactcaacggaagctgtt???????ct?aataaa???????tac???ataca????atacaa???????????????aaaatggagttaa??????tt?c????gccaat??????????????????????????????????????????????????????????????????????????????????????????????????????????????????????????????????????????????????????????????????????????????????agacgagaataaagatagagtcccattctacatgtcaataccgacaacaattcaatttatag?taagaggaaaatccgtcgactttttattttaaatcatgagggttcaagtccctctatccccaaaaaa??????????gcccgt?ttgaacccct?aattattt??????ctc?????????????????????ttatttatcc?????tat????????t?????????tcgt???????tagc??aattataaatcccc????????????????????????????tt????????????????????????????????????????????????cattttt???cgagaaatacccatt???????tt????????????aataattcacag?????????tcagtactttatata????????????????????????????????????????????????????????????????ctgaaactt???????????????a??????cattgtaatacaaaatcttattc????????acttag????????tcattttt??????cat????tttgtata???ttttaaaaa????????ataaaattttaca???????????????????????????????????????????????agttttagat??????????????tt???????????????????????????????????????????????ttaatggtcgggata???????????????????????????????????????????	[ 1]
Psittacanthus_schiedeanus   	????????????????tacggacttaattggattgagccttagtatggaaacccactaagtg?????ataactttcaaattcagggaaactgtggaattaataaaaataggcaatcctgagccaaatcccgttt??????ccc??????gaa????????aac???gagtagggaaaacaaat?????????????????aaaaaaaggataggtgcagagactcaacggaagctgtt???????ct?aacaaa???????tac???ataca????atacaa??????????????????atggagttggttgtcttt?c????gccggt??????????????????????????????????????????????????????????????????????????????????????????????????????????????????????????????????????????????????????????????????????????????????agacgagaataaagatagagtcccattctacatgtcaatacctacaacaatgaaatttatagttaagaggaaaatccgtcgact?????ttttaaatcatgagggttcaagtccctctatcccc????????????????????ac?ttgacccctc?aatt?ttt??????ctc?????????????????????ttatttatac?????ctt????????t?????????tcat???????tatc??gatttaaaatcttt?ttaattt????????????????????tt????????????????????????????????????????????????catatttaggcaagaaatccttatt???????tt????????????aataa?????????????????cagtac??????ttata?????????????????????????????????????????????????????????????ctgaaactt???????????????aaacttacatttac????aaagtcttattc????????aattag????????ttatttaa??????aat????tttgtgta???tttt??taa?aaagaaa????????????????????????????????????????????????????????????????????acttta?????gccttct?????????????agta???????aaataagaacggcgcatca????ataatggttgggatagctcagttggtagagcaga????????????????????????	[ 1]
Scurrula_ferruginea         	cgaaattggtagacgctacggacttaattgggttgagccttagtatggaaacccactaagtg?????ataactttcaaattcagggaaaccgtggaattaataaaaataggcaatcctgagccaaatcccgttt??????tcc??????gaag???????aat???gagtagggaaagcaagccagaat?????????aaaaaaaaaggataggtgcagagactcaacggaagttgtt???????ct?aataaa???????tac???ataca????atacaa??????????????????atggagttg???????????????attcgc??????????????????????????????????????????????????????????????????????????????????????????????????????????????????????????????????????????????????????????????????????????????????cg?cgagaataaagatagagtcccattytacatgtcaataccgacaacaatgaaattkatag?taataggaaaatccgtcgact?????ttgtaaatcatgagggttcaagtccctctatccccaaaaaa??????????gcccgt?ttgaacccct?aattcttt??????ctc?????????????????????gtatttatt???????????????????????????tcgt???????tagc??agttcaaaattctc????????????????????????????tt????????????????????????????????????????????????catt??????????aaatacccatt???????tt????????????aagaattcacagtcagtaatattagaactttatata????????????????????????????????????????????????????????????????ctgaaactt???????????????a??????????tac????aaagtcgtattc????????aattag????????tcattttt??????cat????tttttgta???tttaaaaaa?????????????attgtaca???agtaatacttttcaat????????????????????????????????????????????????????tt???????????????????????????????????????????????gtaatggtcgggatag??????????????????????????????????????????	[ 2]
Septulina_glauca            	???????????gacgctacggacttaattgggttgagccttagtatggaaacccactaagtg?????ataactttcaaattcagggaaaccgtggaattaataaaaataggcaatcctgagccaaatcccgttt??????tcc??????gaa????????aat???gagtagggaaagcaagccagaat???????????aaaaaaaggataggtgcagagactcaacggaagctgtt???????ct?aataaa???????tac???ataca????atacaa??????????????????atggagtgaa??????tt?c????gacggt??????????????????????????????????????????????????????????????????????????????????????????????????????????????????????????????????????????????????????????????????????????????????agccgagaataaagatagagtcccattctacatgtcaataccgacaacaatgaaatttatag?taagaggaaaatccgtcgact?????ttttaaatcatgagggttcaagtccctctatccccaaaaaa??????????gcccgt?ttgaaccccg?aatttatt?????cttc?????????????????????ttatttatac?????cct????????t?????????tcgt???????tagc??aattacaaatctc???????????????????????????????????????????????????????????????????????????????????????ggtgctaactacctatt???????tt????????????aataattcacag?????????tcagtactttat???????????????????????????ata?????????????????????????????????????tttaaactt???????????????a??????catttac????atagtcttattc????????aattag????????tcattttt??????aat????tttgtgta???ttttaaa?a?aata??????acattttaca???aggaatac?????????????????????????????ttg?t??ttcgttcgat??????????????tt???????????????????????????????????????????????gtaatggtcgggatagctcagttggtagagcagaggactgaaaatcctcgtgtcgccc	[ 1]
Socratina_bemarivensis      	???????????????ctacggacttaattaagttgagccttagtatggaaacccactaagtg?????ataactttcaaattcagggaaaccgtggaattaataaaaataggcaatcctgagccaaatcccgttt??????tcc??????gaa????????aat???gagtaggtaaagcaagacagaat???????????aaaaaaaggataggtgcagagactcaacggaagctgtt???????ct?aataaa???????tac???ataca????atacaa??????????????????atggagttga??????tt?c????gccggt??????????????????????????????????????????????????????????????????????????????????????????????????????????????????????????????????????????????????????????????????????????????????aaacgagaataaagatagagtcccattctacatgtcaataccgacaacaatgaaatttatag?taagaggaaaatccgtcgact?????ttttaaatcatgagggttcaagtccctctatccccaaaaaa??????????gcccgt?ttgaactcct?aattcttt??????ctc?????????????????????ttatttatcc?????ctt????????t?????????tcgt???????tagc??agttaaaaatcccc????ttcattt?????????????????tt????????????????????????????????????????????????catatttaggcgagaaatacccatt???????tt????????????aataattcacag?????????tcagtactttat???????????????????????????ata?????????????????????????????????????ctgaaactt???????????????a??????catttac????aaagtcttattc????????aattag????????tcattttt??????cat????tttgtgta???ttttaaa?a?aaga??????aaattttaca???agtactac?????????????????????????????ttt?t??????ttagat??????????????tt???????????????????????????????????????????????t?????????????????????????????????????????????????????????	[ 1]
Sogerianthe_sessiflora      	cgaaatcggtagacgctacggacttaattgggttgagccttagtatggaaacccactaagtg?????ataactttcaaattcagggaaaccgtggaattaataaaaataggcaatcctgagccaaatcccgttt??????tcc??????gaa????????aat???gagtagggaaagcaagccagaat???????????aaaaaaaggataggtgcagagactcaacggaagctgtt???????ct?aataaa???????tac???ataca????atacaa??????????????????atggagttga??????tt?c????gccggt??????????????????????????????????????????????????????????????????????????????????????????????????????????????????????????????????????????????????????????????????????????????????agacgagaataaagatagagtcccattctacatgtcaataccgacaacaatgaaatttatag?taagaggaaaatccgtcgact?????ttttaaatcatgagggttcaagtccctctatccccaaaaaaa?????????gcccgt?ttaaacccct?aattctttctcttactc?????????????????????ttatttatcc?????ctt????????t?????????tcgt???????ta???????????????????????????????????????????????????????????????????????????????????????????????????????????????????????????????????????????????????????????????????tcagtactttat???????????????????????????ata?????????????????????????????????????ctgaaactt???????????????a??????catttac????aaagtcttattc????????aattag????????tcattttt??????cat????tttgtgta???tttttaa?a?aaga??????aaattttaca???agtaatac?????????????????????????????ttt?t??????ttagat??????????????tt???????????????????????????????????????????????ttaatggtcgggatagctcagttggtagagcagaggactgaaaatcctcgtgtcacca	[ 1]
Struthanthus_oerstedii      	???????????gacgctacggacttaattggattgagccttagtatggaaacccactaagtg?????ataactttcaaattcagggaaaccgtggaattaataaaaataggcaatcctgagccaaatcccgttt??????ccc??????gaa????????aac???gagtagggaaagcaagccagaat???????aaataaaaaaaggataggtgcagagactcaacggaagctgtt???????ct?aacaaa???????tac???ataca????atacaa??????????????????atggggttgattgtcttt?c????gccggt??????????????????????????????????????????????????????????????????????????????????????????????????????????????????????????????????????????????????????????????????????????????????agacgagaataaagatagagtcccattctacatgttaatacctacaacaatgaaatttatagttaagaggaaaatccgtcgact?????ttttaaatcatgagggttcaagtccctctatccccaaaaaa??????????gcccat?ttgaccccct?aatta??????????tc?????????????????????ttatttatcc?????ctt????????t?????????tcgt???????tagc??gattaaaaatcttt?ttcattt???????????????????????????????????????????????????????????????????????????ttaggcaagaaatccccatt???????tt????????????aataactcacag?????????tcagtac??????ttata?????????????????????????????????????????????????????????????ctgaaactt???????????????acatt??catttac????aaattc??????????????aattag????????ttattttt??????gat????tttgtgta???tttt??caa?aaagaaa????a?ctttaca???agtaatac???????????????????ttttttatattttaaattgatatagacccaa?????gccttct?????????????agta???????aaataagaacggcgcatca????ataatggttgggatagctcagttggtagagcagaggactgaaaatcctcgtgtcaccc	[ 1]
Struthanthus_orbicularis    	??????????????????????????????????????????gtatggaaacccactaagtg?????ataactttcaaattcagggaaaccgtggaattaataaaaataggcaatcctgagccaaatcccgttt??????ccc??????gaa????????aac???gagtagggaaagcaagccagaat???????????aaaaaaaggataggtgcagagactcaacggaagctgtt???????ct?aacaaa???????tac???ataca????atacaa??????????????????atggggttgattgtcttt?c????gccggt??????????????????????????????????????????????????????????????????????????????????????????????????????????????????????????????????????????????????????????????????????????????????agacgagaataaagatagagtcccattctacatgtcaatacctac???????????????????????????????????????????????????????????????????????????????aaaaaa??????????gcccat?ttgaccccct?aatttttt??????ctc?????????????????????ttatttatcc?????ctt????????g?????????tcgt???????tagt??gattaaaaatcttt?ttcattt????????????????????tt????????????????????????????????????????????????catatttaggcaagaaatccccatt???????tt????????????aataactcacag?????????tcagtat??????ttata?????????????????????????????????????????????????????????????ctgaaactt???????????????a??????catttac????aaagtcttattc????????aattag????????ttattttg??????aat????tttgtgta???tttt??caa?aaagaaa????a?ctttaca???a?ta???cttt??ttat??????????atttttattttttaaattgacatagacccaa?????gccttct?????????????agta???????aaataagaacg?cgcgtc???????????????????????????????????????????????????????????????	[ 1]
Struthanthus_woodsonii      	????????????????????????????????????????????????aaacccactaagtg?????ataactttcaaattcagggaaaccgtggaattaataaaaataggcaatcctgagccaaatcccgttt??????ccc??????gaa????????aac???gagtagggaaagcaagccagaat???????????aaaaaaaggataggtgcagagactcaacggaagctgtt???????ct?aacaaa???????tac???ataca????atacaa?????????????atcaaatggggttgattgtcttt?c????gccggt??????????????????????????????????????????????????????????????????????????????????????????????????????????????????????????????????????????????????????????????????????????????????agacgagaataaagatagagtcccattctacatgtcaatacctacaacaatgaaatttatagttaagaggaaaatccgtcgact?????ttttaaatcatgagggttcaagtccctctatccccaaaaaa??????????gcccat?ttgaccccct?aatttttt??????atc??????????????????????????????????????t????????t?????????acgt???????tagc??gattaaaaatcttt?ttcattt???????????????????????????????????????????????????????????????????????????ttaggcaagaaatccccatt???????tt????????????aataactcacag?????????tcagtac??????tgata?????????????????????????????????????????????????????????????ctgaaactt???????????????a??????catttac????aaagtcttattc????????aattag????????tta?????????????t????tttgtgta???tttt??caa?aaagaaa????a?cttt???????????????????????????????????????????????????????????????a?????gccttctagtaaa???????agta???????aaataagaacggcgca??????????atggttgggatagctcagttggtagagcagaggactgaaaatcctcgtgtcacc?	[ 1]
Tapinanthus_constrictiflorus	????????????????????????????????????????????????????ccactaagtg?????ataactttcaaattcagggaaaccgaggaattaataaaaataggcaatcctgagccaaatcccgttt??????tcc??????gaa????????aat???gagtagggaaagcaagctagaat???????????aaaaaaaggataggtgcagagactcaacggaagctgtt???????ct?aataaa???????tac???ataca????atacaa??????????????????atggagttga??????tt?ccccagtcggt??????????????????????????????????????????????????????????????????????????????????????????????????????????????????????????????????????????????????????????????????????????????????aggcgagaataaagatagagtcccattctacatgtcaataccgacaacaatgaaatttatag?taataggaaaatccgtcgact?????ttttaaatcatgagggttcaagtccctctatccccaaaaaa??????????gcccgt?ttgaacccct?aattattt??????ttcttatcttatttattatatttattatttatcc?????ctt????????t?????????tcgt???????tagc??agttcaaaatcctctttttttt????????????????????tt????????????????????????????????????????????????catatttaggcgataaatatctgtt???????tt????????????aataattcacag?????????tcagtacttaatttaaacttaatttaatatatatactgaatatata?????????????????????????????????ctaaaactt???????????????a??????tatttac????aaagtattg?????????????????????????gcattttt??????cat????tttgtgtattgtattaaaaaaaaagaaagaatactttt??????????????????????????????????????????????????????ttagat??????????????tt???????????????????????????????????????????????ttaatggtcgggatagctcatttggtagagcagaggactgaaaatcctc?????????	[ 1]
Taxillus_chinensis          	?????????????????????????aattgggttgagccttagtatggaaacccactaagtg?????ataactttcaaattcagggaaaccgtggaattaataaaaataggcaatcctgagccaaatcccgttt??????tac??????gaag???????aat???gagtagggacagcaagccagaat???????????aaaaaaaggataggtgcagagactcaacggaagctgtt???????ct?aataaa???????tac???aatca????atacaa??????????????????atggagttc???????????????gccggt??????????????????????????????????????????????????????????????????????????????????????????????????????????????????????????????????????????????????????????????????????????????????agacgagaataaagatagagtcccattctacatgtcaataccgacaacaatgaaatttatag?taagaggaaaatccgtcgact?????ttttaaatcatgagggttcaagtccctctatccccaaaaaaa?????????gcccgt?ttgaacccct?aattattt??????atc?????????????????????gtatttattt??????????????????????????tcgt???????tagc??agttcaaaatcctc????????????????????????????tt????????????????????????????????????????????????catt??????????aaatacccatt???????tt????????????cataattcacagtactttagattagaactttatata????????????????????????????????????????????????????????????????ctgaaactt???????????????a??????catttac????aaagtattcttc????????aattag????????tcattttt??????cat????tttgtgta???????????????aaaaaagaaaattgtaca???agtaatacttgtct??????????????????????????????????????????????????????tt???????????????????????????????????????????????ttaatggtcgggatagctcagttgg?????????????????????????????????	[ 1]
Tripodanthus_acutifolius    	ysraawyggtagacgctacggacttaattggattgagccttagtatggaamcccactaagtg?????ataactttcaaattcagggaaaccgyggaattaataaaaataggcaatcctgagccaaatcccgttt??????tyc??????gaa????????aac???gagtagggaaagcaagccagaat???????????aaaaaaaggataggtgcagagactcaacggaagctgtt???????ct?aacaaa???????tac???ataca????awacaa?????????????aacaaatggggttgattgtcttt?c????gmcggt??????????????????????????????????????????????????????????????????????????????????????????????????????????????????????????????????????????????????????????????????????????????????agacgagaataaagatagagtcccattctacatgtcaatacctacaacaatgaaatttatagttaakaggaaaatccgtcgact?????ttttaaatcatgagggttcaagtccctctatccccaaaaaa??????????gcccat?ttgamcccct?aattwttt??????ctc?????????????????????ttatttatcc?????cyt????????t?????????tcgt???????tagc??gattaaaaatcttt?ttcattt????????????????????tt????????????????????????????????????????????????catatttaggcawgaaakccccatt???????tt????????????aataactcacag?????????tcagtac??????ttatat????????????????????????????????????????????????????????????ctgaaactt???????????????a??????catttac????aaagtcttattc????????aattag????????ttattttw??????aat????kttgtgta???tttt??caa?aaagaaa????a?ctttaca???agtaatacttt?tttat??????????atttttmtttttttaattgacatagacccaa?????gccttct?????????????agta???????aaataagaacggygcatca????ataatggttgggatagctcagttggtagagcagaggactgaawmtcctcgygymrcc?	[ 17]
Tripodanthus_belmirensis    	?????????????????????????????????????????????????????????aagtg?????ataactttcaaattcagggaaaccgtggaattaataaaaataggcaatcctgagccaaatcccgttt??????tcc??????gaa????????aac???gagtagggaaagcaagccagaat???????????aaaaaaaggataggtgcagagactcaacggaagctgtt???????ct?aacaaa???????tac???ataca????atacaa??????????????????atggggttgattgtcttt?c????gccggt??????????????????????????????????????????????????????????????????????????????????????????????????????????????????????????????????????????????????????????????????????????????????agacgagaataaagatagagtcccattctacatgtcaatacctacaacaatgaaatttatagttaagaggaaaatccgtcgact?????ttttaaatcatgagggttcaagtccctctatccccaaaaaa??????????gcccat?ttgaccccct?aatttttt??????ctc?????????????????????ttatttatcc?????cct????????t?????????tcgt???????tagc??gattcaaaatcttt?ttcattt????????????????????tt????????????????????????????????????????????????catatttaggcaagaaatccccatt???????tt????????????aataactcacag?????????tcagtac??????ttata?????????????????????????????????????????????????????????????ctgaaactt???????????????a??????catttac????aaagtcttattc????????aattag????????ttattttt??????aat????tttgtgta???tttt??caa?aaagaaa????a?ctttaca???aataatacttt?tttat??????????atttttctttttttaattgacatagacccaa?????gccttct?????????????agta???????aaataagaacggcgcatca????ataatggttgggatagctcagttggtagagcagaggactgaaaatcctcgtg??????	[ 1]
Tripodanthus_flagellaris    	cgaaattggtagacgctacggacttaattggattgagccttagtatggaaacccactaagtg?????ataactttcaaattcagggaaaccgtggaattaataaaaataggcaatcctgagccaaatcccgttt??????ttc??????gaa????????aac???gagtagggaaagcaagccagaat???????????aaaaaaaggataggtgcagagactcaacggaagctgtt???????ct?aacaaa???????tat???acaca??????????????????????????????gaggttgattctcttt?c????gccggt??????????????????????????????????????????????????????????????????????????????????????????????????????????????????????????????????????????????????????????????????????????????????agacgagaataaagatagagtcccattctacatgtcaatacctacaacaatgaaatttatagttaataggaaaatccgtcgact?????ttttaaatcatgagggttcaagtccctctatccccaaaaaa??????????gcccat?ttgaccccct?aatttttt??????ctc?????????????????????ttatttatcccctttcct????????t?????????tcgt???????tagt??gattcaaaatcttt?ttcattt????????????????????tt????????????????????????????????????????????????catatttaggcaagaaatccccatt???????tt????????????aataattcacag?????????ttagtac??????ttata?????????????????????????????????????????????????????????????ctgaaactt???????????????a??????catttac????aaagtcttattc????????aattag????????ttattttt??????aat????tttgtgta???tttt??caa?aaagaaa????a?ctttaca???agtaatactttatttat??????????atttttatttttttaattgacatagacccaa?????gccttct?????????????agta???????aaataagaacggcgcatca????ataatggttgggatagctcagttggtagagcagaggactgaaaatc????????????	[ 7]
Tristerix_aphyllus          	???????????????????????????????????????ttagtatggaaacccactaagtg?????ataactttcaaattcagggaaaccgtggaattaataaaaataggcaatcctgagccaaatcccgttt??????tac??????gaa????????aat???gagtagggaaaacgggcccgaat???????????caaaaaaggataggcgcagagactcaacggaagctgtt???????ct?aacaaa???????tac???ataca????atccaa??????????????????atggagttggttgtcttt?c????gctggt??????????????????????????????????????????????????????????????????????????????????????????????????????????????????????????????????????????????????????????????????????????????????agacgagaataaagatagagtcccattctacatgtcaataccgacaacaatgaaatttatag?taagaggaaaatccgtcgact?????ttttaaatcatgagggttcaagtccctctatccccaaaaaa??????????accc????????tttct?gactatgaccccaaaat?????????????????????tggattatcc?????cct????????t?????????tcgttattcgttagc??ggttccaaatctttttaattt?????????????????????tg????????????????????????????????????????????????catatttaggcaaaaaacccccatt???????tt????????????cataattcacag?????????tcagtactttta???????????????????????????????????????????????????????????????????ytgaaactt???????????????a??????catttac????aaagtcttattc????????aattgg????????tcattttt??????cat????tttgtgta???ttttcaaaa????????agaaaactttaca???agtaatac???????????????????ttttttctatttttctttttaattgaccaagccct?gccttct?????????????agta???????aaataagaacggtgcatca????ataatggtcgggatagctcagttggtagagcagargactgaaaatcctcgtgt?????	[ 4]
Tristerix_chodatianus       	????????????????????????????????????????????????????????????????????taactttcaaattcagggaaaccgtggaattaataaaaataggcaatcctgagccaaatcccgttt??????tac??????gaa????????aat???gagtagggaaagcgggcccgaat???????????caaaaaaggataggcgcagagactcaacggaagctgtt???????ct?aacaaa???????tat???ataca????atacaa??????????????????atggagttggttgtcttt?c????gctggt??????????????????????????????????????????????????????????????????????????????????????????????????????????????????????????????????????????????????????????????????????????????????agacgagaataaagatagagtcccattctacatgtcaataccgacaacaatgaaatttatag?taagaggaaaatccgtcgact?????tttaaaatcatgagggttcaagtccctctatccccaaaaaa??????????gctc????????tttat?gactatgaccacaaaat?????????????????????tggattatcc?????cct????????t?????????tcgttattcgttagc??ggttcaaaatattttttattt?????????????????????tt????????????????????????????????????????????????catatttaggcaagaaattgccatt???????tt????????????aataattcacag?????????tcagtacttaacttata??????????????????????????????????????????????????????????????ctgaaactt???????????????a??????catttac????aaagtcttattc????????aattgg????????tcatttta??????aat????tttgtgta???tttttaaaa????????ataaaactttaca???agtaatac???????????????????ttttttctatttttaa??????ttgaccaagccttcgccttct?????????????agta???????aaataagaacggtacatca????aaaatggtcgggatagctcagttggtagagcagaggactg??????????????????	[ 1]
Tristerix_corymbosus        	cgaaattggtagacgctacggacttaattggattgagccttagtatggaaacccactaagtg?????ataactttcaaattcagggaaaccgtggaattaataaaaataggcaatcctgagccaaatcccgttt??????tac??????gaa????????aat???gagtagggaaaacgggcccgaat???????????caaaaaaggataggcgcagagactcaacggaagctgtt???????ct?aacaaa???????tac???ataca????atccaa????????????atggagatggagttggttgtcttt?c????gctggt??????????????????????????????????????????????????????????????????????????????????????????????????????????????????????????????????????????????????????????????????????????????????agacgagaataaagatagagtcccattctacatgtcaataccgacaacaatgaaatttatag?taagaggaaaatccgtcgact?????ttttaaatcatgagggttcaagtccctctatccccaaaaaa??????????accc????????tttct?gactatgaccccaaaat?????????????????????tgrattatcc?????cct????????t?????????tcgttattcgttagc??ggttccaaatctttttaattt?????????????????????tg????????????????????????????????????????????????catatttaggcaaaaaacccccatt???????tt????????????cataattcacag?????????tcagtactttta???????????????????????????????????????????????????????????????????ctgaaactt???????????????a??????catttac????aaagtcttattc????????aattgg????????kcattttt??????cat????tttgtgta???ttttcaaaa????????agaaaactttaca???agtaatac???????????????????ttttttctatttttctttttaattgacyaagccct?gccttct?????????????agta???????aaataagaacggkgcatca????ataatggtcgggatagctcagttggtagagcagaggactgaaaatcctcgtgycacc?	[ 6]
Tristerix_grandiflorus      	???????????????????????????????????????ttagtatggaaacccactaagtg?????ataactttcaaattcagggaaaccatggaattaataaaaataggcaatcctgagccaaatcccgttt??????tac??????gaa????????aat???gagtagggaaagcgggcccgaat???????????caaaaaaggataggcgcagagactcaacggaagctgtt???????ct?aacaaa???????tac???atacw????atacaa??????????????????atggagttggttgtcttt?c????gctg????????????????????????????????????????????????????????????????????????????????????????????????????????????????????????????????????????????????????????????????????????????????????agacgagaataaagatagagtcccattctacatgtcaataccgacaacaatgaaatttatag?taagaggaaaatccgtcgact?????tttaaaatcatgagggttcaagtccctctatccccaaaaaa??????????gctc????????tttat?gactatgaccccaaaat?????????????????????tggattatcc?????cct????????t?????????tcgttattcgttagc??ggtttaaaatatttttc????????????????????????????????????????????????????????????????????????????atatttaggcaagaaatccccatt???????tt????????????aataattcacar?????????ttagtacttaacttata??????????????????????????????????????????????????????????????ctgaaactt???????????????a??????catttac????aaagtcttattc????????aattgg????????tc?????????????at????tttgtgta???tttaaaaaa????????agaaaactttaca???agtaatac???????????????????tttt?????tttttat??????ttgaccaa??????gccttct?????????????agta???????aaataagaacggtacatca????ataatggtcgggatagctcagttggtagagcagaggactgaaaatcctcgtgt?????	[ 2]
Tristerix_longebracteatus   	????????????????????????????????????gccttagtatggaaacccactaagtg?????ataactttcaaattcagggaaaccgtggaattaataaaaataggcaatcctgagccaaatcccgttt??????tac??????gaa????????aat???kagtagggaaagyggkcccgaat???????????caaaaaaggataggcgcagagactcaacggaagctgtt???????ct?aacaaa???????tac???ataca????atacaa??????????????????atrgagttggttgtcttt?t????gctggt??????????????????????????????????????????????????????????????????????????????????????????????????????????????????????????????????????????????????????????????????????????????????agacgagaataaagatagagtcccattctacatgtcaataccgacaacaatgaaatttatag?taagakgaaaatccgtcgact?????tttaaaatcatgagggttcaagtccctctatccccaaaaaa??????????gctc????????tttat?gactatgaccccaaaat?????????????????????tggattatcc?????cct????????t?????????tcgttattcgttagy??ggtttaaaatatttttm????????????????????????????????????????????????????????????????????????????atatttaggcaagaaatccccatt???????tt????????????aakaattcacag?????????ttagtacttaacttata??????????????????????????????????????????????????????????????ctgaaactt???????????????a??????catttac????aaagtcttattc????????aattgg????????tc?????????????at????tttgtgta???tttaaaaaa????????agaaaacttwaca???agtaatac???????????????????ttttttmtatttttat??????ttgaccaagcctt?gccttct?????????????agta???????aaataagaacggtacatca????ataatggtcgggatagctcagttggtagagcagaagactgaaaatcctcg????????	[ 2]
Tristerix_penduliflorus     	???????????????????????????????????????????????gaaacccactaagtg?????ataactttcaaattcagggaaaccatggaattaataaaaataggcaatcctgagccaaatcccattt??????tac??????gaa????????aat???gagtagggaaaacaggcccaaat???????????caaaaaaggataggcgcagagactcaacggaagctgtt???????ct?aacaaa???????tac???ataca????atccaa??????????????????atagagttggttgtcttt?c????gctggt??????????????????????????????????????????????????????????????????????????????????????????????????????????????????????????????????????????????????????????????????????????????????agacgagaataaagatagagtcccattttacatgtcaataccgacaacaataaaatttatag?taagaggaaaatccgttgact?????ttttaaatcatgagggttcaagtccctctatccccaaaaaa??????????accctt?tagggttttt?tattatgaccaaaaaat?????????????????????gggattatcc?????cct????????t?????????tcgttattcgttagc??ggttccaaatctttttaattt?????????????????????tt????????????????????????????????????????????????aagatttaggcaagaaatccccatt???????tt????????????aataattcacag?????????tcagtactttta???????????????????????????????????????????????????????????????????ctgaaactt???????????????a??????catttac????aaagtcttattc????????aattgg????????tcatt??????????????????????????????????????????????????????????????taatac???????????????????ttttttcgatttttctttttaattgaccaagcctt?gccttct?????????????agtaaaataagaaataagaaaggtgcatca????ataatggtcgggatagctcagttggtagagcagaggactgaaaatcctcg????????	[ 2]
Tristerix_peruvianus        	????????????????????????????????????gccttagtatggaaacccactaagtg?????ataactttcaaattcagggaaaccgtggaattaataaaaataggcaatcctgagccaaatcccgttt??????tac??????gaa????????aat???gagtagggaaagcgggcccgaat???????????caaaaaaggataggcgcagagactcaacggaagctgtt???????ct?aacaaa???????tat???ataca????atacaa??????????????????atgaagttggttttc?????????gctggt??????????????????????????????????????????????????????????????????????????????????????????????????????????????????????????????????????????????????????????????????????????????????agacgagaataaagatagagtcccattctacatgtcaataccgataacaatgaaatttatag?taagaggaaaatccgtcgact?????tttaaaatcatgagggttcaagtccctctatccccaaaaaa??????????gctc????????tttat?gactatgaccacaaaat?????????????????????tggattatcc?????cct????????t?????????tcgttattcgttagc??ggttcaaaatatttttc????????????????????????????????????????????????????????????????????????????atatttaggcaagaaattcccatt???????tt????????????aataattcatag?????????tcagtacttaacttata??????????????????????????????????????????????????????????????ctgaaactt???????????????a??????catttac????aaagtcttattc????????aattgg????????tcatttta??????aat????tttgtgta???ttttaaaaa????????agaaaactttaca???agtaatac???????????????????ttttttcgatttttaa??????ttgaccaa??????gccttct?????????????agta???????aaataagaacggtacatca????aaaatggtcgggatagctcagttggtagagcagaggactgaaaatcctcgtgt?????	[ 1]
Tristerix_peytonii          	????????????????????????????????????gccttagtatggaaacccactaagtg?????ataactttcaaattcagggaaaccgtggaattaataaaaataggcaatcctgagccaaatcccgttt??????tac??????gaa????????aat???gagtagggaaagcgggcccgaat???????????caaaaaaggataggcgcagagactcaacggaagctgtt???????ct?aacaaa???????tac???ataca????at????????????????????????????ttggttgtcttt?c????gctggt??????????????????????????????????????????????????????????????????????????????????????????????????????????????????????????????????????????????????????????????????????????????????agaagagaataaagatagagtcccattctacatgtcaataccgacaacaatgaaatttatag?taagaggaaaatccgtcgact?????tttaaaatcatgagggttcaagtccctctatccccaaaaaa??????????gctc????????tttat?gactatgaccccaaaat?????????????????????tgtattatcc?????cct????????t?????????tcgtt???????agt??ggttcaata??????????????????????????????????????????????????????????????????????????????????????????????????????????????????????????????????????????????????????????????????????????????????????????????????????????????????????????????????????????????????????????????????????????????????????????????????????????????????????????????????????????????????????????????????????????????????????????????????????????????????????tttttaa??????ttgaccaa??????gccttat?????????????agta???????aaataagaacggtacatca????ataatggtcgggatagctcagttggtagagcagaggactgaaaatcctcgtgt?????	[ 1]
Tristerix_pubescens         	????????????????????????????????????????????????aaacccactaagtg?????ataactttcaaattcagggaaaccgtggaattaataaaaataggcaatcctgagccaaatcccgttt??????tac??????gaa????????aat???gagtagggaaagcgggcccgaat???????????caaaaaaggataggcgcagagactcaacggaagctgtt???????ct?aacaaa???????tac???ataca????atacma??????????????????atggagttggttgtattt?y????gctggt??????????????????????????????????????????????????????????????????????????????????????????????????????????????????????????????????????????????????????????????????????????????????agacgagaataaagatagagtcccattctacatgtcaataccgacaacaatgaaatttatag?taagaggaaaatccgtcgact?????tttaaaatcatgagggttcaagtccctctatccccaaaaaa??????????gctc????????tttat?gactatgaccccaaaat?????????????????????tggattatcc?????cct????????t?????????tcgttattcgttagc??ggttcaaaatattttttattt?????????????????????tw????????????????????????????????????????????????aatatttaggcaataaatccccatt???????tt????????????aataattcacag?????????ttagtacttaacttata??????????????????????????????????????????????????????????????ctgaaactt???????????????a??????catttac????aaagtcttattc????????aattgg????????tc?????????????at????tttgtgta???tt???aaaa????????aaaaaactttaca???agtaatac???????????????????ttttttctatttttatttttaattgaccaa??????gccttct?????????????agta???????aaataagaacggtacatca????ataatggtcgggatagctcagttggta???????????????????????????????	[ 2]
Tristerix_verticillatus     	???????????????????????????????????????????????gaaacccactaagtg?????akaactttcaaattcagggaaaccgtggaattaataaaaataggcaatcctgagccaaatcccgttt??????tac??????aaatttacaaaaat???gagtagggaaaacgggcccgaat???????????caaaaaaggataggcgcagagactcaacggaagctgtt???????ct?aacaaa???????tac???ataca????atccaa??????????????????atggatttgrttgtcttt?c????gctagt??????????????????????????????????????????????????????????????????????????????????????????????????????????????????????????????????????????????????????????????????????????????????agacgagaataaagatagagtcccattctacatgtcaataccgacaacaatgaaatttatag?taagaggaaaatccgtcgact?????ttttaaatcatgagggttcaartccctctatccccaaaaaacccttaaaaaaccc????????tttat?gattatgacccaaaaat?????????????????????tggattatcc?????cct????????t?????????tcgttattcgttagc??ggttcaaaatattttkcattt?????????????????????tt????????????????????????????????????????????????catakttaggcaagaaatccccatt???????tt????????????aataattcacag?????????tcagtactttta???????????????????????????????????????????????????????????????????ctgaaattt???????????????a??????catttac????aaagtcttattc????????aattrg????????tcattttk??????cat????tttgtgtr???ttttcaaaa????????agaaaactttacm???agtaatac???????????????????ttttttctatttttctttttaattgaccaagcctt?gccttct?????????????agta???????aaataagaacggtgcatca????ataatggtcgggatagctcagttggtagagcagargactgaaaatcctcgtgt?????	[ 4]
Tupeia_antarctica           	cgaaattggtagacgctacggacttaattggattgagccttagtatggaaacccactaagtg?????ataactttcaaattcagggaaaccatggaattaataaaaataggcaatcctgagccaaatcccgttt??????tcc??????gaa????????aat???gagtagggaaagcaagccaga?????????????aaaaaaaggataggtgcagagactcaacggaagctgtt???????ct?aacaaa???????tac???ataca????atacaa??????????????????atggagttga??????tt?c????gctggt??????????????????????????????????????????????????????????????????????????????????????????????????????????????????????????????????????????????????????????????????????????????????agacgagaataaagatagagtcccattctacatgtcaatactgacaacaatgaaatttatag?taagaggaaaatccgtcgact?????ttttaaatcatgagggttcaagtccctctatccccaaaaaa??????????gcccat?ttgacccccg?aagtcttt??????ctc?????????????????????ttatttatcc?????ctt????????t?????????tcgttattcggtagc??ggttaaaaatccct?ttcattt????????????????????tt????????????????????????????????????????????????catatttaggcaagaaatccccatt???????tt????????????aataattcacag?????????tcagtac??????ttata?????????????????????????????????????????????????????????????ttgaaactt???????????????a??????cattttc????aa????????????????????????????????????????????????t????tttttcta???tttt??taa????????????????????????????????????????????????????????tttacttttaattgacatagacccaa?????gccttct?????????????agta???????aaataagaacggcgcatca????ataatggtcgggatagctcagttggtagagcagaggactgaaaat?????????????	[ 2]
Vanwykia_remota             	???????????????????????????????????????????????????cccactaagtg?????ataactttcaaattcagggaaaccgtggaattaataaaaatcggcaatcctgagccaaatcccgttt??????tcc??????gaa????????aat???gagtagggaaagcaagcccgaat???????????aaaaaaaggataggtgcagagactcaacggaagctgtt???????ct?aataaa???????tac???ataca????atacaa??????????????????atgtagttga??????tt?c????gccggt??????????????????????????????????????????????????????????????????????????????????????????????????????????????????????????????????????????????????????????????????????????????????agacgagaataaagatagagtcccattctacatgtcaataccgacaacaatgaaatttatag?taagaggaaaatccgtcgact?????ttttaaatcatgagggttcaagtccctctatccccaaaaaa??????????gcccgt?ttgaacccct?aattcttt??????ctc?????????????????????ttatttatccct???ctt????????t?????????tcgt???????tagc??agttaaaaatcccc?ttcttcattt?????????????????tt????????????????????????????????????????????????catatttaggcgagaaatacccatt???????tt????????????aataattcacag?????????tcagtactttat???????????????????????????ata?????????????????????????????????????ctgaaactt???????????????a??????tac????????aaagtcttattc????????aattag????????tcattttt??????cat????tttgtgta???ttttaaa?a?aata??????aaattttaca???agtaatac?????????????????????????????ttt?t??????ttagat??????????????tc???????????????????????????????????????????????ttaatggtcgggatagctcagttggtagagcagaggactgaaaatcctcgtgtcacc?	[ 1]
_REMOVED_                   	cgaaattggtagacgctacggacttaattrgrttgagccttagtatggaaacccactaagtg?????akaactttcaaattcagggaaaccgtggaattaataaaaatmggcaatcctgagccaaatcccgttt??????ycc??????gaa????????aay???gagtagggaaagcaagccmgaat???????????aaaaaaaggataggtgcagagactcaacggaagctgtt???????ct?aayaaa???????tacataatacaatacawacaa??????????????????atggrgttgattgtcttt?s????gccggt??????????????????????????????????????????????????????????????????????????????????????????????????????????????????????????????????????????????????????????????????????????????????agacgagaataaagatagagtcccattctacatgtcaatacckacaacaatgaaatttatagttaagaggaaaatccgtcgayt?????wttwaaatcatgagggttcaagtccctctatccccaaaaaa??????????gcccmt?tkgaacccct?mattyttk??????mtc?????????????????????tyatttatmc?????mtt????????t?????????tcgt???????tagc??rrttaaaaatmyyy?ttcwthwttt?????????????????tk????????????????????????????????????????????????catatttaggcragaaatmyccatt???????ttaattttcatttamataaytcacag?????????tcagtaytttawytwwwwact???????????g??????ata?????????????????????????????????????ctgaaamtw???????????????a??????catttay????aaagtmttattcaatattc?aattag????????tymtttyt??????cwt????tttgtgta???ttttaamwaaaakaaaa???aaayttkaca???artmatactttttkmt???????????atttttcttttttthattgacwtagayycaa?????gmcttty?????????????agta???????aaataakaacggcgcatca????wtaatggtygggatagctcagttgg?????????????????????????????????	[ 3]
	;
end;

begin paup;
	set torder=left tcompress taxlabels=full outroot=monophyl
		autoclose maxtrees=1000 increase=auto autoinc=1000
		storetreewts storebrlens rootmethod=outgroup
		warnroot=no;
	pset opt=deltran collapse=minbrlen;
	dset dcollapse distance=hky85 missdist=ignore rates=equal
		pinvar=0;
	defaults nj bionj breakties=random;
	defaults upgma bionj breakties=random;
	defaults bootstrap grpfreq=no;
	defaults contree grpfreq=no;
	defaults hsearch addseq=random;
	defaults savedist triangle=both;
end;
