# Supplementary material for: Eocene Loranthaceae pollen pushes back divergence ages for major splits in the family
Source: PeerJ. 2017 Jun 7;5:e3373. doi: 10.7717/peerj.3373 (PMC5466002; doi:10.7717/peerj.3373)
Supplement: Supplemental Information 8 — This archive includes all data and analysis files referred to in the main text and supplementary files that are needed to reproduce the shown results. See GuideToFiles.txt for naming schemes and contents of each subfolder included in this archive, and File S1 for analysis set-ups and further background information. [file peerj-05-3373-s008.zip › Step2_Consensi/05_trnLF.all.v.g.m1.nex]

#NEXUS

[mingrpsize= 1]

begin data;
	dimensions ntax= 86 nchar= 1311;
	format datatype=nucleotide gap=- missing=?;
	matrix
[                           	        10        20        30        40        50        60        70        80        90       100       110       120       130       140       150       160       170       180       190       200       210       220       230       240       250       260       270       280       290       300       310       320       330       340       350       360       370       380       390       400       410       420       430       440       450       460       470       480       490       500       510       520       530       540       550       560       570       580       590       600       610       620       630       640       650       660       670       680       690       700       710       720       730       740       750       760       770       780       790       800       810       820       830       840       850       860       870       880       890       900       910       920       930       940       950       960       970       980       990      1000      1010      1020      1030      1040      1050      1060      1070      1080      1090      1100      1110      1120      1130      1140      1150      1160      1170      1180      1190      1200      1210      1220      1230      1240      1250      1260      1270      1280      1290      1300      1310      1320]
[                           	         .         .         .         .         .         .         .         .         .         .         .         .         .         .         .         .         .         .         .         .         .         .         .         .         .         .         .         .         .         .         .         .         .         .         .         .         .         .         .         .         .         .         .         .         .         .         .         .         .         .         .         .         .         .         .         .         .         .         .         .         .         .         .         .         .         .         .         .         .         .         .         .         .         .         .         .         .         .         .         .         .         .         .         .         .         .         .         .         .         .         .         .         .         .         .         .         .         .         .         .         .         .         .         .         .         .         .         .         .         .         .         .         .         .         .         .         .         .         .         .         .         .         .         .         .         .         .         .         .         .         .         .]
Agelanthus_sansibarensis    	????????????????????????????????ttgagccttagtatggaaacccactaagtg-----ataactttcaaattcagggaaaccgtggaattaaaaaaaataggcaatcctgagccaaatcccgttt------tcc------gaa--------aat---gagtaaggaaagcaagccagaat-----------aaaaaaaggataggtgcagagactcaacggaagctgtt-------ct-aataaa-------tac---ataca----agacaa--------------ataaatggagttga------tt-cccccgtcgat----------------------------------------------------------------------------------------------------------------------------------------------------------------------------------aggcgagaataaagatagagtcccagtctacatgtcaataccgacaacaatgaaatttatag-taataggaaaatccgtcgact-----ttttaaatcatgagggttcaagtccctctatcccaaaaaa???????----???????????????????????????????????????????????????????????????????????????????????????????????????????????????????????????????????????????????????????????????????????????????????????????????????????????????????????????????????????????????????????????????????????????????????????????????????????????????????????????????????????????????????????????????????????????????????????????????????????????????????????????????????????????????????????????????????????????????????????????????????????????????????????????????????????????????????????????????????????????????????????????????????????????????????????????????????????????????????????????????????????????????????????	[ 1]
Alepis_flavida              	cgaaattggtagacgctacggacttaattggattgagccttagtatggaaacccactaagtg-----ataactttcaaattcagggaaaccatggaattaataaaaataggcaatcctgagccaaatcccgttt------tcc------gaa--------aat---gagtagggaaagcaagccagaat------------aaaaaaggataggtgcagagactcaacggaagctgtt-------ct-aacaaa-------tac---ataca----atacaa------------------ataaagttga------tt-c----gctggt----------------------------------------------------------------------------------------------------------------------------------------------------------------------------------agacgagaataaagatagagtcccattctacatgtcaataccgacaacaatgaaatttatag-taagaggaaaatccgtcgatt-----tttaaaatcatgagggttcaagtccctctatccccaaaaaa----------gcccat-ttgaccccct-aattattt------ctc-------------------------------------------------------------------------------aaaatccct-ttcattt--------------------tt------------------------------------------------catatttaggcaagaaatccccatt-------tt------------aataattcacag---------ccagtac------ttata-------------------------------------------------------------ctgaaactt---------------a------catttac----aaagtcttattc--------aattag--------tcattttt------cat----tttgtgta---tttt--caa-aaagaaa----a-ctttaca---agtaatac-------------------ttttttatatttttaattgacatagacccaa-----gcgttct-------------agta-------aaataagaacggcgcatca----ataatggtcgggatagctcakttggtagagcagaggactgaaaatcctcgtgtcacc?	[ 2]
Amyema_cambagei             	cgaaattggtagacgctacggacttaattgggttgagccttagtatggaaacccactaagtg-----ataactttcaaattcagggaaaccgtggaattaataaaaataggcaatcctgagccaaatcccgttt------tccttttccgaa--------aat---gagtagggaaagcaagccagaat------------aaaaaaggataggtgcagagactcaacggaagctgtt-------ct-aataaa-------gac---ataca----atacaa------------------atggagttga------tt-c----gccggt----------------------------------------------------------------------------------------------------------------------------------------------------------------------------------agacgagaataaagatagagtcccattctacatgtcaataccgacaacaatgaaatttatag-taagaggaaaatccgtcgact-----ttttaaatcatgagggttcaagtccctctatccccaaaaaa----------gcccgt-ttaaacccct-aattttat---------------------------------------------cct--------t---------ttgt-------tagc--aaccc------------------cc-----------------tt------------------------------------------------catttttaggagagaaatacccatt-------tt------------actaattcacag---------tcaatactttat---------------------------ata-------------------------------------?tgaaactt---------------a------cattttc----aaagtattatta--------aattag--------taattttg------cat----tttgtgta---tttttaa-a-aaga------aaattttaca---agtaatac-----------------------------ttt-t------ttagat--------------tt-----------------------------------------------ttaatggtcgggatagctcagttggtaga?????????????????????????????	[ 1]
Amyema_glabra               	?????????????????????????????????????ccttagtatggaaacccactaagtg-----ataactttcaaattcagggaaaccgtggaattaataaaaatgggcaatcctgagccaaatcccgttt------tcc------gaa--------aat---gagtagggaaagcaagccagaat------------aaaaaaggataggtgcagagactcaacggaagctgtt-------ct-aataaa-------gac------------atacaa------------------atggagttga------tt-c----gccggt----------------------------------------------------------------------------------------------------------------------------------------------------------------------------------agacgagaataaagatagagtcccattctacatgtcaataccgacaacaatgaaatttatag-taagaggaaaatccgtcgact-----tttaaaatcatgagggttcaagtccctctatccccaaaaaaa---------gcccgt-ttaaacccct-aa-----t---------------------------------tttatcc-----c-----------------------t-------tagc--agttaaaaac-------------tt-----------------tt------------------------------------------------catatttaggcgagaaatacccattttactaatt------------actaattcacag---------tcaatac---------------------------------ta-------------------------------------ctgaaactt---------------a------catttac----aaagtcttattc--------aattat--------ta-------------at----tttgtgta---tttttaa-a-aata------aaattttaca---agtaatac-----------------------------ttt-t------ttagat--------------tt-----------------------------------------------ttaatggtcgggatagct????????????????????????????????????????	[ 1]
Amyema_queenslandica        	????????????????????????????????????????????????????????????????????taactttcaaattcagggaaaccgtggaattaataaaaataggcaatcctgagccaaatcccgttt------tcc------gaa--------aat---gagtagggaaagcaagccagaat-----------aaaaaagggataggtgcagagactcaacggaagctgtt-------ct-aataaa-------tac---at?ca----atacaa------------------atggagttga------tt-c----gccggt----------------------------------------------------------------------------------------------------------------------------------------------------------------------------------agacgagaataaagatagagtcccattctacatgtcaataccgacaacaatgaaatttatag-tacgaggaaaatccgtcgact-----ttttaaatcatgagggttcaagtccctctatccccaaaaaaa---------gcccgt-ttaaacccct-aattcttt------ctc---------------------ttatttatcc-----ctt--------t---------ttgt-------tagc--agttaaaaaccccc----------------------------tt------------------------------------------------cattttt-cgcgagaaatacccatt-------tt------------aataattcacag---------tcagtactttatattttatatacatatattgaat-----ata-------------------------------------ttgaaactt---------------a------catttac----aaagtcttattc--------aatt---------------ttt------cat----ttttttta---tttttaa-a-attt------tctttttaaa---agtaatac-----------------------------ttt-------gttagat--------------tt-----------------------------------------------ttaatggtcgggatag??????????????????????????????????????????	[ 1]
Amylotheca_duthieana        	?????????????????????????????????????ccttagtatggaaacccactaagtg-----ataactttcaaattcagggaaaccgtggaattaataaaaataggcaatcctgagccaaatcccgttt------tcc------gaa--------aat---gagtagggaaaacaagccagaat--------aaaaaaaaaaggataggtgcagagactcaacggaagctgtt-------ct-aacaaa-------tac---aaaca----atacaa------------------atggagttga------tt-c----gctggt----------------------------------------------------------------------------------------------------------------------------------------------------------------------------------agacgagaataaagatagagtcccattctacatgtcaataccgacaacaatgaaatttatag-taagaggaaaatccgtcgact-----ttttaaatcatgagggttcaagtccctctatccccaaaaaa----------gcctat-ttgactccct-aatttttt------ctc------------------------------c-----ctt--------t---------tcgt-------tagc--ggttaaaaatcctt-tttattttt------------------ct------------------------------------------------catatttagggaagaa-----catt-------tt------------aataattcacag---------tcagtac------ttata-------------------------------------------------------------ctgaaactt---------------a------catttac----aaagtcttattc--------aattag--------tcattttt------tat----tttgtgta---tttt--caa-aaagaaa----a-cttt--------taatactttgtttactttgtttagattttttagatttttaattgacatagacccaa-----gccttct-------------agta-------aaataagaaccgcgcatca----ataatggtcgggatagctcagttggtagag????????????????????????????	[ 1]
Amylotheca_subumbellata     	cgaaattggtagacgctacggacttaattggattgagcctt????????????????aagtg-----ataactttcaaattcagggaaaccgtggaattaataaaaataggcaatcctgagccaaatcccgttt------tcc------gga--------aat---gagtagggaaagctagccagaat-----------aaaaaaaggataggtgcagagactcaacggaagctgtt-------ct-aacaaa-------tac---ataca----atacaa------------------atggagttga------tt-c----gctggt----------------------------------------------------------------------------------------------------------------------------------------------------------------------------------agacgagaataaagatagagtcccattctacatgtcaataccgacaacaatgaaatttatag-taagaggaaaatccgtcgact-----ttttaaatcatgagggttcaagtccctctatccccaaaaaa----------gcccat-ttgatcccct-aattattt------ctc------------------------------c-----ctt--------t---------tcgt-------tagc--ggttaaaaatcctt-ttcattt--------------------tt------------------------------------------------catatttaggtaagaaatccccatt-------tt------------aataattcacag---------tcagtac------ttata-------------------------------------------------------------ctgaaactt---------------a------catttac----aaagtcttattc--------aattag--------tcattctt------cat----tttgtgta---tttt--caa-aaagaaa----a-cttt---------------------------------------------------------------a-----gccttct-------------agta-------aaataagaaccgcgcatca----ataatggtcgggat????????????????????????????????????????????	[ 1]
Atkinsonia_ligustrina       	cgaaattggtagacgttacggacttaattggattgagccttagtatggaaacccactaagtg-----ataactttcaaattcagggaaaccgtggaattaataaaaataggcaatcctgagccaaatcccgttt------tcc------gaa--------aat---gagtagggaaagcaagccagaat------aaaaaaaggaaaggataggtgcagagactcaacggaagctgtt-------ct-aacaaa-------tac---ataca----atacaa------------------atggagttgattgtcttt-c----gctggt----------------------------------------------------------------------------------------------------------------------------------------------------------------------------------agccgagaataaagatagagtcccattctacatgtcaataccgacaacaatgaaatttatag-taagaggaaaatccgtcgact-----ttttaaatcatgagggttcaagtccctctatccccaaaaaa----------gcccat-ttgaccccct-aattattt------ctc---------------------ttatttatcc-----ctt--------t---------tcgt-------tagc--ggttaaaaatcctt-ttcattt--------------------tt------------------------------------------------catatttaggcaagaaatccccatt-------tt------------aataattcacag---------tcagkac------ttata-------------------------------------------------------------ctgaaactt---------------a------catttac----aaagtcttattc--------aattag--------tcattttt------cat----tttttgta---tttt--caa-aaagaaa----acctttaca---agtaatac-------------------ctttttatatttttaattgacatagacccaa-----gccttct-------------agta-------aaataagaacggcgcatca----ataatggtcgggatagctcagttggtagagcagaggactgaaaatcctcctg??????	[ 2]
Bakerella_sp_Nickrent_4161  	???????ggtagacgctacggacttaattgggttgagccttagtatggaaacccactaagtg-----ataactttcaaattcagggaaaccgtggaattaataaaaataggcaatcctgagccaaatcccgttt------tcc------gaa--------aat---gagtagggaaagcaagccagaac-----------aaaaaaaggataggtgcagagactcaacggaagctgtt-------ct-aataaa-------tac---ataca----atacaa------------------atggagttga------tt-c----gccggt----------------------------------------------------------------------------------------------------------------------------------------------------------------------------------agacaagaataaagatagagtcccattctacatgtcaataccgacaacaatgaaatttatag-taagaggaaaatccgtcgact-----ttttaaatcatgagggttcaagtccctctatccccaaaaaa----------gcccgt-ttgaacccct-aattcgtt------ctc---------------------ttatttatcc-----ctt--------t---------tcgt-------taac--agttaaaaataccc----ttcattt-----------------tt------------------------------------------------catatttaggcgcgaaatacacatt-------tt------------aataattcacag-----------------------------------------------------------------------------------------------------------------------------------------------------------------------------------------tttgtgta---ttttaaa-a-aata------aaattttaca---agtaatac-----------------------------ttt-t------ttagat--------------tt-----------------------------------------------ttaatggtcgggatagctcagttggtagagcagaggactgaaaatcctcgtgtcacca	[ 1]
Baratranthus_axanthus       	cgaaattggtagacgctacggacttaattggattgagccttagtatggaaacccactaagtg-----ataactttcaaattcagggaaaccgtggaattaataaaaatcggcaatcctgagccaaatcccgttt------tcc------gaa--------aat---gaatagggaaagcaagccagaat----------aaaaaaaaggataggtgcagagactcaacggaagctgtt-------ctaaataaatacataatac---ataca----atacaa------------------atggagttga------tt-c----gtcggt----------------------------------------------------------------------------------------------------------------------------------------------------------------------------------agacgagaataaagatagagtcccattcyacatgtcaataccgacaacaatgaaatttatag-taagaggaaaatccgtcgact-----ttttaaatcatgagggttcaagtccctctatccccaaaagg----------gcccgt-ttgaacccct-aattcttt------ctc---------------------ttagttatcc-----ctt--------t---------tcgt-------tagc--agttaaaaatcccc----ttcattt-----------------tt------------------------------------------------catatttaggttcgaaatacccatt-------tt------------aataagtcacag---------tcagtactttatatactgat-------------------ata-------------------------------------ctgaaactt---------------a------cattcatttacaaagtcttattc--------aataag--------tgattttt------cat----tttgtgta---ttttaaaaa-agaaaatttwaaattttaca---agtaawac-----------------------------ttt-t------tgagat--------------tt-----------------------------------------------ttaatggtcgggatagctcagttggtagagcagaagactgaaa???????????????	[ 2]
Benthamina_alyxifolia       	cgaaattggtagacgctacggacttaattgggttgagccttagtatggaaacccactaagtg-----ataactttcaaattcagggaaaccgtggaattaataaaaataggcaatcctgagccaaatcctgttt------tcc------aaa--------aataatgagtagggaaagcaagccagaat-----------aaaaaaaggataggtgcagagactcaacggaagctgtt-------ct-aataaa-------tac---ataca----atacaa------------------atggagttga------tt-c----gccggt----------------------------------------------------------------------------------------------------------------------------------------------------------------------------------agacgagaataaagatagagtcccattctacatgtcaataccgacaacaatgaaatttatag-taagaggaaaatccgtcgact-----tttaaaatcatgagggttcaagtccctctatccccaaaaaaa---------gcccgt-ttaaacccctaaattcttt------cta---------------------ttatttatcc-----ctt--------t---------tcgt-------tagc--agttaaaaactccc----ttcattt-----------------tt------------------------------------------------catatttaggcgagaaatacccatt-------tt------------aataattcatag---------tcagtactttatttatatatttaatatatttat------aga-------------------------------------ctgaaactt---------------a------catttac----aaagtcttattc--------aattag--------tcatttta------aat----tttgtgta---tttttaa-a-aata------aaattttaca---agtaatac-----------------------------ttt-t------ttagat--------------tt-----------------------------------------------ttaatggtcgggatagctcagttggtagagcagaggactgaaaatcctcgtgtcacca	[ 2]
Cecarria_obtusifolia        	cgaaattggtagacgctacggacttaattggattgagccttagtatggaaacttactaagtg-----ataactttcaaattcagggaaaccgtggaattaataaaaataggcaatcctgaaccaaatcccgttt------tca------taa--------aat---gagtagggaaatcaagccagaat----------aaaaaaaaggataggtgcagagactcaatggaagctgtt-------ct-aataaatacat--tac---ataca----atacaa------------------attgtatgta------gc-------ccggt----------------------------------------------------------------------------------------------------------------------------------------------------------------------------------agacgagaataaagatagagtcccattctacatgtcaataccgacaacaattaaatttatag-taagaggaaaatccgtcgatt-----ttwaaaatcatgagggttcargtccctctatccccaaaaaaraaaaag---gcccgt-ttgagccccc-attagt--------------------------------------------------------------------tcat-------tagc--atttt---------------------------------------------------------------------------------------aatttttaggcaagaaatgcccatt-------tt------------aataattcacag---------tcagtacttttttttata-------------------------------------------------------------ctgaaacttatctactg-------a------catttat----aaagtcttattc-------------------------------------------tttttata---ttt---------------------------------------------------------------------------------------------------------------------------------------------------ttaatggtcaggatag??????????????????????????????????????????	[ 2]
Cladocolea_cupulata         	cgaaattggtagacgctacggacttaattggattgagccttagtatggaaacccactaagtg-----ataactttcaaattcagggaaaccgtggaattaataaaaataggcaatcctgagccaaatcccgttt------ccc------gaa--------aac-gagagtagggaaagcaagccagaat--aaataaaaaaaggaaaggataggtgcagagactcaacggaagctgtt-------ct-aacaaa-------tac---atacaaatgatacaa------------------atggggtttattgtcttt-c----gccggt----------------------------------------------------------------------------------------------------------------------------------------------------------------------------------agacgagaataaagatagagtcccattctacatgtcaatacctacaacaatgaaatttatagttaagaggaaaatccgccgact-----tttaaaatcatgagggttcaagtccctctatccccaaaaaa----------gcccat-tttaccccct-aatttttt------atc---------------------ttatttatcc-----cgt--------t---------tcgt-------tagc--gattaaaaat--------attt--------------------tt------------------------------------------------catttttaggcaagaaatccccatt-------tt------------aataactcacag---------tcagtac------ttata-------------------------------------------------------------ctgaaactt---------------a------catttac----aaagtcttattcaatta---gtttag--------ttattttt------aat----tttgtgta---ttttcacaa-aaagaaa----actttacatac?agtaatac-------------------ttttttatattttaaattgacatagacccaa-----gcct------------------ta-------aaataagaacggcgcatca----ataatggttgggatagctcagttggtagagcagaggactgaaa???????????????	[ 1]
Cladocolea_gracilis         	???????????gacgctacggacttaattggattgagccttagtatggaaacccactaagtg-----ataactttcaaattcagggaaaccgtggaattaataaaaataggcaatcctgagccaaatcccgttt------ccc------gaa--------aac---gagtagggaaagcaagccagaat-------aaataaaaaaaggataggtgcagagactcaacggaagctgtt-------ct-aacaaa-------tac---ataca---------a------------------atggggttgattgtcttt-c----gccggt----------------------------------------------------------------------------------------------------------------------------------------------------------------------------------a---gagaataaagatagagtcccattctacatgtcaatacctacaacaatgaaatttatagttaagaggaaaatccgtcgact-----tttttaatcatgagggttcaagtccctctatccccaaaaaa----------gcccat-ttgaccccct-aatttttt------atc---------------------ttatttatcc--------------------------ctgt-------tagc--gattaaaaatcttt-ttcatat---------------------------------------------------------------------------ttaggcaagaaatccccatt-------tt------------aataactcacag---------tcagtac------ttata-------------------------------------------------------------ctgaaactt---------------a------catttac----aaagtcttattc--------aata------------------------aat----tttgtgta---tttt--caa-aaagaaaagaaaactttaca---agtaatactttttttata---------ttttatttaattaaatagaaaatagacccaa-----gccttat-------------agta-------aaataagaacggcgcatca----ataatggttgggatag??????????????????????????????????????????	[ 1]
Cladocolea_mcvaughii        	cgaaattggtggacgctacggacttaattggattgagccttagtatggaaacccactaagtg-----ataactttcaaattcagggaaaccgtggaattaataaaaataggcaatcctgagccaaatcccgttt------ccc------gaa--------aac-gagagtagggaaagcaagccagaat--aaataaaaaaaggataggataggtgcagagactcaacggaagctgtt-------ct-aacaaa-------tac---ataca----atacaa------------------atggggttgattgtcttt-c----gccggt----------------------------------------------------------------------------------------------------------------------------------------------------------------------------------agacgagaataaagatagagtcccattctacatgtcaatacctacaacaatgaaatttatagttaagaggaaaatccgtcgact-----ttttaaatcatgagggttcaagtccctctatccccaaaaaa----------gcccat-ttgaccccct-aatttttt------atc---------------------ttatttatcc-----ctt--------ttcgttagcgtcgt-------tagc--gattaaaaatcttt-ttcatat--------------------tt------------------------------------------------catatttaggcacgaaatccccatt-------tt------------aataactcacag---------tcagtac------ttata-------------------------------------------------------------ctgaaactt---------------a------cattt-------------------agtt---attttt--------ttattttt------aat----tttgtgta---tttt--caa-aaagaaa----acttta----------------------------------------------------------------------gcc------------------ta-------aaataagaatggcgcatca----ataatggttgggatagctcagttggtagagcagaggactgaaa???????????????	[ 1]
Dactyliophora_novaeguineae  	cgaaattggtagacgctacggacttaattgggttgagccttagtatggaaacccactaagtg-----ataactttcaaattcagggaaaccgtggaattaataaaaataggcaatcctgagccaaatcccgttt------tcc------gaa--------aat---gagtagggaaagcaagccagaat-----------aaaaaaaggataggtgcagagactcaacggaagctgtt-------ct-aataaa-------gac---ataca----atacaa------------------atgtagttga------tt-c----gccggt----------------------------------------------------------------------------------------------------------------------------------------------------------------------------------agacgagaataaagatagagtcccattctacatgtcaataccgacaacaatgaaatttatag-taagaggaaaatccgtcgact-----ttttaaatcatgagggttcaagtccctctatccccaaaaaaa---------gcccgt-ttaaacccct-aattcttt---------------------------------tttattc-----ctt--------t---------tcgt-------tagc--agttaaaaaccccc----ttcattt-----------------tt------------------------------------------------catatttaggcgagaaatacccatt-------tt------------aataattcacat---------tcagtactttat---------------------------ata-------------------------------------ctgaaactt---------------a------catttac----aaagtcttattc--------aattag--------tcattttt------gat----tttgtgta---tttttaa-a-aaga------aaattttaca---agtaatac-----------------------------ttt-t------ttagattttt-----aatggtt-----------------------------------------------ttaatggtcgggatagctcagttggtagagcaga????????????????????????	[ 2]
Decaisnina_brittenii        	cgaaattggtagacgctacggacttaattggattgagccttagtatggaaacccactaagtg-----ataactttcaaattcagggaaaccgtggaattaataaaaataggcaatcctgagccaaatcccgttt------tcc------?aa--------a?t---gagtagggaaaacaaaccagaat----------aaaaaaaaggataggtgcagagactcaacggaa??tgtt-------ct-aacaa?-------tac---at?ca----ctacaa------------------atggagttga------tt-c----gctggt----------------------------------------------------------------------------------------------------------------------------------------------------------------------------------agacgagaataaagatagagtcccattctacatgtcaataccgacaacaatgaaatttatag-taagaggaaaatccgtcgact-----ttttaaatcatgagggttcaagtccctctatccccaaaaaa----------gcccat-ttggccccct-aattattt------cta------------------------------c-----ctt--------t---------tcgg-------gagc--ggttaaaaatcctt-ttcattt--------------------tt------------------------------------------------cctatttaggaaagaaatccccatt-------tt------------aataattcacag---------ttagtac------ttata-------------------------------------------------------------ctgaaactt---------------a------catttac----aaagtc-----------------tag--------tcattttt------cat----tttgtgta---tttt--caa-aaagaaa----a-ctttaca---agtaatac-------------------ttttttagatttttaattgacatagacccaa-----gccttct-------------agta-------aaataagaaccgcgcatca----ataatggtcgggatagctcagttggtagagc???????????????????????????	[ 1]
Decaisnina_congesta         	cgaaattggtagacgctacggacttaattggattgagccttagtatggaaacccactaagtg-----ataactttcaaattcagggaaaccgtggaattaataaaaataggcaatcctgagccaaatcccgttt------tcc------gaa--------aat---gagtagggaaaacaaaccagaat---------aaaaaaaaaggataggtgcagagactcaacggaagctgtt-------ct-aacaaa-------tac---at-------------------------------acggagttga------tt-c----gctggt----------------------------------------------------------------------------------------------------------------------------------------------------------------------------------agacgagaataaagatagagtcccattctacatgtcaataccgacaacaatgaaatttatag-taagaggaaaatccgtcgact-----ttttaaatcatgagggttcaagtccctctatccccaaaaaa----------gcccat-ttggccccct-aattattt------cta------------------------------c-----ctt--------t---------tcgg-------gagc--ggttaaaaatcctt-ttcattt--------------------tt------------------------------------------------cctatttaggaaagaaatccccatt-------tt------------aataattcacag---------ttagtac------ttata-------------------------------------------------------------ctgaaactt---------------a------catttac----aaagtc-----------------tag--------tcattttt------cat----tttgtgta---tttt--caa-aaagaaa----a-ctttaca---agtaatac-------------------ttttttagatttttaattgacatagacccaa-----gccttct-------------agta-------aaataagaaccgcgcatca----ataatggtcgggatagctcagttggtagagcagaaggctgaaaa??????????????	[ 1]
Decaisnina_signata          	?????????????????????????????????tgagccttagtatggaaacccactaagtg-----ataactttcaaattcagggaaaccgtggaattaataaaaataggcaatcctgagccaaatcccgttt------tcc------gaa--------aat---gagtagggaaaacaaaccagaat---------aaaaaaaaaggataggtgcagagactcaacggaagctgtt-------ct-aacaaa-------tac---at-------------------------------acggagttga------tt-c----gctggt----------------------------------------------------------------------------------------------------------------------------------------------------------------------------------agacgagaataaagatagagtcccattctacatgtcaataccgacaacaatgaaatttatag-taagaggaaaatccgtcgact-----ttttaaatcatgagggttcaagtccctctatccccaaaaaa----------gcccat-ttggccccct-aattattt------cta------------------------------c-----ctt--------t---------tcgg-------gagc--ggttaaaaatcctt-ttcattt--------------------tt------------------------------------------------cctatttaggaaagaaatccccatt-------tt------------aataattcacag---------ttagtac------ttata-------------------------------------------------------------ctgaaactt---------------a------catttac----aaagtc-----------------tag--------tcattttt------cat----tttgtgta---tttt--caa-aaagaaa----a-ctttaca---agtaatac-------------------ttttttagatttttaattgacatagacccaa-----gccttct-------------agta-------aaataagaaccgcgcatca----ataatggtcgggatagctcagttggtagagcagaag??????????????????????	[ 1]
Decaisnina_triflora         	?????????????????????????????????????ccttagtatggaaacccactaagtg-----ataactttcaaattcagggaaaccgtggaattaataaaaataggcaatcctgagccaaatcccgttt------tcc------gaa--------aat---gagtagggaaaacaagccagaat--------aaaaaaaaaaggataggtgcagagactcaacggaagctgtt-------ct-aacaaa-------tgc---ataca----ctacaa------------------atggagttga------tt-c----gctggt----------------------------------------------------------------------------------------------------------------------------------------------------------------------------------agacgagaataaagatagagtcccattctacatgtcaataccgacaacaatgaaatttatag-taagaggaaaatccgtcgact-----ttttaaatcatgagggttcaagtccctctatccccaaaaaa----------gcccat-ttgaccccct-aattcttt------cta------------------------------c-----ctt--------t---------tcgg-------gagc--ggttaaaaatcctt-ttcattt--------------------tt------------------------------------------------cctatttaggcaagaaatccccatt-------tt------------aataattcacag---------ttagtac------ttata-------------------------------------------------------------ctga-----------------------------------------------------------------------------ttt------aat----tttgtgta---tttt--caa-aaagaaa----a-ctttaca---agtaatac-------------------ttttttagatttttaattgacatagacccaa-----gccttct-------------agta-------aaataagaaccgcgcatca----ataatggtcgggatagctcagttggtagag????????????????????????????	[ 1]
Dendrophthoe_constricta     	cgaaattggtagacgctacggacttaattgggttgagccttagtatggaaacccactaagtg-----ataactttcaaattcagggaaaccgtggaattaataaaaataggcaatcctgagccaaatcccgttt------tcc------gaa--------aat---gagtagtgaaagcaagttagaat-----------aaaaaaaggataggtgcagagactcaacggaagctgtt-------ct-aataaa-------tac---ataca----atacaatacaaacatacaatacaaatggagttta------tt-c----gccggt----------------------------------------------------------------------------------------------------------------------------------------------------------------------------------agacgagaataaagatagagtcccattctacatgtcaataccgacaacaatgaaatttatag-taataggaaaatccgtcgact-----ttttaaatcatgagggttcaagtccctctatccccaaaaaa----------gcccgt-ttgaacccct-aattcttt------ctc---------------------ttatttatct-----ctt--------t---------tcat-------tagc--atttaaaaatcccc----ttcattt-----------------at------------------------------------------------catagttaggcgagaaatacccatt-------tt------------aataattcacag---------tcagtactttat---------------------------ata-------------------------------------ctga-----------------------------------------------------------------------------ttt------cat----tttgtgta---ttttaaa-a-aata------aaattttaca---agtaatac-----------------------------t----------ttagat--------------tt-----------------------------------------------ttaatggtcgggat????????????????????????????????????????????	[ 1]
Dendrophthoe_longituba      	???????????????????????????????????????????tatggaaacccactaagtg-----ataactttcaaattcagggaaaccgtggaattaataaaaataggcaatcctgagccaaatcctgttt------tcc------gaa--------aat---gagtagtgaaagcaagctagaat---------aaaaaaaaaggataggtgcagagactcaacggaagctgtt-------ct-aataaa-------tac---ataca----atacaa------------------atggagttga------tt-c----gccggt----------------------------------------------------------------------------------------------------------------------------------------------------------------------------------agacaagaataaagatagagtcccattctacatgtcaataccgacaacaatgaaatttatag-taataggaaaatccgtcgact-----ttttaaatcatgagggttcaagtccctctatccccaaaaaa----------gtctgt-ttgaacccct-aattattt------ctc---------------------ttatttatct-----ctt--------t---------tcgt-------taac--agttaaaaatcccc----ttcattt-----------------ct------------------------------------------------catagttaggcgagaaatacccatt-------tt------------aataattcacag---------tcagtactttat---------------------------ata-------------------------------------ctgaaactt---------------a------catttac----aaagtcttattc--------aattag--------tcattttt------cat----tttgtgtattttttttaaaa-aaga------aaattttaca---agtaatac-----------------------------ttt-t--tt--ttagattttt-----at---tt-----------------------------------------------ttaatggtcgggatagctcagttggtaga?????????????????????????????	[ 1]
Dendrophthoe_vitellina      	cgaaattggtagacgttacggacttaattgggttgagccttagtatggaaacccactaagtg-----ataactttcaaattcagggaaaccgtggaattaataaaaataggcaatcctgagccaaatcctgttt------tcc------gaa--------aat---gagtagtgaaagcaagctagaat-----------aaaaaaaggataggtgcagagactcaacggaagctgtt-------ct-aataaa-------tac---ataca----atacaa------------------atggagttga------tt-c----------------------------------------------------------------------------------------------------------------------------------------------------------------------------------------------tccagaataaagatagagtcccattctacatgtcaatactgacaacaatgaaatttatag-taataggaaaatccgtcgact-----ttttaaatcatgagggttcaagtccctctatccccaaaaaa----------gcctgc-ttgaacccct-aattcttt------ctc---------------------ttatttatct-----ctt--------t---------tcgt-------tagc--agttaaaaatcccc----ttcattt-----------------tt------------------------------------------------catagttaggcgagaaatacccatt-------tt------------aataattcacag---------tcagtactttat---------------------------ata-------------------------------------ctgaaactt---------------a------catttac----aaagtcttattc--------aattag--------tcattttt------cat----tttgtgta---ttttaaa-a-aata------aaattttaca---agtaatac-----------------------------tt-----------------------------tt-----------------------------------------------tttatggtcgggat????????????????????????????????????????????	[ 1]
Desmaria_mutabilis          	cgaaattggtagacgctacggacttaattggattgagccttagtatggaaacccactaagtg-----ataactttcaaattcagggaaaccgtggaattaataaaaataggcaatcctgagccaaatcccgttt------ttc------gaa--------aat---gagtagggaaagcaaaccagaat-----------caaaaaaggataggtgcagagactcaacggaagctgtt-------ct-aacaaa-------tac---ataca----atacaa------------------atggagttgattgtcttt-c----gctggt----------------------------------------------------------------------------------------------------------------------------------------------------------------------------------agacgagaataaagagagagtcccattctacatgtcaataccgacaacaatgaaatttatag-taagaggaaaatccgtcgact-----ttttaaatcatgagggttcaagtccctctatccccaaaaaa----------gcccat-ttgaccccct-aatttttt------atc---------------------ttatttatac-----ctt--------t---------tcgt-------tagc--ggttaaaaatcctt-----------------------------------------------------------------------------------------------------------------------------------------------------------------------------------------------------------------------------------------------------------------------------gtcttattc--------aattag--------tcatttttaatttaaat----tttgtgta---tttt--caa-aaagaaa----a-ctttaca---agtaatactttttg-------------atatttttatttttaattgacatagacccca-----gccctct-------------agta-------aaataagaacggtgcatca----ataatggtcgggatagctcagttggtagagcagaggactgaaaatcctcgtgccccaa	[ 2]
Diplatia_furcata            	???????????????????????????????????????????????????cccactaagtg-----ataactttcaaattcagggaaaccgtggaattaataaaaatgggcaatcctgagccaaatcccgttt------tcc------gaa--------aat---gagtagggaaagcaagccagaat------------aaaaaaggataggtgcagagactcaacggaagctgtt-------ct-aataaa-------gac------------atgcaa------------------atggagttga------tt-c----gccggt----------------------------------------------------------------------------------------------------------------------------------------------------------------------------------agacgagaataaagatagagtcccattctacatgtcaataccgacaacaatgaaatttatag-taagaggaaaatccgtcgact-----tttaaaatcatgagggttcaagtccctctatccccaaaaaaa---------gcccgt-ttaaacccct-aa-----t---------------------------------tttatcc-----ctt--------t---------tc-t-------tagc--agttaaaaac-------------tt-----------------tt------------------------------------------------catagttaggagagaaatacccatt-------tt------------actaattcacag---------tcaatac---------------------------------ta-------------------------------------ctgaaactt---------------a------catttac----aaagtcttattc--------aattag--------taattttg------cat----tttgtgta---tttttaa-a-aaga------aaattttaca---agtaatac-----------------------------ttt-t------ttagat--------------tt-----------------------------------------------ttaatggtcgggatagctcagttggtagagcagaggactgaaaatcctcgtgtcacc?	[ 1]
Diplatia_grandibractea      	cgaaattggtagacgctacggacttaattgggttgagccttagtatggaaacccactaagtg-----ataactttcaaattcagggaaaccgtggaattaataaaaatgggcaatcctgagccaaatcccgttt------tcc------gaa--------aat---gagtagggaaagcaagccagaat-----------------aggataggtgcagagactcaacggaagctgtt-------ct-aataaa-------gac------------atacaa------------------atggagttga------tt-c----gccggt----------------------------------------------------------------------------------------------------------------------------------------------------------------------------------agacgagaataaagatagagtcccattctacatgtcaataccgacaacaatgaaatttatag-taagaggaaaatccgtcgact-----tttaaaatcatgagggttcaagtccctctatccccaaaaaag---------gcccgt-ttaaacccct-aa-----t---------------------------------tttatcc-----ctt--------t---------tcgt-------tagc--agttaaaaac-------------tt-----------------tt------------------------------------------------catatttaggagagaaatacccatt-------tt------------actaattcacag---------tcaatat---------------------------------ta-------------------------------------ctgaaactt---------------a------catttac----aaagtcttattc--------aattag--------taattttg------cat----tttgtgta---tttttaa-a-aaga------aaattttaca---agtaatac-----------------------------ttt-t------ttagat--------------tt-----------------------------------------------ttaatggtcgggatagctcagttggtagagcaga????????????????????????	[ 1]
Emelianthe_panganensis      	???????????gacgctacggacttaattgggttgagccttagtatggaaacccactaagtgaagtgataactttcaaattcagggaaaccgtggaattaataaaaataggcaatcctgagccaaatcccgttt------tcc------gaa--------aat---gagtagggaaagcaaaccagaat-----------aaaaaaaggataggtgcagagactcaacggacgctgtt-------ct-aataaa-------tac---at-------------------------------atggagttga------tt-c----gccggt----------------------------------------------------------------------------------------------------------------------------------------------------------------------------------agacgagaataaagatagagtcccattctacatgtcaataccgacaacaatgaaatttatag-taagaggaaaatccgtcgact-----tttaaaatcatgagggttcaagtccctctatccccaaaaaa----------gcccgt-ttgaaccaca-aattcttt--cttatta---------------------tttttccttt-----ttt--------t---------tcgt-------tagc--aatttttaatcc------------------------------cc------------------------------------------------tttatttaggcgagaaacacccatt-------tg------------aataattcacag---------tcagtactttatatatatatactatatactg--------ata-------------------------------------ctgaaactt---------------a------catttac----aaagtcttattc--------aattag--------tcattttt------cat----tttgtgta---ttttaaga------------aaatttgaca---agtaatac-----------------------------ttt-t--ttagttcgat--------------tt-----------------------------------------------tgaatggtcgggatagctcagttggtag??????????????????????????????	[ 1]
Englerina_ramulosa          	cgaaattggtagacgctacggacttaattaggttgagccttagtatggaaacccactaagtg-----ataactttcaaattcagggaaaccgtggaattaataaaaataggcaatcctgagccaaatcccgttt------tcc------gaa--------aat---gagtagggaaagtaagccagcag----------aaaaaaaaggataggtgcagagactcaacggaagctgtt-------ct-aataaa-------tac---ataca----acacaa------------------ctcgagttga------ttgcccaagttggt----------------------------------------------------------------------------------------------------------------------------------------------------------------------------------aggcgagaataaagatagagtcccattctacatgtcaatgccgacaacaatgaaatttatag-taagaggaaaatccgtcgact-----ttttaaatcatgagggttcaagtccctctatccccaaaaaa----------gcctgt-ttgaacacct-aattcttt------ctc---------------------ttatttttcc-----ctt--------t---------tcgt-------tagc--agtcaaaatcctct-ttcttt---------------------tt------------------------------------------------catatttaggcgagaaatatccatt-------tt------------aataattcacag---------tcagtactttatttatatattatatattatttattt---atatattatatattaattattaatttaattaatatataatctgaaattt---------------a------catttac----aaagtattattc--------aattta-------gtcattttt------cat----tttgtgtattttttttttta-aaaa--------------aa---aa?aatac-----------------------------ttt-t------ttagat--------------tt-----------------------------------------------ttaa??????????????????????????????????????????????????????	[ 1]
Erianthemum_dregei          	cgaaattggtagacgctacggacttaattgggttgagccttagtatggaaacccactaagtg-----ataactttcaaattcagggaaaccgtggaattaataaaaataggcaatcctgagccaaatcccgttt------tcc------gaa--------aat---gaggagggaaagcaaaccagaat-----------aaaaaaaggataggtgcagagactcaacggaagctgtt-------ct-aataaa-------tac---ataca----a-----------------------atggagttga------tt-c----gccagt----------------------------------------------------------------------------------------------------------------------------------------------------------------------------------agacgagaataaagatagagtcccattctacatgtcaataccgacaacaatgaaatttatag-taagaggaaaatccgtcgact-----ttttaaatcatgagggttcaagtccctctatccccaaaaaa----------gcccgt-ttgaacccct-aattcttt-----cttc---------------------ttatttatcc-----ctt--------t---------tcgt-------tagc--aataaaaaaatcc-----------------------------cc------------------------------------------------tttatttaggcgakaaatacccatt-------tt------------aataattcacag---------tcagtactttattataattatatattatatactg-----ata-------------------------------------ctgaaactt---------------a------catttaa----aaagtcttattc--------aattagcaaattagtcattttt------tat----tttgtgtr---tttraaaaa-aaga------aaattttaca---agtaayac-----------------------------ttt-t--tyagttagat--------------tt-----------------------------------------------wtaatggtcgggatagstcagttggtagagcagaggactgaaaatcctcgtgtcc???	[ 2]
Gaiadendron_punctatum       	cgaaattggtagacgctacggacttaattggattgagccttagtatggaaacccactaagtg-----ataactttcaaattcagggaaaccgtggaattaataaaaataggcaatcctgagccaaatcccgttt------tcc------gaa--------aat---gagtagggaaagcaagccagaat-----------aaaaaaaggataggtgcagagactcaacggaagctgtt-------ct-aacaaa-------tay---ataca----atacaa------------------atggcgttga-----ttt-c----gctggt----------------------------------------------------------------------------------------------------------------------------------------------------------------------------------agacgagaataaagatagagtcccattctacatgtcaataccgacaacaatgaaatttatag-taagaggaaaatccgtcgact-----ttttaaatcatgagggttcaagtccctctatccccaaaaaaaaaaaa----gcctat-ttgaccccct-aattattt------atc------------------------------t-----tat--------t---------tcgt-------tagc--ggttaaaaatcctt-ttcattt--------------------tt------------------------------------------------catatttaggcaataaatccccatt-------tt------------aataattcacag---------tcagtac------ttata-------------------------------------------------------------ctgaaactt---------------a------catttac----aaagtcttattc--------aattag--------tcattttt------aat----tttgtgta---tttt--caa-aaagaaa----a-ctttaca---agtaatac-------------------ttttttatattttwaattgacatagacccaa-----gccttct-------------agta-------aaataagaacggcgcatca----ataatggtcgggatagctcagttggtagagcagaggactgaaaatcctcgtgtcac??	[ 2]
Globimetula_dinklagei       	?????????????????????????????????????ccttagtatggaaacccactaagtg-----ataactttcaaattcagggaaaccgtggaattaataaaaataggcaatcctgagccaaatcccgttt------tcc------gaa--------aat---gagtagggaaagcaagccagaat--------------aaaaggataggtgcagagactcaacggaagctgtt-------ct-aataaa-------tac---ataca----atacaa------------------atggagttga------tt-c----gccggt----------------------------------------------------------------------------------------------------------------------------------------------------------------------------------agacgagaataaagatagagtcccattctacatgtcaataccgacaacaatgaaatttatag-taagaggaaaatccgtcgact-----ttttaaatcatgagggttcaagtccctctatccccaaaaaa----------gcccgt-ttgaaccctt-aattcttt-----cttc---------------------ttatttatcc-----ctt--------t---------tcat-------tagc--aattcaaaattccc-t--t---------------------------------------------------------------------------tatttaggcgagaaatacccatt-------tt------------aataattcacag---------tcagtactttat---------------------------ata-------------------------------------ctgaaactt---------------a------catttac----aaagtcttattc--------aattag--------tcattttt------cat----tttttgta---ttttaaa-a-aata------aaattttaca---agttaata-----------------------------ctt-t--ttagttagat--------------tt-----------------------------------------------gtaatggtcgggatagctcagttggtagagcagaggactgaaaatcctcgtgtcc???	[ 1]
Helixanthera_coccinea       	????????????????tacggacttaattgatttgagccttagtatggaaacccactaagtg-----ataactttcaaattcagggaaaccgtggaattaataaaaataggcaatcctgagccaaatcccgttt------tcc------gac--------aat---gagtagtgaaagcaagctagaat---------------aaaggataggcgcagagactcaacggaagctgtt-------ct-aataaa-------tac---ataca----atacaa-attacaatacatttgtaatggagtgga------tt-c----gccggt----------------------------------------------------------------------------------------------------------------------------------------------------------------------------------agacgagaataaagatagagtcccattcaacatgtcaataccgacaacaatgcaatttgtag-taagaggaaaatccgtcgact-----taaaaaatcatgagggttcaagtccctctatccccaaaaaa----------gcccgt-ttgaaccccc-aattcttt------ctc---------------------ttatttctct-----ctt--------t---------tcgt-------tagc--agttcaaaatcccc-tttttttt-------------------tt------------------------------------------------catagttaggcgagaaataaccatt-------tt------------cataattcacag---------tcagtactttatataat----------------------ata-------------------------------------ctgaaactt---------------a------catttac----aaagtcttattc--------aattag--------tgattttt------cat----tttgtgta----ttttaaca-aaga------aaatattaca---agtaatac-----------------------------ttttttattttttagat--------------tt-----------------------------------------------ttaatggtcgggatagctcagttggtagagcagaggactgaaaatcctcg????????	[ 1]
Helixanthera_parasitica     	???????????????ctacggacttaattgggttgagccttagtatggaaacccactaagtg-----ataactttcaaattcagggaaaccttggaattaataaaaataggcaatcctgagccaaatcccgttt------tac------gaa--------aat---gagtagggaaaacaagccagaat-----------aaaaaaaggataggtgcagagactcaacggaagctgtt-------ct-aataaa-------tac---aaaca----atacaa------------------atggagttta------tt-c----gccggt----------------------------------------------------------------------------------------------------------------------------------------------------------------------------------aaacgagaataaagatagagtcccattttacatgtcaataccgacaacaatgaaatttatag-taagaggaaaatccgtcgact-----ttttaaatcatgagggttcaagtccctctatccccaaaaaa----------gacagt-ttgaatccct-aattcttt------ctc---------------------gtatttatcc--------------------------ctgt-------tagc--agttaaaaatcccc----tttattt-----------------tt------------------------------------------------catctttaggcgagaaataaccatt-------tt------------aataattcacag---------tcagtactttactttagaactttatatactatatactgaata-------------------------------------ttgaaactt---------------a------catttac----aaagtattattc--------aattag--------?cattttt------cat----tttgtgta---ttt-----------------ttattttaca---agtaatac-----------------------------ttttt--taaatttata--------------tt-----------------------------------------------ttaa??????????????????????????????????????????????????????	[ 1]
Ileostylus_micranthus       	cgaaattggtagacgctacggacttaattggattgagccttagtatggaaacccactaagtg-----ataactttcaaattcagggaaaccgtggaattaataaaaataggcaatcctgagccaaatcctgttt------tcc------gaa--------aat---gagtagggaaagcaagccagaat------aaaaaaaaaaaaggataggtgcagagactcaacggaagctgttctaataact-aataaa-------tac---ataca----atacaa------------------atg----------------c----gccggt----------------------------------------------------------------------------------------------------------------------------------------------------------------------------------agacgagaataaagatagagtcccattytacatgtcaataccgacaacaatgaaatttatag-taagaggaaaatccgtcgact-----ttttaaatcatgagggttcaagtccctctatccccaaaaaaa---------gtccgt-ttgaacccct-aattcttt------ccc---------------------ttatttatcc--------------------------ctgt-------tagt--agttaaaaaccctt----------------------------tt------------------------------------------------catttttaggcaagaaatacccatt-------tt------------tataattcacaa---------tcagtacttttatactaaaatttat--------------cta-------------------------------------ctgaaactt---------------a------catttat----aaagtcttattc--------aattag--------tacttttt------cat----tttgtgta---ttttaaa-a-aata------caattttaca---agtaatac-----------------------------ttt-t------ttagat--------------tt-----------------------------------------------ttaatggtcgggatagctcagttggtagagcaaaaa??????????????????????	[ 2]
Lepidaria_oviceps           	???????????????????????????????????????????tatggaaacacactaagtg-----ataactttcaaattcagggaaaccgtggaattaataaaaataggcaatcctgagccaaatcccgttt------tct------gaa--------aat-------agggaaagcaagccagaat---------aaaaaaaaaggataggtgcagagactcaacggaagctgtt-------ct-aacaaa-------caa---atacatacaatacaa------------------atgcagttga------tt-c----gctggt----------------------------------------------------------------------------------------------------------------------------------------------------------------------------------agacgagaataaagatagagtcccattctacatgtcaataccgacaacaatgaaatttatag-taataggaaaatccgtcgact-----ttttaaatcatgagggttcaagtccctctatccccaaaaaaa---------gcccat-ttgaccccct-aattattt------ctc---------------------c--------------ctt--------t---------tcgt-------tagc--ggttaaaaatccttattcattt--------------------tt------------------------------------------------catatttaggcaaaaaatccccatt-------tt------------aattatttttaa---------taattaataatacttaata------------------------------------------------------------ctgaaactt---------------a------catttac----aaagtcttattc--------aattag--------tcattttt------aattttgtttgtgta---tttt--caa-aaagaaa-------------------------------------------------------------------------------actttct-------------agta-------aaataagaaccgcgcatca----ataatggtcgggatagctcagttggtagagcagaggactgaaaat?????????????	[ 1]
Lepidaria_sp_Nickrent_4044  	???????????????????????????????????????ttagtatggaaacccactaagtg-----ataactttcaaattcagggaaaccgtggaattaataaaaataggcaatcctgagccaaatcccgttt------tcc------gaa--------aat---gagtagggaaaacaagccagaat----------aaaaaaaaggataggtgcagagactcaacggaagctgtt-------ct-aacaaa-------tac---ataca----atacaa------------------atggagttga------tt-c----gctggt----------------------------------------------------------------------------------------------------------------------------------------------------------------------------------agacgagaataaagatagagtcccattctacatgtcaataccgacaacaatgaaatttatag-taagaggaaaatccgtcgact-----ttttaaatcatgagggttcaagtccctctatccccaaaaaa----------gcccatattgaccccct-aattattt------ctc------------------------------c-----ctt--------t---------tcgt-------tagc--ggttaaaaatcctt-ttcattt--------------------tt------------------------------------------------catatttaggcaagaaatccccatttt-----tt------------aataattcacag---------tcagtac------ttata-------------------------------------------------------------ctgaaactt---------------a------catttac----aaagtcttattc--------aattag--------tcattttt------aat----tttgtgta---tttt--caataaagaaa----a-ctttaca---agtaatac-------------------ttttttagattttgaattgacatagacccaa-----gccttct-------------agta-------aaataagaaccgcgcatca----ataatggtcgggatagctcagttggtaga?????????????????????????????	[ 1]
Ligaria_cuneifolia          	cgaaattggtagacgctacggacttaatttaattgagccttagtatggaaacccactaagtg-----ataattttcaaattcagggaaaccgcggaatwaa-aaaaagaggcaatcctgagccaaatcccgctt------tcc------gaa--------aat---gagtggggaacacaaaccggaat-------aaaaaaaaagaggataggtgcagagactcaatggaagctgtt-------ct-aacaaa-------tac---aaata----atacaa-------------aacaaaaggggttgattgtcttt-c----gccgat----------------------------------------------------------------------------------------------------------------------------------------------------------------------------------agacgagaataaagatagagtcccattctacatgtcaataccgacaacaatgaaatttatag-taagaggaaaatccgtcgact-----tttaaaatcatgagggttcaagtccctctatccccaaaaag----------gcatat-ttgatcccct-aatttttt------------------------------------------------------------------------------------------------------------------------------t------------------------------------------------cctatttaggcaagaaa-gcccatt-------tt------------aata-----------------atagta-------------------------------------------------------------------------cttacattt---------------a------caaatac----aaagttttatag----------------------tcatttaa------aat----ttttcgta---ttttcaaaa--------agaaaactttaaa---agtaatat-----------------------------ttttaattgacagaaac--------------yt-----------------tmtagtaaaawaagaacggcacatca----aaagtggtcgggatagctcagttggtagagcagaggactgaaaatcctcg????????	[ 2]
Loranthus_europaeus         	???????????????????????????????????????ttagtatggaaactcactaagtg-----ataactttcaaattcagggaaaccgtggaattaataaaaataggcaatcctgaaccaaatcccgttt------tca------taa--------aat---gagtagggaaatcaagccagaaw----------aaaaaaaaggataggtgcagagactcaacggaagctgtt-------ct-aataaa-------tac---ataca----atacaa------------------atggagttga------tt-c----gccggt----------------------------------------------------------------------------------------------------------------------------------------------------------------------------------agacgagaataaagatagagtcccwttctacatgtcaataccgacaacaatgaaatttacag-taagaggaaaatccgtcgact-----ttttaaatcatgagggttcaagtccctctatccccaaaaaaagtcaa----gtccgt-ttgaacccct-aattctat--------------------------------------cc-----ctt--------t---------tcat-------tatc--atttt---------------------------------------------------------------------------------------aatttttaggcaagaaatgcccatt-------tt------------aataattcacag---------tcagtactttactttt-----------------------ata-------------------------------------ctgaaacttatctactgacacttaa------catttac----aaagtcttattc------------------------------------------------------ttt------------------------------------------------------------------------------ttagat--------------tt-----------------------------------------------ttaatggtcgggatagctcagttggtagagcagaggactgaaaatcctcgtgtcacc?	[ 2]
Loranthus_grewingkii        	?????????????????????????????????????????????????????????????????????????????????????????ccgtggaattaataaaaataggcaatcctgaaccaaatcccgttt------tca------taa--------aat---gagtagggaaatcaagccagaat-----------aaaaaaaggataggtgcagagactcaacggaagctgtt-------ct-aataaa-------tac---ataca----atacaa------------------atggagttga------tt-c----gccggt----------------------------------------------------------------------------------------------------------------------------------------------------------------------------------agacgagaataaagatagagtcccattctacatgtcaataccgacaacaatgaaatttacag-taagaggaaaatccgtcgact-----ttttaaatcatgagggttcaagtccctctatccccaaaaaaa---------gtccgt-ttgaacccct-aattctat--------------------------------------cc-----ctt--------t---------tcat-------tatc--atttt---------------------------------------------------------------------------------------aatttttaggcaagaaatgcccatt-------tt------------aataattcacag---------tcagtactttactttt-----------------------ata-------------------------------------ctgaaacttatctactgacacttaa------catttac----aaagtcttattt----------------------------------------------------------------------------------------------------------------------------------------tagat--------------tt-----------------------------------------------ttaatggtcgggatagctcagttggtagagcagaggactgaaaatcctcgtgtcacc?	[ 1]
Loranthus_odoratus          	???????ggtagacgctacggacttaattggattgagccttagtatggaaactcactaagtg-----ataactttcaaattcagggaaaccgtggaattaataaaaataggcaatcctgaaccaaatcccgttt------tca------taa--------aat---gagtagggaaatcaagccagaat----------aaaaaaaaggataggtgcagagactcaacggaagctgtt-------ct-aataaa-------tac---ataca----atacaa------------------atggag-------------c----gccggt----------------------------------------------------------------------------------------------------------------------------------------------------------------------------------agacgagaataaagatagagtcccattctacatgtcaataccgacaacaatgaaatttatag-taagaggaaaatccgtcgact-----ttttaaatcatgagggttcaagtccctctatccccaaaaaaa---------gtccgt-ttgaacccct-aattctat--------------------------------------cc-----ctt--------t---------tcat-------tagc--atttt-------------------------------------tt------------------------------------------------aatttttaggcaagaaatgcccatt-------tt------------aataattcacag---------tcagtactttt----------------------------ata-------------------------------------ctgaaacttctctactgacacttaa------catttac----aaagtcttattc------------------------------------------------------ttt------------------------------------------------------------------------------ttagat--------------tt-----------------------------------------------ttaatggtcgggatagctcagttggtagagcagaggactgaaaatcctcgtgtcacca	[ 1]
Loxanthera_speciosa         	?????????????????????????????????????????agtatggaaacccactaagtg-----ataactttcaaattcagggaaaccgtggaattaataaaaataggcaatcctgagccaaatcccattt------tcc------gaa--------aat---gagtagggaaagcaagccagaaa----------aaaaaaaaggataggtgcagagactcaacggaagctgtt-------ct-aacaaa-------tac---ataca----atacaa------------------atagagttga------tt-c----gctggt----------------------------------------------------------------------------------------------------------------------------------------------------------------------------------agacgagaataaagatagagtcccattctacatgtcaataccgacaacaatgaaatttatag-taagaggaaaatccgtcgact-----ttttaaatcatgagggttcaagtccctctatccccaaaaaa----------gcccat-ttgac----------attt------atc------------------------------c-----ctt--------t---------tcgt-------tagc--ggttaaaaatcctt-ttcattt--------------------tt------------------------------------------------catatttaggcaagaaatccc-----------tt------------aataatttacag---------tcagtac------ttata-------------------------------------------------------------ctgaaactt---------------a------catttac----aaagtcttattc--------aattag--------tca------------------tttgtgta---tttt--caa-aaagaaa----a-ctttacaaataataatac-------------------ttttttagatttttaattgacatagacccaa-----gccttct-------------agta-------aaataagaaccgcgcatca----ataatggtcgggatagctcagttgg?????????????????????????????????	[ 1]
Lysiana_filifolia           	?????????????????????????????????????????????????aacccactaagtg-----ataactttcaaattcagggaaaccgtggaattaataaaaataggcaatcctgagccaaatcccgttt------tcc------gaa--------aat---gagtagggaaagctagccagaat-------aaaaaaaaaagggataggtgcagagactcaacggaagctgtt-------ct-aacaaa-------tac---ataca----ctacaa------------------atggagttga------tt-c----gctggt----------------------------------------------------------------------------------------------------------------------------------------------------------------------------------agacgagaataaagatagagtcccattctacatgtcaataccgacaacaatgaaatttatag-taagaggaaaatccgtcgact-----ttttaaatcatgagggttcaagtccctctatccccaaaaaa----------gcccat-ttgatcccct-aattattt------ctc------------------------------c-----ctt--------t---------tcgt-------tagc--ggttaaaaatcctt-ttcatttttc-----------------tt------------------------------------------------catatttaggtaagaaatccccatt-------tt------------aataattcacag---------tcaatac------ttata-------------------------------------------------------------ctgaaactt---------------a------catttac----aaaatcttattc--------aattag--------tcattctt------cat----tttgtgta---tttt--caa-aaagaaa----a-cttt---------------------------------------------------------------a-----gccttct-------------agta-------aaataagaaccgcgcatca----ataatggtcgggatagctcagttggtagagcagaggactgaaaatcctcgtgtc????	[ 1]
Lysiana_maritima            	cgaaatgggtagacgctacggacttaattgaattgagccttagtatggaaacccactaagtg-----ataactttcaaattcagggaaaccgtggaattaataaaaataggcaatcctgagccaaatcccgttt------tcc------gaa--------aat---gagtagggaaagctagccagaat--------aaaaaaaaagggataggtgcagagactcaacggaagctgtt-------ct-aacaaa-------tac---ataca----ctacaa------------------atggagttga------tt-c----gctggt----------------------------------------------------------------------------------------------------------------------------------------------------------------------------------agacgagaataaagatagagtcccattctacatgtcaataccgacaacaatgaaatttatag-taagaggaaaatccgtcgact-----ttttaaatcatgagggttcaagtccctctatccccaaaaaa----------gcccat-ttgatcccct-aattattt------ctc------------------------------c-----ctt--------t---------tcgt-------tagc--ggttaaaaatcctt-ttcatttttc-----------------tt------------------------------------------------catatttaggtaagaaatccccatt-------tt------------aataattcacag---------tcaatac------ttata-------------------------------------------------------------ctgaaactt---------------a------catttac----aaaatcttattc--------aattag--------tcattctt------cat----tttgtgta---tttt--caa-aaagaaa----a-cttt---------------------------------------------------------------a-----gccttct-------------agta-------aaataagaaccgcgcatca----ataatggtcgggatagctcagttggtagagcagaggactgaaa???????????????	[ 1]
Macrosolen_cochinchinensis  	?????????????????????????????????????????????????????????????????????????????????????????????????????????????????????????ccaaatcccgttt------tcc------gaa--------aat---gagtagggaaaacaagccagaat-aaaaaaaaaggaaaaaaggataggtgcagagactcaacggaagctgtt-------ct-aacaaa-------tac---ataca----atacaa------------------atggagttga------tt-c----gctggt----------------------------------------------------------------------------------------------------------------------------------------------------------------------------------agacaagaataaagatagagtcccattctacatgtcaataccgacaacaatgaaatttatag-taagaggaaaatccgtcgact-----ttttaaatcatgagggttcaagtccctctatccccaaaaaa----------ccccatattgaccccct-aattattt------ctc------------------------------c-----ctt--------t---------tcgt-------tagc--ggttaaaaatcctt-ttcattt--------------------tt------------------------------------------------catatttaggcaagaaatccccatttt-----tt------------aataagtcacag---------tcagtac------ttata-------------------------------------------------------------ctgaaactt---------------a------catttac----aaagtcttattc--------aattag--------tcattttt------aat----tttgtgta---tttt--caa-aaagaaa----a-ctttaga---agtaatac-------------------ttttttagatttttaattgacatagacccaa-----gccttct-------------agta-------aaataagaaccgcgcatca----ataatggtcgg???????????????????????????????????????????????	[ 1]
Macrosolen_melintangensis   	cgaaattggtagacgctacggacttaattggattgagccttagtatggaaacccactaagtg-----ataactttcaaattcagggaaaccgtggaattaataaaaataggcaatcctgagccaaatcccgttt------tcc------gaa--------aat---gagtagggaaaacaagccagaataaaaaaaaaaggaaaaaaggataggtgcagagactcaacggaagctgtt-------ct-aacaaa-------tac---ataca----atacaa------------------atggagttga------tt-c----gctggt----------------------------------------------------------------------------------------------------------------------------------------------------------------------------------agacaagaataaagatagagtcccattctacatgtcaataccgacaacaatgaaatttatag-taagaggaaaatccgtcgact-----ttttaaatcatgagggttcaagtccctctatccccaaaaaa----------ccccatattgaccccct-aattattt------ctc------------------------------c-----ctt--------t---------tcgt-------tagc--ggttaaaaatcctt-ttcattt--------------------tt------------------------------------------------catatttaggcaagaaatccccatttt-----tt------------aataagtcacag---------tcagtac------ttata-------------------------------------------------------------ctgaaactt---------------a------catttac----aaagtcttattc--------aattag--------tcattttt------aat----tttgtgta---tttt--caa-aaagaaa----a-ctttaga---agtaatac-------------------ttttttagatttttaattgacatagacccaa-----gccttct-------------agta-------aaataagaaccgcgcatca----ataatggtcgggatagctca?ttggtagagcagaggactgaaaa??????????????	[ 1]
Moquiniella_rubra           	????????????????????????????????????????tagtatggaaacccactaagtg-----ataactttcaaattcagggaaaccgtggaattaataaaaataggcaatcctgagccaaatcccattt------tcc------gaa--------aat---gagtagggaaagcaagccagaat-----------aaaaaaaggataggtgcagagactcaacggaagctgtt-------ct-aataaa-------tac---ataca----atacaa------------------atggagttga------tt-c----gccggt----------------------------------------------------------------------------------------------------------------------------------------------------------------------------------agacgagaataaagatagagtcccattctacatgtcaataccgacaacaatgaaatttatag-taagaggaaaatccgtcgact-----ttttaaatcatgagggttcaagtccctctatccccaaaaaa----------gcccgt-t?gaacgcct-aattcttt-----cttc---------------------ttatttatcc-----ctt--------t---------tcgt-------tagc--aatttgaaatcccc-g--ttcattt-----------------tt------------------------------------------------catatttaggtgagaaatactcatt-------tt------------aataattcacag---------tcattactttat---------------------------ata-------------------------------------ctgaaactt---------------a------catttcc----aaagtcttattc--------aattag--------tcattttt------cat----tttgtgta---ttttaaa-a-aata------aaattttaca---agtaatac-----------------------------ttt-t--ttagttagat--------------tt-----------------------------------------------ttaatggtcgggatagctcagttggtagag????????????????????????????	[ 1]
Muellerina_celastroides     	cgaaattggtagacgctacggacttaattggattgagccttagtatggaaactcactaagtg-----ataactttcaaattcagggaaaccgtggaattaataaaaataggcaatcctgagccaaatcctgttt------tcc------gaa--------aat---gagtagggaaagcaagccaaaaa--------aaaaaaaaaaggataggtgcagagactcaacggaagctgtt-------ct-aataaa-------tac---ataca----atacaa------------------atggagttgc------tt-c----tccggt----------------------------------------------------------------------------------------------------------------------------------------------------------------------------------agacgagaataaagatagagtcccattctacatgtcaataccgacaacaatgaaatttctag-taagaggaaaatccgtcgact-----ttttaaatcatgagggttcaagtccctctatccccaaaaaaa---------gtccgt-ttgaacccct-aattcgtt------ccc---------------------ttatttctcc--------------------------ctgt-------taac--agttaaaaatcctt----ttcattt-----------------tt------------------------------------------------catatttaggcaagaaatactcatt-------tt------------aataattcacaa---------tcagtatttttatactaaaatttat--------------cta-------------------------------------ctgaaactt---------------a------catttaa----aaagtattattc--------ca---------------ttttt------cat----tttgtgtc---ttttaaa-a-aata------aaattttaca---agtaatac-----------------------------ttt-t------ttag?t--------------gt-----------------------------------------------ttaatgg???????????????????????????????????????????????????	[ 1]
Muellerina_eucalyptoides    	cgaaattggtagacgctacggacttaattggattgagccttagtatggaaactcactaagtg-----ataactttcaaattcagggaaaccgtggaattaataaaaataggcaatcctgagccaaatcctgttt------tcc------gaa--------aat---gagtagggaaagcaagccaaaat----------aaaataaaggataggtgcagagactcaacggaagctgtt-------ct-aataaa-------tac---ataca----atacaa------------------atggagttgc------tt-c----gccggt----------------------------------------------------------------------------------------------------------------------------------------------------------------------------------agacragaataaagatagagtcccattctacatgtcaataccgacaacaatgaaatttctag-taagaggaaaatccgtcgact-----ttttaaatcatgagggttcaagtccctctatccccaaaaaaa---------gtccgt-ttgaacccct-aattcgtt------ccc---------------------ttatttctcc--------------------------ctgt-------taac--agttaaaaatcctt----ttcattt-----------------tt------------------------------------------------catatttaggcaagaaatactcatt-------tt------------aataattcacaa---------tcagtattttgatactaaaatttat--------------cta-------------------------------------ctgaaactt---------------a------catttaa----aaagtattattc--------ca---------------ttttt------cat----tttgtgtc---ttttaaa-a-aaga------aaattttaca---agtaatac-----------------------------ttt-t------ttagat--------------tt-----------------------------------------------tgaatggtcgggatagctcagttggtagagcagaggactgaaaatcctcgtgtcaccc	[ 2]
Notanthera_heterophylla     	cgaaattggtagacgctacggacttaattggattgagcctt??tatggaaacctacgaagtg-----ataactttcaaattcagggaaaccgtggaattaataaaaacaggcaatcctgaaccaaatcccgttt------tcc------gaa--------aat---gagtagggaaagcaagccagaat-----------aaaaaaaggataggtgcagagactcaacggaagctgtt-------ct-aacaaa-------tac---ataca----atacaa------------------atggagttga-----ttt-c----gctggt----------------------------------------------------------------------------------------------------------------------------------------------------------------------------------agacgagaataaagatagagtcccattctacatgttaataccgacaacaatgaaatttatag-taagaggaaaatccgtcgact-----ttttaaatcatgagggttcaagtccctctatccccaaaaaa----------gcccat-ttgacccccc-aatttttt------ctc---------------------ttatttatcc-----ctt--------t---------tcgt-------tagt--ggttaaaaatcccg-ttcattt--------------------tt------------------------------------------------catatttagacaagaaacccccagt-------tt------------aataatttacag---------tcagtac------ttata-------------------------------------------------------------ctgaaactt---------------a------catttac----aaagtcttagtc------------------------atttat------aat----tttgtgta---tttt--caa-aaagaaa----acttggaca---agtaatactttttt-------------gtatttttctttttaattgacata---------------ttct-------------agta-------aaataagaacggcgcatca----ataatggtcaggatagctcagttggtagagcagaggactgaaaatcctcgtgt?????	[ 2]
Nuytsia_floribunda          	???????ggtagacgctacggacttaattggattgagccttagtatggaaacccactaagtg-----ataactttcaaattcagggaaaccgtggaattaataaaaataggcaatcctgagccaaatcccgttt------tcc------gaa--------aat---aagtagggaagtcaagcccgaat-----------aaaaaagggataggtgcagagactcaacgggagctgtt-------ct-aacaaa-------tac---ataca------------------------------ggagttgattgtcttt-c----gctgatcgcaacttcagcaaaacctctatacatatgtatagtactgaaatttcaaattttataaaagaaatataaataatgaaaataatgattcgaatccttattttttatacgaaaaaaaattcgaatattaattgatcaaatcaattactccatagtctgatagattttttgaagattaatcagacgagaataaagatagagtcccattctacatgtcaataccgacaacaatgaaatttagag-taagaggaaaatccgtcgact-----tttgaaatcatgagggttcaagtccctctatccccaaaaaa----------gcccat-ttgactccct-aaccttttatccytttt---------------------------------------------------------ttgt-------tagc--ggttaaaaagattttkttatttttcatctattccactcttttctttcacaaacagattcgaatgtaatatatataatacacggacaaatgaacatctttaggaaagaaatccccatt-------tt------------cataattcacag---------ttaatatcagtacttata-------------------------------------------------------------ctgaaactg---------------a------catttac----aaagtcttattc--------aattgg--------taattttt------aat----tttgtgta---ttttcaaaa--------agaaaactttgaa------------------------------------tactttgtttatcttttgaattgacaagccctctact-----------------------aaaattagamcggcgcatca----ataatggtcgggatagctcagt????????????????????????????????????	[ 2]
Oedina_pendens              	????????????????tacggacttaattgggttgagccttagtatggaaacccactaagtg-----ataactttcaaattcagggaaaccgtggaattaataaaaataggcaatcctgagccaaatcccgttt------tcc------gaa--------aat---gagtagggaaagcaaaccagaat-----------aaaaaaaggataggtgcagagactcaacggaagttgtt-------ct-aataaa-------tcc---ataca----atacaa------------------atggagttga------tt-c----gccagt----------------------------------------------------------------------------------------------------------------------------------------------------------------------------------atacaagaataaagatagagtcccattttacatgtcaataccgacaacaatgaaatttatag-taagaagaaaatccgtcgact-----ttttaaatcatgagggttcaagtccctctatccccaaaaaa-------------------------------------------------------------------------tcc-------------------------------------------------------------------------------------cc------------------------------------------------tttatttaggcgagaaatacccatt-------tt------------aataattcacag---------tcagta---------------------------------------------------------------------------gaaactt---------------a------catttac----aaagtcttattc--------aattag-aaattagtcattttt------tat----tttgtgta---ttttttaaa-aata------aaattttaca---agtaatac-----------------------------tttat--ttagttagat--------------tt-----------------------------------------------ttaatggtcggga?????????????????????????????????????????????	[ 1]
Oncocalyx_schimperi         	cgaaattggtagacgctacggacttaattaggttgagccttagtatggaaacccgctaagtg-----ataactttcaaattcagggaaaccgtggaattaatcaaaataggcaatcctgagccaaatcccgttt------tcc------gaat-------aat---gagtagggaaagcaagccagaat-----------aaaaaaaggataggtgcagagactcaacggaagctgtt-------ct-aatcaa-------tac---ataca----attgat----------------------------------tc-cccggtgtggt----------------------------------------------------------------------------------------------------------------------------------------------------------------------------------aggcgagaataaagatagagtcccattctacatgtcaataccgacaacaatgaaatttatag-taataggaaaatccgtcgact-----ttttaaatcatgagggttcaagtccctctatccccaaaaaa----------gcccgt-ttgaacccct-aattcttt------ctc---------------------ttatttatcc-----ctt--------t---------tcgt-------tagt--agttcaaaatct------------------------------tt------------------------------------------------catatttaggcgagaaatacccgttttaataatt--------cacagataattcacag---------tcagtactttttatat-----------------------ata-------------------------------------ctgaaactt---------------a------catttac----aaagtattattc--------aattag--------tcattttt------cat----tttgtgtat--taaaaaata-aata------aaatttgaca---agtaatac-----------------------------ttt-t------ttagat--------------tt-----------------------------------------------ttaatggtcgggatagctca?ttggtagagcagaggactgaaaat?????????????	[ 1]
Oncocalyx_sulfureus         	????????????acgctacggacttaattaggttgagccttagtatggaaacccactaagtg-----ataactttcaaattcagggaaaccgtggaattaataaaaataggcaatcctgagccaaatcccgttt------tcc------gaa--------aat---gagtaaggaaagcaagccagaat-----------aaaaaaaggataggtgcagagactcaacggaagctgtt-------ct-aataaa-------tac---ataca----atacaa---------acaatacaaatggagttaa------tt-ccacggttgat----------------------------------------------------------------------------------------------------------------------------------------------------------------------------------aggcgagaataaagatagagtcccattctacatgtcaataccgacaacaatgaaatttatag-taataggaaaatccgtcgact-----ttttaaatcatgagggttcaagtccctctatccccaaaaaa----------gcccgt-ttgaacccct-aattcttt------ctc---------------------ttatttatcc-----ctt--------t---------tcgt-------tagt--agttcaaaaccctc----ttcattt-----------------tt------------------------------------------------catatttaggcgagaaatacccgtt-------tt------------actaattcacag---------tcagtaatata--------------------------------------------------------------------ctgaaactt-------------------------------------------------------------------acattttt------cat----tttgtgta------ttaaaaaaata------aaattttaca---agtaatac-----------------------------ttt-t------ttagat--------------tt-----------------------------------------------ttaatggtcgggatagctcagttggtagagcagaggactgaaaatcctcgtgtcacc?	[ 1]
Oryctanthus_occidentalis    	???????????????????????????????????????????????????????????????????????????????????????????????????????????????????????????????????????????????------??????????????---?????????????????????????????????????????????????????????????????????????????????-??????????????????????????????????????????????????????????ttgattgtcttt-c----gccggt----------------------------------------------------------------------------------------------------------------------------------------------------------------------------------agacgagaataaagatagagtcccattctacatgt-----cctacaacaatgaaatttatagttaagaggaaaatccgtcgact-----ttttaaatcatgagggttcaagtccctctatccccaa--------------gcccat-ttgaacccct-aatttttt------ctc---------------------ttatttatcc-----ctc--------t---------tcgt-------tagc--gattaaaaatcttt-ttctttt--------------------tg------------------------------------------------catatttaggcaagaaatccccatt-------tt------------cataactcacag---------tcagtactttaacttata-------------------------------------------------------------ctgaaactt---------------a------catttac----a-------------------aattag--------ttctttct-------tt----tttgtgta---tttt--caa-------------------------gtaatactttctgat-----------attgttcttcttctaattgacatagacccaa-----gcctttt-------------agta-------aaataagaacggcgcatca----ataat-----gg??????????????????????????????????????????????	[ 1]
Passovia_pyrifolia          	?????????????cgctacggacttaattggattgagccttagtatggaaacccactaagtg-----ataactttcaaattcagggaaaccgtggaattaataaaaataggcaatcctgagccaaatcccgttt------ccc------gaa--------aac---gagtagggaaagcaagccagaat-----------aaaaaaaggataggtgcagagactcaacggaagctgtt-------ct-aacaaa-------tac---atacaatacaaacaa------------------atggggttgattgtcttt-g----gccggt----------------------------------------------------------------------------------------------------------------------------------------------------------------------------------agacgagaataaagatagagtcccattctacatgt-----cctacaacaatgaaatttatagttaagaggaaaatccgtcgact-----tttaaaatcatgagggttcaagtccctctatccccaa--------------gcccat-tggaacccct-catttttg------atc---------------------ttatttatac-----att--------t---------tcgt-------tagc--gattaaaaatattt-ttcatat---------------------------------------------------------------------------ttaggcaagaaatctccatt-------tt------------cataactcacag---------tcagtac------ttata-------------------------------------------------------------ctgaaaata---------------a------catttat----aaagtattattcaatattc-aattag--------ttcttttt------cat----tttgtgta---tttt--caaaaataaaa------ctttaca---agtcatacttttttct-----------atttttctttttttcattgacatagactcaa-----gactttt-------------agta-------aaataataacggcgcatca----ataatggttgggata???????????????????????????????????????????	[ 1]
Peraxilla_tetrapetala       	cgaaattggtagacgctacggacttaattggattgagccttagtatggaaacccactaagtg-----ataactttcaaattcagggaaaccatggaattaataaaaataggcaatcctgagccaaatcccgttt------tcc------gaa--------aat---gagtagggaaagcaagccagaat------------aaaaaaggataggtgcagagactcaacggaagctgtt-------ct-aacaaa-------tac---ataca----atacaa------------------ataaagttga------tt-c----gctggt----------------------------------------------------------------------------------------------------------------------------------------------------------------------------------agacgagaataaagatagagtcccattctacatgttaataccgacaacaatgaaatttatag-taagaggaaaatccgtcgact-----ttttaaatcatgagggttcaagtccctctatccccaaaaaa----------gcccat-ttgaccccct-aattattt------ctc-------------------------------------------------------------------------------aaaatcctt-ttcattt--------------------tt------------------------------------------------catatttaggcaagaaatccccatt-------tt------------aataattcacag---------tcagtac------ttata-------------------------------------------------------------ctgaaactt---------------a------catttac----aaagtcttattcaattattcaattag--------tcattttg------cat----tttgtgta---tttt--caa-aaagaaa----a-ctttaca---agtaatac-------------------ttttttatatttttaattgacatagacccaa-----gccttct-------------agta-------aaataagaacggcgcatca----ataatggtcgggatagctca??????????????????????????????????????	[ 2]
Phragmanthera_crassicaulis  	????????????????????????????????????????????????aaacccactaagtg-----ataactttcaaattcagggaaaccgtggaattaataaaaataggcaatcctgagccaaatcccgttt------tcc------gaa--------aat---gagtagggaaagcaagacagaat--------------aaaaggataggtgcagagactcaacggaagctgtt-------ct-aataaa-------tac---ataca----atacaa------------------atggagttga------tt-c----gccggt----------------------------------------------------------------------------------------------------------------------------------------------------------------------------------agacgagaataaagatagagtcccattctacatgtcaataccgacaacaatgaaatttatag-taagaggaaaatccgtcgact-----ttttaaatcatgagggttcaagtccctctatccccaaaaaa----------gcccgt-ttgaacccct-aattcttt----gcttc---------------------ttatttatc---------------------------tcgt-------tagc--aatttaaaatcccc-t--t---------------------------------------------------------------------------tatttaggcgataaatacccatt-------tt------------aataatttacag---------tcagtactttat---------------------------ata-------------------------------------ctgaaactt---------------a------catttact---aaagtcttattc--------aattag--------tcattttt------cat----tttgtgta---ttttaaaca-aaga------aaattttaca---agtaatac-----------------------------ttt-t--ttagttagat--------------tt-----------------------------------------------ttaatggtcgggatagctcagttggtagagcagaggactgaaaatcctcgtgtcacc?	[ 1]
Phragmanthera_regularis     	cgaaattggtagacgctacggacttaattgggttgagccttagtatggaaacccactaagtg-----ataactttcaaattcagggaaaccgtggaattaataaaaataggcaatcctgagccaaatcccgttt------tcc------gaa--------aat---gagtagggaaagcaagccagaat-----------aaaaaaaggataggtgcagagactcaacggaagctgtt-------ct-aataaa-------tac---ataca----atacaa------------------atggagttga------tt-c----accggt----------------------------------------------------------------------------------------------------------------------------------------------------------------------------------agacgagaataaagatagagtcccattctacatgtcaataccgacaacaatgaaatttatag-taagaggaaaatccgtcgact-----ttttaaatcatgagggttcaagtccctctatccccacaaaa----------gcccgt-ttgaacccct-aattcttt-----cttc---------------------ttatttatcc-----ctt--------t---------tcgt-------tagcaaaatgaaaaatcccc----tttatttatatatttatatttagatt------------------------------------------------tatatttaggcgagaaatacccata-----------------------taattcacag---------tcag-------------------------------------a-------------------------------------ctgaaactt---------------a------cattta?----aaagtcttattc--------aattag--------tcattttt------cat----tttgtgta---ttttaaa-------------aaattttaca---agtaatac-----------------------------ctt-t------ttagttcga-----------tt-----------------------------------------------ttaatggtcgggatagctcagttggtagagcagaagactgaaa???????????????	[ 1]
Phthirusa_inorna            	cgaaattggtagacgctacggacttaattggattgagccttagtatggaaacccactaagtg-----ataactttcaaattcagggaaaccgtggaattaataaaaataggcaatcctgagccaaatcccgttt------tcc------gaa----------------gtagggaaagcaagccagaat-----------aaaaaaaggataggtgcagagactcaacggaagctgtt-------ct-aacaaa-------tac---ataca----aaacaa------------------atggggttgattgttttt-c----gccggt----------------------------------------------------------------------------------------------------------------------------------------------------------------------------------agacgagaataaagatagagtcccattctacatgtcaatacctacaacaatgaaatttatagttaagaggaaaatccgtcgact-----ttttaaatcatgagggttcaagtccctctatccccaaaaaa----------gcccat-ttgaccccct-aatttttt------ctc---------------------ttatttatccttatccctttctctaattctctaatatcgt-------tagc--gattaaaaatcttt-ttcattt---------------------------------------------------------------------------ttaggcaagaaatctccatt-------tt------------aataactcacag---------tcagtac------ttata-------------------------------------------------------------ctga------------------------------ttac----aaagtcttattc--------aattag--------ttattttt------aat----tttgtgta---tttt--caa-aaagaaa----a-ctttaca---agtaatac-------------------ttttttatatttttaactgacatagacccaa-----gccttctattctagccttctagta-------aaataagaacgtcgcatcatatgataatggt??????????????????????????????????????????????????	[ 1]
Plicosepalus_curviflorus    	cgaaattggtagacgctacggacttaattgggttgagccttagtacggaaacccactaagtg-----ataactttcaaattcagggaaatcttggaattaataaaaataggcaatcctgagccaaatcccgtttttagaatcc------gaa--------aat---gagtagggaaagcaagccagaat-----aaaaaaaataaaaggataggtgcagagactcaacggaagctgtt-------ct-aataaa-------tac---ataca----atacaa---------------aaaatggagttaa------tt-c----gccaat----------------------------------------------------------------------------------------------------------------------------------------------------------------------------------agacgagaataaagatagagtcccattctacatgtcaataccgacaacaattcaatttatag-taagaggaaaatccgtcgactttttattttaaatcatgagggttcaagtccctctatccccaaaaaa----------gcccgt-ttgaacccct-aattattt------ctc---------------------ttatttatcc-----tat--------t---------tcgt-------tagc--aattataaatcccc----------------------------tt------------------------------------------------cattttt---cgagaaatacccatt-------tt------------aataattcacag---------tcagtactttatata----------------------------------------------------------------ctgaaactt---------------a------cattgtaatacaaaatcttattc--------acttag--------tcattttt------cat----tttgtata---ttttaaaaa--------ataaaattttaca-----------------------------------------------agttttagat--------------tt-----------------------------------------------ttaatggtcgggata???????????????????????????????????????????	[ 1]
Psittacanthus_schiedeanus   	????????????????tacggacttaattggattgagccttagtatggaaacccactaagtg-----ataactttcaaattcagggaaactgtggaattaataaaaataggcaatcctgagccaaatcccgttt------ccc------gaa--------aac---gagtagggaaaacaaat-----------------aaaaaaaggataggtgcagagactcaacggaagctgtt-------ct-aacaaa-------tac---ataca----atacaa------------------atggagttggttgtcttt-c----gccggt----------------------------------------------------------------------------------------------------------------------------------------------------------------------------------agacgagaataaagatagagtcccattctacatgtcaatacctacaacaatgaaatttatagttaagaggaaaatccgtcgact-----ttttaaatcatgagggttcaagtccctctatcccc--------------------ac-ttgacccctc-aatt-ttt------ctc---------------------ttatttatac-----ctt--------t---------tcat-------tatc--gatttaaaatcttt-ttaattt--------------------tt------------------------------------------------catatttaggcaagaaatccttatt-------tt------------aataa-----------------cagtac------ttata-------------------------------------------------------------ctgaaactt---------------aaacttacatttac----aaagtcttattc--------aattag--------ttatttaa------aat----tttgtgta---tttt--taa-aaagaaa--------------------------------------------------------------------acttta-----gccttct-------------agta-------aaataagaacggcgcatca----ataatggttgggatagctcagttggtagagcaga????????????????????????	[ 1]
Scurrula_ferruginea         	cgaaattggtagacgctacggacttaattgggttgagccttagtatggaaacccactaagtg-----ataactttcaaattcagggaaaccgtggaattaataaaaataggcaatcctgagccaaatcccgttt------tcc------gaag-------aat---gagtagggaaagcaagccagaat---------aaaaaaaaaggataggtgcagagactcaacggaagttgtt-------ct-aataaa-------tac---ataca----atacaa------------------atggagttg---------------attcgc----------------------------------------------------------------------------------------------------------------------------------------------------------------------------------cg-cgagaataaagatagagtcccattytacatgtcaataccgacaacaatgaaattkatag-taataggaaaatccgtcgact-----ttgtaaatcatgagggttcaagtccctctatccccaaaaaa----------gcccgt-ttgaacccct-aattcttt------ctc---------------------gtatttatt---------------------------tcgt-------tagc--agttcaaaattctc----------------------------tt------------------------------------------------catt----------aaatacccatt-------tt------------aagaattcacagtcagtaatattagaactttatata----------------------------------------------------------------ctgaaactt---------------a----------tac----aaagtcgtattc--------aattag--------tcattttt------cat----tttttgta---tttaaaaaa-------------attgtaca---agtaatacttttcaat----------------------------------------------------tt-----------------------------------------------gtaatggtcgggatag??????????????????????????????????????????	[ 2]
Septulina_glauca            	???????????gacgctacggacttaattgggttgagccttagtatggaaacccactaagtg-----ataactttcaaattcagggaaaccgtggaattaataaaaataggcaatcctgagccaaatcccgttt------tcc------gaa--------aat---gagtagggaaagcaagccagaat-----------aaaaaaaggataggtgcagagactcaacggaagctgtt-------ct-aataaa-------tac---ataca----atacaa------------------atggagtgaa------tt-c----gacggt----------------------------------------------------------------------------------------------------------------------------------------------------------------------------------agccgagaataaagatagagtcccattctacatgtcaataccgacaacaatgaaatttatag-taagaggaaaatccgtcgact-----ttttaaatcatgagggttcaagtccctctatccccaaaaaa----------gcccgt-ttgaaccccg-aatttatt-----cttc---------------------ttatttatac-----cct--------t---------tcgt-------tagc--aattacaaatctc---------------------------------------------------------------------------------------ggtgctaactacctatt-------tt------------aataattcacag---------tcagtactttat---------------------------ata-------------------------------------tttaaactt---------------a------catttac----atagtcttattc--------aattag--------tcattttt------aat----tttgtgta---ttttaaa-a-aata------acattttaca---aggaatac-----------------------------ttg-t--ttcgttcgat--------------tt-----------------------------------------------gtaatggtcgggatagctcagttggtagagcagaggactgaaaatcctcgtgtcgccc	[ 1]
Socratina_bemarivensis      	???????????????ctacggacttaattaagttgagccttagtatggaaacccactaagtg-----ataactttcaaattcagggaaaccgtggaattaataaaaataggcaatcctgagccaaatcccgttt------tcc------gaa--------aat---gagtaggtaaagcaagacagaat-----------aaaaaaaggataggtgcagagactcaacggaagctgtt-------ct-aataaa-------tac---ataca----atacaa------------------atggagttga------tt-c----gccggt----------------------------------------------------------------------------------------------------------------------------------------------------------------------------------aaacgagaataaagatagagtcccattctacatgtcaataccgacaacaatgaaatttatag-taagaggaaaatccgtcgact-----ttttaaatcatgagggttcaagtccctctatccccaaaaaa----------gcccgt-ttgaactcct-aattcttt------ctc---------------------ttatttatcc-----ctt--------t---------tcgt-------tagc--agttaaaaatcccc----ttcattt-----------------tt------------------------------------------------catatttaggcgagaaatacccatt-------tt------------aataattcacag---------tcagtactttat---------------------------ata-------------------------------------ctgaaactt---------------a------catttac----aaagtcttattc--------aattag--------tcattttt------cat----tttgtgta---ttttaaa-a-aaga------aaattttaca---agtactac-----------------------------ttt-t------ttagat--------------tt-----------------------------------------------t?????????????????????????????????????????????????????????	[ 1]
Sogerianthe_sessiflora      	cgaaatcggtagacgctacggacttaattgggttgagccttagtatggaaacccactaagtg-----ataactttcaaattcagggaaaccgtggaattaataaaaataggcaatcctgagccaaatcccgttt------tcc------gaa--------aat---gagtagggaaagcaagccagaat-----------aaaaaaaggataggtgcagagactcaacggaagctgtt-------ct-aataaa-------tac---ataca----atacaa------------------atggagttga------tt-c----gccggt----------------------------------------------------------------------------------------------------------------------------------------------------------------------------------agacgagaataaagatagagtcccattctacatgtcaataccgacaacaatgaaatttatag-taagaggaaaatccgtcgact-----ttttaaatcatgagggttcaagtccctctatccccaaaaaaa---------gcccgt-ttaaacccct-aattctttctcttactc---------------------ttatttatcc-----ctt--------t---------tcgt-------ta-------------------------------------------------------------------------------------------------------------------------------------------------------------------tcagtactttat---------------------------ata-------------------------------------ctgaaactt---------------a------catttac----aaagtcttattc--------aattag--------tcattttt------cat----tttgtgta---tttttaa-a-aaga------aaattttaca---agtaatac-----------------------------ttt-t------ttagat--------------tt-----------------------------------------------ttaatggtcgggatagctcagttggtagagcagaggactgaaaatcctcgtgtcacca	[ 1]
Struthanthus_oerstedii      	???????????gacgctacggacttaattggattgagccttagtatggaaacccactaagtg-----ataactttcaaattcagggaaaccgtggaattaataaaaataggcaatcctgagccaaatcccgttt------ccc------gaa--------aac---gagtagggaaagcaagccagaat-------aaataaaaaaaggataggtgcagagactcaacggaagctgtt-------ct-aacaaa-------tac---ataca----atacaa------------------atggggttgattgtcttt-c----gccggt----------------------------------------------------------------------------------------------------------------------------------------------------------------------------------agacgagaataaagatagagtcccattctacatgttaatacctacaacaatgaaatttatagttaagaggaaaatccgtcgact-----ttttaaatcatgagggttcaagtccctctatccccaaaaaa----------gcccat-ttgaccccct-aatta----------tc---------------------ttatttatcc-----ctt--------t---------tcgt-------tagc--gattaaaaatcttt-ttcattt---------------------------------------------------------------------------ttaggcaagaaatccccatt-------tt------------aataactcacag---------tcagtac------ttata-------------------------------------------------------------ctgaaactt---------------acatt--catttac----aaattc--------------aattag--------ttattttt------gat----tttgtgta---tttt--caa-aaagaaa----a-ctttaca---agtaatac-------------------ttttttatattttaaattgatatagacccaa-----gccttct-------------agta-------aaataagaacggcgcatca----ataatggttgggatagctcagttggtagagcagaggactgaaaatcctcgtgtcaccc	[ 1]
Struthanthus_orbicularis    	??????????????????????????????????????????gtatggaaacccactaagtg-----ataactttcaaattcagggaaaccgtggaattaataaaaataggcaatcctgagccaaatcccgttt------ccc------gaa--------aac---gagtagggaaagcaagccagaat-----------aaaaaaaggataggtgcagagactcaacggaagctgtt-------ct-aacaaa-------tac---ataca----atacaa------------------atggggttgattgtcttt-c----gccggt----------------------------------------------------------------------------------------------------------------------------------------------------------------------------------agacgagaataaagatagagtcccattctacatgtcaatacctac???????????????????????????????????????-----???????????????????????????????????aaaaaa----------gcccat-ttgaccccct-aatttttt------ctc---------------------ttatttatcc-----ctt--------g---------tcgt-------tagt--gattaaaaatcttt-ttcattt--------------------tt------------------------------------------------catatttaggcaagaaatccccatt-------tt------------aataactcacag---------tcagtat------ttata-------------------------------------------------------------ctgaaactt---------------a------catttac----aaagtcttattc--------aattag--------ttattttg------aat----tttgtgta---tttt--caa-aaagaaa----a-ctttaca---a?ta???cttt--ttat----------atttttattttttaaattgacatagacccaa-----gccttct-------------agta-------aaataagaacg?cgcgtc???????????????????????????????????????????????????????????????	[ 1]
Struthanthus_woodsonii      	????????????????????????????????????????????????aaacccactaagtg-----ataactttcaaattcagggaaaccgtggaattaataaaaataggcaatcctgagccaaatcccgttt------ccc------gaa--------aac---gagtagggaaagcaagccagaat-----------aaaaaaaggataggtgcagagactcaacggaagctgtt-------ct-aacaaa-------tac---ataca----atacaa-------------atcaaatggggttgattgtcttt-c----gccggt----------------------------------------------------------------------------------------------------------------------------------------------------------------------------------agacgagaataaagatagagtcccattctacatgtcaatacctacaacaatgaaatttatagttaagaggaaaatccgtcgact-----ttttaaatcatgagggttcaagtccctctatccccaaaaaa----------gcccat-ttgaccccct-aatttttt------atc--------------------------------------t--------t---------acgt-------tagc--gattaaaaatcttt-ttcattt---------------------------------------------------------------------------ttaggcaagaaatccccatt-------tt------------aataactcacag---------tcagtac------tgata-------------------------------------------------------------ctgaaactt---------------a------catttac----aaagtcttattc--------aattag--------tta-------------t----tttgtgta---tttt--caa-aaagaaa----a-cttt---------------------------------------------------------------a-----gccttctagtaaa-------agta-------aaataagaacggcgca----------atggttgggatagctcagttggtagagcagaggactgaaaatcctcgtgtcacc?	[ 1]
Tapinanthus_constrictiflorus	????????????????????????????????????????????????????ccactaagtg-----ataactttcaaattcagggaaaccgaggaattaataaaaataggcaatcctgagccaaatcccgttt------tcc------gaa--------aat---gagtagggaaagcaagctagaat-----------aaaaaaaggataggtgcagagactcaacggaagctgtt-------ct-aataaa-------tac---ataca----atacaa------------------atggagttga------tt-ccccagtcggt----------------------------------------------------------------------------------------------------------------------------------------------------------------------------------aggcgagaataaagatagagtcccattctacatgtcaataccgacaacaatgaaatttatag-taataggaaaatccgtcgact-----ttttaaatcatgagggttcaagtccctctatccccaaaaaa----------gcccgt-ttgaacccct-aattattt------ttcttatcttatttattatatttattatttatcc-----ctt--------t---------tcgt-------tagc--agttcaaaatcctctttttttt--------------------tt------------------------------------------------catatttaggcgataaatatctgtt-------tt------------aataattcacag---------tcagtacttaatttaaacttaatttaatatatatactgaatatata---------------------------------ctaaaactt---------------a------tatttac----aaagtattg-------------------------gcattttt------cat----tttgtgtattgtattaaaaaaaaagaaagaatactttt------------------------------------------------------ttagat--------------tt-----------------------------------------------ttaatggtcgggatagctcatttggtagagcagaggactgaaaatcctc?????????	[ 1]
Taxillus_chinensis          	?????????????????????????aattgggttgagccttagtatggaaacccactaagtg-----ataactttcaaattcagggaaaccgtggaattaataaaaataggcaatcctgagccaaatcccgttt------tac------gaag-------aat---gagtagggacagcaagccagaat-----------aaaaaaaggataggtgcagagactcaacggaagctgtt-------ct-aataaa-------tac---aatca----atacaa------------------atggagttc---------------gccggt----------------------------------------------------------------------------------------------------------------------------------------------------------------------------------agacgagaataaagatagagtcccattctacatgtcaataccgacaacaatgaaatttatag-taagaggaaaatccgtcgact-----ttttaaatcatgagggttcaagtccctctatccccaaaaaaa---------gcccgt-ttgaacccct-aattattt------atc---------------------gtatttattt--------------------------tcgt-------tagc--agttcaaaatcctc----------------------------tt------------------------------------------------catt----------aaatacccatt-------tt------------cataattcacagtactttagattagaactttatata----------------------------------------------------------------ctgaaactt---------------a------catttac----aaagtattcttc--------aattag--------tcattttt------cat----tttgtgta---------------aaaaaagaaaattgtaca---agtaatacttgtct------------------------------------------------------tt-----------------------------------------------ttaatggtcgggatagctcagttgg?????????????????????????????????	[ 1]
Tripodanthus_acutifolius    	ysraawyggtagacgctacggacttaattggattgagccttagtatggaaacccactaagtg-----ataactttcaaattcagggaaaccgyggaattaataaaaataggcaatcctgagccaaatcccgttt------ttc------gaa--------aac---gagtagggaaagcaagccagaat-----------aaaaaaaggataggtgcagagactcaacggaagctgtt-------ct-aacaaa-------tac---ataca----atacaa------------------atggggttgattgtcttt-c----gccggt----------------------------------------------------------------------------------------------------------------------------------------------------------------------------------agacgagaataaagatagagtcccattctacatgtcaatacctacaacaatgaaatttatagttaataggaaaatccgtcgact-----ttttaaatcatgagggttcaagtccctctatccccaaaaaa----------gcccat-ttgaccccct-aatttttt------ctc---------------------ttatttatcc-----cct--------t---------tcgt-------tagc--gattaaaaatcttt-ttcattt--------------------tt------------------------------------------------catatttaggcaagaaatccccatt-------tt------------aataactcacag---------tcagtac------ttata-------------------------------------------------------------ctgaaactt---------------a------catttac----aaagtcttattc--------aattag--------ttatttta------aat----tttgtgta---tttt--caa-aaagaaa----a-ctttaca---agtaatacttt-tttat----------atttttatttttttaattgacatagacccaa-----gccttct-------------agta-------aaataagaacggcgcatca----ataatggttgggatagctcagttggtagagcagaggactgaaaatcctcgtgtcacc?	[ 17]
Tripodanthus_belmirensis    	?????????????????????????????????????????????????????????aagtg-----ataactttcaaattcagggaaaccgtggaattaataaaaataggcaatcctgagccaaatcccgttt------tcc------gaa--------aac---gagtagggaaagcaagccagaat-----------aaaaaaaggataggtgcagagactcaacggaagctgtt-------ct-aacaaa-------tac---ataca----atacaa------------------atggggttgattgtcttt-c----gccggt----------------------------------------------------------------------------------------------------------------------------------------------------------------------------------agacgagaataaagatagagtcccattctacatgtcaatacctacaacaatgaaatttatagttaagaggaaaatccgtcgact-----ttttaaatcatgagggttcaagtccctctatccccaaaaaa----------gcccat-ttgaccccct-aatttttt------ctc---------------------ttatttatcc-----cct--------t---------tcgt-------tagc--gattcaaaatcttt-ttcattt--------------------tt------------------------------------------------catatttaggcaagaaatccccatt-------tt------------aataactcacag---------tcagtac------ttata-------------------------------------------------------------ctgaaactt---------------a------catttac----aaagtcttattc--------aattag--------ttattttt------aat----tttgtgta---tttt--caa-aaagaaa----a-ctttaca---aataatacttt-tttat----------atttttctttttttaattgacatagacccaa-----gccttct-------------agta-------aaataagaacggcgcatca----ataatggttgggatagctcagttggtagagcagaggactgaaaatcctcgtg??????	[ 1]
Tripodanthus_flagellaris    	cgaaattggtagacgctacggacttaattggattgagccttagtatggaaacccactaagtg-----ataactttcaaattcagggaaaccgtggaattaataaaaataggcaatcctgagccaaatcccgttt------ttc------gaa--------aac---gagtagggaaagcaagccagaat-----------aaaaaaaggataggtgcagagactcaacggaagctgtt-------ct-aacaaa-------tat---acaca------------------------------gaggttgattctcttt-c----gccggt----------------------------------------------------------------------------------------------------------------------------------------------------------------------------------agacgagaataaagatagagtcccattctacatgtcaatacctacaacaatgaaatttatagttaataggaaaatccgtcgact-----ttttaaatcatgagggttcaagtccctctatccccaaaaaa----------gcccat-ttgaccccct-aatttttt------ctc---------------------ttatttatcccctttcct--------t---------tcgt-------tagt--gattcaaaatcttt-ttcattt--------------------tt------------------------------------------------catatttaggcaagaaatccccatt-------tt------------aataattcacag---------ttagtac------ttata-------------------------------------------------------------ctgaaactt---------------a------catttac----aaagtcttattc--------aattag--------ttattttt------aat----tttgtgta---tttt--caa-aaagaaa----a-ctttaca---agtaatactttatttat----------atttttatttttttaattgacatagacccaa-----gccttct-------------agta-------aaataagaacggcgcatca----ataatggttgggatagctcagttggtagagcagaggactgaaaatc????????????	[ 7]
Tristerix_aphyllus          	???????????????????????????????????????ttagtatggaaacccactaagtg-----ataactttcaaattcagggaaaccgtggaattaataaaaataggcaatcctgagccaaatcccgttt------tac------gaa--------aat---gagtagggaaaacgggcccgaat-----------caaaaaaggataggcgcagagactcaacggaagctgtt-------ct-aacaaa-------tac---ataca----atccaa------------------atggagttggttgtcttt-c----gctggt----------------------------------------------------------------------------------------------------------------------------------------------------------------------------------agacgagaataaagatagagtcccattctacatgtcaataccgacaacaatgaaatttatag-taagaggaaaatccgtcgact-----ttttaaatcatgagggttcaagtccctctatccccaaaaaa----------accc--------tttct-gactatgaccccaaaat---------------------tggattatcc-----cct--------t---------tcgttattcgttagc--ggttccaaatctttttaattt---------------------tg------------------------------------------------catatttaggcaaaaaacccccatt-------tt------------cataattcacag---------tcagtactttta-------------------------------------------------------------------ctgaaactt---------------a------catttac----aaagtcttattc--------aattgg--------tcattttt------cat----tttgtgta---ttttcaaaa--------agaaaactttaca---agtaatac-------------------ttttttctatttttctttttaattgaccaagccct-gccttct-------------agta-------aaataagaacggtgcatca----ataatggtcgggatagctcagttggtagagcagaggactgaaaatcctcgtgt?????	[ 4]
Tristerix_chodatianus       	????????????????????????????????????????????????????????????????????taactttcaaattcagggaaaccgtggaattaataaaaataggcaatcctgagccaaatcccgttt------tac------gaa--------aat---gagtagggaaagcgggcccgaat-----------caaaaaaggataggcgcagagactcaacggaagctgtt-------ct-aacaaa-------tat---ataca----atacaa------------------atggagttggttgtcttt-c----gctggt----------------------------------------------------------------------------------------------------------------------------------------------------------------------------------agacgagaataaagatagagtcccattctacatgtcaataccgacaacaatgaaatttatag-taagaggaaaatccgtcgact-----tttaaaatcatgagggttcaagtccctctatccccaaaaaa----------gctc--------tttat-gactatgaccacaaaat---------------------tggattatcc-----cct--------t---------tcgttattcgttagc--ggttcaaaatattttttattt---------------------tt------------------------------------------------catatttaggcaagaaattgccatt-------tt------------aataattcacag---------tcagtacttaacttata--------------------------------------------------------------ctgaaactt---------------a------catttac----aaagtcttattc--------aattgg--------tcatttta------aat----tttgtgta---tttttaaaa--------ataaaactttaca---agtaatac-------------------ttttttctatttttaa------ttgaccaagccttcgccttct-------------agta-------aaataagaacggtacatca----aaaatggtcgggatagctcagttggtagagcagaggactg??????????????????	[ 1]
Tristerix_corymbosus        	cgaaattggtagacgctacggacttaattggattgagccttagtatggaaacccactaagtg-----ataactttcaaattcagggaaaccgtggaattaataaaaataggcaatcctgagccaaatcccgttt------tac------gaa--------aat---gagtagggaaaacgggcccgaat-----------caaaaaaggataggcgcagagactcaacggaagctgtt-------ct-aacaaa-------tac---ataca----atccaa------------atggagatggagttggttgtcttt-c----gctggt----------------------------------------------------------------------------------------------------------------------------------------------------------------------------------agacgagaataaagatagagtcccattctacatgtcaataccgacaacaatgaaatttatag-taagaggaaaatccgtcgact-----ttttaaatcatgagggttcaagtccctctatccccaaaaaa----------accc--------tttct-gactatgaccccaaaat---------------------tggattatcc-----cct--------t---------tcgttattcgttagc--ggttccaaatctttttaattt---------------------tg------------------------------------------------catatttaggcaaaaaacccccatt-------tt------------cataattcacag---------tcagtactttta-------------------------------------------------------------------ctgaaactt---------------a------catttac----aaagtcttattc--------aattgg--------tcattttt------cat----tttgtgta---ttttcaaaa--------agaaaactttaca---agtaatac-------------------ttttttctatttttctttttaattgaccaagccct-gccttct-------------agta-------aaataagaacggtgcatca----ataatggtcgggatagctcagttggtagagcagaggactgaaaatcctcgtgtcacc?	[ 6]
Tristerix_grandiflorus      	???????????????????????????????????????ttagtatggaaacccactaagtg-----ataactttcaaattcagggaaaccatggaattaataaaaataggcaatcctgagccaaatcccgttt------tac------gaa--------aat---gagtagggaaagcgggcccgaat-----------caaaaaaggataggcgcagagactcaacggaagctgtt-------ct-aacaaa-------tac---atacw----atacaa------------------atggagttggttgtcttt-c----gctg------------------------------------------------------------------------------------------------------------------------------------------------------------------------------------agacgagaataaagatagagtcccattctacatgtcaataccgacaacaatgaaatttatag-taagaggaaaatccgtcgact-----tttaaaatcatgagggttcaagtccctctatccccaaaaaa----------gctc--------tttat-gactatgaccccaaaat---------------------tggattatcc-----cct--------t---------tcgttattcgttagc--ggtttaaaatatttttc----------------------------------------------------------------------------atatttaggcaagaaatccccatt-------tt------------aataattcacar---------ttagtacttaacttata--------------------------------------------------------------ctgaaactt---------------a------catttac----aaagtcttattc--------aattgg--------tc-------------at----tttgtgta---tttaaaaaa--------agaaaactttaca---agtaatac-------------------tttt-----tttttat------ttgaccaa------gccttct-------------agta-------aaataagaacggtacatca----ataatggtcgggatagctcagttggtagagcagaggactgaaaatcctcgtgt?????	[ 2]
Tristerix_longebracteatus   	????????????????????????????????????gccttagtatggaaacccactaagtg-----ataactttcaaattcagggaaaccgtggaattaataaaaataggcaatcctgagccaaatcccgttt------tac------gaa--------aat---kagtagggaaagyggkcccgaat-----------caaaaaaggataggcgcagagactcaacggaagctgtt-------ct-aacaaa-------tac---ataca----atacaa------------------atrgagttggttgtcttt-t----gctggt----------------------------------------------------------------------------------------------------------------------------------------------------------------------------------agacgagaataaagatagagtcccattctacatgtcaataccgacaacaatgaaatttatag-taagakgaaaatccgtcgact-----tttaaaatcatgagggttcaagtccctctatccccaaaaaa----------gctc--------tttat-gactatgaccccaaaat---------------------tggattatcc-----cct--------t---------tcgttattcgttagy--ggtttaaaatatttttm----------------------------------------------------------------------------atatttaggcaagaaatccccatt-------tt------------aakaattcacag---------ttagtacttaacttata--------------------------------------------------------------ctgaaactt---------------a------catttac----aaagtcttattc--------aattgg--------tc-------------at----tttgtgta---tttaaaaaa--------agaaaacttwaca---agtaatac-------------------ttttttmtatttttat------ttgaccaagcctt-gccttct-------------agta-------aaataagaacggtacatca----ataatggtcgggatagctcagttggtagagcagaagactgaaaatcctcg????????	[ 2]
Tristerix_penduliflorus     	???????????????????????????????????????????????gaaacccactaagtg-----ataactttcaaattcagggaaaccatggaattaataaaaataggcaatcctgagccaaatcccattt------tac------gaa--------aat---gagtagggaaaacaggcccaaat-----------caaaaaaggataggcgcagagactcaacggaagctgtt-------ct-aacaaa-------tac---ataca----atccaa------------------atagagttggttgtcttt-c----gctggt----------------------------------------------------------------------------------------------------------------------------------------------------------------------------------agacgagaataaagatagagtcccattttacatgtcaataccgacaacaataaaatttatag-taagaggaaaatccgttgact-----ttttaaatcatgagggttcaagtccctctatccccaaaaaa----------accctt-tagggttttt-tattatgaccaaaaaat---------------------gggattatcc-----cct--------t---------tcgttattcgttagc--ggttccaaatctttttaattt---------------------tt------------------------------------------------aagatttaggcaagaaatccccatt-------tt------------aataattcacag---------tcagtactttta-------------------------------------------------------------------ctgaaactt---------------a------catttac----aaagtcttattc--------aattgg--------tcatt--------------------------------------------------------------taatac-------------------ttttttcgatttttctttttaattgaccaagcctt-gccttct-------------agtaaaataagaaataagaaaggtgcatca----ataatggtcgggatagctcagttggtagagcagaggactgaaaatcctcg????????	[ 2]
Tristerix_peruvianus        	????????????????????????????????????gccttagtatggaaacccactaagtg-----ataactttcaaattcagggaaaccgtggaattaataaaaataggcaatcctgagccaaatcccgttt------tac------gaa--------aat---gagtagggaaagcgggcccgaat-----------caaaaaaggataggcgcagagactcaacggaagctgtt-------ct-aacaaa-------tat---ataca----atacaa------------------atgaagttggttttc---------gctggt----------------------------------------------------------------------------------------------------------------------------------------------------------------------------------agacgagaataaagatagagtcccattctacatgtcaataccgataacaatgaaatttatag-taagaggaaaatccgtcgact-----tttaaaatcatgagggttcaagtccctctatccccaaaaaa----------gctc--------tttat-gactatgaccacaaaat---------------------tggattatcc-----cct--------t---------tcgttattcgttagc--ggttcaaaatatttttc----------------------------------------------------------------------------atatttaggcaagaaattcccatt-------tt------------aataattcatag---------tcagtacttaacttata--------------------------------------------------------------ctgaaactt---------------a------catttac----aaagtcttattc--------aattgg--------tcatttta------aat----tttgtgta---ttttaaaaa--------agaaaactttaca---agtaatac-------------------ttttttcgatttttaa------ttgaccaa------gccttct-------------agta-------aaataagaacggtacatca----aaaatggtcgggatagctcagttggtagagcagaggactgaaaatcctcgtgt?????	[ 1]
Tristerix_peytonii          	????????????????????????????????????gccttagtatggaaacccactaagtg-----ataactttcaaattcagggaaaccgtggaattaataaaaataggcaatcctgagccaaatcccgttt------tac------gaa--------aat---gagtagggaaagcgggcccgaat-----------caaaaaaggataggcgcagagactcaacggaagctgtt-------ct-aacaaa-------tac---ataca----at----------------------------ttggttgtcttt-c----gctggt----------------------------------------------------------------------------------------------------------------------------------------------------------------------------------agaagagaataaagatagagtcccattctacatgtcaataccgacaacaatgaaatttatag-taagaggaaaatccgtcgact-----tttaaaatcatgagggttcaagtccctctatccccaaaaaa----------gctc--------tttat-gactatgaccccaaaat---------------------tgtattatcc-----cct--------t---------tcgtt-------agt--ggttcaata----------------------------------------------------------------------------------------------------------------------------------------------------------------------------------------------------------------------------------------------------------------------------------------------------------------------------------------------------------------------------------------------------------------------tttttaa------ttgaccaa------gccttat-------------agta-------aaataagaacggtacatca----ataatggtcgggatagctcagttggtagagcagaggactgaaaatcctcgtgt?????	[ 1]
Tristerix_pubescens         	????????????????????????????????????????????????aaacccactaagtg-----ataactttcaaattcagggaaaccgtggaattaataaaaataggcaatcctgagccaaatcccgttt------tac------gaa--------aat---gagtagggaaagcgggcccgaat-----------caaaaaaggataggcgcagagactcaacggaagctgtt-------ct-aacaaa-------tac---ataca----atacma------------------atggagttggttgtattt-y----gctggt----------------------------------------------------------------------------------------------------------------------------------------------------------------------------------agacgagaataaagatagagtcccattctacatgtcaataccgacaacaatgaaatttatag-taagaggaaaatccgtcgact-----tttaaaatcatgagggttcaagtccctctatccccaaaaaa----------gctc--------tttat-gactatgaccccaaaat---------------------tggattatcc-----cct--------t---------tcgttattcgttagc--ggttcaaaatattttttattt---------------------tw------------------------------------------------aatatttaggcaataaatccccatt-------tt------------aataattcacag---------ttagtacttaacttata--------------------------------------------------------------ctgaaactt---------------a------catttac----aaagtcttattc--------aattgg--------tc-------------at----tttgtgta---tt---aaaa--------aaaaaactttaca---agtaatac-------------------ttttttctatttttatttttaattgaccaa------gccttct-------------agta-------aaataagaacggtacatca----ataatggtcgggatagctcagttggta???????????????????????????????	[ 2]
Tristerix_verticillatus     	???????????????????????????????????????????????gaaacccactaagtg-----agaactttcaaattcagggaaaccgtggaattaataaaaataggcaatcctgagccaaatcccgttt------tac------aaatttacaaaaat---gagtagggaaaacgggcccgaat-----------caaaaaaggataggcgcagagactcaacggaagctgtt-------ct-aacaaa-------tac---ataca----atccaa------------------atggatttggttgtcttt-c----gctagt----------------------------------------------------------------------------------------------------------------------------------------------------------------------------------agacgagaataaagatagagtcccattctacatgtcaataccgacaacaatgaaatttatag-taagaggaaaatccgtcgact-----ttttaaatcatgagggttcaagtccctctatccccaaaaaacccttaaaaaaccc--------tttat-gattatgacccaaaaat---------------------tggattatcc-----cct--------t---------tcgttattcgttagc--ggttcaaaatattttgcattt---------------------tt------------------------------------------------catatttaggcaagaaatccccatt-------tt------------aataattcacag---------tcagtactttta-------------------------------------------------------------------ctgaaattt---------------a------catttac----aaagtcttattc--------aattgg--------tcattttk------cat----tttgtgta---ttttcaaaa--------agaaaactttaca---agtaatac-------------------ttttttctatttttctttttaattgaccaagcctt-gccttct-------------agta-------aaataagaacggtgcatca----ataatggtcgggatagctcagttggtagagcagaggactgaaaatcctcgtgt-----	[ 4]
Tupeia_antarctica           	cgaaattggtagacgctacggacttaattggattgagccttagtatggaaacccactaagtg-----ataactttcaaattcagggaaaccatggaattaataaaaataggcaatcctgagccaaatcccgttt------tcc------gaa--------aat---gagtagggaaagcaagccaga-------------aaaaaaaggataggtgcagagactcaacggaagctgtt-------ct-aacaaa-------tac---ataca----atacaa------------------atggagttga------tt-c----gctggt----------------------------------------------------------------------------------------------------------------------------------------------------------------------------------agacgagaataaagatagagtcccattctacatgtcaatactgacaacaatgaaatttatag-taagaggaaaatccgtcgact-----ttttaaatcatgagggttcaagtccctctatccccaaaaaa----------gcccat-ttgacccccg-aagtcttt------ctc---------------------ttatttatcc-----ctt--------t---------tcgttattcggtagc--ggttaaaaatccct-ttcattt--------------------tt------------------------------------------------catatttaggcaagaaatccccatt-------tt------------aataattcacag---------tcagtac------ttata-------------------------------------------------------------ttgaaactt---------------a------cattttc----aa------------------------------------------------t----tttttcta---tttt--taa--------------------------------------------------------tttacttttaattgacatagacccaa-----gccttct-------------agta-------aaataagaacggcgcatca----ataatggtcgggatagctcagttggtagagcagaggactgaaaat?????????????	[ 2]
Vanwykia_remota             	???????????????????????????????????????????????????cccactaagtg-----ataactttcaaattcagggaaaccgtggaattaataaaaatcggcaatcctgagccaaatcccgttt------tcc------gaa--------aat---gagtagggaaagcaagcccgaat-----------aaaaaaaggataggtgcagagactcaacggaagctgtt-------ct-aataaa-------tac---ataca----atacaa------------------atgtagttga------tt-c----gccggt----------------------------------------------------------------------------------------------------------------------------------------------------------------------------------agacgagaataaagatagagtcccattctacatgtcaataccgacaacaatgaaatttatag-taagaggaaaatccgtcgact-----ttttaaatcatgagggttcaagtccctctatccccaaaaaa----------gcccgt-ttgaacccct-aattcttt------ctc---------------------ttatttatccct---ctt--------t---------tcgt-------tagc--agttaaaaatcccc-ttcttcattt-----------------tt------------------------------------------------catatttaggcgagaaatacccatt-------tt------------aataattcacag---------tcagtactttat---------------------------ata-------------------------------------ctgaaactt---------------a------tac--------aaagtcttattc--------aattag--------tcattttt------cat----tttgtgta---ttttaaa-a-aata------aaattttaca---agtaatac-----------------------------ttt-t------ttagat--------------tc-----------------------------------------------ttaatggtcgggatagctcagttggtagagcagaggactgaaaatcctcgtgtcacc?	[ 1]
_REMOVED_                   	cgaaattggtagacgctacggacttaattggattgagccttagtatggaaacccactaagtg-----ataactttcaaattcagggaaaccgtggaattaataaaaataggcaatcctgagccaaatcccgttt------tcc------gaa--------aac---gagtagggaaagcaagccagaat-----------aaaaaaaggataggtgcagagactcaacggaagctgtt-------ct-aacaaa-------tac---ataca----atacaa------------------atggggttgattgtcttt-c----gccggt----------------------------------------------------------------------------------------------------------------------------------------------------------------------------------agacgagaataaagatagagtcccattctacatgt-----cctacaacaatgaaatttatagttaagaggaaaatccgtcgact-----ttttaaatcatgagggttcaagtccctctatccccaa--------------gcccat-ttgaacccct-aatttttt------ctc---------------------ttatttatcc-----ctt--------t---------tcgt-------tagc--gattaaaaatcttt-ttcatht--------------------t?------------------------------------------------catatttaggcaagaaatccccatt-------tt------------cataactcacag---------tcagtac-tta??ttata-------------------------------------------------------------ctgaaactt---------------a------catttac----aaagt?ttattc--------aattag--------ttcttttt------cat----tttgtgta---tttt--caa-aa?a---------?tt?aca---agtaatacttttt??t-----------atttttcttttttthattgacatagac?caa-----g?ctttt-------------agta-------aaataa?aac-------------?taatggt?gggatagctcagttgg?????????????????????????????????	[ 3]
	;
end;

begin paup;
	set torder=left tcompress taxlabels=full outroot=monophyl
		autoclose maxtrees=1000 increase=auto autoinc=1000
		storetreewts storebrlens rootmethod=outgroup
		warnroot=no;
	pset opt=deltran collapse=minbrlen;
	dset dcollapse distance=hky85 missdist=ignore rates=equal
		pinvar=0;
	defaults nj bionj breakties=random;
	defaults upgma bionj breakties=random;
	defaults bootstrap grpfreq=no;
	defaults contree grpfreq=no;
	defaults hsearch addseq=random;
	defaults savedist triangle=both;
end;
