# Supplementary material for: Eocene Loranthaceae pollen pushes back divergence ages for major splits in the family
Source: PeerJ. 2017 Jun 7;5:e3373. doi: 10.7717/peerj.3373 (PMC5466002; doi:10.7717/peerj.3373)
Supplement: Supplemental Information 8 — This archive includes all data and analysis files referred to in the main text and supplementary files that are needed to reproduce the shown results. See GuideToFiles.txt for naming schemes and contents of each subfolder included in this archive, and File S1 for analysis set-ups and further background information. [file peerj-05-3373-s008.zip › Step4_rooting_with_Beast/alignment3.ANNTREE_target_heights]

#NEXUS
Begin taxa;
	Dimensions ntax=72;
	Taxlabels
		Actinanthella_menyharthii
		Aetanthus_nodosus
		Agelanthus_sansibarensis
		Alepis_flavida
		Amyema_glabra
		Amyema_queenslandica
		Amylotheca_duthieana
		Atkinsonia_ligustrina
		Bakerella_sp_Nickrent_4161
		Baratranthus_axanthus
		Benthamina_alyxifolia
		Berhautia_senegalensis
		Cecarria_obtusifolia
		Cladocolea_gracilis
		Dactyliophora_novaeguineae
		Decaisnina_triflora
		Dendropemon_bicolor
		Dendrophthoe_curvata
		Dendrophthoe_longituba
		Desmaria_mutabilis
		Diplatia_furcata
		Emelianthe_panganensis
		Englerina_ramulosa
		Englerina_woodfordioides
		Erianthemum_dregei
		Gaiadendron_punctatum
		Globimetula_dinklagei
		Helixanthera_coccinea
		Helixanthera_cylindrica
		Helixanthera_kirkii
		Ileostylus_micranthus
		Lepeostegeres_lancifolia
		Lepidaria_sp_Nickrent_4044
		Ligaria_cuneifolia
		Loranthus_delavayi
		Loranthus_europaeus
		Loranthus_kaoi
		Loranthus_odoratus
		Loxanthera_speciosa
		Lysiana_exocarpi
		Lysiana_filifolia
		Macrosolen_cochinchinensis
		Moquiniella_rubra
		Muellerina_eucalyptoides
		Notanthera_heterophylla
		Nuytsia_floribunda
		Oedina_pendens
		Oliverella_rubroviridis
		Oncella_ambigua
		Oncocalyx_sulfureus
		Oryctanthus_occidentalis
		Passovia_pyrifolia
		Peraxilla_tetrapetala
		Phragmanthera_crassicaulis
		Plicosepalus_sagittifolius
		Psittacanthus_angustifolius
		Psittacanthus_calyculatus
		Scurrula_ferruginea
		Scurrula_parasitica
		Scurrula_pulverulenta
		Septulina_glauca
		Socratina_bemarivensis
		Sogerianthe_sessiflora
		Struthanthus_oerstedii
		Struthanthus_woodsonii
		Tapinanthus_constrictiflorus
		Tapinanthus_quinquangulus
		Taxillus_chinensis
		Tripodanthus_acutifolius
		Tristerix_corymbosus
		Tupeia_antarctica
		Vanwykia_remota
		;
End;
Begin trees;
	Translate
		1 Actinanthella_menyharthii,
		2 Aetanthus_nodosus,
		3 Agelanthus_sansibarensis,
		4 Alepis_flavida,
		5 Amyema_glabra,
		6 Amyema_queenslandica,
		7 Amylotheca_duthieana,
		8 Atkinsonia_ligustrina,
		9 Bakerella_sp_Nickrent_4161,
		10 Baratranthus_axanthus,
		11 Benthamina_alyxifolia,
		12 Berhautia_senegalensis,
		13 Cecarria_obtusifolia,
		14 Cladocolea_gracilis,
		15 Dactyliophora_novaeguineae,
		16 Decaisnina_triflora,
		17 Dendropemon_bicolor,
		18 Dendrophthoe_curvata,
		19 Dendrophthoe_longituba,
		20 Desmaria_mutabilis,
		21 Diplatia_furcata,
		22 Emelianthe_panganensis,
		23 Englerina_ramulosa,
		24 Englerina_woodfordioides,
		25 Erianthemum_dregei,
		26 Gaiadendron_punctatum,
		27 Globimetula_dinklagei,
		28 Helixanthera_coccinea,
		29 Helixanthera_cylindrica,
		30 Helixanthera_kirkii,
		31 Ileostylus_micranthus,
		32 Lepeostegeres_lancifolia,
		33 Lepidaria_sp_Nickrent_4044,
		34 Ligaria_cuneifolia,
		35 Loranthus_delavayi,
		36 Loranthus_europaeus,
		37 Loranthus_kaoi,
		38 Loranthus_odoratus,
		39 Loxanthera_speciosa,
		40 Lysiana_exocarpi,
		41 Lysiana_filifolia,
		42 Macrosolen_cochinchinensis,
		43 Moquiniella_rubra,
		44 Muellerina_eucalyptoides,
		45 Notanthera_heterophylla,
		46 Nuytsia_floribunda,
		47 Oedina_pendens,
		48 Oliverella_rubroviridis,
		49 Oncella_ambigua,
		50 Oncocalyx_sulfureus,
		51 Oryctanthus_occidentalis,
		52 Passovia_pyrifolia,
		53 Peraxilla_tetrapetala,
		54 Phragmanthera_crassicaulis,
		55 Plicosepalus_sagittifolius,
		56 Psittacanthus_angustifolius,
		57 Psittacanthus_calyculatus,
		58 Scurrula_ferruginea,
		59 Scurrula_parasitica,
		60 Scurrula_pulverulenta,
		61 Septulina_glauca,
		62 Socratina_bemarivensis,
		63 Sogerianthe_sessiflora,
		64 Struthanthus_oerstedii,
		65 Struthanthus_woodsonii,
		66 Tapinanthus_constrictiflorus,
		67 Tapinanthus_quinquangulus,
		68 Taxillus_chinensis,
		69 Tripodanthus_acutifolius,
		70 Tristerix_corymbosus,
		71 Tupeia_antarctica,
		72 Vanwykia_remota
		;
tree TREE1 = [&R] ((((((35[&length_range={1.261425284787178E-8,0.005696108396737841},height_95%_HPD={0.0,1.0842021724855044E-19},rate_95%_HPD={0.35551691884086056,2725.883341668203},length_95%_HPD={1.261425284787178E-8,5.444649315835488E-5},rate=810.6311707940176,length=1.6775619418725406E-5,rate_median=470.51244162487427,length_median=3.3584239017771914E-6,height_median=6.776263578034403E-21,rat…
End;
