# Supplementary material for: Eocene Loranthaceae pollen pushes back divergence ages for major splits in the family
Source: PeerJ. 2017 Jun 7;5:e3373. doi: 10.7717/peerj.3373 (PMC5466002; doi:10.7717/peerj.3373)
Supplement: Supplemental Information 8 — This archive includes all data and analysis files referred to in the main text and supplementary files that are needed to reproduce the shown results. See GuideToFiles.txt for naming schemes and contents of each subfolder included in this archive, and File S1 for analysis set-ups and further background information. [file peerj-05-3373-s008.zip › Step4_rooting_with_Beast/alignment5.ANNTREE_target_heights]

#NEXUS
Begin taxa;
	Dimensions ntax=101;
	Taxlabels
		Actinanthella_menyharthii
		Agelanthus_sansibarensis
		Alepis_flavida
		Amyema_cambagei
		Amyema_glabra
		Amyema_queenslandica
		Amylotheca_duthieana
		Amylotheca_subumbellata
		Atkinsonia_ligustrina
		Bakerella_sp_Nickrent_4161
		Baratranthus_axanthus
		Benthamina_alyxifolia
		Berhautia_senegalensis
		Cecarria_obtusifolia
		Cladocolea_cupulata
		Cladocolea_gracilis
		Cladocolea_mcvaughii
		Dactyliophora_novaeguineae
		Decaisnina_brittenii
		Decaisnina_congesta
		Decaisnina_signata
		Decaisnina_triflora
		Dendropemon_bicolor
		Dendrophthoe_constricta
		Dendrophthoe_curvata
		Dendrophthoe_longituba
		Dendrophthoe_vitellina
		Desmaria_mutabilis
		Diplatia_furcata
		Diplatia_grandibractea
		Emelianthe_panganensis
		Englerina_ramulosa
		Erianthemum_dregei
		Gaiadendron_punctatum
		Globimetula_dinklagei
		Helicanthes_elastica
		Helixanthera_coccinea
		Helixanthera_cylindrica
		Helixanthera_parasitica
		Ileostylus_micranthus
		Lepidaria_oviceps
		Lepidaria_sp_Nickrent_4044
		Ligaria_cuneifolia
		Loranthus_europaeus
		Loranthus_grewingkii
		Loranthus_odoratus
		Loxanthera_speciosa
		Lysiana_filifolia
		Lysiana_maritima
		Macrosolen_cochinchinensis
		Macrosolen_melintangensis
		Moquiniella_rubra
		Muellerina_celastroides
		Muellerina_eucalyptoides
		Notanthera_heterophylla
		Nuytsia_floribunda
		Oedina_pendens
		Oliverella_rubroviridis
		Oncella_ambigua
		Oncocalyx_schimperi
		Oncocalyx_sulfureus
		Oryctanthus_occidentalis
		Passovia_pyrifolia
		Peraxilla_tetrapetala
		Phragmanthera_crassicaulis
		Phragmanthera_regularis
		Phthirusa_inorna
		Plicosepalus_curviflorus
		Plicosepalus_sagittifolius
		Psittacanthus_calyculatus
		Psittacanthus_schiedeanus
		Scurrula_ferruginea
		Scurrula_parasitica
		Scurrula_pulverulenta
		Septulina_glauca
		Socratina_bemarivensis
		Sogerianthe_sessiflora
		Spragueanella_rhamnifolia
		Struthanthus_oerstedii
		Struthanthus_orbicularis
		Struthanthus_sp_RE_5128_1
		Struthanthus_woodsonii
		Tapinanthus_constrictiflorus
		Tapinanthus_sp_OM825
		Taxillus_chinensis
		Tolypanthus_involucratus
		Tripodanthus_acutifolius
		Tripodanthus_belmirensis
		Tripodanthus_flagellaris
		Tristerix_aphyllus
		Tristerix_chodatianus
		Tristerix_corymbosus
		Tristerix_grandiflorus
		Tristerix_longebracteatus
		Tristerix_penduliflorus
		Tristerix_peruvianus
		Tristerix_peytonii
		Tristerix_pubescens
		Tristerix_verticillatus
		Tupeia_antarctica
		Vanwykia_remota
		;
End;
Begin trees;
	Translate
		1 Actinanthella_menyharthii,
		2 Agelanthus_sansibarensis,
		3 Alepis_flavida,
		4 Amyema_cambagei,
		5 Amyema_glabra,
		6 Amyema_queenslandica,
		7 Amylotheca_duthieana,
		8 Amylotheca_subumbellata,
		9 Atkinsonia_ligustrina,
		10 Bakerella_sp_Nickrent_4161,
		11 Baratranthus_axanthus,
		12 Benthamina_alyxifolia,
		13 Berhautia_senegalensis,
		14 Cecarria_obtusifolia,
		15 Cladocolea_cupulata,
		16 Cladocolea_gracilis,
		17 Cladocolea_mcvaughii,
		18 Dactyliophora_novaeguineae,
		19 Decaisnina_brittenii,
		20 Decaisnina_congesta,
		21 Decaisnina_signata,
		22 Decaisnina_triflora,
		23 Dendropemon_bicolor,
		24 Dendrophthoe_constricta,
		25 Dendrophthoe_curvata,
		26 Dendrophthoe_longituba,
		27 Dendrophthoe_vitellina,
		28 Desmaria_mutabilis,
		29 Diplatia_furcata,
		30 Diplatia_grandibractea,
		31 Emelianthe_panganensis,
		32 Englerina_ramulosa,
		33 Erianthemum_dregei,
		34 Gaiadendron_punctatum,
		35 Globimetula_dinklagei,
		36 Helicanthes_elastica,
		37 Helixanthera_coccinea,
		38 Helixanthera_cylindrica,
		39 Helixanthera_parasitica,
		40 Ileostylus_micranthus,
		41 Lepidaria_oviceps,
		42 Lepidaria_sp_Nickrent_4044,
		43 Ligaria_cuneifolia,
		44 Loranthus_europaeus,
		45 Loranthus_grewingkii,
		46 Loranthus_odoratus,
		47 Loxanthera_speciosa,
		48 Lysiana_filifolia,
		49 Lysiana_maritima,
		50 Macrosolen_cochinchinensis,
		51 Macrosolen_melintangensis,
		52 Moquiniella_rubra,
		53 Muellerina_celastroides,
		54 Muellerina_eucalyptoides,
		55 Notanthera_heterophylla,
		56 Nuytsia_floribunda,
		57 Oedina_pendens,
		58 Oliverella_rubroviridis,
		59 Oncella_ambigua,
		60 Oncocalyx_schimperi,
		61 Oncocalyx_sulfureus,
		62 Oryctanthus_occidentalis,
		63 Passovia_pyrifolia,
		64 Peraxilla_tetrapetala,
		65 Phragmanthera_crassicaulis,
		66 Phragmanthera_regularis,
		67 Phthirusa_inorna,
		68 Plicosepalus_curviflorus,
		69 Plicosepalus_sagittifolius,
		70 Psittacanthus_calyculatus,
		71 Psittacanthus_schiedeanus,
		72 Scurrula_ferruginea,
		73 Scurrula_parasitica,
		74 Scurrula_pulverulenta,
		75 Septulina_glauca,
		76 Socratina_bemarivensis,
		77 Sogerianthe_sessiflora,
		78 Spragueanella_rhamnifolia,
		79 Struthanthus_oerstedii,
		80 Struthanthus_orbicularis,
		81 Struthanthus_sp_RE_5128_1,
		82 Struthanthus_woodsonii,
		83 Tapinanthus_constrictiflorus,
		84 Tapinanthus_sp_OM825,
		85 Taxillus_chinensis,
		86 Tolypanthus_involucratus,
		87 Tripodanthus_acutifolius,
		88 Tripodanthus_belmirensis,
		89 Tripodanthus_flagellaris,
		90 Tristerix_aphyllus,
		91 Tristerix_chodatianus,
		92 Tristerix_corymbosus,
		93 Tristerix_grandiflorus,
		94 Tristerix_longebracteatus,
		95 Tristerix_penduliflorus,
		96 Tristerix_peruvianus,
		97 Tristerix_peytonii,
		98 Tristerix_pubescens,
		99 Tristerix_verticillatus,
		100 Tupeia_antarctica,
		101 Vanwykia_remota
		;
tree TREE1 = [&R] ((((14[&length_range={5.530191509612881E-7,0.3763696589079077},height_95%_HPD={0.0,4.3368086899420177E-19},rate_95%_HPD={0.08087320199338417,7159.2656931051515},length_95%_HPD={5.530191509612881E-7,7.99515165740855E-4},rate=2238.4573977182263,length=8.573817351037688E-4,rate_median=1336.5900232083434,length_median=2.536982683110895E-5,height_median=1.3552527156068805E-20,rate_ra…
End;
