# Supplementary material for: Eocene Loranthaceae pollen pushes back divergence ages for major splits in the family
Source: PeerJ. 2017 Jun 7;5:e3373. doi: 10.7717/peerj.3373 (PMC5466002; doi:10.7717/peerj.3373)
Supplement: Supplemental Information 8 — This archive includes all data and analysis files referred to in the main text and supplementary files that are needed to reproduce the shown results. See GuideToFiles.txt for naming schemes and contents of each subfolder included in this archive, and File S1 for analysis set-ups and further background information. [file peerj-05-3373-s008.zip › Step4_rooting_with_Beast/alignment5.xml]

<?xml version="1.0" standalone="yes"?>

<!-- Generated by BEAUTi v1.8.2                                              -->
<!--       by Alexei J. Drummond, Andrew Rambaut and Marc A. Suchard         -->
<!--       Department of Computer Science, University of Auckland and        -->
<!--       Institute of Evolutionary Biology, University of Edinburgh        -->
<!--       David Geffen School of Medicine, University of California, Los Angeles-->
<!--       http://beast.bio.ed.ac.uk/                                        -->
<beast>

	<!-- The list of taxa to be analysed (can also include dates/ages).          -->
	<!-- ntax=101                                                                -->
	<taxa id="taxa">
		<taxon id="Actinanthella_menyharthii"/>
		<taxon id="Agelanthus_sansibarensis"/>
		<taxon id="Alepis_flavida"/>
		<taxon id="Amyema_cambagei"/>
		<taxon id="Amyema_glabra"/>
		<taxon id="Amyema_queenslandica"/>
		<taxon id="Amylotheca_subumbellata"/>
		<taxon id="Amylotheca_duthieana"/>
		<taxon id="Atkinsonia_ligustrina"/>
		<taxon id="Bakerella_sp_Nickrent_4161"/>
		<taxon id="Baratranthus_axanthus"/>
		<taxon id="Benthamina_alyxifolia"/>
		<taxon id="Berhautia_senegalensis"/>
		<taxon id="Cecarria_obtusifolia"/>
		<taxon id="Cladocolea_cupulata"/>
		<taxon id="Cladocolea_gracilis"/>
		<taxon id="Cladocolea_mcvaughii"/>
		<taxon id="Dactyliophora_novaeguineae"/>
		<taxon id="Decaisnina_brittenii"/>
		<taxon id="Decaisnina_congesta"/>
		<taxon id="Decaisnina_signata"/>
		<taxon id="Decaisnina_triflora"/>
		<taxon id="Dendropemon_bicolor"/>
		<taxon id="Dendrophthoe_curvata"/>
		<taxon id="Dendrophthoe_constricta"/>
		<taxon id="Dendrophthoe_longituba"/>
		<taxon id="Dendrophthoe_vitellina"/>
		<taxon id="Desmaria_mutabilis"/>
		<taxon id="Diplatia_furcata"/>
		<taxon id="Diplatia_grandibractea"/>
		<taxon id="Emelianthe_panganensis"/>
		<taxon id="Englerina_ramulosa"/>
		<taxon id="Erianthemum_dregei"/>
		<taxon id="Gaiadendron_punctatum"/>
		<taxon id="Globimetula_dinklagei"/>
		<taxon id="Helicanthes_elastica"/>
		<taxon id="Helixanthera_coccinea"/>
		<taxon id="Helixanthera_cylindrica"/>
		<taxon id="Helixanthera_parasitica"/>
		<taxon id="Ileostylus_micranthus"/>
		<taxon id="Lepidaria_oviceps"/>
		<taxon id="Lepidaria_sp_Nickrent_4044"/>
		<taxon id="Ligaria_cuneifolia"/>
		<taxon id="Loranthus_europaeus"/>
		<taxon id="Loranthus_grewingkii"/>
		<taxon id="Loranthus_odoratus"/>
		<taxon id="Loxanthera_speciosa"/>
		<taxon id="Lysiana_filifolia"/>
		<taxon id="Lysiana_maritima"/>
		<taxon id="Macrosolen_cochinchinensis"/>
		<taxon id="Macrosolen_melintangensis"/>
		<taxon id="Moquiniella_rubra"/>
		<taxon id="Muellerina_celastroides"/>
		<taxon id="Muellerina_eucalyptoides"/>
		<taxon id="Notanthera_heterophylla"/>
		<taxon id="Nuytsia_floribunda"/>
		<taxon id="Oedina_pendens"/>
		<taxon id="Oliverella_rubroviridis"/>
		<taxon id="Oncella_ambigua"/>
		<taxon id="Oncocalyx_schimperi"/>
		<taxon id="Oncocalyx_sulfureus"/>
		<taxon id="Oryctanthus_occidentalis"/>
		<taxon id="Passovia_pyrifolia"/>
		<taxon id="Peraxilla_tetrapetala"/>
		<taxon id="Phragmanthera_crassicaulis"/>
		<taxon id="Plicosepalus_sagittifolius"/>
		<taxon id="Psittacanthus_calyculatus"/>
		<taxon id="Scurrula_ferruginea"/>
		<taxon id="Scurrula_parasitica"/>
		<taxon id="Scurrula_pulverulenta"/>
		<taxon id="Septulina_glauca"/>
		<taxon id="Socratina_bemarivensis"/>
		<taxon id="Sogerianthe_sessiflora"/>
		<taxon id="Spragueanella_rhamnifolia"/>
		<taxon id="Struthanthus_oerstedii"/>
		<taxon id="Struthanthus_orbicularis"/>
		<taxon id="Struthanthus_woodsonii"/>
		<taxon id="Struthanthus_sp_RE_5128_1"/>
		<taxon id="Phragmanthera_regularis"/>
		<taxon id="Phthirusa_inorna"/>
		<taxon id="Plicosepalus_curviflorus"/>
		<taxon id="Psittacanthus_schiedeanus"/>
		<taxon id="Tapinanthus_constrictiflorus"/>
		<taxon id="Tapinanthus_sp_OM825"/>
		<taxon id="Taxillus_chinensis"/>
		<taxon id="Tolypanthus_involucratus"/>
		<taxon id="Tripodanthus_acutifolius"/>
		<taxon id="Tripodanthus_belmirensis"/>
		<taxon id="Tripodanthus_flagellaris"/>
		<taxon id="Tristerix_aphyllus"/>
		<taxon id="Tristerix_chodatianus"/>
		<taxon id="Tristerix_corymbosus"/>
		<taxon id="Tristerix_grandiflorus"/>
		<taxon id="Tristerix_longebracteatus"/>
		<taxon id="Tristerix_penduliflorus"/>
		<taxon id="Tristerix_peruvianus"/>
		<taxon id="Tristerix_peytonii"/>
		<taxon id="Tristerix_pubescens"/>
		<taxon id="Tristerix_verticillatus"/>
		<taxon id="Tupeia_antarctica"/>
		<taxon id="Vanwykia_remota"/>
	</taxa>

	<!-- The sequence alignment (each sequence refers to a taxon above).         -->
	<!-- ntax=101 nchar=530                                                      -->
	<alignment id="alignment1" dataType="nucleotide">
		<sequence>
			<taxon idref="Actinanthella_menyharthii"/>
			CGTATGCACGCATACTATTGAGATGAAAATCAGACTAACATCCATTCATAT---G--TA----CAGTTGCAACTTTCAATTATGGAGGACCTCGTG-TTC---GGA-AAGGTAATCTACTATCTCGGATTCTATGTAACACTCGCCGATGTACCTTGAGGTTTCTTCTATCGACATACTTTCAATATAC----TAA----ACATTTTTTATCGTGTGTATGTTCACTTCTCTATTGATTGCAATTGAAAAGTC--GAG--TAAGTCAA--TTATAGATACTGATCGATATGTATATTACAATATTCGCTTATCTTGTTCTGA--AAATTACTCGTCATC--TAG--AACTACTTGCACAAGATTTA--AAAAAA---ATGAAGCAACTGGCTGAGAGGGGTGCCAAA-TATGGT--TGTGAAGTTTCATAACTCTTAGGTAA-AATTCA---ATACCCTTAAATGCACAAGTCGTTAATGCGGTGGTTAGGGCGCTTATTATTTCTCATTAGGCATTTGATTTTCCTACT
		</sequence>
		<sequence>
			<taxon idref="Agelanthus_sansibarensis"/>
			--------------CTATTAAGATGAAGATCAGACTAACATCCATTCATAT---G--TA----CAGTTGCAACTTTCAATTATGGAGGAACTCGTG-TTC---GGA-AAGGTAATCTACTATCTCGGATTCTATGTAACACTCGCCGATGTACCTTGAGGTTTCTTCTGTCAAAATACTTTAAATATAC----TAA----ACATTTTTTATCGTGTGTATGTTCACTTCTCTATTGATTGCAATTGAAAAGTC--GAG--TAAGTCGA--TTATAGATACTGATCGATATGTATATTACAATATTCGCTTATCTTGTTCTGA--AAATTACTCGTCGTC--TAG--AACTATTTGCACAAGATTAA--AAAAAAATGATGAAGCAACTGGCTGAGAGGGGTGCCAAA-TATGGT--TGTGAAGTTTCATAACTCTTAGGTAA-AATTCA---ATACCCTTAAATGCACAAGTCGTTAATGCGGTGGTTAGGGCGCTTATTATTTCTCATTAGGCAT--------------
		</sequence>
		<sequence>
			<taxon idref="Alepis_flavida"/>
			CGTATGCACACATACTATCGAGGTGAATATCAGACTAACATCCATTCATAA---A--TA----CACTTGCAACTTTCAATAATGGAGGAACTCTTG-TTC---GGC-AAGGTCATCTACTATCTTGGATTTTATGTAACACTCGCCGATACACCTTGAGGTTTCTTCTGTCGACATACATTTAATAGAC----TAA----ACATTTTTTATCGTGTGTATGTTCACTTCTCTATTGACTGCATTTGAAAAGTC--GAG--TACGTCGA--TTCTAGCTACTGATCGATACGTACATCACAATATTCGCTTATCTTGTTCCGAACAAATTACTCGTCGTC--TAG--AACTACTGGCACACGATTAA---AAAAA---ATGAAGCAACTGGTTGAGAGTGGTGCCAAA-TGTGGT--TGTGAAGTTTCATAACTC------------------------------------------------------------------------------------------------
		</sequence>
		<sequence>
			<taxon idref="Amyema_cambagei"/>
			--------------------------------------------------------------------------------------------------------------------------------------------------------------------------------------------------------------------------------------------------------------------------------------------------------------------------------------------------------------------------------------------------------------------------------------------------------------------------------------------------------------------------------------------------
		</sequence>
		<sequence>
			<taxon idref="Amyema_glabra"/>
			--------------------AGATGAAGATCAGACTAAGATCCATTCATAT------------CAGTTGCAACTTTCAATAATGGAGGAACTCGTG-TTA---GGA-AAGGTAATCTACTATCTTGGATTTTATGTAACACTCGCCGATGTACCTTGAGGTTTCTTCTGTCGACATACTTTC-ATATAC----TAAAA--ACATTGTTTATCGTGTGTATGTTCACTTCTCTATTGATTGCAATTGAAAAGTC--GAG--TAAGTCGA--TTATAGATACTGATCGATACGTATATTACAATATTTGCTTATCTTGTTCTGA--AAATTACTCGTCGTC--TAG--AACTACTTGCACAAGATTCA---AAAAA---ATGAAGCAACTGGCTGAGAGGGGTATCAAA-TATTGT--TGTGAAGTTTCATAACTCTTAGGTAA-AATTCA---ATACCCTTAAATGCACAAGTCGTTAATGCAGTGGTTAGGGCGCTTATTATTTATAATTAAG-----------------
		</sequence>
		<sequence>
			<taxon idref="Amyema_queenslandica"/>
			-----------------TTGAGGTGAAGATCAGACTAACATTCATTCATAT---G--TA----CAGTTGCAACTTTCAATGATGGAGGAACTCGTG-TTA---GGA-AAGGTAATCTACTATCTTGGATTCTATGTAACACTCGCCGATGTACCTTGAGGTTTCTTCTGTCGACATACTTTCAATATAC----TAA----ACATTTTTTATCGTGTGTATGTTCACTTCTCTATTGATTGCAGTTGAAAAGTC--GAG--TAAGTCGA--TTATAGATACTGATCGATACGTATATTACAATATTCGCTTATCTTGTTCTGA--AAATTACTCGTCGTC--TAA--AACTACTTGCACAAGATTAA-AAAAAAA---ATGAAGCAACTGGCTGAGAGAGGTGCCAAG-TATGGT--TGTGAAGTTTCATAACTCTTAGCTAA-AATTCA---ATACCCTTAAATGCACAAGTCGTTAATGCGGTGGTTAGGGCGCTTATTATTTATCA----------------------
		</sequence>
		<sequence>
			<taxon idref="Amylotheca_subumbellata"/>
			--------------------------------------------------------------------------------------------------------------------------------------------------------------------------------------------------------------------------------------------------------------------------------------------------------------------------------------------------------------------------------------------------------------------------------------------------------------------------------------------------------------------------------------------------
		</sequence>
		<sequence>
			<taxon idref="Amylotheca_duthieana"/>
			CGTATGCACACATACTATTGAGGTGAATATCAGACTAACATCCATTCATAA---G--TA----CACTTGCAACTTTCAATGATGAACGAACTCTTG-TTC---GGAAAAGGTCAACTACTATCTTGGATTCTATGTAATACTCGCCGATACACCTTGAGGTTTCTTCTGTCGACATATTTTCAATATAC----TAA----ACATTTTTTATCGTGTGTATGTTCACTTCTCTATTGACTGCATTTGAAAAGTC--GAA--TAAGTCGA--TTCTAGCTACTGATCGATAAGTACATCACAATATTCGCTTATCTTGTTCCGAACAAATTACTCGTAGTC--TAG--AAC--CTGGCACACGATTAA---AAAAA---ATGAAGCAACTGGTTGAGAGTGGTGTCAAA-TGTGGT--TGTGAAGTTTCATAACTCTTAGCTAA-AATTCA---ATACCCTTAAATGCACAAACCGTTACTGCGTTGGTTAGGGCGCTTATTATTTATCATTAGGCTTTTGA----------
		</sequence>
		<sequence>
			<taxon idref="Atkinsonia_ligustrina"/>
			-------------------GAGGTGAATATCAGACTAACATCCATTCATAA---G--TA----CACTTGCAACTTTCAATGATGGAGGAACTCTTG-TTC---GGA-AAGGTCATCTACTATCTTGGATTCTATGTAACACTCGCCGATACACCTTGAGGTTTCTTCTGTCGACATACTTTCAATATAC----TAA----ACATTTTTTATCGTGTGTATGTTCACTCCTCTATTGACTGCATTTGAAAAGTC--GAG--TAAGTCGA--TTCTAGCTACTGATCGATACGTACATCACAATATTCGCTTATCTTGTTCCGAACAAATTACTCGTCGTC--TAG--AACTACTGGCACACGATTAA---AAAAA---ATGAAGCAACTGGTTGAGAGTGGTGCCAAA-TGTGGT--TGTGAAGTTTCATAACTCTTAGGTAA-AATTCA---ATACCCTTAAATGCACAAACCGTTAATGCGTTGGTTAGGGCGCTTATTATTTATC-----------------------
		</sequence>
		<sequence>
			<taxon idref="Bakerella_sp_Nickrent_4161"/>
			-GTATGCACACATACTATTGAGATGAAAATCAGACTAACATCCATTCATAT---G--TA----CAGTTGCAACTTTAAATGATGGAGGAACTCGTT-TTA---GGA-AAGGTAATCTACTATCTTGGATTCTATGTAACACTCGCCGATGTACCTTGAGGTTTCTTCTGTCGACATACTTTAAATGTGC----TAA----ACATTTTTTATCGTGTGTATGTTCACTTCTCTATTGATTGCAATTGAAAAGTC--GAG--TAAGTCGA--TTATAGATACTGATCGATACGTATGTTACAATATTCGCTTATCTTGTTCTGA--CAATTACTCGTCGTC--TAG--AACTACTTGCACAAGATTAA--AAAAAA---ATGAAACTACTGGCTGAGAGGGGTGCCAAA-TATGGT--TGTGAAGTTTCATAACTCTTAGGTAA-AATTCA---ATACCCTTAAATGCACAAGTCGTTAATGCGGTGGTTAGGGCGCTTATTATTTATCATTAGGCATTTGAT---------
		</sequence>
		<sequence>
			<taxon idref="Baratranthus_axanthus"/>
			--------------------------------------------------------------------------------------------------------------------------------------------------------------------------------------------------------------------------------------------------------------------------------------------------------------------------------------------------------------------------------------------------------------------------------------------------------------------------------------------------------------------------------------------------
		</sequence>
		<sequence>
			<taxon idref="Benthamina_alyxifolia"/>
			CGTATGCATACATACTATTGAGGTGAAGATCAGACTAACATCCATCCATAT---G--TA----CAGTTGCAACTTTCAATGATGGAGGAACGCGTG-TTA---GGA-AAGGTAATCTACTATCTTGGATTCTATGTAACACTCGCCGATGTACCTTGAGGTTTCTTCTGTCGACATACTTTCAATATAC----TAA----ACATTTTTTATCGTGTGTAT-TTCACTTCTCTATTGATTGCATTTGAAAAGTC--GAG--TAAGTCGA--TTATAGATACTGATCGATACGTATATTACAATATTCGCTTATCTTGTTCTGA--AAATTACTCGTCGTC--TAA--AACTACTTGCACAAGATTAA-AAAAAAA---ATGAAGCAACTGGCTGAGAGGGGTGCCAAA-TATTGT--TGTGAAGTTTCATAACTCTTAGGTAA-AATTCA---ATACCCTTAAATGCACAAGTCGTTAATGCGGTGGTTAGGGCGCTTATTATTTATCATTAGGCATTTGATT--------
		</sequence>
		<sequence>
			<taxon idref="Berhautia_senegalensis"/>
			----------------------------ATCAGACTAACATCCATTCATAT---G--TACTGTCAGTTGCAACTTTCAATTATTGAGGAACTTGTGTTTC---GGA-AAGGTAATCTACTATCTCGGATTCTATGTAACACTCGCCGATGTACCTTGAGGTTTCTTCTGTCGACATACTTTAAATATAC----TAAA---ACATTTTTTATCGTGTGTATGTTCACTTCTCTATTGATTGCAATTGAAAAGTC--GAG--TAAGTCGA--TTATAGATACTGATCGATATGTATATTACAATATTCGCTTATCTTGTTCTGA--AAATTACTCGTCGTC--TAA--AACTACTTGCACAAGATTAA--AAAAAA---ATGAAACAACTGGTTGAGAGGGGTGCCAAA-TATGGT--TGTGAAGTTTCATAACTCTTAGGTAA-AATTCC---ATACCCTTAAATGCACAAGTCGTTAATGCGGTGGTTAGGGCGCTTATTATTTCTCATTAGGCATTTGATT--------
		</sequence>
		<sequence>
			<taxon idref="Cecarria_obtusifolia"/>
			----------------------------ATCAGACTAACATCCATTAATAA---G------------------------------------------------------------------------------------------------------------------------------------------------------------------------------------------------------------------------------------------------------------CTTATCTTGCTCCGC--AAATTACT--TCGTC--TAG--AACTATTTGCACACGATTCA--AAAAAA---GTGAA---ACTGGTTGAGAGGGGTGCCAAA-TATAGT--TGTGAAGTTTCATCAATATTAGGTAA-AATTCA---ATATCC------------------------TTGTTTTGGGCGCTTATTATTTATCGTTAGACGTTCGA----------
		</sequence>
		<sequence>
			<taxon idref="Cladocolea_cupulata"/>
			--------------------------------------------------------------------------------------------------------------------------------------------------------------------------------------------------------------------------------------------------------------------------------------------------------------------------------------------------------------------------------------------------------------------------------------------------------------------------------------------------------------------------------------------------
		</sequence>
		<sequence>
			<taxon idref="Cladocolea_gracilis"/>
			----------------------GTGAATATCAGACTAACATCCATTTATAA---G--TA----CAATTGCAATTTTCACTGATGGAGGAACTCTTG-TTCGG-GGA-AAGATCATCTACTATCTTGGATTCTATGTAACACTCGCCGATACACCTTGAGGTTTCTTCTGTCGACATAA-TTCAATATAC------A----ACATT--TTATCGTGTGTATGTTCACTTCTCTATTGATTGCATTTGAAAAGTT--GAG--TAATTCGA--TTCTAGCTACTGATCGATACGTACGTCACAATATTCGCTTATCTTGTGCCGAACAAATTACTCGTCGTC--TAG--AAC--CTGGCACACGATTTA---AAAAA---ATGAAGCAACTGGTTGAGAGTGGTGTCAAA-TGTTGT--TGTGAAGTTTCATAACTCTTAGGTAA-AATTCA---ATACCCTTAAATGTACAAACCGTTAATGCGTTGGTTAGGGCGCTTATTATTTATCC----------------------
		</sequence>
		<sequence>
			<taxon idref="Cladocolea_mcvaughii"/>
			--------------------------------------------------------------------------------------------------------------------------------------------------------------------------------------------------------------------------------------------------------------------------------------------------------------------------------------------------------------------------------------------------------------------------------------------------------------------------------------------------------------------------------------------------
		</sequence>
		<sequence>
			<taxon idref="Dactyliophora_novaeguineae"/>
			CGTATGCACACATACTATTGAGGTGAAGATCAGACTAACATCCATTCATAT---G--TA----CAGTTGCCACTTTCAATGATGGAGGAACTCGTG-TTA---GAA-AAGGTAATCTACTATCTTGGATTCTATGTAACACTCGCCGATGTACCTTGAGGTTTCTTCTGTCGACATATTTTCAATATAC----TAA----ACATTTTTTATCGTGTGTATGTTCACTTCTCTATTGATTGCAATTGAAAAGTC--GAG--TAAGTCGA--TTATAGATACTGATCGATACGTATATTACAATATTTGCTTATCTTGTTCTGA--AAATTACTCGTCGTC--TAG--AACTACTTGCACAAGATTAA-AAAAAAA---ATGAAGCAACTGGCTGAGAGGGGTGCCAAA-TATTGT--TGTGAAGTTTCATAACTCTTAGGTAA-AATTCA---ATACCCTTAAATGCACAAGTCGTTAATGAGGTGGTTAGGGCGCTTATTATTTATCATTAGGCATTTGATT--------
		</sequence>
		<sequence>
			<taxon idref="Decaisnina_brittenii"/>
			--------------------------------------------------------------------------------------------------------------------------------------------------------------------------------------------------------------------------------------------------------------------------------------------------------------------------------------------------------------------------------------------------------------------------------------------------------------------------------------------------------------------------------------------------
		</sequence>
		<sequence>
			<taxon idref="Decaisnina_congesta"/>
			--------------------------------------------------------------------------------------------------------------------------------------------------------------------------------------------------------------------------------------------------------------------------------------------------------------------------------------------------------------------------------------------------------------------------------------------------------------------------------------------------------------------------------------------------
		</sequence>
		<sequence>
			<taxon idref="Decaisnina_signata"/>
			--------------------------------------------------------------------------------------------------------------------------------------------------------------------------------------------------------------------------------------------------------------------------------------------------------------------------------------------------------------------------------------------------------------------------------------------------------------------------------------------------------------------------------------------------
		</sequence>
		<sequence>
			<taxon idref="Decaisnina_triflora"/>
			-----------------------------------------CCATTCATAA---G--TA----CACTTGCAACTGTAAATGATGGAGGAACTCGTG-TTT---GGA-AAGGTCAACTACTATCTTGGATTCTATGTAATACTCGCCGATACACCTTGAGGTTTCTTCTGTCGACATATCTTCAATATAC-TAATAA----ACGTTTTTTATCGTGTGTATGTTCACTTTTCTATTGACTGCATTTGAAAAGTC--GAG--TAAGTCGA--TTCTAGCTCCTACTCGATACGTACATCACAATATTCGCTTATCTTGTTCCGAACAAATTACTCGTCGTC--TAG--AACTACTGGCACATGATTAA---AAAAA---ATGAAGCAACTGGTTGAGAATGGTGCCAAA-TGTGGT--TGTGAAATTTCATAACTCTTAGGTAA-AATTCA---ATACCCTTAAATGCACAAACCGTTACTGCGTTGGTTAGGGCGCTTATTATTTATCATTGGG-----------------
		</sequence>
		<sequence>
			<taxon idref="Dendropemon_bicolor"/>
			-------------------GAGGTGAATATCAGACTAACATCCATTCATAA---G--TA----CACTTGCAATTTTCATTGATGGAGGAACTCTTG-TTC---GGA-AAGGTCATCTACTATCTTGGATTCTATGTAACACTCGCCGATACACCTTTAGGTTTCTTCTGTCGACATAC-TTCAATATACTATAAAA----ACATT--TTATCGTGTGTAAGTTCACTTCTCTATTGACTGCATTTGAAAAGTT--GAG--TAAGTCGA--TTCTAGCTACTGATCGATACGTACGTCACAATATTCACTTATCTTGTTCCGAACAAATTACTATTCGTCTATAG--AACTACTGGCACACGATTTA---AAAAA---ATGAAGCAACTGGTTGAGAGTGGTGCCAAA-TGTTGT--TGTGAATTTTCATAACTCTTAGGTAA-AATTCA---ATACCCTTAAATGTACAAACCGTTAATGCGTTGGTTAGGGCGCTTATTATTTATCCTTAG------------------
		</sequence>
		<sequence>
			<taxon idref="Dendrophthoe_curvata"/>
			--------------------AGATGAAGATCAGACTAACATCCATTCATAT---G--TA----CAGTTGCAACTTTCAATGATGGAGGAACTCGTG-TTC---GGA-AAGGTAATCTACTATCTTGGATTCTATGTAACACTCGCCGCTGTACCTTGAGTTTTCTTCTGTCGACATACTTTCAATATAC----CAA----ACATTTTTTATCGTGTGTATGTTCACTTTTCTATTGATTGCAATTGAAAAGTT--GAG--TAAGTCGA--TTATAGATACTGATCGATACGTATATTACAATATTCACTTATCTTGTTCTGA--AAATTACTCGTCGTC--TAT--AACTACTTGCACAAGATTAA--AAAAAA---ATGAAGCAACTGGCTGAGAGGGGTGCCAAA-TATAGT--TGTGAAGTTTCATAACTCTTAGGTAA-AATTCC---ATACCCTTAAATGCACAAGTCGTTAATGCGGTGGTTAGGGCGCTTATTATTTCTCAT---------------------
		</sequence>
		<sequence>
			<taxon idref="Dendrophthoe_constricta"/>
			--------------------------------------------------------------------------------------------------------------------------------------------------------------------------------------------------------------------------------------------------------------------------------------------------------------------------------------------------------------------------------------------------------------------------------------------------------------------------------------------------------------------------------------------------
		</sequence>
		<sequence>
			<taxon idref="Dendrophthoe_longituba"/>
			CGTATGCACACATACTATTGAGATGAAGATCAGACTAACATCCATGAATAT---G--TA----CAGTTGCAATTTTCAATGATGGAGGAACTCGTG-GTC---GGA-AAGGTAATCTACTATCTTGGATTCTATGTAATACTCGCCGATGTACCTTAAGCTTTCTTCTGTCGACATACTTTCAATATAC----CAA----ACATTCTTTATCGTGTGTGT-TTCACTTCTCTATTGATTGCAGTTGAAAAGTC--GAG--TAAGTCGA--TTATAGATACTGATAGATACGTATATTACAATATTCACTTATCTTGTTCTGA--AAATTACTCGTCGTC--TAG--AACTACTTGCACAAGATTAA--AAAAAA---ATGAAGCAATTGGCTGAGAAGGTTGCCAAA-TATAGT--TGTGAAGTTTCATAACTCTTAGGTAA-AATTCA---ATACCCTTAAATGCACAAGTCGTTAATGCGGTGGTTAGGGCGCTTATTATTTCTCATTAGGCATTTGATTTTCCTACT
		</sequence>
		<sequence>
			<taxon idref="Dendrophthoe_vitellina"/>
			--------------------------------------------------------------------------------------------------------------------------------------------------------------------------------------------------------------------------------------------------------------------------------------------------------------------------------------------------------------------------------------------------------------------------------------------------------------------------------------------------------------------------------------------------
		</sequence>
		<sequence>
			<taxon idref="Desmaria_mutabilis"/>
			-----------------TTGAAGTGAATATCAGACTAACATCCATTCATAA---G--TA----CACATGCAACTTTCACTGATGGAGGAACTCTTG-TTC---GGA-AAGGTCATCTACTATCTTGGATTCTATGTAACACTCGCCGATACACCTTGAGGTTTCTTCTGTCGACATACTTTCAAAATAC----TAA----AAATTTTTTATCGTGTGTATGTTCACTTCTCTATTGACTGCATTTGAAAAGTC--GAG--TAAGTCGA--TTCTAGCTACTGATCGATACGTACATCTTAATATTCGCTTATCTTGTTCCGAACAAATTACTCGTCGTT--TAG--AACTACTGGCACACGATTAA---AAAAA---ATGAAGCAACTGGTTGAGAATGGTGCCAAA-TGTGGT--TGTAAAGTTTCATCACT-------------------------------------------------------------------------------------------------
		</sequence>
		<sequence>
			<taxon idref="Diplatia_furcata"/>
			--------------CTATTGAGGTGAAGATCAGACTAAGATCCATTCATAT---G--TA----CAGTTGCAACTGTCAATAATGGAGGAACTCGTT-TTA---GGA-AAGGTAATCTACTATCTTGGATTTTATGTAACACTCGCCGATGTACCTTGAGGTTTCTTCTGTCGACATACTTTC-ATATAC----TAAAAAAACATTGTTTATCGTGTGTATGTTCACTTCTCTATTGATTGCAATTGAAAAGTT--GAG--TAAGTCGA--TTATAGATACTGATCGATACGTATATTACAATATTTTCTTATCTTGTTCTGA--AAATTACTCGTCGTC--TAG--AACTACTTGCACAAGATTAA---AAAAA---ATGAAGCAACTG------------GTCAAA-TATTGT--TGTGAAGTTGCATAACTCTTAGGTAA-AATTCA---ATACCCTTAAATGCACAAGTCGTTAATGCAGTGGTTAGGGCGCTTATTATTTATAATT--------------------
		</sequence>
		<sequence>
			<taxon idref="Diplatia_grandibractea"/>
			--------------------------------------------------------------------------------------------------------------------------------------------------------------------------------------------------------------------------------------------------------------------------------------------------------------------------------------------------------------------------------------------------------------------------------------------------------------------------------------------------------------------------------------------------
		</sequence>
		<sequence>
			<taxon idref="Emelianthe_panganensis"/>
			-----------------------------TCAGACTAACATCCATTCATA----A--TA----CAGTTGCAACTTTCAATGATGGAGGAACTCGCG-TTC---GGAAAAGGTCATCTACTATCTTGGATTCTATGTAACACTCGCCGACGTACCTTGAGGTTTCTTCTGTCGACATACTTTAAATATAC----TAA----ACATTTTTTATCGTGTGTATGTTCACTTCTCTATTGATTGCAATTGAAAAGTC--GAG--TAAGTCCA--T------------------------TTACAATATTCGCTTATCTTGTTCTGA--AAATTACTCGTCGTC--TAG--AACTACTTGCACAAGATTCA--AAAAAA---ATGAAGCAACTGGCTGCGAGGGGTGCCAAATTATTGT--TGTGAAGTTTCATAACTCTTAGGTAAAAATTCA---ATACCCTTAAAGGCACAATTCGTTAATGCGGTGGTTAGGGCGCTTATTATTTCTC-----------------------
		</sequence>
		<sequence>
			<taxon idref="Englerina_ramulosa"/>
			-------------ACTATTGAGATGAAGATCAGACTAACATCCATTCATAT---G--TA----CAGTTGCAACTTTCAATTATAGAGGAACTCGTG-TTC---GGA-AAGGTAATCTACTATCTCGGATTCTATGTAACACTCGCTGATGTACCTTGAGGTTTCTTCTGTCGACATACTTTAAATATAC----TAA----ACATTTTTTATCGTGTGTATGTTCACCTCTCTATTGATTGCAATTGAAAAGTC--GAG--TAAGTCGA--TTATAGATACTGATCGATATGTATATTACAATATTCACTTATCTTGTTCTGA--AAATTACTCGTTGTC--TAG--AACTACTTGCACAAGATTAA--AAAAAA---ATGAAGCAACTGGCTGAGAAGGGTGCCAAA-TACGGT--TGTGAAGTTTCATAACTCTTAGGTAA-AATTCA---ATACCCTTAAATGCACAAGTCGTTAATCCGGTGGTTAGGGAGCTTATTATTTCTCAT---------------------
		</sequence>
		<sequence>
			<taxon idref="Erianthemum_dregei"/>
			--------------CTATTGAGATGAAGATCAGACTAACCTCCATTCATAT---G--TA----CAGTTGTAACTTTCAATGATGGAGGAACTCGCG-TTCTTCGGAAAAAGTAATCTACTATCTTGGATTCTATGTAACACTCGCCGATGTACCTTGAGGTTTCTTCTGTCGACATACTTTCAATATAC----TAA----ACATTTTTTATCGTGTGTATGTTCACTTCTCTATTGATTGCATTTGAAAAGTC--GAGTATAAGTCGA--TTATAGATACTGATCGATACGTATATTACAATATTCGCTTATCTTGTTCTGA--AAATTACTCGTCGTC--TAG--AACTACTTGCACAAGATTAA--AAAAAA---ATGAAGCAACTGGCTGAGAGGGGTGCCAAATTATTGT--TGTGAAGTTTCATAACTCTTAGGTAA-AATTCA---ATACCCTTAAATGCACAAGTCGTTAATGCGGTGGTTAGGGCGCTTATTATTTCTCATTAGGCAT--------------
		</sequence>
		<sequence>
			<taxon idref="Gaiadendron_punctatum"/>
			-----------------------TGAATATCAGACTAACATCCATTCATAA---G--TA----CACTTGCAACTTTCAATGATGGAGGAACTCCTG-TTC---GGA-AAGGTAATCTACTATCTTGGATTCTATGTAACACTCGCCGATACACCTTGAGGTTTCTTCTGTCGACATACTTTCAATATAC----TAA----ACATT--TTATCGTGTGTATTTTCACTACTCCATTGACTGCATTTGAAAAATC--GAG--TAAGTCGA--TTCTAGCTACTGATCGATACGTACATCACAATATTCGCTTATCTTGTTCCGAACAAATTACTCGTCGTC--TAG--AACTACTGGCACACGATTAA---AAAAA---ATGAAGCAACTAGTTGAGAGTGGTGCCAAA-TGTGGT--TGTGAAGTTTCATAACTCTTAGGTAA-AATTCA---ATACCCTTAAATGCACAAACCGTTAATGCGTTGGTTAGGGCGCTTATTATTTATCATTAGGCATTTGA----------
		</sequence>
		<sequence>
			<taxon idref="Globimetula_dinklagei"/>
			CGTATGCACACATACTATTGAGATGAAGATCAGACTAACATCCATTCATAT---A--TA----CAGTTGCAACTTTAAATGATGGAGGAACTCGCG-TTA---GGAAAAGGTAATCTACTATCTTGGATTCTATGTAACACTCGCCGATGTACCTTGAGGTTTCTTCTGTCGACATACTTTCAATATAC----TAA----ACATTTTTTATCGTGTGTATTTTCACTTCTCTATTGATTGCAATTGAAAAGTC--GAG--TAAGTCGA--TTATAGATACTGATCGATACGTATATTACAATATTCGCTTATCTTGTTCTGA--AAATTACTCGTCGTC--TAG--AACTACTTGCACAAGATTAA--AAAAAA---ATGAGGCAACTGGCTGAGAGGGGTGCCAAATTATTGT--TGTGAAGTTTCATAACTCTTAGGTAA-AATTCA---ATACCCTTAAATGCACAAGTCGTTAATGAGGTGGTTAGGGCGATTATTATTTCTCATTAGGCACTTGATTTTCCTACT
		</sequence>
		<sequence>
			<taxon idref="Helicanthes_elastica"/>
			---------------------------------------------TCATAT---G--TA----CAGTTGCAACTTTCAATGATGGAGGAACTCGTG-TTA---GGA-AAGGTAATCTACTATCTTGGATTCTATGTAACACTCGCCGATGTACCTTGAGGTTTCTTCTGTCGACATACTTTCAATATAC----TAA----ACATTTTTTATCGTGTGTATGTTCACTTCTCTATTGATTGCAGTTGAAAAGTC--GAG--TAAGTCGA--TTATAGATACTGATCGATACGTATATTACAATATTCGCTTATCTTGTTCTGA--AAATTACTCGTCGTC--TAA--AACTACTTGCACAAGATTAA-AAAAAAA---ATGAAGCAACTGGCTGAGAGAGGTGCCAAG-TATGGT--TGTGAAGTTTCATAACTCTTAGGTAA-AATTCA---ATACCCTTAAATGCACAAGTCGTTAATGCGGTGGTTAGGGCGCTTATTATTTATCATTAGGCATTTG-----------
		</sequence>
		<sequence>
			<taxon idref="Helixanthera_coccinea"/>
			------------------------GAAGATCAGACTAACTTCCATTCATAT---G--TA----CATTTGCAACTTTCAATGATGGAGGAACTCGTG-TTC---GGA-AAGGTAATCTACTATCTTGGATTCTATGTAACACTCGCTGATGTACCTTGAGTTTTCTTCTGTCGACATACTTTCAATATAC----CAA----ACATTTTTTATCGTGTGTATGTTCACTTCTCTATTGATTGCACTTGAAAAGTCGCGAG--TAAGTCGA--TTATAGATACTGATCGATACGTATATTACAATATTCCTTTATCTTGTTCTGA--AAATTCCTCGTCATC--TAG--AACTACTTGCACACGATTAA--AAAAAA---ATGAAGCAACTGACTGAGAAGGGTGCCAAA-TATGGT--TGTGAAGTTTCATAACTCTTAGGTAA-AATTCA---ATACCCTTAAATGCACAAGTCGTTAATGCGGTGGTTAGGGCGCTTATTATTTC-------------------------
		</sequence>
		<sequence>
			<taxon idref="Helixanthera_cylindrica"/>
			-------------------GAGGTGAAGATCAGACTAACATCCATTAATATGTAG--TA----CAGTTACAACTTTCAATGATGGAGGAATTCGTG-TTC---GGA-AAGGTAATCTACTATCTTGGATTCTATGTAACACTCGCCGATGTACCTTGAGGTTTCTTCTGTCGACATACTTTCTATATAC----TAA----ACATGTTTTATCGTGTGTATGTTCACTTCTCTATTGATTGCAATTGAAAAGTC--GA-----AGTCGA--TTATAGATACTGATCGATACGTACATTACAATATTCACTTATCTTGTTCTGA--AAATTACTCGTAGTC--TAG--AACTACTTGCACAAGATTAA-AAAAAAA---ATGAAGCAACTGGCTGAGAGGGGTGCTAAA-TATGGTTGTGTGAAGTTTCATAACTCTTAGGTAA-AATTCA---ATACCCTTAAATGCACAAGTCGTTAATGTGGTGGTTAGGGCGCTTATTATTTCTCAT---------------------
		</sequence>
		<sequence>
			<taxon idref="Helixanthera_parasitica"/>
			--------------------------------------------------------------------------------------------------------------------------------------------------------------------------------------------------------------------------------------------------------------------------------------------------------------------------------------------------------------------------------------------------------------------------------------------------------------------------------------------------------------------------------------------------
		</sequence>
		<sequence>
			<taxon idref="Ileostylus_micranthus"/>
			-------------ACTATTGAGGTGAAGATCAGACTAACATCCATTAATAA---G--TA----CAATTGCAACTTTCAATGATGGAGGAATTCCTG-TTC---AGA-AAGGTAATCTACTCTCTTGGATTCTATGTAACACTCGCCGATGCAACTTTAGGTTTCTTCTATCGACATACTTTCAATATAC----TAA----ACATTTTTTATCGTGTGTATGTTCACTTCTCTATTGACTGCATTTGAAAAGCC--GAT--TAAGTCGA--TTCTAGATACTGATCGATACGTACATCACAATATTCGCTTATCTTGTTCGGA--AAATTACTCTTTGTC--TAT--AACTACTTGCACACGATTAA---AAAAA---ATGAAGCAACTGGTTGAGAGGGGTGCCAAA-TATTGT--TGTGAAGTTTTATAATTCTTAGTTAA-AATTCA---ATACACTTAAATGCACAAGTCGTTAATGCGTTGGTTAGGGCGCTTATTATTTATCATTAGGCATTTGA----------
		</sequence>
		<sequence>
			<taxon idref="Lepidaria_oviceps"/>
			--------------------------------------------------------------------------------------------------------------------------------------------------------------------------------------------------------------------------------------------------------------------------------------------------------------------------------------------------------------------------------------------------------------------------------------------------------------------------------------------------------------------------------------------------
		</sequence>
		<sequence>
			<taxon idref="Lepidaria_sp_Nickrent_4044"/>
			CGTATGCACACATACTATTGAGGTGAATATCAGACTAACATCCATTCATAA---G--TA----CACTTGCAACTGTCAATGATGGAGGAACTCTTG-TTC---GGA-AAGGTCAACTACTATCTTGGATTCTATGTAATACTCGCCGATACACCTTTAGGTTTCTTCTGTCGACATATTTTCAATATAC----TAA----ACATTTTTTATCGTGTGTATGTTCACTTCTCTATTGACTGCATTTGAAAAGTC--GAG--TAAGTCGA--TTCTAGCTACTGATCGATACGTACATCACAATATTCCCTTATCTTGTTCCGAACAAATTACTCGTCGTC--TAG--AACTACTGGCACACGATTAA---AAAAA---ATGAAGCAACTGGTTGAGAGTGGTGCCAAA-TGTGGT--TGTGAAGTTTCATAACTCTTAGGTAA-AATTCA---ATCCCCTTAAATGCACAAACCGTTACTGCGTTGGTTAGGGCGCTTATTATTTATCATTAGGC----------------
		</sequence>
		<sequence>
			<taxon idref="Ligaria_cuneifolia"/>
			---------ACATACTATGGAAGTGAATATCAGACTAACATCCATTAATAA---G--TA----CACTTGCAAATTTCACTGATGAATGACCTCTTG-TTC---GGA-AAGATCATCTACAATCTTGGATTCTATGTAACACTCGCCGATACACCTTAAGGTTTCTTCTGTCGATATACTTTAAATATAC----TAA----AAATTTTTTATCGTGTGTAGTTTCACTTCTATATTGACTGCATTTAAAAAGTC--AAG--TAAATCGG--TTCTAGCTACTGATCGATACGTACATCACAATATTTGCTTATTTTGTTCCGAACAAATTACTTTTCGTC--T----AACTACTGACACATGATTAA---AAAAA---ATGAGGCAACTGGTTGAGAGTGGTGCCAAA-TGTGGT--TGTGAAGTTTCATAACT-------------------------------------------------------------------------------------------------
		</sequence>
		<sequence>
			<taxon idref="Loranthus_europaeus"/>
			---------------------------------------------------------------------------------------------------------------------------------------------------------------------------------------------------------------------------TGTTCACTTCTCTATTGATTGCCTTTGAAAAGCC--GAG--TAAGTAGATTTTTTAGATACTGATCGATATGTACGTCACAATATTCGCTTATCTTGCTACGC--AAATTACTCATCGTC--TAG--AACTACTTGCACACGATTCA---AAAAA---ATGAAGCAACTGGTTGAGAGGGGTGCCAAA-TATAGT--TGTGAAGTTTCATCAATCTTAGATAA-AATTCA---ATATCCTTAAAT------------------------------------------------------------------
		</sequence>
		<sequence>
			<taxon idref="Loranthus_grewingkii"/>
			--------------------------------------------------------------------------------------------------------------------------------------------------------------------------------------------------------------------------------------------------------------------------------------------------------------------------------------------------------------------------------------------------------------------------------------------------------------------------------------------------------------------------------------------------
		</sequence>
		<sequence>
			<taxon idref="Loranthus_odoratus"/>
			--------------------------------------------------------------------------------------------------------------------------------------------------------------------------------------------------------------------------------------------------------------------------------------------------------------------------------------------------------------------------------------------------------------------------------------------------------------------------------------------------------------------------------------------------
		</sequence>
		<sequence>
			<taxon idref="Loxanthera_speciosa"/>
			-------------ACTATTGAGGTGAATATCAGACTAACATCCATTCATAA---G--TA----CACTTGCAACTTTCAATGATGGAGGAACTCTTG-TTC---GGA-AAAGTCAACTACTATATTGGATTCTATGTAATACTCGCCGATACACCTTGAGGTTTCTTCTGTCGACATATTTCGAATATAC----TAA----AAATTTTTTATCGTGTGTATGTTCACTTCTCTATTGACTGCATTTGAAAAGTC--GAG--TAAGTCGA--TTCTAGCTACTGATCGATACGTACATCACAATATTCGCTTATCTTGTTCCGAACAAATTACTCGTCGTC--TAG--AACTACTGGCACACGATTAA---AAAAA---ATGAAGCAACTGGTTGAGAGTGGTGCCAAA-TGTGGT--TGTGAAGTTTCATAACTTTTAGGTAA-AATTCA---ATACCTTTAAATGCACAAACCGTTACTGCGTTGGTTAGGGCGCTTATTATTTATCATTAGGCTTTTGA----------
		</sequence>
		<sequence>
			<taxon idref="Lysiana_filifolia"/>
			--------------CTATTGAGGTGAATATCAGACTAACATCCATTCATAA---G--TA----CACTTGCAACTTTCAATGATGGAGGAACTCTTG-TTC---GGA-AAGGTCAACTACTATCTTGGATTCTATGTAATACTCGCCGATACACCTTGAGGTTTCTTCTGTCGACATATTTTCAAT--AC----TAA----ACATTTTTTATCGTGTATATGTTCACTTCTCTATTGACTGCATTTGAAAAGTC--GAG--TAAGTCGA--TTCTAGCTACTGATCGATACGTACATCACAATATTCGCCTATCTTGTTCCGAACAAATTACTCGTCGTC--TAG--AACTACTGGCACACGATTAA---AAAAA---ATGAAGCAACTGGTTGAGAGTGGTGCCAAA-TGTGGT--TGTGAAGTTTCATAACTCTTAGGTAA-AATTCA---ATACCCTTAAATGCACAAACCGTTACTGCGTTGGTTAGGGCGCTTATTATTTATCATTAGGCTTTTGA----------
		</sequence>
		<sequence>
			<taxon idref="Lysiana_maritima"/>
			--------------------------------------------------------------------------------------------------------------------------------------------------------------------------------------------------------------------------------------------------------------------------------------------------------------------------------------------------------------------------------------------------------------------------------------------------------------------------------------------------------------------------------------------------
		</sequence>
		<sequence>
			<taxon idref="Macrosolen_cochinchinensis"/>
			CGTATGCACACATACTATTGAGGTGAATATCAGACTAACATCCATTCATAA---G--TA----CACTTGCAACTGTCAATGATGGAAGAACTCTTG-TTC---GGA-AAGGTCAACTACTATCTTGGATGCTATGTAATACTCGCCGATACACCTTGAGGTTTCTTCTGTCGACATATTTTCAATATAA----TAA----ACATTTTTTATCGTGTGTATGTTCACTTCTCTATTGACTGCATTTGAAAAGTC--GAA--TAAGTCGA--TTCTAGCTACTGATCGATACGTACATCACAATATTCCCTTATCTTGTTCCGAACAAATTACTCGTCGTC--TAG--AACTACTGGCACACGATTAA---AAAAA---ATGAAGCAACTGGTTGAGAGTGGTGCCAAA-TATGGT--TGTGAAGTTTCATAACTCTTAGCTAA-AATTCA---ATACCCTTAAATGCATAAACCGTTACTGCGTTGGTTAGGGCGCTTATTATTTATCATTAGGCTTTTGA----------
		</sequence>
		<sequence>
			<taxon idref="Macrosolen_melintangensis"/>
			--------------------------------------------------------------------------------------------------------------------------------------------------------------------------------------------------------------------------------------------------------------------------------------------------------------------------------------------------------------------------------------------------------------------------------------------------------------------------------------------------------------------------------------------------
		</sequence>
		<sequence>
			<taxon idref="Moquiniella_rubra"/>
			------------TACTATTGAGATAAAGATCAGACTAACATCCATTCATAT---GTATA----CAGTTGCAACTTTCAATGATGGAGGAACTCGCG-TTC---GGAAAAGGTAATCTACTATCTTGGATTCTATGTAACACTCGCCGATGTACCTTGAGGTTTCTTCTGTCGACATACTTTCAATATAT----TAA----ACATTTTTTATCGTGTGTATGTTCACTTCTCTATTGATTGCAATTAAAAAGTC--GAA--TAAGTCGA--GTATAGATACTGATCGATACGTATATTACAATATTCGCTTATCTTGTTCTGA--AAATTACTCGTCGTC--TAG--AACTATTTGCACAAGATTCA--AAAAAA---ATGAAGCAACTGGCTGAGAGGGGTGCCAAATTATTGT--TGTGAAGTTTCATAACTC------------------------------------------------------------------------------------------------
		</sequence>
		<sequence>
			<taxon idref="Muellerina_celastroides"/>
			--------------------------------------------------------------------------------------------------------------------------------------------------------------------------------------------------------------------------------------------------------------------------------------------------------------------------------------------------------------------------------------------------------------------------------------------------------------------------------------------------------------------------------------------------
		</sequence>
		<sequence>
			<taxon idref="Muellerina_eucalyptoides"/>
			-------------------GAGGTAAAGATCAGACTAACATCCATTCATAA---G--TA----CAATTGCAACTTTCAATGATGGAGAAATTCCTT-TTC---GGA-AAGGTAATCTACTCTCTTGGATTCTATGTAACACTCGCCGATGCACCTTTAGGTTTCTTCTGTCGACACACTTTCAATATAT----TAA----ACGTTTTTTATCGTGTGTATGTTCACTTCTCTATTGACTGCATTTAAAAAGCC--GAG--TAAGTCGA--TTTTAGATACTGATCGATACGGACATCACAATATTCGCTTATCTTGTTCCGA-AAAATTACTCTTCGTC--TAT--AACTACTTGCACACGAGTCA---AAAAA---ACGAAGCACCTGGTTTAGAGGGGTGCCAAA-TATTGT--TGTGAAGTTTTATAAATCTTAGGTAA-AATTCA---ATACCCTTAAATGCACAAGTCGTTAATGCGTTGGTTAGGGCGCTTATTATTTATCATTA-------------------
		</sequence>
		<sequence>
			<taxon idref="Notanthera_heterophylla"/>
			----------------------------ATCAGACTAAGATCCATTCATAA---G--TA----CAATTGCAACTATAACTGATGGAGGAACTCTTG-TTC---GGA-AAGGTCTTGTACTATCTTGGATTCTATGTAACACTCGCCGATACACCTCGAGGCTTCCTCTGTCGACATAC-TTCATTAT--------A----ACATTTTTTATCGTGTGTATGTTCACTTCTCTATTGACTGCATTTGAAAGGTC--GAG--TAAGTCGA--TTATAGCTACTGATCGATACGTACATCATAATATTCACTTATCTTGTTCTGAACAAATTACTCTTCGTC--TAG--AACTACTGGCACAAGATTAA---AAAAA---ATGAAGCAACTGGTTGAGAGTGGTGCCGAA-TGCGGT--TGTGAAGTTTCATAACT-------------------------------------------------------------------------------------------------
		</sequence>
		<sequence>
			<taxon idref="Nuytsia_floribunda"/>
			-----------------TTGAGGTAAATATCAGACTAACATCCATTCATAA---G--TA----CAACTGCAAATTTCAATGATGAGGGAACTCTTG-TTC---GAA-AGGGTAATCTACTATCTTGGATTCTATGTAACACTCGCCGATACACCTTGAGCTTTCTTCTGTCAACATACTATCAATATAC----TAA----ACATTTTTTATCGTGTGTATGTTCACTTCTCTATCGACTGCATTTGAAAAGTC--GAG--TAAGTCGA--TTCTAGCTACTGATCGATACGTACATCCCAATATTCGCTTATCTTGTTCCGACCAAATTACTCGTCGTC--TAG--AACTACTGGCACACGATTAA---AAGAA---ATGAAGCAACTGGTTGAGAGTGGTGCCAAA-TGTGGT--TGTGAAGTTTCATAACTCTTAGGTAA-AATTCA---ATACCCTTAAATGCACAAACCGTTAATGCGTTGGTTAGGGCGTTTATTATTTATCATTAG------------------
		</sequence>
		<sequence>
			<taxon idref="Oedina_pendens"/>
			-----------------TTGAGATGAAGATCAGACTAACATCCATTCATAT---G--TA----CAGTTGCAACTTTCAATTATAAAGGAACTCGTG-TTC---GGA-AAGGTAATCTACTATCTCGGATTCTATGTAACACTCGCTGATGTACCTTGAGGTTTCTTCTGTCGACATACTTTCAATATAC----TAA----ACATTTTTTATCGTGTGTATGTTCACTTCTCTATTGATTGCAATTGAAAAGTC--GAG--TAAGTCGA--TTATAGATACTGATCGATATTTATATTACAATATTCGCTTATCTTGTTCTGA--AAATTACTCGTCGTC--TAG--AACTACTTGCACAAGATTAA--AAAAAA---ATGAAGCAACTGGCTGAGAGGGGTGCCAAA-TATGGT--TGTGAAGTTTTATAACTCTTAGGTAA-AATTCA---ATACCCTTAAATGCACAAGTCGTTAATGCGGTGGTTAGGGCGCTTATTATTTCTCATTAGGCATTTGAT---------
		</sequence>
		<sequence>
			<taxon idref="Oliverella_rubroviridis"/>
			------------TACTATTGAGATGAAGATCAGACTAACATCCATTAATAT---G--TA----CATTGGCAACTTTCAATGATGGAGGAACTCTCG-TTC---GGAAAAAGTAATCTACTATCTTGGATTCTATGTAATACTCGCCGATGTACCTTGAGGTTTCTTCTGTCGACATACTTTCAATATAC----TAA----ACATTTTTTATCGTGTGTATGTTCACTTCTCTATTGATTGCATTTGAAAAGTC--GAGTATAAGTCGA--TTATAGATACTGATCGATACGTATGTTACAATATTCGCTTATCTTGTTCTGA--AAACTACTCGTAGTC--TAG--AACTACTTGCACAAGATCAA--AAAAAA---ATGAAGCAACTGGCTGAGAGGGGTGCCAAATTATTGT--TGTGAATTTTCATAACTCTTAGGTAA-AATTCAACAATATCCTTAAATGCACAAGTCGTTAATGCGGTGGTTAGGGCGCTTATTATTTCTAATTAGGCATTTGATT--------
		</sequence>
		<sequence>
			<taxon idref="Oncella_ambigua"/>
			CGTATGCACACATACTATTGAGATGAAGATCAGACTAACCTTCATTCATATAT-G--TA----CAGTTGCAACTTTAAATGATGAAGGAACTCGCG-TTC---GGAAAAAGTAATCTACTATCTCGGATTCTATGTAACACTCGCCGATGTACCTTGAGGTTTCTTCTGTCGAAATACTTTAAATATAC----TAA----ACATTTTTTATCGTGTGTATGTTCACTTCTCTATTGATTGCAATTGAAAAGTC--GAG--TAAGTCGA--TTATAGATACTGATCGATATGTATATTACAATATTCGCTTATCTTGTTCTGA--AAATTACTCGTCGTC--TAG--AACTACTTGCACAAGATTAA--AAAAAA---ATGAAGCAACTGGCGGAGAGGGATGCCAAA-TATTGT--TGTGAAGTTTCATAACTCTTAGTTAA-AATTCA---ATACCCTTACATGCACAAGTCGTTAATGCGGTGGTTAGGGCGCTTATTATTTCTCATTAGGCATTTGATT--------
		</sequence>
		<sequence>
			<taxon idref="Oncocalyx_schimperi"/>
			--------------------------------------------------------------------------------------------------------------------------------------------------------------------------------------------------------------------------------------------------------------------------------------------------------------------------------------------------------------------------------------------------------------------------------------------------------------------------------------------------------------------------------------------------
		</sequence>
		<sequence>
			<taxon idref="Oncocalyx_sulfureus"/>
			-------------ACTATTGAAATGAAGATCAGACTAACATCCATTCATAT---G--TA----CAGTTGCAACTTTAAATTATGGAGGAACTCGTG-TTC---GGAAAAGGTAATCTACTATCTCGGATTCTAAGTAACACTCGCCGATGTACCTTGAGGTTTCTTCTGTCGAAATACTTTAAATATAC----TAA----ACATTTTTTATCGTGTGTATGTTCACTTCTCTATTGATTGCAATTGAAAAGTC--GAG--TAAGTCGA--TTATAGATACTGATCGATATGTATATTACAATATTCGCTTATCTTGTTCTGA--AAATTACTCGTCGTC--TAG--AACTACTTGCACAAGATTAA--AAAAAA---ATGAAGCAACTGGCGGAGAGGGATGCCAAA-TATTGT--TGTGAAGTTTCATAACTCTTAGTTAA-AATTCA---ATACCCTTACATGCACAAGTCGTTAATGCGGTGGTTAGGGCGCTTATTATTTCTCATTAGGCATTTGAT---------
		</sequence>
		<sequence>
			<taxon idref="Oryctanthus_occidentalis"/>
			--------------AGATTGAGGTGAATATCAGACTAACATCCATTAATAA---G--TA----CACTTGCAATTTTCATTGATGGAGGAACTCTTG-TTC---GGA-AAGGTCATCTACTATCTTGGATTCTATGTAACACTCGCCGATACACCTTTAGGTTTCTTCTGTCGACATAC-TTCAATATACTATAAAA----ACATT--TTATCGTGTGTATGTTCACTTCTCTATTGACTGCATTTGAAAAGTT--GAG--TAAGTCGA--TTCTAGCTACTGATCGATACGTACGTCACAATATTCGCTTATCTTGTTCCGAACAAATTACTCGTCGTCTATAG--AACTACTGGCACACGATTTA---AAAAA---ATGAAGCAACTGGTTGAGAGTGGTGCCAAA-TGTTGT--TGTGAAGTTTCATAACTCTTAGGTAA-AATTCA---ATACCCTTAAATGTACAAACCGTTAATGCGTTGGTTAGGGCGCTTATTATTTATCCTTAG------------------
		</sequence>
		<sequence>
			<taxon idref="Passovia_pyrifolia"/>
			--------------------------------GACTAACATCCATTAATAA---G--TA----AAATTGCAATTTTCATTGATGTAGGAACTCTTG-TTC---GGA-AAGGTCATCTACTATCTTGGCTTCTATGTAACACTCGCCGATACACCTTGAGGTTTCTTCTGTCGACATAC-TTAAATATAT----TAA----AAATTTTTTATCGTGTGTATGTTCACTTCTCTATTGACTGCATTTGAAAAGTT--TAA--TAAGTCGA--TTCTAGCTACTGATCGATACGTACGTCACAATATTCGCTTATCTTGTTCCGAACAAATTACTAGTAGTCTATAG--AACGACTGGCACACGATTTA---AAAAA---ATGAAGCAACTGGTTGAGAGTGGTGCCAAA-TGTTGT--TGTGACGTTTCATAACTCTTAGGTAAAAATTCA---ATAACCTTAAATGTACAAACCTTTAATGTGTTGGTTAGGGCGCT----------------------------------
		</sequence>
		<sequence>
			<taxon idref="Peraxilla_tetrapetala"/>
			------------------------GAATATCAGACTAACATCCATTCATAA---A--TA----CACTTGCAACTTTCAATGATGGAGGAACTCTTG-TTC---GGA-AAGGTAATCTACTATCTTGGATTCTATGTAACACTCGCCGATACACCTTGAGGTTTCTTCTGTCGACATACCTTTAATAGAC----TAA----ACATTTTTTATCGTGTGTATGTTCACTTCTCTATTGACTGCATTTGAAAAGTC--GAG--TAAGTAGA--TTCTAGCTACTGATCGATACGTACATCACAATATTCGCTTATCTTGTTCCGAACAAATTACTCGTCGTC--TAG--AACTACTGGCACACGATTAA---AAAAA---ATGAAGCAACTGGTTGAGAGTGGTGCCAAA-TGTGGT--TGTGAAGTTTCATAACTCTTAGGTAA-AATTCA---ATACCCTTAAATGCACAAACCGTTAATGCGTTGGTTAGGGCACTTATTATTTATCATTAGGCT---------------
		</sequence>
		<sequence>
			<taxon idref="Phragmanthera_crassicaulis"/>
			-----------------TTGAGATGAAGATCAGACTAACATGCACTCATAT---G--TA----CAGTTGCAACTTTCAATGATGGAGGAACTCGCG-TTC---GAAAAAGGTAATCTACTATCTTGGATTCTATGTAACACTCGCCGATGTACCTTGAGGTTTCTTCTGTCGACATACTTTCAATATAC----TAA----AAATTTTTTATCGTGTGTATATTCACTTCTCTAGTGATTGCAATTGAAAAGTC--GAG--TAAGTCGA--TTATAGATACTGATCGATACGTATATTACAATATTCGCTTATCTTGTTCTGA--AAATTACTCGTCGTC--TAGAAAACTACTTGAACAAGATTAA--AAAAAA---ATGAAGCAACTGGCTGAGAGGGGTGCCAAATTATTGT--TGTGAAGTTTCATAACTCTTAGTTAA-AATTCA---ATACCTTTAAATGCACAAGTCGTTAATGCGGTGGTTAGGGCGCTTATTATTTCTCATTAGGCAT--------------
		</sequence>
		<sequence>
			<taxon idref="Plicosepalus_sagittifolius"/>
			-GTATGCACACATACTATTGAGATGAAGATTAGACTAACATCCATTAATCT---G--TA----CAGTTGCAACTTTCAATAATGGAGGAACTCGTG-TTA---GGA-AAGGTAATCTACTATCTTGGATTCTATGTAACACTCGCCGATGTACCTTGAGGTTTCTTCTATCGACATATTTTCAATATAC----TAA----ACATTTTTTATCGTGTGTATGTTCACTTCTCTATTGATTGCAATTGAAAAGTC--GAG--TAAGTCGA--TTATAGATACTGATCGATACGTATATTACAATATTCGCTTATCGTGTTCTGA--AGGTTATTCGTCGTC--TAG--AACTACTTGCACAAGATTAA--AAAAAA---ATGAAGCAACTGGCTGAGAGGGGTGCCAAA-TATGGT--TGTGAAGTTTCATAACTCTTAGGTAA-AATTCA---ATACCCTTAAATGCACAAGTCGTTAATGCAGTGGTTAGGGCGCTTATTATTTCTCATTAGGCATTTG-----------
		</sequence>
		<sequence>
			<taxon idref="Psittacanthus_calyculatus"/>
			------------------------------------------------TAA---G--TA----CACTTGCATTTTTCACTGATGGAGGAACTCTTG-TTC---GGA-AAGGTCATCTACTATCTTGGATTCTATGTAACACTCGCCGATACACCTTGAGATTTCTTCTGTCGACATACTTTTAATATAC----TAA----AAATT--TTATCGTGTGTATGTTCACTTCTCTATTGACTGCATTTGAAAAGTT--GAG--TAAGTCGA--TTTTAGCTACTGATCGATACGTACGTCTCAATATTCGCTTATCTTGTTCCGAACAAATTACCCGTCGTC--TAG--AACTACTGGCACACGATTTA---AAAAA---ATAAAGCAACTGGTTGAGAGTGGTGCCAAA-TGTTGT--TGTGAAGTTTCATGACTCTTAGGTAA-AATTCA---ATACCCTTAAATGTACAAACCGTTAATGCGTTGGTTAGAGCGCTTATTATTTACCCTTAGG-----------------
		</sequence>
		<sequence>
			<taxon idref="Scurrula_ferruginea"/>
			CGTATGCACACATACTATTGAGGTGAAGATCAGACTAACATCCATTCATAT---G--TA----CAGTTGCAACTTTCAATAATGGCGGAACTCGGG-TTC---GGA-AAAGTAATCTACTATCTTGGCTTCTATGTAATACTCGCCGATGTACCTTGAGGGTTCTTCTGTCGACATACTTTCAATATAC----TAA----ACATTTTTTATCGTGTGTATGTTCACTTCTCTATTGATTGCAATTGAAAAGTC--GAG--TAAGTCGA--TTATAGATTCTGATCGATACGTATATTACAATATTCGCTTATCTTGTTCTGA--AAATTACTCTTCGTC--TAG--AACTACTTGCACAAGATTCA---AAAAA---ATGAAGCAACTGGCTGAGAGGGGTGCCAAA-TATGGT--TGTGAAGTTTCATAAATCTTAGGTAA-AATTCA---ATACCCTTAAATGCACAAGTCGTTAATGCGGTGGTTAGGGCGCTGATTATTTCTCATTAGGCATTTGATTTTCCTACT
		</sequence>
		<sequence>
			<taxon idref="Scurrula_parasitica"/>
			---------------------GGTGAAGATCAGACTAACATCCATTCATAT---G--TA----CAGTTGCAACTTTCAATAATGGCGGAACTCGGG-TTC---GGA-AAAGTAATCTACTATCTTGGCTTCTATGTAATACTCGCCGATGTACCTTGAGGGTTCTTCTGTCGACATACTTTCAATATAC----TAA----ACATTTTTTATCGTGTGTATGTTCACTTCTCTATTGATTGCAATTGAACAGTC--GAG--TAAGTCGA--TTATAGATTCTGATCGATACGTATATTACAATATTTGCTTATCTTGTTCTGA--AAATTACTCTTCGTC--TAT--AACTACTTGCACAAGATTCA---AAAAA---ATGAAGCAACTGGCTGAGAGGGGTGCCAAA-TATGGT--TGTGAAGTTTCATAAATCTTAGGTAA-AATTCA---ATACCCTTAAATGCACAAGTCGTTAATGCGGTGGTTAGGGCGCTGATTATTTCTCATC--------------------
		</sequence>
		<sequence>
			<taxon idref="Scurrula_pulverulenta"/>
			-------------------GAGGTAAAGATCAGACTAACATCCATTCATAT---G--TA----CATTTGCAACTTTCAATAATGGCGGAACTCGGG-TTC---GGA-AAAGTAATCTACTATCTTGGCTTCTATGTAATACTCGCCGATGTACCTTGAGGGTTCTTCTGTCGACATACTTTCAATATAC----TAA----ACATTTTTTATCGTGTGTATGTTCACTTCTCTATTGATTGCAATTGAACAGTC--GAG--TAAGTCGA--TTATAGATTCTGATCGATACGTATATTACAATATTCGATTATCTTGTTCTGA--AAATTACTCTTCGTC--TAG--AACTACTTGCACAAGATTCA---AAAAA---ATGAAGCAACTGGCTGAGAGGGGTGCCAAA-TATGGT--TGTGAATTTTCATAAATCTTAGGTAA-AATTCA---ATACCCTTAAATGCACAAGTCGTTAATGCGGTGGTTAGGGCGCTGATTATTTCTCATT--------------------
		</sequence>
		<sequence>
			<taxon idref="Septulina_glauca"/>
			--------------------------------------------------------------------------------------------------------------------------------------------------------------------------------------------------------------------------------------------------------------------------------------------------------------------------------------------------------------------------------------------------------------------------------------------------------------------------------------------------------------------------------------------------
		</sequence>
		<sequence>
			<taxon idref="Socratina_bemarivensis"/>
			--------------CTATTGAGATGAAGATCAGACTAACATCCATTCATAT---G--TA----CAGTTGCAACTTTCAATGATGGAGGACCTCGTG-TTC---GGA-AAAGTAATCTACTATCTTGGATTCTATGTAACACTCGCCGATGTACCTTGAGGTTTCTTCTGTCGAGATACTTTCAATATAC----TAA----ACATTTTTTATCGTGTGTATGTTCACTTCTCTATTGATTGCAATTGAAAAGTC--GAG--TAAGTCGA--TTATAGATACTGATCGATACGTATATTACAATATTCGCTTATCTTGTTCTGA--AAATTACTCGTCGTC--TAG--AACTACTTGCACAACATTAA--AAAAAA---ATGAAGCAAC----------GGGTGCCAAA-TATTGT--TGTGAAGTTTCATAACTCTTAGGTAA-AATTCA---ATACCCTTAAATGCACAAATCGTTAATGCGGTGGTTAGGG-GCTTATTATTTCTCATTAGGCAT--------------
		</sequence>
		<sequence>
			<taxon idref="Sogerianthe_sessiflora"/>
			--------------------AGCTGAA-ATCAGACTAACATCCATTCTTAT---G--TA----CAGTTGCAACTTTCAATGATGGAGGAACTCGTG-TTA---GGA-AAGGTAATCTACTATCTTGGATTCTATGTAACACTCGCCGATGTACCGTGAGGTTTCTTCTGTCGACATACTTTAAATATAC----TGC----ACATTTTTTATCGTGTGTATGTTCACTTCTCTATTGATTGCAATTGAAAAGTC--GAG--TAAGTCGA--TTATAGATACTGATCGATACGTATATTACAATATTCGCTTATCTTGTTCTGC--AAATTACTCTTCGTC--TAG--AACTACTTGCACAAGATTCA-AAAAAAA---ATGAAGCAACTGGCTGAGAGGGGTGCCAAA-TATGGT--TGTGAAGTTTCATAACTCTTAGGTAC-AATTCA---ATACCCTTAAATGCACAAGTCGTTAATGCGGTGGTTAGGGCGCTTATTATTTATCATTAGGCATTTG-----------
		</sequence>
		<sequence>
			<taxon idref="Spragueanella_rhamnifolia"/>
			----------------------------ATCAGACTAACCTCCATTCATAT---G--TA----CAGTTGTAACTTTCAATGATGGAGGAACTCGCG-TTCTTCGGAAAAAGTAATCTACTATCTTGGATTCTATGTAACACTCGCCGATGTACCTTGAGGTTTCTTCTGTCGACATACTTTCAATATAC----TAA----ACATTTTTTATCGTGTGTATGTTCACTTCTCTATTGATTGCATTTGAAAAGTC--GAGTATAAGTCGA--TTATAGATACTGATCGATACGTATATTACAATATTCGCTTATCTTGTTCTGA--AAATTACTCGTCGTC--TAG--AACTACTTGCACAAGATTAA--AAAAAA---ATGAAGCAACTGGCTGAGAGGGGTGCCAAATTATTGT--TGTGAAGTTTCATAACTCTTAGGTAA-AATTCA---ATACCCTTAAATGCACAAGTCGTTAATGCGGTGGTTAGGGCGCTTATTATTTCTCATTAGGCATTTGATTTTCCTATT
		</sequence>
		<sequence>
			<taxon idref="Struthanthus_oerstedii"/>
			-----------------TTGAGATGAATATCAGACTAACATCCATTTATAA---G--TA----CAATTGCAATTTTCACTGATGGAGGAACTCTTG-TTC---GGA-AAGGTCATCTACTATCTTGGATTCTATGTAACACTCGCCGATACACCTTGAGGTTTCTTATGTCGATATAC-TTCAATATAC------A----ACATT--TTATCGTGTGTATGTTCACTTCTCTATTGATTGCATTTGAAAAGTT--GAG--TAAGTCGA--TTCTAGCTACTGATCGATACGTACGTCACAATATTCGCTTATCTTGTTGCGAACACGTTACTCGTCGTC--TAG--AAT--CTTGCACACGATTTA---AAAAA---ATGAAGCAACTGGTTGAGAGTGGTGTCAAA-TGTTGT--TGTGAAGTTTCATAACTCTTAGGTAA-AATTCA---ATACCCTTAAATGTACAAACCGTTAATGCGTTGGTTAGGGCGCTTATTATTTATCCTTAG------------------
		</sequence>
		<sequence>
			<taxon idref="Struthanthus_orbicularis"/>
			----------------------------------------------------------------------------------------------------------------------------------------------------------------TTTCTTATGTCGATATAC-TTCAATATAC------A----ACATT--TTATCGTGTGTATGTTCACTTCTCTATTGATTGCATTTGAAAAGTT--GAG--TAAGTCGA--TTCTAGCTACTGATCGATACGTACGTCACAATATTCGCTTATCTTGTTGCGAACAAATTACTCGTCGTC--TAG--AAT--CTTGCACACGATTTA--AAAAAA---ATGAAGCAACTGGTTGAGAGTGGTGTCAAA---------------------------------------------------------------------------------------------------------------------------
		</sequence>
		<sequence>
			<taxon idref="Struthanthus_woodsonii"/>
			-------------------------------------ACATCCATTTATAA---G--TA----CAATTGCAATTTTCACTGATGGAGGAACTCTTG-TTC---GGA-AAGGTCATCTACTATCTTGGATTCTATGTAACACTCGCCGATACACCTTGAGGTTTCTTCTGTCGACATAC-TTCAATATAC----TAA----ACATT--TTATCGTGTGTATGTTCACTTCTCTATTGATTGCATTTGAAAAGTT--GAG--TAAGTCGA--TTCTAGCTACTGATCGATACGTACGTCACAATATTCGCTTATCTTGTTCCGAACAAATTACTCGTCGTC--TAG--AAC--CTTGCACACGATTTA---AAAAA---ATGAAGCAACTGGTTGAGAGTGGTGTCAAA-TGTTGT--TGTGAAGTTTCATAACTCTTAGGTAA-AATTCA---ATACCCTTAAATG-----------------------------------------------------------------
		</sequence>
		<sequence>
			<taxon idref="Struthanthus_sp_RE_5128_1"/>
			----------------------------------------------------------------------------------------------------------------------------------------------------------------TTTCTTCTGTCGACATAC-TTCAATATAC----TAA----ACATT--TTATCGTGTGTATGTTCACTTCTCTATTGATTGCATTTGAAAAGTT--GAG--TAATTCGA--TTCTAGCTACTGATCGATACGTACGTCACAATATTCGCTTATCTTGTTCCGAACAAATTACTCGTCGTC--TAG--AAC--CTTGCAAACGATTTA--AAAAAA---ATGAAGCAACTGGTTGAGAGTGGTG--------------------------------------------------------------------------------------------------------------------------------
		</sequence>
		<sequence>
			<taxon idref="Phragmanthera_regularis"/>
			--------------------------------------------------------------------------------------------------------------------------------------------------------------------------------------------------------------------------------------------------------------------------------------------------------------------------------------------------------------------------------------------------------------------------------------------------------------------------------------------------------------------------------------------------
		</sequence>
		<sequence>
			<taxon idref="Phthirusa_inorna"/>
			--------------------------------------------------------------------------------------------------------------------------------------------------------------------------------------------------------------------------------------------------------------------------------------------------------------------------------------------------------------------------------------------------------------------------------------------------------------------------------------------------------------------------------------------------
		</sequence>
		<sequence>
			<taxon idref="Plicosepalus_curviflorus"/>
			--------------------------------------------------------------------------------------------------------------------------------------------------------------------------------------------------------------------------------------------------------------------------------------------------------------------------------------------------------------------------------------------------------------------------------------------------------------------------------------------------------------------------------------------------
		</sequence>
		<sequence>
			<taxon idref="Psittacanthus_schiedeanus"/>
			--------------------------------------------------------------------------------------------------------------------------------------------------------------------------------------------------------------------------------------------------------------------------------------------------------------------------------------------------------------------------------------------------------------------------------------------------------------------------------------------------------------------------------------------------
		</sequence>
		<sequence>
			<taxon idref="Tapinanthus_constrictiflorus"/>
			----------TATACTATTAAGATGAAGATCAGACTAACATCCATTCATAT---G--TA----CAGTTGCAACTATCAATTATAGAGGAACTCGTG-TTC---GGA-AAGGTAATCTACTATCTAGGATTCTATGTAACACTCGCTGATGTACCTTGAGGTTTCTTCTGTCGAGATACTTTAAATATAC----TAA----ACATTTTTTATCGTGTGTATGTTCACCTCTCTATTAATTGCAATTGAAAAGTC--GAG--TAAGTCGA--TTATAGATACTGATCGATATGTATATTACAATATTCACTTATCTTGTTCTGA--AAATTACTCGTCGTC--TAG--AACTACTTGCACAAGATTAAAAAAAAAA---ATGAAGCAACTGGCTGAGAGGGGTGCCAAA-TATGGT--TGTGAAGTTTCATAACTCTTAGGTAA-AATTCA---ATACCCTTAAATGCACAAGTCGTTAATGCGGTGGTTAGGGCACTTATTATTTCTCATTAGGCATTTGATT--------
		</sequence>
		<sequence>
			<taxon idref="Tapinanthus_sp_OM825"/>
			---------------------------------------------------------------------------------------------------------------------------------------------------------------GTTTCTTCTGTCGA-ATACTTTCAATATAC----TAA----ACATTTTTTATCGTGTGTATGTTCACTTCTCTATTGATTGCATTTGAAAAGTC--GAGTATAAGTCGA--TTATAGATACTGATCGATACGTATATTACAATATTCGCTTATCTTGTTCTGA--AAATTACTCGTCGTC--TAG--AACTACTTGCACAAGATTAA--AAAAAA---ATGAAGCAACTAGCTGAGAGGGGTGCCAAA---------------------------------------------------------------------------------------------------------------------------
		</sequence>
		<sequence>
			<taxon idref="Taxillus_chinensis"/>
			-----------------TTGAGGTGAAGATCAGACTAACATCCATTCATAT---G--TA----CATTTGCAACTTTCAATAATGGAGGAACTCGGG-TTA---GTA-CAGGTAAGCTACTATCTTGACTTCTATGTAACACTCGCCGATGTACCTTGAGGTTTCTTCTATCGACATACTTTCACTATAC----TAA----ACATTTTTTATCGGGTATATGTTCACTTCTCTATTGATTGCAATTGAAAAGTC--GAG--TAAGTCGA--TTATAGATTCTGATCGATAAGTATATTACAATATTCGCTTATCTTGTTCTAA--AAATTACTCTTCGTC--TAG--AACTACTTGCACAAGATTCA---AAAAA---ATGAAGCAACTGGCTGAGAGGGGTGCCAAA-TATGGT--TGTGAAGTTTCATAACTCTTAGGTAA-AATTCA---ATACCCTTAAAGGCACAAGTCTTTAATGCGGTGGTTAGGGCGCTTATTATTTCTAATTAGGCATTTG-----------
		</sequence>
		<sequence>
			<taxon idref="Tolypanthus_involucratus"/>
			-----------------------------------------CCATTCATAT---G--TA----CAGTTGCAACTTTCAATGATGGAGGAACTCGTG-TTC---GGA-AAGGTAATCTACTATCTTGGATTCTATGTAACACTCGCCGATGTACCTTGAGTTTTCTTCTGTCGACATACTTTCAATATAC----TAA----ACATTTTTTATCGTGTGTATGTTCACTTCTCTATTGATTGCACTTGAAAAGTT--GAG--GAAGTCGA--TTATAGATACTGATCGATATGTATATTACAATATTCGCTTATCTTGTTCTGA--AAATTACTCGTCATC--TAG--AACTACTTGCACAGGATTAA--AAAAAA---ATGAAGCAACTGGCTGAGAGGGGTGCCAAA-TATGGT--TGTGAAGTTTCATAACTCTTAGGTAA-AATTCA---ATACCCTTAAATGCACAAGTCGTTAATGCGGTGGTTAGGACGCTTATTATTTATCATTAGGCAT--------------
		</sequence>
		<sequence>
			<taxon idref="Tripodanthus_acutifolius"/>
			CGTATGCACACGTACTATTGAGGTGAATATCAGACTAACATCCATTCATAA---G--TA----CACTTGCAATTGTCACTGATGGAGGAACTCTTG-TTC---GGA-AAGGTCATCTACTATCTTGGATTCTATGTAACACTCGCCGATACACCTTGAGGTTTCTTCTGTCGACATACTTTAAATATAC----TAA----ACATTTTTTATCGTGTGTATGTTCACTTCTCTATTGACTGCATTTGAAAAGTT--GAG--TAAGTCGA--TTCTAGCTACTGATCGATACGTACGTCACAATCTTCGCTTATCTTGTTCCGAACAAATTACTCGTCGTC--TAG--AACTACTGGCACACGAGTTA---AAAAA---ATGAAGCAACTGGTTGAGAGTGGTGCCAAA-TGTTGT--TGTGAAGTTTCATAACTCTTAGGTAA-AATTCA---ATACCCTTAAATGTACAAATCGTTAATGCGTTGGTTAGGGCGCTTATCATTTCTCCTTA-------------------
		</sequence>
		<sequence>
			<taxon idref="Tripodanthus_belmirensis"/>
			--------------------------------------------------------------------------------------------------------------------------------------------------------------------------------------------------------------------------------------------------------------------------------------------------------------------------------------------------------------------------------------------------------------------------------------------------------------------------------------------------------------------------------------------------
		</sequence>
		<sequence>
			<taxon idref="Tripodanthus_flagellaris"/>
			--------------------------------------------------------------------------------------------------------------------------------------------------------------------------------------------------------------------------------------------------------------------------------------------------------------------------------------------------------------------------------------------------------------------------------------------------------------------------------------------------------------------------------------------------
		</sequence>
		<sequence>
			<taxon idref="Tristerix_aphyllus"/>
			--------------------------------------------------------------------------------------------------------------------------------------------------------------------------------------------------------------------------------------------------------------------------------------------------------------------------------------------------------------------------------------------------------------------------------------------------------------------------------------------------------------------------------------------------
		</sequence>
		<sequence>
			<taxon idref="Tristerix_chodatianus"/>
			--------------------------------------------------------------------------------------------------------------------------------------------------------------------------------------------------------------------------------------------------------------------------------------------------------------------------------------------------------------------------------------------------------------------------------------------------------------------------------------------------------------------------------------------------
		</sequence>
		<sequence>
			<taxon idref="Tristerix_corymbosus"/>
			--------------CTATGAAGGTGAATATCAGACTAACATACATTAATAT---G--TA----CATTGGCAACTTTCACTGATAGAGGAACTCTTG-TTC---GGA-AAAGTAATCTACTATCTTGGACTCTTTTTAACACTCGCCGATACACCTTGAGGTTTCTTCTGTCGACATACTTGAAATATAT----TAA----ACATCTTTTATTATGTGTATGTTCACTTCTCTATTAACTGCATTTGAAAAGTC--GAG--TAAGTCGA--TTATAGATATTGATCGATATGTACCTCACAATATTATCTTATCTTGTTCCGAACCAATTACTATTTGTC--TAG--AACTACTGGCACACGATTAA---AAAAA---ATGAAGCAACTGGTTGAGAGTGGTGCCAAA-TATGGT--TGTGAAATTTCATAACT-------------------------------------------------------------------------------------------------
		</sequence>
		<sequence>
			<taxon idref="Tristerix_grandiflorus"/>
			--------------------------------------------------------------------------------------------------------------------------------------------------------------------------------------------------------------------------------------------------------------------------------------------------------------------------------------------------------------------------------------------------------------------------------------------------------------------------------------------------------------------------------------------------
		</sequence>
		<sequence>
			<taxon idref="Tristerix_longebracteatus"/>
			--------------------------------------------------------------------------------------------------------------------------------------------------------------------------------------------------------------------------------------------------------------------------------------------------------------------------------------------------------------------------------------------------------------------------------------------------------------------------------------------------------------------------------------------------
		</sequence>
		<sequence>
			<taxon idref="Tristerix_penduliflorus"/>
			--------------------------------------------------------------------------------------------------------------------------------------------------------------------------------------------------------------------------------------------------------------------------------------------------------------------------------------------------------------------------------------------------------------------------------------------------------------------------------------------------------------------------------------------------
		</sequence>
		<sequence>
			<taxon idref="Tristerix_peruvianus"/>
			--------------------------------------------------------------------------------------------------------------------------------------------------------------------------------------------------------------------------------------------------------------------------------------------------------------------------------------------------------------------------------------------------------------------------------------------------------------------------------------------------------------------------------------------------
		</sequence>
		<sequence>
			<taxon idref="Tristerix_peytonii"/>
			--------------------------------------------------------------------------------------------------------------------------------------------------------------------------------------------------------------------------------------------------------------------------------------------------------------------------------------------------------------------------------------------------------------------------------------------------------------------------------------------------------------------------------------------------
		</sequence>
		<sequence>
			<taxon idref="Tristerix_pubescens"/>
			--------------------------------------------------------------------------------------------------------------------------------------------------------------------------------------------------------------------------------------------------------------------------------------------------------------------------------------------------------------------------------------------------------------------------------------------------------------------------------------------------------------------------------------------------
		</sequence>
		<sequence>
			<taxon idref="Tristerix_verticillatus"/>
			--------------------------------------------------------------------------------------------------------------------------------------------------------------------------------------------------------------------------------------------------------------------------------------------------------------------------------------------------------------------------------------------------------------------------------------------------------------------------------------------------------------------------------------------------
		</sequence>
		<sequence>
			<taxon idref="Tupeia_antarctica"/>
			CGTATGCACACATACTATTGAGGCGAATCTCAGACTAACATCCATTCCTAA---G--TA----CACTTGCAACTATCAATGATGGAGGAACTCTTG-TTC---GGA-AAGGTAATCTACTATCTTGGATTCTATGTAACACTCGCCGATACACCTCGAGGTTTCTTATGTCGAAATACTTTCAATATAC----TAA----ACATTTTTTATCGTGTGTATGTTCACTTCTCTATTGACTGCATTTGAAAAGTC--GAA--TAAGTCGA--TTCTAGCTACTGATCGATACGTACATCACAATATTCGCTTATCTTGTTGCGAACAAATTACTCGTCGTC--TAG--AACTATTGGCACACGATTCA---AAAAA---ATGAAGCAACTGGTTGATAGTAGTGCCAAA-TGTTGT--TGTGAAGTTTCATAACT-------------------------------------------------------------------------------------------------
		</sequence>
		<sequence>
			<taxon idref="Vanwykia_remota"/>
			----------------ATAGAGATGAAGATCAGACTAACATCCATTCATAT---G--TA----CATTTGCAACTTTCAATGATGGAGGAACTCGTG-TTC---GGA-AAGGTAATCTACTATCTTGGATTCTATGTAATACTCGCCGATGTACCTTGAGGTTTCTTCTGTCGACATACTTTCAATATAC----TAA----ACATTTTTTATCGTGTGTATGTTCACTTCTCTATTGATTGCAATTGAA-------GAG--TAAGTCGA--TTATAGATACTGATCGATACGTATATTACAATATTCGCTTATCTTGTTCTGA--AAATTACTCGCCGTC--TAG--AACTACTTGCACAAGATTAA--AAAAAA---ATGAAGCAACTGGCAGAGAGGGGTGCCAAA-TATGGT--TGTGAAGTTTCATAACTCTTAGGTAA-AATTCA---ATACCCTTAAATGCACAAGTCGTTAATGCGGTGGTTAGGGCGCTTATTATTTCTCATTAGGCATTTGAT---------
		</sequence>
	</alignment>

	<!-- The sequence alignment (each sequence refers to a taxon above).         -->
	<!-- ntax=101 nchar=530                                                      -->
	<alignment id="alignment2" dataType="nucleotide">
		<sequence>
			<taxon idref="Actinanthella_menyharthii"/>
			AAATACTCAAGGTAGCGTTAATGAAAATGTTTTAGTTCGTAAAAATTTCCT---A--AA----AACTTGAAAATATATTCGATCTTTATATTTGTT-CCT---AAA-ATAACAATGCTACTTCTTAAATCGTAATCATTTCACTATATTTTTTGGGTAACCCTATTGTTTAAAGAGAATTTAAAATCCT----CAG----AAGTTTTTAACATGAAATTTTTTGAACAATGCCTTGCTTAGCTTAGATAAAAT--TAT--TCAATACT--CGTTAATTTAATGAAGACTTCCAGCTTTTAAGAAATCTTGAGGTATGAACAG--TACTCAATTATTGAT--CGC--ATGTACCTGGGATTAACTTT--AAATTA---CTACCTCTTCTTGCTGACAGGATTGACTGA-TTCCAT--CAAATTATTGATGGATCAAAGGCCAA-AGTAAT---AATTGTCGCGCTCGAAAGCTGCTTAGTTCATTAATTTAAAATTCTTTCGACTCCGGTAGAGGTGATATAATAAGCGAC
		</sequence>
		<sequence>
			<taxon idref="Agelanthus_sansibarensis"/>
			--------------GCGTTAATGAAAGTGTTTTAGTTCGTAAAACTTTCCA---A--AA----AACTTGAAAATATATTCGATCTTTATATTTGTT-CCT---AAA-ATAACAATGCTACTTCTTAAATCGTAATCATTTCACTATATTTTTTGGGTAACCCTATTATTTAAAAAGAATTTAAAATCCT----CAG----AAGTTTTTAACATGAAACTTTTTGAACAATGCCTTGCTTAGCTTAGATAAAAT--TAT--TCAATACT--CATTAATTTAATGAAGACTTCCAGCTTTTAAGAAATCTTGAAGTATGAACAG--TACTCAATTATTGAG--CGC--ATGTACCTGGGATTAATTTT--AAATTACTACTACCTCTTCTTGCTGACAGGATTGACTGA-TTCCAT--CAAATTATTGATTGATCAAAGGCCAA-AGTAAT---AATTGTCGCGCTCGAAAGCTGCTTAGTTCATTAATTTAAAATTCTTTCGACTCCGGTAGAGGTG--------------
		</sequence>
		<sequence>
			<taxon idref="Alepis_flavida"/>
			AAATACTCAAGGTAGCGTTAATGAAAATGTTTTAGTTCGTAAAACTTTCCA---A--CA----TACTTGAAAATATATTCGATCTTTATATCTGTT-CCT---AAA-ATAACAATGCTACCTCTTAAATCATAATCATTTCACTATATTTTTTGAGTAACCCTATTGTTTAAATAGACCTTCAAATACT----CAG----AAGTTTTTAACATGAAACTTTTTGAACAATGCCTTGCTTAGTTTAGATAAAAT--TAT--TCAATACT--CGTTAACTTAATGAAGACTTCCAGCTTTTAAGAAATCTTGAGGTATGAACAGTATACTCAATTATTGAT--CGC--GTGTACCTGGGATTAACTTT---AATTA---CTACCTCTTCTTGCTCACATGATTGACTGA-TTGCAT--CAAATTATTGGTGGATC-------------------------------------------------------------------------------------------------
		</sequence>
		<sequence>
			<taxon idref="Amyema_cambagei"/>
			--------------------------------------------------------------------------------------------------------------------------------------------------------------------------------------------------------------------------------------------------------------------------------------------------------------------------------------------------------------------------------------------------------------------------------------------------------------------------------------------------------------------------------------------------
		</sequence>
		<sequence>
			<taxon idref="Amyema_glabra"/>
			--------------------ATGAAAATGTTTTAGTTCGTAAAACTTTCCA------------AACTTGAAAATATATTCGATCTTTATATTTGTT-CCT---AAA-ATAACAATGCTACTTCTTAAATCGTAATCATTTCACCATATTTTTTGGGTAACCCTATTGTTTAAAGAGAATTTA-AATCCT----CAGAA--AAGTTTTTAACACGAAACTTTTTGAACAATGCCTTGCTTAGCTTATATAAAAT--TAT--TCAATACT--CGTTAATTTAATGAAGACTTCCAGCTTTAAAGAAATCTTGAGGTATGAACAG--TACTCAATTCTTGAT--CGC--ATGTACCTGGGATTAACTTT---AATGA---CTACCTCTCCTTGCTTACATGATTGACTGA-TTCCAT--CAAATTATTGATGGATCAAAGGCCAA-GGTAAT---AATTGTCGCGCTCGAAAGCTGCTTAGTGAATTAATTTAAAATTTTTTCGACTCCAGTAGAG-----------------
		</sequence>
		<sequence>
			<taxon idref="Amyema_queenslandica"/>
			-----------------TTAATGAAAATGTTTTAGTTCGTAAAACTTTCCA---A--CA----AACTTGAAAATATATTCGATCTTTATATTTGTT-CCT---AAA-ATAACAATGCTACTTCTTAAATCGTAATCGTTTCACCATATTTTTTGGGTAACCCTATTGTTTAAAGAGAATTTAAAAGCCT----CAG----AAGTTTTTAACATGAAACTTTTTGAACAATGCCTTGCTTAGCTTAGATAAAAT--TAT--TCAATACT--TGTTAATTTAATGAAGACTTCCAGCTTTTAAGAAATCTTGAGGTATGAACAA--TATTCAATTCTTGAT--CGC--ATGTACCTGGGATTAACTTT-AAAATTA---CTACCGCTTCTTGCTTACATGATTGACTGA-TGCCAT--CAAATTATTGATGGATCAAAGGGCAA-AGTAAT---AATTGTAGCGCTCGAAAGCTGCTTAGTGCATTAATTTAAAATTCTTTCGACTCCAG----------------------
		</sequence>
		<sequence>
			<taxon idref="Amylotheca_subumbellata"/>
			--------------------------------------------------------------------------------------------------------------------------------------------------------------------------------------------------------------------------------------------------------------------------------------------------------------------------------------------------------------------------------------------------------------------------------------------------------------------------------------------------------------------------------------------------
		</sequence>
		<sequence>
			<taxon idref="Amylotheca_duthieana"/>
			AAATACTCAAGGTAGCGTTAATGAAAATGTTTTAGTTCGTAAAACTTTACA---A--CA----AACTTGAAAATATATTCGATCTTTATATCTGTT-CCT---AAAAATAACAATGCTACCTCTTAAATCATAATCATTTCACTATATTTTTTGAGTAATCCGATTGTTTAAAGAGATTTTCAAATACT----CAG----AAGTTTTTAACATGAAACTTTTTGAACAATGCCTTGCTTAGTTTAGATAAAAT--TAT--TCAATACT--CGTTAACTTAATGAAGACTTCCAGCCTTTAAGAAATCTTGAGGTTTGAACAGTATACTCAATTATTGAT--CGC--GTG--CCTGGGATCAACTTT---AATTA---CTACTTCTTCTTGCTCACATGATTGACTGA-TTGCAT--CAAATTATTGGTGGATCAAAGGGCAA-AGTAAT---AATTGTCGCGCTCGAAAGCTGCTTAGTGCATTAATTCAAAATTCTCTCGACTCCGATAGAGGTGATAT----------
		</sequence>
		<sequence>
			<taxon idref="Atkinsonia_ligustrina"/>
			-------------------AATGAAAATGTTTTAGTTCGTAAAACTTTCCA---A--CA----AACTTGAAAATATATTCGATCTTTATATCTGTT-CCT---AAA-ATAACAATGCTACTTCTTAAATCATAATCATTTCACTATATTTTTTGAGTAACCCTATTGTTTAAAGAGAATTTCAAATCCT----CAG----AAGTTTTTAACATGAAACTTTTTGAACAATGCCTTGCTTAGTTTAGATAAAAT--TAT--TCAATACT--CGTTAACTTAATGAAGACTTCCAGCCTTTAAGAAATCTTGAGGTATGAACAGTATACTCAATTATTGAT--CGC--GTGTACCTGGGATTAACTTT---AATTA---CTACCTCTTCTTGCTCACATGATTGACTGA-TTGCAT--CAAATTATTGGTGGATCAAAGGCCAA-AGTAAT---AATTGTCGCGCTCGAAAGCTGCTTAGTGCATTAATTCAAAATTCTTTCGACTCC------------------------
		</sequence>
		<sequence>
			<taxon idref="Bakerella_sp_Nickrent_4161"/>
			-AATACTCAAGGTAGCGTTAATGAAAATGTTTTAGTTCGTAAAATTTTCCA---A--AA----AACTTGAAAATATATTCGATCTTTATATTTGTT-CCG---AAA-ATAACAATGCTACTTCTTAAATCGTAATCATTTCACTATATTTTTTGGGTAACCCTATTGTTTAAAAAGAATTTAAAATCCT----CAG----ACGTTTTTAACATGAAACTTGTTGAACAATGCCTTGCTTAGCTTAGATAAAAT--TAT--TCAATACT--CGTTAATTTAATGAAGACTTCCAGCTTTTAAGAAATATTGAGGTATGAACAG--TACTCAATTATTGAT--CGC--ATGTACCTGGGATTAACTTT--AAATTA---CTACCTCTTCTTGCTTACATGATTGACTGA-TTCCAT--CAAATTACTGATGGATTAAAGGCCAA-AGTAAT---AATTGTCGCTCTCGAAAGCTGCTTAGTTCATTAATTTAAAATTCTTTCGACTCCAGTAGAGGTGATATA---------
		</sequence>
		<sequence>
			<taxon idref="Baratranthus_axanthus"/>
			--------------------------------------------------------------------------------------------------------------------------------------------------------------------------------------------------------------------------------------------------------------------------------------------------------------------------------------------------------------------------------------------------------------------------------------------------------------------------------------------------------------------------------------------------
		</sequence>
		<sequence>
			<taxon idref="Benthamina_alyxifolia"/>
			AAATACTCAAGGTAGCATTAATGAAAATGTTTTAGTTCGTAAAACTTTCCA---A--CA----AATTTGAAAATATATTCGATCTTTATATTTGTT-CCT---AAA-ATAACAATGCTACTTCTTAAATCGTAATCATTTCACTATATTTTTTGGGTAACCCTATTGTTTAAAGAGAATTTAAAATACT----CAG----AAGTTTTTAACATGAAACTT-TTGAACAATGCCTTGCTTAGCTTAGATAAAAT--GAT--TCAATACT--CGTTAATTTAATGAAGACTTCCAGCTTTTAAGAAATCTTGAGGTATGAACAG--TACTCAATTCTTGAT--CGC--ATGTACCTGGGATTAACTTT-AAAATTA---CTACCTCTTCTTGCTTACATGATTGACTGA-TTCCAT--CAAATTATTGATGGATCAAAGGCCAA-AGTAAT---AATTGTCGCGCTCGAAAGCTGCTTAGTGCATTAATTTAAAATTCTTTCGACTCCAGTAGAGGTGATATAA--------
		</sequence>
		<sequence>
			<taxon idref="Berhautia_senegalensis"/>
			----------------------------GTTTTAGTTCGTAAAACTTTCCA---A--AAAACAAACTTGAAAATATATTCGATCTTTATATTTGTTCCCT---AAA-ATAACAATACTACTTCCTAAACCGTAATCATTTCACTATATTTTTTGGGTAACCCTATTGTTTAAAGAGAATTTAAACTCCT----CCAA---AAATTTTTAACATGAAACTTTTTGAACAATGCCTTGCTTAGCTTAGATAAAAT--TAT--TCAATACT--CGTTAATTTAATGAAGACTTCCAGCTTTTAAGAATTCCTGAGGTATGAACAG--TAATCAATTATTGAT--CGC--ATGTACCTGGGATTAACTTT--AAATTA---CTACCTCTTCTTACTGACAGGATTGACTGA-TTCCAT--CAAATTATTGATGGATCAAAGGCCAA-AGTAAT---AATTGTCGCGCTCAAGAGCTGTTTAGTTCATTAATTTAAAATTCTTTCGACTCCGGTATAGGTGATATAA--------
		</sequence>
		<sequence>
			<taxon idref="Cecarria_obtusifolia"/>
			---------------------------TGTTTTAGTTCGTAAAAATTTCCA---A------------------------------------------------------------------------------------------------------------------------------------------------------------------------------------------------------------------------------------------------------------TTGAAGTATGAACAG--TACTCAAT--TTGAT--CGT--GTGTATGTTGGTTTAACTTT--AAATTA---CTACC---TCTTGCTCACATGATTGGCTAA-TTCTAT--CAAATTATTGATGAATTAATGGTCAA-AGTAAT---AATTGT-----------------------ATTAATTTTAAATTCTTTAGACTACGGTAGAGATGATAT----------
		</sequence>
		<sequence>
			<taxon idref="Cladocolea_cupulata"/>
			--------------------------------------------------------------------------------------------------------------------------------------------------------------------------------------------------------------------------------------------------------------------------------------------------------------------------------------------------------------------------------------------------------------------------------------------------------------------------------------------------------------------------------------------------
		</sequence>
		<sequence>
			<taxon idref="Cladocolea_gracilis"/>
			----------------------GAAAATGTTTTAGTTCGTAAAAATTTCCA---A--CA----AACTTGAAAATATATTCGATCTTTATATCTATT-CCTAA-AAA-ATAATAATGCTACTTCTTAAATCATAATCATTTCACTATATTTTTTGAGTAACCCTATTGTTTAAAGAGAT-TTCAATTTCT------G----AAGTT--TAACATGAAACTTTTTGAACAATGCCTTGCCTAGTTTAGATAAATT--TAT--TCAATATT--CGTTAACTTAATGAAGACTTCCAGCCTTTAAGAAATCTTGAGGTACGAACAGTATACTCAATTATTGAT--CGC--GTG--CCCGGGATTAACTTT---AATTA---CTACCTCTTCTTGCTCACATGATTGACTGA-TTGCAT--CAAATTATTGGTGGATCAAAGGCCAA-AGTAAT---AATTGTCGCGCTCGAAAGCTGCTTAGTGCATTAATTCGAAATTCTTTCGACTCCGG----------------------
		</sequence>
		<sequence>
			<taxon idref="Cladocolea_mcvaughii"/>
			--------------------------------------------------------------------------------------------------------------------------------------------------------------------------------------------------------------------------------------------------------------------------------------------------------------------------------------------------------------------------------------------------------------------------------------------------------------------------------------------------------------------------------------------------
		</sequence>
		<sequence>
			<taxon idref="Dactyliophora_novaeguineae"/>
			AAATACTCAAGGTAGCGTTAATGAACATGTTTTAGTTCGTAAAACTTTACA---A--CA----AACTTGAAAATATATTCGATCTTTATATTTGTT-CCT---AAA-ATAACAATGCTACTTCTTAAATCGTAATCATTTCACTATATTTTTTGGGTAACCCTATTGTTTAAAGAGAATTTCAAATCCT----CAG----AAGTTTTTAACATGAAACTTTTTGAACAATGCCTTGCTTAGCTTAGATAAAAT--TAT--TCAATACT--CGTTAATTTAATGAAGACTTCCAGCTTTTAAGAAATCTTGAGGTATGAACAG--TACTAAATTCTTGAT--CGC--ATGTACCTGGGATTAACTTT-AAAAATA---CTACCTCTTCTTGCTTACATGATTGACTGA-TTCCAT--CAAATTATTGATGGATCAAAGGCCAA-AGTAAT---AATTGTCGCGCTCGAAAGCTGCTTAGTGCATTAATTTAAAATTCTTTCGACTCCAGAAGAGGTGATATAA--------
		</sequence>
		<sequence>
			<taxon idref="Decaisnina_brittenii"/>
			--------------------------------------------------------------------------------------------------------------------------------------------------------------------------------------------------------------------------------------------------------------------------------------------------------------------------------------------------------------------------------------------------------------------------------------------------------------------------------------------------------------------------------------------------
		</sequence>
		<sequence>
			<taxon idref="Decaisnina_congesta"/>
			--------------------------------------------------------------------------------------------------------------------------------------------------------------------------------------------------------------------------------------------------------------------------------------------------------------------------------------------------------------------------------------------------------------------------------------------------------------------------------------------------------------------------------------------------
		</sequence>
		<sequence>
			<taxon idref="Decaisnina_signata"/>
			--------------------------------------------------------------------------------------------------------------------------------------------------------------------------------------------------------------------------------------------------------------------------------------------------------------------------------------------------------------------------------------------------------------------------------------------------------------------------------------------------------------------------------------------------
		</sequence>
		<sequence>
			<taxon idref="Decaisnina_triflora"/>
			-----------------------------------------AAACTTTCCA---A--CA----AACTTGAAAATATATTCAATCTTCATATCTGTT-CCT---AAA-ATAACAATGCTACCTCTTAAATCATAATCATTTCACTATATTTTTTGAGTAATCCTATTGTTTAAAGAGATTTTAAAAGACT-CAGCAG----AAGTTTTTAACATGAAACTTTTTGAACAATGCCTTGCTTAGTTTAGATAAAAT--TAT--TCAATACT--CGTTAACTTAATGAAGACTTCCAACCTTTAAGAAATCTTGAGGTTTGAACAGTATACTCAATTATTGAT--CGC--GTGTACCTGGGATTAACTTT---AATTA---CTACTTCTTCTTGCTCACATGATTGACTGA-TTGCAT--CAAATTATTGGTGGATCAAAGGCCCA-AGTAAT---AATTGTCGCGCTCGAAAGCTGCTTAGTGCATTAATTCAAAATTATTTCGACTGCGATAGAG-----------------
		</sequence>
		<sequence>
			<taxon idref="Dendropemon_bicolor"/>
			-------------------AATGAAAATGTTTTAGTTCGTAAAAATTTCCA---A--CA----AACTGGAAAATATATTCGATCTTTATATCTGTT-CCT---AAA-ATAAAAATGCTACTTCTTAAAACATAATCATTTCACTATATTTTTTGAGTAATCCTATTGTTTAAAGAGAT-TTCAAATCCTTATATAG----AAGTT--TAACATGAAACTTTTTGAACAATGCCCTGCCTAGTTTAGATAAATT--TAT--TCAATATT--CGTTAACTTAATGAAGACTTCCAGCCTTTAAGAAATCTTGAGGTATGAACAGTATACTCAATTATTGATCTCGC--GTGTACCCGGGATTAACTTT---AATTA---CTACCTCTTCTTGCTCACATGATTGACTGA-TTGCAT--CAAATTATTGATGGATCAAAGGCCAA-AGTAAT---AATTGTCGCGCTCGAAAGCTGCTTAGTGCATTAATTCAAAATTCTTTCGATTCCGGTAGA------------------
		</sequence>
		<sequence>
			<taxon idref="Dendrophthoe_curvata"/>
			--------------------ATGAAAATGTTTTAGTTCGTAAAACTTTCCA---A--AA----AAATTGAAAATATATTCGATCTTTATATTTGTT-CCT---AAA-ATAAAAATGCTACTTCTTAAATCGTAATCATTTCACTATATTTTTTGGGTAACCCTATTGTTTAAAGCGAATTTAAAATCCT----CAG----AAGTTTTTAACATGAAACTTTTTGAACAATGCCTTGCTTAGCTTAGATAAAAT--TCT--TCAATACT--CGTTAATGTAATGAAGACTTCCAGCTTTTAAGAAATCTTGAGGTATGAACAG--TACTCAATTATTGAT--CGC--AGGTACCTGGGATTAACTTT--AAATTA---CTACCTCTTCTTGCTTATATGATTGACTGA-TTCCAT--CAAATTATTGATGGATCAAAGGCCAA-AGTAAT---AATTGTCGCGCTCGAAAGCTGCTTAGTTCATTAATTTAAAATTCTTTCGACTCCAGT---------------------
		</sequence>
		<sequence>
			<taxon idref="Dendrophthoe_constricta"/>
			--------------------------------------------------------------------------------------------------------------------------------------------------------------------------------------------------------------------------------------------------------------------------------------------------------------------------------------------------------------------------------------------------------------------------------------------------------------------------------------------------------------------------------------------------
		</sequence>
		<sequence>
			<taxon idref="Dendrophthoe_longituba"/>
			AAATACTCAAGGTAGCGTTAATGAAAATGTTTTAGTTCGTAAAACTTTACA---A--AA----AACTTGAAAATATATTCGATCTTTATATTTGTT-CCT---AAA-ATAACAATGCTACTTCTTAAATCGTAATCATTTCACTATATTTTTTGGGTAACCCTATTGTTTAAAGAGAATTTAAAATCCT----CAG----AAGTTTTTAACATGAAACTT-TTGAACAATGCCTTGCTTAGCTTAGATAAAAT--TAT--TCAATACT--CATTAATGTAATGAAGACTTCCAGCTTTTAAGAAATTTTGAGGTATGAACAG--TACTCAATTATTGAT--CGC--ATGTATCTGGGATTAACTTT--AAATTA---CTACCTCTTCTTGCTTATATGATTGACTGA-TTCCAT--CAGATTATTGATGGATCAAAGGCCAA-AGTAAT---AATTGTCGCGCTCGAAAGCTGCTTAGTTCATTAATTTAAAATTCTTTCGACTCCAGTATAGGTGATACAATAAGCGAC
		</sequence>
		<sequence>
			<taxon idref="Dendrophthoe_vitellina"/>
			--------------------------------------------------------------------------------------------------------------------------------------------------------------------------------------------------------------------------------------------------------------------------------------------------------------------------------------------------------------------------------------------------------------------------------------------------------------------------------------------------------------------------------------------------
		</sequence>
		<sequence>
			<taxon idref="Desmaria_mutabilis"/>
			-----------------TTAATGAAAATGTTTTAGTTCGTAACACTTTCCA---A--CA----AACTTGCAAACTTATTCGATCTTTATATCTGTT-CCT---AAA-ATAACGATGCTACTTCTTAAATGATATTCATTTCACTATATTTTTTGAGTAACCCTATTGTTTAAAGAGAGTTTTAAATCCT----CAG----AAGTTTTTAACATGAAACTTTTTGAACAATGCCTTGCTTAGTTTAGATAAAAT--TAT--TCAATACT--CGTTAACTTAATGAAGAATTCCAGCCTTTAAGAAATCTTGAGGTATGAACAATATACTCAATTATTGAT--CGC--GTGTACCTGGGATTAACTTT---AATTA---CTACCTCTTCTTGCTCACATGATTGACTGA-TTGCAT--CAAATTATTGGTGGATC-------------------------------------------------------------------------------------------------
		</sequence>
		<sequence>
			<taxon idref="Diplatia_furcata"/>
			--------------GCGTTAATGAAAATGTTTTAGTTCGTAAAATTTTCCA---A--CA----AACTTGAAAATATATTCGATCTTTATATTTGTT-CCT---AAA-ATAACAATGCTACTTCTTAAATCGTAATCATTTCACTATATTTTTTGGGTAACCCTATTGTTTAAAGAGAATTTA-AATCCT----CAGAAAGAAATTATTAACATGAAACTTTTTGAACAATGCCTTGCTTAGCTTAGATAAAAT--TAT--TCAATACT--CGTTAATTTAATGAAGACTTCTAGCTTTAAAGCAATCTTGAGGTATGAACAG--TACTCAATTCTTGAT--CGC--ATGTACCTGGGATTAACTTT---AATGA---CTACCTCTCCT------------TGACTGA-TTCCAT--CAAATTATTGATGGATCAAAGGCCAA-GGTAAT---AATTGTCGCGCTCGAAAGCTGCTTAGTGAATTAATTTAAAATTCTTTCGACTCCGGTA--------------------
		</sequence>
		<sequence>
			<taxon idref="Diplatia_grandibractea"/>
			--------------------------------------------------------------------------------------------------------------------------------------------------------------------------------------------------------------------------------------------------------------------------------------------------------------------------------------------------------------------------------------------------------------------------------------------------------------------------------------------------------------------------------------------------
		</sequence>
		<sequence>
			<taxon idref="Emelianthe_panganensis"/>
			-----------------------------TTTTAGTTCGTAAAACTTTCCC---A--AA----AATTGGAAAATATATTCGATCTTTATATTTGTT-CCT---AAAAATAACAATGCTACTTCTTAAATCGTAATCATTTCACTATATTTTTTGGGTAACCATATTGTTTAAAGAGAATTTAAAATCCT----CAG----AGGTTTTTAACATGAAACTTTTTGAACAATGCCTTGCTTAGCTTAGATAAAAT--GAG--TCAATACT--C------------------------TTTTAAGAAATCTTGAGGTATGAACAG--TACTTAATTATTGAT--CGC--ATGTACCTGGGATTAACTTT--AAATTA---CTACCTATTCTTGCTTACATGATTGACTGATTTCCAT--CAAATTATTGATGGATCAAAGGCCAAAAGTAAT---AATTATCGCGCTCGAAAGCTGCTCAGTTTATTAATTTAAAATTCTTTCGACTCCA-----------------------
		</sequence>
		<sequence>
			<taxon idref="Englerina_ramulosa"/>
			-------------AGCGTTAACGAAAACGTTTTAGTTCGTAAAACTTTCCA---A--AA----AACTTGAAAATATATTCGATCTTTATATTTGTT-CCT---AAA-ATAACAATGCTACTTCTTAAATCGTAATCATTTCACTATATTTTTTGGGTAACCCTATTGTTTAAAGAGAATTTAAAATCCT----CAA----AAGTTTTTAACATGAAACTTTTTGAACAATGCCTTGCTTAGCTTAGATAAAAT--TAT--TCAATATT--CGTTAATTTAATGAAGACTTCTAGCTTTTAAGAAATCTTGAGGTATGAACAG--TACTCAATTATTGAT--CGC--ATGTACCTGGGATTAACTTT--AAATTA---CTACCTCTTCTTGCTGACAGGCTTGACTCA-TTCAAT--CAAATTGTTGATGGATCAAAGGCCAA-AGTAAT---AATTGTCGCGCTCAAAAGCTGCTTAGTTCATTAATTTAAAATTCTTTCGACTCCGGT---------------------
		</sequence>
		<sequence>
			<taxon idref="Erianthemum_dregei"/>
			--------------GCGTTAATGAAAATGTTTTAGTTCGTAAAACTTTCCA---A--AA----AATTTGAAAATATATTCGATCTTTATATTTGTT-CCTCCTAAAAATAACAATGCTACTTCTTAAATCATAATCATTTCACTATATTTTTTGAGTAACCCTATTGTTTAAAGAGAATTTAAACTCCT----CAG----AAGTTTTTAACATGAAACTTTTTGAACAATGCCTTGCTTAGCTTAGATAAAAT--TAGTCTCAATACT--CGTTAATTTAATGAAGACTTCCAGCTTTTAAGAAATCTTGAGGTATGAACAG--TACTCAATCATTGAT--CGC--ATGTACCTGGGATTAACTTT--AAATTA---CTACCTCTTCTTGCTTACATGATTGACTGATTTCCAT--CAAATTATTGATGGATCAAAGGCCAA-AGTAAT---AATTGTTGCGCTCGAAAGCTGCTTAGTTCATTAATTTAAAATTCTTTCAACTCCAGTAGAGGTG--------------
		</sequence>
		<sequence>
			<taxon idref="Gaiadendron_punctatum"/>
			-----------------------AAAATGTTTTAGTTCGTAAAACTTTTCA---A--CA----AACTTGAAAATATATTCGATCTTTATATCTGTT-CCT---AAA-ATAACAATGCTACTTCTTAAATCATAATCATTTCACTATATTTTTTGAGTAACCCTATTGTTTAAAGAGAATTTCAAATCCT----CAG----AAATT--TAACATGAAACTTTTTGAACAATACATTGCTTAGTTTAGATAAAAT--TAC--TTAATACT--CGATAACTTAATGAAGACTTCCAGCCTTTAAGAAATCTTGAGGTATGAACAGTATACTCAATTATTGAT--CGC--GTGTACCTGGGATTAACTTT---AATTA---CTACCTCTTCTTGCTCACATGATTGACTGA-TTGCAT--CAAATTATTGGTGGATCAAAGGCCAA-AGTAAT---AATTGTCGCGCTCGAAAGCTGCTTAGTGCATTAATTCAATATTCTTTCGACTCCGGTAGAGGTGATAT----------
		</sequence>
		<sequence>
			<taxon idref="Globimetula_dinklagei"/>
			AAATACTCAAGATAGCGTTAATGAAAATGTTTTAGTTCGTAAAAATTTCCA---A--AA----AATTGGAAAATATATTCGATTTTTATATTTGTT-CTT---AAAAATAACAATGCTACTTCTTAAATCGTAATCATTTCACTATATTTTTTGGGTAACCATATTGTTTAAAAAGAATTTAAAGTCCT----CAG----AAGTTTTTAACATGAAACTTTTTGAACAATGCCTTGCTTAGCTTAGATAAAAT--TAG--TCAATACT--CATTAATTTTATGAAGACTTCCAGCTTTTAAGAAATCTTGAGGTATGAACAG--TACTCAATTATTGAT--CGC--ATGTACCTGGGATTAACTTT--AAATTA---CTACCTCTTCTTGCTTACATGATTGACTGATTTCCAT--CAAATTATTGATGGATCAAAGGCCAA-AGTAAT---AATTGTCGCGCTCGAAAGCTGCTTAGTTCATTAATTTAAAATTCTTTCGACTTCAGTAGAGGTGATATAATAAGCGAC
		</sequence>
		<sequence>
			<taxon idref="Helicanthes_elastica"/>
			---------------------------------------------TTTCCA---A--CA----AACTTGAAAATATATTCGATCTTTATATTTGTT-CCT---AAA-ATAACAATGCTACTTCTTAAATCGTAATCGTTTCACCATATTTTTTGGGTAACCCTATTGTTTAAAGAGAATTTAAAAGCCT----CAG----AAGTTTTTAACATGAAACTTTTTGAACAATGCCTTGCTTAGCTTAGATAAAAT--TAT--TCAATACT--TGTTAATTTAATGAAGACTTCCAGCTTTTAAGAAATCTTGAGGTATGAACAA--TATTCAATTCTTGAT--CGC--ATGTACCTGGGATTAACTTT-AAAATTA---CTACCGCTTCTTGCTTACATGATTGACTGA-TGCCAT--CAAATTATTGATGGATCAAAGGCCAA-AGTAAT---AATTGTAGCGCTCGAAAGCTGCTTAGTGCATTAATTTAAAATTCTTTCGACTCCAGTCGAGGTGATA-----------
		</sequence>
		<sequence>
			<taxon idref="Helixanthera_coccinea"/>
			------------------------AAATGTTTTAGTTCGTAAAAATTTACA---A--AA----AAATTGAAAATATATTCGATCTTTATATTAGTT-CCT---AAA-ATAACAATGCTACTTCTTAAATCGTAATCATTTCACTATATTTTTTGGGTAAGCTTATTGTTTAAAGAGAATTTAAAATCCT----AAG----AAGTTTTTAACATGAAACTTTTTGAACAATGCCTTGCTTAGCTTAGAAAAAATTTTAT--TCAATACT--CGTTAATGTAATGAAGATTTCCAGCTTTTAAGCAATTTTGAGGTGTGAACAG--TATTCAACTATTGAT--CGC--AGGTATCTGGGATTAACTTT--AAATTA---CTACCTCTCCTTGCTTACAGGATTGACTGA-TTCCAT--CAAATTATTGATGGATCAAAGGCCAA-AGTAAT---AATTGTCGCGCTCGAAAGCTGCTTAGTTCATTAATTTAAAATTCTTTCGACT--------------------------
		</sequence>
		<sequence>
			<taxon idref="Helixanthera_cylindrica"/>
			-------------------AATGAAAATGTTTTAGTTCGTAAAACTTTCCAAAAA--AA----AACTTGAAAATATATTCGATCTTTATATTTGTT-CCT---AAA-ATAACAATGCTACTTCTTAAATCGTAATCATTTCACTATATTTTTTGGGTAACCCTATTGTTTAAAGAGAATTTAAAAGCTT----CAG----AAGTTTTTAACATGAAACTTTTTGAACAATGCCTTGCTTAGCTTAGATAAAAT--TA-----AATACT--CGTTAAGTTAATGAAGACTTCCAGCTTTTAAGAAATCTTGAGGTATGAACAG--TACTCAATTATTGAT--CGC--ATGTACCTGGGATTAACTTT-AAAATTA---CTACCTCTTCTTGCTAACATGATTGACTGA-TTCCATCACAAATTATTGATGGATCAAAGGCCAA-AGTAAT---AATTGTCGCGCTCGAAAGCTGCTTAGTGCATTAATTTAAAATTCTTTCGACTCCAGT---------------------
		</sequence>
		<sequence>
			<taxon idref="Helixanthera_parasitica"/>
			--------------------------------------------------------------------------------------------------------------------------------------------------------------------------------------------------------------------------------------------------------------------------------------------------------------------------------------------------------------------------------------------------------------------------------------------------------------------------------------------------------------------------------------------------
		</sequence>
		<sequence>
			<taxon idref="Ileostylus_micranthus"/>
			-------------AGCATTAATGAACATGTTTTAGTTCGTAAAATTTTCCA---A--CA----AACTGGAAAATATATTCGATCTTTATATGTATT-CCT---AAA-ATAAAAATGCTACTTCTTAAATCGTAATCAGTTCACTATATTTTTTGGGTAACCCTATTGTTTATAGAGATCTTAAAATCCT----CAG----AAGTTTTTAACATGAAACTTTTTGAACCATGCCTTTCTTAGATTAGATAAAAT--TAT--TCAATACT--CGTTAATTTAATGAAGACTCCCAGCCTTTAAGAAATATTGAGATATGAACAG--TAATCAATTATTGAT--TAC--GTGTACCTGGGATTAACTTT---AATTA---CTACCTCTTCTTGCTCACATAATTGACTGA-TTCCAT--CAAATTATTGATGGATCAAAGGCCAA-AGTAAT---AATTGTAGCGCTCGAAAGCTGCTTAGTGCCTTAATTCAAAATTCTTTCGCCTCCGGTAGAGGTGATAT----------
		</sequence>
		<sequence>
			<taxon idref="Lepidaria_oviceps"/>
			--------------------------------------------------------------------------------------------------------------------------------------------------------------------------------------------------------------------------------------------------------------------------------------------------------------------------------------------------------------------------------------------------------------------------------------------------------------------------------------------------------------------------------------------------
		</sequence>
		<sequence>
			<taxon idref="Lepidaria_sp_Nickrent_4044"/>
			AAATACTCAAGGTAGCGTTAATGAAAATGTTTTAGTTCGTAAAACTTTACA---A--CA----AACTTGAAAATATATTCGATCTTTATATCTGTT-CCT---AAA-ATAACAATGCTACCTCTTAAATCATAATCATTTCACTATATTTTTTGAGTAATCCTATTGTTTAAAAAGATTTTCAAATACT----CAG----AAGTTTTTAACATGAAACTTTTTGAACAATGCCTTGCTTAGTTTAGATAAAAT--TAT--TCAATACT--CGTTAACTTAATGAAGACTTCCAGCCTTTAAGAAATCTTGAGGTTTGAACAGTATACTCAATTATTGAT--CAC--GTGTACCTGGGATTAACTTT---AATTA---CTACTTCTTCTTGCTCACATGATTGACTGA-TTGCAT--CAAATTATTGGTGGATCAAAGGCCAA-AGTAAT---AATTGTCGCGCTCGAAAGCTGCTTAGTTCATTAATTCAAAATTCTTTCGACTCCGATAGAGG----------------
		</sequence>
		<sequence>
			<taxon idref="Ligaria_cuneifolia"/>
			---------AGGTAGCGTTAAGGAAAATGTTTTAGTTCGTACAATTTTCCA---A--CA----AACTTGAAAATTTATTCGATCTTTATATCTGTT-CCA---AAA-ATAACAATGCTACTTCTTAAATCGTAATCATTTCACTATATTTTTTGAGTAACCCTATTGTTTAAAGAGAATTGAAAATTCT----CAA----ATGTTTTTAACATGAAACTTTTTGAACAATGCCTTGCTTAGTATATATAAAAT--TAT--TCGATAAT--CGTTAATTTAATGAAGACTTCCAGCCTTTAAGAAATTTTTAGGTATGAACAGTATACTCAAGTATTGAT--C----ATGTACCTGGGATTAACTTT---AGGTA---CTACTTCTTCTTGCTCACATGATTGACTGA-TCGCAT--CAAATTATTGGTGGATC-------------------------------------------------------------------------------------------------
		</sequence>
		<sequence>
			<taxon idref="Loranthus_europaeus"/>
			---------------------------------------------------------------------------------------------------------------------------------------------------------------------------------------------------------------------------TTTTGAACGATGCCTTGCTTAGATTAGATAAAAT--TAT--TCAATACTAGAGTTAAGTTAATGAAGAGCTCTAGCCTTTAAGAAATCTTGAAGTATGAACAG--TACTCAATTATTGAT--CGT--GTGTACGTGGGATTAACTTT---AATTA---CTACCTCTTCTTGCTCACATGATTGACTAA-TTCTAT--CAAATTATTGATGAATAAAAGGTCAA-AGTAAT---AATTGTCGCGCT------------------------------------------------------------------
		</sequence>
		<sequence>
			<taxon idref="Loranthus_grewingkii"/>
			--------------------------------------------------------------------------------------------------------------------------------------------------------------------------------------------------------------------------------------------------------------------------------------------------------------------------------------------------------------------------------------------------------------------------------------------------------------------------------------------------------------------------------------------------
		</sequence>
		<sequence>
			<taxon idref="Loranthus_odoratus"/>
			--------------------------------------------------------------------------------------------------------------------------------------------------------------------------------------------------------------------------------------------------------------------------------------------------------------------------------------------------------------------------------------------------------------------------------------------------------------------------------------------------------------------------------------------------
		</sequence>
		<sequence>
			<taxon idref="Loxanthera_speciosa"/>
			-------------AGCGTTAATGAAAATGTTTTAGTTCGTAAAACTTTCCA---A--CA----AACTTGAAAATATATTCGATCTTTATATCTGTT-CCT---AAA-ATAACAATGCTACCTCTTAAATTATAATCATTTCACTATATTTTTTGAGTAATCCTATTGTTTAAAGAGATTTTCAAATACT----CAG----AAGTTTTTAACATGAAACTTTTTGAACAATGCCTTGCTTAGTTTAGATAAAAT--TAT--TCAATACT--CGTTAACTTAATGAAGACTTCCAGCCTTTAAGAAATCATGAGGTTTGAACAGTATACTCAATTATTGAT--CGC--GTGTACCTGGGATTAACTTT---AATTA---CTACTTCTTCTTGCTCACATGATTGACTGA-CTGCAT--CAAATTATTGGTGGATCAAAGGCCAA-AGTAAT---AATTGTCGCGCTCGAAAGCTGCTTAGTGCATTAATTTAAAATTCTTTCAACTCCGATAGAGGTGATAT----------
		</sequence>
		<sequence>
			<taxon idref="Lysiana_filifolia"/>
			--------------GCGTTAATGAAAATGTTTTAGTTCGTAAAACTTTCCA---A--CA----AACTTGAAAATATATTCGATCTTTATATCTGTT-CCT---AAA-GTAACAATGCTACCTCTTAAATCATAATCATTTCACTATATTTTTTGAGTAATCCTATTGTTTAAAGAGATTTTAAAA--CT----CAG----AAGTTTTTAACATGAAACTTTTTGAACAATGCCTTGCTTAGTTTAGATAAAAT--TAT--TCAATACT--CGTTAACTTAATGAAGACTTCCAGCCTTTAAGAAATCTTGAGGTTTGAACAGTAGACTCAATTATTGAT--CGC--GTGTACCTGGGATTAACTTT---AATTA---CTACTTCTTCTTGCTCACATGATTGACTGA-TTGCAT--CAAATTATTGGTAGATCAAAGGCCAA-AGTAAT---AATTGTCGCGCTCGAAAGCTGCTTAGTGCATTAATTCAAAATTCTTTCGACTCCGATAGAGGTGATAT----------
		</sequence>
		<sequence>
			<taxon idref="Lysiana_maritima"/>
			--------------------------------------------------------------------------------------------------------------------------------------------------------------------------------------------------------------------------------------------------------------------------------------------------------------------------------------------------------------------------------------------------------------------------------------------------------------------------------------------------------------------------------------------------
		</sequence>
		<sequence>
			<taxon idref="Macrosolen_cochinchinensis"/>
			AAATACTCAAGGTAGCGTTAATGAAAATGTTTTAGTTCGTAAAACTTTCCA---A--CA----AACTTGAAAATATATTCGATCTTTATATCTGTT-CCT---AAA-ATAACAATGCTACCTCTTAAATCATAATCATTTCACTATATTTTTTGAGTAATCCTATTGTTTAAAAAGATTTTAAAATACT----CAG----AAGTTTTTAACATGAAACTTTTTGAACAATGCCTTGCTTAGTTTAGATAAAAT--TAT--TCAATACT--CGTTAACTTAATGAAGACTTCCAGCCTTTAAGAAATCTTGAGGTTTGAACAGTATACTCAATTATTGAT--CAC--GTGTACCTGGGATTAACTTT---AATTA---CTACTTCTTCTTGCTCACATGATTGACTGA-TTGCAT--CAAATTATTGGTGGATCAAAGGGCAA-AGTAAT---AATTGTCGCGCTCGAAAGCTGCTTAGTGCATTAATTCAAAATGCTTTCGACTCCAATAGAGGTGATAT----------
		</sequence>
		<sequence>
			<taxon idref="Macrosolen_melintangensis"/>
			--------------------------------------------------------------------------------------------------------------------------------------------------------------------------------------------------------------------------------------------------------------------------------------------------------------------------------------------------------------------------------------------------------------------------------------------------------------------------------------------------------------------------------------------------
		</sequence>
		<sequence>
			<taxon idref="Moquiniella_rubra"/>
			------------TAGCGTTAATGAAAATGTTTTAGTTCGTAAAACTTTCCA---AAAAA----AATTTGAAAATATATTCAATCTTTATATTTGTT-CCT---AAAAATAACAATGCTACTTCTTAAATCGTAATCATTTCACTATATTTTTTGGGTAACCCTATTGTTTAAACAGAATTTAAAATCCT----CAG----AAGTTTTTAACATGAAACTTTTTGAACAATGCCTTGCTTAGCTTAGATAAAAT--TAT--TCAATACT--CGTTAATTTAATGAAGACTTCCAGCTTTTAAGAAATCTTGAGGTATGAACAG--TACTCAATTATTGAT--CGC--ATGTACCTGGGATTAACTTT--AAATTA---CTACCTCTTCTTGCTTACATGATTGACTGATTTCCAT--CAAATTATTGATGGATC-------------------------------------------------------------------------------------------------
		</sequence>
		<sequence>
			<taxon idref="Muellerina_celastroides"/>
			--------------------------------------------------------------------------------------------------------------------------------------------------------------------------------------------------------------------------------------------------------------------------------------------------------------------------------------------------------------------------------------------------------------------------------------------------------------------------------------------------------------------------------------------------
		</sequence>
		<sequence>
			<taxon idref="Muellerina_eucalyptoides"/>
			-------------------AATGAACATGTTTTAGTTCATAAAAATTTCCC---A--CA----AACTGGAAAATATATTCGATCTTTATATGTATT-CCT---AAA-ATAACAATGCTACTTCTTAAATCATAATCAGTTCACTATATTTTTTGGCTAACCCTATTGTTTAAAGAGATTTTAAAATCCT----CAG----AAGTTTTTAACATGAGACTTTTTGAACAATGCCTTGCTTAGATTAGATAAAAT--TAT--TCAATACT--CGTTAATTTAATGAAGACTTCCAGCCTTTAAGAAATATTGAGGTATGAACAG-GTAATCAATTATTGAT--CGC--ATGTACCTGGGATTAACTTT---AATTA---CTACCTCTTCTTGCTCACATAATTAACTGA-GTCCAT--CAAATTATTGATGGCTCAAAGGCCAA-CGTAAT---AATTGTCGCGCTCGAAAGCTGCTTAGTGCATTAATTCAAAATTCTTTCGACTCCGGTAG-------------------
		</sequence>
		<sequence>
			<taxon idref="Notanthera_heterophylla"/>
			----------------------------GTTTTAGTTCGTAGAAATTTCAA---A--CA----AACTTGAAAATATATTCGATCTTTATATCTGTT-CTC---AAA-ATAACAATGCTACCTCTTAAATCATAATCATTTCACTATATTTTTTAAGTAACCCTATTGTTTAATGAGAT-TTCAAATC--------G----AAGTTTTTAACATGAAACTTTTTGAACAATGCCTTGCTTAGTTTAGAGAGGAT--TAT--TCAATACT--CGGTAACTTAATGAAAACTTCCAGCTTTTAAGAAATCTTGAAGTATGAACAGTATACTCAATTATTGAT--CGC--GTGTACCTGGGATTAACTTT---AATTA---CTGCTTCTTCTTGCTCACGTTATTGGCTGA-CCGCAT--CAAATTGTTGGTGGATC-------------------------------------------------------------------------------------------------
		</sequence>
		<sequence>
			<taxon idref="Nuytsia_floribunda"/>
			----------------GTTAATGAAAATGTTTTAGTTCGTAAAACTTTCCA---A--TA----AACTTGAAAATATATTCGGTCTTTATTTCTGTT-CCT---AAA-ATCACAATGCTACTTCTTAAATCATAATCATTTCACTATATTTTTTGAGTAACCCTATTGTTTAAAAAGACTTTCAAATCCT----CAG----AAGTCTTTAACATGAAACTATTTGAACCATGCCTTGCTTAGTTTAGATAAAAT--TAT--TCAATACT--CGTTAACTTAATGAAGATTTCCAGCCTTTAAGAAATCTTGAGGTATGCACAGTATACTCAATTGTTGAT--CGC--GTGTACCTGGGATTAACTTT---AATTA---CTACCTCTTCTTGCTCACATGATTGACTGA-TTGCAT--CAAATTATTGGTGGATCAAAGGCCAA-AGTAAT---AATTGTCGCGCTCGAAAGCTGCTTAGTGCATTAATTCAAAATTCTTTCGACGCCGGTAGA------------------
		</sequence>
		<sequence>
			<taxon idref="Oedina_pendens"/>
			-----------------TTAATTAAAATGTTTTAGTTCGTAAAACGTTCCA---A--AA----AACTTGAATATATATTCGATCTTTATATTTGTT-CCT---AAA-ATAACAATGCTACTTCTTAAATCGTAATCATTTCACTATATTTTTTGGGTAACCCTATTGTTTAAAAAGAATTTAAAAGACT----CAG----AAGTTTTTAACAGAAAACTTGTTGAACAATGCCTTGCTTAGCTTAGATAAAAT--TAT--TCAATATT--CGTTAATTTAATGAAGACTGCCAGCTTTTAAGAAATCTTGAGGTATGAACAG--TCCTCAATTATTGAT--CGC--ATATACCTGGGATTAACTTT--AAATTA---CTACCTATTCTTGCTTACATGATTGACTGA-TTCCAT--CAAATTATTGATGGATCAAAGGCCAA-AGTAAT---AATTGTTGCGCTCGAAAGCTGCTTAGTTCATTAATTTAAGATTCTTTCGACTCCGGTAGAGGTGATATA---------
		</sequence>
		<sequence>
			<taxon idref="Oliverella_rubroviridis"/>
			------------TAGCGTTAATGAAAATGTTTTAGTTCGTAAAACTTTCCA---A--AA----AATTGGAAAATATATTCGATCTTTATATTTGTT-CCT---AAAAATAACAATGCTACTTCTTAAATCATAATCATTTCACTATATTTTTTGGGTAACCCTATTGTTTAAAGAGAATTTAAAATCCT----CAG----AAGTTTTTAACATGAAACTTTTTGAACAATGCCTTGCTTAGCTTAGATAAAAT--TAGTCTCAATACT--CGTTAATTTAATGAAGACTTCCAGCTTTTAAGAAATCTTGAGGTATGAACAG--TACTCAATTCTTGAT--CGC--ATGTACCTGGGATTAACTTT--AAATTA---CTACCTCTTCTTGCTTACATGATTGACTGATTTCCAT--CAAATTATTGATGGATCAAAGGCCAA-AGTAATAATAATTGTTGTGCTCGAAAGCTGCTTAGTTCATTAATTTAAAATTCTTTCGACTCCAGTAGAGGTGATATAA--------
		</sequence>
		<sequence>
			<taxon idref="Oncella_ambigua"/>
			AAATACTCAAGGTAGCGTTAATGAAAATGTTTTAGTTCGTAAAACTTTCCACA-A--AA----AATTTGAAAATATATTCGATCTTTATATTTGTT-CCT---AAAAATAACAATGCTACCTCTTAAATCGTAATCATTTCACTATATTTTTTGGGTAACCCTATTGTTTAAAAAGAATTTAAAATCTT----CAG----AAGTTTTTAACATGAAACTTTTTGAACAATGCCTTGCTTAGCTTAGATAAAAT--TAT--TCAATACT--CGTTAATTTAATGAAGACTTCCAGCTTTTAAGAAATCTTGAGGTATGAACAG--TACTCAATTATTGAT--CGC--ATGTACCTGGGATTAACTTT--AAATTA---CTACCTCTTCTTGCTGACAGGATTGACTGA-TTCCAT--CAAATTATTGATGGATCAAAGGCCAA-AGTAAT---AATTGTCGCGCTCGAAAGCTGCTTAGTTCATTAATTTAAAATTCTTTCGGCTCCGGTAGAGGTGATATAA--------
		</sequence>
		<sequence>
			<taxon idref="Oncocalyx_schimperi"/>
			--------------------------------------------------------------------------------------------------------------------------------------------------------------------------------------------------------------------------------------------------------------------------------------------------------------------------------------------------------------------------------------------------------------------------------------------------------------------------------------------------------------------------------------------------
		</sequence>
		<sequence>
			<taxon idref="Oncocalyx_sulfureus"/>
			-------------AGCGTTAATGAAAATGTTTTAGTTCGTAAAACTTTCCA---A--AA----AACTTGAAAATATATTCGATCTTTATATTTGTT-CCT---AAAAATAACAATGCTACTTCTTAAATCGTAATCATTTCACTATATTTTTTGGGTAACCCTATTGTTTAAAAAGAATTTAAAATCTT----CAG----AAGTTTTTAACATGAAACTTTTTGAACAATGCCTTGCTTAGCTTAGATAAAAT--TAT--TCAATACT--CGTTAATTTAATGAAGACTTCCAGCTTTTAAGAAATCTTGAGGTATGAACAG--TACTCAATTATTGAT--CGC--ATGTACCTGGGATTAACTTT--AAATTA---CTACCTCTTCTTGCTGACAGGATTGACTGA-TTCCAT--CAAATTATTGATGGATCAAAGGCCAA-AGTAAT---AATTGTCGCGCTCGAAAGCTGCTTAGTTCATTAATTTAAAATTCTTTCGGCTCCGGTAGAGGTGATATA---------
		</sequence>
		<sequence>
			<taxon idref="Oryctanthus_occidentalis"/>
			--------------GCGTTAATGAAAATGTTTTAGTTCGTAAAAATTTCCA---A--CA----AACTGGAAAATATATTCGATCTTTATATCTGTT-CCT---AAA-ATAAAAATGCTACTTCTTAAATCATAATCATTTCACTATATTTTTTGAGTAATCCTATTGTTTAAAGAGAT-TTCAAATCCTTATATAG----AAGTT--TAACATGAAACTTTTTGAACAATGCCCTGCCTAGTTTAGATAAATT--TAT--TCAATATT--CGTTAACTTAATGAAGACTTCCAGCCTTTAAGAAATCTTGAGGTATGAACAGTATACTCAATTATTGATCTCGC--GTGTACCCGGGATTAACTTT---AATTA---CTACCTCTTCTTGCTCACATGATTGACTGA-TTGCAT--CAAATTATTGATGGATCAAAGGCCAA-AATAAT---AATTGTCGCGCTCGAAAGCTGCTTAGTGCATTAATTCAAAATTCTTTCGACTCCGGTAGA------------------
		</sequence>
		<sequence>
			<taxon idref="Passovia_pyrifolia"/>
			--------------------------------TAGTTCGTAAAAATTTACA---A--CA----AACTTGAAAATATATTCGATCTTTATATCTGTT-CCT---AAA-ATAAAAATGCTACTTCTTAAATCATAATCATTTCACTATATTTTTTGAGTAATCCTATTGTTTAAAGAGAT-TTCAAATCCT----GAT----AAGTTTATAACATGAAACTTTTTGAACAATGCCCTGCCTAGTTTAGATAAATT--TAT--TCAATATT--CGTTAACTTAATGAAGACTTCCAGCCTTTAAGAAATCTTGATGTATGAACAGTATATTCAATTATTGATCTCGC--GTGTACCCGGGATTAACTTT---AATTA---CTACCTCTTCTTGCTCACATGATTGACTGA-TTGCAT--CATATTATTGGTGGATCAAAGGCCAAAAGTAAT---AATTGTCGCGCTCGAAAGCTGCTTAGTGCATTAATTCAAAATTC----------------------------------
		</sequence>
		<sequence>
			<taxon idref="Peraxilla_tetrapetala"/>
			------------------------AAATGTTTTAGTCCGTAAAAATTTCCA---A--CA----TACTTGAAAATATATTCGATATTTATATCTGTT-CCT---AAA-ATAACAATGCTACCTCTTAAATCATAATCATTTCACTATATTTTTTGAGTAACCCTATTGTTTAAATAGACTTTCAAATACT----CAG----AAGTTTTTAACATGAAACTTTTTGAACAATGCCTTGCTTAGTTTAGATAAAAT--TAT--TCAATACT--CGTTAACTTAATGAAGACTTCCAACCTTTAAGAAATATTGAGGTATGAACAGTATACTCACTTATTGAT--CGC--GTGTACCTGGGATTAACTTT---AATTA---CTACCTCTTCTTGCTCACATGATTGACTGA-TTGCAT--CAAATTATTGGTGGATCAAAGGCCAA-AGTAAT---AATTGTCGCGCTCGAAAGCTGCTTAGTGCATTAATTCAAAATTCTTTCGACTCCGGTAGAGGT---------------
		</sequence>
		<sequence>
			<taxon idref="Phragmanthera_crassicaulis"/>
			----------------GTTAATGAAAATGTTTTAGTTCGTAAAACTTTACA---A--AA----AATTTGAAAATATATTCGATCTTTATATTTGTT-CCT---AAAAATAACAATGCTACTTCTTAAATCGTAATCATTTCACTATATTTTTTGGGTAACCCTATTGTTTAAAGAGAATTTAAAATCCT----CAG----AAGTTTTTAACATGAAACTTTTTGAACAATGCCTTGCTTAGCTTAGATAAAAT--TAG--TCAATACT--CGTTAATTTAATGAAGACTTCCAGCTTTTAAGAAATCTTGAGGTATGAACAG--TACTCAATTATTGAT--CGCACATGTACCTGGGATTAACTTT--AAATTA---CTACCTCTTCTTGCTTACATGATTGACTGATTGCCAT--CAAATTATTGATGGATCAAAGGCCAA-AATAAT---AATTGTCGCGCTCGAAAGCTGCTTAGTTCATTAATTTAAAATTCTTTCGACTCCAGTAGAGGTG--------------
		</sequence>
		<sequence>
			<taxon idref="Plicosepalus_sagittifolius"/>
			-AATACTCAAGGTAGCGTTAATGAAAATGTTTTAGTTCGTAAAAATTTCCA---A--AA----AACTTGAAAATATATTCGATTTTTATATTTGTT-CCT---AAA-ATAACCATGCTACTTCTTAAATCGTAATCATTTCACTATATTTTTTGGGTAACCCTATTGTTTAAAGAGAATTTAAAAGACT----CAG----AAGTTTGTAACATGAAACTTGTTGAACAATGCCTTGCTTAGCTTAGATAAACT--TAT--TCAATACG--CGTTAATTTAATGAAGACTTCCAGCTTTTAAGAAATCTTGAGGTATGAACAA--TACTCAATTATTAAT--CGC--AGGTACCTGGGATTAACTTT--AAATTA---CTACCTCTTCTTGCTTACATGATTGACTGA-TTCCAT--CAAATTATTGATGGATCAAAGGCCAA-AGTAAT---AATTGTCGCGCTCGAAAGTTGCTTAGTTCATTAATTTAAAATTCTTTCGACTCCAGTAGAGATGATA-----------
		</sequence>
		<sequence>
			<taxon idref="Psittacanthus_calyculatus"/>
			------------------------------------------------CCA---A--CA----AACTTGAATTTATATTCGATCTTGATATCTGTT-CCT---AAA-ATAACAATGCTACTTCTTAAATCATAATCATTTCACTATATTTTTTGAGTAACCCTATTGTTTAAAAAGATTTTCAAATCCT----CAG----AAGTT--TAACATGAAACTTTTTGAACAATGCCTTGCTTAGTTTAGATAAATT--TAT--TCAATATT--CGTTAACTTAATGAAAACTTCCAGCCTTTAAGAAATCTTGAGGTACGAACAGTATACTCAATTATTGAT--CGC--GTGTACCCGGGATTAACTTT---AATTA---CTACCTCTTCTTGCTCACATGATTGGCTGA-TTGCAT--CAAATTATTGGTGGATCAAAGGTCAA-AGTAAT---AATTGTCGCGCTCGAAAGCTACTTAGTGCATTAATTCAAAATTCTTTCGACTCCGGTAGAG-----------------
		</sequence>
		<sequence>
			<taxon idref="Scurrula_ferruginea"/>
			AAATACTCAAGGTAGCGTTAATGAAAATGTTTTAGTTCGTAAAACTTTCCA---A--AA----AAATTGAAATTGTATTCGATCTTTATATTTGTT-CCT---AAA-ATAACAATGCTACTTCTTAAATCGTAATCATTTCACTATATTTTTTGGGTAACCCTATTGTTTAAAGAGATTTTCAAATCAT----CAG----AAGTTTTTAACATGAAACTTTTTGAACAATACCTTGCTTAGCTTAGATAAAAT--TAT--TCAATACT--CGTTAATTTAATGAAGACTTCCAGCTTTTAAGAAATCTTTAGGTATGAACAG--TACTCAATTATTGAT--TGC--ATTTACCTCGGATTAACTTT---AATTA---CTACCTCTTCTTGCTTACATGATTGACTGA-TTCCAT--CAAATTATTGATGGATTAAAGGCCAA-AGTAAT---AATTGTCGCGCTCGAAAGCTGCTTAGTGCATTAATTTAAAATTCTTTCGACTCCAGTAGAGGTGATATAATAAGCGAC
		</sequence>
		<sequence>
			<taxon idref="Scurrula_parasitica"/>
			---------------------TGAAAATGTTTTAGTTC-TAAAACTTTCCA---A--AA----AAATTGAAATTGTATTCGATCTTTATATTTGTT-CCT---AAA-ATAACAATGCTACTTCTTAAATCGTAATCATTTCACTATATTTTTTGGGTAACCCTATTGTTTAAAGAGATTTTCAAATCAT----CAG----AAGTTTTTAACATGAAACTTTTTGAACAATACCTTGCTTAGCTTCGATAAAAT--TAT--TCAATACT--CGTTAATTTAATGAAGACTTCCAGCTTTTAAGAAATCTTTAGGTATGAACAG--TACTCAATTATTGAT--TGC--ATTTACCTCGGATTAACTTT---AATTA---CTACCTCTTCTTGCTTACATGATTGACTGA-TTCCAT--CAAATTATTGATGGATTAAAGGCCAA-AGTAAT---AATTGTCGCGCTCGAAAGCTGCTTAGTGCATTAATTTAAAATTCTTTCGACTCCAGTA--------------------
		</sequence>
		<sequence>
			<taxon idref="Scurrula_pulverulenta"/>
			-------------------AATGAAAATGTTTTAGTTCGTAAAACTTTCCA---A--AA----AAATTGAAATTGTATTCGATCTTTATATTTGTT-CCT---AAA-ATAACAATGCTACTTCTTAAATCGTAATCATTTCACTATATTTTTTGGGTAACCCTATTGTTTAAAGAGATTTTCAAATCAT----CAG----AAGTTTTTAACATGAAACTTTTTGAACAATACCTTGCTTAGCTTAGATAAAAT--TAT--TCAATATT--CGTTAATTTAATGAAGACTTCCAGCTTTTAAGAAATCTTTAGGTATGAACAG--TACTCAATTATTGAT--TGC--ATTTACCTCGGATTAACTTT---AATTA---CTACCTCTTCTTGCTTACATGATTGACTGA-TTCCAT--CAAATTATTGATGGATTAAAGGCCAA-AGTAAT---AATTGTCGCGCTCGAAAGCTGCTTAGTGCATTAATTTAAAATTCTTTCGACTCCAGTA--------------------
		</sequence>
		<sequence>
			<taxon idref="Septulina_glauca"/>
			--------------------------------------------------------------------------------------------------------------------------------------------------------------------------------------------------------------------------------------------------------------------------------------------------------------------------------------------------------------------------------------------------------------------------------------------------------------------------------------------------------------------------------------------------
		</sequence>
		<sequence>
			<taxon idref="Socratina_bemarivensis"/>
			--------------GCGTTAATGAAAAGGTTTTAGTTCGTAAAACTTTCCA---A--AA----AACTTGAAAATATATTCGATCTTTATATTTGTT-CCT---AAA-ATAACAATGCTACTTCTTAAATCGTAATCATTTCACTATATTTTTTGGGTAACCCTATTGTTTAAACAGAATTTAAAATCCT----CAG----ACGTTTTTAACATGAAACTTTTTGAACAATGCCTTGCTTAGCTTAGATAAAAT--TAT--TCAATACT--CGTTAATTTAATGAAGACTTCCAGCTTTTAAGAAATCTTGAGGTATGAACAG--TACTCAATTATTGCT--CGC--ATGTACTTGGGATTAACTTT--AAATTA---CTACCTCTTC----------GATTGACTGA-TTCCAT--CAAATTATTGATGGATCAAAGGCCAA-AGTAAT---AATTGTCGCGCTCGAAAGCTGCTTAGTTCATTAATTTAAAATTCTTTCGACTCCAGTAGAGGTG--------------
		</sequence>
		<sequence>
			<taxon idref="Sogerianthe_sessiflora"/>
			--------------------ATGAAAA-GTTTTAGTTCGTAAAAATTTCCA---A--CA----AACTTGAAAATATATTGGATCTTTATATTTGTT-CCT---AAA-ATAACAATGCTACTTCTTAAATCGTAATCATTTCACTATATTTTTTGGGTAACCCTATTGTTTAAAGAGAATTGAAAATCCT----CAG----AAGTTTTTAACATGAAAATTTTTGAACAATGCCTTGCTTAGCTTAGATAAAAT--TAG--TCAATACT--CGTTAATTTAATGAAGACTTCCAGCTTTTAAGAAATCTTGATGTATGAACAG--TACTCAATTGTTGAT--CGC--ATGTACCTGGGATTAACTTT-AAAATTA---CTACCTCTTCTTGCTTACATGATTGACTGA-TTCCAT--CAAATTATTGATGGATCAAAGGCCAA-AGTAAT---ACTTGTCGCGCTCGAAAGCTGCTTAGTGCATTAATTTAAAATTCTTTCGACTCCAGTAGAGGTGATA-----------
		</sequence>
		<sequence>
			<taxon idref="Spragueanella_rhamnifolia"/>
			----------------------------GTTTTAGTTCGTAAAACTTTCCA---A--AA----AATTTGAAAATATATTCGATCTTTATATTTGTT-CCTCCTAAAAATAACAATGCTACTTCTTAAATCATAATCATTTCACTATATTTTTTGAGTAACCCTATTGTTTAAAGAGAATTTAAACTCCT----CAG----AAGTTTTTAACATGAAACTTTTTGAACAATGCCTTGCTTAGCTTAGATGAAAT--TAGTCTCAATACT--CGTTAATTTAATGAAGACTTCCAGCTTTTAAGAAATCTTGAGGTATGAACAG--TACTCAATCATTGAT--CGC--ATGTACCTGGGATTAACTTT--AAATTA---CTACCTCTTCTTGCTTACATGATTGACTGATTTCCAT--CAAATTATTGATGGATCAAAGGCCAA-AGTAAT---AATTGTTGCGCTCGAAAGCTGCTTAGTTCATTAATTTAAAATTCTTTCAACTCCAGTAGAGGTGATATAATAAGCGAC
		</sequence>
		<sequence>
			<taxon idref="Struthanthus_oerstedii"/>
			-----------------TTAATGAAAATGTTTTAGTTCGTAAAAATTTACA---A--CA----AACTGGAAAATATATTCGATCTTTATATCTATT-CCT---AAA-ATAATAATGCTACTTCTTAAATCATAATCATTTCACTATATTTTTTGAGTAACCCTATTGTTTAAAGAGAT-TTCAATTTCT------G----AAGTT--TAACATGAAACTTTTTGAACAATGCCTTGCCTAGTTTAGAAAAATT--TAT--TCAATATT--CGTTAACTTCATGAAGACTTCCAGCCTTTAAGACATCTTGAGGTACGAACAGTATACTCAATTATTGAT--CGT--GTG--CCCGGGATTAACTTT---AATTA---CTACCTCTTCTTGCTCACATGATTGACTGA-TTGCAT--CAAATTATTGGTGGATCAAAGGCCAA-AGTAAT---AATTGTCGCGCTCGAAAGCTGCTTAGTGCATTAATTCGAAAATCTTTCGACTCCGGTAGA------------------
		</sequence>
		<sequence>
			<taxon idref="Struthanthus_orbicularis"/>
			----------------------------------------------------------------------------------------------------------------------------------------------------------------CCTATTGTTTAAAGAGAT-TTCAATTTCT------G----AAGTT--TAACATGAAACTTTTTGAACAATGCCTTGCCTAGTTTAGATAAATT--TAT--TCAATATT--CGTTAACTTAATGAAGACTTCCAGCCTTTAAGAAATCTTGAGGTACGAACAGTATACTCAATTATTGAT--CGT--GTG--CCCGGGATTAACTTT--AAATTA---CTACCTCTTCTTGCTCACATGATTGACTGA---------------------------------------------------------------------------------------------------------------------------
		</sequence>
		<sequence>
			<taxon idref="Struthanthus_woodsonii"/>
			-------------------------------------CGTAAAAATTTCCA---A--CA----AATTTGAAAATATATTCGATCTTTATATCTATT-CCT---AAA-ATAATAATGCTACTTCTTAAATCATAATCATTTCACTATATTTTTTGAGTAACCCTATTGTTTAAAGAGAT-TTCAATTTCT----CAG----AAGTT--TAACATGAAACTTTTTGAACAATGCCTTGCCTAGTTTAGATAAATT--TAT--TCAATATT--CGTTAACTTAATGAAGACTTCCAGCCTTTAAGAAATCTTCAGGTACGAACAGTATACTCAATTATTGAT--CGC--GTG--CCCGGGATTAACTTT---AATTA---CTACCTCTTCTTGCTCACATGATTGACTGA-TTGCAT--CAAATTATTGGTGGATCAAAGGCCAA-AGTAAT---AATTGTCGCGCTC-----------------------------------------------------------------
		</sequence>
		<sequence>
			<taxon idref="Struthanthus_sp_RE_5128_1"/>
			----------------------------------------------------------------------------------------------------------------------------------------------------------------CCTATTGTTTAAAGAGAT-TTCAATTTCT----CAG----AAGTT--TAACATGAAACTTTTTGAACAATGCCTTGCCTAGTTTATATAAATT--TAT--TCAATATT--CGTTAACTTAATGAAGACTTCCAGCCTTTAAGAAATCTTGAGGTACGAACAGTATACTCAATTATTGAT--CGT--GTG--CCCGGGATTAACTTT--AATTTA---CTACCTCTTCTTGCTCACATGATTG--------------------------------------------------------------------------------------------------------------------------------
		</sequence>
		<sequence>
			<taxon idref="Phragmanthera_regularis"/>
			--------------------------------------------------------------------------------------------------------------------------------------------------------------------------------------------------------------------------------------------------------------------------------------------------------------------------------------------------------------------------------------------------------------------------------------------------------------------------------------------------------------------------------------------------
		</sequence>
		<sequence>
			<taxon idref="Phthirusa_inorna"/>
			--------------------------------------------------------------------------------------------------------------------------------------------------------------------------------------------------------------------------------------------------------------------------------------------------------------------------------------------------------------------------------------------------------------------------------------------------------------------------------------------------------------------------------------------------
		</sequence>
		<sequence>
			<taxon idref="Plicosepalus_curviflorus"/>
			--------------------------------------------------------------------------------------------------------------------------------------------------------------------------------------------------------------------------------------------------------------------------------------------------------------------------------------------------------------------------------------------------------------------------------------------------------------------------------------------------------------------------------------------------
		</sequence>
		<sequence>
			<taxon idref="Psittacanthus_schiedeanus"/>
			--------------------------------------------------------------------------------------------------------------------------------------------------------------------------------------------------------------------------------------------------------------------------------------------------------------------------------------------------------------------------------------------------------------------------------------------------------------------------------------------------------------------------------------------------
		</sequence>
		<sequence>
			<taxon idref="Tapinanthus_constrictiflorus"/>
			----------GGTAGCGTTAATGACAATGTTTTAGTTCGTAAAACTTTCCA---A--AA----AACTTGAAAATATATTCGATCTTTATATTTGTT-CCT---AAA-ATAACAATGCTACTTCTTAAATCGTAATTATTTCACTATATTTTTTGAGTAACCCTATTGTTTAAAGAGAATTTAAAATCCT----CAG----AAGTTTTTAACATGAAACTTTTTGAACAATGCCTTGTTTAGCTTAGATAAAAT--TAT--TTAATATT--CGTTAATTTAATGAAGACTTCCAGCTTTTAAGAAATCTTGAGGTATGAACAG--TACTCAATTATTGAT--TGC--ATGTACCTGGGATTAACTTTAAAAATTA---CTACCTCTTCTTGCTGACAGGATTGACTCA-TTCAAT--CAAATTATTGATGGATCAAAGGCCAA-AGTAAT---AATTGTCGCGCTCGAAAGCTGCTTAGTTCATTAATTTAAAATTCTTTCGACTCCGGTAGAGATGATATAA--------
		</sequence>
		<sequence>
			<taxon idref="Tapinanthus_sp_OM825"/>
			---------------------------------------------------------------------------------------------------------------------------------------------------------------CCCTATTGTTTAAA-AGAATTTAAACTCCT----CAG----AAGTTTTTAACATGAAACTTTTTGAACAATGCCTTGCTTAGCTTAGATAAAAT--TAGTCTCAATACT--CGTTAATTTAATGAAGACTTCCAGCTTTTAAGAAATCTTGAGGTATGAATAG--TACTCAATTATTGAT--CGC--ATGTACCTGGGATTAACTTT--AAATTA---CTACCTCTTCTTGCTTACATGATTGATTGA---------------------------------------------------------------------------------------------------------------------------
		</sequence>
		<sequence>
			<taxon idref="Taxillus_chinensis"/>
			-----------------TTAATGAAAATGTTTTAGTTCGTAAAAATTTCCA---A--AA----AACTTGAAATTTTATTCGATCTTTATATTTGTT-CCG---AAA-ATAACAATGCTACTTCTTAAATCGCAAGCATTTCACTATATTTTTTGGGTAACCTTATTGTTTAAAGAGATTTTAAACTAAT----CAG----AAGTTTTTAACACGAAAATTTTTGAACAATACCTTGCTTAGCTTAGATAAAAT--TAT--TCAATACT--CGTTAATTTAATGAAGACTCCCAGCTTTTAAGAAATCTTTAGGTATGAACAG--TACTCAATTATTGAT--TGC--ATGTACCTCGGATTAACTTT---AATTA---CTACCTCTTCTTGCTTACATGATTGACTTA-TTCCAT--CAAATTATTGATGGATTAAAGGCCAA-AGTAAT---AATTGTAGCGCTCGAAAGCTGCTTAGTGCATTAATTTAAAATTCTTTCGACTCCAGTAGAGGTGATA-----------
		</sequence>
		<sequence>
			<taxon idref="Tolypanthus_involucratus"/>
			-----------------------------------------AAACTTTCCA---A--AA----AACTTGAAAATATATTCTATCTTTATATTTGTT-CCT---AAA-ATAACAATGCTACTTCTTAAATCGTAATCATTTCACTATATTTTTTGGGTAACCCTATTGTTTAAAGAGAATTTAAAATCCT----CAG----AAGTTTTTAACATGAAACTTTTTGAACAATGCCTTGCTTAGCTTAGATAAAAT--TAT--TCAATACT--CGTTAATGTAATGAAGACTTCCAGCTTTTAAGAAATCTTGAGGTATGAACAG--TACTCAATTATTGAT--CGC--ATGTACCTGGGATTAACTTT--AAATTA---CTACATCTTCTTGCTTACATGATTGACTGA-TTCCAT--CAAATTATTGATGGATCAAAGGCCAA-AGTAAT---AATTGTCGCGCTCGAAAGCTGCTTAGTTCATTAATTTAAAATTCTTTCGACTCCAGTAGAGGTG--------------
		</sequence>
		<sequence>
			<taxon idref="Tripodanthus_acutifolius"/>
			AAATACTCAAGGTAGCGTTAATGAAAATGTTTTAGTTCGTAAAAATTTCCA---A--CA----AACTTGAAAATATATTCGATCTTTATATCTGTT-CCT---AAA-ATAACAATGCTACTTCTTAAATCATAATCATTTCACTATATTTTTTGAGTAACCCTATTGTTTAAAGAGATTTTCAAATCCT----CAG----AAGTTTTTAACATGAAACTTTTTGAACAATGCCTTGCCTAGTTTAGATAAATT--TAT--TCAATATT--CGTTAACTTAATGAAGACTTCCAGCCTTTAAGAAATCTTGAGGTATGAACAGTATACTCAATTATTGAT--CGC--GTGTACCCGGGATTAACTTT---AATTA---CTACCTCTTCTTGCTCACATGATTGACTGA-CTGCAT--CAAATTATTGGTGGATCAAAGGCCAA-GGTAAT---AATTGTCGCGCTCGAAAGCTGCTTAGTGCATTAATTCAAAATTCTTTCGACTCCGGTAG-------------------
		</sequence>
		<sequence>
			<taxon idref="Tripodanthus_belmirensis"/>
			--------------------------------------------------------------------------------------------------------------------------------------------------------------------------------------------------------------------------------------------------------------------------------------------------------------------------------------------------------------------------------------------------------------------------------------------------------------------------------------------------------------------------------------------------
		</sequence>
		<sequence>
			<taxon idref="Tripodanthus_flagellaris"/>
			--------------------------------------------------------------------------------------------------------------------------------------------------------------------------------------------------------------------------------------------------------------------------------------------------------------------------------------------------------------------------------------------------------------------------------------------------------------------------------------------------------------------------------------------------
		</sequence>
		<sequence>
			<taxon idref="Tristerix_aphyllus"/>
			--------------------------------------------------------------------------------------------------------------------------------------------------------------------------------------------------------------------------------------------------------------------------------------------------------------------------------------------------------------------------------------------------------------------------------------------------------------------------------------------------------------------------------------------------
		</sequence>
		<sequence>
			<taxon idref="Tristerix_chodatianus"/>
			--------------------------------------------------------------------------------------------------------------------------------------------------------------------------------------------------------------------------------------------------------------------------------------------------------------------------------------------------------------------------------------------------------------------------------------------------------------------------------------------------------------------------------------------------
		</sequence>
		<sequence>
			<taxon idref="Tristerix_corymbosus"/>
			-------------AGCGTTAATATAAATGTTTTAGTTCGTAAAGCTTTCCA---A--AA----AACTTGAAAATTTATTCGATCTTGATATCTGTT-CCC---AAC-ATAACAATGCTACTTCTTAAATCATAATCATTTCACTATATTTTTTGAGTAATCCTATTGTTTAAAGAGAATTGAAAATCCT----CAT----AAGTTTTTAACATGAAACTTTTTGAACAATGCCTTGCTTAGTTTAGACAAAAT--TAT--TCAATACT--CGTTAACTTAATGAAGATTTCTAACCTTTAAGAAATCTTGAAGTATGAACAGTATACTAAATGATTGAT--TGC--ATGTACCTGGGATTAACTTT---AATTA---TTACCTCTTCTTGCTCACATGATTGACTGA-TCGCAT--CAAATTATTGGTAGATC-------------------------------------------------------------------------------------------------
		</sequence>
		<sequence>
			<taxon idref="Tristerix_grandiflorus"/>
			--------------------------------------------------------------------------------------------------------------------------------------------------------------------------------------------------------------------------------------------------------------------------------------------------------------------------------------------------------------------------------------------------------------------------------------------------------------------------------------------------------------------------------------------------
		</sequence>
		<sequence>
			<taxon idref="Tristerix_longebracteatus"/>
			--------------------------------------------------------------------------------------------------------------------------------------------------------------------------------------------------------------------------------------------------------------------------------------------------------------------------------------------------------------------------------------------------------------------------------------------------------------------------------------------------------------------------------------------------
		</sequence>
		<sequence>
			<taxon idref="Tristerix_penduliflorus"/>
			--------------------------------------------------------------------------------------------------------------------------------------------------------------------------------------------------------------------------------------------------------------------------------------------------------------------------------------------------------------------------------------------------------------------------------------------------------------------------------------------------------------------------------------------------
		</sequence>
		<sequence>
			<taxon idref="Tristerix_peruvianus"/>
			--------------------------------------------------------------------------------------------------------------------------------------------------------------------------------------------------------------------------------------------------------------------------------------------------------------------------------------------------------------------------------------------------------------------------------------------------------------------------------------------------------------------------------------------------
		</sequence>
		<sequence>
			<taxon idref="Tristerix_peytonii"/>
			--------------------------------------------------------------------------------------------------------------------------------------------------------------------------------------------------------------------------------------------------------------------------------------------------------------------------------------------------------------------------------------------------------------------------------------------------------------------------------------------------------------------------------------------------
		</sequence>
		<sequence>
			<taxon idref="Tristerix_pubescens"/>
			--------------------------------------------------------------------------------------------------------------------------------------------------------------------------------------------------------------------------------------------------------------------------------------------------------------------------------------------------------------------------------------------------------------------------------------------------------------------------------------------------------------------------------------------------
		</sequence>
		<sequence>
			<taxon idref="Tristerix_verticillatus"/>
			--------------------------------------------------------------------------------------------------------------------------------------------------------------------------------------------------------------------------------------------------------------------------------------------------------------------------------------------------------------------------------------------------------------------------------------------------------------------------------------------------------------------------------------------------
		</sequence>
		<sequence>
			<taxon idref="Tupeia_antarctica"/>
			AAATACTCAAGGTAACGTTAATGAAAATGTTTTAGTTCGTAAAACTTTCCA---A--CA----AATTTGAAAATATATTTGATCTTTATATCTGTT-CCT---AAA-ATAACAATGCTACTTCTTAAATCATAATCATTTCACTATATTTTTTGAGTAACCCTATTGTTTAAAGAGAACTTCAAATCCT----CAG----AAGTTTTTAACATGAAACTTTTTGAACAATGCCTTGCTTAGTTTAGATAAAAT--TAT--TCAATACT--CGTTAACTTAATGAAGACTTCCAACCTTTAAGAAATCTTGAGGTATGAACAGTATACTCAATTATTGAG--CGC--GTGTACCTGGGATTAACTTT---AATTA---TTACCTCTTCTTGCTCACATGATTGACTGA-TTGCAT--CAAATTATTGGTGAATC-------------------------------------------------------------------------------------------------
		</sequence>
		<sequence>
			<taxon idref="Vanwykia_remota"/>
			----------------GTTAATGAAAATGTTTTAGTTCGTAAAATTTTCCA---A--AA----AAATTGAAAATATATTCGATCTGTATATTTGTT-CCT---AAA-ATAACAATGCTACTTCTTAAATCGTAATCATTTCACTATATTTTTTGGGTAACCCTATTGTTTAAAAAGAATTTAAAATCCT----CAA----AAGTTTTTAACATGAAACTTGTTGAACAATGCCTTGCTTAGCTTAGA--------TAT--TCAATACT--CGTTAATTTAATGAAGACTTCCAGCTTTTAAGAAATCTTGAGGTATGAACAG--TACTCAATTATTGAT--CGC--ATGTACCTGGGATTAACTTT--AAATTA---CTACCTCTTCTTGCTTACATGATTGACAGA-TTCAAT--CAAATTATTGATGGATCAAAAGCCAA-AGTAAT---AATTGTCGCGCTCGAAAGCTGCTTAGTTCATTAATTTAAAATTCTTTCGACTCCAGTAGAGGTGATATA---------
		</sequence>
	</alignment>

	<!-- The sequence alignment (each sequence refers to a taxon above).         -->
	<!-- ntax=101 nchar=530                                                      -->
	<alignment id="alignment3" dataType="nucleotide">
		<sequence>
			<taxon idref="Actinanthella_menyharthii"/>
			GGTTTATTTTTTCTAATGCATATTCAGTGAATGAAATTAGTCGTTTTTTTT---T--TT----ATTTTGCCATTTTACAGTGAGTTGATATCACAA-TTT---ATT-AACAGATAAATTCATCTAATACCTATTGATAAATTTTTTAAGTATTTTGGATTTTATTAACTCCATTTGCTTTCATCTTCCT----AAA----TGACTACATTTTCTATACTTTTATCACTTAAAATTACTTGATTCTAAAAAATT--ATC--TTGTTACA--ATGCATTTGTTTGTAAATTGTAAGGTTTGTAGCTTTTCTGATTTTGGTAAAG--AAAACGTCTCTATTT--ATA--TAACTTGGAATAGAATATAA--TTTTTG---GTTCATATATGTAAGTAGATTCCATCCTGG-GCGCTC--ATTTTTCATGTACATTTTTCCATAAA-TTGTAA---GTATATGTTATATTACACTATTTGAAATAATGAATTGGGGATTGGCCAGTTTTGGAGTAATTTGTGTTTTGTAATTAA
		</sequence>
		<sequence>
			<taxon idref="Agelanthus_sansibarensis"/>
			--------------AATGCATATTCAGTGAATGAAATTAGTCGTTTTTTTT---T--TC----ATTTTGCCATTTGACAGTGAGTTGATATCACAA-TTT---ATT-AACATATAAATTCATCTAATACCTATTGATAAATTTATTAAGTATTTTGAATTTTATTAACTCCATTTGCTTTCATCTTCCT----AAA----TGAATACATTTTCTATACTTTTATCACTTAAAATTACTTGATTCTAAAAAGTT--ATC--TTGTTACA--ATGCATTTGTTTGCAAAGTGTAAGGTTTGTAGCTCTTCTGATTTTGGTAAAG--AAAACGTCTCTATTT--ATA--TAACTTGGAATAGAATATAA--TTTTTGGTGGTTTATATATGTAAATAGATTCCATCCTTG-GCGCTA--ATTTTTCATGTACATTTTTCCATAAA-TTGTAA---GTATATATTATATTACACTATTTGAAATAATGAATTGGGGATTGGCCAGTTTTGTAGTAATTTG--------------
		</sequence>
		<sequence>
			<taxon idref="Alepis_flavida"/>
			GGTTTATTCTTTATAATGCATATTCAATAAATGACATTAGTAGTTTTTTTT---T--TC----ATTTTGCCATTTTACAGTAAATTGAGATCACAA-TCA---ATA-AACATATAAATTCATCTAATACCTATTGATAAACTTTTTACGTATTTCGGATCTTGTTAACTCCGTTTGCCCTTAGATTCTT----AAA----TAAACATATCTTCTACACTCTTATCACTTAAAATTACTTGCTTCTAAAAAGTT--ATC--TTGTTATT--AGGCATTTGTTTGTAAAGTGTAAGGTTTGTAGATCTCCTGATTTTGGTAAAGCTCAAACGTCTCTATTT--ATA--TAACCTGGAATAGAATATAA---TTTTG---GTTCATATGTGTAAGTAGATTCCATCCTTG-GCGCTC--ATTTTTCATGTACATTT-------------------------------------------------------------------------------------------------
		</sequence>
		<sequence>
			<taxon idref="Amyema_cambagei"/>
			--------------------------------------------------------------------------------------------------------------------------------------------------------------------------------------------------------------------------------------------------------------------------------------------------------------------------------------------------------------------------------------------------------------------------------------------------------------------------------------------------------------------------------------------------
		</sequence>
		<sequence>
			<taxon idref="Amyema_glabra"/>
			--------------------TGTTCAGTGAATGATATTAGTTGTTTTTTTT------------ATTTTACCATTTGACAGTGAGTTGAGATCACAA-TTT---ATT-AACATATAAATTCATTTAATACCTCTTGATAAATTTTTTAAGTATTTTGGATTTTATTAACTACGTTTGCTTTTA-ATTCCT----AAAAA--TGAAGATATTTGCGACACTTTTATCACTTAAAATTATTTGATTCTAAAAAGTT--ATT--TTGTTACA--ATGCATTTATTTGTAAATTGTAATGTTTGTAGCTCTTCTGATTTTGGTAAAG--AAAACGTCTCTATTT--ATA--TAACCTGGAATAGAATATAA---TTTTG---GTTCATATATGTAAGTATATTCTATTCTTG-ACGCTA--ATTTTTCACGTACATTTTTCCATAAA-TTGTAA---GTATATTTTATATTACACTATTTGAAATAATGAATTGGGGATTGACCAGTTTTGGAGTAAT-----------------
		</sequence>
		<sequence>
			<taxon idref="Amyema_queenslandica"/>
			-----------------GCATATTCAGTGAATGACATTAGTCGTTTTTTTT---T--GC----ATTTTACCATTTGACAGTGGGTTGATATCACAA-TTT---ATT-AACATATAAATTCATCTAATACCTATTGATAAATTTTTTAAGTATTTTGGATTTTATTAACTCCGTTTGCTTTAATATTCCT----AAA----TGAATACATTTTCTACACTTTTATCACTTAAAATTACTTGATTCTAAAAAGTT--ATC--TTGTTACA--ATGCATTTGTTTGTAAATTGTAAGGTTTGTAGCTTTTCTGATTTTGGTAAAG--AAAACGTCTCTATTT--ATA--TAACCTGGAATAGAATATAA-TTTTTTG---GTTCATATATGTAAGTAGATTCCATCCTTG-GCGCTA--ATTTTTCATGTACATTTTTCCATAAA-GTGTAA---GTATATTTTATATTACACTATTTGAAATAATGAATTGGGGATTGGCCAGTTTTGGA----------------------
		</sequence>
		<sequence>
			<taxon idref="Amylotheca_subumbellata"/>
			--------------------------------------------------------------------------------------------------------------------------------------------------------------------------------------------------------------------------------------------------------------------------------------------------------------------------------------------------------------------------------------------------------------------------------------------------------------------------------------------------------------------------------------------------
		</sequence>
		<sequence>
			<taxon idref="Amylotheca_duthieana"/>
			GGTTTATTTTTTATAATGCATATTCAATGAATGACATTAGTAGTTTTTTTT---T--TC----ATTTTGCCATTTTACAATAAATTGATATCACAA-TCC---ATGGAACATATAAATTCATCTAAAACCTATTGATAAACTTTTTACGTATTTCGGATTTTGTTAACTCCGTTTGCTTTCAGATTCTT----AAA----TAAACATATTTTCTACACTTTTATCACTTAAAATTACTTGATTCTAAAAAGTT--ATC--TTGTTATT--AGGCATCTGTTTGTAAAGTGTAAGGTTTGTAGATCTCCTGATTTTGGTAAAGCTAAAACGTCTCTATTT--ATA--TAC--TGGAATAGAATATAA---TTTTG---GTTCATATGTGTAAGTAGATTCTATCCTTG-GCGCTA--ATTTTTCATGTACATTTTTCCACAAA-GTGTAA---GTATATTTTATATTATACTATTTGAAATGATGAATTGAGGATTGGCCAGTTTTGGGATAATTTGTTTT----------
		</sequence>
		<sequence>
			<taxon idref="Atkinsonia_ligustrina"/>
			-------------------ATATTCAATGAATGACATTAGTAGTTGTTTTT---T--TC----ATCTTGCCATTTTACAGTAAATTGATATCACAA-TCC---ATG-AACATATAAATTCATCTAAAACCTATTGATAAACTTTTTACGTATTTCGGATCTTGTTAACTCCGTTTGCTTTCAGATTCTT----AAA----TAAACACATTTTCTACACTTTTATCACTTAAAATTACTTGAGTCTAAAAAGTT--ATC--TTGTTATT--AGGCATTTGTTAGTAAATTGTAAGGTTTGTAGATCTCCTGATTTTGGTAAAGCTAAAACGTCTCTATTT--ATA--TAACCTGGAATAGAATATAA---TTTTG---GTTCATATGTGTAAGTAGATTCCATCCTTG-GCGCTA--ATTTTTCATGTACATTTTTCCACAAA-GTGTAA---GTATATTTTATATTACACTATTTGAAATGATGAATTGGGAGTTGGCCAGCTCTG------------------------
		</sequence>
		<sequence>
			<taxon idref="Bakerella_sp_Nickrent_4161"/>
			-GTTTATTTTTTCTAATGCATATTCAGTGAATGAAATTAGTCGTTCTTTTT---T--TC----ATTTTACCATTTGACAGTGAGTTGAAATCATAA-TCA---ATT-AACATATAAATTCATCTAATACTTATTGATAAATTTTTTAAGTATTTTGGATTTTATTAACTCCGTTTGCTTTCATATTCCT----AAA----TGAATACATTTTCTACACTTTTATCACTTAAAATTACTTGATTCTAAAAAGTT--ATC--TTGTTACA--ATGTATTTGTTTGTAAGTTGTAAGGTTTGTAGCTCTTCTGATTTTGGTAAAG--AAAACGTCTCTATTT--ATA--TAACCTGGAATAGAATATAA--TTTTTG---GTTCTATTATGTAAGTAGATTCCATCCTTG-GCGCTA--ATTTTTCATTTACATTTTTCCATAAA-TTGTAA---GTATATGTTATATTACATTATTTGAAATAATGAATTGGGAATTGGCCAGTTTTGGAGTAATTTGTGTTT---------
		</sequence>
		<sequence>
			<taxon idref="Baratranthus_axanthus"/>
			--------------------------------------------------------------------------------------------------------------------------------------------------------------------------------------------------------------------------------------------------------------------------------------------------------------------------------------------------------------------------------------------------------------------------------------------------------------------------------------------------------------------------------------------------
		</sequence>
		<sequence>
			<taxon idref="Benthamina_alyxifolia"/>
			GGTTTATTTTTTCTAATGCATGTTCAGTGAATGACATTAGTCGTTTTTTTT---T--GC----ATTTTACCATTTGACAGTGAGTTGATATCACAA-TTT---ATT-AACATATAAATTCATCTAATACCTATTGATAAATTTTTTAAGTATTTTGGATTTTATTAATTCCGTTTGCTTTCATATTCCT----AAA----TGAATACATTTTCTACACTT-TATCACTTAAAATTACTTGATTCTAACAAGTT--ATC--TTGTTACA--ATGCATTTGTTTGTAAATTGTAAGGTTTGTAGCTCTTCTGATTTTGGTAAAG--AAAACGTCTCTATTT--ATA--TAACCTGGAATAGAATATAA-TTTTTTG---GTTCATATATTTAAGTAGATTCCATCCTTG-GCGCTA--ATTTTTCATGTACATTTTTCCATAAA-TTGTAA---GTATATTTTATATTACACTATTTGAAATAATGAATTGGGGATTGGCCAGTTTTGGAGTAATTTGTGTTTT--------
		</sequence>
		<sequence>
			<taxon idref="Berhautia_senegalensis"/>
			----------------------------GAATGAAATTAGTCGTTTTTTTT---T--TCATTCATTTTGCCATTTGACAGTGAGTTGAGATCACAATTTT---AGT-AACATATAAATTCATCTAAAACTTATTGATAAATTTTTTAAGTATTTTGGATTTTATTAACTCTATTTGCTTTCATCTTCCT----AAAA---TGACTACATTTTCTATACTTTTATCACTTAAAATTACTTGATTCTAAAAAATT--ATC--TTGTTACA--ATGCATTTGTTTGTAAATTGGAAGGTTTGTAGCTCTTTTGATTTTGGTAAAG--AAAACGTCTCTATTT--ATA--TAACTTGGAATAGAATATAA--GTTTTT---GTTCATATATGTAAGTAGATTCCATCCTTG-GCGCTA--ATTTTTCATGTACATTTTTCCATAAA-TTGTAA---GTATATGTTATATTACACTATTTGAAATAATGAATTGGTGATTGACCAGTTTTGGAGTAGTTTGTGTTTT--------
		</sequence>
		<sequence>
			<taxon idref="Cecarria_obtusifolia"/>
			---------------------------TGAATGACATTAGTAGTTTTTTTT---T------------------------------------------------------------------------------------------------------------------------------------------------------------------------------------------------------------------------------------------------------------CTGATTTTGGTAAAG--AAAACGTC--TATTT--ATA--TAACCTGGCATAGAATCTAA--TTTTTG---GTTTA---GTGTATGTAGATCTCATCTTTG-GCGCTA--ATTTTTCATGTACATTTTTCCACAAA-GTGTAA---GTATAT-----------------------ATGAATTGGAGATTGGCCAGTTTCCGTATAATTTGTGTT----------
		</sequence>
		<sequence>
			<taxon idref="Cladocolea_cupulata"/>
			--------------------------------------------------------------------------------------------------------------------------------------------------------------------------------------------------------------------------------------------------------------------------------------------------------------------------------------------------------------------------------------------------------------------------------------------------------------------------------------------------------------------------------------------------
		</sequence>
		<sequence>
			<taxon idref="Cladocolea_gracilis"/>
			----------------------TTCAGTGAATGACATTAGTAGTTTTTTTT---T--TC----ATTTGACCATTTTACAGTAAATTGATATCACAA-TCCAC-ATG-AATACATAAATTCATCTAAAACCTATTGATAAACTTTTTACGTATTTCGGACTTTGTTAACTCCGTTTGTT-GTAGTTTCTA------A----TAAAC--ATTTTCTACACTTTTATCACTTAAAATTACTTGATCCTAAAAAGTT--ATC--TTGTTATT--AGGCATTTGTTTGTAAATTGTAAGGTTTGTAGATTTCCTGATTTTGGTAAAGTTAAAACGCTTCTATTT--ATA--TAC--TGGAATAGAATATAA---TTTTG---GTTCATATGTGTAGGTAAATTCCATCCTTG-GCGCTA--ATTTTTCATGTACATTTTTCCACAAA-GTGTAA---GTATATTTTATATTACACTATTTGAAATGATTAATTGGGGATTGGCTAGTTTCGGG----------------------
		</sequence>
		<sequence>
			<taxon idref="Cladocolea_mcvaughii"/>
			--------------------------------------------------------------------------------------------------------------------------------------------------------------------------------------------------------------------------------------------------------------------------------------------------------------------------------------------------------------------------------------------------------------------------------------------------------------------------------------------------------------------------------------------------
		</sequence>
		<sequence>
			<taxon idref="Dactyliophora_novaeguineae"/>
			GGTTTATTTTTTCTAATGCATATTCGGTGAATGACATTAGTCGTTTTTTTT---T--GC----ATTTTACCATTTGACAGTGAGTTGATATCACAA-TTT---ATT-AACATATAAATTCATCTAATACCTCTTGATAAATTTTTTAAGTATTTTGGATTTTATTAACTCCGTTTGCTTTAATATTCCT----AAA----TGAATACATTTTCTACACTTTTATCACTTAAAATTACTTGATTCTAAAAAGTT--ATC--TTGTTACA--ATGCATTTGTTTGTAAATTGTAAGGTTTGTAGCTCTTCTGATTTTGGTAAAG--AAAACGTCTCTATTT--ATA--TAACCTGGAATAGAATATAA-TTTTTTG---GTTCATATATGTAAGTAGATTCCATCCTTG-GCGCTA--ATTTTTCATGTCCATTTTTCCATAAA-TTGTAA---GTATATTTTATATTACACTATTTGAAACAATGAATTGGGGATTGGCCAGTTTTGGAGTAATTTGTGTTTT--------
		</sequence>
		<sequence>
			<taxon idref="Decaisnina_brittenii"/>
			--------------------------------------------------------------------------------------------------------------------------------------------------------------------------------------------------------------------------------------------------------------------------------------------------------------------------------------------------------------------------------------------------------------------------------------------------------------------------------------------------------------------------------------------------
		</sequence>
		<sequence>
			<taxon idref="Decaisnina_congesta"/>
			--------------------------------------------------------------------------------------------------------------------------------------------------------------------------------------------------------------------------------------------------------------------------------------------------------------------------------------------------------------------------------------------------------------------------------------------------------------------------------------------------------------------------------------------------
		</sequence>
		<sequence>
			<taxon idref="Decaisnina_signata"/>
			--------------------------------------------------------------------------------------------------------------------------------------------------------------------------------------------------------------------------------------------------------------------------------------------------------------------------------------------------------------------------------------------------------------------------------------------------------------------------------------------------------------------------------------------------
		</sequence>
		<sequence>
			<taxon idref="Decaisnina_triflora"/>
			-----------------------------------------AGTTTTTTTT---T--TC----ATTTGGCCATTTGACACTAAATTGAGATCACAA-TCC---ATG-AACATATAAATTCATCTAAAACCTATTGATAAACTTTTTACGTATTTCGGATTTTGTTAACTTCGTTTGCTTTCATATTCTT-AATAAA----TAAACATATTTTCTACACTTTTATCACTTAAAATTACTTGATTCTAAAAAGTT--ATC--TTGTTATT--AGGCATCTGTTTGTAAAGTGTAAGGTTTGTAGATCTCCTGATTTTGGTACAGCTAAAACGTCTCTATTT--ATA--TACCCTGGAATAGAATATAA---TTTTG---GTTCATATATGTAAGTACATTCCATCCTTG-GCGCTA--ATTTTTCATGTACATTTTTCCACAAA-ATGTAA---GTATATTTTATATTATACTATTTGAAATGATGAATTGAGGATTCGCCAGTTTTGGGATAAT-----------------
		</sequence>
		<sequence>
			<taxon idref="Dendropemon_bicolor"/>
			------------------CATATTCAGTGAATGACATTAGTAGTTTTTTTT---T--TC----ATTTGGCCATTTTACAGTAAATTGAGATCACAA-TCC---ATG-AACACATAAATTCATCTAATACCTATTGATAAAGTTTTTACGTATTTCGGACCTTGTTAACTCCGTTTGTT-TTAGATTCTTATAACAA----TAAAC--ATTTTCTACACTTTTATCACTTAAAATTACTTGATCCTAAAAAGTT--ATC--TTCTTATT--AGGCATTTGTTTGTAAATTGTAAGGTTTTTAGATTTCCTGATTTTGGTAAATTTAAAACGCTTCTATTTATATA--TAACCTGGAATAGAATATAA---TTTTG---GTTCATATGTGTAGGTAAATTCCATCCTTG-GCGCTA--ATTTTTTATGTACATTTTTTCACAAA-GTGTAA---GTATATTTTATATTACACTATTTGAAATGATTAATTGGGGATTGGCTAGTTTTGGGGTAA------------------
		</sequence>
		<sequence>
			<taxon idref="Dendrophthoe_curvata"/>
			--------------------TATTCAATGAATGAAATTAGTCGCTTTTTTT---T--TC----ATTTTGCCGTTTGACAGTGAGTTGATATTACAA-TTT---ATT-AACATATAAATTCATCTAATATCTATTGATAAATTTTTTAAGTATTTTGGATTTTATTAGCTCCGTTTGCTTTAATATTCCT----AAA----TTATTACATTTTTTACACTTTTATCACTTAAAATTACTTGATTCTAAAAAGTT--ATC--TTGTTACA--ATGCATTTGTTTGTAAATTGTAAGGTTTGTAGCTTTTCTGATTTTGTTAAAG--AAAACGTCTCTATTT--ATA--TAACCTGGAATAGAATATAA--TTTTTG---GTTCATATATGTAAGTAGATTCCATACTTG-GCGCTA--ATTTTTCATGTACATTTTTCCATAAA-TTGTAA---GTATATGTTATATTACACTATTTGAAATAATGAATTGGGGATTGGCCAGTTTTGGAG---------------------
		</sequence>
		<sequence>
			<taxon idref="Dendrophthoe_constricta"/>
			--------------------------------------------------------------------------------------------------------------------------------------------------------------------------------------------------------------------------------------------------------------------------------------------------------------------------------------------------------------------------------------------------------------------------------------------------------------------------------------------------------------------------------------------------
		</sequence>
		<sequence>
			<taxon idref="Dendrophthoe_longituba"/>
			GGTTTATTTTTTCTAATGTATATTCAGTGAATGAAATTAGTCGTTTTTTTT---T--TC----ATTTTGCCGTTTGACAGTGAGTTAATATTACAA-TTT---ATT-AACATATAAATTCATCTAATACCTATTGATAAATTTTTTAAGTATTTTGGATTTTATTAACTTCGTTTGCTTTCATATTCCT----AAA----TGAATACATTTTCTACACTT-TATCACTTAAAATTACTTGATTTTAAAAAGTT--ATC--TTGTTACA--ATGCATTTGTTTGTAAATTGTAAGGTTTGTAGTTCTTCTGATTTTGGTAAAG--AAAACGTCTCTATTT--ATA--TAACCTGGAATAGAATATAA--TTTTTC---GTTCATATATGTAAGTAGATTCCATCCTTG-GCGCTA--ATTTTTTATGTACATTTTTCCATAAA-TTGTAA---GTATATGTTATATTACACTATTTGAAATAATGAATTGGGGACTGGCCAGTTTTGGAGTAATTTGTGTTTTGTAATTAA
		</sequence>
		<sequence>
			<taxon idref="Dendrophthoe_vitellina"/>
			--------------------------------------------------------------------------------------------------------------------------------------------------------------------------------------------------------------------------------------------------------------------------------------------------------------------------------------------------------------------------------------------------------------------------------------------------------------------------------------------------------------------------------------------------
		</sequence>
		<sequence>
			<taxon idref="Desmaria_mutabilis"/>
			----------------TGCATATTCAATGAATGACATTAGTAGTTTTTTTT---T--TC----ATTTTGCCATTTTACAGTAAATTGAGATCACAA-TCC---ATG-AACATATAAATTCATCTAATACCGATTGATAAACTTTTTACGTATTTCGGATCTTGTTAATTCCGTTTGCTTTCATATTCCT----AAA----TAAACACATTTTCTACACTTTTATCATTTAAAATTACTTGGTTCTAAAAAGTT--ATC--TTGGGATT--AGGCATTTGTTTGTAAATTGTAAGGTTTGTAGATCTCCTGATTTTGGTAAAGCTAAAACGTCTCTATTT--ATA--TAACCTGGAATAGAATATAA---TTTTG---GTTCATTTGTATAAGTAGATTCCATCCTTG-ACGCTA--ATTTTTCATGTACATTT-------------------------------------------------------------------------------------------------
		</sequence>
		<sequence>
			<taxon idref="Diplatia_furcata"/>
			--------------AATGCATGTTCAGTGAATGATATTAGTTGTTTTTTTT---T--GC----ATTTTACCATTTGACAGTGAGTTGAGATCACAA-TTT---ATT-AACATATAAATTCATTTAATACCTCTTGATAAATTTTTTAAGTATTTTGGATTTTATTAACTACGTTTGCTTTCA-ATTCCT----AAAAAAATAAAGATATTTGTGACACTTTTATCACTTAAAATTATTTGATTCTAAAAAGTT--ATT--TTGTTACA--ATGCATTTATTTGTAAATTGTAATGTTTGTAGCTCTTCTGATTTTGGTAAAG--AAAACATCTCTATTT--ATA--TAACCTGGAATAGAATATAA---TTTTG---GTTCATATATG------------ATTCTTG-GCGCTA--GTTTTTCACGTACATTTTTCCATAAA-TTGTAA---GTATATTTTATATTACACTATTTGAAATAATGAATTGGGGATTAACCCGTTTTGGAGT--------------------
		</sequence>
		<sequence>
			<taxon idref="Diplatia_grandibractea"/>
			--------------------------------------------------------------------------------------------------------------------------------------------------------------------------------------------------------------------------------------------------------------------------------------------------------------------------------------------------------------------------------------------------------------------------------------------------------------------------------------------------------------------------------------------------
		</sequence>
		<sequence>
			<taxon idref="Emelianthe_panganensis"/>
			-----------------------------AATGAAATTAGTCGTTTTTTTT---T--TC----ATTTGGCCATTTTACAGTGAGTTGATATCACAA-TTT---ATTAAACAGATAAATTCATCTAATACCTATTGATAAATTTTTTAAATATTTTGGATTTTATTAACTCCGTTTGCTTTCAGATTTCT----AAA----TGAATACATTTTCTACACTTTTATCACTTAAAATTACTTGATTCTAAAAAGTT--ATC--TTGTTACA--A------------------------TTTGTAGCTCTTCTGATGTTGGTAAAG--AAAACGTCTCTATTT--ATA--TAACCTGGAATAGAATATAA--TTTTTG---ATTCATATATGTAAGTAGATTCCATCCTTGGGCGATA--ATTTTTCATGTACATTTTTCTATAAAAGTGTAA---GTATATGTTATATTACATTATTTGAAATCATCAATTGGGGATTGGCCAGTTTTGG-----------------------
		</sequence>
		<sequence>
			<taxon idref="Englerina_ramulosa"/>
			-------------TAATGCATATTCAGTGAATGAAATTAGTCGTTTTTTTT---T--TC----ATTTTGCCATTTGACAGTGAGTTGATATCACAA-TTT---ATT-AACATATAAATTCATCTAAAACTTATTGATAAATTTTTTAAGTATTTTGGATTTTATTAACTCCATTTGCTTTCATCTTCCT----AAA----TGACTACATTTTCTATACTTTTATCACTTAAAATTACTTGATTCTAAAAAGTT--ATC--TTGTTATA--ATGCATTTGTTTGTAAATTGTAAGGTTTGTAGGTCTTCTGATTTTGGTAAAG--AAAACGTCTCTATTT--ATA--TAACTTGGAATAGAATATAG--TTTTTG---GTTCATATATGTAAGTAGATTCTATCCTTG-GCGCTC--ATTTTTCATGTACATTTTTCCATAAA-TTGTAA---ATATATGTTATATTACACTATTTGAAATAATGAATTGGGTATTGGCAAGTTTTGGA----------------------
		</sequence>
		<sequence>
			<taxon idref="Erianthemum_dregei"/>
			--------------AATGCATATTCAGTGCATGAAATTAGTCGTTTTTTTT---T--TC----ATTTGGCCATTTGACAGTGAGTTAATATCACAA-TTTTTTATTAAACATATCAATTCATCTAATACCTATTGATAAATTTTTTAAATATTTTGGCTTTTATTAACTCCGTTTGCTTTCATATTTCT----AAG----TGAATCCATTTTCTACACTTTTATCACTTAAAATTACTTAATTCTAAAAAGTT--ATCTCTTGTTACA--ATGCATTTGTTTGTAAATTGTAAGATTTGTAGCTCTTCTGATTTTGGTAAAG--AAAACGTCTCTATTT--ATA--TAACCTGGAATAGAATATAA--TTTTTG---ATTCATATATGTAAGTAAATTCCATCCTTGGGAGCTA--CTTTTTCATGTACATTTTTCCATAAA-GTGTAA---GTAGATGTTATATTACATTATTTGAAATAATGAATTGGGGATTGGCCAGTTTTGGAGTAATTTG--------------
		</sequence>
		<sequence>
			<taxon idref="Gaiadendron_punctatum"/>
			-----------------------TCAATGAATGACATTAGTAGTTTTTTTT---T--TC----ATCTTGCCATTTTACAGTAAATTGATATCACAA-TCC---ATG-AACATATAAATTCATCTAATACCTATTGATAAACTTTTTACGTATTTCGGATCTTATTAACTCCGTTTTCATTAAGATTCTT----AAA----TAAAC--ATTTTCTACACTTTTAGCACTTAAATTTACTTGATTCTAAAAAGTT--ATC--TTGTTATT--ACGCAATTGTTTGTATATTGTAAGGTTTGTAGATCTCCTGATTTTAGTAAAGCTAAAACGTCTCTATTT--ATA--TAACCTGGAATAGAATATAA---TTTTG---GTTCATATGTGTAAGTAGATTCCATCCTTG-GCGCTA--ATTTTTCATGTCCATTTTTCCACAAA-GTGTAA---GTATATTTTATATTACACTATTTGAAATGATGAATTGGGGATTGGCCAGTTTTGGGATAATTTGTGTT----------
		</sequence>
		<sequence>
			<taxon idref="Globimetula_dinklagei"/>
			GGTTTATTTTTTCTAATGCATATTCAGTGAATGAAATTAGTCGTTTTTTTT---T--TC----ATTTGGCCATTTGACAGTGAGTTAATATCACAA-TTT---ATTAAACATATAAATTCATCTAATACCTATTAATAAATTTTTTAAATATTTTGGATTTTATTAACTCCATTTGCTTTCATATTTCT----AAA----TGACTACATTTTCTACACTTTTATCACTTAAAATTACTTGATTCTAAAAAGTT--ATC--TTGTTACA--ATGCATTTCTTTGTAAATTGTAAGGTTTGTAGCTTTTTTGATTTTGGTAAAG--AAAACGTCTCTATTT--ATA--TAACCTGGAATAGAATATAG--TTTTTA---ATTCATATATGTAAGTAGATTCTATCCTTGGGCGCTA--ATTTTTCATGTACATTTTTCTATAAA-GTGTAA---GTATATGTTATATTACATTATTTAAAATAATGAATTGAGGATTGGCCAGTTTTGGAGTAATTTGTGTTTTGTAATTAA
		</sequence>
		<sequence>
			<taxon idref="Helicanthes_elastica"/>
			---------------------------------------------TTTTTT---T--GC----ATTTTACCATTTGACAGTGGGTTGATATCACAA-TTT---ATT-AACATATAAATTCATCTAATACCTATTGATAAATTTTTTAAGTATTTTGGATTTTATTAACTCCGTTTGCTTTAATATTCCT----AAA----TGAATACATTTTCTACACTTTTATCACTTAAAATTACTTGATTCTAAAAAGTT--ATC--TTGTTACA--ATGCATTTGTTTGTAAATTGTAAGGTTTGTAGCTTTTCTGATTTTGGTAAAG--AAAACGTCTCTATTT--ATA--TAACCTGGAATAGAATATAA-TTTTTTG---GTTCATATATGTAAGTAGATTCCATCCTTG-GCGCTA--ATTTTTCATGTACATTTTTCCATAAA-GTGTAA---GTATATTTTATATTACACTATTTGAAATAATGAATTGGGGATTGGCCAGTTTTGGAGTAATTTGTGT-----------
		</sequence>
		<sequence>
			<taxon idref="Helixanthera_coccinea"/>
			------------------------CAGTGAATGAAATTAGTCGTTTTTTTT---T--TC----ATTTTGCCATTTGACAGTGAGTTGAGATTACAA-CTT---ATT-AACATATAAATTCATCTAATACCTATTGATAAATTTTTTAAGTATTTTGGATTTTATTAACTCCGTTTGCTTTCATATTCCT----AAA----TGATAACATTTTCTACACTTTTATCACTTAAAATTACTTGATTCTAATTAGTTAGATC--TTGTTACA--ATGCATTTGTTTGTAAACTGTAAGGTTTGTAGTTCGCCTGATTATGGCAAAG--AAAACGTCTCTATTT--ATA--TAACCTGGAATAGAATATAA--TTTTTG---GTTCATATATGTAAGTAGATTCCATCCTTG-GCGCTA--ATTTTTCATGTACATTTTTCCATAAA-ATGTAA---GTATATGTTATATTACATTATTTGAAATAATGAATTGGGGATTGGCCAGTTT--------------------------
		</sequence>
		<sequence>
			<taxon idref="Helixanthera_cylindrica"/>
			-------------------ATATTCAGTGAATGACATTAGTCGTTTTTTTTTTTT--TC----ATTTTGCCATTTCACAGTGAGTTGAAATTACAA-TTT---ATT-AACATATAAATTCATCTAATACCTATTGATAAATTTTTTAAGTATTTTGAATTTTATTAATTCCGTTTGCTTTCATATTCCT----AAA----TGATTACATTTTCTACACTTTTATCACTTAAAATTACTTGATTCTAAAAAGTT--AT-----GTTACA--ATGCATTTGTTTGTAAATTGTAAGGTTTGTAGCTCTTCTGATTTTGGTAAAG--AAAACGTCTCTATTT--ATA--TAACCTGTAATAGAATATAA-TATTTTG---GTTCATATATGTAAGTAGATTCCATCCTTG-GCGCTAATATTTTTCATGTACATTTTTCCATAAA-GTGTAA---GTATATTTTATATTACACTATTTGAAATAATGAATTGGGGATTGGCCAGTTTTGGA----------------------
		</sequence>
		<sequence>
			<taxon idref="Helixanthera_parasitica"/>
			--------------------------------------------------------------------------------------------------------------------------------------------------------------------------------------------------------------------------------------------------------------------------------------------------------------------------------------------------------------------------------------------------------------------------------------------------------------------------------------------------------------------------------------------------
		</sequence>
		<sequence>
			<taxon idref="Ileostylus_micranthus"/>
			-------------TAATGCATATTCAATGAATGACATTAGTAGTTTTTTTT---T--TC----ATTTGGCTATTTGACGGTCAATTGAGATCACAA-TTC---ATT-AACATATAAATTCATCTAATAACTATTAATAAACCTTTTAAGTATTTCGGATCTTGTTAACTACGTTTGCTTTAATATTCTT----AAA----TGACCACATTTTCTACACTTTTATCACTTAAAATTACTTGATTATAAAAAGTT--ATA--TTGTTACT--AGGCATTTATTTGTAAAGTGTAAGGTTTTTAGTTCTCCTGATTTTGGTAAAG--ATAACGTCTCTATTG--ATA--TAACCTGGAATAGAATATAA---TTTTG---GTTCATATGTGTAAGTAGATTTTATCCTTG-GCGCTA--ATTTTTCATGTACATTTTTCCACAAA-ATGTAA---GTATATTTTATATTACACTATTTGAAATGATGAATTGGGGATTGGCCAGTTTTGGGATAATTTGTGTT----------
		</sequence>
		<sequence>
			<taxon idref="Lepidaria_oviceps"/>
			--------------------------------------------------------------------------------------------------------------------------------------------------------------------------------------------------------------------------------------------------------------------------------------------------------------------------------------------------------------------------------------------------------------------------------------------------------------------------------------------------------------------------------------------------
		</sequence>
		<sequence>
			<taxon idref="Lepidaria_sp_Nickrent_4044"/>
			GGTTTATTTTTTATAATGCATATTCAATGAATGACATTAGTAGTTTTTTTT---T--TC----ATTTGGCCATTTTACAATAAATTGAGATCACAA-TTC---ATG-AACATATAAATTCATCTAAAACCTATTGATAAACTTTTTACGTATTTCGGATTTTGTTAACTCCGTTTGCTTTCATATTCTT----AAA----TAAACATATTTTCTACACTTTTATCACTTAAAATTACTTGATTCTAAAAAGTT--ATC--TTGTTATT--AGGCATCTGTTTGTAAGGTGTAAGGTTTGTAGATCTCTTGATTTTGGTAAAGCTAAAACGTCTCTATTT--ATA--TACCCTGGAATAGAATATAA---TTTTG---GTTCATATGTGTAGGTAGATTCCATCCTTG-GCGCTA--ATTTTTCATGTACATTTTTCCACAAA-GTGTAA---GTATATTTTATATTATACTATTTGAAATGATGAATTGAGGATTGGCCAGTTTTGAGATAATT----------------
		</sequence>
		<sequence>
			<taxon idref="Ligaria_cuneifolia"/>
			---------TTTCTAATGCATGTTAAATGAATGACATTAGTATTTTTTGTT---T--TT----ATGTGGCCATTTTACAGTAAATTGATATCACAA-TCC---ATT-ACAATATAAATTCATCTCATACCTATTGATAAATTTTTTACGTATTTCGAATTCTGTTAATTTCATTTGCTCTTAGATTTTT----AAC----TAAACATATTTTCTACACTTTTACCACTTAAAATTACTTGATTTTAAGAAGTT--AAA--TTGTTACT--AGGCATTTGTTTGTAAATTGTAAGGTTTGTAGATCTCCTGATTTTAGTAAAGCTAAAACGTTTCTATTT--A----TAACCTGGAATAGAATATAA---TTTTG---GTTCGTATGTGTAAATATATTTCATCCCTG-GCGTTA--ATTTTTCATGTATATTT-------------------------------------------------------------------------------------------------
		</sequence>
		<sequence>
			<taxon idref="Loranthus_europaeus"/>
			---------------------------------------------------------------------------------------------------------------------------------------------------------------------------------------------------------------------------TTTATCACTGAAAATTACTTGATTCTAAAAAGTT--ATC--TTGTTACTCGCGGCATTCGTTTGTAAACTGTAAGGTTTATAGATCTCCTGATTTTGGTAAAG--AAAACGTCTCTATTT--ATA--TAACCTGGCATAGAGTCTAA---TTTTG---GTTCATATGTGTATGTAGATTTAATCTTTG-GCGCTA--ATTTTTCATGTACATTTTTCCACAAA-GTGTAA---GTATATTTTATA------------------------------------------------------------------
		</sequence>
		<sequence>
			<taxon idref="Loranthus_grewingkii"/>
			--------------------------------------------------------------------------------------------------------------------------------------------------------------------------------------------------------------------------------------------------------------------------------------------------------------------------------------------------------------------------------------------------------------------------------------------------------------------------------------------------------------------------------------------------
		</sequence>
		<sequence>
			<taxon idref="Loranthus_odoratus"/>
			--------------------------------------------------------------------------------------------------------------------------------------------------------------------------------------------------------------------------------------------------------------------------------------------------------------------------------------------------------------------------------------------------------------------------------------------------------------------------------------------------------------------------------------------------
		</sequence>
		<sequence>
			<taxon idref="Loxanthera_speciosa"/>
			-------------TAATGCATATTCAATGAATGACAGTAGTAGTTTTTTTT---T--TC----ATTTTGCCATTTTACAATAAATTGATATTACAA-TTC---ATG-AACATATAAATTGATCTAAAACCTATTGATAAACTTTTTACGTATTTCGGATTTTGTTAACTCCGTTTGCTTTCAGATTCTT----AAA----TAAACATATTTTCTACACTTTTATCACTTAAAATTACTTGATTCTAAAAAGTT--ATC--TTGTTATT--AGGCATTTGTTTGTAAAGTGTAAGGTTTGTAGATCTCCTGATTTTGGTAAAGCTAAAACGTCTCTATTT--ATA--TACCCTGGAATAGAATATAA---TTTTG---GTTCATATGTGTAAGTAGATTCCATCCTTG-ACGCTA--ATTTTTCATGTACATTTTTCCACAAA-GTGTAA---GTATATTTTATATTATACTATTTGAAATGATGAATTGAGGATTGGCCAGTTTTGGGATAATTTGTTTT----------
		</sequence>
		<sequence>
			<taxon idref="Lysiana_filifolia"/>
			-------------TAATGCATATTCAAGGAATGACATTAGTAGTTTTTTTT---T--TC----ATTTTGCCATTTTACAATAAATTGAGATCACAA-TCC---ATG-AACATATAAATTCATCTAAAACCTATTGATAAACTTTTTACGTATTTCGGATTTTGTTAATTCCGTTTGCTTTCAGAT--TT----AAA----TAAACATATTTTCGACACTTTTATCACTTAAAATTACTTGATTCTAAAAAGTT--ATC--TTGTTATT--AGGCATTTGTTTGTAAATTGTAAGGTTTGTAGATCTCCTGATTTTGGTAAAGTTAAAACGTCTCTATTT--ATA--TACCCTGGAATAGAATATAA---TTTTG---GTTCATATGTGTAAGTAGATTCCATTCGTG-GCGCTA--ATTTTTCATGTACATTTTTCCACAAA-GTGTAA---GTATATTTTATATTATACTATTTGAAATGATGAATTCAGAATTAGCCAGTTTTGGGATAATTTGTTTT----------
		</sequence>
		<sequence>
			<taxon idref="Lysiana_maritima"/>
			--------------------------------------------------------------------------------------------------------------------------------------------------------------------------------------------------------------------------------------------------------------------------------------------------------------------------------------------------------------------------------------------------------------------------------------------------------------------------------------------------------------------------------------------------
		</sequence>
		<sequence>
			<taxon idref="Macrosolen_cochinchinensis"/>
			GGTTTATTTTTTATAATGCATGTTCAATGAATGACATTAGTAGTTTTTTTT---T--GC----ATTTGGCCATTTTACAATAAATTGAGATCACAA-TCC---ATG-AACATATAAATTCATCTAAAACCTATTGATAAACTTTTTACGTATTTCGGATTTTGTTAACTCCGTTTGCTTTCATATTCTT----AAA----TAAACATATTTTCTACACTTTTATCACTTAAAATTACTTGATTCTAAAAAGTT--ATC--TTGTTATT--AGGCATCTGTTTGTAAAGTGTAAGGTTTGTAGATCTCTTGATTTTGGTAAAGCTAAAACGTCTCTATTT--ATA--TACCCTGGTATAGAATATAA---TTTTG---GTTCATATGTGTAAGTAGATTCCATCCTTG-GCGTTA--ATTTTTCATGTACATTTTTCCACAAA-GTGTAA---GTATATTTTATATTATACTATTTGAAACGATGAATTGAGGATTGGCCAGTTTTGAGATAATTTGTTTT----------
		</sequence>
		<sequence>
			<taxon idref="Macrosolen_melintangensis"/>
			--------------------------------------------------------------------------------------------------------------------------------------------------------------------------------------------------------------------------------------------------------------------------------------------------------------------------------------------------------------------------------------------------------------------------------------------------------------------------------------------------------------------------------------------------
		</sequence>
		<sequence>
			<taxon idref="Moquiniella_rubra"/>
			------------CTAATGCATATTCAGTGAATGAAATTAGTCGTTTTTTTT---TTCTC----ATTTGGCCATTTGACAGTGAGTTGAGATCAAAA-TTT---ATTAAACATATAAATTCATCTAATACTTATTGATAAATTTTTTAAATATTTTGGATTTTATTAACTCCGTTTGCTTTCATATTTCT----AAA----TGACTACATTTTCTACACTTTTATCACTTAAAATTACTTGATTCTAAAAAGTT--ATC--TTGTTACA--ATGCATTTGTTTGTAAATTGTAAGGTTTGTAGCTCTTCTGATTTTGGTCAAG--AAAACGTCTCTATTT--ATA--TAACCTGGAATAGAATATAA--TTTTTG---GTTCATATATGTAAGTAGATTCCATCCTTGGGCGCTA--ATTTTTCATGTACATTT-------------------------------------------------------------------------------------------------
		</sequence>
		<sequence>
			<taxon idref="Muellerina_celastroides"/>
			--------------------------------------------------------------------------------------------------------------------------------------------------------------------------------------------------------------------------------------------------------------------------------------------------------------------------------------------------------------------------------------------------------------------------------------------------------------------------------------------------------------------------------------------------
		</sequence>
		<sequence>
			<taxon idref="Muellerina_eucalyptoides"/>
			-------------------ATATTCAATGAATGACATTAGTAGTTTTTTTT---T--TC----ATTTGGCTATTTGACGGTAAATTGATATCATAA-TTA---ATT-AACATATAAATTCATCTAATACTTATTAATAAACTTTTTAAATCTTTCGGATCTTGTTAACTCTGTTTGCTTTAAGATTCTT----AAA----TGACTACATTTTCTACACTTTTATCACTTAAAATTACTTGATTATAAAAAGTT--ATA--TTGTTACT--AGGCATTTATTTGTAAATTGTAGGGTTTGTAGTTCTCCTGATTTTGGTAAAA-GATAACGTCTCTATTG--ATA--TAACCTGGAATAGAATATAA---TTTTG---GTTTATATGTGTAAGTAGATTTTATCCTTG-GCGCTA--ATTTTTCATGTACATTTTTCCACAAA-GTGTAA---GCAGATTTTATATTACATTATTTGAAATGATGAATTAGGAATTGGCCAGTTTTGTGATA-------------------
		</sequence>
		<sequence>
			<taxon idref="Notanthera_heterophylla"/>
			----------------------------GAATGACATTAGTAGTTTGTTTT---T--TC----AGTTTGTCATTTTACAGTAAATTAAGATCGCAA-TCC---ATG-AACATATAAATTCATATAAGAGCTATTGATAAATTTTTTACGTATTTCGGATATTGATAATTCTGTTTGCT-TTCTATTC--------A----TAAACACATTTTCTACACTTTTATCACTTAAAATTACTTGATTCTAAAAGGTT--ATT--TTGTTATT--AGGCATCTGTTTGTAAGGTGTAAAGTTTGTAGATCTCCTGATCTTGGTACAGCTAAAACGTTTCTATTT--ATA--TAACCCGGAATAGAATATAA---TTTTG---ATTCATATGTGTGAGTAGATTCCATCCTTA-GCGCTA--ATTTTTCATGTACATTT-------------------------------------------------------------------------------------------------
		</sequence>
		<sequence>
			<taxon idref="Nuytsia_floribunda"/>
			----------------TGAATATTCAACGAATGATATTAGTAGTTGTTTTT---T--TC----ATCTTTCAATGTTACAGTAAATTGATATCACAA-TCC---AGG-AACATATAAATTCATTTAATACCTATTGATAAACTTTTTACGTATTTCGGATCTTGTTAACTCCGTTTGCTTTCAGATTCCT----AAA----TAAGCACATTTTCTACACTCTTATCATTTAAAATTACTTGATTCTAAAAAGTC--ATC--TTGTTATT--AGGCATTCGTTTGTAGACTGTAAGGTTGGTAGATCTCTTGATTTTGGTAAAGCTATAACGTCCCTACTT--ATA--TGAACTAGAATAGAATATAA---TTTTG---GTTCATATTTGTAGGTAGATTCCAGCCTTG-GCGCTA--CTTTTTCATGTACATTTTTCCACAAA-GTGTAA---GTATATTTTATATTACACTGCTTGAAATAATGAATTGGCAATTTGCAAATTTTGCTATAA------------------
		</sequence>
		<sequence>
			<taxon idref="Oedina_pendens"/>
			-----------------GCATATTCAGTAAATGAAATTAGTCGTGTTTTGT---T--TC----ATTTTGCCATTTGACAGTGAATTTATATCACAA-TTT---ATT-AACATATAAATTCATCTAATACCTATTGATAAATTTTTTAAGTATTTTGGATTTTATTAACTCCATTTGCTTTCATCTTCCT----AAA----TGAATACATTTTCTATACTTTTATCACTTAAAATTACTTGATTCTGATAAGTT--ATC--TGGTCACA--ATGCATTTGTTTGTAAATTGTAAGGTTTATAGCTCTTCTGATTTTGGTAAAG--AAAACGTCTCTATTT--ATA--TAACTTGGAATAGAATATAA--TTTTTG---GTTCATATATGTAAGTAGATTCCATCCTTG-GCGCTA--ATTTTTCATGTACATTTTTCCATAAA-TTGTAA---GTATATGTTATATTACACTATTTGAAATAATGAATTGGGGATTGGCCAGTTTTGGAGTAATTTGTGTTT---------
		</sequence>
		<sequence>
			<taxon idref="Oliverella_rubroviridis"/>
			------------CTAATGCATATTCAGTGCATGAAATTAGTCGTTTTTTTT---T--TC----ATTTGGCCATTTGACAGTGAGTTAATATCACAA-TTT---ATTAAACATATAAATTCATCTAATACCTATTGATAAATTTTTTAAATATTTTGGATTTTATTAATTCCGTTTGCTTTCATATTTCT----AAA----TGAATACATTTTCTACACTTTTATCACTTGAAATTACTTGATTCTAAAAAGTT--ATCTCTTGTTACA--ATGCATTTGTTTATAAATTGTAAGATTTGTAGCTCTTCTGATTTTGGTAAAG--AAAACGTCTCTATTT--ATA--TAACCTGGAATAGAATATAA--TTTTTG---ATTCATATATGTAAGTAGATTCCATCCTTGGGAGCTA--ATTTTTCATGTACATTTTTCCATAAA-TTGTAATAAGTATATGTTATATTACATTATTTGAAATAATGAATTGGGGATTGGCCAGTTTTGGAGTAATTTGTGTTTT--------
		</sequence>
		<sequence>
			<taxon idref="Oncella_ambigua"/>
			GGTTTATCTTTTCTAATGCATATTCAGTGCATGAAATTAGTCGTTTTTTTTTT-T--TC----ATTTGGCCATTTGAAAGTGAGTTAAGATAACAA-TTT---ATTAAACATATCAATTCATCTAATACCTATTGATAAATTTTTTAAGTATTTTGAATGTTATTAACTCCATTTGCTTTCATCTTCCT----AAA----TGAATACATTTTCTATACTTTTATCACTTAATATTACTTGATTCTAAAAAGTT--ATC--TTGTTACA--ATGCATTTGTTTGTAAATTGTAATGTTTGTAGCTCTTCTGATTTTGGTAAAG--AAAACGTCTCTATTT--ATA--TAACTTGGAATAGAATATAA--TTTTTG---GTTCATATATGTAAATAAATTTCATCCTTG-GCGCTA--ATTTTTCATGTACATTTTTCCATAAA-TTGTAA---GTATATATTATATTACACTATTTCAAATAATGAATTGGGGATTGTCCAGTTTGGGAGTAATTTGTGTTTT--------
		</sequence>
		<sequence>
			<taxon idref="Oncocalyx_schimperi"/>
			--------------------------------------------------------------------------------------------------------------------------------------------------------------------------------------------------------------------------------------------------------------------------------------------------------------------------------------------------------------------------------------------------------------------------------------------------------------------------------------------------------------------------------------------------
		</sequence>
		<sequence>
			<taxon idref="Oncocalyx_sulfureus"/>
			-------------TAATGCATATTCAGTGAATGAAATTAGTCGTTTTTTTT---T--TC----ATTTTGCCATTTGACAGTGAGTTGATATCACAA-TTT---ATTAACCATATAAATTCATCTAATACCTATTGATAAATTTTTTAAGTATTTTGAATGTTATTAACTCCATTTGCTTTCATCTTCCT----AAA----TGAATACATTTTCTATACTTTTATCACTTAAAATTACTTGATTCTAAAAAGTT--ATC--TTGTTACA--ATGCATTTGTTTGTAAATTGTAATGTTTGTAGCTCTTCTGATTTTGGTAAAG--AAAACGTCTCTATTT--ATA--TAACTTGGAATAGAATATAA--TTTTTG---GTTCATATATGTAAATAAATTTCATCCTTG-GCGCTA--ATTTTTCATGTACATTTTTCCATAAA-TTGTAA---GTATATATTATATTACACTATTTCAAATAATGAATTGGGGATTGTCCAGTTTGGGAGTAATTTGTGTTT---------
		</sequence>
		<sequence>
			<taxon idref="Oryctanthus_occidentalis"/>
			--------------AATGCATATTTAGTGAATGACATTAGTAGTTTTTTTT---T--TC----ATTTGGCCATTTTACAGTAAATTGAGATCACAA-TCC---ATG-AACACATAAATTCATCTAATACCTATTGATAAAGTTTTTACGTATTTCGGACCTTGTTAACTCCGTTTGTT-TTAGATTCTTATAAAAA----TAAAC--ATTTTCTACACTTTTATCACTTAAAATTACTTGATCCTAAAAAGTT--ATC--TTGTTATT--AGGCATTTGTTTGTAAATTGTAAGGTTTGTAGATTTCCTGATTTTGGTAAAGTTAAAACGCTTCTATTTATATA--TAACCTGGAATAGAATATCA---TTTTG---GTTCATATGTGTAGGTAAATTCCATCCTTG-GCGCTA--ATTTTTTATGTACATTTTTCCACAAA-GTGTAA---GTATATTTTATATTACACTATTTGAAATGATTAATTGGGAATTGGCTAGTTTCGGGGTAA------------------
		</sequence>
		<sequence>
			<taxon idref="Passovia_pyrifolia"/>
			--------------------------------AACATTAGTAGTTTTTTTT---T--TC----ATTTGGCCATTTTACAGTAAATTGATATCACAA-TCC---ATT-AATACATAGATTCATCTAATACCTATTGATAAACTTTTTAAGTATTGCGGACCTTGTTAACTCCGTTTGTT-TTAGATTCTT----TAC----TAAACACATTTTCTACACTTTTATCACTTAAAATTACTTGATCCTAAAAAGTT--GTA--TTGTGATT--AGGCATTTGTTTGTAAATTGTAAGGTTTTTAGATTTCCTTATTTTGGTAAAGTTAATACGCTTCTATTTATATA--TAACCTGAAATAGAATATAC---TTTTG---GTTTATATGTGTAGGTAAATTCAATACTTG-GCGCTA--ATTTTTCATGTACATTTTTCCACAAAATTGTAA---GTATATTTTATATTACACTATTTGAAATAATTAATTGGGGATTG----------------------------------
		</sequence>
		<sequence>
			<taxon idref="Peraxilla_tetrapetala"/>
			------------------------CAATAAATGACATTAGTAGTTTTTTTT---T--TC----ATTTTGCCATTTTACAGTAAATTGAAATCACAA-TCA---ATG-AACATATAAATTCATCTAATACCTATTGATAAACTTTTTACGTATTTCGGATCTTGTTAACTCCGTTTGCCTTTAGATTCTT----AAA----TAAACATATCTTCTACACTCTTATCACTTAAAATTACTTGATTCTAAAAAGTT--ATC--TTGTTATT--AGGCATTTGTTTGTAAAGTGTAAGGTTTGTAGATCTCCTGATTTTGGTAAAGCTAAAACGTCTCTATTT--ATA--TAACCTGGAATAGAATATAA---TTTTA---GTTCATATGTGTAAGTAGATTCCATCCTTG-GCGCTA--ATTTTTCATGTACATTTTTCCACAAA-TTGTAA---GTATATTTTATATTATACTATTTGAAATGATGAATTGAGGATTGGCCAGTTTTGGGATAATT----------------
		</sequence>
		<sequence>
			<taxon idref="Phragmanthera_crassicaulis"/>
			----------------TGCATATTCAGTGAATGAAATTAGTCGTTTTTTTT---T--TC----ATTTTGCCATTTGACAGTGAGTTGAGATCACAA-TTT---ATTAAACATATAATTTCATCTAATACCTATTAATAAATTTTTTAAATATTTTGGACTTTATTAACTCCGTTTGTTTTCATATTTCT----AAA----TGAATACATTTTCTACACTTTTATCACTTAAAATTACTTGATTCTAAAAAGTT--ATC--TTGTTACA--ATGCATTTGTTTGTAAATTGTAAGGTTTGTAGCTCTTCTGATTTTGGTAAAG--AAAACGTCTCTATTT--ATATATAATCTGGAATAGAATATAA--TTTTTG---ATTCATATATGTAAGTAAATTCCATCCTTGGGCGCTA--ATTTTTCATGTACATTTTTCCATCAA-ATGTAA---GTATATATTATATTACATTATTTGAAATAATGAATTGGGGATTGGCCAGTTTTGGAGTAATTTG--------------
		</sequence>
		<sequence>
			<taxon idref="Plicosepalus_sagittifolius"/>
			AGTTTATTTTTTCTAATGCATATTCAGTGAATGAAATTAGTCGTTTTTTTT---T--TC----ATTTTGCCCTTTGACAGTGAGTTGAGATCACAA-TTT---ATT-AACATATAAATTCATCTAATACCTATTGATAAATTTTTTAAGTATTTTGGATTTTATTAACTCCGTTTGCTTTCATATTCTT----AAA----TGAATACATTTTCTACACTTTTATCACTTAAAATTACTGGATTCTAAAAAGTT--ATC--TTGTTACA--ATGCATTTGTTTGTAAATTGTAAGGTTTGTAGCTCTTCTGATTTTGGTAACA--AAAACGTCTCTAGTT--ATA--TTACCTGGCATAGAATATAA--TTTTTG---GTTCATAT-TATAAGTAGATTCCATCCTTG-GCACTA--ATTTTTCATGTACATTTTTCCATAAA-TTGTAA---GTATATGTTATATTACATTATTTGAAATAATGAATTAGGGATTGACCAGTTTTGGAGTAATTTGTGT-----------
		</sequence>
		<sequence>
			<taxon idref="Psittacanthus_calyculatus"/>
			------------------------------------------------TTT---T--TA----ATTTGGCATTTTTACAGTAAATTGAGATCTCAA-TCC---ATG-AACACATAAATTTATCTAATACCTATTGATAAACTTTTTACGTATTTCGGACTTCGTTAACTCCGTTTGTTTTTAGATTCCT----AAA----TAAAC--ATTTTCTACACTTTTATCACTTAAAATTACTTTATCCTAAAAAGTT--ATT--TTGTTATT--AGGCATTTGTTTGTAAATTATAAGGTTTGTAGATTTCCTGATTTTGGTAAAGTTAAAACGCTTCTATTT--ATA--TAACCTGAAATAGAATATAA---TTTTG---GTTCATATGTGTAGGTAAATTCCATCTTTG-GCGCTA--ATTTTTCATGTACATTTTTCCACAAA-GTGTAA---GTATATTTTATATTACACTATTTGAAATGATGAATTGGGGATTGGCTAGTTTCGGGGTAAT-----------------
		</sequence>
		<sequence>
			<taxon idref="Scurrula_ferruginea"/>
			GGTTTATTTGTTCTAATGCATATTCAGTGAATGACATTAGTCGTTTTTGTT---T--TC----ATTTGGCCGTTTTACAGTGAATTAATATCACAA-TTT---ATT-AACATATAAATTCATCTAATACCTATTGAGAAATTTTTTAAGTATTTTGGATTTTATTAACTCCGTTTGCTTTTATATTCCT----AAA----TGAATACATTTTCTACAGTTTTATCACTTAAAATTACTTGATTCTAACAAGTT--CTC--TTGTTACA--ATGCATTTGTTTGTAAATTGTAAGGTTTTTAGCTCTTCTAATTTTGGTAAAG--AAAACGTCTCTATTT--ATA--TAACCTGGGATAGCATATAA---TTTTG---GTTCATATATGTAAATAGATTCCATCCTTG-GAGCTA--ATTTTTCTTGTACATTTTTCAATCAA-TTGCTA---GTATATTTTATATTACACTATTTGAAATAATGAATGGGGGATTGGCCAGTTTTGGAGCAATTTGTGTTTTGTAATTAA
		</sequence>
		<sequence>
			<taxon idref="Scurrula_parasitica"/>
			---------------------ATTCAGTGAATGACATTAGTCGTTTTTGTT---T--TC----ATTTGGCCGTTTTACAGTGAATTAATATCACAA-TTT---ATT-AACATATAAATTCATCTAATACCTATTGAGCAATTTTTTAAGTATTTTGGATTTTATTAACTCCTTTTGCTTTTATATTCCT----AAA----TGAATACATTTTCTACAGTTTTATCACTTAAAATTACTTGATTCTAAAAAGTT--CTC--TTGTTACA--ATGCATTTGTTTGTAAATTGTAAGGTTTTTAGCTCTTCTTATTTTGGTAAAG--AAAACGTCTCTATTT--ATA--TAACCTGGGATAGAATATAA---TTTTG---GTTCATATATGTAAATAGATTCCATCCTTG-GAGCTA--ATTTTTCTTGTACATTTTTCAATCAA-TTGCTA---GTATATTTTATATTACACTATTTGAAATAATGAATGGGAGATTGGCCAGTTTTGGAGT--------------------
		</sequence>
		<sequence>
			<taxon idref="Scurrula_pulverulenta"/>
			-------------------ATATTCAGTGAATGACATTAGTCGTTTTTGTT---T--TC----ATTTGGCCGTTTTACAGTGAATTAATATCACAA-TTT---ATT-AACATATAAATTCATCTAATACCTATTGAGAAATTTTTTAAGTATTTTGGATTTTATTAACTCCGTTTGCTTTTATATTCCT----AAA----TGACTACATTTTCTACAGTTTTATCACTTAAAATTACTTGATTCTAAAAAGTT--CTC--TTGTTACA--ATGCATTTGTTTGTAAATTGTAAGGTTTTTAGCTCTTCTTATTTTGGTAAAG--AAAACGTCTCTATTT--ATA--TAACCTGGGATAGAATATAA---TTTTG---GTTCATATATGTAAGTAGATTCCATCCTTG-GAGCTA--ATTTTTCTTGTACATTTTTCAATCAA-ATGTTA---GTATATTTTATATTACACTATTTTAAATAATGAATGGGGGATTGGCCAGTTTTGGAGT--------------------
		</sequence>
		<sequence>
			<taxon idref="Septulina_glauca"/>
			--------------------------------------------------------------------------------------------------------------------------------------------------------------------------------------------------------------------------------------------------------------------------------------------------------------------------------------------------------------------------------------------------------------------------------------------------------------------------------------------------------------------------------------------------
		</sequence>
		<sequence>
			<taxon idref="Socratina_bemarivensis"/>
			--------------AATGCATATTCAGTGAATGAAATTAGTCGTTTTTTTT---T--TC----ATTTTGCCATTTGACAGTGAGTTGATATCACAA-GTT---ATT-AACAGATAAATTCATCTAATACTTATTGATAAATTTTTTAAGTATTTTGGATTTGATTAACTCCACTTGTTTTCATCTTCTT----AAA----TGAATACATTTTCTATACTTTTATCACTTAAAATTACTTGATTCTAAAAAGTT--ATC--TTGTTACA--ATGCATTTGTTTGTAAATTGTAAGGTTTGTAGCTCTTCTGATTTTGGTAAAG--AAAACGTCTCTATTT--ATA--TAACCTGGAATAGAATATAA--TTTTTG---GTTCATATAT----------TCCATCCTTG-GCTGTA--CTTTTTCATGTACATTGTTCCATAAA-TTGTAA---GTATATGTTATATTACACTATTTGAAATAATGAATTGGGAATTGGCCAGTTTTAGAGTAATTTG--------------
		</sequence>
		<sequence>
			<taxon idref="Sogerianthe_sessiflora"/>
			--------------------TAATCAG-GAATGATATTAGTCGTTTTTTTT---T--TC----ATTTTACCATTTGATAGTGAGTTGATATCACAA-TTT---ATT-AACATATAAATTCATCTAATACCTATTGATAAATTTTTTAAGTATTTTGGATTTTATTAACTCCTTTTGCTATGATATTCCT----AAA----TGAATACATTTTCTACACTTTTATCACTTAAAATTACTTGAGTCTAAAAAGTT--ATC--TTGTTACA--ATGCATTTGTTTGTAAATTGTAAGGTTTGTAGCTCTTCTGATTTTGGTAAAT--AAAACGTCTCTATTT--ATA--TAACCTGGAATAGAATATAA-TTTTTTG---GTTCATATATGTAAGTAGATTCCATCCTTG-GCGCTA--ATTTTTCATGTACATTTTTCCATAAA-GTGTAA---GTATATTTTATATTACACTATTTGAAATAATGAATTGGGGATTGGCCAGTTTTGGAGTAATTTGTGT-----------
		</sequence>
		<sequence>
			<taxon idref="Spragueanella_rhamnifolia"/>
			----------------------------GAATGAAATTAGTCGTTTTTTTT---T--TC----ACTTGGCCATTTGACAGTGAGTTAATATCACAA-TTTTTTATTAAACATATCAATTCATCTAATACCTATTGATAAATTTTTTAAATATTTTGGCTTTTATTAACTCCGTTTGCTTTCATATTTCT----AAG----TGAATCCATTTTCTACACTTTTATCACTTAAAATTACTTAATTCTAAAAAGTT--ATCTCTTGTTACA--ATGCATTCGTTTGTAAATTGTAAGATTTGTAGCTCTTCTGATTTTGGTAAAG--AAAACGTCTCTATTT--ATA--TAACCTGGAATAGAATATAA--TTTTTG---ATTCATATATGTAAGTAAATTCCATCCTTGGGAGCTA--CTTTTTCATGTACATTTTTCCATAAA-GTGTAA---GTAGATGTTATATTACATTATTTGAAATAATGAATTGGGGATTGGCCAGTTTTGGAGTAATTTGTGTTTTGTAATTAA
		</sequence>
		<sequence>
			<taxon idref="Struthanthus_oerstedii"/>
			-----------------GCATATTCAGTGAATGACATTAGTAGTTGTTTTT---T--TC----ATTTGACCATTTTACAGTAAATTGATATCACAA-TCC---ATG-AATACATAAATTCATCTAAAACCTATTGATAAACTTTTTACGTATTTCGGACCTTGTTAACTCCGTTTGTT-TTAGATTCTA------A----TAAAC--ATTTTCTACACTTTTATCACTTAAAATTACTTGATCCTGATAAGTC--ATC--TTGTTATT--AGGCATTTGTTTGCAAATTGTAAGGTTTGTAGATTTCCTGATTTTGGTCAAGTTAACACGCTTCTATTT--ATA--TAC--TGGAATAGAATATAA---TTTTG---GTTCATATGTGTAGGTAAATTCCATCCTTG-GCGCTA--ATTTTTCATGTACATTTTTCCACAAA-GTGTAA---GTATATTTTATATTACACTATTTGAAATGATTAATTGGGGAATGGCTAGTTTCGGGGTAA------------------
		</sequence>
		<sequence>
			<taxon idref="Struthanthus_orbicularis"/>
			----------------------------------------------------------------------------------------------------------------------------------------------------------------TTGTTAACTCCGTTTGTT-TTAGATTCTA------A----TAAAC--ATTTTCTACACTTTTATCACTTAAAATTACTTGATCCTAAAAAGTT--ATC--TTGTTATT--AGGCATTTGTTTGTAAATTGTAAGGTTTGTAGATTTCCTGATTTTGGTAAAGTTAAAACGCTTCTATTT--ATA--TAC--TGGAATAGAATATAA--TTTTTG---GTTCATATGTGTAGGTAAATTCCATCCTTG---------------------------------------------------------------------------------------------------------------------------
		</sequence>
		<sequence>
			<taxon idref="Struthanthus_woodsonii"/>
			------------------------------------GTAGTAGTTGTTTTT---T--TC----ATTTGACCATTTTACAGTAAATTGATATCACAA-TCC---ATG-AATACATAAATTCATCTGAAACCTATTGATAAACTTTTTACGTATTTCGGACCTTGTTAACTACGTTTGTT-TTAGATTCTT----AAA----TAAAC--ATTTTCTACACTTTTATCACTTAAAATTACTTGATCCTAAAAAGTT--ATC--TTATTATT--AGGCATTTGTTTGTAAATTGTAAGGTTTGTAGATTTCCTGATTTTGGTAAAGTTAAAACGCTTCTATTT--ATA--TAC--TGGAATAGAATATAA---TTTTG---GTTCATATGTGTAGGTAAATTCCATCCTTG-GCGCTA--ATTTTTCATGTACATTTTTCCACAAA-GTGTAA---GTATATTTTATA------------------------------------------------------------------
		</sequence>
		<sequence>
			<taxon idref="Struthanthus_sp_RE_5128_1"/>
			----------------------------------------------------------------------------------------------------------------------------------------------------------------TTGTTAACTCCGTTTGTT-TTAGATTCTT----AAA----TAAAC--ATTTTCTACACTTTTATCACTTAAAATTACTTGATCCTAAAAAGTT--ATC--TTGTTATT--AGGCATTTGTTTGTAAATTGTAAGGTTTGTAGATTTCCTGATTTTGGTAAAGTTAAAACGCTTCTATTT--ATA--TAC--TGGAATAGAATATAA--TTTTTG---GTTCATATGTGTAGGTAAATTCCAT--------------------------------------------------------------------------------------------------------------------------------
		</sequence>
		<sequence>
			<taxon idref="Phragmanthera_regularis"/>
			--------------------------------------------------------------------------------------------------------------------------------------------------------------------------------------------------------------------------------------------------------------------------------------------------------------------------------------------------------------------------------------------------------------------------------------------------------------------------------------------------------------------------------------------------
		</sequence>
		<sequence>
			<taxon idref="Phthirusa_inorna"/>
			--------------------------------------------------------------------------------------------------------------------------------------------------------------------------------------------------------------------------------------------------------------------------------------------------------------------------------------------------------------------------------------------------------------------------------------------------------------------------------------------------------------------------------------------------
		</sequence>
		<sequence>
			<taxon idref="Plicosepalus_curviflorus"/>
			--------------------------------------------------------------------------------------------------------------------------------------------------------------------------------------------------------------------------------------------------------------------------------------------------------------------------------------------------------------------------------------------------------------------------------------------------------------------------------------------------------------------------------------------------
		</sequence>
		<sequence>
			<taxon idref="Psittacanthus_schiedeanus"/>
			--------------------------------------------------------------------------------------------------------------------------------------------------------------------------------------------------------------------------------------------------------------------------------------------------------------------------------------------------------------------------------------------------------------------------------------------------------------------------------------------------------------------------------------------------
		</sequence>
		<sequence>
			<taxon idref="Tapinanthus_constrictiflorus"/>
			----------CTCTAATGCATATTCAGTGAATGAAATTAGTCGTTTTTTTT---T--TC----ATTTTGTCATTTGACAGTGAGTTGATATCACAA-TTT---ATT-AACATATAAATTCATCTAATACTTATTGATAAATTTTTTAAGTATTTTGGATTTTATTAACTCCCTTTGCTTTCATCTTCCT----AAA----TGAATACATTTTCTATACTTTTATCACTTAAAATTACTTGATTCTAAAAAGTT--ATC--TTGTTACA--ATGCATTTGTTTGTAAATTGTAAGGTTTGTAGCTCTTCTGATTTTGGTAACG--AAAACGTCTCTATTT--ATA--TAACTTGGAATAGAATATAGTTTTTTTG---GTTCATATATGTAAGTAGATTCCATCCTTG-GCGCTA--ATTTTTCATGTACATTTTTCCATAAA-TTGTAA---GTATATGTTATATTACATTATTTGAAATAATGAATTGGGTATTGGCAAGTTTTGGAGTAATTTGTGTTTT--------
		</sequence>
		<sequence>
			<taxon idref="Tapinanthus_sp_OM825"/>
			---------------------------------------------------------------------------------------------------------------------------------------------------------------TTTATTAATTCCGT-TGCTTTCATATTTCT----AAA----TGACTCCATTTTCTACACTTTTATCACTTAAAATTACTTGATTCTAAAACGTT--ATCTCTTGTTACA--ATGCATTTGTTTGTAAATTGTAAGATTTGTAGCTCTTCTGATTTTGGTAAAG--AAAACATCTATATTT--ATA--TAACCTGGAATAGAATATAA--TTTTTG---ATTCATATATGTAAGTAGATTCCATCCTTG---------------------------------------------------------------------------------------------------------------------------
		</sequence>
		<sequence>
			<taxon idref="Taxillus_chinensis"/>
			-----------------GCATATTCAGTGAATGACATTAGTCTTTTTTTTT---T--TC----ATTTGGCCATTTTACAGTGAATTAATATCACAA-TAA---ATT-AACATAGAAATTCATCTAATACCTATTGAAAAATTGTTTAAGTATTTTGGATTTTATGAACTCCGTTTGCTTTCATATTCCT----AAA----TAACTCCATTTTCGACATTTTTATCACTTAAAATTACTTGATTCTAAAAAGTT--CTC--TTATTACA--ATGCATTTGTTTGTAAAGTGTAAGGTTTTTAGCTCTTCTTATTTTGGTAAAG--AAAACTTCTCTATTT--ATA--TAACCTGGGATAGAATATAA---TTTTG---GTTCATATATGTAAGTAGATTCCATCCTTG-TAGCTA--ATTTTTCATGTACATTTTTCCATCAA-GTGTTA---GTATATTTTATATTACACTATTTGAAATAATGAATTGGGGATTGGCCAGTTTTGGAGTAATTTGTGT-----------
		</sequence>
		<sequence>
			<taxon idref="Tolypanthus_involucratus"/>
			-----------------------------------------CGTTTTTTTT---T--TC----ATTTTGCCATTTGACAGTGAGTTGATATTACAA-TTT---ATT-AACATATAAATTCATCTAATACCTATTGATAAATTTTTTAAGTATTTTGGATTTTATTAACTCCGTTTGCTTTCATATTCCT----AAA----TGAATACATTTTCTACATTTTTATCACTTAAAATTACTTGATTCTAAAAAGTT--ATC--TTGTTACA--ATGCATTTGTTGGTAAATTGTAAGGTTTGTAGCTCTTCTTATTTTGGTAAAG--AAAACGTCTCTGTTT--ATA--TAACCTGGAATAGAATATAA--TTTTTG---GTTCATATATGTAAGTAGATTCAATCCTTG-GCGCTA--ATTTTTCATGTACATTTTTCCATAAA-TTGTAA---GTATATGTTATATTACACTCTGTGAAATAATGAATTGGGGATTGGCCAGTTTTGGAGTAATTTG--------------
		</sequence>
		<sequence>
			<taxon idref="Tripodanthus_acutifolius"/>
			GGTTTATTTTTTATAATGCATATTAAGTGAATGACATTAGTAGTTTTTTTT---T--TC----ATTTGGCCATTTTACAGTAAATTGATGTCACAA-TCC---ATG-AACACATAAATTCATCTAATACCTATTGATAAACTTTTTACGTATTTCGGACCTTGTTAACTCCGTTTGTTTTTAGATTCTT----AAA----TAAACACATTTTCTACACTTTTATCACTTAAATTTACTTGATCCTAAAAAGTT--ATC--TTGTTATT--AGGCATCTGTTTGTAAATTGTAAGGTTTGTAGATTTCCTGATTTTGGTAAAGTTAAAACGCTTCTATTT--ATA--TAACCTGGAATAGAATATAA---TTTTG---GTTCATATGTGTAGGTAAATTCCATCCTTG-GCGCTA--ATTTTTCATGTACATTGTTCCACAAA-ATGTAA---GTATATTTTATATTACACTATTTGAAATGATTATTTGGGGATTGGCTAGTTTTGGGGTA-------------------
		</sequence>
		<sequence>
			<taxon idref="Tripodanthus_belmirensis"/>
			--------------------------------------------------------------------------------------------------------------------------------------------------------------------------------------------------------------------------------------------------------------------------------------------------------------------------------------------------------------------------------------------------------------------------------------------------------------------------------------------------------------------------------------------------
		</sequence>
		<sequence>
			<taxon idref="Tripodanthus_flagellaris"/>
			--------------------------------------------------------------------------------------------------------------------------------------------------------------------------------------------------------------------------------------------------------------------------------------------------------------------------------------------------------------------------------------------------------------------------------------------------------------------------------------------------------------------------------------------------
		</sequence>
		<sequence>
			<taxon idref="Tristerix_aphyllus"/>
			--------------------------------------------------------------------------------------------------------------------------------------------------------------------------------------------------------------------------------------------------------------------------------------------------------------------------------------------------------------------------------------------------------------------------------------------------------------------------------------------------------------------------------------------------
		</sequence>
		<sequence>
			<taxon idref="Tristerix_chodatianus"/>
			--------------------------------------------------------------------------------------------------------------------------------------------------------------------------------------------------------------------------------------------------------------------------------------------------------------------------------------------------------------------------------------------------------------------------------------------------------------------------------------------------------------------------------------------------
		</sequence>
		<sequence>
			<taxon idref="Tristerix_corymbosus"/>
			-------------TAATGCATATTAAATGAATAACATTAGTAATTTGTTTT---T--TC----ATTTGGCCATTTTACAGTAAATTGAAATCATAG-GAC---ATG-AACATATACATCCATCTAATACCTTTTGATAAACTTTTTATGTATTTCGAATCTTGTTAATTCTGTTTGCTCTGAGATTTTT----TAA----TAATCACATTTTCTATACTTTTATTACTTAAAATTACTTGCTTTTAAATAGTT--ATG--TTGTTATT--AGGCATTTGTTTGTAAATTGTACAGTTTGTAGATTTCCTGATTTTGGTACAGCTAAAACGTTTCTATTT--ATA--TAACCTAGAATAGAATATAA---TTTTA---GTTCATATGTGTAAGTAGATTCCGTTCTTG-ACGCTA--ATTTTTCATGTACATTT-------------------------------------------------------------------------------------------------
		</sequence>
		<sequence>
			<taxon idref="Tristerix_grandiflorus"/>
			--------------------------------------------------------------------------------------------------------------------------------------------------------------------------------------------------------------------------------------------------------------------------------------------------------------------------------------------------------------------------------------------------------------------------------------------------------------------------------------------------------------------------------------------------
		</sequence>
		<sequence>
			<taxon idref="Tristerix_longebracteatus"/>
			--------------------------------------------------------------------------------------------------------------------------------------------------------------------------------------------------------------------------------------------------------------------------------------------------------------------------------------------------------------------------------------------------------------------------------------------------------------------------------------------------------------------------------------------------
		</sequence>
		<sequence>
			<taxon idref="Tristerix_penduliflorus"/>
			--------------------------------------------------------------------------------------------------------------------------------------------------------------------------------------------------------------------------------------------------------------------------------------------------------------------------------------------------------------------------------------------------------------------------------------------------------------------------------------------------------------------------------------------------
		</sequence>
		<sequence>
			<taxon idref="Tristerix_peruvianus"/>
			--------------------------------------------------------------------------------------------------------------------------------------------------------------------------------------------------------------------------------------------------------------------------------------------------------------------------------------------------------------------------------------------------------------------------------------------------------------------------------------------------------------------------------------------------
		</sequence>
		<sequence>
			<taxon idref="Tristerix_peytonii"/>
			--------------------------------------------------------------------------------------------------------------------------------------------------------------------------------------------------------------------------------------------------------------------------------------------------------------------------------------------------------------------------------------------------------------------------------------------------------------------------------------------------------------------------------------------------
		</sequence>
		<sequence>
			<taxon idref="Tristerix_pubescens"/>
			--------------------------------------------------------------------------------------------------------------------------------------------------------------------------------------------------------------------------------------------------------------------------------------------------------------------------------------------------------------------------------------------------------------------------------------------------------------------------------------------------------------------------------------------------
		</sequence>
		<sequence>
			<taxon idref="Tristerix_verticillatus"/>
			--------------------------------------------------------------------------------------------------------------------------------------------------------------------------------------------------------------------------------------------------------------------------------------------------------------------------------------------------------------------------------------------------------------------------------------------------------------------------------------------------------------------------------------------------
		</sequence>
		<sequence>
			<taxon idref="Tupeia_antarctica"/>
			GGTTTATTTCTTATAATGCATCTTAAATGAATGACATTAGTAGTTTTTATT---T--TC----ATTTGTCCATTTTAAAGTAAATTGAGATCACAA-TCC---ATG-AACATATAAATTCATCTAATACCTATTGATAAACTTTTTACGTATTTCGGATCTTGTTAATTCCGTTTGCTTTCAGATTCTT----AAA----TAAACACATTTTCTATACTTTTATCACTTAAAATTACTTGATTCTAAAAAGTT--ATC--TTGTTATT--AGGCATCTGTTTGTAAATTGTAAGGTTTGTAGATCTCCTGATTTTGGTAAAGCTAAAACATCTCTATTT--ATA--TAACCTGGAATAGAATATAG---TTTTG---GTTCATATATGTAAGTAGATTCCATCCTTG-GCGCTA--ATTTTTCATGTACATTT-------------------------------------------------------------------------------------------------
		</sequence>
		<sequence>
			<taxon idref="Vanwykia_remota"/>
			----------------TGCATATTAAGTAAATGAAATTAGTCGTTTTTTTT---T--TC----ATTTTGCCATTTGACAGTGAGTTGATATCAAAA-TTT---ATT-AACATATAAATTCATCTAATACCTATTGATAAATTTTTTAAGTATTTTGGATTTGATTAACTCCGTTTGCTTTCATCTTCCT----AAA----TGAATACATTTTCTATACTTTTATCACTTAAAATTACTTGATTCTAA--------ATC--TTGTTACA--GTGCATTTGTTTGTAAATTGTAAGGTTTGTAGCTCTTCTGATTTTGGTAAAG--AAAACGTCTCTATTT--ATA--TAACCTGGAATAGAATATAA--TTTTTG---GTTCATATATATAAGTAGATTTCATCCTTG-GCGCTA--ATTTTTCATGTACATTTTTCCATAAA-TTGTAA---GTATATGTTATATTACACTATTTGAAATAATGCATTGGGGATTGGCCAGTTTTAGAGTAATTTGTGTTT---------
		</sequence>
	</alignment>

	<!-- The sequence alignment (each sequence refers to a taxon above).         -->
	<!-- ntax=101 nchar=578                                                      -->
	<alignment id="alignment4" dataType="nucleotide">
		<sequence>
			<taxon idref="Actinanthella_menyharthii"/>
			--------------------------------------------------------------------------------------------------------------------------------------------------------------------------------------------------------------------------------------------------------------------------------------------------------------------------------------------------------------------------------------------------------------------------------------------------------------------------------------------------------------------------------------------------------------------------------------------------
		</sequence>
		<sequence>
			<taxon idref="Agelanthus_sansibarensis"/>
			--------------------------------TTGAGCCTTAGTATGGAAACCCACTAAGTG-----ATAACTTTCAAATTCAGGGAAACCGTGGAATTAAAAAAAATAGGCAATCCTGAGCCAAATCCCGTTT------TCC------GAA--------AAT---GAGTAAGGAAAGCAAGCCAGAAT-----------AAAAAAAGGATAGGTGCAGAGACTCAACGGAAGCTGTT-------CT-AATAAA-------TAC---ATACA----AGACAA--------------ATAAATGGAGTTGA------TT-CCCCCGTCGAT----------------------------------------------------------------------------------------------------------------------------------------------------------------------------------AGGCGAGAATAAAGATAGAGTCCCAGTCTACATGTCAATACCGACAACAATGAAATTTATAG-TAATAGG
		</sequence>
		<sequence>
			<taxon idref="Alepis_flavida"/>
			CGAAATTGGTAGACGCTACGGACTTAATTGGATTGAGCCTTAGTATGGAAACCCACTAAGTG-----ATAACTTTCAAATTCAGGGAAACCATGGAATTAATAAAAATAGGCAATCCTGAGCCAAATCCCGTTT------TCC------GAA--------AAT---GAGTAGGGAAAGCAAGCCAGAAT------------AAAAAAGGATAGGTGCAGAGACTCAACGGAAGCTGTT-------CT-AACAAA-------TAC---ATACA----ATACAA------------------ATAAAGTTGA------TT-C----GCTGGT----------------------------------------------------------------------------------------------------------------------------------------------------------------------------------AGACGAGAATAAAGATAGAGTCCCATTCTACATGTCAATACCGACAACAATGAAATTTATAG-TAAGAGG
		</sequence>
		<sequence>
			<taxon idref="Amyema_cambagei"/>
			CGAAATTGGTAGACGCTACGGACTTAATTGGGTTGAGCCTTAGTATGGAAACCCACTAAGTG-----ATAACTTTCAAATTCAGGGAAACCGTGGAATTAATAAAAATAGGCAATCCTGAGCCAAATCCCGTTT------TCCTTTTCCGAA--------AAT---GAGTAGGGAAAGCAAGCCAGAAT------------AAAAAAGGATAGGTGCAGAGACTCAACGGAAGCTGTT-------CT-AATAAA-------GAC---ATACA----ATACAA------------------ATGGAGTTGA------TT-C----GCCGGT----------------------------------------------------------------------------------------------------------------------------------------------------------------------------------AGACGAGAATAAAGATAGAGTCCCATTCTACATGTCAATACCGACAACAATGAAATTTATAG-TAAGAGG
		</sequence>
		<sequence>
			<taxon idref="Amyema_glabra"/>
			-------------------------------------CCTTAGTATGGAAACCCACTAAGTG-----ATAACTTTCAAATTCAGGGAAACCGTGGAATTAATAAAAATGGGCAATCCTGAGCCAAATCCCGTTT------TCC------GAA--------AAT---GAGTAGGGAAAGCAAGCCAGAAT------------AAAAAAGGATAGGTGCAGAGACTCAACGGAAGCTGTT-------CT-AATAAA-------GAC------------ATACAA------------------ATGGAGTTGA------TT-C----GCCGGT----------------------------------------------------------------------------------------------------------------------------------------------------------------------------------AGACGAGAATAAAGATAGAGTCCCATTCTACATGTCAATACCGACAACAATGAAATTTATAG-TAAGAGG
		</sequence>
		<sequence>
			<taxon idref="Amyema_queenslandica"/>
			--------------------------------------------------------------------TAACTTTCAAATTCAGGGAAACCGTGGAATTAATAAAAATAGGCAATCCTGAGCCAAATCCCGTTT------TCC------GAA--------AAT---GAGTAGGGAAAGCAAGCCAGAAT-----------AAAAAAGGGATAGGTGCAGAGACTCAACGGAAGCTGTT-------CT-AATAAA-------TAC---AT-CA----ATACAA------------------ATGGAGTTGA------TT-C----GCCGGT----------------------------------------------------------------------------------------------------------------------------------------------------------------------------------AGACGAGAATAAAGATAGAGTCCCATTCTACATGTCAATACCGACAACAATGAAATTTATAG-TACGAGG
		</sequence>
		<sequence>
			<taxon idref="Amylotheca_subumbellata"/>
			CGAAATTGGTAGACGCTACGGACTTAATTGGATTGAGCCTT----------------AAGTG-----ATAACTTTCAAATTCAGGGAAACCGTGGAATTAATAAAAATAGGCAATCCTGAGCCAAATCCCGTTT------TCC------GGA--------AAT---GAGTAGGGAAAGCTAGCCAGAAT-----------AAAAAAAGGATAGGTGCAGAGACTCAACGGAAGCTGTT-------CT-AACAAA-------TAC---ATACA----ATACAA------------------ATGGAGTTGA------TT-C----GCTGGT----------------------------------------------------------------------------------------------------------------------------------------------------------------------------------AGACGAGAATAAAGATAGAGTCCCATTCTACATGTCAATACCGACAACAATGAAATTTATAG-TAAGAGG
		</sequence>
		<sequence>
			<taxon idref="Amylotheca_duthieana"/>
			-------------------------------------CCTTAGTATGGAAACCCACTAAGTG-----ATAACTTTCAAATTCAGGGAAACCGTGGAATTAATAAAAATAGGCAATCCTGAGCCAAATCCCGTTT------TCC------GAA--------AAT---GAGTAGGGAAAACAAGCCAGAAT--------AAAAAAAAAAGGATAGGTGCAGAGACTCAACGGAAGCTGTT-------CT-AACAAA-------TAC---AAACA----ATACAA------------------ATGGAGTTGA------TT-C----GCTGGT----------------------------------------------------------------------------------------------------------------------------------------------------------------------------------AGACGAGAATAAAGATAGAGTCCCATTCTACATGTCAATACCGACAACAATGAAATTTATAG-TAAGAGG
		</sequence>
		<sequence>
			<taxon idref="Atkinsonia_ligustrina"/>
			CGAAATTGGTAGACGTTACGGACTTAATTGGATTGAGCCTTAGTATGGAAACCCACTAAGTG-----ATAACTTTCAAATTCAGGGAAACCGTGGAATTAATAAAAATAGGCAATCCTGAGCCAAATCCCGTTT------TCC------GAA--------AAT---GAGTAGGGAAAGCAAGCCAGAAT------AAAAAAAGGAAAGGATAGGTGCAGAGACTCAACGGAAGCTGTT-------CT-AACAAA-------TAC---ATACA----ATACAA------------------ATGGAGTTGATTGTCTTT-C----GCTGGT----------------------------------------------------------------------------------------------------------------------------------------------------------------------------------AGCCGAGAATAAAGATAGAGTCCCATTCTACATGTCAATACCGACAACAATGAAATTTATAG-TAAGAGG
		</sequence>
		<sequence>
			<taxon idref="Bakerella_sp_Nickrent_4161"/>
			-------GGTAGACGCTACGGACTTAATTGGGTTGAGCCTTAGTATGGAAACCCACTAAGTG-----ATAACTTTCAAATTCAGGGAAACCGTGGAATTAATAAAAATAGGCAATCCTGAGCCAAATCCCGTTT------TCC------GAA--------AAT---GAGTAGGGAAAGCAAGCCAGAAC-----------AAAAAAAGGATAGGTGCAGAGACTCAACGGAAGCTGTT-------CT-AATAAA-------TAC---ATACA----ATACAA------------------ATGGAGTTGA------TT-C----GCCGGT----------------------------------------------------------------------------------------------------------------------------------------------------------------------------------AGACAAGAATAAAGATAGAGTCCCATTCTACATGTCAATACCGACAACAATGAAATTTATAG-TAAGAGG
		</sequence>
		<sequence>
			<taxon idref="Baratranthus_axanthus"/>
			CGAAATTGGTAGACGCTACGGACTTAATTGGATTGAGCCTTAGTATGGAAACCCACTAAGTG-----ATAACTTTCAAATTCAGGGAAACCGTGGAATTAATAAAAATCGGCAATCCTGAGCCAAATCCCGTTT------TCC------GAA--------AAT---GAATAGGGAAAGCAAGCCAGAAT----------AAAAAAAAGGATAGGTGCAGAGACTCAACGGAAGCTGTT-------CTAAATAAATACATAATAC---ATACA----ATACAA------------------ATGGAGTTGA------TT-C----GTCGGT----------------------------------------------------------------------------------------------------------------------------------------------------------------------------------AGACGAGAATAAAGATAGAGTCCCATTCYACATGTCAATACCGACAACAATGAAATTTATAG-TAAGAGG
		</sequence>
		<sequence>
			<taxon idref="Benthamina_alyxifolia"/>
			CGAAATTGGTAGACGCTACGGACTTAATTGGGTTGAGCCTTAGTATGGAAACCCACTAAGTG-----ATAACTTTCAAATTCAGGGAAACCGTGGAATTAATAAAAATAGGCAATCCTGAGCCAAATCCTGTTT------TCC------AAA--------AATAATGAGTAGGGAAAGCAAGCCAGAAT-----------AAAAAAAGGATAGGTGCAGAGACTCAACGGAAGCTGTT-------CT-AATAAA-------TAC---ATACA----ATACAA------------------ATGGAGTTGA------TT-C----GCCGGT----------------------------------------------------------------------------------------------------------------------------------------------------------------------------------AGACGAGAATAAAGATAGAGTCCCATTCTACATGTCAATACCGACAACAATGAAATTTATAG-TAAGAGG
		</sequence>
		<sequence>
			<taxon idref="Berhautia_senegalensis"/>
			--------------------------------------------------------------------------------------------------------------------------------------------------------------------------------------------------------------------------------------------------------------------------------------------------------------------------------------------------------------------------------------------------------------------------------------------------------------------------------------------------------------------------------------------------------------------------------------------------
		</sequence>
		<sequence>
			<taxon idref="Cecarria_obtusifolia"/>
			CGAAATTGGTAGACGCTACGGACTTAATTGGATTGAGCCTTAGTATGGAAACTTACTAAGTG-----ATAACTTTCAAATTCAGGGAAACCGTGGAATTAATAAAAATAGGCAATCCTGAACCAAATCCCGTTT------TCA------TAA--------AAT---GAGTAGGGAAATCAAGCCAGAAT----------AAAAAAAAGGATAGGTGCAGAGACTCAATGGAAGCTGTT-------CT-AATAAATACAT--TAC---ATACA----ATACAA------------------ATTGTATGTA------GC-------CCGGT----------------------------------------------------------------------------------------------------------------------------------------------------------------------------------AGACGAGAATAAAGATAGAGTCCCATTCTACATGTCAATACCGACAACAATTAAATTTATAG-TAAGAGG
		</sequence>
		<sequence>
			<taxon idref="Cladocolea_cupulata"/>
			CGAAATTGGTAGACGCTACGGACTTAATTGGATTGAGCCTTAGTATGGAAACCCACTAAGTG-----ATAACTTTCAAATTCAGGGAAACCGTGGAATTAATAAAAATAGGCAATCCTGAGCCAAATCCCGTTT------CCC------GAA--------AAC-GAGAGTAGGGAAAGCAAGCCAGAAT--AAATAAAAAAAGGAAAGGATAGGTGCAGAGACTCAACGGAAGCTGTT-------CT-AACAAA-------TAC---ATACAAATGATACAA------------------ATGGGGTTTATTGTCTTT-C----GCCGGT----------------------------------------------------------------------------------------------------------------------------------------------------------------------------------AGACGAGAATAAAGATAGAGTCCCATTCTACATGTCAATACCTACAACAATGAAATTTATAGTTAAGAGG
		</sequence>
		<sequence>
			<taxon idref="Cladocolea_gracilis"/>
			-----------GACGCTACGGACTTAATTGGATTGAGCCTTAGTATGGAAACCCACTAAGTG-----ATAACTTTCAAATTCAGGGAAACCGTGGAATTAATAAAAATAGGCAATCCTGAGCCAAATCCCGTTT------CCC------GAA--------AAC---GAGTAGGGAAAGCAAGCCAGAAT-------AAATAAAAAAAGGATAGGTGCAGAGACTCAACGGAAGCTGTT-------CT-AACAAA-------TAC---ATACA---------A------------------ATGGGGTTGATTGTCTTT-C----GCCGGT----------------------------------------------------------------------------------------------------------------------------------------------------------------------------------A---GAGAATAAAGATAGAGTCCCATTCTACATGTCAATACCTACAACAATGAAATTTATAGTTAAGAGG
		</sequence>
		<sequence>
			<taxon idref="Cladocolea_mcvaughii"/>
			CGAAATTGGTGGACGCTACGGACTTAATTGGATTGAGCCTTAGTATGGAAACCCACTAAGTG-----ATAACTTTCAAATTCAGGGAAACCGTGGAATTAATAAAAATAGGCAATCCTGAGCCAAATCCCGTTT------CCC------GAA--------AAC-GAGAGTAGGGAAAGCAAGCCAGAAT--AAATAAAAAAAGGATAGGATAGGTGCAGAGACTCAACGGAAGCTGTT-------CT-AACAAA-------TAC---ATACA----ATACAA------------------ATGGGGTTGATTGTCTTT-C----GCCGGT----------------------------------------------------------------------------------------------------------------------------------------------------------------------------------AGACGAGAATAAAGATAGAGTCCCATTCTACATGTCAATACCTACAACAATGAAATTTATAGTTAAGAGG
		</sequence>
		<sequence>
			<taxon idref="Dactyliophora_novaeguineae"/>
			CGAAATTGGTAGACGCTACGGACTTAATTGGGTTGAGCCTTAGTATGGAAACCCACTAAGTG-----ATAACTTTCAAATTCAGGGAAACCGTGGAATTAATAAAAATAGGCAATCCTGAGCCAAATCCCGTTT------TCC------GAA--------AAT---GAGTAGGGAAAGCAAGCCAGAAT-----------AAAAAAAGGATAGGTGCAGAGACTCAACGGAAGCTGTT-------CT-AATAAA-------GAC---ATACA----ATACAA------------------ATGTAGTTGA------TT-C----GCCGGT----------------------------------------------------------------------------------------------------------------------------------------------------------------------------------AGACGAGAATAAAGATAGAGTCCCATTCTACATGTCAATACCGACAACAATGAAATTTATAG-TAAGAGG
		</sequence>
		<sequence>
			<taxon idref="Decaisnina_brittenii"/>
			CGAAATTGGTAGACGCTACGGACTTAATTGGATTGAGCCTTAGTATGGAAACCCACTAAGTG-----ATAACTTTCAAATTCAGGGAAACCGTGGAATTAATAAAAATAGGCAATCCTGAGCCAAATCCCGTTT------TCC-------AA--------A-T---GAGTAGGGAAAACAAACCAGAAT----------AAAAAAAAGGATAGGTGCAGAGACTCAACGGAA--TGTT-------CT-AACAA--------TAC---AT-CA----CTACAA------------------ATGGAGTTGA------TT-C----GCTGGT----------------------------------------------------------------------------------------------------------------------------------------------------------------------------------AGACGAGAATAAAGATAGAGTCCCATTCTACATGTCAATACCGACAACAATGAAATTTATAG-TAAGAGG
		</sequence>
		<sequence>
			<taxon idref="Decaisnina_congesta"/>
			CGAAATTGGTAGACGCTACGGACTTAATTGGATTGAGCCTTAGTATGGAAACCCACTAAGTG-----ATAACTTTCAAATTCAGGGAAACCGTGGAATTAATAAAAATAGGCAATCCTGAGCCAAATCCCGTTT------TCC------GAA--------AAT---GAGTAGGGAAAACAAACCAGAAT---------AAAAAAAAAGGATAGGTGCAGAGACTCAACGGAAGCTGTT-------CT-AACAAA-------TAC---AT-------------------------------ACGGAGTTGA------TT-C----GCTGGT----------------------------------------------------------------------------------------------------------------------------------------------------------------------------------AGACGAGAATAAAGATAGAGTCCCATTCTACATGTCAATACCGACAACAATGAAATTTATAG-TAAGAGG
		</sequence>
		<sequence>
			<taxon idref="Decaisnina_signata"/>
			---------------------------------TGAGCCTTAGTATGGAAACCCACTAAGTG-----ATAACTTTCAAATTCAGGGAAACCGTGGAATTAATAAAAATAGGCAATCCTGAGCCAAATCCCGTTT------TCC------GAA--------AAT---GAGTAGGGAAAACAAACCAGAAT---------AAAAAAAAAGGATAGGTGCAGAGACTCAACGGAAGCTGTT-------CT-AACAAA-------TAC---AT-------------------------------ACGGAGTTGA------TT-C----GCTGGT----------------------------------------------------------------------------------------------------------------------------------------------------------------------------------AGACGAGAATAAAGATAGAGTCCCATTCTACATGTCAATACCGACAACAATGAAATTTATAG-TAAGAGG
		</sequence>
		<sequence>
			<taxon idref="Decaisnina_triflora"/>
			-------------------------------------CCTTAGTATGGAAACCCACTAAGTG-----ATAACTTTCAAATTCAGGGAAACCGTGGAATTAATAAAAATAGGCAATCCTGAGCCAAATCCCGTTT------TCC------GAA--------AAT---GAGTAGGGAAAACAAGCCAGAAT--------AAAAAAAAAAGGATAGGTGCAGAGACTCAACGGAAGCTGTT-------CT-AACAAA-------TGC---ATACA----CTACAA------------------ATGGAGTTGA------TT-C----GCTGGT----------------------------------------------------------------------------------------------------------------------------------------------------------------------------------AGACGAGAATAAAGATAGAGTCCCATTCTACATGTCAATACCGACAACAATGAAATTTATAG-TAAGAGG
		</sequence>
		<sequence>
			<taxon idref="Dendropemon_bicolor"/>
			--------------------------------------------------------------------------------------------------------------------------------------------------------------------------------------------------------------------------------------------------------------------------------------------------------------------------------------------------------------------------------------------------------------------------------------------------------------------------------------------------------------------------------------------------------------------------------------------------
		</sequence>
		<sequence>
			<taxon idref="Dendrophthoe_curvata"/>
			--------------------------------------------------------------------------------------------------------------------------------------------------------------------------------------------------------------------------------------------------------------------------------------------------------------------------------------------------------------------------------------------------------------------------------------------------------------------------------------------------------------------------------------------------------------------------------------------------
		</sequence>
		<sequence>
			<taxon idref="Dendrophthoe_constricta"/>
			CGAAATTGGTAGACGCTACGGACTTAATTGGGTTGAGCCTTAGTATGGAAACCCACTAAGTG-----ATAACTTTCAAATTCAGGGAAACCGTGGAATTAATAAAAATAGGCAATCCTGAGCCAAATCCCGTTT------TCC------GAA--------AAT---GAGTAGTGAAAGCAAGTTAGAAT-----------AAAAAAAGGATAGGTGCAGAGACTCAACGGAAGCTGTT-------CT-AATAAA-------TAC---ATACA----ATACAATACAAACATACAATACAAATGGAGTTTA------TT-C----GCCGGT----------------------------------------------------------------------------------------------------------------------------------------------------------------------------------AGACGAGAATAAAGATAGAGTCCCATTCTACATGTCAATACCGACAACAATGAAATTTATAG-TAATAGG
		</sequence>
		<sequence>
			<taxon idref="Dendrophthoe_longituba"/>
			-------------------------------------------TATGGAAACCCACTAAGTG-----ATAACTTTCAAATTCAGGGAAACCGTGGAATTAATAAAAATAGGCAATCCTGAGCCAAATCCTGTTT------TCC------GAA--------AAT---GAGTAGTGAAAGCAAGCTAGAAT---------AAAAAAAAAGGATAGGTGCAGAGACTCAACGGAAGCTGTT-------CT-AATAAA-------TAC---ATACA----ATACAA------------------ATGGAGTTGA------TT-C----GCCGGT----------------------------------------------------------------------------------------------------------------------------------------------------------------------------------AGACAAGAATAAAGATAGAGTCCCATTCTACATGTCAATACCGACAACAATGAAATTTATAG-TAATAGG
		</sequence>
		<sequence>
			<taxon idref="Dendrophthoe_vitellina"/>
			CGAAATTGGTAGACGTTACGGACTTAATTGGGTTGAGCCTTAGTATGGAAACCCACTAAGTG-----ATAACTTTCAAATTCAGGGAAACCGTGGAATTAATAAAAATAGGCAATCCTGAGCCAAATCCTGTTT------TCC------GAA--------AAT---GAGTAGTGAAAGCAAGCTAGAAT-----------AAAAAAAGGATAGGTGCAGAGACTCAACGGAAGCTGTT-------CT-AATAAA-------TAC---ATACA----ATACAA------------------ATGGAGTTGA------TT-C----------------------------------------------------------------------------------------------------------------------------------------------------------------------------------------------TCCAGAATAAAGATAGAGTCCCATTCTACATGTCAATACTGACAACAATGAAATTTATAG-TAATAGG
		</sequence>
		<sequence>
			<taxon idref="Desmaria_mutabilis"/>
			CGAAATTGGTAGACGCTACGGACTTAATTGGATTGAGCCTTAGTATGGAAACCCACTAAGTG-----ATAACTTTCAAATTCAGGGAAACCGTGGAATTAATAAAAATAGGCAATCCTGAGCCAAATCCCGTTT------TTC------GAA--------AAT---GAGTAGGGAAAGCAAACCAGAAT-----------CAAAAAAGGATAGGTGCAGAGACTCAACGGAAGCTGTT-------CT-AACAAA-------TAC---ATACA----ATACAA------------------ATGGAGTTGATTGTCTTT-C----GCTGGT----------------------------------------------------------------------------------------------------------------------------------------------------------------------------------AGACGAGAATAAAGAGAGAGTCCCATTCTACATGTCAATACCGACAACAATGAAATTTATAG-TAAGAGG
		</sequence>
		<sequence>
			<taxon idref="Diplatia_furcata"/>
			---------------------------------------------------CCCACTAAGTG-----ATAACTTTCAAATTCAGGGAAACCGTGGAATTAATAAAAATGGGCAATCCTGAGCCAAATCCCGTTT------TCC------GAA--------AAT---GAGTAGGGAAAGCAAGCCAGAAT------------AAAAAAGGATAGGTGCAGAGACTCAACGGAAGCTGTT-------CT-AATAAA-------GAC------------ATGCAA------------------ATGGAGTTGA------TT-C----GCCGGT----------------------------------------------------------------------------------------------------------------------------------------------------------------------------------AGACGAGAATAAAGATAGAGTCCCATTCTACATGTCAATACCGACAACAATGAAATTTATAG-TAAGAGG
		</sequence>
		<sequence>
			<taxon idref="Diplatia_grandibractea"/>
			CGAAATTGGTAGACGCTACGGACTTAATTGGGTTGAGCCTTAGTATGGAAACCCACTAAGTG-----ATAACTTTCAAATTCAGGGAAACCGTGGAATTAATAAAAATGGGCAATCCTGAGCCAAATCCCGTTT------TCC------GAA--------AAT---GAGTAGGGAAAGCAAGCCAGAAT-----------------AGGATAGGTGCAGAGACTCAACGGAAGCTGTT-------CT-AATAAA-------GAC------------ATACAA------------------ATGGAGTTGA------TT-C----GCCGGT----------------------------------------------------------------------------------------------------------------------------------------------------------------------------------AGACGAGAATAAAGATAGAGTCCCATTCTACATGTCAATACCGACAACAATGAAATTTATAG-TAAGAGG
		</sequence>
		<sequence>
			<taxon idref="Emelianthe_panganensis"/>
			-----------GACGCTACGGACTTAATTGGGTTGAGCCTTAGTATGGAAACCCACTAAGTGAAGTGATAACTTTCAAATTCAGGGAAACCGTGGAATTAATAAAAATAGGCAATCCTGAGCCAAATCCCGTTT------TCC------GAA--------AAT---GAGTAGGGAAAGCAAACCAGAAT-----------AAAAAAAGGATAGGTGCAGAGACTCAACGGACGCTGTT-------CT-AATAAA-------TAC---AT-------------------------------ATGGAGTTGA------TT-C----GCCGGT----------------------------------------------------------------------------------------------------------------------------------------------------------------------------------AGACGAGAATAAAGATAGAGTCCCATTCTACATGTCAATACCGACAACAATGAAATTTATAG-TAAGAGG
		</sequence>
		<sequence>
			<taxon idref="Englerina_ramulosa"/>
			CGAAATTGGTAGACGCTACGGACTTAATTAGGTTGAGCCTTAGTATGGAAACCCACTAAGTG-----ATAACTTTCAAATTCAGGGAAACCGTGGAATTAATAAAAATAGGCAATCCTGAGCCAAATCCCGTTT------TCC------GAA--------AAT---GAGTAGGGAAAGTAAGCCAGCAG----------AAAAAAAAGGATAGGTGCAGAGACTCAACGGAAGCTGTT-------CT-AATAAA-------TAC---ATACA----ACACAA------------------CTCGAGTTGA------TTGCCCAAGTTGGT----------------------------------------------------------------------------------------------------------------------------------------------------------------------------------AGGCGAGAATAAAGATAGAGTCCCATTCTACATGTCAATGCCGACAACAATGAAATTTATAG-TAAGAGG
		</sequence>
		<sequence>
			<taxon idref="Erianthemum_dregei"/>
			CGAAATTGGTAGACGCTACGGACTTAATTGGGTTGAGCCTTAGTATGGAAACCCACTAAGTG-----ATAACTTTCAAATTCAGGGAAACCGTGGAATTAATAAAAATAGGCAATCCTGAGCCAAATCCCGTTT------TCC------GAA--------AAT---GAGGAGGGAAAGCAAACCAGAAT-----------AAAAAAAGGATAGGTGCAGAGACTCAACGGAAGCTGTT-------CT-AATAAA-------TAC---ATACA----A-----------------------ATGGAGTTGA------TT-C----GCCAGT----------------------------------------------------------------------------------------------------------------------------------------------------------------------------------AGACGAGAATAAAGATAGAGTCCCATTCTACATGTCAATACCGACAACAATGAAATTTATAG-TAAGAGG
		</sequence>
		<sequence>
			<taxon idref="Gaiadendron_punctatum"/>
			CGAAATTGGTAGACGCTACGGACTTAATTGGATTGAGCCTTAGTATGGAAACCCACTAAGTG-----ATAACTTTCAAATTCAGGGAAACCGTGGAATTAATAAAAATAGGCAATCCTGAGCCAAATCCCGTTT------TCC------GAA--------AAT---GAGTAGGGAAAGCAAGCCAGAAT-----------AAAAAAAGGATAGGTGCAGAGACTCAACGGAAGCTGTT-------CT-AACAAA-------TAY---ATACA----ATACAA------------------ATGGCGTTGA-----TTT-C----GCTGGT----------------------------------------------------------------------------------------------------------------------------------------------------------------------------------AGACGAGAATAAAGATAGAGTCCCATTCTACATGTCAATACCGACAACAATGAAATTTATAG-TAAGAGG
		</sequence>
		<sequence>
			<taxon idref="Globimetula_dinklagei"/>
			-------------------------------------CCTTAGTATGGAAACCCACTAAGTG-----ATAACTTTCAAATTCAGGGAAACCGTGGAATTAATAAAAATAGGCAATCCTGAGCCAAATCCCGTTT------TCC------GAA--------AAT---GAGTAGGGAAAGCAAGCCAGAAT--------------AAAAGGATAGGTGCAGAGACTCAACGGAAGCTGTT-------CT-AATAAA-------TAC---ATACA----ATACAA------------------ATGGAGTTGA------TT-C----GCCGGT----------------------------------------------------------------------------------------------------------------------------------------------------------------------------------AGACGAGAATAAAGATAGAGTCCCATTCTACATGTCAATACCGACAACAATGAAATTTATAG-TAAGAGG
		</sequence>
		<sequence>
			<taxon idref="Helicanthes_elastica"/>
			--------------------------------------------------------------------------------------------------------------------------------------------------------------------------------------------------------------------------------------------------------------------------------------------------------------------------------------------------------------------------------------------------------------------------------------------------------------------------------------------------------------------------------------------------------------------------------------------------
		</sequence>
		<sequence>
			<taxon idref="Helixanthera_coccinea"/>
			----------------TACGGACTTAATTGATTTGAGCCTTAGTATGGAAACCCACTAAGTG-----ATAACTTTCAAATTCAGGGAAACCGTGGAATTAATAAAAATAGGCAATCCTGAGCCAAATCCCGTTT------TCC------GAC--------AAT---GAGTAGTGAAAGCAAGCTAGAAT---------------AAAGGATAGGCGCAGAGACTCAACGGAAGCTGTT-------CT-AATAAA-------TAC---ATACA----ATACAA-ATTACAATACATTTGTAATGGAGTGGA------TT-C----GCCGGT----------------------------------------------------------------------------------------------------------------------------------------------------------------------------------AGACGAGAATAAAGATAGAGTCCCATTCAACATGTCAATACCGACAACAATGCAATTTGTAG-TAAGAGG
		</sequence>
		<sequence>
			<taxon idref="Helixanthera_cylindrica"/>
			--------------------------------------------------------------------------------------------------------------------------------------------------------------------------------------------------------------------------------------------------------------------------------------------------------------------------------------------------------------------------------------------------------------------------------------------------------------------------------------------------------------------------------------------------------------------------------------------------
		</sequence>
		<sequence>
			<taxon idref="Helixanthera_parasitica"/>
			---------------CTACGGACTTAATTGGGTTGAGCCTTAGTATGGAAACCCACTAAGTG-----ATAACTTTCAAATTCAGGGAAACCTTGGAATTAATAAAAATAGGCAATCCTGAGCCAAATCCCGTTT------TAC------GAA--------AAT---GAGTAGGGAAAACAAGCCAGAAT-----------AAAAAAAGGATAGGTGCAGAGACTCAACGGAAGCTGTT-------CT-AATAAA-------TAC---AAACA----ATACAA------------------ATGGAGTTTA------TT-C----GCCGGT----------------------------------------------------------------------------------------------------------------------------------------------------------------------------------AAACGAGAATAAAGATAGAGTCCCATTTTACATGTCAATACCGACAACAATGAAATTTATAG-TAAGAGG
		</sequence>
		<sequence>
			<taxon idref="Ileostylus_micranthus"/>
			CGAAATTGGTAGACGCTACGGACTTAATTGGATTGAGCCTTAGTATGGAAACCCACTAAGTG-----ATAACTTTCAAATTCAGGGAAACCGTGGAATTAATAAAAATAGGCAATCCTGAGCCAAATCCTGTTT------TCC------GAA--------AAT---GAGTAGGGAAAGCAAGCCAGAAT------AAAAAAAAAAAAGGATAGGTGCAGAGACTCAACGGAAGCTGTTCTAATAACT-AATAAA-------TAC---ATACA----ATACAA------------------ATG----------------C----GCCGGT----------------------------------------------------------------------------------------------------------------------------------------------------------------------------------AGACGAGAATAAAGATAGAGTCCCATTYTACATGTCAATACCGACAACAATGAAATTTATAG-TAAGAGG
		</sequence>
		<sequence>
			<taxon idref="Lepidaria_oviceps"/>
			-------------------------------------------TATGGAAACACACTAAGTG-----ATAACTTTCAAATTCAGGGAAACCGTGGAATTAATAAAAATAGGCAATCCTGAGCCAAATCCCGTTT------TCT------GAA--------AAT-------AGGGAAAGCAAGCCAGAAT---------AAAAAAAAAGGATAGGTGCAGAGACTCAACGGAAGCTGTT-------CT-AACAAA-------CAA---ATACATACAATACAA------------------ATGCAGTTGA------TT-C----GCTGGT----------------------------------------------------------------------------------------------------------------------------------------------------------------------------------AGACGAGAATAAAGATAGAGTCCCATTCTACATGTCAATACCGACAACAATGAAATTTATAG-TAATAGG
		</sequence>
		<sequence>
			<taxon idref="Lepidaria_sp_Nickrent_4044"/>
			---------------------------------------TTAGTATGGAAACCCACTAAGTG-----ATAACTTTCAAATTCAGGGAAACCGTGGAATTAATAAAAATAGGCAATCCTGAGCCAAATCCCGTTT------TCC------GAA--------AAT---GAGTAGGGAAAACAAGCCAGAAT----------AAAAAAAAGGATAGGTGCAGAGACTCAACGGAAGCTGTT-------CT-AACAAA-------TAC---ATACA----ATACAA------------------ATGGAGTTGA------TT-C----GCTGGT----------------------------------------------------------------------------------------------------------------------------------------------------------------------------------AGACGAGAATAAAGATAGAGTCCCATTCTACATGTCAATACCGACAACAATGAAATTTATAG-TAAGAGG
		</sequence>
		<sequence>
			<taxon idref="Ligaria_cuneifolia"/>
			CGAAATTGGTAGACGCTACGGACTTAATTTAATTGAGCCTTAGTATGGAAACCCACTAAGTG-----ATAATTTTCAAATTCAGGGAAACCGCGGAATWAA-AAAAAGAGGCAATCCTGAGCCAAATCCCGCTT------TCC------GAA--------AAT---GAGTGGGGAACACAAACCGGAAT-------AAAAAAAAAGAGGATAGGTGCAGAGACTCAATGGAAGCTGTT-------CT-AACAAA-------TAC---AAATA----ATACAA-------------AACAAAAGGGGTTGATTGTCTTT-C----GCCGAT----------------------------------------------------------------------------------------------------------------------------------------------------------------------------------AGACGAGAATAAAGATAGAGTCCCATTCTACATGTCAATACCGACAACAATGAAATTTATAG-TAAGAGG
		</sequence>
		<sequence>
			<taxon idref="Loranthus_europaeus"/>
			---------------------------------------TTAGTATGGAAACTCACTAAGTG-----ATAACTTTCAAATTCAGGGAAACCGTGGAATTAATAAAAATAGGCAATCCTGAACCAAATCCCGTTT------TCA------TAA--------AAT---GAGTAGGGAAATCAAGCCAGAAW----------AAAAAAAAGGATAGGTGCAGAGACTCAACGGAAGCTGTT-------CT-AATAAA-------TAC---ATACA----ATACAA------------------ATGGAGTTGA------TT-C----GCCGGT----------------------------------------------------------------------------------------------------------------------------------------------------------------------------------AGACGAGAATAAAGATAGAGTCCCWTTCTACATGTCAATACCGACAACAATGAAATTTACAG-TAAGAGG
		</sequence>
		<sequence>
			<taxon idref="Loranthus_grewingkii"/>
			-----------------------------------------------------------------------------------------CCGTGGAATTAATAAAAATAGGCAATCCTGAACCAAATCCCGTTT------TCA------TAA--------AAT---GAGTAGGGAAATCAAGCCAGAAT-----------AAAAAAAGGATAGGTGCAGAGACTCAACGGAAGCTGTT-------CT-AATAAA-------TAC---ATACA----ATACAA------------------ATGGAGTTGA------TT-C----GCCGGT----------------------------------------------------------------------------------------------------------------------------------------------------------------------------------AGACGAGAATAAAGATAGAGTCCCATTCTACATGTCAATACCGACAACAATGAAATTTACAG-TAAGAGG
		</sequence>
		<sequence>
			<taxon idref="Loranthus_odoratus"/>
			-------GGTAGACGCTACGGACTTAATTGGATTGAGCCTTAGTATGGAAACTCACTAAGTG-----ATAACTTTCAAATTCAGGGAAACCGTGGAATTAATAAAAATAGGCAATCCTGAACCAAATCCCGTTT------TCA------TAA--------AAT---GAGTAGGGAAATCAAGCCAGAAT----------AAAAAAAAGGATAGGTGCAGAGACTCAACGGAAGCTGTT-------CT-AATAAA-------TAC---ATACA----ATACAA------------------ATGGAG-------------C----GCCGGT----------------------------------------------------------------------------------------------------------------------------------------------------------------------------------AGACGAGAATAAAGATAGAGTCCCATTCTACATGTCAATACCGACAACAATGAAATTTATAG-TAAGAGG
		</sequence>
		<sequence>
			<taxon idref="Loxanthera_speciosa"/>
			-----------------------------------------AGTATGGAAACCCACTAAGTG-----ATAACTTTCAAATTCAGGGAAACCGTGGAATTAATAAAAATAGGCAATCCTGAGCCAAATCCCATTT------TCC------GAA--------AAT---GAGTAGGGAAAGCAAGCCAGAAA----------AAAAAAAAGGATAGGTGCAGAGACTCAACGGAAGCTGTT-------CT-AACAAA-------TAC---ATACA----ATACAA------------------ATAGAGTTGA------TT-C----GCTGGT----------------------------------------------------------------------------------------------------------------------------------------------------------------------------------AGACGAGAATAAAGATAGAGTCCCATTCTACATGTCAATACCGACAACAATGAAATTTATAG-TAAGAGG
		</sequence>
		<sequence>
			<taxon idref="Lysiana_filifolia"/>
			-------------------------------------------------AACCCACTAAGTG-----ATAACTTTCAAATTCAGGGAAACCGTGGAATTAATAAAAATAGGCAATCCTGAGCCAAATCCCGTTT------TCC------GAA--------AAT---GAGTAGGGAAAGCTAGCCAGAAT-------AAAAAAAAAAGGGATAGGTGCAGAGACTCAACGGAAGCTGTT-------CT-AACAAA-------TAC---ATACA----CTACAA------------------ATGGAGTTGA------TT-C----GCTGGT----------------------------------------------------------------------------------------------------------------------------------------------------------------------------------AGACGAGAATAAAGATAGAGTCCCATTCTACATGTCAATACCGACAACAATGAAATTTATAG-TAAGAGG
		</sequence>
		<sequence>
			<taxon idref="Lysiana_maritima"/>
			CGAAATGGGTAGACGCTACGGACTTAATTGAATTGAGCCTTAGTATGGAAACCCACTAAGTG-----ATAACTTTCAAATTCAGGGAAACCGTGGAATTAATAAAAATAGGCAATCCTGAGCCAAATCCCGTTT------TCC------GAA--------AAT---GAGTAGGGAAAGCTAGCCAGAAT--------AAAAAAAAAGGGATAGGTGCAGAGACTCAACGGAAGCTGTT-------CT-AACAAA-------TAC---ATACA----CTACAA------------------ATGGAGTTGA------TT-C----GCTGGT----------------------------------------------------------------------------------------------------------------------------------------------------------------------------------AGACGAGAATAAAGATAGAGTCCCATTCTACATGTCAATACCGACAACAATGAAATTTATAG-TAAGAGG
		</sequence>
		<sequence>
			<taxon idref="Macrosolen_cochinchinensis"/>
			-------------------------------------------------------------------------------------------------------------------------CCAAATCCCGTTT------TCC------GAA--------AAT---GAGTAGGGAAAACAAGCCAGAAT-AAAAAAAAAGGAAAAAAGGATAGGTGCAGAGACTCAACGGAAGCTGTT-------CT-AACAAA-------TAC---ATACA----ATACAA------------------ATGGAGTTGA------TT-C----GCTGGT----------------------------------------------------------------------------------------------------------------------------------------------------------------------------------AGACAAGAATAAAGATAGAGTCCCATTCTACATGTCAATACCGACAACAATGAAATTTATAG-TAAGAGG
		</sequence>
		<sequence>
			<taxon idref="Macrosolen_melintangensis"/>
			CGAAATTGGTAGACGCTACGGACTTAATTGGATTGAGCCTTAGTATGGAAACCCACTAAGTG-----ATAACTTTCAAATTCAGGGAAACCGTGGAATTAATAAAAATAGGCAATCCTGAGCCAAATCCCGTTT------TCC------GAA--------AAT---GAGTAGGGAAAACAAGCCAGAATAAAAAAAAAAGGAAAAAAGGATAGGTGCAGAGACTCAACGGAAGCTGTT-------CT-AACAAA-------TAC---ATACA----ATACAA------------------ATGGAGTTGA------TT-C----GCTGGT----------------------------------------------------------------------------------------------------------------------------------------------------------------------------------AGACAAGAATAAAGATAGAGTCCCATTCTACATGTCAATACCGACAACAATGAAATTTATAG-TAAGAGG
		</sequence>
		<sequence>
			<taxon idref="Moquiniella_rubra"/>
			----------------------------------------TAGTATGGAAACCCACTAAGTG-----ATAACTTTCAAATTCAGGGAAACCGTGGAATTAATAAAAATAGGCAATCCTGAGCCAAATCCCATTT------TCC------GAA--------AAT---GAGTAGGGAAAGCAAGCCAGAAT-----------AAAAAAAGGATAGGTGCAGAGACTCAACGGAAGCTGTT-------CT-AATAAA-------TAC---ATACA----ATACAA------------------ATGGAGTTGA------TT-C----GCCGGT----------------------------------------------------------------------------------------------------------------------------------------------------------------------------------AGACGAGAATAAAGATAGAGTCCCATTCTACATGTCAATACCGACAACAATGAAATTTATAG-TAAGAGG
		</sequence>
		<sequence>
			<taxon idref="Muellerina_celastroides"/>
			CGAAATTGGTAGACGCTACGGACTTAATTGGATTGAGCCTTAGTATGGAAACTCACTAAGTG-----ATAACTTTCAAATTCAGGGAAACCGTGGAATTAATAAAAATAGGCAATCCTGAGCCAAATCCTGTTT------TCC------GAA--------AAT---GAGTAGGGAAAGCAAGCCAAAAA--------AAAAAAAAAAGGATAGGTGCAGAGACTCAACGGAAGCTGTT-------CT-AATAAA-------TAC---ATACA----ATACAA------------------ATGGAGTTGC------TT-C----TCCGGT----------------------------------------------------------------------------------------------------------------------------------------------------------------------------------AGACGAGAATAAAGATAGAGTCCCATTCTACATGTCAATACCGACAACAATGAAATTTCTAG-TAAGAGG
		</sequence>
		<sequence>
			<taxon idref="Muellerina_eucalyptoides"/>
			CGAAATTGGTAGACGCTACGGACTTAATTGGATTGAGCCTTAGTATGGAAACTCACTAAGTG-----ATAACTTTCAAATTCAGGGAAACCGTGGAATTAATAAAAATAGGCAATCCTGAGCCAAATCCTGTTT------TCC------GAA--------AAT---GAGTAGGGAAAGCAAGCCAAAAT----------AAAATAAAGGATAGGTGCAGAGACTCAACGGAAGCTGTT-------CT-AATAAA-------TAC---ATACA----ATACAA------------------ATGGAGTTGC------TT-C----GCCGGT----------------------------------------------------------------------------------------------------------------------------------------------------------------------------------AGACRAGAATAAAGATAGAGTCCCATTCTACATGTCAATACCGACAACAATGAAATTTCTAG-TAAGAGG
		</sequence>
		<sequence>
			<taxon idref="Notanthera_heterophylla"/>
			CGAAATTGGTAGACGCTACGGACTTAATTGGATTGAGCCTT--TATGGAAACCTACGAAGTG-----ATAACTTTCAAATTCAGGGAAACCGTGGAATTAATAAAAACAGGCAATCCTGAACCAAATCCCGTTT------TCC------GAA--------AAT---GAGTAGGGAAAGCAAGCCAGAAT-----------AAAAAAAGGATAGGTGCAGAGACTCAACGGAAGCTGTT-------CT-AACAAA-------TAC---ATACA----ATACAA------------------ATGGAGTTGA-----TTT-C----GCTGGT----------------------------------------------------------------------------------------------------------------------------------------------------------------------------------AGACGAGAATAAAGATAGAGTCCCATTCTACATGTTAATACCGACAACAATGAAATTTATAG-TAAGAGG
		</sequence>
		<sequence>
			<taxon idref="Nuytsia_floribunda"/>
			-------GGTAGACGCTACGGACTTAATTGGATTGAGCCTTAGTATGGAAACCCACTAAGTG-----ATAACTTTCAAATTCAGGGAAACCGTGGAATTAATAAAAATAGGCAATCCTGAGCCAAATCCCGTTT------TCC------GAA--------AAT---AAGTAGGGAAGTCAAGCCCGAAT-----------AAAAAAGGGATAGGTGCAGAGACTCAACGGGAGCTGTT-------CT-AACAAA-------TAC---ATACA------------------------------GGAGTTGATTGTCTTT-C----GCTGATCGCAACTTCAGCAAAACCTCTATACATATGTATAGTACTGAAATTTCAAATTTTATAAAAGAAATATAAATAATGAAAATAATGATTCGAATCCTTATTTTTTATACGAAAAAAAATTCGAATATTAATTGATCAAATCAATTACTCCATAGTCTGATAGATTTTTTGAAGATTAATCAGACGAGAATAAAGATAGAGTCCCATTCTACATGTCAATACCGACAACAATGAAATTTAGAG-TAAGAGG
		</sequence>
		<sequence>
			<taxon idref="Oedina_pendens"/>
			----------------TACGGACTTAATTGGGTTGAGCCTTAGTATGGAAACCCACTAAGTG-----ATAACTTTCAAATTCAGGGAAACCGTGGAATTAATAAAAATAGGCAATCCTGAGCCAAATCCCGTTT------TCC------GAA--------AAT---GAGTAGGGAAAGCAAACCAGAAT-----------AAAAAAAGGATAGGTGCAGAGACTCAACGGAAGTTGTT-------CT-AATAAA-------TCC---ATACA----ATACAA------------------ATGGAGTTGA------TT-C----GCCAGT----------------------------------------------------------------------------------------------------------------------------------------------------------------------------------ATACAAGAATAAAGATAGAGTCCCATTTTACATGTCAATACCGACAACAATGAAATTTATAG-TAAGAAG
		</sequence>
		<sequence>
			<taxon idref="Oliverella_rubroviridis"/>
			--------------------------------------------------------------------------------------------------------------------------------------------------------------------------------------------------------------------------------------------------------------------------------------------------------------------------------------------------------------------------------------------------------------------------------------------------------------------------------------------------------------------------------------------------------------------------------------------------
		</sequence>
		<sequence>
			<taxon idref="Oncella_ambigua"/>
			--------------------------------------------------------------------------------------------------------------------------------------------------------------------------------------------------------------------------------------------------------------------------------------------------------------------------------------------------------------------------------------------------------------------------------------------------------------------------------------------------------------------------------------------------------------------------------------------------
		</sequence>
		<sequence>
			<taxon idref="Oncocalyx_schimperi"/>
			CGAAATTGGTAGACGCTACGGACTTAATTAGGTTGAGCCTTAGTATGGAAACCCGCTAAGTG-----ATAACTTTCAAATTCAGGGAAACCGTGGAATTAATCAAAATAGGCAATCCTGAGCCAAATCCCGTTT------TCC------GAAT-------AAT---GAGTAGGGAAAGCAAGCCAGAAT-----------AAAAAAAGGATAGGTGCAGAGACTCAACGGAAGCTGTT-------CT-AATCAA-------TAC---ATACA----ATTGAT----------------------------------TC-CCCGGTGTGGT----------------------------------------------------------------------------------------------------------------------------------------------------------------------------------AGGCGAGAATAAAGATAGAGTCCCATTCTACATGTCAATACCGACAACAATGAAATTTATAG-TAATAGG
		</sequence>
		<sequence>
			<taxon idref="Oncocalyx_sulfureus"/>
			------------ACGCTACGGACTTAATTAGGTTGAGCCTTAGTATGGAAACCCACTAAGTG-----ATAACTTTCAAATTCAGGGAAACCGTGGAATTAATAAAAATAGGCAATCCTGAGCCAAATCCCGTTT------TCC------GAA--------AAT---GAGTAAGGAAAGCAAGCCAGAAT-----------AAAAAAAGGATAGGTGCAGAGACTCAACGGAAGCTGTT-------CT-AATAAA-------TAC---ATACA----ATACAA---------ACAATACAAATGGAGTTAA------TT-CCACGGTTGAT----------------------------------------------------------------------------------------------------------------------------------------------------------------------------------AGGCGAGAATAAAGATAGAGTCCCATTCTACATGTCAATACCGACAACAATGAAATTTATAG-TAATAGG
		</sequence>
		<sequence>
			<taxon idref="Oryctanthus_occidentalis"/>
			------------------------------------------------------------------------------------------------------------------------------------------------------------------------------------------------------------------------------------------------------------------------------------------------------------------TTGATTGTCTTT-C----GCCGGT----------------------------------------------------------------------------------------------------------------------------------------------------------------------------------AGACGAGAATAAAGATAGAGTCCCATTCTACATGT-----CCTACAACAATGAAATTTATAGTTAAGAGG
		</sequence>
		<sequence>
			<taxon idref="Passovia_pyrifolia"/>
			-------------CGCTACGGACTTAATTGGATTGAGCCTTAGTATGGAAACCCACTAAGTG-----ATAACTTTCAAATTCAGGGAAACCGTGGAATTAATAAAAATAGGCAATCCTGAGCCAAATCCCGTTT------CCC------GAA--------AAC---GAGTAGGGAAAGCAAGCCAGAAT-----------AAAAAAAGGATAGGTGCAGAGACTCAACGGAAGCTGTT-------CT-AACAAA-------TAC---ATACAATACAAACAA------------------ATGGGGTTGATTGTCTTT-G----GCCGGT----------------------------------------------------------------------------------------------------------------------------------------------------------------------------------AGACGAGAATAAAGATAGAGTCCCATTCTACATGT-----CCTACAACAATGAAATTTATAGTTAAGAGG
		</sequence>
		<sequence>
			<taxon idref="Peraxilla_tetrapetala"/>
			CGAAATTGGTAGACGCTACGGACTTAATTGGATTGAGCCTTAGTATGGAAACCCACTAAGTG-----ATAACTTTCAAATTCAGGGAAACCATGGAATTAATAAAAATAGGCAATCCTGAGCCAAATCCCGTTT------TCC------GAA--------AAT---GAGTAGGGAAAGCAAGCCAGAAT------------AAAAAAGGATAGGTGCAGAGACTCAACGGAAGCTGTT-------CT-AACAAA-------TAC---ATACA----ATACAA------------------ATAAAGTTGA------TT-C----GCTGGT----------------------------------------------------------------------------------------------------------------------------------------------------------------------------------AGACGAGAATAAAGATAGAGTCCCATTCTACATGTTAATACCGACAACAATGAAATTTATAG-TAAGAGG
		</sequence>
		<sequence>
			<taxon idref="Phragmanthera_crassicaulis"/>
			------------------------------------------------AAACCCACTAAGTG-----ATAACTTTCAAATTCAGGGAAACCGTGGAATTAATAAAAATAGGCAATCCTGAGCCAAATCCCGTTT------TCC------GAA--------AAT---GAGTAGGGAAAGCAAGACAGAAT--------------AAAAGGATAGGTGCAGAGACTCAACGGAAGCTGTT-------CT-AATAAA-------TAC---ATACA----ATACAA------------------ATGGAGTTGA------TT-C----GCCGGT----------------------------------------------------------------------------------------------------------------------------------------------------------------------------------AGACGAGAATAAAGATAGAGTCCCATTCTACATGTCAATACCGACAACAATGAAATTTATAG-TAAGAGG
		</sequence>
		<sequence>
			<taxon idref="Plicosepalus_sagittifolius"/>
			--------------------------------------------------------------------------------------------------------------------------------------------------------------------------------------------------------------------------------------------------------------------------------------------------------------------------------------------------------------------------------------------------------------------------------------------------------------------------------------------------------------------------------------------------------------------------------------------------
		</sequence>
		<sequence>
			<taxon idref="Psittacanthus_calyculatus"/>
			--------------------------------------------------------------------------------------------------------------------------------------------------------------------------------------------------------------------------------------------------------------------------------------------------------------------------------------------------------------------------------------------------------------------------------------------------------------------------------------------------------------------------------------------------------------------------------------------------
		</sequence>
		<sequence>
			<taxon idref="Scurrula_ferruginea"/>
			CGAAATTGGTAGACGCTACGGACTTAATTGGGTTGAGCCTTAGTATGGAAACCCACTAAGTG-----ATAACTTTCAAATTCAGGGAAACCGTGGAATTAATAAAAATAGGCAATCCTGAGCCAAATCCCGTTT------TCC------GAAG-------AAT---GAGTAGGGAAAGCAAGCCAGAAT---------AAAAAAAAAGGATAGGTGCAGAGACTCAACGGAAGTTGTT-------CT-AATAAA-------TAC---ATACA----ATACAA------------------ATGGAGTTG---------------ATTCGC----------------------------------------------------------------------------------------------------------------------------------------------------------------------------------CG-CGAGAATAAAGATAGAGTCCCATTYTACATGTCAATACCGACAACAATGAAATTKATAG-TAATAGG
		</sequence>
		<sequence>
			<taxon idref="Scurrula_parasitica"/>
			--------------------------------------------------------------------------------------------------------------------------------------------------------------------------------------------------------------------------------------------------------------------------------------------------------------------------------------------------------------------------------------------------------------------------------------------------------------------------------------------------------------------------------------------------------------------------------------------------
		</sequence>
		<sequence>
			<taxon idref="Scurrula_pulverulenta"/>
			--------------------------------------------------------------------------------------------------------------------------------------------------------------------------------------------------------------------------------------------------------------------------------------------------------------------------------------------------------------------------------------------------------------------------------------------------------------------------------------------------------------------------------------------------------------------------------------------------
		</sequence>
		<sequence>
			<taxon idref="Septulina_glauca"/>
			-----------GACGCTACGGACTTAATTGGGTTGAGCCTTAGTATGGAAACCCACTAAGTG-----ATAACTTTCAAATTCAGGGAAACCGTGGAATTAATAAAAATAGGCAATCCTGAGCCAAATCCCGTTT------TCC------GAA--------AAT---GAGTAGGGAAAGCAAGCCAGAAT-----------AAAAAAAGGATAGGTGCAGAGACTCAACGGAAGCTGTT-------CT-AATAAA-------TAC---ATACA----ATACAA------------------ATGGAGTGAA------TT-C----GACGGT----------------------------------------------------------------------------------------------------------------------------------------------------------------------------------AGCCGAGAATAAAGATAGAGTCCCATTCTACATGTCAATACCGACAACAATGAAATTTATAG-TAAGAGG
		</sequence>
		<sequence>
			<taxon idref="Socratina_bemarivensis"/>
			---------------CTACGGACTTAATTAAGTTGAGCCTTAGTATGGAAACCCACTAAGTG-----ATAACTTTCAAATTCAGGGAAACCGTGGAATTAATAAAAATAGGCAATCCTGAGCCAAATCCCGTTT------TCC------GAA--------AAT---GAGTAGGTAAAGCAAGACAGAAT-----------AAAAAAAGGATAGGTGCAGAGACTCAACGGAAGCTGTT-------CT-AATAAA-------TAC---ATACA----ATACAA------------------ATGGAGTTGA------TT-C----GCCGGT----------------------------------------------------------------------------------------------------------------------------------------------------------------------------------AAACGAGAATAAAGATAGAGTCCCATTCTACATGTCAATACCGACAACAATGAAATTTATAG-TAAGAGG
		</sequence>
		<sequence>
			<taxon idref="Sogerianthe_sessiflora"/>
			CGAAATCGGTAGACGCTACGGACTTAATTGGGTTGAGCCTTAGTATGGAAACCCACTAAGTG-----ATAACTTTCAAATTCAGGGAAACCGTGGAATTAATAAAAATAGGCAATCCTGAGCCAAATCCCGTTT------TCC------GAA--------AAT---GAGTAGGGAAAGCAAGCCAGAAT-----------AAAAAAAGGATAGGTGCAGAGACTCAACGGAAGCTGTT-------CT-AATAAA-------TAC---ATACA----ATACAA------------------ATGGAGTTGA------TT-C----GCCGGT----------------------------------------------------------------------------------------------------------------------------------------------------------------------------------AGACGAGAATAAAGATAGAGTCCCATTCTACATGTCAATACCGACAACAATGAAATTTATAG-TAAGAGG
		</sequence>
		<sequence>
			<taxon idref="Spragueanella_rhamnifolia"/>
			--------------------------------------------------------------------------------------------------------------------------------------------------------------------------------------------------------------------------------------------------------------------------------------------------------------------------------------------------------------------------------------------------------------------------------------------------------------------------------------------------------------------------------------------------------------------------------------------------
		</sequence>
		<sequence>
			<taxon idref="Struthanthus_oerstedii"/>
			-----------GACGCTACGGACTTAATTGGATTGAGCCTTAGTATGGAAACCCACTAAGTG-----ATAACTTTCAAATTCAGGGAAACCGTGGAATTAATAAAAATAGGCAATCCTGAGCCAAATCCCGTTT------CCC------GAA--------AAC---GAGTAGGGAAAGCAAGCCAGAAT-------AAATAAAAAAAGGATAGGTGCAGAGACTCAACGGAAGCTGTT-------CT-AACAAA-------TAC---ATACA----ATACAA------------------ATGGGGTTGATTGTCTTT-C----GCCGGT----------------------------------------------------------------------------------------------------------------------------------------------------------------------------------AGACGAGAATAAAGATAGAGTCCCATTCTACATGTTAATACCTACAACAATGAAATTTATAGTTAAGAGG
		</sequence>
		<sequence>
			<taxon idref="Struthanthus_orbicularis"/>
			------------------------------------------GTATGGAAACCCACTAAGTG-----ATAACTTTCAAATTCAGGGAAACCGTGGAATTAATAAAAATAGGCAATCCTGAGCCAAATCCCGTTT------CCC------GAA--------AAC---GAGTAGGGAAAGCAAGCCAGAAT-----------AAAAAAAGGATAGGTGCAGAGACTCAACGGAAGCTGTT-------CT-AACAAA-------TAC---ATACA----ATACAA------------------ATGGGGTTGATTGTCTTT-C----GCCGGT----------------------------------------------------------------------------------------------------------------------------------------------------------------------------------AGACGAGAATAAAGATAGAGTCCCATTCTACATGTCAATACCTAC-------------------------
		</sequence>
		<sequence>
			<taxon idref="Struthanthus_woodsonii"/>
			------------------------------------------------AAACCCACTAAGTG-----ATAACTTTCAAATTCAGGGAAACCGTGGAATTAATAAAAATAGGCAATCCTGAGCCAAATCCCGTTT------CCC------GAA--------AAC---GAGTAGGGAAAGCAAGCCAGAAT-----------AAAAAAAGGATAGGTGCAGAGACTCAACGGAAGCTGTT-------CT-AACAAA-------TAC---ATACA----ATACAA-------------ATCAAATGGGGTTGATTGTCTTT-C----GCCGGT----------------------------------------------------------------------------------------------------------------------------------------------------------------------------------AGACGAGAATAAAGATAGAGTCCCATTCTACATGTCAATACCTACAACAATGAAATTTATAGTTAAGAGG
		</sequence>
		<sequence>
			<taxon idref="Struthanthus_sp_RE_5128_1"/>
			--------------------------------------------------------------------------------------------------------------------------------------------------------------------------------------------------------------------------------------------------------------------------------------------------------------------------------------------------------------------------------------------------------------------------------------------------------------------------------------------------------------------------------------------------------------------------------------------------
		</sequence>
		<sequence>
			<taxon idref="Phragmanthera_regularis"/>
			CGAAATTGGTAGACGCTACGGACTTAATTGGGTTGAGCCTTAGTATGGAAACCCACTAAGTG-----ATAACTTTCAAATTCAGGGAAACCGTGGAATTAATAAAAATAGGCAATCCTGAGCCAAATCCCGTTT------TCC------GAA--------AAT---GAGTAGGGAAAGCAAGCCAGAAT-----------AAAAAAAGGATAGGTGCAGAGACTCAACGGAAGCTGTT-------CT-AATAAA-------TAC---ATACA----ATACAA------------------ATGGAGTTGA------TT-C----ACCGGT----------------------------------------------------------------------------------------------------------------------------------------------------------------------------------AGACGAGAATAAAGATAGAGTCCCATTCTACATGTCAATACCGACAACAATGAAATTTATAG-TAAGAGG
		</sequence>
		<sequence>
			<taxon idref="Phthirusa_inorna"/>
			CGAAATTGGTAGACGCTACGGACTTAATTGGATTGAGCCTTAGTATGGAAACCCACTAAGTG-----ATAACTTTCAAATTCAGGGAAACCGTGGAATTAATAAAAATAGGCAATCCTGAGCCAAATCCCGTTT------TCC------GAA----------------GTAGGGAAAGCAAGCCAGAAT-----------AAAAAAAGGATAGGTGCAGAGACTCAACGGAAGCTGTT-------CT-AACAAA-------TAC---ATACA----AAACAA------------------ATGGGGTTGATTGTTTTT-C----GCCGGT----------------------------------------------------------------------------------------------------------------------------------------------------------------------------------AGACGAGAATAAAGATAGAGTCCCATTCTACATGTCAATACCTACAACAATGAAATTTATAGTTAAGAGG
		</sequence>
		<sequence>
			<taxon idref="Plicosepalus_curviflorus"/>
			CGAAATTGGTAGACGCTACGGACTTAATTGGGTTGAGCCTTAGTACGGAAACCCACTAAGTG-----ATAACTTTCAAATTCAGGGAAATCTTGGAATTAATAAAAATAGGCAATCCTGAGCCAAATCCCGTTTTTAGAATCC------GAA--------AAT---GAGTAGGGAAAGCAAGCCAGAAT-----AAAAAAAATAAAAGGATAGGTGCAGAGACTCAACGGAAGCTGTT-------CT-AATAAA-------TAC---ATACA----ATACAA---------------AAAATGGAGTTAA------TT-C----GCCAAT----------------------------------------------------------------------------------------------------------------------------------------------------------------------------------AGACGAGAATAAAGATAGAGTCCCATTCTACATGTCAATACCGACAACAATTCAATTTATAG-TAAGAGG
		</sequence>
		<sequence>
			<taxon idref="Psittacanthus_schiedeanus"/>
			----------------TACGGACTTAATTGGATTGAGCCTTAGTATGGAAACCCACTAAGTG-----ATAACTTTCAAATTCAGGGAAACTGTGGAATTAATAAAAATAGGCAATCCTGAGCCAAATCCCGTTT------CCC------GAA--------AAC---GAGTAGGGAAAACAAAT-----------------AAAAAAAGGATAGGTGCAGAGACTCAACGGAAGCTGTT-------CT-AACAAA-------TAC---ATACA----ATACAA------------------ATGGAGTTGGTTGTCTTT-C----GCCGGT----------------------------------------------------------------------------------------------------------------------------------------------------------------------------------AGACGAGAATAAAGATAGAGTCCCATTCTACATGTCAATACCTACAACAATGAAATTTATAGTTAAGAGG
		</sequence>
		<sequence>
			<taxon idref="Tapinanthus_constrictiflorus"/>
			----------------------------------------------------CCACTAAGTG-----ATAACTTTCAAATTCAGGGAAACCGAGGAATTAATAAAAATAGGCAATCCTGAGCCAAATCCCGTTT------TCC------GAA--------AAT---GAGTAGGGAAAGCAAGCTAGAAT-----------AAAAAAAGGATAGGTGCAGAGACTCAACGGAAGCTGTT-------CT-AATAAA-------TAC---ATACA----ATACAA------------------ATGGAGTTGA------TT-CCCCAGTCGGT----------------------------------------------------------------------------------------------------------------------------------------------------------------------------------AGGCGAGAATAAAGATAGAGTCCCATTCTACATGTCAATACCGACAACAATGAAATTTATAG-TAATAGG
		</sequence>
		<sequence>
			<taxon idref="Tapinanthus_sp_OM825"/>
			--------------------------------------------------------------------------------------------------------------------------------------------------------------------------------------------------------------------------------------------------------------------------------------------------------------------------------------------------------------------------------------------------------------------------------------------------------------------------------------------------------------------------------------------------------------------------------------------------
		</sequence>
		<sequence>
			<taxon idref="Taxillus_chinensis"/>
			-------------------------AATTGGGTTGAGCCTTAGTATGGAAACCCACTAAGTG-----ATAACTTTCAAATTCAGGGAAACCGTGGAATTAATAAAAATAGGCAATCCTGAGCCAAATCCCGTTT------TAC------GAAG-------AAT---GAGTAGGGACAGCAAGCCAGAAT-----------AAAAAAAGGATAGGTGCAGAGACTCAACGGAAGCTGTT-------CT-AATAAA-------TAC---AATCA----ATACAA------------------ATGGAGTTC---------------GCCGGT----------------------------------------------------------------------------------------------------------------------------------------------------------------------------------AGACGAGAATAAAGATAGAGTCCCATTCTACATGTCAATACCGACAACAATGAAATTTATAG-TAAGAGG
		</sequence>
		<sequence>
			<taxon idref="Tolypanthus_involucratus"/>
			--------------------------------------------------------------------------------------------------------------------------------------------------------------------------------------------------------------------------------------------------------------------------------------------------------------------------------------------------------------------------------------------------------------------------------------------------------------------------------------------------------------------------------------------------------------------------------------------------
		</sequence>
		<sequence>
			<taxon idref="Tripodanthus_acutifolius"/>
			YSRAAWYGGTAGACGCTACGGACTTAATTGGATTGAGCCTTAGTATGGAAMCCCACTAAGTG-----ATAACTTTCAAATTCAGGGAAACCGYGGAATTAATAAAAATAGGCAATCCTGAGCCAAATCCCGTTT------TYC------GAA--------AAC---GAGTAGGGAAAGCAAGCCAGAAT-----------AAAAAAAGGATAGGTGCAGAGACTCAACGGAAGCTGTT-------CT-AACAAA-------TAC---ATACA----AWACAA-------------AACAAATGGGGTTGATTGTCTTT-C----GMCGGT----------------------------------------------------------------------------------------------------------------------------------------------------------------------------------AGACGAGAATAAAGATAGAGTCCCATTCTACATGTCAATACCTACAACAATGAAATTTATAGTTAAKAGG
		</sequence>
		<sequence>
			<taxon idref="Tripodanthus_belmirensis"/>
			---------------------------------------------------------AAGTG-----ATAACTTTCAAATTCAGGGAAACCGTGGAATTAATAAAAATAGGCAATCCTGAGCCAAATCCCGTTT------TCC------GAA--------AAC---GAGTAGGGAAAGCAAGCCAGAAT-----------AAAAAAAGGATAGGTGCAGAGACTCAACGGAAGCTGTT-------CT-AACAAA-------TAC---ATACA----ATACAA------------------ATGGGGTTGATTGTCTTT-C----GCCGGT----------------------------------------------------------------------------------------------------------------------------------------------------------------------------------AGACGAGAATAAAGATAGAGTCCCATTCTACATGTCAATACCTACAACAATGAAATTTATAGTTAAGAGG
		</sequence>
		<sequence>
			<taxon idref="Tripodanthus_flagellaris"/>
			CGAAATTGGTAGACGCTACGGACTTAATTGGATTGAGCCTTAGTATGGAAACCCACTAAGTG-----ATAACTTTCAAATTCAGGGAAACCGTGGAATTAATAAAAATAGGCAATCCTGAGCCAAATCCCGTTT------TTC------GAA--------AAC---GAGTAGGGAAAGCAAGCCAGAAT-----------AAAAAAAGGATAGGTGCAGAGACTCAACGGAAGCTGTT-------CT-AACAAA-------TAT---ACACA------------------------------GAGGTTGATTCTCTTT-C----GCCGGT----------------------------------------------------------------------------------------------------------------------------------------------------------------------------------AGACGAGAATAAAGATAGAGTCCCATTCTACATGTCAATACCTACAACAATGAAATTTATAGTTAATAGG
		</sequence>
		<sequence>
			<taxon idref="Tristerix_aphyllus"/>
			---------------------------------------TTAGTATGGAAACCCACTAAGTG-----ATAACTTTCAAATTCAGGGAAACCGTGGAATTAATAAAAATAGGCAATCCTGAGCCAAATCCCGTTT------TAC------GAA--------AAT---GAGTAGGGAAAACGGGCCCGAAT-----------CAAAAAAGGATAGGCGCAGAGACTCAACGGAAGCTGTT-------CT-AACAAA-------TAC---ATACA----ATCCAA------------------ATGGAGTTGGTTGTCTTT-C----GCTGGT----------------------------------------------------------------------------------------------------------------------------------------------------------------------------------AGACGAGAATAAAGATAGAGTCCCATTCTACATGTCAATACCGACAACAATGAAATTTATAG-TAAGAGG
		</sequence>
		<sequence>
			<taxon idref="Tristerix_chodatianus"/>
			--------------------------------------------------------------------TAACTTTCAAATTCAGGGAAACCGTGGAATTAATAAAAATAGGCAATCCTGAGCCAAATCCCGTTT------TAC------GAA--------AAT---GAGTAGGGAAAGCGGGCCCGAAT-----------CAAAAAAGGATAGGCGCAGAGACTCAACGGAAGCTGTT-------CT-AACAAA-------TAT---ATACA----ATACAA------------------ATGGAGTTGGTTGTCTTT-C----GCTGGT----------------------------------------------------------------------------------------------------------------------------------------------------------------------------------AGACGAGAATAAAGATAGAGTCCCATTCTACATGTCAATACCGACAACAATGAAATTTATAG-TAAGAGG
		</sequence>
		<sequence>
			<taxon idref="Tristerix_corymbosus"/>
			CGAAATTGGTAGACGCTACGGACTTAATTGGATTGAGCCTTAGTATGGAAACCCACTAAGTG-----ATAACTTTCAAATTCAGGGAAACCGTGGAATTAATAAAAATAGGCAATCCTGAGCCAAATCCCGTTT------TAC------GAA--------AAT---GAGTAGGGAAAACGGGCCCGAAT-----------CAAAAAAGGATAGGCGCAGAGACTCAACGGAAGCTGTT-------CT-AACAAA-------TAC---ATACA----ATCCAA------------ATGGAGATGGAGTTGGTTGTCTTT-C----GCTGGT----------------------------------------------------------------------------------------------------------------------------------------------------------------------------------AGACGAGAATAAAGATAGAGTCCCATTCTACATGTCAATACCGACAACAATGAAATTTATAG-TAAGAGG
		</sequence>
		<sequence>
			<taxon idref="Tristerix_grandiflorus"/>
			---------------------------------------TTAGTATGGAAACCCACTAAGTG-----ATAACTTTCAAATTCAGGGAAACCATGGAATTAATAAAAATAGGCAATCCTGAGCCAAATCCCGTTT------TAC------GAA--------AAT---GAGTAGGGAAAGCGGGCCCGAAT-----------CAAAAAAGGATAGGCGCAGAGACTCAACGGAAGCTGTT-------CT-AACAAA-------TAC---ATACW----ATACAA------------------ATGGAGTTGGTTGTCTTT-C----GCTG------------------------------------------------------------------------------------------------------------------------------------------------------------------------------------AGACGAGAATAAAGATAGAGTCCCATTCTACATGTCAATACCGACAACAATGAAATTTATAG-TAAGAGG
		</sequence>
		<sequence>
			<taxon idref="Tristerix_longebracteatus"/>
			------------------------------------GCCTTAGTATGGAAACCCACTAAGTG-----ATAACTTTCAAATTCAGGGAAACCGTGGAATTAATAAAAATAGGCAATCCTGAGCCAAATCCCGTTT------TAC------GAA--------AAT---KAGTAGGGAAAGYGGKCCCGAAT-----------CAAAAAAGGATAGGCGCAGAGACTCAACGGAAGCTGTT-------CT-AACAAA-------TAC---ATACA----ATACAA------------------ATRGAGTTGGTTGTCTTT-T----GCTGGT----------------------------------------------------------------------------------------------------------------------------------------------------------------------------------AGACGAGAATAAAGATAGAGTCCCATTCTACATGTCAATACCGACAACAATGAAATTTATAG-TAAGAKG
		</sequence>
		<sequence>
			<taxon idref="Tristerix_penduliflorus"/>
			-----------------------------------------------GAAACCCACTAAGTG-----ATAACTTTCAAATTCAGGGAAACCATGGAATTAATAAAAATAGGCAATCCTGAGCCAAATCCCATTT------TAC------GAA--------AAT---GAGTAGGGAAAACAGGCCCAAAT-----------CAAAAAAGGATAGGCGCAGAGACTCAACGGAAGCTGTT-------CT-AACAAA-------TAC---ATACA----ATCCAA------------------ATAGAGTTGGTTGTCTTT-C----GCTGGT----------------------------------------------------------------------------------------------------------------------------------------------------------------------------------AGACGAGAATAAAGATAGAGTCCCATTTTACATGTCAATACCGACAACAATAAAATTTATAG-TAAGAGG
		</sequence>
		<sequence>
			<taxon idref="Tristerix_peruvianus"/>
			------------------------------------GCCTTAGTATGGAAACCCACTAAGTG-----ATAACTTTCAAATTCAGGGAAACCGTGGAATTAATAAAAATAGGCAATCCTGAGCCAAATCCCGTTT------TAC------GAA--------AAT---GAGTAGGGAAAGCGGGCCCGAAT-----------CAAAAAAGGATAGGCGCAGAGACTCAACGGAAGCTGTT-------CT-AACAAA-------TAT---ATACA----ATACAA------------------ATGAAGTTGGTTTTC---------GCTGGT----------------------------------------------------------------------------------------------------------------------------------------------------------------------------------AGACGAGAATAAAGATAGAGTCCCATTCTACATGTCAATACCGATAACAATGAAATTTATAG-TAAGAGG
		</sequence>
		<sequence>
			<taxon idref="Tristerix_peytonii"/>
			------------------------------------GCCTTAGTATGGAAACCCACTAAGTG-----ATAACTTTCAAATTCAGGGAAACCGTGGAATTAATAAAAATAGGCAATCCTGAGCCAAATCCCGTTT------TAC------GAA--------AAT---GAGTAGGGAAAGCGGGCCCGAAT-----------CAAAAAAGGATAGGCGCAGAGACTCAACGGAAGCTGTT-------CT-AACAAA-------TAC---ATACA----AT----------------------------TTGGTTGTCTTT-C----GCTGGT----------------------------------------------------------------------------------------------------------------------------------------------------------------------------------AGAAGAGAATAAAGATAGAGTCCCATTCTACATGTCAATACCGACAACAATGAAATTTATAG-TAAGAGG
		</sequence>
		<sequence>
			<taxon idref="Tristerix_pubescens"/>
			------------------------------------------------AAACCCACTAAGTG-----ATAACTTTCAAATTCAGGGAAACCGTGGAATTAATAAAAATAGGCAATCCTGAGCCAAATCCCGTTT------TAC------GAA--------AAT---GAGTAGGGAAAGCGGGCCCGAAT-----------CAAAAAAGGATAGGCGCAGAGACTCAACGGAAGCTGTT-------CT-AACAAA-------TAC---ATACA----ATACMA------------------ATGGAGTTGGTTGTATTT-Y----GCTGGT----------------------------------------------------------------------------------------------------------------------------------------------------------------------------------AGACGAGAATAAAGATAGAGTCCCATTCTACATGTCAATACCGACAACAATGAAATTTATAG-TAAGAGG
		</sequence>
		<sequence>
			<taxon idref="Tristerix_verticillatus"/>
			-----------------------------------------------GAAACCCACTAAGTG-----AKAACTTTCAAATTCAGGGAAACCGTGGAATTAATAAAAATAGGCAATCCTGAGCCAAATCCCGTTT------TAC------AAATTTACAAAAAT---GAGTAGGGAAAACGGGCCCGAAT-----------CAAAAAAGGATAGGCGCAGAGACTCAACGGAAGCTGTT-------CT-AACAAA-------TAC---ATACA----ATCCAA------------------ATGGATTTGRTTGTCTTT-C----GCTAGT----------------------------------------------------------------------------------------------------------------------------------------------------------------------------------AGACGAGAATAAAGATAGAGTCCCATTCTACATGTCAATACCGACAACAATGAAATTTATAG-TAAGAGG
		</sequence>
		<sequence>
			<taxon idref="Tupeia_antarctica"/>
			CGAAATTGGTAGACGCTACGGACTTAATTGGATTGAGCCTTAGTATGGAAACCCACTAAGTG-----ATAACTTTCAAATTCAGGGAAACCATGGAATTAATAAAAATAGGCAATCCTGAGCCAAATCCCGTTT------TCC------GAA--------AAT---GAGTAGGGAAAGCAAGCCAGA-------------AAAAAAAGGATAGGTGCAGAGACTCAACGGAAGCTGTT-------CT-AACAAA-------TAC---ATACA----ATACAA------------------ATGGAGTTGA------TT-C----GCTGGT----------------------------------------------------------------------------------------------------------------------------------------------------------------------------------AGACGAGAATAAAGATAGAGTCCCATTCTACATGTCAATACTGACAACAATGAAATTTATAG-TAAGAGG
		</sequence>
		<sequence>
			<taxon idref="Vanwykia_remota"/>
			---------------------------------------------------CCCACTAAGTG-----ATAACTTTCAAATTCAGGGAAACCGTGGAATTAATAAAAATCGGCAATCCTGAGCCAAATCCCGTTT------TCC------GAA--------AAT---GAGTAGGGAAAGCAAGCCCGAAT-----------AAAAAAAGGATAGGTGCAGAGACTCAACGGAAGCTGTT-------CT-AATAAA-------TAC---ATACA----ATACAA------------------ATGTAGTTGA------TT-C----GCCGGT----------------------------------------------------------------------------------------------------------------------------------------------------------------------------------AGACGAGAATAAAGATAGAGTCCCATTCTACATGTCAATACCGACAACAATGAAATTTATAG-TAAGAGG
		</sequence>
	</alignment>

	<!-- The unique patterns from 1 to end                                       -->
	<!-- npatterns=391                                                           -->
	<patterns id="00b_cp.all.c.m1.epf.exLF.matK1st.patterns" from="1" strip="false">
		<alignment idref="alignment1"/>
	</patterns>

	<!-- The unique patterns from 1 to end                                       -->
	<!-- npatterns=363                                                           -->
	<patterns id="00b_cp.all.c.m1.epf.exLF.matK2nd.patterns" from="1" strip="false">
		<alignment idref="alignment2"/>
	</patterns>

	<!-- The unique patterns from 1 to end                                       -->
	<!-- npatterns=399                                                           -->
	<patterns id="00b_cp.all.c.m1.epf.exLF.matK3rd.patterns" from="1" strip="false">
		<alignment idref="alignment3"/>
	</patterns>

	<!-- The unique patterns from 1 to end                                       -->
	<!-- npatterns=254                                                           -->
	<patterns id="00b_cp.all.c.m1.epf.exLF.trnLi.patterns" from="1" strip="false">
		<alignment idref="alignment4"/>
	</patterns>

	<!-- A prior on the distribution node heights defined given                  -->
	<!-- a Yule speciation process (a pure birth process).                       -->
	<yuleModel id="yule" units="substitutions">
		<birthRate>
			<parameter id="yule.birthRate" value="2100.0" lower="0.0"/>
		</birthRate>
	</yuleModel>

	<!-- This is a simple constant population size coalescent model              -->
	<!-- that is used to generate an initial tree for the chain.                 -->
	<constantSize id="initialDemo" units="substitutions">
		<populationSize>
			<parameter id="initialDemo.popSize" value="100.0"/>
		</populationSize>
	</constantSize>

	<!-- Generate a random starting tree under the coalescent process            -->
	<coalescentSimulator id="startingTree">
		<taxa idref="taxa"/>
		<constantSize idref="initialDemo"/>
	</coalescentSimulator>

	<!-- Generate a tree model                                                   -->
	<treeModel id="treeModel">
		<coalescentTree idref="startingTree"/>
		<rootHeight>
			<parameter id="treeModel.rootHeight"/>
		</rootHeight>
		<nodeHeights internalNodes="true">
			<parameter id="treeModel.internalNodeHeights"/>
		</nodeHeights>
		<nodeHeights internalNodes="true" rootNode="true">
			<parameter id="treeModel.allInternalNodeHeights"/>
		</nodeHeights>
	</treeModel>

	<!-- Generate a speciation likelihood for Yule or Birth Death                -->
	<speciationLikelihood id="speciation">
		<model>
			<yuleModel idref="yule"/>
		</model>
		<speciesTree>
			<treeModel idref="treeModel"/>
		</speciesTree>
	</speciationLikelihood>

	<!-- The uncorrelated relaxed clock (Drummond, Ho, Phillips & Rambaut (2006) PLoS Biology 4, e88 )-->
	<discretizedBranchRates id="branchRates">
		<treeModel idref="treeModel"/>
		<distribution>
			<logNormalDistributionModel meanInRealSpace="true">
				<mean>
					<parameter id="ucld.mean" value="1.0" lower="0.0"/>
				</mean>
				<stdev>
					<parameter id="ucld.stdev" value="0.3333333333333333" lower="0.0"/>
				</stdev>
			</logNormalDistributionModel>
		</distribution>
		<rateCategories>
			<parameter id="branchRates.categories"/>
		</rateCategories>
	</discretizedBranchRates>
	<rateStatistic id="meanRate" name="meanRate" mode="mean" internal="true" external="true">
		<treeModel idref="treeModel"/>
		<discretizedBranchRates idref="branchRates"/>
	</rateStatistic>
	<rateStatistic id="coefficientOfVariation" name="coefficientOfVariation" mode="coefficientOfVariation" internal="true" external="true">
		<treeModel idref="treeModel"/>
		<discretizedBranchRates idref="branchRates"/>
	</rateStatistic>
	<rateCovarianceStatistic id="covariance" name="covariance">
		<treeModel idref="treeModel"/>
		<discretizedBranchRates idref="branchRates"/>
	</rateCovarianceStatistic>

	<!-- The general time reversible (GTR) substitution model                    -->
	<gtrModel id="00b_cp.all.c.m1.epf.exLF.matK1st.gtr">
		<frequencies>
			<frequencyModel dataType="nucleotide">
				<frequencies>
					<parameter id="00b_cp.all.c.m1.epf.exLF.matK1st.frequencies" value="0.25 0.25 0.25 0.25"/>
				</frequencies>
			</frequencyModel>
		</frequencies>
		<rateAC>
			<parameter id="00b_cp.all.c.m1.epf.exLF.matK1st.ac" value="1.0" lower="0.0"/>
		</rateAC>
		<rateAG>
			<parameter id="00b_cp.all.c.m1.epf.exLF.matK1st.ag" value="1.0" lower="0.0"/>
		</rateAG>
		<rateAT>
			<parameter id="00b_cp.all.c.m1.epf.exLF.matK1st.at" value="1.0" lower="0.0"/>
		</rateAT>
		<rateCG>
			<parameter id="00b_cp.all.c.m1.epf.exLF.matK1st.cg" value="1.0" lower="0.0"/>
		</rateCG>
		<rateGT>
			<parameter id="00b_cp.all.c.m1.epf.exLF.matK1st.gt" value="1.0" lower="0.0"/>
		</rateGT>
	</gtrModel>

	<!-- site model                                                              -->
	<siteModel id="00b_cp.all.c.m1.epf.exLF.matK1st.siteModel">
		<substitutionModel>
			<gtrModel idref="00b_cp.all.c.m1.epf.exLF.matK1st.gtr"/>
		</substitutionModel>
		<gammaShape gammaCategories="4">
			<parameter id="00b_cp.all.c.m1.epf.exLF.matK1st.alpha" value="0.5" lower="0.0"/>
		</gammaShape>
	</siteModel>

	<!-- The general time reversible (GTR) substitution model                    -->
	<gtrModel id="00b_cp.all.c.m1.epf.exLF.matK2nd.gtr">
		<frequencies>
			<frequencyModel dataType="nucleotide">
				<frequencies>
					<parameter id="00b_cp.all.c.m1.epf.exLF.matK2nd.frequencies" value="0.25 0.25 0.25 0.25"/>
				</frequencies>
			</frequencyModel>
		</frequencies>
		<rateAC>
			<parameter id="00b_cp.all.c.m1.epf.exLF.matK2nd.ac" value="1.0" lower="0.0"/>
		</rateAC>
		<rateAG>
			<parameter id="00b_cp.all.c.m1.epf.exLF.matK2nd.ag" value="1.0" lower="0.0"/>
		</rateAG>
		<rateAT>
			<parameter id="00b_cp.all.c.m1.epf.exLF.matK2nd.at" value="1.0" lower="0.0"/>
		</rateAT>
		<rateCG>
			<parameter id="00b_cp.all.c.m1.epf.exLF.matK2nd.cg" value="1.0" lower="0.0"/>
		</rateCG>
		<rateGT>
			<parameter id="00b_cp.all.c.m1.epf.exLF.matK2nd.gt" value="1.0" lower="0.0"/>
		</rateGT>
	</gtrModel>

	<!-- site model                                                              -->
	<siteModel id="00b_cp.all.c.m1.epf.exLF.matK2nd.siteModel">
		<substitutionModel>
			<gtrModel idref="00b_cp.all.c.m1.epf.exLF.matK2nd.gtr"/>
		</substitutionModel>
		<gammaShape gammaCategories="4">
			<parameter id="00b_cp.all.c.m1.epf.exLF.matK2nd.alpha" value="0.5" lower="0.0"/>
		</gammaShape>
	</siteModel>

	<!-- The general time reversible (GTR) substitution model                    -->
	<gtrModel id="00b_cp.all.c.m1.epf.exLF.matK3rd.gtr">
		<frequencies>
			<frequencyModel dataType="nucleotide">
				<frequencies>
					<parameter id="00b_cp.all.c.m1.epf.exLF.matK3rd.frequencies" value="0.25 0.25 0.25 0.25"/>
				</frequencies>
			</frequencyModel>
		</frequencies>
		<rateAC>
			<parameter id="00b_cp.all.c.m1.epf.exLF.matK3rd.ac" value="1.0" lower="0.0"/>
		</rateAC>
		<rateAG>
			<parameter id="00b_cp.all.c.m1.epf.exLF.matK3rd.ag" value="1.0" lower="0.0"/>
		</rateAG>
		<rateAT>
			<parameter id="00b_cp.all.c.m1.epf.exLF.matK3rd.at" value="1.0" lower="0.0"/>
		</rateAT>
		<rateCG>
			<parameter id="00b_cp.all.c.m1.epf.exLF.matK3rd.cg" value="1.0" lower="0.0"/>
		</rateCG>
		<rateGT>
			<parameter id="00b_cp.all.c.m1.epf.exLF.matK3rd.gt" value="1.0" lower="0.0"/>
		</rateGT>
	</gtrModel>

	<!-- site model                                                              -->
	<siteModel id="00b_cp.all.c.m1.epf.exLF.matK3rd.siteModel">
		<substitutionModel>
			<gtrModel idref="00b_cp.all.c.m1.epf.exLF.matK3rd.gtr"/>
		</substitutionModel>
		<gammaShape gammaCategories="4">
			<parameter id="00b_cp.all.c.m1.epf.exLF.matK3rd.alpha" value="0.5" lower="0.0"/>
		</gammaShape>
	</siteModel>

	<!-- The general time reversible (GTR) substitution model                    -->
	<gtrModel id="00b_cp.all.c.m1.epf.exLF.trnLi.gtr">
		<frequencies>
			<frequencyModel dataType="nucleotide">
				<frequencies>
					<parameter id="00b_cp.all.c.m1.epf.exLF.trnLi.frequencies" value="0.25 0.25 0.25 0.25"/>
				</frequencies>
			</frequencyModel>
		</frequencies>
		<rateAC>
			<parameter id="00b_cp.all.c.m1.epf.exLF.trnLi.ac" value="1.0" lower="0.0"/>
		</rateAC>
		<rateAG>
			<parameter id="00b_cp.all.c.m1.epf.exLF.trnLi.ag" value="1.0" lower="0.0"/>
		</rateAG>
		<rateAT>
			<parameter id="00b_cp.all.c.m1.epf.exLF.trnLi.at" value="1.0" lower="0.0"/>
		</rateAT>
		<rateCG>
			<parameter id="00b_cp.all.c.m1.epf.exLF.trnLi.cg" value="1.0" lower="0.0"/>
		</rateCG>
		<rateGT>
			<parameter id="00b_cp.all.c.m1.epf.exLF.trnLi.gt" value="1.0" lower="0.0"/>
		</rateGT>
	</gtrModel>

	<!-- site model                                                              -->
	<siteModel id="00b_cp.all.c.m1.epf.exLF.trnLi.siteModel">
		<substitutionModel>
			<gtrModel idref="00b_cp.all.c.m1.epf.exLF.trnLi.gtr"/>
		</substitutionModel>
		<gammaShape gammaCategories="4">
			<parameter id="00b_cp.all.c.m1.epf.exLF.trnLi.alpha" value="0.5" lower="0.0"/>
		</gammaShape>
	</siteModel>

	<!-- Likelihood for tree given sequence data                                 -->
	<treeLikelihood id="00b_cp.all.c.m1.epf.exLF.matK1st.treeLikelihood" useAmbiguities="false">
		<patterns idref="00b_cp.all.c.m1.epf.exLF.matK1st.patterns"/>
		<treeModel idref="treeModel"/>
		<siteModel idref="00b_cp.all.c.m1.epf.exLF.matK1st.siteModel"/>
		<discretizedBranchRates idref="branchRates"/>
	</treeLikelihood>

	<!-- Likelihood for tree given sequence data                                 -->
	<treeLikelihood id="00b_cp.all.c.m1.epf.exLF.matK2nd.treeLikelihood" useAmbiguities="false">
		<patterns idref="00b_cp.all.c.m1.epf.exLF.matK2nd.patterns"/>
		<treeModel idref="treeModel"/>
		<siteModel idref="00b_cp.all.c.m1.epf.exLF.matK2nd.siteModel"/>
		<discretizedBranchRates idref="branchRates"/>
	</treeLikelihood>

	<!-- Likelihood for tree given sequence data                                 -->
	<treeLikelihood id="00b_cp.all.c.m1.epf.exLF.matK3rd.treeLikelihood" useAmbiguities="false">
		<patterns idref="00b_cp.all.c.m1.epf.exLF.matK3rd.patterns"/>
		<treeModel idref="treeModel"/>
		<siteModel idref="00b_cp.all.c.m1.epf.exLF.matK3rd.siteModel"/>
		<discretizedBranchRates idref="branchRates"/>
	</treeLikelihood>

	<!-- Likelihood for tree given sequence data                                 -->
	<treeLikelihood id="00b_cp.all.c.m1.epf.exLF.trnLi.treeLikelihood" useAmbiguities="false">
		<patterns idref="00b_cp.all.c.m1.epf.exLF.trnLi.patterns"/>
		<treeModel idref="treeModel"/>
		<siteModel idref="00b_cp.all.c.m1.epf.exLF.trnLi.siteModel"/>
		<discretizedBranchRates idref="branchRates"/>
	</treeLikelihood>

	<!-- Define operators                                                        -->
	<operators id="operators" optimizationSchedule="default">
		<scaleOperator scaleFactor="0.75" weight="0.1">
			<parameter idref="00b_cp.all.c.m1.epf.exLF.matK1st.ac"/>
		</scaleOperator>
		<scaleOperator scaleFactor="0.75" weight="0.1">
			<parameter idref="00b_cp.all.c.m1.epf.exLF.matK1st.ag"/>
		</scaleOperator>
		<scaleOperator scaleFactor="0.75" weight="0.1">
			<parameter idref="00b_cp.all.c.m1.epf.exLF.matK1st.at"/>
		</scaleOperator>
		<scaleOperator scaleFactor="0.75" weight="0.1">
			<parameter idref="00b_cp.all.c.m1.epf.exLF.matK1st.cg"/>
		</scaleOperator>
		<scaleOperator scaleFactor="0.75" weight="0.1">
			<parameter idref="00b_cp.all.c.m1.epf.exLF.matK1st.gt"/>
		</scaleOperator>
		<deltaExchange delta="0.01" weight="0.1">
			<parameter idref="00b_cp.all.c.m1.epf.exLF.matK1st.frequencies"/>
		</deltaExchange>
		<scaleOperator scaleFactor="0.75" weight="0.1">
			<parameter idref="00b_cp.all.c.m1.epf.exLF.matK1st.alpha"/>
		</scaleOperator>
		<scaleOperator scaleFactor="0.75" weight="0.1">
			<parameter idref="00b_cp.all.c.m1.epf.exLF.matK2nd.ac"/>
		</scaleOperator>
		<scaleOperator scaleFactor="0.75" weight="0.1">
			<parameter idref="00b_cp.all.c.m1.epf.exLF.matK2nd.ag"/>
		</scaleOperator>
		<scaleOperator scaleFactor="0.75" weight="0.1">
			<parameter idref="00b_cp.all.c.m1.epf.exLF.matK2nd.at"/>
		</scaleOperator>
		<scaleOperator scaleFactor="0.75" weight="0.1">
			<parameter idref="00b_cp.all.c.m1.epf.exLF.matK2nd.cg"/>
		</scaleOperator>
		<scaleOperator scaleFactor="0.75" weight="0.1">
			<parameter idref="00b_cp.all.c.m1.epf.exLF.matK2nd.gt"/>
		</scaleOperator>
		<deltaExchange delta="0.01" weight="0.1">
			<parameter idref="00b_cp.all.c.m1.epf.exLF.matK2nd.frequencies"/>
		</deltaExchange>
		<scaleOperator scaleFactor="0.75" weight="0.1">
			<parameter idref="00b_cp.all.c.m1.epf.exLF.matK2nd.alpha"/>
		</scaleOperator>
		<scaleOperator scaleFactor="0.75" weight="0.1">
			<parameter idref="00b_cp.all.c.m1.epf.exLF.matK3rd.ac"/>
		</scaleOperator>
		<scaleOperator scaleFactor="0.75" weight="0.1">
			<parameter idref="00b_cp.all.c.m1.epf.exLF.matK3rd.ag"/>
		</scaleOperator>
		<scaleOperator scaleFactor="0.75" weight="0.1">
			<parameter idref="00b_cp.all.c.m1.epf.exLF.matK3rd.at"/>
		</scaleOperator>
		<scaleOperator scaleFactor="0.75" weight="0.1">
			<parameter idref="00b_cp.all.c.m1.epf.exLF.matK3rd.cg"/>
		</scaleOperator>
		<scaleOperator scaleFactor="0.75" weight="0.1">
			<parameter idref="00b_cp.all.c.m1.epf.exLF.matK3rd.gt"/>
		</scaleOperator>
		<deltaExchange delta="0.01" weight="0.1">
			<parameter idref="00b_cp.all.c.m1.epf.exLF.matK3rd.frequencies"/>
		</deltaExchange>
		<scaleOperator scaleFactor="0.75" weight="0.1">
			<parameter idref="00b_cp.all.c.m1.epf.exLF.matK3rd.alpha"/>
		</scaleOperator>
		<scaleOperator scaleFactor="0.75" weight="0.1">
			<parameter idref="00b_cp.all.c.m1.epf.exLF.trnLi.ac"/>
		</scaleOperator>
		<scaleOperator scaleFactor="0.75" weight="0.1">
			<parameter idref="00b_cp.all.c.m1.epf.exLF.trnLi.ag"/>
		</scaleOperator>
		<scaleOperator scaleFactor="0.75" weight="0.1">
			<parameter idref="00b_cp.all.c.m1.epf.exLF.trnLi.at"/>
		</scaleOperator>
		<scaleOperator scaleFactor="0.75" weight="0.1">
			<parameter idref="00b_cp.all.c.m1.epf.exLF.trnLi.cg"/>
		</scaleOperator>
		<scaleOperator scaleFactor="0.75" weight="0.1">
			<parameter idref="00b_cp.all.c.m1.epf.exLF.trnLi.gt"/>
		</scaleOperator>
		<deltaExchange delta="0.01" weight="0.1">
			<parameter idref="00b_cp.all.c.m1.epf.exLF.trnLi.frequencies"/>
		</deltaExchange>
		<scaleOperator scaleFactor="0.75" weight="0.1">
			<parameter idref="00b_cp.all.c.m1.epf.exLF.trnLi.alpha"/>
		</scaleOperator>
		<scaleOperator scaleFactor="0.75" weight="3">
			<parameter idref="ucld.mean"/>
		</scaleOperator>
		<scaleOperator scaleFactor="0.75" weight="3">
			<parameter idref="ucld.stdev"/>
		</scaleOperator>
		<subtreeSlide size="0.0023" gaussian="true" weight="15">
			<treeModel idref="treeModel"/>
		</subtreeSlide>
		<narrowExchange weight="15">
			<treeModel idref="treeModel"/>
		</narrowExchange>
		<wideExchange weight="3">
			<treeModel idref="treeModel"/>
		</wideExchange>
		<wilsonBalding weight="3">
			<treeModel idref="treeModel"/>
		</wilsonBalding>
		<scaleOperator scaleFactor="0.75" weight="3">
			<parameter idref="treeModel.rootHeight"/>
		</scaleOperator>
		<uniformOperator weight="30">
			<parameter idref="treeModel.internalNodeHeights"/>
		</uniformOperator>
		<scaleOperator scaleFactor="0.75" weight="3">
			<parameter idref="yule.birthRate"/>
		</scaleOperator>
		<upDownOperator scaleFactor="0.75" weight="3">
			<up>
				<parameter idref="ucld.mean"/>
			</up>
			<down>
				<parameter idref="treeModel.allInternalNodeHeights"/>
			</down>
		</upDownOperator>
		<swapOperator size="1" weight="10" autoOptimize="false">
			<parameter idref="branchRates.categories"/>
		</swapOperator>
		<uniformIntegerOperator weight="10">
			<parameter idref="branchRates.categories"/>
		</uniformIntegerOperator>
	</operators>

	<!-- Define MCMC                                                             -->
	<mcmc id="mcmc" chainLength="20000000" autoOptimize="true">
		<posterior id="posterior">
			<prior id="prior">
				<gammaPrior shape="0.05" scale="10.0" offset="0.0">
					<parameter idref="00b_cp.all.c.m1.epf.exLF.matK1st.ac"/>
				</gammaPrior>
				<gammaPrior shape="0.05" scale="20.0" offset="0.0">
					<parameter idref="00b_cp.all.c.m1.epf.exLF.matK1st.ag"/>
				</gammaPrior>
				<gammaPrior shape="0.05" scale="10.0" offset="0.0">
					<parameter idref="00b_cp.all.c.m1.epf.exLF.matK1st.at"/>
				</gammaPrior>
				<gammaPrior shape="0.05" scale="10.0" offset="0.0">
					<parameter idref="00b_cp.all.c.m1.epf.exLF.matK1st.cg"/>
				</gammaPrior>
				<gammaPrior shape="0.05" scale="10.0" offset="0.0">
					<parameter idref="00b_cp.all.c.m1.epf.exLF.matK1st.gt"/>
				</gammaPrior>
				<uniformPrior lower="0.0" upper="1.0">
					<parameter idref="00b_cp.all.c.m1.epf.exLF.matK1st.frequencies"/>
				</uniformPrior>
				<exponentialPrior mean="0.5" offset="0.0">
					<parameter idref="00b_cp.all.c.m1.epf.exLF.matK1st.alpha"/>
				</exponentialPrior>
				<gammaPrior shape="0.05" scale="10.0" offset="0.0">
					<parameter idref="00b_cp.all.c.m1.epf.exLF.matK2nd.ac"/>
				</gammaPrior>
				<gammaPrior shape="0.05" scale="20.0" offset="0.0">
					<parameter idref="00b_cp.all.c.m1.epf.exLF.matK2nd.ag"/>
				</gammaPrior>
				<gammaPrior shape="0.05" scale="10.0" offset="0.0">
					<parameter idref="00b_cp.all.c.m1.epf.exLF.matK2nd.at"/>
				</gammaPrior>
				<gammaPrior shape="0.05" scale="10.0" offset="0.0">
					<parameter idref="00b_cp.all.c.m1.epf.exLF.matK2nd.cg"/>
				</gammaPrior>
				<gammaPrior shape="0.05" scale="10.0" offset="0.0">
					<parameter idref="00b_cp.all.c.m1.epf.exLF.matK2nd.gt"/>
				</gammaPrior>
				<uniformPrior lower="0.0" upper="1.0">
					<parameter idref="00b_cp.all.c.m1.epf.exLF.matK2nd.frequencies"/>
				</uniformPrior>
				<exponentialPrior mean="0.5" offset="0.0">
					<parameter idref="00b_cp.all.c.m1.epf.exLF.matK2nd.alpha"/>
				</exponentialPrior>
				<gammaPrior shape="0.05" scale="10.0" offset="0.0">
					<parameter idref="00b_cp.all.c.m1.epf.exLF.matK3rd.ac"/>
				</gammaPrior>
				<gammaPrior shape="0.05" scale="20.0" offset="0.0">
					<parameter idref="00b_cp.all.c.m1.epf.exLF.matK3rd.ag"/>
				</gammaPrior>
				<gammaPrior shape="0.05" scale="10.0" offset="0.0">
					<parameter idref="00b_cp.all.c.m1.epf.exLF.matK3rd.at"/>
				</gammaPrior>
				<gammaPrior shape="0.05" scale="10.0" offset="0.0">
					<parameter idref="00b_cp.all.c.m1.epf.exLF.matK3rd.cg"/>
				</gammaPrior>
				<gammaPrior shape="0.05" scale="10.0" offset="0.0">
					<parameter idref="00b_cp.all.c.m1.epf.exLF.matK3rd.gt"/>
				</gammaPrior>
				<uniformPrior lower="0.0" upper="1.0">
					<parameter idref="00b_cp.all.c.m1.epf.exLF.matK3rd.frequencies"/>
				</uniformPrior>
				<exponentialPrior mean="0.5" offset="0.0">
					<parameter idref="00b_cp.all.c.m1.epf.exLF.matK3rd.alpha"/>
				</exponentialPrior>
				<gammaPrior shape="0.05" scale="10.0" offset="0.0">
					<parameter idref="00b_cp.all.c.m1.epf.exLF.trnLi.ac"/>
				</gammaPrior>
				<gammaPrior shape="0.05" scale="20.0" offset="0.0">
					<parameter idref="00b_cp.all.c.m1.epf.exLF.trnLi.ag"/>
				</gammaPrior>
				<gammaPrior shape="0.05" scale="10.0" offset="0.0">
					<parameter idref="00b_cp.all.c.m1.epf.exLF.trnLi.at"/>
				</gammaPrior>
				<gammaPrior shape="0.05" scale="10.0" offset="0.0">
					<parameter idref="00b_cp.all.c.m1.epf.exLF.trnLi.cg"/>
				</gammaPrior>
				<gammaPrior shape="0.05" scale="10.0" offset="0.0">
					<parameter idref="00b_cp.all.c.m1.epf.exLF.trnLi.gt"/>
				</gammaPrior>
				<uniformPrior lower="0.0" upper="1.0">
					<parameter idref="00b_cp.all.c.m1.epf.exLF.trnLi.frequencies"/>
				</uniformPrior>
				<exponentialPrior mean="0.5" offset="0.0">
					<parameter idref="00b_cp.all.c.m1.epf.exLF.trnLi.alpha"/>
				</exponentialPrior>
				<exponentialPrior mean="0.3333333333333333" offset="0.0">
					<parameter idref="ucld.stdev"/>
				</exponentialPrior>
				<gammaPrior shape="0.001" scale="1000.0" offset="0.0">
					<parameter idref="ucld.mean"/>
				</gammaPrior>
				<uniformPrior lower="0.0" upper="1.0E100">
					<parameter idref="yule.birthRate"/>
				</uniformPrior>
				<speciationLikelihood idref="speciation"/>
			</prior>
			<likelihood id="likelihood">
				<treeLikelihood idref="00b_cp.all.c.m1.epf.exLF.matK1st.treeLikelihood"/>
				<treeLikelihood idref="00b_cp.all.c.m1.epf.exLF.matK2nd.treeLikelihood"/>
				<treeLikelihood idref="00b_cp.all.c.m1.epf.exLF.matK3rd.treeLikelihood"/>
				<treeLikelihood idref="00b_cp.all.c.m1.epf.exLF.trnLi.treeLikelihood"/>
			</likelihood>
		</posterior>
		<operators idref="operators"/>

		<!-- write log to screen                                                     -->
		<log id="screenLog" logEvery="1000">
			<column label="Posterior" dp="4" width="12">
				<posterior idref="posterior"/>
			</column>
			<column label="Prior" dp="4" width="12">
				<prior idref="prior"/>
			</column>
			<column label="Likelihood" dp="4" width="12">
				<likelihood idref="likelihood"/>
			</column>
			<column label="rootHeight" sf="6" width="12">
				<parameter idref="treeModel.rootHeight"/>
			</column>
			<column label="ucld.mean" sf="6" width="12">
				<parameter idref="ucld.mean"/>
			</column>
		</log>

		<!-- write log to file                                                       -->
		<log id="fileLog" logEvery="1000" fileName="alignment5.log" overwrite="false">
			<posterior idref="posterior"/>
			<prior idref="prior"/>
			<likelihood idref="likelihood"/>
			<parameter idref="treeModel.rootHeight"/>
			<parameter idref="yule.birthRate"/>
			<parameter idref="00b_cp.all.c.m1.epf.exLF.matK1st.ac"/>
			<parameter idref="00b_cp.all.c.m1.epf.exLF.matK1st.ag"/>
			<parameter idref="00b_cp.all.c.m1.epf.exLF.matK1st.at"/>
			<parameter idref="00b_cp.all.c.m1.epf.exLF.matK1st.cg"/>
			<parameter idref="00b_cp.all.c.m1.epf.exLF.matK1st.gt"/>
			<parameter idref="00b_cp.all.c.m1.epf.exLF.matK1st.frequencies"/>
			<parameter idref="00b_cp.all.c.m1.epf.exLF.matK1st.alpha"/>
			<parameter idref="00b_cp.all.c.m1.epf.exLF.matK2nd.ac"/>
			<parameter idref="00b_cp.all.c.m1.epf.exLF.matK2nd.ag"/>
			<parameter idref="00b_cp.all.c.m1.epf.exLF.matK2nd.at"/>
			<parameter idref="00b_cp.all.c.m1.epf.exLF.matK2nd.cg"/>
			<parameter idref="00b_cp.all.c.m1.epf.exLF.matK2nd.gt"/>
			<parameter idref="00b_cp.all.c.m1.epf.exLF.matK2nd.frequencies"/>
			<parameter idref="00b_cp.all.c.m1.epf.exLF.matK2nd.alpha"/>
			<parameter idref="00b_cp.all.c.m1.epf.exLF.matK3rd.ac"/>
			<parameter idref="00b_cp.all.c.m1.epf.exLF.matK3rd.ag"/>
			<parameter idref="00b_cp.all.c.m1.epf.exLF.matK3rd.at"/>
			<parameter idref="00b_cp.all.c.m1.epf.exLF.matK3rd.cg"/>
			<parameter idref="00b_cp.all.c.m1.epf.exLF.matK3rd.gt"/>
			<parameter idref="00b_cp.all.c.m1.epf.exLF.matK3rd.frequencies"/>
			<parameter idref="00b_cp.all.c.m1.epf.exLF.matK3rd.alpha"/>
			<parameter idref="00b_cp.all.c.m1.epf.exLF.trnLi.ac"/>
			<parameter idref="00b_cp.all.c.m1.epf.exLF.trnLi.ag"/>
			<parameter idref="00b_cp.all.c.m1.epf.exLF.trnLi.at"/>
			<parameter idref="00b_cp.all.c.m1.epf.exLF.trnLi.cg"/>
			<parameter idref="00b_cp.all.c.m1.epf.exLF.trnLi.gt"/>
			<parameter idref="00b_cp.all.c.m1.epf.exLF.trnLi.frequencies"/>
			<parameter idref="00b_cp.all.c.m1.epf.exLF.trnLi.alpha"/>
			<parameter idref="ucld.mean"/>
			<parameter idref="ucld.stdev"/>
			<rateStatistic idref="meanRate"/>
			<rateStatistic idref="coefficientOfVariation"/>
			<rateCovarianceStatistic idref="covariance"/>
			<treeLikelihood idref="00b_cp.all.c.m1.epf.exLF.matK1st.treeLikelihood"/>
			<treeLikelihood idref="00b_cp.all.c.m1.epf.exLF.matK2nd.treeLikelihood"/>
			<treeLikelihood idref="00b_cp.all.c.m1.epf.exLF.matK3rd.treeLikelihood"/>
			<treeLikelihood idref="00b_cp.all.c.m1.epf.exLF.trnLi.treeLikelihood"/>
			<speciationLikelihood idref="speciation"/>
		</log>

		<!-- write tree log to file                                                  -->
		<logTree id="treeFileLog" logEvery="1000" nexusFormat="true" fileName="alignment5.trees" sortTranslationTable="true">
			<treeModel idref="treeModel"/>
			<trait name="rate" tag="rate">
				<discretizedBranchRates idref="branchRates"/>
			</trait>
			<posterior idref="posterior"/>
		</logTree>
	</mcmc>
	<report>
		<property name="timer">
			<mcmc idref="mcmc"/>
		</property>
	</report>
</beast>
