# Supplementary material for: Eocene Loranthaceae pollen pushes back divergence ages for major splits in the family
Source: PeerJ. 2017 Jun 7;5:e3373. doi: 10.7717/peerj.3373 (PMC5466002; doi:10.7717/peerj.3373)
Supplement: Supplemental Information 8 — This archive includes all data and analysis files referred to in the main text and supplementary files that are needed to reproduce the shown results. See GuideToFiles.txt for naming schemes and contents of each subfolder included in this archive, and File S1 for analysis set-ups and further background information. [file peerj-05-3373-s008.zip › Step4_rooting_with_Beast/reduced_alignment.tre]

#NEXUS

Begin taxa;
	Dimensions ntax=42;
	Taxlabels
		Agelanthus_sansibarensis
		Alepis_flavida
		Amyema_glabra
		Amyema_queenslandica
		Amylotheca_duthieana
		Atkinsonia_ligustrina
		Bakerella_sp_Nickrent_4161
		Benthamina_alyxifolia
		Cecarria_obtusifolia
		Cladocolea_gracilis
		Dactyliophora_novaeguineae
		Decaisnina_triflora
		Desmaria_mutabilis
		Emelianthe_panganensis
		Erianthemum_dregei
		Gaiadendron_punctatum
		Globimetula_dinklagei
		Ileostylus_micranthus
		Ligaria_cuneifolia
		Loranthus_europaeus
		Loxanthera_speciosa
		Lysiana_filifolia
		Macrosolen_cochinchinensis
		Moquiniella_rubra
		Muellerina_eucalyptoides
		Notanthera_heterophylla
		Nuytsia_floribunda
		Oedina_pendens
		Oncocalyx_sulfureus
		Oryctanthus_occidentalis
		Passovia_pyrifolia
		Peraxilla_tetrapetala
		Phragmanthera_crassicaulis
		Scurrula_ferruginea
		Socratina_bemarivensis
		Struthanthus_oerstedii
		Struthanthus_woodsonii
		Taxillus_chinensis
		Tripodanthus_acutifolius
		Tristerix_corymbosus
		Tupeia_antarctica
		Vanwykia_remota
		;
End;

Begin trees;
	Translate
		1 Agelanthus_sansibarensis,
		2 Alepis_flavida,
		3 Amyema_glabra,
		4 Amyema_queenslandica,
		5 Amylotheca_duthieana,
		6 Atkinsonia_ligustrina,
		7 Bakerella_sp_Nickrent_4161,
		8 Benthamina_alyxifolia,
		9 Cecarria_obtusifolia,
		10 Cladocolea_gracilis,
		11 Dactyliophora_novaeguineae,
		12 Decaisnina_triflora,
		13 Desmaria_mutabilis,
		14 Emelianthe_panganensis,
		15 Erianthemum_dregei,
		16 Gaiadendron_punctatum,
		17 Globimetula_dinklagei,
		18 Ileostylus_micranthus,
		19 Ligaria_cuneifolia,
		20 Loranthus_europaeus,
		21 Loxanthera_speciosa,
		22 Lysiana_filifolia,
		23 Macrosolen_cochinchinensis,
		24 Moquiniella_rubra,
		25 Muellerina_eucalyptoides,
		26 Notanthera_heterophylla,
		27 Nuytsia_floribunda,
		28 Oedina_pendens,
		29 Oncocalyx_sulfureus,
		30 Oryctanthus_occidentalis,
		31 Passovia_pyrifolia,
		32 Peraxilla_tetrapetala,
		33 Phragmanthera_crassicaulis,
		34 Scurrula_ferruginea,
		35 Socratina_bemarivensis,
		36 Struthanthus_oerstedii,
		37 Struthanthus_woodsonii,
		38 Taxillus_chinensis,
		39 Tripodanthus_acutifolius,
		40 Tristerix_corymbosus,
		41 Tupeia_antarctica,
		42 Vanwykia_remota
		;
tree TREE1 = [&R] ((40[&length_range={21.32757540024824,53.32725931743847},height_95%_HPD={0.0,7.105427357601002E-15},rate_95%_HPD={8.623880855789074E-4,0.0014298829020215052},length_95%_HPD={38.39232466923125,51.446914293353196},rate=0.0011263144982756005,length=46.23421698504594,rate_median=0.001105918233733316,length_median=47.18144425735381,height_median=7.105427357601002E-15,rate_range={7.247915367969475E-4,0.002336026278069291},height_range={0.0,1.4210854715202004E-14},height=3.841375809925141E-15]:45.80304300401563,(((20[&length_range={5.4786654995866435,41.755237154550976},height_95%_HPD={0.0,7.105427357601002E-15},rate_95%_HPD={4.0699747022427736E-4,0.0015116061859222387},length_95%_HPD={9.605973133278363,32.61612723044824},rate=8.688638435234295E-4,length=21.33266311628168,rate_median=7.998939408663916E-4,length_median=21.252961365022806,height_median=7.105427357601002E-15,rate_range={2.9507735425008704E-4,0.003286588449284039},height_range={0.0,1.4210854715202004E-14},height=3.848386311304604E-15]:17.46564749859401,9[&length_range={5.4786654995866435,41.755237154550976},height_95%_HPD={0.0,7.105427357601002E-15},rate_95%_HPD={7.498523481767344E-4,0.002757128206228899},length_95%_HPD={9.605973133278363,32.61612723044824},rate=0.001582204004699014,length=21.33266311628168,rate_median=0.0014464040642127491,length_median=21.252961365022806,height_median=7.105427357601002E-15,rate_range={4.961030601026595E-4,0.005762816930266145},height_range={0.0,1.4210854715202004E-14},height=3.848386311304604E-15]:17.46564749859401)[&length_range={3.1720258008182896,37.5979365380886},rate_95%_HPD={4.888376660960025E-4,0.002049073924422984},length_95%_HPD={7.685976862594508,30.690546239880383},length=19.4309903600332,posterior=1.0,height_median=21.252961365022813,rate_range={3.629578878130943E-4,0.00597066322183815},height_range={5.47866549958664,41.75523715455098},height_95%_HPD={9.605973133278368,32.61612723044825},rate=0.0011324291139976621,rate_median=0.0010152659606809463,length_median=19.343151185434223,height=21.33266311628169]:21.2740332289382,((((11[&length_range={3.669331412213237,33.06395965495462},height_95%_HPD={0.0,7.105427357601002E-15},rate_95%_HPD={2.3959481844136797E-4,9.647913139244347E-4},length_95%_HPD={7.441351131238249,25.30081915416882},rate=5.517180969471676E-4,length=16.297223920410268,rate_median=5.0632838999089E-4,length_median=16.164821767923346,height_median=0.0,rate_range={1.7024669617003341E-4,0.0020484616907307782},height_range={0.0,2.1316282072803006E-14},height=3.840807390894374E-15]:17.48562887255656,3[&length_range={3.669331412213237,33.06395965495462},height_95%_HPD={0.0,7.105427357601002E-15},rate_95%_HPD={6.367331436791193E-4,0.0023001429093297524},length_95%_HPD={7.459515227295996,25.32610067399881},rate=0.0013294322399148451,length=16.299633846356105,rate_median=0.0012208238909047326,length_median=16.167616819279722,height_median=0.0,rate_range={5.058209402613156E-4,0.005498078109334547},height_range={0.0,2.1316282072803006E-14},height=3.839102133802072E-15]:17.48562887255656)[&length_range={0.004883482583720067,23.980562225540144},rate_95%_HPD={9.818430398181343E-5,0.00150448567311881},length_95%_HPD={0.2578745386233052,9.425998613017839},length=3.848849404609257,posterior=0.997066744886803,height_median=16.163193588351476,rate_range={6.953800446987222E-5,0.0074617411031429005},height_range={3.6693314122132463,33.06395965495463},height_95%_HPD={7.441351131238257,25.30081915416882},rate=6.3775216706059E-4,rate_median=5.14950414363461E-4,length_median=3.1320426208798384,height=16.29511711750841]:4.454419570477526,(4[&length_range={2.98709510652779,36.24067758580481},height_95%_HPD={0.0,7.105427357601002E-15},rate_95%_HPD={3.700521286165232E-4,0.0013527893992958068},length_95%_HPD={8.3755734109189,27.55144427931187},rate=7.9174475842218E-4,length=17.85872364898396,rate_median=7.267573630131667E-4,length_median=17.8026275300259,height_median=7.105427357601002E-15,rate_range={2.5236682343242204E-4,0.0037091815311358486},height_range={0.0,2.1316282072803006E-14},height=3.815228534509847E-15]:19.204314351119386,8[&length_range={2.98709510652779,35.25385714700959},height_95%_HPD={0.0,7.105427357601002E-15},rate_95%_HPD={3.5532538724753084E-4,0.0012431788458203033},length_95%_HPD={8.138806267155687,26.39950235515444},rate=7.336844039636736E-4,length=17.31443288774749,rate_median=6.75161965875726E-4,length_median=17.28072883899132,height_median=0.0,rate_range={2.2863761785422052E-4,0.00380234368419262},height_range={0.0,2.1316282072803006E-14},height=3.8169337916021485E-15]:19.204314351119386)[&length_range={0.005583463286537693,24.256740147966866},rate_95%_HPD={8.679900892133915E-5,0.001478460625036906},length_95%_HPD={0.07260743049854312,9.601392940472799},length=3.603750813781225,posterior=0.7827791258899762,height_median=16.943668257103056,rate_range={6.413878054471282E-5,0.0065276154090053405},height_range={2.9870951065277893,34.714493484822704},height_95%_HPD={8.022421940022177,26.375259713856224},rate=6.084683741785619E-4,rate_median=4.8271129245026077E-4,length_median=2.761452412520905,height=16.99764679126832]:2.7357340919147006)[&length_range={0.500888039720035,29.963859770775574},rate_95%_HPD={1.5292286426882306E-4,0.0011963403698253478},length_95%_HPD={2.388317089808872,19.01646934894559},length=10.224264653301576,posterior=1.0,height_median=20.689155140714295,rate_range={1.0171993879595348E-4,0.006021613325197214},height_range={5.207112823991963,36.24925143275066},height_95%_HPD={12.043581034748172,29.518499301720034},rate=5.625055499719286E-4,rate_median=4.712698789612214E-4,length_median=9.764497563488789,height=20.688086882494982]:4.803520210542061,((((24[&length_range={3.854258741881257,30.499403848601172},height_95%_HPD={0.0,7.105427357601002E-15},rate_95%_HPD={4.0820272935199723E-4,0.0014155687613071608},length_95%_HPD={7.916432505706798,23.683478975993612},rate=8.429001787990194E-4,length=15.948258647990016,rate_median=7.816065727615793E-4,length_median=15.996675694725484,height_median=0.0,rate_range={2.941848841531583E-4,0.003908052905550699},height_range={0.0,2.1316282072803006E-14},height=3.859375745899438E-15]:14.427634264328258,33[&length_range={3.854258741881257,29.176642254358875},height_95%_HPD={0.0,1.4210854715202004E-14},rate_95%_HPD={4.372686671287525E-4,0.0013725938855698348},length_95%_HPD={7.677271495392044,22.41996300970272},rate=8.320743509268778E-4,length=15.430175892328604,rate_median=7.76381384530278E-4,length_median=15.46432431703035,height_median=0.0,rate_range={3.386971739730379E-4,0.00335585068132854},height_range={0.0,2.1316282072803006E-14},height=3.86865992340197E-15]:14.427634264328258)[&length_range={0.0020851951753257936,17.10679661198866},rate_95%_HPD={9.548928043822208E-5,0.0015273284817233722},length_95%_HPD={0.19853870864983136,8.891282004268973},length=3.632947649121771,posterior=0.7444334817738194,height_median=14.8454878579305,rate_range={7.648103362491302E-5,0.005274357567942739},height_range={3.85425874188126,28.73330323925221},height_95%_HPD={7.421552922269925,21.909388124177017},rate=6.408455561037944E-4,rate_median=5.152921175370616E-4,length_median=2.995081814592151,height=14.861064562106476]:5.310735706697255,((17[&length_range={3.276770262536888,24.958305804622224},height_95%_HPD={0.0,1.4210854715202004E-14},rate_95%_HPD={6.025781565403206E-4,0.002012564114657662},length_95%_HPD={6.219831424962267,18.765433176825148},rate=0.0011997439555822137,length=12.481867522092012,rate_median=0.0011155947798945226,length_median=12.43277154217652,height_median=0.0,rate_range={3.9637445417884726E-4,0.004449284229629465},height_range={0.0,2.1316282072803006E-14},height=3.870933599525039E-15]:13.892290467654114,14[&length_range={3.276770262536888,24.958305804622224},height_95%_HPD={0.0,1.4210854715202004E-14},rate_95%_HPD={6.344856470887592E-4,0.0020888346942664385},length_95%_HPD={6.219831424962267,18.765811561070965},rate=0.001262261226021546,length=12.48256383221948,rate_median=0.0011779714358467952,length_median=12.435011653954785,height_median=0.0,rate_range={4.751004605090037E-4,0.004195289599068943},height_range={0.0,2.1316282072803006E-14},height=3.870175707484016E-15]:13.892290467654114)[&length_range={0.028916442764526096,19.221916875014625},rate_95%_HPD={1.1963668561185783E-4,0.001720578822955505},length_95%_HPD={0.32149350154418954,7.682397365113879},length=3.307597758786016,posterior=0.9974667342204208,height_median=12.428454748774296,rate_range={7.648103362491302E-5,0.0063597689040616676},height_range={3.2767702625368997,24.958305804622224},height_95%_HPD={6.215094041286768,18.746588808673287},rate=7.421882785555996E-4,rate_median=6.113541094567512E-4,length_median=2.8029867818115273,height=12.476145238871807]:2.8228463474679195,15[&length_range={4.989862236510459,27.085157045969048},height_95%_HPD={0.0,1.4210854715202004E-14},rate_95%_HPD={5.722298980248807E-4,0.0015704617011161217},length_95%_HPD={8.533665001040804,21.596010765418733},rate=0.0010249855152491064,length=15.206325767350615,rate_median=9.753027466533566E-4,length_median=15.263116828994198,height_median=0.0,rate_range={3.428357184349942E-4,0.003082740553982882},height_range={0.0,2.1316282072803006E-14},height=3.858996799878926E-15]:16.715136815122033)[&length_range={4.674430700735144E-4,17.278444179381452},rate_95%_HPD={9.487142722633456E-5,0.0017297795459115417},length_95%_HPD={0.07435890957734159,6.480827831588641},length=2.7297802231208,posterior=0.6977680595184128,height_median=15.525360700323063,rate_range={8.009112979753543E-5,0.008223813636974895},height_range={5.622644530750364,26.29400911036087},height_95%_HPD={9.201349576506473,21.450928001793883},rate=7.538167297938824E-4,rate_median=6.142873121732718E-4,length_median=2.303191703232647,height=15.49171056676832]:3.0232331559034797)[&length_range={0.3097613027705499,16.848323259762154},rate_95%_HPD={2.0237750509900513E-4,0.0018242648806928836},length_95%_HPD={0.8852944713622151,9.877077187241818},length=5.027102898867339,posterior=0.8310445054798539,height_median=18.561343928275917,rate_range={1.181277871996258E-4,0.005162672286808533},height_range={8.224038528487192,30.248935757237007},height_95%_HPD={12.341921812359018,24.51625685876576},rate=8.373092234840807E-4,rate_median=7.101562562253405E-4,length_median=4.648693822920979,height=18.53357639988137]:2.744594479325837,(((35[&length_range={3.895537247571349,28.47969450770264},height_95%_HPD={0.0,7.105427357601002E-15},rate_95%_HPD={4.8651835911469633E-4,0.0016596550789781577},length_95%_HPD={7.053602521553242,21.765531412696607},rate=9.824621174224408E-4,length=14.335600719699451,rate_median=9.075928470597445E-4,length_median=14.38107504062148,height_median=0.0,rate_range={3.407838080496637E-4,0.0038639057944206126},height_range={0.0,2.1316282072803006E-14},height=3.850659987427673E-15]:12.51967860717071,42[&length_range={3.895537247571349,28.47969450770264},height_95%_HPD={0.0,7.105427357601002E-15},rate_95%_HPD={4.3144263761872364E-4,0.0015422126200704904},length_95%_HPD={7.053602521553242,21.765531412696607},rate=8.962618543563641E-4,length=14.335600719699451,rate_median=8.259138771371281E-4,length_median=14.38107504062148,height_median=0.0,rate_range={3.24696219010031E-4,0.003098746933861022},height_range={0.0,2.1316282072803006E-14},height=3.850659987427673E-15]:12.51967860717071)[&length_range={0.3502271714122003,21.761186511390633},rate_95%_HPD={1.8700368895937765E-4,0.0015747375500703633},length_95%_HPD={1.5599794149773984,14.328524282320291},length=7.295126846167711,posterior=1.0,height_median=14.38107504062149,rate_range={1.0902562152504055E-4,0.006425192307724239},height_range={3.8955372475713475,28.479694507702646},height_95%_HPD={7.053602521553245,21.765531412696607},rate=7.328590841227655E-4,rate_median=6.188580564696015E-4,length_median=6.757153048751537,height=14.335600719699455]:8.641918888963259,((29[&length_range={2.8447774918081157,22.941998441506197},height_95%_HPD={0.0,1.4210854715202004E-14},rate_95%_HPD={8.218037562778737E-4,0.0029734104496152575},length_95%_HPD={5.091624534000312,17.29842742822144},rate=0.0017352309480218686,length=11.014851681639648,rate_median=0.001602122872126207,length_median=10.871153437916673,height_median=0.0,rate_range={5.434647910811321E-4,0.006820106716732609},height_range={0.0,2.1316282072803006E-14},height=3.833228470484143E-15]:8.111246263150361,1[&length_range={2.8447774918081157,22.941998441506197},height_95%_HPD={0.0,1.4210854715202004E-14},rate_95%_HPD={5.307710509324927E-4,0.0020472205808965624},length_95%_HPD={5.091624534000312,17.29842742822144},rate=0.0011673731854855913,length=11.014851681639648,rate_median=0.0010749814834132212,length_median=10.871153437916673,height_median=0.0,rate_range={3.655186632374427E-4,0.004733550363746123},height_range={0.0,2.1316282072803006E-14},height=3.833228470484143E-15]:8.111246263150361)[&length_range={0.9669779459785346,24.065178728751786},rate_95%_HPD={4.755749293234377E-4,0.002945533545585415},length_95%_HPD={1.8869233290726743,12.83221979469917},length=7.22409716340102,posterior=1.0,height_median=10.871153437916675,rate_range={3.148838373190779E-4,0.0074617411031429005},height_range={2.8447774918081237,22.941998441506197},height_95%_HPD={5.091624534000317,17.298427428221444},rate=0.0014519062527716938,rate_median=0.0012656204868102153,length_median=6.905930172140282,height=11.014851681639657]:6.225191132802438,7[&length_range={7.3561673603411055,33.893917273797044},height_95%_HPD={0.0,7.105427357601002E-15},rate_95%_HPD={4.8174453995562024E-4,0.001174260673629549},length_95%_HPD={12.020167164497405,25.257193170043102},rate=8.05297038880879E-4,length=18.47392382160629,rate_median=7.799362129337729E-4,length_median=18.391108343429615,height_median=7.105427357601002E-15,rate_range={2.8432882742312777E-4,0.0021465481428306777},height_range={0.0,2.1316282072803006E-14},height=3.844407378089233E-15]:14.3364373959528)[&length_range={0.10875752644821901,16.453110772643896},rate_95%_HPD={1.7622467413699365E-4,0.0019276897847513967},length_95%_HPD={0.4960964863466728,7.705447064389137},length=3.5879871724802337,posterior=0.9498146716087571,height_median=18.19387767026748,rate_range={7.709596159031861E-5,0.006758961812010882},height_range={7.356167360341111,31.972387171269567},height_95%_HPD={12.015763276926222,24.320990831896932},rate=8.589661598621491E-4,rate_median=7.201476090219453E-4,length_median=3.1716426340669663,height=18.204929792448915]:6.825160100181169)[&length_range={1.2966835693006828E-4,12.052107422846756},rate_95%_HPD={9.917469630798554E-5,0.00166400158697671},length_95%_HPD={1.2966835693006828E-4,4.682371597852292},length=1.7466756285240665,posterior=0.7148076051305299,height_median=21.634088563909646,rate_range={7.365885155235419E-5,0.006254934078897835},height_range={11.078448394522567,34.061796401640656},height_95%_HPD={15.91880994387595,27.652889781950385},rate=7.150272662071511E-4,rate_median=5.818524321295379E-4,length_median=1.3462129068521858,height=21.70047082480594]:0.14555883368015898,28[&length_range={4.989862236510459,32.94576702270591},height_95%_HPD={0.0,7.105427357601002E-15},rate_95%_HPD={0.0011054019741401871,0.0032643997161001825},length_95%_HPD={10.062631184913055,27.94062395689627},rate=0.0019018998580104954,length=20.187855199966794,rate_median=0.0017261322602363472,length_median=20.95120295394504,height_median=7.105427357601002E-15,rate_range={9.625486930312743E-4,0.007339481575101867},height_range={0.0,2.1316282072803006E-14},height=3.843838959058466E-15]:21.307156329814127)[&length_range={0.005971689757807042,11.57872397477972},rate_95%_HPD={1.1272692576797956E-4,0.001801022916048862},length_95%_HPD={0.09374181054609565,4.533187920054377},length=1.9505314644329084,posterior=0.6084904402549265,height_median=22.282709897193946,rate_range={7.984172778594111E-5,0.008529702433738889},height_range={12.464157671644898,32.83853861995079},height_95%_HPD={16.68603633907526,27.858310283212344},rate=7.924374920853591E-4,rate_median=6.569383666171612E-4,length_median=1.64082017911106,height=22.291446214393027]:1.1758081205372228)[&length_range={0.18700303762783577,14.92454514293826},rate_95%_HPD={2.774802522452188E-4,0.0025382252756253674},length_95%_HPD={0.7280692167965945,7.300984313039628},length=3.6948985611753398,posterior=1.0,height_median=24.368046665688183,rate_range={1.376640672399251E-4,0.009438861604201652},height_range={14.274277912315327,35.87242637990914},height_95%_HPD={18.857082655772,30.139361019059187},rate=0.0011831921931073363,rate_median=0.0010082837718459318,length_median=3.388940297569224,height=24.381300911631232]:2.2449226169098253,(38[&length_range={2.6664309607548367,31.40366715948211},height_95%_HPD={0.0,7.105427357601002E-15},rate_95%_HPD={5.636113451909892E-4,0.001976130182239032},length_95%_HPD={7.95445096262771,25.041470169484928},rate=0.001166269005959589,length=16.29754739381217,rate_median=0.0010720502170894293,length_median=16.223194717626747,height_median=7.105427357601002E-15,rate_range={4.4488701877122577E-4,0.006217119785831977},height_range={0.0,2.1316282072803006E-14},height=3.848196838294348E-15]:16.231594191640397,34[&length_range={2.6664309607548367,31.40366715948211},height_95%_HPD={0.0,7.105427357601002E-15},rate_95%_HPD={4.4575798070699285E-4,0.0015624392720657574},length_95%_HPD={7.95445096262771,25.041470169484928},rate=9.149083477500849E-4,length=16.29754739381217,rate_median=8.397792061072845E-4,length_median=16.223194717626747,height_median=7.105427357601002E-15,rate_range={3.3184792213546816E-4,0.006217119785831977},height_range={0.0,2.1316282072803006E-14},height=3.848196838294348E-15]:16.231594191640397)[&length_range={1.3573231738236942,30.118221258931342},rate_95%_HPD={3.5712706499626596E-4,0.001944378948192606},length_95%_HPD={3.942334287945478,20.656862365266242},length=11.778724472273561,posterior=1.0,height_median=16.223194717626754,rate_range={2.4126948465096632E-4,0.005719289246263995},height_range={2.6664309607548375,31.40366715948212},height_95%_HPD={7.954450962627718,25.041470169484928},rate=0.001003587472422458,rate_median=8.872835617034789E-4,length_median=11.367690941206966,height=16.297547393812174]:8.496292875620778)[&length_range={0.15762463635703128,13.555755331392799},rate_95%_HPD={1.970470818796716E-4,0.0022845770200099263},length_95%_HPD={0.4483837403706872,5.939521601552681},length=2.8362276937117903,posterior=0.9999733340444255,height_median=28.090670198683156,rate_range={1.0825739990857241E-4,0.007720811080268682},height_range={17.976716964821975,39.65659118847812},height_95%_HPD={22.301065767391776,33.86090519673408},rate=0.0010419075204220734,rate_median=8.740197179864773E-4,length_median=2.5243406642755915,height=28.076281706000593]:2.0156815863149724)[&length_range={1.9245616595662156,20.73848403487721},rate_95%_HPD={8.750131232073871E-4,0.0036776685056491547},length_95%_HPD={3.411838805914698,13.754595625149356},length=8.349479979838124,posterior=1.0,height_median=30.986424308281357,rate_range={6.599766995570442E-4,0.007167401170076383},height_range={20.030400041541654,40.926562500228464},height_95%_HPD={25.036255791836,36.82025690801134},rate=0.002062063419782889,rate_median=0.001889805174633627,length_median=8.091955929252915,height=30.912423929075988]:9.836016364486412,(18[&length_range={2.600659054219312,38.78590173164719},height_95%_HPD={0.0,7.105427357601002E-15},rate_95%_HPD={3.189700563770337E-4,0.0014245551605409352},length_95%_HPD={7.374153742702328,31.56542301287579},rate=7.597122871601467E-4,length=19.427826045405933,rate_median=6.720510023998882E-4,length_median=19.293529981089314,height_median=7.105427357601002E-15,rate_range={2.554936686672816E-4,0.004755065094517762},height_range={0.0,2.1316282072803006E-14},height=3.849523149366138E-15]:7.953675323837441,25[&length_range={2.600659054219312,38.78590173164719},height_95%_HPD={0.0,7.105427357601002E-15},rate_95%_HPD={4.380669259454819E-4,0.0018924226520849767},length_95%_HPD={7.374153742702328,31.56542301287579},rate=0.0010225851763660306,length=19.427826045405933,rate_median=9.002491901826237E-4,length_median=19.293529981089314,height_median=7.105427357601002E-15,rate_range={3.5408230177688997E-4,0.006588269870224655},height_range={0.0,2.1316282072803006E-14},height=3.849523149366138E-15]:7.953675323837441)[&length_range={2.9566653794625566,38.55308254724265},rate_95%_HPD={3.1394242580648496E-4,0.0014071654762112292},length_95%_HPD={7.293545519566784,31.34365086540283},length=19.613948906845923,posterior=1.0,height_median=19.29352998108932,rate_range={2.4529821529103307E-4,0.003492457868397934},height_range={2.6006590542193138,38.78590173164719},height_95%_HPD={7.374153742702333,31.565423012875797},rate=7.542486259061793E-4,rate_median=6.670190642324826E-4,length_median=19.639638674072415,height=19.427826045405936]:28.62590969422512)[&length_range={9.521832251948581E-4,15.51043327611458},rate_95%_HPD={1.2366610411795583E-4,0.0020144873899310832},length_95%_HPD={0.02709853637605164,6.120487244136612},length=2.7178445292556654,posterior=0.7176875283325778,height_median=38.90778318892497,rate_range={9.02084334241658E-5,0.006954617999794066},height_range={26.951015494668695,46.76354789199096},height_95%_HPD={34.32509028552828,43.127979663244155},rate=9.173570985635651E-4,rate_median=7.745003445509702E-4,length_median=2.3662317702235107,height=38.77642451387905]:2.160095709469651)[&length_range={1.1390960340995022,13.273854532810113},rate_95%_HPD={0.0012986508175392825,0.004582675532870708},length_95%_HPD={2.780282290203772,9.099048294953278},length=5.766536969349107,posterior=1.0,height_median=41.48902635815731,rate_range={8.467774569967878E-4,0.008708742237721058},height_range={32.82483875945088,48.8567857099749},height_95%_HPD={38.04488285999608,44.723813909864944},rate=0.002779289931928347,rate_median=0.002624385428770317,length_median=5.620043354326029,height=41.44115163003835]:6.119681966776632,(41[&length_range={21.32757540024824,52.012314877430335},height_95%_HPD={0.0,7.105427357601002E-15},rate_95%_HPD={2.6012492421079126E-4,4.6323247722889453E-4},length_95%_HPD={39.037596041789534,49.839006646678286},rate=3.5979312765787257E-4,length=45.364184995097276,rate_median=3.5571840321794963E-4,length_median=46.02367839870567,height_median=7.105427357601002E-15,rate_range={1.9634708571186475E-4,7.183693514778203E-4},height_range={0.0,1.4210854715202004E-14},height=3.841375809925141E-15]:44.586410900022244,((((((22[&length_range={5.183547485133522,37.070609864168645},height_95%_HPD={0.0,7.105427357601002E-15},rate_95%_HPD={2.7785045738430784E-4,8.307136703530621E-4},length_95%_HPD={11.03277444517976,27.23268476463554},rate=5.307703795790832E-4,length=19.05227301476791,rate_median=5.055580620432688E-4,length_median=18.925322129285046,height_median=7.105427357601002E-15,rate_range={1.9084623900097065E-4,0.001927755598776438},height_range={0.0,2.1316282072803006E-14},height=3.835123200586701E-15]:24.962447948531825,(23[&length_range={3.796568015626192,31.541174958372427},height_95%_HPD={0.0,1.4210854715202004E-14},rate_95%_HPD={5.347988826911001E-4,0.0018998495557191073},length_95%_HPD={6.615927013415174,22.234920778617838},rate=0.0011089483319314134,length=14.296861501504075,rate_median=0.0010245240892939758,length_median=14.105993375632693,height_median=0.0,rate_range={3.475470625966283E-4,0.003860787095672683},height_range={0.0,2.1316282072803006E-14},height=3.855396812684067E-15]:21.251043600839797,12[&length_range={3.796568015626192,31.541174958372427},height_95%_HPD={0.0,1.4210854715202004E-14},rate_95%_HPD={5.824645397689432E-4,0.002139214528044197},length_95%_HPD={6.615927013415174,22.234920778617838},rate=0.0012402781295352654,length=14.296840974108617,rate_median=0.001144899353731117,length_median=14.105993375632693,height_median=0.0,rate_range={4.376704310722054E-4,0.004206866420536027},height_range={0.0,2.1316282072803006E-14},height=3.855207339673811E-15]:21.251043600839797)[&length_range={0.12084640310138894,20.802122571714037},rate_95%_HPD={1.1665376220271354E-4,0.0017836603517821293},length_95%_HPD={0.4646597098258223,10.286879324063502},length=4.677565507999092,posterior=0.9999733340444255,height_median=14.10579482740313,rate_range={9.267516798575084E-5,0.007296332218530822},height_range={3.7965680156261925,31.541174958372434},height_95%_HPD={6.615927013415181,22.234920778617838},rate=7.755241575491032E-4,rate_median=6.328179478548902E-4,length_median=4.050108897968093,height=14.29680546134371]:3.711404347692028)[&length_range={0.002757114127666327,20.5042009778129},rate_95%_HPD={8.913188818697373E-5,0.0014873656548930938},length_95%_HPD={0.011967575476649728,6.2290794833046625},length=2.356512737587548,posterior=0.9472814058291779,height_median=18.805944463901568,rate_range={6.66277662344584E-5,0.007197185623343264},height_range={5.183547485133531,36.91738819398424},height_95%_HPD={11.026462144283599,27.079001013900573},rate=6.296471662756321E-4,rate_median=5.085595319869957E-4,length_median=1.7984190256565338,height=18.932721063373066]:0.7542516567560398,(21[&length_range={3.574359151941842,34.055107097084885},height_95%_HPD={0.0,7.105427357601002E-15},rate_95%_HPD={7.122941604971385E-4,0.002449077349681112},length_95%_HPD={7.429421961481728,23.606076900181257},rate=0.0014624559742613568,length=15.401987266632755,rate_median=0.0013620492430109097,length_median=15.246402156620077,height_median=0.0,rate_range={5.470703365801089E-4,0.005511690500140006},height_range={0.0,2.1316282072803006E-14},height=3.840996863904629E-15]:19.509204508977675,5[&length_range={3.574359151941842,34.055107097084885},height_95%_HPD={0.0,7.105427357601002E-15},rate_95%_HPD={3.059488769701637E-4,0.0011094844136361258},length_95%_HPD={7.429421961481728,23.606076900181257},rate=6.541590472718002E-4,length=15.401820751993386,rate_median=6.076180471621194E-4,length_median=15.245931506858586,height_median=0.0,rate_range={1.714634012985224E-4,0.0027472389352766117},height_range={0.0,2.1316282072803006E-14},height=3.840617917884118E-15]:19.509204508977675)[&length_range={0.31900582178198533,21.688765616343378},rate_95%_HPD={1.353470464755471E-4,0.001637420778657471},length_95%_HPD={0.8563677636058138,12.400370289255793},length=5.801467359654745,posterior=0.9999466680888509,height_median=15.246169791381703,rate_range={9.712372899112093E-5,0.0071794641740686345},height_range={3.5743591519418487,34.05510709708489},height_95%_HPD={7.429421961481729,23.606076900181264},rate=7.267256066727037E-4,rate_median=5.966300800903054E-4,length_median=5.1610987916830435,height=15.401947647933584]:6.20749509631019)[&length_range={0.7236992901798036,27.99640270815978},rate_95%_HPD={2.543051472530996E-4,0.0017815677168294553},length_95%_HPD={2.5277572498302767,18.972785969768736},length=10.625970305063904,posterior=1.0,height_median=21.27364545900147,rate_range={1.8319583592726766E-4,0.007882212495845297},height_range={7.527563743733552,37.438381314826856},height_95%_HPD={12.855556664658728,29.218544733191553},rate=8.426425430082528E-4,rate_median=7.08327186121626E-4,length_median=10.27372393637891,height=21.288178509438556]:11.243455122617334,(32[&length_range={1.4875927372964235,37.12654090091391},height_95%_HPD={0.0,7.105427357601002E-15},rate_95%_HPD={1.2314944597861149E-4,0.0010186347283977057},length_95%_HPD={3.193505777172966,25.75655853542065},rate=4.8546265765666755E-4,length=13.048021833873952,rate_median=4.141661444248129E-4,length_median=12.03898433391711,height_median=0.0,rate_range={9.15200763416789E-5,0.0031267445231665733},height_range={0.0,2.1316282072803006E-14},height=3.831712686402097E-15]:4.96115658245998,2[&length_range={1.4875927372964235,37.12654090091391},height_95%_HPD={0.0,7.105427357601002E-15},rate_95%_HPD={2.0346139493500798E-4,0.0015533159830886229},length_95%_HPD={3.193505777172966,25.75655853542065},rate=7.291362641563271E-4,length=13.048021833873952,rate_median=6.248682433854042E-4,length_median=12.03898433391711,height_median=0.0,rate_range={1.4601148078662493E-4,0.004353501649988857},height_range={0.0,2.1316282072803006E-14},height=3.831712686402097E-15]:4.96115658245998)[&length_range={0.8503884973521849,37.72130462315241},rate_95%_HPD={1.1677623746586657E-4,7.196081417671582E-4},length_95%_HPD={5.619388748002589,31.0661121969821},length=18.883787003007082,posterior=1.0,height_median=12.038984333917114,rate_range={7.133615933255561E-5,0.0046408209683911844},height_range={1.4875927372964313,37.12654090091391},height_95%_HPD={3.193505777172966,25.756558535420655},rate=3.447973826501476E-4,rate_median=2.869333360172144E-4,length_median=19.22936406091802,height=13.048021833873957]:31.99899814544522)[&length_range={0.10720217628693263,27.027081143383274},rate_95%_HPD={1.026792645258371E-4,0.001274262338233245},length_95%_HPD={0.6410319148470549,15.912461593644515},length=7.457373778952738,posterior=0.9958667768859497,height_median=32.62949400026843,rate_range={6.971476640120277E-5,0.007936233804890672},height_range={12.726673190303245,41.14581571679816},height_95%_HPD={23.12867311033157,38.89002398778779},rate=5.439960699001813E-4,rate_median=4.319544605459817E-4,length_median=6.680006750234043,height=31.90148808658807]:3.3870777301922956,26[&length_range={27.61321269866275,42.787813473226215},height_95%_HPD={0.0,7.105427357601002E-15},rate_95%_HPD={9.031955654532879E-4,0.0013038642366685336},length_95%_HPD={37.853039850292255,40.90902710554681},rate=0.00110323163241077,length=39.34060169910516,rate_median=0.001099514466788434,length_median=39.353174517546606,height_median=7.105427357601002E-15,rate_range={7.237582514839608E-4,0.001612299723039491},height_range={0.0,1.4210854715202004E-14},height=3.841375809925141E-15]:40.347232458097494)[&length_range={0.2017126358389021,10.436346848103675},rate_95%_HPD={2.449271598641695E-4,0.002164168959636189},length_95%_HPD={0.7017439475750322,5.98148526787319},length=3.3215772311448926,posterior=1.0,height_median=39.356616943415496,rate_range={1.1336581656491834E-4,0.006032632478130794},height_range={36.20432822974478,42.787813473226215},height_95%_HPD={37.85391026137645,40.86809824122567},rate=0.001034960300146501,rate_median=8.91226831836683E-4,length_median=3.1757296573240907,height=39.358457530836915]:0.9018752941157189,(6[&length_range={13.525878076215184,48.84537787462507},height_95%_HPD={0.0,7.105427357601002E-15},rate_95%_HPD={1.0925444715157118E-4,2.406093234336977E-4},length_95%_HPD={34.5781205019481,46.20291498476416},rate=1.7161423435016091E-4,length=41.07667932828087,rate_median=1.676713886907102E-4,length_median=41.67904840902769,height_median=7.105427357601002E-15,rate_range={7.521530481531141E-5,5.845483516107409E-4},height_range={0.0,1.4210854715202004E-14},height=3.841565282935397E-15]:37.34914270746009,16[&length_range={13.525878076215184,51.97578842778942},height_95%_HPD={0.0,7.105427357601002E-15},rate_95%_HPD={2.666375623077997E-4,4.981190172821721E-4},length_95%_HPD={34.27083396732023,46.83555457975681},rate=3.797875786107158E-4,length=41.203026069009454,rate_median=3.7389729906621774E-4,length_median=41.76450185048356,height_median=7.105427357601002E-15,rate_range={1.885123612568583E-4,0.001031090081056133},height_range={0.0,1.4210854715202004E-14},height=3.841565282935397E-15]:37.34914270746009)[&length_range={6.866598437511584E-4,29.64082793398679},rate_95%_HPD={6.785319982543824E-5,0.0013832045392730861},length_95%_HPD={6.866598437511584E-4,8.99227299541672},length=2.5781769251807067,posterior=0.6671288765632917,height_median=40.91977477154566,rate_range={5.947555548949902E-5,0.007005053539412764},height_range={13.525878076215186,48.23393550273806},height_95%_HPD={33.02197013372285,45.60351408873406},rate=5.364610291878491E-4,rate_median=4.1645961321378237E-4,length_median=1.4768650376704997,height=40.210770897602366]:3.8999650447531238)[&length_range={0.03102393052609642,8.70879592297078},rate_95%_HPD={1.4428734357237107E-4,0.0016465610799481572},length_95%_HPD={0.2691661823639251,5.263912904879945},length=2.621826379737765,posterior=0.9793605503853231,height_median=42.934116091629754,rate_range={8.300067915990892E-5,0.007630189657845742},height_range={38.16185755331469,50.07293755415777},height_95%_HPD={40.100660849465655,45.85826417919937},rate=7.355774426374681E-4,rate_median=6.168249437139118E-4,length_median=2.4285080849239478,height=42.97397252569666]:2.6038143070948436,((19[&length_range={13.72176488653663,48.777768374420425},height_95%_HPD={0.0,7.105427357601002E-15},rate_95%_HPD={0.0011964446910166253,0.00211393871578594},length_95%_HPD={29.392557468881503,45.66912829112961},rate=0.0015928882006069173,length=39.10262724025769,rate_median=0.0015406393667983579,length_median=40.206062503957256,height_median=7.105427357601002E-15,rate_range={0.0010220741019595664,0.0044768711617015206},height_range={0.0,1.4210854715202004E-14},height=3.841375809925141E-15]:36.79844386930566,13[&length_range={13.72176488653663,49.037683144894146},height_95%_HPD={0.0,7.105427357601002E-15},rate_95%_HPD={2.815938460881066E-4,5.745240170261694E-4},length_95%_HPD={29.392557468881503,45.85951436142773},rate=4.177802724507715E-4,length=39.181209042773965,rate_median=4.0689226380619266E-4,length_median=40.26481189657564,height_median=7.105427357601002E-15,rate_range={1.9272447292203781E-4,0.0011919410038809552},height_range={0.0,1.4210854715202004E-14},height=3.841375809925141E-15]:36.79844386930566)[&length_range={9.650026189689243E-4,31.003524634451903},rate_95%_HPD={9.122741546961155E-5,0.0014621453895888063},length_95%_HPD={0.016185548933854932,14.212038568769835},length=5.330856170122098,posterior=0.9576011306365163,height_median=40.09744273055969,rate_range={5.738363465961148E-5,0.008533881487749312},height_range={13.72176488653664,47.80451930609989},height_95%_HPD={29.39255746888151,45.52733329940903},rate=6.014487686585853E-4,rate_median=4.7477659584853853E-4,length_median=4.092650417693207,height=38.97899573768749]:6.80465244711597,(((10[&length_range={2.522724976312652,36.89561528433844},height_95%_HPD={0.0,7.105427357601002E-15},rate_95%_HPD={3.042984725719891E-4,0.0014642274184167505},length_95%_HPD={5.887199162908083,26.43444107097203},rate=8.010013404645515E-4,length=15.216249182896767,rate_median=7.296250274851684E-4,length_median=14.547918583209997,height_median=0.0,rate_range={2.1612387981144506E-4,0.003954517096451779},height_range={0.0,2.1316282072803006E-14},height=3.855586285694322E-15]:10.752534144811573,(36[&length_range={1.7763450952299311,34.73636532805259},height_95%_HPD={0.0,1.4210854715202004E-14},rate_95%_HPD={2.775570813763087E-4,0.0017726222286085502},length_95%_HPD={3.3724101643616655,22.17400930666835},rate=8.916150106278643E-4,length=11.767557218599292,rate_median=7.81196785040329E-4,length_median=11.009687106008107,height_median=0.0,rate_range={1.8629642085129047E-4,0.005004609986502716},height_range={0.0,2.1316282072803006E-14},height=3.857670488807136E-15]:7.925167466221328,37[&length_range={1.7763450952299311,34.73636532805259},height_95%_HPD={0.0,1.4210854715202004E-14},rate_95%_HPD={1.4119724051991916E-4,9.90327958868989E-4},length_95%_HPD={3.2856734726095773,22.340284630255972},rate=4.984227693141288E-4,length=11.920318452100261,rate_median=4.418100459835515E-4,length_median=11.161079790012252,height_median=0.0,rate_range={9.297888899227737E-5,0.0029383110029424313},height_range={0.0,2.1316282072803006E-14},height=3.850849460437929E-15]:7.925167466221328)[&length_range={0.003274331695223509,25.936831814507492},rate_95%_HPD={8.934438201291101E-5,0.0013721931199809974},length_95%_HPD={0.11391843334717677,9.971703662187167},length=3.727389250501984,posterior=0.9256553158582438,height_median=10.949225629994025,rate_range={6.853070449670312E-5,0.006394605915086304},height_range={1.7763450952299351,34.7363653280526},height_95%_HPD={3.267285817694841,22.050555133536033},rate=5.681211617461718E-4,rate_median=4.559439278140883E-4,length_median=2.8304268969993602,height=11.70398181668762]:2.827366678590245)[&length_range={0.7009612619765377,36.57713418607691},rate_95%_HPD={1.2922146506994827E-4,8.469450782286478E-4},length_95%_HPD={5.3091044447501865,29.743358665219784},length=17.626796326654738,posterior=1.0,height_median=14.683762410511108,rate_range={1.0580332678352742E-4,0.0045381305266473425},height_range={2.850630446850815,36.89561528433845},height_95%_HPD={6.183771163896736,26.575311283282886},rate=3.9846701724401633E-4,rate_median=3.2852462024401263E-4,length_median=17.885560430759796,height=15.372181835802909]:17.644639365109867,(31[&length_range={6.261155091050926,39.18886487499589},height_95%_HPD={0.0,7.105427357601002E-15},rate_95%_HPD={6.415656781064755E-4,0.0019309428604801903},length_95%_HPD={12.724782178402858,35.05788670118917},rate=0.0011714330983560255,length=23.912230464317027,rate_median=0.0010789710853757015,length_median=24.22042564695377,height_median=7.105427357601002E-15,rate_range={5.443117627668271E-4,0.0040074970597892235},height_range={0.0,2.1316282072803006E-14},height=3.838344241761049E-15]:21.90514194768734,30[&length_range={6.261155091050926,39.18886487499589},height_95%_HPD={0.0,7.105427357601002E-15},rate_95%_HPD={3.8868663990801564E-4,0.0012243876318207211},length_95%_HPD={12.724782178402858,35.05788670118917},rate=7.3544508908771E-4,length=23.912230464317027,rate_median=6.788830836470522E-4,length_median=24.22042564695377,height_median=7.105427357601002E-15,rate_range={3.1040716948701834E-4,0.0026169845025102393},height_range={0.0,2.1316282072803006E-14},height=3.838344241761049E-15]:21.90514194768734)[&length_range={0.468060868497858,32.57088761804825},rate_95%_HPD={1.4122843762477517E-4,0.0015944338791358515},length_95%_HPD={1.0996602074561963,19.310668501454856},length=9.086570863427406,posterior=1.0,height_median=24.22042564695377,rate_range={9.073960950586425E-5,0.006169926946306986},height_range={6.261155091050938,39.1888648749959},height_95%_HPD={12.724782178402862,35.057886701189176},rate=6.85409413432815E-4,rate_median=5.48103792336859E-4,length_median=8.1324524126058,height=23.912230464317027]:6.4920315622341)[&length_range={0.095838341875087,27.936214809891393},rate_95%_HPD={9.076797758154811E-5,0.0011936084533708674},length_95%_HPD={0.49990134134034037,17.765612560755976},length=7.657370119617556,posterior=0.9999733340444255,height_median=34.12659620558776,rate_range={6.38170872512164E-5,0.006500883201798491},height_range={12.958488913443738,41.54558598360618},height_95%_HPD={22.607433528075198,40.1529211282843},rate=4.7790270448783785E-4,rate_median=3.6804149099967716E-4,length_median=6.522697933760213,height=32.99876618298596]:11.793111764005896,39[&length_range={34.316729773308715,42.5746160757391},height_95%_HPD={0.0,7.105427357601002E-15},rate_95%_HPD={1.4805983806234486E-4,2.8323629162006406E-4},length_95%_HPD={39.68481332762402,41.60524597165545},rate=2.1465088671388953E-4,length=40.65596725627101,rate_median=2.1308918737384275E-4,length_median=40.65298454475674,height_median=7.105427357601002E-15,rate_range={1.0488116258873027E-4,4.019083961156012E-4},height_range={0.0,1.4210854715202004E-14},height=3.841375809925141E-15]:40.19028527392734)[&length_range={0.9062867345241443,9.812296599563986},rate_95%_HPD={0.0016087025745182475,0.005329150627795623},length_95%_HPD={1.7421464975279974,5.825880127647302},length=3.6704702940707237,posterior=1.0,height_median=40.653048204138216,rate_range={9.200825540054486E-4,0.011512430393721518},height_range={38.72348970134677,42.57461607573911},height_95%_HPD={39.6851351938532,41.605250293000765},rate=0.0033190831306402703,rate_median=0.0031766932510000974,length_median=3.5395357034160924,height=40.65614409098393]:3.4128110424942903)[&length_range={7.03905412777317E-4,5.871059614934083},rate_95%_HPD={1.7610466822124733E-4,0.0024686743597875376},length_95%_HPD={0.12498246451857398,2.713914173048721},length=1.273488498084653,posterior=0.9736273699368017,height_median=44.23888075131933,rate_range={1.0820946722375428E-4,0.006930200150298765},height_range={40.671532056661306,49.557426148829784},height_95%_HPD={42.25770164352019,46.56183307973059},rate=0.001129892635036954,rate_median=9.568674321821828E-4,length_median=1.1356936869581986,height=44.331227195216876]:0.24982574288642923)[&length_range={6.212191178178728E-5,5.617647479923022},rate_95%_HPD={1.8245555618069486E-4,0.002429787255126385},length_95%_HPD={0.10809206796670168,2.538329926630901},length=1.1801180569526921,posterior=0.971894082824458,height_median=45.54788909235352,rate_range={9.976624068873554E-5,0.00920603650522319},height_range={41.582314988570545,50.83308930207079},height_95%_HPD={43.3297734982386,47.958632622789395},rate=0.0011082167768484853,rate_median=9.396574706592336E-4,length_median=1.0384825112890326,height=45.61188276770762]:0.7334888407141875)[&length_range={1.153993577673873E-5,4.778474296196919},rate_95%_HPD={1.074097519753055E-4,0.0021712202640990436},length_95%_HPD={9.695647468674906E-4,2.178194202694961},length=0.8835541673902544,posterior=0.4466547558731767,height_median=46.51443153382827,rate_range={7.149835241017266E-5,0.006818353674889531},height_range={42.17418799358575,52.01231487743034},height_95%_HPD={44.185375183251395,49.012164506628956},rate=9.612166787467878E-4,rate_median=8.034486144360225E-4,length_median=0.7369476599946694,height=46.551306212299906]:0.2729517942865982)[&length_range={2.2801483037682146E-4,6.1730129583787985},rate_95%_HPD={2.161159063150973E-4,0.004062508822032592},length_95%_HPD={0.028601221239753727,2.7930438779608124},length=1.4100377502545636,posterior=0.47345404122556733,height_median=47.04229857674994,rate_range={1.1773258979237824E-4,0.008282144036681465},height_range={42.58243095808247,52.52691778631207},height_95%_HPD={44.68515637740843,49.52917052094535},rate=0.0018565817070534667,rate_median=0.001624473793855748,length_median=1.3047202897800219,height=47.063536025678296]:0.9436803097067852)[&length_range={3.6315350939730706E-6,5.257601377882416},rate_95%_HPD={1.0249247933480326E-4,0.0024188140317757583},length_95%_HPD={3.6315350939730706E-6,1.7517659578416271},length=0.6015863131866573,posterior=1.0,height_median=48.21387071805327,rate_range={6.814095970990052E-5,0.008288584157074865},height_range={43.521752092847784,53.32725931743847},height_95%_HPD={45.749084951340144,50.814271208029474},rate=9.747815053978925E-4,rate_median=7.658548966915098E-4,length_median=0.43194404953562326,height=48.228908628493045]:0.20594704195207925,27[&length_range={43.714006435629344,54.30164988527877},height_95%_HPD={0.0,7.105427357601002E-15},rate_95%_HPD={7.064817792205055E-4,0.0010541815531737225},length_95%_HPD={46.34999535513811,51.3455355277657},rate=8.799397111623388E-4,length=48.83049494168001,rate_median=8.775606893528185E-4,length_median=48.81626172505802,height_median=7.105427357601002E-15,rate_range={5.127644029038957E-4,0.0013450485720427677},height_range={0.0,1.4210854715202004E-14},height=3.841375809925141E-15]:46.00899004596771)[&height_95%_HPD={46.34999535513812,51.345535527765705},length=0.0,posterior=1.0,height_median=48.81626172505802,height_range={43.714006435629344,54.30164988527878},height=48.830494941680016];
End;
