# Supplementary material for: Eocene Loranthaceae pollen pushes back divergence ages for major splits in the family
Source: PeerJ. 2017 Jun 7;5:e3373. doi: 10.7717/peerj.3373 (PMC5466002; doi:10.7717/peerj.3373)
Supplement: Supplemental Information 8 — This archive includes all data and analysis files referred to in the main text and supplementary files that are needed to reproduce the shown results. See GuideToFiles.txt for naming schemes and contents of each subfolder included in this archive, and File S1 for analysis set-ups and further background information. [file peerj-05-3373-s008.zip › Step6_FinalDating/annotated_combined_root1.tree]

#NEXUS

Begin taxa;
	Dimensions ntax=42;
	Taxlabels
		Agelanthus_sansibarensis
		Alepis_flavida
		Amyema_glabra
		Amyema_queenslandica
		Amylotheca_duthieana
		Atkinsonia_ligustrina
		Bakerella_sp_Nickrent_4161
		Benthamina_alyxifolia
		Cecarria_obtusifolia
		Cladocolea_gracilis
		Dactyliophora_novaeguineae
		Decaisnina_triflora
		Desmaria_mutabilis
		Emelianthe_panganensis
		Erianthemum_dregei
		Gaiadendron_punctatum
		Globimetula_dinklagei
		Ileostylus_micranthus
		Ligaria_cuneifolia
		Loranthus_europaeus
		Loxanthera_speciosa
		Lysiana_filifolia
		Macrosolen_cochinchinensis
		Moquiniella_rubra
		Muellerina_eucalyptoides
		Notanthera_heterophylla
		Nuytsia_floribunda
		Oedina_pendens
		Oncocalyx_sulfureus
		Oryctanthus_occidentalis
		Passovia_pyrifolia
		Peraxilla_tetrapetala
		Phragmanthera_crassicaulis
		Scurrula_ferruginea
		Socratina_bemarivensis
		Struthanthus_oerstedii
		Struthanthus_woodsonii
		Taxillus_chinensis
		Tripodanthus_acutifolius
		Tristerix_corymbosus
		Tupeia_antarctica
		Vanwykia_remota
		;
End;

Begin trees;
	Translate
		1 Agelanthus_sansibarensis,
		2 Alepis_flavida,
		3 Amyema_glabra,
		4 Amyema_queenslandica,
		5 Amylotheca_duthieana,
		6 Atkinsonia_ligustrina,
		7 Bakerella_sp_Nickrent_4161,
		8 Benthamina_alyxifolia,
		9 Cecarria_obtusifolia,
		10 Cladocolea_gracilis,
		11 Dactyliophora_novaeguineae,
		12 Decaisnina_triflora,
		13 Desmaria_mutabilis,
		14 Emelianthe_panganensis,
		15 Erianthemum_dregei,
		16 Gaiadendron_punctatum,
		17 Globimetula_dinklagei,
		18 Ileostylus_micranthus,
		19 Ligaria_cuneifolia,
		20 Loranthus_europaeus,
		21 Loxanthera_speciosa,
		22 Lysiana_filifolia,
		23 Macrosolen_cochinchinensis,
		24 Moquiniella_rubra,
		25 Muellerina_eucalyptoides,
		26 Notanthera_heterophylla,
		27 Nuytsia_floribunda,
		28 Oedina_pendens,
		29 Oncocalyx_sulfureus,
		30 Oryctanthus_occidentalis,
		31 Passovia_pyrifolia,
		32 Peraxilla_tetrapetala,
		33 Phragmanthera_crassicaulis,
		34 Scurrula_ferruginea,
		35 Socratina_bemarivensis,
		36 Struthanthus_oerstedii,
		37 Struthanthus_woodsonii,
		38 Taxillus_chinensis,
		39 Tripodanthus_acutifolius,
		40 Tristerix_corymbosus,
		41 Tupeia_antarctica,
		42 Vanwykia_remota
		;
tree TREE1 = [&R] ((40[&length_range={24.22897412693,55.08648608657},00_conc.red.c.m1.epf.25S.phy.rate_95%_HPD={1.424300064959478E-4,6.051861305073829E-4},length_95%_HPD={42.3978381845,52.53087120153},00_conc.red.c.m1.epf.18S.phy.rate_median=1.6712757606948686E-4,00_conc.red.c.m1.epf.18S.phy.rate_range={5.083896928836839E-5,4.836973631643456E-4},00_conc.red.c.m1.epf.trnLLF.phy.rate_95%_HPD={0.001082576060861,0.002676595422417},00_conc.red.c.m1.epf.trnLLF.phy.rate_median=0.001818447580171,length=48.49471649870519,00_conc.red.c.m1.epf.18S.phy.rate=1.722857200215502E-4,00_conc.red.c.m1.epf.18S.phy.rate_95%_HPD={8.352309888897467E-5,2.7298160844369424E-4},00_conc.red.c.m1.epf.matK.phy.rate=0.0018376268751992162,height_median=6.203038083185675E-12,00_conc.red.c.m1.epf.matK.phy.rate_95%_HPD={0.001408316887666,0.002287595865903},height_range={0.0,1.830358087318018E-11},00_conc.red.c.m1.epf.25S.phy.rate=3.5807116187571304E-4,00_conc.red.c.m1.epf.trnLLF.phy.rate=0.0018536383338054307,height_95%_HPD={0.0,1.1851852832478471E-11},00_conc.red.c.m1.epf.25S.phy.rate_range={6.903705642124586E-5,0.001141359769085},length_median=49.20919497086,00_conc.red.c.m1.epf.25S.phy.rate_median=3.416320517816551E-4,00_conc.red.c.m1.epf.matK.phy.rate_range={0.001127868659244,0.003492485953702},00_conc.red.c.m1.epf.trnLLF.phy.rate_range={6.54971383398825E-4,0.004324381680769},00_conc.red.c.m1.epf.matK.phy.rate_median=0.001821381641878,height=6.282143254440462E-12]:49.696106692952995,((((((31[&length_range={9.347241223274,38.29924820501},00_conc.red.c.m1.epf.25S.phy.rate_95%_HPD={4.560976787323557E-4,0.001207297800516},length_95%_HPD={19.47755916519,34.80309518067},00_conc.red.c.m1.epf.18S.phy.rate_median=1.9155200906499398E-4,00_conc.red.c.m1.epf.18S.phy.rate_range={3.0060064606530873E-5,8.406461295163458E-4},00_conc.red.c.m1.epf.trnLLF.phy.rate_95%_HPD={9.612518814437258E-4,0.002751225870293},00_conc.red.c.m1.epf.trnLLF.phy.rate_median=0.001707679162221,length=27.35058269423466,00_conc.red.c.m1.epf.18S.phy.rate=2.019757876418233E-4,00_conc.red.c.m1.epf.18S.phy.rate_95%_HPD={7.930768508635595E-5,3.4917821316570753E-4},00_conc.red.c.m1.epf.matK.phy.rate=0.001333102667243237,height_median=6.0964566728216596E-12,00_conc.red.c.m1.epf.matK.phy.rate_95%_HPD={8.200469996845092E-4,0.001929806306857},height_range={0.0,2.020783540501725E-11},00_conc.red.c.m1.epf.25S.phy.rate=8.139190623601459E-4,00_conc.red.c.m1.epf.trnLLF.phy.rate=0.001770528770317191,height_95%_HPD={0.0,1.2008172234345693E-11},00_conc.red.c.m1.epf.25S.phy.rate_range={3.397336451612332E-4,0.002456483506444},length_median=27.63026310779,00_conc.red.c.m1.epf.25S.phy.rate_median=7.870791849151992E-4,00_conc.red.c.m1.epf.matK.phy.rate_range={5.799658733207347E-4,0.004836573559194},00_conc.red.c.m1.epf.trnLLF.phy.rate_range={5.661555818757753E-4,0.006657323441136},00_conc.red.c.m1.epf.matK.phy.rate_median=0.00129306942761,height=6.268326503586592E-12]:27.630263107793226,30[&length_range={9.347241223274,38.29924820501},00_conc.red.c.m1.epf.25S.phy.rate_95%_HPD={4.879361804522613E-4,0.001276937605712},length_95%_HPD={19.47755916519,34.80309518067},00_conc.red.c.m1.epf.18S.phy.rate_median=2.478636689005573E-4,00_conc.red.c.m1.epf.18S.phy.rate_range={4.29386122322946E-5,9.682734140752466E-4},00_conc.red.c.m1.epf.trnLLF.phy.rate_95%_HPD={3.91276427351448E-4,0.001679904230646},00_conc.red.c.m1.epf.trnLLF.phy.rate_median=9.351667275529671E-4,length=27.35058269423466,00_conc.red.c.m1.epf.18S.phy.rate=2.6041874690776535E-4,00_conc.red.c.m1.epf.18S.phy.rate_95%_HPD={1.1204323384244877E-4,4.384591659071506E-4},00_conc.red.c.m1.epf.matK.phy.rate=4.162468812442984E-4,height_median=6.0964566728216596E-12,00_conc.red.c.m1.epf.matK.phy.rate_95%_HPD={1.94211027919841E-4,6.590984293573731E-4},height_range={0.0,2.020783540501725E-11},00_conc.red.c.m1.epf.25S.phy.rate=8.56292665338719E-4,00_conc.red.c.m1.epf.trnLLF.phy.rate=9.853234347279947E-4,height_95%_HPD={0.0,1.2008172234345693E-11},00_conc.red.c.m1.epf.25S.phy.rate_range={3.0797697447279044E-4,0.002354965643491},length_median=27.63026310779,00_conc.red.c.m1.epf.25S.phy.rate_median=8.26208502502229E-4,00_conc.red.c.m1.epf.matK.phy.rate_range={9.247814307387392E-5,0.001408374489325},00_conc.red.c.m1.epf.trnLLF.phy.rate_range={1.6544947282787006E-4,0.003787214584735},00_conc.red.c.m1.epf.matK.phy.rate_median=4.0072962346642465E-4,height=6.268326503586592E-12]:27.630263107793226)[&length_range={0.5082830459292,24.01560716245},00_conc.red.c.m1.epf.25S.phy.rate_95%_HPD={9.541752760493646E-5,0.001158500841538},length_95%_HPD={1.855628888547,13.05746269551},00_conc.red.c.m1.epf.trnLLF.phy.rate_95%_HPD={3.245036124302276E-4,0.004771018846447},00_conc.red.c.m1.epf.trnLLF.phy.rate_median=0.001833029332575,00_conc.red.c.m1.epf.18S.phy.rate_95%_HPD={1.4708819209152629E-5,3.697066981182745E-4},height_median=27.630263107799323,height_range={9.347241223277976,38.299248205015815},00_conc.red.c.m1.epf.trnLLF.phy.rate=0.002147297852220674,height_95%_HPD={19.4775591651941,34.8030951806777},length_median=6.426483052358,00_conc.red.c.m1.epf.25S.phy.rate_median=4.85881394293526E-4,height=27.35058269424079,00_conc.red.c.m1.epf.18S.phy.rate_median=1.3095144158434597E-4,00_conc.red.c.m1.epf.18S.phy.rate_range={5.815590293022435E-6,0.001503277210929},length=6.91971092184084,posterior=1.0,00_conc.red.c.m1.epf.18S.phy.rate=1.5792544922349415E-4,00_conc.red.c.m1.epf.matK.phy.rate=8.046297704067818E-4,00_conc.red.c.m1.epf.matK.phy.rate_95%_HPD={1.8511119677098217E-4,0.001652951724778},00_conc.red.c.m1.epf.25S.phy.rate=5.544108352799858E-4,00_conc.red.c.m1.epf.25S.phy.rate_range={4.969086368668963E-5,0.004577236417953},00_conc.red.c.m1.epf.matK.phy.rate_range={1.0295063704132472E-4,0.006202217721386},00_conc.red.c.m1.epf.trnLLF.phy.rate_range={8.769978290927925E-5,0.01414250754181},00_conc.red.c.m1.epf.matK.phy.rate_median=7.108595021438706E-4]:7.2925008608096675,((36[&length_range={3.376136642237,29.71355358515},00_conc.red.c.m1.epf.25S.phy.rate_95%_HPD={1.9843397661316764E-4,0.001038780794833},length_95%_HPD={6.224576325735,20.35062681632},00_conc.red.c.m1.epf.18S.phy.rate_median=1.247794986613737E-4,00_conc.red.c.m1.epf.18S.phy.rate_range={1.1708768258892947E-5,9.496845123163797E-4},00_conc.red.c.m1.epf.trnLLF.phy.rate_95%_HPD={1.9684210435711092E-4,0.001650829895979},00_conc.red.c.m1.epf.trnLLF.phy.rate_median=7.515217613621553E-4,length=12.710005943405426,00_conc.red.c.m1.epf.18S.phy.rate=1.4095399710480625E-4,00_conc.red.c.m1.epf.18S.phy.rate_95%_HPD={2.3968190815919196E-5,2.9747523928912173E-4},00_conc.red.c.m1.epf.matK.phy.rate=0.0013108688806274455,height_median=6.0040861171728466E-12,00_conc.red.c.m1.epf.matK.phy.rate_95%_HPD={5.529237343564784E-4,0.002256008802499},height_range={0.0,2.4698465495021082E-11},00_conc.red.c.m1.epf.25S.phy.rate=5.727163709992379E-4,00_conc.red.c.m1.epf.trnLLF.phy.rate=8.301344790106575E-4,height_95%_HPD={0.0,1.3002932064409833E-11},00_conc.red.c.m1.epf.25S.phy.rate_range={8.095058258257709E-5,0.002574539418249},length_median=12.27055378184,00_conc.red.c.m1.epf.25S.phy.rate_median=5.310024661995611E-4,00_conc.red.c.m1.epf.matK.phy.rate_range={2.6858651620205264E-4,0.005331706448145},00_conc.red.c.m1.epf.trnLLF.phy.rate_range={8.219314657258929E-5,0.004433320342389},00_conc.red.c.m1.epf.matK.phy.rate_median=0.001235345719719,height=6.202112128584555E-12]:12.204885429852794,37[&length_range={3.376136642237,31.05805186942},00_conc.red.c.m1.epf.25S.phy.rate_95%_HPD={1.616524978381691E-4,9.191268366382587E-4},length_95%_HPD={6.253009584106,20.50159061343},00_conc.red.c.m1.epf.18S.phy.rate_median=1.5422405431834762E-4,00_conc.red.c.m1.epf.18S.phy.rate_range={1.1898431764305808E-5,0.001198719357496},00_conc.red.c.m1.epf.trnLLF.phy.rate_95%_HPD={9.277802625215201E-5,0.001204929685709},00_conc.red.c.m1.epf.trnLLF.phy.rate_median=5.092033799916263E-4,length=12.781584609525224,00_conc.red.c.m1.epf.18S.phy.rate=1.7330836493734646E-4,00_conc.red.c.m1.epf.18S.phy.rate_95%_HPD={3.441040251264201E-5,3.55794261813438E-4},00_conc.red.c.m1.epf.matK.phy.rate=5.55567966707858E-4,height_median=6.0040861171728466E-12,00_conc.red.c.m1.epf.matK.phy.rate_95%_HPD={1.7818574996947438E-4,0.001012337671884},height_range={0.0,2.4698465495021082E-11},00_conc.red.c.m1.epf.25S.phy.rate=5.039574298043119E-4,00_conc.red.c.m1.epf.trnLLF.phy.rate=5.761503378278315E-4,height_95%_HPD={0.0,1.3002932064409833E-11},00_conc.red.c.m1.epf.25S.phy.rate_range={7.84421419215396E-5,0.002290833612053},length_median=12.34349046088,00_conc.red.c.m1.epf.25S.phy.rate_median=4.6591954347408265E-4,00_conc.red.c.m1.epf.matK.phy.rate_range={8.502031496108585E-5,0.002637888716395},00_conc.red.c.m1.epf.trnLLF.phy.rate_range={4.629009129580364E-5,0.003875299364118},00_conc.red.c.m1.epf.matK.phy.rate_median=5.144021929152501E-4,height=6.2039005643283585E-12]:12.204885429852794)[&length_range={0.01689057670664,26.3942767764},00_conc.red.c.m1.epf.25S.phy.rate_95%_HPD={7.077428341757745E-5,0.001308817006615},length_95%_HPD={0.1850167305722,7.270021010732},00_conc.red.c.m1.epf.trnLLF.phy.rate_95%_HPD={4.467463724907924E-5,0.002105359321576},00_conc.red.c.m1.epf.trnLLF.phy.rate_median=6.074048045740719E-4,00_conc.red.c.m1.epf.18S.phy.rate_95%_HPD={1.4266335959817598E-5,6.551416033086662E-4},height_median=12.204885429858798,height_range={3.3761366422461947,28.6513569158076},00_conc.red.c.m1.epf.trnLLF.phy.rate=8.056002440387755E-4,height_95%_HPD={6.2214137998772046,20.261637752689804},length_median=2.4730830774430004,00_conc.red.c.m1.epf.25S.phy.rate_median=4.5908372948902083E-4,height=12.649563886900383,00_conc.red.c.m1.epf.18S.phy.rate_median=1.978072452534659E-4,00_conc.red.c.m1.epf.18S.phy.rate_range={6.64788096605306E-6,0.003448672419636},length=3.0137631515232894,posterior=0.9498413375643316,00_conc.red.c.m1.epf.18S.phy.rate=2.577409516945524E-4,00_conc.red.c.m1.epf.matK.phy.rate=8.24818380331487E-4,00_conc.red.c.m1.epf.matK.phy.rate_95%_HPD={1.1535927814544953E-4,0.001878714822032},00_conc.red.c.m1.epf.25S.phy.rate=5.568010575637975E-4,00_conc.red.c.m1.epf.25S.phy.rate_range={4.1107710468567087E-5,0.005138264379631},00_conc.red.c.m1.epf.matK.phy.rate_range={7.04407734046292E-5,0.007969275507028},00_conc.red.c.m1.epf.trnLLF.phy.rate_range={3.157962037075263E-5,0.01130287153432},00_conc.red.c.m1.epf.matK.phy.rate_median=6.811463819312595E-4]:2.9636723436012034,10[&length_range={4.839472492977,33.8062344461},00_conc.red.c.m1.epf.25S.phy.rate_95%_HPD={3.410552227809691E-4,0.001410596422064},length_95%_HPD={8.43146711141,23.56617152814},00_conc.red.c.m1.epf.18S.phy.rate_median=2.550523355909543E-4,00_conc.red.c.m1.epf.18S.phy.rate_range={3.8708153779685576E-5,0.001356989756518},00_conc.red.c.m1.epf.trnLLF.phy.rate_95%_HPD={7.256498402990656E-4,0.003173419382642},00_conc.red.c.m1.epf.trnLLF.phy.rate_median=0.001726387337824,length=15.571334100162698,00_conc.red.c.m1.epf.18S.phy.rate=2.768349797097613E-4,00_conc.red.c.m1.epf.18S.phy.rate_95%_HPD={7.699015684272661E-5,5.138368647730995E-4},00_conc.red.c.m1.epf.matK.phy.rate=4.7342587831007834E-4,height_median=6.0040861171728466E-12,00_conc.red.c.m1.epf.matK.phy.rate_95%_HPD={1.7082813063378508E-4,8.372418967626254E-4},height_range={0.0,2.3007373783912044E-11},00_conc.red.c.m1.epf.25S.phy.rate=8.306587225368178E-4,00_conc.red.c.m1.epf.trnLLF.phy.rate=0.0018341270037848469,height_95%_HPD={0.0,1.3393730569077889E-11},00_conc.red.c.m1.epf.25S.phy.rate_range={1.8137439326736585E-4,0.003150051124001},length_median=15.08502035288,00_conc.red.c.m1.epf.25S.phy.rate_median=7.864185874747932E-4,00_conc.red.c.m1.epf.matK.phy.rate_range={8.688793136630958E-5,0.001922008922854},00_conc.red.c.m1.epf.trnLLF.phy.rate_range={3.777256583721781E-4,0.00694083478604},00_conc.red.c.m1.epf.matK.phy.rate_median=4.448711146800467E-4,height=6.252294813242832E-12]:15.168557773453998)[&length_range={1.377583355582,32.78817899898},00_conc.red.c.m1.epf.25S.phy.rate_95%_HPD={6.287843001711303E-5,4.122342860360502E-4},length_95%_HPD={8.402035052853,27.8452862421},00_conc.red.c.m1.epf.trnLLF.phy.rate_95%_HPD={1.0598702809020792E-4,0.001123754877718},00_conc.red.c.m1.epf.trnLLF.phy.rate_median=4.94782868497852E-4,00_conc.red.c.m1.epf.18S.phy.rate_95%_HPD={1.6514491615153037E-5,2.0737880114670158E-4},height_median=15.168557773460002,height_range={5.5233985205168,33.80623444609999},00_conc.red.c.m1.epf.trnLLF.phy.rate=5.56193003368893E-4,height_95%_HPD={8.467043254072998,23.548240112595003},length_median=18.9940705814,00_conc.red.c.m1.epf.25S.phy.rate_median=1.9104354221563525E-4,height=15.645450098663922,00_conc.red.c.m1.epf.18S.phy.rate_median=8.476226202815517E-5,00_conc.red.c.m1.epf.18S.phy.rate_range={6.651977835661476E-6,0.00115510558108},length=18.62484351741777,posterior=1.0,00_conc.red.c.m1.epf.18S.phy.rate=9.736617447101973E-5,00_conc.red.c.m1.epf.matK.phy.rate=6.788446017851176E-4,00_conc.red.c.m1.epf.matK.phy.rate_95%_HPD={2.5511518620983394E-4,0.001223573357893},00_conc.red.c.m1.epf.25S.phy.rate=2.1277439432028413E-4,00_conc.red.c.m1.epf.25S.phy.rate_range={2.6503389067263284E-5,0.001878766416447},00_conc.red.c.m1.epf.matK.phy.rate_range={1.5864607112918398E-4,0.005852720518267},00_conc.red.c.m1.epf.trnLLF.phy.rate_range={5.638281665274489E-5,0.006606077771159},00_conc.red.c.m1.epf.matK.phy.rate_median=6.105470150744392E-4]:19.75420619514899)[&length_range={0.3337948855341,22.15781773136},00_conc.red.c.m1.epf.25S.phy.rate_95%_HPD={1.6872401955480147E-4,0.001854905635002},length_95%_HPD={0.9462584929377,12.96064004124},00_conc.red.c.m1.epf.trnLLF.phy.rate_95%_HPD={6.693132112640893E-5,0.001768650654667},00_conc.red.c.m1.epf.trnLLF.phy.rate_median=5.852845394171032E-4,00_conc.red.c.m1.epf.18S.phy.rate_95%_HPD={1.860214706280865E-5,4.2814021708595796E-4},height_median=34.92276396860899,height_range={18.434325796621597,40.97851877798001},00_conc.red.c.m1.epf.trnLLF.phy.rate=7.277860730050731E-4,height_95%_HPD={27.4374644415307,39.7647374572827},length_median=5.522605281879,00_conc.red.c.m1.epf.25S.phy.rate_median=6.927011600494214E-4,height=34.270293616081695,00_conc.red.c.m1.epf.18S.phy.rate_median=1.4391788029922845E-4,00_conc.red.c.m1.epf.18S.phy.rate_range={7.872814348251145E-6,0.001800974760343},length=6.19927396997212,posterior=1.0,00_conc.red.c.m1.epf.18S.phy.rate=1.7835464434497007E-4,00_conc.red.c.m1.epf.matK.phy.rate=4.5221027166134195E-4,00_conc.red.c.m1.epf.matK.phy.rate_95%_HPD={9.578936604641764E-5,9.938294864539686E-4},00_conc.red.c.m1.epf.25S.phy.rate=8.246679725092574E-4,00_conc.red.c.m1.epf.25S.phy.rate_range={7.039016391526921E-5,0.005746470102282},00_conc.red.c.m1.epf.matK.phy.rate_range={5.491517015540023E-5,0.004325453127312},00_conc.red.c.m1.epf.trnLLF.phy.rate_range={2.806865720155476E-5,0.008458167576505},00_conc.red.c.m1.epf.matK.phy.rate_median=3.8336632751528855E-4]:5.550963922923209,39[&length_range={38.56041381227,42.55379705281},00_conc.red.c.m1.epf.25S.phy.rate_95%_HPD={1.7392393481563284E-4,4.5363807225023674E-4},length_95%_HPD={39.52760439958,41.43313324844},00_conc.red.c.m1.epf.18S.phy.rate_median=8.026970259230862E-5,00_conc.red.c.m1.epf.18S.phy.rate_range={1.2012159573619304E-5,3.035998578912331E-4},00_conc.red.c.m1.epf.trnLLF.phy.rate_95%_HPD={4.810174597393954E-5,2.9122235283611286E-4},00_conc.red.c.m1.epf.trnLLF.phy.rate_median=1.4062581891924108E-4,length=40.4695675860476,00_conc.red.c.m1.epf.18S.phy.rate=8.470047084335944E-5,00_conc.red.c.m1.epf.18S.phy.rate_95%_HPD={2.8132074542839198E-5,1.5259036944576467E-4},00_conc.red.c.m1.epf.matK.phy.rate=3.2175720649561915E-4,height_median=6.103562100179261E-12,00_conc.red.c.m1.epf.matK.phy.rate_95%_HPD={1.9138897373882768E-4,4.723995939956787E-4},height_range={0.0,1.7990942069445737E-11},00_conc.red.c.m1.epf.25S.phy.rate=3.0665293682236906E-4,00_conc.red.c.m1.epf.trnLLF.phy.rate=1.546231694173922E-4,height_95%_HPD={0.0,1.170263885796885E-11},00_conc.red.c.m1.epf.25S.phy.rate_range={9.82752267910966E-5,7.812220609034209E-4},length_median=40.47372789153,00_conc.red.c.m1.epf.25S.phy.rate_median=3.000419783048448E-4,00_conc.red.c.m1.epf.matK.phy.rate_range={1.1469370887787932E-4,7.437008621905071E-4},00_conc.red.c.m1.epf.trnLLF.phy.rate_range={2.1287752880132198E-5,6.552659131984298E-4},00_conc.red.c.m1.epf.matK.phy.rate_median=3.162790432328176E-4,height=6.241261420909619E-12]:40.473727891526096)[&length_range={1.78284801065,9.737764288589},00_conc.red.c.m1.epf.25S.phy.rate_95%_HPD={2.1128229934424056E-4,0.002261130156452},length_95%_HPD={2.729328084385,6.636937365719},00_conc.red.c.m1.epf.trnLLF.phy.rate_95%_HPD={0.001246282320378,0.00676049577333},00_conc.red.c.m1.epf.trnLLF.phy.rate_median=0.003453978334601,00_conc.red.c.m1.epf.18S.phy.rate_95%_HPD={2.2975882233075876E-5,4.8718850963702296E-4},height_median=40.4737278915322,height_range={38.560413812280004,42.553797052815},00_conc.red.c.m1.epf.trnLLF.phy.rate=0.003706610925499454,height_95%_HPD={39.52760439959,41.4331332484482},length_median=4.53720522296,00_conc.red.c.m1.epf.25S.phy.rate_median=0.00107546941839,height=40.46956758605381,00_conc.red.c.m1.epf.18S.phy.rate_median=1.8808383655272203E-4,00_conc.red.c.m1.epf.18S.phy.rate_range={1.098094777866677E-5,0.00139151043308},length=4.613035163372732,posterior=1.0,00_conc.red.c.m1.epf.18S.phy.rate=2.182670774740802E-4,00_conc.red.c.m1.epf.matK.phy.rate=0.004313501634418766,00_conc.red.c.m1.epf.matK.phy.rate_95%_HPD={0.002294276529103,0.006408545263547},00_conc.red.c.m1.epf.25S.phy.rate=0.001156242858621564,00_conc.red.c.m1.epf.25S.phy.rate_range={4.791470452042551E-5,0.005226942653541},00_conc.red.c.m1.epf.matK.phy.rate_range={0.001227098745209,0.01060555073622},00_conc.red.c.m1.epf.trnLLF.phy.rate_range={2.9038606716519545E-4,0.01475332301056},00_conc.red.c.m1.epf.matK.phy.rate_median=0.004233589441214]:4.549392007504096,(13[&length_range={22.08814838392,49.55112741365},00_conc.red.c.m1.epf.25S.phy.rate_95%_HPD={1.1173677724039206E-4,5.10152393019206E-4},length_95%_HPD={36.43425031956,46.64857986917},00_conc.red.c.m1.epf.18S.phy.rate_median=6.164627351743801E-5,00_conc.red.c.m1.epf.18S.phy.rate_range={9.012421604777012E-6,2.427318357845343E-4},00_conc.red.c.m1.epf.trnLLF.phy.rate_95%_HPD={3.394967158036297E-4,0.001128489488203},00_conc.red.c.m1.epf.trnLLF.phy.rate_median=6.85103105902549E-4,length=41.99540750839829,00_conc.red.c.m1.epf.18S.phy.rate=6.587815237079668E-5,00_conc.red.c.m1.epf.18S.phy.rate_95%_HPD={1.9922965608326042E-5,1.2269161938067457E-4},00_conc.red.c.m1.epf.matK.phy.rate=6.848793923809564E-4,height_median=6.103562100179261E-12,00_conc.red.c.m1.epf.matK.phy.rate_95%_HPD={4.5207705735453454E-4,9.455053965337193E-4},height_range={0.0,1.8900436771218665E-11},00_conc.red.c.m1.epf.25S.phy.rate=2.970793046739114E-4,00_conc.red.c.m1.epf.trnLLF.phy.rate=7.048327475958674E-4,height_95%_HPD={0.0,1.1901590823981678E-11},00_conc.red.c.m1.epf.25S.phy.rate_range={4.361402807499491E-5,9.510139566270762E-4},length_median=42.37749206053,00_conc.red.c.m1.epf.25S.phy.rate_median=2.8385756108965937E-4,00_conc.red.c.m1.epf.matK.phy.rate_range={2.4177675594156078E-4,0.001515695705417},00_conc.red.c.m1.epf.trnLLF.phy.rate_range={1.0040996791453947E-4,0.002025594162932},00_conc.red.c.m1.epf.matK.phy.rate_median=6.763386902606344E-4,height=6.2499421268744865E-12]:42.16848972931985,19[&length_range={27.00735470129,49.74742327718},00_conc.red.c.m1.epf.25S.phy.rate_95%_HPD={7.595508713483956E-4,0.0017772083324},length_95%_HPD={36.63251404484,46.58931957313},00_conc.red.c.m1.epf.18S.phy.rate_median=3.151197655717349E-4,00_conc.red.c.m1.epf.18S.phy.rate_range={9.530540311080718E-5,8.532621413813289E-4},00_conc.red.c.m1.epf.trnLLF.phy.rate_95%_HPD={0.00203150432193,0.004155407414389},00_conc.red.c.m1.epf.trnLLF.phy.rate_median=0.003006887745243,length=41.968641383538895,00_conc.red.c.m1.epf.18S.phy.rate=3.2182212881086555E-4,00_conc.red.c.m1.epf.18S.phy.rate_95%_HPD={1.829553083535628E-4,4.707321086144093E-4},00_conc.red.c.m1.epf.matK.phy.rate=0.0019333590222510497,height_median=6.160405519040069E-12,00_conc.red.c.m1.epf.matK.phy.rate_95%_HPD={0.001450759409272,0.002421685163647},height_range={0.0,1.8900436771218665E-11},00_conc.red.c.m1.epf.25S.phy.rate=0.00126093765177318,00_conc.red.c.m1.epf.trnLLF.phy.rate=0.003051888081676904,height_95%_HPD={0.0,1.1908696251339279E-11},00_conc.red.c.m1.epf.25S.phy.rate_range={4.962394804120722E-4,0.003239717171508},length_median=42.37068822265,00_conc.red.c.m1.epf.25S.phy.rate_median=0.001235469563668,00_conc.red.c.m1.epf.matK.phy.rate_range={0.001105762971847,0.003534108299004},00_conc.red.c.m1.epf.trnLLF.phy.rate_range={0.001374179797069,0.006136369306101},00_conc.red.c.m1.epf.matK.phy.rate_median=0.001917409793792,height=6.263586267816013E-12]:42.168489729319795)[&length_range={9.555772164873E-4,18.33841535857},00_conc.red.c.m1.epf.25S.phy.rate_95%_HPD={9.003175117005618E-5,0.002106435221594},length_95%_HPD={9.555772164873E-4,7.867143920703},00_conc.red.c.m1.epf.trnLLF.phy.rate_95%_HPD={5.851926979704353E-5,0.003306464430187},00_conc.red.c.m1.epf.trnLLF.phy.rate_median=9.066357066707586E-4,00_conc.red.c.m1.epf.18S.phy.rate_95%_HPD={1.0326477080935827E-5,4.139982481369179E-4},height_median=42.168489729325955,height_range={27.007354701301203,49.33834054329107},00_conc.red.c.m1.epf.trnLLF.phy.rate=0.0012290022282490719,height_95%_HPD={36.403044927281,46.07301563890403},length_median=2.7600869764365,00_conc.red.c.m1.epf.25S.phy.rate_median=7.342846604366667E-4,height=41.74214025614696,00_conc.red.c.m1.epf.18S.phy.rate_median=1.2274693075111856E-4,00_conc.red.c.m1.epf.18S.phy.rate_range={7.129336366394776E-6,0.00267538963945},length=3.292775859939678,posterior=0.919335484387083,00_conc.red.c.m1.epf.18S.phy.rate=1.604158900156962E-4,00_conc.red.c.m1.epf.matK.phy.rate=7.957947710306293E-4,00_conc.red.c.m1.epf.matK.phy.rate_95%_HPD={1.0240387006729053E-4,0.001822439939369},00_conc.red.c.m1.epf.25S.phy.rate=9.011609624511335E-4,00_conc.red.c.m1.epf.25S.phy.rate_range={5.760489018249154E-5,0.007996316100751},00_conc.red.c.m1.epf.matK.phy.rate_range={5.101656212466627E-5,0.006668197660125},00_conc.red.c.m1.epf.trnLLF.phy.rate_range={3.6453948462482786E-5,0.01606032957892},00_conc.red.c.m1.epf.matK.phy.rate_median=6.609833319757617E-4]:2.8546301697103402)[&length_range={0.001916493200106,5.84582551353},00_conc.red.c.m1.epf.25S.phy.rate_95%_HPD={1.0347893413780593E-4,0.003385098135575},length_95%_HPD={0.1136749482132,2.609329772949},00_conc.red.c.m1.epf.trnLLF.phy.rate_95%_HPD={7.65282289489638E-5,0.006046454317941},00_conc.red.c.m1.epf.trnLLF.phy.rate_median=0.001665392524892,00_conc.red.c.m1.epf.18S.phy.rate_95%_HPD={1.0785151279238618E-5,5.381148755723107E-4},height_median=45.023119899036296,height_range={41.74605554852901,50.472492863258104},00_conc.red.c.m1.epf.trnLLF.phy.rate=0.002217578499859237,height_95%_HPD={43.079058274506,47.181518384159006},length_median=1.180292678811,00_conc.red.c.m1.epf.25S.phy.rate_median=0.001074285725005,height=45.07840249171538,00_conc.red.c.m1.epf.18S.phy.rate_median=1.5595211035006565E-4,00_conc.red.c.m1.epf.18S.phy.rate_range={6.017035639424336E-6,0.002532773683053},length=1.2855262359541137,posterior=0.9253353243913496,00_conc.red.c.m1.epf.18S.phy.rate=2.0501570384590708E-4,00_conc.red.c.m1.epf.matK.phy.rate=9.46032376970764E-4,00_conc.red.c.m1.epf.matK.phy.rate_95%_HPD={1.209853157208314E-4,0.002148683122509},00_conc.red.c.m1.epf.25S.phy.rate=0.0013466826536894139,00_conc.red.c.m1.epf.25S.phy.rate_range={3.8443622897219953E-5,0.008135217234887},00_conc.red.c.m1.epf.matK.phy.rate_range={7.532117939410182E-5,0.006468147716734},00_conc.red.c.m1.epf.trnLLF.phy.rate_range={4.5059336088806196E-5,0.02296251063525},00_conc.red.c.m1.epf.matK.phy.rate_median=7.932626979920075E-4]:1.4065880007113094,((6[&length_range={23.63941552738,50.36881399658},00_conc.red.c.m1.epf.25S.phy.rate_95%_HPD={6.786366737680532E-5,3.604755945645624E-4},length_95%_HPD={39.31166219575,47.28988290059},00_conc.red.c.m1.epf.18S.phy.rate_median=7.223044230677808E-5,00_conc.red.c.m1.epf.18S.phy.rate_range={1.0457678466867123E-5,3.000515957637842E-4},00_conc.red.c.m1.epf.trnLLF.phy.rate_95%_HPD={1.4145146876121746E-4,5.874428371228745E-4},00_conc.red.c.m1.epf.trnLLF.phy.rate_median=3.398314224278558E-4,length=43.362463865061784,00_conc.red.c.m1.epf.18S.phy.rate=7.641501515544926E-5,00_conc.red.c.m1.epf.18S.phy.rate_95%_HPD={2.4887438010487087E-5,1.3749656254639095E-4},00_conc.red.c.m1.epf.matK.phy.rate=2.1067145961463588E-4,height_median=6.188827228470473E-12,00_conc.red.c.m1.epf.matK.phy.rate_95%_HPD={1.1212119262234266E-4,3.233866673757555E-4},height_range={0.0,1.9198864720237907E-11},00_conc.red.c.m1.epf.25S.phy.rate=1.9960519065126368E-4,00_conc.red.c.m1.epf.trnLLF.phy.rate=3.538951636313845E-4,height_95%_HPD={0.0,1.1901590823981678E-11},00_conc.red.c.m1.epf.25S.phy.rate_range={2.925405480335656E-5,8.218195599910361E-4},length_median=43.44700386252,00_conc.red.c.m1.epf.25S.phy.rate_median=1.859315150205038E-4,00_conc.red.c.m1.epf.matK.phy.rate_range={6.99219369604084E-5,5.484841389743711E-4},00_conc.red.c.m1.epf.trnLLF.phy.rate_range={5.781496524318663E-5,0.00111486977485},00_conc.red.c.m1.epf.matK.phy.rate_median=2.0361903805498445E-4,height=6.261898821186676E-12]:43.926844295434115,(((((12[&length_range={7.105143625527,28.61106003884},00_conc.red.c.m1.epf.25S.phy.rate_95%_HPD={4.7150940250075517E-4,0.001473733762041},length_95%_HPD={11.30364971046,23.04047112632},00_conc.red.c.m1.epf.18S.phy.rate_median=3.0678099530336825E-4,00_conc.red.c.m1.epf.18S.phy.rate_range={4.565971021903577E-5,0.001180321721702},00_conc.red.c.m1.epf.trnLLF.phy.rate_95%_HPD={3.508859510759824E-4,0.001699520346276},00_conc.red.c.m1.epf.trnLLF.phy.rate_median=9.141868519708057E-4,length=17.106082141038346,00_conc.red.c.m1.epf.18S.phy.rate=3.2552030146815295E-4,00_conc.red.c.m1.epf.18S.phy.rate_95%_HPD={1.172635696535249E-4,5.749860278677208E-4},00_conc.red.c.m1.epf.matK.phy.rate=0.0013658249787137716,height_median=6.0893512454640586E-12,00_conc.red.c.m1.epf.matK.phy.rate_95%_HPD={7.396082422946509E-4,0.002062099208527},height_range={0.0,2.1010748696426162E-11},00_conc.red.c.m1.epf.25S.phy.rate=9.347495460665759E-4,00_conc.red.c.m1.epf.trnLLF.phy.rate=9.708123261560593E-4,height_95%_HPD={0.0,1.2789769243681803E-11},00_conc.red.c.m1.epf.25S.phy.rate_range={2.580244136969785E-4,0.002459613541263},length_median=16.98718378778,00_conc.red.c.m1.epf.25S.phy.rate_median=8.995016231867356E-4,00_conc.red.c.m1.epf.matK.phy.rate_range={5.060867694724094E-4,0.003842704323106},00_conc.red.c.m1.epf.trnLLF.phy.rate_range={1.4175311361457472E-4,0.003679300496705},00_conc.red.c.m1.epf.matK.phy.rate_median=0.001321899650279,height=6.259470156141217E-12]:16.987183787783685,23[&length_range={7.105143625527,28.61106003884},00_conc.red.c.m1.epf.25S.phy.rate_95%_HPD={5.681969144260667E-4,0.00164206451195},length_95%_HPD={11.30364971046,23.04290222799},00_conc.red.c.m1.epf.18S.phy.rate_median=4.5047200929693144E-4,00_conc.red.c.m1.epf.18S.phy.rate_range={6.006724602736316E-5,0.001813486907787},00_conc.red.c.m1.epf.trnLLF.phy.rate_95%_HPD={2.551516716486643E-4,0.001445013183945},00_conc.red.c.m1.epf.trnLLF.phy.rate_median=7.51289787206779E-4,length=17.106172666643722,00_conc.red.c.m1.epf.18S.phy.rate=4.746674161196119E-4,00_conc.red.c.m1.epf.18S.phy.rate_95%_HPD={1.8966931478574495E-4,8.011425335954602E-4},00_conc.red.c.m1.epf.matK.phy.rate=8.56963186938744E-4,height_median=6.0893512454640586E-12,00_conc.red.c.m1.epf.matK.phy.rate_95%_HPD={4.4146693225681266E-4,0.001336492764489},height_range={0.0,2.1010748696426162E-11},00_conc.red.c.m1.epf.25S.phy.rate=0.001054853385762693,00_conc.red.c.m1.epf.trnLLF.phy.rate=8.015603124667843E-4,height_95%_HPD={0.0,1.2789769243681803E-11},00_conc.red.c.m1.epf.25S.phy.rate_range={3.1847616212932927E-4,0.003143719727492},length_median=16.9873962736,00_conc.red.c.m1.epf.25S.phy.rate_median=0.001018933239973,00_conc.red.c.m1.epf.matK.phy.rate_range={2.686897805817098E-4,0.002378482526299},00_conc.red.c.m1.epf.trnLLF.phy.rate_range={1.0693065438753606E-4,0.003315328526383},00_conc.red.c.m1.epf.matK.phy.rate_median=8.271192578354798E-4,height=6.259550113751546E-12]:16.987183787783685)[&length_range={0.3391513609498,15.74270645445},00_conc.red.c.m1.epf.25S.phy.rate_95%_HPD={1.1487244385577091E-4,0.001565800151213},length_95%_HPD={0.8842796292811,7.495377791281},00_conc.red.c.m1.epf.trnLLF.phy.rate_95%_HPD={7.547721849177905E-5,0.002297503721972},00_conc.red.c.m1.epf.trnLLF.phy.rate_median=7.914385925958391E-4,00_conc.red.c.m1.epf.18S.phy.rate_95%_HPD={2.252853831548944E-5,9.187916256494215E-4},height_median=16.987183787789775,height_range={7.105143625532001,28.611060038842805},00_conc.red.c.m1.epf.trnLLF.phy.rate=9.705347194424083E-4,height_95%_HPD={11.303649710469998,23.040471126330004},length_median=3.529491694745,00_conc.red.c.m1.epf.25S.phy.rate_median=6.279299330616729E-4,height=17.10596924441781,00_conc.red.c.m1.epf.18S.phy.rate_median=2.9332100693317667E-4,00_conc.red.c.m1.epf.18S.phy.rate_range={8.67200508777105E-6,0.003937170653231},length=3.8449168666023166,posterior=0.9999466680888509,00_conc.red.c.m1.epf.18S.phy.rate=3.709022870860831E-4,00_conc.red.c.m1.epf.matK.phy.rate=8.630316223563188E-4,00_conc.red.c.m1.epf.matK.phy.rate_95%_HPD={1.676253868816339E-4,0.001828326483904},00_conc.red.c.m1.epf.25S.phy.rate=7.260454655976515E-4,00_conc.red.c.m1.epf.25S.phy.rate_range={4.8014218139298594E-5,0.005581070474215},00_conc.red.c.m1.epf.matK.phy.rate_range={8.79681620265576E-5,0.006652857332156},00_conc.red.c.m1.epf.trnLLF.phy.rate_range={3.28293254254731E-5,0.009179828564221},00_conc.red.c.m1.epf.matK.phy.rate_median=7.522253005675738E-4]:3.8784087924367725,22[&length_range={9.857835096515,32.2010244793},00_conc.red.c.m1.epf.25S.phy.rate_95%_HPD={1.4514504172292222E-4,5.880045532294504E-4},length_95%_HPD={14.980851071,26.81116129812},00_conc.red.c.m1.epf.18S.phy.rate_median=2.2374434098913475E-4,00_conc.red.c.m1.epf.18S.phy.rate_range={3.3102464541935534E-5,0.001048442632817},00_conc.red.c.m1.epf.trnLLF.phy.rate_95%_HPD={3.222175277118775E-4,0.001467924078548},00_conc.red.c.m1.epf.trnLLF.phy.rate_median=8.061795023861476E-4,length=20.978643147338154,00_conc.red.c.m1.epf.18S.phy.rate=2.3745187072238277E-4,00_conc.red.c.m1.epf.18S.phy.rate_95%_HPD={8.185733006265803E-5,4.179518367484603E-4},00_conc.red.c.m1.epf.matK.phy.rate=5.637374025627244E-4,height_median=6.0040861171728466E-12,00_conc.red.c.m1.epf.matK.phy.rate_95%_HPD={2.939027497219138E-4,8.792151413929047E-4},height_range={0.0,2.3000268356554443E-11},00_conc.red.c.m1.epf.25S.phy.rate=3.47682775784887E-4,00_conc.red.c.m1.epf.trnLLF.phy.rate=8.504918924637866E-4,height_95%_HPD={0.0,1.269739868803299E-11},00_conc.red.c.m1.epf.25S.phy.rate_range={7.688765246084102E-5,0.001282897050004},length_median=20.90776860393,00_conc.red.c.m1.epf.25S.phy.rate_median=3.3200549039099345E-4,00_conc.red.c.m1.epf.matK.phy.rate_range={1.355073916770539E-4,0.001828989040114},00_conc.red.c.m1.epf.trnLLF.phy.rate_range={1.5206676909504356E-4,0.003414547491581},00_conc.red.c.m1.epf.matK.phy.rate_median=5.45745628788311E-4,height=6.2450215127981445E-12]:20.865592580220543)[&length_range={4.13471887164E-5,13.79722973024},00_conc.red.c.m1.epf.25S.phy.rate_95%_HPD={6.462684050036215E-5,0.001305866209415},length_95%_HPD={0.08057381450917,4.492581194424},00_conc.red.c.m1.epf.trnLLF.phy.rate_95%_HPD={4.355779047079952E-5,0.002124072458449},00_conc.red.c.m1.epf.trnLLF.phy.rate_median=6.139158124172868E-4,00_conc.red.c.m1.epf.18S.phy.rate_95%_HPD={2.8631116195112218E-5,0.0016057952925},height_median=20.865592580226547,height_range={9.857835096518002,32.201024479306895},00_conc.red.c.m1.epf.trnLLF.phy.rate=8.128697515469141E-4,height_95%_HPD={14.980851071004892,26.767937483961404},length_median=1.624399829915,00_conc.red.c.m1.epf.25S.phy.rate_median=4.606871987799764E-4,height=20.932205103632114,00_conc.red.c.m1.epf.18S.phy.rate_median=4.5300307053692423E-4,00_conc.red.c.m1.epf.18S.phy.rate_range={1.0763851351245537E-5,0.006515584764583},length=1.9166214735657552,posterior=0.968134183088451,00_conc.red.c.m1.epf.18S.phy.rate=5.987941571956696E-4,00_conc.red.c.m1.epf.matK.phy.rate=7.433080322533821E-4,00_conc.red.c.m1.epf.matK.phy.rate_95%_HPD={9.870025357190719E-5,0.001675324658388},00_conc.red.c.m1.epf.25S.phy.rate=5.601804867449588E-4,00_conc.red.c.m1.epf.25S.phy.rate_range={2.945493507696186E-5,0.006630353612425},00_conc.red.c.m1.epf.matK.phy.rate_range={6.331271923281195E-5,0.007086831040342},00_conc.red.c.m1.epf.trnLLF.phy.rate_range={2.4670588863637156E-5,0.01668678695809},00_conc.red.c.m1.epf.matK.phy.rate_median=6.18213460043799E-4]:1.9284630295334537,(21[&length_range={6.567424587976,31.29857234761},00_conc.red.c.m1.epf.25S.phy.rate_95%_HPD={0.001307486070741,0.003506134733471},length_95%_HPD={11.05715950836,23.70107418539},00_conc.red.c.m1.epf.18S.phy.rate_median=3.7901332341581766E-4,00_conc.red.c.m1.epf.18S.phy.rate_range={3.4735225233085484E-5,0.001432127133321},00_conc.red.c.m1.epf.trnLLF.phy.rate_95%_HPD={2.3780263554141343E-4,0.001340475470398},00_conc.red.c.m1.epf.trnLLF.phy.rate_median=6.803131331959551E-4,length=17.38602324346273,00_conc.red.c.m1.epf.18S.phy.rate=4.0004017137009444E-4,00_conc.red.c.m1.epf.18S.phy.rate_95%_HPD={1.4121881736672978E-4,7.087674842578034E-4},00_conc.red.c.m1.epf.matK.phy.rate=7.52222041886363E-4,height_median=6.0111915445304476E-12,00_conc.red.c.m1.epf.matK.phy.rate_95%_HPD={3.713607054641899E-4,0.001199881675813},height_range={0.0,2.099653784171096E-11},00_conc.red.c.m1.epf.25S.phy.rate=0.002331271368011204,00_conc.red.c.m1.epf.trnLLF.phy.rate=7.30919777391058E-4,height_95%_HPD={0.0,1.2931877790833823E-11},00_conc.red.c.m1.epf.25S.phy.rate_range={8.916159848666839E-4,0.006511876354016},length_median=17.30214630848,00_conc.red.c.m1.epf.25S.phy.rate_median=0.002242213013556,00_conc.red.c.m1.epf.matK.phy.rate_range={1.5074714819176413E-4,0.002623371066288},00_conc.red.c.m1.epf.trnLLF.phy.rate_range={8.125992421712612E-5,0.002790612170955},00_conc.red.c.m1.epf.matK.phy.rate_median=7.223446392589243E-4,height=6.272263942212717E-12]:17.302146308477987,5[&length_range={6.567424587976,31.29857234761},00_conc.red.c.m1.epf.25S.phy.rate_95%_HPD={7.636016992777203E-5,4.437859476029368E-4},length_95%_HPD={11.05715950836,23.70107418539},00_conc.red.c.m1.epf.18S.phy.rate_median=5.397998938667332E-4,00_conc.red.c.m1.epf.18S.phy.rate_range={1.0111365161644889E-4,0.002149746741984},00_conc.red.c.m1.epf.trnLLF.phy.rate_95%_HPD={4.0063979187760304E-4,0.001888184548846},00_conc.red.c.m1.epf.trnLLF.phy.rate_median=0.001026857645605,length=17.38602324346273,00_conc.red.c.m1.epf.18S.phy.rate=5.757555042623179E-4,00_conc.red.c.m1.epf.18S.phy.rate_95%_HPD={2.068119613141998E-4,0.001003540959016},00_conc.red.c.m1.epf.matK.phy.rate=6.127927848999162E-4,height_median=6.0111915445304476E-12,00_conc.red.c.m1.epf.matK.phy.rate_95%_HPD={2.856689519681479E-4,9.84158409081801E-4},height_range={0.0,2.099653784171096E-11},00_conc.red.c.m1.epf.25S.phy.rate=2.447312832548225E-4,00_conc.red.c.m1.epf.trnLLF.phy.rate=0.0010887609494257325,height_95%_HPD={0.0,1.2931877790833823E-11},00_conc.red.c.m1.epf.25S.phy.rate_range={3.9103988029169684E-5,0.001009901263425},length_median=17.30214630848,00_conc.red.c.m1.epf.25S.phy.rate_median=2.289001576703531E-4,00_conc.red.c.m1.epf.matK.phy.rate_range={1.4136647795336715E-4,0.002146022862484},00_conc.red.c.m1.epf.trnLLF.phy.rate_range={1.656443842214931E-4,0.004925306317479},00_conc.red.c.m1.epf.matK.phy.rate_median=5.890471927390927E-4,height=6.272263942212717E-12]:17.302146308477987)[&length_range={0.8243921646182,19.24781307686},00_conc.red.c.m1.epf.25S.phy.rate_95%_HPD={1.0344220567436529E-4,0.001175206222111},length_95%_HPD={1.57275660971,9.882366709359},00_conc.red.c.m1.epf.trnLLF.phy.rate_95%_HPD={4.761623109985822E-5,0.001399798872415},00_conc.red.c.m1.epf.trnLLF.phy.rate_median=4.6808960991694376E-4,00_conc.red.c.m1.epf.18S.phy.rate_95%_HPD={3.151863657826634E-4,0.002445999880658},height_median=17.302146308483998,height_range={6.5674245879760065,31.298572347617093},00_conc.red.c.m1.epf.trnLLF.phy.rate=5.78742595633876E-4,height_95%_HPD={11.057159508360002,23.701074185398298},length_median=5.050279101718,00_conc.red.c.m1.epf.25S.phy.rate_median=5.11648513602785E-4,height=17.386023243468884,00_conc.red.c.m1.epf.18S.phy.rate_median=0.001165598869021,00_conc.red.c.m1.epf.18S.phy.rate_range={4.200266356235761E-5,0.006456648086692},length=5.417596882065851,posterior=1.0,00_conc.red.c.m1.epf.18S.phy.rate=0.0012686886856520373,00_conc.red.c.m1.epf.matK.phy.rate=3.9224987636872304E-4,00_conc.red.c.m1.epf.matK.phy.rate_95%_HPD={8.944079959797957E-5,8.177527590086711E-4},00_conc.red.c.m1.epf.25S.phy.rate=5.78501757636774E-4,00_conc.red.c.m1.epf.25S.phy.rate_range={5.944647534997607E-5,0.005198530866431},00_conc.red.c.m1.epf.matK.phy.rate_range={4.9453549129151997E-5,0.002583548834979},00_conc.red.c.m1.epf.trnLLF.phy.rate_range={3.057179980270783E-5,0.00786499526},00_conc.red.c.m1.epf.matK.phy.rate_median=3.4263541270734084E-4]:5.491909301276003)[&length_range={1.760533674153,22.56864939906},00_conc.red.c.m1.epf.25S.phy.rate_95%_HPD={3.2724504188786274E-4,0.001821037025846},length_95%_HPD={4.416962126367,16.18743696181},00_conc.red.c.m1.epf.trnLLF.phy.rate_95%_HPD={9.354873320058096E-5,0.001240761271987},00_conc.red.c.m1.epf.trnLLF.phy.rate_median=5.120365828176138E-4,00_conc.red.c.m1.epf.18S.phy.rate_95%_HPD={3.0208091905419797E-5,4.4775413467904187E-4},height_median=22.79405560976,height_range={12.4512033000195,34.000458975137},00_conc.red.c.m1.epf.trnLLF.phy.rate=5.877791751590085E-4,height_95%_HPD={17.159916982026296,28.99112100245401},length_median=9.816115727054,00_conc.red.c.m1.epf.25S.phy.rate_median=9.129591862964826E-4,height=22.83709155310275,00_conc.red.c.m1.epf.18S.phy.rate_median=1.824455072317196E-4,00_conc.red.c.m1.epf.18S.phy.rate_range={1.0653331906620788E-5,0.001726454952919},length=10.047961586407217,posterior=1.0,00_conc.red.c.m1.epf.18S.phy.rate=2.086299789688894E-4,00_conc.red.c.m1.epf.matK.phy.rate=0.0010475548616230399,00_conc.red.c.m1.epf.matK.phy.rate_95%_HPD={3.7366855442947484E-4,0.001910039817142},00_conc.red.c.m1.epf.25S.phy.rate=9.927729268343316E-4,00_conc.red.c.m1.epf.25S.phy.rate_range={9.698360101693551E-5,0.00549974224864},00_conc.red.c.m1.epf.matK.phy.rate_range={1.9594354843409088E-4,0.004541452668689},00_conc.red.c.m1.epf.trnLLF.phy.rate_range={3.539687204128546E-5,0.004045720031175},00_conc.red.c.m1.epf.matK.phy.rate_median=9.602262357938546E-4]:10.493808723247795,(32[&length_range={2.675842884209,36.4887678059},00_conc.red.c.m1.epf.25S.phy.rate_95%_HPD={1.0777136692419035E-4,8.543325682955876E-4},length_95%_HPD={4.894116153197,24.11235378603},00_conc.red.c.m1.epf.18S.phy.rate_median=9.276092260189225E-5,00_conc.red.c.m1.epf.18S.phy.rate_range={6.770023792569713E-6,8.334523062621532E-4},00_conc.red.c.m1.epf.trnLLF.phy.rate_95%_HPD={8.351692907835241E-5,0.00108573785837},00_conc.red.c.m1.epf.trnLLF.phy.rate_median=4.299973700921264E-4,length=13.704895527586316,00_conc.red.c.m1.epf.18S.phy.rate=1.0832613184346051E-4,00_conc.red.c.m1.epf.18S.phy.rate_95%_HPD={1.4988790339817218E-5,2.4063640807069878E-4},00_conc.red.c.m1.epf.matK.phy.rate=7.063205595755119E-4,height_median=6.0040861171728466E-12,00_conc.red.c.m1.epf.matK.phy.rate_95%_HPD={2.2513770052395802E-4,0.001339397578134},height_range={0.0,2.33981722885801E-11},00_conc.red.c.m1.epf.25S.phy.rate=4.377553799041581E-4,00_conc.red.c.m1.epf.trnLLF.phy.rate=4.979033941304407E-4,height_95%_HPD={0.0,1.3002932064409833E-11},00_conc.red.c.m1.epf.25S.phy.rate_range={4.4635477669004254E-5,0.002259896871327},length_median=12.84738367616,00_conc.red.c.m1.epf.25S.phy.rate_median=3.938148443704635E-4,00_conc.red.c.m1.epf.matK.phy.rate_range={1.1438057262457422E-4,0.003652921764034},00_conc.red.c.m1.epf.trnLLF.phy.rate_range={4.3297665732585326E-5,0.003487607994845},00_conc.red.c.m1.epf.matK.phy.rate_median=6.444685456223925E-4,height=6.272651225045679E-12]:12.847383676169997,2[&length_range={2.675842884209,36.4887678059},00_conc.red.c.m1.epf.25S.phy.rate_95%_HPD={1.3398866963962032E-4,0.001101931428293},length_95%_HPD={4.894116153197,24.11235378603},00_conc.red.c.m1.epf.18S.phy.rate_median=2.0478157955282E-4,00_conc.red.c.m1.epf.18S.phy.rate_range={2.464975516381566E-5,0.002020496783146},00_conc.red.c.m1.epf.trnLLF.phy.rate_95%_HPD={1.819346040721158E-4,0.001700801965181},00_conc.red.c.m1.epf.trnLLF.phy.rate_median=7.326904853475224E-4,length=13.704895527586316,00_conc.red.c.m1.epf.18S.phy.rate=2.3301665060952554E-4,00_conc.red.c.m1.epf.18S.phy.rate_95%_HPD={5.005065590646335E-5,4.8099490261140386E-4},00_conc.red.c.m1.epf.matK.phy.rate=8.926707863220288E-4,height_median=6.0040861171728466E-12,00_conc.red.c.m1.epf.matK.phy.rate_95%_HPD={2.8698255351086043E-4,0.001680508226967},height_range={0.0,2.33981722885801E-11},00_conc.red.c.m1.epf.25S.phy.rate=5.455186227253726E-4,00_conc.red.c.m1.epf.trnLLF.phy.rate=8.27875126892622E-4,height_95%_HPD={0.0,1.3002932064409833E-11},00_conc.red.c.m1.epf.25S.phy.rate_range={6.697400571311036E-5,0.003114361215508},length_median=12.84738367616,00_conc.red.c.m1.epf.25S.phy.rate_median=4.87638119251206E-4,00_conc.red.c.m1.epf.matK.phy.rate_range={1.8123121320905053E-4,0.004242047811506},00_conc.red.c.m1.epf.trnLLF.phy.rate_range={7.237882334204061E-5,0.004930333983554},00_conc.red.c.m1.epf.matK.phy.rate_median=8.133185102266075E-4,height=6.272651225045679E-12]:12.847383676169997)[&length_range={1.841626648751,35.05128385391},00_conc.red.c.m1.epf.25S.phy.rate_95%_HPD={6.477205016546673E-5,4.7448191959160026E-4},length_95%_HPD={7.90861880332,30.09751923216},00_conc.red.c.m1.epf.trnLLF.phy.rate_95%_HPD={8.769544290194912E-5,0.001017338106425},00_conc.red.c.m1.epf.trnLLF.phy.rate_median=4.1709659584752095E-4,00_conc.red.c.m1.epf.18S.phy.rate_95%_HPD={1.0859190627815718E-5,1.4318433056211935E-4},height_median=12.847383676176001,height_range={2.675842884215008,36.488767805906},00_conc.red.c.m1.epf.trnLLF.phy.rate=4.821140402714174E-4,height_95%_HPD={4.894116153201303,24.112353786031},length_median=19.68240523541,00_conc.red.c.m1.epf.25S.phy.rate_median=2.1331768077300294E-4,height=13.704895527592637,00_conc.red.c.m1.epf.18S.phy.rate_median=5.4592413213448005E-5,00_conc.red.c.m1.epf.18S.phy.rate_range={5.808536787383836E-6,5.262979222427999E-4},length=19.21724058547712,posterior=1.0,00_conc.red.c.m1.epf.18S.phy.rate=6.41954043381009E-5,00_conc.red.c.m1.epf.matK.phy.rate=6.334722714251674E-4,00_conc.red.c.m1.epf.matK.phy.rate_95%_HPD={2.2972375669734577E-4,0.001224165158405},00_conc.red.c.m1.epf.25S.phy.rate=2.394380883838231E-4,00_conc.red.c.m1.epf.25S.phy.rate_range={2.6503389067263284E-5,0.002010589979306},00_conc.red.c.m1.epf.matK.phy.rate_range={1.3351434000569815E-4,0.005329551922841},00_conc.red.c.m1.epf.trnLLF.phy.rate_range={5.005153715983833E-5,0.004262533910318},00_conc.red.c.m1.epf.matK.phy.rate_median=5.592583389951539E-4]:20.440480656831795)[&length_range={0.09010166394649,20.61824429585},00_conc.red.c.m1.epf.25S.phy.rate_95%_HPD={1.801833542040024E-4,0.002134196628133},length_95%_HPD={1.105305738057,12.73074625702},00_conc.red.c.m1.epf.trnLLF.phy.rate_95%_HPD={5.411852574056617E-5,0.001157151764904},00_conc.red.c.m1.epf.trnLLF.phy.rate_median=3.777684831653725E-4,00_conc.red.c.m1.epf.18S.phy.rate_95%_HPD={1.3511818459732666E-5,3.8879467966673536E-4},height_median=33.287864333007796,height_range={19.06348700012373,40.949666964420494},00_conc.red.c.m1.epf.trnLLF.phy.rate=4.7436184421333235E-4,height_95%_HPD={26.363268576389395,38.3247803983011},length_median=6.1276527759545,00_conc.red.c.m1.epf.25S.phy.rate_median=8.249033511558317E-4,height=32.86186687413139,00_conc.red.c.m1.epf.18S.phy.rate_median=1.3420343543387939E-4,00_conc.red.c.m1.epf.18S.phy.rate_range={6.316244780526186E-6,0.002760112026235},length=6.579897768501479,posterior=0.990480253859897,00_conc.red.c.m1.epf.18S.phy.rate=1.6442287330554838E-4,00_conc.red.c.m1.epf.matK.phy.rate=5.878241456121731E-4,00_conc.red.c.m1.epf.matK.phy.rate_95%_HPD={1.1368024560152517E-4,0.001254078377763},00_conc.red.c.m1.epf.25S.phy.rate=9.705587738996417E-4,00_conc.red.c.m1.epf.25S.phy.rate_range={7.896572036237995E-5,0.006782916054771},00_conc.red.c.m1.epf.matK.phy.rate_range={7.218989201715041E-5,0.004919853891306},00_conc.red.c.m1.epf.trnLLF.phy.rate_range={2.595125357924206E-5,0.005170335911054},00_conc.red.c.m1.epf.matK.phy.rate_median=5.080201449489317E-4]:6.150692337729609,26[&length_range={25.95160037401,42.80529148546},00_conc.red.c.m1.epf.25S.phy.rate_95%_HPD={4.67020648243215E-4,0.001228732011726},length_95%_HPD={37.9166665132,41.04710691831},00_conc.red.c.m1.epf.18S.phy.rate_median=3.7910756362557823E-4,00_conc.red.c.m1.epf.18S.phy.rate_range={1.4254877212372088E-4,9.70900303006546E-4},00_conc.red.c.m1.epf.trnLLF.phy.rate_95%_HPD={6.996224283424857E-4,0.001654036153084},00_conc.red.c.m1.epf.trnLLF.phy.rate_median=0.00114719337982,length=39.4021850129911,00_conc.red.c.m1.epf.18S.phy.rate=3.866424546722844E-4,00_conc.red.c.m1.epf.18S.phy.rate_95%_HPD={2.243021660830684E-4,5.580168486828197E-4},00_conc.red.c.m1.epf.matK.phy.rate=0.0017036452286691645,height_median=6.103562100179261E-12,00_conc.red.c.m1.epf.matK.phy.rate_95%_HPD={0.001293333112344,0.002135048669683},height_range={0.0,1.800515292416094E-11},00_conc.red.c.m1.epf.25S.phy.rate=8.390874262817951E-4,00_conc.red.c.m1.epf.trnLLF.phy.rate=0.0011680675454612294,height_95%_HPD={0.0,1.1809220268332865E-11},00_conc.red.c.m1.epf.25S.phy.rate_range={2.8559944724349516E-4,0.001983194935239},length_median=39.43097822547,00_conc.red.c.m1.epf.25S.phy.rate_median=8.219335368751241E-4,00_conc.red.c.m1.epf.matK.phy.rate_range={0.001006895647303,0.002815905959597},00_conc.red.c.m1.epf.trnLLF.phy.rate_range={4.5228135959686505E-4,0.002400385169029},00_conc.red.c.m1.epf.matK.phy.rate_median=0.001693090135968,height=6.266962487385761E-12]:39.4385566707313)[&length_range={0.172769281288,11.1060532178},00_conc.red.c.m1.epf.25S.phy.rate_95%_HPD={2.770446719763E-4,0.002831348774426},length_95%_HPD={1.414475056092,7.485889937609},00_conc.red.c.m1.epf.trnLLF.phy.rate_95%_HPD={5.1199069491558086E-5,0.001231965033511},00_conc.red.c.m1.epf.trnLLF.phy.rate_median=4.066124902065747E-4,00_conc.red.c.m1.epf.18S.phy.rate_95%_HPD={1.3602660972865983E-5,3.448878505542189E-4},height_median=39.438556670737405,height_range={36.242797379146,42.805291485466505},00_conc.red.c.m1.epf.trnLLF.phy.rate=5.041154400718621E-4,height_95%_HPD={37.895616333329,40.914380694087995},length_median=4.229412070152,00_conc.red.c.m1.epf.25S.phy.rate_median=0.001183058023722,height=39.43952186381777,00_conc.red.c.m1.epf.18S.phy.rate_median=1.1403268409349306E-4,00_conc.red.c.m1.epf.18S.phy.rate_range={5.815590293022435E-6,0.001222461175218},length=4.334617579696622,posterior=1.0,00_conc.red.c.m1.epf.18S.phy.rate=1.420041971434582E-4,00_conc.red.c.m1.epf.matK.phy.rate=0.0010322824727120523,00_conc.red.c.m1.epf.matK.phy.rate_95%_HPD={2.3540921105362036E-4,0.002138511024469},00_conc.red.c.m1.epf.25S.phy.rate=0.001340004096680125,00_conc.red.c.m1.epf.25S.phy.rate_range={9.309185207996387E-5,0.007102524304037},00_conc.red.c.m1.epf.matK.phy.rate_range={7.870350010636617E-5,0.007665659081565},00_conc.red.c.m1.epf.trnLLF.phy.rate_range={2.4675766782864864E-5,0.004452252578762},00_conc.red.c.m1.epf.matK.phy.rate_median=9.063819410523346E-4]:4.488287624702899)[&length_range={1.408141570352E-4,9.102748886726},00_conc.red.c.m1.epf.25S.phy.rate_95%_HPD={8.001978701905176E-5,0.001978746127051},length_95%_HPD={0.001633949247662,4.130069284419},00_conc.red.c.m1.epf.trnLLF.phy.rate_95%_HPD={6.566161073757413E-5,0.003513596478779},00_conc.red.c.m1.epf.trnLLF.phy.rate_median=9.630968968576607E-4,00_conc.red.c.m1.epf.18S.phy.rate_95%_HPD={1.2037998443658822E-5,5.42219874772999E-4},height_median=43.926844295440304,height_range={38.60050063138876,50.11176785036999},00_conc.red.c.m1.epf.trnLLF.phy.rate=0.001310044266844246,height_95%_HPD={40.81428980258299,47.03804310567878},length_median=1.2716849933245,00_conc.red.c.m1.epf.25S.phy.rate_median=6.50763184227388E-4,height=43.91764698010032,00_conc.red.c.m1.epf.18S.phy.rate_median=1.4933197784380815E-4,00_conc.red.c.m1.epf.18S.phy.rate_range={9.755437386736978E-6,0.002653832851865},length=1.5826757034003076,posterior=0.46537425668648835,00_conc.red.c.m1.epf.18S.phy.rate=2.020028158008973E-4,00_conc.red.c.m1.epf.matK.phy.rate=7.173879199728021E-4,00_conc.red.c.m1.epf.matK.phy.rate_95%_HPD={8.425240611496988E-5,0.001687143988033},00_conc.red.c.m1.epf.25S.phy.rate=8.105494861861496E-4,00_conc.red.c.m1.epf.25S.phy.rate_range={5.057877862902413E-5,0.006132983755448},00_conc.red.c.m1.epf.matK.phy.rate_range={6.947039728106302E-5,0.00686465979657},00_conc.red.c.m1.epf.trnLLF.phy.rate_range={4.027872747428501E-5,0.01689790872753},00_conc.red.c.m1.epf.matK.phy.rate_median=5.829308856511825E-4]:-0.1956177189903059,16[&length_range={23.63941552738,54.63722184467},00_conc.red.c.m1.epf.25S.phy.rate_95%_HPD={2.292840846189165E-4,7.925356679547271E-4},length_95%_HPD={39.30486432804,50.59603715067},00_conc.red.c.m1.epf.18S.phy.rate_median=1.1251795010967508E-4,00_conc.red.c.m1.epf.18S.phy.rate_range={2.1776062593192005E-5,4.065911930778992E-4},00_conc.red.c.m1.epf.trnLLF.phy.rate_95%_HPD={1.4861944991281545E-4,6.012088212580762E-4},00_conc.red.c.m1.epf.trnLLF.phy.rate_median=3.4640801438645094E-4,length=44.80596259828756,00_conc.red.c.m1.epf.18S.phy.rate=1.1743970527898654E-4,00_conc.red.c.m1.epf.18S.phy.rate_95%_HPD={4.735038064265311E-5,1.9815813528908696E-4},00_conc.red.c.m1.epf.matK.phy.rate=4.595107713080075E-4,height_median=6.146194664324867E-12,00_conc.red.c.m1.epf.matK.phy.rate_95%_HPD={2.8175568863094287E-4,6.401808903473073E-4},height_range={0.0,1.9198864720237907E-11},00_conc.red.c.m1.epf.25S.phy.rate=4.927612081221974E-4,00_conc.red.c.m1.epf.trnLLF.phy.rate=3.601292551525723E-4,height_95%_HPD={0.0,1.1795009413617663E-11},00_conc.red.c.m1.epf.25S.phy.rate_range={9.146747652820887E-5,0.001317488075622},length_median=44.40576220688,00_conc.red.c.m1.epf.25S.phy.rate_median=4.761900098126653E-4,00_conc.red.c.m1.epf.matK.phy.rate_range={1.7862067297850405E-4,9.423670631089128E-4},00_conc.red.c.m1.epf.trnLLF.phy.rate_range={6.15394870510471E-5,0.001082602861476},00_conc.red.c.m1.epf.matK.phy.rate_median=4.525085177767919E-4,height=6.24335168715876E-12]:43.73122657644385)[&length_range={0.0150604700921,9.348790604523},00_conc.red.c.m1.epf.25S.phy.rate_95%_HPD={7.400984958827402E-5,0.001630090644708},length_95%_HPD={0.2688429618954,5.347346348666},00_conc.red.c.m1.epf.trnLLF.phy.rate_95%_HPD={1.2526328257772215E-4,0.004494611591495},00_conc.red.c.m1.epf.trnLLF.phy.rate_median=0.001427374271509,00_conc.red.c.m1.epf.18S.phy.rate_95%_HPD={1.3184159932687119E-5,4.413664212128349E-4},height_median=43.73122657645,height_range={38.651154936877695,49.7373772777633},00_conc.red.c.m1.epf.trnLLF.phy.rate=0.0018180776096488524,height_95%_HPD={40.823923166657906,46.6381652551506},length_median=2.416727532918,00_conc.red.c.m1.epf.25S.phy.rate_median=5.769565986649509E-4,height=43.72961373961539,00_conc.red.c.m1.epf.18S.phy.rate_median=1.3279124098118815E-4,00_conc.red.c.m1.epf.18S.phy.rate_range={5.625828366378903E-6,0.002802530929155},length=2.6199699296172714,posterior=0.6263566304898536,00_conc.red.c.m1.epf.18S.phy.rate=1.7173812144629394E-4,00_conc.red.c.m1.epf.matK.phy.rate=6.218991897209258E-4,00_conc.red.c.m1.epf.matK.phy.rate_95%_HPD={1.0812357287840694E-4,0.001395917186274},00_conc.red.c.m1.epf.25S.phy.rate=6.9973900449738E-4,00_conc.red.c.m1.epf.25S.phy.rate_range={4.9876839750473004E-5,0.006332921314737},00_conc.red.c.m1.epf.matK.phy.rate_range={5.323304230642087E-5,0.006043132547141},00_conc.red.c.m1.epf.trnLLF.phy.rate_range={6.550473465830525E-5,0.02662146870103},00_conc.red.c.m1.epf.matK.phy.rate_median=5.227649712236955E-4]:2.6984813232976066)[&length_range={3.135513091763E-4,5.983088530106},00_conc.red.c.m1.epf.25S.phy.rate_95%_HPD={2.572389741918875E-4,0.004161265472434},length_95%_HPD={0.1747648424132,2.73637717597},00_conc.red.c.m1.epf.trnLLF.phy.rate_95%_HPD={5.212004449140091E-5,0.002992271454296},00_conc.red.c.m1.epf.trnLLF.phy.rate_median=8.35505193396534E-4,00_conc.red.c.m1.epf.18S.phy.rate_95%_HPD={1.3098834543574512E-5,5.229482917303078E-4},height_median=46.429707899747605,height_range={42.4547548661457,51.8601789358002},00_conc.red.c.m1.epf.trnLLF.phy.rate=0.0011260512662935847,height_95%_HPD={44.3358353167016,48.6730983234308},length_median=1.257185713963,00_conc.red.c.m1.epf.25S.phy.rate_median=0.001630969641963,height=46.470616991776396,00_conc.red.c.m1.epf.18S.phy.rate_median=1.542729426412003E-4,00_conc.red.c.m1.epf.18S.phy.rate_range={5.815590293022435E-6,0.002806011276986},length=1.3607308013906023,posterior=0.6989946934748407,00_conc.red.c.m1.epf.18S.phy.rate=2.014182025947423E-4,00_conc.red.c.m1.epf.matK.phy.rate=7.97744669679045E-4,00_conc.red.c.m1.epf.matK.phy.rate_95%_HPD={1.1841685057791649E-4,0.001782775745654},00_conc.red.c.m1.epf.25S.phy.rate=0.001885272037434416,00_conc.red.c.m1.epf.25S.phy.rate_range={3.5101274039933725E-5,0.009321695450483},00_conc.red.c.m1.epf.matK.phy.rate_range={7.142253722159114E-5,0.005170936732701},00_conc.red.c.m1.epf.trnLLF.phy.rate_range={3.667256708212789E-5,0.01646864396946},00_conc.red.c.m1.epf.matK.phy.rate_median=6.742018373099818E-4]:1.6538342818895941,((((((38[&length_range={6.281994559359,29.82441112109},00_conc.red.c.m1.epf.25S.phy.rate_95%_HPD={8.964595012721474E-5,4.961666073487628E-4},length_95%_HPD={11.45255272678,24.08123220356},00_conc.red.c.m1.epf.18S.phy.rate_median=2.5779767676528323E-4,00_conc.red.c.m1.epf.18S.phy.rate_range={3.683508672032681E-5,0.001054510433822},00_conc.red.c.m1.epf.trnLLF.phy.rate_95%_HPD={7.550475438701826E-4,0.003224272045345},00_conc.red.c.m1.epf.trnLLF.phy.rate_median=0.001793474034173,length=17.75191948244576,00_conc.red.c.m1.epf.18S.phy.rate=2.753637852585641E-4,00_conc.red.c.m1.epf.18S.phy.rate_95%_HPD={9.028097283000431E-5,4.906035171990658E-4},00_conc.red.c.m1.epf.matK.phy.rate=0.001965024016550071,height_median=6.0040861171728466E-12,00_conc.red.c.m1.epf.matK.phy.rate_95%_HPD={0.00111958801614,0.002929595795379},height_range={0.0,2.220446049250313E-11},00_conc.red.c.m1.epf.25S.phy.rate=2.7584167720133313E-4,00_conc.red.c.m1.epf.trnLLF.phy.rate=0.0018946508005768536,height_95%_HPD={0.0,1.2995826637052232E-11},00_conc.red.c.m1.epf.25S.phy.rate_range={4.1904809632940664E-5,0.00140417316719},length_median=17.7528108485,00_conc.red.c.m1.epf.25S.phy.rate_median=2.584445293721739E-4,00_conc.red.c.m1.epf.matK.phy.rate_range={7.493933301412148E-4,0.005634129533829},00_conc.red.c.m1.epf.trnLLF.phy.rate_range={4.139863109262041E-4,0.007124472302443},00_conc.red.c.m1.epf.matK.phy.rate_median=0.00189005213996,height=6.276138665272447E-12]:17.75281084849839,34[&length_range={6.281994559359,29.82441112109},00_conc.red.c.m1.epf.25S.phy.rate_95%_HPD={1.9271008319546087E-4,7.996642007065933E-4},length_95%_HPD={11.45255272678,24.08123220356},00_conc.red.c.m1.epf.18S.phy.rate_median=2.489699835622844E-4,00_conc.red.c.m1.epf.18S.phy.rate_range={3.1324661037713995E-5,0.001210637552136},00_conc.red.c.m1.epf.trnLLF.phy.rate_95%_HPD={0.001110074339486,0.004121152899681},00_conc.red.c.m1.epf.trnLLF.phy.rate_median=0.002407703412814,length=17.75191948244576,00_conc.red.c.m1.epf.18S.phy.rate=2.6664734599920553E-4,00_conc.red.c.m1.epf.18S.phy.rate_95%_HPD={8.628458484615465E-5,4.7978583198234683E-4},00_conc.red.c.m1.epf.matK.phy.rate=9.136721043259692E-4,height_median=6.0040861171728466E-12,00_conc.red.c.m1.epf.matK.phy.rate_95%_HPD={4.5354394707964235E-4,0.001428343555125},height_range={0.0,2.220446049250313E-11},00_conc.red.c.m1.epf.25S.phy.rate=4.754166076410162E-4,00_conc.red.c.m1.epf.trnLLF.phy.rate=0.0025343490238280146,height_95%_HPD={0.0,1.2995826637052232E-11},00_conc.red.c.m1.epf.25S.phy.rate_range={1.0458251979121243E-4,0.001663457932513},length_median=17.7528108485,00_conc.red.c.m1.epf.25S.phy.rate_median=4.498071686662625E-4,00_conc.red.c.m1.epf.matK.phy.rate_range={2.7422145814107705E-4,0.003002379004189},00_conc.red.c.m1.epf.trnLLF.phy.rate_range={5.625703727282314E-4,0.01032061896325},00_conc.red.c.m1.epf.matK.phy.rate_median=8.773521971960895E-4,height=6.276138665272447E-12]:17.75281084849839)[&length_range={2.24451213725,25.23483125984},00_conc.red.c.m1.epf.25S.phy.rate_95%_HPD={8.640556585540265E-5,6.449444433096417E-4},length_95%_HPD={5.071361052852,17.27434051391},00_conc.red.c.m1.epf.trnLLF.phy.rate_95%_HPD={6.271191614642045E-4,0.004070029786138},00_conc.red.c.m1.epf.trnLLF.phy.rate_median=0.00192481091046,00_conc.red.c.m1.epf.18S.phy.rate_95%_HPD={2.6962185464429886E-5,3.8603524434788824E-4},height_median=17.752810848504396,height_range={6.281994559367398,29.8244111211009},00_conc.red.c.m1.epf.trnLLF.phy.rate=0.0021189728095360634,height_95%_HPD={11.452552726779999,24.081232203563598},length_median=10.85277881067,00_conc.red.c.m1.epf.25S.phy.rate_median=3.00605443349318E-4,height=17.75191948245205,00_conc.red.c.m1.epf.18S.phy.rate_median=1.5963578138757434E-4,00_conc.red.c.m1.epf.18S.phy.rate_range={1.0648770741607545E-5,0.001727888616013},length=11.023612017214138,posterior=1.0,00_conc.red.c.m1.epf.18S.phy.rate=1.8183815178645288E-4,00_conc.red.c.m1.epf.matK.phy.rate=0.0018297281025727505,00_conc.red.c.m1.epf.matK.phy.rate_95%_HPD={7.55176207423166E-4,0.003183408479208},00_conc.red.c.m1.epf.25S.phy.rate=3.3167062757581787E-4,00_conc.red.c.m1.epf.25S.phy.rate_range={4.3256949557967155E-5,0.002221269498645},00_conc.red.c.m1.epf.matK.phy.rate_range={4.960423313895633E-4,0.008227745714019},00_conc.red.c.m1.epf.trnLLF.phy.rate_range={1.747713709416328E-4,0.0125585817436},00_conc.red.c.m1.epf.matK.phy.rate_median=0.001694029397155]:11.0227157481876,((((42[&length_range={7.11540738005,25.9741129906},00_conc.red.c.m1.epf.25S.phy.rate_95%_HPD={4.416977227792987E-4,0.001357647974039},length_95%_HPD={11.26237710896,21.80651361583},00_conc.red.c.m1.epf.18S.phy.rate_median=2.9440871935440305E-4,00_conc.red.c.m1.epf.18S.phy.rate_range={3.634433103440352E-5,0.001178877538983},00_conc.red.c.m1.epf.trnLLF.phy.rate_95%_HPD={2.4814711622103686E-4,0.001402815055277},00_conc.red.c.m1.epf.trnLLF.phy.rate_median=7.367312437324212E-4,length=16.62839541112287,00_conc.red.c.m1.epf.18S.phy.rate=3.12515388251006E-4,00_conc.red.c.m1.epf.18S.phy.rate_95%_HPD={1.0385603690395301E-4,5.510063283409785E-4},00_conc.red.c.m1.epf.matK.phy.rate=9.183317271045554E-4,height_median=6.103562100179261E-12,00_conc.red.c.m1.epf.matK.phy.rate_95%_HPD={4.7468719183331535E-4,0.001423602330311},height_range={0.0,1.9802826045633992E-11},00_conc.red.c.m1.epf.25S.phy.rate=8.662408559835617E-4,00_conc.red.c.m1.epf.trnLLF.phy.rate=7.8501525834748E-4,height_95%_HPD={0.0,1.2001066806988092E-11},00_conc.red.c.m1.epf.25S.phy.rate_range={2.3743616620340395E-4,0.00247370700729},length_median=16.64733637249,00_conc.red.c.m1.epf.25S.phy.rate_median=8.341782505546198E-4,00_conc.red.c.m1.epf.matK.phy.rate_range={2.804425092822101E-4,0.002858390727397},00_conc.red.c.m1.epf.trnLLF.phy.rate_range={8.633113175634516E-5,0.003402845466455},00_conc.red.c.m1.epf.matK.phy.rate_median=8.87866879926049E-4,height=6.240307234829971E-12]:16.647336372492695,35[&length_range={7.11540738005,25.9741129906},00_conc.red.c.m1.epf.25S.phy.rate_95%_HPD={3.362042673616E-4,0.001224010049107},length_95%_HPD={11.26237710896,21.80651361583},00_conc.red.c.m1.epf.18S.phy.rate_median=1.621054880775648E-4,00_conc.red.c.m1.epf.18S.phy.rate_range={1.2342834685432565E-5,8.24213300751247E-4},00_conc.red.c.m1.epf.trnLLF.phy.rate_95%_HPD={3.676434662796702E-4,0.001792862662464},00_conc.red.c.m1.epf.trnLLF.phy.rate_median=9.494949390428894E-4,length=16.62839541112287,00_conc.red.c.m1.epf.18S.phy.rate=1.764722851466028E-4,00_conc.red.c.m1.epf.18S.phy.rate_95%_HPD={3.895294384119874E-5,3.3655674299419374E-4},00_conc.red.c.m1.epf.matK.phy.rate=0.001050158597552401,height_median=6.103562100179261E-12,00_conc.red.c.m1.epf.matK.phy.rate_95%_HPD={5.613213662683277E-4,0.001600208453354},height_range={0.0,1.9802826045633992E-11},00_conc.red.c.m1.epf.25S.phy.rate=7.525731755642636E-4,00_conc.red.c.m1.epf.trnLLF.phy.rate=0.0010055882755411127,height_95%_HPD={0.0,1.2001066806988092E-11},00_conc.red.c.m1.epf.25S.phy.rate_range={1.672841224151744E-4,0.002714641362476},length_median=16.64733637249,00_conc.red.c.m1.epf.25S.phy.rate_median=7.185735793762561E-4,00_conc.red.c.m1.epf.matK.phy.rate_range={2.9330746564028683E-4,0.002958611891823},00_conc.red.c.m1.epf.trnLLF.phy.rate_range={1.2116928314016116E-4,0.003685395598382},00_conc.red.c.m1.epf.matK.phy.rate_median=0.001015307960253,height=6.240307234829971E-12]:16.647336372492695)[&length_range={0.9495697172342,18.56363369952},00_conc.red.c.m1.epf.25S.phy.rate_95%_HPD={2.949370141845908E-4,0.002165587429764},length_95%_HPD={2.166459415555,11.22601039431},00_conc.red.c.m1.epf.trnLLF.phy.rate_95%_HPD={5.405011757938073E-5,0.001161261693333},00_conc.red.c.m1.epf.trnLLF.phy.rate_median=3.9958348234125945E-4,00_conc.red.c.m1.epf.18S.phy.rate_95%_HPD={1.2886792519853284E-4,0.001319429102447},height_median=16.6473363724988,height_range={7.1154073800533055,25.97411299061031},00_conc.red.c.m1.epf.trnLLF.phy.rate=4.865215487141614E-4,height_95%_HPD={11.262377108968003,21.806513615833996},length_median=6.13103731361,00_conc.red.c.m1.epf.25S.phy.rate_median=9.78898912433603E-4,height=16.62839541112902,00_conc.red.c.m1.epf.18S.phy.rate_median=5.472887386652218E-4,00_conc.red.c.m1.epf.18S.phy.rate_range={4.294531295638136E-5,0.004743739367876},length=6.4005708898680345,posterior=1.0,00_conc.red.c.m1.epf.18S.phy.rate=6.257739559641185E-4,00_conc.red.c.m1.epf.matK.phy.rate=4.6242477882500906E-4,00_conc.red.c.m1.epf.matK.phy.rate_95%_HPD={1.0297637027966005E-4,9.522803945356594E-4},00_conc.red.c.m1.epf.25S.phy.rate=0.0010961384869268757,00_conc.red.c.m1.epf.25S.phy.rate_range={1.1919621003643759E-4,0.00655395485634},00_conc.red.c.m1.epf.matK.phy.rate_range={6.489092724878006E-5,0.002819112997675},00_conc.red.c.m1.epf.trnLLF.phy.rate_range={2.5415782315659827E-5,0.004023617841756},00_conc.red.c.m1.epf.matK.phy.rate_median=4.080019979329423E-4]:6.335925175597705,(28[&length_range={13.39264721911,29.53123941976},00_conc.red.c.m1.epf.25S.phy.rate_95%_HPD={0.001170071229275,0.002449735315701},length_95%_HPD={17.25458600373,25.3578663888},00_conc.red.c.m1.epf.18S.phy.rate_median=0.00146211384766,00_conc.red.c.m1.epf.18S.phy.rate_range={5.903957690403202E-4,0.003468960263626},00_conc.red.c.m1.epf.trnLLF.phy.rate_95%_HPD={8.840838854179164E-4,0.002943620640946},00_conc.red.c.m1.epf.trnLLF.phy.rate_median=0.00179953547359,length=21.263084281804744,00_conc.red.c.m1.epf.18S.phy.rate=0.0014866534050510779,00_conc.red.c.m1.epf.18S.phy.rate_95%_HPD={9.667039682296363E-4,0.002067394175182},00_conc.red.c.m1.epf.matK.phy.rate=0.0010562699544092115,height_median=6.195932655828074E-12,00_conc.red.c.m1.epf.matK.phy.rate_95%_HPD={6.535763233446147E-4,0.001487949265848},height_range={0.0,2.020783540501725E-11},00_conc.red.c.m1.epf.25S.phy.rate=0.0017806290726253395,00_conc.red.c.m1.epf.trnLLF.phy.rate=0.0018603650609208217,height_95%_HPD={0.0,1.1908696251339279E-11},00_conc.red.c.m1.epf.25S.phy.rate_range={7.659273269731631E-4,0.003853039657537},length_median=21.26301707848,00_conc.red.c.m1.epf.25S.phy.rate_median=0.001750392743776,00_conc.red.c.m1.epf.matK.phy.rate_range={4.163387851981832E-4,0.002350616801574},00_conc.red.c.m1.epf.trnLLF.phy.rate_range={3.994003123671031E-4,0.006046957753454},00_conc.red.c.m1.epf.matK.phy.rate_median=0.001036718678528,height=6.263019932988359E-12]:21.262178239225705,(29[&length_range={4.847269014556,22.42144052815},00_conc.red.c.m1.epf.25S.phy.rate_95%_HPD={0.001012350773792,0.002983132025351},length_95%_HPD={9.003474261498,17.8981106622},00_conc.red.c.m1.epf.18S.phy.rate_median=5.735004910914656E-4,00_conc.red.c.m1.epf.18S.phy.rate_range={1.1641197610363536E-4,0.001987893549001},00_conc.red.c.m1.epf.trnLLF.phy.rate_95%_HPD={1.9343110207156202E-4,0.00221850756118},00_conc.red.c.m1.epf.trnLLF.phy.rate_median=0.001021808975361,length=13.349932801895235,00_conc.red.c.m1.epf.18S.phy.rate=6.025781545548216E-4,00_conc.red.c.m1.epf.18S.phy.rate_95%_HPD={2.5375892864398737E-4,0.001005753620839},00_conc.red.c.m1.epf.matK.phy.rate=0.0010088708516040523,height_median=6.103562100179261E-12,00_conc.red.c.m1.epf.matK.phy.rate_95%_HPD={5.183895649870031E-4,0.001590898593386},height_range={0.0,2.0243362541805254E-11},00_conc.red.c.m1.epf.25S.phy.rate=0.001937791766019084,00_conc.red.c.m1.epf.trnLLF.phy.rate=0.0011124640467767694,height_95%_HPD={0.0,1.2100542789994506E-11},00_conc.red.c.m1.epf.25S.phy.rate_range={6.017413231332449E-4,0.005422952290106},length_median=13.32907547766,00_conc.red.c.m1.epf.25S.phy.rate_median=0.001862202111639,00_conc.red.c.m1.epf.matK.phy.rate_range={3.062696636999925E-4,0.003198215093032},00_conc.red.c.m1.epf.trnLLF.phy.rate_range={5.063756842835642E-5,0.005510647517215},00_conc.red.c.m1.epf.matK.phy.rate_median=9.727630363963361E-4,height=6.2551139821624275E-12]:13.32907547766029,1[&length_range={4.847269014556,22.42144052815},00_conc.red.c.m1.epf.25S.phy.rate_95%_HPD={4.980965412269719E-4,0.001664686282042},length_95%_HPD={9.003474261498,17.8981106622},00_conc.red.c.m1.epf.18S.phy.rate_median=2.823304800855646E-4,00_conc.red.c.m1.epf.18S.phy.rate_range={2.7856455261933802E-5,0.001144666949918},00_conc.red.c.m1.epf.trnLLF.phy.rate_95%_HPD={6.39530273386363E-4,0.004660453917675},00_conc.red.c.m1.epf.trnLLF.phy.rate_median=0.002242064967272,length=13.349932801895235,00_conc.red.c.m1.epf.18S.phy.rate=3.0355060384446454E-4,00_conc.red.c.m1.epf.18S.phy.rate_95%_HPD={9.184701594110743E-5,5.557190040880412E-4},00_conc.red.c.m1.epf.matK.phy.rate=8.640862374320516E-4,height_median=6.103562100179261E-12,00_conc.red.c.m1.epf.matK.phy.rate_95%_HPD={4.234819209960318E-4,0.001385158377499},height_range={0.0,2.0243362541805254E-11},00_conc.red.c.m1.epf.25S.phy.rate=0.0010402081547817503,00_conc.red.c.m1.epf.trnLLF.phy.rate=0.002440493230176407,height_95%_HPD={0.0,1.2100542789994506E-11},00_conc.red.c.m1.epf.25S.phy.rate_range={2.660893578834836E-4,0.00334129847483},length_median=13.32907547766,00_conc.red.c.m1.epf.25S.phy.rate_median=9.9946208390052E-4,00_conc.red.c.m1.epf.matK.phy.rate_range={2.1209498695053082E-4,0.002675879295299},00_conc.red.c.m1.epf.trnLLF.phy.rate_range={2.2484529106826226E-4,0.01485956081948},00_conc.red.c.m1.epf.matK.phy.rate_median=8.290809054890992E-4,height=6.2551139821624275E-12]:13.32907547766029)[&length_range={1.94902927946,18.4885639431},00_conc.red.c.m1.epf.25S.phy.rate_95%_HPD={5.69480995486381E-4,0.002697713894305},length_95%_HPD={3.897815070835,12.13532057981},00_conc.red.c.m1.epf.trnLLF.phy.rate_95%_HPD={7.457110533317143E-4,0.005342391803405},00_conc.red.c.m1.epf.trnLLF.phy.rate_median=0.002552814459657,00_conc.red.c.m1.epf.18S.phy.rate_95%_HPD={7.994039292830442E-5,7.737510889637378E-4},height_median=13.329075477666393,height_range={4.847269014561007,22.421440528152594},00_conc.red.c.m1.epf.trnLLF.phy.rate=0.0027941446297124685,height_95%_HPD={9.003474261511428,17.8981106622035},length_median=7.763948145907,00_conc.red.c.m1.epf.25S.phy.rate_median=0.001406721743415,height=13.349932801901533,00_conc.red.c.m1.epf.18S.phy.rate_median=3.3899071046440893E-4,00_conc.red.c.m1.epf.18S.phy.rate_range={2.209432051139083E-5,0.003156578435649},length=7.91287238053799,posterior=1.0,00_conc.red.c.m1.epf.18S.phy.rate=3.7846098910226163E-4,00_conc.red.c.m1.epf.matK.phy.rate=7.338160227017358E-4,00_conc.red.c.m1.epf.matK.phy.rate_95%_HPD={2.3932350695485984E-4,0.001350569537291},00_conc.red.c.m1.epf.25S.phy.rate=0.0015112560578294414,00_conc.red.c.m1.epf.25S.phy.rate_range={2.8249896591714694E-4,0.006505759391455},00_conc.red.c.m1.epf.matK.phy.rate_range={1.0570381193118319E-4,0.00384487558209},00_conc.red.c.m1.epf.trnLLF.phy.rate_range={1.8612575215135827E-4,0.0143072509183},00_conc.red.c.m1.epf.matK.phy.rate_median=6.798452067296477E-4]:7.933102761565507)[&length_range={0.05123228698681,8.317856594729},00_conc.red.c.m1.epf.25S.phy.rate_95%_HPD={6.329302992959792E-5,0.001210374197644},length_95%_HPD={0.3466512732462,3.538961854122},00_conc.red.c.m1.epf.trnLLF.phy.rate_95%_HPD={6.283477836458034E-5,0.003154312600825},00_conc.red.c.m1.epf.trnLLF.phy.rate_median=9.107636200807249E-4,00_conc.red.c.m1.epf.18S.phy.rate_95%_HPD={1.3664154661549604E-5,5.350613812352291E-4},height_median=21.2621782392319,height_range={13.392647219117002,29.531239419766397},00_conc.red.c.m1.epf.trnLLF.phy.rate=0.0012088322408461635,height_95%_HPD={17.254288908293006,25.35505605171},length_median=1.573078135227,00_conc.red.c.m1.epf.25S.phy.rate_median=4.372659117864385E-4,height=21.26246540539109,00_conc.red.c.m1.epf.18S.phy.rate_median=1.5626109090287376E-4,00_conc.red.c.m1.epf.18S.phy.rate_range={7.630470662984203E-6,0.002541513373247},length=1.7433471272609082,posterior=0.9997066744886803,00_conc.red.c.m1.epf.18S.phy.rate=2.0479814167987355E-4,00_conc.red.c.m1.epf.matK.phy.rate=0.0020455421529112588,00_conc.red.c.m1.epf.matK.phy.rate_95%_HPD={3.8817168676616665E-4,0.004477076576985},00_conc.red.c.m1.epf.25S.phy.rate=5.272825385266606E-4,00_conc.red.c.m1.epf.25S.phy.rate_range={3.9103988029169684E-5,0.005783207476518},00_conc.red.c.m1.epf.matK.phy.rate_range={2.120362877356197E-4,0.01035341053518},00_conc.red.c.m1.epf.trnLLF.phy.rate_range={2.7074085890331128E-5,0.01874548464407},00_conc.red.c.m1.epf.matK.phy.rate_median=0.001770905615983]:1.7210833088646034)[&length_range={0.001032515443384,6.514711260923},00_conc.red.c.m1.epf.25S.phy.rate_95%_HPD={5.8487280540384E-5,0.001363299997111},length_95%_HPD={0.1059711396929,2.424078786562},00_conc.red.c.m1.epf.trnLLF.phy.rate_95%_HPD={4.3406357649514175E-5,0.002493959078368},00_conc.red.c.m1.epf.trnLLF.phy.rate_median=6.943648729319518E-4,00_conc.red.c.m1.epf.18S.phy.rate_95%_HPD={1.2743717320712106E-5,6.782130763009897E-4},height_median=22.983261548096504,height_range={15.271424039037704,30.9326314722905},00_conc.red.c.m1.epf.trnLLF.phy.rate=9.337450100302495E-4,height_95%_HPD={19.1145583473332,26.913968166971},length_median=0.9324051001231,00_conc.red.c.m1.epf.25S.phy.rate_median=4.753189437090512E-4,height=22.997645954023252,00_conc.red.c.m1.epf.18S.phy.rate_median=1.838139785421444E-4,00_conc.red.c.m1.epf.18S.phy.rate_range={8.46643165122948E-6,0.003973509159948},length=1.0772259559406365,posterior=0.9789872270072798,00_conc.red.c.m1.epf.18S.phy.rate=2.498594766630353E-4,00_conc.red.c.m1.epf.matK.phy.rate=0.0016128843440661891,00_conc.red.c.m1.epf.matK.phy.rate_95%_HPD={2.32986565426792E-4,0.003697423058935},00_conc.red.c.m1.epf.25S.phy.rate=5.830415683154189E-4,00_conc.red.c.m1.epf.25S.phy.rate_range={2.6503389067263284E-5,0.005333299733993},00_conc.red.c.m1.epf.matK.phy.rate_range={1.1772734200377886E-4,0.009047965374184},00_conc.red.c.m1.epf.trnLLF.phy.rate_range={3.1511351998065593E-5,0.01585018090628},00_conc.red.c.m1.epf.matK.phy.rate_median=0.001347366460849]:1.08801116346309,(24[&length_range={9.005648501756,28.47529503298},00_conc.red.c.m1.epf.25S.phy.rate_95%_HPD={3.9721622695582993E-4,0.001510324662312},length_95%_HPD={14.58437766396,24.16064376713},00_conc.red.c.m1.epf.18S.phy.rate_median=2.626848290511429E-4,00_conc.red.c.m1.epf.18S.phy.rate_range={5.253652745205135E-5,8.89583819056801E-4},00_conc.red.c.m1.epf.trnLLF.phy.rate_95%_HPD={3.5037778706904326E-4,0.001540950863244},00_conc.red.c.m1.epf.trnLLF.phy.rate_median=8.544974948187771E-4,length=19.477327622896027,00_conc.red.c.m1.epf.18S.phy.rate=2.760330019953991E-4,00_conc.red.c.m1.epf.18S.phy.rate_95%_HPD={1.131425068023125E-4,4.696576799943684E-4},00_conc.red.c.m1.epf.matK.phy.rate=6.952404497737663E-4,height_median=6.195932655828074E-12,00_conc.red.c.m1.epf.matK.phy.rate_95%_HPD={3.522086095050071E-4,0.001093023791578},height_range={0.0,2.000177801164682E-11},00_conc.red.c.m1.epf.25S.phy.rate=9.182338652554213E-4,00_conc.red.c.m1.epf.trnLLF.phy.rate=9.002021796810218E-4,height_95%_HPD={0.0,1.1993961379630491E-11},00_conc.red.c.m1.epf.25S.phy.rate_range={2.2006587394850463E-4,0.003076444778976},length_median=19.51423129973,00_conc.red.c.m1.epf.25S.phy.rate_median=8.779367143137605E-4,00_conc.red.c.m1.epf.matK.phy.rate_range={1.8582275164327866E-4,0.00179102373201},00_conc.red.c.m1.epf.trnLLF.phy.rate_range={1.6757261118517997E-4,0.002991569165226},00_conc.red.c.m1.epf.matK.phy.rate_median=6.710381881033395E-4,height=6.260529120795537E-12]:20.3309929919768,((15[&length_range={8.016252767174,26.58944274295},00_conc.red.c.m1.epf.25S.phy.rate_95%_HPD={3.193621352233725E-4,0.00102216140496},length_95%_HPD={12.39265736306,21.25579022697},00_conc.red.c.m1.epf.18S.phy.rate_median=3.512008980322898E-4,00_conc.red.c.m1.epf.18S.phy.rate_range={7.078176232395293E-5,0.001499934240344},00_conc.red.c.m1.epf.trnLLF.phy.rate_95%_HPD={0.001171889763154,0.003687153181578},00_conc.red.c.m1.epf.trnLLF.phy.rate_median=0.00223703770971,length=16.81397522093691,00_conc.red.c.m1.epf.18S.phy.rate=3.677853154458934E-4,00_conc.red.c.m1.epf.18S.phy.rate_95%_HPD={1.555480067481838E-4,6.230387812814571E-4},00_conc.red.c.m1.epf.matK.phy.rate=9.945551568575346E-4,height_median=6.203038083185675E-12,00_conc.red.c.m1.epf.matK.phy.rate_95%_HPD={5.614718798424888E-4,0.001496999387568},height_range={0.0,2.0605739337042905E-11},00_conc.red.c.m1.epf.25S.phy.rate=6.501908527826116E-4,00_conc.red.c.m1.epf.trnLLF.phy.rate=0.0023167029610932895,height_95%_HPD={0.0,1.1993961379630491E-11},00_conc.red.c.m1.epf.25S.phy.rate_range={1.6051924801821688E-4,0.001817916526066},length_median=16.778797782,00_conc.red.c.m1.epf.25S.phy.rate_median=6.278999029433574E-4,00_conc.red.c.m1.epf.matK.phy.rate_range={3.1608614035654034E-4,0.002652436245017},00_conc.red.c.m1.epf.trnLLF.phy.rate_range={6.025043929779678E-4,0.006858360423185},00_conc.red.c.m1.epf.matK.phy.rate_median=9.681506514626374E-4,height=6.287948896947709E-12]:16.778485343460595,(17[&length_range={6.033634478486,23.82418181758},00_conc.red.c.m1.epf.25S.phy.rate_95%_HPD={4.50349046474181E-4,0.001463800981818},length_95%_HPD={9.912176853882,18.99185040517},00_conc.red.c.m1.epf.18S.phy.rate_median=1.7005838497197127E-4,00_conc.red.c.m1.epf.18S.phy.rate_range={2.0925374079614524E-5,7.888926126697603E-4},00_conc.red.c.m1.epf.trnLLF.phy.rate_95%_HPD={6.348753026629709E-4,0.002626762257563},00_conc.red.c.m1.epf.trnLLF.phy.rate_median=0.001473979780789,length=14.363337923073095,00_conc.red.c.m1.epf.18S.phy.rate=1.8480923563866087E-4,00_conc.red.c.m1.epf.18S.phy.rate_95%_HPD={4.588264442242966E-5,3.5079831772640626E-4},00_conc.red.c.m1.epf.matK.phy.rate=0.001344046033998991,height_median=6.195932655828074E-12,00_conc.red.c.m1.epf.matK.phy.rate_95%_HPD={7.583031246184403E-4,0.002032239365356},height_range={0.0,1.98525640371372E-11},00_conc.red.c.m1.epf.25S.phy.rate=9.188930440384461E-4,00_conc.red.c.m1.epf.trnLLF.phy.rate=0.0015506306021796305,height_95%_HPD={0.0,1.1993961379630491E-11},00_conc.red.c.m1.epf.25S.phy.rate_range={2.6020012941137466E-4,0.002662714809534},length_median=14.3052389137,00_conc.red.c.m1.epf.25S.phy.rate_median=8.820122750140235E-4,00_conc.red.c.m1.epf.matK.phy.rate_range={4.550074048649933E-4,0.003477917484838},00_conc.red.c.m1.epf.trnLLF.phy.rate_range={2.793840934787519E-4,0.005816964339318},00_conc.red.c.m1.epf.matK.phy.rate_median=0.00130336841404,height=6.2583751916149496E-12]:14.301103496268105,14[&length_range={6.033634478486,23.82418181758},00_conc.red.c.m1.epf.25S.phy.rate_95%_HPD={2.614358394572429E-4,0.001007141596821},length_95%_HPD={9.915217042715,18.99185040517},00_conc.red.c.m1.epf.18S.phy.rate_median=7.970088669588059E-5,00_conc.red.c.m1.epf.18S.phy.rate_range={6.487743268769709E-6,6.12428822830866E-4},00_conc.red.c.m1.epf.trnLLF.phy.rate_95%_HPD={0.002136157796887,0.006287031081685},00_conc.red.c.m1.epf.trnLLF.phy.rate_median=0.003901022751517,length=14.363447539665403,00_conc.red.c.m1.epf.18S.phy.rate=9.044777608498918E-5,00_conc.red.c.m1.epf.18S.phy.rate_95%_HPD={1.4222306969438316E-5,1.9245369718182476E-4},00_conc.red.c.m1.epf.matK.phy.rate=0.0013310895418425655,height_median=6.195932655828074E-12,00_conc.red.c.m1.epf.matK.phy.rate_95%_HPD={7.033888153770929E-4,0.002008002749094},height_range={0.0,1.98525640371372E-11},00_conc.red.c.m1.epf.25S.phy.rate=6.143636538762045E-4,00_conc.red.c.m1.epf.trnLLF.phy.rate=0.004037205162579081,height_95%_HPD={0.0,1.1993961379630491E-11},00_conc.red.c.m1.epf.25S.phy.rate_range={1.0668102552704469E-4,0.001942495985552},length_median=14.30609971216,00_conc.red.c.m1.epf.25S.phy.rate_median=5.879357317914076E-4,00_conc.red.c.m1.epf.matK.phy.rate_range={4.359649052135679E-4,0.003930824593814},00_conc.red.c.m1.epf.trnLLF.phy.rate_range={0.001206639283228,0.01277779203212},00_conc.red.c.m1.epf.matK.phy.rate_median=0.001288044371263,height=6.2590112525103776E-12]:14.301103496268105)[&length_range={0.01225401677559,12.41466282505},00_conc.red.c.m1.epf.25S.phy.rate_95%_HPD={1.5549817572416092E-4,0.002062914606476},length_95%_HPD={0.4506450729103,5.099601159434},00_conc.red.c.m1.epf.trnLLF.phy.rate_95%_HPD={5.5905812039711746E-5,0.002033417733625},00_conc.red.c.m1.epf.trnLLF.phy.rate_median=6.041928146241925E-4,00_conc.red.c.m1.epf.18S.phy.rate_95%_HPD={1.0722745277933168E-5,4.3251670960384067E-4},height_median=14.301103496274301,height_range={6.033634478494001,23.824181817584698},00_conc.red.c.m1.epf.trnLLF.phy.rate=7.835210404778117E-4,height_95%_HPD={9.916395545647994,18.988636230839397},length_median=2.2138600081725004,00_conc.red.c.m1.epf.25S.phy.rate_median=7.790319463739306E-4,height=14.357228269093035,00_conc.red.c.m1.epf.18S.phy.rate_median=1.3056910727395993E-4,00_conc.red.c.m1.epf.18S.phy.rate_range={6.82721096076694E-6,0.00190590452114},length=2.463152699031664,posterior=0.9967734193754834,00_conc.red.c.m1.epf.18S.phy.rate=1.6966691892750515E-4,00_conc.red.c.m1.epf.matK.phy.rate=0.001221435536676526,00_conc.red.c.m1.epf.matK.phy.rate_95%_HPD={2.1878197214367562E-4,0.002693498751621},00_conc.red.c.m1.epf.25S.phy.rate=9.182348516423138E-4,00_conc.red.c.m1.epf.25S.phy.rate_range={6.017752233727241E-5,0.007112043313121},00_conc.red.c.m1.epf.matK.phy.rate_range={9.344211038205493E-5,0.008226997804804},00_conc.red.c.m1.epf.trnLLF.phy.rate_range={2.4670588863637156E-5,0.008848148065852},00_conc.red.c.m1.epf.matK.phy.rate_median=0.0010342430470585001]:2.477381847192497)[&length_range={3.613225757171E-4,11.53734787399},00_conc.red.c.m1.epf.25S.phy.rate_95%_HPD={8.40321834627174E-5,0.001714612201734},length_95%_HPD={0.2960657566986,4.932862138183},00_conc.red.c.m1.epf.trnLLF.phy.rate_95%_HPD={7.302327060346135E-5,0.00619728875403},00_conc.red.c.m1.epf.trnLLF.phy.rate_median=0.0019162272749015,00_conc.red.c.m1.epf.18S.phy.rate_95%_HPD={1.722797767624133E-5,7.686218395655391E-4},height_median=16.778485343466798,height_range={8.016252767184,26.589442742961403},00_conc.red.c.m1.epf.trnLLF.phy.rate=0.002423697720596775,height_95%_HPD={12.388795309429,21.23496008433521},length_median=2.1389773595320003,00_conc.red.c.m1.epf.25S.phy.rate_median=6.343817786347368E-4,height=16.81189471225109,00_conc.red.c.m1.epf.18S.phy.rate_median=2.361540780669325E-4,00_conc.red.c.m1.epf.18S.phy.rate_range={8.010615586393024E-6,0.004733318773087},length=2.3701508455879963,posterior=0.9943734833737767,00_conc.red.c.m1.epf.18S.phy.rate=3.044592216184083E-4,00_conc.red.c.m1.epf.matK.phy.rate=5.665614902267684E-4,00_conc.red.c.m1.epf.matK.phy.rate_95%_HPD={8.9881957109961E-5,0.001276906182316},00_conc.red.c.m1.epf.25S.phy.rate=7.540974680399265E-4,00_conc.red.c.m1.epf.25S.phy.rate_range={4.727691791810473E-5,0.005403863428843},00_conc.red.c.m1.epf.matK.phy.rate_range={5.877636912190572E-5,0.005456749949674},00_conc.red.c.m1.epf.trnLLF.phy.rate_range={4.5753636178651466E-5,0.01970559885122},00_conc.red.c.m1.epf.matK.phy.rate_median=4.7577231339479466E-4]:2.279665288525301,33[&length_range={9.005648501756,28.11913226419},00_conc.red.c.m1.epf.25S.phy.rate_95%_HPD={3.892643791382136E-4,0.001125331000372},length_95%_HPD={14.59607732796,23.97952380774},00_conc.red.c.m1.epf.18S.phy.rate_median=1.481503926171512E-4,00_conc.red.c.m1.epf.18S.phy.rate_range={1.623556507498495E-5,7.527802114079302E-4},00_conc.red.c.m1.epf.trnLLF.phy.rate_95%_HPD={1.8966008310702977E-4,0.001138901058663},00_conc.red.c.m1.epf.trnLLF.phy.rate_median=5.953155850711457E-4,length=19.28388109419226,00_conc.red.c.m1.epf.18S.phy.rate=1.592255608367095E-4,00_conc.red.c.m1.epf.18S.phy.rate_95%_HPD={4.433502858384335E-5,2.9525773507345875E-4},00_conc.red.c.m1.epf.matK.phy.rate=8.816923619545204E-4,height_median=6.195932655828074E-12,00_conc.red.c.m1.epf.matK.phy.rate_95%_HPD={4.942051776903628E-4,0.001302811758783},height_range={0.0,2.0605739337042905E-11},00_conc.red.c.m1.epf.25S.phy.rate=7.417565317020806E-4,00_conc.red.c.m1.epf.trnLLF.phy.rate=6.342602118799226E-4,height_95%_HPD={0.0,1.1993961379630491E-11},00_conc.red.c.m1.epf.25S.phy.rate_range={2.2000080789383243E-4,0.002089940411646},length_median=19.30922934022,00_conc.red.c.m1.epf.25S.phy.rate_median=7.217564583928774E-4,00_conc.red.c.m1.epf.matK.phy.rate_range={2.674908595439299E-4,0.002253587026829},00_conc.red.c.m1.epf.trnLLF.phy.rate_range={7.242742717975391E-5,0.002362671111655},00_conc.red.c.m1.epf.matK.phy.rate_median=8.58982393451562E-4,height=6.27574077195091E-12]:19.058150631985903)[&length_range={0.001419105172431,8.339415686404},00_conc.red.c.m1.epf.25S.phy.rate_95%_HPD={5.996765525791847E-5,0.001175342784416},length_95%_HPD={0.02876159457263,3.184999186747},00_conc.red.c.m1.epf.trnLLF.phy.rate_95%_HPD={5.593734032365039E-5,0.004488160393944},00_conc.red.c.m1.epf.trnLLF.phy.rate_median=0.001126881215337,00_conc.red.c.m1.epf.18S.phy.rate_95%_HPD={1.097290044423887E-5,5.603915693979174E-4},height_median=19.0581506319921,height_range={10.750832826119598,28.119132264198903},00_conc.red.c.m1.epf.trnLLF.phy.rate=0.0015847450766575996,height_95%_HPD={14.698704769345994,23.309775393262804},length_median=1.149368210203,00_conc.red.c.m1.epf.25S.phy.rate_median=4.078544362892009E-4,height=19.05967241421488,00_conc.red.c.m1.epf.18S.phy.rate_median=1.5415008857368263E-4,00_conc.red.c.m1.epf.18S.phy.rate_range={7.872814348251145E-6,0.003755348035531},length=1.362026912220894,posterior=0.49260019732807125,00_conc.red.c.m1.epf.18S.phy.rate=2.0842234479329837E-4,00_conc.red.c.m1.epf.matK.phy.rate=0.001308466451651641,00_conc.red.c.m1.epf.matK.phy.rate_95%_HPD={1.3717635498608095E-4,0.003052998230109},00_conc.red.c.m1.epf.25S.phy.rate=4.9972333779893E-4,00_conc.red.c.m1.epf.25S.phy.rate_range={3.171671339507896E-5,0.004425659552468},00_conc.red.c.m1.epf.matK.phy.rate_range={6.489092724878006E-5,0.007890425943827},00_conc.red.c.m1.epf.trnLLF.phy.rate_range={3.505964994187288E-5,0.0166573275715},00_conc.red.c.m1.epf.matK.phy.rate_median=0.001083086165199]:1.2728423599908965)[&length_range={0.4221612678686,11.83447926012},00_conc.red.c.m1.epf.25S.phy.rate_95%_HPD={6.674069084611907E-5,9.724993381964978E-4},length_95%_HPD={1.120752940917,6.866743688789},00_conc.red.c.m1.epf.trnLLF.phy.rate_95%_HPD={2.2072006796746197E-4,0.003798112294374},00_conc.red.c.m1.epf.trnLLF.phy.rate_median=0.001419271171004,00_conc.red.c.m1.epf.18S.phy.rate_95%_HPD={1.1503386014174235E-5,4.0836450320502966E-4},height_median=20.330992991982995,height_range={11.327239295401796,28.99967518463999},00_conc.red.c.m1.epf.trnLLF.phy.rate=0.00168983192287267,height_95%_HPD={16.043261359258,24.655686310070394},length_median=3.487682541549,00_conc.red.c.m1.epf.25S.phy.rate_median=3.933893253876809E-4,height=20.329225643638377,00_conc.red.c.m1.epf.18S.phy.rate_median=1.3112664375139387E-4,00_conc.red.c.m1.epf.18S.phy.rate_range={7.511811769504443E-6,0.001871465051881},length=3.732473644538911,posterior=1.0,00_conc.red.c.m1.epf.18S.phy.rate=1.651264254284662E-4,00_conc.red.c.m1.epf.matK.phy.rate=0.0016135591068932203,00_conc.red.c.m1.epf.matK.phy.rate_95%_HPD={3.767172305895254E-4,0.003313916963602},00_conc.red.c.m1.epf.25S.phy.rate=4.566046869398516E-4,00_conc.red.c.m1.epf.25S.phy.rate_range={3.660848638283631E-5,0.004012947676254},00_conc.red.c.m1.epf.matK.phy.rate_range={1.9742186040738177E-4,0.00781088950633},00_conc.red.c.m1.epf.trnLLF.phy.rate_range={9.074970208227863E-5,0.01379097584819},00_conc.red.c.m1.epf.matK.phy.rate_median=0.001419923751855]:3.7402797195765984)[&length_range={0.02434888288547,6.191751436756},00_conc.red.c.m1.epf.25S.phy.rate_95%_HPD={6.619522558794749E-5,0.001144883778959},length_95%_HPD={0.3051127330775,2.885296464373},00_conc.red.c.m1.epf.trnLLF.phy.rate_95%_HPD={5.2168505930476854E-5,0.002287005398422},00_conc.red.c.m1.epf.trnLLF.phy.rate_median=6.659112832367832E-4,00_conc.red.c.m1.epf.18S.phy.rate_95%_HPD={1.999013597457136E-4,0.002610754762284},height_median=24.071272711559594,height_range={16.418204832387197,31.623308744222996},00_conc.red.c.m1.epf.trnLLF.phy.rate=8.721053519877417E-4,height_95%_HPD={20.1923926073531,27.931457709351996},length_median=1.314497516179,00_conc.red.c.m1.epf.25S.phy.rate_median=4.13054208063843E-4,height=24.08306656248668,00_conc.red.c.m1.epf.18S.phy.rate_median=0.001166141721087,00_conc.red.c.m1.epf.18S.phy.rate_range={1.9318638382390394E-5,0.006911130765578},length=1.4457972098735914,posterior=0.9981867150209328,00_conc.red.c.m1.epf.18S.phy.rate=0.0012753588140214389,00_conc.red.c.m1.epf.matK.phy.rate=6.400728124480544E-4,00_conc.red.c.m1.epf.matK.phy.rate_95%_HPD={9.939850173576101E-5,0.001450428642347},00_conc.red.c.m1.epf.25S.phy.rate=4.966518139951477E-4,00_conc.red.c.m1.epf.25S.phy.rate_range={3.171671339507896E-5,0.006298386444318},00_conc.red.c.m1.epf.matK.phy.rate_range={6.622791821090912E-5,0.005771601836956},00_conc.red.c.m1.epf.trnLLF.phy.rate_range={2.4670588863637156E-5,0.01110045580882},00_conc.red.c.m1.epf.matK.phy.rate_median=5.370985053071733E-4]:1.4600692410384077,7[&length_range={17.99554067493,34.41695195625},00_conc.red.c.m1.epf.25S.phy.rate_95%_HPD={2.4879333220467943E-4,7.140828307578969E-4},length_95%_HPD={21.52423019495,29.36883702851},00_conc.red.c.m1.epf.18S.phy.rate_median=2.2008843652297294E-4,00_conc.red.c.m1.epf.18S.phy.rate_range={3.6470505211548453E-5,7.203344135144151E-4},00_conc.red.c.m1.epf.trnLLF.phy.rate_95%_HPD={2.5732435128279557E-4,0.001174250921361},00_conc.red.c.m1.epf.trnLLF.phy.rate_median=6.535331879713937E-4,length=25.526908679352672,00_conc.red.c.m1.epf.18S.phy.rate=2.295654300609013E-4,00_conc.red.c.m1.epf.18S.phy.rate_95%_HPD={1.009483611743141E-4,3.834666910184613E-4},00_conc.red.c.m1.epf.matK.phy.rate=0.0010143121224286725,height_median=6.103562100179261E-12,00_conc.red.c.m1.epf.matK.phy.rate_95%_HPD={6.588034556871375E-4,0.00138558507237},height_range={0.0,1.9589663224905962E-11},00_conc.red.c.m1.epf.25S.phy.rate=4.684053683052338E-4,00_conc.red.c.m1.epf.trnLLF.phy.rate=6.861430733618116E-4,height_95%_HPD={0.0,1.1993961379630491E-11},00_conc.red.c.m1.epf.25S.phy.rate_range={1.2158113598450998E-4,0.001120625707203},length_median=25.5276940261,00_conc.red.c.m1.epf.25S.phy.rate_median=4.561569660176433E-4,00_conc.red.c.m1.epf.matK.phy.rate_range={4.1959247933321845E-4,0.002171928569122},00_conc.red.c.m1.epf.trnLLF.phy.rate_range={1.2175072960590266E-4,0.002016919895867},00_conc.red.c.m1.epf.matK.phy.rate_median=9.988415867829034E-4,height=6.281785718870109E-12]:25.531341952591898)[&length_range={0.5397536177467,10.95756584922},00_conc.red.c.m1.epf.25S.phy.rate_95%_HPD={6.35043263039738E-4,0.003887684878864},length_95%_HPD={1.226629456088,5.589148387187},00_conc.red.c.m1.epf.trnLLF.phy.rate_95%_HPD={5.39181940127307E-5,0.001596135144157},00_conc.red.c.m1.epf.trnLLF.phy.rate_median=5.123801586055257E-4,00_conc.red.c.m1.epf.18S.phy.rate_95%_HPD={1.813009554375074E-5,8.054475843587764E-4},height_median=25.531341952598,height_range={17.995540674937196,34.416951956257996},00_conc.red.c.m1.epf.trnLLF.phy.rate=6.427277123615032E-4,height_95%_HPD={21.558013062431602,29.402057824516994},length_median=3.08379977907,00_conc.red.c.m1.epf.25S.phy.rate_median=0.001914443753184,height=25.528781684215957,00_conc.red.c.m1.epf.18S.phy.rate_median=2.7153560223959597E-4,00_conc.red.c.m1.epf.18S.phy.rate_range={1.0958969718245147E-5,0.00347173172399},length=3.246749815450143,posterior=1.0,00_conc.red.c.m1.epf.18S.phy.rate=3.341764562076694E-4,00_conc.red.c.m1.epf.matK.phy.rate=0.0010017578885234228,00_conc.red.c.m1.epf.matK.phy.rate_95%_HPD={2.2407993682588292E-4,0.002016066131092},00_conc.red.c.m1.epf.25S.phy.rate=0.00208636460714149,00_conc.red.c.m1.epf.25S.phy.rate_range={2.878551820080517E-4,0.008146788558978},00_conc.red.c.m1.epf.matK.phy.rate_range={9.578936604641764E-5,0.005257291824647},00_conc.red.c.m1.epf.trnLLF.phy.rate_range={2.476606698005685E-5,0.007038479122159},00_conc.red.c.m1.epf.matK.phy.rate_median=8.984128795607927E-4]:3.2441846440939948)[&length_range={0.09936256669771,9.710464862975},00_conc.red.c.m1.epf.25S.phy.rate_95%_HPD={1.8888172255231863E-4,0.002320042462029},length_95%_HPD={0.6955845588383,4.334917096334},00_conc.red.c.m1.epf.trnLLF.phy.rate_95%_HPD={5.3637012944360876E-5,0.002050202998101},00_conc.red.c.m1.epf.trnLLF.phy.rate_median=6.291572538873704E-4,00_conc.red.c.m1.epf.18S.phy.rate_95%_HPD={1.0537194749528548E-4,0.001702003432761},height_median=28.775526596691996,height_range={21.106324376254197,36.626280912347994},00_conc.red.c.m1.epf.trnLLF.phy.rate=8.091461733476974E-4,height_95%_HPD={24.846770725173887,32.749632916155505},length_median=2.213878533681,00_conc.red.c.m1.epf.25S.phy.rate_median=9.426451339262274E-4,height=28.775531499665806,00_conc.red.c.m1.epf.18S.phy.rate_median=6.385226530420281E-4,00_conc.red.c.m1.epf.18S.phy.rate_range={3.5217880101804164E-5,0.005705543867921},length=2.3709570128803232,posterior=1.0,00_conc.red.c.m1.epf.18S.phy.rate=7.527302693140653E-4,00_conc.red.c.m1.epf.matK.phy.rate=7.612040902997222E-4,00_conc.red.c.m1.epf.matK.phy.rate_95%_HPD={1.1340104107525651E-4,0.001614718993104},00_conc.red.c.m1.epf.25S.phy.rate=0.001084077944467986,00_conc.red.c.m1.epf.25S.phy.rate_range={7.964962130496914E-5,0.006357359695689},00_conc.red.c.m1.epf.matK.phy.rate_range={6.293993151764724E-5,0.00552968832616},00_conc.red.c.m1.epf.trnLLF.phy.rate_range={2.2220968276212405E-5,0.009568514978066},00_conc.red.c.m1.epf.matK.phy.rate_median=6.614784360276148E-4]:2.368858313566406,((4[&length_range={6.889900774921,32.05098980594},00_conc.red.c.m1.epf.25S.phy.rate_95%_HPD={1.4668355419303548E-4,6.326378701736939E-4},length_95%_HPD={12.88169487727,26.09043943664},00_conc.red.c.m1.epf.18S.phy.rate_median=1.9500556782391418E-4,00_conc.red.c.m1.epf.18S.phy.rate_range={2.8482322752185823E-5,9.689206847441507E-4},00_conc.red.c.m1.epf.trnLLF.phy.rate_95%_HPD={0.001071693984377,0.003694306391692},00_conc.red.c.m1.epf.trnLLF.phy.rate_median=0.002156505543876,length=19.42275822913972,00_conc.red.c.m1.epf.18S.phy.rate=2.0911838116441614E-4,00_conc.red.c.m1.epf.18S.phy.rate_95%_HPD={6.491996904433495E-5,3.787623558993671E-4},00_conc.red.c.m1.epf.matK.phy.rate=7.789698547605966E-4,height_median=6.0040861171728466E-12,00_conc.red.c.m1.epf.matK.phy.rate_95%_HPD={3.949559337571133E-4,0.001232877233711},height_range={0.0,2.000177801164682E-11},00_conc.red.c.m1.epf.25S.phy.rate=3.691849810526541E-4,00_conc.red.c.m1.epf.trnLLF.phy.rate=0.0022688236545526583,height_95%_HPD={0.0,1.240607616637135E-11},00_conc.red.c.m1.epf.25S.phy.rate_range={7.972890894799277E-5,0.001277027118424},length_median=19.44978909277,00_conc.red.c.m1.epf.25S.phy.rate_median=3.51007467501588E-4,00_conc.red.c.m1.epf.matK.phy.rate_range={2.0839490805927088E-4,0.002634954975705},00_conc.red.c.m1.epf.trnLLF.phy.rate_range={5.94916064581205E-4,0.007043069630152},00_conc.red.c.m1.epf.matK.phy.rate_median=7.46804702663409E-4,height=6.25250039145896E-12]:19.385565268609597,8[&length_range={6.889900774921,32.05098980594},00_conc.red.c.m1.epf.25S.phy.rate_95%_HPD={2.1233432526806013E-4,8.001585606063564E-4},length_95%_HPD={12.94888851845,26.0659720956},00_conc.red.c.m1.epf.18S.phy.rate_median=3.746824634355315E-4,00_conc.red.c.m1.epf.18S.phy.rate_range={9.132088632409493E-5,0.001378754705017},00_conc.red.c.m1.epf.trnLLF.phy.rate_95%_HPD={5.540757119807849E-4,0.002156765004941},00_conc.red.c.m1.epf.trnLLF.phy.rate_median=0.001210721420933,length=19.392705791101296,00_conc.red.c.m1.epf.18S.phy.rate=3.9451727860413276E-4,00_conc.red.c.m1.epf.18S.phy.rate_95%_HPD={1.601867092718457E-4,6.583219358150731E-4},00_conc.red.c.m1.epf.matK.phy.rate=5.021234859700412E-4,height_median=6.0040861171728466E-12,00_conc.red.c.m1.epf.matK.phy.rate_95%_HPD={2.2808134708309844E-4,8.096165988636971E-4},height_range={0.0,2.000177801164682E-11},00_conc.red.c.m1.epf.25S.phy.rate=4.8597303425084186E-4,00_conc.red.c.m1.epf.trnLLF.phy.rate=0.0012718370884151477,height_95%_HPD={0.0,1.240607616637135E-11},00_conc.red.c.m1.epf.25S.phy.rate_range={1.1311739475373444E-4,0.001773771204884},length_median=19.42499628717,00_conc.red.c.m1.epf.25S.phy.rate_median=4.637134053536309E-4,00_conc.red.c.m1.epf.matK.phy.rate_range={1.0654762288333535E-4,0.002174915444236},00_conc.red.c.m1.epf.trnLLF.phy.rate_range={2.095160575632977E-4,0.004987057506845},00_conc.red.c.m1.epf.matK.phy.rate_median=4.8031717273519254E-4,height=6.254325774439763E-12]:19.385565268609597)[&length_range={0.01462490603375,15.59658174956},00_conc.red.c.m1.epf.25S.phy.rate_95%_HPD={9.218046509194881E-5,0.001505558494644},length_95%_HPD={0.2408407238376,6.368543970802},00_conc.red.c.m1.epf.trnLLF.phy.rate_95%_HPD={5.312863793059642E-5,0.001806836733497},00_conc.red.c.m1.epf.trnLLF.phy.rate_median=5.441468668473506E-4,00_conc.red.c.m1.epf.18S.phy.rate_95%_HPD={2.6934638583060952E-5,0.00102044460472},height_median=19.3855652686156,height_range={6.889900774927,32.050989805941605},00_conc.red.c.m1.epf.trnLLF.phy.rate=7.035458828875361E-4,height_95%_HPD={12.952507822111002,26.06471485252799},length_median=2.431657639873,00_conc.red.c.m1.epf.25S.phy.rate_median=5.572448743811546E-4,height=19.35472573358933,00_conc.red.c.m1.epf.18S.phy.rate_median=3.1720006626795283E-4,00_conc.red.c.m1.epf.18S.phy.rate_range={9.211008911941467E-6,0.005718775747072},length=2.8230825400213773,posterior=0.9781872483400442,00_conc.red.c.m1.epf.18S.phy.rate=4.03706961154443E-4,00_conc.red.c.m1.epf.matK.phy.rate=7.017669134644382E-4,00_conc.red.c.m1.epf.matK.phy.rate_95%_HPD={1.0672450865551254E-4,0.001571243229673},00_conc.red.c.m1.epf.25S.phy.rate=6.63571181197858E-4,00_conc.red.c.m1.epf.25S.phy.rate_range={3.498389535788741E-5,0.006205387135793},00_conc.red.c.m1.epf.matK.phy.rate_range={7.023360904578946E-5,0.006870219273486},00_conc.red.c.m1.epf.trnLLF.phy.rate_range={2.691124146408371E-5,0.009711628569061},00_conc.red.c.m1.epf.matK.phy.rate_median=5.886543103191591E-4]:2.8632473223673998,(11[&length_range={8.05164425305,31.92660786278},00_conc.red.c.m1.epf.25S.phy.rate_95%_HPD={1.2970906368850625E-4,6.426994537818867E-4},length_95%_HPD={12.31258626196,25.34830140082},00_conc.red.c.m1.epf.18S.phy.rate_median=1.9673326298091871E-4,00_conc.red.c.m1.epf.18S.phy.rate_range={2.0117094493035345E-5,0.001152194027366},00_conc.red.c.m1.epf.trnLLF.phy.rate_95%_HPD={2.041806603554086E-4,0.001337336973564},00_conc.red.c.m1.epf.trnLLF.phy.rate_median=6.669714530195281E-4,length=18.875558386269653,00_conc.red.c.m1.epf.18S.phy.rate=2.153736126601375E-4,00_conc.red.c.m1.epf.18S.phy.rate_95%_HPD={5.0374423512081825E-5,4.180291243879415E-4},00_conc.red.c.m1.epf.matK.phy.rate=5.831122252651358E-4,height_median=6.0111915445304476E-12,00_conc.red.c.m1.epf.matK.phy.rate_95%_HPD={2.816109079400049E-4,9.360816689431299E-4},height_range={0.0,2.000888343900442E-11},00_conc.red.c.m1.epf.25S.phy.rate=3.6811874560148833E-4,00_conc.red.c.m1.epf.trnLLF.phy.rate=7.184581785893071E-4,height_95%_HPD={0.0,1.241318159372895E-11},00_conc.red.c.m1.epf.25S.phy.rate_range={6.791527906109214E-5,0.001484837819041},length_median=18.83216304824,00_conc.red.c.m1.epf.25S.phy.rate_median=3.470244890613774E-4,00_conc.red.c.m1.epf.matK.phy.rate_range={1.5137572454223988E-4,0.001984450463172},00_conc.red.c.m1.epf.trnLLF.phy.rate_range={7.034601305910619E-5,0.00301073543867},00_conc.red.c.m1.epf.matK.phy.rate_median=5.584585087199895E-4,height=6.2895586596428416E-12]:18.83005996715432,3[&length_range={8.05164425305,31.92660786278},00_conc.red.c.m1.epf.25S.phy.rate_95%_HPD={5.606303871007259E-4,0.001658629776258},length_95%_HPD={12.30345823284,25.34873688344},00_conc.red.c.m1.epf.18S.phy.rate_median=2.1098400481575435E-4,00_conc.red.c.m1.epf.18S.phy.rate_range={2.584758493916635E-5,9.905245600525647E-4},00_conc.red.c.m1.epf.trnLLF.phy.rate_95%_HPD={2.5965360951892957E-4,0.001569119201533},00_conc.red.c.m1.epf.trnLLF.phy.rate_median=8.159809701196327E-4,length=18.879505306979905,00_conc.red.c.m1.epf.18S.phy.rate=2.2586144732107252E-4,00_conc.red.c.m1.epf.18S.phy.rate_95%_HPD={6.966696223790326E-5,4.13247518797403E-4},00_conc.red.c.m1.epf.matK.phy.rate=0.0016906493296523662,height_median=6.0111915445304476E-12,00_conc.red.c.m1.epf.matK.phy.rate_95%_HPD={9.568378912894214E-4,0.002494910488405},height_range={0.0,2.000888343900442E-11},00_conc.red.c.m1.epf.25S.phy.rate=0.0010733113612047718,00_conc.red.c.m1.epf.trnLLF.phy.rate=8.766072449129357E-4,height_95%_HPD={0.0,1.241318159372895E-11},00_conc.red.c.m1.epf.25S.phy.rate_range={3.432735529838619E-4,0.00318226453119},length_median=18.83502854046,00_conc.red.c.m1.epf.25S.phy.rate_median=0.001031133100662,00_conc.red.c.m1.epf.matK.phy.rate_range={7.072037346660203E-4,0.004379599109987},00_conc.red.c.m1.epf.trnLLF.phy.rate_range={1.1296016580063586E-4,0.003597573827464},00_conc.red.c.m1.epf.matK.phy.rate_median=0.001636817111875,height=6.289773332563461E-12]:18.83005996715432)[&length_range={0.05778404304422,15.92601411238},00_conc.red.c.m1.epf.25S.phy.rate_95%_HPD={6.451552052960552E-5,0.001057623547519},length_95%_HPD={0.4199566737607,7.037413266689},00_conc.red.c.m1.epf.trnLLF.phy.rate_95%_HPD={7.397407281040328E-5,0.002855256225814},00_conc.red.c.m1.epf.trnLLF.phy.rate_median=9.138278098176941E-4,00_conc.red.c.m1.epf.18S.phy.rate_95%_HPD={3.37405642760085E-5,0.001087784289735},height_median=18.83005996716033,height_range={8.05164425305999,31.926607862784092},00_conc.red.c.m1.epf.trnLLF.phy.rate=0.0011594328978986209,height_95%_HPD={12.312586261969003,25.348736883447202},length_median=2.8871737394215,00_conc.red.c.m1.epf.25S.phy.rate_median=3.929444142740344E-4,height=18.874279775012234,00_conc.red.c.m1.epf.18S.phy.rate_median=3.4488650075131653E-4,00_conc.red.c.m1.epf.18S.phy.rate_range={1.868784291165716E-5,0.005317375843094},length=3.282509939792175,posterior=0.9986400362656995,00_conc.red.c.m1.epf.18S.phy.rate=4.35142091309238E-4,00_conc.red.c.m1.epf.matK.phy.rate=7.115767557414721E-4,00_conc.red.c.m1.epf.matK.phy.rate_95%_HPD={1.142821623359426E-4,0.001573613832873},00_conc.red.c.m1.epf.25S.phy.rate=4.6778284180193103E-4,00_conc.red.c.m1.epf.25S.phy.rate_range={4.6730361210037875E-5,0.004843224502902},00_conc.red.c.m1.epf.matK.phy.rate_range={7.32901777789709E-5,0.005275503180404},00_conc.red.c.m1.epf.trnLLF.phy.rate_range={2.736771513303391E-5,0.01324168270897},00_conc.red.c.m1.epf.matK.phy.rate_median=6.078099569798123E-4]:3.4187526238226695)[&length_range={1.184709157591,22.40302458513},00_conc.red.c.m1.epf.25S.phy.rate_95%_HPD={2.639036267101331E-4,0.00169877383902},length_95%_HPD={3.348104061749,15.15207110399},00_conc.red.c.m1.epf.trnLLF.phy.rate_95%_HPD={1.757857269409234E-4,0.002112995924791},00_conc.red.c.m1.epf.trnLLF.phy.rate_median=8.624176580164025E-4,00_conc.red.c.m1.epf.18S.phy.rate_95%_HPD={1.8162915555581917E-5,3.04234629331457E-4},height_median=22.248812590983,height_range={11.033762071416994,33.934763464109366},00_conc.red.c.m1.epf.trnLLF.phy.rate=9.868076306113215E-4,height_95%_HPD={15.997349758492803,28.496501553370205},length_median=8.71362726821,00_conc.red.c.m1.epf.25S.phy.rate_median=7.746237908456297E-4,height=22.188335873824247,00_conc.red.c.m1.epf.18S.phy.rate_median=1.135199173194766E-4,00_conc.red.c.m1.epf.18S.phy.rate_range={6.316244780526186E-6,0.001368939201495},length=8.95815263872232,posterior=1.0,00_conc.red.c.m1.epf.18S.phy.rate=1.340604085666548E-4,00_conc.red.c.m1.epf.matK.phy.rate=5.150334282811005E-4,00_conc.red.c.m1.epf.matK.phy.rate_95%_HPD={1.2665306898118798E-4,0.001005973826049},00_conc.red.c.m1.epf.25S.phy.rate=8.669304512821306E-4,00_conc.red.c.m1.epf.25S.phy.rate_range={1.2201825960914033E-4,0.005613586583197},00_conc.red.c.m1.epf.matK.phy.rate_range={8.395933537205456E-5,0.005075402341063},00_conc.red.c.m1.epf.trnLLF.phy.rate_range={4.783913378446358E-5,0.007773988151372},00_conc.red.c.m1.epf.matK.phy.rate_median=4.645950076846071E-4]:8.895572319275402)[&length_range={2.331422219033,15.71578024409},00_conc.red.c.m1.epf.25S.phy.rate_95%_HPD={1.6606809983341428E-4,0.001216862053491},length_95%_HPD={4.329787005975,10.85441704964},00_conc.red.c.m1.epf.trnLLF.phy.rate_95%_HPD={3.7372740650230645E-4,0.003559896042249},00_conc.red.c.m1.epf.trnLLF.phy.rate_median=0.001667645997101,00_conc.red.c.m1.epf.18S.phy.rate_95%_HPD={5.471910416881553E-5,6.616421444826333E-4},height_median=31.144384910258402,height_range={22.781576322671,39.2299101592931},00_conc.red.c.m1.epf.trnLLF.phy.rate=0.001816251888560938,height_95%_HPD={27.1529743763683,35.141855133492996},length_median=7.263337379882,00_conc.red.c.m1.epf.25S.phy.rate_median=5.925385049953614E-4,height=31.14648851254643,00_conc.red.c.m1.epf.18S.phy.rate_median=2.8890024122473157E-4,00_conc.red.c.m1.epf.18S.phy.rate_range={2.1937640413881217E-5,0.001959370764544},length=7.4329184466755756,posterior=1.0,00_conc.red.c.m1.epf.18S.phy.rate=3.2298085076070055E-4,00_conc.red.c.m1.epf.matK.phy.rate=0.004066516193290479,00_conc.red.c.m1.epf.matK.phy.rate_95%_HPD={0.002186668195056,0.006014022450164},00_conc.red.c.m1.epf.25S.phy.rate=6.407270623958889E-4,00_conc.red.c.m1.epf.25S.phy.rate_range={5.7139303132331136E-5,0.002796673753202},00_conc.red.c.m1.epf.matK.phy.rate_range={0.001398710407738,0.01020321138367},00_conc.red.c.m1.epf.trnLLF.phy.rate_range={1.0083083661859705E-4,0.009996775483408},00_conc.red.c.m1.epf.matK.phy.rate_median=0.003976001834372]:7.482617796341593,(18[&length_range={5.813373586406,36.27774679546},00_conc.red.c.m1.epf.25S.phy.rate_95%_HPD={1.6883294236019617E-4,8.168406718752398E-4},length_95%_HPD={10.61778536333,27.64007684471},00_conc.red.c.m1.epf.18S.phy.rate_median=1.1246329876003045E-4,00_conc.red.c.m1.epf.18S.phy.rate_range={1.2729194518736786E-5,6.527248298089305E-4},00_conc.red.c.m1.epf.trnLLF.phy.rate_95%_HPD={3.7655958955703074E-4,0.002048380119257},00_conc.red.c.m1.epf.trnLLF.phy.rate_median=0.001037507074049,length=19.110753573824937,00_conc.red.c.m1.epf.18S.phy.rate=1.2457843826732808E-4,00_conc.red.c.m1.epf.18S.phy.rate_95%_HPD={2.77490783448336E-5,2.489844441938237E-4},00_conc.red.c.m1.epf.matK.phy.rate=0.0013155298360026748,height_median=6.0040861171728466E-12,00_conc.red.c.m1.epf.matK.phy.rate_95%_HPD={6.582118566250691E-4,0.00214955759833},height_range={0.0,2.120259523508139E-11},00_conc.red.c.m1.epf.25S.phy.rate=4.6407715153445585E-4,00_conc.red.c.m1.epf.trnLLF.phy.rate=0.0011171964512299993,height_95%_HPD={0.0,1.3301360013429075E-11},00_conc.red.c.m1.epf.25S.phy.rate_range={8.720990413175208E-5,0.001974668605777},length_median=18.91780945034,00_conc.red.c.m1.epf.25S.phy.rate_median=4.335825468800934E-4,00_conc.red.c.m1.epf.matK.phy.rate_range={3.9801498705304436E-4,0.004582473362221},00_conc.red.c.m1.epf.trnLLF.phy.rate_range={1.7355357984955477E-4,0.005256725782381},00_conc.red.c.m1.epf.matK.phy.rate_median=0.001250234472602,height=6.2633526475943684E-12]:18.9178094503524,25[&length_range={5.813373586406,36.27774679546},00_conc.red.c.m1.epf.25S.phy.rate_95%_HPD={1.1534436825494687E-4,6.343209107740669E-4},length_95%_HPD={10.61778536333,27.64007684471},00_conc.red.c.m1.epf.18S.phy.rate_median=1.6807882978679632E-4,00_conc.red.c.m1.epf.18S.phy.rate_range={1.9249271186699834E-5,9.84020449688239E-4},00_conc.red.c.m1.epf.trnLLF.phy.rate_95%_HPD={7.297244809228686E-4,0.003089453422432},00_conc.red.c.m1.epf.trnLLF.phy.rate_median=0.001680655651565,length=19.110753573824937,00_conc.red.c.m1.epf.18S.phy.rate=1.838555532807014E-4,00_conc.red.c.m1.epf.18S.phy.rate_95%_HPD={4.782138755527301E-5,3.52838788202868E-4},00_conc.red.c.m1.epf.matK.phy.rate=0.0017802007224772907,height_median=6.0040861171728466E-12,00_conc.red.c.m1.epf.matK.phy.rate_95%_HPD={9.361558910561874E-4,0.00285630869487},height_range={0.0,2.120259523508139E-11},00_conc.red.c.m1.epf.25S.phy.rate=3.460323133795374E-4,00_conc.red.c.m1.epf.trnLLF.phy.rate=0.0017943015415440593,height_95%_HPD={0.0,1.3301360013429075E-11},00_conc.red.c.m1.epf.25S.phy.rate_range={4.480857513126448E-5,0.001462912672266},length_median=18.91780945034,00_conc.red.c.m1.epf.25S.phy.rate_median=3.2134041856542655E-4,00_conc.red.c.m1.epf.matK.phy.rate_range={5.244962136187239E-4,0.005519931902941},00_conc.red.c.m1.epf.trnLLF.phy.rate_range={3.705923476351946E-4,0.008758925528746},00_conc.red.c.m1.epf.matK.phy.rate_median=0.001688624957312,height=6.2633526475943684E-12]:18.9178094503524)[&length_range={3.614202741131,34.06900374511},00_conc.red.c.m1.epf.25S.phy.rate_95%_HPD={1.3988697781759662E-4,7.191236714132042E-4},length_95%_HPD={10.63615684574,28.01108696968},00_conc.red.c.m1.epf.trnLLF.phy.rate_95%_HPD={4.608285894679273E-4,0.002429513474677},00_conc.red.c.m1.epf.trnLLF.phy.rate_median=0.001260816631989,00_conc.red.c.m1.epf.18S.phy.rate_95%_HPD={3.242040126661383E-5,2.8973339074734163E-4},height_median=18.917809450358405,height_range={5.813373586410599,36.2777467954643},00_conc.red.c.m1.epf.trnLLF.phy.rate=0.0013580517942969827,height_95%_HPD={10.617785363335997,27.640076844715903},length_median=19.61429739196,00_conc.red.c.m1.epf.25S.phy.rate_median=3.7073425455426894E-4,height=19.11075357383133,00_conc.red.c.m1.epf.18S.phy.rate_median=1.325553238408761E-4,00_conc.red.c.m1.epf.18S.phy.rate_range={1.2147737463884433E-5,0.00103864525524},length=19.4916788599048,posterior=1.0,00_conc.red.c.m1.epf.18S.phy.rate=1.4612724758493806E-4,00_conc.red.c.m1.epf.matK.phy.rate=0.0013140116737011243,00_conc.red.c.m1.epf.matK.phy.rate_95%_HPD={6.377750744019755E-4,0.002159118651795},00_conc.red.c.m1.epf.25S.phy.rate=3.988882547064583E-4,00_conc.red.c.m1.epf.25S.phy.rate_range={6.221074124485677E-5,0.002178162168348},00_conc.red.c.m1.epf.matK.phy.rate_range={4.164523789239589E-4,0.006128541933223},00_conc.red.c.m1.epf.trnLLF.phy.rate_range={2.2504980189507745E-4,0.008791190582104},00_conc.red.c.m1.epf.matK.phy.rate_median=0.001231451578816]:19.70919325624159)[&length_range={0.004737417500749,11.36421075803},00_conc.red.c.m1.epf.25S.phy.rate_95%_HPD={4.1137820508853204E-4,0.004013619196341},length_95%_HPD={0.5966015079803,5.042557631782},00_conc.red.c.m1.epf.trnLLF.phy.rate_95%_HPD={4.86758567848741E-5,0.003522316430337},00_conc.red.c.m1.epf.trnLLF.phy.rate_median=9.434384655360445E-4,00_conc.red.c.m1.epf.18S.phy.rate_95%_HPD={1.0704495081803203E-5,4.65335915110756E-4},height_median=38.627002706599995,height_range={30.513565144315898,45.36430331199},00_conc.red.c.m1.epf.trnLLF.phy.rate=0.001290593158030365,height_95%_HPD={34.7764881385552,42.11795591760671},length_median=2.41253141246,00_conc.red.c.m1.epf.25S.phy.rate_median=0.001654287278333,height=38.57326683386307,00_conc.red.c.m1.epf.18S.phy.rate_median=1.445524874424744E-4,00_conc.red.c.m1.epf.18S.phy.rate_range={4.885630888666129E-6,0.002861768594573},length=2.6108839678400866,posterior=0.9850670648782699,00_conc.red.c.m1.epf.18S.phy.rate=1.852707793179056E-4,00_conc.red.c.m1.epf.matK.phy.rate=7.983821677327586E-4,00_conc.red.c.m1.epf.matK.phy.rate_95%_HPD={1.0249772194285019E-4,0.00182143285054},00_conc.red.c.m1.epf.25S.phy.rate=0.0018888098123696377,00_conc.red.c.m1.epf.25S.phy.rate_range={1.4860721765029932E-4,0.009152456202704},00_conc.red.c.m1.epf.matK.phy.rate_range={5.101656212466627E-5,0.006214864239182},00_conc.red.c.m1.epf.trnLLF.phy.rate_range={2.862654628532477E-5,0.01458537055399},00_conc.red.c.m1.epf.matK.phy.rate_median=6.690035646078258E-4]:2.5681320490899964,(20[&length_range={8.337102838922,37.46741488839},00_conc.red.c.m1.epf.25S.phy.rate_95%_HPD={4.7313315513365645E-4,0.001439982341745},length_95%_HPD={15.56606539331,31.17967236709},00_conc.red.c.m1.epf.18S.phy.rate_median=2.562048751995979E-4,00_conc.red.c.m1.epf.18S.phy.rate_range={3.9061966001699595E-5,0.001124317960479},00_conc.red.c.m1.epf.trnLLF.phy.rate_95%_HPD={1.718979427697422E-4,0.001432105596622},00_conc.red.c.m1.epf.trnLLF.phy.rate_median=6.957833697812765E-4,length=23.039660267641054,00_conc.red.c.m1.epf.18S.phy.rate=2.70911157914733E-4,00_conc.red.c.m1.epf.18S.phy.rate_95%_HPD={1.013723049608319E-4,4.6774293656557005E-4},00_conc.red.c.m1.epf.matK.phy.rate=6.846690845905006E-4,height_median=6.0040861171728466E-12,00_conc.red.c.m1.epf.matK.phy.rate_95%_HPD={2.1215768947096863E-4,0.00124527556244},height_range={0.0,2.0200729977659648E-11},00_conc.red.c.m1.epf.25S.phy.rate=9.283530661341914E-4,00_conc.red.c.m1.epf.trnLLF.phy.rate=7.52526243194172E-4,height_95%_HPD={0.0,1.3315570868144277E-11},00_conc.red.c.m1.epf.25S.phy.rate_range={3.2154325226988725E-4,0.003166038627693},length_median=23.02758525974,00_conc.red.c.m1.epf.25S.phy.rate_median=8.91652092189444E-4,00_conc.red.c.m1.epf.matK.phy.rate_range={9.194630896509957E-5,0.003072904048506},00_conc.red.c.m1.epf.trnLLF.phy.rate_range={5.188420282788738E-5,0.004323939326816},00_conc.red.c.m1.epf.matK.phy.rate_median=6.438852233138535E-4,height=6.265904659569503E-12]:23.02758525974099,9[&length_range={8.337102838922,37.46741488839},00_conc.red.c.m1.epf.25S.phy.rate_95%_HPD={3.3655357527229276E-4,0.001107450167679},length_95%_HPD={15.56606539331,31.17967236709},00_conc.red.c.m1.epf.18S.phy.rate_median=7.302558950859052E-4,00_conc.red.c.m1.epf.18S.phy.rate_range={2.6011524862684204E-4,0.002847700705453},00_conc.red.c.m1.epf.trnLLF.phy.rate_95%_HPD={0.00153913202347,0.005080247626328},00_conc.red.c.m1.epf.trnLLF.phy.rate_median=0.003045083458257,length=23.039660267641054,00_conc.red.c.m1.epf.18S.phy.rate=7.625647824369742E-4,00_conc.red.c.m1.epf.18S.phy.rate_95%_HPD={3.8136420319936367E-4,0.001186154119701},00_conc.red.c.m1.epf.matK.phy.rate=0.0013974626171107123,height_median=6.0040861171728466E-12,00_conc.red.c.m1.epf.matK.phy.rate_95%_HPD={6.117047084526608E-4,0.002311711809693},height_range={0.0,2.0200729977659648E-11},00_conc.red.c.m1.epf.25S.phy.rate=6.885223260585941E-4,00_conc.red.c.m1.epf.trnLLF.phy.rate=0.003172292500148209,height_95%_HPD={0.0,1.3315570868144277E-11},00_conc.red.c.m1.epf.25S.phy.rate_range={1.451021648392422E-4,0.002083554445734},length_median=23.02758525974,00_conc.red.c.m1.epf.25S.phy.rate_median=6.595846447106722E-4,00_conc.red.c.m1.epf.matK.phy.rate_range={2.964945209786563E-4,0.004997992211225},00_conc.red.c.m1.epf.trnLLF.phy.rate_range={8.69054466841413E-4,0.01161913359713},00_conc.red.c.m1.epf.matK.phy.rate_median=0.001336982159935,height=6.265904659569503E-12]:23.02758525974099)[&length_range={4.739310404121,35.8225539497},00_conc.red.c.m1.epf.25S.phy.rate_95%_HPD={1.987252913166503E-4,9.466478461478506E-4},length_95%_HPD={10.37840713478,25.87834036091},00_conc.red.c.m1.epf.trnLLF.phy.rate_95%_HPD={6.708079002819169E-4,0.00327389155633},00_conc.red.c.m1.epf.trnLLF.phy.rate_median=0.001714094460659,00_conc.red.c.m1.epf.18S.phy.rate_95%_HPD={4.490286207878689E-5,3.7691063332386096E-4},height_median=23.027585259746996,height_range={8.337102838929994,37.467414888391},00_conc.red.c.m1.epf.trnLLF.phy.rate=0.001836522299823367,height_95%_HPD={15.566065393315,31.179672367093204},length_median=18.05018636727,00_conc.red.c.m1.epf.25S.phy.rate_median=5.047249374238142E-4,height=23.039660267647307,00_conc.red.c.m1.epf.18S.phy.rate_median=1.7627391845102456E-4,00_conc.red.c.m1.epf.18S.phy.rate_range={1.664742837854811E-5,0.001005540231304},length=18.110568057816685,posterior=1.0,00_conc.red.c.m1.epf.18S.phy.rate=1.932935101426845E-4,00_conc.red.c.m1.epf.matK.phy.rate=0.003213939529815297,00_conc.red.c.m1.epf.matK.phy.rate_95%_HPD={0.001677851053829,0.005095622142284},00_conc.red.c.m1.epf.25S.phy.rate=5.394158471472242E-4,00_conc.red.c.m1.epf.25S.phy.rate_range={7.238632671822356E-5,0.002651486333979},00_conc.red.c.m1.epf.matK.phy.rate_range={0.001027768395597,0.01147787333364},00_conc.red.c.m1.epf.trnLLF.phy.rate_range={3.300837454700841E-4,0.007005965281539},00_conc.red.c.m1.epf.matK.phy.rate_median=0.00304930679488]:18.167549495942996)[&length_range={2.312936507462,13.8691439751},00_conc.red.c.m1.epf.25S.phy.rate_95%_HPD={2.2164760877222848E-4,0.001740249196827},length_95%_HPD={4.264828084752,9.74521443987},00_conc.red.c.m1.epf.trnLLF.phy.rate_95%_HPD={0.004035500442596,0.01264596247749},00_conc.red.c.m1.epf.trnLLF.phy.rate_median=0.007887286101008,00_conc.red.c.m1.epf.18S.phy.rate_95%_HPD={1.2776188417296027E-4,9.154756888268905E-4},height_median=41.19513475568999,height_range={34.969581407187,47.2495146998915},00_conc.red.c.m1.epf.trnLLF.phy.rate=0.0081239971619188,height_95%_HPD={37.9922710680979,44.338953765141},length_median=6.851990960363,00_conc.red.c.m1.epf.25S.phy.rate_median=8.461084445980923E-4,height=41.17540268136963,00_conc.red.c.m1.epf.18S.phy.rate_median=4.48827532952247E-4,00_conc.red.c.m1.epf.18S.phy.rate_range={5.217571052272739E-5,0.002230384767364},length=6.923198587521268,posterior=1.0,00_conc.red.c.m1.epf.18S.phy.rate=4.865320035217332E-4,00_conc.red.c.m1.epf.matK.phy.rate=0.0022451160845871738,00_conc.red.c.m1.epf.matK.phy.rate_95%_HPD={0.001031387653044,0.003710296686474},00_conc.red.c.m1.epf.25S.phy.rate=9.119309454097846E-4,00_conc.red.c.m1.epf.25S.phy.rate_range={7.21888330400345E-5,0.004431042135088},00_conc.red.c.m1.epf.matK.phy.rate_range={5.426999684705687E-4,0.007253278828424},00_conc.red.c.m1.epf.trnLLF.phy.rate_range={0.002021573677138,0.02885755856846},00_conc.red.c.m1.epf.matK.phy.rate_median=0.002145496417491]:6.04874481896001,41[&length_range={22.08814838392,53.44380937069},00_conc.red.c.m1.epf.25S.phy.rate_95%_HPD={1.0774723180795111E-4,4.424403735190304E-4},length_95%_HPD={42.54742067268,50.39198827147},00_conc.red.c.m1.epf.18S.phy.rate_median=5.3603525942483895E-5,00_conc.red.c.m1.epf.18S.phy.rate_range={7.475549392501944E-6,2.464334627442747E-4},00_conc.red.c.m1.epf.trnLLF.phy.rate_95%_HPD={2.582514478390179E-4,8.572435846894078E-4},00_conc.red.c.m1.epf.trnLLF.phy.rate_median=5.308043133586167E-4,length=46.81890345553439,00_conc.red.c.m1.epf.18S.phy.rate=5.754855740307069E-5,00_conc.red.c.m1.epf.18S.phy.rate_95%_HPD={1.569256024574692E-5,1.0698841310203206E-4},00_conc.red.c.m1.epf.matK.phy.rate=6.424823862043649E-4,height_median=6.139089236967266E-12,00_conc.red.c.m1.epf.matK.phy.rate_95%_HPD={4.329508945510585E-4,8.677860128152819E-4},height_range={0.0,1.830358087318018E-11},00_conc.red.c.m1.epf.25S.phy.rate=2.638058108075047E-4,00_conc.red.c.m1.epf.trnLLF.phy.rate=5.481220386950054E-4,height_95%_HPD={0.0,1.1802114840975264E-11},00_conc.red.c.m1.epf.25S.phy.rate_range={4.8014218139298594E-5,9.040445659235707E-4},length_median=47.15809610546,00_conc.red.c.m1.epf.25S.phy.rate_median=2.537253782080046E-4,00_conc.red.c.m1.epf.matK.phy.rate_range={2.817503490806346E-4,0.001342825417553},00_conc.red.c.m1.epf.trnLLF.phy.rate_range={1.2187842965513279E-4,0.002045083634554},00_conc.red.c.m1.epf.matK.phy.rate_median=6.343823500057577E-4,height=6.249899684920189E-12]:47.24387957464386)[&length_range={8.320422501384E-5,4.193944952597},00_conc.red.c.m1.epf.25S.phy.rate_95%_HPD={6.48185218609115E-5,0.001852917582423},length_95%_HPD={8.320422501384E-5,1.639780207232},00_conc.red.c.m1.epf.trnLLF.phy.rate_95%_HPD={4.882844394803497E-5,0.004319699629721},00_conc.red.c.m1.epf.trnLLF.phy.rate_median=0.001023413866525,00_conc.red.c.m1.epf.18S.phy.rate_95%_HPD={1.5053169309411885E-5,0.001079358223103},height_median=47.24387957465,height_range={42.353810151188,52.2214304811399},00_conc.red.c.m1.epf.trnLLF.phy.rate=0.0014855412118442279,height_95%_HPD={44.925217731206004,49.7228891183602},length_median=0.4852428576609,00_conc.red.c.m1.epf.25S.phy.rate_median=5.859747394843074E-4,height=47.262466435751435,00_conc.red.c.m1.epf.18S.phy.rate_median=2.64658810782357E-4,00_conc.red.c.m1.epf.18S.phy.rate_range={1.0663139680039138E-5,0.005839205505278},length=0.6188703894341587,posterior=0.3706301165302259,00_conc.red.c.m1.epf.18S.phy.rate=3.7668254662795084E-4,00_conc.red.c.m1.epf.matK.phy.rate=8.338797339462995E-4,00_conc.red.c.m1.epf.matK.phy.rate_95%_HPD={1.027603697349479E-4,0.002016872405405},00_conc.red.c.m1.epf.25S.phy.rate=7.433308393513645E-4,00_conc.red.c.m1.epf.25S.phy.rate_range={4.525398881788981E-5,0.006968790317274},00_conc.red.c.m1.epf.matK.phy.rate_range={7.829268488275038E-5,0.007166181448916},00_conc.red.c.m1.epf.trnLLF.phy.rate_range={3.978535992900753E-5,0.02308240046113},00_conc.red.c.m1.epf.matK.phy.rate_median=6.763858618448834E-4]:0.8396626069871971)[&length_range={0.001508185583852,6.174738673046},00_conc.red.c.m1.epf.25S.phy.rate_95%_HPD={2.0261052769686845E-4,0.003806116576216},length_95%_HPD={0.358062222296,3.22887101155},00_conc.red.c.m1.epf.trnLLF.phy.rate_95%_HPD={9.146641688378328E-5,0.01271627381628},00_conc.red.c.m1.epf.trnLLF.phy.rate_median=0.0053557593956975,00_conc.red.c.m1.epf.18S.phy.rate_95%_HPD={1.1425570622564577E-5,6.276674895503516E-4},height_median=48.0835421816372,height_range={44.0229380557485,53.47380766004499},00_conc.red.c.m1.epf.trnLLF.phy.rate=0.005873464237595028,height_95%_HPD={45.829535331166,50.35105058589821},length_median=1.6590489248970002,00_conc.red.c.m1.epf.25S.phy.rate_median=0.0014289701563329998,height=48.11354619796511,00_conc.red.c.m1.epf.18S.phy.rate_median=1.8446843772068882E-4,00_conc.red.c.m1.epf.18S.phy.rate_range={9.913558293231583E-6,0.003139133064197},length=1.7261082357211674,posterior=0.6909682408469108,00_conc.red.c.m1.epf.18S.phy.rate=2.4153362941821773E-4,00_conc.red.c.m1.epf.matK.phy.rate=7.289181696933557E-4,00_conc.red.c.m1.epf.matK.phy.rate_95%_HPD={1.0380556281484959E-4,0.001642027893946},00_conc.red.c.m1.epf.25S.phy.rate=0.001671000624707582,00_conc.red.c.m1.epf.25S.phy.rate_range={7.105563644616127E-5,0.008206797948307},00_conc.red.c.m1.epf.matK.phy.rate_range={5.629550969813403E-5,0.006180188296156},00_conc.red.c.m1.epf.trnLLF.phy.rate_range={7.379692199060307E-5,0.03756968842196},00_conc.red.c.m1.epf.matK.phy.rate_median=6.159271376660156E-4]:1.6125645113219989)[&length_range={3.401094785005E-5,4.685377120766},00_conc.red.c.m1.epf.25S.phy.rate_95%_HPD={6.520855632134956E-5,0.002060153382904},length_95%_HPD={3.401094785005E-5,1.373144615109},00_conc.red.c.m1.epf.trnLLF.phy.rate_95%_HPD={5.411275189686135E-5,0.004408778168288},00_conc.red.c.m1.epf.trnLLF.phy.rate_median=9.922231100474223E-4,00_conc.red.c.m1.epf.18S.phy.rate_95%_HPD={1.1431947035853219E-5,8.662348715353149E-4},height_median=49.6961066929592,height_range={45.136363562856495,55.0864860865806},00_conc.red.c.m1.epf.trnLLF.phy.rate=0.0014821028033833988,height_95%_HPD={47.36484229213401,52.069172080152},length_median=0.3371227481119,00_conc.red.c.m1.epf.25S.phy.rate_median=6.11318201687751E-4,height=49.71874018449808,00_conc.red.c.m1.epf.18S.phy.rate_median=2.0725718486580295E-4,00_conc.red.c.m1.epf.18S.phy.rate_range={6.113283415799801E-6,0.00399605487772},length=0.471889927104139,posterior=1.0,00_conc.red.c.m1.epf.18S.phy.rate=3.031703290744422E-4,00_conc.red.c.m1.epf.matK.phy.rate=0.001094562197669653,00_conc.red.c.m1.epf.matK.phy.rate_95%_HPD={1.0462282272794499E-4,0.00277242744568},00_conc.red.c.m1.epf.25S.phy.rate=8.001638161563751E-4,00_conc.red.c.m1.epf.25S.phy.rate_range={2.4418767473709444E-5,0.00856499570613},00_conc.red.c.m1.epf.matK.phy.rate_range={7.060107176573837E-5,0.01050437604596},00_conc.red.c.m1.epf.trnLLF.phy.rate_range={2.7074085890331128E-5,0.03756968842196},00_conc.red.c.m1.epf.matK.phy.rate_median=8.525119764716996E-4]:0.4697632130123779,27[&length_range={45.57766513985,55.50690634307},00_conc.red.c.m1.epf.25S.phy.rate_95%_HPD={2.58239392249286E-4,8.081463359995134E-4},length_95%_HPD={47.84160156279,52.51038315792},00_conc.red.c.m1.epf.18S.phy.rate_median=1.4076463805242056E-4,00_conc.red.c.m1.epf.18S.phy.rate_range={2.619412936557536E-5,4.286831206613961E-4},00_conc.red.c.m1.epf.trnLLF.phy.rate_95%_HPD={0.00161594642093,0.003293418739187},00_conc.red.c.m1.epf.trnLLF.phy.rate_median=0.002389675466134,length=50.19063011159634,00_conc.red.c.m1.epf.18S.phy.rate=1.449403549258952E-4,00_conc.red.c.m1.epf.18S.phy.rate_95%_HPD={6.666263625614524E-5,2.3176250429677534E-4},00_conc.red.c.m1.epf.matK.phy.rate=0.001019193867922258,height_median=6.203038083185675E-12,00_conc.red.c.m1.epf.matK.phy.rate_95%_HPD={7.712731713179181E-4,0.001285645767274},height_range={0.0,1.84385839929746E-11},00_conc.red.c.m1.epf.25S.phy.rate=5.188045400875505E-4,00_conc.red.c.m1.epf.trnLLF.phy.rate=0.0024156291038099006,height_95%_HPD={0.0,1.1752376849472057E-11},00_conc.red.c.m1.epf.25S.phy.rate_range={1.4902464663118554E-4,0.001372592337938},length_median=50.16586990597,00_conc.red.c.m1.epf.25S.phy.rate_median=5.040143063155815E-4,00_conc.red.c.m1.epf.matK.phy.rate_range={5.356158020854771E-4,0.001693755443594},00_conc.red.c.m1.epf.trnLLF.phy.rate_range={0.001123294539143,0.004559789581625},00_conc.red.c.m1.epf.matK.phy.rate_median=0.001013335673434,height=6.250391746327823E-12]:50.16586990596537)[&height_95%_HPD={47.84160156279614,52.510383157921694},length=0.0,posterior=1.0,height_median=50.165869905971576,height_range={45.5776651398564,55.5069063430793},height=50.19063011160257];
End;
