# Supplementary material for: Eocene Loranthaceae pollen pushes back divergence ages for major splits in the family
Source: PeerJ. 2017 Jun 7;5:e3373. doi: 10.7717/peerj.3373 (PMC5466002; doi:10.7717/peerj.3373)
Supplement: Supplemental Information 8 — This archive includes all data and analysis files referred to in the main text and supplementary files that are needed to reproduce the shown results. See GuideToFiles.txt for naming schemes and contents of each subfolder included in this archive, and File S1 for analysis set-ups and further background information. [file peerj-05-3373-s008.zip › Step6_FinalDating/annotated_combined_root2.tree]

#NEXUS

Begin taxa;
	Dimensions ntax=42;
	Taxlabels
		Agelanthus_sansibarensis
		Alepis_flavida
		Amyema_glabra
		Amyema_queenslandica
		Amylotheca_duthieana
		Atkinsonia_ligustrina
		Bakerella_sp_Nickrent_4161
		Benthamina_alyxifolia
		Cecarria_obtusifolia
		Cladocolea_gracilis
		Dactyliophora_novaeguineae
		Decaisnina_triflora
		Desmaria_mutabilis
		Emelianthe_panganensis
		Erianthemum_dregei
		Gaiadendron_punctatum
		Globimetula_dinklagei
		Ileostylus_micranthus
		Ligaria_cuneifolia
		Loranthus_europaeus
		Loxanthera_speciosa
		Lysiana_filifolia
		Macrosolen_cochinchinensis
		Moquiniella_rubra
		Muellerina_eucalyptoides
		Notanthera_heterophylla
		Nuytsia_floribunda
		Oedina_pendens
		Oncocalyx_sulfureus
		Oryctanthus_occidentalis
		Passovia_pyrifolia
		Peraxilla_tetrapetala
		Phragmanthera_crassicaulis
		Scurrula_ferruginea
		Socratina_bemarivensis
		Struthanthus_oerstedii
		Struthanthus_woodsonii
		Taxillus_chinensis
		Tripodanthus_acutifolius
		Tristerix_corymbosus
		Tupeia_antarctica
		Vanwykia_remota
		;
End;

Begin trees;
	Translate
		1 Agelanthus_sansibarensis,
		2 Alepis_flavida,
		3 Amyema_glabra,
		4 Amyema_queenslandica,
		5 Amylotheca_duthieana,
		6 Atkinsonia_ligustrina,
		7 Bakerella_sp_Nickrent_4161,
		8 Benthamina_alyxifolia,
		9 Cecarria_obtusifolia,
		10 Cladocolea_gracilis,
		11 Dactyliophora_novaeguineae,
		12 Decaisnina_triflora,
		13 Desmaria_mutabilis,
		14 Emelianthe_panganensis,
		15 Erianthemum_dregei,
		16 Gaiadendron_punctatum,
		17 Globimetula_dinklagei,
		18 Ileostylus_micranthus,
		19 Ligaria_cuneifolia,
		20 Loranthus_europaeus,
		21 Loxanthera_speciosa,
		22 Lysiana_filifolia,
		23 Macrosolen_cochinchinensis,
		24 Moquiniella_rubra,
		25 Muellerina_eucalyptoides,
		26 Notanthera_heterophylla,
		27 Nuytsia_floribunda,
		28 Oedina_pendens,
		29 Oncocalyx_sulfureus,
		30 Oryctanthus_occidentalis,
		31 Passovia_pyrifolia,
		32 Peraxilla_tetrapetala,
		33 Phragmanthera_crassicaulis,
		34 Scurrula_ferruginea,
		35 Socratina_bemarivensis,
		36 Struthanthus_oerstedii,
		37 Struthanthus_woodsonii,
		38 Taxillus_chinensis,
		39 Tripodanthus_acutifolius,
		40 Tristerix_corymbosus,
		41 Tupeia_antarctica,
		42 Vanwykia_remota
		;
tree TREE1 = [&R] ((((((4[&length_range={6.993790969575,31.68850666489},00_conc.red.c.m1.epf.25S.phy.rate_95%_HPD={1.5190659249115807E-4,6.380432841178704E-4},length_95%_HPD={12.7617723175,26.09908022155},00_conc.red.c.m1.epf.18S.phy.rate_median=1.948636367204629E-4,00_conc.red.c.m1.epf.18S.phy.rate_range={2.6725355902936478E-5,9.200475554613358E-4},00_conc.red.c.m1.epf.trnLLF.phy.rate_95%_HPD={0.001090788703401,0.0036901775477},00_conc.red.c.m1.epf.trnLLF.phy.rate_median=0.002154658525205,length=19.530016962142188,00_conc.red.c.m1.epf.18S.phy.rate=2.085536669386173E-4,00_conc.red.c.m1.epf.18S.phy.rate_95%_HPD={6.644266620425329E-5,3.795375743633348E-4},00_conc.red.c.m1.epf.matK.phy.rate=7.740402828684672E-4,height_median=6.0111915445304476E-12,00_conc.red.c.m1.epf.matK.phy.rate_95%_HPD={3.8756039782855754E-4,0.001221077258719},height_range={0.0,2.3995028186618583E-11},00_conc.red.c.m1.epf.25S.phy.rate=3.695281913918726E-4,00_conc.red.c.m1.epf.trnLLF.phy.rate=0.0022564040003200917,height_95%_HPD={0.0,1.2583711850311374E-11},00_conc.red.c.m1.epf.25S.phy.rate_range={6.8916455789181E-5,0.001815843315386},length_median=19.544930823454997,00_conc.red.c.m1.epf.25S.phy.rate_median=3.5148895677807545E-4,00_conc.red.c.m1.epf.matK.phy.rate_range={2.378268226190478E-4,0.00226443450068},00_conc.red.c.m1.epf.trnLLF.phy.rate_range={5.80266216342547E-4,0.007930485979204},00_conc.red.c.m1.epf.matK.phy.rate_median=7.433243494305311E-4,height=6.268615217034376E-12]:19.478754732137993,8[&length_range={6.993790969575,31.68850666489},00_conc.red.c.m1.epf.25S.phy.rate_95%_HPD={2.1717720452809998E-4,8.045431550172175E-4},length_95%_HPD={12.82949568549,26.05242198236},00_conc.red.c.m1.epf.18S.phy.rate_median=3.7433550972983197E-4,00_conc.red.c.m1.epf.18S.phy.rate_range={9.4985842932174E-5,0.001497374043776},00_conc.red.c.m1.epf.trnLLF.phy.rate_95%_HPD={5.320526453564805E-4,0.002124039401373},00_conc.red.c.m1.epf.trnLLF.phy.rate_median=0.001207839577697,length=19.492603856820416,00_conc.red.c.m1.epf.18S.phy.rate=3.9340932038071073E-4,00_conc.red.c.m1.epf.18S.phy.rate_95%_HPD={1.6724473270117148E-4,6.555138760198334E-4},00_conc.red.c.m1.epf.matK.phy.rate=4.996445555406988E-4,height_median=6.0111915445304476E-12,00_conc.red.c.m1.epf.matK.phy.rate_95%_HPD={2.3766072801280005E-4,8.23055738828126E-4},height_range={0.0,2.3995028186618583E-11},00_conc.red.c.m1.epf.25S.phy.rate=4.86908439706611E-4,00_conc.red.c.m1.epf.trnLLF.phy.rate=0.0012704874925500934,height_95%_HPD={0.0,1.2569500995596172E-11},00_conc.red.c.m1.epf.25S.phy.rate_range={1.0008067880616182E-4,0.001758336914936},length_median=19.513886834805,00_conc.red.c.m1.epf.25S.phy.rate_median=4.6539156095364617E-4,00_conc.red.c.m1.epf.matK.phy.rate_range={1.19938244391131E-4,0.001614031977223},00_conc.red.c.m1.epf.trnLLF.phy.rate_range={1.9407141463119044E-4,0.005586677309556},00_conc.red.c.m1.epf.matK.phy.rate_median=4.7866867895827124E-4,height=6.266767336040864E-12]:19.478754732137993)[&length_range={0.001405463526602,16.01692248798},00_conc.red.c.m1.epf.25S.phy.rate_95%_HPD={9.58368084066207E-5,0.001562342949741},length_95%_HPD={0.2842160411059,6.22216084398},00_conc.red.c.m1.epf.trnLLF.phy.rate_95%_HPD={5.43113188652964E-5,0.001844758141896},00_conc.red.c.m1.epf.trnLLF.phy.rate_median=5.631711815831157E-4,00_conc.red.c.m1.epf.18S.phy.rate_95%_HPD={2.114943771331637E-5,0.001042698655668},height_median=19.478754732144004,height_range={6.993790969579003,31.688506664895502},00_conc.red.c.m1.epf.trnLLF.phy.rate=7.247201750144038E-4,height_95%_HPD={12.738432487525301,25.923832855975007},length_median=2.362849369987,00_conc.red.c.m1.epf.25S.phy.rate_median=5.632149145280649E-4,height=19.455679747237358,00_conc.red.c.m1.epf.18S.phy.rate_median=3.1982887902265444E-4,00_conc.red.c.m1.epf.18S.phy.rate_range={1.2226431540107913E-5,0.004207406380775},length=2.7441712390164246,posterior=0.9745880219721614,00_conc.red.c.m1.epf.18S.phy.rate=4.1126353083760145E-4,00_conc.red.c.m1.epf.matK.phy.rate=7.149229486139425E-4,00_conc.red.c.m1.epf.matK.phy.rate_95%_HPD={1.0196965284918098E-4,0.001603805234291},00_conc.red.c.m1.epf.25S.phy.rate=6.758789301455079E-4,00_conc.red.c.m1.epf.25S.phy.rate_range={5.382340046658647E-5,0.006417880399376},00_conc.red.c.m1.epf.matK.phy.rate_range={6.608530822458315E-5,0.005824725674814},00_conc.red.c.m1.epf.trnLLF.phy.rate_range={2.923157614566782E-5,0.01386517408567},00_conc.red.c.m1.epf.matK.phy.rate_median=6.001368700190819E-4]:2.751318068826798,(3[&length_range={6.243383394757,32.04611984861},00_conc.red.c.m1.epf.25S.phy.rate_95%_HPD={5.59921749081053E-4,0.001663089085476},length_95%_HPD={12.46078506672,25.62520457533},00_conc.red.c.m1.epf.18S.phy.rate_median=2.1002829652309776E-4,00_conc.red.c.m1.epf.18S.phy.rate_range={2.3706793801556276E-5,0.001025363025781},00_conc.red.c.m1.epf.trnLLF.phy.rate_95%_HPD={2.7101098431420433E-4,0.00159915239183},00_conc.red.c.m1.epf.trnLLF.phy.rate_median=8.20289183661719E-4,length=18.880059337996254,00_conc.red.c.m1.epf.18S.phy.rate=2.2536679201171696E-4,00_conc.red.c.m1.epf.18S.phy.rate_95%_HPD={6.777234672244267E-5,4.0832004998356687E-4},00_conc.red.c.m1.epf.matK.phy.rate=0.0017006821788179988,height_median=6.0040861171728466E-12,00_conc.red.c.m1.epf.matK.phy.rate_95%_HPD={9.839449646317983E-4,0.002539953904878},height_range={0.0,2.091127271341975E-11},00_conc.red.c.m1.epf.25S.phy.rate=0.0010779668426462578,00_conc.red.c.m1.epf.trnLLF.phy.rate=8.808747180429564E-4,height_95%_HPD={0.0,1.2505552149377763E-11},00_conc.red.c.m1.epf.25S.phy.rate_range={3.611638576887563E-4,0.003717399902368},length_median=18.836386069705,00_conc.red.c.m1.epf.25S.phy.rate_median=0.0010367071490405,00_conc.red.c.m1.epf.matK.phy.rate_range={6.358841503025013E-4,0.006116122936197},00_conc.red.c.m1.epf.trnLLF.phy.rate_range={1.20317023119618E-4,0.003774370302722},00_conc.red.c.m1.epf.matK.phy.rate_median=0.0016459132649349999,height=6.275825230704744E-12]:18.83162930022239,11[&length_range={6.243383394757,30.98148755955},00_conc.red.c.m1.epf.25S.phy.rate_95%_HPD={1.4128163175446405E-4,6.553898447520062E-4},length_95%_HPD={12.46465635031,25.62100654174},00_conc.red.c.m1.epf.18S.phy.rate_median=1.981225021690705E-4,00_conc.red.c.m1.epf.18S.phy.rate_range={1.1139156191445495E-5,0.001218348011044},00_conc.red.c.m1.epf.trnLLF.phy.rate_95%_HPD={2.0808745691691826E-4,0.001337862067469},00_conc.red.c.m1.epf.trnLLF.phy.rate_median=6.735920921570196E-4,length=18.87630652249534,00_conc.red.c.m1.epf.18S.phy.rate=2.1606213828782484E-4,00_conc.red.c.m1.epf.18S.phy.rate_95%_HPD={5.409734366132901E-5,4.16194136593102E-4},00_conc.red.c.m1.epf.matK.phy.rate=5.859349507409212E-4,height_median=6.0040861171728466E-12,00_conc.red.c.m1.epf.matK.phy.rate_95%_HPD={2.784253735131378E-4,9.412271231792428E-4},height_range={0.0,2.091127271341975E-11},00_conc.red.c.m1.epf.25S.phy.rate=3.705635168690584E-4,00_conc.red.c.m1.epf.trnLLF.phy.rate=7.256998980903473E-4,height_95%_HPD={0.0,1.2505552149377763E-11},00_conc.red.c.m1.epf.25S.phy.rate_range={6.860291694542052E-5,0.001330349813843},length_median=18.83264601119,00_conc.red.c.m1.epf.25S.phy.rate_median=3.4980396870363183E-4,00_conc.red.c.m1.epf.matK.phy.rate_range={1.7234872992117627E-4,0.001890789641102},00_conc.red.c.m1.epf.trnLLF.phy.rate_range={8.42283319890312E-5,0.003308113367827},00_conc.red.c.m1.epf.matK.phy.rate_median=5.621671176685997E-4,height=6.275468462539996E-12]:18.83162930022239)[&length_range={0.1268741372368,16.83562587432},00_conc.red.c.m1.epf.25S.phy.rate_95%_HPD={6.220175038626905E-5,0.001052413504665},length_95%_HPD={0.4559827414243,7.092973882235},00_conc.red.c.m1.epf.trnLLF.phy.rate_95%_HPD={1.0498614507113916E-4,0.002824918534947},00_conc.red.c.m1.epf.trnLLF.phy.rate_median=9.043308992911583E-4,00_conc.red.c.m1.epf.18S.phy.rate_95%_HPD={3.189982876131724E-5,0.001104706139795},height_median=18.831629300228393,height_range={6.2433833947689905,30.981487559553802},00_conc.red.c.m1.epf.trnLLF.phy.rate=0.0011445569584654252,height_95%_HPD={12.4659596011006,25.621006541748905},length_median=2.8947958282915,00_conc.red.c.m1.epf.25S.phy.rate_median=3.940329945563588E-4,height=18.875440052035795,00_conc.red.c.m1.epf.18S.phy.rate_median=3.4722525320135327E-4,00_conc.red.c.m1.epf.18S.phy.rate_range={1.3290490602075356E-5,0.003884405281905},length=3.2935158180724073,posterior=0.9988800597301477,00_conc.red.c.m1.epf.18S.phy.rate=4.4002640263447805E-4,00_conc.red.c.m1.epf.matK.phy.rate=7.190827823818015E-4,00_conc.red.c.m1.epf.matK.phy.rate_95%_HPD={1.1468771846546874E-4,0.001597088718077},00_conc.red.c.m1.epf.25S.phy.rate=4.7006085702896224E-4,00_conc.red.c.m1.epf.25S.phy.rate_range={3.892960729797367E-5,0.004012584501466},00_conc.red.c.m1.epf.matK.phy.rate_range={6.26514155922685E-5,0.006010522946792},00_conc.red.c.m1.epf.trnLLF.phy.rate_range={5.8370506531195784E-5,0.01148605724749},00_conc.red.c.m1.epf.matK.phy.rate_median=6.082333249639951E-4]:3.3984435007424096)[&length_range={1.181885169922,22.41836581927},00_conc.red.c.m1.epf.25S.phy.rate_95%_HPD={2.616860199703758E-4,0.001644931260282},length_95%_HPD={3.193435733673,15.33100598041},00_conc.red.c.m1.epf.trnLLF.phy.rate_95%_HPD={1.7615595628735862E-4,0.002086604471877},00_conc.red.c.m1.epf.trnLLF.phy.rate_median=8.448004961806451E-4,00_conc.red.c.m1.epf.18S.phy.rate_95%_HPD={1.6626950312645013E-5,2.9956586961151426E-4},height_median=22.230072800970802,height_range={10.247110088965002,33.65632477224499},00_conc.red.c.m1.epf.trnLLF.phy.rate=9.72175814774137E-4,height_95%_HPD={16.012380968996297,28.581534016917},length_median=8.965140950095499,00_conc.red.c.m1.epf.25S.phy.rate_median=7.518498773619368E-4,height=22.208441851801613,00_conc.red.c.m1.epf.18S.phy.rate_median=1.1240014769361212E-4,00_conc.red.c.m1.epf.18S.phy.rate_range={7.03851425881247E-6,0.001264061618597},length=9.203153212231493,posterior=1.0,00_conc.red.c.m1.epf.18S.phy.rate=1.3212525243026986E-4,00_conc.red.c.m1.epf.matK.phy.rate=5.044819459151307E-4,00_conc.red.c.m1.epf.matK.phy.rate_95%_HPD={1.281836618190584E-4,9.99693352138085E-4},00_conc.red.c.m1.epf.25S.phy.rate=8.421912210542667E-4,00_conc.red.c.m1.epf.25S.phy.rate_range={1.2244136260610767E-4,0.007609876902383},00_conc.red.c.m1.epf.matK.phy.rate_range={7.387600965541451E-5,0.004525728316314},00_conc.red.c.m1.epf.trnLLF.phy.rate_range={6.824775316364145E-5,0.007062598328362},00_conc.red.c.m1.epf.matK.phy.rate_median=4.517874748463882E-4]:9.201974410903148,((((((29[&length_range={5.853936104886,24.15929602615},00_conc.red.c.m1.epf.25S.phy.rate_95%_HPD={0.001015945873203,0.002964645705689},length_95%_HPD={8.932121827534,18.04823897786},00_conc.red.c.m1.epf.18S.phy.rate_median=5.691001343683735E-4,00_conc.red.c.m1.epf.18S.phy.rate_range={1.233979984504953E-4,0.002017278083256},00_conc.red.c.m1.epf.trnLLF.phy.rate_95%_HPD={2.0987894590164148E-4,0.002221220380607},00_conc.red.c.m1.epf.trnLLF.phy.rate_median=0.0010275299891805,length=13.41693987888591,00_conc.red.c.m1.epf.18S.phy.rate=5.995553979110436E-4,00_conc.red.c.m1.epf.18S.phy.rate_95%_HPD={2.5439494106283515E-4,0.001004918468409},00_conc.red.c.m1.epf.matK.phy.rate=0.0010071104704225666,height_median=6.103562100179261E-12,00_conc.red.c.m1.epf.matK.phy.rate_95%_HPD={4.956084890678314E-4,0.001580527939362},height_range={0.0,2.2495783014164772E-11},00_conc.red.c.m1.epf.25S.phy.rate=0.0019346553725881838,00_conc.red.c.m1.epf.trnLLF.phy.rate=0.0011195197635139177,height_95%_HPD={0.0,1.2015277661703294E-11},00_conc.red.c.m1.epf.25S.phy.rate_range={5.990443432363228E-4,0.005451406365047},length_median=13.348256363895,00_conc.red.c.m1.epf.25S.phy.rate_median=0.001872060777142,00_conc.red.c.m1.epf.matK.phy.rate_range={2.7719911883886193E-4,0.002633178741842},00_conc.red.c.m1.epf.trnLLF.phy.rate_range={4.8963431044770785E-5,0.005149580519038},00_conc.red.c.m1.epf.matK.phy.rate_median=9.702166564064804E-4,height=6.256451563604409E-12]:13.348256363894247,1[&length_range={5.853936104886,24.15929602615},00_conc.red.c.m1.epf.25S.phy.rate_95%_HPD={4.8790397909227376E-4,0.001663872304245},length_95%_HPD={8.932121827534,18.04823897786},00_conc.red.c.m1.epf.18S.phy.rate_median=2.8266632161982473E-4,00_conc.red.c.m1.epf.18S.phy.rate_range={3.9603719290165495E-5,0.001411642602642},00_conc.red.c.m1.epf.trnLLF.phy.rate_95%_HPD={6.574686941652361E-4,0.004602515581992},00_conc.red.c.m1.epf.trnLLF.phy.rate_median=0.002214889343853,length=13.41693987888591,00_conc.red.c.m1.epf.18S.phy.rate=3.0257904757832575E-4,00_conc.red.c.m1.epf.18S.phy.rate_95%_HPD={8.65078538852676E-5,5.474781719187428E-4},00_conc.red.c.m1.epf.matK.phy.rate=8.635675024904359E-4,height_median=6.103562100179261E-12,00_conc.red.c.m1.epf.matK.phy.rate_95%_HPD={4.1179629963939264E-4,0.00137371723299},height_range={0.0,2.2495783014164772E-11},00_conc.red.c.m1.epf.25S.phy.rate=0.0010414695818485738,00_conc.red.c.m1.epf.trnLLF.phy.rate=0.00240387710288153,height_95%_HPD={0.0,1.2015277661703294E-11},00_conc.red.c.m1.epf.25S.phy.rate_range={2.92148316583123E-4,0.003387864280843},length_median=13.348256363895,00_conc.red.c.m1.epf.25S.phy.rate_median=9.995877834658613E-4,00_conc.red.c.m1.epf.matK.phy.rate_range={1.8860955886730658E-4,0.002616997563054},00_conc.red.c.m1.epf.trnLLF.phy.rate_range={1.991772560976601E-4,0.01092689835031},00_conc.red.c.m1.epf.matK.phy.rate_median=8.280417536767125E-4,height=6.256451563604409E-12]:13.348256363894247)[&length_range={1.90426620924,17.10266842227},00_conc.red.c.m1.epf.25S.phy.rate_95%_HPD={5.835522531597056E-4,0.002641116515377},length_95%_HPD={3.805245784557,12.0523067112},00_conc.red.c.m1.epf.trnLLF.phy.rate_95%_HPD={6.813329193330478E-4,0.005314211511784},00_conc.red.c.m1.epf.trnLLF.phy.rate_median=0.0025345281709565,00_conc.red.c.m1.epf.18S.phy.rate_95%_HPD={8.297065665431884E-5,7.613340657698366E-4},height_median=13.34825636390035,height_range={5.853936104889613,24.1592960261615},00_conc.red.c.m1.epf.trnLLF.phy.rate=0.0027788437886001323,height_95%_HPD={8.932121827541195,18.048238977861008},length_median=7.794268798488,00_conc.red.c.m1.epf.25S.phy.rate_median=0.001401217459389,height=13.416939878892105,00_conc.red.c.m1.epf.18S.phy.rate_median=3.384488609984789E-4,00_conc.red.c.m1.epf.18S.phy.rate_range={2.46284190804156E-5,0.002085950062527},length=7.949398963499476,posterior=1.0,00_conc.red.c.m1.epf.18S.phy.rate=3.7705668219048603E-4,00_conc.red.c.m1.epf.matK.phy.rate=7.318264724530994E-4,00_conc.red.c.m1.epf.matK.phy.rate_95%_HPD={2.388568182512594E-4,0.001339453699214},00_conc.red.c.m1.epf.25S.phy.rate=0.0015000620834793312,00_conc.red.c.m1.epf.25S.phy.rate_range={3.049703960465336E-4,0.005066092083343},00_conc.red.c.m1.epf.matK.phy.rate_range={1.198705852448476E-4,0.003330386196015},00_conc.red.c.m1.epf.trnLLF.phy.rate_range={2.32425513571797E-4,0.01404525464913},00_conc.red.c.m1.epf.matK.phy.rate_median=6.785696895049591E-4]:8.011107754001447,28[&length_range={13.16843140482,29.70369098053},00_conc.red.c.m1.epf.25S.phy.rate_95%_HPD={0.001175204180372,0.002473551013786},length_95%_HPD={17.21219246696,25.50532377932},00_conc.red.c.m1.epf.18S.phy.rate_median=0.0014379105774694999,00_conc.red.c.m1.epf.18S.phy.rate_range={5.67199367000217E-4,0.003110378030871},00_conc.red.c.m1.epf.trnLLF.phy.rate_95%_HPD={8.924175173019069E-4,0.002938183134683},00_conc.red.c.m1.epf.trnLLF.phy.rate_median=0.001796210555212,length=21.36663417205774,00_conc.red.c.m1.epf.18S.phy.rate=0.001463134364646125,00_conc.red.c.m1.epf.18S.phy.rate_95%_HPD={9.371054593840718E-4,0.002026449907315},00_conc.red.c.m1.epf.matK.phy.rate=0.001049575230129665,height_median=6.195932655828074E-12,00_conc.red.c.m1.epf.matK.phy.rate_95%_HPD={6.558207515420266E-4,0.001490236842825},height_range={0.0,2.1096013824717375E-11},00_conc.red.c.m1.epf.25S.phy.rate=0.0017883453003136598,00_conc.red.c.m1.epf.trnLLF.phy.rate=0.0018582932980443876,height_95%_HPD={0.0,1.1894485396624077E-11},00_conc.red.c.m1.epf.25S.phy.rate_range={8.230116302046901E-4,0.003469301314479},length_median=21.35969025136,00_conc.red.c.m1.epf.25S.phy.rate_median=0.001755468025548,00_conc.red.c.m1.epf.matK.phy.rate_range={4.151792968695087E-4,0.002323636286763},00_conc.red.c.m1.epf.trnLLF.phy.rate_range={3.681269210715204E-4,0.00537219195847},00_conc.red.c.m1.epf.matK.phy.rate_median=0.001030583371531,height=6.262040489426885E-12]:21.359364117895602)[&length_range={0.03386234765368,8.053604837141},00_conc.red.c.m1.epf.25S.phy.rate_95%_HPD={7.047814263366157E-5,0.001239145449796},length_95%_HPD={0.3294985829337,3.548599350707},00_conc.red.c.m1.epf.trnLLF.phy.rate_95%_HPD={6.879243882401536E-5,0.003157948329872},00_conc.red.c.m1.epf.trnLLF.phy.rate_median=9.213553730375444E-4,00_conc.red.c.m1.epf.18S.phy.rate_95%_HPD={1.233246033079057E-5,5.488601969719709E-4},height_median=21.359364117901798,height_range={13.168431404825405,29.7036909805328},00_conc.red.c.m1.epf.trnLLF.phy.rate=0.0012069908907508344,height_95%_HPD={17.2121924669663,25.505323779325703},length_median=1.5734866736850002,00_conc.red.c.m1.epf.25S.phy.rate_median=4.474597339003972E-4,height=21.366212755871658,00_conc.red.c.m1.epf.18S.phy.rate_median=1.5862759356680709E-4,00_conc.red.c.m1.epf.18S.phy.rate_range={7.008278687763854E-6,0.002535256084438},length=1.741650111502323,posterior=0.9996266865767159,00_conc.red.c.m1.epf.18S.phy.rate=2.0921433483078644E-4,00_conc.red.c.m1.epf.matK.phy.rate=0.0020571016337748416,00_conc.red.c.m1.epf.matK.phy.rate_95%_HPD={4.0426680793130754E-4,0.004604718340987},00_conc.red.c.m1.epf.25S.phy.rate=5.349138304662545E-4,00_conc.red.c.m1.epf.25S.phy.rate_range={2.9238039598330583E-5,0.004689129647615},00_conc.red.c.m1.epf.matK.phy.rate_range={1.9872627767771113E-4,0.01012441088013},00_conc.red.c.m1.epf.trnLLF.phy.rate_range={4.00009858980606E-5,0.01583368728831},00_conc.red.c.m1.epf.matK.phy.rate_median=0.0017598032063239999]:1.6868141763544102,(35[&length_range={6.494561975515,27.55461634271},00_conc.red.c.m1.epf.25S.phy.rate_95%_HPD={3.473188435868013E-4,0.001242739341473},length_95%_HPD={11.12832933855,21.85474007817},00_conc.red.c.m1.epf.18S.phy.rate_median=1.630968461314534E-4,00_conc.red.c.m1.epf.18S.phy.rate_range={1.5997350501081978E-5,9.769410371297596E-4},00_conc.red.c.m1.epf.trnLLF.phy.rate_95%_HPD={3.624340724543469E-4,0.001762784909925},00_conc.red.c.m1.epf.trnLLF.phy.rate_median=9.453675675258373E-4,length=16.607159335695346,00_conc.red.c.m1.epf.18S.phy.rate=1.7814251954695743E-4,00_conc.red.c.m1.epf.18S.phy.rate_95%_HPD={4.232675531246194E-5,3.4064290153116173E-4},00_conc.red.c.m1.epf.matK.phy.rate=0.0010591783357446248,height_median=6.195932655828074E-12,00_conc.red.c.m1.epf.matK.phy.rate_95%_HPD={5.772003840053582E-4,0.001624830942722},height_range={0.0,2.1898927116126288E-11},00_conc.red.c.m1.epf.25S.phy.rate=7.594032764177645E-4,00_conc.red.c.m1.epf.trnLLF.phy.rate=0.001005882304926819,height_95%_HPD={0.0,1.2008172234345693E-11},00_conc.red.c.m1.epf.25S.phy.rate_range={1.285058542557225E-4,0.003175134394912},length_median=16.660298212500003,00_conc.red.c.m1.epf.25S.phy.rate_median=7.252095122074775E-4,00_conc.red.c.m1.epf.matK.phy.rate_range={2.976576390028083E-4,0.003082738289547},00_conc.red.c.m1.epf.trnLLF.phy.rate_range={1.8114149663190344E-4,0.004223298217267},00_conc.red.c.m1.epf.matK.phy.rate_median=0.001021777870837,height=6.267100231242915E-12]:16.6602982125004,42[&length_range={6.494561975515,27.55461634271},00_conc.red.c.m1.epf.25S.phy.rate_95%_HPD={4.274083732496369E-4,0.001368456711596},length_95%_HPD={11.12832933855,21.85474007817},00_conc.red.c.m1.epf.18S.phy.rate_median=2.9288934002239377E-4,00_conc.red.c.m1.epf.18S.phy.rate_range={3.923114744439891E-5,0.001472736484172},00_conc.red.c.m1.epf.trnLLF.phy.rate_95%_HPD={2.679043790480987E-4,0.001428883601809},00_conc.red.c.m1.epf.trnLLF.phy.rate_median=7.423765123063957E-4,length=16.607159335695346,00_conc.red.c.m1.epf.18S.phy.rate=3.1038962488578526E-4,00_conc.red.c.m1.epf.18S.phy.rate_95%_HPD={1.0546067969760438E-4,5.432271804498364E-4},00_conc.red.c.m1.epf.matK.phy.rate=9.197846171461998E-4,height_median=6.195932655828074E-12,00_conc.red.c.m1.epf.matK.phy.rate_95%_HPD={4.763767403757973E-4,0.001417492114462},height_range={0.0,2.1898927116126288E-11},00_conc.red.c.m1.epf.25S.phy.rate=8.688940871458767E-4,00_conc.red.c.m1.epf.trnLLF.phy.rate=7.926315388897114E-4,height_95%_HPD={0.0,1.2008172234345693E-11},00_conc.red.c.m1.epf.25S.phy.rate_range={2.652084330771989E-4,0.002597245539547},length_median=16.660298212500003,00_conc.red.c.m1.epf.25S.phy.rate_median=8.351973100137542E-4,00_conc.red.c.m1.epf.matK.phy.rate_range={2.777799520118693E-4,0.00282043127087},00_conc.red.c.m1.epf.trnLLF.phy.rate_range={1.0571123970716283E-4,0.002876144873319},00_conc.red.c.m1.epf.matK.phy.rate_median=8.866889509849511E-4,height=6.267100231242915E-12]:16.6602982125004)[&length_range={0.7814916392805,20.63423018111},00_conc.red.c.m1.epf.25S.phy.rate_95%_HPD={3.170681030432288E-4,0.002146385754609},length_95%_HPD={2.277986379943,11.38860145015},00_conc.red.c.m1.epf.trnLLF.phy.rate_95%_HPD={5.7593674281044284E-5,0.001173004336284},00_conc.red.c.m1.epf.trnLLF.phy.rate_median=4.1230162658757003E-4,00_conc.red.c.m1.epf.18S.phy.rate_95%_HPD={1.2021301197933054E-4,0.001303165842808},height_median=16.660298212506596,height_range={6.494561975523652,27.554616342717505},00_conc.red.c.m1.epf.trnLLF.phy.rate=4.99713733922183E-4,height_95%_HPD={11.1283293385533,21.854740078173396},length_median=6.238386650940001,00_conc.red.c.m1.epf.25S.phy.rate_median=9.61894839193785E-4,height=16.607159335701475,00_conc.red.c.m1.epf.18S.phy.rate_median=5.317915625525856E-4,00_conc.red.c.m1.epf.18S.phy.rate_range={5.5077930773259636E-5,0.00440797702459},length=6.522972225435624,posterior=1.0,00_conc.red.c.m1.epf.18S.phy.rate=6.150068851742029E-4,00_conc.red.c.m1.epf.matK.phy.rate=4.5797411978845513E-4,00_conc.red.c.m1.epf.matK.phy.rate_95%_HPD={9.902799305530586E-5,9.311432181745463E-4},00_conc.red.c.m1.epf.25S.phy.rate=0.0010793824118670548,00_conc.red.c.m1.epf.25S.phy.rate_range={1.465688531108081E-4,0.007977154151025},00_conc.red.c.m1.epf.matK.phy.rate_range={6.033747158370318E-5,0.002837283878167},00_conc.red.c.m1.epf.trnLLF.phy.rate_range={3.244121015078605E-5,0.008145985889628},00_conc.red.c.m1.epf.matK.phy.rate_median=4.0491454686524003E-4]:6.385880081749612)[&length_range={0.008002189618306,6.622567270908},00_conc.red.c.m1.epf.25S.phy.rate_95%_HPD={6.36163442483311E-5,0.00137432323361},length_95%_HPD={0.09290659496678,2.405003654585},00_conc.red.c.m1.epf.trnLLF.phy.rate_95%_HPD={6.871190185434591E-5,0.002389117363793},00_conc.red.c.m1.epf.trnLLF.phy.rate_median=7.070619479940895E-4,00_conc.red.c.m1.epf.18S.phy.rate_95%_HPD={1.2271728894964138E-5,6.804128700303728E-4},height_median=23.046178294256208,height_range={15.019575448851,31.685102340474803},00_conc.red.c.m1.epf.trnLLF.phy.rate=9.246263548912765E-4,height_95%_HPD={19.151940266410993,27.116771606128303},length_median=0.9333867357259,00_conc.red.c.m1.epf.25S.phy.rate_median=4.8263225911867496E-4,height=23.1014539390062,00_conc.red.c.m1.epf.18S.phy.rate_median=1.8694562551760472E-4,00_conc.red.c.m1.epf.18S.phy.rate_range={8.329923281529882E-6,0.003323319104511},length=1.07597437753639,posterior=0.9797077489200576,00_conc.red.c.m1.epf.18S.phy.rate=2.5096748262495313E-4,00_conc.red.c.m1.epf.matK.phy.rate=0.001629364738425593,00_conc.red.c.m1.epf.matK.phy.rate_95%_HPD={2.2323187718612628E-4,0.003779704175132},00_conc.red.c.m1.epf.25S.phy.rate=5.881151058452982E-4,00_conc.red.c.m1.epf.25S.phy.rate_range={4.499731412536356E-5,0.005626289319774},00_conc.red.c.m1.epf.matK.phy.rate_range={1.099698851016796E-4,0.00952515084523},00_conc.red.c.m1.epf.trnLLF.phy.rate_range={2.923157614566782E-5,0.01636470163255},00_conc.red.c.m1.epf.matK.phy.rate_median=0.001352556420083]:1.0884186608468447,((((14[&length_range={6.551890240715,23.87360594686},00_conc.red.c.m1.epf.25S.phy.rate_95%_HPD={2.6578949970766446E-4,0.001002262173068},length_95%_HPD={9.970839607338,19.16880061323},00_conc.red.c.m1.epf.18S.phy.rate_median=7.913857494266391E-5,00_conc.red.c.m1.epf.18S.phy.rate_range={6.87662189249179E-6,5.709749479335578E-4},00_conc.red.c.m1.epf.trnLLF.phy.rate_95%_HPD={0.002141175719691,0.006218742999785},00_conc.red.c.m1.epf.trnLLF.phy.rate_median=0.003876056758692,length=14.485017320974558,00_conc.red.c.m1.epf.18S.phy.rate=9.033515946373903E-5,00_conc.red.c.m1.epf.18S.phy.rate_95%_HPD={1.4255805434204808E-5,1.9267139213473096E-4},00_conc.red.c.m1.epf.matK.phy.rate=0.0013157429570262787,height_median=6.103562100179261E-12,00_conc.red.c.m1.epf.matK.phy.rate_95%_HPD={6.864346091833017E-4,0.001983751616664},height_range={0.0,2.2389201603800757E-11},00_conc.red.c.m1.epf.25S.phy.rate=6.120706632276176E-4,00_conc.red.c.m1.epf.trnLLF.phy.rate=0.004020451142052663,height_95%_HPD={0.0,1.1993961379630491E-11},00_conc.red.c.m1.epf.25S.phy.rate_range={1.245221618628912E-4,0.002167816937797},length_median=14.431513039,00_conc.red.c.m1.epf.25S.phy.rate_median=5.847924655973051E-4,00_conc.red.c.m1.epf.matK.phy.rate_range={4.387421138524739E-4,0.004123760569281},00_conc.red.c.m1.epf.trnLLF.phy.rate_range={0.001235702759058,0.01037729125894},00_conc.red.c.m1.epf.matK.phy.rate_median=0.0012745789376475,height=6.2690919184164814E-12]:14.425321128442448,17[&length_range={6.551890240715,23.87360594686},00_conc.red.c.m1.epf.25S.phy.rate_95%_HPD={4.4900716509989666E-4,0.001442904958208},length_95%_HPD={9.974579499072,19.17805860539},00_conc.red.c.m1.epf.18S.phy.rate_median=1.6802742355787075E-4,00_conc.red.c.m1.epf.18S.phy.rate_range={1.5320671116844388E-5,8.249633188896178E-4},00_conc.red.c.m1.epf.trnLLF.phy.rate_95%_HPD={6.190636866940961E-4,0.002580079173811},00_conc.red.c.m1.epf.trnLLF.phy.rate_median=0.0014601975755165,length=14.485302103344736,00_conc.red.c.m1.epf.18S.phy.rate=1.8369080316127417E-4,00_conc.red.c.m1.epf.18S.phy.rate_95%_HPD={4.621052659936662E-5,3.492191885596488E-4},00_conc.red.c.m1.epf.matK.phy.rate=0.0013347317819944163,height_median=6.103562100179261E-12,00_conc.red.c.m1.epf.matK.phy.rate_95%_HPD={7.258571115657832E-4,0.001986429657701},height_range={0.0,2.2389201603800757E-11},00_conc.red.c.m1.epf.25S.phy.rate=9.132595089626304E-4,00_conc.red.c.m1.epf.trnLLF.phy.rate=0.0015326874216287647,height_95%_HPD={0.0,1.1993961379630491E-11},00_conc.red.c.m1.epf.25S.phy.rate_range={2.6067606566488466E-4,0.0032652318427},length_median=14.4316655507,00_conc.red.c.m1.epf.25S.phy.rate_median=8.780270865573673E-4,00_conc.red.c.m1.epf.matK.phy.rate_range={4.5473743043531443E-4,0.003795375969638},00_conc.red.c.m1.epf.trnLLF.phy.rate_range={3.398377178019642E-4,0.005328891688334},00_conc.red.c.m1.epf.matK.phy.rate_median=0.0012962588436234998,height=6.26869649878832E-12]:14.425321128442448)[&length_range={0.03765378228949,11.08277537244},00_conc.red.c.m1.epf.25S.phy.rate_95%_HPD={1.3779464051694724E-4,0.002057370934731},length_95%_HPD={0.4236410180175,5.036576085989},00_conc.red.c.m1.epf.trnLLF.phy.rate_95%_HPD={5.728613147307057E-5,0.001990343298302},00_conc.red.c.m1.epf.trnLLF.phy.rate_median=6.167555907296814E-4,00_conc.red.c.m1.epf.18S.phy.rate_95%_HPD={1.137950868459405E-5,4.34696612178315E-4},height_median=14.425321128448552,height_range={6.5518902407193025,23.8736059468679},00_conc.red.c.m1.epf.trnLLF.phy.rate=7.914102483046854E-4,height_95%_HPD={9.979363824394206,19.169620284568797},length_median=2.2023871791299996,00_conc.red.c.m1.epf.25S.phy.rate_median=7.791105292621673E-4,height=14.478707732379767,00_conc.red.c.m1.epf.18S.phy.rate_median=1.3323293299435717E-4,00_conc.red.c.m1.epf.18S.phy.rate_range={6.398604130635925E-6,0.002738433169624},length=2.453530332966879,posterior=0.9964801877233215,00_conc.red.c.m1.epf.18S.phy.rate=1.7175123525391218E-4,00_conc.red.c.m1.epf.matK.phy.rate=0.001229909084122892,00_conc.red.c.m1.epf.matK.phy.rate_95%_HPD={2.0404344449539698E-4,0.002680507428391},00_conc.red.c.m1.epf.25S.phy.rate=9.251031095360197E-4,00_conc.red.c.m1.epf.25S.phy.rate_range={6.286254538056644E-5,0.006725313811431},00_conc.red.c.m1.epf.matK.phy.rate_range={8.78833514685997E-5,0.007948866150538},00_conc.red.c.m1.epf.trnLLF.phy.rate_range={3.591801171797728E-5,0.01163112400053},00_conc.red.c.m1.epf.matK.phy.rate_median=0.0010496408714780001]:2.4523048421015545,15[&length_range={7.335906325752,26.30174552348},00_conc.red.c.m1.epf.25S.phy.rate_95%_HPD={3.1904177900135534E-4,0.001022198083918},length_95%_HPD={12.57960197361,21.36856111167},00_conc.red.c.m1.epf.18S.phy.rate_median=3.4726422749878686E-4,00_conc.red.c.m1.epf.18S.phy.rate_range={7.34721272503407E-5,0.001127340338507},00_conc.red.c.m1.epf.trnLLF.phy.rate_95%_HPD={0.001124497551937,0.003612528175738},00_conc.red.c.m1.epf.trnLLF.phy.rate_median=0.0022253076109215,length=16.924732361752856,00_conc.red.c.m1.epf.18S.phy.rate=3.631725336404838E-4,00_conc.red.c.m1.epf.18S.phy.rate_95%_HPD={1.5016204447400083E-4,6.04141157021857E-4},00_conc.red.c.m1.epf.matK.phy.rate=9.862777763815023E-4,height_median=6.110667527536862E-12,00_conc.red.c.m1.epf.matK.phy.rate_95%_HPD={5.562771197738628E-4,0.001472096456629},height_range={0.0,2.0598633909685304E-11},00_conc.red.c.m1.epf.25S.phy.rate=6.495480441477789E-4,00_conc.red.c.m1.epf.trnLLF.phy.rate=0.0023037755067478764,height_95%_HPD={0.0,1.1993961379630491E-11},00_conc.red.c.m1.epf.25S.phy.rate_range={1.6971437470565567E-4,0.00188616499438},length_median=16.87709148024,00_conc.red.c.m1.epf.25S.phy.rate_median=6.273642713451029E-4,00_conc.red.c.m1.epf.matK.phy.rate_range={2.880569276969824E-4,0.002309346937422},00_conc.red.c.m1.epf.trnLLF.phy.rate_range={6.60657900582742E-4,0.006506842651835},00_conc.red.c.m1.epf.matK.phy.rate_median=9.588642114559144E-4,height=6.247789656972564E-12]:16.877625970543995)[&length_range={0.004345296843621,10.20588199048},00_conc.red.c.m1.epf.25S.phy.rate_95%_HPD={9.082281172857543E-5,0.001686654634029},length_95%_HPD={0.232884069839,4.871580449544},00_conc.red.c.m1.epf.trnLLF.phy.rate_95%_HPD={1.1250667533567446E-4,0.00582522297185},00_conc.red.c.m1.epf.trnLLF.phy.rate_median=0.001879476416949,00_conc.red.c.m1.epf.18S.phy.rate_95%_HPD={1.8314869053581734E-5,7.858682174183442E-4},height_median=16.877625970550106,height_range={7.335906325757499,26.301745523494695},00_conc.red.c.m1.epf.trnLLF.phy.rate=0.00233745396145434,height_95%_HPD={12.589347134231588,21.368290762292204},length_median=2.1297806634715,00_conc.red.c.m1.epf.25S.phy.rate_median=6.30302059864336E-4,height=16.925220845740128,00_conc.red.c.m1.epf.18S.phy.rate_median=2.3965939457685237E-4,00_conc.red.c.m1.epf.18S.phy.rate_range={1.1747083430894764E-5,0.003518582215825},length=2.3607052688462273,posterior=0.9938136632712922,00_conc.red.c.m1.epf.18S.phy.rate=3.0853576227433304E-4,00_conc.red.c.m1.epf.matK.phy.rate=5.682434064361203E-4,00_conc.red.c.m1.epf.matK.phy.rate_95%_HPD={9.701825759099236E-5,0.001296025541224},00_conc.red.c.m1.epf.25S.phy.rate=7.515020379083078E-4,00_conc.red.c.m1.epf.25S.phy.rate_range={4.7805953016910675E-5,0.007148838344701},00_conc.red.c.m1.epf.matK.phy.rate_range={5.879884955609107E-5,0.00544451126507},00_conc.red.c.m1.epf.trnLLF.phy.rate_range={4.440390802472394E-5,0.0173649166785},00_conc.red.c.m1.epf.matK.phy.rate_median=4.7187012777507236E-4]:2.3082640833966934,33[&length_range={8.498020488385,28.86270351818},00_conc.red.c.m1.epf.25S.phy.rate_95%_HPD={3.9631314999997503E-4,0.001126806100109},length_95%_HPD={14.73674458774,24.10132565668},00_conc.red.c.m1.epf.18S.phy.rate_median=1.4835482061552547E-4,00_conc.red.c.m1.epf.18S.phy.rate_range={1.2010787995323237E-5,5.929323404346886E-4},00_conc.red.c.m1.epf.trnLLF.phy.rate_95%_HPD={1.8265399537107277E-4,0.001131981256082},00_conc.red.c.m1.epf.trnLLF.phy.rate_median=5.96447152450806E-4,length=19.363041669546607,00_conc.red.c.m1.epf.18S.phy.rate=1.597583790426744E-4,00_conc.red.c.m1.epf.18S.phy.rate_95%_HPD={4.613906363670902E-5,2.95678281484612E-4},00_conc.red.c.m1.epf.matK.phy.rate=8.806412357461573E-4,height_median=6.110667527536862E-12,00_conc.red.c.m1.epf.matK.phy.rate_95%_HPD={5.090740062091316E-4,0.001309250647503},height_range={0.0,2.0413892798387678E-11},00_conc.red.c.m1.epf.25S.phy.rate=7.412758798152347E-4,00_conc.red.c.m1.epf.trnLLF.phy.rate=6.361289796622454E-4,height_95%_HPD={0.0,1.1993961379630491E-11},00_conc.red.c.m1.epf.25S.phy.rate_range={2.131822126349167E-4,0.002156738804063},length_median=19.368651951745,00_conc.red.c.m1.epf.25S.phy.rate_median=7.209167554530597E-4,00_conc.red.c.m1.epf.matK.phy.rate_range={2.7863713269535534E-4,0.002529825112286},00_conc.red.c.m1.epf.trnLLF.phy.rate_range={1.0426358877881584E-4,0.002638840487083},00_conc.red.c.m1.epf.matK.phy.rate_median=8.597509610620839E-4,height=6.251012317468683E-12]:19.18589005394069)[&length_range={0.002193934131618,7.429853141609},00_conc.red.c.m1.epf.25S.phy.rate_95%_HPD={6.170900478787789E-5,0.001162113293695},length_95%_HPD={0.05110640399413,3.202519824676},00_conc.red.c.m1.epf.trnLLF.phy.rate_95%_HPD={5.5853092023037135E-5,0.004192178390701},00_conc.red.c.m1.epf.trnLLF.phy.rate_median=0.001077651298185,00_conc.red.c.m1.epf.18S.phy.rate_95%_HPD={1.300866003804048E-5,5.496839002509304E-4},height_median=19.1858900539468,height_range={10.226162416099307,28.862703518180002},00_conc.red.c.m1.epf.trnLLF.phy.rate=0.001509870545030702,height_95%_HPD={15.0277266413202,23.648166875905293},length_median=1.153008301802,00_conc.red.c.m1.epf.25S.phy.rate_median=4.079859926411084E-4,height=19.214445311482198,00_conc.red.c.m1.epf.18S.phy.rate_median=1.5794326098389892E-4,00_conc.red.c.m1.epf.18S.phy.rate_range={5.2973243744024065E-6,0.003072010323186},length=1.365345815053914,posterior=0.4927470534904805,00_conc.red.c.m1.epf.18S.phy.rate=2.0890089337048881E-4,00_conc.red.c.m1.epf.matK.phy.rate=0.001307170882811399,00_conc.red.c.m1.epf.matK.phy.rate_95%_HPD={1.425166875559708E-4,0.003002689086432},00_conc.red.c.m1.epf.25S.phy.rate=4.984471965865601E-4,00_conc.red.c.m1.epf.25S.phy.rate_range={4.160315343617368E-5,0.005450165522316},00_conc.red.c.m1.epf.matK.phy.rate_range={6.704961519278833E-5,0.009898430710033},00_conc.red.c.m1.epf.trnLLF.phy.rate_range={4.6296158759272864E-5,0.01630677473423},00_conc.red.c.m1.epf.matK.phy.rate_median=0.001087734242604]:1.2031309702780035,24[&length_range={8.498020488385,30.00563552037},00_conc.red.c.m1.epf.25S.phy.rate_95%_HPD={3.959220984919975E-4,0.001510991170646},length_95%_HPD={14.78530380637,24.43223220499},00_conc.red.c.m1.epf.18S.phy.rate_median=2.621723491678267E-4,00_conc.red.c.m1.epf.18S.phy.rate_range={5.5398529931767644E-5,8.979133885704726E-4},00_conc.red.c.m1.epf.trnLLF.phy.rate_95%_HPD={3.5966663444482775E-4,0.001538613545573},00_conc.red.c.m1.epf.trnLLF.phy.rate_median=8.521390955993975E-4,length=19.568835560199588,00_conc.red.c.m1.epf.18S.phy.rate=2.746853579820672E-4,00_conc.red.c.m1.epf.18S.phy.rate_95%_HPD={1.075203815014529E-4,4.616489337671039E-4},00_conc.red.c.m1.epf.matK.phy.rate=6.926971506705811E-4,height_median=6.124878382252064E-12,00_conc.red.c.m1.epf.matK.phy.rate_95%_HPD={3.4482248385514985E-4,0.001082698353912},height_range={0.0,1.9589663224905962E-11},00_conc.red.c.m1.epf.25S.phy.rate=9.214555735870892E-4,00_conc.red.c.m1.epf.trnLLF.phy.rate=8.979802779467118E-4,height_95%_HPD={0.0,1.1993961379630491E-11},00_conc.red.c.m1.epf.25S.phy.rate_range={2.0405466000228062E-4,0.003084019502223},length_median=19.569782420884998,00_conc.red.c.m1.epf.25S.phy.rate_median=8.844446961947971E-4,00_conc.red.c.m1.epf.matK.phy.rate_range={1.4735417587397466E-4,0.001971117920784},00_conc.red.c.m1.epf.trnLLF.phy.rate_range={1.4695935413114411E-4,0.003245330208743},00_conc.red.c.m1.epf.matK.phy.rate_median=6.710565731975666E-4,height=6.274293571732987E-12]:20.38902102421868)[&length_range={0.5136292125411,12.1158139681},00_conc.red.c.m1.epf.25S.phy.rate_95%_HPD={7.107857997694136E-5,9.704104527243182E-4},length_95%_HPD={1.072722667512,6.828745088879},00_conc.red.c.m1.epf.trnLLF.phy.rate_95%_HPD={2.4362385216914528E-4,0.00374695649474},00_conc.red.c.m1.epf.trnLLF.phy.rate_median=0.0014003291683115,00_conc.red.c.m1.epf.18S.phy.rate_95%_HPD={1.2544649037063395E-5,4.097350855612531E-4},height_median=20.389021024224803,height_range={11.596893710795001,30.005635520372003},00_conc.red.c.m1.epf.trnLLF.phy.rate=0.0016585155729914032,height_95%_HPD={16.0578207572064,24.618373209665},length_median=3.5181624570435,00_conc.red.c.m1.epf.25S.phy.rate_median=3.9943056667833847E-4,height=20.42174274215425,00_conc.red.c.m1.epf.18S.phy.rate_median=1.310436175260816E-4,00_conc.red.c.m1.epf.18S.phy.rate_range={7.089752567407685E-6,0.001794504130075},length=3.7422383435760347,posterior=1.0,00_conc.red.c.m1.epf.18S.phy.rate=1.6505772246647505E-4,00_conc.red.c.m1.epf.matK.phy.rate=0.0016148191142125025,00_conc.red.c.m1.epf.matK.phy.rate_95%_HPD={4.083981105602088E-4,0.003300976934985},00_conc.red.c.m1.epf.25S.phy.rate=4.580929705491424E-4,00_conc.red.c.m1.epf.25S.phy.rate_range={4.5599132877988074E-5,0.004079292780681},00_conc.red.c.m1.epf.matK.phy.rate_range={2.1332433726399742E-4,0.009145638811621},00_conc.red.c.m1.epf.trnLLF.phy.rate_range={4.657028017309792E-5,0.01228956667026},00_conc.red.c.m1.epf.matK.phy.rate_median=0.0014301567715995001]:3.7455759308782497)[&length_range={0.007341812471285,8.76314751628},00_conc.red.c.m1.epf.25S.phy.rate_95%_HPD={6.522397587507733E-5,0.001132967497735},length_95%_HPD={0.2867481588464,2.958268138023},00_conc.red.c.m1.epf.trnLLF.phy.rate_95%_HPD={5.486405763609642E-5,0.002216962425493},00_conc.red.c.m1.epf.trnLLF.phy.rate_median=6.774057718758994E-4,00_conc.red.c.m1.epf.18S.phy.rate_95%_HPD={2.1069318278265674E-4,0.002503058098035},height_median=24.134596955103053,height_range={16.975821648487003,32.370454485759},00_conc.red.c.m1.epf.trnLLF.phy.rate=8.686613751749947E-4,height_95%_HPD={20.312291515630303,28.149859895456203},length_median=1.335419916591,00_conc.red.c.m1.epf.25S.phy.rate_median=4.169266240376027E-4,height=24.183760920536276,00_conc.red.c.m1.epf.18S.phy.rate_median=0.0011350271809284999,00_conc.red.c.m1.epf.18S.phy.rate_range={4.426735258503451E-5,0.0090267631176},length=1.4699386814758233,posterior=0.9972801450589301,00_conc.red.c.m1.epf.18S.phy.rate=0.0012424598432614943,00_conc.red.c.m1.epf.matK.phy.rate=6.398338937993641E-4,00_conc.red.c.m1.epf.matK.phy.rate_95%_HPD={9.981444198911254E-5,0.001454797415214},00_conc.red.c.m1.epf.25S.phy.rate=4.977230940966545E-4,00_conc.red.c.m1.epf.25S.phy.rate_range={3.811975547685203E-5,0.006130075606732},00_conc.red.c.m1.epf.matK.phy.rate_range={5.602812360427193E-5,0.0059936824311},00_conc.red.c.m1.epf.trnLLF.phy.rate_range={3.803414552488661E-5,0.01011358967024},00_conc.red.c.m1.epf.matK.phy.rate_median=5.371883259715482E-4]:1.488788073474499,7[&length_range={18.56070127792,34.24469730254},00_conc.red.c.m1.epf.25S.phy.rate_95%_HPD={2.5528994636538055E-4,7.207982716081618E-4},length_95%_HPD={21.62422894976,29.64075068692},00_conc.red.c.m1.epf.18S.phy.rate_median=2.1997893493306045E-4,00_conc.red.c.m1.epf.18S.phy.rate_range={3.154338999996299E-5,6.821467683840702E-4},00_conc.red.c.m1.epf.trnLLF.phy.rate_95%_HPD={2.695930501875559E-4,0.001176081080565},00_conc.red.c.m1.epf.trnLLF.phy.rate_median=6.584660423350455E-4,length=25.650435677516548,00_conc.red.c.m1.epf.18S.phy.rate=2.289353446420295E-4,00_conc.red.c.m1.epf.18S.phy.rate_95%_HPD={9.505752359247602E-5,3.773544973216433E-4},00_conc.red.c.m1.epf.matK.phy.rate=0.0010079176566310188,height_median=6.0040861171728466E-12,00_conc.red.c.m1.epf.matK.phy.rate_95%_HPD={6.564307842242362E-4,0.001374512047784},height_range={0.0,2.013678113144124E-11},00_conc.red.c.m1.epf.25S.phy.rate=4.7036621514219145E-4,00_conc.red.c.m1.epf.trnLLF.phy.rate=6.894247846750215E-4,height_95%_HPD={0.0,1.1993961379630491E-11},00_conc.red.c.m1.epf.25S.phy.rate_range={1.3647245309195082E-4,0.001169767059917},length_median=25.62072651351,00_conc.red.c.m1.epf.25S.phy.rate_median=4.581311582897709E-4,00_conc.red.c.m1.epf.matK.phy.rate_range={4.3761632464201736E-4,0.001973644154605},00_conc.red.c.m1.epf.trnLLF.phy.rate_range={1.3608117126566333E-4,0.002314013743653},00_conc.red.c.m1.epf.matK.phy.rate_median=9.921903135611968E-4,height=6.20900082928911E-12]:25.623385028571548)[&length_range={0.4732979040763,11.04446951451},00_conc.red.c.m1.epf.25S.phy.rate_95%_HPD={6.265736191902769E-4,0.003891369602349},length_95%_HPD={1.236010567758,5.747679208463},00_conc.red.c.m1.epf.trnLLF.phy.rate_95%_HPD={6.605077326538067E-5,0.001605112462516},00_conc.red.c.m1.epf.trnLLF.phy.rate_median=5.254346429270809E-4,00_conc.red.c.m1.epf.18S.phy.rate_95%_HPD={2.208846042878222E-5,7.97196370481313E-4},height_median=25.62338502857755,height_range={18.5607012779247,34.244697302542},00_conc.red.c.m1.epf.trnLLF.phy.rate=6.520475003404574E-4,height_95%_HPD={21.626017364479814,29.638233545266797},length_median=3.1473008560265,00_conc.red.c.m1.epf.25S.phy.rate_median=0.0018708598687230001,height=25.653163347147117,00_conc.red.c.m1.epf.18S.phy.rate_median=2.6686149159484574E-4,00_conc.red.c.m1.epf.18S.phy.rate_range={9.029176168413278E-6,0.003276155612182},length=3.320706501820727,posterior=1.0,00_conc.red.c.m1.epf.18S.phy.rate=3.294203322053145E-4,00_conc.red.c.m1.epf.matK.phy.rate=9.911864877158406E-4,00_conc.red.c.m1.epf.matK.phy.rate_95%_HPD={2.215051009309278E-4,0.001971942885814},00_conc.red.c.m1.epf.25S.phy.rate=0.002053060422145189,00_conc.red.c.m1.epf.25S.phy.rate_range={3.0179331778996406E-4,0.008342907486436},00_conc.red.c.m1.epf.matK.phy.rate_range={7.474896724126039E-5,0.005428755266253},00_conc.red.c.m1.epf.trnLLF.phy.rate_range={2.585169792276787E-5,0.006328662144077},00_conc.red.c.m1.epf.matK.phy.rate_median=8.873541433566245E-4]:3.340778127427498,(34[&length_range={6.84847220436,29.32562395258},00_conc.red.c.m1.epf.25S.phy.rate_95%_HPD={1.9162858970455963E-4,7.877684036965229E-4},length_95%_HPD={11.53928687051,24.22052638629},00_conc.red.c.m1.epf.18S.phy.rate_median=2.486692743948396E-4,00_conc.red.c.m1.epf.18S.phy.rate_range={4.0414426395827016E-5,0.001133455094118},00_conc.red.c.m1.epf.trnLLF.phy.rate_95%_HPD={0.001097997293857,0.004117890626242},00_conc.red.c.m1.epf.trnLLF.phy.rate_median=0.002382292890415,length=17.88755003927012,00_conc.red.c.m1.epf.18S.phy.rate=2.657083225596597E-4,00_conc.red.c.m1.epf.18S.phy.rate_95%_HPD={8.270421889490182E-5,4.774121707450326E-4},00_conc.red.c.m1.epf.matK.phy.rate=9.085523118473106E-4,height_median=6.0111915445304476E-12,00_conc.red.c.m1.epf.matK.phy.rate_95%_HPD={4.6274853143403775E-4,0.001432710768836},height_range={0.0,2.2396307031158358E-11},00_conc.red.c.m1.epf.25S.phy.rate=4.712416726811454E-4,00_conc.red.c.m1.epf.trnLLF.phy.rate=0.00250631914616393,height_95%_HPD={0.0,1.2995826637052232E-11},00_conc.red.c.m1.epf.25S.phy.rate_range={8.751200264489103E-5,0.001774581022705},length_median=17.87707137962,00_conc.red.c.m1.epf.25S.phy.rate_median=4.4725260483198943E-4,00_conc.red.c.m1.epf.matK.phy.rate_range={2.172409645185223E-4,0.002833445231089},00_conc.red.c.m1.epf.trnLLF.phy.rate_range={5.667709380251861E-4,0.0108941078529},00_conc.red.c.m1.epf.matK.phy.rate_median=8.722106545543813E-4,height=6.28823670822366E-12]:17.87707137962174,38[&length_range={6.84847220436,29.32562395258},00_conc.red.c.m1.epf.25S.phy.rate_95%_HPD={9.089260739399118E-5,4.962836299673423E-4},length_95%_HPD={11.53928687051,24.22052638629},00_conc.red.c.m1.epf.18S.phy.rate_median=2.5604875153600133E-4,00_conc.red.c.m1.epf.18S.phy.rate_range={3.676953412904534E-5,0.001407177252585},00_conc.red.c.m1.epf.trnLLF.phy.rate_95%_HPD={7.745677641092275E-4,0.003191842849277},00_conc.red.c.m1.epf.trnLLF.phy.rate_median=0.001785620122588,length=17.88755003927012,00_conc.red.c.m1.epf.18S.phy.rate=2.73357043616832E-4,00_conc.red.c.m1.epf.18S.phy.rate_95%_HPD={9.560537418160277E-5,4.887555001952615E-4},00_conc.red.c.m1.epf.matK.phy.rate=0.001944245690649854,height_median=6.0111915445304476E-12,00_conc.red.c.m1.epf.matK.phy.rate_95%_HPD={0.00112274132305,0.002935206504425},height_range={0.0,2.2396307031158358E-11},00_conc.red.c.m1.epf.25S.phy.rate=2.771561272203833E-4,00_conc.red.c.m1.epf.trnLLF.phy.rate=0.0018797435392677246,height_95%_HPD={0.0,1.2995826637052232E-11},00_conc.red.c.m1.epf.25S.phy.rate_range={5.0800246096484935E-5,0.001194244952437},length_median=17.87707137962,00_conc.red.c.m1.epf.25S.phy.rate_median=2.592954722448554E-4,00_conc.red.c.m1.epf.matK.phy.rate_range={7.105678380986537E-4,0.005773880443401},00_conc.red.c.m1.epf.trnLLF.phy.rate_range={3.176728166396993E-4,0.008004143561474},00_conc.red.c.m1.epf.matK.phy.rate_median=0.0018713220773455,height=6.28823670822366E-12]:17.87707137962174)[&length_range={2.39405261851,24.07434930655},00_conc.red.c.m1.epf.25S.phy.rate_95%_HPD={8.603687470704139E-5,6.494291974397245E-4},length_95%_HPD={4.940513784979,17.36727675698},00_conc.red.c.m1.epf.trnLLF.phy.rate_95%_HPD={5.605289278356803E-4,0.004019438680879},00_conc.red.c.m1.epf.trnLLF.phy.rate_median=0.001888994407121,00_conc.red.c.m1.epf.18S.phy.rate_95%_HPD={3.090286564775808E-5,3.8247555742671114E-4},height_median=17.87707137962775,height_range={6.848472204369003,29.325623952585},00_conc.red.c.m1.epf.trnLLF.phy.rate=0.0020902117463430883,height_95%_HPD={11.539286870513301,24.220526386292995},length_median=10.927061167440002,00_conc.red.c.m1.epf.25S.phy.rate_median=3.0373493151879385E-4,height=17.887550039276235,00_conc.red.c.m1.epf.18S.phy.rate_median=1.5927167705464857E-4,00_conc.red.c.m1.epf.18S.phy.rate_range={9.876981084134365E-6,0.001442098089897},length=11.086319809691465,posterior=1.0,00_conc.red.c.m1.epf.18S.phy.rate=1.805516802030937E-4,00_conc.red.c.m1.epf.matK.phy.rate=0.0018263847781450225,00_conc.red.c.m1.epf.matK.phy.rate_95%_HPD={7.54608428841734E-4,0.00322998474138},00_conc.red.c.m1.epf.25S.phy.rate=3.3482273058385483E-4,00_conc.red.c.m1.epf.25S.phy.rate_range={5.1622502844605826E-5,0.002072561826211},00_conc.red.c.m1.epf.matK.phy.rate_range={5.164857317440097E-4,0.008551577388157},00_conc.red.c.m1.epf.trnLLF.phy.rate_range={2.622203128855433E-4,0.01130071139924},00_conc.red.c.m1.epf.matK.phy.rate_median=0.0016860058946705]:11.0870917763773)[&length_range={0.2558329178459,8.846040528864},00_conc.red.c.m1.epf.25S.phy.rate_95%_HPD={2.0644538009538993E-4,0.002362189249268},length_95%_HPD={0.7237468465052,4.530799454981},00_conc.red.c.m1.epf.trnLLF.phy.rate_95%_HPD={5.99966178466569E-5,0.002009098439606},00_conc.red.c.m1.epf.trnLLF.phy.rate_median=6.298012451340845E-4,00_conc.red.c.m1.epf.18S.phy.rate_95%_HPD={1.0955378563687736E-4,0.001725590364741},height_median=28.96416315600505,height_range={20.375809535772007,39.104065164842},00_conc.red.c.m1.epf.trnLLF.phy.rate=8.039741923249971E-4,height_95%_HPD={24.913627586614002,33.104115261420006},length_median=2.278596602921,00_conc.red.c.m1.epf.25S.phy.rate_median=9.333865610417127E-4,height=28.973869848967706,00_conc.red.c.m1.epf.18S.phy.rate_median=6.304805488640965E-4,00_conc.red.c.m1.epf.18S.phy.rate_range={3.8291027081341716E-5,0.004662995784735},length=2.437725215065177,posterior=1.0,00_conc.red.c.m1.epf.18S.phy.rate=7.488977336355812E-4,00_conc.red.c.m1.epf.matK.phy.rate=7.53330808731832E-4,00_conc.red.c.m1.epf.matK.phy.rate_95%_HPD={1.1475748310074224E-4,0.001602977436401},00_conc.red.c.m1.epf.25S.phy.rate=0.0010817307398520647,00_conc.red.c.m1.epf.25S.phy.rate_range={7.166599487615494E-5,0.007624379222561},00_conc.red.c.m1.epf.matK.phy.rate_range={4.230177345246917E-5,0.005119046383057},00_conc.red.c.m1.epf.trnLLF.phy.rate_range={3.850018080724957E-5,0.01215297781402},00_conc.red.c.m1.epf.matK.phy.rate_median=6.539304017096736E-4]:2.4678840558689004)[&length_range={2.371320400905,16.84209862026},00_conc.red.c.m1.epf.25S.phy.rate_95%_HPD={1.6421431109994304E-4,0.001207440642905},length_95%_HPD={4.232798713406,11.23951008406},00_conc.red.c.m1.epf.trnLLF.phy.rate_95%_HPD={3.6107835896354186E-4,0.003593650985817},00_conc.red.c.m1.epf.trnLLF.phy.rate_median=0.0016612793619189999,00_conc.red.c.m1.epf.18S.phy.rate_95%_HPD={5.143865024275438E-5,6.201371839692001E-4},height_median=31.43204721187395,height_range={22.114483123095,41.005310093709994},00_conc.red.c.m1.epf.trnLLF.phy.rate=0.0018231002467846162,height_95%_HPD={27.266494547283,35.4950359322728},length_median=7.4128797474475,00_conc.red.c.m1.epf.25S.phy.rate_median=5.918946497613859E-4,height=31.411595064033037,00_conc.red.c.m1.epf.18S.phy.rate_median=2.685858264293126E-4,00_conc.red.c.m1.epf.18S.phy.rate_range={1.7920512404641925E-5,0.001993420837814},length=7.57655520789611,posterior=1.0,00_conc.red.c.m1.epf.18S.phy.rate=3.0074720454353974E-4,00_conc.red.c.m1.epf.matK.phy.rate=0.004044719539550355,00_conc.red.c.m1.epf.matK.phy.rate_95%_HPD={0.002042322488312,0.006114315614325},00_conc.red.c.m1.epf.25S.phy.rate=6.403339207559941E-4,00_conc.red.c.m1.epf.25S.phy.rate_range={5.6585818809521496E-5,0.003118173949536},00_conc.red.c.m1.epf.matK.phy.rate_range={0.00137902905482,0.01131867218868},00_conc.red.c.m1.epf.trnLLF.phy.rate_range={8.467072306161174E-5,0.009828108300671},00_conc.red.c.m1.epf.matK.phy.rate_median=0.0039219914505185]:7.598844879864394,(18[&length_range={6.037562546736,35.33829173728},00_conc.red.c.m1.epf.25S.phy.rate_95%_HPD={1.7346172078928196E-4,8.172813047714395E-4},length_95%_HPD={11.19551239871,27.7501717008},00_conc.red.c.m1.epf.18S.phy.rate_median=1.1410572419956253E-4,00_conc.red.c.m1.epf.18S.phy.rate_range={6.0262691343240725E-6,7.250233996817525E-4},00_conc.red.c.m1.epf.trnLLF.phy.rate_95%_HPD={3.7468487145238353E-4,0.001992212997564},00_conc.red.c.m1.epf.trnLLF.phy.rate_median=0.001029848555658,length=19.192951073031413,00_conc.red.c.m1.epf.18S.phy.rate=1.2556332018939695E-4,00_conc.red.c.m1.epf.18S.phy.rate_95%_HPD={2.65555167837096E-5,2.48303624858121E-4},00_conc.red.c.m1.epf.matK.phy.rate=0.0013069568674764541,height_median=6.0040861171728466E-12,00_conc.red.c.m1.epf.matK.phy.rate_95%_HPD={6.54988603362056E-4,0.0020858043424},height_range={0.0,2.0904167286062147E-11},00_conc.red.c.m1.epf.25S.phy.rate=4.628279018075285E-4,00_conc.red.c.m1.epf.trnLLF.phy.rate=0.0011039674145426482,height_95%_HPD={0.0,1.3393730569077889E-11},00_conc.red.c.m1.epf.25S.phy.rate_range={9.008858216850106E-5,0.0017235398073},length_median=19.02889521662,00_conc.red.c.m1.epf.25S.phy.rate_median=4.3471888105052015E-4,00_conc.red.c.m1.epf.matK.phy.rate_range={3.763970549703394E-4,0.004657464834303},00_conc.red.c.m1.epf.trnLLF.phy.rate_range={1.1893840330735262E-4,0.005174143821656},00_conc.red.c.m1.epf.matK.phy.rate_median=0.0012428094505395,height=6.24292355140952E-12]:19.028895216623,25[&length_range={6.037562546736,35.33829173728},00_conc.red.c.m1.epf.25S.phy.rate_95%_HPD={1.0975165813162384E-4,6.164896024913804E-4},length_95%_HPD={11.19551239871,27.7501717008},00_conc.red.c.m1.epf.18S.phy.rate_median=1.6704572024113686E-4,00_conc.red.c.m1.epf.18S.phy.rate_range={1.9192035130075137E-5,8.809562551800753E-4},00_conc.red.c.m1.epf.trnLLF.phy.rate_95%_HPD={7.447720069981434E-4,0.003009320568163},00_conc.red.c.m1.epf.trnLLF.phy.rate_median=0.0016698140562245,length=19.192951073031413,00_conc.red.c.m1.epf.18S.phy.rate=1.8272101694143225E-4,00_conc.red.c.m1.epf.18S.phy.rate_95%_HPD={4.766877303931729E-5,3.499427340505621E-4},00_conc.red.c.m1.epf.matK.phy.rate=0.001765516763861604,height_median=6.0040861171728466E-12,00_conc.red.c.m1.epf.matK.phy.rate_95%_HPD={9.09420988623815E-4,0.0027542700489},height_range={0.0,2.0904167286062147E-11},00_conc.red.c.m1.epf.25S.phy.rate=3.4684059858064117E-4,00_conc.red.c.m1.epf.trnLLF.phy.rate=0.0017723420466856641,height_95%_HPD={0.0,1.3393730569077889E-11},00_conc.red.c.m1.epf.25S.phy.rate_range={5.571514738568316E-5,0.001657052686874},length_median=19.02889521662,00_conc.red.c.m1.epf.25S.phy.rate_median=3.250693650976618E-4,00_conc.red.c.m1.epf.matK.phy.rate_range={6.073172439822991E-4,0.007072804540074},00_conc.red.c.m1.epf.trnLLF.phy.rate_range={3.850623844162101E-4,0.006318090919467},00_conc.red.c.m1.epf.matK.phy.rate_median=0.001692336469812,height=6.24292355140952E-12]:19.028895216623)[&length_range={5.153276292109,37.33238206169},00_conc.red.c.m1.epf.25S.phy.rate_95%_HPD={1.3447097720524585E-4,6.854031307472463E-4},length_95%_HPD={11.08514166364,27.93342316222},00_conc.red.c.m1.epf.trnLLF.phy.rate_95%_HPD={4.7765383141283477E-4,0.002357608855633},00_conc.red.c.m1.epf.trnLLF.phy.rate_median=0.0012229820528915,00_conc.red.c.m1.epf.18S.phy.rate_95%_HPD={3.894871854620023E-5,2.9657271915639626E-4},height_median=19.028895216629003,height_range={6.037562546735998,35.3382917372903},00_conc.red.c.m1.epf.trnLLF.phy.rate=0.0013152102195200912,height_95%_HPD={11.195512398718392,27.750171700808004},length_median=19.90804196888,00_conc.red.c.m1.epf.25S.phy.rate_median=3.622876640171571E-4,height=19.192951073037747,00_conc.red.c.m1.epf.18S.phy.rate_median=1.3918070181057074E-4,00_conc.red.c.m1.epf.18S.phy.rate_range={1.2155977059895521E-5,8.051240205152611E-4},length=19.796182949191834,posterior=1.0,00_conc.red.c.m1.epf.18S.phy.rate=1.523347453499121E-4,00_conc.red.c.m1.epf.matK.phy.rate=0.0012886824982529723,00_conc.red.c.m1.epf.matK.phy.rate_95%_HPD={6.408419886701832E-4,0.00208816221274},00_conc.red.c.m1.epf.25S.phy.rate=3.874921524646129E-4,00_conc.red.c.m1.epf.25S.phy.rate_range={5.764317171548628E-5,0.001573370821778},00_conc.red.c.m1.epf.matK.phy.rate_range={4.3657700734956204E-4,0.00489957109598},00_conc.red.c.m1.epf.trnLLF.phy.rate_range={2.176893674027824E-4,0.005703261118481},00_conc.red.c.m1.epf.matK.phy.rate_median=0.001217562078024]:20.00199687510934)[&length_range={0.08088240840803,10.12041064077},00_conc.red.c.m1.epf.25S.phy.rate_95%_HPD={3.6990062051962076E-4,0.003834873518453},length_95%_HPD={0.625366042633,5.333364031907},00_conc.red.c.m1.epf.trnLLF.phy.rate_95%_HPD={6.579077979496118E-5,0.003354743562513},00_conc.red.c.m1.epf.trnLLF.phy.rate_median=9.547935916425318E-4,00_conc.red.c.m1.epf.18S.phy.rate_95%_HPD={1.3042542208275826E-5,4.6105684030991843E-4},height_median=39.030892091738345,height_range={31.296316221926503,46.605942584944096},00_conc.red.c.m1.epf.trnLLF.phy.rate=0.0012667549774179746,height_95%_HPD={35.243044293699995,42.732822125449},length_median=2.5700202439885,00_conc.red.c.m1.epf.25S.phy.rate_median=0.0016145293774659998,height=38.98477905472216,00_conc.red.c.m1.epf.18S.phy.rate_median=1.4500113459746443E-4,00_conc.red.c.m1.epf.18S.phy.rate_range={6.887553338541901E-6,0.002069472860643},length=2.780110473818111,posterior=0.9978134499493361,00_conc.red.c.m1.epf.18S.phy.rate=1.8517831605177618E-4,00_conc.red.c.m1.epf.matK.phy.rate=7.870943179553648E-4,00_conc.red.c.m1.epf.matK.phy.rate_95%_HPD={9.731612510063088E-5,0.001794589581467},00_conc.red.c.m1.epf.25S.phy.rate=0.0018388202393372838,00_conc.red.c.m1.epf.25S.phy.rate_range={8.137733029040217E-5,0.01512326539978},00_conc.red.c.m1.epf.matK.phy.rate_range={5.559319835469839E-5,0.006575149511768},00_conc.red.c.m1.epf.trnLLF.phy.rate_range={3.093859497864739E-5,0.01736007197306},00_conc.red.c.m1.epf.matK.phy.rate_median=6.604388882018514E-4]:2.7501556426624134,(20[&length_range={10.12329311384,37.60985343675},00_conc.red.c.m1.epf.25S.phy.rate_95%_HPD={4.7265548264997646E-4,0.001426850114803},length_95%_HPD={15.43265601758,31.61766200717},00_conc.red.c.m1.epf.18S.phy.rate_median=2.486578664768512E-4,00_conc.red.c.m1.epf.18S.phy.rate_range={5.314566466265123E-5,0.001080055534987},00_conc.red.c.m1.epf.trnLLF.phy.rate_95%_HPD={1.8140695593941026E-4,0.001439239575722},00_conc.red.c.m1.epf.trnLLF.phy.rate_median=6.975880900529346E-4,length=23.447892623387837,00_conc.red.c.m1.epf.18S.phy.rate=2.6380422301671655E-4,00_conc.red.c.m1.epf.18S.phy.rate_95%_HPD={9.536414277151278E-5,4.5841155973671475E-4},00_conc.red.c.m1.epf.matK.phy.rate=6.721333375706095E-4,height_median=6.0040861171728466E-12,00_conc.red.c.m1.epf.matK.phy.rate_95%_HPD={2.0898545791376733E-4,0.001224934322754},height_range={0.0,2.1898927116126288E-11},00_conc.red.c.m1.epf.25S.phy.rate=9.159732380317097E-4,00_conc.red.c.m1.epf.trnLLF.phy.rate=7.527455687201952E-4,height_95%_HPD={0.0,1.3393730569077889E-11},00_conc.red.c.m1.epf.25S.phy.rate_range={3.0527539610976097E-4,0.002794693232943},length_median=23.44442523838,00_conc.red.c.m1.epf.25S.phy.rate_median=8.815488605079446E-4,00_conc.red.c.m1.epf.matK.phy.rate_range={9.17573542662723E-5,0.002713535926685},00_conc.red.c.m1.epf.trnLLF.phy.rate_range={5.826554650099662E-5,0.00347734497585},00_conc.red.c.m1.epf.matK.phy.rate_median=6.304467760144697E-4,height=6.274789219910884E-12]:23.444425238379697,9[&length_range={10.12329311384,37.60985343675},00_conc.red.c.m1.epf.25S.phy.rate_95%_HPD={3.210120410544542E-4,0.001094754153363},length_95%_HPD={15.43265601758,31.61766200717},00_conc.red.c.m1.epf.18S.phy.rate_median=7.239282485091301E-4,00_conc.red.c.m1.epf.18S.phy.rate_range={2.4407807592289346E-4,0.002274237543166},00_conc.red.c.m1.epf.trnLLF.phy.rate_95%_HPD={0.001501834722516,0.004965257025531},00_conc.red.c.m1.epf.trnLLF.phy.rate_median=0.002991451259168,length=23.447892623387837,00_conc.red.c.m1.epf.18S.phy.rate=7.566254516175125E-4,00_conc.red.c.m1.epf.18S.phy.rate_95%_HPD={3.91666541867884E-4,0.00119324196881},00_conc.red.c.m1.epf.matK.phy.rate=0.0013845615573608047,height_median=6.0040861171728466E-12,00_conc.red.c.m1.epf.matK.phy.rate_95%_HPD={6.122925664030926E-4,0.002286857268703},height_range={0.0,2.1898927116126288E-11},00_conc.red.c.m1.epf.25S.phy.rate=6.807612143176764E-4,00_conc.red.c.m1.epf.trnLLF.phy.rate=0.0031230435383277255,height_95%_HPD={0.0,1.3393730569077889E-11},00_conc.red.c.m1.epf.25S.phy.rate_range={1.679795800700845E-4,0.002191656742615},length_median=23.44442523838,00_conc.red.c.m1.epf.25S.phy.rate_median=6.520609244994775E-4,00_conc.red.c.m1.epf.matK.phy.rate_range={2.2839894049982468E-4,0.004277161242534},00_conc.red.c.m1.epf.trnLLF.phy.rate_range={9.41669325148528E-4,0.009668590463933},00_conc.red.c.m1.epf.matK.phy.rate_median=0.001325284813585,height=6.274789219910884E-12]:23.444425238379697)[&length_range={6.025626591778,33.76570940189},00_conc.red.c.m1.epf.25S.phy.rate_95%_HPD={2.0129010558705287E-4,9.464665068366493E-4},length_95%_HPD={10.41858735621,26.49562269609},00_conc.red.c.m1.epf.trnLLF.phy.rate_95%_HPD={6.701755672494206E-4,0.003248684827906},00_conc.red.c.m1.epf.trnLLF.phy.rate_median=0.0017065078593955,00_conc.red.c.m1.epf.18S.phy.rate_95%_HPD={3.797132505574408E-5,3.4471083573488063E-4},height_median=23.4444252383857,height_range={10.123293113857478,37.609853436754996},00_conc.red.c.m1.epf.trnLLF.phy.rate=0.0018249446772613499,height_95%_HPD={15.432656017586297,31.617662007175202},length_median=18.229758946864997,00_conc.red.c.m1.epf.25S.phy.rate_median=4.989471838756015E-4,height=23.447892623393958,00_conc.red.c.m1.epf.18S.phy.rate_median=1.6268797920352863E-4,00_conc.red.c.m1.epf.18S.phy.rate_range={1.0495517396282263E-5,0.001236859167582},length=18.3131920674901,posterior=1.0,00_conc.red.c.m1.epf.18S.phy.rate=1.7814585102328732E-4,00_conc.red.c.m1.epf.matK.phy.rate=0.0031924979026087498,00_conc.red.c.m1.epf.matK.phy.rate_95%_HPD={0.001583158352681,0.005113171582359},00_conc.red.c.m1.epf.25S.phy.rate=5.301664034576438E-4,00_conc.red.c.m1.epf.25S.phy.rate_range={7.061845075739168E-5,0.002026990304527},00_conc.red.c.m1.epf.matK.phy.rate_range={9.045284762162102E-4,0.009612677120333},00_conc.red.c.m1.epf.trnLLF.phy.rate_range={2.7033362935535075E-4,0.006970282849993},00_conc.red.c.m1.epf.matK.phy.rate_median=0.003029923695208]:18.336622496015057)[&length_range={1.602990615596,14.34763109192},00_conc.red.c.m1.epf.25S.phy.rate_95%_HPD={1.3676528038952075E-4,0.001437327786153},length_95%_HPD={4.243182031346,9.958020989256},00_conc.red.c.m1.epf.trnLLF.phy.rate_95%_HPD={0.003301900426424,0.0117232723371},00_conc.red.c.m1.epf.trnLLF.phy.rate_median=0.007111004835354,00_conc.red.c.m1.epf.18S.phy.rate_95%_HPD={6.583474255150831E-5,8.264975886316685E-4},height_median=41.78104773440076,height_range={34.629724381343195,48.82860099195},00_conc.red.c.m1.epf.trnLLF.phy.rate=0.007263057261296669,height_95%_HPD={38.527765950528604,45.0233117127175},length_median=6.952710250431,00_conc.red.c.m1.epf.25S.phy.rate_median=6.843282683582721E-4,height=41.76426284951617,00_conc.red.c.m1.epf.18S.phy.rate_median=3.8301579696853804E-4,00_conc.red.c.m1.epf.18S.phy.rate_range={1.2747356020428995E-5,0.002052103553161},length=7.024704311778418,posterior=1.0,00_conc.red.c.m1.epf.18S.phy.rate=4.1761789046571566E-4,00_conc.red.c.m1.epf.matK.phy.rate=0.002048943998883635,00_conc.red.c.m1.epf.matK.phy.rate_95%_HPD={7.252712810335588E-4,0.003590060524122},00_conc.red.c.m1.epf.25S.phy.rate=7.432365660671994E-4,00_conc.red.c.m1.epf.25S.phy.rate_range={5.1270226943312526E-5,0.003475307052697},00_conc.red.c.m1.epf.matK.phy.rate_range={1.4509155101509233E-4,0.00858937588137},00_conc.red.c.m1.epf.trnLLF.phy.rate_range={1.2531871987323572E-4,0.02460233504657},00_conc.red.c.m1.epf.matK.phy.rate_median=0.001964822795798]:7.329329949715643,(27[&length_range={41.34674854302,53.29750911868},00_conc.red.c.m1.epf.25S.phy.rate_95%_HPD={3.3827590602412847E-4,9.37626566311547E-4},length_95%_HPD={45.62811192581,50.63907244191},00_conc.red.c.m1.epf.18S.phy.rate_median=1.3742130841859707E-4,00_conc.red.c.m1.epf.18S.phy.rate_range={1.8609522274492813E-5,3.71790996202408E-4},00_conc.red.c.m1.epf.trnLLF.phy.rate_95%_HPD={0.001846675587226,0.003509432036438},00_conc.red.c.m1.epf.trnLLF.phy.rate_median=0.0026239788946440003,length=48.11743645354157,00_conc.red.c.m1.epf.18S.phy.rate=1.415504082489828E-4,00_conc.red.c.m1.epf.18S.phy.rate_95%_HPD={6.627941536132213E-5,2.2522634582866787E-4},00_conc.red.c.m1.epf.matK.phy.rate=0.0010729560864342945,height_median=6.195932655828074E-12,00_conc.red.c.m1.epf.matK.phy.rate_95%_HPD={8.162924192308708E-4,0.001353084414038},height_range={0.0,1.850253283919301E-11},00_conc.red.c.m1.epf.25S.phy.rate=6.202150183229176E-4,00_conc.red.c.m1.epf.trnLLF.phy.rate=0.0026518940254724776,height_95%_HPD={0.0,1.1802114840975264E-11},00_conc.red.c.m1.epf.25S.phy.rate_range={2.0898682398919733E-4,0.001567131418105},length_median=48.121252388974995,00_conc.red.c.m1.epf.25S.phy.rate_median=6.043231388995322E-4,00_conc.red.c.m1.epf.matK.phy.rate_range={5.362217016786095E-4,0.001837483566988},00_conc.red.c.m1.epf.trnLLF.phy.rate_range={0.001327003302934,0.005085329238609},00_conc.red.c.m1.epf.matK.phy.rate_median=0.001065774012037,height=6.2709223683578656E-12]:48.028019610410006,((((39[&length_range={38.25489376152,42.36586987611},00_conc.red.c.m1.epf.25S.phy.rate_95%_HPD={1.7195270739459102E-4,4.5988371738924356E-4},length_95%_HPD={39.37496216205,41.25645808251},00_conc.red.c.m1.epf.18S.phy.rate_median=8.091227186509046E-5,00_conc.red.c.m1.epf.18S.phy.rate_range={1.3458240326239382E-5,2.911261307120533E-4},00_conc.red.c.m1.epf.trnLLF.phy.rate_95%_HPD={5.728010525350093E-5,3.0560898826515056E-4},00_conc.red.c.m1.epf.trnLLF.phy.rate_median=1.50078716594181E-4,length=40.34037861454854,00_conc.red.c.m1.epf.18S.phy.rate=8.543736642589856E-5,00_conc.red.c.m1.epf.18S.phy.rate_95%_HPD={2.7066397465138067E-5,1.5095774619571623E-4},00_conc.red.c.m1.epf.matK.phy.rate=3.238275961557314E-4,height_median=6.103562100179261E-12,00_conc.red.c.m1.epf.matK.phy.rate_95%_HPD={1.8627687960487578E-4,4.688624238019277E-4},height_range={0.0,1.8907542198576266E-11},00_conc.red.c.m1.epf.25S.phy.rate=3.1064482259528855E-4,00_conc.red.c.m1.epf.trnLLF.phy.rate=1.6395493725362197E-4,height_95%_HPD={0.0,1.1802114840975264E-11},00_conc.red.c.m1.epf.25S.phy.rate_range={8.394756396722518E-5,7.505542549699237E-4},length_median=40.340077045675,00_conc.red.c.m1.epf.25S.phy.rate_median=3.042282435671148E-4,00_conc.red.c.m1.epf.matK.phy.rate_range={1.0911446720337775E-4,6.774270836249323E-4},00_conc.red.c.m1.epf.trnLLF.phy.rate_range={2.8013905112787834E-5,5.807751613770918E-4},00_conc.red.c.m1.epf.matK.phy.rate_median=3.184579778512987E-4,height=6.249839321341252E-12]:40.34007704567167,((31[&length_range={9.97449493606,38.25263274839},00_conc.red.c.m1.epf.25S.phy.rate_95%_HPD={4.708719415109097E-4,0.001217988556188},length_95%_HPD={19.57421988342,35.00245286069},00_conc.red.c.m1.epf.18S.phy.rate_median=1.9170226371675362E-4,00_conc.red.c.m1.epf.18S.phy.rate_range={3.501374547931789E-5,7.131099464171643E-4},00_conc.red.c.m1.epf.trnLLF.phy.rate_95%_HPD={9.267202708250393E-4,0.002729825491023},00_conc.red.c.m1.epf.trnLLF.phy.rate_median=0.0017150865070559998,length=27.340802593254974,00_conc.red.c.m1.epf.18S.phy.rate=2.0238472996106548E-4,00_conc.red.c.m1.epf.18S.phy.rate_95%_HPD={8.022599472972692E-5,3.5297325560944986E-4},00_conc.red.c.m1.epf.matK.phy.rate=0.0013334795974037535,height_median=6.0964566728216596E-12,00_conc.red.c.m1.epf.matK.phy.rate_95%_HPD={8.221385715252435E-4,0.001930595110159},height_range={0.0,2.4087398742267396E-11},00_conc.red.c.m1.epf.25S.phy.rate=8.12395244934158E-4,00_conc.red.c.m1.epf.trnLLF.phy.rate=0.0017768374946828616,height_95%_HPD={0.0,1.2107648217352107E-11},00_conc.red.c.m1.epf.25S.phy.rate_range={3.146575713553857E-4,0.002226137911287},length_median=27.681132656800003,00_conc.red.c.m1.epf.25S.phy.rate_median=7.87691966165978E-4,00_conc.red.c.m1.epf.matK.phy.rate_range={5.433691005507856E-4,0.003553014937807},00_conc.red.c.m1.epf.trnLLF.phy.rate_range={5.898769683433278E-4,0.005367262554496},00_conc.red.c.m1.epf.matK.phy.rate_median=0.0012918677789585,height=6.256314199334923E-12]:27.681132656797303,30[&length_range={9.97449493606,38.25263274839},00_conc.red.c.m1.epf.25S.phy.rate_95%_HPD={4.974297525222895E-4,0.001280639978978},length_95%_HPD={19.57421988342,35.00245286069},00_conc.red.c.m1.epf.18S.phy.rate_median=2.4819966178107303E-4,00_conc.red.c.m1.epf.18S.phy.rate_range={4.833320544380391E-5,9.939948315364298E-4},00_conc.red.c.m1.epf.trnLLF.phy.rate_95%_HPD={3.8959157704474316E-4,0.001664746187397},00_conc.red.c.m1.epf.trnLLF.phy.rate_median=9.397581216578502E-4,length=27.340802593254974,00_conc.red.c.m1.epf.18S.phy.rate=2.6066820029814854E-4,00_conc.red.c.m1.epf.18S.phy.rate_95%_HPD={1.0894892901630844E-4,4.356113910449877E-4},00_conc.red.c.m1.epf.matK.phy.rate=4.176794604170345E-4,height_median=6.0964566728216596E-12,00_conc.red.c.m1.epf.matK.phy.rate_95%_HPD={1.955270582395605E-4,6.733878873015933E-4},height_range={0.0,2.4087398742267396E-11},00_conc.red.c.m1.epf.25S.phy.rate=8.572507968240847E-4,00_conc.red.c.m1.epf.trnLLF.phy.rate=9.875517605228497E-4,height_95%_HPD={0.0,1.2107648217352107E-11},00_conc.red.c.m1.epf.25S.phy.rate_range={2.990690374395992E-4,0.0027646629249},length_median=27.681132656800003,00_conc.red.c.m1.epf.25S.phy.rate_median=8.299891954039746E-4,00_conc.red.c.m1.epf.matK.phy.rate_range={1.0239058676246072E-4,0.00147684616047},00_conc.red.c.m1.epf.trnLLF.phy.rate_range={1.531543147198538E-4,0.004574262646833},00_conc.red.c.m1.epf.matK.phy.rate_median=4.004037063962855E-4,height=6.256314199334923E-12]:27.681132656797303)[&length_range={0.5662389960502,24.51846770174},00_conc.red.c.m1.epf.25S.phy.rate_95%_HPD={9.624262273818053E-5,0.001146650817312},length_95%_HPD={1.911762883988,12.98054742197},00_conc.red.c.m1.epf.trnLLF.phy.rate_95%_HPD={3.6452899156903286E-4,0.004547801255464},00_conc.red.c.m1.epf.trnLLF.phy.rate_median=0.0018169560659435,00_conc.red.c.m1.epf.18S.phy.rate_95%_HPD={1.5816377214292475E-5,3.763317796371184E-4},height_median=27.6811326568034,height_range={9.974494936066598,38.252632748395996},00_conc.red.c.m1.epf.trnLLF.phy.rate=0.002101278394101129,height_95%_HPD={19.574219883420838,35.002452860695},length_median=6.4611060382079994,00_conc.red.c.m1.epf.25S.phy.rate_median=4.877090928787349E-4,height=27.340802593261245,00_conc.red.c.m1.epf.18S.phy.rate_median=1.324121489009001E-4,00_conc.red.c.m1.epf.18S.phy.rate_range={9.002137483166866E-6,0.001498574835753},length=6.951154949452941,posterior=1.0,00_conc.red.c.m1.epf.18S.phy.rate=1.601537575186873E-4,00_conc.red.c.m1.epf.matK.phy.rate=7.997205721418967E-4,00_conc.red.c.m1.epf.matK.phy.rate_95%_HPD={1.6241303522182855E-4,0.001630780251676},00_conc.red.c.m1.epf.25S.phy.rate=5.530801657453117E-4,00_conc.red.c.m1.epf.25S.phy.rate_range={4.3553133376235845E-5,0.004875732465039},00_conc.red.c.m1.epf.matK.phy.rate_range={8.377193515142905E-5,0.006355410467631},00_conc.red.c.m1.epf.trnLLF.phy.rate_range={8.47062047411089E-5,0.01630677473423},00_conc.red.c.m1.epf.matK.phy.rate_median=7.021906468446094E-4]:7.254504738372546,(10[&length_range={4.491707120639,33.67540245513},00_conc.red.c.m1.epf.25S.phy.rate_95%_HPD={3.4007862054887206E-4,0.001447129626006},length_95%_HPD={8.026192584589,23.51007923395},00_conc.red.c.m1.epf.18S.phy.rate_median=2.560444167188684E-4,00_conc.red.c.m1.epf.18S.phy.rate_range={3.239209322355213E-5,0.001440644819388},00_conc.red.c.m1.epf.trnLLF.phy.rate_95%_HPD={7.481114339945062E-4,0.003279681241341},00_conc.red.c.m1.epf.trnLLF.phy.rate_median=0.0017271679372965,length=15.477560327952219,00_conc.red.c.m1.epf.18S.phy.rate=2.7969132426372355E-4,00_conc.red.c.m1.epf.18S.phy.rate_95%_HPD={8.425085610118903E-5,5.289013712670929E-4},00_conc.red.c.m1.epf.matK.phy.rate=4.8033418876252033E-4,height_median=6.0040861171728466E-12,00_conc.red.c.m1.epf.matK.phy.rate_95%_HPD={1.6591103786275067E-4,8.461528195800982E-4},height_range={0.0,2.3796076220605755E-11},00_conc.red.c.m1.epf.25S.phy.rate=8.420671384766047E-4,00_conc.red.c.m1.epf.trnLLF.phy.rate=0.0018431614721218755,height_95%_HPD={0.0,1.3294254586071474E-11},00_conc.red.c.m1.epf.25S.phy.rate_range={2.123973905831001E-4,0.002874936196376},length_median=15.06905386467,00_conc.red.c.m1.epf.25S.phy.rate_median=7.901131343490794E-4,00_conc.red.c.m1.epf.matK.phy.rate_range={9.189693245697284E-5,0.002019079635369},00_conc.red.c.m1.epf.trnLLF.phy.rate_range={3.0196640047498236E-4,0.007019187713595},00_conc.red.c.m1.epf.matK.phy.rate_median=4.478051961663912E-4,height=6.247776583683468E-12]:15.139186831583046,(37[&length_range={3.206852542705,31.12813391397},00_conc.red.c.m1.epf.25S.phy.rate_95%_HPD={1.660388063511364E-4,9.327324772730309E-4},length_95%_HPD={5.865949389941,20.57944267215},00_conc.red.c.m1.epf.18S.phy.rate_median=1.547441029689811E-4,00_conc.red.c.m1.epf.18S.phy.rate_range={1.380256742623874E-5,9.86981875113163E-4},00_conc.red.c.m1.epf.trnLLF.phy.rate_95%_HPD={1.0148604714275625E-4,0.001220342861188},00_conc.red.c.m1.epf.trnLLF.phy.rate_median=5.193957419518094E-4,length=12.76544945683276,00_conc.red.c.m1.epf.18S.phy.rate=1.7344605579395345E-4,00_conc.red.c.m1.epf.18S.phy.rate_95%_HPD={3.5606775637842045E-5,3.55090840074758E-4},00_conc.red.c.m1.epf.matK.phy.rate=5.577020446592008E-4,height_median=6.0040861171728466E-12,00_conc.red.c.m1.epf.matK.phy.rate_95%_HPD={1.8095748133864574E-4,0.001042988275934},height_range={0.0,2.3497648271586513E-11},00_conc.red.c.m1.epf.25S.phy.rate=5.082861829239165E-4,00_conc.red.c.m1.epf.trnLLF.phy.rate=5.847088198914916E-4,height_95%_HPD={0.0,1.3002932064409833E-11},00_conc.red.c.m1.epf.25S.phy.rate_range={7.812199229573497E-5,0.002469289999106},length_median=12.31277947525,00_conc.red.c.m1.epf.25S.phy.rate_median=4.671773006545909E-4,00_conc.red.c.m1.epf.matK.phy.rate_range={8.93741871023245E-5,0.002582403030217},00_conc.red.c.m1.epf.trnLLF.phy.rate_range={4.649623855456552E-5,0.003833768136525},00_conc.red.c.m1.epf.matK.phy.rate_median=5.149166769050724E-4,height=6.2733037911208564E-12]:12.185453333686489,36[&length_range={3.206852542705,31.12813391397},00_conc.red.c.m1.epf.25S.phy.rate_95%_HPD={1.9007121500304173E-4,0.001053127085381},length_95%_HPD={5.941018035138,20.48991658812},00_conc.red.c.m1.epf.18S.phy.rate_median=1.251212584521585E-4,00_conc.red.c.m1.epf.18S.phy.rate_range={1.2401692678315262E-5,0.001097734803898},00_conc.red.c.m1.epf.trnLLF.phy.rate_95%_HPD={1.9336227107827843E-4,0.00165020273124},00_conc.red.c.m1.epf.trnLLF.phy.rate_median=7.56375154235172E-4,length=12.688049466904335,00_conc.red.c.m1.epf.18S.phy.rate=1.4161663008733672E-4,00_conc.red.c.m1.epf.18S.phy.rate_95%_HPD={2.313188058386478E-5,2.9532287170839214E-4},00_conc.red.c.m1.epf.matK.phy.rate=0.001318601164071844,height_median=6.0040861171728466E-12,00_conc.red.c.m1.epf.matK.phy.rate_95%_HPD={5.246287587713233E-4,0.00226877793589},height_range={0.0,2.3497648271586513E-11},00_conc.red.c.m1.epf.25S.phy.rate=5.788175282126878E-4,00_conc.red.c.m1.epf.trnLLF.phy.rate=8.362411327645207E-4,height_95%_HPD={0.0,1.3002932064409833E-11},00_conc.red.c.m1.epf.25S.phy.rate_range={7.816731223250108E-5,0.002818024569996},length_median=12.23569891848,00_conc.red.c.m1.epf.25S.phy.rate_median=5.342941991189522E-4,00_conc.red.c.m1.epf.matK.phy.rate_range={2.919811994581006E-4,0.005202957166185},00_conc.red.c.m1.epf.trnLLF.phy.rate_range={6.267934747824294E-5,0.004339114090851},00_conc.red.c.m1.epf.matK.phy.rate_median=0.0012361380399855,height=6.2826731711075434E-12]:12.185453333686489)[&length_range={0.00421989402345,22.26657819569},00_conc.red.c.m1.epf.25S.phy.rate_95%_HPD={7.309952894892506E-5,0.001298755392306},length_95%_HPD={0.2020696096004,7.09559741388},00_conc.red.c.m1.epf.trnLLF.phy.rate_95%_HPD={5.742201479925931E-5,0.002064847210633},00_conc.red.c.m1.epf.trnLLF.phy.rate_median=6.306938024214038E-4,00_conc.red.c.m1.epf.18S.phy.rate_95%_HPD={1.5502980452712967E-5,6.631163647815286E-4},height_median=12.185453333692493,height_range={3.2068525427051,31.1281339139772},00_conc.red.c.m1.epf.trnLLF.phy.rate=8.142004175730565E-4,height_95%_HPD={6.004410464375901,20.497232044121198},length_median=2.423474284017,00_conc.red.c.m1.epf.25S.phy.rate_median=4.654291745601639E-4,height=12.62612382805472,00_conc.red.c.m1.epf.18S.phy.rate_median=2.0342889439235528E-4,00_conc.red.c.m1.epf.18S.phy.rate_range={8.328850388668189E-6,0.003771622248718},length=2.9527666688332075,posterior=0.9450962615327183,00_conc.red.c.m1.epf.18S.phy.rate=2.6181580988843706E-4,00_conc.red.c.m1.epf.matK.phy.rate=8.341017405894748E-4,00_conc.red.c.m1.epf.matK.phy.rate_95%_HPD={1.2993447410947163E-4,0.001897230084592},00_conc.red.c.m1.epf.25S.phy.rate=5.625622213871068E-4,00_conc.red.c.m1.epf.25S.phy.rate_range={4.6335309464615835E-5,0.0053067867297},00_conc.red.c.m1.epf.matK.phy.rate_range={6.403243703856482E-5,0.01012952052467},00_conc.red.c.m1.epf.trnLLF.phy.rate_range={3.088981315605354E-5,0.01044898578377},00_conc.red.c.m1.epf.matK.phy.rate_median=6.929914208463261E-4]:2.9537334978965575)[&length_range={2.408113658773,33.01052341401},00_conc.red.c.m1.epf.25S.phy.rate_95%_HPD={6.280966126832187E-5,4.1493228626228923E-4},length_95%_HPD={8.675421263655,28.1014025624},00_conc.red.c.m1.epf.trnLLF.phy.rate_95%_HPD={1.0985455500748829E-4,0.001110543521327},00_conc.red.c.m1.epf.trnLLF.phy.rate_median=4.921359494313112E-4,00_conc.red.c.m1.epf.18S.phy.rate_95%_HPD={1.4686766253961306E-5,2.0355770157288848E-4},height_median=15.13918683158905,height_range={4.782465718603397,33.675402455136194},00_conc.red.c.m1.epf.trnLLF.phy.rate=5.508874745850697E-4,height_95%_HPD={8.3466656710982,23.741809081472802},length_median=19.083265836755,00_conc.red.c.m1.epf.25S.phy.rate_median=1.9310559505814786E-4,height=15.557236075576569,00_conc.red.c.m1.epf.18S.phy.rate_median=8.437511828207704E-5,00_conc.red.c.m1.epf.18S.phy.rate_range={6.513051297193984E-6,7.177354012841008E-4},length=18.734721467137653,posterior=1.0,00_conc.red.c.m1.epf.18S.phy.rate=9.679307975783695E-5,00_conc.red.c.m1.epf.matK.phy.rate=6.679170326744951E-4,00_conc.red.c.m1.epf.matK.phy.rate_95%_HPD={2.455399241334843E-4,0.001199692076084},00_conc.red.c.m1.epf.25S.phy.rate=2.1356645389398446E-4,00_conc.red.c.m1.epf.25S.phy.rate_range={3.811975547685203E-5,0.001444606169058},00_conc.red.c.m1.epf.matK.phy.rate_range={1.4819965734430305E-4,0.00418268628279},00_conc.red.c.m1.epf.trnLLF.phy.rate_range={5.467023773484397E-5,0.004997220926537},00_conc.red.c.m1.epf.matK.phy.rate_median=6.071251196585921E-4]:19.796450563586895)[&length_range={0.1624043750588,24.88055693153},00_conc.red.c.m1.epf.25S.phy.rate_95%_HPD={1.5515728750165197E-4,0.001880429721776},length_95%_HPD={0.9420364363259,12.68323922004},00_conc.red.c.m1.epf.trnLLF.phy.rate_95%_HPD={7.986682026124953E-5,0.001801414164224},00_conc.red.c.m1.epf.trnLLF.phy.rate_median=6.02798510266295E-4,00_conc.red.c.m1.epf.18S.phy.rate_95%_HPD={1.7458445035757728E-5,4.376308300189047E-4},height_median=34.935637395175945,height_range={14.9139718128893,41.0696047984724},00_conc.red.c.m1.epf.trnLLF.phy.rate=7.473226429990979E-4,height_95%_HPD={27.572554819353797,39.5155283718602},length_median=5.3701254883809995,00_conc.red.c.m1.epf.25S.phy.rate_median=7.054630734186732E-4,height=34.291957542714414,00_conc.red.c.m1.epf.18S.phy.rate_median=1.4824022614607613E-4,00_conc.red.c.m1.epf.18S.phy.rate_range={8.94709952306237E-6,0.002501315578744},length=6.0484210718403775,posterior=1.0,00_conc.red.c.m1.epf.18S.phy.rate=1.831413711652518E-4,00_conc.red.c.m1.epf.matK.phy.rate=4.641362505160226E-4,00_conc.red.c.m1.epf.matK.phy.rate_95%_HPD={8.978024271393157E-5,0.001020424905128},00_conc.red.c.m1.epf.25S.phy.rate=8.403351105693837E-4,00_conc.red.c.m1.epf.25S.phy.rate_range={8.891604798526949E-5,0.006633433195521},00_conc.red.c.m1.epf.matK.phy.rate_range={5.099262498870873E-5,0.00552962875413},00_conc.red.c.m1.epf.trnLLF.phy.rate_range={3.902613984618108E-5,0.009299806215794},00_conc.red.c.m1.epf.matK.phy.rate_median=3.924592777051995E-4]:5.404439650501828)[&length_range={1.472836430042,8.060327830145},00_conc.red.c.m1.epf.25S.phy.rate_95%_HPD={2.2897570606297555E-4,0.002505441729557},length_95%_HPD={2.501328594754,5.76950345791},00_conc.red.c.m1.epf.trnLLF.phy.rate_95%_HPD={0.001367132066528,0.007457458698169},00_conc.red.c.m1.epf.trnLLF.phy.rate_median=0.003799463910472,00_conc.red.c.m1.epf.18S.phy.rate_95%_HPD={2.228914782074689E-5,5.228795315064529E-4},height_median=40.34007704567777,height_range={38.2548937615299,42.3658698761124},00_conc.red.c.m1.epf.trnLLF.phy.rate=0.0040996040641079114,height_95%_HPD={39.374962162056,41.2564580825189},length_median=4.0334318888165,00_conc.red.c.m1.epf.25S.phy.rate_median=0.001196683363999,height=40.34037861455499,00_conc.red.c.m1.epf.18S.phy.rate_median=1.993197978762456E-4,00_conc.red.c.m1.epf.18S.phy.rate_range={8.845229425234704E-6,0.00178464802127},length=4.0877532297550525,posterior=1.0,00_conc.red.c.m1.epf.18S.phy.rate=2.3310500965035517E-4,00_conc.red.c.m1.epf.matK.phy.rate=0.004708536545726595,00_conc.red.c.m1.epf.matK.phy.rate_95%_HPD={0.002741656054818,0.006917314515743},00_conc.red.c.m1.epf.25S.phy.rate=0.0012837520962108542,00_conc.red.c.m1.epf.25S.phy.rate_range={5.462874136846891E-5,0.005487505419735},00_conc.red.c.m1.epf.matK.phy.rate_range={0.001665845224993,0.0116058962857},00_conc.red.c.m1.epf.trnLLF.phy.rate_range={4.127559064737007E-4,0.01563999485503},00_conc.red.c.m1.epf.matK.phy.rate_median=0.004612018951156]:4.016147654833034,(13[&length_range={21.11194911587,48.40557715525},00_conc.red.c.m1.epf.25S.phy.rate_95%_HPD={1.1495649759870486E-4,5.24094481735287E-4},length_95%_HPD={35.79641289669,45.60950333015},00_conc.red.c.m1.epf.18S.phy.rate_median=6.226578760683301E-5,00_conc.red.c.m1.epf.18S.phy.rate_range={9.272528642428139E-6,2.650151114471101E-4},00_conc.red.c.m1.epf.trnLLF.phy.rate_95%_HPD={3.3892830958207607E-4,0.00114780465418},00_conc.red.c.m1.epf.trnLLF.phy.rate_median=7.046851518285415E-4,length=41.24647811540889,00_conc.red.c.m1.epf.18S.phy.rate=6.638740344135126E-5,00_conc.red.c.m1.epf.18S.phy.rate_95%_HPD={2.0109036617927698E-5,1.2174573033199354E-4},00_conc.red.c.m1.epf.matK.phy.rate=6.965558099584582E-4,height_median=6.178169087434071E-12,00_conc.red.c.m1.epf.matK.phy.rate_95%_HPD={4.5009972098076237E-4,9.575197620846902E-4},height_range={0.0,1.999467258428922E-11},00_conc.red.c.m1.epf.25S.phy.rate=3.0745173921252635E-4,00_conc.red.c.m1.epf.trnLLF.phy.rate=7.236589075425325E-4,height_95%_HPD={0.0,1.1894485396624077E-11},00_conc.red.c.m1.epf.25S.phy.rate_range={5.729001713855111E-5,0.001068399536481},length_median=41.68695711252,00_conc.red.c.m1.epf.25S.phy.rate_median=2.940045814547061E-4,00_conc.red.c.m1.epf.matK.phy.rate_range={3.172012055502574E-4,0.001601422462985},00_conc.red.c.m1.epf.trnLLF.phy.rate_range={1.3637405913939068E-4,0.001965927148636},00_conc.red.c.m1.epf.matK.phy.rate_median=6.871508931948218E-4,height=6.2519787935219895E-12]:41.53953761921342,19[&length_range={25.66176560585,47.50830976944},00_conc.red.c.m1.epf.25S.phy.rate_95%_HPD={7.8090933011397E-4,0.001841100659955},length_95%_HPD={35.72482267625,45.49731613925},00_conc.red.c.m1.epf.18S.phy.rate_median=3.189332600444219E-4,00_conc.red.c.m1.epf.18S.phy.rate_range={1.10546584433639E-4,7.637265145308187E-4},00_conc.red.c.m1.epf.trnLLF.phy.rate_95%_HPD={0.002065717594642,0.004234043239253},00_conc.red.c.m1.epf.trnLLF.phy.rate_median=0.0030654473888245,length=41.17104362081127,00_conc.red.c.m1.epf.18S.phy.rate=3.256168816257633E-4,00_conc.red.c.m1.epf.18S.phy.rate_95%_HPD={1.8436282808842846E-4,4.7519468847488487E-4},00_conc.red.c.m1.epf.matK.phy.rate=0.00197339812454702,height_median=6.195932655828074E-12,00_conc.red.c.m1.epf.matK.phy.rate_95%_HPD={0.001496820606552,0.002494899019632},height_range={0.0,1.999467258428922E-11},00_conc.red.c.m1.epf.25S.phy.rate=0.001290882526236458,00_conc.red.c.m1.epf.trnLLF.phy.rate=0.0031154189324570434,height_95%_HPD={0.0,1.1901590823981678E-11},00_conc.red.c.m1.epf.25S.phy.rate_range={5.328712156456632E-4,0.002847706387205},length_median=41.630396833295,00_conc.red.c.m1.epf.25S.phy.rate_median=0.0012640588363090001,00_conc.red.c.m1.epf.matK.phy.rate_range={0.001070235646432,0.003767227337531},00_conc.red.c.m1.epf.trnLLF.phy.rate_range={0.001521244894327,0.006388279930077},00_conc.red.c.m1.epf.matK.phy.rate_median=0.0019550798613884998,height=6.2654113138660904E-12]:41.539537619213405)[&length_range={1.0662608750777736E-4,18.35787468285},00_conc.red.c.m1.epf.25S.phy.rate_95%_HPD={9.574178643506173E-5,0.002146478242708},length_95%_HPD={0.01386295532832,7.788087568921},00_conc.red.c.m1.epf.trnLLF.phy.rate_95%_HPD={6.88829668761808E-5,0.003250125674942},00_conc.red.c.m1.epf.trnLLF.phy.rate_median=9.037950869309238E-4,00_conc.red.c.m1.epf.18S.phy.rate_95%_HPD={1.181070078441613E-5,4.1217399745252926E-4},height_median=41.5395376192196,height_range={25.6617656058555,47.2164460473759},00_conc.red.c.m1.epf.trnLLF.phy.rate=0.0012150423529933123,height_95%_HPD={35.9002996660929,45.1797978156992},length_median=2.727268624542,00_conc.red.c.m1.epf.25S.phy.rate_median=7.418781143322817E-4,height=41.068211054588595,00_conc.red.c.m1.epf.18S.phy.rate_median=1.2408267321552808E-4,00_conc.red.c.m1.epf.18S.phy.rate_range={5.584730735517339E-6,0.00233887669694},length=3.264869473154621,posterior=0.9054183776865233,00_conc.red.c.m1.epf.18S.phy.rate=1.618131310035039E-4,00_conc.red.c.m1.epf.matK.phy.rate=8.105532524460009E-4,00_conc.red.c.m1.epf.matK.phy.rate_95%_HPD={9.333574009505253E-5,0.001859608245365},00_conc.red.c.m1.epf.25S.phy.rate=9.075947376737597E-4,00_conc.red.c.m1.epf.25S.phy.rate_range={6.321826759841113E-5,0.007122369547508},00_conc.red.c.m1.epf.matK.phy.rate_range={5.946515888070164E-5,0.008284150516659},00_conc.red.c.m1.epf.trnLLF.phy.rate_range={3.244121015078605E-5,0.02510603237703},00_conc.red.c.m1.epf.matK.phy.rate_median=6.714147579818782E-4]:2.8166870812912066)[&length_range={1.5899222033510796E-4,4.582050187454},00_conc.red.c.m1.epf.25S.phy.rate_95%_HPD={9.20346867940864E-5,0.003389903174374},length_95%_HPD={0.1122621805738,2.192376660581},00_conc.red.c.m1.epf.trnLLF.phy.rate_95%_HPD={5.259955151177302E-5,0.006239648459246},00_conc.red.c.m1.epf.trnLLF.phy.rate_median=0.0016597616011984999,00_conc.red.c.m1.epf.18S.phy.rate_95%_HPD={1.0614027467600314E-5,5.49769686317636E-4},height_median=44.35622470051081,height_range={41.079455991938,48.7174546923024},00_conc.red.c.m1.epf.trnLLF.phy.rate=0.0022405141832791643,height_95%_HPD={42.6746182335946,46.149956521872},length_median=0.9792894549439499,00_conc.red.c.m1.epf.25S.phy.rate_median=0.001083057303066,height=44.39025182370177,00_conc.red.c.m1.epf.18S.phy.rate_median=1.619990692452324E-4,00_conc.red.c.m1.epf.18S.phy.rate_range={8.606623834245E-6,0.003354264855691},length=1.064225715657003,posterior=0.8696069542957708,00_conc.red.c.m1.epf.18S.phy.rate=2.1332450442249765E-4,00_conc.red.c.m1.epf.matK.phy.rate=0.0010143489191171712,00_conc.red.c.m1.epf.matK.phy.rate_95%_HPD={1.1220495047368223E-4,0.002324629768652},00_conc.red.c.m1.epf.25S.phy.rate=0.0013582421733801995,00_conc.red.c.m1.epf.25S.phy.rate_range={5.3893705142003226E-5,0.008980074445077},00_conc.red.c.m1.epf.matK.phy.rate_range={6.006531462435954E-5,0.007686596507049},00_conc.red.c.m1.epf.trnLLF.phy.rate_range={5.259955151177302E-5,0.02245096151621},00_conc.red.c.m1.epf.matK.phy.rate_median=8.512805605113955E-4]:1.2385332181392386,((6[&length_range={22.21570331194,48.53592000585},00_conc.red.c.m1.epf.25S.phy.rate_95%_HPD={6.896842822842648E-5,3.7235036178256194E-4},length_95%_HPD={39.09154919475,46.2436354126},00_conc.red.c.m1.epf.18S.phy.rate_median=7.296168065117359E-5,00_conc.red.c.m1.epf.18S.phy.rate_range={1.0017307786929292E-5,2.834127200972084E-4},00_conc.red.c.m1.epf.trnLLF.phy.rate_95%_HPD={1.5232252364432623E-4,6.061295748771207E-4},00_conc.red.c.m1.epf.trnLLF.phy.rate_median=3.521538734441431E-4,length=42.66716429154047,00_conc.red.c.m1.epf.18S.phy.rate=7.71313024229675E-5,00_conc.red.c.m1.epf.18S.phy.rate_95%_HPD={2.4279173141548898E-5,1.3681602966036336E-4},00_conc.red.c.m1.epf.matK.phy.rate=2.1210515390209355E-4,height_median=6.203038083185675E-12,00_conc.red.c.m1.epf.matK.phy.rate_95%_HPD={1.1119681448570444E-4,3.2477794606818657E-4},height_range={0.0,1.8992807326867478E-11},00_conc.red.c.m1.epf.25S.phy.rate=2.0580764654641806E-4,00_conc.red.c.m1.epf.trnLLF.phy.rate=3.671135301060596E-4,height_95%_HPD={0.0,1.1802114840975264E-11},00_conc.red.c.m1.epf.25S.phy.rate_range={4.2467688543578366E-5,7.471712647134879E-4},length_median=42.837976774295,00_conc.red.c.m1.epf.25S.phy.rate_median=1.9291113323026665E-4,00_conc.red.c.m1.epf.matK.phy.rate_range={6.841436099502201E-5,5.154280589588342E-4},00_conc.red.c.m1.epf.trnLLF.phy.rate_range={8.210540301132127E-5,0.001166248814931},00_conc.red.c.m1.epf.matK.phy.rate_median=2.0517135857392726E-4,height=6.258906120999153E-12]:43.24730711762489,(26[&length_range={25.65762942005,42.56674552669},00_conc.red.c.m1.epf.25S.phy.rate_95%_HPD={4.883395390654925E-4,0.0012502575334},length_95%_HPD={37.7663101589,40.9202359345},00_conc.red.c.m1.epf.18S.phy.rate_median=3.7744618411814925E-4,00_conc.red.c.m1.epf.18S.phy.rate_range={1.3589650443289304E-4,9.406292653337085E-4},00_conc.red.c.m1.epf.trnLLF.phy.rate_95%_HPD={7.111314106176983E-4,0.001660090336222},00_conc.red.c.m1.epf.trnLLF.phy.rate_median=0.00114722364621,length=39.339796899472496,00_conc.red.c.m1.epf.18S.phy.rate=3.857510237677637E-4,00_conc.red.c.m1.epf.18S.phy.rate_95%_HPD={2.2773736937203092E-4,5.60423852524974E-4},00_conc.red.c.m1.epf.matK.phy.rate=0.0017082109519868406,height_median=6.110667527536862E-12,00_conc.red.c.m1.epf.matK.phy.rate_95%_HPD={0.001303795933781,0.00215085826511},height_range={0.0,1.8900436771218665E-11},00_conc.red.c.m1.epf.25S.phy.rate=8.510211643552531E-4,00_conc.red.c.m1.epf.trnLLF.phy.rate=0.001165944504559686,height_95%_HPD={0.0,1.1894485396624077E-11},00_conc.red.c.m1.epf.25S.phy.rate_range={3.0504263624919016E-4,0.002079236152278},length_median=39.36809103814,00_conc.red.c.m1.epf.25S.phy.rate_median=8.322164814039157E-4,00_conc.red.c.m1.epf.matK.phy.rate_range={0.001003657669227,0.002713148594232},00_conc.red.c.m1.epf.trnLLF.phy.rate_range={4.47906671103568E-4,0.002442680261976},00_conc.red.c.m1.epf.matK.phy.rate_median=0.001698677427127,height=6.268072201867002E-12]:39.37316267789054,((32[&length_range={2.468714407967,35.28361213761},00_conc.red.c.m1.epf.25S.phy.rate_95%_HPD={1.170228113876623E-4,8.490054130241845E-4},length_95%_HPD={5.102735668337,24.2513972292},00_conc.red.c.m1.epf.18S.phy.rate_median=9.376151206816834E-5,00_conc.red.c.m1.epf.18S.phy.rate_range={8.616478077863613E-6,9.737145558113126E-4},00_conc.red.c.m1.epf.trnLLF.phy.rate_95%_HPD={8.290825657602667E-5,0.001090572277727},00_conc.red.c.m1.epf.trnLLF.phy.rate_median=4.4208074783606366E-4,length=13.693300233067921,00_conc.red.c.m1.epf.18S.phy.rate=1.0927958318584446E-4,00_conc.red.c.m1.epf.18S.phy.rate_95%_HPD={1.4667648451226648E-5,2.4006031616418134E-4},00_conc.red.c.m1.epf.matK.phy.rate=7.085820345529867E-4,height_median=6.0893512454640586E-12,00_conc.red.c.m1.epf.matK.phy.rate_95%_HPD={2.1479874261637094E-4,0.001332461085935},height_range={0.0,2.1898927116126288E-11},00_conc.red.c.m1.epf.25S.phy.rate=4.389611581801374E-4,00_conc.red.c.m1.epf.trnLLF.phy.rate=5.070787307771378E-4,height_95%_HPD={0.0,1.3002932064409833E-11},00_conc.red.c.m1.epf.25S.phy.rate_range={5.844550650898247E-5,0.002328622970243},length_median=12.77081457173,00_conc.red.c.m1.epf.25S.phy.rate_median=3.9754976257380876E-4,00_conc.red.c.m1.epf.matK.phy.rate_range={1.1585002416095154E-4,0.004621659524138},00_conc.red.c.m1.epf.trnLLF.phy.rate_range={3.952435862884732E-5,0.003782301039855},00_conc.red.c.m1.epf.matK.phy.rate_median=6.456014450774027E-4,height=6.269484685493232E-12]:12.770814571731911,2[&length_range={2.468714407967,35.28361213761},00_conc.red.c.m1.epf.25S.phy.rate_95%_HPD={1.2577311200566083E-4,0.00108201112214},length_95%_HPD={5.102735668337,24.2513972292},00_conc.red.c.m1.epf.18S.phy.rate_median=2.0577623910796606E-4,00_conc.red.c.m1.epf.18S.phy.rate_range={1.9235379072200094E-5,0.001401443498959},00_conc.red.c.m1.epf.trnLLF.phy.rate_95%_HPD={1.8997618905029567E-4,0.001685079490574},00_conc.red.c.m1.epf.trnLLF.phy.rate_median=7.321450776442359E-4,length=13.693300233067921,00_conc.red.c.m1.epf.18S.phy.rate=2.3317845363957982E-4,00_conc.red.c.m1.epf.18S.phy.rate_95%_HPD={5.1732737002125885E-5,4.836353574558184E-4},00_conc.red.c.m1.epf.matK.phy.rate=8.934590157068997E-4,height_median=6.0893512454640586E-12,00_conc.red.c.m1.epf.matK.phy.rate_95%_HPD={2.820852868393802E-4,0.001678958732138},height_range={0.0,2.1898927116126288E-11},00_conc.red.c.m1.epf.25S.phy.rate=5.466717327481118E-4,00_conc.red.c.m1.epf.trnLLF.phy.rate=8.286432172281E-4,height_95%_HPD={0.0,1.3002932064409833E-11},00_conc.red.c.m1.epf.25S.phy.rate_range={6.492111887562057E-5,0.003826412239832},length_median=12.77081457173,00_conc.red.c.m1.epf.25S.phy.rate_median=4.899433925326956E-4,00_conc.red.c.m1.epf.matK.phy.rate_range={1.655715514104185E-4,0.004217650868133},00_conc.red.c.m1.epf.trnLLF.phy.rate_range={8.959660581861155E-5,0.004649804477406},00_conc.red.c.m1.epf.matK.phy.rate_median=8.14781186407927E-4,height=6.269484685493232E-12]:12.770814571731911)[&length_range={1.295879218978,36.1093280955},00_conc.red.c.m1.epf.25S.phy.rate_95%_HPD={6.273532131383048E-5,4.7522035161382865E-4},length_95%_HPD={6.721999420792,29.23618844332},00_conc.red.c.m1.epf.trnLLF.phy.rate_95%_HPD={9.525186926926733E-5,0.001035072011893},00_conc.red.c.m1.epf.trnLLF.phy.rate_median=4.3102399626192213E-4,00_conc.red.c.m1.epf.18S.phy.rate_95%_HPD={1.1433915333687056E-5,1.464820262349047E-4},height_median=12.770814571738,height_range={2.4687144079763144,35.283612137616906},00_conc.red.c.m1.epf.trnLLF.phy.rate=4.975612994955569E-4,height_95%_HPD={5.102735668343698,24.251397229207},length_median=19.646441489625,00_conc.red.c.m1.epf.25S.phy.rate_median=2.1323602532237387E-4,height=13.693300233074265,00_conc.red.c.m1.epf.18S.phy.rate_median=5.5358442918545666E-5,00_conc.red.c.m1.epf.18S.phy.rate_range={6.690773671668199E-6,6.773665919830913E-4},length=19.074689860682582,posterior=1.0,00_conc.red.c.m1.epf.18S.phy.rate=6.565986691560185E-5,00_conc.red.c.m1.epf.matK.phy.rate=6.471147214633233E-4,00_conc.red.c.m1.epf.matK.phy.rate_95%_HPD={2.17451075927241E-4,0.001278232002916},00_conc.red.c.m1.epf.25S.phy.rate=2.3864926431461773E-4,00_conc.red.c.m1.epf.25S.phy.rate_range={3.181673988516173E-5,0.001853088254229},00_conc.red.c.m1.epf.matK.phy.rate_range={1.2827860667742174E-4,0.005562511415247},00_conc.red.c.m1.epf.trnLLF.phy.rate_range={5.069875294314852E-5,0.006166295619259},00_conc.red.c.m1.epf.matK.phy.rate_median=5.625322554195987E-4]:20.337363999860003,((21[&length_range={7.218729798938,30.16987047714},00_conc.red.c.m1.epf.25S.phy.rate_95%_HPD={0.001300780552468,0.003392140891439},length_95%_HPD={11.53844081509,23.77876081822},00_conc.red.c.m1.epf.18S.phy.rate_median=3.7766243014592356E-4,00_conc.red.c.m1.epf.18S.phy.rate_range={4.918484662699409E-5,0.001460973664171},00_conc.red.c.m1.epf.trnLLF.phy.rate_95%_HPD={2.2986837900732418E-4,0.001319665867344},00_conc.red.c.m1.epf.trnLLF.phy.rate_median=6.803240477614746E-4,length=17.54622964397359,00_conc.red.c.m1.epf.18S.phy.rate=3.9882555859451234E-4,00_conc.red.c.m1.epf.18S.phy.rate_95%_HPD={1.3162863345984188E-4,6.942297322245152E-4},00_conc.red.c.m1.epf.matK.phy.rate=7.441029646758356E-4,height_median=6.0964566728216596E-12,00_conc.red.c.m1.epf.matK.phy.rate_95%_HPD={3.6758534281183954E-4,0.001168411394752},height_range={0.0,2.1181278953008587E-11},00_conc.red.c.m1.epf.25S.phy.rate=0.002294926170568633,00_conc.red.c.m1.epf.trnLLF.phy.rate=7.279429100874215E-4,height_95%_HPD={0.0,1.2803980098397005E-11},00_conc.red.c.m1.epf.25S.phy.rate_range={9.088422592949943E-4,0.005942261735339},length_median=17.465453373309998,00_conc.red.c.m1.epf.25S.phy.rate_median=0.002216538196325,00_conc.red.c.m1.epf.matK.phy.rate_range={2.222734708043629E-4,0.002162969366595},00_conc.red.c.m1.epf.trnLLF.phy.rate_range={7.105115469852308E-5,0.003238565604358},00_conc.red.c.m1.epf.matK.phy.rate_median=7.15222023014644E-4,height=6.2792494851080805E-12]:17.465453373311156,5[&length_range={7.218729798938,30.16987047714},00_conc.red.c.m1.epf.25S.phy.rate_95%_HPD={7.866780392284203E-5,4.4197745600629867E-4},length_95%_HPD={11.53844081509,23.77876081822},00_conc.red.c.m1.epf.18S.phy.rate_median=5.390710003903519E-4,00_conc.red.c.m1.epf.18S.phy.rate_range={9.426654695734872E-5,0.002057388253512},00_conc.red.c.m1.epf.trnLLF.phy.rate_95%_HPD={4.116264060540189E-4,0.001866604239415},00_conc.red.c.m1.epf.trnLLF.phy.rate_median=0.0010182669168369999,length=17.54622964397359,00_conc.red.c.m1.epf.18S.phy.rate=5.70402002920812E-4,00_conc.red.c.m1.epf.18S.phy.rate_95%_HPD={2.1722080497473258E-4,9.989412971499855E-4},00_conc.red.c.m1.epf.matK.phy.rate=6.072775032528887E-4,height_median=6.0964566728216596E-12,00_conc.red.c.m1.epf.matK.phy.rate_95%_HPD={2.8036268157742605E-4,9.673795724540195E-4},height_range={0.0,2.1181278953008587E-11},00_conc.red.c.m1.epf.25S.phy.rate=2.4355220529813127E-4,00_conc.red.c.m1.epf.trnLLF.phy.rate=0.0010751947823617598,height_95%_HPD={0.0,1.2803980098397005E-11},00_conc.red.c.m1.epf.25S.phy.rate_range={2.973724795801092E-5,9.117639649087868E-4},length_median=17.465453373309998,00_conc.red.c.m1.epf.25S.phy.rate_median=2.2724646533601585E-4,00_conc.red.c.m1.epf.matK.phy.rate_range={1.313988364079235E-4,0.002065499724748},00_conc.red.c.m1.epf.trnLLF.phy.rate_range={2.0482880060850665E-4,0.003945941458825},00_conc.red.c.m1.epf.matK.phy.rate_median=5.81386287959521E-4,height=6.2792494851080805E-12]:17.465453373311156)[&length_range={0.7375591004545,19.0416413913},00_conc.red.c.m1.epf.25S.phy.rate_95%_HPD={1.1563304305992884E-4,0.001194212451662},length_95%_HPD={1.728990081996,9.976585859965},00_conc.red.c.m1.epf.trnLLF.phy.rate_95%_HPD={6.450596019334743E-5,0.001440149461215},00_conc.red.c.m1.epf.trnLLF.phy.rate_median=4.865656303631214E-4,00_conc.red.c.m1.epf.18S.phy.rate_95%_HPD={3.142034143239011E-4,0.002368626151937},height_median=17.465453373317253,height_range={7.218729798945297,30.16987047715141},00_conc.red.c.m1.epf.trnLLF.phy.rate=5.984036280596037E-4,height_95%_HPD={11.538440815097005,23.7787608182216},length_median=5.0160403805864995,00_conc.red.c.m1.epf.25S.phy.rate_median=5.144342538785916E-4,height=17.54622964397971,00_conc.red.c.m1.epf.18S.phy.rate_median=0.0011752706737545,00_conc.red.c.m1.epf.18S.phy.rate_range={1.1213311449339432E-4,0.005560687513141},length=5.395721884198135,posterior=1.0,00_conc.red.c.m1.epf.18S.phy.rate=0.0012615637747594496,00_conc.red.c.m1.epf.matK.phy.rate=3.9346947983656113E-4,00_conc.red.c.m1.epf.matK.phy.rate_95%_HPD={9.312176220379249E-5,8.231829521370063E-4},00_conc.red.c.m1.epf.25S.phy.rate=5.823133551683069E-4,00_conc.red.c.m1.epf.25S.phy.rate_range={5.674573368129186E-5,0.003785343494324},00_conc.red.c.m1.epf.matK.phy.rate_range={5.559319835469839E-5,0.002865185956474},00_conc.red.c.m1.epf.trnLLF.phy.rate_range={3.3258766681928765E-5,0.006021949530473},00_conc.red.c.m1.epf.matK.phy.rate_median=3.459530247749016E-4]:5.4544135679038455,((23[&length_range={6.776678970226,30.2351656321},00_conc.red.c.m1.epf.25S.phy.rate_95%_HPD={5.471335786922704E-4,0.001603385112402},length_95%_HPD={11.43073350453,23.09972432252},00_conc.red.c.m1.epf.18S.phy.rate_median=4.4273997868697396E-4,00_conc.red.c.m1.epf.18S.phy.rate_range={9.561187525851958E-5,0.001525179556108},00_conc.red.c.m1.epf.trnLLF.phy.rate_95%_HPD={2.5226751484278584E-4,0.001423881648568},00_conc.red.c.m1.epf.trnLLF.phy.rate_median=7.446298496034749E-4,length=17.306691048316345,00_conc.red.c.m1.epf.18S.phy.rate=4.6743231289883254E-4,00_conc.red.c.m1.epf.18S.phy.rate_95%_HPD={2.0035853188885935E-4,7.93903341779957E-4},00_conc.red.c.m1.epf.matK.phy.rate=8.475281468712132E-4,height_median=6.103562100179261E-12,00_conc.red.c.m1.epf.matK.phy.rate_95%_HPD={4.413589516453024E-4,0.00131781413391},height_range={0.0,2.100364326906856E-11},00_conc.red.c.m1.epf.25S.phy.rate=0.0010455815394625955,00_conc.red.c.m1.epf.trnLLF.phy.rate=7.941550523870865E-4,height_95%_HPD={0.0,1.269739868803299E-11},00_conc.red.c.m1.epf.25S.phy.rate_range={3.1702601195003735E-4,0.00277379272007},length_median=17.211924593715,00_conc.red.c.m1.epf.25S.phy.rate_median=0.001011814781055,00_conc.red.c.m1.epf.matK.phy.rate_range={2.448640827007619E-4,0.002281976475108},00_conc.red.c.m1.epf.trnLLF.phy.rate_range={1.1736479811422041E-4,0.003152266708034},00_conc.red.c.m1.epf.matK.phy.rate_median=8.168826622876285E-4,height=6.264878151032528E-12]:17.211924593715246,12[&length_range={6.776678970226,30.2351656321},00_conc.red.c.m1.epf.25S.phy.rate_95%_HPD={4.7290508547752645E-4,0.001455657219935},length_95%_HPD={11.43073350453,23.09856500458},00_conc.red.c.m1.epf.18S.phy.rate_median=3.0437670140346794E-4,00_conc.red.c.m1.epf.18S.phy.rate_range={5.10676751619622E-5,0.00114241412284},00_conc.red.c.m1.epf.trnLLF.phy.rate_95%_HPD={3.571549490187827E-4,0.001681912298772},00_conc.red.c.m1.epf.trnLLF.phy.rate_median=9.147251266097833E-4,length=17.30659182727292,00_conc.red.c.m1.epf.18S.phy.rate=3.230799762022369E-4,00_conc.red.c.m1.epf.18S.phy.rate_95%_HPD={1.1931340388580985E-4,5.711239995897946E-4},00_conc.red.c.m1.epf.matK.phy.rate=0.0013504956430398913,height_median=6.103562100179261E-12,00_conc.red.c.m1.epf.matK.phy.rate_95%_HPD={7.413357914453053E-4,0.002027468353776},height_range={0.0,2.100364326906856E-11},00_conc.red.c.m1.epf.25S.phy.rate=9.241763742760562E-4,00_conc.red.c.m1.epf.trnLLF.phy.rate=9.660181147531606E-4,height_95%_HPD={0.0,1.269739868803299E-11},00_conc.red.c.m1.epf.25S.phy.rate_range={2.509107730142969E-4,0.002402380092826},length_median=17.211924593715,00_conc.red.c.m1.epf.25S.phy.rate_median=8.882336524619971E-4,00_conc.red.c.m1.epf.matK.phy.rate_range={5.190321667826684E-4,0.003607161614835},00_conc.red.c.m1.epf.trnLLF.phy.rate_range={1.5343134079124954E-4,0.003460206728407},00_conc.red.c.m1.epf.matK.phy.rate_median=0.001307389270493,height=6.264931770464616E-12]:17.211924593715246)[&length_range={0.3387171009392,17.38297244495},00_conc.red.c.m1.epf.25S.phy.rate_95%_HPD={1.1815247034865988E-4,0.001574125383477},length_95%_HPD={0.9336675128812,7.447843620404},00_conc.red.c.m1.epf.trnLLF.phy.rate_95%_HPD={7.682073036734822E-5,0.002277909359527},00_conc.red.c.m1.epf.trnLLF.phy.rate_median=7.982563889078755E-4,00_conc.red.c.m1.epf.18S.phy.rate_95%_HPD={2.1896182731415247E-5,9.109549331189263E-4},height_median=17.21192459372135,height_range={6.7766789702305985,30.23516563211027},00_conc.red.c.m1.epf.trnLLF.phy.rate=9.734593862068347E-4,height_95%_HPD={11.430733504536995,23.098565004589297},length_median=3.49114591032,00_conc.red.c.m1.epf.25S.phy.rate_median=6.290926428482451E-4,height=17.30654561232463,00_conc.red.c.m1.epf.18S.phy.rate_median=2.967995824663649E-4,00_conc.red.c.m1.epf.18S.phy.rate_range={9.008755927973286E-6,0.00360240766733},length=3.7966247493002414,posterior=0.9999466695109595,00_conc.red.c.m1.epf.18S.phy.rate=3.719527407854949E-4,00_conc.red.c.m1.epf.matK.phy.rate=8.714570739184871E-4,00_conc.red.c.m1.epf.matK.phy.rate_95%_HPD={1.5523328682362587E-4,0.001832675332332},00_conc.red.c.m1.epf.25S.phy.rate=7.288572247851697E-4,00_conc.red.c.m1.epf.25S.phy.rate_range={5.564610296652788E-5,0.006382690428978},00_conc.red.c.m1.epf.matK.phy.rate_range={8.997800900456043E-5,0.005748667323365},00_conc.red.c.m1.epf.trnLLF.phy.rate_range={4.2275341708392136E-5,0.009934722681285},00_conc.red.c.m1.epf.matK.phy.rate_median=7.575402442739621E-4]:3.812522414493259,22[&length_range={9.826208407837,32.640116588},00_conc.red.c.m1.epf.25S.phy.rate_95%_HPD={1.39522655369605E-4,5.737944197124743E-4},length_95%_HPD={15.27422867313,27.00230348041},00_conc.red.c.m1.epf.18S.phy.rate_median=2.2347433063019478E-4,00_conc.red.c.m1.epf.18S.phy.rate_range={3.19504316092123E-5,9.287202792304435E-4},00_conc.red.c.m1.epf.trnLLF.phy.rate_95%_HPD={3.294752967121807E-4,0.001468417324037},00_conc.red.c.m1.epf.trnLLF.phy.rate_median=8.081477507747055E-4,length=21.128619133692375,00_conc.red.c.m1.epf.18S.phy.rate=2.364513872832727E-4,00_conc.red.c.m1.epf.18S.phy.rate_95%_HPD={8.064356959839331E-5,4.1244240504112543E-4},00_conc.red.c.m1.epf.matK.phy.rate=5.62345622210913E-4,height_median=6.0964566728216596E-12,00_conc.red.c.m1.epf.matK.phy.rate_95%_HPD={2.888015428432401E-4,8.753311485403036E-4},height_range={0.0,2.3391066861222498E-11},00_conc.red.c.m1.epf.25S.phy.rate=3.4700200197528144E-4,00_conc.red.c.m1.epf.trnLLF.phy.rate=8.505360670128592E-4,height_95%_HPD={0.0,1.2704504115390591E-11},00_conc.red.c.m1.epf.25S.phy.rate_range={6.694348536444834E-5,0.00109765275086},length_median=21.081224609979998,00_conc.red.c.m1.epf.25S.phy.rate_median=3.3300237820714306E-4,00_conc.red.c.m1.epf.matK.phy.rate_range={1.6347887146181105E-4,0.001572687136622},00_conc.red.c.m1.epf.trnLLF.phy.rate_range={1.499337482443564E-4,0.003012207090271},00_conc.red.c.m1.epf.matK.phy.rate_median=5.441349544956116E-4,height=6.2648446152039775E-12]:21.02444700820851)[&length_range={0.001145573926927,14.28525225619},00_conc.red.c.m1.epf.25S.phy.rate_95%_HPD={7.269133498040314E-5,0.001299986352708},length_95%_HPD={0.08710654907062,4.430433802973},00_conc.red.c.m1.epf.trnLLF.phy.rate_95%_HPD={5.2263904787479576E-5,0.002094018663671},00_conc.red.c.m1.epf.trnLLF.phy.rate_median=6.310119388458785E-4,00_conc.red.c.m1.epf.18S.phy.rate_95%_HPD={2.698769639406412E-5,0.001598978951316},height_median=21.024447008214608,height_range={9.826208407841868,32.6401165880108},00_conc.red.c.m1.epf.trnLLF.phy.rate=8.198609519386687E-4,height_95%_HPD={15.222714114218796,26.884862004791},length_median=1.6069513342400001,00_conc.red.c.m1.epf.25S.phy.rate_median=4.6305038428415626E-4,height=21.07806608422206,00_conc.red.c.m1.epf.18S.phy.rate_median=4.507954038634643E-4,00_conc.red.c.m1.epf.18S.phy.rate_range={7.699051723524872E-6,0.005218726788823},length=1.9012710638593717,posterior=0.9686416724441363,00_conc.red.c.m1.epf.18S.phy.rate=5.909198585115339E-4,00_conc.red.c.m1.epf.matK.phy.rate=7.542502240101797E-4,00_conc.red.c.m1.epf.matK.phy.rate_95%_HPD={9.817404133090655E-5,0.001718103111869},00_conc.red.c.m1.epf.25S.phy.rate=5.604936379051051E-4,00_conc.red.c.m1.epf.25S.phy.rate_range={4.104758096575022E-5,0.005614116992711},00_conc.red.c.m1.epf.matK.phy.rate_range={5.950886830723104E-5,0.007932862430389},00_conc.red.c.m1.epf.trnLLF.phy.rate_range={3.815917298671725E-5,0.01476283496748},00_conc.red.c.m1.epf.matK.phy.rate_median=6.269046037256233E-4]:1.8954199330064903)[&length_range={1.380566423014,22.74931670842},00_conc.red.c.m1.epf.25S.phy.rate_95%_HPD={3.4430963448055387E-4,0.001952452602273},length_95%_HPD={4.144892916794,15.88511870872},00_conc.red.c.m1.epf.trnLLF.phy.rate_95%_HPD={9.38212506666589E-5,0.001287788693432},00_conc.red.c.m1.epf.trnLLF.phy.rate_median=5.39752067920414E-4,00_conc.red.c.m1.epf.18S.phy.rate_95%_HPD={3.080950005815978E-5,4.5470302443695353E-4},height_median=22.9198669412211,height_range={11.788425026656,33.7145639590158},00_conc.red.c.m1.epf.trnLLF.phy.rate=6.140202455406575E-4,height_95%_HPD={17.192062026772,28.947249740448},length_median=9.5235729647295,00_conc.red.c.m1.epf.25S.phy.rate_median=9.480030351143164E-4,height=22.973180914465274,00_conc.red.c.m1.epf.18S.phy.rate_median=1.853515339802829E-4,00_conc.red.c.m1.epf.18S.phy.rate_range={1.18078881912556E-5,0.001407582725351},length=9.756555392847224,posterior=1.0,00_conc.red.c.m1.epf.18S.phy.rate=2.1153924522530014E-4,00_conc.red.c.m1.epf.matK.phy.rate=0.001088537931684304,00_conc.red.c.m1.epf.matK.phy.rate_95%_HPD={3.975417080455575E-4,0.001992888482442},00_conc.red.c.m1.epf.25S.phy.rate=0.0010390418765704615,00_conc.red.c.m1.epf.25S.phy.rate_range={7.66250094692162E-5,0.005519362094668},00_conc.red.c.m1.epf.matK.phy.rate_range={2.0679532921358937E-4,0.006394232120135},00_conc.red.c.m1.epf.trnLLF.phy.rate_range={5.208919607691007E-5,0.00383961186694},00_conc.red.c.m1.epf.matK.phy.rate_median=9.946544769502792E-4]:10.188311630376905)[&length_range={0.2229148730241,22.78503252531},00_conc.red.c.m1.epf.25S.phy.rate_95%_HPD={1.881017902447221E-4,0.002084065202515},length_95%_HPD={1.294310852739,12.77010220988},00_conc.red.c.m1.epf.trnLLF.phy.rate_95%_HPD={5.0740245576916663E-5,0.001150918880677},00_conc.red.c.m1.epf.trnLLF.phy.rate_median=3.905144172807083E-4,00_conc.red.c.m1.epf.18S.phy.rate_95%_HPD={1.4376450801798932E-5,3.8976007660280446E-4},height_median=33.108178571598,height_range={16.88006334456024,39.9571226198694},00_conc.red.c.m1.epf.trnLLF.phy.rate=4.820151229190457E-4,height_95%_HPD={26.4920901461964,38.2529791632586},length_median=6.246077211272,00_conc.red.c.m1.epf.25S.phy.rate_median=8.266165557087028E-4,height=32.710763147966134,00_conc.red.c.m1.epf.18S.phy.rate_median=1.359505196156258E-4,00_conc.red.c.m1.epf.18S.phy.rate_range={4.670151789103913E-6,0.001782204097616},length=6.670369950854083,posterior=0.9909604821076209,00_conc.red.c.m1.epf.18S.phy.rate=1.6609315809185387E-4,00_conc.red.c.m1.epf.matK.phy.rate=5.90651264534495E-4,00_conc.red.c.m1.epf.matK.phy.rate_95%_HPD={1.1605644397387383E-4,0.001270748110596},00_conc.red.c.m1.epf.25S.phy.rate=9.648095924538145E-4,00_conc.red.c.m1.epf.25S.phy.rate_range={7.270721507550587E-5,0.0072253896075},00_conc.red.c.m1.epf.matK.phy.rate_range={6.869003914032112E-5,0.004710993222351},00_conc.red.c.m1.epf.trnLLF.phy.rate_range={3.104906122726879E-5,0.005756155277072},00_conc.red.c.m1.epf.matK.phy.rate_median=5.066800409486429E-4]:6.264984106298648)[&length_range={0.03241908776339,9.765293075567},00_conc.red.c.m1.epf.25S.phy.rate_95%_HPD={2.831022915285716E-4,0.003008839336011},length_95%_HPD={1.230448607998,6.329353295013},00_conc.red.c.m1.epf.trnLLF.phy.rate_95%_HPD={5.840317462246902E-5,0.001318009680176},00_conc.red.c.m1.epf.trnLLF.phy.rate_median=4.56138386225852E-4,00_conc.red.c.m1.epf.18S.phy.rate_95%_HPD={1.3568823096569378E-5,3.6793913214020884E-4},height_median=39.37316267789665,height_range={35.643603993699,42.5667455266966},00_conc.red.c.m1.epf.trnLLF.phy.rate=5.555429416168217E-4,height_95%_HPD={37.80802345861849,40.8600634262184},length_median=3.6798889445335004,00_conc.red.c.m1.epf.25S.phy.rate_median=0.001302655104286,height=39.37807554625975,00_conc.red.c.m1.epf.18S.phy.rate_median=1.2109278169183715E-4,00_conc.red.c.m1.epf.18S.phy.rate_range={6.6822391300206155E-6,0.001435147873385},length=3.760724934852245,posterior=1.0,00_conc.red.c.m1.epf.18S.phy.rate=1.5045482957798037E-4,00_conc.red.c.m1.epf.matK.phy.rate=0.0011233194104607574,00_conc.red.c.m1.epf.matK.phy.rate_95%_HPD={2.2703381063346817E-4,0.002261818275604},00_conc.red.c.m1.epf.25S.phy.rate=0.0014622885509074323,00_conc.red.c.m1.epf.25S.phy.rate_range={1.0598793531929345E-4,0.007348556671882},00_conc.red.c.m1.epf.matK.phy.rate_range={1.1127723817709457E-4,0.008081475687565},00_conc.red.c.m1.epf.trnLLF.phy.rate_range={3.3296029492612435E-5,0.00531573315365},00_conc.red.c.m1.epf.matK.phy.rate_median=9.972887619627017E-4]:3.874144439734444)[&length_range={1.962530060737322E-4,7.37789068519},00_conc.red.c.m1.epf.25S.phy.rate_95%_HPD={7.498782839214205E-5,0.00203702504947},length_95%_HPD={1.962530060737322E-4,3.517928503626},00_conc.red.c.m1.epf.trnLLF.phy.rate_95%_HPD={6.850273640145296E-5,0.003544825576001},00_conc.red.c.m1.epf.trnLLF.phy.rate_median=9.882698743008678E-4,00_conc.red.c.m1.epf.18S.phy.rate_95%_HPD={1.095996271503103E-5,5.447517677263717E-4},height_median=43.247307117631095,height_range={38.1484909757728,47.92840983305109},00_conc.red.c.m1.epf.trnLLF.phy.rate=0.001330527001863702,height_95%_HPD={40.56275585605621,45.754237597552},length_median=1.183750940392,00_conc.red.c.m1.epf.25S.phy.rate_median=6.694831567243482E-4,height=43.22456308366849,00_conc.red.c.m1.epf.18S.phy.rate_median=1.569136491899312E-4,00_conc.red.c.m1.epf.18S.phy.rate_range={7.572536598425419E-6,0.003134415906761},length=1.4215960911937657,posterior=0.45349581355661034,00_conc.red.c.m1.epf.18S.phy.rate=2.0957382707924817E-4,00_conc.red.c.m1.epf.matK.phy.rate=7.3925831433392E-4,00_conc.red.c.m1.epf.matK.phy.rate_95%_HPD={9.042150682688337E-5,0.001743275079204},00_conc.red.c.m1.epf.25S.phy.rate=8.385803949129963E-4,00_conc.red.c.m1.epf.25S.phy.rate_range={4.755293989553975E-5,0.01170845732902},00_conc.red.c.m1.epf.matK.phy.rate_range={5.981938112392868E-5,0.006567733921349},00_conc.red.c.m1.epf.trnLLF.phy.rate_range={3.559852604041755E-5,0.01526254387737},00_conc.red.c.m1.epf.matK.phy.rate_median=5.94952458759954E-4]:-0.04221645322409273,16[&length_range={22.21570331194,51.77084142532},00_conc.red.c.m1.epf.25S.phy.rate_95%_HPD={2.3684623512710293E-4,8.099219279730543E-4},length_95%_HPD={39.12524539546,48.77034928235},00_conc.red.c.m1.epf.18S.phy.rate_median=1.1495666444363434E-4,00_conc.red.c.m1.epf.18S.phy.rate_range={2.04773105748774E-5,3.7337150141717536E-4},00_conc.red.c.m1.epf.trnLLF.phy.rate_95%_HPD={1.542313345569037E-4,6.081182473430378E-4},00_conc.red.c.m1.epf.trnLLF.phy.rate_median=3.5624177170436315E-4,length=43.86884065387323,00_conc.red.c.m1.epf.18S.phy.rate=1.1996125071328299E-4,00_conc.red.c.m1.epf.18S.phy.rate_95%_HPD={4.830330373551188E-5,2.0046164104544454E-4},00_conc.red.c.m1.epf.matK.phy.rate=4.6713995215961606E-4,height_median=6.195932655828074E-12,00_conc.red.c.m1.epf.matK.phy.rate_95%_HPD={2.9566291759240476E-4,6.555697916684802E-4},height_range={0.0,1.800515292416094E-11},00_conc.red.c.m1.epf.25S.phy.rate=5.147825395403803E-4,00_conc.red.c.m1.epf.trnLLF.phy.rate=3.6953625573797367E-4,height_95%_HPD={0.0,1.1887379969266476E-11},00_conc.red.c.m1.epf.25S.phy.rate_range={1.253111978706036E-4,0.001334214540731},length_median=43.763177926025,00_conc.red.c.m1.epf.25S.phy.rate_median=4.990868599086095E-4,00_conc.red.c.m1.epf.matK.phy.rate_range={1.991433110676049E-4,0.001197719320945},00_conc.red.c.m1.epf.trnLLF.phy.rate_range={6.877290827719658E-5,0.001091039256844},00_conc.red.c.m1.epf.matK.phy.rate_median=4.5942728471446223E-4,height=6.265837237835476E-12]:43.20509066440081)[&length_range={0.01168181409769,9.156562960366},00_conc.red.c.m1.epf.25S.phy.rate_95%_HPD={8.187317952598898E-5,0.001750147076505},length_95%_HPD={0.2216071013619,4.650083757854},00_conc.red.c.m1.epf.trnLLF.phy.rate_95%_HPD={1.7426112118384615E-4,0.004629804451231},00_conc.red.c.m1.epf.trnLLF.phy.rate_median=0.00151440924846,00_conc.red.c.m1.epf.18S.phy.rate_95%_HPD={9.942593556604545E-6,4.4961510559622707E-4},height_median=43.205090664407,height_range={38.27654040076524,48.146158978548},00_conc.red.c.m1.epf.trnLLF.phy.rate=0.0018982809150333423,height_95%_HPD={40.596851778224305,45.70787965427169},length_median=2.127775351266,00_conc.red.c.m1.epf.25S.phy.rate_median=6.117942276616412E-4,height=43.18987267069761,00_conc.red.c.m1.epf.18S.phy.rate_median=1.3852009096670248E-4,00_conc.red.c.m1.epf.18S.phy.rate_range={9.416604015017333E-6,0.00313162285389},length=2.3055170233283557,posterior=0.6161004746413524,00_conc.red.c.m1.epf.18S.phy.rate=1.7835708874828994E-4,00_conc.red.c.m1.epf.matK.phy.rate=6.506078495150055E-4,00_conc.red.c.m1.epf.matK.phy.rate_95%_HPD={1.0045520514835001E-4,0.00145241487806},00_conc.red.c.m1.epf.25S.phy.rate=7.414325891343826E-4,00_conc.red.c.m1.epf.25S.phy.rate_range={5.1944179241231133E-5,0.00708290509341},00_conc.red.c.m1.epf.matK.phy.rate_range={6.971968055407802E-5,0.006205428535295},00_conc.red.c.m1.epf.trnLLF.phy.rate_range={6.854804728365055E-5,0.01965115134112},00_conc.red.c.m1.epf.matK.phy.rate_median=5.512564191899207E-4]:2.3896672542430437)[&length_range={0.001399610676593,5.700483179259},00_conc.red.c.m1.epf.25S.phy.rate_95%_HPD={2.2269335870164837E-4,0.00416281187195},length_95%_HPD={0.1336022329073,2.224483462165},00_conc.red.c.m1.epf.trnLLF.phy.rate_95%_HPD={6.236979561370056E-5,0.003255634592452},00_conc.red.c.m1.epf.trnLLF.phy.rate_median=8.845801413303573E-4,00_conc.red.c.m1.epf.18S.phy.rate_95%_HPD={1.213407005334551E-5,5.681909928596003E-4},height_median=45.594757918650046,height_range={42.478606150144095,50.33694250100899},00_conc.red.c.m1.epf.trnLLF.phy.rate=0.0011962994660690872,height_95%_HPD={43.813916458243,47.429853676834},length_median=1.0144980739585,00_conc.red.c.m1.epf.25S.phy.rate_median=0.0016367586994609998,height=45.62253396477059,00_conc.red.c.m1.epf.18S.phy.rate_median=1.6344701920991003E-4,00_conc.red.c.m1.epf.18S.phy.rate_range={8.69804462634008E-6,0.003359199149413},length=1.0948368717138204,posterior=0.6883366220468242,00_conc.red.c.m1.epf.18S.phy.rate=2.164822330056415E-4,00_conc.red.c.m1.epf.matK.phy.rate=8.599846859968183E-4,00_conc.red.c.m1.epf.matK.phy.rate_95%_HPD={1.1985253873767847E-4,0.00191652133923},00_conc.red.c.m1.epf.25S.phy.rate=0.0018997638334359765,00_conc.red.c.m1.epf.25S.phy.rate_range={6.719615307830299E-5,0.01064661161827},00_conc.red.c.m1.epf.matK.phy.rate_range={5.746865266934327E-5,0.005774556260721},00_conc.red.c.m1.epf.trnLLF.phy.rate_range={3.809514625108613E-5,0.0120344655036},00_conc.red.c.m1.epf.matK.phy.rate_median=7.307230266202466E-4]:1.2083077103961983,(40[&length_range={17.12652738126,50.85424557687},00_conc.red.c.m1.epf.25S.phy.rate_95%_HPD={2.1361412708032832E-4,7.308294405272351E-4},length_95%_HPD={37.75797391827,48.42889050197},00_conc.red.c.m1.epf.18S.phy.rate_median=1.868654033320683E-4,00_conc.red.c.m1.epf.18S.phy.rate_range={5.297567331400372E-5,6.014670872628801E-4},00_conc.red.c.m1.epf.trnLLF.phy.rate_95%_HPD={0.001548099385509,0.003071682035102},00_conc.red.c.m1.epf.trnLLF.phy.rate_median=0.0022372753582035002,length=43.91717928069865,00_conc.red.c.m1.epf.18S.phy.rate=1.9273183372186948E-4,00_conc.red.c.m1.epf.18S.phy.rate_95%_HPD={9.533563993209003E-5,3.04133776117997E-4},00_conc.red.c.m1.epf.matK.phy.rate=0.002001118245887685,height_median=6.195932655828074E-12,00_conc.red.c.m1.epf.matK.phy.rate_95%_HPD={0.001509229751678,0.002514357077883},height_range={0.0,1.9099388737231493E-11},00_conc.red.c.m1.epf.25S.phy.rate=4.550124382822912E-4,00_conc.red.c.m1.epf.trnLLF.phy.rate=0.002275173400798297,height_95%_HPD={0.0,1.1802114840975264E-11},00_conc.red.c.m1.epf.25S.phy.rate_range={9.873674855831176E-5,0.001976627379372},length_median=44.517709692210005,00_conc.red.c.m1.epf.25S.phy.rate_median=4.3785703271097135E-4,00_conc.red.c.m1.epf.matK.phy.rate_range={0.00115639279661,0.003934332772686},00_conc.red.c.m1.epf.trnLLF.phy.rate_range={0.00105507764991,0.005571202233294},00_conc.red.c.m1.epf.matK.phy.rate_median=0.0019798362369319996,height=6.2581923952017E-12]:44.254450232933905,41[&length_range={17.12652738126,50.22811023861},00_conc.red.c.m1.epf.25S.phy.rate_95%_HPD={1.0524549440618258E-4,4.522720827915412E-4},length_95%_HPD={38.3306112559,48.34131576194},00_conc.red.c.m1.epf.18S.phy.rate_median=5.8601859257967286E-5,00_conc.red.c.m1.epf.18S.phy.rate_range={8.480981679405005E-6,2.360393180331866E-4},00_conc.red.c.m1.epf.trnLLF.phy.rate_95%_HPD={2.8628609683070834E-4,9.328532224362281E-4},00_conc.red.c.m1.epf.trnLLF.phy.rate_median=5.668924514687691E-4,length=43.98274488487668,00_conc.red.c.m1.epf.18S.phy.rate=6.254565306199484E-5,00_conc.red.c.m1.epf.18S.phy.rate_95%_HPD={1.7881517505910426E-5,1.1366691492933555E-4},00_conc.red.c.m1.epf.matK.phy.rate=6.544597558808448E-4,height_median=6.195932655828074E-12,00_conc.red.c.m1.epf.matK.phy.rate_95%_HPD={4.2988992279149467E-4,8.985464402141869E-4},height_range={0.0,1.899991275422508E-11},00_conc.red.c.m1.epf.25S.phy.rate=2.6632953466119275E-4,00_conc.red.c.m1.epf.trnLLF.phy.rate=5.858457200703905E-4,height_95%_HPD={0.0,1.1887379969266476E-11},00_conc.red.c.m1.epf.25S.phy.rate_range={4.9858121145963266E-5,9.419819388280204E-4},length_median=44.57046755851,00_conc.red.c.m1.epf.25S.phy.rate_median=2.543139746833328E-4,00_conc.red.c.m1.epf.matK.phy.rate_range={2.4269081359866242E-4,0.001669616922583},00_conc.red.c.m1.epf.trnLLF.phy.rate_range={1.2867453071767357E-4,0.001706990304983},00_conc.red.c.m1.epf.matK.phy.rate_median=6.444569365396747E-4,height=6.267442978778777E-12]:44.254450232933905)[&length_range={2.875185685624615E-4,29.38171510084},00_conc.red.c.m1.epf.25S.phy.rate_95%_HPD={9.014887498879379E-5,0.001903378138407},length_95%_HPD={2.875185685624615E-4,7.522805695383},00_conc.red.c.m1.epf.trnLLF.phy.rate_95%_HPD={4.935485870400636E-5,0.002061799243715},00_conc.red.c.m1.epf.trnLLF.phy.rate_median=5.988507605913214E-4,00_conc.red.c.m1.epf.18S.phy.rate_95%_HPD={1.1164555695487923E-5,4.5573350702827526E-4},height_median=44.2544502329401,height_range={17.126527381261305,50.22811023861458},00_conc.red.c.m1.epf.trnLLF.phy.rate=7.924495369936771E-4,height_95%_HPD={38.3265372976662,48.0316152111505},length_median=2.194466369258,00_conc.red.c.m1.epf.25S.phy.rate_median=6.350397625157247E-4,height=43.714450538947965,00_conc.red.c.m1.epf.18S.phy.rate_median=1.3114520122263018E-4,00_conc.red.c.m1.epf.18S.phy.rate_range={7.06306741246752E-6,0.003544655141129},length=2.8343758694246213,posterior=0.84488827262546,00_conc.red.c.m1.epf.18S.phy.rate=1.7334400930743706E-4,00_conc.red.c.m1.epf.matK.phy.rate=0.0010346878753396069,00_conc.red.c.m1.epf.matK.phy.rate_95%_HPD={1.170840685456848E-4,0.002429467643391},00_conc.red.c.m1.epf.25S.phy.rate=7.842129073115985E-4,00_conc.red.c.m1.epf.25S.phy.rate_range={4.834442945825754E-5,0.007148838344701},00_conc.red.c.m1.epf.matK.phy.rate_range={7.054029424205051E-5,0.008832159921693},00_conc.red.c.m1.epf.trnLLF.phy.rate_range={4.045726415455465E-5,0.01032219012299},00_conc.red.c.m1.epf.matK.phy.rate_median=8.476933932807997E-4]:2.5486153961061433)[&length_range={7.414347720669E-5,6.812146695759},00_conc.red.c.m1.epf.25S.phy.rate_95%_HPD={7.01504333572301E-5,0.002133997416686},length_95%_HPD={5.666822299374985E-4,3.151508264845},00_conc.red.c.m1.epf.trnLLF.phy.rate_95%_HPD={6.444792711764499E-5,0.006570397847327},00_conc.red.c.m1.epf.trnLLF.phy.rate_median=0.0015932373612235,00_conc.red.c.m1.epf.18S.phy.rate_95%_HPD={1.497690295700567E-5,0.001057453970647},height_median=46.803065629046245,height_range={42.9930848289564,51.770841425324996},00_conc.red.c.m1.epf.trnLLF.phy.rate=0.0022515269977905305,height_95%_HPD={44.942917365834894,48.73428032193101},length_median=1.3437126629985001,00_conc.red.c.m1.epf.25S.phy.rate_median=6.956442709637059E-4,height=46.82615774162636,00_conc.red.c.m1.epf.18S.phy.rate_median=2.9768683156466296E-4,00_conc.red.c.m1.epf.18S.phy.rate_range={7.841320467561547E-6,0.004570407811499},length=1.4698984542322602,posterior=1.0,00_conc.red.c.m1.epf.18S.phy.rate=3.962948594256839E-4,00_conc.red.c.m1.epf.matK.phy.rate=7.006994670301556E-4,00_conc.red.c.m1.epf.matK.phy.rate_95%_HPD={9.551320959957849E-5,0.001615761662575},00_conc.red.c.m1.epf.25S.phy.rate=8.659478045506966E-4,00_conc.red.c.m1.epf.25S.phy.rate_range={4.3426671941556745E-5,0.007637731193422},00_conc.red.c.m1.epf.matK.phy.rate_range={6.0124373467597474E-5,0.007585652250827},00_conc.red.c.m1.epf.trnLLF.phy.rate_range={3.923175834803355E-5,0.02361803289943},00_conc.red.c.m1.epf.matK.phy.rate_median=5.777789673297735E-4]:1.224953981369957)[&length_range={3.8643564300144817E-4,6.815607760475},00_conc.red.c.m1.epf.25S.phy.rate_95%_HPD={7.189908248354552E-5,0.00198746895618},length_95%_HPD={3.8643564300144817E-4,3.308121158977},00_conc.red.c.m1.epf.trnLLF.phy.rate_95%_HPD={4.5858343573976134E-5,0.005881156136915},00_conc.red.c.m1.epf.trnLLF.phy.rate_median=0.001115490502998,00_conc.red.c.m1.epf.18S.phy.rate_95%_HPD={1.3820117629240065E-5,0.001024512692513},height_median=48.0280196104162,height_range={43.727902896521,52.880422819418},00_conc.red.c.m1.epf.trnLLF.phy.rate=0.0017643456163020388,height_95%_HPD={45.8090246534018,50.2350403064041},length_median=1.177148897607,00_conc.red.c.m1.epf.25S.phy.rate_median=6.340385055136924E-4,height=48.05129801041871,00_conc.red.c.m1.epf.18S.phy.rate_median=2.449768634887613E-4,00_conc.red.c.m1.epf.18S.phy.rate_range={8.795982181339242E-6,0.004438633740652},length=1.373143204480022,posterior=0.5535971414857874,00_conc.red.c.m1.epf.18S.phy.rate=3.536294850204131E-4,00_conc.red.c.m1.epf.matK.phy.rate=0.0013076603392191944,00_conc.red.c.m1.epf.matK.phy.rate_95%_HPD={9.960035557582606E-5,0.003490678487967},00_conc.red.c.m1.epf.25S.phy.rate=7.958240321663053E-4,00_conc.red.c.m1.epf.25S.phy.rate_range={3.94734716041872E-5,0.006676872494828},00_conc.red.c.m1.epf.matK.phy.rate_range={4.230177345246917E-5,0.010211915201},00_conc.red.c.m1.epf.trnLLF.phy.rate_range={3.732887994545718E-5,0.02138742819577},00_conc.red.c.m1.epf.matK.phy.rate_median=9.88774636427196E-4]:1.082358073700199)[&height_95%_HPD={46.909421158891206,51.434855957445},length=0.0,posterior=1.0,height_median=49.1103776841164,height_range={45.265943694018404,54.006530526088596},height=49.144861793813405];
End;
