# Supplementary material for: Eocene Loranthaceae pollen pushes back divergence ages for major splits in the family
Source: PeerJ. 2017 Jun 7;5:e3373. doi: 10.7717/peerj.3373 (PMC5466002; doi:10.7717/peerj.3373)
Supplement: Supplemental Information 8 — This archive includes all data and analysis files referred to in the main text and supplementary files that are needed to reproduce the shown results. See GuideToFiles.txt for naming schemes and contents of each subfolder included in this archive, and File S1 for analysis set-ups and further background information. [file peerj-05-3373-s008.zip › Step6_FinalDating/annotated_combined_root3.tree]

#NEXUS
begin taxa;
	dimensions ntax=42;
	taxlabels
	Tupeia_antarctica
	Oedina_pendens
	Agelanthus_sansibarensis
	Oncocalyx_sulfureus
	Bakerella_sp_Nickrent_4161
	Socratina_bemarivensis
	Vanwykia_remota
	Phragmanthera_crassicaulis
	Moquiniella_rubra
	Emelianthe_panganensis
	Globimetula_dinklagei
	Erianthemum_dregei
	Taxillus_chinensis
	Scurrula_ferruginea
	Dactyliophora_novaeguineae
	Amyema_glabra
	Amyema_queenslandica
	Benthamina_alyxifolia
	Muellerina_eucalyptoides
	Ileostylus_micranthus
	Cecarria_obtusifolia
	Loranthus_europaeus
	Nuytsia_floribunda
	Tristerix_corymbosus
	Gaiadendron_punctatum
	Amylotheca_duthieana
	Loxanthera_speciosa
	Decaisnina_triflora
	Macrosolen_cochinchinensis
	Lysiana_filifolia
	Peraxilla_tetrapetala
	Alepis_flavida
	Notanthera_heterophylla
	Atkinsonia_ligustrina
	Cladocolea_gracilis
	Struthanthus_oerstedii
	Struthanthus_woodsonii
	Passovia_pyrifolia
	Oryctanthus_occidentalis
	Tripodanthus_acutifolius
	Desmaria_mutabilis
	Ligaria_cuneifolia
;
end;
begin trees;
	tree TREE1 = [&R] (Tupeia_antarctica[&length_range={0.05180637233293,70.41019168787},matK.rate=6.873687132490613E-4,25S.rate_95%_HPD={8.47601826449695E-5,4.0233157604788747E-4},length_95%_HPD={47.34188690682,56.07777771478},matK.rate_95%_HPD={3.369245041482347E-4,8.028156112002567E-4},length=51.127036566268444,matK.rate_range={9.680929649304538E-5,0.3844545491414832},trnLLF.rate_median=4.52424078…
end;
begin figtree;
	set appearance.backgroundColorAttribute="Default";
	set appearance.backgroundColour=#-1;
	set appearance.branchColorAttribute="User selection";
	set appearance.branchLineWidth=3.0;
	set appearance.branchMinLineWidth=0.0;
	set appearance.branchWidthAttribute="Fixed";
	set appearance.foregroundColour=#-16777216;
	set appearance.selectionColour=#-2144520576;
	set branchLabels.colorAttribute="User selection";
	set branchLabels.displayAttribute="posterior";
	set branchLabels.fontName="Myriad Pro Cond";
	set branchLabels.fontSize=10;
	set branchLabels.fontStyle=1;
	set branchLabels.isShown=true;
	set branchLabels.significantDigits=3;
	set colour.scheme.matk.rate="matK.rate:HSBContinuous{{false,false,0.0,1.0E-6},0.0,0.527,1.0,1.0,0.804,1.0,true}";
	set colour.scheme.matk.rate_median="matK.rate_median:HSBContinuous{{false,false,0.0,1.0E-6},0.0,0.527,1.0,1.0,0.804,1.0,true}";
	set colour.scheme.trnllf.rate_median="trnLLF.rate_median:HSBContinuous{{false,false,0.0,1.0E-6},0.0,0.527,1.0,1.0,0.804,1.0,true}";
	set layout.expansion=0;
	set layout.layoutType="RECTILINEAR";
	set layout.zoom=0;
	set legend.attribute=null;
	set legend.fontSize=10.0;
	set legend.isShown=false;
	set legend.significantDigits=4;
	set nodeBars.barWidth=8.0;
	set nodeBars.displayAttribute="height_95%_HPD";
	set nodeBars.isShown=true;
	set nodeLabels.colorAttribute="User selection";
	set nodeLabels.displayAttribute="height_median";
	set nodeLabels.fontName="Myriad Pro";
	set nodeLabels.fontSize=8;
	set nodeLabels.fontStyle=0;
	set nodeLabels.isShown=false;
	set nodeLabels.significantDigits=2;
	set nodeShape.colourAttribute=null;
	set nodeShape.isShown=false;
	set nodeShape.minSize=10.0;
	set nodeShape.scaleType=Width;
	set nodeShape.shapeType=Circle;
	set nodeShape.size=4.0;
	set nodeShape.sizeAttribute=null;
	set polarLayout.alignTipLabels=false;
	set polarLayout.angularRange=0;
	set polarLayout.rootAngle=0;
	set polarLayout.rootLength=100;
	set polarLayout.showRoot=true;
	set radialLayout.spread=0.0;
	set rectilinearLayout.alignTipLabels=false;
	set rectilinearLayout.curvature=0;
	set rectilinearLayout.rootLength=100;
	set scale.offsetAge=0.0;
	set scale.rootAge=1.0;
	set scale.scaleFactor=1.0;
	set scale.scaleRoot=false;
	set scaleAxis.automaticScale=true;
	set scaleAxis.fontSize=8.0;
	set scaleAxis.isShown=true;
	set scaleAxis.lineWidth=1.0;
	set scaleAxis.majorTicks=10.0;
	set scaleAxis.origin=0.0;
	set scaleAxis.reverseAxis=true;
	set scaleAxis.showGrid=true;
	set scaleBar.automaticScale=true;
	set scaleBar.fontSize=10.0;
	set scaleBar.isShown=false;
	set scaleBar.lineWidth=1.0;
	set scaleBar.scaleRange=6.0;
	set tipLabels.colorAttribute="User selection";
	set tipLabels.displayAttribute="Names";
	set tipLabels.fontName="Myriad Pro";
	set tipLabels.fontSize=16;
	set tipLabels.fontStyle=2;
	set tipLabels.isShown=true;
	set tipLabels.significantDigits=4;
	set trees.order=true;
	set trees.orderType="decreasing";
	set trees.rooting=false;
	set trees.rootingType="User Selection";
	set trees.transform=false;
	set trees.transformType="cladogram";
end;
