# Supplementary material for: Eocene Loranthaceae pollen pushes back divergence ages for major splits in the family
Source: PeerJ. 2017 Jun 7;5:e3373. doi: 10.7717/peerj.3373 (PMC5466002; doi:10.7717/peerj.3373)
Supplement: Supplemental Information 8 — This archive includes all data and analysis files referred to in the main text and supplementary files that are needed to reproduce the shown results. See GuideToFiles.txt for naming schemes and contents of each subfolder included in this archive, and File S1 for analysis set-ups and further background information. [file peerj-05-3373-s008.zip › Step6_FinalDating/annotated_combined_root4.tree]

#NEXUS

Begin taxa;
	Dimensions ntax=42;
	Taxlabels
		Agelanthus_sansibarensis
		Alepis_flavida
		Amyema_glabra
		Amyema_queenslandica
		Amylotheca_duthieana
		Atkinsonia_ligustrina
		Bakerella_sp_Nickrent_4161
		Benthamina_alyxifolia
		Cecarria_obtusifolia
		Cladocolea_gracilis
		Dactyliophora_novaeguineae
		Decaisnina_triflora
		Desmaria_mutabilis
		Emelianthe_panganensis
		Erianthemum_dregei
		Gaiadendron_punctatum
		Globimetula_dinklagei
		Ileostylus_micranthus
		Ligaria_cuneifolia
		Loranthus_europaeus
		Loxanthera_speciosa
		Lysiana_filifolia
		Macrosolen_cochinchinensis
		Moquiniella_rubra
		Muellerina_eucalyptoides
		Notanthera_heterophylla
		Nuytsia_floribunda
		Oedina_pendens
		Oncocalyx_sulfureus
		Oryctanthus_occidentalis
		Passovia_pyrifolia
		Peraxilla_tetrapetala
		Phragmanthera_crassicaulis
		Scurrula_ferruginea
		Socratina_bemarivensis
		Struthanthus_oerstedii
		Struthanthus_woodsonii
		Taxillus_chinensis
		Tripodanthus_acutifolius
		Tristerix_corymbosus
		Tupeia_antarctica
		Vanwykia_remota
		;
End;

Begin trees;
	Translate
		1 Agelanthus_sansibarensis,
		2 Alepis_flavida,
		3 Amyema_glabra,
		4 Amyema_queenslandica,
		5 Amylotheca_duthieana,
		6 Atkinsonia_ligustrina,
		7 Bakerella_sp_Nickrent_4161,
		8 Benthamina_alyxifolia,
		9 Cecarria_obtusifolia,
		10 Cladocolea_gracilis,
		11 Dactyliophora_novaeguineae,
		12 Decaisnina_triflora,
		13 Desmaria_mutabilis,
		14 Emelianthe_panganensis,
		15 Erianthemum_dregei,
		16 Gaiadendron_punctatum,
		17 Globimetula_dinklagei,
		18 Ileostylus_micranthus,
		19 Ligaria_cuneifolia,
		20 Loranthus_europaeus,
		21 Loxanthera_speciosa,
		22 Lysiana_filifolia,
		23 Macrosolen_cochinchinensis,
		24 Moquiniella_rubra,
		25 Muellerina_eucalyptoides,
		26 Notanthera_heterophylla,
		27 Nuytsia_floribunda,
		28 Oedina_pendens,
		29 Oncocalyx_sulfureus,
		30 Oryctanthus_occidentalis,
		31 Passovia_pyrifolia,
		32 Peraxilla_tetrapetala,
		33 Phragmanthera_crassicaulis,
		34 Scurrula_ferruginea,
		35 Socratina_bemarivensis,
		36 Struthanthus_oerstedii,
		37 Struthanthus_woodsonii,
		38 Taxillus_chinensis,
		39 Tripodanthus_acutifolius,
		40 Tristerix_corymbosus,
		41 Tupeia_antarctica,
		42 Vanwykia_remota
		;
tree TREE1 = [&R] ((6[&length_range={40.74617748458,48.64514617557},00_conc.red.c.m1.epf.25S.phy.rate_95%_HPD={9.279616229596143E-5,4.5144327030853884E-4},length_95%_HPD={42.08209816477,45.88382999356},00_conc.red.c.m1.epf.18S.phy.rate_median=7.331842143132975E-5,00_conc.red.c.m1.epf.18S.phy.rate_range={1.0414006403858369E-5,2.6745746908643855E-4},00_conc.red.c.m1.epf.trnLLF.phy.rate_95%_HPD={1.6467904739636552E-4,6.306479687730834E-4},00_conc.red.c.m1.epf.trnLLF.phy.rate_median=3.772592242543945E-4,length=43.89645211845911,00_conc.red.c.m1.epf.18S.phy.rate=7.764113437962738E-5,00_conc.red.c.m1.epf.18S.phy.rate_95%_HPD={2.4449189752176417E-5,1.3877014726938497E-4},00_conc.red.c.m1.epf.matK.phy.rate=2.213435164503072E-4,height_median=6.302514066192089E-12,00_conc.red.c.m1.epf.matK.phy.rate_95%_HPD={1.28900791919348E-4,3.2083957122164676E-4},height_range={0.0,1.8701484805205837E-11},00_conc.red.c.m1.epf.25S.phy.rate=2.572162078912679E-4,00_conc.red.c.m1.epf.trnLLF.phy.rate=3.9116682169758153E-4,height_95%_HPD={0.0,1.1901590823981678E-11},00_conc.red.c.m1.epf.25S.phy.rate_range={5.4345000722033675E-5,9.270292574338882E-4},length_median=43.833993592655006,00_conc.red.c.m1.epf.25S.phy.rate_median=2.415653239436131E-4,00_conc.red.c.m1.epf.matK.phy.rate_range={6.833042378658137E-5,4.8699825337582725E-4},00_conc.red.c.m1.epf.trnLLF.phy.rate_range={9.10540922080916E-5,0.001167368849812},00_conc.red.c.m1.epf.matK.phy.rate_median=2.1639878438804198E-4,height=6.349634747324705E-12]:43.83399359265495,((((41[&length_range={16.67130742333,45.15376945939},00_conc.red.c.m1.epf.25S.phy.rate_95%_HPD={1.6517580124304082E-4,6.375024560117281E-4},length_95%_HPD={33.40672451468,43.01472678628},00_conc.red.c.m1.epf.18S.phy.rate_median=5.707330986892728E-5,00_conc.red.c.m1.epf.18S.phy.rate_range={5.515771932250201E-6,2.9757534625163995E-4},00_conc.red.c.m1.epf.trnLLF.phy.rate_95%_HPD={3.3208926421548205E-4,0.001064546778711},00_conc.red.c.m1.epf.trnLLF.phy.rate_median=6.491023810001199E-4,length=38.77134498756868,00_conc.red.c.m1.epf.18S.phy.rate=6.175494237319729E-5,00_conc.red.c.m1.epf.18S.phy.rate_95%_HPD={1.672464029994815E-5,1.1575143614439996E-4},00_conc.red.c.m1.epf.matK.phy.rate=7.95300191572157E-4,height_median=6.302514066192089E-12,00_conc.red.c.m1.epf.matK.phy.rate_95%_HPD={5.297296609242222E-4,0.001087572380676},height_range={0.0,2.1501023184100632E-11},00_conc.red.c.m1.epf.25S.phy.rate=3.888052751416846E-4,00_conc.red.c.m1.epf.trnLLF.phy.rate=6.706100607546981E-4,height_95%_HPD={0.0,1.1993961379630491E-11},00_conc.red.c.m1.epf.25S.phy.rate_range={7.675484746211713E-5,0.001174105192998},length_median=39.312506657845,00_conc.red.c.m1.epf.25S.phy.rate_median=3.739132897232779E-4,00_conc.red.c.m1.epf.matK.phy.rate_range={3.72343883629441E-4,0.00188071096433},00_conc.red.c.m1.epf.trnLLF.phy.rate_range={1.5995230810811158E-4,0.001834559903328},00_conc.red.c.m1.epf.matK.phy.rate_median=7.826086116346502E-4,height=6.35842359748835E-12]:39.05393921122226,13[&length_range={16.67130742333,45.68133739753},00_conc.red.c.m1.epf.25S.phy.rate_95%_HPD={1.5392785279968142E-4,6.325755378478104E-4},length_95%_HPD={33.34244747079,42.63605937599},00_conc.red.c.m1.epf.18S.phy.rate_median=5.821329588071058E-5,00_conc.red.c.m1.epf.18S.phy.rate_range={9.5381609639527E-6,2.4886369466934325E-4},00_conc.red.c.m1.epf.trnLLF.phy.rate_95%_HPD={4.313920799447534E-4,0.001303151270615},00_conc.red.c.m1.epf.trnLLF.phy.rate_median=8.191327286041256E-4,length=38.74316287359435,00_conc.red.c.m1.epf.18S.phy.rate=6.285987535746763E-5,00_conc.red.c.m1.epf.18S.phy.rate_95%_HPD={1.824274403486909E-5,1.1956521979448369E-4},00_conc.red.c.m1.epf.matK.phy.rate=7.601496645705077E-4,height_median=6.302514066192089E-12,00_conc.red.c.m1.epf.matK.phy.rate_95%_HPD={4.942548165572737E-4,0.00103947681666},height_range={0.0,2.1501023184100632E-11},00_conc.red.c.m1.epf.25S.phy.rate=3.825941181359339E-4,00_conc.red.c.m1.epf.trnLLF.phy.rate=8.431894523316261E-4,height_95%_HPD={0.0,1.1993961379630491E-11},00_conc.red.c.m1.epf.25S.phy.rate_range={6.844814447529892E-5,0.001270043690254},length_median=39.312616022525,00_conc.red.c.m1.epf.25S.phy.rate_median=3.667667884924296E-4,00_conc.red.c.m1.epf.matK.phy.rate_range={3.440237410518433E-4,0.001970935932917},00_conc.red.c.m1.epf.trnLLF.phy.rate_range={1.9603927640971208E-4,0.002491728702792},00_conc.red.c.m1.epf.matK.phy.rate_median=7.486051944477828E-4,height=6.369186514305477E-12]:39.05393921122226)[&length_range={4.306242617886E-4,25.16268150019},00_conc.red.c.m1.epf.25S.phy.rate_95%_HPD={1.3917940384624566E-4,0.002532910620975},length_95%_HPD={0.0136147715932,7.944276860646},00_conc.red.c.m1.epf.trnLLF.phy.rate_95%_HPD={6.92729705381143E-5,0.002890399716037},00_conc.red.c.m1.epf.trnLLF.phy.rate_median=7.912265360234944E-4,00_conc.red.c.m1.epf.18S.phy.rate_95%_HPD={1.4310266171098786E-5,6.457670075296903E-4},height_median=39.05393921122856,height_range={16.671307423332,44.55174125108542},00_conc.red.c.m1.epf.trnLLF.phy.rate=0.0010664189922659313,height_95%_HPD={33.159083403043205,42.213574871272996},length_median=2.24170499675,00_conc.red.c.m1.epf.25S.phy.rate_median=9.029254915635423E-4,height=38.43485739596386,00_conc.red.c.m1.epf.18S.phy.rate_median=1.8365211814021023E-4,00_conc.red.c.m1.epf.18S.phy.rate_range={6.291999500011755E-6,0.003661694658582},length=2.9522086663330196,posterior=0.8968321689509893,00_conc.red.c.m1.epf.18S.phy.rate=2.442672847091775E-4,00_conc.red.c.m1.epf.matK.phy.rate=6.796839500557104E-4,00_conc.red.c.m1.epf.matK.phy.rate_95%_HPD={1.2196560594776804E-4,0.001575964686071},00_conc.red.c.m1.epf.25S.phy.rate=0.0010931450899806703,00_conc.red.c.m1.epf.25S.phy.rate_range={8.445844540089318E-5,0.007537070283118},00_conc.red.c.m1.epf.matK.phy.rate_range={8.596650365561859E-5,0.006618042720533},00_conc.red.c.m1.epf.trnLLF.phy.rate_range={2.3466149007106826E-5,0.01503496072705},00_conc.red.c.m1.epf.matK.phy.rate_median=5.639141059422676E-4]:2.36872737906414,((40[&length_range={23.601676842,43.53719659194},00_conc.red.c.m1.epf.25S.phy.rate_95%_HPD={3.7474346646344564E-4,0.001125157848419},length_95%_HPD={32.06485661035,40.52130114712},00_conc.red.c.m1.epf.18S.phy.rate_median=1.8842050367147612E-4,00_conc.red.c.m1.epf.18S.phy.rate_range={3.872535848103496E-5,6.494873917337887E-4},00_conc.red.c.m1.epf.trnLLF.phy.rate_95%_HPD={0.001893201372793,0.003725125517734},00_conc.red.c.m1.epf.trnLLF.phy.rate_median=0.002722587757587,length=36.64836889546064,00_conc.red.c.m1.epf.18S.phy.rate=1.948553378859365E-4,00_conc.red.c.m1.epf.18S.phy.rate_95%_HPD={8.900722040059769E-5,3.1409164962346804E-4},00_conc.red.c.m1.epf.matK.phy.rate=0.0021465534864493125,height_median=6.302514066192089E-12,00_conc.red.c.m1.epf.matK.phy.rate_95%_HPD={0.001604302452306,0.002702538886274},height_range={0.0,1.9895196601282805E-11},00_conc.red.c.m1.epf.25S.phy.rate=7.305723200787944E-4,00_conc.red.c.m1.epf.trnLLF.phy.rate=0.0027582864060279578,height_95%_HPD={0.0,1.1993961379630491E-11},00_conc.red.c.m1.epf.25S.phy.rate_range={1.9455914278048236E-4,0.001983646575126},length_median=36.984553148405,00_conc.red.c.m1.epf.25S.phy.rate_median=7.12280911905576E-4,00_conc.red.c.m1.epf.matK.phy.rate_range={0.001230694586843,0.004214347863089},00_conc.red.c.m1.epf.trnLLF.phy.rate_range={0.001305611051103,0.005629763631189},00_conc.red.c.m1.epf.matK.phy.rate_median=0.0021263625174020003,height=6.372183139527807E-12]:36.98455314840235,19[&length_range={23.601676842,43.53719659194},00_conc.red.c.m1.epf.25S.phy.rate_95%_HPD={9.963527713437689E-4,0.002297884391378},length_95%_HPD={32.06485661035,40.52130114712},00_conc.red.c.m1.epf.18S.phy.rate_median=3.237312835967646E-4,00_conc.red.c.m1.epf.18S.phy.rate_range={1.0554839937517482E-4,8.528377271994067E-4},00_conc.red.c.m1.epf.trnLLF.phy.rate_95%_HPD={0.002388137715374,0.004916967531129},00_conc.red.c.m1.epf.trnLLF.phy.rate_median=0.0035464757076415,length=36.64836889546064,00_conc.red.c.m1.epf.18S.phy.rate=3.3127559369675947E-4,00_conc.red.c.m1.epf.18S.phy.rate_95%_HPD={1.8859250694069313E-4,4.991458932536203E-4},00_conc.red.c.m1.epf.matK.phy.rate=0.001974039953618612,height_median=6.302514066192089E-12,00_conc.red.c.m1.epf.matK.phy.rate_95%_HPD={0.001457591331735,0.002511748915213},height_range={0.0,1.9895196601282805E-11},00_conc.red.c.m1.epf.25S.phy.rate=0.0016209369993786286,00_conc.red.c.m1.epf.trnLLF.phy.rate=0.0035973215197551514,height_95%_HPD={0.0,1.1993961379630491E-11},00_conc.red.c.m1.epf.25S.phy.rate_range={6.269418218356151E-4,0.003861718431112},length_median=36.984553148405,00_conc.red.c.m1.epf.25S.phy.rate_median=0.0015890525159295,00_conc.red.c.m1.epf.matK.phy.rate_range={0.001140799515324,0.003673838960999},00_conc.red.c.m1.epf.trnLLF.phy.rate_range={0.001615855797827,0.00777672383348},00_conc.red.c.m1.epf.matK.phy.rate_median=0.0019575431938035,height=6.372183139527807E-12]:36.98455314840235)[&length_range={0.00152558981285,18.08084889012},00_conc.red.c.m1.epf.25S.phy.rate_95%_HPD={8.969448891595325E-5,0.001306652383984},length_95%_HPD={0.7986345375313,8.817439456549},00_conc.red.c.m1.epf.trnLLF.phy.rate_95%_HPD={6.52712885841768E-5,0.002268334217456},00_conc.red.c.m1.epf.trnLLF.phy.rate_median=7.010271806504645E-4,00_conc.red.c.m1.epf.18S.phy.rate_95%_HPD={2.4819567598683255E-5,8.483288728631526E-4},height_median=36.98455314840865,height_range={23.601676842005805,43.5371965919523},00_conc.red.c.m1.epf.trnLLF.phy.rate=8.957133723807995E-4,height_95%_HPD={32.0648566103585,40.5213011471239},length_median=3.871921563195,00_conc.red.c.m1.epf.25S.phy.rate_median=4.989791192547117E-4,height=36.64836889546716,00_conc.red.c.m1.epf.18S.phy.rate_median=2.830344614113382E-4,00_conc.red.c.m1.epf.18S.phy.rate_range={1.2357273575511195E-5,0.004272284720001},length=4.263113528638512,posterior=1.0,00_conc.red.c.m1.epf.18S.phy.rate=3.519354280662008E-4,00_conc.red.c.m1.epf.matK.phy.rate=0.0019530657869409936,00_conc.red.c.m1.epf.matK.phy.rate_95%_HPD={3.6338540008847307E-4,0.004206042552123},00_conc.red.c.m1.epf.25S.phy.rate=5.891114762583178E-4,00_conc.red.c.m1.epf.25S.phy.rate_range={4.7972948620258464E-5,0.00623855317361},00_conc.red.c.m1.epf.matK.phy.rate_range={1.3099328004979614E-4,0.009925093509664},00_conc.red.c.m1.epf.trnLLF.phy.rate_range={4.285011625791203E-5,0.009508064367727},00_conc.red.c.m1.epf.matK.phy.rate_median=0.001706279334682]:3.8848580573810523,(26[&length_range={38.66526980178,42.39093478344},00_conc.red.c.m1.epf.25S.phy.rate_95%_HPD={6.050003695411494E-4,0.001456862831919},length_95%_HPD={39.52556198452,41.44464278177},00_conc.red.c.m1.epf.18S.phy.rate_median=3.7181093920400177E-4,00_conc.red.c.m1.epf.18S.phy.rate_range={1.429816427754136E-4,8.865690474326739E-4},00_conc.red.c.m1.epf.trnLLF.phy.rate_95%_HPD={6.59442199534976E-4,0.001570698902294},00_conc.red.c.m1.epf.trnLLF.phy.rate_median=0.0010651423322540002,length=40.491341552551056,00_conc.red.c.m1.epf.18S.phy.rate=3.794955661912808E-4,00_conc.red.c.m1.epf.18S.phy.rate_95%_HPD={2.237507924872102E-4,5.482317523290019E-4},00_conc.red.c.m1.epf.matK.phy.rate=0.0016557192919682408,height_median=6.259881502046483E-12,00_conc.red.c.m1.epf.matK.phy.rate_95%_HPD={0.001261768716774,0.002072725913452},height_range={0.0,1.800515292416094E-11},00_conc.red.c.m1.epf.25S.phy.rate=0.0010108129285924497,00_conc.red.c.m1.epf.trnLLF.phy.rate=0.0010846455471620105,height_95%_HPD={0.0,1.1809220268332865E-11},00_conc.red.c.m1.epf.25S.phy.rate_range={4.0284698608950654E-4,0.00250781323542},length_median=40.488617832615,00_conc.red.c.m1.epf.25S.phy.rate_median=9.89241413500235E-4,00_conc.red.c.m1.epf.matK.phy.rate_range={9.459531458875071E-4,0.002625035861958},00_conc.red.c.m1.epf.trnLLF.phy.rate_range={4.1430404803887393E-4,0.002379488246624},00_conc.red.c.m1.epf.matK.phy.rate_median=0.0016453148329845,height=6.358900298870456E-12]:40.48861783261548,(39[&length_range={12.81191617608,36.6997165545},00_conc.red.c.m1.epf.25S.phy.rate_95%_HPD={2.78333255158975E-4,8.561580295802138E-4},length_95%_HPD={16.87779922077,29.43172658934},00_conc.red.c.m1.epf.18S.phy.rate_median=1.2879975008350353E-4,00_conc.red.c.m1.epf.18S.phy.rate_range={1.3983677759635552E-5,5.367698423078611E-4},00_conc.red.c.m1.epf.trnLLF.phy.rate_95%_HPD={6.328428519968871E-5,4.8318981564272824E-4},00_conc.red.c.m1.epf.trnLLF.phy.rate_median=2.0799620352976529E-4,length=22.870712851993723,00_conc.red.c.m1.epf.18S.phy.rate=1.3795490789376435E-4,00_conc.red.c.m1.epf.18S.phy.rate_95%_HPD={3.9753525848429874E-5,2.5431734659194454E-4},00_conc.red.c.m1.epf.matK.phy.rate=5.636422568047108E-4,height_median=6.110667527536862E-12,00_conc.red.c.m1.epf.matK.phy.rate_95%_HPD={3.002050014672654E-4,8.683973393552458E-4},height_range={0.0,2.2495783014164772E-11},00_conc.red.c.m1.epf.25S.phy.rate=5.458492171039988E-4,00_conc.red.c.m1.epf.trnLLF.phy.rate=2.3686930075105656E-4,height_95%_HPD={0.0,1.3201884030422661E-11},00_conc.red.c.m1.epf.25S.phy.rate_range={1.3903420696418912E-4,0.001501184858632},length_median=22.730197882275,00_conc.red.c.m1.epf.25S.phy.rate_median=5.288664349556282E-4,00_conc.red.c.m1.epf.matK.phy.rate_range={1.7395920765002278E-4,0.001570377482167},00_conc.red.c.m1.epf.trnLLF.phy.rate_range={2.9874451108284342E-5,0.001218500597611},00_conc.red.c.m1.epf.matK.phy.rate_median=5.464573870416297E-4,height=6.3340146299385565E-12]:22.73019788227674,((10[&length_range={4.719037085386,22.84080067842},00_conc.red.c.m1.epf.25S.phy.rate_95%_HPD={4.897718927812146E-4,0.001815895820371},length_95%_HPD={7.069448497901,16.60523358148},00_conc.red.c.m1.epf.18S.phy.rate_median=3.3155885709347115E-4,00_conc.red.c.m1.epf.18S.phy.rate_range={5.1267752988996495E-5,0.001661315280296},00_conc.red.c.m1.epf.trnLLF.phy.rate_95%_HPD={9.953971977242554E-4,0.003990268271233},00_conc.red.c.m1.epf.trnLLF.phy.rate_median=0.00225528351372,length=11.657915732262914,00_conc.red.c.m1.epf.18S.phy.rate=3.5715792645523136E-4,00_conc.red.c.m1.epf.18S.phy.rate_95%_HPD={1.0636699506594111E-4,6.534399179725065E-4},00_conc.red.c.m1.epf.matK.phy.rate=6.194560935321271E-4,height_median=6.0964566728216596E-12,00_conc.red.c.m1.epf.matK.phy.rate_95%_HPD={2.4410298270805827E-4,0.001066696514565},height_range={0.0,2.3000268356554443E-11},00_conc.red.c.m1.epf.25S.phy.rate=0.0011016261285577411,00_conc.red.c.m1.epf.trnLLF.phy.rate=0.0023749961635077628,height_95%_HPD={0.0,1.3301360013429075E-11},00_conc.red.c.m1.epf.25S.phy.rate_range={2.706250715752325E-4,0.003482543286065},length_median=11.441632084024999,00_conc.red.c.m1.epf.25S.phy.rate_median=0.0010515210765479998,00_conc.red.c.m1.epf.matK.phy.rate_range={1.1317848962559181E-4,0.002350157550936},00_conc.red.c.m1.epf.trnLLF.phy.rate_range={3.845663610910537E-4,0.008152856169345},00_conc.red.c.m1.epf.matK.phy.rate_median=5.85687553057659E-4,height=6.364635872892356E-12]:11.480768794475456,(36[&length_range={2.99549358195,20.51859169606},00_conc.red.c.m1.epf.25S.phy.rate_95%_HPD={2.8942374562660015E-4,0.001344230274968},length_95%_HPD={5.079779607585,14.30874227705},00_conc.red.c.m1.epf.18S.phy.rate_median=1.5855433264570193E-4,00_conc.red.c.m1.epf.18S.phy.rate_range={8.680347611646066E-6,0.001183958038056},00_conc.red.c.m1.epf.trnLLF.phy.rate_95%_HPD={2.6646080925566177E-4,0.002110147190037},00_conc.red.c.m1.epf.trnLLF.phy.rate_median=9.948735597368E-4,length=9.503710739917905,00_conc.red.c.m1.epf.18S.phy.rate=1.7947720574215724E-4,00_conc.red.c.m1.epf.18S.phy.rate_95%_HPD={3.113697859466884E-5,3.7622052831727217E-4},00_conc.red.c.m1.epf.matK.phy.rate=0.0016868684050910876,height_median=6.0040861171728466E-12,00_conc.red.c.m1.epf.matK.phy.rate_95%_HPD={7.871339461910676E-4,0.002785345293296},height_range={0.0,2.255262643302558E-11},00_conc.red.c.m1.epf.25S.phy.rate=7.597007499378676E-4,00_conc.red.c.m1.epf.trnLLF.phy.rate=0.001088079093017627,height_95%_HPD={0.0,1.2704504115390591E-11},00_conc.red.c.m1.epf.25S.phy.rate_range={1.491241084963745E-4,0.003359084140783},length_median=9.282840553086999,00_conc.red.c.m1.epf.25S.phy.rate_median=7.111082978294006E-4,00_conc.red.c.m1.epf.matK.phy.rate_range={4.266681504663531E-4,0.007033458677086},00_conc.red.c.m1.epf.trnLLF.phy.rate_range={1.0317458892938062E-4,0.005785669011182},00_conc.red.c.m1.epf.matK.phy.rate_median=0.0016012597212645,height=6.3419506848236414E-12]:9.250967187505786,37[&length_range={2.99549358195,21.46881412824},00_conc.red.c.m1.epf.25S.phy.rate_95%_HPD={2.4434312239462585E-4,0.001201594791282},length_95%_HPD={5.108003519397,14.42568762189},00_conc.red.c.m1.epf.18S.phy.rate_median=1.985175345240464E-4,00_conc.red.c.m1.epf.18S.phy.rate_range={2.0593505289121858E-5,0.001666247082275},00_conc.red.c.m1.epf.trnLLF.phy.rate_95%_HPD={1.3712484480890629E-4,0.001551796428734},00_conc.red.c.m1.epf.trnLLF.phy.rate_median=6.66054732029709E-4,length=9.544715296522764,00_conc.red.c.m1.epf.18S.phy.rate=2.2071085087062593E-4,00_conc.red.c.m1.epf.18S.phy.rate_95%_HPD={4.472735937802171E-5,4.462376107875061E-4},00_conc.red.c.m1.epf.matK.phy.rate=7.225860174450324E-4,height_median=6.0040861171728466E-12,00_conc.red.c.m1.epf.matK.phy.rate_95%_HPD={2.3592109428576582E-4,0.001278171899026},height_range={0.0,2.255262643302558E-11},00_conc.red.c.m1.epf.25S.phy.rate=6.685978790344362E-4,00_conc.red.c.m1.epf.trnLLF.phy.rate=7.477450469563622E-4,height_95%_HPD={0.0,1.2711609542748192E-11},00_conc.red.c.m1.epf.25S.phy.rate_range={1.1960812120764272E-4,0.003292879250575},length_median=9.312383736083,00_conc.red.c.m1.epf.25S.phy.rate_median=6.2664148444373E-4,00_conc.red.c.m1.epf.matK.phy.rate_range={1.3250763533083771E-4,0.003124502939035},00_conc.red.c.m1.epf.trnLLF.phy.rate_range={5.787115591974742E-5,0.004940250860303},00_conc.red.c.m1.epf.matK.phy.rate_median=6.768037116932594E-4,height=6.3385252936125575E-12]:9.250967187505786)[&length_range={0.03766574077584,12.95967102875},00_conc.red.c.m1.epf.25S.phy.rate_95%_HPD={1.0160243549937528E-4,0.001601846619452},length_95%_HPD={0.1884068115384,5.02016896895},00_conc.red.c.m1.epf.trnLLF.phy.rate_95%_HPD={6.227993423332341E-5,0.002621991364928},00_conc.red.c.m1.epf.trnLLF.phy.rate_median=7.681150215847218E-4,00_conc.red.c.m1.epf.18S.phy.rate_95%_HPD={2.0643968491243663E-5,8.090246911834074E-4},height_median=9.25096718751179,height_range={2.9954935819605026,20.518591696059996},00_conc.red.c.m1.epf.trnLLF.phy.rate=0.0010118578070171073,height_95%_HPD={5.0797796075966986,14.285099929593002},length_median=1.915994184629,00_conc.red.c.m1.epf.25S.phy.rate_median=6.097944416261446E-4,height=9.47014932155697,00_conc.red.c.m1.epf.18S.phy.rate_median=2.481456410260991E-4,00_conc.red.c.m1.epf.18S.phy.rate_range={8.599817618058285E-6,0.004272284720001},length=2.235105911204145,posterior=0.9640819156311663,00_conc.red.c.m1.epf.18S.phy.rate=3.1956703354756673E-4,00_conc.red.c.m1.epf.matK.phy.rate=0.0010224744037589959,00_conc.red.c.m1.epf.matK.phy.rate_95%_HPD={1.8655243664726038E-4,0.00226917162615},00_conc.red.c.m1.epf.25S.phy.rate=7.219590350590597E-4,00_conc.red.c.m1.epf.25S.phy.rate_range={6.234393168924863E-5,0.005531043837678},00_conc.red.c.m1.epf.matK.phy.rate_range={1.107948832210436E-4,0.00927719047975},00_conc.red.c.m1.epf.trnLLF.phy.rate_range={4.540749146507666E-5,0.0136193921437},00_conc.red.c.m1.epf.matK.phy.rate_median=8.659718690959215E-4]:2.2298016069697617)[&length_range={0.7577942782745,23.53405967553},00_conc.red.c.m1.epf.25S.phy.rate_95%_HPD={1.0177452843277916E-4,8.550847663088526E-4},length_95%_HPD={3.020993712767,14.33670113393},00_conc.red.c.m1.epf.trnLLF.phy.rate_95%_HPD={1.6746263063629205E-4,0.002371242981069},00_conc.red.c.m1.epf.trnLLF.phy.rate_median=9.613893252418496E-4,00_conc.red.c.m1.epf.18S.phy.rate_95%_HPD={2.0735483655547914E-5,3.741268725297026E-4},height_median=11.480768794481552,height_range={4.762771907253203,22.840800678431293},00_conc.red.c.m1.epf.trnLLF.phy.rate=0.00110695697288418,height_95%_HPD={7.148358270785991,16.632257305263906},length_median=7.9583040809935,00_conc.red.c.m1.epf.25S.phy.rate_median=3.806082488551385E-4,height=11.700160681208429,00_conc.red.c.m1.epf.18S.phy.rate_median=1.4156624699528672E-4,00_conc.red.c.m1.epf.18S.phy.rate_range={1.0352701681573805E-5,0.001253190644886},length=8.295938996505827,posterior=1.0,00_conc.red.c.m1.epf.18S.phy.rate=1.660077198766051E-4,00_conc.red.c.m1.epf.matK.phy.rate=0.0014402141520127836,00_conc.red.c.m1.epf.matK.phy.rate_95%_HPD={4.622053481710091E-4,0.002694333894932},00_conc.red.c.m1.epf.25S.phy.rate=4.2459979195854123E-4,00_conc.red.c.m1.epf.25S.phy.rate_range={5.49412617068355E-5,0.002694918392117},00_conc.red.c.m1.epf.matK.phy.rate_range={2.742217112866703E-4,0.01075649738463},00_conc.red.c.m1.epf.trnLLF.phy.rate_range={6.235211425182368E-5,0.0106162389525},00_conc.red.c.m1.epf.matK.phy.rate_median=0.0013049747616289999]:8.3313001085635,(30[&length_range={6.130468399978,31.46194575945},00_conc.red.c.m1.epf.25S.phy.rate_95%_HPD={8.081415056546299E-4,0.002256042527552},length_95%_HPD={10.24178302819,21.55155539536},00_conc.red.c.m1.epf.18S.phy.rate_median=4.1199183395716787E-4,00_conc.red.c.m1.epf.18S.phy.rate_range={7.472011599449818E-5,0.001551449576022},00_conc.red.c.m1.epf.trnLLF.phy.rate_95%_HPD={6.49357170950259E-4,0.002910542920455},00_conc.red.c.m1.epf.trnLLF.phy.rate_median=0.001570627241493,length=15.801801144375624,00_conc.red.c.m1.epf.18S.phy.rate=4.349697765051301E-4,00_conc.red.c.m1.epf.18S.phy.rate_95%_HPD={1.7312820363166528E-4,7.423190708457289E-4},00_conc.red.c.m1.epf.matK.phy.rate=7.006994362836033E-4,height_median=6.103562100179261E-12,00_conc.red.c.m1.epf.matK.phy.rate_95%_HPD={3.2060239908382915E-4,0.001139129568258},height_range={0.0,2.0619950191758107E-11},00_conc.red.c.m1.epf.25S.phy.rate=0.0014885714082829194,00_conc.red.c.m1.epf.trnLLF.phy.rate=0.001659243195751368,height_95%_HPD={0.0,1.3301360013429075E-11},00_conc.red.c.m1.epf.25S.phy.rate_range={5.045705676950806E-4,0.004369726604287},length_median=15.607748503815,00_conc.red.c.m1.epf.25S.phy.rate_median=0.00144273674184,00_conc.red.c.m1.epf.matK.phy.rate_range={1.4702073917694072E-4,0.00239855673923},00_conc.red.c.m1.epf.trnLLF.phy.rate_range={2.728362309299958E-4,0.007073921209857},00_conc.red.c.m1.epf.matK.phy.rate_median=6.731789928455297E-4,height=6.338083454334708E-12]:15.607709779409848,31[&length_range={6.130468399978,31.46194575945},00_conc.red.c.m1.epf.25S.phy.rate_95%_HPD={7.378406000603382E-4,0.002150353584641},length_95%_HPD={10.24178302819,21.55155539536},00_conc.red.c.m1.epf.18S.phy.rate_median=3.2006269607171917E-4,00_conc.red.c.m1.epf.18S.phy.rate_range={5.860765058714814E-5,0.001374936546546},00_conc.red.c.m1.epf.trnLLF.phy.rate_95%_HPD={0.001519098767289,0.004827180116229},00_conc.red.c.m1.epf.trnLLF.phy.rate_median=0.0029503864330215,length=15.801701193274049,00_conc.red.c.m1.epf.18S.phy.rate=3.400066986220925E-4,00_conc.red.c.m1.epf.18S.phy.rate_95%_HPD={1.2435243393013083E-4,5.997741391084703E-4},00_conc.red.c.m1.epf.matK.phy.rate=0.002277797207748025,height_median=6.103562100179261E-12,00_conc.red.c.m1.epf.matK.phy.rate_95%_HPD={0.001318759756195,0.003388545512839},height_range={0.0,2.0619950191758107E-11},00_conc.red.c.m1.epf.25S.phy.rate=0.0014221788723708436,00_conc.red.c.m1.epf.trnLLF.phy.rate=0.003066220318999865,height_95%_HPD={0.0,1.3301360013429075E-11},00_conc.red.c.m1.epf.25S.phy.rate_range={4.606691045842736E-4,0.00385011339362},length_median=15.607748503815,00_conc.red.c.m1.epf.25S.phy.rate_median=0.001375941913673,00_conc.red.c.m1.epf.matK.phy.rate_range={8.166707370719163E-4,0.005569797669983},00_conc.red.c.m1.epf.trnLLF.phy.rate_range={7.054712761255014E-4,0.009975169036679},00_conc.red.c.m1.epf.matK.phy.rate_median=0.0022145757788935,height=6.3382672382538825E-12]:15.607709779409848)[&length_range={0.3597513499274,15.58834322065},00_conc.red.c.m1.epf.25S.phy.rate_95%_HPD={1.7311703819494997E-4,0.001698337325251},length_95%_HPD={1.292508822074,7.618728283104},00_conc.red.c.m1.epf.trnLLF.phy.rate_95%_HPD={4.105793704030872E-4,0.007114662098412},00_conc.red.c.m1.epf.trnLLF.phy.rate_median=0.0028035765207915,00_conc.red.c.m1.epf.18S.phy.rate_95%_HPD={1.70414067262165E-5,5.390150833459911E-4},height_median=15.607709779415952,height_range={6.130468399983698,31.4619457594535},00_conc.red.c.m1.epf.trnLLF.phy.rate=0.0032503219243387193,height_95%_HPD={10.24178302820026,21.55155539536035},length_median=3.9306135359695,00_conc.red.c.m1.epf.25S.phy.rate_median=7.265811692129275E-4,height=15.801687699909328,00_conc.red.c.m1.epf.18S.phy.rate_median=1.8432635877934142E-4,00_conc.red.c.m1.epf.18S.phy.rate_range={8.818553049963653E-6,0.002350901205908},length=4.194622185686433,posterior=0.9999466695109595,00_conc.red.c.m1.epf.18S.phy.rate=2.249659793575255E-4,00_conc.red.c.m1.epf.matK.phy.rate=0.0011815876777402819,00_conc.red.c.m1.epf.matK.phy.rate_95%_HPD={2.8288130887430923E-4,0.002343388445116},00_conc.red.c.m1.epf.25S.phy.rate=8.200922961492394E-4,00_conc.red.c.m1.epf.25S.phy.rate_range={7.057960377062259E-5,0.004965672706976},00_conc.red.c.m1.epf.matK.phy.rate_range={1.3273870430128236E-4,0.007063073379084},00_conc.red.c.m1.epf.trnLLF.phy.rate_range={1.323781021409139E-4,0.01943314685747},00_conc.red.c.m1.epf.matK.phy.rate_median=0.0010581757063805]:4.2043591236291)[&length_range={0.18119489473,14.76810989532},00_conc.red.c.m1.epf.25S.phy.rate_95%_HPD={2.7553057389355796E-4,0.003058707768935},length_95%_HPD={0.5697036063807,5.756379470088},00_conc.red.c.m1.epf.trnLLF.phy.rate_95%_HPD={8.542988131800837E-5,0.002872117197704},00_conc.red.c.m1.epf.trnLLF.phy.rate_median=9.394800677384944E-4,00_conc.red.c.m1.epf.18S.phy.rate_95%_HPD={2.165383828816694E-5,6.831452512525045E-4},height_median=19.812068903045052,height_range={9.605961112761264,34.1837816853755},00_conc.red.c.m1.epf.trnLLF.phy.rate=0.0011701467156850977,height_95%_HPD={14.222970020652006,25.803701731402004},length_median=2.595955650022,00_conc.red.c.m1.epf.25S.phy.rate_median=0.0012305397676055,height=19.99619962881584,00_conc.red.c.m1.epf.18S.phy.rate_median=2.2291853369214114E-4,00_conc.red.c.m1.epf.18S.phy.rate_range={1.0617373328516815E-5,0.003188269384418},length=2.874513223184149,posterior=1.0,00_conc.red.c.m1.epf.18S.phy.rate=2.801937832449286E-4,00_conc.red.c.m1.epf.matK.phy.rate=7.315302630382937E-4,00_conc.red.c.m1.epf.matK.phy.rate_95%_HPD={1.3838313458871466E-4,0.001559892400189},00_conc.red.c.m1.epf.25S.phy.rate=0.0014193098278439036,00_conc.red.c.m1.epf.25S.phy.rate_range={1.1859435301220925E-4,0.00698831189484},00_conc.red.c.m1.epf.matK.phy.rate_range={9.743835119073118E-5,0.005305404402162},00_conc.red.c.m1.epf.trnLLF.phy.rate_range={3.951772500799606E-5,0.01298702748431},00_conc.red.c.m1.epf.matK.phy.rate_median=6.328007172939354E-4]:2.9181289792377996)[&length_range={4.320201234031,27.72581718267},00_conc.red.c.m1.epf.25S.phy.rate_95%_HPD={1.4722944263330313E-4,8.498521258554953E-4},length_95%_HPD={11.08462898696,23.71639808288},00_conc.red.c.m1.epf.trnLLF.phy.rate_95%_HPD={4.829666709357234E-4,0.002084484743395},00_conc.red.c.m1.epf.trnLLF.phy.rate_median=0.0011614170341505,00_conc.red.c.m1.epf.18S.phy.rate_95%_HPD={2.0695979274812256E-5,2.1277968342818282E-4},height_median=22.73019788228285,height_range={12.811916176080004,36.6997165545085},00_conc.red.c.m1.epf.trnLLF.phy.rate=0.001229641950117587,height_95%_HPD={16.877799220775998,29.431726589343402},length_median=17.76721510932,00_conc.red.c.m1.epf.25S.phy.rate_median=4.5675119358916367E-4,height=22.870712852000132,00_conc.red.c.m1.epf.18S.phy.rate_median=9.402860742349497E-5,00_conc.red.c.m1.epf.18S.phy.rate_range={7.758142142428417E-6,5.492234618162846E-4},length=17.620628700557425,posterior=1.0,00_conc.red.c.m1.epf.18S.phy.rate=1.0451653005965891E-4,00_conc.red.c.m1.epf.matK.phy.rate=0.0012302977816981166,00_conc.red.c.m1.epf.matK.phy.rate_95%_HPD={6.362979263846063E-4,0.00191779384222},00_conc.red.c.m1.epf.25S.phy.rate=4.8165130150181666E-4,00_conc.red.c.m1.epf.25S.phy.rate_range={5.107135988425561E-5,0.001719340907653},00_conc.red.c.m1.epf.matK.phy.rate_range={3.5745253681942834E-4,0.003625641318239},00_conc.red.c.m1.epf.trnLLF.phy.rate_range={2.709435706117438E-4,0.005750418594206},00_conc.red.c.m1.epf.matK.phy.rate_median=0.001173801288401]:17.75841995033889)[&length_range={1.24692014225E-5,3.801293586962},00_conc.red.c.m1.epf.25S.phy.rate_95%_HPD={1.0186827233278877E-4,0.00221086934101},length_95%_HPD={1.24692014225E-5,1.194315372769},00_conc.red.c.m1.epf.trnLLF.phy.rate_95%_HPD={6.621903427114701E-5,0.00430581480017},00_conc.red.c.m1.epf.trnLLF.phy.rate_median=0.001078568715484,00_conc.red.c.m1.epf.18S.phy.rate_95%_HPD={1.595074578174091E-5,8.591304187179484E-4},height_median=40.48861783262174,height_range={38.665269801787865,42.39093478344},00_conc.red.c.m1.epf.trnLLF.phy.rate=0.0015301583910057254,height_95%_HPD={39.5255619845266,41.4446427817793},length_median=0.30998133345150003,00_conc.red.c.m1.epf.25S.phy.rate_median=7.290016082811442E-4,height=40.49134155255737,00_conc.red.c.m1.epf.18S.phy.rate_median=2.2309967930159532E-4,00_conc.red.c.m1.epf.18S.phy.rate_range={9.082488834401858E-6,0.005101547910965},length=0.4201408715484666,posterior=1.0,00_conc.red.c.m1.epf.18S.phy.rate=3.1172078053171167E-4,00_conc.red.c.m1.epf.matK.phy.rate=0.0013391244875967856,00_conc.red.c.m1.epf.matK.phy.rate_95%_HPD={1.522177373209384E-4,0.003225581279028},00_conc.red.c.m1.epf.25S.phy.rate=9.079227075980644E-4,00_conc.red.c.m1.epf.25S.phy.rate_range={5.776464850513414E-5,0.008258128841616},00_conc.red.c.m1.epf.matK.phy.rate_range={6.424128091969076E-5,0.009609997876157},00_conc.red.c.m1.epf.trnLLF.phy.rate_range={4.498478537328417E-5,0.02140277830816},00_conc.red.c.m1.epf.matK.phy.rate_median=0.00108665016553]:0.38079337316796114)[&length_range={2.549106748972E-4,4.783070074795},00_conc.red.c.m1.epf.25S.phy.rate_95%_HPD={1.0050054021061066E-4,0.00206157925228},length_95%_HPD={0.01778264567191,1.709322691642},00_conc.red.c.m1.epf.trnLLF.phy.rate_95%_HPD={6.426333399568544E-5,0.003389625566027},00_conc.red.c.m1.epf.trnLLF.phy.rate_median=9.429391088655887E-4,00_conc.red.c.m1.epf.18S.phy.rate_95%_HPD={1.417130366878878E-5,8.170646380555649E-4},height_median=40.8694112057897,height_range={38.6678567038345,44.6006847403533},00_conc.red.c.m1.epf.trnLLF.phy.rate=0.0012706533194896882,height_95%_HPD={39.744134074220995,42.185322813804504},length_median=0.6472973562532001,00_conc.red.c.m1.epf.25S.phy.rate_median=7.0135888303455E-4,height=40.91148242410557,00_conc.red.c.m1.epf.18S.phy.rate_median=2.1908329731538137E-4,00_conc.red.c.m1.epf.18S.phy.rate_range={6.9290560068549105E-6,0.004642115127797},length=0.7516329696384513,posterior=1.0,00_conc.red.c.m1.epf.18S.phy.rate=3.012761301287372E-4,00_conc.red.c.m1.epf.matK.phy.rate=0.001990735301848423,00_conc.red.c.m1.epf.matK.phy.rate_95%_HPD={2.7281976608106446E-4,0.004563823704418},00_conc.red.c.m1.epf.25S.phy.rate=8.64590546087823E-4,00_conc.red.c.m1.epf.25S.phy.rate_range={6.389333843491842E-5,0.008107366262936},00_conc.red.c.m1.epf.matK.phy.rate_range={1.3139203792349258E-4,0.01027358325561},00_conc.red.c.m1.epf.trnLLF.phy.rate_range={4.088492746439223E-5,0.02095859424055},00_conc.red.c.m1.epf.matK.phy.rate_median=0.001683555377668]:0.5532553845029966)[&length_range={0.01178974146414,4.997364171874},00_conc.red.c.m1.epf.25S.phy.rate_95%_HPD={1.1919953288543572E-4,0.003419176603601},length_95%_HPD={0.2300376762922,2.286974719246},00_conc.red.c.m1.epf.trnLLF.phy.rate_95%_HPD={2.0298757545471376E-4,0.00699129276105},00_conc.red.c.m1.epf.trnLLF.phy.rate_median=0.002274577989548,00_conc.red.c.m1.epf.18S.phy.rate_95%_HPD={1.541973258790879E-5,6.229951718470348E-4},height_median=41.4226665902927,height_range={39.3226352089249,45.1537694593967},00_conc.red.c.m1.epf.trnLLF.phy.rate=0.00284053483687987,height_95%_HPD={40.174218277246226,42.8124362664794},length_median=1.097640481643,00_conc.red.c.m1.epf.25S.phy.rate_median=0.001093420241985,height=41.462288475704035,00_conc.red.c.m1.epf.18S.phy.rate_median=1.8161967245656352E-4,00_conc.red.c.m1.epf.18S.phy.rate_range={8.265212213270907E-6,0.00348409352257},length=1.1771251161065668,posterior=0.7382806250333316,00_conc.red.c.m1.epf.18S.phy.rate=2.3843042405948954E-4,00_conc.red.c.m1.epf.matK.phy.rate=0.0013486704728847595,00_conc.red.c.m1.epf.matK.phy.rate_95%_HPD={1.907610522947575E-4,0.002950587090059},00_conc.red.c.m1.epf.25S.phy.rate=0.0013581964947019373,00_conc.red.c.m1.epf.25S.phy.rate_range={5.776464850513414E-5,0.008932550091255},00_conc.red.c.m1.epf.matK.phy.rate_range={1.1879513771859714E-4,0.00913352563885},00_conc.red.c.m1.epf.trnLLF.phy.rate_range={1.0038943088296394E-4,0.02126820731777},00_conc.red.c.m1.epf.matK.phy.rate_median=0.00116370924535]:1.1077104685448944,(((32[&length_range={2.268229330176,32.67305148681},00_conc.red.c.m1.epf.25S.phy.rate_95%_HPD={1.5993456581696317E-4,0.001057921941081},length_95%_HPD={4.741949763371,20.47602714894},00_conc.red.c.m1.epf.18S.phy.rate_median=1.28927418680614E-4,00_conc.red.c.m1.epf.18S.phy.rate_range={5.947985236906643E-6,0.001789620143338},00_conc.red.c.m1.epf.trnLLF.phy.rate_95%_HPD={1.0887273030875172E-4,0.001251673070508},00_conc.red.c.m1.epf.trnLLF.phy.rate_median=5.121584839242437E-4,length=11.756045204633786,00_conc.red.c.m1.epf.18S.phy.rate=1.4944393489953138E-4,00_conc.red.c.m1.epf.18S.phy.rate_95%_HPD={2.0317891129400474E-5,3.212373328570973E-4},00_conc.red.c.m1.epf.matK.phy.rate=8.238579193529608E-4,height_median=6.0040861171728466E-12,00_conc.red.c.m1.epf.matK.phy.rate_95%_HPD={2.622958052291852E-4,0.001524010817236},height_range={0.0,2.3597124254592927E-11},00_conc.red.c.m1.epf.25S.phy.rate=5.47628517615562E-4,00_conc.red.c.m1.epf.trnLLF.phy.rate=5.849967699303392E-4,height_95%_HPD={0.0,1.3606893389805919E-11},00_conc.red.c.m1.epf.25S.phy.rate_range={8.927890460336763E-5,0.002914631570209},length_median=11.089579061925,00_conc.red.c.m1.epf.25S.phy.rate_median=4.974883624003438E-4,00_conc.red.c.m1.epf.matK.phy.rate_range={1.6750861347100045E-4,0.004070518502889},00_conc.red.c.m1.epf.trnLLF.phy.rate_range={4.966915623676713E-5,0.004563250479962},00_conc.red.c.m1.epf.matK.phy.rate_median=7.558566144914008E-4,height=6.3843947283511255E-12]:11.089579061930198,2[&length_range={2.268229330176,32.67305148681},00_conc.red.c.m1.epf.25S.phy.rate_95%_HPD={1.4920134018838767E-4,0.001276816627485},length_95%_HPD={4.741949763371,20.47602714894},00_conc.red.c.m1.epf.18S.phy.rate_median=2.1229132458134323E-4,00_conc.red.c.m1.epf.18S.phy.rate_range={1.6120132292991247E-5,0.00141124876734},00_conc.red.c.m1.epf.trnLLF.phy.rate_95%_HPD={2.1577309938878116E-4,0.001915687128107},00_conc.red.c.m1.epf.trnLLF.phy.rate_median=8.593090312774001E-4,length=11.756045204633786,00_conc.red.c.m1.epf.18S.phy.rate=2.42356439812421E-4,00_conc.red.c.m1.epf.18S.phy.rate_95%_HPD={4.6248948048746734E-5,4.994719143042302E-4},00_conc.red.c.m1.epf.matK.phy.rate=0.0010330794683622527,height_median=6.0040861171728466E-12,00_conc.red.c.m1.epf.matK.phy.rate_95%_HPD={3.36872510669241E-4,0.00189282249723},height_range={0.0,2.3597124254592927E-11},00_conc.red.c.m1.epf.25S.phy.rate=6.56418040578454E-4,00_conc.red.c.m1.epf.trnLLF.phy.rate=9.620030904914336E-4,height_95%_HPD={0.0,1.3606893389805919E-11},00_conc.red.c.m1.epf.25S.phy.rate_range={6.907281281174268E-5,0.004151103994327},length_median=11.089579061925,00_conc.red.c.m1.epf.25S.phy.rate_median=5.942372621189132E-4,00_conc.red.c.m1.epf.matK.phy.rate_range={1.832950911379033E-4,0.005377411567433},00_conc.red.c.m1.epf.trnLLF.phy.rate_range={9.617475978946374E-5,0.005549973629105},00_conc.red.c.m1.epf.matK.phy.rate_median=9.50712306547811E-4,height=6.3843947283511255E-12]:11.089579061930198)[&length_range={1.415576667554,33.75982841332},00_conc.red.c.m1.epf.25S.phy.rate_95%_HPD={8.212098763747482E-5,6.343614922344735E-4},length_95%_HPD={5.166074341293,26.08794241471},00_conc.red.c.m1.epf.trnLLF.phy.rate_95%_HPD={1.1375708179332957E-4,0.001295372740094},00_conc.red.c.m1.epf.trnLLF.phy.rate_median=5.191613539101619E-4,00_conc.red.c.m1.epf.18S.phy.rate_95%_HPD={1.2358349016538224E-5,1.7724199752545744E-4},height_median=11.089579061936202,height_range={2.268229330182997,32.673051486818096},00_conc.red.c.m1.epf.trnLLF.phy.rate=6.019882504880272E-4,height_95%_HPD={4.741949763379992,20.476027148957},length_median=15.515978851795001,00_conc.red.c.m1.epf.25S.phy.rate_median=2.8550249135285275E-4,height=11.756045204640262,00_conc.red.c.m1.epf.18S.phy.rate_median=6.625683720238261E-5,00_conc.red.c.m1.epf.18S.phy.rate_range={7.778459443455753E-6,8.493097025890566E-4},length=15.557114764389413,posterior=1.0,00_conc.red.c.m1.epf.18S.phy.rate=7.865075201715775E-5,00_conc.red.c.m1.epf.matK.phy.rate=7.851413818171891E-4,00_conc.red.c.m1.epf.matK.phy.rate_95%_HPD={2.608791134999911E-4,0.001556568590879},00_conc.red.c.m1.epf.25S.phy.rate=3.197183278482901E-4,00_conc.red.c.m1.epf.25S.phy.rate_range={4.926431601151919E-5,0.002883572786185},00_conc.red.c.m1.epf.matK.phy.rate_range={1.7881431727103988E-4,0.006423582432517},00_conc.red.c.m1.epf.trnLLF.phy.rate_range={5.289086811019829E-5,0.006626582796963},00_conc.red.c.m1.epf.matK.phy.rate_median=6.855055041172695E-4]:16.1294670781073,((21[&length_range={5.703138764767,26.69094733385},00_conc.red.c.m1.epf.25S.phy.rate_95%_HPD={0.001573909830537,0.00416992360991},length_95%_HPD={9.418023188283,20.25168058704},00_conc.red.c.m1.epf.18S.phy.rate_median=4.6236073719035985E-4,00_conc.red.c.m1.epf.18S.phy.rate_range={6.438669444137142E-5,0.002286695099569},00_conc.red.c.m1.epf.trnLLF.phy.rate_95%_HPD={2.884100220845641E-4,0.001618026985356},00_conc.red.c.m1.epf.trnLLF.phy.rate_median=8.211860171399434E-4,length=14.614904828364642,00_conc.red.c.m1.epf.18S.phy.rate=4.898074954924445E-4,00_conc.red.c.m1.epf.18S.phy.rate_95%_HPD={1.725457237993856E-4,8.645426344754332E-4},00_conc.red.c.m1.epf.matK.phy.rate=8.94113349955183E-4,height_median=6.0254023992456496E-12,00_conc.red.c.m1.epf.matK.phy.rate_95%_HPD={4.4570833641368446E-4,0.001425157637524},height_range={0.0,2.2005508526490303E-11},00_conc.red.c.m1.epf.25S.phy.rate=0.002817306860948119,00_conc.red.c.m1.epf.trnLLF.phy.rate=8.802613211253121E-4,height_95%_HPD={0.0,1.3095302620058646E-11},00_conc.red.c.m1.epf.25S.phy.rate_range={0.001044818161068,0.006837493717532},length_median=14.43751091547,00_conc.red.c.m1.epf.25S.phy.rate_median=0.0027327000485299997,00_conc.red.c.m1.epf.matK.phy.rate_range={2.754239855722938E-4,0.002958491160921},00_conc.red.c.m1.epf.trnLLF.phy.rate_range={1.1089264714639915E-4,0.003835099766929},00_conc.red.c.m1.epf.matK.phy.rate_median=8.576659559471692E-4,height=6.386273682089735E-12]:14.437510915471679,5[&length_range={5.703138764767,26.69094733385},00_conc.red.c.m1.epf.25S.phy.rate_95%_HPD={9.95968636994017E-5,5.486166066041586E-4},length_95%_HPD={9.418023188283,20.25168058704},00_conc.red.c.m1.epf.18S.phy.rate_median=6.322911390920277E-4,00_conc.red.c.m1.epf.18S.phy.rate_range={1.2260486732362485E-4,0.002690798356474},00_conc.red.c.m1.epf.trnLLF.phy.rate_95%_HPD={4.6680675575893525E-4,0.002233077842377},00_conc.red.c.m1.epf.trnLLF.phy.rate_median=0.001226914153499,length=14.614904828364642,00_conc.red.c.m1.epf.18S.phy.rate=6.7351537079179E-4,00_conc.red.c.m1.epf.18S.phy.rate_95%_HPD={2.4456271508165305E-4,0.001194781951278},00_conc.red.c.m1.epf.matK.phy.rate=7.334451691049043E-4,height_median=6.0254023992456496E-12,00_conc.red.c.m1.epf.matK.phy.rate_95%_HPD={3.393335130671542E-4,0.001173671138417},height_range={0.0,2.2005508526490303E-11},00_conc.red.c.m1.epf.25S.phy.rate=3.0652509585948434E-4,00_conc.red.c.m1.epf.trnLLF.phy.rate=0.0012945674221070168,height_95%_HPD={0.0,1.3095302620058646E-11},00_conc.red.c.m1.epf.25S.phy.rate_range={5.5749888783542204E-5,0.001476183999377},length_median=14.43751091547,00_conc.red.c.m1.epf.25S.phy.rate_median=2.88010843590645E-4,00_conc.red.c.m1.epf.matK.phy.rate_range={1.6503044726874427E-4,0.002308792591901},00_conc.red.c.m1.epf.trnLLF.phy.rate_range={1.857597972596203E-4,0.004527470055404},00_conc.red.c.m1.epf.matK.phy.rate_median=7.06224753455769E-4,height=6.386273682089735E-12]:14.437510915471679)[&length_range={0.6267130660612,18.02183418378},00_conc.red.c.m1.epf.25S.phy.rate_95%_HPD={1.5868783132210956E-4,0.001475386789223},length_95%_HPD={1.401922953219,7.995826031568},00_conc.red.c.m1.epf.trnLLF.phy.rate_95%_HPD={6.875945997791642E-5,0.001727244567711},00_conc.red.c.m1.epf.trnLLF.phy.rate_median=5.797513892216888E-4,00_conc.red.c.m1.epf.18S.phy.rate_95%_HPD={3.849968935750841E-4,0.002895409152346},height_median=14.437510915477704,height_range={5.703138764772994,26.690947333851646},00_conc.red.c.m1.epf.trnLLF.phy.rate=7.113877996187449E-4,height_95%_HPD={9.418023188285595,20.2516805870485},length_median=3.9786346358105,00_conc.red.c.m1.epf.25S.phy.rate_median=6.452065055572911E-4,height=14.614904828371149,00_conc.red.c.m1.epf.18S.phy.rate_median=0.0014917041639915,00_conc.red.c.m1.epf.18S.phy.rate_range={1.9683907125690937E-4,0.007023497073468},length=4.313626796296964,posterior=1.0,00_conc.red.c.m1.epf.18S.phy.rate=0.00157730706152088,00_conc.red.c.m1.epf.matK.phy.rate=5.038583658550054E-4,00_conc.red.c.m1.epf.matK.phy.rate_95%_HPD={1.2827516135280415E-4,0.001028320688827},00_conc.red.c.m1.epf.25S.phy.rate=7.267883637908115E-4,00_conc.red.c.m1.epf.25S.phy.rate_range={8.14853644537616E-5,0.004637549219024},00_conc.red.c.m1.epf.matK.phy.rate_range={7.70151312661079E-5,0.003238586528577},00_conc.red.c.m1.epf.trnLLF.phy.rate_range={3.293605697456291E-5,0.006195465547121},00_conc.red.c.m1.epf.matK.phy.rate_median=4.447518857981673E-4]:4.4092281761197984,(22[&length_range={8.655695989028,29.22525119823},00_conc.red.c.m1.epf.25S.phy.rate_95%_HPD={1.7594368992958242E-4,7.262166179634831E-4},length_95%_HPD={12.27245024843,23.23032653886},00_conc.red.c.m1.epf.18S.phy.rate_median=2.6969079164051145E-4,00_conc.red.c.m1.epf.18S.phy.rate_range={3.598163783710324E-5,0.001063328903233},00_conc.red.c.m1.epf.trnLLF.phy.rate_95%_HPD={3.785620862686001E-4,0.001756608935113},00_conc.red.c.m1.epf.trnLLF.phy.rate_median=9.667569697100812E-4,length=17.5623053587195,00_conc.red.c.m1.epf.18S.phy.rate=2.8514996949814735E-4,00_conc.red.c.m1.epf.18S.phy.rate_95%_HPD={9.627993906341877E-5,5.017925708508769E-4},00_conc.red.c.m1.epf.matK.phy.rate=6.805894586779217E-4,height_median=6.0964566728216596E-12,00_conc.red.c.m1.epf.matK.phy.rate_95%_HPD={3.4499369007951305E-4,0.00106377235276},height_range={0.0,2.1799451133119874E-11},00_conc.red.c.m1.epf.25S.phy.rate=4.326384366511834E-4,00_conc.red.c.m1.epf.trnLLF.phy.rate=0.001020436649701142,height_95%_HPD={0.0,1.319477860306506E-11},00_conc.red.c.m1.epf.25S.phy.rate_range={7.46204562571989E-5,0.001304921103472},length_median=17.421463445184997,00_conc.red.c.m1.epf.25S.phy.rate_median=4.1277455217540986E-4,00_conc.red.c.m1.epf.matK.phy.rate_range={1.8775712217855578E-4,0.002065044366777},00_conc.red.c.m1.epf.trnLLF.phy.rate_range={1.6617854779881513E-4,0.004084603872193},00_conc.red.c.m1.epf.matK.phy.rate_median=6.587293804155391E-4,height=6.380372892008536E-12]:17.361300269117052,(23[&length_range={5.168550667294,25.75501043378},00_conc.red.c.m1.epf.25S.phy.rate_95%_HPD={6.678064175923674E-4,0.002008868967906},length_95%_HPD={9.372303537862,19.79008276023},00_conc.red.c.m1.epf.18S.phy.rate_median=5.429198442625173E-4,00_conc.red.c.m1.epf.18S.phy.rate_range={9.0432082060434E-5,0.002067784736495},00_conc.red.c.m1.epf.trnLLF.phy.rate_95%_HPD={3.0095596988206235E-4,0.001740211566916},00_conc.red.c.m1.epf.trnLLF.phy.rate_median=8.931486974444742E-4,length=14.36329915169419,00_conc.red.c.m1.epf.18S.phy.rate=5.714158933730394E-4,00_conc.red.c.m1.epf.18S.phy.rate_95%_HPD={2.3322763600408354E-4,9.677592325376381E-4},00_conc.red.c.m1.epf.matK.phy.rate=0.0010197883865839556,height_median=6.0964566728216596E-12,00_conc.red.c.m1.epf.matK.phy.rate_95%_HPD={5.147285920380978E-4,0.001579417529691},height_range={0.0,2.2396307031158358E-11},00_conc.red.c.m1.epf.25S.phy.rate=0.0012871405461555299,00_conc.red.c.m1.epf.trnLLF.phy.rate=9.552310187750195E-4,height_95%_HPD={0.0,1.3095302620058646E-11},00_conc.red.c.m1.epf.25S.phy.rate_range={4.1197353175492844E-4,0.003566874661298},length_median=14.216326759825,00_conc.red.c.m1.epf.25S.phy.rate_median=0.0012393409100195,00_conc.red.c.m1.epf.matK.phy.rate_range={2.9830871572814646E-4,0.002896248875158},00_conc.red.c.m1.epf.trnLLF.phy.rate_range={1.3289520194275918E-4,0.004067812322732},00_conc.red.c.m1.epf.matK.phy.rate_median=9.822264959395673E-4,height=6.347415888069602E-12]:14.215631584171497,12[&length_range={5.168550667294,25.75501043378},00_conc.red.c.m1.epf.25S.phy.rate_95%_HPD={5.648594048749267E-4,0.001791422225537},length_95%_HPD={9.372303537862,19.79008276023},00_conc.red.c.m1.epf.18S.phy.rate_median=3.6642001081051823E-4,00_conc.red.c.m1.epf.18S.phy.rate_range={6.683843351695274E-5,0.001584852575334},00_conc.red.c.m1.epf.trnLLF.phy.rate_95%_HPD={4.041365238504087E-4,0.002036748303907},00_conc.red.c.m1.epf.trnLLF.phy.rate_median=0.001098557253279,length=14.363161420647113,00_conc.red.c.m1.epf.18S.phy.rate=3.89696890346805E-4,00_conc.red.c.m1.epf.18S.phy.rate_95%_HPD={1.324046026923262E-4,6.863855392338331E-4},00_conc.red.c.m1.epf.matK.phy.rate=0.0016165877905592648,height_median=6.0964566728216596E-12,00_conc.red.c.m1.epf.matK.phy.rate_95%_HPD={8.730109297705742E-4,0.002459530850518},height_range={0.0,2.2396307031158358E-11},00_conc.red.c.m1.epf.25S.phy.rate=0.001137049141678611,00_conc.red.c.m1.epf.trnLLF.phy.rate=0.0011685487253699361,height_95%_HPD={0.0,1.3095302620058646E-11},00_conc.red.c.m1.epf.25S.phy.rate_range={3.1038262853366836E-4,0.003161997161885},length_median=14.216326759825,00_conc.red.c.m1.epf.25S.phy.rate_median=0.001094712011562,00_conc.red.c.m1.epf.matK.phy.rate_range={5.491581643497948E-4,0.004814838443896},00_conc.red.c.m1.epf.trnLLF.phy.rate_range={1.8858657761969876E-4,0.005068408895004},00_conc.red.c.m1.epf.matK.phy.rate_median=0.0015609206739715,height=6.347490348977061E-12]:14.215631584171497)[&length_range={0.2857617417311,13.66768556642},00_conc.red.c.m1.epf.25S.phy.rate_95%_HPD={1.633758595785817E-4,0.001876969440919},length_95%_HPD={0.7616554509423,6.101208421572},00_conc.red.c.m1.epf.trnLLF.phy.rate_95%_HPD={8.976001121322239E-5,0.002831209583428},00_conc.red.c.m1.epf.trnLLF.phy.rate_median=9.909068525325872E-4,00_conc.red.c.m1.epf.18S.phy.rate_95%_HPD={2.4460224197389867E-5,0.001117372933825},height_median=14.215631584177594,height_range={5.168550667307002,25.755010433790996},00_conc.red.c.m1.epf.trnLLF.phy.rate=0.0012097546420755756,height_95%_HPD={9.372303537868007,19.790082760241994},length_median=2.922222353119,00_conc.red.c.m1.epf.25S.phy.rate_median=7.707153106841818E-4,height=14.36311254300219,00_conc.red.c.m1.epf.18S.phy.rate_median=3.590298413570944E-4,00_conc.red.c.m1.epf.18S.phy.rate_range={1.090148900966915E-5,0.004142059860302},length=3.168642888676341,posterior=0.9999200042664391,00_conc.red.c.m1.epf.18S.phy.rate=4.50893442556452E-4,00_conc.red.c.m1.epf.matK.phy.rate=0.0010383460404370878,00_conc.red.c.m1.epf.matK.phy.rate_95%_HPD={2.1425084612643848E-4,0.002122401608056},00_conc.red.c.m1.epf.25S.phy.rate=8.829677056721984E-4,00_conc.red.c.m1.epf.25S.phy.rate_range={7.682904368247455E-5,0.006102046868973},00_conc.red.c.m1.epf.matK.phy.rate_range={1.0994707367099706E-4,0.00794825591203},00_conc.red.c.m1.epf.trnLLF.phy.rate_range={5.460104982655496E-5,0.01058612050037},00_conc.red.c.m1.epf.matK.phy.rate_median=9.190940365499692E-4]:3.145668684945555)[&length_range={0.001033312353538,9.80314870872},00_conc.red.c.m1.epf.25S.phy.rate_95%_HPD={9.093974666940417E-5,0.001579251606732},length_95%_HPD={0.03336160589766,3.389138003844},00_conc.red.c.m1.epf.trnLLF.phy.rate_95%_HPD={6.831230303905452E-5,0.002606762743034},00_conc.red.c.m1.epf.trnLLF.phy.rate_median=7.54769916335298E-4,00_conc.red.c.m1.epf.18S.phy.rate_95%_HPD={3.040514758071876E-5,0.001802000147541},height_median=17.36130026912315,height_range={8.655695989041,29.058961105114296},00_conc.red.c.m1.epf.trnLLF.phy.rate=9.957708094711557E-4,height_95%_HPD={12.1925049556584,23.078494654854808},length_median=1.238603490788,00_conc.red.c.m1.epf.25S.phy.rate_median=5.924254792296806E-4,height=17.4940706769861,00_conc.red.c.m1.epf.18S.phy.rate_median=4.966942160804297E-4,00_conc.red.c.m1.epf.18S.phy.rate_range={1.1532821881870574E-5,0.006138024886155},length=1.4642883144719965,posterior=0.9562689989867207,00_conc.red.c.m1.epf.18S.phy.rate=6.592265899161033E-4,00_conc.red.c.m1.epf.matK.phy.rate=9.369729678095341E-4,00_conc.red.c.m1.epf.matK.phy.rate_95%_HPD={1.4120225897272233E-4,0.002072841042073},00_conc.red.c.m1.epf.25S.phy.rate=7.045895683230462E-4,00_conc.red.c.m1.epf.25S.phy.rate_range={5.540178793423692E-5,0.007441454647161},00_conc.red.c.m1.epf.matK.phy.rate_range={7.525232393874108E-5,0.008681322040018},00_conc.red.c.m1.epf.trnLLF.phy.rate_range={3.7857131107527694E-5,0.01450782353088},00_conc.red.c.m1.epf.matK.phy.rate_median=7.869593014140361E-4]:1.4854388224743538)[&length_range={1.389791354528,24.05531034122},00_conc.red.c.m1.epf.25S.phy.rate_95%_HPD={3.93619761039678E-4,0.002270768316153},length_95%_HPD={3.335054045211,14.42813607999},00_conc.red.c.m1.epf.trnLLF.phy.rate_95%_HPD={1.1608142751092263E-4,0.001543917492535},00_conc.red.c.m1.epf.trnLLF.phy.rate_median=6.276935533880916E-4,00_conc.red.c.m1.epf.18S.phy.rate_95%_HPD={2.9093965015891484E-5,5.13980941623857E-4},height_median=18.846739091597502,height_range={9.920477889561596,30.776976339861},00_conc.red.c.m1.epf.trnLLF.phy.rate=7.216179590661852E-4,height_95%_HPD={13.4425320241401,24.466521723635402},length_median=7.9742963579605,00_conc.red.c.m1.epf.25S.phy.rate_median=0.0010988159493985,height=18.966107068985643,00_conc.red.c.m1.epf.18S.phy.rate_median=2.0000083222887109E-4,00_conc.red.c.m1.epf.18S.phy.rate_range={1.4643479710128353E-5,0.00197707538444},length=8.3470529000441,posterior=1.0,00_conc.red.c.m1.epf.18S.phy.rate=2.3257748554854232E-4,00_conc.red.c.m1.epf.matK.phy.rate=0.0013246511252226353,00_conc.red.c.m1.epf.matK.phy.rate_95%_HPD={4.5708536742376885E-4,0.002442174745873},00_conc.red.c.m1.epf.25S.phy.rate=0.001208063650332461,00_conc.red.c.m1.epf.25S.phy.rate_range={1.95870888592995E-4,0.00577582906612},00_conc.red.c.m1.epf.matK.phy.rate_range={2.338041398847091E-4,0.007323083600938},00_conc.red.c.m1.epf.trnLLF.phy.rate_range={5.046925395644973E-5,0.004978160209563},00_conc.red.c.m1.epf.matK.phy.rate_median=0.0012098890715335]:8.372307048446)[&length_range={1.898632332333,26.42841101708},00_conc.red.c.m1.epf.25S.phy.rate_95%_HPD={4.0303162683182477E-4,0.001831002828004},length_95%_HPD={6.339063004014,21.17157764345},00_conc.red.c.m1.epf.trnLLF.phy.rate_95%_HPD={6.62014456044812E-5,6.940791075816194E-4},00_conc.red.c.m1.epf.trnLLF.phy.rate_median=2.7468101651977126E-4,00_conc.red.c.m1.epf.18S.phy.rate_95%_HPD={1.7560855130899713E-5,2.3455803526515307E-4},height_median=27.219046140043503,height_range={14.925732028193096,40.2249907081215},00_conc.red.c.m1.epf.trnLLF.phy.rate=3.1911364818572655E-4,height_95%_HPD={20.086733946660797,34.9777123576915},length_median=13.9401901171,00_conc.red.c.m1.epf.25S.phy.rate_median=9.244307273656951E-4,height=27.313159969029783,00_conc.red.c.m1.epf.18S.phy.rate_median=9.459795303568965E-5,00_conc.red.c.m1.epf.18S.phy.rate_range={7.88663725273041E-6,7.676844960441109E-4},length=13.860768545621864,posterior=1.0,00_conc.red.c.m1.epf.18S.phy.rate=1.0882103051693474E-4,00_conc.red.c.m1.epf.matK.phy.rate=5.629842284758604E-4,00_conc.red.c.m1.epf.matK.phy.rate_95%_HPD={1.9122795908151747E-4,0.001014335454552},00_conc.red.c.m1.epf.25S.phy.rate=0.0010126462375532796,00_conc.red.c.m1.epf.25S.phy.rate_range={2.208891949242525E-4,0.006053427890124},00_conc.red.c.m1.epf.matK.phy.rate_range={1.2237077931889518E-4,0.003523952836499},00_conc.red.c.m1.epf.trnLLF.phy.rate_range={2.9874451108284342E-5,0.00234584790642},00_conc.red.c.m1.epf.matK.phy.rate_median=5.175491826080903E-4]:13.967893517556298,((20[&length_range={7.693071684947,34.38344241115},00_conc.red.c.m1.epf.25S.phy.rate_95%_HPD={5.907201667825177E-4,0.001717436540337},length_95%_HPD={13.37241023949,26.46516754752},00_conc.red.c.m1.epf.18S.phy.rate_median=2.9882148994629155E-4,00_conc.red.c.m1.epf.18S.phy.rate_range={4.754334906841314E-5,0.001173663808526},00_conc.red.c.m1.epf.trnLLF.phy.rate_95%_HPD={2.1716719773503507E-4,0.001688779675911},00_conc.red.c.m1.epf.trnLLF.phy.rate_median=8.205084815703573E-4,length=19.946000485023042,00_conc.red.c.m1.epf.18S.phy.rate=3.1646325074500837E-4,00_conc.red.c.m1.epf.18S.phy.rate_95%_HPD={1.180548444237001E-4,5.438247255099442E-4},00_conc.red.c.m1.epf.matK.phy.rate=8.087111925518402E-4,height_median=6.0040861171728466E-12,00_conc.red.c.m1.epf.matK.phy.rate_95%_HPD={2.5548029740673535E-4,0.001432877984216},height_range={0.0,2.1799451133119874E-11},00_conc.red.c.m1.epf.25S.phy.rate=0.0011103606916310629,00_conc.red.c.m1.epf.trnLLF.phy.rate=8.848827727780029E-4,height_95%_HPD={0.0,1.3585577107733116E-11},00_conc.red.c.m1.epf.25S.phy.rate_range={3.0585829962264397E-4,0.003042360557377},length_median=19.95517625762,00_conc.red.c.m1.epf.25S.phy.rate_median=0.0010696363846955,00_conc.red.c.m1.epf.matK.phy.rate_range={1.146197171515624E-4,0.003089463825362},00_conc.red.c.m1.epf.trnLLF.phy.rate_range={5.565992671444198E-5,0.005269475540851},00_conc.red.c.m1.epf.matK.phy.rate_median=7.641165151348471E-4,height=6.336458766595616E-12]:19.955176257621996,9[&length_range={7.693071684947,34.38344241115},00_conc.red.c.m1.epf.25S.phy.rate_95%_HPD={3.658980261162534E-4,0.001264106117128},length_95%_HPD={13.37241023949,26.46516754752},00_conc.red.c.m1.epf.18S.phy.rate_median=8.516701519604973E-4,00_conc.red.c.m1.epf.18S.phy.rate_range={2.7537810293629713E-4,0.002704908859394},00_conc.red.c.m1.epf.trnLLF.phy.rate_95%_HPD={0.001820661426323,0.005851173156107},00_conc.red.c.m1.epf.trnLLF.phy.rate_median=0.003528041615411,length=19.946000485023042,00_conc.red.c.m1.epf.18S.phy.rate=8.828707860994337E-4,00_conc.red.c.m1.epf.18S.phy.rate_95%_HPD={4.603139347343861E-4,0.001371874318828},00_conc.red.c.m1.epf.matK.phy.rate=0.0016202528633700787,height_median=6.0040861171728466E-12,00_conc.red.c.m1.epf.matK.phy.rate_95%_HPD={7.170553939399524E-4,0.002663782731032},height_range={0.0,2.1799451133119874E-11},00_conc.red.c.m1.epf.25S.phy.rate=7.945735198958121E-4,00_conc.red.c.m1.epf.trnLLF.phy.rate=0.003676034477563833,height_95%_HPD={0.0,1.3585577107733116E-11},00_conc.red.c.m1.epf.25S.phy.rate_range={2.2988250988724096E-4,0.002973920552698},length_median=19.95517625762,00_conc.red.c.m1.epf.25S.phy.rate_median=7.627397573104059E-4,00_conc.red.c.m1.epf.matK.phy.rate_range={3.885344276268052E-4,0.005822606828032},00_conc.red.c.m1.epf.trnLLF.phy.rate_range={8.548386440934715E-4,0.01113045729167},00_conc.red.c.m1.epf.matK.phy.rate_median=0.0015497568440665,height=6.336458766595616E-12]:19.955176257621996)[&length_range={4.044144440449,28.24730969937},00_conc.red.c.m1.epf.25S.phy.rate_95%_HPD={1.8688159251312772E-4,9.776390073793209E-4},length_95%_HPD={9.234944386212,22.43646722348},00_conc.red.c.m1.epf.trnLLF.phy.rate_95%_HPD={7.784033341955009E-4,0.003669474875302},00_conc.red.c.m1.epf.trnLLF.phy.rate_median=0.0019701811311984996,00_conc.red.c.m1.epf.18S.phy.rate_95%_HPD={5.7032788592775226E-5,4.421649657572018E-4},height_median=19.955176257628,height_range={7.693071684959094,34.383442411161},00_conc.red.c.m1.epf.trnLLF.phy.rate=0.0021012337702071677,height_95%_HPD={13.372410239501,26.465167547529},length_median=15.839891818849999,00_conc.red.c.m1.epf.25S.phy.rate_median=5.239213236941374E-4,height=19.946000485029383,00_conc.red.c.m1.epf.18S.phy.rate_median=2.1067085996026466E-4,00_conc.red.c.m1.epf.18S.phy.rate_range={1.8207443131987946E-5,0.001353247789386},length=15.90987735771421,posterior=1.0,00_conc.red.c.m1.epf.18S.phy.rate=2.2844923879021672E-4,00_conc.red.c.m1.epf.matK.phy.rate=0.0035870981781636257,00_conc.red.c.m1.epf.matK.phy.rate_95%_HPD={0.001891136052842,0.005587602420244},00_conc.red.c.m1.epf.25S.phy.rate=5.580539183414046E-4,00_conc.red.c.m1.epf.25S.phy.rate_range={9.111495258116538E-5,0.002377063461752},00_conc.red.c.m1.epf.matK.phy.rate_range={0.001056124050902,0.01014871756224},00_conc.red.c.m1.epf.trnLLF.phy.rate_range={3.7149652729047476E-4,0.008024712081987},00_conc.red.c.m1.epf.matK.phy.rate_median=0.0034226632092149998]:15.940292156094653,((((8[&length_range={6.302620856872,26.38254363764},00_conc.red.c.m1.epf.25S.phy.rate_95%_HPD={2.651057010012E-4,9.698701242302269E-4},length_95%_HPD={10.81543208537,21.72914500733},00_conc.red.c.m1.epf.18S.phy.rate_median=4.4553415603578274E-4,00_conc.red.c.m1.epf.18S.phy.rate_range={9.569017032461693E-5,0.001838835946784},00_conc.red.c.m1.epf.trnLLF.phy.rate_95%_HPD={6.203592031344597E-4,0.002518545271028},00_conc.red.c.m1.epf.trnLLF.phy.rate_median=0.001429864236373,length=16.412639413655352,00_conc.red.c.m1.epf.18S.phy.rate=4.677567759196779E-4,00_conc.red.c.m1.epf.18S.phy.rate_95%_HPD={1.974578866529809E-4,7.764252588339836E-4},00_conc.red.c.m1.epf.matK.phy.rate=5.980745171157494E-4,height_median=6.203038083185675E-12,00_conc.red.c.m1.epf.matK.phy.rate_95%_HPD={2.691479760545037E-4,9.627344336414128E-4},height_range={0.0,2.2502888441522373E-11},00_conc.red.c.m1.epf.25S.phy.rate=5.935969598482105E-4,00_conc.red.c.m1.epf.trnLLF.phy.rate=0.0015047532687582782,height_95%_HPD={0.0,1.2121859072067309E-11},00_conc.red.c.m1.epf.25S.phy.rate_range={1.4509228236941172E-4,0.001860345661115},length_median=16.430567990035,00_conc.red.c.m1.epf.25S.phy.rate_median=5.685346892917512E-4,00_conc.red.c.m1.epf.matK.phy.rate_range={1.3868189313347552E-4,0.002065977756444},00_conc.red.c.m1.epf.trnLLF.phy.rate_range={2.3388951514945706E-4,0.005807382548781},00_conc.red.c.m1.epf.matK.phy.rate_median=5.726123428102224E-4,height=6.381231939729707E-12]:16.3984082552558,4[&length_range={6.302620856872,27.499023442},00_conc.red.c.m1.epf.25S.phy.rate_95%_HPD={1.774748415206644E-4,7.696529207479556E-4},length_95%_HPD={10.94372453461,21.91913176578},00_conc.red.c.m1.epf.18S.phy.rate_median=2.3049016083692938E-4,00_conc.red.c.m1.epf.18S.phy.rate_range={3.65197374193678E-5,0.001047415707435},00_conc.red.c.m1.epf.trnLLF.phy.rate_95%_HPD={0.001280255697969,0.004299036545703},00_conc.red.c.m1.epf.trnLLF.phy.rate_median=0.0025929682705435,length=16.437372065755817,00_conc.red.c.m1.epf.18S.phy.rate=2.4710076245487207E-4,00_conc.red.c.m1.epf.18S.phy.rate_95%_HPD={8.0071455405355E-5,4.485093697963521E-4},00_conc.red.c.m1.epf.matK.phy.rate=9.218320971118969E-4,height_median=6.203038083185675E-12,00_conc.red.c.m1.epf.matK.phy.rate_95%_HPD={4.7282427815232517E-4,0.001433836109033},height_range={0.0,2.099653784171096E-11},00_conc.red.c.m1.epf.25S.phy.rate=4.502059173109842E-4,00_conc.red.c.m1.epf.trnLLF.phy.rate=0.0027018830268532475,height_95%_HPD={0.0,1.2107648217352107E-11},00_conc.red.c.m1.epf.25S.phy.rate_range={1.0048961118916908E-4,0.001575195464542},length_median=16.445633257765,00_conc.red.c.m1.epf.25S.phy.rate_median=4.2748252412871555E-4,00_conc.red.c.m1.epf.matK.phy.rate_range={2.8168677535967166E-4,0.003842504269542},00_conc.red.c.m1.epf.trnLLF.phy.rate_range={8.096824469082178E-4,0.007976441046799},00_conc.red.c.m1.epf.matK.phy.rate_median=8.863134947393403E-4,height=6.378169948061898E-12]:16.3984082552558)[&length_range={0.02443363893571,15.29642891567},00_conc.red.c.m1.epf.25S.phy.rate_95%_HPD={1.0943245929629816E-4,0.001784139586011},length_95%_HPD={0.1664521166052,5.167424694895},00_conc.red.c.m1.epf.trnLLF.phy.rate_95%_HPD={6.286457487026893E-5,0.002191814295006},00_conc.red.c.m1.epf.trnLLF.phy.rate_median=6.634182230384953E-4,00_conc.red.c.m1.epf.18S.phy.rate_95%_HPD={2.35790442799411E-5,0.001256911247002},height_median=16.398408255262,height_range={6.302620856876999,26.076215317906996},00_conc.red.c.m1.epf.trnLLF.phy.rate=8.563900134266775E-4,height_95%_HPD={10.903147188874001,21.791871890858598},length_median=1.999724846042,00_conc.red.c.m1.epf.25S.phy.rate_median=6.867960064732394E-4,height=16.380815736650412,00_conc.red.c.m1.epf.18S.phy.rate_median=3.799546441440976E-4,00_conc.red.c.m1.epf.18S.phy.rate_range={1.531138874963516E-5,0.004675543768445},length=2.314612755750823,posterior=0.9775745293584343,00_conc.red.c.m1.epf.18S.phy.rate=4.911418513530044E-4,00_conc.red.c.m1.epf.matK.phy.rate=8.553678589305453E-4,00_conc.red.c.m1.epf.matK.phy.rate_95%_HPD={1.4070981051339168E-4,0.001876251748096},00_conc.red.c.m1.epf.25S.phy.rate=8.101987471803509E-4,00_conc.red.c.m1.epf.25S.phy.rate_range={6.949801536547383E-5,0.007272845613101},00_conc.red.c.m1.epf.matK.phy.rate_range={8.68816087786823E-5,0.007376389096088},00_conc.red.c.m1.epf.trnLLF.phy.rate_range={3.759798928210457E-5,0.01089292284297},00_conc.red.c.m1.epf.matK.phy.rate_median=7.288492288593536E-4]:2.385094614249301,(11[&length_range={5.859780877873,25.59782082519},00_conc.red.c.m1.epf.25S.phy.rate_95%_HPD={1.6940294804122381E-4,7.971970848583436E-4},length_95%_HPD={10.53639996673,21.41311078495},00_conc.red.c.m1.epf.18S.phy.rate_median=2.3319271558937125E-4,00_conc.red.c.m1.epf.18S.phy.rate_range={2.1746794806787725E-5,0.001406736349627},00_conc.red.c.m1.epf.trnLLF.phy.rate_95%_HPD={2.4269618966511302E-4,0.001595339835243},00_conc.red.c.m1.epf.trnLLF.phy.rate_median=8.029300326230333E-4,length=15.9894687104578,00_conc.red.c.m1.epf.18S.phy.rate=2.5460293491362236E-4,00_conc.red.c.m1.epf.18S.phy.rate_95%_HPD={6.547112265241715E-5,4.951523246835132E-4},00_conc.red.c.m1.epf.matK.phy.rate=6.948868382809089E-4,height_median=6.146194664324867E-12,00_conc.red.c.m1.epf.matK.phy.rate_95%_HPD={3.364191807767131E-4,0.001112031784938},height_range={0.0,2.035704937952687E-11},00_conc.red.c.m1.epf.25S.phy.rate=4.5559220898700787E-4,00_conc.red.c.m1.epf.trnLLF.phy.rate=8.637241469746896E-4,height_95%_HPD={0.0,1.2107648217352107E-11},00_conc.red.c.m1.epf.25S.phy.rate_range={6.600447173136861E-5,0.001620111496927},length_median=16.009980658065,00_conc.red.c.m1.epf.25S.phy.rate_median=4.299296475320369E-4,00_conc.red.c.m1.epf.matK.phy.rate_range={2.0327678237145783E-4,0.002696510076423},00_conc.red.c.m1.epf.trnLLF.phy.rate_range={9.323051876695843E-5,0.00387744569758},00_conc.red.c.m1.epf.matK.phy.rate_median=6.661853476007968E-4,height=6.365876698548719E-12]:16.009309628127955,3[&length_range={5.859780877873,25.59782082519},00_conc.red.c.m1.epf.25S.phy.rate_95%_HPD={6.714845480145807E-4,0.001988684336822},length_95%_HPD={10.41639394696,21.30506271432},00_conc.red.c.m1.epf.18S.phy.rate_median=2.499760269432384E-4,00_conc.red.c.m1.epf.18S.phy.rate_range={3.397032097646593E-5,0.001122232796573},00_conc.red.c.m1.epf.trnLLF.phy.rate_95%_HPD={3.3633133153075667E-4,0.001886666975292},00_conc.red.c.m1.epf.trnLLF.phy.rate_median=9.73967673042201E-4,length=15.992617533379685,00_conc.red.c.m1.epf.18S.phy.rate=2.6672743241085785E-4,00_conc.red.c.m1.epf.18S.phy.rate_95%_HPD={8.343149984154558E-5,4.8691288068076507E-4},00_conc.red.c.m1.epf.matK.phy.rate=0.00199147340510826,height_median=6.149747378003667E-12,00_conc.red.c.m1.epf.matK.phy.rate_95%_HPD={0.001142545128969,0.002977862322492},height_range={0.0,2.035704937952687E-11},00_conc.red.c.m1.epf.25S.phy.rate=0.0012878931382913274,00_conc.red.c.m1.epf.trnLLF.phy.rate=0.001041156047935095,height_95%_HPD={0.0,1.2107648217352107E-11},00_conc.red.c.m1.epf.25S.phy.rate_range={3.3321746476049324E-4,0.003767195642604},length_median=16.01209729656,00_conc.red.c.m1.epf.25S.phy.rate_median=0.001241239433775,00_conc.red.c.m1.epf.matK.phy.rate_range={8.85850899651062E-4,0.005214743369068},00_conc.red.c.m1.epf.trnLLF.phy.rate_range={8.417943865358456E-5,0.005427332370977},00_conc.red.c.m1.epf.matK.phy.rate_median=0.0019192820298615,height=6.366304327729726E-12]:16.00930962812795)[&length_range={0.04956462656842,14.53280082728},00_conc.red.c.m1.epf.25S.phy.rate_95%_HPD={9.190734833515858E-5,0.001275289422776},length_95%_HPD={0.3603421202665,5.775736129922},00_conc.red.c.m1.epf.trnLLF.phy.rate_95%_HPD={1.0839424999579599E-4,0.003449295685024},00_conc.red.c.m1.epf.trnLLF.phy.rate_median=0.001095380835792,00_conc.red.c.m1.epf.18S.phy.rate_95%_HPD={4.359324675155903E-5,0.001322101350185},height_median=16.0093096281341,height_range={5.8597808778776965,25.597820825192997},00_conc.red.c.m1.epf.trnLLF.phy.rate=0.0013835714050496862,height_95%_HPD={10.536018690149,21.4131107849524},length_median=2.365146431105,00_conc.red.c.m1.epf.25S.phy.rate_median=4.945067141772893E-4,height=15.98806711240279,00_conc.red.c.m1.epf.18S.phy.rate_median=4.1702035009924944E-4,00_conc.red.c.m1.epf.18S.phy.rate_range={1.6415622627645772E-5,0.004890633491861},length=2.6888163590682543,posterior=0.9986400725294651,00_conc.red.c.m1.epf.18S.phy.rate=5.276589598016265E-4,00_conc.red.c.m1.epf.matK.phy.rate=8.794135415975683E-4,00_conc.red.c.m1.epf.matK.phy.rate_95%_HPD={1.460921466726558E-4,0.001880794453219},00_conc.red.c.m1.epf.25S.phy.rate=5.796222198830413E-4,00_conc.red.c.m1.epf.25S.phy.rate_range={5.289066358648863E-5,0.006150289553229},00_conc.red.c.m1.epf.matK.phy.rate_range={7.635730321891624E-5,0.006835072159723},00_conc.red.c.m1.epf.trnLLF.phy.rate_range={4.8021328497127056E-5,0.01451617917132},00_conc.red.c.m1.epf.matK.phy.rate_median=7.591278641595724E-4]:2.7741932413772012)[&length_range={1.178713368275,19.52859424272},00_conc.red.c.m1.epf.25S.phy.rate_95%_HPD={2.913421261710764E-4,0.00188011813888},length_95%_HPD={2.794819341218,13.09029303495},00_conc.red.c.m1.epf.trnLLF.phy.rate_95%_HPD={2.0042898383475225E-4,0.002408213244279},00_conc.red.c.m1.epf.trnLLF.phy.rate_median=9.934422207688292E-4,00_conc.red.c.m1.epf.18S.phy.rate_95%_HPD={1.791609441797775E-5,3.509640629133793E-4},height_median=18.783502869511302,height_range={9.659993655865996,28.153664639116304},00_conc.red.c.m1.epf.trnLLF.phy.rate=0.0011399368471128669,height_95%_HPD={13.225495914896001,23.758501333798698},length_median=7.584352000914,00_conc.red.c.m1.epf.25S.phy.rate_median=8.932599072230122E-4,height=18.70332793452208,00_conc.red.c.m1.epf.18S.phy.rate_median=1.3232254989712982E-4,00_conc.red.c.m1.epf.18S.phy.rate_range={9.135955261165405E-6,0.001109395473064},length=7.829821692332421,posterior=1.0,00_conc.red.c.m1.epf.18S.phy.rate=1.5561783593520922E-4,00_conc.red.c.m1.epf.matK.phy.rate=5.972558912861642E-4,00_conc.red.c.m1.epf.matK.phy.rate_95%_HPD={1.6751553120980425E-4,0.001145763354739},00_conc.red.c.m1.epf.25S.phy.rate=9.90833717810707E-4,00_conc.red.c.m1.epf.25S.phy.rate_range={1.2096199008053323E-4,0.005051649743464},00_conc.red.c.m1.epf.matK.phy.rate_range={9.620555935995427E-5,0.003502351634198},00_conc.red.c.m1.epf.trnLLF.phy.rate_range={8.557373431996866E-5,0.0119450787291},00_conc.red.c.m1.epf.matK.phy.rate_median=5.401243640008091E-4]:7.77128264460616,((7[&length_range={15.8070378845,28.78049948991},00_conc.red.c.m1.epf.25S.phy.rate_95%_HPD={3.074383855158337E-4,8.622308980891504E-4},length_95%_HPD={18.49394007547,24.80527101102},00_conc.red.c.m1.epf.18S.phy.rate_median=2.5899259479191124E-4,00_conc.red.c.m1.epf.18S.phy.rate_range={5.508080883359831E-5,9.714938555438784E-4},00_conc.red.c.m1.epf.trnLLF.phy.rate_95%_HPD={3.097921260461997E-4,0.001382486920186},00_conc.red.c.m1.epf.trnLLF.phy.rate_median=7.733873138269274E-4,length=21.73154236549772,00_conc.red.c.m1.epf.18S.phy.rate=2.693780103297349E-4,00_conc.red.c.m1.epf.18S.phy.rate_95%_HPD={1.0968007422991241E-4,4.4273038838382175E-4},00_conc.red.c.m1.epf.matK.phy.rate=0.0011832203125724699,height_median=6.203038083185675E-12,00_conc.red.c.m1.epf.matK.phy.rate_95%_HPD={7.863205846368681E-4,0.001610009553872},height_range={0.0,1.899991275422508E-11},00_conc.red.c.m1.epf.25S.phy.rate=5.671360850326043E-4,00_conc.red.c.m1.epf.trnLLF.phy.rate=8.112763236869747E-4,height_95%_HPD={0.0,1.2001066806988092E-11},00_conc.red.c.m1.epf.25S.phy.rate_range={1.531140753741035E-4,0.001391399496064},length_median=21.718438134225,00_conc.red.c.m1.epf.25S.phy.rate_median=5.52804452665062E-4,00_conc.red.c.m1.epf.matK.phy.rate_range={5.193822785531806E-4,0.002260934930954},00_conc.red.c.m1.epf.trnLLF.phy.rate_range={1.4038508058591048E-4,0.002623732837227},00_conc.red.c.m1.epf.matK.phy.rate_median=0.0011672980629295,height=6.361889724310385E-12]:21.718836525896062,((24[&length_range={7.238117638778,23.67190499762},00_conc.red.c.m1.epf.25S.phy.rate_95%_HPD={5.10365241010784E-4,0.001838018676517},length_95%_HPD={12.56889982387,20.48832093242},00_conc.red.c.m1.epf.18S.phy.rate_median=3.0742650225149286E-4,00_conc.red.c.m1.epf.18S.phy.rate_range={5.237068548775531E-5,0.001060349598183},00_conc.red.c.m1.epf.trnLLF.phy.rate_95%_HPD={4.1186661599124737E-4,0.001808099381069},00_conc.red.c.m1.epf.trnLLF.phy.rate_median=0.0010142190993205,length=16.579764442636158,00_conc.red.c.m1.epf.18S.phy.rate=3.2230567695688443E-4,00_conc.red.c.m1.epf.18S.phy.rate_95%_HPD={1.282180514276678E-4,5.381855306515309E-4},00_conc.red.c.m1.epf.matK.phy.rate=8.188447695742648E-4,height_median=6.295408638834488E-12,00_conc.red.c.m1.epf.matK.phy.rate_95%_HPD={4.071163833286889E-4,0.001265494410693},height_range={0.0,1.999467258428922E-11},00_conc.red.c.m1.epf.25S.phy.rate=0.0011203967687395608,00_conc.red.c.m1.epf.trnLLF.phy.rate=0.001065019768984976,height_95%_HPD={0.0,1.2001066806988092E-11},00_conc.red.c.m1.epf.25S.phy.rate_range={2.0515658332586289E-4,0.00361720074849},length_median=16.601108251165,00_conc.red.c.m1.epf.25S.phy.rate_median=0.0010733059548835,00_conc.red.c.m1.epf.matK.phy.rate_range={2.5801525198146456E-4,0.002384186337116},00_conc.red.c.m1.epf.trnLLF.phy.rate_range={1.4863965489567333E-4,0.003770036403891},00_conc.red.c.m1.epf.matK.phy.rate_median=7.924046368097617E-4,height=6.349082827163308E-12]:17.32320244631504,(33[&length_range={7.238117638778,23.76260127919},00_conc.red.c.m1.epf.25S.phy.rate_95%_HPD={4.888854964290286E-4,0.001352745331353},length_95%_HPD={12.63850463374,20.30593301629},00_conc.red.c.m1.epf.18S.phy.rate_median=1.7481809794518991E-4,00_conc.red.c.m1.epf.18S.phy.rate_range={1.8053430869288864E-5,7.362994233110364E-4},00_conc.red.c.m1.epf.trnLLF.phy.rate_95%_HPD={2.228397589236334E-4,0.001345488891107},00_conc.red.c.m1.epf.trnLLF.phy.rate_median=7.04490642918041E-4,length=16.470990989375395,00_conc.red.c.m1.epf.18S.phy.rate=1.8684720946120806E-4,00_conc.red.c.m1.epf.18S.phy.rate_95%_HPD={5.514608185474486E-5,3.468150737960032E-4},00_conc.red.c.m1.epf.matK.phy.rate=0.001029280808151167,height_median=6.295408638834488E-12,00_conc.red.c.m1.epf.matK.phy.rate_95%_HPD={5.860678034928487E-4,0.001503232985762},height_range={0.0,1.9902302028640406E-11},00_conc.red.c.m1.epf.25S.phy.rate=8.927326229829502E-4,00_conc.red.c.m1.epf.trnLLF.phy.rate=7.499379312217278E-4,height_95%_HPD={0.0,1.2001066806988092E-11},00_conc.red.c.m1.epf.25S.phy.rate_range={2.8831424644412164E-4,0.002517283718772},length_median=16.49501912345,00_conc.red.c.m1.epf.25S.phy.rate_median=8.678960119150984E-4,00_conc.red.c.m1.epf.matK.phy.rate_range={3.3845237572780953E-4,0.002513087457341},00_conc.red.c.m1.epf.trnLLF.phy.rate_range={8.523075490044381E-5,0.00308588522779},00_conc.red.c.m1.epf.matK.phy.rate_median=0.001007010620757,height=6.3517838823712965E-12]:16.272552984475197,((14[&length_range={5.417900710149,20.10737727384},00_conc.red.c.m1.epf.25S.phy.rate_95%_HPD={3.1657937313404064E-4,0.001196318479945},length_95%_HPD={8.589832898233,16.1125717992},00_conc.red.c.m1.epf.18S.phy.rate_median=9.306806761561799E-5,00_conc.red.c.m1.epf.18S.phy.rate_range={6.996985691681643E-6,5.81066718305964E-4},00_conc.red.c.m1.epf.trnLLF.phy.rate_95%_HPD={0.002502907685599,0.007195413771979},00_conc.red.c.m1.epf.trnLLF.phy.rate_median=0.004547015848836,length=12.30884875049665,00_conc.red.c.m1.epf.18S.phy.rate=1.0579456935133451E-4,00_conc.red.c.m1.epf.18S.phy.rate_95%_HPD={1.677622461941051E-5,2.2672810413651532E-4},00_conc.red.c.m1.epf.matK.phy.rate=0.0015447370129749814,height_median=6.302514066192089E-12,00_conc.red.c.m1.epf.matK.phy.rate_95%_HPD={8.251682328496097E-4,0.002310123316002},height_range={0.0,1.9198864720237907E-11},00_conc.red.c.m1.epf.25S.phy.rate=7.366216105986315E-4,00_conc.red.c.m1.epf.trnLLF.phy.rate=0.004712084710860917,height_95%_HPD={0.0,1.1993961379630491E-11},00_conc.red.c.m1.epf.25S.phy.rate_range={1.4414033998709546E-4,0.002771130194811},length_median=12.27861721839,00_conc.red.c.m1.epf.25S.phy.rate_median=7.07062298025143E-4,00_conc.red.c.m1.epf.matK.phy.rate_range={3.937219617241554E-4,0.004642577380186},00_conc.red.c.m1.epf.trnLLF.phy.rate_range={0.0015541036598,0.01457578561813},00_conc.red.c.m1.epf.matK.phy.rate_median=0.001499244318779,height=6.389039345871371E-12]:12.27543759621565,17[&length_range={5.417900710149,20.10737727384},00_conc.red.c.m1.epf.25S.phy.rate_95%_HPD={5.537956730015706E-4,0.001723834248074},length_95%_HPD={8.589832898233,16.1125717992},00_conc.red.c.m1.epf.18S.phy.rate_median=1.989388161922477E-4,00_conc.red.c.m1.epf.18S.phy.rate_range={1.76827203151334E-5,0.00118477695044},00_conc.red.c.m1.epf.trnLLF.phy.rate_95%_HPD={7.355042590147661E-4,0.00305988230567},00_conc.red.c.m1.epf.trnLLF.phy.rate_median=0.001733730818741,length=12.309239736980697,00_conc.red.c.m1.epf.18S.phy.rate=2.15586024750445E-4,00_conc.red.c.m1.epf.18S.phy.rate_95%_HPD={5.653104605893856E-5,4.128567369880973E-4},00_conc.red.c.m1.epf.matK.phy.rate=0.0015583149812276006,height_median=6.302514066192089E-12,00_conc.red.c.m1.epf.matK.phy.rate_95%_HPD={8.547065088419119E-4,0.002303068774073},height_range={0.0,1.9198864720237907E-11},00_conc.red.c.m1.epf.25S.phy.rate=0.0010931757638624122,00_conc.red.c.m1.epf.trnLLF.phy.rate=0.0018160429664392849,height_95%_HPD={0.0,1.198685595227289E-11},00_conc.red.c.m1.epf.25S.phy.rate_range={3.1690071645306176E-4,0.003961532079308},length_median=12.279152767475,00_conc.red.c.m1.epf.25S.phy.rate_median=0.0010542069832475002,00_conc.red.c.m1.epf.matK.phy.rate_range={5.820447997958051E-4,0.004175730613977},00_conc.red.c.m1.epf.trnLLF.phy.rate_range={3.509363785437226E-4,0.005638090542348},00_conc.red.c.m1.epf.matK.phy.rate_median=0.0015090039598525,height=6.391007349550199E-12]:12.27543759621565)[&length_range={0.05227632112816,8.671683819399},00_conc.red.c.m1.epf.25S.phy.rate_95%_HPD={1.6627887539277697E-4,0.002343044620864},length_95%_HPD={0.3972222307406,4.254227822794},00_conc.red.c.m1.epf.trnLLF.phy.rate_95%_HPD={6.881065928924639E-5,0.002380457593234},00_conc.red.c.m1.epf.trnLLF.phy.rate_median=7.310113529637478E-4,00_conc.red.c.m1.epf.18S.phy.rate_95%_HPD={1.4940898489183002E-5,5.104461640335579E-4},height_median=12.275437596221952,height_range={5.41790071015901,20.1073772738419},00_conc.red.c.m1.epf.trnLLF.phy.rate=9.376497910360852E-4,height_95%_HPD={8.595167187171,16.106416140716007},length_median=1.8972323999705,00_conc.red.c.m1.epf.25S.phy.rate_median=9.223800957089461E-4,height=12.30410563660561,00_conc.red.c.m1.epf.18S.phy.rate_median=1.5793420663207087E-4,00_conc.red.c.m1.epf.18S.phy.rate_range={7.784879338087346E-6,0.00238060971045},length=2.092840522094072,posterior=0.9970668231027678,00_conc.red.c.m1.epf.18S.phy.rate=2.020473596238457E-4,00_conc.red.c.m1.epf.matK.phy.rate=0.0014071288093125275,00_conc.red.c.m1.epf.matK.phy.rate_95%_HPD={2.800279042017661E-4,0.002961983527062},00_conc.red.c.m1.epf.25S.phy.rate=0.001079221448380613,00_conc.red.c.m1.epf.25S.phy.rate_range={7.712032577017118E-5,0.008344262946772},00_conc.red.c.m1.epf.matK.phy.rate_range={1.228302303857263E-4,0.008701539851125},00_conc.red.c.m1.epf.trnLLF.phy.rate_range={4.663707326484687E-5,0.01558507046058},00_conc.red.c.m1.epf.matK.phy.rate_median=0.0012245051444845]:2.1028674369435514,15[&length_range={6.997057757412,21.89056924592},00_conc.red.c.m1.epf.25S.phy.rate_95%_HPD={3.941654656132857E-4,0.001230105434319},length_95%_HPD={10.76888363563,18.03141751354},00_conc.red.c.m1.epf.18S.phy.rate_median=4.112584875747031E-4,00_conc.red.c.m1.epf.18S.phy.rate_range={8.36759219406517E-5,0.001657522415621},00_conc.red.c.m1.epf.trnLLF.phy.rate_95%_HPD={0.001368228439291,0.004288430368538},00_conc.red.c.m1.epf.trnLLF.phy.rate_median=0.002638742499041,length=14.391368243281676,00_conc.red.c.m1.epf.18S.phy.rate=4.2860510085375886E-4,00_conc.red.c.m1.epf.18S.phy.rate_95%_HPD={1.8410385193362637E-4,7.138496722397622E-4},00_conc.red.c.m1.epf.matK.phy.rate=0.0011593043010039417,height_median=6.295408638834488E-12,00_conc.red.c.m1.epf.matK.phy.rate_95%_HPD={6.474161377664671E-4,0.001716238651387},height_range={0.0,1.929834070324432E-11},00_conc.red.c.m1.epf.25S.phy.rate=7.784975821712614E-4,00_conc.red.c.m1.epf.trnLLF.phy.rate=0.0027224300656822314,height_95%_HPD={0.0,1.2001066806988092E-11},00_conc.red.c.m1.epf.25S.phy.rate_range={2.2637373107580868E-4,0.002812415365459},length_median=14.380461295425,00_conc.red.c.m1.epf.25S.phy.rate_median=7.525979700493495E-4,00_conc.red.c.m1.epf.matK.phy.rate_range={3.9456416644020295E-4,0.003210078606663},00_conc.red.c.m1.epf.trnLLF.phy.rate_range={6.054089473825706E-4,0.007893724592642},00_conc.red.c.m1.epf.matK.phy.rate_median=0.001129163108756,height=6.337459346881347E-12]:14.378305033159208)[&length_range={0.001523494305433,10.74888094525},00_conc.red.c.m1.epf.25S.phy.rate_95%_HPD={1.3822873056168299E-4,0.002012240535118},length_95%_HPD={0.2508445958077,4.136980099894},00_conc.red.c.m1.epf.trnLLF.phy.rate_95%_HPD={8.651914206823894E-5,0.007185456985802},00_conc.red.c.m1.epf.trnLLF.phy.rate_median=0.002255841505838,00_conc.red.c.m1.epf.18S.phy.rate_95%_HPD={2.1174134572152745E-5,9.405042926883392E-4},height_median=14.378305033165503,height_range={6.997057757420194,21.890569245924198},00_conc.red.c.m1.epf.trnLLF.phy.rate=0.0028529802396851153,height_95%_HPD={10.768883635639291,18.01025895204189},length_median=1.772720189926,00_conc.red.c.m1.epf.25S.phy.rate_median=7.636083463927728E-4,height=14.389153015444684,00_conc.red.c.m1.epf.18S.phy.rate_median=2.8084180303240917E-4,00_conc.red.c.m1.epf.18S.phy.rate_range={1.176616191607477E-5,0.00657273012446},length=1.9673173151112537,posterior=0.9934403498480081,00_conc.red.c.m1.epf.18S.phy.rate=3.66691193174227E-4,00_conc.red.c.m1.epf.matK.phy.rate=7.017812338001155E-4,00_conc.red.c.m1.epf.matK.phy.rate_95%_HPD={1.2212387215447792E-4,0.001527623443641},00_conc.red.c.m1.epf.25S.phy.rate=9.008359449859302E-4,00_conc.red.c.m1.epf.25S.phy.rate_range={7.126263353784288E-5,0.007158771820606},00_conc.red.c.m1.epf.matK.phy.rate_range={9.07337581821385E-5,0.006434029870865},00_conc.red.c.m1.epf.trnLLF.phy.rate_range={5.933953853238549E-5,0.02206535450314},00_conc.red.c.m1.epf.matK.phy.rate_median=5.998032256263089E-4]:1.8942479513159896)[&length_range={0.002935599742219,6.482291496601},00_conc.red.c.m1.epf.25S.phy.rate_95%_HPD={7.686182045515047E-5,0.001409420205678},length_95%_HPD={0.06214296664508,2.706549802021},00_conc.red.c.m1.epf.trnLLF.phy.rate_95%_HPD={6.400329910728296E-5,0.005010934274921},00_conc.red.c.m1.epf.trnLLF.phy.rate_median=0.001311038484363,00_conc.red.c.m1.epf.18S.phy.rate_95%_HPD={1.4399909200613418E-5,6.446919675021927E-4},height_median=16.272552984481493,height_range={10.395245454044204,23.003032254976695},00_conc.red.c.m1.epf.trnLLF.phy.rate=0.0018235341389642777,height_95%_HPD={12.812759508891993,19.81350032538681},length_median=0.9715175649073,00_conc.red.c.m1.epf.25S.phy.rate_median=5.172955235537882E-4,height=16.292602186855955,00_conc.red.c.m1.epf.18S.phy.rate_median=1.8499531073429767E-4,00_conc.red.c.m1.epf.18S.phy.rate_range={1.0664066081095379E-5,0.003368810000288},length=1.1514081574446011,posterior=0.4714681883632873,00_conc.red.c.m1.epf.18S.phy.rate=2.467191474779579E-4,00_conc.red.c.m1.epf.matK.phy.rate=0.0015129050141866904,00_conc.red.c.m1.epf.matK.phy.rate_95%_HPD={2.4585076043556265E-4,0.003415313780464},00_conc.red.c.m1.epf.25S.phy.rate=6.214482699196118E-4,00_conc.red.c.m1.epf.25S.phy.rate_range={4.610472163896588E-5,0.006111424509759},00_conc.red.c.m1.epf.matK.phy.rate_range={1.1760681508279803E-4,0.01010530462122},00_conc.red.c.m1.epf.trnLLF.phy.rate_range={5.494445828086356E-5,0.01970793459602},00_conc.red.c.m1.epf.matK.phy.rate_median=0.001272297105468]:1.0506494618398428)[&length_range={0.3642524358566,10.99955696707},00_conc.red.c.m1.epf.25S.phy.rate_95%_HPD={1.0242973949769926E-4,0.001168419590908},length_95%_HPD={1.013221385026,5.829387688354},00_conc.red.c.m1.epf.trnLLF.phy.rate_95%_HPD={2.4567598092811624E-4,0.00435979732974},00_conc.red.c.m1.epf.trnLLF.phy.rate_median=0.0016717078224145,00_conc.red.c.m1.epf.18S.phy.rate_95%_HPD={1.4046597683402608E-5,4.8242806366176984E-4},height_median=17.323202446321336,height_range={10.534745929376044,23.762601279195806},00_conc.red.c.m1.epf.trnLLF.phy.rate=0.001966957382578654,height_95%_HPD={13.838444670349006,20.756730209420194},length_median=3.003940221884,00_conc.red.c.m1.epf.25S.phy.rate_median=4.932480926102124E-4,height=17.33129020115356,00_conc.red.c.m1.epf.18S.phy.rate_median=1.5280635215436788E-4,00_conc.red.c.m1.epf.18S.phy.rate_range={8.083640023439708E-6,0.002243237085426},length=3.1922967939512463,posterior=1.0,00_conc.red.c.m1.epf.18S.phy.rate=1.932374312273114E-4,00_conc.red.c.m1.epf.matK.phy.rate=0.0018720204698186543,00_conc.red.c.m1.epf.matK.phy.rate_95%_HPD={5.2497072765791E-4,0.003730189632823},00_conc.red.c.m1.epf.25S.phy.rate=5.596265077604639E-4,00_conc.red.c.m1.epf.25S.phy.rate_range={6.538875066368413E-5,0.004127198241819},00_conc.red.c.m1.epf.matK.phy.rate_range={1.8873647734553008E-4,0.01301404835426},00_conc.red.c.m1.epf.trnLLF.phy.rate_range={8.8619514415703E-5,0.01788900972429},00_conc.red.c.m1.epf.matK.phy.rate_median=0.0016707405036275]:3.211601837355463,((42[&length_range={5.620088293485,21.79512116988},00_conc.red.c.m1.epf.25S.phy.rate_95%_HPD={5.252343469070777E-4,0.001614180772453},length_95%_HPD={9.885712914348,18.67267271445},00_conc.red.c.m1.epf.18S.phy.rate_median=3.433841812664741E-4,00_conc.red.c.m1.epf.18S.phy.rate_range={4.3438328470083415E-5,0.001540284184943},00_conc.red.c.m1.epf.trnLLF.phy.rate_95%_HPD={3.2078098068742775E-4,0.00166505123047},00_conc.red.c.m1.epf.trnLLF.phy.rate_median=8.750428270144915E-4,length=14.282233237513012,00_conc.red.c.m1.epf.18S.phy.rate=3.635945997433678E-4,00_conc.red.c.m1.epf.18S.phy.rate_95%_HPD={1.2846404298574786E-4,6.409226373153341E-4},00_conc.red.c.m1.epf.matK.phy.rate=0.0010648793643905018,height_median=6.295408638834488E-12,00_conc.red.c.m1.epf.matK.phy.rate_95%_HPD={5.593809070967553E-4,0.001624596469071},height_range={0.0,1.8843593352357857E-11},00_conc.red.c.m1.epf.25S.phy.rate=0.0010298954656950325,00_conc.red.c.m1.epf.trnLLF.phy.rate=9.291282293942608E-4,height_95%_HPD={0.0,1.2001066806988092E-11},00_conc.red.c.m1.epf.25S.phy.rate_range={2.8147317891616993E-4,0.002965816137112},length_median=14.328098359765,00_conc.red.c.m1.epf.25S.phy.rate_median=9.905992805887217E-4,00_conc.red.c.m1.epf.matK.phy.rate_range={3.4546190406529336E-4,0.003291384916235},00_conc.red.c.m1.epf.trnLLF.phy.rate_range={1.0714945449055144E-4,0.004494431795548},00_conc.red.c.m1.epf.matK.phy.rate_median=0.0010319112596819998,height=6.357507898847764E-12]:14.328098359762551,35[&length_range={5.620088293485,21.79512116988},00_conc.red.c.m1.epf.25S.phy.rate_95%_HPD={4.089007271378654E-4,0.001445120615093},length_95%_HPD={9.885712914348,18.67267271445},00_conc.red.c.m1.epf.18S.phy.rate_median=1.9152415626401084E-4,00_conc.red.c.m1.epf.18S.phy.rate_range={1.7024470094183142E-5,8.545582546698211E-4},00_conc.red.c.m1.epf.trnLLF.phy.rate_95%_HPD={4.4115570031942917E-4,0.002086596300015},00_conc.red.c.m1.epf.trnLLF.phy.rate_median=0.0011145166308560001,length=14.282233237513012,00_conc.red.c.m1.epf.18S.phy.rate=2.0758717556765995E-4,00_conc.red.c.m1.epf.18S.phy.rate_95%_HPD={4.832216516984725E-5,3.981902057521554E-4},00_conc.red.c.m1.epf.matK.phy.rate=0.0012230957448693097,height_median=6.295408638834488E-12,00_conc.red.c.m1.epf.matK.phy.rate_95%_HPD={6.625297223053631E-4,0.001853343329247},height_range={0.0,1.8843593352357857E-11},00_conc.red.c.m1.epf.25S.phy.rate=8.995054531827173E-4,00_conc.red.c.m1.epf.trnLLF.phy.rate=0.001178618743331224,height_95%_HPD={0.0,1.2001066806988092E-11},00_conc.red.c.m1.epf.25S.phy.rate_range={2.384580360753831E-4,0.003070693998765},length_median=14.328098359765,00_conc.red.c.m1.epf.25S.phy.rate_median=8.615722519162705E-4,00_conc.red.c.m1.epf.matK.phy.rate_range={3.925093871038605E-4,0.003810171936716},00_conc.red.c.m1.epf.trnLLF.phy.rate_range={1.4616658278082215E-4,0.005313858398427},00_conc.red.c.m1.epf.matK.phy.rate_median=0.0011829260861689998,height=6.357507898847764E-12]:14.328098359762551)[&length_range={0.4707519170384,15.93793976666},00_conc.red.c.m1.epf.25S.phy.rate_95%_HPD={3.723708529976718E-4,0.002574743404649},length_95%_HPD={1.923490824953,9.440957616657},00_conc.red.c.m1.epf.trnLLF.phy.rate_95%_HPD={6.836651395961002E-5,0.001404296871517},00_conc.red.c.m1.epf.trnLLF.phy.rate_median=4.838589468596391E-4,00_conc.red.c.m1.epf.18S.phy.rate_95%_HPD={1.5234783866753198E-4,0.001571046359702},height_median=14.328098359768846,height_range={5.620088293485999,21.795121169889},00_conc.red.c.m1.epf.trnLLF.phy.rate=5.906921419814058E-4,height_95%_HPD={9.885712914354315,18.672672714457402},length_median=5.17314661151,00_conc.red.c.m1.epf.25S.phy.rate_median=0.001165326943872,height=14.282233237519518,00_conc.red.c.m1.epf.18S.phy.rate_median=6.46025264928315E-4,00_conc.red.c.m1.epf.18S.phy.rate_range={5.407844351103074E-5,0.005782562676864},length=5.398062083498441,posterior=1.0,00_conc.red.c.m1.epf.18S.phy.rate=7.423525595812449E-4,00_conc.red.c.m1.epf.matK.phy.rate=5.752125721247832E-4,00_conc.red.c.m1.epf.matK.phy.rate_95%_HPD={1.3786830031404002E-4,0.001143625007736},00_conc.red.c.m1.epf.25S.phy.rate=0.001307901430781503,00_conc.red.c.m1.epf.25S.phy.rate_range={1.3755575252745824E-4,0.007476509939834},00_conc.red.c.m1.epf.matK.phy.rate_range={7.800857615947904E-5,0.003395054774838},00_conc.red.c.m1.epf.trnLLF.phy.rate_range={4.28047442027425E-5,0.006273651916687},00_conc.red.c.m1.epf.matK.phy.rate_median=5.14390119048982E-4]:5.314051855876256,((29[&length_range={5.091373619219,19.41667299743},00_conc.red.c.m1.epf.25S.phy.rate_95%_HPD={0.001202110095084,0.00346007964271},length_95%_HPD={7.752373158133,15.28981701907},00_conc.red.c.m1.epf.18S.phy.rate_median=6.719192500727357E-4,00_conc.red.c.m1.epf.18S.phy.rate_range={1.3807628780162256E-4,0.002409341662214},00_conc.red.c.m1.epf.trnLLF.phy.rate_95%_HPD={2.3715213378428735E-4,0.002617816188518},00_conc.red.c.m1.epf.trnLLF.phy.rate_median=0.001207848218642,length=11.432129336794269,00_conc.red.c.m1.epf.18S.phy.rate=7.056647495117837E-4,00_conc.red.c.m1.epf.18S.phy.rate_95%_HPD={3.0005542425749277E-4,0.001181184165168},00_conc.red.c.m1.epf.matK.phy.rate=0.001178648476795699,height_median=6.295408638834488E-12,00_conc.red.c.m1.epf.matK.phy.rate_95%_HPD={6.155860747700531E-4,0.001850194982459},height_range={0.0,1.951150352397235E-11},00_conc.red.c.m1.epf.25S.phy.rate=0.0022899667134111583,00_conc.red.c.m1.epf.trnLLF.phy.rate=0.0013184421624492797,height_95%_HPD={0.0,1.1802114840975264E-11},00_conc.red.c.m1.epf.25S.phy.rate_range={6.791721818635664E-4,0.005801635601606},length_median=11.37127302324,00_conc.red.c.m1.epf.25S.phy.rate_median=0.0022111963590955,00_conc.red.c.m1.epf.matK.phy.rate_range={3.455351230758065E-4,0.003546752213216},00_conc.red.c.m1.epf.trnLLF.phy.rate_range={6.48225479253692E-5,0.00644431763874},00_conc.red.c.m1.epf.matK.phy.rate_median=0.0011370199322875,height=6.380594380051335E-12]:11.371273023242448,1[&length_range={5.091373619219,19.41667299743},00_conc.red.c.m1.epf.25S.phy.rate_95%_HPD={5.99771549339108E-4,0.001977338492814},length_95%_HPD={7.752373158133,15.28981701907},00_conc.red.c.m1.epf.18S.phy.rate_median=3.338826314588097E-4,00_conc.red.c.m1.epf.18S.phy.rate_range={4.269596489821894E-5,0.001381142970039},00_conc.red.c.m1.epf.trnLLF.phy.rate_95%_HPD={7.790199307534849E-4,0.005443667551565},00_conc.red.c.m1.epf.trnLLF.phy.rate_median=0.0026263357601625003,length=11.432129336794269,00_conc.red.c.m1.epf.18S.phy.rate=3.5592353778451794E-4,00_conc.red.c.m1.epf.18S.phy.rate_95%_HPD={1.0587844198832592E-4,6.424401165836295E-4},00_conc.red.c.m1.epf.matK.phy.rate=0.0010118847013166927,height_median=6.295408638834488E-12,00_conc.red.c.m1.epf.matK.phy.rate_95%_HPD={5.019771180724518E-4,0.001617129475379},height_range={0.0,1.951150352397235E-11},00_conc.red.c.m1.epf.25S.phy.rate=0.0012324589661179737,00_conc.red.c.m1.epf.trnLLF.phy.rate=0.0028495819085623906,height_95%_HPD={0.0,1.1802114840975264E-11},00_conc.red.c.m1.epf.25S.phy.rate_range={2.9017229847342783E-4,0.003740775230906},length_median=11.37127302324,00_conc.red.c.m1.epf.25S.phy.rate_median=0.0011817633557025,00_conc.red.c.m1.epf.matK.phy.rate_range={2.5543585044245136E-4,0.002958750160537},00_conc.red.c.m1.epf.trnLLF.phy.rate_range={2.36940972668331E-4,0.0119017033557},00_conc.red.c.m1.epf.matK.phy.rate_median=9.707775971242987E-4,height=6.380594380051335E-12]:11.371273023242448)[&length_range={1.719216878264,15.04310538459},00_conc.red.c.m1.epf.25S.phy.rate_95%_HPD={6.762766364170445E-4,0.003077651522211},length_95%_HPD={3.448189961795,10.19977460742},00_conc.red.c.m1.epf.trnLLF.phy.rate_95%_HPD={8.942218647655023E-4,0.006240058257773},00_conc.red.c.m1.epf.trnLLF.phy.rate_median=0.003043627026463,00_conc.red.c.m1.epf.18S.phy.rate_95%_HPD={9.291553233506308E-5,8.859297707149654E-4},height_median=11.371273023248744,height_range={5.091373619224001,19.416672997441196},00_conc.red.c.m1.epf.trnLLF.phy.rate=0.0032999996017940166,height_95%_HPD={7.752373158140202,15.2898170190769},length_median=6.619602070234,00_conc.red.c.m1.epf.25S.phy.rate_median=0.0016577445778255,height=11.432129336800632,00_conc.red.c.m1.epf.18S.phy.rate_median=3.986339753745152E-4,00_conc.red.c.m1.epf.18S.phy.rate_range={3.707095789656885E-5,0.002418021253389},length=6.726415882949783,posterior=1.0,00_conc.red.c.m1.epf.18S.phy.rate=4.435150304320343E-4,00_conc.red.c.m1.epf.matK.phy.rate=8.684177208240248E-4,00_conc.red.c.m1.epf.matK.phy.rate_95%_HPD={3.077141874262477E-4,0.001577365652613},00_conc.red.c.m1.epf.25S.phy.rate=0.0017703353500054233,00_conc.red.c.m1.epf.25S.phy.rate_range={3.510646377898872E-4,0.008366402238588},00_conc.red.c.m1.epf.matK.phy.rate_range={1.22419934330046E-4,0.003482192501751},00_conc.red.c.m1.epf.trnLLF.phy.rate_range={3.037093341990282E-4,0.01561754737526},00_conc.red.c.m1.epf.matK.phy.rate_median=8.073786292216052E-4]:6.772730248479849,28[&length_range={12.44570619615,24.81310193856},00_conc.red.c.m1.epf.25S.phy.rate_95%_HPD={0.001388878811335,0.002913059669881},length_95%_HPD={14.90186719515,21.45078531966},00_conc.red.c.m1.epf.18S.phy.rate_median=0.0017225139298285,00_conc.red.c.m1.epf.18S.phy.rate_range={8.149839133242871E-4,0.003732690114952},00_conc.red.c.m1.epf.trnLLF.phy.rate_95%_HPD={0.001083900590148,0.003478310945252},00_conc.red.c.m1.epf.trnLLF.phy.rate_median=0.0021298183958955,length=18.158967335383373,00_conc.red.c.m1.epf.18S.phy.rate=0.0017489563373901764,00_conc.red.c.m1.epf.18S.phy.rate_95%_HPD={0.001132178947353,0.002427646306814},00_conc.red.c.m1.epf.matK.phy.rate=0.0012306071627277383,height_median=6.295408638834488E-12,00_conc.red.c.m1.epf.matK.phy.rate_95%_HPD={7.819225527085788E-4,0.00173900315425},height_range={0.0,1.9603874079621164E-11},00_conc.red.c.m1.epf.25S.phy.rate=0.0021186340138695777,00_conc.red.c.m1.epf.trnLLF.phy.rate=0.0022010748478458386,height_95%_HPD={0.0,1.2008172234345693E-11},00_conc.red.c.m1.epf.25S.phy.rate_range={0.001063793259218,0.004376872438701},length_median=18.144614372200003,00_conc.red.c.m1.epf.25S.phy.rate_median=0.002084119514788,00_conc.red.c.m1.epf.matK.phy.rate_range={5.325932891239405E-4,0.002564924719065},00_conc.red.c.m1.epf.trnLLF.phy.rate_range={5.517525125739604E-4,0.005952883678603},00_conc.red.c.m1.epf.matK.phy.rate_median=0.0012094837219649998,height=6.343408640759771E-12]:18.144003271722298)[&length_range={0.1033443634897,6.662645480417},00_conc.red.c.m1.epf.25S.phy.rate_95%_HPD={9.564720384047925E-5,0.001445333143945},length_95%_HPD={0.2962376489217,2.960844020928},00_conc.red.c.m1.epf.trnLLF.phy.rate_95%_HPD={8.43540187602683E-5,0.003752026513301},00_conc.red.c.m1.epf.trnLLF.phy.rate_median=0.001080037556579,00_conc.red.c.m1.epf.18S.phy.rate_95%_HPD={1.4992811668279781E-5,6.37054616354343E-4},height_median=18.144003271728593,height_range={12.445706196154894,24.813101938569698},00_conc.red.c.m1.epf.trnLLF.phy.rate=0.001417854343760103,height_95%_HPD={14.9029208726296,21.452831416877643},length_median=1.367847176457,00_conc.red.c.m1.epf.25S.phy.rate_median=5.560178322721314E-4,height=18.158640081007782,00_conc.red.c.m1.epf.18S.phy.rate_median=1.8612289220170254E-4,00_conc.red.c.m1.epf.18S.phy.rate_range={6.9290560068549105E-6,0.00311069235314},length=1.5007567392540253,posterior=0.9996000213321956,00_conc.red.c.m1.epf.18S.phy.rate=2.4463520585616425E-4,00_conc.red.c.m1.epf.matK.phy.rate=0.0022796718899098694,00_conc.red.c.m1.epf.matK.phy.rate_95%_HPD={4.920692960183614E-4,0.004840911766789},00_conc.red.c.m1.epf.25S.phy.rate=6.532041348134433E-4,00_conc.red.c.m1.epf.25S.phy.rate_range={4.286248753177734E-5,0.005291796785702},00_conc.red.c.m1.epf.matK.phy.rate_range={2.7435909200985493E-4,0.01193953430503},00_conc.red.c.m1.epf.trnLLF.phy.rate_range={5.3013323718847256E-5,0.01792726978532},00_conc.red.c.m1.epf.matK.phy.rate_median=0.001995130462834]:1.4981469439165096)[&length_range={0.01287923753231,5.103513205086},00_conc.red.c.m1.epf.25S.phy.rate_95%_HPD={9.490938319255052E-5,0.001671056356213},length_95%_HPD={0.08181308396647,1.974689735245},00_conc.red.c.m1.epf.trnLLF.phy.rate_95%_HPD={6.800106396955322E-5,0.002956622994902},00_conc.red.c.m1.epf.trnLLF.phy.rate_median=8.432173929040227E-4,00_conc.red.c.m1.epf.18S.phy.rate_95%_HPD={1.3663132020599159E-5,8.177237436200737E-4},height_median=19.642150215645103,height_range={14.105208611211001,25.796555698844696},00_conc.red.c.m1.epf.trnLLF.phy.rate=0.0011219175158476695,height_95%_HPD={16.541552816644003,22.79562563959606},length_median=0.7697006695362,00_conc.red.c.m1.epf.25S.phy.rate_median=6.042496467562312E-4,height=19.658183447038034,00_conc.red.c.m1.epf.18S.phy.rate_median=2.1987703273550557E-4,00_conc.red.c.m1.epf.18S.phy.rate_range={6.312724121801123E-6,0.00344979869555},length=0.8853527370997069,posterior=0.9762412671324197,00_conc.red.c.m1.epf.18S.phy.rate=3.0066389712203877E-4,00_conc.red.c.m1.epf.matK.phy.rate=0.0018211502142348823,00_conc.red.c.m1.epf.matK.phy.rate_95%_HPD={2.904630231340299E-4,0.00410463195414},00_conc.red.c.m1.epf.25S.phy.rate=7.239446511857988E-4,00_conc.red.c.m1.epf.25S.phy.rate_range={4.8855398821531E-5,0.006467812866457},00_conc.red.c.m1.epf.matK.phy.rate_range={1.2214562794063478E-4,0.01291145709459},00_conc.red.c.m1.epf.trnLLF.phy.rate_range={2.1910755693563026E-5,0.01523743029237},00_conc.red.c.m1.epf.matK.phy.rate_median=0.001537971856678]:0.8926540680316961)[&length_range={0.03860173737982,5.881481185312},00_conc.red.c.m1.epf.25S.phy.rate_95%_HPD={9.408085314270215E-5,0.001384172658128},length_95%_HPD={0.251114386741,2.377775135869},00_conc.red.c.m1.epf.trnLLF.phy.rate_95%_HPD={5.9688064841248725E-5,0.002705455047813},00_conc.red.c.m1.epf.trnLLF.phy.rate_median=8.021304155474919E-4,00_conc.red.c.m1.epf.18S.phy.rate_95%_HPD={2.6120982977259914E-4,0.003084769771371},height_median=20.5348042836768,height_range={15.081624265206301,26.90414400668371},00_conc.red.c.m1.epf.trnLLF.phy.rate=0.0010452704101333737,height_95%_HPD={17.400356729871,23.5659537764276},length_median=1.0836138141415,00_conc.red.c.m1.epf.25S.phy.rate_median=5.343085518161206E-4,height=20.544309683894916,00_conc.red.c.m1.epf.18S.phy.rate_median=0.0014330551580305,00_conc.red.c.m1.epf.18S.phy.rate_range={3.4223797158318224E-5,0.008606173421722},length=1.1881795159698882,posterior=0.9986667377739854,00_conc.red.c.m1.epf.18S.phy.rate=0.0015422662857967997,00_conc.red.c.m1.epf.matK.phy.rate=7.939869122290068E-4,00_conc.red.c.m1.epf.matK.phy.rate_95%_HPD={1.3274077111541458E-4,0.001736126980404},00_conc.red.c.m1.epf.25S.phy.rate=6.246549002437357E-4,00_conc.red.c.m1.epf.25S.phy.rate_range={5.4345000722033675E-5,0.005269671020893},00_conc.red.c.m1.epf.matK.phy.rate_range={7.881906724947656E-5,0.005491046685519},00_conc.red.c.m1.epf.trnLLF.phy.rate_range={3.604950679860321E-5,0.01408284573617},00_conc.red.c.m1.epf.matK.phy.rate_median=6.802798137304021E-4]:1.1840322422254665)[&length_range={0.5070144218523,9.047237167624},00_conc.red.c.m1.epf.25S.phy.rate_95%_HPD={7.331924609240897E-4,0.004436314508284},length_95%_HPD={1.094697167142,4.784708372834},00_conc.red.c.m1.epf.trnLLF.phy.rate_95%_HPD={6.800106396955322E-5,0.001857391507694},00_conc.red.c.m1.epf.trnLLF.phy.rate_median=6.193537916071379E-4,00_conc.red.c.m1.epf.18S.phy.rate_95%_HPD={1.935623047666804E-5,9.440826505459311E-4},height_median=21.718836525902265,height_range={15.807037884509825,28.780499489913705},00_conc.red.c.m1.epf.trnLLF.phy.rate=7.642948514915613E-4,height_95%_HPD={18.493940075474345,24.804937417811995},length_median=2.6544549821955,00_conc.red.c.m1.epf.25S.phy.rate_median=0.002212358881182,height=21.732193166192953,00_conc.red.c.m1.epf.18S.phy.rate_median=3.19825101364727E-4,00_conc.red.c.m1.epf.18S.phy.rate_range={8.907554711112252E-6,0.003472678338634},length=2.790857985932852,posterior=1.0,00_conc.red.c.m1.epf.18S.phy.rate=3.91259940190563E-4,00_conc.red.c.m1.epf.matK.phy.rate=0.001168782417006259,00_conc.red.c.m1.epf.matK.phy.rate_95%_HPD={2.980822933771512E-4,0.002285628513596},00_conc.red.c.m1.epf.25S.phy.rate=0.002402414043697224,00_conc.red.c.m1.epf.25S.phy.rate_range={3.934301200752911E-4,0.01019530791093},00_conc.red.c.m1.epf.matK.phy.rate_range={1.343631277951452E-4,0.007076802695536},00_conc.red.c.m1.epf.trnLLF.phy.rate_range={3.970634362973094E-5,0.007331473478749},00_conc.red.c.m1.epf.matK.phy.rate_median=0.0010532259216359998]:2.820317156695733,(38[&length_range={5.595963269081,24.52762858964},00_conc.red.c.m1.epf.25S.phy.rate_95%_HPD={1.1654097846940909E-4,6.125869900090405E-4},length_95%_HPD={9.611665468842,20.21707577796},00_conc.red.c.m1.epf.18S.phy.rate_median=3.050540587605002E-4,00_conc.red.c.m1.epf.18S.phy.rate_range={4.4150583888548896E-5,0.001339725580381},00_conc.red.c.m1.epf.trnLLF.phy.rate_95%_HPD={8.678700100061587E-4,0.003795292837992},00_conc.red.c.m1.epf.trnLLF.phy.rate_median=0.0021224912681614997,length=15.024553822185714,00_conc.red.c.m1.epf.18S.phy.rate=3.2525391797382544E-4,00_conc.red.c.m1.epf.18S.phy.rate_95%_HPD={1.0889650344351585E-4,5.742547472089869E-4},00_conc.red.c.m1.epf.matK.phy.rate=0.0023108580676871582,height_median=6.103562100179261E-12,00_conc.red.c.m1.epf.matK.phy.rate_95%_HPD={0.001330247884927,0.003472946908596},height_range={0.0,2.1998403099132702E-11},00_conc.red.c.m1.epf.25S.phy.rate=3.4389539057054925E-4,00_conc.red.c.m1.epf.trnLLF.phy.rate=0.002244358279270736,height_95%_HPD={0.0,1.2718714970105793E-11},00_conc.red.c.m1.epf.25S.phy.rate_range={5.2211047899554805E-5,0.002174518043094},length_median=15.05330018845,00_conc.red.c.m1.epf.25S.phy.rate_median=3.224664895037475E-4,00_conc.red.c.m1.epf.matK.phy.rate_range={9.151294313308409E-4,0.006140496718133},00_conc.red.c.m1.epf.trnLLF.phy.rate_range={4.0021744890271846E-4,0.008136905454526},00_conc.red.c.m1.epf.matK.phy.rate_median=0.00222095094493,height=6.357026650234668E-12]:15.053300188445148,34[&length_range={5.595963269081,24.52762858964},00_conc.red.c.m1.epf.25S.phy.rate_95%_HPD={2.449702193264263E-4,9.706105174232936E-4},length_95%_HPD={9.611665468842,20.21707577796},00_conc.red.c.m1.epf.18S.phy.rate_median=2.95387348311564E-4,00_conc.red.c.m1.epf.18S.phy.rate_range={4.623356097802541E-5,0.001557845058435},00_conc.red.c.m1.epf.trnLLF.phy.rate_95%_HPD={0.001379441248016,0.004966655790161},00_conc.red.c.m1.epf.trnLLF.phy.rate_median=0.0028496591501405,length=15.024553822185714,00_conc.red.c.m1.epf.18S.phy.rate=3.160275167068737E-4,00_conc.red.c.m1.epf.18S.phy.rate_95%_HPD={9.953274237185909E-5,5.725579578354325E-4},00_conc.red.c.m1.epf.matK.phy.rate=0.0010799800289784719,height_median=6.103562100179261E-12,00_conc.red.c.m1.epf.matK.phy.rate_95%_HPD={5.417160157733775E-4,0.001681857555367},height_range={0.0,2.1998403099132702E-11},00_conc.red.c.m1.epf.25S.phy.rate=5.754902880522286E-4,00_conc.red.c.m1.epf.trnLLF.phy.rate=0.0029949585482523773,height_95%_HPD={0.0,1.2718714970105793E-11},00_conc.red.c.m1.epf.25S.phy.rate_range={1.3438027273855304E-4,0.002173340131281},length_median=15.05330018845,00_conc.red.c.m1.epf.25S.phy.rate_median=5.469628130481143E-4,00_conc.red.c.m1.epf.matK.phy.rate_range={3.1180866243231756E-4,0.003496467700342},00_conc.red.c.m1.epf.trnLLF.phy.rate_range={7.816827460831642E-4,0.00976182360629},00_conc.red.c.m1.epf.matK.phy.rate_median=0.0010375411735025,height=6.357026650234668E-12]:15.053300188445148)[&length_range={2.211176344655,20.40620307447},00_conc.red.c.m1.epf.25S.phy.rate_95%_HPD={1.1598251388107615E-4,7.871925712311594E-4},length_95%_HPD={4.354473594822,14.66698515325},00_conc.red.c.m1.epf.trnLLF.phy.rate_95%_HPD={7.125021616494191E-4,0.004785690667291},00_conc.red.c.m1.epf.trnLLF.phy.rate_median=0.0022544856568880002,00_conc.red.c.m1.epf.18S.phy.rate_95%_HPD={2.4352361668862393E-5,4.392922460291725E-4},height_median=15.053300188451251,height_range={5.595963269087505,24.527628589649996},00_conc.red.c.m1.epf.trnLLF.phy.rate=0.0024867017261930744,height_95%_HPD={9.611665468844492,20.21707577797501},length_median=9.368679947853,00_conc.red.c.m1.epf.25S.phy.rate_median=3.770673081443205E-4,height=15.024553822192077,00_conc.red.c.m1.epf.18S.phy.rate_median=1.8528051506280498E-4,00_conc.red.c.m1.epf.18S.phy.rate_range={1.162495937369242E-5,0.001597653823322},length=9.498497329933896,posterior=1.0,00_conc.red.c.m1.epf.18S.phy.rate=2.1096839838385161E-4,00_conc.red.c.m1.epf.matK.phy.rate=0.0021183466566959586,00_conc.red.c.m1.epf.matK.phy.rate_95%_HPD={8.985953794014266E-4,0.003703872635627},00_conc.red.c.m1.epf.25S.phy.rate=4.119284486599639E-4,00_conc.red.c.m1.epf.25S.phy.rate_range={4.48387564589085E-5,0.002097644900528},00_conc.red.c.m1.epf.matK.phy.rate_range={5.752854518796656E-4,0.007308364805578},00_conc.red.c.m1.epf.trnLLF.phy.rate_range={2.763209210275281E-4,0.01155227301833},00_conc.red.c.m1.epf.matK.phy.rate_median=0.0019519671417875]:9.485853494146747)[&length_range={0.2013229142591,7.31874390453},00_conc.red.c.m1.epf.25S.phy.rate_95%_HPD={2.769338684921609E-4,0.002767145020818},length_95%_HPD={0.5970848915505,3.675538147893},00_conc.red.c.m1.epf.trnLLF.phy.rate_95%_HPD={6.704387811434586E-5,0.002422819094939},00_conc.red.c.m1.epf.trnLLF.phy.rate_median=7.545875841029119E-4,00_conc.red.c.m1.epf.18S.phy.rate_95%_HPD={1.2500632213828332E-4,0.002061617205086},height_median=24.539153682598,height_range={18.096206572016,31.009331088183707},00_conc.red.c.m1.epf.trnLLF.phy.rate=9.593684544007113E-4,height_95%_HPD={21.17643049338,27.678967866026905},length_median=1.8852275644574998,00_conc.red.c.m1.epf.25S.phy.rate_median=0.0011434688000645,height=24.52305115212604,00_conc.red.c.m1.epf.18S.phy.rate_median=7.63094586397815E-4,00_conc.red.c.m1.epf.18S.phy.rate_range={4.7107904200225484E-5,0.005653341251902},length=2.0100984747283968,posterior=1.0,00_conc.red.c.m1.epf.18S.phy.rate=9.040631969339472E-4,00_conc.red.c.m1.epf.matK.phy.rate=9.159874578509098E-4,00_conc.red.c.m1.epf.matK.phy.rate_95%_HPD={1.671132702895872E-4,0.00190536526864},00_conc.red.c.m1.epf.25S.phy.rate=0.0013057025642534532,00_conc.red.c.m1.epf.25S.phy.rate_range={9.226197758488746E-5,0.007342891949096},00_conc.red.c.m1.epf.matK.phy.rate_range={7.254221460349601E-5,0.005978377368015},00_conc.red.c.m1.epf.trnLLF.phy.rate_range={4.7323947715337116E-5,0.00919733449586},00_conc.red.c.m1.epf.matK.phy.rate_median=8.084709039315565E-4]:2.015631831519464)[&length_range={2.422303478536,13.94360369422},00_conc.red.c.m1.epf.25S.phy.rate_95%_HPD={2.264195899117298E-4,0.001509154981032},length_95%_HPD={3.856236688513,9.892937653414},00_conc.red.c.m1.epf.trnLLF.phy.rate_95%_HPD={4.5536077893119914E-4,0.004115194872723},00_conc.red.c.m1.epf.trnLLF.phy.rate_median=0.0019064213451105,00_conc.red.c.m1.epf.18S.phy.rate_95%_HPD={5.963275097156761E-5,7.272790874859659E-4},height_median=26.554785514117462,height_range={18.835962266036905,32.89845636381071},00_conc.red.c.m1.epf.trnLLF.phy.rate=0.002081539435295348,height_95%_HPD={23.187236800328698,29.770775580162997},length_median=6.627046036345,00_conc.red.c.m1.epf.25S.phy.rate_median=7.599885971446012E-4,height=26.53314962685425,00_conc.red.c.m1.epf.18S.phy.rate_median=3.236370843994769E-4,00_conc.red.c.m1.epf.18S.phy.rate_range={1.7166929903626653E-5,0.001877228586629},length=6.787656290509707,posterior=1.0,00_conc.red.c.m1.epf.18S.phy.rate=3.5912875022533954E-4,00_conc.red.c.m1.epf.matK.phy.rate=0.004436504952095835,00_conc.red.c.m1.epf.matK.phy.rate_95%_HPD={0.002362186264903,0.006580403804753},00_conc.red.c.m1.epf.25S.phy.rate=8.130785805454201E-4,00_conc.red.c.m1.epf.25S.phy.rate_range={6.642113089217688E-5,0.003506063997448},00_conc.red.c.m1.epf.matK.phy.rate_range={0.001420411685891,0.01141671691259},00_conc.red.c.m1.epf.trnLLF.phy.rate_range={1.0199437694443751E-4,0.01194667518552},00_conc.red.c.m1.epf.matK.phy.rate_median=0.004349701065696]:6.815020478702536,(25[&length_range={4.869356388828,30.03492751358},00_conc.red.c.m1.epf.25S.phy.rate_95%_HPD={1.612722362098448E-4,8.073280084795136E-4},length_95%_HPD={9.406273126216,23.68004067282},00_conc.red.c.m1.epf.18S.phy.rate_median=1.995328180536646E-4,00_conc.red.c.m1.epf.18S.phy.rate_range={2.0724407082695173E-5,0.001032597104085},00_conc.red.c.m1.epf.trnLLF.phy.rate_95%_HPD={8.907982115973342E-4,0.003563753123287},00_conc.red.c.m1.epf.trnLLF.phy.rate_median=0.0019563290008945,length=16.496196811636587,00_conc.red.c.m1.epf.18S.phy.rate=2.1675229698443356E-4,00_conc.red.c.m1.epf.18S.phy.rate_95%_HPD={5.844708919022977E-5,4.113275677061164E-4},00_conc.red.c.m1.epf.matK.phy.rate=0.002072218757181825,height_median=6.0040861171728466E-12,00_conc.red.c.m1.epf.matK.phy.rate_95%_HPD={0.001115148956787,0.003288073933818},height_range={0.0,2.1600499167107046E-11},00_conc.red.c.m1.epf.25S.phy.rate=4.5094018177552306E-4,00_conc.red.c.m1.epf.trnLLF.phy.rate=0.0020820145058887403,height_95%_HPD={0.0,1.3443468560581096E-11},00_conc.red.c.m1.epf.25S.phy.rate_range={8.003150797612528E-5,0.001841644932823},length_median=16.393130358395,00_conc.red.c.m1.epf.25S.phy.rate_median=4.224390840662782E-4,00_conc.red.c.m1.epf.matK.phy.rate_range={7.170450510806433E-4,0.006929109780888},00_conc.red.c.m1.epf.trnLLF.phy.rate_range={4.3440028697047504E-4,0.008039662828154},00_conc.red.c.m1.epf.matK.phy.rate_median=0.0019628226354905,height=6.358639401492412E-12]:16.39313035839634,18[&length_range={4.869356388828,30.03492751358},00_conc.red.c.m1.epf.25S.phy.rate_95%_HPD={1.8353402372844042E-4,9.189524333128844E-4},length_95%_HPD={9.406273126216,23.68004067282},00_conc.red.c.m1.epf.18S.phy.rate_median=1.2917466677852732E-4,00_conc.red.c.m1.epf.18S.phy.rate_range={1.2353590237799557E-5,8.286784384020786E-4},00_conc.red.c.m1.epf.trnLLF.phy.rate_95%_HPD={4.228013626869433E-4,0.002352015075761},00_conc.red.c.m1.epf.trnLLF.phy.rate_median=0.0012061376741570001,length=16.496196811636587,00_conc.red.c.m1.epf.18S.phy.rate=1.4260599866324823E-4,00_conc.red.c.m1.epf.18S.phy.rate_95%_HPD={2.8861223259702098E-5,2.8061464720190567E-4},00_conc.red.c.m1.epf.matK.phy.rate=0.0014838146066927323,height_median=6.0040861171728466E-12,00_conc.red.c.m1.epf.matK.phy.rate_95%_HPD={7.519605334380681E-4,0.002356230743967},height_range={0.0,2.1600499167107046E-11},00_conc.red.c.m1.epf.25S.phy.rate=5.189230628976465E-4,00_conc.red.c.m1.epf.trnLLF.phy.rate=0.001299826563268598,height_95%_HPD={0.0,1.3443468560581096E-11},00_conc.red.c.m1.epf.25S.phy.rate_range={8.566000420784709E-5,0.002472236048945},length_median=16.393130358395,00_conc.red.c.m1.epf.25S.phy.rate_median=4.857033811329878E-4,00_conc.red.c.m1.epf.matK.phy.rate_range={4.53423490711229E-4,0.005014952434454},00_conc.red.c.m1.epf.trnLLF.phy.rate_range={2.0128836325967274E-4,0.007439323833264},00_conc.red.c.m1.epf.matK.phy.rate_median=0.0014117515247310001,height=6.358639401492412E-12]:16.39313035839634)[&length_range={4.780791867075,30.50406661313},00_conc.red.c.m1.epf.25S.phy.rate_95%_HPD={1.7324801930935553E-4,8.330676345152801E-4},length_95%_HPD={9.418400731001,23.93961098557},00_conc.red.c.m1.epf.trnLLF.phy.rate_95%_HPD={5.430550827906053E-4,0.002780183248328},00_conc.red.c.m1.epf.trnLLF.phy.rate_median=0.0014564426333630001,00_conc.red.c.m1.epf.18S.phy.rate_95%_HPD={3.6301847675161364E-5,3.321551185627063E-4},height_median=16.393130358402345,height_range={4.869356388833701,30.034927513584},00_conc.red.c.m1.epf.trnLLF.phy.rate=0.0015608535773493151,height_95%_HPD={9.406273126217002,23.680040672827403},length_median=16.886531705135,00_conc.red.c.m1.epf.25S.phy.rate_median=4.4079609789256826E-4,height=16.496196811642957,00_conc.red.c.m1.epf.18S.phy.rate_median=1.5324537470861726E-4,00_conc.red.c.m1.epf.18S.phy.rate_range={1.4070030345772904E-5,9.467186129789994E-4},length=16.837204550330696,posterior=1.0,00_conc.red.c.m1.epf.18S.phy.rate=1.689160007184483E-4,00_conc.red.c.m1.epf.matK.phy.rate=0.0015346057474641022,00_conc.red.c.m1.epf.matK.phy.rate_95%_HPD={7.846001998013884E-4,0.002493133824944},00_conc.red.c.m1.epf.25S.phy.rate=4.702880278393397E-4,00_conc.red.c.m1.epf.25S.phy.rate_range={8.306733318608098E-5,0.002079368104693},00_conc.red.c.m1.epf.matK.phy.rate_range={4.7138905957167833E-4,0.004848838614267},00_conc.red.c.m1.epf.trnLLF.phy.rate_range={2.0710362420089706E-4,0.007174924869059},00_conc.red.c.m1.epf.matK.phy.rate_median=0.0014522882030030002]:16.976675634417653)[&length_range={0.05360357074431,9.701805383342},00_conc.red.c.m1.epf.25S.phy.rate_95%_HPD={4.853208192577115E-4,0.004353054131549},length_95%_HPD={0.6624292541391,4.849449274206},00_conc.red.c.m1.epf.trnLLF.phy.rate_95%_HPD={6.177901831868807E-5,0.004167853464871},00_conc.red.c.m1.epf.trnLLF.phy.rate_median=0.001159029868641,00_conc.red.c.m1.epf.18S.phy.rate_95%_HPD={1.5404574388991414E-5,5.224323184713514E-4},height_median=33.36980599282,height_range={25.802942155966996,38.558366710843295},00_conc.red.c.m1.epf.trnLLF.phy.rate=0.0015548682797898094,height_95%_HPD={30.41203201989768,36.103060933870005},length_median=2.39665595669,00_conc.red.c.m1.epf.25S.phy.rate_median=0.001952710784901,height=33.30945766734473,00_conc.red.c.m1.epf.18S.phy.rate_median=1.6522745977886225E-4,00_conc.red.c.m1.epf.18S.phy.rate_range={7.908479269888373E-6,0.002442259619124},length=2.5620338847734496,posterior=0.9896272198816063,00_conc.red.c.m1.epf.18S.phy.rate=2.0820442699011655E-4,00_conc.red.c.m1.epf.matK.phy.rate=9.550844398119783E-4,00_conc.red.c.m1.epf.matK.phy.rate_95%_HPD={1.4536068082307652E-4,0.002096039921154},00_conc.red.c.m1.epf.25S.phy.rate=0.002180380972575777,00_conc.red.c.m1.epf.25S.phy.rate_range={1.5714150161473862E-4,0.01056631743002},00_conc.red.c.m1.epf.matK.phy.rate_range={9.672647544469595E-5,0.006444958106711},00_conc.red.c.m1.epf.trnLLF.phy.rate_range={3.882418298866966E-5,0.01711072098421},00_conc.red.c.m1.epf.matK.phy.rate_median=8.182291471029448E-4]:2.5256624209026555)[&length_range={1.904882443365,10.36909628276},00_conc.red.c.m1.epf.25S.phy.rate_95%_HPD={5.869625746285819E-4,0.002733115330461},length_95%_HPD={3.393474637131,7.312617472579},00_conc.red.c.m1.epf.trnLLF.phy.rate_95%_HPD={0.005694764195679,0.0154508750358},00_conc.red.c.m1.epf.trnLLF.phy.rate_median=0.0099107398824495,00_conc.red.c.m1.epf.18S.phy.rate_95%_HPD={1.5958457345871668E-4,0.001146288103438},height_median=35.895468413722654,height_range={30.119129923157477,40.317929765672005},00_conc.red.c.m1.epf.trnLLF.phy.rate=0.01020889649329337,height_95%_HPD={33.63841423548881,38.06879352026111},length_median=5.2455397357405005,00_conc.red.c.m1.epf.25S.phy.rate_median=0.0014912228408795,height=35.869246377855184,00_conc.red.c.m1.epf.18S.phy.rate_median=5.488847655876676E-4,00_conc.red.c.m1.epf.18S.phy.rate_range={4.2522724018643294E-5,0.002834002315514},length=5.3046821367961385,posterior=1.0,00_conc.red.c.m1.epf.18S.phy.rate=5.99152323594875E-4,00_conc.red.c.m1.epf.matK.phy.rate=0.0029728732721315708,00_conc.red.c.m1.epf.matK.phy.rate_95%_HPD={0.001376843307415,0.004761480194875},00_conc.red.c.m1.epf.25S.phy.rate=0.0015743198665897605,00_conc.red.c.m1.epf.25S.phy.rate_range={2.455323396657123E-4,0.006769603661592},00_conc.red.c.m1.epf.matK.phy.rate_range={7.500113834980873E-4,0.00835041050447},00_conc.red.c.m1.epf.trnLLF.phy.rate_range={0.002132612679351,0.02852491969658},00_conc.red.c.m1.epf.matK.phy.rate_median=0.0028581592885275]:5.291471243877147)[&length_range={6.934379389634E-5,6.086233527049},00_conc.red.c.m1.epf.25S.phy.rate_95%_HPD={9.446090060759802E-5,0.001992744515817},length_95%_HPD={6.934379389634E-5,2.778625423363},00_conc.red.c.m1.epf.trnLLF.phy.rate_95%_HPD={6.0483278757114766E-5,0.003526536278868},00_conc.red.c.m1.epf.trnLLF.phy.rate_median=9.423987532285085E-4,00_conc.red.c.m1.epf.18S.phy.rate_95%_HPD={1.229776358304712E-5,7.949738003270424E-4},height_median=41.1869396575998,height_range={38.006794905001,44.2091050700542},00_conc.red.c.m1.epf.trnLLF.phy.rate=0.00129563109041674,height_95%_HPD={39.713352591062005,42.600372025921004},length_median=0.930510644782,00_conc.red.c.m1.epf.25S.phy.rate_median=6.867133752521274E-4,height=41.17392851465162,00_conc.red.c.m1.epf.18S.phy.rate_median=2.2029884321301863E-4,00_conc.red.c.m1.epf.18S.phy.rate_range={9.082488834401858E-6,0.004573759854484},length=1.1204857073501044,posterior=1.0,00_conc.red.c.m1.epf.18S.phy.rate=2.9770107366569295E-4,00_conc.red.c.m1.epf.matK.phy.rate=8.277507430090966E-4,00_conc.red.c.m1.epf.matK.phy.rate_95%_HPD={1.2874166292961453E-4,0.001903287660031},00_conc.red.c.m1.epf.25S.phy.rate=8.398559110952146E-4,00_conc.red.c.m1.epf.25S.phy.rate_range={5.9058681817247446E-5,0.01118051442085},00_conc.red.c.m1.epf.matK.phy.rate_range={9.383714581273612E-5,0.008862248479368},00_conc.red.c.m1.epf.trnLLF.phy.rate_range={3.928344898696818E-5,0.02049479486763},00_conc.red.c.m1.epf.matK.phy.rate_median=6.808585940558205E-4]:1.343437401237793)[&length_range={1.813245486204E-4,4.720436816063},00_conc.red.c.m1.epf.25S.phy.rate_95%_HPD={8.760543838997126E-5,0.002009737051538},length_95%_HPD={0.004515294428394,1.717017547313},00_conc.red.c.m1.epf.trnLLF.phy.rate_95%_HPD={6.274044137488029E-5,0.00312409394004},00_conc.red.c.m1.epf.trnLLF.phy.rate_median=8.753263202051101E-4,00_conc.red.c.m1.epf.18S.phy.rate_95%_HPD={1.5152882048233181E-5,8.431475704756061E-4},height_median=42.530377058837594,height_range={40.151961244944616,46.3943745520073},00_conc.red.c.m1.epf.trnLLF.phy.rate=0.001174840179764182,height_95%_HPD={41.130512239335275,44.1216459018975},length_median=0.6112687675045,00_conc.red.c.m1.epf.25S.phy.rate_median=6.844884327722614E-4,height=42.58534034463847,00_conc.red.c.m1.epf.18S.phy.rate_median=2.227747441620104E-4,00_conc.red.c.m1.epf.18S.phy.rate_range={1.0194073399105085E-5,0.004015424007394},length=0.725951479283121,posterior=1.0,00_conc.red.c.m1.epf.18S.phy.rate=3.066985624467003E-4,00_conc.red.c.m1.epf.matK.phy.rate=0.001464394822128523,00_conc.red.c.m1.epf.matK.phy.rate_95%_HPD={1.7893108547560406E-4,0.003301528310703},00_conc.red.c.m1.epf.25S.phy.rate=8.448448575488654E-4,00_conc.red.c.m1.epf.25S.phy.rate_range={5.273639367254274E-5,0.008366402238588},00_conc.red.c.m1.epf.matK.phy.rate_range={7.70151312661079E-5,0.00880759508684},00_conc.red.c.m1.epf.trnLLF.phy.rate_range={3.197489700037561E-5,0.01503246701734},00_conc.red.c.m1.epf.matK.phy.rate_median=0.001227570250521]:0.7168682430048037,16[&length_range={40.47512372432,48.24209303705},00_conc.red.c.m1.epf.25S.phy.rate_95%_HPD={2.656895577652878E-4,8.289040311187358E-4},length_95%_HPD={41.61671070148,45.09493420507},00_conc.red.c.m1.epf.18S.phy.rate_median=1.2188315127593222E-4,00_conc.red.c.m1.epf.18S.phy.rate_range={2.1711752590637375E-5,4.2185945180031804E-4},00_conc.red.c.m1.epf.trnLLF.phy.rate_95%_HPD={1.5235394692815905E-4,6.188188735774954E-4},00_conc.red.c.m1.epf.trnLLF.phy.rate_median=3.608851768845459E-4,length=43.31129182391494,00_conc.red.c.m1.epf.18S.phy.rate=1.2680792103117515E-4,00_conc.red.c.m1.epf.18S.phy.rate_95%_HPD={5.170566641075845E-5,2.0668942855540517E-4},00_conc.red.c.m1.epf.matK.phy.rate=4.79368384862364E-4,height_median=6.302514066192089E-12,00_conc.red.c.m1.epf.matK.phy.rate_95%_HPD={3.0921725970839843E-4,6.556466378768331E-4},height_range={0.0,1.7998047496803338E-11},00_conc.red.c.m1.epf.25S.phy.rate=5.366751657092608E-4,00_conc.red.c.m1.epf.trnLLF.phy.rate=3.743465320236522E-4,height_95%_HPD={0.0,1.1901590823981678E-11},00_conc.red.c.m1.epf.25S.phy.rate_range={1.4723902444458087E-4,0.00144339861957},length_median=43.247245301835,00_conc.red.c.m1.epf.25S.phy.rate_median=5.219176069367459E-4,00_conc.red.c.m1.epf.matK.phy.rate_range={1.862297947833009E-4,0.001012250461615},00_conc.red.c.m1.epf.trnLLF.phy.rate_range={6.325024242119348E-5,0.001113634013663},00_conc.red.c.m1.epf.matK.phy.rate_median=4.7397357230424684E-4,height=6.33257183143906E-12]:43.247245301836095)[&length_range={1.04154895908E-5,5.664821383481},00_conc.red.c.m1.epf.25S.phy.rate_95%_HPD={9.44413783452917E-5,0.002111323175382},length_95%_HPD={1.04154895908E-5,1.567133899736},00_conc.red.c.m1.epf.trnLLF.phy.rate_95%_HPD={7.591156361039029E-5,0.003650937568171},00_conc.red.c.m1.epf.trnLLF.phy.rate_median=9.588315245155559E-4,00_conc.red.c.m1.epf.18S.phy.rate_95%_HPD={1.3551332533653302E-5,7.963759940153402E-4},height_median=43.2472453018424,height_range={40.475123724325,48.242093037052},00_conc.red.c.m1.epf.trnLLF.phy.rate=0.0013299228781128813,height_95%_HPD={41.61671070148181,45.094934205082396},length_median=0.4543566907598,00_conc.red.c.m1.epf.25S.phy.rate_median=7.094117764396982E-4,height=43.3112918239212,00_conc.red.c.m1.epf.18S.phy.rate_median=2.080477325044538E-4,00_conc.red.c.m1.epf.18S.phy.rate_range={8.930410358232128E-6,0.004261863604352},length=0.5851602945439407,posterior=1.0,00_conc.red.c.m1.epf.18S.phy.rate=2.8999919193883493E-4,00_conc.red.c.m1.epf.matK.phy.rate=0.0013095489336338107,00_conc.red.c.m1.epf.matK.phy.rate_95%_HPD={1.519113806768213E-4,0.003018737389862},00_conc.red.c.m1.epf.25S.phy.rate=8.810279545197221E-4,00_conc.red.c.m1.epf.25S.phy.rate_range={4.929134982143199E-5,0.007942076409759},00_conc.red.c.m1.epf.matK.phy.rate_range={1.2557519376554978E-4,0.008593430997885},00_conc.red.c.m1.epf.trnLLF.phy.rate_range={3.194988043560624E-5,0.02335826909226},00_conc.red.c.m1.epf.matK.phy.rate_median=0.001083721633564]:0.5867482908188535)[&length_range={9.339658216589E-5,7.82106627361},00_conc.red.c.m1.epf.25S.phy.rate_95%_HPD={8.287242590752012E-5,0.002336488012861},length_95%_HPD={9.339658216589E-5,3.909196909892},00_conc.red.c.m1.epf.trnLLF.phy.rate_95%_HPD={6.24938688654249E-5,0.005402496702295},00_conc.red.c.m1.epf.trnLLF.phy.rate_median=0.001197793404153,00_conc.red.c.m1.epf.18S.phy.rate_95%_HPD={1.1271184711896936E-5,0.001029553101174},height_median=43.83399359266125,height_range={40.7461774845941,48.645146175575995},00_conc.red.c.m1.epf.trnLLF.phy.rate=0.0018114170015333473,height_95%_HPD={42.082098164776106,45.88382999356389},length_median=1.4014762550445,00_conc.red.c.m1.epf.25S.phy.rate_median=7.506108263319747E-4,height=43.89645211846537,00_conc.red.c.m1.epf.18S.phy.rate_median=2.50549684394559E-4,00_conc.red.c.m1.epf.18S.phy.rate_range={8.975281904395341E-6,0.005186893949886},length=1.6301566595157115,posterior=1.0,00_conc.red.c.m1.epf.18S.phy.rate=3.5879964092193394E-4,00_conc.red.c.m1.epf.matK.phy.rate=0.001298893820450368,00_conc.red.c.m1.epf.matK.phy.rate_95%_HPD={1.2684449188776393E-4,0.003172583743785},00_conc.red.c.m1.epf.25S.phy.rate=9.504310162496442E-4,00_conc.red.c.m1.epf.25S.phy.rate_range={4.610472163896588E-5,0.007604467599315},00_conc.red.c.m1.epf.matK.phy.rate_range={8.531407690671719E-5,0.009762324802873},00_conc.red.c.m1.epf.trnLLF.phy.rate_range={4.517706106556871E-5,0.02714070428856},00_conc.red.c.m1.epf.matK.phy.rate_median=0.0010424936350945]:1.6134460865155447,27[&length_range={41.67697969403,51.39976217544},00_conc.red.c.m1.epf.25S.phy.rate_95%_HPD={4.1696416447132726E-4,0.001156592288141},length_95%_HPD={43.12473625467,47.99209860269},00_conc.red.c.m1.epf.18S.phy.rate_median=1.591028804562712E-4,00_conc.red.c.m1.epf.18S.phy.rate_range={1.4796007217260869E-5,4.7085939553083797E-4},00_conc.red.c.m1.epf.trnLLF.phy.rate_95%_HPD={0.002022659295614,0.003881424619083},00_conc.red.c.m1.epf.trnLLF.phy.rate_median=0.002910470598866,length=45.52660877797463,00_conc.red.c.m1.epf.18S.phy.rate=1.6335175448936164E-4,00_conc.red.c.m1.epf.18S.phy.rate_95%_HPD={7.145628372289895E-5,2.621397855397774E-4},00_conc.red.c.m1.epf.matK.phy.rate=0.0010704903818684395,height_median=6.394884621840902E-12,00_conc.red.c.m1.epf.matK.phy.rate_95%_HPD={7.666742388407987E-4,0.001377668052524},height_range={0.0,1.8332002582610585E-11},00_conc.red.c.m1.epf.25S.phy.rate=7.68275123781124E-4,00_conc.red.c.m1.epf.trnLLF.phy.rate=0.002935793805458005,height_95%_HPD={0.0,1.191580167869688E-11},00_conc.red.c.m1.epf.25S.phy.rate_range={1.6693800268701545E-4,0.001937317226069},length_median=45.447439679175,00_conc.red.c.m1.epf.25S.phy.rate_median=7.518897346365794E-4,00_conc.red.c.m1.epf.matK.phy.rate_range={3.3274342757610363E-4,0.001873200778517},00_conc.red.c.m1.epf.trnLLF.phy.rate_range={5.575548599299009E-4,0.005434532397769},00_conc.red.c.m1.epf.matK.phy.rate_median=0.001066854223836,height=6.368140082773931E-12]:45.4474396791704)[&height_95%_HPD={43.124736254676385,47.99209860269631},length=0.0,posterior=1.0,height_median=45.447439679176796,height_range={41.676979694030805,51.3997621754481},height=45.52660877798102];
End;
