# Supplementary material for: Eocene Loranthaceae pollen pushes back divergence ages for major splits in the family
Source: PeerJ. 2017 Jun 7;5:e3373. doi: 10.7717/peerj.3373 (PMC5466002; doi:10.7717/peerj.3373)
Supplement: Supplemental Information 8 — This archive includes all data and analysis files referred to in the main text and supplementary files that are needed to reproduce the shown results. See GuideToFiles.txt for naming schemes and contents of each subfolder included in this archive, and File S1 for analysis set-ups and further background information. [file peerj-05-3373-s008.zip › Step6_FinalDating/Scenario_0_no_constraint.xml]

<?xml version="1.0" standalone="yes"?>

<!-- Generated by BEAUTi v1.8.2                                              -->
<!--       by Alexei J. Drummond, Andrew Rambaut and Marc A. Suchard         -->
<!--       Department of Computer Science, University of Auckland and        -->
<!--       Institute of Evolutionary Biology, University of Edinburgh        -->
<!--       David Geffen School of Medicine, University of California, Los Angeles-->
<!--       http://beast.bio.ed.ac.uk/                                        -->
<beast>

        <!-- The list of taxa to be analysed (can also include dates/ages).          -->
        <!-- ntax=42                                                                 -->
        <taxa id="taxa">
                <taxon id="Agelanthus_sansibarensis"/>
                <taxon id="Alepis_flavida"/>
                <taxon id="Amyema_glabra"/>
                <taxon id="Amyema_queenslandica"/>
                <taxon id="Amylotheca_duthieana"/>
                <taxon id="Atkinsonia_ligustrina"/>
                <taxon id="Bakerella_sp_Nickrent_4161"/>
                <taxon id="Benthamina_alyxifolia"/>
                <taxon id="Cecarria_obtusifolia"/>
                <taxon id="Cladocolea_gracilis"/>
                <taxon id="Dactyliophora_novaeguineae"/>
                <taxon id="Decaisnina_triflora"/>
                <taxon id="Desmaria_mutabilis"/>
                <taxon id="Emelianthe_panganensis"/>
                <taxon id="Erianthemum_dregei"/>
                <taxon id="Gaiadendron_punctatum"/>
                <taxon id="Globimetula_dinklagei"/>
                <taxon id="Ileostylus_micranthus"/>
                <taxon id="Ligaria_cuneifolia"/>
                <taxon id="Loranthus_europaeus"/>
                <taxon id="Loxanthera_speciosa"/>
                <taxon id="Lysiana_filifolia"/>
                <taxon id="Macrosolen_cochinchinensis"/>
                <taxon id="Moquiniella_rubra"/>
                <taxon id="Muellerina_eucalyptoides"/>
                <taxon id="Notanthera_heterophylla"/>
                <taxon id="Nuytsia_floribunda"/>
                <taxon id="Oedina_pendens"/>
                <taxon id="Oncocalyx_sulfureus"/>
                <taxon id="Oryctanthus_occidentalis"/>
                <taxon id="Passovia_pyrifolia"/>
                <taxon id="Peraxilla_tetrapetala"/>
                <taxon id="Phragmanthera_crassicaulis"/>
                <taxon id="Scurrula_ferruginea"/>
                <taxon id="Socratina_bemarivensis"/>
                <taxon id="Struthanthus_oerstedii"/>
                <taxon id="Struthanthus_woodsonii"/>
                <taxon id="Taxillus_chinensis"/>
                <taxon id="Tripodanthus_acutifolius"/>
                <taxon id="Tristerix_corymbosus"/>
                <taxon id="Tupeia_antarctica"/>
                <taxon id="Vanwykia_remota"/>
        </taxa>

        <!-- The sequence alignment (each sequence refers to a taxon above).         -->
        <!-- ntax=42 nchar=1800                                                      -->
        <alignment id="alignment1" dataType="nucleotide">
                <sequence>
                        <taxon idref="Agelanthus_sansibarensis"/>
                        --GTTGATCCTGCCAGTAGTCATATGCTTGTCTCAAAGATTAAGCCATGCATGTGTAAGTATGAACTAATTCAGACTGTGAAACTGCGAATGGCTCATTAAATCAGTTATAGTTTGTTTGATGGTATTTGCTACTCGGATAACCGTAGTAATTCTAGAGCTAATACGTGCACCGAACCCCGACTCCTGTGGAAGGGATGCATTTATTAGATAAAAGGTCGAC---GGCTCT--GCCCGTTGTTCTGATGAATCATGATAACTTGACGGATCGCACGGCCATCGTGCCGGCGACGCATCATTCAAATTTCTGCCCTATCAACTTTCGATGGTAGGATAGTGGCCTACCATGGTTTTGACGGGTGACGGAGAATTAGGGTTCGATTCCGGAGAGGGAGCCTGAGAAACGGCTACCACATCCAAGGAAGGCAGCAGGCGCGCAAATTACCCAATCCTGACACGGGGAGGTAGTGACAATAAATAACAATACCGGGCTCTATGAGTCTGGTAATTGGAATGAGTACAATCTAAATCCCTTAACGAGGATCCATTGAAGGGCAAGTCTGGTGCCAGCAGCCGCGGTAATTCCAGCTCCAATAGCGTATATTTAAGTTGTTGCAGTTAAAAAGCTCGTAGTTGGACCTTGGGTTGGGTCGATCGGTCCGCCTTCAGGTGTGTACCGGTCGTCCCGTCCCTTCTGCCGGCGATGCGCTCCTGGCCTTAATTGGCCGGGTCGTGCCTCCGGTGCTGTTACTTTGAAGAAATTAGAGTGCTCAAAGCAAGCCTACGCTCTGGATACATTAGCATGGGATAACATCATAGGATTTCGGTCCTATT--GTTGGCCTTCGGGATCGGAGTAATGATTAACAGGGACAGTCGGGGGCATTCGTATTTCATAGTCAGAGGTGAAATTCTTGGATTTATGAAAGACGAACAACTGCGAAAGCATTT--------GCCAAGGATGTTTTCATTAATCAAGAACGAAAGTTGGGGGCTCGAAGACGATCAGATACCGTCCTAGTCTCAACCATAAACGATGCCGACCAGGGATCAGCGGATGTTACTTGTAGGACTCCGCTGGCACCTTATGAGAAATCAAAGTTTTTGGGTTCCGGGGGGAGTATGGTCGCAAGGCTGAAACTTAAAGGAATTGACGGAAGGGCACCACCAGGAGTGGAGCCTGCGGCTTAATTTGACTCAACACGGGAAAACTTACCAGGTCCAGACATAGTAAGGATTGACAGACTGAGAGCTCTTTCTCGATTCTATGGGTGGTGGTGCATGGCCGTTCTTAGTTGGTGGAGCGATTTGTCTGGTTAATTCCGTTAACGAACGAGACCTCAGCCTGCTAACTAGCTACGTGGAGGTGTACCTCCATGGCTAGCTTCTTAGAGGGACTATGGCCTTTTAGGCCACGGAAGTTTGAGGCAATAACAGGTCTGTGATGCCCTTAGATGTTCTGGGCCGCACGCGCGCTACACTGATGTATTCAACGAGTCTATAGCCTTGGCCGACAGGCCCGGGTAATCTTTGAAATTTCATCGTGATGGGGATAGATCATTGCAATTGTTGGTCTTCAACGAGGAATTCCTAGTAAGCGCGAGTCATCAGCTCGCGTTGACTACGTCCCTGCCCTTTGTACACACCGCCCGTCGCTCCTACCGATTGAATGGTCCGGTGAAGTGTTCGGATCGAGGCGACGCGGGCGGT--TCGCTGCC-CGCGACGTCGCGAGAAGTCCACTGAACCTTATCATTTAGAGGAAGGA---------------------------
                </sequence>
                <sequence>
                        <taxon idref="Alepis_flavida"/>
                        TGGTTGATCCTGCCAGTAGTCATATGCTTGTCTCAAAGATTAAGCCATGCATGTGTAAGTATGAACTAATTCAGACTGTGAAACTGCGAATGGCTCATTAAATCAGTTATAGTTTGTTTGATGGTATCTGCTACTCGGATAACCGTAGTAATTCTAGAGCTAATACGTGCAACAAACCCCGAC--TTCCGGAAGGGATGCATTTATTAGATAAAAGGTCGAC---GGCTCT--GCCCGTTGCTTTGATGATTCATGATAACTCGACGGATCGCACGGCCCTCGTGCCGGCGACGCATCATTCAAATTTCTGCCCTATCAACTTTCGATGGTAGGATAGTGGCCTACCATGGTGATGACGGGTGACGGAGAATTAGGGTTCGATTCCGGAGAGGGAGCCTGAGAAACGGCTACCACATCCAAGGAAGGCAGCAGGCGCGCAAATTACCCAATCCTGACACGGGGAGGTAGTGACAATAAATAACAATACCGGGCTCT-TGAGTCTGGTAATTGGAATGAGTACAATCTAAATTCCTTAACGAGGATCAATTGGAGGGCAAGTCTGGTGCCAGCAGCCGCGGTAATTCCAGCTCCAATAGCGTATATTTAAGTTGTTGCAGTTAAAAAGCTCGTAGTTGGACCTTGGGTTGGGTCGATCGGTCCGCCGTTAGGTGTGTACCGGTCGGCCTGTCCCTTCTACCGGCGATGCGCTCCTGGACTTAATTGGCCGGGTCGTGCCTCCGGTGCTGTTACTTTGAAGAAATTAGAGTGCTCAAAGCAAGCCTACGCTCTGGATACATTAGCATGGGATAACATCATAGGATTTCGGTCCTATTCTGTTGGCCTTCGGGATCGGAGTAATGATTAACAGGGACAGTCGGGGGCATTCGTATTTCATAGTCAGAGGTGAAATTCTTGGATTTATGAAAGACGAACAACTGCGAAAGCATTT--------GCCAAGGATGTTTTCATTAATCAAGAACGAAAGTTGGGGGCTCGAAGACGATCAGATACCGTCCTAGTCTCAACCATAAACGATGCCGACCAGGGATCAGCGGATGTTACTTTTAGGACTCCGCTGGCACCTTATGAGAAATCAAAGTTTTTGGGTTCCGGGGGGAGTATGGTCGCAAGGCTGAAACTTAAAGGAATTGACGGAAGGGCACCACCAGGAGTGGAGCCTGCGGCTTAATTTGACTCAACACGGGGAAACTTACCAGGTCCAGACATAGTAAGGATTGACAGACTGAGAGCTCTTTCTTGATTCTATGGGTGGTGGTGCATGGCCGTTCTTAGTTGGTGGAGCGATTTGTCTGGTTAATTCCGTTAACGAACGAGACCTCAGCCTGCTAACTAGCTACATGGAGGTATCCCTCCATGGCTAGCTTCTTAGAGGGACTATGGCCTTTTAGGCCACGGAAGTTTGAGGCAATAACAGGTCTGTGATGCCCTTAGATGTTCTGGGCCGCACGCGCGCTACACTGATGTATTCAACGAGTCTATAGCCTTGGCCGACAGGCCCGGGTAATCTTTGAAATTTCATCGTGATGGGGATAGATCATTGCAATTGTTGGTCTTCAACGAGGAATTCCTAGTAAGCGCGAGTCATCAGCTCGCGTTGACTACGTCCCTGCCCTTTGTACACACCGCCCGTCGCTCCTACCGATTGAATGGTCCGGTGAAGTGTTCGGATCGCGGCGACGTGGGCGGT--TCGCTGCC-GGCGACGTCGCGAGAAGTCCACTGAACCTTATCATTTAGAGGA-------------------------------
                </sequence>
                <sequence>
                        <taxon idref="Amyema_glabra"/>
                        -GGTTGATCCTGCCAGTAGTCATATGCTTGTCTCAAAGATTAAGCCATGCATGTGTAAGTATGAACTAATTCAGACTGTGAAACTGCGAATGGCTCATTAAATCAGTTATAGTTTGTTTGATGGTATTTGCTACTCGGATAACCGTAGTAATTCTAGAGCTAATACGTGCACCAAACCCCGAC--TTCTGGAAGGGATGCATTTATTAGATAAAAGGTCGAC---GGCTTC--GCCCGTTGCTCTGATGAATCATGATAACTTGACGGATCGCACGGCCATCGTGCCGGCGACGCATCATTCAAATTTCTGCCCTATCAACTTTCGATGGTAGGATAGTGGCCTACCATGGTGATGACGGGTGACGGAGAATTAGGGTTCGATTCCGGAGAGGGAGCCTGAGAAACGGCTACCACATCCAAGGAAGGCAGCAGGCGCGCAAATTACCCAATCCTGACACGGGGAGGTAGTGACAATAAATAACAATACCGGGCTCAATGAGTCTGGTAATTGGAATGAGTACAATCTAAATCCCTTAACGAGGATCCATTGGAGGGCAAGTCTGGTGCCAGCAGCCGCGGTAATTCCAGCTCCAATAGCGTATATTTAAGTTGTTGCAGTTAAAAAGCTCGTAGTTGGACCTTGGGTTGGGTCGATCGGTCCGCCGCCAGGTGTGTACCGGTCGGCCTGTCCCTTCTACCGGCGATGCGCTCCTTGCCTTAATTGGCCGGGTCGTGCCTCCGGTGCTGTTACTTTGAAGAAATTAGAGTGCTCAAAGCAAGCCTACGCTCTGGATACATTAGCATGGGATAACATCATAGGATTTCGGTCCTATTCTGTTGGCCTTCGGGATCGGAGTAATGATTAACAGGGACAGTCGGGGGCATTCGTATTTCATAGTCAGAGGTGAAATTCTTGGATTTATGAAAGACGAACAACTGCGAAAGCATTT--------GCCAAGGATGTTTTCATTAATCAAGAACGAAAGTTGGGGGCTCGAAGACGATCAGATACCGTCCTAGTCTCAACCATAAACGATGCCGACCAGGGATCAGCGGACGTTACTTATAGGACACCGCTGGCACCTTATGAGAAATCAAAGTTTTTGGGTTCCGGGGGGAGTATGGTCGCAAGGCTGAAACTTAAAGGAATTGACGGAAGGGCACCACCAGGAGTGGAGCCTGCGGCTTAATTTGACTCAACACGGGGAAACTTACCAGGTCCAGACATAGTAAGGATTGACAGACTGAGAGCTCTTTCTAGATTCTATGGGTGGTGGTGCATGGCCGTTCTTAGTTGGTGGAGCGATTTGTCTGGTTAATTCCGTTAACGAACGAGACCTCAGCCTGCTAACTAGCTACGTGGAGGTATCCCTCCATGGCTAGCTTCTTAGAGGGACTATGGCCTTTTAGGCCACGGAAGTTTGAGGCAATAACAGGTCTGTGATGCCCTTAGATGTTCTGGGCCGCACGCGCGCTACACTGATGTATTCAACGAGTCTATAGCCTTGGCCGACAGGCCCGGGTAATCTTTGAAATTTCATCGTGATGGGGATAGATCATTGCAATTGTTGGTCTTCAACGAGGAATTCCTAGTAAGCGCGAGTCATCAGCTCGCGTTGACTACGTCCCTGCCCTTTGTACACACCGCCCGTCGCTCCTACCGATTGAATGGTCCGGTGAAGTGTTCGGATCGAGGCGACGTGGGCGGT--ACGCTGCC-CGCGACGTCGCGAGAAGTCCACTGAACCTTATCATTTAGAGGAA------------------------------
                </sequence>
                <sequence>
                        <taxon idref="Amyema_queenslandica"/>
                        -------------------------------------------------------TAAGTATGAACTAATTCAGACTGTGAAACTGCGAATGGCTCATTAAATCAGTTATAGTTTGTTTGATGGTATTTGCTACTCGGATAACCGTAGTAATTCTAGAGCTAATACGTGCACCAAACCCCGAC--TTCTGGAAGGGACGCATTTATTAGATAAAAGGTCGACGCGGGCCCT--GCCCGTTGCTCTGATGAATCATGATAACTTGACGGATCGCACGGCCCTCGTGCCGGCGACGCATCATTCAAATTTCTGCCCTATCAACTTTCGATGGTAGGATAGTGGCCTACCATGGTGATGACGGGTGACGGAGAATTAGGGTTCGATTCCGGAGAGGGAGCCTGAGAAACGGCTACCACATCCAAGGAAGGCAGCAGGCGCGCAAATTACCCAATCCTGACACGGGGAGGTAGTGACAATAAATAACAATACCGGGCTCTACGAGTCTGGTAATTGGAATGAGTACAATCTAAATCCCTTAACGAGGATCCATTGGAGGGCAAGTCTGGTGCCAGCAGCCGCGGTAATTCCAGCTCCAATAGCGTATATTTAAGTTGTTGCAGTTAAAAAGCTCGTAGTTGGACCTTGGGCTGGGTCGATCGGTCCGCCGCCAGGTGTGTACCGGTCGGCCCGTCCCTTCTACCGGCGATGCGCTCCTGGCCTTAATTGGCCGGGTCGTGCCTCCGGTGCTGTTACTTTGAAGAAATTAGAGTGCTCAAAGCAAGCCTACGCTCTGGATACATTAGCATGGGATAACATCATAGGATTTCGGTCCTATTCTGTTGGCCTTCGGGATCGGAGTAATGATTAACAGGGACAGTCGGGGGCATTCGTATTTCATAGTCAGAGGTGAAATTCTTGGATTTATGAAAGACGAACAACTGCGAAAGCATTT--------GCCAAGGATGTTTTCATTAATCAAGAACGAAAGTTGGGGGCTCGAAGACGATCAGATACCGTCCTAGTCTCAACCATAAACGATGCCGACCAGGGATCAGCGGATGTTACTTACAGGACTCCGCTGGCACCTTATGAGAAATCAAAGTTTTTGGGTTCCGGGGGGAGTATGGTCGCAAGGCTGAAACTTAAAGGAATTGACGGAAGGGCACCACCAGGAGTGGAGCCTGCGGCTTAATTTGACTCAACACGGGGAAACTTACCAGGTCCAGACATAGTAAGGATTGACAGACTGAGAGCTCTTTCTAGATTCTATGGGTGGTGGTGCATGGCCGTTCTTAGTTGGTGGAGCGATTTGTCTGGTTAATTCCGTTAACGAACGAGACCTCAGCCTGCTAACTAGCTACATGGAGGTACCCCTCCATGGCTAGCTTCTTAGAGGGACTATGGCCTTTTAGGCCACGGAAGTTTGAGGCAATAACAGGTCTGTGATGCCCTTAGATGTTCTGGGCCGCACGCGCGCTACACTGATGTATTCAACGAGTCTATAGCCTTGGCCGACAGGCCCGGGTAATCTTTGAAATTTCATCGTGATGGGGATAGATCATTGCAATTGTTGGTCTTCAACGAGGAATTCCTAGTAAGCGCGAGTCATCAGCTCGCGTTGACTACGTCCCTGCCCTTTGTACACACCGCCCGTCGCTCCTACCGATTGAATGGTCCGGTGAAGTGTTCGGATCGCGGCGACGTGGGCGGT--TCGCGGCC-CGCGACGTCGCGAGAAGT--------------------------------------------------------
                </sequence>
                <sequence>
                        <taxon idref="Amylotheca_duthieana"/>
                        ------------------------------------------------------------ATGAACTAATTCAGACTGTGAAACTGCGAATGGCTCATTAAATCAGTTATAGTTTGTTTGATGGTATTTGCTACTCGGATAACCGTAGTAATTCTAGAGCTAATACGTGCACCGAACCCCGAC--TTCTGGAAGGGATGCATTTATTAGATAAAAGGTCGACGCGGGCTTCGTGCCCGTTGCTCTGATGAATCATGATAACTTGACGGATCGCACGGCCTTTGTGCCGGCGACGCATCATTCAAATTTCTGCCCTATCAACTTTCGATGGTAGGATAGTGGCCTACCATGGTGATGACGGGTGACGGAGAATTAGGGTTCGATTCCGGAGAGGGAGCCTGAGAAACGGCTACCACATCCAAGGAAGGCAGCAGGCGCGCAAATTACCCAATCCTGACACGGGGAGGTAGTGACAATAAATAACAATACCGGGCTCTACGAGTCTGGTAATTGGAATGAGTACAATCTAAATCCCTTAACGAGGATCCATTGGAGGGCAAGTCTGGTGCCAGCAGCCG-------------------------------------------------------------------------------------------------------------------------------------------------------------------------------------------------------------------------------------------------------------------------------------------------------------------------------------------------------------------------------------------------------------------------------------------------------------------------------------------------------------------------------------------------------------------------------------------------------------------------------------------------------------------------------------------------------------------------GGGTGGTGGTGCATGGCCGTTCTTAGTTAGTGGAGCGATTTGTCTGGTTAATTCCGTTAACGAACGAGACCTCAGCCTGCTAACTAGCTACATGGAGGTATCCCTCCATGGCTAGCTTCTTAGAGGGACTATGGCCTTTTAGGTCACGGAAGTTTGAGGCAATAACAGGTCTGTGATGCCCTTAGATGTTCTGGGCCGCACGCGCGCTACACTGATGTATTCATCGAGTCTATAGCCTTGGCCGACAGGTCCGGGTAATCTTTGAAATTTCATCGTGATGGGGATAGATCATTGCAATTGTTGGTCTTCAACGAGGAATTCCTAGTAAGCGCGAGTCATCAGCTCGCGTTGACTACATCCCTGCCCTTTGTACACACCGCCCGTCGCTCCTACCGATTGAATGGTCCGGTGAAGTGTTCGGATCGCGGCGACGTGGGCGGT--TCGCCGCC-AGCGACGTCGCGAGAAGTCCACTGAACCTTATCATTTAGAGGAAGGAGAAGTCGTAACAAGATTTCCGTAGGTG
                </sequence>
                <sequence>
                        <taxon idref="Atkinsonia_ligustrina"/>
                        ----------------------------------------------------------GTATGAACTAATTCAGACTGTGAAACTGCGAATGGCTCATTAAATCAGTTATAGTTTGTTTGATGGTATCTGCTACTCGGATAACCGTAGTAATTCTAGAGCTAATACGTGCAACAAACCCCGAC--TTTTGGAAGGGATGCATTTATTAGATAAAAGGTCGACGCGGGCTCT--GCCCGTTGCTCTGATGATTCATGATAACTCGACGGATCGCACGGCCCTCGTGCCGGCGACGCATCATTCAAATTTCTGCCCTATCAACTTTCGATGGTAGGATAGTGGCCTACCATGGTGATGACGGGTGACGGAGAATTAGGGTTCGATTCCGGAGAGGGAGCCTGAGAAACGGCTACCACATCCAAGGAAGGCAGCAGGCGCGCAAATTACCCAATCCTGACACGGGGAGGTAGTGACAATAAATAACAATACCGGGCTCTATGAGTCTGGTAATTGGAATGAGTACAATCTAAATCCCTTAACGAGGATCCATTGGAGGGCAAGTCTGGTGCCAGCAGCCGCGGTAATTCCAGCTCCAATAGCGTATATTTAAGTTGTTGCAGTTAAAAAGCTCGTAGTTGGACCTTGGGTTGGGTCGATCGGTCCGCCGTTAGGTGTGTACCGGTCGGCCTGTCCCTTCTACCGGCGATGCGCTCCTGGCCTTAATTGGCCGGGTCGTGCCTCCGGTGCTGCTACTTTGAAGAAATTAGAGTGCTCAAAGCAAGCCTACGCTCTGGATACATTAGCATGGGATAACATCATAGGATTTCGGTCCTATTCTGTTGGCCTTCGGGATCGGAGTAATGATTAACAGGGACAGTCGGGGGCATTCGTATTTCATAGTCAGAGGTGAAATTCTTGGATTTATGAAAGACGAACAACTGCGAAAGCATTT--------GCCAAGGATGTTTTCATTAATCAAGAACGAAAGTTGGGGGCTCGAAGACGATCAGATACCGTCCTAGTCTCAGCCATAAACGATGCTGACCAGGGATCAGCGGATGTTACTTTTAGGACTCCGCTGGCACCTTATGAGAAATCAAAGTTTTTGGGTTCCGGGGGGAGTATGGTCGCAAGGCTGAAACTTAAAGGAATTGACGGAAGGGCACCACCAGGAGTGGAGCCTGCGGCTTAATTTGACTCAACACGGGGAAACTTACCAGGTCCAGACATAGTAAGGATTGACAGACTGAGAGCTCTTTCTTGATTCTATGGGTGGTGGTGCATGGCCGTTCTTAGTTGGTGGAGCGATTTGTCTGGTTAATTCCGTTAACGAACGAGACCTCAGCCTGCTAACTAGCTACATGGAGGTATCCCTCCATGGCTAGCTTCTTAGAGGGACTATGGCCTTTTAGGCCACGGAAGTTTGAGGCAATAACAGGTCTGTGATGCCCTTAGATGTTCTGGGCCGCACGCGCGCTACACTGATGTATTCAACGAGTCTATAGCCTTGGCCGACAGGCCCGGGTAATCTTTGAAATTTCATCGTGATGGGGATAGATCATTGCAATTGTTGGTCTTCAACGAGGAATTCCTAGTAAGCGCGAGTCATCAGCTCGCGTTGACTACGTCCCTGCCCTTTGTACACACCGCCCGTCGCTCCTCCCGATTGAATGGTCCGGTG-AGTGTTCGGATCGCGGCGACGTGGGCGGT--TCGCTGCC-GGCGACGTCGCGA-------------------------------------------------------------
                </sequence>
                <sequence>
                        <taxon idref="Bakerella_sp_Nickrent_4161"/>
                        --------------------------------------------CCATGCATGTGTAAGTATGAACTAATTCAGACTGTGAAACTGCGAATGGCTCATTAAATCAGTTATAGTTTGTTTGATGGTATTTGCTACTCGGATAACCGTAGTAATTCTAGAGCTAATACGTGCACCAAACCCCGACTTTTCCGGAAGGGACGCATTTATTAGATAAAAGGTCGACGCGGGCTCT--GCCCGTTGTTCTGATGAATCATGATAACTTGACGGATCGCACGGTCATCGCGCCGGCGACGCATCATTCAAATTTCTGCCCTATCAACTTTCGATGGTAGGATAGTGGCCTACCATGGTTTTGACGGGTGACGGAGAATTAGGGTTCGATTCCGGAGAGGGAGCCTGAGAAACGGCTACCACATCCAAGGAAGGCAGCAGGCGCGCAAATTACCCAATCCTGACACGGGGAGGTAGTGACAATAAATAACAATACCGGGCTCTACGAGTCTGGTAATTGGAATGAGTACAATCTAAATCCCTTAACGAGGATCCATTGGAGGGCAAGTCTGGTGCCAGCAGCCGCGGTAATTCCAGCTCCAATAGCGTATATTTAAGTTGTTGCAGTTAAAAAGCTCGTAGTTGGACCTTGGGCTGGGTCGATCGGTCCGCCGTCAGGTGTGTACCGGTCGGCCCGTCCCTTCTACCGGCGATGCGCTCCTGGCCTTAATTGGCCGGGTCGTGCCTCCGGTGCTGTTACTTTGAAGAAATTAGAGTGCTCAAAGCAAGCCTACGCTCTGGATATATTAGCATGGGATAACATCATAGGATTTCGGTCCTATTCTGTTGGCCTTCGGGATCGGAGTAATGATTAACAGGGACAGTCGGGGGCATTCGTATTTCATAGTCAGAGGTGAAATTCTTGGATTTATGAAAGACGAACAACTGCGAAAGCATTT--------GCCAAGGATGTTTTCATTAATCAAGAACGAAAGTTGGGGGCTCGAAGACGATCAGATACCGTCCTAGTCTCAACCATAAACGATGCCGACCAGGGATCAGCGGATGTTACTTTTAGGACTCCGCTGGCACCTTATGAGAAATCAAAGTTTTTGGGTTCCGGGGGGAGTATGGTCGCAAGGCTGAAACTTAAAGGAATTGACGGAAGGGCACCACCAGGAGTGGAGCCTGCGGCTTAATTTGACTCAACACGGGGAAACTTACCAGGTCCAGACATAGTAAGGATTGACAGACTGAGAGCTCTTTCTAGATTCTATGGGTGGTGGTGCATGGCCGTTCTTAGTTGGTGGAGCGATTTGTCTGGTTAATTCCGTTAACGAACGAGACCTCAGCCTGCTAACTAGCTACGCGGAGGTATCCCTCCGTGGCTAGCTTCTTAGAGGGACTATGGCCTTTTAGGCCACGGAAGTTTGAGGCAATAACAGGTCTGTGATGCCCTTAGATGTTCTGGGCCGCACGCGCGCTACACTGATGTATTCAACGAGTCTATAGCCTTGGCCGACAGGCCCGGGTAATCTTTGAAATTTCATCGTGATGGGGATAGATCATTGCAATTGTTGGTCTTCAACGAGGAATTCCTAGTAAGCGCGAGTCATCAGCTCGCGTTGACTACGTCCCTGCCCTTTGTACACACCGCCCGTCGCTCCTACCGATTGAATGGTCCGGTGAAGTGTTCGGATCGAGGCGACGCGGGCGGT--TCGCTGCC-CGCGACGTCGCGAGAAGTCCACTGA-------------------------------------------------
                </sequence>
                <sequence>
                        <taxon idref="Benthamina_alyxifolia"/>
                        -------TCCTGCCAGTACTCATATGCTTGTCTCAAAGATTAAGCCATGCATGTGTAAGTATGAACTAATTCAGACTGTGAAACTGCGAATGGCTCATTAAATCAGTTATAGTTTGTTTGATGGTATTTGCTACTCGGATAACCGTAGTAATTCTAGAGCTAATACGTGCACCAAACCCCGAC-TTCCTGGAAGGGATGCATTTATTAGATAAAAGGTCGACGCGGGCTCT--GTCCGTTGCTCTGATGAATCATGATAACTTGACGGATCGCATGGCCTTCGCGCCGGCGACGCATCATTCAAATTTCTGCCCTATCAACTTTCGATGGTAGGATAGTGGCCTACCATGGTGATGACGGGTGACGGAGAATTAGGGTTCGATTCCGGAGAGGGAGCCTGAGAAACGGCTACCACATCCAAGGAAGGCAGCAGGCGCGCAAATTACCCAATCCTGACACGGGGAGGTAGTGACAATAAATAACAATACCGGGCTCTACGAGTCTGGTAATTGGAATGAGTACAATCTAAATCCCTTAACGAGGATCCATTGGAGGGCAAGTCTGGTGCCAGCAGCCGCGGTAATTCCAGCTCCAATAGCGTATATTTAAGTTGTTGCAGTTAAAAAGCTCGTAGTTGGACCTTGGGCTGGGTCGATCGGTCCGCCGCCAGGTGTGTACCGGTCGGCCTGTCCCTTCTACCGGCGATGCGCTCCTGGCCTTAATTGGCCGGGTCGTGCCTCCGGTGCTGTTACTTTGAAGAAATTAGAGTGCTCAAAGCAAGCCTACGCCCTGGATACATTAGCATGGGATAACATCATAGGATTTCGGTCCTATTCTGTTGGCCTTCGGGATCGGAGTAATGATTAACAGGGACAGTCGGGGGCATTCGTATTTCATAGTCAGAGGTGAAACTCTTGGATTTATGAAAGACGAACAACTGCGAAAGCATTT--------GCCAAGGATGTTTTCATTAATCAAGAACGAAAGTTGGGGGCTCGAAGACGATCAGATACCGTCCTAGTCTCAACCATAAACGATGCCGACCAGGGATCAGCGGATGTTACTTATAGGACTCCGCTGGCACCTTATGAGAAATCAAAGTTTTTGGGTTCCGGGGGGAGTATGGTCGCAAGGCTGAAACTTAAAGGAATTGACGGAAGGGCACCACCAGGAGTGGAGCCTGCGGCTTAATTTGACTCAACACGGGGAAACTTACCAGGTCCAGACATAGTAAGGATTGACAGATTGAGAGCTCTTCCTAGATTCTATGGGTGGTGGTGCATGGCCGTTCTTAGTTGGTGGAGCGATTTGTCTGGTTAATTCCGTTAACGAACGAGACCTCAGCCTGCTAACTAGCTACATGGAGGTATCCCTCCATGGCTAGCTTCTTAGAGGGACTATGGCCTTTTAGGCCACGGAAGTTTGAGGCAATAACAGGTCTGTGATGCCCTTAGATGTTCTGGGCCGCACGCGCGCTACACTGATGTATTCAACGAGTCTATAGCCTTGGCCGACAGGCCCGGGTAATCTTTGAAATTTCATCGTGATGGGGATAGATCATTGCAATTGTTGGTCTTCAACGAGGAATTCCTAGTAAGCGCGAGTCATCAGCTCGCGTTGACTACGTCCCTGCCCTTTGTACACACCGCCCGTCGCTCCTACCGATTGAATGGTCCGGTGAAGTGTTCGGATCGAGGCGACGCGGGCGGT-CTTGCGGCCCCGCGACGTCGTGAGAAGTCCACTGAACCTTATCATTTAGAGGAAGGAGAAGTCGTAACAAGG------------
                </sequence>
                <sequence>
                        <taxon idref="Cecarria_obtusifolia"/>
                        -------TCCTGCCAGTACTCATATGCTTGTCTCAAAGATTAAGCCATGCATGTGTAAGTATGAACTAATTCAGACTGTGAAACTGCGAATGGCTCATTAAATCAGTTATAGTTTGTTTGATGGTATTTGCTACTCGGATAACCGTAGTAATTCTAGAGCTAATACGTGCACCAAACCCCGAC--TTTTGGAAGGGACGCATTTATTAGATAAAAGGTCAACGCGAGCTTT--GCTCGTTGCTCTGACGACTCATGATAACTTGACGGATCGCACGGCCTTCGTGCCGGCGACGCATCATTCAAATTTCTGCCCTATCAACTTTCGATGGTAGGATAGTGGCCTACCATGGTGATGACGGGTGACGGAGAATTAGGGTTCGATTCCGGAGAGGGAGCCTGAGAAACGGCTACCACATCCAAGGAAGGCAGCAGGCGCGCAAATTACCCAATCCTGACACGGGGAGGTAGTGACAATAAATAACAATACCGGGCTCTTTGAGTCTGGTAATTGGAATGAGTACAATCTAAATCCCTTAACGAGGATCCATTGGAGGGCAAGTCTGGTGCCAGCAGCCGCGGTAATTCCAGCTCCAATAGCGTATATTTAAGTTGTTGCAGTTAAAAAGCTCGTAGTTGGACCTTGGGCTGGGTCGATCGGTCCGCCGCCAGGTGTGCACCGGCCGGCCCGTCCTTTCTACCGGCGATGCGCTCCTGGCCTTGATTGGCCGGGTCGTGCCTCCGGTGCTGTTACTTTGAAGAAATTAGAGTGCTCAAAGCAAGCCTACGCTCTGGATACATTAGCATGGGATAACATCATAGGATTTCGGTCCTATTCTGTTGGCCTTCGGGATCGGAGTAATGATTAACAGGGACAGTCGGGGGCATTCGTATTTCATAGTCAGAGGTGAAATTCTTGGATTTATGAAAGACGAACAACTGCGAAAGCATTT--------GCCAAGGATGTTTTCATTAATCAAGAACGAAAGTTGGGGGCTCGAAGACGATCAGATACCGTCCTAGTCTCAACCATAAACGATGCCGACCAGGGATCAGCGGATGTTGCTTAAAGGACTCCGCTGTCACCTTATGAGAAATCAAAGTTTTTGGGTTCCGGGGGGAGTATGGTCGCAAGGCTGAAACTTAAAGGAATTGACGGAAGGGCACCACCAGGAGTGGAGCCTGCGGCTTAATTTGACTCAACACGGGGAAACTTACCAGGTCCAGACATAGTAAGGATTGACAGACTGAGAGCTCTTTCTAGATTCTATGGGTGGTGGTGCATGGCCGTTCTTAGTTGGTGGAGCGATTTGTCTGGTTAATTCCGTTAACGAACGAGACCTCAGCCTGCTAACTAGCTACATGGAGGTATCCCTCCATGGCTAGCTTCTTAGAGGGACTATGGCCTTTTAGGCCATGGAACTTTGAGGCAATAACAGGTTTGTGACGCCCTTAGATGTTGTGGGCCGCACGCGCGCTACACTGATGTATTCAACGAGTCTATAGCCTTGGCCGACAGTCCCGGGTAATCTTTCAAATTTCATCGTGATGGGGATAGATCATTGCAATTGTTGGTCTTCAACGAGGAATTCGTAGTACGCGCGCGTCATCAGCTCGCGTTGACTACGTCCCAGCCCTTTGTACACACCGCCCGTCGCTCCTACCGATTGAATGGTCCGGTGAAGTGTTCGGATCGCGGCGACGTGGGCGGT--TCGCTGCC-CGCGACGTCACGAGAAGTCCACTGAACCTTATCATTTAGAGGAAGGAGAAGTCGTAACAAGGTTTCCGTAGGTG
                </sequence>
                <sequence>
                        <taxon idref="Cladocolea_gracilis"/>
                        ------------------------------------------------------------ATGAACTAATTCAGACTGTGAAACTGCGAATGGCTCATTAAATCAGTTATAGTTTGTTTGATGGTATCTGCTACTCGGATAACCGTAGTAATGCTAGAGCTAATACGTGCACCACCCCCCGAC--TTTTGGAAGGGACGCATTTATTAGATAAAAGGTCGACGCGGGCTCT--GCCCGTTGCTCTGATGATTCATGATAACTCGACGGATCGCACGGCCCTCGTGCCGGCGACGCATCATTCAAATTTCTGCCCTATCAACTTTCGATGGTAGGATAGTGGCCTACCATGGTGATGACGGGTGACGGAGAATTAGGGTTCGATTCCGGAGAGGGAGCCTGAGAAACGGCTACCACATCCAAGGAAGGCAGCAGGCGCGTAAATTACCCAATCCTGACACGGGGAGGTAGTGACAATAAATAACAATACCGGGCTCTATGAGTCTGGTAATTGGAATGAGTACAATCTAAATCCCTTAACGAGGATCCATTGGAGGGCAAGTCTGGTGCCAGCAGCCGCGGTAATTCCAGCTCCAATAGCGTATATTTAAGTTGTTGCAGTTAAAAAGCTAGTAGTTGGACCTTGGGTTGGGTCGATCGGTCCGCCGTTAGGTGTGTACCGGTCGGCCTGTCCCTTCTACCGGCGATGCGCTCCTGGCCTTAATTGGCCGGGTCGTGCCTCCGGTGCTGTTACTTTGAAGAAATTAGAGTGCTCAAAGCAAGCCTACGCTCTGGATACATTAGCATGGGATAACATCATAGGATTTCGGTCCTATTCTGTTGGCCTTCGGGATCGGAGTAATGATTAACAGGGACAGTCGGGGGCATTCGTATTTCATAGTCAGAGGTGAAATTCTTGGATTTATGAAAGACGAACAACTGCGAAAGCATTT--------GCCAAGGATGTTTTCATTAATCAAGAACGAAAGTTGGGGGCTCGAAGACGATCAGATACCGTCCTAGTCTCAACCATAAACGATGCCGACCAGGGATCAGCGGATGTTACTTATAGGACTCCGCTGGCACCTTATGAGAAATCAAAGTTTTTGGGTTCCGGGGGGAGTATGGTCGCAAGGCTGAAACTTAAAGGAATTGACGGAAGGGCACCACCAGGAGTGGAGCCTGCGGCTTAATTTGACTCAACACGGGGAAACTTACCAGGTCCAGACATAGTAAGGATTGACAGACTGAGAGCTCTTTCTTGATTCTATGGGTGGTGGTGCATGGCCGTTCTTAGTTGGTGGAGCGATTTGTCTGGTTAATTCCGTTAACGAACGAGACCTCAGCCTGCTAAATAGCTACATGGAGGTATACCTCCATGGCTAGCTTCTTAGAGGGACTATGGCCTTTCAGGCCACGGAAGTTTGAGGCAATAACAGGTCTGTGATGCCCTTAGATGTTCTGGGCCGCACGCGCGCTACACTGATGTATTCAACGAGTCTATAGCCTTGGCCGACAGGCCCGGGTAATCTTTGAAATTTCATCGTGATGGGGATAGATCATTGCAATTGTTGGTCTTCAACGAGGAATTCCTAGTAAGCGCGAGTCATCAGCTCGCGTTGACTACGTCCCTGCCCTTTGTACACACCGCCCGTCGCTCCTACCGATTGAATGGTCCGGTGAAGTGTTCGGATCGCGGCGACGTGGGCGGT--TCGCTGCC-GGCGACGTCGCGAG------------------------------------------------------------
                </sequence>
                <sequence>
                        <taxon idref="Dactyliophora_novaeguineae"/>
                        -----------------------------------------------------------------------------------------------------------------------------------------------------------------------------------------------------------------------------------------------------------------------------------------CGTGCCGGCGACGCATCATTCAAATTTCTGCCCTATCAACTTTCGATGGTAGGATAGTGGCCTACCATGGTGATGACGGGTGACGGAGAATTAGGGTTCGATTCCGGAGAGGGAGCCTGAGAAACGGCTACCACATCCAAGGAAGGCAGCAGGCGCGCAAATTACCCAATCCTGACACGGGGAGGTAGTGACAATAAATAACAATACCGGGCTCTACGAGTCTGGTAATTGGAATGAGTACAATCTAAATCCCTTAACGAGGATCCATTGGAGGGCAAGTCTGGTGCCAGCAGCCGCGGTAATTCCAGCTCCAATAGCGTATATTTAAGTTGTTGCAGTTAAAAAGCTCGTAGTTGGACCTTGGGTTGGGTCGATCGGTCCGCCGCCAGGTGTGTACCGGTCGGCCTGTCCCTTCTACCGGCGATGCGGTCCTGGCCTTAACTGGCCGGGTCGTGCCTCCGGTGCTGTTACTTTGAAGAAATTAGAGTGCTCAAAGCAAGCCTACGCTCTGGATACATTAGCATGGGATAACATCATAGGATTTCGGTCCTATTCTGTTGGCCTTCGGGATCGGAGTAATGATTAACAGGGACAGTCGGGGGCATTCGTATTTCATAGTCAGAGGTGAAATTCTTGGATTTATGAAAGACGAACAACTGCGAAAGCATTT--------GCCAAGGATGTTTTCATTAATCAAGAACGAAAGTTGGGGGCTCGAAGACGATCAGATACCGTCCTAGTCTCAACCATAAACGATGCCGACCAGGGATCAGCGGACGTTACTTACAGGACACCGCTGGCACCTTATGAGAAATCAAAGTTTTTGGGTTCCGGGGGGAGTATGGTCGCAAGGCTGAAACTTAAAGGAATTGACGGAAGGGCACCACCAGGAGTGGAGCCTGCGGCTTAATTTGACTCAACACGGGGAAACTTACCAGGTCCAGACATAGTAAGGATTGACAGACTGAGAGCTCTTTCTAGATTCTATGGGTGGTGGTGCATGGCCGTTCTTAGTTGGTGGAGCGATTTGTCTGGTTAATTCCGTTAACGAACGAGACCTCAGCCTGCTAACTAGCTACATGGAGGTATCCCTCCATGGCTAGCTTCTTAGAGGGACTATGGCCTTTTAGGCCACGGAAGTTTGAGGCAATAACAGGTCTGTGATGCCCTTAGATGTTCTGGGCCGCACGCGCGCTACACTGATGTATTCAACGAGTCTATATCCTTGGCCGACA---------------------------------------------------------------------------------------------------------------------------------------------------------------------------------------------------------------------------------------------------------------------------------------
                </sequence>
                <sequence>
                        <taxon idref="Decaisnina_triflora"/>
                        ---------------------------------------------------------AGTATGAACTAATTCAGACTGTGAAACTGCGAATGGCTCATTAAATCAGTTATAGTTTGTTTGATGGTATTTGCTACTCGGATAACCGTAGTAATTCTAGAGCTAATACGTGCACCAAACCCCGAC--TTCCGGAAGGGATGCATTTATTAGATAAAAGGTCAACGCGGGCTTAC-GCCCGTCGCTCTGATGATTCATGATAACTCGACGGATCGCACGGCCTTCGTGCCGGCGACGCATCATTCAAATTTCTGCCCTATCAACTTTCGATGGTAGGATAGTGGCCTACCATGGTGATGACGGGTGACGGAGAATTAGGGTTCGATTCCGGAGAGGGAGCCTGAGAAACGGCTACCACATCCAAGGAAGGCAGCAGGCGCGCAAATTACCCAATCCTGACACGGGGAGGTAGTGACAATAAATAACAATACCGGGCTCTATGAGTCTGGTAATTGGAATGAGTACAATCTAAATCCCTTAACGAGGATCCATTGGAGGGCAAGTCTGGTGCCAGCAGCCGCGGTAATTCCAGCTCCAATAGCGTATATTTAAGTTGTTGCAGTTAAAAAGCTCGTAGTTGGACCTTGGGCTGGGTCGATCGGTCCGCCGTCAGGTGTGTACCGGTCGGCTCGTCCCTTCTACCGGCGATGCGCTCCTGGTCTTAATTGGCCGGGTCGTGCCTCCGGTGCTGTTACTTTGAAGAAATTAGAGTGCTCAAAGCAAGCCTACGCTCTGGATACATTAGCATGGGATAACATCATAGGATTTCGGTCCTATTCTGTTGGCCTTCGGGATCGGAGTAATGATTAACAGGGACAGTCGGGGGCATTCGTATTTCATAGTCAGAGGTGAAATTCTTGGATTTATGAAAGACGAACAACTGCGAAAGCATTT--------GCCAAGGATGTTTTCATTAATCAAGAACGAAAGTTGGGGGCTCGAAGACGATCAGATACCGTCCTAGTCTCAACCATAAACGATGCCGACCAGGGATCAGCGGATGTTACTTTTAGGACTCCGCTGGCACCTTATGAGAAATCAAAGTTTTTGGGTTCCGGGGGGAGTATGGTCGCAAGGCTGAAACTTAAAGGAATTGACGGAAGGGCACCACCAGGAGTGGAGCCTGCGGCTTAATTTGACTCAACACGGGGAAACTTACCAGGTCCAGACATAGTAAGGATTGACAGACTGAGAGCTCTTTCTTGATTCTATGGGTGGTGGTGCATGGCCGTTCTTAGTTGGTGGAGCGATTTGTCTGGTTAATTCCGTTAACGAACGAGACCTCAGCCTGCTAACTAGCTACATGGAGGTATCCCTCCATGGCTAGCTTCTTAGAGGGACTATGGCCTTTCAGGCCACGGAAGTTTGAGGCAATAACAGGTCTGTGATGCCCTTAGATGTTCTGGGCCGCACGCGCGCTACACTGATGTATTCAACGAGTCTATAGCCTTGGCCGACAGGCCCGGGTAATCTTTGAAATTTCATCGTGATGGGGATAGATCATTGCAATTGTTGGTCTTCAACGAGGAATTCCTAGTAAGCGCGAGTCATCAGCTCGCGTTGACTACGTCCCTGCCCTTT-------------------------------------------------------------------------------------------------------------------------------------------------------------
                </sequence>
                <sequence>
                        <taxon idref="Desmaria_mutabilis"/>
                        ------------------------------------------AGCCATGCATGTGTAAGTATGAACTAATTCAGACTGTGAAACTGCGAATGGCTCATTAAATCAGTTATAGTTTGTTTGATGGTATCTGCTACTCGGATAACCGTAGTAATTCTAGAGCTAATACGTGCAACAAACCCCGAC--TTCTGGAAGGGATGCATTTATTAGATAAAAGGTCGACGCGGGCTCT--GCCCGTTGCTCTGATGATTCATGATAACTCGACGGATCGCACGGCCCTCGTGCCGGCGACGCATCATTCAAATATCTGCCCTATCAACTTTCGATGGTAGGATAGTGGCCTACCATGGTGATGACGGGTGACGGAGAATTAGGGTTCGATTCCGGAGAGGGAGCCTGAGAAACGGCTACCACATCCAAGGAAGGCAGCAGGCGCGCAAATTACCCAATCCTGACACGGGGAGGTAGTGACAATAAATAACAATACCGGGCTCTATGAGTCTGGTAATTGGAATGAGTACAATCTAAATCCCTTAACGAGGATCCATTGGAGGGCAAGTCTGGTGCCAGCAGCCGCGGTAATTCCAGCTCCAATAGCGTATATTTAAGTTGTTGCAGTTAAAAAGCTCGTAGTTGGACCTTGGGTTGGGTCGATCGGTCCGCCGTCAGGTGTGTACCGGTCGGCCTGTCCCTTCTACCGGCGATGCGCTCCTGGCCTTAATTGGCCGGGTCGTGCCTCCGGTGCTGTTACTTTGAAGAAATTAGAGTGCTCAAAGCAAGCCTACGCTCTGGATACATTAGCATGGGATAACATCATAGGATTTCGGTCCTATTCTGTTGGCCTTCGGGATCGGAGTAATGATTAACAGGGACAGTCGGGGGCATTCGTATTTCATAGTCAGAGGTGAAATTCTTGGATTTATGAAAGACGAACAACTGCGAAAGCATTT--------GCCAAGGATGTTTTCATTAATCAAGAACGAAAGTTGGGGGCTCGAAGACGATCAGATACCGTCCTAGTCTCAACCATAAACGATGCCGACCAGGGATCAGCGGATGTTACTTTTAGGACTCCGCTGGCACCTTATGAGAAATCAAAGTTTTTGGGTTCCGGGGGGAGTATGGTCGCAAGGCTGAAACTTAAAGGAATTGACGGAAGGGCACCACCAGGAGTGGAGCCTGCGGCTTAATTTGACTCAACACGGGGAAACTTACCAGGTCCAGACATAGTAAGGATTGACAGACTGAGAGCTCTTTCTTGATTCTATGGGTGGTGGTGCATGGCCGTTCTTAGTTGGTGGAGCGATTTGTCTGGTTAATTCCGTTAACGAACGAGACCTCAGCCTGCTAACTAGCTACATGGAGGTATCCCTCCATGGCTAGCTTCTTAGAGGGACTATGGCCTTTTAGGCCACGGAAGTTTGAGGCAATAACAGGTCTGTGATGCCCTTAGATGTTCTGGGCCGCACGCGCGCTACACTGATGTATTCAACGAGTCTATAGCCTTGGCCGACAGGCCCGGGTAATCTTTGAAATTTCATCGTGATGGGGATAGATCATTGCAATTGTTGGTCTTCAACGAGGAATTCCTAGTAAGCGCGAGTCATCAGCTCGCGTTGACTACGTCCCTGCCCTTTGTACACACCGCCCGTCGCTCCTACCGATTGAATGGTCCGGTGAAGTGTTCGGATCGCGGCGACGTGGGCGGT--TCGCTGCC-GGCGACGTCGCGAGAAGTCCACTGA-------------------------------------------------
                </sequence>
                <sequence>
                        <taxon idref="Emelianthe_panganensis"/>
                        ---------------------------------------------------------------------TTCAGACTGTGAAACTGCGAATGGCTCATTAAATCAGTTATAGTTTGTTTGATGGTATTTGCTACTCGGATAACCGTAGTAATTCTAGAGCTAATACGTGCACCGAACCCCGACTTTTGCGGAAGGGATGCATTTATTAGATAAAAGGTCGACGCGGGCTCT--GCCCGTTGTTCTGATGAATCATGATAACTTGACGGATCGCACGGCCATCGTGCCGGCGACGCATCATTCAAATTTCTGCCCTATCAACTTTCGATGGTAGGATAGTGGCCTACCATGGTTTTGACGGGTGACGGAGAATTAGGGTTCGATTCCGGAGAGGGAGCCTGAGAAACGGCTACCACATCCAAGGAAGGCAGCAGGCGCGCAAATTACCCAATCCTGACACGGGGAGGTAGTGACAATAAATAACAATACCGGGCTCTACGAGTCTGGTAATTGGAATGAGTACAATCTAAATCCCTTAACGAGGATCCATTGGAGGGCAAGTCTGGTGCCAGCAGCCGCGGTAATTCCAGCTCCAATAGCGTATATTTAAGTTGTTGCAGTTAAAAAGCTCGTAGTTGGACCTTGGGTTGGGTCGATCGGTCCGCCTTCAGGTGTGTACCGGTCGGCCTGTCCCTTCTACCGGCGATGCGCTCCTGGCCTTAATTGGCCGGGTCGTGCCTCCGGTGCTGTTACTTTGAAGAAATTAGAGTGCTCAAAGCAAGCCTACGCTCTGGATACATTAGCATGGGATAACATCATAGGATTTCGGTCCTATTCTGTTGGCCTTCGGGATCGGAGTAATGATTAACAGGGACAGTCGGGGGCATTCGTATTTCATAGTCAGAGGTGAAATTCTTGGATTTATGAAAGACGAACAACTGCGAAAGCATTT--------GCCAAGGATGTTTTCATTAATCAAGAACGAAAGTTGGGGGCTCGAAGACGATCAGATACCGTCCTAGTCTCAACCATAAACGATGCCGACCAGGGATCAGCGGATGTTACTTGTAGGACTCCGCTGGCACCTTATGAGAAATCAAAGTTTTTGGGTTCCGGGGGGAGTATGGTCGCAAGGCTGAAACTTAAAGGAATTGACGGAAGGGCACCACCAGGAGTGGAGCCTGCGGCTTAATTTGACTCAACACGGGGAAACTTACCAGGTCCAGACATAGTAAGGATTGACAGACTGAGAGCTCTTTCTAGATTCTATGGGTGGTGGTGCATGGCCGTTCTTAGTTGGTGGAGCGATTTGTCTGGTTAATTCCGTTAACGAACGAGACCTCAGCCTGCTAACTAGCTACATGGAGGTATCCCTCCATGGCTAGCTTCTTAGAGGGACTATGGCCTTTTAGGCCACGGAAGTTTGAGGCAATAACAGGTCTGTGATGCCCTTAGATGTTCTGGGCCGCACGCGCGCTACACTGATGTATTCAACGAGTCTATAGCCTTGGCCGACAGGCCCGGGTAATCTTTGAAATTTCATCGTGATGGGGATAGATCATTGCAATTGTTGGTCTTCAACGAGGAATTCCTAGTAAGCGCGAGTCATCAGCTCGCGTTGACTACGTCCCTGCCCTTTGTACACACCGCCCGTCGCTCCTACCGATTGAATGGTCCGGTGAAGTGTTCGGATCGAGGCGACGTGGGCGGT--TCGCCGCC-CGCGACGTCGCGAGAAG---------------------------------------------------------
                </sequence>
                <sequence>
                        <taxon idref="Erianthemum_dregei"/>
                        ----------TGCCAGTAGTCATATGCTTGTCTCAAAGATTAAGCCATGCATGTGTAAGTATGAACTAATTCAGACTGTGAAACTGCGAATGGCTCATTAAATCAGTTATAGTTTGTTTGATGGTATTTGCTACTCGGATAACCGTAGTAATTCTAGAGCTAATACGTGCACCAAACCCCGACTTTCACGGAAGGGATGCATTTATTAGATAAAAGGTCGACGCGGGTTCT--CCCCGTTGTTCTGATGAATCATGATAACTTGACGGATCGCACGGCCATCGTGCCGGCGACGCATCATTCAAATTTCTGCCCTATCAACTTTCGATGGTAGGATAGTGGCCTACCATGGTTTTGACGGGTGACGGAGAATTAGGGTTCGATTCCGGAGAGGGAGCCTGAGAAACGGCTACCACATCCAAGGAAGGCAGCAGGCG---AAATTACCCAATCCTGACACGGGGAGGTAGTGACAATAAATAACAATACCGGGCTCTACGAGTCTGGTAATTGGAATGAGTACAATCTAAATCCCTTAACGAGGATCCATTGGAGGGCAAGTCTGGTGCCAGCAGCCGCGGTAATTCCAGCTCCAATAGCGTATATTTAAGTTGTTGCAGTTAAAAAGCTCGTAGTTGGACCTTGGGTTGGGT-GCTCGGTCCGCCTTTAGGTGTGCACCGGTCGGCCTGTCCCTTCTACCGGCGATGCGCTCCTGGCCTTAATTGGCCGGGTCGTGCCTCCGGTGCTGTTACTTTGAAGAAATTAGAGTGCTCAAAGCAAGCCTACGCTCTGGATACATTAGCATGGGATAACATCATAGGATTTCGGTCCTATTCTGTTGGCCTTCGGGATCGGAGTAATGATTAACAGGGACAGTCGGGGGCATTCGTATTTCATAGTCAGAGGTGAAATTCTTGGATTTATGAAAGACGAACAACTGCGAAAGCATTT--------GCCAAGGATGTTTTCATTAATCAAGAACGAAAGTTGGGGGCTCGAAGACGATCAGATACCGTCCTAGTCTCAACCATAAACGATGCCGACCAGGGATCAGCGGATGTTACTTGTAGGACTCCGCTGGCACCTTATGAGAAATCAAAGTTTTTGGGTTCCGGGGGGAGTATGGTCGCAAGGCTGAAACTTAAAGGAATTGACGGAAGGGCACCACCAGGAGTGGAGCCTGCGGCTTAATTTGACTCAACACGGGGAAACTTACCAGGTCCAGACATAGTAAGGATTGACAGACTGAGAGAGC------GATTCTATGGGTGGTGGTGCATGGCCGTTCTTAGTTGGTGGAGCGATTTGTCTGGTTAATTCCGTTAACGAACGAGACCTCAGCCTGCTAACTAGCTACATGGAGGTATCCCTCCATGGCTAGCTTCTTAGAGGGACTATGGCCTTTTAGGCCACGGAAGTTTGAGGCAATAACAGGTCTGTGATGCCCTTAGATGTTCTGGGCCGCACGCGCGCTACACTGATGTATTCAACGAGTCTATAGCCTTGGCCGACAGGCCCGGGTAATCTTTGAAATTTCATCGTGATGGGGATAGATCATTGCAATTGTTGGTCTTCAACGAGGAATTCCTAGTAAGCGCGAGTCATCAGCTCGCGTTGACTACGTCCCTGCCCTTTGTACACACCGCCCGTCGCTCCTACCGATTGAATGGTCCGGTGAAGTGTTCGGATCGAGGCGACGTGGGCGGT--TCGCCGCC-CGCGACGTCGCGAGAAGTCCACTGAACCTTATCATTTAGAGGAA------------------------------
                </sequence>
                <sequence>
                        <taxon idref="Gaiadendron_punctatum"/>
                        ----------TGCCAGTAGTCATATGCTTGTCTCAAAGATTAAGCCATGCATGTGTAAGTATGAACTAATTCAGACTGTGAAACTGCGAATGGCTCATTAAATCAGTTATAGTTTGTTTGATGGTATCTGCTACTCGGATAACCGTAGTA--TCTAGAGCTAATACGTG----AAACCCCGAC--TTTCGGAAGGGATGCATTT-TTAGATAAAAGGTCGACG--GGCTCT--GCCCGTTGCTCTGATGATTCATGATAACTCGACGGATCG----GCCCTCGTGCCGGCGACGCATCATTCAAATTTCTGCCCTATCAACTTTCGATGGTAGGAT--TGGCCTACCATGGTGATGACGGGTG-CGGAGAATTAGGGTTCGATTCCGGAGAGGGAGCCTGAGAAACGGCTA--ACATCCAAGGAAGGCAGCAGGCGCGCAAATTACCCAATCCTGACACGGGGAGGTAGTGACAATAAATAACAATACCGGGC-CTATGAGTCTGGTAATTGGAATGAGTACAATCTAAATCCCTTAACGAGGATCCATTGGAGGGCAAGTCTGGTGCCAGCAGCCGCGGTAATTCCAGCTCCAATAGCGTATATTTAAGTTGTTGCAGTTAAAAAGCTCGTAGTTGGACCTTGGGTT-GGTCGATCGGTCCGCCTTTAGG-GTGTACCG-TCGGCCCGTCCCTTCTACCGGCGATGCGC-CCTGGCCTTAATTGG-CGGGTCGTGCCTCCGGTGCTGTTACTTTGAAGAAATTAGAGTGCTCAAAGCAAGCCTACGCTCTGTATACATTAGCATGGGATAAC--CATAGGATTTCGGTCCTATTCTGTTGGCCTTCGGGATCGGAGTAATGATTAAC-GGGACAGTCGGGGGCATTCGTATTTCATAGTCAGAGGTGAAATTCTTGGATTTATGAAAGACGAACAACTGCGAAAGCATTT--------GCCAAGGATGTTTTCATTAATCAAGAACGAAAGTTGGGGGCTCGAAGACGATCAGATACCGTCCTAGTCTCAACCATAAACGATGCCGACCAGGGATCAGCGGATGTTACTTTTAGTACTCCGCTGGCACCTTATGAGAAATCAAAGTTTTTGGGTTCCGGGGGGAGTATGGTCGCAAGGCTGAAACTTAAAG-AATT-ACG-AAGGGCACCACCATGAGTGGAGCCTGCG----AATTTGACTCAACACGGGGAAACTTACCAGGTCCAGACATAGTAAGGATTGACAGACTGAGAGCTCTTTCTTGATTCTATGGGTGGTGGTGCATGGCCGTTCTTAGTTGGTGGAGCGATTTGTCTGGTTAATTCCGTTAACGAACGAGACCTCAGCCTGCTAACTAGCTA---GCAGGTATCCCTCCGTGGCTAGCTTCTTAGAGGGACTATGGCCTTTTAGGCCACGGAAGTTTGAGGCAATAACAGGTCTGTGATGCCCTTAGATGTTCTGGGCCGCACGCGCGCTACACTGATGTATTCAACGAGTCTATAGCCTTGGCCGACAGGCCCGGGTAATCTTTGAAATTTCATCGTGATGGGGATAGATCATTGCAATTGTTGGTCTTCAACGAGGAATTCCTAGTAAGCGCGAGTCATCAGCTCGCGTTGACTACGTCCCTGCCCTTTGTACACACCGCCCGTCGCTCCTACCGATTGAATGGTCCGGTGAAGTGTTCGGATCGCGGCGACGTGGGC-GT--TCGCTGCC-GGCGACGTCGCGAGAAGTCCACTGAACCTTATCATTTAGAGGAAGGA---------------------------
                </sequence>
                <sequence>
                        <taxon idref="Globimetula_dinklagei"/>
                        --------CCTGCCAGTAGTCATATGCTTGTCTCAAAGATTAAGCCATGCATGTGTAAGTATGAACTAATTCAGACTGTGAAACTGCGAATGGCTCATTAAATCAGTTATAGTTTGTTTGATGGTATTTGCTACTCGGATAACCGTAGTAATTCTAGAGCTAATACGTGCACCGAACCCCGACTCTTGCGGAAGGGATGCATTTATTAGATAAAAGGTCGACGCGGGTTCT--GCCCGTTGTTCTGATGAATCATGATAACTTGACGGATCGCACGGCCATCGTGCCGGCGACGCATCATTCAAATTTCTGCCCTATCAACTTTCGATGGTAGGATAGTGGCCTACCATGGTTTTGACGGGTGACGGAGAATTAGGGTTCGATTCCGGAGAGGGAGCCTGAGAAACGGCTACCACATCCAAGGAAGGCAGCAGGCGCGCAAATTACCCAATCCTGACACGGGGAGGTAGTGACAATAAATAACAATACCGGGCTCTACGAGTCTGGTAATTGGAATGAGTACAATCTAAATCCCTTAACGAGGATCCATTGGAGGGCAAGTCTGGTGCCAGCAGCCGCGGTAATTCCAGCTCCAATAGCGTATATTTAAGTTGTTGCAGTTAAAAAGCTCGTAGTTGGACCTTGGGTTGGGTCGATCGGTCCGCCTTCAGGTGTGTACCGGTCGGCCTGTCCCTTCTACCGGCGATGCGCTCCTGGCCTTAATTGGCCGGGTCGTGCCTCCGGTGCTGTTACTTTGAAGAAATTAGAGTGCTCAAAGCAAGCCTACGCTCTGGATACATTAGCATGGGATAACATCATAGGATTTCGGTCCTATTCTGTTGGCCTTCGGGATCGGAGTAATGATTAACAGGGACAGTCGGGGGCATTCGTATTTCATAGTCAGAGGTGAAATTCTTGGATTTATGAAAGACGAACAACTGCGAAAGCATTT--------GCCAAGGATGTTTTCATTAATCAAGAACGAAAGTTGGGGGCTCGAAGACGATCAGATACCGTCCTAGTCTCAACCATAAACGATGCCGACCAGGGATCAGCGGATGTTACTTATAGGACTCCGCTGGCACCTTATGAGAAATCAAAGTTTTTGGGTTCCGGGGGGAGTATGGTCGCAAGGCTGAAACTTAAAGGAATTGACGGAAGGGCACCACCAGGAGTGGAGCCTGCGGCTTAATTTGACTCAACACGGGGAAACTTACCAGGTCCAGACATAGTAAGGATTGACAGACTGAGAGCTCTTTCTAGATTCTATGGGTGGTGGTGCATGGCCGTTCTTAGTTGGTGGAGTGATTTGTCTGGTTAATTCCGTTAACGAACGAGACCTCAGCCTGCTAACTAGCTACATGGAGGTATCCCTCCATGGCTAGCTTCTTAGAGGGACTATGGCCTTTTAGGCCACGGAAGTTTGAGGCAATAACAGGTCTGTGATGCCCTTAGATGTTCTGGGCCGCACGCGCGCTACACTGATGTATTCAACGAGTCTATAGCCTTGGCCGACAGGCCCGGGTAATCTTTGAAATTTCATCGTGATGGGGATAGATCATTGCAATTGTTGGTCTTCAACGAGGAATTCCTAGTAAGCGCGAGTCATCAGCTCGCGTTGACTACGTCCCTGCCCTTTGTACACACCGCCCGTCGCTCCTACCGATTGAATGGTCCGGTGAAGTGTTCGGATCGAGGCGACGTGGGCGGT--CCGCCGCC-CGCGACGTCGCGAGAAGTCCACTGAACCTTATCATTTAGAGGAA------------------------------
                </sequence>
                <sequence>
                        <taxon idref="Ileostylus_micranthus"/>
                        TGGTTGATCCTGCCAGTAGTCATATGCTTGTCTCAAAGATTAAGCCATGCATGTGTAAGTATGAACTAATTCAGACTGTGAAACTGCGAATGGCTCATTAAATCAGTTATAGTTTGTTTGATGGTATTTGCTACTCGGATAACCGTAGTAATTCTAGAGCTAATACGTGCAACAAACCCCGAC--TTCCGGAAGGGATGCATTTATTAGATAAAAGGTCGACGCAGGCTCT--GCTCGTTGCTCTGATGATTCATGATAACTTGACGGATCGCACGGCCCTCGTGCCGGCGACGCATCATTCAAATTTCTGCCCTATCAACTTTCGATGGTAGGATAGTGGCCTACCATGGTGATGACGGGTGACGGAGAATTAGGGTTCGATTCCGGAGAGGGAGCCTGAGAAACGGCTACCACATCCAAGGAAGGCAGCAGGCGCGCAAATTACCCAATCCTGACACGGGGAGGTAGTGACAATAAATAACAATACCGGGCTCTAAGAGTCTGGTAATTGGAATGAGTACAATCTAAATCCCTTAACGAGGATCCATTGGAGGGCAAGTCTGGTGCCAGCAGCCGCGGTAATTCCAGCTCCAATAGCGTATATTTAAGTTGTTGCAGTTAAAAAGCTCGTAGTTGGACCTTGGGTTGGGTCGATCGGTCCGCCTTTAGGTGTGTACCGGTCGGCCTGTCCCTTCTACCGGCGATGCGCTCCTGGCCTTAATTGGCCGGGTCGTGCCTCCGGTGCTGTTACTTTGAAGAAATTAGAGTGCTCAAAGCAAGCCTACGCTCTGGATACATTAGCATGGGATAACATCATAGGATTTCGGTCCTATTCTGTTGGCCTTCGGGATCGGAGTAATGATTAACAGGGACAGTCGGGGGCATTCGTATTTCATAGTCAGAGGTGAAATTCTTGGATTTATGAAAGACGAACAACTGCGAAAGCATTT--------GCCAAGGATGTTTTCATTAATCAAGAACGAAAGTTGGGGGCTCGAAGACGATCAGATACCGTCCTAGTCTCAACCATAAACGATGCCGACCAGGGATCAGCGGATGTTACTTATAGGACTCCGCTGGCACCTTATGAGAAATCAAAGTTTTTGGGTTCCGGGGGGAGTATGGTCGCAAGGCTGAAACTTAAAGGAATTGACGGAAGGGCACCACCAGGAGTGGAGCCTGCGGCTTAATTTGACTCAACACGGGGAAACTTACCAGGTCCAGACATAGTAAGGATTGACAGACTGAGAGCTCTTTCTAGATTCTATGGGTGGTGGTGCATGGCCGTTCTTAGTTGGTGGAGCGATTTGTCTGGTTAATTCCGTTAACGAACGAGACCTCAGCCTGCTAACTAGCTACACGGAGGTATCCCTCCATGGCTAGCTTCTTAGAGGGACTATGGCCTTTTAGGCCACGGAAGTTTGAGGCAATAACAGGTCTGTGATGCCCTTAGATGTTCTGGGCCGCACGCGCGCTACACTGATGTATTCAACGAGTCTATAGCCTTGGCCGACAGGCCCGGGTAATCTTTGAAATTTCATCGTGATGGGGATAGATCATTGCAATTGTTGGTCTTCAACGAGGAATTCCTAGTAAGCGCGAGTCATCAGCTCGCGTTGACTACGTCCCTGCCCTTTGTACACACCGCCCGTCGCTCCTACCGATTGAATGGTCCGGTGAAGTGTTCGGATCGCGGCGACGTGGGCGGT--TCGCTGCC-CGCGACGTCGCGAGAAGTCCACTGAACCTTATCATTTAGAGGAAGGAGAAGTCGTAACAAGGTTTCCGTAGGTG
                </sequence>
                <sequence>
                        <taxon idref="Ligaria_cuneifolia"/>
                        TGGTTGATCCTGCCAGTAGTCATATGCTTGTCTCAAAGATTAAGCCATGCATGTGTAAGTATGAACTAATTCAGACTGTGAAACTGCGAATGGCTCATTAAATCAGTTATAGTTTGTTTGATGGTATCTGCTACTCGGATAACCGTAGTAATTCTAGAGCTAATACGTGCAAAAAACCCCGAC--TTTTGGAAGGGATGCATTTATTAGATAAAAGGTCGAC---GGCTCT--GCCCGTTGCTCTGATGAATCATAATAACTTGACGGATCTCACGGCCTTTGTGCCGGCGACGCATCATTCAAATTTCTGCCCTATCAACTTTCGATGGTAGGATAGTGGCCTACCATGGTGATGACGGGTGACGGAGAATTAGGGTTCGATTCCGGAGAGGGAGCCTGAGAAACGGCTACCACATCCAAGGAAGGCAGCAGGCGCGCAAATTACCCAATCCTGACACGGGGAGGTAGTGACAATAAATAACAATACCGGGCTCTATGAGTCTGGTAATTGGAATGAGTACAATCTAAATCCCTTAACGAGGATCCATTGGAGGGCAAGTCTGGTGCCAGCAGCCGCGGTAATTCCAGCTCCAATAGCGTATATTTAAGTTGTTGCAGTTAAAAAGCTCGTAGTTGGACCTTGGGTTGGGTCGATCGGTCCGCCGTTAGGTGTGCACCGGTCGGCTTGTCCCTTCTACCGGCGATGCGCTCCTGGCCTTAACTGGCCGGGTCGTTCCTCCGGTGCTGTTACTTTGAAGAAATTAGAGTGCTCAAAGCAAGCCTACGCTCTGGATATATTAGCATGGGATAACATCATAGGATTTCGGTCCTATTCTGTTGGCCTTCGGGATCGGAGTAATGATTAACAGGGACAGTCGGGGGCATTCGTATTTCATAGTCAGAGGTGAAATTCTTGGATTTATGAAAGACGAACAACTGCGAAAGCATTTGCCAAGGAGCCAAGGATGTTTTCATTAATCAAGAACGAAAGTTGGGGGCTCGAAGACGATCAGATACCGTCCTAGTCTCAACCATAAACGATGCCGACCAGGGATCAGCGGATGTTGCTTATAGGACTCCGCTGGCACCTTATGAGAAATCAAAGTTTTTGGGTTCCGGGGGGAGTATGGTCGCAAGGCTGAAACTTAAAGGAATTGACGGAAGGGCACCACCAGGAGTGGAGCCTGCGGCTTAATTTGACTCAACACGGGGAAACTTACCAGGTCCAGACATAGTAAGGATTGACAGATTGAGAGCTCTTTCTTGATTCTATGGGTGGTGGTGCATGGCCGTTCTTAGTTGGTGGAGCGATTTGTCTGGTTAATTCCGTTAACGAACGAGACCTCAGCCTGCTAACTAGCTACGTGGAGGTGCCCCTCCATGGCTAGCTTCTTAGAGGGACTATGGCCAATTAGGCCACGGAAGTTTGAGGCA--------------ATGCCCTTAGATGTTCTGGGCCGCACGCGCGCTACACTGATGTATTCAACGAGTCTATAGCCTTGGCCGACAGGCCCGGGTAATCTTTGAAATTTCATCGTGATGGGGATAGATCATTGCAATTGTTGGTCTTAAACGAGGAATTCCTAGTAAGCGCGAGTCATCAGCTCGCGTTGACTACGTCCCTGCCCTTTGTACACACCGCCCGTCGCTCCTACCGATTGAATGGTCCGGTGAAGTGTTCGGATCGCGGCGACGTGGGCGGT--TCGCCGCC-GGCGACGTCGCGAGAAGTCCACTGAACCTTATCATT--------------------------------------
                </sequence>
                <sequence>
                        <taxon idref="Loranthus_europaeus"/>
                        TGGTTGATCCTGCCAGTAGTCATATGCTTGTCTCAAAGATTAAGCCATGCATGTGTAAGTATGAACTAATTCAGACTGTGAAACTGCGAATGGCTCATTAAATCAGTTATAGTTTGTTTGATGGTATTTGCTACTCGGATAACCGTAGTAATTCTAGAGCTAATACGTGCACCAAACCCCGAC--TCCTGGAAGGGATGCATTTATTAGATAAAAGGTCAAC---GGCTCT--GCCCGTTGCTCTGACGATTCATGATAACTTGACGGATCGCACGGCCTTTGTGCCGGCGACGCATCATTCAAATTTCTGCCCTATCAACTTTCGATGGTAGGATAGTGGCCTACCATGGTGATGACGGGTGACGGAGAATTAGGGTTCGATTCCGGAGAGGGAGCCTGAGAAACGGCTACCACATCCAAGGAAGGCAGCAGGCGCGCAAATTACCCAATCCTGACACGGGGAGGTAGTGACAATAAATAACAATACCGGGCTCTTTGAGTCTGGTAATTGGAATGAGTACAATCTAAATCCCTTAACGAGGATCCATTGGAGGGCAAGTCTGGTGCCAGCAGCCGCGGTAATTCCAGCTCCAATAGCGTATATTTAAGTTGCTGCAGTTAAAAAGCTCGTAGTTGGACCTTGGGTTGGGTCGATCGGTCCGCCTTCAGGTGTGTACCGGTCGTCTTGTCCCTTCTACCGGCGATGCGCTCCTGGCCTTAATTGGCCGGGTCGTGCCTCCGGTGCTGTTACTTTGAAGAAATTAGAGTGCTCAAAGCAAGCCTACGCTCTGGATACATTAGCATGGGATAACATCATAGGATTTCGGTCCTATTCTGTTGGCCTTCGGGATCGGAGTAATGATTAACAGGGACAGTCGGGGGCATTCGTATTTCATAGTCAGAGGTGAAATTCTTGGATTTATGAAAGACGAACAACTGCGAAAGCATTT--------GCCAAGGATGTTTTCATTAATCAAGAACGAAAGTTGGGGGCTCGAAGACGATCAGATACCGTCCTAGTCTCAACCATAAACGATGCCGACCAGGGATCAGCGGATGTTACTTATAGGACTCCGCTGGCACCTTATGAGAAATCAAAGTTTTTGGGTTCCGGGGGGAGTATGGTCGCAAGGCTGAAACTTAAAGGAATTGACGGAAGGGCACCACCAGGAGTGGAGCCTGCGGCTTAATTTGACTCAACACGGGAAAACTTACCAGGTCCAGACATAGTAAGGATTGACAGACTGAGAGCTCTTTCGAGATTCTATGGGTGGTGGTGCATGGCCGTTCTTAGTTGGTGGAGCGATTTGTCTGGTTAATTCCGTTAACGAACGAGACCTCAGCCTGCTAACTAGCTACATGGAGGTATCCCTCCATGGCTAGCTTCTTAGAGGGACTAT-CCCTTTTAGGCCACGGAAGTTTGAGGCAATAACAGGTCTGTGATGCCCTTAGATGTTCTGGGCCGCACGCGCGCTACACTGATGTATTCAACGAGTCTATAGCCTTGGCCGACAGGCCCGGGTAATCTTTGAAATTTCATCGTGATGGGGATAGATCATTGCAATTGTTGGTCTTCAACGAGGAATTCCTCGTAAGCGCGAGTCATCAGCTCGCGTTGACTACGTCCCTGCCCTTTGTACACACCGCCCGTCGCTCCTACCGATTGAATGGTCCGGTGAAGTGTTCGGATCGCGGCGACGTGGGCGGT--TCGCTGCC-CGCGACGTCACGAGAAG---------------------------------------------------------
                </sequence>
                <sequence>
                        <taxon idref="Loxanthera_speciosa"/>
                        -------TCCTGCCAGTAGTCATATGCTTGTCTCAAAGATTAAGCCATGCATGTGTAAGTATGAACTAATTCAGACTGTGAAACTGCGAATGGCTCATTAAATCAGTTATAGTTTGTTTGATGGTATCTGCTACTTGGATAACCGTAGTAATGCTAGAGCTAATACATGCAACAAACCCCGAC--TTTCGGAAGGGATGCATTTATTAGATAAAAGGTCGACGCGGGCTTCT-GCCCGTTGCTCTGATGATTCATGATAACTCGACGGATCGCACGGCCCTCGAGCCGGCGACGCATCATTCAAATCTCTGCCCTATCAACTTTCGATGGTAGGATAGTGGCCTACCATGGTGATGACGGGTGACGGAGAATTAGGGTTCGATTCCGGAGAGGGAGCCTGAGAAACGGCTACCACATCCAAGGAAGGCAGCAGGCGCGCAAATTACCCAATCCTGACACGGGGAGGTAGTGACAATAAATAACAATACCGGGCTCTATGAGTCTGGTAATTGGAATGAGTACAATCTAAATCTCTTAACGAGGATCCATTGGAGGGAAAGTCTGGTGCCAGCAGCCGCGGTAATTCCAGCTCCAATAGCGTATATTTAAGTTGTTGCAGTTGAAAAGCTCGTAGTTGGACCTTGGGCTGGGTCAATCGGTCCGCCGTTAGGTGTGTACCGGTCGGCTCGTCCCTTCTACTGGCGATGCGCTCCTGGCCTTAATTGGCCGGGTCGTGCCTCCGGTGCTGTTACTTTGAAGAAATTAGAGTGCTCAAAGCAAGCCTACGCTCTGGATACATTAGCATGGGATAACATCATAGGATTTTGGTCCTATTCTGTTGGTCTTTGGGATCGGAGTAATGATTAACAGGGACAGTCGGGGGCATTCGTATTTCATAGTCAGAGGTGAAATTCTTGGATTTATGAAAGACGAACAACTGCGAAAGCATTT--------GCCAAGGATGTTTTCATTAATCAAGAACGAAAGTTGGGGGCTCGAAGACGATCAGATACCGTCCTAGTCTCAACCATAAACGATGCCGACCAGGGATCAGCGGATGTTACTTTTAGGACTCCGCTGGCACCTTATGAGAAATCAAAGTTTTTGGGTTCCGGGGGGAGTATGGTCGCAAGGCTGAAACTTAAAGGAATTGACGGAAGGGCACCACCAGGAGTGGAGCCTGCGGCTTAATTTGACTCAACACGGGGAAACTTACCAGGTCCAGACATAGTAAGGATTGACAGACTGAGAGCTCTTTCTTGATTCTATGGGTGGTGGTGCATGGCCGTTCTTAGTTAGTGGAGCGATTTGTCTGGTTAATTCCGTTAACGAACGAGACCTCAGCCTGCTAACTAGCTACATGGAGGTATCCCTCCATGGCTAGCTTCTTAGAGGGACTATGGCCTTTTAGGTCACGGAAGTTTGAGGCAATAACAGGTCTGTGATGCCCTTAGATGTTCTGGGCCGCACGCGCGCTACACTGATGTATTCATCGAGTCTATAGCCTTGGCCGACAGGTCCGGGTAATCTTTGAAATTTCATCGTGATGGGGATAGATCATTGCAATTGTTGGTCTTCAACGAGGAATTCCTAGTAAGCGCGAGTCATCAGCTCGCGTTGACTACATCCCTGCCCTTTGTACACACCGCCCGTCGCTCCTACCGATTGAATGGTCCGGTGAAGTGTTCGGATCGCGGCGACGTGGGCGGT--TCGCCGCC-AGCGACGTCGCGAGAAGTCCACTGAACCTTATCATTTAGAGGAAGGAGAAGTCGTAACAAGATTTCCGTAGGTG
                </sequence>
                <sequence>
                        <taxon idref="Lysiana_filifolia"/>
                        -----------------------------------AAGATTAAGCCATGCATGTGTAAGTATGAACAAATTCAGACTGTGAAACTGCGAATGGCTCATTAAATCAGTTATAGTTTGTTTGATGGTATCTGCTACTCGGATAACCGTAGTAATTCTAGAGCTAATACGTGCAACAAACCCCGAC--TTCCGGAAGGGATGCATTTATTAGATAAAAGGTCGACGCGGGCCTT--GCCCGTTGCTCTGATGATTCATGATAACTCGACGGATCGCACGGCCCTCGTGCCGGCGACGCATCATTCAAATTTCTGCCCTATCAACTTTCGATGGTAGGATAGTGGCCTACCATGGTGATGACGGGTGACGGAGAATTAGGGTTCGATTCCGGAGAGGGAGCCTGAGAAACGGCTACCACATCCAAGGAAGGCAGCAGGCGCGCAAATTACCCAATCCTGACACGGGGAGGTAGTGACAATAAATAACAATACCGGGCTCAATGAGTCTGGTAATTGGAATGAGTACAATCTAAATCCCTTAACGAGGATCCATTGGAGGGCAAGTCTGGTGCCAGCAGCCGCGGTAATTCCAGCTCCAATAGCGTATATTTAAGTTGTTGCAGTTAAAAAGCTCGTAGTTGGACCTTGGGCTGGGTCGATCGGTCCGCCATCAGGTGTGTACCGGTCGGCCTGTCCCTTCTACCGGCGATGCGCTCCTGGCCTTAATTGGCCGGGTCGTGCCTCCGGTGCTGTTACTTTGAAGAAATTAGAGTGCTCAAAGCAAGCCTACGCTCTGGATACATTAGCATGGGATAACATCATAGGATTTCGGTCCTATTCTGTTGGCCTTCGGGATCGGAGTAATGATTAACAGGGACAGTCGGGGGCATTCGTATTTCATAGTCAGAGGTGAAATTCTTGGATTTATGAAAGACGAACAACTGCGAAAGCATTT--------GCCAAGGATGTTTTCATTAATCAAGAACGAAAGTTGGGGGCTCGAAGACGATCAGATACCGTCCTAGTCTCAACCATAAACGATGCCGACCAGGGATCAGCGGATGTTACTTTTAGGACTCCGCTGGCACCTTATGAGAAATCAAAGTTTTTGGGTTCCGGGGGGAGTATGGTCGCAAGGCTGAAACTTAAAGGAATTGACGGAAGGGCACCACCAGGAGTGGAGCCTGCGGCTTAATTTGACTCAACACGGGGAAACTTACCAGGTCCAGACATAGTAAGGATTGACAGACTGAGAGCTCTTTCTTGATTCTATGGGTGGTGGTGCATGGCCGTTCTTAGTTGGTGGAGCGATTTGTCTGGTTAATTCCGTTAACGAACGAGACCTCAGCCTGCTAACTAGCTACATGGAGGTATACCTCCATGGCTAGCTTCTTAGAGGGACTATGGCCTTTTAGGCCACGGAAGTTTGAGGCAATAACAGGTCTGTGATGCCCTTAGATGTTCTGGGCCGCACGCGCGCTACACTGATGTATTCAACGAGTCTATAGCCTTGGCCGACAGGCCCGGGTAATCTTTGAAATTTCATCGTGATGGGGATAGATCATTGCAATTGTTGGTCTTCAACGAGGAATTCCTAGTAAGCGCGAGTCATCAGCTCGCGTTGACTACGTCCCTGCCCTTTGTACACACCGCCCGTCGCTCCTACCGATTGAATGGTCCGGTGAAGTGTTCGGATCGCGGCGACGTGGGCGGTCTCGACTGCC-GGCGACGTCGCGAGAAGTCCACTGAACCTTATCATTTAGAGGAAGGAG--------------------------
                </sequence>
                <sequence>
                        <taxon idref="Macrosolen_cochinchinensis"/>
                        -------TCCTGCCAGTACTCATATGCTTGACTCAAAGATTAAGCCATGCATGTGTAAGTATGAACTAATTCAGACTGTGAAACTGCGAATGGCTCATTAAATCAGTTATAGTTTGTTTGATAGTATCTGCTACTCGGATAACCGTAGTAATTCTAGAGCTAATACGTGCACCGAACCCAGAC--TTCCGGAAGGGATGCATTTATTAGATAAAAGGTCGACGCGGGCTTCC-GCCCGTTGCTCTGATGATTCATGATAACTCGACGGATCGCACGGCCCTCGTGCCGGCGACGCATCATTCAAATTTCTGCCCTATCAACTTTCGATGGTAGGATAGTGGCCTACCATGGTGATGACGGGTGACGGAGAATTAGGGTTCGATTCCGGAGAGGGAGCCTGAGAAACGGCTACCACATCCAAGGAAGGCAGCAGGCGCGCAAATTACCCAATCCTGACACGGGGAGGTAGTGACAATAAATAACAATACCGGGCTCTATGAGTCTGGTAATTGGAATGAGTACAATCTAAATCCCTTAACGAGGATCCATTGGAGGGCAAGTCTGGTGCCAGCAGCCGCGGTAATTCCAGCTCCAATAGCGTATATTTAAGTTGTTGCAGTTGAAAAGCTCGTAGTTGGACCTTGGGCTGGGTCGATCGGTCCGCCGTTAGGTGTGTATCGGTCGGCCCGTCCCTTCTGCCGGCGACGCGCTCCTGGCCTTAATTGGCCGGGTCGTGCCTCCGGTGCTGTTACTTTGAAGAAATTAGAGTGCTCAAAGCAAGCCTACGCTCTGGATACATTAGCATGGGATAACATCATAGGATTTCGGTCCTATTCTGTTGGCCTTCGGGATCGGAGTAATGATTAACAGGGACAGTCGGGGGCATTCGTATTTCATAGTCAGAGGTGAAATTCTTGGATTTATGAAAGACGAACAACTGCGAAAGCATTT--------GCCAAGGATGTTTTCATTAATCAAGAACGAAAGTTGGGGGCTCGAAGACGATCAGATACCGTCCTAGTCTCAACCATAAACGATGCCGACCAGGGATCAGCGGATGTTACTTTTAGGACTCCGCTGGCACCTTATGAGAAATCAAAGTTTTTGGGTTCCGGGGGGAGTATGGTCGCAAGGCTGAAACTTAAAGGAATTGACGGAAGGGCACCACCAGGAGTGGAGCCTGCGGCTTAATTTGACTCAACACGGGGAAACTTTCCAGGTCCAGACATAGTAAGGATTGACAGACTGAGAGCTCTTTCTTGATTCTATGGGGGGTGGTGCATGGCCGTTCTTAGTTGGTGGAGCGATTTGTCTGGTTAATTCCGTTAACGAACGAGACCTCAGCCTGCTAACTAGCTACATGGAGGTATCCCTCCATGGCTAGCTTCTTAGAGGGACTATGGCCTTTTAGGCCACGGAAGTTTGAGGCAATAACAGGTCTGTGATGCCCTTAGATGTTCTGGGCCGCACGCGCGCTACACTGATGTATTCAACGAGTCTATAGCCTTGGCCGACAGGCCCGGGTAATCTTTGAAATTTCATCGTGATGGGGATAGATCATTGCAATTGTTGGTCTTCAACGAGGAATTCCTAGTAAGCGCGAGTCATCAGCTCGCGTTGACTACGTCCCTGCCCTTTGTACACACCGCCCGTCGCTCCTACCGATTGAATGGTCCGGTGAAGTGTTCGGATCGCGGCGACGTGGGCGGCTACGGCTGCC-GGCGACGTCGCGAGAAGTCCACTGAACCTTATCATTTAGAGGAAGGAGAAGTCGTAACAAGGTTTCCGTAGGTG
                </sequence>
                <sequence>
                        <taxon idref="Moquiniella_rubra"/>
                        ---TTGATCCTGCCAGTAGTCATATGCTTGTCTCAAAGATTAAGCCATGCATGTGTAAGTATGAACTAATTCAGACTGTGAAACTGCGAATGGCTCATTAAATCAGTTATAGTTTGTTTGATGGTATTTGCTACTCGGATAACCGTAGTAATTCTAGAGCTAATACGTGCACCGAACCCCGACTCTTGCGGAAGGGATGCATTTATTAGATAAAAGGTCGACGCGGGCTTCT-GCTCGTCGTTCTGATGAATCATGATAACTTGACGGATCGCACGGCCATCGTGCCGGCGACGCATCATTCAAATTTCTGCCCTATCAACTTTCGATGGTAGGATAGTGGCCTACCATGGTTTTGACGGGTGACGGAGAATTAGGGTTCGATTCCGGAGAGGGAGCCTGAGAAACGGCTACCACATCCAAGGAAGGCAGCAGGCGCGCAAATTACCCAATCCTGACACGGGGAGGTAGTGACAATAAATAACAATACCGGGCTCTACGAGTCTGGTAATTGGAATGAGTACAATCTAAATCCCTTAACGAGGATCCATTGGAGGGCAAGTCTGGTGCCAGCAGCCGCGGTAATTCCAGCTCCAATAGCGTATATTTAAGTTGTTGCAGTTAAAAAGCTCGTAGTTGGACCTTGGGTTGGGTCGATCGGTCCGCCTTCGGGTGTGTACCGGTCGGCCTGTCCCTTCTACCGGCGATGCGCTCCTGGCCTTAATTGGCCGGGTCGTGCCTCCGGTGCTGTTACTTTGAAGAAATTAGAGTGCTCAAAGCAAGCCTACGCTCTGGATACATTAGCATGGGATAACATCATAGGATTTCGGTCCTATTCTGTTGGCCTTCGGGATCGGAGTAATGATTAACAGGGACAGTCGGGGGCATTCGTATTTCATAGTCAGAGGTGAAATTCTTGGATTTATGAAAGACGAACAACTGCGAAAGCATTT--------GCCAAGGATGTTTTCATTAATCAAGAACGAAAGTTGGGGGCTCGAAGACGATCAGATACCGTCCTAGTCTCAACCATAAACGATGCCGACCAGGGATCAGCGGATGTTACTTGTAGGACTCCGCTGGCACCTTATGAGAAATCAAAGTTTTTGGGTTCCGGGGGGAGTATGGTCGCAAGGCTGAAACTTAAAGGAATTGACGGAAGGGCACCACCAGGAGTGGAGCCTGCGGCTTAATTTGACTCAACACGGGGAAACTTACCAGGTCCAGACATAGTAAGGATTGACAGACTGAGAGCTCTTTCTAGATTCTATGGGTGGTGGTGCATGGCCGTTCTTAGTTGGTGGAGCGATTTGTCTGGTTAATTCCGTTAACGAACGAGACCTCAGCCTGCTAACTAGCTACGTGGAGGTATCCCTCCATGGCTAGCTTCTTAGAGGGACTATGGCCTTTTAGGCCACGGAAGTTTGAGGCAATAACAGGTCTGTGATGCCCTTAGATGTTCTGGGCCGCACGCGCGCTACACTGATGTATTCAACGAGTCTATAGCCTTGGCCGACAGGCCCGGGTAATCTTTGAAATTTCATCGTGATGGGGATAGATCATTGCAATTGTTGGTCTTCAACGAGGAATTCCTAGTAAGCGCGAGTCATCAGCTCGCGTTGACTACGTCCCTGCCCTTTGTACACACCGCCCGTCGCTCCTACCGATTGAATGGTCCGGTGAAGTGTTCGGATCGAGGCGACGCGGGCGGT--CCGCCGTC-CGCGACGTCGCGAGAAGTCCACTAAACCTTATCATTTAGAGGAAG-----------------------------
                </sequence>
                <sequence>
                        <taxon idref="Muellerina_eucalyptoides"/>
                        ------------------------------------------------------------------------------------------TGGCTCATTAAATCAGTTATAGTTTGTTTGATGGTATTTGCTACTCGGATAACCGTAGTAATTCTAGAGCTAATACGTGCAACAAACCCCGAC-TTCTTGGAAGGGATGCATTTATTAGATAAAAGGTCGACGCGGGCTCCT-GCTCGTTGCTCTGATGATTCATGATAACTTGACGGATCGCACGGCCCTCGTGCCGGCGACGCATCATTCAAATTTCTGCCCTATCAACTTTCGATGGTAGGATAGTGGCCTACCATGGTGATGACGGGTGACGGAGAATTAGGGTTCGATTCCGGAGAGGGAGCCTGAGAAACGGCTACCACATCCAAGGAAGGCAGCAGGCGCGCAAATTACCCAATCCTGACACGGGGAGGTAGTGACAATAAATAACAATACCGGGCTCTAAGAGTCTGGTAATTGGAATGAGTACAATCTAAATCCCTTAACGAGGATCCATTGGAGGGCAAGTCTGGTGCCAGCAGCCGCGGTAATTCCAGCTCCAATAGCGTATATTTAAGTTGTTGCAGTTAAAAAGCTCGTAGTTGGACCTTGGGTTGGGTCAATCGGTCCGCCTTTAGGTGTGTACCGGTCGGCCTGTCCCTTCTACCGGCGATGCGCTCCTGGCCTTAATTGGCCGGGTCGTGCCTACGGTGCTGTTACTTTGAAGAAATTAGAGTGCTCAAAGCAAGCCTACGCTCTGGATACATTAGCATGGGATAACATCATAGGATTTCGGTCCTATTCTGTTGGCCTTCGGGATCGGAGTAATGATTAACAGGGACAGTCGGGGGCATTCGTATTTCATAGTCAGAGGTGAAATTCTTGGATTTATGAAAGACGAACAACTGCGAAAGCATTT--------GCCAAGGATGTTTTCATTAATCAAGAACGAAAGTTGGGGGCTCGAAGACGATCAGATACCGTCCTAGTCTCAACCATAAACGATGCCGACCAGGGATCAGCGGATGTTACTTATAGGACTCCGCTGGCACCTTATGAGAAATCAAAGTTTTTGGGTTCCGGGGGGAGTATGGTCGCAAGGCTGAAACTTAAAGGAATTGACGGAAGGGCACCACCAGGAGTGGAGCCTGCGGCTTAATTTGACTCAACACGGGGAAACTTACCAGGTCCAGACATAGTAAGGATTGACAGACTGAGAGCTCTTTCTAGATTCTATGGGTGGTGGTGCATGGCCGTTCTTAGTTGGTGGAGCGATTTGTCTGGTTAATTCCGTTAACGAACGAGACCTCAGCCTGCTAACTAGCTACATGGAGGTATCCCTCCATGGCTAGCTTCTTAGAGGGACTATGGCCTTTTAGGCCACGGAAGTTTGAGGCAATAACAGGTCTGTGATGCCCTTAGATGTTCTGGGCCGCACGCGCGCTACACTGATGTATTCAACGAGTCTATAGCCTTGGCCGACAGGCCCGGGTAATCTTTGAAATTTCATCGTGATGGGGATAGATCATTGCAATTGTTGGTCTTCAACGAGGAATTCCTAGTAAGCGCGAGTCATCAGCTCGCGTTGACTACGTCCCTGCCCTTTGTACACACCGCCCGTCGCTCCTACCGATTGAATGGTCCGGTGAAGTGTTCGGATCGCGGCGACGTGGGCGGT-------------------------------------------------------------------------------------
                </sequence>
                <sequence>
                        <taxon idref="Notanthera_heterophylla"/>
                        -------------------------------------------------------TAAGTATGAACTAATTCAGACTGTGAAACTGCGAATGGCTCATTAAATCAGTTATAGTTTGTTTGATGGTATTTGCTACTCGGATAACCGTAGTAATTCTAGAGCTAATACGTGCACCAAACCCCGAC--TCTTGGAAGGGATGCATTTATTAGATAAAAGGTCGACGCGGGCTCT--GCCCGTTGCTCTGATGATTCATGATAACTCGACGGATCGCACGGCCCTCGTGCCGGCGACGCATCATTCAAATTTCTGCCCTATCAACTTTCGATGGTAGGATAGTGGCCTACCATGGTGATGACGGGTGACGGAGAATTAGGGTTCGATTCCGGAGAGGGAGCCTGAGAAACGGCTACCACATCCAAGGAAGGCAGCAGGCGCGCAAATTACCCAATCCTGACACGGGGAGGTAGTGACAATAAATAACAATACCGGGCTCTATGAGTCTGGTAATTGGAATGAGTACAATCTAAATCCCTTAACGAGGATCCATTGGAGGGCAAGTCTGGTGCCAGCAGCCGCGGTAATTCCAGCTCCAATAGCGTATATTTAAGTTGTTGCAGTTAAAAAGCTCGTAGTTGGACCTTGGGCTGGGTCGATCGGTCCGCCGTCAGGTGTGCACCGGCCGGCCCGTCCCTTCTACCGGCGATGCGCTCCTGGCCTTGATTGGCCGGGTCGTGCCTCCGGTGCTGTTACTTTGAAGAAATTAGAGTGCTCAAAGCAAGCCTACGCTCTGGATACATTAGCATGGGATAACATCATAGGATTTCGGTCCTATTCTGTTGGCCTTCGGGATCGGAGTAATGATTAACAGGGACAGTCGGGGGCATTCGTATTTCATAGTCAGAGGTGAAATTCTTGGATTTATGAAAGACGAACAACTGCGAAAGCATTT--------GCCAAGGATGTTTTCATTAATCAAGAACGAAAGTTGGGGGCTCGAAGACGATCAGATACCGTCCTAGTCTCAACCATAAACGATGCCGACCAGGGATCAGCGGATGTTGCTTAAAGGACTCCGCTGGCACCTTATGAGAAATCAAAGTTTTTGGGTTCCGGGGGGAGTATGGTCGCAAGGCTGAAACTTAAAGGAATTGACGGAAGGGCACCACCAGGAGTGGAGCCTGCGGCTTAATTTTACTCAACCCGGGGAAACTTACCAGGTCCAGACATAGTAAGGATTGACAGACTGAGAGCTCTTTCTTGATTCTATGGGTGGTGGTGCATGGCCGTTCTTAGTTGGTGGAGCGATTTGTCTGGTTAATTCCGTTAACGAACGAGACCTCAGCCTGCTAACTAGCTACGCGGAGGATTCCCTCCGTGGCTAGCTTCTTAGAGGGACTATGGCCTTTTAGGCCACGGAAGTTTGAGGCAATAACAGGTCTGTGATGCCCTTAGATGTTCTGGGCCGCACGCGCGCTACACTGATGTATTCAACGAGTCTATAGCCTTGGCCGACAGGCCCGGGTAATCTTTGAAATTTCATCGTGATGGGGATAGATCATTGCAATTGTTGGTCTTCAACGAGGAATTCCTAGTAAGCGCGAGTCATCACCTCGCGTTGGAT-CGTCCCTGCCCTTTGTACACACCGCCCGTCGCTCCTACCGATTGAATGGTCCGTTGAAGTGTTCGGATC------------------------------------------------------------------------------------------------------
                </sequence>
                <sequence>
                        <taxon idref="Nuytsia_floribunda"/>
                        TGGTTGATCCTGCCAGTAGTCATATGCTTGTCTCAAAGATTAAGCCATGCATGTGTAAGTATGAACTAATTCAGACTGTGAAACTGCGAATGGCTCATTAAATCAGTTATAGTTTGTTTGATGGTATCTGCTACTCGGATAACCGTAGTAATTCTAGAGCTAATACGTGCACCAAACCCCGAC-TCTTTGGAAGGGACGCATTTATTAGATAAAAGGTCGACGCGGGCCTA--GCCCGTTGCTCTGATGATTCATGATAACTCGACGGATCGCACGGCCCTCGTGCCGGCGACGCATCATTCAAATATCTGCCCTATCAACTTTCGATGGTAGGATAGTGGCCTACCATGGTGATGACGGGTGACGGAGAATTAGGGTTCGATTCCGGAGAGGGAGCCTGAGAAACGGCTACCACATCCAAGGAAGGCAGCAGGCGCGCAAATTACCCAATCCTGACACGGGGAGGTAGTGACAATAAATAACAATACCGGGCTCTATGAGTCTGGTAATTGGAATGAGTACAATCTAAATCCCTTAACGAGGATCCATTGGAGGGCAAGTCTGGTGCCAGCAGCCGCGGTAATTCCAGCTCCAATAGCGTATATTTAAGTTGTTGCAGTTAAAAAGCTCGTAGTTGGACCTTGGGTTGGGTCGATCGGTCCGCCTTCAGGTGTGTACCGGTCGGCTCGTCCCTTCTACCGGCGATGCGCTCCTGGCCTTAATTGGCCGGGTCGTGCCTCCGGTGCTGTTACTTTGAAGAAATTAGAGTGCTCAAAGCAAGCCTACGCTCTGGATACATTAGCATGGGATAACATCATAGGATTTCGGTCCTATTCTGTTGGCCTTCGGGATCGGAGTAATGATTAACAGGGACAGTCGGGGGCATTCGTATTTCATAGTCAGAGGTGAAATTCTTGGATTTATGAAAGACGAACAACTGCGAAAGCATTT--------GCCAAGGATGTTTTCATTAATCAAGAACGAAAGTTGGGGGCTCGAAGACGATCAGATACCGTCCTAGTCTCAACCATAAACGATGCCGACCAGGGATCAGCGGATGTTACTTTCAGGACTCCGCTGGCACCTTATGAGAAATCAAAGTTTTTGGGTTCCGGGGGGAGTATGGTCGCAAGGCTGAAACTTAAAGGAATTGACGGAAGGGCACCACCAGGAGTGGAGCCTGCGGCTTAATTTGACTCAACACGGGGAAACTTACCAGGTCCAGACATAGTAAG---TGACAGACTGAGAGCTCTTTCTTGATTCTATGGGTGGTGGTGCATGGCCGTTCTTAGTTGGTGGAGCGATTTGTCTGGTTAATTCCGTTAACGAACGAGACCTCAGCCTGCTAACTAGCTATATGGAGGTATCCCTCCATGGCTAGCTTCTTAGAGGGACTATGGCCTTTTAGGCCACGGAAGTTTGAGGCAATAACAGGTCTGTGATGCCCTTAGATGTTCTGGGCCGCACGCGCGCTACACTGATGTATTCAACGAGTCTATAGCCTTGGCCGACAGGCCCGGGTAATCTTTGAAATTTCATCGTGATGGGGATAGATCATTGCAATTGTTGGTCTTCAACGAGGAATTCCTAGTAAGCGCGAGTCATCAGCTCGCGTTGACTACGTCCCTGCCCTTTGTACACACCGCCCGTCGCTCCTACCGATTGAATGGTCCGGTGAAGTGTTCGGATCGCGGCGACGTGGGCGGT--TCGCTGCC-GGCGACGTCGCGAGAAGTCCACTGAACCTTATCATTTAGAGGAAGGAGAAGTCGTAACAAGGTTTCCGTAGGTG
                </sequence>
                <sequence>
                        <taxon idref="Oedina_pendens"/>
                        -------TCCTGCCAGTAGTCATATGCTTGTCTCAAAGATTAAGCCATCCATGTGTAAGTATGAACTAACTCAGACTGTGAAACTGCGAATGGCTCATTAAATCAGTTATAGTTTGTTTGATGGTATTTGCTTCTCGGATAACCGTAGTAATTCTAGAGCTAATACGTGCAACAAACCCCGAC--TTCTGGAAGGGATGCATTTATTAGATAAAAGGTCAACGCGGGCTTT--GCCCGTTGCTCTGATGATTCATGATAACTCGACGGATCGCACGGCCTTTGTGCCGGCGACGCATCATTCAAATTTCTGCCCTATCAACTTTCGATGGTAGGATAGTGGCCTACTATGGTGGTGACGGGTGACGGAGAATTAGGGTTCGATTCCGGAGAGGGAGCCTGAGAAACGGCTACCACATCCAAGGAAGGCAGCAGGCGCGCAAATCACCCAATCCCGACACGGGGAGGTAGTGACAATAAATAACAATACCGGGCTCAATGAGTCTGGTAATTGGAATGAGTACAATCTAAATCCCTTAACGAGGATCCATTGGAGGGCAAGTCTGGTGCCAGCAGCCGCGGTAATTCCAGCTCCAATAGCGTATATTTAAGTTGTTGCAGTTAAAAAGCTCGTAGTTGGACCTAGGAATGTGCAGGCCGGTCCGCCTCATGGTGTGTACCTGTCAGCTTGTTTCTACTGCCGGCGATGCGCTCCTGGCCTTAATTGGCCGGGTCGTTCCTCCGGCGCTGTTACTTTGAAGAAATTAGAGTGCTCAAAGCAGGCCTACGCT-TGTATACATTAGCATGGGATAACATCATAGGATTTCGATCCTATTCTGTTGGCCTTCGGGATCGGAGGAATGATTAACAGGGGCAGTCGGGGGCATTCGTATTTCATAGTCAGAGGTGAAATTCTTGGATTTATGAAAGACGAACAACTGCGAAAGCATTT--------GCCAAGGATGTTTTCATTAATCAAGAACGAAAGTTGGGGGCTCGAAGACGATCAGATACCGTCCTAGTCTCAACCATAAACGATGCCGACCAGGGATCAGCGGATGTTACTTGTAGGACTCCGCTGGCACCTTATGAGAAATCAAAGTTTTTGGGTTCCGGGGGGAGTATGGTCGCAAGGCTGAAACTTAAAGGAATTGACGGAAGGGCACCACCAGGAGTGGAGCCTGCGGCTTAATTTGACTCAACACGGGGAAACTTACCAGGTCCAGACATAGTAAGGATTGACAGACTGAGAGCTCTTTCTAGATTCTATGGGTGGTGGTGCATGGCCGTTCTTAGTTGGTGGAGCGATTTGTCTGGTTAATTCCGTTAACGAACGAGACCTCAGCCTGCTAACTAGCTACATGGAGGTATCCCTCCATGGCTAGCTTCTTAGAGGGACTATGGCCTTTTAGGCCACGGAAGTTTGAGGCAATAACAGGTCTGTGATGCCCTTAGATGTTCTGGGCCGCACGCGCGCTACACTGATGTATTCAACGAGTCTATAGCCTTGGCCGACAGGCCCGGGTAATCTTTGAAATTTCATCGTGATGGGGATAGATCATTGCAATTGTTGGTCTTCAACGAGGAATTCCTAGTAAGCGCGAGTCATCAGCTCGCGTTGACTACGTCCCTGCCCTTTGTACACACCGCCCGTCGCTCCTACCGATTGAATGGTCCGGTGAAGTGTTCGGATCGAGGCGACGTGGGCGGT--TCGCCGCC-CGCGACGTCGCGAGAAGTCCAC----------------------------------------------------
                </sequence>
                <sequence>
                        <taxon idref="Oncocalyx_sulfureus"/>
                        -----------------------------------------------TGCATGTGTAAGTATGAACTAATTCAGACTGTGAAACTGCGAATGGCTCATTAAATCAGTTATAGTTTGTTTGATGGTACTTGCTACTCGGATAACCGTAGTAATTCTAGAGCTAATACGTGCACCGAACCCCGACTCTCGCGGAAGGGGCGCATTTATTAGATAAAAGGTCGGCGCGGGCTCT--GCCCGTTGTTCTGATGAATCATGATAACTCGACGGATCGCACGGCCATCGTGCCGGCGACGCATCATTCAAATTTCTGCCCTATCAACTTTCGATGGTAGGATAGTGGCCTACCATGGTTTTGACGGGTGACGGAGAATTAGGGTTCGATTCCGGAGAGGGAGCCTGAGAAACGGCTACCACATCCAAGGAAGGCAGCAGGCGCGCAAATTACCCAATCCTGACACGGGGAGGTAGTGACAATAAATAACAATACCGGGCTCTACGAGTCTGGTAATTGGAATGAGTACAATCTAAATCCCTTAACGAGGATCCATTGGAGGGCAAGTCTGGTGCCAGCAGCCGCGGTAATTCCAGCTCCAATAGCGTATATTTAAGTTGTTGCAGTTAAAAAGCTCGTAGTTGGACCTTGGGTCGGGTCGATCGGTCCGCCCTCGGGTGTGTACCGGCCGCCCCGTCCCTTCTACCGGCGATGCGCTCCTGGCCTTAATTGGCCGGGTCGTGCCTCCGGTGCTGTTACTTTGAAGAAATTAGAGTGCTCAAAGCAAGCCTACGCTCTGGATACATTAGCATGGGATAACATCATAGGATTTCGGTCCTATTCTGTTGGCCTTCGGGATCGGAGTAATGATTAACAGGGACAGTCGGGGGCATTCGTATTTCATAGTCAGAGGTGAAATTCTTGGATTTATGAAAGACGAACAACTGCGAAAGCATTT--------GCCAAGGATGTTTTCATTAATCAAGAACGAAAGTTGGGGGCTCGAAGACGATCAGATACCGTCCTAGTCTCAACCATAAACGATGCCGACCAGGGATCAGCGGATGTTACTTGTAGGACTCCGCTGGCACCTTATGAGAAATCAAAGTTTTTGGGTTCCGGGGGGAGTATGGTCGCAAGGCTGAAACTTAAAGGAATTGACGGAAGGGCACCACCAGGAGTGGAGCCTGCGGCTTAATTTGACTCAACACGGGAAAACTTACCAGGTCCAGACATAGTAAGGATTGACAGACTGAGAGCTCTTTCTAGATTCTATGGGTGGTGGTGCATGGCCGTTCTTAGTTGGTGGAGCGATTTGTCTGGTTAATTCCGTTAACGAACGAGACCTCAGCCTGCTAACTAGCTACGCGGAGGTGTACCTCCGTGGCTAGCTTCTTAGAGGGACTATGGCCTTTTAGGCCACGGAAGTTCGAGGCAATAACAGGTCTGTGATGCCCTTAGATGTTCTGGGCCGCACGCGCGCTACACTGATGTATTCAACGAGTCTATAGCCTTGGCCGACAGGCCCGGGTAATCTTTGAAATTTCATCGTGATGGGGATAGATCATTGCAATTGTTGGTCTTCAACGAGGAATTCCTAGTAAGCGCGAGTCATCAGCTCGCGTTGACTACGTCCCTGCCCTTTGTACACACCGCCCGTCGCTCCTACCGATTGAATGGTCCGGTGAAGTGTTCGGATCGAGGCGACGCGGGCGGT--TCGCCGCC-CGCGACGTCGCGAGAAGTCC------------------------------------------------------
                </sequence>
                <sequence>
                        <taxon idref="Oryctanthus_occidentalis"/>
                        --------------------------------------------------------AAGTATGAACTAATTCAGACT--GTAACTGCGAATGGCTCATTAAATCAGTTATAGTTTGTTTGATGGTATCTACTGCTCGGATAACCGTAGTAATTCTAGAGCTAATACGTGCCTAAAACCCCGAC--TTTT-----GGATGCATTTATTAGATAAAAGGTCGAC----GCTCT--GCCCGTTGCTCTGATGATTCATGATAACTCGACGGATCGCACGGCCCTCGTGCCGGCGACGCATCATTCAAATTTCTGCCCTATCAACTTTCGATGGTAGGAT-GTGGCCTACCATGGTGATGACGGGTAACGGAGAATTAGGGTTCGATTCCGGAGAGGGAGCCTGAGAAACGGCTACCACATCCAAGGAAGGCAGCAGGCGCGCAAATTACCCAATCCTGACACGGGGAGGTAGTGACAATAAATAACAATACCGGGCTCAATGAGTCTGGTAATTGGAATGAGTACAATCTAAATCCCTTAACGAGGATCCATTGGAGGGCAAGTCTGGTGCCAGCAGCCGCGGTAATTCCAGCTCCAATAGCGTATATTTAAGTTGTTGCAGTTAAAAAGCTCGTAGTTGGACCTTGGGTTGGGTCGATCGGTCCGCCATTAGGTGTGTACCGGTCGGCCTGTCCCTTCTACCGGCGATGCGCTCCTGGCCTTAATTGGCCGGGTCGTGCCTCCGGTGCTGTTACTTTGAAGAAATTAGAGTGCTCAAAGCAAGCCTACGCTCTGGATACATTAGCATGGGATAACATCATAGGATTTCGGTCCTATTCTGTTG--CTTCGGGATCGGAGTAATGATTAACAGGGACAGTCGGGGGCAT--GTATTTCATAGTCAGAGGTGAAATTCTTGGATTTATGAAAGACGAACAACTGCGAAAGCATTT--------GCCAAGGATGTTTTCATTAATCAAGAACGAAAGTTGGGGG-TCGAAGACGATCAGATACCGTCCTAGTCTCAACCATAAACGATGCCGACCAGGGATCAGCGGATGTTACTTATAGGACTCCGCTGGCACCTTATGAGAAATCAAAGTTTTTGGGTTCCGGGGGGAGTATGGTCGCAAGGCTGAAACTTAAAGGAATTGACGGAAGGGCACCACCAGGAGTGGA----------TAATTTGACTCAACACGGGGAAACTTACCAGGTCCAGACATAGTAAGGATTGACAGACTGAGAGCTCTTTCTTGATTCTATGGGTGGTGGTGCATGGCCGTTCTTAGTTGGTGGAGCGATTTGTCTGGTTAATTCCGTTAACGAACGAGACCTCAGCCTGCTAAAT-----------------CCTCCATGGCTAGCTTCTTAGAGGGACTATGGCCTTTTAGGCCAC-GAAGTTTGAGGCAATAACAGGTCTGTGATGCCCTTAGATGTTCTGGGCCGCACGCGCGCTACACTGATGTATTCAACGAGTCTATAGCCTTGGCCGACAGGCCCGGGTAATCTTTGAAATTTCATCGTGATGGGGATAGATCATTGCAATTGTTGGTCTTCAACGAGGAATTCCTAGTAAGGCCGAGTCATCAGCTCGCGTTGACTACGTCCCTGCCCTTTGTACACACCGCCCGTCGCTCCTACCGATTGAATGGTCCGGTGAAGTGTTCGGATCGCGGCGACGTGGGCGGT--TCGCTGCC-GGCGACGTCGCGAGAAGTCCACTGAACCTTATCATTTAGA----------------------------------
                </sequence>
                <sequence>
                        <taxon idref="Passovia_pyrifolia"/>
                        TGGTTGATCCTGCCAGTAGTCATATGCTTGTCTCAAAGATTAAGCCATGCATGTGTAAGTATGAACTAATTCAGACTGTGAAACTGCGAATGGCTCATTAAATCAGTTATAGTTTGTTTGATGGTATCTGCTACTCGGATAACCGTAGTAATTCTAGAGCTAATACGTGCACCAAACCCCGAC--TTCTGGAAGGGACGCATTTATTAGATAAAAGGTCGAC--GGGCTTT--GCCCGTTGCTCTGATGATTCATGATAACTCGACGGATCGCACGGCCCTCGTGCCGGCGACGCATCATTCAAATTTCTGCCCTATCAACTTTCGATGGTAGGAT-GTGGCCTACCATGGTGGTGACGGGTGACGGAGAATTAGGGTTCGATTCCGGAGAGGGAGCCTGAGAAACGGCTACCACATCCAAGGAAGGCAGCAGGCGCGCAAATTACCCAATCCTGACACGGGGAGGTAGTGACAATAAATAACAATACCGGGCTCTTAGAGTCTGGTAATTGGAATGAGTACAATCTAAATCCCTTAACGAGGATCCATTGGAGGGCAAGTCTGGTGCCAGCAGCCGCGGTAATTCCAGCTCCAATAGCGTATATTTAAGTTGTTGCAGTTAAAAAGCTCGTAGTTGGACCTTGGGTTGGGTCGATCGGTCCGCCGTTAGGTGTGTACCGGTCGGCCTGTCCCTTCTACCGGCGATGCGCTCCTGGCCTTAATTGGCCGGGTCGTGCCTCCGGTGCTGTTACTTTGAAGAAATTAGAGTGCTCAAAGCAAGCCTACGCTCTGAATACATTAGCATGGGATAACATCATAGGATTTCGGTCCTATTCTGTTGGCCTTCGGGATCGGAGTAATGATTAACAGGGACAGTCGGGGGCATTCGTATTTCATAGTCAGAGGTGAAATTCTTGGATTTATGAAAGACGAACAACTGCGAAAGCATTT--------GCCAAGGATGTTTTCATTAATCAAGAACGAAAGTTGGGGGCTCGAAGACGATCAGATACCGTCCTAGTCTCAACCATAAACGATGCCGACCAGGGATCAGCGGATGTTACTTATAGGACTCCGCTGGCACCTTATGAGAAATCAAAGTTTTTGGGTTCCGGGGGGAGTATGGTCGCAAGGCTGAAACTTAAAGGAATTGACGGAAGGGCACCACCAGGAGTGGAGCCTGCGGCTTAATTTGACTCAACACGGGGAAACTTACCAGGTCCAGACATAGTAAGGATTGACAGACTGAGAGCTCTTTCTTGATTCTATGGGTGGTGGTGCATGGCCGTTCTTAGTTGGTGGAGCGATTTGTCTGGTTAATTCCGTTAACGAACGAGACCTCAGCCTGCTAAATAGCTACATGGAGGTATCCCTCCATGGCTAGCTTCTTAGAGGGACTATGGCCTTTTAGGCCACGGAAGTTTGAGGCAATAACAGGTCTGTGATGCCCTTAGATGTTCTGGGCCGCACGCGCGCTACACTGATGTATTCAACGAGTCTATAGCCTTGGCCGACAGGCCCGGGTAATCTTTGAATTTTCATCGTGATGGGGATAGATCATTGCAATTGTTGGTCTTCAACGAGGAATTCCTAGTAAG-GCGAGTCATCAGCTCGCGTTGACTACGTCCCTGCCCTTTGTACACA-CGCCCGTCGCTCCTACCGATTGAATGGTCCGGTGAAGTGTTCGGATCGCGGCGACGTG-------------------------------------------------------------------------------------------
                </sequence>
                <sequence>
                        <taxon idref="Peraxilla_tetrapetala"/>
                        -----------------------------------------------------------TATGAACTAATTCAGACTGTGAAACTGCGAATGGCTCATTAAATCAGTTATAGTTTGTTTGATGGTATCTGCTACTCGGATAACCGTAGTAATTCTAGAGCTAATACGTGCAACAAACCCCGAC--TTTCGGAAGGGATGCATTTATTAGATAAAAGGTCGACGCGGGCTCT--GCCCGTTGCTCTGATGATTCATGATAACTCGACGGATCGCACGGCCCTCGTGCCGGCGACGCATCATTCAAATTTCTGCCCTATCAACTTTCGATGGTAGGATAGTGGCCTACCATGGTGATGACGGGTGACGGAGAATTAGGGTTCGATTCCGGAGAGGGAGCCTGAGAAACGGCTACCACATCCAAGGAAGGCAGCAGGCGCGCAAATTACCCAATCCTGACACGGGGAGGTAGTGACAATAAATAACAATACCGGGCTCTATGAGTCTGGTAATTGGAATGAGTACAATCTAAATCCCTTAACGAGGATCCATTGGAGGGCAAGTCTGGTGCCAGCAGCCGCGGTAATTCCAGCTCCAATAGCGTATATTTAAGTTGTTGCAGTTAAAAAGCTCGTAGTTGGACCTTGGGTTGGGTCGATCGGTCCGCCGTTAGGTGTGTACCGGTCGGCCTGTCCCTTCTACCGGCGATGCGCTCCTGGCCTTAATTGGCCGGGTCGTGCCTCCGGTGCTGTTACTTTGAAGAAATTAGAGTGCTCAAAGCAAGCCTACGCTCTGGATACATTAGCATGGGATAACATCATAGGATTTCGGTCCTATTCTGTTGGCCTTCGGGATCGGAGTAATGATTAACAGGGACAGTCGGGGGCATTCGTATTTCATAGTCAGAGGTGAAATTCTTGGATTTATGAAAGACGAACAACTGCGAAAGCATTT--------GCCAAGGATGTTTTCATTAATCAAGAACGAAAGTTGGGGGCTCGAAGACGATCAGATACCGTCCTAGTCTCAACCATAAACGATGCCGACCAGGGATCAGCGGATGTTACTTTTAGGACTCCGCTGGCACCTTATGAGAAATCAAAGTTTTTGGGTTCCGGGGGGAGTATGGTCGCAAGGCTGAAACTTAAAGGAATTGACGGAAGGGCACCACCAGGAGTGGAGCCTGCGGCTTAATTTGACTCAACACGGGGAAACTTACCAGGTCCAGACATAGTAAGGATTGACAGACTGAGAGCTCTTTCTTGATTCTATGGGTGGTGGTGCATGGCCGTTCTTAGTTGGTGGAGCGATTTGTCTGGTTAATTCCGTTAACGAACGAGACCTCAGCCTGCTAACTAGCTACATGGAGGTATCCCTCCATGGCTAGCTTCTTAGAGGGACTATGGCCTTTTAGGCCACGGAAGTTTGAGGCAATAACAGGTCTGTGATGCCCTTAGATGTTCTGGGCCGCACGCGCGCTACACTGATGTATTCAACGAGTCTATAGCCTTGGCCGACAGGCCCGGGTAATCTTTGAAATTTCATCGTGATGGGGATAGATCATTGCAATTGTTGGTCTTAAACGAGGAATTCCTAGTAAGCGCGAGTCATCAGCTCGCGTTGACTACGTCCCTGCCCTTTGTACACACCGCCCGTCGCTCCTACCGATTGAATGGTCCGGTGAAGTGTTCGGATCGCGGCGACGTGGGCGGT--TCGCTGCC-GGCGACGTCGCGAGAAGTCCACTG--------------------------------------------------
                </sequence>
                <sequence>
                        <taxon idref="Phragmanthera_crassicaulis"/>
                        ------------------------------------------AGCCATGCATGTGTAAGTATGAACTAATTCAGACTGTGAAACTGCGAATGGCTCATTAAATCAGTTATAGTTTGTTTGATGGTATTTGCTACTCGGATAACCGTAGTAATTCTAGAGCTAATACGTGCACCGAACCCCGACTCTCGCGGAAGGGATGCATTTATTAGATAAAAGGTCGACGCGGGCTCT--GCCCGTTGTTCTGATGAATCATGATAACTTGACGGATCGCACGGCCTTCGTGCCGGCGACGCATCATTCAAATTTCTGCCCTATCAACTTTCGATGGTAGGATAGTGGCCTACCATGGTTTTGACGGGTGACGGAGAATTAGGGTTCGATTCCGGAGAGGGAGCCTGAGAAACGGCTACCACATCCAAGGAAGGCAGCAGGCGCGCAAATTACCCAATCCTGACACGGGGAGGTAGTGACAATAAATAACAATACCGGGCTCTACGAGTCTGGTAATTGGAATGAGTACAATCTAAATCC-TTAACGAGGATCCATTGGAGGGCAAGTCTGGTGCCAGCAGCCGCGGTAATTCCAGCTCCAATAGCGTATATTTAAGTTGTTGCAGTTAAAAAGCTCGTAGTTGGACCTTGGGTTGGGTCGATCGGTCCGCCTTCAGGTGTGTACCGGCCGGCCCGTCCCTTCTACCGGCGATGCGCTCCTGGCCTTAATTGGCCGGGTCGTGCCTCCGGTGCTGTTACTTTGAAGAAATTAGAGTGCTCAAAGCAAGCCTACGCTCTGGATACATTAGCATGGGATAACATCATAGGATTTCGGTCCTATTCTGTTGGCCTTCGGGATCGGAGTAATGATTAACAGGGACAGTCGGGGGCATTCGTATTTCATAGTCAGAGGTGAAATTCTTGGATTTATGAAAGACGAACAACTGCGAAAGCATTT--------GCCAAGGATGTTTTCATTAATCAAGAACGAAAGTTGGGGGCTCGAAGACGATCAGATACCGTCCTAGTCTCAACCATAAACGATGCCGACCAGGGATCAGCGGATGTTACTTGTAGGACTCCGCTGGCACCTTATGAGAAATCAAAGTTTTTGGGTTCCGGGGGGAGTATGGTCGCAAGGCTGAAACTTAAAGGAATTGACGGAAGGGCACCACCAGGAGTGGAGCCTGCGGCTTAATTTGACTCAACACGGGGAAACTTACCAGGTCCAGACATAGTAAGGATTGACAGACTGAGAGCTCTTTCTAGATTCTATGGGTGGTGGTGCATGGCCGTTCTTAGTTGGTGGAGCGATTTGTCTGGTTAATTCCGTTAACGAACGAGACCTCAGCCTGCTAACTAGCTACGTGGAGGTATCCCTCCATGGCTAGCTTCTTAGAGGGACTATGGCCTTTTAGGCCACGGAAGTTTGAGGCAATAACAGGTCTGTGATGCCCTTAGATGTTCTGGGCCGCACGCGCGCTACACTGATGTATTCAACGAGTCTATAGCCTTGGCCGACAGGCCCGGGTAATCTTTGAAATTTCATCGTGATGGGGATAGATCATTGCAATTGTTGGTCTTCAACGAGGAATTCCTAGTAAGCGCGAGTCATCAGCTCGCGTTGACTACGTCCCTGCCCTTTGTACACACCGCCCGTCGCTCCTACCGATTGAATGGTCCGGTGAAGTGTTCGGATCGAGGCGACGTGGGCGGT--TCGCCGCT-CGCGACGTCGCGAGAAGTCCACTGAACCTTATCATTTAGAGGAAGGAGAAGTCG--------------------
                </sequence>
                <sequence>
                        <taxon idref="Scurrula_ferruginea"/>
                        -----------------------------------------------------------TATGAACTAATTCAGACTGTGAAACTGCGAATGGCTCATTAAATCAGTTATAGTTTGTTTGATGGTATTTGCTACTCGGATAACCGTAGTAATTCTAGAGCTAATACGTGCACCTAACCCCGAC--TTCCGGAAGGGATGCATTTATTAGATAAAAGGTCGACGCGGGCTTTC-GCCCGTTGTTCTGATGAATCATAATAACTTGACGGATCGCACGGCCATCGTGCCGGCGACGCATCATTCAAATTTCTGCCCTATCAACTTTCGATGGTAGGATAGTGGCCTACCATGGTTTTGACGGGTGACGGAGAATTAGGGTTCGATTCCGGAGAGGGAGCCTGAGAAACGGCTACCACATCCAAGGAAGGCAGCAGGCGCGCAAATTACCCAATCCTGACACGGGGAGGTAGTGACAATAAATAACAATACCGGGCTCTACGAGTCTGGTAATTGGAATGAGTACAATCTAAATCCCTTAACGAGGATCCATTGGAGGGCAAGTCTGGTGCCAGCAGCCGCGGTAATTCCAGCTCCAATAGCGTATATTTAAGTTGTTGCAGTTAAAAAGCTCGTAGTTGGACCTTGGGCTGGGTCGATCGGTCCGCCGTCAGGTGTGTACCGGTCGGCCTGTCCCTTCTACCGGCGATGCGCTCCTGGCCTTAATTGGCCGGGTCGTGCCTCCGGTGCTGTTACTTTGAAGAAATTAGAGTGCTCAAAGCAAGCCTACGCTCTGGATACATTAGCATGGGATAACATCATAGGATTTCGGTCCTATTCTGTTGGCCTTCGGGATCGGAGTAATGATTAACAGGGACAGTCGGGGGCATTCGTATTTCATAGTCAGAGGTGAAATTCTTGGATTTATGAAAGACGAACAACTGCGAAAGCATTT--------GCCAAGGATGTTTTCATTAATCAAGAACGAAAGTTGGGGGCTCGAAGACGATCAGATACCGTCCTAGTCTCAACCATAAACGATGCCGACCAGGGATCAGCGGATGTTACTTACAGGACTCCGCTGGCACCTTATGAGAAATCAAAGTTTTTGGGTTCCGGGGGGAGTATGGTCGCAAGGCTGAAACTTAAAGGAATTGACGGAAGGGCACCACCAGGAGGGAAGCCTGCGGCTTAATTTGACTCAACACGGGGAAACTTACCAGGTCCAGACATAGTAAGGATTGACAGACTGAGAGCTCTTTCTAGATTCTATGGGTGGTGGTGCATGGCCGTTCTTAGTTGGTGGAGCGATTTGTCTGGTTAATTCCGTTAACGAACGAGACCTCAGCCTGCTAACTAGCTACATGGAGGTATCCCTCCATGGCTAGCTTCTTAGAGGGACTATGGCCTTTTAGGCCACGGAAGTTTGAGGCAATAACAGGTCTGTGATGCCCTTAGATGTTCTGGGCCGCACGCGCGCTACACTGATGTATTCAACGAGTCTATAGCCTTGGCCGACAGGCCCGGGTAATCTTTGAAATTTCATCGTGATGGGGATAGATCATTGCAATTGTTGGTCTTCAACGAGGAATTCCTAGTAAGCGCGAGTCATCAGCTCGCGTTGAGTACGTCCCTGCCCTTTGTACACACCGCCCGTCGCTCCTACCGATTGAATGGTCCGGTGAAGTGTTCGGATCGAGGCGACGTGGGCGGT--TTGCTGCC-CGCGACGTCGCGAGAAGTCCACT---------------------------------------------------
                </sequence>
                <sequence>
                        <taxon idref="Socratina_bemarivensis"/>
                        ---------------------------------------------------------AGTATGAACTAATTCAGACTGTGAAACTGCGAATGGCTCATTAAATCAGTTATAGTTTGTTTGATGGTATTTGCTACTCGGATAACCGTAGTAATTCTAGAGCTAATACGTGCACCGAACCCCGACTCTTGCGGAAGGGATGCATTTATTAGATAAAAGGTCGACGCGGGCTCT--GCCCGTTGTTCTGATGAATCATGATAACTCGACGGATCGCACGGCCATCGTGCCGGCGACGCATCATTCAAATTTCTGCCCTATCAACTTTCGATGGTAGGATAGTGGCCTACCATGGTTTTGACGGGTGACGGAGAATTAGGGTTCGATTCCGGAGAGGGAGCCTGAGAAACGGCTACCACATCCAAGGAAGGCAGCAGGCGCGCAAATTACCCAATCCTGACACGGGGAGGTAGTGACAATAAATAACAATACCGGGCTCTACGAGTCTGGTAATTGGAATGAGTACAATCTAAATCCCTTAACGAGGATCCATTGGAGGGCAAGTCTGGTGCCAGCAGCCGCGGTAATTCCAGCTCCAATAGCGTATATTTAAGTTGTTGCAGTTAAAAAGCTCGTAGTTGGACCTTGGGCTGGGTCGATCGGTCCGCCTTCAGGTGTGTACCGGCCGGCCCGTCCCTTCTGCCGGCGATGCGCTCCTGGCCTTAATTGGCCGGGTCGTGCCTCCGGCGCTGTTACTTTGAAGAAATTAGAGTGCTCAAAGCAAGCCTACGCTCTGGATACATTAGCATGGGATAACATCATAGGATTTCGGTCCTATTCTGTTGGCCTTCGGGATCGGAGTAATGATTAACAGGGACAGTCGGGGGCATTCGTATTTCATAGTCAGAGGTGAAATTCTTGGATTTATGAAAGACGAACAACTGCGAAAGCATTT--------GCCAAGGATGTTTTCATTAATCAAGAACGAAAGTTGGGGGCTCGAAGACGATTAGATACCGTCCTAGTCTCAACCATAAACGATGCCGACCAGGGATCAGCGGATGTCACCTAAAGGACTCCGCTGGCACCTTATGAGAAATCAAAGTCTTTGGGTTCCGGGGGGAGTATGGTCGCAAGGCTGAAACTTAAAGGAATTGACGGAAGGGCACCACCAGGAGTGGAGCCTGCGGCTTAATTTGACTCAACACGGGGAAACTTACCAGGTCCAGACATAGTAAGGATTGACAGACTGAGAGCTCTTTCTAGATTCTATGGGTGGTGGTGCATGGCCGTTCTTAGTTGGTGGAGCGATTTGTCTGGTTAATTCCGTTAACGAACGAGACCTCAGCCTGCTAACTAGCTACGTGGAGGTATCCCTCCATGGCTAGCTTCTTAGAGGGACTATGGCCTTTTAGGCCACGGAAGTTTGAGGCAATAACAGGTCTGTGATGCCCTTAGATGTTCTGGGCCGCACGCGCGCTACACTGATGTATTCAACGAGTCTATAGCCTTGGCCGACAGGCCCGGGTAATCTTTGAAATTTCATCGTGATGGGGATAGATCATTGCAATTGTTGGTCTTCAACGAGGAATTCCTAGTAAGCGCGAGTCATCAGCTCGCGTTGACTACGTCCCTGCCCTTTGTACACACCGCCCGTCGCTCCTACCGATTGAATGGTCCGGTGAAGTGTTCGGATCGAGGCGACGTGGGCGGT--TCGCCGCC-CGCGACGTCGCGA-------------------------------------------------------------
                </sequence>
                <sequence>
                        <taxon idref="Struthanthus_oerstedii"/>
                        TGGTTGATCCTGCCAGTAGTCATATGCTTGTCTCAAAGATTAAGCCATGCATGTGTAAGTATGAACTAATTCAGACTGTGAAACTGCGAATGGCTCATTAAATCAGTTATAGTT-GTTTGATGGTATCTGCTACTCGGATAACCGTAGTAATGCTAGAGCTAAT-CGTGCACCAAACCCCGAC--TCTTGGAAGGGATGCA-TTATTAGATAAAAGGTCGAC---GGCTCT--GCCCGTTGCTCTGATGATTCATGATAACTCGACGGATCGCACGGCCCTCGTGCCGGCGACGC-TCATTCAAATTTCTGCCCTATCAACTTTCGATGGTAGGATAGTGGCCTACCATGGTGATGACGGGTGACGGAGAATTAGGGTTCGATTCCGGAGAGGGAGCCTGAGAAACGGCTACCACATCCAA-------AGCAGGCG-GCAAATTACCCAATCCTGACACGGGGAGGTAGTGACAATAAAT-ACAATACCGGGCTCTATGAGTCTGGTAATTGGAATGAGTACAATCTAAATCCCTTAACGAGGATCCATTGGAGGGCAAGTCTGGTGCCAGCAGCCGCGGTAATTCCAGCTCCAATAGCGTATATTTAAGTTGTTGCAGTTAAAAAGCTCGTAGTTGGACCTTGGGTTGGGTCGATCGGTCCGCCGTTAGGTGTGTACCGGTCGGCCTGTCCCTTCTACCGGC-ATGCGCTCCTGGCCTTAATTGGCCGGGTCGTG-CTCCGGTGCTGTTACTTTGAAGAAAT-----------------------GCTCTGGATACATTAGCATGGGATAACATC-TAGGA---------------------CTTCGGGATCGGAGTAATGATTAACAGGGACAGTCGGGGGCATTCGTATTTCATAGT--GAGGTGAAATTCTTGGATTTATGAAAG-CGAACAACTG-GAAAGCATTT--------GCCAAGGATGTTTTCATTAATCAAGAACGAAAGTTGGGGGCTCGAAGACGATCAGATACCGTCCTAGTCTCAACCATAAACGATGCCGACCAGGGATCAGCGGATGTTACTTTTAGGACTCCGCTGGCACCTTATGAGAAATCAAAGTTTTTGGGTTCCGGGGGGAGTATGGTCGCAAGGCTGAAACTTAAAGGAATTGACGGAAGGGCACCACCAGGAGTGG-GCA--CGGCTTA-TTTGACTCAACACGGGGAAACTTACCAGGTCCAGACATAGTAAGGATTGACAGACTGAGAGCTCTTTCTTGATTCTATGGGTGGTGGTGCATGGCCGTTCTTAGTTGGTGGAGCGATTTGTCTGGTTAATTCCGTTAACGAACGAGACCTCAGCCTGCTAAATAGCTACATGGAGGTATACCTCCATGGCTAGCTTCTTAGAGGGACTATGGCCTTTTAGGCCACGGAAGTTTGAGGCAATAACAGGTCTGTGATGCCCTTAGATGTTCTGGGCCGCACGCGCGCTACACTGATGTATTCAACGAGTCTATAGCCTT-GCCGACAGGCCCGGGTAATCTTTGAAATTTCATCGTGATGAGGATAGATCATTGCAATTGTTGGTCTTCAACGAGGAATTCCTAGTAAG----AGTCATCAGCTCGCGT-GACTACGTCCCTGCCCTTTGTACACACCGCCCGTCGCTCCTACCGATTGAATGGTCCGGTGAAGTGTTCGGATCGCGGCGACGTG-GCGGT--TCG-TGCC-GGCGACGTCGCGAGAAGTCCACTGAA------------------------------------------------
                </sequence>
                <sequence>
                        <taxon idref="Struthanthus_woodsonii"/>
                        -----------------------------------------AAGCCATGCATGTGTAAGTATGAACTAATTCAGACTGTGAAACTGCGAATGGCTCATTAAATCAGTTATAGTTTGTTTGATGGTATCTGCTACTCGGATAACCGTAGTAATGCTAGAGCTAATACGTGCACAAAACCCCGAC--TCTTGGAAGGGATGCATTTATTAGATAAAAGGTCGACGCGGGCTCT--GCCCGTTGCTCTGATGATTCATGATAACTCGACGGATCGCACGGCCCTCGTGCCGGCGACGCATCATTCAAATTTCTGCCCTATCAACTTTCGATGGTAGGATAGTGGCCTACCATGGTGATGACGGGTGACGGAGAATTAGGGTTCGATTCCGGAGAGGGAGCCTGAGAAACGGCTACCACATCCAAGGAAGGCAGCAGGCGCGCAAATTACCCAATCCTGACACGGGGAGGTAGTGACAATAAATAACAATACCGGGCTCTATGAGTCTGGTAATTGGAATGAGTACAATCTAAATCCCTTAACGAGGATCCATTGGAGGGCAAGTCTGGTGCCAGCAGCCGCGGTAATTCCAGCTCCAATAGCGTATATTTAAGTTGTTGCAGTTAAAAAGCTCGTAGTTGGACCTTGGGTTGGGTCGATCGGTCCGCCGTTAGGTGTGTACCGGTCGGCCTGTCCCTTCTACCGGCGATGCGCTCCTGGCCTTAATTGGCCGGGTCGTGCCTCCGGTGCTGTTACTTTGAAGAAATTAGAGTGCTCAAAGCAAGCCTACGCTCTGGATATATTAGCATGGGATAACATCATAGGATTTCGGTCCTATTCTGTTGGCCTTCGGGATCGGAGTAATGATTAACAGGGACAGTCGGGGGCATTCGTATTTCATAGTCAGAGGTGAAATTCTTGGATTTATGAAAGACGAACAACTGCGAAAGCATTT--------GCCAAGGATGTTTTCATTAATCAAGAACGAAAGTTGGGGGCTCGAAGACGATCAGATACCGTCCTAGTCTCAACCATAAACGATGCCGACCAGGGATCAGCGGATGTTACTTTTAGGACTCCGCTGGCACCTTATGAGAAATCAAAGTTTTTGGGTTCCGGGGGGAGTATGGTCGCAAGGCTGAAACTTAAAGGAATTGACGGAAGGGCACCACCAGGAGTGGAGCCTGCGGCTTAATTTGACTCAACACGGGGAAACTTACCAGGTCCAGACATAGTAAGGATTGACAGACTGAGAGCTCTTTCTTGATTCTATGGGTGGTGGTGCATGGCCGTTCTTAGTTGGTGGAGTGATTTGTCTGGTTAATTCCGTTAACGAACGAGACCTCAGCCTGCTAAATAGCTACATGGAGGTATACCTCCATGGCTAGCTTCTTAGAGGGACTATGGCCTTTTAGGCCACGGAAGTTTGAGGCAATAACAGGTCTGTGATGCCCTTAGATGTTCTGGGCCGCACGCGCGCTACACTGATGTATTCAACGAGTCTATAGCCTTGGCCGACAGGCCCGGGTAATCTTTGAAATTTCATCGTGATGGGGATAGATCATTGCAATTGTTGGTCTTCAACGAGGAATTCCTAGTAAGCGCGAGTCATCAGCTCGCGTTGACTACGTCCCTGCCCTTTGTACACACCGCCCGTCGCTCCTACCGATTGAATGGTCCGGTGAAGTGTTCGGATCGCGGCGACGTGGGCGGT--TCGCTGCC-GGCGACGTCGCGAGAAGTCCACTGAA------------------------------------------------
                </sequence>
                <sequence>
                        <taxon idref="Taxillus_chinensis"/>
                        -------TCCTGCCAGTAGTCATATGCTTGTCTCAAAGATTAAGCCATGCATGTGTAAGTATGAACTAATTCAGACTGTGAAACTGCGAATGGCTCATTAAATCAGTTATAGTTTGTTTGATGGTATTTGCTACTCGGATAACCGTAGTAATTCTAGAGCTAATACGTGCACCCACCCCCGAC--TTCTGGAAGGGACGCATTTATTAGATAAAAGGTCGACGCGGGCCTTGCGCCCGTTGTTCTGATGAATCATGATAACTTGACGGATCGCACGGCCATCGTGCCGGCGACGCATCATTCAAATTTCTGCCCTATCAACTTTCGATGGTAGGATAGTGGCCTACCATGGTTTTGACGGGTGACGGAGAATTAGGGTTCGATTCCGGAGAGGGAGCCTGAGAAACGGCTACCACATCCAAGGAAGGCAGCAGGCGCGCAAATTACCCAATCCTGACACGGGGAGGTAGTGACAATAAATAACAATACCGGGCTCTACAAGTCTGGTAATTGGAATGAGTACAATCTAAATCCCTTAACGAGGATCCATTGGAGGGCAAGTCTGGTGCCAGCAGCCGCGGTAATTCCAGCTCCAATAGCGTATATTTAAGTTGTTGCAGTTAAAAAGCTCGTAGTTGGACCTTGGGTTGGGTCGATCGGTCCGCCGTCAGGTGTGTACCGGTCGGCCTGTCCCTTCTACCGGCGATGCGCTCCTGGCCTTAATTGGCCGGGTCGTGCCTCCGGTGCTGTTACTTTGAAGAAATTAGAGTGCTCAAAGCAAGCCTACGCTCTGGATACATTAGCATGGGATAACATCATAGGATTTCGGTCCTATTCTGTTGGCCTTCGGGATCGGAGTAATGATTAACAGGGACAGTCGGGGGCATTCGTATTTCATAGTCAGAGGTGAAATTCTTGGATTTATGAAAGACGAACAACTGCGAAAGCATTT--------GCCAAGGATGTTTTCATTAATCAAGAACGAAAGTTGGGGGCTCGAAGACGATCAGATACCGTCCTAGTCTCAACCATAAACGATGCCGACCAGGGATCAGCGGATGTTACTTACAGGACTCCGCTGGCACCTTATGAGAAATCAAAGTTTTTGGGTTCCGGGGGGAGTATGGTCGCAAGGCTGAAACTTAAAGGAATTGACGGAAGGGCACCACCAGGAGTGGAGCCTGCGGCTTAATTTGACTCAACACGGGAAAACTTACCAGGTCCAGACATAGTAAGGATTGACAGACTGAGAGCTCTTTCTAGATTCTATGGGTGGTGGTGCATGGCCGTTCTTAGTTGGTGGAGCGATTTGTCTGGTTAATTCCGTTAACGAACGAGACCTCAGCCTGCTAACTAGCTACATGGAGGTATCCCTCCATGGCTAGCTTCTTAGAGGGACTATGGCCTTTTAGGCCACGGAAGTTTGAGGCAATAACAGGTCTGTGATGCCCTTAGATGTTCTGGGCCGCACGCGCGCTACACTGATGTATTCAACGAGTCTATAGCCTTGGCCGACAGGCCCGGGTAATCTTTGAAATTTCATCGTGATGGGGATAGATCATTGCAATTGTTGGTCTTCAACGAGGAATTCCTAGTAAGCGCGAGTCATCAGCTCGCGTTGACTACGTCCCTGCCCTTTGTACACACCGCCCGTCGCTCCTACCGATTGAATGGTCCGGTGAAGTGTTCGGATCGAGGCGACGTGGGCGGT--CCGCTGCC-CGCGACGTCGCGAGAAGTCCACTGAACCTTATCATTTAGAGGAAGGAGAAGTCGTAACAAGGTTTCCGTAGGTG
                </sequence>
                <sequence>
                        <taxon idref="Tripodanthus_acutifolius"/>
                        -GGTTGATCCTGCCAGTGCTCATATGCTTGTCTCAAAGATTAAGCCATGCATGTGTAAGTATGAACTAATTCAGACTGTGAAACTGCGAATGGCTCATTAAATCAGTTATAGTTTGTTTGATGGTATCTGCTACTCGGATAACCGTAGTAATTCTAGAGCTAATACGTGCAACAAACCCCGAC--TTTTGGAAGGGATGCATTTATTAGATAAAAGGTCGACGCGGGCTCT--GCTCGTTGCTCTGATGATTCATGATAACTCGACGGATCGCACGGCCCTCGTGCCGGCGACGCATCATTCAAATTTCTGCCCTATCAACTTTCGATGGTAGGATAGTGGCCTACCATGGTGATGACGGGTGACGGAGAATTAGGGTTCGATTCCGGAGAGGGAGCCTGAGAAACGGCTACCACATCCAAGGAAGGCAGCAGGCGCGCAAATTACCCAATCCTGACACGGGGAGGTAGTGACAATAAATAACAATACCGGGCTCTATGAGTCTGGTAATTGGAATGAGTACAATCTAAATCCCTTAACGAGGATCCATTGGAGGGCAAGTCTGGTGCCAGCAGCCGCGGTAATTCCAGCTCCAATAGCGTATATTTAAGTTGTTGCAGTTAAAAAGCTCGTAGTTGGACCTTGGGTTGGGTCGATCGGTCCGCCGTTAGGTGTGTACCGGTCGGCCTGTCCCTTCTACCGGCGATGCGCTCCTGGCCTTAATTGGCCGGGTCGTGCCTCCGGTGCTGTTACTTTGAAGAAATTAGAGTGCTCAAAGCAAGCCTACGCTCTGGATACATTAGCATGGGATAACATCATAGGATTTCGGTCCTATTCTGTTGGCCTTCGGGATCGGAGTAATGATTAACAGGGACAGTCGGGGGCATTCGTATTTCATAGTCAGAGGTGAAATTCTTGGATTTATGAAAGACGAACAACTGCGAAAGCATTT--------GCCAAGGATGTTTTCATTAATCAAGAACGAAAGTTGGGGGCTCGAAGACGATCAGATACCGTCCTAGTCTCAACCATAAACGATGCCGACCAGGGATCAGCGGATGTTACTTTTAGGACTCCGCTGGCACCTTATGAGAAATCAAAGTTTTTGGGTTCCGGGGGGAGTATGGTCGCAAGGCTGAAACTTAAAGGAATTGACGGAAGGGCACCACCAGGAGTGGAGCCTGCGGCTTAATTTGACTCAACACGGGGAAACTTACCAGGTCCAGACATAGTAAGGATTGACAGACTGAGAGCTCTTTCTTGATTCTATGGGTGGTGGTGCATGGCCGTTCTTAGTTGGTGGAGCGATTTGTCTGGTTAATTCCGTTAACGAACGAGACCTCAGCCTGCTAAATAGCTACATGGAGGTATACCTCCATGGCTAGCTTCTTAGAGGGACTATGGCCTTTTAGGCCACGGAAGTTTGAGGCAATAACAGGTCTGTGATGCCCTTAGATGTTCTGGGCCGCACGCGCGCTACACTGATGTATTCAACGAGTCTATAGCCTTGGCCGACAGGCCCGGGTAATCTTTGAAATTTCATCGTGATGGGGATAGATCATTGCAATTGTTGGTCTTCAACGAGGAATTCCTAGTAAGCGCGAGTCATCAGCTCGCGTTGACTACGTCCCTGCCCTTTGTACACACCGCCCGTCGCTCCTACCGATTGAATGGTCCGGTGAAGTGTTCGGATCGAGGCGACGTGGGCGGT--TCGCTGCC-GGCGACGTCGCGAGAAGTCCACTGAACCTTATCATT--------------------------------------
                </sequence>
                <sequence>
                        <taxon idref="Tristerix_corymbosus"/>
                        ------------------------------------------------------------------TAATTCAGACTGTGAAACTGCGAATGGCTCATTAAATCAGTTATAGTTTGTTTGATGGTACCTGCTACTCGGATAACCGTAGTAATTCTAGAGCTAATACGTGCCAAAAACCCCGAC-TTCTTGGAAGGGACGCATTTATTAGATAAAAGGTCGACGCGGGCTCT--GCCCGTTGCTCTGATGATTCATGATAACTTGACGGATCGCACGGCCTTCGTGCCGGCGACGCATCATTCAAATTTCTGCCCTATCAACTTTCGATGGTAGGATAGTGGCCTACCATGGTGATGACGGGTGACGGAGAATTAGGGTTCGATTCCGGAGAGGGAGCCTGAGAAACGGCTACCACATCCAAGGAAGGCAGCAGGCGCGCAAATTACCCAATCCTGACACGGGGAGGTAGTGACAATAAATAACAATACCGGGCTCTATGAGTCTGGTAATTGGAATGAGTACAATCTAAATCCCTTAACGAGGATCCATTGGAGGGCAAGTCTGGTGCCAGCAGCCGCGGTAATTCCAGCTCCAATAGCGTATATTTAAGTTGTTGCAGTTAAAAAGCTCGTAGTTGGACCTTGGGTTGGGTCGATCGGTCCGCCGTTAGGTGTGTACCGGTCGGCCTGTCCCTTCTACCGGCGATGCGCTCCTGGCCTTAATTGGCCGGGTCGTGCCTCCGGTGCTGTTACTTTGAAGAAACTAGAGTGCTCAAAGCAAGCCTACGCTCTGGATACATTAGCATGGGATAACATCATAGGATTTCGGTCCTATTCTGTTGGCCTTCGGGATCGGAGTAATGATTAACAGGGACAGTCGGGGGCATTCGTATTTCATAGTCAGAGGTGAAATTCTTGGATTTATGAAAGACGAACAACTGCGAAAGCATTT--------GCCAAGGATGTTTTCATTAATCAAGAACGAAAGTTGGGGGCTCGAAGACGATCAGATACCGTCCTAGTCTCAACCATAAACGATGCCGACCAGGGATCAGCGGATGTTACTTTTAGGACTCCGCTGGCACCTTATGAGAAATCAAAGTTTTTGGGTTCCGGGGGGAGTATGGTCGCAAGGCTGAAACTTAAAGGAATTGACGGAAGGGCACCACCAGGAGTGGAGCCTGCGGCTTAATTTGACTCAACACGGGGAAACTTACCAGGTCCAGACATAGTAAGGATTGACAGACTGAGAGCTTTTTCTTGATTCTATGGGTGGTGGTGCATGGCCGTTCTTAGTTGGTGGAGCGATTTGTCTGGTTAATTCCGTTAACGAACGAGACCTCAGCCTGCTAACTAGCTACATGGAGGTATCCCTCCATGGCTAGCTTCTTAGAGGGACTATGGCCTTTTAGGCCACGGAAGTTTGAGGCAATAACAGGTCTGTGATGCCCTTAGATGTTCTGGGCCGCACGCGCGCTACACTGATGTATTCAACGAGTCTATAGCCTTGGCCGACAGGCCCGGGTAATCTTTGAAATTTCATCGTGATGGGGATAGATCATTGCAATTGTTGGTCTTCAACGAGGAATTCCTAGTAAGCGCGAGTCATCAGCTCGCGTTGACTACGTCCCTGCCCTTTGTACACACCGCCCGTCGCTCCTACCGATTGAATGGTCCAATAAAGTGTTCGGATCGAGGCGACGTG-------------------------------------------------------------------------------------------
                </sequence>
                <sequence>
                        <taxon idref="Tupeia_antarctica"/>
                        ----------TGCCAGTAGTCATATGCTTGTCTCAAAGATTAAGCCATGCATGTGTAAGTATGAACTAATTCAGACTGTGAAACTGCGAATGGCTCATTAAATCAGTTATAGTTTGTTTGATGGTATCTGCTACTCGGATAACCGTAGTAATTCTAGAGCTAATACGTGCAACAAACCCCGAC--TTCTGGAAGGGATGCATTTATTAGATAAAAGGTCGA--CAGGCTCT--GCCCGTTGCTCTGATGATTCATGATAACTCGACGGATCGCACGGCCCTCGTGCCGGCGACGCATCATTCAAATTTCTGCCCTATCAACTTTCGATGGTAGGATAGTGGCCTACCATGGTGATGACGGGTGACGGAGAATTAGGGTTCGATTCCGGAGAGGGAGCCTGAGAAACGGCTACCACATCCAAGGAAGGCAGCAGGCGCGCAAATTACCCAATCCTGACACGGGGAGGTAGTGACAATAAATAACAATACCGGGCTCTATGAGTCTGGTAATTGGAATGAGTACAATCTAAATCCCTTAACGAGGATCCATTGGAGGGCAAGTCTGGTGCCAGCAGCCGCGGTAATTCCAGCTCCAATAGCGTATATTTAAGTTGTTGCAGTTAAAAAGCTCGTAGTTGGACCTTGGGTTGGGTCGATCGGTCCGCCGTTAGGTGTGTACCGGTCGGCCTGTCCCTTCTACCGGCGATGCGCTCCTGGTCTTAATTGGCCGGGTCGTGCCTCCGGTGCTGTTACTTTGAAGAAATTAGAGTGCTCAAAGCAAGCCTACGCTCTGGATACATTAGCATGGGATAACATCATAGGATTTCGGTCCTATTCTGTTGGCCTTCGGGATCGGAGTAATGATTAACAGGGACAGTCGGGGGCATTCGTATTTCATAGTCAGAGGTGAAATTCTTGGATTTATGAAAGACGAACAACTGCGAAAGCATTT--------GCCAAGGATGTTTTCATTAATCAAGAACGAAAGTTGGGGGCTCGAAGACGATCAGATACCGTCCTAGTCTCAACCATAAACGATGCCGACCAGGGATCAGCGGATGTTACTTTTAGGACTCCGCTGGCACCTTATGAGAAATCAAAGTTTTTGGGTTCCGGGGGGAGTATGGTCGCAAGGCTGAAACTTAAAGGAATTGACGGAAGGGCACCACCAGGAGTGGAGCCTGCGGCTTAATTTGACTCAACACGGGGAAACTTACCAGGTCCAGACATAGTAAGGATTGACAGACTGAGAGCTCTTTCTTGATTCTATGGGTGGTGGTGCATGGCCGTTCTTAGTTGGTGGAGCGATTTGTCTGGTTAATTCCGTTAACGAACGAGACCTCAGCCTGCTAACTAGCTACATGGAGGTATCCCTCCATGGCTAGCTTCTTAGAGGGACTATGGCCTTTTAGGCCACGGAAGTTTGAGGCAATAACAGGTCTGTGATGCCCTTAGATGTTCTGGGCCGCACGCGCGCTACACTGATGTATTCAACGAGTCTATAGCCTTGGCCGACAGGCCCGGGTAATCTTTGAAATTTCATCGTGATGGGGATAGATCATTGCAATTGTTGGTCTTCAACGAGGAATTCCTAGTAAGCGCGAGTCATCAGCTCGCGTTGACTACGTCCCTGCCCTTTGTACACACCGCCCGTCGCTCCTACCGATTGAATGGTCCGGTGAAGTGTTCGGATCGCGGCGACGTGGGCGGT--TCGCTGCC-GGCGACGTCGCGAGAAGTCCACTGAACCTTATCATTTAGAGGAAGGAG--------------------------
                </sequence>
                <sequence>
                        <taxon idref="Vanwykia_remota"/>
                        -----------------------------------------AAGCCATGCATGTGTAAGTATGAACTAATTCAGACTGTGAAACTGCGAATGGCTCATTAAATCAGTTATAGTTTGTTTGATGGTATTTGCTACTCGGATAACCGTAGTAATTCTAGAGCTAATACGTGCACCAAACCCCGAC-TTTTTGGAAGGGATGCATTTATTAGATAAAAGGTCGACGCGGGCTCT--GCCCGTTGTTCTGATGAATCATGATAACTTGACGGATCGCACGGCCATCGTGCCGGCGACGCATCATTCAAATTTCTGCCCTATCAACTTTCGATGGTAGGATAGTGGCCTACCATGGTTTTGACGGGTGACGGAGAATTAGGGTTCGATTCCGGAGAGGGAGCCTGAGAAACGGCTACCACATCCAAGGAAGGCAGCAGGCGCGCAAATTACCCAATCCTGACACGGGGAGGTAGTGACAATAAATAACAATACCGGGCTCTACGAGTCTGGTAATTGGAATGAGTACAATCTAAATCCCTTAACGAGGATCCATTGGAGGGCAAGTCTGGTGCCAGCAGCCGCGGTAATTCCAGCTCCAATAGCGTATATTTAAGTTGTTGCAGTTAAAAAGCTCGTAGTTGGACCTTGGGCTGGGTCGGTCGGTCCGCCTTTTGGTGTGTACCGGTCGGCCCGTCCCTTCTACCGGCGATGCGCTCCTGGCCTTAATTGGCCGGGTCGTGCCTCCGGTGCTGTTACTTTGAAGAAATTAGAGTGCTCAAAGCAAGCCTACGCTCTGGATACATTAGCATGGGATAACATCATAGGATTTCGGTCCTATTCTGTTGGCCTTCGGGATCGGAGTAATGATTAACAGGGACAGTCGGGGGCATTCGTATTTCATAGTCAGAGGTGAAATTCTTGGATTTATGAAAGACGAACAACTGCGAAAGCATTT--------GCCAAGGATGTTTTCATTAATCAAGAACGAAAGTTGGGGGCTCGAAGACGATTAGATACCGTCCTAGTCTCAACCATAAACGATGCCGACCAGGGATCAGCGGATGTCACCTAAAGGACTCCGCTGGCACCTTATGAGAAATCAAAGTCTTTGGGTTCCGGGGGGAGTATGGTCGCAAGGCTGAAACTTAAAGGAATTGACGGAAGGGCACCACCAGGAGTGGAGCCTGCGGCTTAATTTGACTCAACACGGGGAAACTTACCAGGTCCAGACATAGTAAGGATTGACAGACTGAGAGCTCTTTCTAGATTCTATGGGTGGTGGTGCATGGCCGTTCTTAGTTGGTGGAGCGATTTGTCTGGTTAATTCCGTTAACGAACGAGACCTCAGCCTGCTAACTAGCTACATGGAGGTATCCCTCCATGGCTAGCTTCTTAGAGGGACTATGGCCTTTTAGGCCACGGAAGTTTGAGGCAATAACAGGTCTGTGATGCCCTTAGATGTTCTGGGCCGCACGCGCGCTACACTGATGTATTCAACGAGTCTATAGCCTTGGCCGACAGGCCCGGGTAATCTTTGAAATTTCATCGTGATGGGGATAGATCATTGCAATTGTTGGTCTTCAACGAGGAATTCCTAGTAAGCGCGAGTCATCAGCTCGCGTTGACTACGTCCCTGCCCTTTGTACACACCGCCCGTCGCTCCTACCGATTGAATGGTCCGGTGAAGTGTTCGGATCGAGGCGACGTGGGCGGT--TCGCTGCC-CGCGACGTCGCGAGAAGTCCACTGA-------------------------------------------------
                </sequence>
        </alignment>

        <!-- The sequence alignment (each sequence refers to a taxon above).         -->
        <!-- ntax=42 nchar=2155                                                      -->
        <alignment id="alignment2" dataType="nucleotide">
                <sequence>
                        <taxon idref="Agelanthus_sansibarensis"/>
                        ---------TTTAAGCATATCAATAAGCGGAGGAAAAGAAACTTACGAGGATTCCCCTAGTAACGGCGAGCGAACCGGGAACAGCCCAGCTTGAAAATCGCGCGGCGCCGCCGCGCGAATTGTAGTCTGTAGAAGCGTCCTCAGCGGCGGACCGGGCTCAAGCCCCCTGGAAGGGGGCGCCGGAGAGGGTGAGAGCCCCGTCGTGCCCGGACCCTGCCGCACCACGAGGCGCTGTCGGCGAGTCGGGTTGTTTGGGAATGCAGCCCCAATCGGGCGGTAAATTCCGTCCAAGGCTAAATACGGGCGAGAGACCGATAGCAAACAAGTACCGCGAGGGAAAGATGAAAAGGACTTTGAAAAGAGAGTCAAAGAGTGCTTGAAATTGTCGGGAGGGAAGCGGATGGGGGCCGGCGATGCGCCCCGGTCGGATGCGGAACGGCCGACAGCCGGTCCGCCGATCGACTCGGGGTGCGGACCGATGCGGATTGAGGCGGCGGCCCAAGCCCGGGCCGTCGTTACGCTCGCGGAGACGTCGCCGCCTCGATCGTGGAAAGCAGCGCGCGCCGCCT-----GCGGCGTGCCTCGGCACCCGCGCGCTCCGGGCAACGGCCTGCGGGCTCCCCATTCGACCCGTCTTGAAACACGGACCAAGGAGTCTGACATGTGTGCGAGTCAACGGGAGATTAAACCCGTAAGGCGAAAGGAAGCTGATTGGTGGGATCCCC-CCGCGGGTGCACCCCCGACTGACCTTGATCTTCTGAGAAGGGTTCGAGTGTGAGCATACCTGTCGGGACCCGAAAGATGGTGAACTATGCCTGAGCGGGGCGAAGCCAGAGGAAACTCTGGTGGAGGCCCGCAGCGATACTGACGTGCAAATCGTTCGTCTGACTTGGGTATAGGGGCGAAAGACTAATCGAACCGTCTAGTAGCTGGTTCCCTCCGAAGTTTCCCTTAGGATAGCTGGAGCTCGCGCGCGAGTTCTATCAGGTAAAGCCAATGATTAGAGGCATCGGGGGCGCAACGCCCTCGACCTATTCTCAAACTTTAAATGGGTAGGACGACGCGGCTGCTTCGTTGAGCCGCGGCGAGGAATCGAGAGCTCCAAGTGGGCCATTTTTGGTAAGCAGAACTGGCGATGCGGGATGAACCGGAAGCCGGGTTACGGTGCCCAACTGCGCGCTAACCTAGATCCCACAAAGGGTGTTGGTCGATTAAGACAGCAGGACGGTGGTCATGGAAGTCGAAATCCGCTAAGGAGTGTGTAACAACTCACCTGCCGAATCAACTAGCCCCGAAAATGGATGGCGCTCAAGCGCGCGACCTATACCCGGCCGTCGAGGCAACGGCCAGGCCCCGATGAGTAGGAGGGCGCGGCGGCCGCCGCGAAACCTGTGGCGCGAGCCCGGGCGGAGCGGCCGTCGGTGCGGATCTTGGTGGTAGTAGCAAATATTCAAATGAGAACTTTGAAGGCCGAAGAGGGGAAAGGTTCCATGTGAACGGCACTTGCACATGGGTTAGTCGATCCTAAGAGACGGGGGAAGCCCGTCCGACAGCGCACAACGCGCGAGCTTCGAAAGGGAATCGGGTTAAAATTCCCGAACCGGGACGTGGTGGTTGACGGCGACGTTACGGAGTCCGGAGACGTCGTCGGGGGCCCCGGGAAGAGTTATCTTTTCTGTTTAACAGCCTGCCCACCCTGGAATCGGCTCAGCCGGAGGTAGGGTCCAGCGGCTGGAACAGCACCGCACGTCGCGCGGTGTCCGGTGCGCCCTCGACGGCCCCTGAAAATCCGGAGGACCGAGTGCCATCCACGCCCGTTCGTACTCATAACCGCATCAGGTCTCCAAGGTGAACAGCCTCTGGTCAATGGAACAATGTAGGCAAGGGAAGTCGGCAAAATGGATCCGTAACTTCGGGAAAAGGATTGGCTCTGAGGGCTGGGCTCGGGGGTCCCAGCCCCGAACCCGTCGCCTGTCGGCGGACTGCTCGAGCCGCTA
                        CCGTGGCGAGAGCGGGCCGCCGCGTGCCGTCCGGGGGACGGACTGGGAACGGCTCCCTCC-GGGGGCCTTCCCCGAGCAGCGAACAGCCAGCTCAGAACTGGTACGGACAAGGGGAATCCGAC--------------------------------
                </sequence>
                <sequence>
                        <taxon idref="Alepis_flavida"/>
                        -------------------------------------------------GATTCCCCTAGTAACGGCGAGCGAACCGGGAATAGCCCAGCTTGAAAATCGTTCGGCCCGGCCGTTCGAATTGTAGTCTGTAGAAGCGTCCTCAGCGGCGGACCGGGCTCAAGTCCTCTGGAAGGGGGCGCCGGAGAGGGTGAGAGCCCCGTCGTGCTCGGACCCTGCCGCATCACGAGGCGCTGTCGGCGAGTCGGGTTGTTTGGGAATGCAGCCCTAATCGGGCGGTAAATTCCGTCCAAGGCTAAATATGGGCGAGAGACCGATAGCAAACAAGTACCGCGAGGGAAAGATGAAAAGGACTTTGAAAAGAGAGTCAAAGAGTGCTTGAAATTGTCGGGAGGGAAGCGGATGGGGGCCGGCGATGCACCTCGGTCGGATGTGGAACGGCCACAAGCCGGTCTGCCGATCGACTCGGGGTGTGGACCGATGCGGATTGGGGCGGCGGCCCAAGCCTAGGCAGTTGTTATGCCTGCGGAGACGTCGCCGCCTCGATCGTGGTAGGCAGCGCGCGCCCTC-------GGGCGTGCTTCGGCACCTGCGCGCTCCAGGCAACGGCCTGCGGGCTCCCCATTCGACCCGTCTTGAAACACGGACCAAGGAGTCTGACATGTGTGCGAGTCAACGGGCGATTAAACCCGTAAGGCGTAAGGAAGCTGATTGGTGGGATCCCC-CTGCGGGTGCACCCCCGACCGACCTTGATCTTCTGAGAAGGGTTCGAGTGTGAGCATGCCTGTCGGGACCCGAAAGATGGTGAACTATGCCTGAGCGGGGCGAAGCCAGAGGAAACTCTGGTGGAGGCCCGCAGCGATACTGACGTGCAAATCGTTCGTCTGACTTGGGTATAGGGGCGAAAGACTAATCGAACCGTCTAGTAGCTGGTTCCCTCC------------------------------------------------------------------------------------------------------------------------------------------------------------------------------------------------------------------------------------------------------------------------------------------------------------------------------------------------------------------------------------------------------------------------------------------------------------------------------------------------------------------------------------------------------------------------------------------------------------------------------------------------------------------------------------------------------------------------------------------------------------------------------------------------------------------------------------------------------------------------------------------------------------------------------------------------------------------------------------------------------------------------------------------------------------------------------------------------
                        -----------------------------------------------------------------------------------------------------------------------------------------------------------
                </sequence>
                <sequence>
                        <taxon idref="Amyema_glabra"/>
                        -------------------------------------------------------------AACGGCGAGCGAACCGGGAATAGCCCAGCTTGAAAATCGTTCGGCCCAGCCGCACGAATTGTAGTCTGTAGAAGCGTCCTCAGCGGCGGACCGGGCTCAAGTCCCCTGGAAGGGGGCGCCGGAGAGGGTGAGAGCCCCGTCGTGCCCGGACCCTGCCGCATCACGAGGTGCTG-CGGCGAGTCGGGTTGTTTGGGAATGCAGCCCCAATTGGGCGGTAAATTCCGTCCAAGGCTAAATATGGGCGAGAGACCGATAGCAAACAAGTACCGCGAGGGAAAGATGAAAAGGACTTTGAAAAGAGAGTCAAAGAGTGCTTGAAATTGTCGGGAGGGAAGCGAATGGGGGCCGGCGATGCACCTCGGTCGGATGTGGAACGGCCAACAGCCGGTCCGCCGATCGACTCGGGGTGTGGACCGATGCGGATTGAGGCGGCGGCCCAAGCCTGGGCTGTTGTTACGCCTGCGGAGATGTCGTCGCCTCGATCGTGGAATACAGCGCGCGCCGT-------CAGGCGTGCTTCGGCACCTGCGCGCTCCGGGCAACGGCCTGC------------------------------------------------------------------------------------------AAGCTGATTGGTGGGATCCCCTCCGCGGGTGCACCCCCGACTGACCTTGATCTTCTGAGAAGGGTTCGAGTGTGAGCATGCCTGTCGGGACCCGAAAGATGGTGAACTATGCCTGAGCGGGGCGAAGCCAGAGGAAACTCTGGTGGAGGCCCGCAGCGATACTGACGTGCAAATCGTTCGTCTGACTTGGGTATAGGGGCGAAAGACTAATCGAACCGTCTAGTAGCTGGTTCCCTCCGAAGTTTCCCTCAGGATAGCTGGAGCTCGCGCGCGAGTTCTATCAGATAAAGCCAATGATTAGAGGAATCGGGGGCGCAATGCCCTCGACCTATTCTCAAACTTTAAATGGGTAGGACGACACGGCTGCTTTGTTGAGCCGTGGCGAGGAATCGAGAGCTCCAAGTGGGCCATTTTTGGTAAGCAGAACTGGCGATGCGGGATGAACCGGAAGCCGGGTTACGGTGCCCAACTGCGCGCTAACCTAGAACCCACAAAGGGTGTTGGTCGATTAAGACAGCAGGACGGTGGTCATGGAAGCCGAAATCCGCTAAGGAGTGTGTAACAACTCACCTGCCGAACCAACTAGCCCCGAAAATGGATGGCGCTTAAGCGCGCGACCTATACCCGGCCGTCGAGGCAGCGGCCAAGCCCCGATGAGAAGGAGGGCGCGACGGTCGCTGCGAAACCTGTGGCGCGAGCCCGGGCGGAGCGTCCGTCGGTGCGGATCTTGGTGGTAGTAGCAAATATTCAAATGAGAACTTTGAAGGCCGAAGAGGGGAAAGGTTCCATGTGAACGGCACTTGCACATGGGTTAGTCGATCCTAAGAGACGGGGGAAGCCCGTCCGACAGCGCGAAACGCGCGAGCTTCGAAAGGGAATCGGGTTAAAATTCCCGAACCGGGACGTGGTGGTTGACGGCAACGTTAGGAAGTCCGGAGACGTCGTCGGGAGCCCCGGGAAGAGTTATCTTTTCTGTTTAACAGCCTGCCCACCCTGGAATCGGCTCAGCCGGAGGTAGGGTCCAGCGGCTGGAACAGCACCGCACGTCGCGCGGTGTCCGGTGCGCCCTCGACGGCCCCTGAAAATCCGGAGGACCAAGTACCATCCACGCCCGTTCGTACTCACAACCGCATCAGGTCTCCAAGGTGAACAGCCTCTGGTCGATGGAACAATGTAGGCAAGGGAAGTCGGCAAAATGGATCCGTAACTTCGGGAAAAGGATTG-CTCTGAGGGCTGGGCTCGGGGGTCCCAGCCCTGAACCCATCGGCTGTCGGCGGACTGCTCGAGCTGCTA
                        CCGCGGCGAGAGCGGGTCGCCGCGTGCCGTCCGGGGGACGGACTGGGAACGGCTCCCTC--GGGGGCCTTCCCCGAGCAGCGAACAGCCAGCTCAGAACTGGTACGGACAAGGGGAATCCGACTGTTTAATTAAAACAAAGCATTGCGACGGTCC
                </sequence>
                <sequence>
                        <taxon idref="Amyema_queenslandica"/>
                        --------------------------------------------------------------------------------------CGG-------------------------ACGAATTGTAGTCTGTAGAAGCGTCCTCAGCGGCGGACCGGGCTCAAGTCCCCTGGAAGGGGGCGCCGGAGAGGGTGAGAGCCCCGTCGTGCCCGGACCCTGCCGCATCACGAGGCGCTGTCGGCGAGTCGGGTTGTTTGGGAATGCAGCCCCAATCGGGCGGTAAATTCCGTCCAAGGCTAAATATGGGCGAGAGACCGATAGCAAACAAGTACCGCGAGGGAAAGATGAAAAGGACTTTGAAAAGAGAGTCAAAGAGTGCTTGAAATTGTCGGGAGGGAAGCGGATGGGGGCCGGCGATGCACCTCGGTCGGATGTGGAACGGCCAACAGCCGGTCCGCCGATCGACTCGGGGTGCGGACCGATGCGGATTGAGGCGGCGGCCCAAGCCTAGGCCGTCGTTAAGCCTGCGGAGACGTCGCCGCCTCGATCGTGGAATGCAGCGCGCGCCGC-------CAGGCGTGCTTCGGCACCTGCGCGCTCCGGGCAACGGCCTGCGGGCTCCCCATTCGACCCGTCTTGAAACACGGACCAAGGAGTCTGACATGTGTGCGAGTCAACGGGCGATTAAACCCGTAAGGCGAAAGGAAGCTGATTGGTGGGATCCCC-CCGCGGGTGCACCCCCGACCGACCTTGATCTTCTGAGAAGGGTTCGAGTGTGAGCATGCCTGTCGGGACCCGAAAGATGGTGAACTATGCCTGAGCGGGGCGAAGCCAGAGGAAACTCTGGTGGAGGCCCGCAGCGATACTGACGTGCAAATCGTTCGTCTGACTTGGGTATAGGGGCGAAAGACTAATCGAACCGTCTAGTAGCTGGTTCCCTCCGAAGTTTCCCTCAGGATAGCTGGAGCTCGCGCGCGAGTTCTATCAGATAAAGCCAATGATTAGAGGAATCGGGGGCGCAATGCCCTCGACCTATTCTCAAACTTTAAATGGGTAGGACGACACGGCTGCTTCGTTGAGCCGTGGCGAGGAATCGAGAGCTCCAAGTGGGCCATTTTTGGTAAGCAGAACTGGCGATGCGGGATGAACCGGAAGCCGGGTTACGGTGCCCAACTGCGCGCTAACCTAGATCCCACAAAGGGTGTTGGTCGATTAAGACAGCAGGACGGTGGTCATGGAAGTCGAAATCCGCTAAGGAGTGTGTAACAACTCACCTGCCGAATCAACTAGCCCCGAAAATGGATGGCGCTTAAGCGCGCGACCTATACCCGGCCGTCGAGGCAACGGCCAGGCCCCGATGAGTAGGAGGGCGCGGCGGTCGCCGCGAAACCTGTGGCGCGAGCCCGGGCGGAGCGTCCGTCGGTGCGGATCTTGGTGGTAGTAGCAAATATTCAAATGAGAACTTTGAAGGCCGAAGAGGGGAAAGGTTCCATGTGAACGGCACTTGCACATGGGTTAGTCGATCCTAAGAGACGGGGGAAGCCCGTCCGACAGCGCGAAACGCGCGAGCTTCGAAAGGGAATCGGGTTAAAATTCCCGAACCGGGACGTGGTGGTTGACGGCAACGTTAGGGAGTCCGGAGACGTCGTCGGGGGCCTCGGGAAGAGTTATCTTTTCTGTTTAACAGCCTGCCCACCCTGGAATCGGCTCAGCCGGAGGTAGGGTCCAGCGGCTGGAACAGCACCGCACGTCGCGCGGTGTCCGGTGCGCCCTCGACGGCCCTTGAAAATCCGGAGGACCGGGTCCCATCCACGCCCGTTCGTACTCATAACCGCATCAGGTCTCCAAGGTGAACAGCCTCTGGTCGATGGAACAATGTAGGCAAGGGAAGTCGGCAAAATGGATCCGTAACTTCGGGAAAAGGATTGGCTCTGAGGGCTGGGCTCGGGGGTCCCAGCCCCGAACCCATCGGCTGTCGGCGGACTGCTCGAGCTGCTA
                        CCGCGGCGAGAGCGGGTCGCCGCGTGCCGTCCGGGGGACGGACTGGGAACGGCTCCCTC--GGGGGCCTTCCCCGAGCAGCGAACAGCCAGCTCAGAACTGGT----------------------------------------------------
                </sequence>
                <sequence>
                        <taxon idref="Amylotheca_duthieana"/>
                        CCCGCTGAGTTTAAGCATATCAATAAGCGGAGGAAAAGAAACTTACAAGGATTCCCCTAGTAACGGCGAGCGAACCGGGAACAGCCCAGCTTGAAAATCGTTCGGCCCAGCCGTTCGAATTGTAGTCTGTAGAAGCGTCCTCAGCGGCGGACCGGGCTCAAGTCCTCTGGAAGGGGGCGCCGGAGAGGGTGAGAGCCCCGTCGTGCCCGGACCCTGCCGCATCACGAGGCGCTGTCGGCGAGTCGGGTTGTTTGGGAATGCAGCCCTAATCGGGCGGTAAATTCCGTCCAAGGCTAAATATGGGCGAGAGACCGATAGCAAACAAGTACCGCGAGGGAAAGATGAAAAGGACTTTGAAAAGAGAGTCAAAGAGTGCTTGAAATTGTCGGGAGGGAAGCGGATGGGGGCCGGCGATGCGCCTCGGTCGGATGTGGAACGGCCACAAGCCGGTCCGCCGATCGACTCGGGGCGTGGACCGATGCGGATTGGGGCGGCGGCCCAAGCCTAGGCAGTCGTTATGCCTGCGGAGACGTCGTCGCCCCGATCGTGGTAGGCAGCGCGCGCCCTC------CGGGCGTGCCTCGGCACCTGCGCGCTCCAGGCAGCGGCCTGCGGGCTCCCCATTCGACCCGTCTTGAAACACGGACCATGGAGTCTGACATGTGTGCGAGTCAACGGGCGATTAAACCCGTAAGGCGTAAGGAAGCTGATTGGTGGGATCCCC-TCGCGGGTGCACCCCCGACCGACCTTGATCTTCTGAGAAGGGTTCGAGTGTGAGCATGCCTGTCGGGACCCGAAAGATGGTGAACTATGCCTGAGCGGGGCGAAGCCAGAGGAAACTCTGGTGGAGGCCCGCAGCGATACTGACGTGCAAATCGTTCGTCTGACTTGGGTATAGGGGCGAAAGACTAATCGAACCGTCTAGTAGCTGGTTCCCTCCGAAGTTTCCCTCAGGATAGCTGGAGCTCGAGCGCGAGTTCTATCAGGTAAAGCCAATGATTAGAGGCATCGGGGGCGCAACGCCCTCGACCTATTCTCAAACTTTAAATGGGTAGGACGGCGCGGCTGCTTCGTTGAGCCGCGCCAGGGAATCGAGAGCTCCAAGTGGGCCATTTTTGGTAAGCAGAACTGGCGATGCGGGATGAACCGGAAGCCGGGTTACGGTGCCCAACTGCGCGCTAACCTAGAACCCACAAAGGGTGTTGGTCGATTAAGACAGCAGGACGGTGGTCATGGAAGTCGAAATCCGCTAAGGAGTGTGTAACAACTCACCTGCCGAATCAACTAGCCCCGAAAATGGATGGCGCTCAAGCGCGCGACCTATACCCGGCCGTCGGGGCAACGGCCAGGCCCCGATGAGTAGGAGGGCGCGGCGGTCGCTGCAAAACCTGTGGCGCGAGCCCGGGCGGAGCGTCCGTCGGTGCGGATCTTGGTGGTAGTAGCAAATATTCAAATGAGAACTTTGAAGGCCGAAGAGGGGAAAGGTTCCATGTGAACGGCACTTGCACATGGGTTAGTCGATCCTAAGAGACGGGGGAAGCCCGTCTGATAGCGCGCGCCGCGCGAACTTCGAAAGGGAATCGGGTTAAAATTCCCGAACCGGGACGCGGTGGTTGACGGCGACGTTAGGGAGTCCGGAGACGTCGTCGGGGGCCCCGGGAAGAGTTATCTTTTCTGTTTAACAGCCTGCCCACCCTGGAATCGGCTCAGCCGGAGGTAGGGTCCAGCGGCTGGAACAGCACCGCACGTCGCGCGGTGTCCGGTGCGCCCTCGACGGCCCCTGAAAATCCGGAGGACCGAGTACCATCCACGCCCGTTCGTACTCATAACCGCATCAGGTCTCCAAGGTGAACAGCCTCTGGTCGATGGAACAATGTAGGCAAGGGAAGTCGGCAAAATGGATCCGTAACTTCGGGAAAAGGATTGGCTCTGAGGGCTGGGCTCGGGGGTCCCAGCCCCGAACCCGTCGGCTGTCGGCGGACTGCTCGAGCTGCTA
                        CCGCGGCGAGAGCGGGTCGCCGCGTGCCGTCCGGGGGACGGACTGGGAACGGCTCCTCG--CGGGGCCTTCCCCGAGCAACGAACAGTCGGCTCAGAACTGGTACGGACAAGGGG----------------------------------------
                </sequence>
                <sequence>
                        <taxon idref="Atkinsonia_ligustrina"/>
                        ----------------------------------------------------------------------------------------------------------------------------------------------------------------AGTCCTCTGGAAGGGGGCGCCGGAGAGGGTGAGAGCCCCGTCGTGCCCGGACCCTGCCGCATCACGAGGCGCTGTCGGCGAGTCGGGTTGTTTGGGAATGCAGCCCCAATCGGGCGGTAAATTCCGTCCAAGGCTAAATATGGGCGAGAGACCGATAGCAAACAAGTACCGCGAGGGAAAGATGAAAAGGACTTTGAAAAGAGAGTCAAAGAGTGCTTGAAATTGTCGGGAGGGAAGCGGATGGGGGCCGGCGATGCACCTCGGTCGGATGTGGAACGGCCATCAGCCGGTCCGCCGATCGACTCGGGGTGTGGACCGAAGCGGATTGAGGCGGCGGCCCAAGCCTAGGCTGTTGTTATGCCTGCGGAGACGTCGTCGCCTCGATCGTGGTAAGCAGCGCGCGCCGT-------CAGGCGTGCTTCGGCACCTGCGCGCTCCAGGCAACGGCCTGCGGGCTCCCCATTCGACCCGTCTTGAAACACGGACCAAGGAGTCTGACATGTGTGCGAGTCAACGGGCGATTAAACCCGTAAGGCGTAAGGAAGCTGATTGGTGGGATCCCC-TAGCGGGTGCACCCCCGACCGACCTTGATCTTCTGAGAAGGGTTCGAGTGTGAGCATGCCTGTCGGGACCCGAAAGATGGTGAACTATGCCTGAGCGGGGCGAAGCCAGAGGAAACTCTGGTGGAGGCCCGCAGCGATACTGACGTGCAAATCGTTCGTCTGACTTGGGTATAGGGGCGAAAGACTAATCGAACCGTCTAGTAGCTGGTTCCCTCC------------------------------------------------------------------------------------------------------------------------------------------------------------------------------------------------------------------------------------------------------------------------------------------------------------------------------------------------------------------------------------------------------------------------------------------------------------------------------------------------------------------------------------------------------------------------------------------------------------------------------------------------------------------------------------------------------------------------------------------------------------------------------------------------------------------------------------------------------------------------------------------------------------------------------------------------------------------------------------------------------------------------------------------------------------------------------------------------
                        -----------------------------------------------------------------------------------------------------------------------------------------------------------
                </sequence>
                <sequence>
                        <taxon idref="Bakerella_sp_Nickrent_4161"/>
                        -----------------------------------------------------CCCCTAGTAACGGCGAGCGAACCGGGAACAGCCCAGCTTGAAAATCGCGCGG-CCCG-CGCGCGAATTG-AGTCTGTAGAAGCGTCC-C-GCGGCGGACCGGGCTCAAGTCCCCTGGAAGGGGGCGCCGGAGAGGGTGAGAGCCCCGTCGTGCCCGGACCCTGCCGCATCACGAGGCGCTGTCGGCGAGTCGGGTTGTTTGGGAATGCAGCCCCAATCGGGCGGTAAATTCCGTCCAAGGCTAAATACGGGCGAGAGACCGATAGCAAACAAGTACCGCGAGGGAAAGATGAAAAGGACTTTGAAAAGAGAGTCAAAGAGTGCTTGAAATTGTCGGGAGGGAAGCGGATGGGGGCCGGCGATGCGCCCCGGTCGGATGCGGAACGGCCAACGGCCGGTCCGCCGATCGACTCGGGGCGTGGACCGATGCGGATTGAGGCGGCGGCCCAAGCCTGGGC-GCTGATACGCCTGCGGAGATGTCGCCGCCTCGATCGTGGAAAGCAGCGCGCGCCGC-------GAGGCGTGCTTCGGCACCCGCGCGCTCCGGGCAACGGCCTGCGGGCTCCCCATTCGACCCGTCTTGAAACACGGACCAAGGAGTCTGACATGTGTGCGAGTCAACGGGCGATTAAACCCGTAAGGCGAAAGGAAGCTGACTGGTGGGATCCCC-TAGCGGGTGCACCCCCGACCGACCTTGATCTTCTGAGAAGGGTTCGAGTGTGAGCATGCCTGTCGGGACCCGAAAGATGGTGAACTATGCCTGAGCGGGGCGAAGCCAGAGGAAACTCTGGTGGAGGCCCGCAGCGATACTGACGTGCAAATCGTTCGTCTGACTTGGGTATAGGGGCGAAAGACTAATCGAACCGTCTAGTAGCTGGTTCCCTCCGAAGTTTCCCTCAGGATAGCTGGAGCTCGCGCGCGAGTTCTATCAGGTAAAGCCAATGATTAGAGGCATCGGGGGCGCAACGCCCTCGACCTATTCTCAAACTTTAAATGGGTAGGACGACGCGGCTGCTTCGTTGAGCCGCGGCGAGGAATCGAGAGCTCCAAGTGGGCCATTTTTGGTAAGCAGAACTGGCGATGCGGGATGAACCGGAAGCCGGGTTACGGTGCCCAACTGCGCGCTAACCTAGATCCCACAAAGGGTGTTGGTCGATTAAGACAGCAGGACGGTGGTCATGGAAGTCGAAATCCGCTAAGGAGTGTGTAACAACTCACCTGCCGAATCAACTAGCCCCGAAAATGGATGGCGCTTAAGCGCGCGACCTATACCCGGCCGTCGAGGCAACGGCCAGGCCCCGATGAGTAGGAGGGCGCGGCGGTCGCTGCAAAACCTGTGGCGCGAGCCCGGGCGGAGCGTCCGTCGGTGCGGATCTTGGTGGTAGTAGCAAATATTCAAATGAGAACTTTGAAGGCCGAAGAGGGGAAAGGTTCCATGTGAACGGCACTTGCACATGGGTTAGTCGATCCTAAGAGACGGGGGAAGCCCGTCCGACAGCGCACA-CGCGCGAGCTTCGAAAGGGAATCGGGTTAAAATTCCCGAACCGGGACGTGGTGGTTGACGGCGACGTTAGGGAGTCCGGAGACGTCGTCGGGGGCCCCGGGAAGAGTTATCTTTTCTGTTTAACAGCCTGCCCACCCTGGAATCGGCTCAGCCGGAGGTAGGGTCCAGCGGCTGGAACAGCACCGCACGTCGCGCGGTGTCCGGTGCGCCCTCGACGGCCCCTGAAAATCCGGAGGAC----------------------------------GCATCAGGTCTCCAAGGTGAACAGCCTCTGGTCAATGGAACAATGTAGGCAAGGGAAGTCGGCAAAATGGATCCGTAACTTCGGGAAAAGGATTGGCTCTGAGGGCTGGGCTCGGGGGTCCCAGCCCCGAACTCGTCGGCTGTCGGCGGACTGCTCGAGCTGCTA
                        CCGCGGCGAGAGCGGGTCGCCGCGTGCCGTCCGGGGGACGGACTGGGAACGGCTCCCTC--GGGGGCCTTCCCCGAGCAGCGAACAGCCAGCTCAGAACTGGTACGGACAA-GGGAATCC-----------------------------------
                </sequence>
                <sequence>
                        <taxon idref="Benthamina_alyxifolia"/>
                        CCCGCTGAGTTTAAGCATATCAATAAGCGGAGGAAAAGAAACTTACAAGGATTCCCCTAGTAACGGCGAGCGGACCGGGAACAGCCCAGCTTGAAAATCGCTCGGCCCAGCCGTGCGAATTGTAGTCTGTAGAAGCGTCCTCAGCGGCGGACCGGGCTCAAGTCCTCTGGAAGGGGGCGCCGGAGAGGGTGAGAGCCCCGTCGTGCCCGGACCCTGCCGCATCACGAGGCGCTGTCGGCGAGTCGGGTTGTTTGGGAATGCAGCCCCAATCGAGCGGTAAATTCCGTCCAAGGCTAAATATGGGCGAGAGACCGATAGCAAACAAGTACCGCGAGGGAAAGATGAAAAGGACTTTGAAAAGAGAGTCAAAGAGTGCTTGAAATTGTCGGGAGGGAAGCGGATGGGGGCCGGCGATGCACCTCGGTCGGATGTGGAACGGCCAACAGCCGGTCCGCCGATCGGCTCGGGGTGTGGACCGATGCGGATTGAGGCGGCGGCCCAAGCCTAGGCCGTCGTTACGCCTGCGGAGATGTCGTCGCCTCGATCGTGGAATGCAGCGCGCGCCGC-------ACGGCGTGCTTCGGCACCTGCGCGCTCCGGGCAACGGCCTGCGGGCTCCCCATTCGACCCGTCTTGAAACACGGACCAAGGAGTCTGACATGTGTGCGAGTCAACGGGCGATTAAACCCGTAAGGCGAAAGGAAGCTGATTGGTGGGATCCCC-CTGCGGGTGCACCCCCGACCGACCTTGATCTTCTGAGAAGGGTTCGAGTGTGAGCATGCCTGTCGGGACCCGAAAGATGGTGAACTATGCCTGAGCGGGGCGAAGCCAGAGGAAACTCTGGTGGAGGCCCGCAGCGATACTGACGTGCAAATCGTTCGTCTGACTTGGGTATAGGGGCGAAAGACTAATCGAACCGTCTAGTAGCTGGTTCCCTCCGAAGTTTCCCTCAGGATAGCTGGAGCTCGCGCGCGAGTTCTATCAGATAAAGCCAATGATTAGAGGAATCGGGGGCGCAATGCCCTCGACCTATTCTCAAACTTTAAATGGGTAGGACGACACGGCTGCTTCGTTGAGCCGTGGCGAGGAATCGAGAGCTCCAAGTGGGCCATTTTTGGTAAGCAGAACTGGCGATGCGGGATGAACCGGAAGCCGGGTTACGGTGCCCAACTGCGCGCTAACCTAGATCCCACAAAGGGTGTTGGTCGATTAAGACAGCAGGACGGTGGTCATGGAAGTCGAAATCCGCTAAGGAGTGTGTAACAACTCACCTGCCGAATCAACTAGCCCCGAAAATGGATGGCGCTTAAGCGCGCGACCTATACCCGGCCGTCGAGGCAACGGCCAGGCCCCGATGAGTAGGAGGGCGCGGCGGTCGCCGCGAAACCTGTGGCGCGAGCCCGGGCGGAGCGTCCGTCGGTGCGGATCTTGGTGGTAGTAGCAAATATTCAAATGAGAACTTTGAAGGCCGAAGAGGGGAAAGGTTCCATGTGAACGGCACTTGCACATGGGTTAGTCGATCCTAAGAGACGGGGGAAGCCTGTCCGACAGCGCGAAACGCGCGAGCTTCGAAAGGGAATCGGGTTAAAATTCCCGAACCGGGACGTGGTGGTTGACGGCAACGTTAGGGAGTCCGGAGACGTCGTCGGGGGCCTCGGGAAGAGTTATCTTTTCTGTTTAACAGCCTGCCCACCCTGGAATCGGCTCAGCCGGAGGTAGGGTCCAGCGGCTGGAACAGCACCGCACGTCGCGCGGTGTCCGGTGCGCCCTCGACGGCCCTTGAAAATCCGGAGGACCAGGTATCATTCACGCCCGTTCGTACTCATAACCGCATCAGGTCTCCAAGGTGAACAGCCTCTGGTCGATGGAAGAATGTAGGCAAGGGAAGTCGGCAAAATGGATCCGTAACTTCGGGAAAAGGATTGGCTCTGAGGGCTGGGCTCGGGGGTCCCAGCCCCGAACCCATCGGCTGTCGGCGGACTGCTCGAGCTGCTA
                        CCGCGGCGAGAGCGGGTCGCCGCGTGCCGTCCGGGGGACGGACTGGGAACGGCTCCCTC--GGGGGCCTTCCCCGAGCAGCGAACAGCCAGCT--------------------------------------------------------------
                </sequence>
                <sequence>
                        <taxon idref="Cecarria_obtusifolia"/>
                        CCCGCTGAGTTTAAGCATATCAATAAGCGGAGGAAAAGAAACTTACAAGGATTCCCCTAGTAACGGCGAGCGAACCGGGAACAGCCCAGCTTGAAAATCGTTCGGCCGTGCCGTGCGAATTGTAGTCTGTAGAAGCGTCCTCAGCGGCGGACCGGGCTCAAGTCCTCTGGAAGGGGGCGCCGGAGAGGGTGAGAGCCCCGTCGTGCCCGGACCCTGCCGCAGCACGAGGCGCTGTCGGCGAGTCGGGTTGTTTGGGAATGCAGCCCCAATCGGGCGGTAAATTCCGTCCAAGGCTAAATATGGGCGAGAGACCGATAGCAAACAAGTACCGCGAGGGAAAGATGAAAAGGACTTTGAAAAGAGAGTCAAAAAGTGCTTGAAATTGTCGGGAGGGAAGCGGATGGGGGCCGGCGATGCACCTCGGTCGGATGTGGAACGGCCAACAGCCGGTCCGCCGATCGACTCGGGGTGTGGACCGATGCGGATTGAGGCGGCGGCCCAAGCCTGGGCTCTTGCTATGCCTGTGGAGATGTCGTCGCCTCGATCGTGGCAAGCAGCGCGCGCCAT-------CAGGCGTGCCTCGGCACCTGCGCGCTCCGGGCATCGGCCTGCGGGCTCCCCATTCGACCCGTCTTGAAACACGGACCAAGGAGTCTGACATGTGTGCGAGTCAACGGGCGATTAAACCCGTAAGGCGTAAGGAAGCTGATTGGCGGGATCCCC-TAGCGGGTGCACCCCCGACCGACCTTGATCTTCTGAGAAGGGTTCGAGTGTGAGCATGCCTGTCGGGACCCGAAAGATGGTGAACTATGCCTGAGCGGGGCGAAGCCAGAGGAAACTCTGGTGGAGGCCCGCAGCGATACTGACGTGCAAATCGTTCGTCTGACTTGGGTATAGGGGCGAAAGACTAATCGAACCGTCTAGTAGCTGGTTCCCTCCGAAGTTTCCCTCAGGATAGCTGGAGCTCGTGCGAGAGTTCTATCAGGTAAAGCCAATGATTAGAGGCATCGGGGGCGCAACGCCCTCGACCTATTCTCAAACTTTAAATGGGTAGGACGGCGCGGCTGCTTTGTTGAGCCGCGTCGAGGAATCGAGAGCTCCAAGTGGGCCATTTTTGGTAAGCAGAACTGGCGATGCGGGATGAACCGGAAGCCGGGTTACGGTGCCCAACTGCGCGCTAACCTAGATCCCACAAAGGGTGTTGGTCGATTAAGACAGCAGGACGGTGGTCATGGAAGTCGAAATCCGCTAAGGAGTGTGTAACAACTCACCTGCCGAATCAACTAGCCCCGAAAATGGATGGCGCTTAAGCGCGCGACCTATACCCGGCCGTCGAGGCAACGGCCAGGCCCCGATGAGTAGGAGGGCGCGGCGGTCGCTGCAAAACCTGTGGCGCGAGCCCGGGCGGAGCGTCCGTCGGTGCGGATCTTGGTGGTAGTAGCAAATATTCAAATGAGAACTTTGAAGGCCGAAGAGGGGAAAGGTTCCATGTGAACGGCACTTGCACATGGGTTAGTCGATCCTAAGAGACGGGGGAAACCCGTCCGACAGCGCGAAACGCGTGATCTTCGAAAGGGAATCGGGTTAAAATTCCCGAACCGGGACGTGGTGGTTGACGGCAACGTTAGGGAGTCCGGAGACGTCGTCGGGGGCCTCGGGAAGAGTTATCTTTTCTGCTTAACAGCCTGCCCACCCTGGAATCGGCTCAGCCGGAGGTAGGGTCCAGCGGCTGGAACAGCATCGCACGTCGCGCGGTGTCCGGTGCGCCCTCGACGGCCCTTGAAAATCCGGAGGACCGGGTGCCATCCA------------------------------------------------------------------------------------------------------------------------------------------------------------------------------------------
                        -----------------------------------------------------------------------------------------------------------------------------------------------------------
                </sequence>
                <sequence>
                        <taxon idref="Cladocolea_gracilis"/>
                        ---------TTTAAGCATATCAATAAGCGGAGGAAAAGAAACTTACAAGGATTCCCCTAGTAACGGCGAGCGAACCGGGAATAGCCCACCTTGAAAATCGTTCGGCCCAGCCGCTCGAATTGTAGTCTGTAGAAGCGTCCTCAGCGGCGGACCGGGCTCAAGTCCTCTGGAAGGGGGCGCCGGAGAGGGTGAGAGCCCCGTCGTGTCCGGACCCTGCCGCATCACGAGGCGCTGTCGGCGAGTCGGGTTGTTTGGGAATGCAGCCCCAATCGGGCGGTAAATTCCGTCCAAGGCTAAATATGGGCGAGAGACCGATAGCAAACAAGTACCGCGAGGGAAAGATGAAAAGGACTTTGAAAAGAGAGTCAAAGTGTGCTTGAAATTGTCGGGAGGGAAGCGGATGGGGGCCGGCGATGCACCTCGGTCGGATGTGGAACGGCTATCAGCCGGTCCGCCGATCGGCTCGGGGTGTGGACCAATGCGGATTGAGGCGACGGCCCAAGCCTAGGCTGTTGTTATGCCTGTGGAGACGTCGTCGCATCGATCGTGGTAGGCAGCGCGCGCTAC-------TAGGCGCGCTTCGGCACCTGCGCGCTCCGGGCAACGGCCTGCGGGCTCCCCATTCGACCCGTCTTGAAACACGGACCAAGGAGTCTGACATGTGAGCGAGTCAACGGGCGATTAAACCCGTAAGGCGTAAGGAAGCTGATTGGTGGGATCCCC-TAGCGGGTGCACCCCCGACCGACCTTGATCTTCTGAGAAGGGTTCGAGTGTGAGCATGCCTGTCGGGACCCGAAAGATGGTGAACTATGCCTGAGCGGGGCGAAGCCAGAGGAAACTCTGGTGGAGGCCCGCAGCGATACTGACGTGCAAATCGTTCGTCTGACTTGGGTATAGGGGCGAAAGACTAATCGAACCGTCTAGTAGCTGGTTCCCTCCGAAGTTTCCCTCAGGATAGCTGGAGCTCGCGCGAGAGTTCTACAAGGTAAAGCCAATGATTAGAGGCATCGGGGGCGCAACGCCCTCGACCTATTCTCAAACTTTAAATAGGTAGGACGGCGCGGCTGCTTCGTTGAGCCGCGCCAAGGAATCGAGAGCTCCAAGTGGGCCATTTTTGGTAAGCAGAACTGGCGATGCGGGATGAACCGGAAGCCGGGTTACGGTGCCCAACTGCGCGCTAACCTAGATCCCACAAAGGGTGTTGGTCGATTAAGACAGCAGGACGGTGGTCATGGAAGTCGAAATCCGCTAAGGAGTGTGTAACAACTCACCTGCCGAATCAACTAGCCCCGAAAATGGATGGCGCTTAAGCGCGCGACCTATACCCGGCCGTCGAGGCAACTGCCAGGCCCCGATGAGTAGGAGGGCGCGGCGGTCGCTGCAAAACCTGTGGCGCGAGCCCGGGCGGAGCGGCCGTCGGTGCGGATCTTGGTGGTAGTAGCAAATATTCAAATGAGAACTTTGAAGGCCGAAGAGGGGAAAGGTTCCATGTGAACGGCACTTGCACATGGGTTAGTCGATCCTAAGAGACGGGGGAAGCCCGTCCGATAGCGTGCAACACGCGAGCTTCGAAAGGGAATCAGGTTAAAATTCCTGAACCGGGATGTGGTGGTTGACGGCAACGTTAGGGAGTCCGGAGACGTCGTCGGGGGCCTCGGGAAGAGTTATCTTTTCTGTTTAACAGCCTGCCCACCCTGGAATCGGCTCAGCCGGAGGTAGGGTCCAGCGGCTGGAACAGCACCGCACGTCGCGCGGTGTCCGGTGCGCCCTCGACGGCCCTTGAAAATCCGGAGGACCGAGTACCATCCACGCCCGTTCGTACTCATAACCGCATCAGGTCTCC--------------------------------------------------------------------------------------------------------------------------------------------------------
                        -----------------------------------------------------------------------------------------------------------------------------------------------------------
                </sequence>
                <sequence>
                        <taxon idref="Dactyliophora_novaeguineae"/>
                        --------------------------------------------------------------------------------ATAGCCCAGCTTGAAAATCGCTCGGCCCAG-CGCGCGAATTGTAGTCTGTAGAAGCGTCCTCAGCGGCGGACCGGGCTCAAGTCCTCTGGAAGGGGGCGCCGGAGAGGGTGAGAGCCCCGTCGTGCCCGGACCCTGCCGCATCACGAGGCGCTGTCGGCGAGTCGGGTTGTTTGGGAATGCAGCCCCAATCGGGCGGTAAATTCCGTCCAAGGCTAAATACGGGCGAGAGACCGATAGCAAACAAGTACCGCGAGGGAAAGATGAAAAGGACTTTGAAAAGAGAGTCAAAGAGTGCTTGAAATTGTCGGGAGGGAAGCGGATGGGGGCCGGCGATGCACCTCGGTCGGATGTGGAACGGCCAATAGCCGGTCCGCCGATCGACTCGGGGTGTGGACCGATGCGGATTGAGGCGGCGGCCCAAGCCTAGGCCGTCGTTACGCCTGCGGAGATGTCGTCGCCTCGATCGTGGAATGCAGCGCGCGCCGC-------AAGGCGTGCTTCGGCACCTGCGCGCTCCGGGCATCGGCCTGCGGGCTCCCCATTCGACCCGTCTTGAAACACGGACCAAGGAGTCTGACATGTGTGCGAGTCAACGGGCGATTAAACCCGTAAGGCGAAAGGAAGCTGATTGGCGGGATCCCCTCCGCGGGTGCACCCCCGACCGACCTTGATCTTCTGAGAAGGGTTCGAGTGTGAGCATGCCTGTCGGGACCCGAAAGATGGTGAACTATGCCTGAGCGGGGCGAAGCCAGAGGAAACTCTGGTGGAGGCCCGCAGCGATACTGACGTGCAAATCGTTCGTCTGACTTGGGTATAGGGGCGAAAGACTAATCGAACCGTCTAGTAGCTGGTTCCCTCCGAAGTTTCCCTCAGGATAGCTGGAGCTCG-GCGCGAGTTCTATCAGATAAAGCCAATGATTAGAGGAATCGGGGGCGCAATGCCCTCGACCTATTCTCAAACTTTAAATGGGTAGGACGACACGGCTGCTTCGTTGAGCCGTGGCGAG---------------------------TTGGTAAGCAGAACTGGCGATGCGGGATGAACCGGAAGCCGGGTTACGGTGCCCAACTGCGCGCTAACCTAGATCCCACAAAGGGTGTTGGTCGATTAAGACAGCAGGACGGTGGTCATGGAAGTCGAAATCCGCTAAGGAGTGTGTAACAACTCACCTGCCGAATCAACTAGCCCCGAAAATGGATGGCGCTTAAGCGCGCGACCTATACCCGGCCGTCGAGGCAACGGCCAGGCCCCGATGAGTAGGAGGGCGCGGCGGTCGCTGCGAAACCTGTGGCGCGAGCCCGGGCGGAGCGTCCGTCGGTGCGGATCTTGGTGGTAGTAGCAAATATTCAAATGAGAACTTTGAAGGCCGAAGAGGGGAAAGGTTCCATGTGAACGGCACTTGCACATGGGTTAGTCGATCCTAAGAGACGGGGGAAGCCCGTCCGACAGCGCGAAACGCGCGAGCTTCGAAAGGGAATCGGGTTAAAATTCCCGAACCGGGACGTGGTGGTCGACGGCAACGTTAGGGAGTCCGGAGACGTCGTCGGGGGCCTCGGGAAGAGTTATCTTTTCTGTTTAACAGCCTGCCCACCCTGGAATCGGCTCAGCCGGAGGTAGGGTCCAGCGGCTGGAACAGCACCGCACGTCGCGCGGTGTCCGGTGCGCCCTCGACGGCCCTTGAAAATCCGGAGGACCG-----CATCCACGCCCGTTCGTACTCATAACCGCATCAGGTCTCC--------------------------------------------------------------------------------------------------------------------------------------------------------
                        -----------------------------------------------------------------------------------------------------------------------------------------------------------
                </sequence>
                <sequence>
                        <taxon idref="Decaisnina_triflora"/>
                        --------------------------------------------------------------------AGCGAACCGGGAACAGCCCAGCTTGAGAATCGTTCGGCCCGGCCGTTCGAATTGTAGTCTGTAGAAGCGTCCTCAGCGGCGGACCGGGCTCAAGTCCTCTGGAAGGGGGCGCCGGAGAGGGTGAGAGCCCCGTCGCGCCCGGACCCTGCCGCATCACGAGGCGCTGTCGGCGAGTCGGGTTGTTTGGGAATGCAGCCCTAATCGGGCGGTAAATTCCGTCCAAGGCTAAATACGGGCGAGAGACCGATAGCAAACAAGTACCGCGAGGGAAAGATGAAAAGGACTTTGAAAAGAGAGTCAAAGAGTGCTTGAAATTGTCGGGAGGGAAGCGGATGGGGGCCGGCGATGCGCCTCGGTCGGATGTGGAACGGCCTAAAACCGGTCCGCCGATCGGCTCGGGGCGTGGACCGATGCGGATCGGGGCGGCGGCCCAAGCCTAGGCAGTTGCTATGCCTGCGGAGACGTCGTCGCCTCGATCGTGGCAGGCAGCGCGCGCCCTCC-----GGGGCGTGCTTCGGCACCTGCGCGCTCCAGGCAGCGGCCTGCGGGCTCCCCATTCGACCCGTCTTGAAACACGGACCAAGGAGTCTGACATGTGTGCGAGTCAACGGGCGATTAAACCCGTAAGGCGCAAGGAAGCTGACTGGCGGGATCCCC-TAGCGGGTGCACCCCCGACCGACCTTGATCTTCTGAGAAGGGTTCGAGTGTGAGCATGCCTGTCGGGACCCGAAAGATGGTGAACTATGCCTGAGCGGGGCGAAGCCAGAGGAAACTCTGGTGGAGGCCCGCAGCGATACTGACGTGCAAATCGTTCGTCTGACTTGGGTATAGGGGCGAAAGACTAATCGAACCGTCTAGTAGCTGGTTCCCTCCGAAGTTTCCCTCAGGATAGCTGGAGCTCGAGCGCGAGTTCTATCAGGTAAAGCCAATGATTAGAGGCATCGGGGGCGCAACGCCCTCGACCTATTCTCAAACTTTAAATGGGTAGGACGGCGCGGCTGCTTCGCTGAGCCGCGCCACGGAATCGAGAGCTCCAAGTGGGCCATTTTTGGTAAGCAGAACTGGCGATGCGGGATGAACCGGAAGCCGGGTTACGGTGCCCAACTGCGCGCTAACCTAGAACCCACAAAGGGTGTTGGTCGATTAAGACAGCAGGACGGTGGTCATGGAAGTCGAAATCCGCTAAGGAGTGTGTAACAACTCACCTGCCGAATCAACTAGCCCCGAAAATGGATGGCGCTCAAGCGCGCGACCTATACCCGGCCGTCGGGGCAACGGCCAGGCCCCGATGAGTAGGAGGGCGCGGCGGTCGCTGCGAAACCTGTGGCGCGAGCCCGGGCGGAGCGTCCGTCGGTGCGGATCTTGGTGGTAGTAGCAAATATTCAAATGAGAACTTTGAAGGCCGAAGAGGGGAAAGGTTCCATGTGAACGGCACTTGCACATGGGTTAGTCGATCCTAAGAGACGGGGGAAGCCCGTCTGACAGCGCGCGCCGCGCGAACTTCGAAAGGGAATCGGGTTAAAATTCCCGAACCGGGACGCGGTGGTTGACGGCGACGTTAGGGAGTCCGGAGACGTCGTCGGGGGCCTCGGGAAGAGTTATCTTTTCTGTTTAACAGCCTGCCCACCCTGGAATCGGCTCAGCCGGAGGTAGGGTCCAGCGGCTGGAACAGCACCGCACGTCGCGCGGTGTCCGGTGCGCCCTCGACGGCCCTTGAAAATCCGGAGGACCGAGTACCATCCGCGCCCGTTCGTACTCATAACCGCATCAGGTCTCCAAGGTGAACAGCCTCTGGTCGATGGAACAATGTAGGCAAGGGAAGTCGGCAAAATGGATCCGTAACTTCGGGAAAAGGATTGGCTCTGAGGGCTGGGCTCGGGGGTCCCAGCCCCGAACCCGTCGGCTGTCGGCGGACTGCTCGAGCTGCTA
                        CCGCGGCGAGAGCGGGTCGCCGCGTGCCGTCCGGGGGACGGACTGGGAACGGCC-CCCTCCGGGGGCCTTCCCCGAGCAACGAACAGTCGGCTCAGAACTGGTACGGACAAGGGGAATCC-----------------------------------
                </sequence>
                <sequence>
                        <taxon idref="Desmaria_mutabilis"/>
                        ----------------------------------------------------------------------CGAACCGGGAAACGCCCAGCTTGAAAATCGTTCGGCCCAGGCGATCGAATTGTAGTCTGTAGAAGCGTCCTCAGCGGCGGACCGGGCTCAAGTCCTCTGGAAGGGGGCGCCGGAGAGGG-GAGAGCCCCGTCGTGCCCGGACCCTGCCGCATCACGAGGCGCTGTCGGCGAGTCGGGTTGTTTGGGAATGCAGCCCCAATCGGGCGGTAAATTCCGTCCAAGGCTAAATATGGGCGAGAGACCGATAGCAAACAAGTACCGCGAGGGAAAGATGAAAAGGACTTTGAAAAGAGAGTCAAAGAGTGCTTGAAATTGTCGGGAGGGAAGCGGATGGGGGCCGGCGATGCACCTCGGTCGGATGTGGAACGGCCATCAGCCGGTCCGCCGATCGACTCGGGGTGTGGACCGATGCGGATTGAGGCGGCGGCCCAAGCCTAGGCTGTTGATATGCCTGCGGAGACGTCGCCGCCTCGATCGTGGTAGGCAGCGCGCGCCAT-------AAGGCGTGCTTCGGCACCTGCGCGCTCCAGGCAACGGCCTGCGGGCTCCCCATTCGACCCGTCTTGAAACACGGACCAAGGAGTCTGACATGTGTGCGAGTCAACGGGCGATTAAACCCGTAAGGCGTAAGGAAGCTGATTGGTGGGATCCCC-TAGCGGGTGCACCGCCGACCGACCTTGATCTTCTGAGAAGGGTTCGAGTGTGAGCATGCCTGTCGGGACCCGAAAGATGGTGAACTATGCCTGAGCGGGGCGAAGCCAGAGGAAACTCTGGTGGAGGCCCGCAGCGATACTGACGTGCAAATCGTTCGTCTGACTTGGGTATAGGGGCGAAAGACTAATCGAACCGTCTAGTAGCTGGTTCCCTCC------------------------------------------------------------------------------------------------------------------------------------------------------------------------------------------------------------------------------------------------------------------------------------------------------------------------------------------------------------------------------------------------------------------------------------------------------------------------------------------------------------------------------------------------------------------------------------------------------------------------------------------------------------------------------------------------------------------------------------------------------------------------------------------------------------------------------------------------------------------------------------------------------------------------------------------------------------------------------------------------------------------------------------------------------------------------------------------------
                        -----------------------------------------------------------------------------------------------------------------------------------------------------------
                </sequence>
                <sequence>
                        <taxon idref="Emelianthe_panganensis"/>
                        -------------------------------------------------------------AACGGCGAGCGAACCGGGAATAGCCCAGCTTGAAAATCGCGCGGCGATGTCGCGCGAATTGTAGTCTGTAGAAGCGTCCTCAGCGGCGGACCGGGCTCAAGTTCCCTGGAAGGGGGCGCCGGAGAGGGTGAGAGCCCCGTCGTGCCCGGACCCTGCCGCATCACGAGGCGCTGTCGGCGAGTCGGGTTGTTTGGGAATGCAGCCCCAATCGGGCGGTAAATTCCGTCCAAGGCTAAATACGGGCGAGAGACCGATAGCAAACAAGTACCGCGAGGGAAAGATGAAAAGGACTTTGAAAAGAGAGTCAAAGAGTGCTTGAAATTGTCGGGAGGGAAGCGGATGGGGGCCGGCGATGCACCTCGGTCGGATGTGGAACGGCCAACAGTCGGTCCGCCGATCGACTCGGGGTGTGGACCGATGCGGATTGAGGCGGCGGCCCAAGCCTGGGCTGTCGTGACGCCTGCGGAGATGTCGCCGCCTCGATCGTGGAATGCAGCGCGCGCCGC-------ACGGCGTGCTTCGGCACCTGCGCGCTCCGGGCAACGGCCTGCGGGCTCCCCATTCGACCCGTCTTGAAACACGGACCAAGGAGTCTGACATGTGTGCGAGTCAACGGGCGATTAAACCCGTAAGGCGAAAGGAAGCTGATTGGTGGGATCCCC-CAGCGGGTGCACCCCCGACCGACCTTGATCTTCTGAGAAGGGTTCGAGTGTGAGCATGCCTGTCGGGACCCGAAAGATGGTGAACTATGCCTGAGCGGGGCGAAGCCAGAGGAAACTCTGGTGGAGGCCCGCAGCGATACTGACGTGCAAATCGTTCGTCTGACTTGGGTATAGGGGCGAAAGACTAATCGAACCGTCTAGTAGCTGGTTCCCTCCGAAGTTTCCCTCAGGATAGCTGGAGCTCGAGCGCGAGTTCTATCAGGTAAAGCCAATGATTAGAGGCATCGGGGGCGCAACGCCCTCGACCTATTCTCAAACTTTAAATGGGTAGGACGGCGCGGCTGCTTCG-TGAGCCGCGCCAAGGAATCGAGAGCTCCAAGTGGGCCATTTTTGGTAAGCAGAACTGGCGATGCGGGATGAACCGGAAGCCGGGTTACGGTGCCCAACTGCGCGCTAACCTAGATCCCACAAAGGGTGTTGGTCGATTAAGACAGCAGGACGGTGGTCATGGAAGTCGAAATCCGCTAAGGAGTGTGTAACAACTCACCTGCCGAATCAACTAGCCCCGAAAATGGATGGCGCTTAAGCGCGCGACCTATACCCGGCCGTCGAGGCAACGGCCAGGCCCCGATGAGTAGGAGGGCGCGGCGGTCGCTGCAAAACCTGTGGCGCGAGCCCGGGCGGAGCGTCCGTCGGTGCGGATCTTGGTGGTAGTAGCAAATATTCAAATGAGAACTTTGAAGGCCGAAGAGGGGAAAGGTTCCATGTGAACGGCACTTGCACATGGGTTAGTCGATCCTAAGAGACGGGGGAAGCCCGTCCGACAGCGCGAAACGCGCGAGCTTCGAAAGGGAATCGGGTTAAAATTCCCGAACCGGGACGTGGTGGTTGACGGCGACGTTAGGGAGTCCGGAGACGTCGTCGGGGGCCCCGGGAAGAGTTATCTTTTCTGTTTAACAGCCTGCCCACCCTGGAATCGGCTCAGCCGGAGGTAGGGTCCAGCGGCTGGAACAGCACCGCACGTCGCGCGGTGTCCGGTGCGCCCTCGACGGCCCCTGAAAATCCGGAGGACCGAGTGCCATCCACGCCCGTTCGTACTCATAACCGCATCAGGTCTCCAAGGTGAACAGCCTCTGGCCAACGGAACAATGTAGGCAAGGGAAGTCGGCAAAATGGATCCGTAACTTCGGGAAAAGGATTGGCTCTGAGGGCTGGGCTCGGGGGTCCCAGCCCCGAACTCATCGGCTGTCGGCGGACTGCTCGAGCTGCCA
                        CCGCGGCGAGAGCGGGTCGCCGCGTGCCGTCCGGGGGACGGACTGGGAACGGCTCCCTC--GGGGGCCTTCCCCGAGCAGCGAACAGCCAGCTCAGAACTGGTACGGAC----------------------------------------------
                </sequence>
                <sequence>
                        <taxon idref="Erianthemum_dregei"/>
                        -----------------------------------------------------CCCCTAGTAACGGCGAGCGAACCGGGAATAGCCCAGCTTGAAAATCGCGCGGCACTGCCGCGCGAATTGTAGTCTGTAGAAGCGTCCTCAGCGGCGGACCGGGCTCAAGTTCCCTGGAAGGGGGCGCCGGAGAGGGTGAGAGCCCCGTCGTGCCCGGACCCTGCCGCATCACGAGGCGCTGTCGGCGAGTCGGGTTGTTTGGGAATGCAGCCCCAATCGGGCGGTAAATTCCGTCCAAGGCTAAATACGGGCGAGAGACCGATAGCAAACAAGTACCGCGAGGGAAAGATGAAAAGGACTTTGAAAAGAGAGTCAAAGAGTGCTTGAAATTGTCGGGAGGGAAGCGGATGGGGGCCGGCGATGCACCTCGGTCGGATGTGGAACGGCCGTCGGCCGGTCCGCCGATCGACTCGGGGTGTGGACCGATGCGGATTGAGGTGGCGGCCCAAGCCTGGGCCTTTGTTACGCCTGCGGAGATGTCGCCGCCTCGATCGTGGAATGCAGCGCGCGCCGC-------AAGGCGTGCTTCGGCACCTGCGCGCTCCGGGCAACGGCCTGCGGGCTCCCCATTCGACCCGTCTTGAAACACGGACCAAGGAGTCTGACATGTGTGCGAGTCAACGGGCGATTAAACCCGTAAGGCGAAAGGAAGCTGATTGGTGGGATCCCC-TAGAGGGTGCACCCCCGACCGACCTTGATCTTCTGAGAAGGGTTCGAGTGTGAGCATGCCTGTCGGGACCCGAAAGATGGTGAACTATGCCTGAGCGGGGCGAAGCCAGGGGAAACTCTGGTGGAGGCCCGCAGCGATACTGACGTGCAAATCGTTCGTCTGACTTGGGTATAGGGGCGAAAGACTAATCGAACCGTCTAGTAGCTGGTTCCCTCCGAAGTTTCCCTCAGGATAGCTGGAGCTCGCGCGCGAGTTCTATCAGGTAAAGCCAATGATTAGAGGCATCGGGGGCGCAACGCCCTCGACCTATTCTCAAACTTTAAATGGGTAGGACGACGCGGCTGCTTTGTTGAGCCGCGGCGAGGAATCGAGAGCTCCAAGTGGGCCATTTTTGGTAAGCAGAACTGGCGATGCGGGATGAACCGGAAGCCGGGTTACGGTGCCCAACTGCGCGCTAACCTAGATCCCACAAAGGGTGTTGGTCGATTAAGACAGCAGGACGGTGGTCATGGAAGTCGAAATCCGCTAAGGAGTGTGTAACAACTCACCTGCCGAATCAACTAGCCCCGAAAATGGATGGCGCTTAAGCGCGCGACCTATACCCGGCCGTCGAGGCAACGGCCAGGCCCCGATGAGTAGGAGGGCGCGGCGGTCGCTGCAAAACCTGTGGCGCGAGCCCGGGCGGAGCGTCCGTCGGTGCGGATCTTGGTGGTAGTAGCAAATATTCAAATGAGAACTTTGAAGGCCGAAGAGGGGAAAGGTTCCATGTGAACGGCACTTGCACATGGGTTAGTCGATCCTAAGAGACGGGGGAAGCCCGTCCGACAGCGCGAAACGCGCGAGCTTCGAAAGGGAATCGGGTTAAAATTCCCGAACCGGGTCGTGGTGGTTGACGGCGACCTTAGGGAGTCCGGAGACGTCGTCGGGGGCCCCGGGAAGAGTTATCTTTTCTGTTTAACAGCCTGCCCACCCTGGAATCGGCTCAGCCGGAGGTAGGGTCCAGCGGCTGGAAGAGCACCGCACGTCGCGCGGTGTCCGGTGCGCCCTCGACGGCCCCTGAAAATCCGGAGGACCGAGTGCCATCCACGCCCGTTCGTACTCATAACCGCATCAGGTCTCCAAGGTGAACAGCCTCTGGTCAATGGAACAATGTAGGCAAGGGAAGTCGGCAAAATGGATCCGTAACTTCGGGAAAAGGATTGGCTCTGAGGGCTGGGCTCGGGGGTCCCAGCCCCGAACTCATCGGCTGTCGGCGGACTGCTCGAGCTGCTA
                        CCGCGGCGAGAGCGGGTCGCCGCGTGCCGTCCGGGGGACGGACTGGGAACGGCTCCTTC--GGGGGCCTTCCCCGAGCAGCGAACAGCCAGCTCAGAACTGGTACGGACAA--------------------------------------------
                </sequence>
                <sequence>
                        <taxon idref="Gaiadendron_punctatum"/>
                        -----------------------------------------------------------GTAACGGCGAGCGAACCGGGAACAGCCCAGCTTGAAAATCGTTCGGCCCAGCCGTTCGAATTGTAGTCTGTAGAAGCGTCCTCAGCGGCGGACCGGGCTCAAGTCCTCTGGAAGGGGGCGCCGGAGAGGGTGAGAGCCCCGTCGTGCCCGGACCCTGCCGCACCACGAGGCGCTGTCGGCGAGTCGGGTTGTTTGGGAATGCAGCCCCAATCGGGCGGTAAATTCCGTCCAAGGCTAAATATGGGCGAGAGACCGATAGCAAACAAGTACCGCGAGGGAAAGATGAAAAGGACTTTGAAAAGAGAGTCAAAGAGTGCTTGAAATTGTCGGGAGGGAAGCGGATGGGGGCCGGCGATGCACCTCGGTCGGATGTGGAACGGCCACCAGCCGGTCCGCCGATCGACTCGGGGTGTGGACCGATGCGGATTGAGGCGGCGGCCTAAGCCTGGGCAGTTGTTATGCCTGCGGAGACGCCGTCGCCTCGATTGTGGTAGGCAGCGCGCGCCGC-------TCGGCGTGCTTCGGCACCTGCGCGCTCCGGGCAACGGCCTGCGGGCTCCCCATTCGACCCGTCTTGAAACACGGACCAAGGAGTCTGACATGTGTGCGAGTCAACGGGCGATTAAACCCGTAAGGCGTAAGGAAGCTGATTGGTGGGATCCCC-TAGCGGGTGCACCCCCGACCGACCTTGATCTTCTGAGAAGGGTTCGAGTGTGAGCATGCCTGTCGGGACCCGAAAGATGGTGAACTATGCCTGAGCGGGGCGAAGCCAGAGGAAACTCTGGTGGAGGCCCGCAGCGATACAAACGTGCAAATCGTTCGTCTGACTTGGGTATAGGGGCGAAAGACTAATCGAACCATCTAGTAGCTGGTTCCCTCC------------------------------------------------------------------------------------------------------------------------------------------------------------------------------------------------------------------------------------------------------------------------------------------------------------------------------------------------------------------------------------------------------------------------------------------------------------------------------------------------------------------------------------------------------------------------------------------------------------------------------------------------------------------------------------------------------------------------------------------------------------------------------------------------------------------------------------------------------------------------------------------------------------------------------------------------------------------------------------------------------------------------------------------------------------------------------------------------
                        -----------------------------------------------------------------------------------------------------------------------------------------------------------
                </sequence>
                <sequence>
                        <taxon idref="Globimetula_dinklagei"/>
                        --------------------------------------------------------------------------------------CAGCTGGAAAATCGCGCGGGAT-AACGCGCGAATTGTAGTCTGTAGAAGCGTCCTCAGCGGCGGACCGGGCTCAAG-TCCCTGGAAGGGGGCGCCGGAGAGGGTGACAGCCCCGTCGTGCCCGGACCCTGCCGCATCACGAGG-GCTGTCGGCGAG-CGGGTTGTTTGGGAATGCAGCCCCAATCGGGCGGTAAATTCCGTCCAAGGCTAAATACGGGCGAGAGACCGATAGCAAACAAGTACCGCGAGGGAAAGATGAAAAGGACTTTGAAAAGAGAGTCAAAGAGTGCTTGAAATTGTCGGGAGGGAAGCGGATGGGGGCCGGCGATGCACCTCGGTCGGATGTGGAACGGCCACAAGCCGGTCCGCCGATCGACTCGGGGTGCGGACCGATGCGGATTGAGGCGGCGGCCCAAGCCTGGGCCGTCGTTACGCCTGCGGAGATGCCGCCGCCTCGATCGTGGAATGCAGCGCGCGCCGC-------ACGGCGTGCTTCGGCACCTGCGCGCTCCGGGCAACGGCCTGCGGGCTCCCCATTCGACCCGTCTTGAAACACGGACCAAGGAGTCTGACATGTGTGCGAGTCAACGGGCGATTAAACCCGTAAGGCGAAAGGAAGCTGATTGGTGGGATCCCC-CAGCGGGTGCACCCCCGACCGACCTTGATCTTCTGAGAAGGGTTCGAGTGTGAGCATGCCTGTCGGGACCCGAAAGATGGTGAACTATGCCTGAGCGGGGCGAAGCCAGAGGAAACTCTGGTGGAGGCCCGCAGCGATACTGACGTGCAAATCGTTCGTCTGACTTGGGTATAGGGGCGAAAGACTAATCGAACCGTCTAGTAGCTGGTTCCCTCCGAAGTTTCCCTCAGGATAGCTGGAGCTCGCGCGCGAGTTCTATCAGGTAAAGCCAATGATTAGAGGCATCGGGGGCGCAACGCCCTCGACCTATTCTCAAACTTTAAATGGGTAGGACGACGCGGCTGCTTCGTTGAGCCGCGGCGAGGAATCGAGAGCTCCAAGTGGGCCATTTTTGGTAAGCAGAACTGGCGATGCGGGATGAACCGGAAGCCGGGTTACGGTGCCCAACTGCGCGCTAACCTAGATCCCACAAAGGGTGTTGGTCGATTAAGACAGCAGGACGGTGGTCATGGAAGTCGAAATCCGCTAAGGAGTGTGTAACTACTCACCTGCCGAATCAACTAGCCCCGAAAATGGATGGCGCTTAAGCGCGCGACCTATACCCGGCCGTCGAGGCAACGGCCAGGCCCCGATGAGTAGGAGGGCGCGGCGGTCGCTGCGAAACCTGTGGCGCGAGCCCGGGCGGAGCGTCCGTCGGTGCGGATCTTGGTGGTAGTAGCAAATATTCAAATGAGAACTTTGAAGGCCGAAGAGGGGAAAGGTTCCATGTGAACGGCACTTGCACATGGGTTAGTCGATCCTAAGAGACGGGGGAAGCCCGTCCGACAGCGCCAAGCGCGCGAGCTTCGAAAGGGAATCGGGTTAAAATTCCCGAACCGGGACGTGGTGGTTGACGGCGACGTTAGGGAGTCCGGAGACGTCGTCGGGGGCCCCGGGAAGAGTTATCTTTTCTGTTTAACAGCCTGCCCACCCTGGAATCGGCTCAGCCGGAGGTAGGGTCCAGCGGCTGGAACAGCACCGCACGTCGCGCGGTGTCCGGTGCGCCCTCGACGGCCCCTGAAAATCCGGAGGACCGAGTGCCATCCACGCCCGTTCGTACTCATAACCGCATCAGGTCTCCAAGGTGAACAGCCTCTGGCCAATGGAACAATGTAGGCAAGGGAAGTCGGCAAAATGGATCCGTAACTTCGGGAAAAGGATTGGCTCTGAGGGCTGGGCTCGGGGGTCCCAGCCCCGAACCCGTCGGCTGTCGGCGGACTGCTCGAGCTGCCA
                        CCGCGGCGAGAGCGGGTCGCCGCGTGCCGTCCGGGCGACGGACTCGGAACGGCTCCCTC--GGGGGCCTTCCCCGAGCAGCGAACAGCCAGCTCAGAACTGGTACGGACAA--------------------------------------------
                </sequence>
                <sequence>
                        <taxon idref="Ileostylus_micranthus"/>
                        ----------------------------------------------------------------------------GGGAACAGCCCAGCTTGAAAAT-GTTCGGCCCAGCCGTACGAATTG-AGTCTGTA-AAGCGTCCTCAGCGGCGGACCGGGCTCAAGTCCTCTGGAAGGGGGCGCCGGAGAGGGTGACAGCCCCGTCGTGCCCGGACCCTGCCGCATCACGAGGCGCTGTCGGCGAGTCGGGTTGTTTGGGAATGCAGCCCCAATCGGGCGGTAAATTCCGTCCAAGGCTAAATACGGGCGAGAGACCGATAGCAAACAAGTACCGCGAGGGAAAGATGAAAAGGACTTTGAAAAGAGAGTCAAAGAGTGCTTGAAATTGTCGGGAGGGAAGCGGATGGGGGCCGGCGGTGCACCTCGGTCGGATGTGGAACGGCCACCAGCCGGTCCGCCGATCGACTCGGGGTGTGGACCGATGCGGACTGAGGCGGCGGCCCAAGCCTGGGCTGTTGTTACCCCTGCGGAGATGCCGCCGCCTCGATCGTGGAAAGCAGCGCGCGCCAT-------CAGGCGTGCTTCGGCACCTGCGCGCTCCGGGCAGCGGTCTGCGGGCTCCCCATTCGACCCGTCTTGAAACACGGACCAAGGAGTCTGACATGTGTGCGAGTCAACGGGCGATTAAACCCGTAAGGCGCAAGGAAGCTGATTGGCGGGATCCCC-TAGCGGGTGCACCCCCGACCGACCTTGATCTTCTGAGAAGGGTTCGAGTGTGAGCATGCCTGTCGGGACCCGAAAGATGGTGAACTATGCCTGAGCGGGGCGAAGCCAGAGGAAACTCTGGTGGAGGCCCGCAGCGATACTGACGTGCAAATCGTTCGTCTGACTTGGGTATAGGGGCGAAAGACTAATCGAACCGTCTAGTAGCTGGTTCCCTCCGAAGTTTCCCTCAGGATAGCTGGAGCTCGCGCGCGAGTTCTATCAGGTAAAGCCAATGATTAGAGGCATCGGGGGCGCAACGCCCTCGACCTATTCTCAAACTTTAAATAGGTAGGACGACACGGCTGCTTCGTTGAGCCGTGGCGAGGAATCGAGAGCTCCAAGTGGGCCATTTTTGGTAAGCAGAACTGGCGATGCGGGATGAACCGGAAGCCGGGTTACGGTGCCCAACTGCGCGCTAACCTAGATCCCACAAAGGGTGTTGGTCGATTAAGACAGCAGGACGGTGGTCATGGAAGTCGAAATCCGCTAAGGAGTGTGTAACAACTCACCTGCCGAATCAACTAGCCCCGAAAATGGATGGCGCTTAAGCGCGCGACCTATACCCGGCCGTCGAGGCAACGGCCAGGCCCCGATGAGTAGGAGGGCGCGGCGGTCGCTGCGAAACCTGTGGCGCGAGCCCGGGCGGAGCGTCCGTCGGTGCGGATCTTGGTGGTAGTAGCAAATATTCAAATGAGAACTTTGAAGGCCGAAGAGGGGAAAGGTTCCATGTGAACGGCACTTGCACATGGGTTAGTCGATCCTAAGAGACGGGGGAAGCCCGTCCGATAGCGCGAAACGCGCGAGCTTCGAAAGGGAATCGGGTTAAAATTCCCGAACCGGGACGTGGTGGTTGACGGCAACGTTAGGGAGTCCGGAGACGTCGTCGGGGGCCTCGGGAAGAGTTATCTTTTCTGTTTAACAGCCTGCCCACCCTGGAATCGGCTCAGCCGGAGGTAGGGTCCAGCGGCTGGAACAGCACCGCACGTCGCGCGGTGTCCGGTGCGCCCTCGACGGCCCTTGAAAATCCGGAGGACCGAGTGCCATCCACGCCCGTT----------------------------------------------------------------------------------------------------------------------------------------------------------------------------------
                        -----------------------------------------------------------------------------------------------------------------------------------------------------------
                </sequence>
                <sequence>
                        <taxon idref="Ligaria_cuneifolia"/>
                        -------------------------------------------------GGATTCCCTAGTAACGGCGAGCGAACCGGGAAAAGCCCAGCTTGAAAATCGTTCGGCCAGGCCGTTCGAATTGTAGTCTGTAGAAGCGTACTCAGCGGCGGACCGGGCTCAAGTCCTCTGGAAGGGGGCGCCGTAGAGGGTGACAGCCCCGTTGCGCCCGGACCCTGCCGCATCACGAGGCGCTGTCGGCGAGTCGGGTTGTTTGGGAATGCAGCCCTAATCGGGCGGTAAATTCCGTCCAAGGCTAAATATGGGCGAGAGACCGATAGCAAACAAGTACCGCGAGGGAAAGATGAAAAGGACTTTGAAAAGAGAGTCAAAGAGTGCTTGAAATTGTCGGGAGGGAAGCGGATGGGGGCCGGCGATGCACCTCGGTCGGATGTGGAACGGCTAACCGCCGGTCCGCCAATCGACTCGGGGTGTGGGCCGATGCAGATTGAGGCGGCGGCCCAAGCCTAGGCTTTTGTTACGCCTGCGGAGACGTCGTCGCCTCGATCGTGGTAAGCAGCGCGCGCCTT-------CGGGCGTGCTTCGGCACCTGCGCGCTCAGGGCAACGGCCTGCGGGCTCCCCATTCGACCCGTCTTGAAACACGGACCAAGGAGTCTGACATGTGTGCGAGTCAACGGGCGATTAAACCCGTAAGGCGTAAGGAAGCTAATTGGTGGGATCCCCTCGCGGGGTGCACCGCCGACCGACCTTGATCTTCTGAGAAGGGTTCGAGTGTGAGCATGCCTGTCGGGACCCGAAAGATGGTGAACTATGCCTGAGCGGGGCGAAGCCAGAGGAAACTCTGGTGGAGGCCCGCAGCGATACTGACGTGCAAATCGTTCGTCTGACTTGGGTATAGGGGCGAAAGACTAATCGAACCATCTAGTAGCTGGTTCCCTCC------------------------------------------------------------------------------------------------------------------------------------------------------------------------------------------------------------------------------------------------------------------------------------------------------------------------------------------------------------------------------------------------------------------------------------------------------------------------------------------------------------------------------------------------------------------------------------------------------------------------------------------------------------------------------------------------------------------------------------------------------------------------------------------------------------------------------------------------------------------------------------------------------------------------------------------------------------------------------------------------------------------------------------------------------------------------------------------------
                        -----------------------------------------------------------------------------------------------------------------------------------------------------------
                </sequence>
                <sequence>
                        <taxon idref="Loranthus_europaeus"/>
                        --------------------------------------------------------------ACGGCGAGCG-ACCGGGAACAGCCCAGCTTGAAAATCGTTCGGCCAAGGCG-G-GAATTGTAGTCTGTAGAAGCGTCCTCAGCGGCGGACCGGG-TC-AGTCCCCTGGAAGGGGGCGCCGGAGAGGGTGACAGCCCCGTCGTGCCTGGACCCTGCCGCATCACGAGGCGCTGTCGGCGACCCGGGTTGTTTGGGAATGCAGCCCCAATCGGGCGGTAAATTCCGTCCAAGGCTAAATATGGGCGAGAGACCGATAGCAAACAAGTACCGCGAGGGAAAGATGAAAAGGACTTTGAAAAGAGAG-CAAAGAGTGCTTGAAATTGTCGGGAGGGAAGCGGATGGGGGCCGGCGATGCACCTCGGTCGGATGTGGAACGGCCACCAGCCGGTCCGCCGATCGGCTCGGGGTGTGGACCGATGCGGATTGAGGCGGCGGCCCAAGCCTGGGCTGTTGTTATGCTCGCGGAGATGTCGCCGCCTCGATCGTGGCAAGCAGCGCGCGCCGT-------TCGGCGTGCTTCGGCACCTGCGCGCTCCGGGCATCGGCCTGCGGGCTCCCCATTCGACCCGTCTTGAAACACGGACCAAGGAGTCTGACATGTGTGCGAGTCAACGGGCGATTAAACCCGTAAGGCGCAAGGAAGCTGATTGGTGGGATCCCC-ATGCGGGTGCACCCCCGACCGACCTTGATCTTCTGAGAAGGGTTCGAGTGTGAGCATGCCTGTCGGGACCCGAAAGATGGTGAACTATGCCTGAGCGGGGCGAAGCCAGAGGAAACTCTGGTGGAGGCCCGCAGCGATACTGACGTGCAAATCGTTCGTCTGACTTGGGTATAGGGGCGAAAGACTAATCGAACCGTCTAGTAGCTGGTTCCCTCCGAAGTTTCCCTCAGGATAGCTGGAGCTCGTGCGAGAGTTCTATCAGGTAAAGCCAATGATTAGAGGCATCGGGGGCGCAACGCCCTCGACCTATTCTCAAACTTTAAATAGGTAGGACGGCACGGCTGCTTTGCTGAGCCGTGCCGAGGAATCGAGAGCTCCAAGTGGGCCATTTTTGGTAAGCAGAACTGGCGATGCGGGATGAACCGGAAGCCGGGTTACGGTGCCCAACTGCGCGCTAACCTAGATCCCACAAAGGGTGTTGGTCGATTAAGACAGCAGGACGGTGGTCATGGAAGTCGAAATCCGCTAAGGAGTGTGTAACAACTCACCTGCCGAATCAACTAGCCCCGAAAATGGATGGCGCTTAAGCGCGCGACCTATACCCGGCCGTCGAGGCAACGGCCAGGCCCCGATGAGTAGGAGGGCGCGGCGGTCGCTGCAAAACCTGTGGCGCGAGCCCGGGCGGAGCGTCCGTCGGTGCGGATCTTGGTGGTAGTAGCAAATATTCAAATGAGAACTTTGAAGGCCGAAGAGGGGAAAGGTTCCATGTGAACGGCACTTGCACATGGGTTAGTCGATCCTAAGATTCGGGGGAAACCCGTCCGACAGCGTGAAACGCGCGATCATCGAAAGGGAATCGGGTTAAAATTCCCGAACCGGGACGTGGTGGTTGACGGCAACGTTAGGGAGTCCGGAGACGTCGTCGGGGGCCTCGGGAAGAGTTATCTTTTCTGTTTAACAGCCTGCCCACCCTGGAATCGGCTCAGCCGGAGATAGGGTCCAGCGGTTGGAACAGCTCCGCACGTCGCGCGGTGTCCGGTGCGCCCTCGACGGCCCTTGAAAATCCGGAGGACCGGGTGCCATCCACGCCCGTTCGTACTCGTAACCGCATCAGGTCTCCAAGGTGAACAGCCTCTGGCCAATGGAACAATGTAGGCAAGGGAAGTCGGCAAAATGGATCCGTAACTTCGGGAAAAGGATTGGCTCTGAGGGCTGGGCTCGGGGGTCCCAGTCCCGAACCCATCGGCTGTCGGCGGACTGCTCGAGCTGCTA
                        CCGCGGCGAGAGCGGGTCGCCGCGTGCCGTCCGGGGGACGGACTGGGAACGGCCCTTAC--GGGGGTCTTCCCCGAGCAGCGAACAGTCAGCTCAGAACTGGTACGGACAAGGGGAATCCGACTGTTTAATTAAAACAAAGCATTGCGATGGTCC
                </sequence>
                <sequence>
                        <taxon idref="Loxanthera_speciosa"/>
                        -------------------------------------------------GATTCCCCTAGTAACGGCGAGCGAACCGGGAATAGCCCAGCTTGAAAATCGTTCGGCCTGGCCGTTCGAATTGTAGTCTGTAGAAGCGTCCTCAGCGGCGGACCGGGCTCAAGTCCTCTGGAA-GGGGCGCCGGAGAGGGTGAGAGCCCCGTCGTGCCCGGACCCTGTCGCATCACGAGGCGCTGTCGACGAGTCGGGTTGTTTGGGAATGCAGCCCTAATCGGGCGGTAAATTCCGTCCAAGGCTAAATTTCGGCGAGAGACCGATAGCAAACAAGTACCGCGAGGGAAAGATGAAAAGGACTTTGAAAAGAGAGTCAAAGAGTGCTTGAAATTGTCGCGAGGGAAGCGGATGGGGGCCGGCGATGCGCCTCGGTCGGATGTGGAACGGCCTCAACCCGGTCCGCCGATCGACTCGGGGCGTGGACCGATGCGGATTGGGTCGGCGGCCCAAGCCTAGGTAGTTGTTAGGCCTGCGGAGACGTCGTCGCCCTGATCGTGGTAGGCAGCGTGCGCCCTT------CGGGCGTGCCTCGGCACCTGCGCGCTCCAGGCAGCGGCCTGCGGGCTCCCCATTCGACCCGTCTTGAAACACGGACCAAGGAGTCTGACATGTGTGCGAGTCAACGGGCGTTTAAACCTGTAAGGCGTAAGGAAGCTGATTGGCGGGATCCCCTTCGCGGGTGCACCCCCGACCGACCTTGATCTTCTGAGAAGGGTTCGAGTGTGAGCGTGCCTGTCGGGACCCGAAAGATGGTGAACTATGCCTGAGCGGGGCGAAGCCAGAGGAAACTCTGGTGGAGGCCCGCAGCGATACTGACGTGCAAATCGTTCGTCTGACTTGGGTATAGGGGCGAAAGACTAATCGAACCGTCTAGTAGCTGGTTCCCTTCGAAGTTTCCCTCAGGATAGCTGGAGCTCGAGTACGAGTTCTATCAGGTAAAGCCAATGATTAGAGGCATCGGGGGCGCAACGCCTTCGACCTATTCTCAAACTTTAAATGGGTAGGACGGCGCGCCTGCTTCGTTGAGCCGCGCTAGGGAATCGAGAGCTCCAAGTGGGCCATTTTTGGTAAGCAGAACTGGCGATGCGGGATGAACCGGAAGCCGGGTTACGGTGCCCAATTGCGCGCTAACCTAGAACCCACAAAGGGTGTTGGTCGATTAAGACAGCAGGACGGTGGTCATGGAAGTCGAAATCCGCTAAGGAGTGTGTAACAACTCACCTGCCGAATCAACTAGCCCCGAAAATGGATGGCGCTCAAGCGCGCGACCTATACCCGGCCGTCAGGGCAACGGCCAGGCCCTGATGAGTAGGAGGGCGTGGCGGTCGCTGCAAAACCTGTGGCGCGAGCCCGGGCGGAGCGGCTGTCAGTGCGGATCTTGGTGGTAGTAGCAAATATTCAAATGAGAACTTTGAAGGCCGAAGAGGGGAAAGGTTCCATGTGAACGGCACTTGCACATGGGTTAGTCGATCCTAAGAGACGGGGGAAGCTCGTCCGATAGCGCGCATCGCGCGAACTTCGAAAGGGAATCGGGTTAAAATTCTCGAACCGGGATGCGGTGGTTGACGGTGATGTTAGGGAGTCCGGAGATGTCGTCGGGGGCCCCGGGAAGAGTTATCTTTTGTGTTTAACAGCCTGCCCACCCTGGAATCGGCTCAGCCGGAGGTAGGGTCCAGCGGCTGGAACAGCGCAGCACGTCGCTCGGTGTCCGGTGCGCCCTCGACGGCCCTTGAAAATTCGGAGGACCGAGTACCATCCACGCCCGTTCGTACTCATAACCGCATCAGGTCTCCAAGGTGAACAGCCTCTGGTCAATGGAACAATGTAGGCAAGGGAAGTCGGCAAAATGGATCCGTAACTTCGGGAAAAGGATTGGCTCTGAGGGCTGGGCTCGGGGGTCCCAGCCCCAAACCCAGCGGCTGTCGGCGGACTGCTCGAGCTGCTA
                        CCGCGGCGAGAGCGGGTCGCCGCGTGCTGTCCGGGGGACGGACTGGGAACGGCTCCTTG--CGGGGCCTTCCCCGAGCAACGAATAGTCGGCTCAGAACTGGTACGGAC----------------------------------------------
                </sequence>
                <sequence>
                        <taxon idref="Lysiana_filifolia"/>
                        --------------------------------------------------------------------------------------------------------------------------------GTAGAAGCGTCCTCAGCGGCGGACCAGG-TCAAGTCCTCTGGAAGGGGGCGCCGGAGAGGGTGAGAGCCCCGTCGTGCCCGGACCCTGCCGCATCACGAGGCGCTGTCGGCGAGTCGGGTTGTTTGGGAATGCAGCCCTAATCGGGCGGTAAATTCCGTCCAAGGCTAAATATGGGCGAGAGACCGATAGCAAACAAGTACCGCGAGGGAAAGATGAAAAGGACTTTGAAAAGAGAGTCAAAGAGTGCTTGAAATTGTCGGGAGGGAAGCGGATGGGGGCCGGCGATGCGCCTCGGTCGGATGTGGAACGGCCGCAAGCCGGTCCGCCGATCGACTCGGGGCGTGGACCGATGCGGATTGGGGCGGCGGCCCAAGCCTAGGCAGTCGTTATGCCTGCGGAGACGTCGTCGCCCCGATCGTGGCAGGCAGCGCGCGCCCTC------CGGGCGTGCTTCGGCACCTGCGCGCTCCAGGCAGCGGCCTGCGGGCTCCCCATTCGACCCGTCTTGAAACACGGACCAAGGAGTCTGACATGTGTGCGAGTCAACGGGCGATTAAACCCGTAAGGCGTAAGGAAGCTGATTGGTGGGATCCCC-TCGCGGGTGCACCCCCGACCGACCTTGATCTTCTGAGAAGGGTTCGAGTGTGAGCATGCCTGTCGGGACCCGAAAGATGGTGAACTATGCCTGAGCGGGGCGAAGCCAGAGGAAACTCTGGTGGAGGCCCGCAGCGATACTGACGTGCAAATCGTTCGTCTGACTTGGGTATAGGGGCGAAAGACTAATCGAACCGTCTAGTAGCTGGTTCCCTCCGAAGTTTCCCTCAGGATAGCTGGAGCTCGAGCGCGAGTTCTATCAGGTAAAGCCAATGATTAGAGGCATCGGGGGCGCAACGCCCTCGACCTATTCTCAAACTTTAAATGGGTAGGACGGCGCGGCTGCTTCGTTGAGCCGCGCCAGGGAATCGAGAGCTCCAAGTGGGCCATTTTTGGTAAGCAGAACTGGCGATGCGGGATGAACCGGAAGCCGGGTTACGGTGCCCAACTGCGCGCTAACCTAGAACCCACAAAGGGTGTTGGTCGATTAAGACAGCAGGACGGTGGTCATGGAAGTCGAAATCCGCTAAGGAGTGTGTAACAACTCACCTGCCGAATCAACTAGCCCCGAAAATGGATGGCGCTCAAGCGCGCGACCTATACCCGGCCGTCGGGGCAACGGCCAGGCCCCGATGAGTAGGAGGGCGCGGCGGTCGCTGCGAAACCTGTGGCGCGAGCCCGGGCGGAGCGTCCGTCGGTGCGGATCTTGGTGGTAGTAGCAAATATTCAAATGAGAACTTTGAAGGCCGAAGAGGGGAAAGGTTCCATGTGAACGGCACTTGCACATGGGTTAGTCGATCCTAAGAGACGGGGGAAGCCCGTCTGATAGCGCGGTCAGCGCGAACTTCGAAAGGGAATCGGGTTAAAATTCCCGAACCGGGACGCGGTGGTTGACGGCGACGTTAGGGAGTCCGGAGACGTCGTCGGGGGCCTCGGGAAGAGTTATCTTTTCTGTTTAACAGCCTGCCCACCCTGGAATCGGCTCAGCCGGAGGTAGGGTCCAGCGGCTGGAACAGCACCGCACGTCGCGCGGTGTCCGGTGCGCCCTCGACGGCCCTTGAAAATCCGGAGGACCGAGTACCATCCACGCCCGTTCGTACTCATAACCGCATCAGGTCTCCAAGGTGAACAGCCTCTGGTCGATGGAACAATGTAGGCAAGGGAAGTCGGCAAAATGGATCCGTAACTTCGGGAAAAGGATTGGCTCTGAGGGCTGGGCTCGGGGGTCCCCGCCCCGAACCCGTCGGCTGTCGGCGGACTGCTCGAGCTGCTA
                        CCGCGGCGAGAGCGGGTCGCCGCGTGCCGTCCGGGGGACGGACTGGGAACGGCTCCTCC--GGGGGCCTTCCCCGAGCAACGAACAGTCGGCTCAGAACTGGTACGGACAA--------------------------------------------
                </sequence>
                <sequence>
                        <taxon idref="Macrosolen_cochinchinensis"/>
                        ---------------------------------------------------------------------------CGGGAACAGCCCAGCTTGAAAATCGTTCGGCGCAGCCGTTCGAATTGTAGACTGTTTAAGCGTCCTCAGCGGCGGACCGGGCTCAAGTCCTCTGGAAGGGGG-GCCGGAGAGGGTGAGAGCCCCGTCGTGCCCGGACCCTGCCGCATCACGAGGCGCTGTCGGCGAGTCGGGTTGTTTGGGAATGCAGCCCTAATCGGGCGGTAAATTCCGTCCAAGGCTAAATATGGGCGAGAGACCGATAGCAAACAAGTACCGCGAGGGAAAGATGAAAAGGACTTTGAAAAGAGAGTCAAAGAGTGCTTGAAATTGTCGGGAGGGAAGCGGATGGGGGCCGGCGATGCGCCTCGGTCGGATGTGGAACGGCCACAAGCCGGTCCGCCGATCGACTCGGGGCGTGGACCGATGCGGATTGGGGCGGCGGCCCAAGCCTAGGCAGTTGTTATGCCTGCGGAGACGTCGTCGCCCCGATCGTGGGAGGCAGCGCGCGCCCCTCTCGCGGGGGCGTGCCTCGGCACCTGCGCGCTCCAGGCAGCGGCCTGCGGGCTCCCCATTCGACCCGTCTTGAAACACGGACCAAGGAGTCTGACATGTGTGCGAGTCAACGGGCGATTAAACCCGTAAGGCGCAAGGAAGCTGAGTGGCGGGATCCCC-TCGCGGGTGCACCCCCGACCGACCTTGATCTTCTGAGAAGGGTTCGAGTGTGAGCATGCCTGTCGGGACCCGAAAGATGGTGAACTATGCCTGAGCGGGGCGAAGCCAGAGGAAACTCTGGTGGAGGCCCGCAGCGATACTGACGTGCAAATCGTTCGTCTGACTTGGGTATAGGGGCGAAAGACTAATCGAACCGTCTAGTAGCTGGTTCCCTCCGAAGTTTCCCTCAGGATAGCTGGAGCTCGAGCGCGAGTTCTATCAGGTAAAGCCAATGATTAGAGGCATCGGGGGCGCAACGCCCTCGACCTATTCTCAAACTTTAAATGGGTAGGACGGCGCGGCTGCTTCGTTGAGCCGCGCCAGGGAATCGAGAGCTCCAAGTGGGCCATTTTTGGTAAGCAGAACTGGCGATGCGGGATGAACCGGAAGCCGGGTTACGGTGCCCAACTGCGCGCTAACCTAGAACCCACAAAGGGTGTTGGTCGATTAAGACAGCAGGACGGTG-TCATGGAAGTCGAAATCCGCTAAGGAGTGTGTAAC-ACTCACCTGCCGAATCAACTAGCCCCGAAAATGGATGGCGCTCAAGCGCGCGACCTATACCCGGCCGTCGGGGCAACGGCCAGGCCCCGATGAGTAGGAGGGCGCGGCGGTCGCTGCAAAACCTGTGGCGCGAGCCCGGGCGGAGCGTCCGTCGGTGCGGATCTTGGTGGTAGTAGCAAATATTCAAATGAGAACTTTGAAGGCCGAAGAGGGGAAAGGTTCCATGTGAACGGCACTTGCACATGGGTTAGTCGATCCTAAGAGACGGGGGAAGCCCGTCTGATAGCGCGCCTCGCGCGAACTTCGAAAGGGAATCGGGTTAAAATTCCCGAACCGGGACGCGGCCGTTGACGGCGACGTTAGGAAGTCCGGAGACGTCGTCGGGGGCCCCGGGAAGAGTTATCTTTTCTGTTTAACAGCCTGCCCACCCTGGAATCGGCTCAGCCGGAGGTAGGGTCCAGCGGCTGGAACAGCACCGCACGTCGCGCGGTGTCCGGTGCGCCCTCGACGGCCCCTGAAAATCCGGAGGACCGAGTACCGTCCGCGCCCGTTCGTACTCATAACCGCATCAGGTCTCCAAGGTGAACAGCCTCAGGTCAATGGAACAATGTAGGCAAGGGAAGTCGGCAAAATGGATCCGTAACTTCGGGAAAAGGATTGGCTCTGAGGGCTGGGCTCGGGGGTCCCAGCCCCGAACCCGTCGGCTGTCGGCGGACTGCTCGAGCTGCTA
                        CCGTGGTGAGAGCGGGTCGCCGCGTGCCGTCCGGGGGACGGACTGGGAACGGCTCCTTCGCGGGGGCCTTCCCCGAGCAACGAACAGCCGGCTCAGAACTGGTACGGACAAGGGGAATCCGACTGTTTAATTAAAACAAAGCATTGCGATGGTCC
                </sequence>
                <sequence>
                        <taxon idref="Moquiniella_rubra"/>
                        -------------------------------------------------------CCTAGTAACGGCGAGCGAACCGGGAATAGCCCAGCTTGAAAATCGCGCGGCGCTGCCGCGCGAATTGTAGTCTGTAGAAGCGTCCTCAGCGGCGGACCGGGCTCAAGTTCCCTGGAAGGGGGCGCCGGAGAGGGTGAGAGCCCCGTCGTGCCCGGACCCTGCCGCATCACGAGGCGCTGTCGGCGAGTCGGGTTGTTTGGGAATGCAGCCCCAATCGGGCGGTAAATTCCGTCCAAGGCTAAATACGGGCGAGAGACCGATAGCAAACAAGTACCGCGAGGGAAAGATGAAAAGGACTTTGAAAAGAGAGTCAAAGAGTGCTTGAAATTGTCGGGAGGGAAGCGGATGGGGGCCGGCGATGCACCTCGGTCGGATGTGGAACGGCCAGCGGCCGGTCCGCCGATCGACTCGGGGTGCGGACCGATGCGGATTGAGGCGGCGGCCCAAGCCCGGGCCGTCGATACGCCTGCGGAGATGTCGCCGCCTCGATCGTGGAAAGCAGCGCGCGCCGC-------GAGGCGTGCTTCGGCACCTGCGCGCTCCGGGCAACGGCCTGCGGGCTCCCCATTCGACCCGTCTTGAAACACGGACCAAGGA-TCTGACATGTGTGCGAGTCAACGGGCGATCAAACCCGTAAGGCGAAAGGAAGCTGATTGGCGGGATCCCC-CAGCGGGTGCACCGCCGACCGACCTTGATCTTCTGAGAAGGGCTCGAGTGTGAGCATGCCTGTCGGGACCCGAAAGATGGTGAACTATGCCTGAGCGGGGCGAAGCCAGAGGAAACTCTGGTGGAGGCCCGCAGCGATACTGACGTGCAAATCGTTCGTCTGACTTGGGTATAGGGGCGAAAGACTAATCGAACCGTCTAGTAGCTGGTTCCCTCC------------------------------------------------------------------------------------------------------------------------------------------------------------------------------------------------------------------------------------------------------------------------------------------------------------------------------------------------------------------------------------------------------------------------------------------------------------------------------------------------------------------------------------------------------------------------------------------------------------------------------------------------------------------------------------------------------------------------------------------------------------------------------------------------------------------------------------------------------------------------------------------------------------------------------------------------------------------------------------------------------------------------------------------------------------------------------------------------
                        -----------------------------------------------------------------------------------------------------------------------------------------------------------
                </sequence>
                <sequence>
                        <taxon idref="Muellerina_eucalyptoides"/>
                        ------------------------------------------------GGATTCCCCTAGTAACGGCGAGCGAACCGGGAACAGCCCAGCTTGAAAATCGTTCGGCCCAGCCGCACGAATTGTAGTCTGTAGAAGCGTCCTCAGCGGCGGACCGGGCTCAAGTCCTCTGGAAGGGGGCGCCGGAGAGGGTGACAGCCCCGTCGTGCCCGGACCCTGCCGCATCACGAGGC-CTGTCGGCGAGTCGGGTTGTTTGGGAATGCAGCCCCAATCGGGCGGTAAATTCCGTCCAAGGCTAAATACGGGCGAGAGACCGATAGCAAACAAGTACCGCGAGGGAAAGATGAAAAGGACTTTGAAAAGAGAGTCAAAGAGTGCTTGAAATTGTCGGGAGGGAAGCGGATGGGGGCCGGCGGTGCACCTCGGTCGGATGTGGAACGGCCACAAGCCGGTCCGCCGATCGGCTCGGGGTGTGGACCGATGCGGATTGAGGCGGCGGCCCAAGCCTGGGCTGTCGTTACGCCTGCGGAGATGTCGCCGCCTCGATCGTGGCAAGCAGCGCGCGCCGC-------AAGGCGTGCTTCGGCACCTGCGCGCTCCAGGCAGCGGTCTGCGGGCTCCCCATTCGACCCGTCTTGAAACACGGACCAAGGAGTCTGACATGTGTGCGAGTCAACGGGCGATTAAACCCGTAAGGCGAAAGGAAGCTGATTGGTGGGATCCCC-TAGCGGGTGCACCCCCGACCGACCTTGATCTTCTGAGAAGGGTTCGAGTGTGAGCATGCCTGTCGGGACCCGAAAGATGGTGAACTATGCCTGAGCGGGGCGAAGCCAGAGGAAACTCTGGTGGAGGCCCGCAGCGATACTGACGTGCAAATCGTTCGTCTGACTTGGGTATAGGGGCGAAAGACTAATCGAACCGTCTAGTAGCTGGTTCCCTCCGAAGTTTCCCTCAGGATAGCTGGAGCTCGCGCGCGAGTTCTATCAGGTAAAGCCAATGATTAGAGGCATCGGGGGCGCAACGCCCTCGACCTATTCTCAAACTTTAAATAGGTAGGACGACACGGCTGCTTCGTTGAGCCGTGGCGAGGAATCGAGAGCTCCAAGTGGGCCATTTTTGGTAAGCAGAACTGGCGATGCGGGATGAACCGGAAGCCGGGTTACGGTGCCCAACTGCGCGCTAACCTAGATCCCACAAAGGGTGTTGGTCGATTAAGACAGCAGGACGGTGGTCATGGAAGTCGAAATCCGCTAAGGAGTGTGTAACAACTCACCTGCCGAATCAACTAGCCCCGAAAATGGATGGCGCTTAAGCGCGCGACCTATACCCGGCCGTCGAGGCAACGGCCAGGCCCCGATGAGTAGGAGGGCGCGGCGGTCGCTGCGAAACCTGTGGCGCGAGCCCGGGCGGAGCGTCCGTCGGTGCGGATCTTGGTGGTAGTAGCAAATATTCAAATGAGAACTTTGAAGGCCGAAGAGGGGAAAGGTTCCATGTGAACGGCACTTGCACATGGGTTAGTCGATCCTAAGAGACGGGGGAAGCCCGTCCGATAGCGCGACACGCGCGAGCTTCGAAAGGGAATCGGGTTAAAATTCCCGAACCGGGACGTGGTGGTTGACGGCAACGTTAGGGAGTCCGGAGACGTCGTCGGGGGCCTCGGGAAGAGTTATCTTTTCTGTTTAACAGCCTGCCCACCCTGGAATCGGCTCAGCCGGAGGTAGGGTCCAGCGGCTGGAACAGCACCGCACGTCGCGCGGTGTCCGGTGCGCCCTCGACGGCCCTTGAAAATCCGGAGGACCGAGTGCCATCCACGCCCGTTCGTACTCATAACCGCATCAGGTCTCCAAGGTGAACAGCCTCTGGTCGATGGAACAATGTAGGCAAGGGAAGTCGGCAAAATGGATCCGTAACTTCGGGAAAAGGATTGGCTCTGAGGGCTGGGCTCGGGGGTCCCAGTCCTTAACCCATCGGCTGTCGGCGGACTGCTCGAGCTGCTA
                        CCGCGGCGAGAGCGGGTCTCCGCGTGCCGTCCGGGGGACGGACTGGGAACGGCTCCCTC--GGGGGCCTTCCCCGAGCAGCGAACAGTCAGCTCAGAACTGGTACG-------------------------------------------------
                </sequence>
                <sequence>
                        <taxon idref="Notanthera_heterophylla"/>
                        CCCGCTGAGTTTAAGCATATCAATAAGCGGAGGAAAAGAAACTTACAAGGATTCCCCTAGTAACGGCGAGCGAACCGGGAACAGCCCAGCTTGAAAATCGTCCGGCCAAGCCGTTCGAATTGTAGTCTGTAGAAGCGTCCTCAGCGGCGGACCGGGCTCAAGTCCCCTGGAAGGGGGCGCCGGAGAGGGTGAGAGCCCCGTCGTGCCCGGACCCTGCCGCACCACGAGGCGCTGTCGGCGAGTCGGGTTGTTTGAGAATGCAGCCCCAATCGGGCGGTAAATTCCGTCCAAGGCTAAATACCGGCGAGAGACCGATAGCAAACAAGTACCGCGAGGGAAAGATGAAAAGGACTTTGAAAAGAGAGTCAAAGAGTGCTTGAAATTGTCGGGAGGGAAGCGGATGGGGGCCGGCGATGCGCCCCGGTCGGATGTGGAACGGCCCTCGGCCGGTCCGCCGATCGACTCGGGGCGTGGACCGATGCGGATTGGGGCGGCGGCCCAAGCCTGGGCTGTAGATAGGCCTGCGGAGACGTCGCCGCCTCGATCGTGGTAGGCAGCGCGCGCCCT-------CGGGCGTGCTTCGGCACCTGCGCGCTCCGGGCAACGGCCTGCGGGCTCCCCATTCGACCCGTCTTGAAACACGGACCAAGGAGTCTGACATGTGTGCGAGTCAACGGGCAATTAAACCCGTAAGGCGTAAGGAAGCTGATTGGTGGGATCCCCTCCGCGGGTGCACCCCCGACCGACCTTGATCTTCTGAGAAGGGTTCGAGTGTGAGCATGCCTGTCGGGACCCGAAAGATGGTGA-CTATGCCTGAGCGGGGCGAAGCCAGAGGAAACTCTGGTGGAGGCCCGCAGCGATACTGACGTGCAAATCGTTCGTCTGACTTGGGTATAGGGGCGAAAGACTAATCGAACCGTCTAGTAGCTGGTTCCCTCC------------------------------------------------------------------------------------------------------------------------------------------------------------------------------------------------------------------------------------------------------------------------------------------------------------------------------------------------------------------------------------------------------------------------------------------------------------------------------------------------------------------------------------------------------------------------------------------------------------------------------------------------------------------------------------------------------------------------------------------------------------------------------------------------------------------------------------------------------------------------------------------------------------------------------------------------------------------------------------------------------------------------------------------------------------------------------------------------
                        -----------------------------------------------------------------------------------------------------------------------------------------------------------
                </sequence>
                <sequence>
                        <taxon idref="Nuytsia_floribunda"/>
                        ---------------------------------------------------------------CGGCGAGCGAACCGGGAACAGCCCAGCTTGAAAATCGTTCGGCCCGGCCGTTCGAATTGTAGTCTGTA-AAGCGTCCTCAGCGGCGGACCGGGCTCAAGTCCTCTGGAAGGGGGCGCCGGA-AGGGTGAGAGCCCCGTCGTGCCCGGACCCTGCCGCATCACGAGGCGCTGTCGGCGAGTCGGGTTGTTTGGGAATGCAGCCCCAATCGGGCGGTAAATTCCGTCCAAGGCTAAATATGGGCGAGAGACCGATAGCAAACAAGTACCGCGAGGGAAAGATGAAAAGGACTTTGAAAAGAGAGTCAAAGAGTGCTTGAAATTGTCGGGAGGGAAGCGGATGGGGGCCGGCGATGCGCCTCGGTCGGATGTGGAACGGCCTCCAGCCGGTCCGCCGATCGACTCGGGGCGTGGACCGACGCGGATTGAGGGGGCGGCCCAAGCCTGGGCAGTCGACATGCCTGCGGAGATGTCGTCGCCTCGATCGTGGTATGCAGCGCGCGCCGC-------ACGGCGTGCCTCGGCACCTGCGCGCTCCAGGCGTCGGCCTGCGGGCTCCCCATTCGACCCGTCTTGAAACACGGACCAAGGAGTCTGACATGTGTGCGAGTCAACGGGCGATTAAACCCGTAAGGCGTAAGGAAGCTGATTGGTGGGATCCCC-TCGCGGGTGCACCCCCGACCGACCTTGATCTTCTGAGAAGGGTTCGAGTGTGAGCATGCCTGTCGGGACCCGAAAGATGGTGAACTATGCCTGAGCGGGGCGAAGCCAGAGGAAACTCTGGTGGAGGCCCGCAGCGATACTGACGTGCAAATCGTTCGTCTGACTTGGGTATAGGGGCGAAAGACTAATCGAACCGTCTAGTAGCTGGTTCCCTCC------------------------------------------------------------------------------------------------------------------------------------------------------------------------------------------------------------------------------------------------------------------------------------------------------------------------------------------------------------------------------------------------------------------------------------------------------------------------------------------------------------------------------------------------------------------------------------------------------------------------------------------------------------------------------------------------------------------------------------------------------------------------------------------------------------------------------------------------------------------------------------------------------------------------------------------------------------------------------------------------------------------------------------------------------------------------------------------------
                        -----------------------------------------------------------------------------------------------------------------------------------------------------------
                </sequence>
                <sequence>
                        <taxon idref="Oedina_pendens"/>
                        ---------------------------------------------------------TAGTAACGGCGAGCGAACCGGGAATAGCCCAGCTTGAAAATCGCGCGGCACTGCCGCGCGAATTGTAGTCTGTAGAAGCGTCCTCAGCGGCGGACCGGGCTCAAGTTCCCTGGAAGGGGGCGCCGGAGAGGGTGAGAGCCCCGTCGTGCCCGGACCCTGCCGCATCACGAGGCGCTGTCGGCGAGTCGGGTTGTTTGGGAATGCAGCCCCAATCGGGCGGTAAATTCCGTCCAAGGCTAAATACGGGCGAGAGACCGATAGCAAACAAGTACCACGAGGGAAAGATGAAAAGGACTTTGAAAAGAGAGTCAAAGAGTGCTTGAAATTGTCGGGAGGGAAGCGGATGGGGGCCGGCGATGCACCTCGGTCGGATGTGGAACGGCCAACGGCCGGTCCGCCGATCGGCTCGGGGTGCGGACCGATGCGGATTGAGGCGGCGGCCCAAGCCTGGGCTTTCGTTACGCCTGCGGAGATGTCGCCGCCTCGATCGTGGAATGCAGCGCGCGCCGC-------CAGGCGTGCTTCGGCACTTGCGCGCTCCGGGCAACGGCCTGCGGGCTCCCCATTCGACCCGTCTTGAGACACGGACCAAGGAGTCTGACATGTGTGCGAGTCAACGGGCGATCAAACCCGTAAGGCGAAAGGAAGCTGATTGGTGGGATCCCC-TAGCGGGTGCACCCCCGACCGACCTTGATCTTCTGAGAAGGGTTCGAGTGTGAGCATGCCTGTCGGGACCCGAAAGATGGTGTACTATGCCTGAGCGGGGCGAAGCCAGAGGAAACTCTGGTGGAGGCCCGCAGCGATACTGACGTGCAAATCGTTCGTCTGACTTGGGTATAGGGGCGAAAGACTAATCGAACCGTCTAGTAGCTGGTTCCCTCCGAAGTTTCCCTCAGGATAGCTGGAGCTCGCGCGCGAGCTCTATCAGGTAAAGCCAATGAATAGAGGCATCGGGGGCGCAACGCCCTCGACCTATTCTCAAACTTTAAATGGGTAGGACGACGCGGCTGCTTCGTTGAGCCGCGGCGAGGAATCGAGAGCTCCAAGTGGGCCATTTTTGGTAAGCGGAACTGGCAATGCGGGATGAACCGGAAGCCGGGTTACGGTGCCCAACTGCACGTTAACCTAGATCCCACAAAGGGTGTCGGTCGATTAAGACAGCAGGACATTGGTCATGGAAGTCGAAATCCGCTAAGGAGTGTGTAAAAACTCACCTGCCGAATCAACTAGCCCCGAAAATGGATGGCGCTTAAGCGCGCGACCTATACCCGGCCATCGAGGCAACGGCCAGGCCCCGATGAGTAGGAGGGCGCGGCGGTCGCTGTAAAACCTGTGGTGCGAGCCCGGGCGGAGCGTCCGTCGGTGCGGATCTTAGTGGTAGTAGCAAATATTCAAATGAGAACTTTGAAGGCCGAAGAGGGGAAAGGTTCCATGTGAACGGCACTTGCACATGCGTTAGTCGATCCTAAGAGACGAGGGAAGCCCATCCGACAGTGCGAAACGCGCGAGCTTCGAAAGGGAATCGGGTTAAAATTCCCGAACCGGGTCGTGGTGGTTGACGGCGACGTTACAGAGTCCGGAGACGTCGTCGGGGCCCCCGGGAAGAGTTATCTTTTCTATTTAACAGCCTGCCCACCCTGGAATCGGCTCAGCCGAAGGTAGGGTCCAGCGGATAGAAGAGCACCGCACGTCGCGCGGTGTCCGGTGCGCCCTCGACGGCACCTGAAAATCCGGAGGACCGAGTGCCATCCACGCCCGTTCGTACTCATAACCGCATCAGGTCTCCAAGGTGAACAGCCTCTGGTCAATGGAACAATGTAGGCAAGGGAAGTCGGCAAAATGGATCCGTAACTTTGGGAAAAGTATTGGCTCTGAGGGCTGGGCTCGGGGGTCCCAGCCCCGAACTCATCGGCTGTCGGCGGACTGCTCGAGCTGCTA
                        CCGTGGCGAGAGTGGGTCGCCGCGTGCCGTCCGGGGGACGGACTGGGAACGGCTCCTTC--GGGGGCCTTCCCCAAGCAGCGAACAGCCAGCTCAGAACTGGTACGGACAAGGGGAATCCGACTGTTTAATTAAAACAAAGCATTGCGATGGTCC
                </sequence>
                <sequence>
                        <taxon idref="Oncocalyx_sulfureus"/>
                        CCCGCTGAGTTTAAGCATATCAATAAGCGGAGGAAAAGAAACTTACGAGGATTCCCCTAGTAACGGCGAGCGAACCGGGAACAGCCCAGCTTGAAAATCGCGCGGCGGCGCCGCGCGAATTGTAGTCTGTAGAAGCGTCCTCAGCGGCGGACCGGGCTCAAGTCCCCTGGAAGGGGGCGCCGGAGAGGGTGAGAGCCCCGTCGTGCCCGGACCCTGCCGCACCACGAGGCGCTGTCGGCGAGTCGGGTTGTTTGGGAATGCAGCCCCAATCGGGCGGTAAATTCCGTCCAAGGCTAAATACGGGCGAGAGACCGATAGCGAACAAGTACCGCGAGGGAAAGATGAAAAGGACTTTGAAAAGAGAGTCAAAGAGTGCTTGAAATTGCCGGGAGGGAAGCGGATGGGGGCCGGCGATGCGCCCCGGTCGGATGTGGAACGGCCTGCGGCCGGTCCGCCGATCGACTCGGGGCGTGGACCGATGCGGATTGAGGCGGCGGCCCAAGCCCGGGCCGTCGACACGCCTGCGGAGACGCCGCCGCCTCGATCGTGGAAAGCAGCGCGCCGCAC-------GTGGCGTGCCTCGGCACCCGCGCGCTCCGGGCAACGGCCTGCGGGCTCCCCATTCGACCCGTCTTGAAACACGGACCAAGGAGTCTGACATGTGTGCGAGTCAACGGGCGACGAAACCCGTAAGGCGAAAGGAAGCTGATTGGCGGGATCCCCCCCGCGGGTGCACCCCCGACCGACCTTGATCTGATGAGAAGGGTTCGAGTGTGAGCATGCCTGTCGGGACCCGAAAGATGGTGAACTATGCCTGAGCGGGGCGAAGCCAGAGGAAACTCTGGTGGAGGCCCGCAGCGATACTGACGTGCAAATCGTTCGTCTGACTTGGGTATAGGGGCGAAAGACTAATCGAACCGTCTAGTAGCTGGTTCCCTCCGAAGTTTCCCTCAGGATAGCTGGAGCTCGCGCGCGAGTTCTATCAGGTAAAGCCAATGACTAGAGGCATCGGGGGCGCAACGCCCTCGACCTATTCTCAAACTTTAAATGGGTAGGACGACGCGGCTGCTTCGTTGAGCCGCGGCGAGGAATCGAGAGCTCCAAGTGGGCCATTTTTGGTAAGCAGAACTGGCGATGCGGGATGAACCGGAAGCCGGGTTACGGTGCCCAACTGCGCGCTAACCTAGATCCCACAAAGGGTGTTGGTCGATTAAGACAGCAGGACGGTGGTCATGGAAGTCGAAATCCGCTAAGGAGTGTGTAACAACTCACCTGCCGAATCAACTAGCCCCGAAAATGGATGGCGCTTAAGCGCGCGACCTATACCCGGCCGTCGAGGCAACGGCCAGGCCCCGATGAGTAGGAAGGCGCGGCGGTCGCCGCGAAACCCGCGGCGCGAGCCCGGGCGGAGCGTCCGTCGGTGCGGATCTTGGTGGTAGTAGCAAATATTCAAATGAGAACTTTGAAGGCCGAAGAGGGGAAAGGTTCCATGTGAACGGCACTTGCACATGGGTTAGTCGATCCTAAGAGACGGGGGAAGCCCGTCCGACAGCGCACGACACGCGAGCTTCGAAAGGGAATCGGGTTAAAATTCCCGAACCGGGACGTGGTGGTTGACGG-GACGTTAGGGAGTCCGGAGACGTCGCCGGGGGCCCCGGGAAGAGTTATCTTTTCTGTTTAACAGCCCGCCCACCCTGGAATCGGCTCAGCCGGAGGTAGGGTCCAGCGGCTGGAACA-------------------------------------------------------------------------------------------------------------------------------------------------------------------------------------------------------------------TCCCAGCCCCGAACCCGTCGGCTGTCGGCGGACTGCTCGAGCTGCTT
                        CCGCGGCGAGAGCGGGTCGCCGCGTGCCGTCCGGGGGACGGGCTGGGAACGGCCCCCTC--GGGGGCCTTCCCCGGGCAGCGAACAGCCAGCTCAGAACTGGTACGGACAAGGGGAATCCGACTGTTTAATTAAAACAAAGCATTGCGATGGTCC
                </sequence>
                <sequence>
                        <taxon idref="Oryctanthus_occidentalis"/>
                        ---------TTTAAGCATATCAATAAGCGGAGGAAAAGAAACTTACAAGGATTCCCCTAGTAACGGCGAGCGAACCGGGAATAGCCCAGCTTGAAAATCGTTCGGCCTAGCCGTTCGAATTGTAGTCTGTAGAAGCGTCCTCAGCGGCGGACCGGGCTCAAGTCCTCTGGAAGGGGGCGCCGGAGAGGGTGAGAACCCCGTCGTGCCCGGACCCTGCCGCATCACGAGGCGCTGTCGGCGAGTCGGGTTGTTTGGGAATGTAGCCCTAATTGGGCGGTAAATTCCGTCCAAGGCTAAATATGGGCGAGAGACCGATAGCAAACAAGTACCGCGAGGGAAAGATGAAAAGGACTTTGAAAAGAGAGTCAAAAAGTGCTTGAAATTGTCGGGAGGGAAGCGGATGGGGGCCGGCGATGCGCCTCGGTCGGACGTGGAACGGCCATTAGCCGGTCTGCCGATCGACTCGGGGCGTGGACCAATGCGGATTGACGCGGCGGCCCAAGCCTAGGCTGTTGTTATGCCTGCGGAGACGTCGCTGCATCGATCGTGGTAGGCAGCGCGCGCCAC-------TAGGCGTGCTTCGGTACCTGCGCGCTCCAGGCAATGGCCTGCGGGCTCCCCATTCGACCCGTCTTGAAACACGGACCAAGGAGTCTGACATGTGTGCGGGTCGACGGGCGATTAAACCCGTAAGGCGTAAGGAAGCTGATTGGTGGGATCCCC-TAGCGGGTGCACCCCCGACCGACCTTGATCTTTTGAGAAGGGTTCGAGTGTGAGCATGCCTGTCGGGACCCGAAAGATGGTGAACTATGCCTGAGCGGGGCGAAGCCAGAGGAAACTCTGGTGGAGGCCCGCAGCGATACTGACGTGCAAATCGTTCGTCTGACTTGGGTATAGGGGCGAAAGACTAATCGAACCATCTAGTAGCTGGTTCCCTCCGAAGTTTCCCTCAGGATAGCTGGAGCTCGCACGAGAGTTCTACAAGGTAAAGCCAATGATTAGAGGCATCGGGGGCGCAACGCCCTCGACCTATTCTCAAACTTTAAATAGGTAGGACGGCACGGCTGCTTTG--GAGCCGTGCCAAGGAATCAAGAGCTCCAAGTGGGCCATTTTTGGTAAGCAGAACTGGCGATGCGGGATGAACCGGAAGCCGGGTTACGGTGCCCAACTGCGCGCTAACCTAGATCCCACAAAGGGTGTTGGTCGATTAAGACAGCAGGACGGTGGTCATGGAAGTCGAAATCCACTAAGGAGTGTGTAACAACTCACCTGCCGAATCAACTAGCCCCGAAAATGGATGGCGCTTAAGCGCACGACCTATACCCGGCCATCGAGGCAACTGCCAGGCCCCGATGAGTAAGAAGGCGCGGCGGTCGCTGCAAAACCTGTGGCGTGAGCCCGGGCGGAGCGTCCGTCGGTGCGGATCTTGGTGGTAGTAGCAAATATTCAAATGAGAACTTTGAAGGCCGAAGAAGGGAAAGGTTCCATGTGAACGGCACTTGCACATGGGTTAGTCGATCCTAAGAGACGGGGGAAGCCCGTCCGAGAGCGTGCAACACGCGAGCTTCGAAAGGGAATCGGGTTAAAATTCCTGAACCGGGATGTGGTGGTTGACGGCAACGTTAGGGAGTCTGGAGACGTCGTCGGGGGCCTCGGGAAGAGTTATCTTTTCTGTTTAACAGCCTGCCCACCCTGGAATCGGCTCAGCCGGAGGTAGGGTCTAGCGGTTGGAACAGCACCGCACGTCGCGCGGTGTCCGGTGCGCCCTCGACGGCCCTTGAAAATCCGGAGGACCGAGTATCATCCACGCCCGTTCGTACTCATAACCGCATCAGGTCTCCAAGGTGAACAGCCTCTGGTCGATGGAAGAATGTAGGCAAGGGAAGTCGGCAAAATGGATCCGTAACCTCGGGAAAAGGATTGGCTCTGAGGGCTGGGCTCGGGGGTCCCAGTCCTGAACCCGTCGGCTGTCGGTGGACTGCTCGAGCTGCTA
                        CCGCGGCGAGAGCGGGTTGCCGCGTGCCGTCCGGGGGACGGACTAGGAACGGCTCCCTC--CGGGGCCTTCCCCGAGCAACGAACAGCCAGCTCAGAACTGGTACGGACAAGGGGAATCCGACTGTTTAATTAAAACAAAGCATTGCGATGGTCC
                </sequence>
                <sequence>
                        <taxon idref="Passovia_pyrifolia"/>
                        CCCGCTGAGTTTAAGCATATCAATAAGCGGAGGAAAAGAAACTTACAAGGACTCCCCTAGTAACGGCGAGCGAACCGGGAATAGCCCAGCTTGAAAATCGTTCGGCCTAGCCGCTCGAATTGTAGTCTGTAGAAGCGTCCTCAGCGGCGGACCGGGCTCAAGTCCCCTGGAAGGGGGTGCCAGAGAGGGTGAGAGCCCCGTCGTGCCCGGACCCTGCCGCATCACGAGGCGCTGTCGGCGAGTCGGGTTGTTTGAGAATGCAGCCCTAATTGGGCGGTAAATTCCGTCCAAGGCTAAATACGGGCGAGAAACCGATAGCAAACAAGTACCGCGAGGGAAAGATGAAAAGGACTTTGAAAAGAGAGTCAAAGAGTGCTTGAAATTGTCGGGAGGGAAGCGGATGGGGGCCGGCGATGCACCTCGGTCGGATGTGGAACGGCCATTGTCCGGTCTGCCGATCGACTCGGGGTGTGGACCGATGCGGATTGATGTGGCGGCCCAATCCTAGGCTGTTGTTATGCCTGCGGAGATGTCGTCGCATTGATCGTGGTAGGCAGCGCGCGCCAC-------TAGGCGTGCTTTGGCACCTGCGCGCTCCAGGCAACGGCCTGCGGGCTCCCCATTCGACCCGTCTTGAAACACGGACCAAGGAGTCTGACATGTGTGCGAGTCAACGGGCTATTAAACCCGTAAGGCGTAAGGAAGCTGACTGGTGGGATCCCC-TAGTGGGTGCACCCCCGACCGACCTTGATCATCTGAGAAGGGTTCGAGTGTGAGCATGCCTGTCGGGACCCGAAAGATGGTGAACTATGCCTGAGCGGGGCGAAGCCAGAGGAAACTCTGGTGGAGGCCCGCAGCGATACTGACGTGCAAATCGTTCGTCTGACTTGGGTATAGGGGCGAAAGACTAATCGAACCATCTAGTAGCTGGTTCCCTCCGAAGTTTCCCTCAGGATAGCTGGAGCTCGTGTGAGAGTTCTACAAGGTAAAGCCAATGATTAGAGGCATCGGGGGCGCAACGCCCTCGACCTATTCTCAAACTTTAAATAGGTAGGACGGCGCGGCTGCTTCGTTGAGCCGTGCCAAGGAATCGAGAGCTCCAAGTGGGCCATTTTTGGTAAGCAGAACTGGCGATGCGGGATGAACCGGAAGCCGGGTTACGGTGCCTAACTGCGCGCTAACCTAGATCCCACAAAGGGTGTTGGTCGATTAAGACAGCAGGACGGTGGTCATGGAAGTCGAAATCCGCTAAGGAGTGTGTAACAACTCACCTGCCGAATCAACTAGCCCCGAAAATGGATGGCGCTTAAGCGCGCGACCTATACCCGGCCGTCGAGGCAACTGCCAGGCCCCGATGAGTAGGAGGGCGCGGCGGTCGCTGTAAAACCTGTGGCGCGAGCCCGGGCGGAGCGTCCGTCGGTGCGGATCTTGGTGGTAGTAGCAAATATTCAAATGAGAACTTTGAAGGCCGAAGAGGGGAAAGGTTCCATGTGAACGGCACTTGCACATGGGTTAGTCGATCCTAAGAGACGGGGGAAACCTGTCCGATAGCGTGCAACACGCGAGCTTCGAAAGGGAATCAGGTTAAAATTCCTGAACCGGGATGTGGTGGTTGACGGCAACGTTAGGGAGTCCGGAGACGTCGTCGGGGGCCTCGGGAAGAGTTATCTTTTCTGTTTAACAGCCTGCCCACCCTGGAATCGGCTCAGCCGGAGGTAGGGTCCAGCGGCTGGAACAGCACCGCACGTCGCGCGGTGTCCGGTGCGCCCTCGACGGCCCTTGAAAATCCGGAGGACCGAGTATCATCCACGCCCGTTCGTACTCATAACCGCATCAGGTCTCCAAGGTGAACAGCCTCTGGTCAATGGAAGAATGTAGGCAAGGGAAGTCGGCAAAATGGATCCGTAACCTCGGGAAAAGGATTGGCTCTGAGGGCTGGGCTCGGGGGTCCCAGTCCTGAACCCGTCGGCTGTCGGTGGACTGCTCGAGCTGCTA
                        CCGCGGCGAGAGCGGGTCGCCGCGTGCCGTTTGGGGGACGGACTGGGAACGGCTCCTTC--AGGGGCCTTCCCCGAGCAACGAACAGCCAGCTCAGAACTGGTACGG------------------------------------------------
                </sequence>
                <sequence>
                        <taxon idref="Peraxilla_tetrapetala"/>
                        ----------------------------------------------------------AGAAACGGCGAGCGAACCGGGAATAGCCCAG-----------------CCAGGCGTTCGAATTGAAGTCGGTA-AAGCG-CCTCAGCGGCGGACCGGGCTCAAGTCCT-TGGAAGGG-GCGCCGGAGAGGGTGAGAGCCCCGT-GTGCCCGGACCCTGCCGCATCACGAGGCGCTGTCGGCGAGTCGGGTTGTTTGGGAATGCAGCCCTAATCGGGCGGTAAATTCCGTCCAAGGCTAAATATGGGCGAGAGACCGATAGCAAACAAGTACCGCGAGGGAAAGATGAAAAGGACTTTGAAAAGAGAGTCAAAGAGTGCTTGAAATTGTCGGGAGGGAAGCGGATGGGGGCCGGCGATGCACCTCGGTCGGATGTGGAACGGCCACAAGCCGGTCCGCCGATCGACTCGGGGTGTGGACCGATGCGGATTGGGGCGGCGGCCCAAGCCTAGGCAGTTGTTATGCCTGCGGAGACGTCGTCGCCTCGATCGTGGTAGGCAGCGCGCGCCCT-------CGGGCGTGCTTCGGCACCTGCGCGCTCCAGGCAACGGCCTGCGGGCTCCCCATTCGACCCGTCTTGAAACACGGACCAAGGAGTCTGACATGTGTGCGAGTCAACGGGCGATTAAACCCGTAAGGCGTAAGGAAGCTGATTGGTGGGATCCCC-CTGCGGGTGCACCCCCGACCGACCTTGATCTTCTGAGAAGGGTTCGAGTGTGAGCATGCCTGTCGGGACCCGAAAGATGGTGAACTATGCCTGAGCGGGGCGAAGCCAGAGGAAACTCTGGTGGAGGCCCGCAGCGATACTGACGTGCAAATCGTTCGTCTGACTTGGGTATAGGGGCGAAAGACTAATCGAACCGTCTAGTAGCTGGTTCCCTCCGAAGTTTCCCTCAGGATAGCTGGAGCTCGAGCGCGAGTTCTATCAGGTAAAGCCAATGATTAGAGGCATCGGGGGCGCAACGCCCTCGACCTATTCTCAAACTTTAAATGGGTAGGACGGCGTGGCTGCTTTGTTGAGCCGCGCTAAGGAATCGAGAGCTCCAAGTGGGCCATTTTTGGTAAGCAGAACTGGCGATGCGGGATGAACCGGAAGCCGGGTTACGGTGCCCAACTGCGCGCTAACCTAGAACCCACAAAGGGTGTTGGTCGATTAAGACAGCAGGACGGTGGTCATGGAAGTCGAAATCCGCTAAGGAGTGTGTAACAACTCACCTGCCGAATCAACTAGCCCCGAAAATGGATGGCGCTTAAGCGCGCGACCTATACCCGGCCGTCGAGGCAACTGCCAGGCCCCGATGAGTAGGAGGGCGCGGCGGTCGCTGCAAAACCTGTGGCGCGAGCCCGGGCGGAGCGTCCGTCGGTGCGGATCTTGGTGGTAGTAGCAAATATTCAAATGAGAACTTTGAAGGCCGAAGAGGGGAAAGGTTCCATGTGAACGGCACTTGCACATGGGTTAGTCGATCCTAAGAGACGGGGGAAGCCCGTCTGATAGCGTGCAACGCGCGAACTTCGAAAGGGAATCGGGTTAAAATTCCCGAACCGGGACGTGGTGGTTGACGGCGACGTTAGGGAGTCCGGAGACGTCGTCGGGGGCCTCGGGAAGAGTTATCTTTTCTGTTTAACAGCCTGCCCACCCTGGAATCGGCTCAGCCGGAGGTAGGGTCCAGCGGCTGGAACAGCACCGCACGTCGCGCGGTGTCCGGTGCGCCCTCGACGGCCCTTGAAAATCCGGAGGACCGAGTATCATCCACGCCCGTTCGTACTCATAACCGCATCAGGTCTCCAAGGTGAACAGCCTCTGGTCGATGGAAGAATGTAGGCAAGGGAAGTCGGCAAAATGGATCCGTAACTTCGGGAAAAGGATTGGCTCTGAGGGCTGGGCTCGGGGGTCCCAGTCCCGAACCCGTCGGCTGTCGGCGGACTGCTCGAGCTGCTA
                        CCGCGGCGAGAGCGGGTC------TGCCGTCCGGGGGACGGA-TGGGAACGGCTCCTCC--GGGGGCCTTCCCCGAGCAACGAACAGTCGGCTCAGAACTGGT----------------------------------------------------
                </sequence>
                <sequence>
                        <taxon idref="Phragmanthera_crassicaulis"/>
                        CCCGCTGAGTTTAAGCATATCAATAAGCGGAGGAAAAGAAACTTACAAGGATTCCCCTAGTAACGGCGAGCGAACCGGGAACAGCCCAGCTTGAAAATCGCGCGGCCGCGCCGCGCGAATTGTAGTCTGTAGAAGCGTCCTCAGCGGCGGACCGGGCTCAAGTTCCCTGGAAGGGGGCGCCGGAGAGAGTGAGAGCCCCGTCGTGCCCGGACCCTGCCGCATCACGAGGCGCTGTCGGCGAGTCGGGTTGTTTGGGAATGCAGCCCCAATCGGGCGGTAAATTCCGTCCAAGGCTAAATACGGGCGAGAGACCGATAGCAAACAAGTACCGCGAGGGAAAGATGAAAAGGACTTTGAAAAGAGAGTCAAAGAGTGCTTGAAATTGTCGGGAGGGAAGCGGATGGGGGCCGGCGATGCGCCCCGGTCGGATGTGGAACGGCCAACAGCCGGCCCGCCGATCGACTCGGGGTGTGGACCGATGCGGATTGAGGCGGCGGCCCAAGCCTGGGCCGTCGATACGCCCGCGGAGATGCCGCCGCCTCGATCGTGGAAAGCAGCGCGCGCCGC-------AAGGCGTGCTTCGGCACCTGCGCGCTCCGGGCAACGGCCTGCGGGCTCTCCATTCGACCCGTCTTGA-ACACGG-CCAAGGAGTCTGACATGTGTGCGAGTCAACGGGCGATCAAACCCGTAAGGCGAAAGGAAGCTGATTGGTGGGATCCCC-CTGCGGGTGCACCCCCGACCGACCTTGATCTTCTGAGAAGGGTTCGAGTGTGAGCATGCCTGTCGGGACCCGAAAGATGGTGAACTATGCCTGAGCGGGGCGAAGCCAGAGGAAACTCTGGTGGAGGCCCGCAGCGATACTGACGTGCAAATCGTTCGTCTGACTTGGGTATAGGGGCGAAAGACTAATCGAACCGTCTAGTAGCTGGTTCCCTCCGAAGTTTCCCTCAGGATAGCTGGAGCTCGCGCGCGAGTTCTATCAGGTAAAGCCAATGATTAGAGGCATCGGGGGCGCAACGCCCTCGACCTATTCTCAAACTTTAAATGGGTAGGACGACGCGGCTGCTTCGTTGAGCCGCGGCGAGGAATCGAGAGCTCCAAGTGGGCCATTTTTGGTAAGCAGAACTGGCGATGCGGGATGAACCGGAAGCCGGGTTACGGTGCCCAACTGCGCGCTAACCTAGATCCCACAAAGGGTGTTGGTCGATTAAGACAGCAGGACGGTGGTCATGGAAGTTGAAATCCGCTAAGGAGTGTGTAACAACTCACCTGCCGAATCAACTAGCCCCGAAAATGGATGGCGCTTAAGCGCGCGACCTATACCCGGCCGTCGAGGCAACGGCCAGGCCCCGATGAGTAGGAGGGCGCGGCGGTCGCTGCAAAACCTGTGGCGCGAGCCCGGGCGGAGCGTCCGTCGGTGCGGATCTTGGTGGTAGTAGCAAATATTCAAATGAGAACTTTGAAGGCCGAAGAGGGGAAAGGTTCCATGTGAACGGCACTTGCACATGGGTTAGTCGATCCTAAGAGACGGGGGAAGCCAGTCCGACAGCGCACTACGCGCGAGCTTCGAAAGGGAATCGGGTTAAAATTCCCGAACCGGGACGTGGTGGTTGACGGCGACGTTAGGGAGTCCGGAGACGTCGTCGGGGGCCCCGGGAAGAGTTATCTTTTCTGTTTAACAGCCTGCCCACCCTGGAATCGGCTCAGCCGGAGGTAGGGTCCAGCGGCTGGAACAGCACCGCACGTCGCGCGGTGTCCGGTGCGCCCTCGACGGCCCCTGAAAATCCGGAGGACCGAGTGCCATCCACGCCCGTTCGTACTCATAACCGCATCAGGTCTCCAAGGTGAACAGCCTCTGGTCAATGGAACAATGTAGGCAAGGGAAGTCGGCAAAATGGATCCGTAACTTCGGGAAAAGGATTGGCTCTGAGGGCTGGGCTCGGGGGTCCCAGCCCCGAACTCGTCGGCTGTCGGCGGACTGCTCGAGCTGCTA
                        CCGCGGCGAGAGCGGGTCGCCGCGTGCCGTCCGGGCGACGGACTGGGAACGGCTCCCTC--GGGGGCCTTCCCCGGGCTGCGAACAGCCAGCTCAGAACTGGTACGGACAAGGGGAATCCGACTGTTTAATTAAAACAAAGCATTGCGATGGTCC
                </sequence>
                <sequence>
                        <taxon idref="Scurrula_ferruginea"/>
                        -----------------------------------------------------CCCCTAGTAACGGCGAGCGAACCGGGAACAGCCCAGCTTGAAAATCGTTCGGCCATGCCGCACGAATTGTAGTCTGTAGAAGCGTCCTCAGCGGCGGACCGGGCTCAAGTCCCCTGGAAGGGGGCGCCGGAGAGGGTGAGAGCCCCGTCGTGCCCGGACCCTGCCGCATCACGAGGCGCTGTCGGCGAGTCGGGTTGTTTGGGAATGCAGCCCCAATCGGGCGGGAAATTCCGTCCAAGGCTAAATATGGGCGAGAGACCGATAGCAAACAAGTACCGCGAGGGAAAGATGAAAAGGACTTTGAAAAGAGAGTCAAAGAGTGCTTGAAATTGTCGGGAGGGAAGCGGATGGGGGCCGGCGATGCACCTCGGTCGGATGTGGAACGGCCAACAGCCGGTCCGCCGATCGACTCGGGGTGTGGACCGATGCGGATTGAGGCGGCGGCCCAAGCCTGGGCTTTCGTTACGCCCGCGGAGATGTCGCCGCCTCGATCGTGGAAAGCAGCGCGCGCCGC-------AGGGCGTGCTTCGGCACCTGCGCGCTCCGGGCAACGGCCTGCGGGCTCCCCATTCGACCCGTCTTGAAACACGGACCAAGGAGTCTGACATGTGTGCGAGTCAACGGGCGATTAAACCCGTAAGGCGAAAGGAAGCTGATTGGTGGGATCCCCCCAGCGGGTGCACCCCCGACCGACCTTGATCTTCTGAGAAGGGTTCGAGTGTGAGCATGCCTGTCGGGACCCGAAAGATGGTGAACTATGCCTGAGCGGGGCGAAGCCAGAGGAAACTCTGGTGGAGGCCCGCAGCGATACTGACGTGCAAATCGTTCGTCTGACTTGGGTATAGGGGCGAAAGACTAATCGAACCGTCTAGTAGCTGGTTCCCTCCGAAGTTTCCCTCAGGATAGCTGGAGCTCGCGCGCGAGTTCTATCAGGTAAAGCCAATGATTAGAGGCATCGGGGGCGTAACGCCCTCGACCTATTCTCAAACTTTAAATGGGTAGGACGACACGGCTGCTTCGTTGAGCCGTGGCGAGGAATCGAGAGCTCCAAGTGGGCCATTTTTGGTAAGCAGAACTGGCGATGCGGGATGAACCGGAAGCCGGGTTACGGTGCCCAACTGCGCGCTAACCTAGATCCCACAAAGGGTGTTGGTCGATTAAGACAGCAGGACGGTGGTCATGGAAGTCGAAATCCGCTAAGGAGTGTGTAACAACTCACCTGCCGAATCAACTAGCCCCGAAAATGGATGGCGCTTAAGCGCGCGACCTATACCCGGCCGTCGAGGCAACGGCCAGGCCCCGATGAGTAGGAGGGCGCGGCGGTCGCTGCAAAACCTGTGGCGTGAGCCCGGGCGGAGCGTCCGTCGGTGCGGATCTTGGTGGTAGTAGCAAATATTCAAATGAGAACTTTGAAGGCCGAAGAGGGGAAAGGTTCCATGTGAACGGCACTTGCACATGGGTTAGTCGATCCTAAGAGACGGGGGAAGCCCGTCCGACAGCGCGAACCGCGCGAGCTTCGAAAGGGAATCGGGTTAAAATTCCCGAACCGGGACGTGGTGGTTGACGGCGACGTTAGGGAGTCCGGAGACGTCGTCGGGGGCCCCGGGAAGAGTTATCTTTTCTGTTTAACAGCCTGCCCACCCTGGAATCGGCTCAGCCGGAGGTAGGGTCCAGCGGCTGGAACAGCACCGCACGTCGCGCGGTGTCCGGTGCGCCCTCGACGGCCCCTGAAAATCCGGAGGACCGAGTG----------------------------------GGTCTCCAAGGTGAACAGCCTCTGGTCGATGGAACAATGTAGGCAAGGGAAGTCGGCAAAATGGATCCGTAACTTCGGGAAAAGGATTGGCTCTGAGGGCTGGGCTCGGGGGTCCCAGCCCCGAACCCATCGGCTGTCGGCGGACTGCTCGAGCTGCTT
                        CCGCGG-GAGAGCGGGTCGCCGCGTGCCGTCCGGGGGACGGACTGGGAACGGCTCCCTC--GGGGGCCTTCCCCGAGCAGTGAACATCCA-----------------------------------------------------------------
                </sequence>
                <sequence>
                        <taxon idref="Socratina_bemarivensis"/>
                        ------------------------------------------------GGATTCCCCTAGTAACGGCGAGCGAACCGGGAACAGCCCAGCTTGAAAATCGCGCGGCCTCGCCGCGCGAATTGTAGTCTGTAGAAGCGTCCTCAGCGGCGGACCGGGCTCAAGTCCCCTGGAAGGGGGCGCCGGAGAGGGTGAGAGCCCCGTCGTGCCCGGACCCTGCCGCATCACGAGGCGCTGTCGGCGAGTCGGGTTGTTTGGGAATGCAGCCCCAATCGGGCGGTAAATTCCGTCCAAGGCTAAATACGGGCGAGAGACCGATAGCAAACAAGTACCGCGAGGGAAAGATGAAAAGGACTTTGAAAAGAGAGTCAAAGAGTGCTTGAAATTGTCGGGAGGGAAGCGGATGGGGGCCGGCGATGCACCTCGGTCGGATGCGGAACGGCCAACAGCCGGTCCGCCGATCGACTCGGGGTGCGGACCGATGCGGATCGAGGCGGCGGCCCAAGCCTGGGCCGTCGATACGCCTGCGGAGACGTCGCCGCCTCGATCGTGGAATGCAGCGCGCGCCGC-------ACGGCGTGCTCCGGCACCTGCGCGCTCCGGGCAACGGCCTGCGGGCTCCCCATTCGACCCGTCTTGAAACACGGACCAAGGAGTCTGACATGTGTGCGAGTCAACGGGCGATAAAACCCGTAAGGCGAAAGGAAGCTGATTGGTGGGATCCCCCCTGCGGGTGCACCCCCGACCGACCTTGATCTTCTGAGAAGGGTTCGAGTGTGAGCATGCCTGTCGGGACCCGAAAGATGGTGAACTATGCCTGAGCGGGGCGAAGCCAGAGGAAACTCTGGTGGAGGCCCGCAGCGATACTGACGTGCAAATCGTTCGTCTGACTTGGGTATAGGGGCGAAAGACTAATCGAACCGTCTAGTAGCTGGTTCCCTCCGAAGTTTCCCTCAGGATAGCTGGAGCTCGCGCGCGAGTTCTATCAGGTAAAGCCAATGATTAGAGGCATCGGGGGCGCAACGCCCTCGACCTATTCTCAAACTTTAAATGGGTAGGACGACGCGGCTGCTTCGTTGAGCCGCGGCGAGGAATCGAGAGCTCCAAGTGGGCCATTTTTGGTAAGCAGAACTGGCGATGCGGGATGAACCGGAAGCCGGGTTACGGTGCCCAACTGCGCGCTAACCTAGAACCCACAAAGGGTGTTGGTCGATTAAGACAGCAGGACGGTGGTCATGGAAGTCGAAATCCGCTAAGGAGTGTGTAACGACTCACCTGCCGAATCAACTAGCCCCGAAAATGGATGGCGCTTAAGCGCGCGACCTATACCCGGCCGTCGGGGCAACGGCCAGGCCCCGATGAGTAGGAGGGCGCGGCGGTCGCCGCGAAACCTGTGGCGCGAGCCCGGGCGGAGCGTCCGTCGGTGCGGATCTTGGTGGTAGTAGCAAATATTCAAATGAGAACTTTGAAGGCCGAAGAGGGGAAAGGTTCCATGTGAACGGCACTTGCACATGGGTTAGTCGATCCTAAGAGACGGGGGAAACCCGTCCGACAGCGCGATCCGCGCGAGCTTCGAAAGGGAATCGGGTTAAAATTCCCGAACCGGGACGTGGTGGTAGACGGCGACGTTAGGGAGTCCGGAGACGTCGTCGGGGGCCCCGGGAAGAGTTATCTTTTCTGCTTAACAGCCTGCCCACCCTGGAATCGGCTCAGCCGGAGGTAGGGTCCAGCGGCTGGAACAGCACCGCACGTCGCGCGGTGTCCGGTGCGCCCTCGACGGCCCTTGAAAATCCGGAGGACC------------------------------------------------------------------------------------------------------------------------------------------------------------------------------------------------------
                        -----------------------------------------------------------------------------------------------------------------------------------------------------------
                </sequence>
                <sequence>
                        <taxon idref="Struthanthus_oerstedii"/>
                        CCCGCTGAGTTTAAGCATATCAATAAGCGGAGGAAAAGAAACTTACAAGGATTCCCCTAGTAACGGCGAGCGAACCGGGAACAGCCCAGCTTGAAAATCGTTCGGCCCAGCCGTTCGAATTGTAGTCTGTAGAAGCGTCCTCAGCGGCGGACCGGGCTCAAGTCCTCTGGAAGGGGGCGCCGGAGAGGGTGAGAGCCCCGTCGTGCCCGGACCCTGCCGCATCACGAGGCGCTGTCGGCGAGTCGGGTTGTTTGGGAATGCAGCCCCAATCGGGCGGTAAATTCCGTCCAAGGCTAAATATGGGCGAGAGACCGATAGCAAACAAGTACCGCGAGGGAAAGATGAAAAGGACTTTGAAAAGAGAGTCAAAGAGTGCTTGAAATTGTCGGGAGGGAAGCGGATGGGGGCCGGCGATGCACCTCGGTCGGATGTGGAACGGCCACCGGCCGGTCTGCCGATCGACTCGGGGTGTGGACCGATGCGGATTGATGCGGCGGCCCAAGCCTAGGCTGTTGATATGCCTGCGGAGACGTCGTCGCATCGATCGTGGTAGGCAGCGCGCGCCGC-------TGGGCGTGCTTCGGCACCTGCGCGCTCCGGGCAACGGCCTGCGGGCTCCCCATTCGACCCGTCTTGAAACACGGACCAAGGAGTCTGACATGTGTGCGAGTCAACGGGCGATTAAACCCGTAAGGCGTAAGGAAGCTGATTGGTGGGATCCCC-TAGCGGGTGCACCCCCGACCGACCTTGATCTTCTGAGAAGGGTTCGAGTGTGAGCATGCCTGTCGGGACCCGAAAGATGGTGAACTATGCCTGAGCGGGGCGAAGCCAGAGGAAACTCTGGTGGAGGCCCGCAGCGATACTGACGTGCAAATCGTTCGTCTGACTTGGGTATAGGGGCGAAAGACTAATCGAACCGTCTAGTAGCTGGTTCCCTCCGAAGTTTCCCTCAGGATAGCTGGAGCTCGCGCGAGAGTTCTACAAGGTAAAGCCAATGATTAGAGGCATCGGGGGCGCAACGCCCTCGACCTATTCTCAAACTTTAAATAGGTAGGACGGCGCGGCTGCTTCGTTGAGCCGCGCCAAGGAATCGAGAGCTCCAAGTGGGCCATTTTTGGTAAGCAGAACTGGCGATGCGGGATGAACCGGAAGCCGGGTTACGGTGCCCAACTGCGCGCTAACCTAGAACCCACAAAGGGTGTTGGTCGATTAAGACAGCAGGACGGTGGTCATGGAAGTCGAAATCCGCTAAGGAGTGTGTAACAACTCACCTGCCGAATCAACTAGCCCCGAAAATGGATGGCGCTTAAGCGCGCGACCTATACCCGGCCGTCGAGGCAACTGCCAGGCCCCGATGAGTAGGAGGGCGCGGCGGTCGCTGCAAAACCTGTGGCGCGAGCCCGGGCGGAGCGTCCGTCGGTGCGGATCTTGGTGGTAGTAGCAAATATTCAAATGAGAACTTTGAAGGCCGAAGAGGGGAAAGGTTCCATGTGAACGGCACTTGCACATGGGTTAGTCGATCCTAAGAGACGGGGGAAGCCCGTCCGATAGCGTGCAACACGCGAGCTTCGAAAGGGAATCAGGTTAAAATTCCTGAACCGGGATGTGGTGGTTGACGGCAACGTTAGGGAGTCCGGAGACGTCGTCGGGGGCCTCGGGAAGAGTTATCTTTTCTGTTTAACAGCCTGCCCACCCTGGAATCGGCTCAGCCGGAGGTAGGGTCCAGCGGCTGGAACAGCACCGCACGTCGCGCGGTGTCCGGTGCGCCCTCGACGGCCCTTGAAAATCCGGAGGACCGAGTACCATCCACGCCCGTTCGTACTCATAACCGCATCAGGTCTCCAAGGTGAACAGCCTCTGGTCGATGGAAGAATGTAGGCAAGGGAAGTCGGCAAAATGGATCCGTAACCTCGGGAAAAGGATTGGCTCTGAGGGCTGGGCTCGGGGGTCCCAGTCCTGAACCCGTCGGCTGTCGGTGGACTGCTCGAGCTGCTA
                        CCGCGGCGAGAGCGGGTCGCCGCGTGCCGTCCGGGGGACGGACTGGGAACGGCTCCTCG--CGGGGCTTTCCCCGAGCAACGAACAGCCAGCTCAGAACTGGTACG-------------------------------------------------
                </sequence>
                <sequence>
                        <taxon idref="Struthanthus_woodsonii"/>
                        -------------------------------------------------------CCTAATAACGGCGAGCGAACCGGGAATAGCCCAGCTTGAAAATCGTTCGGCCCAGCCGTTCGAATTGTAGTCTGTAGAAGCGTCCTCAGCGGCGGACCGGGCTCAAGTCCTCTGGAAGGGGGCGCCGGAGAGGGTGAGAGCCCCGTCGTGCCCGGACCCTGCCGCATCACGAGGCGCTGTCGGCGAGTCGGGTTGTTTGGGAATGCAGCCCCAATCGGGCGGTAAATTCCGTCCAAGGCTAAATATGGGCGAGAGACCGATAGCAAACAAGTACCGCGAGGGAAAGATGAAAAGGACTTTGAAAAGAGAGTCAAAGAGTGCTTGAAATTGTCGGGAGGGAAGCGGATGGGGGCCGGCGATGCACCTCGGTCGGATGTGGAACGGCCATCAGCCGGTCTGCCACTCGACTCGGGGTGTGGACCGATGCGGATTGATGCGGCGGCCCAAGCCTAGGCTGTTGATATGCCTGTGGAGACGTCGTCGCATCGATCGTGGTAGGCAGCGCGCGCCAC-------TAGGCGTGCTTCGGCACCTGCGTGCTCCAGGCAACGGCCTGCGGGCTCCCCATTCGACCCGTCTTGAAACACGGACCAAGGAGTCTGACATGTGTGCGAGTTAACGGGCGATTAAACCCGTAAAGCGTAAGGAAGCTGATTGGTGGGATCCCC-TAGCGGGTGCACCCCCGACCGACCTTGATCTTCTGAGAAGGGTTCGAGTGTGAGCATGCCTGTCGGGACCCGAAAGATGGTGAACTATGCCTGAGCGGGGCGAAGCCAGAGGAAACTCTGGTGGAGGCCCGCAGCGATACTGACGTGCAAATCGTTCGTCTGACTTGGGTATAGGGGCGAAAGACTAATCGAACCGTCTAGTAGCTGGTTCCCTCCGAAGTTTCCCTCAGGATAGCTGGAGCTCGCGCGAGAGTTCTACAAGGTAAAGCCAATGATTAGAGGCATCGGGGGCGCAACGCCCTCGACCTATTCTCAAACTTTAAATAGGTAGGACGGCGCGGCTGCTTTGTTGAGCCGCGCCAAGGAATCGAGAGCTCCAAGTGGGCCATTTTTGGTAAGCAGAACTGGCGATGCGGGATGAACCGGAAGCCGGGTTACGGTGCCCAACTGCGCGCTAACCTAGATCCCACAAAGGGTGTTGGTCGATTAAGACAGCAGGACGGTGGTCATGGAAGTCGAAATCCGCTAAGGAGTGTGTAACAACTCACCTGCCGAATCAACTAGCCCCGAAAATGGATGGCGCTTAAGCGCGCGACCTATACCCGGCCGTCGAGGCAACTGCCAGGCCCCGATGAGTAGGAGGGCGCGGCGGTCGCTGCAAAACCTGTGGCGCGAGCCCGGGCGGAGCGTCCGTCGGTGCGGATCTTGGTGGTAGTAGCAAATATTCAAATGAGAACTTTGAAGGCCGAAGAGGGGAAAGGTTCCATGTGAACGGCACTTGCACATGGGTTAGTCGATCCTAAGAGACGGGGGAAGCCCGTCTGATAGCGTGCAACACGCGAGCTTCGAAAGGGAATCAGGTTAAAATTCCTGAACCGGGATGTGGTGGTTGACGGCAACGTTAGGGAGTCCGGAGACGTCGTCGGGGGCCTCGGGAAGAGTTATCTTTTCTGTTTAACAGCCTGCCCACCCTGGAATCGGCTCAGCCGGAGGTAGGGTCCAGCGGCTGGAACAGCACCGCACGTCGCGCGGTGTCCGGTGCGCCCTCGACGGCCCTTGAAAATCCGGAGGACCGAGTACCATCCACGCCCGTTCGTACTCATAACCGCATCAGGTCTCCAAGGTGAACAGCCTCTGGTCGATGGAAGAATGTAGGCAAGGGAAGTCGGCAAAATGGATCCGTAACCTCGGGAAAAGGATTGGCTCTGAGGGCTGGGCTCGGGGGTCCCAGTCCTGAACCCGTCGGCTGTCGGTGGACTGCTCGAGCTGCTA
                        CCGCGGCGAGAGCGGGTCGCCGCGTGCCGTCCGGGGGACGGACTGGGAACGGCTCCTTC--CGGGGCTTTCCCCGAGCAACGAACAGCCAGCTCAGAACTG------------------------------------------------------
                </sequence>
                <sequence>
                        <taxon idref="Taxillus_chinensis"/>
                        -------------------------------------------------------------AACGGCGAGCGAACCGGGAACAGCCCAGCTTGAAAATCGTTCGGCCCTGCCGCACGAATTGTAGTCTGTAGAAGCGTCCTCAGCGGCGGACCGGGCTCAAGTCCTCTGGAAGGGGGCGCCGGAGAGGGTGAGAGCCCCGTCGTGCCCGGACCCTGCCGCATCACGAGGCGCTGTCGGCGAGTCGGGTTGTTTGGGAATGCAGCCCCAATCGGGCGGTAAATTCCGTCCAAGGCTAAATATGGGCGAGAGACCGATAGCAAACAAGTACCGCGAGGGAAAGATGAAAAGGACTTTGAAAAGAGAGTCAAAGAGTGCTTGAAATTGTCGGGAGGGAAGCGGATGGGGGCCGGCGATGCACCTCGGTCGGATGTGGAACGGCCAACAGCCGGTCCGCCGATCGACTCGGGGTGTGGACCGATGCGGATTGAGGCGGCGGCCCAAGCCTGGGCTCTCGTTACGCCCGCGGAGATGTCGCCGCCTCGATCGTGGAAAGCAGCGCGCGCCGC-------GAGGCGTGCTCCGGCACCTGCGCGCTCCGGGCAACGGCCTGCGGGCTCCCCATTCGACCCGTCTTGAAACACGGACCAAGGAGTCTGACATGTGTGCGAGTCAACGGGCGATTAAACCCGTAAGGCGAAAGGAAGCTGATTGGCGGGATCCCC-CAGCGGGTGCACCCCCGACCGACCTTGATCTTCTGAGAAGGGTTCGAGTGTGAGCATGCCTGTCGGGACCCGAAAGATGGTGAACTATGCCTGAGCGGGGCGAAGCCAGAGGAAACTCTGGTGGAGGCCCGCAGCGATACTGACGTGCAAATCGTTCGTCTGACTTGGGTATAGGGGCGAAAGACTAATCGAACCGTCTAGTAGCTGGTTCCCTCCGAAGTTTCCCTCAGGATAGCTGGAGCTCGCGCGCGAGTTCTATCAGGTAAAGCCAATGATTAGAGGCATCGGGGGCGCAACGCCCTCGACCTATTCTCAAACTTTAAATGGGTAGGACGACACGGCTGCTTCGTTGAGCCGTGGCGAGGAATCGAGAGCTCCAAGTGGGCCATTTTTGGTAAGCAGAACTGGCGATGCGGGATGAACCGGAAGCCGGGTTACGGTGCCCAACTGCGCGCTAACCTAGATCCCACAAAGGGTGTTGGTCGATTAAGACAGCAGGACGGTGGTCATGGAAGTCGAAATCCGCTAAGGAGTGTGTAACAACTCACCTGCCGAATCAACTAGCCCCGAAAATGGATGGCGCTTAAGCGCGCGGCCTATACCCGGCCGTCGAGGCAACGGCCAGGCCCCGATGAGTAGGAGGGCGCGGCGGTCGCTGCAAAACCTGTGGCGCGAGCCCGGGCGGAGCGTCCGTCGGTGCGGATCTTGGTGGTAGTAGCAAATATTCAAATGAGAACTTTGAAGGCCGAAGAGGGGAAAGGTTCCATGTGAACGGCACTTGCACATGGGTTAGTCGATCCTAAGAGACGGGGGAAGCCCGTCCGACAGCGCGAACCGCGCGAGCTTCGAAAGGGAATCGGGTTAAAATTCCCGAACCGGGACGTGGTGGTTGACGGCGACGTTAGGGAGTCCGGAGACGTCGTCGGGGGCCCCGGGAAGAGTTATCTTTTCTGTTTAACAGCCTGCCCACCCTGGAATCGGCTCAGCCGGAGGTAGGGTCCAGCGGCTGGAACAGCACCGCACGTCGCGCGGTGTCCGGTGCGCCCTCGACGGCCCTTGAAAATCCGGAGGACCGAGTGCCATCCACGCCCGTTCGTACTCATAACCGCAT---------------------------------------------------------------------------------------------------------------------CAGCCCCGAACCCATCGGCTGTCGGCGGACTGCTCGAGCTGCTA
                        CCGCGGCGAGAGCGGGTCGCCGCGTGCCGTCCGGGGGACGGACTGGGAACGGCTCCCTC--GGGGGCCTTCCCCGAGCAGCGAACAGCCAGCTCAGAACTGGTACGGACAAGGGGAATCCGACTGTTTAATTAAAACAAAGCATTGCGATGGTCC
                </sequence>
                <sequence>
                        <taxon idref="Tripodanthus_acutifolius"/>
                        ------------------ATCAATAAGCGGAGGAAAAGAAACTTACAAGGATTCCCCTAGTAACGGCGAGCGAACCGGGAATAGCCCAGCTTGAAAATCGTTCGGCCCAGCCGTTCGAATTGTAGTCTGTAGAAGCGTCCTCAGCGGCGGACCGGGCTCAAGTCCTCTGGAAGGGGACGCCGGAGAGGGTGAGAGCCCCGTCGTGCCCGGACCCTGCCGCATCACGAGGCGCTGTCGGCGAGTCGGGTTGTTTGGGAATGCAGCCCCAATCGGGCGATAAATTCCGTCCAAGGCTAAATATGGGCGAGAGACCGATAGCAAACAAGTACCGCGAGGGAAAGATGAAAAGGACTTTGAAAAGAGAGTCAAAGAGTGCTTGAAATTGTCGGGAGGGAAGCGGATGGGGGCCGGCGATGCACCTCGGTCGGATGTGGAACGGCCACCAGCCGGTCCGCCGATCGACTCGGGGTGTGGACCGATGCGGATTGAGGTGGCGGCCCAAGCCTAGGCTGTTGTTATGCCTGCGGAGACGTCGCCGCCTCGATCGTGGTAGGCAGCGCGCGCCAC-------TAGGCGTGCTTCGGCACCTGCGCGCTCCAGGCAACGGCCTGCGGGCTCCCCATTCGACCCGTCTTGAAACACGGACCAAGGAGTCTGACATGTGTGCGAGTCAACGGGCGATTAAACCCGTAAGGCGTTAGGAAGCTGATTGGTGGGATCCCT-TAGCGGGTGCACCCCCGACCGACCTTGATCTTCTGAGAAGGGTTCGAGTGTGAGCATGCCTGTCGGGACCCGAAAGATGGTGAACTATGCCTGAGCGGGGCGAAGCCAGAGGAAACTCTGGTGGAGACCCGCAGCGATACTGACGTGCAAATCGTTCGTCTGACTTGGGTATAGGGGCGAAAGACTAATCGAACCGTCTAGTAGCTGGTTCCCTCCGAAGTTTCCCTCAGGATAGCTGGAGCTCGCGCGAGAGTTCTACAAGGTAAAGCCAATGATTAGAGGCATCGGGGGCGCAACGCCCTCGACCTATTCTCAAACTTTAAATAGGTAGGACGGCACGGCTGCTTTGTTGAGCCGTGCCAAGGAATCGAGAGCTCCAAGTGGGCCATTTTTGGTAAGCAGAACTGGCGATGCGGGATGAACCGGAAGCCGGGTTACGGTGCTCAACTGCGCGCTAACCTAGATCCCACAAAGGGTGTTGGTCGATTAAGACAGCAGGACGGTGGTCATGGAAGTCGAAATCCGCTAAGGAGTGTGTAACAACTCACCTGCCGAATCAACTAGCCCCGAAAATGGATGGCGCTTAAGCGCGCGACCTATACCCGGCCATCGTGGCAACTGCCAGGCCTCGACGAGTAAGAGGGCGCGGCGGTCGCTGCAAAACCTGTGGCGCGAGCCCGGGCGGAGCGTCCGTCGGTGCGGATCTTGGTGGTAGTAGCAAATATTCAAATGAGAACTTTGAAGGCCGAAGAGGGGAAAGGTTCCATGTGAACGGCACTTGCACATGGGTTAGTCGATCCTAAGAGACGGGGGAAGCCCGTCTGATAGCGTGCAACACGCGAGCTTCGAAAGGGAATCGGGTTAAAATTCCCGAACCGGGATGTGGTGGTTGACGGCAACGTTAGGGAGTCCGGAGACGTCGTCGGGGGCCTCGGGAAGAGTTATCTTTTCTGTTTAACAGCCTGCCCACCCTGGAATCGGCTCAGCCGGAGGTAGGGTCCAGCGGCTGGAACAGCACCGCACGTCGCGCGGTGTCCGGTGCGCCCTCGACGGCCCTTGAAAATCCGGAGGACCGAGTGCCATCCACGCCCGTTCGTACTCATAACCGCATCAGGTCTCCAAGGTGAACAGCCTCTGGTCGATGGAAGAATGTAGGCAAGGGAAGTCGGCAAAATGGATCCGTAACCTCGGGAAAAGGATTGGCTCTGAGGGCTGGGCTCGGGGGTCCCAGTCCTGAACCCGTCGGCTGTCGGTGGACTGCTCGAGCTGCTA
                        CCGCGGCGAGAGCGGGTCGCCGCGTGCCGTCCGGGGGACGGACTGGGAACGGCTCCCTC--GGGGGCCTTCCCCGAGCAACGAACAGCCAGCTCAGAACTGGTACGGACAAGGGGAATCCGACTGTTTAATTAAAACAAAGCATTGCGATGGTCC
                </sequence>
                <sequence>
                        <taxon idref="Tristerix_corymbosus"/>
                        -------------------------------------------------------------AACGGCGAGCGAACCGGGAATAGCCCAGCTTGAAAATCGTTCGGCCCA-CCGTTCGAATTGTAGTCTGTAGAAGCGTCCTCAGCGGCGGACCGGGCTCAAGTCCTCTGGAAGGGGGCGCCGGAGAGGGTGAGAGCCCCGTCGTGCCCGGACCCTGCCGCATCACGAGGCGCTGTCGGCGAGTCGGGTTGTTTGAGAATGCAGCCCCAATCGGGCGGTAAATTCCGTCCAAGGCTAAATATGGGCGAGAGACCGATAGCAAACAAGTACCGCGAGGGAAAGATGAAAAGGACTTTGAAAAGAGAGTCAAAGAGTGCTTGAAATTGTCGGGAGGGAAGCGGATGGGGGCCGGCGATGCACCTCGGTCGGATGTGGAACGGCCATCGGCCGGTCCGCCGATCGGCTCGGGGTGTGGACCGATGCGGATTGAGGCGGAGGCCCAAGCCTGGGCAGTAGATATGCCCGCGGAGATGTCGCCGCCTCGATCGTGGTATGCAGCGCGCGCCGC-------ACGGCGTGCTTCGGCACCTGCGCGCTCCAGGCAACGGCCAGCGGGCTCCCCATTCGACCCGTCTTGAAACACGGACCAAGGAGTCTGACATGTGTGCGAGTCAACGGGCGATTAAACCCGTAAGGCGTAAGGAAGCTGATTGGTGGGATCCCC-TAGCGGGTGCACCCCCGACCGACCTTGATCTTCTGAGAAGGGTTCGAGTGTGAGCATGCCTGTCGGGACCCGAAAGATGGTGAACTATGCCTGAGCGGGGCGAAGCCAGAGGAAACTCTGGTGGAGGCCCGCAGCGATACTGACGTGCAAATCGTTCGTCTGACTTGGGTATAGGGGCGAAAGACTAATCGAACCGTCTAGTAGCTGGTTCCCTCC------------------------------------------------------------------------------------------------------------------------------------------------------------------------------------------------------------------------------------------------------------------------------------------------------------------------------------------------------------------------------------------------------------------------------------------------------------------------------------------------------------------------------------------------------------------------------------------------------------------------------------------------------------------------------------------------------------------------------------------------------------------------------------------------------------------------------------------------------------------------------------------------------------------------------------------------------------------------------------------------------------------------------------------------------------------------------------------------
                        -----------------------------------------------------------------------------------------------------------------------------------------------------------
                </sequence>
                <sequence>
                        <taxon idref="Tupeia_antarctica"/>
                        ------------------------------------AGAAACTTACAAGGATTCCCCTAGTAACGGCGAGCGAACCGGGAAAAGCCCAGCTTGAAAATCGTTCGGCCCAGCCGTTCGAATTGTAGTCTGTAGAAGCGTCCTCAGCGGCGGACCGGGCTCAAGTCCCCTGGAAGGGGGCGCCGGAGAGGGTGAGAGCCCCGTCGTGCCCGGACCCTGCCGCATCACGAGGCGCTGTCGGTGAGTCGGGTTGTTTGGGAATGCAGCCCCAATCGGGCGGTAAATTCCGTCCAAGGCTAAATATGGGCGAGAGACCGATAGCAAACAAGTACCGCGAGGGAAAGATGAAAAGGACTTCGAAAAGAGAGTCAAAGAGTGCTTGAAATTGTCGGGAGGGAAGCGGATGGGGGCCGGCGATGCACCTCGGTCGGATGTGGAACGGCCATCAGCCGGTCCGCCGATCGGCTCGGGGTGTGGACCGATGCGGATTGAGGCGGCGGCCCAAGCCTGGGCTGTTGTTATGCCTGCGGAGATGTCGCCGCCTCGATCGTGGTAGGCAGCGCGCGCCGC-------AAGGCGTGCTTCGGCACCTGCGCGCTCCAGGCAACGGCCTGCGGGCTCCCCATTCGACCCGTCTTGAAACACGGACCAAGGAGTCTGACATGTGTGCGAGTCAACGGGCGATTAAACCCGTAAGGCGTAAGGAAGCTGATTGGTGGGATCCCC-TAGCGGGTGCACCCCCGACCGACCTTGATCTTTTGAGAAGGGTTCGAGTGTGAGCATGCCTGTCGGGACCCGAAAGATGGTGAACTATGCCTGAGCGGGGCGAAGCCAGAGGAAACTCTGGTGGAGGCCCGCAGCGATACTGACGTGCAAATCGTTCGTCTGACTTGGGTATAGGGGCGAAAGACTAATCGAACCGTCTAGTAGCTGGTTCCCTCC------------------------------------------------------------------------------------------------------------------------------------------------------------------------------------------------------------------------------------------------------------------------------------------------------------------------------------------------------------------------------------------------------------------------------------------------------------------------------------------------------------------------------------------------------------------------------------------------------------------------------------------------------------------------------------------------------------------------------------------------------------------------------------------------------------------------------------------------------------------------------------------------------------------------------------------------------------------------------------------------------------------------------------------------------------------------------------------------
                        -----------------------------------------------------------------------------------------------------------------------------------------------------------
                </sequence>
                <sequence>
                        <taxon idref="Vanwykia_remota"/>
                        ---------TTTAAGTATATCAATAAGCGGAGGAAAAGAAACTTACAAGGATTCCCCTAGTAACGGCGAGCGAACCGGGAACAGCCCAGCTTGAAAATCGTCCGGCCGTGCCGCACGAATTGTAGTCTGTAGAAGCGTCCTCAGCGGCGGACCGGGCTCAAGTCCCCTGGAAGGGGGCGCCGGAGAGGGTGAGAGCCCCGTCGTGCCCGGACCCTGCCGCATCACGAGGCGCTGTCGGCGAGTCGGGTTGTTTGGGAATGCAGCCCCAATCGGGCGGTAAATTCCGTCCAAGGCTAAATATGGGCGAGAGACCGATAGCAAACAAGTACCGCGAGGGAAAGATGAAAAGGACTTTGAAAAGAGAGTCAGAGAGTGCTTGAAATTGCCGGGAGGGAAGCGGATGGGGGCCGGCGATGCACCTCGGTCGGATGTGGAACGGCCAACAGCCGGTCCGCCGATCGACTCGGGGTGTGGACCGATGCGGATCGAGGCGGCGGCCCAAGCCTGGGCCGTCGTTACGCCTGCGGAGACGTCGCCGCCTCGATCGTGGAATGCAGCGCGCGCCGC-------ACGGCGTGCTTCGGCACCTGCGCGCTCCGGGCAACGGCCTGCAGGCTCCCCATTCGACCCGTCTTGAAACACGGACCAAGGAGTCTGACATGTGTGCGAGTCAACGGGCGATTAAACCCGTAAGGCGAAAGGAAGCTGATTGGCGGGATCCCC-TAGCGGGTGCACCCCCGACCGACCTTGGTCTTCTGAGAAGGGTCCGAGTGTGAGCATGCCTGTCGGGACCCGAAAGATGGTGAACTATGCCTGAGCGGGGCGAAGCCAGAGGAAACTCTGGTGGAGGCCCGCAGCGATACTGACGTGCAAATCGTTCGTCTGACTTGGGTATAGGGGCGAAAGACTAATCGAACCGTCTAGTAGCTGGTTCCCTCCGAAGTTTCCCTCAGGATAGCTGGAGCTCGCGCGCGAGTTCTATCAGGTAAAGCGAATGATTAGAGGCATCGGGGGCGCAACGCCCTCGACCTATTCTCAAACTTTAAATGGGTAGGACGACGCGGCTGCTTCGTTGAGCCGCGGCGAGGAATCGAGAGCTCCAAGTGGGCCATTTTTGGTAAGCAGAACTGGCGATGCGGGATGAACCGGAAGCCGGGTTACGGTGCCCAACTGCGCGCTAACCTAGATCCCACAAAGGGTGTTGGTCGATTAAGACAGCAGGACGGTGGTCATGAAAGTTGAAATCCGCTAAGGAGTGTGTAACGACTCACCTGCCGAATCAACTAGCCCCGAAAATGGATGGCGCTTAAGCGCGCGACCTATACCCGGCCGTCGAGGCAACGGCCATGCCCCGATGAGTAGGAGGGCGCGGCGGTCGCTGTAAAACCTGTGGCGCGAGCCCGGGCGGAGCGTCCGTCGGTGCGGATCTTGGTGGTAGTAGCAAATATTCAAATGAGAACTTTGAAGGCCGAAGAGGGGAAAGGTTCCATGTGAACGGCACTTGCACATGGGTTAGTCGATCCTAAGAGACGGGGGAAACCCGTCCGACAGCGCGATCCGCGCGAGCTTCGAAAGGGAATCGGGTTAAAATTCCCGAACCGGGACGTGGTGGTTGACGGCAACGTTAGGGAGTCCGGAGACGTCGTCGGGGGCCCCGGGAAGAGTTATCTTTTCTGCTTAACAGCCTGCCCACCCTGGAATCGGCTCAGCCGGAGGTAGGGTCCAGCGGCTGGAACAGCACCGCACGTCGCGCGGTGTCCGGTGCGCCCTCGACGGCCCCTGAAAATCCGGAGGACCGAGTGCCATCCACGCCCGTTCGTACTCATAACCGCATCAGGTCTCCAAGGTGAACAGCCTCTGGTCGATGGAACAATGTAGGCAAGGGAAGTCGGCAAAATGGATCCGTAACTTCGGGAAAAGGATTGGCTCTGAGGGCTGGGCTCGGGGGTCCCAGCCCCGAACTCGTCGGCTGTCGGCGGACTGCTCGAGCTGCTA
                        CCGCGGCGAGAGCGGGTCGCCGCGTGCCGTCCGGGGGACGGACTGGGAACGGCTCCCTCC-GGGGGCCTTCCCCGAGCAGCGAACAGCCAGCTCAG-----------------------------------------------------------
                </sequence>
        </alignment>

        <!-- The sequence alignment (each sequence refers to a taxon above).         -->
        <!-- ntax=42 nchar=1536                                                      -->
        <alignment id="alignment3" dataType="nucleotide">
                <sequence>
                        <taxon idref="Agelanthus_sansibarensis"/>
                        ------------------------------------------CGATCAAGTTTGTTCAAAAATGTAAGTTATGACAAAAGGGTTAGGTTACTAATTGTGAAACGATTAATTACTCGAATGTATCACCAGAATTCTTTTCTTATTTCTACTTATGAT------TATAACCAAAATGCTTTTTTTGGGCACAACAAACATTTTTATTTGCAAATCATATCGTGTAAGTTAGCGGTTATTGTGGAAATTAAACTTTTCCTAGGCTTAGTATCTTCTCTT---------GAAGATAAT---AAAATAGACGAATCTAAAAATTTACGATCAATTCATTCCATATTTCCCTTTCTAGAAGATAAATTCTCCCGTTTAAATTATGTGTCAAATATACTAATACCTTATCCTGTACATCTTGAAATATTGGTTTTAATTCTTCGTTGTTGGGTAAAAGATGCTTCTTCTTTACATTTTTTACAATTCGTTTTCCACAAAAATAATAATTGGAACCATTTTTTTTTCAAAAATAACTATATTTCCACCCTT------------TCAAAAAGA------AATCAGAGATTATTTTTATTCTTATATAATTCTCATGTCTGTGAATATGAATCCATTTTTGTTTTTTTACGTAACCAATCCTATCATTTACGATCAACATTTTTTGGAACCTTTTTTGAGCGAACTATTTTCTATGGAAAAATAAAAAAAGAGTATCTTGTAAATGTC------TTTACTAAGGATTTTCAAGCCATA------TCATATATGTTCAAAGATATTTTTATGCATTATGTTAGGTACCAAGGAAAATCGATTTTGGCTTCAAAATGGACGTTTTTTATTCTGAATAAATGGAACTATTACCTTGCTCTCTTTTGGAAATATCGTTTTTATGTGTGGTATCAATCAGAAAGG------ATAAAAACATTATCCAAGCATTTCCTTGACTTTCTAGGTTATCGT------TCAAGTGCA------AATATACGATTCAATTCTTCGTTGGGACGAAGTCAAATGATAGAAAATTTATTTATAATA---AATAATAATATTATTAAGACGTTTGAGACGTTTGATACTACAGTTCCAATTATACCTTTGGTTGGACCATTAGGTAAAGCGAAAGGTGGTGACGTCTTAGGTCACCCCATTAGTAAG---TTGATCTCGGCCGATTTATCAGATTATGATATTATTGACTTATTTTGGCATATATTCAGAAATCTTTCTCATTATTACAGCGGAGCTTCAAAAAAA---AATAGTTTGTATCAAATAAAGTATATACTTCGACTTTCATGTACTAGAACTTTAGCTCGTAAACACAAAAGCGCTTTACGTGCTTTTTTGAAAAGATTAGTTCCAGAAGTTTTGGAAGAATTTTTTATGGAGGAGGAGCAAGTTCTTTCGTTGATCTTCTCAAGGTATTCTTTTCCTTCGCGTAGATTGTATAGAGAAGGTCGTATTTGG------------------------------------------
                </sequence>
                <sequence>
                        <taxon idref="Alepis_flavida"/>
                        CAGGAGTATATTTATGCACTTACTCACAATCGTAGTTTAAATCGATCAAGTTTGCTCGAAAATGTAGGTTATGACAAAAAATTTAGATTACTAATTGTGAAACGCTTAATTACTCGAATGTATCAACAGAATTCTTTTCTTATTTCTACTAATAAT------TCTAACCTAAATCCTTTTTTTGGGCACAACAAACATTTTTATTTTCAAATCATATCGAGTAAATTAGCAGTTATTGTGGAAATGAAACTTTCCCTATGCTTAGTATCTTCCCTA---------GAAGATCAA---AAAATAGACGAATCTCAAAATTTACGATCAATTCATTCCACATTTCCCTTTTTAGAAGATAAATTCTCCTATTTAAATTATGTGTCAAATATACTAATACCCTATCCTGTTCATCTTGAAATCTTGATTCTAATTCTTCGTTACTGGGTGAAAGATGCCTCTTCTTTGCATTTTTTACGATTCGTTTTCCACGAGAATCTTAATTGGAACCCCACCTTTTTTTCAAAGAAATATATTGACACTCTT------------TCAAAAAGA------AATCAAAGATTATTCTTATTTTTATATAACTCTCATGTCTGTGAATACGAATCCATTTTCGTTTTTTTACGTAACCAATCCTATCATTTACGATCAACATTTTTTGGAACCCTTTTTGAGCGCATTTTTTTCTATGGAAAAATAAAAAAAGAGTATCTTGTAAATGTC------TTTACTCAGGATTTTCAAGCTATT------TCATGGCTGTTCAAAGATCCTTTTATGCATTATGTTAGGTATCAAGGAAAATCGATTCTGGCTTCAAAACGGACGTTTCTTATTCTGAATAAATGGAAATATTACCTTGCCCTCTTTTGGAAATGTCGTTTTTATGTGTGGTATCAACCAGAAAGGATCCATATCAAAACATTATCCAAGCATTTCCTTGACTTTCTAGGTTATCTT------TCAAGTGCA------AGTATACGATTCAACCCTTCGGTGGGACGAAGTCAAATGCTAGAAAATTCATTTATAATA------AATAATATTATTAAG---------ACGTTTGATACCACAGTTCCAATTATGCCTTTGGTTGGATCATTGGCTAAAGCGAAAGTTTGTGACGTCTTAGGTCACCCCATTAGTAAG---TTGGTCTGGGCCGATTTCTCAGATTATGATATTATTGACTTATTTTGGCGTATATGCAGAAATCTTTCTC-----------------------------------------------------------------------------------------------------------------------------------------------------------------------------------------------------------------------------------------------------------------------------------------
                </sequence>
                <sequence>
                        <taxon idref="Amyema_glabra"/>
                        ------------------------------------------------------------AATGTGAGTTATGACAAAAAGGTTAGGTTACTAATTGTGAAACGTTTAATTACTGGAATGTATCATCAGAATTCTTTTCTTATTTCTACTTAT---------------CAAAATGCTTTTTTTGGACACAACAAACATTTTTATTTGCAAATCATATCGAGTAAGTTAGCGGTTATTGTGGAAATGAAACTTTTCCTAGGCTTAGTATCTTCTATT---------GAAGATAAT---AAAATAGACGAATCTAAAAATTTACGATCAATTCATTCCATATTTCCTTTTTTAGAAGATAAATTCTCCTGTTTCAATTATGTGTCAAATATACTAATACCTTATCCTGCTCATCTTGAAATATTGGTTTTAATTCTTCGTTGTTGGGTGAAAGATGCTTCTTCTTTACATTTTTTACGATTCGTTTTACACGAGAATCGTAATTGGAACCATTTTTTTTTTCAA---AAATATATTTCCACCCTT------------TCAAAAAGAAAAAAAAATCAGAGATTATTGGTATTTTTATATAATTCTCAGGCCTGGGAATACGAATCCATTTTTGTTTTTTTACGTAACCAATCCTATCATTTACGATCAACATTTTTTGGAACTTTTTTTGAGCGAACTATTTTCTATGTAAAAATAAAAAAAGAGTATCTTGTAAATGTT------TTTACTAAGGATTTTCAAGCCATA------TCATGTATGTTCAAAGATATTTTTATACATTATGTTAGGTATCAAGGAAAATCTATTCTGGCTTCAAAATGTACGTTTTTTATTCAGAATAAATGGAACTATTACTTTGCTCTCTTTTGGAAATGTCGTTTTTATGTGTGGTATCAATCAGAAAGG------ATAAAAACATTATCCAAGCATTTCCTTGCCTTTCTAGGTTATCTT------TCAAGTGCA------AATATACGATTCAACCCTTCGTTGGGACGAAGTCAAATGATAGAAAATTCATTTCTAATA------AATAATATTAGTAAG---------ACGTTTGATACCACAGTTCCAATTACACCTTTGGTTGGACCATTGGTTAAAGCTAAAGTTGGTGACGTTTTAAGTTATCCCATTAGTAAG---TTAATCTCGTCCGATTTATCAGATTATGATATTATTGACTTATTCTGGCATATATGCAGAAATCTTTCTCATTATTACAGCGGAGCTTCAAAAAAA---AGTAGTTTGTATCAAATAAAGTATATACTTCGACTTTCTTGTACTAGAACTTTAGCTCGTAAACACAAAAGCGCTTTACGTGCTTTTTTGAAAAGATTAGGTCAAAAAGTTTTGGAAGAATTTTTTATGGAGGAGGAGCAAGTTCTTTTGTTAATCTTCTCAAGGTATTCTTTTACTTCGAAGAGATTGTATAGAAAAGGT---------------------------------------------------
                </sequence>
                <sequence>
                        <taxon idref="Amyema_queenslandica"/>
                        ---------------------------------------------------TTGTTCGAAAATGTAGGTTATGACAAAAAGGTTAGGTTACTAATTGTGAAACGCTTAATTACTCGAATGTATTACCAGAATTCTTTTCTTATTTCTACTTATGAT------TCGAACCAAAATGCTTTTTTTGGACACAACAAACATTTTTATTTGCAAATCATATCGGGTAAGTTGGCGGTTATTGTGGAAATTAAACTTTTCCTAGGCTTAGTATCTTCTATT---------GAAGATAAT---AAAATAGACGAATCTAAAAATTTACGATCAATTCATTCCATATTTCCCTTTTTAGAAGATAAATTCTCCCGTTTAAATTATGTGTCAAGTATACTAATACCTTATCCTGCTCATCTTGAAATATTGGTTTTAATTCTTCGTTGTTGGGTGAAAGATGCTTCTTCTTTACATTTTTTACGATTCGTTTTCCACGAGAATCGTAATTGGAACCATTTTTTTTTACAAAATAAATATAGTTCCACCCTT------------TCAAAAAGA------AATCAGAGATTATTTTTATTCTTATATAATTCTCATGTCTGTGAATACGAATCCATTTTTGTTTTTTTACGTAACCAATCCTATCATTTACGATCAACATTTTTTGGAACCTTTTTTGAGCGAACTGTTTTCTATGGAAAAATAAAAAAAGAGTATCTTGTAAATGTC------TTTACTAAGGATTTTCAAGCCATA------TTATGTATGTTCAAAGATATTTTTATGCATTATGTTAGGTATCAAGGAAAATCTATTCTGGCTTCAAAATGGACGTTTTTTATTCTGAATAAATGGAACTATTATCTTGCTCTCTTTTGGAAATGTCGTTTTTATGTGTGGTATCAATCAGAAAAG------ATAAAAATATTATCCAAGCATTTCCTTGCCTTTCTAGGTTATCTT------TCAAGTACA------AATATACGATTCAACCCTTCGTTGGGACGAAGTCAAATGATAGAAAATTCATTTATAATAAATAATAATAATATTATTAAG---------ACGTTTGATACCACAGGTCCAATTATACCTTTGGTTGGACCATTGGTTAAAGCGAAAGTTAGTGACGTCTTAGGTCACCCCATTAGTGAG---TTGAGCTCGGCCGATTTATCAGATTATGATATTATTGACTTATTTTGGCATATATGCAGAAATCTTTCTCATTATTACAGCGGACGTTCAAAAAAA---AAGAGTTTGTATCAAATAAAGTATATACTTCGACTTTATTGTACTAGAACTTTAGCTCGTAAACACAAAAGCGCTTTACGTGCTTTTTTGAAAAGATTAGGTCCAGAAGTTTTGGAAGAATTTTTTATGGAGGAGGAGCAAGTTCTTTCGTTGATCTTCTCAAGGTATTCTTTTACTTCGCAGAGA------------------------------------------------------------------
                </sequence>
                <sequence>
                        <taxon idref="Amylotheca_duthieana"/>
                        CAGGAGTATATTTATGCACTTACTCATAATCGTAGTTTAAATCGATCAAGTTTGTTCGAAAATGTAGGTTATGACAAAAAATTTAGGTTACTAATTGTGAAACGCTTAATTACTCGAATGTATCAACAGAATTCTTTTCTTATTTATACTAATGAT------TCTAACCAAAATCCTTTTTTTGGGCACAACAAACATTTTTATTTTCAAATCATATCAGGTAAATTAGCAATTATTCTGGAAATTAAACTTTCCCTATGCTTAGTATCTTCCCTC---------GAAGATAAGAAGAAAATAGACGAATCTCAAAATATACGATCAATTCATTCCACATTTCCCTTTTTAGAAGAAAAATTCTCCCATTTAAATTATGTGTCAAATATATTAATACCCTATCCTGTTCATCTTGAAATCTTGATTCTAATTCTTCGTTACTGGGTGAAAGATGTTTCTTCTTGGCATTTTTTACGATTCGTTTTCCACGAGAATCGTAATTGGAACTTTTTTTTTTTCCCAAAGAAATATATTTACACTCTT------------TCAAAAAGA------AATCAAAGATTATTCTTATTTTTATATAATTCTCATGTCTGTGAATACGAATCCATTTTTGTTTTTTTACGTAACCAATCCTATCATTTACGATCAACATTTTTTGGAACCCTTTTTGAGCGAATTTTTTTCTATGGAAAAATAAAAAAAGAGTATCTTGTAAATATC------TTTACTAAGGATTTTCAAGCTATT------TCATGGCTGTTCAAAGATCCCTTTATGCATTATGTTAGGTATCAAGGAAAATCGATTATGGCTTCAAAACGGACGTCTCTTATTCTGAATAAATGGAAATATTACCTTGCCCTCTTTTGGAAATGTCGTTTTTTTGTGTGGTATCAACCAGAAAGGATCCATATAAAAACATTATCCAAGCATTTCCTTGACTTTATAGGTTATCTT------TCAAGTGCA------AGTATACGC------CCTTCGGTGGGACGAAGTCAAATGCCAGAAAATTCATTTATAATA------AATAATATTATTAAG---------ACGTTTGATACCATAGTTCCAATTATGCCTTTGGTTGGATCATTGGCTAAAGCGAAAGTTTGTGACGTTTTAGGTTACCCCATTAGTAAG---TTGGTCTGGGCCGATTTATCAGATTATGATATTATTGACTTATTTTGGCGTATATGCAGAAATCTTTCTCATTATTACAGCGGACGCTCAAAAAAA---AAGAGTTTGTATCAAATAAAGTATATACTTCGACTTTCTTGTACTAGAACTTTAGCTCGTAAACATAAAAGCACTCTACGTGCTTTTTTGAAACGATTAGGTCCGGAATTTTTGGAAGAATTTTTTACGGAAGAGGAGCAAGTTCTTTCGTTGACCTTCTCAAGGTATTCTTTTACTTCGCGGAAGTTATATAGAGAAGGTCGTTTTTGGTATTTTGATATT------------------------------
                </sequence>
                <sequence>
                        <taxon idref="Atkinsonia_ligustrina"/>
                        ---------------------------------------------------------GAAAATGTAGGTTATGACAAAAAATTTAGGTTACTAATTGTGAAACGCTTAATTACTCGAATGTATCAACAGAATTCTTTGCTTATTTCTACTAATGAT------TCTAACCAAAATCCCTTTTTTGGGCACAACAAACATTTTTATTTTCAAATCATATCGGGTAAATTAGCAGTTATTGTGGAAATTAAACTTTCCCTATGCTTAGTATCTTCCCTC---------GAAGATAAG---AAAATAGACGAATCTCAAAATTTACGATCAATTCATTCCATATTTCCCTTTTTAGAAGAAAAATTCTCCCATTTAAATTATGTGTCAAATATACTAATACCCTATCCTGTTCATCTTGAAATCTTGATTCTAATTCTTCGTTACTGGGTGAAAGATGCCTCTTCTTTGCATTTTTTACGATTCGTTTTCCACGAGAATCGTAATTGGAACCATTTTTTTTTCCCAAAGAAATATATTTCCACTCTT------------TCAAAAAGA------AATCAAAGATTATTCTTATTCTTATATAATTCTCATGTCTGTGAATACGAATCCATTTTTGTTTTTTTACGTAACCAATCCCATCATTTACGATCAACATTTTTTGGAACCCTTTTTGAGCGAATGTTTTTCTATGGAAAAATAAAAAAAGAGTATCTTGTAAATGTC------TTTACTAAGGATTTTCAAGCTATT------TCATGGCTGTTCAAAGATCCTTTTATGCATTATGTAAGGTATCAAGGAAAATCTATTCTGGCTTCAAAACGGACGTCTCTTATTCTGAATAAATGGAAATATTACCTTGCCCTCTTTTGGAAATGTCGTTTTTATGTGTGGTATCAACCAGAAAGGATCCATATAAAAACATTATCCAAGCATTTCCTTGACTTTCTAGGTTATCTT------TCAAGTGCA------AGTATACGATTCAACCCTTCGGTGGGACGAAGTCAAATGCTAGAAAATTCATTTATAATA------AATAATATTATTAAG---------ACGTTTGATACCACAGTTCCAATTATGCCTTTGGTTGGATCATTGGCTAAAGCGAAAGTTTGTGACGTCTTAGGTCACCCCATTAGTAAG---TTGGTCTGGGCCGATTTATCAGATTATGATATTATTGACTTATTTTGGCGTATATGCAGAAATCTTTCTCATTATTACAGCGGAGCCTCAAAAAAA---AAGAGTTTGTATCAAATAAAGTATATACTTCGACTTTCTTGTACTAGAACTTTAGCTCGTAAACACAAAAGCACTCTACGTGCTTTTTTGAAAAGATTAGGTCCGGAATTTTTGGAAGAATTTTTTACGGAGGAGGAACAGGTTCTTTCGTTGATCTTCTCAAGGTACTCTTTCACTTCGC-----------------------------------------------------------------------
                </sequence>
                <sequence>
                        <taxon idref="Bakerella_sp_Nickrent_4161"/>
                        ---GAGTATATTTATGCACTTACTCATAATCGTAGTTTCAATCGATCAAGTTTGTTCGAAAATGTAAGTTATGACAAAAAGATTAGGTTACTAATTGTGAAACGATTAATTACTCGAATGTATCACCAGAATTTTTTCCTTATTTCTACTTATGAT------TATAACCAAAATGCTTTTTTTGGACACAACAAACATTTTTATTTGAAAATCATATCGGGTAAGTTAGCGGTTATTGTGGAAATAAAACTTTTCCTAGGTTTATTATCTTCCAGA---------GAAGATAAT---AAAATAGACGAATCTAAAAATTTACGATCAATTCATTCCATATTTCCCTTTTTAGAAGATAAATTCTCTCGTTTAAATTATGTGTCAAATATACTAATACCTTATCCTGTTCATCTTGAAATATTGGTTTTAATTCTTCGTTGTTGGGTGAAAGATGCTTCTTCTTTACATTTTTTACGATTCGTTTTCCACGAGAATCATAATTGGAACCATTTTTTTTTCAAAAATAAATATGTTTCCGCCCTT------------TCAAAAAGA------AATCCGAGATTATTTTTATTCTTATATAATTCTCATGTCTGTGAATACGAATCCATTTTTGGTTTTTTACGTAACCAATCCTATCATTTACGATCAACATTTTTTGGAACCTTTTTTGAGCGAACTATTTTCTATGGAAAAATAAAAAAAGAGTATCTTGTAAATGTC------TTTACTAAGGATTTTCAAGCCATA------TCATGTATGTTTAAAGATATTTTTATGCATTATGTTAGGTATCAAGGAAAGTCTATTCTGGCTTCAAAATGGGCGTTTTTTATTCTGAATAAATGGAACTATTACCTTGATCTCTTTTGGAAATGTCGTTTTTATGTGTGGTATCAATCAGAAAGG------CTAAAAACATTATCCAAGCATTTCCTTGACTTTCTAGGTTATCTT------TCAAGTGCA------AATATACGATTCAACCCTTCGTTGGGACGAAGTCAAATGATAGAAAATTCATTTATAATA---AATAATAATATTATTAAG---------ACGTTTGATACCACTATACCTTTTATACCTTTGGTTGGACCATTGGTTAAAGCGAAAGTTGGTGACGTCTTAGGTCACCCCATTAGTAAG---TTGATCTCGGCCGATTTATCAGATTATGATATTATTGACTCATTTTGTCATATATGCAGAAATCTTTTTCATTATTACAGCGGAGCTTCAAAAAAA---AATAGTTTGTATCAAATAAAGTATATACTTCGACTTTCGTGTACTATAACTTTAGCTCGTAAACACAAAAGTGCTTTACGTGCTTTTTTGAAAAGATTAGTTCCAGAAGTTTTGGAAGAATTTTTTATGGAGGAGGAACAAGTTCTTTCGTTGATCTTCTCAAGGTATTCTTTTACTTCGCAGAGATTGTATAGAGAAGGTCGTATTTGGTATTTGGATATTTAT---------------------------
                </sequence>
                <sequence>
                        <taxon idref="Benthamina_alyxifolia"/>
                        CAGGAGTATATTTATGCACTTACTTATAATCGTAGTTTCAATCGATCAAATTTGTTCGAAAATGTGGGTTATGACAAAAAGGTTAGGTTACTAATTGTGAAACGCTTAATTACTCGAATGTATCACCAGAATTCTCTTCTTATTTCTACTTATGAT------TCGAACCAAAATGTTTTTTTTGGACACAACAAACATTTTTATTTGCAAATCATATCGGGTAAGTTAGCGGTTATTGTGGAAATTAAACTTGTCCTAGGCTTAGTATCTTCTATT---------GAAGATAAT---AAAATAGACGAATCTAAAAATTTACGATCAATTCATTCCATATTTCCCTTTTTAGAAGATAAATTCTCCCGTTTAAATTATGTGTCAAATATACTAATACCTTATCCTGTTCATCTTGAAATATTGGTTTTAATTCTTCGTTGTTGGGTGAAAGATGCTTCTTCTTTACATTTTTTACGATTTGTTTTCCACGAGAATCGTAATTGGAACCATTTTTTTTTCCAAAATAAATATATTTACACCCTT------------TCAAAAAGA------AATCAGAGATTATTTTTATTCTTATATAATTCTCATGTCTGTGAATACGAATCCATTTTT---TTTTTACGTAACCAATCCTATCATTTACGATCAACATTTTTTGGAACCTTTTTTGAGCGAACTTTTTTCTATGGAAAAATCAAAAAAGAGTATCTTGGAAATGTC------TTTACTAAGGATTTTCAAGCCATA------TCATGTATGTTCAAAGATATTTTTATGCATTATGTTAGGTATCAAGGAAAATCTATTCTGGCTTCAAAATGGACGTTTTTTATTCTGAATAAATGGAACTATTACCTTGCTCTCTTTTGGAAATGTCGTTTTTATGTGTGGTATCAATCAGAAAGG------ATAAAAACATTATCCAAGCATTTCCTTGCCTTTCTAGGTTATCTT------TCAAGTACA------AATATACGATTCAACCCTTCGTTGGGACGAAGTCAAATGATAGAAAATTCATTTATAATAAATAATAATAATATTATTAAG---------ACGTTTGATACCACAGTTCCAATTATACCTTTTGTTGGACCATTGGTTAAAGCGAAAGTTGGTGACGTCTTAGGTCACCCCATTAGTAAG---TTGATCTCGTCCGATTTATCAGATTATGATATTATTGACTTATTTTGGCATATATGCAGAAATCTTTCTCATTATTACAGCGGAGCTTCAAAAAAA---AATAGTTTGTATCAAATAAAGTATATACTTCGACTTTCTTGTACTAGAACTTTAGCTCGTAAACACAAAAGCGCTTTACGTGCTTTTTTGAAAAGATTAGGTCCAGAAGTTTTGGAAGAATTTTTTATGGAGGAGGAGCAAGTTCTTTCGTTGATCTTCTCAAGGTATTCTTTTACTTCGCAGAGATTGTATAGAGAAGGTCGTATTTGGTATTTGGATATTTATTAT------------------------
                </sequence>
                <sequence>
                        <taxon idref="Cecarria_obtusifolia"/>
                        ----------------------------------------------------------------------------------TTAGGTTACTAATTGTGAAACGCTTAATTACTCGAATGTATCAACAGAATTATTTTATTATTTCTACTAATGAT---------------------------------------------------------------------------------------------------------------------------------------------------------------------------------------------------------------------------------------------------------------------------------------------------------------------------------------------------------------------------------------------------------------------------------------------------------------------------------------------------------------------------------------------------------------------------------------------------------------------------------------------------------------------------------------------------------------------------------------------------------CTCTTTTGGAAATATCGTTTTTATGTGCGGTATCAACCAGAACGG------ATAAAAACATTATCCAAGCATTTC------TTTCTAGGTTATCTT------TCAAGTGTA------AGTATACGATTCAACTTTTGGTTGGTCCGAAGTCTAATGCTAGAAAATTCCTTTCTAATA---AATAATAATATTATTAAG---------GCGTTTGATACTACA---------ATGCCTTTGGTTGGATCTTTGGCTAAAGCGAAAGTTGGCGATGTCTTAGGTCGCCCTATTAATAAG---TTGATCTCGATCGATTTATCAGATTATGATATTATTGACTTATTTTGGCATATATGCCAAAATATTTTTAATTATTTCAGCGGAGTCTCAAAAAAA---AAGAGTTTGTATCAAATAAAGTATATATTTCGACTT----------------------------------------------------------------------AATTTTTGGAATAATTTTTTTTGGTGGAAGAGCAAGTTCTTTCGTTGATCTTCTAAAGGTATTCTTTTAACTCCCGGGGTTTATATAGAGAAAGTCATGTTTGGTATCTGGATATT------------------------------
                </sequence>
                <sequence>
                        <taxon idref="Cladocolea_gracilis"/>
                        ------------------------------------------------------------------GGTTATGACAAAAAGTTTAGGTTACTAATTGTGAAACGCTTAATTACTCGAATGTATCAACAGAATTATTTTTTTATTTCTACTAATGAT------TCTAACCAAAATACTTTTTTGGGACACAACAAATATTTTTATTTTCAAATCCTATCGGGTAAATTAGCAGTTATTGTGGAAATTAAACTTTCCCTATACTTAGTATCTTCCCTCGAAGAC---GAAGATAAG---AAAATAGATAAATTCCAAAATTTACGATCAATTCATTCCATATTTCCCTTTTTAGAAGAAAAATTCTCCCATTTAAATTATGTGTCAAATATACTAATACCCTATCCTGTTCATCTTGAAATCTTGATTCTAATTCTTCGTTACTGGGTGAAAGACGCTTCTTCTTTGCATTTTTTACGATTCGTTTTCCACGAGAATCGTAATTGGAATATT---TTGTTTCCAAAGAATTTTATTTTCACTCTA------------------AGA------AATCAAAGATTATTC------TTATATAATTCTCATGTCTGTGAATACGAATCCATTTTTGTTTTTTTACGTAACCAATCCTATCATTTACGATCAACATTTTTTGGAACCTCTTTTGAGCGAATTTTCTTCTATGGAAAAATAAAAAAAGAGTTTTTTGTAAATGTC------TTTACTAAGTATTTTCAAGTTATT------TCATGGCTGTTCAAAGATCCTTTTATGCATTATGTTAGGTATCAAGGAAAATCTATTCTGGCTTCAAAACGGGCGTCTCTTATTCTGAATAAATGGAAATATTATCTTGCCCTCTTTTGGAAATGTCGTTTTTATGCGTGGGATCAACCAGAAAGGATTCATATAAAAACATTATCCAAGCACTTTCTTGACTTTCTAGGTTATCTT------TCAAGTGCA------AGTATACGC------CCTTCGGCGGGACGAAGTCAAATGCTAGAAAATTCATTTTTAATA------AATAATATTATTAAG---------ACGTTTGATACCACAGTTCCAATTATGCCTTTGGTTGGATCGTTGGCTAAAGCAAAAGTTTGTGACGTCTTAGGTTACCCCATTAGTAAG---TTGGTCTGGTCCGATTTATCAGATTATGATATTATTGACTTATTTTGGCGTATATGCAGAAATCTTTCTCATTATTACAGCGGAGCCTCAAAAAAA---AAGAGTTTGTATCAAATAAAGTATATACTTCGACTTTCTTGTACTAGAACTTTAGCTTGTAAACACAAAAGCACTCTACGTGCTTTTTTGAAAAGATTAGGTCCGGAATTTTTTGAAGAATTTTTTACGGGGGAGGAGCAAGTTCTTTCGTTGATCTTTTCAAGGTATTCTTTTACCTCGCGGCGG------------------------------------------------------------------
                </sequence>
                <sequence>
                        <taxon idref="Dactyliophora_novaeguineae"/>
                        CAGGAGTATATTTATGCACTTACTCATAATCGTAGTTTCAATCGATCAAGTTTGTTCGAAAATGTAGGTTATGACACGAAGGTTAGGTTACTAATTGTGAAACGCTTAATTACTCGAATGTATCACCAGAATTCTTTTCTTATTTATACTTATGAT------TCGAACCAAAATGCTTTTTTTGGACACCACAAACATTTTTATTTGCAAATCATATCGGGTAAGTTAGCGGTTATTGTGGAAATTAAACTTTTCCTAGGCTTAGTATCTTCTATT---------GAAAATAAT---AAAATAGACGAATCTAAAAATTTACGATCAATTCATTCCATATTTCCCTTTTTAGAAGATAAATTCTCCCGTTTCAATTATGTGTCAAATATACTAATACCTTATCCTGTTCATCTTGAAATATTGGTTTTAATTCTTCGTTGTTGGGTGAAAGATGCTTCTTCTTTACATTTTTTACGATTCGTTTTCCACGAGAATCGTAATTGGAACTATTTTTTTTTACCAAATAAATATATTTCCACCCTT------------TCAAAAAGA------AATCAGAGATTATTTTTATTCTTATATAATTCTCATGTCTGTGAATACGAATCCATTTTTGTTTTTTTACGTAACCAATCCTATCATTTACGATCAACATTTTTTGGAACCTTTTTTGAGCGAACTATTTTCTATGGAAAAATAAAAAAAGAGTATCTTGTAAATGTC------TTTACTAAGGATTTTCAAGCCATA------TCATGTATGTTCAAAGATATTTTTATGCATTATGTTAGGTATCAAGGAAAATCTATTCTGGCTTCAAAATGGACGTTTTTTATTCTGAATAAATGGAACTATTACTTTGCTCTCTTTTGGAAATGTCGTTTTTATGTGTGGTATCAATCAGAAAGG------ATAAAAACATTATACAAGCATTTCCTTGCCTTTCTAGGTTATCTT------TCAAGTGCA------AATATACGATTCAACCCTTCGTTGGGACGAAGTCAAATGATAGAAAATTCATTTATAATAAATAATAATAATAATATTAAG---------ACGTTTGATACCACAGTTCCAATTATACCTTTGGTTGGACCATTGGTTAAAGCGAAAGTTGGTGACGTCTTAGGTCACCCCATTAGTAAG---TTGATCTCGTCCGATTTATCAGATTATGATATTATTGACTTATTTTGGCATATCTGCAGAAATCTTTCTCATTATTACAGCGGAGCTTCAAAAAAA---AATAGTTTGTATCAAATAAAGTATATACTTCGACTTTCTTGTACTAGAACTTTAGCTCGTAAACACAAAAGCGCTTTACGTGCTTTTTTGAAAAGATTAGGCACAGAAGTTTTGGAAGAATTTTTTATGGAGGAGGAGCAAGTTCTTTCGTTGATCTTCTCAAGGTATTCTTTTACTTCGCAGAGATAGTATAGAGAAGGTCGTATTTGGTATTTGGATATTTATTAT------------------------
                </sequence>
                <sequence>
                        <taxon idref="Decaisnina_triflora"/>
                        ---------------------------------------------------------------------------------------------------------------------------CAACAGAATTCTTTTCTTATTTCTACTAATGAT------TCTAACCAAAATCCTTTTTTGGGGCACAACAAACATTTTGATTTGAAAATCATATCCGATAAATTAGCAGTTATTGCGGAAATGAAACTTTCCCTAGGCTTAGTATCTTCCTTC---------GAAGATAAG---AAAATAGACGAATCTCAAAATATACGATCAATTCATTCCACATTTCCCTTTTTAGAAGAAAAATTCTCCCATTTAAATTATGTGTCAAATATATTAATACCCTATCCTGTTCATCTTGAAATCTTGATTCTAATTCTTCGTTACTGGGTGAAAGATGTTTCTTCTTTGCATTTTTTACGATTCGTTTTTCACGAGAATCGTAATTGGAACTTTCTTTTTTTCCAAAATAAATATAGTTACACTCTT---TCAAAAAGTTCAAAAAGA------AATCAAGGATTATTCTTATTTTTATATAATTCTCATGTCTGTGAATACGAATCCATTTTTGTTTTTTTACGTAACCAATCCTATTATTTACGATCAACATTTTTTGGAACCCTTTTTGAGCGAATTTTTTTCTATGGAAAAATAAAAAAAGAGTATCTTGTAAATGTC------TTTACTAAGGATTTTCAAGCTATT------TCATGGCTGTTCAAAGATCCCTTTCTGCATTATATTCGGTATCAAGGAAAATCGATTCTGGCTTCAAAACAGACGTCTCTTATTCTGAATAAATGGAAATATTACCTTGCCCTCTTTTGGAAATGTCGTTTTTTTGTGTGGTATCAACCCGAAAGGATCCATATAAAAACATTATCCAAGCATTTCCTTGACTTTCTAGGTTATCTT------TCAAGTGCA------AGTATACGCTTCAACCCTTCGGTGGGACGAAGTCAAATGTTAGAAAATTCATTTATAATA------AATAATATTATTAAG---------ACGTTTGATACCATAGTTCCAATTATACCTTTGGTTGGATCATTGGCTAAAGCCAAAATTTGTGACGTCTTAGGTCACCCCATTAGTAAG---TTGGTCTGGGCCGATTTATCAGATTATGATATTATTAACTTATTTTGGCGTATATGCAGAAATCTTTCTCATTATTACAGCGGAGCCTCAACAAAA---AAAAGTTTGTATCAAATAAAGTATATACTTCGACTTTCTTGTACTAGAACTTTAGCTCGTAAACATAAAAGCACTCTACGTGCTTTTTTGAAACGATTAGGTCCGGAATTTTTGGAAGAATTTTTTACGGAAGAGGAGCAAGTTCTTTACTTGATCTTCTCAAGGTATTCTTTTAGTTCGCGGAAGTTATATGGAGAAGGT---------------------------------------------------
                </sequence>
                <sequence>
                        <taxon idref="Desmaria_mutabilis"/>
                        --------------------------------------------------TTTGTTCGAAAATATAGGTTATGACAAAAAATTTAGGTTACTAATTGTGAAACGCTTAATTACTCGAATGTATCAACCGAATTCTTTTCTTATTTCTACTAATGAT------TCTAACCAAAATCCTATTTTTGGGCCCAACAAACATTCTTTTTTTCAAATCCTATCGGGTAAATTAGCAGTTATTGTGGAAATGAAACTTTCCCTATGCTTAGTATCTTCCCTC---------GAAGATAAG---AAAATAGACGAATCTCGAAATTTACGATCAATTCATTCCATATTTCCCTTTTTAGAAGATAAATTCTGCCAGTTAAATTTTGTGTCAAATATACTAATACCCTATCCTGTTCATCTTGAAATCTTGATTCTAATTCTTCGTTACTGGGTGAAAGATGCCTCTTCTTTGCATTTTTTACGATTTGTTTTCCACGAGAATCGTAATTGGAACCGTTTTTTTTTCCTAAATAAAAATATTTCCACCCTT------------TCAAAAAGA------AATAAAAGATTATTCTTATTCTTATATAATTCTCATGTCTGTGAATACGAATCCATTTTTGTTTTTTTACGTAACCAATCTTATCATTTACGATCAACATTTTTTGGAACCCTTTTTGAGCGGATTTTTTTCTATGGAAAAATAAAAAAAGAGTATCTTGTAAATGTC------TTTACTAAGGAGTTGCAAGCTATT------TCATGGCTGTTCAAAGATCCTTTTATGCATTATGTTAGGTATCAAGGAAAATATATTCTGGCTTCAAAACGGACGTCTCTTTTTTTGAATAAATGGAAATATTACCTTGCCCTCTTTTGGAAATGTCGTTTTTATGTGTGGTATCAACCAGAAAAGATCCATATAAAAACATTATCCAAGCATTTCCTTGACTTTCTAGGTTATTTT------TCAAGTGCA------AGTATACGATTCAACCCTTCGGTGGGACGAAGTCAAATGCTAGAAAATTCATTTATAATA------AATAATATTATTAAG---------ACGTTTGATACCACAGTTCCTATTATGCCTTTAGTTGGATCATTGGCTAAAGCGAAAATTTGTGACGTCTTAGGTCACCCCATTAGTAAG---TTAGTCTGGGCCGATTTATCAGATTATAATATTATTGACTTATTTTGGCGTATATGCCGAAATCTTTCT------------------------------------------------------------------------------------------------------------------------------------------------------------------------------------------------------------------------------------------------------------------------------------------
                </sequence>
                <sequence>
                        <taxon idref="Emelianthe_panganensis"/>
                        ---------------------------------------------------------------------------------------TTACTAATTGTGAAACGATTAATTACTCGAATGTATCACCAGAATTCTTTTCTTATTTCTACT-CTAAT------TATAACCAAAATGTTTTTTGGGGGCACAACAAACATTTTTATTTTCAAATCATATCGGGTAAGTTAGCGGTTATTGTGGAAATTAAACTTTTCCTAGGCCTAGTATCTTCTCTT---------GAAGATAATAAAAAAATAGACGAATCGCAAAATTTACGATCAATTCATTCCATATTTCCCTTTTTAGAAGATAAATTCTCCCGTTTAAATTATGTGTCAAATATACTAATACCTTATCCTGTTCATCTTGAAATACTAGTTTTAATTCTTCGTTGTTGGGTGAAAGATGCTTCTTATTTACATTTTTTACGATTCGTTTTCCACGAGAATCGTAATTGGAACCATTTTTTTTTCAAAAAGAAATATATTTCTACCCTT------------TCAAAAAGA------AATCGGAGATTATTTTTATTCTTATATAATTCTCATGTCTGTGAATACGAATCCATTTTTGTTTTTTTACGTAACCAATCCTATCATTTACGATCAACATTTTTTGGAACCTTTTTTGAGCGAACTATTTTCTATGGAAAAATAAAAAAAGAGTATCTTGGAAATGGC------TTTACTAAGGATTTTCAACCCATA------TCA------------------------------------------------------------------------TTTTTTATTCTGAATAAATGGAACTATTACCTTGCTCTCTTTTGGAAATGTCGGTTTTATGTGTGGTATCAATCAGAAAGG------ATAAAAACATTATTCAAGCATTTCCTTGACTTTCTAGGTTATCTT------TCAAGTGCA------AATATACGATTCAACCCTTCGTTGGGACGAAGTCAAATGATAGAAAATTCATTTCTAATA---AATAATAATATTATTAAG---------ACATTTGATACCACAGTTCAAATTATACCTTTGGTTGGACCATTGGTTCAAGCGAAAGTTGGTGACGTCTTAGGTCACCCCATTAGTAAGTTGTTGATCTCGTCAGATTTATCAGATTATGATATTATTGACTTATTTTGGCATATATGCAGAAATCTTTCTCATTATTACAGTGGAGCTTCAAAAAAAAAAAAGAGTTTGTATCAAATAAAGTATATACTTCAACTTTCGTGTACTAGAACTGTAGCTCGTAAACACAAAAGTTCTTTACGTGCTTTTTCGAAAAGATTAGTTCTCGAAGTTTTCGAAGAATTTTTTATGGAGGAGGAGCAAGTTCTTTCGTTGATCTTCTCAAGGTATTCTTTTCCTTCGCAG---------------------------------------------------------------------
                </sequence>
                <sequence>
                        <taxon idref="Erianthemum_dregei"/>
                        ------------------------------------------CGATCAAGTTTGTTCGAAAATGTAAGTTATGACAAAAAGGTTAGGTTCCTAATTGTGAAACGATTAATTACTCGACTGTATCACCAGAATTCTTTTCTTATTTCTACTTATGAT------TATAACCAAAATGTTTTTTTGGGGTACAACAAACATTTTTATTTGCAAATCATATCGGGTAAGTTAGCGGTTATTGTAGAAATTAAACTTTTCCTAGGCCTAGTATCTTCTCTTTCTTCTCTTGAAGATAATAAAAAAATAAACGAATCTAAAAATTTCCGATCAATTCATTCCATATTTCCCTTTTTAGAAGATAAATTCTCCCATTTAAATTATGTGTCAAATATACTAATACCTTATCCTGTTCATCTTGAAATATTAGTTTTAATTCTTCGTTATTGGGTGAACGATGCTTCTTCTTTACATTTTTTACGATTCGTTTTCCACGAGAATCGTAATTGGAACCATTTTTTTTTCCAAAATAAATCTATTTCTACCCTT------------TCAAAAAGG------AATCAGAGATTATTTTTCTTCTTATATAATTCTCATGTCTGTGAATACGAATCCATTTTTGTTTTTTTACGTAACCAATCCTATCATTTACGATCAACATTTTTTGGAACCTTTTTTGAACGAACTTTTTTCTATGGAAAAATAAAAAAAGAGTATCTTGTAAATGGCTTTACCTTTACTAAGGATTTTCAAGCCATA------TCATGTATGTTCAAAGATATTTTTATGCATTATGTTAGGTATCAAGGAAAATCTATTCTGGCTTCAAAATGGACATTTTTTATTCTGAATAAATGGAACTATTACCTTGCTCTCTTTTGGAAATGTCGTTTTTATGTGTGGTATCAATCAGAAAGG------ATAAAAACATTATCCAAGCATTTCCCTGACTTTCTAGGTTATCTT------TCAAGTGCA------AATATACGATTCAACCCTTCGTTGGGACGAAGTCAAATGATAGAAAATTCATTTATAATA---AATAATAATATTATTAAG---------ACATTTGATACCACAGTTCCAATTATACCTTTGGTTGGACCATTGGTTAAAGCAAAAGTTGGTGACGTCTTAGGTCACCCCATTAGTAAGTTGTTGATATCGTCCGATTTATCCGATTATGATATTATTGACTTATTTTGGCATATATGCAGAAATCTTTCTCATTATTACAGCGGAGCTTCAAAAAAA---AAGAGTTTGTATCAAATAAAGTATATACTGCGACTTTTGTGTACTAGAACTTTAGCTCGTAAACACAAAAGTGCTTTACGTGCTTTTTTGAAAAGATTAGTTCCAGAAGTTTTGGAAGAATTTTTTATGGAGGAGGAGCAAGTTCTTTCGTTGATCTTCTCAAAGTATTCTTTTCCTTCGCAGAGATTGTATAGAGAAGGTCGTATTTGG------------------------------------------
                </sequence>
                <sequence>
                        <taxon idref="Gaiadendron_punctatum"/>
                        ---------------------------------------------------------------------TATGACAAAAAATTTAGGTTACTAATTGTGAAACGCTTAATTACTCGAATGTATCAACAGAATTCTTTTCTTATTTTTACTAATGAT------TCTAACCAAAATCCCTTTTTTGGGCACAACAAACATTTTTATTTTCAAATCATATCGGGTAAATTAGCAGTTATTGTGGAAATTAAACTTTCCCTACGCTTAGTATCTTCCCTC---------GAAGATAAG---AAAATAGACGAATCTAAAAATTTACGATCAATTCATTCCATATTTCCCTTTTTAGAAGATAAATTCTCCCATTTAAATTATGTGTCAAATATACTAATACCCTATCCTGTTCATCTTGAAATCTTGATTCTAATTCTTCGTTACTGGGTGAAAGATGCCTCTTCTTTACATTTTTTACGATTCGTTTTCCACGAGAATCGTAATTGTAACCAATTTTTTTTACCAAAGAAATATATTTCCACTCTT------------TCAAAAAGA------AATCAAAAATTATTC------TTATATAATTCTCATGTCTGTGAATACGAATCCATTTTTTTTTTTTTACGGAACCAATCCAATCATTTACAACCAAATTTTTTTGGAACCCTTTTTGAGCGAATTTTTTTCTATGGAAAAATAAAAAAAAAGTATCTTGTAAATGCC------TTTATTAAGGATTTTCAAGCTATT------TCATGCCAGTTCAAAGAACCTTTTATGCATTATGTTAGGTATCAAGGTAAATCTATTCTGGCTTCAAAACGGACGTCTCTTATTCTGAATAAATGGAAATATTACCTTGCCCTCTTTTGGAAATGTCGTTTTTATGTATGGTATCAACCAGAAAGGATCCATATAAAAACATTATCCAAGCATTTCCTTGACTTTCTAGGTTATCTT------TCAAGTGCA------AGTATACGATTCAACCCTTCGGTGGGACGAAGTCAAATGCTAGAAAATTCATTTATAATA------AATAATATTATTAAG---------ACGTTTGATACCACAGTTCCAATTATGCCTTTGATTGGATCATTGGCTAAAGCGAAAGTTTGTGACGTCTTAGGTCACCCCATTAGTAAG---TTGGTCTGGGCCGATTTATCAGATTATGATATTATTGACTTATTTTGGCGTATCTGCAGAAATCTTTCTCATTATTACAGCGGAGCCTCAAAAAAA---AAGAGTTTGTATCAAATAAAGTATATACTTCGACTTTCTTGTACTAGAACTTTAGCTCGTAAACACAAAAGCACTCTACGTGCTTTTTTGAAAAGATTAGGTCCGGAATTTTTGGAAGAATTTTTTACGGAGGAGGTGCAAGTTCTTTCGTTGATCTTCTCAAGGTATTCTTTTACTTCGCGGAGGTTATATAGAGAAGGTCGTATTTGGTATTTGGATATT------------------------------
                </sequence>
                <sequence>
                        <taxon idref="Globimetula_dinklagei"/>
                        CAGGAGTATATTTATGCACTTACTCATAATCGTAATTTCAATCGATCAAGTTTGTTCGAAAATGTAAGTTATGACAAAAAGGTTAGGTTACTAATTGTGAAACGATTAATTACTCGAATGTATCACCAGAATTATTTTCTTATTTCTACTTATAAT------TATAACCAAAATGTTTTTTGGGGGCACAACAAACATTTTTATTTGAAAATCATATCGGGTAAGTTAGTGGTTATTGTAGAAATTAAACTTTTCCTAGGCCTAGTATCTTTTATT---------GAAGATAATAAAAAAATAGACGAATCTAAAAATTTACGATCAATTCATTCCATATTTCCCTTTTTAGAAGATAAATTCTCCCGTTTAAATTATGTATCAAATATACTAATACCTTATCCTGTTCATCTTGAAATATTAGTTTTAATTCTTCGTTGTTGGGTGAAAGATGCTTCTTATTTACATTTTTTACGATTCGTTTTCCACGAAAATCATAATTGGAACCATTTTTTTTTCCAAAATAAATGTATTTCTACCCTT------------TCAAAAAGA------AATCAGAGATTCTTTTTATTCTTATATAATTCTCATGTCTGTGAATACGAATCCATTTTTTTTTTTTTACGTAACCAATCCTATCATTTACGATCAACATTTTTTGGAACCTTTTTTGAGCGAACTATTTTCTATGGAAAAATAAAAAAAGAGTATCTTGTAAATGGC------TTTACTAAGGATTTTCAAGCCATA------TCATATATGTTCAAAGATATTTTTATCCTTTATGTTAGGTATCAAGGAAAATCTATTCTGGCTTCAAAATGGACGTTTTTTATTCTGAATAAATGGAACTATTATCTTGCTCTTTTTTGGAAATGTCGTTTTTATGTGTGGTATCAATCAGAAAGG------ATAAAAACATTATCCAAGCATTTCCTTGACTTTCTAGGTTATCTT------TCAAGTGCA------AATATACGATTCAACCCTTCGTTGGGACGAAGTCAAATGATAGAAAATTCATTTATAATG---AATAATAATATTATTAAA---------ACATTTGATACCGCAGTTCCAATTATACCTTTGGTTGGACCATTGGTTAAAGCGAAAGTTGGTGACGTTTTAGGTCACCCCATTAGTAAGTTGTTGATCTCGTCCGATTTATCAGATTATGATATTATTGACTTATTTTGGCATATATGCAGAAATCTTTCTCATTATTACAGTGGAGCTTCAAAAAAA---AAGAGTTTGTATCAAATAAAGTATATACTTCGACTTTCGTGTACTAGAACTTTAGCTCGTAAACACAAAAGTGCTTTACGTGCTTTTTTAAAAAGATTAGTTACAGAAGTTTTGGAAGAATTTTTTATGGAAGAGGAGCAAGTTATTTCGTTGATCTTCTCAAGGTATTCTTTTCTTTCGCAGAGATTGTATAGAGAAGGTCGTATTCGGTATTTGGATATTTATTATTTGTATCAACGATCTAGTCAATCA
                </sequence>
                <sequence>
                        <taxon idref="Ileostylus_micranthus"/>
                        ---------------------------------------AATCGATCAAATTTGTTCGAAAATGTAGGTTATGACACAAAAGTTAGGTTACTAATTGTGAAACGCTTAATTACTCGAATGTATCAACAGAATTTTTTTATTATTTCTACTAATGAT------TCTAACCAAAATACTTTTTGGGGGCACAATAAACATTTTTATTTGCAAATCATGTCGGGTAACTTAGCAGTTATTGTGGAAATGAAATTTTGCCTACACTTAGTATCTTCTCTC---------AAAGATAAT---AAAATAGACGAATATAAAAATTTACGATCAATTCATTCCCTATTTCCCTTTTTAGAAGATAAATTATCCCGTTTAAATTATGTATCAAATAGACTAATACCCTACCCTGTTCATCTTGAAATATTGGTTCTAATTATTCGTTGCTGGTTGAAAGATGCCTCTTCTTTGCATTTTTTACGATTCATTTTACACGTGAATCGTAATTGGAACCTTTCTTTTTTACAAAATAAATATATTTCCACTCTT------------TCAAAAAGA------AATCAGAGATTCTTCTTATTCTTATATAATTCTCATGTCTGTGAATACGAATCCATTTTTGTTTTTTTACGTAACCAATCCTCTCATTTACGATCAACATTTTTTGTAACCCTTTTTGAGCGAAATTTTTTATATGGAAAAATAAAAAAAGAGCATCTTGTAAATTTA------TTTACTAAGGATTTTCAAGCCATT------TCATGGCTGTTCAAAGATATTTTTATACATTATGTTAGGTATCAAGGAAAATCGATTCCGGCTTCAAAACGGACGTCTCTTATTCTTAATAAATGGAATTATTACCTTGACCTCTTTTGGAAATGTCATTTTTATGTGTGGTATCAAGCAGAAAGG------ATAAATAAATTATCCAAGCATTTCCTTTACTTTTTAGGTTATCTG------TTAAATTCA------AGTATACGATTCAACCCTTCGTTGGGACGAAGTCAAATGCTAGAAAATTCATTTATAATA------AATAATATTATTAAG---------ACGTTTGATACCACAGTTCCAATTATGCCTTTGGTTGGATCATTGGCTAAAGCGAAAGTTGATGATGTTTTAGGTCACCCCATTAGTAAG---TTGATCTCGTCCGATTTATCAGATTATGATATTATTGACTTATTTTGGTATATATGCAGAAATTTTTCTCATTATTACAGCGGATCCTCAAAAAAA---AAAAGTTTGTATCAAATAAAGTATATACTTAGACTTTATTGTACTAGAACTTTAGCTCGTAAACACAAAAGCGCTTTACGTGCTTTTTTGAAAAGATTAGGTCCGGCATTTTTGGAAGAATTTTTTACGGAGGAGGAGCAAGTTCTTTCGTTGATCTTCTCAAGGTCTTCTTTTACTTCGCGGAGGTTATATAGAGAAGGTCGTATTTGGTATTTGGATATT------------------------------
                </sequence>
                <sequence>
                        <taxon idref="Ligaria_cuneifolia"/>
                        ---------------------------AATCGTAGTTTCAATCGATCAAGTTTGGTCGAAAATAGGGGTTATGAAAAAAAATTTAGGTTACTAATTGTGAAACGCTTAATTACTCGAATGTATCCACATAATTTTTTTATTATTTCGACTAATGAT------TCTAATCAAAATCCGTTTTTGGGGCACAACAAAAATTTTTTTTTTCAAATCCTATCGGGTAAATTAGCAATTATTTTGGAAATTCAACTTTCCCTATGCTTAGTATCTTCCCAC---------GAAGATAAT---AAAATCGAAAAATCTCAAAATTTACGATCAATTCATACCATATTTCCCTTTTTCGAAGATAAATTCTCCCGTTTAAATTATGTGTCAAATATACTAATACCTTATCCTGTTCATCTTGAAATCTTGATTCTAATTCTTCGTTACTGGATAAAAGATGCTTCCTCTTTGCATTTTTTACGATTTGTTTTTCACGAAAATTGTAATTGGAACCATTTCTTTTGTAAAAAGAAATATATTTTTACTCTT------------TCAAAAAAC------AATATAAGATTATTCTTATTTTTATATAATTCTCATGTCTGTGAATACGAATCCATTGTTTTTTTTTTACGCAACCAATCCTATCATTTAAGATCAACATTTTTTGGAACCCTTTTTGAGCGAATTTATTTTTATATAAAAATGAAAAAAGAGTATCTTATAAAAGTA------TTTACTAGGAATTTTCAAGACGTT------TCATGGCTGTTCAAAGATCTTTTTATGCATTATGTTAGGTATCAAGGAAAATCTATTCTGGCTTCAAAACGGACGTCTCTTATTCTGAATAAATGGAAATATTACTTTGTCCTCTTTTTGAAATGTTGTTTTTATGTATGGTATCAACCAGAAAGGATCCATATAAAAACATTATCCAAGCATTGTTTTTACTTTCTAGGTTATCTT------TCA------------AATATACGATTCAACCCTTCGGTGAGACGAAGTCAAATGTTAGAAAATTCATTTATAATA------AATAGTAGTATTAAG---------ACGTTTGATACCGTGGTTCCAATTATGCCTTTGGTTGGATCATTAGCTAAAGCTAAAGTTTGTGATGTCTTAGGTCACCCCATCAGTAAG---TTGGCCTGGGCTGATTTATCAGATTATGATATTATTGACTTATTTTGGCGTATATGTAGAAATCTTTCT------------------------------------------------------------------------------------------------------------------------------------------------------------------------------------------------------------------------------------------------------------------------------------------
                </sequence>
                <sequence>
                        <taxon idref="Loranthus_europaeus"/>
                        ---------------------------------------------------------------------------------------------------------------------------------------------------------------------------------------------------------------------------------------------------------------------------------------------------------------------------------------------------------------------------------------------------------------------------------------------------------------------------------------------------------------------------------------------------------------------------------------------------------------------------------------------------TTTGTTTTTTTACGTAACCAATCCTGTCAGTTACGATCAACATTTTTTGGAACCTTTTTTGAGCGACATTTTTTCTATGGAAAAATAAAAAAAGAGCATCTTGTAAATGTC------TTTACTAAGGATTTTAAAGCCATTTACTGGTACTGGTTGTTCAAAGATAGTTTCATGCATTATGTTAGGTATCAAGGAAAATGCACTTTGGCTTTAAAACGGGCGTCTCTTATTCTAAATAAATGGAAATATTACCTTGCCCTCTTTTGGAAATATCGTTTTTATGTGCGGTATAAACCAGAACGG------ATAAAAACATTATCCAAGCATTTCCTTAACTTTCTAGGTTATCTT------TCAAGTGTA------AGTATACGATTCAACCCTTGGTTGGGCCGAAGTCAAATGCTAGAGAATTCCTTTCTAATA------AATAATATTATTAAG---------ACGTTTGATACCACAGTTCCAATTATGCCTTTGGTTGGATCTTTGGCTAAAGCGAAAGTTGGTGATGTATTAGGTCACCCTATTAATAAG---TTGATCTCGATCGATTTATCAGATTATGATATTATTGACTTATTTTGGCATATATGCCAAAATATTTATCATTATTACAGCGGAATCTCAAAAAAA---AAGAGTTTGTATCAAATAAAGTATATATTTCGACTTTCTTGTACTAGAACTTTA------------------------------------------------------------------------------------------------------------------------------------------------------------------------------------------------------
                </sequence>
                <sequence>
                        <taxon idref="Loxanthera_speciosa"/>
                        ---------------------------------------AATCGATCAAGTTTGTTCGAAAATGTAGGTTATGACAAAAAATTTAGGTTACTAATTGTGAAACGCTTAATGACTCGAATGTATCAACAGAATTCTTTTCTTATTTCTACTAATGAT------TCTAACCAAAATCCTTTTTTTGGGCACAACAAACATTTTTATTTTCAAATCATATCAGGTAAATTAGCAGTTATTGTGGAAATTAAACTTTCTCTATGCTTAGTATCTTCTCTC---------GAAGATAAG---AAAATAAACGAATCTCAAAATATACGATCAATTCATTCGACATTTACCTTTTTAGAAGAAAAATTCTTCCATTTAAATTATGTGTCAAATATATTAATACCCTATCCTGTTCATCTTGAAATCTTGATTCTAATTCTTCGTTACTGGGTGAAAGATGTTTCTTCTTTGCATTTTTTACGATTCGTTTTCCACGAGAATCGTAATTGGAACTTTTTTTTTCTCGCAAAGAAATATATTTACACTCTT------------TCAAAAAGA------AATAAAAGATTATTCTTATTTTTATATAATTCTCATGTCTGTGAATACGAATCCATTTTTGTTTTTTTACGTAACCAATCCTATCATTTACGATCAACATTTTTTGGAACCCTTTTTGAGCGAATTTTTTTCTATGGAAAAATAAAAAAAGAGTATCTTGTAAATGTC------TTTACTAAGGATTTTCAAGCTATT------TCATGGCTGTTCAAAGATCCTTTTATGCATTATGTTAGGTATCAAGGAAAATCGATTCTGGCTTCAAAACGGACGTCTCTTATTCTGAATAAATGGAAATATTACCTTGCCCACTTTTGGAAATGTCGTTTTTTTGTGTGGTATCAACCAGAAAGGATCCATATAAAAACATTATCCAAGCATTTCCTTGACTTTCTAGGTTATCTT------TCAAGTGCA------AGTATACGCTTCAACCCTTCGGTGGGACGAAGTCAAATGCTAGAAAATTCATTTATAATA------AATAATATTATTAAG---------ACGTTTGATACCATAGTTCCAATTATGCCTTTGGTTGGATCATTGGCTAAAGCGAAAGTTTGTGACGTCTTAGGTCACCCCATTAGTAAG---TCAGTCTGGGCCGATTTATCAGATTATGATATTATTGACTTATTTTGGCGTATATGCAGAAATCTTTCTTATTATTACAGCGGAGCCTCAAAAAAA---AAGAGTTTGTATCAAATAAAGTATATACTTCGATTTTCTTGTACTAGAACTTTAGCTCGTAAACATAAAAGCACTCTACGTGCTTTTTTGAAACGATTAGGTCCGGAATTTTTGGAAGAATTTTTTATGGAAGAGGAGCAAGTTCTTTCGTTGATCTTCTCAAAGTATTCTTTTACTTCGCGGAAGTTATATAGAGAAGGTCGTTTTTGGTATTTTGATATT------------------------------
                </sequence>
                <sequence>
                        <taxon idref="Lysiana_filifolia"/>
                        -----------------------------------------TCGATCAAGTTTGTTCGAAAATGTAGGTTATGACAAAAAATTGAGGTTACTAATTGTGAAACGCTTAATTACTCGAATGTATCAACAGAATTCTTTTCTTATTTCTACTAATGAT------TCTAACCAAAATCCTTTTTTTGGGCACAACAAACATTTTTATTTTCAAATCATATCAGGTAAATTAGCAGTTATTGTGGAAATGAAACTTTCCCTATGCTTAGTATCTTCCCTC---------GAAGATAAG---AGAATAGACGAATCTCAAAATATACGATCAATTCATTCCACATTTCCCTTTTTAGAAGAAAAATTCTCCCATTTAAATTATGTGTCAAATATATTAATACCCTATCCTGTTCATCTTGAAATCTTGATTCTAATTCTTCGTTACTGGGTGAAAGATGTTTCTTCTTTGCATTTTTTACGATTTGTTTTCCACGAGAATCGTAATTGGAACTTTTTTTTTTTCCAAAAGAAATAT------ACTCTT------------TCAAAAAGA------AATCAAAGATTATTCTTATTTTTATATAATTCTCATGTCTGGGAATACAAATCCATTTTTGTTTTTTTACGTAACCAATCCTATCATTTACGATCAACATTTTTTGGAACCCTTTTTGAGCGAATTTTTTTCTATGGAAAAATAAAAAAAGAGTATCTTGTAAATGTC------TTTACTAAGGATTTTCAAGCTATT------TCATGGCTGTTCAAAGATCCTTTTATGCATTATGTTAGGTATCAAGGAAAATCTATTCTGGCTTCAAAACGGACGTCTCTTATTCTGAATAAATGGAAATATTACCTTGCCCTCCTTTGGAAATGTCGTTTTTTTGTGTGGTATCAACCAGAAAGGATTCATAGAAAAACATTATCCAAGCATTTCCTTGACTTTCTAGGTTATCTT------TCAAGTGCA------AGTATACGCTTCAACCCTTCGGTGGGACGAAGTCAAATGCTAGAAAATTCATTTATAATA------AATAATATTATTAAG---------ACGTTTGATACCATAGTTCCAATTATGCCTTTGGTTGGATCATTGGCTAAAGCGAAAGTTTGTGACGTCTTAGGTCATCCCATGAGTAAG---TTGGTCTGGGCCGATTTATCAGATTATGATATTATTGACTTATTTTGGCGTATATACAGAAATCTTTCTCATTATTACAGCGGAGCCTCAAAAAAA---AAGAGTTTGTATCAAATAAAGTATATACTTCGACTTTCTTGTACTAGAACTTTAGCTCGTAAACATAAAAGCACTCTACGTGCTTTTTTGAAACGATTAGGTCCGGAATTTTTGGAAGAATTTTTTACCGAAGAGGAACAAGTTCTTTCATTGATCTTCTCAAGGTATTCTTTTACTTCGCGGAAGTTATATAGAGAAGGTCGTTTTTGGTATTTTGATATT------------------------------
                </sequence>
                <sequence>
                        <taxon idref="Macrosolen_cochinchinensis"/>
                        CAGGAGTATATTTATGCACTTACTCATAATCGTAGTTTAAATCGATCAAGTTTGTTCGAAAATGTGGGTTATGACAAAAAATTTAGGTTACTAATTGTGAAACGCTTAATTACTCGAATGTATCAACAGAATTCTTTTCTTATTTCTACTAATGAT------TCGAACCAAAATCCTTTTTTGGGGCACAACAAACATTTTGATTTTCAAATCATATCAGGTAAATTAGCAGTTATTATGGAAATGAAACTTTCCCTATGCTTAGTATCTTCCCTC---------GAAGATAAG---AAAATAGACGAATCTCAAAATATACGATCAATTCATTCCACATTTCCCTTTTTAGAAGAAAAATTCGCCCATTTAAATTATGTGTCAAATATATTAATACCCTATCCTGTTCATCTTGAAATCTTGATTCTAATTCTTCGTTACTGGGTGAAAGATGTTTCTTCTTTGCATTTTTTACGATTCGTTTTCCACGAGAATCATAATTGGAACTTTTTTTTTTTCCAAAATAAATATATTTACACTATT------------TCAAAAAGA------AATCAAAGATTATTCTTATTTTTATATAATTCTCATGTCTGTGAATACGAATCCATTTTTGTTTTTTTACGTAACCAATCCTATCATTTACGATCAACATTTTTTGGAACCCTTTTTGAGCGAATTTTTTTCTATGGAAAAATAAAAAAAGAGTATCTTGTAAATATC------TTTACTAAGGATTTTCAAGCTATT------TCATGGCTGTTCAAAGATCCCTTTATGCATTATGTTAGGTATCAAGGAAAATCGATTCTGGCTTCAAAACGGACGTCTCTTATTCTGAATAAATGGAAATATTACCTTCCCCTTTTTTGGAAATGTCGTTTTTTTGTGTGGTATCAACCAGAAAGGATCCATATAAAAACATTATCCAAGCATTTCCTTGACTTTCTAGGTTATCTT------TCAAATGCA------AGTATACGCTTCAACCCTTCGGTGGGTCGAAGTCAAATGCTAGAAAATTCATTTATAATA------AATAATATTATTAAG---------ACGTTTGATACCATAGTTCCAATTATGCCTTTGGTTGGATCATTGGCTAAAGCGAAAGTTTGTGACGTCTTAGGTCACCCCATTAGTAAG---TTGATCTGGGCTGATTTATCAGATTATGATATTATTGACTTATTTTGGCGTATATGCAGAAATCTTTCTCATTATTACAGCGGACGCTCAAAAAAA---AAGAGTTTGTATCAAATAAAGTATATACTTCGACTTTCTTGTACTAGAACTTTAGCTCGTAAATATAAAAGCACTCTACGTGCTTTTTTGAAACGATTAGGCCCGGAATTTTTGGAAGAATTTTTTACGGAAGAGGAGCAAGTTCGTTCGTTGATCTTCTCAAGGTATTCTTTTACTTCGCAAAAGTTATATAGAGAAGGTCGTTTTTGGTATTTTGATATT------------------------------
                </sequence>
                <sequence>
                        <taxon idref="Moquiniella_rubra"/>
                        ------------------------------------TTCAATCGATCAAGTTTGTTCGAAAATGTAAGTTATAACAAAAAGGTTAGGTTACTAATTGTGAAACGATTAATTACTCGAATGTATCACCAGAATTCTTTTCTTATTTCTACTTATGATTATAACTATAACCAAAATGTTTTTTTGGGGCACAACAAACATTTTTATTTGCAAATCATATCGGATAAGTTAGCGGTTATTGTGGAAATGAAACTTTTCCTAGGACTAGTATCTTCTCTT---------GAAGATAATAAAAAAATAGACGAATCTAAAAATTTACGATCAATTCATTCCATATTTCCCTTTTTAGAAGATAAATTCTCTCGTTTAAATTATGTGTCAAATATACTAATACCTTATCCTGTTCATCTTGAAATATTAGTTTTAATTCTTCGTTGTTGGGTGAAAGATGCTTCTTCTTTACATTTTTTACGATTCGTTTTCCACGAGAATCCTAATTGGAACCATTTTTTTTTCCAAAATAAATATATTTCTACCTTT------------TCAAAAAGA------AATCAGAGATTCTTTTTATTCTTATATAATTCTCATGTCTGTGAATACGAATCCATTTTTGTTTTTTTACGTAACCAATCCTATCATTTACGATCAACATTTTTTGGAACCTTTTTTGAGCGAACTATTTTCTATAGAAAAATAAAAAAAGAGTATCTTGTAAATATC------TTTACTAAGGATTTTCAAGCCATA------GCATGTATGTTCAAAGATATTTTTATGCATTATGTTAGGTATCAAGGAAAATCTATTCTGGCTTCAAAATGGACGTTTTTTATTCTGAATAAATGGAACTATTACCTTGCTCTCTTTTGGAAATGTCGTTTTTATGTGTGGTATCACTCAGAAAGG------ATAAAAACATTATCCAAGCATTTCCTTGACTTTCTAGGTTATCTT------TCAAGTGCA------AATATACGATTCAACTCTTCGTTGGGACGAAGTCAAATGATAGAAAATTCATTTCTAATA---AATAATAATATTATTAAG---------ACGTTTGATACCACAGTTCCAATTATACCTTTGGTTGGACCATTGGTTAAAGCGAAAGTTGGTGACGTCTTAGGTCACCCCATTAGTAAGTTGTTGATCTCGTCCGATTTATCAGATTATGATATTATTGACTTATTTTGGCATATATGCAGAAATCTTTCTC-----------------------------------------------------------------------------------------------------------------------------------------------------------------------------------------------------------------------------------------------------------------------------------------
                </sequence>
                <sequence>
                        <taxon idref="Muellerina_eucalyptoides"/>
                        ---------------------------------------------------------GAAAATGTAGGTTATAACACAAAAGTTAGGTTACTAATTGTGAAACGCTTAATTACTCAAATGTATCAACAGAATTATTTTCTTATTTCTACTACTGAT------TCTAACCAAAATACTTTTTGGGGGCACAATAAACATTTTTATTTGCAAATCATGTCGGGTAAATTAGCAGTTATTGTGAAAATTAAATTTTGCCTACATTTATTATCTTCTCTA---------GAAGATAAT---AAAATAGACGAATCTAAAAATTTACGATCAATTCATTCCCTATTTCCCTTTTTAGAAGATAAATTCTCTCATTTAAATTATGTATCAAATAGACTAATACCCTATCCTGTTCATCTTGAAATATTAGTTCTCATTCTTCGTTGCTCGTTGAAAGATGCCTCTTCTTTGCATTTTTTACGATTCGTTTTCCATGAGAATCGTAATCGGAACCTTTTTTTTTTACAAAAGAAATATATTTCCACTTTT------------TCAAAAAGA------AATCAGGGATTCTTTTTATTCTTATATAATTCTCATGTCTGTGAATGCGAATCCATTTTTGTTTTTTTACGTAACCAATCCTATCATTTACGATCAACATTTTTTGGAACCCTTTTTGAGCGAAATTTTTTATATAGAAAAATAAAAAAAGAGCATCTTGTAAATGTA------TTTACTAAGGATTTTCAAGCCATT------TCATGGTTGTTCAAAGATATTTTTATACATTATGTTAGGTATCAAGGAAAATCTATTCTGGCTGCAAAGCGGACGTCTCTTATTCTGAATAAATGGAATTATTACCTTGACCTCTTTTGGAAATGTCGTTTTTATGTGTGGTATCAACCAGAAAGA---AGGATAAATAAATTATCCAAGCATTTCCTTTACTTTCTAGGTTATCTG------TCAAGTTCA------AATATACGATTCAACCCTTCGTTGGGACGAAGTCAAATGCTAGAAAATGCATTTCTAATA------AATAATATTATTAAG---------ACGCTTGATACTACAGTTCCAATTCTGCCTTTGGTTGGATCATTGTCTAAAGCGAAAGTTGATGATGTTTTAGATCACCCCATTAGTAAG---TGGATCTCGTCCGATTTATCAGATTATGATATTATTGACTTATTTTGGTATATATGCAGAACTATTTCTCATTATTACAGCGGAGCCTCAAAAAAA---ACGAGTTTGTATCAAATAAAGTACATACTGCGACTTTCTTGTACTAGAACTTTAGCTCGTAAACACAAAAGTGCTTTACGTGCTTTTTTGAAAAGATTAGGTCCGGAATTTTTGGAAGAATTTTTTACAGAGGAGGAACAAGTTCTTTCGTTGATCTTCTCAAGGTATTCTTTTACTTCGCGTAGGTTATATAGA---------------------------------------------------------
                </sequence>
                <sequence>
                        <taxon idref="Notanthera_heterophylla"/>
                        ------------------------------------------------------------------------------------AGGTTACTAATTGTGAAACGCTTAATTACTGGAATGTATCGACAGAATTATTTTCTGATTTCTAATAATGAT------TCTAACCAAAAGACTTTTTTTGGGCATAACAAACATTTTAATTTTAAAATCCTATCGGGTAAATTAGCAGTTATTGTAGAAATGAAACTTTCCCTGTGCTTAGTATCTTTCCCC---------GAAGATAAG---AAAATAGACGAATCTCAATATTTAGGATCAATTCATTCCACATTTCCATTTTTAGAAGAGAAATTGTCCCATTTAAATTATGTGTCAAATATACTAATACCTTATCCTGTTCATCTTGAAATCTTGATTCTAATTCTTCATTACCGGGTGAAAGATGCACCTTCTTTGCAACTTTTACGATTTGTTTTCCATGAGATTCGTAATTGGAACCTT---TTTTTTCCCAATTAATATATTTCC------------------------AGA------AATCAAAGATTATTCTTATTCTTATATAATTCTCATGTCTGTGAATACGAATCCATTTTTGTTTTTTTACGTAACCAATCCTATCATTTACGATCAACATTTTTTGGAACCCTTTTTGAGCGAATTTTTTTCTATGGAAAAAGAAAAGGGGGGTATCTTGTAAATGTT------TTTACTAAGGATTTTCAAGCTATT------TCATGGAGGTTCAAAGATCCCTTTATGCATTATGTTAGGTATCAAGAAAAGTCGATTCTGGCTTCAAAACGAACGTTTCTTATTTTGAATAAATGGAAATATTACCTTACCCTCTTTTGGAAATATCGCTTTTATGTGTGGTATCAATCCGAAAGGATCCATATAAAAACATTATCCAAGCATTTTCTTTACTTTCTAGGTTATCTT------TCAAGTGCA------AGTATACGATTCAACCCCTCGGTGGGACGAAGTCAAATGATAGAAAATTCATTTATAATA------AATAATATTATTAAG---------ACATTTGGTACCATAGTTCCAATTATGCCTTTGGTTGGGTCATTGGCTAAAGCGAGAGTTTTTGACGTCTTAGGTCGCCCCGTTAGTAAA---TCGGCCCGGGCCGATTTATCAGATTATGATATTATTGGCTTATTTTGGCGTATATGCAGAAATCTTTCT------------------------------------------------------------------------------------------------------------------------------------------------------------------------------------------------------------------------------------------------------------------------------------------
                </sequence>
                <sequence>
                        <taxon idref="Nuytsia_floribunda"/>
                        -------------------------------------------------GTTTGTTAGAAAATGTAGGTTATAACAAAAAATTCAGGTTACTAATTGTGAAACGTTTAATTACTCGAATGTATCAACAGAATTCTTTGCTTATTTCTACTAATGAT------TTTAACCAAAATACCCTTTTTGGTCACAAAAAAAATTTGTATTTTCAAATCATATCGGGTAGATTAGCAATTGTTGTGGAAATTATACTTTCCCTATGCTTAGTATCTTCCCTC---------GAAAAGAAG---AAAGTAGCCGAATCTAAAAATTTACGATCAATTCATTCCATATTTCCTTTTTTAGAAGATAAATTCTCCCATTTAAATTATGTGTCAAATATACTAATACCCTATCCTGTTCATCTTGAAATCTTGATTCTAATTCTTCGTTACTGGGTGAAAGATCCCTCTTCTTTGCATTTTTTACGATTCGTTTTCCACAAGAATCATAATTGGAACCCTTTTATTTTCCCAAAGAAATATATTTCCACCCTT------------TCAAAAAGA------AATCAAAGATTGTCCTTATTCTTATATAATTCTCATGTCTGTGAATACGAATCCATTTACGTTTTTTTACGTAACCAATCTTCTCATTTACGATCAACATTTCTTGGAACCCTTTTTGAGCGAATTTTTTTCTATGGAAAAATAAAAAAAGAGTATCTCGTAAATGTC------TTTACTAAGGATTTTCAAGCTATT------TCATGGCTGTTCAAAGATCCTTTCATGCATTATGTTAGGTATCAAGGGAAATTCATTCTGGCTTCAAAACGGACGTCTCTTCTGCTGAATAAATGGAAATATTACCTTGCCCTTTTTTGGAAATGTCGTTTTTATGTGTGGTCTCAACCAGAAAGGCTCCATATAAATACATTATCCAAGCATTTCCTCGGCTTTCTAGGCTATCTT------TCAAGTGCA------AGTATGCGATTAAACCCTTCAGTGGGACGAAGTCAAATGCTAGAAAATTCATTTATAATA------AATAATGTTATTAAG---------ACGTTTGATACCACAGTTCCAATTATTCCTTTGGTTGGATCGTTGGCTAAAGCGAAAGTTTGTGACGTCTTAGGGCACCCCATTAGTAAG---TTGGTCTGGGCCGATTTATCCGATTATGATATTATTGACTTATTTTGGCGTATATGCAGAAATCTTTCTCATTATTACAGCGGAGCCTCAAAAAAA---AAGAGTTTGTATCAAATAAAGTATATACTTCGACTTTCTTGTACTAGAACTTTAGCTCGTAAACACAAAAGCACTCTGCGCGCTTTTTTGAAAAGATTAGGTCCAGAATTTTTGGAAGAATTTTTTACGGAGGACGAACAAGTTTTTTCTTTGATCTTATCAAGATATTCTTGTACTTCGCGCAGTTTATATAGAGAA------------------------------------------------------
                </sequence>
                <sequence>
                        <taxon idref="Oedina_pendens"/>
                        ---------------------------------------------------TTGTTCGAAAATGTAATTTATGACAAAAAGGTTAGATTACTAATTGTGAAACGATTAATTACTCGAATGTATCACCAGAATTCGTGTCTTATTTCTACGTATGAT------TATAACCAAAATGCTTTTTTTGGGCACAACATACATTTTTATTTGCAAATCATATCGTGTAAGTTAACAATTATTGTTGAAATTAAACTTTTCCTAGGCTTAGTATCTTCTCTT---------GAAGATAAT---AAAATAGACGAATCTAAAAATTTACGATCAATTCATTCCATATTTCCCTTTCTAGAAGATAAATTCTCCCGTTTAAATTATGTGTCAAATATACTAATACCTTATCCTGTTCATTTTGAAATATTGGTTTTAATTCTTCGTTGTTGGGTGAAAGATGCTTCTTCTTTACATTTTTTACGATTCGTTTTCCACGAAAATCATAATTGGAACCATTTTTTTTTCCAAAATAACTATAGTTACACCCTT------------TCAAAAAGA------AATCAGAGATTATTTTTATTCTTATATAATTCTCATGGCTATGAATATGAATCCATTTTTGGTTTTTTACGTAACCAATCCTATCATTTACGATCAACATTTTTTGGAACCTTTTTTGAGCGAACTATTTTCTATGGGAAAATTAAAAAAGAGTATCTTGTAAATGTC------TTTACGAAGGATTTCCAAGTCATA------TCATGTATGTTCAAAGATATTTTTATGCATTATGTTAGGTATCAAGGAAAATCTATTTGGTCTTCAAAATGGACGTTTTTTATTCTAAATAAATGGAACTATTACCTTGCTCTCTTTTGGAAATGTCGTTTTTATGTGTGGTATCAATCAGAAAGG------ATAACAACATTATCCAAGCATTTCCTTGACTTTCTAGGTTATCTT------TCAAGTGCA------AATATACAATTCAATCCTTCGTTGGGACGAAGTCAAATGATAGAAAATTCATTTATAATA---AATAATAATATTATTAAG---------ACGTTTGATACCACAGTTCAAATTATACCTTTGGTTGGACCATTGGTTAAAGCGAAAGTTGGTGACGTCTTAGGTCACCCCATTAGTAAG---TTGATCTCGGCCGATTTATCAGATTATGATATTATTGACTTATTTTGGTATATATGCAGAAATCTTTCTCATTATTACAGCGGAGCTTCAAAAAAA---AATAGTTTGTATCAAATAAAGTATATACTTCGACTTTTGTGTACTAGAACTTTAGCTCGTAAACACAAAAGCGCTTTACGTGCTTTTTTGAAAAGATTAGTTCCAGAAGTTTTGGAAGAATTTTTTATGGAGGAGGGGCAAGTTCTTTCGTTGATCTTCTCAAGGTATTCTTTTCCTTCGCGGAGATTGTATAGAGAAGGTCGTATTTGGTATTTGGATATTTAT---------------------------
                </sequence>
                <sequence>
                        <taxon idref="Oncocalyx_sulfureus"/>
                        ---------------------------------------AATCGATCAAGTTTGTTCGAAAATATAAGTTATGACAAAAAGGTTAGGTTACTAATTGTGAAACGATTAATTACTCGAATGTATCACCAGAATTCTTTTCTTATTTCTACTTATGAT------TATAACCAAAATGCTTTTTTTGGGCACAACAAACATTTTTATTTGAAAATCATATCGTGTAAGTTAGCGGTTATTGTGGAAATTAAACTTTTCCTAGGCTTAGTATCTTCTCTT---------GAAGATAATAAAAAAATCGACGAATCTAAAAATTTACGATCAATTCATTCCATATTTCCCTTTCTAGAAGATAAATTCTCCCGTTTAAATAATGTGTCAAATATACTAATACCTTATCCTGTTCATCTTGAAATATTGGTTTTAATTCTTCGTTGTTGGGTAAAAGATGCGTCTTCTTTACATTTTTTACGATTCGTTTTCCACGAAAATAATAATTGGAACCATTTTTTTTTCAAAAATAACTATATTTCCATCCTT------------TCAAAAAGA------AATCAGAGATTATTTTTATTCTTATATAATTCTCATGTCTGTGAATATGAATCCATTTTTGTTTTTTTACGTAACCAATCCTATCATTTACGATCAACATTTTTTGGAACCTTTTTTGAGCGAACTATTTTCTATGGAAAAATAAAAAAAGAGTATCTTGTAAATGTC------TTTACTAAGGATTTTCAAGCCATA------TCATGTATGTTCAAAGATATTTTTATGCATTATGTTAGGTATCAAGGAAAATCTATTTTGGCTTCAAAATGTACGTTTTTTATTCTGAATAAATGGAACTATTACCTTGCTCTCTTTTGGAAATGTCGTTTTTATGTGTGGTATCAATCAGAAAGG------ATAAAAACATTATCCAAGCATTTCCTTGACTTTCTAGGTTATCTT------TCAAGTGCA------AATATACGATTCAATCCTTCGTTGGGACGAAGTCAAATGATAGAAAATTCATTTATAATA---AATAATAATATTATTAAG---------ACGTTTGATACCACAGTTCCAATTATACCTTTGGTTGGACCAGTAGGTAAAGCAAAAGGTGGTGATATCTTAGGTCACCCCATTAGTAAG---TTGATCTCGTCCGATTTATCAGATTATGATATTATTGACTTATTTTGGCATATATGCAGAAATCTTTCTCATTATTACAGCGGATCTTCAAAAAAA---AATAGTTTGTATCAAATAAAGTATATACTTCGACTTTCATGTACTCGAACTTTAGCTCGTAAACACAAAAGCGCTTTACGTGCTTTTTTCAAAAGATTAGTTCCAGAAGTTTTGGAAGAATTTTTTATGGAGGAGGAGCAAGTTCTTTCGTTTATCTTCTCAAGGTGTTCTTTTCCGTCGCGGAGATTGTATAGAGAAGGTCGTATTTGGTATTTGGATATTTAT---------------------------
                </sequence>
                <sequence>
                        <taxon idref="Oryctanthus_occidentalis"/>
                        ------------------------------------------AGAGCAAGTTTGTTCGAAAATGTAGGTTATGATAAAAAGTTTAGGTTACTAATTGTGAAACGCTTAATTACTCGAATGTATCAACAGAATTATTTTATTATTTCTACTAATGAT------TCTAACCAAAATCCTTTTTGGGGGCACAACAAATATTTTTATTTTCAAATCTTATCGGGTAAATTAGCAGTTATTGTGGAAATGAAACTTTCCCTATGCTTAGTATCTTCCCTC---------GAAGATAAG---AAAATAGACGAATACCAAAATTTACGATCAATTCATTCCATATTTCCCTTTTTAGAAGATAAATTCTCCCATTTAAATTATGTGTCAAATATACTAATACCGTATCCTGTTCATCTTGAAATCTTGATTCTAATTCTTCGTTACTGGTTGAAAGACGTCTCTTCTTTGCATTTTTTACGATTCGTTTTCCACGAGAATCGTAATTGGAATCTT---TTTTTTCCAAAGAAATATATTTCCACTCTTTTAAATTTAAAAATAAAAAGA------AATCAAAGATTATTC------TTATATAATTCTCATGTCTGTGAATACGAATCCATTTTTGTTTTTTTACGTAACCAATCCTATCATTTACGATCAACATCTTTTGGAACCCCTTTTGAGCGAATTTTCTTCTATGGAAAAATAAAAAAAGAGTTTTTTGTAAATGTC------TTTACTAAGGATTTTCAAGTTATT------TCATGGCTGTTCAAAGATCCTTTTATGCATTATGTTAGGTATCAAGGAAAATCTATTCTGGCTTCAAAACGGGCGTCTCTTATTCTGAATAAATGGAAATATTATCTTGCCCTCTTTTGGAAATGTCGTTTTTATGTGTGGTATCAACCAGAAAGGATTCATATAAAAACATTATCCAAGCACTTTCTTGACTTTCTAGGTTATCTTTCAATTTCAAGTGCA------AGTATACGATTCAACCCTTCGGCGGGACGAAGTCAAATGCTAGAAAATTCATTTTTCATA------AATAATATTATTAAG---------ACGTTTGATACCACAGTTCCAATTATGCCTTTGGTTGGATCGTTGGCTAAAGCAAAAGTTTGTGACGTCTTAGGTCACCCCATTAGTAAG---TTGGTCTGGTCCGATTTATCAGATTATGATATTATTGATTTATTTTGGCATATATGCAGAAATCTTTCTCATTATTACAGCGGAGCCTCAAAAAAA---AAGAATTTGTATCAAATAAAGTATATACTTCGACTTTCTTGTACTAGAACTTTAGCTTGTAAACACAAAAGCACTCTACGTGCTTTTTTGAAAAGATTAGGTCCGGAATTTTTTGAAGAATTTTTTACGGAGGAGGAACAAGTTCTTTCGTTGATCTTTTCAAGGTATTCTTTTACCTCGCGGCGGTTGTATAGAGAA------------------------------------------------------
                </sequence>
                <sequence>
                        <taxon idref="Passovia_pyrifolia"/>
                        ------------------------------------------------------------------------------------------------GTAAAACGCTTAATTACTCGAATGTATCAACAGAATTATTTTATTATTTATACTAATGAT------TCTAACAAAAATACTTTTTTGGGGCACAACAAATATTTTTATTTTCAAATCTTATCGGGTAAATTAGCATTTATTGTGGAAATTAAACTTTCCCTATGCTTAGTATCTTCCCTC---------GAAGATAAT---AAAATAGATGAATACCAAAATTTACGGTCAATTCATTCCATATTTCCCTTTTTAGAAGATCAATTCTCCCATTTAAATTATGTGTCAAATATACTAATACCCTATCCTGTTCATCTTGAAATATTGATTCTAATTCTTCGGTACTGGGTGAAAGACGTCTCTTCTTTGCATTTTTTACGATTCGTTTTCCACGAGAATCGTAATTGGAATCTT---TTTTTTACAAAGAAATATATTTCCACTTTT------------TGTAAAATC------AATAAAAGATTATTCTTATACTTATATAATTCTCATGTCTGTGAATACGAATCCATTTTTGTTTTTTTACGTAACCAATCCTATCATTTACGATCAACATCTTTTGGAACCCCTTTTGAGCGAATTTTCTTCTATGGAAAAATAAAAAAAGAGTTTTTTTTGAATATA------TTTACTAAGGATTTGCAAGTTATT------TCATGGCTGTTCAAAGATCCTTTTATGCATTATGTTAGGTATCAAGGAAAATCTATTCTGGCTTCAAAACGGGCGTCTCTTATTCTTAATAAATGGAAATATTATCTTGCCCTCTTTTGTAAATTTCGTTTTTATGTGTGGTATCAACCAGAAAGGATTCATATAAAAATTTTATCCAAGCACTTTATTGACTTTATAGGTTATCTTTCAATTTCAAGTGCA------AGTATACGAGTCAACCCTTCGGCAGGACGAAGTCAAATGCTAGAAAATTCATTTTTAATC------AATAATATTATTAAG---------ACGTTTGATACTACAGTTCCAATTATGCCTTTGGTTGGATCGTTGGCTAAAGCAAAAGTTTGTGACGTATTAGGTCAACCCATTAGTAAG---TTGGTCTGGTCCGATTTATCAGATTTTGATATTCTTGACTTATTTTGGCGTATATGCAGAAATCTTTCTCATTATTACAGCGGAGCCTCAAAAAAAAAAAATAGTTTGTATCAAATAAAGTATATAATTCGACTTTCTTGTACTAGAACTTTAGCTTGTAAACACAAAAGCACTCTACGTTCTTTTTTGAAAAGATTAGGTTCAGAATTTTTTGAAGAATTTTTTACGGAGGAGGAGCAAGTTCTTTCG------------------------------------------------------------------------------------------------------
                </sequence>
                <sequence>
                        <taxon idref="Peraxilla_tetrapetala"/>
                        ------------------------------------------------------------------------GACAAAAAATTTAGATTACTAATTGTGAAACGCTTAACTACTCGAATGTATCAACAGAATTATTTTCTTATTTCTACTAATAAT------TCTAACCTAAATCCTTTTTTTGGGCACAACAAACATTTTTATTTTCAAATCATATCGGGTAAATTAGAAGTTATTGTGGAAATAAAACTTTCCCTATGCTTAGTATCTTCCCTA---------GAAGATAAG---AAAATAGACGAATCTAAAAATTTACGATCAATTCATTCCACATTTCCCTTTTTAGAAGATAAATTCTCCCATTTAAATTATGTGTCAAATATACTAATACCCTATCCTGTTCATCTTGAAATCTTGATTCTAATTCTTCGTTACTGGGTGAAAGATGCCTCTTCTTTGCATTTTTTACGATTCGTTTTCCACGAGAATCTTAATTGGAACCCCCTTTTTTTTTCAAAGAAATATATTGACACTCTT------------TCAAAAAGA------AATCAAAGATTATTCTTATTTTTATATAACTCTCATGTCTGTGAATACGAATCCATTTTCGTTTTTTTACGTAACCAATCCTATCATTTACGATCAACATTTTTTGGAACCCTTTTTGAGCGAATTTTTTTCTATGGAAAAATAAAAAAAGAGTATCTTGTAAATGTC------TTTACTAAGGATTTTAAAGCTATT------TCATGGCTGTTCAAAGATCCTTTTATGCATTATGTTAGGTATCAAGGAAAATCGATTCTGGCTTCAAAACAGACGTCTCTTATTCTGAATAAATGGAAATATTACCTTGACCTCTTTTGGAAATGTCGTTTTTATGTGTGGTATCAACCAGAAAGGATCCATATAAAAACATTATCCAAGCCTTTCCTTGACTTTCTAGGTTATCTT------TCAAGTGCA------AGTATACGATTCAACCCTTCGGTGGGACGAAGTCAAATGCTAGAAAATTCATTTATAATA------AATAATATTATTAAA---------ACGTTTGATACCACAGTTCCAATTATGCCTTTGGTTGGATCATTGGCTAAAGCGAAAGTTTGTGACGTCTTAGGTCACCCCATTAGTAAG---TTGGTCTGGGCCGATTTATCAGATTATGATATTATTGACTTATTTTGGCGTATATGCAGAAATCTTTCTCATTATTACAGCGGAGCCTCAAAAAAA---AATAGTTTGTATCAAATAAAGTATATACTTCGACTTTCTTGTACTAGAACTTTAGCTCGTAAACATAAAAGCACTCTACGTGCTTTTTTGAAAAGATTAGGTCCGGAATTTTTGGAAGAATTTTTTACGGAAGAGGAGCAAATTCTTTCGTTGATCTTCTCAAGGTATTCTTTTACTTCGCGGAGGTTATATAGAGAAGGTCGTTT----------------------------------------------
                </sequence>
                <sequence>
                        <taxon idref="Phragmanthera_crassicaulis"/>
                        -------------------------------------------------GTTTGTTCGAAAATGTAAGTTATGACAAAAAGGTTAGGTTACTAATTGTGAAACGATTAATTACTCGAATGTATGACCAGAATCCTTTTCTTATTTATACTTATGAT------TATAACCAAAATGTTTTTTTTGGGCACAACAAACATTTTTATTTGCAAATCATATCGGGTAAGTTAGCGGTTATTGTGGAAATGAAACTTTTCCTAGGCCTAGTATCTTCTCTT---------GAAAATAATAAAAAAATAGACGAATCTAAAAATTTACGATCTATTCATTCCATATTTCCCTTTTTAGAAGATAAATTCTCCCGTTTAAATTATGTATCAAATATACTAATACCTTATCCTGTTCATCTTGAAATATTAGTTTTAATTCTTCGTTGTTGGGTGAAAGACGCTTCTTCTTTACATTTTTTACGATTCGTTTTCCACGAGAATCGTAATTGGAATCATTTTTTTTTCCAAAATAAATATATTTCTACCCTT------------TCAAAAAGA------AATAAGAGATTATTTTTATTCTTATATAATTCTCATGTCTGTGAATACGAATCCATTTTTATTTTTTTACGTAACCAATCCTATCATTTACGATCAACAGTTTTTGGAACCTTTTTTGAGCGAACTATTTTCTATGGAAAAATAAAAAAAGAGTATCTTGTAAATGGC------TTTACTAAGGATTTTCAAGCCATA------TCATGTATGTTCAAAGATATTTTTATGCATTATGTTAGGTATCAAGGAAAATCTATTCTGGCTTCAAAATGGACGTTTTTTATTCTGAATAAATGGAACTATTACCTTGCTCTCTTTTGGAAATGTCGTTTTTATGTGTGGTATCAATCAGAAAGG------ATAAAAACATTATCCAAGCATTTCCTTGACTTTCTAGGTTATCTT------TCAAGTGCAAATACAAATATACGATTTAACCCTTCGTTGGGAAGAAGTCAAATGATAGAAAATTCATTTATAATA---AATAATAATATTATTAAG---------ACATTTGATACCACAGTTCCAATTATACCTTTGGTTGGACCATTGGTTAAAGCAAAAGTTGGTGACGTCTTAGGTCACCCCATTAGTAAGTTGTTGAGCTCGTCCGATTTATCAGATTATGATATTATTGACTTATTTTGGCATATATGCAGAAATCTTTCTCATTATTACAGCGGATCTTCCAAAAAA---AAAAATTTGTATCAAATAAAGTATATACTTCGATTTTCATGTACTAGAACTTTAGCTCGTAAACACAAAAGTGCTTTACGTGCTTTTTTGAAAAGATTAGTTCCAGAAGTTTTGGAAGAATTTTTTATGGAGGAGGAGCAAGTTCTTTCGTTGATCTTCTCAAGGTATTCTTTTCCTTCGCAGAGATTGTATAGAGAAGGTCGTATTTGG------------------------------------------
                </sequence>
                <sequence>
                        <taxon idref="Scurrula_ferruginea"/>
                        CAGGAGTATATTTATGCACTTACTCATAAGCGTAGTTTCAATCGATCAAGTTTGTTCGAAAATGTAGGTTATGACAAAAAGGTTAGGTTACTAATTGTGAAACGCTTAATTACTCGAATGTATCACCAGAATTCTTTTCTTATTTCGACTTATGAT------TATAACCAAAATGATTTTTTGGGGCACAACAAGCTTTTTTGTTTTCAAATCATATCGAGTAAGTTAGCAGTTCTTGTAGAAATTAAACTTTTCCTAGGCGTAGTATCTTCTCTT---------GAAGATAAT---AAAATAAACGAATCTAAAAATTTACGATCAATTCATTCCATATTTCCCTTTTTAGAAGATCAATTCTCCCGTTTAAATTATGTGTCAAAGATATTAATACCTTATCCTGTTCATCTTGAAATATTGGTTTTAATTCTTCGTTGTTGGGTGAAAGATGCTGCTTCTTTACATTTTTTACGATTCGTTTTCCACGAGAATCGTAATTGGAACCTTTTTTTTTTTCCAAATAAATATATTTCCAACCTT------------TCAAAAAGA------AATCAGAGATTATTTTTATTCTTATATAATTCTCATGTCTGTGAATACGAATCGATTTTTGTTTTTTTACGTAACCAATCCTATCATTTACAATCAACATTTTTTGGAACCTTTTTTGAGCGAACTATTTTCTATGGAAAAATCAAAAAAGAGTATCTTGTCAATGTC------TTTACTAAGGATTTTCAAGCCATA------TCATGTATGTTCAAAGATATTTTTTTGCATTATGTTAGGTATCAAGGAAAATCTATTCTGGCTTCAAAATGGACGTTTTTTATTCTTAATAAATGGAACTATTACCTTGCTCTCTTTTTAAAATGTCGTTTTTATGTGTGGTATCAATCAGAAAGG------ATAAAAACATTATCCAAGCATTTCCTTTACTTTCTAGGTTATCTT------TTAAGTGCA------AATATACTATTCAACCCTTCGTTGGCGCGAAGTCAAATGATCGAAAATTCATTTCTAATA------AATAATATTATTAAG---------ACGTTTGATACCACAGTTCCAATTATACCTTTGGTTGGACCATTAGTTAAAGCGAAAGTTGGTGACGTCTTAGGTCACCCCATTAGTAAG---TTGATATCGGCCGATTTATCAGATTATGATATTATTGACTTTTTTTGGCATATATGCAGAAATATTTTTCATTATTACAGAGGAGCTTCCAAAAAA---AATAGTTTGTACCATATAAAGTATATACTTCGACTTTCTTGTACTAGAACTTTAGCTCGTAAACACAAAAGCGCTTTACGTGCTTTTTTGAAAAGATTAGGTCCAGAAGTTTTGGAAGAATTTTTGATGGAGGAGGAGCAAGTTCTTTCGGTGATCTTCTCAAGGTATTCTTTTCCTTCGCAGAGATTGTACAGAGAAGGTCGTATTTGGTATTTGGATATTTATTATTTGTATCAACGATCTAGTCAATCA
                </sequence>
                <sequence>
                        <taxon idref="Socratina_bemarivensis"/>
                        ------------------------------------------CGATCAAGTTTGTTCGAAAATGTAAGTTATGACAAAAAGGGTAGGTTACTAATTGTGAAACGATTAATTACTCGAATGTATCACCAGAATTCTTTTCTTATTTCTACTTATGAT------TATAACCAAAATGCTTTTTTTGGGCACAACAAACATTTTTATTTGCAAATCATATCGGGTAAGTTAGCGGTTATTGTGGAAATTCAACTTTTCCTAGGCTTAGTATCGTCTCTT---------GAAGATAAT---AAAATAAACGAATCGAAAAATTTACGATCAATTCATTCCATATTTCCCTTTTTAGAAGATAAATTCTCTCGTTTAAATTATGTGTCAAATATACTAATACCTTATCCTGTTCATCTTGAAATATTGGTTTTAATTCTTCGTTGTTGGGTGAAAGATGCTTCTTCGTTACATTTTTTACGATTCGTTTTCCACGAAAACGCTAATTGGAATCATTTTTTTTTCCAAAATAACTATATTTCCACTCTT------------TCAAAAAGA------AATCCGAGATTATTTTTATTCTTATATAATTCTCATGTCTGTGAATATGAATCCATTTTTGTTTTTTTACGTAACCAATCCTATCATTTACGATCAACATTTTTTGGAACCTTTTTTGAGCGAACTATTTTCTATGGAAAAATAAAAAAAGAGTATCTTGTAAATGTC------TTTACTAAGGATTTTCAAGCCATA------TCATGTATGTTCAAAGATATTTTTATGCATTATGTTAGGTATCAAGGAAAATCTATTCTGGCTTCAAAATGGACGTTTTTTATTCTGAATAAATGGAACTATTACCTTGCTCTCTTTTGGAAATGTCGTTTTTATGTGTGGTATCAATCAGAAAGG------ATAAAAACATTATCCAAGCATTTCCTTGACTTTCTAGGTTCTCTT------TCAAGTGCA------AATATACGATTCAACCCTTTGTTGGGACGAAGTCAAATGATACAAAATTCATTTATAATA---AATAATAATATTATTAAG---------ACGTTTGATACCACAGTTCCAATTATACCT------------------------------GGTGACGTCTTAGGTCACCCCATTAGTAAG---TTGATCTCTTCGGATTTATCCGATTATGATATTATTGACTTATTTTGGCATATATGCAGAAATCTTTCGCATTATTACAGCGGAGCTTCAAAAAAA---AATAGTTTGTATCAAATAAAGTATATACTTCGACTTTCGTGTACTAGAACTTTAGCTCGTAAACACAAAAGCACTTTACGTGCTTTTTTGAAAAGATTAGTTCCAGAAGTTTTGGAAGAATTTTTTATGGAGGAGGAA-AAGTTCTTTCGTTGATCTTCTCAAGGTATTCTTTTCCTTCACAGAGATTGTATAGAGAAGGTCGTATTTGG------------------------------------------
                </sequence>
                <sequence>
                        <taxon idref="Struthanthus_oerstedii"/>
                        ---------------------------------------------------TTGTTCGAAAATGTAAGTTATGACAAAAAGTTTAGGTTACTAATTGTGAAACGCTTAATTACTCGAATGTATCAACAGAATTATTTGTTTATTTATACTAATGAT------TCTAACCAAAATACTTTTTGGGGACACAACAAATATTTTTATTTTCAAATCCTATCGGGTAAATTAGCAGTTATTGTGGAAATTAAACTTTCCCTATACTTAGTATCTTCCCTC---------GAAGATAAG---AAAATAGATGAATTCCAAAATTTACGATCAATTCATTCCATATTTCCCTTTTTAGAAGAAAAATTCTCCCATTTAAATTATGTGTCAAATATACTAATACCCTATCCTGTTCATCTTGAAATCTTGATTCTAATTCTTCGTTACTGGGTGAAAGACGCCTCTTCTTTGCATTTTTTAAGATTCGTTTTCCACGAGAATTGTAATTGGAATCTT---TTTTTTCCAAAGAAATTTATTTTCACTCTA------------------AGA------AATCAAAGATTATTC------TTATATAATTCTCATGTCTGTGAATACGAATCCATTTTTGTTTTTTTACGTAACCAATCCTATCATTTACGATCAACATTTTTTGGAACCTCTTTTGAGCGAATTTTCTTCTATGGGAAAAATAAAAAAGAGTTTTTCGTAAATGTC------TTTACTAAGGATTTTCAAGTTATT------TCATGGCTGTTCAAAGATCCTTTTATGCCTTATGTTAGGTACCAAGGAAAATCTATTCTGGCTTCAAAACGGGCGTCTCTTATTCTGAATAAATGGAAATCTTATCTTGCCCTCTTTTGGAAATGTCGTTTTTATGCGTGGTATGACCCAGAAAGGATTCATATACAAGCCTTATCCAAGCACTTTCTTGACTTTCTAGGTTATCTT------TCAAGTGTA------AGTATATGC------CCTTCGTCGGGACGAAGTCAAATGCTAGAAAATTCATTTTTAATA------AATAATATTATTAAG---------ACGTTTGATACCACAGTTCCAATTATGCCTTTGGTTGGATCGTTGGCTAAAGCAAAAGTTTGTGACGTCTTAGGTTACCCCATTAGTAAG---TTGGTCTGGTCCGATTTATCAGATTATGATATTATTGACTTATTTTGGCGTATATGCAGAAATCTTTCTCATTATTACAGCGGAGCCTCAAAAAAA---AAGAGTTTGTATCAAATAAAGTATATACTTCGACTTTCTTGTACTAGAACTTTAGCTTGTAAACACAAAAGCACTCTACGTGCTTTTTTGAAAAGATTAGGTCCGGAATTTTTTGAAGAATTTTTTACGGGGGAGGAGCAAGAACTTTCGTTGATCTTTTCAAGGTATTCTTTTACCTCGCGGCGGTTGTATAGAGAA------------------------------------------------------
                </sequence>
                <sequence>
                        <taxon idref="Struthanthus_woodsonii"/>
                        --------------------------------------------------------------------------------------------------------------GACTCGAATGTATCAACAGAATTATTTGTTTATTTCTACTAATGAT------TCTAACCAAAATATTTTTTTGGGACACAACAAATATTTTTATTTTCAAATCCTATCGGGTAAATTAGCAGTTATTGTGGAAATTAAACTTTCCCTATACTTAGTATCTTCCCTC---------GAAGATAAG---AAAATAGATGAATTCCAAAATTTACGATCAATTCATTCCATATTTCCCTTTTTGGAAGAAAAATTCTCCCATTTAAATTATGTGTCAAATATACTAATACCCTATCCTGTTCATCTTGAAATCTTGATTCTAATTCTTCGTTACTGGGTGAAAGACGCCTCTTCTTTGCATTTTTTACGATTCGTTTTACACGAGAATCGTAATTGGAATCTT---TTTTTTCCAAAGAAATTTATTTTCACTCTT------------TCAAAAAGA------AATCAAAGATTATTC------TTATATAATTCTCATGTCTGTGAATACGAATCCATTTTTGTTTTTTTACGTAACCAATCCTATCATTTACGATCAACATTTTTTGGAACCTCTTTTGAGCGAATTTTCTTCTATGGAAAAATAAAAAAAGAGTTTTTTGTAAATGTC------TTTACTAAAGATTTTCAAGTTATT------TCATGGCTGTTCAAAGATCCTTTTATGCATTATGTTAGGTATCAAGGAAAATCTATTCTGGCTTCAAAACGGGCGTCTCTTATTCTGAATAAATGGAAATATTATCTTGCCCTCTTTTCGAAATGTCGTTTTTATGCGTGGTATCAACCAGAAAGGATTCATATAAAAACATTATCCAAGCACTTTCTTGACTTTCTAGGTTATCTT------TCAAGTGCA------AGTATACGC------CCTTCGTCGGGACGAAGTCAAATGCTAGAAAATTCATTTTTAATA------AATAATATTATTAAG---------ACGTTTGATACCACAGTTCCAATTATGCCTTTGGTTGGATCGTTGGCTAAAGCAAAAGTTTGTGACGTCTTAGGTTACCCCATTAGTAAG---TTGGTCTGGTCCGATTTATCAGATTATGATATTATTGACTTATTTTGGCGTATATGCAGAAATCTTTCTCATTATTACAGCGGAGCCTCAAAAAAA---AAGAGTTTGTATCAAATAAAGTATATACTTCGACTTTCTTGTACTAGAACTTTAGC----------------------------------------------------------------------------------------------------------------------------------------------------------------------------------------------------
                </sequence>
                <sequence>
                        <taxon idref="Taxillus_chinensis"/>
                        ---------------------------------------------------TTGTTCGAAAATGTAGGTTATGACAAAAAGGTTAGGTTACTAATTGTGAAACGCTTAATTACTCGAATGTATCACCATAATTATTTTCTTATTTCTACTTATGAT------TATAACCAAAATTCTTTTTTGGGGCACAACAAACTTTTTTTTTTTCAAATCATATCGAGTAAGTTAGCAGTTATTGTAGAAATTAAACTTTTCCTAGGCGTAGTATCTTCAAGA---------GAATATAAT---CAAATAGACGAATCTAAAAAGGTACGATCAATTCATTCCATATTTCCCTTTTTAGAAAATCAATTCTCCCGTTCAAATTATGGGTCAAAAATACTAATACCTTATCCGGTTCATCTTGAAATATTGGTTTTAATTCTTCGTTGTTGGGTGAAAGATGCTTCTTTTTTACATTTGTTACGATTCATTTTCCACGAGAATCGTAATTGGAACCTTTTTTTTTTCCAAAATCAATCTATTTACAACCTT------------TCAAAAAGA------AATCAAAGATTCTTTTTCTTCTTATATAATTCTCATGCCGGGGAATACAAATATATTTTTGTTTTTTTACGTAACCAATCCTATCATTTACAATCAACATTTTTTGGAACCTTTTTTGAGCGAACTATTTTCTATGGAAAAATAAAAAAAGAGTATCTTGTCAATGTC------TTTACTAAAGATTTTCAAGCCATA------TCATGTATGTTCAAAGATATTTTTTTGCATTATGTTAGGTATCAAGGAAAATCGATTACGGCTTCAAAATGGACGTTTTTTATTCTTAATAAATGGAACTATTACCTTGCTCTCTTTTTTAAATGTCGTTTTTATGTGTGGTATCAATCAAAAAGG------ATAAAAACATTATCCAATCATTTCCTTTACTTTCTAGGTTATCTT------TTAAGTGCA------AATATACGATTCAACCCTTCGTTGGCGCGAAGTCAAATGATAGAAAATTCATTTCTAATA------AATAATATTATTAAG---------ACGTTTGATACCACAGTTCCAATTATACCTTTGGTTGGACCATTGGTTAAAGCGAAAGTTGGTGACGTCTTAGGTCACCCCATTATTAAG---TTTATATCGGCCGATTTATCAGATTATGATATTATTGACTTATTTTGGCATATATGCAGAAATCTTTTTCATTATTACAGCGGAGCTTCCAAAAAA---AAGAGTTTGTATCATATAAAGTATATACTTCGACTTTATTGTACTAGAACTGTAGCTCGTAAACACAAAAGCGCTTTACGTTCTTTTTTGAAAAGATTAGGTCCAGAAGTTTTGGAAGAATTTTTTATGGAGGAGGAGCAAGTTCTTTCGTTGATCTTCTCAAGGTATTCTTTTCCTTCGAAGAGATTGTATAGAGAAGGTCGTATTTGGTATTTGGAT---------------------------------
                </sequence>
                <sequence>
                        <taxon idref="Tripodanthus_acutifolius"/>
                        CAGGAGTATATTTATGCACTTACTCATAATCGTGGTTTAAATCGATCAAGTTTGTTCGAAAATGTAGGTTATGAAAAAAAGTTTAGGTTACTAATTGTGAAACGCTTAATTACTCGAATGTATCAACAGAATTATTTTCTTATTTCTACTAATGAT------TCTAACCAAAATCCTTTTTTGGGGCACAACAAATATTTTGATTTTCAAATCCTATCGGGTAAATTAGCAGTTATTGTGGAAATTAAGCTTTCCCTATGCTTAGTATCTTCCCTC---------GAAGATAAG---AAAATAGACGAATCCCAAAATTTACGATCAATTCATTCCATATTTCCCTTTTTAGAAGATAAATTCTCCCATTTAAATTATGTGTCAAATATACTAATACCCTATCCTGTTCATCTTGAAATCTTGATTCTAATTCTTCGTTACTGGGTGAAAGACGCCTCTTCTTTGCATTTTTTACGATTCGTTTTCCACGAGAATCGTAATTGGAATCTTTTTTTTTTTACAAAGAAATATATTTCCACTCTT------------TCAAAAAGA------AATCAAAGATTATTCTTATTCTTATATAATTCTCATGTCTGTGAATACGAATCCATTTTTGTTTTTTTACGTAACCAATCCTATCATTTACGATCAACTTTTTTTGGAACCCCTTTTGAGCGAATTTTCTTCTATGGAAAAATAAAAAAAGAGTTTTTTGTAAATGTC------TTTACTAAGGATTTTCAAGTTATT------TCATGGCTGTTCAAAGATCCCTTTATGCATTATGTTAGGTATCAAGGAAAATCTATTCTGGCTTCAAAACGGGCGTCTCTTATTCTGAATAAATGGCAATATTATCTTGCCCTCTTTTGGAAATGTCGTTTTTATGTGTGGTATCAACCAGAAAGGATTCATATAAAAACATTATCCAAGCACTTTCTTGACTTTCTAGGTTATCTT------TCAAGTGCA------AGTATACGATTCAACCCTTCGGCGGGACGAAGTCAAATGCTAGAAAATGCATTTTTAATA------AATAATATTATTAAG---------ACGTTTGATACCACAGTTCCAATTATGCCTTTGGTTGGATCGTTGGCTAAAGCAAAAGTTTGTGACGTCTTAGGTCACCCCATTAGTAAG---TCGGTCTGGTCCGATTTATCAGATTATGATATTATTGACTTATTTTGGCGTATATGCAGAAATCTTTCGCATTATTACAGCGGAGCCTCAAAAAAA---AGAAGTTTGTATCAAATAAAGTATATACTTCGACTTTCTTGTACTAGAACTTTAGCTTGTAAACACAAAAGCACTTTACGTGCTTTTTTGAAAAGATTAGGTCCGGAATTTTTTGAAGATTTTTTTACGGAGGAGGAGCAAGTTCTTTCGTTGATCTTTCCAAGGTATTCTTTTCCTTCGCGGCGGTTGTATAGA---------------------------------------------------------
                </sequence>
                <sequence>
                        <taxon idref="Tristerix_corymbosus"/>
                        ----------------------------------------ATCGATCAAGTTTGGTCAAAAATGTAGATTTTGAAAAAAAATTTAGGTTACTAATTGTAAAACGCTTAATTACTCGAATGTATAAACAAAGTTCTTTTATGATTTCTACTTATGAT------TATAACCAAAATTCTTTTGTGGGGCACAACAAACATTTTTTTTTTCAAATCCTATCGGGTAAATTAACAGTTATTGGGGAAATAAAACTTTCCCTATGTTTAGTGTCGTCACCC---------GAAGATACG---AAAATAAACGAATCTAAAAATTTACGCTCAATTCACTCCATATTTCCCTTTTTAGAAGATAAACTCTCCCATTTTTATTATTTGTCAAATATACTAATACCCTATCCTGTTCATCTTGAAATTTTGATTCTAATTCTTCGTTACTGGGTAAAAGATGTCTCTTCTTTGCATTTTTTACGATTTGTTTTCCATGAGAATCGTAATTGGAACCATTTCTTTGGGAAAAAGAAATATATTTCTACTTTT------------TCTAAAATA------AATCAAAGATTTCTCTTATTCTTATATAATTCTTATATCTGTGAATATGAATCCATTTTTGTTTTTTTACGTAATCAATCCTATCATTTACGATCAACATTTTTTAGAACCCTTTTTGAGCGCATTTTTTTTTATGGAAAAACAAATAAAGAGTATCTTGTAAATGTG------TTTACTAAGGATTTTCAAGCTATT------TCATGGATGTTCAAAGATACTTTTATGTATTATGTTAGGTATCAAGGAAAATTTATTTTGGCTTTAAACCAACCGTCTCTTATTCTGAATAAATGGAAATATTATATTTCCCTCTTTTGGAAATATCGTTTTTATGTGTGGTATCAACCCGAAAGGATCCATCTAAAAACATTATACAAGCATTTTAGTTACTTTTTAGGTTATCTT------TTAAGTGCA------AATATACGATTCAACCCTTCAGTGGGACGAAGTCAAATGCTAGAAAATTCATTTATAATA------AATAATATTATTAAA---------ATGTTTGATACCACAGTTCCAATTATGCCTTTGGTTGGATCATTGGCTAAAGCGAAAGTTTGTGACGTCTTGGGTCATCCCATTAGTAAG---TTAACCTGGGCCGATTTATCAGATTATGATATTATTAACTTATTTTGGCGTATATACAGAAATCTTTCT------------------------------------------------------------------------------------------------------------------------------------------------------------------------------------------------------------------------------------------------------------------------------------------
                </sequence>
                <sequence>
                        <taxon idref="Tupeia_antarctica"/>
                        CAGGAGTATATTTATGCACTTACTCATAACCGTAGTTTAAATCAATCAAGTTTGTTCGAAAATGTCGGTCATGAAAAAAAATTTCGGTTACTAATTGTGAAACGCTTAATTACTCGAATGTATCAACAGAATTCTTTTCTTCTTTCAACTAATGAT------TCTAACCAAAATCTTTTTTTGGGTCACAACAAACATTTTAATTTTCAAATAATATTGGGTAAATTAGCAGTTATTGTGGAAATGAAACTTTCCCTATGCTTAGTATCTTCCCTC---------GAAGATAAG---AAAATAGACGAATCTAAAAATTTACGATCAATTCATTCCATATTTCCCTTTTTAGAAGATAAATTCTCCCATTTAAATTATGTGTCAAATATACTAATACCCTATCCTGTTCATCTTGAAATCTTGATTCTAATTCTTCGTTACCGGGTGAAAGATGCCTCTTCTTTGCATTTTTTAAGATTTGTTTTCCACGAGAATAGTAATTGGAACCATTCTTTTTTCCCAAAGAAATATATTTCCACTCTT------------TCAAAAAGA------AATCAAAGATTATTCTTATTCTTATATAATTCTCATGTCTGTGAATATGAATCCATTTTTGTTTTTTTACGTAACCAATCCTATCATTTACGATCAACATTTTTTGGAACCCTTTTTGAGCGAATTTTTTTCTATGGAAAAATAAAAAAAGAGTATCTTGTAAATATC------TTTACTAAGGATTTTCAAGCTATT------TCATGGCTGTTCAAAGATCCCTTTATGCATTATGTTAGGTATCAAGGAAAATCTATTCTGGCTTCAAAACAGACGTCTCTTATTCTGAATAAATGGAAATATTACCTTGCCCTCTTTTGGAAATGTCGTTTTTATGTGTGGTATGAACCAGAAAGGATCCATATAAAAACATTATCCAAACATTTCCTTGACTTTCTAGGTTATCGT------TCAAGTGCA------AGTATACGATTCAACTCTTCGGTGGGACGAAGTCAAATGCTAGAAAATTCATTTCTAATG------AATAATATTATTAAG---------ATGTTTGATACCACAGTTCCAATTATACCTTTGGTTGGATCATTGGCTAAATCGAAAGTTTGTAACGTCTTAGGTCACCCCATTAGTAAG---TTGGTCTGGTCCGATTTATCAGATTATGATATTATTGACTTATTTTGGCGTATATGCAAAAATCTTTCT------------------------------------------------------------------------------------------------------------------------------------------------------------------------------------------------------------------------------------------------------------------------------------------
                </sequence>
                <sequence>
                        <taxon idref="Vanwykia_remota"/>
                        ------------------------------------------------AGTTTGATCGAAAATGTAAGTTATGAAAAAAAGGTTAGATTACTAATTGTGAAACGATTAATTACTCGAATGTATCACCAGAATTTTTTTCTTATTTCTACTTATGAT------TATAACCAAAATTATTTTTTTGGGCACAACAAACATTTTTATTTGCAAATCATATCGGGTAAGTTAGCGGTTAGTGTGGAAATTAAACTTTTCCTAGGATTAGTATCTTCTCTT---------GAAGATAAT---AAAATAGACGAATCTAAAAATTTACGATCAATTCATTCCATATTTCCCTTTTTAGAAGATAAATTCTCCCGTTTAAATTATGTGTCAAATATATTAATACCTTATCCTGTTCATCTTGAAATATTGGTTTTAATTCTTCGTTGTTGGGTGAAAGATGCTTCTTCGTTACATTTTTTACGATTCGTTTTCCACGAGAATCATAATTGGAACCATTTTTTTTTCCAAAATAACTATATTTCCACCCTT------------TCAAAAAAA------AATCAGAGATTATTTTTATTCTTATATAATTCTCATGTCTGTGAATATGAATCCATTTTTGGTTTTTTACGTAACCAATCCTATCATTTACGATCAACATTTTTTGGAACCTTTTTTGAGCGAACTATTTTCTATGGAAAAA-----------------GTAAATGTC------TTTACTAAGGATTTTCAAGCCATA------TCGTGTATGTTCAAAGATATTTTTATGCATTATGTTAGGTATCAAGGAAAATCTATTCTGGCTTCAAAATGGACGTTTTTTATTCTGAATAAATGGAACTATTACCTTGCTCTCTTTTGGAAATGTCGTTTTTATGTGTGGTATCAATCAGAAAGG------ATAAAAACATTATCCAAGCATTTCCTTGACCTTCTAGGTTATCTT------TCAAGTGCA------AATATACGATTCAACCCTTCGTTGGGACGAAGTCAAATGATAGAAAATTCATTTATAATA---AATAATAATATTATTAAG---------ACGTTTGATACCACAGTTCCAATTATACCTTTAGTTGGACCAATGGTTAAAGCGAAAGTTGGTGATGTCTTAGGTCACCCCAATAGTAAG---TTGATCTCGGACGATTTATCAGATTATGATATTATTGACTTATTTTGGCATATATGCAGAAATCTTTCTCATTATTACAACGGAGCTTCAAAAAAA---AATAGTTTGTATCAAATAAAGTATATACTTCGACTTTCGTGTACTAGAACTTTAGCTCGTAAACACAAAAGCGCTTTACGTGCTTTTTTGAAAAGATTAGTTCCAGAAGTTTTGGACGAATTTTTTATGGAGGAGGAGCAAGTTCTTTCGTTGATCTTCTCAAGGTATTCTTTTCCTTCACAGAGATTGTATAGAGAAGGTCGTATTTGGTATTTGGATATTTAT---------------------------
                </sequence>
        </alignment>

        <!-- The sequence alignment (each sequence refers to a taxon above).         -->
        <!-- ntax=42 nchar=1150                                                      -->
        <alignment id="alignment4" dataType="nucleotide">
                <sequence>
                        <taxon idref="Agelanthus_sansibarensis"/>
                        --------------------------------TTGAGCCTTAGTATGGAAACCCACTAAGTG-----ATAACTTTCAAATTCAGGGAAACCGTGGAATTAAAAAAAATAGGCAATCCTGAGCCAAATCCCGTTTTCCGAA-AAT---GAGTAAGGAAAGCAAGCCAGAAT----------AAAAAAAGGATAGGTGCAGAGACTCAACGGAAGCTGTT-------CTAATAAA-----TACATACA----AGACAA-----ATAAATGGAGTTGA------TTCCCCCGTCGAT----------------------------------------------------------------------------------------------------------------------------------------------------------------------------------AGGCGAGAATAAAGATAGAGTCCCAGTCTACATGTCAATACCGACAACAATGAAATTTATAG-TAATAGGAAAATCCGTCGACTTTTTAAATCATGAGGGTTCAAGTCCCTCTATCCCAAAAAA--------------------------------------------------------------------------------------------------------------------------------------------------------------------------------------------------------------------------------------------------------------------------------------------------------------------------------------------------------------------------------------------------------------------------------------------------------------------------------------------------------------------------------------------------------------------------
                </sequence>
                <sequence>
                        <taxon idref="Alepis_flavida"/>
                        CGAAATTGGTAGACGCTACGGACTTAATTGGATTGAGCCTTAGTATGGAAACCCACTAAGTG-----ATAACTTTCAAATTCAGGGAAACCATGGAATTAATAAAAATAGGCAATCCTGAGCCAAATCCCGTTTTCCGAA-AAT---GAGTAGGGAAAGCAAGCCAGAAT-----------AAAAAAGGATAGGTGCAGAGACTCAACGGAAGCTGTT-------CTAACAAA-----TACATACA----ATACAA---------ATAAAGTTGA------TTC----GCTGGT----------------------------------------------------------------------------------------------------------------------------------------------------------------------------------AGACGAGAATAAAGATAGAGTCCCATTCTACATGTCAATACCGACAACAATGAAATTTATAG-TAAGAGGAAAATCCGTCGATTTTTAAAATCATGAGGGTTCAAGTCCCTCTATCCCCAAAAAA-------GCCCAT-TTGACCCCCT-AATTATTT------CTC---------------------------------------AAAATCCCT-TTCATTT--------------------TT------------------------------------------------CATATTTAGGCAAGAAATCCCCATT-------TTAATAATTCACAG---------CCAGTAC------TTATA-------------------CTGAAACTT---------------A----CATTTAC-AAAGTCTTATTC--------AATTAG--------TCATTTTT------CATTTTGTGTATTTT--CAA-AAAGAAA----A-CTTTACA---AGTAATAC-------------------TTTTTTATATTTTTAATTGACATAGACCCAA-----GCGTTCT------AGTA-------AAATAAGAACGGCGCATCAATAATGGTCGGGATAGCTCAKTTGGTAGAGCAGAGGACTGAAAATCCTCGTGTCACC-
                </sequence>
                <sequence>
                        <taxon idref="Amyema_glabra"/>
                        -------------------------------------CCTTAGTATGGAAACCCACTAAGTG-----ATAACTTTCAAATTCAGGGAAACCGTGGAATTAATAAAAATGGGCAATCCTGAGCCAAATCCCGTTTTCCGAA-AAT---GAGTAGGGAAAGCAAGCCAGAAT-----------AAAAAAGGATAGGTGCAGAGACTCAACGGAAGCTGTT-------CTAATAAA-----GAC---------ATACAA---------ATGGAGTTGA------TTC----GCCGGT----------------------------------------------------------------------------------------------------------------------------------------------------------------------------------AGACGAGAATAAAGATAGAGTCCCATTCTACATGTCAATACCGACAACAATGAAATTTATAG-TAAGAGGAAAATCCGTCGACTTTTAAAATCATGAGGGTTCAAGTCCCTCTATCCCCAAAAAAA------GCCCGT-TTAAACCCCT-AA-----T------------TTTATCC-----C------T-------TAGCAGTTAAAAAC-------------TT-----------------TT------------------------------------------------CATATTTAGGCGAGAAATACCCATTTTACTAATTACTAATTCACAG---------TCAATAC----------------------------TACTGAAACTT---------------A----CATTTAC-AAAGTCTTATTC--------AATTAT--------TA-------------ATTTTGTGTATTTTTAA-A-AATA------AAATTTTACA---AGTAATAC-----------------------------TTT-T------TTAGAT--------------TT------------------------------------TTAATGGTCGGGATAGCT----------------------------------------
                </sequence>
                <sequence>
                        <taxon idref="Amyema_queenslandica"/>
                        --------------------------------------------------------------------TAACTTTCAAATTCAGGGAAACCGTGGAATTAATAAAAATAGGCAATCCTGAGCCAAATCCCGTTTTCCGAA-AAT---GAGTAGGGAAAGCAAGCCAGAAT----------AAAAAAGGGATAGGTGCAGAGACTCAACGGAAGCTGTT-------CTAATAAA-----TACAT-CA----ATACAA---------ATGGAGTTGA------TTC----GCCGGT----------------------------------------------------------------------------------------------------------------------------------------------------------------------------------AGACGAGAATAAAGATAGAGTCCCATTCTACATGTCAATACCGACAACAATGAAATTTATAG-TACGAGGAAAATCCGTCGACTTTTTAAATCATGAGGGTTCAAGTCCCTCTATCCCCAAAAAAA------GCCCGT-TTAAACCCCT-AATTCTTT------CTCTTATTTATCC-----CTTTTTGT-------TAGCAGTTAAAAACCCCC----------------------------TT------------------------------------------------CATTTTT-CGCGAGAAATACCCATT-------TTAATAATTCACAG---------TCAGTACTTTATATTTTATATACATATATTGAATATATTGAAACTT---------------A----CATTTAC-AAAGTCTTATTC--------AATT---------------TTT------CATTTTTTTTATTTTTAA-A-ATTT------TCTTTTTAAA---AGTAATAC-----------------------------TTT-------GTTAGAT--------------TT------------------------------------TTAATGGTCGGGATAG------------------------------------------
                </sequence>
                <sequence>
                        <taxon idref="Amylotheca_duthieana"/>
                        -------------------------------------CCTTAGTATGGAAACCCACTAAGTG-----ATAACTTTCAAATTCAGGGAAACCGTGGAATTAATAAAAATAGGCAATCCTGAGCCAAATCCCGTTTTCCGAA-AAT---GAGTAGGGAAAACAAGCCAGAAT-------AAAAAAAAAAGGATAGGTGCAGAGACTCAACGGAAGCTGTT-------CTAACAAA-----TACAAACA----ATACAA---------ATGGAGTTGA------TTC----GCTGGT----------------------------------------------------------------------------------------------------------------------------------------------------------------------------------AGACGAGAATAAAGATAGAGTCCCATTCTACATGTCAATACCGACAACAATGAAATTTATAG-TAAGAGGAAAATCCGTCGACTTTTTAAATCATGAGGGTTCAAGTCCCTCTATCCCCAAAAAA-------GCCTAT-TTGACTCCCT-AATTTTTT------CTC---------C-----CTTTTCGT-------TAGCGGTTAAAAATCCTT-TTTATTTTT------------------CT------------------------------------------------CATATTTAGGGAAGAA-----CATT-------TTAATAATTCACAG---------TCAGTAC------TTATA-------------------CTGAAACTT---------------A----CATTTAC-AAAGTCTTATTC--------AATTAG--------TCATTTTT------TATTTTGTGTATTTT--CAA-AAAGAAA----A-CTTT--------TAATACTTTGTTTACTTTGTTTAGATTTTTTAGATTTTTAATTGACATAGACCCAA-----GCCTTCT------AGTA-------AAATAAGAACCGCGCATCAATAATGGTCGGGATAGCTCAGTTGGTAGAG----------------------------
                </sequence>
                <sequence>
                        <taxon idref="Atkinsonia_ligustrina"/>
                        CGAAATTGGTAGACGTTACGGACTTAATTGGATTGAGCCTTAGTATGGAAACCCACTAAGTG-----ATAACTTTCAAATTCAGGGAAACCGTGGAATTAATAAAAATAGGCAATCCTGAGCCAAATCCCGTTTTCCGAA-AAT---GAGTAGGGAAAGCAAGCCAGAAT-----AAAAAAAGGAAAGGATAGGTGCAGAGACTCAACGGAAGCTGTT-------CTAACAAA-----TACATACA----ATACAA---------ATGGAGTTGATTGTCTTTC----GCTGGT----------------------------------------------------------------------------------------------------------------------------------------------------------------------------------AGCCGAGAATAAAGATAGAGTCCCATTCTACATGTCAATACCGACAACAATGAAATTTATAG-TAAGAGGAAAATCCGTCGACTTTTTAAATCATGAGGGTTCAAGTCCCTCTATCCCCAAAAAA-------GCCCAT-TTGACCCCCT-AATTATTT------CTCTTATTTATCC-----CTTTTCGT-------TAGCGGTTAAAAATCCTT-TTCATTT--------------------TT------------------------------------------------CATATTTAGGCAAGAAATCCCCATT-------TTAATAATTCACAG---------TCAGKAC------TTATA-------------------CTGAAACTT---------------A----CATTTAC-AAAGTCTTATTC--------AATTAG--------TCATTTTT------CATTTTTTGTATTTT--CAA-AAAGAAA----ACCTTTACA---AGTAATAC-------------------CTTTTTATATTTTTAATTGACATAGACCCAA-----GCCTTCT------AGTA-------AAATAAGAACGGCGCATCAATAATGGTCGGGATAGCTCAGTTGGTAGAGCAGAGGACTGAAAATCCTCCTG------
                </sequence>
                <sequence>
                        <taxon idref="Bakerella_sp_Nickrent_4161"/>
                        -------GGTAGACGCTACGGACTTAATTGGGTTGAGCCTTAGTATGGAAACCCACTAAGTG-----ATAACTTTCAAATTCAGGGAAACCGTGGAATTAATAAAAATAGGCAATCCTGAGCCAAATCCCGTTTTCCGAA-AAT---GAGTAGGGAAAGCAAGCCAGAAC----------AAAAAAAGGATAGGTGCAGAGACTCAACGGAAGCTGTT-------CTAATAAA-----TACATACA----ATACAA---------ATGGAGTTGA------TTC----GCCGGT----------------------------------------------------------------------------------------------------------------------------------------------------------------------------------AGACAAGAATAAAGATAGAGTCCCATTCTACATGTCAATACCGACAACAATGAAATTTATAG-TAAGAGGAAAATCCGTCGACTTTTTAAATCATGAGGGTTCAAGTCCCTCTATCCCCAAAAAA-------GCCCGT-TTGAACCCCT-AATTCGTT------CTCTTATTTATCC-----CTTTTCGT-------TAACAGTTAAAAATACCC----TTCATTT-----------------TT------------------------------------------------CATATTTAGGCGCGAAATACACATT-------TTAATAATTCACAG--------------------------------------------------------------------------------------------------------------------------------------TTTGTGTATTTTAAA-A-AATA------AAATTTTACA---AGTAATAC-----------------------------TTT-T------TTAGAT--------------TT------------------------------------TTAATGGTCGGGATAGCTCAGTTGGTAGAGCAGAGGACTGAAAATCCTCGTGTCACCA
                </sequence>
                <sequence>
                        <taxon idref="Benthamina_alyxifolia"/>
                        CGAAATTGGTAGACGCTACGGACTTAATTGGGTTGAGCCTTAGTATGGAAACCCACTAAGTG-----ATAACTTTCAAATTCAGGGAAACCGTGGAATTAATAAAAATAGGCAATCCTGAGCCAAATCCTGTTTTCCAAA-AATAATGAGTAGGGAAAGCAAGCCAGAAT----------AAAAAAAGGATAGGTGCAGAGACTCAACGGAAGCTGTT-------CTAATAAA-----TACATACA----ATACAA---------ATGGAGTTGA------TTC----GCCGGT----------------------------------------------------------------------------------------------------------------------------------------------------------------------------------AGACGAGAATAAAGATAGAGTCCCATTCTACATGTCAATACCGACAACAATGAAATTTATAG-TAAGAGGAAAATCCGTCGACTTTTAAAATCATGAGGGTTCAAGTCCCTCTATCCCCAAAAAAA------GCCCGT-TTAAACCCCTAAATTCTTT------CTATTATTTATCC-----CTTTTCGT-------TAGCAGTTAAAAACTCCC----TTCATTT-----------------TT------------------------------------------------CATATTTAGGCGAGAAATACCCATT-------TTAATAATTCATAG---------TCAGTACTTTATTTATATATTTAATATATTTAT-AGACTGAAACTT---------------A----CATTTAC-AAAGTCTTATTC--------AATTAG--------TCATTTTA------AATTTTGTGTATTTTTAA-A-AATA------AAATTTTACA---AGTAATAC-----------------------------TTT-T------TTAGAT--------------TT------------------------------------TTAATGGTCGGGATAGCTCAGTTGGTAGAGCAGAGGACTGAAAATCCTCGTGTCACCA
                </sequence>
                <sequence>
                        <taxon idref="Cecarria_obtusifolia"/>
                        CGAAATTGGTAGACGCTACGGACTTAATTGGATTGAGCCTTAGTATGGAAACTTACTAAGTG-----ATAACTTTCAAATTCAGGGAAACCGTGGAATTAATAAAAATAGGCAATCCTGAACCAAATCCCGTTTTCATAA-AAT---GAGTAGGGAAATCAAGCCAGAAT---------AAAAAAAAGGATAGGTGCAGAGACTCAATGGAAGCTGTT-------CTAATAAATACATTACATACA----ATACAA---------ATTGTATGTA------GC------CCGGT----------------------------------------------------------------------------------------------------------------------------------------------------------------------------------AGACGAGAATAAAGATAGAGTCCCATTCTACATGTCAATACCGACAACAATTAAATTTATAG-TAAGAGGAAAATCCGTCGATTTTWAAAATCATGAGGGTTCARGTCCCTCTATCCCCAAAAAARAAAAAGGCCCGT-TTGAGCCCCC-ATTAGT------------------------------TCAT-------TAGCATTTT---------------------------------------------------------------------------------------AATTTTTAGGCAAGAAATGCCCATT-------TTAATAATTCACAG---------TCAGTACTTTTTTTTATA-------------------CTGAAACTTATCTACTG-------A----CATTTAT-AAAGTCTTATTC---------------------------------------TTTTTATATTT----------------------------------------------------------------------------------------------------------------------------------------TTAATGGTCAGGATAG------------------------------------------
                </sequence>
                <sequence>
                        <taxon idref="Cladocolea_gracilis"/>
                        -----------GACGCTACGGACTTAATTGGATTGAGCCTTAGTATGGAAACCCACTAAGTG-----ATAACTTTCAAATTCAGGGAAACCGTGGAATTAATAAAAATAGGCAATCCTGAGCCAAATCCCGTTTCCCGAA-AAC---GAGTAGGGAAAGCAAGCCAGAAT------AAATAAAAAAAGGATAGGTGCAGAGACTCAACGGAAGCTGTT-------CTAACAAA-----TACATACA---------A---------ATGGGGTTGATTGTCTTTC----GCCGGT----------------------------------------------------------------------------------------------------------------------------------------------------------------------------------A---GAGAATAAAGATAGAGTCCCATTCTACATGTCAATACCTACAACAATGAAATTTATAGTTAAGAGGAAAATCCGTCGACTTTTTTAATCATGAGGGTTCAAGTCCCTCTATCCCCAAAAAA-------GCCCAT-TTGACCCCCT-AATTTTTT------ATCTTATTTATCC---------CTGT-------TAGCGATTAAAAATCTTT-TTCATAT---------------------------------------------------------------------------TTAGGCAAGAAATCCCCATT-------TTAATAACTCACAG---------TCAGTAC------TTATA-------------------CTGAAACTT---------------A----CATTTAC-AAAGTCTTATTC--------AATA------------------------AATTTTGTGTATTTT--CAA-AAAGAAAAGAAAACTTTACA---AGTAATACTTTTTTTATA---------TTTTATTTAATTAAATAGAAAATAGACCCAA-----GCCTTAT------AGTA-------AAATAAGAACGGCGCATCAATAATGGTTGGGATAG------------------------------------------
                </sequence>
                <sequence>
                        <taxon idref="Dactyliophora_novaeguineae"/>
                        CGAAATTGGTAGACGCTACGGACTTAATTGGGTTGAGCCTTAGTATGGAAACCCACTAAGTG-----ATAACTTTCAAATTCAGGGAAACCGTGGAATTAATAAAAATAGGCAATCCTGAGCCAAATCCCGTTTTCCGAA-AAT---GAGTAGGGAAAGCAAGCCAGAAT----------AAAAAAAGGATAGGTGCAGAGACTCAACGGAAGCTGTT-------CTAATAAA-----GACATACA----ATACAA---------ATGTAGTTGA------TTC----GCCGGT----------------------------------------------------------------------------------------------------------------------------------------------------------------------------------AGACGAGAATAAAGATAGAGTCCCATTCTACATGTCAATACCGACAACAATGAAATTTATAG-TAAGAGGAAAATCCGTCGACTTTTTAAATCATGAGGGTTCAAGTCCCTCTATCCCCAAAAAAA------GCCCGT-TTAAACCCCT-AATTCTTT------------TTTATTC-----CTTTTCGT-------TAGCAGTTAAAAACCCCC----TTCATTT-----------------TT------------------------------------------------CATATTTAGGCGAGAAATACCCATT-------TTAATAATTCACAT---------TCAGTACTTTAT----------------------ATACTGAAACTT---------------A----CATTTAC-AAAGTCTTATTC--------AATTAG--------TCATTTTT------GATTTTGTGTATTTTTAA-A-AAGA------AAATTTTACA---AGTAATAC-----------------------------TTT-T------TTAGATTTTT-----AATGGTT------------------------------------TTAATGGTCGGGATAGCTCAGTTGGTAGAGCAGA------------------------
                </sequence>
                <sequence>
                        <taxon idref="Decaisnina_triflora"/>
                        -------------------------------------CCTTAGTATGGAAACCCACTAAGTG-----ATAACTTTCAAATTCAGGGAAACCGTGGAATTAATAAAAATAGGCAATCCTGAGCCAAATCCCGTTTTCCGAA-AAT---GAGTAGGGAAAACAAGCCAGAAT-------AAAAAAAAAAGGATAGGTGCAGAGACTCAACGGAAGCTGTT-------CTAACAAA-----TGCATACA----CTACAA---------ATGGAGTTGA------TTC----GCTGGT----------------------------------------------------------------------------------------------------------------------------------------------------------------------------------AGACGAGAATAAAGATAGAGTCCCATTCTACATGTCAATACCGACAACAATGAAATTTATAG-TAAGAGGAAAATCCGTCGACTTTTTAAATCATGAGGGTTCAAGTCCCTCTATCCCCAAAAAA-------GCCCAT-TTGACCCCCT-AATTCTTT------CTA---------C-----CTTTTCGG-------GAGCGGTTAAAAATCCTT-TTCATTT--------------------TT------------------------------------------------CCTATTTAGGCAAGAAATCCCCATT-------TTAATAATTCACAG---------TTAGTAC------TTATA-------------------CTGA------------------------------------------------------------------------TTT------AATTTTGTGTATTTT--CAA-AAAGAAA----A-CTTTACA---AGTAATAC-------------------TTTTTTAGATTTTTAATTGACATAGACCCAA-----GCCTTCT------AGTA-------AAATAAGAACCGCGCATCAATAATGGTCGGGATAGCTCAGTTGGTAGAG----------------------------
                </sequence>
                <sequence>
                        <taxon idref="Desmaria_mutabilis"/>
                        CGAAATTGGTAGACGCTACGGACTTAATTGGATTGAGCCTTAGTATGGAAACCCACTAAGTG-----ATAACTTTCAAATTCAGGGAAACCGTGGAATTAATAAAAATAGGCAATCCTGAGCCAAATCCCGTTTTTCGAA-AAT---GAGTAGGGAAAGCAAACCAGAAT----------CAAAAAAGGATAGGTGCAGAGACTCAACGGAAGCTGTT-------CTAACAAA-----TACATACA----ATACAA---------ATGGAGTTGATTGTCTTTC----GCTGGT----------------------------------------------------------------------------------------------------------------------------------------------------------------------------------AGACGAGAATAAAGAGAGAGTCCCATTCTACATGTCAATACCGACAACAATGAAATTTATAG-TAAGAGGAAAATCCGTCGACTTTTTAAATCATGAGGGTTCAAGTCCCTCTATCCCCAAAAAA-------GCCCAT-TTGACCCCCT-AATTTTTT------ATCTTATTTATAC-----CTTTTCGT-------TAGCGGTTAAAAATCCTT------------------------------------------------------------------------------------------------------------------------------------------------------------------------------------------------------------------GTCTTATTC--------AATTAG--------TCATTTTTAATTTAAATTTTGTGTATTTT--CAA-AAAGAAA----A-CTTTACA---AGTAATACTTTTTG-------------ATATTTTTATTTTTAATTGACATAGACCCCA-----GCCCTCT------AGTA-------AAATAAGAACGGTGCATCAATAATGGTCGGGATAGCTCAGTTGGTAGAGCAGAGGACTGAAAATCCTCGTGCCCCAA
                </sequence>
                <sequence>
                        <taxon idref="Emelianthe_panganensis"/>
                        -----------GACGCTACGGACTTAATTGGGTTGAGCCTTAGTATGGAAACCCACTAAGTGAAGTGATAACTTTCAAATTCAGGGAAACCGTGGAATTAATAAAAATAGGCAATCCTGAGCCAAATCCCGTTTTCCGAA-AAT---GAGTAGGGAAAGCAAACCAGAAT----------AAAAAAAGGATAGGTGCAGAGACTCAACGGACGCTGTT-------CTAATAAA-----TACAT----------------------ATGGAGTTGA------TTC----GCCGGT----------------------------------------------------------------------------------------------------------------------------------------------------------------------------------AGACGAGAATAAAGATAGAGTCCCATTCTACATGTCAATACCGACAACAATGAAATTTATAG-TAAGAGGAAAATCCGTCGACTTTTAAAATCATGAGGGTTCAAGTCCCTCTATCCCCAAAAAA-------GCCCGT-TTGAACCACA-AATTCTTT--CTTATTATTTTTCCTTT-----TTTTTCGT-------TAGCAATTTTTAATCC------------------------------CC------------------------------------------------TTTATTTAGGCGAGAAACACCCATT-------TGAATAATTCACAG---------TCAGTACTTTATATATATATACTATATACTG---ATACTGAAACTT---------------A----CATTTAC-AAAGTCTTATTC--------AATTAG--------TCATTTTT------CATTTTGTGTATTTTAAGA------------AAATTTGACA---AGTAATAC-----------------------------TTT-T--TTAGTTCGAT--------------TT------------------------------------TGAATGGTCGGGATAGCTCAGTTGGTAG------------------------------
                </sequence>
                <sequence>
                        <taxon idref="Erianthemum_dregei"/>
                        CGAAATTGGTAGACGCTACGGACTTAATTGGGTTGAGCCTTAGTATGGAAACCCACTAAGTG-----ATAACTTTCAAATTCAGGGAAACCGTGGAATTAATAAAAATAGGCAATCCTGAGCCAAATCCCGTTTTCCGAA-AAT---GAGGAGGGAAAGCAAACCAGAAT----------AAAAAAAGGATAGGTGCAGAGACTCAACGGAAGCTGTT-------CTAATAAA-----TACATACA----A--------------ATGGAGTTGA------TTC----GCCAGT----------------------------------------------------------------------------------------------------------------------------------------------------------------------------------AGACGAGAATAAAGATAGAGTCCCATTCTACATGTCAATACCGACAACAATGAAATTTATAG-TAAGAGGAAAATCCGTCGACTTTTTAAATCATGAGGGTTCAAGTCCCTCTATCCCCAAAAAA-------GCCCGT-TTGAACCCCT-AATTCTTT-----CTTCTTATTTATCC-----CTTTTCGT-------TAGCAATAAAAAAATCC-----------------------------CC------------------------------------------------TTTATTTAGGCGAKAAATACCCATT-------TTAATAATTCACAG---------TCAGTACTTTATTATAATTATATATTATATACTGATACTGAAACTT---------------A----CATTTAA-AAAGTCTTATTC--------AATTAGCAAATTAGTCATTTTT------TATTTTGTGTRTTTRAAAAA-AAGA------AAATTTTACA---AGTAAYAC-----------------------------TTT-T--TYAGTTAGAT--------------TT------------------------------------WTAATGGTCGGGATAGSTCAGTTGGTAGAGCAGAGGACTGAAAATCCTCGTGTCC---
                </sequence>
                <sequence>
                        <taxon idref="Gaiadendron_punctatum"/>
                        CGAAATTGGTAGACGCTACGGACTTAATTGGATTGAGCCTTAGTATGGAAACCCACTAAGTG-----ATAACTTTCAAATTCAGGGAAACCGTGGAATTAATAAAAATAGGCAATCCTGAGCCAAATCCCGTTTTCCGAA-AAT---GAGTAGGGAAAGCAAGCCAGAAT----------AAAAAAAGGATAGGTGCAGAGACTCAACGGAAGCTGTT-------CTAACAAA-----TAYATACA----ATACAA---------ATGGCGTTGA-----TTTC----GCTGGT----------------------------------------------------------------------------------------------------------------------------------------------------------------------------------AGACGAGAATAAAGATAGAGTCCCATTCTACATGTCAATACCGACAACAATGAAATTTATAG-TAAGAGGAAAATCCGTCGACTTTTTAAATCATGAGGGTTCAAGTCCCTCTATCCCCAAAAAAAAAAAA-GCCTAT-TTGACCCCCT-AATTATTT------ATC---------T-----TATTTCGT-------TAGCGGTTAAAAATCCTT-TTCATTT--------------------TT------------------------------------------------CATATTTAGGCAATAAATCCCCATT-------TTAATAATTCACAG---------TCAGTAC------TTATA-------------------CTGAAACTT---------------A----CATTTAC-AAAGTCTTATTC--------AATTAG--------TCATTTTT------AATTTTGTGTATTTT--CAA-AAAGAAA----A-CTTTACA---AGTAATAC-------------------TTTTTTATATTTTWAATTGACATAGACCCAA-----GCCTTCT------AGTA-------AAATAAGAACGGCGCATCAATAATGGTCGGGATAGCTCAGTTGGTAGAGCAGAGGACTGAAAATCCTCGTGTCAC--
                </sequence>
                <sequence>
                        <taxon idref="Globimetula_dinklagei"/>
                        -------------------------------------CCTTAGTATGGAAACCCACTAAGTG-----ATAACTTTCAAATTCAGGGAAACCGTGGAATTAATAAAAATAGGCAATCCTGAGCCAAATCCCGTTTTCCGAA-AAT---GAGTAGGGAAAGCAAGCCAGAAT-------------AAAAGGATAGGTGCAGAGACTCAACGGAAGCTGTT-------CTAATAAA-----TACATACA----ATACAA---------ATGGAGTTGA------TTC----GCCGGT----------------------------------------------------------------------------------------------------------------------------------------------------------------------------------AGACGAGAATAAAGATAGAGTCCCATTCTACATGTCAATACCGACAACAATGAAATTTATAG-TAAGAGGAAAATCCGTCGACTTTTTAAATCATGAGGGTTCAAGTCCCTCTATCCCCAAAAAA-------GCCCGT-TTGAACCCTT-AATTCTTT-----CTTCTTATTTATCC-----CTTTTCAT-------TAGCAATTCAAAATTCCC-T--T---------------------------------------------------------------------------TATTTAGGCGAGAAATACCCATT-------TTAATAATTCACAG---------TCAGTACTTTAT----------------------ATACTGAAACTT---------------A----CATTTAC-AAAGTCTTATTC--------AATTAG--------TCATTTTT------CATTTTTTGTATTTTAAA-A-AATA------AAATTTTACA---AGTTAATA-----------------------------CTT-T--TTAGTTAGAT--------------TT------------------------------------GTAATGGTCGGGATAGCTCAGTTGGTAGAGCAGAGGACTGAAAATCCTCGTGTCC---
                </sequence>
                <sequence>
                        <taxon idref="Ileostylus_micranthus"/>
                        CGAAATTGGTAGACGCTACGGACTTAATTGGATTGAGCCTTAGTATGGAAACCCACTAAGTG-----ATAACTTTCAAATTCAGGGAAACCGTGGAATTAATAAAAATAGGCAATCCTGAGCCAAATCCTGTTTTCCGAA-AAT---GAGTAGGGAAAGCAAGCCAGAAT-----AAAAAAAAAAAAGGATAGGTGCAGAGACTCAACGGAAGCTGTTCTAATAACTAATAAA-----TACATACA----ATACAA---------ATG---------------C----GCCGGT----------------------------------------------------------------------------------------------------------------------------------------------------------------------------------AGACGAGAATAAAGATAGAGTCCCATTYTACATGTCAATACCGACAACAATGAAATTTATAG-TAAGAGGAAAATCCGTCGACTTTTTAAATCATGAGGGTTCAAGTCCCTCTATCCCCAAAAAAA------GTCCGT-TTGAACCCCT-AATTCTTT------CCCTTATTTATCC---------CTGT-------TAGTAGTTAAAAACCCTT----------------------------TT------------------------------------------------CATTTTTAGGCAAGAAATACCCATT-------TTTATAATTCACAA---------TCAGTACTTTTATACTAAAATTTAT---------CTACTGAAACTT---------------A----CATTTAT-AAAGTCTTATTC--------AATTAG--------TACTTTTT------CATTTTGTGTATTTTAAA-A-AATA------CAATTTTACA---AGTAATAC-----------------------------TTT-T------TTAGAT--------------TT------------------------------------TTAATGGTCGGGATAGCTCAGTTGGTAGAGCAAAAA----------------------
                </sequence>
                <sequence>
                        <taxon idref="Ligaria_cuneifolia"/>
                        CGAAATTGGTAGACGCTACGGACTTAATTTAATTGAGCCTTAGTATGGAAACCCACTAAGTG-----ATAATTTTCAAATTCAGGGAAACCGCGGAATWAA-AAAAAGAGGCAATCCTGAGCCAAATCCCGCTTTCCGAA-AAT---GAGTGGGGAACACAAACCGGAAT------AAAAAAAAAGAGGATAGGTGCAGAGACTCAATGGAAGCTGTT-------CTAACAAA-----TACAAATA----ATACAA----AACAAAAGGGGTTGATTGTCTTTC----GCCGAT----------------------------------------------------------------------------------------------------------------------------------------------------------------------------------AGACGAGAATAAAGATAGAGTCCCATTCTACATGTCAATACCGACAACAATGAAATTTATAG-TAAGAGGAAAATCCGTCGACTTTTAAAATCATGAGGGTTCAAGTCCCTCTATCCCCAAAAAG-------GCATAT-TTGATCCCCT-AATTTTTT--------------------------------------------------------------------------------------T------------------------------------------------CCTATTTAGGCAAGAAA-GCCCATT-------TTAATA-----------------ATAGTA-------------------------------CTTACATTT---------------A----CAAATAC-AAAGTTTTATAG----------------------TCATTTAA------AATTTTTCGTATTTTCAAAA--------AGAAAACTTTAAA---AGTAATAT-----------------------------TTTTAATTGACAGAAAC--------------YT----------TMTAGTAAAAWAAGAACGGCACATCAAAAGTGGTCGGGATAGCTCAGTTGGTAGAGCAGAGGACTGAAAATCCTCG--------
                </sequence>
                <sequence>
                        <taxon idref="Loranthus_europaeus"/>
                        ---------------------------------------TTAGTATGGAAACTCACTAAGTG-----ATAACTTTCAAATTCAGGGAAACCGTGGAATTAATAAAAATAGGCAATCCTGAACCAAATCCCGTTTTCATAA-AAT---GAGTAGGGAAATCAAGCCAGAAW---------AAAAAAAAGGATAGGTGCAGAGACTCAACGGAAGCTGTT-------CTAATAAA-----TACATACA----ATACAA---------ATGGAGTTGA------TTC----GCCGGT----------------------------------------------------------------------------------------------------------------------------------------------------------------------------------AGACGAGAATAAAGATAGAGTCCCWTTCTACATGTCAATACCGACAACAATGAAATTTACAG-TAAGAGGAAAATCCGTCGACTTTTTAAATCATGAGGGTTCAAGTCCCTCTATCCCCAAAAAAAGTCAA-GTCCGT-TTGAACCCCT-AATTCTAT-----------------CC-----CTTTTCAT-------TATCATTTT---------------------------------------------------------------------------------------AATTTTTAGGCAAGAAATGCCCATT-------TTAATAATTCACAG---------TCAGTACTTTACTTTT------------------ATACTGAAACTTATCTACTGACACTTAA----CATTTAC-AAAGTCTTATTC-----------------------------------------------TTT------------------------------------------------------------------------------TTAGAT--------------TT------------------------------------TTAATGGTCGGGATAGCTCAGTTGGTAGAGCAGAGGACTGAAAATCCTCGTGTCACC-
                </sequence>
                <sequence>
                        <taxon idref="Loxanthera_speciosa"/>
                        -----------------------------------------AGTATGGAAACCCACTAAGTG-----ATAACTTTCAAATTCAGGGAAACCGTGGAATTAATAAAAATAGGCAATCCTGAGCCAAATCCCATTTTCCGAA-AAT---GAGTAGGGAAAGCAAGCCAGAAA---------AAAAAAAAGGATAGGTGCAGAGACTCAACGGAAGCTGTT-------CTAACAAA-----TACATACA----ATACAA---------ATAGAGTTGA------TTC----GCTGGT----------------------------------------------------------------------------------------------------------------------------------------------------------------------------------AGACGAGAATAAAGATAGAGTCCCATTCTACATGTCAATACCGACAACAATGAAATTTATAG-TAAGAGGAAAATCCGTCGACTTTTTAAATCATGAGGGTTCAAGTCCCTCTATCCCCAAAAAA-------GCCCAT-TTGAC----------ATTT------ATC---------C-----CTTTTCGT-------TAGCGGTTAAAAATCCTT-TTCATTT--------------------TT------------------------------------------------CATATTTAGGCAAGAAATCCC-----------TTAATAATTTACAG---------TCAGTAC------TTATA-------------------CTGAAACTT---------------A----CATTTAC-AAAGTCTTATTC--------AATTAG--------TCA--------------TTTGTGTATTTT--CAA-AAAGAAA----A-CTTTACAAATAATAATAC-------------------TTTTTTAGATTTTTAATTGACATAGACCCAA-----GCCTTCT------AGTA-------AAATAAGAACCGCGCATCAATAATGGTCGGGATAGCTCAGTTGG---------------------------------
                </sequence>
                <sequence>
                        <taxon idref="Lysiana_filifolia"/>
                        -------------------------------------------------AACCCACTAAGTG-----ATAACTTTCAAATTCAGGGAAACCGTGGAATTAATAAAAATAGGCAATCCTGAGCCAAATCCCGTTTTCCGAA-AAT---GAGTAGGGAAAGCTAGCCAGAAT------AAAAAAAAAAGGGATAGGTGCAGAGACTCAACGGAAGCTGTT-------CTAACAAA-----TACATACA----CTACAA---------ATGGAGTTGA------TTC----GCTGGT----------------------------------------------------------------------------------------------------------------------------------------------------------------------------------AGACGAGAATAAAGATAGAGTCCCATTCTACATGTCAATACCGACAACAATGAAATTTATAG-TAAGAGGAAAATCCGTCGACTTTTTAAATCATGAGGGTTCAAGTCCCTCTATCCCCAAAAAA-------GCCCAT-TTGATCCCCT-AATTATTT------CTC---------C-----CTTTTCGT-------TAGCGGTTAAAAATCCTT-TTCATTTTTC-----------------TT------------------------------------------------CATATTTAGGTAAGAAATCCCCATT-------TTAATAATTCACAG---------TCAATAC------TTATA-------------------CTGAAACTT---------------A----CATTTAC-AAAATCTTATTC--------AATTAG--------TCATTCTT------CATTTTGTGTATTTT--CAA-AAAGAAA----A-CTTT---------------------------------------------------------------A-----GCCTTCT------AGTA-------AAATAAGAACCGCGCATCAATAATGGTCGGGATAGCTCAGTTGGTAGAGCAGAGGACTGAAAATCCTCGTGTC----
                </sequence>
                <sequence>
                        <taxon idref="Macrosolen_cochinchinensis"/>
                        -------------------------------------------------------------------------------------------------------------------------CCAAATCCCGTTTTCCGAA-AAT---GAGTAGGGAAAACAAGCCAGAATAAAAAAAAAGGAAAAAAGGATAGGTGCAGAGACTCAACGGAAGCTGTT-------CTAACAAA-----TACATACA----ATACAA---------ATGGAGTTGA------TTC----GCTGGT----------------------------------------------------------------------------------------------------------------------------------------------------------------------------------AGACAAGAATAAAGATAGAGTCCCATTCTACATGTCAATACCGACAACAATGAAATTTATAG-TAAGAGGAAAATCCGTCGACTTTTTAAATCATGAGGGTTCAAGTCCCTCTATCCCCAAAAAA-------CCCCATATTGACCCCCT-AATTATTT------CTC---------C-----CTTTTCGT-------TAGCGGTTAAAAATCCTT-TTCATTT--------------------TT------------------------------------------------CATATTTAGGCAAGAAATCCCCATTTT-----TTAATAAGTCACAG---------TCAGTAC------TTATA-------------------CTGAAACTT---------------A----CATTTAC-AAAGTCTTATTC--------AATTAG--------TCATTTTT------AATTTTGTGTATTTT--CAA-AAAGAAA----A-CTTTAGA---AGTAATAC-------------------TTTTTTAGATTTTTAATTGACATAGACCCAA-----GCCTTCT------AGTA-------AAATAAGAACCGCGCATCAATAATGGTCGG-----------------------------------------------
                </sequence>
                <sequence>
                        <taxon idref="Moquiniella_rubra"/>
                        ----------------------------------------TAGTATGGAAACCCACTAAGTG-----ATAACTTTCAAATTCAGGGAAACCGTGGAATTAATAAAAATAGGCAATCCTGAGCCAAATCCCATTTTCCGAA-AAT---GAGTAGGGAAAGCAAGCCAGAAT----------AAAAAAAGGATAGGTGCAGAGACTCAACGGAAGCTGTT-------CTAATAAA-----TACATACA----ATACAA---------ATGGAGTTGA------TTC----GCCGGT----------------------------------------------------------------------------------------------------------------------------------------------------------------------------------AGACGAGAATAAAGATAGAGTCCCATTCTACATGTCAATACCGACAACAATGAAATTTATAG-TAAGAGGAAAATCCGTCGACTTTTTAAATCATGAGGGTTCAAGTCCCTCTATCCCCAAAAAA-------GCCCGT-T-GAACGCCT-AATTCTTT-----CTTCTTATTTATCC-----CTTTTCGT-------TAGCAATTTGAAATCCCC-G--TTCATTT-----------------TT------------------------------------------------CATATTTAGGTGAGAAATACTCATT-------TTAATAATTCACAG---------TCATTACTTTAT----------------------ATACTGAAACTT---------------A----CATTTCC-AAAGTCTTATTC--------AATTAG--------TCATTTTT------CATTTTGTGTATTTTAAA-A-AATA------AAATTTTACA---AGTAATAC-----------------------------TTT-T--TTAGTTAGAT--------------TT------------------------------------TTAATGGTCGGGATAGCTCAGTTGGTAGAG----------------------------
                </sequence>
                <sequence>
                        <taxon idref="Muellerina_eucalyptoides"/>
                        CGAAATTGGTAGACGCTACGGACTTAATTGGATTGAGCCTTAGTATGGAAACTCACTAAGTG-----ATAACTTTCAAATTCAGGGAAACCGTGGAATTAATAAAAATAGGCAATCCTGAGCCAAATCCTGTTTTCCGAA-AAT---GAGTAGGGAAAGCAAGCCAAAAT---------AAAATAAAGGATAGGTGCAGAGACTCAACGGAAGCTGTT-------CTAATAAA-----TACATACA----ATACAA---------ATGGAGTTGC------TTC----GCCGGT----------------------------------------------------------------------------------------------------------------------------------------------------------------------------------AGACRAGAATAAAGATAGAGTCCCATTCTACATGTCAATACCGACAACAATGAAATTTCTAG-TAAGAGGAAAATCCGTCGACTTTTTAAATCATGAGGGTTCAAGTCCCTCTATCCCCAAAAAAA------GTCCGT-TTGAACCCCT-AATTCGTT------CCCTTATTTCTCC---------CTGT-------TAACAGTTAAAAATCCTT----TTCATTT-----------------TT------------------------------------------------CATATTTAGGCAAGAAATACTCATT-------TTAATAATTCACAA---------TCAGTATTTTGATACTAAAATTTAT---------CTACTGAAACTT---------------A----CATTTAA-AAAGTATTATTC--------CA---------------TTTTT------CATTTTGTGTCTTTTAAA-A-AAGA------AAATTTTACA---AGTAATAC-----------------------------TTT-T------TTAGAT--------------TT------------------------------------TGAATGGTCGGGATAGCTCAGTTGGTAGAGCAGAGGACTGAAAATCCTCGTGTCACCC
                </sequence>
                <sequence>
                        <taxon idref="Notanthera_heterophylla"/>
                        CGAAATTGGTAGACGCTACGGACTTAATTGGATTGAGCCTT--TATGGAAACCTACGAAGTG-----ATAACTTTCAAATTCAGGGAAACCGTGGAATTAATAAAAACAGGCAATCCTGAACCAAATCCCGTTTTCCGAA-AAT---GAGTAGGGAAAGCAAGCCAGAAT----------AAAAAAAGGATAGGTGCAGAGACTCAACGGAAGCTGTT-------CTAACAAA-----TACATACA----ATACAA---------ATGGAGTTGA-----TTTC----GCTGGT----------------------------------------------------------------------------------------------------------------------------------------------------------------------------------AGACGAGAATAAAGATAGAGTCCCATTCTACATGTTAATACCGACAACAATGAAATTTATAG-TAAGAGGAAAATCCGTCGACTTTTTAAATCATGAGGGTTCAAGTCCCTCTATCCCCAAAAAA-------GCCCAT-TTGACCCCCC-AATTTTTT------CTCTTATTTATCC-----CTTTTCGT-------TAGTGGTTAAAAATCCCG-TTCATTT--------------------TT------------------------------------------------CATATTTAGACAAGAAACCCCCAGT-------TTAATAATTTACAG---------TCAGTAC------TTATA-------------------CTGAAACTT---------------A----CATTTAC-AAAGTCTTAGTC------------------------ATTTAT------AATTTTGTGTATTTT--CAA-AAAGAAA----ACTTGGACA---AGTAATACTTTTTT-------------GTATTTTTCTTTTTAATTGACATA---------------TTCT------AGTA-------AAATAAGAACGGCGCATCAATAATGGTCAGGATAGCTCAGTTGGTAGAGCAGAGGACTGAAAATCCTCGTGT-----
                </sequence>
                <sequence>
                        <taxon idref="Nuytsia_floribunda"/>
                        -------GGTAGACGCTACGGACTTAATTGGATTGAGCCTTAGTATGGAAACCCACTAAGTG-----ATAACTTTCAAATTCAGGGAAACCGTGGAATTAATAAAAATAGGCAATCCTGAGCCAAATCCCGTTTTCCGAA-AAT---AAGTAGGGAAGTCAAGCCCGAAT----------AAAAAAGGGATAGGTGCAGAGACTCAACGGGAGCTGTT-------CTAACAAA-----TACATACA---------------------GGAGTTGATTGTCTTTC----GCTGATCGCAACTTCAGCAAAACCTCTATACATATGTATAGTACTGAAATTTCAAATTTTATAAAAGAAATATAAATAATGAAAATAATGATTCGAATCCTTATTTTTTATACGAAAAAAAATTCGAATATTAATTGATCAAATCAATTACTCCATAGTCTGATAGATTTTTTGAAGATTAATCAGACGAGAATAAAGATAGAGTCCCATTCTACATGTCAATACCGACAACAATGAAATTTAGAG-TAAGAGGAAAATCCGTCGACTTTTGAAATCATGAGGGTTCAAGTCCCTCTATCCCCAAAAAA-------GCCCAT-TTGACTCCCT-AACCTTTTATCCYTTTT-------------------TTGT-------TAGCGGTTAAAAAGATTTTKTTATTTTTCATCTATTCCACTCTTTTCTTTCACAAACAGATTCGAATGTAATATATATAATACACGGACAAATGAACATCTTTAGGAAAGAAATCCCCATT-------TTCATAATTCACAG---------TTAATATCAGTACTTATA-------------------CTGAAACTG---------------A----CATTTAC-AAAGTCTTATTC--------AATTGG--------TAATTTTT------AATTTTGTGTATTTTCAAAA--------AGAAAACTTTGAA------------------------------------TACTTTGTTTATCTTTTGAATTGACAAGCCCTCTACT----------------AAAATTAGAMCGGCGCATCAATAATGGTCGGGATAGCTCAGT------------------------------------
                </sequence>
                <sequence>
                        <taxon idref="Oedina_pendens"/>
                        ----------------TACGGACTTAATTGGGTTGAGCCTTAGTATGGAAACCCACTAAGTG-----ATAACTTTCAAATTCAGGGAAACCGTGGAATTAATAAAAATAGGCAATCCTGAGCCAAATCCCGTTTTCCGAA-AAT---GAGTAGGGAAAGCAAACCAGAAT----------AAAAAAAGGATAGGTGCAGAGACTCAACGGAAGTTGTT-------CTAATAAA-----TCCATACA----ATACAA---------ATGGAGTTGA------TTC----GCCAGT----------------------------------------------------------------------------------------------------------------------------------------------------------------------------------ATACAAGAATAAAGATAGAGTCCCATTTTACATGTCAATACCGACAACAATGAAATTTATAG-TAAGAAGAAAATCCGTCGACTTTTTAAATCATGAGGGTTCAAGTCCCTCTATCCCCAAAAAA-------------------------------------------------TCC------------------------------------------------------------------CC------------------------------------------------TTTATTTAGGCGAGAAATACCCATT-------TTAATAATTCACAG---------TCAGTA---------------------------------GAAACTT---------------A----CATTTAC-AAAGTCTTATTC--------AATTAG-AAATTAGTCATTTTT------TATTTTGTGTATTTTTTAAA-AATA------AAATTTTACA---AGTAATAC-----------------------------TTTAT--TTAGTTAGAT--------------TT------------------------------------TTAATGGTCGGGA---------------------------------------------
                </sequence>
                <sequence>
                        <taxon idref="Oncocalyx_sulfureus"/>
                        ------------ACGCTACGGACTTAATTAGGTTGAGCCTTAGTATGGAAACCCACTAAGTG-----ATAACTTTCAAATTCAGGGAAACCGTGGAATTAATAAAAATAGGCAATCCTGAGCCAAATCCCGTTTTCCGAA-AAT---GAGTAAGGAAAGCAAGCCAGAAT----------AAAAAAAGGATAGGTGCAGAGACTCAACGGAAGCTGTT-------CTAATAAA-----TACATACA----ATACAAACAATACAAATGGAGTTAA------TTCCACGGTTGAT----------------------------------------------------------------------------------------------------------------------------------------------------------------------------------AGGCGAGAATAAAGATAGAGTCCCATTCTACATGTCAATACCGACAACAATGAAATTTATAG-TAATAGGAAAATCCGTCGACTTTTTAAATCATGAGGGTTCAAGTCCCTCTATCCCCAAAAAA-------GCCCGT-TTGAACCCCT-AATTCTTT------CTCTTATTTATCC-----CTTTTCGT-------TAGTAGTTCAAAACCCTC----TTCATTT-----------------TT------------------------------------------------CATATTTAGGCGAGAAATACCCGTT-------TTACTAATTCACAG---------TCAGTAATATA--------------------------CTGAAACTT--------------------------------------------------------------ACATTTTT------CATTTTGTGTA---TTAAAAAAATA------AAATTTTACA---AGTAATAC-----------------------------TTT-T------TTAGAT--------------TT------------------------------------TTAATGGTCGGGATAGCTCAGTTGGTAGAGCAGAGGACTGAAAATCCTCGTGTCACC-
                </sequence>
                <sequence>
                        <taxon idref="Oryctanthus_occidentalis"/>
                        -------------------------------------------------------------------------------------------------------------------------------------------------------------------------------------------------------------------------------------------------------------------------------TTGATTGTCTTTC----GCCGGT----------------------------------------------------------------------------------------------------------------------------------------------------------------------------------AGACGAGAATAAAGATAGAGTCCCATTCTACATGT-----CCTACAACAATGAAATTTATAGTTAAGAGGAAAATCCGTCGACTTTTTAAATCATGAGGGTTCAAGTCCCTCTATCCCCAA-----------GCCCAT-TTGAACCCCT-AATTTTTT------CTCTTATTTATCC-----CTCTTCGT-------TAGCGATTAAAAATCTTT-TTCTTTT--------------------TG------------------------------------------------CATATTTAGGCAAGAAATCCCCATT-------TTCATAACTCACAG---------TCAGTACTTTAACTTATA-------------------CTGAAACTT---------------A----CATTTAC-A-------------------AATTAG--------TTCTTTCT-------TTTTTGTGTATTTT--CAA-------------------------GTAATACTTTCTGAT-----------ATTGTTCTTCTTCTAATTGACATAGACCCAA-----GCCTTTT------AGTA-------AAATAAGAACGGCGCATCAATAAT-----GG----------------------------------------------
                </sequence>
                <sequence>
                        <taxon idref="Passovia_pyrifolia"/>
                        -------------CGCTACGGACTTAATTGGATTGAGCCTTAGTATGGAAACCCACTAAGTG-----ATAACTTTCAAATTCAGGGAAACCGTGGAATTAATAAAAATAGGCAATCCTGAGCCAAATCCCGTTTCCCGAA-AAC---GAGTAGGGAAAGCAAGCCAGAAT----------AAAAAAAGGATAGGTGCAGAGACTCAACGGAAGCTGTT-------CTAACAAA-----TACATACAATACAAACAA---------ATGGGGTTGATTGTCTTTG----GCCGGT----------------------------------------------------------------------------------------------------------------------------------------------------------------------------------AGACGAGAATAAAGATAGAGTCCCATTCTACATGT-----CCTACAACAATGAAATTTATAGTTAAGAGGAAAATCCGTCGACTTTTAAAATCATGAGGGTTCAAGTCCCTCTATCCCCAA-----------GCCCAT-TGGAACCCCT-CATTTTTG------ATCTTATTTATAC-----ATTTTCGT-------TAGCGATTAAAAATATTT-TTCATAT---------------------------------------------------------------------------TTAGGCAAGAAATCTCCATT-------TTCATAACTCACAG---------TCAGTAC------TTATA-------------------CTGAAAATA---------------A----CATTTAT-AAAGTATTATTCAATATTC-AATTAG--------TTCTTTTT------CATTTTGTGTATTTT--CAAAAATAAAA------CTTTACA---AGTCATACTTTTTTCT-----------ATTTTTCTTTTTTTCATTGACATAGACTCAA-----GACTTTT------AGTA-------AAATAATAACGGCGCATCAATAATGGTTGGGATA-------------------------------------------
                </sequence>
                <sequence>
                        <taxon idref="Peraxilla_tetrapetala"/>
                        CGAAATTGGTAGACGCTACGGACTTAATTGGATTGAGCCTTAGTATGGAAACCCACTAAGTG-----ATAACTTTCAAATTCAGGGAAACCATGGAATTAATAAAAATAGGCAATCCTGAGCCAAATCCCGTTTTCCGAA-AAT---GAGTAGGGAAAGCAAGCCAGAAT-----------AAAAAAGGATAGGTGCAGAGACTCAACGGAAGCTGTT-------CTAACAAA-----TACATACA----ATACAA---------ATAAAGTTGA------TTC----GCTGGT----------------------------------------------------------------------------------------------------------------------------------------------------------------------------------AGACGAGAATAAAGATAGAGTCCCATTCTACATGTTAATACCGACAACAATGAAATTTATAG-TAAGAGGAAAATCCGTCGACTTTTTAAATCATGAGGGTTCAAGTCCCTCTATCCCCAAAAAA-------GCCCAT-TTGACCCCCT-AATTATTT------CTC---------------------------------------AAAATCCTT-TTCATTT--------------------TT------------------------------------------------CATATTTAGGCAAGAAATCCCCATT-------TTAATAATTCACAG---------TCAGTAC------TTATA-------------------CTGAAACTT---------------A----CATTTAC-AAAGTCTTATTCAATTATTCAATTAG--------TCATTTTG------CATTTTGTGTATTTT--CAA-AAAGAAA----A-CTTTACA---AGTAATAC-------------------TTTTTTATATTTTTAATTGACATAGACCCAA-----GCCTTCT------AGTA-------AAATAAGAACGGCGCATCAATAATGGTCGGGATAGCTCA--------------------------------------
                </sequence>
                <sequence>
                        <taxon idref="Phragmanthera_crassicaulis"/>
                        ------------------------------------------------AAACCCACTAAGTG-----ATAACTTTCAAATTCAGGGAAACCGTGGAATTAATAAAAATAGGCAATCCTGAGCCAAATCCCGTTTTCCGAA-AAT---GAGTAGGGAAAGCAAGACAGAAT-------------AAAAGGATAGGTGCAGAGACTCAACGGAAGCTGTT-------CTAATAAA-----TACATACA----ATACAA---------ATGGAGTTGA------TTC----GCCGGT----------------------------------------------------------------------------------------------------------------------------------------------------------------------------------AGACGAGAATAAAGATAGAGTCCCATTCTACATGTCAATACCGACAACAATGAAATTTATAG-TAAGAGGAAAATCCGTCGACTTTTTAAATCATGAGGGTTCAAGTCCCTCTATCCCCAAAAAA-------GCCCGT-TTGAACCCCT-AATTCTTT----GCTTCTTATTTATC----------TCGT-------TAGCAATTTAAAATCCCC-T--T---------------------------------------------------------------------------TATTTAGGCGATAAATACCCATT-------TTAATAATTTACAG---------TCAGTACTTTAT----------------------ATACTGAAACTT---------------A----CATTTACTAAAGTCTTATTC--------AATTAG--------TCATTTTT------CATTTTGTGTATTTTAAACA-AAGA------AAATTTTACA---AGTAATAC-----------------------------TTT-T--TTAGTTAGAT--------------TT------------------------------------TTAATGGTCGGGATAGCTCAGTTGGTAGAGCAGAGGACTGAAAATCCTCGTGTCACC-
                </sequence>
                <sequence>
                        <taxon idref="Scurrula_ferruginea"/>
                        CGAAATTGGTAGACGCTACGGACTTAATTGGGTTGAGCCTTAGTATGGAAACCCACTAAGTG-----ATAACTTTCAAATTCAGGGAAACCGTGGAATTAATAAAAATAGGCAATCCTGAGCCAAATCCCGTTTTCCGAAGAAT---GAGTAGGGAAAGCAAGCCAGAAT--------AAAAAAAAAGGATAGGTGCAGAGACTCAACGGAAGTTGTT-------CTAATAAA-----TACATACA----ATACAA---------ATGGAGTTG--------------ATTCGC----------------------------------------------------------------------------------------------------------------------------------------------------------------------------------CG-CGAGAATAAAGATAGAGTCCCATTYTACATGTCAATACCGACAACAATGAAATTKATAG-TAATAGGAAAATCCGTCGACTTTGTAAATCATGAGGGTTCAAGTCCCTCTATCCCCAAAAAA-------GCCCGT-TTGAACCCCT-AATTCTTT------CTCGTATTTATT----------TCGT-------TAGCAGTTCAAAATTCTC----------------------------TT------------------------------------------------CATT----------AAATACCCATT-------TTAAGAATTCACAGTCAGTAATATTAGAACTTTATATA----------------------CTGAAACTT---------------A--------TAC-AAAGTCGTATTC--------AATTAG--------TCATTTTT------CATTTTTTGTATTTAAAAAA-------------ATTGTACA---AGTAATACTTTTCAAT----------------------------------------------------TT------------------------------------GTAATGGTCGGGATAG------------------------------------------
                </sequence>
                <sequence>
                        <taxon idref="Socratina_bemarivensis"/>
                        ---------------CTACGGACTTAATTAAGTTGAGCCTTAGTATGGAAACCCACTAAGTG-----ATAACTTTCAAATTCAGGGAAACCGTGGAATTAATAAAAATAGGCAATCCTGAGCCAAATCCCGTTTTCCGAA-AAT---GAGTAGGTAAAGCAAGACAGAAT----------AAAAAAAGGATAGGTGCAGAGACTCAACGGAAGCTGTT-------CTAATAAA-----TACATACA----ATACAA---------ATGGAGTTGA------TTC----GCCGGT----------------------------------------------------------------------------------------------------------------------------------------------------------------------------------AAACGAGAATAAAGATAGAGTCCCATTCTACATGTCAATACCGACAACAATGAAATTTATAG-TAAGAGGAAAATCCGTCGACTTTTTAAATCATGAGGGTTCAAGTCCCTCTATCCCCAAAAAA-------GCCCGT-TTGAACTCCT-AATTCTTT------CTCTTATTTATCC-----CTTTTCGT-------TAGCAGTTAAAAATCCCC----TTCATTT-----------------TT------------------------------------------------CATATTTAGGCGAGAAATACCCATT-------TTAATAATTCACAG---------TCAGTACTTTAT----------------------ATACTGAAACTT---------------A----CATTTAC-AAAGTCTTATTC--------AATTAG--------TCATTTTT------CATTTTGTGTATTTTAAA-A-AAGA------AAATTTTACA---AGTACTAC-----------------------------TTT-T------TTAGAT--------------TT------------------------------------T---------------------------------------------------------
                </sequence>
                <sequence>
                        <taxon idref="Struthanthus_oerstedii"/>
                        -----------GACGCTACGGACTTAATTGGATTGAGCCTTAGTATGGAAACCCACTAAGTG-----ATAACTTTCAAATTCAGGGAAACCGTGGAATTAATAAAAATAGGCAATCCTGAGCCAAATCCCGTTTCCCGAA-AAC---GAGTAGGGAAAGCAAGCCAGAAT------AAATAAAAAAAGGATAGGTGCAGAGACTCAACGGAAGCTGTT-------CTAACAAA-----TACATACA----ATACAA---------ATGGGGTTGATTGTCTTTC----GCCGGT----------------------------------------------------------------------------------------------------------------------------------------------------------------------------------AGACGAGAATAAAGATAGAGTCCCATTCTACATGTTAATACCTACAACAATGAAATTTATAGTTAAGAGGAAAATCCGTCGACTTTTTAAATCATGAGGGTTCAAGTCCCTCTATCCCCAAAAAA-------GCCCAT-TTGACCCCCT-AATTA----------TCTTATTTATCC-----CTTTTCGT-------TAGCGATTAAAAATCTTT-TTCATTT---------------------------------------------------------------------------TTAGGCAAGAAATCCCCATT-------TTAATAACTCACAG---------TCAGTAC------TTATA-------------------CTGAAACTT---------------ACATTCATTTAC-AAATTC--------------AATTAG--------TTATTTTT------GATTTTGTGTATTTT--CAA-AAAGAAA----A-CTTTACA---AGTAATAC-------------------TTTTTTATATTTTAAATTGATATAGACCCAA-----GCCTTCT------AGTA-------AAATAAGAACGGCGCATCAATAATGGTTGGGATAGCTCAGTTGGTAGAGCAGAGGACTGAAAATCCTCGTGTCACCC
                </sequence>
                <sequence>
                        <taxon idref="Struthanthus_woodsonii"/>
                        ------------------------------------------------AAACCCACTAAGTG-----ATAACTTTCAAATTCAGGGAAACCGTGGAATTAATAAAAATAGGCAATCCTGAGCCAAATCCCGTTTCCCGAA-AAC---GAGTAGGGAAAGCAAGCCAGAAT----------AAAAAAAGGATAGGTGCAGAGACTCAACGGAAGCTGTT-------CTAACAAA-----TACATACA----ATACAA----ATCAAATGGGGTTGATTGTCTTTC----GCCGGT----------------------------------------------------------------------------------------------------------------------------------------------------------------------------------AGACGAGAATAAAGATAGAGTCCCATTCTACATGTCAATACCTACAACAATGAAATTTATAGTTAAGAGGAAAATCCGTCGACTTTTTAAATCATGAGGGTTCAAGTCCCTCTATCCCCAAAAAA-------GCCCAT-TTGACCCCCT-AATTTTTT------ATC-----------------TTACGT-------TAGCGATTAAAAATCTTT-TTCATTT---------------------------------------------------------------------------TTAGGCAAGAAATCCCCATT-------TTAATAACTCACAG---------TCAGTAC------TGATA-------------------CTGAAACTT---------------A----CATTTAC-AAAGTCTTATTC--------AATTAG--------TTA-------------TTTTGTGTATTTT--CAA-AAAGAAA----A-CTTT---------------------------------------------------------------A-----GCCTTCTAGTAAAAGTA-------AAATAAGAACGGCGCA------ATGGTTGGGATAGCTCAGTTGGTAGAGCAGAGGACTGAAAATCCTCGTGTCACC-
                </sequence>
                <sequence>
                        <taxon idref="Taxillus_chinensis"/>
                        -------------------------AATTGGGTTGAGCCTTAGTATGGAAACCCACTAAGTG-----ATAACTTTCAAATTCAGGGAAACCGTGGAATTAATAAAAATAGGCAATCCTGAGCCAAATCCCGTTTTACGAAGAAT---GAGTAGGGACAGCAAGCCAGAAT----------AAAAAAAGGATAGGTGCAGAGACTCAACGGAAGCTGTT-------CTAATAAA-----TACAATCA----ATACAA---------ATGGAGTTC--------------GCCGGT----------------------------------------------------------------------------------------------------------------------------------------------------------------------------------AGACGAGAATAAAGATAGAGTCCCATTCTACATGTCAATACCGACAACAATGAAATTTATAG-TAAGAGGAAAATCCGTCGACTTTTTAAATCATGAGGGTTCAAGTCCCTCTATCCCCAAAAAAA------GCCCGT-TTGAACCCCT-AATTATTT------ATCGTATTTATTT---------TCGT-------TAGCAGTTCAAAATCCTC----------------------------TT------------------------------------------------CATT----------AAATACCCATT-------TTCATAATTCACAGTACTTTAGATTAGAACTTTATATA----------------------CTGAAACTT---------------A----CATTTAC-AAAGTATTCTTC--------AATTAG--------TCATTTTT------CATTTTGTGTA------------AAAAAAGAAAATTGTACA---AGTAATACTTGTCT------------------------------------------------------TT------------------------------------TTAATGGTCGGGATAGCTCAGTTGG---------------------------------
                </sequence>
                <sequence>
                        <taxon idref="Tripodanthus_acutifolius"/>
                        YSRAAWYGGTAGACGCTACGGACTTAATTGGATTGAGCCTTAGTATGGAAMCCCACTAAGTG-----ATAACTTTCAAATTCAGGGAAACCGYGGAATTAATAAAAATAGGCAATCCTGAGCCAAATCCCGTTTTYCGAA-AAC---GAGTAGGGAAAGCAAGCCAGAAT----------AAAAAAAGGATAGGTGCAGAGACTCAACGGAAGCTGTT-------CTAACAAA-----TACATACA----AWACAA----AACAAATGGGGTTGATTGTCTTTC----GMCGGT----------------------------------------------------------------------------------------------------------------------------------------------------------------------------------AGACGAGAATAAAGATAGAGTCCCATTCTACATGTCAATACCTACAACAATGAAATTTATAGTTAAKAGGAAAATCCGTCGACTTTTTAAATCATGAGGGTTCAAGTCCCTCTATCCCCAAAAAA-------GCCCAT-TTGAMCCCCT-AATTWTTT------CTCTTATTTATCC-----CYTTTCGT-------TAGCGATTAAAAATCTTT-TTCATTT--------------------TT------------------------------------------------CATATTTAGGCAWGAAAKCCCCATT-------TTAATAACTCACAG---------TCAGTAC------TTATAT------------------CTGAAACTT---------------A----CATTTAC-AAAGTCTTATTC--------AATTAG--------TTATTTTW------AATKTTGTGTATTTT--CAA-AAAGAAA----A-CTTTACA---AGTAATACTTT-TTTAT----------ATTTTTMTTTTTTTAATTGACATAGACCCAA-----GCCTTCT------AGTA-------AAATAAGAACGGYGCATCAATAATGGTTGGGATAGCTCAGTTGGTAGAGCAGAGGACTGAAWMTCCTCGYGYMRCC-
                </sequence>
                <sequence>
                        <taxon idref="Tristerix_corymbosus"/>
                        CGAAATTGGTAGACGCTACGGACTTAATTGGATTGAGCCTTAGTATGGAAACCCACTAAGTG-----ATAACTTTCAAATTCAGGGAAACCGTGGAATTAATAAAAATAGGCAATCCTGAGCCAAATCCCGTTTTACGAA-AAT---GAGTAGGGAAAACGGGCCCGAAT----------CAAAAAAGGATAGGCGCAGAGACTCAACGGAAGCTGTT-------CTAACAAA-----TACATACA----ATCCAA---ATGGAGATGGAGTTGGTTGTCTTTC----GCTGGT----------------------------------------------------------------------------------------------------------------------------------------------------------------------------------AGACGAGAATAAAGATAGAGTCCCATTCTACATGTCAATACCGACAACAATGAAATTTATAG-TAAGAGGAAAATCCGTCGACTTTTTAAATCATGAGGGTTCAAGTCCCTCTATCCCCAAAAAA-------ACCC--------TTTCT-GACTATGACCCCAAAATTGRATTATCC-----CCTTTCGTTATTCGTTAGCGGTTCCAAATCTTTTTAATTT---------------------TG------------------------------------------------CATATTTAGGCAAAAAACCCCCATT-------TTCATAATTCACAG---------TCAGTACTTTTA-------------------------CTGAAACTT---------------A----CATTTAC-AAAGTCTTATTC--------AATTGG--------KCATTTTT------CATTTTGTGTATTTTCAAAA--------AGAAAACTTTACA---AGTAATAC-------------------TTTTTTCTATTTTTCTTTTTAATTGACYAAGCCCT-GCCTTCT------AGTA-------AAATAAGAACGGKGCATCAATAATGGTCGGGATAGCTCAGTTGGTAGAGCAGAGGACTGAAAATCCTCGTGYCACC-
                </sequence>
                <sequence>
                        <taxon idref="Tupeia_antarctica"/>
                        CGAAATTGGTAGACGCTACGGACTTAATTGGATTGAGCCTTAGTATGGAAACCCACTAAGTG-----ATAACTTTCAAATTCAGGGAAACCATGGAATTAATAAAAATAGGCAATCCTGAGCCAAATCCCGTTTTCCGAA-AAT---GAGTAGGGAAAGCAAGCCAGA------------AAAAAAAGGATAGGTGCAGAGACTCAACGGAAGCTGTT-------CTAACAAA-----TACATACA----ATACAA---------ATGGAGTTGA------TTC----GCTGGT----------------------------------------------------------------------------------------------------------------------------------------------------------------------------------AGACGAGAATAAAGATAGAGTCCCATTCTACATGTCAATACTGACAACAATGAAATTTATAG-TAAGAGGAAAATCCGTCGACTTTTTAAATCATGAGGGTTCAAGTCCCTCTATCCCCAAAAAA-------GCCCAT-TTGACCCCCG-AAGTCTTT------CTCTTATTTATCC-----CTTTTCGTTATTCGGTAGCGGTTAAAAATCCCT-TTCATTT--------------------TT------------------------------------------------CATATTTAGGCAAGAAATCCCCATT-------TTAATAATTCACAG---------TCAGTAC------TTATA-------------------TTGAAACTT---------------A----CATTTTC-AA------------------------------------------------TTTTTTCTATTTT--TAA--------------------------------------------------------TTTACTTTTAATTGACATAGACCCAA-----GCCTTCT------AGTA-------AAATAAGAACGGCGCATCAATAATGGTCGGGATAGCTCAGTTGGTAGAGCAGAGGACTGAAAAT-------------
                </sequence>
                <sequence>
                        <taxon idref="Vanwykia_remota"/>
                        ---------------------------------------------------CCCACTAAGTG-----ATAACTTTCAAATTCAGGGAAACCGTGGAATTAATAAAAATCGGCAATCCTGAGCCAAATCCCGTTTTCCGAA-AAT---GAGTAGGGAAAGCAAGCCCGAAT----------AAAAAAAGGATAGGTGCAGAGACTCAACGGAAGCTGTT-------CTAATAAA-----TACATACA----ATACAA---------ATGTAGTTGA------TTC----GCCGGT----------------------------------------------------------------------------------------------------------------------------------------------------------------------------------AGACGAGAATAAAGATAGAGTCCCATTCTACATGTCAATACCGACAACAATGAAATTTATAG-TAAGAGGAAAATCCGTCGACTTTTTAAATCATGAGGGTTCAAGTCCCTCTATCCCCAAAAAA-------GCCCGT-TTGAACCCCT-AATTCTTT------CTCTTATTTATCCCT---CTTTTCGT-------TAGCAGTTAAAAATCCCC-TTCTTCATTT-----------------TT------------------------------------------------CATATTTAGGCGAGAAATACCCATT-------TTAATAATTCACAG---------TCAGTACTTTAT----------------------ATACTGAAACTT---------------A----TAC-----AAAGTCTTATTC--------AATTAG--------TCATTTTT------CATTTTGTGTATTTTAAA-A-AATA------AAATTTTACA---AGTAATAC-----------------------------TTT-T------TTAGAT--------------TC------------------------------------TTAATGGTCGGGATAGCTCAGTTGGTAGAGCAGAGGACTGAAAATCCTCGTGTCACC-
                </sequence>
        </alignment>

        <!-- The unique patterns from 1 to end                                       -->
        <!-- npatterns=369                                                           -->
        <patterns id="00_conc.red.c.m1.epf.18S.phy.patterns" from="1" strip="false">
                <alignment idref="alignment1"/>
        </patterns>

        <!-- The unique patterns from 1 to end                                       -->
        <!-- npatterns=502                                                           -->
        <patterns id="00_conc.red.c.m1.epf.25S.phy.patterns" from="1" strip="false">
                <alignment idref="alignment2"/>
        </patterns>

        <!-- The unique patterns from 1 to end                                       -->
        <!-- npatterns=833                                                           -->
        <patterns id="00_conc.red.c.m1.epf.matK.phy.patterns" from="1" strip="false">
                <alignment idref="alignment3"/>
        </patterns>

        <!-- The unique patterns from 1 to end                                       -->
        <!-- npatterns=605                                                           -->
        <patterns id="00_conc.red.c.m1.epf.trnLLF.phy.patterns" from="1" strip="false">
                <alignment idref="alignment4"/>
        </patterns>

        <!-- A prior on the distribution node heights defined given                  -->
        <!-- a Yule speciation process (a pure birth process).                       -->
        <yuleModel id="yule" units="years">
                <birthRate>
                        <parameter id="yule.birthRate" value="770.0" lower="0.0"/>
                </birthRate>
        </yuleModel>

        <!-- This is a simple constant population size coalescent model              -->
        <!-- that is used to generate an initial tree for the chain.                 -->
        <constantSize id="initialDemo" units="years">
                <populationSize>
                        <parameter id="initialDemo.popSize" value="100.0"/>
                </populationSize>
        </constantSize>

        <!-- Generate a random starting tree under the coalescent process            -->
        <coalescentSimulator id="startingTree">
                <taxa idref="taxa"/>
                <constantSize idref="initialDemo"/>
        </coalescentSimulator>

        <!-- Generate a tree model                                                   -->
        <treeModel id="treeModel">
                <coalescentTree idref="startingTree"/>
                <rootHeight>
                        <parameter id="treeModel.rootHeight"/>
                </rootHeight>
                <nodeHeights internalNodes="true">
                        <parameter id="treeModel.internalNodeHeights"/>
                </nodeHeights>
                <nodeHeights internalNodes="true" rootNode="true">
                        <parameter id="treeModel.allInternalNodeHeights"/>
                </nodeHeights>
        </treeModel>

        <!-- Generate a speciation likelihood for Yule or Birth Death                -->
        <speciationLikelihood id="speciation">
                <model>
                        <yuleModel idref="yule"/>
                </model>
                <speciesTree>
                        <treeModel idref="treeModel"/>
                </speciesTree>
        </speciationLikelihood>

        <!-- The uncorrelated relaxed clock (Drummond, Ho, Phillips & Rambaut (2006) PLoS Biology 4, e88 )-->
        <discretizedBranchRates id="00_conc.red.c.m1.epf.18S.phy.branchRates">
                <treeModel idref="treeModel"/>
                <distribution>
                        <logNormalDistributionModel meanInRealSpace="true">
                                <mean>
                                        <parameter id="00_conc.red.c.m1.epf.18S.phy.ucld.mean" value="1.0"/>
                                </mean>
                                <stdev>
                                        <parameter id="00_conc.red.c.m1.epf.18S.phy.ucld.stdev" value="0.3333333333333333" lower="0.0"/>
                                </stdev>
                        </logNormalDistributionModel>
                </distribution>
                <rateCategories>
                        <parameter id="00_conc.red.c.m1.epf.18S.phy.branchRates.categories"/>
                </rateCategories>
        </discretizedBranchRates>
        <rateStatistic id="00_conc.red.c.m1.epf.18S.phy.meanRate" name="00_conc.red.c.m1.epf.18S.phy.meanRate" mode="mean" internal="true" external="true">
                <treeModel idref="treeModel"/>
                <discretizedBranchRates idref="00_conc.red.c.m1.epf.18S.phy.branchRates"/>
        </rateStatistic>
        <rateStatistic id="00_conc.red.c.m1.epf.18S.phy.coefficientOfVariation" name="00_conc.red.c.m1.epf.18S.phy.coefficientOfVariation" mode="coefficientOfVariation" internal="true" external="true">
                <treeModel idref="treeModel"/>
                <discretizedBranchRates idref="00_conc.red.c.m1.epf.18S.phy.branchRates"/>
        </rateStatistic>
        <rateCovarianceStatistic id="00_conc.red.c.m1.epf.18S.phy.covariance" name="00_conc.red.c.m1.epf.18S.phy.covariance">
                <treeModel idref="treeModel"/>
                <discretizedBranchRates idref="00_conc.red.c.m1.epf.18S.phy.branchRates"/>
        </rateCovarianceStatistic>

        <!-- The uncorrelated relaxed clock (Drummond, Ho, Phillips & Rambaut (2006) PLoS Biology 4, e88 )-->
        <discretizedBranchRates id="00_conc.red.c.m1.epf.25S.phy.branchRates">
                <treeModel idref="treeModel"/>
                <distribution>
                        <logNormalDistributionModel meanInRealSpace="true">
                                <mean>
                                        <parameter id="00_conc.red.c.m1.epf.25S.phy.ucld.mean" value="1.0" lower="0.0"/>
                                </mean>
                                <stdev>
                                        <parameter id="00_conc.red.c.m1.epf.25S.phy.ucld.stdev" value="0.3333333333333333" lower="0.0"/>
                                </stdev>
                        </logNormalDistributionModel>
                </distribution>
                <rateCategories>
                        <parameter id="00_conc.red.c.m1.epf.25S.phy.branchRates.categories"/>
                </rateCategories>
        </discretizedBranchRates>
        <rateStatistic id="00_conc.red.c.m1.epf.25S.phy.meanRate" name="00_conc.red.c.m1.epf.25S.phy.meanRate" mode="mean" internal="true" external="true">
                <treeModel idref="treeModel"/>
                <discretizedBranchRates idref="00_conc.red.c.m1.epf.25S.phy.branchRates"/>
        </rateStatistic>
        <rateStatistic id="00_conc.red.c.m1.epf.25S.phy.coefficientOfVariation" name="00_conc.red.c.m1.epf.25S.phy.coefficientOfVariation" mode="coefficientOfVariation" internal="true" external="true">
                <treeModel idref="treeModel"/>
                <discretizedBranchRates idref="00_conc.red.c.m1.epf.25S.phy.branchRates"/>
        </rateStatistic>
        <rateCovarianceStatistic id="00_conc.red.c.m1.epf.25S.phy.covariance" name="00_conc.red.c.m1.epf.25S.phy.covariance">
                <treeModel idref="treeModel"/>
                <discretizedBranchRates idref="00_conc.red.c.m1.epf.25S.phy.branchRates"/>
        </rateCovarianceStatistic>

        <!-- The uncorrelated relaxed clock (Drummond, Ho, Phillips & Rambaut (2006) PLoS Biology 4, e88 )-->
        <discretizedBranchRates id="00_conc.red.c.m1.epf.matK.phy.branchRates">
                <treeModel idref="treeModel"/>
                <distribution>
                        <logNormalDistributionModel meanInRealSpace="true">
                                <mean>
                                        <parameter id="00_conc.red.c.m1.epf.matK.phy.ucld.mean" value="1.0" lower="0.0"/>
                                </mean>
                                <stdev>
                                        <parameter id="00_conc.red.c.m1.epf.matK.phy.ucld.stdev" value="0.3333333333333333" lower="0.0"/>
                                </stdev>
                        </logNormalDistributionModel>
                </distribution>
                <rateCategories>
                        <parameter id="00_conc.red.c.m1.epf.matK.phy.branchRates.categories"/>
                </rateCategories>
        </discretizedBranchRates>
        <rateStatistic id="00_conc.red.c.m1.epf.matK.phy.meanRate" name="00_conc.red.c.m1.epf.matK.phy.meanRate" mode="mean" internal="true" external="true">
                <treeModel idref="treeModel"/>
                <discretizedBranchRates idref="00_conc.red.c.m1.epf.matK.phy.branchRates"/>
        </rateStatistic>
        <rateStatistic id="00_conc.red.c.m1.epf.matK.phy.coefficientOfVariation" name="00_conc.red.c.m1.epf.matK.phy.coefficientOfVariation" mode="coefficientOfVariation" internal="true" external="true">
                <treeModel idref="treeModel"/>
                <discretizedBranchRates idref="00_conc.red.c.m1.epf.matK.phy.branchRates"/>
        </rateStatistic>
        <rateCovarianceStatistic id="00_conc.red.c.m1.epf.matK.phy.covariance" name="00_conc.red.c.m1.epf.matK.phy.covariance">
                <treeModel idref="treeModel"/>
                <discretizedBranchRates idref="00_conc.red.c.m1.epf.matK.phy.branchRates"/>
        </rateCovarianceStatistic>

        <!-- The uncorrelated relaxed clock (Drummond, Ho, Phillips & Rambaut (2006) PLoS Biology 4, e88 )-->
        <discretizedBranchRates id="00_conc.red.c.m1.epf.trnLLF.phy.branchRates">
                <treeModel idref="treeModel"/>
                <distribution>
                        <logNormalDistributionModel meanInRealSpace="true">
                                <mean>
                                        <parameter id="00_conc.red.c.m1.epf.trnLLF.phy.ucld.mean" value="1.0" lower="0.0"/>
                                </mean>
                                <stdev>
                                        <parameter id="00_conc.red.c.m1.epf.trnLLF.phy.ucld.stdev" value="0.3333333333333333" lower="0.0"/>
                                </stdev>
                        </logNormalDistributionModel>
                </distribution>
                <rateCategories>
                        <parameter id="00_conc.red.c.m1.epf.trnLLF.phy.branchRates.categories"/>
                </rateCategories>
        </discretizedBranchRates>
        <rateStatistic id="00_conc.red.c.m1.epf.trnLLF.phy.meanRate" name="00_conc.red.c.m1.epf.trnLLF.phy.meanRate" mode="mean" internal="true" external="true">
                <treeModel idref="treeModel"/>
                <discretizedBranchRates idref="00_conc.red.c.m1.epf.trnLLF.phy.branchRates"/>
        </rateStatistic>
        <rateStatistic id="00_conc.red.c.m1.epf.trnLLF.phy.coefficientOfVariation" name="00_conc.red.c.m1.epf.trnLLF.phy.coefficientOfVariation" mode="coefficientOfVariation" internal="true" external="true">
                <treeModel idref="treeModel"/>
                <discretizedBranchRates idref="00_conc.red.c.m1.epf.trnLLF.phy.branchRates"/>
        </rateStatistic>
        <rateCovarianceStatistic id="00_conc.red.c.m1.epf.trnLLF.phy.covariance" name="00_conc.red.c.m1.epf.trnLLF.phy.covariance">
                <treeModel idref="treeModel"/>
                <discretizedBranchRates idref="00_conc.red.c.m1.epf.trnLLF.phy.branchRates"/>
        </rateCovarianceStatistic>

        <!-- The general time reversible (GTR) substitution model                    -->
        <gtrModel id="00_conc.red.c.m1.epf.18S.phy.gtr">
                <frequencies>
                        <frequencyModel dataType="nucleotide">
                                <frequencies>
                                        <parameter id="00_conc.red.c.m1.epf.18S.phy.frequencies" value="0.25 0.25 0.25 0.25"/>
                                </frequencies>
                        </frequencyModel>
                </frequencies>
                <rateAC>
                        <parameter id="00_conc.red.c.m1.epf.18S.phy.ac" value="1.0" lower="0.0"/>
                </rateAC>
                <rateAG>
                        <parameter id="00_conc.red.c.m1.epf.18S.phy.ag" value="1.0" lower="0.0"/>
                </rateAG>
                <rateAT>
                        <parameter id="00_conc.red.c.m1.epf.18S.phy.at" value="1.0" lower="0.0"/>
                </rateAT>
                <rateCG>
                        <parameter id="00_conc.red.c.m1.epf.18S.phy.cg" value="1.0" lower="0.0"/>
                </rateCG>
                <rateGT>
                        <parameter id="00_conc.red.c.m1.epf.18S.phy.gt" value="1.0" lower="0.0"/>
                </rateGT>
        </gtrModel>

        <!-- site model                                                              -->
        <siteModel id="00_conc.red.c.m1.epf.18S.phy.siteModel">
                <substitutionModel>
                        <gtrModel idref="00_conc.red.c.m1.epf.18S.phy.gtr"/>
                </substitutionModel>
                <proportionInvariant>
                        <parameter id="00_conc.red.c.m1.epf.18S.phy.pInv" value="0.5" lower="0.0" upper="1.0"/>
                </proportionInvariant>
        </siteModel>

        <!-- The general time reversible (GTR) substitution model                    -->
        <gtrModel id="00_conc.red.c.m1.epf.25S.phy.gtr">
                <frequencies>
                        <frequencyModel dataType="nucleotide">
                                <frequencies>
                                        <parameter id="00_conc.red.c.m1.epf.25S.phy.frequencies" value="0.25 0.25 0.25 0.25"/>
                                </frequencies>
                        </frequencyModel>
                </frequencies>
                <rateAC>
                        <parameter id="00_conc.red.c.m1.epf.25S.phy.ac" value="1.0" lower="0.0"/>
                </rateAC>
                <rateAG>
                        <parameter id="00_conc.red.c.m1.epf.25S.phy.ag" value="1.0" lower="0.0"/>
                </rateAG>
                <rateAT>
                        <parameter id="00_conc.red.c.m1.epf.25S.phy.at" value="1.0" lower="0.0"/>
                </rateAT>
                <rateCG>
                        <parameter id="00_conc.red.c.m1.epf.25S.phy.cg" value="1.0" lower="0.0"/>
                </rateCG>
                <rateGT>
                        <parameter id="00_conc.red.c.m1.epf.25S.phy.gt" value="1.0" lower="0.0"/>
                </rateGT>
        </gtrModel>

        <!-- site model                                                              -->
        <siteModel id="00_conc.red.c.m1.epf.25S.phy.siteModel">
                <substitutionModel>
                        <gtrModel idref="00_conc.red.c.m1.epf.25S.phy.gtr"/>
                </substitutionModel>
                <gammaShape gammaCategories="4">
                        <parameter id="00_conc.red.c.m1.epf.25S.phy.alpha" value="0.5" lower="0.0"/>
                </gammaShape>
        </siteModel>

        <!-- The general time reversible (GTR) substitution model                    -->
        <gtrModel id="00_conc.red.c.m1.epf.matK.phy.gtr">
                <frequencies>
                        <frequencyModel dataType="nucleotide">
                                <frequencies>
                                        <parameter id="00_conc.red.c.m1.epf.matK.phy.frequencies" value="0.25 0.25 0.25 0.25"/>
                                </frequencies>
                        </frequencyModel>
                </frequencies>
                <rateAC>
                        <parameter id="00_conc.red.c.m1.epf.matK.phy.ac" value="1.0" lower="0.0"/>
                </rateAC>
                <rateAG>
                        <parameter id="00_conc.red.c.m1.epf.matK.phy.ag" value="1.0" lower="0.0"/>
                </rateAG>
                <rateAT>
                        <parameter id="00_conc.red.c.m1.epf.matK.phy.at" value="1.0" lower="0.0"/>
                </rateAT>
                <rateCG>
                        <parameter id="00_conc.red.c.m1.epf.matK.phy.cg" value="1.0" lower="0.0"/>
                </rateCG>
                <rateGT>
                        <parameter id="00_conc.red.c.m1.epf.matK.phy.gt" value="1.0" lower="0.0"/>
                </rateGT>
        </gtrModel>

        <!-- site model                                                              -->
        <siteModel id="00_conc.red.c.m1.epf.matK.phy.siteModel">
                <substitutionModel>
                        <gtrModel idref="00_conc.red.c.m1.epf.matK.phy.gtr"/>
                </substitutionModel>
                <gammaShape gammaCategories="4">
                        <parameter id="00_conc.red.c.m1.epf.matK.phy.alpha" value="0.5" lower="0.0"/>
                </gammaShape>
        </siteModel>

        <!-- The general time reversible (GTR) substitution model                    -->
        <gtrModel id="00_conc.red.c.m1.epf.trnLLF.phy.gtr">
                <frequencies>
                        <frequencyModel dataType="nucleotide">
                                <frequencies>
                                        <parameter id="00_conc.red.c.m1.epf.trnLLF.phy.frequencies" value="0.25 0.25 0.25 0.25"/>
                                </frequencies>
                        </frequencyModel>
                </frequencies>
                <rateAC>
                        <parameter id="00_conc.red.c.m1.epf.trnLLF.phy.ac" value="1.0" lower="0.0"/>
                </rateAC>
                <rateAG>
                        <parameter id="00_conc.red.c.m1.epf.trnLLF.phy.ag" value="1.0" lower="0.0"/>
                </rateAG>
                <rateAT>
                        <parameter id="00_conc.red.c.m1.epf.trnLLF.phy.at" value="1.0" lower="0.0"/>
                </rateAT>
                <rateCG>
                        <parameter id="00_conc.red.c.m1.epf.trnLLF.phy.cg" value="1.0" lower="0.0"/>
                </rateCG>
                <rateGT>
                        <parameter id="00_conc.red.c.m1.epf.trnLLF.phy.gt" value="1.0" lower="0.0"/>
                </rateGT>
        </gtrModel>

        <!-- site model                                                              -->
        <siteModel id="00_conc.red.c.m1.epf.trnLLF.phy.siteModel">
                <substitutionModel>
                        <gtrModel idref="00_conc.red.c.m1.epf.trnLLF.phy.gtr"/>
                </substitutionModel>
                <gammaShape gammaCategories="4">
                        <parameter id="00_conc.red.c.m1.epf.trnLLF.phy.alpha" value="0.5" lower="0.0"/>
                </gammaShape>
        </siteModel>

        <!-- Likelihood for tree given sequence data                                 -->
        <treeLikelihood id="00_conc.red.c.m1.epf.18S.phy.treeLikelihood" useAmbiguities="false">
                <patterns idref="00_conc.red.c.m1.epf.18S.phy.patterns"/>
                <treeModel idref="treeModel"/>
                <siteModel idref="00_conc.red.c.m1.epf.18S.phy.siteModel"/>
                <discretizedBranchRates idref="00_conc.red.c.m1.epf.18S.phy.branchRates"/>
        </treeLikelihood>

        <!-- Likelihood for tree given sequence data                                 -->
        <treeLikelihood id="00_conc.red.c.m1.epf.25S.phy.treeLikelihood" useAmbiguities="false">
                <patterns idref="00_conc.red.c.m1.epf.25S.phy.patterns"/>
                <treeModel idref="treeModel"/>
                <siteModel idref="00_conc.red.c.m1.epf.25S.phy.siteModel"/>
                <discretizedBranchRates idref="00_conc.red.c.m1.epf.25S.phy.branchRates"/>
        </treeLikelihood>

        <!-- Likelihood for tree given sequence data                                 -->
        <treeLikelihood id="00_conc.red.c.m1.epf.matK.phy.treeLikelihood" useAmbiguities="false">
                <patterns idref="00_conc.red.c.m1.epf.matK.phy.patterns"/>
                <treeModel idref="treeModel"/>
                <siteModel idref="00_conc.red.c.m1.epf.matK.phy.siteModel"/>
                <discretizedBranchRates idref="00_conc.red.c.m1.epf.matK.phy.branchRates"/>
        </treeLikelihood>

        <!-- Likelihood for tree given sequence data                                 -->
        <treeLikelihood id="00_conc.red.c.m1.epf.trnLLF.phy.treeLikelihood" useAmbiguities="false">
                <patterns idref="00_conc.red.c.m1.epf.trnLLF.phy.patterns"/>
                <treeModel idref="treeModel"/>
                <siteModel idref="00_conc.red.c.m1.epf.trnLLF.phy.siteModel"/>
                <discretizedBranchRates idref="00_conc.red.c.m1.epf.trnLLF.phy.branchRates"/>
        </treeLikelihood>

        <!-- Species definition: binds taxa, species and gene trees    NOTNEEDED?              -->
                <!-- Collection of Gene Trees                                                -->

        <!-- full species set for species tree root height                           -->
        <taxa id="allSpecies">
                <sp idref="Agelanthus_sansibarensis"/>
                <sp idref="Alepis_flavida"/>
                <sp idref="Amyema_glabra"/>
                <sp idref="Amyema_queenslandica"/>
                <sp idref="Amylotheca_duthieana"/>
                <sp idref="Atkinsonia_ligustrina"/>
                <sp idref="Bakerella_sp_Nickrent_4161"/>
                <sp idref="Benthamina_alyxifolia"/>
                <sp idref="Cecarria_obtusifolia"/>
                <sp idref="Cladocolea_gracilis"/>
                <sp idref="Dactyliophora_novaeguineae"/>
                <sp idref="Decaisnina_triflora"/>
                <sp idref="Desmaria_mutabilis"/>
                <sp idref="Emelianthe_panganensis"/>
                <sp idref="Erianthemum_dregei"/>
                <sp idref="Gaiadendron_punctatum"/>
                <sp idref="Globimetula_dinklagei"/>
                <sp idref="Ileostylus_micranthus"/>
                <sp idref="Ligaria_cuneifolia"/>
                <sp idref="Loranthus_europaeus"/>
                <sp idref="Loxanthera_speciosa"/>
                <sp idref="Lysiana_filifolia"/>
                <sp idref="Macrosolen_cochinchinensis"/>
                <sp idref="Moquiniella_rubra"/>
                <sp idref="Muellerina_eucalyptoides"/>
                <sp idref="Notanthera_heterophylla"/>
                <sp idref="Nuytsia_floribunda"/>
                <sp idref="Oedina_pendens"/>
                <sp idref="Oncocalyx_sulfureus"/>
                <sp idref="Oryctanthus_occidentalis"/>
                <sp idref="Passovia_pyrifolia"/>
                <sp idref="Peraxilla_tetrapetala"/>
                <sp idref="Phragmanthera_crassicaulis"/>
                <sp idref="Scurrula_ferruginea"/>
                <sp idref="Socratina_bemarivensis"/>
                <sp idref="Struthanthus_oerstedii"/>
                <sp idref="Struthanthus_woodsonii"/>
                <sp idref="Taxillus_chinensis"/>
                <sp idref="Tripodanthus_acutifolius"/>
                <sp idref="Tristerix_corymbosus"/>
                <sp idref="Tupeia_antarctica"/>
                <sp idref="Vanwykia_remota"/>
        </taxa>
        <!-- topological contraints -->
        <taxa id="Notanthera_Elytrantheae">
                <sp idref="Notanthera_heterophylla"/>
                <sp idref="Alepis_flavida"/>
                <sp idref="Amylotheca_duthieana"/>
                <sp idref="Decaisnina_triflora"/>
                <sp idref="Loxanthera_speciosa"/>
                <sp idref="Lysiana_filifolia"/>
                <sp idref="Macrosolen_cochinchinensis"/>
                <sp idref="Peraxilla_tetrapetala"/>
        </taxa>
        <taxa id="Lorantheae">
                <sp idref="Agelanthus_sansibarensis"/>
                <sp idref="Amyema_glabra"/>
                <sp idref="Amyema_queenslandica"/>
                <sp idref="Bakerella_sp_Nickrent_4161"/>
                <sp idref="Benthamina_alyxifolia"/>
                <sp idref="Cecarria_obtusifolia"/>
                <sp idref="Dactyliophora_novaeguineae"/>
                <sp idref="Emelianthe_panganensis"/>
                <sp idref="Erianthemum_dregei"/>
                <sp idref="Globimetula_dinklagei"/>
                <sp idref="Ileostylus_micranthus"/>
                <sp idref="Loranthus_europaeus"/>
                <sp idref="Moquiniella_rubra"/>
                <sp idref="Muellerina_eucalyptoides"/>
                <sp idref="Oedina_pendens"/>
                <sp idref="Oncocalyx_sulfureus"/>
                <sp idref="Phragmanthera_crassicaulis"/>
                <sp idref="Scurrula_ferruginea"/>
                <sp idref="Socratina_bemarivensis"/>
                <sp idref="Taxillus_chinensis"/>
                <sp idref="Vanwykia_remota"/>
        </taxa>
        <taxa id="Psittacanthinae">
                <sp idref="Cladocolea_gracilis"/>
                <sp idref="Oryctanthus_occidentalis"/>
                <sp idref="Passovia_pyrifolia"/>
                <sp idref="Struthanthus_oerstedii"/>
                <sp idref="Struthanthus_woodsonii"/>
                <sp idref="Tripodanthus_acutifolius"/>
        </taxa>    -->

        <!-- species starting tree for calibration      -->
        <coalescentTree id="spStartingTree">
                <!--** <constrainedTaxa>                 **Maybe this needs to/can be activated; see mail
                        <taxa idref="allSpecies"/>
                        <tmrca monophyletic="true">
                                <taxa idref="Notanthera_Elytrantheae"/>
                        </tmrca>
                </constrainedTaxa>    -->
                <constrainedTaxa>
                        <taxa idref="allSpecies"/>
                        <tmrca monophyletic="true">
                                <taxa idref="Lorantheae"/>
                        </tmrca>
                </constrainedTaxa>
                <constrainedTaxa>
                        <taxa idref="allSpecies"/>
                        <tmrca monophyletic="true">
                                <taxa idref="Psittacanthinae"/>
                        </tmrca>
                </constrainedTaxa>   -->
                <constantSize id="spInitDemo" units="substitutions">
                        <populationSize>
                                <parameter id="sp.popSize" value="0.015"/>
                        </populationSize>
                </constantSize>
        </coalescentTree>

        <!-- Species Sets           -->
        <tmrcaStatistic id="tmrca(allSpecies)">
                <mrca>
                        <taxa idref="allSpecies"/>
                </mrca>
                <speciesTree idref="sptree"/>
        </tmrcaStatistic>
        <!--** <tmrcaStatistic id="tmrca(Notanthera_Elytrantheae)">
                <mrca>
                        <taxa idref="Notanthera_Psittacanthinae"/>
                </mrca>
                <speciesTree idref="sptree"/>
        </tmrcaStatistic>        -->
        <tmrcaStatistic id="tmrca(Lorantheae)">
                <mrca>
                        <taxa idref="Lorantheae"/>
                </mrca>
                <speciesTree idref="sptree"/>
        </tmrcaStatistic>
        <tmrcaStatistic id="tmrca(Psittacanthinae)">
                <mrca>
                        <taxa idref="Psittacanthinae"/>
                </mrca>
                <speciesTree idref="sptree"/>
        </tmrcaStatistic>    -->

        <!-- Define operators                                                        -->
        <operators id="operators" optimizationSchedule="default">
                <scaleOperator scaleFactor="0.75" weight="0.1">
                        <parameter idref="00_conc.red.c.m1.epf.18S.phy.ac"/>
                </scaleOperator>
                <scaleOperator scaleFactor="0.75" weight="0.1">
                        <parameter idref="00_conc.red.c.m1.epf.18S.phy.ag"/>
                </scaleOperator>
                <scaleOperator scaleFactor="0.75" weight="0.1">
                        <parameter idref="00_conc.red.c.m1.epf.18S.phy.at"/>
                </scaleOperator>
                <scaleOperator scaleFactor="0.75" weight="0.1">
                        <parameter idref="00_conc.red.c.m1.epf.18S.phy.cg"/>
                </scaleOperator>
                <scaleOperator scaleFactor="0.75" weight="0.1">
                        <parameter idref="00_conc.red.c.m1.epf.18S.phy.gt"/>
                </scaleOperator>
                <deltaExchange delta="0.01" weight="0.1">
                        <parameter idref="00_conc.red.c.m1.epf.18S.phy.frequencies"/>
                </deltaExchange>
                <scaleOperator scaleFactor="0.75" weight="0.1">
                        <parameter idref="00_conc.red.c.m1.epf.18S.phy.pInv"/>
                </scaleOperator>
                <scaleOperator scaleFactor="0.75" weight="0.1">
                        <parameter idref="00_conc.red.c.m1.epf.25S.phy.ac"/>
                </scaleOperator>
                <scaleOperator scaleFactor="0.75" weight="0.1">
                        <parameter idref="00_conc.red.c.m1.epf.25S.phy.ag"/>
                </scaleOperator>
                <scaleOperator scaleFactor="0.75" weight="0.1">
                        <parameter idref="00_conc.red.c.m1.epf.25S.phy.at"/>
                </scaleOperator>
                <scaleOperator scaleFactor="0.75" weight="0.1">
                        <parameter idref="00_conc.red.c.m1.epf.25S.phy.cg"/>
                </scaleOperator>
                <scaleOperator scaleFactor="0.75" weight="0.1">
                        <parameter idref="00_conc.red.c.m1.epf.25S.phy.gt"/>
                </scaleOperator>
                <deltaExchange delta="0.01" weight="0.1">
                        <parameter idref="00_conc.red.c.m1.epf.25S.phy.frequencies"/>
                </deltaExchange>
                <scaleOperator scaleFactor="0.75" weight="0.1">
                        <parameter idref="00_conc.red.c.m1.epf.25S.phy.alpha"/>
                </scaleOperator>
                <scaleOperator scaleFactor="0.75" weight="0.1">
                        <parameter idref="00_conc.red.c.m1.epf.matK.phy.ac"/>
                </scaleOperator>
                <scaleOperator scaleFactor="0.75" weight="0.1">
                        <parameter idref="00_conc.red.c.m1.epf.matK.phy.ag"/>
                </scaleOperator>
                <scaleOperator scaleFactor="0.75" weight="0.1">
                        <parameter idref="00_conc.red.c.m1.epf.matK.phy.at"/>
                </scaleOperator>
                <scaleOperator scaleFactor="0.75" weight="0.1">
                        <parameter idref="00_conc.red.c.m1.epf.matK.phy.cg"/>
                </scaleOperator>
                <scaleOperator scaleFactor="0.75" weight="0.1">
                        <parameter idref="00_conc.red.c.m1.epf.matK.phy.gt"/>
                </scaleOperator>
                <deltaExchange delta="0.01" weight="0.1">
                        <parameter idref="00_conc.red.c.m1.epf.matK.phy.frequencies"/>
                </deltaExchange>
                <scaleOperator scaleFactor="0.75" weight="0.1">
                        <parameter idref="00_conc.red.c.m1.epf.matK.phy.alpha"/>
                </scaleOperator>
                <scaleOperator scaleFactor="0.75" weight="0.1">
                        <parameter idref="00_conc.red.c.m1.epf.trnLLF.phy.ac"/>
                </scaleOperator>
                <scaleOperator scaleFactor="0.75" weight="0.1">
                        <parameter idref="00_conc.red.c.m1.epf.trnLLF.phy.ag"/>
                </scaleOperator>
                <scaleOperator scaleFactor="0.75" weight="0.1">
                        <parameter idref="00_conc.red.c.m1.epf.trnLLF.phy.at"/>
                </scaleOperator>
                <scaleOperator scaleFactor="0.75" weight="0.1">
                        <parameter idref="00_conc.red.c.m1.epf.trnLLF.phy.cg"/>
                </scaleOperator>
                <scaleOperator scaleFactor="0.75" weight="0.1">
                        <parameter idref="00_conc.red.c.m1.epf.trnLLF.phy.gt"/>
                </scaleOperator>
                <deltaExchange delta="0.01" weight="0.1">
                        <parameter idref="00_conc.red.c.m1.epf.trnLLF.phy.frequencies"/>
                </deltaExchange>
                <scaleOperator scaleFactor="0.75" weight="0.1">
                        <parameter idref="00_conc.red.c.m1.epf.trnLLF.phy.alpha"/>
                </scaleOperator>
                <scaleOperator scaleFactor="0.75" weight="3">
                        <parameter idref="00_conc.red.c.m1.epf.18S.phy.ucld.stdev"/>
                </scaleOperator>
                <scaleOperator scaleFactor="0.75" weight="3">
                        <parameter idref="00_conc.red.c.m1.epf.25S.phy.ucld.mean"/>
                </scaleOperator>
                <scaleOperator scaleFactor="0.75" weight="3">
                        <parameter idref="00_conc.red.c.m1.epf.25S.phy.ucld.stdev"/>
                </scaleOperator>
                <scaleOperator scaleFactor="0.75" weight="3">
                        <parameter idref="00_conc.red.c.m1.epf.matK.phy.ucld.mean"/>
                </scaleOperator>
                <scaleOperator scaleFactor="0.75" weight="3">
                        <parameter idref="00_conc.red.c.m1.epf.matK.phy.ucld.stdev"/>
                </scaleOperator>
                <scaleOperator scaleFactor="0.75" weight="3">
                        <parameter idref="00_conc.red.c.m1.epf.trnLLF.phy.ucld.mean"/>
                </scaleOperator>
                <scaleOperator scaleFactor="0.75" weight="3">
                        <parameter idref="00_conc.red.c.m1.epf.trnLLF.phy.ucld.stdev"/>
                </scaleOperator>
                <subtreeSlide size="0.0032" gaussian="true" weight="15">
                        <treeModel idref="treeModel"/>
                </subtreeSlide>
                <narrowExchange weight="15">
                        <treeModel idref="treeModel"/>
                </narrowExchange>
                <wideExchange weight="3">
                        <treeModel idref="treeModel"/>
                </wideExchange>
                <wilsonBalding weight="3">
                        <treeModel idref="treeModel"/>
                </wilsonBalding>
                <scaleOperator scaleFactor="0.75" weight="3">
                        <parameter idref="treeModel.rootHeight"/>
                </scaleOperator>
                <uniformOperator weight="30">
                        <parameter idref="treeModel.internalNodeHeights"/>
                </uniformOperator>
                <scaleOperator scaleFactor="0.75" weight="3">
                        <parameter idref="yule.birthRate"/>
                </scaleOperator>
                <upDownOperator scaleFactor="0.75" weight="3">
                        <up>
                        </up>
                        <down>
                                <parameter idref="treeModel.allInternalNodeHeights"/>
                        </down>
                </upDownOperator>
                <swapOperator size="1" weight="10" autoOptimize="false">
                        <parameter idref="00_conc.red.c.m1.epf.18S.phy.branchRates.categories"/>
                </swapOperator>
                <uniformIntegerOperator weight="10">
                        <parameter idref="00_conc.red.c.m1.epf.18S.phy.branchRates.categories"/>
                </uniformIntegerOperator>
                <upDownOperator scaleFactor="0.75" weight="3">
                        <up>
                                <parameter idref="00_conc.red.c.m1.epf.25S.phy.ucld.mean"/>
                        </up>
                        <down>
                                <parameter idref="treeModel.allInternalNodeHeights"/>
                        </down>
                </upDownOperator>
                <swapOperator size="1" weight="10" autoOptimize="false">
                        <parameter idref="00_conc.red.c.m1.epf.25S.phy.branchRates.categories"/>
                </swapOperator>
                <uniformIntegerOperator weight="10">
                        <parameter idref="00_conc.red.c.m1.epf.25S.phy.branchRates.categories"/>
                </uniformIntegerOperator>
                <upDownOperator scaleFactor="0.75" weight="3">
                        <up>
                                <parameter idref="00_conc.red.c.m1.epf.matK.phy.ucld.mean"/>
                        </up>
                        <down>
                                <parameter idref="treeModel.allInternalNodeHeights"/>
                        </down>
                </upDownOperator>
                <swapOperator size="1" weight="10" autoOptimize="false">
                        <parameter idref="00_conc.red.c.m1.epf.matK.phy.branchRates.categories"/>
                </swapOperator>
                <uniformIntegerOperator weight="10">
                        <parameter idref="00_conc.red.c.m1.epf.matK.phy.branchRates.categories"/>
                </uniformIntegerOperator>
                <upDownOperator scaleFactor="0.75" weight="3">
                        <up>
                                <parameter idref="00_conc.red.c.m1.epf.trnLLF.phy.ucld.mean"/>
                        </up>
                        <down>
                                <parameter idref="treeModel.allInternalNodeHeights"/>
                        </down>
                </upDownOperator>
                <swapOperator size="1" weight="10" autoOptimize="false">
                        <parameter idref="00_conc.red.c.m1.epf.trnLLF.phy.branchRates.categories"/>
                </swapOperator>
                <uniformIntegerOperator weight="10">
                        <parameter idref="00_conc.red.c.m1.epf.trnLLF.phy.branchRates.categories"/>
                </uniformIntegerOperator>
        </operators>

        <!-- Define MCMC                                                             -->
        <mcmc id="mcmc" chainLength="20000000" autoOptimize="true" operatorAnalysis="reduced_classic_node_dating.ops">
                <posterior id="posterior">
                        <prior id="prior">
                                <!-- Miller Clay Pit, Stolzenbach: Middle Eocene (Lutetian), 47.8-41.2 Ma  -->
                                <normalPrior mean="44.5" stdev="3.3">
                                        <statistic idref="tmrca(allSpecies)"/>
                                </normalPrior>
                                <!-- Changchang: Middle Eocene (Lutetian-Bartonian), 47.8-37.8 Ma -->
                                <normalPrior mean="42.8" stdev="5.0">
                                        <statistic idref="tmrca(Lorantheae)"/>
                                </normalPrior>
                                <!-- Aamaruutissaa: Middle Eocene (late Lutetian-early Bartonian), 42-40 Ma -->
                                <normalPrior mean="41.0" stdev="1.0">
                                        <statistic idref="tmrca(Psittacanthinae)"/>
                                </normalPrior>
                                <!-- Profen: Middle Eocene (Bartonian), 41.2-38 Ma -->
                                <!--** <normalPrior mean="39.6" stdev="1.6">
                                        <statistic idref="tmrca(Notanthera_Elytrantheae)"/>
                                </normalPrior>  -->
                                <!-- Theiss: Middle Oligocene (Rupelian), 33.9-28.1 Ma
                                <normalPrior mean="31.0" stdev="2.9">
                                        <statistic idref="tmrca(Lorantheae_plus_X)"/>
                                </normalPrior>
                                -->
                                <!-- Altmittweida: Late Oligocene (Chattian) / Early Miocene (Aquitanian), 28.1-20.44 Ma
                                <normalPrior mean="24.3" stdev="3.8">
                                        <statistic idref="tmrca(Lorantheae)"/>
                                </normalPrior>
                                -->
                                <gammaPrior shape="0.05" scale="10.0" offset="0.0">
                                        <parameter idref="00_conc.red.c.m1.epf.18S.phy.ac"/>
                                </gammaPrior>
                                <gammaPrior shape="0.05" scale="20.0" offset="0.0">
                                        <parameter idref="00_conc.red.c.m1.epf.18S.phy.ag"/>
                                </gammaPrior>
                                <gammaPrior shape="0.05" scale="10.0" offset="0.0">
                                        <parameter idref="00_conc.red.c.m1.epf.18S.phy.at"/>
                                </gammaPrior>
                                <gammaPrior shape="0.05" scale="10.0" offset="0.0">
                                        <parameter idref="00_conc.red.c.m1.epf.18S.phy.cg"/>
                                </gammaPrior>
                                <gammaPrior shape="0.05" scale="10.0" offset="0.0">
                                        <parameter idref="00_conc.red.c.m1.epf.18S.phy.gt"/>
                                </gammaPrior>
                                <uniformPrior lower="0.0" upper="1.0">
                                        <parameter idref="00_conc.red.c.m1.epf.18S.phy.frequencies"/>
                                </uniformPrior>
                                <uniformPrior lower="0.0" upper="1.0">
                                        <parameter idref="00_conc.red.c.m1.epf.18S.phy.pInv"/>
                                </uniformPrior>
                                <gammaPrior shape="0.05" scale="10.0" offset="0.0">
                                        <parameter idref="00_conc.red.c.m1.epf.25S.phy.ac"/>
                                </gammaPrior>
                                <gammaPrior shape="0.05" scale="20.0" offset="0.0">
                                        <parameter idref="00_conc.red.c.m1.epf.25S.phy.ag"/>
                                </gammaPrior>
                                <gammaPrior shape="0.05" scale="10.0" offset="0.0">
                                        <parameter idref="00_conc.red.c.m1.epf.25S.phy.at"/>
                                </gammaPrior>
                                <gammaPrior shape="0.05" scale="10.0" offset="0.0">
                                        <parameter idref="00_conc.red.c.m1.epf.25S.phy.cg"/>
                                </gammaPrior>
                                <gammaPrior shape="0.05" scale="10.0" offset="0.0">
                                        <parameter idref="00_conc.red.c.m1.epf.25S.phy.gt"/>
                                </gammaPrior>
                                <uniformPrior lower="0.0" upper="1.0">
                                        <parameter idref="00_conc.red.c.m1.epf.25S.phy.frequencies"/>
                                </uniformPrior>
                                <exponentialPrior mean="0.5" offset="0.0">
                                        <parameter idref="00_conc.red.c.m1.epf.25S.phy.alpha"/>
                                </exponentialPrior>
                                <gammaPrior shape="0.05" scale="10.0" offset="0.0">
                                        <parameter idref="00_conc.red.c.m1.epf.matK.phy.ac"/>
                                </gammaPrior>
                                <gammaPrior shape="0.05" scale="20.0" offset="0.0">
                                        <parameter idref="00_conc.red.c.m1.epf.matK.phy.ag"/>
                                </gammaPrior>
                                <gammaPrior shape="0.05" scale="10.0" offset="0.0">
                                        <parameter idref="00_conc.red.c.m1.epf.matK.phy.at"/>
                                </gammaPrior>
                                <gammaPrior shape="0.05" scale="10.0" offset="0.0">
                                        <parameter idref="00_conc.red.c.m1.epf.matK.phy.cg"/>
                                </gammaPrior>
                                <gammaPrior shape="0.05" scale="10.0" offset="0.0">
                                        <parameter idref="00_conc.red.c.m1.epf.matK.phy.gt"/>
                                </gammaPrior>
                                <uniformPrior lower="0.0" upper="1.0">
                                        <parameter idref="00_conc.red.c.m1.epf.matK.phy.frequencies"/>
                                </uniformPrior>
                                <exponentialPrior mean="0.5" offset="0.0">
                                        <parameter idref="00_conc.red.c.m1.epf.matK.phy.alpha"/>
                                </exponentialPrior>
                                <gammaPrior shape="0.05" scale="10.0" offset="0.0">
                                        <parameter idref="00_conc.red.c.m1.epf.trnLLF.phy.ac"/>
                                </gammaPrior>
                                <gammaPrior shape="0.05" scale="20.0" offset="0.0">
                                        <parameter idref="00_conc.red.c.m1.epf.trnLLF.phy.ag"/>
                                </gammaPrior>
                                <gammaPrior shape="0.05" scale="10.0" offset="0.0">
                                        <parameter idref="00_conc.red.c.m1.epf.trnLLF.phy.at"/>
                                </gammaPrior>
                                <gammaPrior shape="0.05" scale="10.0" offset="0.0">
                                        <parameter idref="00_conc.red.c.m1.epf.trnLLF.phy.cg"/>
                                </gammaPrior>
                                <gammaPrior shape="0.05" scale="10.0" offset="0.0">
                                        <parameter idref="00_conc.red.c.m1.epf.trnLLF.phy.gt"/>
                                </gammaPrior>
                                <uniformPrior lower="0.0" upper="1.0">
                                        <parameter idref="00_conc.red.c.m1.epf.trnLLF.phy.frequencies"/>
                                </uniformPrior>
                                <exponentialPrior mean="0.5" offset="0.0">
                                        <parameter idref="00_conc.red.c.m1.epf.trnLLF.phy.alpha"/>
                                </exponentialPrior>
                                <exponentialPrior mean="0.3333333333333333" offset="0.0">
                                        <parameter idref="00_conc.red.c.m1.epf.18S.phy.ucld.stdev"/>
                                </exponentialPrior>
                                <exponentialPrior mean="0.3333333333333333" offset="0.0">
                                        <parameter idref="00_conc.red.c.m1.epf.25S.phy.ucld.stdev"/>
                                </exponentialPrior>
                                <gammaPrior shape="0.001" scale="1000.0" offset="0.0">
                                        <parameter idref="00_conc.red.c.m1.epf.25S.phy.ucld.mean"/>
                                </gammaPrior>
                                <exponentialPrior mean="0.3333333333333333" offset="0.0">
                                        <parameter idref="00_conc.red.c.m1.epf.matK.phy.ucld.stdev"/>
                                </exponentialPrior>
                                <gammaPrior shape="0.001" scale="1000.0" offset="0.0">
                                        <parameter idref="00_conc.red.c.m1.epf.matK.phy.ucld.mean"/>
                                </gammaPrior>
                                <exponentialPrior mean="0.3333333333333333" offset="0.0">
                                        <parameter idref="00_conc.red.c.m1.epf.trnLLF.phy.ucld.stdev"/>
                                </exponentialPrior>
                                <gammaPrior shape="0.001" scale="1000.0" offset="0.0">
                                        <parameter idref="00_conc.red.c.m1.epf.trnLLF.phy.ucld.mean"/>
                                </gammaPrior>
                                <uniformPrior lower="0.0" upper="1.0E100">
                                        <parameter idref="yule.birthRate"/>
                                </uniformPrior>
                                <speciationLikelihood idref="speciation"/>
                        </prior>
                        <likelihood id="likelihood">
                                <treeLikelihood idref="00_conc.red.c.m1.epf.18S.phy.treeLikelihood"/>
                                <treeLikelihood idref="00_conc.red.c.m1.epf.25S.phy.treeLikelihood"/>
                                <treeLikelihood idref="00_conc.red.c.m1.epf.matK.phy.treeLikelihood"/>
                                <treeLikelihood idref="00_conc.red.c.m1.epf.trnLLF.phy.treeLikelihood"/>
                        </likelihood>
                </posterior>
                <operators idref="operators"/>

                <!-- write log to screen                                                     -->
                <log id="screenLog" logEvery="1000">
                        <column label="Posterior" dp="4" width="12">
                                <posterior idref="posterior"/>
                        </column>
                        <column label="Prior" dp="4" width="12">
                                <prior idref="prior"/>
                        </column>
                        <column label="Likelihood" dp="4" width="12">
                                <likelihood idref="likelihood"/>
                        </column>
                        <column label="rootHeight" sf="6" width="12">
                                <parameter idref="treeModel.rootHeight"/>
                        </column>
                        <column label="00_conc.red.c.m1.epf.18S.phy.ucld.mean" sf="6" width="12">
                                <parameter idref="00_conc.red.c.m1.epf.18S.phy.ucld.mean"/>
                        </column>
                        <column label="00_conc.red.c.m1.epf.25S.phy.ucld.mean" sf="6" width="12">
                                <parameter idref="00_conc.red.c.m1.epf.25S.phy.ucld.mean"/>
                        </column>
                        <column label="00_conc.red.c.m1.epf.matK.phy.ucld.mean" sf="6" width="12">
                                <parameter idref="00_conc.red.c.m1.epf.matK.phy.ucld.mean"/>
                        </column>
                        <column label="00_conc.red.c.m1.epf.trnLLF.phy.ucld.mean" sf="6" width="12">
                                <parameter idref="00_conc.red.c.m1.epf.trnLLF.phy.ucld.mean"/>
                        </column>
                </log>

                <!-- write log to file                                                       -->
                <log id="fileLog" logEvery="1000" fileName="reduced_classic_node_dating.log" overwrite="false">
                        <posterior idref="posterior"/>
                        <prior idref="prior"/>
                        <likelihood idref="likelihood"/>
                        <parameter idref="treeModel.rootHeight"/>
                        <parameter idref="yule.birthRate"/>
                        <parameter idref="00_conc.red.c.m1.epf.18S.phy.ac"/>
                        <parameter idref="00_conc.red.c.m1.epf.18S.phy.ag"/>
                        <parameter idref="00_conc.red.c.m1.epf.18S.phy.at"/>
                        <parameter idref="00_conc.red.c.m1.epf.18S.phy.cg"/>
                        <parameter idref="00_conc.red.c.m1.epf.18S.phy.gt"/>
                        <parameter idref="00_conc.red.c.m1.epf.18S.phy.frequencies"/>
                        <parameter idref="00_conc.red.c.m1.epf.18S.phy.pInv"/>
                        <parameter idref="00_conc.red.c.m1.epf.25S.phy.ac"/>
                        <parameter idref="00_conc.red.c.m1.epf.25S.phy.ag"/>
                        <parameter idref="00_conc.red.c.m1.epf.25S.phy.at"/>
                        <parameter idref="00_conc.red.c.m1.epf.25S.phy.cg"/>
                        <parameter idref="00_conc.red.c.m1.epf.25S.phy.gt"/>
                        <parameter idref="00_conc.red.c.m1.epf.25S.phy.frequencies"/>
                        <parameter idref="00_conc.red.c.m1.epf.25S.phy.alpha"/>
                        <parameter idref="00_conc.red.c.m1.epf.matK.phy.ac"/>
                        <parameter idref="00_conc.red.c.m1.epf.matK.phy.ag"/>
                        <parameter idref="00_conc.red.c.m1.epf.matK.phy.at"/>
                        <parameter idref="00_conc.red.c.m1.epf.matK.phy.cg"/>
                        <parameter idref="00_conc.red.c.m1.epf.matK.phy.gt"/>
                        <parameter idref="00_conc.red.c.m1.epf.matK.phy.frequencies"/>
                        <parameter idref="00_conc.red.c.m1.epf.matK.phy.alpha"/>
                        <parameter idref="00_conc.red.c.m1.epf.trnLLF.phy.ac"/>
                        <parameter idref="00_conc.red.c.m1.epf.trnLLF.phy.ag"/>
                        <parameter idref="00_conc.red.c.m1.epf.trnLLF.phy.at"/>
                        <parameter idref="00_conc.red.c.m1.epf.trnLLF.phy.cg"/>
                        <parameter idref="00_conc.red.c.m1.epf.trnLLF.phy.gt"/>
                        <parameter idref="00_conc.red.c.m1.epf.trnLLF.phy.frequencies"/>
                        <parameter idref="00_conc.red.c.m1.epf.trnLLF.phy.alpha"/>
                        <parameter idref="00_conc.red.c.m1.epf.18S.phy.ucld.mean"/>
                        <parameter idref="00_conc.red.c.m1.epf.18S.phy.ucld.stdev"/>
                        <parameter idref="00_conc.red.c.m1.epf.25S.phy.ucld.mean"/>
                        <parameter idref="00_conc.red.c.m1.epf.25S.phy.ucld.stdev"/>
                        <parameter idref="00_conc.red.c.m1.epf.matK.phy.ucld.mean"/>
                        <parameter idref="00_conc.red.c.m1.epf.matK.phy.ucld.stdev"/>
                        <parameter idref="00_conc.red.c.m1.epf.trnLLF.phy.ucld.mean"/>
                        <parameter idref="00_conc.red.c.m1.epf.trnLLF.phy.ucld.stdev"/>
                        <rateStatistic idref="00_conc.red.c.m1.epf.18S.phy.meanRate"/>
                        <rateStatistic idref="00_conc.red.c.m1.epf.18S.phy.coefficientOfVariation"/>
                        <rateCovarianceStatistic idref="00_conc.red.c.m1.epf.18S.phy.covariance"/>
                        <rateStatistic idref="00_conc.red.c.m1.epf.25S.phy.meanRate"/>
                        <rateStatistic idref="00_conc.red.c.m1.epf.25S.phy.coefficientOfVariation"/>
                        <rateCovarianceStatistic idref="00_conc.red.c.m1.epf.25S.phy.covariance"/>
                        <rateStatistic idref="00_conc.red.c.m1.epf.matK.phy.meanRate"/>
                        <rateStatistic idref="00_conc.red.c.m1.epf.matK.phy.coefficientOfVariation"/>
                        <rateCovarianceStatistic idref="00_conc.red.c.m1.epf.matK.phy.covariance"/>
                        <rateStatistic idref="00_conc.red.c.m1.epf.trnLLF.phy.meanRate"/>
                        <rateStatistic idref="00_conc.red.c.m1.epf.trnLLF.phy.coefficientOfVariation"/>
                        <rateCovarianceStatistic idref="00_conc.red.c.m1.epf.trnLLF.phy.covariance"/>
                        <treeLikelihood idref="00_conc.red.c.m1.epf.18S.phy.treeLikelihood"/>
                        <treeLikelihood idref="00_conc.red.c.m1.epf.25S.phy.treeLikelihood"/>
                        <treeLikelihood idref="00_conc.red.c.m1.epf.matK.phy.treeLikelihood"/>
                        <treeLikelihood idref="00_conc.red.c.m1.epf.trnLLF.phy.treeLikelihood"/>
                        <speciationLikelihood idref="speciation"/>
                        <tmrcaStatistic idref="tmrca(allSpecies)"/>
                        <!--** <tmrcaStatistic idref="tmrca(Notanthera_Elytrantheae)"/> -->
                        <tmrcaStatistic idref="tmrca(Lorantheae)"/>
                        <tmrcaStatistic idref="tmrca(Psittacanthinae)"/>
                </log>

                <!-- write tree log to file                                                  -->
                <logTree id="treeFileLog" logEvery="1000" nexusFormat="true" fileName="reduced_classic_node_dating.trees" sortTranslationTable="true">
                        <treeModel idref="treeModel"/>
                        <trait name="rate" tag="00_conc.red.c.m1.epf.18S.phy.rate">
                                <discretizedBranchRates idref="00_conc.red.c.m1.epf.18S.phy.branchRates"/>
                        </trait>
                        <trait name="rate" tag="00_conc.red.c.m1.epf.25S.phy.rate">
                                <discretizedBranchRates idref="00_conc.red.c.m1.epf.25S.phy.branchRates"/>
                        </trait>
                        <trait name="rate" tag="00_conc.red.c.m1.epf.matK.phy.rate">
                                <discretizedBranchRates idref="00_conc.red.c.m1.epf.matK.phy.branchRates"/>
                        </trait>
                        <trait name="rate" tag="00_conc.red.c.m1.epf.trnLLF.phy.rate">
                                <discretizedBranchRates idref="00_conc.red.c.m1.epf.trnLLF.phy.branchRates"/>
                        </trait>
                        <posterior idref="posterior"/>
                </logTree>
        </mcmc>
        <report>
                <property name="timer">
                        <mcmc idref="mcmc"/>
                </property>
        </report>
</beast>
