# Supplementary material for: Eocene Loranthaceae pollen pushes back divergence ages for major splits in the family
Source: PeerJ. 2017 Jun 7;5:e3373. doi: 10.7717/peerj.3373 (PMC5466002; doi:10.7717/peerj.3373)
Supplement: Supplemental Information 8 — This archive includes all data and analysis files referred to in the main text and supplementary files that are needed to reproduce the shown results. See GuideToFiles.txt for naming schemes and contents of each subfolder included in this archive, and File S1 for analysis set-ups and further background information. [file peerj-05-3373-s008.zip › Step3_speciestrees/BI/00_conc.all.c.m1.simple.nex.run1.p]

[ID: 2047299742]
Gen	LnL	LnPr	TL{all}	r(A<->C){1}	r(A<->G){1}	r(A<->T){1}	r(C<->G){1}	r(C<->T){1}	r(G<->T){1}	r(A<->C){2}	r(A<->G){2}	r(A<->T){2}	r(C<->G){2}	r(C<->T){2}	r(G<->T){2}	r(A<->C){3}	r(A<->G){3}	r(A<->T){3}	r(C<->G){3}	r(C<->T){3}	r(G<->T){3}	r(A<->C){4}	r(A<->G){4}	r(A<->T){4}	r(C<->G){4}	r(C<->T){4}	r(G<->T){4}	r(A<->C){5}	r(A<->G){5}	r(A<->T){5}	r(C<->G){5}	r(C<->T){5}	r(G<->T){5}	r(A<->C){6}	r(A<->G){6}	r(A<->T){6}	r(C<->G){6}	r(C<->T){6}	r(G<->T){6}	r(A<->C){7}	r(A<->G){7}	r(A<->T){7}	r(C<->G){7}	r(C<->T){7}	r(G<->T){7}	pi(A){1}	pi(C){1}	pi(G){1}	pi(T){1}
0	-6.209653e+04	1.879704e+02	4.340000e+00	1.666667e-01	1.666667e-01	1.666667e-01	1.666667e-01	1.666667e-01	1.666667e-01	1.666667e-01	1.666667e-01	1.666667e-01	1.666667e-01	1.666667e-01	1.666667e-01	1.666667e-01	1.666667e-01	1.666667e-01	1.666667e-01	1.666667e-01	1.666667e-01	1.666667e-01	1.666667e-01	1.666667e-01	1.666667e-01	1.666667e-01	1.666667e-01	1.666667e-01	1.666667e-01	1.666667e-01	1.666667e-01	1.666667e-01	1.666667e-01	1.666667e-01	1.666667e-01	1.666667e-01	1.666667e-01	1.666667e-01	1.666667e-01	1.666667e-01	1.666667e-01	1.666667e-01	1.666667e-01	1.666667e-01	1.666667e-01	2.500000e-01	2.500000e-01	2.500000e-01	2.500000e-01
5000	-4.339188e+04	2.801956e+02	2.879100e+00	1.099841e-01	2.184276e-01	1.512508e-01	5.099484e-02	3.294776e-01	1.398651e-01	1.595425e-01	1.823238e-01	1.532714e-01	6.510751e-02	4.047116e-01	3.504319e-02	2.254445e-01	2.821513e-01	4.264130e-02	4.464453e-02	2.416430e-01	1.634754e-01	1.389959e-01	2.576203e-01	6.781258e-02	8.478517e-02	2.592674e-01	1.915186e-01	2.098329e-01	1.684250e-01	2.927900e-01	3.695928e-02	3.549750e-02	2.564953e-01	2.055808e-01	1.811453e-01	1.272283e-01	7.459824e-02	2.632990e-01	1.481484e-01	2.749377e-01	3.079699e-01	8.574858e-02	6.685475e-02	1.777563e-01	8.673283e-02	2.565854e-01	2.448527e-01	2.326487e-01	2.659132e-01
10000	-4.036531e+04	3.108196e+02	2.479792e+00	1.255882e-01	1.704954e-01	1.145343e-01	4.547698e-02	4.936487e-01	5.025639e-02	1.049716e-01	2.096996e-01	9.650985e-02	3.659981e-02	5.142981e-01	3.792100e-02	2.125261e-01	2.575066e-01	2.674867e-02	6.744575e-02	2.287143e-01	2.070585e-01	1.069707e-01	2.565547e-01	6.286256e-02	5.968315e-02	3.149446e-01	1.989843e-01	4.403719e-02	9.832571e-02	5.552293e-01	3.844912e-02	1.098532e-01	1.541055e-01	1.751342e-01	1.999653e-01	9.685693e-02	9.118906e-02	1.694526e-01	2.674019e-01	1.382611e-01	2.461714e-01	8.526559e-02	3.047249e-02	3.433422e-01	1.564872e-01	2.494518e-01	2.069680e-01	2.913483e-01	2.522319e-01
15000	-3.892914e+04	3.329805e+02	2.232376e+00	1.013888e-01	1.452232e-01	8.819745e-02	3.427883e-02	5.707711e-01	6.014069e-02	9.288095e-02	1.914208e-01	1.390106e-01	3.087403e-02	5.091661e-01	3.664754e-02	2.249759e-01	2.438824e-01	3.087404e-02	6.841539e-02	2.527119e-01	1.791404e-01	1.292370e-01	2.729808e-01	6.293986e-02	7.214595e-02	2.858287e-01	1.768676e-01	1.312428e-01	1.793907e-01	4.375483e-01	1.351434e-03	1.315475e-01	1.189193e-01	1.515308e-01	2.253467e-01	1.160538e-01	5.664274e-02	2.087203e-01	2.417057e-01	2.895760e-01	2.895768e-01	8.882334e-02	2.231224e-02	1.672180e-01	1.424937e-01	2.526436e-01	2.157499e-01	2.816639e-01	2.499427e-01
20000	-3.850782e+04	3.406383e+02	2.153777e+00	1.036046e-01	1.648863e-01	9.651129e-02	4.605050e-02	5.235359e-01	6.541136e-02	7.841941e-02	2.123876e-01	1.237610e-01	3.600461e-02	5.044676e-01	4.495980e-02	2.249642e-01	2.807229e-01	3.002898e-02	7.231493e-02	2.342700e-01	1.576990e-01	1.753672e-01	2.040991e-01	7.383987e-02	8.805040e-02	3.253092e-01	1.333342e-01	1.046260e-01	2.969118e-02	4.939230e-01	5.771172e-02	5.509048e-02	2.589576e-01	1.911103e-01	2.246135e-01	8.769427e-02	7.468891e-02	2.199408e-01	2.019522e-01	2.420825e-01	4.440355e-01	5.035137e-02	1.822811e-02	1.790482e-01	6.625432e-02	2.537321e-01	2.232111e-01	2.604080e-01	2.626489e-01
25000	-3.843010e+04	3.444851e+02	2.111798e+00	9.424788e-02	1.368768e-01	8.135106e-02	4.484584e-02	5.967437e-01	4.593471e-02	7.544048e-02	1.943888e-01	1.028735e-01	3.387625e-02	5.593479e-01	3.407304e-02	2.118067e-01	2.722797e-01	2.582255e-02	7.568304e-02	2.343195e-01	1.800885e-01	1.539317e-01	2.110834e-01	5.136250e-02	7.964241e-02	3.583865e-01	1.455935e-01	9.626510e-02	5.571550e-02	4.678042e-01	5.064715e-02	8.402045e-02	2.455476e-01	1.824250e-01	2.209663e-01	8.368542e-02	1.044136e-01	1.961875e-01	2.123221e-01	2.014674e-01	4.463648e-01	3.708534e-02	2.273771e-02	2.430120e-01	4.933273e-02	2.616387e-01	2.124143e-01	2.739425e-01	2.520045e-01
30000	-3.835516e+04	3.466576e+02	2.093031e+00	1.047438e-01	1.599323e-01	1.229103e-01	2.872644e-02	5.548817e-01	2.880549e-02	7.906943e-02	1.681479e-01	1.214950e-01	3.181443e-02	5.573680e-01	4.210521e-02	2.083996e-01	2.589474e-01	2.871955e-02	8.903208e-02	2.359860e-01	1.789153e-01	1.320362e-01	2.424226e-01	6.406753e-02	5.809806e-02	3.232843e-01	1.800914e-01	8.266484e-02	4.883492e-02	4.983343e-01	4.911647e-02	1.253280e-01	1.957214e-01	1.923305e-01	2.089697e-01	9.421027e-02	5.850725e-02	1.928729e-01	2.531094e-01	5.224362e-01	3.675160e-01	1.199166e-02	1.419412e-02	6.294027e-02	2.092181e-02	2.558978e-01	2.061597e-01	2.819634e-01	2.559792e-01
35000	-3.833550e+04	3.669190e+02	1.918967e+00	1.075016e-01	1.581147e-01	9.339210e-02	5.563760e-02	5.435292e-01	4.182481e-02	7.706349e-02	1.602440e-01	1.145442e-01	3.144372e-02	5.714471e-01	4.525741e-02	2.582055e-01	2.695174e-01	2.777043e-02	6.906277e-02	2.230529e-01	1.523910e-01	1.084218e-01	2.708561e-01	4.515828e-02	6.455807e-02	3.464489e-01	1.645568e-01	2.234027e-01	8.900383e-02	2.563828e-01	1.628736e-01	9.017007e-02	1.781670e-01	1.903255e-01	1.732566e-01	8.577723e-02	9.379060e-02	2.166430e-01	2.402071e-01	1.720552e-01	2.240702e-01	2.601464e-02	2.906870e-02	5.111446e-01	3.764671e-02	2.544990e-01	2.256672e-01	2.799377e-01	2.398961e-01
40000	-3.809982e+04	3.735794e+02	1.860876e+00	1.266371e-01	1.646076e-01	9.022892e-02	4.156239e-02	5.389745e-01	3.798950e-02	7.828453e-02	2.080975e-01	1.269165e-01	3.349051e-02	5.115097e-01	4.170133e-02	2.128886e-01	2.783497e-01	2.882440e-02	8.360856e-02	2.315815e-01	1.647472e-01	1.534391e-01	1.935607e-01	7.491778e-02	6.871246e-02	3.181909e-01	1.911791e-01	1.762439e-01	1.181233e-01	2.250991e-01	1.143459e-01	1.918546e-01	1.743332e-01	1.850501e-01	1.743466e-01	1.020090e-01	8.226342e-02	1.986915e-01	2.576395e-01	1.692545e-01	2.436854e-01	3.702884e-03	8.538547e-02	4.664315e-01	3.154026e-02	2.596035e-01	2.195550e-01	2.737445e-01	2.470970e-01
45000	-3.809729e+04	3.612521e+02	1.959236e+00	9.230768e-02	1.529964e-01	7.258841e-02	3.638819e-02	6.022775e-01	4.344187e-02	8.376677e-02	1.812440e-01	1.281785e-01	2.376167e-02	5.436233e-01	3.942579e-02	2.281605e-01	2.713455e-01	3.078928e-02	5.885479e-02	2.540377e-01	1.568123e-01	1.584769e-01	2.415692e-01	4.476933e-02	3.012860e-02	3.211943e-01	2.038618e-01	1.359449e-01	1.216855e-01	1.965669e-01	1.531489e-01	2.834454e-01	1.092084e-01	1.529078e-01	2.235371e-01	5.967982e-02	1.326884e-01	1.555949e-01	2.755920e-01	2.355117e-01	1.797670e-01	6.180354e-02	4.645572e-02	3.104648e-01	1.659972e-01	2.613552e-01	2.054472e-01	2.654933e-01	2.677043e-01
50000	-3.801433e+04	3.634832e+02	1.944607e+00	1.400885e-01	1.545221e-01	8.177736e-02	3.212201e-02	5.386511e-01	5.283893e-02	8.807342e-02	1.597403e-01	1.114038e-01	2.885289e-02	5.680587e-01	4.387086e-02	2.284497e-01	2.562059e-01	2.988872e-02	7.508419e-02	2.498711e-01	1.605004e-01	1.039800e-01	2.629415e-01	5.831653e-02	7.536702e-02	3.190844e-01	1.803105e-01	1.245922e-01	1.039289e-01	2.953781e-01	1.093315e-01	2.794497e-01	8.731959e-02	1.923089e-01	1.732139e-01	1.061193e-01	5.288464e-02	2.173916e-01	2.580817e-01	2.779736e-01	2.259769e-01	5.585736e-02	3.375539e-02	3.878949e-01	1.854184e-02	2.450713e-01	2.446395e-01	2.552205e-01	2.550688e-01
55000	-3.799800e+04	3.711355e+02	1.869015e+00	1.267493e-01	1.460518e-01	8.413623e-02	4.644463e-02	5.470876e-01	4.953050e-02	7.889215e-02	2.029737e-01	1.356360e-01	3.207550e-02	5.138158e-01	3.660683e-02	2.222959e-01	2.479673e-01	3.436442e-02	7.429173e-02	2.551985e-01	1.658821e-01	1.210853e-01	2.259416e-01	5.283102e-02	1.110238e-01	3.225692e-01	1.665490e-01	6.228601e-02	5.110165e-02	4.637795e-01	1.512624e-01	1.855646e-01	8.600585e-02	1.570673e-01	1.811143e-01	9.021049e-02	9.290469e-02	1.993363e-01	2.793669e-01	3.317364e-01	1.293654e-01	3.478655e-02	2.342076e-02	4.211728e-01	5.951803e-02	2.472936e-01	2.164458e-01	2.734704e-01	2.627901e-01
60000	-3.798957e+04	3.602069e+02	1.976077e+00	1.229839e-01	1.451083e-01	7.764808e-02	4.697778e-02	5.550951e-01	5.218687e-02	8.076739e-02	1.876990e-01	1.278384e-01	3.520017e-02	5.338551e-01	3.463992e-02	2.414634e-01	2.489831e-01	3.242542e-02	7.533990e-02	2.299214e-01	1.718667e-01	1.359247e-01	1.687246e-01	5.240158e-02	6.211573e-02	4.604181e-01	1.204153e-01	9.186208e-03	8.260677e-02	3.729375e-01	9.410053e-02	2.737546e-01	1.674144e-01	1.573207e-01	2.077155e-01	8.332283e-02	9.115964e-02	1.620630e-01	2.984184e-01	2.824523e-01	2.541738e-01	1.757645e-02	3.850589e-02	3.894496e-01	1.784195e-02	2.631886e-01	2.072292e-01	2.608261e-01	2.687561e-01
65000	-3.799581e+04	3.691127e+02	1.894037e+00	1.076710e-01	1.874015e-01	8.714704e-02	4.370117e-02	5.227739e-01	5.130531e-02	8.535280e-02	2.198357e-01	1.365695e-01	3.253637e-02	4.771021e-01	4.860349e-02	2.352627e-01	2.674882e-01	2.902441e-02	4.879845e-02	2.528951e-01	1.665311e-01	1.479399e-01	2.357665e-01	4.864258e-02	7.146650e-02	3.640352e-01	1.321492e-01	6.239241e-02	3.435556e-02	4.611760e-01	6.612139e-02	3.126151e-01	6.333957e-02	2.006331e-01	2.088529e-01	7.860338e-02	7.195962e-02	1.899873e-01	2.499637e-01	3.938533e-01	2.737784e-01	8.322673e-03	3.531030e-02	2.318264e-01	5.690902e-02	2.415627e-01	2.322810e-01	2.575694e-01	2.685869e-01
70000	-3.796938e+04	3.671678e+02	1.915566e+00	1.285787e-01	1.725170e-01	8.488912e-02	3.749315e-02	5.380145e-01	3.850747e-02	7.934506e-02	2.069531e-01	1.354693e-01	3.755544e-02	5.064849e-01	3.419221e-02	2.519552e-01	2.481527e-01	2.622477e-02	6.179298e-02	2.561346e-01	1.557396e-01	1.398653e-01	2.160516e-01	7.142421e-02	5.646840e-02	3.447655e-01	1.714249e-01	1.281124e-02	4.898071e-02	5.879169e-01	5.655013e-02	4.535530e-02	2.483857e-01	1.900389e-01	1.915939e-01	1.096729e-01	4.021510e-02	2.107710e-01	2.577082e-01	6.518377e-01	1.865762e-01	3.347201e-02	3.253887e-02	4.546838e-02	5.010688e-02	2.569416e-01	2.172539e-01	2.580882e-01	2.677163e-01
75000	-3.794607e+04	3.635053e+02	1.944125e+00	1.235830e-01	1.548892e-01	1.054561e-01	3.107588e-02	5.358486e-01	4.914715e-02	6.769307e-02	1.648666e-01	1.135665e-01	3.609853e-02	5.847085e-01	3.306680e-02	2.624096e-01	2.676843e-01	2.878208e-02	5.401602e-02	2.281677e-01	1.589403e-01	1.419582e-01	2.598938e-01	5.237606e-02	9.804622e-02	2.517786e-01	1.959471e-01	8.005379e-02	2.790857e-02	5.139531e-01	9.806578e-02	1.849998e-01	9.501904e-02	1.580994e-01	2.095911e-01	9.218058e-02	5.077365e-02	2.167731e-01	2.725822e-01	4.746108e-01	2.228637e-01	1.043140e-02	2.137352e-02	2.572635e-01	1.345704e-02	2.423867e-01	2.320731e-01	2.672767e-01	2.582634e-01
80000	-3.790263e+04	3.543704e+02	2.008907e+00	1.083079e-01	1.563511e-01	1.008169e-01	3.899127e-02	5.549887e-01	4.054410e-02	6.606480e-02	1.886197e-01	1.546321e-01	2.767473e-02	5.274869e-01	3.552166e-02	2.277041e-01	2.536537e-01	2.470240e-02	6.788652e-02	2.598861e-01	1.661671e-01	1.509222e-01	2.229556e-01	5.782635e-02	4.996026e-02	3.025136e-01	2.158220e-01	9.551346e-02	3.281461e-01	3.226704e-01	8.062735e-02	7.380413e-02	9.923853e-02	1.447072e-01	2.306383e-01	8.103549e-02	1.109980e-01	1.722033e-01	2.604178e-01	2.254705e-01	2.653349e-01	8.694616e-02	8.704483e-03	3.464579e-01	6.708600e-02	2.440513e-01	2.202193e-01	2.829696e-01	2.527598e-01
85000	-3.792696e+04	3.606974e+02	1.937343e+00	1.138112e-01	1.545257e-01	8.996094e-02	4.856941e-02	5.350695e-01	5.806326e-02	7.412948e-02	2.080175e-01	1.233221e-01	3.642989e-02	5.136328e-01	4.446825e-02	1.992842e-01	2.432261e-01	3.138037e-02	1.059396e-01	2.487290e-01	1.714408e-01	9.338974e-02	2.485732e-01	5.109129e-02	4.703973e-02	3.003792e-01	2.595268e-01	8.401956e-03	3.584049e-01	3.687937e-01	1.579725e-02	1.033998e-01	1.452023e-01	1.886142e-01	2.459248e-01	9.059892e-02	7.033183e-02	1.582797e-01	2.462506e-01	2.625842e-01	2.462757e-01	5.420302e-02	5.572407e-02	2.147860e-01	1.664271e-01	2.459843e-01	2.196499e-01	2.807871e-01	2.535788e-01
90000	-3.792172e+04	3.608512e+02	1.960495e+00	8.128319e-02	1.681936e-01	9.110621e-02	3.646818e-02	5.667968e-01	5.615196e-02	6.637450e-02	2.055865e-01	1.155526e-01	3.789155e-02	5.367778e-01	3.781696e-02	2.251961e-01	2.755055e-01	2.486903e-02	7.041934e-02	2.441068e-01	1.599033e-01	1.200051e-01	2.649192e-01	6.348664e-02	6.032961e-02	3.216333e-01	1.696262e-01	9.354097e-02	2.685848e-01	2.752398e-01	1.767379e-02	1.331587e-01	2.118020e-01	1.651543e-01	2.465127e-01	9.696894e-02	7.491433e-02	1.378491e-01	2.786006e-01	3.624540e-01	2.325982e-01	2.557060e-02	7.140610e-02	1.322463e-01	1.757248e-01	2.496421e-01	2.195706e-01	2.956367e-01	2.351506e-01
95000	-3.790777e+04	3.631684e+02	1.951629e+00	1.304330e-01	1.844588e-01	8.256036e-02	4.102713e-02	5.181942e-01	4.332650e-02	8.242568e-02	1.790944e-01	1.520638e-01	3.074012e-02	5.050153e-01	5.066071e-02	2.255444e-01	2.637439e-01	3.317485e-02	6.390005e-02	2.476289e-01	1.660079e-01	1.360977e-01	2.849109e-01	7.380530e-02	4.523517e-02	2.898183e-01	1.701327e-01	1.264519e-01	1.079265e-01	3.631673e-01	6.451849e-02	1.111617e-01	2.267742e-01	1.671523e-01	2.025734e-01	7.459801e-02	1.005442e-01	1.578560e-01	2.972760e-01	3.962557e-01	1.999907e-01	2.208152e-02	9.149538e-02	2.355961e-01	5.458057e-02	2.451375e-01	2.285113e-01	2.592811e-01	2.670702e-01
100000	-3.790282e+04	3.681014e+02	1.889271e+00	1.066506e-01	1.383338e-01	6.738154e-02	4.753193e-02	5.883318e-01	5.177040e-02	7.843923e-02	1.580949e-01	1.287712e-01	3.319145e-02	5.630102e-01	3.849306e-02	2.491901e-01	2.358738e-01	3.012912e-02	7.102453e-02	2.589489e-01	1.548336e-01	1.077962e-01	2.599518e-01	4.720869e-02	7.378806e-02	3.458993e-01	1.653560e-01	2.734112e-01	1.214990e-01	2.010723e-01	9.065356e-02	1.217950e-01	1.915690e-01	1.441363e-01	2.063016e-01	9.678124e-02	7.202994e-02	1.892108e-01	2.915402e-01	4.459706e-01	2.433544e-01	1.330365e-03	8.037041e-02	1.972543e-01	3.171996e-02	2.715034e-01	2.074332e-01	2.705325e-01	2.505310e-01
105000	-3.792864e+04	3.620600e+02	1.947074e+00	1.110815e-01	1.778219e-01	9.091914e-02	4.514525e-02	5.292041e-01	4.582813e-02	8.488383e-02	1.650477e-01	9.897271e-02	3.338599e-02	5.800868e-01	3.762294e-02	2.279511e-01	2.481789e-01	2.924968e-02	6.612681e-02	2.528186e-01	1.756750e-01	1.049767e-01	2.283915e-01	5.237894e-02	8.710478e-02	2.884373e-01	2.387108e-01	2.678559e-01	2.412419e-01	1.855131e-01	8.109372e-02	7.960362e-02	1.446917e-01	1.682537e-01	2.524114e-01	7.567058e-02	7.459783e-02	1.839095e-01	2.451569e-01	3.547261e-01	2.677522e-01	1.445097e-01	6.892522e-02	1.257011e-01	3.838566e-02	2.547359e-01	2.172632e-01	2.659450e-01	2.620559e-01
110000	-3.793769e+04	3.454321e+02	2.083164e+00	8.781092e-02	1.481185e-01	7.778990e-02	3.559289e-02	6.028284e-01	4.785944e-02	7.428883e-02	2.010213e-01	1.422141e-01	3.451028e-02	5.073250e-01	4.064045e-02	2.252372e-01	2.434808e-01	2.994455e-02	6.374026e-02	2.549097e-01	1.826875e-01	1.015823e-01	2.430717e-01	6.675950e-02	3.895593e-02	3.351142e-01	2.145164e-01	2.545025e-01	1.911082e-01	8.294205e-02	2.076568e-01	5.653358e-02	2.072569e-01	1.678462e-01	2.377137e-01	9.715199e-02	7.847482e-02	1.862563e-01	2.325570e-01	1.944927e-01	1.845897e-01	2.916812e-01	8.804480e-03	2.788657e-01	4.156628e-02	2.451938e-01	2.126828e-01	2.860475e-01	2.560759e-01
115000	-3.794485e+04	3.670254e+02	1.890539e+00	1.357811e-01	1.417390e-01	7.879532e-02	6.901754e-02	5.440789e-01	3.058822e-02	8.064371e-02	1.848893e-01	1.273344e-01	2.119920e-02	5.432510e-01	4.268232e-02	1.890157e-01	2.530027e-01	3.187126e-02	7.863103e-02	2.689205e-01	1.785588e-01	1.204921e-01	2.489484e-01	7.680761e-02	5.605949e-02	2.815193e-01	2.161731e-01	2.113878e-01	2.340737e-01	1.560996e-01	1.857672e-01	1.127892e-01	9.988247e-02	1.847693e-01	2.230700e-01	9.375494e-02	1.205933e-01	1.896081e-01	1.882044e-01	2.852375e-01	1.074624e-01	2.966448e-01	2.371193e-02	1.370896e-01	1.498538e-01	2.563454e-01	1.911454e-01	2.650400e-01	2.874692e-01
120000	-3.789365e+04	3.807810e+02	1.791038e+00	1.126120e-01	1.510064e-01	1.039687e-01	5.569405e-02	5.283352e-01	4.838359e-02	8.398538e-02	2.231259e-01	1.353433e-01	3.998857e-02	4.845414e-01	3.301542e-02	2.150868e-01	2.517734e-01	4.072660e-02	5.648058e-02	2.492424e-01	1.866902e-01	1.439650e-01	2.409170e-01	6.117179e-02	5.641382e-02	3.068251e-01	1.907073e-01	1.583132e-02	2.710161e-01	3.159424e-01	2.143421e-01	6.913039e-02	1.137376e-01	1.994563e-01	2.213178e-01	8.170589e-02	6.593835e-02	1.763367e-01	2.552450e-01	2.382246e-01	2.947063e-01	1.440115e-01	3.837739e-02	2.136631e-01	7.101708e-02	2.676498e-01	2.047838e-01	2.801150e-01	2.474514e-01
125000	-3.788028e+04	3.714072e+02	1.880430e+00	1.130312e-01	1.676328e-01	6.164479e-02	5.167845e-02	5.489672e-01	5.704546e-02	7.308569e-02	1.812112e-01	1.492805e-01	2.533522e-02	5.278225e-01	4.326487e-02	2.167267e-01	2.605408e-01	3.096476e-02	8.294963e-02	2.530131e-01	1.558050e-01	1.322964e-01	2.393277e-01	7.346466e-02	5.543436e-02	3.053307e-01	1.941462e-01	1.573583e-02	2.615094e-01	3.469126e-01	1.029575e-01	1.572689e-01	1.156158e-01	1.842148e-01	2.289033e-01	8.293997e-02	7.357035e-02	1.641681e-01	2.662035e-01	2.558504e-01	2.196573e-01	4.589713e-03	4.699298e-02	4.019965e-01	7.091302e-02	2.404304e-01	2.196665e-01	2.771491e-01	2.627540e-01
130000	-3.789145e+04	3.739791e+02	1.852865e+00	1.413800e-01	1.662303e-01	7.316510e-02	5.575893e-02	5.252506e-01	3.821503e-02	8.314451e-02	1.899554e-01	1.352369e-01	3.138905e-02	5.219353e-01	3.833880e-02	2.322751e-01	2.862394e-01	2.929887e-02	7.859723e-02	2.175667e-01	1.560227e-01	1.438971e-01	2.199767e-01	6.280394e-02	8.128002e-02	3.117758e-01	1.802664e-01	5.938637e-02	1.614855e-01	5.558742e-01	6.538519e-02	1.003774e-01	5.749137e-02	1.831614e-01	2.049509e-01	9.021097e-02	7.890968e-02	2.199695e-01	2.227976e-01	2.855416e-01	1.374143e-01	1.816762e-02	1.012712e-01	4.015435e-01	5.606176e-02	2.511000e-01	2.153336e-01	2.745729e-01	2.589935e-01
135000	-3.791323e+04	3.735672e+02	1.860156e+00	1.248519e-01	1.365707e-01	8.104715e-02	3.438652e-02	5.892684e-01	3.387532e-02	8.871905e-02	1.806391e-01	1.157507e-01	3.481629e-02	5.424051e-01	3.766977e-02	2.205832e-01	2.571011e-01	3.724271e-02	6.494300e-02	2.532782e-01	1.668518e-01	1.516200e-01	2.122284e-01	5.266837e-02	8.937999e-02	3.656509e-01	1.284524e-01	7.981917e-02	1.128981e-01	4.388132e-01	1.479576e-01	1.388422e-01	8.166973e-02	1.437547e-01	1.608251e-01	9.115810e-02	1.268001e-01	2.112238e-01	2.662382e-01	3.430985e-01	2.821500e-01	2.599718e-02	4.257510e-02	2.782502e-01	2.792897e-02	2.418979e-01	2.160196e-01	2.825662e-01	2.595163e-01
140000	-3.788692e+04	3.629385e+02	1.940490e+00	1.135624e-01	1.323609e-01	7.979426e-02	3.213562e-02	5.728367e-01	6.931010e-02	7.889989e-02	1.846822e-01	1.462591e-01	3.206304e-02	5.222821e-01	3.581370e-02	2.060014e-01	2.514851e-01	3.452999e-02	7.864844e-02	2.456768e-01	1.836583e-01	1.327536e-01	2.393286e-01	6.594883e-02	4.310025e-02	3.570741e-01	1.617946e-01	8.818423e-02	1.635240e-01	4.867401e-01	2.598168e-02	1.517835e-01	8.378650e-02	1.692876e-01	1.867923e-01	7.942011e-02	1.288079e-01	1.962211e-01	2.394709e-01	3.302506e-01	1.793986e-01	2.292083e-02	3.468060e-02	3.966742e-01	3.607522e-02	2.594508e-01	2.327349e-01	2.555909e-01	2.522233e-01
145000	-3.788732e+04	3.728459e+02	1.868149e+00	1.134482e-01	1.545426e-01	9.902303e-02	3.269292e-02	5.553136e-01	4.497963e-02	9.042378e-02	2.047817e-01	1.175323e-01	3.112963e-02	5.237859e-01	3.234671e-02	2.134055e-01	2.453212e-01	2.685537e-02	7.230974e-02	2.441619e-01	1.979462e-01	1.765021e-01	1.887491e-01	5.465589e-02	4.734764e-02	3.615997e-01	1.711456e-01	1.789587e-02	3.292044e-02	7.147197e-01	2.943755e-02	7.536514e-02	1.296613e-01	1.970379e-01	2.183861e-01	8.607212e-02	7.194940e-02	1.959636e-01	2.305909e-01	5.476592e-01	1.882534e-01	2.582208e-02	1.829045e-02	1.810122e-01	3.896269e-02	2.538752e-01	2.271779e-01	2.732818e-01	2.456651e-01
150000	-3.788500e+04	3.781828e+02	1.805278e+00	1.373599e-01	1.904534e-01	1.158083e-01	4.426974e-02	4.662690e-01	4.583966e-02	8.648413e-02	1.980960e-01	1.193490e-01	2.770157e-02	5.331361e-01	3.523322e-02	2.168846e-01	2.655910e-01	3.270097e-02	6.168912e-02	2.513571e-01	1.717773e-01	1.404822e-01	2.519641e-01	6.147459e-02	6.684586e-02	3.039468e-01	1.752865e-01	4.305201e-02	2.037862e-01	4.385119e-01	6.470360e-02	7.499347e-02	1.749529e-01	2.034964e-01	2.448442e-01	8.073507e-02	7.146462e-02	1.520937e-01	2.473660e-01	3.796687e-01	3.557101e-01	6.270231e-02	4.511280e-02	1.304587e-01	2.634736e-02	2.443342e-01	2.246844e-01	2.638730e-01	2.671084e-01
155000	-3.788897e+04	3.764655e+02	1.807035e+00	1.237066e-01	1.583444e-01	8.389788e-02	4.539598e-02	5.366435e-01	5.201161e-02	8.365099e-02	1.818243e-01	1.341181e-01	2.869577e-02	5.355890e-01	3.612185e-02	2.166379e-01	2.878981e-01	3.024653e-02	6.126996e-02	2.381133e-01	1.658342e-01	1.278316e-01	2.688075e-01	7.219019e-02	6.460744e-02	3.111898e-01	1.553735e-01	1.853388e-02	2.395110e-01	4.524360e-01	2.797890e-02	6.045855e-02	2.010816e-01	1.794730e-01	1.985793e-01	9.072429e-02	7.881285e-02	1.952398e-01	2.571708e-01	5.026397e-01	2.658434e-01	4.094921e-02	2.232736e-02	1.590228e-01	9.217554e-03	2.531050e-01	2.098536e-01	2.654604e-01	2.715810e-01
160000	-3.789165e+04	3.712449e+02	1.879117e+00	1.075131e-01	1.534269e-01	9.969452e-02	3.616626e-02	5.514878e-01	5.171145e-02	7.767748e-02	1.879182e-01	1.435113e-01	2.897000e-02	5.270765e-01	3.484652e-02	2.326014e-01	2.706250e-01	3.273034e-02	6.408320e-02	2.208906e-01	1.790695e-01	1.145505e-01	2.294314e-01	3.173531e-02	1.089814e-01	3.386782e-01	1.766232e-01	2.715285e-02	2.074963e-01	5.849989e-01	1.811894e-03	7.901785e-02	9.952220e-02	1.760196e-01	2.017924e-01	8.430091e-02	9.548654e-02	1.868027e-01	2.555978e-01	2.296077e-01	3.631712e-01	9.791836e-03	8.509911e-02	2.989439e-01	1.338626e-02	2.451179e-01	2.223626e-01	2.809383e-01	2.515812e-01
165000	-3.788872e+04	3.539494e+02	2.020166e+00	1.299284e-01	1.556834e-01	8.824983e-02	4.605858e-02	5.398186e-01	4.026114e-02	8.500597e-02	2.079226e-01	1.556373e-01	2.842908e-02	4.846506e-01	3.835453e-02	2.166447e-01	2.850103e-01	3.093354e-02	6.996646e-02	2.229942e-01	1.744507e-01	1.201284e-01	2.166026e-01	6.935864e-02	7.855084e-02	3.607901e-01	1.545695e-01	4.644732e-02	2.184200e-01	4.918208e-01	2.686919e-02	1.182906e-01	9.815212e-02	1.899757e-01	1.920666e-01	7.970667e-02	1.225556e-01	1.891204e-01	2.265752e-01	2.185191e-01	2.075737e-01	2.041635e-02	8.298583e-02	3.933814e-01	7.712354e-02	2.453798e-01	2.137734e-01	2.737734e-01	2.670735e-01
170000	-3.790182e+04	3.690689e+02	1.893472e+00	1.016602e-01	1.598408e-01	9.910912e-02	3.705358e-02	5.635655e-01	3.877080e-02	7.615848e-02	2.080146e-01	1.372005e-01	3.164223e-02	5.009563e-01	4.602787e-02	2.204832e-01	2.481107e-01	3.370017e-02	8.437687e-02	2.390595e-01	1.742696e-01	1.414342e-01	2.705047e-01	7.393715e-02	6.295749e-02	2.943851e-01	1.567813e-01	6.549377e-02	3.317306e-01	3.673822e-01	1.735771e-02	1.227584e-01	9.527726e-02	1.913576e-01	1.805191e-01	1.012433e-01	4.575105e-02	2.466569e-01	2.344722e-01	6.534388e-02	2.157850e-01	2.340078e-02	8.130652e-02	5.513236e-01	6.284025e-02	2.520192e-01	2.226461e-01	2.646337e-01	2.607010e-01
175000	-3.790274e+04	3.758485e+02	1.831562e+00	1.188726e-01	1.545207e-01	8.453454e-02	4.275766e-02	5.589825e-01	4.033193e-02	8.045111e-02	1.872292e-01	1.316840e-01	3.261479e-02	5.257788e-01	4.224203e-02	2.210905e-01	2.506638e-01	3.288454e-02	9.329338e-02	2.400011e-01	1.620667e-01	1.229486e-01	1.701490e-01	4.609933e-02	9.935032e-02	3.422941e-01	2.191587e-01	3.277043e-02	4.047085e-01	3.801480e-01	1.582280e-02	1.210055e-01	4.554482e-02	2.065703e-01	1.527381e-01	1.059613e-01	5.389621e-02	2.402517e-01	2.405824e-01	2.368967e-01	2.708394e-01	9.386172e-02	5.582327e-02	3.109683e-01	3.161058e-02	2.784150e-01	2.194629e-01	2.585622e-01	2.435599e-01
180000	-3.795649e+04	3.631255e+02	1.956619e+00	1.284578e-01	1.791477e-01	8.528180e-02	4.845032e-02	5.060434e-01	5.261893e-02	7.858116e-02	2.273933e-01	1.371936e-01	3.193431e-02	4.847554e-01	4.014217e-02	2.347330e-01	2.707863e-01	2.497417e-02	6.210414e-02	2.312163e-01	1.761861e-01	1.117171e-01	2.610430e-01	7.138369e-02	5.168967e-02	3.482910e-01	1.558756e-01	7.514619e-02	6.538117e-02	4.855310e-01	2.409319e-02	1.374846e-01	2.123638e-01	1.960738e-01	1.853324e-01	8.215164e-02	1.126246e-01	1.676276e-01	2.561899e-01	3.783739e-01	1.427661e-01	2.918180e-02	7.971947e-02	3.417189e-01	2.823993e-02	2.456265e-01	2.195597e-01	2.580903e-01	2.767235e-01
185000	-3.788533e+04	3.661262e+02	1.919756e+00	1.008812e-01	1.618976e-01	8.365270e-02	4.964674e-02	5.562346e-01	4.768713e-02	7.756422e-02	2.137159e-01	1.128121e-01	4.141056e-02	5.203201e-01	3.417710e-02	2.403481e-01	2.623485e-01	2.606200e-02	6.512514e-02	2.359810e-01	1.701353e-01	1.425768e-01	2.282750e-01	7.373658e-02	6.074066e-02	3.053418e-01	1.893291e-01	6.466160e-02	1.193312e-01	5.123797e-01	6.159497e-02	6.531103e-02	1.767215e-01	1.770514e-01	1.852479e-01	9.251459e-02	4.586327e-02	1.864332e-01	3.128896e-01	3.516139e-01	2.346163e-01	3.301307e-02	8.281123e-02	2.639497e-01	3.399583e-02	2.652081e-01	2.113221e-01	2.539566e-01	2.695133e-01
190000	-3.787496e+04	3.591935e+02	1.989590e+00	1.168653e-01	1.733074e-01	7.560147e-02	5.534064e-02	5.325023e-01	4.638298e-02	6.988341e-02	1.961616e-01	1.274219e-01	2.402375e-02	5.410347e-01	4.147459e-02	2.340454e-01	2.629389e-01	2.946073e-02	7.672878e-02	2.348445e-01	1.619816e-01	1.569159e-01	2.225769e-01	6.020354e-02	7.423096e-02	2.962877e-01	1.897850e-01	5.430861e-02	3.977622e-03	7.423606e-01	9.739027e-03	3.004958e-02	1.595646e-01	1.773315e-01	2.155558e-01	8.613180e-02	8.003999e-02	1.920934e-01	2.488475e-01	3.634388e-01	2.153576e-01	8.773449e-03	7.558760e-02	3.133941e-01	2.344847e-02	2.560055e-01	2.195267e-01	2.688272e-01	2.556406e-01
195000	-3.787047e+04	3.774369e+02	1.821876e+00	1.081362e-01	1.609958e-01	9.489158e-02	3.612665e-02	5.534630e-01	4.638679e-02	7.441695e-02	2.082167e-01	1.291223e-01	3.545897e-02	5.113372e-01	4.144787e-02	2.551112e-01	2.598940e-01	3.002521e-02	7.351513e-02	2.233412e-01	1.581133e-01	8.873913e-02	2.239093e-01	7.069330e-02	6.190597e-02	3.311722e-01	2.235802e-01	1.659403e-02	2.637364e-02	8.433571e-01	1.878663e-03	6.462989e-02	4.716667e-02	1.771714e-01	2.260411e-01	9.057863e-02	7.584368e-02	1.732937e-01	2.570716e-01	2.714460e-01	3.406958e-01	1.228228e-02	7.962602e-02	1.804005e-01	1.155495e-01	2.411113e-01	2.245741e-01	2.690566e-01	2.652580e-01
200000	-3.787791e+04	3.805746e+02	1.794890e+00	1.210302e-01	1.846581e-01	8.028268e-02	4.684124e-02	5.108358e-01	5.635196e-02	7.182686e-02	2.045858e-01	1.407834e-01	3.338548e-02	5.123746e-01	3.704382e-02	2.165958e-01	2.319737e-01	2.986451e-02	8.821517e-02	2.542901e-01	1.790607e-01	1.537522e-01	2.011085e-01	5.676616e-02	5.031898e-02	3.610849e-01	1.769692e-01	5.102619e-02	2.797497e-02	7.983192e-01	1.278268e-02	6.736974e-02	4.252718e-02	2.108279e-01	1.510870e-01	9.836548e-02	4.779619e-02	2.185211e-01	2.734023e-01	1.729586e-01	3.801078e-01	3.208419e-02	7.170657e-02	2.815411e-01	6.160165e-02	2.587040e-01	2.083151e-01	2.762590e-01	2.567219e-01
205000	-3.788910e+04	3.698195e+02	1.885902e+00	9.947000e-02	1.436830e-01	8.692038e-02	3.650414e-02	5.634481e-01	6.997442e-02	6.785990e-02	1.906099e-01	1.319918e-01	2.741881e-02	5.348508e-01	4.726888e-02	2.342654e-01	2.473387e-01	2.963014e-02	6.088834e-02	2.495938e-01	1.782836e-01	1.526417e-01	2.217742e-01	6.235906e-02	6.994143e-02	3.521080e-01	1.411755e-01	1.959941e-01	4.940210e-03	5.854452e-01	4.502596e-02	6.158099e-02	1.070135e-01	2.064773e-01	2.020738e-01	9.637051e-02	7.241378e-02	1.685634e-01	2.541012e-01	2.222339e-01	2.148324e-01	6.064646e-02	6.487733e-02	4.137345e-01	2.367547e-02	2.759313e-01	2.172538e-01	2.596975e-01	2.471174e-01
210000	-3.788299e+04	3.765768e+02	1.827278e+00	1.336686e-01	1.625019e-01	9.491456e-02	5.043002e-02	5.202963e-01	3.818864e-02	8.506051e-02	2.185118e-01	1.137295e-01	3.747371e-02	5.077264e-01	3.749817e-02	2.295111e-01	2.589856e-01	3.266280e-02	6.384815e-02	2.376118e-01	1.773806e-01	1.502722e-01	1.843999e-01	5.290979e-02	7.039848e-02	3.867307e-01	1.552889e-01	4.228101e-02	1.771350e-01	6.138969e-01	2.195111e-02	6.583791e-02	7.889813e-02	1.736195e-01	2.159083e-01	9.659846e-02	7.209652e-02	1.689351e-01	2.728421e-01	2.755738e-01	2.136443e-01	1.374726e-01	4.044497e-02	3.020843e-01	3.078003e-02	2.496128e-01	2.126479e-01	2.722930e-01	2.654463e-01
215000	-3.790127e+04	3.698372e+02	1.874569e+00	1.032012e-01	1.825020e-01	8.862580e-02	4.258171e-02	5.350796e-01	4.800965e-02	8.290006e-02	1.973394e-01	1.477326e-01	3.780509e-02	5.056436e-01	2.857930e-02	2.013340e-01	2.578784e-01	2.867804e-02	9.166624e-02	2.517636e-01	1.686798e-01	1.502257e-01	2.792914e-01	5.400708e-02	5.955568e-02	2.931303e-01	1.637899e-01	1.082459e-03	1.393611e-01	5.971883e-01	1.749134e-03	1.080212e-01	1.525977e-01	1.562471e-01	2.353910e-01	7.392230e-02	7.123238e-02	1.566658e-01	3.065414e-01	3.236160e-01	2.137839e-01	2.461483e-02	7.108308e-02	3.661698e-01	7.323046e-04	2.494493e-01	2.313348e-01	2.544398e-01	2.647761e-01
220000	-3.788298e+04	3.787393e+02	1.813543e+00	1.029872e-01	1.581985e-01	8.407485e-02	2.811980e-02	5.866386e-01	3.998099e-02	7.134075e-02	2.102044e-01	1.301897e-01	3.733314e-02	5.139142e-01	3.701785e-02	2.172969e-01	2.646729e-01	2.871303e-02	8.582730e-02	2.383851e-01	1.651048e-01	1.310801e-01	1.985339e-01	5.899562e-02	6.864054e-02	3.319062e-01	2.108437e-01	1.106049e-02	1.462787e-01	6.257521e-01	3.214488e-02	1.063596e-01	7.840435e-02	1.845704e-01	1.788304e-01	8.850476e-02	1.025872e-01	2.012709e-01	2.442365e-01	3.278323e-01	2.438607e-01	4.740977e-03	1.773779e-02	3.926801e-01	1.314819e-02	2.513818e-01	2.155529e-01	2.839688e-01	2.490964e-01
225000	-3.789534e+04	3.667945e+02	1.912808e+00	1.149690e-01	1.335003e-01	1.024167e-01	3.541423e-02	5.817968e-01	3.190297e-02	8.830703e-02	1.865446e-01	1.061980e-01	3.997949e-02	5.376700e-01	4.130092e-02	2.270372e-01	2.506314e-01	3.129969e-02	7.976234e-02	2.481436e-01	1.631259e-01	1.145586e-01	3.229974e-01	6.156206e-02	4.459660e-02	2.867001e-01	1.695853e-01	7.155825e-02	1.174070e-01	5.677568e-01	1.074240e-01	1.247767e-01	1.107722e-02	2.233260e-01	1.762421e-01	9.097970e-02	6.995415e-02	1.985375e-01	2.409605e-01	3.423260e-01	1.846776e-01	4.911438e-02	3.047616e-02	3.162216e-01	7.718422e-02	2.514593e-01	2.016184e-01	2.904189e-01	2.565034e-01
230000	-3.790043e+04	3.544013e+02	2.033085e+00	1.103284e-01	1.786058e-01	1.125497e-01	2.731942e-02	5.231372e-01	4.805956e-02	5.918928e-02	1.824641e-01	1.399407e-01	3.274289e-02	5.533730e-01	3.229000e-02	2.250291e-01	2.305677e-01	3.395753e-02	6.459327e-02	2.739708e-01	1.718815e-01	1.068476e-01	2.751866e-01	6.522736e-02	8.032863e-02	2.779584e-01	1.944515e-01	3.690769e-02	1.717587e-01	6.987936e-01	1.359508e-02	6.389998e-02	1.504500e-02	1.843626e-01	1.575215e-01	9.605257e-02	9.550701e-02	2.316948e-01	2.348616e-01	4.327812e-01	1.790414e-01	1.393991e-02	4.904523e-03	3.003535e-01	6.897942e-02	2.531552e-01	2.276104e-01	2.557562e-01	2.634783e-01
235000	-3.789466e+04	3.672370e+02	1.902905e+00	1.311059e-01	1.596333e-01	1.000106e-01	4.189661e-02	5.274710e-01	3.988265e-02	7.255648e-02	2.216059e-01	1.210133e-01	3.106356e-02	5.126819e-01	4.107893e-02	2.497397e-01	2.395302e-01	3.244320e-02	5.915179e-02	2.442682e-01	1.748670e-01	1.413148e-01	2.210715e-01	6.327008e-02	4.919415e-02	3.504446e-01	1.747048e-01	3.166807e-02	4.329936e-02	7.846103e-01	8.837263e-03	9.308352e-02	3.850149e-02	1.787698e-01	2.264373e-01	1.021898e-01	5.550141e-02	1.901443e-01	2.469574e-01	3.876793e-01	2.920604e-01	8.344375e-02	5.795321e-02	1.713096e-01	7.553702e-03	2.470837e-01	2.015605e-01	2.867782e-01	2.645775e-01
240000	-3.787056e+04	3.628376e+02	1.950609e+00	1.323272e-01	1.497941e-01	7.884127e-02	4.229484e-02	5.373614e-01	5.938120e-02	6.477403e-02	1.957985e-01	1.327015e-01	3.753707e-02	5.271498e-01	4.203908e-02	2.176822e-01	2.514881e-01	3.007127e-02	7.793906e-02	2.671739e-01	1.556454e-01	9.537600e-02	1.939076e-01	7.340371e-02	6.697186e-02	3.745003e-01	1.958405e-01	3.290331e-02	1.317950e-01	7.365376e-01	1.580291e-02	5.242545e-02	3.053575e-02	1.763302e-01	2.096622e-01	9.162914e-02	8.714038e-02	1.833918e-01	2.518463e-01	2.423627e-01	3.680118e-01	2.314826e-01	4.862442e-03	9.373293e-02	5.954756e-02	2.355569e-01	2.213031e-01	2.796182e-01	2.635218e-01
245000	-3.787997e+04	3.619042e+02	1.953309e+00	1.155354e-01	1.647639e-01	9.127563e-02	3.418473e-02	5.414446e-01	5.279580e-02	9.194827e-02	2.003510e-01	1.130374e-01	3.702253e-02	5.164123e-01	4.122850e-02	2.215763e-01	2.573706e-01	2.795414e-02	6.917289e-02	2.575354e-01	1.663906e-01	1.329860e-01	2.596049e-01	8.404464e-02	6.298220e-02	2.918205e-01	1.685618e-01	8.249848e-02	1.208713e-01	4.687206e-01	1.669423e-01	5.785019e-02	1.031171e-01	1.971161e-01	2.089984e-01	8.494010e-02	7.730589e-02	1.911308e-01	2.405088e-01	2.922111e-01	2.706010e-01	1.114212e-01	1.060548e-01	1.728234e-01	4.688846e-02	2.439297e-01	2.171420e-01	2.639587e-01	2.749695e-01
250000	-3.788521e+04	3.686849e+02	1.897332e+00	1.336441e-01	1.414619e-01	7.448911e-02	4.080369e-02	5.375464e-01	7.205479e-02	6.452013e-02	2.079558e-01	1.209309e-01	3.186018e-02	5.307061e-01	4.402699e-02	2.217298e-01	2.347711e-01	2.680627e-02	7.141196e-02	2.627041e-01	1.825767e-01	1.147513e-01	2.301140e-01	6.132640e-02	6.599775e-02	3.024433e-01	2.253673e-01	9.094411e-02	2.409494e-01	3.575247e-01	3.474715e-02	9.367251e-02	1.821621e-01	1.895103e-01	1.748423e-01	9.536892e-02	7.063119e-02	2.216682e-01	2.479792e-01	4.729469e-01	2.689591e-01	5.869375e-02	3.764748e-02	1.323207e-01	2.943205e-02	2.528407e-01	2.323131e-01	2.714063e-01	2.434398e-01
255000	-3.789237e+04	3.710827e+02	1.861497e+00	1.000221e-01	1.543612e-01	8.950815e-02	4.301832e-02	5.679558e-01	4.513441e-02	8.750146e-02	2.127157e-01	1.146681e-01	3.221381e-02	5.079749e-01	4.492605e-02	2.257482e-01	2.538095e-01	3.212778e-02	6.722886e-02	2.460823e-01	1.750034e-01	1.015650e-01	2.413215e-01	6.324180e-02	4.362687e-02	3.665129e-01	1.837319e-01	5.378223e-02	1.913074e-01	5.501329e-01	5.625890e-02	2.231347e-02	1.262051e-01	1.957744e-01	1.884680e-01	8.945055e-02	5.998759e-02	2.439484e-01	2.223710e-01	4.378088e-01	3.208466e-01	5.054057e-02	2.847821e-02	1.318668e-01	3.045899e-02	2.336906e-01	2.219048e-01	2.807468e-01	2.636578e-01
260000	-3.786452e+04	3.695705e+02	1.891617e+00	1.019664e-01	1.410059e-01	8.687920e-02	3.745147e-02	5.844378e-01	4.825913e-02	8.616858e-02	1.974137e-01	1.226286e-01	2.364311e-02	5.210911e-01	4.905488e-02	2.425362e-01	2.588101e-01	2.790660e-02	6.602587e-02	2.470776e-01	1.576437e-01	1.619764e-01	2.479604e-01	6.199279e-02	5.848239e-02	3.014974e-01	1.680906e-01	7.592966e-02	3.021511e-01	4.153436e-01	5.670624e-05	3.640156e-02	1.701174e-01	2.308178e-01	1.365945e-01	1.069277e-01	7.817501e-02	2.487187e-01	1.987663e-01	6.137960e-01	2.418373e-01	5.101047e-02	3.857522e-02	5.052777e-02	4.253253e-03	2.437926e-01	2.197105e-01	2.764980e-01	2.599989e-01
265000	-3.788580e+04	3.709369e+02	1.877720e+00	1.103630e-01	1.265869e-01	1.034646e-01	5.569926e-02	5.696684e-01	3.421787e-02	7.835820e-02	2.047275e-01	1.263209e-01	3.367640e-02	5.104818e-01	4.643516e-02	2.339919e-01	2.689781e-01	2.941289e-02	6.230211e-02	2.369657e-01	1.683493e-01	1.219730e-01	3.170785e-01	6.191067e-02	4.004479e-02	2.607169e-01	1.982761e-01	9.079453e-02	2.615516e-01	3.371769e-01	2.984594e-02	8.322196e-02	1.974091e-01	2.147301e-01	1.767397e-01	1.035797e-01	8.308761e-02	2.190501e-01	2.028128e-01	6.750590e-01	1.685240e-01	1.452591e-03	1.826631e-02	1.044848e-01	3.221328e-02	2.444022e-01	2.176022e-01	2.755323e-01	2.624633e-01
270000	-3.786778e+04	3.682585e+02	1.904257e+00	1.141437e-01	1.506783e-01	6.652164e-02	5.731539e-02	5.714746e-01	3.986641e-02	8.139544e-02	2.037846e-01	1.322361e-01	2.817559e-02	5.077048e-01	4.670346e-02	2.309884e-01	2.513731e-01	2.886442e-02	7.423475e-02	2.545707e-01	1.599686e-01	1.619803e-01	2.381844e-01	5.972225e-02	6.279149e-02	2.710985e-01	2.062230e-01	1.123956e-01	2.027521e-01	3.024598e-01	1.074494e-01	7.657702e-02	1.983661e-01	2.117109e-01	1.698729e-01	1.146006e-01	9.056210e-02	2.176634e-01	1.955901e-01	5.056314e-01	1.372738e-01	4.772542e-02	9.699819e-03	2.874931e-01	1.217641e-02	2.519824e-01	2.060288e-01	2.880890e-01	2.538998e-01
275000	-3.790490e+04	3.673549e+02	1.888809e+00	1.055771e-01	1.817766e-01	6.752133e-02	5.373604e-02	5.395153e-01	5.187368e-02	7.787050e-02	1.870975e-01	1.165768e-01	3.142364e-02	5.378837e-01	4.914783e-02	2.202770e-01	2.652344e-01	3.230513e-02	7.762710e-02	2.407521e-01	1.638043e-01	1.086768e-01	2.581031e-01	6.423196e-02	7.419531e-02	3.201678e-01	1.746249e-01	6.274465e-02	1.269575e-01	3.922818e-01	1.008177e-01	1.560617e-01	1.611367e-01	1.921720e-01	2.147740e-01	9.443568e-02	5.976532e-02	1.862112e-01	2.526418e-01	3.941208e-01	2.206714e-01	3.793997e-03	3.443071e-02	2.489359e-01	9.804716e-02	2.480704e-01	2.049241e-01	2.658429e-01	2.811627e-01
280000	-3.788428e+04	3.766656e+02	1.830874e+00	1.027382e-01	1.388241e-01	1.258058e-01	5.074396e-02	5.379274e-01	4.396060e-02	8.146357e-02	1.955581e-01	1.110112e-01	2.974762e-02	5.417594e-01	4.046010e-02	2.599336e-01	2.585092e-01	2.786659e-02	5.179527e-02	2.346019e-01	1.672934e-01	1.153332e-01	2.536537e-01	7.957621e-02	4.331617e-02	2.676399e-01	2.404807e-01	1.706799e-02	4.936574e-02	5.188093e-01	1.045645e-01	7.368210e-02	2.365104e-01	1.859680e-01	2.070538e-01	1.031002e-01	7.817303e-02	1.900507e-01	2.356542e-01	3.558254e-01	7.785672e-02	6.370876e-02	7.516430e-02	4.225728e-01	4.871962e-03	2.495438e-01	2.271294e-01	2.711104e-01	2.522165e-01
285000	-3.788880e+04	3.714410e+02	1.877765e+00	9.598025e-02	1.563132e-01	1.005872e-01	3.363252e-02	5.616998e-01	5.178705e-02	6.820084e-02	1.865442e-01	1.512708e-01	2.752524e-02	5.222752e-01	4.418371e-02	2.280791e-01	2.262527e-01	2.942504e-02	8.091340e-02	2.707207e-01	1.646090e-01	1.165390e-01	2.181914e-01	7.147348e-02	7.098393e-02	3.051352e-01	2.176770e-01	5.955382e-02	1.537413e-02	6.325531e-01	2.481803e-02	1.239447e-01	1.437563e-01	1.603654e-01	1.822147e-01	8.874875e-02	1.005590e-01	1.957123e-01	2.723998e-01	3.465209e-01	8.488599e-02	8.864431e-02	1.278993e-02	4.628835e-01	4.275420e-03	2.543631e-01	2.273802e-01	2.682362e-01	2.500206e-01
290000	-3.788459e+04	3.635412e+02	1.945658e+00	1.161112e-01	1.610032e-01	8.015039e-02	4.466924e-02	5.576953e-01	4.037075e-02	7.736756e-02	2.153037e-01	1.242646e-01	3.899705e-02	5.129967e-01	3.107043e-02	2.379637e-01	2.485201e-01	3.459013e-02	5.184544e-02	2.564135e-01	1.706672e-01	1.505383e-01	1.873467e-01	6.067365e-02	8.169476e-02	3.498952e-01	1.698514e-01	5.469428e-02	2.504751e-02	6.580873e-01	6.124345e-02	1.129314e-01	8.799603e-02	1.837411e-01	2.438856e-01	9.425662e-02	6.151383e-02	1.756037e-01	2.409992e-01	3.440821e-01	1.042263e-01	9.795263e-02	7.324328e-02	3.658781e-01	1.461767e-02	2.511460e-01	2.050264e-01	2.804785e-01	2.633491e-01
295000	-3.788565e+04	3.876919e+02	1.742697e+00	1.162151e-01	1.526013e-01	7.782344e-02	3.406445e-02	5.804612e-01	3.883447e-02	6.387769e-02	1.944975e-01	1.258251e-01	2.569343e-02	5.463349e-01	4.377140e-02	2.088161e-01	2.768289e-01	2.840153e-02	7.547938e-02	2.459167e-01	1.645573e-01	1.322768e-01	2.622477e-01	5.815695e-02	6.925225e-02	2.793240e-01	1.987423e-01	5.733258e-02	6.994983e-02	5.335460e-01	6.893978e-03	1.432401e-01	1.890375e-01	1.815570e-01	2.224955e-01	8.567051e-02	5.688108e-02	1.867994e-01	2.665965e-01	2.711934e-01	2.432966e-01	1.184880e-01	6.262211e-02	2.282441e-01	7.615581e-02	2.545601e-01	2.129811e-01	2.832631e-01	2.491957e-01
300000	-3.788149e+04	3.607696e+02	1.962772e+00	8.799372e-02	1.270462e-01	8.766027e-02	5.224331e-02	5.803296e-01	6.472691e-02	8.471746e-02	1.814596e-01	1.118856e-01	3.633634e-02	5.515330e-01	3.406804e-02	2.260229e-01	2.556922e-01	2.834114e-02	7.710918e-02	2.536638e-01	1.591708e-01	1.218638e-01	2.453198e-01	3.862957e-02	6.764253e-02	3.232949e-01	2.032495e-01	1.900551e-02	1.837543e-01	5.115601e-01	5.773582e-03	1.876114e-01	9.229515e-02	2.099734e-01	1.925963e-01	8.837335e-02	6.784273e-02	2.007141e-01	2.405001e-01	3.993472e-01	2.404654e-01	3.355345e-02	4.084222e-03	2.140241e-01	1.085257e-01	2.393526e-01	2.220695e-01	2.815634e-01	2.570144e-01
305000	-3.789102e+04	3.692621e+02	1.876447e+00	1.164697e-01	1.636902e-01	8.202700e-02	5.571205e-02	5.260223e-01	5.607884e-02	6.117805e-02	2.380164e-01	1.353466e-01	3.807255e-02	4.937361e-01	3.365029e-02	2.092640e-01	2.885555e-01	2.983357e-02	6.946864e-02	2.299002e-01	1.729781e-01	1.219732e-01	2.587759e-01	9.219818e-02	7.593142e-02	3.093297e-01	1.417915e-01	3.132809e-02	2.122188e-01	5.402691e-01	4.516522e-04	1.673992e-01	4.833315e-02	1.793102e-01	1.902061e-01	8.763085e-02	1.328381e-01	1.853079e-01	2.247069e-01	4.350598e-01	2.230235e-01	4.806891e-02	4.795640e-03	2.382222e-01	5.082990e-02	2.600885e-01	2.402839e-01	2.486376e-01	2.509901e-01
310000	-3.788732e+04	3.714019e+02	1.858144e+00	9.198222e-02	1.463284e-01	1.080859e-01	4.373034e-02	5.564053e-01	5.346774e-02	6.155786e-02	2.366803e-01	1.280568e-01	3.586033e-02	4.908658e-01	4.697894e-02	2.112208e-01	2.764372e-01	2.952416e-02	7.301122e-02	2.513618e-01	1.584448e-01	8.566582e-02	2.247440e-01	6.388370e-02	8.707435e-02	3.440489e-01	1.945832e-01	6.138095e-02	2.412234e-01	4.376581e-01	6.611694e-03	1.212910e-01	1.318349e-01	1.833709e-01	1.945821e-01	9.881265e-02	7.494811e-02	2.471643e-01	2.011219e-01	3.202059e-01	3.183228e-01	2.152197e-02	3.377584e-02	2.996836e-01	6.489823e-03	2.544769e-01	2.319204e-01	2.717119e-01	2.418908e-01
315000	-3.790183e+04	3.700941e+02	1.858371e+00	1.198962e-01	1.395677e-01	8.551397e-02	4.439707e-02	5.842053e-01	2.641978e-02	6.145537e-02	2.084898e-01	1.403451e-01	2.735527e-02	5.194558e-01	4.289869e-02	2.478506e-01	2.490591e-01	2.865800e-02	5.999576e-02	2.492397e-01	1.651968e-01	1.534614e-01	2.885361e-01	6.732926e-02	4.110860e-02	2.644464e-01	1.851181e-01	1.493545e-01	1.109765e-01	3.203333e-01	1.444332e-01	3.314165e-02	2.417609e-01	2.130451e-01	1.287062e-01	1.119869e-01	8.157977e-02	2.392370e-01	2.254450e-01	2.892608e-01	3.362641e-01	2.035295e-02	1.228590e-02	2.753959e-01	6.644033e-02	2.396768e-01	2.238389e-01	2.789978e-01	2.574865e-01
320000	-3.789154e+04	3.633814e+02	1.948274e+00	8.905142e-02	1.328513e-01	9.065126e-02	3.210652e-02	6.076431e-01	4.769637e-02	8.835111e-02	1.970787e-01	1.091972e-01	2.871527e-02	5.384001e-01	3.825764e-02	2.370364e-01	2.673435e-01	3.022953e-02	7.337026e-02	2.283486e-01	1.636717e-01	1.620868e-01	1.949045e-01	9.402726e-02	5.184046e-02	3.309374e-01	1.662035e-01	1.456804e-02	1.796916e-01	3.009474e-01	6.575798e-02	3.039338e-02	4.086417e-01	2.013741e-01	2.182887e-01	1.042158e-01	4.515029e-02	1.986864e-01	2.322848e-01	2.946972e-01	2.161630e-01	4.487655e-02	5.635052e-02	3.218958e-01	6.601692e-02	2.592774e-01	2.227273e-01	2.563070e-01	2.616883e-01
325000	-3.788845e+04	3.792976e+02	1.809687e+00	1.023330e-01	1.373682e-01	7.507650e-02	4.091523e-02	6.008549e-01	4.345209e-02	7.543655e-02	1.657880e-01	1.181014e-01	3.564760e-02	5.607922e-01	4.423428e-02	2.439915e-01	2.404274e-01	3.439284e-02	6.959430e-02	2.663559e-01	1.452380e-01	1.348604e-01	2.582335e-01	5.644469e-02	5.098162e-02	2.799520e-01	2.195279e-01	1.234859e-02	2.511635e-01	2.463095e-01	8.796009e-02	1.715490e-02	3.850635e-01	1.785350e-01	1.883197e-01	7.271080e-02	1.413384e-01	1.812061e-01	2.378900e-01	3.165315e-01	2.232782e-01	4.818348e-02	3.122382e-02	2.910019e-01	8.978106e-02	2.522360e-01	2.083776e-01	2.887066e-01	2.506799e-01
330000	-3.789366e+04	3.672525e+02	1.913085e+00	9.707830e-02	1.000389e-01	1.068630e-01	3.975903e-02	6.177221e-01	3.853869e-02	7.996582e-02	2.040971e-01	1.329032e-01	3.550521e-02	5.118766e-01	3.565208e-02	2.178138e-01	2.618821e-01	2.412878e-02	8.262527e-02	2.425523e-01	1.709977e-01	1.372838e-01	2.277865e-01	6.662824e-02	9.211375e-02	2.987889e-01	1.773988e-01	6.786953e-02	4.798748e-01	2.305213e-01	3.212249e-02	5.589027e-02	1.337216e-01	1.529126e-01	1.812916e-01	9.648314e-02	8.885577e-02	2.018824e-01	2.785745e-01	4.361576e-01	2.453788e-01	3.404185e-03	5.666145e-02	2.231459e-01	3.525213e-02	2.578742e-01	2.135405e-01	2.986343e-01	2.299510e-01
335000	-3.791006e+04	3.659113e+02	1.917303e+00	1.055330e-01	1.415822e-01	1.076901e-01	4.678618e-02	5.556625e-01	4.274605e-02	9.605752e-02	2.118586e-01	1.428811e-01	2.740359e-02	4.885220e-01	3.327722e-02	2.323510e-01	2.571552e-01	3.008223e-02	7.210882e-02	2.485825e-01	1.597202e-01	1.318830e-01	2.075039e-01	7.730894e-02	8.312701e-02	3.495728e-01	1.506043e-01	8.415727e-02	2.812543e-01	3.269167e-01	3.460562e-02	1.318706e-01	1.411955e-01	1.616722e-01	2.346335e-01	1.054991e-01	5.033487e-02	1.794729e-01	2.683875e-01	4.335219e-01	2.764123e-01	2.472830e-02	1.713039e-02	1.792312e-01	6.897595e-02	2.627452e-01	2.104129e-01	3.027489e-01	2.240930e-01
340000	-3.788362e+04	3.658093e+02	1.926315e+00	1.227915e-01	1.639310e-01	1.034207e-01	4.448544e-02	5.146965e-01	5.067492e-02	7.160088e-02	1.988843e-01	1.366090e-01	2.452894e-02	5.311206e-01	3.725629e-02	2.206398e-01	2.686523e-01	3.001108e-02	7.080159e-02	2.351720e-01	1.747232e-01	1.654248e-01	2.182515e-01	5.957056e-02	8.258888e-02	2.781231e-01	1.960412e-01	5.110386e-02	1.426172e-01	2.404820e-01	2.159594e-01	8.631177e-02	2.635257e-01	1.731695e-01	1.964106e-01	8.691532e-02	8.426402e-02	1.968981e-01	2.623424e-01	5.382730e-01	2.366095e-01	8.912024e-02	2.946567e-02	8.155444e-02	2.497713e-02	2.661549e-01	2.125229e-01	2.668264e-01	2.544958e-01
345000	-3.789000e+04	3.678411e+02	1.907267e+00	1.157951e-01	1.466144e-01	8.755477e-02	3.365214e-02	5.450387e-01	7.134484e-02	8.237721e-02	1.764647e-01	1.055685e-01	3.003733e-02	5.617018e-01	4.385051e-02	2.413433e-01	2.265034e-01	3.168799e-02	7.743121e-02	2.564127e-01	1.666213e-01	1.354255e-01	2.451976e-01	5.805552e-02	6.973420e-02	2.973415e-01	1.942457e-01	4.640936e-02	1.875472e-01	4.865782e-01	7.981482e-02	4.650389e-02	1.531465e-01	1.795186e-01	1.737657e-01	9.936426e-02	6.149027e-02	2.251220e-01	2.607391e-01	3.987785e-01	2.927001e-01	6.075989e-02	1.777307e-02	2.015261e-01	2.846227e-02	2.620079e-01	2.206577e-01	2.709909e-01	2.463434e-01
350000	-3.789976e+04	3.738702e+02	1.853274e+00	1.486733e-01	1.714915e-01	6.691758e-02	4.588801e-02	5.065317e-01	6.049800e-02	9.245195e-02	1.784820e-01	1.257484e-01	3.369569e-02	5.371598e-01	3.246217e-02	2.241153e-01	2.592340e-01	2.812728e-02	6.960332e-02	2.498994e-01	1.690207e-01	1.213285e-01	1.748542e-01	4.060475e-02	9.320994e-02	4.196777e-01	1.503250e-01	1.121916e-02	5.077703e-01	2.240143e-01	1.503156e-01	2.116127e-02	8.551944e-02	1.650349e-01	1.969817e-01	9.809695e-02	8.887713e-02	1.640027e-01	2.870066e-01	3.787913e-01	1.346196e-01	4.081610e-03	3.404878e-02	3.639449e-01	8.451377e-02	2.661694e-01	2.140483e-01	2.541570e-01	2.656252e-01
355000	-3.788940e+04	3.615756e+02	1.941937e+00	1.105356e-01	1.715037e-01	9.774652e-02	4.976350e-02	5.089145e-01	6.153616e-02	7.732566e-02	1.852537e-01	1.213736e-01	2.524176e-02	5.497615e-01	4.104385e-02	2.262059e-01	2.336817e-01	3.238130e-02	6.729101e-02	2.699632e-01	1.704769e-01	1.471924e-01	1.944530e-01	5.806103e-02	8.725218e-02	3.370531e-01	1.759883e-01	1.511747e-01	1.653511e-01	2.809425e-01	4.832741e-02	6.548644e-02	2.887179e-01	1.652113e-01	2.195080e-01	8.164206e-02	8.885934e-02	2.067825e-01	2.379969e-01	2.861115e-01	1.521900e-01	8.591981e-02	3.339170e-02	2.843546e-01	1.580324e-01	2.577479e-01	2.084412e-01	2.743838e-01	2.594271e-01
360000	-3.789446e+04	3.778215e+02	1.816478e+00	9.820760e-02	1.464634e-01	1.164182e-01	4.326024e-02	5.614315e-01	3.421913e-02	9.407778e-02	1.992135e-01	1.247788e-01	2.474549e-02	5.108536e-01	4.633088e-02	2.297251e-01	2.743959e-01	3.066705e-02	6.557704e-02	2.403757e-01	1.592593e-01	1.586215e-01	2.147578e-01	6.415705e-02	8.551862e-02	3.171965e-01	1.597486e-01	6.699540e-02	2.366792e-01	5.040603e-01	5.719069e-02	6.541001e-02	6.966435e-02	1.842243e-01	2.099473e-01	1.052209e-01	7.467162e-02	2.027950e-01	2.231408e-01	4.195673e-01	2.845940e-01	2.044344e-02	7.788682e-02	1.463508e-01	5.115764e-02	2.624480e-01	2.264773e-01	2.643721e-01	2.467026e-01
365000	-3.790796e+04	3.797458e+02	1.808578e+00	1.113519e-01	1.428549e-01	9.624674e-02	5.466652e-02	5.465912e-01	4.828872e-02	8.403219e-02	1.921241e-01	1.162004e-01	2.404896e-02	5.342149e-01	4.937942e-02	2.124891e-01	2.717311e-01	2.900380e-02	5.443883e-02	2.509884e-01	1.813488e-01	1.130082e-01	2.403917e-01	7.115567e-02	5.905001e-02	2.784607e-01	2.379337e-01	6.817271e-03	3.125491e-01	3.980297e-01	1.796393e-01	7.791378e-02	2.505088e-02	2.377416e-01	1.881257e-01	1.209332e-01	4.797377e-02	2.027710e-01	2.024548e-01	5.318690e-01	2.016350e-01	2.565283e-02	9.271863e-02	1.166026e-01	3.152194e-02	2.609839e-01	2.231524e-01	2.690047e-01	2.468590e-01
370000	-3.788296e+04	3.757660e+02	1.836955e+00	9.953352e-02	1.603144e-01	1.191546e-01	3.483053e-02	5.305793e-01	5.558761e-02	8.932365e-02	1.941930e-01	1.232977e-01	2.919621e-02	5.213085e-01	4.268094e-02	2.172264e-01	2.640216e-01	2.762211e-02	7.715059e-02	2.521181e-01	1.618612e-01	9.315045e-02	2.535642e-01	5.613403e-02	7.149323e-02	3.094967e-01	2.161614e-01	1.536312e-03	2.017832e-01	4.943143e-01	1.712418e-01	7.694102e-02	5.418349e-02	2.041027e-01	1.577878e-01	1.001137e-01	9.160260e-02	2.182014e-01	2.281918e-01	3.974804e-01	2.651148e-01	6.000608e-02	4.022599e-02	1.382239e-01	9.894886e-02	2.598107e-01	2.242655e-01	2.556269e-01	2.602969e-01
375000	-3.787373e+04	3.700117e+02	1.879169e+00	9.528589e-02	1.509928e-01	1.104639e-01	5.524805e-02	5.292864e-01	5.872300e-02	7.764218e-02	1.836426e-01	1.185665e-01	3.251754e-02	5.554663e-01	3.216488e-02	2.260059e-01	2.702346e-01	3.075788e-02	6.747747e-02	2.355903e-01	1.699339e-01	1.314986e-01	2.321982e-01	7.260155e-02	4.841657e-02	3.404936e-01	1.747914e-01	2.901817e-02	2.063119e-01	4.685168e-01	5.159080e-02	8.701912e-02	1.575432e-01	2.022261e-01	1.813270e-01	8.642048e-02	7.992368e-02	2.071510e-01	2.429517e-01	2.712241e-01	2.159999e-01	7.542031e-03	1.520954e-01	1.225903e-01	2.305482e-01	2.438584e-01	2.235003e-01	2.729533e-01	2.596880e-01
380000	-3.787852e+04	3.798723e+02	1.798211e+00	1.326265e-01	1.397312e-01	7.120358e-02	3.633834e-02	5.769475e-01	4.315286e-02	8.591581e-02	2.041380e-01	1.117420e-01	3.072477e-02	5.341955e-01	3.328399e-02	2.103570e-01	2.851546e-01	3.654429e-02	6.115680e-02	2.378864e-01	1.689009e-01	1.247113e-01	2.267205e-01	5.450315e-02	8.504035e-02	3.416321e-01	1.673925e-01	2.727676e-02	1.063289e-02	6.014618e-01	7.834519e-02	4.807368e-02	2.342097e-01	2.283393e-01	2.055996e-01	1.023853e-01	4.253188e-02	1.954194e-01	2.257245e-01	4.699990e-01	1.510228e-01	5.275636e-03	7.328347e-02	1.900174e-01	1.104017e-01	2.717685e-01	2.057426e-01	2.766517e-01	2.458371e-01
385000	-3.785962e+04	3.715216e+02	1.841427e+00	1.319252e-01	1.432332e-01	8.943314e-02	4.897452e-02	5.378127e-01	4.862127e-02	7.940994e-02	1.819403e-01	1.072367e-01	2.831880e-02	5.534414e-01	4.965284e-02	2.235264e-01	2.660879e-01	3.103020e-02	7.459717e-02	2.539818e-01	1.507765e-01	1.129719e-01	3.054862e-01	5.249874e-02	9.867597e-02	2.820940e-01	1.482733e-01	3.283892e-02	1.008848e-01	6.715623e-01	3.771464e-02	4.770930e-02	1.092900e-01	2.053970e-01	1.703593e-01	9.148140e-02	6.352995e-02	2.184335e-01	2.507988e-01	3.252170e-01	2.926995e-01	6.114918e-04	9.505497e-02	2.385045e-01	4.791250e-02	2.498519e-01	2.112442e-01	2.830051e-01	2.558987e-01
390000	-3.788348e+04	3.725863e+02	1.866422e+00	1.054850e-01	1.754094e-01	8.868076e-02	3.499630e-02	5.541560e-01	4.127253e-02	7.625563e-02	1.778318e-01	1.217164e-01	3.001683e-02	5.555047e-01	3.867471e-02	2.550981e-01	2.383978e-01	3.514697e-02	5.864267e-02	2.503578e-01	1.623566e-01	1.163173e-01	2.008223e-01	5.358804e-02	5.591702e-02	3.636334e-01	2.097219e-01	4.784175e-02	1.220325e-01	6.187812e-01	2.110642e-02	4.471309e-02	1.455250e-01	1.698310e-01	2.308220e-01	8.562340e-02	4.648893e-02	1.866295e-01	2.806052e-01	1.796621e-01	3.767273e-01	1.580367e-02	1.604573e-01	2.066805e-01	6.066914e-02	2.558498e-01	2.050349e-01	2.700478e-01	2.690675e-01
395000	-3.788566e+04	3.564029e+02	2.014796e+00	9.780731e-02	1.732409e-01	9.743257e-02	4.588571e-02	5.406076e-01	4.502594e-02	7.396435e-02	1.841258e-01	1.467506e-01	2.622784e-02	5.261210e-01	4.281041e-02	2.315925e-01	2.723896e-01	2.852035e-02	5.100791e-02	2.395654e-01	1.769242e-01	1.213709e-01	1.780379e-01	5.872367e-02	8.265014e-02	3.630560e-01	1.961613e-01	4.664630e-02	6.575610e-02	3.231053e-01	2.298365e-04	2.249017e-01	3.393607e-01	1.505750e-01	2.364810e-01	9.889530e-02	6.491700e-02	1.570748e-01	2.920570e-01	3.230224e-01	3.642518e-01	3.619772e-02	1.171526e-01	1.387128e-01	2.066283e-02	2.417571e-01	2.176970e-01	2.698091e-01	2.707368e-01
400000	-3.788203e+04	3.622429e+02	1.961175e+00	1.135963e-01	1.651544e-01	8.662008e-02	6.602991e-02	5.236252e-01	4.497410e-02	7.151515e-02	2.156037e-01	1.120803e-01	2.583938e-02	5.299186e-01	4.504290e-02	2.389218e-01	2.459899e-01	3.534535e-02	6.870044e-02	2.485120e-01	1.625306e-01	1.071467e-01	2.717360e-01	7.442523e-02	6.655314e-02	3.471309e-01	1.330079e-01	8.709901e-02	8.726103e-02	5.586736e-01	5.645219e-03	1.251420e-01	1.361791e-01	1.677691e-01	2.091829e-01	8.428338e-02	8.982893e-02	1.616034e-01	2.873323e-01	2.724948e-01	2.865056e-01	5.289325e-02	6.601956e-02	2.317786e-01	9.030820e-02	2.763191e-01	2.095880e-01	2.591637e-01	2.549292e-01
405000	-3.789682e+04	3.703178e+02	1.892613e+00	1.178179e-01	1.596538e-01	7.466896e-02	3.876203e-02	5.470983e-01	6.199904e-02	8.102117e-02	1.771803e-01	1.355589e-01	2.579595e-02	5.341811e-01	4.626257e-02	2.186336e-01	2.387193e-01	2.618384e-02	8.805833e-02	2.467222e-01	1.816828e-01	1.502170e-01	2.328788e-01	5.361854e-02	6.195693e-02	3.772757e-01	1.240531e-01	4.240179e-02	1.649441e-01	2.932345e-01	1.906718e-02	8.778098e-02	3.925715e-01	1.617411e-01	1.884380e-01	1.048184e-01	8.084169e-02	1.779474e-01	2.862135e-01	4.369210e-01	9.476604e-02	2.191524e-01	6.569910e-02	1.473609e-01	3.610057e-02	2.487287e-01	2.123518e-01	2.807494e-01	2.581700e-01
410000	-3.788226e+04	3.661792e+02	1.916789e+00	1.118916e-01	1.470279e-01	8.913486e-02	6.075764e-02	5.406856e-01	5.050237e-02	7.327143e-02	2.082537e-01	1.355414e-01	3.014189e-02	5.184713e-01	3.432023e-02	2.176031e-01	2.652751e-01	3.500910e-02	6.231626e-02	2.322482e-01	1.875483e-01	1.038881e-01	2.151918e-01	7.405078e-02	5.387408e-02	3.940413e-01	1.589540e-01	6.504987e-03	1.335420e-01	5.241135e-01	1.895268e-02	2.472512e-01	6.963564e-02	2.431598e-01	1.656827e-01	9.193704e-02	5.768917e-02	2.259542e-01	2.155772e-01	3.114532e-01	3.539925e-01	4.895986e-02	4.841005e-02	2.325384e-01	4.645964e-03	2.514682e-01	2.156073e-01	2.765901e-01	2.563344e-01
415000	-3.787940e+04	3.769380e+02	1.824307e+00	1.235864e-01	1.539901e-01	8.179339e-02	4.039425e-02	5.357322e-01	6.450362e-02	7.818679e-02	2.106019e-01	1.158175e-01	3.451043e-02	5.241600e-01	3.672339e-02	2.257118e-01	2.732151e-01	3.085567e-02	6.207196e-02	2.437638e-01	1.643818e-01	1.571019e-01	2.084118e-01	7.116394e-02	6.534085e-02	3.600326e-01	1.379490e-01	2.794915e-02	9.841241e-02	5.640452e-01	5.486876e-02	1.470197e-01	1.077049e-01	1.761726e-01	2.228707e-01	9.693356e-02	8.340036e-02	1.604740e-01	2.601487e-01	4.706623e-01	2.083903e-01	2.452944e-03	1.990293e-02	2.530507e-01	4.554078e-02	2.542811e-01	2.168980e-01	2.758340e-01	2.529869e-01
420000	-3.789435e+04	3.776116e+02	1.816659e+00	8.934659e-02	1.419998e-01	6.896994e-02	4.098879e-02	5.981818e-01	6.051305e-02	7.841162e-02	2.100882e-01	1.421255e-01	3.529461e-02	4.935652e-01	4.051489e-02	2.457552e-01	2.389501e-01	3.201717e-02	7.255466e-02	2.569327e-01	1.537902e-01	9.545362e-02	2.205475e-01	7.044471e-02	4.579088e-02	3.585368e-01	2.092265e-01	7.490640e-02	3.691139e-02	5.624253e-01	7.444590e-02	7.166906e-02	1.796419e-01	1.798113e-01	2.027293e-01	8.794737e-02	7.118981e-02	1.908318e-01	2.674904e-01	3.439392e-01	1.130511e-01	9.138647e-02	1.921450e-02	2.968935e-01	1.355153e-01	2.577456e-01	2.116987e-01	2.685427e-01	2.620131e-01
425000	-3.789223e+04	3.679635e+02	1.889208e+00	8.525655e-02	1.676006e-01	8.283969e-02	4.975686e-02	5.521049e-01	6.244144e-02	7.093834e-02	2.048089e-01	9.928363e-02	3.611127e-02	5.431560e-01	4.570188e-02	2.341944e-01	2.533718e-01	2.801961e-02	5.753152e-02	2.560600e-01	1.708227e-01	1.231535e-01	2.031038e-01	7.296350e-02	4.446651e-02	3.698771e-01	1.864356e-01	6.630095e-02	8.395169e-02	5.976572e-01	6.434563e-03	8.951018e-02	1.561454e-01	2.016200e-01	1.730276e-01	1.079508e-01	8.525645e-02	1.863752e-01	2.457699e-01	3.834827e-01	1.096481e-01	1.595933e-01	1.319421e-02	2.412238e-01	9.285780e-02	2.454114e-01	2.336311e-01	2.674620e-01	2.534955e-01
430000	-3.789435e+04	3.777528e+02	1.818160e+00	1.141540e-01	1.279733e-01	1.090766e-01	4.770381e-02	5.685010e-01	3.259128e-02	7.559730e-02	1.852334e-01	1.091924e-01	3.809022e-02	5.529974e-01	3.888932e-02	2.335093e-01	2.506453e-01	3.100164e-02	6.167769e-02	2.527942e-01	1.703719e-01	1.504882e-01	2.753611e-01	7.000313e-02	3.791684e-02	2.984660e-01	1.677647e-01	4.954387e-02	1.132721e-01	5.009896e-01	4.958907e-02	9.464110e-02	1.919642e-01	1.906523e-01	2.115251e-01	1.045469e-01	6.425681e-02	2.161418e-01	2.128771e-01	1.496853e-01	2.158317e-01	1.321653e-01	1.202692e-01	3.078218e-01	7.422679e-02	2.537072e-01	2.109927e-01	2.818706e-01	2.534295e-01
435000	-3.789068e+04	3.720977e+02	1.859813e+00	1.072253e-01	1.531551e-01	1.212002e-01	2.954343e-02	5.464107e-01	4.246522e-02	5.900222e-02	1.757289e-01	1.358598e-01	3.714769e-02	5.572370e-01	3.502439e-02	2.162885e-01	2.579034e-01	2.969674e-02	8.140998e-02	2.724877e-01	1.422137e-01	1.396357e-01	2.577963e-01	8.643671e-02	5.157166e-02	2.770885e-01	1.874711e-01	7.811578e-02	1.997599e-01	5.087242e-01	3.404696e-02	8.680502e-02	9.254810e-02	1.610594e-01	2.094218e-01	1.058133e-01	8.951496e-02	1.739486e-01	2.602419e-01	1.401015e-01	2.067879e-01	1.062860e-01	9.678282e-02	4.178292e-01	3.221256e-02	2.434478e-01	2.279339e-01	2.711270e-01	2.574913e-01
440000	-3.791417e+04	3.689178e+02	1.889087e+00	8.802598e-02	1.676955e-01	8.369637e-02	3.498264e-02	5.690904e-01	5.650906e-02	8.910345e-02	2.197203e-01	1.091981e-01	3.640570e-02	5.086202e-01	3.695235e-02	2.385703e-01	2.395020e-01	2.967080e-02	8.038790e-02	2.335885e-01	1.782805e-01	9.193415e-02	1.900614e-01	7.271853e-02	8.045031e-02	3.829206e-01	1.819150e-01	1.568815e-02	4.172349e-01	2.763486e-01	1.114281e-02	5.000857e-02	2.295770e-01	1.678138e-01	2.384492e-01	1.014244e-01	6.868744e-02	1.542577e-01	2.693675e-01	3.894571e-01	3.289838e-01	2.455554e-02	8.876405e-02	8.625696e-02	8.198259e-02	2.448433e-01	2.284858e-01	2.696048e-01	2.570661e-01
445000	-3.789292e+04	3.650993e+02	1.933453e+00	1.242764e-01	1.752931e-01	8.893877e-02	6.260122e-02	5.040737e-01	4.481680e-02	8.917249e-02	2.205402e-01	1.253615e-01	2.987189e-02	4.996680e-01	3.538592e-02	2.099035e-01	2.648360e-01	3.349684e-02	7.326764e-02	2.367637e-01	1.817324e-01	1.028727e-01	2.124499e-01	4.664288e-02	4.037183e-02	3.802792e-01	2.173835e-01	4.661118e-02	4.646508e-01	3.703703e-01	6.860502e-03	5.891657e-02	5.259064e-02	1.740265e-01	1.802058e-01	9.191652e-02	9.485781e-02	1.866824e-01	2.723109e-01	4.947397e-01	3.044933e-01	1.629266e-02	5.523096e-02	5.128373e-02	7.795965e-02	2.575696e-01	2.016502e-01	2.685958e-01	2.721845e-01
450000	-3.788375e+04	3.711877e+02	1.878300e+00	1.214341e-01	1.399656e-01	1.099980e-01	3.771329e-02	5.519108e-01	3.897822e-02	8.693749e-02	2.077720e-01	1.414135e-01	2.410524e-02	5.029452e-01	3.682657e-02	2.210120e-01	2.619317e-01	3.013424e-02	6.041215e-02	2.589054e-01	1.676046e-01	1.377740e-01	2.029059e-01	1.125629e-01	5.991387e-02	2.896364e-01	1.972069e-01	4.518817e-03	1.823034e-01	5.438703e-01	6.223040e-03	5.826486e-02	2.048196e-01	1.561065e-01	2.015532e-01	8.792410e-02	8.271812e-02	1.776323e-01	2.940657e-01	3.961802e-01	3.897998e-01	2.353617e-03	1.064636e-01	7.033930e-02	3.486340e-02	2.649006e-01	2.155600e-01	2.709811e-01	2.485582e-01
455000	-3.788518e+04	3.760104e+02	1.837602e+00	1.106562e-01	1.557465e-01	9.454792e-02	4.813357e-02	5.440406e-01	4.687520e-02	8.161284e-02	1.847786e-01	1.157696e-01	3.532200e-02	5.444507e-01	3.806628e-02	2.401917e-01	2.413560e-01	3.275589e-02	6.262895e-02	2.403782e-01	1.826893e-01	1.381373e-01	1.812289e-01	4.031262e-02	5.589540e-02	4.202108e-01	1.642150e-01	5.134699e-02	1.178319e-01	6.022240e-01	5.128974e-02	3.886411e-02	1.384432e-01	1.840511e-01	1.791026e-01	8.423959e-02	1.143360e-01	1.809295e-01	2.573412e-01	4.257221e-01	3.469804e-01	1.916855e-02	1.193952e-01	7.895815e-02	9.775635e-03	2.395118e-01	2.111845e-01	2.938078e-01	2.554959e-01
460000	-3.789812e+04	3.765657e+02	1.835380e+00	1.291437e-01	1.657330e-01	8.363680e-02	4.285365e-02	5.227557e-01	5.587714e-02	8.681787e-02	1.975342e-01	1.214893e-01	4.247828e-02	5.176291e-01	3.405128e-02	2.437355e-01	2.746288e-01	2.441987e-02	5.762770e-02	2.265776e-01	1.730106e-01	1.199806e-01	2.912604e-01	6.253031e-02	5.570816e-02	2.700367e-01	2.004838e-01	7.438380e-02	5.979837e-02	5.225132e-01	7.059886e-02	1.144498e-01	1.582560e-01	1.895095e-01	1.923409e-01	9.075255e-02	5.570444e-02	2.113699e-01	2.603227e-01	2.746743e-01	2.972071e-01	6.340145e-02	2.765826e-02	2.371390e-01	9.991996e-02	2.476426e-01	2.200583e-01	2.588687e-01	2.734304e-01
465000	-3.790414e+04	3.738156e+02	1.845707e+00	1.231851e-01	1.254430e-01	8.546310e-02	5.026393e-02	5.741555e-01	4.148931e-02	8.188807e-02	2.043697e-01	1.280802e-01	3.266786e-02	5.233185e-01	2.967574e-02	2.464112e-01	2.637322e-01	2.787781e-02	5.550926e-02	2.382316e-01	1.682380e-01	1.444125e-01	2.562136e-01	6.480275e-02	1.004117e-01	2.621357e-01	1.720237e-01	4.256735e-02	1.349409e-01	4.396907e-01	9.572796e-02	3.500200e-02	2.520711e-01	2.249723e-01	1.873733e-01	1.006975e-01	8.389702e-02	2.069526e-01	1.961072e-01	3.792186e-01	2.770059e-01	1.925153e-02	3.867312e-02	1.811583e-01	1.046925e-01	2.661460e-01	2.261233e-01	2.727935e-01	2.349372e-01
470000	-3.786780e+04	3.666174e+02	1.916272e+00	1.034241e-01	1.523895e-01	7.890175e-02	4.589373e-02	5.750192e-01	4.437169e-02	8.560619e-02	2.023491e-01	1.266928e-01	3.155876e-02	5.080102e-01	4.578291e-02	2.335498e-01	2.677999e-01	2.923748e-02	5.794407e-02	2.667036e-01	1.447651e-01	1.305971e-01	2.107128e-01	6.553773e-02	9.725490e-02	3.300956e-01	1.658019e-01	2.783234e-02	2.006548e-01	4.146488e-01	6.093978e-02	5.632128e-02	2.396030e-01	1.963081e-01	2.053044e-01	8.175611e-02	7.974717e-02	1.763066e-01	2.605776e-01	6.528523e-01	1.988990e-01	4.426125e-03	3.197281e-02	7.314962e-02	3.870019e-02	2.451794e-01	2.222473e-01	2.682133e-01	2.643600e-01
475000	-3.789222e+04	3.575423e+02	1.961360e+00	1.063068e-01	1.618535e-01	7.465251e-02	4.489809e-02	5.656472e-01	4.664184e-02	6.962460e-02	1.850103e-01	1.143181e-01	4.407865e-02	5.532697e-01	3.369865e-02	2.316237e-01	2.462818e-01	2.894945e-02	7.457040e-02	2.503802e-01	1.681945e-01	1.000789e-01	2.033108e-01	9.279662e-02	5.983778e-02	3.600855e-01	1.838904e-01	4.352598e-02	2.271103e-01	3.927023e-01	5.352843e-02	1.850523e-01	9.808068e-02	1.958314e-01	1.696195e-01	9.174797e-02	8.023056e-02	2.145675e-01	2.480031e-01	5.348570e-01	3.372241e-01	4.424336e-03	2.211450e-02	7.937295e-02	2.200715e-02	2.424418e-01	2.075343e-01	2.747477e-01	2.752762e-01
480000	-3.791921e+04	3.788204e+02	1.812044e+00	1.334670e-01	1.411435e-01	8.391016e-02	3.712589e-02	5.623472e-01	4.200621e-02	7.458163e-02	2.096858e-01	1.328015e-01	3.062455e-02	5.208868e-01	3.141969e-02	2.203098e-01	2.649745e-01	3.105847e-02	7.106763e-02	2.350347e-01	1.775550e-01	1.518588e-01	2.118675e-01	6.420336e-02	6.021723e-02	3.342181e-01	1.776350e-01	9.833868e-02	6.906489e-02	2.367475e-01	1.034476e-01	2.104884e-01	2.819130e-01	1.950140e-01	1.630482e-01	9.431761e-02	8.976644e-02	2.119878e-01	2.458659e-01	4.566495e-01	3.802878e-01	4.582204e-02	1.046264e-02	9.423381e-02	1.254424e-02	2.380445e-01	2.213872e-01	2.747610e-01	2.658073e-01
485000	-3.790650e+04	3.680177e+02	1.879884e+00	1.051719e-01	1.374925e-01	1.037094e-01	4.193455e-02	5.419908e-01	6.970087e-02	7.603390e-02	1.842912e-01	1.262885e-01	2.712976e-02	5.461666e-01	4.009000e-02	2.427078e-01	2.655726e-01	2.461406e-02	7.262448e-02	2.265237e-01	1.679573e-01	1.229248e-01	2.327959e-01	6.072372e-02	6.494393e-02	2.752028e-01	2.434088e-01	2.580231e-02	1.144919e-01	3.035267e-01	2.051224e-01	8.279886e-02	2.682578e-01	2.103669e-01	1.460138e-01	9.272392e-02	7.771083e-02	2.204219e-01	2.527626e-01	4.958775e-01	2.304821e-01	7.935542e-02	3.127920e-03	1.187964e-01	7.236077e-02	2.496181e-01	2.291797e-01	2.626725e-01	2.585297e-01
490000	-3.787847e+04	3.648183e+02	1.924976e+00	8.928599e-02	1.695227e-01	1.088195e-01	5.543256e-02	5.300064e-01	4.693276e-02	7.318162e-02	2.009761e-01	1.244592e-01	3.253107e-02	5.263899e-01	4.246214e-02	2.325740e-01	2.686650e-01	3.109392e-02	6.129024e-02	2.427467e-01	1.636301e-01	1.140013e-01	2.157315e-01	6.721613e-02	4.434206e-02	3.627013e-01	1.960077e-01	5.041515e-02	3.750493e-02	3.904259e-01	2.914269e-01	6.347240e-02	1.667547e-01	1.659169e-01	1.908138e-01	8.482180e-02	1.105417e-01	1.909097e-01	2.569960e-01	5.464519e-01	1.708135e-01	3.726503e-03	3.273048e-02	2.175179e-01	2.875974e-02	2.604069e-01	2.301366e-01	2.648313e-01	2.446252e-01
495000	-3.790550e+04	3.633889e+02	1.934622e+00	1.188581e-01	1.963123e-01	9.403972e-02	4.612862e-02	5.005588e-01	4.410247e-02	7.183234e-02	2.036006e-01	1.406157e-01	2.701121e-02	5.106326e-01	4.630752e-02	2.406395e-01	2.519774e-01	2.908908e-02	7.405708e-02	2.442509e-01	1.599860e-01	1.655526e-01	1.991682e-01	6.345094e-02	3.940996e-02	3.479063e-01	1.845120e-01	6.600850e-02	2.428062e-02	6.355607e-01	7.523000e-02	6.923755e-02	1.296826e-01	2.021979e-01	1.278104e-01	1.116043e-01	5.712030e-02	2.426830e-01	2.585842e-01	3.585530e-01	1.344231e-01	1.250311e-02	2.426958e-02	4.276521e-01	4.259917e-02	2.358954e-01	2.102599e-01	2.676825e-01	2.861622e-01
500000	-3.790138e+04	3.649946e+02	1.928350e+00	1.128305e-01	1.672327e-01	6.822383e-02	4.622764e-02	5.733927e-01	3.209257e-02	6.955525e-02	2.339525e-01	1.307331e-01	3.222889e-02	4.850687e-01	4.846155e-02	2.237038e-01	2.466470e-01	2.946671e-02	6.038213e-02	2.532975e-01	1.865028e-01	1.556107e-01	2.693646e-01	5.922816e-02	5.543497e-02	2.971702e-01	1.631914e-01	2.631029e-02	1.770819e-01	4.123134e-01	1.713294e-01	5.324274e-02	1.597223e-01	1.625871e-01	2.251476e-01	8.246250e-02	7.441379e-02	1.897469e-01	2.656421e-01	2.294229e-01	3.999046e-01	1.412386e-01	3.392989e-02	1.217916e-01	7.371243e-02	2.494752e-01	2.134329e-01	2.623407e-01	2.747512e-01
505000	-3.791013e+04	3.597980e+02	1.970066e+00	1.037123e-01	1.577109e-01	8.828382e-02	5.214483e-02	5.500172e-01	4.813096e-02	6.999000e-02	1.769380e-01	1.525208e-01	3.528318e-02	5.314163e-01	3.385178e-02	2.238436e-01	2.643743e-01	2.556886e-02	6.949022e-02	2.564414e-01	1.602816e-01	1.227637e-01	2.572389e-01	8.159161e-02	5.359641e-02	2.706304e-01	2.141790e-01	7.827573e-02	2.928478e-01	5.065194e-01	2.472876e-02	5.655036e-02	4.107800e-02	1.619940e-01	1.574341e-01	8.316085e-02	1.052969e-01	1.831881e-01	3.089261e-01	5.083965e-01	2.454127e-01	9.234198e-03	1.027961e-02	2.066869e-01	1.999007e-02	2.492055e-01	2.327223e-01	2.726553e-01	2.454169e-01
510000	-3.788428e+04	3.776587e+02	1.808716e+00	1.263530e-01	1.904740e-01	8.104138e-02	4.891150e-02	5.060424e-01	4.717773e-02	8.586622e-02	1.964760e-01	9.830968e-02	2.838576e-02	5.488049e-01	4.215744e-02	2.196348e-01	2.959360e-01	3.101439e-02	6.998363e-02	2.378924e-01	1.455388e-01	1.230634e-01	2.807881e-01	4.827303e-02	8.844957e-02	3.083388e-01	1.510871e-01	9.600762e-02	9.269117e-02	3.650267e-01	1.058893e-01	1.477108e-01	1.926745e-01	2.175973e-01	1.812476e-01	7.447422e-02	1.029786e-01	1.961193e-01	2.275830e-01	5.472603e-01	3.313731e-01	1.201554e-03	3.930353e-02	6.611114e-02	1.475034e-02	2.425442e-01	2.193968e-01	2.779354e-01	2.601236e-01
515000	-3.790902e+04	3.728661e+02	1.860912e+00	1.118913e-01	1.552781e-01	8.875674e-02	4.394237e-02	5.633690e-01	3.676256e-02	7.330729e-02	1.988604e-01	1.226026e-01	3.465077e-02	5.232209e-01	4.735808e-02	2.368508e-01	2.620206e-01	3.127995e-02	6.476035e-02	2.379968e-01	1.670915e-01	1.080630e-01	1.888558e-01	4.828903e-02	9.730271e-02	3.753227e-01	1.821667e-01	1.154141e-01	4.730419e-02	5.766368e-01	3.282982e-02	4.210901e-02	1.857061e-01	2.165645e-01	1.876682e-01	8.774769e-02	7.884039e-02	1.884257e-01	2.407535e-01	4.371942e-01	3.258111e-01	5.363936e-03	2.430669e-02	1.282948e-01	7.902927e-02	2.441620e-01	2.240706e-01	2.611633e-01	2.706042e-01
520000	-3.789304e+04	3.754487e+02	1.840819e+00	9.446157e-02	1.453114e-01	9.260777e-02	3.142400e-02	5.897552e-01	4.644012e-02	6.237725e-02	2.048186e-01	1.449630e-01	2.237400e-02	5.132192e-01	5.224788e-02	2.374854e-01	2.357867e-01	3.639525e-02	6.437359e-02	2.726260e-01	1.533331e-01	1.322437e-01	2.300724e-01	7.001620e-02	8.014733e-02	3.217386e-01	1.657817e-01	4.364335e-02	1.971197e-02	5.800933e-01	8.527512e-02	8.697769e-02	1.842985e-01	1.904071e-01	1.566538e-01	9.830217e-02	8.516841e-02	1.825762e-01	2.868923e-01	3.799430e-01	4.394194e-01	2.406409e-02	5.383950e-02	7.313357e-02	2.960035e-02	2.630721e-01	2.202258e-01	2.738228e-01	2.428794e-01
525000	-3.790305e+04	3.624107e+02	1.957287e+00	1.313118e-01	1.735057e-01	9.216613e-02	4.217660e-02	5.074841e-01	5.335565e-02	8.248923e-02	2.035330e-01	1.261042e-01	3.297947e-02	5.194704e-01	3.542370e-02	2.273395e-01	2.650589e-01	2.822774e-02	7.860367e-02	2.355928e-01	1.651774e-01	1.026732e-01	2.713377e-01	7.535381e-02	7.479086e-02	2.859215e-01	1.899230e-01	2.417949e-02	9.857554e-02	3.714531e-01	1.969646e-02	8.018420e-02	4.059113e-01	1.388653e-01	2.116397e-01	9.570416e-02	7.498802e-02	1.805078e-01	2.982950e-01	3.057457e-01	3.779510e-01	1.576100e-02	5.528814e-02	2.066117e-01	3.864251e-02	2.458671e-01	2.280490e-01	2.691962e-01	2.568878e-01
530000	-3.786824e+04	3.591951e+02	1.989830e+00	1.185902e-01	1.433483e-01	9.566004e-02	2.472538e-02	5.615011e-01	5.617501e-02	7.519930e-02	1.682309e-01	1.278046e-01	2.931726e-02	5.523673e-01	4.708062e-02	2.060809e-01	2.905628e-01	2.663952e-02	7.160846e-02	2.274103e-01	1.776980e-01	1.334371e-01	2.303297e-01	6.438934e-02	4.767051e-02	3.057432e-01	2.184301e-01	2.338022e-02	1.769626e-01	4.223198e-01	1.364924e-01	5.775549e-02	1.830895e-01	1.773171e-01	1.417147e-01	1.045365e-01	1.026782e-01	2.182317e-01	2.555218e-01	3.456623e-01	3.138870e-01	9.061136e-03	4.074328e-02	2.325911e-01	5.805522e-02	2.336134e-01	2.277056e-01	3.051306e-01	2.335504e-01
535000	-3.791668e+04	3.772020e+02	1.817302e+00	9.552146e-02	1.813831e-01	7.356425e-02	4.708711e-02	5.489580e-01	5.348610e-02	8.632760e-02	2.021995e-01	1.131433e-01	2.756782e-02	5.238036e-01	4.695817e-02	2.065667e-01	2.846827e-01	2.612033e-02	6.021619e-02	2.293030e-01	1.931111e-01	1.353246e-01	2.498285e-01	7.189263e-02	6.248624e-02	2.955780e-01	1.848900e-01	7.930222e-02	1.212151e-01	4.163406e-01	5.652033e-02	4.266668e-02	2.839550e-01	2.161245e-01	2.257195e-01	1.106800e-01	5.762659e-02	1.658063e-01	2.240431e-01	2.238124e-01	2.246949e-01	2.138056e-01	2.825113e-02	2.584301e-01	5.100586e-02	2.501116e-01	2.154825e-01	2.744152e-01	2.599907e-01
540000	-3.786054e+04	3.677535e+02	1.891580e+00	1.131721e-01	1.514955e-01	8.545902e-02	4.405280e-02	5.471790e-01	5.864156e-02	6.170808e-02	2.057026e-01	1.294658e-01	3.800253e-02	5.277802e-01	3.734082e-02	2.350953e-01	2.706741e-01	3.057746e-02	6.570646e-02	2.373945e-01	1.605522e-01	1.421865e-01	2.791867e-01	4.813413e-02	7.344741e-02	3.101083e-01	1.469369e-01	1.229186e-01	8.007741e-02	4.027384e-01	5.535128e-02	7.477330e-02	2.641410e-01	1.674746e-01	2.129288e-01	9.786458e-02	6.465913e-02	1.713556e-01	2.857173e-01	5.586567e-01	1.117883e-01	1.276275e-02	1.660119e-02	2.896451e-01	1.054595e-02	2.499841e-01	2.252808e-01	2.716042e-01	2.531309e-01
545000	-3.787936e+04	3.710772e+02	1.864864e+00	1.035004e-01	1.356785e-01	8.061046e-02	5.842941e-02	5.668976e-01	5.488359e-02	5.541441e-02	2.099784e-01	1.338336e-01	3.983910e-02	5.187089e-01	4.222557e-02	2.173512e-01	2.612601e-01	2.657137e-02	5.637925e-02	2.512421e-01	1.871960e-01	1.318133e-01	3.154331e-01	7.046147e-02	5.605197e-02	2.713802e-01	1.548600e-01	1.161716e-01	5.252459e-02	3.302992e-01	4.335295e-02	1.647478e-01	2.929038e-01	1.630630e-01	1.927733e-01	8.553000e-02	1.114933e-01	1.930721e-01	2.540683e-01	3.866380e-01	1.343386e-01	4.074907e-02	4.418171e-02	3.934798e-01	6.127706e-04	2.609662e-01	2.149049e-01	2.752565e-01	2.488723e-01
550000	-3.790175e+04	3.719219e+02	1.874329e+00	1.071080e-01	1.491032e-01	1.047464e-01	4.371906e-02	5.452049e-01	5.011834e-02	8.333682e-02	1.884693e-01	1.176319e-01	3.636590e-02	5.223879e-01	5.180810e-02	2.082222e-01	2.631207e-01	2.791142e-02	8.422235e-02	2.656729e-01	1.508504e-01	1.389494e-01	2.256130e-01	9.191500e-02	6.275061e-02	3.017612e-01	1.790108e-01	8.908952e-02	3.502991e-03	4.280974e-01	3.347976e-02	8.458489e-02	3.612455e-01	1.574993e-01	1.791351e-01	9.920498e-02	6.172117e-02	2.547748e-01	2.476647e-01	4.039767e-01	2.105279e-01	8.457973e-02	2.266109e-02	2.201747e-01	5.807993e-02	2.578307e-01	2.001554e-01	2.819906e-01	2.600233e-01
555000	-3.787623e+04	3.629289e+02	1.940008e+00	1.157883e-01	1.708529e-01	9.912963e-02	4.532141e-02	5.119667e-01	5.694105e-02	8.521645e-02	2.155617e-01	1.233251e-01	2.491553e-02	5.028164e-01	4.816476e-02	2.375274e-01	2.708534e-01	3.276716e-02	5.996699e-02	2.444239e-01	1.544612e-01	1.200516e-01	2.357241e-01	5.103387e-02	7.581221e-02	2.810689e-01	2.363093e-01	1.226480e-01	1.255608e-02	6.697196e-01	4.820354e-02	3.657058e-02	1.103022e-01	1.802873e-01	2.000817e-01	9.922919e-02	3.909286e-02	2.186398e-01	2.626691e-01	4.130180e-01	2.287964e-01	7.136813e-03	7.317884e-02	2.406294e-01	3.724051e-02	2.335859e-01	2.310787e-01	2.639406e-01	2.713948e-01
560000	-3.788685e+04	3.672205e+02	1.897540e+00	1.124018e-01	1.312325e-01	8.872940e-02	3.378796e-02	5.899781e-01	4.387024e-02	7.876290e-02	2.102278e-01	1.176889e-01	3.332842e-02	5.073590e-01	5.263305e-02	2.095123e-01	2.459956e-01	2.978961e-02	6.918062e-02	2.604476e-01	1.850743e-01	1.559175e-01	2.740298e-01	5.167965e-02	5.888471e-02	3.074063e-01	1.520820e-01	3.980909e-02	3.313109e-02	6.494140e-01	7.275931e-02	9.665069e-02	1.082358e-01	1.369087e-01	1.872480e-01	9.167728e-02	7.600375e-02	1.541195e-01	3.540428e-01	4.375786e-01	1.466324e-01	9.306496e-02	1.336307e-01	1.408657e-01	4.822778e-02	2.571775e-01	2.107414e-01	2.751323e-01	2.569488e-01
565000	-3.788423e+04	3.823333e+02	1.759876e+00	1.059906e-01	1.464867e-01	9.440654e-02	5.474415e-02	5.538952e-01	4.447688e-02	9.205911e-02	1.802946e-01	1.260164e-01	3.304876e-02	5.297166e-01	3.886446e-02	2.272149e-01	2.820243e-01	2.954000e-02	5.483968e-02	2.438613e-01	1.625199e-01	1.370586e-01	2.328393e-01	7.211457e-02	3.157558e-02	3.463966e-01	1.800154e-01	2.168680e-02	4.621669e-02	6.659293e-01	4.079959e-02	9.235368e-02	1.330140e-01	1.830109e-01	1.924744e-01	9.075506e-02	5.639520e-02	1.983452e-01	2.790192e-01	2.499203e-01	1.901786e-01	1.995438e-02	1.027967e-02	4.491179e-01	8.054922e-02	2.473894e-01	2.143751e-01	2.713269e-01	2.669085e-01
570000	-3.789830e+04	3.717005e+02	1.864102e+00	9.812018e-02	1.669056e-01	9.554741e-02	3.959802e-02	5.523585e-01	4.747032e-02	6.668459e-02	1.980673e-01	1.467921e-01	3.458172e-02	5.249077e-01	2.896657e-02	2.354601e-01	2.434463e-01	2.864911e-02	6.032776e-02	2.536720e-01	1.784447e-01	1.008200e-01	2.974503e-01	5.321259e-02	7.254827e-02	2.668310e-01	2.091378e-01	1.622795e-01	2.462913e-02	5.185986e-01	3.080131e-02	9.439089e-02	1.693005e-01	1.929343e-01	1.813267e-01	9.314284e-02	7.302212e-02	2.081695e-01	2.514046e-01	3.143910e-01	1.335815e-01	2.686812e-02	5.109647e-02	4.146394e-01	5.942349e-02	2.584672e-01	2.086666e-01	2.714858e-01	2.613804e-01
575000	-3.791739e+04	3.609065e+02	1.963822e+00	1.072692e-01	1.392643e-01	9.143486e-02	4.103556e-02	5.607803e-01	6.021571e-02	7.502948e-02	2.124595e-01	1.230193e-01	3.143605e-02	5.241430e-01	3.391271e-02	2.109282e-01	2.576724e-01	2.995151e-02	8.116836e-02	2.415720e-01	1.787075e-01	1.311626e-01	2.236632e-01	7.081765e-02	1.036983e-01	3.225324e-01	1.481259e-01	1.062912e-01	7.705239e-03	4.057052e-01	1.467355e-01	6.762301e-02	2.659398e-01	1.651988e-01	1.809073e-01	9.715283e-02	9.074075e-02	2.303034e-01	2.356968e-01	6.284285e-01	1.509164e-01	1.008756e-02	4.873146e-02	1.581800e-01	3.656094e-03	2.656425e-01	2.234696e-01	2.644139e-01	2.464741e-01
580000	-3.791267e+04	3.694640e+02	1.894841e+00	1.146514e-01	1.573779e-01	9.688053e-02	4.233330e-02	5.412256e-01	4.753135e-02	7.594475e-02	2.144759e-01	1.089616e-01	3.364274e-02	5.239565e-01	4.301856e-02	2.314078e-01	2.593305e-01	3.343713e-02	6.007322e-02	2.527588e-01	1.629926e-01	1.305535e-01	2.333962e-01	5.607755e-02	6.440626e-02	3.671211e-01	1.484455e-01	1.817169e-02	7.011307e-02	7.108664e-01	1.247432e-01	7.373925e-02	2.366437e-03	1.588609e-01	2.053442e-01	9.523457e-02	8.684671e-02	1.870005e-01	2.667131e-01	3.966399e-01	1.685225e-01	3.908381e-02	3.180857e-02	3.274091e-01	3.653620e-02	2.639934e-01	2.187711e-01	2.833589e-01	2.338765e-01
585000	-3.790404e+04	3.641920e+02	1.918828e+00	9.539961e-02	1.754254e-01	8.799030e-02	2.816278e-02	5.479170e-01	6.510495e-02	7.893896e-02	1.822832e-01	1.337538e-01	3.330945e-02	5.455420e-01	2.617252e-02	2.587584e-01	2.445114e-01	3.050568e-02	6.733071e-02	2.378620e-01	1.610319e-01	1.220047e-01	2.274217e-01	7.489924e-02	6.271483e-02	3.020926e-01	2.108670e-01	6.301129e-03	1.083189e-01	4.430787e-01	9.296643e-03	5.200406e-02	3.810006e-01	1.719994e-01	1.963333e-01	9.928254e-02	5.384282e-02	1.880453e-01	2.904966e-01	3.331338e-01	2.502360e-01	4.778504e-02	4.844781e-03	2.938797e-01	7.012065e-02	2.438356e-01	2.164599e-01	2.832888e-01	2.564157e-01
590000	-3.787970e+04	3.704039e+02	1.879398e+00	1.305695e-01	1.512285e-01	8.041879e-02	4.365699e-02	5.493934e-01	4.473280e-02	8.174729e-02	1.931849e-01	1.173084e-01	2.941895e-02	5.311721e-01	4.716839e-02	2.420579e-01	2.494610e-01	2.736271e-02	7.752927e-02	2.413401e-01	1.622490e-01	1.178773e-01	2.951940e-01	8.047092e-02	3.925997e-02	2.960808e-01	1.711170e-01	1.816744e-02	7.908564e-02	4.418704e-01	5.431979e-02	6.395146e-02	3.426053e-01	1.982698e-01	1.822706e-01	1.098396e-01	6.826107e-02	2.015375e-01	2.398214e-01	3.741204e-01	2.651488e-01	4.328850e-02	5.159329e-02	2.277158e-01	3.813321e-02	2.478314e-01	2.062206e-01	2.620330e-01	2.839150e-01
595000	-3.789649e+04	3.787126e+02	1.812818e+00	1.067795e-01	1.642109e-01	1.297382e-01	2.439459e-02	5.218570e-01	5.301972e-02	7.413403e-02	2.020570e-01	1.495070e-01	3.284606e-02	5.030569e-01	3.839911e-02	2.169812e-01	2.683402e-01	3.152486e-02	7.118799e-02	2.553343e-01	1.566315e-01	1.217569e-01	2.308324e-01	4.021851e-02	5.817026e-02	3.280214e-01	2.210005e-01	2.499233e-01	1.206102e-02	4.520855e-01	1.144669e-02	1.481889e-01	1.262946e-01	1.940875e-01	1.663173e-01	8.914979e-02	1.145059e-01	1.991469e-01	2.367927e-01	2.717551e-01	2.986132e-01	5.628654e-02	1.371009e-01	1.195666e-01	1.166776e-01	2.513432e-01	2.320908e-01	2.778126e-01	2.387534e-01
600000	-3.787379e+04	3.810152e+02	1.797087e+00	1.100783e-01	1.399006e-01	8.791305e-02	3.339947e-02	5.755187e-01	5.318989e-02	7.795232e-02	1.997288e-01	1.237478e-01	3.096002e-02	5.269767e-01	4.063430e-02	2.537600e-01	2.632112e-01	3.239648e-02	7.006072e-02	2.279890e-01	1.525826e-01	1.133884e-01	2.384798e-01	7.325030e-02	5.343570e-02	3.461218e-01	1.753240e-01	2.800621e-01	5.230276e-02	2.817187e-01	5.919615e-02	1.611571e-01	1.655632e-01	1.957740e-01	2.056419e-01	9.740523e-02	5.056050e-02	1.955319e-01	2.550865e-01	4.809190e-01	2.623813e-01	6.322419e-05	3.337144e-02	1.889458e-01	3.431920e-02	2.573801e-01	2.279889e-01	2.634966e-01	2.511344e-01
605000	-3.787692e+04	3.686310e+02	1.894337e+00	1.059518e-01	1.822476e-01	8.290823e-02	2.899221e-02	5.437712e-01	5.612900e-02	9.029706e-02	1.799775e-01	1.263511e-01	3.471857e-02	5.304051e-01	3.825068e-02	2.178317e-01	2.430404e-01	3.199460e-02	7.821467e-02	2.643597e-01	1.645589e-01	1.406569e-01	1.797979e-01	6.387357e-02	7.031333e-02	3.925245e-01	1.528338e-01	3.586448e-01	4.457751e-03	2.911906e-01	3.171814e-02	1.291107e-01	1.848780e-01	1.857801e-01	1.749887e-01	9.749560e-02	4.333832e-02	2.131325e-01	2.852649e-01	4.023959e-01	2.672327e-01	2.584507e-02	7.225085e-02	1.554798e-01	7.679572e-02	2.496320e-01	2.369814e-01	2.774175e-01	2.359691e-01
610000	-3.788525e+04	3.582319e+02	1.995839e+00	1.023122e-01	1.479491e-01	9.467197e-02	5.030512e-02	5.542518e-01	5.050987e-02	8.987423e-02	1.813719e-01	1.239606e-01	2.634913e-02	5.359149e-01	4.252928e-02	2.226286e-01	2.501402e-01	2.681021e-02	6.706891e-02	2.582909e-01	1.750611e-01	1.163568e-01	2.874391e-01	6.065879e-02	1.037389e-01	2.571427e-01	1.746638e-01	1.738263e-01	2.800345e-02	3.703132e-01	1.078716e-02	1.352152e-01	2.818547e-01	1.779829e-01	2.041153e-01	6.863742e-02	7.578261e-02	1.713379e-01	3.021438e-01	5.398186e-01	3.037299e-01	5.052038e-03	9.322160e-02	1.831499e-02	3.986291e-02	2.536866e-01	2.383996e-01	2.681941e-01	2.397197e-01
615000	-3.791071e+04	3.752515e+02	1.842961e+00	1.443630e-01	1.600974e-01	7.878180e-02	3.466509e-02	5.415285e-01	4.056424e-02	8.844197e-02	2.129197e-01	1.196176e-01	3.591373e-02	5.140443e-01	2.906264e-02	2.296557e-01	2.512338e-01	2.581517e-02	6.533127e-02	2.651371e-01	1.628270e-01	1.349591e-01	2.221710e-01	6.590501e-02	9.259014e-02	3.370211e-01	1.473537e-01	1.512930e-01	2.289567e-02	3.534846e-01	6.287237e-02	2.433702e-01	1.660842e-01	1.732683e-01	1.908807e-01	8.921108e-02	8.204100e-02	2.071281e-01	2.574708e-01	5.534997e-01	1.719645e-01	8.204237e-02	3.593747e-02	1.110369e-01	4.551915e-02	2.552478e-01	2.172265e-01	2.676929e-01	2.598328e-01
620000	-3.788090e+04	3.739413e+02	1.839916e+00	1.053707e-01	1.352106e-01	8.855287e-02	4.932726e-02	5.782088e-01	4.332973e-02	7.485080e-02	1.767030e-01	1.256403e-01	3.022090e-02	5.462501e-01	4.633493e-02	2.302263e-01	2.575948e-01	3.296337e-02	7.228966e-02	2.413701e-01	1.655558e-01	1.636433e-01	2.449801e-01	3.399583e-02	6.484648e-02	3.319517e-01	1.605826e-01	1.041531e-01	1.583687e-02	5.705120e-01	2.926930e-02	1.470627e-01	1.331660e-01	1.777341e-01	1.862759e-01	1.023613e-01	9.106583e-02	1.913036e-01	2.512593e-01	5.356066e-01	1.959422e-01	1.673680e-01	1.420535e-02	4.845872e-02	3.841912e-02	2.522488e-01	2.112263e-01	2.788841e-01	2.576408e-01
625000	-3.787653e+04	3.767565e+02	1.819607e+00	1.237630e-01	1.351250e-01	8.660713e-02	4.755549e-02	5.667780e-01	4.017133e-02	8.517870e-02	2.117310e-01	1.330897e-01	3.709254e-02	4.836919e-01	4.921618e-02	2.002478e-01	2.542391e-01	2.839101e-02	7.291536e-02	2.621853e-01	1.820214e-01	1.114401e-01	2.429117e-01	5.043467e-02	1.012129e-01	3.036447e-01	1.903559e-01	3.529256e-02	1.026839e-01	4.872320e-01	4.206669e-03	1.347812e-01	2.358037e-01	1.847353e-01	1.945118e-01	1.160774e-01	5.776100e-02	2.159891e-01	2.309255e-01	3.986483e-01	2.792201e-01	7.112436e-02	7.899056e-02	9.822630e-02	7.379040e-02	2.308345e-01	2.198997e-01	2.772922e-01	2.719736e-01
630000	-3.787391e+04	3.725082e+02	1.856585e+00	9.747700e-02	1.416226e-01	8.033316e-02	4.158016e-02	6.055791e-01	3.340796e-02	8.200480e-02	1.828305e-01	1.359140e-01	3.998491e-02	5.244334e-01	3.483231e-02	2.132637e-01	2.335367e-01	2.688518e-02	8.178268e-02	2.634544e-01	1.810773e-01	1.105296e-01	2.675212e-01	6.925792e-02	5.997186e-02	2.913697e-01	2.013497e-01	1.093805e-01	1.140132e-01	4.335544e-01	9.575844e-02	5.281323e-02	1.944802e-01	2.236654e-01	1.474142e-01	9.349602e-02	9.903696e-02	2.022042e-01	2.341832e-01	3.610463e-01	2.939905e-01	3.018132e-02	1.301542e-02	2.393259e-01	6.244054e-02	2.527817e-01	2.257584e-01	2.609371e-01	2.605228e-01
635000	-3.787533e+04	3.712650e+02	1.861712e+00	1.102037e-01	1.565131e-01	9.525451e-02	3.128227e-02	5.534560e-01	5.329034e-02	8.494141e-02	2.025117e-01	1.408354e-01	2.300438e-02	4.959527e-01	5.275451e-02	2.435884e-01	2.542726e-01	2.939353e-02	6.400661e-02	2.350496e-01	1.736893e-01	1.184320e-01	2.629302e-01	7.050277e-02	5.400014e-02	2.864591e-01	2.076758e-01	5.129283e-02	1.294205e-01	6.597037e-01	6.008075e-02	1.302494e-02	8.647727e-02	1.787697e-01	1.656346e-01	9.883990e-02	9.212106e-02	1.968645e-01	2.677703e-01	3.899072e-01	2.789155e-01	5.810246e-02	1.701534e-02	2.255059e-01	3.055357e-02	2.542950e-01	2.118114e-01	2.851566e-01	2.487370e-01
640000	-3.789595e+04	3.690263e+02	1.898431e+00	1.078844e-01	1.724296e-01	1.047114e-01	2.605840e-02	5.421522e-01	4.676399e-02	6.645561e-02	1.903339e-01	1.121242e-01	2.909382e-02	5.538589e-01	4.813357e-02	2.405169e-01	2.509768e-01	3.551053e-02	6.273653e-02	2.451257e-01	1.651335e-01	1.273874e-01	2.623409e-01	6.971767e-02	8.742058e-02	2.987327e-01	1.544007e-01	2.379779e-02	9.227440e-02	5.037748e-01	7.006024e-02	6.678673e-02	2.433061e-01	1.841548e-01	1.622162e-01	1.055035e-01	5.516618e-02	2.273833e-01	2.655761e-01	3.881515e-01	2.348650e-01	2.845438e-02	3.730745e-02	2.780586e-01	3.316306e-02	2.360699e-01	2.242966e-01	2.663696e-01	2.732639e-01
645000	-3.789807e+04	3.757255e+02	1.829387e+00	1.137517e-01	1.324879e-01	9.924992e-02	2.784064e-02	5.824822e-01	4.418761e-02	6.931126e-02	2.222331e-01	1.341304e-01	2.632794e-02	5.075265e-01	4.047078e-02	2.263696e-01	2.536842e-01	2.848701e-02	8.161794e-02	2.459774e-01	1.638639e-01	9.359973e-02	2.589900e-01	7.199584e-02	7.896045e-02	3.145192e-01	1.819348e-01	1.984373e-01	7.654872e-02	4.542109e-01	2.930833e-02	5.301535e-02	1.884795e-01	1.621024e-01	1.714566e-01	8.193008e-02	1.015427e-01	1.732900e-01	3.096781e-01	1.794862e-01	4.182474e-01	1.336661e-01	9.086366e-03	1.974674e-01	6.204660e-02	2.428126e-01	2.249924e-01	2.852961e-01	2.468988e-01
650000	-3.790367e+04	3.857830e+02	1.758084e+00	1.281899e-01	1.619838e-01	1.082556e-01	3.132100e-02	5.203394e-01	4.991031e-02	1.023465e-01	1.926739e-01	1.151804e-01	3.543173e-02	5.112246e-01	4.314287e-02	2.297662e-01	2.698532e-01	2.787233e-02	6.561532e-02	2.305078e-01	1.763852e-01	1.142680e-01	1.497805e-01	7.515001e-02	4.358997e-02	4.146599e-01	2.025516e-01	2.260296e-01	4.858071e-02	4.578510e-01	3.177608e-03	1.582078e-01	1.061533e-01	1.769517e-01	2.013790e-01	8.834508e-02	4.866436e-02	1.863928e-01	2.982670e-01	4.374542e-01	3.437664e-01	5.948486e-02	4.598657e-02	8.840691e-02	2.490110e-02	2.456746e-01	2.192930e-01	2.729396e-01	2.620928e-01
655000	-3.791222e+04	3.651840e+02	1.923551e+00	1.446760e-01	1.542632e-01	8.051533e-02	3.761022e-02	5.354464e-01	4.748886e-02	8.089820e-02	1.874885e-01	1.144940e-01	3.563928e-02	5.343978e-01	4.708213e-02	2.502071e-01	2.651851e-01	2.442029e-02	6.012202e-02	2.334449e-01	1.666206e-01	1.696914e-01	2.040141e-01	7.246407e-02	6.952006e-02	3.245867e-01	1.597237e-01	3.543651e-01	5.781855e-03	4.429831e-01	5.561573e-03	1.169171e-01	7.439127e-02	1.387439e-01	2.178255e-01	9.146002e-02	6.514214e-02	2.003817e-01	2.864467e-01	3.263067e-01	2.480649e-01	1.542165e-03	4.707627e-02	3.470980e-01	2.991203e-02	2.545263e-01	2.032865e-01	2.787264e-01	2.634608e-01
660000	-3.788538e+04	3.696906e+02	1.891846e+00	1.219487e-01	1.889126e-01	9.014671e-02	4.706261e-02	4.992932e-01	5.263625e-02	7.899438e-02	2.063166e-01	1.261127e-01	2.921588e-02	5.193743e-01	3.998616e-02	2.478167e-01	2.528933e-01	2.882605e-02	7.283102e-02	2.466031e-01	1.510299e-01	1.489806e-01	2.392679e-01	7.960320e-02	3.437445e-02	2.947529e-01	2.030210e-01	1.999427e-01	2.063471e-03	3.902569e-01	2.985909e-02	2.756522e-01	1.022256e-01	1.313324e-01	2.022378e-01	7.733915e-02	8.621268e-02	1.501847e-01	3.526933e-01	2.128884e-01	1.655326e-01	1.873370e-02	4.959929e-02	5.348592e-01	1.838679e-02	2.507432e-01	2.157725e-01	2.579823e-01	2.755020e-01
665000	-3.788345e+04	3.823896e+02	1.783402e+00	1.179166e-01	1.728496e-01	1.049398e-01	3.893800e-02	5.180759e-01	4.728010e-02	7.503859e-02	1.843752e-01	1.387829e-01	3.193910e-02	5.336754e-01	3.618875e-02	2.299512e-01	2.690401e-01	2.902887e-02	6.959242e-02	2.346542e-01	1.677333e-01	8.930874e-02	2.573157e-01	6.960870e-02	5.995878e-02	2.998046e-01	2.240035e-01	7.234088e-02	2.165645e-02	4.346965e-01	1.072522e-01	1.833766e-01	1.806773e-01	1.704062e-01	2.598280e-01	7.948027e-02	6.661810e-02	1.339001e-01	2.897673e-01	3.760640e-01	1.447503e-01	8.509924e-03	1.043038e-01	3.308858e-01	3.548622e-02	2.463466e-01	2.251541e-01	2.759883e-01	2.525111e-01
670000	-3.788784e+04	3.750691e+02	1.841046e+00	1.032682e-01	1.524786e-01	8.221496e-02	4.223794e-02	5.641015e-01	5.569880e-02	8.484441e-02	1.992786e-01	1.301566e-01	3.327172e-02	5.068444e-01	4.560429e-02	2.150278e-01	2.847551e-01	3.275293e-02	7.630736e-02	2.362296e-01	1.549271e-01	8.890651e-02	2.257260e-01	4.992820e-02	6.199971e-02	4.031273e-01	1.703122e-01	6.988703e-02	3.019758e-03	4.912324e-01	1.515548e-01	9.911393e-02	1.851921e-01	2.144419e-01	2.388714e-01	8.832026e-02	3.592816e-02	1.945535e-01	2.278848e-01	4.287554e-01	3.101312e-01	4.867343e-02	6.142424e-02	1.204698e-01	3.054590e-02	2.681486e-01	2.216403e-01	2.754273e-01	2.347838e-01
675000	-3.789996e+04	3.864417e+02	1.746636e+00	1.041915e-01	1.714837e-01	1.242194e-01	2.986747e-02	5.309772e-01	3.926074e-02	8.253383e-02	2.041041e-01	1.367862e-01	3.280836e-02	5.056317e-01	3.813583e-02	2.352699e-01	2.557122e-01	2.561869e-02	5.361353e-02	2.578062e-01	1.719795e-01	1.066220e-01	2.460421e-01	6.713179e-02	5.541266e-02	3.572917e-01	1.674997e-01	6.285296e-02	7.831036e-02	4.023030e-01	4.331525e-02	9.267980e-02	3.205386e-01	2.006668e-01	1.543102e-01	1.103862e-01	6.699230e-02	2.127203e-01	2.549241e-01	4.092791e-01	2.152128e-01	9.127219e-02	1.727062e-02	2.658957e-01	1.069642e-03	2.405053e-01	2.181852e-01	2.721870e-01	2.691225e-01
680000	-3.788516e+04	3.735921e+02	1.830426e+00	1.072575e-01	1.372178e-01	9.711858e-02	3.767077e-02	5.772564e-01	4.347896e-02	8.121890e-02	1.667990e-01	1.290410e-01	2.657801e-02	5.604950e-01	3.586810e-02	2.168903e-01	2.457397e-01	3.080733e-02	8.618418e-02	2.544322e-01	1.659463e-01	1.426698e-01	2.503451e-01	4.073327e-02	7.524956e-02	3.143279e-01	1.766744e-01	2.999749e-02	3.595407e-01	3.830493e-01	4.040867e-02	1.728487e-02	1.697190e-01	1.963705e-01	1.636258e-01	9.227417e-02	8.574486e-02	2.176661e-01	2.443185e-01	4.725680e-01	1.613429e-01	8.709816e-03	1.426107e-01	2.033230e-01	1.144554e-02	2.707178e-01	2.116819e-01	2.743323e-01	2.432680e-01
685000	-3.789377e+04	3.724515e+02	1.849067e+00	1.129033e-01	1.456609e-01	8.644596e-02	3.405677e-02	5.832065e-01	3.772667e-02	6.689538e-02	1.887709e-01	1.330349e-01	2.554326e-02	5.466259e-01	3.912971e-02	2.355757e-01	2.545752e-01	2.891461e-02	6.409083e-02	2.360492e-01	1.807944e-01	1.522077e-01	2.426347e-01	7.663712e-02	6.029875e-02	2.856430e-01	1.825787e-01	5.268562e-02	4.240909e-02	2.571737e-01	1.618784e-02	1.096491e-01	5.218947e-01	1.253147e-01	2.244975e-01	1.012150e-01	3.660722e-02	1.889749e-01	3.233907e-01	4.039638e-01	3.837188e-01	7.467458e-02	3.146236e-02	5.295434e-02	5.322605e-02	2.482089e-01	2.094243e-01	2.909371e-01	2.514297e-01
690000	-3.790108e+04	3.764966e+02	1.835458e+00	1.110741e-01	2.114109e-01	1.222701e-01	4.369726e-02	4.544381e-01	5.710943e-02	7.175753e-02	1.980025e-01	1.154233e-01	3.285980e-02	5.352400e-01	4.671684e-02	2.377775e-01	2.645434e-01	3.244361e-02	6.289167e-02	2.358347e-01	1.665091e-01	1.477546e-01	2.181523e-01	5.664110e-02	6.987441e-02	3.509142e-01	1.566634e-01	2.226325e-02	1.306019e-01	1.628010e-01	2.704522e-02	6.888867e-02	5.884000e-01	1.723465e-01	1.931836e-01	8.265486e-02	3.952760e-02	2.084164e-01	3.038711e-01	3.555645e-01	3.895834e-01	5.040713e-02	1.574600e-02	1.400533e-01	4.864574e-02	2.474851e-01	2.359844e-01	2.603651e-01	2.561653e-01
695000	-3.789124e+04	3.712043e+02	1.861933e+00	1.209603e-01	1.840576e-01	6.747755e-02	3.908503e-02	5.362632e-01	5.215640e-02	7.630679e-02	1.676597e-01	1.241980e-01	3.868478e-02	5.512982e-01	4.185255e-02	2.157189e-01	2.659162e-01	2.924051e-02	9.193091e-02	2.378834e-01	1.593102e-01	1.372698e-01	2.696664e-01	6.045559e-02	6.091800e-02	3.037979e-01	1.678923e-01	5.339708e-02	1.003104e-01	3.097569e-01	8.269372e-02	4.578053e-02	4.080613e-01	1.962392e-01	1.981254e-01	9.093596e-02	5.806807e-02	1.947713e-01	2.618600e-01	4.870398e-01	2.373470e-01	5.380149e-02	3.985120e-02	1.417882e-01	4.017229e-02	2.479402e-01	2.210014e-01	2.610284e-01	2.700299e-01
700000	-3.789586e+04	3.664269e+02	1.904664e+00	1.114346e-01	2.270757e-01	9.990463e-02	5.209329e-02	4.492519e-01	6.023980e-02	6.641736e-02	1.923498e-01	1.416275e-01	3.262633e-02	5.265740e-01	4.040498e-02	2.507778e-01	2.482444e-01	3.196711e-02	6.165947e-02	2.486643e-01	1.586870e-01	1.318858e-01	2.332610e-01	5.332640e-02	6.922457e-02	3.478626e-01	1.644396e-01	7.470826e-02	1.435460e-01	4.480843e-01	3.510646e-02	4.877344e-02	2.497815e-01	1.857599e-01	1.758021e-01	9.740987e-02	7.517209e-02	2.149390e-01	2.509170e-01	4.459221e-01	1.411527e-01	1.015753e-01	2.393745e-02	1.972893e-01	9.012305e-02	2.352161e-01	2.368143e-01	2.718496e-01	2.561200e-01
705000	-3.788384e+04	3.752393e+02	1.845033e+00	1.198331e-01	1.622508e-01	1.005977e-01	4.661831e-02	5.254336e-01	4.526651e-02	6.960227e-02	1.917777e-01	1.392842e-01	3.048762e-02	5.307002e-01	3.814790e-02	2.207583e-01	2.513872e-01	3.514136e-02	7.585222e-02	2.453354e-01	1.715255e-01	1.391723e-01	1.968171e-01	6.045041e-02	6.072488e-02	3.219035e-01	2.209318e-01	1.201194e-02	2.264983e-01	5.644720e-01	4.274257e-02	9.851578e-02	5.575945e-02	1.970942e-01	1.703542e-01	9.912124e-02	8.313335e-02	1.839858e-01	2.663112e-01	2.937204e-01	3.222911e-01	8.460505e-02	1.248085e-02	2.631703e-01	2.373236e-02	2.421144e-01	2.233204e-01	2.631500e-01	2.714152e-01
710000	-3.789386e+04	3.636027e+02	1.942188e+00	1.332718e-01	1.618363e-01	6.485791e-02	4.789847e-02	5.294550e-01	6.268050e-02	6.812903e-02	2.210265e-01	1.134791e-01	3.375103e-02	5.129708e-01	5.064352e-02	2.354248e-01	2.740231e-01	2.742317e-02	5.736367e-02	2.473213e-01	1.584440e-01	1.449847e-01	2.461775e-01	5.568166e-02	4.693935e-02	3.180815e-01	1.881352e-01	1.450653e-01	1.379868e-01	4.502480e-01	3.328304e-02	1.080655e-01	1.253513e-01	2.115330e-01	1.554613e-01	9.829275e-02	7.118032e-02	2.001092e-01	2.634234e-01	2.003033e-01	3.437006e-01	1.769677e-02	7.034925e-02	2.809727e-01	8.697744e-02	2.741951e-01	2.146378e-01	2.605681e-01	2.505990e-01
715000	-3.789492e+04	3.802559e+02	1.793524e+00	1.074160e-01	1.387942e-01	9.375951e-02	4.346097e-02	5.617904e-01	5.477886e-02	7.064699e-02	2.015381e-01	1.453950e-01	4.315225e-02	4.989952e-01	4.027255e-02	2.262255e-01	2.622020e-01	2.825306e-02	6.333303e-02	2.440419e-01	1.759445e-01	1.337349e-01	1.914747e-01	5.992146e-02	7.002079e-02	3.794903e-01	1.653578e-01	4.118900e-02	1.008596e-02	5.075774e-01	4.189771e-02	1.955834e-01	2.036665e-01	1.613618e-01	2.280625e-01	8.660774e-02	5.344895e-02	2.002277e-01	2.702914e-01	3.260582e-01	1.180631e-01	3.842089e-02	2.296990e-02	4.309115e-01	6.357644e-02	2.455030e-01	2.296274e-01	2.719061e-01	2.529635e-01
720000	-3.787268e+04	3.608460e+02	1.950827e+00	1.082086e-01	1.716918e-01	6.006823e-02	4.093717e-02	5.853542e-01	3.373994e-02	9.107657e-02	1.910365e-01	1.363354e-01	3.132787e-02	5.019833e-01	4.824036e-02	2.357865e-01	2.600301e-01	2.643687e-02	6.950563e-02	2.450897e-01	1.631513e-01	1.102549e-01	2.137846e-01	5.351699e-02	8.393041e-02	3.842579e-01	1.542552e-01	4.097805e-02	4.693085e-02	5.880723e-01	9.286606e-02	3.545770e-02	1.956951e-01	1.780644e-01	1.990475e-01	9.417916e-02	1.054592e-01	1.660521e-01	2.571976e-01	3.489245e-01	3.407916e-01	1.655644e-03	6.753935e-02	1.461258e-01	9.496312e-02	2.472723e-01	2.050834e-01	2.890698e-01	2.585744e-01
725000	-3.788823e+04	3.704686e+02	1.882472e+00	9.698107e-02	1.605300e-01	9.800988e-02	4.643239e-02	5.546479e-01	4.339884e-02	8.322567e-02	2.119766e-01	1.134509e-01	3.078451e-02	5.311581e-01	2.940430e-02	2.353716e-01	2.679166e-01	2.741418e-02	7.590182e-02	2.351415e-01	1.582543e-01	1.690273e-01	2.246237e-01	7.397037e-02	4.847515e-02	3.060978e-01	1.778056e-01	3.885859e-02	5.617117e-02	4.359062e-01	2.528824e-02	9.455878e-02	3.492170e-01	1.578853e-01	1.710049e-01	8.951235e-02	7.642842e-02	2.059178e-01	2.992513e-01	3.606094e-01	3.233470e-01	4.555102e-02	4.889005e-02	1.407186e-01	8.088397e-02	2.490012e-01	2.189439e-01	2.740619e-01	2.579930e-01
730000	-3.785774e+04	3.754743e+02	1.840007e+00	1.273920e-01	1.824098e-01	1.038152e-01	3.075818e-02	5.174915e-01	3.813323e-02	8.270055e-02	1.977729e-01	1.398854e-01	2.963497e-02	5.111208e-01	3.888532e-02	2.376166e-01	2.526111e-01	2.521299e-02	5.796178e-02	2.534570e-01	1.731405e-01	1.206632e-01	2.343973e-01	5.780736e-02	1.152812e-01	2.808799e-01	1.909711e-01	3.424928e-02	8.660281e-02	5.484722e-01	3.554206e-03	9.299884e-02	2.341227e-01	1.906086e-01	1.955916e-01	9.179102e-02	7.064692e-02	1.757623e-01	2.755996e-01	3.281056e-01	2.944011e-01	6.642618e-02	9.584261e-02	1.724904e-01	4.273415e-02	2.362612e-01	2.113188e-01	2.933991e-01	2.590209e-01
735000	-3.790621e+04	3.721846e+02	1.862635e+00	1.074439e-01	1.674733e-01	8.067062e-02	3.236429e-02	5.744989e-01	3.754903e-02	8.586013e-02	2.027534e-01	1.194435e-01	4.099038e-02	5.143652e-01	3.658739e-02	2.173228e-01	2.531194e-01	3.046548e-02	7.545405e-02	2.451679e-01	1.784704e-01	1.359763e-01	2.583096e-01	6.218411e-02	4.072789e-02	3.715045e-01	1.312976e-01	5.336363e-02	1.921316e-01	5.213995e-01	6.635294e-02	3.292756e-02	1.338248e-01	1.825882e-01	1.950306e-01	9.585703e-02	5.778129e-02	1.832422e-01	2.855006e-01	5.878110e-01	2.382013e-01	2.986815e-02	5.245444e-02	6.500662e-02	2.665841e-02	2.379104e-01	2.031952e-01	2.991638e-01	2.597307e-01
740000	-3.787157e+04	3.648880e+02	1.922291e+00	1.192895e-01	1.839131e-01	6.725435e-02	4.888735e-02	5.315315e-01	4.912422e-02	7.496547e-02	2.063806e-01	1.242734e-01	3.198596e-02	5.173885e-01	4.500615e-02	2.278888e-01	2.337611e-01	2.912015e-02	5.684679e-02	2.766976e-01	1.756857e-01	9.278321e-02	2.488708e-01	7.413676e-02	7.200254e-02	3.461770e-01	1.660297e-01	7.206578e-02	4.012198e-02	6.035622e-01	2.425369e-02	8.393993e-02	1.760564e-01	1.580251e-01	2.105266e-01	8.674891e-02	5.806289e-02	1.842706e-01	3.023659e-01	6.048030e-01	1.073982e-01	5.001912e-02	4.027515e-02	1.639301e-01	3.357444e-02	2.372405e-01	2.253348e-01	2.734401e-01	2.639847e-01
745000	-3.788614e+04	3.694926e+02	1.882462e+00	1.206517e-01	1.548597e-01	8.971307e-02	4.309044e-02	5.267684e-01	6.491670e-02	7.819127e-02	2.002882e-01	1.179189e-01	2.664673e-02	5.408228e-01	3.613207e-02	2.248823e-01	2.716096e-01	3.043861e-02	5.881067e-02	2.399055e-01	1.743533e-01	9.174450e-02	2.115184e-01	7.047821e-02	7.183862e-02	3.582493e-01	1.961709e-01	4.007118e-02	1.008384e-02	6.898449e-01	2.499140e-02	1.113633e-01	1.236454e-01	1.652744e-01	2.131301e-01	9.826486e-02	6.290737e-02	1.998145e-01	2.606087e-01	3.515312e-01	1.988109e-01	3.316910e-03	6.553606e-03	3.939727e-01	4.581469e-02	2.650930e-01	2.080929e-01	2.717810e-01	2.550331e-01
750000	-3.785774e+04	3.764576e+02	1.826216e+00	9.139487e-02	1.778079e-01	9.315089e-02	3.324682e-02	5.493240e-01	5.507542e-02	8.228687e-02	1.862955e-01	1.247564e-01	3.218556e-02	5.462136e-01	2.826209e-02	2.228952e-01	2.582808e-01	3.263864e-02	6.171634e-02	2.593281e-01	1.651410e-01	1.402734e-01	2.527450e-01	7.139361e-02	5.586733e-02	2.917467e-01	1.879741e-01	1.694398e-01	3.687558e-02	3.832456e-01	1.409613e-01	1.079184e-01	1.615595e-01	1.610905e-01	1.659699e-01	8.795801e-02	6.905857e-02	1.909807e-01	3.249423e-01	2.684520e-01	4.009145e-01	6.396565e-02	5.177690e-02	9.982371e-02	1.150672e-01	2.599847e-01	2.222597e-01	2.547735e-01	2.629821e-01
755000	-3.786336e+04	3.653597e+02	1.920248e+00	9.486206e-02	1.634145e-01	9.998845e-02	3.993150e-02	5.464241e-01	5.537934e-02	7.175928e-02	1.953054e-01	1.148252e-01	3.545187e-02	5.406092e-01	4.204894e-02	2.329149e-01	2.569717e-01	2.913118e-02	7.807208e-02	2.423106e-01	1.605995e-01	9.742235e-02	2.423835e-01	7.440710e-02	8.334817e-02	3.193595e-01	1.830794e-01	6.599027e-02	9.654405e-02	4.388961e-01	7.939390e-02	1.393195e-01	1.798562e-01	1.698526e-01	2.383411e-01	7.213395e-02	8.366366e-02	1.602031e-01	2.758055e-01	2.041998e-01	2.539481e-01	1.450361e-01	2.862212e-02	2.997160e-01	6.847784e-02	2.476848e-01	2.358727e-01	2.704773e-01	2.459652e-01
760000	-3.788535e+04	3.688816e+02	1.900457e+00	1.013568e-01	1.424643e-01	1.131536e-01	3.633192e-02	5.572514e-01	4.944198e-02	7.997713e-02	1.940577e-01	1.296187e-01	3.174156e-02	5.103650e-01	5.423998e-02	2.216244e-01	2.817204e-01	3.321683e-02	7.231604e-02	2.364827e-01	1.546396e-01	1.039346e-01	2.156950e-01	7.185601e-02	5.195623e-02	3.859741e-01	1.705841e-01	1.742065e-02	1.158671e-02	7.902511e-01	4.825889e-02	8.825380e-02	4.422884e-02	2.056502e-01	1.976814e-01	9.229586e-02	3.187862e-02	1.909422e-01	2.815516e-01	7.028663e-01	1.718940e-01	1.082193e-02	1.227495e-02	5.130851e-02	5.083432e-02	2.441424e-01	2.180569e-01	2.926133e-01	2.451874e-01
765000	-3.787396e+04	3.788509e+02	1.806168e+00	1.036088e-01	1.495090e-01	8.396227e-02	4.562584e-02	5.703591e-01	4.693502e-02	7.576735e-02	1.925728e-01	1.028167e-01	3.428182e-02	5.466233e-01	4.793803e-02	2.260506e-01	2.433599e-01	3.350912e-02	6.375863e-02	2.669134e-01	1.664083e-01	1.152094e-01	1.847399e-01	7.039031e-02	1.033062e-01	3.636531e-01	1.627011e-01	1.271641e-01	1.302402e-02	5.062224e-01	5.127581e-03	1.535975e-01	1.948644e-01	1.933331e-01	2.072946e-01	9.440313e-02	8.233857e-02	1.920369e-01	2.305937e-01	3.129020e-01	3.764048e-01	9.834385e-02	1.056157e-01	9.851716e-02	8.216458e-03	2.524762e-01	2.119407e-01	2.714220e-01	2.641611e-01
770000	-3.789773e+04	3.728182e+02	1.858989e+00	1.038097e-01	1.682665e-01	8.093548e-02	5.265748e-02	5.301323e-01	6.419856e-02	8.601088e-02	2.095433e-01	1.246577e-01	3.107587e-02	5.172051e-01	3.150720e-02	2.391887e-01	2.474873e-01	2.428881e-02	7.672473e-02	2.355181e-01	1.767923e-01	1.072984e-01	2.433402e-01	5.781231e-02	5.970057e-02	3.454827e-01	1.863659e-01	1.449715e-02	1.091080e-01	5.916195e-01	2.343656e-02	1.506962e-01	1.106426e-01	2.120648e-01	1.819198e-01	8.131385e-02	8.415360e-02	2.167946e-01	2.237534e-01	6.703510e-01	2.010523e-01	2.699171e-02	2.707940e-02	4.446163e-02	3.006397e-02	2.441556e-01	2.244628e-01	2.769357e-01	2.544459e-01
775000	-3.786866e+04	3.898434e+02	1.716256e+00	1.317706e-01	1.613337e-01	7.483320e-02	4.219801e-02	5.447652e-01	4.509924e-02	7.541476e-02	2.154292e-01	1.159440e-01	2.882650e-02	5.254211e-01	3.896441e-02	2.411449e-01	2.414269e-01	2.971094e-02	6.686210e-02	2.597695e-01	1.610857e-01	1.236538e-01	2.350577e-01	6.344073e-02	6.493858e-02	3.147150e-01	1.981942e-01	8.794865e-02	4.568607e-02	4.893501e-01	1.433874e-02	1.485792e-01	2.140972e-01	1.914447e-01	2.091516e-01	1.043360e-01	7.820269e-02	1.911218e-01	2.257432e-01	4.088431e-01	3.435686e-01	3.401552e-02	1.125950e-01	9.477760e-02	6.200145e-03	2.560830e-01	2.187060e-01	2.667186e-01	2.584924e-01
780000	-3.788035e+04	3.808130e+02	1.787631e+00	1.096338e-01	1.551990e-01	1.008716e-01	3.679292e-02	5.590537e-01	3.844898e-02	8.672464e-02	2.027455e-01	1.228841e-01	3.321248e-02	5.115629e-01	4.287039e-02	2.485459e-01	2.523825e-01	2.870629e-02	6.007658e-02	2.586603e-01	1.516284e-01	1.710272e-01	2.756606e-01	8.508679e-02	3.771448e-02	2.416078e-01	1.889030e-01	1.646044e-01	8.610785e-02	4.000186e-01	7.595240e-03	7.376895e-02	2.679049e-01	1.578129e-01	1.654361e-01	8.999757e-02	8.878995e-02	2.229667e-01	2.749968e-01	4.239596e-01	3.039714e-01	9.543818e-03	9.737635e-02	1.456452e-01	1.950359e-02	2.507171e-01	2.157860e-01	2.753980e-01	2.580989e-01
785000	-3.789521e+04	3.695079e+02	1.893897e+00	1.166571e-01	1.421156e-01	9.567606e-02	4.750016e-02	5.586856e-01	3.936541e-02	6.027429e-02	2.093198e-01	1.627653e-01	3.439243e-02	4.992691e-01	3.397905e-02	2.152496e-01	2.551985e-01	2.919768e-02	5.183814e-02	2.836182e-01	1.648979e-01	1.428726e-01	2.091743e-01	5.858417e-02	4.224328e-02	3.825535e-01	1.645721e-01	9.307658e-02	6.018523e-02	4.926104e-01	2.488221e-02	2.766682e-01	5.257736e-02	2.018884e-01	2.324711e-01	9.480354e-02	5.679523e-02	1.697103e-01	2.443315e-01	4.738355e-01	3.594991e-01	1.774241e-02	4.645830e-02	9.389936e-02	8.565360e-03	2.420789e-01	2.047887e-01	2.707140e-01	2.824184e-01
790000	-3.788534e+04	3.791235e+02	1.802801e+00	1.127359e-01	1.495371e-01	9.912214e-02	4.447608e-02	5.416526e-01	5.247621e-02	5.651353e-02	2.035278e-01	1.191364e-01	2.872456e-02	5.415378e-01	5.055990e-02	2.431660e-01	2.404657e-01	2.896977e-02	5.740724e-02	2.636151e-01	1.663763e-01	1.193800e-01	2.420381e-01	4.762686e-02	6.007802e-02	3.809679e-01	1.499091e-01	1.915874e-01	8.419243e-02	3.275645e-01	7.372514e-03	3.179596e-01	7.132367e-02	1.779997e-01	1.860376e-01	8.319938e-02	8.617747e-02	1.758656e-01	2.907202e-01	3.063037e-01	3.298576e-01	4.297163e-02	1.984256e-02	2.874018e-01	1.362271e-02	2.397323e-01	2.215930e-01	2.701548e-01	2.685199e-01
795000	-3.788904e+04	3.735269e+02	1.840349e+00	1.103717e-01	1.692343e-01	9.243003e-02	3.157907e-02	5.449972e-01	5.138773e-02	8.414643e-02	1.760306e-01	1.181415e-01	3.099010e-02	5.555656e-01	3.512582e-02	2.069917e-01	2.685224e-01	2.980783e-02	6.537552e-02	2.615649e-01	1.677377e-01	1.317585e-01	2.943198e-01	5.396341e-02	6.308620e-02	2.579184e-01	1.989536e-01	1.729518e-01	1.571149e-01	3.228363e-01	7.263080e-03	1.693226e-01	1.705114e-01	1.903356e-01	1.820201e-01	9.099707e-02	1.300710e-01	1.960379e-01	2.105384e-01	1.731365e-01	2.102659e-01	4.955586e-02	3.949622e-02	5.159231e-01	1.162246e-02	2.415281e-01	2.328876e-01	2.721519e-01	2.534324e-01
800000	-3.788975e+04	3.634319e+02	1.937854e+00	1.081182e-01	1.783832e-01	9.891699e-02	3.506540e-02	5.374930e-01	4.202321e-02	7.409641e-02	1.905572e-01	1.561403e-01	2.998691e-02	5.108150e-01	3.840420e-02	2.381773e-01	2.408865e-01	3.147932e-02	5.400255e-02	2.744309e-01	1.610233e-01	9.962569e-02	3.258764e-01	6.796988e-02	3.748710e-02	2.663627e-01	2.026782e-01	1.822388e-01	1.181687e-01	3.011050e-01	3.179963e-02	1.117264e-01	2.549615e-01	1.716337e-01	1.910134e-01	9.871791e-02	1.044833e-01	1.876236e-01	2.465281e-01	2.123640e-01	1.796545e-01	2.972832e-02	1.303091e-01	4.339535e-01	1.399061e-02	2.456368e-01	2.179310e-01	2.772752e-01	2.591570e-01
805000	-3.786523e+04	3.694529e+02	1.891548e+00	1.307450e-01	1.743681e-01	8.396872e-02	5.957622e-02	4.959282e-01	5.541380e-02	8.400885e-02	2.098582e-01	1.207481e-01	3.208501e-02	5.160411e-01	3.725872e-02	2.250774e-01	2.719308e-01	3.027625e-02	6.451752e-02	2.417511e-01	1.664469e-01	1.096374e-01	2.257217e-01	7.306046e-02	5.929160e-02	3.312602e-01	2.010286e-01	7.910177e-02	1.884087e-01	3.894964e-01	4.071752e-02	1.335261e-01	1.687496e-01	1.898699e-01	2.449144e-01	9.518751e-02	5.973265e-02	1.568955e-01	2.534000e-01	4.385462e-01	1.133879e-01	8.783509e-03	3.631447e-02	3.691349e-01	3.383307e-02	2.547128e-01	2.161625e-01	2.563865e-01	2.727382e-01
810000	-3.788110e+04	3.778869e+02	1.816373e+00	9.900843e-02	1.733671e-01	1.024679e-01	3.614303e-02	5.355396e-01	5.347393e-02	8.801272e-02	1.836150e-01	1.333307e-01	2.558370e-02	5.339941e-01	3.546385e-02	2.209808e-01	2.576613e-01	3.216731e-02	8.031974e-02	2.300926e-01	1.787783e-01	1.491096e-01	2.231788e-01	6.963571e-02	5.641150e-02	3.284298e-01	1.732346e-01	6.880048e-02	1.377270e-01	4.865751e-01	1.156547e-02	7.869596e-02	2.166359e-01	1.465177e-01	2.417538e-01	9.954791e-02	6.319386e-02	1.582777e-01	2.907091e-01	6.773645e-01	2.061635e-01	6.752560e-03	3.337112e-02	2.683234e-02	4.951598e-02	2.587320e-01	2.166205e-01	2.622729e-01	2.623747e-01
815000	-3.788743e+04	3.771789e+02	1.816459e+00	1.021836e-01	1.746771e-01	7.456959e-02	5.168435e-02	5.668560e-01	3.002928e-02	8.382442e-02	1.955211e-01	1.175571e-01	2.614126e-02	5.321696e-01	4.478646e-02	2.272479e-01	2.265673e-01	2.940125e-02	7.188923e-02	2.720878e-01	1.728065e-01	9.342615e-02	2.117531e-01	6.536564e-02	7.315013e-02	3.261403e-01	2.301647e-01	6.595963e-02	6.268600e-02	7.389891e-01	3.267956e-02	4.058831e-02	5.909738e-02	1.651458e-01	2.063386e-01	8.369628e-02	7.424175e-02	1.974980e-01	2.730795e-01	4.310114e-01	3.910409e-01	2.956959e-02	3.391610e-02	9.717301e-02	1.728896e-02	2.493795e-01	2.267469e-01	2.765311e-01	2.473426e-01
820000	-3.787767e+04	3.758844e+02	1.833026e+00	1.211463e-01	1.547581e-01	1.157825e-01	5.433068e-02	5.096405e-01	4.434176e-02	8.660267e-02	2.010505e-01	9.957017e-02	3.480091e-02	5.398869e-01	3.808887e-02	2.363121e-01	2.385077e-01	2.707745e-02	8.241359e-02	2.542063e-01	1.614829e-01	1.294598e-01	2.658917e-01	4.634670e-02	6.196972e-02	3.068411e-01	1.894909e-01	8.159835e-02	6.921933e-02	5.995733e-01	5.922374e-02	1.277488e-01	6.263655e-02	1.767254e-01	1.661521e-01	9.416826e-02	8.344018e-02	2.069997e-01	2.725144e-01	2.029950e-01	5.454410e-01	5.027799e-03	1.316675e-01	4.598707e-02	6.888169e-02	2.475095e-01	2.241546e-01	2.846294e-01	2.437065e-01
825000	-3.788921e+04	3.749681e+02	1.834611e+00	1.166566e-01	1.854803e-01	9.882629e-02	3.616360e-02	5.199763e-01	4.289688e-02	7.640939e-02	2.044128e-01	1.217111e-01	3.403730e-02	5.255520e-01	3.787743e-02	2.360376e-01	2.465186e-01	2.478362e-02	8.223003e-02	2.479139e-01	1.625162e-01	1.376327e-01	2.886779e-01	7.056151e-02	4.870081e-02	2.619299e-01	1.924973e-01	1.351195e-01	9.883983e-02	2.560986e-01	2.428138e-02	3.038027e-01	1.818579e-01	1.627810e-01	2.204170e-01	8.960841e-02	9.036327e-02	1.907286e-01	2.461017e-01	2.041054e-01	5.444297e-01	7.479848e-02	2.855907e-02	1.068327e-01	4.127457e-02	2.642375e-01	2.111929e-01	2.586861e-01	2.658836e-01
830000	-3.791156e+04	3.557952e+02	2.011655e+00	1.446800e-01	1.495332e-01	6.906188e-02	4.020683e-02	5.543732e-01	4.214492e-02	7.427180e-02	1.884511e-01	1.409900e-01	3.058787e-02	5.289196e-01	3.677955e-02	2.317589e-01	2.664741e-01	2.798970e-02	7.443392e-02	2.437295e-01	1.556139e-01	1.493700e-01	1.985722e-01	5.779587e-02	7.297944e-02	3.037934e-01	2.174891e-01	3.026083e-02	3.315747e-02	8.423553e-01	1.635197e-02	5.599213e-02	2.188231e-02	1.731093e-01	2.003463e-01	9.912251e-02	8.709458e-02	1.662563e-01	2.740710e-01	3.904265e-01	2.765859e-01	3.426559e-02	2.913257e-02	2.251485e-01	4.444095e-02	2.422393e-01	2.130361e-01	2.671837e-01	2.775410e-01
835000	-3.788576e+04	3.815900e+02	1.779967e+00	1.191282e-01	1.466625e-01	9.285947e-02	3.407013e-02	5.601913e-01	4.708837e-02	8.311509e-02	1.748655e-01	1.324352e-01	2.823203e-02	5.445645e-01	3.678758e-02	2.209383e-01	2.564686e-01	2.328580e-02	7.136274e-02	2.591473e-01	1.687972e-01	9.339253e-02	2.207724e-01	5.954663e-02	7.829097e-02	3.348078e-01	2.131897e-01	1.293538e-01	3.231143e-02	3.126734e-01	2.166579e-02	6.534107e-02	4.386545e-01	1.630624e-01	1.904556e-01	8.803161e-02	8.002161e-02	1.973726e-01	2.810562e-01	2.351093e-01	2.788628e-01	8.228106e-02	1.804214e-01	1.630530e-01	6.027244e-02	2.541034e-01	2.267630e-01	2.661636e-01	2.529701e-01
840000	-3.788038e+04	3.786098e+02	1.808718e+00	1.105362e-01	1.375603e-01	6.985153e-02	5.260961e-02	5.808068e-01	4.863555e-02	9.109877e-02	1.885126e-01	1.322821e-01	3.138534e-02	5.173313e-01	3.938992e-02	2.177933e-01	2.678128e-01	3.241787e-02	5.600283e-02	2.472397e-01	1.787335e-01	1.371722e-01	2.462586e-01	5.981295e-02	3.541866e-02	3.597660e-01	1.615716e-01	4.521171e-02	1.771264e-02	5.440609e-01	9.791362e-02	9.621692e-02	1.988842e-01	1.873773e-01	1.996588e-01	9.069104e-02	4.567034e-02	2.327618e-01	2.438408e-01	3.439440e-01	3.732070e-01	1.026846e-02	5.139990e-02	1.937028e-01	2.747787e-02	2.653730e-01	2.129522e-01	2.688621e-01	2.528126e-01
845000	-3.788154e+04	3.791766e+02	1.778048e+00	1.072734e-01	1.568012e-01	9.795151e-02	4.686199e-02	5.411181e-01	4.999374e-02	9.234110e-02	2.179693e-01	1.261197e-01	3.059937e-02	4.916046e-01	4.136587e-02	2.280533e-01	2.735431e-01	3.118484e-02	5.671247e-02	2.472953e-01	1.632111e-01	1.274415e-01	2.656501e-01	4.314988e-02	5.345629e-02	2.829921e-01	2.273101e-01	1.551194e-01	3.083148e-02	3.676977e-01	7.411198e-02	1.154257e-01	2.568137e-01	1.740763e-01	2.506879e-01	9.468376e-02	6.325181e-02	1.736409e-01	2.436593e-01	2.021167e-01	3.392522e-01	2.272345e-02	5.647137e-03	4.105193e-01	1.974122e-02	2.535563e-01	2.192202e-01	2.742021e-01	2.530214e-01
850000	-3.788743e+04	3.748774e+02	1.842179e+00	1.301166e-01	1.803696e-01	1.063926e-01	4.075400e-02	5.082161e-01	3.415105e-02	6.623598e-02	1.899891e-01	1.321866e-01	2.735099e-02	5.491796e-01	3.505776e-02	2.446884e-01	2.482853e-01	3.538465e-02	6.961738e-02	2.273235e-01	1.747008e-01	1.605390e-01	1.891618e-01	5.490583e-02	6.182344e-02	3.730281e-01	1.605419e-01	1.303588e-01	1.276620e-02	4.557092e-01	7.768097e-02	1.498162e-01	1.736686e-01	1.468317e-01	2.483547e-01	6.782736e-02	5.505076e-02	1.769780e-01	3.049575e-01	1.617830e-01	3.660587e-01	4.911284e-02	8.945375e-02	2.454163e-01	8.817545e-02	2.447988e-01	2.230734e-01	2.869993e-01	2.451285e-01
855000	-3.789508e+04	3.845031e+02	1.753589e+00	1.063207e-01	1.491837e-01	9.369490e-02	4.482794e-02	5.682161e-01	3.775677e-02	8.201019e-02	1.888818e-01	9.971176e-02	3.385221e-02	5.476526e-01	4.789145e-02	2.383339e-01	2.571741e-01	2.840085e-02	7.405926e-02	2.435564e-01	1.584755e-01	1.298473e-01	2.037377e-01	7.096740e-02	6.174830e-02	2.865288e-01	2.471705e-01	8.129963e-02	2.134907e-01	5.193841e-01	1.104788e-02	5.552655e-02	1.192512e-01	1.892272e-01	1.937702e-01	1.004831e-01	6.586221e-02	1.936219e-01	2.570354e-01	2.400211e-01	3.894734e-01	3.351131e-02	2.983995e-02	2.110754e-01	9.607886e-02	2.499271e-01	2.086595e-01	2.775484e-01	2.638650e-01
860000	-3.787740e+04	3.752471e+02	1.841813e+00	1.100180e-01	1.409329e-01	8.627620e-02	4.925003e-02	5.737232e-01	3.979966e-02	5.573075e-02	2.004123e-01	1.105851e-01	3.346889e-02	5.534371e-01	4.636585e-02	2.331924e-01	2.847521e-01	3.403004e-02	7.257093e-02	2.195513e-01	1.559033e-01	1.544006e-01	2.385274e-01	4.979389e-02	7.402448e-02	2.915644e-01	1.916892e-01	2.120152e-01	5.253795e-02	4.962481e-01	2.946572e-03	1.217696e-01	1.144826e-01	2.015126e-01	1.909121e-01	8.667997e-02	4.842608e-02	2.137436e-01	2.587257e-01	5.820731e-01	2.745606e-01	1.962789e-02	5.082472e-03	7.902840e-02	3.962755e-02	2.558334e-01	2.135890e-01	2.789814e-01	2.515962e-01
865000	-3.790241e+04	3.699772e+02	1.890951e+00	1.132248e-01	1.488398e-01	7.275032e-02	4.714555e-02	5.641175e-01	5.392209e-02	7.223136e-02	1.947129e-01	1.270162e-01	2.930192e-02	5.328660e-01	4.387161e-02	2.253617e-01	2.334561e-01	2.448935e-02	7.339156e-02	2.665972e-01	1.767041e-01	1.541079e-01	2.369123e-01	4.418647e-02	8.381773e-02	3.052037e-01	1.757719e-01	8.331402e-03	2.298063e-02	2.789733e-01	1.234544e-01	1.952336e-01	3.710267e-01	2.215125e-01	1.772956e-01	1.006587e-01	5.548286e-02	2.162593e-01	2.287910e-01	3.343436e-01	1.364497e-01	2.253794e-02	9.235259e-03	3.866908e-01	1.107427e-01	2.641777e-01	1.925363e-01	2.766275e-01	2.666585e-01
870000	-3.789021e+04	3.769739e+02	1.821346e+00	1.210483e-01	1.524549e-01	1.018601e-01	3.062167e-02	5.382567e-01	5.575830e-02	7.303067e-02	1.898001e-01	1.135648e-01	3.368342e-02	5.588951e-01	3.102600e-02	2.193169e-01	2.637747e-01	2.977934e-02	7.118281e-02	2.384148e-01	1.775313e-01	1.327838e-01	2.584109e-01	1.021665e-01	5.830342e-02	2.853963e-01	1.629391e-01	5.184362e-02	3.627135e-02	3.242850e-01	8.283128e-02	1.682628e-01	3.365059e-01	1.722750e-01	2.053400e-01	9.000667e-02	6.461122e-02	2.111717e-01	2.565954e-01	3.034432e-01	2.189809e-01	1.007080e-01	6.162170e-02	1.343574e-01	1.808887e-01	2.533659e-01	2.191189e-01	2.733074e-01	2.542077e-01
875000	-3.790431e+04	3.741108e+02	1.853051e+00	1.075522e-01	1.786086e-01	8.113539e-02	5.443360e-02	5.407381e-01	3.753215e-02	9.523006e-02	1.800913e-01	1.224568e-01	3.064043e-02	5.400098e-01	3.157154e-02	2.018215e-01	2.685588e-01	3.205650e-02	8.483100e-02	2.384457e-01	1.742864e-01	1.076619e-01	2.259680e-01	7.559130e-02	5.724595e-02	3.613668e-01	1.721660e-01	1.813802e-01	1.369214e-01	3.463319e-01	1.336801e-01	1.327022e-01	6.898427e-02	1.677909e-01	2.511013e-01	9.338184e-02	7.182588e-02	1.845849e-01	2.313151e-01	3.925942e-01	3.073682e-01	4.380833e-03	7.546609e-02	1.157482e-01	1.044425e-01	2.518209e-01	2.135553e-01	2.766864e-01	2.579373e-01
880000	-3.785656e+04	3.692846e+02	1.889240e+00	1.080124e-01	1.788304e-01	9.241038e-02	4.472443e-02	5.163330e-01	5.968932e-02	7.045752e-02	1.583952e-01	1.216603e-01	3.447030e-02	5.774839e-01	3.753279e-02	2.292370e-01	2.417854e-01	2.994898e-02	6.985458e-02	2.529018e-01	1.762722e-01	1.319896e-01	2.700118e-01	5.498667e-02	3.637484e-02	3.376841e-01	1.689530e-01	4.247175e-02	7.207299e-02	5.395863e-01	3.866521e-03	1.541844e-02	3.265840e-01	1.743661e-01	2.041214e-01	8.257228e-02	7.833476e-02	2.006895e-01	2.599159e-01	3.889745e-01	2.833509e-01	4.992058e-02	2.213667e-02	2.248315e-01	3.078591e-02	2.416464e-01	2.205380e-01	2.808266e-01	2.569890e-01
885000	-3.786678e+04	3.720345e+02	1.873064e+00	1.241007e-01	1.564493e-01	7.173444e-02	4.628968e-02	5.502661e-01	5.115981e-02	7.034235e-02	2.144230e-01	1.422945e-01	3.416611e-02	4.977644e-01	4.100956e-02	2.341066e-01	2.468705e-01	3.327078e-02	7.126737e-02	2.407994e-01	1.736853e-01	1.541995e-01	2.351129e-01	6.514117e-02	9.363522e-02	2.971588e-01	1.547525e-01	8.108155e-03	7.068015e-02	7.073425e-01	4.461776e-03	1.214959e-01	8.791160e-02	1.922768e-01	1.992930e-01	9.937124e-02	8.126577e-02	1.853438e-01	2.424493e-01	3.252289e-01	2.965362e-01	2.027859e-02	2.490120e-02	3.142139e-01	1.884126e-02	2.544907e-01	2.146790e-01	2.631468e-01	2.676835e-01
890000	-3.789384e+04	3.674669e+02	1.886330e+00	1.427884e-01	1.315622e-01	8.460500e-02	4.327422e-02	5.630921e-01	3.467807e-02	8.409171e-02	1.895111e-01	1.436212e-01	2.839366e-02	5.152198e-01	3.916259e-02	2.313871e-01	2.377206e-01	3.184074e-02	7.556904e-02	2.534377e-01	1.700448e-01	1.237459e-01	2.187708e-01	6.654383e-02	1.120749e-01	2.841465e-01	1.947181e-01	4.777982e-02	1.596210e-02	5.938914e-01	4.298270e-02	1.361963e-01	1.631876e-01	1.549278e-01	2.744515e-01	7.735877e-02	9.264296e-02	1.528062e-01	2.478128e-01	3.686873e-01	3.004021e-01	1.009521e-01	1.964480e-02	1.077080e-01	1.026057e-01	2.533189e-01	2.077092e-01	2.677447e-01	2.712272e-01
895000	-3.790206e+04	3.760910e+02	1.836672e+00	1.089112e-01	1.868695e-01	8.601040e-02	2.949424e-02	5.557014e-01	3.301322e-02	7.945527e-02	1.912583e-01	1.118219e-01	3.589611e-02	5.447130e-01	3.685538e-02	2.136684e-01	2.665165e-01	2.962109e-02	7.723858e-02	2.365429e-01	1.764126e-01	1.180424e-01	1.946324e-01	5.787801e-02	1.082263e-01	3.462538e-01	1.749671e-01	2.819568e-02	2.622384e-01	2.521672e-01	2.102245e-01	4.655195e-02	2.006223e-01	1.903713e-01	1.938559e-01	8.918801e-02	8.091497e-02	1.868816e-01	2.587883e-01	5.356913e-01	1.598653e-01	5.610453e-03	2.453639e-02	1.497113e-01	1.245852e-01	2.491006e-01	2.192056e-01	2.842272e-01	2.474666e-01
900000	-3.787306e+04	3.672098e+02	1.907410e+00	1.160233e-01	1.760044e-01	8.128284e-02	3.947343e-02	5.323968e-01	5.481925e-02	8.617045e-02	1.849290e-01	1.256633e-01	3.694813e-02	5.339848e-01	3.230440e-02	2.411617e-01	2.505601e-01	3.384688e-02	5.151221e-02	2.545646e-01	1.683546e-01	1.443703e-01	2.293865e-01	7.414300e-02	1.079834e-01	2.775107e-01	1.666060e-01	9.978227e-02	7.225094e-03	7.682024e-01	3.701055e-03	4.300411e-02	7.808502e-02	1.788682e-01	2.100296e-01	7.580434e-02	1.015402e-01	2.018065e-01	2.319512e-01	4.548483e-01	4.491922e-01	4.810807e-03	9.225592e-03	6.901542e-02	1.290774e-02	2.387213e-01	2.400093e-01	2.681202e-01	2.531492e-01
905000	-3.787043e+04	3.675623e+02	1.912629e+00	1.229226e-01	1.664021e-01	8.739756e-02	4.204986e-02	5.269971e-01	5.423079e-02	7.142560e-02	1.939618e-01	1.244951e-01	3.451344e-02	5.395570e-01	3.604709e-02	2.089120e-01	2.933976e-01	3.547355e-02	6.001894e-02	2.241900e-01	1.780079e-01	1.188836e-01	2.429472e-01	7.182400e-02	9.942361e-02	2.860664e-01	1.808552e-01	1.721549e-02	1.027858e-01	6.628765e-01	1.207005e-02	9.371718e-02	1.113350e-01	1.924143e-01	2.200978e-01	9.587168e-02	9.909420e-02	1.768317e-01	2.156903e-01	5.323334e-01	3.308838e-01	8.279546e-03	1.815414e-04	1.002154e-01	2.810635e-02	2.561810e-01	2.171005e-01	2.650836e-01	2.616349e-01
910000	-3.786891e+04	3.694826e+02	1.890701e+00	1.101549e-01	1.574097e-01	7.953106e-02	3.950729e-02	5.660370e-01	4.736000e-02	7.778774e-02	1.917391e-01	1.383002e-01	3.038419e-02	5.215517e-01	4.023714e-02	2.324800e-01	2.772470e-01	3.475866e-02	6.973342e-02	2.255442e-01	1.602368e-01	1.219120e-01	2.601045e-01	3.725006e-02	8.701532e-02	3.391814e-01	1.545368e-01	2.077517e-02	5.206111e-02	7.105230e-01	1.579301e-02	1.187659e-01	8.208176e-02	1.835173e-01	1.765730e-01	8.667265e-02	8.552490e-02	1.979805e-01	2.697317e-01	5.821810e-01	2.973093e-01	7.842835e-03	5.429220e-03	6.830644e-02	3.893124e-02	2.386819e-01	2.368228e-01	2.676719e-01	2.568234e-01
915000	-3.786575e+04	3.890395e+02	1.726604e+00	8.893699e-02	1.448293e-01	1.190281e-01	2.999012e-02	5.719413e-01	4.527424e-02	8.396033e-02	1.991958e-01	1.131770e-01	2.991482e-02	5.311247e-01	4.262739e-02	2.322066e-01	2.689075e-01	2.970216e-02	7.193617e-02	2.383342e-01	1.589134e-01	1.313295e-01	2.363300e-01	4.831204e-02	7.266210e-02	3.508424e-01	1.605239e-01	1.875571e-02	1.311508e-01	5.013643e-01	4.198042e-02	8.271985e-02	2.240289e-01	1.550465e-01	2.156617e-01	8.238753e-02	1.034564e-01	1.641750e-01	2.792728e-01	3.155204e-01	2.745630e-01	1.228114e-02	1.013418e-01	1.889675e-01	1.073262e-01	2.579137e-01	2.231040e-01	2.789245e-01	2.400578e-01
920000	-3.787264e+04	3.768886e+02	1.829865e+00	1.147027e-01	1.846837e-01	1.118146e-01	4.042469e-02	5.137812e-01	3.459302e-02	7.081352e-02	2.115301e-01	1.320758e-01	3.120351e-02	5.152567e-01	3.912039e-02	2.374714e-01	2.481155e-01	3.103887e-02	6.301470e-02	2.524879e-01	1.678716e-01	1.433058e-01	2.729866e-01	6.839563e-02	4.257165e-02	2.813664e-01	1.913740e-01	1.538008e-02	6.458816e-02	6.470589e-01	8.380006e-03	1.107899e-01	1.538029e-01	1.423154e-01	1.943503e-01	7.216367e-02	1.329069e-01	1.883130e-01	2.699508e-01	4.074032e-01	2.133935e-01	1.375301e-01	3.558567e-02	1.082579e-01	9.782961e-02	2.427957e-01	2.183357e-01	2.853420e-01	2.535266e-01
925000	-3.791638e+04	3.595740e+02	1.972406e+00	1.305309e-01	1.737417e-01	1.032274e-01	3.353498e-02	5.125766e-01	4.638843e-02	7.645193e-02	1.913470e-01	9.654657e-02	2.786936e-02	5.544518e-01	5.333337e-02	2.309329e-01	2.370494e-01	3.491421e-02	7.803630e-02	2.553390e-01	1.637282e-01	9.910506e-02	2.369353e-01	9.037710e-02	5.288095e-02	3.526855e-01	1.680161e-01	3.483639e-02	3.702817e-01	3.849235e-01	3.361828e-02	5.414809e-02	1.221921e-01	1.677700e-01	2.302956e-01	1.007289e-01	6.575102e-02	1.449977e-01	2.904567e-01	3.124037e-01	3.638473e-01	3.352629e-02	7.118040e-02	1.818434e-01	3.719896e-02	2.513565e-01	2.341024e-01	2.452348e-01	2.693063e-01
930000	-3.786530e+04	3.680332e+02	1.899695e+00	1.165151e-01	1.495347e-01	9.507870e-02	4.256327e-02	5.584427e-01	3.786544e-02	7.773543e-02	1.924078e-01	1.341460e-01	3.071084e-02	5.282855e-01	3.671440e-02	2.399736e-01	2.540406e-01	3.082094e-02	6.325260e-02	2.480933e-01	1.638190e-01	9.191975e-02	2.340128e-01	8.776099e-02	7.327294e-02	3.508241e-01	1.622094e-01	5.184195e-02	1.432818e-02	5.589539e-01	3.120029e-03	1.896058e-01	1.821501e-01	1.844137e-01	1.884725e-01	9.495285e-02	9.706863e-02	1.769493e-01	2.581429e-01	1.836120e-01	1.990517e-01	2.089923e-01	1.924781e-03	3.043452e-01	1.020740e-01	2.467242e-01	2.204198e-01	2.707399e-01	2.621160e-01
935000	-3.789613e+04	3.734114e+02	1.853275e+00	1.224786e-01	1.697926e-01	6.336904e-02	3.975310e-02	5.594842e-01	4.512244e-02	6.540896e-02	1.975378e-01	1.569970e-01	3.281017e-02	5.069001e-01	4.034592e-02	2.224279e-01	2.380273e-01	2.975091e-02	8.026120e-02	2.644138e-01	1.651189e-01	1.749164e-01	2.232874e-01	5.633772e-02	5.194514e-02	3.342523e-01	1.592611e-01	5.940480e-03	9.689099e-02	7.203091e-01	4.582924e-04	3.236441e-02	1.440368e-01	2.057880e-01	1.794289e-01	8.475442e-02	6.104476e-02	2.412378e-01	2.277461e-01	2.788354e-01	3.278573e-01	3.413286e-02	6.093537e-02	2.131562e-01	8.508283e-02	2.427593e-01	2.356849e-01	2.683646e-01	2.531912e-01
940000	-3.789347e+04	3.758978e+02	1.823120e+00	1.394748e-01	1.465616e-01	7.344002e-02	3.444893e-02	5.494477e-01	5.662701e-02	8.202416e-02	1.915610e-01	1.344486e-01	3.294544e-02	5.143805e-01	4.464028e-02	2.248764e-01	2.577957e-01	2.583371e-02	5.585395e-02	2.565213e-01	1.791189e-01	1.223258e-01	2.059688e-01	6.312179e-02	6.710910e-02	4.036202e-01	1.378544e-01	2.086599e-02	5.542905e-02	7.154272e-01	3.991027e-02	4.980736e-02	1.185601e-01	1.900473e-01	1.722893e-01	9.394181e-02	8.250987e-02	1.984298e-01	2.627820e-01	5.845455e-01	2.197564e-01	2.217820e-02	6.193007e-02	9.902444e-02	1.256543e-02	2.436198e-01	2.062640e-01	2.807026e-01	2.694135e-01
945000	-3.788240e+04	3.697537e+02	1.889308e+00	9.510716e-02	1.512313e-01	9.882830e-02	3.659061e-02	5.733832e-01	4.485940e-02	9.072381e-02	1.877611e-01	1.117558e-01	4.234220e-02	5.318784e-01	3.553874e-02	2.380975e-01	2.486539e-01	2.678912e-02	7.615197e-02	2.451603e-01	1.651472e-01	1.106387e-01	2.396114e-01	5.934074e-02	7.225070e-02	3.251717e-01	1.929868e-01	1.200663e-01	4.436330e-02	5.822552e-01	7.952306e-02	7.426597e-02	9.952618e-02	1.270040e-01	2.284943e-01	8.183441e-02	8.795403e-02	1.717394e-01	3.029738e-01	6.014663e-01	6.252588e-02	5.332912e-04	1.397570e-01	1.251506e-01	7.056696e-02	2.370472e-01	2.234414e-01	2.850073e-01	2.545042e-01
950000	-3.789264e+04	3.802073e+02	1.794616e+00	1.216990e-01	1.451509e-01	9.345183e-02	3.626949e-02	5.675102e-01	3.591861e-02	7.220991e-02	1.860194e-01	1.276582e-01	2.897177e-02	5.459178e-01	3.922289e-02	2.256544e-01	2.475697e-01	3.287512e-02	6.832867e-02	2.565992e-01	1.689729e-01	1.425384e-01	2.930351e-01	5.967574e-02	4.966668e-02	2.545135e-01	2.005706e-01	6.761131e-02	4.385985e-02	4.346246e-01	2.000318e-01	1.757125e-01	7.815988e-02	1.371547e-01	2.707003e-01	8.407189e-02	5.707290e-02	1.489680e-01	3.020322e-01	5.501940e-01	2.492972e-01	3.415835e-02	3.359798e-02	1.196920e-01	1.306049e-02	2.528673e-01	2.153235e-01	2.704598e-01	2.613494e-01
955000	-3.788275e+04	3.736713e+02	1.853383e+00	1.113488e-01	1.790933e-01	7.720600e-02	4.751351e-02	5.188114e-01	6.602693e-02	7.696846e-02	1.780317e-01	1.534570e-01	3.693018e-02	5.102154e-01	4.439732e-02	2.492499e-01	2.359518e-01	3.069017e-02	6.936066e-02	2.492653e-01	1.654821e-01	1.748423e-01	2.520333e-01	5.393505e-02	7.029964e-02	2.800561e-01	1.688335e-01	1.041398e-01	9.863627e-02	5.827951e-01	6.934711e-02	6.696979e-02	7.811192e-02	1.387624e-01	1.824888e-01	9.147000e-02	1.042600e-01	2.152244e-01	2.677945e-01	3.338828e-01	1.968105e-01	2.398584e-02	1.125148e-01	2.345253e-01	9.828077e-02	2.537898e-01	2.260398e-01	2.574363e-01	2.627340e-01
960000	-3.788877e+04	3.669678e+02	1.918459e+00	1.127050e-01	1.458590e-01	8.784033e-02	2.960799e-02	5.733573e-01	5.063037e-02	8.196788e-02	1.937212e-01	1.176428e-01	3.836826e-02	5.337374e-01	3.456244e-02	2.306008e-01	2.729549e-01	3.165766e-02	8.529471e-02	2.264671e-01	1.530248e-01	1.353490e-01	2.281790e-01	4.269254e-02	6.707678e-02	3.721128e-01	1.545899e-01	6.842909e-02	4.228763e-03	3.924975e-01	1.172093e-01	2.795797e-01	1.380556e-01	1.599729e-01	2.057772e-01	8.467080e-02	1.108470e-01	1.897335e-01	2.489985e-01	7.514955e-01	1.024660e-01	5.451424e-02	3.030362e-02	1.958955e-02	4.163119e-02	2.577366e-01	2.224983e-01	2.710096e-01	2.487555e-01
965000	-3.788158e+04	3.626185e+02	1.953302e+00	9.369116e-02	1.694838e-01	1.193837e-01	4.695440e-02	5.278467e-01	4.264016e-02	7.451192e-02	2.206686e-01	1.080241e-01	3.591488e-02	5.175133e-01	4.336723e-02	2.211306e-01	2.636739e-01	2.816509e-02	7.624599e-02	2.364368e-01	1.743477e-01	1.136563e-01	2.370014e-01	9.141400e-02	6.028850e-02	2.600709e-01	2.375689e-01	3.782803e-02	2.803958e-02	6.492841e-01	2.539078e-02	4.246782e-02	2.169897e-01	1.874408e-01	1.555675e-01	1.018892e-01	8.668010e-02	2.271663e-01	2.412560e-01	2.888563e-01	1.768132e-01	3.381631e-02	2.035088e-02	2.695255e-01	2.106378e-01	2.496174e-01	2.292843e-01	2.702265e-01	2.508718e-01
970000	-3.787650e+04	3.654730e+02	1.931950e+00	1.090334e-01	1.658554e-01	7.876691e-02	4.615915e-02	5.534479e-01	4.673726e-02	7.736742e-02	1.916372e-01	1.295213e-01	2.642682e-02	5.278691e-01	4.717814e-02	2.167580e-01	2.673580e-01	3.309730e-02	5.014385e-02	2.483515e-01	1.842914e-01	1.261271e-01	1.984930e-01	5.464838e-02	1.018840e-01	2.900093e-01	2.288383e-01	3.034817e-02	1.883294e-01	4.549882e-01	2.114925e-02	5.864980e-02	2.465352e-01	1.924413e-01	1.612732e-01	9.245480e-02	6.311446e-02	2.070324e-01	2.836838e-01	2.638953e-01	1.177693e-01	6.086520e-02	7.677417e-02	4.432568e-01	3.743921e-02	2.426778e-01	2.204746e-01	2.889537e-01	2.478939e-01
975000	-3.787376e+04	3.676083e+02	1.900831e+00	9.758178e-02	1.870626e-01	9.606033e-02	3.600407e-02	5.185811e-01	6.471004e-02	6.644129e-02	1.845826e-01	1.234006e-01	2.943764e-02	5.449394e-01	5.119840e-02	2.498038e-01	2.515461e-01	2.864184e-02	5.819175e-02	2.452268e-01	1.665898e-01	1.331175e-01	2.448027e-01	6.248740e-02	6.280330e-02	2.928703e-01	2.039187e-01	3.185344e-02	1.491709e-01	5.363075e-01	3.621165e-02	7.993296e-02	1.665235e-01	1.834148e-01	1.948635e-01	9.338838e-02	9.772855e-02	2.065750e-01	2.240298e-01	4.107731e-01	2.306998e-01	5.835657e-02	2.689026e-02	1.983157e-01	7.496455e-02	2.712560e-01	2.329735e-01	2.595189e-01	2.362516e-01
980000	-3.789332e+04	3.759512e+02	1.831518e+00	1.139152e-01	1.928844e-01	7.545572e-02	4.414104e-02	5.224685e-01	5.113516e-02	8.961480e-02	1.901624e-01	1.049067e-01	3.166011e-02	5.488317e-01	3.482432e-02	2.496925e-01	2.396576e-01	2.751166e-02	8.627532e-02	2.459807e-01	1.508822e-01	1.090352e-01	2.243966e-01	6.048491e-02	4.385109e-02	3.768819e-01	1.853503e-01	4.095437e-03	1.038426e-01	6.054836e-01	9.317611e-02	7.829945e-02	1.151028e-01	1.981842e-01	2.309764e-01	8.499291e-02	7.895690e-02	1.937777e-01	2.131118e-01	2.786126e-01	7.495471e-02	2.551201e-02	5.264580e-02	5.256670e-01	4.260791e-02	2.768111e-01	2.090784e-01	2.708560e-01	2.432546e-01
985000	-3.787765e+04	3.709236e+02	1.876146e+00	1.168740e-01	1.580902e-01	9.806131e-02	3.289665e-02	5.407258e-01	5.335200e-02	8.185020e-02	1.994326e-01	1.312072e-01	2.829398e-02	5.159118e-01	4.330421e-02	2.428776e-01	2.531386e-01	2.849760e-02	7.122815e-02	2.421651e-01	1.620929e-01	1.139752e-01	1.768081e-01	7.807458e-02	8.580476e-02	2.846281e-01	2.607092e-01	1.440243e-02	1.838657e-01	4.489440e-01	1.673310e-01	4.838612e-02	1.370708e-01	1.789255e-01	1.917649e-01	8.857253e-02	7.249772e-02	1.930355e-01	2.752039e-01	2.939896e-01	1.750458e-01	4.270446e-02	1.641594e-02	4.403983e-01	3.144582e-02	2.293159e-01	2.159604e-01	2.934647e-01	2.612590e-01
990000	-3.788476e+04	3.596835e+02	1.967640e+00	9.382663e-02	1.405628e-01	9.069242e-02	4.764174e-02	5.808973e-01	4.637914e-02	6.281186e-02	1.900941e-01	1.288151e-01	3.534661e-02	5.430530e-01	3.987926e-02	2.334392e-01	2.577492e-01	2.707913e-02	5.937745e-02	2.520271e-01	1.703279e-01	1.646539e-01	1.836655e-01	5.019011e-02	7.383243e-02	3.647767e-01	1.628814e-01	1.119183e-02	7.606145e-04	4.069400e-01	2.129417e-02	1.161921e-01	4.436213e-01	1.573160e-01	1.963120e-01	8.435703e-02	1.045447e-01	1.948230e-01	2.626473e-01	6.253578e-01	2.332509e-01	4.153683e-02	4.007469e-02	4.946549e-02	1.031428e-02	2.488917e-01	2.046369e-01	3.155949e-01	2.308765e-01
995000	-3.787460e+04	3.778571e+02	1.818867e+00	1.192238e-01	1.492437e-01	9.366697e-02	5.406000e-02	5.454317e-01	3.837393e-02	7.364098e-02	1.930001e-01	1.242127e-01	3.561490e-02	5.375490e-01	3.598244e-02	2.529356e-01	2.604518e-01	3.065475e-02	5.544234e-02	2.418028e-01	1.587128e-01	1.284056e-01	2.399821e-01	6.029409e-02	3.522568e-02	3.492536e-01	1.868388e-01	1.039782e-01	1.456587e-01	3.946894e-01	1.532034e-01	1.568343e-01	4.563607e-02	2.501394e-01	1.445359e-01	9.815417e-02	8.169068e-02	2.378138e-01	1.876660e-01	3.829182e-01	2.297864e-01	1.336843e-01	9.483232e-02	1.397014e-01	1.907746e-02	2.635070e-01	2.105760e-01	2.657129e-01	2.602041e-01
1000000	-3.786300e+04	3.874265e+02	1.724781e+00	1.156919e-01	1.514098e-01	9.022510e-02	2.989212e-02	5.757901e-01	3.699096e-02	8.075618e-02	2.074059e-01	9.380233e-02	3.396241e-02	5.436732e-01	4.040001e-02	2.297962e-01	2.651809e-01	2.982384e-02	8.121777e-02	2.289957e-01	1.649857e-01	9.478610e-02	2.112610e-01	5.340687e-02	9.102147e-02	3.497358e-01	1.997888e-01	2.690133e-02	2.215704e-01	5.637046e-01	6.978970e-02	6.773580e-02	5.029817e-02	2.021521e-01	1.848210e-01	1.004683e-01	6.786886e-02	2.164674e-01	2.282223e-01	3.470543e-01	3.780712e-01	5.199153e-03	3.639490e-02	1.710029e-01	6.227752e-02	2.596422e-01	2.271229e-01	2.632865e-01	2.499484e-01
1005000	-3.787877e+04	3.778633e+02	1.823581e+00	1.462350e-01	1.441259e-01	8.866127e-02	3.470593e-02	5.291926e-01	5.707922e-02	9.003130e-02	1.880356e-01	1.184447e-01	3.091606e-02	5.300540e-01	4.251833e-02	2.407400e-01	2.542902e-01	2.551373e-02	7.237679e-02	2.462374e-01	1.608419e-01	1.304240e-01	2.295652e-01	5.461601e-02	6.263281e-02	3.428734e-01	1.798886e-01	7.215222e-02	6.655236e-02	3.658990e-01	2.896235e-01	6.532378e-02	1.404491e-01	1.824566e-01	2.159469e-01	1.035746e-01	7.218875e-02	1.646037e-01	2.612294e-01	6.198427e-01	1.934397e-01	7.356850e-03	1.169611e-02	1.112788e-01	5.638580e-02	2.442599e-01	2.148532e-01	2.794842e-01	2.614028e-01
1010000	-3.788688e+04	3.677144e+02	1.904764e+00	1.353450e-01	2.072331e-01	1.018511e-01	4.280124e-02	4.620231e-01	5.074640e-02	7.374782e-02	1.981654e-01	1.397369e-01	3.958645e-02	5.132636e-01	3.549984e-02	2.416309e-01	2.412282e-01	2.989594e-02	7.943604e-02	2.435460e-01	1.642628e-01	1.322654e-01	2.818199e-01	5.854690e-02	8.339720e-02	2.851719e-01	1.587988e-01	1.816046e-02	3.292950e-01	4.808120e-01	1.961535e-02	4.851149e-02	1.036057e-01	1.938328e-01	1.997697e-01	1.112057e-01	8.278429e-02	1.806747e-01	2.317327e-01	2.663656e-01	3.177526e-01	2.696657e-03	9.502644e-02	2.021629e-01	1.159957e-01	2.378701e-01	2.258231e-01	2.768642e-01	2.594426e-01
1015000	-3.787612e+04	3.786313e+02	1.806659e+00	1.078322e-01	1.595950e-01	7.979700e-02	3.063748e-02	5.814664e-01	4.067198e-02	7.428055e-02	1.999998e-01	1.432330e-01	3.656195e-02	5.040715e-01	4.185319e-02	2.383816e-01	2.663262e-01	3.227492e-02	6.849761e-02	2.379287e-01	1.565910e-01	1.170235e-01	2.454537e-01	6.684654e-02	7.677419e-02	3.122350e-01	1.816671e-01	8.448373e-02	3.112957e-01	3.263231e-01	6.609209e-03	5.443052e-02	2.168577e-01	2.247763e-01	1.454888e-01	1.000013e-01	7.249971e-02	2.361464e-01	2.210876e-01	2.838267e-01	3.238769e-01	6.570960e-02	7.017038e-03	1.770653e-01	1.425044e-01	2.414097e-01	2.075450e-01	2.914927e-01	2.595526e-01
1020000	-3.792492e+04	3.710959e+02	1.868783e+00	1.043051e-01	1.496181e-01	7.818363e-02	4.310186e-02	5.744777e-01	5.031361e-02	7.387748e-02	1.940288e-01	1.495042e-01	3.567565e-02	5.074390e-01	3.947483e-02	2.441424e-01	2.423790e-01	3.147232e-02	7.884105e-02	2.301745e-01	1.729907e-01	1.101377e-01	2.086416e-01	7.629747e-02	7.395856e-02	3.949214e-01	1.360432e-01	1.764294e-01	1.942460e-01	4.299241e-01	5.016985e-03	7.371514e-02	1.206684e-01	1.866060e-01	1.897046e-01	7.668349e-02	1.105092e-01	1.749482e-01	2.615484e-01	4.484632e-01	7.454953e-02	1.306758e-02	4.556949e-02	4.100187e-01	8.331507e-03	2.429726e-01	2.226715e-01	2.768750e-01	2.574808e-01
1025000	-3.789471e+04	3.707985e+02	1.874705e+00	1.156730e-01	1.826738e-01	1.013136e-01	3.754456e-02	5.241389e-01	3.865615e-02	6.753354e-02	2.146004e-01	1.140106e-01	2.866498e-02	5.282176e-01	4.697279e-02	2.179240e-01	2.945156e-01	2.592231e-02	8.027540e-02	2.028330e-01	1.785298e-01	1.434099e-01	2.196421e-01	3.972340e-02	5.204221e-02	3.223712e-01	2.228112e-01	3.130803e-02	2.911598e-01	6.103145e-01	3.431794e-03	2.635799e-02	3.742787e-02	1.765129e-01	1.796973e-01	9.486002e-02	1.126901e-01	1.998192e-01	2.364204e-01	5.864114e-01	1.262985e-01	8.302098e-02	1.227699e-02	1.234322e-01	6.855989e-02	2.542630e-01	2.298802e-01	2.554520e-01	2.604049e-01
1030000	-3.788074e+04	3.734251e+02	1.849890e+00	8.867087e-02	2.053173e-01	9.589889e-02	3.379678e-02	5.325711e-01	4.374501e-02	8.107848e-02	1.653455e-01	1.055149e-01	3.150683e-02	5.788809e-01	3.767339e-02	2.141170e-01	2.552857e-01	2.887533e-02	6.553807e-02	2.517937e-01	1.843902e-01	1.418997e-01	1.962325e-01	6.336513e-02	9.334307e-02	3.200736e-01	1.850860e-01	7.945879e-02	1.048101e-01	5.273532e-01	1.531581e-01	8.268914e-02	5.253073e-02	2.286372e-01	2.012336e-01	1.064687e-01	5.371598e-02	1.838219e-01	2.261226e-01	5.415059e-01	2.106670e-01	6.046722e-02	1.499672e-02	1.639610e-01	8.402169e-03	2.572713e-01	2.252203e-01	2.629774e-01	2.545310e-01
1035000	-3.788375e+04	3.764125e+02	1.813153e+00	1.647467e-01	1.425148e-01	8.964732e-02	2.955104e-02	5.458883e-01	2.765191e-02	6.286782e-02	1.866667e-01	1.155719e-01	3.364409e-02	5.626986e-01	3.855094e-02	2.231413e-01	2.581218e-01	3.336606e-02	7.181759e-02	2.381196e-01	1.754336e-01	1.334790e-01	2.179488e-01	7.056173e-02	5.948103e-02	3.402104e-01	1.783190e-01	4.183725e-02	2.978287e-01	2.702569e-01	8.505276e-03	5.549727e-02	3.260746e-01	1.653191e-01	2.207739e-01	8.996508e-02	9.304666e-02	1.811516e-01	2.497437e-01	3.274435e-01	1.724485e-01	6.175304e-02	6.902226e-02	2.454641e-01	1.238687e-01	2.383199e-01	2.191236e-01	2.903685e-01	2.521880e-01
1040000	-3.788180e+04	3.880671e+02	1.730891e+00	1.021582e-01	1.733172e-01	9.369070e-02	7.317902e-02	5.050242e-01	5.263066e-02	8.833181e-02	2.076484e-01	1.192483e-01	3.139633e-02	5.124406e-01	4.093444e-02	2.379712e-01	2.624176e-01	3.232331e-02	6.686501e-02	2.350195e-01	1.654034e-01	1.277012e-01	2.530191e-01	6.967170e-02	5.315282e-02	3.148858e-01	1.815694e-01	6.819385e-02	1.762200e-01	3.976498e-01	8.442611e-02	8.787975e-02	1.856305e-01	1.229284e-01	1.994804e-01	7.045423e-02	1.511098e-01	1.566578e-01	2.993694e-01	4.212697e-01	1.846207e-01	8.932535e-02	1.282775e-02	1.015970e-01	1.903595e-01	2.603397e-01	2.241195e-01	2.579639e-01	2.575769e-01
1045000	-3.788109e+04	3.545132e+02	2.007554e+00	1.174841e-01	1.455463e-01	9.923287e-02	3.849887e-02	5.431058e-01	5.613206e-02	6.437365e-02	1.863528e-01	1.367031e-01	4.250018e-02	5.342561e-01	3.581414e-02	2.313523e-01	2.731942e-01	3.011917e-02	7.172758e-02	2.333218e-01	1.602850e-01	1.010637e-01	2.175250e-01	6.959586e-02	5.895788e-02	3.259566e-01	2.269010e-01	1.413578e-01	6.892943e-02	3.457525e-01	1.247624e-01	1.318255e-01	1.873723e-01	1.409722e-01	2.255236e-01	6.245322e-02	9.983819e-02	1.673874e-01	3.038254e-01	2.236893e-01	1.768309e-01	1.326142e-01	9.907630e-03	3.982351e-01	5.872282e-02	2.478243e-01	2.169992e-01	2.655106e-01	2.696659e-01
1050000	-3.790995e+04	3.888633e+02	1.726958e+00	9.314498e-02	1.614766e-01	1.075915e-01	4.208915e-02	5.504540e-01	4.524385e-02	8.442026e-02	1.967803e-01	1.308375e-01	3.537858e-02	5.143047e-01	3.827871e-02	2.179466e-01	2.617666e-01	2.849577e-02	8.065439e-02	2.621036e-01	1.490330e-01	1.499584e-01	2.529850e-01	5.192465e-02	6.760431e-02	3.061304e-01	1.713972e-01	1.196444e-01	5.614368e-02	3.265773e-01	5.551106e-02	4.030922e-02	4.018144e-01	1.985219e-01	1.502550e-01	9.834199e-02	5.761588e-02	2.183756e-01	2.768896e-01	2.929224e-01	2.087918e-01	2.203881e-02	6.017820e-02	3.302345e-01	8.583423e-02	2.558678e-01	2.170008e-01	2.660247e-01	2.611068e-01
1055000	-3.788704e+04	3.657047e+02	1.918279e+00	1.193287e-01	1.668431e-01	8.742725e-02	4.211087e-02	5.331400e-01	5.115012e-02	8.225236e-02	1.866097e-01	1.270738e-01	3.020286e-02	5.297263e-01	4.413500e-02	2.303718e-01	2.538712e-01	2.664492e-02	6.902096e-02	2.433484e-01	1.767427e-01	9.375334e-02	2.443160e-01	6.190159e-02	7.094174e-02	3.635661e-01	1.655212e-01	1.508538e-01	1.958045e-02	3.737719e-01	1.398783e-02	1.294235e-01	3.123825e-01	1.662053e-01	2.184690e-01	9.234297e-02	9.194085e-02	2.003007e-01	2.307412e-01	1.988339e-01	3.181685e-01	4.190746e-02	1.256367e-01	2.178700e-01	9.758347e-02	2.638968e-01	2.055993e-01	2.725880e-01	2.579158e-01
1060000	-3.786275e+04	3.648234e+02	1.933733e+00	9.299387e-02	1.549634e-01	9.210795e-02	4.829565e-02	5.729183e-01	3.872082e-02	7.529129e-02	1.847172e-01	1.121618e-01	3.549769e-02	5.466776e-01	4.565438e-02	2.351360e-01	2.480995e-01	2.867684e-02	7.461780e-02	2.468800e-01	1.665899e-01	1.385550e-01	1.928697e-01	8.089615e-02	5.313972e-02	3.413745e-01	1.931649e-01	2.596694e-02	1.747485e-01	3.528973e-01	6.660767e-02	1.110981e-01	2.686814e-01	1.545038e-01	2.127409e-01	8.885774e-02	6.362501e-02	1.890390e-01	2.912335e-01	3.347299e-01	3.080403e-01	8.433959e-02	1.532547e-01	1.006047e-01	1.903084e-02	2.593115e-01	2.251370e-01	2.534794e-01	2.620721e-01
1065000	-3.787122e+04	3.682397e+02	1.904199e+00	9.729500e-02	1.535982e-01	1.199848e-01	5.039536e-02	5.240618e-01	5.466478e-02	8.114211e-02	1.817269e-01	1.584382e-01	2.506839e-02	5.170989e-01	3.652551e-02	2.407175e-01	2.510046e-01	2.744465e-02	6.839608e-02	2.604412e-01	1.519960e-01	1.388109e-01	2.361379e-01	6.080244e-02	5.042075e-02	3.617922e-01	1.520358e-01	9.002592e-03	4.224736e-02	5.725807e-01	2.839394e-02	1.692959e-01	1.784795e-01	1.677346e-01	2.329423e-01	7.857985e-02	7.142556e-02	1.686326e-01	2.806851e-01	1.863113e-01	2.954129e-01	1.816285e-01	1.910692e-02	2.190633e-01	9.847694e-02	2.418515e-01	2.220041e-01	2.901982e-01	2.459462e-01
1070000	-3.788067e+04	3.630695e+02	1.949237e+00	1.081973e-01	1.595091e-01	9.161994e-02	4.820533e-02	5.382760e-01	5.419234e-02	8.140587e-02	2.010112e-01	1.166383e-01	3.923673e-02	5.182996e-01	4.340828e-02	2.118108e-01	2.750478e-01	3.390226e-02	5.386295e-02	2.403633e-01	1.850130e-01	1.266189e-01	2.065691e-01	5.946506e-02	8.864893e-02	3.346508e-01	1.840472e-01	2.206954e-02	4.107986e-02	5.948544e-01	2.150965e-02	1.183224e-01	2.021642e-01	1.427007e-01	2.030971e-01	8.000007e-02	9.757881e-02	1.752526e-01	3.013707e-01	3.126202e-01	4.667453e-01	2.246685e-02	8.949711e-02	7.522177e-02	3.344879e-02	2.472624e-01	2.220531e-01	2.845527e-01	2.461318e-01
1075000	-3.787969e+04	3.792040e+02	1.797198e+00	1.157993e-01	1.486596e-01	1.063772e-01	4.775280e-02	5.424517e-01	3.895951e-02	8.348196e-02	1.782330e-01	1.391993e-01	2.883087e-02	5.294557e-01	4.079926e-02	2.256464e-01	2.690013e-01	3.262410e-02	6.246946e-02	2.444743e-01	1.657843e-01	1.091070e-01	1.943241e-01	5.258578e-02	7.136826e-02	4.321980e-01	1.404168e-01	9.939911e-02	9.636475e-02	4.659117e-01	5.523451e-02	7.294232e-02	2.101476e-01	1.745519e-01	2.014210e-01	9.068840e-02	9.211625e-02	1.649347e-01	2.762878e-01	3.525336e-01	2.965956e-01	2.430707e-02	3.179654e-02	1.622117e-01	1.325555e-01	2.533352e-01	2.129378e-01	2.803341e-01	2.533929e-01
1080000	-3.786570e+04	3.609349e+02	1.967620e+00	1.139328e-01	1.702361e-01	9.250356e-02	4.304499e-02	5.413749e-01	3.890759e-02	8.754694e-02	1.870543e-01	1.155364e-01	3.508635e-02	5.434250e-01	3.135100e-02	2.306254e-01	2.697850e-01	2.724198e-02	5.750872e-02	2.401761e-01	1.746628e-01	1.485806e-01	2.710165e-01	5.834556e-02	6.935868e-02	3.252330e-01	1.274656e-01	2.301830e-01	1.039907e-02	3.927834e-01	3.986120e-02	1.515231e-01	1.752503e-01	1.155281e-01	2.508098e-01	9.571175e-02	5.227609e-02	1.692686e-01	3.164057e-01	3.719831e-01	2.323397e-01	1.719476e-02	1.604672e-01	1.920093e-01	2.600588e-02	2.306045e-01	2.153350e-01	2.782568e-01	2.758037e-01
1085000	-3.788117e+04	3.689391e+02	1.894688e+00	8.983416e-02	1.746991e-01	9.332072e-02	4.770244e-02	5.451543e-01	4.928919e-02	8.235775e-02	1.977665e-01	1.151940e-01	2.652715e-02	5.363821e-01	4.177250e-02	2.164396e-01	2.681398e-01	2.973788e-02	7.404152e-02	2.303295e-01	1.813117e-01	1.263487e-01	2.779883e-01	6.112777e-02	7.350999e-02	2.793856e-01	1.816396e-01	2.595600e-02	1.095554e-01	5.588635e-01	2.020235e-02	2.127860e-01	7.263677e-02	1.509851e-01	2.334437e-01	7.482153e-02	1.144437e-01	1.863154e-01	2.399906e-01	3.384365e-01	4.826955e-01	1.070439e-02	2.551048e-03	1.463078e-01	1.930469e-02	2.530294e-01	2.168554e-01	2.742661e-01	2.558491e-01
1090000	-3.791370e+04	3.756331e+02	1.829459e+00	1.107920e-01	1.471794e-01	9.351545e-02	3.289026e-02	5.652812e-01	5.034181e-02	1.099265e-01	2.202378e-01	1.124341e-01	3.329677e-02	4.819459e-01	4.215894e-02	2.258175e-01	2.591857e-01	2.910167e-02	5.817481e-02	2.516179e-01	1.761024e-01	1.318937e-01	3.249244e-01	6.269789e-02	7.121022e-02	2.456519e-01	1.636218e-01	1.844387e-02	1.400807e-01	3.332930e-01	2.235759e-01	9.709750e-02	1.875090e-01	1.585480e-01	2.736059e-01	9.469620e-02	6.621282e-02	1.512468e-01	2.556903e-01	2.242212e-01	5.352696e-01	9.404977e-02	1.904775e-02	7.134623e-02	5.606552e-02	2.524123e-01	2.260246e-01	2.728124e-01	2.487506e-01
1095000	-3.788111e+04	3.779049e+02	1.816394e+00	9.375030e-02	1.549746e-01	8.668173e-02	4.087041e-02	5.772249e-01	4.649802e-02	7.103936e-02	1.809559e-01	1.490165e-01	3.182193e-02	5.346953e-01	3.247102e-02	2.307687e-01	2.361487e-01	3.256599e-02	8.274958e-02	2.527075e-01	1.650595e-01	1.096710e-01	2.240858e-01	5.429244e-02	4.528170e-02	3.247097e-01	2.419594e-01	6.902561e-02	3.221942e-02	2.928155e-01	2.060346e-01	3.571767e-01	4.272815e-02	1.802998e-01	1.903166e-01	9.899976e-02	7.159931e-02	1.920830e-01	2.667016e-01	3.350351e-01	2.873336e-01	3.026343e-03	1.755545e-02	3.096916e-01	4.735789e-02	2.587232e-01	2.067447e-01	2.772262e-01	2.573060e-01
1100000	-3.788660e+04	3.712270e+02	1.871389e+00	1.168013e-01	1.412527e-01	8.528989e-02	6.030375e-02	5.453111e-01	5.104121e-02	8.075440e-02	1.940642e-01	1.266154e-01	3.245884e-02	5.236798e-01	4.242734e-02	2.049564e-01	2.597963e-01	3.151087e-02	6.998676e-02	2.591365e-01	1.746131e-01	1.416230e-01	1.822451e-01	5.208046e-02	6.151350e-02	3.854840e-01	1.770539e-01	3.450495e-02	3.338152e-02	2.682299e-01	1.604560e-01	1.017981e-01	4.016296e-01	1.992917e-01	1.701962e-01	9.868992e-02	7.522428e-02	1.937267e-01	2.628712e-01	4.636290e-01	2.783874e-01	2.737406e-02	1.583787e-02	1.519616e-01	6.281008e-02	2.683074e-01	2.172950e-01	2.566846e-01	2.577130e-01
1105000	-3.789143e+04	3.719371e+02	1.871434e+00	1.265471e-01	1.476157e-01	9.176820e-02	4.670507e-02	5.386065e-01	4.875741e-02	7.476379e-02	2.120218e-01	1.171173e-01	3.128401e-02	5.165517e-01	4.826150e-02	2.192876e-01	2.545647e-01	3.189231e-02	6.434792e-02	2.642865e-01	1.656210e-01	1.739136e-01	2.191273e-01	8.315362e-02	7.326491e-02	2.876091e-01	1.629315e-01	1.803373e-02	3.898624e-02	4.553092e-01	4.832113e-02	8.675133e-02	3.525983e-01	1.822021e-01	1.947392e-01	9.191931e-02	8.062510e-02	1.694925e-01	2.810218e-01	4.305263e-01	2.652438e-01	2.477274e-02	1.502303e-01	1.204841e-01	8.742788e-03	2.640473e-01	2.166553e-01	2.829619e-01	2.363355e-01
1110000	-3.786690e+04	3.711182e+02	1.878178e+00	1.125245e-01	1.626307e-01	1.163462e-01	5.162795e-02	5.106010e-01	4.626972e-02	6.769112e-02	1.961256e-01	1.285458e-01	3.635774e-02	5.346907e-01	3.658909e-02	2.532372e-01	2.327592e-01	2.822743e-02	6.123068e-02	2.727046e-01	1.518410e-01	1.104057e-01	1.848640e-01	7.450496e-02	7.709701e-02	3.907419e-01	1.623864e-01	9.111201e-02	1.507491e-01	4.367852e-01	5.198056e-03	3.174029e-02	2.844153e-01	1.844828e-01	1.916484e-01	1.023812e-01	7.875422e-02	1.937792e-01	2.489542e-01	3.722465e-01	3.222823e-01	5.262627e-02	5.313511e-02	1.323941e-01	6.731565e-02	2.410312e-01	2.174801e-01	2.779414e-01	2.635473e-01
1115000	-3.788079e+04	3.837690e+02	1.767271e+00	1.127538e-01	1.901597e-01	8.941313e-02	4.438787e-02	5.207287e-01	4.255676e-02	7.660162e-02	1.909273e-01	1.333996e-01	3.289975e-02	5.297540e-01	3.641776e-02	2.455893e-01	2.377910e-01	3.522929e-02	7.613882e-02	2.599005e-01	1.453511e-01	1.032275e-01	2.679347e-01	5.011951e-02	9.680545e-02	3.315567e-01	1.503562e-01	1.171204e-02	3.268175e-02	4.745477e-01	5.970473e-02	4.988332e-02	3.714704e-01	1.725317e-01	1.973532e-01	1.118480e-01	8.300924e-02	1.511828e-01	2.840751e-01	3.658180e-01	4.480351e-01	2.262737e-02	3.718148e-02	1.127807e-01	1.355743e-02	2.517498e-01	2.258242e-01	2.739865e-01	2.484395e-01
1120000	-3.789064e+04	3.665308e+02	1.914698e+00	1.205361e-01	1.918305e-01	8.329886e-02	5.160978e-02	5.077818e-01	4.494294e-02	8.350757e-02	1.994787e-01	1.383173e-01	2.954514e-02	5.126255e-01	3.652580e-02	2.572654e-01	2.628351e-01	2.996043e-02	4.736604e-02	2.384866e-01	1.640865e-01	1.178594e-01	2.649492e-01	5.250274e-02	1.190257e-01	2.932813e-01	1.523816e-01	1.108713e-02	1.789025e-02	5.176862e-01	9.547973e-03	6.077460e-02	3.830138e-01	1.569423e-01	2.504033e-01	8.483146e-02	8.267048e-02	1.818798e-01	2.432727e-01	2.681613e-01	2.713313e-01	8.420619e-03	7.060175e-02	2.905190e-01	9.096609e-02	2.499076e-01	2.071763e-01	2.951411e-01	2.477750e-01
1125000	-3.789083e+04	3.611235e+02	1.964215e+00	1.083612e-01	1.466517e-01	1.030565e-01	5.926815e-02	5.456431e-01	3.701941e-02	7.762838e-02	2.053514e-01	1.270397e-01	4.639540e-02	4.989918e-01	4.459337e-02	2.294494e-01	2.503239e-01	3.272048e-02	7.217780e-02	2.563350e-01	1.589934e-01	1.461963e-01	2.462230e-01	7.985639e-02	6.751081e-02	2.866524e-01	1.735611e-01	2.017628e-02	1.200938e-01	4.770332e-01	4.920357e-02	5.812814e-02	2.753650e-01	1.616486e-01	2.124307e-01	8.447252e-02	7.495780e-02	1.986815e-01	2.678088e-01	3.348161e-01	3.185365e-01	1.602146e-03	3.967468e-02	2.274063e-01	7.796423e-02	2.550980e-01	2.127749e-01	2.778980e-01	2.542291e-01
1130000	-3.788497e+04	3.723982e+02	1.870246e+00	1.335826e-01	1.669868e-01	9.667289e-02	4.486354e-02	5.220616e-01	3.583258e-02	7.986056e-02	1.959704e-01	1.286444e-01	3.403082e-02	5.192360e-01	4.225777e-02	2.260988e-01	2.741705e-01	3.041322e-02	5.586672e-02	2.343539e-01	1.790968e-01	1.604339e-01	1.972483e-01	6.670675e-02	7.550216e-02	3.406425e-01	1.594664e-01	5.125814e-03	2.476471e-01	5.077140e-01	1.671174e-02	7.173220e-02	1.510692e-01	1.682633e-01	1.856531e-01	1.051128e-01	7.298806e-02	1.925130e-01	2.754696e-01	3.064436e-01	3.358251e-01	2.632072e-02	2.483569e-02	2.500819e-01	5.649300e-02	2.419581e-01	2.133228e-01	2.823102e-01	2.624089e-01
1135000	-3.791122e+04	3.709851e+02	1.883002e+00	1.138735e-01	1.613278e-01	1.109603e-01	5.234617e-02	5.157766e-01	4.571552e-02	7.342102e-02	2.101343e-01	1.101023e-01	3.294457e-02	5.356384e-01	3.775935e-02	2.182264e-01	2.489101e-01	3.242795e-02	6.817863e-02	2.533661e-01	1.788909e-01	8.267572e-02	2.457885e-01	5.442833e-02	5.192970e-02	3.584805e-01	2.066973e-01	4.388519e-02	7.691577e-02	6.126301e-01	9.650878e-02	5.778200e-02	1.122781e-01	1.622788e-01	2.328068e-01	1.058440e-01	6.324998e-02	1.827692e-01	2.530512e-01	2.237779e-01	2.412040e-01	3.443456e-02	8.158569e-02	3.332083e-01	8.578953e-02	2.560400e-01	2.199712e-01	2.766172e-01	2.473717e-01
1140000	-3.788226e+04	3.720035e+02	1.853635e+00	1.049371e-01	1.898682e-01	9.540388e-02	3.880146e-02	5.197470e-01	5.124235e-02	6.664915e-02	2.010494e-01	1.170598e-01	3.137283e-02	5.444650e-01	3.940383e-02	2.193919e-01	2.652081e-01	3.129660e-02	9.590709e-02	2.168746e-01	1.713217e-01	1.540612e-01	2.232067e-01	6.541020e-02	7.815191e-02	3.202839e-01	1.588862e-01	5.706361e-02	3.316859e-01	4.639788e-01	4.383339e-02	6.406876e-02	3.936946e-02	1.590893e-01	1.965426e-01	9.136914e-02	1.205839e-01	1.862510e-01	2.461640e-01	2.726900e-01	2.395676e-01	9.707669e-03	1.532476e-02	2.274340e-01	2.352760e-01	2.449118e-01	2.099185e-01	2.824902e-01	2.626795e-01
1145000	-3.788666e+04	3.749510e+02	1.844059e+00	1.142677e-01	1.432879e-01	1.025149e-01	3.772569e-02	5.428703e-01	5.933347e-02	7.798550e-02	2.069574e-01	1.252532e-01	3.185479e-02	5.261112e-01	3.183797e-02	2.510498e-01	2.505283e-01	3.017569e-02	6.399509e-02	2.367293e-01	1.675218e-01	1.247007e-01	2.829444e-01	6.720681e-02	5.798338e-02	2.820861e-01	1.850785e-01	2.696359e-02	2.219433e-01	4.349388e-01	1.125899e-01	6.267388e-02	1.408906e-01	2.030063e-01	2.134597e-01	9.851341e-02	6.904536e-02	1.797181e-01	2.362571e-01	4.774399e-01	2.489516e-01	3.017123e-02	1.013803e-02	7.327586e-02	1.600235e-01	2.603415e-01	2.292903e-01	2.564845e-01	2.538837e-01
1150000	-3.788421e+04	3.828360e+02	1.777536e+00	1.085177e-01	1.523430e-01	9.778067e-02	3.895782e-02	5.564420e-01	4.595877e-02	7.666848e-02	2.244581e-01	1.367224e-01	3.755218e-02	4.680166e-01	5.658221e-02	2.401602e-01	2.405334e-01	3.414928e-02	6.347302e-02	2.435005e-01	1.781836e-01	8.855586e-02	2.177475e-01	6.323441e-02	8.645700e-02	2.688189e-01	2.751863e-01	9.143425e-02	2.454952e-01	5.259754e-01	3.175220e-02	9.651498e-02	8.827940e-03	1.746504e-01	2.232636e-01	1.017004e-01	8.282006e-02	1.625445e-01	2.550211e-01	4.495123e-01	1.987205e-01	1.640197e-01	5.775472e-02	9.038382e-02	3.960903e-02	2.551027e-01	2.124988e-01	2.867370e-01	2.456615e-01
1155000	-3.787785e+04	3.725493e+02	1.863391e+00	1.101916e-01	1.584143e-01	1.034394e-01	4.209353e-02	5.292727e-01	5.658852e-02	7.351581e-02	2.105607e-01	1.379265e-01	3.106850e-02	5.095488e-01	3.737973e-02	2.157667e-01	2.405968e-01	2.868614e-02	8.186601e-02	2.493834e-01	1.837008e-01	1.065702e-01	2.178400e-01	7.712811e-02	7.981261e-02	3.345627e-01	1.840863e-01	1.368264e-02	1.544870e-01	5.400125e-01	2.398143e-02	7.626250e-02	1.915740e-01	1.473445e-01	1.810084e-01	9.093243e-02	1.229132e-01	1.844153e-01	2.733861e-01	3.360139e-01	3.214962e-01	3.387482e-02	3.745745e-02	2.271369e-01	4.402075e-02	2.543654e-01	2.022656e-01	2.821839e-01	2.611851e-01
1160000	-3.789152e+04	3.719525e+02	1.871491e+00	1.106670e-01	1.619481e-01	8.003538e-02	3.159672e-02	5.555942e-01	6.015863e-02	7.069051e-02	1.848842e-01	1.189695e-01	2.714100e-02	5.612413e-01	3.707356e-02	2.229256e-01	2.681532e-01	2.761029e-02	5.794400e-02	2.447787e-01	1.785881e-01	1.026037e-01	2.439899e-01	4.774851e-02	1.000011e-01	2.966597e-01	2.089971e-01	6.767842e-02	6.675394e-02	4.920059e-01	1.641802e-01	8.150775e-02	1.278737e-01	1.489417e-01	2.181196e-01	7.386263e-02	1.137324e-01	1.789523e-01	2.663915e-01	5.290678e-01	2.048748e-01	1.966578e-02	5.023931e-02	1.090934e-01	8.705895e-02	2.349497e-01	2.421684e-01	2.727238e-01	2.501580e-01
1165000	-3.788426e+04	3.600650e+02	1.976971e+00	1.179869e-01	1.531833e-01	1.012192e-01	4.205793e-02	5.407966e-01	4.475614e-02	7.839715e-02	1.708593e-01	1.086751e-01	3.573279e-02	5.760190e-01	3.031659e-02	2.405858e-01	2.453674e-01	3.340528e-02	7.998075e-02	2.471750e-01	1.534857e-01	1.109497e-01	2.343457e-01	4.980537e-02	6.759276e-02	3.639824e-01	1.733240e-01	3.668812e-02	1.616849e-02	5.841018e-01	7.231258e-03	1.974375e-01	1.583729e-01	1.834890e-01	1.774768e-01	9.340728e-02	1.014026e-01	1.949863e-01	2.492380e-01	4.468947e-01	2.693497e-01	5.528356e-02	2.916450e-02	1.672608e-01	3.204677e-02	2.486013e-01	2.203358e-01	2.750190e-01	2.560439e-01
1170000	-3.791494e+04	3.768182e+02	1.824773e+00	1.039819e-01	2.018035e-01	6.846121e-02	5.167838e-02	5.427384e-01	3.133664e-02	8.016749e-02	2.026298e-01	1.397761e-01	3.609316e-02	4.992383e-01	4.209514e-02	2.383034e-01	2.371805e-01	3.399276e-02	7.577020e-02	2.259775e-01	1.887756e-01	1.136541e-01	1.878995e-01	4.811776e-02	7.850488e-02	4.085296e-01	1.632942e-01	9.685810e-02	2.340628e-02	6.435821e-01	1.791360e-03	1.936375e-01	4.072468e-02	1.741437e-01	2.021610e-01	9.227223e-02	7.506631e-02	2.236536e-01	2.327032e-01	2.821525e-01	2.588716e-01	1.209378e-01	1.264980e-02	2.198053e-01	1.055831e-01	2.561048e-01	2.135548e-01	2.751637e-01	2.551766e-01
1175000	-3.790089e+04	3.642669e+02	1.935528e+00	1.240668e-01	1.516666e-01	9.692664e-02	4.795154e-02	5.393132e-01	4.007524e-02	6.882319e-02	2.056347e-01	1.355613e-01	3.775217e-02	5.220104e-01	3.021822e-02	2.318528e-01	2.695985e-01	3.084093e-02	6.178657e-02	2.484718e-01	1.574494e-01	9.305268e-02	2.962029e-01	6.093890e-02	4.500720e-02	2.719477e-01	2.328506e-01	1.047290e-01	1.336017e-02	6.904955e-01	5.830914e-02	8.095933e-02	5.214693e-02	1.579358e-01	2.392209e-01	9.429436e-02	7.781712e-02	1.407033e-01	2.900285e-01	1.789497e-01	3.269804e-01	1.668749e-02	1.373214e-02	4.404872e-01	2.316308e-02	2.346554e-01	2.334454e-01	2.630429e-01	2.688564e-01
1180000	-3.785753e+04	3.708938e+02	1.883509e+00	1.090134e-01	1.907619e-01	1.054339e-01	5.241551e-02	4.956223e-01	4.675301e-02	8.521069e-02	2.049842e-01	1.291632e-01	3.246946e-02	5.111376e-01	3.703481e-02	2.265505e-01	2.848951e-01	2.967751e-02	6.889173e-02	2.304622e-01	1.595230e-01	1.152879e-01	2.870784e-01	3.880585e-02	8.053603e-02	3.207494e-01	1.575424e-01	2.596416e-02	1.557608e-01	4.451980e-01	6.477059e-02	1.533813e-01	1.549251e-01	2.251391e-01	1.673372e-01	1.006350e-01	5.504815e-02	1.922048e-01	2.596358e-01	2.714952e-01	2.713392e-01	5.741413e-02	2.831319e-02	3.254405e-01	4.599782e-02	2.450281e-01	2.416707e-01	2.589338e-01	2.543674e-01
1185000	-3.789130e+04	3.744588e+02	1.850899e+00	8.182285e-02	1.469849e-01	1.330994e-01	4.439598e-02	5.307740e-01	6.292290e-02	7.268027e-02	1.994583e-01	1.393181e-01	3.004950e-02	5.145161e-01	4.397779e-02	2.363016e-01	2.384665e-01	3.435818e-02	7.073879e-02	2.528855e-01	1.672494e-01	1.225023e-01	2.203383e-01	6.121069e-02	4.972081e-02	3.422130e-01	2.040149e-01	1.141829e-01	2.754243e-02	4.884325e-01	1.113423e-02	7.446469e-02	2.842433e-01	1.636470e-01	2.478845e-01	9.275655e-02	6.703841e-02	1.713980e-01	2.572756e-01	1.915969e-01	1.669559e-01	4.636197e-02	1.453334e-01	3.821249e-01	6.762692e-02	2.544089e-01	2.504998e-01	2.607291e-01	2.343623e-01
1190000	-3.789496e+04	3.705967e+02	1.877372e+00	1.272640e-01	1.637538e-01	9.624871e-02	4.728863e-02	5.023315e-01	6.311342e-02	8.955999e-02	1.869595e-01	1.188189e-01	3.071799e-02	5.394254e-01	3.451824e-02	2.266937e-01	2.497770e-01	2.671371e-02	9.257221e-02	2.387303e-01	1.655131e-01	1.408718e-01	2.736389e-01	4.791499e-02	7.281896e-02	2.658931e-01	1.988623e-01	3.567934e-02	1.345334e-01	3.607975e-01	1.729189e-01	1.206417e-01	1.754291e-01	1.690738e-01	2.260237e-01	9.765495e-02	9.809787e-02	1.889830e-01	2.201667e-01	2.972173e-01	2.817715e-01	1.683085e-02	2.981724e-02	2.462998e-01	1.280633e-01	2.524194e-01	2.252609e-01	2.813951e-01	2.409246e-01
1195000	-3.789047e+04	3.578116e+02	2.001529e+00	9.621574e-02	1.669046e-01	8.005053e-02	5.303825e-02	5.580184e-01	4.577257e-02	7.945589e-02	1.793631e-01	1.138969e-01	2.826215e-02	5.538150e-01	4.520701e-02	2.495177e-01	2.457820e-01	3.158488e-02	6.542346e-02	2.558860e-01	1.518059e-01	1.078975e-01	2.417386e-01	8.875657e-02	7.403170e-02	3.259417e-01	1.616340e-01	3.163346e-02	8.284227e-02	6.435128e-01	5.982866e-03	3.206338e-02	2.039652e-01	1.869536e-01	1.991262e-01	9.233282e-02	5.604773e-02	2.219313e-01	2.436084e-01	2.945029e-01	4.776371e-01	1.013877e-02	6.368828e-02	1.154689e-01	3.856407e-02	2.511445e-01	2.145261e-01	2.737996e-01	2.605298e-01
1200000	-3.788629e+04	3.727786e+02	1.860810e+00	1.064810e-01	1.757430e-01	9.671459e-02	4.167953e-02	5.313727e-01	4.800914e-02	8.779209e-02	2.110091e-01	1.261644e-01	3.139791e-02	5.067631e-01	3.687333e-02	2.194992e-01	2.373614e-01	2.960213e-02	7.722108e-02	2.631254e-01	1.731908e-01	1.054814e-01	2.422715e-01	3.369136e-02	9.069099e-02	3.241857e-01	2.036790e-01	2.421460e-02	3.002730e-01	2.951122e-01	4.951637e-02	6.785533e-02	2.630285e-01	1.693664e-01	2.295511e-01	9.142416e-02	7.171643e-02	1.787943e-01	2.591476e-01	3.103335e-01	2.865338e-01	7.667975e-02	1.146665e-01	1.941263e-01	1.766013e-02	2.548017e-01	2.173162e-01	2.661817e-01	2.617004e-01
1205000	-3.788749e+04	3.634451e+02	1.939381e+00	1.038329e-01	1.670578e-01	8.677037e-02	4.111936e-02	5.613818e-01	3.983775e-02	8.304577e-02	1.666805e-01	1.175144e-01	2.658886e-02	5.665614e-01	3.960909e-02	2.038587e-01	2.714816e-01	3.028780e-02	6.139566e-02	2.485634e-01	1.844128e-01	1.114915e-01	2.364192e-01	6.031564e-02	7.185377e-02	3.482916e-01	1.716283e-01	2.472010e-02	7.035837e-02	6.787200e-01	4.700124e-02	6.144429e-02	1.177560e-01	1.694943e-01	2.265351e-01	9.038397e-02	7.247821e-02	1.787808e-01	2.623276e-01	2.405885e-01	5.799624e-01	9.792067e-03	4.675339e-02	9.111436e-02	3.178929e-02	2.575828e-01	2.162903e-01	2.780895e-01	2.480374e-01
1210000	-3.790761e+04	3.640505e+02	1.936681e+00	1.297237e-01	1.678752e-01	8.830868e-02	3.768539e-02	5.412304e-01	3.517673e-02	8.634242e-02	1.853076e-01	1.336465e-01	2.684071e-02	5.318303e-01	3.603244e-02	2.247698e-01	2.432267e-01	2.858144e-02	7.495331e-02	2.473125e-01	1.811563e-01	1.119204e-01	2.454707e-01	7.871301e-02	6.926519e-02	2.849647e-01	2.096661e-01	3.016707e-01	2.154811e-03	2.964669e-01	1.992224e-03	2.247177e-01	1.729977e-01	1.703426e-01	1.866781e-01	1.032405e-01	4.025634e-02	1.959261e-01	3.035564e-01	4.179042e-01	2.410258e-01	1.332549e-01	1.336755e-02	1.580680e-01	3.637951e-02	2.621523e-01	2.222170e-01	2.626176e-01	2.530131e-01
1215000	-3.788915e+04	3.607438e+02	1.956109e+00	1.033877e-01	1.661369e-01	5.984249e-02	6.512005e-02	5.537878e-01	5.172511e-02	7.799409e-02	1.905010e-01	1.256923e-01	3.405170e-02	5.273192e-01	4.444168e-02	2.435111e-01	2.307328e-01	2.657937e-02	6.115441e-02	2.633948e-01	1.746276e-01	1.217726e-01	3.215106e-01	4.959393e-02	1.176082e-01	2.304244e-01	1.590904e-01	7.537069e-02	6.467895e-02	5.974863e-01	6.941236e-02	5.066210e-02	1.423896e-01	1.816582e-01	1.686808e-01	1.033128e-01	6.727772e-02	2.131794e-01	2.658912e-01	5.862508e-01	2.339076e-01	6.237841e-02	9.719715e-03	8.282345e-02	2.492010e-02	2.665613e-01	2.082482e-01	2.678213e-01	2.573692e-01
1220000	-3.787138e+04	3.724874e+02	1.864023e+00	1.055252e-01	1.560429e-01	1.009913e-01	2.913997e-02	5.708279e-01	3.747282e-02	9.671544e-02	2.119640e-01	1.103993e-01	3.790666e-02	5.101924e-01	3.282222e-02	1.985756e-01	2.499878e-01	3.265952e-02	8.951110e-02	2.611577e-01	1.681083e-01	1.064370e-01	2.608645e-01	6.479536e-02	7.017875e-02	3.123434e-01	1.853810e-01	5.590270e-02	3.178252e-02	3.668046e-01	1.689842e-02	2.240119e-01	3.045998e-01	2.006119e-01	2.200338e-01	9.503924e-02	6.012091e-02	1.905245e-01	2.336697e-01	6.131420e-01	2.528112e-01	8.143118e-03	3.160396e-02	5.997483e-02	3.432482e-02	2.442060e-01	2.235599e-01	2.800552e-01	2.521788e-01
1225000	-3.790092e+04	3.766032e+02	1.834322e+00	1.320471e-01	1.527764e-01	9.449266e-02	3.320245e-02	5.456363e-01	4.184513e-02	8.031046e-02	1.811261e-01	1.227788e-01	3.435768e-02	5.325995e-01	4.882746e-02	2.295878e-01	2.508451e-01	3.394112e-02	7.855131e-02	2.566752e-01	1.503995e-01	1.611402e-01	2.369273e-01	5.981591e-02	6.468077e-02	2.879787e-01	1.894571e-01	6.503717e-02	9.450157e-03	7.322507e-01	2.927925e-02	7.035684e-02	9.362590e-02	1.847445e-01	2.134205e-01	9.192050e-02	5.575295e-02	2.088467e-01	2.453149e-01	5.813188e-01	1.443655e-01	3.553021e-02	1.869892e-02	1.996990e-01	2.038760e-02	2.545777e-01	2.237107e-01	2.747757e-01	2.469360e-01
1230000	-3.790293e+04	3.752762e+02	1.841544e+00	1.103997e-01	1.564164e-01	9.086902e-02	3.113635e-02	5.592596e-01	5.191890e-02	6.480188e-02	1.770044e-01	1.357895e-01	3.464664e-02	5.374385e-01	5.031903e-02	2.084916e-01	2.621897e-01	3.190478e-02	7.720871e-02	2.488385e-01	1.713667e-01	1.102547e-01	2.317507e-01	6.018463e-02	5.945483e-02	3.051650e-01	2.331902e-01	7.847372e-02	8.071645e-02	5.318443e-01	7.979962e-02	7.254079e-02	1.566251e-01	1.413828e-01	2.066881e-01	7.295040e-02	1.054102e-01	1.346226e-01	3.389459e-01	3.176547e-01	3.614747e-01	7.336704e-02	2.167055e-02	2.138849e-01	1.194815e-02	2.512742e-01	2.072020e-01	2.807233e-01	2.608006e-01
1235000	-3.787473e+04	3.732616e+02	1.847591e+00	9.751676e-02	1.885261e-01	9.874361e-02	5.782847e-02	5.120779e-01	4.530717e-02	8.469700e-02	1.957969e-01	1.329060e-01	2.632750e-02	5.076650e-01	5.260759e-02	2.242443e-01	2.600544e-01	3.443053e-02	8.111114e-02	2.420725e-01	1.580871e-01	1.090535e-01	2.040662e-01	6.073960e-02	8.204330e-02	3.506170e-01	1.934804e-01	5.494113e-02	6.928425e-02	6.518908e-01	3.578251e-02	1.152089e-01	7.289248e-02	1.813703e-01	2.427006e-01	8.998735e-02	5.951989e-02	1.655290e-01	2.608928e-01	1.881770e-01	3.192846e-01	5.215397e-02	1.281192e-01	2.612466e-01	5.101866e-02	2.456952e-01	2.214958e-01	2.688508e-01	2.639582e-01
1240000	-3.789081e+04	3.639045e+02	1.931105e+00	1.396897e-01	1.600096e-01	8.872220e-02	3.338364e-02	5.222584e-01	5.593640e-02	9.012859e-02	1.974574e-01	1.224568e-01	3.441615e-02	5.223724e-01	3.316874e-02	2.374412e-01	2.603635e-01	2.969135e-02	6.931939e-02	2.413049e-01	1.618797e-01	1.526748e-01	2.377279e-01	4.133605e-02	9.355817e-02	3.178986e-01	1.568044e-01	5.258795e-02	7.899802e-03	6.903511e-01	4.597426e-02	7.076822e-02	1.324187e-01	1.902393e-01	1.909541e-01	8.728521e-02	8.026551e-02	2.171139e-01	2.341420e-01	2.756960e-01	3.238618e-01	7.308854e-03	1.064743e-01	2.206784e-01	6.598062e-02	2.436745e-01	2.266872e-01	2.702310e-01	2.594073e-01
1245000	-3.788660e+04	3.685282e+02	1.905525e+00	1.337755e-01	1.641827e-01	8.295387e-02	4.726352e-02	5.212561e-01	5.056838e-02	7.917237e-02	1.916762e-01	1.505967e-01	3.847387e-02	5.127213e-01	2.735957e-02	2.294255e-01	2.523144e-01	3.033730e-02	6.975363e-02	2.478215e-01	1.703476e-01	1.474829e-01	2.300883e-01	5.165186e-02	7.330826e-02	3.135714e-01	1.838973e-01	1.034831e-01	1.967987e-01	2.967418e-01	1.197129e-01	1.806129e-01	1.026506e-01	1.846353e-01	2.120834e-01	7.596157e-02	9.397461e-02	1.695994e-01	2.637457e-01	2.768989e-01	3.085928e-01	9.190944e-03	1.267734e-01	1.636408e-01	1.149031e-01	2.481533e-01	2.216056e-01	2.534076e-01	2.768336e-01
1250000	-3.787757e+04	3.680674e+02	1.907645e+00	1.081015e-01	1.764579e-01	8.144118e-02	5.409362e-02	5.449248e-01	3.498096e-02	8.098584e-02	1.785568e-01	1.355406e-01	2.809372e-02	5.437095e-01	3.311356e-02	2.296513e-01	2.538726e-01	3.019445e-02	7.812637e-02	2.368706e-01	1.712847e-01	1.787867e-01	2.418880e-01	5.381917e-02	5.278288e-02	3.239981e-01	1.487251e-01	4.696456e-02	5.719976e-02	4.584292e-01	2.473086e-01	8.202477e-02	1.080731e-01	1.620669e-01	1.878297e-01	1.072943e-01	9.056718e-02	1.842061e-01	2.680358e-01	4.572019e-01	2.543282e-01	7.020548e-03	6.862828e-02	1.902515e-01	2.256953e-02	2.497300e-01	2.188482e-01	2.631289e-01	2.682928e-01
1255000	-3.788410e+04	3.627321e+02	1.939848e+00	9.194444e-02	1.787277e-01	1.001931e-01	3.390077e-02	5.420861e-01	5.314799e-02	7.483935e-02	1.870243e-01	1.037235e-01	3.843795e-02	5.512325e-01	4.474241e-02	2.122108e-01	2.509511e-01	2.766770e-02	6.027801e-02	2.574616e-01	1.914308e-01	1.238323e-01	2.583451e-01	8.781671e-02	4.860359e-02	3.004997e-01	1.809026e-01	2.760861e-01	2.863355e-02	4.880793e-01	3.503995e-02	6.706829e-02	1.050927e-01	1.889833e-01	2.117547e-01	8.546724e-02	9.854132e-02	1.719681e-01	2.432855e-01	2.653152e-01	3.392528e-01	9.597030e-02	2.605359e-02	2.553887e-01	1.801943e-02	2.456491e-01	2.332630e-01	2.696291e-01	2.514589e-01
1260000	-3.788385e+04	3.675284e+02	1.901024e+00	1.011247e-01	1.433015e-01	1.055706e-01	4.597420e-02	5.584568e-01	4.557223e-02	8.983100e-02	2.117664e-01	1.224694e-01	3.109427e-02	4.999840e-01	4.485504e-02	2.326560e-01	2.642046e-01	2.679554e-02	8.229511e-02	2.208645e-01	1.731843e-01	1.504306e-01	2.068710e-01	6.996196e-02	2.814790e-02	3.590867e-01	1.855018e-01	1.003132e-01	8.092810e-02	5.518511e-01	4.448608e-02	1.182424e-01	1.041791e-01	1.645282e-01	1.902046e-01	1.092758e-01	1.041798e-01	1.910173e-01	2.407944e-01	1.613859e-01	5.033471e-01	8.059737e-04	4.307404e-02	1.337112e-01	1.576758e-01	2.442115e-01	2.203830e-01	2.770399e-01	2.583657e-01
1265000	-3.786011e+04	3.712800e+02	1.876694e+00	1.408942e-01	1.778449e-01	1.057670e-01	4.303971e-02	4.743376e-01	5.811659e-02	8.441226e-02	2.042963e-01	1.376279e-01	3.991523e-02	4.971630e-01	3.658531e-02	2.310732e-01	2.482398e-01	2.801183e-02	6.927224e-02	2.537414e-01	1.696615e-01	1.534540e-01	2.531098e-01	6.161996e-02	4.634547e-02	2.821735e-01	2.032973e-01	3.279469e-02	6.772182e-02	4.626467e-01	9.467036e-02	8.312204e-02	2.590444e-01	1.389351e-01	2.493748e-01	8.058309e-02	8.671333e-02	1.707411e-01	2.736526e-01	6.195411e-01	1.007485e-01	8.031837e-02	7.043266e-02	1.047868e-01	2.417255e-02	2.547741e-01	2.187709e-01	2.703658e-01	2.560891e-01
1270000	-3.787755e+04	3.584494e+02	1.996083e+00	1.034147e-01	1.584554e-01	9.791018e-02	5.163562e-02	5.519580e-01	3.662612e-02	7.471000e-02	1.897225e-01	1.280503e-01	3.634004e-02	5.289525e-01	4.222471e-02	2.260033e-01	2.691793e-01	2.981393e-02	6.198975e-02	2.447215e-01	1.682922e-01	1.555318e-01	2.165200e-01	8.278940e-02	1.031192e-01	2.930447e-01	1.489949e-01	5.208101e-02	6.698460e-02	3.681602e-01	3.749398e-02	1.198303e-01	3.554500e-01	1.574749e-01	1.941401e-01	9.900353e-02	5.928878e-02	1.727764e-01	3.173163e-01	2.836148e-01	5.518457e-01	1.206180e-02	6.385076e-02	6.971084e-02	1.891603e-02	2.341831e-01	2.326967e-01	2.751634e-01	2.579568e-01
1275000	-3.789777e+04	3.811379e+02	1.777859e+00	9.560829e-02	1.484225e-01	1.126688e-01	5.674929e-02	5.302062e-01	5.634495e-02	7.764435e-02	2.139293e-01	1.290099e-01	3.383317e-02	5.030106e-01	4.257268e-02	2.152151e-01	2.537291e-01	3.587569e-02	7.276811e-02	2.580334e-01	1.643786e-01	1.526963e-01	2.299546e-01	7.219648e-02	7.531896e-02	3.329482e-01	1.368855e-01	8.031342e-02	4.366572e-03	3.981740e-01	2.771600e-02	2.972785e-01	1.921516e-01	1.755818e-01	1.742252e-01	8.655472e-02	1.467775e-01	1.887781e-01	2.280826e-01	3.835610e-01	4.231860e-01	1.018849e-02	5.360232e-02	1.228748e-01	6.587408e-03	2.383524e-01	2.234866e-01	2.853030e-01	2.528580e-01
1280000	-3.787682e+04	3.637488e+02	1.943699e+00	9.451475e-02	1.869643e-01	1.251935e-01	3.374246e-02	5.105686e-01	4.901635e-02	8.187682e-02	2.206018e-01	1.275070e-01	2.963395e-02	4.972067e-01	4.317364e-02	2.120395e-01	2.709602e-01	2.452476e-02	6.731207e-02	2.493735e-01	1.757899e-01	1.877027e-01	2.205345e-01	5.383315e-02	7.645071e-02	2.916747e-01	1.698042e-01	9.753074e-03	2.264297e-02	6.853115e-01	3.580292e-02	5.302415e-02	1.934654e-01	1.368443e-01	1.807920e-01	9.404941e-02	1.072548e-01	1.652447e-01	3.158148e-01	2.473870e-01	4.892058e-01	2.983867e-02	5.886054e-02	9.855851e-02	7.614953e-02	2.299450e-01	2.405998e-01	2.804923e-01	2.489629e-01
1285000	-3.787314e+04	3.789378e+02	1.799073e+00	1.013829e-01	2.034540e-01	9.136647e-02	4.709512e-02	5.094221e-01	4.727947e-02	6.494389e-02	1.930806e-01	1.307520e-01	3.160674e-02	5.417869e-01	3.782989e-02	2.116050e-01	2.853190e-01	3.328269e-02	7.010854e-02	2.378859e-01	1.617988e-01	1.544233e-01	2.209652e-01	4.530769e-02	7.430896e-02	3.588189e-01	1.461759e-01	2.521541e-02	2.225399e-01	6.933679e-01	3.513667e-03	1.778036e-02	3.758275e-02	1.795031e-01	2.027488e-01	9.601999e-02	6.278730e-02	1.908546e-01	2.680862e-01	5.330975e-01	2.109362e-01	2.068663e-02	8.783640e-02	1.128653e-01	3.457801e-02	2.323387e-01	2.162151e-01	2.873602e-01	2.640860e-01
1290000	-3.786981e+04	3.758758e+02	1.829982e+00	1.101036e-01	1.414389e-01	7.154401e-02	4.399981e-02	5.805742e-01	5.233951e-02	8.178563e-02	2.038394e-01	1.258229e-01	3.690776e-02	5.131321e-01	3.851221e-02	2.171944e-01	2.680563e-01	2.644973e-02	5.104597e-02	2.510201e-01	1.862336e-01	1.102396e-01	2.519897e-01	5.149954e-02	8.324405e-02	3.255832e-01	1.774438e-01	3.796809e-02	7.858228e-03	5.123845e-01	4.616305e-02	4.405532e-02	3.515708e-01	2.062842e-01	2.070781e-01	8.373822e-02	7.486744e-02	1.794986e-01	2.485334e-01	4.729419e-01	2.264894e-01	4.763427e-02	6.026114e-02	1.215761e-01	7.109722e-02	2.590996e-01	2.099113e-01	2.732130e-01	2.577762e-01
1295000	-3.786454e+04	3.808608e+02	1.789010e+00	1.495984e-01	1.486740e-01	6.480244e-02	5.294914e-02	5.390012e-01	4.497487e-02	6.028647e-02	1.845963e-01	1.462153e-01	3.014781e-02	5.403839e-01	3.837022e-02	2.172265e-01	2.586654e-01	3.005543e-02	7.107629e-02	2.444281e-01	1.785483e-01	1.250275e-01	2.586540e-01	6.214331e-02	4.517967e-02	3.150428e-01	1.939526e-01	5.938878e-03	1.566914e-02	3.454059e-01	2.336296e-02	4.077203e-02	5.688511e-01	1.856735e-01	2.184952e-01	9.117566e-02	9.113466e-02	1.677169e-01	2.458042e-01	3.719968e-01	2.754323e-01	6.610876e-02	5.036831e-02	2.194079e-01	1.668594e-02	2.507812e-01	2.026868e-01	2.754084e-01	2.711236e-01
1300000	-3.789045e+04	3.670297e+02	1.909878e+00	1.115409e-01	1.354330e-01	7.491452e-02	4.828165e-02	5.567819e-01	7.304807e-02	9.072437e-02	2.046231e-01	9.938827e-02	3.237284e-02	5.375304e-01	3.536107e-02	2.144324e-01	2.894867e-01	3.402990e-02	7.694588e-02	2.169758e-01	1.681294e-01	1.177173e-01	2.782257e-01	7.437676e-02	6.598013e-02	3.168446e-01	1.468555e-01	3.306553e-02	9.512382e-03	5.038486e-01	3.889795e-02	3.255108e-01	8.916470e-02	1.826423e-01	1.428822e-01	1.082960e-01	5.108577e-02	2.426981e-01	2.723956e-01	3.887623e-01	3.442520e-01	1.066292e-01	2.184043e-02	1.020148e-01	3.650133e-02	2.588216e-01	2.202013e-01	2.683321e-01	2.526450e-01
1305000	-3.790372e+04	3.689944e+02	1.903278e+00	1.154664e-01	1.722149e-01	8.381424e-02	4.248678e-02	5.524094e-01	3.360831e-02	7.942498e-02	2.170168e-01	1.192381e-01	3.671569e-02	5.143596e-01	3.324486e-02	2.125912e-01	2.620717e-01	3.103299e-02	7.544240e-02	2.451383e-01	1.737235e-01	9.484955e-02	2.372756e-01	8.894155e-02	4.160939e-02	3.626044e-01	1.747196e-01	1.282014e-01	5.767786e-02	4.440615e-01	9.843374e-02	7.800754e-02	1.936180e-01	1.689723e-01	2.190325e-01	9.693128e-02	7.445035e-02	1.916916e-01	2.489220e-01	3.523554e-01	2.035568e-01	3.074644e-02	5.574832e-02	2.587776e-01	9.881546e-02	2.459060e-01	2.018912e-01	2.915040e-01	2.606988e-01
1310000	-3.787455e+04	3.799974e+02	1.806761e+00	7.465633e-02	1.554432e-01	9.179733e-02	3.577436e-02	5.799590e-01	6.236972e-02	6.603372e-02	1.942922e-01	1.366292e-01	2.834648e-02	5.303313e-01	4.436710e-02	2.313679e-01	2.638760e-01	2.968376e-02	8.010831e-02	2.359889e-01	1.589752e-01	1.599778e-01	2.285277e-01	5.906650e-02	6.714164e-02	3.360575e-01	1.492289e-01	5.673159e-02	1.972983e-03	6.558553e-01	1.294622e-01	7.464113e-02	8.133684e-02	1.637643e-01	2.273882e-01	8.998952e-02	9.308098e-02	1.666628e-01	2.591142e-01	1.940621e-01	4.607535e-01	9.023627e-04	1.467936e-01	7.191693e-02	1.255715e-01	2.622485e-01	2.112314e-01	2.846265e-01	2.418936e-01
1315000	-3.788489e+04	3.752166e+02	1.838570e+00	1.086325e-01	1.295616e-01	8.722961e-02	4.780812e-02	5.779801e-01	4.878807e-02	6.578793e-02	2.007907e-01	1.312443e-01	3.838633e-02	5.156033e-01	4.818749e-02	2.369335e-01	2.718331e-01	2.729610e-02	4.119159e-02	2.499741e-01	1.727716e-01	1.067569e-01	2.388458e-01	7.468545e-02	9.088502e-02	3.089011e-01	1.799257e-01	6.176932e-03	1.137693e-01	4.668542e-01	2.974216e-02	8.299114e-02	3.004663e-01	1.897744e-01	2.169567e-01	9.315451e-02	5.385845e-02	1.842444e-01	2.620116e-01	2.449435e-01	4.805941e-01	6.883307e-02	9.152821e-02	5.934975e-02	5.475146e-02	2.578086e-01	2.062480e-01	2.759990e-01	2.599444e-01
1320000	-3.789180e+04	3.671734e+02	1.898562e+00	1.141312e-01	1.654897e-01	9.744945e-02	6.029673e-02	5.131598e-01	4.947309e-02	1.053342e-01	2.054326e-01	1.122796e-01	3.254171e-02	5.079098e-01	3.650208e-02	2.307553e-01	2.581375e-01	2.693795e-02	6.619529e-02	2.573408e-01	1.606332e-01	1.297437e-01	2.893946e-01	8.500017e-02	4.119361e-02	2.934974e-01	1.611705e-01	1.198939e-01	1.411581e-01	5.951398e-01	5.445511e-02	1.684717e-02	7.250596e-02	1.707298e-01	1.940767e-01	1.076104e-01	5.837941e-02	2.093655e-01	2.598381e-01	2.933154e-01	3.424566e-01	8.947478e-02	4.464886e-02	1.338230e-01	9.628136e-02	2.515834e-01	2.298619e-01	2.629547e-01	2.556001e-01
1325000	-3.787284e+04	3.604508e+02	1.968678e+00	1.264117e-01	1.708377e-01	9.971370e-02	3.726908e-02	5.192044e-01	4.656335e-02	6.924762e-02	1.950566e-01	1.131969e-01	3.204609e-02	5.460015e-01	4.445124e-02	2.080856e-01	2.444287e-01	3.017742e-02	6.287855e-02	2.616770e-01	1.927527e-01	1.175158e-01	2.720692e-01	4.676129e-02	6.053419e-02	3.482830e-01	1.548366e-01	2.964418e-02	3.147485e-01	5.622918e-01	2.063240e-02	4.155656e-02	3.112649e-02	1.427577e-01	2.416290e-01	8.512362e-02	9.518105e-02	1.625310e-01	2.727776e-01	3.164076e-01	3.967299e-01	1.143333e-01	1.097742e-02	1.111403e-01	5.041147e-02	2.442065e-01	2.137868e-01	2.838037e-01	2.582030e-01
1330000	-3.786972e+04	3.733168e+02	1.848079e+00	1.025538e-01	1.737322e-01	8.433100e-02	3.785314e-02	5.585708e-01	4.295908e-02	5.905076e-02	2.103753e-01	1.475302e-01	3.167409e-02	5.079485e-01	4.342113e-02	2.216776e-01	2.803187e-01	2.550522e-02	5.503732e-02	2.378408e-01	1.796203e-01	1.186293e-01	2.212975e-01	5.990518e-02	1.027508e-01	3.080674e-01	1.893499e-01	1.514966e-03	1.402833e-01	6.823243e-01	2.957276e-02	6.680470e-02	7.949999e-02	1.690238e-01	1.911608e-01	9.607364e-02	7.013979e-02	1.985317e-01	2.750703e-01	4.145988e-01	3.128709e-01	3.991286e-02	9.859073e-02	7.475036e-02	5.927631e-02	2.473652e-01	2.205083e-01	2.706718e-01	2.614546e-01
1335000	-3.788844e+04	3.743786e+02	1.848539e+00	1.399554e-01	1.899589e-01	8.211156e-02	4.181490e-02	5.024996e-01	4.365967e-02	8.089676e-02	2.078348e-01	1.564875e-01	3.151148e-02	4.911699e-01	3.209962e-02	2.608986e-01	2.409732e-01	3.303660e-02	8.067502e-02	2.395046e-01	1.449119e-01	1.118156e-01	3.091485e-01	5.770975e-02	6.090342e-02	2.654135e-01	1.950093e-01	6.001837e-03	9.739427e-02	6.909411e-01	4.818871e-02	9.986551e-02	5.760859e-02	1.728628e-01	1.815770e-01	8.225865e-02	6.514829e-02	1.765406e-01	3.216127e-01	3.735766e-01	3.323497e-01	9.393348e-02	2.282858e-02	9.921374e-02	7.809789e-02	2.385629e-01	2.208041e-01	2.635701e-01	2.770629e-01
1340000	-3.791466e+04	3.857662e+02	1.754791e+00	1.394104e-01	1.671705e-01	8.126664e-02	3.411679e-02	5.345835e-01	4.345226e-02	8.360328e-02	1.823379e-01	1.345841e-01	2.692392e-02	5.292627e-01	4.328802e-02	2.216315e-01	2.716408e-01	3.261144e-02	7.093686e-02	2.358112e-01	1.673682e-01	1.150850e-01	1.967603e-01	5.814994e-02	6.380385e-02	4.358567e-01	1.303443e-01	3.947329e-02	1.450232e-02	5.608425e-01	5.104875e-02	1.132168e-01	2.209163e-01	1.886094e-01	1.534445e-01	1.329266e-01	7.013703e-02	2.135890e-01	2.412934e-01	3.286886e-01	2.014358e-01	1.295502e-01	1.930689e-02	2.525005e-01	6.851791e-02	2.551627e-01	2.092952e-01	2.666588e-01	2.688833e-01
1345000	-3.787511e+04	3.696900e+02	1.889506e+00	1.247656e-01	1.467175e-01	6.971460e-02	3.498351e-02	5.712014e-01	5.261745e-02	8.454586e-02	1.907269e-01	1.015435e-01	4.257870e-02	5.386189e-01	4.198621e-02	2.260379e-01	2.701171e-01	2.964508e-02	6.747564e-02	2.435411e-01	1.631832e-01	1.008296e-01	2.361523e-01	9.126989e-02	4.943375e-02	3.486248e-01	1.736896e-01	4.411623e-02	4.670896e-02	5.175767e-01	2.275713e-02	7.698255e-02	2.918584e-01	1.698771e-01	1.798378e-01	8.451051e-02	1.004032e-01	1.913663e-01	2.740051e-01	4.225612e-01	2.091717e-01	1.912959e-02	1.294539e-01	1.956793e-01	2.400432e-02	2.655739e-01	2.111916e-01	2.757839e-01	2.474505e-01
1350000	-3.788302e+04	3.727491e+02	1.846938e+00	1.012073e-01	1.897363e-01	9.342071e-02	2.311806e-02	5.227872e-01	6.973045e-02	7.392368e-02	2.162548e-01	1.491850e-01	3.268038e-02	4.836322e-01	4.432398e-02	2.174051e-01	2.552563e-01	2.947866e-02	6.257665e-02	2.616184e-01	1.736650e-01	8.526899e-02	2.803431e-01	8.104274e-02	6.033207e-02	3.163168e-01	1.766963e-01	7.534440e-03	6.715480e-02	4.912947e-01	9.879181e-03	9.002188e-02	3.341150e-01	1.807022e-01	1.661264e-01	9.020326e-02	6.411620e-02	2.203487e-01	2.785032e-01	5.345915e-01	2.361237e-01	6.569940e-03	5.825977e-02	1.030442e-01	6.141086e-02	2.663223e-01	2.239872e-01	2.606701e-01	2.490204e-01
1355000	-3.788416e+04	3.719613e+02	1.875548e+00	1.160077e-01	1.760383e-01	7.930687e-02	4.687297e-02	5.207227e-01	6.105146e-02	8.035202e-02	2.088421e-01	1.080828e-01	3.959706e-02	5.225139e-01	4.061211e-02	2.258440e-01	2.310389e-01	2.920305e-02	6.242485e-02	2.733702e-01	1.781189e-01	1.041602e-01	2.450910e-01	7.297328e-02	6.684511e-02	2.925499e-01	2.183805e-01	2.902461e-02	1.307628e-01	6.465556e-01	1.133420e-02	4.567104e-02	1.366517e-01	1.890129e-01	1.762830e-01	7.536763e-02	8.274976e-02	2.122893e-01	2.642974e-01	3.268457e-01	3.258714e-01	3.620226e-02	4.102016e-02	1.335032e-01	1.365572e-01	2.599606e-01	2.147819e-01	2.670162e-01	2.582413e-01
1360000	-3.787742e+04	3.729012e+02	1.865458e+00	1.011037e-01	1.589264e-01	7.752820e-02	4.941672e-02	5.622232e-01	5.080181e-02	6.069568e-02	1.897418e-01	1.390310e-01	3.667911e-02	5.227969e-01	5.105550e-02	2.256230e-01	2.674903e-01	3.094696e-02	6.361742e-02	2.401782e-01	1.721441e-01	1.156174e-01	2.437723e-01	7.223314e-02	4.182242e-02	3.513327e-01	1.752220e-01	6.379228e-02	1.196618e-02	4.677514e-01	1.349264e-01	9.722954e-02	2.243342e-01	1.834361e-01	2.030281e-01	8.140158e-02	9.039056e-02	1.688266e-01	2.729171e-01	3.689253e-01	2.907996e-01	3.772688e-02	6.659152e-02	2.065090e-01	2.944762e-02	2.500588e-01	2.149142e-01	2.872471e-01	2.477799e-01
1365000	-3.789030e+04	3.725222e+02	1.870638e+00	1.108326e-01	1.601797e-01	9.001912e-02	3.859295e-02	5.686407e-01	3.173500e-02	8.782582e-02	2.041076e-01	1.256514e-01	3.339458e-02	5.021977e-01	4.682287e-02	2.491582e-01	2.390188e-01	2.743827e-02	5.803044e-02	2.494668e-01	1.768874e-01	1.215417e-01	2.302941e-01	7.915327e-02	8.046108e-02	3.344036e-01	1.541462e-01	1.600560e-02	5.734945e-02	6.112500e-01	1.327269e-01	1.298154e-01	5.285271e-02	2.055823e-01	1.810738e-01	8.691955e-02	6.313271e-02	1.966151e-01	2.666764e-01	5.013263e-01	2.418500e-01	3.693898e-03	1.106779e-01	7.306834e-02	6.938353e-02	2.565353e-01	1.901830e-01	2.829938e-01	2.702878e-01
1370000	-3.789651e+04	3.719862e+02	1.852629e+00	1.287921e-01	1.638337e-01	8.253864e-02	4.920283e-02	5.223837e-01	5.324904e-02	8.011287e-02	2.105427e-01	1.093893e-01	3.194470e-02	5.308306e-01	3.717984e-02	2.205525e-01	2.433737e-01	2.796412e-02	7.589732e-02	2.593377e-01	1.728747e-01	1.207731e-01	2.314981e-01	5.472505e-02	8.119400e-02	3.536393e-01	1.581704e-01	9.590165e-02	7.018421e-02	3.812313e-01	3.963317e-02	1.796633e-01	2.333864e-01	1.670467e-01	2.259562e-01	1.030531e-01	3.987533e-02	1.748164e-01	2.892522e-01	3.080538e-01	3.201888e-01	2.601151e-02	1.173026e-01	1.757500e-01	5.269333e-02	2.614906e-01	2.253365e-01	2.601837e-01	2.529892e-01
1375000	-3.789979e+04	3.731681e+02	1.860270e+00	1.284518e-01	1.251341e-01	8.027283e-02	5.904379e-02	5.548334e-01	5.226413e-02	8.199367e-02	2.185939e-01	1.005670e-01	4.049590e-02	5.251878e-01	3.316172e-02	2.212541e-01	2.551486e-01	3.685756e-02	6.657720e-02	2.460799e-01	1.740826e-01	1.590795e-01	1.910842e-01	6.841527e-02	3.934094e-02	3.343377e-01	2.077424e-01	3.000398e-01	7.059037e-02	3.395695e-01	5.027269e-02	1.035246e-01	1.360031e-01	1.944188e-01	1.540845e-01	1.214257e-01	6.209176e-02	1.954389e-01	2.725404e-01	1.699962e-01	4.702282e-01	9.554696e-02	1.920716e-02	2.282200e-01	1.680148e-02	2.559584e-01	2.213414e-01	2.666960e-01	2.560042e-01
1380000	-3.789131e+04	3.694631e+02	1.877074e+00	1.121990e-01	1.415875e-01	9.603591e-02	3.570355e-02	5.802841e-01	3.418987e-02	7.867495e-02	2.267617e-01	1.379751e-01	2.797942e-02	4.949115e-01	3.369735e-02	2.427593e-01	2.578188e-01	2.850522e-02	6.473963e-02	2.362935e-01	1.698836e-01	1.412932e-01	2.052801e-01	9.164104e-02	6.504026e-02	3.372837e-01	1.594617e-01	2.456279e-01	4.684993e-03	4.420718e-01	6.032537e-02	8.953080e-02	1.577592e-01	1.934672e-01	1.730185e-01	1.015206e-01	5.144963e-02	2.347488e-01	2.457953e-01	4.116429e-01	2.397779e-01	4.648296e-02	5.065848e-02	2.030068e-01	4.843091e-02	2.333871e-01	2.240010e-01	2.805695e-01	2.620424e-01
1385000	-3.789756e+04	3.792249e+02	1.805160e+00	1.042299e-01	1.367709e-01	7.677366e-02	6.467437e-02	5.770677e-01	4.048355e-02	7.122323e-02	2.006244e-01	1.277304e-01	2.974150e-02	5.372256e-01	3.345475e-02	2.144515e-01	2.436440e-01	3.442833e-02	6.347906e-02	2.565679e-01	1.874292e-01	1.312943e-01	2.557556e-01	6.024142e-02	5.650194e-02	3.387804e-01	1.574263e-01	3.508170e-02	6.908962e-02	5.068706e-01	3.356691e-02	4.544156e-02	3.099496e-01	1.916447e-01	2.070768e-01	1.066151e-01	6.455651e-02	1.954684e-01	2.346384e-01	4.970975e-01	2.216999e-01	1.338785e-02	1.620823e-02	2.299414e-01	2.166512e-02	2.586570e-01	2.167475e-01	2.536990e-01	2.708964e-01
1390000	-3.788722e+04	3.764279e+02	1.837284e+00	9.377884e-02	2.000377e-01	8.876061e-02	5.833425e-02	5.209564e-01	3.813219e-02	8.696632e-02	1.899539e-01	1.122787e-01	2.722663e-02	5.420493e-01	4.152519e-02	2.269081e-01	2.774845e-01	2.753786e-02	7.183842e-02	2.409712e-01	1.552600e-01	1.160222e-01	2.336371e-01	6.540694e-02	9.001084e-02	3.418941e-01	1.530288e-01	3.026329e-02	3.062265e-01	3.554520e-01	1.349037e-01	8.750056e-02	8.565402e-02	1.378117e-01	2.209146e-01	7.572783e-02	1.056211e-01	1.719186e-01	2.880062e-01	4.659297e-01	2.558495e-01	1.708184e-02	4.431639e-02	1.672058e-01	4.961670e-02	2.307963e-01	2.183146e-01	2.727557e-01	2.781333e-01
1395000	-3.788978e+04	3.701090e+02	1.885593e+00	1.171431e-01	1.752968e-01	7.594461e-02	4.350191e-02	5.425918e-01	4.552171e-02	8.538845e-02	1.813654e-01	1.140193e-01	3.377832e-02	5.444703e-01	4.097824e-02	2.360535e-01	2.396729e-01	2.869834e-02	8.016186e-02	2.513589e-01	1.640545e-01	9.943533e-02	2.088379e-01	1.001192e-01	5.787320e-02	3.176057e-01	2.161287e-01	7.851558e-02	2.908169e-01	2.757352e-01	4.937428e-02	6.749311e-02	2.380649e-01	1.844901e-01	1.838667e-01	7.736088e-02	7.117852e-02	1.949394e-01	2.881643e-01	4.695771e-01	2.757115e-01	3.132262e-02	9.723855e-02	1.177785e-01	8.371739e-03	2.414169e-01	2.325244e-01	2.622810e-01	2.637776e-01
1400000	-3.788022e+04	3.490296e+02	2.068288e+00	1.249453e-01	1.641924e-01	8.847517e-02	4.816996e-02	5.362740e-01	3.794316e-02	8.654790e-02	1.879905e-01	1.229032e-01	3.120982e-02	5.329953e-01	3.835333e-02	2.048564e-01	2.675317e-01	2.459425e-02	7.560534e-02	2.509235e-01	1.764888e-01	1.534678e-01	2.047718e-01	4.140010e-02	6.729391e-02	3.386262e-01	1.944403e-01	9.062365e-02	1.486197e-01	4.137104e-01	1.377660e-01	5.577532e-02	1.535049e-01	1.562723e-01	2.023176e-01	8.871197e-02	8.661826e-02	1.873225e-01	2.787574e-01	4.332880e-01	3.391945e-01	1.009254e-02	2.692258e-02	7.800485e-02	1.124976e-01	2.428979e-01	2.248056e-01	2.820145e-01	2.502820e-01
1405000	-3.788717e+04	3.814453e+02	1.790573e+00	1.052327e-01	1.400511e-01	1.114477e-01	3.258225e-02	5.576113e-01	5.307505e-02	8.485619e-02	1.997489e-01	1.183304e-01	2.575045e-02	5.300559e-01	4.125816e-02	2.269139e-01	2.647437e-01	2.821388e-02	6.510572e-02	2.314745e-01	1.835483e-01	1.304145e-01	2.985351e-01	6.688245e-02	6.094637e-02	2.587698e-01	1.844518e-01	5.437757e-02	3.548494e-02	5.915439e-01	1.292138e-01	9.221561e-02	9.716412e-02	1.862525e-01	1.744441e-01	1.106203e-01	7.884862e-02	2.164448e-01	2.333896e-01	2.633084e-01	3.635525e-01	8.626667e-02	1.187720e-02	9.923594e-02	1.757593e-01	2.513553e-01	2.146659e-01	2.668766e-01	2.671022e-01
1410000	-3.788389e+04	3.800510e+02	1.772561e+00	1.362952e-01	1.712302e-01	7.992628e-02	3.611721e-02	5.305734e-01	4.585771e-02	8.293724e-02	1.967113e-01	1.141831e-01	3.256003e-02	5.332724e-01	4.033588e-02	2.223123e-01	2.588474e-01	3.101450e-02	6.013427e-02	2.658713e-01	1.618202e-01	1.326787e-01	2.202966e-01	5.721324e-02	1.349085e-01	3.136498e-01	1.412532e-01	1.941102e-01	9.090326e-02	4.840818e-01	5.420357e-02	9.135637e-02	8.534487e-02	2.051136e-01	1.576430e-01	7.794121e-02	8.944880e-02	2.159911e-01	2.538623e-01	4.327909e-01	2.829389e-01	5.162102e-02	4.552882e-02	1.765829e-01	1.053749e-02	2.340949e-01	2.153844e-01	2.836084e-01	2.669123e-01
1415000	-3.788933e+04	3.795656e+02	1.791118e+00	1.090812e-01	1.517144e-01	6.982231e-02	4.168365e-02	5.749660e-01	5.273234e-02	7.974326e-02	2.024143e-01	1.158173e-01	4.089851e-02	5.146213e-01	4.650534e-02	2.359765e-01	2.324638e-01	2.927448e-02	6.754683e-02	2.800580e-01	1.546804e-01	1.061335e-01	2.451227e-01	7.614128e-02	6.580447e-02	3.418843e-01	1.649138e-01	1.226153e-01	1.481022e-01	5.559742e-01	5.124751e-02	8.410908e-02	3.795173e-02	2.151429e-01	1.772152e-01	1.137236e-01	7.956502e-02	2.053529e-01	2.090003e-01	2.275151e-01	3.632086e-01	4.382049e-02	3.267525e-02	2.003473e-01	1.324332e-01	2.503483e-01	2.126113e-01	2.779789e-01	2.590616e-01
1420000	-3.788667e+04	3.703934e+02	1.869446e+00	9.288222e-02	1.877344e-01	8.746203e-02	4.547076e-02	5.418360e-01	4.461455e-02	7.863882e-02	2.081215e-01	1.220652e-01	3.138547e-02	5.264045e-01	3.338449e-02	1.996407e-01	2.843876e-01	2.733134e-02	6.988055e-02	2.396599e-01	1.790999e-01	1.382564e-01	3.040329e-01	6.289180e-02	4.100756e-02	3.187342e-01	1.350772e-01	1.124234e-01	2.805111e-01	2.262958e-01	5.103797e-02	6.274476e-02	2.669869e-01	1.879811e-01	1.846844e-01	1.050689e-01	5.112832e-02	2.323410e-01	2.387962e-01	4.040261e-01	1.603245e-01	6.571985e-02	7.125174e-03	3.326629e-01	3.014147e-02	2.578029e-01	2.280851e-01	2.656811e-01	2.484309e-01
1425000	-3.786861e+04	3.742715e+02	1.840636e+00	9.616661e-02	1.437928e-01	8.254967e-02	4.511533e-02	5.891265e-01	4.324904e-02	6.292109e-02	1.984397e-01	1.255958e-01	2.959495e-02	5.353482e-01	4.810028e-02	2.291386e-01	2.649035e-01	2.592453e-02	6.439545e-02	2.464439e-01	1.691940e-01	1.310899e-01	2.196782e-01	8.164016e-02	5.858225e-02	3.818856e-01	1.271238e-01	4.219370e-02	5.357175e-01	2.223542e-01	2.711186e-03	6.938122e-02	1.276423e-01	1.695683e-01	1.976965e-01	8.814472e-02	9.155815e-02	1.969055e-01	2.561269e-01	2.859377e-01	2.060936e-01	2.900031e-02	9.817850e-02	3.765791e-01	4.210775e-03	2.517163e-01	2.272083e-01	2.690815e-01	2.519940e-01
1430000	-3.787863e+04	3.724083e+02	1.864702e+00	1.162402e-01	1.511618e-01	8.199366e-02	3.129933e-02	5.601492e-01	5.915573e-02	7.723381e-02	1.867327e-01	1.221706e-01	3.118356e-02	5.456541e-01	3.702526e-02	2.567881e-01	2.619705e-01	3.112872e-02	5.290411e-02	2.418719e-01	1.553367e-01	1.207650e-01	2.108285e-01	7.851004e-02	8.229989e-02	3.232164e-01	1.843802e-01	1.278889e-02	3.225566e-01	4.452182e-01	4.829161e-02	9.636152e-02	7.478322e-02	1.709782e-01	1.791170e-01	1.018219e-01	1.288242e-01	1.776864e-01	2.415724e-01	4.618007e-01	3.039292e-01	6.419068e-02	5.017075e-02	6.218088e-02	5.772774e-02	2.600310e-01	2.092410e-01	2.639893e-01	2.667386e-01
1435000	-3.787387e+04	3.796560e+02	1.806467e+00	1.374063e-01	1.509420e-01	8.718974e-02	5.245051e-02	5.083443e-01	6.366714e-02	6.928748e-02	2.169172e-01	1.040227e-01	4.052393e-02	5.269731e-01	4.227565e-02	2.227432e-01	2.765973e-01	3.332138e-02	6.234501e-02	2.384625e-01	1.665306e-01	1.178358e-01	2.090790e-01	6.524663e-02	7.580241e-02	3.809770e-01	1.510592e-01	9.623261e-02	2.311154e-02	5.081545e-01	2.416518e-01	1.141514e-01	1.669818e-02	1.813864e-01	2.073479e-01	9.424406e-02	9.122505e-02	1.845407e-01	2.412560e-01	3.838740e-01	2.661373e-01	9.301647e-02	2.860747e-02	1.788755e-01	4.948932e-02	2.553311e-01	2.169529e-01	2.739153e-01	2.538008e-01
1440000	-3.788135e+04	3.646373e+02	1.933511e+00	1.204804e-01	1.608411e-01	8.185350e-02	3.855717e-02	5.588332e-01	3.943460e-02	9.607732e-02	2.032408e-01	1.209400e-01	3.007355e-02	5.024052e-01	4.726313e-02	2.373082e-01	2.701111e-01	3.264174e-02	7.017966e-02	2.444964e-01	1.452628e-01	1.077256e-01	2.588559e-01	6.161223e-02	4.933071e-02	3.424397e-01	1.800359e-01	3.686440e-02	5.310762e-03	5.742015e-01	8.619757e-02	1.348197e-01	1.626061e-01	1.841890e-01	2.381137e-01	9.612627e-02	3.987474e-02	2.158803e-01	2.258160e-01	4.605390e-01	2.118542e-01	2.692250e-02	6.627895e-02	2.248388e-01	9.566562e-03	2.608623e-01	2.112928e-01	2.624210e-01	2.654238e-01
1445000	-3.788478e+04	3.627781e+02	1.950120e+00	9.275874e-02	1.161392e-01	9.898851e-02	2.927483e-02	6.193875e-01	4.345125e-02	7.044222e-02	2.152351e-01	1.171827e-01	3.801986e-02	5.118876e-01	4.723260e-02	2.444077e-01	2.361372e-01	2.644096e-02	4.820981e-02	2.601142e-01	1.846902e-01	1.544961e-01	1.943959e-01	7.739064e-02	8.073616e-02	3.082154e-01	1.847658e-01	9.719698e-02	7.086789e-03	6.475372e-01	6.102953e-02	1.193741e-01	6.777543e-02	1.476974e-01	2.234004e-01	9.179267e-02	8.253531e-02	1.587368e-01	2.958374e-01	5.427978e-01	1.489919e-01	2.775121e-02	3.008070e-02	1.879792e-01	6.239924e-02	2.514121e-01	2.290292e-01	2.659755e-01	2.535833e-01
1450000	-3.788130e+04	3.731588e+02	1.861781e+00	1.048265e-01	1.816120e-01	9.828379e-02	3.918675e-02	5.173720e-01	5.871899e-02	8.564039e-02	1.957674e-01	1.016298e-01	3.364802e-02	5.454212e-01	3.789309e-02	2.370193e-01	2.632075e-01	3.452705e-02	5.174151e-02	2.509640e-01	1.625407e-01	1.997524e-01	2.004166e-01	4.896591e-02	5.736414e-02	3.338740e-01	1.596270e-01	4.871864e-02	4.282049e-02	6.836608e-01	2.326121e-02	1.393660e-01	6.217289e-02	1.610247e-01	1.928894e-01	1.044722e-01	5.604880e-02	1.857189e-01	2.998461e-01	4.030799e-01	2.282336e-01	4.488180e-02	3.106253e-02	1.780451e-01	1.146971e-01	2.554485e-01	2.151997e-01	2.865655e-01	2.427862e-01
1455000	-3.790197e+04	3.650190e+02	1.936152e+00	1.240454e-01	1.930184e-01	1.033423e-01	4.243906e-02	4.718502e-01	6.530457e-02	7.938652e-02	1.971430e-01	9.795481e-02	3.442037e-02	5.547956e-01	3.629967e-02	2.502754e-01	2.436427e-01	2.138510e-02	7.167926e-02	2.629985e-01	1.500191e-01	9.940415e-02	2.872153e-01	6.095251e-02	6.433777e-02	3.158346e-01	1.722557e-01	8.377565e-02	7.798172e-02	5.706794e-01	1.288346e-01	2.490755e-02	1.138211e-01	1.676486e-01	2.417172e-01	8.749040e-02	6.880803e-02	1.624705e-01	2.718652e-01	5.181161e-01	2.528951e-01	1.047718e-02	4.207456e-02	1.515299e-01	2.490711e-02	2.383280e-01	2.249309e-01	2.624806e-01	2.742605e-01
1460000	-3.789016e+04	3.770396e+02	1.825989e+00	1.374323e-01	1.563270e-01	6.541130e-02	4.284079e-02	5.601876e-01	3.780096e-02	6.715116e-02	1.961035e-01	1.253230e-01	3.107932e-02	5.357374e-01	4.460562e-02	2.261505e-01	2.828957e-01	2.364744e-02	7.873671e-02	2.220723e-01	1.664973e-01	1.913073e-01	2.516749e-01	6.887439e-02	9.034724e-02	2.604225e-01	1.373738e-01	1.437344e-01	3.478419e-02	5.020199e-01	3.753778e-02	7.282159e-02	2.091021e-01	1.609794e-01	2.378095e-01	9.568018e-02	6.612471e-02	1.675754e-01	2.718307e-01	4.541819e-01	3.429920e-01	6.524072e-03	5.648925e-02	1.285328e-01	1.127997e-02	2.673787e-01	2.047362e-01	2.724573e-01	2.554278e-01
1465000	-3.789083e+04	3.771935e+02	1.822270e+00	8.417688e-02	1.364347e-01	9.017552e-02	3.931477e-02	5.999553e-01	4.994282e-02	1.019990e-01	2.031757e-01	1.335556e-01	3.365387e-02	4.878475e-01	3.976827e-02	2.192247e-01	2.694044e-01	2.465232e-02	7.199092e-02	2.398949e-01	1.748328e-01	1.215515e-01	2.266342e-01	4.588814e-02	1.036255e-01	2.795402e-01	2.227604e-01	4.518593e-02	1.016077e-01	7.304706e-01	5.582536e-03	5.785249e-02	5.930068e-02	2.220165e-01	1.800771e-01	9.389360e-02	7.377716e-02	2.040627e-01	2.261729e-01	3.705789e-01	3.739564e-01	8.738553e-02	3.072239e-02	1.291707e-01	8.186035e-03	2.473255e-01	2.059514e-01	2.984541e-01	2.482690e-01
1470000	-3.788758e+04	3.728121e+02	1.860138e+00	1.314468e-01	1.446246e-01	9.863031e-02	3.135231e-02	5.505736e-01	4.337246e-02	6.661415e-02	1.937184e-01	1.401103e-01	3.869043e-02	5.175341e-01	4.333257e-02	2.255901e-01	2.572264e-01	3.126133e-02	7.551815e-02	2.316239e-01	1.787801e-01	1.514994e-01	2.429028e-01	5.488731e-02	9.263939e-02	3.162466e-01	1.418244e-01	4.434816e-02	2.899985e-01	4.536593e-01	1.873128e-02	1.371715e-01	5.609127e-02	1.767826e-01	2.441083e-01	8.261753e-02	7.898997e-02	1.597597e-01	2.577419e-01	1.663363e-01	2.118630e-01	4.381068e-02	1.039894e-01	4.566199e-01	1.738070e-02	2.308965e-01	2.266421e-01	2.889161e-01	2.535452e-01
1475000	-3.789592e+04	3.754659e+02	1.839117e+00	1.010036e-01	1.542460e-01	1.066972e-01	3.444116e-02	5.537867e-01	4.982533e-02	8.173148e-02	1.529995e-01	1.255172e-01	3.455721e-02	5.677270e-01	3.746767e-02	2.265845e-01	2.365682e-01	2.873642e-02	9.112789e-02	2.459684e-01	1.710146e-01	1.385082e-01	2.995531e-01	6.747950e-02	8.021434e-02	2.580368e-01	1.562082e-01	5.030138e-02	1.194606e-01	4.539285e-01	1.129115e-01	3.481552e-02	2.285826e-01	1.705008e-01	2.194216e-01	7.433998e-02	9.083769e-02	1.708354e-01	2.740646e-01	2.549316e-01	3.581726e-01	9.493471e-02	4.428318e-02	1.117419e-01	1.359361e-01	2.627804e-01	2.116819e-01	2.681913e-01	2.573465e-01
1480000	-3.787742e+04	3.717734e+02	1.851590e+00	1.293721e-01	1.810821e-01	1.022452e-01	3.968454e-02	4.943436e-01	5.327241e-02	7.008876e-02	1.704743e-01	1.438224e-01	3.429538e-02	5.507770e-01	3.054220e-02	2.115789e-01	2.822615e-01	3.106147e-02	5.414683e-02	2.590410e-01	1.619104e-01	1.259617e-01	2.431771e-01	6.908328e-02	5.957871e-02	3.065250e-01	1.956742e-01	1.096067e-02	1.187268e-01	5.454546e-01	2.223341e-02	4.964848e-02	2.529761e-01	1.679662e-01	1.887649e-01	8.318025e-02	7.977025e-02	2.087831e-01	2.715353e-01	3.134249e-01	2.142920e-01	1.904310e-01	1.570672e-02	2.352055e-01	3.093985e-02	2.523793e-01	2.208819e-01	2.665599e-01	2.601789e-01
1485000	-3.790477e+04	3.735999e+02	1.845901e+00	1.188900e-01	1.407369e-01	9.042787e-02	4.630713e-02	5.506642e-01	5.297385e-02	8.150331e-02	1.867760e-01	1.137272e-01	3.483296e-02	5.352002e-01	4.796024e-02	2.136194e-01	2.556656e-01	2.667470e-02	7.611044e-02	2.602686e-01	1.676613e-01	1.165952e-01	2.390263e-01	7.067738e-02	6.616448e-02	3.366138e-01	1.709229e-01	1.379752e-01	4.031317e-02	5.726904e-01	1.929551e-02	1.930462e-01	3.667951e-02	1.750025e-01	2.397707e-01	1.228101e-01	4.300404e-02	1.817818e-01	2.376308e-01	5.359534e-01	1.737186e-01	1.424019e-01	4.757460e-02	9.285948e-02	7.492059e-03	2.565567e-01	2.298715e-01	2.561561e-01	2.574157e-01
1490000	-3.789766e+04	3.654367e+02	1.916041e+00	1.174224e-01	1.309012e-01	7.856687e-02	3.366991e-02	5.995958e-01	3.984382e-02	8.053693e-02	1.973283e-01	1.104855e-01	3.293695e-02	5.317774e-01	4.693492e-02	2.200592e-01	2.607613e-01	2.809897e-02	7.541698e-02	2.404778e-01	1.751858e-01	1.365541e-01	2.883324e-01	7.260534e-02	1.071872e-01	2.699762e-01	1.253448e-01	9.364225e-02	2.014042e-01	5.205629e-01	3.727756e-02	9.480053e-02	5.231254e-02	1.885481e-01	1.922840e-01	9.931061e-02	6.800758e-02	2.046339e-01	2.472157e-01	6.008655e-01	2.299065e-01	3.891928e-02	2.052359e-02	5.586445e-02	5.392068e-02	2.407799e-01	2.195660e-01	2.805220e-01	2.591321e-01
1495000	-3.788919e+04	3.573685e+02	1.996848e+00	1.267306e-01	1.756737e-01	8.511167e-02	4.362141e-02	5.296704e-01	3.919225e-02	7.688096e-02	1.913461e-01	1.327007e-01	3.313331e-02	5.148280e-01	5.111094e-02	2.149121e-01	2.715486e-01	3.708550e-02	6.489115e-02	2.438802e-01	1.676824e-01	1.057986e-01	2.610294e-01	6.838776e-02	6.235498e-02	2.549227e-01	2.475065e-01	7.778648e-02	1.532157e-01	4.718565e-01	4.716089e-02	1.229528e-01	1.270277e-01	1.637785e-01	2.188617e-01	8.273146e-02	9.042007e-02	1.680647e-01	2.761436e-01	5.485680e-01	2.886331e-01	1.347573e-03	1.814485e-02	1.046339e-01	3.867252e-02	2.282578e-01	2.018178e-01	2.892272e-01	2.806972e-01
1500000	-3.788785e+04	3.749494e+02	1.833289e+00	1.190770e-01	1.699996e-01	8.663830e-02	3.730244e-02	5.410674e-01	4.591520e-02	7.335428e-02	1.849239e-01	1.304897e-01	3.038424e-02	5.411680e-01	3.967994e-02	2.338479e-01	2.378492e-01	3.108955e-02	6.367726e-02	2.762101e-01	1.573260e-01	1.089493e-01	2.268693e-01	4.897524e-02	1.094899e-01	2.881775e-01	2.175387e-01	2.109961e-01	3.817103e-02	3.022167e-01	6.348380e-02	1.961489e-01	1.889835e-01	1.587000e-01	1.964404e-01	8.196899e-02	9.248491e-02	1.849391e-01	2.854667e-01	4.613997e-01	1.660509e-01	4.917475e-04	1.350912e-01	1.775235e-01	5.944303e-02	2.726937e-01	2.194347e-01	2.585416e-01	2.493300e-01
1505000	-3.787167e+04	3.738930e+02	1.851822e+00	1.109446e-01	1.596091e-01	9.601606e-02	5.115786e-02	5.362327e-01	4.603972e-02	7.944516e-02	1.708936e-01	1.271349e-01	3.498851e-02	5.483937e-01	3.914414e-02	2.189264e-01	2.776652e-01	2.728049e-02	6.180689e-02	2.508406e-01	1.634803e-01	1.133035e-01	1.994935e-01	7.146896e-02	2.196890e-02	4.161656e-01	1.775996e-01	3.959075e-02	1.283587e-01	3.797666e-01	1.909318e-02	1.270783e-01	3.061124e-01	1.722824e-01	1.895852e-01	9.481473e-02	8.343909e-02	1.873563e-01	2.725223e-01	2.159965e-01	5.935244e-01	4.923413e-02	5.660026e-02	7.395028e-02	1.069448e-02	2.509562e-01	2.366668e-01	2.660571e-01	2.463198e-01
1510000	-3.787657e+04	3.859392e+02	1.748130e+00	1.112950e-01	1.694635e-01	8.920986e-02	4.361989e-02	5.291263e-01	5.728548e-02	8.871044e-02	1.950848e-01	1.211850e-01	2.866184e-02	5.226680e-01	4.368992e-02	2.222266e-01	2.562366e-01	3.071096e-02	6.957523e-02	2.453055e-01	1.759451e-01	1.411049e-01	2.365942e-01	9.229153e-02	6.405907e-02	2.938888e-01	1.720614e-01	3.161985e-02	1.049192e-02	1.744334e-01	1.664407e-01	6.804002e-02	5.489741e-01	1.652421e-01	2.215677e-01	9.137546e-02	8.813586e-02	1.632786e-01	2.704002e-01	3.508458e-01	2.079497e-01	9.290152e-04	3.808258e-02	3.160004e-01	8.619246e-02	2.611217e-01	2.226039e-01	2.664670e-01	2.498074e-01
1515000	-3.788337e+04	3.691925e+02	1.887974e+00	7.953149e-02	1.444132e-01	9.228783e-02	2.539369e-02	6.038428e-01	5.453093e-02	7.396744e-02	2.027125e-01	1.347667e-01	3.294365e-02	5.158391e-01	3.977064e-02	1.982459e-01	2.707224e-01	2.980006e-02	6.180275e-02	2.550180e-01	1.844109e-01	1.342424e-01	1.580495e-01	6.588855e-02	3.750662e-02	4.475520e-01	1.567610e-01	6.527520e-02	5.802817e-02	3.344144e-01	5.735529e-02	5.638154e-02	4.285454e-01	1.846887e-01	2.093778e-01	8.161189e-02	8.071038e-02	1.853056e-01	2.583057e-01	5.142462e-01	2.557753e-01	1.713417e-02	3.159383e-03	1.343152e-01	7.536968e-02	2.526011e-01	2.327886e-01	2.638673e-01	2.507430e-01
1520000	-3.786829e+04	3.666220e+02	1.910973e+00	1.036156e-01	1.650857e-01	9.931489e-02	3.535342e-02	5.564730e-01	4.015740e-02	7.491954e-02	1.733803e-01	1.309443e-01	2.869444e-02	5.515752e-01	4.048625e-02	2.330577e-01	2.594578e-01	2.756613e-02	7.376923e-02	2.478766e-01	1.582725e-01	1.146796e-01	2.024258e-01	4.707856e-02	4.332910e-02	3.944319e-01	1.980551e-01	1.398933e-01	4.580036e-01	2.759441e-01	4.433530e-02	6.626119e-02	1.556258e-02	2.055411e-01	2.041062e-01	1.089736e-01	5.154186e-02	1.856425e-01	2.441946e-01	3.385752e-01	4.355919e-01	3.162219e-02	1.696175e-02	1.651802e-01	1.206875e-02	2.364747e-01	2.286248e-01	2.821616e-01	2.527390e-01
1525000	-3.787646e+04	3.653303e+02	1.919791e+00	1.032482e-01	1.124221e-01	8.003042e-02	4.569114e-02	6.021393e-01	5.646882e-02	7.584836e-02	1.877790e-01	1.294187e-01	3.485424e-02	5.422174e-01	2.988235e-02	2.208866e-01	2.581148e-01	2.774807e-02	7.330077e-02	2.510335e-01	1.689163e-01	1.570258e-01	2.413790e-01	5.495825e-02	4.766407e-02	3.280475e-01	1.709254e-01	4.526065e-02	3.783439e-01	3.956804e-01	7.897306e-02	5.988774e-02	4.185421e-02	1.400233e-01	2.336888e-01	8.422942e-02	5.743682e-02	1.826050e-01	3.020167e-01	3.848208e-01	3.600135e-01	3.605453e-02	1.076265e-01	1.081891e-01	3.295617e-03	2.736034e-01	2.107338e-01	2.800053e-01	2.356574e-01
1530000	-3.786298e+04	3.628513e+02	1.940980e+00	1.222201e-01	1.460067e-01	9.804918e-02	3.304289e-02	5.540937e-01	4.658747e-02	7.099645e-02	2.124564e-01	1.303458e-01	3.124674e-02	5.153274e-01	3.962721e-02	2.415525e-01	2.554667e-01	3.053413e-02	5.246668e-02	2.380538e-01	1.819262e-01	1.117912e-01	2.785271e-01	5.453964e-02	5.608451e-02	3.573006e-01	1.417569e-01	2.811342e-02	5.291782e-02	7.544496e-01	1.451529e-02	8.350516e-02	6.649875e-02	1.792767e-01	1.878147e-01	8.882044e-02	6.875907e-02	2.055403e-01	2.697889e-01	3.141161e-01	5.438358e-01	1.286845e-02	1.139036e-02	5.784131e-02	5.994800e-02	2.544060e-01	2.043934e-01	2.846558e-01	2.565447e-01
1535000	-3.786672e+04	3.751096e+02	1.841520e+00	8.327881e-02	1.779417e-01	9.116171e-02	4.957973e-02	5.419389e-01	5.609915e-02	7.338551e-02	1.680901e-01	1.334062e-01	2.786938e-02	5.523003e-01	4.494855e-02	2.111722e-01	2.647154e-01	3.104577e-02	6.023768e-02	2.514664e-01	1.813627e-01	1.249317e-01	2.064647e-01	5.264693e-02	8.508534e-02	3.384580e-01	1.924134e-01	2.253548e-02	1.112938e-01	5.425757e-01	5.642159e-02	1.194448e-01	1.477287e-01	1.846006e-01	2.375674e-01	9.325305e-02	5.457552e-02	1.512666e-01	2.787368e-01	3.287554e-01	2.777413e-01	1.512387e-01	2.481976e-02	1.233958e-01	9.404907e-02	2.535773e-01	2.353516e-01	2.559380e-01	2.551331e-01
1540000	-3.787226e+04	3.745541e+02	1.837627e+00	1.118572e-01	1.462403e-01	1.011622e-01	3.975077e-02	5.522195e-01	4.877013e-02	6.274000e-02	1.603855e-01	1.260096e-01	3.564038e-02	5.772174e-01	3.800710e-02	2.344066e-01	2.739173e-01	2.979764e-02	6.809361e-02	2.299952e-01	1.637896e-01	8.581545e-02	2.768848e-01	8.439101e-02	7.567781e-02	2.873774e-01	1.898535e-01	9.227336e-02	1.043282e-01	5.705511e-01	4.915933e-02	3.999970e-02	1.436883e-01	1.803868e-01	1.516255e-01	9.478031e-02	8.446332e-02	1.837416e-01	3.050024e-01	5.680340e-01	2.867788e-01	1.108980e-02	3.565658e-02	9.077937e-02	7.661457e-03	2.613182e-01	2.126696e-01	2.596536e-01	2.663586e-01
1545000	-3.790013e+04	3.838637e+02	1.764701e+00	1.310096e-01	1.233025e-01	8.186489e-02	4.283930e-02	5.738805e-01	4.710326e-02	8.575396e-02	1.817819e-01	1.595464e-01	3.599808e-02	4.971688e-01	3.975089e-02	2.305425e-01	2.937987e-01	3.264335e-02	5.687547e-02	2.145202e-01	1.716198e-01	1.053075e-01	2.823288e-01	5.631173e-02	6.994231e-02	2.749006e-01	2.112091e-01	1.715113e-02	3.703088e-01	1.722529e-01	1.703944e-01	3.236779e-02	2.375250e-01	2.080028e-01	1.926375e-01	1.179133e-01	5.092534e-02	1.686859e-01	2.618353e-01	3.252582e-01	1.883031e-01	6.082451e-02	2.026854e-02	3.687724e-01	3.657321e-02	2.512822e-01	2.216914e-01	2.816840e-01	2.453424e-01
1550000	-3.790284e+04	3.784973e+02	1.811990e+00	1.200100e-01	1.652452e-01	8.531480e-02	2.678572e-02	5.523155e-01	5.032884e-02	8.514319e-02	2.104069e-01	1.243944e-01	3.339393e-02	5.070914e-01	3.957008e-02	2.308611e-01	2.354808e-01	2.767268e-02	1.005331e-01	2.442506e-01	1.612018e-01	1.336765e-01	2.254842e-01	5.156125e-02	6.861171e-02	3.500151e-01	1.706513e-01	1.122324e-01	2.417823e-02	5.688889e-01	1.540910e-02	8.754337e-02	1.917481e-01	1.620564e-01	2.503134e-01	8.135072e-02	8.194310e-02	1.702874e-01	2.540490e-01	5.858635e-01	1.492342e-01	4.027722e-02	9.296061e-03	1.193371e-01	9.599187e-02	2.539149e-01	2.299965e-01	2.709429e-01	2.451457e-01
1555000	-3.788848e+04	3.580076e+02	1.988152e+00	1.179140e-01	1.673948e-01	8.022611e-02	4.906062e-02	5.426661e-01	4.273842e-02	7.489489e-02	2.196414e-01	1.256786e-01	2.834943e-02	5.126504e-01	3.878530e-02	2.371887e-01	2.421332e-01	2.667958e-02	7.710307e-02	2.589288e-01	1.579667e-01	1.084519e-01	2.817854e-01	7.244612e-02	6.850183e-02	2.856316e-01	1.831832e-01	3.033601e-02	2.988614e-01	1.979023e-01	5.176440e-02	2.173734e-01	2.037625e-01	1.613670e-01	1.973220e-01	9.478051e-02	9.517428e-02	1.571599e-01	2.941963e-01	3.970457e-01	3.291174e-01	5.548307e-02	2.390978e-02	1.344109e-01	6.003315e-02	2.511083e-01	2.230130e-01	2.696758e-01	2.562029e-01
1560000	-3.790761e+04	3.783561e+02	1.802470e+00	1.367246e-01	1.536842e-01	9.512429e-02	3.844686e-02	5.323873e-01	4.363273e-02	7.577565e-02	2.142280e-01	1.156825e-01	4.012198e-02	5.122927e-01	4.189917e-02	2.448171e-01	2.438486e-01	3.459616e-02	5.898488e-02	2.474691e-01	1.702842e-01	1.005375e-01	2.439523e-01	7.137305e-02	5.651382e-02	3.573076e-01	1.703157e-01	8.930417e-02	7.161611e-02	2.487403e-01	1.975952e-01	1.942469e-01	1.984973e-01	1.639332e-01	1.650874e-01	1.014172e-01	7.002267e-02	1.877923e-01	3.117473e-01	4.004013e-01	1.682961e-01	7.714296e-02	6.113285e-02	1.946644e-01	9.836237e-02	2.771704e-01	2.159367e-01	2.668964e-01	2.399965e-01
1565000	-3.787958e+04	3.667829e+02	1.911111e+00	1.122976e-01	2.253438e-01	8.274624e-02	4.990881e-02	4.855540e-01	4.414959e-02	7.291032e-02	1.703126e-01	1.214167e-01	3.365420e-02	5.625156e-01	3.919056e-02	2.336788e-01	2.542104e-01	3.314394e-02	6.550832e-02	2.407622e-01	1.726963e-01	1.317387e-01	2.636803e-01	5.954788e-02	8.008372e-02	3.290544e-01	1.358950e-01	5.613630e-02	6.688705e-02	5.448604e-01	9.776003e-02	1.972347e-01	3.712156e-02	1.804660e-01	2.112737e-01	9.974131e-02	9.436291e-02	1.831911e-01	2.309650e-01	2.934381e-01	3.135074e-01	1.665659e-02	2.269530e-02	2.584250e-01	9.527764e-02	2.471963e-01	2.122784e-01	2.769055e-01	2.636198e-01
1570000	-3.789880e+04	3.717368e+02	1.870414e+00	1.024945e-01	1.446002e-01	7.661121e-02	6.225940e-02	5.593601e-01	5.467456e-02	8.696925e-02	1.826927e-01	1.421894e-01	2.549518e-02	5.235031e-01	3.915044e-02	2.232828e-01	2.573141e-01	3.162939e-02	5.631855e-02	2.690148e-01	1.624404e-01	1.164410e-01	2.324356e-01	7.404236e-02	3.833546e-02	3.508297e-01	1.879159e-01	1.497945e-02	8.074841e-02	4.311397e-01	1.089496e-02	1.985265e-01	2.637110e-01	1.756429e-01	1.874451e-01	8.113402e-02	8.560978e-02	2.195843e-01	2.505840e-01	2.935768e-01	3.139792e-01	1.729634e-01	5.622806e-02	1.018123e-01	6.144029e-02	2.515982e-01	2.170377e-01	2.840091e-01	2.473549e-01
1575000	-3.790612e+04	3.718452e+02	1.872728e+00	9.140914e-02	1.501641e-01	1.105194e-01	4.071108e-02	5.712001e-01	3.599616e-02	8.540321e-02	1.913508e-01	1.262883e-01	3.704512e-02	5.253260e-01	3.458655e-02	2.047644e-01	2.647608e-01	3.053823e-02	7.190325e-02	2.369478e-01	1.910855e-01	1.350454e-01	2.029271e-01	6.384966e-02	9.004534e-02	3.226400e-01	1.854926e-01	8.405326e-02	1.778645e-01	3.789347e-01	2.775291e-03	4.176402e-02	3.146082e-01	1.730650e-01	1.948828e-01	8.284527e-02	1.123450e-01	1.789095e-01	2.579525e-01	7.497288e-01	1.637033e-01	3.411331e-02	1.952374e-03	2.310823e-02	2.739402e-02	2.590042e-01	2.025228e-01	2.898525e-01	2.486205e-01
1580000	-3.790007e+04	3.724243e+02	1.862660e+00	1.294392e-01	1.729093e-01	6.824278e-02	6.508796e-02	5.037135e-01	6.060719e-02	6.316748e-02	1.822338e-01	1.065834e-01	3.111253e-02	5.743983e-01	4.250454e-02	2.231087e-01	2.648529e-01	2.824751e-02	8.576104e-02	2.474682e-01	1.505616e-01	1.115395e-01	1.999956e-01	7.233142e-02	4.506192e-02	4.124933e-01	1.585782e-01	2.109416e-01	2.540797e-03	3.528071e-01	1.488353e-01	1.658958e-01	1.189794e-01	1.641161e-01	2.034348e-01	8.509149e-02	8.986645e-02	1.656993e-01	2.917918e-01	2.662398e-01	1.348941e-01	5.778240e-03	2.625808e-02	5.028802e-01	6.394963e-02	2.340514e-01	2.216721e-01	2.703030e-01	2.739734e-01
1585000	-3.788696e+04	3.859997e+02	1.749710e+00	1.037178e-01	1.830527e-01	9.029308e-02	4.031963e-02	5.337172e-01	4.889964e-02	6.816908e-02	1.823766e-01	1.300397e-01	3.388598e-02	5.515786e-01	3.395005e-02	1.979444e-01	2.813397e-01	3.039023e-02	7.858739e-02	2.406230e-01	1.711153e-01	9.316512e-02	2.364461e-01	7.902721e-02	8.898457e-02	3.166503e-01	1.857267e-01	1.076573e-01	1.864263e-01	4.190171e-01	7.804139e-03	2.082753e-01	7.081979e-02	1.854479e-01	1.716219e-01	1.044689e-01	6.914063e-02	1.904681e-01	2.788527e-01	6.210483e-01	1.418479e-01	4.114093e-02	5.990621e-02	1.153244e-01	2.073229e-02	2.386418e-01	2.412878e-01	2.603436e-01	2.597269e-01
1590000	-3.787661e+04	3.644329e+02	1.917905e+00	1.195549e-01	2.040826e-01	7.011296e-02	4.287354e-02	5.214726e-01	4.190346e-02	8.973045e-02	2.121416e-01	1.336698e-01	3.297494e-02	5.020240e-01	2.945921e-02	2.272847e-01	2.633421e-01	3.422289e-02	5.296202e-02	2.439627e-01	1.782256e-01	1.147791e-01	2.831298e-01	7.221074e-02	6.667139e-02	2.935759e-01	1.696330e-01	6.087494e-02	1.732244e-01	4.682129e-01	1.282500e-01	6.278924e-02	1.066485e-01	1.931395e-01	1.968623e-01	9.056877e-02	9.240739e-02	1.619231e-01	2.650989e-01	3.763754e-01	2.504912e-01	7.801959e-03	1.073916e-01	1.493920e-01	1.085479e-01	2.417016e-01	2.286679e-01	2.704604e-01	2.591701e-01
1595000	-3.787297e+04	3.787170e+02	1.808908e+00	8.926105e-02	1.573800e-01	7.775664e-02	2.842977e-02	5.875986e-01	5.957393e-02	7.375636e-02	1.877971e-01	1.379943e-01	3.222160e-02	5.350572e-01	3.317345e-02	2.135919e-01	2.817255e-01	2.962727e-02	7.387500e-02	2.211767e-01	1.800036e-01	1.542336e-01	2.264187e-01	3.713669e-02	6.741583e-02	3.468922e-01	1.679030e-01	5.973983e-02	5.131538e-02	5.558953e-01	1.538123e-01	5.926791e-02	1.199693e-01	1.964886e-01	1.765277e-01	1.091440e-01	4.243104e-02	2.338398e-01	2.415689e-01	5.582444e-01	2.532457e-01	5.166682e-02	3.910094e-02	8.879904e-02	8.943117e-03	2.553153e-01	2.179796e-01	2.825355e-01	2.441696e-01
1600000	-3.789379e+04	3.747675e+02	1.852074e+00	9.920289e-02	1.444577e-01	8.757860e-02	3.614655e-02	5.920578e-01	4.055645e-02	1.006052e-01	1.924756e-01	1.127593e-01	3.192968e-02	5.181938e-01	4.403634e-02	2.276367e-01	2.510631e-01	2.977745e-02	7.207719e-02	2.470411e-01	1.724045e-01	1.432363e-01	2.173822e-01	3.776649e-02	1.492143e-01	3.161437e-01	1.362569e-01	3.796283e-02	5.928493e-02	6.246708e-01	1.897738e-04	3.613589e-02	2.417558e-01	1.898386e-01	1.941337e-01	8.345270e-02	8.908816e-02	2.230997e-01	2.203872e-01	3.858843e-01	3.863773e-01	3.510734e-02	3.822903e-02	7.871748e-02	7.568463e-02	2.359867e-01	2.174284e-01	2.934050e-01	2.531800e-01
1605000	-3.789261e+04	3.818697e+02	1.784608e+00	1.335193e-01	2.163584e-01	7.118156e-02	3.412361e-02	5.088184e-01	3.599865e-02	8.146515e-02	1.794520e-01	1.314968e-01	3.468594e-02	5.342820e-01	3.861813e-02	2.052115e-01	2.737031e-01	3.068042e-02	6.575644e-02	2.522752e-01	1.723733e-01	1.058391e-01	2.196150e-01	7.170521e-02	6.093433e-02	3.964948e-01	1.454116e-01	4.654612e-03	2.025988e-01	5.988138e-01	7.796184e-03	5.001714e-02	1.361195e-01	1.720574e-01	1.863419e-01	1.122010e-01	7.408616e-02	1.984441e-01	2.568694e-01	1.967852e-01	4.134666e-01	9.744539e-03	8.174824e-02	1.724776e-01	1.257777e-01	2.488422e-01	2.244774e-01	2.701571e-01	2.565233e-01
1610000	-3.789272e+04	3.685256e+02	1.898549e+00	1.123833e-01	1.542478e-01	8.607241e-02	2.434074e-02	5.800239e-01	4.293181e-02	9.109976e-02	1.924923e-01	1.130982e-01	3.399273e-02	5.325631e-01	3.675391e-02	2.341949e-01	2.556398e-01	3.277816e-02	7.991497e-02	2.413089e-01	1.561633e-01	1.046982e-01	2.024683e-01	5.440876e-02	4.722510e-02	4.388185e-01	1.523811e-01	5.009385e-03	5.662200e-02	5.620033e-01	6.548349e-02	3.497609e-02	2.759058e-01	2.191851e-01	1.467934e-01	9.380381e-02	1.134035e-01	2.353197e-01	1.914946e-01	4.078327e-01	2.312458e-01	6.666735e-03	4.203550e-02	2.232594e-01	8.895978e-02	2.345155e-01	2.138106e-01	3.013304e-01	2.503435e-01
1615000	-3.789616e+04	3.785322e+02	1.812110e+00	1.377232e-01	1.577455e-01	8.612726e-02	3.694298e-02	5.331118e-01	4.834924e-02	7.831435e-02	1.759609e-01	1.189649e-01	3.090915e-02	5.605823e-01	3.526847e-02	2.259800e-01	2.587079e-01	3.056280e-02	6.492785e-02	2.393409e-01	1.804805e-01	1.255535e-01	2.117744e-01	7.018680e-02	8.312835e-02	3.264856e-01	1.828713e-01	4.901240e-03	2.745951e-01	2.912098e-01	1.722807e-01	1.310220e-01	1.259912e-01	2.080096e-01	1.869678e-01	1.099823e-01	4.328996e-02	2.261539e-01	2.255965e-01	4.192917e-01	2.403235e-01	6.443053e-02	4.724316e-02	2.125444e-01	1.616667e-02	2.619116e-01	2.098967e-01	2.698512e-01	2.583405e-01
1620000	-3.788935e+04	3.663197e+02	1.917816e+00	1.311429e-01	1.489236e-01	1.030962e-01	4.651650e-02	5.230558e-01	4.726498e-02	9.004303e-02	2.021306e-01	1.399061e-01	2.930858e-02	4.939214e-01	4.469025e-02	2.150958e-01	2.653391e-01	3.635540e-02	5.928162e-02	2.441476e-01	1.797805e-01	1.366455e-01	2.213590e-01	8.481819e-02	1.137059e-01	3.057287e-01	1.377428e-01	1.253300e-01	7.014010e-02	5.294293e-01	5.607212e-02	1.318257e-01	8.720283e-02	1.891886e-01	1.782392e-01	7.966150e-02	6.612774e-02	1.826004e-01	3.041826e-01	2.380746e-01	2.894651e-01	1.079032e-01	1.385250e-01	1.856312e-01	4.040101e-02	2.533715e-01	2.072660e-01	2.961977e-01	2.431649e-01
1625000	-3.788989e+04	3.735216e+02	1.855804e+00	9.492201e-02	1.666235e-01	8.474270e-02	4.101447e-02	5.722422e-01	4.045511e-02	9.165884e-02	2.019742e-01	1.484757e-01	3.697376e-02	4.914178e-01	2.949978e-02	2.309274e-01	2.484838e-01	2.766031e-02	6.559521e-02	2.573675e-01	1.699659e-01	1.256873e-01	1.936774e-01	8.801091e-02	4.354214e-02	3.833227e-01	1.657595e-01	8.032546e-02	7.659270e-03	4.883028e-01	1.867908e-02	1.787841e-01	2.262493e-01	1.508698e-01	2.247129e-01	9.288885e-02	5.041825e-02	1.780557e-01	3.030545e-01	4.551553e-01	2.606539e-01	7.543264e-02	5.644561e-02	1.198811e-01	3.243142e-02	2.649738e-01	2.138596e-01	2.812148e-01	2.399518e-01
1630000	-3.790166e+04	3.696772e+02	1.889696e+00	1.469595e-01	1.911309e-01	8.968165e-02	4.021726e-02	4.939434e-01	3.806729e-02	7.452322e-02	2.073971e-01	1.048564e-01	3.170128e-02	5.367792e-01	4.474285e-02	2.520366e-01	2.591873e-01	2.712498e-02	5.302937e-02	2.531744e-01	1.554473e-01	1.309073e-01	2.375002e-01	6.337842e-02	7.679260e-02	2.717255e-01	2.196960e-01	3.414903e-02	7.532314e-03	5.187992e-01	1.269070e-02	5.692086e-02	3.699079e-01	1.606838e-01	2.343303e-01	8.442273e-02	7.709621e-02	1.910478e-01	2.524192e-01	5.906444e-01	1.556700e-01	5.914292e-03	5.782028e-02	1.743252e-01	1.562579e-02	2.446542e-01	2.225914e-01	2.690194e-01	2.637349e-01
1635000	-3.789765e+04	3.720524e+02	1.870109e+00	1.346654e-01	1.746495e-01	9.104638e-02	3.127062e-02	5.106025e-01	5.776559e-02	6.996486e-02	1.834172e-01	1.336802e-01	3.507306e-02	5.387168e-01	3.914793e-02	2.298961e-01	2.551297e-01	2.838148e-02	8.567131e-02	2.369075e-01	1.640139e-01	1.405495e-01	2.424614e-01	6.489642e-02	4.701456e-02	3.264046e-01	1.786736e-01	9.041124e-03	1.134565e-02	4.929273e-01	2.079203e-02	3.128384e-02	4.346101e-01	1.462444e-01	2.455495e-01	8.848688e-02	6.803375e-02	1.504189e-01	3.012666e-01	6.726158e-01	1.360061e-01	1.645940e-02	9.595775e-02	6.609321e-02	1.286775e-02	2.577839e-01	2.269321e-01	2.625223e-01	2.527616e-01
1640000	-3.789252e+04	3.564649e+02	2.006346e+00	1.055421e-01	1.659107e-01	7.993912e-02	4.070311e-02	5.481246e-01	5.978032e-02	8.573766e-02	1.869144e-01	1.070260e-01	3.361043e-02	5.367409e-01	4.997066e-02	2.547074e-01	2.365127e-01	2.660360e-02	6.887010e-02	2.609481e-01	1.523581e-01	1.217481e-01	2.460576e-01	9.522043e-02	6.242137e-02	3.131033e-01	1.614492e-01	2.602144e-02	7.913364e-03	5.605103e-01	3.967552e-02	9.479032e-02	2.710891e-01	1.654501e-01	2.014400e-01	8.955988e-02	7.663719e-02	2.089425e-01	2.579704e-01	3.010087e-01	3.494727e-01	7.437737e-03	6.096788e-02	1.898699e-01	9.124312e-02	2.431319e-01	2.299309e-01	2.822568e-01	2.446804e-01
1645000	-3.788557e+04	3.777346e+02	1.808397e+00	1.051623e-01	1.781115e-01	6.228600e-02	4.103065e-02	5.614758e-01	5.193371e-02	8.320903e-02	1.847455e-01	1.340133e-01	3.412452e-02	5.117221e-01	5.218544e-02	2.254556e-01	2.584932e-01	2.419093e-02	7.786616e-02	2.456809e-01	1.683132e-01	1.340831e-01	2.318324e-01	6.797004e-02	9.401144e-02	2.941313e-01	1.779718e-01	1.285549e-01	8.449805e-03	6.717278e-01	3.085882e-03	9.882083e-02	8.936086e-02	1.645292e-01	2.021323e-01	1.005203e-01	8.262503e-02	1.879671e-01	2.622260e-01	1.605058e-01	5.224445e-01	6.116556e-03	1.888596e-01	9.560636e-02	2.646725e-02	2.546134e-01	2.085014e-01	2.724068e-01	2.644784e-01
1650000	-3.787652e+04	3.692232e+02	1.894708e+00	9.877284e-02	1.576868e-01	6.996984e-02	6.829260e-02	5.625161e-01	4.276184e-02	7.717582e-02	1.765949e-01	1.136573e-01	3.091809e-02	5.564337e-01	4.522020e-02	2.367501e-01	2.755618e-01	2.815629e-02	7.129732e-02	2.259417e-01	1.622928e-01	1.125329e-01	2.330363e-01	7.609796e-02	7.222852e-02	3.157614e-01	1.903430e-01	3.308453e-01	3.136617e-02	3.535420e-01	1.204937e-02	1.460162e-01	1.261811e-01	2.120901e-01	2.327851e-01	9.059666e-02	4.939112e-02	1.394997e-01	2.756373e-01	1.757845e-01	4.933143e-01	2.880472e-02	3.474345e-02	1.514216e-01	1.159314e-01	2.541073e-01	2.144960e-01	2.647379e-01	2.666587e-01
1655000	-3.787852e+04	3.721350e+02	1.868265e+00	1.066810e-01	1.730074e-01	8.865759e-02	6.361917e-02	5.131759e-01	5.485884e-02	6.095695e-02	1.775053e-01	1.205914e-01	3.606527e-02	5.617514e-01	4.312973e-02	2.429115e-01	2.467327e-01	2.717044e-02	7.185606e-02	2.407473e-01	1.705819e-01	1.282646e-01	2.340635e-01	8.573962e-02	4.651164e-02	2.818621e-01	2.235586e-01	2.465050e-01	1.252789e-01	3.087528e-01	8.842476e-02	1.206745e-01	1.103641e-01	1.645886e-01	1.726671e-01	1.110039e-01	8.634703e-02	2.174435e-01	2.479498e-01	4.480768e-01	3.282889e-01	2.924191e-02	2.970880e-02	1.427270e-01	2.195661e-02	2.658079e-01	2.286997e-01	2.582361e-01	2.472564e-01
1660000	-3.786173e+04	3.696451e+02	1.885816e+00	1.078866e-01	1.726581e-01	7.830793e-02	5.424214e-02	5.306516e-01	5.625373e-02	8.300357e-02	1.791513e-01	1.052789e-01	3.078886e-02	5.584910e-01	4.328637e-02	2.529625e-01	2.486374e-01	3.366951e-02	7.336971e-02	2.488429e-01	1.425180e-01	1.354135e-01	2.149660e-01	6.467904e-02	4.571473e-02	3.620487e-01	1.771781e-01	6.729238e-02	2.266472e-01	4.521306e-01	5.247418e-02	1.123987e-01	8.905688e-02	1.903135e-01	1.662933e-01	9.924264e-02	8.277611e-02	2.226280e-01	2.387464e-01	2.398882e-01	4.661321e-01	5.577598e-02	1.635856e-01	3.146036e-02	4.315781e-02	2.588935e-01	2.259486e-01	2.632037e-01	2.519542e-01
1665000	-3.787949e+04	3.633370e+02	1.945050e+00	1.045625e-01	1.420353e-01	6.773154e-02	5.557073e-02	5.905412e-01	3.955879e-02	6.884826e-02	1.850022e-01	1.492655e-01	2.681955e-02	5.361616e-01	3.390293e-02	2.247210e-01	2.570187e-01	2.970066e-02	6.316478e-02	2.517167e-01	1.736781e-01	1.095552e-01	2.326258e-01	5.589653e-02	5.749386e-02	3.541441e-01	1.902845e-01	2.067242e-02	4.643421e-02	6.863520e-01	9.749692e-03	1.121480e-01	1.246436e-01	1.985686e-01	2.165280e-01	9.448751e-02	7.856207e-02	2.021243e-01	2.097295e-01	3.017986e-01	3.579496e-01	1.198455e-01	6.698913e-02	8.712539e-02	6.629174e-02	2.466168e-01	2.181318e-01	2.825226e-01	2.527287e-01
1670000	-3.789420e+04	3.834075e+02	1.764198e+00	1.578560e-01	1.351144e-01	9.637882e-02	3.246355e-02	5.330050e-01	4.518223e-02	7.509981e-02	1.773714e-01	1.171106e-01	3.576271e-02	5.466684e-01	4.798696e-02	2.342938e-01	2.584419e-01	3.141443e-02	7.398485e-02	2.573514e-01	1.445136e-01	1.042156e-01	2.302107e-01	6.646015e-02	4.444777e-02	3.632002e-01	1.914656e-01	1.754044e-02	1.256768e-01	5.092601e-01	7.400547e-02	1.432557e-01	1.302615e-01	1.445792e-01	1.908522e-01	7.544809e-02	9.397788e-02	2.157720e-01	2.793706e-01	8.620110e-02	2.336687e-01	1.045601e-01	1.657756e-02	4.826985e-01	7.629412e-02	2.488810e-01	1.958768e-01	2.852654e-01	2.699768e-01
1675000	-3.787364e+04	3.729248e+02	1.856369e+00	1.170764e-01	1.680459e-01	1.011680e-01	5.873404e-02	5.109818e-01	4.399386e-02	9.052984e-02	1.722980e-01	1.159821e-01	3.537428e-02	5.446602e-01	4.115566e-02	2.357585e-01	2.573489e-01	2.491964e-02	7.798771e-02	2.538726e-01	1.501127e-01	1.253354e-01	1.717106e-01	6.689571e-02	3.844807e-02	4.476962e-01	1.499141e-01	5.932093e-02	2.768969e-02	5.788846e-01	6.185274e-02	1.921778e-01	8.007423e-02	1.735016e-01	1.839042e-01	1.007333e-01	5.454194e-02	1.861883e-01	3.011306e-01	1.270456e-01	4.074427e-01	7.097202e-02	7.975284e-02	2.786470e-01	3.613981e-02	2.346071e-01	2.305819e-01	2.686876e-01	2.661233e-01
1680000	-3.792264e+04	3.758558e+02	1.835992e+00	1.189940e-01	1.804761e-01	8.923696e-02	4.451044e-02	5.159321e-01	5.085046e-02	6.877284e-02	1.901345e-01	1.245407e-01	2.848184e-02	5.512454e-01	3.682475e-02	2.349423e-01	2.437690e-01	3.331439e-02	6.503811e-02	2.688881e-01	1.540481e-01	9.850446e-02	2.392799e-01	6.690183e-02	3.007088e-02	3.672130e-01	1.980299e-01	1.777100e-02	3.105244e-01	2.928310e-01	2.172534e-01	1.101033e-01	5.151689e-02	1.646112e-01	2.174180e-01	9.608898e-02	8.519160e-02	1.984150e-01	2.382752e-01	3.853646e-01	1.820470e-01	1.827643e-01	3.565069e-02	1.569402e-01	5.723320e-02	2.500825e-01	2.249703e-01	2.605148e-01	2.644323e-01
1685000	-3.785524e+04	3.725664e+02	1.862877e+00	1.071013e-01	1.337150e-01	8.828663e-02	3.424484e-02	5.894168e-01	4.723555e-02	6.892358e-02	1.927026e-01	1.353871e-01	2.994659e-02	5.360244e-01	3.701575e-02	2.215336e-01	2.747204e-01	2.905727e-02	6.058962e-02	2.371626e-01	1.769366e-01	1.065129e-01	2.106071e-01	7.886222e-02	6.655631e-02	3.441831e-01	1.932783e-01	7.212761e-02	9.688368e-03	5.301063e-01	8.685374e-02	8.609669e-02	2.151273e-01	1.564192e-01	2.241701e-01	9.083654e-02	4.859852e-02	2.029340e-01	2.770417e-01	2.642538e-01	3.540257e-01	1.105006e-01	6.338528e-02	1.584869e-01	4.934763e-02	2.679877e-01	1.993315e-01	2.835503e-01	2.491305e-01
1690000	-3.788163e+04	3.803110e+02	1.794889e+00	1.088608e-01	1.675467e-01	9.740233e-02	2.591630e-02	5.455568e-01	5.471705e-02	8.554829e-02	1.936377e-01	1.278802e-01	2.429077e-02	5.308617e-01	3.778134e-02	2.537496e-01	2.328629e-01	2.654586e-02	6.275537e-02	2.564010e-01	1.676853e-01	1.080185e-01	2.748709e-01	6.431660e-02	9.606933e-02	2.448364e-01	2.118883e-01	5.371021e-02	2.850923e-02	3.898715e-01	3.550545e-01	8.480322e-02	8.805130e-02	1.723739e-01	2.080441e-01	9.089608e-02	7.627401e-02	1.791210e-01	2.732908e-01	3.812405e-01	4.128210e-01	1.463800e-02	7.797959e-02	7.241588e-02	4.090510e-02	2.578143e-01	2.176771e-01	2.636229e-01	2.608857e-01
1695000	-3.789574e+04	3.635885e+02	1.944387e+00	9.748185e-02	1.291579e-01	1.094799e-01	4.811209e-02	5.689058e-01	4.686252e-02	7.108518e-02	2.337826e-01	1.113802e-01	3.545896e-02	5.050198e-01	4.327323e-02	2.556528e-01	2.334019e-01	3.466149e-02	6.672367e-02	2.528076e-01	1.567525e-01	1.240082e-01	1.867116e-01	6.132462e-02	7.377302e-02	3.582615e-01	1.959209e-01	3.963511e-02	3.755406e-01	3.098913e-01	7.970161e-02	6.013216e-02	1.350992e-01	1.873268e-01	1.928190e-01	9.215277e-02	9.995801e-02	1.957753e-01	2.319681e-01	2.953089e-01	1.880308e-01	2.788730e-02	1.126989e-02	3.958374e-01	8.166578e-02	2.497071e-01	2.318469e-01	2.726017e-01	2.458443e-01
1700000	-3.788775e+04	3.695599e+02	1.869818e+00	1.324355e-01	1.640741e-01	1.214413e-01	2.968534e-02	5.034301e-01	4.893372e-02	8.703061e-02	1.894257e-01	1.303258e-01	3.213747e-02	5.219213e-01	3.915902e-02	2.278714e-01	2.833780e-01	2.822495e-02	5.200624e-02	2.490294e-01	1.594900e-01	1.573441e-01	2.483462e-01	5.308541e-02	3.831921e-02	3.184303e-01	1.844748e-01	9.292316e-02	2.157832e-01	3.647177e-01	6.890741e-03	2.054940e-01	1.141912e-01	1.832647e-01	1.923083e-01	9.574489e-02	6.724801e-02	1.976112e-01	2.638229e-01	4.633082e-01	1.423187e-01	8.775854e-02	2.703610e-02	2.660489e-01	1.352960e-02	2.450514e-01	2.153388e-01	2.723339e-01	2.672760e-01
1705000	-3.793507e+04	3.819424e+02	1.753772e+00	1.118624e-01	1.599668e-01	1.074283e-01	4.173638e-02	5.467326e-01	3.227359e-02	8.139485e-02	1.911171e-01	1.197593e-01	3.366512e-02	5.296472e-01	4.441639e-02	2.114990e-01	2.782377e-01	2.680231e-02	1.048899e-01	2.251034e-01	1.534677e-01	1.462510e-01	2.672904e-01	9.134250e-02	4.497655e-02	2.749862e-01	1.751534e-01	7.404235e-02	3.224852e-01	1.470467e-01	1.276999e-01	2.009136e-01	1.278122e-01	1.890295e-01	1.750868e-01	9.281813e-02	8.431005e-02	2.127855e-01	2.459699e-01	5.551219e-01	1.779149e-01	1.980969e-02	1.258679e-02	2.122886e-01	2.227815e-02	2.568804e-01	2.169266e-01	2.709283e-01	2.552647e-01
1710000	-3.789347e+04	3.756165e+02	1.839066e+00	1.111387e-01	1.669469e-01	9.141562e-02	4.369657e-02	5.395425e-01	4.725967e-02	7.270403e-02	1.823683e-01	1.163889e-01	2.887189e-02	5.540309e-01	4.563595e-02	2.488344e-01	2.450497e-01	2.835880e-02	5.480445e-02	2.615823e-01	1.613703e-01	1.072714e-01	2.472163e-01	5.927197e-02	3.821859e-02	3.518030e-01	1.962187e-01	4.176677e-02	1.607859e-01	5.297788e-01	5.377283e-02	1.481849e-01	6.571081e-02	1.906854e-01	2.061036e-01	9.867739e-02	5.517632e-02	1.932454e-01	2.561119e-01	4.979570e-01	2.101378e-01	1.128963e-02	1.874931e-02	1.683456e-01	9.352071e-02	2.407497e-01	2.269160e-01	2.663897e-01	2.659446e-01
1715000	-3.789726e+04	3.647569e+02	1.937167e+00	1.153523e-01	1.611027e-01	5.712055e-02	3.433778e-02	5.774702e-01	5.461644e-02	7.146313e-02	1.972749e-01	1.283138e-01	3.603412e-02	5.151632e-01	5.175088e-02	2.328248e-01	2.485203e-01	3.513900e-02	6.939022e-02	2.365404e-01	1.775852e-01	1.525001e-01	2.431307e-01	6.571289e-02	6.545363e-02	2.721215e-01	2.010812e-01	3.323235e-02	7.285951e-02	5.362255e-01	7.992094e-02	6.414835e-02	2.136134e-01	1.463874e-01	1.685555e-01	9.466807e-02	1.189769e-01	1.867329e-01	2.846792e-01	4.842992e-01	1.851729e-01	1.501403e-01	4.745367e-02	1.033541e-01	2.957978e-02	2.655905e-01	1.976953e-01	2.752723e-01	2.614420e-01
1720000	-3.786357e+04	3.768600e+02	1.828993e+00	1.230257e-01	1.431648e-01	1.073178e-01	3.130066e-02	5.575261e-01	3.766500e-02	8.886789e-02	1.852510e-01	1.243571e-01	3.041146e-02	5.305098e-01	4.060282e-02	2.181181e-01	2.510183e-01	2.817825e-02	7.070446e-02	2.577813e-01	1.741995e-01	1.456137e-01	2.376497e-01	3.842479e-02	1.035894e-01	3.156587e-01	1.590637e-01	3.154799e-02	5.668843e-02	6.194852e-01	4.440148e-02	1.217528e-01	1.261240e-01	1.575194e-01	2.073954e-01	8.873256e-02	8.468240e-02	1.792813e-01	2.823890e-01	3.835639e-01	3.130648e-01	5.097975e-02	2.469976e-02	2.095241e-01	1.816761e-02	2.513567e-01	2.194858e-01	2.731890e-01	2.559685e-01
1725000	-3.789381e+04	3.742504e+02	1.846920e+00	9.070342e-02	1.408035e-01	7.403495e-02	4.982528e-02	6.033154e-01	4.131738e-02	8.388267e-02	1.828537e-01	1.227627e-01	2.647490e-02	5.438477e-01	4.017838e-02	2.182008e-01	2.585975e-01	2.557465e-02	6.902495e-02	2.448313e-01	1.837708e-01	1.163180e-01	2.447749e-01	5.089563e-02	6.284994e-02	3.582653e-01	1.668963e-01	8.087688e-02	2.362432e-01	2.950747e-01	2.083804e-02	2.126578e-01	1.543094e-01	1.901071e-01	2.011576e-01	9.857419e-02	6.831793e-02	2.058256e-01	2.360175e-01	5.869002e-01	1.628935e-01	8.701724e-03	3.566321e-02	1.717495e-01	3.409187e-02	2.472630e-01	2.160846e-01	2.765232e-01	2.601292e-01
1730000	-3.788418e+04	3.643628e+02	1.937636e+00	1.455611e-01	1.431755e-01	9.142763e-02	2.819413e-02	5.418921e-01	4.974955e-02	9.273461e-02	1.673322e-01	1.334996e-01	3.144353e-02	5.385241e-01	3.646590e-02	2.146875e-01	2.454634e-01	3.221484e-02	6.848121e-02	2.587503e-01	1.804027e-01	1.244979e-01	2.032173e-01	7.371923e-02	5.631964e-02	3.571164e-01	1.851295e-01	4.481579e-02	2.718988e-01	4.924978e-01	4.635296e-03	1.092893e-01	7.686301e-02	1.696348e-01	2.095288e-01	8.090308e-02	7.845787e-02	1.928320e-01	2.686434e-01	2.681153e-01	1.459893e-01	5.547816e-02	2.032479e-02	4.822533e-01	2.783911e-02	2.566254e-01	2.132156e-01	2.782485e-01	2.519106e-01
1735000	-3.790424e+04	3.666108e+02	1.912057e+00	1.017620e-01	1.385921e-01	8.270673e-02	5.523321e-02	5.797742e-01	4.193174e-02	8.143098e-02	1.884757e-01	1.379550e-01	2.564713e-02	5.273012e-01	3.919006e-02	2.201994e-01	2.824586e-01	2.862916e-02	7.000347e-02	2.385562e-01	1.601532e-01	1.026791e-01	2.186563e-01	7.228129e-02	7.113600e-02	3.665827e-01	1.686646e-01	2.354476e-02	1.821544e-01	5.654888e-01	5.091301e-03	2.781556e-02	1.959052e-01	1.771923e-01	1.494820e-01	8.090345e-02	8.267019e-02	2.418513e-01	2.679008e-01	3.031830e-01	2.370523e-01	5.063889e-02	1.926568e-02	3.632467e-01	2.661334e-02	2.383126e-01	2.064057e-01	2.793506e-01	2.759312e-01
1740000	-3.787904e+04	3.674310e+02	1.899489e+00	9.173839e-02	1.828917e-01	8.848857e-02	4.018772e-02	5.448960e-01	5.179765e-02	8.248333e-02	1.791399e-01	1.226682e-01	3.161757e-02	5.394795e-01	4.461159e-02	2.211516e-01	2.433968e-01	3.357717e-02	6.235669e-02	2.665970e-01	1.729208e-01	1.151009e-01	2.274742e-01	7.967778e-02	4.928533e-02	3.339508e-01	1.945109e-01	4.150680e-02	1.299275e-01	4.195379e-01	3.022286e-01	2.275838e-02	8.404076e-02	1.856893e-01	2.020555e-01	9.798752e-02	8.356600e-02	1.892947e-01	2.414070e-01	2.799920e-01	2.838208e-01	1.910979e-02	9.234734e-02	2.286008e-01	9.612931e-02	2.463921e-01	2.198028e-01	2.755741e-01	2.582309e-01
1745000	-3.788179e+04	3.743074e+02	1.852063e+00	1.152288e-01	1.325463e-01	1.119679e-01	3.193431e-02	5.615046e-01	4.681804e-02	7.378688e-02	2.101402e-01	1.596244e-01	3.790140e-02	4.723570e-01	4.619002e-02	2.269764e-01	2.452384e-01	2.997980e-02	7.138238e-02	2.657917e-01	1.606313e-01	1.488286e-01	2.529140e-01	6.851671e-02	4.752420e-02	3.202748e-01	1.619416e-01	2.889947e-02	7.186752e-02	4.601339e-01	3.716914e-02	1.180269e-01	2.839030e-01	1.644165e-01	1.874945e-01	1.063992e-01	1.039541e-01	1.859260e-01	2.518097e-01	2.662979e-01	3.503621e-01	9.863540e-03	1.428068e-02	2.325577e-01	1.266381e-01	2.363548e-01	2.218313e-01	2.935777e-01	2.482361e-01
1750000	-3.789477e+04	3.740836e+02	1.853116e+00	1.324445e-01	1.405475e-01	1.062501e-01	4.335010e-02	5.353526e-01	4.205522e-02	7.643290e-02	1.940831e-01	1.572461e-01	3.466293e-02	4.956559e-01	4.191901e-02	2.399187e-01	2.572666e-01	2.826259e-02	5.333569e-02	2.304054e-01	1.908112e-01	1.325613e-01	1.989042e-01	5.247159e-02	9.982456e-02	3.690089e-01	1.472295e-01	6.404343e-02	1.528973e-01	6.313482e-01	4.171134e-03	3.496022e-02	1.125797e-01	1.444181e-01	2.055961e-01	9.606466e-02	1.334322e-01	1.886640e-01	2.318250e-01	2.721333e-01	2.779403e-01	1.100951e-02	2.009349e-01	1.441707e-01	9.381135e-02	2.558734e-01	2.191175e-01	2.760487e-01	2.489604e-01
1755000	-3.787745e+04	3.781683e+02	1.809282e+00	1.082340e-01	1.679917e-01	9.498683e-02	4.329665e-02	5.394309e-01	4.605990e-02	8.234072e-02	2.007847e-01	1.340536e-01	3.099962e-02	5.104487e-01	4.137265e-02	2.360776e-01	2.507252e-01	2.638997e-02	6.765094e-02	2.374643e-01	1.816921e-01	1.386973e-01	2.083385e-01	5.167272e-02	8.162196e-02	3.127743e-01	2.068952e-01	3.723381e-02	2.455173e-01	5.071544e-01	1.130268e-03	2.811285e-02	1.808514e-01	1.806677e-01	2.182178e-01	9.763076e-02	6.147291e-02	1.881377e-01	2.538731e-01	2.167479e-01	5.252372e-01	7.127769e-02	6.813654e-02	4.427928e-02	7.432136e-02	2.491386e-01	2.180054e-01	2.697667e-01	2.630894e-01
1760000	-3.787330e+04	3.728373e+02	1.870950e+00	1.033415e-01	1.596353e-01	7.803164e-02	4.091089e-02	5.646790e-01	5.340158e-02	9.453701e-02	1.924431e-01	1.138213e-01	3.226003e-02	5.264947e-01	4.044393e-02	2.385244e-01	2.433759e-01	2.746801e-02	7.238059e-02	2.477450e-01	1.705061e-01	1.403084e-01	3.125038e-01	6.605679e-02	3.290116e-02	2.383313e-01	2.098986e-01	2.351670e-02	2.461752e-01	4.822253e-01	2.656270e-02	3.865956e-02	1.828606e-01	1.456395e-01	2.237909e-01	7.776371e-02	7.901021e-02	2.059538e-01	2.678419e-01	2.984854e-01	1.346131e-01	4.807849e-02	8.896528e-02	3.865652e-01	4.329259e-02	2.547801e-01	2.216572e-01	2.771541e-01	2.464086e-01
1765000	-3.789685e+04	3.758863e+02	1.834866e+00	1.072901e-01	2.024202e-01	8.649551e-02	4.032301e-02	5.004087e-01	6.306250e-02	8.519262e-02	1.913435e-01	8.842487e-02	3.634962e-02	5.527587e-01	4.593070e-02	2.319703e-01	2.679111e-01	3.171100e-02	5.738141e-02	2.381887e-01	1.728375e-01	1.306596e-01	2.445809e-01	7.349319e-02	6.339317e-02	2.988011e-01	1.890721e-01	2.645112e-02	3.582300e-02	4.506974e-01	2.698581e-02	4.809366e-02	4.119490e-01	1.778789e-01	1.919734e-01	1.092506e-01	8.030279e-02	1.693744e-01	2.712200e-01	3.383576e-01	3.155900e-01	1.112828e-01	2.610031e-02	1.950756e-01	1.359367e-02	2.576912e-01	2.287245e-01	2.704859e-01	2.430984e-01
1770000	-3.788345e+04	3.783968e+02	1.811138e+00	1.094424e-01	1.819139e-01	9.454927e-02	3.228326e-02	5.302714e-01	5.153975e-02	9.029325e-02	1.950864e-01	1.015642e-01	3.178149e-02	5.499567e-01	3.131794e-02	2.279497e-01	2.524079e-01	3.469197e-02	7.014014e-02	2.680566e-01	1.467537e-01	1.030534e-01	2.556158e-01	3.994027e-02	9.066681e-02	3.398140e-01	1.709097e-01	3.321397e-03	1.034656e-01	7.393064e-01	1.060606e-02	3.268473e-02	1.106158e-01	1.598158e-01	1.978710e-01	8.561093e-02	7.833467e-02	1.938521e-01	2.845155e-01	3.408141e-01	3.724478e-01	2.935745e-02	5.080720e-02	1.903107e-01	1.626285e-02	2.468535e-01	2.078004e-01	2.863485e-01	2.589975e-01
1775000	-3.788947e+04	3.724366e+02	1.857791e+00	1.276554e-01	1.895065e-01	1.029661e-01	5.048178e-02	4.849242e-01	4.446598e-02	7.698055e-02	1.938560e-01	1.145246e-01	3.816522e-02	5.364046e-01	4.006896e-02	2.338955e-01	2.396736e-01	3.267068e-02	5.284247e-02	2.775994e-01	1.633183e-01	1.430677e-01	1.869178e-01	4.117068e-02	6.913308e-02	3.586718e-01	2.010389e-01	4.169419e-02	3.970094e-03	7.545738e-01	2.169335e-02	9.312944e-02	8.493917e-02	1.567386e-01	2.136909e-01	8.367379e-02	1.291288e-01	1.769929e-01	2.397749e-01	5.407257e-01	3.003341e-01	1.992426e-02	4.080340e-02	8.669117e-02	1.152130e-02	2.480679e-01	2.123086e-01	2.668710e-01	2.727525e-01
1780000	-3.789039e+04	3.629980e+02	1.916548e+00	1.188997e-01	1.577331e-01	1.062084e-01	3.663479e-02	5.385835e-01	4.194053e-02	8.455340e-02	1.701040e-01	1.283394e-01	3.849799e-02	5.417361e-01	3.676910e-02	2.101825e-01	2.570635e-01	3.251178e-02	6.499593e-02	2.564768e-01	1.787695e-01	9.714679e-02	2.335853e-01	5.625368e-02	5.215368e-02	3.759868e-01	1.848738e-01	1.084400e-01	6.086428e-03	4.766512e-01	1.386718e-01	1.704541e-01	9.969636e-02	1.843417e-01	1.901910e-01	1.065161e-01	7.484549e-02	2.262673e-01	2.178384e-01	2.340464e-01	3.800786e-01	4.721446e-02	8.326419e-02	1.573713e-01	9.802501e-02	2.400941e-01	2.299762e-01	2.769571e-01	2.529726e-01
1785000	-3.788711e+04	3.706711e+02	1.882993e+00	1.112127e-01	1.503673e-01	8.730883e-02	5.654907e-02	5.495896e-01	4.497242e-02	7.705968e-02	1.739682e-01	1.258092e-01	3.248798e-02	5.542647e-01	3.641028e-02	2.180599e-01	2.442928e-01	3.306314e-02	7.802602e-02	2.518598e-01	1.746984e-01	1.471535e-01	2.428665e-01	5.064592e-02	1.051512e-01	2.560793e-01	1.981035e-01	8.653749e-02	9.072469e-02	4.282940e-01	5.001162e-02	6.968552e-02	2.747467e-01	1.482523e-01	2.062123e-01	9.752743e-02	6.118345e-02	1.842821e-01	3.025425e-01	2.469621e-01	4.212483e-01	3.280037e-02	2.518088e-02	1.630025e-01	1.108059e-01	2.672334e-01	2.145458e-01	2.668380e-01	2.513828e-01
1790000	-3.790048e+04	3.788295e+02	1.813904e+00	9.233809e-02	1.427471e-01	5.983980e-02	4.736105e-02	6.208592e-01	3.685474e-02	6.280609e-02	1.801663e-01	1.170208e-01	3.850359e-02	5.629905e-01	3.851272e-02	2.146309e-01	2.679589e-01	3.346166e-02	7.721478e-02	2.398738e-01	1.668599e-01	1.136108e-01	3.230819e-01	3.183815e-02	8.146301e-02	2.604437e-01	1.895624e-01	1.481737e-02	2.110920e-01	5.319045e-01	1.547383e-02	3.998260e-02	1.867297e-01	1.497687e-01	1.909824e-01	7.670879e-02	1.140241e-01	1.537668e-01	3.147492e-01	3.401075e-01	3.543084e-01	8.809786e-02	4.111488e-02	1.319141e-01	4.445723e-02	2.717544e-01	2.032112e-01	2.662656e-01	2.587688e-01
1795000	-3.787871e+04	3.784001e+02	1.803382e+00	1.264891e-01	1.667834e-01	9.025118e-02	3.512383e-02	5.242163e-01	5.713625e-02	8.030377e-02	1.956818e-01	1.129237e-01	3.096351e-02	5.435470e-01	3.658031e-02	2.399355e-01	2.416721e-01	3.257963e-02	6.489166e-02	2.408474e-01	1.800738e-01	1.193891e-01	2.422882e-01	6.638010e-02	4.943120e-02	3.276205e-01	1.948909e-01	3.026286e-02	1.769429e-01	3.845554e-01	1.772730e-01	1.009485e-01	1.300173e-01	1.594147e-01	1.669128e-01	1.098718e-01	1.086870e-01	1.890625e-01	2.660512e-01	5.134094e-01	2.073641e-01	5.872494e-02	1.033006e-01	9.474451e-02	2.245638e-02	2.433376e-01	2.363368e-01	2.645365e-01	2.557891e-01
1800000	-3.790648e+04	3.726473e+02	1.847934e+00	1.151868e-01	2.203863e-01	9.683009e-02	3.668669e-02	4.781986e-01	5.271160e-02	8.841215e-02	2.180741e-01	1.220039e-01	2.847988e-02	5.037425e-01	3.928750e-02	2.193731e-01	2.639603e-01	2.934857e-02	6.934764e-02	2.295454e-01	1.884250e-01	1.444542e-01	1.937180e-01	5.466257e-02	1.461157e-01	2.961083e-01	1.649412e-01	7.855309e-02	5.423239e-03	4.812094e-01	1.086949e-02	1.724872e-01	2.514576e-01	1.853035e-01	1.428932e-01	1.020430e-01	5.948383e-02	2.068688e-01	3.034077e-01	4.080683e-01	2.716652e-01	5.041542e-04	2.695152e-02	2.547619e-01	3.804897e-02	2.381360e-01	2.300767e-01	2.660623e-01	2.657250e-01
1805000	-3.790025e+04	3.751375e+02	1.838337e+00	1.171980e-01	1.544751e-01	1.111612e-01	4.261828e-02	5.348876e-01	3.965981e-02	7.893965e-02	1.759485e-01	1.551870e-01	3.699078e-02	5.130424e-01	3.989174e-02	2.415538e-01	2.517346e-01	2.931624e-02	5.723404e-02	2.630831e-01	1.570782e-01	1.273048e-01	3.005327e-01	4.818708e-02	1.055205e-01	2.933060e-01	1.251489e-01	3.225232e-02	1.213452e-01	3.604259e-01	3.597956e-02	2.556519e-01	1.943452e-01	1.832869e-01	2.353214e-01	8.062435e-02	7.022226e-02	1.575987e-01	2.729464e-01	3.248239e-01	3.617790e-01	6.251254e-03	1.172372e-01	1.439880e-01	4.592067e-02	2.378085e-01	2.290017e-01	2.794194e-01	2.537704e-01
1810000	-3.788769e+04	3.731055e+02	1.860823e+00	1.242644e-01	1.552759e-01	8.255718e-02	3.643659e-02	5.599831e-01	4.148282e-02	1.001312e-01	1.796718e-01	9.110743e-02	3.582804e-02	5.563357e-01	3.692590e-02	2.313030e-01	2.487666e-01	3.487597e-02	5.747043e-02	2.516732e-01	1.759108e-01	1.665780e-01	1.902961e-01	3.838882e-02	5.735713e-02	4.242463e-01	1.231336e-01	3.260342e-02	3.092368e-01	3.227411e-01	1.536475e-02	1.177675e-01	2.022864e-01	1.862883e-01	1.513133e-01	1.008124e-01	7.699408e-02	2.283991e-01	2.561927e-01	3.013615e-01	2.794907e-01	5.957288e-02	4.309902e-02	3.102718e-01	6.204113e-03	2.633845e-01	2.147140e-01	2.838323e-01	2.380693e-01
1815000	-3.790349e+04	3.657997e+02	1.900963e+00	1.085910e-01	2.145812e-01	1.072573e-01	3.998970e-02	4.787836e-01	5.079720e-02	6.972376e-02	1.975530e-01	1.208999e-01	2.617221e-02	5.401928e-01	4.545834e-02	2.055795e-01	2.530639e-01	3.088039e-02	7.569651e-02	2.684019e-01	1.663778e-01	1.348543e-01	2.546032e-01	7.129586e-02	9.830847e-02	2.788810e-01	1.620572e-01	1.201006e-01	2.582655e-03	6.691943e-01	1.665352e-02	3.583228e-02	1.556367e-01	1.491410e-01	2.173530e-01	7.667915e-02	6.614184e-02	1.553877e-01	3.352972e-01	5.301102e-01	2.328546e-01	2.997981e-02	6.877915e-03	1.822511e-01	1.792631e-02	2.362818e-01	2.315208e-01	2.696223e-01	2.625750e-01
1820000	-3.788137e+04	3.791823e+02	1.794515e+00	1.349022e-01	1.551745e-01	7.758866e-02	4.608008e-02	5.383803e-01	4.787433e-02	9.140374e-02	2.156682e-01	1.410259e-01	3.481491e-02	4.767683e-01	4.031898e-02	2.404143e-01	2.661020e-01	3.324282e-02	6.433125e-02	2.290998e-01	1.668098e-01	1.066739e-01	2.399415e-01	8.750736e-02	9.103882e-02	2.799494e-01	1.948890e-01	8.130701e-02	8.418583e-02	6.381874e-01	2.940161e-02	5.543252e-02	1.114856e-01	1.968673e-01	1.261121e-01	9.671315e-02	1.036209e-01	2.363446e-01	2.403420e-01	5.137811e-01	1.952799e-01	9.109615e-03	3.474454e-02	2.224145e-01	2.467032e-02	2.516923e-01	2.121037e-01	2.792356e-01	2.569684e-01
1825000	-3.788999e+04	3.793205e+02	1.790072e+00	1.054323e-01	1.757106e-01	1.032528e-01	4.113367e-02	5.319223e-01	4.254830e-02	6.792483e-02	1.852584e-01	1.209870e-01	2.823078e-02	5.573269e-01	4.027205e-02	2.312751e-01	2.491458e-01	3.134649e-02	6.702207e-02	2.412653e-01	1.799452e-01	1.124699e-01	3.120728e-01	7.425750e-02	5.632000e-02	2.739219e-01	1.709579e-01	2.280702e-03	4.323287e-02	5.800745e-01	5.060478e-03	1.453239e-01	2.240275e-01	1.811188e-01	1.566032e-01	9.977332e-02	7.067556e-02	1.993651e-01	2.924639e-01	4.449145e-01	1.982269e-01	1.767844e-02	1.193907e-01	1.926093e-01	2.718021e-02	2.499574e-01	2.167241e-01	2.662644e-01	2.670541e-01
1830000	-3.788892e+04	3.753446e+02	1.840233e+00	1.029699e-01	1.636485e-01	9.397271e-02	4.475307e-02	5.261678e-01	6.848800e-02	7.205511e-02	1.690092e-01	1.194370e-01	2.499665e-02	5.744964e-01	4.000562e-02	2.227460e-01	2.342331e-01	3.586508e-02	7.488656e-02	2.765048e-01	1.557644e-01	1.343647e-01	2.200740e-01	5.705259e-02	5.504795e-02	3.369980e-01	1.964628e-01	4.615635e-02	5.693120e-02	7.327392e-01	4.226372e-02	4.583733e-02	7.607223e-02	2.003367e-01	1.435983e-01	1.082332e-01	1.087286e-01	1.888334e-01	2.502698e-01	3.605889e-01	1.463880e-01	6.746641e-02	8.156409e-02	3.357516e-01	8.241003e-03	2.562567e-01	2.231043e-01	2.599516e-01	2.606874e-01
1835000	-3.790728e+04	3.805287e+02	1.790447e+00	1.111366e-01	1.852736e-01	9.473397e-02	5.089558e-02	5.076318e-01	5.032838e-02	7.562827e-02	2.044465e-01	1.254031e-01	3.572362e-02	5.134369e-01	4.536167e-02	2.411630e-01	2.476178e-01	2.775046e-02	7.922686e-02	2.513807e-01	1.528611e-01	1.409504e-01	2.402479e-01	5.779297e-02	9.019681e-02	3.090685e-01	1.617434e-01	1.551785e-01	3.032893e-02	3.777269e-01	2.058285e-02	1.827972e-01	2.333856e-01	2.066811e-01	2.203212e-01	1.068815e-01	5.220662e-02	1.603201e-01	2.535895e-01	3.923376e-01	3.163814e-01	7.897576e-03	9.504096e-03	2.703402e-01	3.539135e-03	2.472356e-01	2.272715e-01	2.676880e-01	2.578048e-01
1840000	-3.789234e+04	3.790316e+02	1.810076e+00	1.159919e-01	1.511829e-01	8.628759e-02	4.438818e-02	5.570055e-01	4.514397e-02	7.379532e-02	1.911675e-01	1.402475e-01	3.562913e-02	5.154818e-01	4.367879e-02	2.278906e-01	2.833817e-01	3.333949e-02	5.520880e-02	2.222517e-01	1.779278e-01	1.333213e-01	2.210288e-01	7.712934e-02	5.544075e-02	3.868171e-01	1.262627e-01	2.858804e-01	4.532218e-02	3.732405e-01	2.098237e-02	1.042493e-01	1.703252e-01	1.950596e-01	1.998951e-01	1.181068e-01	6.198572e-02	1.918418e-01	2.331111e-01	5.089403e-01	1.039911e-01	1.692474e-02	5.714238e-02	2.927719e-01	2.022956e-02	2.459424e-01	2.131631e-01	2.860321e-01	2.548624e-01
1845000	-3.654758e+04	3.187115e+02	2.382190e+00	1.194601e-01	1.377087e-01	8.481221e-02	4.947430e-02	5.568181e-01	5.172654e-02	8.043250e-02	1.673748e-01	1.295724e-01	3.243252e-02	5.484532e-01	4.173454e-02	2.195658e-01	2.661777e-01	2.734296e-02	5.934007e-02	2.553253e-01	1.722481e-01	1.230194e-01	2.371662e-01	4.308932e-02	6.000293e-02	3.848289e-01	1.518932e-01	2.571774e-01	8.907167e-02	4.399510e-01	7.052803e-02	9.639021e-02	4.688167e-02	1.856497e-01	1.525191e-01	9.340474e-02	8.614308e-02	2.265490e-01	2.557343e-01	2.931406e-01	3.158565e-01	6.690793e-02	6.265443e-03	3.005928e-01	1.723675e-02	2.615521e-01	2.174145e-01	2.555944e-01	2.654389e-01
1850000	-3.654880e+04	3.201788e+02	2.382190e+00	1.194601e-01	1.377087e-01	8.481221e-02	4.947430e-02	5.568181e-01	5.172654e-02	8.043250e-02	1.673748e-01	1.295724e-01	3.243252e-02	5.484532e-01	4.173454e-02	2.195658e-01	2.661777e-01	2.734296e-02	5.934007e-02	2.553253e-01	1.722481e-01	1.230194e-01	2.371662e-01	4.308932e-02	6.000293e-02	3.848289e-01	1.518932e-01	1.431384e-01	6.655927e-02	5.413223e-01	7.750572e-02	7.499848e-02	9.647587e-02	1.798961e-01	2.019317e-01	8.759569e-02	6.107944e-02	1.887751e-01	2.807220e-01	4.262649e-01	1.383440e-01	1.162410e-01	9.420986e-02	1.449130e-01	8.002722e-02	2.615521e-01	2.174145e-01	2.555944e-01	2.654389e-01
1855000	-3.654713e+04	3.198135e+02	2.382190e+00	1.194601e-01	1.377087e-01	8.481221e-02	4.947430e-02	5.568181e-01	5.172654e-02	8.043250e-02	1.673748e-01	1.295724e-01	3.243252e-02	5.484532e-01	4.173454e-02	2.195658e-01	2.661777e-01	2.734296e-02	5.934007e-02	2.553253e-01	1.722481e-01	1.230194e-01	2.371662e-01	4.308932e-02	6.000293e-02	3.848289e-01	1.518932e-01	4.423161e-02	7.202948e-03	8.717347e-01	3.674400e-02	1.856970e-02	2.151707e-02	2.128076e-01	1.951871e-01	9.492857e-02	6.884486e-02	2.150078e-01	2.132241e-01	4.700358e-01	2.219616e-01	1.165326e-02	6.727406e-02	1.915820e-01	3.749321e-02	2.615521e-01	2.174145e-01	2.555944e-01	2.654389e-01
1860000	-3.654369e+04	3.200504e+02	2.382190e+00	1.194601e-01	1.377087e-01	8.481221e-02	4.947430e-02	5.568181e-01	5.172654e-02	8.043250e-02	1.673748e-01	1.295724e-01	3.243252e-02	5.484532e-01	4.173454e-02	2.195658e-01	2.661777e-01	2.734296e-02	5.934007e-02	2.553253e-01	1.722481e-01	1.230194e-01	2.371662e-01	4.308932e-02	6.000293e-02	3.848289e-01	1.518932e-01	1.567014e-02	6.280486e-02	8.010196e-01	1.313256e-02	5.087804e-02	5.649481e-02	1.954251e-01	1.737590e-01	1.094606e-01	5.257275e-02	2.181396e-01	2.506429e-01	5.090066e-01	2.964318e-01	1.186907e-02	1.368930e-02	1.255177e-01	4.348556e-02	2.615521e-01	2.174145e-01	2.555944e-01	2.654389e-01
1865000	-3.654733e+04	3.197040e+02	2.382190e+00	1.194601e-01	1.377087e-01	8.481221e-02	4.947430e-02	5.568181e-01	5.172654e-02	8.043250e-02	1.673748e-01	1.295724e-01	3.243252e-02	5.484532e-01	4.173454e-02	2.195658e-01	2.661777e-01	2.734296e-02	5.934007e-02	2.553253e-01	1.722481e-01	1.230194e-01	2.371662e-01	4.308932e-02	6.000293e-02	3.848289e-01	1.518932e-01	2.056742e-01	1.096969e-01	3.514586e-01	3.520650e-02	1.281175e-01	1.698463e-01	1.720765e-01	1.786480e-01	9.507531e-02	8.178942e-02	2.006739e-01	2.717369e-01	2.232442e-01	1.686338e-01	1.969661e-01	1.275593e-02	3.401852e-01	5.821476e-02	2.615521e-01	2.174145e-01	2.555944e-01	2.654389e-01
1870000	-3.654805e+04	3.202284e+02	2.382190e+00	1.194601e-01	1.377087e-01	8.481221e-02	4.947430e-02	5.568181e-01	5.172654e-02	8.043250e-02	1.673748e-01	1.295724e-01	3.243252e-02	5.484532e-01	4.173454e-02	2.195658e-01	2.661777e-01	2.734296e-02	5.934007e-02	2.553253e-01	1.722481e-01	1.230194e-01	2.371662e-01	4.308932e-02	6.000293e-02	3.848289e-01	1.518932e-01	4.772599e-02	4.494267e-02	4.001784e-01	9.593534e-02	3.687174e-01	4.250021e-02	1.853651e-01	1.830657e-01	9.636802e-02	9.277891e-02	2.114065e-01	2.310158e-01	2.195395e-01	2.872744e-01	2.282731e-02	5.661394e-02	4.013470e-01	1.239780e-02	2.615521e-01	2.174145e-01	2.555944e-01	2.654389e-01
1875000	-3.654743e+04	3.200216e+02	2.382190e+00	1.194601e-01	1.377087e-01	8.481221e-02	4.947430e-02	5.568181e-01	5.172654e-02	8.043250e-02	1.673748e-01	1.295724e-01	3.243252e-02	5.484532e-01	4.173454e-02	2.195658e-01	2.661777e-01	2.734296e-02	5.934007e-02	2.553253e-01	1.722481e-01	1.230194e-01	2.371662e-01	4.308932e-02	6.000293e-02	3.848289e-01	1.518932e-01	2.561644e-02	2.915599e-01	3.928672e-01	4.518100e-02	9.890499e-02	1.458705e-01	1.858951e-01	1.962476e-01	9.922897e-02	7.789511e-02	1.958366e-01	2.448967e-01	2.668472e-01	3.312357e-01	3.583467e-02	4.786284e-02	2.673470e-01	5.087265e-02	2.615521e-01	2.174145e-01	2.555944e-01	2.654389e-01
1880000	-3.654803e+04	3.197718e+02	2.382190e+00	1.194601e-01	1.377087e-01	8.481221e-02	4.947430e-02	5.568181e-01	5.172654e-02	8.043250e-02	1.673748e-01	1.295724e-01	3.243252e-02	5.484532e-01	4.173454e-02	2.195658e-01	2.661777e-01	2.734296e-02	5.934007e-02	2.553253e-01	1.722481e-01	1.230194e-01	2.371662e-01	4.308932e-02	6.000293e-02	3.848289e-01	1.518932e-01	1.388161e-01	1.356929e-01	3.210642e-01	1.529919e-01	1.103427e-01	1.410922e-01	1.810344e-01	1.879095e-01	8.435390e-02	6.270860e-02	1.887982e-01	2.951955e-01	3.617277e-01	2.769931e-01	1.733106e-02	5.166711e-02	2.512178e-01	4.106322e-02	2.615521e-01	2.174145e-01	2.555944e-01	2.654389e-01
1885000	-3.654698e+04	3.198491e+02	2.382190e+00	1.194601e-01	1.377087e-01	8.481221e-02	4.947430e-02	5.568181e-01	5.172654e-02	8.043250e-02	1.673748e-01	1.295724e-01	3.243252e-02	5.484532e-01	4.173454e-02	2.195658e-01	2.661777e-01	2.734296e-02	5.934007e-02	2.553253e-01	1.722481e-01	1.230194e-01	2.371662e-01	4.308932e-02	6.000293e-02	3.848289e-01	1.518932e-01	1.056808e-02	1.322168e-02	6.069939e-01	9.228565e-02	5.477308e-02	2.221576e-01	1.775564e-01	1.978055e-01	1.015550e-01	7.576878e-02	2.225660e-01	2.247484e-01	6.531549e-01	1.724133e-01	2.327557e-03	5.303820e-03	1.443680e-01	2.243244e-02	2.615521e-01	2.174145e-01	2.555944e-01	2.654389e-01
1890000	-3.654309e+04	3.201557e+02	2.382190e+00	1.194601e-01	1.377087e-01	8.481221e-02	4.947430e-02	5.568181e-01	5.172654e-02	8.043250e-02	1.673748e-01	1.295724e-01	3.243252e-02	5.484532e-01	4.173454e-02	2.195658e-01	2.661777e-01	2.734296e-02	5.934007e-02	2.553253e-01	1.722481e-01	1.230194e-01	2.371662e-01	4.308932e-02	6.000293e-02	3.848289e-01	1.518932e-01	6.112147e-02	6.404549e-02	4.428784e-01	1.223139e-01	1.248568e-01	1.847839e-01	1.580021e-01	1.702595e-01	9.632614e-02	1.049986e-01	1.938598e-01	2.765538e-01	3.765049e-01	3.964389e-01	9.360857e-03	3.952844e-02	1.386027e-01	3.956419e-02	2.615521e-01	2.174145e-01	2.555944e-01	2.654389e-01
1895000	-3.654333e+04	3.185766e+02	2.382190e+00	1.194601e-01	1.377087e-01	8.481221e-02	4.947430e-02	5.568181e-01	5.172654e-02	8.043250e-02	1.673748e-01	1.295724e-01	3.243252e-02	5.484532e-01	4.173454e-02	2.195658e-01	2.661777e-01	2.734296e-02	5.934007e-02	2.553253e-01	1.722481e-01	1.230194e-01	2.371662e-01	4.308932e-02	6.000293e-02	3.848289e-01	1.518932e-01	1.977940e-02	6.948309e-02	7.028706e-01	2.685789e-03	5.344370e-02	1.517374e-01	1.761202e-01	2.376990e-01	1.004030e-01	6.865429e-02	1.892725e-01	2.278509e-01	4.271170e-01	2.167153e-01	2.416135e-02	8.927811e-02	2.108980e-01	3.183021e-02	2.615521e-01	2.174145e-01	2.555944e-01	2.654389e-01
1900000	-3.654430e+04	3.198458e+02	2.382190e+00	1.194601e-01	1.377087e-01	8.481221e-02	4.947430e-02	5.568181e-01	5.172654e-02	8.043250e-02	1.673748e-01	1.295724e-01	3.243252e-02	5.484532e-01	4.173454e-02	2.195658e-01	2.661777e-01	2.734296e-02	5.934007e-02	2.553253e-01	1.722481e-01	1.230194e-01	2.371662e-01	4.308932e-02	6.000293e-02	3.848289e-01	1.518932e-01	4.065170e-02	1.634090e-02	7.574272e-01	4.263827e-02	5.009336e-02	9.284855e-02	1.796019e-01	1.789775e-01	9.077805e-02	5.201757e-02	2.005238e-01	2.981012e-01	5.561453e-01	2.759561e-01	9.600407e-03	3.646460e-02	8.097423e-02	4.085941e-02	2.615521e-01	2.174145e-01	2.555944e-01	2.654389e-01
1905000	-3.654982e+04	3.198494e+02	2.382190e+00	1.194601e-01	1.377087e-01	8.481221e-02	4.947430e-02	5.568181e-01	5.172654e-02	8.043250e-02	1.673748e-01	1.295724e-01	3.243252e-02	5.484532e-01	4.173454e-02	2.195658e-01	2.661777e-01	2.734296e-02	5.934007e-02	2.553253e-01	1.722481e-01	1.230194e-01	2.371662e-01	4.308932e-02	6.000293e-02	3.848289e-01	1.518932e-01	2.276624e-01	8.453431e-02	4.216540e-01	8.742024e-02	8.293140e-02	9.579766e-02	1.694987e-01	2.229681e-01	8.839690e-02	9.225593e-02	1.520551e-01	2.748253e-01	5.033223e-01	2.747685e-01	1.077606e-02	1.927127e-02	1.187266e-01	7.313525e-02	2.615521e-01	2.174145e-01	2.555944e-01	2.654389e-01
1910000	-3.654352e+04	3.190833e+02	2.382190e+00	1.194601e-01	1.377087e-01	8.481221e-02	4.947430e-02	5.568181e-01	5.172654e-02	8.043250e-02	1.673748e-01	1.295724e-01	3.243252e-02	5.484532e-01	4.173454e-02	2.195658e-01	2.661777e-01	2.734296e-02	5.934007e-02	2.553253e-01	1.722481e-01	1.230194e-01	2.371662e-01	4.308932e-02	6.000293e-02	3.848289e-01	1.518932e-01	1.930782e-02	2.309713e-01	3.049249e-01	7.982930e-02	1.535333e-02	3.496134e-01	1.731545e-01	2.177242e-01	9.441550e-02	8.293147e-02	1.908256e-01	2.409486e-01	5.521631e-01	3.124551e-01	3.468884e-04	2.293924e-02	9.993966e-02	1.215602e-02	2.615521e-01	2.174145e-01	2.555944e-01	2.654389e-01
1915000	-3.654407e+04	3.187324e+02	2.382190e+00	1.194601e-01	1.377087e-01	8.481221e-02	4.947430e-02	5.568181e-01	5.172654e-02	8.043250e-02	1.673748e-01	1.295724e-01	3.243252e-02	5.484532e-01	4.173454e-02	2.195658e-01	2.661777e-01	2.734296e-02	5.934007e-02	2.553253e-01	1.722481e-01	1.230194e-01	2.371662e-01	4.308932e-02	6.000293e-02	3.848289e-01	1.518932e-01	3.510719e-02	4.221324e-01	4.132392e-01	3.470316e-02	2.546394e-02	6.935409e-02	2.130915e-01	1.705181e-01	9.734548e-02	8.653511e-02	2.090016e-01	2.235082e-01	3.775776e-01	3.737547e-01	3.559710e-02	3.428086e-02	1.015051e-01	7.728455e-02	2.615521e-01	2.174145e-01	2.555944e-01	2.654389e-01
1920000	-3.654505e+04	3.197516e+02	2.382190e+00	1.194601e-01	1.377087e-01	8.481221e-02	4.947430e-02	5.568181e-01	5.172654e-02	8.043250e-02	1.673748e-01	1.295724e-01	3.243252e-02	5.484532e-01	4.173454e-02	2.195658e-01	2.661777e-01	2.734296e-02	5.934007e-02	2.553253e-01	1.722481e-01	1.230194e-01	2.371662e-01	4.308932e-02	6.000293e-02	3.848289e-01	1.518932e-01	2.989335e-02	3.238166e-01	4.667488e-01	3.934817e-02	3.415662e-02	1.060364e-01	1.782549e-01	2.026767e-01	8.762863e-02	1.011318e-01	1.822676e-01	2.480403e-01	5.233131e-01	2.071828e-01	3.655776e-02	2.991460e-02	1.623039e-01	4.072794e-02	2.615521e-01	2.174145e-01	2.555944e-01	2.654389e-01
1925000	-3.654537e+04	3.191029e+02	2.382190e+00	1.194601e-01	1.377087e-01	8.481221e-02	4.947430e-02	5.568181e-01	5.172654e-02	8.043250e-02	1.673748e-01	1.295724e-01	3.243252e-02	5.484532e-01	4.173454e-02	2.195658e-01	2.661777e-01	2.734296e-02	5.934007e-02	2.553253e-01	1.722481e-01	1.230194e-01	2.371662e-01	4.308932e-02	6.000293e-02	3.848289e-01	1.518932e-01	1.040848e-02	3.595918e-01	3.747024e-01	2.568441e-02	3.415970e-02	1.954532e-01	2.007603e-01	1.767073e-01	7.679355e-02	7.436470e-02	1.936137e-01	2.777605e-01	4.820959e-01	1.863022e-01	1.970404e-02	1.093806e-01	1.024374e-01	1.000799e-01	2.615521e-01	2.174145e-01	2.555944e-01	2.654389e-01
1930000	-3.655025e+04	3.185974e+02	2.382190e+00	1.194601e-01	1.377087e-01	8.481221e-02	4.947430e-02	5.568181e-01	5.172654e-02	8.043250e-02	1.673748e-01	1.295724e-01	3.243252e-02	5.484532e-01	4.173454e-02	2.195658e-01	2.661777e-01	2.734296e-02	5.934007e-02	2.553253e-01	1.722481e-01	1.230194e-01	2.371662e-01	4.308932e-02	6.000293e-02	3.848289e-01	1.518932e-01	3.709395e-02	1.619812e-01	5.242395e-01	4.498086e-02	3.102475e-02	2.006797e-01	2.273516e-01	1.898619e-01	1.055635e-01	5.216262e-02	1.747688e-01	2.502916e-01	3.557284e-01	2.279573e-01	7.674756e-02	1.117751e-01	1.616867e-01	6.610491e-02	2.615521e-01	2.174145e-01	2.555944e-01	2.654389e-01
1935000	-3.654997e+04	3.196179e+02	2.382190e+00	1.194601e-01	1.377087e-01	8.481221e-02	4.947430e-02	5.568181e-01	5.172654e-02	8.043250e-02	1.673748e-01	1.295724e-01	3.243252e-02	5.484532e-01	4.173454e-02	2.195658e-01	2.661777e-01	2.734296e-02	5.934007e-02	2.553253e-01	1.722481e-01	1.230194e-01	2.371662e-01	4.308932e-02	6.000293e-02	3.848289e-01	1.518932e-01	5.063493e-03	3.217325e-01	2.624973e-01	2.813815e-03	1.987551e-02	3.880174e-01	1.898007e-01	2.058675e-01	8.706475e-02	1.009872e-01	1.589286e-01	2.573512e-01	5.329176e-01	1.651025e-01	2.989119e-02	1.222730e-02	1.692224e-01	9.063891e-02	2.615521e-01	2.174145e-01	2.555944e-01	2.654389e-01
1940000	-3.654588e+04	3.198130e+02	2.382190e+00	1.194601e-01	1.377087e-01	8.481221e-02	4.947430e-02	5.568181e-01	5.172654e-02	8.043250e-02	1.673748e-01	1.295724e-01	3.243252e-02	5.484532e-01	4.173454e-02	2.195658e-01	2.661777e-01	2.734296e-02	5.934007e-02	2.553253e-01	1.722481e-01	1.230194e-01	2.371662e-01	4.308932e-02	6.000293e-02	3.848289e-01	1.518932e-01	3.156513e-02	4.118751e-01	3.907212e-01	7.614135e-03	1.819091e-02	1.400335e-01	1.672376e-01	2.295635e-01	8.330027e-02	6.290963e-02	1.868691e-01	2.701199e-01	5.443085e-01	1.590351e-01	8.561758e-02	1.921129e-02	1.781068e-01	1.372072e-02	2.615521e-01	2.174145e-01	2.555944e-01	2.654389e-01
1945000	-3.654379e+04	3.201382e+02	2.382190e+00	1.194601e-01	1.377087e-01	8.481221e-02	4.947430e-02	5.568181e-01	5.172654e-02	8.043250e-02	1.673748e-01	1.295724e-01	3.243252e-02	5.484532e-01	4.173454e-02	2.195658e-01	2.661777e-01	2.734296e-02	5.934007e-02	2.553253e-01	1.722481e-01	1.230194e-01	2.371662e-01	4.308932e-02	6.000293e-02	3.848289e-01	1.518932e-01	7.416986e-03	3.742223e-01	3.858801e-01	2.735830e-03	5.443190e-02	1.753128e-01	1.746739e-01	2.078461e-01	9.722250e-02	7.068259e-02	1.622502e-01	2.873247e-01	3.374192e-01	2.844898e-01	3.249265e-02	1.336667e-02	2.622361e-01	6.999556e-02	2.615521e-01	2.174145e-01	2.555944e-01	2.654389e-01
1950000	-3.654425e+04	3.199861e+02	2.382190e+00	1.194601e-01	1.377087e-01	8.481221e-02	4.947430e-02	5.568181e-01	5.172654e-02	8.043250e-02	1.673748e-01	1.295724e-01	3.243252e-02	5.484532e-01	4.173454e-02	2.195658e-01	2.661777e-01	2.734296e-02	5.934007e-02	2.553253e-01	1.722481e-01	1.230194e-01	2.371662e-01	4.308932e-02	6.000293e-02	3.848289e-01	1.518932e-01	1.271164e-02	1.672154e-01	7.360334e-01	2.762486e-02	1.100758e-02	4.540713e-02	2.006371e-01	1.614597e-01	1.074953e-01	8.914893e-02	2.357875e-01	2.054714e-01	4.659019e-01	1.683667e-01	5.697287e-02	2.725086e-02	1.876565e-01	9.385113e-02	2.615521e-01	2.174145e-01	2.555944e-01	2.654389e-01
1955000	-3.654740e+04	3.195306e+02	2.382190e+00	1.194601e-01	1.377087e-01	8.481221e-02	4.947430e-02	5.568181e-01	5.172654e-02	8.043250e-02	1.673748e-01	1.295724e-01	3.243252e-02	5.484532e-01	4.173454e-02	2.195658e-01	2.661777e-01	2.734296e-02	5.934007e-02	2.553253e-01	1.722481e-01	1.230194e-01	2.371662e-01	4.308932e-02	6.000293e-02	3.848289e-01	1.518932e-01	5.324944e-02	1.018484e-01	5.541534e-01	1.111867e-02	5.636773e-02	2.232623e-01	1.758548e-01	1.758261e-01	1.036921e-01	1.148377e-01	2.189919e-01	2.107974e-01	2.414938e-01	3.007892e-01	1.224028e-02	9.509939e-02	3.033520e-01	4.702527e-02	2.615521e-01	2.174145e-01	2.555944e-01	2.654389e-01
1960000	-3.654908e+04	3.188027e+02	2.382190e+00	1.194601e-01	1.377087e-01	8.481221e-02	4.947430e-02	5.568181e-01	5.172654e-02	8.043250e-02	1.673748e-01	1.295724e-01	3.243252e-02	5.484532e-01	4.173454e-02	2.195658e-01	2.661777e-01	2.734296e-02	5.934007e-02	2.553253e-01	1.722481e-01	1.230194e-01	2.371662e-01	4.308932e-02	6.000293e-02	3.848289e-01	1.518932e-01	8.801781e-02	8.136396e-02	3.554890e-01	1.286778e-01	1.517694e-01	1.946820e-01	1.756881e-01	2.281573e-01	8.766450e-02	4.781458e-02	1.901173e-01	2.705582e-01	3.154377e-01	3.331380e-01	2.637055e-02	9.152534e-02	1.269463e-01	1.065820e-01	2.615521e-01	2.174145e-01	2.555944e-01	2.654389e-01
1965000	-3.654770e+04	3.190629e+02	2.382190e+00	1.194601e-01	1.377087e-01	8.481221e-02	4.947430e-02	5.568181e-01	5.172654e-02	8.043250e-02	1.673748e-01	1.295724e-01	3.243252e-02	5.484532e-01	4.173454e-02	2.195658e-01	2.661777e-01	2.734296e-02	5.934007e-02	2.553253e-01	1.722481e-01	1.230194e-01	2.371662e-01	4.308932e-02	6.000293e-02	3.848289e-01	1.518932e-01	5.087500e-02	1.240326e-01	4.299690e-01	1.188823e-01	1.559328e-01	1.203082e-01	1.767968e-01	2.161800e-01	9.997290e-02	7.249574e-02	1.863996e-01	2.481550e-01	6.229814e-01	1.169733e-01	8.501143e-02	2.501422e-02	1.042155e-01	4.580413e-02	2.615521e-01	2.174145e-01	2.555944e-01	2.654389e-01
1970000	-3.655092e+04	3.193080e+02	2.382190e+00	1.194601e-01	1.377087e-01	8.481221e-02	4.947430e-02	5.568181e-01	5.172654e-02	8.043250e-02	1.673748e-01	1.295724e-01	3.243252e-02	5.484532e-01	4.173454e-02	2.195658e-01	2.661777e-01	2.734296e-02	5.934007e-02	2.553253e-01	1.722481e-01	1.230194e-01	2.371662e-01	4.308932e-02	6.000293e-02	3.848289e-01	1.518932e-01	5.345367e-02	1.953425e-02	4.544816e-01	9.132814e-02	6.041681e-02	3.207856e-01	2.060096e-01	1.830477e-01	1.190579e-01	4.705201e-02	2.165877e-01	2.282450e-01	3.683757e-01	1.777070e-01	6.113102e-03	4.533266e-02	3.830256e-01	1.944585e-02	2.615521e-01	2.174145e-01	2.555944e-01	2.654389e-01
1975000	-3.655215e+04	3.197098e+02	2.382190e+00	1.194601e-01	1.377087e-01	8.481221e-02	4.947430e-02	5.568181e-01	5.172654e-02	8.043250e-02	1.673748e-01	1.295724e-01	3.243252e-02	5.484532e-01	4.173454e-02	2.195658e-01	2.661777e-01	2.734296e-02	5.934007e-02	2.553253e-01	1.722481e-01	1.230194e-01	2.371662e-01	4.308932e-02	6.000293e-02	3.848289e-01	1.518932e-01	4.122607e-01	7.062546e-04	2.574889e-01	1.431351e-01	1.719946e-01	1.441444e-02	1.799054e-01	1.760179e-01	9.921435e-02	7.925077e-02	2.140275e-01	2.515840e-01	1.523509e-01	3.192969e-01	5.638100e-02	1.939864e-02	4.159696e-01	3.660285e-02	2.615521e-01	2.174145e-01	2.555944e-01	2.654389e-01
1980000	-3.655420e+04	3.194500e+02	2.382190e+00	1.194601e-01	1.377087e-01	8.481221e-02	4.947430e-02	5.568181e-01	5.172654e-02	8.043250e-02	1.673748e-01	1.295724e-01	3.243252e-02	5.484532e-01	4.173454e-02	2.195658e-01	2.661777e-01	2.734296e-02	5.934007e-02	2.553253e-01	1.722481e-01	1.230194e-01	2.371662e-01	4.308932e-02	6.000293e-02	3.848289e-01	1.518932e-01	4.036736e-01	4.466622e-02	2.050556e-01	3.946379e-02	8.633670e-02	2.208041e-01	1.895621e-01	1.614965e-01	1.015097e-01	9.961116e-02	2.455950e-01	2.022254e-01	2.062395e-01	3.884030e-01	8.037865e-02	8.643206e-02	1.401746e-01	9.837219e-02	2.615521e-01	2.174145e-01	2.555944e-01	2.654389e-01
1985000	-3.654464e+04	3.195731e+02	2.382190e+00	1.194601e-01	1.377087e-01	8.481221e-02	4.947430e-02	5.568181e-01	5.172654e-02	8.043250e-02	1.673748e-01	1.295724e-01	3.243252e-02	5.484532e-01	4.173454e-02	2.195658e-01	2.661777e-01	2.734296e-02	5.934007e-02	2.553253e-01	1.722481e-01	1.230194e-01	2.371662e-01	4.308932e-02	6.000293e-02	3.848289e-01	1.518932e-01	3.442507e-01	1.382235e-01	1.699919e-01	1.662285e-01	1.092689e-01	7.203646e-02	1.895435e-01	1.788209e-01	9.429036e-02	1.164927e-01	1.941961e-01	2.266566e-01	3.770278e-01	2.401118e-01	8.463849e-02	3.246407e-02	2.210296e-01	4.472822e-02	2.615521e-01	2.174145e-01	2.555944e-01	2.654389e-01
1990000	-3.655324e+04	3.197575e+02	2.382190e+00	1.194601e-01	1.377087e-01	8.481221e-02	4.947430e-02	5.568181e-01	5.172654e-02	8.043250e-02	1.673748e-01	1.295724e-01	3.243252e-02	5.484532e-01	4.173454e-02	2.195658e-01	2.661777e-01	2.734296e-02	5.934007e-02	2.553253e-01	1.722481e-01	1.230194e-01	2.371662e-01	4.308932e-02	6.000293e-02	3.848289e-01	1.518932e-01	4.162142e-01	1.738202e-01	1.281596e-01	1.513531e-01	6.061892e-02	6.983399e-02	1.768030e-01	2.058486e-01	8.378990e-02	9.722510e-02	1.920607e-01	2.442728e-01	2.420523e-01	2.683781e-01	1.285936e-01	5.168192e-02	1.746763e-01	1.346178e-01	2.615521e-01	2.174145e-01	2.555944e-01	2.654389e-01
1995000	-3.655470e+04	3.199475e+02	2.382190e+00	1.194601e-01	1.377087e-01	8.481221e-02	4.947430e-02	5.568181e-01	5.172654e-02	8.043250e-02	1.673748e-01	1.295724e-01	3.243252e-02	5.484532e-01	4.173454e-02	2.195658e-01	2.661777e-01	2.734296e-02	5.934007e-02	2.553253e-01	1.722481e-01	1.230194e-01	2.371662e-01	4.308932e-02	6.000293e-02	3.848289e-01	1.518932e-01	4.490655e-01	7.810669e-03	2.556997e-01	1.054086e-01	1.030000e-01	7.901561e-02	1.598966e-01	1.704257e-01	8.925597e-02	9.219792e-02	2.210636e-01	2.671602e-01	1.395418e-01	3.800997e-01	1.848275e-02	2.910811e-02	3.337904e-01	9.897724e-02	2.615521e-01	2.174145e-01	2.555944e-01	2.654389e-01
2000000	-3.654396e+04	3.195128e+02	2.382190e+00	1.194601e-01	1.377087e-01	8.481221e-02	4.947430e-02	5.568181e-01	5.172654e-02	8.043250e-02	1.673748e-01	1.295724e-01	3.243252e-02	5.484532e-01	4.173454e-02	2.195658e-01	2.661777e-01	2.734296e-02	5.934007e-02	2.553253e-01	1.722481e-01	1.230194e-01	2.371662e-01	4.308932e-02	6.000293e-02	3.848289e-01	1.518932e-01	2.270900e-01	3.709353e-02	3.534094e-01	3.207427e-03	1.512716e-01	2.279281e-01	1.863557e-01	2.037457e-01	1.021172e-01	5.101556e-02	1.902704e-01	2.664955e-01	2.827208e-01	1.771584e-01	9.948312e-02	3.112526e-02	3.449148e-01	6.459754e-02	2.615521e-01	2.174145e-01	2.555944e-01	2.654389e-01
2005000	-3.655080e+04	3.199915e+02	2.382190e+00	1.194601e-01	1.377087e-01	8.481221e-02	4.947430e-02	5.568181e-01	5.172654e-02	8.043250e-02	1.673748e-01	1.295724e-01	3.243252e-02	5.484532e-01	4.173454e-02	2.195658e-01	2.661777e-01	2.734296e-02	5.934007e-02	2.553253e-01	1.722481e-01	1.230194e-01	2.371662e-01	4.308932e-02	6.000293e-02	3.848289e-01	1.518932e-01	2.469277e-01	9.893245e-02	3.595946e-01	4.610567e-03	9.629677e-02	1.936379e-01	1.964139e-01	2.127185e-01	7.910924e-02	7.984337e-02	1.967213e-01	2.351936e-01	3.020035e-01	2.880112e-01	5.354402e-02	2.633336e-02	2.843816e-01	4.572633e-02	2.615521e-01	2.174145e-01	2.555944e-01	2.654389e-01
2010000	-3.655175e+04	3.183801e+02	2.382190e+00	1.194601e-01	1.377087e-01	8.481221e-02	4.947430e-02	5.568181e-01	5.172654e-02	8.043250e-02	1.673748e-01	1.295724e-01	3.243252e-02	5.484532e-01	4.173454e-02	2.195658e-01	2.661777e-01	2.734296e-02	5.934007e-02	2.553253e-01	1.722481e-01	1.230194e-01	2.371662e-01	4.308932e-02	6.000293e-02	3.848289e-01	1.518932e-01	1.609102e-01	9.852517e-02	1.701990e-01	2.625967e-01	1.519199e-01	1.558490e-01	1.719298e-01	1.964831e-01	1.073992e-01	6.700355e-02	1.872560e-01	2.699283e-01	3.434656e-01	3.797014e-01	2.798217e-02	9.959183e-02	1.203246e-01	2.893448e-02	2.615521e-01	2.174145e-01	2.555944e-01	2.654389e-01
2015000	-3.655032e+04	3.191864e+02	2.382190e+00	1.194601e-01	1.377087e-01	8.481221e-02	4.947430e-02	5.568181e-01	5.172654e-02	8.043250e-02	1.673748e-01	1.295724e-01	3.243252e-02	5.484532e-01	4.173454e-02	2.195658e-01	2.661777e-01	2.734296e-02	5.934007e-02	2.553253e-01	1.722481e-01	1.230194e-01	2.371662e-01	4.308932e-02	6.000293e-02	3.848289e-01	1.518932e-01	9.709037e-02	2.653818e-01	3.544205e-01	6.018123e-02	9.362624e-02	1.292999e-01	1.919684e-01	1.978014e-01	9.228073e-02	9.136778e-02	2.042815e-01	2.223003e-01	3.618343e-01	3.048677e-01	1.241420e-01	7.523244e-02	8.701031e-02	4.691335e-02	2.615521e-01	2.174145e-01	2.555944e-01	2.654389e-01
2020000	-3.654713e+04	3.202520e+02	2.382190e+00	1.194601e-01	1.377087e-01	8.481221e-02	4.947430e-02	5.568181e-01	5.172654e-02	8.043250e-02	1.673748e-01	1.295724e-01	3.243252e-02	5.484532e-01	4.173454e-02	2.195658e-01	2.661777e-01	2.734296e-02	5.934007e-02	2.553253e-01	1.722481e-01	1.230194e-01	2.371662e-01	4.308932e-02	6.000293e-02	3.848289e-01	1.518932e-01	7.988993e-03	4.240670e-01	4.739438e-01	2.126544e-02	1.284357e-02	5.989123e-02	1.876719e-01	1.924824e-01	1.146370e-01	6.908763e-02	2.028015e-01	2.333195e-01	2.296259e-01	1.229635e-01	1.463927e-01	2.541094e-02	4.711271e-01	4.479875e-03	2.615521e-01	2.174145e-01	2.555944e-01	2.654389e-01
2025000	-3.653909e+04	3.198903e+02	2.382190e+00	1.194601e-01	1.377087e-01	8.481221e-02	4.947430e-02	5.568181e-01	5.172654e-02	8.043250e-02	1.673748e-01	1.295724e-01	3.243252e-02	5.484532e-01	4.173454e-02	2.195658e-01	2.661777e-01	2.734296e-02	5.934007e-02	2.553253e-01	1.722481e-01	1.230194e-01	2.371662e-01	4.308932e-02	6.000293e-02	3.848289e-01	1.518932e-01	1.869832e-02	1.588931e-01	6.296930e-01	1.518498e-02	2.929402e-02	1.482365e-01	1.720530e-01	2.092096e-01	8.650180e-02	8.689528e-02	1.909089e-01	2.544314e-01	3.452236e-01	2.563095e-01	4.404403e-03	5.507282e-02	3.021030e-01	3.688663e-02	2.615521e-01	2.174145e-01	2.555944e-01	2.654389e-01
2030000	-3.655400e+04	3.202315e+02	2.382190e+00	1.194601e-01	1.377087e-01	8.481221e-02	4.947430e-02	5.568181e-01	5.172654e-02	8.043250e-02	1.673748e-01	1.295724e-01	3.243252e-02	5.484532e-01	4.173454e-02	2.195658e-01	2.661777e-01	2.734296e-02	5.934007e-02	2.553253e-01	1.722481e-01	1.230194e-01	2.371662e-01	4.308932e-02	6.000293e-02	3.848289e-01	1.518932e-01	7.395433e-02	1.395110e-01	4.516975e-01	2.825792e-02	1.250023e-01	1.815769e-01	1.828580e-01	2.124784e-01	1.013269e-01	7.028177e-02	1.862881e-01	2.467668e-01	5.041947e-01	3.231001e-01	2.456080e-02	4.110077e-02	8.457553e-02	2.246807e-02	2.615521e-01	2.174145e-01	2.555944e-01	2.654389e-01
2035000	-3.654558e+04	3.199618e+02	2.382190e+00	1.194601e-01	1.377087e-01	8.481221e-02	4.947430e-02	5.568181e-01	5.172654e-02	8.043250e-02	1.673748e-01	1.295724e-01	3.243252e-02	5.484532e-01	4.173454e-02	2.195658e-01	2.661777e-01	2.734296e-02	5.934007e-02	2.553253e-01	1.722481e-01	1.230194e-01	2.371662e-01	4.308932e-02	6.000293e-02	3.848289e-01	1.518932e-01	7.115116e-02	4.201798e-02	4.980981e-01	2.284269e-01	7.510666e-02	8.519925e-02	2.000547e-01	1.964666e-01	8.739254e-02	8.300651e-02	1.869268e-01	2.461529e-01	2.879792e-01	3.581087e-01	5.827029e-03	7.601013e-02	2.303350e-01	4.173992e-02	2.615521e-01	2.174145e-01	2.555944e-01	2.654389e-01
2040000	-3.654512e+04	3.194859e+02	2.382190e+00	1.194601e-01	1.377087e-01	8.481221e-02	4.947430e-02	5.568181e-01	5.172654e-02	8.043250e-02	1.673748e-01	1.295724e-01	3.243252e-02	5.484532e-01	4.173454e-02	2.195658e-01	2.661777e-01	2.734296e-02	5.934007e-02	2.553253e-01	1.722481e-01	1.230194e-01	2.371662e-01	4.308932e-02	6.000293e-02	3.848289e-01	1.518932e-01	6.945387e-02	3.258239e-02	6.376231e-01	8.135717e-03	3.619157e-02	2.160134e-01	1.979498e-01	1.924855e-01	8.726943e-02	1.071546e-01	1.885855e-01	2.265551e-01	3.637367e-01	2.729412e-01	6.181212e-02	8.587272e-02	1.858067e-01	2.983051e-02	2.615521e-01	2.174145e-01	2.555944e-01	2.654389e-01
2045000	-3.655448e+04	3.196480e+02	2.382190e+00	1.194601e-01	1.377087e-01	8.481221e-02	4.947430e-02	5.568181e-01	5.172654e-02	8.043250e-02	1.673748e-01	1.295724e-01	3.243252e-02	5.484532e-01	4.173454e-02	2.195658e-01	2.661777e-01	2.734296e-02	5.934007e-02	2.553253e-01	1.722481e-01	1.230194e-01	2.371662e-01	4.308932e-02	6.000293e-02	3.848289e-01	1.518932e-01	1.167414e-01	1.501969e-01	5.978737e-01	1.135383e-02	2.353997e-02	1.002942e-01	1.960374e-01	1.650323e-01	9.330589e-02	6.224848e-02	2.105392e-01	2.728367e-01	2.868722e-01	2.368175e-01	8.539774e-02	5.523893e-02	1.448975e-01	1.907761e-01	2.615521e-01	2.174145e-01	2.555944e-01	2.654389e-01
2050000	-3.655048e+04	3.201301e+02	2.382190e+00	1.194601e-01	1.377087e-01	8.481221e-02	4.947430e-02	5.568181e-01	5.172654e-02	8.043250e-02	1.673748e-01	1.295724e-01	3.243252e-02	5.484532e-01	4.173454e-02	2.195658e-01	2.661777e-01	2.734296e-02	5.934007e-02	2.553253e-01	1.722481e-01	1.230194e-01	2.371662e-01	4.308932e-02	6.000293e-02	3.848289e-01	1.518932e-01	1.097628e-01	1.927007e-01	4.701573e-01	1.839328e-03	1.393338e-01	8.620604e-02	1.690060e-01	1.916490e-01	1.179553e-01	9.069505e-02	1.882541e-01	2.424406e-01	1.868291e-01	3.800452e-01	7.159660e-02	4.141818e-02	2.566019e-01	6.350905e-02	2.615521e-01	2.174145e-01	2.555944e-01	2.654389e-01
2055000	-3.654594e+04	3.196753e+02	2.382190e+00	1.194601e-01	1.377087e-01	8.481221e-02	4.947430e-02	5.568181e-01	5.172654e-02	8.043250e-02	1.673748e-01	1.295724e-01	3.243252e-02	5.484532e-01	4.173454e-02	2.195658e-01	2.661777e-01	2.734296e-02	5.934007e-02	2.553253e-01	1.722481e-01	1.230194e-01	2.371662e-01	4.308932e-02	6.000293e-02	3.848289e-01	1.518932e-01	8.380444e-02	2.687936e-02	2.948728e-01	1.878452e-01	3.071785e-01	9.941965e-02	2.053615e-01	1.829682e-01	9.404503e-02	7.734859e-02	2.262420e-01	2.140347e-01	3.144278e-01	3.037437e-01	6.418384e-02	1.277260e-02	1.851188e-01	1.197534e-01	2.615521e-01	2.174145e-01	2.555944e-01	2.654389e-01
2060000	-3.654927e+04	3.198240e+02	2.382190e+00	1.194601e-01	1.377087e-01	8.481221e-02	4.947430e-02	5.568181e-01	5.172654e-02	8.043250e-02	1.673748e-01	1.295724e-01	3.243252e-02	5.484532e-01	4.173454e-02	2.195658e-01	2.661777e-01	2.734296e-02	5.934007e-02	2.553253e-01	1.722481e-01	1.230194e-01	2.371662e-01	4.308932e-02	6.000293e-02	3.848289e-01	1.518932e-01	1.596439e-01	7.140352e-03	1.691248e-01	5.006546e-01	8.598345e-02	7.745285e-02	2.050884e-01	2.051653e-01	9.912430e-02	6.763678e-02	1.983388e-01	2.246465e-01	2.184890e-01	4.511159e-01	1.097241e-02	3.789194e-02	1.479144e-01	1.336164e-01	2.615521e-01	2.174145e-01	2.555944e-01	2.654389e-01
2065000	-3.655076e+04	3.198014e+02	2.382190e+00	1.194601e-01	1.377087e-01	8.481221e-02	4.947430e-02	5.568181e-01	5.172654e-02	8.043250e-02	1.673748e-01	1.295724e-01	3.243252e-02	5.484532e-01	4.173454e-02	2.195658e-01	2.661777e-01	2.734296e-02	5.934007e-02	2.553253e-01	1.722481e-01	1.230194e-01	2.371662e-01	4.308932e-02	6.000293e-02	3.848289e-01	1.518932e-01	6.524208e-02	2.496407e-01	1.639122e-01	4.055304e-01	1.043970e-01	1.127759e-02	1.672738e-01	1.907068e-01	1.007871e-01	8.666498e-02	2.064826e-01	2.480847e-01	3.663311e-01	2.586857e-01	5.400372e-02	8.212992e-03	2.002079e-01	1.125586e-01	2.615521e-01	2.174145e-01	2.555944e-01	2.654389e-01
2070000	-3.654721e+04	3.199731e+02	2.382190e+00	1.194601e-01	1.377087e-01	8.481221e-02	4.947430e-02	5.568181e-01	5.172654e-02	8.043250e-02	1.673748e-01	1.295724e-01	3.243252e-02	5.484532e-01	4.173454e-02	2.195658e-01	2.661777e-01	2.734296e-02	5.934007e-02	2.553253e-01	1.722481e-01	1.230194e-01	2.371662e-01	4.308932e-02	6.000293e-02	3.848289e-01	1.518932e-01	1.507025e-01	2.977645e-01	1.564524e-01	2.528095e-01	1.214086e-01	2.086239e-02	1.763472e-01	1.814919e-01	9.457728e-02	8.225884e-02	1.927801e-01	2.725447e-01	3.117509e-01	3.225328e-01	2.015926e-02	6.582771e-02	2.426743e-01	3.705505e-02	2.615521e-01	2.174145e-01	2.555944e-01	2.654389e-01
2075000	-3.655185e+04	3.196388e+02	2.382190e+00	1.194601e-01	1.377087e-01	8.481221e-02	4.947430e-02	5.568181e-01	5.172654e-02	8.043250e-02	1.673748e-01	1.295724e-01	3.243252e-02	5.484532e-01	4.173454e-02	2.195658e-01	2.661777e-01	2.734296e-02	5.934007e-02	2.553253e-01	1.722481e-01	1.230194e-01	2.371662e-01	4.308932e-02	6.000293e-02	3.848289e-01	1.518932e-01	2.055527e-01	1.546157e-02	2.348854e-01	1.711706e-01	1.656454e-01	2.072845e-01	1.681249e-01	1.944384e-01	7.047819e-02	1.018416e-01	1.670144e-01	2.981025e-01	3.635648e-01	1.497173e-01	3.393433e-02	7.203150e-02	3.791325e-01	1.619638e-03	2.615521e-01	2.174145e-01	2.555944e-01	2.654389e-01
2080000	-3.655039e+04	3.200640e+02	2.382190e+00	1.194601e-01	1.377087e-01	8.481221e-02	4.947430e-02	5.568181e-01	5.172654e-02	8.043250e-02	1.673748e-01	1.295724e-01	3.243252e-02	5.484532e-01	4.173454e-02	2.195658e-01	2.661777e-01	2.734296e-02	5.934007e-02	2.553253e-01	1.722481e-01	1.230194e-01	2.371662e-01	4.308932e-02	6.000293e-02	3.848289e-01	1.518932e-01	1.527826e-01	1.427764e-02	4.116016e-01	6.124051e-02	1.206606e-01	2.394370e-01	1.782718e-01	1.987454e-01	8.936579e-02	1.084391e-01	1.685344e-01	2.566435e-01	5.576285e-01	1.603539e-01	3.703972e-02	7.525709e-02	1.468398e-01	2.288099e-02	2.615521e-01	2.174145e-01	2.555944e-01	2.654389e-01
2085000	-3.655198e+04	3.191579e+02	2.382190e+00	1.194601e-01	1.377087e-01	8.481221e-02	4.947430e-02	5.568181e-01	5.172654e-02	8.043250e-02	1.673748e-01	1.295724e-01	3.243252e-02	5.484532e-01	4.173454e-02	2.195658e-01	2.661777e-01	2.734296e-02	5.934007e-02	2.553253e-01	1.722481e-01	1.230194e-01	2.371662e-01	4.308932e-02	6.000293e-02	3.848289e-01	1.518932e-01	2.557890e-01	6.442481e-02	2.825046e-01	9.931593e-02	1.121701e-01	1.857955e-01	1.617399e-01	2.030883e-01	1.121997e-01	6.540072e-02	2.007554e-01	2.568160e-01	6.412392e-01	2.278570e-01	2.412284e-02	1.868898e-02	2.422579e-02	6.386623e-02	2.615521e-01	2.174145e-01	2.555944e-01	2.654389e-01
2090000	-3.654727e+04	3.196495e+02	2.382190e+00	1.194601e-01	1.377087e-01	8.481221e-02	4.947430e-02	5.568181e-01	5.172654e-02	8.043250e-02	1.673748e-01	1.295724e-01	3.243252e-02	5.484532e-01	4.173454e-02	2.195658e-01	2.661777e-01	2.734296e-02	5.934007e-02	2.553253e-01	1.722481e-01	1.230194e-01	2.371662e-01	4.308932e-02	6.000293e-02	3.848289e-01	1.518932e-01	1.273194e-01	2.053114e-02	4.674755e-01	1.405138e-01	1.052811e-01	1.388790e-01	2.018413e-01	1.913620e-01	9.892819e-02	8.755942e-02	1.843648e-01	2.359443e-01	2.795042e-01	4.174226e-01	2.444126e-02	3.658889e-02	1.236414e-01	1.184017e-01	2.615521e-01	2.174145e-01	2.555944e-01	2.654389e-01
2095000	-3.655294e+04	3.197436e+02	2.382190e+00	1.194601e-01	1.377087e-01	8.481221e-02	4.947430e-02	5.568181e-01	5.172654e-02	8.043250e-02	1.673748e-01	1.295724e-01	3.243252e-02	5.484532e-01	4.173454e-02	2.195658e-01	2.661777e-01	2.734296e-02	5.934007e-02	2.553253e-01	1.722481e-01	1.230194e-01	2.371662e-01	4.308932e-02	6.000293e-02	3.848289e-01	1.518932e-01	8.674166e-02	5.029981e-02	2.836558e-01	2.308586e-01	2.060376e-01	1.424066e-01	2.020817e-01	1.665955e-01	1.203837e-01	1.063847e-01	2.007225e-01	2.038320e-01	3.554432e-01	3.722756e-01	2.437706e-02	9.712727e-02	7.406448e-02	7.671244e-02	2.615521e-01	2.174145e-01	2.555944e-01	2.654389e-01
2100000	-3.655037e+04	3.196310e+02	2.382190e+00	1.194601e-01	1.377087e-01	8.481221e-02	4.947430e-02	5.568181e-01	5.172654e-02	8.043250e-02	1.673748e-01	1.295724e-01	3.243252e-02	5.484532e-01	4.173454e-02	2.195658e-01	2.661777e-01	2.734296e-02	5.934007e-02	2.553253e-01	1.722481e-01	1.230194e-01	2.371662e-01	4.308932e-02	6.000293e-02	3.848289e-01	1.518932e-01	5.435363e-02	1.140172e-01	2.310190e-01	3.408586e-01	1.841063e-01	7.564525e-02	1.699813e-01	1.943649e-01	9.313283e-02	5.573675e-02	2.502026e-01	2.365816e-01	3.076740e-01	4.072580e-01	1.627110e-04	4.289669e-02	1.339684e-01	1.080402e-01	2.615521e-01	2.174145e-01	2.555944e-01	2.654389e-01
2105000	-3.654990e+04	3.195700e+02	2.382190e+00	1.194601e-01	1.377087e-01	8.481221e-02	4.947430e-02	5.568181e-01	5.172654e-02	8.043250e-02	1.673748e-01	1.295724e-01	3.243252e-02	5.484532e-01	4.173454e-02	2.195658e-01	2.661777e-01	2.734296e-02	5.934007e-02	2.553253e-01	1.722481e-01	1.230194e-01	2.371662e-01	4.308932e-02	6.000293e-02	3.848289e-01	1.518932e-01	1.367755e-01	8.032321e-02	5.757545e-01	7.472401e-02	9.635677e-02	3.606596e-02	1.965007e-01	1.730650e-01	9.770400e-02	7.484015e-02	2.251245e-01	2.327657e-01	2.709415e-01	3.412103e-01	2.798424e-04	5.181159e-02	1.990839e-01	1.366729e-01	2.615521e-01	2.174145e-01	2.555944e-01	2.654389e-01
2110000	-3.654545e+04	3.196944e+02	2.382190e+00	1.194601e-01	1.377087e-01	8.481221e-02	4.947430e-02	5.568181e-01	5.172654e-02	8.043250e-02	1.673748e-01	1.295724e-01	3.243252e-02	5.484532e-01	4.173454e-02	2.195658e-01	2.661777e-01	2.734296e-02	5.934007e-02	2.553253e-01	1.722481e-01	1.230194e-01	2.371662e-01	4.308932e-02	6.000293e-02	3.848289e-01	1.518932e-01	4.870728e-02	6.567646e-02	2.918002e-01	2.777280e-01	2.632272e-01	5.286091e-02	1.916739e-01	1.952409e-01	1.029124e-01	6.162094e-02	2.114278e-01	2.371240e-01	4.134401e-01	3.536714e-01	3.950213e-03	1.127090e-01	1.037174e-01	1.251183e-02	2.615521e-01	2.174145e-01	2.555944e-01	2.654389e-01
2115000	-3.654994e+04	3.199450e+02	2.382190e+00	1.194601e-01	1.377087e-01	8.481221e-02	4.947430e-02	5.568181e-01	5.172654e-02	8.043250e-02	1.673748e-01	1.295724e-01	3.243252e-02	5.484532e-01	4.173454e-02	2.195658e-01	2.661777e-01	2.734296e-02	5.934007e-02	2.553253e-01	1.722481e-01	1.230194e-01	2.371662e-01	4.308932e-02	6.000293e-02	3.848289e-01	1.518932e-01	6.077294e-02	3.072809e-01	3.779282e-01	7.853948e-02	1.411887e-01	3.428979e-02	2.221678e-01	1.854410e-01	9.021728e-02	5.461073e-02	2.059752e-01	2.415880e-01	1.781048e-01	4.697391e-01	6.740180e-02	2.128964e-02	1.273538e-01	1.361110e-01	2.615521e-01	2.174145e-01	2.555944e-01	2.654389e-01
2120000	-3.654753e+04	3.183253e+02	2.382190e+00	1.194601e-01	1.377087e-01	8.481221e-02	4.947430e-02	5.568181e-01	5.172654e-02	8.043250e-02	1.673748e-01	1.295724e-01	3.243252e-02	5.484532e-01	4.173454e-02	2.195658e-01	2.661777e-01	2.734296e-02	5.934007e-02	2.553253e-01	1.722481e-01	1.230194e-01	2.371662e-01	4.308932e-02	6.000293e-02	3.848289e-01	1.518932e-01	3.021753e-01	9.611025e-02	2.759289e-01	1.114091e-01	1.324856e-01	8.189077e-02	1.858373e-01	2.022880e-01	1.083553e-01	8.273862e-02	1.960302e-01	2.247505e-01	3.475449e-01	3.327457e-01	9.524151e-03	6.848732e-02	8.227495e-02	1.594230e-01	2.615521e-01	2.174145e-01	2.555944e-01	2.654389e-01
2125000	-3.654556e+04	3.194202e+02	2.382190e+00	1.194601e-01	1.377087e-01	8.481221e-02	4.947430e-02	5.568181e-01	5.172654e-02	8.043250e-02	1.673748e-01	1.295724e-01	3.243252e-02	5.484532e-01	4.173454e-02	2.195658e-01	2.661777e-01	2.734296e-02	5.934007e-02	2.553253e-01	1.722481e-01	1.230194e-01	2.371662e-01	4.308932e-02	6.000293e-02	3.848289e-01	1.518932e-01	1.533787e-01	9.482321e-02	4.348169e-01	8.298535e-05	7.500428e-02	2.418938e-01	1.962431e-01	1.947628e-01	9.278298e-02	5.353560e-02	1.985774e-01	2.640981e-01	3.538209e-01	3.821356e-01	5.657961e-03	4.748672e-02	1.250266e-01	8.587225e-02	2.615521e-01	2.174145e-01	2.555944e-01	2.654389e-01
2130000	-3.654948e+04	3.192428e+02	2.382190e+00	1.194601e-01	1.377087e-01	8.481221e-02	4.947430e-02	5.568181e-01	5.172654e-02	8.043250e-02	1.673748e-01	1.295724e-01	3.243252e-02	5.484532e-01	4.173454e-02	2.195658e-01	2.661777e-01	2.734296e-02	5.934007e-02	2.553253e-01	1.722481e-01	1.230194e-01	2.371662e-01	4.308932e-02	6.000293e-02	3.848289e-01	1.518932e-01	2.699549e-01	1.545218e-02	1.511948e-01	2.940247e-01	5.481039e-02	2.145631e-01	1.775249e-01	1.884295e-01	9.671875e-02	7.702746e-02	2.017495e-01	2.585499e-01	4.421124e-01	2.005990e-01	4.884555e-02	1.407768e-02	1.932227e-01	1.011427e-01	2.615521e-01	2.174145e-01	2.555944e-01	2.654389e-01
2135000	-3.654960e+04	3.199717e+02	2.382190e+00	1.194601e-01	1.377087e-01	8.481221e-02	4.947430e-02	5.568181e-01	5.172654e-02	8.043250e-02	1.673748e-01	1.295724e-01	3.243252e-02	5.484532e-01	4.173454e-02	2.195658e-01	2.661777e-01	2.734296e-02	5.934007e-02	2.553253e-01	1.722481e-01	1.230194e-01	2.371662e-01	4.308932e-02	6.000293e-02	3.848289e-01	1.518932e-01	1.178717e-01	1.620500e-01	2.723589e-01	1.065802e-01	8.877898e-02	2.523602e-01	1.815604e-01	1.794671e-01	8.464028e-02	1.041523e-01	1.861793e-01	2.640006e-01	4.797090e-01	3.638456e-01	4.783562e-02	3.696472e-02	3.496538e-02	3.667961e-02	2.615521e-01	2.174145e-01	2.555944e-01	2.654389e-01
2140000	-3.654547e+04	3.198479e+02	2.382190e+00	1.194601e-01	1.377087e-01	8.481221e-02	4.947430e-02	5.568181e-01	5.172654e-02	8.043250e-02	1.673748e-01	1.295724e-01	3.243252e-02	5.484532e-01	4.173454e-02	2.195658e-01	2.661777e-01	2.734296e-02	5.934007e-02	2.553253e-01	1.722481e-01	1.230194e-01	2.371662e-01	4.308932e-02	6.000293e-02	3.848289e-01	1.518932e-01	6.716863e-02	3.168276e-02	5.466485e-01	1.178135e-03	4.175323e-02	3.115688e-01	1.834116e-01	2.348240e-01	8.688016e-02	6.312293e-02	1.824176e-01	2.493438e-01	2.044434e-01	2.521243e-01	2.052040e-01	4.061090e-02	2.790958e-01	1.852162e-02	2.615521e-01	2.174145e-01	2.555944e-01	2.654389e-01
2145000	-3.654804e+04	3.198032e+02	2.382190e+00	1.194601e-01	1.377087e-01	8.481221e-02	4.947430e-02	5.568181e-01	5.172654e-02	8.043250e-02	1.673748e-01	1.295724e-01	3.243252e-02	5.484532e-01	4.173454e-02	2.195658e-01	2.661777e-01	2.734296e-02	5.934007e-02	2.553253e-01	1.722481e-01	1.230194e-01	2.371662e-01	4.308932e-02	6.000293e-02	3.848289e-01	1.518932e-01	1.121610e-01	2.863147e-02	6.879930e-01	2.640752e-03	3.812844e-02	1.304454e-01	1.765667e-01	1.919580e-01	8.379541e-02	4.458059e-02	2.166154e-01	2.864839e-01	3.551212e-01	4.125466e-01	1.608112e-03	7.609125e-02	1.396573e-01	1.497548e-02	2.615521e-01	2.174145e-01	2.555944e-01	2.654389e-01
2150000	-3.655144e+04	3.199390e+02	2.382190e+00	1.194601e-01	1.377087e-01	8.481221e-02	4.947430e-02	5.568181e-01	5.172654e-02	8.043250e-02	1.673748e-01	1.295724e-01	3.243252e-02	5.484532e-01	4.173454e-02	2.195658e-01	2.661777e-01	2.734296e-02	5.934007e-02	2.553253e-01	1.722481e-01	1.230194e-01	2.371662e-01	4.308932e-02	6.000293e-02	3.848289e-01	1.518932e-01	6.643855e-03	4.969471e-02	5.437581e-01	6.024358e-03	5.445026e-02	3.394287e-01	1.712495e-01	2.078962e-01	1.150605e-01	2.816691e-02	2.184987e-01	2.591281e-01	4.557614e-01	1.582665e-01	5.824197e-02	1.197466e-01	1.892031e-01	1.878043e-02	2.615521e-01	2.174145e-01	2.555944e-01	2.654389e-01
2155000	-3.655180e+04	3.201036e+02	2.382190e+00	1.194601e-01	1.377087e-01	8.481221e-02	4.947430e-02	5.568181e-01	5.172654e-02	8.043250e-02	1.673748e-01	1.295724e-01	3.243252e-02	5.484532e-01	4.173454e-02	2.195658e-01	2.661777e-01	2.734296e-02	5.934007e-02	2.553253e-01	1.722481e-01	1.230194e-01	2.371662e-01	4.308932e-02	6.000293e-02	3.848289e-01	1.518932e-01	3.304484e-02	1.523351e-01	5.647906e-01	4.904670e-02	1.716373e-02	1.836191e-01	1.512839e-01	2.279911e-01	7.456650e-02	1.013373e-01	1.604997e-01	2.843215e-01	3.806938e-01	1.919858e-01	4.796523e-02	1.357891e-01	2.113984e-01	3.216762e-02	2.615521e-01	2.174145e-01	2.555944e-01	2.654389e-01
2160000	-3.655028e+04	3.200597e+02	2.382190e+00	1.194601e-01	1.377087e-01	8.481221e-02	4.947430e-02	5.568181e-01	5.172654e-02	8.043250e-02	1.673748e-01	1.295724e-01	3.243252e-02	5.484532e-01	4.173454e-02	2.195658e-01	2.661777e-01	2.734296e-02	5.934007e-02	2.553253e-01	1.722481e-01	1.230194e-01	2.371662e-01	4.308932e-02	6.000293e-02	3.848289e-01	1.518932e-01	2.275798e-02	2.310266e-01	6.037201e-01	9.066613e-04	3.655607e-02	1.050325e-01	1.618708e-01	2.227850e-01	6.969480e-02	7.552941e-02	1.699922e-01	3.001278e-01	3.148561e-01	2.148795e-01	4.301858e-03	7.995034e-02	3.208667e-01	6.514551e-02	2.615521e-01	2.174145e-01	2.555944e-01	2.654389e-01
2165000	-3.655622e+04	3.182244e+02	2.382190e+00	1.194601e-01	1.377087e-01	8.481221e-02	4.947430e-02	5.568181e-01	5.172654e-02	8.043250e-02	1.673748e-01	1.295724e-01	3.243252e-02	5.484532e-01	4.173454e-02	2.195658e-01	2.661777e-01	2.734296e-02	5.934007e-02	2.553253e-01	1.722481e-01	1.230194e-01	2.371662e-01	4.308932e-02	6.000293e-02	3.848289e-01	1.518932e-01	3.936852e-02	5.129611e-02	4.194960e-01	3.121571e-02	1.676266e-01	2.909970e-01	1.389896e-01	2.657427e-01	8.483137e-02	6.749641e-02	1.536212e-01	2.893186e-01	3.796277e-01	2.098200e-01	1.998005e-01	5.112377e-02	4.017238e-02	1.194557e-01	2.615521e-01	2.174145e-01	2.555944e-01	2.654389e-01
2170000	-3.655029e+04	3.202163e+02	2.382190e+00	1.194601e-01	1.377087e-01	8.481221e-02	4.947430e-02	5.568181e-01	5.172654e-02	8.043250e-02	1.673748e-01	1.295724e-01	3.243252e-02	5.484532e-01	4.173454e-02	2.195658e-01	2.661777e-01	2.734296e-02	5.934007e-02	2.553253e-01	1.722481e-01	1.230194e-01	2.371662e-01	4.308932e-02	6.000293e-02	3.848289e-01	1.518932e-01	6.186196e-02	2.329800e-01	4.409380e-01	1.932084e-03	4.190159e-02	2.203863e-01	1.650870e-01	1.920840e-01	7.006285e-02	1.268579e-01	1.802916e-01	2.656167e-01	5.294414e-01	2.440497e-01	6.445185e-02	8.136124e-02	4.701990e-02	3.367599e-02	2.615521e-01	2.174145e-01	2.555944e-01	2.654389e-01
2175000	-3.655004e+04	3.180089e+02	2.382190e+00	1.194601e-01	1.377087e-01	8.481221e-02	4.947430e-02	5.568181e-01	5.172654e-02	8.043250e-02	1.673748e-01	1.295724e-01	3.243252e-02	5.484532e-01	4.173454e-02	2.195658e-01	2.661777e-01	2.734296e-02	5.934007e-02	2.553253e-01	1.722481e-01	1.230194e-01	2.371662e-01	4.308932e-02	6.000293e-02	3.848289e-01	1.518932e-01	1.644007e-02	3.957011e-01	4.281645e-01	8.526227e-05	8.150337e-03	1.514587e-01	1.548993e-01	2.193598e-01	9.131671e-02	9.253176e-02	1.950976e-01	2.467948e-01	2.127754e-01	1.482979e-01	3.380848e-01	3.079567e-02	1.864219e-01	8.362435e-02	2.615521e-01	2.174145e-01	2.555944e-01	2.654389e-01
2180000	-3.654169e+04	3.189321e+02	2.382190e+00	1.194601e-01	1.377087e-01	8.481221e-02	4.947430e-02	5.568181e-01	5.172654e-02	8.043250e-02	1.673748e-01	1.295724e-01	3.243252e-02	5.484532e-01	4.173454e-02	2.195658e-01	2.661777e-01	2.734296e-02	5.934007e-02	2.553253e-01	1.722481e-01	1.230194e-01	2.371662e-01	4.308932e-02	6.000293e-02	3.848289e-01	1.518932e-01	2.469578e-03	5.791764e-01	3.325542e-01	2.041846e-03	2.774479e-02	5.601310e-02	1.647607e-01	1.951068e-01	8.544694e-02	7.099362e-02	1.984913e-01	2.852007e-01	5.116082e-01	2.317730e-01	3.417088e-02	6.452045e-02	1.085944e-01	4.933308e-02	2.615521e-01	2.174145e-01	2.555944e-01	2.654389e-01
2185000	-3.654805e+04	3.194428e+02	2.382190e+00	1.194601e-01	1.377087e-01	8.481221e-02	4.947430e-02	5.568181e-01	5.172654e-02	8.043250e-02	1.673748e-01	1.295724e-01	3.243252e-02	5.484532e-01	4.173454e-02	2.195658e-01	2.661777e-01	2.734296e-02	5.934007e-02	2.553253e-01	1.722481e-01	1.230194e-01	2.371662e-01	4.308932e-02	6.000293e-02	3.848289e-01	1.518932e-01	2.337045e-02	2.735814e-01	3.517930e-01	1.721245e-02	5.973662e-02	2.743061e-01	2.162168e-01	1.713835e-01	9.616743e-02	6.056938e-02	2.056533e-01	2.500096e-01	2.490904e-01	2.475639e-01	2.633044e-02	3.921899e-02	4.150263e-01	2.276992e-02	2.615521e-01	2.174145e-01	2.555944e-01	2.654389e-01
2190000	-3.655303e+04	3.194252e+02	2.382190e+00	1.194601e-01	1.377087e-01	8.481221e-02	4.947430e-02	5.568181e-01	5.172654e-02	8.043250e-02	1.673748e-01	1.295724e-01	3.243252e-02	5.484532e-01	4.173454e-02	2.195658e-01	2.661777e-01	2.734296e-02	5.934007e-02	2.553253e-01	1.722481e-01	1.230194e-01	2.371662e-01	4.308932e-02	6.000293e-02	3.848289e-01	1.518932e-01	2.170093e-02	3.720387e-02	5.949947e-01	5.424933e-03	2.843925e-02	3.122364e-01	1.638549e-01	2.177882e-01	1.021045e-01	7.029815e-02	2.345827e-01	2.113715e-01	2.597298e-01	2.412333e-01	1.053871e-02	1.676517e-02	4.461785e-01	2.555453e-02	2.615521e-01	2.174145e-01	2.555944e-01	2.654389e-01
2195000	-3.655143e+04	3.196991e+02	2.382190e+00	1.194601e-01	1.377087e-01	8.481221e-02	4.947430e-02	5.568181e-01	5.172654e-02	8.043250e-02	1.673748e-01	1.295724e-01	3.243252e-02	5.484532e-01	4.173454e-02	2.195658e-01	2.661777e-01	2.734296e-02	5.934007e-02	2.553253e-01	1.722481e-01	1.230194e-01	2.371662e-01	4.308932e-02	6.000293e-02	3.848289e-01	1.518932e-01	8.717155e-02	4.161679e-02	6.604694e-01	1.986687e-02	3.181746e-02	1.590579e-01	1.927393e-01	1.606745e-01	9.642204e-02	7.231624e-02	2.409928e-01	2.368552e-01	2.999522e-01	2.928401e-01	5.424058e-02	5.488783e-02	2.306251e-02	2.750168e-01	2.615521e-01	2.174145e-01	2.555944e-01	2.654389e-01
2200000	-3.655190e+04	3.194876e+02	2.382190e+00	1.194601e-01	1.377087e-01	8.481221e-02	4.947430e-02	5.568181e-01	5.172654e-02	8.043250e-02	1.673748e-01	1.295724e-01	3.243252e-02	5.484532e-01	4.173454e-02	2.195658e-01	2.661777e-01	2.734296e-02	5.934007e-02	2.553253e-01	1.722481e-01	1.230194e-01	2.371662e-01	4.308932e-02	6.000293e-02	3.848289e-01	1.518932e-01	1.354196e-01	2.906455e-01	2.054225e-01	4.074920e-02	1.631627e-01	1.646005e-01	1.934507e-01	1.915815e-01	1.054212e-01	6.087938e-02	2.192328e-01	2.294344e-01	3.285908e-01	2.918190e-01	1.173026e-01	2.922511e-02	1.818721e-01	5.119028e-02	2.615521e-01	2.174145e-01	2.555944e-01	2.654389e-01
2205000	-3.655597e+04	3.199016e+02	2.382190e+00	1.194601e-01	1.377087e-01	8.481221e-02	4.947430e-02	5.568181e-01	5.172654e-02	8.043250e-02	1.673748e-01	1.295724e-01	3.243252e-02	5.484532e-01	4.173454e-02	2.195658e-01	2.661777e-01	2.734296e-02	5.934007e-02	2.553253e-01	1.722481e-01	1.230194e-01	2.371662e-01	4.308932e-02	6.000293e-02	3.848289e-01	1.518932e-01	2.668854e-02	2.989096e-02	3.652035e-01	1.640388e-01	6.170674e-02	3.524714e-01	1.752831e-01	2.338209e-01	7.704079e-02	5.079615e-02	2.011856e-01	2.618735e-01	5.256208e-01	2.153815e-01	9.207082e-03	1.200561e-01	3.137068e-02	9.836393e-02	2.615521e-01	2.174145e-01	2.555944e-01	2.654389e-01
2210000	-3.654155e+04	3.186200e+02	2.382190e+00	1.194601e-01	1.377087e-01	8.481221e-02	4.947430e-02	5.568181e-01	5.172654e-02	8.043250e-02	1.673748e-01	1.295724e-01	3.243252e-02	5.484532e-01	4.173454e-02	2.195658e-01	2.661777e-01	2.734296e-02	5.934007e-02	2.553253e-01	1.722481e-01	1.230194e-01	2.371662e-01	4.308932e-02	6.000293e-02	3.848289e-01	1.518932e-01	2.396318e-02	1.131595e-01	4.737859e-01	3.673278e-02	1.911404e-02	3.332446e-01	1.527943e-01	1.857350e-01	9.249552e-02	8.179657e-02	1.987339e-01	2.884447e-01	5.112840e-01	3.035931e-01	3.013538e-03	7.404436e-02	9.024945e-02	1.781556e-02	2.615521e-01	2.174145e-01	2.555944e-01	2.654389e-01
2215000	-3.655092e+04	3.197930e+02	2.382190e+00	1.194601e-01	1.377087e-01	8.481221e-02	4.947430e-02	5.568181e-01	5.172654e-02	8.043250e-02	1.673748e-01	1.295724e-01	3.243252e-02	5.484532e-01	4.173454e-02	2.195658e-01	2.661777e-01	2.734296e-02	5.934007e-02	2.553253e-01	1.722481e-01	1.230194e-01	2.371662e-01	4.308932e-02	6.000293e-02	3.848289e-01	1.518932e-01	5.788425e-03	2.225027e-01	5.310497e-01	1.401072e-01	4.826768e-02	5.228431e-02	1.765328e-01	1.489225e-01	9.759228e-02	6.847930e-02	2.256880e-01	2.827852e-01	3.614237e-01	2.437295e-01	7.876291e-02	8.344543e-02	2.258090e-01	6.829462e-03	2.615521e-01	2.174145e-01	2.555944e-01	2.654389e-01
2220000	-3.654326e+04	3.192498e+02	2.382190e+00	1.194601e-01	1.377087e-01	8.481221e-02	4.947430e-02	5.568181e-01	5.172654e-02	8.043250e-02	1.673748e-01	1.295724e-01	3.243252e-02	5.484532e-01	4.173454e-02	2.195658e-01	2.661777e-01	2.734296e-02	5.934007e-02	2.553253e-01	1.722481e-01	1.230194e-01	2.371662e-01	4.308932e-02	6.000293e-02	3.848289e-01	1.518932e-01	7.834834e-03	1.058733e-01	4.479738e-01	1.123079e-02	7.086579e-02	3.562215e-01	1.988215e-01	2.154597e-01	8.151981e-02	8.463057e-02	1.791045e-01	2.404639e-01	3.135047e-01	3.919862e-01	2.942177e-02	9.129798e-02	1.468951e-01	2.689428e-02	2.615521e-01	2.174145e-01	2.555944e-01	2.654389e-01
2225000	-3.655281e+04	3.190957e+02	2.382190e+00	1.194601e-01	1.377087e-01	8.481221e-02	4.947430e-02	5.568181e-01	5.172654e-02	8.043250e-02	1.673748e-01	1.295724e-01	3.243252e-02	5.484532e-01	4.173454e-02	2.195658e-01	2.661777e-01	2.734296e-02	5.934007e-02	2.553253e-01	1.722481e-01	1.230194e-01	2.371662e-01	4.308932e-02	6.000293e-02	3.848289e-01	1.518932e-01	1.418700e-01	9.973381e-02	3.627941e-01	8.059920e-02	5.491750e-02	2.600855e-01	1.728777e-01	2.110421e-01	8.095792e-02	6.724326e-02	2.101269e-01	2.577521e-01	5.051284e-01	1.837220e-01	1.633680e-02	4.317050e-02	1.999170e-01	5.172526e-02	2.615521e-01	2.174145e-01	2.555944e-01	2.654389e-01
2230000	-3.656101e+04	3.194993e+02	2.382190e+00	1.194601e-01	1.377087e-01	8.481221e-02	4.947430e-02	5.568181e-01	5.172654e-02	8.043250e-02	1.673748e-01	1.295724e-01	3.243252e-02	5.484532e-01	4.173454e-02	2.195658e-01	2.661777e-01	2.734296e-02	5.934007e-02	2.553253e-01	1.722481e-01	1.230194e-01	2.371662e-01	4.308932e-02	6.000293e-02	3.848289e-01	1.518932e-01	2.851711e-02	5.429416e-01	2.463831e-01	3.491822e-02	6.172856e-02	8.551143e-02	1.985622e-01	1.637923e-01	9.839925e-02	8.836686e-02	2.025827e-01	2.482968e-01	3.438985e-01	1.782277e-01	8.713119e-03	1.226391e-01	1.328484e-01	2.136732e-01	2.615521e-01	2.174145e-01	2.555944e-01	2.654389e-01
2235000	-3.654908e+04	3.179136e+02	2.382190e+00	1.194601e-01	1.377087e-01	8.481221e-02	4.947430e-02	5.568181e-01	5.172654e-02	8.043250e-02	1.673748e-01	1.295724e-01	3.243252e-02	5.484532e-01	4.173454e-02	2.195658e-01	2.661777e-01	2.734296e-02	5.934007e-02	2.553253e-01	1.722481e-01	1.230194e-01	2.371662e-01	4.308932e-02	6.000293e-02	3.848289e-01	1.518932e-01	8.950602e-02	3.561688e-01	3.839967e-01	4.314552e-02	6.972476e-02	5.745820e-02	1.850922e-01	1.656419e-01	9.598440e-02	6.037331e-02	2.219203e-01	2.709878e-01	4.423842e-01	2.656113e-01	7.952577e-02	9.262448e-02	1.099312e-01	9.923041e-03	2.615521e-01	2.174145e-01	2.555944e-01	2.654389e-01
2240000	-3.655578e+04	3.188368e+02	2.382190e+00	1.194601e-01	1.377087e-01	8.481221e-02	4.947430e-02	5.568181e-01	5.172654e-02	8.043250e-02	1.673748e-01	1.295724e-01	3.243252e-02	5.484532e-01	4.173454e-02	2.195658e-01	2.661777e-01	2.734296e-02	5.934007e-02	2.553253e-01	1.722481e-01	1.230194e-01	2.371662e-01	4.308932e-02	6.000293e-02	3.848289e-01	1.518932e-01	2.962485e-02	3.017584e-01	1.060890e-01	3.971159e-01	6.229837e-02	1.031134e-01	1.654772e-01	1.598387e-01	6.787452e-02	1.004422e-01	1.923838e-01	3.139836e-01	2.810074e-01	2.863825e-01	8.246784e-02	1.032182e-01	2.145811e-01	3.234297e-02	2.615521e-01	2.174145e-01	2.555944e-01	2.654389e-01
2245000	-3.654582e+04	3.189118e+02	2.382190e+00	1.194601e-01	1.377087e-01	8.481221e-02	4.947430e-02	5.568181e-01	5.172654e-02	8.043250e-02	1.673748e-01	1.295724e-01	3.243252e-02	5.484532e-01	4.173454e-02	2.195658e-01	2.661777e-01	2.734296e-02	5.934007e-02	2.553253e-01	1.722481e-01	1.230194e-01	2.371662e-01	4.308932e-02	6.000293e-02	3.848289e-01	1.518932e-01	8.441539e-02	9.847205e-03	2.993594e-01	4.036470e-01	5.613230e-02	1.465987e-01	1.674222e-01	2.181765e-01	7.450703e-02	9.440667e-02	1.796812e-01	2.658064e-01	2.601647e-01	3.023450e-01	2.648181e-03	2.718264e-02	2.998026e-01	1.078569e-01	2.615521e-01	2.174145e-01	2.555944e-01	2.654389e-01
2250000	-3.655052e+04	3.188128e+02	2.382190e+00	1.194601e-01	1.377087e-01	8.481221e-02	4.947430e-02	5.568181e-01	5.172654e-02	8.043250e-02	1.673748e-01	1.295724e-01	3.243252e-02	5.484532e-01	4.173454e-02	2.195658e-01	2.661777e-01	2.734296e-02	5.934007e-02	2.553253e-01	1.722481e-01	1.230194e-01	2.371662e-01	4.308932e-02	6.000293e-02	3.848289e-01	1.518932e-01	2.459216e-01	5.961708e-03	4.702158e-01	1.216682e-01	9.613079e-02	6.010185e-02	1.867084e-01	1.765485e-01	1.061664e-01	7.806804e-02	2.245246e-01	2.279840e-01	4.037411e-01	3.883980e-01	5.361763e-02	3.346171e-02	5.633823e-02	6.444329e-02	2.615521e-01	2.174145e-01	2.555944e-01	2.654389e-01
2255000	-3.655047e+04	3.200142e+02	2.382190e+00	1.194601e-01	1.377087e-01	8.481221e-02	4.947430e-02	5.568181e-01	5.172654e-02	8.043250e-02	1.673748e-01	1.295724e-01	3.243252e-02	5.484532e-01	4.173454e-02	2.195658e-01	2.661777e-01	2.734296e-02	5.934007e-02	2.553253e-01	1.722481e-01	1.230194e-01	2.371662e-01	4.308932e-02	6.000293e-02	3.848289e-01	1.518932e-01	1.675489e-01	1.155647e-01	3.251741e-01	1.601531e-01	1.109236e-01	1.206356e-01	1.765246e-01	1.950740e-01	8.101938e-02	1.114791e-01	1.871274e-01	2.487756e-01	2.784010e-01	2.935558e-01	2.797742e-02	2.264360e-02	3.276058e-01	4.981625e-02	2.615521e-01	2.174145e-01	2.555944e-01	2.654389e-01
2260000	-3.655507e+04	3.191119e+02	2.382190e+00	1.194601e-01	1.377087e-01	8.481221e-02	4.947430e-02	5.568181e-01	5.172654e-02	8.043250e-02	1.673748e-01	1.295724e-01	3.243252e-02	5.484532e-01	4.173454e-02	2.195658e-01	2.661777e-01	2.734296e-02	5.934007e-02	2.553253e-01	1.722481e-01	1.230194e-01	2.371662e-01	4.308932e-02	6.000293e-02	3.848289e-01	1.518932e-01	4.833331e-02	5.998270e-02	3.830965e-01	1.679705e-01	9.285522e-02	2.477618e-01	1.465966e-01	2.217542e-01	7.000914e-02	1.199437e-01	1.637025e-01	2.779939e-01	3.865313e-01	2.030683e-01	1.310327e-01	7.661888e-03	2.429935e-01	2.871236e-02	2.615521e-01	2.174145e-01	2.555944e-01	2.654389e-01
2265000	-3.654647e+04	3.198289e+02	2.382190e+00	1.194601e-01	1.377087e-01	8.481221e-02	4.947430e-02	5.568181e-01	5.172654e-02	8.043250e-02	1.673748e-01	1.295724e-01	3.243252e-02	5.484532e-01	4.173454e-02	2.195658e-01	2.661777e-01	2.734296e-02	5.934007e-02	2.553253e-01	1.722481e-01	1.230194e-01	2.371662e-01	4.308932e-02	6.000293e-02	3.848289e-01	1.518932e-01	8.848474e-02	9.916846e-02	3.101119e-01	1.366370e-01	2.073083e-01	1.582896e-01	1.538905e-01	2.308735e-01	8.823291e-02	1.126108e-01	1.669263e-01	2.474659e-01	5.115417e-01	2.768140e-01	1.070016e-01	1.010563e-02	6.076670e-02	3.377041e-02	2.615521e-01	2.174145e-01	2.555944e-01	2.654389e-01
2270000	-3.655241e+04	3.197209e+02	2.382190e+00	1.194601e-01	1.377087e-01	8.481221e-02	4.947430e-02	5.568181e-01	5.172654e-02	8.043250e-02	1.673748e-01	1.295724e-01	3.243252e-02	5.484532e-01	4.173454e-02	2.195658e-01	2.661777e-01	2.734296e-02	5.934007e-02	2.553253e-01	1.722481e-01	1.230194e-01	2.371662e-01	4.308932e-02	6.000293e-02	3.848289e-01	1.518932e-01	3.660454e-02	1.655529e-01	3.803627e-01	7.291525e-02	1.624951e-01	1.820696e-01	2.027004e-01	1.599353e-01	8.778519e-02	1.017441e-01	1.865653e-01	2.612698e-01	3.246165e-01	1.585416e-01	6.331713e-02	4.950855e-02	3.907119e-01	1.330438e-02	2.615521e-01	2.174145e-01	2.555944e-01	2.654389e-01
2275000	-3.655273e+04	3.198031e+02	2.382190e+00	1.194601e-01	1.377087e-01	8.481221e-02	4.947430e-02	5.568181e-01	5.172654e-02	8.043250e-02	1.673748e-01	1.295724e-01	3.243252e-02	5.484532e-01	4.173454e-02	2.195658e-01	2.661777e-01	2.734296e-02	5.934007e-02	2.553253e-01	1.722481e-01	1.230194e-01	2.371662e-01	4.308932e-02	6.000293e-02	3.848289e-01	1.518932e-01	4.022712e-02	5.193369e-03	5.626333e-01	5.713992e-02	1.656592e-01	1.691472e-01	1.614498e-01	2.081909e-01	1.003436e-01	1.260429e-01	1.576488e-01	2.463241e-01	3.066765e-01	5.069352e-01	8.335656e-02	2.385981e-02	6.092342e-02	1.824848e-02	2.615521e-01	2.174145e-01	2.555944e-01	2.654389e-01
2280000	-3.654920e+04	3.191638e+02	2.382190e+00	1.194601e-01	1.377087e-01	8.481221e-02	4.947430e-02	5.568181e-01	5.172654e-02	8.043250e-02	1.673748e-01	1.295724e-01	3.243252e-02	5.484532e-01	4.173454e-02	2.195658e-01	2.661777e-01	2.734296e-02	5.934007e-02	2.553253e-01	1.722481e-01	1.230194e-01	2.371662e-01	4.308932e-02	6.000293e-02	3.848289e-01	1.518932e-01	1.479695e-01	6.552718e-02	5.003903e-01	7.738743e-02	8.227536e-02	1.264502e-01	1.835269e-01	1.729186e-01	9.639219e-02	1.313658e-01	1.712049e-01	2.445915e-01	3.822265e-01	1.822034e-01	1.948188e-01	2.783447e-02	1.659644e-01	4.695239e-02	2.615521e-01	2.174145e-01	2.555944e-01	2.654389e-01
2285000	-3.654984e+04	3.197458e+02	2.382190e+00	1.194601e-01	1.377087e-01	8.481221e-02	4.947430e-02	5.568181e-01	5.172654e-02	8.043250e-02	1.673748e-01	1.295724e-01	3.243252e-02	5.484532e-01	4.173454e-02	2.195658e-01	2.661777e-01	2.734296e-02	5.934007e-02	2.553253e-01	1.722481e-01	1.230194e-01	2.371662e-01	4.308932e-02	6.000293e-02	3.848289e-01	1.518932e-01	8.006181e-03	2.902901e-01	3.047908e-01	9.120099e-02	7.578447e-02	2.299275e-01	1.650104e-01	2.039917e-01	1.005782e-01	8.782603e-02	1.810655e-01	2.615283e-01	2.914011e-01	2.805191e-01	6.180969e-02	3.902740e-02	2.656507e-01	6.159198e-02	2.615521e-01	2.174145e-01	2.555944e-01	2.654389e-01
2290000	-3.655994e+04	3.190046e+02	2.382190e+00	1.194601e-01	1.377087e-01	8.481221e-02	4.947430e-02	5.568181e-01	5.172654e-02	8.043250e-02	1.673748e-01	1.295724e-01	3.243252e-02	5.484532e-01	4.173454e-02	2.195658e-01	2.661777e-01	2.734296e-02	5.934007e-02	2.553253e-01	1.722481e-01	1.230194e-01	2.371662e-01	4.308932e-02	6.000293e-02	3.848289e-01	1.518932e-01	1.892536e-01	4.042926e-01	1.315810e-01	2.889444e-02	1.148083e-01	1.311700e-01	1.961289e-01	1.974050e-01	7.679704e-02	9.743902e-02	1.925818e-01	2.396482e-01	3.097343e-01	2.251592e-01	1.349101e-02	6.369881e-02	1.588024e-01	2.291143e-01	2.615521e-01	2.174145e-01	2.555944e-01	2.654389e-01
2295000	-3.655733e+04	3.201244e+02	2.382190e+00	1.194601e-01	1.377087e-01	8.481221e-02	4.947430e-02	5.568181e-01	5.172654e-02	8.043250e-02	1.673748e-01	1.295724e-01	3.243252e-02	5.484532e-01	4.173454e-02	2.195658e-01	2.661777e-01	2.734296e-02	5.934007e-02	2.553253e-01	1.722481e-01	1.230194e-01	2.371662e-01	4.308932e-02	6.000293e-02	3.848289e-01	1.518932e-01	1.010496e-01	2.649318e-01	2.247682e-01	1.925969e-02	2.067188e-01	1.832719e-01	1.760348e-01	1.875274e-01	8.063956e-02	1.027566e-01	2.011481e-01	2.518936e-01	2.391196e-01	4.613008e-01	2.740700e-02	7.860691e-02	5.712141e-02	1.364443e-01	2.615521e-01	2.174145e-01	2.555944e-01	2.654389e-01
2300000	-3.655285e+04	3.195387e+02	2.382190e+00	1.194601e-01	1.377087e-01	8.481221e-02	4.947430e-02	5.568181e-01	5.172654e-02	8.043250e-02	1.673748e-01	1.295724e-01	3.243252e-02	5.484532e-01	4.173454e-02	2.195658e-01	2.661777e-01	2.734296e-02	5.934007e-02	2.553253e-01	1.722481e-01	1.230194e-01	2.371662e-01	4.308932e-02	6.000293e-02	3.848289e-01	1.518932e-01	1.507834e-01	3.194649e-01	1.739863e-01	1.310591e-01	1.007033e-01	1.240031e-01	2.106630e-01	1.720121e-01	1.180405e-01	5.570197e-02	2.330589e-01	2.105235e-01	2.558814e-01	1.848232e-01	5.446311e-03	5.525766e-02	4.859143e-01	1.267712e-02	2.615521e-01	2.174145e-01	2.555944e-01	2.654389e-01
2305000	-3.655051e+04	3.197091e+02	2.382190e+00	1.194601e-01	1.377087e-01	8.481221e-02	4.947430e-02	5.568181e-01	5.172654e-02	8.043250e-02	1.673748e-01	1.295724e-01	3.243252e-02	5.484532e-01	4.173454e-02	2.195658e-01	2.661777e-01	2.734296e-02	5.934007e-02	2.553253e-01	1.722481e-01	1.230194e-01	2.371662e-01	4.308932e-02	6.000293e-02	3.848289e-01	1.518932e-01	1.143653e-01	3.158252e-02	4.409324e-01	1.181176e-01	1.979179e-01	9.708428e-02	2.135951e-01	2.145764e-01	7.660936e-02	1.264411e-01	1.816992e-01	1.870788e-01	5.333377e-01	2.552719e-01	2.300247e-02	4.198689e-02	9.206565e-02	5.433544e-02	2.615521e-01	2.174145e-01	2.555944e-01	2.654389e-01
2310000	-3.655187e+04	3.197925e+02	2.382190e+00	1.194601e-01	1.377087e-01	8.481221e-02	4.947430e-02	5.568181e-01	5.172654e-02	8.043250e-02	1.673748e-01	1.295724e-01	3.243252e-02	5.484532e-01	4.173454e-02	2.195658e-01	2.661777e-01	2.734296e-02	5.934007e-02	2.553253e-01	1.722481e-01	1.230194e-01	2.371662e-01	4.308932e-02	6.000293e-02	3.848289e-01	1.518932e-01	2.370435e-01	2.324434e-02	3.111162e-01	1.248738e-01	3.693652e-02	2.667856e-01	1.954442e-01	1.980735e-01	9.863264e-02	9.237569e-02	1.947190e-01	2.207550e-01	3.335196e-01	2.026490e-01	2.067621e-01	8.362405e-02	6.763638e-02	1.058089e-01	2.615521e-01	2.174145e-01	2.555944e-01	2.654389e-01
2315000	-3.655654e+04	3.193053e+02	2.382190e+00	1.194601e-01	1.377087e-01	8.481221e-02	4.947430e-02	5.568181e-01	5.172654e-02	8.043250e-02	1.673748e-01	1.295724e-01	3.243252e-02	5.484532e-01	4.173454e-02	2.195658e-01	2.661777e-01	2.734296e-02	5.934007e-02	2.553253e-01	1.722481e-01	1.230194e-01	2.371662e-01	4.308932e-02	6.000293e-02	3.848289e-01	1.518932e-01	2.189943e-01	8.443752e-02	3.384724e-01	1.362310e-01	1.359487e-01	8.591613e-02	2.211487e-01	1.681756e-01	9.560690e-02	7.149291e-02	2.223385e-01	2.212373e-01	3.089049e-01	2.221285e-01	1.261244e-01	3.793510e-02	1.968485e-01	1.080586e-01	2.615521e-01	2.174145e-01	2.555944e-01	2.654389e-01
2320000	-3.655401e+04	3.194715e+02	2.382190e+00	1.194601e-01	1.377087e-01	8.481221e-02	4.947430e-02	5.568181e-01	5.172654e-02	8.043250e-02	1.673748e-01	1.295724e-01	3.243252e-02	5.484532e-01	4.173454e-02	2.195658e-01	2.661777e-01	2.734296e-02	5.934007e-02	2.553253e-01	1.722481e-01	1.230194e-01	2.371662e-01	4.308932e-02	6.000293e-02	3.848289e-01	1.518932e-01	4.284485e-02	2.567932e-02	7.109463e-01	6.123522e-02	1.333927e-01	2.590156e-02	1.570958e-01	2.034860e-01	9.110917e-02	7.280065e-02	2.380294e-01	2.374789e-01	4.915339e-01	2.926255e-01	6.146418e-02	3.617283e-02	1.118054e-01	6.398235e-03	2.615521e-01	2.174145e-01	2.555944e-01	2.654389e-01
2325000	-3.655727e+04	3.200150e+02	2.382190e+00	1.194601e-01	1.377087e-01	8.481221e-02	4.947430e-02	5.568181e-01	5.172654e-02	8.043250e-02	1.673748e-01	1.295724e-01	3.243252e-02	5.484532e-01	4.173454e-02	2.195658e-01	2.661777e-01	2.734296e-02	5.934007e-02	2.553253e-01	1.722481e-01	1.230194e-01	2.371662e-01	4.308932e-02	6.000293e-02	3.848289e-01	1.518932e-01	1.758198e-02	2.793437e-01	3.611595e-01	1.334580e-01	5.409417e-02	1.543626e-01	1.713991e-01	2.679269e-01	8.178299e-02	7.418286e-02	1.800903e-01	2.246178e-01	2.397473e-01	5.956312e-01	4.973735e-02	2.102249e-02	1.111684e-02	8.274478e-02	2.615521e-01	2.174145e-01	2.555944e-01	2.654389e-01
2330000	-3.654554e+04	3.194227e+02	2.382190e+00	1.194601e-01	1.377087e-01	8.481221e-02	4.947430e-02	5.568181e-01	5.172654e-02	8.043250e-02	1.673748e-01	1.295724e-01	3.243252e-02	5.484532e-01	4.173454e-02	2.195658e-01	2.661777e-01	2.734296e-02	5.934007e-02	2.553253e-01	1.722481e-01	1.230194e-01	2.371662e-01	4.308932e-02	6.000293e-02	3.848289e-01	1.518932e-01	2.201755e-02	7.218796e-02	6.904183e-01	2.735389e-02	1.889946e-02	1.691229e-01	1.748742e-01	2.348531e-01	8.228609e-02	9.901567e-02	1.748342e-01	2.341367e-01	4.106428e-01	3.328331e-01	3.945875e-02	6.968499e-02	5.229474e-02	9.508565e-02	2.615521e-01	2.174145e-01	2.555944e-01	2.654389e-01
2335000	-3.655487e+04	3.188890e+02	2.382190e+00	1.194601e-01	1.377087e-01	8.481221e-02	4.947430e-02	5.568181e-01	5.172654e-02	8.043250e-02	1.673748e-01	1.295724e-01	3.243252e-02	5.484532e-01	4.173454e-02	2.195658e-01	2.661777e-01	2.734296e-02	5.934007e-02	2.553253e-01	1.722481e-01	1.230194e-01	2.371662e-01	4.308932e-02	6.000293e-02	3.848289e-01	1.518932e-01	4.676488e-02	2.136346e-01	4.893339e-01	1.385197e-01	8.383995e-02	2.790709e-02	1.771385e-01	2.044854e-01	1.111957e-01	8.347629e-02	1.852930e-01	2.384111e-01	3.305968e-01	1.381812e-01	8.850407e-02	1.040098e-01	3.237208e-01	1.498729e-02	2.615521e-01	2.174145e-01	2.555944e-01	2.654389e-01
2340000	-3.654269e+04	3.196613e+02	2.382190e+00	1.194601e-01	1.377087e-01	8.481221e-02	4.947430e-02	5.568181e-01	5.172654e-02	8.043250e-02	1.673748e-01	1.295724e-01	3.243252e-02	5.484532e-01	4.173454e-02	2.195658e-01	2.661777e-01	2.734296e-02	5.934007e-02	2.553253e-01	1.722481e-01	1.230194e-01	2.371662e-01	4.308932e-02	6.000293e-02	3.848289e-01	1.518932e-01	1.521040e-02	4.248418e-02	4.566738e-01	5.476250e-03	1.791469e-02	4.622407e-01	2.253814e-01	1.773064e-01	1.009954e-01	1.042989e-01	2.052367e-01	1.867813e-01	2.917005e-01	3.971410e-01	1.849323e-02	4.495084e-02	1.944703e-01	5.324402e-02	2.615521e-01	2.174145e-01	2.555944e-01	2.654389e-01
2345000	-3.654997e+04	3.193482e+02	2.382190e+00	1.194601e-01	1.377087e-01	8.481221e-02	4.947430e-02	5.568181e-01	5.172654e-02	8.043250e-02	1.673748e-01	1.295724e-01	3.243252e-02	5.484532e-01	4.173454e-02	2.195658e-01	2.661777e-01	2.734296e-02	5.934007e-02	2.553253e-01	1.722481e-01	1.230194e-01	2.371662e-01	4.308932e-02	6.000293e-02	3.848289e-01	1.518932e-01	4.940641e-02	1.400033e-01	7.491518e-01	2.438763e-03	4.414836e-03	5.458491e-02	1.893815e-01	1.510589e-01	8.953041e-02	8.380963e-02	2.213469e-01	2.648726e-01	3.725983e-01	2.596203e-01	6.250306e-02	3.960397e-02	2.398546e-01	2.581987e-02	2.615521e-01	2.174145e-01	2.555944e-01	2.654389e-01
2350000	-3.654762e+04	3.199555e+02	2.382190e+00	1.194601e-01	1.377087e-01	8.481221e-02	4.947430e-02	5.568181e-01	5.172654e-02	8.043250e-02	1.673748e-01	1.295724e-01	3.243252e-02	5.484532e-01	4.173454e-02	2.195658e-01	2.661777e-01	2.734296e-02	5.934007e-02	2.553253e-01	1.722481e-01	1.230194e-01	2.371662e-01	4.308932e-02	6.000293e-02	3.848289e-01	1.518932e-01	7.067179e-02	1.268195e-02	7.567616e-01	6.031545e-03	1.268393e-01	2.701377e-02	1.306558e-01	1.985506e-01	7.839836e-02	1.050603e-01	1.835856e-01	3.037494e-01	4.783795e-01	2.337274e-01	1.609819e-02	3.607020e-02	2.112268e-01	2.449793e-02	2.615521e-01	2.174145e-01	2.555944e-01	2.654389e-01
2355000	-3.655540e+04	3.194486e+02	2.382190e+00	1.194601e-01	1.377087e-01	8.481221e-02	4.947430e-02	5.568181e-01	5.172654e-02	8.043250e-02	1.673748e-01	1.295724e-01	3.243252e-02	5.484532e-01	4.173454e-02	2.195658e-01	2.661777e-01	2.734296e-02	5.934007e-02	2.553253e-01	1.722481e-01	1.230194e-01	2.371662e-01	4.308932e-02	6.000293e-02	3.848289e-01	1.518932e-01	2.305347e-01	2.596845e-01	3.515926e-01	8.471197e-03	2.066503e-02	1.290520e-01	1.618584e-01	2.428694e-01	7.533306e-02	8.318256e-02	1.685148e-01	2.682417e-01	3.848584e-01	1.255187e-01	2.566064e-01	7.042613e-03	2.045378e-01	2.143599e-02	2.615521e-01	2.174145e-01	2.555944e-01	2.654389e-01
2360000	-3.654837e+04	3.201319e+02	2.382190e+00	1.194601e-01	1.377087e-01	8.481221e-02	4.947430e-02	5.568181e-01	5.172654e-02	8.043250e-02	1.673748e-01	1.295724e-01	3.243252e-02	5.484532e-01	4.173454e-02	2.195658e-01	2.661777e-01	2.734296e-02	5.934007e-02	2.553253e-01	1.722481e-01	1.230194e-01	2.371662e-01	4.308932e-02	6.000293e-02	3.848289e-01	1.518932e-01	6.100177e-03	3.070570e-01	6.471073e-01	7.532549e-03	1.670204e-02	1.550091e-02	1.549475e-01	2.411774e-01	8.175717e-02	6.388004e-02	1.562553e-01	3.019825e-01	4.421196e-01	1.854569e-01	8.363262e-02	3.576432e-02	1.525014e-01	1.005252e-01	2.615521e-01	2.174145e-01	2.555944e-01	2.654389e-01
2365000	-3.654044e+04	3.198010e+02	2.382190e+00	1.194601e-01	1.377087e-01	8.481221e-02	4.947430e-02	5.568181e-01	5.172654e-02	8.043250e-02	1.673748e-01	1.295724e-01	3.243252e-02	5.484532e-01	4.173454e-02	2.195658e-01	2.661777e-01	2.734296e-02	5.934007e-02	2.553253e-01	1.722481e-01	1.230194e-01	2.371662e-01	4.308932e-02	6.000293e-02	3.848289e-01	1.518932e-01	1.523661e-02	4.191634e-01	3.038061e-01	3.628015e-03	2.183577e-02	2.363300e-01	1.693126e-01	2.194707e-01	9.784384e-02	6.385785e-02	1.853061e-01	2.642088e-01	2.682370e-01	3.940358e-01	4.161625e-02	1.828576e-02	2.001903e-01	7.763490e-02	2.615521e-01	2.174145e-01	2.555944e-01	2.654389e-01
2370000	-3.654177e+04	3.196817e+02	2.382190e+00	1.194601e-01	1.377087e-01	8.481221e-02	4.947430e-02	5.568181e-01	5.172654e-02	8.043250e-02	1.673748e-01	1.295724e-01	3.243252e-02	5.484532e-01	4.173454e-02	2.195658e-01	2.661777e-01	2.734296e-02	5.934007e-02	2.553253e-01	1.722481e-01	1.230194e-01	2.371662e-01	4.308932e-02	6.000293e-02	3.848289e-01	1.518932e-01	2.258255e-03	6.545255e-01	2.745093e-01	3.727198e-03	1.619636e-02	4.878335e-02	1.753281e-01	1.648431e-01	9.988941e-02	6.288325e-02	2.117419e-01	2.853142e-01	4.612324e-01	3.089196e-01	1.129902e-02	5.600133e-02	1.114033e-01	5.114438e-02	2.615521e-01	2.174145e-01	2.555944e-01	2.654389e-01
2375000	-3.654421e+04	3.196645e+02	2.382190e+00	1.194601e-01	1.377087e-01	8.481221e-02	4.947430e-02	5.568181e-01	5.172654e-02	8.043250e-02	1.673748e-01	1.295724e-01	3.243252e-02	5.484532e-01	4.173454e-02	2.195658e-01	2.661777e-01	2.734296e-02	5.934007e-02	2.553253e-01	1.722481e-01	1.230194e-01	2.371662e-01	4.308932e-02	6.000293e-02	3.848289e-01	1.518932e-01	4.451859e-03	7.252246e-01	1.889362e-01	5.194130e-03	2.954855e-02	4.664468e-02	1.753125e-01	1.911182e-01	9.532793e-02	6.936072e-02	2.043177e-01	2.645630e-01	4.890772e-01	3.645873e-01	7.003270e-03	6.746350e-02	3.777210e-02	3.409659e-02	2.615521e-01	2.174145e-01	2.555944e-01	2.654389e-01
2380000	-3.654578e+04	3.192269e+02	2.382190e+00	1.194601e-01	1.377087e-01	8.481221e-02	4.947430e-02	5.568181e-01	5.172654e-02	8.043250e-02	1.673748e-01	1.295724e-01	3.243252e-02	5.484532e-01	4.173454e-02	2.195658e-01	2.661777e-01	2.734296e-02	5.934007e-02	2.553253e-01	1.722481e-01	1.230194e-01	2.371662e-01	4.308932e-02	6.000293e-02	3.848289e-01	1.518932e-01	9.346454e-03	5.278213e-01	3.562565e-01	3.765288e-02	1.305628e-02	5.586668e-02	1.632516e-01	2.147926e-01	7.051602e-02	9.149839e-02	1.740113e-01	2.859301e-01	3.312816e-01	4.049811e-01	2.956990e-03	1.907750e-02	1.984098e-01	4.329298e-02	2.615521e-01	2.174145e-01	2.555944e-01	2.654389e-01
2385000	-3.654429e+04	3.200187e+02	2.382190e+00	1.194601e-01	1.377087e-01	8.481221e-02	4.947430e-02	5.568181e-01	5.172654e-02	8.043250e-02	1.673748e-01	1.295724e-01	3.243252e-02	5.484532e-01	4.173454e-02	2.195658e-01	2.661777e-01	2.734296e-02	5.934007e-02	2.553253e-01	1.722481e-01	1.230194e-01	2.371662e-01	4.308932e-02	6.000293e-02	3.848289e-01	1.518932e-01	2.710127e-02	3.022899e-01	4.731165e-01	4.094292e-02	4.279651e-02	1.137530e-01	1.432302e-01	2.109886e-01	9.479791e-02	6.593869e-02	1.941488e-01	2.908959e-01	2.298044e-01	2.295088e-01	5.527824e-02	2.902769e-02	4.362452e-01	2.013567e-02	2.615521e-01	2.174145e-01	2.555944e-01	2.654389e-01
2390000	-3.654717e+04	3.201213e+02	2.382190e+00	1.194601e-01	1.377087e-01	8.481221e-02	4.947430e-02	5.568181e-01	5.172654e-02	8.043250e-02	1.673748e-01	1.295724e-01	3.243252e-02	5.484532e-01	4.173454e-02	2.195658e-01	2.661777e-01	2.734296e-02	5.934007e-02	2.553253e-01	1.722481e-01	1.230194e-01	2.371662e-01	4.308932e-02	6.000293e-02	3.848289e-01	1.518932e-01	5.870730e-02	2.141757e-01	5.893345e-01	8.216552e-02	4.073257e-02	1.488435e-02	1.640811e-01	2.390837e-01	7.154668e-02	8.610857e-02	1.616363e-01	2.775436e-01	3.898453e-01	1.973689e-01	5.972924e-03	4.429709e-02	2.598263e-01	1.026896e-01	2.615521e-01	2.174145e-01	2.555944e-01	2.654389e-01
2395000	-3.654658e+04	3.198447e+02	2.382190e+00	1.194601e-01	1.377087e-01	8.481221e-02	4.947430e-02	5.568181e-01	5.172654e-02	8.043250e-02	1.673748e-01	1.295724e-01	3.243252e-02	5.484532e-01	4.173454e-02	2.195658e-01	2.661777e-01	2.734296e-02	5.934007e-02	2.553253e-01	1.722481e-01	1.230194e-01	2.371662e-01	4.308932e-02	6.000293e-02	3.848289e-01	1.518932e-01	4.289056e-02	7.214407e-03	8.491325e-01	5.948956e-03	2.440814e-02	7.040546e-02	1.914452e-01	2.108606e-01	1.143676e-01	7.379285e-02	1.611161e-01	2.484177e-01	3.370371e-01	3.815304e-01	6.332072e-03	1.689421e-02	1.924824e-01	6.572374e-02	2.615521e-01	2.174145e-01	2.555944e-01	2.654389e-01
2400000	-3.654787e+04	3.194968e+02	2.382190e+00	1.194601e-01	1.377087e-01	8.481221e-02	4.947430e-02	5.568181e-01	5.172654e-02	8.043250e-02	1.673748e-01	1.295724e-01	3.243252e-02	5.484532e-01	4.173454e-02	2.195658e-01	2.661777e-01	2.734296e-02	5.934007e-02	2.553253e-01	1.722481e-01	1.230194e-01	2.371662e-01	4.308932e-02	6.000293e-02	3.848289e-01	1.518932e-01	1.461608e-02	4.146801e-01	3.182072e-01	2.178219e-03	4.034919e-02	2.099692e-01	1.893784e-01	1.746267e-01	8.456925e-02	1.385941e-01	2.068682e-01	2.059634e-01	3.828450e-01	3.208502e-01	1.803186e-02	3.556182e-02	2.140124e-01	2.869874e-02	2.615521e-01	2.174145e-01	2.555944e-01	2.654389e-01
2405000	-3.654706e+04	3.193263e+02	2.382190e+00	1.194601e-01	1.377087e-01	8.481221e-02	4.947430e-02	5.568181e-01	5.172654e-02	8.043250e-02	1.673748e-01	1.295724e-01	3.243252e-02	5.484532e-01	4.173454e-02	2.195658e-01	2.661777e-01	2.734296e-02	5.934007e-02	2.553253e-01	1.722481e-01	1.230194e-01	2.371662e-01	4.308932e-02	6.000293e-02	3.848289e-01	1.518932e-01	1.695294e-02	2.530828e-01	5.298380e-01	3.989146e-02	9.888755e-02	6.134723e-02	1.792041e-01	1.914245e-01	9.382546e-02	8.238747e-02	1.934264e-01	2.597320e-01	4.757211e-01	3.117543e-01	1.573097e-02	1.043057e-01	7.798768e-02	1.450030e-02	2.615521e-01	2.174145e-01	2.555944e-01	2.654389e-01
2410000	-3.655343e+04	3.195878e+02	2.382190e+00	1.194601e-01	1.377087e-01	8.481221e-02	4.947430e-02	5.568181e-01	5.172654e-02	8.043250e-02	1.673748e-01	1.295724e-01	3.243252e-02	5.484532e-01	4.173454e-02	2.195658e-01	2.661777e-01	2.734296e-02	5.934007e-02	2.553253e-01	1.722481e-01	1.230194e-01	2.371662e-01	4.308932e-02	6.000293e-02	3.848289e-01	1.518932e-01	7.474374e-02	1.618894e-01	3.540956e-01	2.777137e-01	2.062884e-02	1.109288e-01	1.882738e-01	2.038663e-01	7.384178e-02	1.120329e-01	1.653811e-01	2.566042e-01	3.591153e-01	3.072822e-01	6.032092e-02	2.360294e-02	2.247955e-01	2.488313e-02	2.615521e-01	2.174145e-01	2.555944e-01	2.654389e-01
2415000	-3.654555e+04	3.195126e+02	2.382190e+00	1.194601e-01	1.377087e-01	8.481221e-02	4.947430e-02	5.568181e-01	5.172654e-02	8.043250e-02	1.673748e-01	1.295724e-01	3.243252e-02	5.484532e-01	4.173454e-02	2.195658e-01	2.661777e-01	2.734296e-02	5.934007e-02	2.553253e-01	1.722481e-01	1.230194e-01	2.371662e-01	4.308932e-02	6.000293e-02	3.848289e-01	1.518932e-01	2.714119e-02	3.636867e-01	2.909820e-01	7.965855e-03	2.019300e-02	2.900312e-01	1.816568e-01	1.647728e-01	1.016792e-01	8.225406e-02	1.881350e-01	2.815021e-01	1.925306e-01	1.394757e-01	2.519859e-02	7.970536e-02	5.355188e-01	2.757096e-02	2.615521e-01	2.174145e-01	2.555944e-01	2.654389e-01
2420000	-3.655127e+04	3.195813e+02	2.382190e+00	1.194601e-01	1.377087e-01	8.481221e-02	4.947430e-02	5.568181e-01	5.172654e-02	8.043250e-02	1.673748e-01	1.295724e-01	3.243252e-02	5.484532e-01	4.173454e-02	2.195658e-01	2.661777e-01	2.734296e-02	5.934007e-02	2.553253e-01	1.722481e-01	1.230194e-01	2.371662e-01	4.308932e-02	6.000293e-02	3.848289e-01	1.518932e-01	8.336910e-02	4.244667e-01	2.089667e-01	1.514333e-01	7.867853e-02	5.308562e-02	1.925847e-01	1.754906e-01	8.926683e-02	7.398132e-02	2.040286e-01	2.646479e-01	3.287543e-01	1.937692e-01	1.308234e-01	1.144413e-01	1.455679e-01	8.664385e-02	2.615521e-01	2.174145e-01	2.555944e-01	2.654389e-01
2425000	-3.655219e+04	3.196607e+02	2.382190e+00	1.194601e-01	1.377087e-01	8.481221e-02	4.947430e-02	5.568181e-01	5.172654e-02	8.043250e-02	1.673748e-01	1.295724e-01	3.243252e-02	5.484532e-01	4.173454e-02	2.195658e-01	2.661777e-01	2.734296e-02	5.934007e-02	2.553253e-01	1.722481e-01	1.230194e-01	2.371662e-01	4.308932e-02	6.000293e-02	3.848289e-01	1.518932e-01	1.274313e-01	2.256165e-01	3.987095e-01	6.368740e-02	1.002048e-01	8.435046e-02	1.714777e-01	1.739496e-01	8.461608e-02	9.098688e-02	1.998378e-01	2.791319e-01	2.051955e-01	3.803056e-01	8.000739e-02	9.813452e-02	9.310616e-02	1.432508e-01	2.615521e-01	2.174145e-01	2.555944e-01	2.654389e-01
2430000	-3.654878e+04	3.189030e+02	2.382190e+00	1.194601e-01	1.377087e-01	8.481221e-02	4.947430e-02	5.568181e-01	5.172654e-02	8.043250e-02	1.673748e-01	1.295724e-01	3.243252e-02	5.484532e-01	4.173454e-02	2.195658e-01	2.661777e-01	2.734296e-02	5.934007e-02	2.553253e-01	1.722481e-01	1.230194e-01	2.371662e-01	4.308932e-02	6.000293e-02	3.848289e-01	1.518932e-01	3.073821e-03	5.997051e-02	6.634455e-01	6.680578e-02	1.910531e-02	1.875991e-01	1.564901e-01	2.439359e-01	9.825077e-02	6.602869e-02	1.623111e-01	2.729835e-01	4.639137e-01	2.740723e-01	3.436815e-02	2.048421e-02	1.584661e-01	4.869558e-02	2.615521e-01	2.174145e-01	2.555944e-01	2.654389e-01
2435000	-3.655155e+04	3.200155e+02	2.382190e+00	1.194601e-01	1.377087e-01	8.481221e-02	4.947430e-02	5.568181e-01	5.172654e-02	8.043250e-02	1.673748e-01	1.295724e-01	3.243252e-02	5.484532e-01	4.173454e-02	2.195658e-01	2.661777e-01	2.734296e-02	5.934007e-02	2.553253e-01	1.722481e-01	1.230194e-01	2.371662e-01	4.308932e-02	6.000293e-02	3.848289e-01	1.518932e-01	5.753770e-03	8.408517e-02	5.208077e-01	2.982815e-03	1.213114e-02	3.742394e-01	1.882528e-01	2.277476e-01	8.919931e-02	7.509029e-02	1.884727e-01	2.312373e-01	4.420010e-01	2.384709e-01	5.744598e-02	8.625826e-03	1.615329e-01	9.192339e-02	2.615521e-01	2.174145e-01	2.555944e-01	2.654389e-01
2440000	-3.654792e+04	3.196753e+02	2.382190e+00	1.194601e-01	1.377087e-01	8.481221e-02	4.947430e-02	5.568181e-01	5.172654e-02	8.043250e-02	1.673748e-01	1.295724e-01	3.243252e-02	5.484532e-01	4.173454e-02	2.195658e-01	2.661777e-01	2.734296e-02	5.934007e-02	2.553253e-01	1.722481e-01	1.230194e-01	2.371662e-01	4.308932e-02	6.000293e-02	3.848289e-01	1.518932e-01	3.155213e-02	2.830653e-02	3.748955e-01	5.392152e-02	4.682188e-02	4.645025e-01	1.979084e-01	2.176073e-01	9.096661e-02	9.318834e-02	1.739171e-01	2.264122e-01	1.879788e-01	3.746466e-01	1.749729e-02	5.237162e-02	1.814749e-01	1.860308e-01	2.615521e-01	2.174145e-01	2.555944e-01	2.654389e-01
2445000	-3.655127e+04	3.193974e+02	2.382190e+00	1.194601e-01	1.377087e-01	8.481221e-02	4.947430e-02	5.568181e-01	5.172654e-02	8.043250e-02	1.673748e-01	1.295724e-01	3.243252e-02	5.484532e-01	4.173454e-02	2.195658e-01	2.661777e-01	2.734296e-02	5.934007e-02	2.553253e-01	1.722481e-01	1.230194e-01	2.371662e-01	4.308932e-02	6.000293e-02	3.848289e-01	1.518932e-01	3.018009e-02	1.275223e-01	4.754594e-01	1.364512e-02	3.543132e-02	3.177617e-01	1.898027e-01	1.521107e-01	1.056344e-01	5.858369e-02	1.940150e-01	2.998535e-01	4.218938e-01	1.680478e-01	4.879805e-02	8.990655e-03	1.254531e-01	2.268166e-01	2.615521e-01	2.174145e-01	2.555944e-01	2.654389e-01
2450000	-3.655421e+04	3.183040e+02	2.382190e+00	1.194601e-01	1.377087e-01	8.481221e-02	4.947430e-02	5.568181e-01	5.172654e-02	8.043250e-02	1.673748e-01	1.295724e-01	3.243252e-02	5.484532e-01	4.173454e-02	2.195658e-01	2.661777e-01	2.734296e-02	5.934007e-02	2.553253e-01	1.722481e-01	1.230194e-01	2.371662e-01	4.308932e-02	6.000293e-02	3.848289e-01	1.518932e-01	1.660851e-01	9.147189e-02	4.855149e-01	1.066486e-01	8.765281e-02	6.262676e-02	2.067688e-01	1.749428e-01	9.659599e-02	6.688868e-02	2.121408e-01	2.426630e-01	4.128549e-01	2.263030e-01	6.834923e-05	4.044622e-02	2.502297e-01	7.009792e-02	2.615521e-01	2.174145e-01	2.555944e-01	2.654389e-01
2455000	-3.655343e+04	3.198177e+02	2.382190e+00	1.194601e-01	1.377087e-01	8.481221e-02	4.947430e-02	5.568181e-01	5.172654e-02	8.043250e-02	1.673748e-01	1.295724e-01	3.243252e-02	5.484532e-01	4.173454e-02	2.195658e-01	2.661777e-01	2.734296e-02	5.934007e-02	2.553253e-01	1.722481e-01	1.230194e-01	2.371662e-01	4.308932e-02	6.000293e-02	3.848289e-01	1.518932e-01	2.102896e-01	9.999449e-02	3.438302e-01	8.837530e-04	1.844737e-01	1.605282e-01	1.988718e-01	2.018695e-01	8.905971e-02	7.947689e-02	1.850861e-01	2.456360e-01	3.455200e-01	2.353464e-01	8.475554e-03	5.383039e-02	1.636825e-01	1.931451e-01	2.615521e-01	2.174145e-01	2.555944e-01	2.654389e-01
2460000	-3.655240e+04	3.201912e+02	2.382190e+00	1.194601e-01	1.377087e-01	8.481221e-02	4.947430e-02	5.568181e-01	5.172654e-02	8.043250e-02	1.673748e-01	1.295724e-01	3.243252e-02	5.484532e-01	4.173454e-02	2.195658e-01	2.661777e-01	2.734296e-02	5.934007e-02	2.553253e-01	1.722481e-01	1.230194e-01	2.371662e-01	4.308932e-02	6.000293e-02	3.848289e-01	1.518932e-01	2.849862e-01	9.274730e-02	3.198871e-01	3.234262e-02	9.103243e-02	1.790044e-01	1.737604e-01	1.817125e-01	9.049877e-02	7.775569e-02	2.142456e-01	2.620270e-01	3.638378e-01	1.626518e-01	2.743512e-01	3.456052e-02	1.231570e-01	4.144168e-02	2.615521e-01	2.174145e-01	2.555944e-01	2.654389e-01
2465000	-3.654851e+04	3.197172e+02	2.382190e+00	1.194601e-01	1.377087e-01	8.481221e-02	4.947430e-02	5.568181e-01	5.172654e-02	8.043250e-02	1.673748e-01	1.295724e-01	3.243252e-02	5.484532e-01	4.173454e-02	2.195658e-01	2.661777e-01	2.734296e-02	5.934007e-02	2.553253e-01	1.722481e-01	1.230194e-01	2.371662e-01	4.308932e-02	6.000293e-02	3.848289e-01	1.518932e-01	7.447514e-02	5.896874e-02	5.110914e-01	9.650818e-02	3.806571e-02	2.208908e-01	1.895598e-01	2.125679e-01	9.106845e-02	7.131880e-02	1.998915e-01	2.355935e-01	2.305283e-01	4.255939e-01	3.347710e-02	2.080537e-02	1.994718e-01	9.012362e-02	2.615521e-01	2.174145e-01	2.555944e-01	2.654389e-01
2470000	-3.654654e+04	3.198270e+02	2.382190e+00	1.194601e-01	1.377087e-01	8.481221e-02	4.947430e-02	5.568181e-01	5.172654e-02	8.043250e-02	1.673748e-01	1.295724e-01	3.243252e-02	5.484532e-01	4.173454e-02	2.195658e-01	2.661777e-01	2.734296e-02	5.934007e-02	2.553253e-01	1.722481e-01	1.230194e-01	2.371662e-01	4.308932e-02	6.000293e-02	3.848289e-01	1.518932e-01	1.892201e-03	1.484460e-02	7.777591e-01	1.699236e-02	1.003849e-02	1.784732e-01	1.884351e-01	2.350819e-01	9.463700e-02	9.728273e-02	1.612922e-01	2.232711e-01	4.514747e-01	2.912632e-01	9.143378e-03	5.782431e-03	2.227656e-01	1.957064e-02	2.615521e-01	2.174145e-01	2.555944e-01	2.654389e-01
2475000	-3.655307e+04	3.200226e+02	2.382190e+00	1.194601e-01	1.377087e-01	8.481221e-02	4.947430e-02	5.568181e-01	5.172654e-02	8.043250e-02	1.673748e-01	1.295724e-01	3.243252e-02	5.484532e-01	4.173454e-02	2.195658e-01	2.661777e-01	2.734296e-02	5.934007e-02	2.553253e-01	1.722481e-01	1.230194e-01	2.371662e-01	4.308932e-02	6.000293e-02	3.848289e-01	1.518932e-01	4.084057e-02	8.906540e-02	5.909674e-01	2.031820e-02	6.778062e-02	1.910278e-01	1.836418e-01	1.620173e-01	1.097849e-01	8.779152e-02	1.850498e-01	2.717147e-01	3.217433e-01	3.605002e-01	1.369871e-01	3.845992e-02	7.503341e-02	6.727607e-02	2.615521e-01	2.174145e-01	2.555944e-01	2.654389e-01
2480000	-3.655270e+04	3.200351e+02	2.382190e+00	1.194601e-01	1.377087e-01	8.481221e-02	4.947430e-02	5.568181e-01	5.172654e-02	8.043250e-02	1.673748e-01	1.295724e-01	3.243252e-02	5.484532e-01	4.173454e-02	2.195658e-01	2.661777e-01	2.734296e-02	5.934007e-02	2.553253e-01	1.722481e-01	1.230194e-01	2.371662e-01	4.308932e-02	6.000293e-02	3.848289e-01	1.518932e-01	1.665276e-02	1.087681e-01	7.586090e-01	1.026317e-02	4.562984e-02	6.007718e-02	2.093692e-01	1.730001e-01	1.153814e-01	5.962348e-02	2.422150e-01	2.004108e-01	3.621549e-01	1.837339e-01	4.034018e-02	8.894414e-02	2.642702e-01	6.055668e-02	2.615521e-01	2.174145e-01	2.555944e-01	2.654389e-01
2485000	-3.654333e+04	3.198913e+02	2.382190e+00	1.194601e-01	1.377087e-01	8.481221e-02	4.947430e-02	5.568181e-01	5.172654e-02	8.043250e-02	1.673748e-01	1.295724e-01	3.243252e-02	5.484532e-01	4.173454e-02	2.195658e-01	2.661777e-01	2.734296e-02	5.934007e-02	2.553253e-01	1.722481e-01	1.230194e-01	2.371662e-01	4.308932e-02	6.000293e-02	3.848289e-01	1.518932e-01	2.285687e-02	3.061362e-01	6.210140e-01	4.761092e-03	2.914666e-02	1.608517e-02	2.061765e-01	1.888833e-01	9.854095e-02	7.610213e-02	1.830411e-01	2.472561e-01	5.762751e-01	1.388684e-01	2.752496e-02	7.375400e-02	1.311675e-01	5.241009e-02	2.615521e-01	2.174145e-01	2.555944e-01	2.654389e-01
2490000	-3.654665e+04	3.198371e+02	2.382190e+00	1.194601e-01	1.377087e-01	8.481221e-02	4.947430e-02	5.568181e-01	5.172654e-02	8.043250e-02	1.673748e-01	1.295724e-01	3.243252e-02	5.484532e-01	4.173454e-02	2.195658e-01	2.661777e-01	2.734296e-02	5.934007e-02	2.553253e-01	1.722481e-01	1.230194e-01	2.371662e-01	4.308932e-02	6.000293e-02	3.848289e-01	1.518932e-01	2.573367e-03	3.963701e-01	3.265773e-01	7.420248e-03	2.491528e-02	2.421437e-01	1.865596e-01	1.734845e-01	1.008439e-01	1.101971e-01	1.923795e-01	2.365355e-01	2.655517e-01	2.373247e-01	2.396609e-02	1.978834e-02	3.179568e-01	1.354124e-01	2.615521e-01	2.174145e-01	2.555944e-01	2.654389e-01
2495000	-3.655814e+04	3.197065e+02	2.382190e+00	1.194601e-01	1.377087e-01	8.481221e-02	4.947430e-02	5.568181e-01	5.172654e-02	8.043250e-02	1.673748e-01	1.295724e-01	3.243252e-02	5.484532e-01	4.173454e-02	2.195658e-01	2.661777e-01	2.734296e-02	5.934007e-02	2.553253e-01	1.722481e-01	1.230194e-01	2.371662e-01	4.308932e-02	6.000293e-02	3.848289e-01	1.518932e-01	1.281842e-01	3.651785e-01	2.461559e-01	5.935797e-02	5.853697e-02	1.425865e-01	2.202994e-01	1.451409e-01	1.129906e-01	6.646323e-02	2.284205e-01	2.266853e-01	3.890403e-01	1.202272e-01	6.413326e-02	4.053250e-02	2.995861e-01	8.648067e-02	2.615521e-01	2.174145e-01	2.555944e-01	2.654389e-01
2500000	-3.654887e+04	3.190525e+02	2.382190e+00	1.194601e-01	1.377087e-01	8.481221e-02	4.947430e-02	5.568181e-01	5.172654e-02	8.043250e-02	1.673748e-01	1.295724e-01	3.243252e-02	5.484532e-01	4.173454e-02	2.195658e-01	2.661777e-01	2.734296e-02	5.934007e-02	2.553253e-01	1.722481e-01	1.230194e-01	2.371662e-01	4.308932e-02	6.000293e-02	3.848289e-01	1.518932e-01	1.428921e-02	2.702675e-01	4.585730e-01	2.901453e-03	6.060861e-02	1.933602e-01	1.820438e-01	1.661716e-01	8.841804e-02	7.064774e-02	2.249148e-01	2.678040e-01	3.774433e-01	4.602964e-01	1.266643e-02	6.513464e-02	4.217560e-02	4.228360e-02	2.615521e-01	2.174145e-01	2.555944e-01	2.654389e-01
2505000	-3.654489e+04	3.198239e+02	2.382190e+00	1.194601e-01	1.377087e-01	8.481221e-02	4.947430e-02	5.568181e-01	5.172654e-02	8.043250e-02	1.673748e-01	1.295724e-01	3.243252e-02	5.484532e-01	4.173454e-02	2.195658e-01	2.661777e-01	2.734296e-02	5.934007e-02	2.553253e-01	1.722481e-01	1.230194e-01	2.371662e-01	4.308932e-02	6.000293e-02	3.848289e-01	1.518932e-01	1.932154e-02	1.236239e-01	7.176684e-01	3.364181e-03	3.603918e-02	9.998279e-02	1.912442e-01	1.735110e-01	1.055508e-01	6.490364e-02	1.893916e-01	2.753987e-01	4.781411e-01	3.950571e-01	5.340806e-02	1.215135e-02	3.923491e-02	2.200749e-02	2.615521e-01	2.174145e-01	2.555944e-01	2.654389e-01
2510000	-3.654585e+04	3.199279e+02	2.382190e+00	1.194601e-01	1.377087e-01	8.481221e-02	4.947430e-02	5.568181e-01	5.172654e-02	8.043250e-02	1.673748e-01	1.295724e-01	3.243252e-02	5.484532e-01	4.173454e-02	2.195658e-01	2.661777e-01	2.734296e-02	5.934007e-02	2.553253e-01	1.722481e-01	1.230194e-01	2.371662e-01	4.308932e-02	6.000293e-02	3.848289e-01	1.518932e-01	2.014105e-02	9.567202e-02	4.589790e-01	1.409098e-02	1.438345e-02	3.967335e-01	1.755127e-01	2.436692e-01	9.966529e-02	4.514277e-02	1.813738e-01	2.546362e-01	5.499602e-01	2.658324e-01	1.962162e-02	6.523406e-03	8.741551e-02	7.064679e-02	2.615521e-01	2.174145e-01	2.555944e-01	2.654389e-01
2515000	-3.654770e+04	3.165881e+02	2.382190e+00	1.194601e-01	1.377087e-01	8.481221e-02	4.947430e-02	5.568181e-01	5.172654e-02	8.043250e-02	1.673748e-01	1.295724e-01	3.243252e-02	5.484532e-01	4.173454e-02	2.195658e-01	2.661777e-01	2.734296e-02	5.934007e-02	2.553253e-01	1.722481e-01	1.230194e-01	2.371662e-01	4.308932e-02	6.000293e-02	3.848289e-01	1.518932e-01	2.898659e-02	2.572863e-01	6.544731e-01	1.258726e-02	3.768117e-02	8.985551e-03	1.922621e-01	2.153717e-01	8.646421e-02	9.331186e-02	1.571746e-01	2.554156e-01	5.551217e-01	1.372773e-01	3.435164e-02	5.092979e-02	1.370484e-01	8.527119e-02	2.615521e-01	2.174145e-01	2.555944e-01	2.654389e-01
2520000	-3.654903e+04	3.191773e+02	2.382190e+00	1.194601e-01	1.377087e-01	8.481221e-02	4.947430e-02	5.568181e-01	5.172654e-02	8.043250e-02	1.673748e-01	1.295724e-01	3.243252e-02	5.484532e-01	4.173454e-02	2.195658e-01	2.661777e-01	2.734296e-02	5.934007e-02	2.553253e-01	1.722481e-01	1.230194e-01	2.371662e-01	4.308932e-02	6.000293e-02	3.848289e-01	1.518932e-01	1.691939e-02	7.178257e-01	1.846672e-01	1.002972e-03	1.718519e-02	6.239956e-02	1.749119e-01	2.099661e-01	1.108787e-01	7.601211e-02	1.656738e-01	2.625573e-01	1.943913e-01	2.705198e-01	7.405706e-02	3.053311e-02	4.118118e-01	1.868692e-02	2.615521e-01	2.174145e-01	2.555944e-01	2.654389e-01
2525000	-3.655184e+04	3.190097e+02	2.382190e+00	1.194601e-01	1.377087e-01	8.481221e-02	4.947430e-02	5.568181e-01	5.172654e-02	8.043250e-02	1.673748e-01	1.295724e-01	3.243252e-02	5.484532e-01	4.173454e-02	2.195658e-01	2.661777e-01	2.734296e-02	5.934007e-02	2.553253e-01	1.722481e-01	1.230194e-01	2.371662e-01	4.308932e-02	6.000293e-02	3.848289e-01	1.518932e-01	2.817055e-02	9.370845e-02	7.180099e-01	1.492275e-02	4.983088e-02	9.535743e-02	1.593408e-01	2.013410e-01	8.125050e-02	6.468766e-02	1.831524e-01	3.102277e-01	4.913730e-01	2.948934e-01	3.021002e-02	6.751898e-02	5.751952e-02	5.848510e-02	2.615521e-01	2.174145e-01	2.555944e-01	2.654389e-01
2530000	-3.655015e+04	3.191353e+02	2.382190e+00	1.194601e-01	1.377087e-01	8.481221e-02	4.947430e-02	5.568181e-01	5.172654e-02	8.043250e-02	1.673748e-01	1.295724e-01	3.243252e-02	5.484532e-01	4.173454e-02	2.195658e-01	2.661777e-01	2.734296e-02	5.934007e-02	2.553253e-01	1.722481e-01	1.230194e-01	2.371662e-01	4.308932e-02	6.000293e-02	3.848289e-01	1.518932e-01	4.271172e-02	1.607787e-01	4.423522e-01	7.878728e-02	4.172227e-02	2.336478e-01	1.627470e-01	1.929155e-01	7.388907e-02	1.059847e-01	1.994401e-01	2.650236e-01	4.128320e-01	1.957596e-01	2.840476e-02	1.284100e-01	2.177792e-01	1.681452e-02	2.615521e-01	2.174145e-01	2.555944e-01	2.654389e-01
2535000	-3.654922e+04	3.192823e+02	2.382190e+00	1.194601e-01	1.377087e-01	8.481221e-02	4.947430e-02	5.568181e-01	5.172654e-02	8.043250e-02	1.673748e-01	1.295724e-01	3.243252e-02	5.484532e-01	4.173454e-02	2.195658e-01	2.661777e-01	2.734296e-02	5.934007e-02	2.553253e-01	1.722481e-01	1.230194e-01	2.371662e-01	4.308932e-02	6.000293e-02	3.848289e-01	1.518932e-01	8.033333e-02	2.869463e-01	3.227249e-01	1.535612e-03	1.266004e-01	1.818594e-01	1.751142e-01	1.776245e-01	9.546965e-02	6.633402e-02	2.235047e-01	2.619529e-01	3.453230e-01	3.203999e-01	2.979164e-02	1.781486e-01	3.566028e-02	9.067660e-02	2.615521e-01	2.174145e-01	2.555944e-01	2.654389e-01
2540000	-3.655157e+04	3.196641e+02	2.382190e+00	1.194601e-01	1.377087e-01	8.481221e-02	4.947430e-02	5.568181e-01	5.172654e-02	8.043250e-02	1.673748e-01	1.295724e-01	3.243252e-02	5.484532e-01	4.173454e-02	2.195658e-01	2.661777e-01	2.734296e-02	5.934007e-02	2.553253e-01	1.722481e-01	1.230194e-01	2.371662e-01	4.308932e-02	6.000293e-02	3.848289e-01	1.518932e-01	4.043590e-01	1.059063e-01	2.114488e-01	9.442216e-02	1.364972e-01	4.736655e-02	2.070365e-01	1.767792e-01	7.909059e-02	8.990447e-02	1.892645e-01	2.579247e-01	5.683853e-01	1.440958e-01	6.859912e-02	3.569205e-02	8.599205e-02	9.723570e-02	2.615521e-01	2.174145e-01	2.555944e-01	2.654389e-01
2545000	-3.654632e+04	3.197097e+02	2.382190e+00	1.194601e-01	1.377087e-01	8.481221e-02	4.947430e-02	5.568181e-01	5.172654e-02	8.043250e-02	1.673748e-01	1.295724e-01	3.243252e-02	5.484532e-01	4.173454e-02	2.195658e-01	2.661777e-01	2.734296e-02	5.934007e-02	2.553253e-01	1.722481e-01	1.230194e-01	2.371662e-01	4.308932e-02	6.000293e-02	3.848289e-01	1.518932e-01	7.795883e-02	3.162320e-01	2.903950e-01	1.632689e-01	1.001228e-01	5.202242e-02	1.482883e-01	2.108044e-01	9.254218e-02	8.167817e-02	1.780620e-01	2.886250e-01	6.364033e-01	2.017183e-01	1.146305e-02	6.084223e-02	6.941870e-02	2.015448e-02	2.615521e-01	2.174145e-01	2.555944e-01	2.654389e-01
2550000	-3.654729e+04	3.201562e+02	2.382190e+00	1.194601e-01	1.377087e-01	8.481221e-02	4.947430e-02	5.568181e-01	5.172654e-02	8.043250e-02	1.673748e-01	1.295724e-01	3.243252e-02	5.484532e-01	4.173454e-02	2.195658e-01	2.661777e-01	2.734296e-02	5.934007e-02	2.553253e-01	1.722481e-01	1.230194e-01	2.371662e-01	4.308932e-02	6.000293e-02	3.848289e-01	1.518932e-01	3.080319e-02	2.120708e-02	6.374785e-01	7.103514e-02	4.152586e-02	1.979502e-01	1.602786e-01	2.235070e-01	8.609118e-02	5.685906e-02	1.691752e-01	3.040890e-01	2.106344e-01	4.427659e-01	6.382153e-02	7.262071e-02	1.021801e-01	1.079773e-01	2.615521e-01	2.174145e-01	2.555944e-01	2.654389e-01
2555000	-3.654548e+04	3.192873e+02	2.382190e+00	1.194601e-01	1.377087e-01	8.481221e-02	4.947430e-02	5.568181e-01	5.172654e-02	8.043250e-02	1.673748e-01	1.295724e-01	3.243252e-02	5.484532e-01	4.173454e-02	2.195658e-01	2.661777e-01	2.734296e-02	5.934007e-02	2.553253e-01	1.722481e-01	1.230194e-01	2.371662e-01	4.308932e-02	6.000293e-02	3.848289e-01	1.518932e-01	2.230663e-02	1.739534e-02	6.421136e-01	1.894444e-02	4.788456e-02	2.513554e-01	1.465318e-01	2.069610e-01	9.508343e-02	8.711330e-02	1.581601e-01	3.061503e-01	2.382854e-01	3.821957e-01	8.257102e-02	9.852619e-02	1.706952e-01	2.772654e-02	2.615521e-01	2.174145e-01	2.555944e-01	2.654389e-01
2560000	-3.654244e+04	3.200180e+02	2.382190e+00	1.194601e-01	1.377087e-01	8.481221e-02	4.947430e-02	5.568181e-01	5.172654e-02	8.043250e-02	1.673748e-01	1.295724e-01	3.243252e-02	5.484532e-01	4.173454e-02	2.195658e-01	2.661777e-01	2.734296e-02	5.934007e-02	2.553253e-01	1.722481e-01	1.230194e-01	2.371662e-01	4.308932e-02	6.000293e-02	3.848289e-01	1.518932e-01	3.687560e-03	1.043541e-01	6.145345e-01	9.568904e-02	2.629153e-02	1.554433e-01	1.648237e-01	2.065416e-01	8.557163e-02	8.982371e-02	1.986263e-01	2.546130e-01	4.949018e-01	2.430015e-01	2.855871e-03	5.935067e-02	1.325373e-01	6.735287e-02	2.615521e-01	2.174145e-01	2.555944e-01	2.654389e-01
2565000	-3.655032e+04	3.196362e+02	2.382190e+00	1.194601e-01	1.377087e-01	8.481221e-02	4.947430e-02	5.568181e-01	5.172654e-02	8.043250e-02	1.673748e-01	1.295724e-01	3.243252e-02	5.484532e-01	4.173454e-02	2.195658e-01	2.661777e-01	2.734296e-02	5.934007e-02	2.553253e-01	1.722481e-01	1.230194e-01	2.371662e-01	4.308932e-02	6.000293e-02	3.848289e-01	1.518932e-01	2.192446e-02	2.263340e-01	5.989004e-01	7.676137e-02	3.509254e-02	4.098724e-02	1.850518e-01	1.791361e-01	9.758388e-02	9.908475e-02	2.065478e-01	2.325956e-01	4.130199e-01	2.458013e-01	3.195267e-02	1.752952e-01	1.042804e-01	2.965052e-02	2.615521e-01	2.174145e-01	2.555944e-01	2.654389e-01
2570000	-3.654821e+04	3.192878e+02	2.382190e+00	1.194601e-01	1.377087e-01	8.481221e-02	4.947430e-02	5.568181e-01	5.172654e-02	8.043250e-02	1.673748e-01	1.295724e-01	3.243252e-02	5.484532e-01	4.173454e-02	2.195658e-01	2.661777e-01	2.734296e-02	5.934007e-02	2.553253e-01	1.722481e-01	1.230194e-01	2.371662e-01	4.308932e-02	6.000293e-02	3.848289e-01	1.518932e-01	4.656308e-02	4.014057e-01	4.373110e-01	2.736749e-02	3.403989e-02	5.331286e-02	1.662757e-01	2.098760e-01	8.242788e-02	9.950171e-02	1.817555e-01	2.601632e-01	5.242654e-01	2.216861e-01	8.193227e-02	3.307351e-02	4.564310e-02	9.339970e-02	2.615521e-01	2.174145e-01	2.555944e-01	2.654389e-01
2575000	-3.654902e+04	3.190736e+02	2.382190e+00	1.194601e-01	1.377087e-01	8.481221e-02	4.947430e-02	5.568181e-01	5.172654e-02	8.043250e-02	1.673748e-01	1.295724e-01	3.243252e-02	5.484532e-01	4.173454e-02	2.195658e-01	2.661777e-01	2.734296e-02	5.934007e-02	2.553253e-01	1.722481e-01	1.230194e-01	2.371662e-01	4.308932e-02	6.000293e-02	3.848289e-01	1.518932e-01	9.567062e-03	1.535101e-01	3.827161e-01	6.588000e-02	3.769830e-02	3.506285e-01	1.836533e-01	1.584711e-01	9.284986e-02	7.698098e-02	2.488053e-01	2.392394e-01	2.133086e-01	4.363422e-01	3.627199e-02	3.980864e-02	1.773991e-01	9.686948e-02	2.615521e-01	2.174145e-01	2.555944e-01	2.654389e-01
2580000	-3.654798e+04	3.179810e+02	2.382190e+00	1.194601e-01	1.377087e-01	8.481221e-02	4.947430e-02	5.568181e-01	5.172654e-02	8.043250e-02	1.673748e-01	1.295724e-01	3.243252e-02	5.484532e-01	4.173454e-02	2.195658e-01	2.661777e-01	2.734296e-02	5.934007e-02	2.553253e-01	1.722481e-01	1.230194e-01	2.371662e-01	4.308932e-02	6.000293e-02	3.848289e-01	1.518932e-01	3.770124e-02	2.112263e-02	6.566402e-01	4.582735e-03	7.149535e-02	2.084579e-01	1.915974e-01	1.624381e-01	7.970779e-02	8.660326e-02	2.105515e-01	2.691019e-01	3.666045e-01	2.614382e-01	7.195529e-02	1.105686e-01	1.084355e-01	8.099791e-02	2.615521e-01	2.174145e-01	2.555944e-01	2.654389e-01
2585000	-3.655274e+04	3.199901e+02	2.382190e+00	1.194601e-01	1.377087e-01	8.481221e-02	4.947430e-02	5.568181e-01	5.172654e-02	8.043250e-02	1.673748e-01	1.295724e-01	3.243252e-02	5.484532e-01	4.173454e-02	2.195658e-01	2.661777e-01	2.734296e-02	5.934007e-02	2.553253e-01	1.722481e-01	1.230194e-01	2.371662e-01	4.308932e-02	6.000293e-02	3.848289e-01	1.518932e-01	1.185952e-01	6.055672e-02	4.446315e-01	1.364388e-01	2.334688e-02	2.164308e-01	1.795584e-01	1.717197e-01	1.017945e-01	9.173527e-02	1.875544e-01	2.676377e-01	3.519303e-01	2.616037e-01	4.530163e-02	1.313239e-01	1.807009e-01	2.913963e-02	2.615521e-01	2.174145e-01	2.555944e-01	2.654389e-01
2590000	-3.655244e+04	3.193447e+02	2.382190e+00	1.194601e-01	1.377087e-01	8.481221e-02	4.947430e-02	5.568181e-01	5.172654e-02	8.043250e-02	1.673748e-01	1.295724e-01	3.243252e-02	5.484532e-01	4.173454e-02	2.195658e-01	2.661777e-01	2.734296e-02	5.934007e-02	2.553253e-01	1.722481e-01	1.230194e-01	2.371662e-01	4.308932e-02	6.000293e-02	3.848289e-01	1.518932e-01	3.381016e-01	7.848361e-02	4.435074e-01	5.621589e-02	4.338770e-02	4.030383e-02	1.800287e-01	1.737979e-01	8.837262e-02	5.325365e-02	2.282137e-01	2.763334e-01	4.601055e-01	2.078536e-01	9.759535e-03	1.149325e-01	1.837574e-01	2.359151e-02	2.615521e-01	2.174145e-01	2.555944e-01	2.654389e-01
2595000	-3.655132e+04	3.195782e+02	2.382190e+00	1.194601e-01	1.377087e-01	8.481221e-02	4.947430e-02	5.568181e-01	5.172654e-02	8.043250e-02	1.673748e-01	1.295724e-01	3.243252e-02	5.484532e-01	4.173454e-02	2.195658e-01	2.661777e-01	2.734296e-02	5.934007e-02	2.553253e-01	1.722481e-01	1.230194e-01	2.371662e-01	4.308932e-02	6.000293e-02	3.848289e-01	1.518932e-01	2.770402e-03	5.650282e-01	2.491864e-01	1.045862e-02	5.884884e-02	1.137076e-01	2.064940e-01	2.081057e-01	1.041764e-01	5.921746e-02	1.924991e-01	2.295074e-01	1.506016e-01	3.157266e-01	7.438820e-04	1.399038e-01	3.672740e-01	2.575011e-02	2.615521e-01	2.174145e-01	2.555944e-01	2.654389e-01
2600000	-3.654941e+04	3.201430e+02	2.382190e+00	1.194601e-01	1.377087e-01	8.481221e-02	4.947430e-02	5.568181e-01	5.172654e-02	8.043250e-02	1.673748e-01	1.295724e-01	3.243252e-02	5.484532e-01	4.173454e-02	2.195658e-01	2.661777e-01	2.734296e-02	5.934007e-02	2.553253e-01	1.722481e-01	1.230194e-01	2.371662e-01	4.308932e-02	6.000293e-02	3.848289e-01	1.518932e-01	2.612410e-02	5.178997e-01	3.145120e-01	3.508291e-02	7.358961e-03	9.902231e-02	1.935210e-01	1.705417e-01	1.229038e-01	6.324538e-02	2.057973e-01	2.439909e-01	4.158607e-01	1.984361e-01	1.616800e-01	2.636352e-02	1.908391e-01	6.820525e-03	2.615521e-01	2.174145e-01	2.555944e-01	2.654389e-01
2605000	-3.654595e+04	3.198078e+02	2.382190e+00	1.194601e-01	1.377087e-01	8.481221e-02	4.947430e-02	5.568181e-01	5.172654e-02	8.043250e-02	1.673748e-01	1.295724e-01	3.243252e-02	5.484532e-01	4.173454e-02	2.195658e-01	2.661777e-01	2.734296e-02	5.934007e-02	2.553253e-01	1.722481e-01	1.230194e-01	2.371662e-01	4.308932e-02	6.000293e-02	3.848289e-01	1.518932e-01	1.143627e-02	3.596476e-01	3.501992e-01	3.381384e-02	1.597708e-02	2.289260e-01	1.622141e-01	1.874378e-01	1.069384e-01	8.087118e-02	1.973458e-01	2.651928e-01	4.538177e-01	1.922350e-01	9.792362e-02	1.080094e-01	1.347275e-01	1.328666e-02	2.615521e-01	2.174145e-01	2.555944e-01	2.654389e-01
2610000	-3.654582e+04	3.193516e+02	2.382190e+00	1.194601e-01	1.377087e-01	8.481221e-02	4.947430e-02	5.568181e-01	5.172654e-02	8.043250e-02	1.673748e-01	1.295724e-01	3.243252e-02	5.484532e-01	4.173454e-02	2.195658e-01	2.661777e-01	2.734296e-02	5.934007e-02	2.553253e-01	1.722481e-01	1.230194e-01	2.371662e-01	4.308932e-02	6.000293e-02	3.848289e-01	1.518932e-01	2.544382e-02	1.474942e-01	4.646831e-01	1.176085e-02	3.944902e-02	3.111690e-01	2.090482e-01	1.745655e-01	1.072026e-01	8.170272e-02	2.084674e-01	2.190136e-01	2.398937e-01	3.135055e-01	9.078200e-02	5.522434e-03	2.874404e-01	6.285600e-02	2.615521e-01	2.174145e-01	2.555944e-01	2.654389e-01
2615000	-3.655447e+04	3.198642e+02	2.382190e+00	1.194601e-01	1.377087e-01	8.481221e-02	4.947430e-02	5.568181e-01	5.172654e-02	8.043250e-02	1.673748e-01	1.295724e-01	3.243252e-02	5.484532e-01	4.173454e-02	2.195658e-01	2.661777e-01	2.734296e-02	5.934007e-02	2.553253e-01	1.722481e-01	1.230194e-01	2.371662e-01	4.308932e-02	6.000293e-02	3.848289e-01	1.518932e-01	1.304971e-01	1.149176e-01	2.602136e-01	1.036009e-01	7.578216e-02	3.149887e-01	1.895798e-01	2.245825e-01	1.105191e-01	9.586699e-02	1.799262e-01	1.995254e-01	5.729122e-01	2.297821e-01	3.619444e-02	2.569453e-03	1.533571e-01	5.184696e-03	2.615521e-01	2.174145e-01	2.555944e-01	2.654389e-01
2620000	-3.654772e+04	3.188281e+02	2.382190e+00	1.194601e-01	1.377087e-01	8.481221e-02	4.947430e-02	5.568181e-01	5.172654e-02	8.043250e-02	1.673748e-01	1.295724e-01	3.243252e-02	5.484532e-01	4.173454e-02	2.195658e-01	2.661777e-01	2.734296e-02	5.934007e-02	2.553253e-01	1.722481e-01	1.230194e-01	2.371662e-01	4.308932e-02	6.000293e-02	3.848289e-01	1.518932e-01	1.252816e-01	6.863459e-02	5.392198e-01	2.436546e-02	8.627118e-02	1.562273e-01	1.560379e-01	1.877967e-01	9.005762e-02	6.063769e-02	2.163174e-01	2.891526e-01	3.147342e-01	1.711170e-01	1.174335e-01	3.644537e-02	3.530876e-01	7.182349e-03	2.615521e-01	2.174145e-01	2.555944e-01	2.654389e-01
2625000	-3.654953e+04	3.198994e+02	2.382190e+00	1.194601e-01	1.377087e-01	8.481221e-02	4.947430e-02	5.568181e-01	5.172654e-02	8.043250e-02	1.673748e-01	1.295724e-01	3.243252e-02	5.484532e-01	4.173454e-02	2.195658e-01	2.661777e-01	2.734296e-02	5.934007e-02	2.553253e-01	1.722481e-01	1.230194e-01	2.371662e-01	4.308932e-02	6.000293e-02	3.848289e-01	1.518932e-01	7.835996e-02	1.981474e-01	3.194105e-01	1.491089e-02	1.202607e-01	2.689105e-01	1.249729e-01	2.329393e-01	7.805562e-02	1.025937e-01	1.564111e-01	3.050274e-01	3.306377e-01	4.940893e-01	1.236563e-02	4.920571e-02	8.979158e-02	2.391011e-02	2.615521e-01	2.174145e-01	2.555944e-01	2.654389e-01
2630000	-3.654797e+04	3.197105e+02	2.382190e+00	1.194601e-01	1.377087e-01	8.481221e-02	4.947430e-02	5.568181e-01	5.172654e-02	8.043250e-02	1.673748e-01	1.295724e-01	3.243252e-02	5.484532e-01	4.173454e-02	2.195658e-01	2.661777e-01	2.734296e-02	5.934007e-02	2.553253e-01	1.722481e-01	1.230194e-01	2.371662e-01	4.308932e-02	6.000293e-02	3.848289e-01	1.518932e-01	3.218617e-02	1.064421e-01	4.052311e-01	1.241722e-01	2.397488e-01	9.221958e-02	1.676873e-01	1.981774e-01	8.724152e-02	7.365270e-02	2.102106e-01	2.630305e-01	2.928494e-01	2.354649e-01	4.237517e-02	7.279184e-02	2.495553e-01	1.069634e-01	2.615521e-01	2.174145e-01	2.555944e-01	2.654389e-01
2635000	-3.654990e+04	3.195550e+02	2.382190e+00	1.194601e-01	1.377087e-01	8.481221e-02	4.947430e-02	5.568181e-01	5.172654e-02	8.043250e-02	1.673748e-01	1.295724e-01	3.243252e-02	5.484532e-01	4.173454e-02	2.195658e-01	2.661777e-01	2.734296e-02	5.934007e-02	2.553253e-01	1.722481e-01	1.230194e-01	2.371662e-01	4.308932e-02	6.000293e-02	3.848289e-01	1.518932e-01	1.994993e-01	2.313675e-02	3.489491e-01	2.506441e-02	1.396900e-01	2.636604e-01	2.017770e-01	1.763393e-01	9.162105e-02	5.473334e-02	1.935472e-01	2.819821e-01	3.050949e-01	2.826234e-01	9.812581e-02	3.387685e-02	2.433401e-01	3.693904e-02	2.615521e-01	2.174145e-01	2.555944e-01	2.654389e-01
2640000	-3.655107e+04	3.191101e+02	2.382190e+00	1.194601e-01	1.377087e-01	8.481221e-02	4.947430e-02	5.568181e-01	5.172654e-02	8.043250e-02	1.673748e-01	1.295724e-01	3.243252e-02	5.484532e-01	4.173454e-02	2.195658e-01	2.661777e-01	2.734296e-02	5.934007e-02	2.553253e-01	1.722481e-01	1.230194e-01	2.371662e-01	4.308932e-02	6.000293e-02	3.848289e-01	1.518932e-01	3.481850e-01	7.835942e-02	3.120900e-01	3.554334e-02	1.290796e-01	9.674266e-02	1.742030e-01	1.864590e-01	1.142056e-01	6.109990e-02	2.120358e-01	2.519967e-01	3.926694e-01	3.148777e-01	2.315414e-02	4.077869e-02	1.560101e-01	7.251001e-02	2.615521e-01	2.174145e-01	2.555944e-01	2.654389e-01
2645000	-3.655001e+04	3.200670e+02	2.382190e+00	1.194601e-01	1.377087e-01	8.481221e-02	4.947430e-02	5.568181e-01	5.172654e-02	8.043250e-02	1.673748e-01	1.295724e-01	3.243252e-02	5.484532e-01	4.173454e-02	2.195658e-01	2.661777e-01	2.734296e-02	5.934007e-02	2.553253e-01	1.722481e-01	1.230194e-01	2.371662e-01	4.308932e-02	6.000293e-02	3.848289e-01	1.518932e-01	6.800258e-02	9.256668e-02	2.616425e-01	5.013371e-02	3.895653e-01	1.380893e-01	1.829345e-01	1.824443e-01	1.181893e-01	5.073546e-02	1.889600e-01	2.767364e-01	4.346949e-01	4.097741e-01	5.006756e-05	3.533154e-02	1.085629e-01	1.158643e-02	2.615521e-01	2.174145e-01	2.555944e-01	2.654389e-01
2650000	-3.655450e+04	3.194089e+02	2.382190e+00	1.194601e-01	1.377087e-01	8.481221e-02	4.947430e-02	5.568181e-01	5.172654e-02	8.043250e-02	1.673748e-01	1.295724e-01	3.243252e-02	5.484532e-01	4.173454e-02	2.195658e-01	2.661777e-01	2.734296e-02	5.934007e-02	2.553253e-01	1.722481e-01	1.230194e-01	2.371662e-01	4.308932e-02	6.000293e-02	3.848289e-01	1.518932e-01	9.532436e-02	1.834428e-01	2.574908e-01	1.207175e-01	5.211547e-02	2.909091e-01	1.775870e-01	2.064021e-01	1.026337e-01	6.963133e-02	2.279221e-01	2.158238e-01	4.173251e-01	3.138897e-01	1.619585e-02	2.611232e-02	1.217435e-01	1.047335e-01	2.615521e-01	2.174145e-01	2.555944e-01	2.654389e-01
2655000	-3.654804e+04	3.187378e+02	2.382190e+00	1.194601e-01	1.377087e-01	8.481221e-02	4.947430e-02	5.568181e-01	5.172654e-02	8.043250e-02	1.673748e-01	1.295724e-01	3.243252e-02	5.484532e-01	4.173454e-02	2.195658e-01	2.661777e-01	2.734296e-02	5.934007e-02	2.553253e-01	1.722481e-01	1.230194e-01	2.371662e-01	4.308932e-02	6.000293e-02	3.848289e-01	1.518932e-01	3.803021e-02	2.926723e-01	2.127983e-01	7.177571e-02	9.903475e-02	2.856887e-01	1.614293e-01	2.147676e-01	8.419565e-02	6.473075e-02	1.983390e-01	2.765378e-01	4.946952e-01	2.892133e-01	8.459777e-03	3.675185e-02	9.980704e-02	7.107284e-02	2.615521e-01	2.174145e-01	2.555944e-01	2.654389e-01
2660000	-3.655303e+04	3.199165e+02	2.382190e+00	1.194601e-01	1.377087e-01	8.481221e-02	4.947430e-02	5.568181e-01	5.172654e-02	8.043250e-02	1.673748e-01	1.295724e-01	3.243252e-02	5.484532e-01	4.173454e-02	2.195658e-01	2.661777e-01	2.734296e-02	5.934007e-02	2.553253e-01	1.722481e-01	1.230194e-01	2.371662e-01	4.308932e-02	6.000293e-02	3.848289e-01	1.518932e-01	8.146568e-03	2.849661e-01	4.404235e-01	3.689065e-03	6.099184e-02	2.017829e-01	1.775973e-01	2.348815e-01	8.695484e-02	6.610382e-02	1.579577e-01	2.765048e-01	5.413418e-01	3.084754e-01	8.644660e-04	1.286912e-02	7.764456e-02	5.880461e-02	2.615521e-01	2.174145e-01	2.555944e-01	2.654389e-01
2665000	-3.655012e+04	3.190237e+02	2.382190e+00	1.194601e-01	1.377087e-01	8.481221e-02	4.947430e-02	5.568181e-01	5.172654e-02	8.043250e-02	1.673748e-01	1.295724e-01	3.243252e-02	5.484532e-01	4.173454e-02	2.195658e-01	2.661777e-01	2.734296e-02	5.934007e-02	2.553253e-01	1.722481e-01	1.230194e-01	2.371662e-01	4.308932e-02	6.000293e-02	3.848289e-01	1.518932e-01	4.796076e-02	1.055931e-02	6.432181e-01	5.298278e-02	1.626743e-01	8.260473e-02	1.830028e-01	2.048001e-01	7.318517e-02	9.187835e-02	1.714626e-01	2.756710e-01	3.499376e-01	2.699832e-01	1.046626e-01	4.805864e-02	9.425360e-02	1.331044e-01	2.615521e-01	2.174145e-01	2.555944e-01	2.654389e-01
2670000	-3.654648e+04	3.184887e+02	2.382190e+00	1.194601e-01	1.377087e-01	8.481221e-02	4.947430e-02	5.568181e-01	5.172654e-02	8.043250e-02	1.673748e-01	1.295724e-01	3.243252e-02	5.484532e-01	4.173454e-02	2.195658e-01	2.661777e-01	2.734296e-02	5.934007e-02	2.553253e-01	1.722481e-01	1.230194e-01	2.371662e-01	4.308932e-02	6.000293e-02	3.848289e-01	1.518932e-01	3.273368e-02	1.664772e-02	6.717342e-01	1.887595e-02	4.701170e-02	2.129968e-01	1.717822e-01	2.209506e-01	8.581881e-02	8.735913e-02	1.759477e-01	2.581416e-01	4.168132e-01	2.877997e-01	1.803035e-02	8.090044e-02	9.878731e-02	9.766903e-02	2.615521e-01	2.174145e-01	2.555944e-01	2.654389e-01
2675000	-3.654199e+04	3.193295e+02	2.382190e+00	1.194601e-01	1.377087e-01	8.481221e-02	4.947430e-02	5.568181e-01	5.172654e-02	8.043250e-02	1.673748e-01	1.295724e-01	3.243252e-02	5.484532e-01	4.173454e-02	2.195658e-01	2.661777e-01	2.734296e-02	5.934007e-02	2.553253e-01	1.722481e-01	1.230194e-01	2.371662e-01	4.308932e-02	6.000293e-02	3.848289e-01	1.518932e-01	5.623120e-03	1.583003e-01	6.739562e-01	8.964295e-03	3.369344e-02	1.194626e-01	1.614593e-01	1.732280e-01	9.294259e-02	9.042673e-02	2.034948e-01	2.784486e-01	4.043757e-01	3.684857e-01	2.857240e-02	2.804781e-02	8.787577e-02	8.264262e-02	2.615521e-01	2.174145e-01	2.555944e-01	2.654389e-01
2680000	-3.655124e+04	3.197394e+02	2.382190e+00	1.194601e-01	1.377087e-01	8.481221e-02	4.947430e-02	5.568181e-01	5.172654e-02	8.043250e-02	1.673748e-01	1.295724e-01	3.243252e-02	5.484532e-01	4.173454e-02	2.195658e-01	2.661777e-01	2.734296e-02	5.934007e-02	2.553253e-01	1.722481e-01	1.230194e-01	2.371662e-01	4.308932e-02	6.000293e-02	3.848289e-01	1.518932e-01	2.723004e-01	6.475204e-02	4.174741e-01	9.362616e-03	1.048931e-01	1.312177e-01	2.065338e-01	1.651421e-01	9.072618e-02	7.723784e-02	1.713007e-01	2.890594e-01	4.500791e-01	2.533810e-01	9.879369e-02	4.202017e-02	8.944622e-02	6.627982e-02	2.615521e-01	2.174145e-01	2.555944e-01	2.654389e-01
2685000	-3.654955e+04	3.199399e+02	2.382190e+00	1.194601e-01	1.377087e-01	8.481221e-02	4.947430e-02	5.568181e-01	5.172654e-02	8.043250e-02	1.673748e-01	1.295724e-01	3.243252e-02	5.484532e-01	4.173454e-02	2.195658e-01	2.661777e-01	2.734296e-02	5.934007e-02	2.553253e-01	1.722481e-01	1.230194e-01	2.371662e-01	4.308932e-02	6.000293e-02	3.848289e-01	1.518932e-01	2.824970e-01	2.912554e-02	2.991084e-01	8.471629e-02	7.988071e-02	2.246721e-01	2.146259e-01	1.697390e-01	9.771207e-02	8.095574e-02	1.704690e-01	2.664983e-01	4.794927e-01	2.105040e-01	2.008832e-03	1.744963e-01	7.662935e-02	5.686879e-02	2.615521e-01	2.174145e-01	2.555944e-01	2.654389e-01
2690000	-3.655313e+04	3.198667e+02	2.382190e+00	1.194601e-01	1.377087e-01	8.481221e-02	4.947430e-02	5.568181e-01	5.172654e-02	8.043250e-02	1.673748e-01	1.295724e-01	3.243252e-02	5.484532e-01	4.173454e-02	2.195658e-01	2.661777e-01	2.734296e-02	5.934007e-02	2.553253e-01	1.722481e-01	1.230194e-01	2.371662e-01	4.308932e-02	6.000293e-02	3.848289e-01	1.518932e-01	1.147009e-01	2.319780e-01	1.279218e-01	4.277610e-01	5.346265e-02	4.417567e-02	1.806046e-01	1.688449e-01	8.626165e-02	1.080140e-01	2.042543e-01	2.520206e-01	1.384762e-01	2.454455e-01	9.289180e-02	7.246236e-02	3.428946e-01	1.078295e-01	2.615521e-01	2.174145e-01	2.555944e-01	2.654389e-01
2695000	-3.654714e+04	3.195959e+02	2.382190e+00	1.194601e-01	1.377087e-01	8.481221e-02	4.947430e-02	5.568181e-01	5.172654e-02	8.043250e-02	1.673748e-01	1.295724e-01	3.243252e-02	5.484532e-01	4.173454e-02	2.195658e-01	2.661777e-01	2.734296e-02	5.934007e-02	2.553253e-01	1.722481e-01	1.230194e-01	2.371662e-01	4.308932e-02	6.000293e-02	3.848289e-01	1.518932e-01	1.052245e-01	3.172187e-02	5.290691e-01	5.738928e-02	1.972221e-01	7.937312e-02	1.988981e-01	1.614659e-01	9.973216e-02	1.066529e-01	2.012830e-01	2.319680e-01	2.320027e-01	1.694542e-01	4.899439e-03	4.604353e-02	5.416490e-01	5.951139e-03	2.615521e-01	2.174145e-01	2.555944e-01	2.654389e-01
2700000	-3.654605e+04	3.192510e+02	2.382190e+00	1.194601e-01	1.377087e-01	8.481221e-02	4.947430e-02	5.568181e-01	5.172654e-02	8.043250e-02	1.673748e-01	1.295724e-01	3.243252e-02	5.484532e-01	4.173454e-02	2.195658e-01	2.661777e-01	2.734296e-02	5.934007e-02	2.553253e-01	1.722481e-01	1.230194e-01	2.371662e-01	4.308932e-02	6.000293e-02	3.848289e-01	1.518932e-01	1.302259e-02	4.812120e-01	4.163423e-01	3.268819e-02	3.149190e-02	2.524299e-02	1.818446e-01	1.863373e-01	1.053027e-01	8.203038e-02	2.035352e-01	2.409498e-01	4.108196e-01	1.793500e-01	5.364532e-02	1.043962e-01	1.657121e-01	8.607689e-02	2.615521e-01	2.174145e-01	2.555944e-01	2.654389e-01
2705000	-3.654704e+04	3.194052e+02	2.382190e+00	1.194601e-01	1.377087e-01	8.481221e-02	4.947430e-02	5.568181e-01	5.172654e-02	8.043250e-02	1.673748e-01	1.295724e-01	3.243252e-02	5.484532e-01	4.173454e-02	2.195658e-01	2.661777e-01	2.734296e-02	5.934007e-02	2.553253e-01	1.722481e-01	1.230194e-01	2.371662e-01	4.308932e-02	6.000293e-02	3.848289e-01	1.518932e-01	9.488386e-02	2.729527e-01	2.264628e-01	5.537201e-02	1.049816e-01	2.453470e-01	1.844006e-01	1.843806e-01	9.512045e-02	9.497505e-02	2.041047e-01	2.370186e-01	4.309638e-01	1.822879e-01	4.362829e-02	8.532473e-02	2.018692e-01	5.592605e-02	2.615521e-01	2.174145e-01	2.555944e-01	2.654389e-01
2710000	-3.654887e+04	3.196566e+02	2.382190e+00	1.194601e-01	1.377087e-01	8.481221e-02	4.947430e-02	5.568181e-01	5.172654e-02	8.043250e-02	1.673748e-01	1.295724e-01	3.243252e-02	5.484532e-01	4.173454e-02	2.195658e-01	2.661777e-01	2.734296e-02	5.934007e-02	2.553253e-01	1.722481e-01	1.230194e-01	2.371662e-01	4.308932e-02	6.000293e-02	3.848289e-01	1.518932e-01	5.374682e-02	1.201734e-01	6.325418e-01	2.011228e-02	7.730491e-02	9.612080e-02	1.709690e-01	2.461549e-01	9.863973e-02	5.296164e-02	1.845080e-01	2.467668e-01	2.994767e-01	4.397520e-01	7.536310e-03	6.079112e-02	1.616106e-01	3.083334e-02	2.615521e-01	2.174145e-01	2.555944e-01	2.654389e-01
2715000	-3.654633e+04	3.181142e+02	2.382190e+00	1.194601e-01	1.377087e-01	8.481221e-02	4.947430e-02	5.568181e-01	5.172654e-02	8.043250e-02	1.673748e-01	1.295724e-01	3.243252e-02	5.484532e-01	4.173454e-02	2.195658e-01	2.661777e-01	2.734296e-02	5.934007e-02	2.553253e-01	1.722481e-01	1.230194e-01	2.371662e-01	4.308932e-02	6.000293e-02	3.848289e-01	1.518932e-01	1.184331e-01	2.380029e-01	4.263175e-01	1.930438e-02	4.060076e-02	1.573414e-01	1.450862e-01	2.302217e-01	9.184245e-02	9.280353e-02	1.667962e-01	2.732500e-01	3.834016e-01	4.017068e-01	6.511140e-02	6.402089e-02	5.816753e-02	2.759176e-02	2.615521e-01	2.174145e-01	2.555944e-01	2.654389e-01
2720000	-3.654783e+04	3.189085e+02	2.382190e+00	1.194601e-01	1.377087e-01	8.481221e-02	4.947430e-02	5.568181e-01	5.172654e-02	8.043250e-02	1.673748e-01	1.295724e-01	3.243252e-02	5.484532e-01	4.173454e-02	2.195658e-01	2.661777e-01	2.734296e-02	5.934007e-02	2.553253e-01	1.722481e-01	1.230194e-01	2.371662e-01	4.308932e-02	6.000293e-02	3.848289e-01	1.518932e-01	3.501511e-01	3.707764e-02	3.194567e-01	9.536353e-02	1.128506e-01	8.510045e-02	1.552704e-01	1.901299e-01	8.336934e-02	9.786850e-02	1.874238e-01	2.859381e-01	1.886932e-01	3.713976e-01	8.155194e-02	7.838978e-03	2.156828e-01	1.348354e-01	2.615521e-01	2.174145e-01	2.555944e-01	2.654389e-01
2725000	-3.654844e+04	3.194197e+02	2.382190e+00	1.194601e-01	1.377087e-01	8.481221e-02	4.947430e-02	5.568181e-01	5.172654e-02	8.043250e-02	1.673748e-01	1.295724e-01	3.243252e-02	5.484532e-01	4.173454e-02	2.195658e-01	2.661777e-01	2.734296e-02	5.934007e-02	2.553253e-01	1.722481e-01	1.230194e-01	2.371662e-01	4.308932e-02	6.000293e-02	3.848289e-01	1.518932e-01	2.061671e-01	1.421374e-01	5.019442e-01	6.752533e-02	6.265161e-02	1.957443e-02	1.766318e-01	1.908360e-01	8.068756e-02	7.890727e-02	1.899278e-01	2.830096e-01	3.034933e-01	3.310855e-01	2.166721e-02	2.478253e-02	3.045554e-01	1.441615e-02	2.615521e-01	2.174145e-01	2.555944e-01	2.654389e-01
2730000	-3.655187e+04	3.199804e+02	2.382190e+00	1.194601e-01	1.377087e-01	8.481221e-02	4.947430e-02	5.568181e-01	5.172654e-02	8.043250e-02	1.673748e-01	1.295724e-01	3.243252e-02	5.484532e-01	4.173454e-02	2.195658e-01	2.661777e-01	2.734296e-02	5.934007e-02	2.553253e-01	1.722481e-01	1.230194e-01	2.371662e-01	4.308932e-02	6.000293e-02	3.848289e-01	1.518932e-01	2.185637e-02	1.564564e-02	6.255368e-01	3.507824e-02	3.403836e-02	2.678446e-01	1.773736e-01	1.796469e-01	1.030177e-01	5.859251e-02	1.811871e-01	3.001823e-01	2.210698e-01	2.121764e-01	6.886188e-02	2.849889e-02	4.509869e-01	1.840615e-02	2.615521e-01	2.174145e-01	2.555944e-01	2.654389e-01
2735000	-3.654841e+04	3.200464e+02	2.382190e+00	1.194601e-01	1.377087e-01	8.481221e-02	4.947430e-02	5.568181e-01	5.172654e-02	8.043250e-02	1.673748e-01	1.295724e-01	3.243252e-02	5.484532e-01	4.173454e-02	2.195658e-01	2.661777e-01	2.734296e-02	5.934007e-02	2.553253e-01	1.722481e-01	1.230194e-01	2.371662e-01	4.308932e-02	6.000293e-02	3.848289e-01	1.518932e-01	3.847659e-02	2.705389e-01	4.922516e-01	7.104695e-02	5.781565e-02	6.987029e-02	2.073480e-01	1.774508e-01	1.015364e-01	4.300153e-02	2.401576e-01	2.305058e-01	3.010523e-01	4.897910e-01	6.671787e-03	4.924219e-02	1.047405e-01	4.850220e-02	2.615521e-01	2.174145e-01	2.555944e-01	2.654389e-01
2740000	-3.654564e+04	3.198543e+02	2.382190e+00	1.194601e-01	1.377087e-01	8.481221e-02	4.947430e-02	5.568181e-01	5.172654e-02	8.043250e-02	1.673748e-01	1.295724e-01	3.243252e-02	5.484532e-01	4.173454e-02	2.195658e-01	2.661777e-01	2.734296e-02	5.934007e-02	2.553253e-01	1.722481e-01	1.230194e-01	2.371662e-01	4.308932e-02	6.000293e-02	3.848289e-01	1.518932e-01	3.481657e-02	2.295342e-01	5.210371e-01	2.188269e-02	5.074029e-02	1.419892e-01	1.838373e-01	2.199909e-01	1.080360e-01	5.587465e-02	2.026608e-01	2.296003e-01	5.805081e-01	1.619855e-01	1.293945e-02	3.506516e-02	1.651977e-01	4.430416e-02	2.615521e-01	2.174145e-01	2.555944e-01	2.654389e-01
2745000	-3.655129e+04	3.199256e+02	2.382190e+00	1.194601e-01	1.377087e-01	8.481221e-02	4.947430e-02	5.568181e-01	5.172654e-02	8.043250e-02	1.673748e-01	1.295724e-01	3.243252e-02	5.484532e-01	4.173454e-02	2.195658e-01	2.661777e-01	2.734296e-02	5.934007e-02	2.553253e-01	1.722481e-01	1.230194e-01	2.371662e-01	4.308932e-02	6.000293e-02	3.848289e-01	1.518932e-01	9.614623e-03	3.905052e-01	2.406946e-01	5.251546e-02	1.262767e-01	1.803934e-01	1.942935e-01	1.808528e-01	9.213473e-02	8.383060e-02	1.974000e-01	2.514883e-01	6.649756e-01	1.863897e-01	7.855935e-04	4.672369e-03	1.231362e-01	2.004056e-02	2.615521e-01	2.174145e-01	2.555944e-01	2.654389e-01
2750000	-3.654645e+04	3.191687e+02	2.382190e+00	1.194601e-01	1.377087e-01	8.481221e-02	4.947430e-02	5.568181e-01	5.172654e-02	8.043250e-02	1.673748e-01	1.295724e-01	3.243252e-02	5.484532e-01	4.173454e-02	2.195658e-01	2.661777e-01	2.734296e-02	5.934007e-02	2.553253e-01	1.722481e-01	1.230194e-01	2.371662e-01	4.308932e-02	6.000293e-02	3.848289e-01	1.518932e-01	2.092856e-01	1.219824e-01	3.586831e-01	4.586701e-02	2.264140e-01	3.776787e-02	2.224238e-01	1.719766e-01	1.095282e-01	6.758727e-02	1.981795e-01	2.303045e-01	3.232127e-01	2.076233e-01	2.300693e-02	3.493546e-02	3.909310e-01	2.029063e-02	2.615521e-01	2.174145e-01	2.555944e-01	2.654389e-01
2755000	-3.655134e+04	3.198154e+02	2.382190e+00	1.194601e-01	1.377087e-01	8.481221e-02	4.947430e-02	5.568181e-01	5.172654e-02	8.043250e-02	1.673748e-01	1.295724e-01	3.243252e-02	5.484532e-01	4.173454e-02	2.195658e-01	2.661777e-01	2.734296e-02	5.934007e-02	2.553253e-01	1.722481e-01	1.230194e-01	2.371662e-01	4.308932e-02	6.000293e-02	3.848289e-01	1.518932e-01	1.010052e-01	1.550385e-01	2.099513e-01	2.661761e-01	1.273750e-01	1.404538e-01	1.829948e-01	1.963420e-01	1.079049e-01	6.101760e-02	1.848298e-01	2.669108e-01	4.750232e-01	4.031779e-01	5.636064e-03	5.444277e-03	3.401492e-02	7.670368e-02	2.615521e-01	2.174145e-01	2.555944e-01	2.654389e-01
2760000	-3.655631e+04	3.198668e+02	2.382190e+00	1.194601e-01	1.377087e-01	8.481221e-02	4.947430e-02	5.568181e-01	5.172654e-02	8.043250e-02	1.673748e-01	1.295724e-01	3.243252e-02	5.484532e-01	4.173454e-02	2.195658e-01	2.661777e-01	2.734296e-02	5.934007e-02	2.553253e-01	1.722481e-01	1.230194e-01	2.371662e-01	4.308932e-02	6.000293e-02	3.848289e-01	1.518932e-01	1.083748e-01	9.115981e-02	3.560196e-01	6.353742e-02	1.041507e-01	2.767576e-01	1.527574e-01	2.004602e-01	8.709021e-02	4.407967e-02	2.028690e-01	3.127435e-01	3.430328e-01	4.483001e-01	1.900025e-02	6.916504e-02	4.183985e-02	7.866197e-02	2.615521e-01	2.174145e-01	2.555944e-01	2.654389e-01
2765000	-3.655188e+04	3.198841e+02	2.382190e+00	1.194601e-01	1.377087e-01	8.481221e-02	4.947430e-02	5.568181e-01	5.172654e-02	8.043250e-02	1.673748e-01	1.295724e-01	3.243252e-02	5.484532e-01	4.173454e-02	2.195658e-01	2.661777e-01	2.734296e-02	5.934007e-02	2.553253e-01	1.722481e-01	1.230194e-01	2.371662e-01	4.308932e-02	6.000293e-02	3.848289e-01	1.518932e-01	9.159989e-02	3.887806e-01	3.344995e-01	2.016270e-02	1.429655e-01	2.199187e-02	1.705606e-01	2.186409e-01	7.910146e-02	7.486400e-02	1.732778e-01	2.835552e-01	2.963933e-01	3.876587e-01	1.810999e-02	1.333288e-01	8.103635e-02	8.347287e-02	2.615521e-01	2.174145e-01	2.555944e-01	2.654389e-01
2770000	-3.655202e+04	3.196545e+02	2.382190e+00	1.194601e-01	1.377087e-01	8.481221e-02	4.947430e-02	5.568181e-01	5.172654e-02	8.043250e-02	1.673748e-01	1.295724e-01	3.243252e-02	5.484532e-01	4.173454e-02	2.195658e-01	2.661777e-01	2.734296e-02	5.934007e-02	2.553253e-01	1.722481e-01	1.230194e-01	2.371662e-01	4.308932e-02	6.000293e-02	3.848289e-01	1.518932e-01	2.414413e-01	1.316821e-01	1.884061e-01	1.420604e-01	1.852810e-01	1.111291e-01	2.102843e-01	1.829917e-01	9.057071e-02	7.120649e-02	2.020156e-01	2.429311e-01	6.558214e-01	1.238655e-01	3.596282e-02	2.121665e-02	1.488620e-01	1.427167e-02	2.615521e-01	2.174145e-01	2.555944e-01	2.654389e-01
2775000	-3.655263e+04	3.196956e+02	2.382190e+00	1.194601e-01	1.377087e-01	8.481221e-02	4.947430e-02	5.568181e-01	5.172654e-02	8.043250e-02	1.673748e-01	1.295724e-01	3.243252e-02	5.484532e-01	4.173454e-02	2.195658e-01	2.661777e-01	2.734296e-02	5.934007e-02	2.553253e-01	1.722481e-01	1.230194e-01	2.371662e-01	4.308932e-02	6.000293e-02	3.848289e-01	1.518932e-01	7.563781e-02	4.927480e-02	4.795889e-01	1.397977e-01	1.353198e-01	1.203809e-01	1.876443e-01	1.733243e-01	9.017203e-02	1.162811e-01	1.802711e-01	2.523071e-01	4.661263e-01	3.911355e-01	5.344159e-02	1.607905e-02	6.177535e-02	1.144221e-02	2.615521e-01	2.174145e-01	2.555944e-01	2.654389e-01
2780000	-3.654550e+04	3.201163e+02	2.382190e+00	1.194601e-01	1.377087e-01	8.481221e-02	4.947430e-02	5.568181e-01	5.172654e-02	8.043250e-02	1.673748e-01	1.295724e-01	3.243252e-02	5.484532e-01	4.173454e-02	2.195658e-01	2.661777e-01	2.734296e-02	5.934007e-02	2.553253e-01	1.722481e-01	1.230194e-01	2.371662e-01	4.308932e-02	6.000293e-02	3.848289e-01	1.518932e-01	1.695041e-01	1.756462e-02	3.561735e-01	1.307497e-01	1.314363e-01	1.945719e-01	1.799750e-01	1.559753e-01	9.915498e-02	7.404489e-02	2.268146e-01	2.640353e-01	5.392236e-01	2.590989e-01	4.553029e-03	4.650474e-02	1.135140e-01	3.710580e-02	2.615521e-01	2.174145e-01	2.555944e-01	2.654389e-01
2785000	-3.654911e+04	3.198046e+02	2.382190e+00	1.194601e-01	1.377087e-01	8.481221e-02	4.947430e-02	5.568181e-01	5.172654e-02	8.043250e-02	1.673748e-01	1.295724e-01	3.243252e-02	5.484532e-01	4.173454e-02	2.195658e-01	2.661777e-01	2.734296e-02	5.934007e-02	2.553253e-01	1.722481e-01	1.230194e-01	2.371662e-01	4.308932e-02	6.000293e-02	3.848289e-01	1.518932e-01	1.776233e-01	1.314433e-01	4.059699e-01	5.532892e-02	5.767951e-02	1.719551e-01	1.597723e-01	2.166884e-01	9.249450e-02	9.645793e-02	1.813042e-01	2.532826e-01	4.207410e-01	2.195639e-01	1.622240e-02	4.704760e-02	1.651086e-01	1.313166e-01	2.615521e-01	2.174145e-01	2.555944e-01	2.654389e-01
2790000	-3.654716e+04	3.198151e+02	2.382190e+00	1.194601e-01	1.377087e-01	8.481221e-02	4.947430e-02	5.568181e-01	5.172654e-02	8.043250e-02	1.673748e-01	1.295724e-01	3.243252e-02	5.484532e-01	4.173454e-02	2.195658e-01	2.661777e-01	2.734296e-02	5.934007e-02	2.553253e-01	1.722481e-01	1.230194e-01	2.371662e-01	4.308932e-02	6.000293e-02	3.848289e-01	1.518932e-01	4.975350e-03	1.629286e-01	4.665386e-01	2.453496e-02	2.779943e-02	3.132231e-01	1.601045e-01	1.824273e-01	7.190836e-02	1.099873e-01	1.761636e-01	2.994089e-01	2.646118e-01	2.966665e-01	4.562860e-04	2.574762e-02	1.327028e-01	2.798151e-01	2.615521e-01	2.174145e-01	2.555944e-01	2.654389e-01
2795000	-3.654774e+04	3.183748e+02	2.382190e+00	1.194601e-01	1.377087e-01	8.481221e-02	4.947430e-02	5.568181e-01	5.172654e-02	8.043250e-02	1.673748e-01	1.295724e-01	3.243252e-02	5.484532e-01	4.173454e-02	2.195658e-01	2.661777e-01	2.734296e-02	5.934007e-02	2.553253e-01	1.722481e-01	1.230194e-01	2.371662e-01	4.308932e-02	6.000293e-02	3.848289e-01	1.518932e-01	3.224809e-02	1.749746e-01	4.977981e-01	1.597247e-03	5.003207e-02	2.433499e-01	1.921045e-01	1.506731e-01	8.073662e-02	8.150630e-02	2.136954e-01	2.812841e-01	4.407475e-01	2.147140e-01	1.069127e-03	5.490986e-02	1.790659e-01	1.094936e-01	2.615521e-01	2.174145e-01	2.555944e-01	2.654389e-01
2800000	-3.654755e+04	3.200300e+02	2.382190e+00	1.194601e-01	1.377087e-01	8.481221e-02	4.947430e-02	5.568181e-01	5.172654e-02	8.043250e-02	1.673748e-01	1.295724e-01	3.243252e-02	5.484532e-01	4.173454e-02	2.195658e-01	2.661777e-01	2.734296e-02	5.934007e-02	2.553253e-01	1.722481e-01	1.230194e-01	2.371662e-01	4.308932e-02	6.000293e-02	3.848289e-01	1.518932e-01	1.773112e-02	1.008401e-02	6.646623e-01	2.908444e-03	1.023631e-01	2.022510e-01	1.860821e-01	1.939171e-01	9.626541e-02	6.333491e-02	1.869758e-01	2.734247e-01	5.086776e-01	2.185348e-01	5.958108e-02	9.560985e-03	1.839046e-01	1.974094e-02	2.615521e-01	2.174145e-01	2.555944e-01	2.654389e-01
2805000	-3.654549e+04	3.199750e+02	2.382190e+00	1.194601e-01	1.377087e-01	8.481221e-02	4.947430e-02	5.568181e-01	5.172654e-02	8.043250e-02	1.673748e-01	1.295724e-01	3.243252e-02	5.484532e-01	4.173454e-02	2.195658e-01	2.661777e-01	2.734296e-02	5.934007e-02	2.553253e-01	1.722481e-01	1.230194e-01	2.371662e-01	4.308932e-02	6.000293e-02	3.848289e-01	1.518932e-01	3.355957e-02	3.363405e-02	7.607191e-01	4.670483e-02	1.796064e-02	1.074218e-01	1.664237e-01	1.581436e-01	9.396406e-02	6.759386e-02	2.304043e-01	2.834704e-01	3.157269e-01	3.669088e-01	1.357532e-02	3.978579e-02	2.435039e-01	2.049935e-02	2.615521e-01	2.174145e-01	2.555944e-01	2.654389e-01
2810000	-3.655253e+04	3.190146e+02	2.382190e+00	1.194601e-01	1.377087e-01	8.481221e-02	4.947430e-02	5.568181e-01	5.172654e-02	8.043250e-02	1.673748e-01	1.295724e-01	3.243252e-02	5.484532e-01	4.173454e-02	2.195658e-01	2.661777e-01	2.734296e-02	5.934007e-02	2.553253e-01	1.722481e-01	1.230194e-01	2.371662e-01	4.308932e-02	6.000293e-02	3.848289e-01	1.518932e-01	2.110214e-01	1.250913e-01	3.619405e-01	7.023136e-02	9.708188e-02	1.346336e-01	1.913327e-01	1.681309e-01	1.041031e-01	7.838707e-02	1.742178e-01	2.838284e-01	3.393720e-01	3.297118e-01	8.342244e-03	1.171699e-02	2.578642e-01	5.299273e-02	2.615521e-01	2.174145e-01	2.555944e-01	2.654389e-01
2815000	-3.654902e+04	3.196317e+02	2.382190e+00	1.194601e-01	1.377087e-01	8.481221e-02	4.947430e-02	5.568181e-01	5.172654e-02	8.043250e-02	1.673748e-01	1.295724e-01	3.243252e-02	5.484532e-01	4.173454e-02	2.195658e-01	2.661777e-01	2.734296e-02	5.934007e-02	2.553253e-01	1.722481e-01	1.230194e-01	2.371662e-01	4.308932e-02	6.000293e-02	3.848289e-01	1.518932e-01	2.235665e-01	4.503127e-02	3.359118e-01	3.070695e-02	2.482021e-01	1.165813e-01	1.781788e-01	2.571290e-01	7.806875e-02	7.219379e-02	1.687099e-01	2.457197e-01	4.892517e-01	1.477763e-01	1.192514e-02	1.447380e-01	1.912982e-01	1.501070e-02	2.615521e-01	2.174145e-01	2.555944e-01	2.654389e-01
2820000	-3.654835e+04	3.199783e+02	2.382190e+00	1.194601e-01	1.377087e-01	8.481221e-02	4.947430e-02	5.568181e-01	5.172654e-02	8.043250e-02	1.673748e-01	1.295724e-01	3.243252e-02	5.484532e-01	4.173454e-02	2.195658e-01	2.661777e-01	2.734296e-02	5.934007e-02	2.553253e-01	1.722481e-01	1.230194e-01	2.371662e-01	4.308932e-02	6.000293e-02	3.848289e-01	1.518932e-01	3.590182e-02	2.068724e-01	2.298724e-01	1.509131e-01	2.662871e-01	1.101531e-01	1.711411e-01	2.512329e-01	7.734558e-02	7.663942e-02	1.813601e-01	2.422808e-01	5.658383e-01	1.717977e-01	4.912719e-02	3.532471e-02	7.664242e-02	1.012697e-01	2.615521e-01	2.174145e-01	2.555944e-01	2.654389e-01
2825000	-3.654922e+04	3.201005e+02	2.382190e+00	1.194601e-01	1.377087e-01	8.481221e-02	4.947430e-02	5.568181e-01	5.172654e-02	8.043250e-02	1.673748e-01	1.295724e-01	3.243252e-02	5.484532e-01	4.173454e-02	2.195658e-01	2.661777e-01	2.734296e-02	5.934007e-02	2.553253e-01	1.722481e-01	1.230194e-01	2.371662e-01	4.308932e-02	6.000293e-02	3.848289e-01	1.518932e-01	2.201178e-01	2.398726e-01	3.222087e-01	9.072323e-02	9.216601e-02	3.491178e-02	1.779349e-01	2.403642e-01	8.093580e-02	6.400101e-02	2.031828e-01	2.335812e-01	5.418291e-01	1.816632e-01	6.427912e-02	8.872082e-02	9.219125e-02	3.131649e-02	2.615521e-01	2.174145e-01	2.555944e-01	2.654389e-01
2830000	-3.655246e+04	3.194902e+02	2.382190e+00	1.194601e-01	1.377087e-01	8.481221e-02	4.947430e-02	5.568181e-01	5.172654e-02	8.043250e-02	1.673748e-01	1.295724e-01	3.243252e-02	5.484532e-01	4.173454e-02	2.195658e-01	2.661777e-01	2.734296e-02	5.934007e-02	2.553253e-01	1.722481e-01	1.230194e-01	2.371662e-01	4.308932e-02	6.000293e-02	3.848289e-01	1.518932e-01	9.036125e-02	1.100654e-02	5.072667e-01	1.291717e-01	2.391181e-01	2.307568e-02	1.782984e-01	1.949135e-01	9.662437e-02	7.596234e-02	1.838891e-01	2.703124e-01	2.588406e-01	3.117340e-01	5.897284e-02	2.048994e-02	3.153780e-01	3.458457e-02	2.615521e-01	2.174145e-01	2.555944e-01	2.654389e-01
2835000	-3.655150e+04	3.194201e+02	2.382190e+00	1.194601e-01	1.377087e-01	8.481221e-02	4.947430e-02	5.568181e-01	5.172654e-02	8.043250e-02	1.673748e-01	1.295724e-01	3.243252e-02	5.484532e-01	4.173454e-02	2.195658e-01	2.661777e-01	2.734296e-02	5.934007e-02	2.553253e-01	1.722481e-01	1.230194e-01	2.371662e-01	4.308932e-02	6.000293e-02	3.848289e-01	1.518932e-01	1.496846e-01	6.496795e-02	4.665642e-01	2.055692e-02	1.783379e-01	1.198884e-01	2.036530e-01	1.949422e-01	1.176464e-01	9.121593e-02	1.772783e-01	2.152641e-01	3.719475e-01	2.721501e-01	3.274595e-02	6.905777e-03	2.142119e-01	1.020387e-01	2.615521e-01	2.174145e-01	2.555944e-01	2.654389e-01
2840000	-3.655309e+04	3.200611e+02	2.382190e+00	1.194601e-01	1.377087e-01	8.481221e-02	4.947430e-02	5.568181e-01	5.172654e-02	8.043250e-02	1.673748e-01	1.295724e-01	3.243252e-02	5.484532e-01	4.173454e-02	2.195658e-01	2.661777e-01	2.734296e-02	5.934007e-02	2.553253e-01	1.722481e-01	1.230194e-01	2.371662e-01	4.308932e-02	6.000293e-02	3.848289e-01	1.518932e-01	1.305009e-01	1.928691e-01	4.151733e-01	3.811619e-02	1.769932e-01	4.634739e-02	1.821233e-01	2.053938e-01	1.013978e-01	8.583888e-02	1.716730e-01	2.535732e-01	3.787184e-01	2.839862e-01	1.068786e-02	6.542053e-02	8.066241e-02	1.805247e-01	2.615521e-01	2.174145e-01	2.555944e-01	2.654389e-01
2845000	-3.655389e+04	3.195482e+02	2.382190e+00	1.194601e-01	1.377087e-01	8.481221e-02	4.947430e-02	5.568181e-01	5.172654e-02	8.043250e-02	1.673748e-01	1.295724e-01	3.243252e-02	5.484532e-01	4.173454e-02	2.195658e-01	2.661777e-01	2.734296e-02	5.934007e-02	2.553253e-01	1.722481e-01	1.230194e-01	2.371662e-01	4.308932e-02	6.000293e-02	3.848289e-01	1.518932e-01	1.201052e-01	3.195143e-01	2.589737e-01	2.162052e-02	2.726733e-01	7.112932e-03	2.026551e-01	2.117038e-01	9.261658e-02	3.085640e-02	1.990792e-01	2.630889e-01	4.898492e-01	1.303876e-01	2.053482e-02	4.001391e-02	3.048512e-01	1.436325e-02	2.615521e-01	2.174145e-01	2.555944e-01	2.654389e-01
2850000	-3.655306e+04	3.166551e+02	2.382190e+00	1.194601e-01	1.377087e-01	8.481221e-02	4.947430e-02	5.568181e-01	5.172654e-02	8.043250e-02	1.673748e-01	1.295724e-01	3.243252e-02	5.484532e-01	4.173454e-02	2.195658e-01	2.661777e-01	2.734296e-02	5.934007e-02	2.553253e-01	1.722481e-01	1.230194e-01	2.371662e-01	4.308932e-02	6.000293e-02	3.848289e-01	1.518932e-01	1.329690e-01	1.952767e-01	1.758210e-01	1.775010e-01	1.056439e-01	2.127884e-01	1.870673e-01	1.914578e-01	9.016123e-02	5.834440e-02	2.032676e-01	2.697016e-01	2.254271e-01	4.087305e-01	1.610902e-02	7.431626e-02	1.289529e-01	1.464643e-01	2.615521e-01	2.174145e-01	2.555944e-01	2.654389e-01
2855000	-3.655283e+04	3.197982e+02	2.382190e+00	1.194601e-01	1.377087e-01	8.481221e-02	4.947430e-02	5.568181e-01	5.172654e-02	8.043250e-02	1.673748e-01	1.295724e-01	3.243252e-02	5.484532e-01	4.173454e-02	2.195658e-01	2.661777e-01	2.734296e-02	5.934007e-02	2.553253e-01	1.722481e-01	1.230194e-01	2.371662e-01	4.308932e-02	6.000293e-02	3.848289e-01	1.518932e-01	2.380021e-01	3.475240e-02	3.000855e-01	7.195784e-02	1.360310e-01	2.191712e-01	1.439471e-01	2.082311e-01	9.648146e-02	7.026258e-02	1.841724e-01	2.969054e-01	3.467347e-01	3.173444e-01	1.189653e-01	1.485847e-01	5.804675e-02	1.032410e-02	2.615521e-01	2.174145e-01	2.555944e-01	2.654389e-01
2860000	-3.654921e+04	3.198211e+02	2.382190e+00	1.194601e-01	1.377087e-01	8.481221e-02	4.947430e-02	5.568181e-01	5.172654e-02	8.043250e-02	1.673748e-01	1.295724e-01	3.243252e-02	5.484532e-01	4.173454e-02	2.195658e-01	2.661777e-01	2.734296e-02	5.934007e-02	2.553253e-01	1.722481e-01	1.230194e-01	2.371662e-01	4.308932e-02	6.000293e-02	3.848289e-01	1.518932e-01	2.080706e-01	3.897140e-01	1.998124e-01	8.817081e-02	8.038799e-02	3.384422e-02	1.925883e-01	1.493774e-01	1.023557e-01	9.147947e-02	2.177413e-01	2.464579e-01	4.284338e-01	4.246448e-01	4.298689e-02	2.481694e-02	6.836907e-02	1.074852e-02	2.615521e-01	2.174145e-01	2.555944e-01	2.654389e-01
2865000	-3.654547e+04	3.194872e+02	2.382190e+00	1.194601e-01	1.377087e-01	8.481221e-02	4.947430e-02	5.568181e-01	5.172654e-02	8.043250e-02	1.673748e-01	1.295724e-01	3.243252e-02	5.484532e-01	4.173454e-02	2.195658e-01	2.661777e-01	2.734296e-02	5.934007e-02	2.553253e-01	1.722481e-01	1.230194e-01	2.371662e-01	4.308932e-02	6.000293e-02	3.848289e-01	1.518932e-01	1.438646e-02	4.767972e-01	3.002480e-01	1.062097e-02	2.789324e-02	1.700541e-01	2.175838e-01	1.588402e-01	9.411725e-02	4.484911e-02	2.347727e-01	2.498369e-01	3.733836e-01	3.759536e-01	1.262683e-03	4.553808e-02	1.794710e-01	2.439098e-02	2.615521e-01	2.174145e-01	2.555944e-01	2.654389e-01
2870000	-3.654882e+04	3.194519e+02	2.382190e+00	1.194601e-01	1.377087e-01	8.481221e-02	4.947430e-02	5.568181e-01	5.172654e-02	8.043250e-02	1.673748e-01	1.295724e-01	3.243252e-02	5.484532e-01	4.173454e-02	2.195658e-01	2.661777e-01	2.734296e-02	5.934007e-02	2.553253e-01	1.722481e-01	1.230194e-01	2.371662e-01	4.308932e-02	6.000293e-02	3.848289e-01	1.518932e-01	5.277614e-03	6.892211e-01	2.365652e-01	1.020092e-02	4.127897e-02	1.745620e-02	1.987825e-01	2.101609e-01	7.856461e-02	7.635609e-02	2.069138e-01	2.292222e-01	2.556467e-01	4.153569e-01	1.543377e-01	6.990292e-02	6.124983e-02	4.350599e-02	2.615521e-01	2.174145e-01	2.555944e-01	2.654389e-01
2875000	-3.655065e+04	3.193130e+02	2.382190e+00	1.194601e-01	1.377087e-01	8.481221e-02	4.947430e-02	5.568181e-01	5.172654e-02	8.043250e-02	1.673748e-01	1.295724e-01	3.243252e-02	5.484532e-01	4.173454e-02	2.195658e-01	2.661777e-01	2.734296e-02	5.934007e-02	2.553253e-01	1.722481e-01	1.230194e-01	2.371662e-01	4.308932e-02	6.000293e-02	3.848289e-01	1.518932e-01	7.466582e-03	5.750280e-01	2.638670e-01	3.688611e-02	8.041638e-02	3.633596e-02	1.639304e-01	2.078785e-01	8.044561e-02	8.719686e-02	1.923610e-01	2.681876e-01	5.711721e-01	5.634854e-02	5.969714e-03	4.522607e-02	3.032222e-01	1.806133e-02	2.615521e-01	2.174145e-01	2.555944e-01	2.654389e-01
2880000	-3.655141e+04	3.184773e+02	2.382190e+00	1.194601e-01	1.377087e-01	8.481221e-02	4.947430e-02	5.568181e-01	5.172654e-02	8.043250e-02	1.673748e-01	1.295724e-01	3.243252e-02	5.484532e-01	4.173454e-02	2.195658e-01	2.661777e-01	2.734296e-02	5.934007e-02	2.553253e-01	1.722481e-01	1.230194e-01	2.371662e-01	4.308932e-02	6.000293e-02	3.848289e-01	1.518932e-01	1.060620e-01	3.569932e-01	3.767900e-01	2.410929e-02	1.042209e-01	3.182449e-02	1.863611e-01	1.968099e-01	7.156471e-02	8.439749e-02	2.302698e-01	2.305969e-01	4.971902e-01	1.509814e-01	7.498528e-02	7.492582e-02	1.288129e-01	7.310434e-02	2.615521e-01	2.174145e-01	2.555944e-01	2.654389e-01
2885000	-3.655300e+04	3.196793e+02	2.382190e+00	1.194601e-01	1.377087e-01	8.481221e-02	4.947430e-02	5.568181e-01	5.172654e-02	8.043250e-02	1.673748e-01	1.295724e-01	3.243252e-02	5.484532e-01	4.173454e-02	2.195658e-01	2.661777e-01	2.734296e-02	5.934007e-02	2.553253e-01	1.722481e-01	1.230194e-01	2.371662e-01	4.308932e-02	6.000293e-02	3.848289e-01	1.518932e-01	1.797430e-02	8.784980e-02	8.322322e-01	4.523945e-03	6.877259e-03	5.054248e-02	2.020840e-01	1.926122e-01	1.157116e-01	4.285993e-02	1.903791e-01	2.563531e-01	1.686528e-01	3.750410e-01	7.865365e-03	1.256436e-01	1.197240e-01	2.030732e-01	2.615521e-01	2.174145e-01	2.555944e-01	2.654389e-01
2890000	-3.655117e+04	3.196490e+02	2.382190e+00	1.194601e-01	1.377087e-01	8.481221e-02	4.947430e-02	5.568181e-01	5.172654e-02	8.043250e-02	1.673748e-01	1.295724e-01	3.243252e-02	5.484532e-01	4.173454e-02	2.195658e-01	2.661777e-01	2.734296e-02	5.934007e-02	2.553253e-01	1.722481e-01	1.230194e-01	2.371662e-01	4.308932e-02	6.000293e-02	3.848289e-01	1.518932e-01	8.507464e-03	1.294518e-02	7.728644e-01	1.434491e-02	2.897356e-02	1.623645e-01	1.720889e-01	1.355201e-01	1.126249e-01	8.905298e-02	2.143725e-01	2.763406e-01	2.837108e-01	5.012258e-01	3.855361e-02	4.722941e-02	8.211068e-02	4.716972e-02	2.615521e-01	2.174145e-01	2.555944e-01	2.654389e-01
2895000	-3.654359e+04	3.199827e+02	2.382190e+00	1.194601e-01	1.377087e-01	8.481221e-02	4.947430e-02	5.568181e-01	5.172654e-02	8.043250e-02	1.673748e-01	1.295724e-01	3.243252e-02	5.484532e-01	4.173454e-02	2.195658e-01	2.661777e-01	2.734296e-02	5.934007e-02	2.553253e-01	1.722481e-01	1.230194e-01	2.371662e-01	4.308932e-02	6.000293e-02	3.848289e-01	1.518932e-01	1.822265e-02	1.508909e-01	6.413542e-01	2.172712e-03	1.903792e-02	1.683216e-01	1.620154e-01	1.402065e-01	9.470175e-02	1.404566e-01	1.969886e-01	2.656312e-01	4.804983e-01	3.833261e-01	1.854207e-03	6.998377e-04	1.016360e-01	3.198549e-02	2.615521e-01	2.174145e-01	2.555944e-01	2.654389e-01
2900000	-3.654509e+04	3.197449e+02	2.382190e+00	1.194601e-01	1.377087e-01	8.481221e-02	4.947430e-02	5.568181e-01	5.172654e-02	8.043250e-02	1.673748e-01	1.295724e-01	3.243252e-02	5.484532e-01	4.173454e-02	2.195658e-01	2.661777e-01	2.734296e-02	5.934007e-02	2.553253e-01	1.722481e-01	1.230194e-01	2.371662e-01	4.308932e-02	6.000293e-02	3.848289e-01	1.518932e-01	3.272739e-02	1.016583e-01	7.283495e-01	1.908602e-02	4.870286e-02	6.947595e-02	1.937845e-01	1.542330e-01	9.471049e-02	7.282446e-02	2.271288e-01	2.573188e-01	3.083109e-01	3.936277e-01	3.427058e-02	5.865693e-02	1.697678e-01	3.536604e-02	2.615521e-01	2.174145e-01	2.555944e-01	2.654389e-01
2905000	-3.654721e+04	3.197984e+02	2.382190e+00	1.194601e-01	1.377087e-01	8.481221e-02	4.947430e-02	5.568181e-01	5.172654e-02	8.043250e-02	1.673748e-01	1.295724e-01	3.243252e-02	5.484532e-01	4.173454e-02	2.195658e-01	2.661777e-01	2.734296e-02	5.934007e-02	2.553253e-01	1.722481e-01	1.230194e-01	2.371662e-01	4.308932e-02	6.000293e-02	3.848289e-01	1.518932e-01	2.325835e-01	7.497781e-02	2.641652e-01	3.203154e-02	1.392024e-01	2.570396e-01	1.660652e-01	2.183092e-01	7.988665e-02	7.128757e-02	1.857215e-01	2.787299e-01	4.423238e-01	3.003680e-01	2.986303e-02	2.868494e-02	1.718044e-01	2.695572e-02	2.615521e-01	2.174145e-01	2.555944e-01	2.654389e-01
2910000	-3.655279e+04	3.199934e+02	2.382190e+00	1.194601e-01	1.377087e-01	8.481221e-02	4.947430e-02	5.568181e-01	5.172654e-02	8.043250e-02	1.673748e-01	1.295724e-01	3.243252e-02	5.484532e-01	4.173454e-02	2.195658e-01	2.661777e-01	2.734296e-02	5.934007e-02	2.553253e-01	1.722481e-01	1.230194e-01	2.371662e-01	4.308932e-02	6.000293e-02	3.848289e-01	1.518932e-01	1.319893e-01	2.578098e-01	2.612914e-01	1.188577e-01	5.397911e-02	1.760727e-01	1.542063e-01	2.233317e-01	9.496905e-02	5.957436e-02	1.751907e-01	2.927279e-01	3.795163e-01	2.926109e-01	9.707684e-02	8.043854e-02	1.188386e-01	3.151884e-02	2.615521e-01	2.174145e-01	2.555944e-01	2.654389e-01
2915000	-3.655383e+04	3.198603e+02	2.382190e+00	1.194601e-01	1.377087e-01	8.481221e-02	4.947430e-02	5.568181e-01	5.172654e-02	8.043250e-02	1.673748e-01	1.295724e-01	3.243252e-02	5.484532e-01	4.173454e-02	2.195658e-01	2.661777e-01	2.734296e-02	5.934007e-02	2.553253e-01	1.722481e-01	1.230194e-01	2.371662e-01	4.308932e-02	6.000293e-02	3.848289e-01	1.518932e-01	7.898428e-02	8.190140e-02	6.716603e-01	2.695473e-02	8.351920e-02	5.698004e-02	2.155478e-01	1.954723e-01	9.103493e-02	8.397232e-02	1.778118e-01	2.361609e-01	2.865152e-01	2.844367e-01	2.724018e-02	5.823861e-02	3.009341e-01	4.263513e-02	2.615521e-01	2.174145e-01	2.555944e-01	2.654389e-01
2920000	-3.655297e+04	3.197094e+02	2.382190e+00	1.194601e-01	1.377087e-01	8.481221e-02	4.947430e-02	5.568181e-01	5.172654e-02	8.043250e-02	1.673748e-01	1.295724e-01	3.243252e-02	5.484532e-01	4.173454e-02	2.195658e-01	2.661777e-01	2.734296e-02	5.934007e-02	2.553253e-01	1.722481e-01	1.230194e-01	2.371662e-01	4.308932e-02	6.000293e-02	3.848289e-01	1.518932e-01	1.231100e-01	1.540850e-01	1.586494e-01	2.059374e-01	1.792287e-01	1.789895e-01	1.827628e-01	1.828756e-01	8.909447e-02	1.052887e-01	1.815799e-01	2.583985e-01	3.684207e-01	3.273040e-01	5.889006e-02	6.545686e-02	1.115410e-01	6.838737e-02	2.615521e-01	2.174145e-01	2.555944e-01	2.654389e-01
2925000	-3.655480e+04	3.189507e+02	2.382190e+00	1.194601e-01	1.377087e-01	8.481221e-02	4.947430e-02	5.568181e-01	5.172654e-02	8.043250e-02	1.673748e-01	1.295724e-01	3.243252e-02	5.484532e-01	4.173454e-02	2.195658e-01	2.661777e-01	2.734296e-02	5.934007e-02	2.553253e-01	1.722481e-01	1.230194e-01	2.371662e-01	4.308932e-02	6.000293e-02	3.848289e-01	1.518932e-01	8.770538e-02	2.255701e-02	5.667753e-01	1.994340e-02	1.261353e-01	1.768836e-01	2.257664e-01	1.594026e-01	8.322457e-02	8.067252e-02	1.901594e-01	2.607744e-01	3.420110e-01	2.443460e-01	1.169579e-01	3.692813e-02	1.871122e-01	7.264481e-02	2.615521e-01	2.174145e-01	2.555944e-01	2.654389e-01
2930000	-3.654895e+04	3.188508e+02	2.382190e+00	1.194601e-01	1.377087e-01	8.481221e-02	4.947430e-02	5.568181e-01	5.172654e-02	8.043250e-02	1.673748e-01	1.295724e-01	3.243252e-02	5.484532e-01	4.173454e-02	2.195658e-01	2.661777e-01	2.734296e-02	5.934007e-02	2.553253e-01	1.722481e-01	1.230194e-01	2.371662e-01	4.308932e-02	6.000293e-02	3.848289e-01	1.518932e-01	7.721415e-02	2.104821e-02	5.965914e-01	1.236210e-02	9.359889e-02	1.991852e-01	1.697841e-01	2.066999e-01	1.068244e-01	7.241407e-02	1.982547e-01	2.460228e-01	2.717136e-01	2.536577e-01	2.455770e-03	4.587996e-02	3.881726e-01	3.812034e-02	2.615521e-01	2.174145e-01	2.555944e-01	2.654389e-01
2935000	-3.654717e+04	3.198414e+02	2.382190e+00	1.194601e-01	1.377087e-01	8.481221e-02	4.947430e-02	5.568181e-01	5.172654e-02	8.043250e-02	1.673748e-01	1.295724e-01	3.243252e-02	5.484532e-01	4.173454e-02	2.195658e-01	2.661777e-01	2.734296e-02	5.934007e-02	2.553253e-01	1.722481e-01	1.230194e-01	2.371662e-01	4.308932e-02	6.000293e-02	3.848289e-01	1.518932e-01	4.770127e-03	3.397382e-01	3.825823e-01	2.910208e-02	1.143446e-02	2.323728e-01	1.731448e-01	1.736567e-01	8.667320e-02	1.088676e-01	2.220557e-01	2.356021e-01	3.847220e-01	2.122728e-01	2.984209e-02	9.465719e-02	1.990013e-01	7.950459e-02	2.615521e-01	2.174145e-01	2.555944e-01	2.654389e-01
2940000	-3.654796e+04	3.197330e+02	2.382190e+00	1.194601e-01	1.377087e-01	8.481221e-02	4.947430e-02	5.568181e-01	5.172654e-02	8.043250e-02	1.673748e-01	1.295724e-01	3.243252e-02	5.484532e-01	4.173454e-02	2.195658e-01	2.661777e-01	2.734296e-02	5.934007e-02	2.553253e-01	1.722481e-01	1.230194e-01	2.371662e-01	4.308932e-02	6.000293e-02	3.848289e-01	1.518932e-01	9.153653e-03	3.461281e-01	4.497006e-01	7.862092e-03	2.280441e-02	1.643511e-01	2.014113e-01	1.934274e-01	8.341542e-02	5.240016e-02	1.782416e-01	2.911041e-01	3.229828e-01	4.272352e-01	1.215256e-02	5.589532e-03	1.711382e-01	6.090168e-02	2.615521e-01	2.174145e-01	2.555944e-01	2.654389e-01
2945000	-3.654328e+04	3.189350e+02	2.382190e+00	1.194601e-01	1.377087e-01	8.481221e-02	4.947430e-02	5.568181e-01	5.172654e-02	8.043250e-02	1.673748e-01	1.295724e-01	3.243252e-02	5.484532e-01	4.173454e-02	2.195658e-01	2.661777e-01	2.734296e-02	5.934007e-02	2.553253e-01	1.722481e-01	1.230194e-01	2.371662e-01	4.308932e-02	6.000293e-02	3.848289e-01	1.518932e-01	1.957573e-02	3.547192e-01	5.552329e-01	4.623493e-03	4.906421e-03	6.094225e-02	1.821118e-01	2.020738e-01	9.285910e-02	8.715806e-02	1.984014e-01	2.373959e-01	2.094177e-01	3.697475e-01	9.707153e-02	6.127692e-02	1.815109e-01	8.097548e-02	2.615521e-01	2.174145e-01	2.555944e-01	2.654389e-01
2950000	-3.654640e+04	3.200207e+02	2.382190e+00	1.194601e-01	1.377087e-01	8.481221e-02	4.947430e-02	5.568181e-01	5.172654e-02	8.043250e-02	1.673748e-01	1.295724e-01	3.243252e-02	5.484532e-01	4.173454e-02	2.195658e-01	2.661777e-01	2.734296e-02	5.934007e-02	2.553253e-01	1.722481e-01	1.230194e-01	2.371662e-01	4.308932e-02	6.000293e-02	3.848289e-01	1.518932e-01	3.978054e-03	6.004045e-01	2.324235e-01	4.366554e-03	1.792163e-02	1.409058e-01	1.469425e-01	2.145086e-01	8.204226e-02	6.928633e-02	1.695029e-01	3.177175e-01	3.091599e-01	2.040670e-01	1.537716e-01	1.005721e-02	2.808422e-01	4.210224e-02	2.615521e-01	2.174145e-01	2.555944e-01	2.654389e-01
2955000	-3.655310e+04	3.200449e+02	2.382190e+00	1.194601e-01	1.377087e-01	8.481221e-02	4.947430e-02	5.568181e-01	5.172654e-02	8.043250e-02	1.673748e-01	1.295724e-01	3.243252e-02	5.484532e-01	4.173454e-02	2.195658e-01	2.661777e-01	2.734296e-02	5.934007e-02	2.553253e-01	1.722481e-01	1.230194e-01	2.371662e-01	4.308932e-02	6.000293e-02	3.848289e-01	1.518932e-01	2.090441e-01	8.752329e-03	5.375097e-01	1.477400e-01	5.659884e-02	4.035508e-02	1.690591e-01	2.195894e-01	8.628862e-02	6.653474e-02	1.856222e-01	2.729059e-01	4.074790e-01	1.309297e-01	1.055647e-01	5.395724e-02	2.388415e-01	6.322790e-02	2.615521e-01	2.174145e-01	2.555944e-01	2.654389e-01
2960000	-3.655062e+04	3.199854e+02	2.382190e+00	1.194601e-01	1.377087e-01	8.481221e-02	4.947430e-02	5.568181e-01	5.172654e-02	8.043250e-02	1.673748e-01	1.295724e-01	3.243252e-02	5.484532e-01	4.173454e-02	2.195658e-01	2.661777e-01	2.734296e-02	5.934007e-02	2.553253e-01	1.722481e-01	1.230194e-01	2.371662e-01	4.308932e-02	6.000293e-02	3.848289e-01	1.518932e-01	2.753599e-01	1.798426e-01	1.928898e-01	1.271854e-01	1.219927e-01	1.027296e-01	1.397729e-01	2.407482e-01	6.982264e-02	9.356789e-02	1.539312e-01	3.021572e-01	3.421408e-01	3.114578e-01	5.926144e-02	1.128434e-01	9.575827e-02	7.853824e-02	2.615521e-01	2.174145e-01	2.555944e-01	2.654389e-01
2965000	-3.654946e+04	3.202255e+02	2.382190e+00	1.194601e-01	1.377087e-01	8.481221e-02	4.947430e-02	5.568181e-01	5.172654e-02	8.043250e-02	1.673748e-01	1.295724e-01	3.243252e-02	5.484532e-01	4.173454e-02	2.195658e-01	2.661777e-01	2.734296e-02	5.934007e-02	2.553253e-01	1.722481e-01	1.230194e-01	2.371662e-01	4.308932e-02	6.000293e-02	3.848289e-01	1.518932e-01	2.088203e-01	1.552548e-01	2.492129e-01	1.509241e-01	1.835016e-01	5.228635e-02	1.740450e-01	1.959299e-01	6.427986e-02	1.149483e-01	1.735166e-01	2.772803e-01	2.991543e-01	1.883016e-01	1.328699e-01	8.808610e-03	2.619151e-01	1.089505e-01	2.615521e-01	2.174145e-01	2.555944e-01	2.654389e-01
2970000	-3.654808e+04	3.198182e+02	2.382190e+00	1.194601e-01	1.377087e-01	8.481221e-02	4.947430e-02	5.568181e-01	5.172654e-02	8.043250e-02	1.673748e-01	1.295724e-01	3.243252e-02	5.484532e-01	4.173454e-02	2.195658e-01	2.661777e-01	2.734296e-02	5.934007e-02	2.553253e-01	1.722481e-01	1.230194e-01	2.371662e-01	4.308932e-02	6.000293e-02	3.848289e-01	1.518932e-01	6.320991e-02	2.708439e-01	3.712855e-01	3.294270e-02	1.593040e-01	1.024140e-01	1.709490e-01	2.179049e-01	9.974129e-02	7.186247e-02	1.699855e-01	2.695568e-01	4.508050e-01	2.371214e-01	3.615282e-02	3.398863e-02	1.942792e-01	4.765295e-02	2.615521e-01	2.174145e-01	2.555944e-01	2.654389e-01
2975000	-3.654405e+04	3.196951e+02	2.382190e+00	1.194601e-01	1.377087e-01	8.481221e-02	4.947430e-02	5.568181e-01	5.172654e-02	8.043250e-02	1.673748e-01	1.295724e-01	3.243252e-02	5.484532e-01	4.173454e-02	2.195658e-01	2.661777e-01	2.734296e-02	5.934007e-02	2.553253e-01	1.722481e-01	1.230194e-01	2.371662e-01	4.308932e-02	6.000293e-02	3.848289e-01	1.518932e-01	3.490211e-02	2.556063e-02	5.551164e-01	4.623425e-02	2.922290e-02	3.089637e-01	1.992122e-01	2.187573e-01	9.095792e-02	5.213548e-02	1.795406e-01	2.593964e-01	4.353886e-01	3.056216e-01	1.589979e-02	2.337594e-02	2.069923e-01	1.272187e-02	2.615521e-01	2.174145e-01	2.555944e-01	2.654389e-01
2980000	-3.654769e+04	3.200240e+02	2.382190e+00	1.194601e-01	1.377087e-01	8.481221e-02	4.947430e-02	5.568181e-01	5.172654e-02	8.043250e-02	1.673748e-01	1.295724e-01	3.243252e-02	5.484532e-01	4.173454e-02	2.195658e-01	2.661777e-01	2.734296e-02	5.934007e-02	2.553253e-01	1.722481e-01	1.230194e-01	2.371662e-01	4.308932e-02	6.000293e-02	3.848289e-01	1.518932e-01	1.170184e-01	8.750020e-02	4.930906e-01	4.236272e-03	2.038835e-01	9.427095e-02	1.654683e-01	2.366221e-01	8.113017e-02	6.241004e-02	1.838435e-01	2.705259e-01	5.029114e-01	2.677721e-01	4.713669e-02	4.918072e-02	7.597410e-02	5.702501e-02	2.615521e-01	2.174145e-01	2.555944e-01	2.654389e-01
2985000	-3.655921e+04	3.202155e+02	2.382190e+00	1.194601e-01	1.377087e-01	8.481221e-02	4.947430e-02	5.568181e-01	5.172654e-02	8.043250e-02	1.673748e-01	1.295724e-01	3.243252e-02	5.484532e-01	4.173454e-02	2.195658e-01	2.661777e-01	2.734296e-02	5.934007e-02	2.553253e-01	1.722481e-01	1.230194e-01	2.371662e-01	4.308932e-02	6.000293e-02	3.848289e-01	1.518932e-01	1.068320e-01	2.189179e-01	2.435113e-01	1.654445e-01	1.143413e-01	1.509531e-01	2.008603e-01	2.037891e-01	9.002449e-02	9.170245e-02	1.934038e-01	2.202198e-01	5.188810e-01	1.898720e-01	1.611004e-01	5.220600e-02	4.586283e-02	3.207780e-02	2.615521e-01	2.174145e-01	2.555944e-01	2.654389e-01
2990000	-3.654850e+04	3.192750e+02	2.382190e+00	1.194601e-01	1.377087e-01	8.481221e-02	4.947430e-02	5.568181e-01	5.172654e-02	8.043250e-02	1.673748e-01	1.295724e-01	3.243252e-02	5.484532e-01	4.173454e-02	2.195658e-01	2.661777e-01	2.734296e-02	5.934007e-02	2.553253e-01	1.722481e-01	1.230194e-01	2.371662e-01	4.308932e-02	6.000293e-02	3.848289e-01	1.518932e-01	3.311844e-02	1.795979e-01	3.748146e-01	2.857645e-01	1.058595e-01	2.084514e-02	1.917575e-01	1.841110e-01	9.319802e-02	8.419221e-02	1.837426e-01	2.629987e-01	4.064529e-01	3.901658e-01	2.222929e-02	1.145651e-02	9.972033e-02	6.997514e-02	2.615521e-01	2.174145e-01	2.555944e-01	2.654389e-01
2995000	-3.654304e+04	3.196711e+02	2.382190e+00	1.194601e-01	1.377087e-01	8.481221e-02	4.947430e-02	5.568181e-01	5.172654e-02	8.043250e-02	1.673748e-01	1.295724e-01	3.243252e-02	5.484532e-01	4.173454e-02	2.195658e-01	2.661777e-01	2.734296e-02	5.934007e-02	2.553253e-01	1.722481e-01	1.230194e-01	2.371662e-01	4.308932e-02	6.000293e-02	3.848289e-01	1.518932e-01	2.031633e-02	1.287546e-01	5.486999e-01	5.326747e-02	6.052151e-02	1.884402e-01	1.918982e-01	1.586554e-01	8.092883e-02	1.047736e-01	2.045350e-01	2.592089e-01	3.101423e-01	4.437786e-01	3.156273e-02	1.284603e-02	1.266257e-01	7.504457e-02	2.615521e-01	2.174145e-01	2.555944e-01	2.654389e-01
3000000	-3.654719e+04	3.181964e+02	2.382190e+00	1.194601e-01	1.377087e-01	8.481221e-02	4.947430e-02	5.568181e-01	5.172654e-02	8.043250e-02	1.673748e-01	1.295724e-01	3.243252e-02	5.484532e-01	4.173454e-02	2.195658e-01	2.661777e-01	2.734296e-02	5.934007e-02	2.553253e-01	1.722481e-01	1.230194e-01	2.371662e-01	4.308932e-02	6.000293e-02	3.848289e-01	1.518932e-01	5.124156e-02	1.017759e-02	6.873001e-01	2.940394e-02	5.788732e-02	1.639895e-01	1.440351e-01	2.111403e-01	1.041180e-01	1.019074e-01	1.704273e-01	2.683720e-01	4.210520e-01	3.362395e-01	2.174722e-02	3.484130e-03	2.150543e-01	2.422899e-03	2.615521e-01	2.174145e-01	2.555944e-01	2.654389e-01
3005000	-3.654569e+04	3.175936e+02	2.382190e+00	1.194601e-01	1.377087e-01	8.481221e-02	4.947430e-02	5.568181e-01	5.172654e-02	8.043250e-02	1.673748e-01	1.295724e-01	3.243252e-02	5.484532e-01	4.173454e-02	2.195658e-01	2.661777e-01	2.734296e-02	5.934007e-02	2.553253e-01	1.722481e-01	1.230194e-01	2.371662e-01	4.308932e-02	6.000293e-02	3.848289e-01	1.518932e-01	4.261479e-03	2.406713e-02	6.676312e-01	7.430211e-02	3.845727e-02	1.912808e-01	1.794319e-01	2.315222e-01	9.809090e-02	5.550719e-02	2.067801e-01	2.286678e-01	3.544109e-01	1.512062e-01	1.455804e-02	2.556156e-02	3.814793e-01	7.278409e-02	2.615521e-01	2.174145e-01	2.555944e-01	2.654389e-01
3010000	-3.654791e+04	3.197018e+02	2.382190e+00	1.194601e-01	1.377087e-01	8.481221e-02	4.947430e-02	5.568181e-01	5.172654e-02	8.043250e-02	1.673748e-01	1.295724e-01	3.243252e-02	5.484532e-01	4.173454e-02	2.195658e-01	2.661777e-01	2.734296e-02	5.934007e-02	2.553253e-01	1.722481e-01	1.230194e-01	2.371662e-01	4.308932e-02	6.000293e-02	3.848289e-01	1.518932e-01	6.899229e-03	2.825819e-01	2.923829e-01	5.398556e-02	1.506749e-02	3.490830e-01	1.810159e-01	1.811660e-01	9.163666e-02	7.298818e-02	2.148600e-01	2.583333e-01	3.094436e-01	3.252262e-01	4.737457e-03	1.390421e-02	1.150755e-01	2.316131e-01	2.615521e-01	2.174145e-01	2.555944e-01	2.654389e-01
3015000	-3.654771e+04	3.194846e+02	2.382190e+00	1.194601e-01	1.377087e-01	8.481221e-02	4.947430e-02	5.568181e-01	5.172654e-02	8.043250e-02	1.673748e-01	1.295724e-01	3.243252e-02	5.484532e-01	4.173454e-02	2.195658e-01	2.661777e-01	2.734296e-02	5.934007e-02	2.553253e-01	1.722481e-01	1.230194e-01	2.371662e-01	4.308932e-02	6.000293e-02	3.848289e-01	1.518932e-01	3.903296e-03	1.102152e-01	5.597276e-01	1.026939e-02	1.120595e-02	3.046785e-01	1.443432e-01	2.046073e-01	1.105236e-01	8.234962e-02	1.898282e-01	2.683481e-01	3.413820e-01	3.997744e-01	2.058088e-03	7.850714e-02	1.418130e-01	3.646540e-02	2.615521e-01	2.174145e-01	2.555944e-01	2.654389e-01
3020000	-3.655158e+04	3.199011e+02	2.382190e+00	1.194601e-01	1.377087e-01	8.481221e-02	4.947430e-02	5.568181e-01	5.172654e-02	8.043250e-02	1.673748e-01	1.295724e-01	3.243252e-02	5.484532e-01	4.173454e-02	2.195658e-01	2.661777e-01	2.734296e-02	5.934007e-02	2.553253e-01	1.722481e-01	1.230194e-01	2.371662e-01	4.308932e-02	6.000293e-02	3.848289e-01	1.518932e-01	6.144593e-02	8.362279e-02	6.468562e-01	3.769416e-03	2.008064e-02	1.842250e-01	2.121504e-01	1.632571e-01	9.438750e-02	1.064937e-01	2.129083e-01	2.108030e-01	3.822722e-01	8.247092e-02	2.832642e-02	4.717586e-02	4.300207e-01	2.973390e-02	2.615521e-01	2.174145e-01	2.555944e-01	2.654389e-01
3025000	-3.654021e+04	3.192756e+02	2.382190e+00	1.194601e-01	1.377087e-01	8.481221e-02	4.947430e-02	5.568181e-01	5.172654e-02	8.043250e-02	1.673748e-01	1.295724e-01	3.243252e-02	5.484532e-01	4.173454e-02	2.195658e-01	2.661777e-01	2.734296e-02	5.934007e-02	2.553253e-01	1.722481e-01	1.230194e-01	2.371662e-01	4.308932e-02	6.000293e-02	3.848289e-01	1.518932e-01	1.208498e-02	9.656196e-02	6.764871e-01	2.747641e-02	1.509653e-02	1.722931e-01	1.544496e-01	2.166463e-01	8.910472e-02	9.335149e-02	1.858806e-01	2.605673e-01	5.029098e-01	1.869071e-01	8.631552e-02	2.778197e-02	1.373340e-01	5.875161e-02	2.615521e-01	2.174145e-01	2.555944e-01	2.654389e-01
3030000	-3.654758e+04	3.198795e+02	2.382190e+00	1.194601e-01	1.377087e-01	8.481221e-02	4.947430e-02	5.568181e-01	5.172654e-02	8.043250e-02	1.673748e-01	1.295724e-01	3.243252e-02	5.484532e-01	4.173454e-02	2.195658e-01	2.661777e-01	2.734296e-02	5.934007e-02	2.553253e-01	1.722481e-01	1.230194e-01	2.371662e-01	4.308932e-02	6.000293e-02	3.848289e-01	1.518932e-01	5.942520e-02	3.836908e-01	4.414452e-01	1.913963e-02	4.082375e-02	5.547543e-02	1.851433e-01	2.301159e-01	7.735888e-02	6.674086e-02	1.753369e-01	2.653042e-01	2.667975e-01	2.063025e-01	1.015756e-01	7.701230e-02	3.330052e-01	1.530688e-02	2.615521e-01	2.174145e-01	2.555944e-01	2.654389e-01
3035000	-3.654942e+04	3.196016e+02	2.382190e+00	1.194601e-01	1.377087e-01	8.481221e-02	4.947430e-02	5.568181e-01	5.172654e-02	8.043250e-02	1.673748e-01	1.295724e-01	3.243252e-02	5.484532e-01	4.173454e-02	2.195658e-01	2.661777e-01	2.734296e-02	5.934007e-02	2.553253e-01	1.722481e-01	1.230194e-01	2.371662e-01	4.308932e-02	6.000293e-02	3.848289e-01	1.518932e-01	1.461324e-01	2.659458e-01	3.337788e-01	4.468625e-02	1.323567e-01	7.710011e-02	1.922719e-01	1.957470e-01	8.708837e-02	8.915524e-02	1.952606e-01	2.404769e-01	2.250163e-01	5.027147e-01	5.388392e-02	7.099486e-02	9.014893e-02	5.724128e-02	2.615521e-01	2.174145e-01	2.555944e-01	2.654389e-01
3040000	-3.654411e+04	3.198089e+02	2.382190e+00	1.194601e-01	1.377087e-01	8.481221e-02	4.947430e-02	5.568181e-01	5.172654e-02	8.043250e-02	1.673748e-01	1.295724e-01	3.243252e-02	5.484532e-01	4.173454e-02	2.195658e-01	2.661777e-01	2.734296e-02	5.934007e-02	2.553253e-01	1.722481e-01	1.230194e-01	2.371662e-01	4.308932e-02	6.000293e-02	3.848289e-01	1.518932e-01	4.517268e-03	2.032566e-01	5.806986e-01	1.820830e-02	7.013435e-02	1.231849e-01	1.886182e-01	1.689586e-01	8.893229e-02	8.692066e-02	1.826482e-01	2.839221e-01	4.634171e-01	1.688757e-01	1.887278e-02	9.792687e-02	1.874616e-01	6.344593e-02	2.615521e-01	2.174145e-01	2.555944e-01	2.654389e-01
3045000	-3.654098e+04	3.198819e+02	2.382190e+00	1.194601e-01	1.377087e-01	8.481221e-02	4.947430e-02	5.568181e-01	5.172654e-02	8.043250e-02	1.673748e-01	1.295724e-01	3.243252e-02	5.484532e-01	4.173454e-02	2.195658e-01	2.661777e-01	2.734296e-02	5.934007e-02	2.553253e-01	1.722481e-01	1.230194e-01	2.371662e-01	4.308932e-02	6.000293e-02	3.848289e-01	1.518932e-01	1.456530e-02	1.913171e-01	4.947033e-01	8.211234e-03	3.381391e-02	2.573892e-01	1.526240e-01	1.955453e-01	9.139627e-02	8.713262e-02	2.014049e-01	2.718969e-01	4.263652e-01	2.962724e-01	6.572146e-03	4.061322e-02	1.580904e-01	7.208661e-02	2.615521e-01	2.174145e-01	2.555944e-01	2.654389e-01
3050000	-3.655356e+04	3.193305e+02	2.382190e+00	1.194601e-01	1.377087e-01	8.481221e-02	4.947430e-02	5.568181e-01	5.172654e-02	8.043250e-02	1.673748e-01	1.295724e-01	3.243252e-02	5.484532e-01	4.173454e-02	2.195658e-01	2.661777e-01	2.734296e-02	5.934007e-02	2.553253e-01	1.722481e-01	1.230194e-01	2.371662e-01	4.308932e-02	6.000293e-02	3.848289e-01	1.518932e-01	8.216891e-02	4.340239e-01	3.082471e-01	1.328193e-02	1.122410e-01	5.003716e-02	1.811729e-01	1.910998e-01	8.612062e-02	7.950021e-02	2.012515e-01	2.608550e-01	5.247727e-01	2.128951e-01	6.513170e-03	1.040450e-01	7.527678e-02	7.649724e-02	2.615521e-01	2.174145e-01	2.555944e-01	2.654389e-01
3055000	-3.655155e+04	3.198357e+02	2.382190e+00	1.194601e-01	1.377087e-01	8.481221e-02	4.947430e-02	5.568181e-01	5.172654e-02	8.043250e-02	1.673748e-01	1.295724e-01	3.243252e-02	5.484532e-01	4.173454e-02	2.195658e-01	2.661777e-01	2.734296e-02	5.934007e-02	2.553253e-01	1.722481e-01	1.230194e-01	2.371662e-01	4.308932e-02	6.000293e-02	3.848289e-01	1.518932e-01	1.658077e-01	4.447477e-01	2.559332e-01	4.562947e-04	8.124017e-02	5.181499e-02	2.021521e-01	1.912046e-01	1.170010e-01	8.488416e-02	1.811313e-01	2.236268e-01	3.862467e-01	2.715180e-01	2.272810e-03	1.408679e-02	1.771791e-01	1.486965e-01	2.615521e-01	2.174145e-01	2.555944e-01	2.654389e-01
[truncated: 1,389 more rows]
[truncated: 45 more columns]
