# Supplementary material for: Eocene Loranthaceae pollen pushes back divergence ages for major splits in the family
Source: PeerJ. 2017 Jun 7;5:e3373. doi: 10.7717/peerj.3373 (PMC5466002; doi:10.7717/peerj.3373)
Supplement: Supplemental Information 8 — This archive includes all data and analysis files referred to in the main text and supplementary files that are needed to reproduce the shown results. See GuideToFiles.txt for naming schemes and contents of each subfolder included in this archive, and File S1 for analysis set-ups and further background information. [file peerj-05-3373-s008.zip › Step3_speciestrees/BI/00_conc.all.c.m1.simple.nex.run1.t]

#NEXUS
[ID: 2047299742]
[Param: tree{all}]
begin trees;
   translate
       1 Actinanthella_menyharthii,
       2 Aetanthus_nodosus,
       3 Agelanthus_sansibarensis,
       4 Alepis_flavida,
       5 Amyema_cambagei,
       6 Amyema_glabra,
       7 Amyema_queenslandica,
       8 Amylotheca_subumbellata,
       9 Amylotheca_duthieana,
      10 Atkinsonia_ligustrina,
      11 Bakerella_sp_Nickrent_4161,
      12 Baratranthus_axanthus,
      13 Benthamina_alyxifolia,
      14 Berhautia_senegalensis,
      15 Cecarria_obtusifolia,
      16 Cladocolea_cupulata,
      17 Cladocolea_gracilis,
      18 Cladocolea_mcvaughii,
      19 Dactyliophora_novaeguineae,
      20 Decaisnina_brittenii,
      21 Decaisnina_congesta,
      22 Decaisnina_signata,
      23 Decaisnina_triflora,
      24 Dendropemon_bicolor,
      25 Dendrophthoe_curvata,
      26 Dendrophthoe_constricta,
      27 Dendrophthoe_longituba,
      28 Dendrophthoe_vitellina,
      29 Desmaria_mutabilis,
      30 Diplatia_furcata,
      31 Diplatia_grandibractea,
      32 Emelianthe_panganensis,
      33 Englerina_ramulosa,
      34 Englerina_woodfordioides,
      35 Erianthemum_dregei,
      36 Gaiadendron_punctatum,
      37 Globimetula_dinklagei,
      38 Helicanthes_elastica,
      39 Helixanthera_coccinea,
      40 Helixanthera_cylindrica,
      41 Helixanthera_kirkii,
      42 Helixanthera_parasitica,
      43 Ileostylus_micranthus,
      44 Lepeostegeres_lancifolia,
      45 Lepidaria_oviceps,
      46 Lepidaria_sp_Nickrent_4044,
      47 Ligaria_cuneifolia,
      48 Loranthus_delavayi,
      49 Loranthus_europaeus,
      50 Loranthus_grewingkii,
      51 Loranthus_kaoi,
      52 Loranthus_odoratus,
      53 Loxanthera_speciosa,
      54 Lysiana_exocarpi,
      55 Lysiana_filifolia,
      56 Lysiana_maritima,
      57 Macrosolen_cochinchinensis,
      58 Macrosolen_melintangensis,
      59 Moquiniella_rubra,
      60 Muellerina_celastroides,
      61 Muellerina_eucalyptoides,
      62 Notanthera_heterophylla,
      63 Nuytsia_floribunda,
      64 Oedina_pendens,
      65 Oliverella_rubroviridis,
      66 Oncella_ambigua,
      67 Oncocalyx_schimperi,
      68 Oncocalyx_sulfureus,
      69 Oryctanthus_occidentalis,
      70 Passovia_pyrifolia,
      71 Peraxilla_tetrapetala,
      72 Phragmanthera_crassicaulis,
      73 Plicosepalus_sagittifolius,
      74 Psittacanthus_angustifolius,
      75 Psittacanthus_calyculatus,
      76 Scurrula_ferruginea,
      77 Scurrula_parasitica,
      78 Scurrula_pulverulenta,
      79 Septulina_glauca,
      80 Socratina_bemarivensis,
      81 Sogerianthe_sessiflora,
      82 Spragueanella_rhamnifolia,
      83 Struthanthus_oerstedii,
      84 Struthanthus_orbicularis,
      85 Struthanthus_woodsonii,
      86 Struthanthus_sp_RE_5128_1,
      87 Phragmanthera_regularis,
      88 Phthirusa_inorna,
      89 Plicosepalus_curviflorus,
      90 Psittacanthus_schiedeanus,
      91 Tapinanthus_constrictiflorus,
      92 Tapinanthus_quinquangulus,
      93 Tapinanthus_sp_OM825,
      94 Taxillus_chinensis,
      95 Tolypanthus_involucratus,
      96 Tripodanthus_acutifolius,
      97 Tripodanthus_belmirensis,
      98 Tripodanthus_flagellaris,
      99 Tristerix_aphyllus,
      100 Tristerix_chodatianus,
      101 Tristerix_corymbosus,
      102 Tristerix_grandiflorus,
      103 Tristerix_longebracteatus,
      104 Tristerix_penduliflorus,
      105 Tristerix_peruvianus,
      106 Tristerix_peytonii,
      107 Tristerix_pubescens,
      108 Tristerix_verticillatus,
      109 Tupeia_antarctica,
      110 Vanwykia_remota;
   tree gen.0 = [&U] (51:2.000000e-02,(74:2.000000e-02,((50:2.000000e-02,(93:2.000000e-02,(80:2.000000e-02,21:2.000000e-02):2.000000e-02):2.000000e-02):2.000000e-02,(33:2.000000e-02,(46:2.000000e-02,(((40:2.000000e-02,24:2.000000e-02):2.000000e-02,2:2.000000e-02):2.000000e-02,(12:2.000000e-02,((68:2.000000e-02,(92:2.000000e-02,((75:2.000000e-02,(49:2.000000e-02,29:2.000000e-02):2.000000e-02):2.000000e-02,((((105:2.000000e-02,45:2.000000e-02):2.000000e-02,(81:2.000000e-02,(94:2.000000e-02,(85:2.000000e-02,(32:2.000000e-02,31:2.000000e-02):2.000000e-02):2.000000e-02):2.000000e-02):2.000000e-02):2.000000e-02,16:2.000000e-02):2.000000e-02,((88:2.000000e-02,10:2.000000e-02):2.000000e-02,(15:2.000000e-02,(23:2.000000e-02,((54:2.000000e-02,(73:2.000000e-02,((70:2.000000e-02,57:2.000000e-02):2.000000e-02,(106:2.000000e-02,(89:2.000000e-02,36:2.000000e-02):2.000000e-02):2.000000e-02):2.000000e-02):2.000000e-02):2.000000e-02,(66:2.000000e-02,(96:2.000000e-02,(60:2.000000e-02,4:2.000000e-02):2.000000e-02):2.000000e-02):2.000000e-02):2.000000e-02):2.000000e-02):2.000000e-02):2.000000e-02):2.000000e-02):2.000000e-02):2.000000e-02):2.000000e-02,(108:2.000000e-02,(((61:2.000000e-02,43:2.000000e-02):2.000000e-02,(83:2.000000e-02,(((101:2.000000e-02,82:2.000000e-02):2.000000e-02,71:2.000000e-02):2.000000e-02,6:2.000000e-02):2.000000e-02):2.000000e-02):2.000000e-02,(35:2.000000e-02,(13:2.000000e-02,(76:2.000000e-02,(22:2.000000e-02,(58:2.000000e-02,(41:2.000000e-02,(((19:2.000000e-02,(69:2.000000e-02,(72:2.000000e-02,(91:2.000000e-02,(34:2.000000e-02,((26:2.000000e-02,((64:2.000000e-02,62:2.000000e-02):2.000000e-02,(53:2.000000e-02,(39:2.000000e-02,18:2.000000e-02):2.000000e-02):2.000000e-02):2.000000e-02):2.000000e-02,(48:2.000000e-02,(((52:2.000000e-02,38:2.000000e-02):2.000000e-02,9:2.000000e-02):2.000000e-02,((84:2.000000e-02,(17:2.000000e-02,(27:2.000000e-02,(42:2.000000e-02,11:2.000000e-02):2.000000e-02):2.000000e-02):2.000000e-02):2.000000e-02,(28:2.000000e-02,(78:2.000000e-02,(25:2.000000e-02,(55:2.000000e-02,(95:2.000000e-02,(20:2.000000e-02,(110:2.000000e-02,(79:2.000000e-02,(86:2.000000e-02,7:2.000000e-02):2.000000e-02):2.000000e-02):2.000000e-02):2.000000e-02):2.000000e-02):2.000000e-02):2.000000e-02):2.000000e-02):2.000000e-02):2.000000e-02):2.000000e-02):2.000000e-02):2.000000e-02):2.000000e-02):2.000000e-02):2.000000e-02):2.000000e-02):2.000000e-02,(103:2.000000e-02,(104:2.000000e-02,(100:2.000000e-02,(65:2.000000e-02,5:2.000000e-02):2.000000e-02):2.000000e-02):2.000000e-02):2.000000e-02):2.000000e-02,(99:2.000000e-02,((56:2.000000e-02,(77:2.000000e-02,44:2.000000e-02):2.000000e-02):2.000000e-02,(((90:2.000000e-02,((87:2.000000e-02,67:2.000000e-02):2.000000e-02,37:2.000000e-02):2.000000e-02):2.000000e-02,30:2.000000e-02):2.000000e-02,(109:2.000000e-02,(8:2.000000e-02,(((63:2.000000e-02,47:2.000000e-02):2.000000e-02,((102:2.000000e-02,(107:2.000000e-02,(97:2.000000e-02,59:2.000000e-02):2.000000e-02):2.000000e-02):2.000000e-02,14:2.000000e-02):2.000000e-02):2.000000e-02,(98:2.000000e-02,3:2.000000e-02):2.000000e-02):2.000000e-02):2.000000e-02):2.000000e-02):2.000000e-02):2.000000e-02):2.000000e-02):2.000000e-02):2.000000e-02):2.000000e-02):2.000000e-02):2.000000e-02):2.000000e-02):2.000000e-02):2.000000e-02):2.000000e-02):2.000000e-02):2.000000e-02):2.000000e-02):2.000000e-02):2.000000e-02):2.000000e-02):2.000000e-02,1:2.000000e-02);
   tree gen.5000 = [&U] (14:3.263769e-02,(39:2.419857e-02,(((((((80:2.454139e-02,((79:1.988839e-02,95:1.542097e-02):1.346097e-03,(110:1.319106e-02,(25:7.976712e-03,((45:2.911367e-02,8:6.851929e-03):6.187393e-03,100:4.021005e-02):1.114233e-02):1.283505e-02):3.909552e-03):1.079345e-03):2.351572e-03,(72:2.234181e-02,(32:6.508464e-03,92:2.460586e-02):1.998985e-02):6.745454e-03):4.311700e-03,43:4.536708e-02):2.908991e-03,(((33:3.744939e-02,((((((103:9.136765e-03,108:7.844819e-03):1.170967e-02,34:1.258572e-02):2.683460e-02,(94:1.942672e-02,((77:1.051146e-02,78:1.161173e-02):1.422846e-03,99:3.465682e-02):1.292856e-02):2.051245e-03):1.458552e-02,((36:1.933568e-02,((47:7.008564e-02,17:2.341080e-02):4.743203e-03,((109:1.514999e-02,57:3.255170e-02):1.969039e-03,((62:2.382992e-02,(58:7.977465e-03,46:9.596531e-03):8.331055e-04):8.818636e-03,((29:2.334920e-02,((63:5.408917e-02,106:1.308611e-02):2.126259e-03,(42:3.111142e-04,(54:5.746407e-03,(((23:1.211682e-02,21:1.809532e-03):3.303648e-02,((((97:1.279153e-02,(((((84:9.092193e-03,18:1.544876e-02):5.820779e-04,83:8.924306e-03):5.142533e-03,85:3.321981e-03):7.619229e-03,(16:1.031653e-02,74:1.872016e-02):1.110460e-02):4.349485e-04,69:2.551962e-02):7.596992e-04):6.262488e-03,(24:1.588837e-03,88:1.267026e-02):2.980875e-03):2.135192e-03,(70:1.671614e-02,51:9.175962e-03):1.721448e-02):5.772901e-03,96:1.137106e-02):6.524147e-03):2.066798e-03,75:3.267267e-02):1.656558e-02):1.426653e-03):3.188829e-02):4.483121e-03):1.011326e-02,(10:6.123155e-03,((4:1.221619e-02,71:1.441923e-02):6.522237e-03,(((56:1.453732e-03,55:5.040975e-03):8.127857e-03,(53:2.159749e-02,9:1.116371e-02):5.014189e-03):1.304718e-04,(89:2.615169e-02,86:3.330802e-02):1.480716e-02):4.797454e-03):8.706019e-03):3.123074e-03):8.414519e-04):2.557149e-03):4.451952e-03):3.025316e-03):5.748125e-03,((2:1.281271e-02,101:2.283326e-02):3.635151e-03,(107:4.530932e-03,(102:1.022868e-02,105:1.993201e-02):3.322732e-02):5.162070e-03):3.958903e-02):1.622611e-02):1.172595e-02,91:2.825663e-02):1.092677e-03,(((40:1.033711e-02,12:1.646829e-02):6.273314e-03,((44:1.647545e-02,104:2.491595e-02):2.915760e-02,30:1.999828e-02):2.379795e-02):3.220393e-03,(27:2.497844e-02,(60:1.621963e-02,61:2.392895e-02):3.796719e-02):6.152636e-04):8.368722e-03):2.466749e-03):7.868651e-03,((37:1.513254e-02,(66:1.083226e-02,59:1.129277e-02):3.701533e-03):7.661911e-03,((((93:8.143466e-03,(65:1.026032e-02,(5:1.065006e-02,(41:6.671934e-03,87:6.102630e-02):5.479722e-03):8.256921e-03):4.929574e-04):1.736453e-02,((35:4.837099e-03,82:8.826120e-03):1.381679e-02,67:4.071964e-02):1.084630e-02):2.829084e-03,48:3.025802e-02):7.253404e-03,(76:1.445302e-02,(22:7.198042e-03,20:9.134184e-04):1.721162e-02):1.156532e-02):6.877761e-04):1.567928e-03):3.994200e-04,((((((90:2.511358e-02,((((52:3.640567e-02,49:9.084527e-03):3.776262e-03,50:9.325249e-03):1.399952e-02,15:3.956416e-02):1.070077e-02,98:1.660478e-02):1.586972e-03):1.868746e-02,(28:1.301959e-02,26:9.224119e-03):1.923942e-02):1.493834e-02,(7:8.230000e-03,38:4.743849e-03):1.436324e-02):4.803399e-04,(13:1.404981e-02,31:2.678706e-02):1.179540e-02):4.136123e-03,(19:1.282541e-02,6:3.122596e-02):2.869519e-03):1.638185e-03,81:1.701805e-02):9.619267e-03):1.822801e-03):1.426789e-03,(3:1.211104e-02,64:2.443516e-02):6.311929e-03):4.404237e-03,73:3.735535e-02):1.873907e-03,(11:1.724446e-02,68:2.887227e-02):3.425779e-03):1.490391e-03):4.778216e-03,1:1.671103e-02);
   tree gen.10000 = [&U] ((((((25:2.119447e-03,16:1.519807e-02):1.461732e-02,((109:2.018987e-02,(29:1.942557e-02,((10:7.903989e-03,(8:5.288173e-03,36:1.590007e-02):1.899998e-04):1.493755e-03,((((((((106:1.660497e-02,(107:7.864004e-03,2:1.219567e-02):1.447677e-03):2.781297e-03,100:8.006591e-03):8.502722e-03,105:3.959202e-02):2.193279e-02,47:5.930815e-02):2.464514e-02,(102:1.205056e-02,((101:2.620538e-03,99:1.270004e-03):4.234534e-03,((104:2.126284e-02,108:9.446855e-03):5.484460e-03,103:1.122018e-02):8.277808e-03):3.406173e-03):5.175059e-02):1.419241e-02,((((55:1.244174e-03,54:5.799881e-03):1.459521e-02,(((46:3.659449e-03,57:1.607904e-02):4.203162e-03,23:2.064550e-02):4.856220e-03,9:1.271563e-02):3.308372e-04):2.102946e-04,53:2.261461e-02):1.297387e-03,(71:5.197008e-03,4:9.767231e-03):6.298934e-03):8.610666e-04):4.067680e-03,(20:3.079684e-02,62:3.690872e-02):7.031949e-03):4.664734e-03,((((17:1.248835e-02,((84:6.053704e-03,83:8.082289e-03):2.041806e-03,85:5.647408e-03):1.543311e-03):4.919781e-03,(70:2.435908e-02,(69:1.772904e-02,(((18:3.365051e-02,(90:1.219517e-02,75:6.229905e-03):1.498351e-02):7.344026e-04,86:2.691510e-02):2.794606e-03,24:1.602251e-02):7.294219e-04):1.913673e-03):8.091923e-04):3.392521e-03,((97:3.415720e-02,(98:1.497840e-02,88:7.671230e-03):1.214451e-03):3.284506e-03,96:5.029022e-03):5.589961e-03):1.657922e-02,((74:2.309614e-03,63:3.679991e-02):1.509087e-02,((21:2.469705e-03,22:1.914621e-02):1.724419e-02,58:1.112002e-02):2.126423e-03):4.188141e-03):3.194179e-04):2.993078e-03):2.680959e-03):5.236800e-03):6.535691e-04,(43:1.766583e-02,(60:3.158825e-03,61:3.494021e-04):3.094331e-02):1.963674e-02):2.342725e-02):8.211128e-03,((((44:5.141686e-02,11:1.598094e-02):1.916758e-03,(((33:2.732041e-02,80:1.557835e-02):3.643402e-03,((5:1.884987e-02,(((65:1.832128e-02,(35:5.597295e-04,82:2.476748e-03):1.124047e-02):7.580933e-03,(93:1.519326e-02,34:2.779368e-02):6.168126e-03):4.787340e-04,(((72:1.253013e-02,79:1.732124e-02):4.957798e-03,59:1.234673e-02):1.361781e-04,(32:1.527149e-02,(41:3.271103e-02,37:5.519920e-03):4.415726e-03):2.337630e-03):3.844321e-04):3.494481e-03):3.721947e-03,(92:4.412735e-03,67:2.645803e-02):1.193145e-02):1.372569e-03):1.343140e-03,((((45:3.403290e-02,73:3.574018e-03):3.610174e-02,(39:2.515250e-02,((48:8.548591e-03,51:1.329864e-02):1.153612e-03,52:1.700805e-02):1.493747e-02):7.517267e-03):1.839656e-03,110:1.993455e-02):9.392803e-04,(64:1.839856e-02,((((26:7.666169e-03,28:5.170756e-03):6.597693e-03,(76:1.268514e-02,77:7.876071e-03):1.669741e-02):2.367123e-03,((40:1.708865e-02,(50:2.237692e-02,((((30:1.515999e-02,6:3.744503e-03):1.765649e-02,(87:1.725311e-02,19:7.881212e-03):3.313552e-04):3.149778e-03,(13:1.644756e-02,(38:2.233912e-03,7:1.929578e-03):6.418713e-03):2.276530e-03):4.228396e-04,((49:1.509144e-02,15:4.698425e-02):4.237004e-02,81:8.880993e-03):4.321353e-03):4.238035e-03):1.030671e-03):1.726520e-03,12:2.214238e-02):7.248404e-04):4.209525e-03,27:2.507586e-02):5.047213e-03):1.449680e-03):5.104650e-04):2.702230e-04):1.929872e-03,(94:1.717661e-02,78:1.142276e-02):1.306478e-02):1.071996e-03,(31:1.064677e-03,95:9.821752e-03):3.711244e-02):5.555650e-03):5.026410e-03,91:2.043893e-02):3.714451e-03,14:3.082619e-02):4.837522e-03,((((89:1.778858e-02,66:6.381273e-04):1.245267e-02,68:1.538572e-02):1.439381e-02,(42:5.031084e-02,3:8.619768e-03):4.605087e-03):6.147697e-05,56:3.202095e-02):3.424201e-03,1:1.011791e-02);
   tree gen.15000 = [&U] ((14:2.906408e-02,(((((59:1.421327e-02,72:1.057829e-02):1.538166e-03,((37:1.397562e-02,(32:4.272877e-03,92:2.866914e-02):1.829979e-02):1.345196e-03,((48:2.095130e-02,5:1.974117e-02):9.483427e-03,(65:1.910561e-02,((93:8.634026e-03,87:4.144612e-03):7.976557e-03,(35:2.105972e-03,82:1.382776e-03):6.589363e-03):5.511077e-03):2.298013e-03):3.620323e-03):9.956191e-04):2.159653e-03,66:2.178625e-02):1.032036e-03,((((33:2.257278e-02,91:1.696537e-02):5.962744e-03,51:2.103148e-02):1.333522e-02,((((39:3.111156e-02,27:2.010933e-02):5.152177e-03,(67:2.688764e-02,25:9.514211e-03):8.245941e-03):4.716737e-03,((((((((60:1.096868e-02,61:1.891935e-03):1.267761e-02,43:4.947292e-02):1.571057e-02,((52:3.186325e-03,(49:3.204851e-04,50:1.996951e-03):1.533935e-02):5.281219e-03,15:3.952968e-02):2.316658e-02):2.161540e-03,((109:1.909830e-02,(((10:7.501151e-03,36:1.431639e-02):8.009248e-05,((63:5.191290e-02,2:8.920008e-03):3.227381e-03,(62:4.097145e-02,((((((58:1.887539e-03,57:4.534292e-03):1.083629e-02,46:3.380584e-03):2.542850e-03,(((22:4.443433e-03,20:3.204251e-03):4.522943e-05,(21:1.145873e-02,41:1.477107e-02):7.533892e-03):7.942180e-03,23:1.158299e-02):1.043464e-02):6.663685e-04,((53:2.010819e-02,(45:1.797106e-02,8:7.952093e-04):2.289146e-03):7.809222e-04,9:7.995383e-03):3.397026e-03):1.351606e-03,((54:7.516993e-03,(44:3.932368e-02,104:7.513811e-02):1.431778e-02):2.348029e-04,(56:1.042760e-03,55:4.823225e-04):4.235456e-03):5.258978e-03):6.410345e-03,(4:9.911226e-03,71:4.401756e-03):3.994358e-03):1.634932e-03):2.155306e-03):1.606803e-03):1.008582e-03,((47:6.202413e-02,(((((69:9.810762e-03,24:7.242158e-03):5.595259e-03,70:2.259944e-02):4.320126e-03,75:3.432455e-02):1.399290e-03,((((85:4.832002e-03,(((83:7.126430e-03,(16:1.677922e-02,18:2.460678e-02):4.102085e-04):5.977673e-04,84:3.441597e-03):2.227291e-03,(86:7.749760e-03,98:1.261643e-02):1.681927e-03):5.713455e-04):3.094218e-03,17:1.433342e-02):3.736806e-03,74:1.710289e-02):2.505367e-03,90:2.717380e-02):8.461240e-04):3.259592e-03,((88:6.231321e-03,97:2.626796e-03):5.277716e-04,96:5.119090e-03):1.035600e-03):7.363380e-03):5.507270e-03,29:1.622256e-02):4.615895e-05):3.508202e-04):8.552770e-03,(101:1.468743e-02,(((103:2.490604e-03,102:8.442989e-03):4.723192e-03,(107:4.260699e-03,106:2.184916e-02):6.889768e-05):2.351374e-03,((100:4.156527e-02,(108:7.414260e-03,99:6.212798e-03):7.424472e-03):4.385556e-03,105:1.074167e-02):1.782509e-03):4.338103e-03):5.802507e-02):1.564207e-02):1.924178e-02,(12:2.406476e-02,(81:1.263180e-02,((7:1.552721e-03,38:2.449397e-04):1.355934e-02,(((6:6.026995e-03,30:1.990121e-02):7.832325e-03,19:9.674365e-03):1.668353e-03,(13:3.839134e-03,31:1.376086e-02):7.269045e-03):6.083501e-04):6.195614e-05):3.730184e-03):1.899768e-03):1.252510e-03,(28:1.074384e-02,26:9.415116e-03):8.175724e-03):2.361468e-04,(42:1.279274e-02,40:9.379719e-03):9.535979e-03):2.478029e-03,(89:2.888514e-02,(((76:4.976348e-03,77:5.762971e-03):3.558210e-03,(34:1.242752e-02,78:6.423345e-03):1.342346e-03):5.141959e-03,94:2.739524e-02):5.710467e-03):1.188725e-02):1.268167e-03):5.108409e-03,((73:3.428707e-02,(79:1.787320e-02,95:7.440419e-03):3.600085e-03):7.364470e-04,(110:1.550273e-02,11:1.988690e-02):6.511423e-04):1.340238e-03):1.824910e-03):1.631691e-03,80:1.694136e-02):4.037421e-04):1.976931e-03,64:3.790018e-02):4.561324e-03):6.085414e-04,(3:1.327415e-02,68:2.295901e-02):4.254859e-03,1:1.981979e-02);
   tree gen.20000 = [&U] ((14:2.897811e-02,((64:3.778807e-02,((80:1.689124e-02,(((((26:6.231933e-03,((28:1.263340e-02,27:1.389585e-02):5.311180e-03,39:2.588933e-02):1.034913e-03):2.932286e-03,(67:1.609154e-02,25:2.444691e-03):1.530112e-02):5.313530e-03,(((42:2.176417e-02,40:3.954868e-03):1.175064e-02,(((((60:3.292668e-03,61:3.110603e-03):1.922888e-02,43:1.645739e-02):1.041599e-02,((52:4.397673e-03,(49:7.184443e-05,50:3.451369e-03):1.056217e-02):5.848288e-03,15:3.941275e-02):2.309806e-02):1.029092e-03,(((99:6.012686e-04,101:2.463231e-03):1.217723e-02,(((102:5.108511e-03,(106:7.944123e-03,(103:3.193830e-03,107:7.810355e-03):2.717565e-03):1.524978e-03):1.495888e-03,(100:5.344967e-03,105:3.215778e-03):8.633382e-03):1.420863e-02,108:7.863123e-03):5.360728e-03):4.149210e-02,(109:2.030083e-02,(((47:7.700252e-02,((97:8.124598e-04,96:8.500592e-03):9.328053e-04,((((69:7.891658e-03,24:7.879062e-03):1.045068e-02,70:2.650809e-02):1.978830e-03,88:1.666053e-02):3.802218e-03,(75:2.256860e-02,((90:3.264459e-02,(((86:2.732641e-03,98:1.502866e-02):4.543128e-03,(((83:6.825771e-03,(16:8.065497e-03,18:2.077388e-02):6.492263e-03):7.545442e-04,84:6.860510e-03):2.209311e-03,85:5.501666e-03):1.262750e-03):1.146454e-03,17:1.354616e-02):2.623137e-03):2.266487e-05,74:1.954235e-02):1.497482e-03):2.878495e-03):6.534244e-04):9.019417e-03):1.292122e-03,29:2.014346e-02):1.607299e-03,((36:1.492392e-02,(10:7.992279e-03,(63:4.903356e-02,2:3.486073e-03):1.050340e-03):6.650106e-04):1.915103e-03,(62:4.085025e-02,((((((58:1.991013e-03,57:4.044102e-03):1.012250e-02,46:5.379177e-03):4.213959e-03,((((41:5.894742e-02,22:1.220267e-04):4.138091e-03,21:7.466387e-04):3.986263e-03,20:5.177864e-04):1.308766e-03,23:6.765190e-03):1.165749e-02):3.387974e-03,((9:5.645998e-03,8:5.752504e-03):5.486339e-03,(45:2.778723e-02,53:2.099988e-02):5.612717e-03):4.015529e-03):7.245790e-04,((((55:2.875481e-04,54:2.321137e-03):4.690602e-03,56:2.330538e-03):7.834954e-03,104:7.491585e-02):3.383031e-03,44:2.429358e-02):6.731459e-04):7.096591e-03,(4:7.331798e-03,71:4.448073e-03):7.690933e-03):4.678729e-03):2.389305e-03):2.821318e-03):1.974703e-03):7.615834e-04):2.290548e-02):1.667005e-02,(12:2.395100e-02,(81:1.259444e-02,(((6:5.205912e-03,(30:4.250984e-03,31:1.226404e-03):7.528517e-03):1.526639e-02,19:6.230130e-03):1.623531e-03,(13:9.179404e-03,(7:2.503988e-03,38:9.752214e-05):1.416228e-02):4.955637e-04):5.924489e-04):1.767025e-03):1.709003e-03):1.021773e-03):3.518586e-03,(89:3.900313e-02,(((78:6.489494e-03,(76:5.385759e-03,77:7.016891e-03):2.685190e-03):6.844025e-03,94:1.853918e-02):1.158805e-03,34:1.515046e-02):5.946713e-03):4.814800e-03):1.220698e-03):1.399135e-03,(95:1.572511e-02,(73:3.192892e-02,(110:1.498087e-02,(11:1.241852e-02,79:1.847613e-02):2.280056e-03):8.220787e-04):8.270546e-05):6.934444e-04):1.019107e-03,(((37:1.393428e-02,(32:5.345669e-03,92:1.891836e-02):1.216123e-02):1.307567e-03,((65:2.352542e-02,((48:5.123021e-02,5:1.005933e-02):2.381896e-02,(93:1.937493e-02,(35:5.510849e-04,82:3.701482e-04):7.077317e-03):4.093638e-03):9.868429e-05):1.219943e-03,87:9.151855e-03):2.396645e-03):2.765651e-03,(59:1.701248e-02,72:1.432359e-02):1.118071e-03):4.001502e-03):2.074201e-03):3.640799e-03,66:2.863309e-02):5.006937e-04):3.332118e-03,((33:1.315946e-02,51:2.238034e-02):1.227421e-02,91:1.698699e-02):1.254678e-02):2.708729e-03):7.974094e-04,(3:1.473218e-02,68:2.313245e-02):6.860110e-03,1:1.369014e-02);
   tree gen.25000 = [&U] (((((80:2.208646e-02,((41:3.298288e-02,((59:1.394593e-02,(((37:1.398336e-02,32:1.635509e-02):1.394927e-03,92:1.804872e-02):1.621176e-03,(((93:8.080229e-03,(35:5.530261e-04,82:7.449337e-04):1.554182e-02):6.830754e-04,65:2.355251e-02):1.591149e-03,((48:2.758202e-02,5:1.095759e-02):2.781330e-02,87:8.621439e-03):1.630297e-03):3.100412e-03):1.678180e-03):9.100906e-04,72:1.613198e-02):2.063878e-03):6.959536e-04,(95:1.022096e-02,((((((28:8.538978e-03,27:9.859477e-03):7.986449e-03,26:4.886293e-03):2.755497e-03,39:2.598053e-02):3.472863e-03,(67:1.343476e-02,25:9.237616e-04):1.562303e-02):2.503539e-03,(((42:2.011435e-02,40:5.532906e-03):1.113183e-02,(((((((97:2.580535e-03,88:9.682047e-03):3.520687e-03,(96:9.099190e-03,((((69:8.391263e-03,24:5.671042e-03):1.194361e-02,70:2.723081e-02):4.621882e-03,(17:1.542611e-02,(85:4.004750e-03,(((84:7.604477e-03,(83:8.211759e-03,(16:1.850058e-02,18:1.249283e-02):1.458871e-02):1.023376e-03):3.486917e-03,(86:3.449303e-03,98:1.729725e-02):1.822152e-03):1.159857e-03,(74:2.510633e-02,90:3.126065e-02):1.970823e-03):1.518566e-03):2.414658e-03):4.130487e-03):1.196515e-03,75:3.418947e-02):1.015416e-03):1.212693e-03):1.186261e-02,(29:1.775188e-02,47:6.855727e-02):1.730393e-03):1.971174e-03,(((4:1.092531e-02,71:3.584633e-03):3.724123e-03,((((8:3.719045e-03,(9:9.141995e-03,(45:2.933898e-02,53:1.481662e-02):6.728857e-03):1.565727e-03):3.136676e-03,((((58:3.156208e-03,57:4.250060e-03):6.937022e-03,46:4.139503e-03):2.106371e-03,(((22:2.577571e-03,21:2.245333e-03):1.327228e-03,20:7.080224e-04):3.095820e-03,23:6.642526e-03):1.460108e-02):1.750147e-03,((55:5.105732e-04,(56:1.000225e-03,54:8.533947e-04):1.787217e-03):1.352588e-02,44:1.719019e-02):2.076512e-03):2.976618e-04):4.023715e-03,104:6.176078e-02):4.547368e-03,62:4.542348e-02):2.980767e-03):4.818026e-03,(36:1.719070e-02,(10:4.998199e-03,(63:4.607417e-02,2:1.023811e-02):2.426737e-03):1.735235e-03):9.482437e-04):2.603938e-03):1.219785e-03,(109:1.630286e-02,((108:4.944310e-03,(99:9.743257e-04,101:1.781849e-03):1.036959e-02):6.712000e-03,(106:1.071536e-02,(((102:1.941294e-03,103:3.869819e-03):1.092861e-03,107:7.752520e-03):3.426960e-04,(100:6.973655e-03,105:8.268129e-03):6.230234e-03):6.833400e-03):7.141743e-03):4.190805e-02):1.580549e-03):1.670347e-02,(((52:5.310565e-03,(49:1.959842e-03,50:5.176174e-04):8.327367e-03):8.820898e-03,15:3.955158e-02):2.275817e-02,((60:4.554482e-03,61:6.965439e-03):1.230870e-02,43:1.635422e-02):1.630506e-02):1.798248e-03):1.431077e-02,((81:1.452091e-02,((13:1.570988e-02,(7:2.715223e-03,38:1.305173e-03):1.002227e-02):2.714026e-03,((6:4.289203e-03,(30:1.301187e-03,31:5.149205e-03):3.126974e-03):1.532016e-02,19:7.663810e-03):1.374320e-03):9.310731e-04):3.880703e-03,(12:2.403537e-02,89:3.455379e-02):4.686012e-03):1.124666e-03):4.438482e-04):2.350160e-03,((34:1.952890e-02,(78:7.139372e-03,(76:4.570250e-03,77:8.343462e-03):3.054248e-03):9.883737e-03):1.267234e-03,94:2.246427e-02):9.575013e-03):3.133880e-03):1.513390e-03,((110:1.897997e-02,(11:1.332242e-02,79:1.948348e-02):3.674368e-03):1.551789e-04,73:3.751110e-02):5.389825e-04):2.875261e-03):1.309037e-04):1.179660e-03):2.360383e-03,64:5.039109e-02):1.012452e-03,66:2.316961e-02):4.101228e-03,(((33:6.450524e-03,51:2.964465e-02):2.164400e-02,91:1.704682e-02):7.782235e-03,14:2.787997e-02):2.527275e-04):5.528097e-04,(3:1.478408e-02,68:1.666281e-02):2.916550e-03,1:1.585745e-02);
   tree gen.30000 = [&U] (((80:1.981349e-02,((72:1.506173e-02,((41:1.792284e-02,59:1.281040e-02):2.949153e-03,((32:1.715189e-02,(92:2.055015e-02,37:1.299015e-02):4.552373e-03):1.471072e-03,(87:1.278608e-02,((65:2.545279e-02,((35:5.650002e-04,82:2.776688e-03):9.594957e-03,93:8.138777e-03):8.723806e-03):1.611994e-03,(48:2.186881e-02,5:9.300317e-03):2.046947e-02):1.800423e-04):3.686012e-03):8.318118e-04):3.914098e-04):3.346964e-03,((((110:1.943610e-02,73:3.778781e-02):6.667223e-04,(11:1.370396e-02,79:1.962721e-02):5.919085e-03):1.596382e-03,((((26:1.134282e-02,39:2.442577e-02):1.282008e-03,(27:1.742361e-02,28:5.723987e-03):8.650418e-04):5.079354e-03,(67:1.353387e-02,25:1.049953e-03):1.666232e-02):4.146512e-03,((((42:2.557815e-02,40:1.284748e-02):7.560328e-03,((((63:3.606388e-02,2:1.164926e-02):1.462362e-02,((109:1.975674e-02,((108:5.943748e-03,(99:1.603126e-03,101:1.758395e-03):7.840915e-03):8.229596e-03,((106:1.327156e-02,(100:8.565904e-03,105:3.116063e-03):4.195036e-03):2.953907e-03,((102:3.052317e-03,103:2.075844e-03):8.787953e-04,107:2.816127e-03):2.954039e-03):1.169835e-02):4.259200e-02):9.902158e-04,((((((((69:8.367324e-03,24:1.142103e-02):9.909222e-03,70:2.743168e-02):3.067228e-03,(((86:1.921084e-03,((83:7.416523e-03,84:7.073884e-03):3.317921e-04,((16:6.720310e-03,18:1.439441e-02):1.191303e-02,(74:5.124739e-03,90:2.620325e-02):1.280326e-02):5.530873e-04):2.071379e-03):1.386279e-03,(98:1.855070e-02,85:5.342993e-03):3.388894e-04):8.165575e-04,17:9.875505e-03):4.160956e-03):1.002075e-03,97:1.491465e-03):2.378895e-03,(75:2.248475e-02,88:1.717919e-02):7.120074e-03):1.276369e-03,96:9.298613e-03):1.539300e-02,(29:1.788283e-02,47:6.906300e-02):1.179003e-03):2.098054e-03,(10:7.552813e-03,(36:1.496081e-02,(62:4.575855e-02,((((44:1.501997e-02,(9:6.581593e-03,((45:2.955540e-02,53:9.391630e-03):8.298430e-03,8:8.945770e-03):7.337934e-03):4.777696e-03):9.456748e-05,((54:2.606173e-03,(56:3.455576e-04,55:1.030883e-04):1.254157e-04):1.112295e-02,(((58:2.150388e-03,57:1.710667e-03):1.595862e-02,46:6.590878e-03):2.486384e-03,(((22:1.409008e-03,21:2.626490e-03):4.090829e-03,20:6.665306e-04):1.558179e-03,23:6.691526e-03):1.318092e-02):2.491438e-03):5.234693e-04):6.088991e-04,104:5.646399e-02):6.702065e-03,(4:1.009340e-02,71:3.611076e-03):6.133510e-03):2.649505e-03):3.438248e-03):1.460876e-04):2.680232e-03):1.547601e-03):7.512395e-04):1.249761e-02,((60:3.322173e-03,61:1.229511e-02):1.331425e-02,43:1.428414e-02):1.616538e-02):3.585981e-03,((52:4.041765e-03,(49:9.365528e-04,50:2.975315e-03):1.142012e-02):1.132208e-02,15:3.984334e-02):2.125427e-02):1.441634e-02):1.113004e-03,((81:1.440111e-02,((13:1.154078e-02,((6:2.988797e-03,(30:4.250682e-03,31:7.496072e-04):4.607284e-03):1.871547e-02,19:5.692651e-03):1.499320e-03):5.440725e-04,(7:2.267419e-03,38:1.784572e-03):1.185657e-02):6.933215e-04):3.192926e-03,(12:2.173021e-02,89:3.230908e-02):2.133193e-03):2.262675e-03):2.470115e-03,((94:2.102106e-02,((76:6.969404e-03,77:7.335782e-03):1.499228e-03,78:9.459324e-03):1.019655e-02):1.467422e-03,34:2.423107e-02):7.280034e-03):1.643697e-03):1.279755e-03):1.235487e-03,95:1.536558e-02):1.082574e-03):1.658524e-03):1.164482e-03,64:5.076281e-02):4.797708e-03,((((66:2.188166e-02,68:1.630646e-02):9.776809e-03,3:1.709855e-02):4.123429e-03,((33:9.532863e-03,51:1.646063e-02):1.493764e-02,91:1.851612e-02):1.321077e-02):1.604724e-03,14:3.350565e-02):1.295889e-03,1:1.538436e-02);
   tree gen.35000 = [&U] (((64:4.233504e-02,(26:6.080718e-03,34:1.624908e-02):7.936337e-03):2.142269e-04,((110:1.407242e-02,80:1.538987e-02):3.701264e-03,(((((37:1.608602e-02,32:1.951000e-02):2.539337e-03,(((82:1.515533e-03,35:2.066651e-03):1.032611e-02,65:1.778198e-02):3.058688e-03,(79:2.211847e-02,72:1.115270e-02):5.271042e-03):6.805571e-05):2.308539e-03,(41:2.537882e-02,59:1.325590e-02):4.882095e-04):2.861538e-03,92:1.453287e-02):1.787049e-03,(11:1.627594e-02,((((((94:1.643237e-02,(76:6.917983e-03,(77:3.948970e-03,78:5.832613e-03):1.676945e-03):1.210222e-02):1.211320e-02,(((((((51:5.761279e-03,48:2.860915e-03):1.349178e-03,52:1.962729e-03):6.058297e-03,(50:2.284769e-04,49:3.414003e-03):1.018991e-02):4.328008e-03,15:3.945558e-02):2.483162e-02,((63:4.466531e-02,((10:5.334437e-03,(((4:1.031351e-02,71:5.093708e-03):6.450695e-03,((((55:1.572316e-04,(54:1.219818e-04,56:2.187913e-03):6.752305e-04):4.917748e-03,8:2.545909e-03):2.964204e-03,((((58:2.667982e-03,57:1.727788e-03):1.194400e-02,46:2.891806e-03):4.785646e-04,45:2.155326e-02):3.034168e-03,((21:7.313020e-03,(20:2.725541e-04,22:2.021974e-03):4.494504e-04):7.103238e-03,(44:1.621304e-02,23:7.160608e-03):3.995064e-04):1.078262e-02):1.875795e-03):1.031110e-03,(9:9.855885e-03,53:2.347511e-02):3.731527e-03):5.853203e-03):5.648270e-03,((((47:5.832038e-02,((101:9.513924e-04,104:3.279995e-02):5.486136e-02,62:3.471580e-02):2.953633e-03):5.812219e-03,((((2:4.032505e-03,((98:1.308093e-02,97:2.740871e-03):8.132024e-03,96:9.135960e-04):2.190801e-03):8.798080e-04,18:2.073397e-02):3.236957e-03,((70:3.042903e-02,(24:4.892629e-03,69:9.861065e-03):9.215189e-03):3.305725e-03,((16:2.389635e-02,((((86:2.930556e-03,(74:2.897289e-03,90:1.109214e-02):4.979348e-03):7.042993e-03,(84:4.221551e-03,83:5.908312e-03):2.413050e-03):9.896003e-04,85:5.229965e-03):2.273769e-03,17:1.058670e-02):1.292756e-03):4.318018e-03,88:7.426172e-03):2.775908e-03):1.576402e-03):6.430515e-03,(((((103:2.156710e-03,102:2.649918e-03):3.253560e-03,106:1.120335e-02):2.256248e-04,(107:5.358363e-03,(100:3.874544e-03,105:3.989044e-03):7.998448e-03):3.496194e-04):8.724113e-03,(99:1.353337e-02,108:3.853942e-03):2.624695e-03):1.202830e-02,75:2.390688e-03):3.364202e-02):7.697749e-03):6.637314e-04,29:1.330111e-02):2.019027e-03,109:2.406633e-02):1.707521e-03):5.761788e-04):7.844229e-04,36:1.409774e-02):9.413387e-04):1.673466e-02,(43:1.341766e-02,(61:8.956683e-03,60:5.292259e-03):1.044439e-02):1.455879e-02):6.764508e-04):1.699702e-02,(((13:1.493775e-02,(((30:9.039345e-03,6:5.578632e-03):7.287001e-03,5:1.926995e-02):7.247490e-03,19:7.301139e-03):9.797707e-04):1.147812e-03,(7:8.962953e-04,38:1.570169e-03):1.335782e-02):9.901436e-04,((93:2.220594e-02,31:1.904575e-03):7.665379e-03,81:1.162393e-02):1.967851e-03):4.762966e-03):9.657167e-04,(12:2.480732e-02,40:1.243234e-02):5.161948e-03):3.220693e-03):8.973188e-04,67:3.222556e-02):1.399014e-03,42:2.757264e-02):1.289893e-04,((((28:8.241641e-03,27:1.336076e-02):9.293404e-04,25:1.214146e-02):6.059157e-03,39:2.577074e-02):2.826622e-03,95:9.633617e-03):3.404309e-03):8.780144e-04,((87:4.323918e-04,73:6.599526e-03):2.271278e-02,89:1.705967e-02):5.208667e-03):2.620672e-03):9.869906e-04):1.617918e-03):3.591393e-03):2.990217e-03,((3:1.730644e-02,(68:4.392070e-03,66:1.045166e-02):1.612887e-02):2.520708e-03,(14:2.417679e-02,(33:2.728675e-02,91:1.866363e-02):1.361230e-02):1.840680e-04):1.330775e-03,1:1.743213e-02);
   tree gen.40000 = [&U] ((14:2.236336e-02,(3:1.642388e-02,(68:5.926126e-03,66:9.918673e-03):1.530637e-02):2.413800e-03):1.428213e-03,((33:2.192672e-02,91:1.698185e-02):1.207505e-02,((64:4.017614e-02,((((((82:2.375583e-03,35:7.210185e-04):1.162663e-02,65:2.077212e-02):5.169972e-03,(79:1.691705e-02,72:1.058396e-02):4.966584e-03):4.180481e-04,(37:1.526571e-02,32:2.147135e-02):2.425090e-03):2.904639e-03,(41:2.229408e-02,59:5.998821e-03):9.433359e-03):4.049046e-03,((((((94:1.956828e-02,(78:5.336477e-03,(77:4.758371e-03,76:5.699991e-03):1.088974e-03):6.173870e-03):1.149548e-02,((((((93:7.812409e-03,31:7.533857e-03):6.393422e-03,13:1.417599e-02):2.416359e-03,(7:3.283735e-03,38:2.580389e-04):1.186820e-02):1.302966e-03,(((30:8.578377e-03,6:3.104514e-03):7.361558e-03,5:1.458918e-02):9.561744e-03,19:5.628613e-03):2.458168e-03):7.524916e-04,81:1.509952e-02):4.593940e-03,((12:2.226253e-02,40:1.088637e-02):4.256925e-03,((((((52:3.763557e-04,48:3.400731e-03):2.204468e-03,51:7.342636e-03):3.403968e-03,(50:1.830093e-03,49:4.011199e-03):5.796157e-03):9.196074e-03,15:3.533029e-02):1.861457e-02,(63:4.496852e-02,((((4:9.388255e-03,71:6.377445e-03):4.546366e-03,(((((46:8.509676e-05,45:2.430818e-02):3.446504e-03,(58:2.294268e-03,57:1.304667e-03):1.133491e-02):3.572110e-03,((((20:1.426632e-03,22:1.355709e-03):1.967066e-03,21:1.374463e-04):6.228970e-03,23:4.919446e-03):1.718996e-02,44:1.242823e-02):1.261161e-03):2.297899e-03,(9:9.353278e-03,53:2.227798e-02):2.323731e-03):7.786558e-04,((55:1.257436e-04,(56:2.291019e-04,54:7.864487e-04):2.060533e-03):7.460440e-03,8:9.971650e-04):5.790119e-03):8.864712e-03):5.360233e-03,((109:2.283905e-02,((((62:3.294544e-02,((((103:1.700292e-03,102:1.516754e-03):6.837514e-03,107:3.068816e-03):2.726231e-04,((100:7.078228e-03,105:9.432659e-03):6.095323e-03,106:1.003720e-02):1.626776e-03):3.276228e-03,((101:7.913440e-04,99:2.269729e-03):1.785029e-02,(108:3.762175e-03,104:3.112730e-02):3.300330e-03):7.237455e-03):5.039293e-02):7.261294e-04,47:5.534629e-02):2.955406e-03,((((2:6.528860e-03,(96:4.934981e-03,18:1.967662e-02):3.008934e-03):3.021492e-03,(97:2.387134e-03,98:1.633854e-02):6.177931e-04):3.057243e-04,((70:3.683909e-02,(24:4.643126e-03,69:7.534561e-03):8.745254e-03):3.794707e-03,(((85:6.030054e-03,((86:1.603943e-03,(90:1.084175e-02,74:3.795437e-03):1.010549e-02):1.162742e-02,(84:3.112010e-03,83:2.849433e-03):4.046338e-03):5.267469e-04):5.461416e-04,17:1.167598e-02):4.977700e-03,(88:1.238806e-02,16:2.083679e-02):8.677036e-04):2.655402e-03):1.940386e-03):3.245576e-03,75:2.314817e-02):5.571330e-03):1.659905e-03,29:1.262282e-02):1.977273e-03):3.661305e-03,10:7.467249e-03):8.946585e-04):1.391501e-03,36:1.339753e-02):9.607756e-04):1.658184e-02):7.176479e-04,(43:9.545686e-03,(61:2.170221e-03,60:3.835438e-03):1.841895e-02):1.829428e-02):1.621789e-02):9.358421e-04):2.732487e-03):2.048245e-03,67:3.058220e-02):1.391882e-03,(((39:2.514614e-02,(25:1.824677e-02,(28:9.547282e-03,27:1.284434e-02):6.652730e-04):2.800573e-03):1.748382e-03,95:1.137063e-02):1.320104e-04,26:9.072011e-03):4.232017e-03):2.084634e-03,((89:2.223930e-02,((87:2.256784e-05,73:3.927345e-03):2.308587e-02,42:2.629843e-02):3.209881e-03):4.621148e-03,11:1.544594e-02):9.817289e-04):1.171170e-03,(110:1.335478e-02,80:1.460505e-02):6.271633e-03):6.433261e-04):4.054962e-03):3.524909e-03,(34:8.422609e-03,92:1.235150e-02):9.113542e-03):4.357012e-03):8.267322e-04,1:1.430897e-02);
   tree gen.45000 = [&U] (((64:3.721291e-02,((110:1.410967e-02,80:1.156069e-02):4.486028e-03,((((87:2.450615e-04,73:1.433544e-02):1.639274e-02,11:1.631903e-02):1.082734e-03,((41:2.355427e-02,59:6.984734e-03):6.752388e-03,((79:1.905807e-02,72:9.030639e-03):5.760582e-03,(((82:3.330855e-03,35:1.038166e-03):1.327222e-02,65:2.462836e-02):4.547091e-03,(37:2.295636e-02,32:2.268503e-02):2.594639e-03):1.240715e-03):1.391633e-03):5.631218e-03):8.669892e-04,(((42:3.102588e-02,(((12:2.060074e-02,40:1.438470e-02):2.695736e-03,((((((51:1.302050e-03,(52:4.613717e-03,48:4.050295e-03):3.531075e-03):5.675337e-03,(50:4.570645e-03,49:5.444458e-03):8.099486e-03):6.844452e-03,15:3.732735e-02):2.250290e-02,(43:1.026045e-02,(61:1.551764e-03,60:8.788289e-03):2.244409e-02):1.312361e-02):1.761919e-03,(63:4.751039e-02,(((((4:8.481981e-03,71:4.570639e-03):7.193664e-03,((((20:2.543035e-03,(22:3.449985e-03,21:1.121354e-03):7.950050e-04):4.643302e-03,23:7.498764e-03):1.497817e-02,(44:7.155535e-03,(46:1.426408e-03,(45:2.633345e-02,(58:7.091154e-04,57:9.502748e-04):1.226253e-02):8.327897e-04):4.034545e-03):1.529351e-03):4.704837e-03,((9:9.318266e-03,53:3.081986e-02):6.309549e-03,(((56:9.652990e-05,55:1.370819e-04):2.268339e-03,54:1.456982e-03):7.981718e-03,8:4.133174e-03):6.004228e-03):4.725396e-04):1.169627e-02):5.574540e-03,((((((70:2.353630e-02,(24:9.435207e-03,69:1.035234e-02):9.239584e-03):3.743322e-03,(88:1.101354e-02,(((84:7.041157e-03,83:6.762456e-03):5.585576e-03,(((86:2.808960e-05,(90:5.201159e-03,74:8.754494e-03):1.592331e-02):6.255644e-03,17:1.233597e-02):4.906506e-04,85:5.567912e-03):1.299650e-03):1.963948e-03,16:1.466184e-02):2.268248e-03):3.635585e-03):1.106553e-03,75:2.380950e-02):1.246827e-03,((18:2.328350e-02,((96:2.435911e-04,98:1.726208e-02):3.781325e-03,97:2.240965e-03):9.287979e-04):3.366721e-03,2:7.349653e-03):6.238831e-04):1.308850e-02,((47:5.630714e-02,(((100:5.615282e-03,105:6.941328e-03):2.202236e-03,(106:4.729067e-03,(102:1.637537e-03,(107:4.596447e-03,103:3.133050e-03):8.296840e-05):4.068389e-03):9.103952e-04):1.381840e-02,(108:7.461456e-03,(104:2.073414e-02,(101:2.091648e-03,99:2.885761e-04):2.153298e-03):1.765385e-03):5.045740e-03):4.820656e-02):7.914962e-04,62:4.551001e-02):1.859683e-03):2.602773e-03,(109:2.019529e-02,29:1.333633e-02):2.676144e-03):1.482416e-03):8.092532e-04,10:9.540155e-03):1.421776e-03,36:1.415483e-02):9.998314e-04):1.967879e-02):2.142253e-02,(((7:2.105231e-03,38:3.272755e-04):1.156141e-02,(((93:1.385599e-02,31:4.992351e-03):9.298164e-03,13:7.701311e-03):5.364778e-03,(((30:9.063275e-03,6:6.830503e-03):7.989586e-03,5:2.358277e-02):1.010223e-02,19:8.598134e-03):8.262227e-04):1.158570e-03):1.080936e-03,81:1.677980e-02):7.359175e-03):1.147391e-03):4.733245e-03,((94:2.067439e-02,((76:4.086295e-03,77:4.933919e-03):1.093893e-03,78:3.904256e-03):8.658782e-03):1.036574e-02,67:3.222483e-02):2.597700e-03):1.368678e-03):9.772412e-04,89:3.058336e-02):2.951558e-03,(((39:2.235898e-02,26:3.710120e-03):7.691666e-04,((28:8.650116e-03,25:1.224244e-02):2.391566e-03,27:1.396940e-02):3.741160e-03):1.388472e-03,95:7.113452e-03):3.451483e-03):2.538060e-03):5.895410e-04):7.141468e-04):5.308318e-03,(((34:1.418436e-02,92:2.519467e-02):7.840901e-03,(3:1.772492e-02,(68:6.626007e-03,66:1.351421e-02):1.611543e-02):3.959611e-03):5.141442e-04,14:3.440843e-02):8.193957e-04):7.464840e-04,(33:2.316614e-02,91:1.740788e-02):1.172012e-02,1:1.511779e-02);
   tree gen.50000 = [&U] ((((33:2.739598e-02,91:1.954840e-02):8.061394e-03,(14:2.404130e-02,(34:7.468010e-03,92:1.687766e-02):1.451091e-02):3.760241e-03):1.313069e-03,(64:3.607307e-02,((110:2.024353e-02,80:1.261759e-02):3.254279e-03,((11:1.560535e-02,((87:3.853904e-03,73:1.178168e-02):2.531156e-02,((42:5.397889e-02,((39:2.364936e-02,(25:1.492001e-02,((28:6.150614e-03,27:1.297441e-02):6.575778e-03,26:6.971130e-03):2.768412e-03):1.708344e-03):2.693966e-03,95:1.495725e-02):1.425179e-03):1.127535e-03,((89:2.960228e-02,((12:2.786865e-02,40:1.283349e-02):2.563180e-03,(((((((31:7.074339e-03,30:8.785664e-03):2.598574e-03,5:2.468816e-02):3.144316e-03,6:8.590578e-03):1.349366e-02,19:6.956562e-03):1.964812e-03,((93:1.343158e-02,13:7.876741e-03):9.166112e-03,(7:1.975976e-03,38:7.802028e-04):1.051835e-02):9.374785e-04):1.587766e-03,81:1.252463e-02):4.076926e-03,((((((((4:8.285145e-03,71:5.009503e-03):7.008761e-03,(((46:3.302868e-03,(58:5.844710e-05,57:1.045971e-03):1.037953e-02):5.445181e-03,((45:3.262918e-02,44:6.580669e-03):4.373926e-04,((20:8.757037e-04,(22:1.533221e-03,21:8.394418e-05):9.517505e-04):5.147609e-03,23:1.522118e-03):1.565279e-02):1.812943e-03):2.443458e-03,((9:9.419446e-03,53:2.987584e-02):5.712567e-03,(((55:3.477627e-04,54:1.573693e-03):1.816265e-03,56:6.181041e-04):7.018213e-03,8:1.162676e-03):3.958637e-03):4.380807e-04):8.502014e-03):5.513820e-03,(((62:4.411603e-02,((88:9.637170e-03,(((97:2.321461e-03,98:1.252230e-02):5.038508e-04,96:5.385219e-03):5.180411e-03,2:7.065567e-03):4.591440e-04):1.990290e-03,(75:3.744836e-02,(((70:2.281538e-02,(24:6.149087e-03,69:8.116988e-03):1.152298e-02):5.701983e-03,(17:9.997028e-03,((85:8.626755e-04,16:2.100431e-02):2.863259e-03,((84:1.550533e-03,83:7.165758e-03):2.483477e-03,(86:3.582250e-03,(90:7.376021e-03,74:1.153695e-02):1.104749e-02):2.615593e-03):2.696916e-04):5.023749e-04):4.207119e-03):2.359207e-05,18:2.276017e-02):5.903735e-04):1.487475e-03):1.424841e-02):2.188622e-04,(((106:6.731558e-03,((100:1.497725e-03,105:4.972885e-03):3.472442e-03,((103:3.317584e-03,102:6.229807e-04):2.778809e-03,107:7.985250e-03):4.836065e-03):3.179465e-03):1.073464e-02,((104:2.088362e-02,(101:3.902403e-04,99:4.934303e-04):2.744150e-03):1.528821e-03,108:7.232909e-03):5.067005e-03):4.584077e-02,47:5.458244e-02):3.153471e-03):8.689444e-04,(29:1.405882e-02,109:1.957670e-02):1.787910e-03):3.237885e-03):9.152199e-04,10:9.247937e-03):1.392071e-03,36:1.324984e-02):2.063718e-03,63:4.872083e-02):2.102270e-02,((((48:2.934571e-03,52:1.166898e-03):1.844262e-03,51:1.455876e-02):6.169266e-03,(50:8.609756e-04,49:8.542577e-04):9.017777e-03):9.833804e-03,15:3.265065e-02):2.637593e-02):2.557697e-04,(43:1.455314e-02,(61:3.426574e-03,60:4.416394e-03):1.358725e-02):1.532905e-02):1.986171e-02):2.576427e-04):1.681764e-03):1.812635e-03,((94:2.004112e-02,((77:5.919999e-03,78:6.097180e-03):1.990388e-03,76:4.012639e-03):1.045590e-02):1.112976e-02,67:3.196712e-02):2.802846e-04):2.124504e-03):2.519386e-03):1.279667e-03):1.028356e-03,((79:1.895220e-02,72:1.006913e-02):4.080130e-03,(((41:2.080150e-02,59:4.678986e-03):8.925167e-03,(37:1.085433e-02,32:2.199018e-02):2.431520e-03):2.901696e-04,((82:5.347932e-03,35:1.431539e-05):1.442139e-02,65:1.819868e-02):4.400927e-03):1.172079e-03):4.805912e-03):5.714832e-04):2.054262e-03):5.145723e-03):1.072646e-03,(3:1.718200e-02,(68:2.854335e-03,66:1.313298e-02):1.562181e-02):4.247011e-03,1:1.465473e-02);
   tree gen.55000 = [&U] ((3:1.283269e-02,(68:6.626247e-03,66:1.430811e-02):1.602163e-02):6.506035e-03,((14:2.619188e-02,(34:7.202537e-03,92:2.048617e-02):6.586598e-03):2.391277e-03,((33:2.642211e-02,91:1.885349e-02):1.398357e-02,(64:3.449999e-02,((110:2.002646e-02,80:1.278731e-02):5.093811e-03,(((11:1.865046e-02,(87:5.264506e-03,73:1.470703e-02):1.950252e-02):1.522203e-03,(((39:2.280867e-02,95:1.512744e-02):1.570355e-03,((25:1.438964e-02,(28:8.396120e-03,27:1.251319e-02):3.863090e-03):1.629969e-03,26:1.412556e-02):1.341529e-03):3.404861e-03,(42:2.866523e-02,((94:1.932870e-02,((77:6.082320e-03,76:4.378540e-03):1.076958e-03,78:7.956222e-03):1.029170e-02):8.585601e-03,(((12:2.557958e-02,((((7:1.364621e-03,38:2.680109e-03):1.066998e-02,((93:1.559326e-02,13:7.596738e-03):4.489355e-03,((5:1.200703e-02,(31:2.995428e-03,(30:7.172359e-03,6:5.031263e-03):6.890605e-05):7.453261e-04):1.390224e-02,19:7.461867e-03):1.925228e-03):3.464946e-04):8.649479e-04,81:1.614438e-02):2.480296e-03,67:2.863619e-02):6.852123e-04):4.607413e-03,(((((((4:5.807466e-03,71:2.923827e-03):4.735873e-03,((9:9.148504e-03,53:2.597244e-02):2.576978e-03,(((45:2.563574e-02,44:6.346739e-03):9.905449e-03,(((20:2.026529e-03,(22:1.576269e-04,21:1.633802e-04):9.621381e-04):5.989170e-04,23:9.267473e-03):7.469636e-03,(46:3.273403e-03,(58:4.868284e-05,57:2.115789e-03):9.490047e-03):4.043563e-03):1.292533e-03):2.386888e-03,(((54:5.331353e-04,55:8.056309e-05):2.275943e-03,56:7.295940e-04):4.912361e-03,8:1.080737e-04):2.610522e-03):6.934598e-04):7.174372e-03):5.317815e-03,(109:1.793577e-02,(29:2.224097e-02,((62:4.254779e-02,(((((100:8.531655e-03,105:9.147644e-03):2.580074e-03,((103:3.086294e-03,102:3.646462e-04):2.281167e-04,107:2.220316e-03):4.210275e-03):4.610038e-04,106:6.350109e-03):1.479231e-02,((104:2.014124e-02,(101:1.944518e-04,99:9.126557e-04):1.015523e-02):3.815920e-03,108:1.225992e-02):4.286016e-03):4.131733e-02,47:6.785175e-02):3.011459e-03):1.618213e-03,((96:1.595503e-03,(98:1.277592e-02,97:2.174931e-03):2.835963e-03):5.688285e-03,(88:5.667441e-03,((2:9.467977e-03,75:3.611715e-02):7.781065e-04,(((70:2.200434e-02,(24:5.930499e-03,69:9.004259e-03):1.144395e-02):9.124941e-04,18:2.495429e-02):1.572446e-03,((((84:2.982754e-03,83:6.479178e-03):1.894009e-03,86:3.808570e-03):3.008757e-03,(85:2.897490e-03,16:1.341533e-02):1.571925e-03):6.380204e-04,((90:2.142610e-03,74:1.279172e-03):2.272160e-02,17:1.291690e-02):8.819130e-04):5.998690e-03):2.350629e-03):9.540072e-04):1.657396e-04):9.850288e-03):1.151166e-03):6.551364e-05):2.672790e-03):1.152411e-03,10:8.919191e-03):3.320793e-03,36:1.277884e-02):1.402628e-03,63:4.698890e-02):2.175450e-02,(((((51:2.809509e-03,48:1.127845e-03):7.812610e-04,52:1.406531e-03):5.391423e-03,(50:1.806808e-03,49:1.610421e-03):1.132421e-02):1.172506e-02,15:3.148999e-02):1.890419e-02,(43:1.403581e-02,(61:4.422498e-03,60:3.989223e-03):1.650428e-02):1.432604e-02):1.497813e-03):1.403874e-02):3.388572e-04,(40:6.617652e-03,89:3.273688e-02):1.187223e-02):2.287181e-03):1.124954e-03):2.069330e-03):2.269788e-03):2.651079e-03,((41:2.006205e-02,59:7.803099e-03):4.905056e-03,(((79:1.879520e-02,72:1.307507e-02):1.991748e-03,(37:1.069329e-02,32:1.793702e-02):2.595881e-03):5.039855e-04,((82:2.285032e-03,35:8.445339e-04):1.306846e-02,65:2.281580e-02):3.901091e-03):5.925835e-04):6.144774e-03):4.628896e-04):1.007110e-03):4.762367e-03):8.855688e-04):1.404302e-03,1:1.413378e-02);
   tree gen.60000 = [&U] ((3:1.514016e-02,(68:1.924711e-03,66:1.494190e-02):2.108265e-02):4.648232e-03,((14:2.601849e-02,(34:7.521581e-03,92:8.790763e-03):1.016210e-02):3.857723e-03,((33:2.681066e-02,91:1.968863e-02):1.093958e-02,(64:3.890117e-02,((110:2.014048e-02,80:1.335373e-02):6.327969e-03,((((73:2.655858e-02,(89:3.418699e-02,87:8.928333e-03):1.272753e-03):3.619951e-03,(((39:2.211857e-02,(((28:1.087651e-02,27:1.120474e-02):4.944126e-03,25:1.490880e-02):4.511016e-03,26:9.509502e-03):2.989311e-03):2.099041e-03,95:1.142908e-02):3.684198e-03,((42:5.101206e-02,(94:2.018489e-02,(78:8.308651e-03,(77:6.205736e-03,76:6.570222e-03):7.212426e-04):1.074758e-02):4.830698e-03):5.073940e-03,(((((((7:4.335298e-03,38:5.764628e-04):1.076039e-02,((93:1.286557e-02,13:7.933243e-03):5.386347e-03,((30:7.410616e-03,((31:1.680286e-03,6:5.254128e-03):7.235055e-04,5:2.880146e-02):1.906592e-03):1.819273e-02,19:8.299453e-03):8.367190e-04):1.315262e-03):1.278978e-03,81:1.356081e-02):2.995530e-03,12:2.218401e-02):2.753816e-04,67:2.990466e-02):3.290193e-03,(((((((4:8.283731e-03,71:6.676362e-03):4.945653e-03,(((((20:2.601901e-03,(22:8.063538e-04,21:4.643869e-04):1.984823e-03):6.104146e-03,23:9.677985e-03):1.001014e-02,(46:3.418402e-03,(58:1.416399e-04,57:2.209510e-03):1.091252e-02):4.542878e-03):2.453772e-03,(9:1.061414e-02,53:2.712292e-02):2.691128e-03):2.456617e-04,((45:2.368412e-02,44:1.763542e-03):6.323972e-03,(((56:8.887295e-05,54:5.723462e-05):1.972951e-05,55:2.895402e-05):5.358502e-03,8:7.387391e-04):4.356154e-03):1.523203e-03):1.020785e-02):5.202273e-03,(109:1.873025e-02,(29:1.740707e-02,((62:4.443249e-02,(47:7.247357e-02,((106:1.619578e-02,((107:2.965467e-03,(103:6.840386e-03,102:3.469754e-03):3.652887e-04):3.620938e-03,(100:6.520209e-03,105:2.575569e-03):1.024524e-02):1.922938e-04):1.571618e-02,((104:1.677165e-02,(101:1.206022e-03,99:5.572518e-04):2.964605e-03):2.920213e-03,108:5.157096e-03):9.226391e-03):4.314752e-02):1.591807e-03):2.820767e-03,(88:1.276758e-02,((((((70:2.297904e-02,(24:9.218127e-03,69:9.403112e-03):1.157022e-02):5.816995e-03,(((((84:3.504741e-03,83:6.766180e-03):2.078612e-03,(86:5.936473e-03,16:1.400958e-02):1.295081e-03):1.556455e-03,85:4.659208e-03):1.376391e-03,17:1.475314e-02):3.016478e-04,(90:2.119578e-02,74:3.584505e-03):8.691616e-03):4.990654e-03):1.473820e-03,18:1.446087e-02):1.730892e-03,75:3.771699e-02):5.565899e-04,(96:1.111325e-03,(98:1.292796e-02,97:2.085193e-03):1.129598e-03):8.720076e-03):6.957537e-03,2:6.004803e-03):1.724036e-03):9.976356e-03):1.902745e-03):1.330180e-03):1.803957e-03):9.583696e-04,10:6.467726e-03):5.089640e-04,36:1.297682e-02):2.162971e-03,63:4.907032e-02):1.949998e-02,(((((52:1.495174e-03,51:2.933959e-03):1.686968e-04,48:7.419933e-03):4.636975e-03,(50:1.006208e-03,49:4.266649e-03):6.263208e-03):1.292079e-02,15:3.634869e-02):1.711059e-02,(43:1.465754e-02,(61:6.694507e-03,60:4.020734e-03):1.229280e-02):1.409887e-02):4.160970e-03):2.225281e-02):1.246014e-03,40:1.821919e-02):2.346408e-03):4.291986e-03):1.797693e-03):1.215908e-04,11:1.947660e-02):1.253816e-03,((((37:1.116696e-02,32:1.687110e-02):2.039395e-03,(41:2.390263e-02,59:8.336151e-03):5.916863e-03):1.002076e-03,((82:4.708776e-03,35:2.073505e-06):1.322972e-02,65:2.467069e-02):5.944870e-03):1.404102e-03,(79:1.694190e-02,72:9.610692e-03):2.989151e-03):3.030170e-03):4.909560e-04):1.557028e-03):3.399093e-03):6.223768e-04):3.233453e-03,1:1.390180e-02);
   tree gen.65000 = [&U] (((3:1.491914e-02,(68:3.025971e-03,66:9.404523e-03):2.279921e-02):3.136899e-03,(14:2.563866e-02,(34:8.942812e-03,92:9.363817e-03):9.157037e-03):7.400551e-04):2.413743e-03,((33:2.641927e-02,91:1.729121e-02):1.077988e-02,(64:4.519336e-02,((110:1.064114e-02,80:1.411622e-02):3.674409e-03,((((11:1.919227e-02,(73:2.703631e-02,87:8.924917e-03):4.324248e-03):1.095386e-03,89:2.845283e-02):3.412577e-04,(((67:2.909197e-02,95:1.010570e-03):5.911197e-03,(39:3.093627e-02,((28:7.894854e-03,27:1.104117e-02):4.224886e-03,(25:9.995291e-03,26:7.082665e-03):7.711987e-03):3.671531e-03):2.279185e-03):2.640241e-03,((40:1.287324e-02,((12:2.186016e-02,(((7:4.231991e-03,38:8.400785e-05):1.093613e-02,((93:1.207018e-02,13:5.713776e-03):5.208400e-03,((31:3.505411e-03,(6:5.392468e-03,(5:1.758963e-02,30:9.439971e-03):6.918113e-04):5.687268e-04):1.485427e-02,19:8.178296e-03):1.906421e-03):1.057039e-03):1.539381e-03,81:1.407697e-02):1.267164e-03):1.231617e-03,((43:1.444356e-02,(61:1.067687e-03,60:9.089610e-03):1.330329e-02):1.603272e-02,((((52:6.301316e-04,(51:6.594431e-03,48:1.998193e-03):1.543720e-04):6.800849e-03,(50:2.442612e-03,49:3.090941e-03):6.033766e-03):1.321298e-02,15:3.581806e-02):1.686081e-02,(((10:6.196688e-03,(((4:8.298875e-03,71:3.800516e-03):5.181337e-03,(((45:2.455162e-02,44:6.036234e-03):1.736298e-03,(((((21:9.162246e-04,22:2.002850e-03):1.790722e-03,20:9.414017e-04):6.986484e-03,23:1.562832e-03):1.571668e-02,(46:5.599416e-03,(58:2.785013e-03,57:3.926020e-05):1.242917e-02):6.526920e-03):3.052340e-03,(9:1.050275e-02,53:2.672697e-02):2.738351e-03):2.944958e-04):6.001497e-04,((55:2.109758e-05,(56:2.171554e-05,54:4.446857e-05):4.308249e-04):4.436560e-03,8:8.664405e-04):6.072316e-03):9.772852e-03):7.974536e-03,(((((((((100:5.238193e-03,105:2.537971e-03):7.492028e-03,106:1.525888e-02):2.190968e-03,((107:3.708155e-03,103:2.057450e-03):1.201784e-03,102:2.394464e-03):3.277680e-03):1.051150e-02,((101:2.081578e-04,99:1.541846e-03):2.874502e-03,(108:8.357096e-03,104:1.495234e-02):2.030117e-03):9.091702e-03):3.642648e-02,62:4.378385e-02):1.592972e-03,47:6.969601e-02):1.585471e-03,(((((18:1.812274e-02,(((85:4.082054e-03,((84:8.605458e-03,83:7.357657e-03):2.393187e-03,(86:2.001813e-03,16:1.281938e-02):3.096517e-03):1.067227e-03):1.306657e-03,17:1.453777e-02):4.089394e-04,(90:7.559109e-03,74:5.445104e-03):2.279871e-02):3.898784e-04):3.870185e-03,75:3.716639e-02):1.234761e-03,(70:2.551670e-02,(24:6.412597e-03,69:8.059546e-03):9.583845e-03):5.732077e-03):1.817939e-03,(88:1.237061e-02,((98:1.255073e-02,97:1.672441e-03):2.287317e-03,96:1.103873e-03):7.124897e-03):2.503284e-03):9.757658e-03,2:1.080594e-02):5.840872e-03):1.225928e-03,29:1.824395e-02):2.632128e-03,109:1.667857e-02):2.172904e-03):1.947199e-03):7.757089e-04,36:1.278738e-02):4.600484e-03,63:4.411801e-02):1.557055e-02):4.120953e-03):1.771310e-02):2.398426e-03):2.285057e-03,(42:2.194980e-02,(94:1.989022e-02,((76:5.647640e-03,77:5.132888e-03):2.020478e-03,78:1.058333e-02):1.144217e-02):7.965443e-03):2.791309e-03):3.901671e-03):3.328286e-03):5.154636e-04,((((41:2.355369e-02,59:8.214457e-03):5.170955e-03,(37:1.100394e-02,32:1.662481e-02):3.256739e-03):5.099698e-04,((82:1.630712e-03,35:3.158039e-03):1.319755e-02,65:2.431054e-02):6.113092e-03):3.973884e-04,(79:1.633405e-02,72:1.133194e-02):4.731472e-03):6.235695e-03):1.824770e-03):2.717642e-03):5.725803e-03):1.624815e-03,1:1.949417e-02);
   tree gen.70000 = [&U] (((3:1.636134e-02,(66:1.242290e-02,68:2.263351e-03):2.122862e-02):3.450844e-03,(((87:1.284885e-02,(14:3.040441e-03,89:7.132560e-03):2.070320e-02):6.147188e-03,(64:4.538711e-02,(((72:8.863139e-03,79:2.009765e-02):4.577251e-03,(((93:7.203546e-03,(35:3.758352e-04,82:1.959394e-03):5.671145e-03):1.023882e-02,(42:2.003216e-02,65:7.998267e-03):1.939910e-02):3.961671e-03,(((41:2.642350e-02,32:2.986724e-03):1.585688e-02,37:1.509077e-02):2.994046e-03,59:1.469133e-02):7.324557e-04):1.497829e-03):3.358456e-03,((((((((25:3.060801e-03,28:2.865009e-03):1.061661e-02,27:1.762353e-02):5.600941e-03,39:2.601898e-02):2.658503e-04,(95:9.745070e-03,26:7.669731e-03):4.296910e-03):5.087498e-03,((((((43:1.361057e-02,(60:9.559634e-03,61:1.922360e-03):1.653330e-02):1.629589e-02,((63:4.262406e-02,((((((((104:1.212260e-02,(101:1.614482e-04,99:1.444947e-03):6.634338e-03):2.959922e-03,108:5.089127e-03):2.610503e-03,((106:7.285131e-03,(105:3.626782e-03,100:3.669990e-03):3.283394e-03):4.775518e-03,(102:9.777309e-04,(103:1.788258e-03,107:6.456064e-03):2.069418e-04):2.630911e-03):1.279621e-02):4.953812e-02,109:1.591846e-02):1.477157e-03,((47:8.120969e-02,(2:6.175263e-03,29:1.900297e-03):1.068968e-02):2.109577e-03,((88:8.481551e-03,(98:7.702316e-03,(96:4.388263e-03,97:1.972508e-03):5.276547e-04):3.040798e-03):2.117380e-03,(((17:1.197088e-02,(85:6.038498e-03,(86:5.171494e-03,(83:5.378754e-03,84:4.365223e-03):3.050706e-03):7.855394e-04):1.703892e-03):4.810155e-03,(18:8.339336e-03,16:1.003066e-02):9.059289e-03):1.706694e-03,((90:4.768760e-03,75:6.447162e-04):3.611747e-02,((69:6.067380e-03,24:9.705473e-03):8.978407e-03,70:2.684465e-02):3.981664e-03):3.441775e-04):2.518131e-03):1.132814e-02):1.933320e-03):2.544579e-04,(62:4.589949e-02,((71:6.073612e-03,4:9.748687e-03):4.072616e-03,(((((58:1.585849e-03,57:9.286441e-03):8.824129e-03,(46:2.204136e-03,44:9.509102e-03):2.889560e-03):2.987360e-03,(((22:4.742568e-03,21:3.143519e-03):6.099409e-04,20:4.099725e-04):6.091360e-03,23:1.087271e-02):8.555974e-03):4.466100e-03,(((54:2.529956e-03,56:6.447234e-04):1.275087e-03,55:3.459540e-04):4.248723e-03,8:1.541999e-03):6.932801e-03):3.943203e-04,((53:2.029775e-02,45:3.066738e-02):7.621879e-03,9:8.691554e-03):5.642302e-03):1.052448e-02):5.781380e-03):2.106602e-03):1.041640e-03,10:5.960826e-03):1.185523e-03,36:1.749405e-02):3.311300e-03):5.684754e-03,74:3.016899e-02):1.480729e-02):3.175424e-04,(15:4.719007e-02,((52:1.504254e-03,(51:5.519564e-03,48:3.477105e-03):8.744971e-04):8.234461e-03,(50:1.839317e-03,49:4.822510e-03):5.514587e-03):9.537217e-03):2.206958e-02):1.882817e-02,(12:2.213356e-02,(((((30:4.001020e-03,31:3.747318e-03):3.298872e-03,6:5.310044e-03):2.060876e-02,19:7.784396e-03):2.986427e-03,(13:1.622269e-02,(38:1.504504e-03,7:2.026006e-03):1.137734e-02):1.556885e-03):1.555465e-03,81:1.510956e-02):2.788301e-03):4.375512e-04):1.257215e-03,40:1.553985e-02):1.649005e-03,(94:1.771975e-02,((76:7.390591e-03,77:6.125256e-03):3.402608e-03,78:9.179570e-03):1.103537e-02):1.232301e-02):2.254864e-03):2.147121e-03,(5:3.921868e-02,73:2.060757e-02):6.466143e-03):2.728276e-04,11:1.997609e-02):9.748818e-04,(110:1.437492e-02,80:1.377425e-02):3.854127e-03):9.666648e-04):1.901779e-03):4.185390e-03):3.029643e-03,((33:2.077380e-02,92:9.035657e-03):1.246685e-03,(91:1.161653e-02,34:1.532117e-02):3.251382e-03):1.572823e-02):1.294988e-03):1.445893e-02,67:1.434320e-02,1:5.757035e-03);
   tree gen.75000 = [&U] (((33:2.891988e-02,91:1.747605e-02):1.294944e-02,(64:4.567646e-02,(((41:1.025270e-02,59:8.302267e-03):8.273873e-03,((((82:4.305415e-03,35:9.275881e-04):1.348855e-02,65:2.356995e-02):3.627794e-03,(37:2.078077e-02,32:1.427233e-02):1.050182e-03):5.249046e-04,(79:2.550814e-02,72:1.468684e-02):3.140421e-03):1.200600e-03):3.723132e-03,(((89:4.045113e-02,((73:2.713798e-02,87:2.191879e-02):6.505253e-03,11:1.680872e-02):8.293238e-05):2.872127e-03,(((67:1.433514e-02,95:8.616326e-04):1.679320e-02,(39:3.126697e-02,((28:5.949637e-03,27:9.468602e-03):5.706745e-03,(25:1.039397e-02,26:4.125870e-03):1.726290e-03):2.363187e-03):3.799021e-03):1.009037e-03,((((12:2.746053e-02,((((6:5.153125e-03,((5:1.560891e-02,31:1.430763e-03):2.680594e-04,30:5.589543e-03):2.991021e-03):1.705092e-02,19:1.072960e-02):1.587308e-03,((93:2.226803e-02,13:9.715024e-03):2.717442e-03,(7:2.209590e-03,38:2.271983e-04):1.105303e-02):1.792400e-03):2.073515e-03,81:1.339874e-02):1.827235e-03):8.484428e-04,(((((51:3.989252e-03,(52:7.389646e-04,48:1.648548e-03):4.777603e-04):9.142639e-03,(50:4.385936e-03,49:1.406843e-03):8.573771e-03):7.970268e-03,15:4.085635e-02):2.764072e-02,(((10:5.560431e-03,(((4:9.501536e-03,71:3.868203e-03):5.453503e-03,((((((21:2.600566e-04,22:8.223310e-05):1.473820e-03,20:1.024444e-03):3.092882e-03,23:5.172668e-03):1.296241e-02,(46:4.410946e-03,(58:1.586649e-04,57:7.070681e-03):1.105428e-02):4.007897e-03):1.577111e-03,(((55:1.725458e-04,54:2.977685e-03):7.736130e-04,56:4.977718e-05):7.322425e-03,8:1.064901e-03):4.167695e-03):3.325362e-04,((9:8.185813e-03,53:2.019717e-02):3.261913e-03,(45:2.643985e-02,44:6.661653e-04):1.012214e-02):1.266898e-03):9.860460e-03):4.941235e-03,(((((97:2.809122e-03,98:1.336505e-02):1.112165e-03,96:4.372736e-04):6.161661e-03,88:8.111739e-03):2.071356e-03,((75:2.586826e-02,(70:3.635805e-02,(24:4.884367e-03,69:8.296128e-03):6.975738e-03):1.673805e-03):2.093709e-03,((90:2.797720e-02,74:9.012521e-04):1.167739e-02,(17:1.343826e-02,(85:6.332018e-03,((84:6.153066e-03,83:7.597558e-03):3.700554e-03,(18:1.885817e-02,(16:7.251425e-03,86:3.890949e-03):2.809020e-03):7.618679e-03):1.081713e-03):1.193455e-03):1.713706e-03):5.648614e-03):3.282641e-03):1.295460e-02,((109:1.685686e-02,((((((100:2.880904e-03,105:7.088413e-03):5.735897e-03,106:7.493317e-03):4.284533e-03,((103:4.716081e-03,102:1.746562e-03):3.373936e-03,107:5.986272e-03):3.000843e-03):1.259575e-02,(108:7.486565e-03,((101:1.091975e-03,99:1.151451e-03):2.342909e-03,104:1.905543e-02):5.722796e-03):5.551217e-03):4.426832e-02,47:7.044104e-02):1.058169e-03,62:4.474870e-02):1.744823e-03):1.688244e-04,(2:2.684011e-03,29:6.487181e-03):1.134588e-02):1.144781e-03):1.569761e-03):1.168539e-03):9.263354e-04,36:1.719977e-02):2.917523e-03,63:4.553501e-02):1.418630e-02):8.628071e-04,(43:1.498619e-02,(61:3.549703e-03,60:5.408195e-03):1.661071e-02):1.666161e-02):1.679308e-02):1.976882e-03,40:1.838704e-02):1.223991e-03,(42:2.756037e-02,(94:1.584771e-02,((76:5.669306e-03,77:9.516231e-03):1.113811e-03,78:6.304199e-03):8.152727e-03):8.990644e-03):3.698682e-03):1.814102e-03):1.727684e-03):1.088357e-03,(110:1.075489e-02,80:1.358652e-02):4.487103e-03):1.440656e-03):9.265792e-04):4.691432e-03):2.548779e-03,((14:1.773716e-02,(34:6.550345e-03,92:1.012476e-02):1.776679e-02):1.322616e-02,(3:1.445119e-02,(68:6.599865e-03,66:9.323186e-03):1.845965e-02):5.503251e-03):1.807696e-03,1:1.853958e-02);
   tree gen.80000 = [&U] ((((66:1.253870e-02,68:4.911856e-03):2.076437e-02,3:1.829258e-02):3.585225e-03,(14:3.253432e-02,((91:1.624722e-02,33:2.585757e-02):9.261729e-03,(64:3.820275e-02,((110:1.642554e-02,80:1.272930e-02):5.801418e-03,(((73:2.978928e-02,((95:1.336642e-02,(39:3.113085e-02,(((28:9.720121e-03,27:6.103047e-03):9.712351e-03,26:9.716397e-03):1.536150e-03,25:1.204006e-02):4.640056e-03):1.582556e-03):3.132554e-03,((94:1.996952e-02,((77:4.448415e-03,76:7.955393e-03):1.773693e-03,78:5.795001e-03):9.819652e-03):1.490995e-02,((40:2.065734e-02,89:3.572086e-02):3.128121e-03,((12:2.803322e-02,((((5:2.418420e-02,((30:8.136828e-03,6:8.029539e-03):2.174104e-03,31:5.469017e-03):2.526912e-03):1.443600e-02,19:1.032680e-02):2.765219e-03,(13:1.540460e-02,(38:2.547819e-03,7:1.004487e-03):1.269735e-02):1.343762e-03):1.625664e-03,81:1.698940e-02):4.052372e-03):1.598408e-03,(((15:3.239123e-02,((48:1.955748e-03,(51:4.927133e-03,52:8.679616e-04):5.260035e-05):8.907661e-03,(50:5.982484e-03,49:2.308900e-03):9.802634e-03):9.766110e-03):2.680289e-02,(((((((47:7.862698e-02,(29:3.100079e-03,2:7.901442e-03):1.524622e-02):3.679106e-04,(((((24:3.481107e-03,69:1.027625e-02):6.686905e-03,70:2.937995e-02):6.145035e-03,75:3.206259e-02):8.925530e-04,((17:1.339443e-02,(16:1.283268e-02,18:9.482706e-03):7.861749e-03):3.870702e-04,((85:5.494954e-03,86:1.099536e-02):2.348429e-04,((83:6.993290e-03,74:1.198957e-02):2.009537e-03,84:5.194634e-03):2.203881e-03):1.729346e-03):6.133789e-03):1.645713e-03,((96:8.267337e-04,(97:1.957066e-03,98:1.506913e-02):3.328726e-03):5.854907e-03,88:1.120495e-02):3.208202e-03):1.539794e-02):5.030731e-04,((36:2.056817e-02,((((((46:3.930984e-03,(58:4.777012e-04,57:2.132393e-03):1.201677e-02):3.417543e-03,(((20:5.988700e-05,(21:6.643650e-04,22:8.496628e-04):3.554526e-03):2.929277e-03,23:2.647100e-03):1.703391e-02,44:1.224118e-02):2.305505e-03):1.489022e-03,(8:1.821529e-04,(54:8.631843e-04,(55:1.545503e-03,56:4.784264e-04):9.836704e-05):8.753894e-03):3.402123e-03):4.268531e-04,(9:8.789726e-03,(45:2.585625e-02,53:2.441516e-02):6.579949e-04):2.543589e-03):1.080487e-02,(71:4.764091e-03,4:6.795799e-03):6.813894e-03):1.582096e-03,62:4.310935e-02):4.672153e-03):4.188556e-04,10:6.959960e-03):2.626206e-03):4.070961e-03,(63:5.235895e-02,(((107:4.281841e-03,(103:2.084712e-03,102:3.035678e-03):6.016142e-04):2.052498e-03,((105:3.903031e-03,100:4.372170e-03):3.492005e-03,106:5.377239e-03):3.927962e-03):8.275421e-03,((104:1.843752e-02,(101:1.273375e-03,99:8.798980e-06):1.013587e-02):1.927893e-03,108:8.106326e-03):9.787885e-03):4.045733e-02):2.937836e-03):4.335175e-05,109:1.741525e-02):4.073929e-03,90:3.997588e-02):1.381365e-02,((60:3.239972e-03,61:2.819572e-03):1.760201e-02,43:1.725404e-02):1.507162e-02):5.010912e-04):2.145738e-02,42:5.050579e-02):1.476957e-03):1.802085e-03):1.473899e-03):2.432157e-03):1.597401e-03):7.076866e-04,11:2.257486e-02):3.764685e-04,(((41:3.236072e-03,79:4.098352e-03):1.737871e-02,72:9.619640e-03):2.380947e-03,((((34:2.656806e-02,((65:1.096455e-02,92:7.574625e-03):2.979480e-03,87:5.916721e-03):8.874658e-03):3.616276e-03,((82:1.607199e-03,35:1.780935e-03):7.184617e-03,93:6.705229e-03):5.768843e-03):6.512666e-03,59:1.794852e-02):3.672864e-04,(37:2.115079e-02,32:1.769779e-02):1.638152e-03):1.702398e-03):4.884433e-03):9.703390e-04):2.465327e-03):5.213803e-03):1.138132e-03):2.016685e-03):8.349188e-03,67:1.074993e-02,1:8.833772e-03);
   tree gen.85000 = [&U] ((14:3.198408e-02,(((91:1.539623e-02,33:2.542025e-02):8.890573e-03,(64:4.282457e-02,(((((95:1.314036e-02,(39:3.060434e-02,(25:1.688566e-02,(26:8.028391e-03,(28:8.246920e-03,27:6.809503e-03):4.241233e-03):8.849626e-04):3.898460e-03):1.421212e-03):3.157253e-03,((94:1.779087e-02,((77:6.350919e-03,76:7.630158e-03):1.409975e-03,78:8.435365e-03):6.898472e-03):1.156995e-02,((89:3.430303e-02,((12:2.755910e-02,((((38:2.045376e-03,7:2.016741e-03):1.163566e-02,13:1.514407e-02):2.319186e-03,((5:1.726814e-02,(6:8.149723e-03,(30:8.552795e-03,31:3.421468e-03):1.794053e-03):5.491561e-03):1.501284e-02,19:8.832500e-03):3.956845e-03):1.033153e-03,81:1.670207e-02):2.321869e-03):1.929173e-03,((((60:5.372715e-03,61:4.906045e-03):1.307096e-02,43:1.658355e-02):1.779674e-02,((15:3.184341e-02,((48:3.061210e-03,(52:8.160614e-04,51:4.915259e-03):4.174174e-04):5.480577e-03,(50:2.701894e-03,49:2.622790e-04):1.172558e-02):1.213260e-02):2.486210e-02,((109:2.091684e-02,((((47:7.729719e-02,(29:8.108232e-03,2:5.040508e-03):6.926408e-03):2.962611e-03,((((24:7.136511e-03,69:1.010245e-02):8.963417e-03,70:2.981846e-02):4.785352e-03,(((((85:5.439815e-03,86:6.986807e-03):1.215870e-03,(83:7.516324e-03,84:4.412385e-03):3.711633e-03):6.347139e-04,74:1.295621e-02):7.908996e-04,17:1.316789e-02):4.583300e-03,(16:1.031736e-02,(18:1.350445e-02,75:2.657222e-02):7.788868e-04):4.986228e-03):1.185818e-03):1.421132e-03,((96:1.362477e-03,(97:3.218440e-03,98:9.920294e-03):2.370017e-03):7.809691e-03,88:4.932705e-03):2.740395e-03):1.237371e-02):9.921002e-04,(((((((46:2.161301e-03,(58:8.526590e-04,57:5.592646e-04):1.006837e-02):4.257995e-03,(((20:1.720888e-03,(21:2.943166e-03,22:1.764345e-03):2.593227e-03):7.991031e-04,23:2.602331e-03):1.363915e-02,44:8.554743e-03):4.887126e-03):2.455065e-03,(8:1.608593e-03,(55:1.789707e-03,(56:3.955971e-04,54:2.568665e-03):1.941624e-04):6.361197e-03):5.784701e-03):1.037851e-03,((9:8.679479e-03,53:2.303795e-02):2.730452e-03,45:3.460353e-02):7.725552e-05):1.055741e-02,(71:8.275788e-03,4:6.680864e-03):6.698653e-03):2.977126e-03,62:4.238026e-02):2.647875e-03,(36:2.036135e-02,10:6.832661e-03):5.245209e-04):1.900434e-03):2.308523e-03,(63:5.147342e-02,((((105:3.837020e-03,100:3.536294e-03):2.034964e-03,(107:5.705514e-03,(103:3.773320e-03,102:7.874111e-04):3.027812e-03):3.879091e-03):2.712539e-04,106:1.727712e-02):5.489906e-03,((104:1.889945e-02,108:1.009095e-02):7.191762e-03,(101:8.762284e-05,99:2.910987e-05):4.052126e-03):2.836608e-03):4.608782e-02):4.598611e-03):1.176310e-04):4.315645e-03,90:2.752190e-02):1.546594e-02):1.499335e-03):1.258608e-02,42:4.055803e-02):1.082504e-02):1.646272e-03):6.073171e-04,40:2.288676e-02):1.525579e-03):3.493257e-03):5.602596e-04,(73:2.558845e-02,11:2.116085e-02):1.269186e-03):2.699884e-03,(((41:5.993826e-03,79:5.110335e-03):2.193308e-02,72:9.456946e-03):2.907139e-03,((((82:2.314736e-03,35:1.923697e-03):1.082954e-02,((87:4.422122e-03,((65:9.304373e-03,92:6.352515e-03):4.921238e-03,34:1.903493e-02):5.226267e-03):3.664120e-03,93:7.728582e-03):2.653203e-03):5.576615e-03,(37:1.707330e-02,32:1.890934e-02):3.099357e-03):1.124961e-03,59:1.406275e-02):2.747789e-03):3.939126e-03):1.207689e-03,(110:1.261990e-02,80:1.310312e-02):4.046982e-03):1.306374e-03):4.359765e-03):8.401109e-04,((66:1.232663e-02,68:6.721368e-03):1.621711e-02,3:1.915225e-02):2.644064e-03):7.168859e-04):1.606357e-02,67:9.945260e-03,1:2.764543e-04);
   tree gen.90000 = [&U] (((14:3.141470e-02,((91:2.106261e-02,33:2.496772e-02):1.301366e-02,(64:4.206221e-02,(((((95:1.290644e-02,(((28:9.862242e-03,27:1.188405e-02):1.593892e-03,26:1.079366e-02):3.681297e-03,25:1.666887e-02):5.530742e-03):3.065025e-05,39:3.005952e-02):4.641208e-03,((94:1.747416e-02,((77:5.297176e-03,76:7.494326e-03):3.990749e-03,78:7.790529e-03):8.365485e-03):1.034725e-02,(40:1.712491e-02,(89:3.369236e-02,((12:2.157524e-02,(((13:1.450259e-02,(38:1.050527e-04,7:1.709699e-03):1.323941e-02):1.162636e-03,((5:1.696073e-02,(30:8.239921e-03,(6:8.537691e-03,31:3.852951e-03):2.382120e-03):9.945039e-03):8.742506e-03,19:8.675263e-03):1.947445e-03):1.174217e-03,81:1.640473e-02):2.096815e-03):9.339456e-04,((((((109:2.054447e-02,(((47:7.592114e-02,(29:3.745536e-04,2:2.858226e-03):1.482464e-02):6.400921e-04,((((24:5.762381e-03,69:9.945345e-03):9.987593e-03,70:2.928763e-02):4.700163e-03,((((((83:7.177552e-03,84:3.595644e-03):5.634753e-03,86:6.016080e-03):7.478412e-04,85:6.013595e-03):2.072413e-03,17:1.293347e-02):3.037594e-04,74:1.868904e-02):4.804523e-03,(75:3.341670e-02,(18:1.498476e-02,16:1.013369e-02):3.200089e-03):5.218818e-03):9.351040e-04):1.911397e-03,((98:1.144145e-02,(96:5.255830e-04,97:5.514570e-03):6.976732e-04):2.178984e-03,88:1.121375e-02):5.680445e-03):1.215343e-02):2.041463e-03,((36:1.900523e-02,10:6.727945e-03):1.123011e-03,(((((46:4.040667e-03,(58:9.219072e-05,57:1.426833e-03):1.407134e-02):2.982942e-03,(((20:4.108393e-03,(21:1.832344e-04,22:1.442961e-04):3.832701e-04):4.354773e-03,23:8.309944e-03):3.788918e-03,44:8.522108e-03):4.209452e-03):3.698790e-03,((8:1.414878e-03,((55:2.174299e-05,56:2.677237e-03):2.895678e-04,54:4.982889e-03):2.758047e-03):7.871194e-03,((9:8.524967e-03,53:2.264270e-02):7.452673e-04,45:3.476582e-02):3.136108e-03):4.755373e-04):1.183534e-02,(71:8.329880e-03,4:7.692233e-03):5.633309e-03):3.010802e-03,62:4.162581e-02):5.117998e-03):5.754854e-04):9.018767e-04):9.978491e-04,(63:4.580921e-02,(((((102:4.360841e-04,103:3.892721e-03):7.675850e-04,107:3.778162e-03):1.814332e-03,106:1.752154e-02):2.428629e-03,(105:6.211157e-03,100:2.982548e-03):4.022237e-03):8.505308e-03,((104:1.901050e-02,(101:3.115519e-03,99:1.313640e-03):6.402162e-03):3.191379e-03,108:7.607560e-03):1.289710e-03):4.705502e-02):1.467724e-03):1.656595e-03,90:2.702523e-02):1.501762e-02,(15:3.933447e-02,((52:4.671939e-04,(48:1.692578e-03,51:6.339427e-03):2.383502e-04):6.627612e-03,(50:3.113387e-03,49:3.448963e-04):1.100026e-02):1.186166e-02):2.486252e-02):7.329834e-05,((60:5.319047e-03,61:6.474469e-03):1.297102e-02,43:1.738929e-02):1.939184e-02):1.296451e-02,42:4.062986e-02):6.899738e-03):5.562185e-04):9.908675e-04):1.225497e-03):3.553515e-03):1.495133e-03,((((41:4.943036e-03,79:5.599062e-03):1.927142e-02,72:1.584654e-02):2.434032e-03,((((87:4.543272e-04,((65:1.009948e-02,92:3.261410e-03):7.903689e-03,34:1.603524e-02):4.675221e-03):6.863392e-03,((82:8.326345e-03,35:3.018420e-04):1.071335e-02,93:8.070266e-03):6.805809e-03):3.219415e-03,(37:1.676936e-02,32:1.857271e-02):3.180588e-03):6.527467e-04,59:1.381240e-02):4.479204e-04):6.837446e-03,(11:1.926802e-02,73:2.513293e-02):4.110639e-04):7.677908e-04):1.998353e-03,(110:1.239524e-02,80:1.776946e-02):6.597473e-03):1.536335e-03):5.097161e-03):1.506827e-03):1.634893e-03,((66:1.151294e-02,68:4.602387e-03):1.747124e-02,3:1.881131e-02):3.626619e-03):1.435080e-02,67:1.046582e-02,1:1.081065e-03);
   tree gen.95000 = [&U] (((((91:2.018571e-02,33:2.807357e-02):1.047985e-02,14:2.891969e-02):6.019197e-04,(64:4.100805e-02,((((11:2.046229e-02,73:2.395387e-02):2.299597e-03,((95:1.110211e-02,(39:2.880806e-02,(26:7.248638e-03,(28:1.320905e-02,(25:1.392243e-02,27:1.395287e-02):1.936040e-03):2.300403e-03):7.293444e-04):4.903864e-03):4.776403e-03,((94:1.618005e-02,((77:7.520794e-03,76:7.182316e-03):2.165751e-03,78:7.466188e-03):8.266811e-03):1.305061e-02,((((((((60:4.902427e-03,61:6.666694e-03):1.485608e-02,43:1.349887e-02):1.810987e-02,(15:3.808445e-02,((52:1.820713e-04,(51:1.315479e-02,48:3.496204e-03):2.651626e-03):7.278853e-03,(50:5.165712e-04,49:1.304976e-03):1.446830e-02):9.114050e-03):2.001465e-02):3.048702e-03,((63:4.390204e-02,((((102:6.868725e-04,103:1.494473e-03):2.517648e-03,((105:4.969338e-03,100:7.851216e-03):4.212751e-03,106:1.132877e-02):3.776977e-04):1.240641e-03,107:3.721718e-03):8.001451e-03,((101:2.817374e-03,99:3.170975e-04):4.224581e-03,(108:8.785668e-03,104:2.689657e-02):2.106984e-03):5.742596e-03):4.847795e-02):4.317886e-03,(((((62:4.137894e-02,90:2.705204e-02):7.905233e-03,(((((46:4.590146e-03,(58:8.000896e-05,57:3.400189e-03):1.326671e-02):2.143308e-03,(((20:3.937349e-03,(21:9.704917e-04,22:2.170018e-04):1.465548e-03):1.106120e-03,23:8.524647e-03):1.174716e-02,44:1.500713e-02):2.895898e-04):2.128772e-03,(8:4.377592e-03,(56:5.585489e-04,(55:5.843246e-05,54:1.559870e-04):7.659756e-05):9.699816e-03):5.759497e-03):5.583588e-04,(9:1.217731e-02,(53:2.255748e-02,45:2.961372e-02):4.801188e-03):5.745484e-03):7.669810e-03,(71:4.130145e-03,4:7.371984e-03):4.488573e-03):2.679445e-03):4.100542e-03,(36:1.821399e-02,10:6.046554e-03):7.505433e-04):1.117766e-03,((47:7.276033e-02,(29:3.385261e-03,2:2.644533e-03):1.436797e-02):1.492414e-03,((((96:2.055217e-03,97:1.577265e-03):1.946921e-04,98:1.170341e-02):6.281356e-03,88:1.135857e-02):2.702182e-03,((75:3.721448e-02,((24:7.583615e-03,69:9.531292e-03):1.030143e-02,70:2.974400e-02):3.783260e-03):6.068359e-04,((74:1.289195e-02,(18:1.436090e-02,16:1.018992e-02):9.241362e-03):5.445890e-03,(17:1.101420e-02,(((83:6.493310e-03,84:6.788582e-03):3.763818e-03,86:6.019364e-03):9.262331e-04,85:6.260533e-03):1.496582e-03):1.666086e-03):2.104182e-03):1.715363e-03):1.263969e-02):2.892171e-03):1.213784e-03,109:1.609659e-02):1.849688e-03):2.132190e-02):8.564705e-03,42:3.893832e-02):1.064818e-02,89:3.228965e-02):1.002694e-03,(12:2.148031e-02,(((13:1.376456e-02,(38:1.215859e-04,7:3.470005e-03):1.124530e-02):1.806581e-03,((5:1.625461e-02,((30:8.009954e-03,6:5.616381e-03):2.682972e-03,31:3.643679e-03):8.750345e-03):8.466844e-03,19:9.040358e-03):3.668165e-03):1.528821e-03,81:1.572176e-02):1.152251e-03):1.607667e-03):9.121166e-04,40:1.883220e-02):1.832250e-03):3.704742e-03):2.778214e-03):8.832142e-04,((59:1.328503e-02,((((65:8.944032e-03,92:4.962294e-03):1.435276e-02,(34:1.367166e-02,87:1.548712e-03):3.274800e-03):6.450957e-03,((82:7.816182e-03,35:2.690266e-04):1.221565e-02,93:7.089081e-03):2.944198e-03):3.890229e-03,(37:1.607121e-02,32:1.779948e-02):1.830230e-03):7.611899e-04):1.320838e-03,((41:3.499580e-03,79:9.259851e-04):1.748743e-02,72:1.518681e-02):1.974805e-03):4.080662e-03):8.318286e-04,(110:1.195941e-02,80:1.243279e-02):5.556428e-03):1.204306e-03):4.678451e-03):3.278137e-03,((66:1.125966e-02,68:4.410777e-03):1.629762e-02,3:1.802814e-02):3.475633e-03):1.045515e-02,67:1.258863e-02,1:5.454078e-03);
   tree gen.100000 = [&U] ((((64:3.966371e-02,((((11:1.870881e-02,73:4.158173e-02):2.342588e-03,((95:9.477527e-03,(39:2.483682e-02,(((28:1.146893e-02,27:1.289343e-02):1.116103e-03,26:7.184180e-03):5.949642e-03,25:1.393936e-02):3.104341e-03):1.074886e-03):2.298786e-03,((94:1.710504e-02,((77:7.274244e-03,76:7.134619e-03):4.803466e-04,78:7.959631e-03):7.589151e-03):1.084242e-02,(40:1.731328e-02,((((((60:3.937022e-03,61:2.987251e-03):1.531696e-02,43:1.327195e-02):1.501590e-02,(((((103:5.055039e-03,(102:2.528946e-03,107:3.974920e-03):5.110469e-04):5.356229e-03,((105:4.806430e-03,100:4.428964e-03):2.399257e-03,106:1.251527e-02):1.811132e-03):6.619377e-03,(108:6.533588e-03,((101:2.008899e-04,99:3.967463e-04):3.921830e-03,104:2.150897e-02):4.755931e-03):4.319088e-03):4.794382e-02,109:1.493004e-02):1.307394e-03,((((((62:3.674671e-02,90:2.616521e-02):9.653085e-03,(((9:1.147230e-02,(53:2.113272e-02,45:2.691231e-02):3.813895e-03):3.960482e-03,((8:1.889066e-03,((55:1.128013e-03,54:1.017840e-02):3.968155e-05,56:1.030882e-04):1.087654e-02):4.991640e-03,((44:9.661153e-03,((20:1.847996e-04,(21:1.010207e-04,22:2.120964e-04):4.678417e-03):1.541575e-03,23:4.022886e-03):1.053057e-02):3.141683e-03,(46:5.838019e-03,(58:8.225843e-04,57:3.125312e-03):1.283179e-02):2.911452e-03):2.373737e-03):1.037456e-04):6.196397e-03,(71:6.991540e-03,4:7.731688e-03):7.226630e-03):5.528890e-04):3.820834e-03,63:4.902442e-02):1.731633e-03,36:1.412782e-02):1.184138e-03,10:6.187682e-03):1.649233e-03,((47:7.037507e-02,(29:4.163423e-03,2:4.440177e-03):1.331520e-02):1.786541e-03,((88:8.904356e-03,((((18:1.121297e-02,(74:5.175713e-03,16:4.822045e-03):8.315177e-03):6.317299e-03,(17:1.320887e-02,(85:7.556116e-03,(86:8.310930e-03,(83:7.452236e-03,84:7.172807e-03):3.899990e-03):5.230173e-04):2.023356e-03):1.700336e-03):2.035202e-03,((24:7.110309e-03,69:8.458593e-03):9.717417e-03,70:3.311986e-02):6.243045e-03):1.071494e-03,75:3.599450e-02):2.507554e-03):5.728739e-04,(96:8.689590e-04,(97:3.328234e-03,98:9.670830e-03):1.475478e-03):8.600858e-03):1.481943e-02):1.838042e-04):4.565604e-03):2.062292e-02):2.019696e-03,(15:3.683595e-02,(((51:9.316413e-03,52:1.830925e-04):1.016254e-03,48:2.810730e-04):4.754960e-03,(50:3.087824e-03,49:1.029120e-03):1.542361e-02):9.494015e-03):1.935852e-02):1.046018e-02,42:3.249185e-02):1.022230e-02,((12:2.242350e-02,(((13:1.331333e-02,(38:1.183651e-04,7:3.319868e-03):1.155959e-02):5.056902e-04,((5:1.182915e-02,((30:9.901099e-03,31:3.215764e-03):6.944234e-04,6:4.424574e-03):7.770838e-03):1.288054e-02,19:8.787947e-03):1.601282e-03):1.081175e-03,81:1.520636e-02):1.595237e-03):4.623050e-04,89:2.687833e-02):5.657301e-04):2.257186e-03):1.429671e-03):1.390224e-03):3.370744e-03):4.795990e-04,(((((34:1.322346e-02,(65:8.781535e-03,92:9.920869e-03):8.028479e-03):1.131660e-02,((82:7.559949e-03,35:1.088016e-04):8.697109e-03,(87:3.055444e-03,93:6.856684e-03):6.213214e-03):3.972750e-03):4.151569e-03,(37:1.554435e-02,32:1.368165e-02):1.496512e-03):1.220754e-03,((41:1.097708e-02,79:5.362274e-03):1.483783e-02,72:1.178870e-02):1.706536e-03):1.824651e-03,59:1.284952e-02):3.568553e-03):1.133037e-03,(110:1.156735e-02,80:1.388481e-02):6.558693e-03):2.706225e-03):2.819141e-03,(91:1.907688e-02,33:2.527265e-02):1.013629e-02):1.672786e-03,(((66:1.089054e-02,68:4.266180e-03):1.790105e-02,3:1.743713e-02):3.489973e-03,14:2.797163e-02):1.574888e-03):1.404781e-02,67:8.138637e-03,1:2.038114e-03);
   tree gen.105000 = [&U] ((((66:9.722683e-03,68:4.451743e-03):1.826843e-02,3:1.213484e-02):6.091196e-03,(14:2.896360e-02,((64:4.138893e-02,(((11:1.944191e-02,(73:4.294550e-02,((95:9.889764e-03,(39:2.587193e-02,((27:9.643054e-03,26:8.108106e-03):4.548518e-03,(25:1.344722e-02,28:8.277802e-03):8.843782e-04):4.770495e-03):2.466086e-03):1.589944e-03,((94:1.561257e-02,(76:5.528208e-03,(78:8.305845e-03,77:5.123980e-03):2.230384e-04):1.328651e-02):1.187888e-02,(40:2.505471e-02,(((((15:3.335355e-02,((52:5.201293e-05,(51:1.379017e-02,48:4.974908e-03):4.652166e-03):1.056756e-02,(50:1.480434e-03,49:1.346934e-04):1.609447e-02):6.035693e-03):2.355650e-02,((60:5.318737e-03,61:3.767777e-03):1.383308e-02,43:1.214985e-02):1.579265e-02):1.790557e-03,((109:2.439670e-02,((((96:2.024966e-04,(98:1.009148e-02,97:7.139343e-03):5.411421e-03):9.776561e-03,((((74:1.485476e-02,(16:1.366057e-02,18:1.170070e-02):1.150603e-03):3.461987e-03,(17:1.378341e-02,((85:6.498628e-03,86:8.821220e-03):1.518888e-03,(83:7.776381e-03,84:4.303969e-03):3.426111e-03):1.678496e-03):4.038740e-04):5.401847e-03,((24:7.419581e-03,69:1.107857e-02):8.813588e-03,70:3.456045e-02):5.454744e-03):3.941011e-03,75:3.127461e-02):2.472675e-03):1.133971e-03,88:9.082875e-03):1.062702e-02,((((62:3.863389e-02,90:2.730330e-02):1.116318e-02,(((((44:4.170043e-03,((20:3.773675e-04,(21:2.790151e-04,22:2.934657e-04):1.881551e-03):6.933243e-03,23:4.197867e-03):1.098861e-02):1.422020e-03,(46:4.783086e-03,(58:1.412124e-03,57:3.524774e-03):9.435358e-03):2.650338e-03):3.157642e-03,(8:7.053035e-03,(56:4.279851e-04,(54:1.728753e-04,55:2.377686e-04):3.356905e-04):1.161658e-02):5.330326e-03):5.291434e-04,(9:1.197130e-02,(53:1.263773e-02,45:2.300610e-02):1.490040e-02):3.122499e-03):6.465917e-03,(71:7.295646e-03,4:1.056158e-02):8.058569e-03):2.764678e-03):4.280201e-03,(47:7.343612e-02,(29:8.261594e-05,2:3.390640e-03):1.641277e-02):1.004393e-03):1.165422e-03,((63:4.364066e-02,10:6.306003e-03):9.188781e-04,36:1.736097e-02):4.502765e-04):4.022582e-04):6.689463e-04):1.949484e-03,(((106:9.361799e-03,(107:3.302276e-03,(103:4.853743e-03,102:2.714035e-03):5.494597e-03):1.724481e-03):6.057676e-04,(105:9.093378e-03,100:4.621607e-03):5.292337e-03):6.105087e-03,((101:4.098640e-04,99:3.266977e-04):5.295488e-03,(104:2.276595e-02,108:4.696120e-03):9.892457e-04):3.489305e-03):5.019131e-02):1.958984e-02):8.263579e-03,42:3.390513e-02):8.962884e-03,((((13:1.389241e-02,(38:2.521386e-04,7:1.245298e-03):1.246002e-02):9.229358e-04,((5:1.508843e-02,((30:7.875532e-03,6:5.993311e-03):1.161756e-04,31:3.973072e-03):5.729803e-03):1.121991e-02,19:9.170190e-03):2.090060e-03):1.438473e-03,81:1.586778e-02):3.201443e-03,(12:2.498700e-02,89:3.148767e-02):3.422290e-05):1.188908e-03):1.436486e-03):2.608506e-03):2.608993e-03):1.958747e-03):5.229526e-04):1.484647e-04,(59:2.225407e-02,(((37:1.642685e-02,32:1.655844e-02):6.297670e-04,((82:3.151843e-03,35:1.688471e-03):1.393548e-02,((87:8.006005e-03,93:7.572002e-03):3.366166e-03,(34:1.075568e-02,(65:5.902903e-03,92:4.092809e-03):4.064098e-03):1.495419e-02):6.125726e-04):3.607924e-03):2.270769e-03,((41:2.112494e-02,79:1.760337e-02):6.886859e-04,72:9.460133e-03):4.201706e-03):5.576150e-04):4.131260e-03):2.910886e-04,(110:1.320326e-02,80:1.335606e-02):5.282029e-03):3.851171e-03):4.660798e-03,(91:1.990665e-02,33:2.324668e-02):1.118396e-02):2.845872e-03):1.570450e-03):1.465884e-02,67:5.882136e-03,1:2.796092e-03);
   tree gen.110000 = [&U] ((((66:1.084896e-02,68:2.352276e-03):2.038464e-02,3:1.354054e-02):2.690021e-03,((14:3.231874e-02,(91:1.924798e-02,33:3.267824e-02):9.509721e-03):3.923746e-03,(64:4.618342e-02,((((73:3.801780e-02,11:2.169406e-02):1.405693e-04,(((26:7.146288e-03,((28:5.919849e-03,27:9.734438e-03):7.362108e-03,25:7.537328e-03):3.311819e-03):2.301715e-03,(39:3.246033e-02,95:1.115833e-02):1.083284e-03):4.102236e-03,((94:1.742112e-02,((77:9.455050e-03,76:6.108124e-03):1.595692e-03,78:9.267992e-03):1.433844e-02):1.386748e-02,((40:1.873760e-02,((((13:1.577974e-02,(38:2.071529e-04,7:1.389553e-03):1.390339e-02):2.700456e-03,((5:1.683627e-02,(6:6.174333e-03,(31:1.525452e-03,30:6.431262e-03):3.503577e-04):8.451764e-03):1.045077e-02,19:8.532129e-03):2.132462e-03):5.436655e-04,81:1.494000e-02):4.141569e-03,(12:2.788148e-02,89:2.802130e-02):1.837263e-03):1.487538e-03):1.584338e-03,(((((60:3.230580e-03,61:4.994278e-03):1.673834e-02,43:1.355729e-02):1.762207e-02,((109:2.049544e-02,(((((62:5.144831e-02,90:4.048656e-02):6.637597e-03,(((((44:5.794465e-03,((20:4.210817e-04,(21:4.370733e-04,22:3.274607e-04):6.630601e-04):5.587593e-03,23:6.554156e-03):1.226152e-02):1.355281e-03,(46:3.117311e-03,(58:4.413101e-04,57:3.933082e-03):9.842449e-03):4.814769e-03):1.093542e-03,(9:1.063644e-02,(53:1.661440e-02,45:2.567112e-02):1.261299e-02):5.242337e-03):1.256540e-03,(8:2.317412e-03,(54:9.534418e-03,(55:2.494266e-03,56:1.581301e-04):1.020689e-03):7.502483e-03):3.058299e-03):7.620950e-03,(71:8.140772e-03,4:9.694443e-03):6.256541e-03):3.697847e-03):3.957575e-03,((63:5.639395e-02,(36:1.989339e-02,47:8.194294e-02):3.245221e-04):1.091965e-03,10:7.036488e-03):7.629837e-04):7.205381e-04,(29:7.450530e-04,2:3.038375e-03):1.830563e-02):7.386783e-04,(((96:5.581900e-04,(98:1.373470e-02,97:1.590629e-03):1.897796e-03):1.013895e-02,((((74:1.878693e-02,(16:1.648640e-02,18:1.209472e-02):5.575992e-03):2.938706e-03,((17:7.018089e-03,86:7.955240e-03):3.567948e-03,(85:5.143077e-03,(83:8.834522e-03,84:5.171091e-03):1.106268e-03):1.389342e-03):3.958035e-03):3.587229e-03,((24:8.279063e-03,69:7.083940e-03):6.555504e-03,70:4.110754e-02):5.205151e-03):1.416785e-03,75:3.819481e-02):2.722338e-03):1.024381e-02,88:3.492047e-03):7.801011e-03):1.220690e-03):1.859629e-03,((((102:3.030448e-03,(107:2.582262e-03,103:3.523315e-03):1.798624e-03):5.616398e-03,106:1.209349e-02):4.726180e-04,(105:1.044767e-02,100:2.561937e-03):5.539100e-03):1.316689e-02,(((101:2.281879e-03,99:2.359821e-03):5.394526e-03,104:2.498001e-02):2.401456e-03,108:4.488513e-03):1.163660e-02):4.382528e-02):2.185912e-02):2.795320e-03,(15:3.721722e-02,((52:1.379521e-04,(51:3.459209e-03,48:3.150327e-03):1.095404e-03):5.482359e-03,(50:2.935566e-03,49:2.203012e-03):1.906613e-02):9.837008e-03):2.974053e-02):7.810250e-03,42:3.783269e-02):1.177716e-02):1.746230e-03):1.185289e-03):1.849054e-03):1.198480e-03,(59:1.907517e-02,(((37:1.832973e-02,32:1.847657e-02):2.621973e-03,(((((65:4.956566e-03,87:8.721441e-03):5.352346e-03,92:5.678323e-03):8.062496e-03,34:1.155239e-02):9.535110e-03,41:3.288822e-02):3.289979e-03,(93:4.986319e-03,(82:2.819909e-03,35:1.003638e-03):1.200745e-02):5.562969e-03):2.847880e-03):1.122125e-03,(72:1.219018e-02,79:1.932229e-02):2.049380e-03):1.112884e-03):3.664173e-03):7.972751e-04,(110:1.359163e-02,80:1.354588e-02):4.230933e-03):1.200149e-03):4.892904e-03):3.489559e-03):1.623315e-02,67:3.144698e-03,1:5.433551e-03);
   tree gen.115000 = [&U] ((((66:9.101602e-03,68:3.278795e-03):1.325573e-02,3:1.135967e-02):4.951593e-03,(14:2.711342e-02,((64:3.874502e-02,(((11:1.899253e-02,(73:3.060042e-02,((((28:5.753831e-03,27:9.293923e-03):8.108704e-03,(26:5.498584e-03,25:4.018056e-03):8.474655e-03):3.962971e-03,(39:2.555730e-02,95:1.084073e-02):3.311802e-03):4.593954e-03,((94:2.157516e-02,((78:6.792212e-03,77:5.819804e-03):1.062390e-03,76:6.293136e-03):9.159454e-03):1.416879e-02,(((89:2.855985e-02,((((((105:6.499012e-03,100:2.615495e-03):4.981405e-03,((102:2.198114e-03,(107:3.985602e-03,103:3.396104e-03):4.471730e-04):7.771606e-03,106:1.201251e-02):1.977657e-04):1.989432e-02,(((101:1.596571e-03,99:1.292413e-04):1.303937e-02,104:2.095668e-02):3.763883e-03,108:9.510491e-03):3.778684e-03):3.856699e-02,(((((63:4.540107e-02,36:1.707078e-02):2.496230e-03,10:7.274539e-03):1.444506e-03,((62:4.316195e-02,90:4.474648e-02):5.699319e-03,((71:5.407392e-03,4:8.133037e-03):6.095714e-03,((((44:4.267282e-03,((20:1.080476e-03,(21:2.359574e-03,22:2.217941e-03):1.592641e-03):3.867848e-03,23:5.498530e-03):1.247111e-02):2.131988e-03,(46:4.366496e-03,(58:1.774795e-03,57:1.448942e-03):9.522585e-03):3.981273e-03):1.993113e-03,(8:1.944165e-03,((55:7.521489e-04,54:1.313176e-03):1.477876e-03,56:1.822563e-03):5.400341e-03):2.826668e-03):6.136500e-04,(9:8.923315e-03,(53:1.673140e-02,45:2.485643e-02):4.080155e-03):3.384514e-03):9.185400e-03):1.720295e-03):6.327040e-03):1.838461e-03,(((29:4.914756e-04,2:9.005986e-03):1.553239e-02,47:6.809817e-02):6.431431e-04,(((96:5.161615e-04,(98:8.432036e-03,97:2.034469e-03):2.985324e-03):1.127812e-02,((((74:2.399518e-03,(18:2.338326e-02,16:7.049255e-03):2.689850e-03):1.414552e-02,((85:5.928299e-03,(83:8.513115e-03,84:4.338225e-03):3.282466e-03):1.133363e-03,(17:5.896941e-03,86:4.450961e-03):7.284119e-03):3.320546e-03):2.840257e-03,75:3.204308e-02):1.097400e-03,((24:6.970217e-03,69:7.859916e-03):7.888574e-03,70:2.940489e-02):4.366799e-03):3.153926e-03):6.862245e-03,88:2.034576e-02):6.544564e-03):1.719813e-03):1.654988e-03,109:1.389411e-02):2.907177e-03):1.589468e-02,((15:3.122294e-02,((48:3.842614e-03,(52:6.187534e-04,51:3.141389e-03):1.933259e-03):8.815107e-03,(50:3.401974e-03,49:4.808409e-04):1.263578e-02):9.498117e-03):2.495046e-02,((60:4.506805e-03,61:4.189889e-03):1.451654e-02,43:1.625804e-02):1.807314e-02):3.134428e-03):1.313961e-02,42:4.244096e-02):2.387223e-03):4.747721e-03,(12:2.339084e-02,(((13:1.323822e-02,((5:2.517464e-02,((31:4.571695e-03,30:5.395430e-03):5.650397e-04,6:5.999522e-03):5.243111e-03):1.234332e-02,19:7.157927e-03):7.959004e-04):5.785328e-04,(38:1.466599e-03,7:8.994813e-04):1.522460e-02):2.648123e-03,81:1.337766e-02):3.379963e-03):8.541278e-04):1.739325e-03,40:1.571969e-02):1.273166e-03):2.687661e-03):1.103549e-03):3.864902e-03):1.039286e-03,((((37:1.537751e-02,32:1.550070e-02):1.232864e-03,((((65:1.919260e-02,87:5.146906e-04):2.865491e-04,92:5.250923e-03):7.540956e-04,34:9.709065e-03):1.147017e-02,((93:5.146746e-03,41:1.501389e-02):4.375969e-03,(82:1.780955e-03,35:2.624047e-03):9.724072e-03):5.125045e-03):3.170480e-03):2.236083e-03,59:1.075681e-02):1.112712e-03,(72:1.218123e-02,79:1.621020e-02):1.335850e-03):5.226700e-03):6.368622e-04,(110:1.140254e-02,80:1.136415e-02):3.713369e-03):2.243172e-03):4.539765e-03,(91:1.487419e-02,33:2.741502e-02):7.785803e-03):1.703897e-03):3.270657e-04):1.153694e-02,67:5.348316e-03,1:6.100403e-03);
   tree gen.120000 = [&U] ((((66:9.519253e-03,68:6.592900e-03):1.280473e-02,3:1.339735e-02):4.030868e-03,(((91:1.497903e-02,33:2.655414e-02):8.531559e-03,(64:4.588417e-02,(((((37:1.548590e-02,32:1.439472e-02):2.323764e-03,(((92:5.591816e-03,65:1.932788e-02):6.913765e-04,(34:3.987590e-03,87:7.347712e-03):3.467635e-03):8.970917e-03,((93:6.723803e-03,41:2.568938e-02):3.479443e-03,(82:3.644296e-03,35:3.984327e-04):9.729748e-03):4.112209e-03):2.270972e-03):2.188977e-04,(72:1.226709e-02,79:1.632446e-02):3.197772e-03):8.107403e-04,59:1.083263e-02):4.648878e-03,((110:1.143080e-02,80:1.144425e-02):5.937456e-03,((73:3.130849e-02,((95:1.158133e-02,(39:2.453567e-02,((28:7.379475e-03,27:1.194168e-02):2.097313e-03,(26:1.069347e-04,25:1.984680e-03):1.004841e-02):2.643455e-03):2.401419e-03):1.251683e-03,((94:2.172723e-02,((77:5.266423e-03,76:3.690567e-03):1.525977e-03,78:7.509504e-03):8.302611e-03):1.426866e-02,(((89:2.876116e-02,(((((60:2.886776e-03,61:1.722867e-03):2.170331e-02,43:1.020914e-02):1.550750e-02,(((((107:7.843812e-03,(102:1.987087e-03,103:9.643662e-04):2.937610e-03):2.226491e-03,(105:5.896435e-03,100:7.029819e-03):4.561846e-03):9.825261e-04,106:6.301976e-03):4.612921e-03,(((101:3.885763e-03,99:6.694171e-05):2.973224e-03,104:2.110439e-02):4.253713e-03,108:8.573231e-03):5.404029e-03):4.575505e-02,(((((36:1.716124e-02,63:4.572109e-02):2.194437e-04,10:7.532213e-03):3.214256e-04,(62:4.456561e-02,((71:7.112602e-03,4:6.938034e-03):3.781133e-03,((((44:7.145249e-03,((20:6.283326e-04,(21:2.308744e-03,22:6.260109e-04):1.518357e-03):8.995760e-03,23:4.205212e-03):1.196802e-02):2.977657e-03,(46:1.888347e-03,(58:7.708632e-04,57:4.696099e-04):1.238283e-02):1.777749e-03):1.559761e-03,(8:2.737810e-03,((56:5.072536e-04,55:4.345122e-04):1.774222e-03,54:1.068983e-03):5.250510e-03):4.077978e-03):2.758005e-04,(9:8.986213e-03,(53:1.684934e-02,45:2.082984e-02):6.242092e-03):4.357057e-03):9.855955e-03):2.239619e-03):3.345975e-03):2.280408e-03,((47:6.857817e-02,(((96:2.893564e-03,(98:8.568102e-03,97:2.266310e-03):2.594092e-03):6.468992e-03,((75:2.974467e-02,90:1.896661e-02):4.884216e-04,(((24:4.312589e-03,69:7.915318e-03):7.944178e-03,70:2.961216e-02):4.662968e-03,(((85:5.970085e-03,(83:8.573121e-03,84:5.137404e-03):3.457130e-03):1.022140e-03,(17:5.158998e-03,86:4.482334e-03):7.431471e-03):8.911000e-04,((74:4.056656e-03,18:7.320058e-03):3.975455e-03,16:1.069237e-02):1.167991e-02):4.830685e-03):3.141875e-04):1.468630e-03):5.070457e-03,88:1.331003e-02):6.625317e-03):1.876853e-03,(29:4.069115e-03,2:9.616302e-03):1.251413e-02):1.437282e-03):1.344033e-03,109:1.399205e-02):4.280501e-03):1.287397e-02):5.484721e-03,(15:2.870765e-02,((51:3.108066e-03,(48:2.313266e-03,52:8.133873e-04):2.482469e-04):8.335155e-03,(50:7.254588e-03,49:6.626107e-04):1.360612e-02):7.888415e-03):2.399082e-02):4.078007e-03,42:3.358762e-02):5.860426e-03):5.278958e-03,(12:2.351643e-02,(((((5:2.535208e-02,((31:3.372255e-03,30:2.932711e-03):2.629969e-03,6:3.983777e-03):4.467322e-03):1.278430e-02,19:1.018038e-02):2.579702e-03,13:1.361260e-02):1.600320e-04,(38:7.000483e-04,7:7.180931e-04):1.533192e-02):2.695914e-03,81:1.231914e-02):1.461993e-03):1.211820e-03):1.337414e-03,40:1.627747e-02):1.071354e-03):1.350799e-03):1.235328e-03):3.662261e-04,11:1.822376e-02):1.069027e-03):6.004685e-04):2.187061e-03):3.658245e-03):2.335512e-03,14:2.730453e-02):7.928329e-04):1.407439e-02,67:1.053888e-02,1:4.407987e-04);
   tree gen.125000 = [&U] (((14:2.822031e-02,((91:1.387931e-02,33:2.744476e-02):1.025965e-02,(64:4.742311e-02,((110:1.542795e-02,80:9.459605e-03):3.642780e-03,((11:1.883498e-02,((72:1.267852e-02,79:1.672910e-02):4.242180e-03,(((37:1.619970e-02,32:1.590918e-02):1.190543e-03,((((92:3.322706e-03,65:1.516885e-02):6.179439e-03,(34:3.988471e-03,87:2.366562e-03):7.114795e-03):2.889055e-03,((82:3.904971e-03,35:7.418529e-04):9.572802e-03,93:1.085475e-02):4.491483e-03):4.198518e-03,41:2.497984e-02):2.271702e-03):1.799054e-03,59:1.119595e-02):1.448235e-03):3.694361e-03):1.068601e-03,(73:3.235857e-02,(((95:9.316179e-03,39:2.535858e-02):1.065086e-03,((28:7.626979e-03,27:9.657743e-03):4.340546e-03,(26:5.338811e-04,25:3.531859e-03):9.186422e-03):2.547487e-03):3.196081e-03,((94:2.045290e-02,((77:4.499662e-03,78:9.838775e-03):7.502656e-04,76:5.778915e-03):7.137365e-03):1.474723e-02,(((89:3.440553e-02,(((((60:9.490350e-03,61:1.112348e-03):1.587137e-02,43:1.719962e-02):1.375046e-02,(15:4.012175e-02,((52:6.219710e-04,(48:1.972725e-03,51:1.289810e-02):2.221242e-03):7.174605e-03,(50:1.826977e-03,49:7.391445e-04):9.661206e-03):1.022159e-02):1.935215e-02):1.050136e-03,((((107:2.573227e-03,(102:1.254773e-03,103:1.266860e-03):1.514421e-03):1.837677e-03,(106:9.019678e-03,(105:6.867608e-03,100:1.821328e-03):3.403607e-03):1.386781e-03):1.758697e-02,(((101:1.541082e-04,99:9.362719e-05):3.690603e-03,104:2.062034e-02):3.200505e-03,108:5.289600e-03):2.522240e-03):5.324522e-02,(((((36:1.362658e-02,63:4.725455e-02):3.908798e-03,10:5.385283e-03):3.576257e-04,(62:4.515858e-02,((71:7.351156e-03,4:1.038036e-02):4.256522e-03,(((44:7.384898e-03,((46:7.768058e-03,(58:1.061287e-03,57:1.434251e-03):1.378129e-02):3.068335e-03,((20:1.361914e-03,(21:3.111617e-03,22:2.002930e-03):1.978860e-03):3.037093e-03,23:6.372373e-03):1.180166e-02):3.592715e-04):5.132636e-04,(8:2.555155e-03,((55:8.268002e-04,56:1.065136e-04):8.968328e-04,54:1.026593e-04):7.401669e-03):2.710987e-03):5.769571e-04,((9:9.338800e-03,53:2.212208e-02):9.966578e-04,45:3.413986e-02):3.310195e-04):1.007993e-02):2.959232e-03):3.826258e-03):3.931902e-04,((47:7.087826e-02,(29:3.593656e-03,2:2.177561e-03):1.101125e-02):2.280299e-03,(((((((85:5.026954e-03,(83:6.513788e-03,84:3.557302e-03):1.034274e-03):3.635352e-03,(17:1.142621e-02,86:4.146949e-03):4.131176e-03):3.359402e-03,((74:8.497326e-03,18:3.794660e-03):9.284222e-03,16:1.963506e-02):7.852812e-03):3.159088e-03,(90:2.388166e-02,75:3.041712e-02):7.431300e-03):1.511289e-03,((24:4.457231e-03,69:7.921594e-03):9.434259e-03,70:3.060534e-02):4.973273e-03):1.850978e-03,88:1.375644e-02):1.170428e-03,(96:2.230099e-03,(98:7.200723e-03,97:5.934591e-03):1.769852e-03):7.569265e-03):1.303290e-02):1.923110e-03):3.719039e-03,109:1.446133e-02):4.396648e-03):1.296262e-02):5.504339e-03,42:3.291552e-02):1.242266e-02):3.202838e-03,(12:2.430517e-02,(((13:1.406916e-02,((6:5.529450e-03,(30:6.376790e-03,(5:1.888316e-02,31:1.264262e-03):4.510213e-03):2.340282e-03):1.484824e-02,19:8.980921e-03):2.301884e-03):7.098843e-04,(38:7.235276e-04,7:1.333123e-03):1.535838e-02):7.543478e-04,81:1.273232e-02):2.810109e-03):1.177660e-03):1.382270e-03,40:1.682341e-02):3.015075e-03):1.544614e-03):1.409973e-03):1.201557e-03):2.431528e-03):1.648216e-03):3.592733e-03):1.375260e-03):2.251616e-03,((66:9.838524e-03,68:3.990220e-03):1.834934e-02,3:1.418507e-02):4.778667e-03):1.240127e-02,67:1.013518e-02,1:5.574730e-03);
   tree gen.130000 = [&U] (((14:2.746846e-02,((64:4.615966e-02,((((59:1.589165e-02,(((37:1.576810e-02,32:1.548533e-02):5.035554e-04,(((34:1.074742e-02,((65:8.946324e-03,87:2.871436e-03):6.172999e-04,92:3.342625e-03):1.184216e-02):5.823839e-03,((82:3.456953e-03,35:6.001926e-04):9.518153e-03,93:7.373357e-03):9.699356e-03):4.939032e-04,41:2.465476e-02):3.027504e-03):1.555778e-03,(72:1.006334e-02,79:2.245997e-02):1.686987e-03):8.671945e-04):3.170239e-03,11:1.544835e-02):1.905629e-03,(((95:1.369509e-02,(39:2.642151e-02,((28:1.304857e-02,27:1.088900e-02):3.247518e-03,(26:7.952261e-06,25:3.061108e-03):1.154678e-02):4.067881e-03):7.359764e-04):1.499248e-03,((94:2.247850e-02,((77:4.389323e-03,78:9.262441e-03):2.424133e-03,76:5.835748e-03):1.027271e-02):1.293521e-02,((((((15:3.905282e-02,(((48:7.483896e-03,52:1.063202e-03):8.129111e-04,51:1.159373e-02):6.922676e-03,(50:3.033264e-03,49:5.731525e-05):1.210660e-02):6.531606e-03):2.090351e-02,((60:7.951605e-03,61:3.334131e-03):2.112853e-02,43:1.674139e-02):1.398466e-02):6.601513e-04,(((((107:3.746170e-03,106:6.824691e-03):4.071136e-04,(102:2.925236e-03,103:3.096306e-04):1.648387e-03):7.556582e-04,(105:5.959011e-03,100:3.133032e-03):1.072989e-02):9.020761e-03,((104:1.999715e-02,(101:9.153738e-04,99:4.946698e-04):7.583939e-03):3.117743e-03,108:4.721820e-03):3.536595e-03):3.744499e-02,((((47:6.924355e-02,(29:2.142964e-03,2:2.632985e-03):1.170335e-02):3.953940e-03,(88:1.236623e-02,(((97:6.408779e-03,98:9.035289e-03):1.166823e-03,96:9.473951e-04):1.005907e-02,((((17:9.327585e-03,((74:9.872914e-03,16:3.292430e-03):6.002359e-03,18:7.021795e-03):8.030851e-03):2.392806e-04,((86:9.083424e-03,85:1.522249e-03):2.756788e-03,(83:6.439884e-03,84:7.534058e-03):1.949818e-03):7.620958e-04):4.806680e-03,((24:7.573479e-03,69:5.975047e-03):9.182910e-03,70:3.049209e-02):2.713028e-03):9.416920e-04,(90:1.505196e-02,75:5.981558e-04):2.522322e-02):2.064413e-03):5.291190e-04):1.082291e-02):8.428713e-04,((10:4.883393e-03,(36:1.454077e-02,63:4.599559e-02):1.128535e-03):1.793310e-03,(62:4.395546e-02,((71:7.155305e-03,4:8.824729e-03):4.516294e-03,(((44:7.453750e-03,(8:3.484648e-04,((56:5.947261e-03,54:1.729777e-03):3.922632e-04,55:1.763466e-04):8.105869e-03):3.237539e-03):4.044554e-04,((46:6.125352e-03,(58:8.640674e-04,57:1.691914e-04):9.723692e-03):2.753593e-03,((20:8.856611e-04,(21:2.816211e-04,22:1.041788e-04):2.711044e-03):2.956178e-03,23:6.202599e-03):1.148724e-02):1.357629e-03):1.328180e-03,((53:2.153270e-02,45:1.965380e-02):2.159663e-03,9:9.128698e-03):3.130662e-03):9.717340e-03):3.195340e-03):4.991688e-03):1.609572e-03):8.427279e-04,109:1.407605e-02):2.294098e-03):1.738285e-02):1.250825e-02,(89:3.348889e-02,42:2.867175e-02):8.499583e-04):7.724649e-03,(12:2.365762e-02,(((13:1.105574e-02,(38:2.248072e-03,7:1.403577e-03):1.371912e-02):3.036718e-03,(((30:6.262943e-03,(31:7.953505e-04,5:3.228628e-02):2.887187e-04):1.744567e-03,6:3.667577e-03):1.632262e-02,19:8.741650e-03):1.408123e-03):7.451975e-04,81:1.465221e-02):2.191599e-03):8.282329e-04):9.830068e-04,40:1.903202e-02):2.896314e-03):4.308027e-03):2.322959e-03,73:3.149646e-02):9.455194e-04):4.708426e-04,(110:1.573238e-02,80:1.601454e-02):5.046139e-03):2.463454e-03):3.497015e-03,(91:1.297446e-02,33:2.540334e-02):8.080025e-03):1.360575e-03):3.092125e-03,((66:9.576404e-03,68:4.948807e-03):1.971729e-02,3:1.379553e-02):3.563629e-03):1.176464e-02,67:2.748790e-02,1:6.122414e-03);
   tree gen.135000 = [&U] (((14:2.742858e-02,((91:1.336414e-02,33:2.601143e-02):6.549742e-03,(64:4.065521e-02,((110:1.270594e-02,80:1.340072e-02):8.127212e-03,((11:1.542592e-02,(73:2.991390e-02,((95:1.367521e-02,(39:2.779187e-02,((28:8.748161e-03,27:1.087319e-02):2.047988e-03,(26:1.148575e-05,25:1.885186e-03):1.069818e-02):3.384682e-03):5.801083e-03):3.056692e-03,((94:1.520623e-02,((77:3.914135e-03,76:7.148714e-03):1.521834e-03,78:5.622890e-03):6.395114e-03):1.291643e-02,(((12:2.362328e-02,(((13:1.425323e-02,(38:3.464247e-04,7:3.892288e-03):1.170720e-02):2.788036e-03,((((5:1.125900e-02,31:7.491194e-04):3.232230e-03,30:3.668114e-03):4.983499e-03,6:5.015179e-03):1.629892e-02,19:8.728959e-03):1.957178e-03):2.051252e-03,81:1.463094e-02):2.508513e-03):3.208905e-03,(89:3.253311e-02,(((15:4.011459e-02,(((48:7.473031e-03,52:4.935923e-04):2.189556e-03,51:5.968354e-03):6.710605e-03,(50:7.236564e-03,49:1.478793e-03):1.306151e-02):4.163701e-03):2.415355e-02,(((60:7.940061e-03,61:5.586559e-03):1.641230e-02,43:1.671708e-02):1.386064e-02,((109:1.405562e-02,(36:1.445551e-02,(63:4.783630e-02,((((47:6.914302e-02,(29:5.887790e-03,2:8.232255e-03):9.994281e-03):8.872379e-04,((((85:3.097759e-03,((74:9.301235e-03,(16:2.365619e-02,(86:6.013232e-03,18:1.727467e-02):4.626098e-03):7.702585e-03):3.862619e-04,((83:7.445151e-03,84:5.004037e-03):2.936125e-03,17:9.863110e-03):1.799004e-03):4.905409e-04):8.680305e-03,((24:5.372205e-03,69:5.966372e-03):6.909105e-03,70:3.044782e-02):6.248912e-03):9.868973e-04,(90:3.834042e-03,75:7.770692e-03):2.569939e-02):1.013254e-03,(((97:2.208615e-03,98:8.658213e-03):6.333993e-04,96:1.122362e-03):3.696237e-03,88:8.270061e-03):4.341272e-03):1.080720e-02):1.671471e-03,10:4.876303e-03):4.604818e-04,(62:4.177978e-02,((71:7.892673e-03,4:4.920228e-03):4.687089e-03,(((((54:6.721658e-04,55:9.890601e-04):6.488645e-04,56:6.725932e-03):8.265150e-03,(8:2.974681e-03,44:3.269743e-03):5.368697e-03):4.408370e-03,((46:6.116459e-03,(58:9.350903e-04,57:7.476001e-04):1.183627e-02):2.577448e-03,((20:2.278269e-03,(21:2.462868e-05,22:3.593243e-04):1.334159e-03):5.370077e-03,23:6.500653e-03):1.080216e-02):3.351246e-03):1.909117e-03,(9:7.998642e-03,(53:2.320947e-02,45:1.969243e-02):1.125382e-03):3.406917e-03):8.186793e-03):2.245250e-03):3.507874e-03):1.134026e-03):4.885336e-05):1.415141e-03):1.762289e-03,((((105:9.884906e-03,100:1.779927e-03):4.949636e-03,(107:8.066908e-03,(103:2.403957e-03,102:4.692063e-03):1.723346e-03):1.776397e-03):6.855624e-04,106:1.266006e-02):1.032274e-02,(108:7.898962e-03,((101:5.169302e-04,99:1.701970e-04):1.000021e-02,104:1.919837e-02):9.758230e-04):3.960918e-03):3.739063e-02):1.623456e-02):6.111318e-04):1.266254e-02,42:3.759877e-02):3.949404e-03):3.291711e-03):1.637917e-03,40:1.900439e-02):3.552933e-03):2.040885e-03):1.231312e-03):1.517331e-03):4.875051e-04,((79:1.236646e-02,72:1.126044e-02):1.005374e-03,(((37:1.842455e-02,32:1.864810e-02):1.054270e-03,(((((65:8.548548e-03,92:8.958603e-03):7.370865e-04,87:5.000222e-03):4.248288e-03,34:2.132038e-02):8.342359e-03,((82:3.451934e-03,35:2.606280e-04):6.937515e-03,93:1.356117e-02):9.685274e-03):1.656781e-04,41:2.224085e-02):3.583934e-03):2.852982e-03,59:1.586858e-02):4.666677e-04):6.122808e-03):6.089732e-04):2.593910e-03):7.417584e-03):8.011386e-04):2.167608e-03,((66:9.562501e-03,68:4.077153e-03):1.956705e-02,3:1.095491e-02):5.804054e-03):1.108017e-02,67:1.897234e-02,1:3.039494e-03);
   tree gen.140000 = [&U] ((((91:1.331965e-02,33:2.700244e-02):8.833786e-03,((64:4.278871e-02,((110:1.693807e-02,80:1.410396e-02):4.705979e-03,((((((39:2.925032e-02,95:1.416023e-02):4.331462e-04,((28:1.588935e-02,27:1.070455e-02):7.093538e-03,(26:3.572503e-04,25:7.785992e-03):1.067783e-02):3.406713e-03):3.793980e-03,((94:2.154351e-02,((76:5.118062e-03,77:6.617388e-03):3.710375e-03,78:6.874407e-03):9.666127e-03):1.167993e-02,((89:2.843449e-02,(((((60:1.346695e-02,61:1.754804e-03):1.749725e-02,43:1.767978e-02):1.408557e-02,((15:3.339339e-02,((52:1.235770e-03,(51:6.315723e-03,48:1.506553e-03):1.155657e-03):6.250758e-03,(50:5.370028e-04,49:7.224534e-03):2.464940e-03):1.166493e-02):3.221427e-02,((109:1.532425e-02,((((105:8.941697e-03,100:2.213197e-03):7.217392e-03,(107:1.776416e-03,(103:1.040814e-03,102:9.681055e-04):1.311242e-03):1.047213e-03):1.233244e-03,106:5.309428e-03):1.430731e-02,(108:8.043234e-03,(104:1.658634e-02,(101:3.568746e-05,99:2.354562e-04):2.605960e-03):2.681126e-03):6.378176e-03):4.718492e-02):9.043406e-04,(63:5.224788e-02,(36:1.521410e-02,(((47:7.177327e-02,(29:8.487907e-03,2:1.939566e-03):1.444684e-02):5.404040e-04,(((((86:1.484838e-02,(83:5.784280e-03,(84:2.143762e-03,74:1.044909e-02):2.728750e-03):1.727525e-03):1.711629e-03,(85:3.924418e-03,(18:1.990375e-02,16:5.185768e-03):4.477031e-03):1.671799e-04):8.931226e-04,17:1.038070e-02):7.416774e-03,(((24:6.788681e-03,69:9.698410e-03):7.271680e-03,70:3.204566e-02):6.643679e-03,(90:5.277841e-03,75:4.099909e-03):3.471381e-02):1.238799e-03):9.699110e-04,(((97:4.358119e-04,98:1.091239e-02):1.196225e-03,96:1.851865e-03):4.315476e-03,88:1.067507e-02):3.704150e-03):1.182564e-02):1.558550e-03,((62:5.005999e-02,((71:3.433306e-03,4:9.105768e-03):6.554219e-03,(((((56:1.157169e-03,55:2.907520e-04):2.651065e-03,54:1.632253e-03):4.621697e-03,8:9.389747e-05):3.331638e-03,((46:1.816888e-03,(58:1.225456e-03,57:2.320727e-03):1.245741e-02):3.448252e-03,(((20:2.714361e-04,(21:2.678190e-03,22:6.931060e-04):5.925649e-04):2.508733e-03,23:1.010205e-02):1.091174e-02,44:5.102138e-03):1.665631e-03):2.260494e-03):8.735178e-04,(9:8.966668e-03,(45:2.812928e-02,53:2.442745e-02):9.997390e-03):5.641397e-03):9.468205e-03):3.482288e-03):4.255479e-03,10:5.132201e-03):3.954318e-04):1.582538e-03):1.050868e-04):4.367924e-04):1.657247e-02):8.465184e-04):7.868087e-03,42:3.957187e-02):1.130532e-02,((((13:1.542151e-02,(((31:3.873571e-03,(30:5.609435e-03,5:1.474435e-02):2.354208e-03):2.742300e-03,6:3.815004e-03):1.751405e-02,19:9.694163e-03):1.145684e-03):9.227878e-04,(38:8.481845e-04,7:4.096547e-03):1.232157e-02):1.331329e-03,81:1.539874e-02):5.084277e-03,12:2.508238e-02):4.404193e-04):5.274524e-04):1.808490e-04,40:2.000170e-02):3.294841e-03):4.528311e-03):9.385321e-04,73:3.148372e-02):7.818455e-04,11:2.170425e-02):1.393023e-03,(59:1.677399e-02,((87:1.132477e-02,(79:1.337432e-02,72:1.154788e-02):3.551824e-03):8.552150e-04,((37:1.764934e-02,32:1.763373e-02):1.103735e-03,(41:2.340800e-02,(((65:8.997157e-03,92:1.120161e-02):5.788251e-03,34:1.986010e-02):1.298413e-02,((82:3.076841e-03,35:9.134655e-04):7.672728e-03,93:1.427283e-02):5.368018e-03):4.359243e-03):1.137565e-03):2.191308e-03):3.964304e-04):1.744755e-03):7.879508e-04):1.135428e-03):4.866175e-03,14:3.320102e-02):1.294947e-04):7.308204e-04,((66:1.318910e-02,68:3.017226e-03):1.924820e-02,3:1.152980e-02):3.842322e-03):8.111465e-03,67:1.996797e-02,1:5.927556e-03);
   tree gen.145000 = [&U] (((((64:4.118982e-02,((110:1.806625e-02,80:1.357693e-02):4.530130e-03,(((73:3.142946e-02,(((39:2.686312e-02,((28:1.443494e-02,27:6.806860e-03):1.147149e-02,(26:5.332715e-03,25:9.256029e-03):7.010088e-03):2.861962e-03):2.589536e-03,95:1.363111e-02):2.967383e-03,(((((((15:3.881864e-02,((52:1.189592e-03,(51:5.902959e-03,48:2.863829e-03):3.065739e-03):4.724371e-03,(50:1.379748e-03,49:4.995898e-03):9.498509e-04):8.809995e-03):3.159583e-02,(((((62:4.818940e-02,((71:4.235019e-03,4:5.240773e-03):5.949639e-03,(((((56:1.113929e-03,55:1.052193e-03):9.467458e-04,54:6.736573e-04):4.210615e-03,8:1.649505e-03):2.984393e-03,(((20:2.071606e-03,(21:3.154637e-04,22:4.188809e-04):1.498474e-03):2.030360e-03,23:4.438861e-03):1.468221e-02,(((58:3.127131e-04,57:1.897806e-03):1.027739e-02,44:6.105568e-03):4.990735e-04,46:4.392244e-03):1.292239e-03):1.276581e-03):7.157179e-04,(9:1.058688e-02,(45:2.699782e-02,53:2.351467e-02):3.199802e-03):4.203286e-03):9.548403e-03):4.265788e-03):3.346185e-03,10:6.063697e-03):4.969756e-05,((47:6.909132e-02,(((((86:3.208612e-03,(((84:1.426532e-03,74:1.024619e-02):4.328509e-03,83:5.568138e-03):1.288915e-04,(18:1.243309e-02,16:8.482376e-03):1.025229e-02):1.557763e-03):1.163664e-03,85:3.798338e-03):2.422564e-03,17:1.416035e-02):5.866096e-03,((90:2.769222e-03,75:3.946707e-03):2.667493e-02,((24:4.204287e-03,69:9.336009e-03):9.444687e-03,70:3.084820e-02):6.335897e-03):7.697889e-04):5.410624e-03,((98:1.329301e-02,(97:2.102444e-03,96:1.618758e-03):7.526945e-04):3.573612e-03,88:7.876649e-03):2.621348e-03):1.105223e-02):1.611193e-03,(29:5.312511e-03,2:3.348201e-03):1.062793e-02):2.292202e-03):1.624176e-03,((36:1.880170e-02,63:5.029553e-02):8.349637e-07,(109:2.080380e-02,((((105:1.236617e-03,100:6.251465e-03):3.620075e-03,106:6.583111e-03):1.409734e-03,(107:5.348822e-03,(103:3.089477e-03,102:2.050926e-03):1.335533e-03):3.145273e-03):1.142242e-02,(108:7.551636e-03,(104:1.480844e-02,(101:3.213939e-03,99:5.592165e-04):3.666074e-03):3.227888e-03):5.669498e-03):4.359708e-02):1.653665e-03):3.935115e-05):1.636433e-02,((60:4.993794e-03,61:2.993465e-03):1.507553e-02,43:1.702594e-02):1.900919e-02):1.884259e-04):1.075410e-02,42:3.809319e-02):3.853835e-03,((((13:1.484525e-02,(38:4.942157e-05,7:2.044665e-03):1.162694e-02):8.645227e-04,(((31:4.035331e-03,(5:1.412344e-02,30:4.202995e-03):3.712944e-03):3.277280e-03,6:6.959698e-03):1.349997e-02,19:9.331920e-03):1.072627e-03):5.551401e-04,81:1.482333e-02):2.224430e-03,12:2.497884e-02):1.337523e-03):1.935018e-03,40:1.871365e-02):3.136716e-03,(94:2.441525e-02,((76:5.084047e-03,77:6.370116e-03):3.332899e-03,78:5.613354e-03):8.512717e-03):1.182768e-02):7.777343e-04,89:2.912765e-02):3.480627e-03):1.472968e-03):2.306073e-03,11:1.724610e-02):1.444433e-03,(((79:1.233919e-02,72:1.111637e-02):3.159764e-03,(((37:1.698984e-02,32:1.697481e-02):2.294703e-03,((((82:1.612015e-03,35:1.138858e-03):9.868336e-03,93:8.520946e-03):3.202802e-03,((65:1.705491e-02,92:2.713867e-03):5.018218e-03,34:2.224382e-02):1.048426e-02):4.038330e-03,41:2.464102e-02):2.017040e-04):1.263599e-03,87:1.413076e-02):9.902393e-04):1.438795e-03,59:1.614720e-02):2.171057e-03):4.776383e-04):2.409306e-03):4.684340e-03,(91:1.266289e-02,33:2.599344e-02):8.503693e-03):1.873137e-03,14:3.196039e-02):1.326587e-03,((66:1.385137e-02,68:2.042464e-03):1.918445e-02,3:1.086115e-02):6.968364e-03):8.584292e-03,67:1.565824e-02,1:7.111424e-03);
   tree gen.150000 = [&U] ((((91:1.212478e-02,33:2.488884e-02):8.959125e-03,(64:4.116686e-02,((110:1.729853e-02,80:1.450182e-02):4.511843e-03,((((79:1.790197e-02,72:9.166811e-03):2.909898e-03,((((82:1.512498e-03,35:4.641660e-04):1.148388e-02,93:1.053576e-02):1.053017e-03,((65:1.663797e-02,92:1.053732e-02):4.748213e-03,34:8.157232e-03):8.517911e-03):2.885785e-03,(37:1.450425e-02,(41:2.823776e-02,32:1.625346e-02):1.156887e-04):2.631847e-03):3.171338e-03):1.040264e-03,(87:8.980463e-03,59:1.346618e-02):6.947631e-04):2.627439e-03,((73:3.009386e-02,11:1.606683e-02):2.304144e-03,(((39:2.891663e-02,95:1.149384e-02):1.431211e-03,((28:7.207766e-03,27:6.517602e-03):7.554888e-03,(26:3.110236e-03,25:6.858340e-03):6.507056e-03):4.186362e-03):3.329104e-03,((89:3.852007e-02,(94:1.655374e-02,(76:3.981017e-03,(77:6.099417e-03,78:6.703105e-03):8.891791e-04):9.063642e-03):6.438937e-03):3.388644e-04,(40:1.745254e-02,((((((60:1.413097e-03,61:3.402793e-03):1.325645e-02,43:1.644966e-02):1.820139e-02,(15:3.716904e-02,((52:1.065339e-04,(48:1.731476e-03,51:5.652112e-03):4.722137e-04):7.903033e-03,(50:4.552360e-04,49:2.014751e-03):1.222592e-02):6.626647e-03):2.565923e-02):5.640984e-04,(((63:4.815822e-02,(10:5.048303e-03,(((((90:5.763227e-03,75:1.272459e-02):1.458249e-02,(((24:8.160245e-03,69:8.623481e-03):8.398453e-03,70:3.093835e-02):4.337743e-03,(((85:5.991320e-03,(86:8.641044e-03,(84:5.986552e-03,83:9.132133e-03):2.834531e-03):1.134295e-03):4.869111e-04,17:1.001883e-02):1.562992e-03,(74:1.344232e-02,(18:7.222495e-03,16:1.026439e-02):4.146829e-03):3.587365e-03):7.468131e-03):5.107170e-03):2.920780e-03,((96:7.398213e-04,(98:1.272812e-02,97:8.410717e-04):2.547585e-03):6.254088e-03,88:8.413911e-03):2.541478e-03):1.021606e-02,(47:6.760725e-02,(29:4.238554e-03,2:3.155230e-03):1.395906e-02):1.129195e-03):2.330346e-03,(62:4.614158e-02,((71:4.306300e-03,4:7.217786e-03):4.520454e-03,((9:9.239218e-03,(45:2.426012e-02,53:1.427456e-02):1.018960e-02):4.711750e-03,((((58:3.809782e-04,57:2.050462e-03):9.663217e-03,46:2.967228e-03):3.286093e-03,(44:4.743960e-03,((20:1.231394e-04,(21:3.583245e-04,22:5.855068e-04):3.497809e-03):2.231693e-03,23:7.574330e-03):9.047275e-03):1.763285e-03):1.226642e-03,((55:8.763796e-04,(56:5.458891e-04,54:9.210404e-04):2.600089e-03):6.061866e-03,8:2.618350e-03):8.140476e-03):2.563966e-04):7.814739e-03):4.540948e-03):3.320134e-03):2.118304e-04):1.398256e-03):2.008433e-03,(109:1.776860e-02,((((107:2.834705e-03,(103:1.698069e-03,102:4.214394e-03):3.313086e-03):1.729355e-03,(105:1.367684e-03,100:5.985809e-03):3.169859e-03):2.181740e-03,106:6.353668e-03):1.466327e-02,(108:3.766096e-03,(104:1.234293e-02,(101:6.268172e-04,99:1.512954e-03):3.271111e-03):4.278494e-03):8.605822e-03):4.146388e-02):1.401644e-03):2.940707e-05,36:1.800272e-02):1.907693e-02):1.352413e-02,42:3.650507e-02):4.436451e-03,((((13:1.421440e-02,(38:4.082265e-06,7:1.725490e-03):9.756680e-03):1.641458e-03,((5:2.017951e-02,((31:2.847252e-03,30:8.994211e-03):1.043505e-03,6:6.266780e-03):4.841654e-03):8.358676e-03,19:8.935360e-03):1.727622e-03):1.042929e-03,81:1.306219e-02):5.861246e-03,12:2.391737e-02):3.118469e-03):1.240219e-03):1.345904e-03):1.237466e-03):3.319378e-03):1.501726e-03):1.275247e-03):2.234068e-03):2.149420e-03):1.742315e-03,(14:2.810119e-02,((66:8.328363e-03,68:5.330699e-03):1.827969e-02,3:1.751407e-02):4.412327e-03):2.520988e-03):1.372876e-02,67:2.167999e-03,1:1.513429e-03);
   tree gen.155000 = [&U] (((((91:1.180634e-02,33:2.423518e-02):9.844337e-03,(64:3.663311e-02,((110:1.069790e-02,80:1.497834e-02):5.657441e-03,(11:1.576222e-02,((((95:1.614158e-02,(39:2.815719e-02,((28:7.211025e-03,27:6.650926e-03):6.947569e-03,(26:1.754577e-03,25:3.019246e-03):1.156089e-02):2.267731e-03):1.415654e-03):3.899355e-03,((89:3.750841e-02,(40:1.699418e-02,((((((10:4.915719e-03,((((47:6.324763e-02,(29:1.912737e-03,2:7.150768e-03):1.497976e-02):3.471217e-03,((((((18:9.235189e-03,16:9.468803e-03):4.381729e-03,74:1.997399e-02):3.814886e-03,(17:1.603402e-02,(85:5.833969e-03,(86:3.275575e-03,(84:3.767837e-03,83:6.338130e-03):2.905310e-03):3.974089e-04):2.111779e-03):2.373179e-04):8.465970e-03,(90:1.648742e-02,75:1.023280e-02):2.537612e-02):1.277447e-03,((24:5.934854e-03,69:9.412637e-03):8.674405e-03,70:3.012581e-02):3.564200e-03):2.844071e-03,((96:2.569537e-04,(98:7.851373e-03,97:2.733268e-03):1.233161e-03):4.143079e-03,88:8.832422e-03):6.242369e-03):9.947749e-03):1.660276e-03,(109:1.617759e-02,((((107:4.788628e-03,(103:1.718096e-03,102:2.462183e-03):4.171939e-03):2.906082e-04,106:4.266884e-03):1.568603e-03,(105:6.828998e-03,100:2.188667e-03):4.040939e-03):1.285879e-02,((104:1.920051e-02,108:3.667186e-03):8.249329e-03,(101:2.634240e-03,99:1.090535e-04):7.784290e-03):6.698108e-03):4.301468e-02):2.169517e-03):9.108038e-04,(62:4.492976e-02,((71:3.475552e-03,4:8.189822e-03):3.448541e-03,((9:8.996566e-03,(45:1.674245e-02,53:1.300753e-02):1.145621e-02):1.443608e-03,((((58:2.533502e-03,57:2.138388e-03):1.118779e-02,46:1.792768e-03):3.553365e-03,((20:1.469731e-04,(21:5.914501e-04,22:1.910138e-04):1.197258e-03):3.027008e-03,23:4.493916e-03):9.912846e-03):2.581617e-03,((54:3.938451e-04,(56:2.765867e-04,55:2.020288e-04):9.003412e-04):8.235016e-03,(8:1.057320e-03,44:4.837531e-03):8.383828e-03):2.414225e-03):9.797714e-04):9.864976e-03):3.236663e-03):3.435493e-03):1.397528e-03):2.304759e-03,36:1.755205e-02):2.122521e-04,63:4.719310e-02):2.110113e-02,(((60:1.332368e-03,61:7.274981e-03):9.781487e-03,43:1.601764e-02):1.403421e-02,(15:4.230634e-02,(((48:6.570468e-04,51:5.503670e-03):3.268674e-03,52:1.009569e-03):6.522915e-03,(50:1.594495e-03,49:1.446910e-03):1.190483e-02):3.907575e-03):2.734143e-02):1.740467e-03):9.958457e-03,42:3.554633e-02):5.222498e-03,((((13:1.583092e-02,(38:1.117671e-04,7:1.503855e-03):9.896576e-03):1.385983e-03,((5:1.771316e-02,(6:5.926947e-03,(31:2.857798e-03,30:8.624488e-03):1.766762e-03):5.774384e-03):9.608634e-03,19:8.835907e-03):1.058873e-03):3.309609e-04,81:1.494998e-02):1.508647e-03,12:2.424233e-02):1.406911e-03):2.278889e-03):1.843884e-03):5.880814e-05,(94:1.962813e-02,(78:6.527060e-03,(77:5.991857e-03,76:3.721837e-03):3.553237e-03):8.382046e-03):6.123532e-03):4.371875e-03):3.192333e-03,(((72:6.735002e-03,87:8.744607e-03):1.886208e-03,79:1.743181e-02):5.449796e-03,(((((82:3.124587e-03,35:1.141316e-04):9.215517e-03,93:9.945895e-03):3.159421e-03,((65:1.142250e-02,92:3.547559e-03):2.729967e-03,34:1.162967e-02):6.194783e-03):2.904804e-03,((41:2.749615e-02,32:4.852717e-03):7.207129e-03,37:1.493705e-02):3.112928e-03):7.341954e-04,59:1.524082e-02):6.599239e-04):4.920139e-03):5.874837e-04,73:3.618651e-02):5.907411e-04):1.003266e-03):2.095699e-03):8.178479e-03):9.283623e-04,14:2.557191e-02):9.022527e-04,((66:8.394051e-03,68:3.220863e-03):1.707095e-02,3:1.807768e-02):4.062816e-03):8.738129e-03,67:7.344384e-03,1:8.594763e-03);
   tree gen.160000 = [&U] ((((91:2.008952e-02,33:2.518373e-02):1.022964e-02,(14:2.898675e-02,((66:8.722587e-03,68:3.346925e-03):1.786057e-02,3:1.878523e-02):3.785258e-03):1.074861e-03):2.183960e-04,67:2.113516e-02):2.565139e-04,(64:3.806690e-02,((59:1.583733e-02,((((93:1.033517e-02,(82:5.426978e-03,35:3.615447e-05):9.867247e-03):1.734597e-03,((65:8.971781e-03,92:6.259752e-03):9.909397e-03,34:1.009637e-02):4.011630e-03):3.072384e-03,(((41:1.113749e-02,32:3.472291e-03):1.035117e-02,37:1.552167e-02):3.797440e-03,(72:1.084660e-02,79:1.528996e-02):2.045344e-03):5.934923e-05):1.975438e-03,87:1.368254e-02):7.253063e-04):5.552233e-03,(((11:1.790256e-02,73:2.526492e-02):1.409363e-03,((95:1.677335e-02,(39:2.925924e-02,((28:7.493258e-03,27:1.262488e-02):7.219491e-03,(26:5.197220e-03,25:4.114078e-03):6.189171e-03):2.751053e-03):2.685969e-03):4.120172e-03,(((40:4.263172e-03,42:3.307156e-02):1.434122e-02,((((15:3.634723e-02,((48:1.265410e-03,(52:1.277779e-03,51:7.366327e-03):7.265475e-04):5.293081e-03,(50:1.885267e-03,49:2.545857e-03):1.015672e-02):8.475352e-03):1.869167e-02,((60:3.674728e-03,61:4.699421e-03):1.677865e-02,43:1.559066e-02):1.280020e-02):1.362242e-03,((36:1.568753e-02,(10:5.108116e-03,((((47:6.572309e-02,(29:1.646169e-03,2:2.734102e-03):1.647672e-02):4.847574e-04,(109:1.887224e-02,((106:4.431558e-03,(((103:1.781891e-03,102:6.557200e-03):1.828675e-03,107:7.948368e-03):3.374982e-03,(105:4.762281e-03,100:5.177878e-03):6.845803e-03):6.498877e-03):8.359547e-03,(((101:1.568923e-04,99:1.390367e-04):5.078272e-03,104:1.343437e-02):2.344807e-03,108:1.082972e-02):9.992256e-03):4.686227e-02):2.338219e-04):9.281941e-04,(88:9.178115e-03,((96:1.492123e-03,(98:8.348797e-03,97:1.539894e-03):2.577049e-03):8.647169e-03,((90:1.676291e-02,75:1.925938e-02):1.256784e-02,((((74:2.075576e-02,(85:6.179938e-03,((84:2.706840e-03,83:5.662052e-03):2.978957e-03,86:9.686032e-03):4.819017e-04):4.413008e-04):3.290530e-03,17:1.499209e-02):1.920279e-03,(18:1.290184e-02,16:8.608642e-03):4.552253e-03):7.140075e-03,((24:6.539365e-03,69:7.771510e-03):6.041809e-03,70:3.130490e-02):5.270492e-03):1.822357e-03):2.037762e-03):6.855320e-03):1.062413e-02):2.204911e-03,(62:4.668827e-02,((71:3.611582e-03,4:1.124253e-02):6.532246e-03,((9:9.348684e-03,(45:2.545259e-02,53:9.682999e-03):1.225551e-02):4.291721e-03,((((58:7.903488e-04,57:2.240150e-03):9.939195e-03,46:2.981329e-03):3.777485e-03,((20:1.245433e-03,(21:9.717921e-04,22:1.194078e-03):8.550602e-05):4.311481e-03,23:6.914996e-03):1.100848e-02):2.327607e-03,((55:1.216712e-03,(56:1.683579e-03,54:3.473152e-03):1.727821e-04):9.024019e-03,(8:3.623822e-03,44:9.573203e-03):2.988800e-03):3.135558e-03):7.923208e-04):1.117137e-02):6.883528e-03):2.993859e-03):4.771250e-04):1.435299e-03):9.369794e-04,63:4.746974e-02):1.709369e-02):1.735193e-02,((((13:1.265886e-02,(38:4.428327e-05,7:6.125101e-04):7.923204e-03):1.998675e-03,((5:1.840644e-02,(6:5.417491e-03,(30:5.766774e-03,31:3.467574e-03):1.668763e-03):1.216712e-02):8.164687e-03,19:8.469183e-03):1.782661e-03):8.598232e-04,81:1.553511e-02):1.660420e-03,12:2.519115e-02):2.220583e-03):3.034104e-03):1.651916e-03,(89:4.028779e-02,(94:2.039636e-02,(78:6.782523e-03,(77:3.553606e-03,76:5.892005e-03):2.321256e-03):8.591630e-03):7.335078e-03):5.011278e-03):3.980114e-03):1.294839e-03):2.263182e-03,(110:1.219642e-02,80:1.323841e-02):4.337539e-03):2.620627e-03):1.451195e-03):8.498578e-03,1:1.315242e-02);
   tree gen.165000 = [&U] ((((67:3.014903e-02,14:2.759312e-02):4.208513e-03,(64:3.924831e-02,((110:1.842181e-02,80:1.357785e-02):4.497726e-03,((((95:1.720343e-02,(39:3.000946e-02,((28:9.251232e-03,27:9.034297e-03):6.747313e-03,(26:1.740865e-02,25:2.134721e-03):8.435953e-03):4.507092e-03):1.616529e-03):6.627664e-03,(((40:6.991120e-03,42:5.337821e-02):7.960989e-03,(((((((62:4.677029e-02,((71:3.950515e-03,4:7.939252e-03):4.115755e-03,((9:7.888260e-03,(45:3.339290e-02,53:9.931278e-03):1.256975e-02):2.137986e-03,((((58:4.528306e-05,57:3.113672e-03):1.153376e-02,46:3.057772e-03):1.484499e-03,((20:6.507224e-04,(21:1.540494e-03,22:1.034399e-03):9.962104e-04):2.494424e-03,23:6.145589e-03):1.129074e-02):3.560559e-03,(((54:1.106324e-03,(55:5.755161e-04,56:7.169845e-04):1.541974e-04):9.567682e-03,8:3.123262e-03):1.442469e-03,44:1.720310e-02):2.369505e-03):2.634958e-04):1.139698e-02):4.599912e-03):2.389796e-03,(((47:6.740827e-02,((((107:6.173346e-03,(102:2.031678e-03,103:1.584736e-03):1.792040e-03):1.530968e-03,106:6.616508e-03):1.082213e-03,(105:6.000050e-03,100:2.716838e-03):2.466509e-03):9.233964e-03,(((101:1.225720e-03,99:1.021508e-03):3.735711e-03,104:2.878813e-02):2.532847e-03,108:6.308765e-03):4.732967e-03):5.118969e-02):1.025432e-02,(88:9.614015e-03,((96:7.938447e-03,(98:1.064784e-02,97:2.261773e-03):2.497778e-03):1.834879e-03,(((24:6.707039e-03,69:7.970777e-03):6.075398e-03,70:3.140359e-02):5.393421e-03,((90:1.663699e-02,75:1.709161e-02):1.947194e-02,(((85:5.233678e-03,(((84:5.243381e-03,83:6.009739e-03):5.089124e-04,(18:1.280641e-02,16:8.829374e-03):9.745990e-03):7.918626e-04,86:9.219845e-03):7.298804e-04):2.759180e-03,17:1.337910e-02):1.510040e-03,74:8.531408e-03):6.183822e-03):1.482533e-04):3.579181e-03):2.085435e-04):1.085401e-02):1.211567e-03,(29:1.323208e-03,2:1.558077e-03):2.281573e-02):1.398621e-03):4.207138e-04,10:5.239091e-03):1.122452e-03,109:1.917737e-02):7.038756e-04,(63:4.868690e-02,36:1.748053e-02):1.625947e-03):2.004831e-02,((15:3.727920e-02,((51:8.317570e-03,(48:4.300319e-03,52:2.096692e-03):2.651531e-03):9.204247e-03,(50:6.335097e-03,49:1.131987e-03):7.725548e-03):8.371736e-03):2.660996e-02,((60:9.371739e-03,61:4.872662e-03):1.433637e-02,43:1.242015e-02):1.542124e-02):1.139890e-03):1.382020e-02,((((13:1.298344e-02,(38:2.909503e-03,7:4.867298e-03):1.112800e-02):1.327162e-03,((5:1.591328e-02,(31:5.280439e-03,(6:4.942941e-03,30:1.002965e-02):1.505522e-03):5.893730e-03):8.374035e-03,19:8.456304e-03):2.364156e-03):1.533124e-03,81:1.743652e-02):2.584841e-03,12:2.583707e-02):2.516267e-03):1.237239e-03):2.920376e-03,(89:3.799767e-02,(94:2.091934e-02,(78:1.008341e-02,(77:4.908287e-03,76:5.988789e-03):1.105225e-03):9.409941e-03):1.112208e-02):1.665750e-03):3.555348e-03):3.457962e-03,(73:2.797600e-02,11:1.836159e-02):1.670938e-03):1.384891e-03,(87:8.602516e-03,((72:8.889763e-03,79:2.098414e-02):4.109233e-03,((((41:3.285006e-02,32:8.499233e-03):6.699252e-03,37:1.748505e-02):1.075731e-03,((93:9.802810e-03,(82:1.931434e-03,35:6.019151e-04):1.012025e-02):7.207128e-03,((65:9.201823e-03,92:6.536056e-03):1.016348e-02,34:1.920506e-02):8.545087e-03):6.365816e-03):1.622803e-03,59:1.624341e-02):1.388186e-03):6.629142e-04):5.075739e-03):1.047347e-03):2.026832e-03):6.336975e-03):2.095534e-04,(91:2.112805e-02,33:2.582945e-02):1.388930e-02):1.600797e-03,((66:9.673015e-03,68:4.351815e-03):1.493588e-02,3:1.904319e-02):4.026639e-03,1:1.452990e-02);
   tree gen.170000 = [&U] ((((91:1.996999e-02,33:2.441371e-02):1.382714e-02,(64:4.111555e-02,(((11:1.735516e-02,(73:3.787834e-02,(89:3.591497e-02,(((94:1.977272e-02,(76:9.238576e-03,(77:4.186138e-03,78:9.699913e-03):3.661528e-04):6.603600e-03):1.568547e-02,(40:1.206403e-02,(((((13:1.722695e-02,(38:2.880292e-04,7:7.674189e-04):1.361879e-02):4.652462e-03,((5:2.653491e-02,(31:2.054156e-03,(6:5.182799e-03,30:9.479908e-03):2.269850e-04):5.000484e-03):1.203186e-02,19:8.512448e-03):2.061473e-03):1.659579e-03,81:1.379196e-02):1.300125e-03,12:2.442090e-02):2.473202e-03,(((((60:1.201757e-03,61:1.038284e-02):9.350631e-03,43:1.173939e-02):1.439798e-02,(15:3.860986e-02,((51:4.336980e-03,(48:1.061483e-03,52:1.625700e-04):1.809442e-04):7.972853e-03,(50:3.266355e-03,49:1.551893e-03):9.476480e-03):5.397088e-03):2.515143e-02):2.606845e-03,(63:4.601830e-02,(36:1.137782e-02,(((((47:6.647138e-02,(((105:5.671178e-03,100:3.544196e-03):6.798035e-03,(107:2.256562e-03,(103:1.752784e-03,(102:1.105059e-03,106:1.388228e-02):1.198702e-04):1.887415e-03):1.659495e-03):1.611452e-02,(((101:6.591880e-04,99:1.497859e-05):5.087083e-03,104:1.771533e-02):4.636397e-03,108:3.652099e-03):3.278708e-03):4.838391e-02):1.744579e-03,((((98:1.613489e-02,96:6.402202e-04):4.770661e-03,97:3.889425e-03):4.856344e-03,((((24:7.136857e-03,69:7.533888e-03):7.887312e-03,70:3.015404e-02):3.621612e-03,(90:1.513684e-02,75:1.573037e-02):1.207614e-02):7.206552e-05,((74:8.156982e-03,17:1.076468e-02):1.454251e-03,(85:4.873881e-03,(((18:8.586436e-03,16:6.680937e-03):8.257077e-03,(84:4.955984e-03,83:5.682611e-03):5.177007e-04):2.376300e-03,86:3.791829e-03):1.336910e-03):1.534432e-03):5.437759e-03):1.546514e-03):1.103438e-02,88:1.181284e-02):7.303135e-03):7.959427e-04,(29:2.164698e-03,2:1.055923e-02):1.571929e-02):7.339992e-04,((62:5.096064e-02,((71:4.988756e-03,4:6.340108e-03):7.541285e-03,((9:7.455894e-03,(45:3.156259e-02,53:8.562137e-03):1.393829e-02):3.040515e-03,((((58:1.037015e-04,57:1.436291e-03):1.188217e-02,46:2.101214e-03):3.212763e-03,((20:4.815621e-04,(21:2.013679e-03,22:1.153319e-03):1.320028e-03):1.215103e-02,23:4.638566e-03):1.202909e-02):4.730360e-03,((44:8.539268e-03,((56:1.611974e-03,55:2.626019e-04):9.782518e-04,54:7.675182e-04):1.072187e-02):6.697352e-04,8:2.835099e-03):1.412173e-03):6.870794e-05):1.113750e-02):4.347785e-03):3.639551e-03,10:9.177091e-03):7.602029e-04):1.536720e-03,109:2.072726e-02):6.156446e-04):5.222359e-03):1.698060e-02):1.445956e-02,42:2.911501e-02):6.456849e-03):1.516691e-03):1.017103e-03):1.250544e-03,(((28:5.233607e-03,27:8.539114e-03):6.739261e-03,(26:1.965949e-03,25:1.012791e-02):6.226623e-03):3.808080e-03,(39:2.774598e-02,95:8.416550e-03):3.360975e-03):4.645307e-03):5.849278e-04):1.555185e-03):1.485271e-03):1.644564e-03,(110:1.741209e-02,80:1.162940e-02):6.743092e-03):2.404237e-03,(59:1.535308e-02,((72:9.255057e-03,79:1.864829e-02):3.373025e-03,((((93:9.265505e-03,(82:3.292254e-03,35:1.639875e-03):9.565544e-03):2.855077e-03,((65:1.183319e-02,92:7.530110e-03):6.265565e-03,34:1.614415e-02):7.607433e-03):4.299861e-03,((41:2.791832e-02,32:1.518787e-03):1.267421e-02,37:1.341078e-02):3.160865e-03):1.411094e-03,87:8.131000e-03):8.884248e-04):1.591562e-03):3.261665e-03):1.768820e-03):6.271567e-03):2.004881e-03,(67:1.058651e-02,14:1.564387e-02):1.245804e-02):1.335042e-03,((66:9.142823e-03,68:5.459153e-03):1.791120e-02,3:1.799940e-02):4.749802e-03,1:1.373350e-02);
   tree gen.175000 = [&U] (((91:1.509737e-02,33:2.648273e-02):1.466632e-02,(64:3.773531e-02,(((11:1.596580e-02,(73:3.484599e-02,((95:1.130341e-02,(39:3.293596e-02,((28:6.838778e-03,27:7.855516e-03):5.543186e-03,(26:5.556955e-04,25:1.030183e-02):7.706977e-03):2.196186e-03):7.768169e-04):1.996622e-03,(((89:2.801809e-02,40:1.902732e-02):2.743329e-03,(((((13:1.151175e-02,(38:9.852415e-05,7:1.449664e-03):1.145266e-02):1.460481e-03,((5:2.441066e-02,((31:2.577354e-03,30:1.114208e-02):5.234641e-03,6:3.886934e-03):5.450434e-03):1.068903e-02,19:9.047420e-03):1.883276e-03):1.858389e-03,81:1.349756e-02):9.404682e-04,12:2.246589e-02):1.553450e-03,((((36:1.356150e-02,(((((47:6.432843e-02,(((105:3.457519e-03,100:3.228676e-03):1.132835e-02,((107:7.698531e-03,106:1.170448e-02):4.027086e-04,(102:2.342649e-03,103:3.905054e-03):1.136493e-03):6.420928e-04):1.170575e-02,((101:7.727179e-04,99:5.559414e-04):4.559072e-03,(104:1.783944e-02,108:3.408111e-03):1.298658e-03):1.025771e-02):4.479543e-02):3.053385e-03,(((74:3.840858e-02,(17:1.123822e-02,(85:4.795280e-03,((83:5.418200e-03,84:2.521203e-03):9.120613e-04,(86:2.544946e-03,(18:8.755818e-03,16:6.935226e-03):6.451281e-03):7.371943e-04):6.019921e-04):1.637795e-03):5.778805e-03):5.741730e-04,((90:1.355933e-02,75:1.425074e-02):1.234750e-02,((24:6.565516e-03,69:7.338973e-03):8.070511e-03,70:2.774006e-02):4.576119e-03):5.973304e-04):8.816988e-04,((97:4.861405e-03,(96:5.242694e-03,98:4.798006e-03):7.851350e-05):3.115430e-03,88:1.086717e-02):5.430558e-03):1.189269e-02):5.678917e-04,(29:1.617695e-03,2:7.276718e-03):1.971841e-02):1.522451e-03,(10:6.637117e-03,(62:4.688099e-02,((71:4.883798e-03,4:5.069790e-03):5.558108e-03,((9:8.827212e-03,(45:2.903585e-02,53:1.837370e-02):3.035111e-03):3.916909e-03,((((58:3.881246e-04,57:1.822746e-03):9.434210e-03,46:2.262814e-03):4.223968e-03,((20:4.272444e-04,(21:2.022781e-04,22:1.926576e-04):2.064077e-03):3.199582e-03,23:5.338917e-03):1.697122e-02):2.855723e-03,((((56:7.026834e-04,54:4.148146e-04):1.661721e-03,55:1.741626e-03):2.328719e-03,8:2.707073e-03):5.021003e-03,44:6.792822e-03):4.669088e-03):7.862498e-04):6.077613e-03):6.285219e-03):3.053283e-03):2.128247e-03):7.261482e-04,109:1.603319e-02):1.302122e-03):1.340735e-03,63:4.233431e-02):1.491526e-02,((15:3.551895e-02,((51:6.452965e-03,(48:5.998643e-03,52:1.837261e-04):2.789435e-03):4.846481e-03,(50:1.064642e-03,49:3.089741e-03):1.227563e-02):4.804690e-03):2.617677e-02,((60:5.262622e-03,61:7.964491e-03):1.131914e-02,43:1.401821e-02):1.413667e-02):6.296805e-04):9.661570e-03,42:3.393999e-02):5.939947e-03):7.273092e-04):2.057175e-03,(94:1.659718e-02,((77:3.851017e-03,76:5.623868e-03):1.351782e-03,78:8.654968e-03):9.861779e-03):1.479206e-02):3.531539e-03):3.151408e-03):1.497644e-03):3.640788e-04,(((87:7.456502e-03,(72:9.935979e-03,79:2.090138e-02):1.289039e-03):1.388999e-03,(((93:8.523755e-03,(82:1.662236e-03,35:3.376730e-04):1.149386e-02):1.113967e-03,((65:1.499916e-02,92:7.661653e-03):5.939479e-03,34:1.354514e-02):4.579113e-03):5.492996e-03,((41:2.568332e-02,32:4.678608e-03):1.283561e-02,37:1.339648e-02):8.408152e-04):1.809279e-03):5.264072e-04,59:1.260464e-02):3.227836e-03):6.333882e-04,(110:1.601816e-02,80:1.069841e-02):4.560399e-03):1.988189e-03):4.485002e-03):3.816532e-03,(((66:1.275166e-02,68:5.022121e-03):1.233322e-02,3:1.655846e-02):6.237601e-03,(67:4.584975e-03,14:4.919762e-03):2.019619e-02):5.324376e-06,1:1.865436e-02);
   tree gen.180000 = [&U] (((33:2.497119e-02,91:1.676950e-02):1.485407e-02,(14:3.257285e-02,(3:1.454151e-02,(68:6.515834e-03,66:1.552352e-02):1.381032e-02):5.460639e-03):1.386442e-03):2.652801e-04,(64:5.230286e-02,((110:1.060478e-02,80:1.468632e-02):5.075168e-03,((((((41:2.144019e-02,59:2.540414e-03):8.910255e-03,34:1.612718e-02):4.122608e-03,(((65:1.127846e-02,92:2.330050e-03):2.371220e-02,(93:6.794857e-03,(82:1.382798e-03,35:1.372365e-03):8.940407e-03):4.202145e-03):1.918960e-03,((37:1.408026e-02,87:7.415602e-03):3.302872e-03,(32:1.906928e-02,89:2.905130e-02):1.556812e-03):2.371856e-03):1.282960e-03):8.383469e-04,(79:1.459611e-02,72:1.175992e-02):2.681823e-03):4.898637e-03,11:1.680293e-02):2.582589e-04,(73:3.322355e-02,(((((25:9.489374e-03,26:5.375228e-03):1.247547e-03,(27:1.021523e-02,28:6.379365e-03):8.230860e-03):7.045808e-03,39:2.933500e-02):4.251521e-03,(95:4.274678e-04,67:1.034150e-02):1.286348e-02):5.849062e-03,(((40:1.143636e-04,42:1.784962e-02):2.413453e-02,((12:2.172768e-02,(81:1.525733e-02,((13:1.613141e-02,((((30:5.125581e-03,31:1.955975e-03):9.188765e-03,6:4.466569e-03):7.326205e-03,5:1.722502e-02):1.712291e-02,19:9.741522e-03):2.624122e-03):3.678385e-04,(7:2.264509e-03,38:5.821319e-04):1.327452e-02):1.574679e-03):3.143388e-03):2.888282e-03,(((43:1.521221e-02,(61:7.950168e-03,60:6.284029e-03):1.337982e-02):1.524933e-02,((36:1.999380e-02,(((((109:1.851936e-02,(((104:1.300248e-02,(101:4.994045e-04,99:3.578660e-04):6.815651e-03):3.374523e-03,108:5.324543e-03):4.580422e-03,(((103:3.520331e-03,102:4.960032e-03):1.620495e-03,(106:1.308351e-02,107:3.131375e-03):5.233661e-03):2.387026e-03,(100:2.035212e-03,105:3.157672e-03):3.442123e-03):7.052375e-03):5.275910e-02):2.506612e-04,(2:2.410980e-03,29:9.537406e-04):2.527649e-02):5.785986e-04,(((((70:3.311121e-02,(24:9.136152e-03,69:9.567826e-03):6.749616e-03):4.536200e-03,(90:2.182608e-02,((((85:2.509964e-03,(18:1.018414e-02,16:1.563495e-02):5.299967e-03):2.177275e-03,(86:6.469188e-03,(83:6.499698e-03,84:7.411485e-03):2.846802e-03):1.259577e-03):2.177404e-03,17:9.942061e-03):4.177874e-03,74:1.443337e-02):4.252598e-03):4.603606e-04):2.255953e-03,(97:1.509995e-03,((88:1.027686e-02,96:2.828750e-04):3.246529e-03,98:1.667744e-02):3.014050e-04):5.843189e-03):3.852441e-04,75:3.313336e-02):1.646729e-02,47:6.900295e-02):8.939860e-05):2.256900e-03,(62:4.997961e-02,((4:8.964348e-03,71:5.421422e-03):3.160768e-03,((45:1.090122e-02,44:2.238609e-03):1.118397e-02,((((((21:1.035001e-03,22:3.024200e-04):1.386325e-03,20:6.373430e-04):1.968868e-03,23:2.890078e-03):1.805211e-02,(46:4.002864e-03,(58:2.637777e-04,57:5.254725e-03):1.571768e-02):2.795551e-03):3.979689e-03,(9:1.004046e-02,53:2.146008e-02):3.806861e-03):6.826849e-04,((56:2.963941e-03,(55:5.008041e-04,54:3.648794e-03):1.041281e-03):6.932314e-03,8:2.966443e-03):2.958748e-03):5.574636e-04):9.223513e-03):7.424236e-03):3.172247e-03):9.378442e-04,10:6.749323e-03):1.196529e-03):2.458916e-03,63:5.148083e-02):1.434457e-02):1.562801e-03,(((52:1.187876e-03,(51:1.639856e-02,48:4.256335e-03):2.572113e-03):8.693085e-03,(50:3.334572e-03,49:1.977046e-03):9.064820e-03):6.733978e-03,15:3.734250e-02):2.653278e-02):1.737823e-02):2.245730e-03):2.356658e-03,(94:2.111708e-02,((76:4.164163e-03,77:6.747531e-03):2.568349e-03,78:5.170231e-03):9.677009e-03):8.901982e-03):2.039803e-03):2.127965e-03):1.948678e-03):4.493635e-04):2.079762e-03):4.433184e-03,1:2.134044e-02);
   tree gen.185000 = [&U] (((66:1.381549e-02,68:7.429467e-03):1.528134e-02,3:1.887158e-02):2.845701e-03,(((91:1.645488e-02,33:3.282186e-02):6.270667e-03,(64:4.566452e-02,(((((((40:2.199927e-02,89:3.604543e-02):5.762932e-04,((((((60:9.425839e-04,61:4.915046e-03):1.351168e-02,43:1.395881e-02):1.387360e-02,(15:3.883676e-02,(((48:2.550440e-03,51:6.040025e-03):5.161146e-04,52:3.961510e-04):4.778510e-03,(50:3.768367e-03,49:2.382041e-03):1.064386e-02):6.730839e-03):2.370535e-02):1.343730e-03,((63:5.304189e-02,36:1.744917e-02):3.377913e-04,(10:8.990176e-03,(((((47:6.995813e-02,(((106:1.619524e-02,(105:3.758850e-03,100:2.381447e-03):3.470414e-03):4.695031e-03,(107:1.692407e-03,(102:6.071669e-04,103:2.863330e-03):3.543144e-03):6.133192e-03):9.211875e-03,((101:1.058556e-03,99:1.624067e-03):6.252308e-03,(104:1.983802e-02,108:7.213947e-03):1.968390e-03):3.296961e-03):5.736158e-02):2.326843e-03,(29:9.501184e-03,2:2.756790e-03):1.118335e-02):2.620001e-04,((((((74:1.315264e-02,(16:7.979756e-03,18:1.027188e-02):1.232674e-03):6.870454e-03,((84:3.531066e-03,83:5.561019e-03):2.501066e-03,(86:5.083853e-03,85:5.254515e-03):1.228872e-03):3.552484e-04):6.936757e-04,17:1.008954e-02):5.894190e-03,(90:1.752230e-02,75:1.114480e-02):1.346098e-02):1.059328e-04,((24:6.681679e-03,69:7.946301e-03):9.353734e-03,70:3.487786e-02):8.034580e-03):2.403023e-03,((96:5.506166e-04,(97:2.742928e-03,98:5.907022e-03):2.594543e-03):5.223537e-03,88:7.348107e-03):4.553432e-03):1.432064e-02):2.043497e-03,109:1.871697e-02):1.025066e-03,((((((55:1.506210e-03,(56:2.669322e-03,54:2.876992e-03):1.507141e-03):2.808974e-03,8:4.558147e-03):7.557545e-03,(9:1.132621e-02,(45:2.344214e-02,53:1.190664e-02):1.262502e-02):2.743863e-03):9.028038e-05,(((58:3.496025e-04,57:5.159532e-04):1.087987e-02,46:3.904886e-03):3.891054e-03,(((20:9.163265e-04,(21:2.259885e-04,22:3.318114e-04):1.402525e-03):4.081356e-03,23:8.358224e-03):8.639150e-03,44:5.370834e-03):1.740963e-03):2.135283e-03):9.164553e-03,(71:5.791577e-03,4:7.755824e-03):4.989656e-03):5.474518e-03,62:4.055779e-02):2.446063e-03):6.488617e-04):1.069741e-03):1.751966e-02):7.135611e-03,42:3.921782e-02):9.117114e-03,((81:1.589347e-02,((((31:1.794645e-03,6:3.844360e-03):6.676440e-04,(30:1.364287e-02,5:1.650459e-02):6.149523e-04):1.528415e-02,19:1.056186e-02):2.201580e-03,(13:1.343868e-02,(38:5.566135e-05,7:3.185266e-03):1.213919e-02):2.996414e-03):1.890998e-03):3.924344e-03,12:2.496303e-02):1.757366e-03):2.404868e-03):8.586719e-04,(94:1.805103e-02,(78:9.340540e-03,(77:4.263139e-03,76:7.012078e-03):1.834960e-03):9.201597e-03):1.179674e-02):3.754309e-03,(73:3.431760e-02,((39:3.619498e-02,95:9.498654e-03):1.221843e-03,((28:7.594412e-03,27:1.021119e-02):3.482720e-03,(26:3.430373e-04,25:4.815283e-03):9.860642e-03):4.012200e-03):2.992952e-03):1.545646e-03):3.584996e-03,11:1.784778e-02):9.633628e-04,((59:1.469713e-02,(72:8.720255e-03,79:1.446352e-02):2.103159e-03):2.028081e-03,(87:1.169689e-02,(((93:1.229161e-02,(82:1.953340e-03,35:3.075770e-03):6.038134e-03):6.952971e-03,((65:8.487375e-03,92:8.795972e-03):1.463783e-02,34:2.172362e-02):3.831613e-03):3.167998e-03,((41:2.041961e-02,32:8.403599e-03):8.959259e-03,37:1.429512e-02):2.301401e-03):2.650301e-03):1.637571e-03):5.036151e-03):1.229255e-03,(110:1.822139e-02,80:1.303774e-02):6.802971e-03):1.286383e-03):6.373182e-03):2.081655e-03,(67:5.352448e-03,14:1.383854e-02):1.827155e-02):1.739402e-03,1:1.933391e-02);
   tree gen.190000 = [&U] (((66:1.377549e-02,68:2.279385e-03):1.543795e-02,3:1.786597e-02):2.874964e-03,(((91:1.546965e-02,33:3.315938e-02):9.222712e-03,(64:4.613411e-02,(((((((40:1.407790e-02,89:3.379137e-02):6.842904e-03,(((((15:3.923613e-02,((48:3.150535e-03,(52:4.369401e-05,51:3.741424e-03):5.949004e-03):4.548832e-03,(50:2.050462e-03,49:4.768504e-03):7.844192e-03):1.122071e-02):2.394912e-02,(((((((24:6.750389e-03,69:6.723682e-03):1.219544e-02,70:3.177441e-02):4.181781e-03,(((18:6.875142e-03,(74:1.898091e-02,16:9.030989e-03):3.088893e-03):1.495637e-02,((17:1.172818e-02,86:5.030984e-03):1.451109e-03,((84:5.877483e-03,83:6.886229e-03):1.688429e-03,85:5.308549e-03):1.158911e-03):1.395189e-03):4.579412e-03,(90:6.042288e-03,75:8.197921e-03):2.454915e-02):1.458792e-03):1.423517e-03,88:1.346378e-02):6.193721e-04,((97:1.433189e-03,98:6.940001e-03):7.570860e-03,96:9.945281e-04):1.051829e-02):1.360864e-02,(((((47:7.067753e-02,((106:1.274224e-02,((107:8.956185e-03,(102:7.039730e-04,103:3.779339e-03):4.409886e-03):2.042553e-03,(105:2.064836e-03,100:2.517412e-03):2.289963e-03):2.959862e-03):1.371594e-02,((104:1.783636e-02,108:5.008047e-03):5.516227e-03,(101:4.167592e-04,99:4.888943e-04):6.325392e-03):6.895066e-03):4.936212e-02):7.570611e-03,(29:3.257621e-03,2:4.653804e-03):1.296683e-02):1.158971e-03,109:1.696184e-02):6.681921e-04,((((9:6.238287e-03,(45:2.843758e-02,53:7.905020e-03):1.882622e-02):2.985910e-03,((((58:2.409700e-04,57:1.010537e-03):1.579356e-02,46:4.865164e-03):3.738399e-03,(((20:3.346127e-04,(21:1.762510e-05,22:4.893328e-04):6.417054e-04):7.909437e-03,23:5.809317e-03):8.326228e-03,44:1.281902e-02):2.685578e-03):1.355449e-03,((55:1.042642e-04,(54:1.580746e-03,56:4.270574e-04):1.053876e-04):8.283373e-03,8:6.323105e-04):2.382820e-03):2.008515e-03):1.209196e-02,(71:8.224092e-03,4:7.579799e-03):6.862552e-03):3.757732e-03,62:4.230942e-02):2.554452e-03):5.047727e-04,10:1.163260e-02):4.019825e-04):1.054174e-03,(36:1.762860e-02,63:5.358733e-02):4.498349e-04):1.752929e-02):4.490708e-03,((60:9.328995e-03,61:3.566438e-03):1.585277e-02,43:1.410235e-02):1.657806e-02):1.107057e-02,42:3.962111e-02):4.764380e-03,((81:1.201380e-02,((38:3.068429e-04,7:3.218021e-03):1.226402e-02,(13:1.550230e-02,((6:4.596469e-03,(30:7.019071e-03,(31:1.913891e-03,5:1.732098e-02):9.924899e-04):4.225709e-03):1.753795e-02,19:1.067047e-02):2.317757e-03):2.273350e-03):1.547154e-03):2.384846e-03,12:2.521974e-02):1.561982e-03):1.699063e-03):2.368932e-03,(94:1.823666e-02,(78:8.360166e-03,(77:7.568762e-03,76:8.472922e-03):1.024794e-03):8.480086e-03):1.191805e-02):2.526223e-03,((39:3.656718e-02,((28:9.416597e-03,27:6.343162e-03):1.173298e-02,(26:4.558549e-03,25:7.094472e-03):7.031040e-03):3.792280e-03):1.432121e-03,95:1.636222e-02):4.053167e-03):8.693115e-04,(73:3.206120e-02,11:1.945019e-02):1.586540e-03):3.953688e-03,(((((93:1.241801e-02,(82:3.939895e-03,35:1.832365e-04):1.145670e-02):2.946484e-03,((65:1.270168e-02,92:1.101172e-02):9.142617e-03,(87:2.825313e-03,34:2.194701e-02):4.299244e-03):3.211443e-03):2.458498e-03,((41:2.733564e-02,32:5.139397e-03):1.027879e-02,37:1.412813e-02):3.192740e-03):9.623373e-04,(72:8.809928e-03,79:1.443620e-02):2.013831e-03):6.979957e-04,59:1.484826e-02):5.087939e-03):6.776827e-04,(110:1.358587e-02,80:1.317182e-02):7.805883e-03):3.257750e-03):6.162595e-03):2.202492e-03,(67:1.229749e-02,14:2.922471e-03):2.953321e-02):1.757289e-03,1:1.953272e-02);
   tree gen.195000 = [&U] (((67:1.102676e-02,14:8.863464e-03):1.847744e-02,((64:4.355811e-02,(((11:1.616316e-02,((((39:2.644575e-02,95:1.544860e-02):9.561271e-04,((26:1.298364e-02,(28:9.731851e-03,27:8.720787e-03):7.092402e-03):1.327147e-03,25:9.502189e-03):3.640514e-03):2.885742e-03,73:2.934135e-02):4.281619e-04,(((40:1.105375e-02,89:2.230716e-02):6.852627e-03,((((((10:6.081339e-03,(((((9:5.893431e-03,(45:2.684971e-02,53:1.909967e-02):7.034545e-04):2.782725e-03,((((58:1.656370e-03,57:2.106427e-03):1.169982e-02,46:5.358408e-03):3.529658e-03,(((20:1.975031e-03,(21:1.375967e-04,22:7.034240e-04):2.244903e-03):3.139957e-03,23:7.833881e-03):8.157073e-03,44:8.600208e-03):4.630004e-03):2.191934e-03,((54:4.818175e-03,(56:4.231168e-05,55:1.866348e-03):1.913225e-04):6.057725e-03,8:1.090261e-03):4.010704e-03):6.649124e-04):8.105603e-03,(71:3.692228e-03,4:6.393065e-03):8.082414e-03):3.043996e-03,62:4.027779e-02):2.973604e-03,((((47:6.673110e-02,(((((102:1.036132e-03,103:7.506800e-04):1.045532e-03,106:1.203075e-02):4.042380e-04,107:3.098866e-03):1.745219e-03,(105:2.201012e-03,100:2.376847e-03):4.169826e-03):5.779322e-03,(((101:8.698409e-04,99:8.450455e-04):6.084202e-03,104:2.081868e-02):2.949111e-03,108:1.082452e-02):6.725517e-03):4.979918e-02):6.479322e-03,(29:4.704217e-03,2:1.589772e-03):9.686487e-03):2.190668e-04,109:1.601474e-02):8.863974e-04,((88:1.508864e-02,((90:5.135588e-03,75:7.740173e-03):2.214196e-02,(((24:6.373467e-03,69:7.384348e-03):6.554107e-03,70:2.976478e-02):8.229452e-03,(((74:3.760406e-03,18:7.953378e-03):3.292150e-03,16:1.265784e-02):7.959687e-03,((17:7.860043e-03,86:5.481798e-03):3.068187e-03,((84:5.549302e-03,83:6.501722e-03):1.594152e-03,85:4.507365e-03):1.811150e-03):1.317286e-03):5.600049e-03):8.014916e-04):1.510238e-03):8.037182e-04,(98:7.076760e-03,(96:9.389966e-04,97:2.371782e-03):8.747499e-04):1.189037e-02):1.332536e-02):2.690913e-03):9.952693e-04):5.799966e-04,(36:1.523285e-02,63:4.687288e-02):9.805856e-04):2.029001e-02,((60:5.095898e-03,61:3.367299e-03):1.496760e-02,43:1.262572e-02):1.558707e-02):1.650065e-03,(15:3.704530e-02,((51:1.512333e-02,(52:2.332754e-03,48:4.543558e-03):2.517465e-04):7.185739e-03,(50:3.012395e-03,49:4.487330e-03):1.010732e-02):6.351508e-03):2.159675e-02):1.078485e-02,42:3.740878e-02):3.684629e-03,((81:1.134299e-02,((13:1.507768e-02,(38:5.677026e-04,7:9.423158e-04):9.776969e-03):1.496823e-03,((6:5.184284e-03,(5:1.917365e-02,(31:4.507697e-03,30:3.863031e-03):1.695193e-03):2.693689e-03):1.595533e-02,19:8.186742e-03):9.084089e-04):9.159329e-04):2.427292e-03,12:2.381154e-02):1.474766e-03):1.355049e-03):2.186639e-03,(94:1.976494e-02,(78:7.492925e-03,(77:4.875287e-03,76:7.999819e-03):1.675176e-03):8.006583e-03):1.149230e-02):4.726677e-03):2.391798e-03):6.693221e-04,(110:1.255520e-02,80:1.175051e-02):7.205913e-03):2.512659e-03,(((((93:1.249288e-02,(82:3.719903e-03,35:1.273596e-04):1.081699e-02):4.526176e-03,((87:2.943372e-03,34:1.371407e-02):1.141567e-03,(65:9.666326e-03,92:4.558191e-03):3.391027e-03):1.390864e-02):4.737341e-03,((41:2.652815e-02,32:6.059970e-03):1.324839e-02,37:1.333926e-02):1.537209e-03):4.266375e-04,(72:9.990611e-03,79:1.895569e-02):6.280377e-03):1.266073e-03,59:1.425732e-02):5.643695e-03):4.877427e-04):3.927070e-03,(91:1.504314e-02,33:2.260198e-02):1.059695e-02):8.996592e-04):1.301123e-03,((66:1.678791e-02,68:3.334611e-03):1.901133e-02,3:1.686839e-02):4.346793e-03,1:1.159921e-02);
   tree gen.200000 = [&U] (((67:8.002619e-04,14:8.243545e-04):2.683550e-02,((64:3.581778e-02,(((((((26:7.960498e-03,25:9.497427e-03):7.793986e-03,(28:9.296030e-03,27:9.845603e-03):3.049383e-03):3.751040e-03,(95:1.647805e-02,39:2.643250e-02):1.878415e-03):5.353451e-03,(((40:1.608894e-03,89:1.774383e-02):1.442218e-02,(((81:1.133730e-02,((13:1.291699e-02,(38:1.755535e-04,7:1.427597e-03):9.057401e-03):1.514328e-03,((6:5.181686e-03,(30:4.462019e-03,(31:3.266081e-03,5:3.002186e-02):5.058209e-04):4.179830e-03):1.925199e-02,19:7.808231e-03):1.653450e-03):1.960009e-03):2.854824e-03,12:2.379961e-02):5.773670e-04,(42:3.747612e-02,((((60:5.799068e-03,61:4.006399e-04):1.657266e-02,43:1.454142e-02):1.586897e-02,(15:3.797488e-02,(((51:9.656491e-03,48:3.420121e-03):1.181510e-03,52:1.659002e-03):7.265949e-03,(50:2.200834e-03,49:1.797960e-03):9.177909e-03):1.163810e-02):1.534760e-02):1.599062e-03,(63:4.684939e-02,(36:1.522521e-02,(10:6.078291e-03,(((((((45:2.410316e-02,53:1.909010e-02):7.283901e-03,9:9.921489e-03):2.798115e-03,(((58:1.655540e-03,57:5.267672e-04):1.169395e-02,46:2.736614e-03):3.527889e-03,(((20:1.026112e-04,(21:4.446978e-04,22:2.546155e-05):2.365709e-03):5.052797e-03,23:1.122985e-02):4.100303e-03,44:5.253372e-03):3.562459e-03):1.978190e-03):1.393825e-04,((55:2.375564e-04,(54:1.283186e-03,56:4.823802e-03):7.145915e-04):7.563622e-03,8:9.341884e-05):2.603769e-03):8.514103e-03,(71:2.952118e-03,4:7.615590e-03):6.076201e-03):2.390702e-03,62:4.025760e-02):3.215246e-03,(109:1.797014e-02,(((29:4.702463e-03,2:3.662915e-04):9.228803e-03,(47:6.669766e-02,((((105:1.881361e-03,100:5.841544e-03):3.109213e-03,106:1.244264e-02):8.495171e-04,((103:1.544232e-03,107:5.521988e-03):2.404756e-03,102:3.132682e-03):1.599832e-03):1.304867e-02,((104:1.127333e-02,(101:8.694050e-04,99:1.900412e-04):6.812364e-03):1.059767e-02,108:1.242764e-02):2.225308e-03):4.081502e-02):3.890935e-03):6.900580e-04,((((24:6.255056e-03,69:7.503906e-03):6.775066e-03,70:2.974987e-02):7.451102e-03,((((74:5.454792e-03,18:1.177532e-02):3.688217e-03,16:1.265149e-02):8.581170e-03,((17:6.540232e-03,86:1.488212e-02):4.575180e-03,((84:3.591318e-03,83:9.174621e-03):4.498316e-03,85:7.358086e-03):1.087265e-03):1.636500e-03):3.181114e-03,(90:5.889176e-03,75:2.834020e-03):2.288698e-02):2.390774e-03):1.299650e-03,((96:1.375134e-03,(97:8.913679e-04,98:1.132099e-02):1.635771e-03):5.959072e-03,88:1.351753e-02):2.459244e-03):9.187849e-03):1.065120e-03):2.040960e-03):6.382109e-04):1.440824e-03):1.251278e-03):1.711709e-02):1.625951e-02):1.354023e-03):1.133607e-03):2.161352e-03,(94:1.806902e-02,(78:7.144393e-03,(77:4.872844e-03,76:7.277212e-03):2.757263e-03):8.080913e-03):1.301184e-02):2.429127e-03):2.019718e-03,(73:2.932665e-02,11:1.615506e-02):3.800188e-04):1.479663e-03,(59:1.297028e-02,((((93:5.291849e-03,(82:2.427146e-03,35:1.282030e-03):7.915054e-03):6.509154e-03,(34:1.319898e-02,(65:1.267501e-02,(87:1.448934e-03,92:3.990772e-03):4.034131e-03):7.852908e-03):8.508476e-03):2.379084e-03,((41:1.964889e-02,32:9.615557e-03):8.005929e-03,37:1.807778e-02):1.602224e-03):1.301789e-03,(72:1.051596e-02,79:1.968606e-02):1.457045e-03):1.961883e-04):7.107951e-03):8.017992e-04,(110:1.249444e-02,80:1.454845e-02):4.619256e-03):1.932914e-03):4.643355e-03,(91:1.404337e-02,33:2.259065e-02):1.306609e-02):9.481256e-04):7.671385e-04,((66:1.502751e-02,68:5.155194e-03):1.790275e-02,3:1.931741e-02):3.075512e-03,1:1.159339e-02);
   tree gen.205000 = [&U] (((67:7.421941e-03,14:1.154749e-03):2.981578e-02,((64:3.765752e-02,((((((39:2.779018e-02,((26:3.752584e-04,25:9.053049e-03):1.176499e-02,(28:9.773511e-03,27:1.073578e-02):7.416694e-03):1.119920e-03):1.753922e-03,95:1.052661e-02):2.395157e-03,(((40:6.282306e-03,89:1.609089e-02):1.145119e-02,((42:2.785126e-02,(((15:3.459060e-02,((52:1.479459e-03,(51:8.365830e-03,48:3.745905e-03):1.408673e-03):7.483463e-03,(50:1.388736e-03,49:3.024122e-03):1.009795e-02):1.304527e-02):2.532542e-02,((109:1.870139e-02,((((29:4.149885e-03,2:3.132512e-04):1.615367e-02,((47:7.012351e-02,(((105:6.578531e-03,100:2.966753e-03):9.667962e-03,(((103:1.148134e-03,102:1.262460e-03):1.542194e-03,107:6.191162e-03):4.072461e-03,106:1.062970e-02):1.100573e-03):1.321257e-02,(104:3.058813e-02,(108:5.923873e-03,(101:1.568916e-03,99:1.225697e-03):7.839431e-03):1.020800e-03):6.255847e-03):4.144311e-02):5.416878e-03,(((90:1.404721e-03,75:1.251080e-03):2.550010e-02,(((24:5.687738e-03,69:9.401899e-03):8.983130e-03,70:3.581993e-02):3.052704e-03,(((74:2.654844e-03,18:1.063767e-02):1.641620e-02,16:1.244453e-02):3.354956e-03,((17:6.629091e-03,86:8.856217e-03):6.276423e-03,(85:6.760629e-03,(84:4.218207e-03,83:9.371065e-03):4.219187e-03):7.648435e-04):2.826436e-03):4.412701e-03):1.829119e-03):3.774257e-03,(((96:3.459215e-03,98:1.772712e-02):1.168093e-03,97:8.499378e-04):3.345895e-03,88:8.392492e-03):4.245702e-03):1.029384e-02):3.260242e-03):1.402147e-03,(10:6.366308e-03,(((((((58:5.679698e-05,57:8.552360e-04):1.229460e-02,46:2.877177e-03):3.688328e-03,(((20:5.864146e-04,(21:5.798480e-04,22:9.298350e-04):2.442004e-03):6.912062e-03,23:1.180666e-02):4.310911e-03,44:6.132696e-03):4.536940e-03):3.066662e-03,((54:8.975580e-04,(55:9.058593e-05,56:1.544758e-03):6.199014e-04):5.039684e-03,8:6.860776e-04):3.399826e-03):1.558937e-03,((45:2.712981e-02,53:1.202969e-02):7.858314e-03,9:1.043110e-02):4.625965e-03):8.374443e-03,(71:5.575401e-03,4:8.130214e-03):8.513796e-03):2.490626e-03,62:4.232539e-02):2.445718e-03):1.363672e-03):1.445322e-03,36:1.745032e-02):6.437813e-04):2.258915e-03,63:4.907626e-02):1.541091e-02):3.403283e-04,((60:6.096931e-03,61:6.961021e-03):1.271992e-02,43:1.528832e-02):1.668406e-02):1.866696e-02):6.129970e-03,((81:1.186656e-02,((13:1.358046e-02,((6:4.974323e-03,((5:3.156390e-02,30:5.804215e-03):1.346027e-04,31:4.826523e-03):5.380275e-03):1.955403e-02,19:8.209293e-03):2.065008e-03):2.156262e-03,(38:2.093222e-04,7:9.952255e-04):1.155434e-02):8.785920e-04):7.103912e-03,12:2.502205e-02):2.493468e-03):1.741448e-03):1.430620e-03,(94:2.127923e-02,(78:5.611366e-03,(77:5.123132e-03,76:6.505795e-03):4.240800e-03):9.002169e-03):1.620061e-02):3.764043e-03):2.317241e-03,(73:3.018912e-02,11:1.698485e-02):1.363870e-03):2.002743e-03,(110:1.356356e-02,80:1.457303e-02):3.742125e-03):8.403758e-04,(59:1.438559e-02,(((41:2.237286e-02,32:4.980362e-03):1.386872e-02,37:1.900633e-02):2.107534e-03,((72:1.356832e-02,79:2.069722e-02):4.445005e-03,((93:9.040578e-03,(82:2.567768e-03,35:1.254248e-04):8.286699e-03):8.475869e-03,(((65:1.662055e-02,92:1.889795e-03):2.911044e-03,87:1.336607e-03):4.589199e-03,34:6.438409e-03):8.628953e-03):3.485383e-03):6.651312e-05):1.356416e-03):4.851824e-03):2.264195e-03):3.866595e-03,(91:1.476469e-02,33:2.375100e-02):1.373721e-02):1.808802e-03):1.632897e-03,((66:9.759120e-03,68:3.546501e-03):1.840146e-02,3:9.897374e-03):3.409145e-03,1:1.218888e-02);
   tree gen.210000 = [&U] (((66:1.091508e-02,68:2.849364e-03):1.770717e-02,3:1.471081e-02):3.337813e-03,((67:7.199636e-03,14:3.894112e-03):2.713965e-02,((91:1.336480e-02,33:2.924333e-02):1.344978e-02,(64:4.039240e-02,((((((25:1.405053e-02,((26:1.133243e-02,(28:8.167324e-03,27:1.161753e-02):4.017663e-03):3.262620e-03,39:2.720870e-02):2.461925e-03):1.717224e-03,95:9.337828e-03):3.167744e-03,(((40:1.080230e-02,89:2.146573e-02):8.398081e-03,((42:2.843920e-02,(((((109:1.831009e-02,((((29:1.303592e-03,2:2.753367e-03):1.554585e-02,(((((((58:5.108952e-05,57:5.305219e-04):1.314096e-02,46:2.816976e-03):2.219384e-03,(((20:2.087743e-03,(21:8.426002e-05,22:1.034652e-03):1.968115e-03):6.383276e-03,23:5.769513e-03):7.636449e-03,44:1.248443e-02):2.197743e-03):1.641879e-03,((45:2.252089e-02,53:1.287830e-02):5.069700e-03,9:1.076325e-02):3.395617e-03):8.230528e-04,((54:7.004686e-04,(55:1.310271e-04,56:5.177124e-04):2.499590e-03):3.951707e-03,8:2.793118e-03):6.118415e-03):8.643114e-03,(71:5.458743e-03,4:8.125310e-03):3.480702e-03):2.612910e-03,62:4.143979e-02):1.755706e-03):2.103877e-04,10:5.052123e-03):4.920944e-04,((47:7.155312e-02,((((105:9.898075e-03,100:5.495146e-03):6.178515e-03,106:1.307147e-02):9.269685e-05,(107:5.520118e-03,(102:6.362441e-04,103:3.281255e-03):3.007866e-03):3.455330e-03):1.415078e-02,((104:2.516346e-02,(101:9.189908e-04,99:2.004572e-04):5.855352e-03):5.612552e-04,108:6.977155e-03):5.756013e-03):4.541552e-02):6.275027e-03,((((24:1.025932e-02,69:9.205177e-03):8.795169e-03,70:3.507045e-02):6.381561e-03,((90:2.007048e-04,75:2.169457e-03):2.983767e-02,(((17:6.138777e-03,86:8.670912e-03):2.583659e-03,(85:6.619171e-03,(84:3.335341e-03,83:9.174988e-03):2.145409e-03):2.453389e-03):3.151114e-03,(16:1.218414e-02,(18:1.046054e-02,74:2.621807e-03):1.317631e-02):8.148474e-03):2.587916e-03):7.672207e-04):1.718168e-03,((98:1.619140e-02,(97:2.448131e-03,96:3.247156e-03):8.113997e-04):3.794465e-03,88:1.331296e-02):7.309672e-04):1.173910e-02):1.996554e-03):1.003647e-03):8.031716e-04,36:1.253220e-02):1.452217e-03,63:5.116721e-02):1.286650e-02,(15:3.476746e-02,((52:1.526625e-03,(51:5.319008e-03,48:2.769083e-03):1.119719e-03):6.077627e-03,(50:6.330844e-03,49:5.024989e-04):7.608520e-03):6.793443e-03):2.036714e-02):2.757111e-03,((60:4.942054e-03,61:9.437632e-03):1.474438e-02,43:1.157980e-02):1.633497e-02):1.470601e-02):2.885440e-03,((81:1.049536e-02,((13:1.329631e-02,(38:1.729064e-04,7:1.182474e-03):1.131258e-02):1.229480e-03,((6:4.870242e-03,(30:3.785766e-03,(5:3.090415e-02,31:3.393095e-03):3.758220e-04):4.251896e-03):1.588219e-02,19:7.942749e-03):2.529143e-03):9.691415e-04):3.008748e-03,12:2.203463e-02):2.521790e-03):2.227066e-03):2.199329e-03,(94:1.528466e-02,(78:5.493955e-03,(77:4.180841e-03,76:6.148797e-03):2.621779e-03):7.410642e-03):1.289964e-02):4.045791e-03):2.639801e-03,(73:2.955745e-02,11:1.750657e-02):1.901631e-03):2.019896e-03,(59:1.408459e-02,(((93:7.254341e-03,(82:3.367132e-03,35:2.391473e-03):6.563793e-03):3.817400e-03,((65:1.178448e-02,(92:1.239768e-03,87:4.259188e-04):3.882837e-03):3.476870e-03,34:1.566654e-02):1.598100e-02):3.253942e-03,(((41:1.965539e-02,32:1.117307e-02):4.614767e-03,37:1.860864e-02):1.135079e-03,(72:1.328442e-02,79:1.213347e-02):3.796700e-03):3.475052e-04):8.232402e-04):4.750306e-03):5.497737e-04,(110:1.310304e-02,80:1.482802e-02):3.229763e-03):8.871916e-04):3.747444e-03):2.066130e-03):1.315468e-03,1:1.471072e-02);
   tree gen.215000 = [&U] ((((66:1.520761e-02,68:3.271177e-03):1.800348e-02,3:1.495698e-02):3.857906e-03,(67:9.315789e-03,14:1.446203e-02):1.479607e-02):4.686990e-04,((91:2.032172e-02,33:2.520037e-02):1.267823e-02,(64:4.865138e-02,((((((((27:1.665398e-02,(28:8.303995e-03,25:1.428565e-02):2.179597e-03):1.510942e-03,26:9.895075e-03):1.281346e-03,39:2.440645e-02):2.557293e-03,95:1.550662e-02):2.947557e-03,(73:3.739665e-02,(((((81:1.084865e-02,((13:1.367732e-02,(38:1.596840e-03,7:2.720612e-03):1.100027e-02):1.290912e-03,((((30:6.283545e-03,6:4.951740e-03):2.211211e-04,5:3.362644e-02):1.347303e-03,31:3.029596e-03):1.616040e-02,19:1.031037e-02):5.506135e-03):6.998400e-04):1.693586e-03,12:2.095056e-02):1.696548e-03,(42:3.494034e-02,(((60:5.024754e-03,61:7.110440e-03):1.578573e-02,43:1.070783e-02):2.010300e-02,(((((((((((((58:1.923726e-05,57:7.367773e-04):1.345525e-02,46:3.422496e-03):3.549428e-03,(((20:1.447004e-03,(21:1.371817e-03,22:7.184098e-04):1.451409e-04):6.358949e-03,23:4.865618e-03):1.106905e-02,44:5.690296e-03):3.331495e-03):3.994168e-03,(((56:1.860458e-03,54:9.389186e-04):1.122149e-03,55:1.192703e-04):4.851990e-03,8:2.680600e-03):8.217354e-03):5.820618e-04,((45:3.259306e-02,53:1.309381e-02):5.582241e-03,9:9.722572e-03):4.844581e-03):8.787747e-03,(71:4.339888e-03,4:8.313069e-03):4.511106e-03):1.768483e-03,62:4.213323e-02):3.336303e-03,((((90:4.577976e-03,75:4.955549e-03):2.780923e-02,((((17:6.673692e-03,86:1.146662e-02):2.669790e-03,(85:3.654006e-03,(84:3.053594e-03,83:5.231550e-03):3.419150e-03):1.982840e-03):1.163006e-03,(16:8.543839e-03,(18:6.421761e-03,74:1.006235e-03):3.425510e-03):1.433693e-02):3.479900e-03,((24:1.043100e-02,69:9.359215e-03):8.942346e-03,70:3.389709e-02):6.488349e-03):3.961595e-04):1.746919e-03,((98:9.012830e-03,(96:3.301494e-03,97:4.818410e-03):4.454276e-04):4.379716e-03,88:8.855393e-03):7.337937e-04):1.369711e-02,(29:7.653781e-03,2:2.799442e-03):1.327652e-02):1.152135e-03):2.800730e-04,10:5.136665e-03):2.166722e-04,36:1.798808e-02):1.652190e-03,63:5.202344e-02):7.710868e-04,((47:6.683462e-02,(((106:7.980741e-03,(105:7.133341e-03,100:5.164630e-03):4.670951e-03):1.178921e-03,(107:2.899937e-03,(102:1.491866e-03,103:3.131900e-03):6.372493e-04):8.847361e-03):9.486580e-03,(108:3.844113e-03,(104:2.272972e-02,(101:5.178295e-04,99:1.134415e-03):5.964964e-03):4.439036e-03):3.711765e-03):4.231915e-02):6.380032e-03,109:1.861649e-02):1.601730e-03):1.421795e-02,(15:3.534926e-02,((52:7.957963e-04,(51:9.130316e-03,48:2.802457e-03):2.011213e-03):5.704563e-03,(50:2.922351e-03,49:2.316334e-03):9.445782e-03):8.591732e-03):2.099161e-02):2.726239e-03):1.402942e-02):6.729202e-03):6.055594e-04,(40:2.698059e-03,89:1.305969e-02):2.118587e-02):1.275498e-03,(94:1.554043e-02,(78:5.585890e-03,(77:4.924830e-03,76:6.251690e-03):1.320312e-03):8.391377e-03):1.458257e-02):1.581025e-03):4.356675e-04):9.307185e-04,11:1.779952e-02):7.582464e-04,((72:1.278514e-02,79:1.977084e-02):4.221785e-03,((((41:1.537891e-02,32:1.161988e-02):2.981716e-03,37:1.402232e-02):1.919791e-03,((93:1.249594e-02,(82:1.390235e-03,35:5.750644e-04):6.081136e-03):7.191734e-03,((34:1.920630e-02,(65:1.414170e-02,92:1.196486e-02):2.320321e-03):2.890360e-03,87:5.769144e-06):9.250724e-03):1.453650e-03):1.129740e-03,59:1.786995e-02):1.079359e-03):4.916609e-03):1.203990e-03,(110:1.332230e-02,80:1.507615e-02):5.703596e-03):1.166175e-03):8.333325e-03):4.333835e-04,1:1.495689e-02);
   tree gen.220000 = [&U] ((((66:1.453808e-02,68:6.972159e-03):1.272290e-02,3:1.366865e-02):3.642793e-03,(67:2.748880e-02,14:2.329371e-02):2.528334e-03):1.666195e-03,((91:1.852999e-02,33:2.302973e-02):8.751659e-03,(64:4.391190e-02,((((((95:1.035026e-02,(39:2.298194e-02,((28:9.928712e-03,27:1.049397e-02):4.590912e-03,(25:1.318615e-02,26:6.602166e-03):2.330010e-04):4.490654e-03):1.244070e-03):1.703402e-03,(((((((13:1.070781e-02,(38:4.800952e-04,7:1.984927e-03):1.005276e-02):1.335393e-03,(((30:2.845518e-03,(5:2.251758e-02,31:3.187410e-03):2.112886e-03):3.090137e-03,6:4.444215e-03):2.005750e-02,19:7.469303e-03):2.180439e-03):8.481690e-04,81:9.914197e-03):3.961483e-03,12:1.914598e-02):1.204818e-03,(42:3.826631e-02,((15:3.230444e-02,((51:8.950293e-03,(52:1.741808e-03,48:2.919001e-03):7.300036e-04):4.936188e-03,(50:2.322362e-03,49:1.630186e-03):8.632168e-03):8.951468e-03):2.368380e-02,((47:7.030044e-02,(((((102:6.247820e-04,103:1.714068e-03):7.313944e-04,107:7.876167e-03):2.969553e-03,((105:6.211824e-03,100:3.492758e-03):4.906299e-03,106:6.763477e-03):4.268555e-03):6.058641e-03,(108:6.799509e-03,(104:2.220613e-02,(101:2.474171e-04,99:2.274450e-03):3.801059e-03):8.354454e-04):3.671513e-03):3.873383e-02,(((((((17:6.098852e-03,86:9.163250e-03):4.367656e-03,(85:4.943254e-03,(84:4.018041e-03,83:4.068114e-03):4.867210e-03):1.624596e-03):1.062830e-03,((74:1.185666e-02,16:2.818715e-04):1.281964e-02,18:9.192646e-03):1.054665e-02):4.599746e-03,(((24:9.564063e-03,69:8.907734e-03):8.135083e-03,70:3.097736e-02):5.929474e-03,(90:3.884900e-03,75:5.340159e-03):2.563393e-02):6.982487e-04):3.061111e-03,(((98:9.986761e-03,97:4.403376e-03):1.025860e-03,96:3.077117e-03):1.901272e-03,88:6.549697e-03):3.114672e-03):1.251731e-02,((29:9.523190e-03,2:1.899893e-02):1.088402e-02,109:1.344484e-02):3.294633e-03):9.727308e-04,((36:1.643867e-02,(63:4.879812e-02,10:4.694217e-03):1.170283e-03):8.180814e-04,(((((((58:1.942957e-04,57:7.245615e-04):1.308744e-02,46:5.561378e-03):4.128512e-03,(((20:2.185729e-03,(21:2.731186e-04,22:1.053872e-03):6.793981e-04):4.464522e-03,23:8.176395e-03):7.357802e-03,44:7.208610e-03):3.523686e-03):1.059213e-03,((55:2.177568e-04,(54:3.015234e-03,56:5.015354e-04):1.491601e-03):4.403026e-03,8:3.286620e-03):7.509551e-03):2.963342e-04,((45:1.398747e-02,53:1.196597e-02):9.543254e-03,9:8.885117e-03):4.358014e-03):7.037370e-03,(71:2.330685e-03,4:9.202546e-03):6.489342e-03):3.408725e-03,62:4.628080e-02):4.652523e-03):1.256147e-03):9.343217e-04):1.454740e-03):1.466154e-02,((60:7.320309e-03,61:3.887481e-03):1.193331e-02,43:1.594271e-02):1.603809e-02):4.441996e-03):1.716412e-02):8.357578e-04):1.154726e-03,(40:3.828709e-04,89:8.555099e-03):1.959451e-02):1.174969e-03,(94:2.010625e-02,((77:4.500629e-03,76:6.317521e-03):1.114475e-03,78:9.906505e-03):6.466089e-03):1.099674e-02):4.015856e-03):7.454344e-04,73:3.434394e-02):2.433517e-04,11:1.626636e-02):1.729331e-03,((72:1.139038e-02,79:1.812553e-02):3.332547e-03,((((41:1.531842e-02,32:1.236137e-02):8.357905e-03,37:1.384710e-02):3.093000e-03,((93:1.424082e-02,(82:1.002519e-03,35:5.255311e-04):1.041693e-02):4.557121e-03,(((92:1.035953e-02,65:1.504364e-02):3.548646e-03,34:1.236449e-02):2.083057e-03,87:6.529950e-03):9.866146e-03):5.739348e-03):6.430022e-04,59:1.633072e-02):2.642024e-04):3.552372e-03):2.545353e-04,(110:1.197699e-02,80:1.327825e-02):4.420999e-03):1.708461e-03):5.415815e-03):9.946445e-04,1:1.366857e-02);
   tree gen.225000 = [&U] (((66:1.553513e-02,68:7.450322e-03):1.359546e-02,3:1.463027e-02):2.913142e-03,((67:2.035388e-02,14:8.665276e-03):1.678261e-02,((91:1.889253e-02,33:2.460915e-02):7.347297e-03,(64:4.454774e-02,((((((95:1.164340e-02,(39:2.455808e-02,((25:1.081671e-02,26:7.054955e-03):4.245204e-03,(28:1.211853e-02,27:1.029737e-02):4.271649e-03):3.825535e-03):6.125198e-04):2.730250e-03,(((((((((5:1.500246e-02,(31:5.103249e-03,30:3.780213e-03):1.942307e-04):4.786114e-03,6:7.011790e-03):1.594424e-02,19:8.545768e-03):2.250460e-03,((38:6.563009e-05,7:3.632279e-03):1.003965e-02,13:1.237114e-02):2.652923e-04):2.317625e-03,81:1.200534e-02):3.428013e-03,12:2.205130e-02):2.352534e-03,(42:4.168836e-02,(((60:7.417361e-03,61:6.350284e-04):1.743478e-02,43:1.703609e-02):1.667140e-02,((15:3.773405e-02,(((48:4.007663e-04,51:8.553592e-03):2.195714e-03,52:8.215901e-04):6.517376e-03,(50:2.481633e-03,49:6.163959e-03):7.384887e-03):5.182836e-03):2.733841e-02,(47:7.512178e-02,(((109:1.497178e-02,((29:3.563661e-04,2:2.159053e-02):1.720390e-02,((((105:5.761053e-03,100:3.505613e-03):5.081702e-03,106:9.663602e-03):4.472822e-04,(107:7.417625e-03,(103:4.057843e-03,102:2.383863e-03):5.635349e-04):1.895224e-03):7.344411e-03,(108:4.078186e-03,(104:2.221289e-02,(101:8.200726e-05,99:2.894331e-03):7.874130e-03):2.135698e-03):8.847515e-03):4.144182e-02):1.518366e-03):1.231301e-03,(10:9.390884e-03,((63:5.150581e-02,36:1.983744e-02):3.123819e-04,(((((((58:1.690924e-04,57:1.110396e-03):1.364425e-02,46:4.186980e-03):3.718558e-03,(((20:9.624290e-04,(21:1.401099e-04,22:1.376163e-04):1.709760e-03):6.870470e-03,23:6.072735e-03):1.022360e-02,44:5.838932e-03):4.428066e-04):1.861905e-03,((54:4.230968e-04,(56:2.260758e-03,55:1.242653e-04):3.374074e-03):3.078997e-03,8:2.565841e-03):8.756795e-03):1.313249e-03,((45:1.494675e-02,53:1.547230e-02):7.961430e-03,9:1.034840e-02):3.269025e-03):9.240509e-03,(71:5.146564e-03,4:1.234926e-02):4.737443e-03):6.197176e-04,62:4.945482e-02):7.498277e-03):4.841351e-04):7.142382e-04):3.257686e-04,(((97:2.788155e-03,(96:3.467991e-03,98:1.083438e-02):2.990412e-03):3.074987e-03,((90:1.624419e-03,75:8.385744e-03):2.829117e-02,(((24:5.451272e-03,69:1.261737e-02):7.634419e-03,70:2.792896e-02):6.658591e-03,(((17:1.165063e-02,86:3.723703e-03):5.261899e-03,(85:5.424623e-03,(84:4.985864e-03,83:6.811204e-03):5.848294e-03):2.370788e-03):3.057528e-04,((74:3.337019e-03,16:1.338579e-03):2.229503e-03,18:6.385980e-03):2.077906e-02):5.127833e-03):1.197204e-03):2.443489e-03):1.039272e-03,88:1.386724e-02):1.337243e-02):2.769305e-03):1.872179e-02):1.874322e-03):8.914984e-03):4.704828e-03):1.730663e-03,(40:4.064159e-03,89:1.562255e-02):1.485989e-02):7.909027e-04,(94:2.148518e-02,((77:9.755386e-03,78:6.255505e-03):4.959669e-04,76:6.750788e-03):1.160054e-02):1.057413e-02):2.886710e-03):2.633134e-03,73:3.669931e-02):2.513181e-04,11:2.236364e-02):6.249627e-04,((((93:1.966729e-02,(82:1.071274e-03,35:1.107902e-03):9.442012e-03):7.444182e-03,(((92:1.232307e-02,65:1.417940e-02):5.738117e-03,87:8.267486e-03):2.279703e-04,34:1.107953e-02):7.983341e-03):1.399855e-03,(((41:2.448734e-02,32:7.446677e-03):8.001773e-03,37:1.479676e-02):2.422926e-03,(72:1.218463e-02,79:1.658317e-02):2.794339e-03):3.072280e-04):2.097776e-04,59:1.699794e-02):3.871512e-03):3.333252e-04,(110:1.487009e-02,80:1.327909e-02):3.661364e-03):2.038553e-03):5.555195e-03):1.907685e-03):5.039474e-03,1:1.382284e-02);
   tree gen.230000 = [&U] (((66:1.258385e-02,68:7.093993e-03):1.357092e-02,3:1.511085e-02):5.799985e-03,((67:2.102246e-02,14:3.195960e-02):1.195904e-03,((91:1.515545e-02,33:2.657686e-02):1.331234e-02,(64:4.601104e-02,((110:1.329900e-02,80:1.371528e-02):4.357964e-03,(((72:1.187246e-02,79:2.090525e-02):2.582795e-03,(59:1.664064e-02,(((41:2.529170e-02,32:1.047734e-02):6.412862e-03,37:1.760428e-02):1.833075e-03,((93:2.031333e-02,(82:6.021727e-03,35:1.187345e-04):9.783806e-03):4.455831e-03,(((92:2.231122e-03,87:3.204102e-03):4.459498e-03,65:9.515997e-03):9.524798e-03,34:2.076780e-02):6.008130e-03):4.070592e-03):2.332690e-03):3.851873e-04):6.180169e-03,(((((95:1.311380e-02,39:2.334926e-02):9.796932e-04,(((28:9.598174e-03,27:1.001940e-02):8.137371e-03,26:9.002096e-03):8.942280e-04,25:1.582744e-02):2.477135e-03):2.775287e-03,73:4.221783e-02):3.032549e-03,((((((((38:1.342091e-04,7:3.751593e-03):8.868885e-03,13:1.401668e-02):1.225457e-03,((6:4.834730e-03,((5:4.677552e-02,31:4.667656e-03):1.230164e-03,30:4.739969e-03):4.330855e-03):2.509404e-02,19:9.895479e-03):1.929207e-03):1.476833e-03,81:1.308341e-02):4.453188e-03,12:3.218336e-02):1.163948e-03,(42:4.127593e-02,((15:4.441510e-02,(((52:2.425569e-05,48:2.884068e-03):8.195092e-04,51:5.219984e-03):6.731459e-03,(50:9.096551e-04,49:1.027870e-03):1.180889e-02):5.353082e-03):2.436784e-02,(((60:3.540669e-03,61:6.663901e-03):1.637022e-02,43:1.759569e-02):1.849163e-02,(47:7.758938e-02,((109:1.601275e-02,((29:1.191460e-03,2:2.912013e-03):1.826139e-02,(((107:3.250023e-03,(103:6.050748e-03,102:2.094253e-03):1.016961e-03):2.979029e-03,((105:6.111715e-03,100:3.541578e-03):2.356059e-03,106:8.601685e-03):9.269534e-04):1.851711e-02,(108:1.646130e-02,((101:1.174688e-04,99:6.810256e-04):2.453705e-03,104:2.278596e-02):2.775577e-04):7.014396e-03):4.280310e-02):1.168599e-03):1.360272e-03,(((((24:1.172048e-02,69:9.462858e-03):8.430552e-03,70:2.884637e-02):6.256810e-03,((((17:6.226194e-03,86:8.016771e-03):5.383896e-03,(16:4.777165e-03,(74:5.551082e-03,18:2.337727e-03):9.808822e-03):1.577575e-02):4.348766e-04,(85:6.168929e-03,(84:5.061899e-03,83:7.034938e-03):5.381176e-03):2.423307e-03):4.917379e-03,(90:7.415523e-03,75:1.098492e-02):2.512459e-02):1.534045e-03):1.210091e-03,((96:1.323242e-03,(97:1.933059e-03,98:1.259168e-02):2.683932e-03):5.884281e-03,88:1.170362e-02):8.357603e-04):1.110227e-02,(10:7.271324e-03,(((((((45:2.065271e-02,53:1.675610e-02):5.509061e-03,9:1.068833e-02):5.581086e-03,((((58:6.415552e-04,57:1.143586e-03):1.409243e-02,46:3.749614e-03):4.253870e-03,(((20:2.000354e-04,(21:9.826091e-04,22:9.822610e-06):2.789191e-03):5.195720e-03,23:9.418039e-03):6.079558e-03,44:6.030729e-03):3.833654e-03):1.273935e-03,(((56:2.483339e-03,55:6.559885e-05):1.565761e-03,54:4.559168e-04):5.474569e-03,8:2.973612e-03):5.182021e-03):1.491957e-03):8.177316e-03,62:4.585369e-02):7.156447e-04,(71:5.541044e-03,4:1.148064e-02):7.543652e-03):5.812129e-03,63:5.720778e-02):1.380776e-03,36:2.048906e-02):2.653485e-03):2.886875e-03):5.299600e-04):6.593244e-03):2.119680e-02):9.195600e-05):9.245585e-03):8.244148e-03):2.871959e-03,(40:8.894955e-03,89:1.613572e-02):1.270984e-02):2.607667e-03,(94:2.219092e-02,((77:5.175329e-03,78:1.010955e-02):1.280556e-03,76:4.963885e-03):7.970995e-03):1.601094e-02):2.981533e-03):1.500583e-03,11:1.754849e-02):1.789997e-04):2.158124e-03):1.198011e-03):5.684568e-03):1.521171e-03):1.270025e-03,1:1.521289e-02);
   tree gen.235000 = [&U] (((14:2.328080e-02,67:1.919038e-02):1.074655e-02,((66:1.700132e-02,68:1.421864e-03):1.958540e-02,3:1.336958e-02):5.307918e-03):2.511440e-03,((91:1.900483e-02,33:2.935928e-02):8.449539e-03,(64:4.328413e-02,((110:1.251082e-02,80:1.290243e-02):4.278201e-03,(((72:1.124279e-02,79:1.521071e-02):6.001213e-03,((((41:1.872108e-02,32:1.224322e-02):3.910569e-03,37:1.659524e-02):2.511178e-03,((93:8.658375e-03,(82:5.664841e-03,35:5.549434e-05):9.256498e-03):7.351340e-03,((34:2.254002e-02,(65:1.583939e-02,92:1.346870e-02):5.327157e-03):1.031642e-03,87:8.951309e-03):1.111331e-02):3.918160e-03):2.382688e-04,59:1.392509e-02):3.753712e-04):6.158150e-03,((73:3.971573e-02,((((25:1.849830e-02,((28:6.510977e-03,27:9.475903e-03):8.316498e-03,26:1.407766e-02):2.270603e-04):2.229932e-03,39:3.221388e-02):8.508208e-04,95:1.214571e-02):2.554481e-03,((((((((38:8.949620e-04,7:2.735944e-03):1.118764e-02,13:1.653231e-02):1.420370e-03,((6:4.761758e-03,(30:4.319658e-03,(31:7.246106e-03,5:8.893919e-03):6.759017e-04):4.027358e-03):1.643413e-02,19:9.309008e-03):1.814870e-03):3.773574e-04,81:1.230800e-02):3.424938e-03,12:3.027596e-02):1.426085e-03,(42:3.150633e-02,(((15:4.178277e-02,(((48:8.516284e-03,52:9.161799e-06):2.361225e-03,51:3.783276e-03):5.523348e-03,(50:3.366353e-03,49:1.798800e-04):1.133027e-02):6.962093e-03):2.211223e-02,((60:4.635027e-03,61:6.702462e-03):1.238277e-02,43:1.178354e-02):1.739570e-02):3.581955e-04,(47:7.299093e-02,((((90:7.470511e-04,75:6.051813e-03):3.174765e-02,(((24:6.531763e-03,69:9.548825e-03):8.690303e-03,70:2.713675e-02):5.936371e-03,(((17:1.099605e-02,86:7.541645e-03):1.691875e-03,(85:5.285803e-03,(84:4.766254e-03,83:3.530758e-03):2.580222e-03):1.810483e-03):2.764471e-03,(16:1.432342e-02,(74:5.318645e-04,18:2.199179e-03):1.737749e-02):3.473179e-03):2.845171e-03):3.011793e-03):1.247101e-03,((97:1.698211e-03,(96:1.697440e-03,98:1.495616e-02):7.939294e-04):6.479857e-03,88:1.211593e-02):3.228017e-04):1.581338e-02,(((29:1.481301e-03,2:3.568574e-03):1.577481e-02,(109:1.506373e-02,((((101:2.233460e-04,99:1.391579e-04):6.880609e-03,104:1.949833e-02):7.038546e-04,108:2.781941e-03):4.057364e-03,(((105:5.352132e-03,100:2.585875e-03):3.321301e-03,106:7.388297e-03):2.195643e-03,((103:1.010164e-03,107:3.303822e-03):4.569219e-03,102:9.977894e-04):3.088428e-03):1.026526e-02):4.391177e-02):3.241347e-03):1.594602e-03,(10:5.706846e-03,((63:5.446372e-02,36:2.026496e-02):7.820090e-04,(62:4.313610e-02,((71:4.479430e-03,4:1.080022e-02):4.645866e-03,(((45:1.871265e-02,53:1.576303e-02):4.748648e-03,9:8.888862e-03):3.178956e-03,((((58:1.071057e-03,57:1.105654e-03):1.325723e-02,46:4.210672e-03):1.433976e-03,(((20:1.244248e-03,(21:9.326182e-04,22:3.825212e-03):1.470484e-03):1.616410e-03,23:8.859865e-03):9.299770e-03,44:6.568288e-03):5.286032e-04):3.848666e-03,((56:1.180468e-04,(54:2.619437e-03,55:1.009709e-04):1.030661e-04):8.722786e-03,8:8.721172e-04):5.934943e-03):6.208604e-04):9.800367e-03):5.409639e-04):4.930286e-03):1.301959e-03):6.680206e-04):7.494692e-04):4.856433e-03):1.994054e-02):1.196130e-02):8.455696e-03):1.312883e-03,(40:8.694516e-03,89:2.716824e-02):9.357737e-03):2.453119e-03,(94:2.087575e-02,(78:5.635716e-03,(76:4.391572e-03,77:4.809742e-03):2.354416e-03):7.627980e-03):1.363791e-02):3.820374e-03):3.384133e-03):2.400072e-04,11:1.650845e-02):1.793164e-04):1.066286e-03):4.091002e-03):2.210063e-03):2.171324e-03,1:1.345061e-02);
   tree gen.240000 = [&U] (((14:8.829382e-03,67:1.104144e-02):1.950858e-02,((66:1.587210e-02,68:7.282512e-03):1.900032e-02,3:1.479897e-02):2.423588e-03):9.361261e-04,((91:1.754717e-02,33:2.740926e-02):8.454351e-03,(64:4.040923e-02,((((72:1.063087e-02,79:2.869420e-02):4.592183e-03,(((41:3.104310e-02,32:1.041675e-02):4.079974e-03,37:1.549299e-02):2.538913e-03,((93:9.650028e-03,(82:5.771158e-03,35:2.780621e-04):1.072432e-02):2.928261e-03,(87:1.140529e-02,((65:1.525135e-02,92:2.368355e-02):5.186336e-03,34:1.051465e-02):2.143259e-03):4.195204e-03):3.720292e-03):1.147139e-03):9.770003e-04,59:1.301263e-02):3.328735e-03,(((73:3.707784e-02,(((39:3.007425e-02,95:1.133900e-02):4.571186e-04,(26:3.799959e-03,(25:1.538337e-02,(28:9.796879e-03,27:8.846519e-03):3.926084e-03):3.747947e-03):9.483819e-04):4.146657e-03,((((((((((6:5.488029e-03,30:6.247799e-03):5.196933e-03,31:1.734134e-03):3.627801e-03,5:2.773250e-02):1.119959e-02,19:8.750171e-03):1.909177e-03,(13:1.307976e-02,(38:8.976058e-04,7:2.554225e-03):9.553986e-03):1.043546e-03):5.193796e-04,81:1.325289e-02):2.715808e-03,12:2.980331e-02):1.883078e-03,(42:2.954838e-02,((47:6.814292e-02,(((((29:6.266876e-03,2:1.084844e-02):1.280564e-02,((((101:1.221182e-03,99:2.973691e-04):6.359763e-03,104:1.720267e-02):6.341883e-03,108:9.711339e-03):7.312626e-03,((105:7.233010e-03,100:2.414123e-03):5.280999e-03,(((103:1.608855e-03,102:2.596979e-03):2.282331e-03,107:1.069607e-02):3.130850e-03,106:1.101362e-02):1.798091e-03):1.125675e-02):4.099518e-02):3.185367e-03,109:1.898604e-02):1.253096e-03,((62:4.782663e-02,((71:4.832361e-03,4:7.487273e-03):3.274080e-03,(((((55:2.419311e-04,54:1.089236e-03):1.817748e-04,56:6.197981e-05):4.724884e-03,8:2.965966e-03):5.464985e-03,(((58:1.844317e-03,57:2.851584e-03):1.237669e-02,46:4.561236e-03):2.648458e-03,(((20:2.485311e-03,(21:1.570942e-03,22:5.598899e-05):1.530364e-03):8.799986e-03,23:4.798324e-03):1.334133e-02,44:9.775721e-03):3.193196e-03):2.637917e-03):8.122013e-04,((45:2.387947e-02,53:1.073844e-02):9.258826e-03,9:9.060786e-03):4.106343e-03):8.800361e-03):2.844530e-03):5.854559e-03,((63:5.084628e-02,36:1.645749e-02):1.066411e-03,10:7.728202e-03):1.894366e-03):4.540444e-05):2.719250e-04,((((24:6.611027e-03,69:8.914598e-03):1.028301e-02,70:2.533434e-02):5.314586e-03,(((17:9.059414e-03,((16:9.985772e-03,74:1.297894e-02):4.881281e-03,18:1.042772e-02):1.013596e-02):6.732963e-04,(85:6.064096e-03,(86:5.746502e-03,(84:3.964165e-03,83:7.489157e-03):2.079553e-03):1.577568e-04):1.939860e-03):8.599703e-03,(90:1.027278e-02,75:5.414413e-03):2.316524e-02):7.976165e-04):2.511890e-03,((97:2.244012e-03,98:1.390792e-02):1.246353e-03,(96:3.992444e-03,88:1.179356e-02):4.800753e-03):2.379330e-03):1.693276e-02):4.538543e-03):1.816693e-02,(((60:6.527760e-03,61:3.203282e-03):1.670259e-02,43:1.437634e-02):1.378571e-02,(15:3.900759e-02,((51:4.598090e-03,(48:4.067051e-03,52:9.872161e-07):5.701152e-04):3.592761e-03,(50:1.739617e-03,49:9.060026e-04):1.197054e-02):8.651402e-03):2.383438e-02):1.538650e-03):1.018568e-02):8.540646e-03):8.761113e-04,(40:7.195759e-03,89:3.993602e-02):1.158643e-02):1.919697e-03,(94:1.948919e-02,((77:6.228466e-03,76:3.899288e-03):1.876904e-03,78:7.191858e-03):8.692514e-03):9.410267e-03):1.654978e-03):1.028581e-03):8.360447e-04,11:1.759348e-02):7.392478e-05,(110:1.227935e-02,80:1.204546e-02):3.973126e-03):1.379216e-03):2.684469e-03):7.252576e-03):5.930857e-04,1:1.857666e-02);
   tree gen.245000 = [&U] ((((91:1.378878e-02,33:2.791617e-02):1.181818e-02,(14:1.148664e-02,67:2.205655e-02):1.235728e-02):1.577071e-03,(64:4.115655e-02,((((73:3.776356e-02,(((39:3.063045e-02,95:1.154871e-02):1.382820e-03,((26:1.096437e-02,(28:1.072881e-02,27:1.181475e-02):1.511838e-03):1.492957e-05,25:1.577647e-02):2.404542e-03):3.031215e-03,(((((((((5:2.698773e-02,((31:3.114867e-03,30:7.538314e-03):1.087641e-03,6:4.846904e-03):2.738262e-03):1.632243e-02,19:8.911997e-03):8.294937e-04,13:1.546246e-02):2.066433e-03,(38:1.164303e-04,7:3.142188e-03):1.329102e-02):1.542156e-03,81:1.349799e-02):3.600157e-03,12:3.035450e-02):9.008078e-04,(42:2.463415e-02,((15:3.858471e-02,((48:1.097515e-03,(52:1.025929e-03,51:6.055928e-03):5.328578e-04):6.134619e-03,(50:1.269493e-03,49:2.605345e-03):8.206415e-03):1.318216e-02):2.343368e-02,(((60:5.624789e-03,61:4.218082e-03):1.880236e-02,43:1.464222e-02):1.770131e-02,(47:6.940315e-02,((((62:4.871114e-02,((71:3.461993e-03,4:8.643915e-03):4.249974e-03,((((55:8.575116e-04,(54:4.471331e-03,56:4.406981e-05):1.535790e-03):6.215279e-03,8:3.203000e-03):6.496186e-03,(((20:2.702047e-03,(21:5.824000e-04,22:6.294722e-04):2.542774e-03):2.048679e-03,23:3.036822e-03):1.572233e-02,((58:1.285437e-03,57:8.408053e-04):1.224466e-02,46:2.114718e-03):5.185705e-03):2.648192e-03):1.438894e-03,(44:1.117677e-02,((45:2.228604e-02,53:1.864728e-02):5.541663e-03,9:9.228357e-03):5.242224e-04):2.771692e-03):9.239101e-03):3.572576e-03):3.929750e-03,(109:1.797470e-02,(((((101:1.116737e-03,99:3.523630e-03):3.457884e-03,104:1.752081e-02):8.859507e-03,108:9.890941e-03):4.537393e-03,(((103:1.709272e-03,(107:5.969758e-03,102:3.565324e-03):8.621854e-04):5.062647e-03,106:1.138007e-02):3.003442e-06,(105:2.371119e-03,100:1.169610e-03):6.878911e-03):8.855063e-03):4.156587e-02,(29:4.740156e-03,2:3.404263e-03):9.536681e-03):1.885370e-04):7.201687e-04):4.934935e-04,((36:1.676185e-02,63:5.080574e-02):1.717583e-03,10:6.369860e-03):3.369040e-04):1.572532e-03,(((((((((74:8.333987e-03,16:8.142310e-03):2.348575e-03,18:9.496016e-03):1.364618e-02,86:6.257504e-03):7.876785e-04,(84:5.486864e-03,83:7.454555e-03):2.991309e-03):8.795302e-04,85:5.445001e-03):1.514604e-03,17:1.292362e-02):5.218244e-03,(90:1.212575e-02,75:1.753385e-02):2.189520e-02):3.382556e-03,((24:5.592934e-03,69:9.518278e-03):1.071907e-02,70:3.543488e-02):3.779877e-03):2.119286e-03,((88:1.252268e-02,96:4.719036e-04):8.088997e-04,(97:1.884226e-03,98:5.890828e-03):1.273663e-03):1.053262e-02):1.724592e-02):6.420942e-03):1.477543e-02):2.072067e-03):1.084081e-02):6.179746e-03):9.048630e-04,(40:1.146563e-02,89:4.067460e-02):2.478095e-03):1.022300e-03,(94:1.928948e-02,((77:6.193686e-03,76:6.941706e-03):2.874640e-03,78:6.790452e-03):7.580793e-03):9.897234e-03):2.152210e-03):1.685823e-03):9.878528e-04,11:1.881839e-02):4.661347e-04,((72:1.040066e-02,79:1.996921e-02):2.762577e-03,((87:1.161622e-02,((((65:1.107581e-02,92:6.160148e-03):2.915311e-03,34:1.913099e-02):7.916621e-03,(93:1.487555e-02,(82:1.505233e-03,35:3.861549e-03):1.083320e-02):2.627858e-03):3.411303e-03,((41:3.161721e-02,32:3.571466e-03):1.243090e-02,37:1.577952e-02):1.684112e-03):1.476643e-03):3.675847e-04,59:1.325328e-02):5.583324e-04):3.403701e-03):1.409815e-03,(110:1.250645e-02,80:1.691065e-02):2.893798e-03):2.520970e-03):8.299489e-03):2.482487e-03,((66:1.518953e-02,68:3.028419e-03):1.751242e-02,3:1.507267e-02):5.343431e-03,1:1.877376e-02);
   tree gen.250000 = [&U] ((((91:1.318362e-02,33:2.669099e-02):1.163573e-02,(64:3.935029e-02,(((11:1.737560e-02,((((26:1.048317e-02,((28:1.751998e-02,27:1.251813e-02):2.985125e-03,25:1.363725e-02):5.697709e-04):4.600877e-03,(95:8.005960e-03,39:2.928615e-02):1.800672e-04):3.316482e-03,(((40:1.567489e-02,89:3.527468e-02):5.302380e-03,(((((((30:6.476737e-03,(31:2.584737e-03,5:2.636267e-02):1.300567e-03):5.731689e-03,6:4.634184e-03):1.856987e-02,19:7.170770e-03):1.699162e-03,(13:1.691182e-02,(38:2.754403e-04,7:4.032907e-03):1.015546e-02):2.387918e-03):9.957988e-04,81:1.290560e-02):2.059671e-03,12:2.902231e-02):1.148105e-03,(42:3.164172e-02,((47:6.620668e-02,(((10:6.090301e-03,(63:4.765694e-02,36:1.599783e-02):3.044722e-03):4.160273e-04,((62:4.657331e-02,((71:3.134850e-03,4:8.949831e-03):5.605905e-03,((((45:2.130796e-02,53:1.566334e-02):6.980005e-03,9:8.823345e-03):3.351998e-03,44:7.403261e-03):5.062679e-04,((((54:1.427507e-03,55:1.026630e-03):1.575767e-03,56:1.051618e-03):9.117847e-03,8:6.508727e-03):3.623583e-03,(((20:9.400729e-04,(21:2.644123e-03,22:1.537970e-04):1.023361e-03):2.957540e-03,23:7.357745e-03):1.079098e-02,((58:1.454951e-04,57:4.791073e-03):9.649165e-03,46:4.475428e-03):2.387095e-03):4.111643e-03):1.290187e-04):1.187914e-02):2.737967e-03):2.694253e-03,(109:1.742565e-02,((((104:1.717850e-02,108:5.255054e-03):7.081465e-03,(101:6.054046e-04,99:3.066926e-04):9.525058e-03):8.233779e-03,((105:6.247642e-03,100:4.148273e-03):4.176946e-03,((107:5.707759e-03,(103:2.033582e-03,102:2.186675e-03):1.139727e-03):3.675776e-03,106:1.104810e-02):4.390448e-04):8.349960e-03):3.786663e-02,(29:5.230646e-03,2:7.761504e-04):9.383304e-03):1.300689e-03):1.241926e-03):2.553511e-04):6.879136e-04,(((90:2.819754e-03,75:8.443348e-03):1.998345e-02,(((((84:3.482077e-03,83:7.127391e-03):3.956062e-03,85:5.206032e-03):4.723567e-04,86:8.574032e-03):6.442912e-04,(((74:1.050872e-02,16:1.469959e-03):8.663762e-03,18:1.403786e-02):6.870132e-03,17:1.209315e-02):2.517292e-03):6.421428e-03,((24:8.055816e-03,69:1.024765e-02):7.862928e-03,70:3.387972e-02):5.591491e-03):1.533703e-03):3.428032e-03,(88:1.178737e-02,(96:1.908870e-03,(97:1.200999e-03,98:2.334927e-02):1.839470e-03):8.908606e-06):7.886477e-03):1.443968e-02):6.139141e-03):1.843735e-02,(((60:5.421920e-03,61:6.502722e-03):1.535862e-02,43:1.438500e-02):1.863413e-02,(15:3.288594e-02,(((48:1.780140e-03,52:1.479274e-03):1.705390e-03,51:4.984053e-03):1.155959e-02,(50:5.971642e-03,49:2.324105e-04):1.070181e-02):7.646973e-03):2.562774e-02):2.976024e-03):1.383916e-02):7.109658e-03):3.208954e-03):1.837177e-03,(94:1.801466e-02,((77:4.436400e-03,76:6.877064e-03):2.004332e-03,78:5.325519e-03):7.318453e-03):9.639271e-03):2.801836e-03):6.974722e-04,73:3.610620e-02):8.195440e-04):1.297376e-03,(110:1.184736e-02,80:1.616848e-02):5.331778e-03):3.026856e-03,(((((((65:9.870478e-03,92:1.037076e-02):6.126040e-03,34:1.000383e-02):7.694633e-03,(93:3.194711e-03,(82:3.439830e-03,35:2.358591e-03):1.106754e-02):2.641076e-03):4.435381e-03,((41:3.022961e-02,32:3.414722e-03):1.188534e-02,37:1.360652e-02):2.601665e-03):2.499853e-04,87:1.337490e-02):6.799864e-04,(72:9.685517e-03,79:1.909281e-02):2.360975e-03):4.502838e-04,59:1.206724e-02):4.783332e-03):1.698556e-03):6.000537e-03):9.441721e-04,((66:1.182804e-02,68:2.587641e-03):1.312314e-02,3:1.441116e-02):3.494824e-03):5.437938e-04,(14:1.479730e-02,67:6.347261e-03):1.759476e-02,1:1.574825e-02);
   tree gen.255000 = [&U] (((14:1.260105e-02,67:1.300417e-02):1.457078e-02,((91:1.360525e-02,33:2.620790e-02):6.544799e-03,(64:4.294733e-02,((((11:1.706111e-02,73:3.486223e-02):3.044066e-03,((95:1.076911e-02,(39:2.875609e-02,((26:1.004563e-02,(28:5.353721e-03,27:4.819329e-03):7.066582e-03):2.182467e-03,25:8.545743e-03):7.084390e-03):3.765974e-04):3.440738e-03,(((40:1.711405e-02,89:4.505114e-02):1.275271e-03,((((((6:6.313772e-03,(5:2.767631e-02,(30:7.815012e-03,31:3.022837e-03):4.222750e-04):9.786189e-04):1.752531e-02,19:7.512529e-03):1.668408e-03,(13:1.660573e-02,(38:1.423643e-04,7:4.906519e-03):1.057215e-02):5.888415e-04):5.376173e-04,81:1.267202e-02):2.494607e-03,12:2.615902e-02):1.986258e-03,(42:2.863285e-02,(((47:6.500840e-02,(((10:9.446780e-03,(63:4.679439e-02,36:1.570828e-02):2.951189e-03):4.885966e-04,(((71:4.715242e-03,4:6.834396e-03):5.504443e-03,((((((56:1.285783e-04,54:1.231327e-03):2.723239e-03,55:1.137419e-05):8.835007e-03,8:1.245258e-03):1.643410e-03,(((20:6.931032e-04,(21:2.616786e-04,22:5.363753e-04):3.549601e-03):5.320734e-03,23:6.842957e-03):1.353658e-02,((58:5.525678e-04,57:7.614903e-06):1.598581e-02,46:2.788846e-03):3.316112e-03):1.807710e-03):1.113275e-04,(44:9.277314e-03,((45:2.272247e-02,53:1.537984e-02):7.589730e-03,9:1.014325e-02):2.544762e-03):7.152791e-04):5.452364e-03,62:4.573037e-02):2.222488e-03):4.759068e-03,(109:1.711026e-02,((((104:1.705055e-02,108:4.330988e-03):1.195373e-03,(101:2.975303e-03,99:2.639939e-03):8.874468e-03):8.171644e-03,((105:1.801930e-03,100:9.385481e-03):6.467103e-03,((107:5.680645e-03,(103:7.395424e-03,102:2.167492e-03):4.260252e-03):4.027873e-03,106:1.466333e-02):1.312840e-03):9.627150e-03):3.718128e-02,(29:2.126071e-03,2:4.382092e-03):1.132196e-02):2.625516e-03):1.946675e-03):8.646710e-04):7.838109e-04,((((97:2.268366e-03,98:9.043758e-03):9.374883e-04,96:6.998156e-04):5.360856e-03,88:1.018169e-02):4.522388e-03,((90:4.850836e-03,75:7.837285e-03):2.142496e-02,(((16:9.591034e-03,(18:6.351025e-03,74:7.352792e-03):6.572949e-03):7.140634e-03,(((84:2.006038e-03,83:6.998392e-03):3.134002e-03,85:5.111808e-03):6.973674e-04,(86:6.187299e-03,17:5.916177e-03):6.155347e-03):1.080949e-04):5.170927e-03,((24:7.497997e-03,69:7.949758e-03):1.081782e-02,70:3.022305e-02):5.430030e-03):2.235001e-03):1.265122e-03):1.842530e-02):4.416036e-03):1.819412e-02,(15:3.229074e-02,((52:4.784873e-04,(48:7.702500e-04,51:3.594465e-03):1.245106e-02):3.288777e-03,(50:2.596496e-03,49:3.264159e-03):5.980836e-03):7.937553e-03):2.025501e-02):1.508119e-03,((60:1.684910e-03,61:6.385029e-03):1.103812e-02,43:1.412465e-02):1.829687e-02):1.351911e-02):1.646515e-03):1.373820e-03):3.814374e-03,(94:1.768861e-02,((77:8.032961e-03,76:6.456665e-03):2.563924e-03,78:5.229131e-03):7.032383e-03):1.269419e-02):1.193593e-03):4.875053e-03):5.924571e-04,(110:1.131299e-02,80:1.587584e-02):4.368089e-03):8.884388e-04,(59:1.566029e-02,(((((65:9.691831e-03,92:4.758362e-03):9.992572e-03,34:1.335219e-02):5.299271e-03,(93:1.130606e-02,(82:1.573126e-03,35:6.270688e-04):1.358574e-02):2.989776e-03):4.136251e-03,((41:2.968248e-02,32:3.352919e-03):1.167022e-02,37:1.336025e-02):2.288656e-03):2.317976e-03,(87:1.277972e-02,(72:9.940199e-03,79:1.874724e-02):4.208054e-03):3.084074e-04):1.198745e-03):4.519890e-03):5.264149e-03):3.642880e-03):2.149104e-03):1.656860e-03,((66:1.105479e-02,68:5.083905e-03):1.288562e-02,3:1.415033e-02):5.569401e-03,1:1.546322e-02);
   tree gen.260000 = [&U] ((((66:1.154761e-02,68:3.465963e-03):1.428578e-02,3:1.556514e-02):5.917185e-03,(14:6.712604e-03,67:8.338433e-04):2.876346e-02):1.291284e-03,((64:4.329987e-02,(((59:1.633283e-02,((((((65:6.442947e-03,92:7.830768e-03):4.922176e-03,34:1.084060e-02):1.152395e-02,((82:1.601065e-03,35:5.094593e-04):1.396672e-02,93:9.806142e-03):2.336104e-03):4.175324e-03,((41:3.020965e-02,32:7.063382e-03):1.064974e-02,37:1.335267e-02):1.243255e-03):7.209298e-04,(72:9.898416e-03,79:2.530005e-02):4.422742e-03):1.208922e-03,87:1.300670e-02):1.274346e-03):3.438415e-03,(((95:1.239550e-02,(39:3.093186e-02,((26:7.047721e-03,25:9.236300e-03):2.306150e-03,(28:2.926026e-03,27:6.756567e-03):7.883390e-03):3.353431e-03):8.555166e-04):2.247874e-03,(((40:1.347751e-02,89:3.651275e-02):8.315783e-04,(((((((5:2.903933e-02,(31:4.390949e-03,30:3.026304e-03):5.896550e-03):4.893664e-03,6:6.034206e-03):1.783657e-02,19:7.086078e-03):1.334863e-03,(13:1.690065e-02,(38:1.735716e-03,7:7.585262e-04):1.017050e-02):2.232212e-03):9.302203e-04,81:1.289708e-02):6.724808e-03,12:2.252959e-02):2.497860e-03,(42:2.983026e-02,((47:6.616297e-02,((((63:4.923123e-02,36:1.570552e-02):2.264858e-03,10:5.972279e-03):7.842613e-04,((((((((56:4.315011e-04,(55:3.598093e-06,54:1.197624e-04):2.559704e-03):2.638837e-03,8:1.498701e-03):4.746013e-03,(((20:7.054129e-04,(21:1.148515e-03,22:5.397144e-04):2.058656e-03):5.254986e-03,23:7.202503e-03):1.377699e-02,((58:5.731304e-04,57:2.314922e-05):1.626973e-02,46:3.115740e-03):2.637393e-03):1.839816e-03):9.202396e-04,((45:3.278806e-02,53:1.808422e-02):4.835670e-03,9:1.032339e-02):6.218890e-03):9.219180e-04,44:9.442082e-03):7.297254e-03,(71:4.643286e-03,4:7.286987e-03):5.296720e-03):1.849813e-03,62:4.654256e-02):3.437330e-03,((29:8.176623e-03,2:4.712326e-03):1.211621e-02,((((104:1.530688e-02,(101:3.308550e-04,99:1.493460e-04):4.584756e-03):2.653594e-03,108:6.499098e-03):2.995375e-03,((105:4.590110e-03,100:2.717835e-03):8.248012e-03,(((103:1.225634e-03,102:9.710370e-04):3.922637e-03,107:1.955296e-03):1.419640e-04,106:9.255146e-03):4.401106e-04):1.617682e-02):4.459227e-02,109:1.741414e-02):1.550595e-03):1.697707e-03):8.239845e-04):1.170145e-03,((((97:1.770393e-03,98:9.177208e-03):6.848165e-04,96:7.228823e-04):4.696188e-03,88:1.582807e-02):2.690377e-03,(((90:1.182348e-02,75:6.264862e-03):2.816442e-02,(((86:5.969677e-03,17:1.383094e-02):1.166966e-03,((84:4.199559e-03,83:7.608299e-03):2.712778e-03,85:5.202595e-03):4.434009e-04):3.643681e-04,(16:1.074901e-02,(74:5.048877e-03,18:1.095151e-02):1.560547e-03):1.275468e-02):6.761288e-03):5.694954e-04,((24:7.631164e-03,69:8.677233e-03):9.262407e-03,70:3.075982e-02):8.280436e-03):2.773535e-03):1.641022e-02):3.275043e-03):1.851726e-02,((15:3.286423e-02,((51:5.549565e-03,(48:1.876012e-03,52:5.211925e-04):4.130357e-04):3.347187e-03,(50:2.642611e-03,49:3.192694e-03):9.125710e-03):8.589310e-03):2.184892e-02,((60:1.943318e-03,61:5.526623e-03):1.529565e-02,43:1.546052e-02):1.725314e-02):1.995622e-03):1.515988e-02):4.413963e-03):9.016712e-04):3.576730e-03,(94:1.800276e-02,(76:7.877590e-03,(78:1.259300e-02,77:4.487108e-03):8.149474e-04):7.157280e-03):1.115873e-02):5.895845e-03):1.643579e-03,(73:3.548139e-02,11:1.708353e-02):6.865962e-04):1.437176e-03):1.845518e-03,(110:1.157142e-02,80:1.466985e-02):5.532348e-03):2.662771e-03):6.411688e-03,(91:1.384689e-02,33:2.667337e-02):6.661037e-03):2.858211e-03,1:1.692290e-02);
   tree gen.265000 = [&U] (((14:1.903994e-02,67:9.688028e-03):1.085918e-02,((66:1.225581e-02,68:3.407925e-03):1.688630e-02,3:1.616208e-02):2.043092e-03):2.888784e-04,((91:1.427615e-02,33:2.622672e-02):7.825926e-03,(64:3.898877e-02,((((73:3.085487e-02,11:1.679746e-02):1.274941e-03,((95:1.048967e-02,(39:2.793760e-02,((28:5.732903e-03,27:9.682078e-03):1.752693e-03,(25:1.184758e-02,26:8.144722e-03):3.120116e-05):1.635148e-03):3.562143e-03):2.054872e-03,((((((13:1.679948e-02,((6:5.933162e-03,(30:8.326604e-03,(5:1.728365e-02,31:2.351844e-03):1.410893e-03):2.122989e-03):1.714248e-02,19:6.967421e-03):1.757274e-03):9.866628e-04,(38:1.586917e-03,7:7.458245e-04):1.352371e-02):1.119595e-03,81:1.268111e-02):6.947166e-03,(12:2.703877e-02,(42:5.108091e-02,(((15:3.231391e-02,((51:1.006050e-02,(52:2.593063e-04,48:3.042601e-03):1.207506e-03):5.258689e-03,(50:2.781141e-03,49:5.486701e-04):1.297894e-02):1.137939e-02):2.148306e-02,((60:1.918776e-03,61:6.247913e-03):1.172048e-02,43:1.520163e-02):1.705675e-02):3.312882e-03,(47:6.505506e-02,((((63:4.641161e-02,36:1.202669e-02):1.241074e-03,10:5.781313e-03):5.014318e-04,(((((((45:2.492167e-02,53:1.869086e-02):5.101697e-03,9:1.085126e-02):2.388839e-03,44:1.987984e-02):8.430417e-04,((((56:8.122733e-04,54:1.531183e-03):4.151375e-03,55:2.399670e-05):4.206946e-03,8:1.364578e-03):8.763630e-03,(((20:9.810030e-04,(21:2.480813e-03,22:1.488432e-04):1.708064e-03):5.839941e-03,23:9.297740e-03):1.093122e-02,((58:4.350974e-03,57:9.222632e-04):1.487439e-02,46:3.457392e-03):2.556881e-03):2.970702e-03):8.763977e-04):5.922258e-03,(71:7.534670e-03,4:7.164965e-03):5.208025e-03):2.744782e-03,62:4.576320e-02):3.336585e-03,(109:1.712254e-02,((((104:1.595844e-02,108:5.236624e-03):2.667510e-03,(101:2.282875e-03,99:1.708573e-03):7.620369e-03):3.745887e-03,((((105:4.096863e-03,100:4.114011e-03):1.683794e-03,106:6.481396e-03):1.340170e-03,107:1.158056e-02):4.005482e-04,(103:2.305050e-03,102:9.676304e-04):3.074977e-03):9.466546e-03):5.982330e-02,(29:8.310286e-03,2:4.909343e-03):9.600153e-03):9.584842e-04):1.477259e-03):1.785608e-03):1.885971e-04,((((96:2.561484e-03,98:9.023534e-03):4.351181e-04,97:2.050897e-03):5.608306e-03,88:3.522644e-03):2.553986e-03,((((24:7.950288e-03,69:9.614526e-03):1.108717e-02,70:3.024475e-02):2.198217e-03,(90:1.162550e-02,75:1.662911e-03):2.769280e-02):2.097941e-03,(((((84:5.249318e-03,83:7.480896e-03):2.589030e-03,85:5.215752e-03):6.925739e-04,86:5.869714e-03):5.573460e-04,17:1.398706e-02):5.205846e-04,(16:8.045397e-03,(18:1.218514e-02,74:8.945952e-03):7.207708e-03):4.849644e-03):6.042472e-03):2.075842e-03):1.437542e-02):2.461184e-03):1.820718e-02):6.126598e-03):1.121802e-02):2.472116e-03):9.171705e-04,(40:2.020691e-02,89:2.801848e-02):9.107389e-04):3.320752e-03,(94:1.770130e-02,((77:4.526417e-03,76:6.162997e-03):4.831736e-04,78:8.173668e-03):1.034259e-02):1.266121e-02):2.678420e-03):7.971622e-04):9.459060e-04,(110:1.137766e-02,80:1.442420e-02):4.351471e-03):1.172596e-03,(59:1.254587e-02,(((((65:1.363398e-02,92:5.553221e-03):1.419546e-03,34:6.104576e-03):1.382087e-02,((82:2.886650e-03,35:3.876664e-04):7.498053e-03,93:9.641937e-03):4.869640e-03):4.594513e-03,(87:1.278890e-02,(37:1.534376e-02,(41:2.361238e-02,32:5.518881e-03):7.273370e-03):2.573444e-03):1.179414e-03):2.913531e-04,(72:1.431427e-02,79:2.628283e-02):3.382781e-03):2.834527e-03):5.634186e-03):1.535380e-03):4.807359e-03):1.383253e-03,1:1.567782e-02);
   tree gen.270000 = [&U] (((14:5.534339e-03,67:3.642549e-03):2.205008e-02,((91:1.413256e-02,33:2.596294e-02):8.606138e-03,(64:3.859663e-02,((((73:3.054454e-02,11:1.662852e-02):2.931440e-03,((95:1.719101e-02,(39:3.102335e-02,((26:2.605359e-03,25:7.534048e-03):5.916206e-03,(28:6.215670e-03,27:1.488215e-02):3.365423e-03):1.825002e-03):6.736276e-04):3.523748e-03,(((89:2.734771e-02,40:7.306486e-03):1.234467e-02,((42:5.056715e-02,((((60:6.093865e-03,61:6.463133e-03):1.160260e-02,43:1.504874e-02):1.719439e-02,(15:3.270765e-02,((52:2.178100e-04,(51:3.229574e-03,48:7.497435e-03):1.441424e-03):7.054400e-03,(50:2.361652e-03,49:1.684871e-04):1.284840e-02):1.128381e-02):1.881126e-02):3.416601e-03,(47:6.719950e-02,((((10:7.178846e-03,((((((45:2.467101e-02,53:2.080767e-02):4.880752e-03,9:1.074213e-02):2.349867e-03,44:5.601791e-03):2.630614e-03,((8:3.039620e-03,(55:2.472238e-05,(54:8.364777e-05,56:2.076481e-03):1.535830e-03):7.174300e-03):4.951293e-03,(((20:1.141986e-03,(21:7.692745e-04,22:1.159230e-03):3.629939e-03):4.417624e-03,23:9.204227e-03):1.449792e-02,((58:1.252952e-03,57:1.230419e-03):1.530128e-02,46:4.743802e-03):1.957164e-03):2.109811e-03):1.810796e-03):1.039903e-02,(71:7.458889e-03,4:9.271552e-03):4.170091e-03):2.672113e-03,62:4.530293e-02):4.286296e-03):1.440701e-03,(36:1.190573e-02,63:4.594482e-02):2.893717e-03):2.355208e-03,((29:8.505206e-04,2:9.892607e-03):2.059096e-02,((((108:7.037412e-03,104:1.609905e-02):4.162590e-03,(101:1.794272e-04,99:1.536507e-04):2.549460e-03):1.569497e-03,(((105:4.549954e-03,100:3.427618e-03):3.527266e-03,106:9.159029e-03):5.678883e-03,(107:8.662806e-03,(103:5.799133e-03,102:2.131294e-03):2.255213e-03):7.382498e-03):1.317495e-02):6.707043e-02,109:1.274413e-02):3.026117e-03):1.368590e-03):1.468736e-03,(((96:2.535721e-03,(98:1.380163e-02,97:9.590798e-04):3.049550e-03):4.010524e-03,88:7.939223e-03):3.363553e-03,((90:1.308055e-03,75:1.646186e-03):3.167692e-02,((((85:5.018052e-03,(86:5.810678e-03,(84:5.196522e-03,83:7.405656e-03):2.562991e-03):3.262325e-04):1.490231e-03,(18:1.691637e-02,(74:6.192087e-03,16:5.284445e-03):4.777810e-03):1.259588e-02):8.033408e-04,17:1.384638e-02):6.978455e-03,((24:5.957120e-03,69:9.869179e-03):8.228556e-03,70:3.291369e-02):5.368338e-03):2.610818e-04):2.054964e-03):1.278009e-02):2.436431e-03):1.760760e-02):1.660432e-02):5.930078e-03,(12:2.676682e-02,((((6:7.756838e-03,(30:9.434006e-03,(5:1.514623e-02,31:2.653426e-03):8.606922e-04):6.000167e-03):1.798628e-02,19:6.897345e-03):2.436690e-03,(13:1.620141e-02,(38:4.926041e-04,7:9.007469e-04):1.122545e-02):1.450754e-03):4.161859e-04,81:1.255357e-02):2.947559e-03):6.335577e-04):6.968135e-04):1.701743e-03,(94:2.091796e-02,(76:6.288414e-03,(77:4.384277e-03,78:5.710973e-03):1.010605e-03):7.297065e-03):8.195201e-03):2.871108e-03):2.214922e-03):1.930291e-03,(((((37:1.504028e-02,(41:2.441342e-02,32:1.950287e-03):1.283706e-02):2.138615e-03,(((65:1.127199e-02,92:4.334127e-03):2.571591e-03,34:9.073031e-03):1.156196e-02,((82:3.907878e-03,35:4.444918e-04):7.741504e-03,93:8.718646e-03):5.679230e-03):3.748716e-03):6.366948e-04,87:1.788565e-02):1.285954e-04,(72:1.013617e-02,79:1.694741e-02):4.295589e-03):1.330509e-03,59:1.470683e-02):3.203710e-03):6.027546e-04,(110:1.253154e-02,80:1.427913e-02):3.818206e-03):2.416595e-03):4.123050e-03):1.365968e-03):4.524038e-03,((66:1.213255e-02,68:5.572341e-03):1.644789e-02,3:1.333559e-02):2.292192e-03,1:1.544415e-02);
   tree gen.275000 = [&U] (((14:1.511371e-02,67:2.900421e-03):2.215760e-02,((64:3.958499e-02,(((11:1.705433e-02,(((((26:1.280888e-03,25:3.208934e-03):7.211650e-03,(28:1.063294e-02,27:1.526324e-02):4.612850e-03):5.556777e-03,(39:2.389278e-02,95:8.085583e-03):2.956589e-03):3.697566e-03,(((89:2.910765e-02,40:1.160661e-02):8.785936e-03,((42:3.672537e-02,(((15:3.354520e-02,((52:1.010061e-03,(51:3.432095e-03,48:6.371381e-03):1.766726e-03):1.052934e-02,(50:6.278532e-03,49:7.771453e-04):9.262807e-03):1.165180e-02):2.932671e-02,(47:6.892030e-02,((((((71:5.893262e-03,4:8.785855e-03):1.018537e-02,((((45:2.863792e-02,53:2.186318e-02):4.485191e-03,9:6.791622e-03):3.138204e-03,((((20:1.169847e-03,(21:1.079321e-03,22:1.481990e-04):2.657720e-03):7.630471e-03,23:1.879017e-03):1.273301e-02,((58:3.215933e-03,57:4.655962e-04):1.702994e-02,46:3.773896e-03):3.973691e-03):2.156445e-03,(((56:3.589014e-03,(54:1.598222e-03,55:3.341553e-05):1.981258e-03):2.269818e-03,8:4.373459e-03):2.929897e-03,44:3.879796e-03):3.666829e-03):2.258184e-04):8.149403e-03,62:4.642920e-02):1.016963e-03):5.634746e-03,(63:4.712134e-02,36:1.270035e-02):5.054757e-04):2.770345e-04,10:8.417880e-03):2.994766e-03,((109:1.419873e-02,(((104:1.489221e-02,108:6.541458e-03):5.818363e-03,(101:1.056682e-03,99:8.559632e-04):5.259205e-03):7.970933e-03,((107:2.208962e-03,(103:1.132856e-03,102:1.268969e-03):1.267088e-03):4.189494e-03,((105:5.712977e-03,100:4.968643e-03):1.989472e-03,106:4.317298e-03):7.501484e-05):6.516315e-03):3.801967e-02):8.469178e-04,(29:2.977469e-04,2:1.014593e-02):2.054171e-02):2.012598e-03):1.414445e-03,(((98:1.415505e-02,97:6.982587e-04):2.623444e-03,(96:4.468283e-03,88:7.397144e-03):2.012305e-03):2.296204e-03,((((17:1.420095e-02,(18:2.409567e-02,(16:4.200543e-03,74:2.059208e-02):3.292050e-03):3.297901e-03):1.581295e-04,(85:4.229720e-03,((84:4.294263e-03,83:5.045095e-03):4.284977e-03,86:8.036930e-03):1.483719e-04):1.199591e-03):7.476467e-03,((24:6.090680e-03,69:1.012190e-02):8.367709e-03,70:2.801455e-02):5.505807e-03):1.347269e-03,(90:4.363208e-03,75:1.072878e-03):3.310162e-02):1.192590e-03):1.310736e-02):1.620892e-03):1.998216e-02):1.546915e-03,((60:2.986833e-03,61:6.628637e-03):1.364148e-02,43:1.720569e-02):1.522726e-02):8.727811e-03):1.219230e-02,(12:2.745225e-02,((((6:5.159595e-03,(5:1.553408e-02,(31:1.609924e-03,30:8.797554e-03):7.170988e-04):1.333055e-03):2.206518e-02,19:1.072900e-02):1.080572e-03,(13:1.449787e-02,(38:6.239091e-05,7:2.845145e-03):1.040819e-02):2.779516e-03):1.641787e-03,81:1.852747e-02):2.675514e-03):4.861646e-04):2.363262e-03):1.652463e-03,(94:2.125195e-02,(78:8.609595e-03,(77:9.477895e-03,76:5.448402e-03):2.478027e-03):8.800104e-03):1.096879e-02):2.930438e-03):1.304193e-03,73:3.132670e-02):5.110738e-04):1.039221e-03,(((((37:1.589867e-02,(41:2.052534e-02,32:7.573619e-03):9.462913e-03):4.342532e-03,(((65:8.689426e-03,92:4.445113e-03):7.534474e-03,34:8.573507e-03):6.425329e-03,((82:5.376437e-03,35:6.357259e-04):6.058189e-03,93:9.680052e-03):2.743469e-03):2.969706e-03):3.673676e-03,87:1.834365e-02):2.873284e-04,(72:1.279189e-02,79:1.738138e-02):1.444783e-03):1.359526e-03,59:1.207662e-02):5.774710e-03):1.645002e-04,(110:1.481774e-02,80:1.464478e-02):3.278533e-03):3.086540e-03):7.233531e-03,(91:1.449446e-02,33:2.662778e-02):8.734307e-03):1.425568e-03):1.864019e-03,((66:1.777274e-02,68:3.493386e-03):1.425095e-02,3:1.856489e-02):2.293666e-03,1:1.386396e-02);
   tree gen.280000 = [&U] ((((14:9.303018e-03,67:2.538103e-03):2.056916e-02,((66:1.640907e-02,68:3.225345e-03):1.745297e-02,3:1.714045e-02):5.351029e-03):6.809776e-04,(64:4.655998e-02,(((((95:1.190103e-02,(39:2.205953e-02,((26:1.751664e-03,25:5.779154e-03):9.168840e-03,(28:1.135447e-02,27:1.269792e-02):4.458132e-04):3.006053e-03):1.483775e-03):1.932711e-03,(((89:1.631521e-02,40:2.207826e-04):1.845785e-02,((42:4.001605e-02,((((60:6.925551e-03,61:4.744573e-03):1.407614e-02,43:1.246907e-02):1.098905e-02,(15:3.130688e-02,(((51:3.123777e-03,48:3.081900e-03):4.318055e-03,52:9.325609e-04):5.107171e-03,(50:2.027127e-03,49:1.587809e-03):9.738522e-03):7.315359e-03):2.081849e-02):3.122993e-03,(47:7.130245e-02,(((88:7.541691e-03,(96:6.346727e-04,(97:1.685818e-03,98:1.382667e-02):6.888313e-04):3.542091e-03):5.388993e-03,(((17:1.311134e-02,((85:3.905181e-03,((84:8.791410e-03,83:5.372961e-03):2.438742e-03,86:3.017553e-03):6.382217e-04):1.050852e-03,(74:1.901209e-02,(16:3.966453e-03,18:1.773626e-02):1.050689e-02):3.936291e-03):6.768821e-04):6.383917e-03,((24:9.222735e-03,69:5.729653e-03):8.787925e-03,70:2.745291e-02):4.335868e-03):7.457977e-04,(90:1.169197e-03,75:3.019537e-03):3.371098e-02):1.789371e-03):1.254520e-02,(((((71:5.047299e-03,4:9.823612e-03):5.999585e-03,(((8:3.845734e-03,((55:1.134480e-03,(56:1.357607e-03,54:1.479066e-03):1.083956e-04):3.715942e-03,44:8.097236e-03):1.888149e-03):3.617103e-03,(((20:4.693671e-04,(21:3.284150e-04,22:1.030912e-03):2.161515e-03):5.838145e-03,23:3.913916e-03):1.141913e-02,((58:4.563893e-04,57:8.259422e-04):1.572326e-02,46:6.734961e-03):3.199096e-03):2.170229e-03):2.347397e-04,((45:3.736217e-02,53:1.438633e-02):1.440843e-02,9:6.270514e-03):2.314903e-03):6.615017e-03):1.949514e-03,62:4.286677e-02):3.219217e-03,((36:1.221274e-02,63:4.972247e-02):2.245186e-04,10:1.005237e-02):4.948093e-04):3.480970e-03,(((((104:2.665272e-02,(101:1.076841e-03,99:1.545046e-04):5.360282e-03):7.860274e-03,108:6.671660e-03):5.655949e-03,(((105:8.237193e-03,100:4.059766e-03):7.572125e-03,((107:3.704878e-03,103:2.856849e-04):1.418619e-03,102:3.064412e-04):5.158655e-03):7.349085e-05,106:1.296116e-02):4.513884e-03):3.853966e-02,(29:1.113848e-04,2:5.261433e-03):1.625803e-02):2.715988e-03,109:1.690086e-02):1.059148e-03):1.995400e-04):4.849766e-03):9.910628e-03):8.660560e-03):4.294848e-03,(12:1.625743e-02,((((((31:2.461011e-03,5:2.696135e-02):7.942661e-04,6:4.763709e-03):1.443038e-04,30:8.130905e-03):2.037216e-02,19:9.599799e-03):1.626121e-03,(13:1.338548e-02,(38:2.396893e-04,7:2.966420e-03):9.609585e-03):1.593085e-03):2.289815e-03,81:1.710589e-02):2.904445e-03):1.169349e-03):2.181933e-03):3.295270e-03,(94:1.962133e-02,((78:5.954506e-03,77:7.410703e-03):1.702549e-03,76:8.135791e-03):8.808425e-03):1.041567e-02):2.847166e-03):2.096703e-03,(73:2.892307e-02,11:1.574578e-02):5.022668e-04):7.557464e-04,(59:1.112126e-02,(87:1.693618e-02,(((37:1.467880e-02,(41:2.310655e-02,32:5.857096e-03):1.208294e-02):1.185328e-03,(((65:1.078689e-02,92:4.210540e-03):7.061090e-03,34:1.421279e-02):8.036357e-03,((82:1.469186e-03,35:1.384340e-03):7.976695e-03,93:5.411570e-03):5.886136e-03):3.752432e-03):1.066392e-03,(72:1.153853e-02,79:1.885927e-02):3.912616e-03):6.730086e-04):2.194971e-04):3.907222e-03):4.069575e-04,(110:1.531284e-02,80:1.578190e-02):3.779026e-03):1.568064e-03):6.791657e-03):1.954287e-03,(91:1.572242e-02,33:2.262931e-02):7.777955e-03,1:1.518694e-02);
   tree gen.285000 = [&U] (((64:4.699849e-02,((((73:2.875685e-02,11:1.564168e-02):2.078582e-03,((95:1.158279e-02,(39:3.340784e-02,((26:1.114665e-03,25:5.833582e-03):7.704188e-03,(28:1.363871e-02,27:8.962221e-03):3.451690e-03):5.715016e-03):4.255541e-03):3.542760e-03,(((89:1.646887e-02,40:2.559505e-04):1.475574e-02,((42:2.132984e-02,((((60:6.108624e-03,61:2.650003e-03):1.644078e-02,43:1.258651e-02):1.609266e-02,(47:6.428890e-02,(((88:1.038424e-02,(96:1.985668e-03,(98:1.446500e-02,97:3.316090e-03):1.436698e-03):2.608451e-03):4.296994e-03,((((24:5.199489e-03,69:8.174643e-03):1.097974e-02,70:2.771146e-02):5.814730e-03,(((85:6.708084e-03,((86:8.824213e-03,(16:1.117649e-02,18:2.545345e-02):4.964921e-03):4.190190e-03,(84:8.770886e-03,83:5.423565e-03):3.576861e-03):2.098069e-04):2.321149e-03,74:2.123673e-02):2.526619e-04,17:8.099633e-03):7.871588e-03):7.464386e-04,(90:8.948493e-03,75:4.879482e-03):2.242837e-02):3.623363e-03):1.678577e-02,(((((71:6.947051e-03,4:9.541310e-03):6.328718e-03,(((8:2.902236e-03,(((55:9.865483e-04,54:2.153627e-04):1.825651e-04,56:3.075288e-03):2.188075e-03,44:1.444780e-02):3.580744e-03):4.216159e-03,(((20:9.113829e-04,(21:7.685555e-04,22:4.310065e-04):3.706003e-03):8.562566e-03,23:6.133409e-03):1.201707e-02,((58:1.589957e-03,57:5.405562e-05):1.343051e-02,46:2.981146e-03):2.764560e-03):1.945993e-03):6.179491e-04,((45:2.804907e-02,53:1.276695e-02):9.291232e-03,9:1.076355e-02):2.944946e-03):9.146200e-03):4.278587e-03,62:4.327050e-02):3.922217e-03,(36:1.253386e-02,(63:5.019076e-02,10:6.690423e-03):3.346659e-04):9.280935e-04):3.360480e-04,(((((104:3.022640e-02,(101:1.599037e-03,99:4.846952e-04):5.179095e-03):8.534722e-04,108:7.371110e-03):7.847321e-03,((106:1.362094e-02,((103:1.836271e-03,102:2.394000e-03):5.167255e-04,107:5.117460e-03):1.627905e-03):9.933715e-04,(105:7.659395e-03,100:4.832556e-03):1.008470e-02):4.142229e-03):4.116056e-02,(29:1.865405e-03,2:3.435817e-03):1.648896e-02):1.430840e-03,109:1.706003e-02):1.221098e-03):1.053565e-04):4.783236e-03):1.076460e-02):7.810770e-04,(15:3.160173e-02,((48:4.610930e-03,(51:6.510490e-03,52:4.036751e-03):3.025306e-03):4.061727e-03,(50:6.986794e-03,49:2.412770e-03):6.822901e-03):8.790020e-03):2.101456e-02):4.884895e-03):1.202779e-02,(12:3.095635e-02,((((((6:5.741769e-03,(30:9.908046e-03,31:3.890837e-03):1.456309e-04):7.928321e-04,5:1.438905e-02):1.378476e-02,19:9.690211e-03):7.129690e-04,13:1.269845e-02):2.773690e-03,(38:1.180743e-03,7:1.490373e-03):1.708492e-02):2.598779e-03,81:1.726700e-02):1.802392e-03):1.842361e-03):3.399002e-03):2.176214e-03,(94:1.980612e-02,(78:5.927194e-03,(77:7.480498e-03,76:3.526869e-03):2.521524e-03):9.210884e-03):1.095273e-02):3.394275e-03):1.084964e-03):1.939842e-03,((((37:1.655559e-02,(41:2.231232e-02,32:5.788475e-03):1.035404e-02):1.360219e-03,(((65:1.088848e-02,92:8.761177e-03):7.127592e-03,34:9.521726e-03):6.384356e-03,((82:1.412716e-03,35:2.763093e-04):9.850639e-03,93:3.304816e-03):3.061731e-03):2.856596e-03):2.227647e-03,(87:1.710228e-02,(72:1.518644e-02,79:2.190616e-02):7.667242e-04):1.658417e-03):1.144570e-03,59:1.283686e-02):4.779104e-03):1.371563e-03,(110:1.545706e-02,80:1.618991e-02):5.002227e-03):1.690374e-03):6.903653e-03,((91:1.521343e-02,33:2.284244e-02):7.976647e-03,(14:9.255680e-03,67:6.469007e-03):2.033619e-02):2.598994e-03):6.294189e-04,((66:1.264545e-02,68:5.107565e-03):1.097674e-02,3:1.730188e-02):4.602300e-03,1:1.282741e-02);
   tree gen.290000 = [&U] ((14:1.947524e-02,67:4.298144e-03):1.996990e-02,(((64:4.184806e-02,((110:1.620848e-02,80:1.697696e-02):5.472847e-03,((73:3.138447e-02,(11:1.640207e-02,(((((26:1.563524e-03,25:6.117171e-03):4.412472e-03,(28:8.209610e-03,27:6.459040e-03):7.081013e-03):6.542462e-03,39:3.895565e-02):3.341535e-03,95:1.114276e-02):1.405559e-03,(((89:1.272200e-02,40:5.744186e-04):2.443661e-02,((42:2.236675e-02,((((60:4.641992e-03,61:4.785573e-03):1.774534e-02,43:1.319838e-02):1.330716e-02,(15:3.538541e-02,((51:7.394066e-03,(48:5.112594e-03,52:9.086245e-04):3.773794e-03):8.553569e-03,(50:3.357274e-03,49:1.646965e-05):1.299717e-02):8.445185e-03):2.142191e-02):1.039315e-03,(47:6.741418e-02,((((29:5.096157e-03,2:3.475085e-03):1.929241e-02,((((71:5.375674e-03,4:1.110625e-02):4.902215e-03,(((((54:9.656869e-04,(55:3.740258e-04,56:1.234477e-03):1.594862e-03):2.336208e-03,8:5.098779e-03):5.973241e-04,44:1.515015e-02):4.595389e-03,(((20:7.983138e-04,(21:3.398221e-04,22:7.343020e-04):7.377824e-04):8.978818e-03,23:3.639452e-03):1.548739e-02,((58:6.849143e-04,57:1.864762e-03):1.372011e-02,46:3.917719e-03):2.344453e-03):2.130612e-03):7.547827e-04,((45:2.941262e-02,53:1.721276e-02):6.298937e-03,9:1.128680e-02):4.428939e-03):6.555850e-03):4.376327e-03,62:4.537401e-02):2.796699e-03,((63:5.374984e-02,36:1.808060e-02):1.455732e-03,10:6.606337e-03):1.219321e-03):1.292970e-03):5.849652e-04,(109:1.788937e-02,(((104:1.707823e-02,(101:3.072097e-04,99:8.049532e-04):4.544966e-03):7.195714e-03,108:4.864698e-03):7.653961e-03,(((105:4.016304e-03,100:2.107079e-03):6.339981e-03,((102:1.611928e-04,103:2.398258e-03):2.100542e-03,107:3.885125e-03):3.343555e-03):1.159252e-04,106:1.069078e-02):1.244570e-02):4.270951e-02):1.869916e-03):6.079772e-04,((88:7.915077e-03,((96:9.606290e-04,98:9.663570e-03):1.045077e-03,97:2.565282e-03):1.127325e-02):5.365205e-04,(((((16:5.859840e-03,18:2.169044e-02):1.038528e-02,85:4.116278e-03):8.980507e-04,((83:5.687221e-03,84:5.494812e-03):5.683517e-03,86:5.450599e-03):5.114353e-04):2.018691e-03,(17:8.493381e-03,74:1.791899e-02):2.799763e-03):8.268483e-03,(((24:8.793218e-03,69:1.098479e-02):4.187606e-03,70:2.905860e-02):7.002603e-03,(90:2.159463e-03,75:2.162938e-03):3.190171e-02):4.868410e-04):1.453711e-03):1.760178e-02):2.931166e-03):2.275016e-02):4.321169e-03):1.722301e-02,(12:3.246123e-02,((((6:6.020894e-03,(5:2.029337e-02,(30:5.472809e-03,31:9.067036e-03):2.659172e-03):1.480473e-03):1.608359e-02,19:1.016128e-02):1.562463e-03,(13:1.334018e-02,(38:7.477253e-05,7:2.293046e-03):1.791547e-02):2.377862e-03):6.496363e-04,81:1.810640e-02):3.241038e-03):1.931923e-03):1.867712e-03):3.346335e-03,(94:2.076896e-02,(78:7.904864e-03,(77:7.844148e-03,76:6.411339e-03):1.717761e-03):8.600630e-03):1.155635e-02):3.466751e-03):2.267449e-03):8.213710e-04):2.998942e-04,((72:1.623447e-02,79:1.349126e-02):3.296307e-03,(59:1.982127e-02,((((65:8.530931e-03,92:9.187085e-03):5.977526e-03,34:1.624310e-02):8.425923e-03,((82:3.376465e-03,35:1.359432e-04):9.494268e-03,93:7.325850e-03):4.046815e-03):2.368313e-03,((87:1.005190e-02,37:1.736041e-02):1.214417e-03,(41:2.829561e-02,32:5.093257e-03):1.192077e-02):2.909061e-03):7.602406e-04):9.193986e-04):7.848134e-03):6.267860e-04):3.140573e-03):4.597640e-03,(91:1.580846e-02,33:2.431349e-02):5.667701e-03):1.987461e-03,((66:1.326018e-02,68:5.355859e-03):1.964748e-02,3:1.441394e-02):5.978237e-03):7.033877e-04,1:1.345099e-02);
   tree gen.295000 = [&U] (((66:1.227920e-02,68:5.552443e-03):1.544130e-02,3:1.616837e-02):5.535973e-03,(((64:3.875218e-02,((110:1.500939e-02,80:1.565944e-02):3.573519e-03,(((((((26:3.603978e-03,25:5.574896e-03):7.259023e-03,(28:8.577706e-03,27:6.732276e-03):4.514046e-03):4.684647e-03,39:3.022123e-02):1.741022e-03,95:1.697233e-02):2.471508e-03,(((89:1.178084e-02,40:3.236670e-03):8.036743e-03,((42:2.300641e-02,((47:6.242694e-02,(((((((((55:4.672393e-05,(54:1.049862e-03,56:1.396922e-04):6.893931e-04):6.774951e-03,(8:2.159705e-03,44:8.092822e-03):1.012318e-03):4.255426e-03,(((20:1.079048e-03,(21:2.219121e-04,22:6.124750e-04):5.310037e-04):6.283582e-03,23:5.715755e-03):1.096027e-02,((58:1.506559e-03,57:2.948023e-03):1.278577e-02,46:5.502560e-03):2.946571e-03):2.047369e-03):7.107228e-04,((45:2.391486e-02,53:2.180644e-02):3.093068e-03,9:7.576822e-03):2.490355e-03):6.595625e-03,(71:6.453372e-03,4:7.766290e-03):4.222677e-03):2.932917e-03,62:4.201728e-02):4.935624e-03,((63:4.977347e-02,36:1.166453e-02):1.889228e-03,10:7.429435e-03):8.224244e-04):2.502540e-04,((29:4.833861e-03,2:1.675496e-03):1.133895e-02,(109:1.656593e-02,(((104:2.175466e-02,(101:1.886978e-04,99:7.957763e-04):1.921378e-03):9.044413e-03,108:6.594273e-03):3.724604e-03,(((107:3.741048e-03,(102:1.802719e-03,103:2.713999e-03):1.221970e-03):1.168580e-03,106:7.874117e-03):1.126359e-03,(105:3.236022e-03,100:4.334187e-03):6.607475e-03):5.584850e-03):4.581273e-02):1.592744e-03):9.043289e-04):9.429793e-04,((((96:4.719593e-03,97:1.172599e-03):1.852722e-04,98:8.878782e-03):6.352379e-03,88:1.255854e-02):9.752290e-04,(((((83:8.722522e-03,84:5.432320e-03):2.698838e-03,(86:4.352126e-03,((16:5.350677e-03,18:1.061035e-02):5.791068e-03,85:3.863219e-03):1.639554e-03):6.280646e-04):2.630243e-03,(17:1.096544e-02,74:1.180040e-02):2.150391e-03):6.164869e-03,((24:7.546304e-03,69:7.979047e-03):8.461490e-03,70:2.690887e-02):3.683522e-03):1.021177e-03,(90:3.757349e-03,75:1.544200e-04):3.011404e-02):1.786520e-03):1.629961e-02):4.938464e-03):1.661753e-02,(((60:5.808233e-03,61:5.741975e-03):1.185906e-02,43:1.358065e-02):1.198919e-02,(15:2.817640e-02,(((48:4.734368e-03,52:2.108426e-03):1.254913e-03,51:5.411498e-03):8.224369e-03,(50:5.811884e-03,49:4.413961e-04):9.454058e-03):8.008814e-03):2.375192e-02):1.458444e-03):1.129363e-02):8.249387e-03,(12:2.633754e-02,(((38:4.702588e-04,7:3.351307e-03):1.021944e-02,(13:1.235328e-02,((6:5.575474e-03,((5:1.917919e-02,30:3.801199e-03):7.268264e-04,31:7.235975e-03):3.973533e-03):1.489374e-02,19:9.409559e-03):1.654771e-03):1.375666e-03):1.221591e-03,81:1.429284e-02):2.090443e-03):2.656373e-03):1.007949e-03):1.566511e-03,(94:1.864190e-02,(78:7.320069e-03,(77:6.320075e-03,76:7.070494e-03):1.024091e-03):9.694677e-03):9.347370e-03):4.384522e-03):1.379037e-03,(73:2.866533e-02,11:1.593271e-02):2.081214e-03):8.805388e-04,((72:1.100299e-02,79:1.622823e-02):1.080244e-03,(((((65:7.899820e-03,92:8.093556e-04):9.393709e-03,34:6.243303e-03):8.199901e-03,((82:2.517432e-03,35:1.046959e-03):8.495461e-03,93:4.040513e-03):3.858217e-03):4.559707e-03,((87:4.723677e-03,37:1.554799e-02):8.769927e-04,(41:2.835069e-02,32:2.921437e-03):1.354555e-02):1.844365e-03):1.738528e-03,59:1.840896e-02):1.028330e-03):3.468609e-03):6.645007e-04):2.908236e-03):5.418882e-03,(91:1.463896e-02,33:3.450901e-02):1.083269e-02):1.544990e-03,(14:5.435359e-03,67:4.140529e-03):2.163186e-02):1.004077e-03,1:1.211033e-02);
   tree gen.300000 = [&U] ((((64:4.330606e-02,((59:2.061662e-02,((72:1.214117e-02,79:1.663705e-02):2.728315e-03,(((93:1.106089e-02,(82:3.122864e-03,35:1.795146e-03):1.431065e-02):2.940404e-03,((65:1.453340e-02,92:7.759375e-03):5.299094e-03,34:1.772619e-02):5.320921e-03):3.241545e-03,((87:1.022669e-02,37:1.918062e-02):2.384984e-03,(41:2.871718e-02,32:6.010170e-03):1.132128e-02):1.181196e-03):2.413851e-03):7.844522e-04):5.262872e-03,(((73:3.210296e-02,11:1.977603e-02):1.597531e-03,(((((26:5.062750e-03,(28:1.578135e-02,27:1.095729e-02):3.384443e-03):1.931635e-03,25:1.473165e-02):2.674431e-03,39:3.666623e-02):4.381349e-03,95:1.900770e-02):1.687971e-03,(((89:1.143975e-02,40:3.815028e-03):1.657626e-02,((42:2.705639e-02,((47:6.991337e-02,(((((((104:2.436355e-02,(101:3.329959e-03,99:3.323738e-05):6.475163e-03):2.071272e-03,108:2.627587e-03):9.869576e-03,((106:8.342996e-03,(105:6.987839e-03,100:4.903487e-03):7.340631e-03):2.451228e-03,(107:3.095077e-03,(102:1.312790e-03,103:2.361884e-03):1.335590e-03):4.985599e-03):7.109223e-03):5.355352e-02,(29:3.272667e-03,2:3.365536e-03):1.374260e-02):1.614172e-03,109:1.855257e-02):2.744909e-03,(10:8.320397e-03,((((((((20:1.891157e-04,(21:7.516874e-04,22:1.290553e-03):3.301033e-03):5.352050e-03,23:8.520689e-03):1.032367e-02,((58:1.117949e-03,57:8.418990e-04):1.274673e-02,46:2.464576e-03):2.535741e-03):2.927714e-03,((44:9.029005e-03,((56:5.237441e-04,54:3.897747e-05):1.971150e-03,55:9.377493e-04):5.221708e-03):1.267864e-03,8:2.799505e-03):4.559262e-03):6.858924e-04,(9:8.121892e-03,(53:1.009102e-02,45:2.678281e-02):1.088325e-02):3.382786e-03):7.818512e-03,(71:4.979706e-03,4:8.697648e-03):6.953065e-03):3.390328e-03,62:4.705613e-02):5.527519e-03,(63:4.920071e-02,36:1.306338e-02):2.583871e-03):1.195511e-03):1.472093e-03):8.130898e-04,((((97:4.472293e-03,96:6.042011e-04):7.175042e-04,98:7.463059e-03):6.384466e-03,88:9.762159e-03):4.313491e-03,((((85:7.054041e-03,((83:6.142387e-03,84:3.824677e-03):2.527605e-03,((16:8.546390e-03,18:1.459150e-02):1.183024e-02,86:4.538863e-05):6.238939e-03):1.276834e-03):1.890620e-03,(17:1.228045e-02,74:6.993000e-03):1.263203e-03):2.970881e-03,(90:3.200392e-04,75:4.827501e-03):3.292353e-02):3.045514e-04,((24:8.451281e-03,69:7.584709e-03):1.196478e-02,70:3.253726e-02):6.763755e-03):2.076428e-03):1.900150e-02):5.169675e-03):1.408380e-02,(((60:2.551816e-03,61:6.308015e-03):1.471680e-02,43:1.520928e-02):1.342697e-02,(15:4.541857e-02,((48:2.151840e-03,(51:1.048273e-02,52:8.536196e-04):2.480814e-03):3.568441e-03,(50:7.607195e-04,49:1.836178e-06):1.064134e-02):8.695410e-03):2.716308e-02):4.226263e-03):1.427860e-02):5.415470e-03,(12:2.949603e-02,((((38:2.308535e-03,7:3.578866e-04):1.259940e-02,13:1.383473e-02):1.231472e-03,((6:6.244102e-03,((5:2.152572e-02,31:2.754623e-03):2.458397e-03,30:3.252365e-03):4.148258e-03):1.667985e-02,19:9.249990e-03):1.654595e-03):1.474794e-03,81:1.600688e-02):1.893781e-03):2.614264e-03):1.235674e-03):2.225704e-03,(94:2.087750e-02,((77:7.160961e-03,76:7.918410e-03):2.953307e-03,78:6.144338e-03):8.577158e-03):1.331444e-02):1.274943e-03):1.745492e-03):8.978822e-04,(110:1.100400e-02,80:1.447630e-02):6.257795e-03):2.934001e-03):3.266640e-03):7.817162e-03,(91:1.390776e-02,33:2.808956e-02):1.213178e-02):1.729960e-03,((66:1.375177e-02,68:6.811273e-03):1.418388e-02,3:1.815465e-02):4.184764e-03):2.331277e-03,(14:1.984254e-02,67:9.105316e-03):1.618491e-02,1:1.279929e-02);
   tree gen.305000 = [&U] ((14:1.908136e-02,67:4.166424e-03):1.582267e-02,(((66:1.289482e-02,68:5.861203e-03):1.259903e-02,3:1.756891e-02):4.049747e-03,((64:4.190884e-02,(((11:1.913798e-02,((((39:3.181038e-02,((25:1.075371e-02,(28:9.764712e-03,27:1.069493e-02):7.359317e-03):3.763063e-04,26:1.386398e-02):1.867735e-03):4.581207e-03,95:1.356647e-02):1.633510e-03,(((89:5.342722e-03,40:4.467691e-03):2.276378e-02,((42:3.003872e-02,((47:6.765769e-02,((((29:5.915834e-03,2:4.102130e-03):1.392586e-02,(109:1.749934e-02,(((104:2.018049e-02,108:8.524274e-03):6.033538e-04,(101:7.092877e-04,99:1.712342e-03):4.045666e-03):5.967195e-03,((106:7.744470e-03,(105:6.493113e-03,100:6.530342e-03):4.339548e-03):6.663695e-04,(107:3.756864e-03,(103:2.191053e-03,102:1.253421e-03):1.534212e-03):6.251124e-03):1.087108e-02):5.332413e-02):1.418012e-03):8.274001e-04,(10:8.057983e-03,((63:4.497384e-02,36:1.671342e-02):7.408365e-04,(((((44:7.240689e-03,(9:9.188080e-03,(53:1.791923e-02,45:2.591869e-02):5.232148e-03):2.254596e-03):4.066777e-03,(((20:3.370781e-04,(21:2.784538e-03,22:2.935974e-04):2.672584e-03):4.352110e-03,23:3.847558e-03):1.072897e-02,((58:1.615381e-03,57:3.281706e-03):1.022753e-02,46:2.385059e-03):2.592060e-03):2.833255e-03):8.905595e-05,(((54:4.671022e-04,55:9.453652e-04):7.199932e-04,56:4.009098e-04):7.650626e-03,8:1.700679e-03):4.571466e-03):7.566256e-03,(71:2.171629e-03,4:8.348666e-03):5.419439e-03):4.867953e-03,62:4.553791e-02):5.147335e-03):1.098893e-03):2.190438e-03):1.251197e-03,(((98:7.222272e-03,(97:4.658128e-03,96:8.873664e-04):5.943102e-03):3.159263e-03,(((90:1.998448e-05,75:4.671747e-03):3.261679e-02,((((83:5.761171e-03,84:3.543202e-03):1.753630e-03,(86:8.154093e-03,85:7.200947e-03):7.648525e-04):3.048455e-03,(17:1.397504e-02,74:1.313684e-02):5.256195e-04):1.203700e-03,(16:5.650769e-03,18:1.527624e-02):6.753480e-03):6.758198e-03):8.886467e-04,((24:9.154240e-03,69:1.137509e-02):8.627471e-03,70:3.148748e-02):6.305854e-03):2.650097e-03):1.624626e-03,88:1.174445e-02):1.552647e-02):2.627758e-03):1.686159e-02,(((60:2.469485e-03,61:5.043511e-03):1.770804e-02,43:1.471857e-02):1.195723e-02,(15:3.898558e-02,((51:2.807008e-03,(48:2.830796e-03,52:7.945386e-04):3.265995e-03):2.224791e-03,(50:1.678958e-03,49:8.991269e-04):1.258802e-02):8.414862e-03):2.489308e-02):3.257109e-03):1.259453e-02):6.146273e-03,(12:3.248621e-02,(((13:1.328717e-02,((6:6.042643e-03,((31:6.277200e-03,30:2.759961e-03):2.366816e-03,5:2.145255e-02):4.150724e-03):1.938608e-02,19:7.900101e-03):1.367971e-03):8.994383e-04,(38:9.723447e-04,7:1.332215e-03):1.205906e-02):1.608049e-03,81:1.218322e-02):2.337461e-03):7.768062e-04):6.197322e-04):4.857919e-03,(94:1.845031e-02,((77:7.787037e-03,78:6.781131e-03):1.689183e-03,76:4.861575e-03):8.696089e-03):1.125361e-02):3.153799e-03):2.079499e-03,73:3.106720e-02):4.308461e-04):9.815440e-04,((59:1.033521e-02,(((93:1.070403e-02,(82:2.265863e-03,35:4.781225e-04):7.418965e-03):4.266780e-03,((65:9.941187e-03,92:1.372466e-02):6.413510e-03,34:1.352590e-02):5.931932e-03):3.307622e-03,((87:1.209825e-02,37:1.405550e-02):2.092495e-03,(41:2.627444e-02,32:5.816258e-03):1.132377e-02):4.177145e-03):7.969161e-05):1.003681e-03,(72:1.388760e-02,79:1.872095e-02):1.470535e-03):4.038785e-03):8.915763e-04,(110:1.062675e-02,80:1.400924e-02):4.457514e-03):1.963576e-03):7.564950e-03,(91:1.506082e-02,33:2.446654e-02):9.670184e-03):1.875669e-03):1.466302e-03,1:1.342610e-02);
   tree gen.310000 = [&U] ((14:1.878043e-02,67:2.632508e-03):1.111223e-02,(((66:1.361839e-02,68:6.244242e-03):1.499241e-02,3:1.729184e-02):2.748133e-03,((64:4.124790e-02,((59:1.017221e-02,(((72:1.441379e-02,79:2.011636e-02):1.615976e-03,((87:1.120520e-02,37:2.057763e-02):1.745633e-03,(41:2.143124e-02,32:7.022536e-03):6.716078e-03):1.844155e-03):2.147041e-04,((93:1.075867e-02,(82:4.322531e-03,35:1.273602e-03):8.177964e-03):4.016924e-03,((65:8.326326e-03,92:1.685745e-02):7.465928e-03,34:7.803938e-03):8.611182e-03):5.007250e-03):1.527379e-03):3.083971e-03,(((73:3.486401e-02,11:1.671352e-02):1.098557e-03,(((39:2.995475e-02,(26:1.364534e-02,(27:1.052627e-02,(28:4.892389e-04,25:9.495647e-03):3.825370e-03):4.260768e-03):8.634101e-04):2.073322e-03,95:1.335252e-02):1.784260e-03,(((89:4.950541e-03,40:3.339865e-03):1.469109e-02,((42:2.956498e-02,((47:6.659069e-02,(((109:1.700267e-02,(((108:6.651190e-03,((101:2.969413e-04,99:9.928066e-04):3.393015e-03,104:1.986223e-02):5.048553e-03):2.283791e-03,(((105:2.892052e-03,100:3.850945e-03):4.137510e-03,106:1.028330e-02):1.827184e-03,(107:4.842092e-03,(103:2.504650e-03,102:6.580398e-04):8.834998e-03):3.415337e-03):1.286241e-02):5.266550e-02,(29:1.028545e-03,2:1.325148e-03):1.729725e-02):1.583133e-03):8.003832e-04,((((98:9.508883e-03,96:8.505945e-04):2.704252e-03,97:2.812514e-03):3.109440e-03,88:1.147934e-02):3.804663e-03,(((17:1.008402e-02,(18:1.609734e-02,(74:9.638398e-03,16:3.490251e-03):4.357053e-03):1.158825e-02):1.878480e-03,(((83:5.123522e-03,84:3.993837e-03):2.255099e-03,86:5.329155e-03):4.378040e-04,85:7.087383e-03):1.938543e-03):7.979907e-03,((90:2.831985e-02,75:1.409975e-02):1.741416e-02,((24:6.962101e-03,69:8.656118e-03):1.212258e-02,70:3.087916e-02):4.327563e-03):8.198473e-05):1.302415e-03):1.326218e-02):4.308386e-04,(((10:7.836784e-03,36:1.535089e-02):6.124404e-04,63:4.556838e-02):3.555785e-04,(((((53:2.358584e-02,(9:9.043178e-03,45:2.912980e-02):1.148978e-04):6.077029e-03,(((20:9.985586e-04,(21:8.706407e-04,22:1.211949e-03):4.270135e-03):2.121626e-03,23:1.015242e-02):9.130189e-03,((58:2.511727e-03,57:8.618601e-04):8.916047e-03,46:4.383325e-03):3.546214e-03):2.050546e-03):1.173025e-03,(((56:4.453474e-03,(54:1.170333e-03,55:1.883983e-04):1.686437e-04):6.353123e-03,8:1.245301e-03):9.259895e-04,44:8.061543e-03):3.171602e-03):9.589554e-03,(71:3.596291e-03,4:8.217002e-03):1.008050e-02):2.226225e-03,62:4.481975e-02):4.343522e-03):3.132110e-03):3.339164e-03):1.659568e-02,(((60:2.056666e-03,61:2.320565e-03):1.627955e-02,43:1.776174e-02):1.236540e-02,(15:3.837076e-02,((52:5.331256e-04,(48:1.255379e-03,51:1.114563e-02):7.671539e-04):8.262902e-03,(50:1.652480e-03,49:2.841442e-04):1.238950e-02):6.966126e-03):2.450050e-02):4.709821e-03):1.239590e-02):8.417680e-03,(12:2.232603e-02,(((13:1.307762e-02,(38:2.123219e-05,7:1.123752e-03):1.131907e-02):7.228349e-04,((31:7.475316e-03,(6:5.314803e-03,(5:2.031372e-02,30:8.425858e-03):1.288944e-03):2.245283e-03):1.638659e-02,19:7.775511e-03):1.346397e-03):1.020443e-03,81:1.199109e-02):3.570852e-03):3.687057e-04):2.000699e-03):1.776541e-03,(94:1.815934e-02,(78:6.674188e-03,(76:4.784905e-03,77:6.137450e-03):1.590650e-03):8.628968e-03):1.146747e-02):2.783566e-03):1.940861e-03):1.167534e-03,(110:1.211857e-02,80:1.365302e-02):5.950127e-03):1.287825e-03):1.537656e-03):7.159392e-03,(91:1.261693e-02,33:2.256264e-02):1.244971e-02):1.145338e-03):2.271661e-03,1:1.337056e-02);
   tree gen.315000 = [&U] (((14:1.870317e-02,67:4.512275e-03):1.479741e-02,((91:1.239275e-02,33:2.216175e-02):1.150437e-02,(64:4.372946e-02,((59:8.921914e-03,((72:1.003950e-02,79:1.963152e-02):1.476585e-03,(((93:1.249655e-02,(82:3.337590e-03,35:1.250973e-03):5.665113e-03):3.945552e-03,((65:8.178385e-03,92:3.708645e-03):6.826386e-03,34:1.378241e-02):7.829987e-03):4.660795e-03,((87:1.140544e-02,37:1.717507e-02):6.190204e-04,(41:2.874340e-02,32:6.897761e-03):6.607331e-03):3.465758e-03):1.069601e-03):5.805608e-04):2.737925e-03,(((73:3.681443e-02,(110:1.448838e-02,80:1.785747e-02):3.890358e-03):8.213482e-04,11:1.728147e-02):4.605554e-04,(((95:1.108567e-02,39:2.942252e-02):2.348226e-03,((26:3.993848e-03,25:3.122510e-03):7.903731e-03,(28:5.563489e-03,27:1.026392e-02):6.278822e-03):2.692093e-03):4.911634e-03,(((89:1.053114e-02,40:3.868532e-04):1.276632e-02,((42:3.509725e-02,(((47:6.540752e-02,((((((((101:1.152668e-03,99:1.020821e-03):4.866866e-03,104:2.177390e-02):4.107762e-03,108:7.187112e-03):3.987220e-03,(106:1.012356e-02,(((103:2.621034e-03,102:2.592990e-03):4.022691e-03,107:6.631121e-03):3.652726e-03,(105:2.201733e-03,100:3.319263e-03):4.464295e-03):4.716139e-04):1.444376e-02):5.505407e-02,(29:7.109721e-04,2:1.301603e-03):1.776227e-02):4.397356e-04,109:1.993000e-02):8.711736e-04,((10:8.003619e-03,63:4.475873e-02):8.615861e-04,(36:1.382374e-02,((((9:8.882501e-03,(45:2.136753e-02,53:1.651459e-02):4.736664e-03):3.127010e-03,((((54:9.217289e-04,(55:1.806461e-04,56:1.574007e-03):7.837671e-05):5.988884e-03,8:2.696376e-03):7.970554e-03,44:1.111064e-02):7.396454e-04,(((20:7.123321e-04,(21:2.037864e-04,22:1.587393e-03):1.274364e-03):7.638129e-03,23:3.980879e-03):1.190659e-02,((58:2.467099e-03,57:4.434232e-03):1.071460e-02,46:4.023269e-03):1.953163e-03):1.084398e-03):6.263899e-04):9.419168e-03,(71:4.510679e-03,4:8.071004e-03):6.409349e-03):1.219239e-03,62:4.402340e-02):5.267921e-03):2.403027e-04):2.097066e-03):3.052475e-04,(((96:1.307840e-03,(97:2.762542e-03,98:1.338745e-02):2.574892e-03):2.179570e-03,88:1.985165e-02):4.331315e-03,((((17:9.904845e-03,(((83:5.036485e-03,84:7.110671e-03):2.298603e-03,86:6.368075e-03):7.442503e-04,85:6.961456e-03):3.779908e-03):1.383081e-03,(18:1.390878e-02,(74:1.487904e-02,16:4.541099e-03):1.982284e-03):1.147568e-02):5.663246e-03,((24:7.889931e-03,69:9.145439e-03):1.190719e-02,70:3.016792e-02):3.751047e-03):6.017401e-04,(90:2.930780e-02,75:2.714133e-02):6.550441e-03):2.295840e-03):1.302654e-02):4.947178e-03):1.258452e-02,((60:5.208432e-03,61:3.096043e-03):1.599029e-02,43:1.298142e-02):1.164400e-02):1.112167e-03,(15:3.877780e-02,(((51:3.459393e-03,48:1.183961e-03):5.152717e-04,52:3.745888e-03):5.532422e-03,(50:1.623119e-03,49:9.035626e-05):8.227431e-03):1.051174e-02):2.406518e-02):1.149804e-02):6.117768e-03,(12:2.620921e-02,(((13:1.259119e-02,(((30:8.231553e-03,(5:2.044036e-02,31:6.645098e-03):1.322535e-03):2.045034e-03,6:5.220371e-03):1.403082e-02,19:9.155445e-03):1.887908e-03):7.099917e-04,(38:2.601115e-03,7:3.598307e-03):1.143045e-02):1.661780e-03,81:1.407286e-02):3.623163e-03):1.793430e-03):1.248487e-03):3.458619e-03,(94:1.783669e-02,((77:6.315299e-03,76:3.926777e-03):8.749856e-04,78:6.555602e-03):5.196785e-03):1.343634e-02):2.663106e-03):1.659484e-03):3.975381e-03):2.563637e-03):3.727067e-03):1.051608e-03):4.715226e-03,((66:7.912960e-03,68:2.740052e-03):2.022040e-02,3:1.343246e-02):3.016751e-03,1:1.297950e-02);
   tree gen.320000 = [&U] ((((91:1.469049e-02,33:3.155770e-02):1.409883e-02,(64:4.737650e-02,((((((93:9.048248e-03,(82:3.261118e-03,35:1.355304e-03):7.581591e-03):6.959554e-03,((65:1.826455e-02,92:2.305417e-03):3.482141e-03,34:3.504777e-03):3.303760e-03):3.630180e-03,(72:1.070360e-02,79:2.179746e-02):4.436550e-03):8.937963e-05,((87:1.449608e-02,37:1.566395e-02):2.318879e-03,(41:2.839823e-02,32:9.758861e-03):7.406558e-03):3.515615e-03):1.265538e-03,59:1.119684e-02):3.443772e-03,((110:1.390425e-02,80:1.934679e-02):4.128815e-03,((11:1.886431e-02,73:3.072516e-02):4.699550e-04,(((39:3.187636e-02,((26:7.790426e-03,25:5.511479e-03):4.059444e-03,(28:1.139102e-02,27:8.678580e-03):7.498030e-03):4.285705e-03):6.037801e-04,95:1.588299e-02):3.949896e-03,(((89:9.530771e-03,40:5.495502e-04):1.383103e-02,((42:3.802436e-02,((15:4.068371e-02,(((48:1.051191e-03,51:7.907169e-03):1.098274e-03,52:1.298512e-03):5.592868e-03,(50:4.405404e-03,49:6.843821e-06):1.051254e-02):1.066310e-02):2.429208e-02,((47:6.186908e-02,(((((((104:1.383566e-02,108:4.922116e-03):3.441190e-03,(101:4.850811e-04,99:9.733703e-04):1.113204e-02):1.440041e-02,((105:5.813880e-03,100:3.682019e-03):3.298596e-03,(107:4.412040e-03,(106:9.632364e-03,(103:2.779472e-03,102:6.236210e-04):2.579495e-03):9.476541e-04):1.851127e-03):9.783535e-03):4.072981e-02,(29:4.733723e-03,2:5.881331e-03):1.233381e-02):1.454568e-03,109:2.159217e-02):1.223687e-03,(36:1.476969e-02,((10:5.924052e-03,63:5.355622e-02):7.174364e-04,((((((((20:1.481394e-03,(21:6.298212e-04,22:1.518615e-03):1.032900e-03):2.603239e-03,23:1.706154e-03):1.935584e-02,44:4.444020e-03):3.879827e-03,((58:2.956876e-04,57:4.482475e-03):1.037227e-02,46:2.569251e-03):3.283821e-03):2.764826e-03,(9:9.623301e-03,(45:2.314958e-02,53:1.789191e-02):1.072786e-02):3.387802e-03):7.324453e-05,((55:4.609046e-04,(54:2.988652e-04,56:1.571859e-03):6.388787e-05):6.464503e-03,8:1.998776e-03):8.377433e-03):7.726606e-03,(71:3.094071e-03,4:8.744126e-03):5.819353e-03):2.996297e-03,62:4.769495e-02):4.802570e-03):5.228048e-04):2.649652e-03):6.251702e-04,((((98:9.869744e-03,97:8.764664e-04):1.286996e-03,96:4.157171e-04):5.078935e-03,88:6.940234e-03):5.600350e-03,((17:1.074471e-02,(((83:4.730914e-03,84:2.628106e-03):3.974603e-03,86:5.570790e-03):2.137651e-03,(85:4.181386e-03,(16:1.414285e-02,(74:1.594717e-02,18:1.692881e-02):6.031593e-04):8.835740e-03):2.745402e-03):2.171661e-03):7.157656e-03,((90:2.823605e-02,75:2.218704e-02):1.617826e-02,((24:8.547951e-03,69:9.908169e-03):9.818168e-03,70:3.265195e-02):4.912688e-03):7.423312e-04):1.636138e-03):1.375005e-02):4.042950e-03):1.555843e-02,((60:5.642815e-03,61:2.916338e-03):1.707000e-02,43:1.406407e-02):1.982700e-02):3.043509e-03):3.856448e-03):9.600479e-03,(12:2.839505e-02,(((13:1.544597e-02,(38:1.659272e-04,7:1.883734e-03):1.409810e-02):4.808143e-03,(((5:2.403202e-02,(30:4.508643e-03,31:5.721058e-03):2.777638e-04):6.831708e-03,6:4.331234e-03):1.561644e-02,19:1.081239e-02):1.251178e-03):2.184906e-03,81:1.033544e-02):3.123191e-03):2.010702e-03):2.116943e-03):1.756179e-03,(94:2.280292e-02,((77:7.417667e-03,76:4.032670e-03):5.205516e-04,78:9.996328e-03):1.059593e-02):1.296737e-02):2.541206e-03):1.981855e-03):3.358678e-04):1.561223e-03):2.006332e-03):5.527248e-03):2.343810e-03,(14:2.222351e-02,67:8.329736e-03):1.129361e-02):6.236591e-04,((66:1.791234e-02,68:2.968573e-03):2.190678e-02,3:8.544572e-03):7.420415e-03,1:1.406199e-02);
   tree gen.325000 = [&U] ((((14:1.402943e-02,67:2.769026e-03):1.850142e-02,(64:4.500824e-02,((((((93:8.802079e-03,(82:3.153450e-03,35:1.593537e-03):1.337128e-02):4.765141e-03,((65:6.926875e-03,92:4.805926e-03):3.920763e-03,34:7.637466e-03):1.272486e-02):3.681562e-03,(72:1.323881e-02,79:2.048129e-02):3.868065e-03):5.455046e-04,((87:5.710247e-03,37:1.405819e-02):1.271328e-04,(41:1.786764e-02,32:5.756244e-03):9.173782e-03):3.298977e-03):2.758162e-04,59:1.202870e-02):2.566513e-03,((73:2.805689e-02,11:1.716678e-02):4.770240e-04,(((95:1.653668e-02,(39:2.991209e-02,((26:2.848506e-03,25:6.728749e-03):7.291234e-03,(28:6.716406e-03,27:8.408053e-03):4.852563e-03):6.158178e-03):2.658798e-03):4.550319e-03,(110:1.334967e-02,80:1.815461e-02):3.535895e-03):6.962076e-04,(((89:2.543624e-02,40:4.099353e-03):1.204796e-02,(((15:3.817671e-02,((48:4.697475e-03,(51:5.917242e-03,52:3.149286e-04):3.594190e-03):8.790606e-03,(50:3.111388e-03,49:3.897347e-04):9.864739e-03):1.104644e-02):2.339873e-02,((47:6.360476e-02,(((((((104:2.054237e-02,108:7.194054e-03):1.742635e-03,(101:1.083610e-03,99:1.096064e-03):6.656300e-03):7.594667e-03,(((105:3.088526e-03,100:1.926268e-03):4.769026e-03,106:7.779470e-03):1.385361e-03,(107:5.288404e-03,(103:1.529425e-03,102:1.379940e-03):4.694163e-03):1.995107e-03):9.180659e-03):3.821997e-02,(29:4.694440e-03,2:1.064083e-03):1.254227e-02):5.161841e-04,109:1.440911e-02):1.574686e-03,(((((9:1.105352e-02,(45:3.209872e-02,53:1.678938e-02):5.515901e-03):3.010398e-03,(((((20:9.393050e-05,(21:2.004441e-04,22:1.860135e-04):4.200677e-03):8.059657e-03,23:2.891401e-03):1.118020e-02,44:6.034649e-03):3.308111e-03,((58:2.774668e-04,57:4.129042e-04):9.733111e-03,46:4.283232e-03):3.899176e-03):3.804421e-03,((55:1.185839e-03,(56:2.935907e-04,54:9.451776e-04):2.152096e-04):6.857359e-03,8:9.660364e-04):2.795354e-03):1.033920e-04):8.988227e-03,(71:2.903410e-03,4:7.663751e-03):7.717156e-03):1.720139e-03,62:5.282486e-02):3.674339e-03,((63:4.952616e-02,36:1.385956e-02):8.515474e-04,10:5.559003e-03):6.909956e-04):2.054183e-03):1.612969e-03,((((17:1.008260e-02,((83:7.061832e-03,84:4.671711e-03):1.192731e-03,(85:4.060763e-03,86:5.718168e-03):1.719595e-03):2.064272e-03):3.408723e-03,(16:6.677757e-03,(74:3.015196e-03,18:7.920182e-03):1.126191e-02):7.654224e-03):2.305127e-03,(((24:6.426856e-03,69:6.977335e-03):1.112482e-02,70:3.063988e-02):4.690362e-03,(90:1.666757e-02,75:2.090520e-02):1.100234e-02):8.425014e-04):2.417849e-03,((98:1.176399e-02,(97:9.302841e-04,96:2.430226e-03):3.859075e-04):7.467891e-03,88:3.343536e-03):1.922968e-03):1.078166e-02):1.371676e-03):1.917455e-02,((60:2.732089e-03,61:1.796457e-03):1.508354e-02,43:1.421817e-02):1.087496e-02):8.396808e-04):2.213624e-02,(12:2.664531e-02,(((13:1.213804e-02,(38:6.510603e-04,7:1.767656e-03):1.240318e-02):2.694280e-03,((((5:1.645719e-02,31:4.117722e-03):3.929145e-03,30:4.157193e-03):7.273202e-03,6:2.253768e-03):1.694809e-02,19:9.709997e-03):2.358267e-03):9.783873e-04,81:9.698551e-03):3.248678e-03):2.067571e-03):1.012677e-03):1.793862e-03,(42:2.489441e-02,(94:2.139777e-02,((77:6.880633e-03,76:7.057411e-03):1.902726e-03,78:5.561960e-03):1.036849e-02):1.216830e-02):9.806207e-04):3.650639e-03):1.335878e-03):1.146178e-03):3.720323e-03):3.785008e-03):2.105136e-03,((66:1.680856e-02,68:2.802511e-03):1.621349e-02,3:1.131561e-02):5.516586e-03):2.120354e-03,(91:1.574908e-02,33:2.961307e-02):1.376302e-02,1:1.349621e-02);
   tree gen.330000 = [&U] (((67:2.087760e-03,14:9.542234e-03):1.947180e-02,((34:1.876765e-02,(66:1.278211e-02,68:2.080185e-03):1.858081e-02):2.308047e-03,3:1.513881e-02):6.144228e-03):3.545720e-04,((33:1.963474e-02,91:1.573645e-02):1.008603e-02,(((110:1.394801e-02,80:1.794803e-02):7.095008e-03,(((73:3.374297e-02,11:1.826313e-02):1.574678e-03,(((((77:5.128360e-03,76:6.110193e-03):1.003930e-03,78:8.606921e-03):8.667345e-03,94:1.966517e-02):1.250510e-02,((89:2.882970e-02,40:5.033349e-03):1.107903e-02,(((((13:1.741301e-02,(7:8.638887e-04,38:5.097448e-04):1.046948e-02):2.598992e-03,(19:8.686431e-03,(((30:4.435828e-03,5:2.325121e-02):1.289916e-03,31:6.767226e-04):2.505724e-03,6:3.134156e-03):2.086787e-02):2.212266e-03):1.130675e-03,81:1.046824e-02):1.970393e-03,(12:2.884020e-02,42:5.027985e-02):1.221646e-03):1.078507e-03,(((60:3.959743e-03,61:3.401469e-03):1.671282e-02,43:1.273242e-02):1.836805e-02,((((49:2.242452e-03,50:2.951211e-03):8.174961e-03,(52:2.672872e-03,(48:2.133033e-03,51:3.360271e-03):1.510855e-03):8.086877e-03):1.506137e-02,15:3.794291e-02):1.842382e-02,((((88:9.223811e-03,(((75:2.637445e-02,90:2.451762e-02):6.397864e-03,((((74:1.209169e-02,18:3.206208e-03):9.140785e-03,16:8.495206e-03):6.152446e-03,(17:8.490093e-03,((86:3.289911e-03,(84:2.901623e-03,83:6.976477e-03):1.360166e-03):6.033738e-04,85:5.329429e-03):1.054664e-03):9.791638e-04):7.211149e-03,(70:2.704267e-02,(69:6.184221e-03,24:8.545144e-03):7.089311e-03):5.410714e-03):5.685594e-04):2.129997e-03,(96:1.885833e-03,(97:2.022954e-03,98:6.335525e-03):3.786703e-03):7.057371e-03):4.262815e-03):1.478008e-02,((((((99:1.390133e-03,101:1.801048e-03):4.267037e-03,104:1.698514e-02):4.117689e-03,108:4.376121e-03):7.525682e-03,((100:2.292034e-03,105:5.559898e-03):9.984778e-03,(((103:2.059768e-03,102:1.524720e-03):3.044671e-03,107:7.705921e-03):5.291326e-03,106:8.195394e-03):6.410156e-04):4.611737e-03):5.145461e-02,(2:3.286806e-03,29:2.598512e-03):1.301438e-02):5.306588e-04,109:1.763638e-02):1.881053e-03):5.571630e-04,((36:1.576045e-02,10:4.683869e-03):7.377200e-04,(63:4.468127e-02,((((44:1.697075e-02,(45:2.679865e-02,(9:7.653792e-03,53:2.556840e-02):1.494825e-03):1.846366e-03):2.976937e-03,((8:1.587006e-03,((55:2.273759e-03,56:4.928930e-03):9.991111e-04,54:1.103569e-04):4.613695e-03):5.687867e-03,((46:3.412835e-03,(58:2.468468e-04,57:8.613130e-03):8.587771e-03):3.059599e-03,((20:5.324197e-04,(21:8.795857e-04,22:1.417210e-03):1.624219e-03):5.699719e-03,23:3.081101e-03):1.678149e-02):2.390039e-03):2.623858e-04):9.638388e-03,(71:3.705020e-03,4:8.768750e-03):4.133284e-03):5.952942e-03,62:4.628953e-02):1.057397e-03):2.757080e-03):8.903623e-04):6.235994e-03,47:6.595089e-02):1.086435e-02):2.397220e-04):2.143235e-02):6.050989e-04):1.169876e-03):2.914842e-03,((39:3.132249e-02,((26:1.360292e-02,(28:1.114945e-02,27:1.312654e-02):2.004837e-03):4.392057e-04,25:1.085611e-02):2.254823e-03):3.528513e-03,95:1.368520e-02):1.856082e-03):1.753478e-03):9.650122e-04,((41:1.233134e-02,59:5.528565e-03):9.824988e-03,((((93:9.788461e-03,(35:1.056436e-03,82:1.865143e-03):8.881378e-03):3.397583e-03,(65:1.708130e-02,92:1.737407e-02):7.055751e-03):5.989455e-03,(37:1.357777e-02,32:1.636533e-02):1.822765e-03):2.638060e-03,((72:1.378171e-02,87:1.084361e-02):2.174656e-03,79:2.154846e-02):4.499807e-03):1.067645e-03):4.420137e-03):4.686110e-04):1.074381e-03,64:4.249531e-02):4.892718e-03):2.925672e-03,1:1.641361e-02);
   tree gen.335000 = [&U] ((((67:4.004166e-03,14:7.473277e-03):1.427143e-02,34:1.958609e-02):1.020580e-02,((66:1.684392e-02,68:6.960737e-03):1.500280e-02,3:1.547085e-02):4.788879e-03):2.203060e-03,((33:2.004555e-02,91:1.526915e-02):1.129968e-02,((((41:1.258935e-02,59:1.185821e-02):4.450043e-03,((((93:7.233578e-03,(35:7.660875e-04,82:3.537188e-03):5.457555e-03):6.270252e-03,(65:1.370471e-02,92:6.028843e-03):1.142519e-02):4.620603e-03,(37:1.578745e-02,32:1.670774e-02):1.344935e-03):2.251165e-03,((72:7.597294e-03,79:2.199930e-02):4.340102e-03,87:1.359192e-02):4.369253e-03):1.044200e-03):3.379901e-03,((((((((77:8.297665e-03,76:5.509637e-03):4.348591e-03,78:9.685030e-03):6.580151e-03,94:2.007661e-02):1.124636e-02,((89:8.344944e-03,40:1.759819e-03):1.421668e-02,((((((((62:4.531568e-02,(((((8:2.683706e-03,(56:4.708071e-04,(55:2.730420e-03,54:7.825514e-04):3.444564e-04):5.871944e-03):6.182696e-03,44:8.572874e-03):3.172006e-05,((46:4.148510e-03,(58:4.036711e-04,57:5.328467e-03):1.155465e-02):1.692708e-03,((20:8.051477e-04,(21:2.955059e-04,22:2.344682e-03):5.330698e-04):5.015137e-03,23:5.606942e-03):1.298682e-02):1.918135e-03):5.998180e-04,((9:9.166901e-03,53:2.610336e-02):4.755600e-03,45:3.009789e-02):2.243999e-03):1.104641e-02,(71:5.335902e-03,4:6.871551e-03):4.162539e-03):3.753393e-03):2.828977e-03,((36:1.572101e-02,63:4.856145e-02):1.486413e-03,10:4.781868e-03):4.318774e-04):7.524835e-04,(((2:6.924079e-03,29:3.948865e-03):1.488486e-02,(((99:1.991709e-03,101:1.263503e-04):6.960488e-03,(108:5.903048e-03,104:2.220522e-02):1.353059e-03):1.004059e-02,(106:8.686250e-03,((100:3.454510e-03,105:4.459977e-03):3.330726e-03,(107:6.268241e-03,(103:1.180129e-03,102:1.712620e-04):3.518210e-03):2.927246e-03):2.739066e-04):1.115762e-02):4.531967e-02):1.760364e-03,109:1.790438e-02):5.674956e-04):6.760941e-04,((((75:2.325672e-02,90:1.582100e-02):1.415995e-02,(((86:4.290064e-03,(84:2.972730e-03,83:6.568827e-03):1.852331e-03):2.383653e-03,85:5.440934e-03):1.511256e-03,(17:8.378430e-03,(18:1.017289e-02,(16:1.586316e-02,74:6.208862e-03):2.736704e-03):1.106860e-02):4.477476e-03):9.171569e-03):1.282703e-04,(70:3.367213e-02,(69:6.313611e-03,24:8.723930e-03):7.407831e-03):6.586397e-03):2.958529e-03,((96:5.446379e-03,(98:4.032211e-03,97:3.464473e-03):1.941042e-03):6.634670e-03,88:1.188308e-02):1.310193e-03):1.130349e-02):3.472340e-03,47:6.733075e-02):1.765380e-02,(((49:4.274214e-03,50:7.761434e-04):1.137873e-02,(48:5.419876e-03,(52:7.785416e-04,51:1.036408e-02):4.328981e-04):3.297760e-03):1.173035e-02,15:3.873677e-02):1.920516e-02):5.230239e-04,((60:1.239076e-03,61:5.838629e-03):1.509507e-02,43:1.299881e-02):1.233989e-02):1.979536e-02,((12:1.767251e-02,(((13:1.777734e-02,(19:7.286091e-03,(((30:5.708077e-03,5:2.281133e-02):1.247862e-03,31:2.838296e-03):2.979843e-03,6:5.624252e-03):2.125490e-02):1.376583e-03):1.196623e-03,(7:3.901749e-03,38:4.107605e-04):1.001747e-02):3.706873e-03,81:1.068726e-02):1.544516e-03):5.204891e-04,42:5.097274e-02):6.174946e-04):1.487597e-03):1.708695e-03):3.827271e-03,((39:3.197784e-02,(25:1.108325e-02,(26:8.615191e-03,(28:1.348698e-02,27:6.148507e-03):6.604070e-03):4.680714e-03):5.287145e-03):5.167965e-03,95:1.397153e-02):5.277805e-04):5.790104e-04,73:3.444896e-02):9.009746e-05,(110:1.482766e-02,80:1.832355e-02):6.674203e-03):1.237220e-03,11:1.864525e-02):3.519950e-03):3.415269e-03,64:4.197120e-02):4.885403e-03):2.215733e-03,1:1.675703e-02);
   tree gen.340000 = [&U] (((66:1.063661e-02,68:5.466530e-03):2.150655e-02,3:1.230990e-02):6.119024e-03,(((91:1.252531e-02,33:2.934429e-02):1.037817e-02,(64:4.620781e-02,(((((87:3.579003e-03,37:1.728439e-02):1.785943e-03,(41:2.255464e-02,32:4.092512e-03):1.029438e-02):1.289857e-03,(((93:8.583268e-03,(82:3.411137e-03,35:2.504857e-04):6.937944e-03):6.677023e-03,((65:9.131512e-03,92:3.676157e-03):3.763345e-03,34:1.381139e-02):1.329773e-02):3.474149e-03,(72:1.241167e-02,79:2.103117e-02):4.237191e-03):2.617823e-04):5.250723e-04,59:1.267777e-02):5.323198e-03,(((11:1.684150e-02,73:3.458347e-02):6.358740e-04,(((((40:1.985211e-03,89:2.700372e-02):1.414113e-02,42:3.760343e-02):1.427062e-03,(((15:4.273199e-02,(((52:2.946236e-03,48:1.542328e-03):7.953027e-04,51:9.349475e-03):7.081668e-03,(50:5.347882e-04,49:3.541421e-03):8.490143e-03):8.723234e-03):2.449192e-02,(((60:4.028396e-03,61:5.137639e-03):1.280892e-02,43:1.487501e-02):1.660850e-02,(47:7.221762e-02,((((96:1.657762e-04,(98:6.787453e-03,97:8.743563e-03):1.413095e-03):8.408458e-03,((((24:6.089065e-03,69:7.985995e-03):9.647466e-03,70:3.021842e-02):4.066069e-03,(90:2.821467e-02,75:6.356662e-03):1.925161e-02):1.534251e-03,((17:1.252462e-02,(((83:6.625665e-03,84:2.963414e-03):3.744422e-03,86:3.035302e-03):2.527918e-04,85:3.658646e-03):1.415643e-03):3.314731e-03,(18:1.340133e-02,(74:7.684967e-03,16:1.016673e-02):3.817931e-03):8.945112e-03):3.181632e-03):4.714720e-03):3.692315e-03,88:1.428887e-02):1.249746e-02,(((29:5.978912e-03,2:5.965241e-04):1.440872e-02,(((108:1.021573e-02,((101:1.675600e-04,99:6.306818e-04):4.062887e-03,104:1.589929e-02):9.006629e-04):5.205577e-03,(106:9.698218e-03,((105:3.771449e-03,100:6.279964e-03):1.960717e-03,(102:2.961146e-03,(103:1.959909e-03,107:7.089700e-03):1.675380e-04):8.103799e-03):2.665386e-03):1.217143e-02):5.155139e-02,109:1.720946e-02):9.435105e-04):1.015034e-03,(((((9:8.998059e-03,(45:3.870820e-02,53:1.361399e-02):8.433599e-03):3.373812e-03,(((((20:2.888973e-03,(21:3.507511e-04,22:7.351435e-04):1.423239e-03):1.643643e-03,23:5.552908e-03):9.404700e-03,44:6.397613e-03):5.076810e-03,((58:1.118634e-03,57:1.549120e-04):1.290708e-02,46:4.166001e-03):5.041858e-03):1.959506e-03,(((56:1.208542e-03,55:2.789744e-03):6.422041e-04,54:3.074184e-03):4.766542e-03,8:5.420911e-04):7.021526e-03):2.515272e-04):6.777392e-03,(71:6.650498e-03,4:8.229251e-03):5.583706e-03):3.145024e-03,62:4.770499e-02):5.715851e-03,(63:4.877822e-02,(36:1.300405e-02,10:6.271356e-03):1.449557e-05):9.703645e-05):4.999891e-04):1.418717e-03):2.688014e-03):1.351256e-02):4.265810e-04):2.102092e-02,(12:2.205908e-02,(((13:1.247428e-02,(38:2.941958e-04,7:7.204831e-04):1.289227e-02):1.616261e-03,((5:2.298197e-02,(6:6.574194e-03,(31:3.141952e-03,30:9.606052e-03):3.150946e-03):3.502438e-03):1.355099e-02,19:1.009008e-02):1.568665e-03):1.834769e-03,81:1.343275e-02):3.006721e-03):1.854380e-03):2.218973e-03):2.391716e-03,(94:2.018235e-02,(78:8.718810e-03,(77:4.632219e-03,76:5.940794e-03):1.524871e-03):8.006723e-03):1.343564e-02):1.947280e-03,((39:3.007596e-02,((26:1.011620e-02,(28:1.255101e-02,27:6.064371e-03):2.542342e-03):5.510593e-04,25:1.289891e-02):4.541687e-03):4.223094e-03,95:1.452637e-02):1.507818e-03):2.775268e-03):2.811625e-03,(110:1.080757e-02,80:1.574058e-02):5.363457e-03):1.917659e-03):1.333901e-03):3.788183e-03):2.009197e-03,(14:1.922204e-02,67:2.086968e-02):8.110802e-03):1.758781e-04,1:1.524685e-02);
   tree gen.345000 = [&U] ((14:3.022456e-02,67:2.051946e-02):4.538374e-03,(((91:8.621832e-03,33:2.602807e-02):1.039479e-02,(64:3.806108e-02,((110:1.831379e-02,80:1.547644e-02):5.126876e-03,(((((40:2.707654e-03,89:2.655057e-02):1.653416e-02,(((12:2.005648e-02,(((13:1.326604e-02,(38:1.993610e-03,7:1.038567e-03):1.039649e-02):2.204443e-03,(((5:1.356491e-02,6:3.039832e-03):1.047367e-03,(30:3.957303e-03,31:4.510411e-03):2.665654e-03):1.734585e-02,19:6.543249e-03):2.174267e-03):1.344274e-03,81:1.691772e-02):2.238169e-03):2.317575e-03,(((60:5.634333e-03,61:7.000060e-03):1.326086e-02,43:1.462539e-02):1.455642e-02,((15:4.201490e-02,(((51:1.308013e-02,52:1.010649e-03):2.914133e-03,48:3.171272e-03):5.475859e-03,(50:2.943024e-03,49:3.634685e-03):1.023939e-02):9.613912e-03):2.408092e-02,(47:7.100573e-02,(((96:3.264863e-03,(97:3.011644e-03,98:6.251127e-03):1.387915e-03):4.891621e-03,(88:1.308763e-02,((((17:1.146938e-02,(((83:6.252139e-03,84:2.913685e-03):1.599953e-03,86:7.101646e-03):6.532377e-04,85:3.597250e-03):1.484087e-03):5.367902e-03,(16:6.362147e-03,(74:3.120745e-03,18:4.830914e-03):1.079742e-02):1.371433e-02):3.462696e-03,((24:5.986884e-03,69:7.851981e-03):9.485571e-03,70:2.705545e-02):7.170307e-03):1.254834e-03,(90:1.605802e-02,75:6.281455e-03):2.637232e-02):1.995652e-03):1.254339e-03):1.228774e-02,(((63:4.587656e-02,10:7.209364e-03):2.941005e-05,36:1.802170e-02):7.828949e-04,(((((9:8.847062e-03,(45:3.931784e-02,53:1.593105e-02):7.286070e-03):3.283557e-03,(((((20:4.054717e-03,(22:3.039850e-03,21:6.941000e-04):4.849197e-03):3.933610e-03,23:6.122794e-03):1.177309e-02,44:1.347526e-02):1.471093e-03,((58:2.589555e-03,57:1.264387e-03):1.269048e-02,46:4.309918e-03):2.490274e-03):1.117546e-03,(((54:5.656179e-04,55:7.993627e-05):1.870190e-04,56:4.472290e-04):6.851592e-03,8:3.227316e-03):6.439750e-03):2.928655e-04):6.663660e-03,(71:7.296770e-03,4:1.028158e-02):6.009944e-03):4.759398e-04,62:4.690445e-02):5.140959e-03,(109:1.648246e-02,((29:3.870556e-03,2:4.588157e-03):1.544650e-02,((108:4.556781e-03,((101:1.259026e-03,99:2.567742e-03):6.400519e-03,104:3.334530e-02):1.998781e-03):2.543794e-03,(106:1.614001e-02,((107:4.863767e-03,(103:1.713845e-03,102:1.922699e-03):1.616269e-03):4.563153e-03,(105:4.131807e-03,100:5.143733e-03):4.277890e-03):2.076791e-03):1.391440e-02):4.764613e-02):2.101812e-03):3.339435e-04):6.247649e-04):1.077561e-03):1.799256e-03):1.328580e-02):2.928391e-04):2.237843e-02):1.088530e-05,42:3.697240e-02):6.898568e-04):3.710551e-03,(94:1.984367e-02,(78:4.570026e-03,(77:3.986129e-03,76:6.999509e-03):7.307926e-04):7.872361e-03):1.220823e-02):2.992653e-03,((39:2.817404e-02,95:1.428260e-02):3.885527e-04,(26:5.726280e-03,((25:5.363894e-03,28:6.433868e-03):6.752359e-03,27:1.702396e-02):2.638425e-03):3.942779e-03):3.347292e-03):2.088904e-03,((11:1.652689e-02,73:3.327809e-02):7.904995e-04,(((87:7.325487e-03,((37:1.585268e-02,(41:2.217614e-02,32:6.384628e-03):6.258784e-03):2.341459e-03,((93:8.439231e-03,(82:2.393197e-03,35:7.612691e-04):7.847394e-03):6.951711e-03,((65:7.724825e-03,92:1.187713e-03):1.183361e-02,34:8.114660e-03):9.649261e-03):4.864302e-03):3.074320e-03):1.910137e-04,(72:1.076051e-02,79:2.133846e-02):3.168647e-03):1.057265e-03,59:1.144617e-02):5.435688e-03):6.646552e-04):1.916977e-03):2.950021e-03):2.522936e-03):5.907273e-04,((66:1.113918e-02,68:5.374796e-03):1.641694e-02,3:1.362789e-02):4.960131e-03):1.188515e-03,1:1.604137e-02);
   tree gen.350000 = [&U] (((67:9.068692e-03,14:1.828891e-02):1.728336e-02,((33:2.316043e-02,91:1.523518e-02):9.375010e-03,((((59:1.229942e-02,((87:2.175924e-02,(72:1.194676e-02,(79:6.392737e-03,34:1.761083e-02):1.532272e-02):1.445239e-03):1.771578e-03,((37:1.418125e-02,32:1.413253e-02):2.082518e-03,(((82:2.684523e-03,35:3.690374e-04):8.898630e-03,(65:6.246000e-03,92:6.227945e-03):2.148469e-02):1.968845e-03,(93:6.204822e-03,41:1.472978e-02):3.373792e-03):2.216030e-03):1.839287e-03):8.976483e-04):3.187598e-03,(11:1.549503e-02,((42:1.427539e-02,73:8.506080e-03):2.368056e-02,(((94:1.691590e-02,(76:8.330717e-03,(77:6.743447e-03,78:1.064441e-02):3.202301e-03):8.366030e-03):1.231311e-02,(40:1.280791e-02,(((43:1.570198e-02,(61:6.797866e-03,60:5.902265e-03):1.455216e-02):1.774554e-02,((((48:2.572420e-03,(51:7.522200e-03,52:1.286505e-03):1.330754e-03):5.078238e-03,(50:2.219573e-03,49:5.524702e-03):8.542936e-03):7.867639e-03,15:3.919515e-02):2.562917e-02,(((((96:5.183795e-04,(88:1.064827e-02,(98:1.072174e-02,97:2.564145e-03):1.105673e-03):1.107554e-03):7.573812e-03,(((70:3.107596e-02,(24:5.284911e-03,69:7.789886e-03):8.169841e-03):6.135416e-03,(75:3.040372e-02,(((((83:6.102178e-03,84:6.390096e-03):4.081224e-03,86:1.835975e-03):5.846965e-04,85:5.382528e-03):1.671226e-03,17:1.461409e-02):1.227176e-03,(74:8.340431e-03,(18:1.700362e-02,16:7.648599e-03):3.379691e-03):7.539100e-03):4.496053e-03):8.025108e-05):2.025326e-03,90:3.929328e-02):5.361651e-04):1.284307e-02,(47:6.904349e-02,(2:4.735588e-03,29:4.346926e-03):1.031431e-02):2.212817e-03):3.322992e-03,((62:3.839714e-02,((4:7.544363e-03,71:6.659413e-03):4.731803e-03,((9:9.016026e-03,53:1.984191e-02):3.256423e-03,((((56:2.193958e-03,54:2.434926e-03):4.642279e-04,55:7.716420e-04):3.097397e-03,8:3.608981e-03):5.723978e-03,((((20:2.285115e-03,(22:2.979372e-03,21:3.746269e-05):5.627316e-04):5.574196e-03,23:6.879604e-03):8.075000e-03,((58:2.876054e-04,57:1.670861e-04):1.368596e-02,46:4.215544e-03):2.990812e-03):3.408780e-03,(44:4.713261e-03,45:1.692690e-02):9.059389e-03):6.379203e-04):7.084921e-04):8.414217e-03):3.647417e-03):4.153094e-03,(36:1.736228e-02,10:6.966772e-03):2.527593e-04):1.690203e-03):2.181906e-03,(((((101:2.012347e-03,99:3.603677e-04):5.126229e-03,(104:1.193280e-02,108:5.180422e-03):1.883496e-03):5.859885e-03,((((100:2.507535e-03,105:5.225920e-03):2.675298e-03,106:4.958821e-03):1.275947e-03,(102:8.569881e-04,103:1.851324e-03):2.492972e-03):1.490186e-03,107:4.965132e-03):1.247501e-02):5.302604e-02,63:4.666822e-02):2.899080e-03,109:1.212380e-02):8.557797e-04):1.746809e-02):3.832657e-03):1.638595e-02,(12:2.298307e-02,(81:1.169440e-02,(((6:5.803713e-03,(31:2.576362e-03,(30:7.787924e-03,5:2.528170e-02):3.044531e-03):7.553439e-04):1.491622e-02,19:7.175037e-03):3.555030e-03,(13:1.359700e-02,(7:3.592136e-03,38:4.481073e-05):1.131311e-02):9.360680e-04):7.552868e-04):2.541061e-03):3.098983e-03):2.962174e-03):2.052603e-03):1.664845e-03,(((27:9.688457e-03,28:9.745114e-03):6.135195e-03,(25:4.165921e-04,26:6.326680e-03):9.989910e-03):1.858694e-03,(39:2.808050e-02,95:9.845624e-03):5.493112e-03):3.056948e-03):1.042078e-03):1.042736e-03):3.302657e-03):8.245788e-04,(110:1.325510e-02,80:1.485737e-02):6.229861e-03):1.626398e-03,(89:3.606580e-02,64:3.699754e-02):1.325321e-03):4.292526e-03):2.016622e-03):1.645835e-03,(3:1.292404e-02,(68:3.997915e-03,66:1.242253e-02):1.849162e-02):3.024401e-03,1:1.453977e-02);
   tree gen.355000 = [&U] (67:1.045550e-02,(((66:1.092419e-02,68:5.284398e-03):1.951900e-02,3:1.350359e-02):1.891747e-03,(14:3.380220e-02,((91:1.373284e-02,33:2.531238e-02):1.531416e-02,(64:4.524883e-02,((110:1.022101e-02,80:1.382698e-02):6.019904e-03,(((73:2.811169e-02,11:1.831242e-02):2.022014e-03,(((((40:6.296907e-03,89:1.889362e-02):1.577909e-02,(12:2.875339e-02,(((13:1.490089e-02,(38:2.349281e-03,7:2.306812e-03):1.173245e-02):1.561689e-03,(((30:5.281461e-03,(5:2.109379e-02,31:6.472335e-03):2.945079e-03):4.877477e-03,6:1.038028e-02):1.611095e-02,19:6.058760e-03):2.987393e-03):1.029129e-03,81:1.416678e-02):2.650443e-03):4.372241e-04):7.762696e-04,(((((60:8.647394e-03,61:2.981015e-03):1.628150e-02,43:1.447188e-02):1.650474e-02,(47:7.169348e-02,((((96:2.786031e-03,(97:6.648827e-05,98:9.562407e-03):6.206912e-03):3.229742e-03,88:8.291731e-03):3.054274e-03,(((90:2.008991e-02,75:1.834124e-02):1.028590e-02,((24:5.886192e-03,69:9.042717e-03):8.715045e-03,70:2.660041e-02):5.736983e-03):2.474291e-03,((17:1.208014e-02,(((83:5.180755e-03,84:1.110168e-02):2.388777e-03,86:4.536732e-03):7.378918e-04,85:6.760839e-03):1.836466e-03):4.486478e-04,(16:1.146259e-02,(18:4.230292e-03,74:3.277040e-03):1.205454e-02):1.009814e-02):5.505344e-03):2.183649e-03):1.661445e-02,((10:6.000096e-03,((((((((20:1.156136e-03,(22:5.945237e-04,21:8.974279e-04):1.629615e-03):2.875788e-03,23:1.955424e-03):1.853497e-02,((58:1.143120e-04,57:8.783928e-04):1.192293e-02,46:3.130331e-03):2.889625e-03):3.820704e-03,(44:1.425268e-02,(8:2.181423e-03,(55:5.421736e-04,(54:5.295983e-04,56:1.982536e-03):5.109805e-04):5.166748e-03):4.575818e-03):6.708782e-04):3.195252e-04,(9:1.006605e-02,(45:2.849369e-02,53:1.454535e-02):5.430166e-03):2.976648e-03):7.906865e-03,(71:3.078121e-03,4:9.266364e-03):4.885125e-03):1.272849e-03,62:4.611557e-02):3.596414e-03,(36:1.278353e-02,63:4.306819e-02):5.379060e-04):1.700017e-03):1.340556e-03,(109:2.220624e-02,((((101:3.577501e-05,99:3.345818e-04):6.626009e-03,(108:4.434183e-03,104:2.287480e-02):4.512605e-03):5.115291e-03,((((103:2.155117e-03,102:1.637454e-03):5.545160e-04,107:4.028176e-03):2.166041e-03,(105:4.593583e-03,100:4.093762e-03):1.089270e-02):4.771265e-03,106:1.613046e-02):7.654332e-03):4.859433e-02,(29:1.866239e-03,2:1.145296e-02):1.739330e-02):7.787460e-04):9.893351e-04):2.174525e-03):1.021826e-03):2.266972e-02):1.155138e-03,(15:3.349176e-02,((52:1.136614e-03,(51:1.712619e-02,48:3.592370e-03):1.103347e-03):7.664596e-03,(50:2.945682e-03,49:3.399596e-04):1.355548e-02):7.760807e-03):2.251573e-02):9.836727e-03,42:3.960029e-02):6.613077e-03):2.697202e-03,(94:1.950993e-02,(78:1.000789e-02,(76:4.206940e-03,77:4.757526e-03):3.803393e-03):1.130805e-02):1.054738e-02):2.397259e-03,(95:1.099304e-02,(39:2.843544e-02,(((25:4.904240e-03,28:7.625851e-03):5.738736e-03,27:1.601676e-02):1.883588e-03,26:1.808216e-02):2.425593e-03):2.240703e-03):2.917631e-03):1.311728e-03):2.088638e-03,(((59:1.395980e-02,((93:4.583109e-03,(82:3.334892e-03,35:1.224248e-03):5.502744e-03):7.993852e-03,((65:1.229506e-02,92:1.068943e-02):7.656020e-03,34:8.896525e-03):4.719642e-03):5.205745e-03):3.537485e-05,((37:1.461133e-02,87:1.808440e-02):2.122508e-03,(41:2.043458e-02,32:3.966801e-03):1.117476e-02):1.367694e-03):3.106007e-03,(72:1.057953e-02,79:2.370255e-02):3.115354e-03):4.389407e-03):2.084286e-03):2.298361e-03):3.576088e-03):3.777860e-04):1.261017e-03):1.115478e-02,1:7.349334e-03);
   tree gen.360000 = [&U] (((3:1.386451e-02,((66:1.054054e-02,68:7.877417e-03):1.287799e-02,34:2.877565e-02):3.383051e-03):4.464513e-03,((33:2.943477e-02,91:1.723978e-02):8.750333e-03,(((110:1.296183e-02,80:1.568870e-02):5.518900e-03,((73:3.098103e-02,(((95:1.255456e-02,((((28:7.829897e-03,27:9.578341e-03):6.650799e-03,25:1.275911e-02):1.484285e-03,26:8.342215e-03):3.425363e-03,39:2.846573e-02):3.876515e-03):3.407317e-03,((42:2.159615e-02,(((77:5.600065e-03,76:6.020157e-03):2.783709e-03,78:6.864589e-03):8.400473e-03,94:1.804048e-02):8.825176e-03):1.676116e-03,(((((((49:1.140203e-03,50:1.655463e-03):7.002749e-03,((48:2.760986e-03,52:4.269427e-03):4.815461e-04,51:2.601255e-03):5.394134e-03):9.025671e-03,15:3.526409e-02):2.750891e-02,((((36:1.268716e-02,63:4.880615e-02):1.119577e-03,10:5.832637e-03):6.428609e-04,(62:3.811225e-02,((((45:3.368704e-02,((46:5.978751e-03,(58:2.618987e-04,57:8.164662e-04):1.071629e-02):2.486399e-03,((20:4.838333e-04,(21:1.553842e-03,22:1.880881e-03):1.237885e-03):1.484602e-03,23:1.065813e-02):1.325573e-02):2.090672e-03):2.607294e-05,(44:6.140237e-03,(8:5.248216e-04,((54:8.755481e-04,55:1.800518e-04):1.109745e-03,56:4.509371e-03):2.635614e-03):2.695625e-03):2.355960e-03):3.798955e-04,(53:1.989068e-02,9:9.516353e-03):3.214746e-03):6.009064e-03,(71:4.496530e-03,4:6.060026e-03):4.387315e-03):3.055721e-03):2.016274e-03):1.416151e-03,(((2:3.960850e-03,29:1.388980e-03):1.702375e-02,((47:6.368019e-02,((108:1.106377e-02,(104:1.655821e-02,(99:7.276938e-04,101:7.493732e-04):4.030645e-03):2.356574e-04):3.660452e-03,(((100:2.689384e-03,105:4.417371e-03):7.239594e-03,(107:3.351789e-03,(102:7.476395e-04,103:1.482227e-03):3.935346e-03):1.064109e-02):8.482961e-04,106:8.671090e-03):9.583814e-03):4.551585e-02):2.033567e-03,(88:8.227553e-03,((96:2.910476e-03,(98:1.003741e-02,97:3.764371e-03):2.562424e-03):3.157705e-03,(((70:2.903603e-02,(69:9.319999e-03,24:6.709990e-03):6.343704e-03):4.863886e-03,(75:2.312168e-02,90:1.963318e-02):5.941788e-03):3.866412e-04,(((18:1.684934e-02,74:8.799459e-03):1.020895e-02,16:1.510618e-02):4.242822e-03,(17:8.576335e-03,(((84:3.106419e-03,83:7.174762e-03):2.262908e-03,86:3.773737e-03):5.331093e-04,85:8.109486e-03):1.489102e-03):1.403435e-03):6.503904e-03):2.146294e-03):5.466026e-03):7.104131e-03):1.018805e-03):1.875774e-03,109:1.407739e-02):8.233251e-04):1.827694e-02):2.955580e-04,((60:4.351789e-03,61:3.683431e-03):1.493196e-02,43:1.360366e-02):1.345098e-02):1.735949e-02,(12:2.458852e-02,(81:1.663238e-02,((13:1.369576e-02,(7:1.261698e-03,38:2.302526e-04):1.645925e-02):1.500869e-03,(19:8.441467e-03,(((30:3.687012e-03,5:1.964855e-02):2.613178e-03,31:4.514586e-03):3.329892e-03,6:5.677297e-03):1.723046e-02):3.442280e-03):1.591544e-03):2.095900e-03):3.654601e-03):1.120205e-03,(89:2.149037e-02,40:9.958531e-03):9.117978e-03):1.561252e-03):3.887410e-03):9.147561e-04,11:1.987013e-02):7.731239e-05):1.557242e-03,((79:1.372092e-02,72:9.202883e-03):4.149206e-03,(((((93:1.126917e-02,(35:3.199574e-03,82:2.462629e-03):1.017066e-02):4.789279e-03,(65:7.583511e-03,92:9.877277e-03):2.008798e-02):2.296853e-03,(37:1.457376e-02,32:1.526351e-02):2.584481e-03):1.027709e-03,87:6.273795e-03):2.366443e-04,(41:9.329969e-03,59:6.681859e-03):5.286122e-03):6.190876e-04):5.534668e-03):4.377457e-04):1.211826e-03,64:3.913030e-02):4.852125e-03):5.312240e-04):8.690713e-04,(67:7.070209e-03,14:1.494368e-02):1.469907e-02,1:1.686843e-02);
   tree gen.365000 = [&U] ((((((((110:9.058396e-03,80:1.492862e-02):4.396640e-03,73:2.778999e-02):3.994147e-04,(((25:1.214097e-02,(26:6.815959e-03,(28:1.166353e-02,27:9.114294e-03):1.218148e-02):2.323033e-04):2.838254e-03,(95:8.077844e-03,39:2.708664e-02):1.088431e-03):4.122936e-03,((42:5.545776e-02,(((77:6.309582e-03,76:3.928799e-03):1.300930e-03,78:6.532016e-03):1.042628e-02,94:1.510147e-02):4.431726e-03):5.113256e-03,(((((((49:4.783482e-04,50:1.575260e-03):1.008574e-02,((51:3.972051e-03,48:2.495274e-03):4.804946e-03,52:2.075198e-03):8.039731e-03):1.103415e-02,15:3.355563e-02):2.770769e-02,((60:1.751656e-03,61:5.199187e-03):1.423618e-02,43:1.294460e-02):1.119615e-02):4.878122e-03,((((10:5.550060e-03,63:4.644162e-02):8.614819e-04,36:1.569604e-02):1.309674e-03,(62:3.626580e-02,((((53:1.892702e-02,9:9.055309e-03):3.082362e-03,(((46:3.527408e-03,(58:5.662701e-04,57:1.416242e-03):1.090781e-02):2.687477e-03,((20:6.732931e-04,(21:1.347280e-03,22:2.405580e-03):4.303219e-03):7.459472e-03,23:1.014177e-02):8.154746e-03):5.508430e-03,(((55:3.731733e-05,(56:2.125064e-03,54:8.601529e-04):2.244425e-03):8.349932e-03,8:6.609770e-04):1.697091e-04,44:8.998334e-03):6.944688e-03):2.033412e-04):1.237137e-03,45:3.205498e-02):6.137687e-03,(71:3.859004e-03,4:6.348956e-03):5.857154e-03):2.812279e-03):5.253079e-03):7.208723e-04,(109:1.339537e-02,(((2:2.412812e-03,29:1.791343e-03):1.608717e-02,(47:6.059504e-02,((108:3.684418e-03,(104:1.447885e-02,(99:1.634325e-04,101:2.868328e-03):6.833778e-03):6.196689e-03):7.310706e-03,((106:5.640612e-03,(107:1.003157e-02,(103:6.781791e-04,102:2.687862e-03):1.438789e-03):4.927086e-04):1.478867e-03,(100:5.026751e-03,105:6.007584e-03):8.695604e-03):1.038605e-02):4.422433e-02):3.995036e-03):1.070744e-03,((((70:2.578613e-02,(69:8.868467e-03,24:6.384907e-03):8.439870e-03):3.380830e-03,((((84:4.065518e-03,83:6.827162e-03):1.972655e-03,86:5.087091e-03):6.690277e-04,85:7.425241e-03):1.425661e-03,(17:8.160833e-03,((18:1.116062e-03,74:2.296442e-03):1.475290e-02,16:1.632884e-02):7.673998e-03):1.824814e-03):4.088923e-03):1.656629e-03,(75:5.766285e-03,90:9.715739e-03):2.406546e-02):2.365315e-03,(((98:1.032323e-02,97:3.581996e-03):1.654050e-03,96:1.672607e-03):4.288006e-03,88:1.003324e-02):4.698861e-03):1.157958e-02):9.617949e-04):2.452979e-03):1.834438e-02):1.598520e-02,(89:1.812910e-02,40:1.656850e-02):9.111937e-03):4.678119e-04,(12:2.339726e-02,(81:1.578551e-02,((13:1.303223e-02,(7:1.767147e-03,38:1.428660e-04):1.181828e-02):1.130396e-03,(19:8.032499e-03,(((30:5.490515e-03,5:1.869662e-02):5.543072e-04,31:9.300935e-03):3.582922e-03,6:3.834564e-03):1.835530e-02):1.890019e-03):8.752769e-04):2.848173e-03):2.132051e-03):2.282663e-03):2.260884e-03):1.690818e-03):2.120779e-03,11:1.532106e-02):1.454458e-03,((41:1.134693e-02,59:5.535627e-03):5.742313e-03,(((((93:1.184808e-02,(35:5.098316e-04,82:3.249758e-03):7.329080e-03):2.460932e-03,(65:1.406135e-02,92:5.728975e-03):1.246079e-02):7.009224e-03,(79:2.020598e-02,72:8.757026e-03):3.021140e-03):1.204135e-04,(37:1.386770e-02,32:1.452403e-02):2.392962e-03):5.953422e-04,87:1.911123e-02):8.055557e-04):3.679300e-03):1.262161e-03,64:3.723453e-02):4.682549e-03,(33:2.608206e-02,91:1.640456e-02):8.942191e-03):2.584177e-04,((67:5.275585e-03,14:9.002497e-04):2.755038e-02,((34:1.512969e-02,(66:8.793965e-03,68:5.525212e-03):1.257898e-02):4.433666e-03,3:1.567775e-02):2.822220e-03):1.409763e-03,1:1.605120e-02);
   tree gen.370000 = [&U] ((3:1.371887e-02,(68:3.491683e-03,66:1.185082e-02):1.278397e-02):6.423879e-03,(((33:2.348765e-02,91:8.929990e-03):1.302608e-02,(67:9.672853e-03,14:7.499964e-03):2.089307e-02):1.333832e-03,(((110:1.623170e-02,80:1.632805e-02):3.278258e-03,((((42:4.698430e-03,73:1.192497e-03):3.145425e-02,(((94:1.781180e-02,(78:7.414216e-03,(76:4.347711e-03,77:8.154987e-03):3.885396e-03):7.928960e-03):9.151843e-03,(((((43:1.395882e-02,(61:1.658643e-03,60:5.719837e-03):1.837291e-02):1.616206e-02,(((52:3.430347e-05,(51:6.524329e-03,48:1.475106e-03):6.412728e-04):5.893996e-03,(50:8.902691e-03,49:5.474806e-03):9.886480e-03):6.881850e-03,15:3.295725e-02):2.371954e-02):1.483899e-03,(109:1.550200e-02,((36:1.618482e-02,((((104:1.410927e-02,(101:7.446003e-04,99:5.776336e-04):9.372476e-03):3.730504e-03,108:6.600345e-03):3.296409e-03,(((100:8.255233e-03,105:6.447184e-03):2.987447e-03,106:9.703689e-03):6.811282e-04,((102:5.279035e-04,103:2.735242e-03):5.352580e-03,107:3.745548e-03):2.200390e-03):1.022090e-02):3.779815e-02,63:4.403363e-02):4.919167e-03):1.610362e-03,(((10:1.059684e-02,(((((9:9.767275e-03,53:2.189154e-02):5.106821e-04,(44:7.548939e-03,45:2.518493e-02):4.784383e-03):5.580865e-03,((((20:1.299697e-03,(22:7.205526e-05,21:5.029782e-04):2.736280e-03):5.307849e-03,23:8.958845e-03):8.055552e-03,((58:1.502974e-04,57:2.206831e-03):1.171380e-02,46:3.512768e-03):2.769545e-03):2.506723e-03,((54:3.564082e-03,(56:5.127143e-04,55:3.300390e-04):1.038059e-03):8.733431e-03,8:6.994460e-04):2.982355e-03):6.365461e-04):1.129873e-02,(4:8.180794e-03,71:6.168560e-03):4.807951e-03):1.869719e-03,62:4.716673e-02):4.936072e-03):1.128131e-03,(2:1.400835e-03,29:9.140747e-03):7.084753e-03):1.001920e-03,((((96:2.358145e-03,(98:1.449468e-02,97:2.060796e-03):2.166970e-03):4.155678e-03,88:1.243452e-02):1.518111e-03,((75:2.522721e-02,90:3.016698e-02):1.231995e-03,((70:3.086294e-02,(24:5.981667e-03,69:8.389581e-03):1.180231e-02):6.116052e-03,(((16:2.442207e-03,74:7.001622e-03):7.068527e-03,18:1.417813e-02):1.210852e-02,(17:1.301326e-02,(((83:5.836877e-03,84:5.886741e-03):2.900507e-03,86:7.478772e-03):3.926566e-04,85:3.629096e-03):8.991034e-04):8.983393e-04):4.429742e-03):1.244955e-03):1.555328e-03):1.361358e-02,47:6.857021e-02):4.705494e-03):8.407129e-04):6.256639e-04):1.959107e-02):1.829111e-02,((81:1.500757e-02,((13:1.418321e-02,((((5:1.379608e-02,30:2.022989e-03):1.444835e-04,31:2.188864e-03):6.102298e-03,6:4.454784e-03):1.765048e-02,19:9.005093e-03):1.119962e-03):6.303245e-04,(7:1.967135e-03,38:6.620036e-05):1.536186e-02):1.810502e-03):5.065673e-03,12:2.282553e-02):1.496418e-03):1.732358e-03,40:1.515626e-02):1.627467e-03):3.188219e-03,(95:1.067957e-02,(39:2.438852e-02,((27:1.588342e-02,28:1.163714e-02):8.731440e-04,(25:4.441903e-03,26:4.345589e-03):6.539916e-03):4.141711e-03):2.835909e-03):2.771830e-03):7.038583e-04):9.152323e-04,11:1.852517e-02):9.818430e-04,(((((37:1.752442e-02,32:1.870261e-02):6.432207e-04,(((65:7.815629e-03,92:3.601646e-03):1.755891e-02,((82:1.988842e-03,35:5.103878e-04):5.103206e-03,93:9.861935e-03):7.523529e-03):9.782748e-04,41:1.719544e-02):4.292674e-03):3.446381e-03,87:1.206344e-02):1.754772e-06,(72:9.529240e-03,(79:1.132386e-02,34:1.586863e-02):1.169198e-02):3.069863e-03):1.244640e-03,59:1.606783e-02):4.267515e-03):5.324913e-04):1.185713e-03,(64:4.070998e-02,89:2.774081e-02):3.340685e-03):7.500811e-03):2.396947e-03,1:1.481799e-02);
   tree gen.375000 = [&U] ((((66:1.114643e-02,68:2.709961e-03):1.275687e-02,3:1.446700e-02):5.347345e-03,(((91:1.825966e-02,33:2.214083e-02):9.763208e-03,14:3.039216e-02):2.367697e-03,(64:4.918549e-02,((((73:2.706327e-02,((((12:1.861651e-02,(40:8.485482e-03,89:2.186699e-02):8.259861e-03):2.537495e-03,((42:2.381136e-02,(((((105:6.031717e-03,100:4.397834e-03):4.813861e-03,(106:7.369354e-03,((102:1.631702e-03,103:3.031478e-03):9.453817e-04,107:4.069996e-03):4.445169e-03):1.164265e-03):8.756023e-03,(108:4.263289e-03,(104:1.828924e-02,(101:2.293623e-04,99:5.912406e-05):4.224751e-03):3.230595e-03):3.223880e-03):5.557965e-02,(((((29:4.382207e-03,2:5.611016e-03):1.683725e-02,109:1.859846e-02):1.115889e-03,(((90:1.051549e-03,75:5.464698e-03):2.339935e-02,((((17:8.975489e-03,86:3.822266e-03):4.586935e-03,((83:8.027636e-03,84:7.813386e-03):3.634645e-03,85:5.584733e-03):1.200500e-03):2.674892e-04,(16:1.001001e-02,(74:1.476345e-03,18:5.027068e-03):1.412386e-02):1.712607e-02):8.394300e-03,((24:1.063539e-02,69:9.735776e-03):1.027333e-02,70:3.233765e-02):3.784516e-03):1.738385e-03):1.231142e-03,(((98:7.522770e-03,97:1.271217e-03):7.045110e-04,96:1.470542e-03):2.936568e-03,88:9.702358e-03):7.581229e-03):1.476350e-02):2.687982e-04,(36:1.775334e-02,((63:4.949292e-02,10:4.789499e-03):5.352763e-04,(((((((20:2.320809e-04,(22:2.928038e-03,21:2.615833e-04):2.316327e-03):7.501667e-03,23:4.100128e-03):1.468134e-02,((58:4.346197e-04,57:2.175427e-03):1.298312e-02,46:2.976958e-03):2.468226e-03):3.309820e-03,(44:9.897291e-03,(8:1.848288e-03,(55:1.961856e-04,(56:1.073136e-03,54:8.422686e-04):8.314369e-04):3.377319e-03):2.322587e-03):2.629664e-03):2.377952e-04,((53:1.874878e-02,45:2.678123e-02):4.066713e-03,9:8.446718e-03):3.665963e-03):7.488595e-03,(71:5.275852e-03,4:8.323743e-03):4.333818e-03):4.447264e-03,62:4.302973e-02):2.218584e-03):2.361686e-04):1.552958e-03):3.989457e-03,47:7.293541e-02):6.063955e-04):1.394703e-02,(((60:3.401327e-03,61:4.925016e-03):1.531463e-02,43:1.504403e-02):1.015874e-02,(15:3.822621e-02,(((51:7.172682e-03,52:1.193924e-03):5.005575e-05,48:4.568809e-03):4.977443e-03,(50:8.810081e-04,49:3.191022e-03):1.273441e-02):8.848869e-03):2.152892e-02):2.353479e-03):4.884449e-03):1.417153e-02,(((13:1.427175e-02,(38:5.766390e-04,7:1.050248e-03):1.287791e-02):1.410882e-03,((6:5.406913e-03,(30:1.292835e-03,(31:2.272264e-03,5:2.215925e-02):6.267481e-04):6.473339e-03):2.200003e-02,19:8.627144e-03):9.570560e-04):1.047896e-03,81:1.453442e-02):3.817613e-03):1.060906e-03):2.234330e-03,(94:1.863406e-02,((76:7.488840e-03,77:6.217293e-03):2.145453e-03,78:6.042297e-03):1.042303e-02):1.135348e-02):3.855441e-03,(95:1.418745e-02,(((27:5.351705e-03,28:9.527987e-03):6.476494e-03,(26:4.519190e-03,25:1.907399e-03):1.326410e-02):2.060423e-03,39:2.892802e-02):2.628063e-03):1.742804e-03):2.651150e-03):6.483048e-04,11:1.985898e-02):7.632870e-04,(((72:1.209088e-02,79:2.275389e-02):3.721099e-03,(87:1.160868e-02,(((93:1.274101e-02,(82:5.670109e-04,35:4.171885e-04):8.955234e-03):4.512991e-03,((65:1.264689e-02,92:7.720572e-03):7.721677e-03,34:1.142051e-02):1.076285e-02):3.035586e-03,((41:3.184512e-02,32:9.147525e-03):7.667065e-03,37:1.457379e-02):3.018533e-03):6.530648e-04):1.822488e-03):8.881942e-05,59:1.184391e-02):4.071107e-03):1.092305e-03,(110:1.537343e-02,80:1.319444e-02):7.620152e-03):1.955938e-03):4.952924e-03):6.114349e-03):8.286625e-03,67:2.147082e-02,1:6.987045e-03);
   tree gen.380000 = [&U] ((((66:1.185605e-02,68:3.716104e-03):1.186599e-02,3:1.559896e-02):4.348504e-03,(14:2.827684e-02,((91:1.446202e-02,33:2.182948e-02):1.190403e-02,(64:3.772632e-02,((((73:3.217183e-02,11:1.694906e-02):2.056282e-03,(((((12:2.312619e-02,(((13:1.321744e-02,(38:5.839872e-04,7:2.015385e-03):1.084590e-02):1.900224e-03,((6:6.282138e-03,(30:5.964687e-03,(31:3.895282e-03,5:1.889985e-02):5.105416e-03):6.025647e-03):1.661482e-02,19:8.024664e-03):2.651378e-03):2.965659e-03,81:1.351940e-02):6.093872e-03):1.974245e-04,(42:2.246583e-02,(((60:7.523867e-03,61:3.799869e-03):1.424512e-02,43:1.399343e-02):1.468509e-02,((15:3.885816e-02,(((48:5.265384e-03,52:6.467541e-04):1.320190e-04,51:4.243858e-03):6.131179e-03,(50:1.049309e-03,49:2.815131e-03):1.029874e-02):1.021294e-02):2.002545e-02,(47:6.784194e-02,((((102:4.286335e-03,103:1.030765e-03):2.127371e-03,((107:7.570988e-03,(105:8.474708e-03,100:5.083367e-03):5.448403e-03):1.003602e-03,106:5.358815e-03):3.727891e-03):1.420869e-02,(108:5.331271e-03,(104:1.650014e-02,(101:9.165097e-04,99:1.767065e-04):6.053612e-03):2.351800e-03):2.978024e-03):5.169822e-02,((((29:7.827272e-04,2:5.219169e-03):1.551688e-02,(((90:3.036946e-03,75:4.042908e-03):2.572460e-02,(((16:5.809032e-03,(74:1.142271e-02,18:2.326720e-03):1.550254e-02):5.997865e-03,(((83:5.063248e-03,84:3.921518e-03):4.124575e-03,85:5.194722e-03):1.355064e-03,(17:8.037383e-03,86:9.424539e-03):4.969154e-03):4.604604e-03):3.267592e-03,((24:6.173366e-03,69:1.055419e-02):8.390247e-03,70:3.007934e-02):5.220490e-03):1.579728e-03):1.263475e-03,((97:2.997891e-03,(96:2.638812e-04,98:8.468141e-03):4.109949e-03):1.416621e-03,88:9.517215e-03):2.933545e-03):1.384399e-02):5.697849e-04,((((((((20:1.539200e-03,(22:1.306315e-03,21:7.390596e-05):1.297802e-03):6.452285e-03,23:4.474801e-03):1.240802e-02,((58:2.812074e-04,57:1.803452e-03):1.205031e-02,46:3.231108e-03):2.231232e-03):3.078677e-03,(((55:1.194958e-03,(56:2.323007e-03,54:1.694092e-04):4.385925e-04):5.436531e-03,8:1.347861e-03):2.269389e-03,44:8.730204e-03):1.798135e-03):7.476341e-04,((53:2.220267e-02,45:2.879397e-02):3.692503e-03,9:8.846561e-03):3.117095e-03):7.642092e-03,(71:4.009769e-03,4:1.047843e-02):3.865720e-03):3.129553e-03,62:4.155876e-02):4.091908e-03,(10:6.204365e-03,(36:1.651353e-02,63:4.535264e-02):8.460396e-04):6.130049e-04):2.459505e-03):1.896676e-04,109:1.866815e-02):5.572893e-05):6.063114e-03):1.331260e-02):3.439101e-03):8.269259e-03):9.589780e-03):2.256381e-03,(40:5.165983e-03,89:1.319315e-02):1.151892e-02):2.838841e-03,(94:1.733275e-02,((76:7.712688e-03,77:5.783107e-03):6.033948e-04,78:5.620331e-03):9.695134e-03):1.056061e-02):3.194766e-03,(95:1.319666e-02,(((27:1.538919e-02,28:8.983505e-03):1.127949e-03,(26:2.036318e-03,25:8.585906e-04):7.925634e-03):3.992598e-03,39:3.177727e-02):2.475572e-03):1.621095e-03):2.386060e-03):1.536851e-03,((((((93:9.744697e-03,(82:1.858150e-03,35:7.219532e-04):7.336856e-03):2.299216e-03,((65:1.176369e-02,92:5.431088e-03):2.504556e-03,34:1.062295e-02):1.037465e-02):3.871948e-03,((41:2.962120e-02,32:5.302018e-03):1.022905e-02,37:1.668565e-02):1.755524e-03):1.756900e-03,87:1.165791e-02):2.083914e-04,(72:4.428090e-03,79:1.916915e-02):4.734731e-03):8.750946e-04,59:1.497836e-02):5.749788e-03):9.157467e-04,(110:1.265804e-02,80:1.186107e-02):5.686273e-03):9.696084e-04):7.042186e-03):9.618333e-04):4.704672e-04):1.342182e-02,67:1.178732e-02,1:3.035766e-04);
   tree gen.385000 = [&U] (((14:2.776773e-02,((91:1.114251e-02,33:2.330089e-02):1.277440e-02,(64:3.806399e-02,((((73:3.245978e-02,(((((12:2.333318e-02,(81:1.339257e-02,((((6:6.159063e-03,(31:9.697985e-04,30:7.257583e-03):1.420366e-03):3.468673e-03,5:1.906902e-02):1.493466e-02,19:8.096489e-03):2.675109e-03,(13:1.211925e-02,(38:1.172104e-05,7:1.719749e-03):1.077292e-02):2.210884e-03):5.923042e-04):3.481875e-03):1.634237e-03,(42:2.266691e-02,((15:3.920595e-02,(((51:4.604701e-03,52:1.808198e-03):1.441145e-03,48:1.048886e-03):4.953746e-03,(50:7.853538e-03,49:3.092976e-03):1.039092e-02):8.589728e-03):2.233134e-02,(((60:1.091918e-02,61:4.877942e-03):1.505439e-02,43:1.082825e-02):1.252401e-02,(47:6.844916e-02,(((63:4.575856e-02,36:1.450671e-02):7.969589e-04,(((((((16:7.648496e-03,(74:2.660221e-03,18:1.568942e-02):3.965123e-03):8.332508e-03,(((83:8.333981e-03,84:4.429853e-03):2.767799e-03,85:5.241217e-03):2.102604e-03,(17:1.034895e-02,86:9.508893e-03):2.764937e-03):2.007675e-03):6.232918e-03,((24:6.835036e-03,69:8.669945e-03):7.646818e-03,70:3.034857e-02):5.030681e-03):1.002019e-03,(90:1.067680e-02,75:1.123773e-02):1.877739e-02):9.243065e-04,(88:1.121627e-02,((97:1.375690e-03,96:2.766315e-03):5.911339e-04,98:8.385203e-03):2.932958e-03):2.838526e-03):1.439882e-02,((29:1.586453e-02,2:1.935186e-03):5.450327e-03,(((((((20:1.817909e-03,(22:1.929442e-05,21:4.122941e-04):1.705999e-03):2.200298e-03,23:1.848631e-03):1.937109e-02,((58:7.050026e-04,57:5.083545e-04):1.215817e-02,46:3.260028e-03):3.565496e-03):7.984478e-04,((44:1.499706e-02,8:1.507871e-03):1.272473e-03,(55:1.461440e-03,(56:2.110721e-03,54:8.081538e-04):7.362108e-04):6.608688e-03):4.833712e-03):2.861475e-04,((53:1.761707e-02,45:2.268826e-02):6.489210e-03,9:8.925742e-03):2.763679e-03):1.113681e-02,(71:3.419338e-03,4:1.057221e-02):6.082757e-03):2.574997e-03,62:4.302851e-02):2.608744e-03):9.559965e-06):9.599692e-04,(((((102:1.543897e-03,103:2.263892e-03):1.494771e-03,107:4.890504e-03):2.910753e-03,((105:3.249236e-03,100:3.454822e-03):1.307762e-03,106:1.027871e-02):2.491032e-03):7.371580e-03,((108:8.177957e-03,104:1.664782e-02):1.805233e-03,(101:8.106500e-04,99:1.491740e-04):6.208421e-03):5.676515e-03):4.946819e-02,109:1.883524e-02):1.423629e-03):1.827188e-03):6.864384e-04,10:8.050291e-03):1.898228e-03):1.818525e-02):8.354762e-04):1.017731e-02):9.269534e-03):1.031488e-03,(40:1.486903e-02,89:2.197552e-02):5.684496e-03):3.078763e-03,(94:2.053720e-02,(78:5.670635e-03,(76:6.801124e-03,77:5.893919e-03):1.491423e-03):9.698817e-03):1.171158e-02):1.981439e-03,(95:1.331478e-02,((((27:1.380717e-02,28:7.291229e-03):3.649251e-03,25:1.772012e-02):4.131276e-04,26:3.886208e-03):1.803423e-03,39:3.183804e-02):3.799646e-03):2.017163e-03):1.025754e-03):2.777068e-04,11:1.710076e-02):1.811179e-03,((((72:6.131042e-03,87:1.144483e-02):4.294219e-03,79:1.553548e-02):3.712592e-03,(((93:1.453393e-02,(82:3.488548e-03,35:1.924074e-03):7.584368e-03):3.795550e-03,((65:1.148055e-02,92:8.361110e-03):1.186571e-02,34:1.291932e-02):3.453926e-03):4.326506e-03,((41:3.389644e-02,32:3.804980e-03):1.068541e-02,37:1.683499e-02):2.447792e-03):8.372994e-04):1.016172e-03,59:1.511242e-02):4.324494e-03):9.065523e-04,(110:1.277134e-02,80:1.301426e-02):4.355955e-03):1.598167e-03):6.395015e-03):5.218502e-04):6.264164e-04,((66:1.091141e-02,68:4.986260e-03):1.496384e-02,3:1.573858e-02):4.022609e-03):1.336499e-02,67:1.725503e-02,1:1.271261e-03);
   tree gen.390000 = [&U] ((14:2.784997e-02,(((91:1.091035e-02,33:2.336991e-02):1.266152e-02,(64:3.817673e-02,(((((((((15:3.685911e-02,((48:8.548795e-03,(51:1.483972e-02,52:3.635185e-04):3.388470e-04):6.601508e-03,(50:3.270519e-03,49:9.162629e-04):1.042170e-02):6.426908e-03):2.239748e-02,((47:7.197068e-02,((((29:4.027430e-03,2:1.996896e-03):1.326163e-02,((((((((20:4.027092e-04,(22:7.059047e-04,21:5.121442e-04):2.437487e-03):5.757039e-03,23:4.122307e-03):1.001280e-02,((58:1.522343e-04,57:8.832966e-04):1.383642e-02,46:4.369480e-03):1.811191e-03):3.333943e-03,(44:1.504148e-02,(8:1.222548e-03,(54:3.109926e-04,(55:1.371839e-04,56:4.811956e-03):2.958344e-03):5.760656e-03):4.301104e-03):2.686540e-03):2.968699e-04,((53:1.482870e-02,45:2.682032e-02):8.503597e-03,9:8.952178e-03):3.520747e-03):1.252575e-02,(71:3.429465e-03,4:1.060353e-02):4.422223e-03):2.992613e-03,62:4.315596e-02):1.953205e-03,((63:4.695177e-02,36:1.454968e-02):2.237708e-03,10:8.181825e-03):7.854814e-04):1.745320e-03):9.174517e-05,(((((107:4.904989e-03,(103:4.119755e-04,102:1.695930e-03):7.043953e-05):2.761690e-03,106:1.343192e-02):2.913607e-03,(105:5.522428e-03,100:4.264962e-03):5.948887e-03):9.798114e-03,(108:3.790638e-03,((101:1.515562e-04,99:4.077751e-04):6.579049e-03,104:1.866518e-02):2.737397e-03):9.091273e-03):3.742586e-02,109:1.889102e-02):1.577249e-03):1.106199e-03,(((((90:1.110060e-02,75:1.953280e-02):1.346050e-02,((18:1.565542e-02,(74:6.298446e-04,16:1.481639e-02):2.333431e-03):1.002630e-02,(((86:9.503618e-03,(83:7.000076e-03,84:3.063027e-03):3.512223e-03):2.397355e-03,85:5.957844e-03):2.876560e-03,17:1.037960e-02):7.817945e-04):4.305960e-03):1.560474e-03,((24:6.855280e-03,69:8.695624e-03):7.559867e-03,70:2.998736e-02):6.643966e-03):3.807412e-03,88:1.259995e-02):6.667453e-04,(96:2.980279e-05,(97:5.641189e-03,98:8.277754e-03):1.255366e-03):1.321511e-02):1.419305e-02):1.479026e-03):1.612982e-02,((60:4.812965e-03,61:4.892389e-03):1.670019e-02,43:1.086032e-02):1.343331e-02):2.422713e-04):1.665083e-02,(42:2.424757e-02,((81:1.473183e-02,((((6:1.038234e-02,((31:1.156908e-03,30:5.651718e-03):3.055112e-03,5:1.912549e-02):1.490152e-03):1.477333e-02,19:9.699736e-03):1.212037e-03,13:1.151262e-02):2.063238e-03,(38:1.322743e-05,7:1.758863e-03):1.130552e-02):9.660616e-04):1.577918e-03,12:2.456056e-02):1.970917e-03):3.644142e-04):2.826444e-03,(40:7.397423e-04,89:1.242076e-02):1.296332e-02):1.084147e-03,(94:1.450537e-02,(78:5.687431e-03,(76:6.703695e-03,77:5.903530e-03):2.313491e-03):7.073928e-03):1.158833e-02):2.280718e-03,(95:9.790397e-03,((((27:1.421959e-02,28:7.312824e-03):4.508758e-04,25:1.203542e-02):1.494537e-03,26:8.113423e-03):1.105969e-03,39:3.193233e-02):4.134037e-03):1.875838e-03):2.078115e-03,(73:3.333215e-02,11:1.715141e-02):2.234530e-04):4.884596e-04,(110:1.280916e-02,80:1.305280e-02):4.305525e-03):2.707749e-03,(((72:1.490766e-02,79:1.528772e-02):2.746473e-03,(87:1.333115e-02,(((93:1.457698e-02,(82:2.245257e-03,35:1.829833e-03):7.945490e-03):6.021146e-03,((65:1.151456e-02,92:2.063842e-02):9.196609e-03,34:1.295759e-02):6.087616e-03):3.317856e-03,((41:3.399684e-02,32:3.816250e-03):1.071706e-02,37:1.688485e-02):1.016829e-03):1.247745e-03):6.245718e-04):6.659099e-04,59:1.515718e-02):3.317344e-03):2.594975e-03):6.607960e-03):4.315996e-04,((66:1.216535e-02,68:4.668540e-03):1.349448e-02,3:1.483458e-02):5.353600e-03):2.267484e-03):1.331557e-02,67:1.722862e-02,1:4.087957e-03);
   tree gen.395000 = [&U] (((((91:1.560366e-02,33:2.452467e-02):5.791575e-03,(64:3.933599e-02,((((((((12:2.698625e-02,(81:1.352337e-02,(((((31:4.481230e-03,30:8.293619e-03):3.842283e-03,6:4.134657e-03):8.298835e-03,5:2.919014e-02):1.038421e-02,19:1.017902e-02):2.648617e-03,(13:1.208149e-02,(38:3.478629e-05,7:1.845773e-03):1.186416e-02):2.164995e-03):7.695865e-04):2.044573e-03):1.415948e-03,(((47:7.552693e-02,((109:1.982448e-02,(((63:4.927178e-02,36:1.526862e-02):5.116202e-03,(((29:4.424098e-03,2:4.625071e-03):1.629141e-02,10:9.521822e-03):5.531248e-04,(((((((22:3.051480e-04,(20:1.333989e-03,21:1.368015e-04):9.584741e-04):4.700406e-03,23:5.274848e-03):1.777872e-02,((58:1.195157e-04,57:2.281954e-04):1.440878e-02,46:5.101507e-03):4.549882e-03):3.866737e-03,((8:2.057835e-03,(55:5.090568e-04,(54:2.501168e-03,56:2.279088e-03):2.633562e-04):8.325473e-03):1.946697e-03,44:1.521302e-02):2.000826e-03):5.224652e-04,((53:1.084386e-02,45:2.814558e-02):1.576953e-02,9:9.394529e-03):3.694717e-03):1.137413e-02,(71:3.598924e-03,4:1.112747e-02):5.074733e-03):2.516308e-03,62:4.347428e-02):2.357140e-03):1.487622e-03):8.304643e-04,(((105:7.097461e-03,100:4.475704e-03):5.786006e-03,(102:4.835223e-03,(103:3.064137e-03,(106:1.409562e-02,107:1.737990e-03):3.116827e-03):3.740651e-04):1.096274e-03):3.936492e-03,(108:5.554209e-03,((101:1.014009e-03,99:1.017122e-03):6.904137e-03,104:1.279522e-02):4.910351e-03):1.337532e-02):4.308740e-02):4.931941e-04):7.346288e-04,(88:3.920346e-03,(((98:1.622203e-02,97:2.235426e-03):8.583349e-04,96:1.141096e-03):1.067194e-02,(((90:2.015517e-02,75:2.109249e-02):8.564435e-03,((17:1.089249e-02,((86:4.083258e-03,(83:7.345968e-03,84:5.906209e-03):2.156732e-03):8.848648e-04,85:6.252236e-03):1.573762e-03):1.607526e-03,(16:1.349596e-02,(18:1.813883e-02,74:3.358164e-02):1.613938e-03):6.939540e-03):8.038138e-03):1.421222e-03,((24:6.581801e-03,69:9.125297e-03):9.835490e-03,70:3.146911e-02):6.087780e-03):7.971294e-04):4.925770e-03):1.060592e-02):3.205531e-03):1.692683e-02,(((60:3.792624e-03,61:3.178072e-03):1.626623e-02,43:1.721587e-02):1.318702e-02,(15:3.974629e-02,(((51:4.699030e-03,48:1.786631e-03):5.041523e-03,52:1.558525e-05):5.658186e-03,(50:2.399723e-03,49:2.600250e-03):1.339077e-02):7.565597e-03):2.969588e-02):2.178036e-03):6.968219e-03,42:3.995828e-02):1.310939e-02):2.419263e-04,(40:2.114066e-03,89:1.963971e-02):1.734243e-02):1.751760e-03,(94:1.675538e-02,(78:5.968461e-03,(76:9.304772e-03,77:6.195238e-03):2.427807e-03):7.423469e-03):1.109866e-02):6.194585e-03,((39:2.744066e-02,(26:8.962858e-03,(27:1.492222e-02,(28:3.706132e-03,25:1.170870e-02):5.211434e-03):4.558617e-03):1.487229e-03):1.248527e-03,95:1.027417e-02):1.018491e-03):6.158533e-04,73:3.921965e-02):1.806293e-03,(11:2.525148e-02,(110:1.377729e-02,80:1.771744e-02):4.492958e-03):2.035994e-04):2.503441e-03,((87:1.442151e-02,59:1.660349e-02):1.583318e-03,((72:1.445564e-02,79:1.604312e-02):2.109649e-03,(((41:3.712629e-02,32:2.404322e-03):1.486742e-02,37:1.615324e-02):2.935221e-03,((93:1.205274e-02,(82:2.356201e-03,35:7.996730e-04):6.610537e-03):6.485103e-03,((65:1.104604e-02,92:2.205193e-03):3.087478e-03,34:2.057412e-02):1.129937e-02):2.830868e-03):1.214546e-03):6.309191e-04):3.287047e-03):2.823822e-03):5.250259e-03):1.278804e-03,14:2.922611e-02):1.458555e-03,((66:1.276648e-02,68:3.470512e-03):1.719991e-02,3:1.498516e-02):5.122777e-03):3.886235e-03,67:1.813404e-02,1:1.318141e-02);
   tree gen.400000 = [&U] (((14:2.892695e-02,((64:4.470940e-02,((((73:3.881818e-02,11:2.499300e-02):1.182151e-03,((((42:3.670999e-02,(40:1.320390e-03,89:2.289959e-02):1.644984e-02):2.316093e-03,((12:2.671001e-02,(81:1.338494e-02,(((((31:9.123663e-03,30:6.467568e-03):1.563066e-03,6:5.015079e-03):1.113854e-02,5:2.889134e-02):6.201359e-03,19:1.007483e-02):2.747910e-03,(13:1.195782e-02,(38:4.205535e-04,7:2.274194e-03):1.417494e-02):2.535384e-03):8.991351e-04):4.605952e-03):1.817368e-03,(((47:7.443667e-02,(((((29:7.865335e-03,2:1.811811e-03):1.178731e-02,(((106:8.328718e-03,(105:7.428826e-03,100:6.862199e-03):5.278669e-03):1.544886e-03,(107:7.517187e-03,(103:4.266296e-03,102:8.223445e-04):2.010346e-03):1.302992e-03):1.252741e-02,(108:5.004474e-03,((101:1.845431e-05,99:7.466735e-04):7.249092e-03,104:1.484940e-02):3.135581e-03):6.343894e-03):4.372654e-02):2.137351e-03,109:1.871190e-02):1.635407e-03,(((63:4.876742e-02,36:1.511232e-02):3.620657e-03,10:9.424354e-03):1.913990e-03,(((((((20:2.267408e-04,(21:3.381995e-04,22:9.044364e-04):2.154078e-03):5.261449e-03,23:3.655303e-03):1.691172e-02,((58:5.809620e-04,57:2.587943e-03):1.426129e-02,46:4.906757e-03):2.588054e-03):1.297669e-03,((8:1.643569e-03,(55:1.352395e-04,(54:7.714703e-04,56:2.480975e-04):3.956976e-04):5.436123e-03):5.780233e-03,44:1.505730e-02):2.082306e-03):8.208868e-05,((53:1.073286e-02,45:2.785748e-02):7.854734e-03,9:9.996268e-03):5.668379e-03):4.741192e-03,(71:5.532733e-03,4:7.159240e-03):6.454533e-03):2.288798e-03,62:4.302926e-02):2.355559e-03):5.263270e-04):4.296842e-04,(88:5.788619e-03,((96:9.853625e-04,(97:2.236156e-03,98:1.131152e-02):1.685067e-03):8.370053e-03,((((17:1.202511e-02,((86:9.621645e-03,(83:5.552731e-03,84:4.808388e-03):1.129987e-03):3.643912e-03,85:5.387486e-03):1.557652e-03):5.037722e-03,(18:1.824516e-02,(16:4.857552e-03,74:2.040379e-02):1.283932e-03):5.096539e-03):2.320410e-03,(90:1.464529e-02,75:2.087658e-02):9.365487e-03):2.279963e-03,((24:7.158479e-03,69:7.444792e-03):7.289400e-03,70:3.114699e-02):5.622166e-03):2.783973e-03):8.103685e-03):1.049735e-02):2.714611e-03):1.719159e-02,((60:6.274242e-03,61:5.084468e-03):1.561733e-02,43:1.601493e-02):1.227223e-02):2.159118e-03,(15:3.933943e-02,(((48:4.237607e-03,51:2.761368e-03):1.237697e-03,52:3.793934e-04):5.461081e-03,(50:1.475064e-03,49:1.173859e-03):1.290784e-02):5.938907e-03):3.083127e-02):1.594227e-02):2.537590e-04):3.124926e-03,(94:1.658387e-02,(78:4.706948e-03,(76:7.405724e-03,77:6.410402e-03):2.348503e-03):9.161332e-03):1.354111e-02):3.734169e-03,((26:8.846989e-03,(27:1.598041e-02,(28:6.662767e-03,25:9.937007e-03):4.491946e-03):2.378513e-03):1.337499e-03,(95:1.016900e-02,39:2.715977e-02):2.292938e-03):5.260528e-03):8.342597e-04):3.678468e-04,((((37:1.591311e-02,(41:3.251756e-02,32:1.603321e-02):3.246268e-03):3.088131e-03,((93:7.366183e-03,(82:3.715726e-03,35:1.601934e-03):8.021630e-03):4.632684e-03,((65:1.093297e-02,92:7.500061e-03):9.575860e-03,34:2.036352e-02):9.592156e-03):4.962282e-03):1.041804e-03,(87:1.407287e-02,59:1.661924e-02):1.579155e-03):7.353596e-04,(72:1.311678e-02,79:1.587890e-02):3.898543e-03):8.247858e-03):9.290046e-04,(110:1.363626e-02,80:1.560029e-02):6.673728e-03):1.819929e-03):3.855897e-03,(91:1.369299e-02,33:2.427363e-02):8.486200e-03):7.483603e-04):2.113149e-03,((66:1.102621e-02,68:1.703986e-03):1.672500e-02,3:1.517351e-02):5.210102e-03):1.242903e-02,67:8.783294e-03,1:7.021618e-03);
   tree gen.405000 = [&U] ((67:6.135074e-03,14:2.203829e-02):1.272437e-02,((3:1.239627e-02,(68:6.860554e-03,66:1.103026e-02):1.451970e-02):5.118637e-03,(((((59:1.211955e-02,(((((41:1.576059e-02,93:4.307654e-03):6.150276e-03,(65:7.551214e-03,92:1.099194e-02):1.770111e-02):1.620456e-03,(82:2.434408e-03,35:4.387804e-04):1.237188e-02):8.169253e-03,(32:1.490858e-02,(37:1.494679e-02,87:1.255822e-02):5.862489e-03):2.397811e-03):2.440971e-03,((79:3.170632e-03,34:4.263361e-03):1.436013e-02,72:1.161219e-02):5.433297e-03):1.029779e-03):4.753283e-03,(((42:1.267601e-02,73:1.469711e-02):2.277204e-02,(((94:1.616536e-02,((77:6.702438e-03,76:8.019542e-03):9.490139e-04,78:8.147510e-03):1.078726e-02):1.408447e-02,(((((((((47:7.390360e-02,(2:5.202341e-03,29:4.277004e-03):9.837246e-03):1.136597e-03,((88:8.470074e-03,(96:4.235982e-03,(97:1.033477e-03,98:1.169165e-02):6.910200e-03):2.995619e-03):3.738797e-03,((75:3.499436e-02,((((74:8.477249e-03,18:2.046693e-03):1.227082e-02,16:8.972273e-03):7.801670e-03,(17:8.757698e-03,(((83:4.501392e-03,84:6.251418e-03):1.379539e-03,86:1.062282e-02):1.426213e-03,85:6.681265e-03):2.367563e-03):2.162184e-03):9.030157e-04,90:3.400109e-02):3.350722e-03):1.620384e-04,(70:3.023751e-02,(24:8.903446e-03,69:5.920897e-03):1.006407e-02):4.225272e-03):2.071016e-03):1.481761e-02):2.248687e-03,((((((((55:4.817931e-05,(56:9.346420e-04,54:2.240972e-03):4.128301e-04):6.061208e-03,8:2.128495e-03):2.882612e-03,(((20:1.015994e-03,(22:8.057166e-05,21:4.381665e-04):2.894087e-03):1.667698e-03,23:7.146678e-03):9.588125e-03,((58:5.625504e-04,57:1.477293e-03):1.370348e-02,46:2.904221e-03):3.384624e-03):1.448814e-03):9.647109e-04,(53:2.493409e-02,9:1.103630e-02):4.343816e-03):3.540217e-04,(45:2.384014e-02,44:4.081679e-03):7.362454e-03):8.242271e-03,(4:9.202540e-03,71:5.704429e-03):5.287992e-03):4.185059e-03,62:4.655510e-02):2.610931e-03,10:5.546808e-03):1.857639e-05):1.097362e-03,36:1.495023e-02):1.012085e-03,(109:2.029617e-02,63:4.880220e-02):4.033993e-05):1.757098e-03,((((100:4.475675e-03,105:4.571467e-03):4.088210e-03,106:9.028113e-03):2.291230e-03,((102:4.257303e-04,103:1.978114e-03):6.589655e-03,107:6.140932e-03):2.231002e-03):6.269862e-03,((104:1.284903e-02,108:3.875261e-03):3.955506e-03,(101:1.186995e-04,99:1.437471e-03):6.660896e-03):2.471599e-03):5.006813e-02):1.739227e-02,(((((52:2.913604e-04,48:1.095211e-03):1.423405e-03,51:6.713550e-03):5.360840e-03,(50:1.638613e-03,49:4.109971e-03):9.681925e-03):9.861983e-03,15:3.682638e-02):2.689459e-02,(43:1.536689e-02,(61:4.167395e-03,60:3.058570e-03):1.906766e-02):1.009285e-02):3.462337e-03):1.677939e-02,(12:2.417384e-02,(81:1.519672e-02,(((7:4.053211e-03,38:6.530695e-05):1.177665e-02,13:1.501046e-02):1.065076e-03,((6:4.407708e-03,(30:2.803106e-03,(5:2.226146e-02,31:2.240750e-03):4.736894e-04):4.446145e-03):1.455554e-02,19:9.923512e-03):3.358633e-03):2.706652e-03):3.807843e-03):2.375101e-03):1.829165e-03,40:1.984802e-02):1.686606e-03):3.895580e-03,(((26:7.161492e-03,25:6.538494e-03):1.177169e-02,(28:6.648537e-03,27:6.626973e-03):9.916887e-03):2.508866e-03,(39:2.710555e-02,95:9.408767e-03):1.429490e-03):2.138559e-03):1.017068e-03):2.219095e-03,11:2.164996e-02):7.684293e-04):1.080008e-03,((110:1.004782e-02,89:3.745555e-02):2.818717e-03,80:1.529295e-02):5.887216e-03):1.610584e-03,64:3.634241e-02):6.616571e-03,(33:2.792143e-02,91:1.930100e-02):7.901256e-03):1.714379e-03):8.037470e-04,1:2.065976e-02);
   tree gen.410000 = [&U] ((((66:1.163783e-02,68:5.599182e-03):1.463677e-02,3:1.672041e-02):3.443431e-03,(14:2.998347e-02,((91:1.425032e-02,33:2.406344e-02):9.932383e-03,(64:4.230656e-02,((((11:2.149070e-02,73:3.318601e-02):4.442683e-04,(((((12:2.247168e-02,(81:1.268289e-02,((38:4.679273e-04,7:3.200562e-03):1.143759e-02,(13:1.851009e-02,((((31:4.105740e-03,30:5.221094e-03):3.482532e-03,6:5.363071e-03):7.446616e-03,5:2.661452e-02):5.224753e-03,19:7.241664e-03):4.461120e-04):1.500345e-03):1.281899e-03):4.087857e-03):2.086085e-03,((((47:6.487803e-02,((((((((105:6.171597e-03,100:6.502271e-03):3.771695e-03,((103:1.935992e-03,107:1.011752e-02):1.193052e-03,102:2.151398e-03):4.073800e-03):9.693760e-04,106:8.249698e-03):8.315887e-03,((104:2.493633e-02,(101:7.912622e-04,99:2.865519e-04):3.408275e-03):2.456835e-03,108:5.679325e-03):4.282933e-03):5.188220e-02,109:1.501259e-02):1.628751e-03,(29:1.003376e-02,2:4.469661e-03):6.573624e-03):1.785383e-03,((((((((20:2.135003e-03,(21:3.401387e-04,22:3.441896e-03):4.555416e-03):3.226573e-03,23:6.432213e-03):1.763968e-02,((58:1.641980e-03,57:1.846151e-03):1.360132e-02,46:4.649393e-03):1.556286e-03):2.512709e-03,((53:1.606588e-02,45:3.820722e-02):6.141127e-03,9:1.000487e-02):3.352713e-03):1.326237e-04,((8:2.075546e-03,((55:5.767694e-05,56:3.065842e-03):2.474554e-05,54:2.739266e-03):7.569972e-03):1.816657e-03,44:1.129925e-02):1.103018e-03):7.028841e-03,(71:5.242536e-03,4:1.038572e-02):4.992215e-03):3.557670e-03,62:5.314910e-02):4.671452e-03,((63:4.822683e-02,10:8.696526e-03):9.641962e-04,36:1.416948e-02):5.278292e-04):9.140271e-04):2.019899e-04,(88:5.871526e-03,(((96:3.718446e-03,97:2.881348e-03):2.340557e-03,((90:1.858622e-02,75:8.182966e-03):2.774881e-02,(((((86:7.358767e-03,(83:1.059576e-02,84:4.809461e-03):1.537215e-03):3.554913e-04,85:4.155991e-03):6.327921e-04,((74:8.365551e-03,18:9.072928e-03):3.134942e-04,16:1.278115e-02):7.919483e-03):1.326417e-03,17:1.526275e-02):6.208192e-03,((24:4.780460e-03,69:7.981723e-03):8.806805e-03,70:3.014288e-02):5.101022e-03):9.201893e-04):9.109292e-04):5.531160e-04,98:1.375026e-02):6.923071e-03):9.132688e-03):3.853330e-03):1.429693e-02,(15:3.727604e-02,((48:2.413319e-03,(52:1.733685e-04,51:8.284469e-03):5.310850e-05):1.116986e-02,(50:3.070239e-03,49:9.303737e-05):1.404689e-02):1.346613e-02):2.423365e-02):3.952992e-04,((60:3.840037e-03,61:3.942312e-03):1.561835e-02,43:1.517494e-02):1.499300e-02):4.062347e-03,42:3.324185e-02):1.698107e-02):1.793472e-03,(40:2.826784e-03,89:1.030694e-02):1.648546e-02):1.832808e-03,(94:2.269423e-02,((78:4.752831e-03,77:5.718771e-03):6.473619e-04,76:7.606669e-03):6.667566e-03):1.275295e-02):1.827059e-03,(95:1.186502e-02,(39:2.674365e-02,((27:1.448608e-02,(28:9.960680e-03,25:4.443473e-03):3.653030e-03):2.072996e-03,26:5.742812e-03):2.521591e-03):2.163584e-03):2.494414e-03):1.982208e-03):1.177477e-03,(59:1.574755e-02,(((37:1.509056e-02,(41:2.314636e-02,32:8.811983e-03):4.853282e-03):1.720731e-03,((93:8.851374e-03,(82:2.515543e-03,35:3.998258e-04):8.054870e-03):9.473469e-03,((65:1.174636e-02,92:5.122246e-03):9.474427e-03,34:1.718216e-02):3.140341e-03):2.867386e-03):1.958405e-03,((79:2.514083e-02,87:1.562309e-02):1.827683e-04,72:1.065582e-02):1.292383e-03):1.453082e-03):4.015808e-03):1.225760e-03,(110:1.292102e-02,80:1.719604e-02):4.724668e-03):3.014810e-03):5.900773e-03):1.020278e-03):1.781208e-03):1.199625e-02,67:1.520190e-02,1:6.268828e-03);
   tree gen.415000 = [&U] ((14:2.845340e-02,(((66:1.197281e-02,68:6.309873e-03):1.239062e-02,3:1.461521e-02):5.194213e-03,((91:1.069154e-02,33:2.253190e-02):1.105330e-02,(64:3.961394e-02,((((73:3.102873e-02,((((((81:1.238529e-02,((38:1.026581e-04,7:2.099285e-03):1.296456e-02,(13:2.012309e-02,((((31:5.790115e-03,30:4.354330e-03):4.721151e-03,6:4.822666e-03):1.118272e-02,5:1.903917e-02):8.736535e-03,19:6.780764e-03):1.247805e-03):7.893197e-04):2.536752e-04):4.040918e-03,12:2.154655e-02):5.249700e-04,(((47:6.074883e-02,((((((((((20:2.744902e-03,(21:6.791673e-04,22:2.821240e-03):4.318693e-03):5.535134e-03,23:7.463175e-03):1.343920e-02,((58:9.277240e-04,57:7.788039e-04):1.217480e-02,46:4.353480e-03):3.047828e-03):1.763138e-03,((8:2.777789e-03,(54:1.922176e-03,(55:1.304024e-04,56:4.575211e-03):2.031128e-04):6.637710e-03):1.307389e-03,44:5.770420e-03):6.374745e-04):1.291576e-03,((53:1.452793e-02,45:2.647640e-02):6.089127e-03,9:9.368109e-03):2.813010e-03):9.224118e-03,(71:4.626770e-03,4:1.201946e-02):4.373422e-03):8.646986e-04,62:4.976639e-02):5.381569e-03,(10:8.143030e-03,(63:4.320215e-02,36:1.326766e-02):2.842711e-03):3.445392e-04):1.087656e-03,((29:3.243863e-03,2:8.804901e-03):1.303722e-02,(((((107:2.656923e-03,(103:2.430977e-03,102:2.708384e-03):4.853520e-04):2.369982e-03,(105:4.559725e-03,100:3.904166e-03):5.730105e-03):1.473566e-03,106:1.338236e-02):7.448452e-03,((104:2.334924e-02,(101:7.395685e-04,99:1.027014e-03):3.084291e-03):2.567364e-03,108:2.691291e-03):1.179727e-02):4.656195e-02,109:1.686433e-02):1.497687e-03):1.550909e-03):4.583515e-04,(88:1.322472e-02,(((96:3.518218e-03,98:6.006244e-03):2.045780e-03,97:1.242367e-03):2.825591e-03,((90:1.638273e-02,75:1.016461e-02):1.644093e-02,(((17:1.429135e-02,(85:4.157731e-03,((83:5.511294e-03,84:4.013332e-03):3.230479e-03,86:9.974116e-03):2.763159e-04):9.662507e-04):1.868089e-03,((74:7.576458e-05,16:1.196769e-02):1.791060e-03,18:1.063679e-02):1.541971e-02):4.171566e-03,((24:4.476204e-03,69:7.144031e-03):8.246290e-03,70:2.822442e-02):3.603115e-03):1.395870e-03):1.041316e-03):8.075547e-03):9.486371e-03):3.608083e-03):1.241946e-02,((15:3.934017e-02,((51:9.678716e-03,(48:4.717549e-03,52:2.725414e-03):1.369247e-04):8.779239e-03,(50:2.874832e-03,49:4.193482e-04):8.382369e-03):7.238733e-03):2.059862e-02,((60:3.095248e-03,61:2.319334e-03):1.462431e-02,43:1.420912e-02):1.403876e-02):2.142916e-03):1.742475e-02,42:3.112615e-02):3.737186e-04):1.671120e-03,(40:7.138005e-04,89:2.142226e-02):1.543623e-02):2.514641e-03,(94:2.124984e-02,(78:9.433405e-03,(77:9.344926e-03,76:7.122538e-03):1.524115e-03):5.433420e-03):9.488265e-03):1.670545e-03,((39:2.504154e-02,95:1.553989e-02):3.275282e-04,((27:1.346802e-02,(28:2.175797e-03,25:1.541668e-03):7.681852e-03):2.362264e-03,26:9.838029e-03):2.544449e-03):3.977838e-03):1.015436e-03):8.487351e-04,11:2.012291e-02):1.312824e-03,((((37:1.413011e-02,(41:3.141003e-02,32:2.364747e-03):1.913404e-02):1.840236e-04,((93:6.314495e-03,(82:1.998581e-03,35:1.922884e-03):8.838080e-03):4.429070e-03,((65:1.150100e-02,92:7.803593e-03):6.083511e-03,34:1.463001e-02):6.586169e-03):2.218229e-03):1.202638e-03,(87:1.519695e-02,(79:2.354073e-02,72:9.977624e-03):9.010817e-04):3.722910e-04):1.041244e-03,59:1.474529e-02):3.813580e-03):6.492173e-04,(110:1.232647e-02,80:1.161268e-02):3.656303e-03):1.068561e-03):5.899324e-03):2.439365e-04):1.667842e-03):1.240647e-02,67:1.423437e-02,1:2.953580e-03);
   tree gen.420000 = [&U] (((((91:1.945934e-02,33:2.011911e-02):1.095336e-02,(64:3.967896e-02,((((73:3.141171e-02,((((42:2.993065e-02,(40:1.450867e-03,89:2.834873e-02):1.353443e-02):1.590398e-04,(((((((((105:6.371583e-03,100:3.820700e-03):7.422503e-03,((103:3.026108e-03,102:1.991406e-03):1.230852e-03,107:7.770374e-03):2.770052e-03):1.904778e-03,106:1.017522e-02):2.718999e-03,((104:2.313812e-02,(101:1.061817e-03,99:3.497179e-04):3.020178e-03):4.326768e-03,108:8.146112e-03):7.044604e-03):4.722363e-02,(29:3.138042e-03,2:6.911779e-03):1.357401e-02):1.502238e-03,(109:1.671148e-02,((((((((20:2.646922e-03,(21:2.524350e-04,22:1.424571e-03):1.485483e-03):6.529722e-03,23:6.612475e-03):1.225973e-02,((58:7.244271e-04,57:2.943193e-03):1.206472e-02,46:4.314117e-03):2.920294e-03):2.177615e-03,((((54:1.645739e-03,56:8.123635e-04):1.970351e-04,55:3.233134e-04):5.966349e-03,8:2.752673e-03):2.443361e-03,44:1.278384e-02):2.215175e-03):4.875814e-04,((53:1.359638e-02,45:2.623701e-02):8.081504e-03,9:9.283406e-03):2.566349e-03):9.140717e-03,(71:4.246627e-03,4:1.058821e-02):1.035258e-02):2.602782e-03,62:4.931642e-02):3.651079e-03,((63:3.984121e-02,36:1.500672e-02):1.607757e-03,10:8.069404e-03):2.939068e-04):1.111615e-03):1.505071e-03):9.152678e-04,(((((98:8.389248e-03,97:6.479868e-04):1.916902e-03,96:7.336184e-04):5.236456e-03,88:1.110083e-02):4.420901e-03,(((17:1.416213e-02,(85:7.238364e-03,((83:3.784507e-03,84:3.977045e-03):4.134347e-03,86:2.632214e-03):1.502517e-03):1.895428e-03):2.064163e-03,((74:6.063020e-03,18:5.313243e-03):4.425552e-03,16:8.653875e-03):8.188921e-03):4.269745e-03,(((24:9.372740e-03,69:4.584097e-03):7.078713e-03,70:2.796922e-02):3.570537e-03,(90:1.144036e-02,75:1.291957e-02):1.377932e-02):1.979158e-03):2.615990e-03):1.403124e-02,47:6.266652e-02):1.637959e-03):2.513715e-02,((15:3.178433e-02,((48:8.460166e-04,(51:3.239914e-03,52:3.268188e-04):6.796919e-04):8.078387e-03,(50:1.156285e-03,49:2.059838e-03):8.306578e-03):1.202724e-02):2.348403e-02,((60:1.354491e-03,61:3.617909e-03):1.925489e-02,43:1.408065e-02):1.478242e-02):1.761993e-03):1.632925e-02,((81:1.227330e-02,(((38:6.960120e-04,7:2.114340e-03):1.179982e-02,13:1.994115e-02):7.065714e-04,((((31:6.309343e-03,30:3.490785e-03):2.051119e-03,6:4.779062e-03):6.342175e-03,5:1.670826e-02):9.149661e-03,19:7.367771e-03):4.127585e-03):2.717321e-03):3.064465e-03,12:2.135173e-02):2.380315e-03):1.801901e-03):1.530227e-03,(94:1.687652e-02,(76:8.251799e-03,(77:9.260432e-03,78:6.438643e-03):1.185722e-03):8.714333e-03):7.480526e-03):1.912177e-03,((39:3.012083e-02,95:1.320959e-02):2.638397e-03,((27:1.334624e-02,(28:5.626576e-04,25:5.018777e-03):1.056457e-02):4.583590e-03,26:5.323582e-03):1.758454e-03):4.732373e-03):3.106920e-03):1.299316e-03,11:1.994096e-02):6.771085e-04,(((((37:1.288714e-02,41:1.989702e-02):4.864355e-03,32:1.443829e-02):1.838000e-03,((93:1.246449e-02,(82:2.395385e-03,35:3.928124e-04):2.029327e-03):7.836613e-03,((65:1.095976e-02,92:8.227014e-03):6.755476e-03,34:6.160068e-03):7.420055e-03):3.709618e-03):2.427770e-03,(79:2.300417e-02,(72:9.637553e-03,87:8.246365e-03):1.078368e-03):3.837396e-03):1.737101e-03,59:1.461197e-02):3.079720e-03):8.989119e-04,(110:1.387806e-02,80:1.672794e-02):4.165111e-03):3.205479e-03):5.867137e-03):1.037901e-03,14:2.502691e-02):1.552208e-03,((66:8.964237e-03,68:6.252821e-03):1.629137e-02,3:1.448306e-02):3.610216e-03):1.356861e-02,67:1.334148e-02,1:3.046846e-03);
   tree gen.425000 = [&U] ((((((66:9.239000e-03,68:4.036983e-03):1.679072e-02,3:1.492698e-02):4.024735e-03,14:2.579401e-02):9.741364e-04,(64:4.089516e-02,((((((37:1.328215e-02,(41:3.869064e-02,32:1.249909e-02):3.845318e-03):1.308825e-03,((93:1.284654e-02,(82:2.771822e-03,35:8.547186e-04):5.090383e-03):1.009979e-02,((65:1.626789e-02,92:5.752829e-03):3.700710e-03,34:1.469642e-02):1.350406e-02):4.956103e-03):1.927628e-03,((79:2.242946e-02,72:1.002508e-02):3.667815e-03,87:8.499124e-03):4.189802e-04):1.948093e-03,59:1.505984e-02):3.607023e-03,(((95:1.361447e-02,(39:3.104406e-02,((27:1.375532e-02,(28:1.675395e-03,25:2.580737e-03):1.013179e-02):4.798364e-03,26:1.305641e-02):1.778258e-03):3.750628e-03):4.970627e-04,((94:1.739381e-02,((77:9.625260e-03,76:6.760134e-03):3.206559e-03,78:7.374218e-03):9.422374e-03):9.459324e-03,(((40:1.685446e-03,89:1.517989e-02):1.424709e-02,(((15:3.275855e-02,(((48:2.881395e-03,51:1.105480e-02):3.279064e-04,52:2.424982e-04):8.628139e-03,(50:1.064225e-03,49:2.500299e-03):9.428287e-03):1.218936e-02):1.882283e-02,(((60:3.603482e-03,61:6.405969e-04):1.984507e-02,43:1.697440e-02):1.523552e-02,(47:6.458731e-02,((88:1.144109e-02,((96:2.304269e-03,(98:8.870811e-03,97:1.364145e-03):1.267531e-03):6.331916e-03,((((74:1.379294e-02,16:1.067687e-02):2.221934e-03,18:1.820896e-02):8.777566e-03,((85:8.392482e-03,((83:5.163098e-03,84:4.426119e-03):1.382762e-03,86:8.719977e-03):1.977940e-03):2.127936e-03,17:1.429655e-02):1.932759e-04):5.869558e-03,(((24:6.096940e-03,69:9.609651e-03):9.161133e-03,70:2.882651e-02):2.599258e-03,(90:2.660737e-02,75:1.483903e-02):1.650277e-02):1.239206e-03):1.207582e-03):2.064223e-03):1.081008e-02,(((((((107:4.221096e-03,(102:3.867766e-03,103:1.016382e-03):2.604209e-03):2.217130e-03,(106:1.116571e-02,(105:6.124332e-03,100:6.241265e-03):1.854510e-03):3.942016e-04):6.253692e-03,(((101:9.714485e-04,99:1.391382e-03):3.670786e-03,104:1.932320e-02):2.461429e-03,108:1.025140e-02):4.893785e-03):4.747455e-02,109:1.842056e-02):1.967505e-03,(29:1.415244e-04,2:2.015990e-03):1.712734e-02):7.809867e-04,(((((((53:2.043859e-02,45:2.704120e-02):1.187013e-03,9:5.938347e-03):2.645010e-03,44:8.765059e-03):3.434746e-03,(((20:2.048529e-04,(21:1.257677e-03,22:1.416531e-03):3.448053e-04):1.536185e-03,23:3.762611e-03):1.320803e-02,((58:1.727940e-03,57:2.386270e-03):1.000002e-02,46:3.162872e-03):1.935548e-03):4.064449e-03):6.032150e-04,((56:3.984977e-04,(55:1.020088e-04,54:3.896611e-03):1.537037e-03):7.749083e-03,8:3.255676e-03):6.462412e-03):8.901409e-03,(71:3.756485e-03,4:9.703559e-03):4.314448e-03):1.163814e-03,62:4.835125e-02):5.553044e-03):8.759296e-04,(36:1.558877e-02,(10:8.316740e-03,63:4.106239e-02):3.205636e-04):1.001324e-03):6.051812e-04):3.945027e-03):1.610225e-02):2.823480e-03):1.329052e-02,((81:1.261418e-02,(((38:9.131268e-04,7:1.310841e-03):1.319289e-02,13:2.055237e-02):1.089635e-03,((((31:4.465556e-03,30:3.451714e-03):1.050465e-03,6:7.011104e-03):6.447072e-03,5:1.722038e-02):9.430108e-03,19:7.982236e-03):1.741277e-03):1.075028e-03):2.631645e-03,12:2.188354e-02):2.019971e-03):1.422631e-03):2.419378e-03,42:3.787268e-02):8.138551e-04):3.370261e-03):4.335640e-03,(73:3.237451e-02,11:2.096043e-02):2.290745e-03):4.464783e-04):6.917954e-04,(110:1.421463e-02,80:1.186904e-02):8.381815e-03):1.851013e-03):6.112068e-03):1.701957e-04,(91:1.510290e-02,33:2.872177e-02):1.084424e-02):1.697699e-02,67:6.896622e-03,1:3.697367e-04);
   tree gen.430000 = [&U] ((((66:1.648068e-02,68:6.592455e-03):1.888216e-02,3:1.416615e-02):5.497924e-03,(14:3.326028e-02,((64:3.881072e-02,(((((((37:1.260515e-02,(41:3.671856e-02,32:5.783958e-04):1.452089e-02):2.904835e-03,((93:1.219175e-02,(82:2.630541e-03,35:1.836110e-05):7.914684e-03):8.346751e-03,((65:8.844421e-03,92:7.169863e-03):7.753794e-03,34:1.044008e-02):1.472846e-02):4.659912e-03):2.150324e-03,(79:2.040432e-02,72:8.116516e-03):4.170859e-03):1.035781e-04,59:1.429223e-02):3.098661e-03,87:1.166495e-02):2.506689e-03,((11:1.893124e-02,((95:1.426898e-02,(((25:9.635395e-03,(28:6.307289e-03,27:1.257539e-02):2.383188e-03):2.515173e-03,26:1.284404e-02):2.214398e-03,39:2.154806e-02):2.883759e-03):2.894175e-03,((94:2.197331e-02,((77:3.348418e-03,78:7.094235e-03):2.388992e-03,76:5.780783e-03):8.942111e-03):9.292945e-03,(42:3.594230e-02,((40:7.980639e-03,89:1.532841e-02):7.606799e-03,(((81:1.137501e-02,((13:1.046691e-02,(38:2.149188e-04,7:5.441355e-04):1.344064e-02):3.648455e-03,((((31:8.527260e-03,30:4.274642e-03):3.208974e-03,6:7.090388e-03):4.971826e-03,5:1.479837e-02):9.650005e-03,19:7.575378e-03):1.652523e-03):5.792980e-04):2.835233e-03,12:2.076813e-02):1.548931e-03,((15:3.108883e-02,(((48:2.626892e-03,51:1.419793e-02):7.015300e-04,52:7.038956e-04):5.437776e-03,(50:3.207956e-03,49:1.283891e-03):6.965253e-03):1.141783e-02):1.786342e-02,(((60:1.743400e-03,61:1.958112e-03):1.883356e-02,43:1.501294e-02):1.159352e-02,(47:6.433725e-02,((((((((55:6.941419e-04,(56:6.485195e-04,54:6.401082e-04):1.464513e-03):5.213281e-03,8:3.738994e-03):5.776570e-03,((((20:5.283848e-04,(21:2.045631e-03,22:9.433787e-04):1.618817e-03):1.786320e-03,23:4.531571e-03):1.276683e-02,((58:6.268944e-04,57:1.230464e-04):1.685624e-02,46:3.282040e-03):3.473744e-03):6.068220e-04,(((53:1.318761e-02,45:2.566290e-02):8.962345e-03,9:6.405744e-03):2.745982e-03,44:1.183709e-02):1.435553e-03):1.652374e-04):6.560797e-03,(71:4.749142e-03,4:9.208965e-03):4.503029e-03):5.383988e-03,62:4.588677e-02):2.819788e-03,((63:3.992973e-02,36:1.130960e-02):7.598948e-04,10:7.892832e-03):4.807696e-04):6.321079e-04,(109:2.050464e-02,((((106:7.866676e-03,(107:8.312591e-03,(102:4.903450e-03,103:2.618785e-03):1.485705e-03):2.048413e-04):3.224525e-03,(105:5.836623e-03,100:2.330566e-03):1.045447e-02):4.172754e-03,((101:7.866838e-04,99:1.868036e-03):8.459890e-03,(104:1.789318e-02,108:7.715461e-03):8.517435e-04):6.993315e-03):4.608503e-02,(29:1.399601e-03,2:2.361357e-03):1.791762e-02):9.240167e-04):6.141352e-04):1.178583e-03,(((97:4.737687e-03,(96:3.008076e-04,98:1.363334e-02):2.121151e-03):4.610479e-03,88:3.220189e-03):8.919510e-04,(((((16:5.938430e-03,74:1.927733e-02):1.061083e-03,18:1.728084e-02):6.337924e-03,((((83:4.805320e-03,84:4.200517e-03):3.192295e-03,86:6.654055e-03):7.219799e-04,85:7.455901e-03):1.333468e-03,17:1.024608e-02):3.791270e-03):1.926627e-03,(90:1.353065e-02,75:1.302237e-02):1.726776e-02):8.324428e-04,((24:5.786176e-03,69:9.037511e-03):8.694187e-03,70:2.980342e-02):5.326457e-03):1.875823e-03):1.114058e-02):2.876618e-03):1.528151e-02):1.111241e-03):1.220529e-02):2.620867e-03):1.984198e-03):5.374110e-04):2.960639e-03):2.038203e-03):3.954232e-04,73:3.072436e-02):1.210869e-03):3.362624e-04,(110:1.349011e-02,80:1.252818e-02):2.155131e-03):3.252833e-03):4.302173e-03,(91:1.576241e-02,33:2.725780e-02):1.035399e-02):5.693910e-04):1.408301e-03):1.191376e-02,67:6.864230e-03,1:6.063244e-03);
   tree gen.435000 = [&U] (((14:3.603123e-02,((64:4.204408e-02,((((79:2.160930e-02,72:8.965123e-03):3.991221e-03,(59:1.517546e-02,(87:8.235531e-03,((37:1.823845e-02,(41:3.044734e-02,32:1.057370e-03):1.625740e-02):1.437077e-03,((93:1.181999e-02,(82:4.344848e-03,35:1.215488e-03):7.588936e-03):2.844196e-03,((65:1.221577e-02,92:4.490384e-03):4.761540e-03,34:1.132016e-02):1.171296e-02):2.441785e-03):3.078117e-03):2.014316e-04):6.650768e-04):2.864396e-03,((((95:1.105013e-02,(((26:8.819278e-03,25:9.386480e-03):2.621960e-03,(28:9.277611e-03,27:1.473955e-02):3.006880e-03):1.599612e-03,39:3.115771e-02):3.691062e-03):1.590991e-03,(((40:1.664714e-03,89:1.060119e-02):2.185249e-02,(((((13:1.152560e-02,(38:8.390227e-04,7:1.477043e-03):1.720979e-02):2.356112e-03,((((31:4.791994e-03,30:4.816243e-03):3.485206e-03,6:7.770695e-03):2.906338e-03,5:1.484384e-02):9.744738e-03,19:8.206491e-03):2.176324e-03):1.264212e-03,81:1.196197e-02):1.977323e-03,12:2.249834e-02):2.590908e-03,(((15:3.367888e-02,((52:1.628924e-03,(51:4.743364e-03,48:3.721641e-03):3.489535e-04):7.483564e-03,(50:1.599941e-03,49:1.455768e-03):9.499996e-03):6.225597e-03):1.925820e-02,((60:1.110707e-02,61:2.168925e-03):1.631531e-02,43:1.626369e-02):7.571359e-03):5.086221e-03,(47:6.969725e-02,(((109:2.221290e-02,((29:5.266409e-04,2:1.332081e-03):1.399192e-02,(((105:5.425335e-03,100:3.987533e-03):8.927971e-03,(((102:1.435363e-03,103:2.279621e-03):2.837932e-03,107:5.035684e-03):2.871496e-03,106:5.528898e-03):5.329986e-04):5.197679e-03,(((101:3.474229e-05,99:1.183117e-03):2.326529e-03,104:1.682139e-02):3.721996e-03,108:5.140734e-03):7.419532e-03):4.655556e-02):2.555197e-03):7.860888e-04,((((97:2.914708e-03,98:6.865256e-03):9.875149e-04,96:3.126768e-03):4.961862e-03,(((90:1.050530e-02,75:7.371786e-03):2.193649e-02,((85:8.077061e-03,(((83:7.577076e-03,84:4.501281e-03):1.505728e-03,86:7.208412e-03):6.839776e-04,(18:9.352168e-03,(74:2.090380e-02,16:5.020436e-03):2.597026e-03):1.021542e-02):1.379564e-03):1.929315e-03,17:1.109969e-02):4.484322e-03):5.173248e-04,((24:4.950077e-03,69:6.865577e-03):6.929616e-03,70:3.228637e-02):6.698788e-03):1.260127e-03):2.658708e-03,88:5.494782e-03):1.058852e-02):7.290059e-04,(((63:4.449092e-02,(((((53:1.922151e-02,45:2.816688e-02):6.534856e-03,9:1.238197e-02):2.839851e-03,((44:1.475025e-02,(((20:7.363607e-04,(21:1.380664e-03,22:1.929563e-04):1.712477e-03):3.358152e-03,23:6.356069e-03):1.383045e-02,((58:1.551531e-04,57:6.167875e-03):8.011231e-03,46:3.586130e-03):2.474245e-03):2.976453e-03):1.369642e-03,(((55:5.483055e-04,54:4.756429e-03):1.111496e-03,56:5.151812e-04):8.310140e-03,8:1.589017e-03):4.940960e-03):6.829725e-04):7.625177e-03,(71:5.144799e-03,4:9.976174e-03):4.637111e-03):3.047147e-03,62:4.970964e-02):2.900985e-03):1.513565e-03,36:1.023027e-02):2.155191e-04,10:5.572565e-03):1.436590e-03):3.624635e-03):1.655463e-02):2.319415e-02):2.432780e-03):1.500709e-03,((94:1.810471e-02,(78:6.598006e-03,(77:4.226799e-03,76:6.262387e-03):1.723156e-03):8.514294e-03):1.007183e-02,42:3.893669e-02):1.394344e-03):2.943041e-03):1.038245e-03,73:3.328405e-02):9.493712e-04,11:2.050842e-02):1.180052e-03):1.216708e-03,(110:1.461398e-02,80:1.352355e-02):4.980256e-03):2.057597e-03):5.180969e-03,(91:1.874270e-02,33:2.952868e-02):1.079821e-02):3.839205e-03):4.647699e-04,((66:7.664175e-03,68:6.396737e-03):1.155983e-02,3:1.534635e-02):6.060097e-03):1.332838e-02,67:1.178709e-02,1:5.259067e-03);
   tree gen.440000 = [&U] ((((((59:9.426304e-03,41:1.026943e-02):7.535503e-03,((((87:1.085622e-02,37:1.328955e-02):2.333728e-03,32:1.539500e-02):3.287946e-03,((65:7.819637e-03,92:6.477692e-03):2.012121e-02,((35:3.859175e-04,82:2.735402e-03):1.268512e-02,93:1.186230e-02):4.313027e-03):1.900894e-03):3.455915e-04,(79:1.627989e-02,72:8.187716e-03):4.191631e-03):1.884576e-03):5.297100e-03,(((((((76:4.552913e-03,77:7.682586e-03):2.973819e-03,78:6.035140e-03):8.488433e-03,94:2.035087e-02):4.933094e-03,42:5.015268e-02):7.200500e-03,(((81:1.756174e-02,((13:1.681717e-02,(19:7.660567e-03,(6:7.249165e-03,((31:8.648602e-03,30:5.445911e-03):1.235593e-04,5:2.077562e-02):2.286309e-03):1.502002e-02):1.056099e-03):1.470343e-03,(7:1.064314e-03,38:1.457770e-03):1.202530e-02):1.623289e-03):2.561462e-03,(12:2.169960e-02,(((60:4.588924e-03,61:2.874820e-03):1.439636e-02,43:1.809158e-02):1.446030e-02,((((49:2.151401e-03,50:4.826452e-03):7.890649e-03,((48:4.450988e-03,52:1.151633e-03):1.683051e-03,51:6.247864e-03):1.351620e-02):8.525416e-03,15:3.493937e-02):2.511231e-02,((10:7.381036e-03,((109:1.678201e-02,((2:5.074968e-03,29:5.233055e-03):1.374689e-02,((((99:5.141326e-05,101:5.923154e-04):1.298584e-02,104:2.499459e-02):4.190704e-03,108:4.815569e-03):4.761724e-03,(((103:3.700913e-03,102:2.160007e-03):7.110213e-04,107:5.471764e-03):2.265638e-03,((100:6.790602e-03,105:1.365719e-02):2.093891e-03,106:1.304086e-02):4.202456e-03):7.875467e-03):4.556219e-02):2.423182e-03):7.975342e-04,((((96:2.129809e-03,(98:1.084512e-02,97:6.387782e-03):2.465714e-03):8.802936e-03,(((((86:5.519201e-03,(84:2.864068e-03,83:6.792605e-03):2.286805e-03):1.894387e-03,85:3.644913e-03):1.513030e-03,(17:7.423290e-03,(16:5.907519e-03,(18:4.466177e-03,74:7.146647e-03):1.118618e-02):2.169334e-02):7.554715e-04):6.162160e-03,(75:1.124444e-02,90:9.634805e-03):2.271755e-02):1.172510e-03,(70:2.446239e-02,(69:7.327896e-03,24:8.392077e-03):5.869721e-03):5.945398e-03):1.927687e-03):4.160351e-03,88:1.169214e-02):9.593826e-03,(((((((((21:1.922610e-03,22:1.483427e-03):9.285591e-04,20:1.837198e-04):5.461676e-03,23:4.898187e-03):1.022773e-02,(46:4.483567e-03,(58:4.287385e-03,57:1.467065e-03):1.502319e-02):2.457644e-03):1.772539e-03,(44:1.255464e-02,(((56:2.059190e-03,55:2.849808e-04):8.646024e-04,54:9.490988e-04):4.185109e-03,8:1.590670e-03):4.240105e-03):9.571358e-04):2.638618e-04,((53:1.560870e-02,45:2.414903e-02):7.214956e-03,9:6.862437e-03):2.821724e-03):8.197737e-03,(71:5.041733e-03,4:8.586046e-03):7.142599e-03):2.200041e-03,62:5.608491e-02):4.510299e-03,(63:4.674858e-02,36:1.435497e-02):1.642069e-03):2.779309e-03):3.975770e-04):1.316003e-03):2.494456e-03,47:6.400578e-02):1.469150e-02):6.000050e-04):1.520405e-02):3.851448e-03):2.940904e-03,(89:3.359758e-03,40:1.803793e-03):1.956265e-02):1.262046e-03):2.955275e-03,((95:1.089911e-02,(39:2.355791e-02,(27:1.813221e-02,((25:6.750949e-03,26:1.950578e-03):4.233676e-03,28:9.233040e-03):1.709721e-04):3.809717e-03):1.259583e-03):1.506509e-03,73:3.211407e-02):4.798004e-04):2.259420e-03,11:1.975411e-02):5.919262e-04):1.232796e-03,(110:1.341941e-02,80:1.797581e-02):3.787094e-03):1.639211e-03,64:4.343861e-02):5.567231e-03,(((34:1.190082e-02,(67:6.929974e-03,14:5.617345e-03):2.318322e-02):1.325509e-03,(3:1.481771e-02,(66:1.464352e-02,68:5.346255e-03):1.695837e-02):2.030009e-03):1.201270e-03,(33:3.145135e-02,91:1.592051e-02):1.232050e-02):1.771968e-03,1:1.487122e-02);
   tree gen.445000 = [&U] ((3:1.508044e-02,(66:1.490316e-02,68:5.441047e-03):1.921331e-02):4.551021e-03,(((33:3.200900e-02,91:1.620279e-02):9.665574e-03,(((((59:9.593438e-03,41:2.002357e-02):4.180409e-03,((79:2.422411e-02,72:1.336529e-02):3.631024e-03,(((87:9.669162e-03,37:1.352518e-02):2.782508e-03,32:1.396283e-02):2.602663e-03,((65:5.591177e-03,92:1.964309e-02):1.881249e-02,((35:1.227819e-03,82:3.565737e-03):1.448968e-02,93:4.329684e-03):3.946384e-03):3.998312e-03):1.344270e-04):1.773014e-03):4.541962e-03,((73:3.268347e-02,((((((78:6.807729e-03,77:4.136495e-03):4.426996e-03,76:4.385694e-03):8.638938e-03,94:2.071171e-02):6.936499e-03,42:3.503299e-02):6.688921e-03,((((81:1.787313e-02,((13:1.285141e-02,(7:1.533583e-03,38:1.483617e-03):1.223852e-02):8.655841e-04,(19:7.796394e-03,(5:2.114398e-02,((30:9.657720e-03,6:7.065977e-03):2.313368e-05,31:4.874098e-03):2.156163e-03):1.410166e-02):2.206425e-03):1.227188e-03):3.501328e-03,12:2.208435e-02):2.158963e-03,((((((((98:2.278790e-02,97:4.168544e-03):2.454411e-03,96:3.592979e-03):5.294021e-03,(((70:2.489613e-02,(69:1.055296e-02,24:8.540874e-03):7.623602e-03):6.242560e-03,(75:1.139711e-02,90:1.525937e-02):1.781563e-02):1.226364e-03,((((86:4.904400e-03,(84:3.348083e-03,83:6.913043e-03):2.407743e-03):2.190032e-03,85:3.552404e-03):1.048523e-03,17:1.420120e-02):1.543653e-03,((16:2.867992e-03,74:2.622879e-03):5.130628e-03,18:7.063322e-03):1.051436e-02):8.440562e-03):1.840254e-03):3.946784e-03,88:6.156688e-03):9.952052e-03,(((((((((56:1.345198e-03,54:1.162384e-03):2.914068e-04,55:1.502584e-05):5.989382e-03,8:4.336994e-03):5.569066e-03,(44:1.351910e-02,((((21:3.315165e-03,22:2.771747e-03):4.899885e-04,20:7.353439e-04):3.291394e-03,23:1.110986e-02):9.045922e-03,(46:3.239956e-03,(58:2.036433e-04,57:3.312646e-03):8.820969e-03):2.164811e-03):1.803967e-03):5.329650e-04):5.612317e-04,((53:1.881094e-02,45:3.060973e-02):1.177568e-03,9:8.819834e-03):2.904740e-03):1.096166e-02,(71:4.827222e-03,4:1.107093e-02):7.148669e-03):3.350095e-03,62:4.372456e-02):2.647092e-03,((2:8.098790e-03,29:7.974820e-03):1.163067e-02,(109:1.761070e-02,(((104:1.906428e-02,108:5.726739e-03):3.816242e-03,(99:1.174033e-04,101:2.062020e-03):3.462483e-03):1.006574e-02,((100:3.477375e-03,105:1.227865e-02):5.096462e-03,(((103:1.503281e-03,102:1.035993e-03):1.453704e-03,107:5.835854e-03):2.601300e-03,106:1.343276e-02):1.218339e-03):1.167650e-02):4.637004e-02):1.584396e-03):8.012888e-04):1.034951e-03,(10:7.763089e-03,(63:4.723854e-02,36:1.460950e-02):1.361787e-03):6.328347e-04):8.547624e-04):1.907167e-03,47:6.514064e-02):1.494357e-02,(((49:6.097368e-04,50:3.225395e-03):1.433388e-02,(52:1.727168e-03,(51:3.627516e-03,48:2.858596e-03):7.678949e-03):6.989083e-03):4.838463e-03,15:3.592442e-02):2.555757e-02):3.560356e-03,((60:4.670289e-03,61:6.529925e-03):1.202973e-02,43:1.380143e-02):1.506262e-02):1.942471e-02):1.139895e-03,(89:2.072768e-02,40:1.835776e-03):1.221773e-02):1.009106e-03):3.677690e-03,(95:1.109236e-02,(39:3.480290e-02,((27:1.240337e-02,(25:5.815805e-03,28:1.043116e-02):6.752554e-03):2.927821e-03,26:6.744934e-03):4.391004e-04):3.441768e-03):3.509584e-03):3.167724e-03):6.035758e-04,11:2.075502e-02):8.386966e-04):1.244977e-03,(110:1.750388e-02,80:1.829454e-02):4.016275e-03):2.525646e-03,64:4.420880e-02):6.585278e-03):2.138337e-03,(34:2.231863e-02,(67:7.052848e-03,14:1.272656e-02):1.375874e-02):2.903294e-03):6.226051e-04,1:1.513490e-02);
   tree gen.450000 = [&U] ((34:2.247594e-02,(67:4.750692e-03,14:9.512233e-03):1.674164e-02):2.566231e-03,(((33:2.330279e-02,91:1.548893e-02):1.282693e-02,(((((59:1.038388e-02,41:2.232872e-02):8.679848e-03,(((65:6.650742e-03,92:8.070530e-03):1.894508e-02,((35:5.713198e-04,82:3.025127e-03):1.013272e-02,93:1.420752e-02):1.289417e-03):4.146766e-03,((79:2.385945e-02,72:1.314470e-02):4.049993e-03,(32:1.382966e-02,(87:1.432088e-02,37:1.427819e-02):1.630751e-03):1.893059e-03):4.251811e-04):6.137895e-04):7.497830e-03,(11:2.086269e-02,(((((((77:6.598329e-03,78:6.855711e-03):1.076473e-03,76:4.585568e-03):1.218673e-02,94:2.085769e-02):6.856821e-03,42:4.086002e-02):5.317896e-03,((((81:1.799910e-02,((13:1.350858e-02,(7:1.544392e-03,38:9.840407e-04):1.443987e-02):2.146061e-03,(19:7.851345e-03,(6:5.307259e-03,((30:5.605319e-03,5:2.099496e-02):3.208052e-03,31:1.532788e-03):2.235287e-03):1.566507e-02):1.894136e-03):2.115643e-03):2.595965e-03,12:1.623662e-02):1.207575e-03,(89:2.087377e-02,40:1.223600e-02):9.261787e-03):9.032128e-04,((((60:1.234379e-02,61:1.893883e-03):1.553661e-02,43:1.389870e-02):1.843158e-02,(((49:1.216490e-03,50:1.789049e-03):1.206562e-02,(51:5.261889e-03,(48:4.257208e-03,52:7.007554e-05):7.040990e-04):6.952134e-03):5.953571e-03,15:3.617763e-02):2.721883e-02):3.027060e-03,((((109:1.588220e-02,((((99:2.486671e-04,101:1.315336e-03):5.331589e-03,(104:1.860555e-02,108:1.298146e-02):5.911408e-03):8.261280e-03,(((107:5.276361e-03,106:1.336104e-02):2.555025e-03,(102:1.801521e-03,103:2.624464e-03):1.413104e-03):3.373874e-03,(100:5.770587e-03,105:4.839555e-03):6.429673e-03):8.476983e-03):4.658648e-02,(2:1.956822e-03,29:8.047572e-03):1.223997e-02):2.678848e-03):1.150271e-03,(((((((((21:1.356702e-03,22:1.604595e-03):1.453643e-03,20:2.391542e-04):7.650583e-03,23:1.896775e-03):1.920613e-02,(46:5.616404e-03,(58:3.364517e-04,57:2.323506e-04):1.364482e-02):2.273402e-03):7.217164e-04,(8:1.845894e-03,(((55:3.318597e-04,54:3.988000e-04):3.874957e-03,56:9.608488e-04):7.687449e-03,44:1.060307e-02):8.585692e-04):1.932627e-03):1.556524e-04,((45:3.082548e-02,53:1.970430e-02):1.214787e-03,9:8.881998e-03):2.925213e-03):9.012754e-03,(71:5.416668e-03,4:7.173451e-03):3.900885e-03):2.541606e-03,62:4.403274e-02):2.924205e-03,(10:1.039809e-02,(63:4.757149e-02,36:1.471247e-02):7.522003e-04):1.340447e-03):1.601273e-03):7.597846e-04,((97:4.053561e-03,((((75:1.347319e-03,90:5.311739e-03):2.697410e-02,(((16:4.196933e-04,74:5.062105e-03):1.242524e-02,18:8.515934e-03):7.259804e-03,(17:1.086675e-02,(85:3.577442e-03,((84:3.514407e-03,83:4.177325e-03):2.819928e-03,86:6.095391e-03):1.662712e-03):2.781581e-03):7.877523e-04):7.514754e-03):3.025185e-04,(70:2.507160e-02,(69:8.859439e-03,24:7.475550e-03):7.372082e-03):6.286559e-03):3.353089e-03,(96:1.108196e-03,98:4.837243e-03):7.521048e-03):5.778503e-04):3.623669e-03,88:7.510311e-03):8.074968e-03):1.849977e-03,47:6.559977e-02):1.472676e-02):1.956162e-02):3.026167e-03):3.209778e-03,(95:8.654589e-03,(39:3.504820e-02,(26:7.353094e-03,(27:1.604360e-02,(25:4.113766e-03,28:3.262966e-04):9.447466e-03):1.978251e-03):1.309254e-03):3.585689e-03):3.213039e-03):1.686082e-03,73:3.291384e-02):3.054446e-04):1.620884e-03):1.460098e-03,(110:1.248637e-02,80:1.386813e-02):5.377620e-03):2.059474e-03,64:4.452040e-02):4.890028e-03):1.430334e-03,(3:1.428851e-02,(66:8.945749e-03,68:6.254171e-03):1.582968e-02):6.120708e-03):4.568975e-04,1:1.506155e-02);
   tree gen.455000 = [&U] ((3:1.448124e-02,(66:9.510081e-03,68:1.846799e-03):1.694879e-02):3.796038e-03,(((33:2.361712e-02,91:1.569786e-02):1.299995e-02,(((110:1.260146e-02,80:1.524434e-02):3.267869e-03,(((73:3.182962e-02,((((((77:6.387861e-03,76:4.610618e-03):7.635843e-04,78:7.185099e-03):9.272531e-03,94:2.046241e-02):8.460188e-03,42:4.141117e-02):2.732789e-03,((89:2.115534e-02,40:1.582105e-04):1.665201e-02,((((((((((8:3.654327e-03,(54:2.230721e-03,(56:9.459808e-04,55:1.306563e-04):1.039604e-03):4.452260e-03):3.580750e-03,((((((21:4.844744e-04,22:4.014167e-04):9.313011e-04,20:1.111074e-03):7.648064e-03,23:1.460659e-03):1.504003e-02,44:1.074609e-02):2.468759e-03,(46:4.992456e-03,(58:4.274512e-04,57:2.734479e-04):1.309962e-02):1.917317e-03):1.810062e-03,((53:2.252554e-02,45:3.497576e-02):2.195557e-03,9:9.001805e-03):5.203678e-03):3.180176e-04):1.098634e-02,(71:5.489732e-03,4:8.776881e-03):5.707368e-03):2.954922e-03,62:4.462668e-02):5.069445e-03,(36:1.636503e-02,(63:5.005749e-02,10:1.053834e-02):5.067443e-04):3.045979e-04):1.088316e-03,(((97:2.945044e-03,(96:4.115853e-03,98:5.271111e-03):4.465096e-03):4.810811e-04,(((75:5.079535e-03,90:7.511291e-03):2.817022e-02,(((16:3.388996e-03,74:7.211236e-03):4.482437e-03,18:1.212302e-02):1.100308e-02,(17:1.076443e-02,(85:7.609977e-03,((84:3.845981e-03,83:7.842529e-03):2.342216e-03,86:2.829955e-03):1.367123e-03):6.587077e-04):2.091694e-03):3.416130e-03):1.192816e-03,(70:2.540979e-02,(69:8.978942e-03,24:7.576386e-03):7.658107e-03):4.331428e-03):1.885145e-03):3.818775e-03,88:6.301295e-03):1.151702e-02):4.454730e-05,(109:1.545306e-02,((((99:1.156935e-03,101:9.787299e-04):4.570787e-03,(104:2.241993e-02,108:2.681972e-03):1.352611e-03):8.856693e-03,((106:7.975139e-03,(107:4.633200e-03,(102:2.272347e-03,103:3.477445e-03):1.524897e-03):5.488402e-04):2.249671e-04,(100:3.691155e-03,105:1.291788e-03):7.876510e-03):6.166128e-03):4.574413e-02,(2:5.339889e-03,29:2.493246e-03):1.164409e-02):2.097029e-03):1.526015e-03):2.399022e-03,47:6.974307e-02):1.348664e-02,(((60:5.460727e-03,61:5.011087e-03):1.579120e-02,43:1.629179e-02):1.285765e-02,(((49:2.389345e-03,50:3.847603e-03):1.136534e-02,((51:9.172417e-03,52:1.208325e-03):4.362395e-04,48:9.365523e-04):7.783910e-03):8.702069e-03,15:3.866150e-02):2.088125e-02):3.820092e-03):1.891583e-02,((81:1.171900e-02,((13:1.192411e-02,(7:9.036341e-04,38:1.769593e-04):1.127688e-02):1.270684e-03,(19:8.423367e-03,(((30:5.967617e-03,6:3.614185e-03):7.002980e-04,31:3.071524e-03):1.279521e-03,5:2.120464e-02):1.858077e-02):1.645345e-03):1.024714e-03):3.810785e-03,12:1.650118e-02):1.950983e-03):6.315465e-04):2.669824e-03):2.826627e-03,(95:1.257981e-02,(39:3.552096e-02,(((25:6.620641e-03,28:1.284783e-03):8.163229e-03,27:1.626001e-02):3.748023e-03,26:5.931888e-03):1.921667e-03):1.388045e-03):2.621351e-03):1.159524e-03):8.411249e-04,11:2.006115e-02):2.289505e-03,((59:4.358785e-03,41:2.296753e-02):7.036753e-03,((87:7.451891e-03,((37:1.447078e-02,32:1.833832e-02):3.791137e-03,((65:1.395272e-02,92:7.433552e-03):1.068924e-02,((35:3.052906e-04,82:4.588812e-03):8.626345e-03,93:9.532942e-03):6.668528e-03):4.435917e-03):1.033488e-03):7.533701e-04,(79:2.449522e-02,72:1.332201e-02):6.488026e-04):2.808461e-03):7.598967e-03):1.321499e-03):8.856902e-04,64:4.512092e-02):5.452556e-03):2.161703e-03,(34:1.834908e-02,(67:1.130488e-03,14:1.645537e-02):1.297150e-02):1.476852e-03):1.040273e-03,1:1.483892e-02);
   tree gen.460000 = [&U] ((((66:1.298147e-02,68:4.001974e-03):1.805820e-02,3:1.152920e-02):4.172902e-03,(14:2.190657e-02,((64:4.620552e-02,((59:1.554611e-02,((72:1.003330e-02,79:1.881643e-02):1.412286e-03,(((37:1.619633e-02,32:1.359985e-02):1.554720e-03,(((41:9.982322e-03,93:2.813167e-03):7.611309e-03,(82:3.166073e-03,35:3.039721e-04):1.110570e-02):3.216821e-03,((65:9.940485e-03,92:9.717625e-03):5.621251e-03,34:9.075467e-03):8.230018e-03):2.949465e-03):8.572190e-04,87:2.509375e-02):4.552074e-04):6.721021e-04):3.537160e-03,(11:1.625349e-02,((73:3.163456e-02,(((39:2.486506e-02,((26:6.154508e-03,25:7.192962e-03):3.602012e-03,(28:1.080018e-02,27:9.174424e-03):4.526108e-03):3.835442e-03):2.169397e-03,95:7.018094e-03):3.387579e-03,(((40:2.187123e-03,89:1.910181e-02):1.585737e-02,((12:2.391191e-02,(((((31:7.809145e-03,(5:1.966931e-02,30:6.576338e-03):2.466545e-03):4.488965e-03,6:4.690982e-03):2.025844e-02,19:7.906892e-03):1.537781e-03,(13:1.338906e-02,(38:4.749301e-04,7:1.496519e-03):1.030034e-02):8.125066e-04):2.052848e-03,81:1.433120e-02):2.027032e-03):1.137963e-03,((15:2.935624e-02,((52:9.589244e-04,(48:2.663664e-03,51:8.460159e-03):3.903516e-03):9.019848e-03,(50:2.155102e-03,49:1.034960e-03):1.209347e-02):8.042999e-03):2.070182e-02,(((60:5.210491e-03,61:4.403535e-03):1.346296e-02,43:1.290975e-02):1.474662e-02,(47:6.087918e-02,(((((71:4.870473e-03,4:7.798806e-03):6.229370e-03,(62:3.725713e-02,(((53:8.311804e-03,45:3.107676e-02):1.640817e-02,9:8.763707e-03):3.452287e-03,((((20:5.179687e-04,(21:9.840617e-04,22:8.218751e-04):1.832893e-03):4.148847e-03,23:4.927551e-03):1.321109e-02,((58:3.297333e-04,57:1.417649e-03):1.287382e-02,46:4.137870e-03):2.680365e-03):1.887185e-03,(44:7.683367e-03,(8:1.851973e-03,(56:2.205229e-03,(54:1.565094e-03,55:9.961909e-04):7.112413e-05):5.889533e-03):4.301202e-03):1.482420e-03):6.342273e-04):6.006030e-03):1.788078e-03):7.047036e-03,(36:1.867771e-02,63:4.694036e-02):2.275827e-03):1.693424e-03,10:5.481744e-03):1.050122e-03,(((((96:3.207973e-03,97:2.011958e-03):1.571518e-03,88:1.257455e-02):9.221184e-04,98:1.585041e-02):3.448075e-03,((90:3.650388e-03,75:1.025192e-02):2.399736e-02,(((24:7.656988e-03,69:8.388836e-03):6.465906e-03,70:2.656408e-02):6.948100e-03,(((74:2.171465e-02,(((83:6.763647e-03,84:1.813333e-03):8.443603e-04,86:1.126361e-02):4.936081e-04,85:5.246176e-03):1.868467e-03):3.915384e-04,17:9.184209e-03):2.868104e-03,(18:1.725836e-02,16:8.235279e-03):1.144804e-02):4.239294e-03):1.834500e-03):7.267485e-04):1.553434e-02,(109:1.358352e-02,((29:5.886615e-03,2:3.609008e-03):1.739519e-02,(((105:4.268536e-03,100:6.039939e-03):5.185828e-03,((107:1.076321e-02,102:1.247054e-03):1.056210e-03,(103:3.975447e-03,106:1.591548e-02):1.636098e-03):7.263575e-03):1.316261e-02,((101:3.433086e-04,99:3.727376e-04):5.927983e-03,(104:1.152355e-02,108:4.068542e-03):6.839205e-03):8.187845e-03):3.471930e-02):4.114620e-03):6.311197e-04):2.158149e-03):3.642956e-03):1.390352e-02):1.931030e-03):2.148760e-02):1.098300e-03):1.307530e-03,((94:1.643417e-02,((77:6.713993e-03,76:5.106063e-03):2.474462e-03,78:4.703338e-03):9.848703e-03):1.018610e-02,42:2.482099e-02):4.813486e-03):1.775004e-03):8.935896e-04):5.077536e-04,(110:1.010338e-02,80:1.723822e-02):5.064479e-03):2.578892e-03):1.251663e-04):3.185316e-03):5.334626e-03,(91:1.118910e-02,33:2.540623e-02):1.124448e-02):1.607951e-03):2.724842e-03):1.107647e-02,67:1.967186e-02,1:7.020938e-03);
   tree gen.465000 = [&U] ((((66:1.346777e-02,68:5.642668e-03):1.873469e-02,3:1.175412e-02):3.818671e-03,(67:1.804895e-02,14:2.463664e-02):7.923682e-04):4.598090e-04,((91:1.160019e-02,33:2.697116e-02):1.120850e-02,(64:4.622132e-02,((110:1.211618e-02,80:1.284531e-02):5.273135e-03,(((59:1.680145e-02,((37:1.680307e-02,32:1.872106e-02):1.976258e-03,(87:1.068730e-02,(((41:1.252022e-02,93:9.435428e-03):5.385327e-03,(82:1.349160e-03,35:3.672323e-03):8.359954e-03):1.630141e-03,((65:1.031287e-02,92:7.481429e-03):3.963794e-03,34:1.100476e-02):8.623326e-03):1.251199e-03):2.053289e-03):1.074627e-03):7.973518e-04,(72:1.058206e-02,79:1.952132e-02):1.372135e-03):4.826960e-03,(11:1.686236e-02,((((39:2.832557e-02,95:4.744763e-03):2.339581e-03,((26:4.010782e-04,25:1.257205e-02):3.738107e-03,(28:9.881907e-03,27:1.126014e-02):8.733698e-03):1.901394e-03):5.527244e-03,(((40:5.078771e-03,89:1.344163e-02):1.291158e-02,((((((((6:3.286443e-03,5:1.957782e-02):3.783092e-03,31:9.742696e-04):1.459493e-04,30:8.307748e-03):1.710338e-02,19:8.203094e-03):3.160011e-03,(13:1.389063e-02,(38:5.972853e-04,7:1.552580e-03):1.409929e-02):2.064080e-03):8.293179e-04,81:1.505078e-02):4.417123e-03,12:2.440583e-02):2.620094e-04,((15:3.045596e-02,((52:2.616883e-04,(51:3.893521e-03,48:2.618535e-03):1.087248e-03):7.024798e-03,(50:1.827092e-03,49:3.319240e-03):1.117420e-02):6.704502e-03):2.605463e-02,((47:6.315980e-02,(((((96:1.382493e-03,88:1.257343e-02):6.880417e-03,97:2.749709e-03):1.357408e-03,98:1.721373e-02):3.945900e-04,((((17:1.123282e-02,(74:1.823295e-02,(((83:7.485010e-03,84:3.792264e-03):3.887429e-03,85:5.442705e-03):4.486742e-05,86:1.104330e-02):1.220952e-03):1.057331e-03):8.103105e-04,(18:1.396659e-02,16:7.487766e-03):6.813082e-03):6.095162e-03,(90:9.340737e-04,75:4.775102e-03):2.904572e-02):6.764937e-04,((24:3.997297e-03,69:9.532162e-03):9.618935e-03,70:2.946142e-02):7.570451e-03):1.188737e-03):1.653417e-02,(((109:1.409238e-02,((((105:9.545046e-03,100:6.229662e-03):2.657596e-03,106:8.738805e-03):9.485546e-04,(107:6.523465e-03,(103:1.456848e-03,102:2.201757e-03):9.853623e-04):8.279730e-03):9.998947e-03,(108:6.446661e-03,(104:1.763513e-02,(101:9.351626e-05,99:1.415000e-03):6.150053e-03):3.609817e-03):2.851158e-03):4.271253e-02):2.392818e-03,(29:5.699767e-03,2:3.744206e-03):1.524022e-02):1.156666e-03,(((71:4.155025e-03,4:8.090960e-03):8.797455e-03,((((53:8.623175e-03,45:3.091790e-02):1.666432e-02,9:9.092007e-03):4.176803e-03,((((20:1.338637e-03,(21:7.570893e-04,22:6.965507e-04):3.802786e-03):4.920583e-03,23:4.645083e-03):1.370599e-02,((58:1.231597e-03,57:3.663215e-03):1.116849e-02,46:4.292880e-03):2.567052e-03):3.092898e-03,(44:7.971196e-03,(8:3.486486e-03,((56:5.855379e-04,54:3.169093e-04):1.353336e-03,55:1.461273e-03):2.962368e-03):9.450233e-04):3.260059e-03):1.303591e-03):6.658542e-03,62:3.543805e-02):1.692116e-03):6.053956e-03,((36:1.369931e-02,63:4.693240e-02):2.621560e-03,10:6.832132e-03):2.441124e-03):2.348668e-03):2.700262e-03):3.036742e-03):1.722361e-02,((60:5.405683e-03,61:4.568497e-03):1.350352e-02,43:1.373608e-02):1.728180e-02):2.841922e-03):1.864959e-02):3.702592e-03):1.581746e-03,((94:1.704981e-02,((77:7.975096e-03,76:5.283382e-03):2.473327e-03,78:9.045757e-03):5.880801e-03):9.223001e-03,42:3.254217e-02):3.367266e-03):2.989463e-03):1.715104e-03,73:3.120056e-02):9.480458e-04):1.607550e-03):1.241521e-03):2.420978e-03):4.629660e-03):1.790254e-03,1:1.921190e-02);
   tree gen.470000 = [&U] (((((66:8.204554e-03,68:5.701246e-03):1.849449e-02,3:1.679746e-02):4.166898e-03,14:3.414590e-02):1.331000e-04,67:2.792106e-02):1.077027e-03,((91:1.603479e-02,33:2.725116e-02):1.322740e-02,(64:4.670116e-02,((110:1.224197e-02,80:1.297867e-02):5.185210e-03,(((((37:1.697751e-02,32:1.891541e-02):1.292003e-03,(((65:1.041993e-02,92:1.427795e-02):6.440516e-03,34:1.198615e-02):1.071178e-02,((93:6.504205e-03,(82:3.009199e-03,35:6.801997e-04):9.036761e-03):1.577279e-03,(41:2.573187e-02,87:1.239200e-02):2.298508e-03):9.545775e-04):4.995120e-03):1.717080e-03,59:1.697587e-02):1.525241e-04,(72:1.074069e-02,79:1.972398e-02):2.732376e-03):2.682753e-03,((73:3.152447e-02,11:1.802271e-02):1.321097e-03,((95:9.203621e-03,(((26:3.289155e-03,25:2.107474e-02):2.531429e-03,(28:3.615026e-03,27:1.137703e-02):5.397091e-03):2.989559e-03,39:2.578534e-02):1.132187e-03):3.980937e-03,(((40:5.131496e-03,89:2.735875e-02):1.242686e-02,(((((((6:8.822583e-03,30:7.842677e-03):3.299722e-04,(5:1.302373e-02,31:1.221360e-03):9.297873e-05):1.690651e-02,19:1.020281e-02):2.658727e-03,(13:1.403484e-02,(38:3.286488e-04,7:1.568698e-03):1.314709e-02):2.043754e-03):1.175430e-03,81:1.520703e-02):2.199089e-03,12:2.465919e-02):5.864646e-04,((47:7.044711e-02,(((97:1.438416e-03,(98:9.487247e-03,(96:7.797787e-04,88:8.666637e-03):4.837367e-03):1.794536e-03):3.111886e-03,(((((16:4.102460e-03,74:8.769726e-03):1.601984e-03,18:1.411159e-02):1.619191e-02,17:1.134944e-02):1.214444e-04,((86:1.115795e-02,(83:6.476995e-03,84:3.831633e-03):4.183709e-03):2.009437e-04,85:6.264779e-03):7.303306e-04):5.837672e-03,((90:8.283266e-03,75:2.807870e-03):2.847042e-02,((24:6.147910e-03,69:9.631119e-03):9.886764e-03,70:2.944277e-02):3.710929e-03):1.658322e-04):1.137940e-03):1.670582e-02,((109:1.382393e-02,((((105:5.965658e-03,100:2.434442e-03):5.392064e-03,((103:1.471972e-03,(102:8.421111e-03,107:2.546095e-03):2.991820e-04):4.606234e-03,106:6.250118e-03):1.365695e-03):1.307277e-02,((101:5.774302e-06,99:7.355136e-04):1.161353e-02,(104:1.846627e-02,108:1.007189e-02):5.381991e-03):5.788799e-03):4.455485e-02,(29:5.931094e-03,2:8.393304e-04):1.458170e-02):1.822008e-03):8.690214e-04,(10:6.903059e-03,((63:4.741962e-02,36:1.528971e-02):2.960528e-04,(((((53:1.628448e-02,45:3.123887e-02):1.176038e-02,9:1.096718e-02):2.804757e-03,((((20:7.173239e-04,(21:4.580757e-04,22:5.076657e-04):6.960389e-04):6.529829e-03,23:8.601893e-03):1.168936e-02,((58:3.764176e-04,57:2.619413e-04):1.273345e-02,46:2.249814e-03):1.750131e-03):2.466642e-03,(44:6.539673e-03,(8:9.733047e-04,((54:9.560302e-04,56:7.335546e-05):3.338924e-04,55:1.994413e-03):5.760244e-03):1.753305e-04):4.042663e-03):8.741029e-04):6.761084e-03,(71:5.248152e-03,4:6.448145e-03):6.035514e-03):3.055007e-03,62:4.734297e-02):4.352662e-03):1.007398e-03):3.207993e-04):1.151318e-03):3.085950e-03):1.411867e-02,(((60:8.754841e-03,61:1.942424e-03):2.201960e-02,43:1.387868e-02):1.337652e-02,(15:4.487485e-02,(((48:1.533805e-03,52:1.248911e-04):3.369748e-04,51:7.942454e-03):7.798687e-03,(50:1.846060e-03,49:3.661205e-04):1.382372e-02):6.807749e-03):2.676272e-02):2.354520e-03):1.866940e-02):1.360404e-03):1.413444e-03,((94:1.722682e-02,((77:5.897522e-03,76:6.410517e-03):2.459882e-03,78:3.884488e-03):8.177167e-03):5.438092e-03,42:3.288001e-02):7.650434e-03):4.973618e-03):2.242792e-03):1.001131e-03):8.784401e-04):2.409044e-04):5.573836e-03):9.413829e-04,1:1.815468e-02);
   tree gen.475000 = [&U] (14:3.004195e-02,((67:3.164555e-02,(3:1.871681e-02,(66:9.910466e-03,68:5.886203e-03):1.755293e-02):6.631835e-03):3.910502e-04,(((((((((27:1.676000e-02,28:1.371249e-02):6.878900e-03,(25:9.370324e-03,26:6.719320e-03):3.307190e-03):3.916426e-03,(39:2.343666e-02,95:1.265277e-02):1.141835e-03):4.197172e-03,((42:2.363066e-03,73:6.148732e-03):3.298866e-02,((94:1.663815e-02,((77:8.425496e-03,76:4.777542e-03):1.956296e-03,78:5.341725e-03):8.223467e-03):1.352445e-02,((89:2.270986e-02,40:1.468925e-02):3.818650e-03,(((15:4.201804e-02,((52:2.826619e-03,(48:3.230885e-03,51:8.453800e-03):5.306987e-04):4.732214e-03,(50:1.246275e-03,49:3.624136e-04):1.404198e-02):8.032873e-03):2.538135e-02,(((((109:1.518807e-02,((((106:1.074061e-02,((103:1.778585e-03,102:1.820152e-03):3.222238e-03,107:2.894492e-03):3.441946e-03):1.960923e-03,(105:4.640386e-03,100:3.426737e-03):2.718391e-03):7.810058e-03,((104:2.504049e-02,(101:6.424385e-04,99:1.031264e-03):6.378295e-03):2.791433e-03,108:8.919853e-03):6.402938e-03):4.876002e-02,(2:4.099414e-03,29:7.440296e-03):1.134238e-02):1.181901e-03):2.016999e-03,(((63:5.872459e-02,(62:4.674042e-02,((71:5.210070e-03,4:7.312177e-03):6.934218e-03,((9:1.202189e-02,(45:2.841939e-02,53:1.374973e-02):1.029031e-02):1.714684e-03,((((20:7.079160e-04,(21:1.658015e-03,22:6.375301e-04):2.130664e-03):4.865692e-03,23:6.476160e-03):1.201111e-02,(46:6.949297e-03,(58:9.831540e-04,57:2.055847e-03):1.158795e-02):3.941173e-03):2.330583e-03,(44:9.624349e-03,((56:1.681563e-04,(55:1.286751e-04,54:5.676267e-04):2.319362e-04):9.942040e-03,8:1.505916e-03):2.393423e-03):7.388107e-04):6.395996e-04):9.204755e-03):2.993704e-03):2.348307e-03):1.545546e-03,36:1.734827e-02):2.314413e-04,10:8.421358e-03):2.312055e-03):5.081673e-04,(((((90:2.133226e-02,75:2.192028e-02):7.509657e-03,(70:2.928696e-02,(69:7.575609e-03,24:6.576965e-03):8.258671e-03):6.021637e-03):1.726146e-04,((17:1.243918e-02,(85:6.485598e-03,((((18:1.915791e-02,16:1.066958e-02):7.406288e-03,83:5.451976e-03):3.556099e-04,84:7.338957e-03):3.172522e-03,86:2.955391e-03):8.191313e-04):2.377867e-03):2.222215e-03,74:2.446299e-02):5.232499e-03):2.013430e-03,88:1.317447e-02):1.606513e-04,((97:4.074510e-03,98:7.539761e-03):5.700378e-04,96:4.472150e-03):6.000132e-03):1.357793e-02):1.183404e-03,47:6.759299e-02):2.184525e-02,(43:1.304692e-02,(60:1.264963e-02,61:3.473930e-04):1.615215e-02):1.780801e-02):2.400583e-03):1.884639e-02,((((13:1.239603e-02,(38:4.523751e-04,7:3.540921e-03):1.171744e-02):9.210437e-04,(((31:6.113105e-03,(30:7.652086e-03,5:2.437266e-02):2.111377e-04):1.294617e-04,6:6.096365e-03):1.552661e-02,19:7.249589e-03):2.321989e-03):1.440096e-03,81:1.477956e-02):2.865052e-03,12:2.287272e-02):3.338807e-04):2.399170e-03):1.687763e-03):4.666643e-03):2.010972e-03):1.943845e-03,11:1.922388e-02):8.257128e-04,(((72:1.612301e-02,79:2.065697e-02):2.016462e-03,(((87:1.556959e-02,37:1.473908e-02):2.251869e-03,32:1.533552e-02):1.917968e-03,((93:9.125500e-03,(35:4.142600e-03,82:3.698677e-03):7.607500e-03):6.825058e-03,(41:1.709357e-02,65:1.911755e-02):2.671647e-03):6.089571e-03):9.610989e-04):2.207733e-04,59:1.368462e-02):5.101676e-03):1.579692e-03,(80:1.337840e-02,110:9.837956e-03):5.666021e-03):1.511126e-03,64:3.962897e-02):8.717963e-03,(91:2.056322e-02,((92:5.611912e-03,33:2.278719e-02):6.096729e-03,34:1.423516e-02):3.487998e-03):9.727856e-03):1.037428e-03):5.277471e-04,1:1.627714e-02);
   tree gen.480000 = [&U] ((((91:1.838865e-02,((33:2.066548e-02,92:6.299516e-03):8.815357e-03,34:1.369579e-02):2.172125e-03):7.082955e-03,(67:1.424600e-02,14:2.461156e-02):3.353620e-03):1.330845e-03,(((11:1.719095e-02,(((((95:6.279707e-03,((27:6.476514e-03,28:1.043142e-02):1.221451e-02,(25:5.850364e-03,26:5.127899e-03):3.095758e-03):3.502263e-03):2.905939e-04,39:3.042602e-02):2.933840e-03,((94:1.966761e-02,((77:6.635467e-03,76:5.205738e-03):3.505150e-03,78:4.776836e-03):1.219588e-02):8.378541e-03,(((((13:1.274470e-02,(38:4.947767e-04,7:2.074812e-03):9.681010e-03):3.039163e-03,(((30:2.994125e-03,(5:2.685261e-02,31:7.570313e-04):7.393186e-03):3.298685e-03,6:6.787273e-03):1.531059e-02,19:7.389396e-03):2.325681e-03):1.295106e-03,81:1.321662e-02):1.613542e-03,12:2.045392e-02):1.887897e-03,((((15:3.757462e-02,((51:9.479258e-03,(52:3.960464e-04,48:8.231290e-03):8.509426e-04):8.381210e-03,(50:3.728379e-03,49:1.540979e-03):9.163494e-03):7.183394e-03):2.269726e-02,(((((((106:1.257242e-02,(105:6.765863e-03,100:4.413717e-03):6.668386e-03):3.088536e-03,((103:3.655797e-03,102:4.225056e-04):3.052984e-03,107:4.290215e-03):4.766780e-04):5.990183e-03,((104:2.239245e-02,(101:1.669427e-04,99:1.313331e-05):5.703788e-03):2.232200e-03,108:4.989283e-03):5.678462e-03):4.360363e-02,((2:7.881449e-03,29:5.375373e-03):1.043026e-02,109:1.358192e-02):2.680008e-04):1.237634e-03,((((90:1.718031e-02,75:2.568284e-02):1.713416e-03,((17:1.186569e-02,74:2.187602e-02):4.337388e-03,(86:1.325756e-02,(((83:5.823326e-03,84:6.759364e-03):4.116475e-03,(18:1.303164e-02,16:1.081917e-02):1.440449e-02):7.092380e-04,85:5.799744e-03):1.721828e-03):2.129896e-04):5.310713e-03):1.550640e-03,(70:2.618985e-02,(69:6.774486e-03,24:6.638115e-03):7.158493e-03):5.326092e-03):2.177141e-03,(((98:8.262762e-03,88:7.278821e-03):3.820946e-03,97:4.107125e-03):7.175445e-05,96:7.299814e-04):6.528626e-03):1.679215e-02):4.025698e-04,(((63:5.251445e-02,36:1.301827e-02):9.802215e-04,(62:4.179760e-02,((71:5.057452e-03,4:5.353223e-03):5.999183e-03,((((((20:4.205376e-04,(21:7.195494e-05,22:7.231222e-04):3.823460e-04):4.351144e-03,23:4.745458e-03):1.223049e-02,(46:5.451223e-03,(58:1.480229e-04,57:5.806331e-04):1.389398e-02):2.451109e-03):2.480625e-03,(8:1.363081e-03,((56:3.829492e-03,55:3.194065e-04):1.399694e-03,54:4.758169e-04):3.149626e-03):7.224084e-03):6.731539e-04,44:6.792973e-03):1.518728e-03,(9:7.099682e-03,(45:2.378313e-02,53:1.229569e-02):8.295431e-03):2.682432e-03):7.974040e-03):1.339679e-03):2.220793e-03):1.276372e-03,10:7.455887e-03):1.112992e-03):3.227434e-03,47:6.044501e-02):1.562477e-02):2.695545e-03,(43:1.413457e-02,(60:6.362680e-03,61:5.994935e-03):9.961986e-03):1.275507e-02):1.833598e-02,(89:2.628284e-02,40:2.039648e-03):1.325374e-02):6.739716e-04):1.309080e-03):2.403350e-03):2.211974e-03,(42:1.185629e-02,73:4.021508e-03):2.637985e-02):2.746896e-04,((72:1.202979e-02,79:2.041958e-02):4.158388e-03,(87:1.659191e-02,(59:1.164442e-02,(((93:1.307927e-02,(35:7.781656e-04,82:3.057908e-03):8.970920e-03):4.938104e-03,(41:1.528592e-02,65:1.709586e-02):5.544132e-03):3.346673e-03,(37:1.318042e-02,32:1.528147e-02):1.865899e-03):1.451339e-03):4.233636e-05):2.798150e-04):5.140621e-03):2.969116e-04):1.347665e-03,(80:1.356473e-02,110:1.136684e-02):2.298713e-03):5.568859e-03,64:3.837578e-02):4.934536e-03):1.544096e-03,(3:1.673750e-02,(66:8.871686e-03,68:5.693452e-03):1.569670e-02):5.246167e-03,1:1.407167e-02);
   tree gen.485000 = [&U] (((33:2.280621e-02,91:1.583292e-02):9.905537e-03,((((11:1.788074e-02,(73:2.710017e-02,((((((77:4.937759e-03,76:5.863237e-03):1.189826e-03,78:9.644212e-03):6.844570e-03,94:1.833080e-02):7.706575e-03,42:4.610494e-02):4.154691e-03,(((89:1.735914e-02,40:4.322990e-03):1.169056e-02,((((49:6.770608e-03,50:3.937496e-03):7.049931e-03,((51:2.176294e-03,52:9.467140e-04):2.062281e-03,48:2.743302e-03):4.422989e-03):7.176858e-03,15:3.501146e-02):2.488038e-02,(((60:4.891582e-03,61:5.120104e-03):1.661340e-02,43:1.175200e-02):1.957568e-02,((((109:1.723328e-02,(((108:5.062725e-03,(104:2.415417e-02,(99:1.824731e-03,101:7.619675e-04):8.944183e-03):3.171897e-03):6.498542e-03,((107:4.999143e-03,(102:4.349868e-03,103:5.287343e-03):6.567660e-04):1.619719e-03,(106:1.071255e-02,(100:2.066970e-03,105:7.633041e-03):9.095983e-03):1.514112e-03):1.178200e-02):3.897843e-02,(2:3.411319e-03,29:7.122383e-03):9.920051e-03):1.902208e-03):1.173361e-03,(((((((((21:1.554710e-03,22:2.542431e-04):6.023629e-03,20:4.114136e-03):3.791153e-03,23:5.842963e-03):1.404259e-02,((44:1.216736e-03,46:1.098196e-04):6.132508e-03,(58:1.363363e-03,57:4.226513e-03):1.695562e-02):2.027011e-03):9.297213e-04,(8:4.677121e-03,(56:7.714997e-03,(55:6.745021e-05,54:1.152026e-03):2.069076e-03):5.437696e-03):1.561947e-03):3.650151e-04,(45:2.704797e-02,(9:6.346869e-03,53:2.231820e-02):2.377195e-03):2.308920e-04):9.985691e-03,(71:3.864030e-03,4:9.903525e-03):4.414733e-03):1.185290e-03,62:4.380022e-02):4.500727e-03,(10:6.908567e-03,(36:1.461256e-02,63:4.931619e-02):2.275310e-03):2.331640e-04):3.002925e-03):2.025339e-04,(((70:2.676816e-02,(69:7.655885e-03,24:4.553989e-03):8.095786e-03):5.730781e-03,((75:1.784367e-02,90:1.757165e-02):1.479779e-02,(17:1.283364e-02,(((74:4.724442e-03,16:2.364310e-03):8.502226e-03,18:2.041688e-02):1.658531e-02,((86:9.744421e-03,(84:1.833645e-03,83:6.875055e-03):3.624673e-03):8.204619e-04,85:3.359546e-03):1.698223e-03):1.700277e-04):5.239551e-03):1.160789e-03):1.746053e-03,(88:1.217243e-02,((97:2.719707e-03,98:1.337052e-02):1.423394e-03,96:8.306481e-05):1.550602e-03):7.099308e-03):1.850977e-02):3.742106e-03,47:6.571798e-02):1.695366e-02):7.501535e-04):1.820655e-02):3.801776e-04,(12:2.649673e-02,(81:1.430537e-02,((13:1.174722e-02,(19:5.673310e-03,(5:1.810768e-02,(6:6.629300e-03,(31:6.828023e-03,30:2.702944e-03):3.601253e-03):9.798790e-03):6.942382e-03):1.739067e-03):5.567283e-04,(7:8.464267e-04,38:9.713685e-04):1.334693e-02):2.462508e-03):1.520087e-03):1.287415e-03):2.231526e-03):2.589244e-03,((39:2.773675e-02,((28:1.005255e-02,27:7.195585e-03):4.885022e-03,(25:8.382685e-03,26:3.076981e-03):6.141148e-03):3.431769e-03):3.896529e-03,95:1.009113e-02):8.832551e-04):9.085713e-04):1.083262e-03):5.405381e-04,(110:1.378587e-02,80:1.578131e-02):4.858366e-03):2.212844e-03,((((37:1.970713e-02,32:1.216995e-02):2.698100e-03,((65:1.049554e-02,92:1.507909e-02):1.448867e-02,((35:3.889462e-03,82:2.735113e-03):2.286846e-03,93:7.531927e-03):1.095885e-02):2.700035e-03):1.452487e-03,(87:9.698315e-03,(79:1.183687e-02,72:1.026377e-02):1.930342e-03):1.023505e-03):1.520676e-03,(59:6.471872e-03,41:1.603304e-02):1.085392e-02):5.364921e-03):2.276199e-03,64:3.841241e-02):6.980715e-03):2.197341e-03,(((67:6.972026e-03,34:4.912316e-03):2.402112e-02,(3:1.455631e-02,(66:1.063746e-02,68:4.846906e-03):1.512350e-02):2.377001e-03):1.522722e-03,14:3.384959e-02):1.290683e-03,1:1.515266e-02);
   tree gen.490000 = [&U] (((33:2.403982e-02,91:1.763864e-02):1.044134e-02,(((((73:2.862951e-02,11:1.884792e-02):1.929209e-03,(((((76:6.180385e-03,(77:7.374172e-03,78:7.281929e-03):8.526952e-04):6.829227e-03,94:1.932233e-02):8.123431e-03,42:3.858414e-02):4.028030e-03,((89:2.470456e-02,40:1.047029e-02):6.032123e-03,(((((10:5.904177e-03,(36:1.540296e-02,((((((8:9.961318e-04,(54:8.312004e-04,(56:3.760025e-03,55:1.487193e-04):5.468622e-06):6.415199e-03):2.659467e-03,((53:2.352541e-02,45:3.251935e-02):2.410766e-03,9:1.197133e-02):2.645478e-03):7.157079e-04,((((21:5.995962e-04,22:1.509447e-03):4.848400e-03,20:2.354656e-04):3.794377e-03,23:7.486166e-03):1.619560e-02,((44:5.214103e-03,46:1.187574e-03):2.713390e-03,(58:1.239622e-03,57:3.219643e-04):1.561021e-02):3.364067e-03):2.134992e-03):1.064989e-02,(71:4.396134e-03,4:1.179439e-02):6.221137e-03):3.994772e-03,62:4.616942e-02):4.729364e-03,63:4.598271e-02):1.218008e-03):2.119415e-03):1.609584e-03,((109:1.707287e-02,((((104:1.848292e-02,(99:1.086973e-04,101:9.376028e-04):6.857794e-03):2.748519e-03,108:6.348988e-03):5.198032e-04,(((102:3.178233e-03,103:4.658587e-03):2.262217e-03,107:5.269551e-03):1.785343e-03,(106:1.060776e-02,(100:6.241727e-03,105:9.007708e-03):4.129180e-03):2.292166e-03):6.493872e-03):4.409379e-02,(2:1.732748e-03,29:3.232550e-03):1.045664e-02):1.858995e-03):1.143477e-03,(((75:3.066583e-03,90:7.429624e-03):3.084676e-02,((((18:2.268955e-02,16:1.057161e-02):7.088858e-03,17:1.127673e-02):2.440060e-03,(74:1.437080e-02,(85:4.855570e-03,(86:1.027151e-02,(84:4.950309e-03,83:7.246933e-03):1.154643e-03):1.824437e-04):1.204846e-03):7.516511e-05):6.370838e-03,(70:2.821607e-02,(69:8.427993e-03,24:7.363465e-03):9.804922e-03):6.387568e-03):1.662468e-03):5.111375e-04,(88:2.128421e-02,(96:1.214250e-04,(98:1.003945e-02,97:1.636958e-03):2.609801e-03):7.503160e-03):1.252862e-03):1.308169e-02):1.311343e-03):3.099348e-03,47:6.927273e-02):1.586235e-02,((((49:3.874329e-04,50:2.804095e-03):8.001898e-03,((48:2.766132e-03,52:2.026768e-03):1.089584e-03,51:9.247551e-03):4.217448e-03):1.079324e-02,15:3.690527e-02):2.908844e-02,((60:6.936244e-03,61:7.458081e-03):1.333048e-02,43:1.332762e-02):2.081044e-02):3.229362e-04):1.870655e-02,((81:1.176032e-02,((13:1.238264e-02,(7:1.560442e-03,38:9.418800e-04):1.282662e-02):1.386495e-03,(19:6.778591e-03,(5:2.027340e-02,((31:3.418254e-03,30:1.002882e-02):2.571083e-03,6:7.074892e-03):1.353023e-02):4.935929e-03):1.053011e-03):3.013572e-03):4.137410e-03,12:2.792996e-02):1.178286e-03):1.209484e-03):1.977744e-03):2.708067e-03,((39:2.948068e-02,95:1.028581e-02):3.582587e-03,((28:1.182413e-02,27:8.108312e-03):8.280957e-03,(25:9.287249e-03,26:1.686170e-03):6.776806e-03):6.532565e-03):2.017703e-03):1.550959e-03):7.089882e-04,((((37:1.365920e-02,32:1.704177e-02):1.466919e-03,((65:6.387286e-03,92:5.639796e-03):2.210866e-02,((35:1.778535e-03,82:2.530739e-03):9.860409e-03,93:6.673320e-03):3.522592e-03):4.769078e-03):2.281656e-03,(72:1.126156e-02,(79:1.579602e-02,87:1.022291e-02):3.991839e-04):4.758376e-03):1.377458e-03,(59:8.018262e-03,41:2.080864e-02):6.104895e-03):5.655115e-03):1.541523e-03,(110:1.453156e-02,80:2.119310e-02):4.898878e-03):2.134170e-03,64:4.049017e-02):6.416185e-03):1.347086e-03,(14:3.150580e-02,(((66:5.881267e-03,68:5.109080e-03):1.594155e-02,3:1.668047e-02):1.477832e-03,(67:1.079492e-03,34:7.130442e-03):2.103404e-02):3.187517e-03):6.734783e-04,1:1.595554e-02);
   tree gen.495000 = [&U] (((33:2.558974e-02,91:1.853023e-02):1.099308e-02,(((110:1.481425e-02,80:1.068141e-02):6.436341e-03,((((72:1.183080e-02,79:1.659447e-02):5.645129e-03,(((37:1.366825e-02,32:1.790319e-02):1.513473e-03,((65:5.224156e-03,92:8.439100e-03):2.322620e-02,((35:2.139540e-03,82:2.991302e-03):8.408259e-03,93:1.106073e-02):2.607953e-03):4.316083e-03):1.788149e-03,87:9.726616e-03):9.426940e-04):4.779886e-04,(59:6.500739e-03,41:2.186046e-02):1.181204e-02):7.701488e-03,((73:3.082221e-02,((((89:3.228953e-02,40:9.254665e-04):1.283779e-02,(((((49:2.267682e-03,50:1.913123e-03):7.972115e-03,((48:1.289047e-03,51:2.261397e-03):7.213837e-04,52:1.325322e-03):5.380796e-03):1.957432e-02,15:3.877074e-02):1.844062e-02,(((((((75:1.513440e-02,90:8.777601e-03):1.886690e-02,((16:1.320764e-02,(18:1.259995e-02,74:1.388302e-02):7.555778e-03):7.407705e-03,(((84:3.941069e-03,83:6.208365e-03):4.753526e-03,(86:8.801795e-03,85:3.945101e-03):5.014824e-04):2.678006e-03,17:1.184674e-02):2.722935e-04):5.123863e-03):9.124518e-04,(70:3.434817e-02,(69:1.031708e-02,24:8.091930e-03):7.793636e-03):4.373128e-03):9.020164e-04,(88:1.023680e-02,(96:1.665512e-04,(98:1.054692e-02,97:1.506032e-03):2.669694e-03):6.929944e-03):1.236871e-03):1.407473e-02,((((((104:1.941719e-02,(99:2.798362e-04,101:5.451944e-03):3.215357e-03):4.624230e-03,108:8.762685e-03):1.107849e-02,((106:1.114396e-02,(100:4.915391e-03,105:3.307061e-03):1.068118e-03):8.023801e-03,((103:5.084752e-03,102:2.960715e-03):1.896477e-03,107:5.535914e-03):1.641131e-03):1.480109e-02):4.006085e-02,109:1.793586e-02):1.836585e-03,(2:1.820334e-03,29:5.264629e-04):1.387806e-02):1.437333e-03,((((((9:1.397065e-02,(45:3.009744e-02,53:1.526371e-02):7.582390e-03):5.247776e-03,(8:6.510387e-04,(54:4.105716e-04,(56:1.186809e-03,55:8.951796e-04):1.323084e-04):5.704370e-03):6.206202e-03):4.260072e-06,((((21:6.299043e-04,22:2.221287e-03):1.797354e-03,20:7.938742e-06):3.483053e-03,23:1.144011e-02):7.714263e-03,((44:5.197523e-03,46:2.502630e-03):1.607405e-03,(58:3.415607e-04,57:4.110845e-04):1.478084e-02):1.527674e-03):4.922780e-03):9.158507e-03,(71:6.575336e-03,4:1.239056e-02):5.299908e-03):5.410714e-03,62:4.902445e-02):1.742929e-03,((63:4.678094e-02,10:6.200665e-03):2.349550e-04,36:1.618155e-02):1.057571e-03):6.547757e-04):9.821117e-04):3.759856e-03,47:6.524798e-02):1.259794e-02,((60:7.286854e-03,61:5.807402e-03):1.792059e-02,43:1.400130e-02):1.324631e-02):8.332707e-04):1.965212e-02,((81:1.235477e-02,((19:7.121232e-03,(5:2.259819e-02,((30:6.567967e-03,31:3.679916e-03):2.323191e-03,6:5.334345e-03):7.997135e-03):7.821659e-03):1.114847e-03,(13:1.288829e-02,(7:1.622197e-03,38:8.918901e-04):1.347497e-02):8.048061e-04):3.365020e-03):2.430872e-03,12:2.479342e-02):2.614529e-03):2.160679e-03):8.515259e-04,((((78:7.650012e-03,77:5.468092e-03):1.317006e-03,76:6.278066e-03):8.601276e-03,94:1.928516e-02):1.169192e-02,42:3.412319e-02):3.731493e-03):3.092838e-03,((39:3.097086e-02,95:7.666106e-03):7.308930e-04,((28:9.609705e-03,27:8.518167e-03):1.100819e-02,(25:9.756696e-03,26:9.108268e-03):3.126015e-03):5.724023e-03):5.241793e-03):1.859575e-03):8.485223e-04,11:1.980064e-02):1.581744e-03):1.541460e-03):3.779338e-03,64:4.253685e-02):4.024781e-03):1.861726e-04,(((3:1.345995e-02,(66:1.757723e-02,68:5.034351e-03):1.517627e-02):2.081604e-03,(67:2.405571e-03,34:4.324042e-03):1.824488e-02):2.333925e-03,14:3.309834e-02):3.936382e-03,1:1.676205e-02);
   tree gen.500000 = [&U] ((((66:1.341381e-02,68:5.786938e-03):1.314561e-02,3:1.440503e-02):3.946047e-03,(((91:1.517803e-02,33:3.315891e-02):1.208599e-02,(64:4.610138e-02,((110:1.181515e-02,80:1.768237e-02):4.009003e-03,(((73:4.101191e-02,(((39:3.272569e-02,(25:1.455270e-02,(28:9.290413e-03,27:9.167964e-03):6.836633e-03):9.895838e-04):8.167849e-04,(26:7.809820e-03,95:3.960778e-03):5.982955e-03):2.636032e-03,(((40:6.871344e-03,89:2.442262e-02):1.074853e-02,((((15:3.855653e-02,((48:3.974956e-03,(51:8.107985e-03,52:1.146402e-03):2.220244e-03):8.207096e-03,(50:3.034034e-03,49:3.423055e-03):4.770107e-03):8.689980e-03):1.959755e-02,((60:1.043535e-02,61:4.968325e-03):1.714966e-02,43:1.420214e-02):1.630961e-02):3.853596e-03,(47:7.617161e-02,((((97:4.016299e-03,(96:3.780438e-03,98:1.202142e-02):3.311185e-03):3.876531e-03,88:1.928622e-02):2.050879e-03,(((24:7.482253e-03,69:7.489922e-03):6.317205e-03,70:3.108926e-02):8.137838e-03,((90:4.065379e-03,75:7.752308e-03):2.669683e-02,(17:1.134267e-02,((((16:2.443710e-03,74:7.403001e-03):4.297072e-03,18:1.278407e-02):9.993199e-03,86:1.194082e-02):1.537939e-03,(85:4.705296e-03,(83:7.783984e-03,84:2.887239e-03):4.091372e-03):1.238930e-03):6.146663e-04):6.070128e-03):1.169885e-03):3.055571e-03):1.295267e-02,(((((((8:1.253562e-03,(54:1.664747e-03,(55:1.757817e-05,56:1.437015e-03):2.326491e-03):3.962617e-03):4.443521e-03,44:1.106252e-02):1.827719e-04,((((20:7.767465e-04,(21:1.751626e-03,22:2.152427e-05):5.878132e-04):9.719366e-03,23:7.292385e-03):6.274497e-03,((58:1.508726e-04,57:7.301201e-04):1.586874e-02,46:3.251009e-03):2.776791e-03):1.954734e-03,(9:1.159619e-02,(53:1.582153e-02,45:2.033717e-02):7.351481e-03):2.730297e-03):3.083781e-04):9.203767e-03,(71:3.634995e-03,4:7.868317e-03):5.819060e-03):2.292488e-03,62:4.245895e-02):3.000241e-03,((63:5.059674e-02,36:1.351246e-02):8.402816e-04,10:7.454969e-03):1.434674e-03):2.828088e-03,((((((103:6.817591e-03,(102:1.950906e-03,107:4.199385e-03):5.170983e-04):3.530861e-03,106:7.054762e-03):1.945922e-03,(105:5.059770e-03,100:3.785926e-03):6.083322e-03):8.387936e-03,(108:4.988234e-03,(104:1.507661e-02,(101:3.552033e-03,99:1.227614e-03):5.063645e-03):2.036996e-03):9.594250e-03):4.586786e-02,109:1.716270e-02):9.650124e-04,(29:8.282526e-03,2:1.863273e-02):1.412857e-02):1.237272e-03):5.154620e-04):4.577410e-03):1.901327e-02):1.867481e-02,((((13:1.101186e-02,(38:1.982517e-04,7:8.190847e-04):1.601512e-02):4.822960e-03,((((30:6.473560e-03,31:2.187598e-03):4.399702e-03,6:5.365890e-03):2.141848e-03,5:1.273092e-02):1.799756e-02,19:7.285684e-03):1.797947e-03):4.230221e-03,81:1.434336e-02):2.424195e-03,12:1.845527e-02):1.362328e-03):1.443977e-03):2.175173e-03,((94:1.880330e-02,((77:4.973546e-03,76:7.428250e-03):6.490917e-04,78:5.842201e-03):1.083358e-02):9.454653e-03,42:3.234041e-02):1.494831e-03):3.652502e-03):5.779469e-04):2.046229e-03,11:1.779124e-02):2.624516e-04,((59:1.741276e-02,((((65:1.000980e-02,92:2.120786e-03):4.230180e-03,34:1.417924e-02):1.732152e-02,((93:1.185586e-02,41:6.911302e-03):6.864302e-03,(82:1.687276e-03,35:2.693852e-04):1.178480e-02):2.733832e-03):4.305164e-03,((37:1.688780e-02,87:1.500036e-02):1.628553e-03,32:1.708802e-02):3.545280e-03):2.735315e-03):1.307786e-03,(72:1.157907e-02,79:1.685332e-02):1.952009e-03):7.982980e-03):7.751844e-04):2.718528e-03):4.762791e-03):2.127743e-03,14:2.406751e-02):1.242881e-03):8.340621e-03,67:2.546206e-02,1:3.188775e-03);
   tree gen.505000 = [&U] (((((110:1.164834e-02,80:1.707121e-02):5.161921e-03,((((((65:7.265723e-03,92:4.040865e-03):1.228802e-02,((35:1.221016e-03,82:1.700371e-03):1.282596e-02,93:1.064642e-02):2.390944e-03):4.433365e-03,((37:1.482166e-02,87:8.859461e-03):7.091409e-03,32:2.144552e-02):1.762000e-03):2.237846e-03,(72:8.143410e-03,79:2.397262e-02):5.706649e-03):2.388768e-04,(59:1.269442e-02,41:2.559115e-02):3.593039e-03):5.547561e-03,((73:3.400264e-02,((((78:4.692856e-03,(76:6.223124e-03,77:5.168409e-03):3.610491e-03):7.531457e-03,94:1.778033e-02):1.036253e-02,(42:4.651780e-02,((89:2.251245e-02,40:8.416366e-03):6.680076e-03,((((((((70:3.724668e-02,(69:6.396620e-03,24:8.774778e-03):8.593226e-03):9.739565e-03,((17:1.328443e-02,(((84:2.567695e-03,83:5.903653e-03):3.451712e-03,86:6.977827e-03):3.182274e-04,85:6.855590e-03):1.551148e-03):5.715822e-04,((74:8.604902e-03,18:1.229153e-02):3.881808e-03,16:8.660129e-03):9.571642e-03):7.971790e-03):4.518396e-04,(75:7.783100e-03,90:3.633989e-03):3.196444e-02):3.552536e-03,(97:3.628914e-03,(98:1.069974e-02,(96:5.638246e-04,88:1.110065e-02):2.793284e-03):5.103598e-03):2.046132e-03):1.771351e-02,(((10:6.926608e-03,((((9:1.120531e-02,(45:2.724424e-02,53:2.869066e-02):4.864173e-04):3.024494e-03,((((((21:1.152785e-03,22:1.996830e-03):3.516790e-03,20:1.818765e-04):6.899437e-03,23:9.139373e-03):1.146439e-02,44:7.826271e-03):1.697583e-03,(46:1.953064e-03,(58:3.615900e-04,57:1.877407e-03):1.195034e-02):1.881118e-03):7.760936e-04,(8:7.704834e-03,(54:2.410482e-03,(55:1.835209e-04,56:1.732817e-03):1.660080e-03):3.111936e-03):7.492355e-03):6.652208e-04):8.833403e-03,(71:6.196194e-03,4:8.345487e-03):5.917860e-03):1.031880e-03,62:5.144327e-02):3.231040e-03):2.323657e-03,(63:5.262172e-02,36:1.072524e-02):1.686825e-03):6.040462e-04,(((2:8.724796e-04,29:2.083514e-03):1.726684e-02,(((104:2.017141e-02,108:6.114584e-03):6.502963e-04,(99:1.250581e-03,101:7.984476e-04):1.219498e-02):1.359708e-03,((106:1.635218e-02,((102:1.855066e-03,103:1.978210e-03):1.809272e-03,107:3.107519e-03):2.284257e-04):8.084638e-04,(100:6.896732e-03,105:4.149754e-03):6.491331e-03):1.087539e-02):5.053303e-02):3.317709e-03,109:1.411187e-02):2.698046e-03):1.099780e-03):4.031253e-03,47:6.667137e-02):1.798673e-02,((((49:2.594452e-03,50:5.271292e-03):9.621266e-03,((48:4.689020e-03,52:9.001103e-04):4.593705e-04,51:3.932892e-03):6.220728e-03):5.997116e-03,15:4.204246e-02):2.730275e-02,((60:2.732042e-03,61:4.187393e-03):2.043454e-02,43:2.036420e-02):7.722832e-03):6.022424e-03):1.990446e-02,((81:1.339735e-02,((19:8.587629e-03,(5:1.599179e-02,((30:3.755797e-03,31:5.727323e-03):5.584975e-03,6:8.819503e-03):3.345312e-03):1.195353e-02):1.958237e-03,(13:1.611309e-02,(7:1.707316e-03,38:1.126618e-03):1.461208e-02):1.839867e-03):4.381243e-04):2.497058e-03,12:2.351207e-02):2.963415e-03):7.068600e-04):1.776736e-03):1.547115e-03):1.901018e-03,((39:2.892486e-02,((28:5.537224e-03,27:7.720319e-03):5.386974e-03,(26:3.183588e-03,25:6.153648e-03):4.128915e-03):5.292203e-03):2.106091e-03,95:1.848551e-02):2.340091e-03):2.134140e-03):1.131621e-03,11:1.941688e-02):1.827386e-03):2.894696e-04):3.063101e-03,64:4.221374e-02):4.182828e-03,(33:2.698603e-02,91:2.009393e-02):1.149501e-02):2.379311e-04,((14:3.439699e-02,(67:1.462269e-02,34:2.043370e-03):1.561993e-02):7.563435e-04,(3:1.763381e-02,(66:1.197591e-02,68:5.459181e-03):1.553788e-02):3.308839e-03):8.373941e-04,1:1.919248e-02);
   tree gen.510000 = [&U] ((((91:1.582700e-02,33:3.156093e-02):8.276661e-03,(64:4.463065e-02,(((110:1.334230e-02,80:1.154189e-02):4.199504e-03,(11:1.722366e-02,(73:2.882566e-02,(((39:2.897912e-02,(26:1.337770e-02,(25:1.408844e-02,(27:9.749317e-03,28:7.263198e-03):3.453193e-03):7.176385e-04):2.333887e-03):2.231398e-03,95:1.021925e-02):3.106466e-03,(((40:2.400131e-03,89:1.431237e-02):1.181639e-02,((((60:4.494940e-03,61:3.871800e-03):1.614989e-02,43:1.452405e-02):1.578930e-02,((((10:5.706838e-03,((((71:6.007671e-03,4:7.409935e-03):4.189769e-03,(((8:9.548319e-04,(54:3.060160e-04,(55:7.867816e-04,56:3.064887e-03):1.038468e-04):4.617385e-03):6.073403e-03,(((20:8.783677e-04,(21:2.259823e-03,22:5.661255e-04):2.166097e-03):4.893944e-03,23:3.786538e-03):1.530664e-02,((58:7.205391e-04,57:2.226247e-03):1.157303e-02,46:3.090791e-03):2.262100e-03):1.441501e-03):9.916436e-05,((9:8.198898e-03,(53:2.318128e-02,45:2.149135e-02):7.016196e-03):2.680438e-03,44:8.641565e-03):1.589398e-03):7.806824e-03):4.086733e-03,62:4.110441e-02):3.825746e-03,((((96:5.522943e-04,(97:8.353889e-03,98:1.269379e-02):1.159772e-03):6.497906e-03,88:4.840578e-03):3.644809e-03,(((24:7.082515e-03,69:6.127842e-03):8.597090e-03,70:3.009744e-02):6.325627e-03,((90:2.631194e-03,75:1.276951e-02):2.424560e-02,((((74:6.369357e-03,18:1.614267e-03):1.072776e-02,16:5.443603e-03):9.179052e-03,((86:3.004620e-03,(83:7.381441e-03,84:5.971747e-03):2.053094e-03):1.362199e-03,85:4.192638e-03):1.174143e-03):3.604104e-04,17:1.228709e-02):7.241004e-03):5.164510e-04):2.698303e-03):1.661573e-02,((47:6.101542e-02,(29:4.647120e-03,2:3.514991e-03):1.340746e-02):2.139007e-03,(109:1.737357e-02,((106:7.580363e-03,((105:4.911826e-03,100:7.930993e-03):4.096848e-03,(107:8.945109e-03,(102:1.446973e-03,103:3.213915e-03):2.948185e-03):4.452303e-03):1.074614e-04):7.049393e-03,((104:1.291835e-02,108:5.770007e-03):1.016539e-02,(101:6.173019e-04,99:9.749745e-04):3.953812e-03):4.592256e-03):4.764668e-02):1.928610e-03):1.298726e-03):1.791226e-03):4.886102e-04):3.200852e-04,36:1.316759e-02):1.860459e-03,63:4.824876e-02):1.505495e-02,(15:4.183776e-02,((48:2.434652e-03,(51:8.399091e-03,52:1.182715e-04):1.549785e-03):8.849380e-03,(50:1.172164e-03,49:2.045177e-03):8.877838e-03):8.942881e-03):2.605849e-02):8.679269e-04):1.296191e-02,((((13:1.443520e-02,(38:2.575433e-04,7:3.820782e-03):1.493343e-02):4.715267e-04,(((30:6.822724e-03,(6:3.910880e-03,31:3.834207e-03):1.315571e-03):3.194390e-03,5:3.167841e-02):7.837463e-03,19:8.193787e-03):1.856711e-03):2.475949e-03,81:1.540893e-02):4.486355e-03,12:1.786651e-02):3.757979e-04):1.824329e-03):2.435553e-03,((94:1.564705e-02,(76:7.191273e-03,(78:6.105232e-03,77:8.958255e-03):1.018914e-03):1.078721e-02):3.635519e-03,42:2.758794e-02):6.132985e-03):3.378565e-03):2.601485e-03):2.395484e-04):4.857607e-04):1.361937e-03,((72:8.130033e-03,79:1.631566e-02):4.985663e-03,(((41:1.955379e-02,((93:1.147763e-02,(82:4.407998e-03,35:8.620089e-04):8.766707e-03):6.977997e-03,((65:8.855390e-03,92:5.186100e-03):4.775848e-03,34:1.254579e-02):1.374001e-02):9.951724e-04):4.350273e-03,((37:8.520808e-03,87:9.471863e-03):5.689406e-03,32:1.938895e-02):1.046971e-03):1.133442e-03,59:1.459508e-02):5.773225e-04):3.355519e-03):3.527781e-03):5.035091e-03):3.508874e-03,(14:2.725890e-02,((66:1.131905e-02,68:4.635501e-03):1.604074e-02,3:1.702380e-02):3.046094e-03):9.847715e-04):1.542474e-02,67:3.419199e-03,1:1.290117e-03);
   tree gen.515000 = [&U] ((((14:2.406179e-02,(91:1.563077e-02,33:3.116963e-02):8.317993e-03):6.428653e-04,((66:1.766600e-02,68:9.026766e-03):1.413984e-02,3:1.681273e-02):2.126662e-03):9.861643e-04,(64:4.407731e-02,(((110:1.455998e-02,80:1.274233e-02):4.617545e-03,((((39:2.846675e-02,95:7.795243e-03):3.280428e-03,((27:1.096499e-02,28:7.173147e-03):5.423137e-03,(26:2.117500e-02,25:1.037765e-02):5.089543e-04):4.285710e-03):5.672021e-03,(((40:3.859024e-03,89:1.413492e-02):1.166989e-02,((((36:1.681931e-02,(((((71:5.933186e-03,4:7.417475e-03):7.589499e-03,((((44:2.305234e-04,45:2.805951e-02):1.132104e-02,(((20:2.533429e-04,(21:3.249744e-04,22:1.332203e-03):1.016172e-03):4.833268e-03,23:3.158647e-03):1.543208e-02,((58:5.898930e-04,57:1.524809e-03):1.657958e-02,46:3.399219e-03):4.872576e-03):2.599079e-03):4.259321e-04,(8:2.586543e-03,(54:1.045903e-03,(56:4.097177e-03,55:1.506528e-03):1.044211e-03):5.285413e-03):4.340719e-03):1.209070e-03,(9:8.219584e-03,53:2.213909e-02):3.406609e-03):7.263929e-03):2.559367e-03,62:3.810075e-02):4.968875e-03,((109:1.715817e-02,(((105:4.520621e-03,100:9.110198e-03):3.580370e-03,(106:1.249216e-02,((103:1.347951e-03,102:1.077385e-03):3.065065e-03,107:6.244584e-03):6.714234e-03):1.504049e-03):1.029978e-02,((104:1.473270e-02,(101:1.513562e-04,99:2.131049e-03):1.225249e-02):5.216927e-03,108:6.684210e-03):3.468095e-03):3.958092e-02):1.204555e-03,((47:6.342606e-02,((98:1.650527e-02,((97:5.842342e-04,96:8.187854e-04):7.112436e-04,88:1.993228e-02):2.541926e-03):5.923169e-03,(((90:2.153796e-03,75:1.006842e-02):2.317439e-02,((24:6.994704e-03,69:7.523578e-03):7.972707e-03,70:2.972429e-02):3.105587e-03):2.829671e-04,(((18:9.133001e-03,74:1.350706e-02):1.276351e-03,16:6.786053e-03):1.031847e-02,(((85:5.288449e-03,(83:1.185351e-02,84:3.168287e-03):2.478311e-03):1.156033e-04,86:3.875849e-03):1.483629e-03,17:1.213475e-02):9.411811e-04):8.529056e-03):2.630540e-03):9.626446e-03):8.064080e-04,(29:1.224607e-03,2:7.691209e-03):1.292120e-02):1.218575e-03):1.144947e-03):2.159035e-03,10:5.525757e-03):2.101483e-03):1.323551e-03,63:4.765056e-02):1.886377e-02,((15:3.570070e-02,(((52:1.100927e-03,48:5.327230e-04):1.842583e-04,51:1.191306e-02):7.136579e-03,(50:3.173828e-04,49:2.019820e-03):1.204763e-02):7.079094e-03):1.895807e-02,((60:4.439211e-03,61:1.073512e-03):1.912529e-02,43:1.184008e-02):1.304139e-02):9.672259e-04):1.792150e-02,((((13:1.392077e-02,((((30:5.012518e-03,31:2.856047e-03):2.688511e-03,6:3.499191e-03):3.888056e-03,5:1.602658e-02):1.323919e-02,19:7.805365e-03):1.786651e-03):1.866272e-03,(38:1.151580e-03,7:4.127406e-03):1.485284e-02):9.818306e-04,81:1.394123e-02):1.963584e-03,12:2.609353e-02):7.137739e-04):1.111028e-03):2.811980e-03,((94:2.095810e-02,((78:8.762515e-03,77:5.630276e-03):3.927618e-03,76:8.643667e-03):6.229681e-03):5.513739e-03,42:2.490141e-02):4.478245e-03):1.753559e-03):1.891281e-03,(73:3.422248e-02,11:1.701012e-02):1.338639e-04):1.553015e-03):7.697750e-04,(59:1.369328e-02,((((93:1.133533e-02,(82:5.042098e-03,35:2.228624e-03):1.172061e-02):5.245119e-03,(((65:8.745598e-03,92:7.646986e-03):4.114771e-03,34:2.535176e-02):1.626609e-02,41:1.931136e-02):1.020625e-03):3.388682e-03,((37:1.557757e-02,87:5.568532e-03):1.176113e-03,32:1.914856e-02):2.233509e-03):1.132865e-03,(72:6.190147e-03,79:1.924803e-02):7.088392e-03):1.113568e-03):3.108885e-03):3.397896e-03):4.403004e-03):1.539794e-02,67:4.075139e-03,1:2.215478e-03);
   tree gen.520000 = [&U] ((((64:3.683777e-02,(((110:1.548712e-02,80:1.323725e-02):4.300217e-03,((((39:2.428683e-02,95:8.098014e-03):2.536688e-03,(26:1.068886e-02,((27:1.080810e-02,28:7.451756e-03):2.304202e-03,25:1.722020e-02):1.419863e-03):4.036829e-03):6.382723e-03,(((40:2.461071e-03,89:1.468393e-02):1.472213e-02,((((36:1.747258e-02,63:4.950133e-02):1.773084e-04,(((((71:5.301399e-03,4:1.068007e-02):5.120376e-03,((((20:1.182198e-03,(21:1.655280e-04,22:1.340357e-03):1.141466e-03):2.919958e-03,23:2.988150e-03):1.365315e-02,((58:8.761891e-04,57:6.276393e-03):8.382724e-03,46:2.208171e-03):5.417074e-03):1.687449e-03,((8:4.843507e-03,((56:5.528771e-03,55:2.979406e-04):1.167208e-03,54:4.966716e-04):2.277317e-03):5.493198e-03,((9:8.626561e-03,53:2.299898e-02):9.718180e-04,(44:6.733342e-03,45:2.165111e-02):3.437330e-03):5.047745e-03):3.379414e-04):7.618720e-03):3.036361e-03,62:3.958061e-02):3.060075e-03,((((((98:1.056966e-02,97:2.061945e-03):2.340749e-03,96:1.766455e-03):5.755524e-03,((90:9.135286e-03,75:4.304986e-03):3.040390e-02,(((24:6.783532e-03,69:7.815798e-03):9.797958e-03,70:3.087879e-02):2.127021e-03,((18:9.487732e-03,(16:7.424500e-03,74:6.814335e-03):3.360284e-03):7.333158e-03,((85:5.493856e-03,(86:3.835887e-03,(83:7.321921e-03,84:2.572771e-03):3.160975e-03):1.433072e-03):9.289250e-04,17:1.260607e-02):1.951441e-03):2.961850e-03):1.149883e-03):1.218505e-03):1.079003e-03,88:9.844825e-03):1.000034e-02,109:1.691762e-02):1.235670e-03,((47:6.588957e-02,((((103:2.091823e-03,102:1.371934e-03):6.891193e-04,107:5.476334e-03):8.188249e-04,(106:7.909974e-03,(105:4.393783e-03,100:9.464044e-03):5.924724e-03):8.324253e-04):1.077571e-02,((104:1.820096e-02,(101:5.782115e-04,99:2.213820e-03):3.771244e-03):5.677870e-03,108:6.943828e-03):3.602797e-03):4.106648e-02):2.575520e-03,(29:2.311741e-03,2:5.158896e-03):1.588593e-02):7.497852e-04):8.570350e-04):1.943598e-03,10:5.740380e-03):3.945827e-04):2.008855e-02,((15:3.708733e-02,(((48:5.534142e-04,52:6.957649e-04):1.209146e-03,51:9.590290e-03):8.364899e-03,(50:1.444509e-03,49:3.974603e-03):1.122979e-02):7.354050e-03):3.414708e-02,((60:3.889897e-03,61:7.534638e-03):1.475598e-02,43:1.229995e-02):1.659171e-02):1.011901e-03):1.861758e-02,((((13:1.739070e-02,(38:8.574029e-04,7:5.545405e-04):1.699896e-02):1.858144e-03,((((30:5.408765e-03,31:3.078630e-03):3.810807e-03,6:7.789096e-03):3.762051e-03,5:1.664906e-02):1.375341e-02,19:1.158909e-02):2.191804e-03):2.388807e-03,81:1.448272e-02):1.614407e-03,12:2.710702e-02):1.584454e-03):1.002717e-03):2.822599e-03,((94:2.008528e-02,(76:5.377140e-03,(78:1.216884e-02,77:5.563958e-03):4.338966e-04):1.110969e-02):5.205715e-03,42:3.925444e-02):4.545252e-03):4.200910e-03):1.044328e-03,(73:3.397864e-02,11:1.621847e-02):9.068138e-04):1.345942e-03):1.687169e-03,(59:1.422513e-02,((((41:2.368515e-02,((82:3.130472e-03,35:2.173258e-03):9.487398e-03,93:9.443671e-03):8.813354e-04):2.131687e-03,((65:1.254126e-02,92:4.313765e-03):4.467621e-03,34:1.513793e-02):7.321494e-03):3.522553e-03,((37:1.182682e-02,87:7.123466e-03):4.308472e-03,32:1.959809e-02):8.997035e-05):4.733703e-03,(72:1.102100e-02,79:1.710973e-02):8.579444e-03):8.194613e-04):4.346741e-03):2.564336e-03):4.544758e-03,(14:2.499636e-02,(91:1.673043e-02,33:2.623026e-02):6.117596e-03):1.064373e-03):2.018828e-03,((66:1.556347e-02,68:3.519793e-03):1.526746e-02,3:1.479559e-02):2.498612e-03):1.231512e-02,67:5.991185e-03,1:2.472529e-03);
   tree gen.525000 = [&U] (((33:2.990277e-02,91:1.535233e-02):9.939659e-03,(((110:1.411891e-02,80:1.343333e-02):7.116334e-03,(((((((25:1.109732e-02,26:1.637607e-04):5.888887e-03,(28:8.237481e-03,27:9.824293e-03):1.135780e-02):4.651792e-03,39:3.553654e-02):5.402576e-04,95:1.448577e-02):3.212886e-03,(((94:1.914076e-02,((76:6.724913e-03,77:7.576652e-03):2.592515e-03,78:9.453324e-03):8.245902e-03):7.940848e-03,42:2.925209e-02):3.589980e-03,(((12:2.001496e-02,(((13:1.550415e-02,(7:8.493819e-04,38:3.846251e-04):1.422947e-02):2.034293e-03,(((30:1.688226e-03,(5:2.970691e-02,31:1.115021e-03):1.024898e-03):8.515702e-03,6:4.073571e-03):1.653904e-02,19:6.865991e-03):9.847487e-04):2.529620e-03,81:1.337256e-02):1.715118e-03):2.000054e-03,((63:4.966773e-02,(36:1.652815e-02,(10:8.620448e-03,(((((((53:3.047601e-02,9:9.828182e-03):3.604811e-03,(45:1.213821e-02,44:4.765541e-03):1.131011e-02):2.777433e-04,(((((21:1.643004e-04,22:9.541663e-04):9.308133e-04,20:2.174636e-03):2.634935e-03,23:3.541267e-03):1.747699e-02,((58:2.647496e-03,57:8.376281e-04):1.350769e-02,46:5.621297e-03):3.536846e-03):3.671399e-03,(8:1.893980e-03,(54:4.906378e-03,(55:1.142861e-03,56:1.577360e-04):2.683493e-03):6.655554e-03):5.941282e-03):4.467970e-04):1.278614e-02,(4:9.779658e-03,71:6.940264e-03):4.246683e-03):1.129653e-03,62:4.461880e-02):4.768111e-03,((2:3.049465e-03,29:4.807904e-03):1.364497e-02,109:2.156984e-02):8.448390e-04):2.050358e-03,((47:6.745546e-02,((((100:2.339050e-03,105:3.989623e-03):4.109391e-03,106:7.153467e-03):1.539906e-03,(107:3.316544e-03,(103:3.000813e-03,102:2.296011e-03):5.449603e-04):3.774208e-03):7.078295e-03,(108:1.274367e-02,(104:1.835906e-02,(101:3.630958e-04,99:1.795680e-04):8.554243e-03):3.252363e-03):4.368678e-03):4.654749e-02):3.246690e-03,(((96:5.042643e-03,(98:1.629492e-02,97:4.613125e-03):2.008475e-03):7.384110e-03,88:1.138132e-02):1.254305e-03,(((70:3.578037e-02,(24:6.615798e-03,69:5.673313e-03):8.201760e-03):6.820655e-03,(((86:9.528227e-03,17:4.889091e-03):3.934258e-03,((84:1.950312e-03,83:9.131390e-03):2.732382e-03,85:6.611563e-03):2.451283e-03):3.230314e-03,(74:6.072697e-03,90:1.299506e-02):1.550905e-02):3.026622e-03):4.580775e-04,((16:4.856266e-03,18:1.415689e-02):5.556571e-03,75:2.519557e-02):7.765503e-03):7.474577e-04):1.101031e-02):3.832882e-03):2.078602e-03):1.807699e-03):4.236332e-03):1.850208e-02,((43:1.488815e-02,(61:4.412679e-03,60:8.916674e-03):1.517449e-02):1.662227e-02,((((51:4.559551e-03,52:5.868555e-04):6.539356e-04,48:2.246769e-03):7.910260e-03,(50:6.501941e-04,49:3.158269e-04):1.155028e-02):8.203413e-03,15:4.324713e-02):2.738868e-02):7.337729e-04):2.499496e-02):2.931643e-03,(89:1.210937e-02,40:1.113031e-03):1.499657e-02):2.257382e-03):1.255189e-03):2.071293e-03,(73:3.164411e-02,11:2.042276e-02):1.242888e-03):1.121691e-03,(((32:1.609526e-02,37:1.781380e-02):2.034913e-03,((92:1.406010e-02,65:1.404730e-02):1.157327e-02,((93:1.221176e-02,(82:2.064457e-03,35:2.407218e-04):1.365195e-02):3.633733e-03,41:1.687584e-02):4.597453e-04):6.741551e-03):2.166388e-03,(59:1.614401e-02,(72:5.701652e-03,79:1.701922e-02):2.600733e-03):1.505378e-03):5.902026e-03):1.663236e-03):1.820367e-03,(87:1.260969e-02,64:3.984889e-02):5.960000e-03):2.887873e-03):2.330253e-03,((67:1.184288e-02,14:1.570328e-02):1.510355e-02,((68:2.744137e-03,66:1.157000e-02):1.919151e-02,(3:1.087745e-02,34:2.054587e-02):5.904503e-03):2.727352e-03):1.843482e-03,1:1.629064e-02);
   tree gen.530000 = [&U] (((((91:1.746584e-02,33:2.537530e-02):9.747159e-03,(64:4.606824e-02,((110:1.449807e-02,80:1.417897e-02):5.157319e-03,(((73:3.452849e-02,11:2.546075e-02):4.488669e-04,((95:1.234085e-02,((26:6.816568e-03,((27:1.914600e-02,25:1.844527e-02):9.285138e-05,28:8.204514e-03):1.649541e-03):5.114556e-03,39:2.677007e-02):1.312361e-03):2.585486e-03,(((40:2.803983e-03,89:2.428823e-02):1.478812e-02,(((((60:3.983616e-03,61:6.827749e-03):1.655442e-02,43:1.636801e-02):1.485037e-02,((36:1.835654e-02,(((((71:5.678547e-03,4:6.491152e-03):4.610207e-03,(44:1.528352e-02,((9:9.762339e-03,(53:2.259807e-02,45:2.318188e-02):1.990247e-03):2.580405e-03,((8:4.269336e-03,((54:2.670662e-03,56:5.692269e-04):1.513249e-03,55:1.362925e-03):5.918573e-03):6.113601e-03,(((20:2.873213e-04,(21:1.032714e-04,22:2.278376e-03):2.294876e-03):3.378965e-03,23:9.386647e-03):1.254643e-02,((58:8.932197e-05,57:2.923548e-04):1.211227e-02,46:4.501417e-03):3.457388e-03):2.193280e-03):1.372941e-04):1.329702e-03):7.731524e-03):2.707992e-03,62:4.133253e-02):2.306831e-03,((((96:5.540467e-04,(97:1.482150e-03,98:1.174674e-02):2.045787e-03):6.248392e-03,88:4.953742e-03):3.462045e-03,(((((18:1.881971e-02,16:5.903403e-03):4.034708e-03,74:7.514815e-03):9.016647e-03,((85:5.884696e-03,(86:5.028937e-03,(83:8.596242e-03,84:8.796572e-03):2.249909e-03):4.142783e-04):6.082645e-04,17:1.052705e-02):1.530457e-03):4.572166e-03,(90:4.286169e-03,75:3.978376e-03):2.794239e-02):1.156377e-03,((24:6.767417e-03,69:7.209649e-03):1.069202e-02,70:2.936042e-02):5.588369e-03):1.834924e-03):1.308078e-02,(((47:7.163693e-02,(((((105:4.676355e-03,100:2.436676e-03):6.483779e-03,106:7.816213e-03):4.961859e-03,107:5.680051e-03):4.863799e-04,(102:3.517137e-03,103:2.410106e-03):6.469118e-03):1.242363e-02,(108:2.654481e-03,(104:2.902812e-02,(101:9.763983e-05,99:5.279139e-04):3.665911e-03):2.842092e-03):4.920882e-03):5.358270e-02):2.664473e-03,(29:7.711079e-03,2:7.908021e-04):1.346159e-02):1.066124e-03,109:1.812116e-02):4.362803e-04):1.494050e-03):1.012204e-03,10:6.054355e-03):1.730425e-03):2.607575e-03,63:5.154159e-02):1.559314e-02):2.663532e-03,(15:3.749116e-02,((52:2.605028e-03,(48:3.072728e-03,51:1.101752e-02):3.557054e-03):4.642166e-03,(50:7.601684e-03,49:3.950562e-03):1.054335e-02):1.056630e-02):2.545097e-02):1.723126e-02,((((((30:1.220586e-02,(31:5.203924e-03,6:3.935599e-03):2.834172e-03):7.394104e-03,5:1.642254e-02):1.117467e-02,19:1.241355e-02):1.916532e-03,((38:1.762503e-03,7:1.215563e-03):1.971850e-02,13:1.657702e-02):6.399042e-04):1.490333e-03,81:1.551304e-02):3.922472e-03,12:2.903545e-02):1.457537e-03):1.442516e-03):3.390514e-03,((94:1.705350e-02,((77:5.204666e-03,78:4.883377e-03):1.733748e-03,76:6.785996e-03):9.637657e-03):1.359630e-02,42:4.697817e-02):2.509321e-03):3.461712e-03):1.979687e-03):6.861654e-04,(((72:1.175053e-02,79:1.676012e-02):4.999807e-03,(((37:1.641334e-02,87:1.458414e-02):3.973589e-03,32:1.347197e-02):1.747725e-03,(41:2.563815e-02,(((82:4.903290e-03,35:3.039959e-05):4.795316e-03,93:1.138272e-02):7.627720e-03,((65:7.116742e-03,92:5.806579e-03):8.810026e-03,34:5.841072e-03):9.740819e-03):1.694978e-03):4.372545e-03):6.559475e-04):8.316284e-04,59:1.677310e-02):7.012508e-03):4.882855e-04):3.241457e-03):3.677905e-03):1.011725e-03,14:3.222056e-02):5.958250e-04,((66:1.068061e-02,68:4.474947e-03):1.771304e-02,3:1.766950e-02):3.541548e-03):2.557388e-03,67:2.433714e-02,1:1.253464e-02);
   tree gen.535000 = [&U] (34:1.191690e-02,((((68:7.449119e-03,66:7.653379e-03):1.371963e-02,3:1.484609e-02):4.693223e-03,((33:2.735117e-02,91:1.325508e-02):8.045086e-03,(((110:1.528006e-02,80:1.228707e-02):3.716974e-03,((11:1.868010e-02,(73:2.894393e-02,(((((25:5.120010e-03,26:3.374599e-03):7.572783e-03,(28:8.678627e-03,27:6.538358e-03):9.122317e-03):1.982117e-03,39:3.045486e-02):2.986910e-03,95:1.571638e-02):1.050354e-03,(((94:2.065736e-02,(78:8.699985e-03,(77:6.517508e-03,76:4.927106e-03):5.265926e-03):6.529500e-03):1.169614e-02,42:3.316581e-02):3.666207e-04,(((((43:1.496766e-02,(61:8.173690e-04,60:8.146357e-03):1.758795e-02):1.359897e-02,(((48:2.495673e-03,(52:1.249727e-03,51:3.583094e-03):4.509883e-04):5.963332e-03,(50:4.125702e-03,49:3.735964e-03):8.923477e-03):1.190906e-02,15:3.101748e-02):2.700381e-02):2.962933e-03,(((109:1.988610e-02,(((2:2.510013e-03,29:7.897528e-03):1.294937e-02,(47:6.523408e-02,((((100:5.515545e-03,105:5.794473e-03):2.739454e-03,106:2.829699e-03):2.196110e-03,((103:5.137146e-04,102:7.936218e-03):2.625252e-04,107:3.512218e-03):2.319027e-03):8.869101e-03,(108:6.406549e-03,(104:3.172473e-02,(101:2.564620e-03,99:5.516684e-04):6.362153e-03):3.973472e-03):5.388402e-03):4.203050e-02):2.312323e-03):5.786775e-04,(((((74:4.857123e-03,90:1.452816e-02):1.062917e-02,(17:1.104399e-02,(85:5.386115e-03,((84:5.721157e-03,83:5.994131e-03):3.385803e-03,86:9.001079e-03):9.817405e-04):1.206081e-03):4.732502e-05):5.595096e-03,(16:8.753752e-03,(75:2.075943e-02,18:8.267604e-03):4.122310e-03):9.169583e-03):2.204645e-03,(70:2.763168e-02,(24:6.051274e-03,69:9.980914e-03):8.194741e-03):4.612217e-03):1.184907e-03,((96:3.888707e-03,(98:1.174176e-02,97:4.860227e-03):1.241531e-03):4.064574e-03,88:8.381953e-03):2.284501e-03):1.016614e-02):6.658655e-04):9.668163e-04,((((((44:2.433668e-03,45:1.889634e-02):3.118708e-03,(53:2.798803e-02,9:8.989547e-03):1.562391e-03):1.299038e-03,(((((21:3.918119e-04,22:5.006959e-04):1.859207e-04,20:1.629293e-03):6.203895e-03,23:4.820090e-03):1.155625e-02,((58:4.754458e-04,57:1.189856e-04):1.285809e-02,46:3.866405e-03):3.155859e-03):4.291921e-03,(8:5.556274e-04,((56:2.046383e-03,55:1.516853e-04):7.905385e-05,54:1.124941e-03):5.291896e-03):4.171906e-03):8.546711e-04):7.910249e-03,(4:9.223481e-03,71:4.922960e-03):6.676080e-03):2.525637e-03,62:3.782843e-02):5.022669e-03,10:7.750365e-03):2.002956e-03):5.738033e-04,(36:1.391478e-02,63:4.542960e-02):2.719734e-04):1.703662e-02):1.693737e-02,(12:2.074993e-02,((((7:2.971992e-03,38:1.302556e-03):8.964884e-03,13:1.663778e-02):2.721006e-03,((6:5.613740e-03,(30:6.459938e-03,(5:2.244124e-02,31:1.854666e-03):2.512123e-03):8.209143e-04):1.508569e-02,19:6.401277e-03):8.848764e-04):8.687027e-04,81:1.588104e-02):2.159677e-03):3.715340e-03):1.975074e-03,(89:1.890163e-02,40:2.581923e-03):1.439693e-02):1.202410e-03):2.717301e-03):1.292124e-03):1.897991e-03):3.255754e-04,((59:1.242604e-02,((32:1.472185e-02,37:1.387800e-02):4.709678e-03,(((92:8.138153e-03,65:6.776128e-03):1.757661e-02,41:2.488271e-02):1.737256e-03,(93:8.891187e-03,(82:6.371793e-03,35:5.441784e-04):5.698016e-03):8.118245e-03):3.088126e-03):8.871241e-04):1.411832e-03,(72:1.598292e-02,79:2.245883e-02):1.621601e-03):4.454190e-03):8.075069e-04):2.009960e-03,(87:1.028796e-02,64:3.266207e-02):7.764138e-03):7.888522e-03):1.172590e-03):1.239327e-05,(67:2.068925e-04,14:7.670289e-03):2.810094e-02):2.548452e-03,1:1.458114e-02);
   tree gen.540000 = [&U] (((((66:1.567749e-02,68:1.997982e-03):1.991198e-02,3:1.859904e-02):5.741373e-03,((91:1.484171e-02,33:2.984276e-02):1.079399e-02,(64:3.878491e-02,((110:1.733384e-02,80:1.046839e-02):7.575777e-03,((((((37:1.686991e-02,87:1.355873e-02):3.771881e-03,32:2.134408e-02):2.080836e-03,(((82:3.443482e-03,35:1.749107e-04):8.372032e-03,93:8.275754e-03):1.762169e-03,(41:2.228001e-02,((65:7.834489e-03,92:4.835313e-03):3.530284e-03,34:1.355742e-02):5.309374e-03):2.979811e-03):4.841565e-03):2.382603e-03,(72:1.071657e-02,79:1.670479e-02):3.671542e-03):1.044077e-03,59:1.375695e-02):4.307430e-03,((((39:2.614051e-02,95:1.416944e-02):8.884747e-04,((25:1.185591e-02,26:7.986591e-03):1.685844e-04,(28:7.906354e-03,27:7.481452e-03):4.935574e-03):2.421937e-03):2.334886e-03,(((40:3.249966e-03,89:2.445144e-02):1.158719e-02,(((15:3.458139e-02,((51:5.538959e-03,(48:5.547957e-04,52:4.181273e-04):1.573274e-03):5.742738e-03,(50:7.576614e-03,49:1.706561e-03):8.756715e-03):7.487071e-03):2.258238e-02,(((60:4.309275e-03,61:4.399751e-03):1.612049e-02,43:1.552569e-02):1.614799e-02,((36:1.768844e-02,(((((71:6.720193e-03,4:6.544408e-03):5.652861e-03,(((((20:1.539878e-04,(21:7.785594e-04,22:1.946877e-04):1.587733e-03):6.100716e-03,23:8.306047e-03):1.027085e-02,((58:6.856814e-04,57:1.063588e-03):1.561276e-02,46:2.419403e-03):4.220006e-03):1.838848e-03,((9:9.004663e-03,(53:1.969616e-02,45:2.138269e-02):3.237849e-03):4.720672e-03,44:8.773265e-03):5.737266e-04):7.484899e-05,(8:1.746301e-03,((56:1.373641e-03,54:3.163484e-03):1.323254e-03,55:1.967740e-04):5.965166e-03):3.993592e-03):7.803704e-03):3.027002e-03,62:5.101105e-02):3.385975e-03,((29:3.726552e-03,2:7.172897e-03):1.196937e-02,(((47:6.607704e-02,(((107:6.738659e-03,(103:3.206094e-03,102:3.185539e-03):8.353574e-04):4.196891e-03,((105:7.543947e-03,100:6.885237e-03):3.478925e-03,106:9.234585e-03):9.920951e-04):7.804098e-03,(108:6.142454e-03,(104:1.698546e-02,(101:4.610379e-04,99:1.233921e-03):5.627951e-03):3.326848e-03):7.270542e-03):4.903927e-02):4.316506e-03,(88:6.807684e-03,((97:1.533128e-03,(96:4.568014e-03,98:1.495988e-02):3.681710e-03):1.595911e-03,(((90:2.027729e-03,75:2.665619e-03):2.474937e-02,(((74:6.823975e-03,16:1.896713e-03):1.022890e-02,18:2.294301e-02):9.848689e-03,(((85:5.352012e-03,(83:6.577785e-03,84:4.884964e-03):3.168141e-03):1.104267e-03,86:5.748257e-03):9.454251e-04,17:1.337200e-02):1.818727e-03):4.039189e-03):4.842732e-04,((24:6.242183e-03,69:5.231480e-03):8.451647e-03,70:2.846663e-02):4.425122e-03):3.637805e-03):6.314538e-03):1.069146e-02):1.007136e-03,109:1.721748e-02):3.920422e-04):7.519044e-04):1.296127e-03,10:5.584464e-03):1.924200e-03):3.595895e-03,63:4.754134e-02):1.958185e-02):4.306122e-04):2.237824e-02,(((((((31:5.211776e-03,6:7.833594e-03):2.040357e-04,30:7.729195e-03):2.095194e-03,5:1.899654e-02):1.736657e-02,19:1.145011e-02):1.760372e-03,(13:2.145010e-02,(38:4.039877e-04,7:1.770871e-03):1.228843e-02):7.167114e-04):8.887256e-04,81:1.369823e-02):2.462116e-03,12:2.145242e-02):1.971956e-03):8.930746e-04):2.763700e-03,((94:1.948962e-02,((77:5.828269e-03,76:4.879791e-03):1.205845e-03,78:4.532631e-03):9.014780e-03):7.676695e-03,42:3.577071e-02):6.959107e-03):2.111540e-03):1.717558e-03,(73:3.184866e-02,11:2.039944e-02):2.265257e-03):1.419607e-03):1.722520e-03):1.556054e-03):6.713917e-03):3.754625e-04):3.247189e-04,14:3.173356e-02):2.174728e-03,67:2.271460e-02,1:1.343086e-02);
   tree gen.545000 = [&U] ((((66:1.535012e-02,68:3.442012e-03):1.949619e-02,3:1.423123e-02):4.819637e-03,(14:3.107092e-02,((91:1.724545e-02,33:2.921960e-02):7.363507e-03,(64:3.797502e-02,((((11:1.997347e-02,73:3.118361e-02):4.394179e-05,(((39:2.559466e-02,(25:1.209294e-02,((28:7.683471e-03,27:7.325228e-03):3.921420e-03,26:9.396767e-03):2.038265e-03):1.906424e-03):2.008982e-03,95:1.344181e-02):2.286130e-03,(((40:3.211934e-03,89:2.097841e-02):1.378428e-02,((((36:1.731908e-02,(((((71:5.634412e-03,4:6.407751e-03):3.924042e-03,(((9:8.235552e-03,(53:1.956500e-02,45:2.093618e-02):3.114249e-03):3.622041e-03,((8:3.762633e-03,(55:2.017324e-04,(54:9.888231e-04,56:3.243661e-03):1.250006e-04):5.983172e-03):5.223880e-03,(((20:2.061296e-04,(21:1.927852e-04,22:1.751703e-03):2.409454e-03):6.619756e-03,23:2.291276e-03):1.666870e-02,((58:6.713634e-04,57:1.139302e-03):1.528674e-02,46:3.593891e-03):2.081402e-03):1.805515e-03):1.549538e-03):3.087936e-03,44:8.434296e-03):6.111799e-03):3.118049e-03,62:4.994586e-02):1.951859e-03,(109:1.685795e-02,(((47:6.697872e-02,(((106:9.041754e-03,(107:8.482342e-04,(103:4.098758e-03,102:9.894805e-04):3.515184e-03):9.205316e-03):5.306576e-03,(105:4.838514e-03,100:6.299223e-03):5.499488e-03):9.673811e-03,((104:1.316412e-02,(101:9.368877e-05,99:1.559622e-03):4.404483e-03):7.464122e-04,108:6.508962e-03):5.067324e-03):4.801526e-02):1.751971e-03,(29:4.011295e-03,2:7.215112e-03):1.438604e-02):9.842575e-04,(((((16:1.075847e-02,(74:1.189362e-02,18:1.587449e-02):1.340793e-03):9.081864e-03,(((83:5.612493e-03,84:4.146428e-03):5.847398e-03,(85:5.534480e-03,86:5.577842e-03):3.067878e-05):1.598646e-03,17:1.309277e-02):1.727879e-03):2.586198e-03,(90:1.274220e-02,75:2.008379e-02):7.771039e-03):1.882813e-03,((24:6.111837e-03,69:5.122239e-03):8.275164e-03,70:2.787221e-02):4.400737e-03):2.415869e-03,(((98:1.525573e-02,97:1.801044e-03):2.116052e-03,96:3.927227e-03):5.697658e-03,88:7.974821e-03):6.371618e-04):1.266418e-02):3.712089e-04):2.188848e-03):1.706678e-04,10:6.908438e-03):1.990172e-03):2.774923e-03,63:4.654861e-02):1.917295e-02,(((60:3.267521e-03,61:4.785171e-03):1.632400e-02,43:1.520149e-02):1.293618e-02,(15:3.385928e-02,(((52:1.464307e-04,48:4.680862e-03):1.119658e-03,51:6.908507e-03):6.285531e-03,(50:1.924860e-03,49:4.395243e-04):8.260547e-03):6.300651e-03):2.211083e-02):2.271124e-03):2.191095e-02,((((13:9.890502e-03,((((31:5.102946e-03,30:5.362017e-03):5.909825e-03,6:5.690363e-03):5.392779e-03,5:1.783776e-02):9.515632e-03,19:6.876624e-03):3.288896e-03):6.175258e-04,(38:1.216480e-03,7:2.195098e-03):1.206065e-02):2.405672e-03,81:1.341219e-02):2.815305e-03,12:2.014771e-02):1.981003e-03):8.744259e-04):1.500832e-03,((94:1.908265e-02,((77:5.706566e-03,78:5.357772e-03):1.580587e-03,76:5.331033e-03):1.167745e-02):7.604804e-03,42:3.502376e-02):4.542638e-03):2.188801e-03):2.032878e-03):1.686873e-03,(((((41:3.249969e-02,((82:1.247374e-03,35:6.841511e-04):1.180992e-02,93:1.507548e-02):5.814278e-03):3.117660e-04,((65:8.146159e-03,92:4.783833e-03):6.058620e-03,34:7.381841e-03):1.102735e-02):3.916850e-03,(32:2.089838e-02,(37:1.448386e-02,87:6.721822e-03):1.918637e-03):1.819814e-03):9.023172e-04,59:1.346968e-02):5.440137e-04,(72:1.076723e-02,79:2.230468e-02):2.379671e-03):5.007102e-03):1.291874e-03,(110:1.697188e-02,80:1.119231e-02):5.026145e-03):2.488514e-03):5.186751e-03):7.716970e-04):2.901949e-03):1.655761e-03,67:2.267534e-02,1:1.315040e-02);
   tree gen.550000 = [&U] ((((66:1.260876e-02,68:2.983113e-03):1.675447e-02,3:1.505823e-02):3.786101e-03,(14:3.270278e-02,((91:1.824761e-02,33:3.091759e-02):8.005057e-03,(64:4.018181e-02,((((((26:6.689158e-03,(28:1.191014e-02,27:9.294873e-03):6.822616e-03):6.015717e-03,25:1.460799e-02):5.125213e-03,(39:2.584343e-02,95:1.084089e-02):3.283565e-03):3.282327e-03,(((40:8.788600e-03,89:2.359715e-02):6.758184e-03,((((15:3.582689e-02,((52:7.214913e-04,(48:2.539614e-03,51:3.240568e-03):3.298491e-03):3.848252e-03,(50:1.586794e-03,49:3.704299e-03):4.010360e-03):4.851699e-03):2.339572e-02,((60:5.874236e-03,61:1.012450e-03):1.169129e-02,43:1.608487e-02):1.352904e-02):2.568212e-03,((36:1.227313e-02,(((((71:7.153371e-03,4:6.402863e-03):5.454687e-03,(((9:6.384308e-03,(53:1.549159e-02,45:1.957632e-02):8.403482e-03):2.527257e-03,44:5.766547e-03):1.799632e-03,((8:1.658620e-03,(55:1.729982e-04,(56:2.649091e-03,54:5.204214e-04):3.718090e-04):4.250198e-03):5.675974e-03,(((20:6.500076e-04,(21:2.954038e-05,22:1.634883e-04):7.425261e-03):3.770820e-03,23:2.687952e-03):1.552393e-02,((58:8.339280e-04,57:1.815813e-03):1.498298e-02,46:3.802737e-03):3.875113e-03):1.735078e-03):1.719143e-03):7.087811e-03):1.291508e-03,62:4.646616e-02):4.803667e-03,(109:1.631086e-02,(((47:7.087096e-02,((((106:9.979220e-03,(105:4.703596e-03,100:4.162477e-03):4.979363e-03):1.039724e-03,(103:1.737284e-03,102:2.176441e-03):1.264977e-03):2.959833e-04,107:2.344839e-03):1.025843e-02,((104:1.392911e-02,(101:1.144965e-03,99:1.631167e-03):3.880117e-03):3.353504e-03,108:3.832721e-03):6.138905e-03):4.388590e-02):5.290414e-03,(29:1.354184e-03,2:1.554980e-03):1.914030e-02):1.864728e-03,(((((((83:7.604324e-03,84:4.387383e-03):3.732878e-03,(86:4.615725e-03,((74:5.989869e-04,18:1.032163e-02):5.005165e-03,16:1.499534e-02):1.112044e-02):2.006679e-03):7.329426e-04,85:5.856096e-03):2.290094e-03,17:1.392096e-02):5.523481e-03,((24:6.795744e-03,69:9.101059e-03):8.756046e-03,70:2.949190e-02):2.586888e-03):1.633799e-03,(90:2.439103e-02,75:2.067413e-02):8.401166e-03):1.665070e-03,(((98:1.678844e-02,97:1.734153e-03):6.110845e-03,96:1.299508e-03):7.044499e-03,88:8.888586e-03):6.026207e-04):1.556137e-02):8.366602e-04):4.616088e-03):3.132687e-04,10:7.309897e-03):1.534093e-03):1.597692e-03,63:4.925362e-02):2.028712e-02):2.040764e-02,((((13:1.263924e-02,(38:1.821543e-04,7:6.280833e-04):1.252448e-02):1.247925e-03,((((31:2.334296e-03,30:4.794369e-03):1.758014e-03,6:5.266565e-03):8.637270e-03,5:1.902293e-02):8.383637e-03,19:7.276235e-03):2.308865e-03):2.364799e-03,81:1.419159e-02):2.978906e-03,12:2.108093e-02):4.843330e-04):2.684361e-03):2.128285e-03,((94:1.680260e-02,((78:1.008160e-02,77:4.828043e-03):1.647178e-04,76:4.091760e-03):8.983547e-03):9.174066e-03,42:3.705904e-02):2.405659e-03):1.989648e-03):3.758845e-03,((73:3.092394e-02,11:2.028118e-02):5.892163e-04,(87:9.630204e-03,(((((93:5.720767e-03,(82:3.562270e-03,35:1.934703e-03):7.262401e-03):3.121619e-03,(41:3.432269e-02,((65:8.619544e-03,92:4.376863e-03):7.576738e-03,34:7.810811e-03):1.166817e-02):2.838895e-03):5.493039e-03,(37:1.480161e-02,32:2.211282e-02):1.110532e-03):2.536696e-03,(72:9.738900e-03,79:1.760930e-02):3.159078e-03):6.160561e-04,59:1.979820e-02):8.016807e-04):4.820513e-03):1.061760e-03):4.261737e-04,(110:9.893483e-03,80:1.184272e-02):4.826842e-03):2.413256e-03):4.954801e-03):1.858088e-03):1.833037e-03):3.655930e-03,67:2.698180e-02,1:1.487865e-02);
   tree gen.555000 = [&U] (((67:3.046205e-02,14:3.340827e-02):1.349444e-05,((64:4.154630e-02,((((73:3.197406e-02,(((39:2.672102e-02,((26:3.359437e-03,25:1.510405e-02):4.141143e-03,(28:1.182100e-02,27:9.610509e-03):8.394200e-03):6.334687e-03):6.492941e-04,95:1.120903e-02):3.727742e-03,((((((15:3.704350e-02,(((48:9.274359e-03,51:7.574338e-03):8.608407e-03,52:1.542933e-03):6.047534e-03,(50:9.636644e-04,49:3.054259e-03):1.130831e-02):6.058355e-03):2.419020e-02,((60:4.268303e-03,61:3.835397e-03):1.275198e-02,43:1.444940e-02):1.293777e-02):1.290094e-03,(63:4.940821e-02,(36:1.319543e-02,(10:7.558127e-03,((((71:6.355532e-03,4:8.842175e-03):5.455866e-03,(((9:6.601107e-03,(53:1.601765e-02,45:2.437981e-02):5.751313e-03):3.556519e-03,((((20:1.164886e-03,(21:3.456872e-03,22:2.330479e-04):2.188621e-03):3.732141e-03,23:7.667720e-03):1.000221e-02,((58:3.786862e-03,57:2.432856e-04):1.730198e-02,46:2.064156e-03):1.577307e-03):2.016941e-03,(8:2.424282e-03,((55:1.364634e-04,56:1.395031e-03):1.581489e-04,54:1.570172e-03):7.625113e-03):5.924013e-03):6.901685e-04):1.171304e-03,44:5.962368e-03):8.912995e-03):3.733491e-03,62:4.941263e-02):4.738684e-03,((((47:7.327760e-02,(((106:1.094648e-02,(105:7.206331e-03,100:4.588642e-03):4.108922e-03):2.263045e-03,((103:2.084405e-03,102:1.714802e-03):5.585023e-04,107:6.747740e-03):1.976195e-03):1.277606e-02,((104:1.785107e-02,(101:2.284366e-03,99:3.801722e-05):6.984851e-03):1.246590e-03,108:6.823897e-03):6.199977e-03):4.537618e-02):4.739103e-03,(29:1.776583e-03,2:9.688104e-03):2.067634e-02):7.500578e-04,109:1.556137e-02):2.478890e-03,(((((((83:7.862552e-03,84:5.532028e-03):3.098089e-03,(86:4.451017e-03,((74:3.250146e-03,18:2.068152e-03):9.917675e-03,16:6.202528e-03):5.291643e-03):5.164744e-03):5.270204e-04,85:4.608202e-03):1.345370e-03,17:1.098619e-02):5.997833e-03,((24:9.287235e-03,69:9.410114e-03):7.950696e-03,70:3.049339e-02):1.965740e-03):1.193545e-03,(90:2.186496e-02,75:1.956301e-02):7.137679e-03):2.351678e-03,(((98:1.440371e-02,97:1.429432e-03):3.594072e-03,96:1.343636e-03):4.378960e-03,88:1.253201e-02):6.093405e-03):1.637181e-02):1.807770e-03):3.068610e-04):9.525585e-04):3.516734e-03):1.725574e-02):1.985529e-02,((((13:1.306845e-02,(38:8.910801e-05,7:1.394498e-03):1.294979e-02):1.207904e-03,((((31:4.393313e-03,30:4.416757e-03):3.709765e-03,6:8.052317e-03):5.807551e-03,5:1.966891e-02):7.417201e-03,19:7.523322e-03):3.604964e-03):1.791515e-03,81:1.350162e-02):2.555913e-03,12:2.046679e-02):1.311082e-03):1.607381e-03,(40:1.893566e-02,89:2.606063e-02):9.201174e-04):2.399234e-03,((94:1.737319e-02,((77:5.524421e-03,78:7.143629e-03):2.016628e-03,76:5.751011e-03):9.519564e-03):9.699379e-03,42:2.706418e-02):9.613183e-04):3.104166e-03):3.379837e-03):1.668344e-03,11:2.108616e-02):8.759661e-04,(110:1.022945e-02,80:1.735461e-02):4.014495e-03):1.196267e-03,((((37:1.578960e-02,32:1.637053e-02):1.389560e-03,(((41:1.934282e-02,(93:9.067559e-03,(82:4.503987e-03,35:1.399728e-03):5.550367e-03):2.428087e-03):1.850243e-03,((65:9.717732e-03,92:3.374330e-03):7.095800e-03,34:1.996454e-02):1.158439e-02):2.841783e-03,87:9.957228e-03):9.337138e-04):1.174202e-03,(72:1.006961e-02,79:2.113426e-02):3.903888e-03):2.534568e-03,59:1.798199e-02):5.225113e-03):3.238400e-03):4.560386e-03,(91:1.620634e-02,33:2.819189e-02):8.294979e-03):1.506814e-03):7.323272e-04,((66:1.303693e-02,68:4.048345e-03):1.916451e-02,3:1.684182e-02):6.257308e-03,1:1.975135e-02);
   tree gen.560000 = [&U] ((((66:1.113224e-02,68:5.297048e-03):1.463946e-02,3:1.684696e-02):3.661712e-03,(((64:4.155898e-02,((11:2.109259e-02,(73:3.198381e-02,((((39:2.438937e-02,95:1.105855e-02):7.714127e-04,((26:2.409334e-03,25:5.470234e-03):1.092069e-02,(28:8.287875e-03,27:1.379616e-02):6.767271e-03):6.339632e-03):2.989692e-03,((40:1.615450e-02,(89:3.247724e-02,(((((13:1.533546e-02,(38:2.884577e-04,7:1.299983e-03):9.893755e-03):1.274515e-03,((5:1.805729e-02,((31:1.265662e-03,30:4.343153e-03):2.421650e-03,6:3.863874e-03):8.120676e-03):1.234996e-02,19:7.232832e-03):1.632645e-03):6.501871e-04,81:1.350574e-02):3.514251e-03,12:2.709941e-02):6.282440e-04,(((15:4.239329e-02,(((51:8.913125e-03,48:2.269083e-03):1.495927e-03,52:1.768486e-03):5.580853e-03,(50:1.050463e-03,49:3.055190e-03):1.270384e-02):5.750566e-03):1.795771e-02,((63:5.447168e-02,36:1.319945e-02):1.167773e-03,(10:7.961140e-03,((((71:5.027860e-03,4:1.014087e-02):3.831827e-03,((((((20:2.060104e-03,(21:7.519956e-04,22:4.523358e-03):1.399467e-03):3.770286e-03,23:7.670059e-03):1.138894e-02,((58:6.267760e-04,57:1.932540e-04):1.271875e-02,46:5.142504e-03):1.871449e-03):1.728380e-03,44:7.563658e-03):3.119660e-04,(8:2.843660e-04,(56:1.095243e-03,(54:7.383488e-05,55:8.629138e-06):1.468361e-03):4.343860e-03):5.935714e-03):5.701143e-04,(9:8.710156e-03,(53:1.480770e-02,45:2.083848e-02):8.293389e-03):1.615710e-03):1.024944e-02):1.325964e-03,62:4.942770e-02):5.108432e-03,((((98:9.186926e-03,97:9.973383e-04):7.337120e-03,96:2.033971e-04):7.094399e-03,(((((24:9.290068e-03,69:9.412984e-03):7.953121e-03,70:3.355900e-02):4.546825e-03,(90:1.021581e-02,75:1.797246e-02):1.040337e-02):7.487615e-04,((((83:7.864951e-03,84:3.831130e-03):3.099034e-03,85:4.609607e-03):1.606119e-03,((74:2.215692e-02,18:9.033467e-03):6.705954e-03,(16:3.388855e-03,86:2.175298e-03):1.846534e-03):5.573629e-03):2.163772e-03,17:1.072013e-02):9.122166e-03):2.267891e-03,88:9.327427e-03):7.365981e-04):1.727018e-02,(109:2.119685e-02,((47:7.329995e-02,(((101:1.389731e-03,99:2.075907e-03):3.147001e-03,104:1.561719e-02):7.767125e-04,(((106:3.296008e-03,(105:3.797182e-03,100:4.804028e-03):3.654899e-03):1.003430e-03,((103:8.960480e-04,102:2.940920e-03):2.458782e-03,107:3.730641e-03):1.374605e-03):1.725484e-02,108:6.145858e-03):7.436395e-03):4.539003e-02):4.030182e-03,(29:1.095943e-03,2:4.401766e-03):2.068265e-02):1.316089e-03):3.234726e-04):1.433470e-03):9.342610e-04):7.399941e-04):1.910157e-02):5.335157e-04,((60:7.868171e-03,61:5.318156e-03):1.366364e-02,43:1.445380e-02):1.294172e-02):1.897669e-02):1.387289e-03):1.047716e-04):1.598531e-03,((94:1.765384e-02,((77:5.729192e-03,76:5.752765e-03):4.292636e-04,78:4.969274e-03):9.522468e-03):7.118095e-03,42:2.707244e-02):4.641027e-03):3.385301e-03):7.983837e-04,(110:1.240986e-02,80:1.514538e-02):4.284657e-03):8.473409e-04):8.084913e-04):1.873031e-03,((((72:9.817878e-03,79:1.744707e-02):3.914363e-03,((37:1.630930e-02,87:1.544669e-02):4.852056e-03,32:1.700748e-02):2.983360e-03):4.179346e-05,(((41:1.488917e-02,93:1.090215e-03):1.036729e-02,(82:3.700403e-03,35:5.420684e-04):1.412432e-02):3.602932e-03,((65:6.605819e-03,92:9.034451e-03):8.300821e-03,34:1.343042e-02):7.206725e-03):4.358020e-03):2.752157e-03,59:1.452628e-02):4.661641e-03):3.289301e-03):6.329161e-03,(91:1.621128e-02,33:2.344110e-02):1.343353e-02):1.097685e-03,14:3.229558e-02):1.148172e-03):4.017374e-03,67:2.750412e-02,1:1.886602e-02);
   tree gen.565000 = [&U] ((((91:1.347870e-02,33:2.520104e-02):7.362590e-03,(((80:9.916394e-03,110:1.583647e-02):5.439788e-03,((((((94:1.629002e-02,((76:7.185533e-03,77:8.472568e-03):1.752082e-03,78:5.352431e-03):5.649352e-03):1.318401e-02,(((12:2.008337e-02,(((13:1.341420e-02,(38:3.786212e-04,7:1.029380e-03):1.415745e-02):1.572274e-03,((((31:3.184273e-03,5:2.321470e-02):1.019104e-03,30:3.705221e-03):4.568932e-03,6:5.283031e-03):1.252529e-02,19:9.202537e-03):2.185994e-03):1.213652e-03,81:1.404523e-02):2.413844e-03):1.368985e-03,((47:6.288403e-02,((((2:2.549949e-03,29:4.181415e-03):1.152674e-02,(10:7.564494e-03,((63:4.379072e-02,((62:4.002924e-02,(((8:1.460004e-03,((54:4.933871e-04,56:1.459612e-03):3.154604e-04,55:2.155892e-04):6.531926e-03):3.229374e-03,((46:2.459634e-03,(58:2.538212e-04,57:1.178479e-03):1.065545e-02):4.512088e-03,(44:4.336292e-03,((20:7.825770e-04,(21:8.135678e-04,22:2.012613e-05):2.542502e-03):8.889194e-03,23:6.039750e-03):9.462641e-03):1.348114e-03):4.041536e-04):4.440302e-04,(9:9.311890e-03,(45:3.457221e-02,53:1.952590e-02):4.975115e-03):2.333553e-03):6.744859e-03):1.969042e-03,(71:4.482318e-03,4:7.845671e-03):4.817572e-03):7.254546e-03):3.791628e-04,36:1.485606e-02):3.703870e-04):1.370047e-03):1.070605e-03,(((88:8.577724e-03,((97:2.517374e-03,98:1.242071e-02):1.838779e-03,96:1.021818e-03):3.064907e-03):4.118498e-03,(((75:2.676299e-02,90:2.421402e-02):7.351517e-03,(70:2.674819e-02,(69:7.548697e-03,24:9.894069e-03):7.934772e-03):3.510235e-03):3.782239e-04,((17:1.236195e-02,(85:4.145860e-03,(86:3.994569e-03,(83:6.833923e-03,84:4.238580e-03):6.469539e-04):1.160737e-03):1.739561e-03):9.849922e-04,((74:3.668465e-03,16:1.038433e-02):2.016897e-05,18:9.024601e-03):8.196880e-03):4.416799e-03):1.468647e-03):1.149528e-02,109:1.779168e-02):1.168121e-03):2.482782e-03,((((107:4.829116e-03,103:5.448360e-04):1.917207e-03,102:5.037969e-03):1.719973e-03,(106:9.676041e-03,(105:6.803949e-03,100:7.712517e-03):1.394166e-03):1.813825e-03):3.762968e-03,((104:1.687979e-02,(101:3.310637e-04,99:6.140983e-04):6.199939e-03):6.059688e-03,108:6.891260e-03):7.202252e-03):4.584456e-02):1.665614e-03):1.523804e-02,((43:1.493997e-02,(60:2.306860e-03,61:4.239576e-03):1.649773e-02):1.517336e-02,(15:3.411630e-02,((48:6.630515e-03,(52:3.161138e-04,51:6.775807e-03):1.258778e-03):8.025483e-03,(50:3.579153e-03,49:9.948390e-04):9.942048e-03):7.052387e-03):2.278262e-02):3.324407e-04):1.741833e-02):2.683813e-03,(89:1.370610e-02,40:3.537366e-05):1.921647e-02):1.587644e-03):1.857439e-03,((39:2.549517e-02,((25:1.989342e-04,26:5.218433e-03):1.169839e-02,(28:6.441519e-03,27:9.706688e-03):5.808132e-03):2.885472e-03):1.790244e-03,95:1.212323e-02):2.737758e-03):7.215302e-04,(42:6.167702e-03,73:3.569756e-03):3.463337e-02):1.119466e-03,11:2.206834e-02):8.973032e-04,((((79:1.273049e-02,72:1.081685e-02):3.502515e-04,(34:6.770454e-03,92:1.141766e-02):1.030553e-02):1.138367e-03,(87:1.665968e-02,59:1.325129e-02):7.646713e-04):1.040390e-03,((32:1.635646e-02,37:1.673404e-02):1.613972e-03,((41:2.395175e-02,(93:1.533986e-02,(35:1.617144e-03,82:2.819424e-03):5.451253e-03):5.515354e-03):2.136158e-04,65:2.546186e-02):2.738349e-03):4.797043e-03):4.886652e-03):7.601547e-04):3.044027e-03,64:4.255534e-02):4.723793e-03):8.291834e-04,(67:7.174802e-04,14:2.339947e-03):2.564366e-02):2.532334e-03,(3:1.564839e-02,(66:7.572269e-03,68:3.675799e-03):1.802340e-02):3.420014e-03,1:1.269071e-02);
   tree gen.570000 = [&U] ((((91:1.579059e-02,33:2.687497e-02):7.851635e-03,(((59:1.413149e-02,(((32:1.879839e-02,37:1.611491e-02):1.629002e-03,(65:2.677185e-02,(41:3.015768e-02,(93:1.153889e-02,(35:5.717046e-04,82:3.735131e-03):4.725399e-03):1.085814e-02):6.948291e-04):3.362496e-03):1.796526e-03,(87:8.805959e-03,(72:1.019058e-02,(79:7.204180e-03,(34:5.763631e-03,92:9.860984e-03):6.738940e-03):7.861512e-03):2.754967e-03):7.820910e-04):2.657509e-03):5.099029e-03,((((((94:1.737206e-02,(78:5.707955e-03,(77:4.503640e-03,76:7.225906e-03):2.194813e-03):8.817368e-03):1.089747e-02,(((12:2.885018e-02,(((13:1.493653e-02,(38:1.621555e-03,7:1.331201e-03):1.475532e-02):1.168870e-03,((((5:3.376505e-02,31:1.161093e-02):2.691731e-05,30:1.093223e-03):5.485209e-03,6:3.700532e-03):1.619067e-02,19:9.813797e-03):3.814595e-03):2.158677e-04,81:1.497816e-02):3.538759e-03):1.944996e-03,((43:1.535332e-02,(60:1.026147e-02,61:2.953987e-03):1.759356e-02):1.396212e-02,((((((((97:2.659027e-03,98:1.343781e-02):3.672789e-03,96:1.590817e-04):4.945084e-03,88:6.307105e-03):3.200138e-03,(((75:2.854066e-02,90:1.903991e-02):6.631501e-03,((17:1.293823e-02,(85:4.421241e-03,(86:4.356419e-03,(83:1.003870e-02,84:7.343693e-03):4.047197e-03):1.326752e-03):2.731482e-03):3.781561e-04,((74:1.108784e-02,16:4.229338e-03):3.940949e-03,18:1.360020e-02):4.779279e-03):2.903726e-03):4.339934e-04,(70:2.864020e-02,(69:8.050104e-03,24:8.543976e-03):9.628158e-03):4.315778e-03):2.545708e-03):1.143584e-02,109:1.897345e-02):3.849693e-04,((2:3.415023e-03,29:2.668500e-03):1.743165e-02,(10:5.690143e-03,(36:1.457196e-02,((((((8:2.617763e-04,((55:1.629756e-04,54:1.809686e-03):9.801088e-04,56:1.652841e-05):5.899825e-03):4.104057e-03,((((20:1.616703e-03,(21:4.986227e-04,22:1.066559e-03):1.353998e-03):1.077906e-02,23:7.911997e-03):8.966610e-03,44:6.017524e-03):4.509678e-03,(46:2.882118e-03,(58:3.745383e-04,57:4.992158e-04):1.321494e-02):2.694655e-03):1.768233e-03):3.566670e-04,(45:2.159742e-02,(53:2.420260e-02,9:9.930414e-03):1.019534e-04):4.546130e-03):9.731528e-03,(71:4.701226e-03,4:8.366804e-03):5.161540e-03):8.809175e-04,62:4.268811e-02):4.443691e-03,63:4.513043e-02):2.623945e-04):1.174332e-03):8.926448e-04):9.095462e-04):3.719434e-03,(47:6.686028e-02,(((105:1.032667e-02,100:4.287166e-03):6.486276e-03,(106:9.362622e-03,((103:2.193866e-03,102:6.612641e-04):2.104630e-03,107:2.437022e-03):6.671217e-03):6.029205e-04):4.012915e-03,((104:2.321896e-02,(101:2.314119e-04,99:1.813832e-03):6.363141e-03):5.042884e-03,108:2.176956e-03):5.533428e-03):4.888969e-02):3.306727e-03):1.643812e-02,(15:3.649776e-02,((51:6.240704e-03,(48:6.417327e-03,52:2.230109e-03):1.286525e-03):2.310199e-03,(50:1.235339e-03,49:3.312662e-03):8.984037e-03):9.293994e-03):2.301422e-02):1.272643e-03):1.910513e-02):1.413181e-03,(89:1.828882e-02,40:1.029597e-02):8.545411e-03):1.940216e-03):2.570500e-03,((39:2.718864e-02,((26:6.472240e-03,25:1.114139e-02):5.548183e-04,(28:8.824453e-03,27:1.032561e-02):5.457476e-03):1.831510e-03):7.707581e-04,95:9.595939e-03):4.112573e-03):2.344465e-04,(42:3.554038e-03,73:2.031319e-03):3.693383e-02):1.917252e-03,11:2.328008e-02):5.692008e-04,(80:1.211999e-02,110:1.252864e-02):4.000394e-03):4.610385e-04):4.371103e-03,64:3.897697e-02):6.503432e-03):3.378840e-03,(67:7.685220e-03,14:1.004875e-02):2.381481e-02):2.510507e-03,(3:1.535232e-02,(66:8.075242e-03,68:1.655543e-03):1.854133e-02):3.474787e-03,1:1.408843e-02);
   tree gen.575000 = [&U] (((91:1.784430e-02,33:3.696959e-02):1.219216e-02,((64:4.191317e-02,((110:1.347896e-02,80:1.493936e-02):7.067063e-03,(((((95:9.059267e-03,(((25:4.555588e-03,26:3.513877e-03):6.764655e-03,(28:2.147568e-03,27:1.025650e-02):8.683434e-03):2.886600e-03,39:2.318022e-02):4.644190e-04):4.946376e-03,(((((((13:1.064635e-02,((((30:7.811233e-03,6:5.702701e-03):2.000785e-03,31:1.943066e-03):5.464919e-03,5:1.689894e-02):7.856604e-03,19:6.970859e-03):3.105137e-03):2.145071e-03,(38:4.048676e-04,7:7.052724e-04):1.293258e-02):1.257292e-03,81:1.276048e-02):3.424783e-03,12:3.420957e-02):1.250539e-03,((((60:7.438296e-03,61:3.754900e-03):1.060205e-02,43:1.426669e-02):1.367881e-02,(15:4.184448e-02,((48:3.810619e-03,(51:1.069313e-02,52:5.970565e-04):1.687014e-03):6.735081e-03,(50:1.697554e-03,49:1.578927e-04):1.175926e-02):6.064995e-03):2.116141e-02):5.003205e-03,((((((47:8.632299e-02,((108:3.975241e-03,(104:1.983731e-02,(101:1.171714e-03,99:3.112243e-04):7.503285e-03):2.948266e-03):9.429203e-03,((106:9.746981e-03,(103:1.047356e-03,(107:8.626789e-03,102:7.209759e-04):5.972337e-04):5.994366e-03):1.221743e-04,(105:4.267258e-03,100:2.949950e-03):3.528401e-03):8.008120e-03):4.334896e-02):3.157795e-03,(29:9.438071e-03,2:4.132931e-03):1.118525e-02):1.870911e-03,(((90:8.535583e-03,75:1.351892e-02):2.816955e-02,(((((74:3.208802e-03,18:6.721952e-03):1.270514e-02,(86:4.615071e-05,16:1.025834e-02):3.575071e-03):5.914156e-03,17:1.132701e-02):4.735373e-04,((83:6.918506e-03,84:1.865156e-03):2.159424e-03,85:5.618597e-03):1.441621e-03):7.834699e-03,((24:7.793635e-03,69:1.012326e-02):8.754639e-03,70:3.279796e-02):2.743572e-03):9.163347e-04):1.201361e-03,(((98:1.462204e-02,97:7.126908e-04):2.609028e-03,96:8.350781e-04):4.469258e-03,88:1.396684e-02):2.725537e-03):1.415375e-02):5.159824e-04,109:2.025123e-02):1.712318e-03,(((((71:4.836864e-03,4:1.115810e-02):5.239159e-03,((9:7.711579e-03,(53:2.291641e-02,45:2.033654e-02):1.041919e-03):4.150354e-03,((((58:1.320908e-04,57:4.347021e-03):1.081065e-02,46:3.775854e-03):4.052457e-03,(((20:9.528030e-05,(21:2.945927e-04,22:1.373405e-03):3.455292e-03):5.089755e-03,23:4.333975e-03):1.138074e-02,44:7.222844e-03):1.372261e-03):4.577202e-03,((55:5.760525e-04,(54:7.948197e-04,56:1.456644e-03):3.671495e-04):3.476007e-03,8:5.175457e-03):6.104256e-03):6.871593e-05):7.833157e-03):2.953858e-03,62:5.174093e-02):5.005675e-03,10:5.326881e-03):1.571387e-04,36:1.229730e-02):2.119151e-03):2.189821e-03,63:5.449743e-02):1.745837e-02):2.210162e-02):9.608498e-04,40:1.738096e-02):2.162160e-03,((94:2.601543e-02,((77:4.911271e-03,78:7.861702e-03):9.835167e-04,76:8.413020e-03):1.522643e-02):9.653299e-03,42:2.049768e-02):2.044028e-03):3.669607e-03):2.196096e-03,(89:3.585838e-02,73:3.022275e-02):9.756119e-03):1.222656e-03,11:2.081599e-02):1.100320e-03,((72:1.594402e-02,79:2.890258e-02):3.116231e-03,(59:1.433822e-02,((41:2.588411e-02,(((93:1.020251e-02,(82:4.205161e-03,35:3.680838e-03):8.371921e-03):1.739759e-03,((65:9.518079e-03,92:7.909364e-03):5.247706e-03,34:1.434139e-02):1.656133e-02):1.827394e-03,87:1.664781e-02):2.621846e-04):7.684516e-04,(37:1.555674e-02,32:1.773034e-02):2.067568e-03):2.644513e-03):1.005684e-03):4.669271e-03):1.053495e-03):1.735652e-03):6.161276e-03,(14:2.701649e-02,((66:1.465994e-02,68:6.827956e-03):1.995176e-02,3:1.536237e-02):1.850875e-03):2.992151e-03):1.126983e-03):1.185650e-02,67:1.376879e-02,1:3.211730e-03);
[truncated: 6,403,268 more chars]
