# Supplementary material for: Eocene Loranthaceae pollen pushes back divergence ages for major splits in the family
Source: PeerJ. 2017 Jun 7;5:e3373. doi: 10.7717/peerj.3373 (PMC5466002; doi:10.7717/peerj.3373)
Supplement: Supplemental Information 8 — This archive includes all data and analysis files referred to in the main text and supplementary files that are needed to reproduce the shown results. See GuideToFiles.txt for naming schemes and contents of each subfolder included in this archive, and File S1 for analysis set-ups and further background information. [file peerj-05-3373-s008.zip › Step3_speciestrees/BI/00_conc.all.c.m1.simple.nex.run2.p]

[ID: 2047299742]
Gen	LnL	LnPr	TL{all}	r(A<->C){1}	r(A<->G){1}	r(A<->T){1}	r(C<->G){1}	r(C<->T){1}	r(G<->T){1}	r(A<->C){2}	r(A<->G){2}	r(A<->T){2}	r(C<->G){2}	r(C<->T){2}	r(G<->T){2}	r(A<->C){3}	r(A<->G){3}	r(A<->T){3}	r(C<->G){3}	r(C<->T){3}	r(G<->T){3}	r(A<->C){4}	r(A<->G){4}	r(A<->T){4}	r(C<->G){4}	r(C<->T){4}	r(G<->T){4}	r(A<->C){5}	r(A<->G){5}	r(A<->T){5}	r(C<->G){5}	r(C<->T){5}	r(G<->T){5}	r(A<->C){6}	r(A<->G){6}	r(A<->T){6}	r(C<->G){6}	r(C<->T){6}	r(G<->T){6}	r(A<->C){7}	r(A<->G){7}	r(A<->T){7}	r(C<->G){7}	r(C<->T){7}	r(G<->T){7}	pi(A){1}	pi(C){1}	pi(G){1}	pi(T){1}
0	-6.311642e+04	1.879704e+02	4.340000e+00	1.666667e-01	1.666667e-01	1.666667e-01	1.666667e-01	1.666667e-01	1.666667e-01	1.666667e-01	1.666667e-01	1.666667e-01	1.666667e-01	1.666667e-01	1.666667e-01	1.666667e-01	1.666667e-01	1.666667e-01	1.666667e-01	1.666667e-01	1.666667e-01	1.666667e-01	1.666667e-01	1.666667e-01	1.666667e-01	1.666667e-01	1.666667e-01	1.666667e-01	1.666667e-01	1.666667e-01	1.666667e-01	1.666667e-01	1.666667e-01	1.666667e-01	1.666667e-01	1.666667e-01	1.666667e-01	1.666667e-01	1.666667e-01	1.666667e-01	1.666667e-01	1.666667e-01	1.666667e-01	1.666667e-01	1.666667e-01	2.500000e-01	2.500000e-01	2.500000e-01	2.500000e-01
5000	-4.274108e+04	2.913921e+02	2.722686e+00	1.859133e-01	1.916234e-01	1.569244e-01	6.196274e-02	3.265502e-01	7.702590e-02	1.241028e-01	2.803754e-01	9.276880e-02	2.457842e-02	3.574436e-01	1.207310e-01	2.007558e-01	2.200976e-01	3.376323e-02	5.474874e-02	2.960756e-01	1.945591e-01	1.201775e-01	2.307466e-01	4.470999e-02	8.162149e-02	3.490374e-01	1.737070e-01	2.355414e-01	7.272156e-02	1.805595e-01	6.953170e-03	1.644415e-01	3.397828e-01	1.854119e-01	1.978959e-01	9.309968e-02	8.849143e-02	2.126700e-01	2.224312e-01	1.827064e-01	3.357976e-01	1.083404e-01	1.809593e-02	3.144656e-01	4.059410e-02	2.133883e-01	2.353591e-01	2.591245e-01	2.921281e-01
10000	-3.954580e+04	3.174487e+02	2.414602e+00	8.610453e-02	2.273875e-01	1.248964e-01	3.231605e-02	4.871753e-01	4.212019e-02	6.870431e-02	2.126958e-01	1.211336e-01	3.921255e-02	5.158705e-01	4.238324e-02	2.248644e-01	2.619090e-01	2.648584e-02	5.754510e-02	2.699775e-01	1.592182e-01	1.377440e-01	2.387146e-01	7.859961e-02	5.574217e-02	3.171489e-01	1.720507e-01	1.629650e-01	2.102910e-01	1.788079e-01	7.937349e-02	1.827500e-01	1.858126e-01	2.046111e-01	2.124144e-01	7.601285e-02	8.976349e-02	2.015893e-01	2.156088e-01	3.213699e-01	3.039202e-01	7.711735e-03	8.262907e-03	3.302741e-01	2.846121e-02	2.455902e-01	2.217322e-01	2.604016e-01	2.722760e-01
15000	-3.899184e+04	3.368353e+02	2.197598e+00	1.249951e-01	1.638036e-01	1.055532e-01	4.176538e-02	5.245011e-01	3.938165e-02	7.733727e-02	1.944145e-01	1.317361e-01	3.462620e-02	5.236957e-01	3.819024e-02	2.360859e-01	2.500917e-01	3.475349e-02	5.914625e-02	2.464322e-01	1.734905e-01	1.319685e-01	2.578136e-01	5.443042e-02	4.318817e-02	3.205392e-01	1.920601e-01	1.860799e-01	1.836603e-01	1.711159e-01	1.824393e-01	4.471708e-02	2.319875e-01	1.983051e-01	2.563735e-01	1.016497e-01	4.351422e-02	1.999800e-01	2.001775e-01	1.803840e-01	2.128492e-01	6.493385e-04	7.427121e-03	5.582374e-01	4.045290e-02	2.526357e-01	2.136648e-01	2.939018e-01	2.397977e-01
20000	-3.849412e+04	3.567050e+02	2.012508e+00	1.238354e-01	1.821370e-01	1.099838e-01	2.661459e-02	5.269202e-01	3.050902e-02	7.418279e-02	1.992532e-01	1.256944e-01	3.204767e-02	5.321526e-01	3.666934e-02	2.212560e-01	2.650474e-01	2.695795e-02	6.415718e-02	2.455935e-01	1.769880e-01	1.080869e-01	2.722341e-01	3.837479e-02	6.082105e-02	3.256435e-01	1.948397e-01	7.029744e-02	1.629433e-01	4.139168e-01	1.404321e-01	1.232403e-01	8.917010e-02	2.091059e-01	2.040396e-01	9.842439e-02	5.842236e-02	1.970522e-01	2.329556e-01	2.745259e-01	2.300513e-01	2.105168e-02	3.596748e-02	4.000724e-01	3.833125e-02	2.385715e-01	2.264299e-01	2.821897e-01	2.528088e-01
25000	-3.826034e+04	3.534538e+02	2.037264e+00	1.049321e-01	1.526023e-01	1.054086e-01	5.131716e-02	5.389133e-01	4.682662e-02	9.166432e-02	2.014635e-01	1.278401e-01	2.833083e-02	5.086930e-01	4.200820e-02	2.290296e-01	2.631275e-01	3.254940e-02	8.209726e-02	2.245320e-01	1.686643e-01	1.084346e-01	2.332037e-01	6.016841e-02	3.302019e-02	3.692772e-01	1.958960e-01	2.448572e-02	1.785653e-01	4.716473e-01	1.004624e-01	8.388568e-02	1.409535e-01	1.915928e-01	1.945454e-01	1.084494e-01	6.834708e-02	2.366364e-01	2.004290e-01	2.929413e-01	2.875958e-01	9.485717e-03	2.110001e-02	3.570134e-01	3.186375e-02	2.596155e-01	2.205350e-01	2.640127e-01	2.558369e-01
30000	-3.818664e+04	3.407957e+02	2.157189e+00	1.261512e-01	1.631450e-01	9.576059e-02	4.369485e-02	5.250197e-01	4.622868e-02	9.271067e-02	2.108883e-01	1.183901e-01	3.127454e-02	5.008974e-01	4.583892e-02	2.174452e-01	2.656897e-01	3.254945e-02	6.960573e-02	2.514312e-01	1.632788e-01	1.029969e-01	2.207901e-01	7.652104e-02	8.041582e-02	3.417770e-01	1.774990e-01	1.409926e-01	3.429943e-02	6.098250e-01	1.029680e-02	6.854972e-02	1.360365e-01	1.935309e-01	2.047999e-01	1.131874e-01	6.903680e-02	1.919914e-01	2.274536e-01	5.541284e-01	1.633147e-01	8.657190e-02	1.312215e-02	1.742918e-01	8.571069e-03	2.580970e-01	2.170864e-01	2.667012e-01	2.581154e-01
35000	-3.814883e+04	3.656719e+02	1.925780e+00	1.156670e-01	1.922600e-01	7.942958e-02	3.546430e-02	5.148189e-01	6.236018e-02	1.026500e-01	1.938804e-01	1.316307e-01	3.366854e-02	5.029910e-01	3.517936e-02	2.352975e-01	2.417390e-01	2.983504e-02	6.842893e-02	2.560380e-01	1.686616e-01	1.558940e-01	2.097578e-01	6.035160e-02	7.328297e-02	3.520217e-01	1.486919e-01	5.466914e-02	1.468997e-02	5.818341e-01	1.352880e-02	2.599436e-01	7.533436e-02	1.707930e-01	2.108203e-01	8.238681e-02	9.398983e-02	1.917808e-01	2.502293e-01	6.742664e-01	1.465197e-01	1.917005e-02	2.313857e-02	1.274613e-01	9.444013e-03	2.622757e-01	2.221091e-01	2.732770e-01	2.423383e-01
40000	-3.815532e+04	3.566790e+02	2.018028e+00	1.069219e-01	1.592343e-01	9.739693e-02	4.789121e-02	5.271187e-01	6.143693e-02	6.922210e-02	2.050782e-01	1.400927e-01	3.220615e-02	5.181046e-01	3.529626e-02	2.145411e-01	2.504345e-01	3.204255e-02	9.334800e-02	2.343867e-01	1.752472e-01	8.914192e-02	2.732688e-01	3.323302e-02	8.471784e-02	3.483506e-01	1.712879e-01	5.391783e-02	2.020551e-01	4.958438e-01	7.276650e-02	8.705448e-02	8.836233e-02	1.968123e-01	2.023337e-01	9.540628e-02	5.003356e-02	2.125031e-01	2.429112e-01	1.886068e-01	3.280670e-01	1.706723e-02	3.007026e-02	3.100730e-01	1.261157e-01	2.447301e-01	2.284707e-01	2.524686e-01	2.743306e-01
45000	-3.813325e+04	3.658097e+02	1.922581e+00	9.020456e-02	1.788159e-01	9.571704e-02	3.024244e-02	5.595911e-01	4.542898e-02	9.985836e-02	2.011671e-01	1.320553e-01	3.887584e-02	4.898644e-01	3.817901e-02	2.026910e-01	2.644230e-01	3.122254e-02	6.309581e-02	2.716204e-01	1.669473e-01	1.500402e-01	2.106394e-01	8.232936e-02	6.424302e-02	3.473102e-01	1.454378e-01	8.571628e-02	2.017004e-01	4.991457e-01	3.663826e-02	5.388856e-02	1.229108e-01	1.747218e-01	2.075578e-01	9.364213e-02	8.894700e-02	2.085859e-01	2.265454e-01	2.429912e-01	2.872400e-01	2.776969e-02	1.428304e-01	1.273310e-01	1.718378e-01	2.420178e-01	2.260518e-01	2.757313e-01	2.561991e-01
50000	-3.812838e+04	3.635914e+02	1.944876e+00	9.825571e-02	1.629453e-01	8.427729e-02	4.630044e-02	5.560790e-01	5.214223e-02	7.229589e-02	2.037860e-01	1.459795e-01	2.925475e-02	5.041000e-01	4.458392e-02	2.215786e-01	2.686422e-01	3.169456e-02	6.333282e-02	2.383052e-01	1.764467e-01	1.348408e-01	2.715330e-01	5.492151e-02	3.763547e-02	3.147260e-01	1.863432e-01	9.616964e-02	1.502347e-01	5.060097e-01	7.849257e-03	8.462745e-02	1.551093e-01	1.974059e-01	2.174365e-01	6.676960e-02	8.861237e-02	1.771394e-01	2.526362e-01	2.522192e-01	4.700565e-01	4.618437e-03	1.537691e-02	1.005323e-01	1.571967e-01	2.492903e-01	2.220994e-01	2.539529e-01	2.746573e-01
55000	-3.809766e+04	3.685533e+02	1.901420e+00	1.175917e-01	1.366108e-01	1.251782e-01	3.424401e-02	5.564886e-01	2.988673e-02	6.814560e-02	2.004943e-01	1.367631e-01	2.829551e-02	5.155161e-01	5.078527e-02	2.217830e-01	2.645696e-01	3.038370e-02	7.259079e-02	2.258506e-01	1.848223e-01	1.306266e-01	2.468401e-01	6.396147e-02	1.023204e-01	3.036616e-01	1.525899e-01	3.124851e-02	2.315320e-01	4.728026e-01	6.110948e-02	4.351163e-02	1.597959e-01	1.559549e-01	2.196923e-01	8.876175e-02	9.310840e-02	1.787810e-01	2.637016e-01	3.106928e-01	3.358173e-01	1.354435e-02	9.022710e-02	1.509805e-01	9.873791e-02	2.490904e-01	2.208519e-01	2.834561e-01	2.466016e-01
60000	-3.809869e+04	3.516367e+02	2.062473e+00	9.420310e-02	2.126595e-01	9.376156e-02	3.431031e-02	5.082229e-01	5.684261e-02	7.192433e-02	1.678613e-01	1.470002e-01	2.647266e-02	5.446136e-01	4.212790e-02	2.117526e-01	2.684274e-01	3.292807e-02	7.276701e-02	2.258359e-01	1.882889e-01	1.678847e-01	2.186583e-01	5.611225e-02	1.275223e-01	2.664853e-01	1.633371e-01	1.517032e-01	8.977124e-02	4.562285e-01	9.717985e-02	1.047646e-01	1.003526e-01	1.343439e-01	2.272048e-01	7.457975e-02	1.080148e-01	1.548751e-01	3.009817e-01	4.505217e-01	2.480267e-01	4.946311e-02	2.368397e-02	1.728017e-01	5.550278e-02	2.524878e-01	2.213482e-01	2.670768e-01	2.590873e-01
65000	-3.799354e+04	3.615963e+02	1.962537e+00	1.274344e-01	1.497798e-01	1.099002e-01	3.919741e-02	5.349461e-01	3.874209e-02	6.719300e-02	2.056449e-01	1.200646e-01	3.495157e-02	5.315176e-01	4.062829e-02	2.218039e-01	2.695062e-01	2.980487e-02	6.606447e-02	2.487659e-01	1.640546e-01	1.460903e-01	2.091889e-01	3.306312e-02	8.162118e-02	3.781852e-01	1.518513e-01	5.296321e-02	1.517669e-01	5.654375e-01	4.281948e-02	2.464776e-02	1.623651e-01	1.493398e-01	2.071144e-01	9.394020e-02	1.047512e-01	1.725637e-01	2.722907e-01	3.054824e-01	2.218590e-01	4.998440e-02	1.319265e-01	1.879265e-01	1.028212e-01	2.365895e-01	2.197168e-01	2.882052e-01	2.554886e-01
70000	-3.798225e+04	3.700347e+02	1.876313e+00	1.125414e-01	1.477733e-01	1.017484e-01	3.030786e-02	5.654858e-01	4.214330e-02	9.894693e-02	2.013605e-01	1.143060e-01	2.680592e-02	5.158055e-01	4.277519e-02	2.156839e-01	2.410203e-01	3.303249e-02	8.013265e-02	2.463839e-01	1.837468e-01	9.869488e-02	2.394427e-01	5.890866e-02	4.868112e-02	3.707412e-01	1.835315e-01	9.840734e-02	7.170307e-02	5.746040e-01	1.422750e-03	2.640171e-02	2.274611e-01	1.406051e-01	1.890543e-01	8.517454e-02	1.027611e-01	1.904749e-01	2.919301e-01	2.799512e-01	1.591095e-01	6.439713e-02	2.153577e-01	1.257762e-01	1.554083e-01	2.441124e-01	2.144928e-01	2.930765e-01	2.483183e-01
75000	-3.794329e+04	3.558707e+02	1.995322e+00	1.194607e-01	1.525118e-01	9.173261e-02	4.744941e-02	5.402321e-01	4.861332e-02	7.127703e-02	1.840370e-01	1.334325e-01	2.394614e-02	5.492672e-01	3.804025e-02	2.424349e-01	2.551536e-01	3.058825e-02	6.772219e-02	2.559577e-01	1.481433e-01	1.185131e-01	2.392627e-01	5.979918e-02	5.135328e-02	3.666964e-01	1.643753e-01	1.438472e-01	1.037717e-02	5.377363e-01	1.522086e-02	7.444585e-02	2.183726e-01	1.709193e-01	1.813037e-01	8.429893e-02	6.707975e-02	2.162892e-01	2.801090e-01	2.422195e-01	2.702894e-01	1.084119e-01	6.059945e-02	1.225507e-01	1.959291e-01	2.452285e-01	2.245772e-01	2.808293e-01	2.493650e-01
80000	-3.797651e+04	3.643376e+02	1.927273e+00	1.186556e-01	1.421471e-01	1.053337e-01	3.822664e-02	5.482081e-01	4.742878e-02	7.684535e-02	1.862442e-01	1.257792e-01	2.232597e-02	5.438704e-01	4.493493e-02	2.244569e-01	2.313345e-01	3.346012e-02	1.055616e-01	2.390972e-01	1.660897e-01	1.801502e-01	2.257610e-01	5.051295e-02	5.839052e-02	2.857204e-01	1.994650e-01	6.025011e-02	2.700239e-02	5.223901e-01	8.546371e-02	1.146145e-01	1.902792e-01	1.543949e-01	1.701724e-01	9.804027e-02	6.725300e-02	1.972220e-01	3.129175e-01	2.643620e-01	4.070447e-01	6.804463e-02	1.292967e-02	1.075152e-01	1.401038e-01	2.557604e-01	2.181557e-01	2.770352e-01	2.490487e-01
85000	-3.795948e+04	3.598253e+02	1.931488e+00	1.056978e-01	1.520799e-01	9.140240e-02	3.269160e-02	5.755242e-01	4.260411e-02	7.744239e-02	1.758543e-01	1.213711e-01	2.941072e-02	5.484137e-01	4.750777e-02	2.248962e-01	2.832007e-01	2.856354e-02	6.843569e-02	2.396455e-01	1.552583e-01	1.044145e-01	2.677869e-01	5.269560e-02	7.790849e-02	3.141123e-01	1.830822e-01	4.248853e-02	8.663749e-03	5.288363e-01	4.622784e-02	1.558206e-01	2.179630e-01	1.763132e-01	1.786416e-01	1.045872e-01	1.021511e-01	2.056968e-01	2.326101e-01	2.042257e-01	3.291296e-01	7.540655e-02	6.126754e-02	2.659945e-01	6.397616e-02	2.684339e-01	2.074286e-01	2.659238e-01	2.582136e-01
90000	-3.797436e+04	3.729298e+02	1.837360e+00	1.339727e-01	2.037779e-01	6.661317e-02	2.801345e-02	5.029883e-01	6.463454e-02	8.955960e-02	1.998986e-01	1.321623e-01	3.001786e-02	5.083077e-01	4.005394e-02	2.174433e-01	2.657619e-01	2.427560e-02	8.149117e-02	2.221193e-01	1.889086e-01	1.280093e-01	2.305558e-01	8.353031e-02	8.820408e-02	3.132962e-01	1.564044e-01	1.298929e-01	6.091002e-03	2.769883e-01	4.517456e-02	1.927840e-01	3.490692e-01	1.921151e-01	2.010027e-01	8.892157e-02	5.810501e-02	1.900065e-01	2.698491e-01	2.028070e-01	3.514811e-01	1.588297e-02	1.273079e-01	2.804273e-01	2.209374e-02	2.454139e-01	2.212469e-01	2.680308e-01	2.653084e-01
95000	-3.792142e+04	3.609828e+02	1.963653e+00	1.097267e-01	1.962137e-01	7.778936e-02	4.123210e-02	5.288718e-01	4.616628e-02	9.152306e-02	1.708938e-01	1.395014e-01	2.552607e-02	5.339907e-01	3.856492e-02	2.229120e-01	2.817360e-01	3.211961e-02	5.504490e-02	2.370470e-01	1.711405e-01	1.157896e-01	2.690364e-01	5.764214e-02	9.007076e-02	2.913013e-01	1.761599e-01	4.636574e-02	2.163142e-02	4.922215e-01	3.509183e-02	1.431370e-01	2.615525e-01	1.481870e-01	2.497824e-01	8.632726e-02	1.205249e-01	1.530455e-01	2.421329e-01	3.377142e-01	2.985359e-01	2.752466e-02	1.087652e-01	1.976059e-01	2.985409e-02	2.565424e-01	2.110307e-01	2.670664e-01	2.653604e-01
100000	-3.792052e+04	3.741039e+02	1.842458e+00	1.007344e-01	1.411139e-01	1.000597e-01	3.800648e-02	5.733771e-01	4.670834e-02	7.940699e-02	2.122291e-01	1.581350e-01	2.889128e-02	4.906805e-01	3.065707e-02	2.282567e-01	2.348458e-01	3.297163e-02	7.581075e-02	2.494600e-01	1.786552e-01	1.077717e-01	2.323523e-01	6.054118e-02	7.692573e-02	3.288187e-01	1.935903e-01	1.019416e-02	6.589508e-02	6.685353e-01	2.302209e-02	5.139736e-02	1.809560e-01	1.449434e-01	2.312126e-01	9.694344e-02	1.002820e-01	1.730649e-01	2.535536e-01	2.919135e-01	3.916954e-01	5.838588e-02	1.144029e-02	2.310012e-01	1.556370e-02	2.685370e-01	2.308164e-01	2.617748e-01	2.388718e-01
105000	-3.791914e+04	3.812120e+02	1.792398e+00	1.108361e-01	1.581340e-01	1.032609e-01	3.576423e-02	5.451647e-01	4.683997e-02	7.164866e-02	1.790872e-01	1.363219e-01	3.690228e-02	5.266233e-01	4.941668e-02	2.031953e-01	2.670745e-01	2.987878e-02	4.810587e-02	2.529803e-01	1.987652e-01	1.390825e-01	2.306817e-01	6.359431e-02	4.747577e-02	3.735090e-01	1.456567e-01	7.513389e-02	5.510177e-02	4.544037e-01	7.416036e-02	2.780563e-01	6.314397e-02	1.810266e-01	1.513581e-01	1.014640e-01	1.394396e-01	1.669068e-01	2.598048e-01	2.600950e-01	4.959008e-01	1.017702e-02	2.872540e-02	1.475209e-01	5.758087e-02	2.577239e-01	2.064311e-01	2.798961e-01	2.559490e-01
110000	-3.789767e+04	3.633715e+02	1.943357e+00	9.856409e-02	1.599607e-01	7.876423e-02	3.576195e-02	5.720490e-01	5.490007e-02	6.103363e-02	1.809935e-01	1.263329e-01	4.703595e-02	5.360009e-01	4.860318e-02	2.382959e-01	2.513875e-01	3.600000e-02	5.251921e-02	2.392660e-01	1.825314e-01	1.627894e-01	2.157101e-01	5.825835e-02	7.913150e-02	3.025650e-01	1.815457e-01	1.095265e-01	3.558737e-02	4.962664e-01	1.340349e-02	2.168126e-01	1.284035e-01	2.014118e-01	1.513635e-01	9.257189e-02	1.083332e-01	2.014373e-01	2.448823e-01	2.968934e-01	3.808308e-01	2.211401e-03	4.085855e-02	2.399970e-01	3.920893e-02	2.479835e-01	2.181413e-01	2.750007e-01	2.588745e-01
115000	-3.789547e+04	3.672463e+02	1.912949e+00	9.443490e-02	1.550284e-01	8.353737e-02	4.767544e-02	5.685374e-01	5.078648e-02	6.725820e-02	2.123295e-01	1.299259e-01	3.425060e-02	5.184671e-01	3.776867e-02	2.331120e-01	2.591608e-01	2.485117e-02	7.352300e-02	2.510848e-01	1.582683e-01	1.167004e-01	3.040651e-01	6.227796e-02	6.838281e-02	2.790931e-01	1.694807e-01	1.085984e-01	5.947843e-03	4.483484e-01	1.212734e-02	3.157672e-01	1.092108e-01	1.612577e-01	1.953159e-01	1.045306e-01	7.346399e-02	2.212878e-01	2.441441e-01	1.290563e-01	3.625358e-01	8.306668e-02	9.385791e-02	2.601243e-01	7.135899e-02	2.593075e-01	2.144197e-01	2.839853e-01	2.422874e-01
120000	-3.789697e+04	3.746914e+02	1.838948e+00	1.003721e-01	1.297136e-01	1.002940e-01	3.529668e-02	5.896716e-01	4.465189e-02	8.924489e-02	2.046748e-01	1.202803e-01	3.672283e-02	5.079811e-01	4.109608e-02	2.088661e-01	2.695592e-01	2.994991e-02	6.552918e-02	2.501964e-01	1.758992e-01	1.279082e-01	1.848393e-01	6.250671e-02	9.593874e-02	3.387878e-01	1.900192e-01	3.233730e-02	2.674630e-02	5.497185e-01	3.035975e-03	1.477687e-01	2.403932e-01	1.710479e-01	1.891431e-01	1.073436e-01	8.920035e-02	2.106993e-01	2.325659e-01	1.343594e-01	4.040429e-01	5.438581e-02	1.071924e-01	2.839820e-01	1.603749e-02	2.660312e-01	2.093361e-01	2.668751e-01	2.577576e-01
125000	-3.787476e+04	3.700450e+02	1.875076e+00	1.197931e-01	1.928727e-01	9.330095e-02	4.947747e-02	4.887580e-01	5.579787e-02	8.599774e-02	1.890956e-01	1.111996e-01	2.943907e-02	5.458861e-01	3.838197e-02	2.208729e-01	2.726778e-01	2.994991e-02	6.617439e-02	2.442920e-01	1.660330e-01	1.238635e-01	2.393846e-01	6.104552e-02	7.619399e-02	3.302700e-01	1.692424e-01	3.798668e-03	3.015692e-02	7.077504e-01	5.396510e-02	9.935528e-02	1.049736e-01	1.527253e-01	1.967252e-01	9.212928e-02	9.674392e-02	2.013642e-01	2.603121e-01	9.679650e-02	3.406488e-01	2.650549e-01	8.364169e-02	2.035172e-01	1.034090e-02	2.626662e-01	2.067446e-01	2.712458e-01	2.593434e-01
130000	-3.789796e+04	3.570766e+02	2.001234e+00	1.152936e-01	1.712733e-01	8.769575e-02	2.905995e-02	5.536706e-01	4.300673e-02	9.032493e-02	1.837401e-01	1.441233e-01	2.804020e-02	5.121143e-01	4.165719e-02	2.434231e-01	2.641230e-01	3.102186e-02	7.165099e-02	2.338126e-01	1.559684e-01	1.113624e-01	1.952603e-01	6.110155e-02	4.222792e-02	3.928970e-01	1.971508e-01	7.694087e-02	8.668038e-04	6.017221e-01	6.864313e-03	8.783479e-02	2.257711e-01	1.913055e-01	2.185902e-01	8.982580e-02	8.037434e-02	1.805285e-01	2.393757e-01	2.267886e-01	2.270211e-01	4.290823e-02	1.112722e-01	3.501323e-01	4.187766e-02	2.485510e-01	2.149946e-01	2.703776e-01	2.660768e-01
135000	-3.788474e+04	3.757091e+02	1.834918e+00	1.385427e-01	1.642117e-01	7.948986e-02	2.467851e-02	5.451020e-01	4.797522e-02	9.669537e-02	2.066455e-01	1.275722e-01	3.346032e-02	4.987439e-01	3.688269e-02	2.364345e-01	2.525554e-01	3.215384e-02	7.106945e-02	2.480027e-01	1.597841e-01	1.441111e-01	2.302557e-01	4.950996e-02	6.992158e-02	3.544282e-01	1.517734e-01	4.388868e-02	1.544514e-02	6.225666e-01	3.385855e-02	1.038455e-01	1.803956e-01	1.860965e-01	1.868460e-01	8.418450e-02	7.436760e-02	2.102342e-01	2.582712e-01	2.680520e-01	2.412587e-01	1.043257e-02	3.930388e-02	3.760995e-01	6.485339e-02	2.581478e-01	2.229839e-01	2.765880e-01	2.422804e-01
140000	-3.789258e+04	3.665510e+02	1.919313e+00	1.346788e-01	1.323777e-01	8.732013e-02	2.679180e-02	5.836529e-01	3.517867e-02	8.502625e-02	1.812985e-01	1.048526e-01	3.733718e-02	5.458060e-01	4.567949e-02	2.383506e-01	2.643049e-01	3.227042e-02	6.535244e-02	2.360739e-01	1.636477e-01	1.121748e-01	2.384980e-01	3.970819e-02	7.303988e-02	3.695815e-01	1.669976e-01	4.184212e-02	4.695841e-02	6.027253e-01	3.815361e-02	9.705675e-02	1.732639e-01	1.968588e-01	1.665117e-01	8.952013e-02	1.211112e-01	2.161281e-01	2.098700e-01	3.605333e-01	2.478334e-01	6.109971e-02	1.579864e-02	2.812313e-01	3.350369e-02	2.393151e-01	2.222845e-01	2.792568e-01	2.591436e-01
145000	-3.786230e+04	3.614463e+02	1.960749e+00	1.036467e-01	1.611476e-01	6.709844e-02	5.347259e-02	5.729994e-01	4.163524e-02	7.157913e-02	2.095337e-01	1.152736e-01	4.154352e-02	5.275150e-01	3.455506e-02	2.127297e-01	2.593295e-01	3.103928e-02	7.689921e-02	2.518393e-01	1.681629e-01	1.376357e-01	2.762657e-01	6.179702e-02	4.222404e-02	3.208113e-01	1.612663e-01	3.864790e-02	2.027961e-02	5.587953e-01	6.218176e-02	6.788338e-02	2.522121e-01	1.950377e-01	1.926022e-01	8.876428e-02	6.663188e-02	2.065587e-01	2.504052e-01	2.770723e-01	3.286932e-01	2.709142e-02	3.361619e-02	3.044158e-01	2.911120e-02	2.438937e-01	2.179209e-01	2.677317e-01	2.704537e-01
150000	-3.787916e+04	3.743257e+02	1.850202e+00	1.131974e-01	1.262596e-01	6.770406e-02	4.900990e-02	5.868789e-01	5.695020e-02	8.855462e-02	1.901325e-01	1.115511e-01	3.772622e-02	5.338276e-01	3.820801e-02	2.361147e-01	2.522645e-01	2.811576e-02	7.220467e-02	2.443333e-01	1.669669e-01	1.535699e-01	2.898480e-01	7.242643e-02	3.745071e-02	2.766458e-01	1.700591e-01	9.636159e-02	4.799873e-02	5.847811e-01	3.416856e-02	8.634502e-02	1.503450e-01	2.243408e-01	1.482279e-01	1.043025e-01	6.087821e-02	2.465268e-01	2.157238e-01	2.728312e-01	2.896985e-01	1.189093e-01	2.126491e-02	2.697226e-01	2.757360e-02	2.582858e-01	2.243897e-01	2.716253e-01	2.456992e-01
155000	-3.789125e+04	3.690292e+02	1.886904e+00	1.223587e-01	1.446355e-01	9.808618e-02	3.815635e-02	5.645210e-01	3.224228e-02	8.248026e-02	2.049602e-01	1.120104e-01	4.523827e-02	5.085691e-01	4.674180e-02	2.182161e-01	2.818713e-01	3.584441e-02	6.844474e-02	2.336445e-01	1.619790e-01	1.312425e-01	2.675702e-01	5.808225e-02	6.521566e-02	3.327730e-01	1.451164e-01	9.340404e-02	2.748796e-02	5.864230e-01	1.206419e-01	8.107693e-02	9.096613e-02	1.976122e-01	1.704205e-01	1.138913e-01	7.504542e-02	1.941977e-01	2.488330e-01	3.759512e-01	3.503219e-01	9.837147e-02	2.369440e-02	5.907764e-02	9.258344e-02	2.443278e-01	2.200945e-01	2.869675e-01	2.486101e-01
160000	-3.786140e+04	3.740599e+02	1.852164e+00	1.001423e-01	1.706225e-01	1.042368e-01	5.085911e-02	5.148366e-01	5.930273e-02	8.932492e-02	1.952173e-01	1.379914e-01	3.554152e-02	4.946871e-01	4.723773e-02	2.137022e-01	2.669214e-01	3.329867e-02	6.888014e-02	2.449826e-01	1.722150e-01	1.143189e-01	2.826603e-01	5.663503e-02	5.956797e-02	2.691865e-01	2.176313e-01	5.724451e-02	6.604920e-02	5.259969e-01	1.216192e-01	8.270373e-02	1.463864e-01	2.027757e-01	1.895852e-01	1.020926e-01	6.444584e-02	2.205122e-01	2.205884e-01	3.253804e-01	2.871016e-01	2.158500e-02	4.219046e-02	2.340416e-01	8.970089e-02	2.538528e-01	2.264289e-01	2.652351e-01	2.544832e-01
165000	-3.790404e+04	3.728331e+02	1.862966e+00	1.024819e-01	1.840234e-01	8.355961e-02	4.463000e-02	5.440379e-01	4.126714e-02	6.812481e-02	2.292946e-01	1.252782e-01	3.602636e-02	5.046461e-01	3.662990e-02	2.449182e-01	2.339136e-01	3.702283e-02	6.501642e-02	2.595730e-01	1.595560e-01	1.521461e-01	1.705584e-01	6.508768e-02	6.718107e-02	3.318311e-01	2.131957e-01	4.466307e-02	2.002996e-02	5.309386e-01	8.856859e-02	1.788568e-01	1.369430e-01	1.932588e-01	1.961528e-01	9.416603e-02	4.909222e-02	2.535909e-01	2.137393e-01	3.279721e-01	2.587648e-01	5.984867e-02	9.965505e-02	1.610259e-01	9.273342e-02	2.420134e-01	2.248645e-01	2.773884e-01	2.557337e-01
170000	-3.789116e+04	3.732757e+02	1.854583e+00	9.465424e-02	1.604454e-01	8.346025e-02	3.087016e-02	5.732440e-01	5.732600e-02	9.712640e-02	2.157059e-01	1.285530e-01	3.106682e-02	4.922688e-01	3.527905e-02	2.330421e-01	2.440732e-01	3.360991e-02	6.973936e-02	2.547722e-01	1.647631e-01	1.303565e-01	2.400293e-01	5.293174e-02	8.900712e-02	3.412818e-01	1.463936e-01	6.726101e-02	5.115879e-02	4.345988e-01	1.774985e-01	1.702827e-01	9.920018e-02	1.441463e-01	2.815054e-01	9.050001e-02	5.505105e-02	1.630601e-01	2.657371e-01	3.456278e-01	1.693786e-01	8.051491e-02	8.594725e-02	2.217348e-01	9.679658e-02	2.590194e-01	2.152853e-01	2.735953e-01	2.521000e-01
175000	-3.790038e+04	3.644112e+02	1.937414e+00	1.465133e-01	1.241822e-01	8.832412e-02	4.259922e-02	5.490589e-01	4.932218e-02	7.325783e-02	1.996570e-01	1.220931e-01	4.059525e-02	5.222706e-01	4.212623e-02	2.240244e-01	2.591385e-01	3.084078e-02	7.160494e-02	2.439378e-01	1.704536e-01	1.323729e-01	1.837718e-01	6.501905e-02	4.261051e-02	4.237755e-01	1.524503e-01	1.343595e-01	1.453569e-01	3.949448e-01	4.261079e-02	1.748854e-01	1.078426e-01	1.518738e-01	2.174030e-01	9.609834e-02	6.530405e-02	1.625502e-01	3.067707e-01	3.040810e-01	2.729409e-01	3.709368e-03	2.880067e-02	2.475792e-01	1.428888e-01	2.574078e-01	2.098635e-01	2.859100e-01	2.468187e-01
180000	-3.788484e+04	3.752910e+02	1.822655e+00	1.128162e-01	1.427557e-01	1.065452e-01	4.400101e-02	5.481850e-01	4.569673e-02	6.842432e-02	2.256174e-01	1.381560e-01	3.388054e-02	4.907876e-01	4.313416e-02	2.546593e-01	2.601953e-01	2.944061e-02	5.702041e-02	2.311250e-01	1.675594e-01	1.190734e-01	2.592584e-01	7.147861e-02	7.531750e-02	3.058201e-01	1.690520e-01	1.004272e-01	1.125310e-01	3.514749e-01	9.027413e-03	1.782299e-01	2.483096e-01	1.627368e-01	1.789211e-01	1.109950e-01	7.674401e-02	1.769147e-01	2.936884e-01	3.236312e-01	4.258733e-01	7.637416e-02	1.376578e-02	1.088293e-01	5.152630e-02	2.465306e-01	2.140827e-01	2.913988e-01	2.479879e-01
185000	-3.787518e+04	3.674381e+02	1.901567e+00	1.349962e-01	1.384701e-01	8.861377e-02	4.747328e-02	5.453535e-01	4.509317e-02	8.584510e-02	2.113493e-01	1.145712e-01	3.220410e-02	5.129198e-01	4.311055e-02	2.490288e-01	2.527006e-01	3.415469e-02	6.698270e-02	2.333182e-01	1.638150e-01	1.028862e-01	2.124073e-01	6.077655e-02	3.822180e-02	4.232670e-01	1.624411e-01	1.011224e-01	1.435463e-01	4.433886e-01	5.250782e-02	8.232873e-02	1.771062e-01	1.823741e-01	2.181779e-01	9.275610e-02	9.133346e-02	1.650031e-01	2.503553e-01	3.898084e-01	3.553468e-01	3.482026e-02	3.622465e-02	1.288985e-01	5.490130e-02	2.581424e-01	2.275230e-01	2.552275e-01	2.591071e-01
190000	-3.789179e+04	3.666690e+02	1.916282e+00	1.182778e-01	1.508031e-01	9.717991e-02	2.699081e-02	5.431032e-01	6.364520e-02	8.526101e-02	2.345757e-01	1.092840e-01	4.188294e-02	4.900244e-01	3.897202e-02	2.379731e-01	2.561800e-01	2.793191e-02	5.717135e-02	2.374766e-01	1.832670e-01	1.061147e-01	2.763088e-01	6.435465e-02	6.084523e-02	3.144396e-01	1.779371e-01	7.531197e-02	1.398176e-01	6.414714e-01	6.483592e-03	6.159752e-02	7.531796e-02	2.013207e-01	1.815931e-01	1.044434e-01	8.270339e-02	1.992279e-01	2.307115e-01	2.831780e-01	4.407668e-01	6.107629e-02	3.372383e-02	9.858116e-02	8.267385e-02	2.583769e-01	2.276817e-01	2.740948e-01	2.398465e-01
195000	-3.787618e+04	3.597633e+02	1.981767e+00	9.055800e-02	1.464228e-01	1.133690e-01	3.106631e-02	5.722865e-01	4.629738e-02	7.877622e-02	1.759211e-01	1.116178e-01	2.484761e-02	5.591046e-01	4.973268e-02	2.213156e-01	2.421850e-01	3.205635e-02	7.708991e-02	2.560188e-01	1.713343e-01	1.572570e-01	3.150814e-01	7.537318e-02	4.972960e-02	2.418697e-01	1.606891e-01	3.682950e-02	1.110245e-01	6.128629e-01	4.294016e-03	6.314896e-02	1.718402e-01	1.722231e-01	1.708268e-01	9.534231e-02	9.639818e-02	1.953746e-01	2.698350e-01	2.977781e-01	5.059938e-01	1.025217e-02	3.066985e-02	1.280303e-01	2.727581e-02	2.680752e-01	2.183840e-01	2.675083e-01	2.460325e-01
200000	-3.787403e+04	3.700298e+02	1.890534e+00	1.182845e-01	1.480985e-01	1.016127e-01	4.260888e-02	5.457415e-01	4.365395e-02	8.314862e-02	1.848371e-01	1.232966e-01	3.285637e-02	5.447352e-01	3.112611e-02	2.561431e-01	2.578490e-01	3.361084e-02	6.589452e-02	2.333053e-01	1.531971e-01	1.327858e-01	2.363639e-01	5.962944e-02	9.089664e-02	3.159885e-01	1.643358e-01	8.033475e-02	4.672697e-02	4.935653e-01	6.376438e-02	1.323820e-01	1.832266e-01	1.782582e-01	2.291083e-01	8.303494e-02	5.149044e-02	2.097986e-01	2.483095e-01	4.323196e-01	3.751869e-01	4.197107e-04	1.634907e-02	1.231724e-01	5.255232e-02	2.351880e-01	2.246709e-01	2.791239e-01	2.610172e-01
205000	-3.789220e+04	3.721683e+02	1.874484e+00	1.059285e-01	1.588259e-01	1.046518e-01	5.955594e-02	5.222470e-01	4.879091e-02	7.997220e-02	1.896270e-01	1.069539e-01	3.402494e-02	5.478978e-01	4.152417e-02	2.468197e-01	2.486122e-01	2.862252e-02	6.202490e-02	2.515624e-01	1.623582e-01	9.935176e-02	2.181295e-01	8.522169e-02	7.223539e-02	3.728218e-01	1.522399e-01	1.760951e-01	8.908501e-02	4.877556e-01	8.165928e-03	1.261062e-01	1.127922e-01	1.836965e-01	1.954821e-01	8.812357e-02	1.031762e-01	1.807840e-01	2.487377e-01	2.993331e-01	3.004347e-01	3.846484e-02	8.415428e-02	2.086668e-01	6.894626e-02	2.427336e-01	2.237755e-01	2.667426e-01	2.667483e-01
210000	-3.788470e+04	3.723218e+02	1.863628e+00	1.056838e-01	1.509875e-01	1.066276e-01	3.939642e-02	5.383150e-01	5.898975e-02	7.785174e-02	2.271952e-01	1.155279e-01	3.023048e-02	5.123707e-01	3.682398e-02	2.238307e-01	2.855514e-01	2.273120e-02	8.075047e-02	2.307393e-01	1.563969e-01	1.458984e-01	2.517104e-01	6.247476e-02	6.671149e-02	2.686320e-01	2.045729e-01	6.620571e-02	4.779536e-02	5.208154e-01	8.492216e-02	5.007799e-02	2.301834e-01	1.833465e-01	1.879181e-01	9.479372e-02	9.146447e-02	1.894355e-01	2.530417e-01	4.351493e-01	2.762519e-01	3.198642e-02	4.608413e-02	1.949821e-01	1.554620e-02	2.544476e-01	2.299924e-01	2.762015e-01	2.393585e-01
215000	-3.786247e+04	3.643529e+02	1.929140e+00	1.046697e-01	1.698117e-01	7.429212e-02	3.738315e-02	5.673524e-01	4.649103e-02	8.353625e-02	1.829249e-01	1.187239e-01	3.350845e-02	5.366948e-01	4.461169e-02	2.333438e-01	2.567629e-01	3.470650e-02	6.657548e-02	2.455375e-01	1.630739e-01	1.465669e-01	2.723101e-01	5.212292e-02	7.199136e-02	2.902523e-01	1.667564e-01	1.786462e-02	9.949277e-02	6.421983e-01	4.790107e-02	9.924618e-02	9.329705e-02	1.531164e-01	2.463855e-01	8.135174e-02	9.283800e-02	1.513751e-01	2.749332e-01	2.510359e-01	3.448475e-01	1.458528e-02	1.525872e-01	2.028383e-01	3.410586e-02	2.449116e-01	2.121895e-01	2.873138e-01	2.555851e-01
220000	-3.790003e+04	3.618912e+02	1.946036e+00	9.237124e-02	1.747103e-01	9.842125e-02	4.919505e-02	5.532046e-01	3.209761e-02	5.939065e-02	1.908397e-01	1.312008e-01	3.296230e-02	5.403893e-01	4.521730e-02	2.334900e-01	2.574160e-01	2.909535e-02	7.091917e-02	2.345419e-01	1.745376e-01	1.057382e-01	2.469373e-01	6.154021e-02	1.015311e-01	3.430800e-01	1.411731e-01	9.869087e-02	1.108506e-01	5.729880e-01	5.952819e-02	3.265457e-02	1.252878e-01	1.542970e-01	2.152282e-01	8.482867e-02	1.139985e-01	1.694032e-01	2.622445e-01	5.403161e-01	2.828397e-01	2.670574e-02	7.198584e-02	4.688397e-02	3.126858e-02	2.549284e-01	2.177661e-01	2.620724e-01	2.652332e-01
225000	-3.789842e+04	3.739242e+02	1.846536e+00	1.369721e-01	1.541776e-01	8.277296e-02	4.395685e-02	5.461329e-01	3.598761e-02	9.357001e-02	1.880939e-01	1.156714e-01	3.950696e-02	5.225945e-01	4.056321e-02	2.366621e-01	2.557234e-01	3.027894e-02	6.338898e-02	2.420414e-01	1.719052e-01	1.003094e-01	2.636340e-01	5.421376e-02	4.672937e-02	3.161769e-01	2.189366e-01	6.290037e-02	6.117568e-02	5.764803e-01	1.014206e-02	8.238518e-02	2.069165e-01	1.985640e-01	1.859128e-01	9.366047e-02	8.205772e-02	1.853041e-01	2.545009e-01	4.839662e-01	3.782723e-01	4.103595e-02	4.251162e-02	4.898349e-02	5.230481e-03	2.319358e-01	2.044498e-01	2.778060e-01	2.858084e-01
230000	-3.787346e+04	3.611484e+02	1.960708e+00	1.015672e-01	1.382502e-01	9.237933e-02	2.935016e-02	5.904396e-01	4.801352e-02	8.016826e-02	2.013940e-01	1.069409e-01	2.932827e-02	5.378760e-01	4.429249e-02	2.516812e-01	2.422742e-01	3.525864e-02	6.495878e-02	2.524695e-01	1.533576e-01	1.132410e-01	2.209361e-01	6.482075e-02	4.930630e-02	3.478255e-01	2.038703e-01	3.883185e-02	1.632322e-01	4.467761e-01	5.651872e-02	9.679552e-02	1.978456e-01	1.842378e-01	2.096529e-01	1.026844e-01	6.267147e-02	1.970724e-01	2.436809e-01	4.623816e-01	3.535401e-01	4.770907e-02	3.199416e-02	6.875926e-02	3.561572e-02	2.598203e-01	2.188386e-01	2.757644e-01	2.455768e-01
235000	-3.787884e+04	3.727754e+02	1.859076e+00	1.084799e-01	1.469928e-01	9.093131e-02	3.607718e-02	5.466443e-01	7.087448e-02	6.420912e-02	1.821163e-01	1.320444e-01	3.297839e-02	5.500745e-01	3.857732e-02	2.132651e-01	2.807096e-01	2.642334e-02	6.729499e-02	2.348716e-01	1.774354e-01	1.692267e-01	1.779694e-01	6.615980e-02	8.513614e-02	3.481828e-01	1.533252e-01	1.112748e-02	2.148425e-01	4.553880e-01	8.085780e-02	8.725720e-02	1.505270e-01	1.805757e-01	2.052052e-01	9.590902e-02	9.963041e-02	1.945375e-01	2.241422e-01	4.127059e-01	3.353968e-01	2.527412e-02	9.100258e-02	1.126200e-01	2.300058e-02	2.440427e-01	2.338278e-01	2.814699e-01	2.406596e-01
240000	-3.786980e+04	3.791441e+02	1.804004e+00	1.003751e-01	1.550321e-01	9.874071e-02	5.575445e-02	5.410924e-01	4.900525e-02	8.337635e-02	1.952726e-01	1.251884e-01	3.932582e-02	5.229963e-01	3.384060e-02	2.145285e-01	2.435545e-01	2.728692e-02	7.696522e-02	2.628144e-01	1.748504e-01	1.260429e-01	1.615816e-01	6.435185e-02	9.608327e-02	4.072881e-01	1.446523e-01	3.369051e-02	2.595674e-01	5.569704e-01	2.700486e-02	4.989930e-02	7.286750e-02	2.003873e-01	1.682834e-01	9.826149e-02	6.144053e-02	2.112050e-01	2.604224e-01	3.593223e-01	3.187754e-01	5.233060e-04	1.092858e-01	1.566496e-01	5.544360e-02	2.438901e-01	2.248781e-01	2.852875e-01	2.459443e-01
245000	-3.789540e+04	3.614950e+02	1.956662e+00	1.175536e-01	2.065022e-01	8.854855e-02	3.610619e-02	5.107085e-01	4.058095e-02	7.160578e-02	2.224360e-01	1.269044e-01	3.224776e-02	5.084560e-01	3.835004e-02	2.249899e-01	2.702686e-01	3.287424e-02	5.878941e-02	2.421103e-01	1.709676e-01	1.432198e-01	2.559019e-01	7.205817e-02	6.455973e-02	2.970331e-01	1.672273e-01	7.764355e-02	4.141039e-01	2.773354e-01	4.445677e-02	4.241801e-02	1.440424e-01	1.871220e-01	1.780868e-01	1.017643e-01	1.121191e-01	1.755773e-01	2.453306e-01	4.630396e-01	2.609765e-01	2.322946e-02	3.057182e-02	1.983447e-01	2.383791e-02	2.363807e-01	2.139648e-01	2.922408e-01	2.574137e-01
250000	-3.789901e+04	3.554979e+02	2.013876e+00	1.320653e-01	1.355836e-01	1.067649e-01	3.736954e-02	5.491548e-01	3.906186e-02	8.847274e-02	1.753350e-01	1.279701e-01	2.849483e-02	5.407640e-01	3.896341e-02	2.274101e-01	2.644274e-01	3.934021e-02	5.921137e-02	2.373063e-01	1.723046e-01	1.311935e-01	2.137249e-01	6.491423e-02	8.228296e-02	3.427183e-01	1.651660e-01	2.159102e-02	3.682547e-01	5.199568e-02	2.788093e-01	6.796791e-02	2.113814e-01	1.102586e-01	2.277800e-01	7.566432e-02	9.046833e-02	1.720385e-01	3.237902e-01	2.281587e-01	4.732818e-01	3.460347e-02	1.131724e-01	5.358603e-02	9.719770e-02	2.375409e-01	2.038780e-01	2.860496e-01	2.725315e-01
255000	-3.788110e+04	3.620782e+02	1.959365e+00	1.209763e-01	1.806783e-01	9.205374e-02	2.911897e-02	5.325329e-01	4.463978e-02	9.016639e-02	1.919265e-01	1.248686e-01	3.058607e-02	5.217299e-01	4.072256e-02	2.144258e-01	2.582044e-01	2.921320e-02	5.915037e-02	2.590832e-01	1.799230e-01	1.135935e-01	2.352970e-01	5.282179e-02	7.370843e-02	3.600157e-01	1.645636e-01	2.509145e-03	2.255706e-01	1.432040e-01	4.255882e-01	3.213589e-02	1.709922e-01	1.763977e-01	1.663706e-01	1.050638e-01	5.609237e-02	1.877242e-01	3.083514e-01	1.422480e-01	5.141529e-01	6.742125e-02	1.292944e-01	9.545526e-02	5.142815e-02	2.611420e-01	2.155041e-01	2.701339e-01	2.532200e-01
260000	-3.788250e+04	3.726172e+02	1.857270e+00	1.365308e-01	1.427790e-01	1.017769e-01	4.712056e-02	5.390221e-01	3.277069e-02	7.991325e-02	1.970507e-01	1.245858e-01	2.671501e-02	5.250893e-01	4.664583e-02	2.431783e-01	2.451453e-01	2.779981e-02	6.771305e-02	2.592651e-01	1.568984e-01	1.249256e-01	2.181659e-01	5.816638e-02	5.155636e-02	3.509458e-01	1.962400e-01	4.054055e-02	2.263442e-01	2.738516e-01	3.068990e-01	3.534089e-02	1.170237e-01	1.792780e-01	2.010939e-01	9.291891e-02	1.067440e-01	1.789066e-01	2.410586e-01	3.614753e-01	3.460936e-01	8.217204e-03	9.515792e-02	1.444674e-01	4.458860e-02	2.445977e-01	2.254284e-01	2.790500e-01	2.509239e-01
265000	-3.788484e+04	3.701901e+02	1.883722e+00	1.051654e-01	1.554449e-01	1.007648e-01	3.117912e-02	5.526080e-01	5.483788e-02	7.911237e-02	1.668482e-01	1.310082e-01	3.787844e-02	5.411056e-01	4.404719e-02	2.193956e-01	2.755462e-01	3.493101e-02	5.529222e-02	2.562836e-01	1.585513e-01	1.113431e-01	2.221016e-01	6.240005e-02	4.531837e-02	3.455652e-01	2.132718e-01	9.205221e-02	1.954487e-01	4.161274e-01	1.732204e-01	5.604979e-02	6.710146e-02	1.585295e-01	2.402163e-01	1.167840e-01	7.658611e-02	1.816488e-01	2.262354e-01	5.133286e-01	2.358341e-01	6.786305e-02	3.296734e-02	1.220019e-01	2.800495e-02	2.605631e-01	2.205208e-01	2.750388e-01	2.438773e-01
270000	-3.787577e+04	3.614509e+02	1.963481e+00	1.410001e-01	1.422178e-01	7.706971e-02	3.984102e-02	5.589219e-01	4.094944e-02	7.755379e-02	1.689960e-01	1.022619e-01	3.283042e-02	5.713484e-01	4.700951e-02	2.117974e-01	2.503971e-01	3.447150e-02	6.781627e-02	2.648519e-01	1.706658e-01	1.662772e-01	2.637458e-01	6.457922e-02	3.909357e-02	3.114591e-01	1.548451e-01	2.623320e-02	7.568108e-02	2.577523e-01	2.466157e-01	2.584697e-01	1.352480e-01	1.898605e-01	1.914242e-01	9.480280e-02	6.880460e-02	1.934965e-01	2.616114e-01	3.936818e-01	3.249162e-01	1.374484e-02	6.439149e-02	1.424542e-01	6.081140e-02	2.519497e-01	2.123808e-01	2.772272e-01	2.584423e-01
275000	-3.787940e+04	3.696855e+02	1.887472e+00	1.159842e-01	1.312807e-01	1.107084e-01	5.220241e-02	5.315835e-01	5.824072e-02	6.792246e-02	2.276614e-01	1.163174e-01	3.267550e-02	5.255748e-01	2.984843e-02	2.425816e-01	2.747385e-01	3.540714e-02	6.209125e-02	2.302674e-01	1.549141e-01	1.119524e-01	2.165660e-01	8.502241e-02	4.101208e-02	3.357438e-01	2.097033e-01	2.803269e-02	9.058737e-02	5.063399e-01	9.920474e-02	1.098220e-01	1.660133e-01	1.481198e-01	2.435610e-01	7.732881e-02	1.020365e-01	1.566851e-01	2.722689e-01	5.030910e-01	2.475976e-01	8.063267e-02	3.608774e-02	1.141732e-01	1.841773e-02	2.471186e-01	2.118974e-01	2.755149e-01	2.654691e-01
280000	-3.788197e+04	3.654247e+02	1.934174e+00	1.016985e-01	1.223683e-01	8.361913e-02	4.855395e-02	5.857299e-01	5.803018e-02	7.429160e-02	1.791752e-01	1.256557e-01	3.135801e-02	5.501810e-01	3.933838e-02	2.374521e-01	2.581194e-01	2.754957e-02	6.883562e-02	2.300630e-01	1.779804e-01	1.327048e-01	2.034242e-01	5.780771e-02	5.829153e-02	3.773215e-01	1.704503e-01	1.231082e-02	1.171902e-01	5.104083e-01	4.489220e-02	1.185104e-01	1.966880e-01	1.677607e-01	2.545650e-01	7.385085e-02	7.049715e-02	1.659571e-01	2.673692e-01	4.099118e-01	2.653553e-01	7.749516e-02	1.045392e-02	1.069780e-01	1.298058e-01	2.486859e-01	2.348183e-01	2.773140e-01	2.391818e-01
285000	-3.788866e+04	3.616327e+02	1.964394e+00	1.451219e-01	1.661844e-01	1.010192e-01	5.831551e-02	4.840891e-01	4.526990e-02	7.462111e-02	1.881580e-01	1.235567e-01	4.225378e-02	5.373410e-01	3.406936e-02	2.291075e-01	2.441099e-01	3.267043e-02	5.734981e-02	2.625910e-01	1.741714e-01	1.785734e-01	2.191474e-01	5.177749e-02	4.099166e-02	3.670558e-01	1.424543e-01	2.641468e-02	1.306462e-01	5.044022e-01	2.720524e-02	6.957920e-02	2.417525e-01	1.899917e-01	2.039247e-01	8.595804e-02	8.517665e-02	1.862442e-01	2.487048e-01	2.854470e-01	3.551491e-01	7.418745e-03	3.988531e-02	2.313058e-01	8.079408e-02	2.516759e-01	2.321789e-01	2.589344e-01	2.572109e-01
290000	-3.791969e+04	3.768295e+02	1.827070e+00	7.565188e-02	1.416227e-01	1.051349e-01	3.526147e-02	5.988633e-01	4.346583e-02	7.505345e-02	2.043202e-01	1.446895e-01	3.277412e-02	5.103253e-01	3.283738e-02	2.229532e-01	2.431532e-01	3.586073e-02	5.608245e-02	2.728589e-01	1.690915e-01	1.263154e-01	2.359796e-01	4.916584e-02	7.423175e-02	3.802992e-01	1.340082e-01	1.746826e-02	1.011441e-01	5.560508e-01	2.529981e-02	6.058330e-02	2.394537e-01	1.598955e-01	2.583643e-01	8.679492e-02	7.086714e-02	1.693615e-01	2.547166e-01	2.199449e-01	2.726572e-01	1.307622e-01	2.811600e-02	3.123329e-01	3.618675e-02	2.691428e-01	2.104801e-01	2.783756e-01	2.420015e-01
295000	-3.789584e+04	3.647859e+02	1.929497e+00	1.294099e-01	1.538906e-01	7.134154e-02	5.154591e-02	5.487411e-01	4.507097e-02	8.462495e-02	1.988540e-01	1.237145e-01	2.774033e-02	5.205292e-01	4.453703e-02	2.231309e-01	2.697795e-01	2.637360e-02	6.760781e-02	2.459735e-01	1.671346e-01	1.088165e-01	2.553300e-01	5.045146e-02	7.831674e-02	3.482090e-01	1.588762e-01	4.356141e-02	2.766813e-01	2.940889e-01	7.609734e-03	1.679844e-01	2.100742e-01	1.855768e-01	2.040763e-01	1.075212e-01	4.793369e-02	1.832962e-01	2.715958e-01	1.288827e-01	2.580553e-01	3.442246e-01	3.049869e-02	1.490581e-01	8.928060e-02	2.605215e-01	2.033639e-01	2.864188e-01	2.496957e-01
300000	-3.790209e+04	3.724064e+02	1.869535e+00	1.078047e-01	1.768512e-01	9.144006e-02	4.692465e-02	5.214885e-01	5.549091e-02	7.884283e-02	1.911239e-01	1.327622e-01	3.076590e-02	5.205292e-01	4.597590e-02	2.250703e-01	2.536467e-01	2.984248e-02	7.025071e-02	2.686438e-01	1.525460e-01	1.673249e-01	2.032385e-01	6.825224e-02	6.438994e-02	3.167525e-01	1.800420e-01	8.054608e-02	2.022107e-01	3.606751e-01	1.141527e-01	1.189796e-01	1.234359e-01	1.786768e-01	1.908136e-01	1.111871e-01	8.536796e-02	1.955184e-01	2.384360e-01	2.914619e-01	1.380531e-01	2.684667e-01	9.479457e-02	1.132805e-01	9.394324e-02	2.489719e-01	2.397859e-01	2.618468e-01	2.493954e-01
305000	-3.788250e+04	3.523926e+02	2.048391e+00	1.112655e-01	1.506989e-01	1.110782e-01	4.239648e-02	5.376544e-01	4.690651e-02	8.610800e-02	1.569829e-01	1.190332e-01	3.621000e-02	5.654026e-01	3.626327e-02	2.198244e-01	2.657949e-01	3.035306e-02	6.663118e-02	2.401554e-01	1.772411e-01	1.403611e-01	2.318916e-01	5.547798e-02	8.103209e-02	3.485272e-01	1.427100e-01	3.099998e-02	3.441348e-02	2.750650e-01	2.256100e-01	1.870644e-01	2.468472e-01	1.932222e-01	1.702174e-01	9.007296e-02	9.292534e-02	2.410730e-01	2.124891e-01	3.074978e-01	2.533758e-01	2.567169e-01	8.201538e-02	2.997203e-02	7.042206e-02	2.406254e-01	2.365475e-01	2.710767e-01	2.517504e-01
310000	-3.789754e+04	3.656956e+02	1.924541e+00	1.370343e-01	1.392924e-01	8.834330e-02	5.247817e-02	5.431942e-01	3.965766e-02	8.250407e-02	2.029131e-01	1.320803e-01	2.786424e-02	5.150303e-01	3.960796e-02	2.227491e-01	2.774379e-01	2.863369e-02	5.545306e-02	2.376398e-01	1.780865e-01	1.475938e-01	3.062845e-01	7.918191e-02	3.985078e-02	2.484268e-01	1.786622e-01	7.830979e-02	1.353766e-01	2.886881e-01	2.526045e-01	1.128408e-01	1.321802e-01	1.925180e-01	1.769045e-01	8.782002e-02	9.135871e-02	2.368767e-01	2.145222e-01	2.515668e-01	2.549273e-01	2.814288e-01	5.919603e-02	8.394361e-02	6.893748e-02	2.439993e-01	2.190973e-01	2.794851e-01	2.574183e-01
315000	-3.791677e+04	3.657903e+02	1.922844e+00	1.152335e-01	1.685579e-01	1.089641e-01	5.818685e-02	4.969259e-01	5.213172e-02	7.984736e-02	1.917314e-01	1.140866e-01	3.057334e-02	5.417479e-01	4.201337e-02	2.393671e-01	2.366578e-01	3.114422e-02	7.334727e-02	2.261911e-01	1.932925e-01	1.610238e-01	2.340940e-01	7.385260e-02	7.097941e-02	3.023378e-01	1.577123e-01	3.821869e-02	1.870360e-01	5.171301e-01	7.940877e-02	1.028315e-01	7.537492e-02	1.644774e-01	2.283862e-01	9.958549e-02	8.369243e-02	1.584232e-01	2.654352e-01	3.952059e-01	3.540470e-01	6.987509e-02	4.211910e-04	1.702628e-01	1.018800e-02	2.482159e-01	2.240225e-01	2.660394e-01	2.617221e-01
320000	-3.791235e+04	3.767170e+02	1.810774e+00	1.142298e-01	1.686933e-01	8.583814e-02	4.096948e-02	5.318884e-01	5.838078e-02	7.721768e-02	2.246974e-01	1.013005e-01	3.910169e-02	5.179813e-01	3.970146e-02	2.432558e-01	2.391543e-01	3.069542e-02	5.812053e-02	2.562759e-01	1.724982e-01	1.252759e-01	3.027836e-01	7.338627e-02	5.667661e-02	3.033111e-01	1.385664e-01	1.156007e-01	1.761659e-01	2.486802e-01	1.833680e-01	2.933188e-02	2.468534e-01	1.857689e-01	1.734833e-01	1.031347e-01	9.937831e-02	2.299283e-01	2.083064e-01	3.497754e-01	2.569557e-01	1.394086e-01	1.808505e-02	9.652138e-02	1.392538e-01	2.556655e-01	2.140644e-01	2.754279e-01	2.548423e-01
325000	-3.790013e+04	3.767656e+02	1.826154e+00	1.031573e-01	1.429672e-01	7.261481e-02	5.825720e-02	5.728122e-01	5.019131e-02	7.448120e-02	2.118295e-01	1.417095e-01	2.562786e-02	5.095514e-01	3.680052e-02	2.174737e-01	2.494462e-01	3.298206e-02	6.685185e-02	2.613652e-01	1.718809e-01	1.243826e-01	2.441750e-01	5.287391e-02	7.297596e-02	3.237316e-01	1.818610e-01	5.866262e-02	1.640849e-01	3.368463e-01	2.300237e-01	3.184387e-02	1.785386e-01	1.889054e-01	1.850565e-01	9.181029e-02	1.026182e-01	2.286420e-01	2.029676e-01	3.132737e-01	4.032735e-01	5.192143e-02	4.595496e-02	3.393957e-02	1.516369e-01	2.596852e-01	2.093182e-01	2.667091e-01	2.642876e-01
330000	-3.788081e+04	3.631717e+02	1.941001e+00	1.301919e-01	1.775661e-01	1.107181e-01	5.942513e-02	4.778768e-01	4.422197e-02	8.655618e-02	2.144884e-01	1.331913e-01	3.457326e-02	4.917996e-01	3.939131e-02	2.462035e-01	2.537430e-01	2.895774e-02	6.490297e-02	2.335859e-01	1.726069e-01	1.186718e-01	2.213375e-01	6.225214e-02	4.633963e-02	3.877449e-01	1.636541e-01	1.567522e-02	9.439680e-02	5.447568e-01	2.563557e-01	2.266078e-02	6.615464e-02	1.752482e-01	1.861837e-01	8.300205e-02	1.021101e-01	1.717071e-01	2.817489e-01	2.687632e-01	3.261402e-01	3.107783e-03	1.150444e-01	1.360714e-01	1.508731e-01	2.578737e-01	2.199752e-01	2.569583e-01	2.651928e-01
335000	-3.786423e+04	3.685923e+02	1.897255e+00	1.068204e-01	1.488973e-01	9.003561e-02	3.945031e-02	5.650659e-01	4.973046e-02	7.178578e-02	1.715990e-01	1.126918e-01	3.526351e-02	5.664982e-01	4.216168e-02	2.324134e-01	2.679713e-01	3.214520e-02	6.500803e-02	2.346381e-01	1.678240e-01	1.272112e-01	2.137026e-01	5.174126e-02	7.849263e-02	3.718015e-01	1.570508e-01	4.958419e-02	1.459985e-01	3.682700e-01	1.795755e-01	1.675011e-01	8.907076e-02	1.751400e-01	1.768089e-01	9.845654e-02	9.360441e-02	2.079551e-01	2.480351e-01	2.871511e-01	5.016313e-01	2.564170e-02	1.607566e-02	1.079273e-01	6.157297e-02	2.412569e-01	2.360882e-01	2.648157e-01	2.578392e-01
340000	-3.788892e+04	3.654060e+02	1.928704e+00	1.044149e-01	1.337537e-01	9.295475e-02	5.709522e-02	5.657189e-01	4.606262e-02	8.454371e-02	1.782409e-01	1.160001e-01	3.214534e-02	5.513426e-01	3.772732e-02	2.363115e-01	2.438232e-01	3.713837e-02	6.771303e-02	2.621153e-01	1.528985e-01	9.803834e-02	2.138018e-01	7.790076e-02	4.149815e-02	3.398593e-01	2.289016e-01	1.327868e-01	1.542922e-01	3.502562e-01	6.315268e-02	1.122988e-01	1.872133e-01	1.405069e-01	2.161148e-01	8.207719e-02	9.621614e-02	1.684667e-01	2.966183e-01	4.497309e-01	4.003141e-01	1.829788e-02	2.331683e-02	5.478400e-02	5.355635e-02	2.589615e-01	2.096515e-01	2.753109e-01	2.560760e-01
345000	-3.788886e+04	3.692989e+02	1.884370e+00	1.107956e-01	1.334808e-01	7.313437e-02	5.140897e-02	5.957543e-01	3.542600e-02	8.147757e-02	1.919429e-01	1.204100e-01	3.015542e-02	5.290626e-01	4.695150e-02	2.322971e-01	2.423142e-01	2.543228e-02	6.720467e-02	2.788057e-01	1.539459e-01	1.348681e-01	2.317641e-01	6.135364e-02	9.036311e-02	3.345332e-01	1.471178e-01	1.549568e-01	7.927558e-02	4.462003e-01	7.183955e-03	1.703298e-01	1.420536e-01	1.459358e-01	2.024347e-01	8.120250e-02	8.010355e-02	1.818661e-01	3.084573e-01	4.606120e-01	3.182368e-01	6.509507e-03	3.609817e-02	1.113137e-01	6.722977e-02	2.416201e-01	2.127668e-01	2.876742e-01	2.579389e-01
350000	-3.788703e+04	3.697868e+02	1.891362e+00	8.696292e-02	1.848851e-01	1.014810e-01	4.203815e-02	5.265356e-01	5.809729e-02	8.356969e-02	1.791658e-01	1.024333e-01	3.415415e-02	5.648879e-01	3.578916e-02	2.318393e-01	2.534230e-01	2.953839e-02	7.548063e-02	2.431952e-01	1.665235e-01	1.453936e-01	2.628924e-01	5.745268e-02	9.555739e-02	2.921261e-01	1.465779e-01	1.165987e-01	4.124396e-02	5.589964e-01	3.081145e-02	7.121695e-02	1.811325e-01	1.994583e-01	1.990431e-01	9.409559e-02	6.832685e-02	2.013903e-01	2.376858e-01	4.575286e-01	3.158971e-01	6.778358e-03	9.664832e-03	2.051760e-01	4.955087e-03	2.325520e-01	2.265042e-01	2.730164e-01	2.679275e-01
355000	-3.787550e+04	3.754495e+02	1.838074e+00	1.257986e-01	1.424139e-01	8.214154e-02	4.535375e-02	5.572386e-01	4.705368e-02	7.132736e-02	1.992641e-01	1.284874e-01	3.217025e-02	5.394482e-01	2.930267e-02	2.413344e-01	2.508243e-01	2.709902e-02	7.546867e-02	2.388842e-01	1.663895e-01	1.458810e-01	2.798916e-01	6.166360e-02	7.240236e-02	2.673974e-01	1.727640e-01	7.295652e-02	8.393758e-02	4.345884e-01	1.011191e-01	1.176447e-01	1.897536e-01	1.835415e-01	2.173642e-01	8.516361e-02	7.448299e-02	1.868484e-01	2.525993e-01	2.872496e-01	3.805171e-01	1.727203e-02	4.169953e-02	1.590849e-01	1.141768e-01	2.743403e-01	1.973980e-01	2.637653e-01	2.644963e-01
360000	-3.787058e+04	3.795614e+02	1.806072e+00	1.106070e-01	1.049797e-01	9.265346e-02	4.214732e-02	6.017471e-01	4.786547e-02	6.789920e-02	2.263108e-01	1.248747e-01	3.292338e-02	5.012970e-01	4.669497e-02	2.213656e-01	2.396796e-01	3.308708e-02	7.535698e-02	2.504696e-01	1.800412e-01	1.371378e-01	2.490054e-01	6.193098e-02	9.850154e-02	2.804751e-01	1.729491e-01	7.171230e-02	2.923684e-02	5.654781e-01	4.101770e-02	4.446959e-02	2.480855e-01	2.115841e-01	2.137845e-01	8.869263e-02	6.398979e-02	1.910550e-01	2.308940e-01	3.645960e-01	3.524288e-01	2.641340e-02	3.095837e-03	1.500124e-01	1.034535e-01	2.687627e-01	2.231771e-01	2.717704e-01	2.362898e-01
365000	-3.788142e+04	3.840367e+02	1.731679e+00	1.227157e-01	1.754432e-01	7.098419e-02	4.794201e-02	5.382686e-01	4.464636e-02	8.571191e-02	2.019408e-01	1.269275e-01	3.341117e-02	5.050122e-01	4.699638e-02	2.168244e-01	2.706199e-01	2.725316e-02	7.305453e-02	2.409865e-01	1.712614e-01	1.212710e-01	2.327020e-01	8.132248e-02	3.485491e-02	3.256123e-01	2.042373e-01	3.857018e-02	1.554586e-02	3.903625e-01	3.790008e-02	1.900392e-01	3.275822e-01	1.727552e-01	1.981148e-01	9.606168e-02	7.230038e-02	2.000287e-01	2.607392e-01	2.049971e-01	4.116090e-01	5.311106e-03	1.074521e-02	3.480865e-01	1.925107e-02	2.489120e-01	2.134684e-01	2.761566e-01	2.614630e-01
370000	-3.789857e+04	3.652376e+02	1.916493e+00	1.214851e-01	1.586047e-01	9.459670e-02	4.529349e-02	5.296249e-01	5.039509e-02	8.139403e-02	1.806188e-01	1.210582e-01	2.717991e-02	5.476430e-01	4.210614e-02	2.275453e-01	2.728451e-01	3.108268e-02	6.089008e-02	2.322655e-01	1.753713e-01	1.084048e-01	2.559132e-01	4.941464e-02	5.022019e-02	3.014707e-01	2.345765e-01	3.098443e-02	7.943472e-03	6.546664e-01	1.322739e-02	1.353459e-01	1.578323e-01	1.695250e-01	1.812553e-01	9.784617e-02	8.740745e-02	2.021302e-01	2.618359e-01	1.646392e-01	3.671054e-01	2.431581e-02	3.911736e-02	3.764165e-01	2.840570e-02	2.570378e-01	2.030800e-01	2.724927e-01	2.673895e-01
375000	-3.789298e+04	3.699071e+02	1.891481e+00	1.137298e-01	1.423550e-01	9.923341e-02	3.915913e-02	5.663604e-01	3.916220e-02	7.102371e-02	2.193925e-01	1.093644e-01	3.059449e-02	5.208370e-01	4.878790e-02	2.199663e-01	2.528111e-01	3.117286e-02	6.785299e-02	2.596205e-01	1.685762e-01	1.766018e-01	2.654849e-01	4.675509e-02	7.439354e-02	2.911656e-01	1.455991e-01	9.028863e-02	4.348539e-02	6.811764e-01	2.794350e-03	6.415465e-02	1.181006e-01	1.667914e-01	2.051215e-01	8.956849e-02	1.102546e-01	1.710586e-01	2.572054e-01	1.412414e-01	2.911903e-01	1.128332e-01	2.147785e-02	3.454812e-01	8.777598e-02	2.472216e-01	1.988520e-01	2.986245e-01	2.553020e-01
380000	-3.788663e+04	3.759751e+02	1.832775e+00	1.143156e-01	1.501435e-01	7.526177e-02	4.691606e-02	5.598118e-01	5.355128e-02	8.320656e-02	2.005367e-01	1.300635e-01	3.129998e-02	5.129412e-01	4.195213e-02	2.145686e-01	2.329348e-01	2.926206e-02	8.463280e-02	2.675532e-01	1.710485e-01	1.173475e-01	3.157425e-01	6.628947e-02	8.915088e-02	2.478665e-01	1.636031e-01	6.960023e-02	1.673494e-02	7.006208e-01	9.880773e-03	1.172578e-01	8.590542e-02	1.989248e-01	1.940202e-01	9.660600e-02	9.552532e-02	1.711752e-01	2.437485e-01	2.639758e-01	2.418857e-01	1.353520e-02	4.802763e-02	3.080829e-01	1.244928e-01	2.574666e-01	2.235288e-01	2.736957e-01	2.453089e-01
385000	-3.790828e+04	3.802999e+02	1.797661e+00	1.356206e-01	1.319346e-01	9.127106e-02	3.719170e-02	5.564333e-01	4.754872e-02	9.201386e-02	1.967392e-01	1.342449e-01	3.351283e-02	5.053888e-01	3.810035e-02	2.112883e-01	2.655920e-01	3.020498e-02	6.321688e-02	2.674379e-01	1.622600e-01	1.068548e-01	2.874023e-01	5.433228e-02	7.555805e-02	2.811653e-01	1.946872e-01	1.354372e-02	4.611624e-02	8.198235e-01	4.264484e-03	7.763450e-02	3.861758e-02	1.931295e-01	1.786748e-01	1.063295e-01	7.091439e-02	2.070757e-01	2.438760e-01	4.801924e-01	1.964678e-01	8.072315e-03	6.483219e-02	1.930968e-01	5.733845e-02	2.613185e-01	2.230698e-01	2.663127e-01	2.492990e-01
390000	-3.787244e+04	3.687590e+02	1.889245e+00	1.196061e-01	1.599196e-01	6.953401e-02	4.749399e-02	5.557198e-01	4.772650e-02	8.260812e-02	2.108015e-01	1.187122e-01	3.029803e-02	5.163754e-01	4.120466e-02	2.111718e-01	2.505005e-01	3.276622e-02	5.388812e-02	2.623935e-01	1.892798e-01	1.094420e-01	2.047859e-01	8.865261e-02	7.704803e-02	3.735641e-01	1.465074e-01	1.260193e-02	3.780221e-02	7.256771e-01	8.102040e-02	4.184237e-02	1.010560e-01	1.247209e-01	1.622373e-01	9.763112e-02	8.636600e-02	2.076359e-01	3.214089e-01	4.579290e-01	1.807724e-01	6.015867e-02	1.759013e-02	2.643010e-01	1.924879e-02	2.552028e-01	2.247719e-01	2.698003e-01	2.502250e-01
395000	-3.790603e+04	3.722197e+02	1.853819e+00	1.375980e-01	1.663331e-01	8.289512e-02	3.919652e-02	5.267678e-01	4.720948e-02	7.498142e-02	2.150733e-01	1.126901e-01	3.856904e-02	5.314818e-01	2.720441e-02	2.075829e-01	2.826497e-01	3.066114e-02	5.021312e-02	2.263927e-01	2.025004e-01	1.355942e-01	1.618183e-01	4.372213e-02	9.188139e-02	4.349391e-01	1.320449e-01	3.674566e-02	3.313229e-02	5.879703e-01	4.437534e-02	7.997301e-02	2.178034e-01	1.377424e-01	2.157442e-01	9.263195e-02	7.765633e-02	1.841438e-01	2.920814e-01	5.272867e-01	1.633048e-01	7.556466e-02	2.658641e-02	1.666009e-01	4.065648e-02	2.384437e-01	2.336164e-01	2.601200e-01	2.678199e-01
400000	-3.788081e+04	3.805965e+02	1.788682e+00	1.116337e-01	1.578492e-01	7.544903e-02	2.895350e-02	5.690323e-01	5.708225e-02	6.575404e-02	1.975492e-01	1.496872e-01	2.864024e-02	5.295776e-01	2.879177e-02	2.264277e-01	2.527469e-01	2.404628e-02	8.022751e-02	2.455022e-01	1.710494e-01	1.355510e-01	2.117672e-01	4.522094e-02	7.678357e-02	3.457951e-01	1.848822e-01	1.164549e-01	4.466236e-02	5.571981e-01	5.673192e-02	1.572396e-01	6.771310e-02	1.781242e-01	2.006936e-01	1.033639e-01	6.737370e-02	2.045673e-01	2.458773e-01	4.920972e-01	1.460729e-01	5.439893e-02	1.289562e-01	1.245722e-01	5.390260e-02	2.567762e-01	2.180265e-01	2.702268e-01	2.549705e-01
405000	-3.789171e+04	3.910867e+02	1.712485e+00	1.111858e-01	1.708200e-01	9.189739e-02	4.867638e-02	5.325889e-01	4.483157e-02	7.037174e-02	2.054763e-01	1.654608e-01	2.680083e-02	4.918499e-01	4.004036e-02	2.262485e-01	2.611560e-01	3.116458e-02	7.154836e-02	2.385373e-01	1.713452e-01	1.335062e-01	2.195202e-01	6.009381e-02	6.879729e-02	3.353920e-01	1.826905e-01	4.178184e-03	1.224847e-01	7.734822e-01	4.034841e-03	5.548838e-02	4.033169e-02	1.602464e-01	1.951404e-01	6.333678e-02	9.789795e-02	1.856403e-01	2.977381e-01	4.827531e-01	1.948462e-01	3.365351e-02	1.490421e-01	8.618710e-02	5.351805e-02	2.447906e-01	2.117447e-01	3.017610e-01	2.417037e-01
410000	-3.789039e+04	3.801901e+02	1.787966e+00	1.077341e-01	1.961502e-01	1.008754e-01	3.039423e-02	5.206926e-01	4.415343e-02	7.495387e-02	1.948663e-01	1.519050e-01	3.145268e-02	5.107754e-01	3.604673e-02	2.575408e-01	2.345246e-01	3.307820e-02	8.798582e-02	2.384579e-01	1.484127e-01	1.052124e-01	2.294453e-01	1.065575e-01	3.280026e-02	3.536686e-01	1.723159e-01	7.620174e-02	2.201859e-01	5.107870e-01	7.719672e-02	1.762653e-02	9.800220e-02	1.789020e-01	1.968354e-01	8.047842e-02	7.706896e-02	1.930730e-01	2.736423e-01	6.400632e-01	1.463510e-01	2.799271e-02	6.535608e-02	1.161606e-01	4.076349e-03	2.362675e-01	2.268935e-01	2.744655e-01	2.623735e-01
415000	-3.788917e+04	3.755422e+02	1.841712e+00	1.131043e-01	1.741822e-01	9.062678e-02	4.211304e-02	5.335308e-01	4.644294e-02	9.514059e-02	1.953459e-01	1.066003e-01	3.963795e-02	5.218346e-01	4.144062e-02	2.628422e-01	2.397851e-01	2.707391e-02	6.343523e-02	2.459868e-01	1.608768e-01	1.176194e-01	2.361873e-01	8.163237e-02	3.343583e-02	2.834224e-01	2.477026e-01	3.533518e-02	1.125157e-01	4.793009e-01	1.097592e-01	4.192436e-02	2.211647e-01	1.751444e-01	1.898358e-01	8.612838e-02	8.822091e-02	1.957261e-01	2.649444e-01	5.585626e-01	2.499623e-01	8.201748e-02	1.096308e-02	7.394778e-02	2.454671e-02	2.522473e-01	2.225709e-01	2.727944e-01	2.523874e-01
420000	-3.789520e+04	3.810523e+02	1.799952e+00	9.313469e-02	1.312332e-01	8.007572e-02	3.279201e-02	6.127613e-01	5.000314e-02	6.437452e-02	1.929488e-01	1.485552e-01	3.821359e-02	5.190861e-01	3.682179e-02	2.165875e-01	2.743569e-01	3.028695e-02	6.680390e-02	2.240369e-01	1.879278e-01	1.425316e-01	2.001371e-01	7.344247e-02	6.059141e-02	3.294644e-01	1.938331e-01	1.378795e-01	4.977868e-02	3.113488e-01	2.163242e-02	1.083161e-01	3.710445e-01	2.464655e-01	1.803163e-01	1.024887e-01	6.669889e-02	2.021898e-01	2.018409e-01	4.356163e-01	1.709883e-01	8.963729e-03	5.780492e-02	2.920203e-01	3.460643e-02	2.681933e-01	2.069197e-01	2.875182e-01	2.373688e-01
425000	-3.790064e+04	3.701236e+02	1.870247e+00	9.670112e-02	1.378274e-01	9.184460e-02	5.004394e-02	5.655493e-01	5.803361e-02	9.354302e-02	1.846967e-01	1.191875e-01	3.790441e-02	5.226025e-01	4.206596e-02	2.487638e-01	2.387790e-01	3.703298e-02	6.012629e-02	2.445168e-01	1.707811e-01	9.645652e-02	1.936663e-01	7.378409e-02	1.650067e-01	2.751471e-01	1.959393e-01	1.091711e-01	1.143872e-01	3.932170e-01	5.481271e-02	4.735508e-02	2.810569e-01	1.721460e-01	2.142860e-01	1.003614e-01	5.119796e-02	2.305867e-01	2.314219e-01	4.348374e-01	1.546458e-01	7.236766e-02	3.349824e-02	2.585492e-01	4.610161e-02	2.594590e-01	2.172669e-01	2.802996e-01	2.429745e-01
430000	-3.789188e+04	3.620642e+02	1.943409e+00	1.239967e-01	1.440578e-01	8.561914e-02	3.492628e-02	5.634568e-01	4.794330e-02	7.583123e-02	1.907334e-01	1.117170e-01	3.474488e-02	5.431957e-01	4.377783e-02	2.399897e-01	2.610644e-01	3.524284e-02	7.739317e-02	2.410473e-01	1.452625e-01	1.159668e-01	2.257984e-01	7.104906e-02	8.765106e-02	3.390588e-01	1.604758e-01	3.435599e-02	1.703226e-01	4.567647e-01	8.747532e-02	7.608125e-02	1.750002e-01	1.624312e-01	2.091109e-01	7.798987e-02	6.608135e-02	2.137870e-01	2.705997e-01	3.128619e-01	1.795427e-01	8.202739e-03	4.451115e-02	4.382936e-01	1.658793e-02	2.464411e-01	2.260492e-01	2.887973e-01	2.387124e-01
435000	-3.790498e+04	3.597949e+02	1.969950e+00	1.359951e-01	1.369361e-01	1.050410e-01	4.059298e-02	5.395752e-01	4.185960e-02	8.185129e-02	1.621248e-01	1.122833e-01	2.887295e-02	5.739312e-01	4.093642e-02	2.044009e-01	2.757808e-01	3.080360e-02	6.138704e-02	2.439768e-01	1.836509e-01	1.467459e-01	2.665427e-01	5.735345e-02	6.921374e-02	2.774612e-01	1.826831e-01	1.242423e-01	1.083741e-02	4.105351e-01	1.086619e-01	1.200350e-01	2.256883e-01	1.891912e-01	1.717938e-01	9.139473e-02	6.720427e-02	1.932773e-01	2.871387e-01	4.462721e-01	2.504832e-01	5.844340e-03	3.505575e-02	1.935646e-01	6.878007e-02	2.354273e-01	2.148972e-01	2.879963e-01	2.616792e-01
440000	-3.788233e+04	3.746445e+02	1.835916e+00	8.793209e-02	1.469138e-01	1.053491e-01	3.289653e-02	5.762634e-01	5.064512e-02	7.436282e-02	2.186544e-01	1.235702e-01	2.851207e-02	5.166377e-01	3.826284e-02	2.335000e-01	2.335687e-01	3.069504e-02	8.504293e-02	2.560878e-01	1.611055e-01	1.293340e-01	2.034078e-01	4.725264e-02	6.666616e-02	3.328295e-01	2.205100e-01	4.349588e-03	3.150088e-01	4.938412e-01	6.865367e-02	2.421668e-02	9.393004e-02	1.823106e-01	1.827718e-01	8.617205e-02	8.735830e-02	2.445683e-01	2.168190e-01	2.873265e-01	2.552085e-01	9.156800e-03	8.796827e-02	3.233630e-01	3.697689e-02	2.486660e-01	2.322130e-01	2.592035e-01	2.599175e-01
445000	-3.786918e+04	3.755005e+02	1.824559e+00	1.244112e-01	1.569937e-01	1.000355e-01	5.258428e-02	5.182245e-01	4.775094e-02	8.948071e-02	2.014291e-01	1.190846e-01	2.919311e-02	5.182197e-01	4.259281e-02	2.336466e-01	2.444806e-01	2.733546e-02	7.499264e-02	2.528655e-01	1.666792e-01	1.303970e-01	2.091849e-01	7.160387e-02	3.773489e-02	3.214510e-01	2.296284e-01	3.641971e-02	1.329278e-01	4.048362e-01	1.079049e-01	4.039819e-02	2.775131e-01	1.709827e-01	1.722025e-01	1.119583e-01	6.684857e-02	2.140390e-01	2.639690e-01	3.198829e-01	3.967667e-01	2.207615e-02	2.852242e-02	2.305552e-01	2.196712e-03	2.499760e-01	2.158124e-01	2.753962e-01	2.588154e-01
450000	-3.791042e+04	3.814947e+02	1.785496e+00	1.161864e-01	1.594896e-01	9.882999e-02	2.566481e-02	5.380951e-01	6.173412e-02	7.439382e-02	1.664428e-01	1.359520e-01	2.305575e-02	5.614449e-01	3.871070e-02	2.053916e-01	2.540805e-01	3.228694e-02	6.859155e-02	2.580097e-01	1.816396e-01	1.186922e-01	2.090700e-01	8.006620e-02	5.780966e-02	3.070831e-01	2.272788e-01	7.543885e-02	1.674027e-01	4.660613e-01	5.888324e-02	5.921666e-02	1.729973e-01	1.830720e-01	2.115295e-01	1.073928e-01	7.002452e-02	2.020657e-01	2.259154e-01	4.373327e-01	2.601299e-01	3.418109e-02	1.235295e-01	1.345833e-01	1.024345e-02	2.685882e-01	2.170360e-01	2.741634e-01	2.402123e-01
455000	-3.789220e+04	3.720265e+02	1.861718e+00	8.668698e-02	1.564554e-01	9.325892e-02	5.222973e-02	5.621428e-01	4.922613e-02	6.684553e-02	1.792958e-01	1.323602e-01	3.399791e-02	5.564997e-01	3.100093e-02	2.231876e-01	2.757099e-01	3.109469e-02	6.903588e-02	2.433821e-01	1.575898e-01	1.222463e-01	2.703335e-01	5.544397e-02	6.143850e-02	3.137324e-01	1.768054e-01	1.186725e-02	5.760774e-02	4.127024e-01	6.339812e-02	7.390640e-02	3.805181e-01	1.812973e-01	1.769544e-01	8.486847e-02	9.298207e-02	1.995184e-01	2.643794e-01	2.333941e-01	4.740683e-01	6.781811e-02	9.668725e-02	1.140130e-01	1.401925e-02	2.543099e-01	2.195976e-01	2.737573e-01	2.523352e-01
460000	-3.788597e+04	3.761965e+02	1.827098e+00	1.307463e-01	1.500776e-01	6.793244e-02	3.777143e-02	5.705169e-01	4.295533e-02	8.041373e-02	1.676510e-01	1.292418e-01	2.926212e-02	5.485065e-01	4.492485e-02	2.095078e-01	2.698485e-01	3.278680e-02	7.927430e-02	2.334094e-01	1.751732e-01	1.036809e-01	2.635860e-01	5.228869e-02	7.781875e-02	2.940071e-01	2.086186e-01	3.657050e-02	6.882896e-02	4.514784e-01	2.072651e-01	1.130983e-01	1.227587e-01	2.065678e-01	1.596298e-01	8.733052e-02	1.068446e-01	2.103358e-01	2.292915e-01	4.217554e-01	1.917354e-01	1.602899e-01	7.021555e-03	1.946652e-01	2.453250e-02	2.533683e-01	1.988618e-01	2.738592e-01	2.739108e-01
465000	-3.789923e+04	3.713018e+02	1.856360e+00	1.193721e-01	1.344110e-01	9.412928e-02	3.916543e-02	5.550688e-01	5.785334e-02	7.232953e-02	1.867137e-01	1.040576e-01	3.873962e-02	5.615316e-01	3.662786e-02	2.272973e-01	2.556437e-01	2.800710e-02	8.012137e-02	2.465748e-01	1.623556e-01	9.787856e-02	2.374298e-01	6.147250e-02	4.651353e-02	3.520455e-01	2.046601e-01	4.322749e-02	1.082373e-01	4.856097e-01	9.195263e-02	1.803041e-01	9.066876e-02	2.141078e-01	2.089918e-01	1.194161e-01	4.393290e-02	1.840188e-01	2.295326e-01	2.676644e-01	5.061911e-01	8.795886e-02	1.378781e-02	1.199549e-01	4.442903e-03	2.476339e-01	2.238991e-01	2.771137e-01	2.513532e-01
470000	-3.789358e+04	3.690469e+02	1.894762e+00	1.214192e-01	1.647459e-01	7.319705e-02	4.269754e-02	5.523093e-01	4.563098e-02	7.282083e-02	2.450736e-01	1.331630e-01	2.754983e-02	4.746624e-01	4.673034e-02	2.393587e-01	2.655656e-01	3.314803e-02	6.120303e-02	2.236770e-01	1.770477e-01	1.123333e-01	2.210556e-01	6.935445e-02	5.401318e-02	3.797762e-01	1.634672e-01	1.343560e-01	1.275898e-02	4.816862e-01	5.262394e-03	4.909288e-02	3.168435e-01	1.486511e-01	2.059213e-01	9.906321e-02	8.930436e-02	1.712483e-01	2.858118e-01	3.974429e-01	3.659634e-01	8.901631e-04	2.092384e-02	1.366752e-01	7.810452e-02	2.456409e-01	2.082645e-01	2.737949e-01	2.722996e-01
475000	-3.790365e+04	3.714046e+02	1.871087e+00	1.602551e-01	1.874027e-01	1.039585e-01	4.454741e-02	4.548491e-01	4.898726e-02	7.373332e-02	1.892834e-01	1.421213e-01	3.254050e-02	5.207282e-01	4.159334e-02	2.498857e-01	2.644530e-01	2.929490e-02	4.829367e-02	2.359207e-01	1.721520e-01	8.714937e-02	2.215161e-01	5.302349e-02	5.396111e-02	3.806491e-01	2.037008e-01	1.509035e-01	5.918187e-02	3.267552e-01	4.573649e-02	2.537995e-01	1.636235e-01	1.808957e-01	2.106035e-01	8.535547e-02	6.180610e-02	1.847372e-01	2.766020e-01	4.384364e-01	3.518639e-01	2.794434e-02	1.153567e-02	1.233657e-01	4.685401e-02	2.446019e-01	2.251831e-01	2.746618e-01	2.555532e-01
480000	-3.789488e+04	3.646610e+02	1.934179e+00	1.105484e-01	1.824463e-01	6.608263e-02	4.384422e-02	5.465700e-01	5.050845e-02	6.658525e-02	1.943050e-01	1.471359e-01	3.412207e-02	5.163491e-01	4.150264e-02	2.071239e-01	2.614863e-01	3.159203e-02	7.163400e-02	2.536969e-01	1.744668e-01	1.413494e-01	2.253300e-01	5.165268e-02	6.165695e-02	3.546999e-01	1.653111e-01	5.391685e-02	7.441211e-02	6.021082e-01	2.998899e-02	8.875502e-02	1.508188e-01	1.934303e-01	1.873019e-01	1.083589e-01	5.155833e-02	2.048305e-01	2.545201e-01	4.073716e-01	1.866370e-01	2.558603e-02	1.348738e-01	1.618354e-01	8.369618e-02	2.423984e-01	2.240135e-01	2.843528e-01	2.492353e-01
485000	-3.788957e+04	3.779154e+02	1.808480e+00	1.090699e-01	1.750391e-01	9.169572e-02	2.908159e-02	5.423692e-01	5.274452e-02	6.600388e-02	1.669127e-01	1.314575e-01	3.091031e-02	5.655448e-01	3.917087e-02	2.367154e-01	2.511176e-01	3.424077e-02	6.556832e-02	2.330391e-01	1.793188e-01	1.428147e-01	2.603153e-01	5.922657e-02	4.749374e-02	3.043814e-01	1.857683e-01	3.022761e-02	5.940487e-03	3.279081e-01	7.384681e-02	2.036428e-01	3.584342e-01	1.722492e-01	1.944581e-01	8.854197e-02	9.156904e-02	1.799388e-01	2.732429e-01	4.063683e-01	2.503052e-01	1.581837e-01	6.146993e-02	9.910645e-02	2.456640e-02	2.482703e-01	2.337180e-01	2.741815e-01	2.438303e-01
490000	-3.788558e+04	3.756499e+02	1.834060e+00	9.711177e-02	1.784638e-01	1.006222e-01	3.226936e-02	5.466258e-01	4.490694e-02	9.103355e-02	2.032573e-01	1.399298e-01	2.567343e-02	5.084139e-01	3.169212e-02	2.105672e-01	2.563186e-01	3.209307e-02	9.076847e-02	2.371586e-01	1.730940e-01	1.286400e-01	2.541292e-01	5.657985e-02	9.765368e-02	3.044873e-01	1.585099e-01	8.039014e-02	8.280227e-02	3.225634e-01	8.060919e-02	8.454506e-02	3.490900e-01	1.741909e-01	2.015010e-01	1.029265e-01	7.946975e-02	2.007109e-01	2.412009e-01	4.418456e-01	3.395940e-01	7.818350e-02	3.852159e-02	7.560986e-02	2.624552e-02	2.526353e-01	2.236688e-01	2.740430e-01	2.496529e-01
495000	-3.791286e+04	3.799491e+02	1.797516e+00	1.209124e-01	1.370731e-01	9.856639e-02	3.739424e-02	5.663696e-01	3.968429e-02	7.391497e-02	1.992485e-01	1.427191e-01	3.306152e-02	5.193997e-01	3.165615e-02	2.205197e-01	2.681828e-01	2.941136e-02	8.025419e-02	2.350772e-01	1.665548e-01	1.355354e-01	2.129130e-01	8.108964e-02	8.081076e-02	3.176287e-01	1.720225e-01	7.772088e-02	5.881061e-02	2.340186e-01	3.505872e-01	1.829757e-01	9.588698e-02	1.809723e-01	1.771483e-01	1.011808e-01	1.011526e-01	1.977631e-01	2.417828e-01	2.960879e-01	2.305853e-01	7.979554e-02	3.188950e-02	2.825257e-01	7.911603e-02	2.407223e-01	2.326115e-01	2.657797e-01	2.608865e-01
500000	-3.788939e+04	3.831140e+02	1.765028e+00	1.088246e-01	1.563619e-01	1.008496e-01	5.008232e-02	5.301632e-01	5.371834e-02	7.617771e-02	1.768881e-01	1.275829e-01	3.077941e-02	5.454792e-01	4.309260e-02	2.285204e-01	2.576581e-01	2.890151e-02	5.929162e-02	2.599366e-01	1.656918e-01	9.640261e-02	2.178700e-01	8.019554e-02	7.319683e-02	3.459278e-01	1.864072e-01	6.128431e-02	4.491631e-02	3.680743e-01	1.901670e-01	2.250711e-01	1.104869e-01	1.694760e-01	1.887837e-01	1.044680e-01	1.028514e-01	1.985320e-01	2.358888e-01	2.633668e-01	2.311573e-01	3.535321e-03	5.586415e-02	3.872736e-01	5.880290e-02	2.391667e-01	2.186506e-01	2.687991e-01	2.733835e-01
505000	-3.789986e+04	3.666011e+02	1.911809e+00	1.046828e-01	1.568732e-01	9.175949e-02	5.307366e-02	5.491371e-01	4.447381e-02	7.574013e-02	1.933453e-01	1.383406e-01	3.945580e-02	5.075404e-01	4.557780e-02	2.182834e-01	2.690413e-01	3.051382e-02	5.678878e-02	2.539159e-01	1.714567e-01	9.981307e-02	2.503089e-01	6.811779e-02	5.125742e-02	3.471244e-01	1.833784e-01	1.105611e-01	2.245740e-01	5.733813e-01	8.382243e-04	5.399445e-02	3.665100e-02	1.649260e-01	1.514601e-01	9.333216e-02	4.767142e-02	2.196672e-01	3.229432e-01	5.104863e-01	3.447869e-01	1.488758e-02	3.164975e-02	8.637164e-02	1.181784e-02	2.467757e-01	2.187523e-01	2.775701e-01	2.569018e-01
510000	-3.786190e+04	3.729568e+02	1.864763e+00	1.032169e-01	1.685863e-01	1.050985e-01	5.033869e-02	5.231951e-01	4.956444e-02	8.191894e-02	1.655851e-01	1.168510e-01	2.662828e-02	5.637428e-01	4.527384e-02	2.324339e-01	2.605429e-01	3.014142e-02	6.461440e-02	2.348608e-01	1.774065e-01	1.029093e-01	2.143467e-01	4.825345e-02	8.420408e-02	3.515249e-01	1.987615e-01	2.860023e-02	6.881873e-03	6.245099e-01	6.594431e-02	4.173768e-02	2.323260e-01	1.927618e-01	2.090509e-01	1.037007e-01	5.464119e-02	1.983527e-01	2.414926e-01	4.030325e-01	1.880999e-01	1.560260e-01	7.844120e-02	1.118670e-01	6.253343e-02	2.436610e-01	2.071223e-01	2.784110e-01	2.708057e-01
515000	-3.788112e+04	3.819717e+02	1.760223e+00	8.462918e-02	1.623210e-01	1.012537e-01	4.256357e-02	5.508106e-01	5.842188e-02	7.540074e-02	1.750607e-01	1.090281e-01	3.408781e-02	5.659769e-01	4.044577e-02	2.330176e-01	2.641041e-01	2.718901e-02	7.422104e-02	2.276072e-01	1.738611e-01	1.595644e-01	2.529897e-01	6.677097e-02	8.893608e-02	2.867046e-01	1.450343e-01	5.587504e-02	1.487309e-03	5.627658e-01	8.746815e-02	1.169510e-01	1.754528e-01	2.188990e-01	1.807438e-01	9.089367e-02	7.087741e-02	2.144792e-01	2.241069e-01	5.234767e-01	2.190792e-01	6.092644e-03	4.883484e-02	1.078411e-01	9.467548e-02	2.581886e-01	2.143775e-01	2.792611e-01	2.481728e-01
520000	-3.788901e+04	3.813649e+02	1.774440e+00	1.273710e-01	1.604678e-01	8.367666e-02	2.369049e-02	5.514807e-01	5.331340e-02	7.174802e-02	1.908403e-01	1.102387e-01	4.054384e-02	5.505213e-01	3.610782e-02	2.320446e-01	2.636464e-01	2.427915e-02	7.549249e-02	2.282035e-01	1.763339e-01	1.098240e-01	2.299681e-01	7.355662e-02	7.450654e-02	3.273004e-01	1.848444e-01	2.741729e-02	1.043866e-01	3.882411e-01	8.594830e-02	7.076369e-02	3.232430e-01	1.989091e-01	1.765742e-01	8.061090e-02	6.835131e-02	2.127806e-01	2.627738e-01	4.445665e-01	2.672897e-01	1.346830e-01	2.819668e-02	4.498503e-02	8.027918e-02	2.332540e-01	2.283695e-01	2.846277e-01	2.537488e-01
525000	-3.788386e+04	3.773767e+02	1.822833e+00	1.016069e-01	1.716608e-01	8.852981e-02	5.993604e-02	5.239842e-01	5.428221e-02	9.858792e-02	2.080122e-01	1.008085e-01	3.698365e-02	5.234601e-01	3.214766e-02	2.269651e-01	2.682340e-01	2.893226e-02	6.187477e-02	2.376287e-01	1.763652e-01	1.140644e-01	2.016877e-01	4.544284e-02	2.688029e-02	4.444837e-01	1.674410e-01	9.300516e-04	4.433764e-01	3.118785e-01	4.634163e-03	6.650218e-02	1.726786e-01	1.776533e-01	2.127249e-01	9.533405e-02	6.989330e-02	1.655115e-01	2.788829e-01	3.710452e-01	3.490344e-01	1.413539e-01	1.687045e-02	6.029402e-02	6.140210e-02	2.550195e-01	2.248097e-01	2.758828e-01	2.442880e-01
530000	-3.786899e+04	3.778913e+02	1.825040e+00	1.283155e-01	1.525916e-01	8.232776e-02	4.053887e-02	5.380601e-01	5.816612e-02	7.609903e-02	2.152961e-01	1.286489e-01	3.117634e-02	5.143694e-01	3.441023e-02	2.267369e-01	2.768215e-01	2.976281e-02	7.191289e-02	2.270125e-01	1.677534e-01	1.390702e-01	1.964363e-01	5.980016e-02	6.784304e-02	3.775860e-01	1.592643e-01	2.725866e-02	5.121263e-01	2.538479e-01	1.498851e-02	2.234224e-02	1.694364e-01	1.858151e-01	2.273419e-01	7.678169e-02	6.195953e-02	1.822258e-01	2.658760e-01	1.917799e-01	3.900018e-01	2.373930e-01	5.243713e-02	1.263448e-01	2.043440e-03	2.564572e-01	2.056094e-01	2.803728e-01	2.575606e-01
535000	-3.790696e+04	3.657323e+02	1.930234e+00	1.440235e-01	1.630259e-01	9.941181e-02	2.617633e-02	5.169313e-01	5.043120e-02	7.694992e-02	1.837530e-01	1.192154e-01	2.800910e-02	5.552820e-01	3.679056e-02	2.234567e-01	2.471838e-01	2.968286e-02	7.832686e-02	2.387335e-01	1.826162e-01	1.198524e-01	2.954117e-01	6.800090e-02	7.328358e-02	2.593654e-01	1.840859e-01	1.439938e-02	2.170555e-01	4.397912e-01	8.660506e-03	6.683103e-02	2.532624e-01	1.672262e-01	2.172545e-01	7.599102e-02	1.047763e-01	1.364974e-01	2.982546e-01	2.974618e-01	3.836660e-01	6.657366e-02	1.795252e-02	1.953259e-01	3.902008e-02	2.352554e-01	2.140524e-01	2.842733e-01	2.664190e-01
540000	-3.788533e+04	3.817425e+02	1.787488e+00	1.186414e-01	1.470260e-01	1.095987e-01	4.207267e-02	5.325004e-01	5.016084e-02	8.010300e-02	1.880872e-01	1.274220e-01	3.356529e-02	5.221465e-01	4.867593e-02	2.288787e-01	2.781032e-01	3.050939e-02	5.739950e-02	2.201024e-01	1.850069e-01	1.233807e-01	2.243123e-01	6.345292e-02	9.367557e-02	2.933787e-01	2.017997e-01	2.963887e-02	2.428586e-01	1.888828e-01	1.776202e-01	7.421711e-02	2.867825e-01	2.091473e-01	1.447176e-01	6.737303e-02	1.499435e-01	2.034633e-01	2.253552e-01	3.623598e-01	2.578066e-01	4.036147e-02	9.277041e-02	2.157943e-01	3.090735e-02	2.474812e-01	2.103952e-01	2.836555e-01	2.584680e-01
545000	-3.790679e+04	3.575612e+02	1.988631e+00	1.351404e-01	1.501424e-01	8.800546e-02	3.246683e-02	5.503348e-01	4.391011e-02	7.842526e-02	2.073011e-01	1.267702e-01	3.435765e-02	5.062438e-01	4.690200e-02	2.182027e-01	2.629655e-01	3.372848e-02	8.675256e-02	2.347584e-01	1.635923e-01	1.114527e-01	1.995363e-01	7.418773e-02	9.412324e-02	3.362309e-01	1.844691e-01	6.742977e-02	2.527047e-01	4.421677e-01	3.311303e-02	6.921963e-02	1.353651e-01	2.044179e-01	2.072686e-01	9.673777e-02	6.176824e-02	2.015618e-01	2.282457e-01	3.623965e-01	2.941175e-01	9.917069e-02	1.051284e-02	2.063349e-01	2.746759e-02	2.488256e-01	2.225843e-01	2.810127e-01	2.475774e-01
550000	-3.787545e+04	3.679774e+02	1.902285e+00	1.201101e-01	1.588566e-01	1.164136e-01	3.102007e-02	5.215122e-01	5.208748e-02	8.065488e-02	2.233345e-01	1.254176e-01	3.936499e-02	5.027682e-01	2.845984e-02	2.206448e-01	2.665363e-01	2.832643e-02	5.985190e-02	2.503327e-01	1.743079e-01	1.040101e-01	2.381156e-01	6.811232e-02	3.525283e-02	3.532695e-01	2.012396e-01	1.634653e-02	1.749486e-01	4.454269e-01	4.297294e-03	7.808555e-02	2.808951e-01	1.771208e-01	1.633329e-01	9.055254e-02	1.275578e-01	1.977948e-01	2.436412e-01	3.153810e-01	4.393780e-01	5.138054e-02	3.128370e-02	1.361031e-01	2.647363e-02	2.417905e-01	2.253747e-01	2.962734e-01	2.365613e-01
555000	-3.790616e+04	3.823889e+02	1.784620e+00	1.178714e-01	1.598596e-01	8.682901e-02	3.651104e-02	5.551138e-01	4.381520e-02	7.371897e-02	1.966747e-01	1.271221e-01	2.745171e-02	5.290044e-01	4.602809e-02	2.331158e-01	2.550687e-01	3.227993e-02	7.902213e-02	2.458869e-01	1.546266e-01	1.520484e-01	2.203247e-01	4.834229e-02	8.452707e-02	3.492650e-01	1.454926e-01	1.813624e-02	3.254323e-02	6.282263e-01	2.629666e-02	2.116119e-01	8.318567e-02	1.592755e-01	2.052523e-01	8.612893e-02	8.275327e-02	1.956873e-01	2.709027e-01	3.123875e-01	3.474455e-01	8.068177e-02	9.708549e-02	1.252825e-01	3.711727e-02	2.536372e-01	2.151118e-01	2.784344e-01	2.528166e-01
560000	-3.788730e+04	3.709426e+02	1.873475e+00	1.251907e-01	1.621181e-01	9.865369e-02	4.066650e-02	5.213619e-01	5.200918e-02	7.966254e-02	2.190993e-01	1.408095e-01	2.743549e-02	4.808200e-01	5.217318e-02	2.693974e-01	2.288331e-01	2.926037e-02	6.715051e-02	2.489964e-01	1.563622e-01	1.374543e-01	2.320151e-01	6.817166e-02	7.007866e-02	2.870667e-01	2.052136e-01	1.303611e-02	3.433411e-01	3.364466e-01	1.047234e-01	3.142061e-02	1.710321e-01	2.223551e-01	1.851583e-01	9.799404e-02	9.864097e-02	1.965066e-01	1.993449e-01	4.641096e-01	3.552163e-01	8.162235e-03	2.879832e-02	9.729495e-02	4.641864e-02	2.381818e-01	2.214384e-01	2.771942e-01	2.631856e-01
565000	-3.788034e+04	3.625000e+02	1.949994e+00	1.544722e-01	1.613671e-01	1.108314e-01	4.102407e-02	4.969400e-01	3.536530e-02	8.281310e-02	2.092494e-01	1.430070e-01	3.001533e-02	4.874429e-01	4.747221e-02	2.157754e-01	2.903307e-01	3.066872e-02	4.578895e-02	2.389726e-01	1.784636e-01	1.053952e-01	2.493487e-01	4.548573e-02	9.688040e-02	3.105697e-01	1.923204e-01	5.349483e-03	1.268032e-01	2.728133e-01	1.330929e-02	8.691576e-02	4.948090e-01	1.474187e-01	1.970520e-01	6.476593e-02	1.197192e-01	1.612071e-01	3.098371e-01	2.967915e-01	3.822969e-01	6.857657e-02	8.195421e-02	1.491434e-01	2.123736e-02	2.446696e-01	2.158857e-01	2.728207e-01	2.666240e-01
570000	-3.790905e+04	3.507104e+02	2.057177e+00	1.168634e-01	1.403991e-01	1.001471e-01	3.466947e-02	5.534757e-01	5.444524e-02	8.077197e-02	2.215078e-01	1.417188e-01	2.181895e-02	4.957254e-01	3.845701e-02	2.210813e-01	2.354382e-01	3.200000e-02	8.675784e-02	2.397687e-01	1.849539e-01	1.926433e-01	2.529869e-01	6.828337e-02	4.693221e-02	3.030160e-01	1.361382e-01	9.499266e-02	1.435958e-01	4.693206e-01	5.259162e-02	1.087187e-01	1.307807e-01	1.784066e-01	1.692063e-01	8.981001e-02	3.112540e-02	2.295863e-01	3.018654e-01	3.498100e-01	1.153470e-01	6.032731e-02	1.148232e-01	3.085387e-01	5.115381e-02	2.465187e-01	2.198071e-01	2.747147e-01	2.589594e-01
575000	-3.788227e+04	3.678253e+02	1.893226e+00	9.587517e-02	1.351405e-01	9.751196e-02	5.587194e-02	5.751563e-01	4.044417e-02	7.370542e-02	2.195742e-01	1.393584e-01	2.775665e-02	4.993878e-01	4.021759e-02	2.147907e-01	2.890251e-01	2.821147e-02	6.864645e-02	2.279959e-01	1.713303e-01	1.046452e-01	2.978004e-01	4.307784e-02	7.078471e-02	2.545124e-01	2.291794e-01	2.512561e-02	2.204728e-02	4.039789e-01	5.620985e-02	2.236701e-01	2.689683e-01	1.526664e-01	2.056494e-01	8.812341e-02	7.752654e-02	1.787674e-01	2.972668e-01	6.181086e-01	2.431301e-01	5.602206e-03	3.705523e-02	5.005444e-02	4.604940e-02	2.422823e-01	2.205773e-01	2.672919e-01	2.698485e-01
580000	-3.789092e+04	3.673285e+02	1.897017e+00	1.011476e-01	1.547457e-01	9.957360e-02	4.043319e-02	5.511018e-01	5.299814e-02	9.000019e-02	1.874077e-01	1.231785e-01	3.224781e-02	5.193082e-01	4.785761e-02	2.319069e-01	2.685242e-01	3.055594e-02	6.058132e-02	2.540994e-01	1.543323e-01	1.586040e-01	2.276809e-01	5.737482e-02	5.197322e-02	3.939085e-01	1.104586e-01	7.144417e-02	3.448287e-02	5.471301e-01	2.297609e-02	1.265611e-01	1.974056e-01	1.623381e-01	1.985792e-01	8.729668e-02	9.675085e-02	1.729973e-01	2.820379e-01	4.545340e-01	2.752856e-01	5.596077e-02	3.082408e-02	1.682850e-01	1.511057e-02	2.688930e-01	2.164440e-01	2.650682e-01	2.495947e-01
585000	-3.788973e+04	3.718579e+02	1.859405e+00	1.149748e-01	1.345063e-01	5.713024e-02	5.503844e-02	5.678614e-01	7.048880e-02	8.999244e-02	1.965092e-01	1.211246e-01	3.166767e-02	5.147498e-01	4.595622e-02	2.203033e-01	2.823635e-01	2.807552e-02	5.798308e-02	2.440591e-01	1.672155e-01	1.355546e-01	3.020414e-01	5.964902e-02	5.675822e-02	2.510766e-01	1.949202e-01	1.317395e-01	4.986116e-02	4.256230e-01	4.570567e-02	1.852463e-01	1.618244e-01	1.586774e-01	2.357083e-01	8.604983e-02	5.904681e-02	1.465954e-01	3.139223e-01	2.639262e-01	3.948796e-01	1.940651e-02	1.020914e-01	1.783604e-01	4.133584e-02	2.632963e-01	2.164959e-01	2.764104e-01	2.437974e-01
590000	-3.789655e+04	3.558836e+02	2.009137e+00	1.232655e-01	1.261608e-01	8.915237e-02	4.827413e-02	5.508578e-01	6.228943e-02	7.988763e-02	1.998397e-01	1.265115e-01	3.002628e-02	5.313094e-01	3.242547e-02	2.325534e-01	2.468598e-01	3.083087e-02	6.541218e-02	2.501285e-01	1.742153e-01	1.150341e-01	2.538458e-01	7.746422e-02	5.365145e-02	3.535625e-01	1.464420e-01	1.700256e-01	2.776054e-02	5.679937e-01	1.303142e-01	4.471556e-02	5.919044e-02	1.919123e-01	1.820964e-01	8.554140e-02	9.843254e-02	1.902916e-01	2.517258e-01	3.126000e-01	3.070210e-01	3.028996e-02	2.079031e-02	2.147055e-01	1.145933e-01	2.599942e-01	2.105375e-01	2.723538e-01	2.571144e-01
595000	-3.790932e+04	3.682493e+02	1.884082e+00	1.251806e-01	1.882016e-01	9.848960e-02	4.750854e-02	5.058580e-01	3.476171e-02	8.912953e-02	1.847231e-01	9.456760e-02	3.923468e-02	5.565308e-01	3.581427e-02	2.385701e-01	2.401938e-01	3.051999e-02	6.707362e-02	2.610831e-01	1.625594e-01	1.466152e-01	2.952083e-01	7.233123e-02	1.682914e-02	2.586292e-01	2.103869e-01	1.766723e-02	4.182922e-01	2.676690e-01	3.326235e-02	5.257524e-02	2.105340e-01	1.814649e-01	1.914502e-01	7.901702e-02	5.684365e-02	1.966464e-01	2.945777e-01	6.093825e-01	2.007137e-01	1.225034e-02	9.780335e-02	4.457950e-02	3.527065e-02	2.343634e-01	2.118370e-01	2.783896e-01	2.754100e-01
600000	-3.787856e+04	3.799761e+02	1.802318e+00	1.080429e-01	1.654411e-01	6.741369e-02	3.718770e-02	5.773129e-01	4.460172e-02	8.070835e-02	2.433490e-01	1.055791e-01	3.432471e-02	5.117828e-01	2.425599e-02	2.201176e-01	2.842380e-01	3.017555e-02	6.681879e-02	2.316356e-01	1.670144e-01	9.894817e-02	2.825870e-01	8.437246e-02	5.074318e-02	3.006670e-01	1.826822e-01	2.257229e-02	1.651700e-01	4.400231e-01	2.032530e-02	4.851046e-02	3.033989e-01	1.468242e-01	2.070277e-01	7.810521e-02	6.218256e-02	1.941633e-01	3.116971e-01	6.572574e-01	1.860033e-01	6.726943e-03	4.163643e-02	5.313772e-02	5.523820e-02	2.522222e-01	2.126681e-01	2.634665e-01	2.716432e-01
605000	-3.789693e+04	3.646807e+02	1.936188e+00	1.248785e-01	1.564429e-01	9.439670e-02	5.276355e-02	5.265511e-01	4.496729e-02	7.874222e-02	2.058167e-01	1.299040e-01	3.497406e-02	5.085793e-01	4.198369e-02	2.011018e-01	2.782317e-01	2.627326e-02	8.607000e-02	2.288818e-01	1.794415e-01	1.122288e-01	2.399893e-01	7.326167e-02	5.462670e-02	2.979162e-01	2.219774e-01	1.321345e-02	2.241237e-02	4.732178e-01	5.239175e-02	1.892840e-01	2.494807e-01	1.758292e-01	2.119742e-01	8.817355e-02	1.095609e-01	1.902595e-01	2.242026e-01	4.968160e-01	1.725752e-01	2.439364e-02	2.381139e-02	1.956643e-01	8.673946e-02	2.410452e-01	2.190383e-01	2.827190e-01	2.571974e-01
610000	-3.788632e+04	3.813441e+02	1.787767e+00	1.001433e-01	1.557835e-01	7.474610e-02	5.189370e-02	5.630003e-01	5.443315e-02	8.513127e-02	2.087146e-01	1.237082e-01	3.344467e-02	5.153492e-01	3.365212e-02	2.269469e-01	2.686750e-01	3.112222e-02	7.698063e-02	2.255604e-01	1.707149e-01	2.049292e-01	2.223904e-01	5.886295e-02	1.000529e-01	2.992827e-01	1.144818e-01	6.574920e-02	8.919462e-03	6.015961e-01	5.125686e-03	1.851304e-01	1.334791e-01	1.616117e-01	2.092620e-01	8.477547e-02	6.585087e-02	1.949111e-01	2.835888e-01	3.611693e-01	2.105104e-01	5.050958e-02	1.057724e-02	2.284414e-01	1.387920e-01	2.652576e-01	2.204502e-01	2.669043e-01	2.473879e-01
615000	-3.788333e+04	3.678231e+02	1.901525e+00	1.318442e-01	1.295554e-01	8.779023e-02	3.716477e-02	5.732944e-01	4.035097e-02	8.599552e-02	1.785894e-01	1.206084e-01	3.352311e-02	5.378802e-01	4.340340e-02	2.362097e-01	2.621760e-01	2.468424e-02	7.799905e-02	2.456854e-01	1.532456e-01	6.835644e-02	2.859525e-01	5.406486e-02	9.150612e-02	2.995183e-01	2.006018e-01	2.214352e-02	1.808532e-01	2.683680e-01	6.580445e-02	7.432785e-02	3.885029e-01	1.723596e-01	1.940414e-01	7.258039e-02	1.110015e-01	1.871419e-01	2.628753e-01	3.423210e-01	1.295243e-01	1.488782e-01	1.102209e-01	2.127743e-01	5.628135e-02	2.595981e-01	2.082734e-01	2.780025e-01	2.541260e-01
620000	-3.789307e+04	3.633164e+02	1.923921e+00	1.237764e-01	1.256649e-01	9.342118e-02	3.687951e-02	5.742020e-01	4.605600e-02	7.994977e-02	2.009798e-01	1.275274e-01	3.564909e-02	5.117252e-01	4.416872e-02	2.343126e-01	2.560524e-01	3.065377e-02	6.500918e-02	2.503101e-01	1.636620e-01	1.479975e-01	2.158238e-01	5.121522e-02	7.448260e-02	3.620855e-01	1.483953e-01	4.426357e-02	4.443790e-01	2.518487e-01	3.470297e-02	6.921944e-02	1.555863e-01	1.535473e-01	1.925490e-01	9.264125e-02	7.720940e-02	1.709189e-01	3.131341e-01	4.105120e-01	7.928764e-02	5.743318e-02	8.694621e-03	4.320986e-01	1.197396e-02	2.478165e-01	2.192142e-01	2.868900e-01	2.460793e-01
625000	-3.788075e+04	3.854230e+02	1.760756e+00	1.238360e-01	1.518931e-01	9.846866e-02	3.693884e-02	5.516225e-01	3.724098e-02	9.055454e-02	1.661644e-01	1.375623e-01	2.921701e-02	5.313261e-01	4.517562e-02	2.270976e-01	2.523535e-01	3.322784e-02	6.898707e-02	2.491874e-01	1.691466e-01	1.245428e-01	1.887631e-01	4.945425e-02	8.367437e-02	3.949385e-01	1.586269e-01	2.956119e-02	1.668358e-01	5.008414e-01	1.053260e-01	3.745115e-02	1.599844e-01	1.886452e-01	1.998388e-01	9.773769e-02	4.904693e-02	1.921099e-01	2.726214e-01	4.547087e-01	1.913872e-01	5.305057e-03	2.757909e-02	2.972457e-01	2.377427e-02	2.328036e-01	2.141911e-01	2.859419e-01	2.670634e-01
630000	-3.788493e+04	3.723398e+02	1.875044e+00	1.112337e-01	1.731496e-01	1.216724e-01	4.926644e-02	4.948970e-01	4.978089e-02	7.693524e-02	1.650554e-01	1.057216e-01	3.846330e-02	5.872793e-01	2.654516e-02	2.285684e-01	2.422141e-01	3.297909e-02	5.547881e-02	2.689004e-01	1.718592e-01	1.255887e-01	2.392851e-01	5.777999e-02	5.552378e-02	3.256289e-01	1.961936e-01	8.709599e-02	1.518706e-01	3.812579e-01	1.261356e-01	1.265430e-01	1.270970e-01	1.521321e-01	2.124860e-01	9.400851e-02	8.963131e-02	2.029350e-01	2.488071e-01	2.083747e-01	1.383565e-01	1.746487e-02	9.924693e-02	5.334215e-01	3.135558e-03	2.543890e-01	2.215755e-01	2.640445e-01	2.599909e-01
635000	-3.788635e+04	3.665774e+02	1.924570e+00	1.276179e-01	2.009041e-01	1.029195e-01	3.211157e-02	4.882553e-01	4.819167e-02	8.616180e-02	2.244884e-01	1.196339e-01	3.255445e-02	5.029771e-01	3.418433e-02	2.287794e-01	2.470267e-01	2.494392e-02	7.559315e-02	2.663936e-01	1.572632e-01	1.550663e-01	2.591159e-01	4.590669e-02	5.706590e-02	3.276601e-01	1.551850e-01	8.988451e-03	2.875463e-03	7.335227e-01	7.312963e-02	1.205626e-01	6.092117e-02	1.977254e-01	1.710253e-01	9.611995e-02	9.442162e-02	2.593078e-01	1.813999e-01	2.311149e-01	1.547719e-01	2.444949e-02	2.413238e-02	5.292919e-01	3.623941e-02	2.395726e-01	2.370934e-01	2.589222e-01	2.644117e-01
640000	-3.788193e+04	3.704864e+02	1.859266e+00	9.728690e-02	1.381043e-01	9.679717e-02	4.192573e-02	5.802645e-01	4.562134e-02	7.879185e-02	1.918066e-01	1.025394e-01	3.470617e-02	5.525325e-01	3.962344e-02	2.182417e-01	2.576755e-01	3.341899e-02	5.955771e-02	2.678470e-01	1.632591e-01	1.263378e-01	3.212773e-01	1.002241e-01	2.835516e-02	2.753697e-01	1.484360e-01	6.439245e-02	3.576118e-03	6.341736e-01	6.351902e-02	1.430105e-01	9.132827e-02	1.741511e-01	2.152339e-01	9.094504e-02	8.464660e-02	1.919287e-01	2.430946e-01	3.752735e-01	2.917305e-01	1.160828e-01	3.171101e-02	1.416896e-01	4.351271e-02	2.567216e-01	2.222734e-01	2.741288e-01	2.468761e-01
645000	-3.789542e+04	3.726873e+02	1.867273e+00	1.273438e-01	1.985218e-01	9.290943e-02	4.322039e-02	4.829062e-01	5.509826e-02	6.804351e-02	1.941749e-01	1.362089e-01	2.664824e-02	5.145229e-01	6.040162e-02	2.229887e-01	2.525622e-01	3.178218e-02	6.451472e-02	2.567104e-01	1.714418e-01	1.023628e-01	2.478230e-01	6.620254e-02	1.208126e-01	2.668606e-01	1.959384e-01	1.246383e-01	1.472825e-01	4.230694e-01	9.788782e-03	1.191267e-01	1.760943e-01	1.829088e-01	1.689373e-01	8.140604e-02	1.323920e-01	1.947389e-01	2.396171e-01	3.733054e-01	3.860828e-01	2.100536e-02	1.052223e-01	1.000203e-01	1.436387e-02	2.402613e-01	2.107327e-01	2.651491e-01	2.838569e-01
650000	-3.790726e+04	3.620616e+02	1.937480e+00	1.115750e-01	1.545062e-01	1.111943e-01	4.249960e-02	5.348454e-01	4.537940e-02	8.620162e-02	1.995526e-01	1.244857e-01	3.156538e-02	5.181461e-01	4.004858e-02	2.368142e-01	2.456200e-01	2.797321e-02	8.344653e-02	2.521804e-01	1.539656e-01	1.096527e-01	2.987290e-01	4.927265e-02	6.405178e-02	3.203471e-01	1.579467e-01	1.051005e-01	2.106918e-03	4.642268e-01	2.955677e-01	4.203594e-02	9.096221e-02	1.825178e-01	1.774268e-01	9.610102e-02	8.552366e-02	1.934644e-01	2.649663e-01	3.121727e-01	2.539080e-01	6.797963e-02	1.158345e-01	1.441341e-01	1.059710e-01	2.419904e-01	2.332376e-01	2.589985e-01	2.657735e-01
655000	-3.790594e+04	3.759069e+02	1.834119e+00	1.306526e-01	1.454860e-01	9.107227e-02	4.449962e-02	5.457044e-01	4.258504e-02	7.701947e-02	2.202773e-01	1.289863e-01	3.623452e-02	5.034588e-01	3.402364e-02	2.326341e-01	2.731748e-01	3.145850e-02	7.132762e-02	2.298751e-01	1.615299e-01	1.273078e-01	1.836961e-01	6.614564e-02	9.051889e-02	3.396334e-01	1.926981e-01	8.774494e-02	8.911773e-02	6.102232e-01	4.103423e-02	1.457280e-01	2.615185e-02	1.735015e-01	1.540189e-01	9.132308e-02	9.139998e-02	2.042932e-01	2.854633e-01	4.855430e-01	2.696272e-01	4.694980e-03	1.407989e-01	5.863430e-02	4.070159e-02	2.622862e-01	2.101905e-01	2.720744e-01	2.554488e-01
660000	-3.789593e+04	3.725984e+02	1.857631e+00	1.412648e-01	1.463395e-01	7.580533e-02	3.628466e-02	5.585304e-01	4.177529e-02	8.220295e-02	2.109433e-01	1.161590e-01	2.975501e-02	5.158462e-01	4.509351e-02	2.375155e-01	2.664332e-01	3.140619e-02	6.724731e-02	2.459645e-01	1.514333e-01	1.511770e-01	2.092787e-01	5.072316e-02	9.213091e-02	2.841015e-01	2.125888e-01	1.347230e-02	4.604607e-04	5.357600e-01	6.137384e-02	2.377476e-01	1.511858e-01	2.140742e-01	1.800857e-01	8.783349e-02	7.291561e-02	2.038787e-01	2.412123e-01	3.499420e-01	3.695168e-01	5.141984e-02	1.262690e-01	8.848190e-02	1.437048e-02	2.520519e-01	2.126730e-01	2.719047e-01	2.633704e-01
665000	-3.789576e+04	3.771279e+02	1.828632e+00	1.073902e-01	1.512380e-01	9.274998e-02	6.057081e-02	5.354232e-01	5.262786e-02	7.015813e-02	2.128339e-01	1.482344e-01	3.494347e-02	4.929631e-01	4.086706e-02	2.214593e-01	2.647593e-01	2.322712e-02	6.431177e-02	2.620660e-01	1.641765e-01	1.313152e-01	2.539248e-01	7.214775e-02	5.860932e-02	3.310848e-01	1.529182e-01	3.144036e-02	5.794486e-02	5.297752e-01	5.253914e-02	9.733522e-02	2.309652e-01	1.747039e-01	1.769431e-01	1.104039e-01	7.850750e-02	2.085927e-01	2.508488e-01	3.174211e-01	3.257803e-01	4.876643e-02	4.166268e-02	1.721329e-01	9.423659e-02	2.583713e-01	2.227928e-01	2.791788e-01	2.396572e-01
670000	-3.788929e+04	3.657821e+02	1.930969e+00	7.309664e-02	1.567837e-01	1.081973e-01	3.335294e-02	5.775828e-01	5.098661e-02	7.642973e-02	1.894601e-01	1.245379e-01	3.488888e-02	5.305847e-01	4.409868e-02	2.392568e-01	2.640271e-01	2.931473e-02	4.957789e-02	2.432829e-01	1.745406e-01	1.218529e-01	2.514854e-01	7.135100e-02	8.308314e-02	2.966867e-01	1.755409e-01	3.231850e-02	3.718061e-02	4.318780e-01	8.313147e-02	1.167942e-01	2.986972e-01	1.847849e-01	1.635747e-01	9.097785e-02	1.005162e-01	1.848297e-01	2.753167e-01	2.725723e-01	3.098548e-01	6.808345e-02	7.877928e-02	1.716348e-01	9.907540e-02	2.514483e-01	2.421343e-01	2.625549e-01	2.438625e-01
675000	-3.787637e+04	3.707656e+02	1.870855e+00	1.126428e-01	1.587539e-01	9.071904e-02	4.744691e-02	5.530778e-01	3.735959e-02	6.477235e-02	1.889406e-01	1.304747e-01	3.616023e-02	5.434326e-01	3.621953e-02	2.451596e-01	2.479208e-01	3.208842e-02	5.462748e-02	2.476627e-01	1.725410e-01	1.023621e-01	2.309535e-01	5.045358e-02	1.044748e-01	3.207972e-01	1.909589e-01	5.015001e-02	7.506103e-02	5.221561e-01	5.284161e-02	4.657907e-02	2.532122e-01	1.857733e-01	2.338337e-01	8.710746e-02	5.059383e-02	1.753207e-01	2.673710e-01	4.223777e-01	3.424886e-01	1.161718e-04	6.477282e-02	1.335414e-01	3.670327e-02	2.362777e-01	2.027817e-01	2.866930e-01	2.742475e-01
680000	-3.789352e+04	3.855487e+02	1.752720e+00	1.208253e-01	2.007656e-01	9.700385e-02	5.009496e-02	4.853922e-01	4.591812e-02	7.654040e-02	1.591089e-01	1.264284e-01	2.769161e-02	5.707242e-01	3.950656e-02	2.293154e-01	2.589542e-01	2.859418e-02	7.245402e-02	2.286045e-01	1.820777e-01	1.389434e-01	2.201967e-01	5.383995e-02	9.719990e-02	3.392298e-01	1.505903e-01	1.953048e-02	2.332323e-01	6.100245e-01	4.073617e-03	7.384289e-02	5.929620e-02	1.301073e-01	2.237561e-01	9.695773e-02	9.774751e-02	1.883288e-01	2.631026e-01	2.654521e-01	2.191768e-01	1.077123e-01	9.209967e-02	2.630113e-01	5.254789e-02	2.609925e-01	2.221676e-01	2.529824e-01	2.638576e-01
685000	-3.790938e+04	3.799558e+02	1.807024e+00	1.092561e-01	1.556746e-01	9.878005e-02	3.779447e-02	5.601089e-01	3.838588e-02	8.741668e-02	1.879049e-01	1.292484e-01	3.014894e-02	5.168125e-01	4.846853e-02	2.382684e-01	2.417453e-01	2.968871e-02	6.998326e-02	2.533815e-01	1.669330e-01	1.040144e-01	2.823048e-01	7.690836e-02	1.031714e-01	2.474788e-01	1.861222e-01	1.608589e-02	4.424515e-03	3.424893e-01	5.125954e-02	4.485132e-02	5.408895e-01	1.604927e-01	2.069878e-01	7.559881e-02	1.158938e-01	1.536543e-01	2.873725e-01	2.828282e-01	4.677399e-01	6.339011e-02	2.506664e-02	1.406223e-01	2.035274e-02	2.524709e-01	2.227617e-01	2.670028e-01	2.577646e-01
690000	-3.789805e+04	3.723421e+02	1.863408e+00	1.238822e-01	1.372126e-01	7.715266e-02	3.711074e-02	5.829265e-01	4.171533e-02	9.493788e-02	1.794204e-01	1.328893e-01	2.616619e-02	5.285323e-01	3.805392e-02	2.387239e-01	2.669293e-01	2.619124e-02	7.383461e-02	2.271500e-01	1.671709e-01	1.225176e-01	2.298139e-01	6.406597e-02	1.147430e-01	2.958689e-01	1.729906e-01	9.644760e-02	5.235590e-02	3.325828e-01	1.978464e-01	1.722637e-01	1.485036e-01	1.832392e-01	1.933006e-01	9.516388e-02	8.253267e-02	2.000723e-01	2.456914e-01	2.904161e-01	5.111330e-01	5.685619e-04	1.611288e-02	1.351944e-01	4.657498e-02	2.616101e-01	2.073608e-01	2.771410e-01	2.538881e-01
695000	-3.790805e+04	3.739667e+02	1.843141e+00	1.172983e-01	1.995714e-01	1.165104e-01	4.834816e-02	4.689742e-01	4.929763e-02	7.351433e-02	1.849370e-01	1.183746e-01	3.331892e-02	5.580652e-01	3.178998e-02	2.289142e-01	2.366314e-01	2.863559e-02	7.442536e-02	2.616289e-01	1.697645e-01	1.381446e-01	2.184075e-01	7.091105e-02	5.036259e-02	3.351247e-01	1.870496e-01	2.855537e-02	1.814627e-01	3.782043e-01	1.634150e-02	4.981867e-02	3.456174e-01	1.678849e-01	2.011603e-01	8.463839e-02	8.678594e-02	1.859278e-01	2.736027e-01	3.357432e-01	4.119393e-01	2.100210e-02	6.112297e-02	1.551658e-01	1.502664e-02	2.298100e-01	2.365513e-01	2.717182e-01	2.619205e-01
700000	-3.787634e+04	3.698486e+02	1.877653e+00	1.462140e-01	1.305692e-01	9.404434e-02	4.216095e-02	5.511661e-01	3.584539e-02	6.534590e-02	1.808057e-01	1.287085e-01	3.064689e-02	5.451156e-01	4.937737e-02	2.160492e-01	2.570307e-01	3.030694e-02	7.623189e-02	2.537528e-01	1.666285e-01	1.018012e-01	2.323426e-01	7.893613e-02	6.877076e-02	3.082827e-01	2.098666e-01	2.238626e-02	1.070996e-01	4.752458e-01	2.520185e-02	5.488279e-02	3.151837e-01	2.061073e-01	1.694831e-01	9.625210e-02	1.026994e-01	2.104479e-01	2.150102e-01	2.544729e-01	3.650347e-01	2.189561e-01	7.747915e-03	1.061349e-01	4.765347e-02	2.406978e-01	2.171204e-01	2.869114e-01	2.552704e-01
705000	-3.790260e+04	3.726916e+02	1.851470e+00	1.162119e-01	1.484933e-01	7.551412e-02	4.882666e-02	5.740782e-01	3.687595e-02	8.279158e-02	1.990160e-01	1.053255e-01	3.407486e-02	5.427902e-01	3.600186e-02	2.134827e-01	2.644620e-01	2.811572e-02	7.319317e-02	2.328721e-01	1.878743e-01	1.369286e-01	2.493984e-01	6.558794e-02	7.141167e-02	2.545881e-01	2.220853e-01	9.694136e-02	1.058664e-01	4.986151e-01	3.937200e-02	4.097619e-02	2.182290e-01	1.770342e-01	2.110897e-01	1.136728e-01	6.459707e-02	1.699248e-01	2.636814e-01	2.835600e-01	2.651032e-01	1.364672e-01	7.534012e-02	3.653364e-02	2.029958e-01	2.563340e-01	2.082989e-01	2.793244e-01	2.560427e-01
710000	-3.788634e+04	3.562740e+02	2.005248e+00	9.729534e-02	1.341216e-01	9.282071e-02	3.797244e-02	5.924115e-01	4.537839e-02	8.876022e-02	1.906920e-01	1.090443e-01	2.546892e-02	5.403336e-01	4.570094e-02	2.264458e-01	2.599628e-01	3.448745e-02	7.880637e-02	2.352746e-01	1.650230e-01	1.218614e-01	1.987656e-01	6.998196e-02	6.753589e-02	3.863414e-01	1.555137e-01	2.390447e-02	3.158293e-01	2.675054e-01	4.324527e-02	9.762012e-02	2.518954e-01	1.788372e-01	1.873204e-01	9.177670e-02	7.815272e-02	1.827285e-01	2.811845e-01	3.873713e-01	2.301497e-01	7.060154e-02	8.186637e-02	9.462259e-02	1.353885e-01	2.555155e-01	2.107687e-01	2.761805e-01	2.575353e-01
715000	-3.789936e+04	3.748376e+02	1.842257e+00	1.104107e-01	1.819132e-01	9.025995e-02	3.725870e-02	5.351198e-01	4.503758e-02	7.500409e-02	2.042905e-01	1.313342e-01	3.412950e-02	5.225595e-01	3.268223e-02	2.111856e-01	2.843130e-01	3.203616e-02	7.404111e-02	2.196802e-01	1.787439e-01	1.467885e-01	3.031500e-01	6.793524e-02	6.287734e-02	2.282603e-01	1.909886e-01	7.925066e-02	6.306623e-02	4.228648e-01	1.431408e-01	7.185278e-02	2.198248e-01	1.984680e-01	2.072200e-01	7.740916e-02	9.479122e-02	1.800042e-01	2.421074e-01	2.352622e-01	4.659812e-01	2.011633e-02	6.435147e-02	1.079348e-01	1.063541e-01	2.413098e-01	2.144907e-01	2.817327e-01	2.624668e-01
720000	-3.788675e+04	3.683488e+02	1.902903e+00	1.248394e-01	1.474855e-01	1.039192e-01	3.252356e-02	5.546627e-01	3.656969e-02	7.369646e-02	1.932697e-01	1.143615e-01	2.987502e-02	5.360732e-01	5.272418e-02	2.149662e-01	2.440802e-01	2.910950e-02	7.522874e-02	2.551636e-01	1.814517e-01	1.206657e-01	2.044424e-01	6.357916e-02	4.955506e-02	3.785677e-01	1.831899e-01	4.226613e-02	9.181548e-02	6.103192e-01	5.204033e-02	5.024248e-02	1.533164e-01	1.432844e-01	2.643197e-01	7.374277e-02	1.301986e-01	1.378907e-01	2.505638e-01	2.084751e-01	4.252993e-01	1.597414e-02	9.616109e-02	9.324383e-02	1.608465e-01	2.545003e-01	2.172491e-01	2.738755e-01	2.543751e-01
725000	-3.791396e+04	3.834719e+02	1.770653e+00	1.272319e-01	1.508200e-01	9.206624e-02	4.073712e-02	5.515787e-01	3.756606e-02	7.912328e-02	1.997093e-01	1.273965e-01	3.925742e-02	5.209921e-01	3.352147e-02	2.229812e-01	2.761504e-01	2.585069e-02	6.254643e-02	2.312197e-01	1.812516e-01	1.176614e-01	2.162476e-01	6.557871e-02	6.456508e-02	3.487838e-01	1.871634e-01	7.637633e-02	4.575964e-02	4.798602e-01	7.682089e-03	1.599604e-01	2.303613e-01	1.589286e-01	1.791779e-01	7.655547e-02	1.412318e-01	1.760470e-01	2.680593e-01	2.061462e-01	2.953349e-01	1.779019e-02	2.096157e-01	1.765919e-01	9.452109e-02	2.565353e-01	2.207264e-01	2.837612e-01	2.389770e-01
730000	-3.789801e+04	3.696001e+02	1.891979e+00	1.254439e-01	1.934255e-01	1.023511e-01	3.467914e-02	4.890835e-01	5.501679e-02	8.628635e-02	2.159537e-01	1.149108e-01	3.215325e-02	5.048417e-01	4.585428e-02	2.290963e-01	2.621051e-01	2.714986e-02	6.641843e-02	2.401675e-01	1.750628e-01	1.598495e-01	2.566953e-01	3.887094e-02	4.509612e-02	3.231558e-01	1.763324e-01	1.948980e-02	2.843750e-01	2.235077e-01	2.029201e-01	4.162909e-02	2.280783e-01	1.937426e-01	2.083701e-01	1.107501e-01	7.687064e-02	1.814899e-01	2.287766e-01	2.913773e-01	2.687890e-01	2.441380e-02	8.343809e-02	2.624145e-01	6.956740e-02	2.437361e-01	2.293180e-01	2.720959e-01	2.548500e-01
735000	-3.789749e+04	3.864971e+02	1.750558e+00	1.213477e-01	1.604336e-01	9.178335e-02	3.631877e-02	5.513222e-01	3.879438e-02	7.658350e-02	1.970104e-01	1.278849e-01	3.693910e-02	5.238863e-01	3.769580e-02	2.150196e-01	2.600091e-01	2.501068e-02	6.039496e-02	2.539634e-01	1.856023e-01	1.558154e-01	2.611640e-01	5.469470e-02	2.823538e-02	3.137968e-01	1.862937e-01	3.797624e-02	2.310677e-01	4.068183e-01	9.553791e-02	9.924827e-02	1.293516e-01	1.767717e-01	2.047516e-01	8.388114e-02	7.829826e-02	1.775897e-01	2.787076e-01	3.580406e-01	1.933285e-01	9.092720e-02	5.124283e-02	2.331200e-01	7.334082e-02	2.541755e-01	2.201188e-01	2.727408e-01	2.529649e-01
740000	-3.791744e+04	3.604268e+02	1.976432e+00	1.033601e-01	2.023047e-01	9.283723e-02	2.667632e-02	5.277568e-01	4.706489e-02	7.139439e-02	1.623796e-01	1.370727e-01	3.222951e-02	5.534892e-01	4.343470e-02	2.242607e-01	2.586929e-01	3.280307e-02	7.505419e-02	2.409257e-01	1.682635e-01	1.300898e-01	2.664514e-01	4.447168e-02	1.010382e-01	2.996141e-01	1.583348e-01	5.176371e-02	1.773590e-01	4.531725e-01	1.835077e-01	8.384768e-02	5.034943e-02	1.395949e-01	2.310557e-01	8.719096e-02	9.321220e-02	1.491824e-01	2.997639e-01	4.073576e-01	1.357550e-01	4.176594e-02	8.636946e-03	3.217550e-01	8.472943e-02	2.471472e-01	2.273370e-01	2.559036e-01	2.696122e-01
745000	-3.789859e+04	3.761811e+02	1.827825e+00	1.583776e-01	1.728253e-01	8.960183e-02	4.313400e-02	4.976378e-01	3.842346e-02	9.021311e-02	1.589732e-01	1.365829e-01	3.249490e-02	5.411246e-01	4.061127e-02	2.274042e-01	2.537522e-01	2.951960e-02	8.223091e-02	2.403728e-01	1.667203e-01	1.402097e-01	2.348193e-01	7.119339e-02	6.591718e-02	2.970564e-01	1.908040e-01	3.953620e-02	2.828545e-01	2.943972e-01	1.579746e-02	8.242217e-02	2.849925e-01	1.728125e-01	2.050411e-01	1.005855e-01	1.070978e-01	1.724136e-01	2.420495e-01	4.218915e-01	1.095450e-01	5.870394e-02	1.066363e-01	2.483711e-01	5.485213e-02	2.491868e-01	2.315592e-01	2.673007e-01	2.519534e-01
750000	-3.789334e+04	3.787695e+02	1.815097e+00	9.494777e-02	1.440143e-01	9.301556e-02	3.932253e-02	5.603263e-01	6.837362e-02	7.022303e-02	2.031641e-01	1.410974e-01	3.063856e-02	5.226782e-01	3.219873e-02	2.297172e-01	2.823155e-01	3.306553e-02	5.310115e-02	2.222073e-01	1.795932e-01	1.481583e-01	2.108815e-01	6.399276e-02	8.447707e-02	3.478508e-01	1.446395e-01	2.400431e-02	1.794763e-01	5.419640e-01	2.339399e-02	5.099533e-02	1.801661e-01	2.141225e-01	2.102513e-01	8.760953e-02	7.340604e-02	1.967927e-01	2.178180e-01	2.486439e-01	1.771068e-01	8.587720e-02	5.402956e-02	4.129438e-01	2.139875e-02	2.402880e-01	2.369319e-01	2.759027e-01	2.468774e-01
755000	-3.788143e+04	3.753497e+02	1.845228e+00	1.243261e-01	2.065819e-01	8.968663e-02	3.900031e-02	5.033290e-01	3.707602e-02	8.854253e-02	2.009287e-01	1.298578e-01	2.934695e-02	5.111926e-01	4.013142e-02	2.204883e-01	2.456104e-01	2.579474e-02	8.779916e-02	2.481868e-01	1.721206e-01	1.265305e-01	2.771648e-01	6.277068e-02	5.409886e-02	2.553884e-01	2.240468e-01	1.698783e-02	5.648963e-03	6.216401e-01	1.576897e-02	1.656472e-01	1.743070e-01	2.015667e-01	1.701070e-01	9.467030e-02	9.386298e-02	2.010607e-01	2.387323e-01	4.037540e-01	2.169046e-01	1.715605e-02	4.408854e-02	2.626439e-01	5.545299e-02	2.460132e-01	2.300386e-01	2.530881e-01	2.708600e-01
760000	-3.790242e+04	3.620850e+02	1.951109e+00	1.095179e-01	1.977031e-01	8.809969e-02	4.615440e-02	5.048381e-01	5.368672e-02	8.346322e-02	1.821027e-01	1.209102e-01	3.435030e-02	5.291534e-01	5.002018e-02	2.052216e-01	2.434425e-01	3.380296e-02	7.717042e-02	2.714533e-01	1.689092e-01	9.703167e-02	2.231921e-01	8.156766e-02	1.107178e-01	3.106802e-01	1.768106e-01	1.841915e-01	1.495057e-01	4.643787e-01	5.789017e-02	1.317265e-01	1.230746e-02	2.021509e-01	1.769470e-01	1.127985e-01	7.771055e-02	1.868566e-01	2.435364e-01	4.482727e-01	2.976100e-01	1.817128e-02	1.034120e-02	1.901418e-01	3.546294e-02	2.619088e-01	2.102923e-01	2.703387e-01	2.574602e-01
765000	-3.790950e+04	3.668929e+02	1.923224e+00	1.356725e-01	1.496831e-01	8.707070e-02	3.783947e-02	5.342120e-01	5.552220e-02	7.012738e-02	1.900850e-01	1.213298e-01	3.173828e-02	5.388902e-01	4.782931e-02	2.260015e-01	2.789021e-01	3.203276e-02	7.077629e-02	2.275275e-01	1.647598e-01	9.859192e-02	2.277006e-01	5.674285e-02	4.389813e-02	3.718785e-01	2.011880e-01	6.590655e-02	1.194554e-01	6.926712e-01	1.255410e-02	6.745992e-02	4.195286e-02	1.928411e-01	1.648618e-01	8.693204e-02	8.742088e-02	2.291530e-01	2.387912e-01	2.718962e-01	3.328854e-01	9.966055e-02	2.927061e-02	1.360396e-01	1.302476e-01	2.447363e-01	2.103237e-01	2.941797e-01	2.507603e-01
770000	-3.789838e+04	3.612662e+02	1.965855e+00	1.135564e-01	1.635956e-01	6.401172e-02	4.561268e-02	5.556404e-01	5.758321e-02	7.390616e-02	2.028808e-01	1.149009e-01	3.038190e-02	5.264813e-01	5.144895e-02	2.188155e-01	2.458940e-01	2.600090e-02	8.372618e-02	2.505428e-01	1.750207e-01	1.461760e-01	2.103457e-01	7.037222e-02	4.247958e-02	3.809439e-01	1.496826e-01	5.955038e-02	1.468740e-01	5.299164e-01	1.959394e-01	3.148114e-02	3.623861e-02	1.662761e-01	2.129645e-01	8.649378e-02	6.737560e-02	2.000117e-01	2.668783e-01	6.031464e-01	1.641171e-01	2.101516e-02	1.300125e-01	7.249499e-02	9.213901e-03	2.481927e-01	2.092186e-01	2.866620e-01	2.559266e-01
775000	-3.788298e+04	3.708765e+02	1.879311e+00	1.126240e-01	1.699882e-01	1.215907e-01	3.511009e-02	5.198316e-01	4.085535e-02	9.003570e-02	1.960458e-01	1.503985e-01	2.956250e-02	4.915533e-01	4.240421e-02	2.200567e-01	2.668457e-01	3.054427e-02	8.444095e-02	2.486393e-01	1.494731e-01	1.033019e-01	2.253165e-01	7.140401e-02	3.847665e-02	3.869700e-01	1.745310e-01	2.695298e-02	1.238932e-01	6.933887e-01	1.185962e-02	3.498608e-02	1.089194e-01	1.917669e-01	1.839325e-01	8.946539e-02	7.365193e-02	2.246934e-01	2.364899e-01	2.809860e-01	2.746151e-01	1.058523e-02	3.253352e-02	2.836627e-01	1.176175e-01	2.364434e-01	2.238824e-01	2.836718e-01	2.560024e-01
780000	-3.789364e+04	3.660168e+02	1.915788e+00	1.413973e-01	1.457803e-01	1.086412e-01	3.501493e-02	5.121112e-01	5.705506e-02	8.380533e-02	2.099161e-01	1.266845e-01	2.968138e-02	5.226605e-01	2.725222e-02	2.368262e-01	2.499801e-01	3.064626e-02	6.642093e-02	2.533834e-01	1.627431e-01	1.315983e-01	2.332448e-01	6.819524e-02	7.917403e-02	3.459490e-01	1.418386e-01	5.969191e-02	1.219570e-01	4.590936e-01	9.005097e-02	1.277475e-01	1.414590e-01	1.730295e-01	2.266788e-01	9.849908e-02	8.368948e-02	1.912783e-01	2.268249e-01	2.568030e-01	2.009938e-01	1.761275e-01	1.987775e-01	1.555222e-01	1.177603e-02	2.517864e-01	2.113634e-01	2.947458e-01	2.421044e-01
785000	-3.789719e+04	3.708139e+02	1.877129e+00	1.142642e-01	1.699665e-01	1.059826e-01	4.251707e-02	5.129956e-01	5.427404e-02	7.369766e-02	1.765580e-01	1.342747e-01	3.308312e-02	5.382905e-01	4.409600e-02	2.342597e-01	2.493525e-01	3.426473e-02	6.119722e-02	2.424948e-01	1.784311e-01	9.659603e-02	2.075131e-01	5.999709e-02	1.096871e-01	3.527816e-01	1.734251e-01	2.891125e-02	5.476879e-02	6.950884e-01	1.580541e-02	5.892121e-02	1.465049e-01	1.422660e-01	1.776645e-01	8.094934e-02	9.095213e-02	1.955090e-01	3.126591e-01	3.723336e-01	4.662232e-01	1.415158e-02	2.607821e-02	8.391415e-02	3.729934e-02	2.517244e-01	2.001985e-01	2.797101e-01	2.683669e-01
790000	-3.790571e+04	3.687116e+02	1.896012e+00	1.212764e-01	1.706393e-01	9.101450e-02	2.734700e-02	5.376089e-01	5.211385e-02	6.272557e-02	2.093091e-01	1.493315e-01	3.354601e-02	5.047671e-01	4.032072e-02	2.216785e-01	2.349607e-01	2.760107e-02	7.291891e-02	2.571778e-01	1.856629e-01	1.258725e-01	2.997035e-01	7.084752e-02	2.403753e-02	3.454238e-01	1.341151e-01	7.842861e-02	3.142866e-02	3.482449e-01	2.426544e-01	4.781981e-02	2.514236e-01	1.720145e-01	2.139158e-01	8.518498e-02	8.217029e-02	1.922943e-01	2.544202e-01	2.459665e-01	5.066365e-01	5.450150e-02	3.201732e-02	9.999687e-02	6.088126e-02	2.497017e-01	2.178500e-01	2.640513e-01	2.683971e-01
795000	-3.787598e+04	3.757487e+02	1.838668e+00	9.339778e-02	1.681192e-01	9.499733e-02	4.609320e-02	5.415935e-01	5.579903e-02	7.483699e-02	2.022075e-01	1.491977e-01	2.826284e-02	4.996256e-01	4.586930e-02	2.205534e-01	2.696379e-01	3.413456e-02	7.533591e-02	2.290717e-01	1.712665e-01	1.561003e-01	2.318318e-01	4.878557e-02	9.015372e-02	3.560918e-01	1.170368e-01	1.122850e-01	1.992388e-02	4.075541e-01	3.591609e-02	6.552154e-02	3.587993e-01	1.726359e-01	2.147243e-01	9.897780e-02	8.185545e-02	2.012335e-01	2.305731e-01	2.757615e-01	2.517488e-01	3.281067e-02	7.400703e-02	3.216435e-01	4.402853e-02	2.619533e-01	2.129574e-01	2.586657e-01	2.664236e-01
800000	-3.787164e+04	3.706148e+02	1.880726e+00	9.910430e-02	1.506883e-01	7.508888e-02	3.826244e-02	6.013865e-01	3.546961e-02	7.666985e-02	1.898719e-01	1.162450e-01	3.044026e-02	5.526996e-01	3.407339e-02	2.402210e-01	2.614879e-01	2.974269e-02	6.568294e-02	2.446051e-01	1.582604e-01	1.107807e-01	2.262782e-01	5.846009e-02	8.394899e-02	3.219039e-01	1.986281e-01	7.917246e-02	4.755879e-02	5.376706e-01	5.398113e-02	5.480805e-02	2.268090e-01	2.175806e-01	1.544949e-01	1.094970e-01	4.138367e-02	2.150023e-01	2.620416e-01	5.389748e-01	1.191220e-01	5.111078e-04	3.645623e-02	1.892693e-01	1.156666e-01	2.660246e-01	2.063255e-01	2.705056e-01	2.571443e-01
805000	-3.788423e+04	3.674947e+02	1.896795e+00	1.132871e-01	1.416140e-01	9.216250e-02	4.519374e-02	5.637631e-01	4.397961e-02	6.791334e-02	1.919358e-01	1.181278e-01	3.153038e-02	5.407366e-01	4.975602e-02	2.007823e-01	2.741670e-01	2.818864e-02	8.342531e-02	2.310451e-01	1.823916e-01	1.467422e-01	1.940020e-01	7.273025e-02	7.550313e-02	3.643762e-01	1.466462e-01	1.327965e-02	4.456587e-02	6.688551e-01	2.142100e-02	1.046958e-01	1.471826e-01	1.770337e-01	1.924413e-01	8.847861e-02	1.000362e-01	2.079923e-01	2.340179e-01	5.311992e-01	1.329392e-01	2.328784e-04	1.678872e-02	2.520202e-01	6.681989e-02	2.457859e-01	2.180254e-01	2.848417e-01	2.513471e-01
810000	-3.788450e+04	3.735824e+02	1.847742e+00	1.313223e-01	1.745750e-01	8.538158e-02	4.286259e-02	5.275709e-01	3.828763e-02	7.297986e-02	1.859095e-01	1.062054e-01	3.100413e-02	5.579704e-01	4.593070e-02	2.227386e-01	2.760963e-01	2.977349e-02	6.860785e-02	2.293218e-01	1.734620e-01	1.609558e-01	2.149699e-01	6.941577e-02	7.588900e-02	3.029233e-01	1.758462e-01	3.820574e-02	1.678847e-01	6.448101e-01	6.269740e-02	3.401169e-02	5.239036e-02	1.907405e-01	2.162808e-01	9.808445e-02	5.638374e-02	1.884833e-01	2.500273e-01	3.141725e-01	2.496739e-01	4.584492e-03	2.734197e-02	3.121193e-01	9.210793e-02	2.534646e-01	2.135326e-01	2.671894e-01	2.658134e-01
815000	-3.789533e+04	3.674771e+02	1.899563e+00	1.189946e-01	1.635857e-01	7.693874e-02	2.858133e-02	5.709684e-01	4.093128e-02	9.300850e-02	1.899891e-01	1.220690e-01	3.970387e-02	5.169518e-01	3.827775e-02	2.252569e-01	2.608236e-01	3.078754e-02	6.822998e-02	2.433429e-01	1.715591e-01	1.182611e-01	2.645921e-01	6.680514e-02	5.965596e-02	2.343771e-01	2.563086e-01	5.651727e-02	3.207446e-01	2.956373e-01	1.291008e-01	9.767073e-02	1.003293e-01	1.748415e-01	1.939164e-01	7.828091e-02	4.935720e-02	2.292201e-01	2.743839e-01	4.200445e-01	1.691377e-01	2.067326e-02	3.050311e-02	1.856005e-01	1.740410e-01	2.414117e-01	2.332840e-01	2.739200e-01	2.513843e-01
820000	-3.790075e+04	3.715939e+02	1.872472e+00	1.462625e-01	1.663916e-01	7.902288e-02	5.526123e-02	5.024577e-01	5.060396e-02	7.579818e-02	1.993876e-01	1.362268e-01	3.357019e-02	5.115702e-01	4.344703e-02	2.215594e-01	2.664400e-01	2.889338e-02	5.373945e-02	2.596526e-01	1.697152e-01	1.375359e-01	2.450833e-01	5.640589e-02	5.502738e-02	3.325353e-01	1.734122e-01	1.040210e-02	3.017553e-01	2.776191e-01	5.928356e-02	4.799555e-02	3.029443e-01	1.861504e-01	1.904886e-01	1.121508e-01	8.568108e-02	1.779761e-01	2.475529e-01	3.512947e-01	2.893815e-01	5.784715e-02	7.184694e-02	1.740137e-01	5.561596e-02	2.525632e-01	2.163324e-01	2.800866e-01	2.510178e-01
825000	-3.788923e+04	3.707550e+02	1.884752e+00	1.336444e-01	1.376744e-01	7.875237e-02	4.004303e-02	5.615563e-01	4.832963e-02	6.998054e-02	2.025921e-01	1.359918e-01	2.409068e-02	5.264679e-01	4.087697e-02	2.159362e-01	2.656597e-01	3.358068e-02	7.463641e-02	2.365053e-01	1.736817e-01	1.244841e-01	3.131496e-01	5.871118e-02	7.718846e-02	2.752293e-01	1.512374e-01	6.630090e-02	1.449456e-01	3.652518e-01	8.957033e-02	5.093986e-02	2.829915e-01	1.649108e-01	2.355076e-01	8.916970e-02	6.669365e-02	2.102722e-01	2.334461e-01	3.166061e-01	3.182852e-01	1.584247e-02	5.809025e-02	2.493054e-01	4.187057e-02	2.805538e-01	2.182876e-01	2.535429e-01	2.476157e-01
830000	-3.788576e+04	3.667294e+02	1.913171e+00	1.035127e-01	1.369602e-01	7.814516e-02	3.482753e-02	5.910382e-01	5.551622e-02	8.085258e-02	2.106963e-01	1.146787e-01	3.270961e-02	5.205496e-01	4.051319e-02	2.090859e-01	2.497968e-01	2.862767e-02	7.607817e-02	2.740383e-01	1.623731e-01	1.220324e-01	2.540754e-01	6.890546e-02	2.933575e-02	3.055272e-01	2.201238e-01	1.556786e-02	7.679420e-02	5.103393e-01	8.369209e-03	1.234471e-01	2.654823e-01	1.395681e-01	1.951718e-01	9.463565e-02	7.673377e-02	1.907322e-01	3.031584e-01	3.891890e-01	4.009707e-01	3.846693e-03	1.497124e-02	1.749751e-01	1.604718e-02	2.537663e-01	2.308823e-01	2.785295e-01	2.368218e-01
835000	-3.789053e+04	3.825818e+02	1.785389e+00	1.438893e-01	1.564559e-01	7.043466e-02	4.357548e-02	5.427214e-01	4.292328e-02	7.257424e-02	2.133952e-01	1.452005e-01	3.769912e-02	4.879123e-01	4.321858e-02	2.202090e-01	2.796118e-01	3.125574e-02	6.814599e-02	2.374897e-01	1.632878e-01	1.299171e-01	2.387574e-01	6.957730e-02	5.683595e-02	2.936931e-01	2.112191e-01	2.539337e-01	5.219030e-03	3.515091e-01	5.150468e-02	1.631649e-01	1.746686e-01	1.540965e-01	2.506355e-01	1.044849e-01	6.726962e-02	1.645197e-01	2.589938e-01	5.113460e-01	2.747124e-01	9.658011e-04	5.544936e-02	1.070482e-01	5.047821e-02	2.399300e-01	2.066869e-01	2.783546e-01	2.750284e-01
840000	-3.789899e+04	3.585172e+02	1.998425e+00	1.211590e-01	1.750391e-01	9.478988e-02	2.944453e-02	5.209471e-01	5.862032e-02	6.708843e-02	1.779079e-01	1.328293e-01	3.737043e-02	5.482319e-01	3.657205e-02	2.330236e-01	2.481423e-01	2.786066e-02	7.424676e-02	2.433996e-01	1.733272e-01	1.116914e-01	2.153177e-01	5.710394e-02	5.957945e-02	3.734585e-01	1.828489e-01	1.390930e-02	7.090138e-02	6.331111e-01	2.601700e-03	8.226646e-02	1.972101e-01	1.390214e-01	2.284918e-01	8.038533e-02	1.014808e-01	1.649448e-01	2.856759e-01	3.134648e-01	4.786098e-01	2.055475e-03	7.925848e-02	6.178225e-02	6.482922e-02	2.454698e-01	2.173492e-01	2.895395e-01	2.476415e-01
845000	-3.788094e+04	3.755724e+02	1.842376e+00	1.239547e-01	1.722885e-01	1.105549e-01	3.678684e-02	5.003258e-01	5.608933e-02	8.840528e-02	1.891974e-01	1.246256e-01	3.052434e-02	5.275628e-01	3.968455e-02	2.248737e-01	2.653289e-01	3.372986e-02	6.538156e-02	2.404698e-01	1.702162e-01	1.030530e-01	2.633911e-01	6.184704e-02	4.263310e-02	3.357120e-01	1.933637e-01	1.405443e-02	1.304480e-01	4.890496e-01	8.766915e-02	1.321304e-01	1.466484e-01	1.800527e-01	1.650318e-01	1.132371e-01	1.153935e-01	1.890423e-01	2.372426e-01	3.967086e-01	1.338980e-01	1.018977e-01	2.585628e-02	3.211560e-01	2.048346e-02	2.549381e-01	2.225989e-01	2.703347e-01	2.521282e-01
850000	-3.788629e+04	3.633479e+02	1.947897e+00	1.061202e-01	1.657482e-01	8.634284e-02	4.142325e-02	5.666310e-01	3.373453e-02	9.850287e-02	1.968087e-01	1.014170e-01	3.619132e-02	5.318001e-01	3.527996e-02	2.323571e-01	2.580466e-01	3.081696e-02	6.209634e-02	2.499056e-01	1.667773e-01	1.150538e-01	1.938452e-01	6.174995e-02	6.336015e-02	3.282752e-01	2.377158e-01	4.217961e-02	9.203693e-03	7.722916e-01	1.849232e-03	5.920591e-02	1.152699e-01	1.482710e-01	1.712936e-01	7.543575e-02	9.111439e-02	1.816212e-01	3.322641e-01	3.932077e-01	2.820433e-01	4.017280e-02	2.185584e-02	2.481557e-01	1.456467e-02	2.584515e-01	2.215479e-01	2.599970e-01	2.600036e-01
855000	-3.790661e+04	3.510096e+02	2.055430e+00	1.072454e-01	1.734619e-01	1.080332e-01	4.676909e-02	5.219772e-01	4.251313e-02	7.402962e-02	1.797870e-01	1.211879e-01	3.667659e-02	5.556723e-01	3.264654e-02	2.322464e-01	2.730069e-01	3.125667e-02	5.769587e-02	2.406067e-01	1.651875e-01	1.709061e-01	1.873394e-01	5.783025e-02	5.918219e-02	3.750937e-01	1.496484e-01	1.294131e-01	1.002573e-01	3.949774e-01	8.214549e-02	1.346598e-01	1.585469e-01	1.729514e-01	2.382041e-01	1.029836e-01	4.651097e-02	1.455717e-01	2.937782e-01	2.423248e-01	1.449883e-01	7.726944e-02	7.451422e-02	4.459299e-01	1.497329e-02	2.499481e-01	2.159734e-01	2.683967e-01	2.656819e-01
860000	-3.789238e+04	3.653081e+02	1.921488e+00	1.039830e-01	1.586911e-01	1.031848e-01	5.094462e-02	5.414910e-01	4.170542e-02	8.190853e-02	1.938648e-01	1.181149e-01	3.681413e-02	5.270958e-01	4.220187e-02	2.335783e-01	2.504613e-01	3.527929e-02	6.980883e-02	2.497395e-01	1.611328e-01	1.379489e-01	2.043570e-01	4.803020e-02	7.047688e-02	3.523879e-01	1.867991e-01	1.544304e-02	2.067164e-01	4.310800e-01	1.486396e-01	5.754930e-02	1.405717e-01	1.648091e-01	2.101788e-01	9.432374e-02	6.935037e-02	1.974286e-01	2.639094e-01	2.156587e-01	9.804700e-02	5.159316e-02	1.085261e-02	6.119763e-01	1.187219e-02	2.548561e-01	2.180867e-01	2.780560e-01	2.490012e-01
865000	-3.786803e+04	3.675601e+02	1.909126e+00	1.130220e-01	1.659938e-01	8.820945e-02	3.390110e-02	5.485109e-01	5.036274e-02	7.694979e-02	1.923561e-01	1.281041e-01	3.789807e-02	5.263373e-01	3.835467e-02	2.222082e-01	2.385197e-01	3.102944e-02	7.133087e-02	2.645594e-01	1.723524e-01	1.315551e-01	2.410619e-01	7.412226e-02	5.422978e-02	2.854987e-01	2.135323e-01	1.800654e-02	5.625680e-03	5.808349e-01	6.656459e-02	1.578970e-01	1.710713e-01	2.032805e-01	1.681775e-01	7.713575e-02	6.806049e-02	1.885428e-01	2.948029e-01	4.323130e-01	3.224494e-01	3.867967e-02	4.147296e-03	1.516579e-01	5.075275e-02	2.376412e-01	2.343331e-01	2.706273e-01	2.573984e-01
870000	-3.789693e+04	3.784277e+02	1.812369e+00	1.118262e-01	1.340062e-01	9.614205e-02	4.264703e-02	5.601573e-01	5.522128e-02	8.131344e-02	1.965902e-01	1.371866e-01	3.968824e-02	5.050614e-01	4.016012e-02	2.301830e-01	2.522321e-01	3.343401e-02	6.916600e-02	2.367670e-01	1.782179e-01	1.214020e-01	1.943127e-01	6.671440e-02	4.459859e-02	3.970678e-01	1.759045e-01	9.401108e-02	9.133297e-02	4.143849e-01	1.065198e-01	1.817815e-01	1.119697e-01	1.716903e-01	2.395321e-01	8.459885e-02	7.350380e-02	1.689606e-01	2.617143e-01	2.446336e-01	1.619871e-01	9.989427e-02	9.325126e-02	3.837229e-01	1.651091e-02	2.554150e-01	2.296992e-01	2.707735e-01	2.441122e-01
875000	-3.789384e+04	3.666992e+02	1.900548e+00	8.739296e-02	1.647975e-01	8.986438e-02	3.655016e-02	5.693549e-01	5.204003e-02	8.374671e-02	1.890528e-01	1.208271e-01	2.730872e-02	5.406805e-01	3.838410e-02	2.405553e-01	2.584634e-01	3.034165e-02	5.454358e-02	2.449249e-01	1.711712e-01	1.571473e-01	2.044379e-01	5.271326e-02	1.089882e-01	3.356533e-01	1.410601e-01	2.050522e-02	7.097289e-02	7.004422e-01	4.349985e-02	1.404086e-01	2.417130e-02	1.883107e-01	2.265380e-01	9.543125e-02	5.623072e-02	1.838371e-01	2.496523e-01	2.113921e-01	5.196655e-01	4.474544e-02	9.021295e-02	4.337555e-02	9.060835e-02	2.500551e-01	2.261917e-01	2.728222e-01	2.509311e-01
880000	-3.791025e+04	3.775560e+02	1.813959e+00	9.407243e-02	1.627702e-01	7.055534e-02	3.771681e-02	5.538634e-01	8.102187e-02	8.938055e-02	2.194381e-01	1.122882e-01	3.542714e-02	4.953152e-01	4.815082e-02	2.476146e-01	2.403780e-01	3.146802e-02	6.372386e-02	2.461908e-01	1.706247e-01	1.125744e-01	2.240624e-01	4.516906e-02	7.719483e-02	3.680718e-01	1.729276e-01	1.589008e-01	8.385907e-02	4.586175e-01	8.279591e-03	1.535279e-01	1.368152e-01	2.141065e-01	1.797289e-01	1.119492e-01	7.514999e-02	1.946595e-01	2.244058e-01	2.933041e-01	2.944538e-01	5.061907e-04	4.965734e-02	1.873434e-01	1.747352e-01	2.525676e-01	2.247305e-01	2.830765e-01	2.396254e-01
885000	-3.788137e+04	3.642451e+02	1.937265e+00	1.118599e-01	1.682747e-01	9.495487e-02	4.004685e-02	5.432318e-01	4.163194e-02	7.302965e-02	1.975221e-01	1.197161e-01	2.537872e-02	5.420771e-01	4.227636e-02	2.457446e-01	2.587372e-01	3.580297e-02	5.179063e-02	2.510321e-01	1.568925e-01	1.226452e-01	2.071445e-01	7.782892e-02	6.953078e-02	3.733772e-01	1.494734e-01	6.397964e-03	1.711974e-01	4.176210e-01	1.522258e-02	9.794039e-02	2.916208e-01	1.269140e-01	2.562164e-01	6.619083e-02	8.109074e-02	1.618329e-01	3.077552e-01	2.772000e-01	3.030497e-01	1.298255e-01	3.999140e-02	1.923898e-01	5.754361e-02	2.561504e-01	2.234850e-01	2.655649e-01	2.547997e-01
890000	-3.789187e+04	3.725238e+02	1.862662e+00	1.126387e-01	1.394056e-01	6.007121e-02	5.213103e-02	5.861956e-01	4.955789e-02	5.631121e-02	1.968089e-01	1.275798e-01	3.144947e-02	5.521333e-01	3.571732e-02	2.304379e-01	2.553098e-01	3.094853e-02	6.133417e-02	2.510190e-01	1.709506e-01	1.252696e-01	2.707063e-01	5.459587e-02	9.582239e-02	2.995989e-01	1.540070e-01	6.424748e-02	6.070974e-02	4.955394e-01	1.132145e-02	1.009921e-01	2.671899e-01	1.587652e-01	2.196190e-01	9.253805e-02	1.133536e-01	1.520792e-01	2.636450e-01	4.643523e-01	2.274906e-01	4.819024e-04	1.394433e-02	2.905152e-01	3.215704e-03	2.482541e-01	2.096507e-01	2.847733e-01	2.573219e-01
895000	-3.789167e+04	3.673454e+02	1.913098e+00	1.324144e-01	1.504758e-01	7.341981e-02	3.626479e-02	5.446588e-01	6.276645e-02	9.020177e-02	1.916391e-01	1.144324e-01	3.258763e-02	5.366416e-01	3.449754e-02	2.309415e-01	2.440191e-01	3.106874e-02	8.712528e-02	2.421876e-01	1.646577e-01	1.552373e-01	2.066722e-01	5.950695e-02	6.816385e-02	3.889036e-01	1.215161e-01	6.826503e-03	1.070457e-01	4.818475e-01	5.704166e-03	6.258239e-02	3.359937e-01	2.050774e-01	1.632631e-01	9.997068e-02	9.304939e-02	1.918918e-01	2.467476e-01	6.240183e-01	1.269208e-01	5.832270e-02	1.562014e-02	1.489551e-01	2.616302e-02	2.409921e-01	2.139376e-01	2.915699e-01	2.535005e-01
900000	-3.789138e+04	3.667241e+02	1.894580e+00	1.550251e-01	1.836513e-01	7.164235e-02	5.234057e-02	4.811711e-01	5.616957e-02	8.302150e-02	2.295096e-01	1.250330e-01	3.818259e-02	4.800338e-01	4.421953e-02	2.332724e-01	2.569766e-01	3.070723e-02	7.356168e-02	2.313569e-01	1.741253e-01	1.285717e-01	2.094310e-01	7.184676e-02	4.507862e-02	3.234588e-01	2.216132e-01	5.638405e-02	1.181930e-01	5.183114e-01	4.484389e-02	1.944891e-01	6.777859e-02	1.787299e-01	2.094704e-01	9.242854e-02	8.649653e-02	1.740235e-01	2.588511e-01	2.310489e-01	4.533039e-01	4.504310e-02	8.536566e-02	1.302060e-01	5.503247e-02	2.532937e-01	2.142432e-01	2.717515e-01	2.607115e-01
905000	-3.789327e+04	3.644979e+02	1.933261e+00	9.952972e-02	1.627270e-01	9.171725e-02	4.032711e-02	5.533339e-01	5.236502e-02	8.978546e-02	1.708655e-01	1.231954e-01	4.016402e-02	5.460742e-01	2.991547e-02	2.189407e-01	2.611434e-01	3.419407e-02	6.878636e-02	2.385642e-01	1.783712e-01	1.055463e-01	1.901632e-01	8.159825e-02	7.067015e-02	3.899058e-01	1.621163e-01	7.903819e-02	3.021426e-02	4.126840e-01	6.126125e-02	1.499293e-01	2.668730e-01	1.539031e-01	2.309808e-01	9.276751e-02	9.321961e-02	1.625258e-01	2.666032e-01	4.366085e-01	1.484095e-01	2.420653e-02	8.168048e-02	2.622047e-01	4.689021e-02	2.678731e-01	2.385263e-01	2.523579e-01	2.412427e-01
910000	-3.789194e+04	3.637932e+02	1.945886e+00	1.115450e-01	1.550853e-01	1.015709e-01	5.610876e-02	5.429899e-01	3.270007e-02	8.787850e-02	1.797043e-01	1.438492e-01	3.377727e-02	5.122052e-01	4.258563e-02	2.341720e-01	2.584426e-01	3.067054e-02	6.702130e-02	2.513557e-01	1.583379e-01	1.225824e-01	2.813118e-01	6.154585e-02	3.870562e-02	2.893372e-01	2.065171e-01	7.376560e-02	1.347392e-01	5.300271e-01	6.027071e-02	8.546974e-02	1.157276e-01	1.706987e-01	1.985134e-01	1.054976e-01	4.961068e-02	2.044981e-01	2.711816e-01	3.909093e-01	2.806071e-01	2.735057e-02	5.451716e-02	1.716913e-01	7.492458e-02	2.225542e-01	2.112040e-01	2.940729e-01	2.721689e-01
915000	-3.787097e+04	3.578423e+02	1.990559e+00	9.380734e-02	1.674605e-01	7.961656e-02	5.500906e-02	5.495536e-01	5.455294e-02	6.444607e-02	1.775871e-01	1.317285e-01	3.353212e-02	5.486581e-01	4.404814e-02	2.319844e-01	2.582001e-01	3.032440e-02	7.151622e-02	2.493721e-01	1.586028e-01	1.105286e-01	2.088608e-01	6.824925e-02	9.876905e-02	3.257591e-01	1.878332e-01	1.252201e-02	1.140618e-01	5.996629e-01	7.034828e-02	9.285439e-02	1.105506e-01	1.717650e-01	2.049953e-01	9.701816e-02	1.189614e-01	1.620878e-01	2.451723e-01	3.966706e-01	3.471746e-01	4.521700e-02	4.388526e-02	9.122551e-02	7.582705e-02	2.543202e-01	2.295543e-01	2.697373e-01	2.463883e-01
920000	-3.786876e+04	3.732513e+02	1.867053e+00	1.261083e-01	1.465721e-01	7.929428e-02	3.759697e-02	5.741793e-01	3.624898e-02	8.947625e-02	1.920909e-01	1.301549e-01	3.404044e-02	5.165043e-01	3.773315e-02	2.338634e-01	2.845041e-01	3.001451e-02	5.154067e-02	2.288488e-01	1.712285e-01	1.321068e-01	2.373408e-01	4.788131e-02	4.841352e-02	3.443193e-01	1.899383e-01	1.121821e-02	1.274423e-01	5.709787e-01	5.457384e-02	5.258816e-02	1.831988e-01	1.933471e-01	1.926548e-01	9.289819e-02	5.994992e-02	1.862722e-01	2.748779e-01	4.907953e-01	2.994685e-01	5.051085e-02	3.440211e-02	1.201497e-01	4.673574e-03	2.593299e-01	1.995380e-01	2.665732e-01	2.745589e-01
925000	-3.789497e+04	3.541694e+02	2.034919e+00	1.483048e-01	1.393229e-01	8.600649e-02	3.231063e-02	5.544806e-01	3.957455e-02	7.207282e-02	2.090258e-01	1.243427e-01	2.433975e-02	5.297217e-01	4.049717e-02	2.182814e-01	2.354331e-01	3.195401e-02	5.907848e-02	2.715763e-01	1.836767e-01	1.595103e-01	2.333582e-01	4.649510e-02	5.706760e-02	3.686637e-01	1.349051e-01	1.990551e-02	1.650701e-01	6.128988e-01	1.653339e-02	4.108715e-02	1.445051e-01	1.515106e-01	2.122874e-01	9.168315e-02	9.249414e-02	1.909126e-01	2.611120e-01	3.277169e-01	3.073679e-01	8.079913e-02	5.401136e-02	2.198483e-01	1.025650e-02	2.394405e-01	2.071047e-01	2.946118e-01	2.588430e-01
930000	-3.788989e+04	3.771132e+02	1.830680e+00	1.114695e-01	1.648018e-01	8.393320e-02	4.274551e-02	5.466818e-01	5.036821e-02	6.380666e-02	1.863597e-01	1.355069e-01	2.896156e-02	5.371600e-01	4.820524e-02	2.309609e-01	2.349769e-01	3.325130e-02	6.503887e-02	2.536086e-01	1.821635e-01	1.491359e-01	2.341237e-01	4.324009e-02	7.024758e-02	3.210853e-01	1.821675e-01	4.564495e-02	7.334982e-02	6.693715e-01	5.496365e-02	8.334672e-02	7.332332e-02	1.972218e-01	2.350347e-01	8.433402e-02	6.559410e-02	1.802997e-01	2.375157e-01	2.071730e-01	2.601068e-01	1.778181e-01	1.349637e-02	2.525401e-01	8.886575e-02	2.462539e-01	2.197128e-01	2.611495e-01	2.728838e-01
935000	-3.788474e+04	3.653989e+02	1.909449e+00	1.095483e-01	1.626861e-01	9.247178e-02	4.240366e-02	5.327554e-01	6.013480e-02	8.343915e-02	1.743168e-01	1.553274e-01	2.891231e-02	5.259745e-01	3.202987e-02	2.294509e-01	2.458905e-01	2.850659e-02	7.300947e-02	2.461025e-01	1.770400e-01	1.504285e-01	2.045534e-01	5.520933e-02	4.344873e-02	3.218380e-01	2.245221e-01	4.988870e-02	4.576271e-01	3.290885e-01	4.520135e-02	5.354260e-02	6.465174e-02	1.695188e-01	2.050579e-01	9.597832e-02	7.161892e-02	1.850724e-01	2.727536e-01	1.632476e-01	3.976933e-01	1.155133e-02	8.675872e-02	1.799560e-01	1.607930e-01	2.614533e-01	2.213840e-01	2.697406e-01	2.474221e-01
940000	-3.790047e+04	3.750401e+02	1.845155e+00	1.388049e-01	1.367604e-01	7.163400e-02	3.186696e-02	5.758984e-01	4.503535e-02	9.266565e-02	1.848060e-01	1.088829e-01	3.295309e-02	5.344616e-01	4.623069e-02	2.235365e-01	2.695044e-01	2.658415e-02	7.019004e-02	2.380813e-01	1.721037e-01	1.544693e-01	2.453132e-01	6.434945e-02	7.317029e-02	2.899692e-01	1.727286e-01	1.701478e-01	4.405282e-01	1.395290e-01	1.097766e-01	1.007598e-01	3.925859e-02	1.359568e-01	2.374421e-01	8.000695e-02	1.156716e-01	1.561266e-01	2.747961e-01	3.340897e-01	3.448340e-01	3.541731e-02	3.292118e-02	2.210241e-01	3.171361e-02	2.521195e-01	2.055095e-01	2.746649e-01	2.677061e-01
945000	-3.789811e+04	3.754925e+02	1.812389e+00	1.053509e-01	1.598377e-01	1.008739e-01	4.326939e-02	5.433239e-01	4.734430e-02	7.281315e-02	1.934303e-01	1.449410e-01	2.891128e-02	5.147388e-01	4.516549e-02	2.371781e-01	2.515731e-01	2.564264e-02	7.386629e-02	2.444173e-01	1.673225e-01	1.451513e-01	1.924124e-01	7.260198e-02	7.645749e-02	3.397814e-01	1.735954e-01	5.028033e-02	1.848784e-01	4.484212e-01	9.268136e-02	1.619469e-01	6.179184e-02	1.509870e-01	2.114186e-01	8.648793e-02	1.253961e-01	1.590427e-01	2.666676e-01	5.376361e-01	1.637164e-01	9.868305e-02	1.164175e-02	1.815962e-01	6.726528e-03	2.352196e-01	2.133544e-01	2.799246e-01	2.715014e-01
950000	-3.788955e+04	3.737238e+02	1.849783e+00	1.216934e-01	1.698517e-01	7.971579e-02	3.202006e-02	5.566506e-01	4.006845e-02	7.963108e-02	1.984153e-01	1.280511e-01	2.488758e-02	5.323884e-01	3.662651e-02	2.154323e-01	2.622458e-01	2.822254e-02	9.197357e-02	2.425291e-01	1.595968e-01	1.388519e-01	2.411710e-01	8.462770e-02	6.065041e-02	3.276959e-01	1.470031e-01	6.754380e-02	1.633429e-01	3.966406e-01	4.229625e-02	2.091975e-01	1.209788e-01	1.618337e-01	1.746558e-01	9.874909e-02	1.095966e-01	1.930925e-01	2.620723e-01	3.355284e-01	3.076905e-01	1.600013e-01	3.392816e-02	1.404905e-01	2.236104e-02	2.492658e-01	2.256524e-01	2.636061e-01	2.614757e-01
955000	-3.791954e+04	3.729515e+02	1.847747e+00	9.918457e-02	1.579598e-01	1.110777e-01	5.053120e-02	5.319639e-01	4.928285e-02	7.715155e-02	2.047733e-01	1.263368e-01	2.586249e-02	5.321293e-01	3.374652e-02	2.036159e-01	2.776573e-01	2.988650e-02	6.719593e-02	2.452110e-01	1.764333e-01	1.534092e-01	2.150178e-01	4.923944e-02	6.765334e-02	3.150203e-01	1.996600e-01	6.814746e-02	7.792735e-02	3.846019e-01	1.905391e-02	1.626118e-01	2.876576e-01	1.959638e-01	2.075198e-01	1.026465e-01	5.196359e-02	2.053090e-01	2.365973e-01	3.404695e-01	2.676788e-01	1.098158e-02	6.742754e-03	1.281244e-01	2.460030e-01	2.481283e-01	2.211696e-01	2.699354e-01	2.607666e-01
960000	-3.789121e+04	3.730524e+02	1.849319e+00	1.080367e-01	1.457420e-01	6.871960e-02	4.520282e-02	5.935203e-01	3.877868e-02	7.025997e-02	1.833550e-01	1.505323e-01	2.894036e-02	5.310255e-01	3.588683e-02	2.425285e-01	2.403083e-01	3.462134e-02	6.546315e-02	2.493026e-01	1.677761e-01	1.015530e-01	2.190943e-01	5.678201e-02	5.286443e-02	3.560611e-01	2.136452e-01	9.106990e-02	1.875034e-01	4.371261e-01	1.494390e-02	9.819327e-02	1.711634e-01	1.893281e-01	1.806146e-01	9.234899e-02	7.890066e-02	2.003652e-01	2.584424e-01	2.436388e-01	4.979672e-01	7.147362e-03	1.305308e-02	2.147109e-01	2.348267e-02	2.658218e-01	2.148854e-01	2.631945e-01	2.560984e-01
965000	-3.789006e+04	3.680423e+02	1.896123e+00	1.399726e-01	1.793332e-01	9.392200e-02	4.174507e-02	4.917602e-01	5.326690e-02	8.759945e-02	2.174130e-01	1.312411e-01	2.358758e-02	4.976513e-01	4.250761e-02	2.357157e-01	2.368345e-01	3.319821e-02	7.171807e-02	2.436195e-01	1.789140e-01	1.524768e-01	2.731739e-01	7.691030e-02	3.465423e-02	3.144514e-01	1.483333e-01	9.226749e-02	1.700613e-01	4.808716e-01	1.430514e-01	4.357384e-02	7.017441e-02	1.853109e-01	2.184083e-01	9.361088e-02	5.596508e-02	1.791673e-01	2.675376e-01	2.685327e-01	3.550341e-01	2.038851e-02	5.639796e-03	3.223720e-01	2.803291e-02	2.382550e-01	2.205152e-01	2.701542e-01	2.710756e-01
970000	-3.789829e+04	3.710252e+02	1.867225e+00	1.166111e-01	1.415138e-01	7.177158e-02	3.221052e-02	5.962363e-01	4.165664e-02	8.740148e-02	1.897642e-01	1.284684e-01	3.374546e-02	5.220831e-01	3.853731e-02	2.043764e-01	2.530421e-01	2.465077e-02	8.202974e-02	2.603822e-01	1.755187e-01	1.140914e-01	2.190794e-01	9.123422e-02	7.744336e-02	3.547092e-01	1.434425e-01	3.694511e-02	9.374644e-02	5.006643e-01	2.210702e-01	4.286261e-02	1.047114e-01	1.907965e-01	1.756180e-01	1.139503e-01	7.497181e-02	2.033242e-01	2.413392e-01	2.860241e-01	1.936589e-01	4.253584e-02	5.387142e-02	3.978829e-01	2.602678e-02	2.640012e-01	2.185982e-01	2.751624e-01	2.422382e-01
975000	-3.790632e+04	3.791775e+02	1.803997e+00	1.094083e-01	1.779602e-01	1.015433e-01	5.161062e-02	5.025895e-01	5.688809e-02	6.840634e-02	1.962620e-01	1.297643e-01	2.749432e-02	5.359987e-01	4.207428e-02	2.138367e-01	2.659908e-01	3.191418e-02	6.705851e-02	2.457625e-01	1.754373e-01	1.500665e-01	2.191588e-01	3.356487e-02	1.202931e-01	3.363882e-01	1.405286e-01	7.249823e-02	3.950447e-02	5.727265e-01	9.963596e-03	9.893130e-02	2.063759e-01	1.780025e-01	2.232130e-01	8.166560e-02	1.060380e-01	1.976712e-01	2.134097e-01	4.040259e-01	1.416175e-01	2.526838e-02	2.964609e-02	2.780983e-01	1.213438e-01	2.565550e-01	2.201740e-01	2.864994e-01	2.367716e-01
980000	-3.788264e+04	3.734528e+02	1.837757e+00	1.039967e-01	1.619586e-01	7.781338e-02	3.195408e-02	5.716021e-01	5.267512e-02	6.213061e-02	1.994855e-01	1.198657e-01	3.734661e-02	5.486360e-01	3.253561e-02	2.301536e-01	2.629965e-01	2.803069e-02	7.456080e-02	2.451693e-01	1.590891e-01	1.175576e-01	2.814858e-01	5.949302e-02	6.622468e-02	2.720524e-01	2.031866e-01	9.205261e-02	2.492556e-02	4.875499e-01	1.042913e-01	1.275490e-01	1.636316e-01	2.089000e-01	1.647524e-01	9.077223e-02	9.120621e-02	2.006095e-01	2.437596e-01	3.540138e-01	1.786719e-01	3.642799e-02	3.498196e-02	3.553866e-01	4.051768e-02	2.419857e-01	2.353951e-01	2.880516e-01	2.345677e-01
985000	-3.789631e+04	3.733257e+02	1.861019e+00	1.140036e-01	1.694989e-01	7.801348e-02	5.789635e-02	5.411699e-01	3.941774e-02	7.619917e-02	1.793352e-01	1.205969e-01	2.835619e-02	5.596940e-01	3.581858e-02	2.176465e-01	2.466746e-01	3.076052e-02	7.686081e-02	2.406668e-01	1.873907e-01	9.036422e-02	2.346536e-01	7.300093e-02	9.991120e-02	3.318131e-01	1.702570e-01	7.857876e-03	2.009305e-01	3.676115e-01	1.902008e-02	5.548288e-02	3.490971e-01	1.763357e-01	2.122195e-01	9.680246e-02	5.654621e-02	1.741150e-01	2.839811e-01	3.254953e-01	1.754813e-01	5.781946e-02	4.892532e-02	3.290842e-01	6.319438e-02	2.655750e-01	2.227174e-01	2.457149e-01	2.659926e-01
990000	-3.786099e+04	3.748354e+02	1.843286e+00	1.157349e-01	1.485493e-01	9.008845e-02	3.998142e-02	5.680447e-01	3.760126e-02	7.946103e-02	2.116417e-01	1.392183e-01	3.458247e-02	5.016453e-01	3.345124e-02	2.196493e-01	2.733670e-01	3.137324e-02	8.218350e-02	2.227546e-01	1.706724e-01	8.132183e-02	2.814480e-01	7.908473e-02	5.033686e-02	3.123776e-01	1.954310e-01	2.968249e-02	7.838719e-02	4.283013e-01	8.911501e-02	5.998902e-02	3.145250e-01	1.711410e-01	2.019931e-01	8.159177e-02	1.137395e-01	1.496934e-01	2.818412e-01	4.349749e-01	2.370120e-01	8.348270e-03	4.505924e-02	1.814386e-01	9.316696e-02	2.564555e-01	2.191000e-01	2.677604e-01	2.566841e-01
995000	-3.791036e+04	3.762776e+02	1.812949e+00	1.261554e-01	1.647878e-01	8.822252e-02	5.912800e-02	5.111611e-01	5.054514e-02	8.341541e-02	1.777440e-01	1.401295e-01	2.870719e-02	5.363734e-01	3.363049e-02	2.207425e-01	2.459329e-01	3.302739e-02	7.423650e-02	2.428803e-01	1.831804e-01	1.354801e-01	2.308710e-01	6.197058e-02	7.716137e-02	3.227535e-01	1.717635e-01	6.054757e-02	1.145609e-01	3.596854e-01	2.333448e-02	1.589053e-01	2.829664e-01	1.867435e-01	2.091902e-01	7.774590e-02	7.164547e-02	1.917927e-01	2.628822e-01	2.483276e-01	4.179429e-01	1.313012e-02	8.960768e-02	8.042028e-02	1.505715e-01	2.394367e-01	2.225023e-01	2.803554e-01	2.577057e-01
1000000	-3.789027e+04	3.722569e+02	1.865463e+00	9.348092e-02	1.089701e-01	1.045683e-01	4.061946e-02	6.078001e-01	4.456115e-02	8.020328e-02	1.905924e-01	1.120736e-01	3.274329e-02	5.442263e-01	4.016110e-02	2.096071e-01	2.557144e-01	2.709692e-02	8.092235e-02	2.587198e-01	1.679395e-01	1.177404e-01	2.004695e-01	5.846010e-02	5.601579e-02	4.033698e-01	1.639444e-01	7.903720e-03	1.717166e-01	5.891376e-01	7.338657e-03	8.327432e-02	1.406291e-01	1.741201e-01	2.362710e-01	9.562893e-02	9.263634e-02	1.858746e-01	2.154691e-01	3.624079e-01	4.730397e-01	2.784417e-02	3.887756e-02	6.609861e-02	3.173209e-02	2.640011e-01	2.137281e-01	2.785262e-01	2.437446e-01
1005000	-3.787051e+04	3.698072e+02	1.886340e+00	1.395395e-01	1.253069e-01	8.396411e-02	4.718130e-02	5.572563e-01	4.675193e-02	8.229225e-02	1.903917e-01	1.172520e-01	3.603589e-02	5.244668e-01	4.956135e-02	2.369892e-01	2.577483e-01	2.819346e-02	6.986915e-02	2.353148e-01	1.718851e-01	1.622904e-01	2.116696e-01	3.528782e-02	4.360374e-02	3.592288e-01	1.879196e-01	8.715560e-02	2.342805e-01	5.750557e-01	2.431827e-02	2.458813e-02	5.460179e-02	1.610417e-01	1.708467e-01	9.746289e-02	9.064898e-02	1.921285e-01	2.878712e-01	3.362633e-01	4.040432e-01	4.571092e-02	6.534635e-02	4.204144e-02	1.065948e-01	2.498295e-01	2.258006e-01	2.720624e-01	2.523075e-01
1010000	-3.793249e+04	3.664026e+02	1.908537e+00	1.464806e-01	1.700474e-01	9.483922e-02	3.214102e-02	5.060794e-01	5.041243e-02	6.934836e-02	1.770315e-01	1.465020e-01	3.226203e-02	5.324644e-01	4.239166e-02	2.440022e-01	2.514739e-01	3.666506e-02	6.357001e-02	2.304371e-01	1.738517e-01	1.313241e-01	2.488608e-01	5.845394e-02	4.182274e-02	3.574154e-01	1.621231e-01	8.913878e-02	1.773653e-01	4.915087e-01	4.789006e-02	7.998135e-02	1.141158e-01	1.663019e-01	2.014317e-01	8.532612e-02	5.757556e-02	2.189076e-01	2.704571e-01	1.788706e-01	3.823114e-01	5.531076e-02	5.473534e-02	2.206665e-01	1.081054e-01	2.315053e-01	2.109490e-01	2.891899e-01	2.683558e-01
1015000	-3.788446e+04	3.760242e+02	1.837076e+00	1.304178e-01	1.707582e-01	9.076578e-02	3.559291e-02	5.124237e-01	6.004160e-02	7.069815e-02	1.880846e-01	1.405812e-01	2.752173e-02	5.363313e-01	3.678302e-02	2.486504e-01	2.413483e-01	2.677722e-02	7.306232e-02	2.468353e-01	1.633265e-01	1.287451e-01	2.783199e-01	8.428924e-02	1.133393e-01	2.364719e-01	1.588345e-01	9.744149e-02	8.008038e-02	4.211070e-01	6.233918e-02	6.709411e-02	2.719379e-01	1.962929e-01	1.780109e-01	9.800285e-02	6.771617e-02	2.122581e-01	2.477191e-01	4.222824e-01	2.239873e-01	1.308096e-01	4.214657e-02	1.542022e-01	2.657192e-02	2.497161e-01	2.064637e-01	2.739193e-01	2.699008e-01
1020000	-3.788942e+04	3.693660e+02	1.858021e+00	1.435845e-01	1.453371e-01	9.073996e-02	3.333795e-02	5.493242e-01	3.767634e-02	8.531367e-02	1.674298e-01	1.345745e-01	3.158863e-02	5.376311e-01	4.346228e-02	2.298985e-01	2.613480e-01	3.248599e-02	6.297033e-02	2.414740e-01	1.718231e-01	1.100255e-01	2.536455e-01	9.163524e-02	5.232996e-02	3.121673e-01	1.801965e-01	7.053650e-02	2.444404e-01	1.590612e-01	8.089356e-02	7.178465e-02	3.732837e-01	1.939336e-01	1.987253e-01	1.028704e-01	3.709937e-02	1.982741e-01	2.690971e-01	3.183452e-01	2.898770e-01	3.173999e-02	4.315505e-02	2.228946e-01	9.398816e-02	2.372494e-01	2.113619e-01	2.938030e-01	2.575857e-01
1025000	-3.787648e+04	3.702563e+02	1.888697e+00	1.174635e-01	1.706811e-01	9.392338e-02	4.427450e-02	5.295134e-01	4.414422e-02	8.056496e-02	2.121756e-01	1.283363e-01	3.134407e-02	5.083306e-01	3.924847e-02	2.289406e-01	2.557702e-01	3.014757e-02	6.512506e-02	2.445792e-01	1.754374e-01	1.347511e-01	2.089683e-01	5.370350e-02	8.002444e-02	3.624857e-01	1.600669e-01	8.331327e-03	2.453672e-01	2.287148e-01	1.738415e-03	7.909637e-02	4.367519e-01	2.183641e-01	2.538795e-01	7.509283e-02	4.341422e-02	1.891764e-01	2.200729e-01	3.802136e-01	3.438561e-01	3.647807e-02	7.044108e-02	1.404101e-01	2.860101e-02	2.444794e-01	2.090338e-01	2.831308e-01	2.633560e-01
1030000	-3.789179e+04	3.631585e+02	1.917908e+00	1.087893e-01	1.452634e-01	7.077187e-02	4.633477e-02	5.874025e-01	4.143820e-02	7.719315e-02	1.597585e-01	1.256726e-01	2.829003e-02	5.680899e-01	4.099581e-02	2.469085e-01	2.460808e-01	3.152066e-02	6.551969e-02	2.635387e-01	1.464317e-01	1.088469e-01	2.349215e-01	7.763290e-02	1.057527e-01	2.896310e-01	1.832150e-01	1.544699e-01	6.587167e-02	4.947731e-01	3.065987e-02	8.892541e-02	1.653000e-01	1.887406e-01	2.061393e-01	1.046612e-01	9.354104e-02	1.656478e-01	2.412701e-01	3.441555e-01	2.173767e-01	6.033751e-02	1.119297e-01	2.584397e-01	7.760969e-03	2.744952e-01	2.146084e-01	2.477491e-01	2.631474e-01
1035000	-3.788301e+04	3.753769e+02	1.840975e+00	1.197882e-01	1.339229e-01	1.220606e-01	2.523428e-02	5.486170e-01	5.037700e-02	7.086740e-02	2.067900e-01	1.094495e-01	3.708572e-02	5.327054e-01	4.310197e-02	2.233950e-01	2.430045e-01	2.445557e-02	7.321035e-02	2.597415e-01	1.761931e-01	1.403579e-01	2.582684e-01	6.146441e-02	3.760079e-02	3.213493e-01	1.809592e-01	1.551360e-01	1.310496e-01	4.325286e-01	1.723126e-02	1.405647e-01	1.234899e-01	2.224299e-01	1.700592e-01	1.048231e-01	6.259395e-02	2.197953e-01	2.202985e-01	3.553729e-01	2.755928e-01	7.594722e-02	1.682866e-01	1.073769e-01	1.742366e-02	2.598064e-01	2.143445e-01	2.793795e-01	2.464696e-01
1040000	-3.787820e+04	3.675784e+02	1.900906e+00	1.006175e-01	1.554306e-01	1.195910e-01	4.026598e-02	5.384200e-01	4.567485e-02	8.810222e-02	2.069522e-01	1.377623e-01	3.246497e-02	4.944701e-01	4.024831e-02	2.371639e-01	2.387892e-01	2.620378e-02	7.869356e-02	2.559872e-01	1.631623e-01	1.290250e-01	2.150580e-01	5.676022e-02	5.792239e-02	3.951301e-01	1.461043e-01	1.676217e-01	4.681464e-02	4.216329e-01	9.190577e-02	1.562180e-01	1.158071e-01	1.762637e-01	2.090700e-01	9.055010e-02	5.371881e-02	1.921640e-01	2.782335e-01	1.992774e-01	3.705984e-01	9.128747e-02	7.886080e-02	2.283887e-01	3.158734e-02	2.372114e-01	2.254680e-01	2.707862e-01	2.665344e-01
1045000	-3.787049e+04	3.705862e+02	1.863515e+00	9.756483e-02	1.572032e-01	9.222629e-02	3.323414e-02	5.644732e-01	5.529832e-02	9.710000e-02	1.929556e-01	1.217525e-01	3.542113e-02	5.196922e-01	3.307856e-02	2.054261e-01	2.675794e-01	2.453286e-02	6.964851e-02	2.368230e-01	1.959901e-01	1.151163e-01	2.108330e-01	5.424682e-02	5.690196e-02	3.579222e-01	2.049798e-01	9.794063e-02	7.012367e-02	4.784047e-01	1.295394e-01	1.491320e-01	7.485963e-02	1.577100e-01	2.187135e-01	9.493829e-02	5.482243e-02	1.910514e-01	2.827644e-01	2.067391e-01	4.540901e-01	6.850526e-03	1.090922e-01	1.943909e-01	2.883722e-02	2.626781e-01	2.171094e-01	2.641649e-01	2.560477e-01
1050000	-3.789064e+04	3.786885e+02	1.808650e+00	1.122974e-01	1.497646e-01	1.013155e-01	3.285440e-02	5.559177e-01	4.785031e-02	8.585632e-02	1.650775e-01	1.319907e-01	3.034754e-02	5.515475e-01	3.518034e-02	2.295965e-01	2.610345e-01	3.639519e-02	6.175179e-02	2.505628e-01	1.606592e-01	1.298722e-01	2.848945e-01	5.309321e-02	4.837642e-02	2.923162e-01	1.914475e-01	9.599753e-02	9.996838e-02	4.043010e-01	1.141612e-01	2.201942e-01	6.537770e-02	2.110670e-01	1.647273e-01	1.063322e-01	1.107412e-01	1.680534e-01	2.390790e-01	3.206556e-01	4.020083e-01	1.325536e-02	4.871617e-02	1.269129e-01	8.845162e-02	2.335440e-01	2.167273e-01	2.873343e-01	2.623943e-01
1055000	-3.787033e+04	3.798178e+02	1.791720e+00	1.098670e-01	1.675596e-01	6.915419e-02	2.865717e-02	5.886879e-01	3.607406e-02	9.251647e-02	2.125683e-01	1.098947e-01	2.840420e-02	5.226183e-01	3.399797e-02	2.118122e-01	2.595447e-01	2.852753e-02	7.208623e-02	2.571251e-01	1.709043e-01	1.168841e-01	2.766505e-01	5.905240e-02	8.797056e-02	2.816859e-01	1.777566e-01	5.969335e-02	2.456000e-01	5.620041e-01	3.254021e-02	1.993868e-02	8.022365e-02	2.052135e-01	2.095750e-01	7.553867e-02	7.679505e-02	2.000811e-01	2.327967e-01	3.673382e-01	2.251224e-01	8.987221e-02	5.063569e-02	2.127207e-01	5.431078e-02	2.366365e-01	2.121494e-01	2.805835e-01	2.706306e-01
1060000	-3.789893e+04	3.760223e+02	1.836780e+00	1.052350e-01	1.589998e-01	8.690529e-02	4.617460e-02	5.506265e-01	5.205886e-02	6.838922e-02	1.841351e-01	1.495726e-01	2.162715e-02	5.406511e-01	3.562486e-02	2.345061e-01	2.647870e-01	3.004843e-02	8.545231e-02	2.304266e-01	1.547797e-01	1.618339e-01	2.000259e-01	6.414887e-02	4.135529e-02	3.501917e-01	1.824444e-01	1.447869e-02	3.106376e-02	3.635126e-01	9.183974e-02	4.106757e-02	4.580377e-01	2.104375e-01	1.480078e-01	9.789409e-02	1.069318e-01	1.937620e-01	2.429668e-01	4.030009e-01	2.075278e-01	6.840992e-02	4.483102e-03	3.041797e-01	1.239861e-02	2.457700e-01	2.210766e-01	2.672468e-01	2.659066e-01
1065000	-3.787941e+04	3.761827e+02	1.833340e+00	1.446127e-01	1.527248e-01	9.249284e-02	4.097681e-02	5.250649e-01	4.412796e-02	1.035622e-01	2.129387e-01	1.139828e-01	4.071119e-02	4.913595e-01	3.744556e-02	2.216932e-01	2.579898e-01	2.863242e-02	8.235992e-02	2.487055e-01	1.606191e-01	1.313137e-01	2.330880e-01	5.796501e-02	6.197547e-02	2.909471e-01	2.247107e-01	2.576388e-02	3.585203e-01	3.313963e-01	2.693044e-02	3.033550e-02	2.270536e-01	2.267844e-01	1.926153e-01	8.605666e-02	9.553305e-02	2.131125e-01	1.858981e-01	3.385009e-01	2.276854e-01	2.601663e-02	3.355846e-02	2.662164e-01	1.080221e-01	2.415482e-01	2.168794e-01	2.818158e-01	2.597567e-01
1070000	-3.789137e+04	3.685848e+02	1.898803e+00	8.633577e-02	1.504192e-01	9.782871e-02	4.371328e-02	5.746611e-01	4.704193e-02	7.515684e-02	1.738795e-01	1.207507e-01	2.983423e-02	5.597665e-01	4.061220e-02	2.418185e-01	2.439974e-01	3.318536e-02	5.639816e-02	2.555732e-01	1.690274e-01	9.915453e-02	2.153134e-01	7.784351e-02	7.658235e-02	3.508267e-01	1.802795e-01	8.004896e-03	1.173922e-02	5.230025e-01	1.669198e-02	3.670357e-02	4.038579e-01	1.751871e-01	1.921490e-01	8.912966e-02	1.003730e-01	1.766211e-01	2.665400e-01	2.877001e-01	1.706133e-01	2.570307e-02	2.218601e-02	4.513077e-01	4.248981e-02	2.323603e-01	2.101018e-01	2.797234e-01	2.778145e-01
1075000	-3.789001e+04	3.728799e+02	1.858930e+00	1.130481e-01	1.397051e-01	8.052443e-02	5.015486e-02	5.878669e-01	2.870067e-02	7.415110e-02	1.969669e-01	1.455833e-01	3.552902e-02	5.093381e-01	3.843156e-02	2.168293e-01	2.453391e-01	3.014697e-02	8.760322e-02	2.458274e-01	1.742540e-01	1.335540e-01	2.421960e-01	7.050934e-02	5.357893e-02	3.333597e-01	1.668020e-01	2.663084e-02	3.591182e-02	5.906725e-01	1.003435e-01	7.450863e-02	1.719328e-01	1.568955e-01	1.815047e-01	9.267125e-02	9.651527e-02	1.827443e-01	2.896689e-01	3.006910e-01	1.889629e-01	7.725761e-02	3.845748e-02	2.870673e-01	1.075637e-01	2.507442e-01	2.098792e-01	2.824043e-01	2.569723e-01
1080000	-3.789604e+04	3.688881e+02	1.896028e+00	1.280776e-01	1.282257e-01	9.361367e-02	4.229445e-02	5.778664e-01	2.992219e-02	7.786233e-02	1.553743e-01	1.007967e-01	3.829715e-02	5.809553e-01	4.671418e-02	2.275679e-01	2.338108e-01	3.338068e-02	6.583221e-02	2.671911e-01	1.722173e-01	1.233214e-01	1.854557e-01	7.654000e-02	6.011847e-02	3.464839e-01	2.080805e-01	2.642435e-02	1.206130e-01	5.910286e-01	1.192345e-01	8.936187e-02	5.333770e-02	1.924583e-01	2.124077e-01	9.024331e-02	1.111786e-01	1.831438e-01	2.105682e-01	4.842189e-01	2.961467e-01	5.330566e-03	1.225613e-01	8.060412e-02	1.113844e-02	2.452341e-01	2.153429e-01	2.821524e-01	2.572705e-01
1085000	-3.789023e+04	3.704447e+02	1.867994e+00	1.230410e-01	1.864604e-01	1.070009e-01	4.854753e-02	4.840174e-01	5.093282e-02	6.583064e-02	1.998373e-01	1.429328e-01	3.786691e-02	5.139077e-01	3.962470e-02	2.096402e-01	2.715969e-01	3.123998e-02	7.269637e-02	2.542258e-01	1.606008e-01	1.146578e-01	2.549860e-01	4.678723e-02	8.735943e-02	2.846933e-01	2.115162e-01	2.083352e-02	3.237682e-02	7.130360e-01	6.758225e-03	6.683555e-02	1.601598e-01	1.803745e-01	1.667624e-01	9.186097e-02	1.306185e-01	1.777311e-01	2.526527e-01	4.518937e-01	3.357771e-01	9.936684e-03	2.698605e-02	8.367872e-02	9.172774e-02	2.407246e-01	2.202730e-01	2.764603e-01	2.625420e-01
1090000	-3.789905e+04	3.728751e+02	1.860923e+00	1.060956e-01	1.855480e-01	8.467736e-02	3.004031e-02	5.487318e-01	4.490693e-02	7.438684e-02	1.760251e-01	1.574841e-01	3.023707e-02	5.255397e-01	3.632720e-02	2.259672e-01	2.645497e-01	3.043767e-02	7.835468e-02	2.338278e-01	1.668630e-01	9.664496e-02	2.526430e-01	6.223314e-02	7.677663e-02	3.414799e-01	1.702224e-01	1.608817e-02	9.362176e-02	5.573189e-01	3.049152e-02	1.500061e-01	1.524735e-01	2.103606e-01	1.789684e-01	8.634104e-02	5.203409e-02	2.131177e-01	2.591783e-01	3.655402e-01	3.154254e-01	1.726853e-03	1.597072e-01	1.205178e-01	3.708247e-02	2.474095e-01	2.223075e-01	2.772350e-01	2.530479e-01
1095000	-3.786742e+04	3.707342e+02	1.875004e+00	1.039392e-01	1.988756e-01	9.470954e-02	6.545214e-02	4.958004e-01	4.122311e-02	8.103207e-02	2.012406e-01	1.532910e-01	3.535507e-02	4.882368e-01	4.084446e-02	2.030477e-01	2.817142e-01	3.030523e-02	8.762029e-02	2.131524e-01	1.841602e-01	1.428012e-01	2.411072e-01	6.094481e-02	5.433646e-02	3.192188e-01	1.815915e-01	2.694689e-02	2.196162e-01	4.417502e-01	6.045040e-02	8.064320e-02	1.705931e-01	1.743929e-01	2.302327e-01	9.100804e-02	1.067880e-01	1.503928e-01	2.471856e-01	5.417167e-01	2.902489e-01	1.240568e-02	2.613774e-02	1.019812e-01	2.750977e-02	2.565685e-01	2.174023e-01	2.564870e-01	2.695422e-01
1100000	-3.788813e+04	3.756994e+02	1.838679e+00	1.031553e-01	1.760459e-01	9.811029e-02	3.744988e-02	5.422312e-01	4.300752e-02	7.774833e-02	2.115888e-01	1.255771e-01	3.798998e-02	5.112241e-01	3.587178e-02	2.318602e-01	2.719576e-01	2.364926e-02	6.949522e-02	2.453843e-01	1.576534e-01	9.917051e-02	2.514405e-01	5.270174e-02	6.081174e-02	3.714574e-01	1.644181e-01	2.651131e-02	2.074802e-01	3.311412e-01	5.982601e-02	1.503307e-01	2.247106e-01	1.847190e-01	1.475936e-01	1.025327e-01	8.070127e-02	2.373617e-01	2.470918e-01	3.224534e-01	3.204633e-01	1.086400e-01	3.871683e-02	1.828056e-01	2.692090e-02	2.536531e-01	2.248857e-01	2.733610e-01	2.481001e-01
1105000	-3.789058e+04	3.685138e+02	1.890755e+00	1.030149e-01	1.267204e-01	6.946381e-02	4.582164e-02	6.146750e-01	4.030422e-02	7.815057e-02	1.710556e-01	1.148940e-01	3.266108e-02	5.636181e-01	3.962056e-02	2.124642e-01	2.531839e-01	2.737352e-02	7.981776e-02	2.610324e-01	1.661282e-01	1.151664e-01	2.340481e-01	4.860814e-02	7.459010e-02	3.514765e-01	1.761108e-01	3.935783e-01	5.621427e-03	3.552700e-01	6.672917e-02	1.311991e-01	4.760203e-02	1.759426e-01	1.695738e-01	1.129063e-01	9.081552e-02	2.053697e-01	2.453922e-01	2.685250e-01	6.094594e-01	2.391421e-02	4.159736e-02	4.904445e-02	7.459582e-03	2.629623e-01	2.010142e-01	2.896138e-01	2.464097e-01
1110000	-3.787789e+04	3.697322e+02	1.886446e+00	1.401191e-01	1.600472e-01	1.027328e-01	2.982400e-02	5.168107e-01	5.046633e-02	7.428357e-02	1.835352e-01	1.427271e-01	3.167171e-02	5.368926e-01	3.088972e-02	2.236097e-01	2.507546e-01	3.583456e-02	7.661459e-02	2.502896e-01	1.628969e-01	1.409557e-01	2.147178e-01	6.310862e-02	7.648943e-02	3.412880e-01	1.634404e-01	1.692721e-01	7.879081e-03	4.965142e-01	7.490416e-02	4.968175e-02	2.017487e-01	1.705159e-01	2.291549e-01	8.594173e-02	6.032387e-02	1.893545e-01	2.647091e-01	4.672544e-01	3.098194e-01	2.532413e-02	7.144587e-02	3.117993e-02	9.497628e-02	2.464928e-01	2.266267e-01	2.833815e-01	2.434989e-01
1115000	-3.788285e+04	3.752928e+02	1.838556e+00	1.236045e-01	1.403156e-01	9.347524e-02	4.313903e-02	5.467995e-01	5.266606e-02	6.720675e-02	1.961828e-01	1.269533e-01	3.921290e-02	5.279974e-01	4.244680e-02	2.363343e-01	2.712642e-01	2.819917e-02	7.037778e-02	2.312695e-01	1.625550e-01	9.146017e-02	2.358180e-01	6.780283e-02	1.149532e-01	3.274804e-01	1.624854e-01	1.028711e-01	2.581509e-04	4.428182e-01	1.796914e-01	1.265169e-01	1.478442e-01	1.904820e-01	2.039795e-01	8.054966e-02	7.676859e-02	1.897700e-01	2.584502e-01	3.473774e-01	3.273270e-01	1.046355e-01	5.744476e-03	9.784291e-02	1.170728e-01	2.482427e-01	2.146990e-01	2.704479e-01	2.666104e-01
1120000	-3.789650e+04	3.660639e+02	1.911454e+00	1.216648e-01	1.572714e-01	6.676296e-02	3.961526e-02	5.687033e-01	4.598223e-02	8.430835e-02	1.736909e-01	1.373435e-01	3.763979e-02	5.299663e-01	3.705110e-02	2.211907e-01	2.390402e-01	3.208925e-02	7.932026e-02	2.535485e-01	1.748111e-01	1.643223e-01	2.771328e-01	4.680793e-02	6.653996e-02	3.021081e-01	1.430889e-01	1.928786e-02	1.497292e-01	4.497874e-01	1.759832e-02	7.319755e-02	2.903996e-01	1.670747e-01	1.960096e-01	1.054750e-01	7.368913e-02	1.790066e-01	2.787449e-01	3.886305e-01	3.303566e-01	5.484513e-02	5.834977e-02	1.218401e-01	4.597793e-02	2.660607e-01	2.035821e-01	2.737278e-01	2.566295e-01
1125000	-3.789688e+04	3.685447e+02	1.878478e+00	1.086684e-01	1.841566e-01	7.713745e-02	6.307402e-02	5.318843e-01	3.507926e-02	6.970848e-02	1.787788e-01	9.972514e-02	2.460588e-02	5.811097e-01	4.607196e-02	2.340219e-01	2.635342e-01	3.203350e-02	7.799599e-02	2.270227e-01	1.653917e-01	1.276868e-01	2.535757e-01	5.102398e-02	6.707720e-02	3.797536e-01	1.208827e-01	1.015306e-01	4.181425e-02	5.072822e-01	4.466367e-02	7.891910e-02	2.257901e-01	1.886463e-01	2.222434e-01	8.646010e-02	5.104469e-02	1.665613e-01	2.850443e-01	3.771970e-01	3.093349e-01	2.542433e-02	9.668780e-02	8.356275e-02	1.077931e-01	2.463459e-01	2.014259e-01	2.760186e-01	2.762096e-01
1130000	-3.788710e+04	3.798784e+02	1.797592e+00	1.029965e-01	1.475375e-01	9.173516e-02	4.333909e-02	5.553264e-01	5.906532e-02	7.498177e-02	1.784519e-01	1.404265e-01	3.658767e-02	5.327110e-01	3.684105e-02	2.415381e-01	2.420270e-01	2.991293e-02	6.757429e-02	2.546061e-01	1.643416e-01	1.552574e-01	2.245515e-01	5.057603e-02	5.555040e-02	3.653646e-01	1.487001e-01	4.656948e-02	6.794564e-02	7.941174e-01	1.127530e-02	2.740267e-02	5.268952e-02	2.168483e-01	2.183873e-01	9.375411e-02	5.572389e-02	1.787541e-01	2.365323e-01	4.225884e-01	3.992839e-01	2.943318e-02	2.524549e-02	6.491283e-02	5.853618e-02	2.391913e-01	2.104772e-01	2.767716e-01	2.735598e-01
1135000	-3.789361e+04	3.675774e+02	1.911983e+00	1.412075e-01	1.415042e-01	9.365013e-02	4.833736e-02	5.320695e-01	4.323130e-02	7.449531e-02	2.056793e-01	1.215205e-01	2.853123e-02	5.212188e-01	4.855486e-02	2.335778e-01	2.543908e-01	3.186231e-02	8.617397e-02	2.450123e-01	1.489828e-01	1.005480e-01	2.127871e-01	6.314811e-02	5.270406e-02	3.584700e-01	2.123428e-01	2.236498e-02	8.733222e-02	4.740287e-01	4.995818e-02	1.754580e-01	1.908580e-01	1.700177e-01	2.267526e-01	7.892011e-02	4.954649e-02	1.751832e-01	2.995798e-01	3.583760e-01	3.269924e-01	7.851522e-03	5.187946e-02	1.875339e-01	6.736669e-02	2.505316e-01	2.215271e-01	2.765264e-01	2.514148e-01
1140000	-3.789287e+04	3.571584e+02	2.004021e+00	1.140892e-01	2.035002e-01	1.124326e-01	2.326850e-02	5.065864e-01	4.012307e-02	7.078132e-02	1.988819e-01	1.480541e-01	3.366925e-02	5.052962e-01	4.331730e-02	2.118750e-01	2.592235e-01	3.044546e-02	6.758073e-02	2.517412e-01	1.791340e-01	1.223748e-01	2.643519e-01	7.042107e-02	9.361105e-02	2.730517e-01	1.761895e-01	4.026681e-02	5.342592e-02	6.628479e-01	3.876277e-04	1.162862e-01	1.267855e-01	1.921906e-01	2.314121e-01	9.694169e-02	5.685552e-02	1.873134e-01	2.352867e-01	4.331886e-01	2.580082e-01	9.236781e-02	4.439055e-02	6.863574e-02	1.034091e-01	2.443678e-01	2.312262e-01	2.788671e-01	2.455388e-01
1145000	-3.788601e+04	3.807825e+02	1.789592e+00	1.143166e-01	1.368473e-01	9.477373e-02	3.650257e-02	5.801005e-01	3.745931e-02	8.261724e-02	1.810298e-01	1.559620e-01	3.273812e-02	5.099974e-01	3.765543e-02	2.355685e-01	2.586031e-01	2.691264e-02	7.231669e-02	2.439941e-01	1.626050e-01	1.168198e-01	2.559592e-01	2.761914e-02	4.837619e-02	3.459632e-01	2.052624e-01	9.880602e-02	2.773699e-02	6.009521e-01	2.570439e-02	8.461291e-02	1.621876e-01	1.913807e-01	1.809987e-01	9.590165e-02	6.585342e-02	2.242427e-01	2.416228e-01	4.194776e-01	1.999420e-01	4.949927e-02	3.368931e-02	2.715427e-01	2.584916e-02	2.652163e-01	2.157515e-01	2.658229e-01	2.532092e-01
1150000	-3.788212e+04	3.716651e+02	1.877639e+00	1.078453e-01	1.583765e-01	6.532829e-02	4.277164e-02	5.858846e-01	3.979361e-02	8.065498e-02	1.753415e-01	1.201304e-01	2.565966e-02	5.410288e-01	5.718466e-02	2.404730e-01	2.512664e-01	2.719443e-02	6.939722e-02	2.452354e-01	1.664336e-01	1.411572e-01	2.117700e-01	4.061344e-02	6.394518e-02	3.604893e-01	1.820249e-01	8.698382e-02	7.453163e-03	4.501912e-01	1.193395e-01	2.717898e-01	6.424241e-02	1.746577e-01	1.960767e-01	8.475990e-02	7.565757e-02	1.915054e-01	2.773427e-01	3.711491e-01	2.622318e-01	2.101381e-02	4.237063e-02	2.677839e-01	3.545076e-02	2.463922e-01	2.043532e-01	2.766446e-01	2.726100e-01
1155000	-3.790870e+04	3.674171e+02	1.908197e+00	9.921223e-02	1.623442e-01	9.894822e-02	2.383864e-02	5.688366e-01	4.682011e-02	9.846510e-02	2.053000e-01	1.208835e-01	3.120814e-02	5.032868e-01	4.085640e-02	2.529571e-01	2.585410e-01	2.882402e-02	6.963455e-02	2.328144e-01	1.572290e-01	9.481576e-02	2.465121e-01	5.957256e-02	5.478316e-02	3.008349e-01	2.434815e-01	2.439624e-02	4.214859e-02	5.695805e-01	4.058932e-02	2.648895e-01	5.839585e-02	1.695913e-01	2.039962e-01	7.735306e-02	8.461839e-02	2.305891e-01	2.338521e-01	3.282767e-01	3.707508e-01	3.734612e-02	1.098760e-01	1.254845e-01	2.826590e-02	2.431864e-01	2.233187e-01	2.774679e-01	2.560270e-01
1160000	-3.787687e+04	3.733718e+02	1.860411e+00	1.190506e-01	1.672946e-01	8.670909e-02	5.770490e-02	5.160086e-01	5.323224e-02	9.563258e-02	1.961636e-01	1.144246e-01	3.707472e-02	5.219920e-01	3.471249e-02	2.279612e-01	2.829353e-01	2.620924e-02	6.265381e-02	2.365483e-01	1.636922e-01	1.242983e-01	2.164199e-01	5.411565e-02	5.489288e-02	3.823880e-01	1.678852e-01	2.597853e-02	2.918976e-02	5.972295e-01	6.589249e-02	1.647539e-01	1.169559e-01	1.786917e-01	1.971920e-01	8.198085e-02	7.921513e-02	1.741270e-01	2.887933e-01	3.601264e-01	1.458993e-01	1.893318e-02	7.114550e-02	3.769839e-01	2.691182e-02	2.428467e-01	2.099534e-01	2.832165e-01	2.639834e-01
1165000	-3.786408e+04	3.696586e+02	1.896908e+00	1.292174e-01	1.458740e-01	8.223178e-02	3.559313e-02	5.485685e-01	5.851525e-02	7.647351e-02	2.012403e-01	1.316965e-01	2.865398e-02	5.236504e-01	3.828534e-02	1.970398e-01	2.855905e-01	2.642970e-02	5.515694e-02	2.504011e-01	1.853820e-01	1.111344e-01	1.876692e-01	7.185403e-02	4.010983e-02	4.055114e-01	1.837211e-01	2.456300e-02	5.773852e-02	4.914623e-01	2.330347e-02	9.799997e-02	3.049328e-01	2.054023e-01	1.707841e-01	9.870046e-02	7.935428e-02	1.928321e-01	2.529268e-01	4.320972e-01	1.892884e-01	2.474684e-02	4.330384e-02	1.332284e-01	1.773352e-01	2.520752e-01	2.243611e-01	2.737724e-01	2.497914e-01
1170000	-3.786384e+04	3.755399e+02	1.833205e+00	1.017014e-01	1.385844e-01	8.700955e-02	4.552205e-02	5.808591e-01	4.632355e-02	6.607173e-02	2.026339e-01	1.541891e-01	2.907928e-02	5.104424e-01	3.758357e-02	2.496171e-01	2.505952e-01	3.381225e-02	7.434592e-02	2.396346e-01	1.519950e-01	1.321584e-01	2.557293e-01	7.510195e-02	3.378677e-02	2.855606e-01	2.176629e-01	1.145008e-01	5.333657e-02	5.688141e-01	9.041175e-02	7.188749e-02	1.010493e-01	1.661650e-01	2.059432e-01	8.386646e-02	7.514842e-02	1.771711e-01	2.917057e-01	4.112448e-01	2.646402e-01	3.046444e-02	5.349321e-02	1.511835e-01	8.897375e-02	2.531681e-01	1.990402e-01	3.010728e-01	2.467188e-01
1175000	-3.787148e+04	3.679820e+02	1.904914e+00	1.204230e-01	1.333145e-01	8.252088e-02	3.313534e-02	5.903523e-01	4.025398e-02	7.739358e-02	1.979893e-01	1.312690e-01	3.100165e-02	5.251121e-01	3.723440e-02	2.445626e-01	2.501974e-01	3.251177e-02	7.005015e-02	2.361714e-01	1.665066e-01	1.293896e-01	2.203291e-01	7.590350e-02	6.656843e-02	2.916352e-01	2.161741e-01	5.020061e-02	1.218106e-01	4.242530e-01	1.275511e-01	2.367304e-01	3.945420e-02	1.657091e-01	2.231203e-01	7.995171e-02	5.950108e-02	1.712350e-01	3.004828e-01	5.403101e-01	2.101996e-01	2.310435e-02	3.603679e-02	1.497278e-01	4.062129e-02	2.514137e-01	2.102717e-01	2.856882e-01	2.526264e-01
1180000	-3.787855e+04	3.761323e+02	1.835948e+00	1.393320e-01	1.468807e-01	8.175641e-02	5.210033e-02	5.371085e-01	4.282207e-02	8.558234e-02	1.925008e-01	1.166872e-01	3.187779e-02	5.366594e-01	3.669243e-02	2.066491e-01	2.748481e-01	3.338446e-02	6.065597e-02	2.329743e-01	1.914881e-01	1.514863e-01	2.513458e-01	7.706132e-02	4.532299e-02	3.163985e-01	1.583851e-01	7.358651e-02	5.252303e-02	4.924275e-01	1.320446e-01	1.495213e-01	9.989703e-02	1.663986e-01	2.084928e-01	1.049661e-01	7.784212e-02	1.994881e-01	2.428123e-01	4.087496e-01	2.406415e-01	2.278868e-02	1.102678e-02	2.953123e-01	2.148108e-02	2.492067e-01	2.051954e-01	2.751536e-01	2.704444e-01
1185000	-3.787979e+04	3.687159e+02	1.897210e+00	1.301646e-01	1.335509e-01	7.947786e-02	4.729465e-02	5.687074e-01	4.080462e-02	7.291366e-02	1.747533e-01	1.318267e-01	3.207561e-02	5.526134e-01	3.581733e-02	2.176950e-01	2.647089e-01	3.121305e-02	5.310018e-02	2.645690e-01	1.687138e-01	1.174779e-01	2.478134e-01	8.978123e-02	7.276931e-02	2.672341e-01	2.049241e-01	4.390641e-02	9.031559e-03	5.275441e-01	1.076715e-02	1.637962e-01	2.449545e-01	1.860709e-01	1.982655e-01	8.824366e-02	6.466678e-02	2.095346e-01	2.532186e-01	4.999651e-01	1.798343e-01	3.001165e-02	2.183631e-02	2.324161e-01	3.593652e-02	2.406439e-01	2.220465e-01	2.854534e-01	2.518563e-01
1190000	-3.790333e+04	3.601283e+02	1.960058e+00	1.184963e-01	1.214474e-01	7.981065e-02	4.345183e-02	5.815672e-01	5.522658e-02	1.011754e-01	2.009395e-01	1.172321e-01	2.904747e-02	5.115511e-01	4.005439e-02	2.139678e-01	2.450388e-01	3.039166e-02	6.122429e-02	2.637214e-01	1.856560e-01	1.081315e-01	3.042315e-01	6.023282e-02	9.419084e-02	2.642521e-01	1.689613e-01	6.928507e-02	3.685553e-02	4.316357e-01	4.905108e-02	1.407614e-01	2.724113e-01	1.741827e-01	2.149886e-01	1.015835e-01	6.003430e-02	1.925549e-01	2.566561e-01	3.925300e-01	2.199043e-01	9.836809e-03	1.369797e-01	1.659992e-01	7.474988e-02	2.686505e-01	1.915370e-01	2.805852e-01	2.592273e-01
1195000	-3.788200e+04	3.669118e+02	1.915998e+00	9.147130e-02	1.980868e-01	8.229166e-02	5.250443e-02	5.272836e-01	4.836224e-02	7.824550e-02	1.810317e-01	1.434826e-01	2.554043e-02	5.427666e-01	2.893313e-02	2.049880e-01	2.572003e-01	3.388260e-02	7.896228e-02	2.455032e-01	1.794636e-01	1.213087e-01	2.584888e-01	6.231685e-02	2.829766e-02	2.946453e-01	2.349427e-01	1.859895e-02	1.762075e-02	4.612735e-01	5.429401e-02	1.586643e-01	2.895485e-01	1.809011e-01	2.389936e-01	1.012217e-01	5.929515e-02	1.635488e-01	2.560396e-01	6.539845e-01	2.207227e-01	3.336371e-03	6.783689e-02	1.211733e-02	4.200221e-02	2.365360e-01	2.421346e-01	2.560018e-01	2.653276e-01
1200000	-3.790066e+04	3.620986e+02	1.944140e+00	1.086556e-01	1.367493e-01	8.787133e-02	3.650964e-02	5.855701e-01	4.464407e-02	9.568008e-02	1.638647e-01	1.069160e-01	2.963813e-02	5.693288e-01	3.457236e-02	2.178593e-01	2.470582e-01	2.390024e-02	8.517877e-02	2.396212e-01	1.863823e-01	1.380491e-01	2.509672e-01	4.722400e-02	4.560420e-02	3.298719e-01	1.882837e-01	5.531559e-02	8.522704e-02	4.549740e-01	4.724549e-02	1.021416e-01	2.550963e-01	1.870218e-01	2.120105e-01	9.537959e-02	6.743805e-02	1.803521e-01	2.577980e-01	3.873106e-01	1.987305e-01	1.518266e-02	3.440947e-02	3.257065e-01	3.866028e-02	2.469285e-01	2.317818e-01	2.759753e-01	2.453144e-01
1205000	-3.788972e+04	3.712860e+02	1.876748e+00	1.103044e-01	1.521347e-01	8.968490e-02	4.753871e-02	5.684643e-01	3.187305e-02	6.048911e-02	2.044532e-01	1.201217e-01	3.105404e-02	5.400908e-01	4.379115e-02	2.354441e-01	2.482418e-01	2.926408e-02	6.923033e-02	2.546234e-01	1.631963e-01	1.173435e-01	1.690847e-01	5.877296e-02	4.817864e-02	4.289757e-01	1.776446e-01	1.372298e-01	2.751530e-02	4.881275e-01	1.064017e-01	9.808804e-02	1.426376e-01	1.475563e-01	2.061260e-01	9.854167e-02	1.118830e-01	1.752071e-01	2.606859e-01	4.353390e-01	3.427094e-01	7.421862e-02	5.843090e-02	5.789391e-02	3.140822e-02	2.507120e-01	2.163449e-01	2.777581e-01	2.551850e-01
1210000	-3.788972e+04	3.691645e+02	1.888570e+00	1.218476e-01	1.911151e-01	1.041234e-01	4.278423e-02	4.888337e-01	5.129599e-02	8.969969e-02	1.685155e-01	1.289184e-01	2.948615e-02	5.482900e-01	3.509017e-02	2.110673e-01	2.682775e-01	3.507632e-02	6.778781e-02	2.503138e-01	1.674772e-01	1.448884e-01	2.535421e-01	6.704555e-02	6.213531e-02	3.224512e-01	1.499374e-01	4.693098e-02	4.431692e-02	4.953995e-01	1.108578e-01	1.670911e-01	1.354038e-01	1.468986e-01	2.384192e-01	9.831338e-02	1.001061e-01	1.625141e-01	2.537486e-01	3.166268e-01	3.653013e-01	7.980979e-02	6.435936e-02	1.379729e-01	3.592974e-02	2.333271e-01	2.263235e-01	2.767901e-01	2.635594e-01
1215000	-3.788651e+04	3.752957e+02	1.839023e+00	9.368375e-02	1.431822e-01	7.683313e-02	3.741450e-02	5.997807e-01	4.910578e-02	8.169965e-02	1.908643e-01	1.159851e-01	3.852958e-02	5.310331e-01	4.188832e-02	2.270895e-01	2.881797e-01	3.148286e-02	6.747108e-02	2.204572e-01	1.653197e-01	9.233117e-02	2.062750e-01	8.154638e-02	1.319814e-01	2.860789e-01	2.017872e-01	6.459048e-02	1.674532e-02	5.420938e-01	3.918561e-02	1.331384e-01	2.042463e-01	1.720471e-01	1.874790e-01	8.296500e-02	5.746152e-02	1.815224e-01	3.185250e-01	5.161783e-01	1.554965e-01	2.853146e-02	3.764856e-02	2.300573e-01	3.208782e-02	2.601741e-01	2.205882e-01	2.790018e-01	2.402359e-01
1220000	-3.786133e+04	3.723227e+02	1.847449e+00	1.059275e-01	1.231097e-01	1.035819e-01	4.150486e-02	5.836399e-01	4.223608e-02	7.951469e-02	1.707727e-01	1.253404e-01	3.401479e-02	5.511204e-01	3.923703e-02	2.189491e-01	2.563222e-01	3.571201e-02	6.282078e-02	2.553797e-01	1.708161e-01	1.310311e-01	2.403760e-01	7.313476e-02	6.583675e-02	2.929840e-01	1.966374e-01	9.572788e-02	7.087019e-02	4.336357e-01	9.537329e-03	1.672843e-01	2.229445e-01	2.167873e-01	1.731818e-01	1.174154e-01	8.594372e-02	2.086056e-01	1.980662e-01	5.205656e-01	1.686564e-01	4.381645e-04	3.546888e-02	2.320424e-01	4.282863e-02	2.214316e-01	2.149091e-01	3.085348e-01	2.551244e-01
1225000	-3.789441e+04	3.650503e+02	1.920585e+00	1.181783e-01	1.380111e-01	7.268983e-02	5.498231e-02	5.663338e-01	4.980464e-02	8.850867e-02	2.177686e-01	1.204876e-01	3.647351e-02	4.990754e-01	3.768617e-02	2.291587e-01	2.566932e-01	2.953696e-02	7.071155e-02	2.293260e-01	1.845736e-01	1.928668e-01	2.405065e-01	4.818935e-02	5.652461e-02	2.592220e-01	2.026907e-01	2.233717e-02	4.621250e-02	3.437807e-01	7.471915e-03	1.824413e-01	3.977564e-01	1.424370e-01	2.217541e-01	9.356230e-02	8.538055e-02	1.709160e-01	2.859501e-01	6.336612e-01	2.160274e-01	3.365512e-02	3.794069e-02	5.290766e-02	2.580798e-02	2.689168e-01	2.089414e-01	2.713836e-01	2.507581e-01
1230000	-3.789447e+04	3.665953e+02	1.916598e+00	1.055684e-01	1.981674e-01	8.034224e-02	4.411462e-02	5.308917e-01	4.091562e-02	8.505524e-02	1.916203e-01	1.274244e-01	3.527033e-02	5.163474e-01	4.428243e-02	2.317156e-01	2.872122e-01	2.228642e-02	6.447619e-02	2.265035e-01	1.678061e-01	1.032571e-01	2.861120e-01	5.121250e-02	1.130581e-01	2.693967e-01	1.769637e-01	3.542509e-02	3.786782e-02	4.380621e-01	7.884293e-02	1.539551e-01	2.558469e-01	1.762700e-01	2.003121e-01	9.145995e-02	7.507432e-02	2.099494e-01	2.469342e-01	5.218016e-01	1.300849e-01	1.153660e-01	2.067354e-02	1.759700e-01	3.610395e-02	2.488349e-01	2.087069e-01	2.744620e-01	2.679962e-01
1235000	-3.789016e+04	3.740874e+02	1.854668e+00	1.054086e-01	1.546698e-01	8.162425e-02	3.299800e-02	5.664483e-01	5.885104e-02	7.897074e-02	2.037247e-01	1.391605e-01	3.301648e-02	5.106566e-01	3.447107e-02	2.130472e-01	2.619804e-01	3.886782e-02	4.951796e-02	2.545434e-01	1.820432e-01	1.388064e-01	2.175201e-01	5.811021e-02	7.696664e-02	3.126395e-01	1.959572e-01	1.716510e-02	1.349281e-01	5.160641e-01	2.316713e-02	5.906645e-02	2.496091e-01	1.523031e-01	2.056795e-01	8.167377e-02	9.555661e-02	2.072230e-01	2.575641e-01	2.136945e-01	4.198714e-01	1.274366e-01	4.703010e-02	9.985070e-02	9.211682e-02	2.478891e-01	2.132739e-01	2.695263e-01	2.693107e-01
1240000	-3.789936e+04	3.565750e+02	2.012781e+00	1.014396e-01	1.674521e-01	1.065119e-01	5.022494e-02	5.026420e-01	7.172946e-02	6.382112e-02	1.820787e-01	1.491597e-01	3.016833e-02	5.382766e-01	3.649555e-02	2.368883e-01	2.362943e-01	3.221007e-02	6.965167e-02	2.692269e-01	1.557287e-01	1.123561e-01	2.426627e-01	4.500323e-02	6.962065e-02	3.454147e-01	1.849426e-01	7.336208e-02	1.114750e-01	5.972033e-01	3.221877e-03	6.037670e-02	1.543610e-01	1.831243e-01	2.064075e-01	1.066998e-01	7.828575e-02	1.871988e-01	2.382838e-01	5.208530e-01	2.148563e-01	5.686388e-02	1.977126e-02	1.501710e-01	3.748461e-02	2.614736e-01	2.323542e-01	2.571360e-01	2.490362e-01
1245000	-3.788968e+04	3.812043e+02	1.792877e+00	9.575886e-02	1.211360e-01	8.775522e-02	4.044277e-02	6.075070e-01	4.740020e-02	9.512404e-02	1.861919e-01	1.454314e-01	2.572677e-02	5.150982e-01	3.242766e-02	2.224751e-01	2.446993e-01	3.399999e-02	6.892925e-02	2.589580e-01	1.709383e-01	1.558963e-01	2.673216e-01	6.035257e-02	6.299143e-02	2.809844e-01	1.724537e-01	5.216199e-02	3.331209e-02	4.440144e-01	6.346585e-02	8.065884e-02	3.263868e-01	1.784532e-01	1.775243e-01	8.358465e-02	8.607229e-02	2.407574e-01	2.336082e-01	2.462542e-01	3.657055e-01	2.374555e-01	1.113125e-02	1.118636e-01	2.758997e-02	2.759555e-01	2.145072e-01	2.726593e-01	2.368780e-01
1250000	-3.789412e+04	3.640696e+02	1.932031e+00	1.061215e-01	1.615929e-01	8.925294e-02	4.460999e-02	5.477956e-01	5.062713e-02	8.560974e-02	1.974153e-01	1.186338e-01	2.637169e-02	5.342461e-01	3.772329e-02	2.391415e-01	2.600639e-01	2.876832e-02	6.594173e-02	2.422235e-01	1.638611e-01	1.449247e-01	1.738422e-01	6.284296e-02	8.077176e-02	3.709822e-01	1.666362e-01	1.755356e-02	1.074847e-01	6.741114e-01	2.672897e-02	1.425909e-01	3.153051e-02	1.813617e-01	2.136142e-01	1.014011e-01	8.838310e-02	1.718144e-01	2.434255e-01	3.385886e-01	3.644712e-01	3.820701e-02	1.256610e-01	9.364776e-02	3.942440e-02	2.392123e-01	2.334421e-01	2.568103e-01	2.705353e-01
1255000	-3.790522e+04	3.690523e+02	1.875456e+00	1.041131e-01	1.533638e-01	8.993568e-02	3.660034e-02	5.696667e-01	4.632040e-02	7.550285e-02	1.949330e-01	1.438293e-01	2.472708e-02	5.247657e-01	3.624208e-02	2.314192e-01	2.422366e-01	2.877670e-02	8.539355e-02	2.492371e-01	1.629369e-01	1.106069e-01	2.129774e-01	5.565575e-02	5.921620e-02	3.875287e-01	1.740151e-01	4.320402e-02	1.437086e-02	7.454826e-01	4.624615e-02	3.457327e-02	1.161231e-01	1.874512e-01	1.554291e-01	9.608312e-02	7.113465e-02	2.119384e-01	2.779634e-01	3.946213e-01	3.806277e-01	3.415661e-02	7.560450e-02	5.262141e-02	6.236849e-02	2.576253e-01	2.160624e-01	2.819108e-01	2.444014e-01
1260000	-3.791472e+04	3.693312e+02	1.881273e+00	9.504209e-02	1.389707e-01	7.978771e-02	3.489492e-02	6.198107e-01	3.149391e-02	7.137270e-02	1.864583e-01	1.141656e-01	3.461758e-02	5.563819e-01	3.700396e-02	2.440902e-01	2.573305e-01	2.396970e-02	6.321422e-02	2.304007e-01	1.809948e-01	1.087917e-01	2.792863e-01	6.806254e-02	5.280379e-02	2.645987e-01	2.264570e-01	7.826508e-02	1.672488e-01	2.756278e-01	5.868913e-03	1.843687e-01	2.886207e-01	1.783598e-01	2.428758e-01	7.809037e-02	1.049581e-01	1.704608e-01	2.252551e-01	4.376780e-01	1.405813e-01	6.906183e-02	6.837197e-02	2.570655e-01	2.724143e-02	2.534966e-01	1.994251e-01	2.715556e-01	2.755227e-01
1265000	-3.791802e+04	3.752535e+02	1.833608e+00	1.289673e-01	1.383616e-01	8.299568e-02	4.673819e-02	5.694556e-01	3.348167e-02	8.030654e-02	1.809648e-01	1.372747e-01	3.225941e-02	5.301229e-01	3.907160e-02	2.178643e-01	2.714781e-01	3.297099e-02	6.799828e-02	2.381358e-01	1.715525e-01	1.297763e-01	2.910261e-01	4.660657e-02	1.002181e-01	2.896400e-01	1.427329e-01	3.882352e-02	2.155960e-01	3.799038e-01	8.140052e-03	6.575002e-02	2.917867e-01	1.783148e-01	2.011295e-01	7.794121e-02	8.021169e-02	2.114096e-01	2.509932e-01	3.855205e-01	3.152570e-01	5.848880e-03	2.826493e-02	1.107968e-01	1.543119e-01	2.534759e-01	2.174285e-01	2.806339e-01	2.484617e-01
1270000	-3.789259e+04	3.621976e+02	1.951646e+00	1.083222e-01	1.512508e-01	9.702122e-02	4.460015e-02	5.396728e-01	5.913293e-02	7.988844e-02	1.976866e-01	1.336244e-01	2.685927e-02	5.177544e-01	4.418682e-02	2.276485e-01	2.476480e-01	3.139273e-02	8.221997e-02	2.367879e-01	1.743029e-01	1.696188e-01	2.487250e-01	5.452224e-02	5.719012e-02	3.281529e-01	1.417910e-01	8.494649e-02	2.951914e-02	5.970360e-01	7.902742e-02	6.397327e-02	1.454976e-01	1.773712e-01	2.061508e-01	8.366178e-02	8.650817e-02	1.782278e-01	2.680803e-01	2.936926e-01	5.436003e-01	2.742431e-02	4.358738e-02	6.014792e-02	3.154753e-02	2.312612e-01	2.247916e-01	2.751686e-01	2.687787e-01
1275000	-3.790707e+04	3.703993e+02	1.886330e+00	9.973555e-02	1.644450e-01	8.420680e-02	3.699318e-02	5.722963e-01	4.232314e-02	7.965691e-02	1.877406e-01	1.082472e-01	2.696395e-02	5.620478e-01	3.534361e-02	2.193448e-01	2.616195e-01	3.026038e-02	5.843826e-02	2.576834e-01	1.726537e-01	1.307032e-01	2.586638e-01	6.724006e-02	5.314593e-02	3.533629e-01	1.368840e-01	4.054887e-02	1.420071e-02	5.911673e-01	5.123494e-02	3.210645e-02	2.707418e-01	2.027103e-01	1.485280e-01	1.103989e-01	7.078573e-02	2.282838e-01	2.392933e-01	4.133664e-01	3.585839e-01	1.274424e-02	3.183336e-02	8.233684e-02	1.011353e-01	2.420488e-01	2.091477e-01	2.823795e-01	2.664241e-01
1280000	-3.790736e+04	3.843398e+02	1.758098e+00	1.108529e-01	1.358571e-01	9.229707e-02	4.373402e-02	5.670359e-01	5.022298e-02	8.136689e-02	2.104720e-01	1.074536e-01	3.042632e-02	5.295006e-01	4.078061e-02	2.414576e-01	2.597086e-01	2.532029e-02	6.274969e-02	2.491362e-01	1.616277e-01	1.007311e-01	3.162621e-01	5.992009e-02	5.511544e-02	2.300421e-01	2.379292e-01	9.364765e-02	5.516422e-02	4.465294e-01	2.046081e-02	2.621418e-01	1.220561e-01	2.237967e-01	1.863762e-01	9.305878e-02	7.071195e-02	1.948844e-01	2.311720e-01	2.568836e-01	4.324234e-01	3.319477e-02	9.402456e-02	1.737217e-01	9.751909e-03	2.546042e-01	2.190731e-01	2.810408e-01	2.452819e-01
1285000	-3.788507e+04	3.454755e+02	2.062393e+00	1.315096e-01	1.617185e-01	8.674815e-02	4.334495e-02	5.301720e-01	4.650672e-02	8.732066e-02	1.951751e-01	1.064468e-01	2.809268e-02	5.509084e-01	3.205630e-02	2.327834e-01	2.587233e-01	3.277682e-02	6.973378e-02	2.243210e-01	1.816617e-01	1.208848e-01	2.876011e-01	4.699012e-02	4.490341e-02	3.092295e-01	1.903910e-01	8.451749e-02	2.006922e-02	4.336987e-01	1.092038e-02	5.360509e-02	3.971891e-01	1.568089e-01	2.060019e-01	8.347163e-02	7.543090e-02	1.703192e-01	3.079674e-01	1.613709e-01	4.090061e-01	1.658075e-01	8.383621e-02	7.556566e-02	1.044136e-01	2.595574e-01	2.104817e-01	2.719105e-01	2.580504e-01
1290000	-3.787968e+04	3.604696e+02	1.955458e+00	1.170162e-01	1.502656e-01	1.291047e-01	3.019347e-02	5.373112e-01	3.610890e-02	9.606998e-02	1.912922e-01	1.116059e-01	2.775274e-02	5.391543e-01	3.412487e-02	2.070615e-01	2.436202e-01	3.393567e-02	8.312179e-02	2.522345e-01	1.800263e-01	1.154377e-01	2.483885e-01	4.941065e-02	4.382608e-02	3.721843e-01	1.707528e-01	2.962443e-02	1.987272e-02	4.485409e-01	8.225627e-02	2.362178e-01	1.834879e-01	1.803417e-01	1.703449e-01	1.089931e-01	8.899975e-02	2.009282e-01	2.503924e-01	2.386213e-01	3.541224e-01	4.689122e-02	1.296545e-01	2.064344e-01	2.427621e-02	2.430652e-01	2.133544e-01	2.862846e-01	2.572957e-01
1295000	-3.787538e+04	3.542464e+02	2.019233e+00	1.089388e-01	1.587662e-01	7.363856e-02	3.705104e-02	5.621184e-01	5.948692e-02	8.381581e-02	1.864699e-01	1.334481e-01	2.935901e-02	5.367947e-01	3.011248e-02	2.191172e-01	2.744882e-01	3.142755e-02	4.873428e-02	2.535493e-01	1.726835e-01	1.465805e-01	2.357443e-01	7.027417e-02	6.467228e-02	3.265060e-01	1.562228e-01	1.179383e-02	5.380531e-02	5.334282e-01	8.511643e-03	1.760081e-01	2.164529e-01	1.860955e-01	1.884797e-01	1.019802e-01	7.535336e-02	2.121328e-01	2.359583e-01	2.680705e-01	3.370423e-01	3.009380e-02	1.387564e-01	1.508932e-01	7.514373e-02	2.525099e-01	2.411427e-01	2.603335e-01	2.460139e-01
1300000	-3.786361e+04	3.638235e+02	1.944648e+00	9.491009e-02	1.853574e-01	7.981999e-02	3.056100e-02	5.577275e-01	5.162402e-02	9.654300e-02	2.113870e-01	1.353753e-01	3.432059e-02	4.831403e-01	3.923375e-02	2.137853e-01	2.383920e-01	3.439150e-02	6.782534e-02	2.553180e-01	1.902879e-01	1.231635e-01	2.038622e-01	6.113274e-02	8.923883e-02	3.764673e-01	1.461354e-01	7.977426e-04	8.799333e-03	6.348888e-01	3.926271e-02	4.934584e-02	2.669055e-01	1.509833e-01	2.331508e-01	8.212874e-02	7.181777e-02	1.771624e-01	2.847569e-01	3.816064e-01	3.652104e-01	9.474969e-02	4.472200e-02	5.882800e-02	5.488344e-02	2.478835e-01	2.222983e-01	2.809956e-01	2.488227e-01
1305000	-3.787461e+04	3.615178e+02	1.964373e+00	1.283307e-01	1.510977e-01	8.406192e-02	3.478129e-02	5.662359e-01	3.549250e-02	7.163266e-02	1.818810e-01	1.134629e-01	2.863650e-02	5.651437e-01	3.924319e-02	2.370306e-01	2.557321e-01	2.710634e-02	6.320317e-02	2.522148e-01	1.647129e-01	1.142426e-01	2.410996e-01	3.974403e-02	6.188304e-02	3.659832e-01	1.770476e-01	1.620377e-01	4.403467e-02	4.196508e-01	4.360445e-02	7.627614e-02	2.543962e-01	1.849326e-01	2.079944e-01	1.083843e-01	7.727306e-02	2.106808e-01	2.107348e-01	5.175472e-01	2.535796e-01	8.569371e-02	5.005334e-02	4.469396e-02	4.843225e-02	2.585660e-01	2.191950e-01	2.721799e-01	2.500592e-01
1310000	-3.787353e+04	3.602538e+02	1.973906e+00	1.247011e-01	1.583140e-01	8.449784e-02	4.257699e-02	5.385215e-01	5.138859e-02	8.018100e-02	2.052852e-01	1.469140e-01	3.302867e-02	4.967898e-01	3.780128e-02	2.382030e-01	2.332069e-01	3.473946e-02	7.388785e-02	2.629486e-01	1.570141e-01	1.642262e-01	2.226927e-01	5.943385e-02	7.647899e-02	3.284606e-01	1.487077e-01	2.595795e-01	1.561772e-02	4.194577e-01	3.907534e-02	1.198962e-01	1.463735e-01	1.921362e-01	1.925020e-01	9.050526e-02	6.133129e-02	2.136818e-01	2.498434e-01	3.971080e-01	3.855623e-01	4.458209e-02	1.163780e-02	1.265539e-01	3.455589e-02	2.577353e-01	2.134538e-01	2.905045e-01	2.383064e-01
1315000	-3.791767e+04	3.701231e+02	1.887303e+00	1.007700e-01	1.929855e-01	1.002010e-01	5.025118e-02	4.849907e-01	7.080155e-02	7.572788e-02	2.162857e-01	1.330951e-01	3.068592e-02	4.965957e-01	4.760967e-02	2.080536e-01	2.677354e-01	3.540158e-02	5.582005e-02	2.573638e-01	1.756256e-01	1.447362e-01	2.353447e-01	7.461207e-02	7.859186e-02	2.928040e-01	1.739111e-01	3.076720e-01	9.070579e-02	3.668701e-01	1.316853e-02	1.348724e-01	8.671123e-02	1.558760e-01	2.054349e-01	1.014700e-01	4.152886e-02	1.719937e-01	3.236966e-01	3.219023e-01	4.006501e-01	2.476972e-02	4.028480e-02	1.356721e-01	7.672103e-02	2.538781e-01	2.302108e-01	2.450707e-01	2.708405e-01
1320000	-3.787394e+04	3.657863e+02	1.924378e+00	8.105806e-02	2.070611e-01	7.781754e-02	4.970618e-02	5.200729e-01	6.428431e-02	8.271775e-02	2.061460e-01	1.237869e-01	2.747334e-02	5.256117e-01	3.426436e-02	2.424024e-01	2.776796e-01	3.521056e-02	5.978602e-02	2.333095e-01	1.516119e-01	1.048060e-01	2.031403e-01	7.375169e-02	7.608396e-02	3.534381e-01	1.887799e-01	2.039762e-01	2.020347e-01	4.579478e-01	1.554550e-02	5.944327e-02	6.105243e-02	1.896113e-01	2.169708e-01	9.677397e-02	6.635007e-02	1.857013e-01	2.445925e-01	3.025328e-01	3.941853e-01	1.527810e-01	4.802259e-02	8.957616e-02	1.290218e-02	2.584718e-01	2.159035e-01	2.766310e-01	2.489936e-01
1325000	-3.789288e+04	3.781348e+02	1.818665e+00	1.201708e-01	1.196660e-01	8.910123e-02	3.492287e-02	5.953158e-01	4.082321e-02	7.564419e-02	1.818403e-01	1.277630e-01	3.469154e-02	5.402536e-01	3.980738e-02	1.975473e-01	2.628724e-01	3.457229e-02	7.266332e-02	2.446948e-01	1.876499e-01	1.105654e-01	2.224777e-01	8.040679e-02	6.250278e-02	3.798050e-01	1.442423e-01	1.731822e-01	3.911006e-02	5.510911e-01	1.537906e-03	9.280023e-02	1.422785e-01	2.003066e-01	2.541756e-01	1.007762e-01	5.496607e-02	1.866234e-01	2.031522e-01	2.820993e-01	4.516245e-01	6.855030e-02	3.215889e-02	8.739826e-02	7.816875e-02	2.631582e-01	2.007894e-01	2.715937e-01	2.644588e-01
1330000	-3.790426e+04	3.664827e+02	1.900865e+00	1.124874e-01	1.480031e-01	8.743329e-02	4.743892e-02	5.739798e-01	3.065751e-02	9.812498e-02	1.758043e-01	1.197556e-01	2.855431e-02	5.388747e-01	3.888605e-02	2.202454e-01	2.307305e-01	3.428922e-02	7.520604e-02	2.604849e-01	1.790439e-01	1.384742e-01	2.232804e-01	5.798848e-02	6.482441e-02	3.744557e-01	1.409768e-01	6.328794e-02	5.391216e-02	6.471402e-01	1.217974e-02	1.585075e-01	6.497245e-02	1.994217e-01	1.920371e-01	8.690767e-02	4.134353e-02	2.030355e-01	2.772544e-01	1.836496e-01	4.333256e-01	2.083286e-02	1.043078e-01	2.377912e-01	2.009302e-02	2.519052e-01	2.147526e-01	2.727246e-01	2.606176e-01
1335000	-3.788856e+04	3.774209e+02	1.816194e+00	1.043445e-01	1.817209e-01	9.608024e-02	3.316846e-02	5.386199e-01	4.606603e-02	6.314763e-02	1.898502e-01	1.256231e-01	3.151692e-02	5.506039e-01	3.925821e-02	2.116587e-01	2.561819e-01	2.787114e-02	6.965113e-02	2.612597e-01	1.733774e-01	1.420298e-01	2.289078e-01	5.628854e-02	4.089981e-02	3.924687e-01	1.394053e-01	3.948262e-02	2.924365e-02	4.781036e-01	4.059690e-02	1.797758e-01	2.327974e-01	2.024383e-01	2.129768e-01	9.552152e-02	6.872411e-02	1.790488e-01	2.412905e-01	6.290145e-01	2.472955e-01	2.533748e-03	7.147330e-02	2.280523e-02	2.687767e-02	2.483881e-01	2.170643e-01	2.775855e-01	2.569621e-01
1340000	-3.788801e+04	3.772201e+02	1.827246e+00	1.368459e-01	1.570916e-01	9.515643e-02	4.631906e-02	5.169670e-01	4.761992e-02	7.786085e-02	1.752773e-01	1.069205e-01	3.341305e-02	5.687068e-01	3.782149e-02	2.400914e-01	2.440884e-01	2.669655e-02	7.093259e-02	2.553680e-01	1.628231e-01	1.415761e-01	1.862729e-01	6.470425e-02	2.584752e-02	4.176742e-01	1.639251e-01	9.892507e-03	7.316515e-02	6.281330e-01	1.193172e-02	9.755179e-02	1.793258e-01	1.877270e-01	1.693464e-01	8.929530e-02	1.075153e-01	1.825288e-01	2.635872e-01	6.140879e-01	1.796135e-01	1.082901e-02	8.517601e-02	6.513535e-02	4.515820e-02	2.488989e-01	2.197658e-01	2.832362e-01	2.480992e-01
1345000	-3.789712e+04	3.677025e+02	1.884818e+00	1.013337e-01	1.709829e-01	9.510647e-02	5.075177e-02	5.295250e-01	5.230024e-02	8.348714e-02	1.802861e-01	1.084175e-01	3.552519e-02	5.540701e-01	3.821390e-02	2.248720e-01	2.620909e-01	3.082865e-02	7.290304e-02	2.474740e-01	1.618314e-01	1.073045e-01	2.748852e-01	4.853633e-02	4.330430e-02	3.240808e-01	2.018889e-01	1.322887e-01	3.492719e-02	4.119286e-01	4.560565e-02	1.714133e-01	2.038365e-01	1.637361e-01	1.935710e-01	8.262513e-02	6.533953e-02	2.245613e-01	2.701670e-01	2.492603e-01	3.920549e-01	7.574000e-02	6.978038e-02	1.827572e-01	3.040718e-02	2.680175e-01	2.262684e-01	2.692280e-01	2.364861e-01
1350000	-3.790592e+04	3.694341e+02	1.892497e+00	1.115468e-01	1.604017e-01	6.079379e-02	5.607626e-02	5.658485e-01	4.533303e-02	7.953658e-02	1.856144e-01	1.129242e-01	2.980170e-02	5.557285e-01	3.639470e-02	2.307194e-01	2.650416e-01	3.493141e-02	5.896225e-02	2.544684e-01	1.558769e-01	1.381452e-01	3.727097e-01	6.409272e-02	8.336067e-02	2.341159e-01	1.075758e-01	8.084554e-02	1.000349e-01	4.304540e-01	2.091929e-03	1.802809e-01	2.062928e-01	2.152318e-01	1.980221e-01	1.149515e-01	4.606708e-02	1.942433e-01	2.314842e-01	3.372800e-01	4.399067e-01	8.064949e-03	6.723203e-02	6.554788e-02	8.196845e-02	2.591689e-01	2.056163e-01	2.712373e-01	2.639775e-01
1355000	-3.790911e+04	3.708365e+02	1.876387e+00	1.262945e-01	1.715000e-01	8.975026e-02	3.713305e-02	5.305707e-01	4.475150e-02	8.597480e-02	2.138988e-01	1.020095e-01	3.728685e-02	5.227237e-01	3.810632e-02	1.981899e-01	2.481986e-01	2.938995e-02	6.624549e-02	2.573171e-01	2.006590e-01	1.023041e-01	2.064731e-01	5.343659e-02	1.244300e-01	3.271016e-01	1.862546e-01	1.188203e-03	2.043658e-02	6.364706e-01	1.836492e-02	3.120446e-01	1.149505e-02	1.591506e-01	2.111935e-01	8.515883e-02	6.263869e-02	2.013626e-01	2.804959e-01	2.710242e-01	4.134817e-01	7.848496e-02	2.644519e-02	1.789198e-01	3.164409e-02	2.411787e-01	2.250439e-01	2.723820e-01	2.613954e-01
1360000	-3.788116e+04	3.766323e+02	1.806801e+00	9.453865e-02	1.370601e-01	8.971047e-02	4.643447e-02	5.831636e-01	4.909277e-02	7.999285e-02	1.968375e-01	1.383626e-01	1.973435e-02	5.212275e-01	4.384526e-02	2.278744e-01	2.554404e-01	2.938045e-02	5.552600e-02	2.528968e-01	1.788819e-01	1.037985e-01	2.312971e-01	6.611860e-02	7.693795e-02	3.077672e-01	2.140806e-01	6.416250e-02	1.552606e-01	3.304923e-01	1.137762e-01	2.239838e-01	1.123245e-01	1.442608e-01	1.670261e-01	9.202952e-02	1.089748e-01	1.921956e-01	2.955132e-01	3.396666e-01	3.388841e-01	5.037120e-03	2.221693e-02	2.107277e-01	8.346757e-02	2.611502e-01	2.246585e-01	2.684192e-01	2.457720e-01
1365000	-3.789031e+04	3.690977e+02	1.900546e+00	1.272953e-01	1.674275e-01	9.479858e-02	4.070287e-02	5.252660e-01	4.450973e-02	8.500462e-02	1.993701e-01	1.112854e-01	3.460844e-02	5.259691e-01	4.376228e-02	2.408885e-01	2.470129e-01	3.086753e-02	6.905057e-02	2.465686e-01	1.656119e-01	1.519477e-01	2.096693e-01	5.760591e-02	5.100036e-02	3.176779e-01	2.120988e-01	6.464375e-02	3.498226e-02	7.012877e-01	1.769378e-02	7.977086e-02	1.016216e-01	1.874840e-01	2.139179e-01	7.882428e-02	5.144084e-02	2.017123e-01	2.666206e-01	4.546591e-01	2.661795e-01	3.960417e-03	9.613394e-02	7.873962e-02	1.003274e-01	2.413091e-01	2.217893e-01	2.670469e-01	2.698548e-01
1370000	-3.790700e+04	3.806538e+02	1.786572e+00	9.520811e-02	1.398520e-01	7.703002e-02	4.014600e-02	5.912405e-01	5.652333e-02	8.544255e-02	1.882942e-01	1.125141e-01	4.052927e-02	5.380108e-01	3.520914e-02	2.629012e-01	2.678267e-01	3.123924e-02	6.195405e-02	2.370191e-01	1.390598e-01	1.090213e-01	2.547360e-01	5.472744e-02	1.035039e-01	2.907433e-01	1.872681e-01	1.509074e-01	5.227258e-02	3.485040e-01	3.125277e-01	7.636273e-02	5.942551e-02	1.544723e-01	1.924271e-01	9.959848e-02	7.350592e-02	1.856603e-01	2.943359e-01	3.008641e-01	3.506541e-01	4.344388e-02	4.813328e-03	2.718036e-01	2.842097e-02	2.562940e-01	2.013555e-01	2.857977e-01	2.565529e-01
1375000	-3.791597e+04	3.805668e+02	1.802552e+00	1.094396e-01	1.873715e-01	7.198665e-02	4.996155e-02	5.308664e-01	5.037421e-02	9.608472e-02	1.995203e-01	9.930029e-02	3.581829e-02	5.345298e-01	3.474658e-02	2.379661e-01	2.550539e-01	3.061019e-02	5.680239e-02	2.481671e-01	1.714003e-01	1.754754e-01	2.062902e-01	6.220774e-02	4.065860e-02	3.613972e-01	1.539709e-01	6.304005e-02	5.585187e-02	4.409982e-01	1.010211e-01	1.306721e-01	2.084167e-01	1.612175e-01	2.134311e-01	8.298290e-02	1.345625e-01	1.689111e-01	2.388949e-01	3.135430e-01	1.847125e-01	1.631501e-01	3.162041e-02	3.048545e-01	2.119398e-03	2.452080e-01	2.291176e-01	2.856532e-01	2.400212e-01
1380000	-3.790021e+04	3.721883e+02	1.874949e+00	1.085896e-01	1.607146e-01	8.538976e-02	5.065680e-02	5.567552e-01	3.789406e-02	8.885946e-02	1.918538e-01	1.386595e-01	3.240890e-02	5.177433e-01	3.047496e-02	2.151312e-01	2.685154e-01	2.999418e-02	5.699977e-02	2.585265e-01	1.708329e-01	1.295630e-01	1.772505e-01	5.192526e-02	7.217959e-02	3.650538e-01	2.040278e-01	7.110101e-02	1.252178e-01	3.568523e-01	2.134516e-01	9.015073e-02	1.432266e-01	1.898749e-01	1.916988e-01	1.030840e-01	7.916438e-02	2.170540e-01	2.191239e-01	4.114932e-01	2.380374e-01	3.568767e-02	2.448201e-02	2.026906e-01	8.760907e-02	2.551490e-01	2.144130e-01	2.753235e-01	2.551145e-01
1385000	-3.787437e+04	3.660320e+02	1.926840e+00	1.057885e-01	1.929619e-01	9.656991e-02	3.819301e-02	5.158392e-01	5.064745e-02	7.825192e-02	2.093485e-01	1.160279e-01	3.580818e-02	5.218645e-01	3.869910e-02	2.313397e-01	2.573841e-01	3.036744e-02	6.617807e-02	2.467992e-01	1.679315e-01	1.503120e-01	2.655990e-01	5.651073e-02	1.061541e-01	2.854632e-01	1.359609e-01	6.229144e-02	2.584552e-01	4.449515e-01	2.392053e-02	7.531243e-02	1.350690e-01	1.885758e-01	2.101763e-01	7.667840e-02	6.359933e-02	1.827758e-01	2.781943e-01	2.814972e-01	4.103314e-01	4.103223e-02	1.803111e-02	1.553137e-01	9.379439e-02	2.407677e-01	2.342358e-01	2.710657e-01	2.539308e-01
1390000	-3.788166e+04	3.713298e+02	1.869637e+00	1.080042e-01	1.638374e-01	1.143542e-01	3.906830e-02	5.275622e-01	4.717381e-02	5.887686e-02	1.950522e-01	1.299563e-01	4.220719e-02	5.331305e-01	4.077698e-02	2.350841e-01	2.395351e-01	3.232655e-02	6.340383e-02	2.698127e-01	1.598376e-01	1.064102e-01	2.375062e-01	5.564416e-02	8.101214e-02	3.165802e-01	2.028471e-01	7.661984e-02	8.580233e-02	5.773191e-01	3.572735e-02	4.172509e-02	1.828063e-01	1.801572e-01	1.789057e-01	1.036669e-01	6.264157e-02	1.973811e-01	2.772476e-01	4.415003e-01	2.284848e-01	7.945367e-02	7.911536e-02	1.335919e-01	3.785395e-02	2.536429e-01	2.327848e-01	2.584780e-01	2.550943e-01
1395000	-3.790781e+04	3.851332e+02	1.746414e+00	9.030441e-02	1.805008e-01	1.073823e-01	2.568642e-02	5.600634e-01	3.606264e-02	9.547217e-02	2.008578e-01	1.250961e-01	3.339464e-02	5.138124e-01	3.136682e-02	2.153487e-01	2.535271e-01	3.027228e-02	6.542913e-02	2.572617e-01	1.781611e-01	9.909230e-02	2.389289e-01	7.146745e-02	4.011759e-02	3.435442e-01	2.068496e-01	7.455504e-02	6.281767e-02	2.719921e-01	3.629582e-01	8.732441e-02	1.403526e-01	1.917471e-01	1.804599e-01	1.052128e-01	9.607848e-02	1.989471e-01	2.275547e-01	1.667657e-01	2.195667e-01	4.596007e-02	5.094452e-02	4.801155e-01	3.664743e-02	2.464913e-01	2.233573e-01	2.884364e-01	2.417150e-01
1400000	-3.790652e+04	3.804472e+02	1.795987e+00	1.051501e-01	1.779288e-01	9.973242e-02	4.826533e-02	5.181955e-01	5.072789e-02	9.156620e-02	2.009868e-01	1.218576e-01	3.038453e-02	5.188858e-01	3.631914e-02	2.439953e-01	2.456866e-01	3.450969e-02	7.109450e-02	2.473855e-01	1.573285e-01	1.233768e-01	2.302946e-01	7.582709e-02	9.232651e-02	2.680894e-01	2.100855e-01	3.847175e-02	6.369419e-01	1.791743e-01	3.780149e-02	2.970771e-02	7.790282e-02	1.641032e-01	2.194778e-01	8.722263e-02	5.184071e-02	1.934164e-01	2.839391e-01	2.251418e-01	2.693119e-01	4.821852e-02	8.744166e-02	3.041714e-01	6.571466e-02	2.387373e-01	2.291463e-01	2.663518e-01	2.657646e-01
1405000	-3.787933e+04	3.587994e+02	1.986342e+00	1.023664e-01	1.698442e-01	9.246358e-02	4.699638e-02	5.317204e-01	5.660909e-02	9.544342e-02	2.074502e-01	1.311611e-01	2.828790e-02	4.964961e-01	4.116128e-02	2.307374e-01	2.450948e-01	2.675952e-02	6.917911e-02	2.726979e-01	1.555312e-01	1.613709e-01	2.407330e-01	5.076435e-02	7.551595e-02	3.127149e-01	1.589010e-01	6.783690e-02	1.353062e-01	2.892132e-01	3.097971e-01	1.147128e-01	8.313386e-02	1.669637e-01	2.018736e-01	9.993095e-02	6.954017e-02	1.972244e-01	2.644672e-01	2.235228e-01	3.604303e-01	1.079870e-01	6.983612e-02	7.914282e-02	1.590810e-01	2.346420e-01	2.278095e-01	2.752716e-01	2.622768e-01
1410000	-3.790747e+04	3.801817e+02	1.803929e+00	9.605855e-02	1.723682e-01	9.505089e-02	5.258306e-02	5.272249e-01	5.671443e-02	7.650407e-02	1.905811e-01	1.072942e-01	2.838316e-02	5.571784e-01	4.005909e-02	2.383659e-01	2.847019e-01	3.031111e-02	6.037001e-02	2.376090e-01	1.486421e-01	1.061430e-01	2.425293e-01	8.522166e-02	5.231911e-02	3.212327e-01	1.925542e-01	3.959686e-02	1.356410e-01	3.217726e-01	1.418212e-01	3.128948e-01	4.827357e-02	1.621878e-01	2.394539e-01	9.186397e-02	6.425483e-02	2.105543e-01	2.316851e-01	3.846516e-01	2.169365e-01	7.113271e-02	4.055532e-02	2.267328e-01	5.999106e-02	2.648499e-01	2.311636e-01	2.509290e-01	2.530575e-01
1415000	-3.790384e+04	3.762415e+02	1.826666e+00	1.118577e-01	1.267977e-01	7.362839e-02	5.388779e-02	5.884729e-01	4.535558e-02	8.042584e-02	1.874449e-01	1.260054e-01	3.159045e-02	5.382704e-01	3.626302e-02	2.359712e-01	2.584987e-01	3.574894e-02	5.547620e-02	2.502084e-01	1.640965e-01	9.168434e-02	2.237156e-01	7.505017e-02	7.726680e-02	3.636822e-01	1.686009e-01	6.683483e-02	1.641316e-01	3.173924e-01	3.478486e-03	2.255941e-01	2.225686e-01	1.855217e-01	1.855886e-01	9.041054e-02	8.522434e-02	1.638519e-01	2.894029e-01	4.067531e-01	1.870878e-01	4.110985e-02	1.760712e-02	3.045027e-01	4.293946e-02	2.362223e-01	2.082195e-01	2.790576e-01	2.765007e-01
1420000	-3.788642e+04	3.774609e+02	1.810876e+00	1.291023e-01	1.334215e-01	8.374900e-02	3.859674e-02	5.684230e-01	4.670746e-02	8.526421e-02	2.073310e-01	1.262976e-01	2.648640e-02	5.222075e-01	3.241336e-02	2.294400e-01	2.725592e-01	2.988590e-02	7.698138e-02	2.332576e-01	1.578758e-01	1.458044e-01	1.789350e-01	7.734808e-02	6.384783e-02	3.788494e-01	1.552152e-01	2.398482e-02	1.459131e-01	3.308912e-01	4.642315e-02	2.163763e-01	2.364114e-01	1.647014e-01	1.542227e-01	9.664507e-02	9.013748e-02	1.954903e-01	2.988030e-01	5.786856e-01	2.694956e-01	6.110354e-03	8.010394e-02	2.574272e-02	3.986177e-02	2.542814e-01	2.220403e-01	2.782830e-01	2.453953e-01
1425000	-3.788726e+04	3.638229e+02	1.938094e+00	1.097484e-01	1.636629e-01	9.472693e-02	3.721570e-02	5.336843e-01	6.096173e-02	5.968043e-02	1.865860e-01	1.633974e-01	2.675752e-02	5.196845e-01	4.389421e-02	2.173472e-01	2.696138e-01	2.943777e-02	6.971870e-02	2.445681e-01	1.693145e-01	1.177270e-01	2.818279e-01	7.379325e-02	6.148232e-02	2.719020e-01	1.932674e-01	9.960941e-03	2.029708e-01	2.593776e-01	1.502374e-01	1.644394e-01	2.130139e-01	1.972757e-01	1.650281e-01	1.271027e-01	7.184846e-02	2.082421e-01	2.305029e-01	3.870261e-01	4.285342e-01	1.138495e-02	3.417844e-02	1.096909e-01	2.918538e-02	2.656755e-01	2.229250e-01	2.621039e-01	2.492955e-01
1430000	-3.789436e+04	3.664077e+02	1.918081e+00	1.318499e-01	1.436663e-01	8.393719e-02	5.437814e-02	5.501685e-01	3.599998e-02	6.104609e-02	1.979639e-01	1.494313e-01	2.618422e-02	5.273829e-01	3.799150e-02	2.261540e-01	2.546750e-01	2.484771e-02	5.580044e-02	2.637519e-01	1.747709e-01	1.356477e-01	2.427064e-01	4.571639e-02	7.891344e-02	3.387945e-01	1.582215e-01	1.693812e-01	3.921734e-03	3.379578e-01	1.282917e-01	1.961090e-01	1.643385e-01	1.851623e-01	2.095658e-01	8.814565e-02	6.047920e-02	1.942452e-01	2.624019e-01	3.899574e-01	2.030672e-01	7.368549e-02	8.956777e-02	2.258536e-01	1.786860e-02	2.467769e-01	2.082303e-01	2.733929e-01	2.715999e-01
1435000	-3.789526e+04	3.778001e+02	1.805540e+00	1.322044e-01	1.853416e-01	7.770175e-02	4.068378e-02	5.231501e-01	4.091835e-02	7.448269e-02	2.225238e-01	1.413103e-01	2.566650e-02	4.895577e-01	4.645902e-02	2.504668e-01	2.481338e-01	2.980921e-02	7.000720e-02	2.317292e-01	1.698537e-01	1.055577e-01	2.159877e-01	6.866496e-02	7.848141e-02	3.142852e-01	2.170231e-01	1.442651e-01	1.024502e-01	5.144873e-01	1.773716e-02	1.231516e-01	9.790857e-02	2.055155e-01	1.746134e-01	8.231999e-02	8.080731e-02	2.164662e-01	2.402777e-01	2.722656e-01	3.993392e-01	8.673589e-02	3.725733e-02	2.043046e-01	9.729231e-05	2.587729e-01	2.151541e-01	2.696213e-01	2.564517e-01
1440000	-3.789759e+04	3.762506e+02	1.829354e+00	1.614345e-01	1.252377e-01	9.412822e-02	3.890054e-02	5.454095e-01	3.488954e-02	9.493590e-02	1.992115e-01	1.158473e-01	3.507187e-02	5.175934e-01	3.733996e-02	1.977786e-01	2.645899e-01	3.146094e-02	6.319891e-02	2.599200e-01	1.830517e-01	1.738778e-01	2.596796e-01	5.556666e-02	4.456345e-02	2.680613e-01	1.982512e-01	2.103409e-01	7.534313e-03	3.802127e-01	6.979902e-02	1.710988e-01	1.610143e-01	1.871035e-01	1.928538e-01	8.424987e-02	1.263458e-01	1.991091e-01	2.103379e-01	4.546199e-01	3.720382e-01	6.371094e-02	2.199981e-02	7.917692e-02	8.454288e-03	2.526595e-01	2.201350e-01	2.780800e-01	2.491255e-01
1445000	-3.788431e+04	3.683609e+02	1.884316e+00	1.202732e-01	1.437636e-01	9.565015e-02	4.351000e-02	5.427887e-01	5.401435e-02	7.598169e-02	1.925822e-01	1.167520e-01	3.119299e-02	5.350548e-01	4.843627e-02	2.311422e-01	2.612831e-01	3.401648e-02	6.005602e-02	2.497781e-01	1.637240e-01	1.457641e-01	2.238079e-01	5.297965e-02	6.122880e-02	3.923188e-01	1.239007e-01	1.326993e-01	2.562212e-02	5.082470e-01	1.178546e-01	1.769556e-01	3.862135e-02	1.521161e-01	2.125363e-01	8.608961e-02	8.788371e-02	1.943566e-01	2.670177e-01	3.688627e-01	2.862574e-01	5.622835e-02	3.194949e-02	1.649305e-01	9.177154e-02	2.524289e-01	2.255150e-01	2.742284e-01	2.478277e-01
1450000	-3.791592e+04	3.641120e+02	1.933944e+00	1.213829e-01	1.821628e-01	1.109809e-01	5.083671e-02	4.997986e-01	3.483803e-02	7.746727e-02	1.697620e-01	1.182756e-01	3.334615e-02	5.665332e-01	3.461573e-02	2.139016e-01	2.429660e-01	3.339485e-02	6.322719e-02	2.515392e-01	1.949712e-01	9.916755e-02	2.252922e-01	7.366259e-02	8.309596e-02	3.629828e-01	1.557989e-01	2.755564e-02	4.346745e-02	5.581920e-01	7.251999e-02	1.106555e-01	1.876094e-01	1.993736e-01	2.318014e-01	9.122789e-02	4.298116e-02	1.967091e-01	2.379069e-01	3.477614e-01	3.600416e-01	9.345984e-02	3.831179e-02	1.455151e-01	1.491020e-02	2.319812e-01	2.209382e-01	2.934383e-01	2.536423e-01
1455000	-3.791099e+04	3.821282e+02	1.787916e+00	1.126734e-01	1.403406e-01	1.118777e-01	3.240580e-02	5.496149e-01	5.308750e-02	7.424703e-02	1.881825e-01	1.461877e-01	3.564402e-02	5.113246e-01	4.441417e-02	2.408552e-01	2.566001e-01	3.000310e-02	7.369667e-02	2.481209e-01	1.507240e-01	1.345655e-01	2.565045e-01	6.618708e-02	6.676191e-02	2.935164e-01	1.824647e-01	4.569051e-02	2.405664e-02	5.904015e-01	1.629096e-01	5.315702e-02	1.237846e-01	1.975496e-01	2.070485e-01	1.204514e-01	5.754214e-02	1.756487e-01	2.417596e-01	3.823106e-01	3.978415e-01	2.054697e-02	4.489049e-02	1.056733e-01	4.873708e-02	2.557939e-01	2.102416e-01	2.734239e-01	2.605405e-01
1460000	-3.790188e+04	3.573490e+02	1.995294e+00	1.057447e-01	1.767300e-01	1.037734e-01	5.097359e-02	5.077788e-01	5.499948e-02	7.148487e-02	1.748479e-01	1.184629e-01	3.986045e-02	5.557672e-01	3.957672e-02	2.445093e-01	2.861416e-01	2.979885e-02	6.292877e-02	2.274871e-01	1.491343e-01	9.965759e-02	2.681401e-01	4.986989e-02	7.407340e-02	3.212284e-01	1.870307e-01	1.705478e-02	8.782519e-02	3.741093e-01	1.189649e-02	4.563279e-02	4.634814e-01	1.784423e-01	1.785573e-01	9.922495e-02	5.989461e-02	2.038271e-01	2.800538e-01	3.209550e-01	3.481142e-01	2.770802e-02	2.387015e-01	3.527048e-02	2.925077e-02	2.739558e-01	2.212766e-01	2.436936e-01	2.610740e-01
1465000	-3.787907e+04	3.671883e+02	1.895805e+00	9.869507e-02	1.375263e-01	1.132492e-01	4.698658e-02	5.637213e-01	3.982162e-02	7.447099e-02	2.098464e-01	1.388593e-01	2.919924e-02	5.174508e-01	3.017323e-02	2.346354e-01	2.813360e-01	3.260333e-02	7.082539e-02	2.224081e-01	1.581917e-01	1.796491e-01	2.114739e-01	1.020509e-01	3.423472e-02	3.321819e-01	1.404095e-01	3.477058e-02	6.587480e-02	4.574203e-01	4.083041e-02	7.373492e-02	3.273690e-01	1.775483e-01	2.034369e-01	1.026040e-01	7.045404e-02	2.012988e-01	2.446580e-01	2.820360e-01	3.769704e-01	3.855748e-02	1.293711e-01	9.582689e-02	7.723809e-02	2.588484e-01	2.379957e-01	2.659928e-01	2.371631e-01
1470000	-3.788610e+04	3.767266e+02	1.830503e+00	9.277273e-02	1.646126e-01	8.975624e-02	4.567917e-02	5.550670e-01	5.211228e-02	6.945096e-02	1.803595e-01	1.344790e-01	3.431349e-02	5.476741e-01	3.372301e-02	2.381618e-01	2.392648e-01	2.388350e-02	8.910350e-02	2.403775e-01	1.692089e-01	1.221690e-01	2.322905e-01	6.684167e-02	5.279012e-02	3.707378e-01	1.551709e-01	4.835458e-02	1.023599e-02	5.320021e-01	6.046903e-03	1.811520e-01	2.222084e-01	1.868669e-01	2.108883e-01	9.129019e-02	6.939580e-02	1.662601e-01	2.752988e-01	5.440154e-01	2.481220e-01	2.977321e-03	8.081417e-02	1.036343e-01	2.043674e-02	2.575585e-01	2.393177e-01	2.506436e-01	2.524803e-01
1475000	-3.771128e+04	2.457990e+02	3.348494e+00	8.672878e-02	1.315319e-01	1.016220e-01	3.963478e-02	6.048718e-01	3.561076e-02	7.855138e-02	1.960748e-01	1.539051e-01	3.101962e-02	4.920138e-01	4.843530e-02	2.233164e-01	2.698808e-01	3.086965e-02	6.719006e-02	2.248361e-01	1.839070e-01	1.841261e-01	2.401446e-01	5.004618e-02	4.668209e-02	3.525451e-01	1.264560e-01	6.584987e-02	1.645141e-01	3.367352e-01	1.838587e-01	6.755259e-02	1.814896e-01	1.753555e-01	2.147615e-01	9.287242e-02	6.176932e-02	2.025802e-01	2.526611e-01	6.091589e-01	1.727161e-01	5.729073e-03	5.209046e-02	1.474147e-01	1.289071e-02	2.427402e-01	2.267648e-01	2.945297e-01	2.359652e-01
1480000	-3.770544e+04	2.459424e+02	3.348494e+00	1.313675e-01	1.704054e-01	1.043295e-01	3.407341e-02	5.171180e-01	4.270613e-02	7.855138e-02	1.960748e-01	1.539051e-01	3.101962e-02	4.920138e-01	4.843530e-02	2.233164e-01	2.698808e-01	3.086965e-02	6.719006e-02	2.248361e-01	1.839070e-01	1.570605e-01	2.373652e-01	6.078830e-02	8.818357e-02	3.171350e-01	1.394675e-01	6.337803e-02	1.020713e-01	2.990288e-01	1.821809e-01	1.047066e-01	2.486344e-01	1.879371e-01	1.502023e-01	1.012583e-01	5.553491e-02	2.031614e-01	3.019060e-01	5.649569e-01	1.831782e-01	1.983994e-03	1.654384e-02	1.912567e-01	4.208038e-02	2.443054e-01	2.220801e-01	2.775187e-01	2.560957e-01
1485000	-3.771601e+04	2.458614e+02	3.348494e+00	1.411879e-01	1.979497e-01	1.077825e-01	5.687461e-02	4.481214e-01	4.808389e-02	7.855138e-02	1.960748e-01	1.539051e-01	3.101962e-02	4.920138e-01	4.843530e-02	2.233164e-01	2.698808e-01	3.086965e-02	6.719006e-02	2.248361e-01	1.839070e-01	1.351906e-01	2.950430e-01	8.039480e-02	4.580388e-02	2.748576e-01	1.687101e-01	3.485574e-02	3.501283e-02	4.131349e-01	1.352678e-01	1.714711e-01	2.102576e-01	1.992951e-01	1.880881e-01	8.855684e-02	8.152593e-02	2.093309e-01	2.332031e-01	4.160213e-01	2.543007e-01	3.709245e-02	8.805160e-02	1.801865e-01	2.434744e-02	2.393585e-01	2.300873e-01	2.650500e-01	2.655043e-01
1490000	-3.770427e+04	2.457822e+02	3.348494e+00	1.267051e-01	1.438461e-01	7.836599e-02	3.280460e-02	5.657692e-01	5.250910e-02	7.855138e-02	1.960748e-01	1.539051e-01	3.101962e-02	4.920138e-01	4.843530e-02	2.233164e-01	2.698808e-01	3.086965e-02	6.719006e-02	2.248361e-01	1.839070e-01	1.476683e-01	2.325418e-01	5.600112e-02	7.479796e-02	3.130281e-01	1.759627e-01	4.990059e-02	6.533638e-04	3.002154e-01	1.235683e-01	8.992034e-02	4.357420e-01	1.588894e-01	2.214976e-01	1.098434e-01	7.030501e-02	1.712526e-01	2.682121e-01	3.626052e-01	3.446698e-01	2.129805e-02	5.378508e-02	1.840477e-01	3.359409e-02	2.686706e-01	2.189231e-01	2.655757e-01	2.468305e-01
1495000	-3.771356e+04	2.460078e+02	3.348494e+00	1.080945e-01	1.937149e-01	9.131202e-02	3.584993e-02	5.094880e-01	6.154064e-02	7.855138e-02	1.960748e-01	1.539051e-01	3.101962e-02	4.920138e-01	4.843530e-02	2.233164e-01	2.698808e-01	3.086965e-02	6.719006e-02	2.248361e-01	1.839070e-01	1.054225e-01	2.200979e-01	4.823403e-02	9.826141e-02	3.072294e-01	2.207547e-01	3.261521e-02	1.286631e-01	4.177911e-01	1.835305e-02	5.407773e-02	3.484997e-01	2.046764e-01	1.918122e-01	9.579225e-02	7.633179e-02	2.110739e-01	2.203135e-01	4.945480e-01	2.194888e-01	1.165105e-01	3.254217e-02	1.137029e-01	2.320765e-02	2.531797e-01	2.157882e-01	2.872607e-01	2.437714e-01
1500000	-3.770718e+04	2.456416e+02	3.348494e+00	1.282488e-01	1.691312e-01	8.505028e-02	4.352947e-02	5.116972e-01	6.234301e-02	7.855138e-02	1.960748e-01	1.539051e-01	3.101962e-02	4.920138e-01	4.843530e-02	2.233164e-01	2.698808e-01	3.086965e-02	6.719006e-02	2.248361e-01	1.839070e-01	1.295524e-01	3.001530e-01	6.342205e-02	6.275581e-02	2.911248e-01	1.529919e-01	1.506242e-01	9.327989e-03	4.356083e-01	6.106606e-04	1.285985e-01	2.752304e-01	2.075555e-01	1.922261e-01	9.048583e-02	8.285944e-02	2.208210e-01	2.060521e-01	4.346401e-01	1.438145e-01	2.908876e-02	3.441401e-02	2.969027e-01	6.113988e-02	2.586856e-01	2.113181e-01	2.685027e-01	2.614936e-01
1505000	-3.770272e+04	2.459166e+02	3.348494e+00	1.041405e-01	1.661215e-01	9.533988e-02	3.928778e-02	5.417548e-01	5.335555e-02	7.855138e-02	1.960748e-01	1.539051e-01	3.101962e-02	4.920138e-01	4.843530e-02	2.233164e-01	2.698808e-01	3.086965e-02	6.719006e-02	2.248361e-01	1.839070e-01	1.326986e-01	2.354917e-01	5.921202e-02	3.643386e-02	3.426598e-01	1.935040e-01	1.054041e-02	2.034613e-01	3.909897e-01	5.961376e-02	1.812259e-01	1.541690e-01	1.690145e-01	1.745656e-01	8.271220e-02	5.308582e-02	2.151351e-01	3.054868e-01	6.038776e-01	1.809038e-01	3.841228e-03	1.828062e-02	1.676026e-01	2.549409e-02	2.402025e-01	2.182950e-01	2.703285e-01	2.711740e-01
1510000	-3.770838e+04	2.462209e+02	3.348494e+00	9.248069e-02	1.913889e-01	1.008634e-01	4.540005e-02	5.399250e-01	2.994202e-02	7.855138e-02	1.960748e-01	1.539051e-01	3.101962e-02	4.920138e-01	4.843530e-02	2.233164e-01	2.698808e-01	3.086965e-02	6.719006e-02	2.248361e-01	1.839070e-01	1.440520e-01	2.559571e-01	4.663617e-02	4.674390e-02	3.398948e-01	1.667161e-01	3.624923e-02	1.838526e-02	6.098472e-01	1.388170e-02	8.253253e-02	2.391041e-01	2.060170e-01	1.626249e-01	1.014930e-01	4.403768e-02	2.311126e-01	2.547147e-01	5.343684e-01	2.500863e-01	3.311629e-02	1.139023e-02	7.056594e-02	1.004728e-01	2.580089e-01	2.150405e-01	2.765416e-01	2.504090e-01
1515000	-3.770656e+04	2.451335e+02	3.348494e+00	1.132527e-01	1.887359e-01	7.589217e-02	4.518334e-02	5.315684e-01	4.536753e-02	7.855138e-02	1.960748e-01	1.539051e-01	3.101962e-02	4.920138e-01	4.843530e-02	2.233164e-01	2.698808e-01	3.086965e-02	6.719006e-02	2.248361e-01	1.839070e-01	9.479758e-02	2.046624e-01	6.435679e-02	6.224193e-02	3.943505e-01	1.795908e-01	5.785089e-02	1.377607e-01	4.828719e-01	6.601420e-02	5.578233e-02	1.997200e-01	1.993509e-01	2.023197e-01	8.757868e-02	1.131582e-01	1.735718e-01	2.240207e-01	2.993089e-01	3.664931e-01	2.295882e-02	9.090009e-02	1.256189e-01	9.472023e-02	2.512598e-01	2.163829e-01	2.588676e-01	2.734897e-01
1520000	-3.769934e+04	2.466773e+02	3.348494e+00	1.106408e-01	1.675923e-01	9.785910e-02	4.473428e-02	5.231847e-01	5.598886e-02	7.855138e-02	1.960748e-01	1.539051e-01	3.101962e-02	4.920138e-01	4.843530e-02	2.233164e-01	2.698808e-01	3.086965e-02	6.719006e-02	2.248361e-01	1.839070e-01	1.177672e-01	2.640044e-01	7.113297e-02	4.525338e-02	3.095837e-01	1.922584e-01	7.164453e-02	8.298172e-03	6.302454e-01	5.389937e-03	5.172568e-02	2.326963e-01	1.861284e-01	2.324616e-01	9.517348e-02	6.553074e-02	1.767393e-01	2.439665e-01	3.410639e-01	1.635019e-01	8.332068e-02	5.939311e-02	2.580593e-01	9.466115e-02	2.524930e-01	2.240848e-01	2.645139e-01	2.589084e-01
1525000	-3.770923e+04	2.450329e+02	3.348494e+00	1.248176e-01	1.472780e-01	1.048848e-01	2.631809e-02	5.454036e-01	5.129788e-02	7.855138e-02	1.960748e-01	1.539051e-01	3.101962e-02	4.920138e-01	4.843530e-02	2.233164e-01	2.698808e-01	3.086965e-02	6.719006e-02	2.248361e-01	1.839070e-01	1.567482e-01	2.335476e-01	6.108248e-02	4.733918e-02	3.088800e-01	1.924025e-01	1.509695e-02	2.036394e-01	5.688861e-01	1.091741e-02	6.410920e-02	1.373509e-01	1.836778e-01	2.101210e-01	1.048230e-01	5.350501e-02	2.091932e-01	2.386800e-01	2.785275e-01	3.340474e-01	2.146736e-01	2.968520e-02	8.621380e-02	5.685256e-02	2.364190e-01	2.209178e-01	2.858649e-01	2.567983e-01
1530000	-3.769876e+04	2.456274e+02	3.348494e+00	1.349736e-01	1.527304e-01	1.083922e-01	4.141039e-02	5.100832e-01	5.241013e-02	7.855138e-02	1.960748e-01	1.539051e-01	3.101962e-02	4.920138e-01	4.843530e-02	2.233164e-01	2.698808e-01	3.086965e-02	6.719006e-02	2.248361e-01	1.839070e-01	1.476708e-01	2.163904e-01	5.705815e-02	6.781949e-02	3.163843e-01	1.946769e-01	4.998020e-03	3.016374e-01	5.551502e-01	5.027196e-03	3.421200e-02	9.897516e-02	1.761772e-01	1.810379e-01	8.692130e-02	9.361324e-02	2.001754e-01	2.620749e-01	3.116284e-01	2.239739e-01	1.789316e-01	2.320666e-02	1.531807e-01	1.090787e-01	2.342441e-01	2.227585e-01	2.851434e-01	2.578541e-01
1535000	-3.771029e+04	2.459405e+02	3.348494e+00	1.325833e-01	1.953911e-01	7.779532e-02	4.309149e-02	5.014072e-01	4.973157e-02	7.855138e-02	1.960748e-01	1.539051e-01	3.101962e-02	4.920138e-01	4.843530e-02	2.233164e-01	2.698808e-01	3.086965e-02	6.719006e-02	2.248361e-01	1.839070e-01	1.377479e-01	2.077809e-01	7.591368e-02	4.401169e-02	3.495103e-01	1.850356e-01	3.635071e-02	4.096709e-01	6.557628e-02	8.556125e-02	9.235114e-02	3.104897e-01	1.904652e-01	1.638111e-01	9.375491e-02	1.008473e-01	2.069140e-01	2.442075e-01	3.556827e-01	4.506612e-01	2.090806e-02	1.278733e-02	9.445484e-02	6.550586e-02	2.545485e-01	2.065939e-01	2.673495e-01	2.715081e-01
1540000	-3.771006e+04	2.445726e+02	3.348494e+00	1.053229e-01	1.920763e-01	8.533002e-02	6.746738e-02	4.929721e-01	5.683141e-02	7.855138e-02	1.960748e-01	1.539051e-01	3.101962e-02	4.920138e-01	4.843530e-02	2.233164e-01	2.698808e-01	3.086965e-02	6.719006e-02	2.248361e-01	1.839070e-01	1.115960e-01	2.896922e-01	5.899083e-02	5.396860e-02	3.112838e-01	1.744685e-01	9.078842e-02	5.199765e-01	2.567715e-01	8.843951e-03	4.466350e-02	7.895616e-02	1.906037e-01	1.908030e-01	9.627324e-02	5.780451e-02	2.032432e-01	2.612724e-01	2.970540e-01	4.752596e-01	2.083566e-02	4.772056e-02	1.145884e-01	4.454186e-02	2.600988e-01	2.093967e-01	2.621401e-01	2.683644e-01
1545000	-3.770901e+04	2.458031e+02	3.348494e+00	1.258155e-01	1.858866e-01	9.991670e-02	3.242456e-02	5.117096e-01	4.424702e-02	7.855138e-02	1.960748e-01	1.539051e-01	3.101962e-02	4.920138e-01	4.843530e-02	2.233164e-01	2.698808e-01	3.086965e-02	6.719006e-02	2.248361e-01	1.839070e-01	1.284414e-01	2.375561e-01	5.876443e-02	1.161467e-01	2.498366e-01	2.092549e-01	1.238360e-01	3.139982e-01	4.540500e-01	3.914314e-03	7.315015e-02	3.105132e-02	1.962515e-01	1.237942e-01	1.069482e-01	1.242623e-01	2.075005e-01	2.412432e-01	5.666604e-01	2.073240e-01	4.358111e-02	3.838850e-02	9.491042e-02	4.913558e-02	2.408789e-01	2.329245e-01	2.688228e-01	2.573738e-01
1550000	-3.770823e+04	2.457713e+02	3.348494e+00	1.177009e-01	1.542810e-01	8.297166e-02	4.954713e-02	5.480458e-01	4.745359e-02	7.855138e-02	1.960748e-01	1.539051e-01	3.101962e-02	4.920138e-01	4.843530e-02	2.233164e-01	2.698808e-01	3.086965e-02	6.719006e-02	2.248361e-01	1.839070e-01	1.419575e-01	1.875774e-01	8.112021e-02	1.011145e-01	3.381621e-01	1.500683e-01	1.251014e-01	3.790645e-01	3.286734e-01	4.931336e-02	8.457722e-02	3.327012e-02	1.704637e-01	2.224242e-01	8.393300e-02	9.572515e-02	1.720077e-01	2.554462e-01	4.514678e-01	2.490624e-01	3.471527e-02	1.674178e-01	8.005738e-02	1.727937e-02	2.585536e-01	2.128035e-01	2.771380e-01	2.515049e-01
1555000	-3.770758e+04	2.454817e+02	3.348494e+00	1.275670e-01	1.456435e-01	1.060232e-01	3.534631e-02	5.463169e-01	3.910301e-02	7.855138e-02	1.960748e-01	1.539051e-01	3.101962e-02	4.920138e-01	4.843530e-02	2.233164e-01	2.698808e-01	3.086965e-02	6.719006e-02	2.248361e-01	1.839070e-01	9.227492e-02	2.355733e-01	5.531679e-02	8.023170e-02	3.077191e-01	2.288842e-01	2.859526e-02	3.277263e-01	1.189909e-01	2.883258e-02	8.502875e-02	4.108262e-01	1.561507e-01	2.113152e-01	1.098281e-01	7.519538e-02	1.850880e-01	2.624227e-01	2.929388e-01	3.510247e-01	5.697806e-02	1.204210e-01	1.169988e-01	6.163869e-02	2.300243e-01	2.133129e-01	2.890096e-01	2.676532e-01
1560000	-3.770593e+04	2.455153e+02	3.348494e+00	1.102196e-01	1.406062e-01	1.112636e-01	3.544058e-02	5.667173e-01	3.575270e-02	7.855138e-02	1.960748e-01	1.539051e-01	3.101962e-02	4.920138e-01	4.843530e-02	2.233164e-01	2.698808e-01	3.086965e-02	6.719006e-02	2.248361e-01	1.839070e-01	1.402885e-01	2.492358e-01	3.941132e-02	8.515534e-02	3.185670e-01	1.673420e-01	3.791170e-02	1.992171e-01	4.810761e-01	1.471196e-02	8.329630e-02	1.837868e-01	1.800002e-01	2.093352e-01	8.799945e-02	9.680592e-02	1.712506e-01	2.546086e-01	2.656361e-01	3.444169e-01	4.926813e-03	5.250912e-02	2.202911e-01	1.122200e-01	2.528711e-01	2.122988e-01	2.737983e-01	2.610317e-01
1565000	-3.769853e+04	2.454608e+02	3.348494e+00	9.405279e-02	1.476862e-01	9.809527e-02	4.115166e-02	5.655133e-01	5.350083e-02	7.855138e-02	1.960748e-01	1.539051e-01	3.101962e-02	4.920138e-01	4.843530e-02	2.233164e-01	2.698808e-01	3.086965e-02	6.719006e-02	2.248361e-01	1.839070e-01	9.410990e-02	2.439366e-01	6.173298e-02	5.787638e-02	3.727101e-01	1.696341e-01	1.967339e-02	5.885331e-02	4.476756e-01	1.069302e-01	9.393484e-02	2.729326e-01	1.444309e-01	2.464795e-01	8.135448e-02	8.534285e-02	1.424671e-01	2.999252e-01	3.021977e-01	3.586812e-01	4.471705e-02	3.160304e-02	2.507790e-01	1.202205e-02	2.490528e-01	2.207486e-01	2.842249e-01	2.459737e-01
1570000	-3.771042e+04	2.468956e+02	3.348494e+00	1.160799e-01	2.004274e-01	8.539008e-02	4.397403e-02	5.104485e-01	4.367996e-02	7.855138e-02	1.960748e-01	1.539051e-01	3.101962e-02	4.920138e-01	4.843530e-02	2.233164e-01	2.698808e-01	3.086965e-02	6.719006e-02	2.248361e-01	1.839070e-01	1.288667e-01	2.386714e-01	6.175569e-02	8.680572e-02	2.982897e-01	1.856108e-01	2.378654e-02	9.580741e-02	6.582870e-01	5.756272e-03	1.521550e-01	6.420776e-02	1.742676e-01	2.259851e-01	7.466121e-02	9.253067e-02	1.477079e-01	2.848474e-01	3.324666e-01	3.924985e-01	2.050068e-03	1.476025e-02	1.913299e-01	6.689475e-02	2.475919e-01	2.080512e-01	2.865091e-01	2.578478e-01
1575000	-3.770632e+04	2.460531e+02	3.348494e+00	1.366290e-01	1.506127e-01	9.769792e-02	4.788366e-02	5.074855e-01	5.969120e-02	7.855138e-02	1.960748e-01	1.539051e-01	3.101962e-02	4.920138e-01	4.843530e-02	2.233164e-01	2.698808e-01	3.086965e-02	6.719006e-02	2.248361e-01	1.839070e-01	1.828210e-01	2.275568e-01	5.074288e-02	6.895975e-02	3.415358e-01	1.283838e-01	6.554869e-02	7.156845e-02	4.664938e-01	2.317226e-02	1.793821e-01	1.938347e-01	1.690658e-01	2.099782e-01	1.013906e-01	7.151524e-02	1.898455e-01	2.582046e-01	2.713217e-01	3.360148e-01	6.250576e-02	6.820529e-02	1.358015e-01	1.261509e-01	2.450670e-01	2.246492e-01	2.795869e-01	2.506969e-01
1580000	-3.770795e+04	2.442523e+02	3.348494e+00	1.315935e-01	1.531740e-01	8.441896e-02	3.607198e-02	5.483528e-01	4.638879e-02	7.855138e-02	1.960748e-01	1.539051e-01	3.101962e-02	4.920138e-01	4.843530e-02	2.233164e-01	2.698808e-01	3.086965e-02	6.719006e-02	2.248361e-01	1.839070e-01	1.637368e-01	1.809458e-01	6.860742e-02	7.438466e-02	3.103292e-01	2.019962e-01	1.478845e-01	5.350942e-02	4.237463e-01	2.311912e-02	9.441424e-02	2.573264e-01	1.642464e-01	1.891539e-01	8.914868e-02	1.298496e-01	1.682294e-01	2.593720e-01	4.641783e-01	2.474491e-01	8.374986e-03	8.817961e-02	4.802702e-02	1.437910e-01	2.415669e-01	2.115422e-01	2.869086e-01	2.599823e-01
1585000	-3.770720e+04	2.466375e+02	3.348494e+00	1.268364e-01	1.757762e-01	1.008418e-01	5.067924e-02	4.943545e-01	5.151180e-02	7.855138e-02	1.960748e-01	1.539051e-01	3.101962e-02	4.920138e-01	4.843530e-02	2.233164e-01	2.698808e-01	3.086965e-02	6.719006e-02	2.248361e-01	1.839070e-01	1.289918e-01	3.193286e-01	6.881197e-02	4.240856e-02	2.926987e-01	1.477603e-01	1.278780e-01	6.107827e-02	4.243205e-01	5.600434e-02	1.844675e-01	1.462514e-01	1.865103e-01	2.025569e-01	9.449052e-02	1.071296e-01	1.713737e-01	2.379390e-01	3.313186e-01	2.080805e-01	1.235002e-02	6.552093e-03	3.469536e-01	9.474515e-02	2.330651e-01	2.191325e-01	2.826906e-01	2.651118e-01
1590000	-3.702982e+04	2.461887e+02	3.361172e+00	1.188794e-01	1.705324e-01	6.591924e-02	5.205187e-02	5.420484e-01	5.056869e-02	7.855138e-02	1.960748e-01	1.539051e-01	3.101962e-02	4.920138e-01	4.843530e-02	2.233164e-01	2.698808e-01	3.086965e-02	6.719006e-02	2.248361e-01	1.839070e-01	1.382524e-01	1.975085e-01	8.224115e-02	5.463915e-02	3.037298e-01	2.236290e-01	8.827569e-02	3.039980e-02	4.617189e-01	1.793297e-01	1.547521e-01	8.552374e-02	2.006169e-01	1.818160e-01	9.081024e-02	7.819002e-02	1.789348e-01	2.696320e-01	5.780530e-01	2.434484e-01	5.824727e-02	3.383051e-02	7.656393e-02	9.856874e-03	2.393235e-01	2.071555e-01	2.854641e-01	2.680569e-01
1595000	-3.703572e+04	2.433531e+02	3.361172e+00	1.188794e-01	1.705324e-01	6.591924e-02	5.205187e-02	5.420484e-01	5.056869e-02	7.855138e-02	1.960748e-01	1.539051e-01	3.101962e-02	4.920138e-01	4.843530e-02	2.233164e-01	2.698808e-01	3.086965e-02	6.719006e-02	2.248361e-01	1.839070e-01	1.382524e-01	1.975085e-01	8.224115e-02	5.463915e-02	3.037298e-01	2.236290e-01	2.243726e-01	6.004576e-03	5.536817e-01	4.244563e-02	6.936333e-02	1.041321e-01	1.879870e-01	1.924588e-01	8.071067e-02	1.098595e-01	1.679174e-01	2.610666e-01	4.578600e-01	2.349560e-01	1.029376e-01	9.525334e-03	1.219946e-01	7.272648e-02	2.393235e-01	2.071555e-01	2.854641e-01	2.680569e-01
1600000	-3.703373e+04	2.461187e+02	3.361172e+00	1.188794e-01	1.705324e-01	6.591924e-02	5.205187e-02	5.420484e-01	5.056869e-02	7.855138e-02	1.960748e-01	1.539051e-01	3.101962e-02	4.920138e-01	4.843530e-02	2.233164e-01	2.698808e-01	3.086965e-02	6.719006e-02	2.248361e-01	1.839070e-01	1.382524e-01	1.975085e-01	8.224115e-02	5.463915e-02	3.037298e-01	2.236290e-01	1.151723e-01	2.867765e-02	3.777184e-01	7.752965e-02	2.740756e-01	1.268264e-01	1.565981e-01	2.192240e-01	9.417627e-02	5.828348e-02	1.927054e-01	2.790127e-01	4.443941e-01	1.917233e-01	4.141311e-03	9.476842e-02	1.077957e-01	1.571772e-01	2.393235e-01	2.071555e-01	2.854641e-01	2.680569e-01
1605000	-3.703736e+04	2.457935e+02	3.361172e+00	1.188794e-01	1.705324e-01	6.591924e-02	5.205187e-02	5.420484e-01	5.056869e-02	7.855138e-02	1.960748e-01	1.539051e-01	3.101962e-02	4.920138e-01	4.843530e-02	2.233164e-01	2.698808e-01	3.086965e-02	6.719006e-02	2.248361e-01	1.839070e-01	1.382524e-01	1.975085e-01	8.224115e-02	5.463915e-02	3.037298e-01	2.236290e-01	2.452015e-02	1.216861e-01	3.931286e-01	3.684974e-02	3.100829e-01	1.137326e-01	1.275964e-01	2.173408e-01	7.756208e-02	9.694951e-02	1.789648e-01	3.015864e-01	5.021387e-01	2.649292e-01	8.220339e-03	4.703017e-02	1.740701e-01	3.611429e-03	2.393235e-01	2.071555e-01	2.854641e-01	2.680569e-01
1610000	-3.703241e+04	2.460820e+02	3.361172e+00	1.188794e-01	1.705324e-01	6.591924e-02	5.205187e-02	5.420484e-01	5.056869e-02	7.855138e-02	1.960748e-01	1.539051e-01	3.101962e-02	4.920138e-01	4.843530e-02	2.233164e-01	2.698808e-01	3.086965e-02	6.719006e-02	2.248361e-01	1.839070e-01	1.382524e-01	1.975085e-01	8.224115e-02	5.463915e-02	3.037298e-01	2.236290e-01	3.446580e-02	9.987979e-02	5.110034e-01	1.944484e-02	5.091527e-02	2.842909e-01	1.408238e-01	2.116601e-01	7.533668e-02	9.513524e-02	1.469791e-01	3.300652e-01	5.492831e-01	1.783410e-01	1.499117e-01	1.041968e-02	6.445022e-02	4.759428e-02	2.393235e-01	2.071555e-01	2.854641e-01	2.680569e-01
1615000	-3.703632e+04	2.459728e+02	3.361172e+00	1.188794e-01	1.705324e-01	6.591924e-02	5.205187e-02	5.420484e-01	5.056869e-02	7.855138e-02	1.960748e-01	1.539051e-01	3.101962e-02	4.920138e-01	4.843530e-02	2.233164e-01	2.698808e-01	3.086965e-02	6.719006e-02	2.248361e-01	1.839070e-01	1.382524e-01	1.975085e-01	8.224115e-02	5.463915e-02	3.037298e-01	2.236290e-01	1.990718e-01	4.134241e-02	5.356982e-01	1.116784e-01	7.361333e-02	3.859592e-02	1.759509e-01	1.884844e-01	9.203455e-02	8.916819e-02	1.841733e-01	2.701886e-01	2.637069e-01	2.068075e-01	2.045655e-01	4.000651e-02	1.699754e-01	1.149382e-01	2.393235e-01	2.071555e-01	2.854641e-01	2.680569e-01
1620000	-3.703663e+04	2.458992e+02	3.361172e+00	1.188794e-01	1.705324e-01	6.591924e-02	5.205187e-02	5.420484e-01	5.056869e-02	7.855138e-02	1.960748e-01	1.539051e-01	3.101962e-02	4.920138e-01	4.843530e-02	2.233164e-01	2.698808e-01	3.086965e-02	6.719006e-02	2.248361e-01	1.839070e-01	1.382524e-01	1.975085e-01	8.224115e-02	5.463915e-02	3.037298e-01	2.236290e-01	1.095076e-01	2.147962e-01	3.580168e-01	1.410536e-01	9.724487e-02	7.938100e-02	2.135446e-01	1.959198e-01	9.650725e-02	1.009878e-01	1.777789e-01	2.152617e-01	4.223884e-01	1.759604e-01	1.837017e-01	2.959288e-02	1.341417e-01	5.421479e-02	2.393235e-01	2.071555e-01	2.854641e-01	2.680569e-01
1625000	-3.703474e+04	2.452109e+02	3.361172e+00	1.188794e-01	1.705324e-01	6.591924e-02	5.205187e-02	5.420484e-01	5.056869e-02	7.855138e-02	1.960748e-01	1.539051e-01	3.101962e-02	4.920138e-01	4.843530e-02	2.233164e-01	2.698808e-01	3.086965e-02	6.719006e-02	2.248361e-01	1.839070e-01	1.382524e-01	1.975085e-01	8.224115e-02	5.463915e-02	3.037298e-01	2.236290e-01	4.640918e-02	2.984393e-01	3.173218e-01	1.345049e-01	7.437522e-02	1.289496e-01	2.154919e-01	1.846429e-01	9.149207e-02	8.755278e-02	1.782774e-01	2.425430e-01	3.193664e-01	1.659938e-01	1.356845e-01	2.137832e-02	3.261585e-01	3.141849e-02	2.393235e-01	2.071555e-01	2.854641e-01	2.680569e-01
1630000	-3.703433e+04	2.464103e+02	3.361172e+00	1.188794e-01	1.705324e-01	6.591924e-02	5.205187e-02	5.420484e-01	5.056869e-02	7.855138e-02	1.960748e-01	1.539051e-01	3.101962e-02	4.920138e-01	4.843530e-02	2.233164e-01	2.698808e-01	3.086965e-02	6.719006e-02	2.248361e-01	1.839070e-01	1.382524e-01	1.975085e-01	8.224115e-02	5.463915e-02	3.037298e-01	2.236290e-01	7.846830e-02	6.409151e-02	5.292282e-01	1.179613e-01	1.159737e-01	9.427693e-02	1.717319e-01	2.095220e-01	1.003348e-01	7.178960e-02	1.807816e-01	2.658400e-01	2.280151e-01	3.122657e-01	2.832716e-01	6.821161e-02	9.213114e-02	1.610482e-02	2.393235e-01	2.071555e-01	2.854641e-01	2.680569e-01
1635000	-3.704129e+04	2.463496e+02	3.361172e+00	1.188794e-01	1.705324e-01	6.591924e-02	5.205187e-02	5.420484e-01	5.056869e-02	7.855138e-02	1.960748e-01	1.539051e-01	3.101962e-02	4.920138e-01	4.843530e-02	2.233164e-01	2.698808e-01	3.086965e-02	6.719006e-02	2.248361e-01	1.839070e-01	1.382524e-01	1.975085e-01	8.224115e-02	5.463915e-02	3.037298e-01	2.236290e-01	1.377256e-01	1.192556e-02	3.829275e-01	1.449995e-01	1.176150e-01	2.048068e-01	1.619791e-01	2.034596e-01	9.613791e-02	1.310900e-01	1.794515e-01	2.278819e-01	3.019972e-01	3.574562e-01	1.082031e-02	1.638163e-02	9.072219e-02	2.226224e-01	2.393235e-01	2.071555e-01	2.854641e-01	2.680569e-01
1640000	-3.703194e+04	2.456619e+02	3.361172e+00	1.188794e-01	1.705324e-01	6.591924e-02	5.205187e-02	5.420484e-01	5.056869e-02	7.855138e-02	1.960748e-01	1.539051e-01	3.101962e-02	4.920138e-01	4.843530e-02	2.233164e-01	2.698808e-01	3.086965e-02	6.719006e-02	2.248361e-01	1.839070e-01	1.382524e-01	1.975085e-01	8.224115e-02	5.463915e-02	3.037298e-01	2.236290e-01	1.308893e-01	1.038291e-01	3.898174e-01	6.847796e-02	1.203467e-01	1.866395e-01	1.875158e-01	1.866715e-01	8.109810e-02	6.764702e-02	1.889728e-01	2.880948e-01	4.380258e-01	2.031766e-01	4.498986e-02	3.168681e-02	2.672175e-01	1.490346e-02	2.393235e-01	2.071555e-01	2.854641e-01	2.680569e-01
1645000	-3.703312e+04	2.461796e+02	3.361172e+00	1.188794e-01	1.705324e-01	6.591924e-02	5.205187e-02	5.420484e-01	5.056869e-02	7.855138e-02	1.960748e-01	1.539051e-01	3.101962e-02	4.920138e-01	4.843530e-02	2.233164e-01	2.698808e-01	3.086965e-02	6.719006e-02	2.248361e-01	1.839070e-01	1.382524e-01	1.975085e-01	8.224115e-02	5.463915e-02	3.037298e-01	2.236290e-01	1.559709e-01	8.826676e-02	2.026195e-01	5.278128e-02	1.696106e-01	3.307510e-01	1.607985e-01	2.271783e-01	8.860012e-02	9.493374e-02	1.745164e-01	2.539730e-01	4.639018e-01	1.735833e-01	9.721212e-02	2.651118e-03	2.135400e-01	4.911164e-02	2.393235e-01	2.071555e-01	2.854641e-01	2.680569e-01
1650000	-3.703131e+04	2.456149e+02	3.361172e+00	1.188794e-01	1.705324e-01	6.591924e-02	5.205187e-02	5.420484e-01	5.056869e-02	7.855138e-02	1.960748e-01	1.539051e-01	3.101962e-02	4.920138e-01	4.843530e-02	2.233164e-01	2.698808e-01	3.086965e-02	6.719006e-02	2.248361e-01	1.839070e-01	1.382524e-01	1.975085e-01	8.224115e-02	5.463915e-02	3.037298e-01	2.236290e-01	2.144893e-01	6.870665e-02	5.181285e-01	2.988749e-02	4.562171e-02	1.231663e-01	1.821008e-01	2.047468e-01	9.030307e-02	7.322889e-02	2.038076e-01	2.458128e-01	4.536605e-01	2.542012e-01	1.318823e-02	7.992964e-02	1.678903e-01	3.113022e-02	2.393235e-01	2.071555e-01	2.854641e-01	2.680569e-01
1655000	-3.703203e+04	2.464304e+02	3.361172e+00	1.188794e-01	1.705324e-01	6.591924e-02	5.205187e-02	5.420484e-01	5.056869e-02	7.855138e-02	1.960748e-01	1.539051e-01	3.101962e-02	4.920138e-01	4.843530e-02	2.233164e-01	2.698808e-01	3.086965e-02	6.719006e-02	2.248361e-01	1.839070e-01	1.382524e-01	1.975085e-01	8.224115e-02	5.463915e-02	3.037298e-01	2.236290e-01	1.545958e-03	2.588387e-01	6.857286e-01	1.650938e-02	1.459533e-02	2.278204e-02	1.670696e-01	1.676179e-01	8.716546e-02	1.022903e-01	1.944303e-01	2.814264e-01	6.754301e-01	1.948342e-01	6.447907e-03	5.892334e-02	3.087652e-02	3.348795e-02	2.393235e-01	2.071555e-01	2.854641e-01	2.680569e-01
1660000	-3.703583e+04	2.457727e+02	3.361172e+00	1.188794e-01	1.705324e-01	6.591924e-02	5.205187e-02	5.420484e-01	5.056869e-02	7.855138e-02	1.960748e-01	1.539051e-01	3.101962e-02	4.920138e-01	4.843530e-02	2.233164e-01	2.698808e-01	3.086965e-02	6.719006e-02	2.248361e-01	1.839070e-01	1.382524e-01	1.975085e-01	8.224115e-02	5.463915e-02	3.037298e-01	2.236290e-01	3.052615e-02	2.845934e-01	3.813927e-01	6.564017e-03	8.580063e-02	2.111231e-01	1.544678e-01	2.235840e-01	1.083108e-01	7.252204e-02	1.388903e-01	3.022251e-01	2.476962e-01	4.779775e-01	5.920246e-02	4.602940e-02	6.747290e-02	1.016216e-01	2.393235e-01	2.071555e-01	2.854641e-01	2.680569e-01
1665000	-3.703909e+04	2.459510e+02	3.361172e+00	1.188794e-01	1.705324e-01	6.591924e-02	5.205187e-02	5.420484e-01	5.056869e-02	7.855138e-02	1.960748e-01	1.539051e-01	3.101962e-02	4.920138e-01	4.843530e-02	2.233164e-01	2.698808e-01	3.086965e-02	6.719006e-02	2.248361e-01	1.839070e-01	1.382524e-01	1.975085e-01	8.224115e-02	5.463915e-02	3.037298e-01	2.236290e-01	5.714808e-02	1.732946e-01	3.597029e-01	3.945365e-02	8.815676e-02	2.822440e-01	2.045035e-01	1.999363e-01	1.141810e-01	6.246057e-02	2.050521e-01	2.138666e-01	2.702650e-01	1.820333e-01	1.946034e-01	2.746148e-02	3.018583e-01	2.377856e-02	2.393235e-01	2.071555e-01	2.854641e-01	2.680569e-01
1670000	-3.703141e+04	2.456976e+02	3.361172e+00	1.188794e-01	1.705324e-01	6.591924e-02	5.205187e-02	5.420484e-01	5.056869e-02	7.855138e-02	1.960748e-01	1.539051e-01	3.101962e-02	4.920138e-01	4.843530e-02	2.233164e-01	2.698808e-01	3.086965e-02	6.719006e-02	2.248361e-01	1.839070e-01	1.382524e-01	1.975085e-01	8.224115e-02	5.463915e-02	3.037298e-01	2.236290e-01	3.555398e-03	5.609975e-02	7.028900e-01	9.923956e-03	1.784965e-01	4.903446e-02	1.792579e-01	1.895985e-01	9.606771e-02	7.897307e-02	2.073003e-01	2.488025e-01	1.993222e-01	3.515460e-01	5.229789e-03	8.364237e-02	3.265563e-01	3.370343e-02	2.393235e-01	2.071555e-01	2.854641e-01	2.680569e-01
1675000	-3.702561e+04	2.463494e+02	3.361172e+00	1.188794e-01	1.705324e-01	6.591924e-02	5.205187e-02	5.420484e-01	5.056869e-02	7.855138e-02	1.960748e-01	1.539051e-01	3.101962e-02	4.920138e-01	4.843530e-02	2.233164e-01	2.698808e-01	3.086965e-02	6.719006e-02	2.248361e-01	1.839070e-01	1.382524e-01	1.975085e-01	8.224115e-02	5.463915e-02	3.037298e-01	2.236290e-01	6.582523e-02	4.159671e-02	5.078348e-01	3.685092e-02	1.099030e-01	2.379894e-01	1.666122e-01	2.076111e-01	9.850739e-02	6.603013e-02	1.767016e-01	2.845376e-01	4.271922e-01	2.365887e-01	6.252774e-03	1.088639e-01	1.406289e-01	8.047353e-02	2.393235e-01	2.071555e-01	2.854641e-01	2.680569e-01
1680000	-3.703703e+04	2.461661e+02	3.361172e+00	1.188794e-01	1.705324e-01	6.591924e-02	5.205187e-02	5.420484e-01	5.056869e-02	7.855138e-02	1.960748e-01	1.539051e-01	3.101962e-02	4.920138e-01	4.843530e-02	2.233164e-01	2.698808e-01	3.086965e-02	6.719006e-02	2.248361e-01	1.839070e-01	1.382524e-01	1.975085e-01	8.224115e-02	5.463915e-02	3.037298e-01	2.236290e-01	7.299329e-03	2.142016e-01	4.234819e-01	1.962577e-02	7.744910e-02	2.579422e-01	1.920844e-01	2.192918e-01	9.373885e-02	6.594344e-02	1.897778e-01	2.391637e-01	5.917221e-01	2.136730e-01	5.263703e-03	3.511282e-02	8.887761e-02	6.535076e-02	2.393235e-01	2.071555e-01	2.854641e-01	2.680569e-01
1685000	-3.702877e+04	2.460759e+02	3.361172e+00	1.188794e-01	1.705324e-01	6.591924e-02	5.205187e-02	5.420484e-01	5.056869e-02	7.855138e-02	1.960748e-01	1.539051e-01	3.101962e-02	4.920138e-01	4.843530e-02	2.233164e-01	2.698808e-01	3.086965e-02	6.719006e-02	2.248361e-01	1.839070e-01	1.382524e-01	1.975085e-01	8.224115e-02	5.463915e-02	3.037298e-01	2.236290e-01	6.663085e-02	2.808542e-01	3.165678e-01	1.702414e-03	8.121955e-02	2.530252e-01	1.801930e-01	2.011705e-01	8.694290e-02	6.842920e-02	1.939286e-01	2.693358e-01	2.105336e-01	2.956982e-01	7.439147e-03	5.091998e-02	3.195144e-01	1.158946e-01	2.393235e-01	2.071555e-01	2.854641e-01	2.680569e-01
1690000	-3.703014e+04	2.453578e+02	3.361172e+00	1.188794e-01	1.705324e-01	6.591924e-02	5.205187e-02	5.420484e-01	5.056869e-02	7.855138e-02	1.960748e-01	1.539051e-01	3.101962e-02	4.920138e-01	4.843530e-02	2.233164e-01	2.698808e-01	3.086965e-02	6.719006e-02	2.248361e-01	1.839070e-01	1.382524e-01	1.975085e-01	8.224115e-02	5.463915e-02	3.037298e-01	2.236290e-01	6.503595e-02	4.585803e-01	2.938399e-01	1.499369e-02	1.449239e-01	2.262633e-02	1.611624e-01	2.240876e-01	9.090790e-02	8.583274e-02	1.876649e-01	2.503445e-01	2.684733e-01	3.713396e-01	2.829246e-03	4.328227e-02	2.595090e-01	5.456652e-02	2.393235e-01	2.071555e-01	2.854641e-01	2.680569e-01
1695000	-3.703054e+04	2.450850e+02	3.361172e+00	1.188794e-01	1.705324e-01	6.591924e-02	5.205187e-02	5.420484e-01	5.056869e-02	7.855138e-02	1.960748e-01	1.539051e-01	3.101962e-02	4.920138e-01	4.843530e-02	2.233164e-01	2.698808e-01	3.086965e-02	6.719006e-02	2.248361e-01	1.839070e-01	1.382524e-01	1.975085e-01	8.224115e-02	5.463915e-02	3.037298e-01	2.236290e-01	2.631208e-02	2.658652e-02	4.876054e-01	1.013550e-01	5.371778e-02	3.044231e-01	1.581587e-01	2.066618e-01	9.413679e-02	8.623258e-02	1.674934e-01	2.873167e-01	2.854288e-01	3.031302e-01	1.947722e-01	3.666194e-02	1.448650e-01	3.514186e-02	2.393235e-01	2.071555e-01	2.854641e-01	2.680569e-01
1700000	-3.703656e+04	2.460256e+02	3.361172e+00	1.188794e-01	1.705324e-01	6.591924e-02	5.205187e-02	5.420484e-01	5.056869e-02	7.855138e-02	1.960748e-01	1.539051e-01	3.101962e-02	4.920138e-01	4.843530e-02	2.233164e-01	2.698808e-01	3.086965e-02	6.719006e-02	2.248361e-01	1.839070e-01	1.382524e-01	1.975085e-01	8.224115e-02	5.463915e-02	3.037298e-01	2.236290e-01	3.631337e-02	2.984853e-02	3.900725e-01	2.533558e-01	1.334535e-01	1.569563e-01	1.978576e-01	1.444486e-01	1.008269e-01	9.972517e-02	2.252061e-01	2.319357e-01	3.369565e-01	4.576975e-01	6.519238e-02	6.570912e-02	2.932942e-02	4.511514e-02	2.393235e-01	2.071555e-01	2.854641e-01	2.680569e-01
1705000	-3.703356e+04	2.447310e+02	3.361172e+00	1.188794e-01	1.705324e-01	6.591924e-02	5.205187e-02	5.420484e-01	5.056869e-02	7.855138e-02	1.960748e-01	1.539051e-01	3.101962e-02	4.920138e-01	4.843530e-02	2.233164e-01	2.698808e-01	3.086965e-02	6.719006e-02	2.248361e-01	1.839070e-01	1.382524e-01	1.975085e-01	8.224115e-02	5.463915e-02	3.037298e-01	2.236290e-01	1.834398e-02	6.365194e-02	3.904260e-01	1.209389e-02	3.559574e-01	1.595267e-01	1.963590e-01	1.811892e-01	1.179296e-01	7.151201e-02	2.012686e-01	2.317416e-01	4.199878e-01	4.113700e-01	1.908391e-02	2.789939e-02	1.048926e-01	1.676627e-02	2.393235e-01	2.071555e-01	2.854641e-01	2.680569e-01
1710000	-3.703227e+04	2.439091e+02	3.361172e+00	1.188794e-01	1.705324e-01	6.591924e-02	5.205187e-02	5.420484e-01	5.056869e-02	7.855138e-02	1.960748e-01	1.539051e-01	3.101962e-02	4.920138e-01	4.843530e-02	2.233164e-01	2.698808e-01	3.086965e-02	6.719006e-02	2.248361e-01	1.839070e-01	1.382524e-01	1.975085e-01	8.224115e-02	5.463915e-02	3.037298e-01	2.236290e-01	5.518228e-02	7.915645e-03	4.439173e-01	2.518917e-02	3.207310e-01	1.470646e-01	1.915734e-01	2.301095e-01	8.810615e-02	7.246549e-02	2.046875e-01	2.130579e-01	4.538363e-01	3.443217e-01	3.834778e-02	6.202200e-02	7.221954e-02	2.925268e-02	2.393235e-01	2.071555e-01	2.854641e-01	2.680569e-01
1715000	-3.703192e+04	2.450068e+02	3.361172e+00	1.188794e-01	1.705324e-01	6.591924e-02	5.205187e-02	5.420484e-01	5.056869e-02	7.855138e-02	1.960748e-01	1.539051e-01	3.101962e-02	4.920138e-01	4.843530e-02	2.233164e-01	2.698808e-01	3.086965e-02	6.719006e-02	2.248361e-01	1.839070e-01	1.382524e-01	1.975085e-01	8.224115e-02	5.463915e-02	3.037298e-01	2.236290e-01	6.019326e-04	1.780394e-01	5.255478e-01	6.350538e-02	1.315978e-01	1.007077e-01	1.908366e-01	1.892281e-01	1.011572e-01	6.893281e-02	1.912075e-01	2.586378e-01	3.011835e-01	2.679947e-01	1.270746e-02	8.519820e-02	3.015218e-01	3.139430e-02	2.393235e-01	2.071555e-01	2.854641e-01	2.680569e-01
1720000	-3.702999e+04	2.460476e+02	3.361172e+00	1.188794e-01	1.705324e-01	6.591924e-02	5.205187e-02	5.420484e-01	5.056869e-02	7.855138e-02	1.960748e-01	1.539051e-01	3.101962e-02	4.920138e-01	4.843530e-02	2.233164e-01	2.698808e-01	3.086965e-02	6.719006e-02	2.248361e-01	1.839070e-01	1.382524e-01	1.975085e-01	8.224115e-02	5.463915e-02	3.037298e-01	2.236290e-01	3.242991e-02	3.550111e-01	4.680422e-01	5.592346e-02	4.388615e-02	4.470721e-02	1.818104e-01	2.026748e-01	1.120476e-01	5.898906e-02	1.867208e-01	2.577573e-01	5.479734e-01	1.595581e-01	4.237997e-03	6.875891e-02	1.895994e-01	2.987226e-02	2.393235e-01	2.071555e-01	2.854641e-01	2.680569e-01
1725000	-3.703839e+04	2.456518e+02	3.361172e+00	1.188794e-01	1.705324e-01	6.591924e-02	5.205187e-02	5.420484e-01	5.056869e-02	7.855138e-02	1.960748e-01	1.539051e-01	3.101962e-02	4.920138e-01	4.843530e-02	2.233164e-01	2.698808e-01	3.086965e-02	6.719006e-02	2.248361e-01	1.839070e-01	1.382524e-01	1.975085e-01	8.224115e-02	5.463915e-02	3.037298e-01	2.236290e-01	2.578451e-02	1.443281e-01	4.699212e-01	1.233893e-02	7.589837e-02	2.717289e-01	1.893729e-01	1.382427e-01	1.157530e-01	7.603581e-02	2.112844e-01	2.693112e-01	6.530724e-01	2.027050e-01	3.607487e-03	1.772864e-02	8.192364e-02	4.096288e-02	2.393235e-01	2.071555e-01	2.854641e-01	2.680569e-01
1730000	-3.703678e+04	2.456079e+02	3.361172e+00	1.188794e-01	1.705324e-01	6.591924e-02	5.205187e-02	5.420484e-01	5.056869e-02	7.855138e-02	1.960748e-01	1.539051e-01	3.101962e-02	4.920138e-01	4.843530e-02	2.233164e-01	2.698808e-01	3.086965e-02	6.719006e-02	2.248361e-01	1.839070e-01	1.382524e-01	1.975085e-01	8.224115e-02	5.463915e-02	3.037298e-01	2.236290e-01	1.113952e-02	3.281152e-02	5.807609e-01	1.129922e-02	2.142756e-02	3.425613e-01	1.867153e-01	2.380874e-01	9.950579e-02	3.871333e-02	2.073684e-01	2.296098e-01	2.048562e-01	1.802226e-01	8.054202e-02	2.290407e-02	3.842493e-01	1.272258e-01	2.393235e-01	2.071555e-01	2.854641e-01	2.680569e-01
1735000	-3.702743e+04	2.460228e+02	3.361172e+00	1.188794e-01	1.705324e-01	6.591924e-02	5.205187e-02	5.420484e-01	5.056869e-02	7.855138e-02	1.960748e-01	1.539051e-01	3.101962e-02	4.920138e-01	4.843530e-02	2.233164e-01	2.698808e-01	3.086965e-02	6.719006e-02	2.248361e-01	1.839070e-01	1.382524e-01	1.975085e-01	8.224115e-02	5.463915e-02	3.037298e-01	2.236290e-01	4.470539e-03	2.576390e-01	5.969168e-01	3.514857e-02	1.658278e-02	8.924229e-02	1.821882e-01	1.951692e-01	9.856260e-02	8.834615e-02	1.939271e-01	2.418068e-01	3.852338e-01	1.733657e-01	1.107054e-01	3.325256e-02	2.160077e-01	8.143487e-02	2.393235e-01	2.071555e-01	2.854641e-01	2.680569e-01
1740000	-3.703492e+04	2.454837e+02	3.361172e+00	1.188794e-01	1.705324e-01	6.591924e-02	5.205187e-02	5.420484e-01	5.056869e-02	7.855138e-02	1.960748e-01	1.539051e-01	3.101962e-02	4.920138e-01	4.843530e-02	2.233164e-01	2.698808e-01	3.086965e-02	6.719006e-02	2.248361e-01	1.839070e-01	1.382524e-01	1.975085e-01	8.224115e-02	5.463915e-02	3.037298e-01	2.236290e-01	4.380502e-02	2.341773e-01	4.400586e-01	1.164869e-01	9.562689e-02	6.984529e-02	1.659662e-01	1.992286e-01	9.986953e-02	9.488612e-02	1.861781e-01	2.538714e-01	1.571080e-01	1.410830e-01	8.834076e-02	3.125492e-02	5.225862e-01	5.962715e-02	2.393235e-01	2.071555e-01	2.854641e-01	2.680569e-01
1745000	-3.702945e+04	2.463183e+02	3.361172e+00	1.188794e-01	1.705324e-01	6.591924e-02	5.205187e-02	5.420484e-01	5.056869e-02	7.855138e-02	1.960748e-01	1.539051e-01	3.101962e-02	4.920138e-01	4.843530e-02	2.233164e-01	2.698808e-01	3.086965e-02	6.719006e-02	2.248361e-01	1.839070e-01	1.382524e-01	1.975085e-01	8.224115e-02	5.463915e-02	3.037298e-01	2.236290e-01	1.087825e-02	1.435884e-01	3.827965e-01	7.080743e-02	1.017835e-01	2.901459e-01	2.045239e-01	1.942650e-01	9.842224e-02	6.640131e-02	1.938444e-01	2.425431e-01	4.154116e-01	3.570620e-01	2.246494e-02	1.134142e-02	1.425457e-01	5.117429e-02	2.393235e-01	2.071555e-01	2.854641e-01	2.680569e-01
1750000	-3.703410e+04	2.459404e+02	3.361172e+00	1.188794e-01	1.705324e-01	6.591924e-02	5.205187e-02	5.420484e-01	5.056869e-02	7.855138e-02	1.960748e-01	1.539051e-01	3.101962e-02	4.920138e-01	4.843530e-02	2.233164e-01	2.698808e-01	3.086965e-02	6.719006e-02	2.248361e-01	1.839070e-01	1.382524e-01	1.975085e-01	8.224115e-02	5.463915e-02	3.037298e-01	2.236290e-01	2.649027e-02	1.013503e-02	6.491810e-01	1.838931e-02	4.999170e-02	2.458127e-01	1.642996e-01	1.767125e-01	9.195395e-02	1.013602e-01	2.302097e-01	2.354640e-01	2.828444e-01	3.978846e-01	6.691091e-02	9.610781e-02	1.103924e-01	4.585998e-02	2.393235e-01	2.071555e-01	2.854641e-01	2.680569e-01
1755000	-3.703444e+04	2.461994e+02	3.361172e+00	1.188794e-01	1.705324e-01	6.591924e-02	5.205187e-02	5.420484e-01	5.056869e-02	7.855138e-02	1.960748e-01	1.539051e-01	3.101962e-02	4.920138e-01	4.843530e-02	2.233164e-01	2.698808e-01	3.086965e-02	6.719006e-02	2.248361e-01	1.839070e-01	1.382524e-01	1.975085e-01	8.224115e-02	5.463915e-02	3.037298e-01	2.236290e-01	6.678246e-03	2.795437e-01	2.587226e-01	5.723326e-02	4.911336e-02	3.487088e-01	1.703155e-01	2.003772e-01	1.105241e-01	9.474970e-02	1.741155e-01	2.499180e-01	2.869444e-01	4.819437e-01	7.637116e-02	4.829331e-02	7.613322e-02	3.031428e-02	2.393235e-01	2.071555e-01	2.854641e-01	2.680569e-01
1760000	-3.702813e+04	2.437539e+02	3.361172e+00	1.188794e-01	1.705324e-01	6.591924e-02	5.205187e-02	5.420484e-01	5.056869e-02	7.855138e-02	1.960748e-01	1.539051e-01	3.101962e-02	4.920138e-01	4.843530e-02	2.233164e-01	2.698808e-01	3.086965e-02	6.719006e-02	2.248361e-01	1.839070e-01	1.382524e-01	1.975085e-01	8.224115e-02	5.463915e-02	3.037298e-01	2.236290e-01	6.863300e-03	1.755426e-01	2.819042e-01	3.020586e-02	1.431691e-01	3.623150e-01	1.810403e-01	2.011422e-01	9.634254e-02	7.874898e-02	1.971163e-01	2.456097e-01	3.717401e-01	2.959782e-01	1.278897e-02	6.032901e-02	2.078365e-01	5.132716e-02	2.393235e-01	2.071555e-01	2.854641e-01	2.680569e-01
1765000	-3.703438e+04	2.456060e+02	3.361172e+00	1.188794e-01	1.705324e-01	6.591924e-02	5.205187e-02	5.420484e-01	5.056869e-02	7.855138e-02	1.960748e-01	1.539051e-01	3.101962e-02	4.920138e-01	4.843530e-02	2.233164e-01	2.698808e-01	3.086965e-02	6.719006e-02	2.248361e-01	1.839070e-01	1.382524e-01	1.975085e-01	8.224115e-02	5.463915e-02	3.037298e-01	2.236290e-01	5.157691e-02	2.324434e-02	2.685808e-01	1.616444e-01	2.974707e-01	1.974828e-01	1.862863e-01	1.948982e-01	9.331272e-02	1.038921e-01	1.857224e-01	2.358883e-01	4.472822e-01	2.140196e-01	3.766030e-02	3.360131e-02	2.257364e-01	4.170018e-02	2.393235e-01	2.071555e-01	2.854641e-01	2.680569e-01
1770000	-3.703853e+04	2.455802e+02	3.361172e+00	1.188794e-01	1.705324e-01	6.591924e-02	5.205187e-02	5.420484e-01	5.056869e-02	7.855138e-02	1.960748e-01	1.539051e-01	3.101962e-02	4.920138e-01	4.843530e-02	2.233164e-01	2.698808e-01	3.086965e-02	6.719006e-02	2.248361e-01	1.839070e-01	1.382524e-01	1.975085e-01	8.224115e-02	5.463915e-02	3.037298e-01	2.236290e-01	1.545657e-01	3.837922e-02	3.901063e-01	1.505696e-01	1.214969e-01	1.448823e-01	1.802533e-01	2.376157e-01	8.766334e-02	5.436746e-02	1.841350e-01	2.559652e-01	2.922764e-01	2.407865e-01	5.891725e-04	2.129316e-01	2.293285e-01	2.408793e-02	2.393235e-01	2.071555e-01	2.854641e-01	2.680569e-01
1775000	-3.703819e+04	2.460966e+02	3.361172e+00	1.188794e-01	1.705324e-01	6.591924e-02	5.205187e-02	5.420484e-01	5.056869e-02	7.855138e-02	1.960748e-01	1.539051e-01	3.101962e-02	4.920138e-01	4.843530e-02	2.233164e-01	2.698808e-01	3.086965e-02	6.719006e-02	2.248361e-01	1.839070e-01	1.382524e-01	1.975085e-01	8.224115e-02	5.463915e-02	3.037298e-01	2.236290e-01	2.815597e-01	8.952316e-02	3.693595e-01	4.770048e-02	1.245361e-01	8.732109e-02	2.272915e-01	1.679828e-01	1.018571e-01	5.016367e-02	2.092737e-01	2.434313e-01	5.795013e-01	2.337344e-01	1.950160e-02	5.645967e-02	8.235130e-02	2.845170e-02	2.393235e-01	2.071555e-01	2.854641e-01	2.680569e-01
1780000	-3.703084e+04	2.459765e+02	3.361172e+00	1.188794e-01	1.705324e-01	6.591924e-02	5.205187e-02	5.420484e-01	5.056869e-02	7.855138e-02	1.960748e-01	1.539051e-01	3.101962e-02	4.920138e-01	4.843530e-02	2.233164e-01	2.698808e-01	3.086965e-02	6.719006e-02	2.248361e-01	1.839070e-01	1.382524e-01	1.975085e-01	8.224115e-02	5.463915e-02	3.037298e-01	2.236290e-01	6.447653e-02	1.824057e-01	4.958391e-01	5.787311e-03	1.216564e-01	1.298350e-01	1.350607e-01	2.165571e-01	1.001967e-01	8.280107e-02	1.657775e-01	2.996069e-01	4.546496e-01	2.679819e-01	2.613635e-02	6.777567e-03	2.323491e-01	1.210551e-02	2.393235e-01	2.071555e-01	2.854641e-01	2.680569e-01
1785000	-3.703124e+04	2.460495e+02	3.361172e+00	1.188794e-01	1.705324e-01	6.591924e-02	5.205187e-02	5.420484e-01	5.056869e-02	7.855138e-02	1.960748e-01	1.539051e-01	3.101962e-02	4.920138e-01	4.843530e-02	2.233164e-01	2.698808e-01	3.086965e-02	6.719006e-02	2.248361e-01	1.839070e-01	1.382524e-01	1.975085e-01	8.224115e-02	5.463915e-02	3.037298e-01	2.236290e-01	5.415621e-02	3.235323e-02	6.401295e-01	1.168496e-02	1.754850e-01	8.619104e-02	1.477722e-01	2.370386e-01	8.772573e-02	7.592158e-02	1.715793e-01	2.799626e-01	4.304126e-01	3.618693e-01	2.073963e-02	5.926895e-02	1.108484e-01	1.686107e-02	2.393235e-01	2.071555e-01	2.854641e-01	2.680569e-01
1790000	-3.703360e+04	2.455283e+02	3.361172e+00	1.188794e-01	1.705324e-01	6.591924e-02	5.205187e-02	5.420484e-01	5.056869e-02	7.855138e-02	1.960748e-01	1.539051e-01	3.101962e-02	4.920138e-01	4.843530e-02	2.233164e-01	2.698808e-01	3.086965e-02	6.719006e-02	2.248361e-01	1.839070e-01	1.382524e-01	1.975085e-01	8.224115e-02	5.463915e-02	3.037298e-01	2.236290e-01	4.372724e-02	8.090000e-02	6.647611e-01	5.378483e-02	8.387184e-02	7.295495e-02	1.415141e-01	1.835778e-01	8.963686e-02	9.253729e-02	1.682151e-01	3.245189e-01	3.609510e-01	3.689693e-01	5.411681e-02	1.747813e-02	1.128679e-01	8.561683e-02	2.393235e-01	2.071555e-01	2.854641e-01	2.680569e-01
1795000	-3.702720e+04	2.456978e+02	3.361172e+00	1.188794e-01	1.705324e-01	6.591924e-02	5.205187e-02	5.420484e-01	5.056869e-02	7.855138e-02	1.960748e-01	1.539051e-01	3.101962e-02	4.920138e-01	4.843530e-02	2.233164e-01	2.698808e-01	3.086965e-02	6.719006e-02	2.248361e-01	1.839070e-01	1.382524e-01	1.975085e-01	8.224115e-02	5.463915e-02	3.037298e-01	2.236290e-01	1.803113e-02	9.515653e-02	5.041949e-01	2.560802e-02	1.453652e-01	2.116443e-01	1.712685e-01	1.807833e-01	8.855601e-02	8.258031e-02	1.874759e-01	2.893359e-01	4.317880e-01	4.099999e-01	7.373729e-03	2.611430e-02	1.127232e-01	1.200086e-02	2.393235e-01	2.071555e-01	2.854641e-01	2.680569e-01
1800000	-3.703100e+04	2.452894e+02	3.361172e+00	1.188794e-01	1.705324e-01	6.591924e-02	5.205187e-02	5.420484e-01	5.056869e-02	7.855138e-02	1.960748e-01	1.539051e-01	3.101962e-02	4.920138e-01	4.843530e-02	2.233164e-01	2.698808e-01	3.086965e-02	6.719006e-02	2.248361e-01	1.839070e-01	1.382524e-01	1.975085e-01	8.224115e-02	5.463915e-02	3.037298e-01	2.236290e-01	9.588554e-04	6.311706e-03	6.972617e-01	1.738466e-02	1.407984e-01	1.372846e-01	1.834780e-01	1.887926e-01	9.539208e-02	8.861329e-02	2.216063e-01	2.221177e-01	3.078694e-01	5.286510e-01	8.020410e-02	1.224112e-02	3.872243e-02	3.231203e-02	2.393235e-01	2.071555e-01	2.854641e-01	2.680569e-01
1805000	-3.702926e+04	2.462887e+02	3.361172e+00	1.188794e-01	1.705324e-01	6.591924e-02	5.205187e-02	5.420484e-01	5.056869e-02	7.855138e-02	1.960748e-01	1.539051e-01	3.101962e-02	4.920138e-01	4.843530e-02	2.233164e-01	2.698808e-01	3.086965e-02	6.719006e-02	2.248361e-01	1.839070e-01	1.382524e-01	1.975085e-01	8.224115e-02	5.463915e-02	3.037298e-01	2.236290e-01	1.158563e-01	2.046586e-02	4.951347e-01	6.296072e-03	2.186952e-01	1.435519e-01	1.534198e-01	2.407023e-01	8.244273e-02	7.832201e-02	1.665236e-01	2.785896e-01	3.924840e-01	3.013963e-01	2.018869e-02	1.161980e-01	1.198260e-01	4.990698e-02	2.393235e-01	2.071555e-01	2.854641e-01	2.680569e-01
1810000	-3.702911e+04	2.463040e+02	3.361172e+00	1.188794e-01	1.705324e-01	6.591924e-02	5.205187e-02	5.420484e-01	5.056869e-02	7.855138e-02	1.960748e-01	1.539051e-01	3.101962e-02	4.920138e-01	4.843530e-02	2.233164e-01	2.698808e-01	3.086965e-02	6.719006e-02	2.248361e-01	1.839070e-01	1.382524e-01	1.975085e-01	8.224115e-02	5.463915e-02	3.037298e-01	2.236290e-01	6.007275e-02	1.867509e-02	5.734029e-01	1.554373e-02	2.045776e-01	1.277279e-01	1.734535e-01	2.047688e-01	1.080768e-01	8.108940e-02	1.868554e-01	2.457561e-01	4.527827e-01	1.883965e-01	4.626462e-02	1.182873e-01	1.672336e-01	2.703518e-02	2.393235e-01	2.071555e-01	2.854641e-01	2.680569e-01
1815000	-3.703698e+04	2.453163e+02	3.361172e+00	1.188794e-01	1.705324e-01	6.591924e-02	5.205187e-02	5.420484e-01	5.056869e-02	7.855138e-02	1.960748e-01	1.539051e-01	3.101962e-02	4.920138e-01	4.843530e-02	2.233164e-01	2.698808e-01	3.086965e-02	6.719006e-02	2.248361e-01	1.839070e-01	1.382524e-01	1.975085e-01	8.224115e-02	5.463915e-02	3.037298e-01	2.236290e-01	1.177186e-01	2.175599e-01	3.908122e-01	7.192145e-03	8.696193e-02	1.797552e-01	2.129940e-01	1.360894e-01	9.875468e-02	1.041640e-01	2.105518e-01	2.374461e-01	2.948740e-01	1.442987e-01	1.079800e-01	4.793486e-02	2.777058e-01	1.272066e-01	2.393235e-01	2.071555e-01	2.854641e-01	2.680569e-01
1820000	-3.702882e+04	2.454724e+02	3.361172e+00	1.188794e-01	1.705324e-01	6.591924e-02	5.205187e-02	5.420484e-01	5.056869e-02	7.855138e-02	1.960748e-01	1.539051e-01	3.101962e-02	4.920138e-01	4.843530e-02	2.233164e-01	2.698808e-01	3.086965e-02	6.719006e-02	2.248361e-01	1.839070e-01	1.382524e-01	1.975085e-01	8.224115e-02	5.463915e-02	3.037298e-01	2.236290e-01	6.491577e-02	1.147260e-01	3.979384e-01	5.721491e-02	1.453228e-01	2.198821e-01	1.461610e-01	2.216464e-01	1.175477e-01	4.994669e-02	1.940076e-01	2.706905e-01	4.106899e-01	1.958467e-01	2.726564e-02	4.338564e-02	2.631630e-01	5.964913e-02	2.393235e-01	2.071555e-01	2.854641e-01	2.680569e-01
1825000	-3.703519e+04	2.457731e+02	3.361172e+00	1.188794e-01	1.705324e-01	6.591924e-02	5.205187e-02	5.420484e-01	5.056869e-02	7.855138e-02	1.960748e-01	1.539051e-01	3.101962e-02	4.920138e-01	4.843530e-02	2.233164e-01	2.698808e-01	3.086965e-02	6.719006e-02	2.248361e-01	1.839070e-01	1.382524e-01	1.975085e-01	8.224115e-02	5.463915e-02	3.037298e-01	2.236290e-01	1.100056e-01	8.554798e-02	4.700136e-01	1.566001e-01	1.092754e-01	6.855724e-02	1.661959e-01	1.826922e-01	8.139843e-02	1.013272e-01	1.720341e-01	2.963522e-01	7.432491e-01	9.777600e-02	8.778320e-02	5.056501e-03	4.196803e-02	2.416713e-02	2.393235e-01	2.071555e-01	2.854641e-01	2.680569e-01
1830000	-3.703048e+04	2.459993e+02	3.361172e+00	1.188794e-01	1.705324e-01	6.591924e-02	5.205187e-02	5.420484e-01	5.056869e-02	7.855138e-02	1.960748e-01	1.539051e-01	3.101962e-02	4.920138e-01	4.843530e-02	2.233164e-01	2.698808e-01	3.086965e-02	6.719006e-02	2.248361e-01	1.839070e-01	1.382524e-01	1.975085e-01	8.224115e-02	5.463915e-02	3.037298e-01	2.236290e-01	1.168155e-01	1.023179e-01	5.294824e-01	3.697350e-02	1.141423e-01	1.002684e-01	1.567864e-01	1.814468e-01	1.053556e-01	9.977541e-02	1.916201e-01	2.650156e-01	2.495978e-01	2.649371e-01	1.378184e-01	4.855159e-02	2.579943e-01	4.110083e-02	2.393235e-01	2.071555e-01	2.854641e-01	2.680569e-01
1835000	-3.703397e+04	2.457581e+02	3.361172e+00	1.188794e-01	1.705324e-01	6.591924e-02	5.205187e-02	5.420484e-01	5.056869e-02	7.855138e-02	1.960748e-01	1.539051e-01	3.101962e-02	4.920138e-01	4.843530e-02	2.233164e-01	2.698808e-01	3.086965e-02	6.719006e-02	2.248361e-01	1.839070e-01	1.364527e-01	2.197466e-01	6.866612e-02	2.699362e-02	3.764548e-01	1.716862e-01	1.829692e-01	3.235551e-02	5.358311e-01	5.793098e-03	1.744541e-01	6.859701e-02	1.795089e-01	1.754331e-01	8.972252e-02	1.163797e-01	1.793176e-01	2.596382e-01	3.615418e-01	2.961715e-01	1.756008e-02	3.401503e-02	2.593603e-01	3.135125e-02	2.393235e-01	2.071555e-01	2.854641e-01	2.680569e-01
1840000	-3.703830e+04	2.444105e+02	3.361172e+00	1.188794e-01	1.705324e-01	6.591924e-02	5.205187e-02	5.420484e-01	5.056869e-02	7.855138e-02	1.960748e-01	1.539051e-01	3.101962e-02	4.920138e-01	4.843530e-02	2.233164e-01	2.698808e-01	3.086965e-02	6.719006e-02	2.248361e-01	1.839070e-01	1.181435e-01	2.226997e-01	5.539625e-02	8.047128e-02	3.936233e-01	1.296660e-01	6.516584e-02	5.559280e-02	4.223051e-01	6.128079e-02	2.011426e-01	1.945128e-01	1.901715e-01	1.941416e-01	1.063333e-01	8.924862e-02	1.935739e-01	2.265311e-01	3.475523e-01	4.509469e-01	3.913326e-02	3.005309e-02	1.222969e-01	1.001747e-02	2.393235e-01	2.071555e-01	2.854641e-01	2.680569e-01
1845000	-3.704217e+04	2.444907e+02	3.361172e+00	1.188794e-01	1.705324e-01	6.591924e-02	5.205187e-02	5.420484e-01	5.056869e-02	7.855138e-02	1.960748e-01	1.539051e-01	3.101962e-02	4.920138e-01	4.843530e-02	2.233164e-01	2.698808e-01	3.086965e-02	6.719006e-02	2.248361e-01	1.839070e-01	8.174377e-02	2.436471e-01	6.140166e-02	6.834353e-02	3.699565e-01	1.749074e-01	2.970073e-01	6.948883e-03	4.908907e-01	2.633555e-02	8.528643e-02	9.353110e-02	1.639453e-01	2.127997e-01	8.296536e-02	9.081147e-02	1.914818e-01	2.579963e-01	3.926571e-01	2.720252e-01	7.029814e-02	4.550246e-02	2.083580e-01	1.115906e-02	2.393235e-01	2.071555e-01	2.854641e-01	2.680569e-01
1850000	-3.703364e+04	2.450309e+02	3.361172e+00	1.188794e-01	1.705324e-01	6.591924e-02	5.205187e-02	5.420484e-01	5.056869e-02	7.855138e-02	1.960748e-01	1.539051e-01	3.101962e-02	4.920138e-01	4.843530e-02	2.233164e-01	2.698808e-01	3.086965e-02	6.719006e-02	2.248361e-01	1.839070e-01	1.178740e-01	2.198957e-01	4.658358e-02	5.301623e-02	3.677589e-01	1.948716e-01	3.427775e-02	1.548823e-01	3.535908e-01	1.304530e-01	1.987412e-01	1.280549e-01	2.020404e-01	1.962716e-01	1.016719e-01	9.015105e-02	1.873705e-01	2.224946e-01	3.022948e-01	2.487623e-01	1.144318e-01	9.839558e-03	2.756764e-01	4.899513e-02	2.393235e-01	2.071555e-01	2.854641e-01	2.680569e-01
1855000	-3.704866e+04	2.411118e+02	3.361172e+00	1.188794e-01	1.705324e-01	6.591924e-02	5.205187e-02	5.420484e-01	5.056869e-02	7.855138e-02	1.960748e-01	1.539051e-01	3.101962e-02	4.920138e-01	4.843530e-02	2.233164e-01	2.698808e-01	3.086965e-02	6.719006e-02	2.248361e-01	1.839070e-01	9.956269e-02	2.441081e-01	6.121647e-02	3.292693e-02	3.602228e-01	2.019630e-01	4.906656e-02	9.728635e-02	3.914377e-01	2.276493e-02	2.250570e-01	2.143875e-01	1.919411e-01	2.027826e-01	1.115263e-01	6.280453e-02	2.141072e-01	2.168383e-01	5.144882e-01	1.424459e-01	7.486463e-02	3.263500e-02	7.702567e-02	1.585407e-01	2.393235e-01	2.071555e-01	2.854641e-01	2.680569e-01
1860000	-3.704981e+04	2.456139e+02	3.361172e+00	1.188794e-01	1.705324e-01	6.591924e-02	5.205187e-02	5.420484e-01	5.056869e-02	7.855138e-02	1.960748e-01	1.539051e-01	3.101962e-02	4.920138e-01	4.843530e-02	2.233164e-01	2.698808e-01	3.086965e-02	6.719006e-02	2.248361e-01	1.839070e-01	1.322674e-01	2.596701e-01	4.885643e-02	7.376795e-02	3.630934e-01	1.223447e-01	1.766515e-02	4.032474e-01	2.772159e-01	5.016509e-02	7.000345e-02	1.817030e-01	1.934985e-01	2.161161e-01	1.054003e-01	3.747107e-02	1.929523e-01	2.545617e-01	1.118550e-01	1.927738e-01	4.711541e-02	7.646361e-02	5.615314e-01	1.026075e-02	2.393235e-01	2.071555e-01	2.854641e-01	2.680569e-01
1865000	-3.704003e+04	2.452006e+02	3.361172e+00	1.188794e-01	1.705324e-01	6.591924e-02	5.205187e-02	5.420484e-01	5.056869e-02	7.855138e-02	1.960748e-01	1.539051e-01	3.101962e-02	4.920138e-01	4.843530e-02	2.233164e-01	2.698808e-01	3.086965e-02	6.719006e-02	2.248361e-01	1.839070e-01	1.409758e-01	2.121713e-01	6.630051e-02	6.525252e-02	3.496215e-01	1.656785e-01	1.940139e-01	1.806037e-01	4.124444e-01	2.407280e-02	1.360635e-01	5.280162e-02	1.747854e-01	1.569899e-01	1.146518e-01	9.678960e-02	1.896540e-01	2.671294e-01	2.975444e-01	1.406743e-01	7.320003e-02	1.708911e-02	3.836205e-01	8.787172e-02	2.393235e-01	2.071555e-01	2.854641e-01	2.680569e-01
1870000	-3.704431e+04	2.452149e+02	3.361172e+00	1.188794e-01	1.705324e-01	6.591924e-02	5.205187e-02	5.420484e-01	5.056869e-02	7.855138e-02	1.960748e-01	1.539051e-01	3.101962e-02	4.920138e-01	4.843530e-02	2.233164e-01	2.698808e-01	3.086965e-02	6.719006e-02	2.248361e-01	1.839070e-01	1.350570e-01	2.087552e-01	6.534257e-02	5.024623e-02	3.743350e-01	1.662640e-01	1.270586e-01	4.592907e-02	1.235088e-01	7.621925e-02	1.164732e-01	5.108111e-01	1.921761e-01	2.274995e-01	8.549633e-02	6.204268e-02	1.888956e-01	2.438898e-01	4.446479e-01	2.311718e-01	4.804690e-02	1.887061e-02	5.227696e-02	2.049859e-01	2.393235e-01	2.071555e-01	2.854641e-01	2.680569e-01
1875000	-3.704228e+04	2.456521e+02	3.361172e+00	1.188794e-01	1.705324e-01	6.591924e-02	5.205187e-02	5.420484e-01	5.056869e-02	7.855138e-02	1.960748e-01	1.539051e-01	3.101962e-02	4.920138e-01	4.843530e-02	2.233164e-01	2.698808e-01	3.086965e-02	6.719006e-02	2.248361e-01	1.839070e-01	1.266163e-01	1.859403e-01	6.283864e-02	7.772374e-02	3.181336e-01	2.287473e-01	4.061222e-02	2.492903e-01	3.729856e-01	5.524527e-02	8.678905e-02	1.950776e-01	1.926350e-01	1.899563e-01	8.380812e-02	9.192669e-02	1.970346e-01	2.446393e-01	3.570125e-01	2.991681e-01	3.491390e-02	1.395450e-01	5.762614e-02	1.117343e-01	2.393235e-01	2.071555e-01	2.854641e-01	2.680569e-01
1880000	-3.704148e+04	2.452211e+02	3.361172e+00	1.188794e-01	1.705324e-01	6.591924e-02	5.205187e-02	5.420484e-01	5.056869e-02	7.855138e-02	1.960748e-01	1.539051e-01	3.101962e-02	4.920138e-01	4.843530e-02	2.233164e-01	2.698808e-01	3.086965e-02	6.719006e-02	2.248361e-01	1.839070e-01	1.064556e-01	2.824427e-01	6.003059e-02	1.083710e-01	2.775575e-01	1.651426e-01	7.388472e-02	3.810899e-01	3.346534e-01	3.519383e-02	1.656897e-01	9.488419e-03	1.814099e-01	1.684768e-01	9.744007e-02	9.373849e-02	2.247121e-01	2.342227e-01	4.270618e-01	4.013656e-01	6.134586e-03	4.838816e-02	8.833502e-02	2.871487e-02	2.393235e-01	2.071555e-01	2.854641e-01	2.680569e-01
1885000	-3.703950e+04	2.453103e+02	3.361172e+00	1.188794e-01	1.705324e-01	6.591924e-02	5.205187e-02	5.420484e-01	5.056869e-02	7.855138e-02	1.960748e-01	1.539051e-01	3.101962e-02	4.920138e-01	4.843530e-02	2.233164e-01	2.698808e-01	3.086965e-02	6.719006e-02	2.248361e-01	1.839070e-01	1.146870e-01	2.343894e-01	6.388719e-02	4.798390e-02	3.676357e-01	1.714168e-01	3.932992e-02	1.748690e-01	2.371177e-01	2.112082e-01	1.313464e-01	2.061287e-01	1.892079e-01	2.364486e-01	9.773359e-02	9.182607e-02	1.740471e-01	2.107367e-01	4.116377e-01	2.694662e-01	2.059879e-02	3.294395e-02	1.579974e-01	1.073560e-01	2.393235e-01	2.071555e-01	2.854641e-01	2.680569e-01
1890000	-3.704237e+04	2.461475e+02	3.361172e+00	1.188794e-01	1.705324e-01	6.591924e-02	5.205187e-02	5.420484e-01	5.056869e-02	7.855138e-02	1.960748e-01	1.539051e-01	3.101962e-02	4.920138e-01	4.843530e-02	2.233164e-01	2.698808e-01	3.086965e-02	6.719006e-02	2.248361e-01	1.839070e-01	1.278170e-01	2.185696e-01	6.803989e-02	5.946136e-02	3.133425e-01	2.127696e-01	9.298542e-02	2.629323e-01	2.215356e-01	3.074294e-01	8.768165e-02	2.743565e-02	2.097919e-01	1.891479e-01	9.060659e-02	6.424964e-02	2.061798e-01	2.400241e-01	3.605819e-01	2.640683e-01	7.880100e-02	1.134141e-02	1.953321e-01	8.987539e-02	2.393235e-01	2.071555e-01	2.854641e-01	2.680569e-01
1895000	-3.704240e+04	2.453415e+02	3.361172e+00	1.188794e-01	1.705324e-01	6.591924e-02	5.205187e-02	5.420484e-01	5.056869e-02	7.855138e-02	1.960748e-01	1.539051e-01	3.101962e-02	4.920138e-01	4.843530e-02	2.233164e-01	2.698808e-01	3.086965e-02	6.719006e-02	2.248361e-01	1.839070e-01	1.333629e-01	2.477775e-01	5.012255e-02	6.048877e-02	3.676863e-01	1.405619e-01	1.963570e-01	1.427884e-01	2.457513e-01	2.622540e-01	1.474578e-01	5.391449e-03	1.550146e-01	2.065551e-01	9.735135e-02	7.928131e-02	1.798177e-01	2.819800e-01	2.974440e-01	2.321065e-01	9.136578e-02	2.172291e-02	2.350718e-01	1.222891e-01	2.393235e-01	2.071555e-01	2.854641e-01	2.680569e-01
1900000	-3.704062e+04	2.456736e+02	3.361172e+00	1.188794e-01	1.705324e-01	6.591924e-02	5.205187e-02	5.420484e-01	5.056869e-02	7.855138e-02	1.960748e-01	1.539051e-01	3.101962e-02	4.920138e-01	4.843530e-02	2.233164e-01	2.698808e-01	3.086965e-02	6.719006e-02	2.248361e-01	1.839070e-01	1.337804e-01	2.221658e-01	4.334025e-02	5.886490e-02	3.853212e-01	1.565274e-01	2.182371e-01	2.075783e-02	3.415177e-01	2.224585e-01	6.204305e-02	1.349858e-01	1.893386e-01	2.065118e-01	8.346143e-02	1.011863e-01	1.639204e-01	2.555815e-01	3.224211e-01	3.307294e-01	3.796065e-02	2.544987e-02	2.339283e-01	4.951075e-02	2.393235e-01	2.071555e-01	2.854641e-01	2.680569e-01
1905000	-3.705558e+04	2.450280e+02	3.361172e+00	1.188794e-01	1.705324e-01	6.591924e-02	5.205187e-02	5.420484e-01	5.056869e-02	7.855138e-02	1.960748e-01	1.539051e-01	3.101962e-02	4.920138e-01	4.843530e-02	2.233164e-01	2.698808e-01	3.086965e-02	6.719006e-02	2.248361e-01	1.839070e-01	9.845051e-02	2.601223e-01	8.155387e-02	7.017836e-02	3.002991e-01	1.893959e-01	1.277866e-01	3.632336e-01	1.587675e-01	2.402195e-01	5.531069e-02	5.468212e-02	1.259839e-01	2.212569e-01	8.566578e-02	8.759947e-02	1.636812e-01	3.158128e-01	1.772505e-01	1.449361e-01	7.490617e-02	7.476750e-03	5.492803e-01	4.615021e-02	2.393235e-01	2.071555e-01	2.854641e-01	2.680569e-01
1910000	-3.705351e+04	2.449023e+02	3.361172e+00	1.188794e-01	1.705324e-01	6.591924e-02	5.205187e-02	5.420484e-01	5.056869e-02	7.855138e-02	1.960748e-01	1.539051e-01	3.101962e-02	4.920138e-01	4.843530e-02	2.233164e-01	2.698808e-01	3.086965e-02	6.719006e-02	2.248361e-01	1.839070e-01	1.696092e-01	2.102609e-01	5.382715e-02	5.350985e-02	3.663689e-01	1.464239e-01	2.774373e-01	1.830792e-01	1.694866e-01	2.488415e-02	1.797691e-01	1.653436e-01	1.352180e-01	2.272937e-01	5.982533e-02	1.533984e-01	1.628624e-01	2.614022e-01	3.859508e-01	3.451921e-01	9.169338e-02	6.114992e-02	8.937732e-02	2.663652e-02	2.393235e-01	2.071555e-01	2.854641e-01	2.680569e-01
1915000	-3.703650e+04	2.448106e+02	3.361172e+00	1.188794e-01	1.705324e-01	6.591924e-02	5.205187e-02	5.420484e-01	5.056869e-02	7.855138e-02	1.960748e-01	1.539051e-01	3.101962e-02	4.920138e-01	4.843530e-02	2.233164e-01	2.698808e-01	3.086965e-02	6.719006e-02	2.248361e-01	1.839070e-01	1.308314e-01	2.331148e-01	8.362773e-02	3.535689e-02	3.433224e-01	1.737469e-01	5.202069e-02	7.719640e-03	1.931664e-01	3.295967e-01	8.449584e-02	3.330007e-01	1.528243e-01	2.294286e-01	9.074030e-02	6.759747e-02	1.683035e-01	2.911059e-01	3.794559e-01	2.126711e-01	5.246717e-02	1.831817e-02	2.941760e-01	4.291168e-02	2.393235e-01	2.071555e-01	2.854641e-01	2.680569e-01
1920000	-3.703677e+04	2.458857e+02	3.361172e+00	1.188794e-01	1.705324e-01	6.591924e-02	5.205187e-02	5.420484e-01	5.056869e-02	7.855138e-02	1.960748e-01	1.539051e-01	3.101962e-02	4.920138e-01	4.843530e-02	2.233164e-01	2.698808e-01	3.086965e-02	6.719006e-02	2.248361e-01	1.839070e-01	1.330443e-01	2.573587e-01	6.882105e-02	6.828361e-02	3.244922e-01	1.480000e-01	8.901676e-02	4.035820e-02	2.341258e-01	6.964898e-02	1.251030e-01	4.417472e-01	1.443003e-01	2.272303e-01	9.879469e-02	9.484914e-02	1.799153e-01	2.549103e-01	2.680777e-01	4.382427e-01	1.958174e-02	7.475606e-03	2.335752e-01	3.304709e-02	2.393235e-01	2.071555e-01	2.854641e-01	2.680569e-01
1925000	-3.704014e+04	2.457840e+02	3.361172e+00	1.188794e-01	1.705324e-01	6.591924e-02	5.205187e-02	5.420484e-01	5.056869e-02	7.855138e-02	1.960748e-01	1.539051e-01	3.101962e-02	4.920138e-01	4.843530e-02	2.233164e-01	2.698808e-01	3.086965e-02	6.719006e-02	2.248361e-01	1.839070e-01	1.551460e-01	2.020087e-01	3.030097e-02	5.055065e-02	3.915139e-01	1.704798e-01	8.529124e-02	1.711720e-01	3.552896e-01	4.218881e-02	1.423235e-01	2.037349e-01	1.741426e-01	1.714617e-01	9.930028e-02	8.122475e-02	2.185174e-01	2.553533e-01	4.318775e-01	3.695969e-01	1.352350e-02	8.985472e-03	5.002246e-02	1.259942e-01	2.393235e-01	2.071555e-01	2.854641e-01	2.680569e-01
1930000	-3.703945e+04	2.444745e+02	3.361172e+00	1.188794e-01	1.705324e-01	6.591924e-02	5.205187e-02	5.420484e-01	5.056869e-02	7.855138e-02	1.960748e-01	1.539051e-01	3.101962e-02	4.920138e-01	4.843530e-02	2.233164e-01	2.698808e-01	3.086965e-02	6.719006e-02	2.248361e-01	1.839070e-01	1.141583e-01	2.417662e-01	4.768387e-02	7.384047e-02	3.166115e-01	2.059396e-01	1.242344e-01	2.923025e-01	2.287342e-01	6.400335e-02	6.632709e-02	2.243984e-01	1.821560e-01	2.103380e-01	9.355697e-02	1.039459e-01	1.721008e-01	2.379023e-01	5.135258e-01	1.324966e-01	4.129686e-02	6.074082e-02	1.925889e-01	5.935115e-02	2.393235e-01	2.071555e-01	2.854641e-01	2.680569e-01
1935000	-3.703336e+04	2.451951e+02	3.361172e+00	1.188794e-01	1.705324e-01	6.591924e-02	5.205187e-02	5.420484e-01	5.056869e-02	7.855138e-02	1.960748e-01	1.539051e-01	3.101962e-02	4.920138e-01	4.843530e-02	2.233164e-01	2.698808e-01	3.086965e-02	6.719006e-02	2.248361e-01	1.839070e-01	1.644778e-01	2.162047e-01	4.730633e-02	7.359013e-02	3.402920e-01	1.581291e-01	1.715126e-01	4.702959e-02	5.062531e-01	3.238605e-02	1.025491e-01	1.402696e-01	1.754852e-01	2.209174e-01	1.014929e-01	7.516961e-02	1.996171e-01	2.273178e-01	3.648224e-01	2.726143e-01	1.269373e-01	2.064937e-02	1.865612e-01	2.841539e-02	2.393235e-01	2.071555e-01	2.854641e-01	2.680569e-01
1940000	-3.703851e+04	2.462862e+02	3.361172e+00	1.188794e-01	1.705324e-01	6.591924e-02	5.205187e-02	5.420484e-01	5.056869e-02	7.855138e-02	1.960748e-01	1.539051e-01	3.101962e-02	4.920138e-01	4.843530e-02	2.233164e-01	2.698808e-01	3.086965e-02	6.719006e-02	2.248361e-01	1.839070e-01	1.385920e-01	1.823477e-01	5.989976e-02	8.136338e-02	3.898274e-01	1.479698e-01	9.112799e-02	5.641704e-02	6.011782e-01	7.710909e-02	6.325881e-02	1.109089e-01	1.853944e-01	1.617158e-01	1.038799e-01	5.678373e-02	2.468833e-01	2.453429e-01	4.562210e-01	2.934983e-01	1.618190e-02	5.823468e-02	9.137052e-02	8.449358e-02	2.393235e-01	2.071555e-01	2.854641e-01	2.680569e-01
1945000	-3.703600e+04	2.457172e+02	3.361172e+00	1.188794e-01	1.705324e-01	6.591924e-02	5.205187e-02	5.420484e-01	5.056869e-02	7.855138e-02	1.960748e-01	1.539051e-01	3.101962e-02	4.920138e-01	4.843530e-02	2.233164e-01	2.698808e-01	3.086965e-02	6.719006e-02	2.248361e-01	1.839070e-01	1.311900e-01	2.113988e-01	5.793592e-02	5.641423e-02	4.037598e-01	1.393012e-01	2.386545e-02	1.263420e-01	4.122788e-01	8.264092e-02	1.670436e-01	1.878293e-01	1.870286e-01	1.602956e-01	1.079095e-01	8.974164e-02	2.258664e-01	2.291583e-01	3.942143e-01	4.678588e-01	2.196517e-02	2.586455e-02	7.829634e-02	1.180084e-02	2.393235e-01	2.071555e-01	2.854641e-01	2.680569e-01
1950000	-3.704236e+04	2.444931e+02	3.361172e+00	1.188794e-01	1.705324e-01	6.591924e-02	5.205187e-02	5.420484e-01	5.056869e-02	7.855138e-02	1.960748e-01	1.539051e-01	3.101962e-02	4.920138e-01	4.843530e-02	2.233164e-01	2.698808e-01	3.086965e-02	6.719006e-02	2.248361e-01	1.839070e-01	1.425735e-01	2.247680e-01	5.939396e-02	4.454145e-02	3.363903e-01	1.923327e-01	5.491714e-02	2.216474e-02	4.255750e-01	8.966577e-03	1.197440e-01	3.686326e-01	2.129489e-01	1.409098e-01	9.236479e-02	9.034254e-02	2.493404e-01	2.140936e-01	5.363047e-01	1.728257e-01	1.296487e-02	1.803786e-01	5.253357e-02	4.499259e-02	2.393235e-01	2.071555e-01	2.854641e-01	2.680569e-01
1955000	-3.704062e+04	2.448872e+02	3.361172e+00	1.188794e-01	1.705324e-01	6.591924e-02	5.205187e-02	5.420484e-01	5.056869e-02	7.855138e-02	1.960748e-01	1.539051e-01	3.101962e-02	4.920138e-01	4.843530e-02	2.233164e-01	2.698808e-01	3.086965e-02	6.719006e-02	2.248361e-01	1.839070e-01	1.307180e-01	2.723569e-01	8.345528e-02	3.451515e-02	2.836106e-01	1.953441e-01	4.464820e-02	7.802633e-03	5.365114e-01	1.823451e-01	1.519827e-01	7.671004e-02	1.892557e-01	1.705907e-01	8.794616e-02	7.196830e-02	2.234302e-01	2.568089e-01	4.976850e-01	1.613163e-01	2.727640e-02	1.243937e-01	1.456526e-01	4.367600e-02	2.393235e-01	2.071555e-01	2.854641e-01	2.680569e-01
1960000	-3.704709e+04	2.452733e+02	3.361172e+00	1.188794e-01	1.705324e-01	6.591924e-02	5.205187e-02	5.420484e-01	5.056869e-02	7.855138e-02	1.960748e-01	1.539051e-01	3.101962e-02	4.920138e-01	4.843530e-02	2.233164e-01	2.698808e-01	3.086965e-02	6.719006e-02	2.248361e-01	1.839070e-01	1.330173e-01	2.549553e-01	8.212056e-02	5.722739e-02	2.741946e-01	1.984849e-01	3.740995e-02	4.883843e-02	4.760806e-01	1.418684e-01	8.873322e-02	2.070694e-01	1.552287e-01	1.765214e-01	9.294329e-02	9.988247e-02	1.980248e-01	2.773993e-01	4.476225e-01	2.129851e-01	1.652710e-01	9.382982e-02	4.602110e-02	3.427043e-02	2.393235e-01	2.071555e-01	2.854641e-01	2.680569e-01
1965000	-3.704328e+04	2.457547e+02	3.361172e+00	1.188794e-01	1.705324e-01	6.591924e-02	5.205187e-02	5.420484e-01	5.056869e-02	7.855138e-02	1.960748e-01	1.539051e-01	3.101962e-02	4.920138e-01	4.843530e-02	2.233164e-01	2.698808e-01	3.086965e-02	6.719006e-02	2.248361e-01	1.839070e-01	1.606621e-01	2.413203e-01	5.805313e-02	6.478833e-02	3.191044e-01	1.560717e-01	2.456058e-01	1.254362e-01	3.419424e-01	8.273596e-02	9.640938e-02	1.078702e-01	1.780310e-01	2.047228e-01	9.262998e-02	9.619873e-02	1.611298e-01	2.672877e-01	2.155157e-01	3.065791e-01	3.805532e-02	8.530414e-02	2.803039e-01	7.424187e-02	2.393235e-01	2.071555e-01	2.854641e-01	2.680569e-01
1970000	-3.704024e+04	2.452103e+02	3.361172e+00	1.188794e-01	1.705324e-01	6.591924e-02	5.205187e-02	5.420484e-01	5.056869e-02	7.855138e-02	1.960748e-01	1.539051e-01	3.101962e-02	4.920138e-01	4.843530e-02	2.233164e-01	2.698808e-01	3.086965e-02	6.719006e-02	2.248361e-01	1.839070e-01	1.361936e-01	2.101688e-01	5.690289e-02	6.458332e-02	3.368522e-01	1.952993e-01	2.708624e-01	6.899270e-02	3.436967e-01	5.494437e-02	1.505080e-01	1.109959e-01	1.889010e-01	1.810578e-01	1.016242e-01	6.465223e-02	1.952647e-01	2.685000e-01	3.000442e-01	3.162287e-01	1.468373e-02	5.327164e-02	2.906569e-01	2.511481e-02	2.393235e-01	2.071555e-01	2.854641e-01	2.680569e-01
1975000	-3.704372e+04	2.445240e+02	3.361172e+00	1.188794e-01	1.705324e-01	6.591924e-02	5.205187e-02	5.420484e-01	5.056869e-02	7.855138e-02	1.960748e-01	1.539051e-01	3.101962e-02	4.920138e-01	4.843530e-02	2.233164e-01	2.698808e-01	3.086965e-02	6.719006e-02	2.248361e-01	1.839070e-01	9.704769e-02	2.078455e-01	4.070605e-02	7.062106e-02	4.052249e-01	1.785548e-01	1.489879e-01	1.383578e-01	4.594217e-01	3.368603e-05	1.977494e-01	5.544940e-02	1.829533e-01	1.775457e-01	9.151817e-02	8.494433e-02	1.836140e-01	2.794244e-01	3.276298e-01	2.636502e-01	7.848333e-02	9.919692e-02	2.090833e-01	2.195644e-02	2.393235e-01	2.071555e-01	2.854641e-01	2.680569e-01
1980000	-3.703998e+04	2.452286e+02	3.361172e+00	1.188794e-01	1.705324e-01	6.591924e-02	5.205187e-02	5.420484e-01	5.056869e-02	7.855138e-02	1.960748e-01	1.539051e-01	3.101962e-02	4.920138e-01	4.843530e-02	2.233164e-01	2.698808e-01	3.086965e-02	6.719006e-02	2.248361e-01	1.839070e-01	1.085097e-01	1.788137e-01	8.329322e-02	4.228794e-02	3.983182e-01	1.887773e-01	1.999988e-01	8.660970e-02	3.922523e-01	4.748390e-02	5.357236e-02	2.200829e-01	1.646895e-01	1.731691e-01	1.080928e-01	1.001646e-01	1.989066e-01	2.549774e-01	3.679833e-01	2.814427e-01	4.636571e-02	2.718379e-02	1.616428e-01	1.153817e-01	2.393235e-01	2.071555e-01	2.854641e-01	2.680569e-01
1985000	-3.704504e+04	2.460217e+02	3.361172e+00	1.188794e-01	1.705324e-01	6.591924e-02	5.205187e-02	5.420484e-01	5.056869e-02	7.855138e-02	1.960748e-01	1.539051e-01	3.101962e-02	4.920138e-01	4.843530e-02	2.233164e-01	2.698808e-01	3.086965e-02	6.719006e-02	2.248361e-01	1.839070e-01	1.669885e-01	2.501576e-01	7.401854e-02	4.402277e-02	3.067523e-01	1.580603e-01	5.522113e-02	1.194373e-01	4.422094e-01	5.322274e-02	1.691360e-01	1.607734e-01	1.845268e-01	2.120754e-01	8.662935e-02	9.793298e-02	2.028301e-01	2.160053e-01	4.732402e-01	2.317213e-01	1.380307e-01	9.799168e-03	7.810289e-02	6.910572e-02	2.393235e-01	2.071555e-01	2.854641e-01	2.680569e-01
1990000	-3.704611e+04	2.457187e+02	3.361172e+00	1.188794e-01	1.705324e-01	6.591924e-02	5.205187e-02	5.420484e-01	5.056869e-02	7.855138e-02	1.960748e-01	1.539051e-01	3.101962e-02	4.920138e-01	4.843530e-02	2.233164e-01	2.698808e-01	3.086965e-02	6.719006e-02	2.248361e-01	1.839070e-01	1.511886e-01	1.870132e-01	4.051731e-02	1.159096e-01	3.591706e-01	1.462007e-01	5.150695e-03	2.117899e-02	6.676871e-01	1.273276e-01	5.527379e-02	1.233818e-01	2.046766e-01	2.317934e-01	7.686420e-02	7.005583e-02	1.745704e-01	2.420395e-01	2.254922e-01	4.290100e-01	3.167177e-02	1.006872e-01	1.702501e-01	4.288879e-02	2.393235e-01	2.071555e-01	2.854641e-01	2.680569e-01
1995000	-3.703426e+04	2.461219e+02	3.361172e+00	1.188794e-01	1.705324e-01	6.591924e-02	5.205187e-02	5.420484e-01	5.056869e-02	7.855138e-02	1.960748e-01	1.539051e-01	3.101962e-02	4.920138e-01	4.843530e-02	2.233164e-01	2.698808e-01	3.086965e-02	6.719006e-02	2.248361e-01	1.839070e-01	1.057970e-01	2.343101e-01	6.694960e-02	8.158362e-02	3.281375e-01	1.832221e-01	3.416141e-02	9.977545e-02	3.921022e-01	3.828379e-02	1.943704e-01	2.413068e-01	1.788768e-01	1.969984e-01	1.096501e-01	8.569296e-02	1.643977e-01	2.643841e-01	2.717614e-01	2.485207e-01	8.228908e-02	4.939753e-02	3.271576e-01	2.087374e-02	2.393235e-01	2.071555e-01	2.854641e-01	2.680569e-01
2000000	-3.703949e+04	2.455158e+02	3.361172e+00	1.188794e-01	1.705324e-01	6.591924e-02	5.205187e-02	5.420484e-01	5.056869e-02	7.855138e-02	1.960748e-01	1.539051e-01	3.101962e-02	4.920138e-01	4.843530e-02	2.233164e-01	2.698808e-01	3.086965e-02	6.719006e-02	2.248361e-01	1.839070e-01	1.309231e-01	2.212695e-01	4.321694e-02	8.777353e-02	3.445635e-01	1.722535e-01	2.707889e-02	1.252354e-01	4.446931e-01	1.582669e-04	9.952284e-02	3.033116e-01	1.436483e-01	2.054169e-01	9.232690e-02	9.801130e-02	1.774951e-01	2.831014e-01	3.864435e-01	3.754785e-01	1.568143e-02	3.240862e-02	1.211528e-01	6.883520e-02	2.393235e-01	2.071555e-01	2.854641e-01	2.680569e-01
2005000	-3.704273e+04	2.436352e+02	3.361172e+00	1.188794e-01	1.705324e-01	6.591924e-02	5.205187e-02	5.420484e-01	5.056869e-02	7.855138e-02	1.960748e-01	1.539051e-01	3.101962e-02	4.920138e-01	4.843530e-02	2.233164e-01	2.698808e-01	3.086965e-02	6.719006e-02	2.248361e-01	1.839070e-01	1.239167e-01	2.375807e-01	4.384712e-02	6.753034e-02	3.359685e-01	1.911567e-01	1.052606e-01	1.817371e-01	3.252378e-01	2.195468e-02	6.072969e-02	3.050802e-01	2.100893e-01	1.678257e-01	1.048804e-01	1.097088e-01	1.975874e-01	2.099084e-01	4.208733e-01	2.762332e-01	5.073824e-03	9.880245e-03	2.396849e-01	4.825455e-02	2.393235e-01	2.071555e-01	2.854641e-01	2.680569e-01
2010000	-3.704702e+04	2.455670e+02	3.361172e+00	1.188794e-01	1.705324e-01	6.591924e-02	5.205187e-02	5.420484e-01	5.056869e-02	7.855138e-02	1.960748e-01	1.539051e-01	3.101962e-02	4.920138e-01	4.843530e-02	2.233164e-01	2.698808e-01	3.086965e-02	6.719006e-02	2.248361e-01	1.839070e-01	9.214406e-02	2.810758e-01	5.925682e-02	5.174469e-02	3.118834e-01	2.038952e-01	2.449257e-02	8.973185e-02	1.635955e-01	4.178361e-01	5.261458e-02	2.517294e-01	1.506882e-01	2.038825e-01	9.188977e-02	1.216373e-01	1.391660e-01	2.927363e-01	5.032438e-01	2.285935e-01	4.219569e-02	3.132513e-02	1.304660e-01	6.417588e-02	2.393235e-01	2.071555e-01	2.854641e-01	2.680569e-01
2015000	-3.703934e+04	2.452186e+02	3.361172e+00	1.188794e-01	1.705324e-01	6.591924e-02	5.205187e-02	5.420484e-01	5.056869e-02	7.855138e-02	1.960748e-01	1.539051e-01	3.101962e-02	4.920138e-01	4.843530e-02	2.233164e-01	2.698808e-01	3.086965e-02	6.719006e-02	2.248361e-01	1.839070e-01	1.634985e-01	1.901503e-01	5.748476e-02	7.771657e-02	3.997293e-01	1.114205e-01	1.107763e-02	2.689930e-02	3.708207e-01	2.638092e-01	8.290330e-02	2.444898e-01	1.775603e-01	1.730239e-01	9.925997e-02	6.726573e-02	2.042279e-01	2.786622e-01	3.880228e-01	2.979616e-01	1.464450e-02	1.170138e-01	7.211665e-02	1.102406e-01	2.393235e-01	2.071555e-01	2.854641e-01	2.680569e-01
2020000	-3.703369e+04	2.458460e+02	3.361172e+00	1.188794e-01	1.705324e-01	6.591924e-02	5.205187e-02	5.420484e-01	5.056869e-02	7.855138e-02	1.960748e-01	1.539051e-01	3.101962e-02	4.920138e-01	4.843530e-02	2.233164e-01	2.698808e-01	3.086965e-02	6.719006e-02	2.248361e-01	1.839070e-01	1.331033e-01	2.427630e-01	7.051921e-02	9.024949e-02	3.343026e-01	1.290624e-01	1.155638e-01	6.272443e-02	4.291266e-01	1.175443e-01	1.517181e-01	1.233228e-01	1.853178e-01	1.922142e-01	1.160664e-01	5.998529e-02	2.037041e-01	2.427122e-01	3.885366e-01	2.610689e-01	2.021485e-02	3.989195e-02	2.837883e-01	6.499398e-03	2.393235e-01	2.071555e-01	2.854641e-01	2.680569e-01
2025000	-3.571384e+04	-6.122211e+01	1.379852e+01	1.371881e-01	1.900594e-01	7.713540e-02	5.079886e-02	5.038653e-01	4.095296e-02	7.755288e-02	1.958333e-01	1.280863e-01	3.553628e-02	5.181208e-01	4.487047e-02	2.145885e-01	2.896926e-01	3.257486e-02	5.843012e-02	2.274968e-01	1.772171e-01	8.496727e-02	2.558744e-01	7.306318e-02	5.341615e-02	2.875932e-01	2.450858e-01	2.639820e-02	2.388108e-02	4.260740e-01	3.752605e-02	2.417485e-01	2.443722e-01	1.721102e-01	2.104676e-01	9.029835e-02	8.062530e-02	1.901258e-01	2.563727e-01	2.953598e-01	3.209842e-01	6.067573e-03	4.921531e-02	2.534351e-01	7.493809e-02	2.414486e-01	2.138264e-01	2.605088e-01	2.842162e-01
2030000	-3.533715e+04	-6.111786e+01	1.382186e+01	1.148362e-01	1.929455e-01	9.065114e-02	3.626398e-02	5.131860e-01	5.211719e-02	7.755288e-02	1.958333e-01	1.280863e-01	3.553628e-02	5.181208e-01	4.487047e-02	2.145885e-01	2.896926e-01	3.257486e-02	5.843012e-02	2.274968e-01	1.772171e-01	1.341067e-01	2.548451e-01	4.835822e-02	1.050102e-01	2.711281e-01	1.865517e-01	1.951775e-02	2.149752e-01	4.183129e-01	4.576710e-02	8.376485e-02	2.176622e-01	2.134115e-01	1.858972e-01	9.228062e-02	7.802918e-02	2.083573e-01	2.220242e-01	2.489442e-01	3.866700e-01	5.377947e-02	1.421820e-02	1.741645e-01	1.222236e-01	2.338164e-01	2.211926e-01	2.798340e-01	2.651570e-01
2035000	-3.533118e+04	-5.962488e+01	1.373687e+01	1.211282e-01	1.235483e-01	7.319515e-02	5.106423e-02	5.775708e-01	5.349330e-02	7.755288e-02	1.958333e-01	1.280863e-01	3.553628e-02	5.181208e-01	4.487047e-02	2.145885e-01	2.896926e-01	3.257486e-02	5.843012e-02	2.274968e-01	1.772171e-01	1.061876e-01	2.689618e-01	6.929139e-02	5.267950e-02	3.186160e-01	1.842637e-01	2.370186e-02	2.829379e-01	3.233799e-01	2.232273e-02	4.038930e-02	3.072683e-01	2.083338e-01	2.177660e-01	8.545358e-02	7.343076e-02	1.866500e-01	2.283659e-01	5.215334e-01	1.839041e-01	2.951034e-02	1.371820e-01	9.307548e-02	3.479467e-02	2.692487e-01	2.104714e-01	2.686987e-01	2.515812e-01
2040000	-3.532288e+04	-6.050912e+01	1.377986e+01	1.128119e-01	1.274904e-01	6.583626e-02	4.467868e-02	6.063658e-01	4.281692e-02	7.755288e-02	1.958333e-01	1.280863e-01	3.553628e-02	5.181208e-01	4.487047e-02	2.145885e-01	2.896926e-01	3.257486e-02	5.843012e-02	2.274968e-01	1.772171e-01	1.123774e-01	1.953492e-01	6.993973e-02	7.169330e-02	3.314743e-01	2.191660e-01	2.338026e-01	1.421530e-01	4.248023e-01	1.672353e-02	9.009924e-02	9.241939e-02	1.778864e-01	1.851414e-01	9.744815e-02	9.306477e-02	1.751594e-01	2.713000e-01	4.593406e-01	1.324855e-01	7.208029e-02	9.995282e-02	2.165770e-01	1.956369e-02	2.432711e-01	2.201208e-01	2.796402e-01	2.569680e-01
2045000	-3.531593e+04	-5.976684e+01	1.374588e+01	1.243397e-01	1.985845e-01	8.669219e-02	3.142580e-02	5.198754e-01	3.908236e-02	7.755288e-02	1.958333e-01	1.280863e-01	3.553628e-02	5.181208e-01	4.487047e-02	2.145885e-01	2.896926e-01	3.257486e-02	5.843012e-02	2.274968e-01	1.772171e-01	8.359032e-02	2.598019e-01	5.963569e-02	5.587907e-02	3.211169e-01	2.199761e-01	7.717075e-02	2.602534e-01	3.426624e-01	4.026611e-02	2.572875e-02	2.539186e-01	1.764658e-01	1.595983e-01	9.011847e-02	5.632322e-02	1.982668e-01	3.192274e-01	4.249967e-01	1.923389e-01	1.945159e-02	6.852987e-02	2.596617e-01	3.502128e-02	2.292681e-01	2.086605e-01	2.952786e-01	2.667928e-01
2050000	-3.530048e+04	-6.054729e+01	1.379266e+01	9.995840e-02	1.245834e-01	1.028576e-01	4.819827e-02	5.736113e-01	5.079106e-02	7.755288e-02	1.958333e-01	1.280863e-01	3.553628e-02	5.181208e-01	4.487047e-02	2.145885e-01	2.896926e-01	3.257486e-02	5.843012e-02	2.274968e-01	1.772171e-01	1.797246e-01	2.279292e-01	8.182604e-02	6.033837e-02	3.252820e-01	1.248999e-01	3.882507e-02	2.140432e-01	3.056166e-01	7.951716e-02	2.611727e-01	1.008253e-01	1.454049e-01	2.359912e-01	9.651089e-02	5.139157e-02	1.595264e-01	3.111750e-01	3.178614e-01	2.631994e-01	4.121031e-02	3.902701e-02	3.005447e-01	3.815708e-02	2.635626e-01	2.214265e-01	2.740512e-01	2.409598e-01
2055000	-3.529032e+04	-6.083062e+01	1.379039e+01	1.143586e-01	1.458279e-01	9.112250e-02	2.903460e-02	5.716876e-01	4.796879e-02	7.755288e-02	1.958333e-01	1.280863e-01	3.553628e-02	5.181208e-01	4.487047e-02	2.145885e-01	2.896926e-01	3.257486e-02	5.843012e-02	2.274968e-01	1.772171e-01	1.213914e-01	2.699370e-01	7.414769e-02	5.044243e-02	3.201461e-01	1.639353e-01	2.563846e-02	2.095358e-01	3.815117e-01	1.672666e-02	2.396967e-01	1.268906e-01	1.753505e-01	1.860219e-01	1.067242e-01	7.473058e-02	1.894744e-01	2.676984e-01	5.597966e-01	2.713531e-01	2.322090e-02	2.708403e-02	3.427794e-02	8.426743e-02	2.535039e-01	2.143101e-01	2.901072e-01	2.420788e-01
2060000	-3.518675e+04	-6.381089e+01	1.386776e+01	1.046248e-01	2.111482e-01	9.284259e-02	4.977827e-02	4.970676e-01	4.453855e-02	7.755288e-02	1.958333e-01	1.280863e-01	3.553628e-02	5.181208e-01	4.487047e-02	2.145885e-01	2.896926e-01	3.257486e-02	5.843012e-02	2.274968e-01	1.772171e-01	1.264694e-01	2.202089e-01	4.474675e-02	7.064973e-02	3.602466e-01	1.776786e-01	1.056217e-01	1.747606e-01	4.688205e-01	1.301626e-01	3.179600e-02	8.883868e-02	2.052229e-01	1.721714e-01	1.028096e-01	8.104972e-02	1.880371e-01	2.507093e-01	2.536527e-01	2.672140e-01	5.213767e-02	1.546083e-01	2.164427e-01	5.594447e-02	2.502066e-01	2.222008e-01	2.644279e-01	2.631648e-01
2065000	-3.514669e+04	-6.208926e+01	1.387313e+01	1.251744e-01	1.702771e-01	8.795625e-02	3.262156e-02	5.419758e-01	4.199494e-02	7.755288e-02	1.958333e-01	1.280863e-01	3.553628e-02	5.181208e-01	4.487047e-02	2.145885e-01	2.896926e-01	3.257486e-02	5.843012e-02	2.274968e-01	1.772171e-01	1.191507e-01	2.072802e-01	5.635914e-02	4.591772e-02	3.978900e-01	1.734023e-01	7.326941e-02	4.437144e-02	4.523186e-01	1.231209e-02	1.547487e-01	2.629797e-01	2.066301e-01	1.985811e-01	9.563688e-02	8.499150e-02	2.108741e-01	2.032864e-01	3.888472e-01	1.230131e-01	5.401969e-03	3.242906e-02	3.577624e-01	9.254624e-02	2.482104e-01	2.231183e-01	2.616924e-01	2.669789e-01
2070000	-3.516441e+04	-6.251503e+01	1.394833e+01	1.008272e-01	2.061023e-01	7.512078e-02	3.678715e-02	5.257019e-01	5.546062e-02	7.755288e-02	1.958333e-01	1.280863e-01	3.553628e-02	5.181208e-01	4.487047e-02	2.145885e-01	2.896926e-01	3.257486e-02	5.843012e-02	2.274968e-01	1.772171e-01	1.299926e-01	2.542782e-01	6.600772e-02	3.657895e-02	3.344076e-01	1.787348e-01	1.249079e-02	3.589456e-02	5.294498e-01	3.250016e-02	1.697995e-01	2.198651e-01	1.570924e-01	2.112397e-01	8.535058e-02	9.930088e-02	1.781336e-01	2.688829e-01	3.533691e-01	2.140502e-01	5.994735e-02	4.895124e-02	2.184692e-01	1.052129e-01	2.533710e-01	2.186343e-01	2.676653e-01	2.603294e-01
2075000	-3.518247e+04	-6.333660e+01	1.398569e+01	1.287983e-01	1.452472e-01	9.333507e-02	4.385415e-02	5.398179e-01	4.894739e-02	7.755288e-02	1.958333e-01	1.280863e-01	3.553628e-02	5.181208e-01	4.487047e-02	2.145885e-01	2.896926e-01	3.257486e-02	5.843012e-02	2.274968e-01	1.772171e-01	1.407147e-01	1.803970e-01	6.450837e-02	9.619259e-02	3.291781e-01	1.890092e-01	1.002817e-01	6.467428e-02	2.774806e-01	5.272203e-02	2.030596e-01	3.017817e-01	1.538758e-01	1.877939e-01	7.515383e-02	1.286364e-01	1.565883e-01	2.979518e-01	2.805898e-01	3.461340e-01	1.732022e-01	6.439892e-02	5.024223e-02	8.543286e-02	2.514407e-01	2.093170e-01	2.967266e-01	2.425157e-01
2080000	-3.517075e+04	-6.522129e+01	1.404989e+01	1.033125e-01	1.640621e-01	9.647755e-02	5.021233e-02	5.373042e-01	4.863129e-02	7.755288e-02	1.958333e-01	1.280863e-01	3.553628e-02	5.181208e-01	4.487047e-02	2.145885e-01	2.896926e-01	3.257486e-02	5.843012e-02	2.274968e-01	1.772171e-01	1.147239e-01	2.645618e-01	7.287027e-02	7.324329e-02	3.071718e-01	1.674290e-01	8.516614e-02	9.452998e-02	3.735122e-01	3.624231e-02	1.778423e-01	2.327070e-01	1.414706e-01	2.174677e-01	8.911596e-02	7.183112e-02	1.992622e-01	2.808524e-01	3.131970e-01	3.438110e-01	7.809834e-02	5.114701e-02	1.067694e-01	1.069772e-01	2.607067e-01	2.188594e-01	2.624087e-01	2.580252e-01
2085000	-3.517077e+04	-6.493989e+01	1.407819e+01	1.180284e-01	1.525361e-01	8.959926e-02	3.864539e-02	5.582257e-01	4.296514e-02	7.755288e-02	1.958333e-01	1.280863e-01	3.553628e-02	5.181208e-01	4.487047e-02	2.145885e-01	2.896926e-01	3.257486e-02	5.843012e-02	2.274968e-01	1.772171e-01	9.813727e-02	2.634408e-01	6.481245e-02	2.466475e-02	2.771937e-01	2.717510e-01	6.088243e-02	8.838970e-02	4.506316e-01	1.031390e-02	1.405986e-01	2.491837e-01	1.807961e-01	2.163008e-01	1.072796e-01	7.000740e-02	1.834796e-01	2.421365e-01	4.028323e-01	2.836138e-01	4.375694e-02	3.934173e-02	2.042505e-01	2.620478e-02	2.423886e-01	2.258611e-01	2.721706e-01	2.595796e-01
2090000	-3.516503e+04	-6.360007e+01	1.399674e+01	1.250278e-01	1.522176e-01	9.216327e-02	3.815311e-02	5.452888e-01	4.714941e-02	7.755288e-02	1.958333e-01	1.280863e-01	3.553628e-02	5.181208e-01	4.487047e-02	2.145885e-01	2.896926e-01	3.257486e-02	5.843012e-02	2.274968e-01	1.772171e-01	1.216707e-01	2.689487e-01	8.018268e-02	7.163455e-02	3.138408e-01	1.437225e-01	1.153068e-02	1.565163e-01	5.146883e-01	1.690519e-02	1.492648e-01	1.510947e-01	2.201356e-01	1.786843e-01	1.049375e-01	7.188700e-02	2.004328e-01	2.239228e-01	3.380436e-01	3.083344e-01	7.211295e-02	3.707385e-02	9.944788e-02	1.449874e-01	2.358958e-01	2.199452e-01	2.817866e-01	2.623724e-01
2095000	-3.518202e+04	-6.392349e+01	1.400308e+01	1.152983e-01	1.624841e-01	1.056023e-01	4.012761e-02	5.308204e-01	4.566718e-02	7.755288e-02	1.958333e-01	1.280863e-01	3.553628e-02	5.181208e-01	4.487047e-02	2.145885e-01	2.896926e-01	3.257486e-02	5.843012e-02	2.274968e-01	1.772171e-01	1.540069e-01	2.184996e-01	6.417142e-02	4.889530e-02	3.281357e-01	1.862910e-01	1.966145e-01	1.520254e-02	3.964441e-01	1.847100e-01	1.565255e-01	5.050337e-02	1.787786e-01	1.958390e-01	1.023083e-01	7.052238e-02	1.779741e-01	2.745776e-01	3.804236e-01	3.009974e-01	7.255696e-02	3.894631e-02	1.731666e-01	3.390909e-02	2.446261e-01	2.202975e-01	2.780851e-01	2.569913e-01
2100000	-3.517977e+04	-6.488975e+01	1.405038e+01	9.493191e-02	1.636060e-01	8.547220e-02	4.769530e-02	5.519009e-01	5.639370e-02	7.755288e-02	1.958333e-01	1.280863e-01	3.553628e-02	5.181208e-01	4.487047e-02	2.145885e-01	2.896926e-01	3.257486e-02	5.843012e-02	2.274968e-01	1.772171e-01	1.037682e-01	2.276698e-01	5.673765e-02	9.312783e-02	3.256560e-01	1.930406e-01	2.114219e-01	2.182656e-01	2.515680e-01	1.079994e-02	7.650567e-02	2.314389e-01	1.742660e-01	2.443846e-01	9.438299e-02	4.253898e-02	1.782821e-01	2.661454e-01	3.637171e-01	2.281294e-01	2.850474e-02	8.962947e-02	2.744486e-01	1.557079e-02	2.561324e-01	2.362927e-01	2.701911e-01	2.373838e-01
2105000	-3.515631e+04	-6.448750e+01	1.397598e+01	1.302547e-01	1.553623e-01	8.474266e-02	4.204494e-02	5.383333e-01	4.926217e-02	7.755288e-02	1.958333e-01	1.280863e-01	3.553628e-02	5.181208e-01	4.487047e-02	2.145885e-01	2.896926e-01	3.257486e-02	5.843012e-02	2.274968e-01	1.772171e-01	1.160949e-01	2.269615e-01	5.902355e-02	8.225031e-02	3.509957e-01	1.646741e-01	4.579789e-02	3.180142e-01	1.658014e-01	3.719687e-02	2.070186e-01	2.261710e-01	1.997502e-01	2.250389e-01	7.935617e-02	8.958712e-02	1.751017e-01	2.311660e-01	2.604096e-01	1.467012e-01	1.283930e-01	2.685511e-02	2.354307e-01	2.022105e-01	2.474561e-01	2.131830e-01	2.795830e-01	2.597779e-01
2110000	-3.516927e+04	-6.344232e+01	1.394535e+01	9.179487e-02	2.094172e-01	9.601821e-02	3.823279e-02	5.019846e-01	6.255236e-02	7.755288e-02	1.958333e-01	1.280863e-01	3.553628e-02	5.181208e-01	4.487047e-02	2.145885e-01	2.896926e-01	3.257486e-02	5.843012e-02	2.274968e-01	1.772171e-01	1.262285e-01	2.699206e-01	5.404758e-02	8.314979e-02	2.864092e-01	1.802442e-01	3.826616e-02	2.908260e-01	2.393739e-01	1.251984e-01	5.569280e-02	2.506427e-01	1.799823e-01	2.080240e-01	9.281354e-02	9.958947e-02	1.755602e-01	2.440304e-01	2.326406e-01	2.421343e-01	2.705467e-01	3.901225e-02	4.837861e-02	1.672877e-01	2.506784e-01	2.132401e-01	2.644906e-01	2.715909e-01
2115000	-3.514899e+04	-6.480810e+01	1.395579e+01	1.143003e-01	1.587754e-01	9.270075e-02	5.129965e-02	5.275795e-01	5.534440e-02	7.755288e-02	1.958333e-01	1.280863e-01	3.553628e-02	5.181208e-01	4.487047e-02	2.145885e-01	2.896926e-01	3.257486e-02	5.843012e-02	2.274968e-01	1.772171e-01	1.114914e-01	2.599911e-01	6.879222e-02	5.472979e-02	3.112588e-01	1.937368e-01	3.152586e-02	3.541202e-01	3.069215e-01	8.714186e-04	1.296699e-01	1.768911e-01	1.869130e-01	2.367754e-01	9.766000e-02	5.859621e-02	1.792658e-01	2.407896e-01	3.556604e-01	1.668006e-01	1.580430e-01	1.996960e-02	2.605743e-01	3.895200e-02	2.472071e-01	2.238260e-01	2.613624e-01	2.676045e-01
2120000	-3.514643e+04	-6.288807e+01	1.393830e+01	1.159863e-01	1.739826e-01	1.084364e-01	5.107034e-02	4.992306e-01	5.129389e-02	7.755288e-02	1.958333e-01	1.280863e-01	3.553628e-02	5.181208e-01	4.487047e-02	2.145885e-01	2.896926e-01	3.257486e-02	5.843012e-02	2.274968e-01	1.772171e-01	1.119265e-01	2.265559e-01	7.032500e-02	9.861626e-02	3.248015e-01	1.677749e-01	1.266091e-01	1.184138e-01	3.420283e-01	5.913812e-02	1.130754e-01	2.407353e-01	1.678158e-01	2.321727e-01	1.061401e-01	7.511576e-02	1.611554e-01	2.576002e-01	4.053453e-01	2.142138e-01	2.274859e-02	7.770447e-02	2.435615e-01	3.642642e-02	2.461474e-01	2.252837e-01	2.744576e-01	2.541113e-01
2125000	-3.515570e+04	-6.372202e+01	1.395003e+01	1.214177e-01	1.781864e-01	8.616362e-02	5.483221e-02	5.077627e-01	5.163744e-02	7.755288e-02	1.958333e-01	1.280863e-01	3.553628e-02	5.181208e-01	4.487047e-02	2.145885e-01	2.896926e-01	3.257486e-02	5.843012e-02	2.274968e-01	1.772171e-01	1.691483e-01	2.011900e-01	5.276818e-02	7.769988e-02	3.465691e-01	1.526244e-01	5.566606e-02	1.132713e-02	7.174449e-01	3.879413e-02	3.542878e-02	1.413390e-01	2.083143e-01	2.055495e-01	1.002063e-01	8.099801e-02	1.842656e-01	2.206663e-01	3.317256e-01	2.375756e-01	1.835363e-02	6.067195e-03	3.594887e-01	4.678927e-02	2.490260e-01	2.098027e-01	2.790301e-01	2.621412e-01
2130000	-3.516152e+04	-6.487021e+01	1.404722e+01	1.241554e-01	1.294671e-01	9.613978e-02	3.219149e-02	5.751600e-01	4.288630e-02	7.755288e-02	1.958333e-01	1.280863e-01	3.553628e-02	5.181208e-01	4.487047e-02	2.145885e-01	2.896926e-01	3.257486e-02	5.843012e-02	2.274968e-01	1.772171e-01	1.432248e-01	2.534123e-01	8.177835e-02	5.170539e-02	3.540758e-01	1.158034e-01	4.140003e-02	8.048243e-03	6.410117e-01	5.044476e-02	1.356031e-01	1.234923e-01	2.325806e-01	1.473652e-01	9.949503e-02	6.916369e-02	2.318327e-01	2.195628e-01	2.499815e-01	2.475577e-01	5.802513e-02	5.814977e-02	3.154765e-01	7.080954e-02	2.456018e-01	2.008781e-01	2.935548e-01	2.599653e-01
2135000	-3.517398e+04	-6.451308e+01	1.400719e+01	1.056185e-01	1.627566e-01	7.453259e-02	5.330631e-02	5.482812e-01	5.550475e-02	7.755288e-02	1.958333e-01	1.280863e-01	3.553628e-02	5.181208e-01	4.487047e-02	2.145885e-01	2.896926e-01	3.257486e-02	5.843012e-02	2.274968e-01	1.772171e-01	1.109257e-01	2.280267e-01	7.386450e-02	5.261331e-02	3.527231e-01	1.818466e-01	1.727704e-01	1.349304e-01	3.466606e-01	6.501001e-02	2.178209e-01	6.280774e-02	1.981291e-01	1.761210e-01	1.169866e-01	7.968128e-02	1.713066e-01	2.577754e-01	4.730923e-01	2.809640e-01	7.221898e-02	2.202179e-02	9.941470e-02	5.228825e-02	2.471449e-01	2.165890e-01	2.773836e-01	2.588824e-01
2140000	-3.516915e+04	-6.451605e+01	1.402570e+01	1.250508e-01	1.865984e-01	8.396286e-02	5.008172e-02	5.099616e-01	4.434468e-02	7.755288e-02	1.958333e-01	1.280863e-01	3.553628e-02	5.181208e-01	4.487047e-02	2.145885e-01	2.896926e-01	3.257486e-02	5.843012e-02	2.274968e-01	1.772171e-01	1.506944e-01	1.766047e-01	5.282102e-02	5.837191e-02	3.703656e-01	1.911424e-01	1.448830e-02	2.221503e-02	6.751215e-01	3.762831e-02	1.994248e-01	5.112209e-02	1.858782e-01	1.939221e-01	9.728415e-02	5.556935e-02	1.986402e-01	2.687060e-01	4.318313e-01	2.522075e-01	1.143236e-02	8.935248e-02	1.540340e-01	6.114230e-02	2.412298e-01	2.181200e-01	2.877770e-01	2.528732e-01
2145000	-3.519704e+04	-6.518804e+01	1.404452e+01	1.123208e-01	1.806072e-01	8.626435e-02	4.554671e-02	5.209217e-01	5.433918e-02	7.755288e-02	1.958333e-01	1.280863e-01	3.553628e-02	5.181208e-01	4.487047e-02	2.145885e-01	2.896926e-01	3.257486e-02	5.843012e-02	2.274968e-01	1.772171e-01	1.048296e-01	2.309359e-01	6.550034e-02	6.625927e-02	3.817810e-01	1.506940e-01	1.099018e-01	2.875787e-02	5.395736e-01	6.631265e-02	1.314511e-01	1.240030e-01	2.047253e-01	1.922828e-01	9.818098e-02	9.419680e-02	1.851841e-01	2.254300e-01	3.566442e-01	3.534808e-01	5.569208e-02	2.963568e-02	1.634447e-01	4.110259e-02	2.501527e-01	2.299123e-01	2.766990e-01	2.432360e-01
2150000	-3.517768e+04	-6.905775e+01	1.419545e+01	1.327386e-01	1.553089e-01	9.825128e-02	4.661457e-02	5.293019e-01	3.778474e-02	7.755288e-02	1.958333e-01	1.280863e-01	3.553628e-02	5.181208e-01	4.487047e-02	2.145885e-01	2.896926e-01	3.257486e-02	5.843012e-02	2.274968e-01	1.772171e-01	1.185354e-01	2.352950e-01	5.500474e-02	6.127573e-02	3.555815e-01	1.743076e-01	8.482111e-02	2.422507e-01	4.200109e-01	1.675824e-02	1.045229e-01	1.316361e-01	1.643476e-01	1.711538e-01	8.877869e-02	7.513925e-02	1.954046e-01	3.051761e-01	5.463277e-01	1.413563e-01	2.545909e-02	2.423713e-03	2.538259e-01	3.060731e-02	2.551351e-01	2.113624e-01	2.573753e-01	2.761272e-01
2155000	-3.517635e+04	-6.625152e+01	1.419117e+01	1.065549e-01	1.535328e-01	8.525366e-02	3.058091e-02	5.879446e-01	3.613318e-02	7.755288e-02	1.958333e-01	1.280863e-01	3.553628e-02	5.181208e-01	4.487047e-02	2.145885e-01	2.896926e-01	3.257486e-02	5.843012e-02	2.274968e-01	1.772171e-01	1.542396e-01	2.320112e-01	8.702453e-02	2.573539e-02	3.385343e-01	1.624550e-01	7.624146e-02	9.061327e-02	3.251021e-01	5.037843e-02	2.030299e-01	2.546348e-01	1.922286e-01	2.176096e-01	7.804296e-02	7.612458e-02	1.907882e-01	2.452061e-01	3.253079e-01	1.890684e-01	2.622345e-02	5.421151e-02	3.003160e-01	1.048727e-01	2.511790e-01	2.168403e-01	2.710104e-01	2.609703e-01
2160000	-3.516234e+04	-6.742751e+01	1.423633e+01	1.226987e-01	1.685561e-01	1.032808e-01	3.332036e-02	5.160345e-01	5.610958e-02	7.755288e-02	1.958333e-01	1.280863e-01	3.553628e-02	5.181208e-01	4.487047e-02	2.145885e-01	2.896926e-01	3.257486e-02	5.843012e-02	2.274968e-01	1.772171e-01	1.264453e-01	2.124091e-01	5.828688e-02	6.149036e-02	3.396292e-01	2.017392e-01	2.268976e-02	2.168914e-01	3.138150e-01	1.259909e-01	1.056174e-01	2.149956e-01	1.888759e-01	2.056168e-01	9.784114e-02	5.989531e-02	1.595553e-01	2.882156e-01	3.564568e-01	2.577313e-01	2.127453e-02	4.556398e-02	2.786880e-01	4.028538e-02	2.509364e-01	2.219998e-01	2.602342e-01	2.668296e-01
2165000	-3.516261e+04	-6.655097e+01	1.421512e+01	1.275209e-01	1.972069e-01	1.006023e-01	3.328346e-02	4.905999e-01	5.078656e-02	7.755288e-02	1.958333e-01	1.280863e-01	3.553628e-02	5.181208e-01	4.487047e-02	2.145885e-01	2.896926e-01	3.257486e-02	5.843012e-02	2.274968e-01	1.772171e-01	1.144372e-01	2.652384e-01	5.756857e-02	8.821061e-02	3.188745e-01	1.556708e-01	5.163828e-02	1.156329e-01	3.407499e-01	1.955775e-02	1.426560e-01	3.297652e-01	1.778241e-01	1.992666e-01	9.514020e-02	1.099947e-01	1.612443e-01	2.565301e-01	1.860405e-01	3.572341e-01	1.611677e-02	2.286076e-02	3.952124e-01	2.253549e-02	2.392207e-01	2.245714e-01	2.695387e-01	2.666692e-01
2170000	-3.516141e+04	-6.708974e+01	1.425044e+01	1.098195e-01	1.600967e-01	1.011874e-01	3.777147e-02	5.407403e-01	5.038452e-02	7.755288e-02	1.958333e-01	1.280863e-01	3.553628e-02	5.181208e-01	4.487047e-02	2.145885e-01	2.896926e-01	3.257486e-02	5.843012e-02	2.274968e-01	1.772171e-01	9.236529e-02	2.011369e-01	7.082114e-02	9.785589e-02	3.707616e-01	1.670592e-01	9.594229e-03	7.166856e-02	5.328307e-01	5.626112e-02	1.918585e-01	1.377868e-01	1.435305e-01	2.012685e-01	9.550995e-02	9.150924e-02	1.809312e-01	2.872506e-01	2.288301e-01	6.863209e-02	8.147150e-03	2.383830e-02	6.350240e-01	3.552844e-02	2.597469e-01	2.219915e-01	2.643399e-01	2.539217e-01
2175000	-3.516745e+04	-6.682590e+01	1.421374e+01	1.245525e-01	1.549472e-01	1.072796e-01	2.222067e-02	5.432976e-01	4.770243e-02	7.755288e-02	1.958333e-01	1.280863e-01	3.553628e-02	5.181208e-01	4.487047e-02	2.145885e-01	2.896926e-01	3.257486e-02	5.843012e-02	2.274968e-01	1.772171e-01	9.002690e-02	2.437767e-01	6.265628e-02	4.060663e-02	3.658981e-01	1.970354e-01	6.346589e-02	5.475743e-02	5.730695e-01	7.547905e-02	1.604856e-01	7.274258e-02	1.537754e-01	1.924325e-01	8.675702e-02	9.221811e-02	1.710511e-01	3.037658e-01	1.660238e-01	2.671667e-01	4.169137e-02	3.698123e-02	4.415415e-01	4.659536e-02	2.486339e-01	2.195981e-01	2.674028e-01	2.643652e-01
2180000	-3.515244e+04	-6.532785e+01	1.406156e+01	1.008761e-01	1.479309e-01	7.888420e-02	4.471322e-02	5.657526e-01	6.184286e-02	7.755288e-02	1.958333e-01	1.280863e-01	3.553628e-02	5.181208e-01	4.487047e-02	2.145885e-01	2.896926e-01	3.257486e-02	5.843012e-02	2.274968e-01	1.772171e-01	1.360463e-01	2.430935e-01	4.518942e-02	6.278606e-02	2.959788e-01	2.169059e-01	4.967636e-02	9.448055e-02	4.108511e-01	3.814762e-02	1.518944e-01	2.549499e-01	1.681412e-01	2.133333e-01	7.867071e-02	9.968774e-02	1.903180e-01	2.498491e-01	2.658560e-01	1.093044e-01	9.168625e-02	9.122403e-02	4.189222e-01	2.300711e-02	2.596767e-01	2.110305e-01	2.683217e-01	2.609711e-01
2185000	-3.518719e+04	-6.826037e+01	1.408779e+01	1.528454e-01	1.546072e-01	1.225069e-01	2.293356e-02	5.087518e-01	3.835510e-02	7.755288e-02	1.958333e-01	1.280863e-01	3.553628e-02	5.181208e-01	4.487047e-02	2.145885e-01	2.896926e-01	3.257486e-02	5.843012e-02	2.274968e-01	1.772171e-01	1.512567e-01	2.504376e-01	5.799363e-02	9.889393e-02	2.809685e-01	1.604497e-01	1.161756e-01	1.739524e-02	4.571124e-01	4.086393e-02	1.521092e-01	2.163436e-01	1.721869e-01	2.493561e-01	7.696455e-02	6.870994e-02	1.601555e-01	2.726270e-01	3.700655e-01	1.085463e-01	4.331676e-02	1.163603e-01	2.042404e-01	1.574707e-01	2.361398e-01	2.130502e-01	2.916732e-01	2.591367e-01
2190000	-3.516638e+04	-6.402668e+01	1.402743e+01	1.321062e-01	1.780143e-01	9.516159e-02	4.091462e-02	4.990718e-01	5.473145e-02	7.755288e-02	1.958333e-01	1.280863e-01	3.553628e-02	5.181208e-01	4.487047e-02	2.145885e-01	2.896926e-01	3.257486e-02	5.843012e-02	2.274968e-01	1.772171e-01	1.381366e-01	1.828129e-01	6.859435e-02	6.612177e-02	4.085535e-01	1.357808e-01	5.946833e-02	3.708590e-01	2.275243e-01	9.509557e-02	5.710480e-02	1.899480e-01	1.739331e-01	2.033698e-01	7.854047e-02	7.991118e-02	1.705579e-01	2.936876e-01	2.121155e-01	2.132854e-01	1.838085e-01	1.330310e-01	1.179580e-01	1.398015e-01	2.291043e-01	2.263779e-01	2.732215e-01	2.712964e-01
2195000	-3.514663e+04	-6.450855e+01	1.406433e+01	9.627737e-02	1.762236e-01	1.124057e-01	3.511725e-02	5.276661e-01	5.230987e-02	7.755288e-02	1.958333e-01	1.280863e-01	3.553628e-02	5.181208e-01	4.487047e-02	2.145885e-01	2.896926e-01	3.257486e-02	5.843012e-02	2.274968e-01	1.772171e-01	1.365984e-01	2.055581e-01	6.826181e-02	4.610966e-02	3.960056e-01	1.474664e-01	2.217934e-02	2.909394e-01	3.537868e-01	2.475902e-02	1.316348e-01	1.767006e-01	1.734894e-01	2.056072e-01	1.012703e-01	9.659233e-02	1.774900e-01	2.455507e-01	5.502752e-01	1.880143e-01	1.357030e-02	4.556868e-02	9.726792e-02	1.053036e-01	2.424346e-01	2.258639e-01	2.741453e-01	2.575562e-01
2200000	-3.515404e+04	-6.533140e+01	1.413402e+01	1.376211e-01	1.417156e-01	8.591441e-02	3.030255e-02	5.704821e-01	3.396428e-02	7.755288e-02	1.958333e-01	1.280863e-01	3.553628e-02	5.181208e-01	4.487047e-02	2.145885e-01	2.896926e-01	3.257486e-02	5.843012e-02	2.274968e-01	1.772171e-01	1.385642e-01	2.173984e-01	8.012952e-02	5.594631e-02	3.155974e-01	1.923642e-01	3.281157e-02	5.107420e-03	5.422642e-01	1.206625e-02	9.058026e-02	3.171702e-01	1.673723e-01	1.900394e-01	8.447494e-02	6.473567e-02	1.854062e-01	3.079714e-01	3.316043e-01	1.701816e-01	5.899091e-02	5.059348e-02	3.221851e-01	6.644463e-02	2.539732e-01	2.017659e-01	2.891420e-01	2.551189e-01
2205000	-3.516541e+04	-6.679401e+01	1.421214e+01	1.225557e-01	1.660633e-01	9.761849e-02	2.830385e-02	5.268266e-01	5.863212e-02	7.755288e-02	1.958333e-01	1.280863e-01	3.553628e-02	5.181208e-01	4.487047e-02	2.145885e-01	2.896926e-01	3.257486e-02	5.843012e-02	2.274968e-01	1.772171e-01	1.313758e-01	2.322851e-01	3.989341e-02	5.094058e-02	3.706622e-01	1.748429e-01	4.866694e-02	4.567301e-02	5.710035e-01	1.297266e-03	1.604166e-01	1.729427e-01	1.339416e-01	2.125141e-01	8.723276e-02	1.106687e-01	1.509975e-01	3.046453e-01	5.708232e-01	1.186626e-01	2.069227e-02	1.005694e-01	1.534165e-01	3.583600e-02	2.553676e-01	2.254367e-01	2.697671e-01	2.494286e-01
2210000	-3.516478e+04	-6.739949e+01	1.423354e+01	1.105181e-01	1.597674e-01	1.072792e-01	4.056220e-02	5.468458e-01	3.502733e-02	7.755288e-02	1.958333e-01	1.280863e-01	3.553628e-02	5.181208e-01	4.487047e-02	2.145885e-01	2.896926e-01	3.257486e-02	5.843012e-02	2.274968e-01	1.772171e-01	1.248629e-01	2.161693e-01	6.774824e-02	1.056417e-01	3.196364e-01	1.659414e-01	4.883986e-02	4.207237e-02	4.493566e-01	3.201329e-02	2.822041e-01	1.455137e-01	1.819293e-01	1.853076e-01	8.954542e-02	1.037606e-01	2.028524e-01	2.366047e-01	5.065582e-01	2.593361e-01	1.066885e-02	2.442322e-02	1.480180e-01	5.099562e-02	2.340006e-01	2.171778e-01	2.796699e-01	2.691517e-01
2215000	-3.516583e+04	-6.833540e+01	1.427541e+01	1.088893e-01	1.565782e-01	9.106212e-02	4.231235e-02	5.430134e-01	5.814455e-02	7.755288e-02	1.958333e-01	1.280863e-01	3.553628e-02	5.181208e-01	4.487047e-02	2.145885e-01	2.896926e-01	3.257486e-02	5.843012e-02	2.274968e-01	1.772171e-01	1.265029e-01	2.183290e-01	4.308557e-02	4.987127e-02	3.641231e-01	1.980882e-01	4.048807e-02	2.686647e-02	5.347912e-01	1.527273e-01	1.303620e-01	1.147649e-01	1.557659e-01	1.997163e-01	1.069376e-01	1.013196e-01	1.630543e-01	2.732063e-01	4.223227e-01	2.370565e-01	5.876577e-04	2.017220e-02	1.658986e-01	1.539624e-01	2.543754e-01	2.129888e-01	2.689574e-01	2.636784e-01
2220000	-3.514939e+04	-6.999192e+01	1.438859e+01	9.387135e-02	1.726605e-01	9.646477e-02	7.078837e-02	5.063518e-01	5.986323e-02	7.755288e-02	1.958333e-01	1.280863e-01	3.553628e-02	5.181208e-01	4.487047e-02	2.145885e-01	2.896926e-01	3.257486e-02	5.843012e-02	2.274968e-01	1.772171e-01	1.485852e-01	2.433046e-01	6.846711e-02	6.373258e-02	3.401283e-01	1.357822e-01	3.218071e-02	8.134930e-02	2.177239e-01	1.989098e-01	9.156742e-02	3.782690e-01	1.746324e-01	2.150169e-01	9.045810e-02	6.878896e-02	1.992101e-01	2.518936e-01	3.558313e-01	2.913246e-01	5.991667e-02	6.759766e-02	1.855764e-01	3.975336e-02	2.577076e-01	2.240656e-01	2.549427e-01	2.632840e-01
2225000	-3.514334e+04	-7.049513e+01	1.448253e+01	1.206342e-01	1.546101e-01	7.801753e-02	4.792696e-02	5.521839e-01	4.662736e-02	7.755288e-02	1.958333e-01	1.280863e-01	3.553628e-02	5.181208e-01	4.487047e-02	2.145885e-01	2.896926e-01	3.257486e-02	5.843012e-02	2.274968e-01	1.772171e-01	1.506854e-01	2.479906e-01	6.881466e-02	6.073489e-02	3.140080e-01	1.577665e-01	2.343087e-02	1.473395e-01	4.143608e-01	1.593728e-01	7.815714e-02	1.773389e-01	1.597641e-01	2.353702e-01	9.256394e-02	6.438973e-02	1.901702e-01	2.577419e-01	3.638046e-01	3.166207e-01	1.195112e-01	7.557175e-02	7.957739e-02	4.491431e-02	2.399133e-01	2.118761e-01	2.767903e-01	2.714202e-01
2230000	-3.513801e+04	-7.053231e+01	1.445069e+01	9.410194e-02	1.389134e-01	7.370855e-02	4.811967e-02	6.004876e-01	4.466876e-02	7.755288e-02	1.958333e-01	1.280863e-01	3.553628e-02	5.181208e-01	4.487047e-02	2.145885e-01	2.896926e-01	3.257486e-02	5.843012e-02	2.274968e-01	1.772171e-01	1.323900e-01	2.393616e-01	6.366870e-02	6.109867e-02	3.372451e-01	1.662359e-01	2.160698e-02	4.081358e-02	4.314852e-01	2.050839e-01	9.221662e-02	2.087937e-01	1.518031e-01	1.728631e-01	7.665272e-02	8.706302e-02	1.802664e-01	3.313517e-01	4.388992e-01	2.186974e-01	6.455416e-03	5.823732e-02	1.901202e-01	8.759043e-02	2.708092e-01	2.116871e-01	2.649049e-01	2.525988e-01
2235000	-3.516779e+04	-7.299588e+01	1.457768e+01	1.328619e-01	1.923924e-01	9.634511e-02	5.039704e-02	4.725578e-01	5.544570e-02	7.755288e-02	1.958333e-01	1.280863e-01	3.553628e-02	5.181208e-01	4.487047e-02	2.145885e-01	2.896926e-01	3.257486e-02	5.843012e-02	2.274968e-01	1.772171e-01	1.240851e-01	2.596400e-01	6.785870e-02	1.058036e-01	3.131913e-01	1.294213e-01	5.394202e-02	2.463632e-02	4.781429e-01	3.220947e-02	2.201662e-01	1.909030e-01	1.678061e-01	1.617954e-01	9.847802e-02	8.980075e-02	1.750306e-01	3.070892e-01	5.036456e-01	1.748611e-01	1.369175e-02	5.620750e-02	2.073498e-01	4.424426e-02	2.385151e-01	2.120772e-01	2.731080e-01	2.762997e-01
2240000	-3.516077e+04	-7.260891e+01	1.457981e+01	1.218753e-01	1.732676e-01	9.210551e-02	4.601773e-02	5.069487e-01	5.978512e-02	7.755288e-02	1.958333e-01	1.280863e-01	3.553628e-02	5.181208e-01	4.487047e-02	2.145885e-01	2.896926e-01	3.257486e-02	5.843012e-02	2.274968e-01	1.772171e-01	9.896906e-02	2.778242e-01	7.790068e-02	4.424790e-02	2.844031e-01	2.166551e-01	1.218873e-01	5.736315e-02	4.349071e-01	7.457983e-03	1.489872e-01	2.293973e-01	1.828321e-01	2.039943e-01	1.098887e-01	5.629149e-02	1.944757e-01	2.525177e-01	6.183572e-01	2.117650e-01	6.557233e-02	4.639109e-02	5.082780e-02	7.086581e-03	2.377051e-01	2.408841e-01	2.556333e-01	2.657776e-01
2245000	-3.515826e+04	-7.128392e+01	1.449783e+01	1.043851e-01	1.815096e-01	1.035155e-01	3.722049e-02	5.293336e-01	4.403567e-02	7.755288e-02	1.958333e-01	1.280863e-01	3.553628e-02	5.181208e-01	4.487047e-02	2.145885e-01	2.896926e-01	3.257486e-02	5.843012e-02	2.274968e-01	1.772171e-01	1.443226e-01	2.076481e-01	9.962574e-02	4.765894e-02	3.233859e-01	1.773588e-01	3.166711e-02	6.304808e-02	4.473545e-01	1.661146e-01	8.235628e-02	2.094595e-01	1.591060e-01	1.354954e-01	9.474695e-02	1.309905e-01	2.049457e-01	2.747154e-01	3.124268e-01	2.237040e-01	4.134538e-02	3.017783e-02	2.477034e-01	1.446426e-01	2.264595e-01	2.222096e-01	2.823527e-01	2.689783e-01
2250000	-3.514440e+04	-7.176312e+01	1.452885e+01	1.145065e-01	1.594005e-01	1.245849e-01	3.911158e-02	5.110315e-01	5.136502e-02	7.755288e-02	1.958333e-01	1.280863e-01	3.553628e-02	5.181208e-01	4.487047e-02	2.145885e-01	2.896926e-01	3.257486e-02	5.843012e-02	2.274968e-01	1.772171e-01	1.160538e-01	2.197661e-01	5.099267e-02	5.699362e-02	3.495758e-01	2.066181e-01	4.925280e-02	1.712775e-02	4.086630e-01	1.114395e-02	2.639670e-01	2.498455e-01	1.653712e-01	1.916388e-01	8.561785e-02	8.832173e-02	1.877687e-01	2.812818e-01	4.969715e-01	2.264109e-01	1.448168e-02	5.429328e-02	1.267241e-01	8.111844e-02	2.501452e-01	2.360073e-01	2.620809e-01	2.517666e-01
2255000	-3.513941e+04	-7.046070e+01	1.446992e+01	1.254442e-01	1.588583e-01	1.066320e-01	4.608197e-02	5.106191e-01	5.236446e-02	7.755288e-02	1.958333e-01	1.280863e-01	3.553628e-02	5.181208e-01	4.487047e-02	2.145885e-01	2.896926e-01	3.257486e-02	5.843012e-02	2.274968e-01	1.772171e-01	1.253090e-01	2.466924e-01	7.396254e-02	7.720571e-02	3.018828e-01	1.749475e-01	3.451788e-02	3.899037e-01	2.572783e-01	2.797884e-02	1.115233e-01	1.787980e-01	1.998094e-01	2.084089e-01	8.593593e-02	6.982054e-02	1.867362e-01	2.492891e-01	4.207046e-01	4.180782e-01	8.363844e-04	3.499298e-02	1.249384e-01	4.494726e-04	2.452372e-01	2.334200e-01	2.619882e-01	2.593547e-01
2260000	-3.514413e+04	-6.978063e+01	1.442367e+01	1.053715e-01	1.681097e-01	8.619294e-02	3.756920e-02	5.451600e-01	5.759661e-02	7.755288e-02	1.958333e-01	1.280863e-01	3.553628e-02	5.181208e-01	4.487047e-02	2.145885e-01	2.896926e-01	3.257486e-02	5.843012e-02	2.274968e-01	1.772171e-01	1.345536e-01	2.528151e-01	4.315563e-02	9.566110e-02	3.070730e-01	1.667415e-01	2.370016e-02	1.860030e-02	2.775823e-01	9.161295e-02	2.755405e-01	3.129638e-01	1.865381e-01	1.766786e-01	1.034435e-01	9.090049e-02	1.862001e-01	2.562392e-01	5.031309e-01	2.909193e-01	8.574031e-02	2.107507e-02	7.048816e-02	2.864628e-02	2.515740e-01	2.225886e-01	2.794260e-01	2.464115e-01
2265000	-3.515676e+04	-7.124677e+01	1.446946e+01	9.209810e-02	2.010360e-01	7.938938e-02	7.046642e-02	5.063882e-01	5.062196e-02	7.755288e-02	1.958333e-01	1.280863e-01	3.553628e-02	5.181208e-01	4.487047e-02	2.145885e-01	2.896926e-01	3.257486e-02	5.843012e-02	2.274968e-01	1.772171e-01	1.426219e-01	2.443687e-01	5.834631e-02	5.840815e-02	4.014713e-01	9.478357e-02	4.660946e-02	3.017004e-01	2.821791e-01	1.266689e-01	1.184276e-01	1.244146e-01	1.497577e-01	1.521147e-01	8.725245e-02	7.535231e-02	2.176140e-01	3.179088e-01	3.759354e-01	2.052482e-01	2.688418e-02	3.052009e-02	1.849356e-01	1.764765e-01	2.425173e-01	2.275841e-01	2.523871e-01	2.775115e-01
2270000	-3.515135e+04	-6.889061e+01	1.432826e+01	1.120868e-01	1.801128e-01	9.140416e-02	3.535896e-02	5.406402e-01	4.039712e-02	7.755288e-02	1.958333e-01	1.280863e-01	3.553628e-02	5.181208e-01	4.487047e-02	2.145885e-01	2.896926e-01	3.257486e-02	5.843012e-02	2.274968e-01	1.772171e-01	1.113703e-01	2.649245e-01	4.430641e-02	7.124897e-02	3.467812e-01	1.613687e-01	3.532815e-02	6.396667e-02	3.296646e-01	2.223157e-01	1.038106e-01	2.449143e-01	2.013519e-01	1.659285e-01	1.004065e-01	5.188248e-02	2.274171e-01	2.530135e-01	2.790282e-01	3.802290e-01	2.244423e-02	3.257022e-02	2.254259e-01	6.030249e-02	2.417382e-01	2.125876e-01	2.933827e-01	2.522915e-01
2275000	-3.516544e+04	-7.259540e+01	1.442276e+01	1.160727e-01	1.766494e-01	7.868522e-02	5.472765e-02	5.062315e-01	6.763356e-02	7.755288e-02	1.958333e-01	1.280863e-01	3.553628e-02	5.181208e-01	4.487047e-02	2.145885e-01	2.896926e-01	3.257486e-02	5.843012e-02	2.274968e-01	1.772171e-01	1.515527e-01	2.535574e-01	4.046725e-02	4.776561e-02	2.669442e-01	2.397129e-01	2.218674e-02	2.979112e-02	3.958837e-01	2.189235e-01	1.136033e-01	2.196116e-01	1.927924e-01	1.846789e-01	1.022935e-01	8.802961e-02	1.876245e-01	2.445811e-01	5.469936e-01	1.787301e-01	1.262890e-01	2.761967e-02	9.290444e-02	2.746319e-02	2.523127e-01	2.192887e-01	2.596543e-01	2.687443e-01
2280000	-3.516408e+04	-7.113293e+01	1.440758e+01	1.227539e-01	1.775752e-01	8.511058e-02	5.756422e-02	5.086266e-01	4.836950e-02	7.755288e-02	1.958333e-01	1.280863e-01	3.553628e-02	5.181208e-01	4.487047e-02	2.145885e-01	2.896926e-01	3.257486e-02	5.843012e-02	2.274968e-01	1.772171e-01	7.683893e-02	2.699086e-01	7.234962e-02	6.391195e-02	3.414466e-01	1.755444e-01	1.195011e-02	8.781999e-02	2.339732e-01	1.408683e-01	9.814400e-02	4.272443e-01	1.594599e-01	1.972022e-01	8.856786e-02	1.180918e-01	1.605123e-01	2.761659e-01	3.398413e-01	2.580598e-01	2.523623e-01	1.566032e-02	4.243692e-02	9.163933e-02	2.477817e-01	2.244527e-01	2.510918e-01	2.766738e-01
2285000	-3.516951e+04	-7.184955e+01	1.448440e+01	1.336480e-01	1.471203e-01	9.963303e-02	4.136085e-02	5.310404e-01	4.719739e-02	7.755288e-02	1.958333e-01	1.280863e-01	3.553628e-02	5.181208e-01	4.487047e-02	2.145885e-01	2.896926e-01	3.257486e-02	5.843012e-02	2.274968e-01	1.772171e-01	1.179713e-01	2.059265e-01	4.556530e-02	6.653409e-02	3.463231e-01	2.176797e-01	8.012346e-02	2.688728e-02	3.631293e-01	1.999639e-01	1.571172e-01	1.727789e-01	1.796482e-01	1.895329e-01	1.131510e-01	6.384874e-02	2.060553e-01	2.477639e-01	2.808739e-01	3.273636e-01	9.382484e-03	1.346202e-01	1.070616e-01	1.406982e-01	2.392971e-01	2.216639e-01	2.708273e-01	2.682117e-01
2290000	-3.514104e+04	-6.981808e+01	1.441225e+01	1.219016e-01	1.718038e-01	8.704913e-02	3.977609e-02	5.347461e-01	4.472323e-02	7.755288e-02	1.958333e-01	1.280863e-01	3.553628e-02	5.181208e-01	4.487047e-02	2.145885e-01	2.896926e-01	3.257486e-02	5.843012e-02	2.274968e-01	1.772171e-01	1.390319e-01	1.881999e-01	5.254711e-02	9.687834e-02	3.569526e-01	1.663901e-01	5.273235e-02	8.594356e-02	5.228412e-01	8.869142e-02	8.113953e-02	1.686519e-01	1.903618e-01	1.901150e-01	9.778329e-02	6.728480e-02	2.274083e-01	2.270468e-01	2.946243e-01	2.801686e-01	3.291292e-02	7.228703e-02	3.007147e-01	1.929243e-02	2.499031e-01	2.205318e-01	2.718959e-01	2.576693e-01
2295000	-3.514910e+04	-6.885857e+01	1.435239e+01	1.141215e-01	1.613295e-01	5.981002e-02	6.477599e-02	5.543632e-01	4.559977e-02	7.755288e-02	1.958333e-01	1.280863e-01	3.553628e-02	5.181208e-01	4.487047e-02	2.145885e-01	2.896926e-01	3.257486e-02	5.843012e-02	2.274968e-01	1.772171e-01	1.202628e-01	2.121821e-01	7.096839e-02	7.158528e-02	3.472079e-01	1.777936e-01	4.365866e-02	4.887183e-02	3.955327e-01	1.401890e-01	1.209571e-01	2.507907e-01	1.505879e-01	2.201293e-01	8.656558e-02	9.164572e-02	1.850549e-01	2.660166e-01	2.329530e-01	1.255656e-01	1.041377e-01	2.533169e-02	4.349071e-01	7.710502e-02	2.744521e-01	2.207818e-01	2.519615e-01	2.528047e-01
2300000	-3.515025e+04	-6.793840e+01	1.427456e+01	1.215485e-01	1.397851e-01	1.003425e-01	3.602117e-02	5.561601e-01	4.614251e-02	7.755288e-02	1.958333e-01	1.280863e-01	3.553628e-02	5.181208e-01	4.487047e-02	2.145885e-01	2.896926e-01	3.257486e-02	5.843012e-02	2.274968e-01	1.772171e-01	1.265048e-01	2.329401e-01	5.829811e-02	4.771385e-02	2.855525e-01	2.489907e-01	4.643208e-02	1.538138e-02	3.096907e-01	1.880499e-01	1.534486e-01	2.869973e-01	1.428249e-01	1.932495e-01	9.730523e-02	1.037213e-01	2.084453e-01	2.544537e-01	2.719188e-01	1.723457e-01	6.152208e-02	2.877270e-02	4.042296e-01	6.121104e-02	2.551713e-01	2.177724e-01	2.779724e-01	2.490838e-01
2305000	-3.515968e+04	-6.706268e+01	1.422011e+01	8.377904e-02	1.679826e-01	9.173555e-02	4.593700e-02	5.494485e-01	6.111731e-02	7.755288e-02	1.958333e-01	1.280863e-01	3.553628e-02	5.181208e-01	4.487047e-02	2.145885e-01	2.896926e-01	3.257486e-02	5.843012e-02	2.274968e-01	1.772171e-01	1.011168e-01	2.766944e-01	7.089574e-02	7.678804e-02	3.192181e-01	1.552869e-01	1.374250e-01	9.417613e-02	4.279451e-01	9.613982e-03	2.156096e-01	1.152302e-01	1.805576e-01	1.964905e-01	9.347374e-02	7.062600e-02	1.753168e-01	2.835353e-01	3.066965e-01	9.439744e-02	5.549779e-02	1.156696e-02	4.695004e-01	6.234090e-02	2.610106e-01	2.346790e-01	2.530219e-01	2.512886e-01
2310000	-3.513705e+04	-6.501054e+01	1.411715e+01	1.266715e-01	2.014177e-01	7.493264e-02	4.794699e-02	4.926906e-01	5.634061e-02	7.755288e-02	1.958333e-01	1.280863e-01	3.553628e-02	5.181208e-01	4.487047e-02	2.145885e-01	2.896926e-01	3.257486e-02	5.843012e-02	2.274968e-01	1.772171e-01	1.164022e-01	1.914906e-01	5.405637e-02	9.839843e-02	3.626800e-01	1.769724e-01	2.983957e-02	5.693917e-02	6.811501e-01	7.042247e-03	1.789583e-01	4.607066e-02	1.575011e-01	1.956107e-01	1.011125e-01	7.690011e-02	1.970053e-01	2.718702e-01	3.255449e-01	1.819234e-01	2.027786e-02	1.254741e-01	3.196530e-01	2.712671e-02	2.454574e-01	2.199592e-01	2.702267e-01	2.643568e-01
2315000	-3.512756e+04	-6.710765e+01	1.418753e+01	9.423412e-02	1.607256e-01	9.387548e-02	3.613470e-02	5.689601e-01	4.606999e-02	7.755288e-02	1.958333e-01	1.280863e-01	3.553628e-02	5.181208e-01	4.487047e-02	2.145885e-01	2.896926e-01	3.257486e-02	5.843012e-02	2.274968e-01	1.772171e-01	1.490475e-01	2.371368e-01	7.270693e-02	6.937531e-02	2.555309e-01	2.162026e-01	3.633490e-02	7.686014e-02	4.236289e-01	6.088795e-03	7.818680e-02	3.789005e-01	1.899351e-01	1.982065e-01	9.677294e-02	5.223796e-02	1.663352e-01	2.965123e-01	3.531763e-01	3.667070e-01	7.032245e-03	4.123556e-02	2.294953e-01	2.353572e-03	2.572332e-01	2.172540e-01	2.681554e-01	2.573574e-01
2320000	-3.512547e+04	-6.478226e+01	1.401990e+01	1.330440e-01	1.672643e-01	1.014376e-01	4.972078e-02	4.916061e-01	5.692731e-02	7.755288e-02	1.958333e-01	1.280863e-01	3.553628e-02	5.181208e-01	4.487047e-02	2.145885e-01	2.896926e-01	3.257486e-02	5.843012e-02	2.274968e-01	1.772171e-01	1.138409e-01	1.813127e-01	4.579111e-02	9.775252e-02	3.754741e-01	1.858287e-01	2.632441e-02	9.628041e-02	5.214245e-01	1.366360e-02	7.468796e-02	2.676192e-01	1.574500e-01	1.778876e-01	9.753438e-02	6.769017e-02	1.841210e-01	3.153168e-01	3.548508e-01	2.781209e-01	8.718830e-02	8.504844e-02	1.729061e-01	2.188550e-02	2.490618e-01	2.202487e-01	2.641229e-01	2.665666e-01
2325000	-3.514280e+04	-6.404497e+01	1.400689e+01	1.639585e-01	1.755347e-01	6.857195e-02	3.565793e-02	5.200128e-01	3.626415e-02	7.755288e-02	1.958333e-01	1.280863e-01	3.553628e-02	5.181208e-01	4.487047e-02	2.145885e-01	2.896926e-01	3.257486e-02	5.843012e-02	2.274968e-01	1.772171e-01	1.082217e-01	2.042111e-01	9.410175e-02	6.767842e-02	3.461371e-01	1.796499e-01	3.584512e-02	2.938196e-01	3.406489e-01	5.577520e-02	1.261313e-01	1.477798e-01	2.010063e-01	2.112425e-01	8.349603e-02	8.539613e-02	1.879171e-01	2.309419e-01	2.298302e-01	1.678934e-01	2.185787e-01	4.054823e-02	2.362028e-01	1.069466e-01	2.509302e-01	2.086672e-01	2.688162e-01	2.715865e-01
2330000	-3.514733e+04	-6.104130e+01	1.379446e+01	1.396733e-01	1.474053e-01	7.896169e-02	5.393962e-02	5.288137e-01	5.120639e-02	7.755288e-02	1.958333e-01	1.280863e-01	3.553628e-02	5.181208e-01	4.487047e-02	2.145885e-01	2.896926e-01	3.257486e-02	5.843012e-02	2.274968e-01	1.772171e-01	1.126036e-01	2.833628e-01	6.620884e-02	3.661064e-02	2.796776e-01	2.215366e-01	1.738824e-02	2.602010e-01	2.914354e-01	1.290507e-03	1.389936e-01	2.906913e-01	1.635559e-01	2.073570e-01	7.068385e-02	1.145417e-01	1.760202e-01	2.678412e-01	3.690988e-01	1.380358e-01	3.789468e-02	1.639420e-02	3.407836e-01	9.779298e-02	2.501763e-01	2.120772e-01	2.707191e-01	2.670274e-01
2335000	-3.514032e+04	-6.454969e+01	1.396490e+01	1.017495e-01	1.684285e-01	1.082259e-01	3.820763e-02	5.327419e-01	5.064660e-02	7.755288e-02	1.958333e-01	1.280863e-01	3.553628e-02	5.181208e-01	4.487047e-02	2.145885e-01	2.896926e-01	3.257486e-02	5.843012e-02	2.274968e-01	1.772171e-01	1.262003e-01	2.764489e-01	5.396114e-02	8.497112e-02	2.870717e-01	1.713468e-01	5.461387e-02	7.715032e-02	4.125827e-01	8.132726e-02	1.704909e-01	2.038350e-01	1.633640e-01	2.407135e-01	9.652241e-02	5.936561e-02	1.690118e-01	2.710227e-01	2.950447e-01	2.153935e-01	1.985137e-02	2.667379e-02	3.869251e-01	5.611156e-02	2.474063e-01	2.191835e-01	2.738827e-01	2.595275e-01
2340000	-3.513103e+04	-6.097854e+01	1.381163e+01	1.303233e-01	1.446947e-01	7.857560e-02	4.098506e-02	5.697511e-01	3.567027e-02	7.755288e-02	1.958333e-01	1.280863e-01	3.553628e-02	5.181208e-01	4.487047e-02	2.145885e-01	2.896926e-01	3.257486e-02	5.843012e-02	2.274968e-01	1.772171e-01	9.957525e-02	2.043028e-01	7.549925e-02	6.588314e-02	3.832828e-01	1.714567e-01	9.625161e-02	4.643296e-02	4.876438e-01	3.859998e-02	1.479753e-01	1.830964e-01	1.811292e-01	1.880544e-01	9.083019e-02	9.577341e-02	1.705335e-01	2.736792e-01	2.417909e-01	1.806321e-01	2.548482e-02	5.652221e-02	4.489590e-01	4.661106e-02	2.469325e-01	2.059232e-01	2.874030e-01	2.597414e-01
2345000	-3.515220e+04	-5.960179e+01	1.371037e+01	8.722037e-02	1.274275e-01	9.250506e-02	3.691097e-02	6.062597e-01	4.967639e-02	7.755288e-02	1.958333e-01	1.280863e-01	3.553628e-02	5.181208e-01	4.487047e-02	2.145885e-01	2.896926e-01	3.257486e-02	5.843012e-02	2.274968e-01	1.772171e-01	1.231025e-01	2.687503e-01	4.809876e-02	3.846525e-02	3.672610e-01	1.543221e-01	9.536125e-02	3.461243e-02	5.230545e-01	3.154592e-02	1.645359e-01	1.508900e-01	1.839590e-01	1.864755e-01	1.052911e-01	5.243530e-02	2.284249e-01	2.434142e-01	2.585421e-01	1.914711e-01	2.748739e-02	5.833135e-03	4.996985e-01	1.696772e-02	2.625616e-01	2.069531e-01	2.908147e-01	2.396705e-01
2350000	-3.514134e+04	-6.203755e+01	1.391586e+01	9.893200e-02	1.594455e-01	8.314630e-02	4.370197e-02	5.691612e-01	4.561302e-02	7.755288e-02	1.958333e-01	1.280863e-01	3.553628e-02	5.181208e-01	4.487047e-02	2.145885e-01	2.896926e-01	3.257486e-02	5.843012e-02	2.274968e-01	1.772171e-01	1.217834e-01	2.969760e-01	9.142233e-02	4.845233e-02	2.891816e-01	1.521844e-01	4.962436e-02	1.144013e-01	4.755231e-01	5.980263e-02	1.690860e-01	1.315626e-01	1.664340e-01	2.302905e-01	9.030839e-02	8.544020e-02	1.731448e-01	2.543820e-01	3.499942e-01	9.806628e-02	6.021976e-03	1.713906e-01	3.366688e-01	3.785815e-02	2.567039e-01	2.272509e-01	2.583201e-01	2.577251e-01
2355000	-3.514678e+04	-6.345105e+01	1.391758e+01	1.137914e-01	1.424122e-01	8.109697e-02	2.835231e-02	5.862660e-01	4.808121e-02	7.755288e-02	1.958333e-01	1.280863e-01	3.553628e-02	5.181208e-01	4.487047e-02	2.145885e-01	2.896926e-01	3.257486e-02	5.843012e-02	2.274968e-01	1.772171e-01	1.242104e-01	2.561585e-01	5.892309e-02	4.870518e-02	3.376923e-01	1.743106e-01	5.509954e-02	1.209577e-01	5.128627e-01	2.167344e-02	2.008910e-01	8.851569e-02	1.920722e-01	1.605319e-01	8.951124e-02	1.067504e-01	1.808613e-01	2.702729e-01	4.432925e-01	3.119507e-01	1.063036e-02	1.709110e-02	1.949926e-01	2.204277e-02	2.488372e-01	2.185986e-01	2.740422e-01	2.585220e-01
2360000	-3.514591e+04	-6.472072e+01	1.400297e+01	1.274414e-01	1.581979e-01	8.943195e-02	4.696076e-02	5.339527e-01	4.401531e-02	7.755288e-02	1.958333e-01	1.280863e-01	3.553628e-02	5.181208e-01	4.487047e-02	2.145885e-01	2.896926e-01	3.257486e-02	5.843012e-02	2.274968e-01	1.772171e-01	1.038035e-01	2.776504e-01	5.873572e-02	5.963455e-02	2.669842e-01	2.331916e-01	9.420609e-02	2.286764e-01	3.141031e-01	3.942159e-02	2.234989e-01	1.000938e-01	1.694826e-01	2.035909e-01	9.054669e-02	6.692175e-02	2.194441e-01	2.500140e-01	1.406631e-01	2.986968e-01	1.570906e-01	7.724522e-02	3.131551e-01	1.314910e-02	2.543520e-01	2.032346e-01	2.692633e-01	2.731501e-01
2365000	-3.513851e+04	-6.081915e+01	1.373809e+01	1.149956e-01	1.832574e-01	1.116843e-01	3.241197e-02	5.029454e-01	5.470544e-02	7.755288e-02	1.958333e-01	1.280863e-01	3.553628e-02	5.181208e-01	4.487047e-02	2.145885e-01	2.896926e-01	3.257486e-02	5.843012e-02	2.274968e-01	1.772171e-01	1.626260e-01	2.415164e-01	5.429651e-02	7.916006e-02	2.713450e-01	1.910560e-01	6.102977e-02	1.384211e-01	5.952643e-01	1.826266e-02	1.041863e-01	8.283580e-02	1.934569e-01	1.588879e-01	1.120058e-01	6.260371e-02	1.996866e-01	2.733591e-01	6.286374e-01	1.016302e-01	3.734128e-02	2.311782e-02	1.947198e-01	1.455347e-02	2.454743e-01	2.197443e-01	2.744515e-01	2.603298e-01
2370000	-3.514117e+04	-6.409266e+01	1.402912e+01	1.048002e-01	1.527418e-01	8.128270e-02	5.118887e-02	5.742743e-01	3.571203e-02	7.755288e-02	1.958333e-01	1.280863e-01	3.553628e-02	5.181208e-01	4.487047e-02	2.145885e-01	2.896926e-01	3.257486e-02	5.843012e-02	2.274968e-01	1.772171e-01	1.588999e-01	2.327761e-01	5.686931e-02	4.442718e-02	3.037085e-01	2.033190e-01	2.574973e-02	3.251056e-02	4.354178e-01	3.409448e-02	3.478281e-01	1.243993e-01	1.848791e-01	1.930214e-01	1.059263e-01	7.542858e-02	2.040983e-01	2.366464e-01	3.947254e-01	2.752350e-01	1.880280e-02	1.186660e-01	1.377252e-01	5.484567e-02	2.474172e-01	2.139931e-01	2.735896e-01	2.650001e-01
2375000	-3.516034e+04	-6.524329e+01	1.400629e+01	1.213445e-01	1.548398e-01	1.037386e-01	4.421213e-02	5.355901e-01	4.027497e-02	7.755288e-02	1.958333e-01	1.280863e-01	3.553628e-02	5.181208e-01	4.487047e-02	2.145885e-01	2.896926e-01	3.257486e-02	5.843012e-02	2.274968e-01	1.772171e-01	8.023987e-02	2.707298e-01	7.188273e-02	8.229816e-02	2.896818e-01	2.051676e-01	1.226440e-01	7.326222e-03	6.607364e-01	7.829871e-03	1.340456e-01	6.741783e-02	2.110852e-01	1.890508e-01	9.519184e-02	6.043769e-02	2.104824e-01	2.337521e-01	3.763056e-01	4.224803e-01	2.907097e-02	8.059666e-03	2.521290e-02	1.388705e-01	2.481592e-01	2.132888e-01	2.835016e-01	2.550504e-01
2380000	-3.515629e+04	-6.003910e+01	1.372636e+01	1.271466e-01	1.468724e-01	9.616462e-02	4.330549e-02	5.436318e-01	4.287900e-02	7.755288e-02	1.958333e-01	1.280863e-01	3.553628e-02	5.181208e-01	4.487047e-02	2.145885e-01	2.896926e-01	3.257486e-02	5.843012e-02	2.274968e-01	1.772171e-01	1.903086e-01	1.782651e-01	7.142027e-02	5.300508e-02	3.585389e-01	1.484621e-01	1.142428e-01	1.627258e-01	2.739702e-01	1.324727e-01	6.758775e-02	2.490007e-01	1.778161e-01	1.652309e-01	9.165096e-02	7.745374e-02	2.462573e-01	2.415910e-01	4.410138e-01	3.783781e-01	9.945696e-02	5.104846e-02	2.218870e-02	7.913952e-03	2.580975e-01	2.133078e-01	2.816675e-01	2.469273e-01
2385000	-3.513242e+04	-5.361869e+01	1.331438e+01	9.197479e-02	1.914084e-01	1.050295e-01	2.571927e-02	5.265299e-01	5.933813e-02	7.755288e-02	1.958333e-01	1.280863e-01	3.553628e-02	5.181208e-01	4.487047e-02	2.145885e-01	2.896926e-01	3.257486e-02	5.843012e-02	2.274968e-01	1.772171e-01	1.335399e-01	2.290579e-01	8.943968e-02	3.666844e-02	3.403857e-01	1.709084e-01	8.602353e-02	2.309196e-01	3.510444e-01	5.116202e-02	4.794824e-02	2.329022e-01	2.209873e-01	1.611542e-01	1.063218e-01	7.751286e-02	2.073769e-01	2.266470e-01	6.717393e-01	1.833432e-01	6.531540e-02	3.340558e-02	2.999558e-02	1.620093e-02	2.389203e-01	2.328462e-01	2.651431e-01	2.630904e-01
2390000	-3.511977e+04	-5.737443e+01	1.359480e+01	1.214750e-01	1.584564e-01	1.217483e-01	3.383351e-02	5.155490e-01	4.893787e-02	7.755288e-02	1.958333e-01	1.280863e-01	3.553628e-02	5.181208e-01	4.487047e-02	2.145885e-01	2.896926e-01	3.257486e-02	5.843012e-02	2.274968e-01	1.772171e-01	1.049010e-01	2.622727e-01	5.620899e-02	5.889257e-02	3.546521e-01	1.630726e-01	2.714574e-02	3.927125e-03	3.472146e-01	1.564107e-01	2.353927e-01	2.299092e-01	1.953658e-01	1.652451e-01	8.874032e-02	1.152032e-01	1.834040e-01	2.520416e-01	4.718732e-01	1.675009e-01	5.462271e-02	4.544639e-02	2.513672e-01	9.189552e-03	2.476352e-01	2.339772e-01	2.639396e-01	2.544480e-01
2395000	-3.514382e+04	-5.730251e+01	1.358578e+01	1.149509e-01	1.856642e-01	1.110395e-01	3.606270e-02	4.931028e-01	5.917996e-02	7.755288e-02	1.958333e-01	1.280863e-01	3.553628e-02	5.181208e-01	4.487047e-02	2.145885e-01	2.896926e-01	3.257486e-02	5.843012e-02	2.274968e-01	1.772171e-01	9.592558e-02	2.997409e-01	7.427943e-02	6.872529e-02	2.365742e-01	2.247546e-01	8.148373e-02	1.110026e-01	6.036262e-01	2.391509e-03	4.146940e-02	1.600265e-01	1.783885e-01	1.925759e-01	8.689327e-02	1.034499e-01	1.847579e-01	2.539346e-01	5.416945e-01	1.240109e-01	1.861014e-01	3.153781e-02	6.720980e-02	4.944559e-02	2.475762e-01	2.330218e-01	2.601222e-01	2.592798e-01
2400000	-3.515792e+04	-5.281993e+01	1.326651e+01	1.032904e-01	1.567882e-01	1.079179e-01	3.212114e-02	5.352319e-01	6.465049e-02	7.755288e-02	1.958333e-01	1.280863e-01	3.553628e-02	5.181208e-01	4.487047e-02	2.145885e-01	2.896926e-01	3.257486e-02	5.843012e-02	2.274968e-01	1.772171e-01	1.351986e-01	2.400674e-01	3.836259e-02	4.991527e-02	3.648450e-01	1.716111e-01	8.008897e-02	2.102664e-01	3.219508e-01	1.807030e-02	1.134429e-01	2.561806e-01	1.486227e-01	2.380777e-01	7.535450e-02	9.287636e-02	1.559236e-01	2.891451e-01	3.087188e-01	2.244755e-01	4.707418e-02	6.342347e-02	2.589610e-01	9.734707e-02	2.474306e-01	2.228978e-01	2.885264e-01	2.411451e-01
2405000	-3.516912e+04	-5.766159e+01	1.360513e+01	1.307652e-01	2.039549e-01	9.513463e-02	3.822308e-02	4.915460e-01	4.037625e-02	7.755288e-02	1.958333e-01	1.280863e-01	3.553628e-02	5.181208e-01	4.487047e-02	2.145885e-01	2.896926e-01	3.257486e-02	5.843012e-02	2.274968e-01	1.772171e-01	1.422400e-01	2.284697e-01	6.373004e-02	8.337380e-02	3.097991e-01	1.723874e-01	3.528511e-02	1.477052e-01	3.829285e-01	2.095616e-02	1.872974e-01	2.258276e-01	2.010572e-01	2.176051e-01	9.421288e-02	5.587532e-02	1.965415e-01	2.347080e-01	1.784623e-01	1.994891e-01	5.624445e-02	2.468341e-02	3.671166e-01	1.740041e-01	2.372297e-01	2.097297e-01	2.818444e-01	2.711962e-01
2410000	-3.514413e+04	-5.380287e+01	1.332278e+01	1.182927e-01	1.548631e-01	8.247700e-02	5.200370e-02	5.497156e-01	4.264792e-02	7.755288e-02	1.958333e-01	1.280863e-01	3.553628e-02	5.181208e-01	4.487047e-02	2.145885e-01	2.896926e-01	3.257486e-02	5.843012e-02	2.274968e-01	1.772171e-01	1.712908e-01	2.389640e-01	5.034588e-02	4.735900e-02	3.233016e-01	1.687387e-01	1.768141e-01	3.331976e-02	4.278937e-01	2.288522e-02	1.536190e-01	1.854682e-01	1.945050e-01	2.146186e-01	9.926336e-02	8.305107e-02	1.882941e-01	2.202679e-01	3.964143e-01	3.203158e-01	1.198643e-03	9.089617e-02	1.657879e-01	2.538722e-02	2.493994e-01	2.206566e-01	2.840986e-01	2.458454e-01
2415000	-3.515188e+04	-5.736884e+01	1.361588e+01	9.096436e-02	1.851334e-01	8.541576e-02	4.531862e-02	5.345865e-01	5.858142e-02	7.755288e-02	1.958333e-01	1.280863e-01	3.553628e-02	5.181208e-01	4.487047e-02	2.145885e-01	2.896926e-01	3.257486e-02	5.843012e-02	2.274968e-01	1.772171e-01	1.181234e-01	2.320260e-01	3.888754e-02	6.417399e-02	3.508451e-01	1.959440e-01	6.300927e-02	1.547309e-01	5.556270e-01	1.154859e-01	5.152469e-02	5.962230e-02	1.981574e-01	1.998255e-01	8.927708e-02	8.574849e-02	2.027993e-01	2.241923e-01	4.410125e-01	3.709937e-01	6.312720e-02	8.231970e-02	3.045004e-02	1.209684e-02	2.622212e-01	2.292028e-01	2.577646e-01	2.508114e-01
2420000	-3.513833e+04	-5.173738e+01	1.326553e+01	1.056161e-01	1.559468e-01	1.079433e-01	4.307792e-02	5.164899e-01	7.092588e-02	7.755288e-02	1.958333e-01	1.280863e-01	3.553628e-02	5.181208e-01	4.487047e-02	2.145885e-01	2.896926e-01	3.257486e-02	5.843012e-02	2.274968e-01	1.772171e-01	1.292738e-01	2.774262e-01	5.006794e-02	9.146470e-02	2.973124e-01	1.544550e-01	1.246592e-02	1.814782e-02	5.251532e-01	2.261162e-01	9.064206e-02	1.274748e-01	1.660061e-01	2.271956e-01	1.003873e-01	8.849738e-02	1.834272e-01	2.344865e-01	2.825136e-01	3.541868e-01	4.103671e-02	1.296721e-01	1.596836e-01	3.290717e-02	2.460813e-01	2.246630e-01	2.720153e-01	2.572404e-01
2425000	-3.513563e+04	-6.080887e+01	1.380394e+01	1.288640e-01	1.880332e-01	1.031861e-01	4.793346e-02	4.865422e-01	4.544105e-02	7.755288e-02	1.958333e-01	1.280863e-01	3.553628e-02	5.181208e-01	4.487047e-02	2.145885e-01	2.896926e-01	3.257486e-02	5.843012e-02	2.274968e-01	1.772171e-01	1.111073e-01	2.327095e-01	5.385274e-02	6.973328e-02	3.582951e-01	1.743021e-01	3.058304e-02	2.606161e-01	4.249856e-01	1.169518e-02	1.755098e-01	9.661031e-02	1.887059e-01	2.138429e-01	6.830788e-02	9.886121e-02	1.754022e-01	2.548800e-01	6.496313e-01	1.223050e-01	5.158508e-03	2.185436e-02	1.535491e-01	4.750169e-02	2.475812e-01	2.270551e-01	2.621651e-01	2.631986e-01
2430000	-3.512828e+04	-5.616178e+01	1.349136e+01	1.065790e-01	1.395417e-01	9.114524e-02	4.004115e-02	5.792771e-01	4.341573e-02	7.755288e-02	1.958333e-01	1.280863e-01	3.553628e-02	5.181208e-01	4.487047e-02	2.145885e-01	2.896926e-01	3.257486e-02	5.843012e-02	2.274968e-01	1.772171e-01	1.442603e-01	1.928009e-01	6.983244e-02	6.287364e-02	3.621686e-01	1.680641e-01	6.751375e-02	6.566491e-02	6.093958e-01	6.649400e-04	7.518784e-02	1.815728e-01	1.730198e-01	2.147158e-01	8.196884e-02	1.002011e-01	1.896217e-01	2.404728e-01	5.876698e-01	1.179092e-01	4.356936e-02	3.402916e-02	1.566843e-01	6.013810e-02	2.422800e-01	2.080110e-01	2.798210e-01	2.698880e-01
2435000	-3.514458e+04	-5.578999e+01	1.344364e+01	1.322076e-01	1.633833e-01	7.683834e-02	2.970801e-02	5.296059e-01	6.825691e-02	7.755288e-02	1.958333e-01	1.280863e-01	3.553628e-02	5.181208e-01	4.487047e-02	2.145885e-01	2.896926e-01	3.257486e-02	5.843012e-02	2.274968e-01	1.772171e-01	1.270442e-01	2.785457e-01	5.546197e-02	7.442333e-02	2.794259e-01	1.850989e-01	3.270047e-02	2.346209e-02	3.698513e-01	4.980618e-02	2.269558e-01	2.972242e-01	1.884415e-01	1.677866e-01	9.110747e-02	4.780501e-02	2.304416e-01	2.744178e-01	4.765488e-01	2.734473e-01	6.235749e-02	2.015366e-02	1.338967e-01	3.359610e-02	2.478286e-01	2.171230e-01	2.800165e-01	2.550319e-01
2440000	-3.511587e+04	-5.368049e+01	1.335183e+01	1.088030e-01	2.008691e-01	6.511140e-02	3.964262e-02	5.332802e-01	5.229368e-02	7.755288e-02	1.958333e-01	1.280863e-01	3.553628e-02	5.181208e-01	4.487047e-02	2.145885e-01	2.896926e-01	3.257486e-02	5.843012e-02	2.274968e-01	1.772171e-01	1.293711e-01	2.068258e-01	5.581886e-02	6.503010e-02	3.461746e-01	1.967796e-01	1.469428e-01	8.545705e-02	6.439808e-01	2.623198e-02	5.136303e-02	4.602427e-02	1.879233e-01	1.878171e-01	1.038369e-01	7.348747e-02	2.321758e-01	2.147594e-01	4.807233e-01	2.297635e-01	1.127959e-02	6.532768e-03	1.956776e-01	7.602315e-02	2.544609e-01	2.186744e-01	2.731683e-01	2.536965e-01
2445000	-3.511869e+04	-4.543553e+01	1.285593e+01	9.832131e-02	1.680558e-01	1.023299e-01	4.699266e-02	5.451372e-01	3.916309e-02	7.755288e-02	1.958333e-01	1.280863e-01	3.553628e-02	5.181208e-01	4.487047e-02	2.145885e-01	2.896926e-01	3.257486e-02	5.843012e-02	2.274968e-01	1.772171e-01	1.594245e-01	2.318586e-01	7.703422e-02	6.518445e-02	3.253593e-01	1.411389e-01	9.053964e-02	4.459879e-02	5.229051e-01	9.029556e-03	1.449801e-01	1.879468e-01	1.763878e-01	1.776673e-01	8.099584e-02	9.941372e-02	2.080038e-01	2.575315e-01	3.818556e-01	4.201812e-01	1.875965e-03	2.181046e-02	1.625100e-01	1.176673e-02	2.560242e-01	2.142561e-01	2.680619e-01	2.616578e-01
2450000	-3.512006e+04	-5.172114e+01	1.321685e+01	1.081101e-01	1.665253e-01	7.633052e-02	4.092091e-02	5.548967e-01	5.321644e-02	7.755288e-02	1.958333e-01	1.280863e-01	3.553628e-02	5.181208e-01	4.487047e-02	2.145885e-01	2.896926e-01	3.257486e-02	5.843012e-02	2.274968e-01	1.772171e-01	1.414412e-01	2.299573e-01	4.812828e-02	6.431209e-02	3.402204e-01	1.759407e-01	3.061988e-02	1.744328e-01	5.800441e-01	1.029024e-01	9.409773e-02	1.790315e-02	1.588168e-01	1.669148e-01	7.955324e-02	1.062931e-01	1.838012e-01	3.046209e-01	5.266388e-01	2.078868e-01	1.956230e-02	1.521826e-03	2.180870e-01	2.630325e-02	2.512478e-01	2.216568e-01	2.806992e-01	2.463962e-01
2455000	-3.512964e+04	-5.423052e+01	1.335676e+01	1.057209e-01	1.600263e-01	1.262621e-01	3.428465e-02	5.330663e-01	4.063962e-02	7.755288e-02	1.958333e-01	1.280863e-01	3.553628e-02	5.181208e-01	4.487047e-02	2.145885e-01	2.896926e-01	3.257486e-02	5.843012e-02	2.274968e-01	1.772171e-01	1.264758e-01	2.093489e-01	5.226453e-02	6.152716e-02	3.594356e-01	1.909480e-01	6.297348e-02	1.370459e-01	2.174120e-01	2.699795e-01	1.004050e-01	2.121841e-01	1.848236e-01	1.942865e-01	1.246319e-01	4.817449e-02	1.920447e-01	2.560388e-01	3.254199e-01	1.228720e-01	1.451495e-01	7.378022e-02	2.424149e-01	9.036348e-02	2.650755e-01	2.258106e-01	2.487884e-01	2.603255e-01
2460000	-3.513507e+04	-5.550968e+01	1.347849e+01	1.280188e-01	1.279529e-01	8.358958e-02	3.570068e-02	5.722169e-01	5.252106e-02	7.755288e-02	1.958333e-01	1.280863e-01	3.553628e-02	5.181208e-01	4.487047e-02	2.145885e-01	2.896926e-01	3.257486e-02	5.843012e-02	2.274968e-01	1.772171e-01	1.601816e-01	1.838834e-01	5.274518e-02	1.050110e-01	3.578128e-01	1.403660e-01	6.244017e-02	1.919352e-02	3.615181e-01	5.089386e-02	1.807373e-01	3.252170e-01	1.925460e-01	1.933651e-01	9.865061e-02	7.533808e-02	1.862593e-01	2.538409e-01	3.069123e-01	2.141798e-01	6.443468e-03	1.809683e-02	2.731960e-01	1.811716e-01	2.532937e-01	2.287826e-01	2.600151e-01	2.579086e-01
2465000	-3.514748e+04	-5.300553e+01	1.331229e+01	1.199237e-01	1.565501e-01	9.161306e-02	3.819791e-02	5.384911e-01	5.522409e-02	7.755288e-02	1.958333e-01	1.280863e-01	3.553628e-02	5.181208e-01	4.487047e-02	2.145885e-01	2.896926e-01	3.257486e-02	5.843012e-02	2.274968e-01	1.772171e-01	1.161471e-01	2.573726e-01	5.565361e-02	7.989675e-02	3.101048e-01	1.808252e-01	1.296001e-01	1.591806e-01	3.529475e-01	3.958882e-02	8.566095e-02	2.330220e-01	1.595168e-01	2.184837e-01	8.710021e-02	7.757583e-02	1.565551e-01	3.007683e-01	2.728344e-01	2.422797e-01	4.621487e-02	5.663159e-02	1.597877e-01	2.222518e-01	2.440736e-01	2.126595e-01	2.834099e-01	2.598571e-01
2470000	-3.513328e+04	-6.087720e+01	1.380687e+01	1.008851e-01	1.660407e-01	1.012633e-01	3.620999e-02	5.460855e-01	4.951552e-02	7.755288e-02	1.958333e-01	1.280863e-01	3.553628e-02	5.181208e-01	4.487047e-02	2.145885e-01	2.896926e-01	3.257486e-02	5.843012e-02	2.274968e-01	1.772171e-01	1.545244e-01	2.395951e-01	6.805086e-02	6.648284e-02	3.164707e-01	1.548760e-01	1.583652e-02	1.294487e-01	5.085716e-01	2.375434e-02	1.767398e-01	1.456490e-01	1.330438e-01	2.151687e-01	6.321823e-02	9.735677e-02	1.706867e-01	3.205257e-01	3.075735e-01	1.939961e-01	1.175786e-01	2.577792e-02	2.631490e-01	9.192493e-02	2.596448e-01	2.214577e-01	2.790269e-01	2.398705e-01
2475000	-3.516383e+04	-5.603166e+01	1.350478e+01	1.129900e-01	1.994616e-01	1.092640e-01	4.705015e-02	4.635297e-01	6.770455e-02	7.755288e-02	1.958333e-01	1.280863e-01	3.553628e-02	5.181208e-01	4.487047e-02	2.145885e-01	2.896926e-01	3.257486e-02	5.843012e-02	2.274968e-01	1.772171e-01	1.064230e-01	1.936605e-01	5.949785e-02	5.303168e-02	4.086577e-01	1.787294e-01	6.424006e-02	1.290445e-01	6.006934e-01	1.030114e-02	1.425047e-01	5.321613e-02	1.491938e-01	2.330075e-01	7.760978e-02	5.989568e-02	1.527849e-01	3.275083e-01	4.557496e-01	1.770961e-01	4.614933e-02	1.004758e-01	2.085225e-01	1.200668e-02	2.350627e-01	2.361372e-01	2.576817e-01	2.711183e-01
2480000	-3.514953e+04	-5.433962e+01	1.343215e+01	1.427469e-01	1.740024e-01	1.085734e-01	3.994810e-02	4.833124e-01	5.141678e-02	7.755288e-02	1.958333e-01	1.280863e-01	3.553628e-02	5.181208e-01	4.487047e-02	2.145885e-01	2.896926e-01	3.257486e-02	5.843012e-02	2.274968e-01	1.772171e-01	1.324103e-01	2.201361e-01	7.514851e-02	7.595323e-02	3.511934e-01	1.451585e-01	8.308491e-02	1.670096e-01	4.235153e-01	2.468442e-03	2.473590e-01	7.656284e-02	1.735759e-01	2.250849e-01	8.567520e-02	8.699093e-02	1.711825e-01	2.574906e-01	2.967975e-01	4.906002e-01	2.644069e-02	7.998208e-02	9.153737e-02	1.464209e-02	2.567886e-01	2.238460e-01	2.639986e-01	2.553668e-01
2485000	-3.513550e+04	-5.623353e+01	1.343555e+01	1.338940e-01	1.715195e-01	9.132356e-02	3.637090e-02	5.065916e-01	6.030039e-02	7.755288e-02	1.958333e-01	1.280863e-01	3.553628e-02	5.181208e-01	4.487047e-02	2.145885e-01	2.896926e-01	3.257486e-02	5.843012e-02	2.274968e-01	1.772171e-01	1.089569e-01	1.985927e-01	8.381483e-02	1.135077e-01	3.160297e-01	1.790982e-01	1.024426e-02	2.608810e-01	4.547888e-01	3.063303e-02	9.513257e-02	1.483203e-01	1.514398e-01	2.514706e-01	7.859402e-02	5.666265e-02	1.721808e-01	2.896521e-01	4.132782e-01	3.680139e-01	5.267894e-02	1.967634e-02	1.092740e-01	3.707867e-02	2.606765e-01	2.205760e-01	2.673815e-01	2.513659e-01
2490000	-3.514438e+04	-5.497806e+01	1.333221e+01	1.247723e-01	1.902191e-01	9.162414e-02	5.862443e-02	4.934906e-01	4.126954e-02	7.755288e-02	1.958333e-01	1.280863e-01	3.553628e-02	5.181208e-01	4.487047e-02	2.145885e-01	2.896926e-01	3.257486e-02	5.843012e-02	2.274968e-01	1.772171e-01	1.476314e-01	2.374841e-01	6.203667e-02	6.198295e-02	3.548597e-01	1.360052e-01	2.719352e-02	3.820632e-01	3.553331e-01	2.637907e-02	5.398214e-02	1.550489e-01	1.882775e-01	2.007225e-01	9.237471e-02	6.811897e-02	1.764404e-01	2.740659e-01	2.243044e-01	7.143811e-01	1.852249e-02	1.871296e-03	3.819641e-02	2.724269e-03	2.633387e-01	2.163303e-01	2.475533e-01	2.727777e-01
2495000	-3.513699e+04	-5.631838e+01	1.349952e+01	1.276464e-01	1.534997e-01	6.941530e-02	4.452354e-02	5.568146e-01	4.810044e-02	7.755288e-02	1.958333e-01	1.280863e-01	3.553628e-02	5.181208e-01	4.487047e-02	2.145885e-01	2.896926e-01	3.257486e-02	5.843012e-02	2.274968e-01	1.772171e-01	1.429179e-01	2.365527e-01	5.873100e-02	1.464782e-01	2.683968e-01	1.469233e-01	9.952484e-02	7.765179e-03	4.716845e-01	6.072835e-02	1.261785e-01	2.341186e-01	1.960969e-01	1.748771e-01	8.081932e-02	1.036515e-01	1.789722e-01	2.655830e-01	1.706926e-01	3.870532e-01	4.500544e-02	2.067373e-02	3.199062e-01	5.666891e-02	2.504653e-01	2.096353e-01	2.769417e-01	2.629577e-01
2500000	-3.514737e+04	-5.849794e+01	1.367544e+01	1.109022e-01	1.556015e-01	1.161012e-01	3.979186e-02	5.367142e-01	4.088917e-02	7.755288e-02	1.958333e-01	1.280863e-01	3.553628e-02	5.181208e-01	4.487047e-02	2.145885e-01	2.896926e-01	3.257486e-02	5.843012e-02	2.274968e-01	1.772171e-01	1.166346e-01	2.546616e-01	8.880613e-02	8.061024e-02	2.829672e-01	1.763202e-01	5.790989e-02	2.091604e-02	4.473158e-01	8.913894e-02	1.258935e-01	2.588258e-01	2.057801e-01	1.998464e-01	8.537328e-02	7.844039e-02	1.922020e-01	2.383579e-01	3.646450e-01	2.836886e-01	1.869859e-01	6.536237e-02	7.595495e-02	2.336316e-02	2.515759e-01	2.289199e-01	2.595380e-01	2.599662e-01
2505000	-3.512992e+04	-5.578418e+01	1.349687e+01	1.256817e-01	1.784170e-01	7.157055e-02	4.696567e-02	5.123775e-01	6.498758e-02	7.755288e-02	1.958333e-01	1.280863e-01	3.553628e-02	5.181208e-01	4.487047e-02	2.145885e-01	2.896926e-01	3.257486e-02	5.843012e-02	2.274968e-01	1.772171e-01	1.140770e-01	2.472819e-01	5.372580e-02	3.951409e-02	3.333199e-01	2.120813e-01	5.932037e-02	1.610555e-01	6.019652e-01	2.035255e-03	1.322499e-01	4.337381e-02	1.958657e-01	1.973931e-01	1.164642e-01	6.455458e-02	1.906882e-01	2.350343e-01	3.385983e-01	2.499259e-01	3.351417e-02	1.710108e-02	3.235626e-01	3.729796e-02	2.476169e-01	2.044846e-01	2.744429e-01	2.734556e-01
2510000	-3.512960e+04	-5.134763e+01	1.323137e+01	1.021978e-01	1.956770e-01	9.194221e-02	4.633991e-02	5.149878e-01	4.885527e-02	7.755288e-02	1.958333e-01	1.280863e-01	3.553628e-02	5.181208e-01	4.487047e-02	2.145885e-01	2.896926e-01	3.257486e-02	5.843012e-02	2.274968e-01	1.772171e-01	1.106451e-01	2.538558e-01	5.868166e-02	3.605986e-02	3.243738e-01	2.163838e-01	7.796318e-02	2.463380e-01	4.135918e-01	2.124146e-02	1.789122e-01	6.195331e-02	2.177780e-01	2.057478e-01	8.554111e-02	6.696342e-02	1.836038e-01	2.403658e-01	3.085419e-01	1.237774e-01	8.478870e-02	2.453977e-02	3.375851e-01	1.207671e-01	2.214122e-01	2.273663e-01	2.809382e-01	2.702833e-01
2515000	-3.513804e+04	-4.722835e+01	1.292052e+01	1.125036e-01	1.951658e-01	7.364911e-02	5.405492e-02	5.270976e-01	3.752901e-02	7.755288e-02	1.958333e-01	1.280863e-01	3.553628e-02	5.181208e-01	4.487047e-02	2.145885e-01	2.896926e-01	3.257486e-02	5.843012e-02	2.274968e-01	1.772171e-01	1.335866e-01	2.272292e-01	6.941586e-02	6.633765e-02	3.631515e-01	1.402791e-01	6.374724e-02	6.875328e-03	2.740175e-01	2.138337e-01	1.027801e-01	3.387461e-01	1.755186e-01	2.235413e-01	8.849227e-02	6.705240e-02	1.729805e-01	2.724149e-01	5.080753e-01	1.727526e-01	1.402652e-02	5.796411e-02	2.015285e-01	4.565299e-02	2.525314e-01	2.132829e-01	2.758894e-01	2.582962e-01
2520000	-3.516140e+04	-5.801790e+01	1.362312e+01	1.075835e-01	1.629050e-01	1.082216e-01	4.391592e-02	5.147349e-01	6.263905e-02	7.755288e-02	1.958333e-01	1.280863e-01	3.553628e-02	5.181208e-01	4.487047e-02	2.145885e-01	2.896926e-01	3.257486e-02	5.843012e-02	2.274968e-01	1.772171e-01	9.163929e-02	2.392916e-01	6.225429e-02	1.130627e-01	3.502115e-01	1.435406e-01	5.072905e-02	1.419010e-01	3.812415e-01	8.526926e-02	1.113974e-01	2.294618e-01	1.826923e-01	1.938881e-01	9.311049e-02	6.660477e-02	1.908318e-01	2.728725e-01	5.682214e-01	2.496569e-01	9.938370e-05	8.423240e-02	4.633261e-02	5.145730e-02	2.511780e-01	2.294120e-01	2.666862e-01	2.527238e-01
2525000	-3.514185e+04	-5.329561e+01	1.329132e+01	1.406930e-01	1.886307e-01	1.130586e-01	3.958134e-02	4.623429e-01	5.569334e-02	7.755288e-02	1.958333e-01	1.280863e-01	3.553628e-02	5.181208e-01	4.487047e-02	2.145885e-01	2.896926e-01	3.257486e-02	5.843012e-02	2.274968e-01	1.772171e-01	1.026460e-01	2.090643e-01	7.317091e-02	5.648835e-02	3.658795e-01	1.927508e-01	2.465063e-02	1.450971e-01	4.323697e-01	4.512289e-02	1.593261e-01	1.934336e-01	1.674398e-01	1.834241e-01	9.680853e-02	7.112118e-02	1.917354e-01	2.894709e-01	3.133730e-01	3.420596e-01	2.266677e-02	1.245657e-03	3.082822e-01	1.237273e-02	2.328348e-01	2.285857e-01	2.724786e-01	2.661009e-01
2530000	-3.514877e+04	-5.942107e+01	1.374145e+01	1.297640e-01	1.886254e-01	9.679563e-02	6.104563e-02	4.689765e-01	5.479296e-02	7.755288e-02	1.958333e-01	1.280863e-01	3.553628e-02	5.181208e-01	4.487047e-02	2.145885e-01	2.896926e-01	3.257486e-02	5.843012e-02	2.274968e-01	1.772171e-01	1.794036e-01	2.042541e-01	5.070006e-02	6.586288e-02	3.447583e-01	1.550211e-01	1.406193e-02	1.059835e-01	3.189250e-01	5.514997e-02	7.501756e-02	4.308620e-01	1.973282e-01	2.050781e-01	8.427511e-02	7.867278e-02	1.543828e-01	2.802630e-01	4.101568e-01	3.518075e-01	4.228947e-02	5.544022e-02	1.280187e-01	1.228726e-02	2.578123e-01	2.255638e-01	2.567327e-01	2.598912e-01
2535000	-3.512391e+04	-5.960014e+01	1.375735e+01	1.154346e-01	1.365904e-01	9.271122e-02	4.406199e-02	5.482745e-01	6.292723e-02	7.755288e-02	1.958333e-01	1.280863e-01	3.553628e-02	5.181208e-01	4.487047e-02	2.145885e-01	2.896926e-01	3.257486e-02	5.843012e-02	2.274968e-01	1.772171e-01	1.404297e-01	2.046617e-01	5.692161e-02	7.915544e-02	3.275606e-01	1.912710e-01	1.468778e-01	2.822450e-02	4.534532e-01	7.268646e-02	1.851688e-01	1.135892e-01	1.580650e-01	2.333193e-01	8.296897e-02	9.145301e-02	1.661772e-01	2.680165e-01	2.900177e-01	2.790972e-01	3.601248e-02	9.594002e-02	2.621014e-01	3.683125e-02	2.570856e-01	2.295521e-01	2.707883e-01	2.425740e-01
2540000	-3.511817e+04	-6.178178e+01	1.376537e+01	1.205523e-01	1.735114e-01	8.489038e-02	4.148104e-02	5.291384e-01	5.042654e-02	7.755288e-02	1.958333e-01	1.280863e-01	3.553628e-02	5.181208e-01	4.487047e-02	2.145885e-01	2.896926e-01	3.257486e-02	5.843012e-02	2.274968e-01	1.772171e-01	1.290685e-01	2.409543e-01	5.777605e-02	8.963231e-02	3.160169e-01	1.665519e-01	2.211751e-01	1.484623e-02	3.911478e-01	6.561123e-02	1.334974e-01	1.737222e-01	1.569793e-01	1.998000e-01	8.441950e-02	1.020477e-01	1.743067e-01	2.824467e-01	3.237724e-01	2.620199e-01	5.474329e-02	3.511023e-02	2.326436e-01	9.171054e-02	2.394690e-01	2.098982e-01	2.917920e-01	2.588408e-01
2545000	-3.513476e+04	-5.197731e+01	1.329561e+01	9.504761e-02	1.842036e-01	1.020541e-01	7.238901e-02	5.075260e-01	3.877967e-02	7.755288e-02	1.958333e-01	1.280863e-01	3.553628e-02	5.181208e-01	4.487047e-02	2.145885e-01	2.896926e-01	3.257486e-02	5.843012e-02	2.274968e-01	1.772171e-01	1.080177e-01	2.363502e-01	6.582535e-02	5.741046e-02	3.218848e-01	2.105115e-01	3.152168e-02	1.295328e-01	5.437389e-01	1.885322e-02	4.009364e-02	2.362597e-01	1.447425e-01	2.228346e-01	7.419187e-02	5.838293e-02	1.866323e-01	3.132159e-01	2.911400e-01	4.875756e-02	1.528812e-01	4.973049e-02	4.359950e-01	2.149579e-02	2.499212e-01	2.272238e-01	2.645498e-01	2.583052e-01
2550000	-3.514603e+04	-5.592039e+01	1.351270e+01	1.141038e-01	1.556525e-01	1.010880e-01	4.414310e-02	5.337588e-01	5.125367e-02	7.755288e-02	1.958333e-01	1.280863e-01	3.553628e-02	5.181208e-01	4.487047e-02	2.145885e-01	2.896926e-01	3.257486e-02	5.843012e-02	2.274968e-01	1.772171e-01	1.346683e-01	1.739591e-01	6.979498e-02	5.463650e-02	3.782992e-01	1.886420e-01	4.227585e-02	1.603025e-01	4.601935e-01	9.534241e-02	1.856602e-01	5.622551e-02	1.672330e-01	2.136237e-01	9.832366e-02	9.698494e-02	1.676670e-01	2.561677e-01	2.635547e-01	3.114614e-01	8.132462e-02	3.178578e-02	2.288704e-01	8.300301e-02	2.327893e-01	2.196111e-01	2.779015e-01	2.696982e-01
2555000	-3.511931e+04	-6.125939e+01	1.382580e+01	1.493054e-01	1.642079e-01	9.846866e-02	5.559910e-02	4.785570e-01	5.386193e-02	7.755288e-02	1.958333e-01	1.280863e-01	3.553628e-02	5.181208e-01	4.487047e-02	2.145885e-01	2.896926e-01	3.257486e-02	5.843012e-02	2.274968e-01	1.772171e-01	1.141527e-01	2.265086e-01	6.929003e-02	5.781653e-02	3.413727e-01	1.908594e-01	1.413958e-01	7.153677e-02	3.001796e-01	1.120725e-02	1.245046e-01	3.511759e-01	1.494492e-01	2.029234e-01	8.144281e-02	9.533847e-02	1.715754e-01	2.992707e-01	2.035872e-01	2.726224e-01	1.658763e-01	1.155147e-01	2.184546e-01	2.394481e-02	2.539007e-01	2.117362e-01	2.645843e-01	2.697788e-01
2560000	-3.513463e+04	-7.035489e+01	1.432957e+01	1.209192e-01	1.454060e-01	8.913606e-02	4.013675e-02	5.586014e-01	4.580062e-02	7.755288e-02	1.958333e-01	1.280863e-01	3.553628e-02	5.181208e-01	4.487047e-02	2.145885e-01	2.896926e-01	3.257486e-02	5.843012e-02	2.274968e-01	1.772171e-01	1.165413e-01	1.805902e-01	6.001554e-02	8.095976e-02	4.022535e-01	1.596397e-01	6.335871e-02	9.735157e-02	4.668570e-01	1.505394e-02	8.260226e-02	2.747765e-01	1.837671e-01	1.971899e-01	8.761788e-02	1.151249e-01	1.870115e-01	2.292887e-01	4.435906e-01	1.814576e-01	9.391698e-03	5.972239e-02	2.416736e-01	6.416407e-02	2.556350e-01	2.194402e-01	2.822063e-01	2.427185e-01
2565000	-3.513296e+04	-6.552042e+01	1.401295e+01	1.274875e-01	1.620005e-01	7.446542e-02	4.150495e-02	5.459728e-01	4.856889e-02	7.755288e-02	1.958333e-01	1.280863e-01	3.553628e-02	5.181208e-01	4.487047e-02	2.145885e-01	2.896926e-01	3.257486e-02	5.843012e-02	2.274968e-01	1.772171e-01	9.177042e-02	2.760989e-01	7.530967e-02	6.887209e-02	2.875920e-01	2.003569e-01	5.759678e-02	3.568854e-01	3.643175e-01	3.517972e-02	1.709254e-02	1.689281e-01	1.653396e-01	2.213961e-01	9.721317e-02	1.006246e-01	1.571823e-01	2.582442e-01	4.154891e-01	2.180983e-01	5.077746e-02	6.043679e-03	2.562534e-01	5.333812e-02	2.286504e-01	2.161118e-01	2.813876e-01	2.738502e-01
2570000	-3.512861e+04	-5.862979e+01	1.368913e+01	1.189355e-01	1.681572e-01	8.571135e-02	5.353113e-02	5.300155e-01	4.364928e-02	7.755288e-02	1.958333e-01	1.280863e-01	3.553628e-02	5.181208e-01	4.487047e-02	2.145885e-01	2.896926e-01	3.257486e-02	5.843012e-02	2.274968e-01	1.772171e-01	1.144515e-01	2.402990e-01	4.131595e-02	8.881498e-02	2.917224e-01	2.233962e-01	3.194517e-02	2.148596e-01	2.169768e-01	9.979510e-02	9.035766e-02	3.460658e-01	1.555737e-01	1.965121e-01	8.111242e-02	7.469436e-02	2.179599e-01	2.741475e-01	1.041576e-01	1.330490e-01	8.846381e-03	1.120085e-02	6.481584e-01	9.458788e-02	2.406128e-01	2.099543e-01	2.738374e-01	2.755955e-01
2575000	-3.513089e+04	-5.487211e+01	1.336937e+01	9.242982e-02	2.008439e-01	7.787074e-02	3.839716e-02	5.294712e-01	6.098721e-02	7.755288e-02	1.958333e-01	1.280863e-01	3.553628e-02	5.181208e-01	4.487047e-02	2.145885e-01	2.896926e-01	3.257486e-02	5.843012e-02	2.274968e-01	1.772171e-01	1.166130e-01	2.281787e-01	6.748736e-02	6.209266e-02	3.451517e-01	1.804766e-01	4.935866e-03	2.286682e-02	4.833700e-01	8.849999e-02	1.518379e-01	2.484895e-01	1.802478e-01	2.076769e-01	1.035152e-01	9.212644e-02	1.939636e-01	2.224702e-01	3.126675e-01	9.190601e-02	5.078423e-03	1.317824e-02	5.755986e-01	1.571210e-03	2.402631e-01	2.262423e-01	2.661111e-01	2.673835e-01
2580000	-3.516198e+04	-5.519063e+01	1.345656e+01	1.236653e-01	1.475197e-01	1.107198e-01	4.104364e-02	5.265285e-01	5.052313e-02	7.755288e-02	1.958333e-01	1.280863e-01	3.553628e-02	5.181208e-01	4.487047e-02	2.145885e-01	2.896926e-01	3.257486e-02	5.843012e-02	2.274968e-01	1.772171e-01	1.146121e-01	3.331738e-01	4.029130e-02	1.018098e-01	2.488146e-01	1.612984e-01	9.756498e-02	1.104891e-01	4.637343e-01	1.107194e-01	1.194260e-01	9.806619e-02	1.517604e-01	2.318281e-01	8.726093e-02	7.913441e-02	1.536211e-01	2.963951e-01	2.905420e-01	2.610663e-01	9.407291e-02	4.133855e-02	2.844603e-01	2.851992e-02	2.539733e-01	2.135990e-01	2.675927e-01	2.648349e-01
2585000	-3.514211e+04	-6.365229e+01	1.401310e+01	1.245106e-01	1.592160e-01	9.340815e-02	5.416647e-02	5.069700e-01	6.172876e-02	7.755288e-02	1.958333e-01	1.280863e-01	3.553628e-02	5.181208e-01	4.487047e-02	2.145885e-01	2.896926e-01	3.257486e-02	5.843012e-02	2.274968e-01	1.772171e-01	1.082651e-01	2.355763e-01	7.379775e-02	9.701325e-02	3.328578e-01	1.524898e-01	3.777877e-02	8.803184e-02	5.039434e-01	7.718736e-02	1.210729e-01	1.719857e-01	1.673102e-01	2.414839e-01	7.502155e-02	9.780564e-02	1.698613e-01	2.485174e-01	2.952918e-01	4.216451e-01	2.875304e-02	1.222615e-01	3.299903e-02	9.904958e-02	2.385521e-01	2.222793e-01	2.727998e-01	2.663688e-01
2590000	-3.512639e+04	-6.433801e+01	1.399363e+01	1.363179e-01	1.512846e-01	8.666428e-02	3.364601e-02	5.369233e-01	5.516385e-02	7.755288e-02	1.958333e-01	1.280863e-01	3.553628e-02	5.181208e-01	4.487047e-02	2.145885e-01	2.896926e-01	3.257486e-02	5.843012e-02	2.274968e-01	1.772171e-01	1.172540e-01	2.237157e-01	6.689184e-02	8.969852e-02	3.297469e-01	1.726931e-01	8.882568e-02	4.394609e-02	3.585584e-01	1.018046e-01	1.670880e-01	2.397771e-01	1.840759e-01	1.856535e-01	9.833985e-02	7.890673e-02	1.875773e-01	2.654467e-01	2.285322e-01	2.967511e-01	1.632291e-01	5.133814e-02	1.983076e-01	6.184180e-02	2.551970e-01	2.107080e-01	2.727959e-01	2.612990e-01
2595000	-3.511000e+04	-6.076759e+01	1.376410e+01	1.193069e-01	1.387790e-01	9.286974e-02	4.007025e-02	5.480659e-01	6.090817e-02	7.755288e-02	1.958333e-01	1.280863e-01	3.553628e-02	5.181208e-01	4.487047e-02	2.145885e-01	2.896926e-01	3.257486e-02	5.843012e-02	2.274968e-01	1.772171e-01	1.297196e-01	2.401978e-01	7.535326e-02	4.382023e-02	2.835245e-01	2.273846e-01	3.182558e-02	4.782476e-02	6.916630e-01	3.441806e-02	5.352448e-02	1.407441e-01	1.766598e-01	2.052987e-01	9.648519e-02	6.700656e-02	1.820481e-01	2.725016e-01	5.697666e-01	1.517230e-01	3.739246e-02	2.907857e-02	2.020164e-01	1.002299e-02	2.455740e-01	2.143204e-01	2.737512e-01	2.663544e-01
2600000	-3.512970e+04	-5.409009e+01	1.338667e+01	1.288871e-01	2.045821e-01	8.984131e-02	5.241038e-02	4.777611e-01	4.651796e-02	7.755288e-02	1.958333e-01	1.280863e-01	3.553628e-02	5.181208e-01	4.487047e-02	2.145885e-01	2.896926e-01	3.257486e-02	5.843012e-02	2.274968e-01	1.772171e-01	1.094819e-01	2.481587e-01	7.521422e-02	8.855611e-02	3.207972e-01	1.577919e-01	4.958221e-02	2.125655e-01	3.222283e-01	8.569315e-02	1.565845e-01	1.733464e-01	2.006259e-01	1.795118e-01	8.963425e-02	7.274090e-02	2.125749e-01	2.449122e-01	5.221283e-01	8.244086e-02	5.858969e-02	5.789320e-02	2.578043e-01	2.114365e-02	2.514470e-01	2.294422e-01	2.523355e-01	2.667753e-01
2605000	-3.513198e+04	-5.908284e+01	1.370352e+01	1.131046e-01	1.729729e-01	9.829048e-02	6.128914e-02	5.196864e-01	3.465641e-02	7.755288e-02	1.958333e-01	1.280863e-01	3.553628e-02	5.181208e-01	4.487047e-02	2.145885e-01	2.896926e-01	3.257486e-02	5.843012e-02	2.274968e-01	1.772171e-01	1.424639e-01	2.521425e-01	1.004186e-01	5.376460e-02	2.611826e-01	1.900279e-01	4.878185e-02	6.447865e-02	2.052304e-01	5.648450e-02	6.298201e-02	5.620425e-01	1.928239e-01	1.962007e-01	1.008819e-01	9.518150e-02	1.819039e-01	2.330080e-01	2.681952e-01	1.803091e-01	3.672695e-02	5.616875e-02	3.719207e-01	8.667921e-02	2.637298e-01	2.110255e-01	2.689361e-01	2.563086e-01
2610000	-3.514703e+04	-5.764328e+01	1.357851e+01	1.334292e-01	1.512981e-01	1.128230e-01	4.324158e-02	5.198774e-01	3.933079e-02	7.755288e-02	1.958333e-01	1.280863e-01	3.553628e-02	5.181208e-01	4.487047e-02	2.145885e-01	2.896926e-01	3.257486e-02	5.843012e-02	2.274968e-01	1.772171e-01	1.416300e-01	2.193631e-01	5.332975e-02	4.721238e-02	3.814286e-01	1.570361e-01	1.911839e-02	8.364816e-02	4.712994e-01	2.007077e-01	1.154665e-01	1.097599e-01	1.790894e-01	1.731065e-01	1.013442e-01	4.112290e-02	2.289533e-01	2.763837e-01	2.566457e-01	1.126630e-01	1.597081e-01	2.277051e-02	4.471354e-01	1.077375e-03	2.508782e-01	2.215971e-01	2.632137e-01	2.643109e-01
2615000	-3.513351e+04	-5.189847e+01	1.327411e+01	1.193048e-01	1.573806e-01	7.960870e-02	4.322421e-02	5.471010e-01	5.338064e-02	7.755288e-02	1.958333e-01	1.280863e-01	3.553628e-02	5.181208e-01	4.487047e-02	2.145885e-01	2.896926e-01	3.257486e-02	5.843012e-02	2.274968e-01	1.772171e-01	1.159210e-01	2.236090e-01	6.075943e-02	1.158139e-01	2.889757e-01	1.949211e-01	1.862170e-01	4.487921e-02	2.307432e-01	2.063335e-01	1.247726e-01	2.070545e-01	1.754364e-01	1.972945e-01	1.031302e-01	8.110355e-02	1.946167e-01	2.484186e-01	3.546568e-01	4.223913e-01	2.930468e-02	4.269993e-02	7.890892e-02	7.203839e-02	2.447790e-01	2.137681e-01	2.690887e-01	2.723643e-01
2620000	-3.513463e+04	-5.677594e+01	1.347313e+01	1.256476e-01	1.515103e-01	1.097891e-01	3.572792e-02	5.314338e-01	4.589127e-02	7.755288e-02	1.958333e-01	1.280863e-01	3.553628e-02	5.181208e-01	4.487047e-02	2.145885e-01	2.896926e-01	3.257486e-02	5.843012e-02	2.274968e-01	1.772171e-01	1.055885e-01	2.204509e-01	8.869288e-02	6.075655e-02	3.357418e-01	1.887694e-01	4.174671e-02	2.000552e-02	5.997143e-01	2.288994e-02	1.429983e-01	1.726453e-01	1.530632e-01	2.116610e-01	1.035218e-01	6.012233e-02	1.715806e-01	3.000509e-01	3.853319e-01	2.575497e-01	1.582449e-02	1.349072e-02	1.794558e-01	1.483474e-01	2.349857e-01	2.144812e-01	2.845394e-01	2.659937e-01
2625000	-3.512627e+04	-6.077427e+01	1.370656e+01	1.088959e-01	1.499015e-01	1.010317e-01	3.799783e-02	5.465061e-01	5.566687e-02	7.755288e-02	1.958333e-01	1.280863e-01	3.553628e-02	5.181208e-01	4.487047e-02	2.145885e-01	2.896926e-01	3.257486e-02	5.843012e-02	2.274968e-01	1.772171e-01	1.165841e-01	2.546694e-01	8.449705e-02	9.590730e-02	2.962175e-01	1.521246e-01	3.168561e-02	3.953681e-02	4.721629e-01	2.054274e-01	1.124877e-01	1.386997e-01	1.547690e-01	2.148113e-01	8.474378e-02	8.464743e-02	1.474952e-01	3.135333e-01	4.015880e-01	2.382557e-01	3.442024e-02	4.218434e-03	1.511759e-01	1.703418e-01	2.451960e-01	2.308549e-01	2.700857e-01	2.538634e-01
2630000	-3.512984e+04	-5.117246e+01	1.322069e+01	1.416407e-01	1.912452e-01	7.236165e-02	4.656547e-02	4.891748e-01	5.901223e-02	7.755288e-02	1.958333e-01	1.280863e-01	3.553628e-02	5.181208e-01	4.487047e-02	2.145885e-01	2.896926e-01	3.257486e-02	5.843012e-02	2.274968e-01	1.772171e-01	1.389988e-01	2.006807e-01	5.251841e-02	7.700915e-02	3.280926e-01	2.027004e-01	9.585729e-03	4.072648e-02	5.653136e-01	3.269465e-02	1.267180e-01	2.249616e-01	1.678437e-01	1.782430e-01	9.547152e-02	8.190152e-02	1.706185e-01	3.059217e-01	4.183235e-01	2.942440e-01	7.057738e-03	1.486910e-01	7.687591e-02	5.480783e-02	2.513231e-01	2.304088e-01	2.633586e-01	2.549095e-01
2635000	-3.513085e+04	-5.045719e+01	1.307556e+01	1.329100e-01	1.713900e-01	9.925710e-02	3.956994e-02	5.212484e-01	3.562458e-02	7.755288e-02	1.958333e-01	1.280863e-01	3.553628e-02	5.181208e-01	4.487047e-02	2.145885e-01	2.896926e-01	3.257486e-02	5.843012e-02	2.274968e-01	1.772171e-01	1.301107e-01	2.275156e-01	7.842407e-02	4.678445e-02	3.524062e-01	1.647590e-01	1.284237e-01	8.483421e-03	5.689274e-01	6.756805e-03	1.529229e-01	1.344857e-01	1.519988e-01	2.121166e-01	9.607648e-02	7.486924e-02	2.085989e-01	2.563400e-01	5.541639e-01	3.133967e-01	3.689829e-03	2.206357e-02	1.055868e-01	1.099202e-03	2.378608e-01	2.063177e-01	2.871768e-01	2.686447e-01
2640000	-3.513957e+04	-5.807255e+01	1.362316e+01	1.104172e-01	1.774644e-01	6.612831e-02	3.594813e-02	5.357827e-01	7.425922e-02	7.755288e-02	1.958333e-01	1.280863e-01	3.553628e-02	5.181208e-01	4.487047e-02	2.145885e-01	2.896926e-01	3.257486e-02	5.843012e-02	2.274968e-01	1.772171e-01	1.042618e-01	1.976856e-01	6.822907e-02	7.557984e-02	3.788135e-01	1.754302e-01	8.081844e-02	1.390676e-02	2.081647e-01	1.980552e-01	1.572471e-01	3.418078e-01	1.878410e-01	1.885121e-01	9.534298e-02	1.134247e-01	1.755501e-01	2.393291e-01	7.463363e-01	1.080181e-01	1.848626e-02	2.987936e-02	4.934067e-02	4.793931e-02	2.459175e-01	2.199168e-01	2.702028e-01	2.639629e-01
2645000	-3.513005e+04	-5.754035e+01	1.365252e+01	1.253436e-01	1.515118e-01	1.015884e-01	2.709040e-02	5.427342e-01	5.173162e-02	7.755288e-02	1.958333e-01	1.280863e-01	3.553628e-02	5.181208e-01	4.487047e-02	2.145885e-01	2.896926e-01	3.257486e-02	5.843012e-02	2.274968e-01	1.772171e-01	1.308197e-01	2.371457e-01	8.331410e-02	2.537714e-02	3.391888e-01	1.841546e-01	1.812586e-01	1.283302e-02	4.619079e-01	6.372788e-02	1.020946e-01	1.781780e-01	1.618980e-01	2.110249e-01	8.122040e-02	9.023994e-02	1.597528e-01	2.958640e-01	7.877762e-01	1.370126e-01	2.070771e-02	9.126376e-03	3.869296e-02	6.684105e-03	2.393209e-01	2.132132e-01	2.801621e-01	2.673038e-01
2650000	-3.515684e+04	-6.700891e+01	1.421501e+01	1.108782e-01	1.552883e-01	7.634983e-02	4.122274e-02	5.646502e-01	5.161077e-02	7.755288e-02	1.958333e-01	1.280863e-01	3.553628e-02	5.181208e-01	4.487047e-02	2.145885e-01	2.896926e-01	3.257486e-02	5.843012e-02	2.274968e-01	1.772171e-01	1.051160e-01	2.277787e-01	9.142715e-02	7.462580e-02	2.873864e-01	2.136658e-01	2.088025e-02	3.557496e-01	2.100766e-01	1.711088e-01	8.109694e-02	1.610879e-01	1.544798e-01	2.083473e-01	9.950666e-02	6.733367e-02	1.714287e-01	2.989037e-01	3.899923e-01	1.155843e-01	3.210083e-02	2.701751e-02	4.297346e-01	5.570439e-03	2.457688e-01	2.149925e-01	2.705116e-01	2.687271e-01
2655000	-3.513246e+04	-5.740681e+01	1.363189e+01	1.280473e-01	1.830232e-01	7.770498e-02	4.813943e-02	5.241906e-01	3.889447e-02	7.755288e-02	1.958333e-01	1.280863e-01	3.553628e-02	5.181208e-01	4.487047e-02	2.145885e-01	2.896926e-01	3.257486e-02	5.843012e-02	2.274968e-01	1.772171e-01	1.533548e-01	2.587131e-01	8.735327e-02	6.899348e-02	2.767003e-01	1.548852e-01	8.427924e-02	1.810780e-01	4.876124e-01	2.329228e-02	9.582129e-02	1.279168e-01	1.642381e-01	2.307177e-01	1.064606e-01	6.426694e-02	1.794293e-01	2.548872e-01	4.030355e-01	1.548810e-01	1.947373e-01	2.492133e-02	2.135237e-01	8.901204e-03	2.351448e-01	2.071076e-01	2.696129e-01	2.881347e-01
2660000	-3.513980e+04	-5.014873e+01	1.311402e+01	1.479089e-01	1.652178e-01	1.008357e-01	2.854874e-02	5.102062e-01	4.728261e-02	7.755288e-02	1.958333e-01	1.280863e-01	3.553628e-02	5.181208e-01	4.487047e-02	2.145885e-01	2.896926e-01	3.257486e-02	5.843012e-02	2.274968e-01	1.772171e-01	1.318877e-01	2.547417e-01	5.360717e-02	2.990248e-02	3.983162e-01	1.315448e-01	1.407437e-02	2.515670e-01	3.242797e-01	4.862416e-02	1.281792e-01	2.332756e-01	1.787430e-01	1.999289e-01	8.731940e-02	9.036602e-02	1.634021e-01	2.802405e-01	4.403338e-01	1.973942e-01	3.495110e-02	2.618172e-03	2.749762e-01	4.972648e-02	2.418741e-01	2.407583e-01	2.570655e-01	2.603022e-01
2665000	-3.513640e+04	-5.301431e+01	1.330332e+01	1.093037e-01	1.543741e-01	1.002192e-01	4.188393e-02	5.470654e-01	4.715368e-02	7.755288e-02	1.958333e-01	1.280863e-01	3.553628e-02	5.181208e-01	4.487047e-02	2.145885e-01	2.896926e-01	3.257486e-02	5.843012e-02	2.274968e-01	1.772171e-01	1.272017e-01	2.581242e-01	7.083035e-02	7.893795e-02	2.914975e-01	1.734083e-01	3.181928e-02	3.585540e-01	3.107847e-01	6.612147e-02	7.735864e-02	1.553620e-01	1.784267e-01	2.046472e-01	9.540599e-02	7.717148e-02	1.655254e-01	2.788232e-01	4.269210e-01	2.168681e-01	1.719459e-01	8.317778e-02	8.348053e-02	1.760670e-02	2.604024e-01	2.106973e-01	2.669718e-01	2.619285e-01
2670000	-3.512885e+04	-5.092560e+01	1.317908e+01	1.412372e-01	1.401796e-01	9.402423e-02	3.619238e-02	5.432898e-01	4.507684e-02	7.755288e-02	1.958333e-01	1.280863e-01	3.553628e-02	5.181208e-01	4.487047e-02	2.145885e-01	2.896926e-01	3.257486e-02	5.843012e-02	2.274968e-01	1.772171e-01	1.443842e-01	2.585226e-01	5.912199e-02	4.017055e-02	3.169621e-01	1.808386e-01	1.996190e-02	1.160182e-01	2.174086e-01	2.738154e-01	2.906393e-02	3.437320e-01	1.587640e-01	1.928380e-01	9.391414e-02	9.362162e-02	1.927527e-01	2.681096e-01	3.882938e-01	1.555743e-01	1.972400e-01	1.581885e-02	2.047000e-01	3.837308e-02	2.437029e-01	2.235549e-01	2.532329e-01	2.795093e-01
2675000	-3.513419e+04	-5.232899e+01	1.329861e+01	1.327589e-01	1.575728e-01	1.061192e-01	4.010790e-02	5.127971e-01	5.064408e-02	7.755288e-02	1.958333e-01	1.280863e-01	3.553628e-02	5.181208e-01	4.487047e-02	2.145885e-01	2.896926e-01	3.257486e-02	5.843012e-02	2.274968e-01	1.772171e-01	1.495253e-01	2.520095e-01	5.204938e-02	9.272265e-02	3.039250e-01	1.497683e-01	3.178735e-02	1.107245e-01	2.898740e-01	1.290135e-01	1.038822e-01	3.347186e-01	1.695010e-01	1.920380e-01	9.898336e-02	8.659281e-02	1.841151e-01	2.687697e-01	2.690158e-01	1.407406e-01	1.045865e-01	6.690796e-02	1.927380e-01	2.260111e-01	2.444295e-01	2.251378e-01	2.832550e-01	2.471777e-01
2680000	-3.514412e+04	-5.225014e+01	1.307486e+01	9.808669e-02	2.195504e-01	1.253765e-01	3.415608e-02	4.807797e-01	4.205064e-02	7.755288e-02	1.958333e-01	1.280863e-01	3.553628e-02	5.181208e-01	4.487047e-02	2.145885e-01	2.896926e-01	3.257486e-02	5.843012e-02	2.274968e-01	1.772171e-01	1.198254e-01	2.516909e-01	3.820026e-02	7.790273e-02	3.467021e-01	1.656787e-01	6.357592e-02	6.287433e-02	2.438862e-01	5.343606e-02	1.124808e-01	4.637467e-01	1.733908e-01	1.865649e-01	1.025984e-01	5.689665e-02	2.257648e-01	2.547844e-01	3.638658e-01	1.205771e-01	3.245032e-02	8.873652e-02	3.451228e-01	4.924741e-02	2.524408e-01	2.264930e-01	2.633661e-01	2.577001e-01
2685000	-3.515220e+04	-4.841695e+01	1.304789e+01	1.361583e-01	1.768104e-01	7.970713e-02	3.960278e-02	5.130134e-01	5.470802e-02	7.755288e-02	1.958333e-01	1.280863e-01	3.553628e-02	5.181208e-01	4.487047e-02	2.145885e-01	2.896926e-01	3.257486e-02	5.843012e-02	2.274968e-01	1.772171e-01	1.292912e-01	2.008001e-01	9.943622e-02	7.181594e-02	3.387797e-01	1.598768e-01	9.104978e-02	1.322414e-01	3.968584e-01	9.567956e-02	4.143916e-02	2.427316e-01	1.827021e-01	2.231541e-01	1.115621e-01	5.643288e-02	1.864553e-01	2.396934e-01	2.927221e-01	3.402653e-01	6.119065e-02	8.803912e-03	2.782920e-01	1.872598e-02	2.457880e-01	2.242321e-01	2.673187e-01	2.626612e-01
2690000	-3.514694e+04	-5.595735e+01	1.343336e+01	8.219138e-02	1.678318e-01	7.581489e-02	5.015335e-02	5.588893e-01	6.511924e-02	7.755288e-02	1.958333e-01	1.280863e-01	3.553628e-02	5.181208e-01	4.487047e-02	2.145885e-01	2.896926e-01	3.257486e-02	5.843012e-02	2.274968e-01	1.772171e-01	1.209447e-01	2.458472e-01	7.946904e-02	6.168480e-02	2.847997e-01	2.072545e-01	1.320393e-01	4.891996e-02	2.273874e-01	2.036332e-01	1.070210e-01	2.809993e-01	1.804051e-01	1.672450e-01	1.085279e-01	1.128529e-01	1.973698e-01	2.335992e-01	1.425196e-01	3.301819e-01	5.729391e-02	1.180033e-01	3.248424e-01	2.715895e-02	2.539223e-01	2.336895e-01	2.563495e-01	2.560387e-01
2695000	-3.515774e+04	-5.283309e+01	1.329865e+01	1.025411e-01	1.438783e-01	7.874262e-02	3.403642e-02	5.896098e-01	5.119178e-02	7.755288e-02	1.958333e-01	1.280863e-01	3.553628e-02	5.181208e-01	4.487047e-02	2.145885e-01	2.896926e-01	3.257486e-02	5.843012e-02	2.274968e-01	1.772171e-01	1.791559e-01	2.197718e-01	5.389753e-02	5.488936e-02	3.470608e-01	1.452246e-01	1.237339e-01	6.509923e-02	3.646728e-01	1.477049e-02	5.795167e-02	3.737720e-01	1.699461e-01	1.999021e-01	9.850294e-02	7.891024e-02	1.970466e-01	2.556921e-01	2.757696e-01	3.606358e-01	7.171090e-03	1.176123e-01	1.676025e-01	7.120872e-02	2.689412e-01	2.140397e-01	2.689079e-01	2.481112e-01
2700000	-3.513384e+04	-5.848477e+01	1.362039e+01	1.288999e-01	1.561064e-01	9.254839e-02	2.170224e-02	5.536278e-01	4.711521e-02	7.755288e-02	1.958333e-01	1.280863e-01	3.553628e-02	5.181208e-01	4.487047e-02	2.145885e-01	2.896926e-01	3.257486e-02	5.843012e-02	2.274968e-01	1.772171e-01	1.583640e-01	2.046830e-01	4.408057e-02	8.503939e-02	3.567729e-01	1.510602e-01	1.649362e-01	5.907670e-02	4.706711e-01	8.413933e-02	1.260028e-01	9.517386e-02	1.643635e-01	2.180457e-01	9.411011e-02	7.851739e-02	1.659306e-01	2.790327e-01	5.099755e-01	2.557966e-01	4.281978e-02	2.799112e-02	9.235185e-02	7.106513e-02	2.376168e-01	2.151200e-01	2.869459e-01	2.603173e-01
2705000	-3.516792e+04	-5.378885e+01	1.333798e+01	1.100731e-01	1.885627e-01	9.134962e-02	5.614521e-02	5.096575e-01	4.421185e-02	7.755288e-02	1.958333e-01	1.280863e-01	3.553628e-02	5.181208e-01	4.487047e-02	2.145885e-01	2.896926e-01	3.257486e-02	5.843012e-02	2.274968e-01	1.772171e-01	1.643331e-01	1.821941e-01	3.977400e-02	5.712650e-02	4.240534e-01	1.325189e-01	8.458492e-02	1.325966e-02	5.041858e-01	2.701224e-02	2.452989e-01	1.256585e-01	2.010795e-01	2.021591e-01	1.007466e-01	5.215824e-02	1.915797e-01	2.522769e-01	1.522186e-01	1.730562e-01	8.018293e-02	8.475579e-02	4.936580e-01	1.612855e-02	2.587453e-01	2.201751e-01	2.595816e-01	2.614980e-01
2710000	-3.515547e+04	-5.187711e+01	1.321236e+01	1.465252e-01	1.394245e-01	9.754835e-02	2.976500e-02	5.463641e-01	4.037286e-02	7.755288e-02	1.958333e-01	1.280863e-01	3.553628e-02	5.181208e-01	4.487047e-02	2.145885e-01	2.896926e-01	3.257486e-02	5.843012e-02	2.274968e-01	1.772171e-01	1.275784e-01	2.211787e-01	7.740097e-02	7.220745e-02	3.700593e-01	1.315752e-01	4.435925e-02	1.357780e-01	4.863638e-01	1.640906e-02	1.523570e-01	1.647328e-01	1.443557e-01	1.564155e-01	1.192688e-01	9.744838e-02	1.772559e-01	3.052558e-01	4.203079e-01	2.433712e-01	8.187926e-03	4.372425e-02	1.786782e-01	1.057306e-01	2.466416e-01	2.165289e-01	2.798596e-01	2.569699e-01
2715000	-3.514210e+04	-5.501179e+01	1.341198e+01	1.141695e-01	1.731367e-01	9.403090e-02	4.354422e-02	5.223272e-01	5.279155e-02	7.755288e-02	1.958333e-01	1.280863e-01	3.553628e-02	5.181208e-01	4.487047e-02	2.145885e-01	2.896926e-01	3.257486e-02	5.843012e-02	2.274968e-01	1.772171e-01	1.177859e-01	2.424097e-01	6.753174e-02	5.361698e-02	3.146954e-01	2.039602e-01	1.563159e-01	2.153923e-02	3.981629e-01	9.605363e-02	1.342763e-01	1.936520e-01	1.481045e-01	1.997824e-01	9.642800e-02	6.451760e-02	1.950920e-01	2.960755e-01	4.859802e-01	2.528441e-01	4.416278e-02	4.370893e-02	1.619863e-01	1.131764e-02	2.496487e-01	2.330930e-01	2.711907e-01	2.460676e-01
2720000	-3.514451e+04	-5.613648e+01	1.354633e+01	1.084923e-01	1.449425e-01	1.246814e-01	4.528868e-02	5.067181e-01	6.987696e-02	7.755288e-02	1.958333e-01	1.280863e-01	3.553628e-02	5.181208e-01	4.487047e-02	2.145885e-01	2.896926e-01	3.257486e-02	5.843012e-02	2.274968e-01	1.772171e-01	1.588748e-01	2.100624e-01	6.145341e-02	7.674673e-02	3.022628e-01	1.905999e-01	8.009518e-02	3.850914e-02	5.038586e-01	5.589008e-02	5.748833e-02	2.641586e-01	1.668580e-01	2.091431e-01	9.708836e-02	8.493496e-02	1.784674e-01	2.635081e-01	3.597300e-01	2.024222e-01	1.022786e-01	1.607021e-02	2.949595e-01	2.453945e-02	2.453458e-01	2.303696e-01	2.638743e-01	2.604103e-01
2725000	-3.513431e+04	-6.089434e+01	1.387006e+01	1.037279e-01	1.973657e-01	1.057231e-01	3.659779e-02	5.096817e-01	4.690378e-02	7.755288e-02	1.958333e-01	1.280863e-01	3.553628e-02	5.181208e-01	4.487047e-02	2.145885e-01	2.896926e-01	3.257486e-02	5.843012e-02	2.274968e-01	1.772171e-01	1.168360e-01	2.052559e-01	5.961423e-02	4.580894e-02	3.650898e-01	2.073951e-01	1.455214e-01	7.892185e-02	3.338946e-01	4.818401e-02	9.951572e-02	2.939625e-01	1.712226e-01	2.011107e-01	9.706955e-02	7.033512e-02	1.771205e-01	2.831416e-01	2.246922e-01	3.327991e-01	5.462217e-02	1.256348e-01	2.237213e-01	3.853051e-02	2.378576e-01	2.186642e-01	2.564066e-01	2.870716e-01
2730000	-3.514973e+04	-6.045283e+01	1.382884e+01	1.315115e-01	1.470219e-01	6.942368e-02	3.119127e-02	5.806836e-01	4.016801e-02	7.755288e-02	1.958333e-01	1.280863e-01	3.553628e-02	5.181208e-01	4.487047e-02	2.145885e-01	2.896926e-01	3.257486e-02	5.843012e-02	2.274968e-01	1.772171e-01	1.443435e-01	2.213946e-01	6.595374e-02	4.357620e-02	3.422459e-01	1.824862e-01	4.067102e-02	2.335550e-01	1.774722e-01	1.464669e-01	1.192735e-01	2.825614e-01	1.976058e-01	2.281895e-01	9.081279e-02	5.799677e-02	1.996245e-01	2.257706e-01	2.460345e-01	2.577628e-01	4.309923e-02	7.335557e-02	2.284302e-01	1.513177e-01	2.642283e-01	2.080561e-01	2.514576e-01	2.762580e-01
2735000	-3.514045e+04	-6.353164e+01	1.400480e+01	1.277126e-01	1.703997e-01	9.474626e-02	2.447169e-02	5.350759e-01	4.759384e-02	7.755288e-02	1.958333e-01	1.280863e-01	3.553628e-02	5.181208e-01	4.487047e-02	2.145885e-01	2.896926e-01	3.257486e-02	5.843012e-02	2.274968e-01	1.772171e-01	1.554328e-01	2.126734e-01	7.134596e-02	5.007351e-02	3.770107e-01	1.334636e-01	2.662097e-02	5.805292e-01	1.920509e-01	1.864644e-02	1.333005e-01	4.885199e-02	2.127693e-01	2.009151e-01	7.996061e-02	1.019437e-01	1.848029e-01	2.196084e-01	4.343381e-01	2.378275e-01	8.521030e-02	7.603536e-02	1.596376e-01	6.951050e-03	2.429598e-01	2.223424e-01	2.798983e-01	2.547994e-01
2740000	-3.514973e+04	-6.557823e+01	1.406437e+01	1.219163e-01	1.339698e-01	1.028235e-01	4.705936e-02	5.460789e-01	4.815210e-02	7.755288e-02	1.958333e-01	1.280863e-01	3.553628e-02	5.181208e-01	4.487047e-02	2.145885e-01	2.896926e-01	3.257486e-02	5.843012e-02	2.274968e-01	1.772171e-01	1.412286e-01	2.253097e-01	5.913168e-02	4.188334e-02	3.799542e-01	1.524925e-01	1.355563e-01	1.971771e-02	3.623336e-01	7.468028e-02	8.436156e-02	3.233506e-01	1.525696e-01	2.347604e-01	8.320951e-02	5.582536e-02	1.819125e-01	2.917226e-01	2.106049e-01	1.381561e-01	1.279414e-01	3.669024e-02	3.869616e-01	9.964574e-02	2.274795e-01	2.162541e-01	2.831480e-01	2.731185e-01
2745000	-3.512757e+04	-5.838309e+01	1.362284e+01	1.174656e-01	1.773725e-01	8.234748e-02	5.278684e-02	5.012997e-01	6.872787e-02	7.755288e-02	1.958333e-01	1.280863e-01	3.553628e-02	5.181208e-01	4.487047e-02	2.145885e-01	2.896926e-01	3.257486e-02	5.843012e-02	2.274968e-01	1.772171e-01	1.419284e-01	2.461993e-01	4.976991e-02	9.284812e-02	2.556820e-01	2.135722e-01	3.513333e-02	3.670966e-01	2.850174e-01	2.594912e-03	7.241390e-02	2.377439e-01	1.990801e-01	1.724276e-01	8.997887e-02	1.064766e-01	1.670574e-01	2.649794e-01	2.124526e-01	2.221943e-01	9.176580e-02	1.233780e-01	3.283290e-01	2.188039e-02	2.633402e-01	2.160936e-01	2.527895e-01	2.677767e-01
2750000	-3.514531e+04	-5.393872e+01	1.339529e+01	1.058994e-01	1.780347e-01	1.000189e-01	3.823814e-02	5.228894e-01	5.491947e-02	7.755288e-02	1.958333e-01	1.280863e-01	3.553628e-02	5.181208e-01	4.487047e-02	2.145885e-01	2.896926e-01	3.257486e-02	5.843012e-02	2.274968e-01	1.772171e-01	1.125159e-01	2.120060e-01	6.243015e-02	5.754905e-02	3.885885e-01	1.669103e-01	9.404352e-02	1.013710e-01	4.219240e-01	1.573753e-01	7.691433e-02	1.483718e-01	1.920127e-01	2.110789e-01	1.020603e-01	7.670891e-02	1.883241e-01	2.298152e-01	3.317612e-01	1.850899e-01	1.488456e-01	1.263216e-01	9.690235e-02	1.110793e-01	2.527686e-01	2.226410e-01	2.683045e-01	2.562858e-01
2755000	-3.512713e+04	-6.123397e+01	1.376514e+01	1.143467e-01	1.442906e-01	9.901356e-02	3.111625e-02	5.516603e-01	5.957256e-02	7.755288e-02	1.958333e-01	1.280863e-01	3.553628e-02	5.181208e-01	4.487047e-02	2.145885e-01	2.896926e-01	3.257486e-02	5.843012e-02	2.274968e-01	1.772171e-01	1.152095e-01	1.923261e-01	7.153069e-02	9.470669e-02	3.479532e-01	1.782739e-01	8.797801e-02	4.188919e-02	5.692091e-01	7.386420e-03	5.337748e-02	2.401598e-01	1.550791e-01	1.865109e-01	8.029117e-02	9.072464e-02	1.944438e-01	2.929505e-01	5.826066e-01	2.170485e-01	1.269160e-03	2.529428e-02	1.418038e-01	3.197765e-02	2.529122e-01	2.310585e-01	2.638843e-01	2.521450e-01
2760000	-3.514348e+04	-5.766707e+01	1.359972e+01	1.150186e-01	1.676943e-01	9.625391e-02	4.127733e-02	5.377240e-01	4.203182e-02	7.755288e-02	1.958333e-01	1.280863e-01	3.553628e-02	5.181208e-01	4.487047e-02	2.145885e-01	2.896926e-01	3.257486e-02	5.843012e-02	2.274968e-01	1.772171e-01	1.164520e-01	2.640762e-01	6.181967e-02	6.629835e-02	2.961969e-01	1.951569e-01	3.785237e-02	1.078643e-01	5.601062e-01	6.455486e-02	6.909658e-02	1.605257e-01	1.695746e-01	2.122559e-01	7.840265e-02	9.180766e-02	1.531215e-01	2.948377e-01	3.155524e-01	3.943475e-01	5.405320e-02	9.324878e-03	1.919264e-01	3.479572e-02	2.467048e-01	2.085583e-01	2.739962e-01	2.707407e-01
2765000	-3.515436e+04	-5.809893e+01	1.359137e+01	1.050311e-01	1.483685e-01	9.431991e-02	4.855721e-02	5.636368e-01	4.008654e-02	7.755288e-02	1.958333e-01	1.280863e-01	3.553628e-02	5.181208e-01	4.487047e-02	2.145885e-01	2.896926e-01	3.257486e-02	5.843012e-02	2.274968e-01	1.772171e-01	1.237355e-01	2.103953e-01	6.429490e-02	5.647157e-02	3.648683e-01	1.802344e-01	7.631891e-02	3.100645e-02	4.819846e-01	8.708468e-02	2.823717e-01	4.123362e-02	1.650026e-01	2.091585e-01	7.685921e-02	1.058035e-01	1.271564e-01	3.160197e-01	3.214546e-01	2.322946e-01	1.020734e-01	3.411858e-02	2.714059e-01	3.865295e-02	2.587929e-01	2.091960e-01	2.690583e-01	2.629528e-01
2770000	-3.514567e+04	-5.161874e+01	1.321664e+01	9.156125e-02	1.929208e-01	9.932576e-02	3.219357e-02	5.293164e-01	5.468214e-02	7.755288e-02	1.958333e-01	1.280863e-01	3.553628e-02	5.181208e-01	4.487047e-02	2.145885e-01	2.896926e-01	3.257486e-02	5.843012e-02	2.274968e-01	1.772171e-01	1.184057e-01	2.509053e-01	5.885429e-02	3.117731e-02	3.589486e-01	1.817089e-01	1.030891e-01	4.953564e-02	5.701161e-01	2.894506e-02	8.122757e-02	1.670866e-01	2.037083e-01	2.288881e-01	9.616720e-02	9.103123e-02	1.800695e-01	2.001356e-01	2.911685e-01	1.909362e-01	9.696371e-02	2.829370e-02	2.855673e-01	1.070705e-01	2.374745e-01	2.213096e-01	2.807410e-01	2.604749e-01
2775000	-3.513281e+04	-5.579049e+01	1.352912e+01	8.850910e-02	1.478564e-01	9.887084e-02	4.766836e-02	5.662331e-01	5.086217e-02	7.755288e-02	1.958333e-01	1.280863e-01	3.553628e-02	5.181208e-01	4.487047e-02	2.145885e-01	2.896926e-01	3.257486e-02	5.843012e-02	2.274968e-01	1.772171e-01	1.202725e-01	2.645575e-01	7.423925e-02	7.453194e-02	2.490995e-01	2.172994e-01	5.010369e-02	2.413546e-02	4.119105e-01	1.643235e-01	7.519044e-02	2.743364e-01	1.720571e-01	2.557496e-01	1.019564e-01	5.482260e-02	1.785812e-01	2.368330e-01	1.808943e-01	3.317790e-01	2.230361e-03	8.489205e-02	3.795562e-01	2.064812e-02	2.637540e-01	2.354370e-01	2.509673e-01	2.498417e-01
2780000	-3.516359e+04	-6.318023e+01	1.395881e+01	1.108419e-01	1.583792e-01	6.543183e-02	5.655397e-02	5.529794e-01	5.581366e-02	7.755288e-02	1.958333e-01	1.280863e-01	3.553628e-02	5.181208e-01	4.487047e-02	2.145885e-01	2.896926e-01	3.257486e-02	5.843012e-02	2.274968e-01	1.772171e-01	1.080140e-01	2.638651e-01	8.913598e-02	1.003578e-01	2.508838e-01	1.877433e-01	5.645734e-02	8.634526e-03	3.853321e-01	6.805928e-02	2.809335e-01	2.005833e-01	1.604015e-01	2.123120e-01	7.843779e-02	1.007186e-01	1.841965e-01	2.639337e-01	5.065075e-01	1.403018e-01	5.527092e-02	1.603522e-02	1.197417e-01	1.621428e-01	2.567344e-01	1.929222e-01	2.832229e-01	2.671205e-01
2785000	-3.514403e+04	-5.997459e+01	1.371353e+01	1.304465e-01	1.516413e-01	7.905314e-02	3.698260e-02	5.557744e-01	4.610205e-02	7.755288e-02	1.958333e-01	1.280863e-01	3.553628e-02	5.181208e-01	4.487047e-02	2.145885e-01	2.896926e-01	3.257486e-02	5.843012e-02	2.274968e-01	1.772171e-01	1.392735e-01	2.394247e-01	5.692111e-02	3.974333e-02	3.678601e-01	1.567773e-01	3.119020e-02	8.394758e-02	3.516026e-01	7.086008e-02	1.013095e-01	3.610901e-01	1.782996e-01	1.994610e-01	1.090463e-01	4.392780e-02	1.907148e-01	2.785505e-01	6.808385e-01	1.127594e-01	1.336286e-02	9.170990e-02	5.677923e-02	4.455005e-02	2.443463e-01	2.291238e-01	2.756398e-01	2.508902e-01
2790000	-3.512841e+04	-6.083031e+01	1.382590e+01	1.123481e-01	1.563850e-01	9.624286e-02	5.546574e-02	5.344945e-01	4.506387e-02	7.755288e-02	1.958333e-01	1.280863e-01	3.553628e-02	5.181208e-01	4.487047e-02	2.145885e-01	2.896926e-01	3.257486e-02	5.843012e-02	2.274968e-01	1.772171e-01	1.271027e-01	3.112463e-01	7.433749e-02	8.310737e-02	2.515099e-01	1.526963e-01	1.640536e-02	5.918296e-02	4.544945e-01	6.280395e-02	1.741016e-01	2.330116e-01	1.858097e-01	2.010258e-01	8.668027e-02	6.871352e-02	1.612139e-01	2.965567e-01	5.912990e-01	1.890383e-01	8.299782e-03	1.678725e-02	1.470518e-01	4.752383e-02	2.419162e-01	2.169194e-01	2.700054e-01	2.711590e-01
2795000	-3.515563e+04	-6.068346e+01	1.380710e+01	1.427627e-01	1.840729e-01	7.281470e-02	4.744597e-02	5.024930e-01	5.041072e-02	7.755288e-02	1.958333e-01	1.280863e-01	3.553628e-02	5.181208e-01	4.487047e-02	2.145885e-01	2.896926e-01	3.257486e-02	5.843012e-02	2.274968e-01	1.772171e-01	1.493506e-01	2.502005e-01	8.432155e-02	9.350165e-02	2.711259e-01	1.514997e-01	9.180842e-02	9.454172e-02	4.267306e-01	1.034898e-01	1.283632e-01	1.550663e-01	1.750715e-01	1.729155e-01	9.485886e-02	6.871819e-02	2.046503e-01	2.837857e-01	3.949877e-01	2.192674e-01	1.020839e-02	5.218207e-02	2.388322e-01	8.452228e-02	2.488627e-01	2.265765e-01	2.662421e-01	2.583187e-01
2800000	-3.514275e+04	-6.118393e+01	1.381927e+01	1.351248e-01	1.576125e-01	8.546565e-02	5.592458e-02	5.157738e-01	5.009858e-02	7.755288e-02	1.958333e-01	1.280863e-01	3.553628e-02	5.181208e-01	4.487047e-02	2.145885e-01	2.896926e-01	3.257486e-02	5.843012e-02	2.274968e-01	1.772171e-01	1.461707e-01	2.049137e-01	8.170657e-02	7.359402e-02	3.379903e-01	1.556248e-01	7.986798e-02	1.586419e-02	7.031622e-01	1.174961e-02	6.428703e-02	1.250690e-01	1.619846e-01	2.031426e-01	8.304942e-02	1.179545e-01	1.594168e-01	2.744521e-01	4.381639e-01	1.618113e-01	9.088753e-03	7.304908e-02	3.092489e-01	8.638006e-03	2.529447e-01	2.182776e-01	2.775129e-01	2.512648e-01
2805000	-3.514934e+04	-5.736105e+01	1.359328e+01	1.196985e-01	1.823525e-01	1.113965e-01	3.330392e-02	5.095432e-01	4.370533e-02	7.755288e-02	1.958333e-01	1.280863e-01	3.553628e-02	5.181208e-01	4.487047e-02	2.145885e-01	2.896926e-01	3.257486e-02	5.843012e-02	2.274968e-01	1.772171e-01	1.360727e-01	2.205828e-01	5.649394e-02	5.163550e-02	3.929619e-01	1.422531e-01	1.233340e-01	4.351145e-02	5.722154e-01	8.699009e-02	1.100187e-01	6.393037e-02	1.719331e-01	2.332169e-01	8.663597e-02	5.710162e-02	1.567277e-01	2.943847e-01	3.641054e-01	1.653320e-01	1.155327e-01	1.226485e-02	3.022206e-01	4.054449e-02	2.449363e-01	2.058758e-01	2.776550e-01	2.715329e-01
2810000	-3.513550e+04	-6.525818e+01	1.409988e+01	1.348549e-01	1.529964e-01	8.311970e-02	3.101844e-02	5.441611e-01	5.384950e-02	7.755288e-02	1.958333e-01	1.280863e-01	3.553628e-02	5.181208e-01	4.487047e-02	2.145885e-01	2.896926e-01	3.257486e-02	5.843012e-02	2.274968e-01	1.772171e-01	1.240414e-01	2.354143e-01	9.059624e-02	6.930669e-02	2.568675e-01	2.237739e-01	1.541292e-02	2.275587e-01	3.098651e-01	2.321940e-01	4.493113e-02	1.700381e-01	1.793739e-01	2.001471e-01	8.485320e-02	9.183328e-02	1.852875e-01	2.585051e-01	4.760726e-01	2.947752e-01	1.466613e-02	5.281747e-02	5.990059e-02	1.017679e-01	2.438926e-01	2.144287e-01	2.818331e-01	2.598456e-01
2815000	-3.513166e+04	-5.256417e+01	1.332975e+01	1.027940e-01	1.325292e-01	9.112497e-02	4.591973e-02	5.827031e-01	4.492902e-02	7.755288e-02	1.958333e-01	1.280863e-01	3.553628e-02	5.181208e-01	4.487047e-02	2.145885e-01	2.896926e-01	3.257486e-02	5.843012e-02	2.274968e-01	1.772171e-01	1.059272e-01	2.054856e-01	8.974924e-02	6.908523e-02	3.637092e-01	1.660435e-01	3.758250e-02	1.674079e-01	4.717945e-01	9.039914e-03	1.491185e-01	1.650567e-01	1.849121e-01	2.186998e-01	8.376424e-02	9.671464e-02	1.680256e-01	2.478836e-01	3.229182e-01	2.533893e-01	4.328932e-02	4.222375e-02	1.471037e-01	1.910758e-01	2.669787e-01	2.038672e-01	2.590779e-01	2.700762e-01
2820000	-3.513679e+04	-5.656955e+01	1.356282e+01	1.063390e-01	1.793713e-01	1.216984e-01	4.304809e-02	5.201788e-01	2.936442e-02	7.755288e-02	1.958333e-01	1.280863e-01	3.553628e-02	5.181208e-01	4.487047e-02	2.145885e-01	2.896926e-01	3.257486e-02	5.843012e-02	2.274968e-01	1.772171e-01	1.601144e-01	2.250980e-01	5.049204e-02	8.016271e-02	3.133166e-01	1.708162e-01	3.557259e-02	1.660635e-01	2.730013e-01	2.384485e-02	1.038391e-01	3.976786e-01	1.768699e-01	2.075855e-01	9.025208e-02	9.079856e-02	1.909451e-01	2.435489e-01	5.146807e-01	2.713053e-01	2.755420e-03	8.321511e-02	1.020747e-01	2.596875e-02	2.384875e-01	2.310265e-01	2.741346e-01	2.563514e-01
2825000	-3.515536e+04	-5.372369e+01	1.337701e+01	1.170607e-01	1.721302e-01	7.891959e-02	4.951089e-02	5.332759e-01	4.910266e-02	7.755288e-02	1.958333e-01	1.280863e-01	3.553628e-02	5.181208e-01	4.487047e-02	2.145885e-01	2.896926e-01	3.257486e-02	5.843012e-02	2.274968e-01	1.772171e-01	9.587856e-02	1.588230e-01	6.125183e-02	6.553820e-02	4.789246e-01	1.395838e-01	1.549318e-02	2.788368e-02	6.726484e-01	1.000571e-02	1.218671e-01	1.521020e-01	1.572819e-01	2.238764e-01	9.379602e-02	1.061110e-01	1.739952e-01	2.449396e-01	2.782037e-01	2.284804e-01	7.344528e-02	2.564497e-02	2.919089e-01	1.023167e-01	2.309814e-01	2.154259e-01	2.688871e-01	2.847056e-01
2830000	-3.515027e+04	-6.313900e+01	1.396179e+01	1.121896e-01	1.817734e-01	8.426128e-02	4.359787e-02	5.037927e-01	7.438515e-02	7.755288e-02	1.958333e-01	1.280863e-01	3.553628e-02	5.181208e-01	4.487047e-02	2.145885e-01	2.896926e-01	3.257486e-02	5.843012e-02	2.274968e-01	1.772171e-01	1.082653e-01	2.711977e-01	7.329159e-02	8.953343e-02	3.429999e-01	1.147120e-01	5.072625e-02	1.098681e-01	5.182339e-01	7.430885e-02	1.743664e-01	7.249642e-02	1.562840e-01	2.220783e-01	7.920283e-02	8.935339e-02	1.740470e-01	2.790345e-01	4.809328e-01	2.572101e-01	3.153368e-02	4.855986e-02	1.710362e-01	1.072747e-02	2.579651e-01	2.184954e-01	2.533372e-01	2.702023e-01
2835000	-3.513467e+04	-5.926614e+01	1.370337e+01	1.406159e-01	1.668579e-01	9.461808e-02	6.335623e-02	4.924029e-01	4.214888e-02	7.755288e-02	1.958333e-01	1.280863e-01	3.553628e-02	5.181208e-01	4.487047e-02	2.145885e-01	2.896926e-01	3.257486e-02	5.843012e-02	2.274968e-01	1.772171e-01	1.035263e-01	2.726849e-01	5.727956e-02	1.010908e-01	3.304127e-01	1.350058e-01	2.489050e-03	1.526515e-01	3.418253e-01	9.620196e-02	8.196728e-02	3.248649e-01	1.810234e-01	2.013693e-01	9.623970e-02	8.266148e-02	1.976004e-01	2.411057e-01	3.929699e-01	2.640733e-01	1.256967e-01	7.061577e-02	8.862829e-02	5.801612e-02	2.452325e-01	2.243825e-01	2.778821e-01	2.525028e-01
2840000	-3.513154e+04	-5.914387e+01	1.370670e+01	9.432690e-02	1.789996e-01	1.011120e-01	3.818259e-02	5.428346e-01	4.454431e-02	7.755288e-02	1.958333e-01	1.280863e-01	3.553628e-02	5.181208e-01	4.487047e-02	2.145885e-01	2.896926e-01	3.257486e-02	5.843012e-02	2.274968e-01	1.772171e-01	1.182361e-01	2.664491e-01	6.881294e-02	3.543572e-02	3.348463e-01	1.762198e-01	4.500685e-02	4.574328e-02	4.610769e-01	1.552755e-01	1.143047e-01	1.785928e-01	1.686007e-01	1.944262e-01	8.574118e-02	5.176449e-02	1.903106e-01	3.091569e-01	5.390667e-01	2.491834e-01	3.468039e-02	4.869672e-02	1.046410e-01	2.373181e-02	2.621729e-01	2.133130e-01	2.741145e-01	2.503996e-01
2845000	-3.515332e+04	-5.980792e+01	1.373443e+01	1.272936e-01	1.791107e-01	9.018049e-02	3.752567e-02	5.226004e-01	4.328915e-02	7.755288e-02	1.958333e-01	1.280863e-01	3.553628e-02	5.181208e-01	4.487047e-02	2.145885e-01	2.896926e-01	3.257486e-02	5.843012e-02	2.274968e-01	1.772171e-01	1.315987e-01	1.667405e-01	6.257713e-02	6.694024e-02	3.873877e-01	1.847557e-01	1.536274e-01	1.985118e-02	6.020132e-01	6.936591e-03	1.248747e-01	9.269696e-02	1.875829e-01	2.179566e-01	7.760672e-02	8.265197e-02	1.688587e-01	2.653431e-01	4.748299e-01	2.843447e-01	6.470338e-02	1.058863e-01	5.164651e-02	1.858918e-02	2.438645e-01	2.246601e-01	2.664911e-01	2.649842e-01
2850000	-3.515265e+04	-6.236803e+01	1.391778e+01	1.481842e-01	1.833299e-01	8.037953e-02	3.598558e-02	5.072000e-01	4.492074e-02	7.755288e-02	1.958333e-01	1.280863e-01	3.553628e-02	5.181208e-01	4.487047e-02	2.145885e-01	2.896926e-01	3.257486e-02	5.843012e-02	2.274968e-01	1.772171e-01	1.266348e-01	2.226794e-01	6.308963e-02	5.279465e-02	3.815154e-01	1.532861e-01	8.005940e-02	1.639259e-01	4.791000e-01	2.630299e-03	5.143947e-02	2.228449e-01	1.603863e-01	2.014678e-01	8.711633e-02	1.159674e-01	1.865931e-01	2.484690e-01	1.166050e-01	5.576314e-01	8.703725e-02	1.153530e-01	2.656610e-02	9.680721e-02	2.359645e-01	2.192537e-01	2.713590e-01	2.734227e-01
2855000	-3.513486e+04	-5.755632e+01	1.359773e+01	1.280176e-01	1.477447e-01	8.301494e-02	4.903293e-02	5.437520e-01	4.843792e-02	7.755288e-02	1.958333e-01	1.280863e-01	3.553628e-02	5.181208e-01	4.487047e-02	2.145885e-01	2.896926e-01	3.257486e-02	5.843012e-02	2.274968e-01	1.772171e-01	1.245785e-01	2.547712e-01	5.617672e-02	6.608992e-02	3.173005e-01	1.810831e-01	3.485352e-02	1.639451e-03	6.146073e-01	4.072497e-02	1.296541e-01	1.785207e-01	1.806153e-01	2.193660e-01	8.051103e-02	5.038539e-02	1.804023e-01	2.887200e-01	2.851624e-01	3.713269e-01	3.002672e-02	2.180949e-02	1.914203e-01	1.002543e-01	2.472410e-01	1.990705e-01	2.940990e-01	2.595895e-01
2860000	-3.512748e+04	-5.749497e+01	1.361786e+01	1.146668e-01	1.966514e-01	8.827765e-02	4.739209e-02	5.049455e-01	4.806648e-02	7.755288e-02	1.958333e-01	1.280863e-01	3.553628e-02	5.181208e-01	4.487047e-02	2.145885e-01	2.896926e-01	3.257486e-02	5.843012e-02	2.274968e-01	1.772171e-01	1.021993e-01	2.248095e-01	8.143450e-02	4.725355e-02	3.697676e-01	1.745355e-01	7.639854e-02	1.948388e-02	4.150836e-01	1.344987e-02	2.551480e-01	2.204361e-01	1.674804e-01	2.467688e-01	9.578330e-02	6.483927e-02	1.621083e-01	2.630199e-01	5.468877e-01	3.102094e-01	2.084883e-02	1.862409e-02	1.012595e-01	2.170455e-03	2.532537e-01	2.299908e-01	2.641766e-01	2.525789e-01
2865000	-3.514934e+04	-6.234792e+01	1.387646e+01	1.106372e-01	1.685277e-01	9.626016e-02	4.341420e-02	5.327731e-01	4.838755e-02	7.755288e-02	1.958333e-01	1.280863e-01	3.553628e-02	5.181208e-01	4.487047e-02	2.145885e-01	2.896926e-01	3.257486e-02	5.843012e-02	2.274968e-01	1.772171e-01	1.697767e-01	2.206931e-01	5.616025e-02	5.279249e-02	3.245216e-01	1.760559e-01	1.999447e-01	1.634826e-01	2.785645e-01	3.700107e-02	7.274389e-02	2.482632e-01	1.770586e-01	1.686898e-01	9.688445e-02	9.174659e-02	1.665652e-01	2.990554e-01	3.672562e-01	3.675973e-01	5.445200e-02	2.631759e-02	1.760376e-01	8.339331e-03	2.338554e-01	2.270857e-01	2.896328e-01	2.494261e-01
2870000	-3.513352e+04	-5.987306e+01	1.374816e+01	1.156637e-01	1.952674e-01	9.068861e-02	4.585607e-02	4.951823e-01	5.734189e-02	7.755288e-02	1.958333e-01	1.280863e-01	3.553628e-02	5.181208e-01	4.487047e-02	2.145885e-01	2.896926e-01	3.257486e-02	5.843012e-02	2.274968e-01	1.772171e-01	1.138701e-01	2.335396e-01	7.178284e-02	7.383359e-02	3.498238e-01	1.571500e-01	8.730362e-02	3.981228e-02	6.619752e-01	1.466494e-02	6.481618e-02	1.314278e-01	1.676411e-01	2.054889e-01	7.768935e-02	8.046997e-02	1.880927e-01	2.806179e-01	4.443133e-01	1.964328e-01	2.456181e-02	1.373291e-01	1.363126e-01	6.105038e-02	2.477827e-01	2.220562e-01	2.727472e-01	2.574139e-01
2875000	-3.512560e+04	-5.476967e+01	1.342650e+01	1.269663e-01	1.518976e-01	6.525148e-02	4.356431e-02	5.681594e-01	4.416091e-02	7.755288e-02	1.958333e-01	1.280863e-01	3.553628e-02	5.181208e-01	4.487047e-02	2.145885e-01	2.896926e-01	3.257486e-02	5.843012e-02	2.274968e-01	1.772171e-01	1.392460e-01	2.147801e-01	6.029076e-02	9.541844e-02	3.275441e-01	1.627206e-01	7.972689e-02	7.495767e-03	3.541333e-01	3.516847e-02	4.714690e-01	5.200654e-02	1.854583e-01	2.503582e-01	7.983078e-02	7.621319e-02	1.477517e-01	2.603878e-01	6.050887e-01	2.220733e-01	2.901886e-03	4.226185e-02	9.703987e-02	3.063430e-02	2.591693e-01	2.106818e-01	2.818530e-01	2.482959e-01
2880000	-3.512537e+04	-5.348062e+01	1.333987e+01	1.017789e-01	1.513839e-01	1.060284e-01	2.904645e-02	5.601394e-01	5.162297e-02	7.755288e-02	1.958333e-01	1.280863e-01	3.553628e-02	5.181208e-01	4.487047e-02	2.145885e-01	2.896926e-01	3.257486e-02	5.843012e-02	2.274968e-01	1.772171e-01	1.383186e-01	2.168892e-01	5.820160e-02	7.382601e-02	3.626533e-01	1.501113e-01	4.641550e-02	1.115727e-02	5.117382e-01	9.675036e-02	2.455106e-01	8.842811e-02	1.939879e-01	1.847233e-01	1.097265e-01	8.209738e-02	1.853365e-01	2.441284e-01	4.287058e-01	2.408322e-01	3.151301e-02	4.651551e-02	2.307963e-01	2.163718e-02	2.453215e-01	2.212205e-01	2.665936e-01	2.668643e-01
2885000	-3.512225e+04	-4.791812e+01	1.297158e+01	9.860172e-02	1.392908e-01	8.234396e-02	3.814439e-02	5.868501e-01	5.476905e-02	7.755288e-02	1.958333e-01	1.280863e-01	3.553628e-02	5.181208e-01	4.487047e-02	2.145885e-01	2.896926e-01	3.257486e-02	5.843012e-02	2.274968e-01	1.772171e-01	1.360107e-01	2.787497e-01	6.236235e-02	7.888403e-02	2.871440e-01	1.568491e-01	1.087206e-01	4.892651e-02	2.765507e-01	3.803393e-02	8.721952e-02	4.405487e-01	1.983428e-01	2.007998e-01	9.451342e-02	5.707283e-02	2.181211e-01	2.311501e-01	4.386057e-01	2.528909e-01	9.613794e-02	2.999344e-02	1.414001e-01	4.097189e-02	2.497737e-01	2.231044e-01	2.748155e-01	2.523064e-01
2890000	-3.514081e+04	-4.879863e+01	1.305465e+01	8.283691e-02	1.676074e-01	7.422652e-02	5.528400e-02	5.821493e-01	3.789583e-02	7.755288e-02	1.958333e-01	1.280863e-01	3.553628e-02	5.181208e-01	4.487047e-02	2.145885e-01	2.896926e-01	3.257486e-02	5.843012e-02	2.274968e-01	1.772171e-01	1.348317e-01	2.735843e-01	5.299797e-02	9.169836e-02	2.749226e-01	1.719650e-01	3.872983e-02	4.735887e-02	4.348771e-01	1.505720e-02	1.206648e-01	3.433121e-01	1.758174e-01	1.948234e-01	9.372416e-02	6.084624e-02	2.262360e-01	2.485528e-01	2.538618e-01	5.733768e-01	3.132464e-02	1.564682e-02	1.101324e-01	1.565759e-02	2.617371e-01	2.068940e-01	2.706557e-01	2.607132e-01
2895000	-3.513359e+04	-4.929643e+01	1.306948e+01	1.473482e-01	1.524979e-01	9.704549e-02	4.036692e-02	5.230574e-01	3.968404e-02	7.755288e-02	1.958333e-01	1.280863e-01	3.553628e-02	5.181208e-01	4.487047e-02	2.145885e-01	2.896926e-01	3.257486e-02	5.843012e-02	2.274968e-01	1.772171e-01	1.461995e-01	1.830796e-01	5.828090e-02	6.022699e-02	3.659821e-01	1.862309e-01	4.894393e-02	2.106309e-01	2.663169e-01	6.975738e-02	1.459422e-01	2.584088e-01	1.795115e-01	2.139943e-01	9.447050e-02	1.061387e-01	1.881446e-01	2.177404e-01	2.187798e-01	4.231154e-01	8.859542e-02	4.897795e-02	1.886361e-01	3.189534e-02	2.460587e-01	2.131341e-01	2.819187e-01	2.588885e-01
2900000	-3.513334e+04	-4.829163e+01	1.304705e+01	1.168268e-01	1.914136e-01	9.787950e-02	3.876454e-02	5.055928e-01	4.952275e-02	7.755288e-02	1.958333e-01	1.280863e-01	3.553628e-02	5.181208e-01	4.487047e-02	2.145885e-01	2.896926e-01	3.257486e-02	5.843012e-02	2.274968e-01	1.772171e-01	1.583426e-01	1.929807e-01	4.049418e-02	6.298381e-02	3.917174e-01	1.534813e-01	1.750401e-02	2.534484e-01	3.636195e-01	9.568218e-02	6.534944e-02	2.043965e-01	1.842651e-01	1.763948e-01	9.313214e-02	8.332691e-02	2.158887e-01	2.469924e-01	1.628316e-01	2.475839e-01	3.760155e-02	2.434556e-02	5.104886e-01	1.714882e-02	2.400163e-01	2.218811e-01	2.688937e-01	2.692089e-01
2905000	-3.512816e+04	-5.818264e+01	1.361411e+01	1.094806e-01	1.526481e-01	8.439309e-02	3.786572e-02	5.648164e-01	5.079609e-02	7.755288e-02	1.958333e-01	1.280863e-01	3.553628e-02	5.181208e-01	4.487047e-02	2.145885e-01	2.896926e-01	3.257486e-02	5.843012e-02	2.274968e-01	1.772171e-01	1.006363e-01	2.375918e-01	5.271041e-02	6.111422e-02	3.692835e-01	1.786637e-01	8.201203e-02	3.133943e-02	3.296534e-01	1.467266e-01	2.725214e-01	1.377472e-01	1.842651e-01	1.685649e-01	1.001103e-01	1.033650e-01	1.862960e-01	2.573986e-01	3.139414e-01	1.695984e-01	7.108269e-02	4.908453e-03	4.274776e-01	1.299153e-02	2.433624e-01	2.108857e-01	2.849653e-01	2.607866e-01
2910000	-3.516468e+04	-5.801607e+01	1.358464e+01	9.538157e-02	1.793120e-01	8.787269e-02	6.759078e-02	5.022419e-01	6.760109e-02	7.755288e-02	1.958333e-01	1.280863e-01	3.553628e-02	5.181208e-01	4.487047e-02	2.145885e-01	2.896926e-01	3.257486e-02	5.843012e-02	2.274968e-01	1.772171e-01	9.837995e-02	2.149141e-01	4.957781e-02	7.102837e-02	3.929836e-01	1.731161e-01	1.219735e-01	2.493170e-01	3.729008e-01	3.425591e-02	1.229643e-01	9.858853e-02	2.003597e-01	1.651089e-01	1.083986e-01	9.752596e-02	1.795840e-01	2.490228e-01	3.513432e-01	1.809446e-01	9.251943e-02	3.938747e-02	3.266442e-01	9.161086e-03	2.670208e-01	2.178317e-01	2.541391e-01	2.610085e-01
2915000	-3.513739e+04	-5.416240e+01	1.339832e+01	1.256627e-01	1.276731e-01	9.808348e-02	4.790998e-02	5.627701e-01	3.790066e-02	7.755288e-02	1.958333e-01	1.280863e-01	3.553628e-02	5.181208e-01	4.487047e-02	2.145885e-01	2.896926e-01	3.257486e-02	5.843012e-02	2.274968e-01	1.772171e-01	1.281748e-01	2.367651e-01	7.557245e-02	5.755890e-02	2.693560e-01	2.325728e-01	3.875442e-02	3.021301e-01	2.360885e-01	1.899605e-01	8.905625e-02	1.440102e-01	1.835182e-01	2.220497e-01	9.464793e-02	8.910012e-02	1.579845e-01	2.526995e-01	4.258904e-01	2.838016e-01	2.988007e-02	2.659230e-02	1.390314e-01	9.480417e-02	2.432861e-01	2.146318e-01	2.776348e-01	2.644472e-01
2920000	-3.514799e+04	-5.381362e+01	1.335575e+01	1.110713e-01	1.448486e-01	8.607508e-02	3.398484e-02	5.724756e-01	5.154451e-02	7.755288e-02	1.958333e-01	1.280863e-01	3.553628e-02	5.181208e-01	4.487047e-02	2.145885e-01	2.896926e-01	3.257486e-02	5.843012e-02	2.274968e-01	1.772171e-01	1.328245e-01	2.335941e-01	3.857292e-02	7.397777e-02	3.183789e-01	2.026517e-01	1.068479e-03	1.099995e-01	3.873974e-01	5.615480e-02	2.213376e-01	2.240423e-01	1.932744e-01	2.166953e-01	8.806313e-02	8.720405e-02	1.648081e-01	2.499550e-01	3.450103e-01	1.346618e-01	4.434118e-02	2.494467e-02	3.996407e-01	5.140135e-02	2.372877e-01	2.118034e-01	2.835002e-01	2.674087e-01
2925000	-3.515518e+04	-4.954460e+01	1.314421e+01	1.072564e-01	1.685658e-01	1.048619e-01	3.908097e-02	5.276106e-01	5.262427e-02	7.755288e-02	1.958333e-01	1.280863e-01	3.553628e-02	5.181208e-01	4.487047e-02	2.145885e-01	2.896926e-01	3.257486e-02	5.843012e-02	2.274968e-01	1.772171e-01	1.247800e-01	1.920923e-01	5.154345e-02	6.289329e-02	3.939610e-01	1.747299e-01	9.655599e-02	1.645008e-02	3.399891e-01	3.078162e-02	7.258320e-02	4.436401e-01	2.060912e-01	1.819298e-01	8.791100e-02	6.974243e-02	1.913772e-01	2.629483e-01	5.345783e-01	2.579445e-01	4.664816e-02	4.544876e-03	7.733785e-02	7.894632e-02	2.427725e-01	2.313240e-01	2.634272e-01	2.624763e-01
2930000	-3.514905e+04	-5.861741e+01	1.369342e+01	1.117059e-01	1.615369e-01	1.132673e-01	4.751463e-02	5.022223e-01	6.375295e-02	7.755288e-02	1.958333e-01	1.280863e-01	3.553628e-02	5.181208e-01	4.487047e-02	2.145885e-01	2.896926e-01	3.257486e-02	5.843012e-02	2.274968e-01	1.772171e-01	1.195975e-01	2.433359e-01	7.031888e-02	7.790068e-02	3.168159e-01	1.720311e-01	5.180315e-02	7.334285e-02	4.928746e-01	1.010171e-02	2.131500e-01	1.587278e-01	1.673301e-01	2.010962e-01	8.405512e-02	7.234431e-02	1.807042e-01	2.944701e-01	6.369746e-01	1.626282e-01	6.967173e-02	4.117212e-02	8.765556e-02	1.897806e-03	2.415933e-01	2.196162e-01	2.716663e-01	2.671242e-01
2935000	-3.515461e+04	-5.423397e+01	1.334977e+01	1.121664e-01	1.509207e-01	1.196167e-01	3.821465e-02	5.275070e-01	5.157454e-02	7.755288e-02	1.958333e-01	1.280863e-01	3.553628e-02	5.181208e-01	4.487047e-02	2.145885e-01	2.896926e-01	3.257486e-02	5.843012e-02	2.274968e-01	1.772171e-01	1.502145e-01	2.260233e-01	5.378685e-02	4.200651e-02	3.363144e-01	1.916544e-01	9.470707e-02	7.148578e-02	4.686766e-01	7.014456e-02	1.466114e-01	1.483746e-01	1.888566e-01	2.336913e-01	8.599457e-02	6.888282e-02	1.720667e-01	2.505080e-01	3.375655e-01	1.982716e-01	9.142064e-02	2.748605e-02	2.429211e-01	1.023351e-01	2.374210e-01	2.352481e-01	2.780834e-01	2.492476e-01
2940000	-3.515264e+04	-5.048332e+01	1.315781e+01	9.842696e-02	1.626210e-01	8.663031e-02	3.136033e-02	5.465240e-01	7.443740e-02	7.755288e-02	1.958333e-01	1.280863e-01	3.553628e-02	5.181208e-01	4.487047e-02	2.145885e-01	2.896926e-01	3.257486e-02	5.843012e-02	2.274968e-01	1.772171e-01	1.277219e-01	2.554416e-01	3.832026e-02	7.239623e-02	3.762428e-01	1.298772e-01	2.332651e-02	8.354558e-02	3.858843e-01	2.375907e-02	1.789554e-01	3.045292e-01	1.913045e-01	2.373726e-01	8.855384e-02	9.572967e-02	1.743737e-01	2.126658e-01	5.468697e-01	1.263403e-01	4.929122e-02	2.358415e-02	2.105868e-01	4.332788e-02	2.465672e-01	2.361493e-01	2.770365e-01	2.402470e-01
2945000	-3.514820e+04	-5.666101e+01	1.348217e+01	1.142329e-01	1.733955e-01	8.573533e-02	4.077032e-02	5.307949e-01	5.507102e-02	7.755288e-02	1.958333e-01	1.280863e-01	3.553628e-02	5.181208e-01	4.487047e-02	2.145885e-01	2.896926e-01	3.257486e-02	5.843012e-02	2.274968e-01	1.772171e-01	1.038237e-01	3.176991e-01	6.975724e-02	8.472326e-02	2.365064e-01	1.874903e-01	6.868754e-02	3.042182e-02	5.055564e-01	9.463267e-02	2.162368e-01	8.446481e-02	1.577852e-01	1.836440e-01	9.590548e-02	1.016103e-01	1.731578e-01	2.878972e-01	5.760623e-01	1.372632e-01	9.972875e-02	1.943742e-02	1.631584e-01	4.349946e-03	2.581240e-01	2.119535e-01	2.787891e-01	2.511333e-01
2950000	-3.514945e+04	-6.547572e+01	1.410700e+01	1.493899e-01	1.608622e-01	7.953551e-02	5.516644e-02	5.114908e-01	4.355512e-02	7.755288e-02	1.958333e-01	1.280863e-01	3.553628e-02	5.181208e-01	4.487047e-02	2.145885e-01	2.896926e-01	3.257486e-02	5.843012e-02	2.274968e-01	1.772171e-01	1.155724e-01	1.987064e-01	5.516179e-02	3.955019e-02	4.084330e-01	1.825762e-01	1.294844e-01	3.749176e-02	3.140506e-01	3.477407e-02	2.054270e-01	2.787722e-01	1.554538e-01	2.145794e-01	9.096614e-02	5.075552e-02	1.922653e-01	2.959798e-01	4.446506e-01	1.708335e-01	9.873833e-02	1.588029e-01	7.173364e-02	5.524107e-02	2.394840e-01	2.372596e-01	2.666333e-01	2.566230e-01
2955000	-3.515117e+04	-6.181020e+01	1.381813e+01	1.194549e-01	1.430627e-01	1.278112e-01	4.853954e-02	5.191014e-01	4.203032e-02	7.755288e-02	1.958333e-01	1.280863e-01	3.553628e-02	5.181208e-01	4.487047e-02	2.145885e-01	2.896926e-01	3.257486e-02	5.843012e-02	2.274968e-01	1.772171e-01	1.424345e-01	2.173316e-01	5.658612e-02	5.902517e-02	3.302167e-01	1.944059e-01	9.952531e-02	1.525677e-01	2.924042e-01	6.357441e-02	5.814465e-02	3.337837e-01	2.071075e-01	1.658702e-01	1.003332e-01	5.559646e-02	1.830365e-01	2.880562e-01	3.087018e-01	4.554544e-01	2.576521e-02	6.750555e-02	1.098710e-01	3.270205e-02	2.571386e-01	2.177488e-01	2.632964e-01	2.618161e-01
2960000	-3.512792e+04	-5.533714e+01	1.344718e+01	1.439662e-01	1.919744e-01	9.341544e-02	4.115237e-02	4.702774e-01	5.921424e-02	7.755288e-02	1.958333e-01	1.280863e-01	3.553628e-02	5.181208e-01	4.487047e-02	2.145885e-01	2.896926e-01	3.257486e-02	5.843012e-02	2.274968e-01	1.772171e-01	1.094282e-01	2.479744e-01	6.660739e-02	9.241604e-02	2.860070e-01	1.975669e-01	5.928115e-03	1.793514e-01	4.039119e-01	9.865874e-02	6.390824e-02	2.482416e-01	1.663310e-01	2.138964e-01	8.588793e-02	8.170322e-02	1.792287e-01	2.729528e-01	3.164375e-01	3.533033e-01	1.341063e-02	7.128740e-02	2.164766e-01	2.908465e-02	2.473724e-01	2.332031e-01	2.706380e-01	2.487864e-01
2965000	-3.513887e+04	-5.444093e+01	1.334267e+01	1.163907e-01	1.800250e-01	8.148348e-02	3.948484e-02	5.348613e-01	4.775462e-02	7.755288e-02	1.958333e-01	1.280863e-01	3.553628e-02	5.181208e-01	4.487047e-02	2.145885e-01	2.896926e-01	3.257486e-02	5.843012e-02	2.274968e-01	1.772171e-01	1.200306e-01	2.100956e-01	6.840345e-02	6.957670e-02	3.340315e-01	1.978622e-01	1.017918e-01	7.442007e-02	5.201293e-01	4.154126e-02	8.845375e-02	1.736639e-01	1.705014e-01	2.206826e-01	9.629329e-02	1.024897e-01	1.888034e-01	2.212296e-01	1.461819e-01	2.482670e-01	1.094256e-01	5.805671e-02	3.636737e-01	7.439504e-02	2.598107e-01	2.241383e-01	2.576451e-01	2.584058e-01
2970000	-3.514219e+04	-5.392312e+01	1.333169e+01	1.050198e-01	1.726068e-01	9.278346e-02	3.329689e-02	5.507705e-01	4.552262e-02	7.755288e-02	1.958333e-01	1.280863e-01	3.553628e-02	5.181208e-01	4.487047e-02	2.145885e-01	2.896926e-01	3.257486e-02	5.843012e-02	2.274968e-01	1.772171e-01	1.283664e-01	2.652413e-01	5.853702e-02	6.470541e-02	3.442359e-01	1.389139e-01	3.661854e-02	3.423566e-01	2.657511e-01	8.283364e-02	1.630760e-01	1.093641e-01	1.375414e-01	2.455431e-01	6.792099e-02	5.887405e-02	1.854162e-01	3.047042e-01	4.127392e-01	1.297010e-01	5.793639e-02	2.962069e-02	3.446624e-01	2.534037e-02	2.641799e-01	2.107705e-01	2.656511e-01	2.593985e-01
2975000	-3.514191e+04	-4.707379e+01	1.295115e+01	1.081303e-01	1.668732e-01	8.075059e-02	5.723878e-02	5.464310e-01	4.057605e-02	7.755288e-02	1.958333e-01	1.280863e-01	3.553628e-02	5.181208e-01	4.487047e-02	2.145885e-01	2.896926e-01	3.257486e-02	5.843012e-02	2.274968e-01	1.772171e-01	1.012074e-01	2.279853e-01	6.212530e-02	9.817426e-02	3.245822e-01	1.859255e-01	3.243813e-02	9.034471e-02	5.931393e-01	5.320176e-02	1.568401e-01	7.403601e-02	1.872326e-01	1.547359e-01	1.064911e-01	9.527343e-02	1.943819e-01	2.618851e-01	3.859615e-01	3.321292e-01	2.382474e-02	5.613963e-05	2.465168e-01	1.151168e-02	2.478633e-01	2.039825e-01	2.822915e-01	2.658627e-01
2980000	-3.514097e+04	-5.589827e+01	1.349516e+01	1.354516e-01	1.601492e-01	8.192459e-02	4.101227e-02	5.323004e-01	4.916194e-02	7.755288e-02	1.958333e-01	1.280863e-01	3.553628e-02	5.181208e-01	4.487047e-02	2.145885e-01	2.896926e-01	3.257486e-02	5.843012e-02	2.274968e-01	1.772171e-01	9.056835e-02	2.319467e-01	5.981015e-02	6.286500e-02	3.262480e-01	2.285617e-01	5.053374e-02	2.284655e-01	3.112321e-01	3.749135e-02	1.127068e-01	2.595704e-01	1.699042e-01	2.002490e-01	1.056377e-01	8.842849e-02	1.599351e-01	2.758455e-01	2.562847e-01	2.876812e-01	2.173453e-02	6.634482e-02	2.908532e-01	7.710154e-02	2.489530e-01	2.135684e-01	2.764390e-01	2.610395e-01
2985000	-3.513894e+04	-5.986611e+01	1.372884e+01	1.100584e-01	2.173807e-01	9.575188e-02	4.568879e-02	4.808185e-01	5.030169e-02	7.755288e-02	1.958333e-01	1.280863e-01	3.553628e-02	5.181208e-01	4.487047e-02	2.145885e-01	2.896926e-01	3.257486e-02	5.843012e-02	2.274968e-01	1.772171e-01	1.687887e-01	2.106769e-01	5.987708e-02	3.854863e-02	3.236746e-01	1.984341e-01	2.101485e-02	5.984131e-02	5.069323e-01	1.057673e-02	6.452095e-02	3.371139e-01	1.995055e-01	2.023559e-01	8.741273e-02	7.356531e-02	1.777363e-01	2.594243e-01	4.077151e-01	1.236103e-01	4.915495e-02	1.733526e-02	3.318128e-01	7.037161e-02	2.452205e-01	2.328904e-01	2.537532e-01	2.681358e-01
2990000	-3.513874e+04	-5.391706e+01	1.339395e+01	1.213801e-01	1.640844e-01	7.614787e-02	4.489770e-02	5.534941e-01	3.999580e-02	7.755288e-02	1.958333e-01	1.280863e-01	3.553628e-02	5.181208e-01	4.487047e-02	2.145885e-01	2.896926e-01	3.257486e-02	5.843012e-02	2.274968e-01	1.772171e-01	1.524003e-01	2.165445e-01	5.100347e-02	6.472241e-02	3.380360e-01	1.772933e-01	7.786107e-02	2.730265e-02	4.779363e-01	1.828416e-01	5.914999e-02	1.749085e-01	1.659873e-01	2.240000e-01	1.111921e-01	8.060900e-02	1.986456e-01	2.195660e-01	4.447324e-01	2.131186e-01	4.917964e-02	7.428455e-02	2.040270e-01	1.465778e-02	2.642141e-01	2.148475e-01	2.782721e-01	2.426663e-01
2995000	-3.514081e+04	-6.356971e+01	1.391324e+01	1.373319e-01	1.416834e-01	1.001323e-01	2.938576e-02	5.338667e-01	5.759987e-02	7.755288e-02	1.958333e-01	1.280863e-01	3.553628e-02	5.181208e-01	4.487047e-02	2.145885e-01	2.896926e-01	3.257486e-02	5.843012e-02	2.274968e-01	1.772171e-01	7.237255e-02	2.557364e-01	7.503992e-02	4.600159e-02	3.315914e-01	2.192582e-01	6.603684e-02	1.621700e-01	5.777454e-01	1.293510e-02	1.206483e-01	6.046448e-02	1.671742e-01	1.990129e-01	7.547087e-02	8.158345e-02	1.687375e-01	3.080211e-01	5.004332e-01	1.511454e-01	3.159218e-02	5.481771e-03	2.902613e-01	2.108621e-02	2.471590e-01	2.074118e-01	2.937470e-01	2.516822e-01
3000000	-3.514252e+04	-6.086432e+01	1.381015e+01	1.356090e-01	1.345625e-01	8.439424e-02	2.769125e-02	5.646256e-01	5.311736e-02	7.755288e-02	1.958333e-01	1.280863e-01	3.553628e-02	5.181208e-01	4.487047e-02	2.145885e-01	2.896926e-01	3.257486e-02	5.843012e-02	2.274968e-01	1.772171e-01	1.143747e-01	2.295626e-01	5.874798e-02	8.335732e-02	3.007056e-01	2.132518e-01	2.322367e-01	1.184924e-02	3.000661e-01	8.848616e-02	1.638896e-01	2.034722e-01	2.007457e-01	2.012407e-01	9.807249e-02	6.535041e-02	1.850251e-01	2.495657e-01	5.654864e-01	1.976974e-01	1.000890e-01	4.567398e-02	7.718782e-02	1.386537e-02	2.594163e-01	2.098664e-01	2.845853e-01	2.461319e-01
3005000	-3.512145e+04	-6.006982e+01	1.368919e+01	1.019301e-01	1.562804e-01	9.499685e-02	5.780611e-02	5.489343e-01	4.005222e-02	7.755288e-02	1.958333e-01	1.280863e-01	3.553628e-02	5.181208e-01	4.487047e-02	2.145885e-01	2.896926e-01	3.257486e-02	5.843012e-02	2.274968e-01	1.772171e-01	1.141531e-01	2.511630e-01	6.319628e-02	1.110660e-01	2.956536e-01	1.647679e-01	2.480715e-02	9.837021e-02	3.331441e-01	2.887227e-02	2.190932e-01	2.957130e-01	1.485941e-01	2.142294e-01	1.072181e-01	4.283226e-02	1.956412e-01	2.914850e-01	2.671901e-01	3.558754e-01	2.827927e-02	2.248322e-02	2.876664e-01	3.850557e-02	2.568394e-01	2.083589e-01	2.789476e-01	2.558541e-01
3010000	-3.513051e+04	-6.010708e+01	1.373364e+01	1.454796e-01	1.709478e-01	9.896982e-02	4.256308e-02	4.921784e-01	4.986127e-02	7.755288e-02	1.958333e-01	1.280863e-01	3.553628e-02	5.181208e-01	4.487047e-02	2.145885e-01	2.896926e-01	3.257486e-02	5.843012e-02	2.274968e-01	1.772171e-01	9.712943e-02	2.513284e-01	5.255502e-02	4.598685e-02	3.480428e-01	2.049575e-01	1.411143e-01	2.492148e-02	4.417190e-01	5.990565e-02	9.822103e-02	2.341186e-01	2.404606e-01	1.942783e-01	7.741260e-02	9.020749e-02	1.910367e-01	2.066043e-01	4.924244e-01	2.587233e-01	2.626758e-02	3.742571e-02	1.375440e-01	4.761505e-02	2.325505e-01	2.159239e-01	2.802004e-01	2.713252e-01
3015000	-3.512806e+04	-5.955139e+01	1.372565e+01	1.276194e-01	1.944284e-01	8.100081e-02	4.732968e-02	4.954507e-01	5.417101e-02	7.755288e-02	1.958333e-01	1.280863e-01	3.553628e-02	5.181208e-01	4.487047e-02	2.145885e-01	2.896926e-01	3.257486e-02	5.843012e-02	2.274968e-01	1.772171e-01	1.008687e-01	2.653850e-01	7.557801e-02	4.782379e-02	3.273478e-01	1.829967e-01	3.333978e-02	2.264940e-02	5.468853e-01	7.017300e-02	2.008749e-01	1.260776e-01	1.488876e-01	1.812935e-01	9.771252e-02	5.722523e-02	2.007940e-01	3.140871e-01	2.005497e-01	3.025293e-01	3.154233e-02	2.173940e-01	1.614441e-01	8.654060e-02	2.607107e-01	2.242896e-01	2.670430e-01	2.479567e-01
3020000	-3.514317e+04	-5.214945e+01	1.324216e+01	1.110017e-01	1.816891e-01	1.029955e-01	4.388473e-02	5.090597e-01	5.136927e-02	7.755288e-02	1.958333e-01	1.280863e-01	3.553628e-02	5.181208e-01	4.487047e-02	2.145885e-01	2.896926e-01	3.257486e-02	5.843012e-02	2.274968e-01	1.772171e-01	1.114077e-01	2.484303e-01	6.726887e-02	9.153849e-02	3.429252e-01	1.384294e-01	6.802846e-02	1.089655e-01	4.564976e-01	2.638278e-02	4.033811e-02	2.997875e-01	1.868148e-01	2.135597e-01	9.977214e-02	6.466250e-02	1.846396e-01	2.505512e-01	2.162598e-01	2.946186e-01	4.125115e-04	1.509298e-02	4.617057e-01	1.191040e-02	2.619928e-01	2.177725e-01	2.677720e-01	2.524627e-01
3025000	-3.514327e+04	-5.055408e+01	1.317302e+01	1.225730e-01	1.696669e-01	7.885593e-02	3.892700e-02	5.323822e-01	5.759495e-02	7.755288e-02	1.958333e-01	1.280863e-01	3.553628e-02	5.181208e-01	4.487047e-02	2.145885e-01	2.896926e-01	3.257486e-02	5.843012e-02	2.274968e-01	1.772171e-01	1.573734e-01	2.264509e-01	5.823985e-02	6.487224e-02	3.256929e-01	1.673707e-01	5.174052e-02	2.856528e-01	2.612549e-01	6.109838e-03	4.784950e-02	3.473924e-01	1.942491e-01	1.551832e-01	1.005395e-01	5.379978e-02	2.271656e-01	2.690629e-01	4.961689e-01	2.824863e-01	6.172957e-02	6.383097e-02	9.495803e-02	8.262916e-04	2.646392e-01	2.083640e-01	2.676642e-01	2.593326e-01
3030000	-3.511513e+04	-4.819681e+01	1.301321e+01	8.874265e-02	1.785099e-01	9.990118e-02	5.019380e-02	5.275495e-01	5.510293e-02	7.755288e-02	1.958333e-01	1.280863e-01	3.553628e-02	5.181208e-01	4.487047e-02	2.145885e-01	2.896926e-01	3.257486e-02	5.843012e-02	2.274968e-01	1.772171e-01	1.453843e-01	2.164074e-01	4.946820e-02	4.640757e-02	3.704820e-01	1.718506e-01	1.072473e-01	8.856508e-02	5.650023e-01	1.707444e-03	1.117747e-01	1.257031e-01	1.789766e-01	1.885982e-01	1.088301e-01	6.119346e-02	2.234010e-01	2.390006e-01	4.113044e-01	3.139903e-01	3.692121e-02	2.013553e-02	1.784903e-01	3.915822e-02	2.433223e-01	2.255816e-01	2.728680e-01	2.582282e-01
3035000	-3.513330e+04	-4.956873e+01	1.310938e+01	9.452425e-02	1.526280e-01	9.604834e-02	6.724011e-02	5.355925e-01	5.396682e-02	7.755288e-02	1.958333e-01	1.280863e-01	3.553628e-02	5.181208e-01	4.487047e-02	2.145885e-01	2.896926e-01	3.257486e-02	5.843012e-02	2.274968e-01	1.772171e-01	1.384170e-01	2.211409e-01	8.237741e-02	7.547432e-02	3.122660e-01	1.703243e-01	8.060257e-02	1.403256e-01	3.817597e-01	1.579298e-01	8.952454e-02	1.498577e-01	2.136066e-01	2.236130e-01	1.003912e-01	5.077144e-02	2.118838e-01	1.997341e-01	4.833559e-01	1.882845e-01	1.090790e-01	1.620768e-02	1.413498e-01	6.172312e-02	2.660520e-01	2.136980e-01	2.686690e-01	2.515810e-01
3040000	-3.515841e+04	-5.511875e+01	1.346060e+01	1.642732e-01	1.795155e-01	7.462144e-02	4.945714e-02	4.927232e-01	3.940948e-02	7.755288e-02	1.958333e-01	1.280863e-01	3.553628e-02	5.181208e-01	4.487047e-02	2.145885e-01	2.896926e-01	3.257486e-02	5.843012e-02	2.274968e-01	1.772171e-01	1.328940e-01	2.512895e-01	7.457367e-02	5.463730e-02	3.511592e-01	1.354463e-01	3.450432e-02	1.684803e-01	4.753984e-01	6.866179e-02	1.019830e-01	1.509722e-01	2.320600e-01	1.818726e-01	8.933211e-02	5.941845e-02	2.150737e-01	2.222431e-01	4.746804e-01	1.479715e-01	9.927723e-02	1.918788e-02	2.527228e-01	6.160176e-03	2.316938e-01	2.209705e-01	2.736657e-01	2.736700e-01
3045000	-3.515425e+04	-6.419392e+01	1.400732e+01	1.125644e-01	1.966242e-01	9.282183e-02	4.256499e-02	5.143355e-01	4.108903e-02	7.755288e-02	1.958333e-01	1.280863e-01	3.553628e-02	5.181208e-01	4.487047e-02	2.145885e-01	2.896926e-01	3.257486e-02	5.843012e-02	2.274968e-01	1.772171e-01	1.438935e-01	1.885262e-01	7.463844e-02	5.881050e-02	3.061234e-01	2.280080e-01	2.191613e-02	6.297364e-03	6.463807e-01	9.559342e-02	1.657306e-01	6.408179e-02	1.802182e-01	2.060067e-01	9.202903e-02	5.682266e-02	2.035187e-01	2.614048e-01	5.969596e-01	1.590914e-01	3.580140e-02	1.297879e-02	1.568781e-01	3.829078e-02	2.454462e-01	2.252027e-01	2.745611e-01	2.547900e-01
3050000	-3.514081e+04	-6.033203e+01	1.373884e+01	1.137086e-01	1.752671e-01	8.841445e-02	3.534800e-02	5.410711e-01	4.619080e-02	7.755288e-02	1.958333e-01	1.280863e-01	3.553628e-02	5.181208e-01	4.487047e-02	2.145885e-01	2.896926e-01	3.257486e-02	5.843012e-02	2.274968e-01	1.772171e-01	1.124502e-01	2.503041e-01	5.233332e-02	6.389089e-02	3.195308e-01	2.014906e-01	4.324497e-02	1.010510e-01	6.742113e-01	2.215285e-02	5.082332e-02	1.085166e-01	1.818431e-01	1.777278e-01	9.679800e-02	1.052830e-01	2.005950e-01	2.377531e-01	5.736012e-01	2.337643e-01	6.509178e-02	2.414834e-02	5.093465e-02	5.245977e-02	2.719342e-01	2.292352e-01	2.461674e-01	2.526632e-01
[truncated: 1,390 more rows]
[truncated: 45 more columns]
