# Supplementary material for: Eocene Loranthaceae pollen pushes back divergence ages for major splits in the family
Source: PeerJ. 2017 Jun 7;5:e3373. doi: 10.7717/peerj.3373 (PMC5466002; doi:10.7717/peerj.3373)
Supplement: Supplemental Information 8 — This archive includes all data and analysis files referred to in the main text and supplementary files that are needed to reproduce the shown results. See GuideToFiles.txt for naming schemes and contents of each subfolder included in this archive, and File S1 for analysis set-ups and further background information. [file peerj-05-3373-s008.zip › Step3_speciestrees/BI/00_conc.all.c.m1.simple.nex.run2.t]

#NEXUS
[ID: 2047299742]
[Param: tree{all}]
begin trees;
   translate
       1 Actinanthella_menyharthii,
       2 Aetanthus_nodosus,
       3 Agelanthus_sansibarensis,
       4 Alepis_flavida,
       5 Amyema_cambagei,
       6 Amyema_glabra,
       7 Amyema_queenslandica,
       8 Amylotheca_subumbellata,
       9 Amylotheca_duthieana,
      10 Atkinsonia_ligustrina,
      11 Bakerella_sp_Nickrent_4161,
      12 Baratranthus_axanthus,
      13 Benthamina_alyxifolia,
      14 Berhautia_senegalensis,
      15 Cecarria_obtusifolia,
      16 Cladocolea_cupulata,
      17 Cladocolea_gracilis,
      18 Cladocolea_mcvaughii,
      19 Dactyliophora_novaeguineae,
      20 Decaisnina_brittenii,
      21 Decaisnina_congesta,
      22 Decaisnina_signata,
      23 Decaisnina_triflora,
      24 Dendropemon_bicolor,
      25 Dendrophthoe_curvata,
      26 Dendrophthoe_constricta,
      27 Dendrophthoe_longituba,
      28 Dendrophthoe_vitellina,
      29 Desmaria_mutabilis,
      30 Diplatia_furcata,
      31 Diplatia_grandibractea,
      32 Emelianthe_panganensis,
      33 Englerina_ramulosa,
      34 Englerina_woodfordioides,
      35 Erianthemum_dregei,
      36 Gaiadendron_punctatum,
      37 Globimetula_dinklagei,
      38 Helicanthes_elastica,
      39 Helixanthera_coccinea,
      40 Helixanthera_cylindrica,
      41 Helixanthera_kirkii,
      42 Helixanthera_parasitica,
      43 Ileostylus_micranthus,
      44 Lepeostegeres_lancifolia,
      45 Lepidaria_oviceps,
      46 Lepidaria_sp_Nickrent_4044,
      47 Ligaria_cuneifolia,
      48 Loranthus_delavayi,
      49 Loranthus_europaeus,
      50 Loranthus_grewingkii,
      51 Loranthus_kaoi,
      52 Loranthus_odoratus,
      53 Loxanthera_speciosa,
      54 Lysiana_exocarpi,
      55 Lysiana_filifolia,
      56 Lysiana_maritima,
      57 Macrosolen_cochinchinensis,
      58 Macrosolen_melintangensis,
      59 Moquiniella_rubra,
      60 Muellerina_celastroides,
      61 Muellerina_eucalyptoides,
      62 Notanthera_heterophylla,
      63 Nuytsia_floribunda,
      64 Oedina_pendens,
      65 Oliverella_rubroviridis,
      66 Oncella_ambigua,
      67 Oncocalyx_schimperi,
      68 Oncocalyx_sulfureus,
      69 Oryctanthus_occidentalis,
      70 Passovia_pyrifolia,
      71 Peraxilla_tetrapetala,
      72 Phragmanthera_crassicaulis,
      73 Plicosepalus_sagittifolius,
      74 Psittacanthus_angustifolius,
      75 Psittacanthus_calyculatus,
      76 Scurrula_ferruginea,
      77 Scurrula_parasitica,
      78 Scurrula_pulverulenta,
      79 Septulina_glauca,
      80 Socratina_bemarivensis,
      81 Sogerianthe_sessiflora,
      82 Spragueanella_rhamnifolia,
      83 Struthanthus_oerstedii,
      84 Struthanthus_orbicularis,
      85 Struthanthus_woodsonii,
      86 Struthanthus_sp_RE_5128_1,
      87 Phragmanthera_regularis,
      88 Phthirusa_inorna,
      89 Plicosepalus_curviflorus,
      90 Psittacanthus_schiedeanus,
      91 Tapinanthus_constrictiflorus,
      92 Tapinanthus_quinquangulus,
      93 Tapinanthus_sp_OM825,
      94 Taxillus_chinensis,
      95 Tolypanthus_involucratus,
      96 Tripodanthus_acutifolius,
      97 Tripodanthus_belmirensis,
      98 Tripodanthus_flagellaris,
      99 Tristerix_aphyllus,
      100 Tristerix_chodatianus,
      101 Tristerix_corymbosus,
      102 Tristerix_grandiflorus,
      103 Tristerix_longebracteatus,
      104 Tristerix_penduliflorus,
      105 Tristerix_peruvianus,
      106 Tristerix_peytonii,
      107 Tristerix_pubescens,
      108 Tristerix_verticillatus,
      109 Tupeia_antarctica,
      110 Vanwykia_remota;
   tree gen.0 = [&U] (25:2.000000e-02,(56:2.000000e-02,(50:2.000000e-02,(42:2.000000e-02,(97:2.000000e-02,((87:2.000000e-02,(((59:2.000000e-02,43:2.000000e-02):2.000000e-02,12:2.000000e-02):2.000000e-02,((68:2.000000e-02,33:2.000000e-02):2.000000e-02,(70:2.000000e-02,(95:2.000000e-02,(34:2.000000e-02,(93:2.000000e-02,(36:2.000000e-02,((((((64:2.000000e-02,62:2.000000e-02):2.000000e-02,61:2.000000e-02):2.000000e-02,51:2.000000e-02):2.000000e-02,((91:2.000000e-02,88:2.000000e-02):2.000000e-02,35:2.000000e-02):2.000000e-02):2.000000e-02,((47:2.000000e-02,40:2.000000e-02):2.000000e-02,(49:2.000000e-02,((54:2.000000e-02,(104:2.000000e-02,27:2.000000e-02):2.000000e-02):2.000000e-02,((74:2.000000e-02,29:2.000000e-02):2.000000e-02,(102:2.000000e-02,(90:2.000000e-02,(110:2.000000e-02,8:2.000000e-02):2.000000e-02):2.000000e-02):2.000000e-02):2.000000e-02):2.000000e-02):2.000000e-02):2.000000e-02):2.000000e-02,(((89:2.000000e-02,(92:2.000000e-02,(57:2.000000e-02,(69:2.000000e-02,(58:2.000000e-02,(101:2.000000e-02,44:2.000000e-02):2.000000e-02):2.000000e-02):2.000000e-02):2.000000e-02):2.000000e-02):2.000000e-02,(84:2.000000e-02,14:2.000000e-02):2.000000e-02):2.000000e-02,(100:2.000000e-02,(37:2.000000e-02,(((86:2.000000e-02,82:2.000000e-02):2.000000e-02,(106:2.000000e-02,75:2.000000e-02):2.000000e-02):2.000000e-02,(19:2.000000e-02,(((105:2.000000e-02,65:2.000000e-02):2.000000e-02,10:2.000000e-02):2.000000e-02,(63:2.000000e-02,((107:2.000000e-02,71:2.000000e-02):2.000000e-02,((((60:2.000000e-02,(81:2.000000e-02,(79:2.000000e-02,11:2.000000e-02):2.000000e-02):2.000000e-02):2.000000e-02,(28:2.000000e-02,(103:2.000000e-02,(21:2.000000e-02,7:2.000000e-02):2.000000e-02):2.000000e-02):2.000000e-02):2.000000e-02,((109:2.000000e-02,(55:2.000000e-02,39:2.000000e-02):2.000000e-02):2.000000e-02,((26:2.000000e-02,(80:2.000000e-02,((85:2.000000e-02,(83:2.000000e-02,(41:2.000000e-02,((76:2.000000e-02,48:2.000000e-02):2.000000e-02,(66:2.000000e-02,31:2.000000e-02):2.000000e-02):2.000000e-02):2.000000e-02):2.000000e-02):2.000000e-02,(15:2.000000e-02,((77:2.000000e-02,17:2.000000e-02):2.000000e-02,6:2.000000e-02):2.000000e-02):2.000000e-02):2.000000e-02):2.000000e-02):2.000000e-02,(18:2.000000e-02,(38:2.000000e-02,(5:2.000000e-02,4:2.000000e-02):2.000000e-02):2.000000e-02):2.000000e-02):2.000000e-02):2.000000e-02):2.000000e-02,((67:2.000000e-02,(108:2.000000e-02,(72:2.000000e-02,9:2.000000e-02):2.000000e-02):2.000000e-02):2.000000e-02,((52:2.000000e-02,(94:2.000000e-02,(99:2.000000e-02,16:2.000000e-02):2.000000e-02):2.000000e-02):2.000000e-02,((53:2.000000e-02,45:2.000000e-02):2.000000e-02,(98:2.000000e-02,(73:2.000000e-02,(20:2.000000e-02,(30:2.000000e-02,(24:2.000000e-02,((32:2.000000e-02,23:2.000000e-02):2.000000e-02,2:2.000000e-02):2.000000e-02):2.000000e-02):2.000000e-02):2.000000e-02):2.000000e-02):2.000000e-02):2.000000e-02):2.000000e-02):2.000000e-02):2.000000e-02):2.000000e-02):2.000000e-02):2.000000e-02):2.000000e-02):2.000000e-02):2.000000e-02):2.000000e-02):2.000000e-02):2.000000e-02):2.000000e-02):2.000000e-02):2.000000e-02):2.000000e-02):2.000000e-02):2.000000e-02):2.000000e-02):2.000000e-02,(13:2.000000e-02,(((96:2.000000e-02,78:2.000000e-02):2.000000e-02,46:2.000000e-02):2.000000e-02,(22:2.000000e-02,3:2.000000e-02):2.000000e-02):2.000000e-02):2.000000e-02):2.000000e-02):2.000000e-02):2.000000e-02):2.000000e-02):2.000000e-02,1:2.000000e-02);
   tree gen.5000 = [&U] ((((80:2.535869e-02,((27:2.855389e-02,(95:1.160436e-02,42:2.154692e-02):5.950775e-03):5.001002e-04,(((((104:2.485406e-02,108:3.860472e-03):2.129518e-02,((105:1.310002e-02,107:6.282651e-03):2.758746e-03,103:3.496456e-02):1.215661e-02):2.370141e-02,((30:1.200828e-02,6:4.741466e-03):4.917583e-03,(102:9.728110e-03,(106:5.119690e-03,100:9.085360e-03):6.587558e-03):3.787465e-02):6.889452e-03):1.920047e-02,((((((14:2.772152e-03,90:4.220770e-02):2.312744e-02,68:2.346070e-02):4.295136e-03,39:3.725140e-02):7.860488e-03,((28:1.667783e-02,((92:1.395876e-02,(5:1.723988e-02,(34:8.698248e-04,(86:5.969492e-03,44:1.045351e-02):1.457038e-02):7.002616e-03):1.072140e-02):6.807208e-03,31:1.836287e-02):1.890668e-02):3.008020e-04,((72:1.760947e-02,((93:6.437093e-03,65:1.743129e-02):8.321628e-03,((59:1.291798e-02,(60:2.096814e-02,61:1.829918e-02):4.136281e-02):4.482674e-03,37:2.401778e-02):3.902930e-03):9.499246e-03):3.667024e-04,((33:2.768096e-02,(66:2.220930e-02,67:2.249968e-02):6.673618e-03):9.543720e-03,(73:3.844452e-02,110:1.584307e-02):8.558507e-03):2.779699e-03):2.348360e-04):1.172123e-02):5.185371e-03,11:1.763610e-02):9.408709e-03,(((12:2.083126e-02,40:1.266356e-02):3.739351e-03,79:2.071145e-02):2.555004e-03,((94:2.131986e-02,((41:1.720315e-02,(76:7.627680e-03,78:1.041011e-02):1.586230e-03):6.600705e-03,(25:1.967442e-02,77:1.617588e-02):2.544028e-03):4.124412e-04):1.040731e-02,((43:3.930013e-02,87:1.673666e-02):5.358340e-03,(((((71:1.127807e-02,((((8:6.289529e-03,56:3.294640e-02):3.143634e-03,47:3.947223e-02):6.305358e-03,62:1.785690e-02):2.668215e-03,22:1.070546e-02):4.233002e-03):4.633679e-04,((((4:1.527837e-02,(23:1.378552e-02,21:6.120545e-03):1.310898e-02):1.625304e-03,((29:1.620791e-02,(75:3.379419e-02,(101:6.511466e-03,99:2.186132e-03):2.196955e-02):1.117962e-02):1.386098e-02,(((58:2.787291e-03,57:1.960047e-03):1.921313e-02,9:9.633201e-03):1.261967e-02,(46:9.009835e-03,55:1.071094e-02):4.082540e-03):1.131346e-03):1.259622e-03):1.034592e-03,((91:4.289362e-02,15:3.405723e-02):3.484401e-02,(96:9.159782e-03,((((18:2.407057e-02,((54:1.835183e-02,(109:9.182370e-03,45:5.151946e-02):5.142512e-03):1.673481e-02,(74:2.315084e-02,16:1.026393e-02):8.690965e-03):3.997779e-04):1.002490e-02,84:7.340908e-03):9.854359e-03,85:1.113136e-02):2.598341e-04,(17:1.885748e-02,((((2:8.524168e-03,97:1.976169e-03):1.879665e-02,(83:1.573210e-02,98:9.036732e-03):7.503575e-03):1.833450e-03,(69:7.891702e-03,24:8.180866e-03):2.679284e-03):1.376136e-02,70:3.775856e-02):6.790116e-03):3.995827e-04):3.707161e-04):1.349776e-02):2.396092e-03):8.689717e-04,53:3.610681e-02):1.060065e-02):9.458119e-03,((36:1.994600e-02,88:2.096342e-02):2.553459e-03,((20:1.014400e-02,63:4.208616e-02):4.360156e-03,10:8.324890e-03):1.661620e-03):4.686544e-03):2.945413e-02,(82:1.772118e-02,(26:1.613037e-02,((52:1.216039e-02,(50:1.171373e-02,49:1.052706e-03):1.740162e-02):1.025921e-02,(51:1.836589e-02,48:3.469862e-03):8.170423e-03):1.919759e-02):6.223461e-03):3.566578e-03):4.816477e-03,(7:1.371035e-02,38:1.817448e-03):1.192137e-02):1.528740e-04):3.398338e-03):1.146637e-03):3.694545e-03):1.461461e-03):3.035324e-03,((19:1.431439e-02,13:1.578500e-02):1.220369e-03,81:1.343638e-02):1.134410e-02):4.891700e-03):2.799648e-03):9.963811e-03,(32:1.498189e-02,35:1.972148e-02):4.081088e-03):8.034583e-03,(89:4.697889e-03,64:1.673278e-02):1.369314e-02):2.220534e-03,3:2.475406e-02,1:2.536647e-02);
   tree gen.10000 = [&U] ((((((((59:8.781461e-03,(60:7.699665e-03,61:1.208457e-02):4.518566e-02):3.208628e-03,(((((82:6.806342e-03,35:1.334068e-02):1.074679e-02,93:9.189820e-03):2.533701e-03,65:2.024729e-02):2.254924e-03,67:2.484527e-02):5.565413e-03,(37:1.899910e-02,72:1.311112e-02):1.070058e-03):2.128557e-03):2.416690e-03,32:1.507399e-02):5.483434e-04,(((((79:1.855395e-02,26:2.248539e-02):1.336875e-03,87:5.892266e-03):3.502029e-03,((((25:2.141713e-02,91:3.125817e-02):1.597248e-03,((73:3.101109e-02,11:1.929211e-02):2.251364e-03,110:1.432356e-02):4.377800e-04):1.074707e-03,(((((15:4.215601e-02,((52:7.695370e-03,(51:3.406917e-03,48:6.824164e-03):4.366418e-03):5.049015e-03,(50:1.062835e-02,49:2.009391e-03):1.183146e-02):1.349908e-02):2.607280e-02,(((109:1.535891e-02,(((47:7.165228e-02,((53:2.850343e-02,(((56:2.505642e-03,55:3.433156e-03):4.936071e-03,8:6.735448e-03):7.509417e-03,((((58:1.379884e-03,57:8.653279e-04):1.304097e-02,46:7.300434e-03):8.198685e-04,(23:1.121918e-02,(54:1.277066e-02,21:2.838101e-03):1.384928e-03):9.810006e-03):1.092853e-03,9:1.565351e-02):3.566116e-03):5.345974e-04):8.668080e-03,(((20:9.457981e-03,22:8.527135e-03):7.532714e-03,71:5.029418e-03):2.792773e-04,4:4.375415e-03):4.825926e-03):5.938681e-03):1.708049e-04,62:5.520735e-02):2.353957e-03,((10:7.514356e-03,36:1.651105e-02):3.542545e-04,63:6.247613e-02):1.323682e-03):2.025397e-03):2.134713e-04,((((16:1.207204e-02,(74:1.112252e-02,18:7.225981e-03):6.005408e-03):1.867662e-02,(88:1.160066e-02,((((69:1.038717e-02,24:8.596413e-03):8.920395e-03,(97:3.401834e-03,(2:1.302213e-02,75:4.038213e-02):4.747239e-03):4.943098e-03):2.391108e-03,((((98:8.794558e-03,86:1.663811e-03):3.001309e-03,(85:6.404216e-03,(83:8.373548e-03,84:1.240990e-02):5.424946e-03):1.200152e-03):1.643409e-03,17:1.333023e-02):2.793439e-03,70:2.714366e-02):3.254178e-03):3.257925e-03,96:8.427663e-03):6.580454e-04):2.306021e-04):1.131140e-02,45:3.576411e-02):1.925028e-03,(29:1.882276e-02,(101:8.482352e-04,99:5.130715e-04):5.754225e-02):5.579499e-04):8.973113e-04):1.899438e-02,43:3.202056e-02):5.353367e-03):5.070857e-03,(((((((102:4.111285e-03,(106:1.410148e-02,((104:2.591445e-02,108:5.002688e-03):1.875254e-02,(100:9.959233e-03,105:4.703329e-03):5.945437e-03):2.104143e-03):2.212103e-03):1.007813e-05,(107:4.945534e-03,103:6.060509e-03):1.456794e-03):9.916017e-02,81:1.058251e-02):4.135468e-03,13:1.529362e-02):1.091400e-04,(7:6.052342e-03,38:1.197336e-03):6.982600e-03):6.953355e-05,((30:1.158811e-02,6:4.957278e-03):1.892467e-02,19:9.276694e-03):3.596813e-03):4.733117e-03,12:2.356841e-02):1.178408e-04):1.147031e-03,40:1.502290e-02):3.118803e-03,(94:1.895896e-02,(78:8.977610e-03,(76:1.035458e-02,77:8.935269e-03):2.422176e-03):8.470225e-03):6.723625e-03):3.082311e-03):1.708641e-03,41:3.020999e-02):2.785733e-03):1.665027e-03,(95:6.879462e-03,42:4.818892e-02):3.998386e-03):4.624186e-04,((92:1.207747e-02,(31:1.119507e-02,((34:2.215325e-03,44:2.707380e-02):2.463993e-03,5:1.333197e-02):1.203721e-02):3.121207e-03):9.088530e-03,(27:2.436304e-02,28:1.412275e-02):4.003197e-03):2.428530e-03):2.093521e-03):3.348740e-03,(((14:2.924754e-03,90:4.873389e-02):2.435643e-02,39:3.654821e-02):4.209149e-03,(68:2.066444e-02,(33:4.717320e-02,66:2.191019e-02):2.748495e-03):2.173030e-03):7.463953e-03):9.687101e-04,80:2.001865e-02):2.649000e-03,(89:3.001120e-02,64:2.134693e-02):1.503910e-02):2.580230e-03,3:1.794664e-02,1:1.280030e-02);
   tree gen.15000 = [&U] ((((39:3.252189e-02,((((((((5:1.246337e-02,34:3.965198e-03):3.398502e-03,92:2.257731e-02):1.177822e-02,31:7.627076e-03):1.763616e-03,95:1.189033e-02):3.622251e-03,42:4.077335e-02):6.450682e-04,(27:7.687367e-03,28:1.391322e-02):1.521118e-02):1.635425e-03,(((67:3.260372e-02,((60:2.869539e-03,61:1.043068e-02):3.849817e-02,79:2.920163e-02):1.798319e-03):7.536765e-04,(((((93:7.744126e-03,(82:6.128973e-04,35:5.272227e-03):7.970369e-03):5.079409e-03,65:2.472096e-02):4.407059e-03,(37:1.708465e-02,32:1.422288e-02):2.733382e-03):1.442090e-03,72:1.232289e-02):7.088458e-04,59:1.934529e-02):1.240684e-03):1.128835e-03,(((64:2.919023e-02,(41:2.873623e-02,87:3.145976e-03):5.283456e-03):4.213143e-03,26:1.772014e-02):9.723547e-04,((((73:2.519442e-02,11:1.657118e-02):1.729898e-03,110:1.597454e-02):4.606039e-04,(25:2.527389e-02,91:3.009962e-02):4.376696e-04):2.032120e-03,(((((((((7:2.667171e-03,38:6.590574e-04):1.157184e-02,13:1.608723e-02):3.329828e-05,((30:8.797432e-03,6:5.440453e-03):1.891478e-02,19:7.849145e-03):2.451772e-03):7.877084e-04,81:1.709703e-02):2.614891e-03,12:2.484799e-02):1.499592e-03,((104:2.286806e-02,108:4.437647e-03):1.440024e-02,((107:2.163716e-03,(102:1.292823e-03,103:3.870532e-03):9.179099e-04):1.057224e-03,((100:4.705114e-03,105:9.926805e-03):3.220970e-03,106:8.591313e-03):9.385014e-04):4.970480e-03):9.143929e-02):1.969617e-03,(43:2.709306e-02,((15:4.076353e-02,(((48:7.695174e-03,51:8.656893e-04):2.334087e-03,52:4.101338e-03):5.666414e-03,(50:2.651288e-03,49:1.947876e-03):1.171484e-02):8.920917e-03):1.891262e-02,((101:5.599360e-04,99:2.533664e-03):5.726829e-02,((109:1.509630e-02,29:1.543179e-02):5.507300e-04,(((47:6.335925e-02,((53:2.607848e-02,((((((58:1.140976e-03,57:2.613169e-03):1.011405e-02,46:4.737210e-03):3.170338e-03,(23:1.781987e-02,(21:4.537753e-03,((20:8.023237e-04,22:1.445838e-04):1.569481e-02,44:6.869953e-03):9.096482e-04):3.917721e-03):4.628071e-03):7.166720e-04,54:1.690466e-02):1.278854e-03,((56:3.887591e-04,55:5.842183e-04):5.079290e-03,8:2.950143e-03):4.675483e-03):1.424717e-03,9:1.259454e-02):3.999530e-04):7.143292e-03,(71:4.637024e-03,4:9.543687e-03):6.745106e-03):2.221521e-03):9.721160e-04,62:4.394212e-02):3.563803e-03,((10:5.342770e-03,(63:5.118147e-02,36:1.278516e-02):2.217931e-03):5.590446e-04,((((96:8.323633e-03,(97:1.014232e-02,2:7.595534e-03):2.595301e-03):1.575561e-03,((75:2.597934e-02,((69:1.332810e-02,24:7.273549e-03):9.030150e-03,70:2.296665e-02):5.358995e-03):1.634733e-03,((85:7.647575e-03,((98:1.205044e-02,86:5.110560e-03):2.813815e-03,(83:7.746571e-03,84:2.081422e-03):3.095315e-03):3.928529e-04):1.439602e-03,17:9.424551e-03):4.282919e-03):2.028902e-03):2.474251e-03,(((18:1.443079e-02,74:2.666025e-03):1.052123e-03,16:4.612131e-03):1.444571e-02,88:9.762074e-03):2.279384e-04):8.733183e-03,45:3.747051e-02):4.059244e-03):9.140313e-04):1.326802e-03):1.669746e-04):1.784814e-02):3.418816e-03):1.498202e-02):4.303683e-04,40:2.316114e-02):4.716200e-03,(94:1.891979e-02,(78:8.653476e-03,(77:7.537764e-03,76:6.091551e-03):1.899899e-03):1.202182e-02):1.390504e-02):2.650144e-03):3.263743e-03):1.154567e-03):2.139172e-03):1.729519e-03,80:1.711864e-02):8.727803e-04):6.509575e-04,(66:9.459132e-03,68:8.042566e-03):2.329276e-02):2.488455e-03,(33:3.581222e-02,((14:1.283632e-02,90:5.341080e-02):1.405389e-02,89:3.216880e-02):2.936981e-03):3.451961e-03):9.478348e-04,3:1.931819e-02,1:1.266378e-02);
   tree gen.20000 = [&U] ((31:9.272589e-03,5:1.413463e-02):1.079845e-02,((((((((25:2.222326e-02,(((110:1.822618e-02,11:1.556053e-02):4.223977e-04,73:2.605832e-02):2.504986e-04,91:2.646651e-02):4.979493e-04):1.983599e-03,(((((((60:4.229274e-03,61:9.264501e-03):2.332903e-02,43:1.368190e-02):7.133872e-03,(15:4.053545e-02,((50:5.095534e-04,49:1.779397e-03):9.501885e-03,(52:6.296853e-03,(48:2.150964e-03,51:2.714556e-03):8.688322e-04):8.610344e-03):1.039551e-02):9.841236e-03):1.971390e-03,(((109:1.327413e-02,(((((((8:1.290213e-03,((56:1.710705e-03,55:2.826379e-04):4.469709e-03,54:1.518751e-02):3.368136e-04):6.955887e-03,(((58:4.345071e-04,57:2.714740e-03):8.670872e-03,46:2.771470e-03):3.685706e-03,((44:2.735473e-03,(20:3.943311e-04,(22:1.136071e-04,21:7.004763e-04):2.728512e-03):3.266904e-03):9.083016e-03,23:1.863774e-02):4.100862e-03):1.694843e-03):1.228298e-03,(9:9.030743e-03,53:2.293073e-02):2.968817e-03):1.006686e-02,(71:6.159045e-03,4:6.166097e-03):6.003809e-03):6.467198e-03,(36:1.728710e-02,(10:8.155201e-03,63:5.566820e-02):5.971190e-04):8.073930e-04):1.159442e-06,((45:2.723599e-02,(62:3.758994e-02,47:7.067569e-02):2.816910e-03):1.129085e-03,(2:8.788393e-03,(88:9.567350e-03,((96:9.020175e-03,97:2.823046e-03):4.777327e-04,(((((85:4.622945e-03,(86:4.185160e-03,(83:6.811537e-03,84:3.575803e-03):1.664881e-03):2.106177e-04):1.205319e-03,17:1.043698e-02):4.737830e-03,(98:1.759094e-02,75:2.199657e-02):2.937055e-03):2.519984e-04,(74:2.652173e-02,(18:9.070409e-03,16:5.601738e-03):6.014114e-03):6.934171e-03):5.902837e-04,((69:7.460215e-03,24:8.146049e-03):9.474462e-03,70:3.022251e-02):6.256475e-03):2.002935e-03):3.729150e-03):3.128545e-03):5.205454e-03):2.764727e-03):5.316889e-04,29:2.093188e-02):2.132198e-03):3.586634e-03,(101:8.273035e-04,99:1.268967e-03):4.926955e-02):4.907126e-04,(((100:8.758990e-03,105:8.592173e-03):3.456263e-03,((104:2.206362e-02,108:3.092142e-03):1.266209e-02,(107:3.731069e-03,(102:1.083376e-03,103:2.259209e-03):1.583882e-03):4.889613e-03):1.435404e-03):5.044207e-04,106:7.434390e-03):6.434213e-02):1.571789e-02):2.382695e-02,((((30:7.735556e-03,6:5.303894e-03):2.008948e-02,19:1.023082e-02):2.921852e-03,((13:1.086117e-02,(7:3.017701e-03,38:9.287758e-05):1.074233e-02):1.475459e-03,81:1.503337e-02):4.595465e-04):3.431842e-03,12:2.254437e-02):2.737057e-03):2.144028e-03,40:1.479343e-02):6.887039e-04,(94:1.513199e-02,(78:4.169143e-03,(77:5.467668e-03,76:7.051765e-03):2.254689e-03):1.065818e-02):1.314429e-02):2.930474e-03):4.094307e-03,((79:2.260327e-02,72:1.010154e-02):1.074629e-03,(59:1.786310e-02,(((93:7.903058e-03,(82:1.052830e-03,35:4.857717e-03):4.751030e-03):3.672962e-03,65:2.173707e-02):5.611332e-03,(37:1.443939e-02,32:1.250614e-02):3.455929e-03):1.886252e-03):1.573804e-04):4.080735e-03):3.558099e-04,((64:3.205630e-02,87:4.447517e-03):1.758571e-02,(42:3.660511e-02,(26:3.723971e-03,41:9.759723e-03):1.466534e-02):3.608572e-03):2.442312e-03):4.825458e-04,(67:3.940095e-02,((((28:9.461481e-03,(34:4.718982e-03,92:1.066364e-02):6.401402e-03):4.843229e-04,27:1.873390e-02):3.367572e-03,39:2.824440e-02):2.948699e-03,95:1.078441e-02):4.385758e-04):4.659054e-04):9.925299e-04,80:1.325333e-02):4.543999e-03,(89:3.350268e-02,((14:1.128694e-02,90:3.142102e-02):1.455773e-02,33:3.598587e-02):4.162390e-03):1.077335e-03):1.948567e-03,(3:1.028106e-02,(66:8.964986e-03,68:5.234765e-03):1.385412e-02):6.015657e-03):2.863081e-03,1:8.318928e-03);
   tree gen.25000 = [&U] ((31:6.356030e-03,5:2.829773e-02):5.310106e-03,((((64:3.675421e-02,87:7.952167e-03):4.403036e-03,(((((95:1.013168e-02,67:4.319023e-02):1.077510e-03,(39:2.768922e-02,(26:1.028666e-02,((((34:1.547144e-02,92:8.165278e-03):1.883661e-03,27:2.846461e-03):1.999530e-03,28:8.588689e-03):7.637411e-03,41:1.558844e-02):4.125484e-03):1.480785e-03):4.562839e-03):2.240098e-03,(((((11:1.550971e-02,73:3.019977e-02):7.245875e-04,110:1.667549e-02):6.166221e-04,91:3.094415e-02):2.829146e-03,(((40:1.486473e-02,(((81:1.377002e-02,(((30:1.196620e-02,6:4.200391e-03):1.700760e-02,19:7.872583e-03):1.957576e-03,(13:1.175319e-02,(7:4.444239e-03,38:5.622396e-04):1.213395e-02):2.141169e-03):1.130536e-03):3.374373e-03,12:2.256540e-02):1.620624e-03,((15:3.819099e-02,((50:1.162685e-03,49:4.801181e-03):1.227949e-02,((52:1.497423e-03,51:1.009449e-02):2.543723e-04,48:4.181173e-03):1.304432e-03):7.151491e-03):2.846787e-02,(((109:1.305323e-02,((88:1.734760e-02,((((((85:3.980246e-03,(86:6.875921e-03,(83:9.373700e-03,84:3.711557e-03):2.999438e-03):3.373799e-04):7.427388e-04,17:1.026759e-02):7.145249e-03,((16:7.899793e-03,74:5.803311e-03):8.120295e-03,18:1.836793e-02):1.620603e-02):1.703271e-03,((69:7.129165e-03,24:5.451424e-03):9.996750e-03,70:2.980589e-02):6.118511e-03):1.544478e-03,(98:2.243090e-03,75:2.652054e-02):7.545964e-03):2.387083e-03,(97:1.792400e-03,(96:5.071198e-03,2:8.796593e-03):8.717591e-04):1.308147e-03):5.773840e-03):9.937897e-03,(29:2.095141e-02,((62:3.931939e-02,47:7.319427e-02):2.774944e-03,(((63:5.522745e-02,10:6.223769e-03):8.080089e-04,36:1.730323e-02):7.991899e-04,((71:6.899040e-03,4:6.656045e-03):6.009411e-03,(((9:8.288052e-03,53:2.295213e-02):3.018051e-03,((((58:5.173592e-03,57:2.408693e-03):1.129306e-02,46:4.316272e-03):3.302987e-03,((((22:1.511331e-03,21:5.010527e-04):2.045679e-03,20:1.468013e-03):5.863183e-03,23:1.663188e-02):4.105563e-03,44:1.041110e-02):5.156521e-03):1.048075e-03,(8:1.878410e-03,((55:1.823392e-04,54:6.959429e-03):2.918393e-05,56:4.170445e-04):6.126436e-03):3.765865e-03):7.866761e-04):1.139212e-04,45:3.569384e-02):5.347783e-03):6.339398e-03):1.539425e-03):1.139150e-03):6.132908e-04):2.963478e-03):4.429163e-03,(((104:2.806488e-02,(101:3.340261e-04,99:4.710517e-04):1.241159e-02):1.216382e-03,108:1.440655e-02):9.739787e-03,(106:1.117503e-02,((107:9.663032e-03,(102:1.610681e-03,103:1.531302e-03):6.732157e-04):8.847976e-04,(100:6.495540e-03,105:2.974597e-03):2.888626e-03):1.316141e-03):3.205012e-03):3.640529e-02):1.141822e-02,((60:3.257730e-03,61:2.866875e-03):2.133887e-02,43:1.369467e-02):2.153718e-02):9.575858e-04):1.918122e-02):3.990285e-04):7.208340e-04,(94:1.339562e-02,((77:9.592743e-03,76:7.188435e-03):1.774229e-03,78:5.270755e-03):9.750404e-03):1.079736e-02):2.964259e-03,25:2.201388e-02):4.903023e-04):1.530301e-03,42:3.759132e-02):1.339554e-04):8.359766e-04,89:2.969135e-02):1.660154e-03,(80:2.064660e-02,(((79:2.084743e-02,72:1.011097e-02):3.080642e-03,(((93:9.002223e-03,(82:2.150968e-03,35:1.295125e-04):9.178201e-03):3.170527e-03,65:2.175735e-02):5.621988e-03,(37:1.981659e-02,32:1.661298e-02):2.533526e-03):2.513684e-03):5.532794e-04,59:1.514468e-02):3.010193e-03):1.005233e-03):3.712274e-03):3.611980e-03,((14:6.542817e-03,90:4.734549e-02):1.710653e-02,33:3.212476e-02):4.408893e-03):1.733755e-03,(3:1.030088e-02,(66:1.402641e-02,68:3.955110e-03):1.938237e-02):6.005886e-03):7.216530e-03,1:1.287789e-02);
   tree gen.30000 = [&U] ((((80:2.012537e-02,(((((((82:3.959413e-03,35:2.070064e-03):1.177305e-02,64:4.344793e-02):2.031571e-03,((32:4.542803e-03,41:2.436042e-02):1.276688e-02,37:1.858762e-02):1.609836e-03):1.817487e-03,(65:2.212306e-02,(87:1.010443e-02,93:1.856072e-02):1.358343e-03):7.666180e-03):5.881075e-04,(79:1.749778e-02,(72:9.155235e-03,34:2.282604e-02):2.927224e-03):5.446588e-03):1.251710e-03,59:1.649029e-02):4.037084e-03,(((((92:2.245400e-02,94:8.665950e-03):7.321291e-03,(76:3.273482e-03,(77:5.942622e-03,78:9.554676e-03):3.157816e-04):1.247963e-02):1.457997e-02,(((89:1.550429e-02,40:6.078684e-04):2.418249e-02,(((((51:1.083944e-02,(52:2.088549e-03,48:1.176506e-03):3.750460e-03):3.887784e-03,(49:1.130398e-02,50:1.305130e-03):1.907969e-03):8.625856e-03,15:3.343746e-02):2.497451e-02,((43:1.244691e-02,(61:8.683127e-03,60:2.471337e-03):1.371166e-02):1.308237e-02,((106:6.914704e-02,(109:2.111343e-02,((36:2.030704e-02,(((62:5.218236e-02,(((9:9.178197e-03,53:2.817793e-02):3.825667e-03,(((46:5.159118e-03,(57:4.802187e-03,58:1.517159e-03):8.134763e-03):2.833552e-03,(23:5.552732e-03,(20:4.490558e-04,(21:8.497169e-04,22:7.514051e-04):5.543207e-04):9.609055e-03):1.458705e-02):1.912487e-03,((55:1.396904e-03,(54:3.254922e-04,56:2.947892e-03):1.427729e-03):7.608193e-03,(8:3.436840e-03,(44:2.084947e-03,45:1.967648e-02):9.926254e-03):7.718781e-04):5.856767e-03):1.027559e-03):7.078613e-03,(4:6.062622e-03,71:6.891301e-03):6.824897e-03):1.973833e-03):2.911118e-03,((88:1.070455e-02,((((18:7.354295e-04,75:4.231426e-03):3.004545e-02,(70:3.304027e-02,(69:9.639492e-03,24:9.499827e-03):1.202356e-02):3.628851e-03):2.830390e-03,(17:1.517374e-02,((16:1.734603e-02,(90:5.277470e-02,85:3.882290e-03):5.896627e-04):1.339044e-03,((83:9.385517e-03,84:4.632374e-03):6.688705e-04,86:6.091893e-03):7.999138e-04):1.407787e-03):4.080693e-03):4.332455e-03,((97:1.593416e-03,98:1.247730e-02):7.541238e-05,96:2.149730e-03):9.033252e-03):8.297943e-04):1.171934e-02,(29:2.906400e-03,2:1.955599e-03):1.718876e-02):2.670754e-03):2.935319e-04,10:7.004731e-03):6.024951e-04):3.256579e-03,((((100:7.748267e-03,(105:1.316462e-03,74:1.674309e-02):7.846128e-03):5.054325e-03,(107:2.754489e-03,(103:3.523758e-03,102:1.431484e-03):1.688453e-03):4.346807e-03):7.153299e-03,(108:6.623598e-03,(104:1.886398e-02,(99:8.323352e-04,101:1.357609e-03):1.639816e-02):9.413345e-03):6.752264e-03):3.306285e-02,63:5.122724e-02):5.458653e-03):4.617002e-04):1.651965e-03):9.733830e-03,47:6.854716e-02):1.132300e-02):3.693508e-03):2.001134e-02,28:2.325065e-02):9.382665e-04):5.207302e-04,(12:2.852623e-02,(81:1.464316e-02,((42:4.170032e-02,((38:1.109677e-03,7:3.783253e-03):1.294475e-02,13:1.491018e-02):2.672322e-04):1.048278e-03,(19:9.514762e-03,((31:3.295145e-03,(5:3.424105e-02,30:4.188905e-03):2.170858e-03):3.767882e-03,6:6.505234e-03):1.993164e-02):2.892121e-03):2.330580e-03):1.862331e-03):1.728127e-03):3.180658e-03):2.358949e-03,(((26:1.428292e-02,(27:1.696727e-02,25:1.717955e-02):2.583465e-03):1.227450e-03,39:2.850194e-02):3.356134e-03,95:1.485426e-02):3.343815e-03):1.199723e-03,(11:1.744339e-02,((73:9.846446e-03,67:1.245607e-02):2.722742e-02,110:2.056405e-02):6.380857e-05):1.699035e-03):2.552524e-03):3.233357e-03):6.141377e-03,(91:1.743476e-02,33:2.537647e-02):1.074524e-02):3.064607e-04,14:2.726420e-02):2.842684e-03,((68:4.270906e-03,66:1.073640e-02):1.718591e-02,3:1.795298e-02):7.462319e-03,1:1.704143e-02);
   tree gen.35000 = [&U] (((91:2.147067e-02,33:2.323529e-02):1.097470e-02,(((68:2.528628e-03,66:1.857754e-02):1.444675e-02,3:1.731333e-02):3.673584e-03,14:2.624951e-02):8.019229e-04):6.803830e-05,(80:1.842726e-02,(((((79:1.602138e-02,(72:1.016084e-02,34:1.797414e-02):4.005468e-04):3.266176e-03,(((82:3.499347e-03,35:1.257102e-03):1.753549e-02,64:3.978194e-02):3.449024e-03,((32:4.159497e-03,41:1.937661e-02):1.168966e-02,37:1.265958e-02):1.165124e-03):1.572545e-03):7.816010e-04,(87:1.641271e-02,(65:2.025639e-02,93:5.218701e-03):3.066842e-03):7.752517e-03):6.442534e-04,59:1.555744e-02):3.976516e-03,(((73:1.099889e-02,67:1.529328e-02):1.830484e-02,(110:1.887573e-02,((((92:1.224505e-02,94:8.119204e-03):1.313459e-02,(78:8.748485e-03,(77:5.025154e-03,76:4.415534e-03):3.207476e-03):9.132851e-03):1.402724e-02,(28:1.602446e-02,((89:2.009794e-02,40:1.365591e-03):1.329722e-02,(((43:1.332856e-02,(61:4.808510e-03,60:4.547815e-03):1.962865e-02):1.361067e-02,(((109:1.933195e-02,(((((100:4.331274e-03,105:2.183991e-03):8.489569e-03,(107:2.632426e-03,(103:1.183060e-03,102:6.622097e-04):1.851685e-03):1.898352e-03):8.966595e-03,(108:1.035985e-02,(104:1.797832e-02,(99:2.026523e-04,101:1.136915e-03):2.948146e-03):4.064751e-03):1.423881e-02):3.257651e-02,63:4.690486e-02):2.100141e-03,((10:5.690408e-03,((((96:4.042909e-03,(97:5.322102e-03,98:1.080602e-02):2.693746e-03):2.797029e-03,88:7.554811e-03):4.250420e-03,((18:5.482818e-03,75:2.012599e-03):2.767912e-02,((70:3.025244e-02,(69:8.826145e-03,24:6.234806e-03):1.074584e-02):4.878603e-03,((17:1.389343e-02,((83:8.514032e-03,84:7.071018e-03):2.361697e-03,(16:1.588243e-02,(85:2.523193e-03,86:9.078330e-03):5.087082e-04):3.938760e-03):6.147795e-04):2.420738e-04,90:2.933725e-02):3.510834e-03):2.396406e-03):1.386278e-03):1.403727e-02,((106:6.331265e-02,(29:7.872869e-03,2:4.937911e-03):6.329365e-03):3.803316e-03,(62:4.165421e-02,(((9:8.975021e-03,53:2.366214e-02):3.157403e-03,(((44:4.561013e-03,(45:2.138013e-02,74:1.417526e-04):1.829285e-02):3.446196e-03,((55:9.151609e-04,(54:2.881473e-03,56:9.594909e-04):3.682972e-04):1.227234e-02,8:2.685090e-03):3.007397e-03):2.381251e-03,((46:3.242918e-03,(57:2.928764e-03,58:6.595414e-04):9.338832e-03):3.090539e-03,(23:3.747042e-03,(20:1.129614e-03,(21:1.262657e-03,22:1.178415e-04):3.295922e-03):2.582433e-03):1.128268e-02):3.811245e-03):3.625778e-04):6.481344e-03,(4:9.142376e-03,71:4.258663e-03):6.597474e-03):4.015577e-03):2.654593e-03):1.827058e-03):5.892534e-04):4.204874e-04,36:1.870472e-02):1.924893e-03):2.948396e-04):3.837721e-03,47:7.130036e-02):1.039787e-02,(((52:2.183136e-03,(51:6.015771e-03,48:2.428449e-03):1.655016e-03):6.889728e-03,(49:8.683112e-04,50:4.633522e-03):1.527238e-02):6.464146e-03,15:3.061612e-02):2.286724e-02):1.131224e-03):2.192830e-02,((12:2.051776e-02,(((19:9.090387e-03,(((5:1.913326e-02,30:7.326065e-03):8.148274e-04,31:5.718761e-04):1.516149e-03,6:3.788097e-03):1.505261e-02):1.721383e-03,(13:1.365211e-02,(38:3.459405e-04,7:2.654737e-03):1.164154e-02):1.013282e-03):1.928409e-03,81:1.504324e-02):2.162830e-03):5.816473e-04,42:2.966179e-02):9.644027e-04):1.193640e-03):1.123596e-04):2.655127e-03):2.355853e-03,(((27:1.553563e-02,25:1.459241e-02):3.008076e-03,39:2.533743e-02):3.826664e-03,(95:2.392882e-03,26:1.902756e-03):1.154953e-02):2.380034e-03):8.120136e-04):5.716962e-04):2.871915e-04,11:1.864935e-02):2.551295e-03):3.235375e-03):5.561006e-03,1:1.658748e-02);
   tree gen.40000 = [&U] ((31:7.705622e-03,5:1.736624e-02):6.353095e-03,((3:1.371370e-02,(66:1.254805e-02,68:2.448724e-03):1.999708e-02):3.517797e-03,((14:2.323583e-02,33:3.476223e-02):8.605905e-03,(((87:2.102227e-02,((((110:1.738833e-02,((((((27:3.146217e-03,(92:5.273088e-03,34:1.854123e-02):1.921058e-03):6.139640e-03,(41:1.909596e-03,28:2.282743e-03):7.860261e-03):6.672291e-03,26:1.223329e-02):2.349891e-03,25:1.480262e-02):5.292676e-03,39:3.060281e-02):2.901943e-03,((94:1.510687e-02,(78:7.002570e-03,(77:5.776730e-03,76:7.981410e-03):3.444165e-03):8.005691e-03):1.238661e-02,((40:3.106011e-03,42:2.595137e-02):1.856513e-02,(((81:1.373771e-02,((13:1.304193e-02,(7:2.562458e-03,38:3.054027e-04):1.258342e-02):1.760025e-03,((30:7.899807e-03,6:9.608286e-03):1.957760e-02,19:8.545598e-03):2.216928e-03):2.659037e-03):1.751558e-03,12:2.788062e-02):1.698403e-03,((((109:1.805348e-02,((36:1.840042e-02,(63:5.337877e-02,10:6.417042e-03):7.463150e-04):7.754351e-04,(((47:7.033623e-02,(62:4.216434e-02,(88:5.744261e-03,(((97:5.263756e-04,(75:3.538231e-02,((69:6.942636e-03,24:7.981234e-03):9.536299e-03,70:2.816605e-02):5.804061e-03):1.584566e-04):2.209958e-03,((((18:1.157718e-02,74:2.617077e-03):1.404572e-03,16:1.260802e-02):1.259833e-02,(((85:5.549101e-03,(83:8.508653e-03,84:3.878711e-03):2.213843e-03):3.527636e-04,(86:1.273523e-04,90:2.551645e-02):1.521205e-02):1.573583e-03,17:1.261946e-02):1.066120e-03):4.830552e-03,2:1.043664e-02):9.185778e-04):1.214262e-03,(96:4.251285e-03,98:1.236292e-02):9.493214e-03):5.798900e-03):9.771918e-03):5.520532e-04):5.324720e-04,29:2.015778e-02):1.514111e-03,((71:7.361725e-03,4:1.363399e-02):3.788392e-03,(((44:1.564455e-02,(8:1.806182e-03,((56:1.066436e-04,55:5.553522e-04):1.705939e-03,54:2.304098e-03):4.259295e-03):8.860169e-04):3.796476e-03,((((22:5.460196e-04,21:2.234186e-04):1.351435e-03,20:1.744030e-03):4.077596e-03,23:1.834215e-03):1.551368e-02,((58:4.394131e-04,57:3.024154e-03):1.045505e-02,46:4.653563e-03):1.216903e-03):1.643212e-03):1.390915e-03,(9:9.054307e-03,(45:3.551530e-02,53:1.581034e-02):7.989149e-03):3.211520e-03):7.981577e-03):5.036879e-03):5.949370e-05):1.209407e-03):4.456505e-03,(((104:2.988487e-02,108:5.437470e-03):8.627318e-04,(101:9.127205e-04,99:1.589781e-03):4.817736e-03):7.713117e-03,(106:7.299637e-03,((107:3.112383e-03,(102:9.963723e-04,103:7.298546e-03):1.485528e-03):2.469083e-03,(100:8.843513e-03,105:7.260278e-03):5.598240e-03):4.811534e-03):8.073201e-03):5.370800e-02):1.562864e-02,((15:3.693395e-02,((50:2.731867e-03,49:1.851211e-05):1.329087e-02,((51:3.692605e-03,48:4.696932e-03):6.181926e-03,52:4.352379e-04):3.729728e-03):8.796879e-03):2.672806e-02,((60:8.193719e-04,61:5.994615e-03):1.293974e-02,43:1.043807e-02):1.700636e-02):2.460671e-04):1.500479e-02,89:4.751092e-02):1.293547e-03):2.133606e-03):1.784220e-03):1.965312e-03):2.474485e-03):2.118980e-03,(73:3.899552e-02,(91:3.332382e-02,(67:1.547957e-02,95:7.547949e-03):9.838009e-03):8.470341e-04):3.065380e-03):1.048045e-03,11:1.664168e-02):3.227544e-03,(((79:1.535235e-02,72:7.987894e-03):4.977823e-03,((37:1.425825e-02,32:1.352697e-02):5.217944e-03,(((82:3.693051e-03,35:3.168012e-05):1.037392e-02,93:9.877821e-03):3.550730e-03,65:2.838054e-02):3.749811e-03):8.917620e-04):1.080896e-03,59:1.459701e-02):3.924525e-03):7.719989e-04):2.628808e-04,80:1.576573e-02):1.762631e-03,64:4.731653e-02):6.003460e-03):1.051187e-03):6.568923e-03,1:1.024864e-02);
   tree gen.45000 = [&U] (5:1.706857e-02,(((3:1.309477e-02,(66:1.171494e-02,68:4.903573e-03):1.544276e-02):6.825177e-03,((14:3.291292e-02,33:3.245424e-02):6.403124e-03,((((((110:1.685581e-02,((((26:1.323526e-02,25:1.600288e-02):2.484401e-03,((27:3.751766e-03,(41:1.320181e-02,28:2.226428e-03):4.007412e-03):5.534960e-04,(92:1.480054e-02,34:9.541407e-03):1.221931e-02):1.356661e-02):1.437627e-03,39:2.764186e-02):3.138793e-03,((94:1.410387e-02,(76:7.846453e-03,(77:5.393191e-03,78:9.429764e-03):7.825318e-04):7.490557e-03):1.197278e-02,((40:4.551913e-03,42:2.602356e-02):1.204616e-02,(((81:1.282561e-02,((13:1.217603e-02,(7:7.707825e-04,38:7.512237e-04):1.114999e-02):2.274995e-03,((30:7.375310e-03,6:4.754648e-03):1.414463e-02,19:9.138273e-03):7.503104e-04):1.418138e-03):1.569338e-03,12:2.602953e-02):2.299736e-03,(((15:3.448177e-02,((50:5.396518e-03,49:1.210134e-04):9.174070e-03,(48:4.267057e-03,(52:3.390789e-04,51:2.834505e-03):3.099934e-03):7.926710e-03):1.009321e-02):2.600160e-02,(((60:1.274548e-02,61:6.741588e-03):1.167007e-02,43:1.583258e-02):1.587725e-02,((109:2.016486e-02,((63:5.327376e-02,(10:3.913040e-03,(((71:4.351008e-03,4:1.258564e-02):4.829662e-03,((((55:1.958874e-04,(54:9.518681e-04,56:1.942773e-04):2.349304e-04):6.813271e-03,(44:1.083310e-03,8:3.997558e-03):2.749732e-03):4.014429e-03,((((22:2.566322e-04,21:2.468609e-04):8.505874e-04,20:2.255896e-04):6.255373e-03,23:6.458697e-03):1.287754e-02,((58:1.243234e-03,57:1.511861e-03):1.061325e-02,46:4.245906e-03):2.057487e-03):3.526458e-03):9.974067e-04,(9:1.100912e-02,(45:2.326747e-02,53:1.794487e-02):4.452197e-03):2.706835e-03):7.511611e-03):5.945124e-03,(((88:6.530414e-03,(75:3.286205e-02,(((((69:6.481689e-03,24:6.345724e-03):1.157488e-02,70:2.629600e-02):2.983227e-03,(((18:1.612366e-02,16:8.223338e-03):3.464593e-03,74:1.744560e-02):7.621518e-03,(17:1.226520e-02,(((83:7.943733e-03,84:5.522450e-03):2.541990e-03,(86:4.979560e-03,90:2.218917e-02):3.527267e-03):5.034679e-04,85:4.607064e-03):2.112470e-03):9.783608e-04):4.509834e-03):4.546060e-04,97:3.230065e-03):8.400326e-04,(96:5.259708e-03,(98:4.440209e-04,2:1.800475e-03):7.464675e-03):1.555732e-03):1.777455e-03):3.340343e-03):8.075523e-03,(62:4.702238e-02,47:6.566635e-02):4.337522e-03):7.497161e-04,29:1.881943e-02):2.396696e-03):4.980306e-04):1.233089e-03):2.516804e-05,36:1.752816e-02):1.359049e-03):3.069839e-03,(((104:2.324327e-02,(101:6.562859e-04,99:1.976474e-04):7.774515e-03):3.006754e-03,108:1.037442e-02):2.199938e-03,(((107:5.993118e-03,(102:4.615780e-03,103:1.506319e-03):2.395358e-03):5.565225e-03,(100:6.972256e-03,105:4.166261e-03):5.691718e-03):1.428463e-03,106:1.134518e-02):1.458571e-02):5.014213e-02):1.594633e-02):2.506289e-03):1.737145e-02,89:2.666310e-02):4.830378e-04):2.708002e-03):2.687828e-03):2.358446e-03):1.271266e-03):1.426702e-03,((91:2.976728e-02,73:2.750956e-02):4.180974e-04,(67:1.350716e-02,95:2.372171e-03):1.574886e-02):2.746356e-03):1.917174e-03,11:1.553678e-02):2.485943e-03,(((79:2.283432e-02,72:1.280829e-02):1.938126e-03,((((82:1.974376e-03,35:2.786811e-05):6.325430e-03,93:1.191430e-02):2.515179e-03,65:2.507854e-02):3.649255e-03,(37:1.331159e-02,32:1.551461e-02):1.942881e-03):1.025345e-03):8.989138e-04,59:1.362786e-02):4.547364e-03):1.358944e-03,(87:1.584604e-02,80:1.471899e-02):2.129575e-03):6.936739e-04,64:4.417501e-02):1.800706e-03):2.120365e-03):7.161723e-03,31:6.870323e-03):1.547980e-03,1:9.634895e-03);
   tree gen.50000 = [&U] (((((((((110:1.732871e-02,((25:1.223925e-02,(39:2.841737e-02,(((41:3.798289e-02,(28:4.717045e-03,(92:5.670133e-03,34:1.798112e-02):1.380565e-02):3.112128e-03):1.637026e-03,27:7.460391e-03):1.796963e-03,26:1.252782e-02):4.101223e-03):4.572618e-03):5.865378e-03,((94:1.906863e-02,(78:6.891638e-03,(77:8.316637e-03,76:8.066590e-03):1.973385e-03):7.398073e-03):9.320047e-03,((40:5.402600e-03,42:2.362684e-02):1.129730e-02,(((36:1.817932e-02,((((71:6.116848e-03,4:1.293874e-02):6.069484e-03,(((((54:3.077040e-04,55:1.123821e-03):8.358332e-04,56:3.945463e-04):5.875469e-03,(44:2.492606e-03,8:6.091468e-04):6.432834e-03):3.217310e-03,((((22:1.113298e-03,21:2.032329e-03):3.596759e-03,20:4.663920e-04):2.756882e-03,23:5.323071e-03):1.376117e-02,((58:5.871302e-03,57:1.204405e-04):1.102509e-02,46:3.927949e-03):2.985342e-03):2.098854e-03):2.218105e-04,(9:7.375128e-03,(45:3.330280e-02,53:1.837033e-02):4.346079e-03):3.824366e-03):9.223574e-03):5.375953e-03,(10:7.720379e-03,((29:1.956731e-02,62:4.843583e-02):2.492651e-03,(47:6.750866e-02,(88:6.713628e-03,(96:8.339564e-03,((((69:7.803631e-03,24:4.790519e-03):6.579427e-03,70:2.703375e-02):6.952679e-03,((17:1.250601e-02,(((84:4.473124e-03,83:7.630478e-03):2.176240e-03,(90:3.082492e-02,86:1.642405e-03):3.729112e-03):7.362034e-04,85:4.629493e-03):6.726124e-04):1.001371e-03,((74:3.282922e-03,16:3.194242e-03):9.896204e-03,18:1.387424e-02):1.208081e-02):2.879811e-03):1.195397e-03,(97:2.877773e-03,((98:1.203382e-02,2:7.403024e-03):6.432003e-05,75:2.499830e-02):5.329954e-03):1.191443e-03):2.911090e-03):3.018122e-03):8.201240e-03):8.599472e-04):1.254893e-03):1.813099e-03):2.258977e-03,((109:1.987231e-02,(((104:2.817898e-02,(101:6.622489e-04,99:2.031926e-04):5.923824e-03):1.557445e-03,108:5.121501e-03):5.096359e-03,((107:2.791341e-03,(102:2.089158e-03,103:4.401015e-03):7.405554e-04):2.857561e-03,(106:4.289660e-03,(100:3.875334e-03,105:8.946751e-03):3.011690e-03):8.343857e-04):8.269938e-03):4.296369e-02):3.645156e-03,63:5.343890e-02):1.076549e-04):1.856393e-03):1.639371e-02,((15:3.544918e-02,((50:3.595027e-03,49:3.118931e-04):9.499779e-03,((51:7.952806e-03,52:1.824605e-03):1.430077e-03,48:3.104645e-03):4.052656e-03):7.217655e-03):1.960001e-02,((60:5.396721e-03,61:1.020183e-03):1.508148e-02,43:1.627677e-02):2.093584e-02):2.336913e-04):2.086443e-02,(12:2.047750e-02,((81:1.318544e-02,((13:1.324733e-02,(7:3.109675e-03,38:6.688565e-04):1.193345e-02):1.353034e-03,((30:9.124965e-03,6:5.773138e-03):1.309348e-02,19:1.205851e-02):3.031337e-03):1.423438e-03):4.643610e-03,89:2.925912e-02):6.843215e-04):6.453938e-04):1.083736e-03):2.231351e-03):3.985114e-03):1.978418e-03):8.942541e-04,((73:2.828136e-02,91:3.060242e-02):2.516942e-03,(67:1.923096e-02,95:1.653856e-03):1.220211e-02):7.512575e-04):2.215350e-03,11:1.349384e-02):1.595470e-03,((59:1.686830e-02,((79:1.401904e-02,72:1.316764e-02):3.664295e-03,((((82:4.215750e-03,35:3.270137e-03):1.073929e-02,93:1.286357e-02):2.120747e-03,65:2.406662e-02):3.088335e-03,(37:1.539321e-02,32:1.807781e-02):1.890741e-03):3.326737e-03):1.246120e-03):1.021475e-03,87:1.621580e-02):1.953911e-03):1.592718e-03,80:1.513194e-02):2.033648e-03,64:4.541437e-02):4.492026e-03,((14:2.817716e-02,33:3.336476e-02):2.643905e-03,(3:1.345686e-02,(66:1.204361e-02,68:4.871486e-03):1.638579e-02):5.559543e-03):1.227196e-03):4.337688e-03,5:1.787942e-02):3.372890e-03,31:3.631959e-03,1:7.774349e-03);
   tree gen.55000 = [&U] ((31:1.406998e-03,(((14:2.879488e-02,33:3.358431e-02):3.115854e-03,(((((91:2.758530e-02,((((((25:1.225460e-02,26:2.828824e-03):4.237584e-03,(27:9.969740e-03,28:3.453599e-03):4.579449e-03):3.977085e-03,39:2.729954e-02):2.153170e-03,(67:1.926179e-02,95:1.664739e-03):9.429343e-03):2.364003e-03,((94:1.919411e-02,(78:7.753007e-03,(77:5.791703e-03,76:8.175744e-03):1.678955e-03):7.019997e-03):9.767546e-03,((40:9.435802e-03,42:3.253697e-02):9.154149e-03,((((63:5.165939e-02,(36:2.092837e-02,(((((71:4.133169e-03,4:1.058380e-02):3.371383e-03,((((55:2.903704e-04,(56:6.065093e-04,54:8.222420e-04):3.395989e-05):5.690685e-03,(44:3.177107e-03,8:3.966463e-03):3.374346e-03):4.191505e-03,((((22:1.637164e-04,21:1.533483e-04):1.245836e-03,20:3.912367e-03):7.228259e-03,23:6.733515e-03):1.482710e-02,((58:4.584967e-04,57:1.175175e-03):1.109764e-02,46:3.953797e-03):3.727114e-03):3.041459e-03):1.368875e-03,(9:7.421929e-03,(45:3.352195e-02,53:1.450554e-02):8.013678e-03):2.855384e-03):8.997931e-03):8.431617e-03,(29:1.969607e-02,((47:6.728873e-02,(88:1.333427e-02,(((((69:7.854982e-03,24:4.822043e-03):6.705766e-03,70:2.602314e-02):3.665975e-03,((16:1.619076e-02,(18:2.451888e-03,74:2.036720e-03):1.423099e-02):1.089058e-02,(17:1.258830e-02,((86:9.252823e-03,(84:2.801124e-03,83:6.857460e-03):2.658528e-03):6.665851e-04,(85:1.393991e-03,90:2.737947e-02):2.670972e-03):1.551608e-03):2.262741e-03):5.678444e-03):7.624146e-04,(97:2.188496e-03,(75:1.965093e-02,(98:2.075911e-03,2:2.200767e-03):1.223776e-03):6.116329e-03):1.572815e-03):1.296879e-03,96:9.175134e-03):3.485853e-03):8.800274e-03):1.996590e-03,62:5.548874e-02):7.888797e-04):1.390150e-03):1.903447e-04,10:5.274486e-03):1.973485e-03,((((101:3.509708e-04,99:2.045297e-04):1.170163e-02,(104:1.594553e-02,108:6.474654e-03):1.880604e-03):7.271386e-03,((107:2.869091e-03,(103:8.127618e-04,102:9.458987e-04):5.022733e-03):6.129091e-04,(106:5.375307e-03,(100:4.512952e-03,105:3.379316e-03):3.030099e-03):4.372938e-04):1.355949e-02):4.324641e-02,109:1.989640e-02):5.605807e-04):1.424809e-04):3.407069e-04):2.049878e-02,((60:7.217169e-03,61:3.404561e-03):2.094529e-02,43:1.200501e-02):1.299764e-02):1.042338e-03,(15:2.924613e-02,((50:3.618684e-03,49:1.266319e-03):1.089434e-02,((51:1.392074e-02,52:1.329867e-03):2.399182e-05,48:6.608656e-03):6.650244e-03):9.064361e-03):1.840522e-02):1.641121e-02,((12:2.633761e-02,89:2.828407e-02):8.675114e-05,(81:1.436720e-02,((13:1.333450e-02,(7:2.481814e-03,38:7.387619e-05):1.148339e-02):3.965021e-03,((30:9.185011e-03,6:5.811128e-03):1.317964e-02,19:6.959861e-03):1.782318e-03):3.036223e-04):5.731771e-03):1.726853e-03):8.362008e-04):2.698957e-03):3.016217e-03):8.810883e-04,(110:1.486246e-02,73:2.964365e-02):3.077463e-04):3.270294e-03):9.953511e-04,11:1.974084e-02):3.329345e-03,(59:1.697930e-02,((79:1.578785e-02,72:7.934126e-03):5.256417e-03,(87:9.320766e-03,((((82:2.890616e-03,35:2.062210e-03):6.206159e-03,93:1.291629e-02):4.689373e-03,((65:2.422499e-02,41:1.756375e-02):3.883905e-04,(92:8.564163e-03,34:2.204335e-02):9.112294e-03):4.348484e-03):3.577893e-03,(37:1.335562e-02,32:1.774685e-02):3.434650e-03):1.690065e-03):6.931288e-04):8.195397e-04):3.895829e-03):1.630125e-03,80:1.523151e-02):2.954015e-03,64:4.571321e-02):1.456064e-03):2.275428e-03,(3:1.354541e-02,(66:1.212286e-02,68:2.391162e-03):1.649362e-02):6.786652e-03):9.748179e-03):2.097432e-03,5:1.799986e-02,1:5.931977e-03);
   tree gen.60000 = [&U] (((68:7.166740e-03,66:1.386551e-02):1.440018e-02,3:1.255271e-02):3.507874e-03,((80:1.749725e-02,(((59:1.218880e-02,87:8.763518e-03):9.434404e-04,(((34:7.533822e-03,79:7.335496e-04):1.643667e-02,72:1.295279e-02):1.341327e-03,((37:1.627346e-02,(32:1.347630e-02,41:3.217641e-02):4.462725e-03):1.734721e-03,(64:4.413314e-02,((93:8.801971e-03,(82:3.728288e-03,35:2.833069e-04):7.509770e-03):3.151784e-03,65:2.719890e-02):6.212081e-03):1.564211e-03):3.158537e-03):6.544704e-04):3.733889e-03,((((((39:3.183227e-02,95:1.536322e-02):2.484330e-04,(27:1.303235e-02,(26:2.729038e-03,25:8.532647e-03):6.618346e-03):2.997256e-03):1.737477e-03,(((92:1.401085e-02,94:1.046245e-02):9.004911e-03,(76:6.147418e-03,(77:6.600738e-03,78:6.761273e-03):1.240447e-03):7.010756e-03):1.517191e-02,((40:8.388243e-03,28:1.573259e-02):5.812502e-03,((((((19:9.619868e-03,(6:5.746428e-03,(5:2.439431e-02,(31:2.312093e-03,30:4.656628e-03):4.470492e-03):2.043348e-03):1.648512e-02):1.570748e-03,81:2.056077e-02):3.574282e-04,(13:1.706573e-02,(38:2.983631e-03,7:3.226006e-04):8.490126e-03):8.741968e-04):5.169048e-03,12:1.681745e-02):6.015923e-04,((((((10:8.958180e-03,(((((96:2.693189e-03,(98:1.002703e-02,97:6.159717e-03):3.861858e-03):5.133753e-03,(75:2.780592e-02,(((18:2.181772e-02,16:1.027335e-02):7.849824e-03,(17:1.329463e-02,(85:5.830251e-03,((90:2.460978e-02,86:4.313085e-03):1.055580e-03,((74:1.210004e-02,83:6.593979e-03):8.526635e-05,84:7.118365e-03):3.569269e-03):1.569299e-04):1.167049e-03):6.188592e-04):7.472238e-03,(70:2.368667e-02,(69:8.369290e-03,24:6.446039e-03):8.743840e-03):3.905661e-03):2.264416e-03):2.272651e-03):1.071685e-03,88:1.128005e-02):1.207500e-02,(62:5.364499e-02,((((((55:4.187324e-04,54:8.212337e-06):1.899640e-04,56:4.507440e-04):5.976875e-03,8:2.470800e-03):3.433247e-03,((46:3.452229e-03,(57:1.418993e-04,58:2.068104e-04):1.394106e-02):2.193504e-03,(23:6.647179e-03,(20:3.539505e-04,(21:2.173649e-03,22:7.029793e-04):3.151742e-03):7.720380e-03):1.304584e-02):2.952873e-03):4.746797e-04,((44:3.277383e-03,45:3.327799e-02):5.201468e-03,(9:1.090795e-02,53:2.515940e-02):1.397329e-03):2.598556e-03):7.792008e-03,(4:9.237909e-03,71:6.860469e-03):4.906809e-03):3.251097e-03):2.548717e-03):5.025053e-04,((29:1.871353e-03,2:3.407079e-03):1.234023e-02,106:6.017696e-02):6.782733e-03):1.209066e-03):9.018524e-04,(36:1.852449e-02,(63:4.417415e-02,(((100:3.431645e-03,105:4.943006e-03):1.111052e-02,(107:1.186626e-02,(103:1.880487e-03,102:1.745597e-03):1.241768e-03):9.395699e-04):7.738300e-03,((104:1.939867e-02,(99:2.046086e-03,101:3.190183e-03):8.274552e-03):1.007912e-03,108:6.951993e-03):6.550338e-03):3.897485e-02):5.153194e-03):8.915983e-04):1.977253e-03,109:1.883124e-02):2.703616e-03,47:7.001915e-02):1.832534e-02,((43:1.602625e-02,(61:3.349009e-03,60:6.124299e-03):1.580057e-02):1.779495e-02,(((52:8.862612e-05,(48:1.963894e-03,51:1.493783e-02):8.929156e-04):5.159164e-03,(49:1.832818e-03,50:1.811187e-03):1.497615e-02):8.864278e-03,15:4.043109e-02):2.511703e-02):6.198764e-04):1.628363e-02,42:3.295447e-02):6.264291e-03):1.882482e-03,89:3.610776e-02):6.869652e-04):1.442834e-03):4.527653e-03):4.823528e-04,110:2.343054e-02):4.171449e-04,(73:1.025420e-02,67:3.007631e-02):2.489667e-02):1.079407e-03,11:1.850584e-02):1.992337e-03):1.739033e-03):8.075717e-03,((91:1.408080e-02,33:2.641200e-02):9.029678e-03,14:4.118743e-02):7.767002e-04):1.415878e-03,1:1.863200e-02);
   tree gen.65000 = [&U] ((5:2.683604e-02,((64:4.418497e-02,(80:1.545402e-02,(((73:3.080132e-02,(110:1.484120e-02,(((((25:5.821020e-03,26:1.658771e-03):7.462441e-03,(27:1.205906e-02,28:1.143304e-02):2.679941e-03):2.922780e-03,39:2.769834e-02):6.882007e-03,(67:2.189588e-02,95:1.582010e-03):1.237593e-02):5.110948e-04,((42:3.288454e-02,(94:2.038501e-02,(76:1.028714e-02,(77:6.309832e-03,78:5.524818e-03):1.190179e-03):6.354303e-03):8.263994e-03):3.273230e-03,(((((15:3.811156e-02,((50:3.956027e-04,49:3.375475e-03):8.946050e-03,(48:5.367304e-04,(52:1.406958e-03,51:7.415906e-03):6.259567e-04):7.742779e-03):1.494999e-02):1.621838e-02,((36:1.732710e-02,63:5.241404e-02):1.392868e-03,((((29:1.574564e-02,(((((2:3.450645e-03,((75:2.207866e-02,98:1.875259e-03):1.373106e-02,97:1.223690e-03):1.717308e-03):3.689369e-03,(((69:7.331163e-03,24:9.711604e-03):7.279760e-03,70:2.927340e-02):6.866646e-03,(90:3.312332e-02,((85:5.900305e-03,((84:4.939402e-03,83:6.500056e-03):1.202811e-03,86:4.442337e-03):5.723799e-04):1.005737e-03,(((18:2.270895e-02,16:1.033507e-02):6.579079e-03,74:1.027918e-02):9.965650e-03,17:1.146970e-02):2.840556e-04):5.008203e-03):2.318582e-03):2.867435e-03):1.652300e-03,96:1.021946e-02):1.645664e-03,88:1.669256e-02):1.184102e-02,(47:6.211519e-02,62:5.535113e-02):1.236018e-03):9.660765e-04):9.846928e-04,10:9.839825e-03):5.422195e-05,((71:7.318149e-03,4:8.169106e-03):6.237282e-03,((44:8.967219e-03,(((54:1.698110e-03,55:6.788760e-04):2.166673e-03,56:1.446175e-03):7.943471e-03,8:3.088517e-03):3.985399e-03):6.392333e-04,(((((22:1.065654e-04,21:1.931852e-04):4.721565e-03,20:7.621327e-04):4.520815e-03,23:3.007958e-03):1.525176e-02,((58:2.575364e-03,57:1.594589e-03):1.406079e-02,46:3.464834e-03):2.357725e-03):2.781646e-03,(9:1.209033e-02,(45:2.364695e-02,53:1.596823e-02):3.474626e-03):3.765980e-03):5.163486e-04):9.117419e-03):6.443206e-03):2.276305e-03,(((108:8.060755e-03,((101:6.974609e-05,99:1.313616e-03):5.222921e-03,104:1.871345e-02):4.723497e-03):6.683996e-03,((106:1.107591e-02,(100:5.689241e-03,105:4.738339e-03):2.078602e-03):1.919695e-03,((102:3.132296e-03,103:5.488114e-03):1.386893e-03,107:6.101374e-03):6.875567e-04):1.469303e-02):4.451461e-02,109:1.892989e-02):2.166910e-03):9.762669e-04):1.612259e-02):5.429603e-03,((60:3.810645e-03,61:2.581208e-03):1.929626e-02,43:1.218038e-02):1.413442e-02):2.073436e-02,((81:1.457708e-02,((7:2.168002e-03,38:4.670712e-04):1.338946e-02,(13:1.386067e-02,((30:6.751836e-03,6:5.746503e-03):1.364235e-02,19:7.868982e-03):1.924162e-03):4.597049e-04):1.775525e-03):2.033870e-03,(12:2.063434e-02,89:2.783494e-02):1.828636e-03):3.090061e-03):7.673721e-04,40:2.198675e-02):2.553970e-03):2.598446e-03):3.003600e-04):1.907502e-04):1.973722e-03,11:2.002922e-02):1.542479e-03,(59:1.226531e-02,((((41:2.347224e-02,(34:5.361472e-03,(92:1.603714e-02,65:4.506720e-03):1.216075e-02):2.786509e-03):2.592344e-03,((82:2.787476e-03,35:1.744025e-03):5.919469e-03,93:9.197116e-03):5.594214e-03):6.692332e-03,(37:1.854517e-02,32:1.800610e-02):3.664582e-03):8.247954e-04,(87:1.265392e-02,(72:1.061971e-02,79:1.828569e-02):6.010861e-03):1.224026e-03):1.105122e-03):4.325718e-03):2.080399e-03):2.000304e-03):5.664312e-03,((33:3.407492e-02,91:2.192916e-02):5.689734e-03,(14:2.921552e-02,(3:1.459996e-02,(66:9.621357e-03,68:4.722625e-03):1.351905e-02):6.335469e-03):3.287340e-04):1.692385e-03):1.256755e-02):3.747252e-03,31:1.517263e-03,1:6.524279e-04);
   tree gen.70000 = [&U] ((5:1.648033e-02,31:3.730339e-03):3.347864e-03,((64:4.254639e-02,(80:1.488091e-02,((((((((25:5.553650e-03,26:5.374992e-03):5.249101e-03,(27:1.153341e-02,28:7.063460e-03):4.492655e-03):3.097143e-03,39:2.893699e-02):2.417477e-03,(67:2.434311e-02,95:4.689443e-04):1.026987e-02):1.872888e-03,((42:2.691327e-02,(94:2.041316e-02,(78:8.848971e-03,(76:3.557510e-03,77:4.664482e-03):4.390149e-03):7.213803e-03):9.735694e-03):2.639566e-03,((((81:1.403650e-02,(((30:6.501446e-03,6:5.533396e-03):2.112430e-02,19:7.577163e-03):3.136174e-03,(13:1.349635e-02,(7:2.111600e-03,38:1.803232e-03):1.336788e-02):3.678649e-04):1.529114e-03):1.813026e-03,12:1.986912e-02):3.271076e-04,(((15:3.669821e-02,((50:2.679993e-03,49:3.100552e-06):8.429921e-03,((51:6.552127e-03,48:2.506167e-03):2.135286e-03,52:5.482589e-04):4.542457e-03):1.097433e-02):1.561693e-02,(63:5.047028e-02,(36:1.653092e-02,((10:8.590627e-03,((((47:7.062441e-02,62:5.452106e-02):1.388696e-03,((((97:2.960962e-03,96:2.528064e-03):5.958821e-03,(((69:7.059289e-03,24:5.300677e-03):7.009793e-03,70:2.756457e-02):4.342351e-03,(90:2.563895e-02,((18:1.089882e-02,16:6.827689e-03):3.845441e-03,(17:1.104435e-02,((85:4.976193e-03,((84:5.075891e-03,83:6.735301e-03):1.183353e-03,86:8.001717e-03):1.129812e-03):1.821140e-03,74:2.584662e-02):1.143839e-03):1.880151e-03):5.231100e-03):4.396707e-04):2.604358e-03):1.047811e-03,(98:1.180015e-02,(2:2.151049e-03,75:1.719699e-02):1.233146e-02):4.783326e-04):6.274511e-03,88:7.908765e-03):9.456525e-03):1.075546e-03,29:1.516172e-02):2.157644e-03,((71:7.046758e-03,4:7.534408e-03):5.922559e-03,((9:1.164196e-02,(45:3.838498e-02,53:1.121252e-02):9.203646e-03):3.051258e-03,((((58:1.061181e-04,57:1.535454e-03):1.350809e-02,46:4.735438e-03):2.111317e-03,(44:1.364381e-02,(((22:4.197478e-04,21:1.010294e-04):4.788626e-03,20:2.378899e-05):4.284813e-03,23:3.609386e-03):1.511451e-02):2.196715e-03):1.915388e-03,((56:3.655780e-04,(54:7.584504e-04,55:2.837768e-04):4.313707e-05):5.568837e-03,8:1.008797e-03):7.082820e-03):5.973610e-04):8.863407e-03):6.501922e-03):9.851217e-04):1.226406e-03,(((108:7.761824e-03,((101:3.494598e-04,99:7.689951e-04):6.225523e-03,104:1.801947e-02):4.203239e-03):4.596134e-03,(((102:3.713312e-03,103:2.635642e-03):2.167638e-03,107:5.499274e-03):2.980487e-04,((100:2.353396e-03,105:2.810664e-03):2.386771e-03,106:5.765337e-03):7.774456e-04):1.657903e-02):4.680513e-02,109:1.454765e-02):3.572263e-03):1.095456e-03):7.316423e-04):1.552469e-02):8.049765e-04,((60:5.742799e-03,61:3.984482e-03):1.370665e-02,43:1.348849e-02):1.538067e-02):1.545111e-02):2.213291e-03,(40:4.862594e-03,89:2.668632e-02):9.180820e-03):1.731744e-03):3.708208e-03):1.006376e-03,(73:3.190886e-02,110:1.444603e-02):1.246306e-03):9.002450e-04,11:1.928644e-02):7.990367e-04,((59:1.081386e-02,87:1.261435e-02):1.690813e-03,((((41:1.971741e-02,(34:5.162644e-03,(92:7.464182e-03,65:1.062123e-02):6.431175e-03):1.163201e-02):2.375538e-03,((82:4.447792e-03,35:9.717352e-04):7.271305e-03,93:8.856044e-03):4.951176e-03):5.267668e-03,(37:1.538318e-02,32:1.733835e-02):3.328260e-03):1.427618e-03,(72:1.334127e-02,79:1.760757e-02):2.564731e-03):1.209234e-03):4.165300e-03):1.411385e-03):1.985408e-03):2.168294e-03,((3:1.405852e-02,(66:1.425113e-02,68:2.579874e-03):2.130219e-02):1.830696e-03,(14:3.324167e-02,(33:3.022029e-02,91:2.191266e-02):7.301003e-03):1.125228e-03):3.052273e-03):1.213312e-02,1:4.509891e-04);
   tree gen.75000 = [&U] (5:3.380748e-02,((3:1.617644e-02,(66:1.840133e-02,68:2.696441e-03):1.633862e-02):4.973897e-03,(14:3.474363e-02,((33:2.727275e-02,91:1.302848e-02):1.264511e-02,(64:3.965227e-02,(80:1.555328e-02,(((73:3.335060e-02,(110:1.509875e-02,((((((27:9.044711e-03,28:7.382610e-03):4.008876e-03,26:1.254833e-02):1.772183e-03,25:1.300342e-02):2.629400e-03,39:3.024446e-02):3.114511e-03,(67:2.463610e-02,95:9.198231e-03):2.837747e-03):2.383820e-03,((42:2.812930e-02,(94:2.158932e-02,(78:6.849155e-03,(76:7.799551e-03,77:4.143064e-03):2.782653e-03):7.287109e-03):1.060106e-02):2.093018e-03,((((81:1.467071e-02,((7:2.031113e-03,38:5.097464e-04):1.266844e-02,(13:1.410615e-02,(((31:1.231423e-03,30:8.027935e-03):2.815689e-03,6:8.671256e-03):1.811528e-02,19:7.867681e-03):8.769630e-04):1.989084e-04):1.074639e-03):3.496194e-03,12:1.891632e-02):1.066120e-03,(((60:2.656314e-03,61:4.164513e-03):1.449944e-02,43:1.489352e-02):1.604949e-02,(((63:5.275069e-02,36:1.671876e-02):5.829742e-05,((10:6.491277e-03,(((71:6.474095e-03,4:9.006351e-03):4.043795e-03,(((56:1.478284e-03,(55:1.895493e-04,54:6.382489e-04):1.152504e-03):4.050708e-03,8:1.225060e-03):8.347922e-03,((((((22:2.387297e-03,21:3.010133e-04):9.940121e-04,20:7.626368e-04):1.055952e-03,23:7.897684e-03):1.330127e-02,((58:6.605843e-04,57:3.635328e-03):1.057676e-02,46:2.842354e-03):3.500017e-03):3.879199e-03,44:1.371697e-02):1.429857e-03,(9:1.155467e-02,(45:4.730277e-02,53:1.171914e-02):7.215319e-03):4.127075e-03):6.772893e-04):7.333296e-03):7.122262e-03,((62:4.857589e-02,29:1.584677e-02):2.445409e-03,(47:7.558427e-02,(((97:5.057953e-03,(98:1.260873e-02,96:9.358441e-03):1.559833e-03):1.487044e-03,(((((((84:4.761577e-03,83:7.301968e-03):1.943797e-03,86:3.475657e-03):9.328532e-04,85:5.201033e-03):1.675728e-03,17:1.102208e-02):2.450618e-04,(16:1.272992e-02,(74:1.937924e-02,18:4.445976e-03):8.935443e-03):9.705652e-03):4.182659e-03,90:3.549967e-02):1.330958e-03,((69:7.378250e-03,24:9.453809e-03):7.264047e-03,70:2.881002e-02):5.909190e-03):1.914912e-03):1.590635e-03,((2:5.067302e-03,75:1.797400e-02):1.350118e-02,88:6.143962e-03):2.495342e-03):9.762982e-03):3.784661e-03):3.051362e-03):8.264367e-04):9.151211e-04,(((((102:1.641140e-03,103:2.782811e-03):2.416151e-03,107:7.149040e-03):3.649454e-03,((100:1.938064e-03,105:1.002324e-02):7.079140e-03,106:5.706219e-03):1.555149e-03):1.837276e-02,((104:2.049163e-02,(101:6.987935e-04,99:1.466352e-03):3.155451e-03):4.734206e-03,108:8.393393e-03):4.088636e-03):4.048306e-02,109:1.826288e-02):1.075522e-03):9.613549e-04):1.844811e-02,(15:3.728624e-02,((50:1.179782e-03,49:1.200131e-03):1.315389e-02,((51:9.702650e-03,48:2.920947e-03):7.596311e-04,52:1.253911e-03):4.950970e-03):7.940735e-03):2.573323e-02):4.012248e-03):1.614924e-02):2.051816e-03,(40:6.739059e-03,89:2.789210e-02):1.058843e-02):8.979141e-04):3.762317e-03):3.267994e-04):1.118696e-03):1.427151e-03,11:2.015786e-02):1.785176e-03,((87:1.463740e-02,59:1.198440e-02):4.227324e-04,(((((82:5.423322e-03,35:2.340160e-04):1.313144e-02,(93:9.572445e-03,41:2.282010e-02):1.824966e-03):1.853998e-03,(34:9.935369e-03,(92:1.339327e-02,65:6.313951e-03):4.588396e-03):1.126862e-02):5.164945e-03,(37:1.607825e-02,32:1.836194e-02):1.810813e-03):4.688532e-04,(72:1.394407e-02,79:1.835256e-02):3.662149e-03):9.835281e-04):3.771178e-03):4.059897e-04):1.992486e-03):3.313269e-03):7.942069e-04):1.739968e-03):5.027475e-03,1:1.030138e-02);
   tree gen.80000 = [&U] (5:8.057270e-03,((((33:2.437268e-02,91:1.621962e-02):1.022882e-02,(3:1.557008e-02,(66:1.377644e-02,68:3.020286e-03):1.959590e-02):4.787456e-03):1.467654e-03,(64:3.816595e-02,(80:1.497028e-02,(((((((42:4.257581e-02,((40:8.364930e-04,67:2.371264e-02):1.740211e-02,(((((((31:2.947237e-03,30:6.838892e-03):2.044004e-03,6:6.497138e-03):2.010632e-02,19:7.572769e-03):2.333879e-03,(13:1.357740e-02,(7:4.840116e-03,38:2.239006e-03):8.061274e-03):1.327510e-03):1.217002e-04,81:1.412079e-02):3.514717e-03,12:2.148520e-02):1.923320e-03,((((63:4.840363e-02,(((102:1.001517e-03,103:5.623373e-03):3.958015e-03,(107:3.887263e-03,((100:8.902594e-03,105:4.918571e-03):8.871365e-03,106:1.561103e-03):3.520858e-03):3.505137e-04):7.643535e-03,((104:1.754814e-02,108:6.353264e-03):5.635719e-03,(101:5.731682e-04,99:6.375617e-04):4.859158e-03):8.658475e-03):3.854385e-02):4.610770e-03,(109:1.804052e-02,(36:1.591050e-02,(((62:4.675507e-02,29:1.525277e-02):1.687354e-03,(47:7.275108e-02,(((((((((84:6.355313e-03,83:6.264255e-03):1.954335e-03,86:3.918965e-03):1.968873e-03,85:6.724837e-03):1.097294e-03,((16:1.225276e-02,(74:9.155185e-03,18:1.067640e-02):6.658882e-03):9.090488e-03,17:1.054147e-02):2.057355e-04):3.978424e-03,90:3.678111e-02):2.095925e-03,((69:7.101684e-03,24:8.710107e-03):8.761492e-03,70:2.773011e-02):5.769375e-03):2.181096e-03,((98:1.878134e-02,97:3.134213e-03):1.320341e-03,(2:4.298238e-03,75:1.915687e-02):3.168351e-03):2.576990e-03):1.366915e-03,96:7.247518e-03):1.400735e-02,88:4.242396e-03):3.169521e-03):2.409049e-03):2.049071e-03,(((71:6.212744e-03,4:8.668757e-03):3.892218e-03,((((55:1.248074e-03,54:5.718200e-04):1.198835e-03,56:1.106558e-03):6.180268e-03,8:2.539006e-03):2.600922e-03,((((((22:1.595409e-03,21:5.320235e-04):1.388022e-03,20:8.016139e-04):1.787775e-03,23:1.072167e-03):1.534832e-02,((58:1.884014e-03,57:3.734780e-03):1.104927e-02,46:3.782384e-03):1.439182e-03):2.348686e-04,44:1.320280e-02):1.056740e-03,(9:8.325157e-03,(45:2.617550e-02,53:2.068432e-02):4.028697e-03):3.586041e-03):4.231218e-04):9.416652e-03):5.372807e-03,10:8.368167e-03):1.040286e-03):1.129178e-03):6.261847e-04):1.254007e-03):1.763625e-02,((60:6.865928e-03,61:1.394553e-03):1.535073e-02,43:1.741368e-02):1.598627e-02):3.756766e-03,(15:3.588861e-02,((50:8.879623e-04,49:3.624808e-03):1.002173e-02,((51:1.070226e-02,48:1.746966e-03):2.413574e-03,52:1.776869e-03):1.031243e-02):6.460438e-03):2.220536e-02):1.732118e-02):7.680757e-04):1.313836e-03):1.001936e-03,((94:2.048573e-02,(78:6.492670e-03,(76:6.290264e-03,77:5.887657e-03):1.497624e-03):6.939977e-03):1.020369e-02,89:2.689289e-02):1.112675e-03):1.812987e-03,((((27:5.381947e-03,28:5.276128e-03):8.590153e-03,(26:4.868706e-03,25:1.237886e-02):9.203871e-03):3.394514e-03,39:2.911078e-02):2.578138e-03,95:2.246387e-02):1.577354e-03):2.900282e-04,73:3.210049e-02):4.325167e-04,110:1.509726e-02):2.652508e-03,11:1.940227e-02):2.960032e-03,(((87:1.408873e-02,59:1.153518e-02):6.389579e-04,((((41:2.232629e-02,93:7.526943e-03):1.293635e-03,(82:4.204144e-03,35:9.560358e-04):1.007051e-02):1.969423e-03,(34:1.939292e-02,(92:5.073310e-03,65:9.853961e-03):7.228907e-03):9.344374e-03):6.549324e-03,(37:1.547557e-02,32:1.767367e-02):2.919172e-03):2.346213e-03):1.360417e-03,(72:1.033659e-02,79:1.749932e-02):4.774921e-03):3.603859e-03):1.123216e-03):1.243293e-03):3.580736e-03):1.538565e-03,14:3.344130e-02):6.861111e-03,1:9.985022e-03);
   tree gen.85000 = [&U] ((((80:1.496425e-02,(((110:1.541249e-02,(73:3.304874e-02,(((((27:1.469820e-02,28:8.496664e-03):3.590894e-03,(26:8.824492e-04,25:1.301165e-03):1.170265e-02):1.718692e-03,95:2.154581e-02):7.527692e-04,39:2.941838e-02):2.647521e-03,(((94:2.375248e-02,((77:6.603845e-03,76:5.425485e-03):2.131422e-03,78:6.780770e-03):9.889723e-03):1.003226e-02,(89:2.745441e-02,((40:6.539567e-04,67:1.722823e-02):1.653293e-02,(((((((31:4.658205e-03,30:6.981686e-03):1.101740e-04,6:5.890282e-03):1.250675e-02,19:8.082542e-03):3.116722e-03,(13:1.386089e-02,(7:2.217126e-03,38:1.113546e-03):1.115059e-02):1.363794e-03):2.491583e-03,81:1.441563e-02):5.329092e-03,12:2.512347e-02):6.246576e-04,(((60:3.596347e-03,61:3.577873e-03):1.632000e-02,43:1.063021e-02):1.564612e-02,(((109:1.941545e-02,(63:4.941429e-02,((((100:3.508855e-03,105:6.799986e-03):2.281227e-03,106:3.947596e-03):4.315126e-03,(107:8.201849e-03,(102:6.582856e-04,103:1.563446e-03):3.311816e-03):2.534269e-04):1.198735e-02,((104:2.471568e-02,(101:6.531853e-04,99:1.869175e-03):6.242900e-03):3.529843e-03,108:8.577188e-03):2.552964e-03):3.934864e-02):2.998175e-03):6.799829e-06,(((((62:4.773131e-02,(47:7.427010e-02,((((98:1.079859e-02,(2:2.738416e-03,75:1.000145e-02):1.561984e-02):1.599789e-03,97:3.405767e-03):1.362154e-03,(((((16:1.146191e-02,(18:1.089932e-02,74:1.065736e-02):9.239076e-03):6.682681e-03,(17:1.076157e-02,((86:9.054319e-03,85:4.670827e-03):6.681153e-04,(84:3.550730e-03,83:6.395051e-03):3.401504e-03):2.563704e-03):5.522197e-04):4.389438e-03,90:3.408510e-02):2.248879e-03,((69:7.249965e-03,24:6.850215e-03):8.488585e-03,70:2.830911e-02):3.687136e-03):3.320801e-03,96:8.502190e-03):2.464100e-03):6.051825e-03,88:7.579793e-03):9.548594e-03):1.655604e-03):7.314643e-04,29:1.752022e-02):2.741123e-03,10:7.783138e-03):6.874346e-04,((71:6.342464e-03,4:7.062780e-03):3.973487e-03,((9:8.509144e-03,(45:3.148056e-02,53:1.511249e-02):8.505189e-03):3.534455e-03,(((((56:2.000489e-03,54:1.937213e-03):6.203005e-04,55:6.934446e-04):6.106192e-03,8:6.902037e-04):2.123202e-03,((((22:8.574212e-04,21:1.952923e-03):2.993232e-03,20:6.164709e-04):2.695378e-03,23:1.506990e-02):4.483862e-03,((58:1.430008e-04,57:9.424594e-05):1.340769e-02,46:2.767832e-03):2.735485e-03):2.801008e-03):9.297147e-04,44:1.003765e-02):3.262373e-04):1.067672e-02):5.663323e-03):5.281316e-04,36:1.624271e-02):6.920523e-04):1.994730e-02,(15:4.031185e-02,((50:6.004755e-03,49:1.663897e-03):1.157403e-02,((48:3.453355e-03,51:8.037866e-03):6.072747e-03,52:3.604114e-04):1.060668e-02):7.636598e-03):2.108095e-02):5.027438e-04):1.768284e-02):6.699797e-04):3.033661e-04):3.468886e-03):1.268037e-03,42:3.939057e-02):9.335072e-04):1.615975e-03):3.170072e-04):2.473161e-03,11:2.055470e-02):1.424482e-03,(87:1.408051e-02,((((((41:1.368035e-02,93:1.000446e-02):1.133298e-03,(82:2.465705e-03,35:7.581594e-05):1.037944e-02):5.847111e-03,(34:6.535832e-03,(92:4.302763e-03,65:1.523078e-02):6.143596e-03):8.493260e-03):3.534015e-03,(37:1.579870e-02,32:1.826423e-02):2.916013e-03):2.847224e-03,59:1.287946e-02):6.817928e-04,(72:1.067702e-02,79:1.786471e-02):2.396957e-03):2.017430e-03):1.854303e-03):1.011397e-03):2.135778e-03,(64:3.896284e-02,5:2.217286e-02):3.349332e-03):4.536730e-03,14:3.462397e-02):2.448279e-03,((3:1.589518e-02,(66:1.710626e-02,68:4.103822e-03):1.993470e-02):3.451978e-03,(33:2.643075e-02,91:1.661083e-02):9.125536e-03):3.966264e-04,1:1.371727e-02);
   tree gen.90000 = [&U] (67:7.873439e-03,((3:1.244573e-02,(66:1.095520e-02,68:6.746545e-03):1.154989e-02):6.348988e-03,(((((64:3.303114e-02,42:4.507371e-02):3.060832e-03,((89:3.556832e-02,(59:1.209166e-02,(72:1.188421e-02,((87:7.102572e-03,(34:1.258783e-02,92:5.757584e-03):3.839403e-03):7.096200e-03,(((93:1.171475e-02,(82:2.568502e-03,35:2.348229e-03):1.004089e-02):1.152105e-03,65:2.123171e-02):2.880931e-03,(37:1.241180e-02,32:1.562640e-02):2.436157e-03):1.162246e-03):9.523779e-05):3.769494e-04):2.684288e-03):2.175488e-04,(((((39:2.672828e-02,((27:9.028416e-03,28:7.788029e-03):8.341576e-03,(26:2.899567e-03,25:1.349884e-03):1.090308e-02):3.282497e-03):1.384207e-03,95:1.157449e-02):2.357106e-03,((40:1.632965e-02,(((((((30:7.459539e-03,(6:7.104280e-03,31:2.870934e-03):5.334423e-04):4.219297e-03,5:1.761383e-02):1.329858e-02,19:9.138318e-03):3.474402e-03,((7:2.536131e-03,38:3.458773e-04):7.902990e-03,13:1.470888e-02):1.660758e-03):1.925354e-03,81:1.039988e-02):3.045605e-03,12:2.738751e-02):5.093430e-03,((63:3.893907e-02,(109:9.759918e-03,((36:6.379244e-03,45:3.491581e-02):7.918728e-03,(((29:1.258453e-02,2:1.795917e-03):1.067263e-02,(((88:7.270348e-03,(((97:2.324436e-03,98:9.743972e-03):1.600314e-03,96:4.920776e-04):7.659792e-03,((90:1.413037e-02,75:6.931384e-04):2.647187e-02,(((17:1.278164e-02,(85:5.577375e-03,((83:7.551939e-03,84:6.032889e-03):1.544405e-03,86:2.825670e-03):3.741794e-04):1.316643e-03):1.797366e-03,((16:5.593561e-03,18:2.068068e-02):5.135333e-03,74:2.065620e-02):4.455121e-03):7.814779e-03,((24:8.671862e-03,69:8.580780e-03):1.003620e-02,70:2.789466e-02):3.010514e-03):1.240110e-03):8.757098e-04):6.468007e-03):8.057404e-03,47:6.481451e-02):1.969528e-03,(((105:5.054672e-03,100:1.550833e-03):6.599740e-03,((102:1.840066e-04,103:3.622143e-03):1.020948e-03,(107:4.798109e-03,106:1.422705e-02):1.677941e-03):2.059577e-03):1.142434e-02,(108:3.471085e-03,(104:1.696647e-02,(99:8.405655e-04,101:1.768125e-03):7.151141e-03):2.739103e-03):3.579212e-03):5.090182e-02):1.849026e-03):6.602866e-04,(10:8.365978e-03,((((((((55:4.369040e-04,54:4.431302e-03):1.149119e-04,56:1.866187e-03):4.632649e-03,8:3.244500e-03):3.142872e-03,44:7.187213e-03):1.875738e-03,(((57:2.669873e-03,58:1.333029e-04):9.329260e-03,46:4.719542e-03):2.180523e-03,((20:7.006398e-04,(22:3.896210e-04,21:3.973085e-04):2.045122e-04):3.053548e-03,23:3.387266e-03):1.261692e-02):2.261621e-03):1.205664e-03,(53:2.181310e-02,9:8.906276e-03):3.255595e-03):6.618948e-03,(4:9.354939e-03,71:6.125898e-03):3.803801e-03):2.065773e-03,62:4.842752e-02):2.332753e-03):3.164930e-04):1.225263e-03):5.419863e-04):3.872849e-03):1.702493e-02,((15:4.000304e-02,((48:4.086385e-03,(51:6.446870e-03,52:4.328607e-04):1.156444e-03):6.466946e-03,(50:4.641154e-03,49:7.642892e-03):3.703569e-03):7.913755e-03):2.352723e-02,(43:1.225858e-02,(61:2.319990e-03,60:1.031476e-02):1.502524e-02):1.099904e-02):1.940076e-03):1.317256e-02):1.457793e-03):2.393043e-03,(94:1.552066e-02,(78:8.757119e-03,(77:5.009057e-03,76:8.694117e-03):1.475887e-03):9.566417e-03):1.096624e-02):1.735391e-03):1.738914e-03,(73:2.936584e-02,11:1.952463e-02):1.351845e-03):1.513661e-03,(110:1.444097e-02,80:1.323983e-02):3.577334e-03):5.900341e-04):8.996341e-04):3.526414e-03,79:3.942263e-02):7.142164e-05,14:3.291782e-02):3.919916e-03,((91:9.354981e-03,41:4.814826e-03):7.216387e-03,33:2.604731e-02):9.079696e-03):1.734510e-03):1.713504e-02,1:1.131430e-04);
   tree gen.95000 = [&U] (67:8.784292e-03,((3:1.388553e-02,(66:1.222257e-02,68:2.645182e-03):1.781828e-02):3.345059e-03,(((42:5.028814e-02,(89:3.769787e-02,(64:3.867380e-02,((((59:1.493173e-02,((((93:7.561887e-03,65:2.463729e-02):1.219546e-03,(82:1.167943e-03,35:2.547184e-03):1.120249e-02):4.808210e-03,(37:1.241053e-02,32:1.743417e-02):2.324819e-03):1.544192e-03,((87:7.924245e-03,(92:1.091406e-02,34:2.102383e-02):4.906453e-03):5.356291e-03,72:1.112398e-02):5.802309e-04):9.110326e-04):1.960696e-04,79:2.410343e-02):3.104843e-03,(11:2.064224e-02,(73:3.276308e-02,(((39:2.982039e-02,((27:1.077131e-02,28:1.402847e-02):2.261009e-03,(26:6.588392e-03,25:5.469332e-03):1.017639e-02):3.041176e-03):3.315549e-03,95:1.606320e-02):2.902701e-03,((40:1.821877e-02,((((((((31:4.531173e-03,30:8.161270e-03):1.837327e-04,6:8.005851e-03):5.514034e-03,5:1.573580e-02):1.454319e-02,19:1.019550e-02):3.296858e-03,((7:6.271580e-04,38:1.152862e-03):1.559694e-02,13:1.273969e-02):2.764556e-03):1.933713e-03,81:1.160301e-02):1.072979e-03,12:3.017655e-02):2.558185e-03,((63:4.344381e-02,((109:2.099823e-02,((((((((((54:2.582731e-04,56:2.511370e-03):1.108934e-03,55:9.886675e-04):3.474202e-03,8:3.867200e-03):5.691398e-03,44:9.716187e-03):1.241380e-03,(((57:2.875387e-03,58:9.155424e-04):1.123787e-02,46:3.348723e-03):2.432781e-03,((20:8.332785e-04,(22:1.082296e-03,21:7.507458e-04):1.763161e-03):3.905620e-03,23:1.658309e-03):1.503946e-02):2.424473e-03):7.768330e-04,(53:2.433658e-02,9:9.105483e-03):2.701259e-03):1.098532e-02,(4:7.185205e-03,71:6.834583e-03):4.602250e-03):2.880662e-03,62:4.781647e-02):4.005345e-03,10:7.014877e-03):1.060298e-04,((29:1.164365e-02,2:5.043308e-03):1.362857e-02,((47:7.231269e-02,(((106:1.041462e-02,((103:8.598549e-04,107:3.744538e-03):1.578112e-03,102:3.727927e-03):2.984647e-03):4.419731e-03,(105:5.411870e-03,100:2.044090e-03):4.496380e-03):1.274598e-02,((104:1.820098e-02,108:1.017349e-02):7.770525e-04,(99:2.531579e-03,101:2.284397e-04):5.376392e-03):1.292485e-02):3.768615e-02):6.497318e-03,(((96:4.462135e-04,(98:1.249179e-02,97:8.397889e-04):1.007025e-03):8.626157e-03,88:1.053974e-02):4.793874e-04,(((17:1.426031e-02,(85:6.287720e-03,((((16:1.503157e-02,18:1.555102e-02):2.200394e-03,74:6.708611e-03):6.389977e-03,(83:9.102679e-03,84:5.043392e-03):2.129694e-03):1.037634e-03,86:4.323113e-03):9.914108e-04):3.144752e-03):6.630029e-03,(90:1.073086e-02,75:5.586301e-03):2.627483e-02):9.641377e-04,((24:8.595477e-03,69:9.573462e-03):1.073027e-02,70:2.799824e-02):6.827713e-03):2.136259e-03):1.157877e-02):3.079966e-04):1.315714e-03):3.461379e-04):9.661559e-04,(36:4.991723e-03,45:2.710579e-02):1.121148e-02):3.672656e-04):1.829679e-02,((15:4.463085e-02,((52:2.614554e-04,(48:1.232986e-04,51:7.196166e-03):2.824164e-03):7.773883e-03,(50:8.062547e-04,49:1.311283e-03):8.327912e-03):7.543647e-03):2.611388e-02,(43:1.619604e-02,(61:2.098609e-03,60:6.045680e-03):2.069755e-02):1.308972e-02):2.847290e-05):2.098287e-02):1.709466e-03):2.603084e-03,(94:1.731620e-02,((78:9.770201e-03,77:6.164678e-03):1.058417e-03,76:6.436154e-03):7.944922e-03):1.444113e-02):3.298904e-03):1.940084e-03):9.636909e-04):5.987965e-04):6.572106e-04,(110:1.616913e-02,80:1.710648e-02):3.932746e-03):1.229890e-03):2.214610e-03):2.224703e-03):2.762654e-03,((91:6.491484e-03,41:9.914924e-03):8.677526e-03,33:2.310269e-02):1.472729e-02):5.038482e-04,14:3.291726e-02):9.059113e-04):1.533723e-02,1:2.191323e-03);
   tree gen.100000 = [&U] (67:1.299542e-02,(((3:1.715316e-02,(66:1.147448e-02,68:6.522530e-03):1.895593e-02):7.207343e-03,(((91:1.399074e-03,41:2.521768e-03):1.719704e-02,33:3.024399e-02):1.374358e-02,((((11:1.937882e-02,(73:3.043216e-02,(((39:2.799521e-02,95:8.306553e-03):6.748566e-05,((27:1.537988e-02,28:6.832183e-03):3.018162e-03,(26:7.578000e-03,25:3.193027e-03):8.083516e-03):4.243639e-03):4.037581e-03,((40:1.710368e-02,(((((((30:7.444541e-03,(31:2.237829e-03,6:6.857393e-03):1.735170e-04):6.261833e-03,5:2.689525e-02):1.079805e-02,19:7.372702e-03):4.255676e-03,((7:6.003965e-03,38:4.234690e-04):8.650827e-03,13:1.195995e-02):1.819029e-03):1.357131e-03,81:9.930168e-03):2.543506e-03,12:1.629587e-02):2.399935e-03,(((43:1.538937e-02,(61:1.970163e-03,60:5.931370e-03):1.943074e-02):1.259325e-02,(15:4.189920e-02,(((52:2.967249e-04,48:1.206876e-03):1.660862e-03,51:4.885464e-03):4.821281e-03,(50:4.582772e-03,49:1.176477e-03):7.801563e-03):4.524785e-03):2.451557e-02):1.068218e-03,(((36:1.167009e-02,45:2.445916e-02):5.289750e-03,((((29:1.439996e-04,2:2.547525e-03):1.895743e-02,((47:6.735235e-02,(((105:4.282109e-03,100:3.094567e-03):4.072795e-03,(106:8.105704e-03,(107:3.680039e-03,(102:1.243941e-04,103:1.274654e-03):1.605240e-03):3.662190e-03):2.013958e-03):7.847266e-03,((104:1.442523e-02,(99:3.919834e-04,101:1.835421e-03):5.839796e-03):1.827595e-03,108:3.810054e-03):8.577657e-03):3.546717e-02):3.259750e-03,(((96:1.604282e-03,(97:7.063798e-03,98:8.126836e-03):5.436954e-04):4.113619e-03,88:1.137454e-02):6.054772e-03,((((24:6.860769e-03,69:7.796266e-03):1.007352e-02,70:2.566182e-02):4.908981e-03,(90:1.591467e-02,75:3.389214e-03):2.074123e-02):1.304460e-03,(17:1.338750e-02,((85:4.976639e-03,((74:4.811335e-03,16:6.961803e-03):5.683776e-03,18:1.386525e-02):8.327348e-03):1.168969e-03,(86:4.838331e-03,(83:6.731353e-03,84:5.020618e-03):1.288833e-03):5.606005e-04):1.167133e-03):6.060429e-03):1.989928e-03):1.834344e-02):1.943784e-03):1.844609e-03,(((((((44:1.087901e-02,((20:6.733874e-04,(22:1.556577e-04,21:5.485072e-04):4.817161e-03):5.968564e-03,23:8.937872e-03):7.993511e-03):5.980282e-03,((57:2.177677e-03,58:1.218517e-03):1.145212e-02,46:4.954532e-03):2.667193e-03):5.681097e-04,((56:2.836041e-03,(55:4.569328e-04,54:1.160201e-03):7.768731e-04):4.705861e-03,8:2.187706e-04):6.250565e-03):5.297380e-04,(53:2.284705e-02,9:8.548177e-03):2.535927e-03):1.031296e-02,(4:4.617726e-03,71:4.649031e-03):7.096584e-03):3.373810e-03,62:4.488984e-02):2.513221e-03,10:6.585528e-03):1.023467e-03):1.793416e-03,109:1.971302e-02):1.186203e-03):3.792997e-03,63:4.078481e-02):1.717559e-02):1.712026e-02):1.410301e-03):1.262451e-03,(94:1.978928e-02,(76:3.624727e-03,(77:5.043613e-03,78:7.904249e-03):1.623194e-03):1.050493e-02):9.917710e-03):4.028636e-03):1.520392e-03):6.219469e-04):6.280087e-04,((87:5.731388e-04,(92:1.151653e-02,34:1.828338e-02):7.690444e-03):9.883923e-03,((72:1.145209e-02,79:2.004505e-02):4.238692e-03,(((65:2.312935e-02,(93:6.714989e-03,(82:5.647459e-03,35:3.003374e-04):1.051684e-02):2.257935e-03):4.513920e-03,(37:1.256452e-02,32:1.563262e-02):1.279147e-03):2.768430e-03,59:1.270736e-02):4.431938e-04):1.337688e-03):3.062044e-03):1.003201e-04,(89:3.593982e-02,(110:1.517948e-02,80:1.752896e-02):1.458738e-04):3.326864e-03):1.746444e-03,(42:3.826993e-02,64:3.630675e-02):3.872155e-03):4.969436e-03):1.081803e-03):1.137064e-03,14:3.030266e-02):1.439851e-02,1:4.605571e-03);
   tree gen.105000 = [&U] (67:1.302604e-02,(((14:2.938081e-02,((91:6.004651e-03,41:1.042107e-02):4.774877e-03,33:2.480559e-02):1.061452e-02):3.634854e-03,(3:1.337736e-02,(66:9.414192e-03,68:6.965850e-03):1.176123e-02):6.593279e-03):5.674977e-04,((((72:1.098519e-02,79:1.943526e-02):5.896374e-03,(((((92:4.191871e-03,65:2.048649e-02):4.539791e-03,(34:3.768458e-03,87:2.800178e-03):9.392773e-03):3.271124e-03,(93:8.397887e-03,(82:1.348563e-03,35:1.609852e-03):1.123640e-02):4.476163e-03):3.529015e-03,(37:1.218229e-02,32:1.344741e-02):2.698370e-03):1.166120e-03,59:1.334730e-02):9.845655e-04):4.077339e-03,((89:3.484649e-02,(110:1.465479e-02,80:1.560091e-02):3.442004e-03):2.849254e-04,((((39:2.901687e-02,((26:7.347468e-03,25:1.300959e-02):1.673860e-03,(27:1.033781e-02,28:1.068834e-02):6.940103e-03):2.603477e-03):1.303828e-03,95:9.728839e-03):3.318755e-03,((40:1.642248e-02,(((((((6:7.006864e-03,(30:6.309584e-03,31:7.506588e-03):1.186523e-03):7.250328e-03,5:1.872846e-02):9.621184e-03,19:7.148415e-03):1.521790e-03,((7:1.187245e-03,38:8.206296e-04):1.414955e-02,13:1.344554e-02):2.582251e-03):5.284299e-04,81:9.628080e-03):2.483091e-03,12:2.458552e-02):1.759368e-03,(((43:1.492120e-02,(61:4.041476e-03,60:3.643734e-03):9.847044e-03):1.531340e-02,((((10:4.795506e-03,(((((((((20:3.693729e-03,(22:3.941039e-03,21:2.031493e-04):2.729699e-03):2.450104e-03,23:8.665971e-03):9.068173e-03,44:7.360116e-03):1.045521e-03,((57:3.704566e-03,58:8.945377e-04):9.422916e-03,46:4.286097e-03):2.868850e-03):2.014316e-03,(53:2.197454e-02,9:8.288131e-03):2.359042e-03):1.524637e-03,((56:1.150473e-03,(55:6.661854e-04,54:3.119643e-04):4.287155e-04):4.372259e-03,8:3.791810e-03):6.052374e-03):7.734718e-03,(4:4.477249e-03,71:6.503549e-03):5.244450e-03):4.327760e-03,62:4.352423e-02):3.124911e-03,((((47:6.634396e-02,(((105:4.588714e-03,100:2.490167e-03):3.100509e-03,(106:7.859119e-03,(107:6.972474e-03,(102:2.233286e-04,103:3.544646e-04):9.170209e-04):3.168352e-03):3.009987e-03):1.113755e-02,((99:1.571903e-04,101:5.020707e-05):5.715741e-03,(108:8.157815e-03,104:1.331446e-02):1.364549e-03):6.005139e-03):3.763654e-02):6.833815e-03,(((98:9.150253e-03,(96:2.312570e-04,97:3.420533e-03):3.059317e-03):9.586607e-04,88:1.102851e-02):6.171127e-03,(((17:1.057330e-02,((86:1.074368e-02,(84:2.468295e-03,(83:6.013619e-03,((16:8.853908e-03,74:9.569611e-03):3.905512e-03,18:1.148212e-02):9.565152e-03):2.092386e-03):1.149553e-03):9.028098e-04,85:5.110614e-03):1.242901e-03):4.713536e-03,(90:5.777040e-03,75:1.305408e-03):2.725984e-02):1.197793e-03,((24:7.246403e-03,69:6.630308e-03):8.623071e-03,70:2.488115e-02):4.864113e-03):2.722964e-03):1.474747e-02):9.344785e-04,109:1.911332e-02):5.743810e-04,(29:5.619534e-04,2:5.974948e-03):1.758964e-02):1.253161e-03):1.225416e-03):4.633820e-04,45:2.858264e-02):1.590530e-03,36:1.170694e-02):6.308930e-04,63:3.954408e-02):2.063138e-02):1.761478e-03,(15:4.062457e-02,(((48:2.206361e-03,51:3.926311e-03):9.077192e-04,52:1.934321e-03):5.639704e-03,(50:4.550500e-03,49:1.204267e-03):9.394224e-03):6.052220e-03):2.568716e-02):1.534444e-02):3.358443e-03):1.678010e-03,(94:1.870101e-02,((77:9.486741e-03,76:3.452359e-03):3.889332e-03,78:7.976456e-03):9.836457e-03):1.000948e-02):3.187464e-03):7.889817e-04,(73:3.576115e-02,11:1.878929e-02):4.024430e-04):4.460932e-04):1.627793e-03):2.783662e-03,(42:4.402426e-02,64:2.717988e-02):9.901930e-03):4.216872e-03):1.368264e-02,1:4.946367e-04);
   tree gen.110000 = [&U] (67:1.439600e-02,(((((91:9.197386e-04,41:6.450691e-03):1.950179e-02,33:2.579396e-02):1.103744e-02,(((((((72:1.129602e-02,79:2.020964e-02):3.929572e-03,(((87:1.277517e-02,((92:4.543193e-03,65:1.236807e-02):3.340018e-03,34:2.071506e-02):1.050639e-02):8.367915e-04,(93:1.084820e-02,(82:2.686545e-03,35:1.174788e-03):7.471142e-03):7.821580e-03):1.182215e-03,(37:1.291913e-02,32:1.787865e-02):2.280100e-03):2.700046e-03):6.258969e-04,59:1.387912e-02):5.153257e-03,89:4.630410e-02):3.038419e-04,((73:3.102798e-02,11:2.103711e-02):1.310085e-03,(((39:2.867562e-02,(25:1.361344e-02,(26:1.116131e-02,(27:9.293089e-03,28:1.185920e-02):3.125730e-03):1.605155e-03):2.189077e-03):2.580884e-03,95:1.277158e-02):1.686380e-03,((40:1.707682e-02,(((((((31:4.833258e-03,(30:1.246282e-02,6:7.964932e-03):1.771032e-03):6.640023e-03,5:2.486261e-02):1.390352e-02,19:8.361302e-03):1.454304e-03,(13:1.446516e-02,(7:2.464511e-03,38:7.893162e-04):1.396389e-02):7.519504e-04):1.991757e-04,81:1.216019e-02):3.380743e-03,12:2.819702e-02):2.041442e-03,((15:3.488412e-02,(((51:5.414866e-03,52:2.198325e-04):2.662456e-03,48:1.922551e-03):1.052827e-02,(50:3.681471e-03,49:2.130699e-03):1.054624e-02):6.420768e-03):2.991385e-02,((43:1.551573e-02,(61:4.202505e-03,60:9.817919e-03):1.469861e-02):1.418319e-02,(((45:2.972149e-02,36:1.225218e-02):1.825916e-03,(10:5.294841e-03,(((((((((20:1.870418e-04,(22:5.404679e-04,21:5.679789e-04):3.567553e-03):4.483605e-03,23:8.544845e-03):9.997524e-03,44:9.371464e-03):3.444971e-03,((57:1.625738e-03,58:2.580177e-03):9.798365e-03,46:4.209065e-03):2.983157e-03):2.986744e-03,(((55:1.145282e-04,54:1.329029e-04):1.281033e-04,56:1.854130e-03):4.601704e-03,8:4.798617e-04):6.048620e-03):1.152453e-04,(53:2.437439e-02,9:8.618365e-03):2.622750e-03):8.042902e-03,(4:1.215774e-02,71:7.257942e-03):3.943355e-03):3.409124e-03,62:5.398250e-02):2.161993e-03,(((109:1.854157e-02,(47:7.252097e-02,(((((103:3.661001e-03,102:9.624251e-04):2.608183e-03,107:6.585345e-03):2.939273e-03,(105:3.304194e-03,100:7.255053e-03):5.526693e-03):4.263648e-03,106:8.172259e-03):6.707263e-04,((108:3.481646e-03,104:1.384496e-02):2.046072e-04,(99:5.865183e-04,101:7.474461e-04):5.452890e-03):7.067135e-03):4.235864e-02):7.846090e-03):9.171511e-05,(((97:1.582699e-03,88:1.059680e-02):2.905152e-04,(96:2.036785e-03,98:8.088674e-03):8.131262e-03):1.341912e-03,(((17:1.099459e-02,(85:5.314243e-03,((((74:1.699282e-02,18:1.255008e-02):4.062177e-03,16:6.417061e-03):1.443023e-02,(84:6.012627e-03,83:7.077519e-03):7.266786e-05):2.594844e-03,86:1.007717e-02):8.380106e-04):1.198655e-03):5.010232e-03,(90:5.096310e-03,75:2.266152e-03):2.834599e-02):1.345394e-03,((24:7.535130e-03,69:6.894488e-03):8.966651e-03,70:2.663693e-02):7.241731e-03):2.766577e-03):1.818361e-02):5.778973e-04,(29:8.012128e-04,2:1.413831e-03):1.868144e-02):1.961687e-03):1.297684e-03):8.057877e-04):1.836730e-03,63:4.591899e-02):1.534136e-02):1.855317e-03):1.552638e-02):1.813602e-03):3.227442e-03,(94:2.017805e-02,((77:5.522672e-03,76:7.606320e-03):1.321632e-03,78:8.294272e-03):8.205605e-03):7.973805e-03):4.428171e-03):1.027117e-03):7.693133e-04):3.086068e-04,(110:1.274167e-02,80:1.376667e-02):6.029616e-03):1.476078e-03,(42:4.473085e-02,64:4.287127e-02):2.734760e-03):5.373401e-03):7.447276e-04,(3:1.391037e-02,(66:1.488244e-02,68:7.025351e-03):1.448503e-02):4.880035e-03):3.051898e-05,14:2.984501e-02):1.491765e-02,1:4.232335e-03);
   tree gen.115000 = [&U] (67:4.054314e-03,(((((91:3.013538e-03,41:2.028909e-03):1.840389e-02,33:2.590777e-02):9.833474e-03,(((89:4.650842e-02,(((73:3.116489e-02,11:1.906930e-02):1.543576e-03,((95:1.346601e-02,((26:1.586602e-02,(25:1.367352e-02,(27:8.690566e-03,28:8.368373e-03):5.166794e-03):5.877536e-04):2.976710e-03,39:2.880216e-02):2.378526e-04):3.715152e-03,((40:1.715217e-02,((((((5:2.396148e-02,((31:2.559505e-03,6:5.500744e-03):2.183182e-03,30:8.550534e-03):8.643617e-03):9.741491e-03,19:9.626586e-03):1.460721e-03,((7:1.024595e-03,38:8.035448e-04):1.063363e-02,13:1.473851e-02):1.409423e-03):1.150006e-03,81:1.274472e-02):2.520098e-03,12:2.832145e-02):1.444123e-03,(((43:1.491137e-02,(61:3.215877e-03,60:2.341112e-03):1.674527e-02):1.603273e-02,(15:3.503805e-02,((48:3.870686e-03,(52:6.173167e-04,51:5.264939e-03):5.428464e-04):9.634031e-03,(50:3.786112e-03,49:4.885213e-03):1.114173e-02):6.225735e-03):2.875543e-02):3.969643e-04,(((63:4.612161e-02,36:1.230625e-02):1.643997e-03,(10:5.215841e-03,((((((((20:4.529810e-03,(22:1.189061e-03,21:1.045248e-04):1.868122e-03):6.459703e-03,23:8.582551e-03):7.182082e-03,44:7.915811e-03):2.877952e-03,((57:1.581482e-03,58:4.427352e-04):1.377290e-02,46:4.227638e-03):2.996321e-03):3.247499e-03,(((54:1.268284e-04,(55:3.810670e-04,56:7.242769e-05):2.157455e-03):5.724468e-03,8:2.546835e-03):2.797498e-03,(53:2.715897e-02,9:1.060136e-02):3.078221e-03):2.358586e-04):9.994328e-03,(4:1.110626e-02,71:5.201726e-03):3.130091e-03):4.089456e-03,62:4.417534e-02):2.440975e-03,(((((96:2.562365e-03,98:9.084965e-03):6.758299e-03,((((24:7.668072e-03,69:8.010994e-03):8.962842e-03,70:3.031701e-02):3.239741e-03,(90:3.637111e-05,75:3.853170e-03):3.154846e-02):1.247138e-04,(17:1.050351e-02,(85:5.337693e-03,(((16:1.174033e-02,(18:1.319373e-02,74:1.457906e-03):6.023331e-03):1.658166e-02,86:6.804302e-03):3.686248e-03,(84:8.522926e-03,83:7.108750e-03):1.579443e-03):6.248616e-04):7.342334e-04):6.287874e-03):1.252520e-03):8.452991e-04,88:1.078276e-02):6.111016e-04,97:5.606685e-03):1.363322e-02,((29:3.298997e-03,2:1.255102e-02):1.823532e-02,((((((103:1.988612e-03,102:6.970302e-04):2.016925e-03,107:7.265466e-03):2.934758e-03,(106:9.593870e-03,(105:8.786676e-03,100:4.855082e-03):6.661357e-03):4.365979e-03):7.037412e-03,((104:1.881281e-02,(99:5.887530e-05,101:1.850137e-03):6.063949e-03):3.433278e-03,108:6.877661e-03):6.452002e-03):5.150080e-02,47:7.284098e-02):1.271444e-03,109:1.862339e-02):5.476574e-04):7.280962e-04):4.514108e-04):1.090370e-03):2.229867e-03):9.773960e-04,45:3.008863e-02):1.807846e-02):1.559489e-02):1.643748e-03):1.536141e-03,(94:2.124944e-02,((77:4.235837e-03,76:7.639884e-03):2.975745e-03,78:4.612206e-03):5.569750e-03):1.223287e-02):1.200804e-03):1.009437e-03):1.115119e-03,(((((82:2.114009e-03,35:3.966582e-04):1.344075e-02,(87:1.560440e-02,(93:1.138799e-02,((92:3.663792e-03,65:1.031728e-02):2.312027e-03,34:2.080647e-02):9.788793e-03):8.479270e-04):1.031724e-03):4.298788e-03,(37:1.293713e-02,32:1.795754e-02):1.674209e-03):1.310093e-03,(72:1.164003e-02,79:1.626736e-02):2.075956e-03):5.136945e-04,59:1.394036e-02):6.943738e-03):1.810081e-04):9.929702e-04,(80:1.323394e-02,(42:2.778384e-02,110:1.279789e-02):3.015348e-03):5.466206e-03):3.523109e-03,64:4.306045e-02):3.589216e-03):1.500496e-04,14:2.577602e-02):2.287357e-03,(3:1.439841e-02,(66:1.493430e-02,68:2.167700e-03):1.868427e-02):4.053269e-03):1.540024e-02,1:4.276295e-03);
   tree gen.120000 = [&U] (67:1.463657e-02,(14:3.700613e-02,(((91:1.235692e-02,33:2.709277e-02):7.724570e-03,(((110:1.196462e-02,(42:2.710850e-02,80:9.016074e-03):3.461236e-03):3.912033e-03,((((((((92:1.441767e-02,65:7.174143e-03):2.091788e-03,34:1.371496e-02):1.229746e-02,(93:9.145451e-03,(82:3.774060e-03,35:3.752548e-04):7.787633e-03):2.326978e-03):2.996333e-03,41:2.839524e-02):2.857523e-03,(37:1.464278e-02,32:1.678832e-02):1.159810e-03):2.673397e-03,(59:1.303270e-02,87:9.201088e-03):9.968302e-04):7.347435e-04,(72:1.138770e-02,79:2.271010e-02):2.368605e-03):4.172196e-03,((73:2.861109e-02,((95:1.231812e-02,(39:2.856831e-02,(25:1.075668e-02,(26:1.483298e-02,(28:8.741505e-03,27:9.363451e-03):8.524412e-03):1.456163e-04):2.401453e-03):8.497042e-05):4.099157e-03,((40:1.574766e-02,(((((7:9.924295e-04,38:8.004847e-05):1.181433e-02,(13:1.421181e-02,((5:1.897028e-02,((31:2.092920e-03,30:4.952781e-03):4.223651e-03,6:5.249259e-03):6.919696e-03):9.317010e-03,19:8.999796e-03):2.994296e-03):8.541161e-04):1.011798e-03,81:1.191491e-02):2.506505e-03,12:2.482045e-02):1.819716e-03,((43:1.394049e-02,(61:3.006490e-03,60:2.783889e-03):1.558559e-02):1.498884e-02,((((45:2.528005e-02,36:1.753411e-02):1.840061e-03,(10:8.141622e-03,((((((54:1.185432e-03,(55:3.081557e-03,56:1.007160e-03):5.512350e-04):3.999216e-03,8:2.381010e-03):4.246301e-03,((53:2.539065e-02,9:9.097853e-03):2.427596e-03,(44:5.561856e-03,(((57:1.478511e-03,58:3.994105e-04):1.287614e-02,46:3.608585e-03):2.039323e-03,((21:9.885142e-05,(22:2.453546e-03,20:1.790153e-03):6.481339e-03):5.065191e-03,23:1.021627e-02):8.370375e-03):1.742402e-03):1.815106e-03):1.032916e-03):8.169379e-03,(4:1.083404e-02,71:3.469229e-03):3.028777e-03):3.066573e-03,62:4.129907e-02):3.136242e-03,(((88:9.470606e-03,(96:4.203652e-03,(98:1.425397e-02,97:5.204461e-03):1.378127e-03):4.632951e-03):7.722675e-04,(((((16:7.245363e-03,74:1.123639e-02):2.739534e-03,18:9.550037e-03):7.136677e-03,(17:9.819627e-03,(85:4.990154e-03,(86:6.361272e-03,(84:2.708215e-03,83:6.645897e-03):3.013970e-03):8.280064e-04):9.610065e-04):9.174275e-04):5.878469e-03,((24:7.168801e-03,69:5.439041e-03):1.174906e-02,70:3.001711e-02):3.897335e-03):7.630448e-04,(90:3.899485e-03,75:3.534708e-03):2.812053e-02):4.130466e-03):1.267009e-02,((((((105:2.834943e-03,100:5.688815e-03):2.099959e-03,106:6.100835e-03):4.806076e-03,((103:4.232090e-03,102:1.573355e-03):1.120002e-03,107:3.477101e-03):2.280060e-03):4.035819e-03,((104:1.742157e-02,(99:2.731430e-04,101:2.017112e-03):7.292016e-03):4.403172e-03,108:4.088280e-03):3.104409e-03):4.366167e-02,47:6.809828e-02):2.411212e-03,((29:1.066918e-02,2:6.222017e-03):9.260204e-03,109:1.526740e-02):1.989184e-04):5.724375e-04):1.359091e-03):8.134582e-04):1.089082e-03):1.891268e-03,63:4.485992e-02):1.725776e-02,(15:3.275671e-02,(((48:3.428790e-03,52:4.865914e-04):1.255457e-03,51:3.643592e-03):7.232931e-03,(50:2.398228e-03,49:2.446590e-04):1.041629e-02):3.664297e-03):2.780726e-02):9.312178e-04):1.407627e-02):2.288268e-03):4.115626e-03,(94:1.986588e-02,((77:5.282939e-03,78:1.002641e-02):6.543298e-04,76:7.142449e-03):5.633641e-03):1.292366e-02):3.172600e-03):6.171121e-04):1.288813e-03,(89:4.348024e-02,11:1.868139e-02):1.776614e-03):8.568443e-04):3.109275e-03):2.424508e-03,64:3.832905e-02):5.642518e-03):1.447942e-03,(3:1.346093e-02,(66:1.396193e-02,68:5.218541e-03):1.810177e-02):5.569018e-03):5.070431e-04):1.308410e-02,1:6.177809e-03);
   tree gen.125000 = [&U] (67:1.638035e-02,(((3:1.437053e-02,(66:1.444350e-02,68:5.398537e-03):1.872165e-02):3.836570e-03,14:3.579280e-02):8.583646e-04,((91:1.278314e-02,33:2.802724e-02):1.200051e-02,((((59:1.359213e-02,((((((93:6.947800e-03,(82:5.932945e-03,35:1.067135e-03):8.056241e-03):5.085133e-03,41:2.692778e-02):1.124622e-03,((92:9.387152e-03,65:9.224405e-03):4.795775e-03,34:1.418801e-02):1.272162e-02):2.253664e-03,(37:1.659670e-02,32:1.736737e-02):9.547416e-04):3.282006e-03,(72:9.994182e-03,79:1.356281e-02):2.842198e-03):6.868608e-04,87:1.125912e-02):3.138624e-04):3.668682e-03,((((95:9.515164e-03,(25:1.112770e-02,((28:1.416516e-02,27:3.877939e-03):1.211372e-02,26:1.147561e-02):5.687240e-04):2.458085e-03):7.236598e-05,39:2.955368e-02):5.849768e-03,(((40:1.637745e-02,((((((7:4.271227e-03,38:1.983769e-04):9.326972e-03,13:1.470200e-02):8.833050e-04,((5:1.962459e-02,((31:2.230945e-03,30:4.876021e-03):3.517854e-03,6:6.630009e-03):7.754650e-03):1.295073e-02,19:6.780124e-03):2.344766e-03):2.414892e-03,81:1.232587e-02):2.731974e-03,12:2.567655e-02):1.272058e-03,(((15:3.388655e-02,((52:3.910709e-04,(51:5.392418e-03,48:2.233808e-03):2.561388e-03):2.544733e-03,(50:2.876599e-03,49:3.960105e-04):1.643556e-02):7.170552e-03):2.606817e-02,((45:2.708410e-02,((((29:9.462923e-03,2:6.436625e-03):7.760569e-03,((((((106:4.807586e-03,((103:2.678047e-03,102:4.115748e-04):2.848405e-03,107:5.154359e-03):6.201837e-04):7.948124e-04,(105:2.932725e-03,100:2.396575e-03):5.669712e-03):4.964322e-03,((104:1.537646e-02,(99:1.234556e-03,101:2.191958e-04):4.942269e-03):3.872100e-03,108:5.321487e-03):5.316983e-03):4.516764e-02,47:7.044711e-02):8.036575e-03,((88:8.787870e-03,(96:2.112361e-04,(98:1.323972e-02,97:3.624852e-04):1.323431e-03):4.162326e-03):4.995468e-03,(((90:8.008264e-03,75:5.537032e-03):2.141666e-02,((24:7.416065e-03,69:5.626643e-03):1.156618e-02,70:3.105245e-02):1.364855e-03):2.134284e-03,(((74:7.944467e-03,18:1.213486e-02):4.426508e-03,16:7.491708e-03):7.118718e-03,(17:1.222531e-02,(85:4.818319e-03,(86:1.120111e-02,(84:4.106112e-03,83:6.875125e-03):3.050645e-03):7.073713e-04):2.113076e-03):7.304626e-04):3.889790e-03):1.204921e-03):1.326138e-02):7.486056e-04,109:1.579400e-02):4.694118e-04):1.832594e-03,(10:8.750546e-03,(((((56:1.322365e-03,(55:1.137358e-03,54:9.238954e-04):4.668910e-04):6.277037e-03,8:2.530872e-03):4.971694e-03,((((57:1.135212e-04,58:1.131977e-03):1.290645e-02,46:3.733052e-03):2.028132e-03,(44:5.753694e-03,(((21:3.251538e-04,22:1.463639e-03):1.704273e-03,20:1.445620e-04):1.759335e-03,23:2.827123e-03):1.277131e-02):3.641434e-03):1.900070e-03,(53:2.498481e-02,9:8.030160e-03):3.814457e-03):3.915673e-04):8.451155e-03,(4:1.066102e-02,71:3.588889e-03):7.131599e-03):2.357246e-03,62:4.272354e-02):3.542793e-03):7.053648e-04):1.851495e-03,36:1.813889e-02):2.245007e-03):1.276357e-03,63:4.640721e-02):1.644543e-02):4.998028e-03,(43:1.442132e-02,(61:4.370269e-03,60:2.135018e-03):1.520339e-02):2.073739e-02):1.428427e-02):1.565036e-03):2.216959e-03,(94:2.026786e-02,(76:4.766868e-03,(78:8.239187e-03,77:8.373718e-03):6.931532e-04):8.739924e-03):8.353599e-03):1.452771e-03,89:4.536005e-02):2.044120e-04):1.411842e-03,(73:3.081714e-02,11:1.932574e-02):1.732476e-03):1.105476e-03):9.435036e-04,(110:1.432328e-02,(42:3.710495e-02,80:9.883044e-03):2.278631e-03):4.116811e-03):2.807652e-03,64:3.965108e-02):5.837138e-03):1.982396e-03):1.165660e-02,1:7.006458e-03);
   tree gen.130000 = [&U] (67:1.243500e-02,(((91:1.723894e-02,33:2.781946e-02):1.284603e-02,((((59:1.475779e-02,((72:1.069834e-02,79:1.827712e-02):5.021149e-03,(((41:2.936646e-02,((93:7.437320e-03,(82:1.318189e-03,35:5.098363e-03):6.161600e-03):3.217377e-03,((92:7.118963e-03,65:9.874327e-03):1.570758e-02,34:2.041411e-02):6.267896e-03):2.589750e-04):6.367004e-03,(37:1.450064e-02,32:1.859102e-02):1.529739e-03):1.367816e-03,87:1.172883e-02):5.708127e-05):1.473067e-03):2.834779e-03,((((40:1.753135e-02,((12:2.170528e-02,((((7:1.386532e-03,38:1.111883e-03):1.150175e-02,13:1.612873e-02):1.856722e-03,((5:1.918400e-02,(31:1.763965e-03,(30:6.805591e-03,6:7.890054e-03):1.740355e-03):2.353500e-03):1.091766e-02,19:7.257829e-03):2.334746e-03):2.686714e-03,81:1.319432e-02):1.583027e-03):1.623994e-03,(((15:3.840381e-02,((52:1.329467e-03,(48:6.604182e-03,51:9.928171e-03):2.494996e-03):8.512848e-03,(50:3.079275e-03,49:2.032123e-03):8.981081e-03):1.140457e-02):2.799558e-02,(43:1.543740e-02,(61:8.354040e-03,60:1.368988e-02):1.693063e-02):1.344356e-02):8.083388e-04,(((((((53:2.674516e-02,9:1.050239e-02):4.083211e-03,((((57:3.040900e-03,58:8.526952e-04):1.422578e-02,46:3.866401e-03):2.859703e-03,(44:6.773102e-03,(((21:4.792199e-03,22:1.161743e-03):9.143285e-04,20:1.968932e-03):3.539739e-03,23:1.167318e-02):4.658899e-03):3.122207e-03):2.030497e-03,((56:2.888730e-03,(55:2.727548e-04,54:2.058747e-03):1.411590e-04):6.207695e-03,8:2.709189e-03):5.626263e-03):4.249345e-04):1.067773e-02,(4:1.141216e-02,71:3.772081e-03):6.435110e-03):1.862932e-03,62:4.573371e-02):4.066380e-03,((((((((103:1.497500e-03,102:1.120720e-03):3.012804e-03,(106:1.356161e-02,((105:6.621054e-03,100:1.928810e-03):6.748044e-03,107:3.556568e-03):6.946021e-04):1.706659e-03):6.189206e-03,((104:1.601261e-02,(99:1.289694e-03,101:4.463428e-05):7.019818e-03):4.178112e-03,108:9.671638e-03):8.862102e-03):4.761475e-02,47:7.991135e-02):4.166269e-03,(29:1.065983e-02,2:1.655370e-03):1.302936e-02):4.531291e-04,((((90:1.430299e-02,75:1.916984e-02):1.165841e-02,((24:7.258405e-03,69:1.079263e-02):1.238110e-02,70:3.324031e-02):4.742220e-03):3.605969e-04,(((85:5.157802e-03,(86:1.446079e-03,(84:4.395415e-03,83:7.132406e-03):3.326834e-03):3.169930e-04):1.803836e-03,(17:1.357003e-02,((74:4.931741e-03,18:1.553208e-03):1.288724e-02,16:8.785910e-03):9.433570e-03):1.185185e-03):4.163852e-03,88:5.665945e-03):3.318814e-03):1.684702e-03,(97:2.030531e-03,(96:1.621659e-03,98:1.531288e-02):2.846076e-03):3.672823e-03):1.677793e-02):1.589743e-03,109:1.690680e-02):9.283480e-04,10:6.792082e-03):1.243980e-03):1.354473e-04,36:1.471832e-02):4.950913e-03,(45:3.653848e-02,63:5.127263e-02):1.315680e-03):1.760412e-02):2.251429e-02):8.547302e-04):1.421484e-03,((94:2.169587e-02,((76:5.102726e-03,77:6.943023e-03):7.828847e-04,78:8.819694e-03):6.712108e-03):1.065775e-02,89:4.385908e-02):2.539536e-04):4.920395e-03,((95:1.248945e-02,((25:9.136809e-03,26:4.049855e-03):3.261614e-03,(28:4.732362e-03,27:1.415039e-02):4.382779e-03):4.353748e-03):1.511509e-05,39:3.163594e-02):6.316804e-03):1.936344e-03,(73:3.393106e-02,11:2.068737e-02):1.906359e-03):5.632982e-04):6.462107e-04,(110:1.222594e-02,(42:2.733761e-02,80:1.057937e-02):4.048177e-03):5.602363e-03):2.898149e-03,64:4.244477e-02):4.715077e-03):1.162559e-03,(14:2.674918e-02,(3:1.538303e-02,(66:1.098620e-02,68:5.778901e-03):2.004072e-02):4.106882e-03):1.220172e-03):2.058715e-02,1:3.629758e-03);
   tree gen.135000 = [&U] (67:8.828818e-03,((((91:1.611424e-02,33:2.084904e-02):1.237462e-02,(((59:1.379497e-02,((72:1.000036e-02,79:1.708469e-02):5.956503e-03,(((93:7.324767e-03,(82:1.232188e-03,35:1.418148e-03):1.132855e-02):5.775526e-03,(((92:4.733770e-03,65:8.275221e-03):6.454429e-03,34:8.523095e-03):4.012766e-03,41:2.706059e-02):1.016551e-02):3.652701e-03,((37:1.271278e-02,87:8.998798e-03):1.221439e-03,32:1.785373e-02):1.339281e-03):3.069463e-03):8.543909e-04):1.645673e-03,(((((94:1.712897e-02,((77:6.448718e-03,76:6.214988e-03):1.407720e-03,78:7.141323e-03):8.882583e-03):8.508710e-03,((89:2.218130e-02,40:2.886022e-03):1.439537e-02,((12:2.028919e-02,(((7:1.600510e-03,38:9.295117e-04):1.064031e-02,(13:1.041165e-02,((5:7.797979e-03,((31:1.799473e-03,30:6.361582e-03):3.888546e-03,6:7.049492e-03):7.442764e-03):1.602688e-02,19:6.681285e-03):1.383379e-03):2.275832e-03):9.469666e-04,81:1.474350e-02):3.818541e-03):1.526479e-03,(((43:1.443023e-02,(61:4.721089e-03,60:1.391957e-03):1.215538e-02):1.628898e-02,(((10:6.348954e-03,(((((53:2.500026e-02,9:9.817196e-03):3.816815e-03,((((57:1.952032e-03,58:2.606119e-04):1.285219e-02,46:3.614150e-03):2.786466e-03,(44:8.125556e-03,(((21:2.853559e-03,22:5.401818e-04):1.803800e-03,20:1.703296e-03):4.440521e-03,23:9.463677e-03):7.168044e-03):3.126173e-03):1.420038e-03,((55:6.175501e-05,(56:5.541364e-04,54:2.747039e-04):1.826965e-03):7.334060e-03,8:2.532437e-03):5.637874e-03):3.972110e-04):1.038001e-02,(4:6.002104e-03,71:8.029594e-03):5.428417e-03):3.499422e-03,(62:4.344884e-02,45:3.569145e-02):1.242134e-03):2.961765e-03,(((29:9.914674e-03,2:1.547370e-03):1.222475e-02,((((((107:3.708420e-03,(103:2.821227e-03,102:8.772712e-04):1.549110e-03):8.357343e-04,(105:7.043995e-03,100:4.093695e-03):3.772334e-03):1.125451e-03,106:7.429044e-03):1.015529e-02,((104:2.229153e-02,(99:1.666463e-03,101:5.798207e-04):3.615189e-03):3.495727e-03,108:6.549863e-03):3.133464e-03):4.480386e-02,47:7.331063e-02):3.011815e-03,(((((24:6.778267e-03,69:1.008850e-02):9.266076e-03,70:2.941580e-02):5.786774e-03,((90:1.627542e-02,75:1.011882e-02):2.123905e-02,(((74:6.359102e-03,18:5.814038e-03):1.067905e-02,16:1.529856e-02):6.795697e-03,(17:1.268470e-02,((86:5.026258e-03,(84:4.514068e-03,83:7.285038e-03):2.788172e-03):1.176135e-04,85:4.862710e-03):2.798060e-03):3.813042e-03):3.736520e-03):1.869738e-03):3.148074e-03,((96:1.696869e-03,97:2.008133e-03):1.629485e-03,98:1.602311e-02):2.573811e-03):4.873123e-03,88:5.296289e-03):1.192147e-02):2.601641e-03):2.100831e-04,109:1.580377e-02):2.757330e-03):6.179121e-04):9.814303e-04,63:4.521687e-02):6.920101e-04,36:1.373670e-02):1.858348e-02):4.417609e-03,(15:3.718149e-02,((52:9.560441e-04,(48:1.008446e-03,51:4.044392e-03):2.426570e-03):7.699215e-03,(50:3.715091e-03,49:6.447035e-03):9.111293e-03):5.845455e-03):1.781031e-02):1.697058e-02):1.316458e-03):1.632281e-03):3.473336e-03,(((25:1.423785e-02,26:4.635891e-03):4.973841e-03,(28:1.031941e-02,27:1.322719e-02):3.209930e-03):2.055425e-03,(95:9.486711e-03,39:3.029116e-02):1.023312e-03):4.302249e-03):2.190538e-03,(73:3.171734e-02,11:1.627147e-02):6.034977e-04):1.335939e-03,(110:1.142830e-02,(42:3.302054e-02,80:1.343431e-02):2.451982e-03):4.416684e-03):1.532012e-03):3.359636e-03,64:3.967560e-02):3.713786e-03):3.180501e-03,14:2.991118e-02):6.004935e-04,(3:1.418311e-02,(66:1.210299e-02,68:3.031770e-03):1.789929e-02):3.897723e-03):1.131527e-02,1:3.636074e-03);
   tree gen.140000 = [&U] (67:1.629377e-02,((((91:1.895650e-02,33:2.151344e-02):1.377556e-02,((((59:1.874094e-02,((72:1.026862e-02,79:1.583622e-02):4.097250e-03,((((92:5.270821e-03,65:8.538930e-03):3.184680e-03,34:1.837028e-02):1.322348e-02,(((82:4.836994e-03,35:1.463341e-03):1.113088e-02,93:1.956128e-02):1.226677e-03,41:1.457509e-02):2.078776e-03):4.787552e-03,((37:1.311790e-02,87:8.987858e-03):9.351987e-04,32:1.842268e-02):1.528432e-03):2.614718e-03):4.030960e-04):1.736325e-03,((((94:1.767483e-02,(78:7.368898e-03,(77:5.558860e-03,76:6.310068e-03):1.443105e-03):1.131744e-02):8.779860e-03,((89:2.288816e-02,40:7.510030e-03):1.377577e-02,((12:2.093575e-02,(((13:1.358883e-02,((5:2.177338e-02,((31:8.772098e-04,30:4.017476e-03):1.851574e-03,6:4.309639e-03):3.981760e-03):1.323351e-02,19:6.894200e-03):2.508680e-03):7.098062e-04,81:1.330901e-02):1.296757e-03,(7:1.565683e-03,38:1.432154e-03):1.089428e-02):2.367947e-03):3.111420e-04,((43:1.489009e-02,(61:4.460622e-03,60:2.582198e-03):1.481579e-02):1.836678e-02,((15:3.981200e-02,(((51:1.843941e-02,52:4.439006e-04):9.255972e-04,48:3.508688e-03):9.353349e-03,(50:2.938424e-04,49:2.558157e-03):9.292800e-03):1.088041e-02):2.559777e-02,(63:5.285031e-02,(36:1.325519e-02,(10:5.217979e-03,((62:4.483344e-02,(((((44:8.966062e-03,(((21:2.371025e-05,22:1.723300e-03):1.587270e-03,20:1.069161e-03):2.937104e-03,23:1.000929e-02):1.039281e-02):3.282253e-04,((57:1.173056e-03,58:1.019878e-03):1.191321e-02,46:4.624656e-03):2.911911e-03):1.829245e-03,((56:3.771150e-03,(55:7.786138e-05,54:2.260915e-03):3.170303e-04):3.980787e-03,8:1.352535e-03):6.078513e-03):3.001209e-04,(53:2.579695e-02,9:9.528242e-03):5.015293e-03):9.944691e-03,(45:3.788216e-02,(4:7.436600e-03,71:8.285475e-03):5.103618e-03):1.120091e-03):2.816005e-03):4.446461e-03,(109:1.729404e-02,(((29:3.152102e-03,2:1.278278e-02):1.179287e-02,(((((103:1.202365e-03,102:1.346256e-03):2.303299e-03,(107:4.577513e-03,106:9.117008e-03):3.570044e-03):1.142907e-04,(105:3.997629e-03,100:4.224151e-03):7.287616e-03):4.126986e-03,((104:2.300190e-02,(99:5.104607e-04,101:2.006969e-03):6.091957e-03):3.010420e-03,108:5.448699e-03):3.776373e-03):4.623164e-02,47:7.564685e-02):2.105449e-03):2.299620e-03,((((97:6.195577e-03,98:1.127655e-02):3.199324e-03,96:2.763959e-03):8.288885e-03,88:1.374418e-02):1.267556e-03,((((74:9.922411e-03,18:7.362902e-03):2.022486e-03,16:1.795035e-02):2.258376e-03,(17:1.162249e-02,((86:5.186431e-03,(84:6.234552e-03,83:8.178789e-03):8.996531e-04):5.466515e-05,85:6.441232e-03):1.318010e-03):3.331027e-03):3.122760e-03,(((24:7.369841e-03,69:6.670241e-03):1.001999e-02,70:3.035320e-02):4.203689e-03,(90:1.798722e-02,75:1.492345e-02):1.767915e-02):4.895765e-04):1.409211e-03):1.187479e-02):1.140469e-03):1.836043e-03):1.907192e-03):5.190056e-04):3.920197e-03):1.690888e-02):1.992012e-03):1.915073e-02):1.784520e-03):2.883826e-03):3.790398e-03,(95:9.467677e-03,(((25:5.976277e-03,26:1.693550e-03):7.309129e-03,(28:4.500447e-03,27:9.125046e-03):5.275820e-03):3.582540e-03,39:2.939294e-02):1.512491e-03):3.464576e-03):2.761075e-03,(73:3.272809e-02,11:1.679000e-02):1.740192e-03):1.306357e-03):1.939128e-03,(80:1.133521e-02,(42:2.930519e-02,110:1.179249e-02):3.766720e-03):6.396573e-03):2.269901e-03,64:4.257926e-02):4.328928e-03):9.129507e-04,14:3.086437e-02):1.019354e-03,(3:1.772715e-02,(66:1.124245e-02,68:5.486978e-03):1.917339e-02):2.619549e-03):1.039181e-02,1:8.695960e-03);
   tree gen.145000 = [&U] (67:2.083822e-02,(((3:1.907006e-02,(66:1.587790e-02,68:2.025478e-03):1.854468e-02):4.888883e-03,((91:1.552235e-02,33:2.280801e-02):1.215299e-02,(((((72:1.033294e-02,79:1.973540e-02):1.624414e-03,(59:1.927416e-02,((37:1.617329e-02,87:1.423322e-02):1.556816e-03,(32:1.613503e-02,(41:1.961056e-02,((93:1.127350e-02,(82:4.087684e-03,35:4.496716e-04):1.232946e-02):3.958271e-03,((92:5.420786e-03,65:8.781880e-03):4.981695e-03,34:1.646263e-02):1.354404e-02):2.981654e-03):2.212247e-03):1.217674e-03):1.235026e-03):8.271341e-04):5.147674e-03,(11:1.706023e-02,(73:3.365927e-02,(((94:1.562540e-02,(78:6.546549e-03,(77:5.717021e-03,76:6.117799e-03):6.691507e-04):1.280260e-02):1.276001e-02,((89:2.395995e-02,40:6.878766e-03):9.588409e-03,((12:2.153142e-02,(81:1.309587e-02,(((5:2.207857e-02,((31:2.697014e-03,30:5.389578e-03):1.398432e-03,6:6.780188e-03):6.129118e-03):1.093833e-02,19:1.085539e-02):1.779766e-03,(13:1.523530e-02,(7:1.116004e-03,38:3.252433e-04):1.083763e-02):3.639138e-03):2.274158e-03):3.314228e-03):3.474700e-03,((63:5.155616e-02,(36:1.363233e-02,(10:7.190130e-03,((62:4.610904e-02,((((((54:2.338796e-03,(56:2.056143e-03,55:5.191595e-04):2.120403e-04):9.835821e-03,8:1.391017e-03):3.005753e-03,44:8.444412e-03):1.135201e-03,(((((21:2.921429e-04,22:5.299593e-04):1.136647e-03,20:3.769325e-04):5.018228e-03,23:1.007383e-02):1.044257e-02,((57:1.042257e-03,58:9.876408e-04):1.340474e-02,46:6.162347e-03):2.055776e-03):1.823325e-03,45:2.467372e-02):9.017039e-04):1.375166e-03,(53:2.342386e-02,9:9.031621e-03):3.817245e-03):1.022764e-02,(4:6.900097e-03,71:8.521213e-03):6.933152e-03):3.208065e-03):3.928170e-03,((29:2.554170e-04,2:2.242661e-03):1.749712e-02,(109:1.728571e-02,((((((105:7.878241e-03,100:6.200136e-03):5.864781e-03,106:1.024284e-02):1.633169e-03,(107:4.574851e-03,(103:2.235350e-03,102:1.581617e-03):1.327568e-03):4.340192e-03):1.308440e-02,((99:1.015962e-03,101:6.529499e-04):8.914626e-03,(104:2.595547e-02,108:8.399889e-03):2.217974e-03):6.202999e-03):4.140850e-02,47:7.202575e-02):2.704027e-03,((((24:9.036189e-03,69:6.860023e-03):9.882660e-03,70:3.121681e-02):5.413208e-03,((90:9.514273e-03,75:1.574362e-02):1.544604e-02,((18:1.337054e-02,16:1.475580e-02):2.008542e-02,((17:1.110894e-02,74:1.991454e-02):2.064897e-03,(((84:2.275876e-03,83:1.089210e-02):1.518532e-03,86:9.838002e-03):8.778540e-04,85:6.722107e-03):1.478030e-03):3.724179e-03):3.726882e-03):9.944241e-04):2.981692e-03,(98:1.156802e-02,((88:1.323007e-02,96:8.771179e-04):5.120644e-04,97:4.901681e-03):2.724587e-03):7.192364e-03):1.221265e-02):1.018115e-03):1.562940e-03):2.265100e-03):1.346464e-03):5.550212e-04):2.258484e-03):1.714918e-02,((43:1.298577e-02,(61:3.711765e-03,60:6.362494e-03):1.858221e-02):1.694457e-02,(15:4.094473e-02,(((52:1.059625e-03,48:1.199374e-03):2.558160e-03,51:7.738324e-03):2.057691e-03,(50:1.382492e-03,49:4.206446e-03):9.823364e-03):9.353593e-03):2.415127e-02):1.259055e-03):1.500437e-02):4.894383e-03):2.035971e-03):3.500708e-03,(95:1.133154e-02,(((25:3.547697e-03,26:9.444390e-04):9.494558e-03,(28:4.394891e-03,27:1.279471e-02):4.595780e-03):3.746503e-03,39:3.022923e-02):1.953839e-03):2.554792e-03):2.028884e-03):3.442368e-04):1.157768e-03):3.524628e-04,(110:1.212801e-02,(42:3.013898e-02,80:1.165772e-02):6.934151e-04):6.667389e-03):2.839226e-03,64:4.379073e-02):5.595767e-03):2.444785e-03):7.255637e-04,14:3.272682e-02):8.292794e-03,1:5.956393e-03);
   tree gen.150000 = [&U] (67:1.582524e-02,((14:3.126217e-02,(3:1.326338e-02,(66:1.156814e-02,68:5.092492e-03):1.330244e-02):5.379696e-03):1.223701e-03,(((((((((93:1.179992e-02,(82:3.908810e-03,35:8.925159e-04):1.260092e-02):2.627243e-03,(((92:7.576087e-03,65:1.266860e-02):4.896358e-03,34:1.145638e-02):8.793499e-03,41:1.593373e-02):2.466292e-03):7.324431e-03,(32:1.514219e-02,(37:1.523014e-02,87:8.728649e-03):2.768251e-03):1.265644e-03):1.087206e-03,(72:9.613156e-03,79:1.518322e-02):2.620836e-03):4.291680e-04,59:1.793154e-02):4.329472e-03,((73:3.131460e-02,11:1.842311e-02):4.019043e-04,(((94:2.300197e-02,((77:4.044742e-03,76:4.646939e-03):2.870094e-03,78:7.101940e-03):7.152052e-03):1.150325e-02,((89:1.893343e-02,40:4.329237e-03):1.139422e-02,((12:2.400507e-02,(81:1.218363e-02,((7:2.440404e-03,38:3.090757e-04):1.049406e-02,(13:1.417403e-02,((5:1.678553e-02,((30:6.356504e-03,31:1.540547e-03):6.418581e-04,6:6.331562e-03):3.471155e-03):1.174640e-02,19:8.308448e-03):7.112607e-04):9.801798e-04):1.181952e-03):2.109526e-03):1.376061e-03,(((15:3.809257e-02,((52:1.577573e-03,(51:6.810326e-03,48:6.337767e-03):2.069857e-04):3.321158e-03,(50:5.969105e-03,49:1.732591e-03):9.999782e-03):7.970933e-03):2.246892e-02,(43:1.460627e-02,(61:2.945992e-03,60:6.339299e-03):1.810820e-02):1.574591e-02):1.156208e-03,(63:4.796482e-02,((((62:4.289714e-02,(((((45:4.146399e-02,(((21:1.462590e-03,22:6.390494e-04):8.702644e-04,20:3.720819e-05):3.377975e-03,23:4.275285e-03):1.768376e-02):5.457909e-04,((57:4.409234e-03,58:1.140523e-03):9.027739e-03,46:5.733085e-03):1.912573e-03):2.957309e-03,((44:7.312805e-03,8:2.334547e-03):1.084894e-03,(54:1.435838e-03,(55:2.478002e-04,56:1.970185e-03):4.646619e-04):9.642069e-03):4.203224e-03):8.395786e-04,(53:2.070155e-02,9:8.402490e-03):4.052606e-03):9.299836e-03,(4:6.419444e-03,71:9.656652e-03):9.121614e-03):2.272874e-03):1.995500e-03,(109:1.767163e-02,((29:1.542095e-03,2:2.086440e-03):1.640090e-02,((((((24:9.173445e-03,69:6.600142e-03):9.046075e-03,70:2.529825e-02):7.997568e-03,(74:1.584109e-02,((17:1.355072e-02,(85:6.253854e-03,(86:9.499621e-03,(84:2.036698e-03,83:7.952037e-03):2.246327e-03):1.064741e-03):1.249421e-03):9.162636e-04,(18:2.277605e-02,16:1.243972e-02):1.267591e-02):1.613536e-05):3.705071e-03):1.586927e-03,(90:1.294495e-02,75:9.468577e-03):2.016353e-02):4.968323e-04,((97:8.054731e-04,98:1.086930e-02):8.418238e-04,(96:5.694306e-03,88:8.150432e-03):3.992671e-05):1.668299e-03):1.136193e-02,(((106:7.456495e-03,((107:1.678098e-03,(103:3.808206e-03,102:8.336970e-04):1.397633e-03):3.833443e-03,(105:7.334920e-03,100:7.208152e-03):3.246461e-03):7.954065e-04):1.217296e-02,((104:2.625382e-02,(99:1.030272e-03,101:3.931244e-05):8.994836e-03):6.685753e-03,108:3.750477e-03):6.039927e-03):3.852404e-02,47:6.258770e-02):3.386447e-03):1.751639e-03):1.067361e-03):2.077928e-03):1.214582e-03,10:6.575480e-03):3.612359e-04,36:1.267654e-02):4.507368e-03):1.544305e-02):1.696824e-02):1.880490e-03):8.867455e-04):2.433683e-03,(95:1.175841e-02,(((25:4.238111e-04,26:1.101882e-02):9.882640e-03,(28:5.034149e-03,27:1.235958e-02):3.634618e-03):1.763802e-03,39:2.900927e-02):1.783667e-03):2.969130e-03):1.620898e-03):1.552156e-03):1.242257e-03,(110:1.500923e-02,(42:2.803954e-02,80:1.183958e-02):3.317621e-03):3.864076e-03):2.475283e-03,64:3.653724e-02):3.502309e-03,(91:1.412239e-02,33:2.299584e-02):1.359495e-02):1.267519e-03):8.772261e-03,1:8.073909e-03);
   tree gen.155000 = [&U] ((((3:1.147029e-02,(66:1.192646e-02,68:3.998284e-03):1.394116e-02):5.005766e-03,67:2.954129e-02):8.744430e-04,14:3.166391e-02):6.001044e-04,((91:1.420733e-02,33:2.931223e-02):1.327675e-02,(((((((((92:5.960850e-03,65:1.283140e-02):4.423840e-03,34:7.313638e-03):1.080764e-02,((41:1.276955e-02,93:7.559274e-03):6.137722e-03,(82:3.444774e-03,35:1.526050e-03):9.717285e-03):3.684960e-03):4.947850e-03,(32:1.533678e-02,37:1.542585e-02):4.759164e-03):1.729031e-03,59:1.480247e-02):9.728381e-04,(79:2.189134e-02,(72:8.464508e-03,87:9.245632e-03):5.613383e-03):3.613068e-03):3.940302e-03,((((94:1.969548e-02,((77:6.301260e-03,76:4.706655e-03):1.308167e-03,78:7.193204e-03):8.635202e-03):1.165107e-02,((89:1.805596e-02,40:1.394328e-02):1.037005e-02,((12:2.257427e-02,(81:1.262725e-02,(((7:2.471765e-03,38:1.269318e-04):8.414077e-03,13:1.435617e-02):1.004777e-03,((5:2.145739e-02,(6:6.364585e-03,(31:1.173090e-03,30:5.330112e-03):2.500861e-03):1.033937e-02):9.231705e-03,19:6.333692e-03):2.034938e-03):1.644445e-03):2.011032e-03):1.359584e-03,((43:1.548522e-02,(61:7.764757e-03,60:5.684625e-03):1.362421e-02):1.755947e-02,((15:3.465161e-02,(((48:1.555390e-03,51:7.021489e-03):5.291205e-03,52:3.488611e-03):2.563584e-03,(50:5.457011e-03,49:1.505869e-03):1.006685e-02):6.049168e-03):2.567754e-02,(63:4.858120e-02,((((62:4.483886e-02,((((((46:1.793208e-03,45:2.944828e-02):2.744471e-03,(57:1.700787e-04,58:1.447092e-04):1.357559e-02):1.778690e-03,(((21:3.655349e-03,22:2.820697e-03):7.343724e-04,20:2.650718e-03):3.428351e-03,23:4.432513e-03):1.557498e-02):2.590788e-03,(((55:1.918531e-06,(54:9.794569e-03,56:4.551100e-04):5.810630e-04):9.579817e-03,8:1.510994e-03):5.068304e-04,44:7.326876e-03):3.054313e-03):1.188165e-03,(53:2.096757e-02,9:9.232103e-03):4.104685e-03):8.168829e-03,(4:1.171836e-02,71:4.072249e-03):5.556981e-03):3.169691e-03):2.256169e-03,((((((105:3.190854e-03,100:7.300780e-03):6.435744e-03,((107:9.361045e-03,(103:1.965541e-03,102:2.748099e-03):3.798442e-04):4.013533e-03,106:1.001022e-02):3.949326e-04):7.080386e-03,((104:2.659119e-02,(99:5.583314e-04,101:1.611334e-03):6.052602e-03):3.078548e-03,108:5.693623e-03):8.629137e-03):4.363209e-02,47:6.553087e-02):5.659269e-03,(29:5.200576e-03,2:2.425579e-03):1.401371e-02):2.231788e-03,(109:1.789871e-02,((((((85:4.490422e-03,(86:5.861137e-03,(84:1.890745e-03,83:8.054225e-03):2.562065e-03):8.803207e-04):3.498305e-03,17:1.372485e-02):4.498812e-03,(18:1.626194e-02,(74:1.118156e-03,16:1.056660e-04):5.573479e-03):1.352393e-02):4.868344e-03,(90:1.110842e-03,75:1.090919e-02):2.183408e-02):1.707736e-03,((24:9.462532e-03,69:6.684957e-03):9.162322e-03,70:2.562335e-02):8.100341e-03):2.128464e-03,(((96:1.142049e-03,97:1.544770e-03):6.399875e-04,98:8.797441e-03):1.334914e-03,88:1.207134e-02):8.184834e-03):1.150794e-02):6.935396e-04):3.046436e-03):9.884578e-04,10:7.491148e-03):7.356956e-04,36:1.610076e-02):2.668340e-03):1.509139e-02):1.568781e-03):1.718629e-02):2.126065e-03):2.136639e-03):3.825176e-03,(((28:9.799302e-03,27:1.251841e-02):2.201150e-03,(26:1.662271e-02,25:1.493145e-02):2.630967e-03):3.791433e-03,(39:2.938205e-02,95:1.172257e-02):1.165581e-03):2.914474e-03):1.446922e-03,(11:1.521600e-02,73:3.171701e-02):1.327550e-03):1.495659e-03):1.316505e-03,(110:1.470567e-02,(42:2.839986e-02,80:8.151598e-03):5.144827e-03):4.380457e-03):1.230674e-03,64:3.505403e-02):5.479966e-03):3.118501e-03,1:1.522234e-02);
   tree gen.160000 = [&U] (((3:1.152567e-02,(66:1.053605e-02,68:2.762027e-03):1.704223e-02):5.187218e-03,(((91:1.809371e-02,33:2.702563e-02):1.493392e-02,((((((87:1.352864e-02,(72:1.144181e-02,79:1.352479e-02):3.004058e-03):8.628800e-05,((((92:3.965350e-03,65:5.661272e-03):1.080192e-02,34:5.581622e-03):6.580823e-03,((41:1.283120e-02,93:8.012363e-03):7.006737e-03,(82:2.009050e-03,35:1.508231e-03):9.764197e-03):2.545731e-03):4.156399e-03,(32:1.541082e-02,37:1.550032e-02):1.785969e-03):3.193875e-03):3.637153e-04,59:1.504800e-02):4.251261e-03,((((94:2.459132e-02,((77:9.328757e-03,78:7.227931e-03):1.038898e-03,76:5.592023e-03):7.089359e-03):1.202022e-02,((89:1.814313e-02,40:8.083885e-03):1.422771e-02,((12:2.268325e-02,(81:1.268821e-02,(((7:2.251059e-03,38:4.891526e-04):8.985772e-03,13:1.442548e-02):1.230172e-03,(((31:3.330335e-03,(30:5.355844e-03,5:2.223743e-02):4.632691e-03):4.333906e-04,6:4.556188e-03):1.554530e-02,19:6.364269e-03):2.044762e-03):2.399160e-03):1.708683e-03):2.091019e-03,((43:1.110624e-02,(61:2.039005e-03,60:3.212027e-03):1.453721e-02):1.764424e-02,((15:3.481890e-02,((48:1.409073e-03,(51:6.869971e-03,52:1.225289e-03):2.150909e-03):3.333856e-03,(50:3.403989e-03,49:1.202774e-04):1.441225e-02):6.355442e-03):2.582905e-02,(63:4.881573e-02,((((62:4.669833e-02,((((((45:3.083311e-02,46:7.029415e-04):2.894736e-03,(57:5.885190e-03,58:1.116145e-04):8.836008e-03):3.094335e-03,((20:2.657325e-03,(22:1.801466e-03,21:3.240903e-04):2.350379e-03):4.756333e-03,23:7.019765e-03):1.594991e-02):1.751609e-03,(44:1.327587e-02,(((54:5.787008e-03,56:1.469892e-03):1.022784e-04,55:4.405053e-05):5.116512e-03,8:1.107657e-03):6.401195e-03):7.108519e-04):1.385705e-03,(53:2.106880e-02,9:8.764275e-03):4.124501e-03):8.208266e-03,(4:9.221722e-03,71:5.074820e-03):6.440527e-03):3.184994e-03):1.129238e-03,(((((((85:4.512101e-03,(86:1.533718e-03,(84:6.108139e-03,83:7.678927e-03):1.563086e-03):1.113056e-03):9.433284e-04,17:1.441650e-02):1.995734e-03,((16:6.647442e-03,18:1.634045e-02):5.553538e-03,74:1.637887e-02):6.601974e-03):4.861559e-03,(90:4.956760e-03,75:1.096185e-02):1.848533e-02):6.148309e-04,((24:9.508214e-03,69:7.420812e-03):9.010766e-03,70:3.314124e-02):3.505222e-03):3.278389e-03,((96:1.628292e-03,(97:4.659561e-03,98:1.016247e-02):5.157525e-04):5.222049e-03,88:5.913621e-03):2.188111e-03):1.473381e-02,(((((106:6.963956e-03,(((102:6.378744e-04,103:3.974511e-03):1.268724e-03,107:4.698303e-03):2.378481e-03,(105:5.250205e-03,100:3.984722e-03):4.537406e-03):4.858833e-03):5.769176e-03,((104:1.712146e-02,(99:2.271950e-04,101:6.602551e-04):2.402821e-03):4.725823e-03,108:1.145407e-02):3.441027e-03):3.918050e-02,47:6.584723e-02):5.686590e-03,(29:1.265480e-03,2:3.303963e-03):1.445462e-02):8.706081e-04,109:1.650700e-02):1.456211e-03):2.638411e-03):8.046925e-04,10:7.527313e-03):1.301412e-03,36:1.617849e-02):2.532907e-03):1.876403e-02):2.555584e-03):1.768360e-02):1.851030e-03):2.523429e-03):3.449040e-03,(95:1.589285e-02,(39:2.952390e-02,((25:1.202415e-02,(26:2.853986e-03,27:1.459686e-02):1.071249e-03):1.062821e-03,28:8.016133e-03):2.556440e-03):2.027763e-03):3.144874e-03):2.090018e-03,(11:1.510940e-02,73:3.187013e-02):6.064967e-04):2.153238e-03):3.750587e-04,(110:1.477666e-02,(42:2.603803e-02,80:1.333421e-02):2.198654e-03):7.137381e-03):3.150246e-03,64:4.477234e-02):4.447273e-03):1.422229e-03,14:3.111829e-02):6.644663e-04):3.589848e-03,67:2.715409e-02,1:1.345696e-02);
   tree gen.165000 = [&U] (((((91:2.040472e-02,33:2.149653e-02):6.166171e-03,((((11:1.543106e-02,(73:3.254861e-02,(((94:1.520029e-02,(78:7.151368e-03,(77:4.638036e-03,76:5.711071e-03):1.678659e-03):7.207261e-03):1.213327e-02,((89:1.699726e-02,40:1.010373e-03):1.486503e-02,((12:2.316615e-02,(81:1.235558e-02,((7:1.634833e-03,38:2.001648e-04):9.177069e-03,(13:1.323584e-02,((5:1.230786e-02,((31:3.203932e-03,30:3.249030e-03):2.603028e-03,6:5.973393e-03):4.696644e-03):1.110852e-02,19:7.864944e-03):3.420330e-03):6.313139e-04):1.281615e-03):2.575977e-03):2.406684e-03,(((15:3.556015e-02,((52:2.688161e-03,(51:2.543285e-03,48:2.820098e-03):6.910846e-03):5.625400e-03,(50:2.258748e-03,49:2.173256e-03):9.036195e-03):8.574223e-03):2.412702e-02,(43:1.344100e-02,(61:6.860792e-03,60:1.028347e-03):1.484669e-02):1.801986e-02):6.275332e-04,(63:4.947299e-02,(((62:4.769249e-02,(((44:1.106691e-02,(((45:3.148952e-02,46:2.741477e-03):4.907465e-04,(57:1.580766e-03,58:1.129335e-03):1.433611e-02):3.145348e-03,(((22:8.701586e-04,21:7.305044e-05):2.849060e-03,20:4.671943e-04):8.759443e-03,23:8.179093e-03):9.830147e-03):2.534975e-03):1.903118e-03,((53:2.428148e-02,9:1.140928e-02):3.150712e-03,(8:1.243931e-03,(56:8.944683e-04,(55:1.785938e-03,54:7.688793e-04):1.660427e-03):4.994222e-03):4.105214e-03):1.841052e-04):8.232986e-03,(4:9.418042e-03,71:5.182857e-03):7.358347e-03):4.087385e-03):4.654705e-03,(10:7.687561e-03,(109:1.954419e-02,((((((105:4.017484e-03,100:6.705132e-03):4.799356e-03,((107:8.669606e-03,106:1.107831e-02):8.415418e-04,(103:2.079472e-03,102:9.406326e-04):4.253840e-03):1.188964e-03):7.343348e-03,(108:1.038017e-02,(104:1.748596e-02,(99:2.819294e-05,101:2.375447e-04):3.942314e-03):1.608930e-03):4.164056e-03):4.743081e-02,47:6.724905e-02):4.176672e-03,(29:1.062944e-02,2:7.110321e-03):7.254393e-03):5.575856e-04,(((90:1.531967e-02,75:1.099149e-02):1.959817e-02,(((24:7.580411e-03,69:7.578793e-03):9.998990e-03,70:3.341074e-02):8.402899e-03,(((85:4.608158e-03,(86:4.468747e-03,(84:6.238174e-03,83:7.842403e-03):2.487756e-03):2.004358e-03):1.091778e-03,17:1.699398e-02):5.587748e-04,(74:1.471076e-02,(18:1.813114e-02,16:7.942414e-03):2.315152e-03):4.697042e-03):4.741263e-03):1.238870e-03):1.380568e-03,(((96:1.434758e-03,98:1.113505e-02):1.491416e-03,97:5.688369e-03):1.008150e-02,88:3.318113e-03):1.123543e-03):1.392102e-02):3.227583e-04):1.437255e-03):1.133420e-03):1.233002e-03,36:1.652291e-02):3.243236e-03):1.575408e-02):2.122391e-02):2.839572e-03):2.651244e-03):2.757416e-03,(95:1.398802e-02,(39:3.015243e-02,((27:1.404884e-02,28:5.686573e-03):1.378347e-03,(26:4.226287e-03,25:1.416396e-02):4.666222e-03):3.182209e-03):3.048347e-03):3.960516e-03):3.859239e-03):1.154604e-03):1.782558e-04,((((72:1.168539e-02,79:1.381272e-02):2.403287e-03,87:1.325110e-02):1.764487e-03,(((((92:5.758622e-03,65:1.077829e-02):5.261010e-03,34:9.943955e-03):5.471606e-03,(41:4.791174e-03,93:7.176817e-03):9.502666e-03):4.405314e-03,(82:1.720969e-03,35:4.439147e-03):1.119258e-02):2.594670e-03,(32:1.985264e-02,37:1.583031e-02):1.823990e-03):2.610592e-03):2.474928e-03,59:1.536836e-02):4.664195e-03):1.414089e-03,(110:1.389825e-02,(42:2.020729e-02,80:1.017721e-02):3.745375e-03):4.955575e-03):3.820836e-03,64:3.983064e-02):4.676909e-03):9.800948e-04,14:3.178077e-02):1.818157e-03,(3:1.380686e-02,(66:1.076035e-02,68:3.572849e-03):1.740504e-02):4.870390e-03):3.699130e-03,67:1.910003e-02,1:1.422399e-02);
   tree gen.170000 = [&U] ((((91:2.165903e-02,33:1.950386e-02):9.855125e-03,14:3.126225e-02):4.128833e-04,(((((((94:1.468284e-02,((77:1.127334e-02,76:8.693919e-03):3.858142e-03,78:5.295018e-03):1.041683e-02):1.172023e-02,((89:1.641863e-02,40:6.996865e-03):1.141738e-02,((12:2.237753e-02,(81:1.254152e-02,((7:1.745601e-03,38:2.035317e-03):1.659533e-02,(((5:1.642659e-02,((31:3.500851e-03,30:8.251389e-03):4.602238e-04,6:5.770046e-03):4.536760e-03):1.181445e-02,19:6.139291e-03):2.017176e-03,13:1.295353e-02):8.474061e-04):1.049341e-03):1.950384e-03):1.095038e-03,(((43:1.298344e-02,(61:6.397266e-03,60:9.241377e-03):1.342787e-02):1.805598e-02,(15:3.494031e-02,((51:4.736457e-03,(52:1.927777e-03,48:1.673908e-03):1.226264e-03):3.683880e-03,(50:3.535938e-03,49:1.036234e-03):1.250402e-02):5.538079e-03):1.988729e-02):3.229715e-03,(63:4.337014e-02,(36:1.596043e-02,((10:8.089468e-03,(62:4.606894e-02,(((53:2.176284e-02,(9:6.511281e-03,44:1.259010e-02):4.639636e-03):4.993410e-03,(((46:2.848439e-03,(45:3.041755e-02,(57:3.359377e-03,58:9.765236e-04):6.144130e-03):2.451064e-03):2.653384e-03,(((22:4.604998e-04,21:2.391238e-04):5.900654e-04,20:8.930604e-05):4.894921e-03,23:7.900659e-03):1.112846e-02):2.615035e-03,(8:1.967372e-03,(55:2.738280e-04,(54:1.081793e-03,56:3.265081e-03):1.710890e-03):6.111466e-03):5.059606e-03):2.173629e-04):5.978508e-03,(4:9.097432e-03,71:5.747736e-03):5.871221e-03):3.374794e-03):1.950731e-03):1.013022e-03,(109:1.887886e-02,((((((105:6.009843e-03,100:4.891561e-03):3.904859e-03,(106:7.498856e-03,(107:4.564382e-03,(103:2.884791e-03,102:1.529761e-03):2.107545e-03):3.149617e-05):4.775593e-04):1.147625e-02,((99:1.954637e-04,101:1.556759e-03):3.989914e-03,(104:1.536693e-02,108:3.767038e-03):3.970668e-03):1.374925e-02):3.821002e-02,47:6.495975e-02):4.034489e-03,(29:1.685625e-03,2:1.832830e-03):1.338652e-02):8.532940e-04,(((90:8.630988e-03,75:7.927760e-03):2.216443e-02,(((24:5.779054e-03,69:7.320795e-03):9.931054e-03,70:3.227337e-02):4.390474e-03,(((16:8.247302e-03,18:1.261156e-02):5.328352e-03,74:6.499524e-03):9.354358e-03,((85:7.689602e-03,(86:4.316621e-03,(84:5.791426e-03,83:4.928626e-03):3.686369e-03):6.438763e-04):2.429478e-03,17:1.641547e-02):5.251084e-03):3.803375e-03):8.268831e-04):2.413557e-03,(((97:1.798588e-03,98:1.377992e-02):2.456111e-03,96:2.262509e-03):4.091790e-03,88:7.693901e-03):2.046632e-03):1.376926e-02):3.830736e-04):2.268464e-04):1.721053e-03):6.207412e-04):1.576665e-02):1.875225e-02):1.301674e-03):9.885761e-04):5.036034e-03,(95:1.351184e-02,((27:1.335530e-02,(28:3.099544e-03,25:4.841580e-03):8.799333e-03):3.906538e-03,(26:9.817153e-03,39:2.912430e-02):4.880158e-04):8.751531e-04):2.304455e-03):2.127312e-03,(11:2.059918e-02,73:3.144059e-02):2.608579e-04):7.687306e-04,(59:1.699300e-02,(((72:1.086616e-02,79:2.057329e-02):2.051216e-03,87:4.158037e-03):2.503508e-03,((((92:1.139231e-02,65:1.019273e-02):9.250437e-03,34:2.292518e-02):8.736790e-03,((82:1.772823e-03,35:9.933226e-04):1.310446e-02,(41:7.916310e-03,93:1.982550e-03):1.045508e-02):2.571187e-03):2.164061e-03,(32:1.807477e-02,37:1.529141e-02):1.061101e-03):1.770535e-03):1.204379e-03):4.019419e-03):8.850626e-04,(110:1.342512e-02,(42:5.636111e-02,80:7.689225e-03):5.465570e-03):6.476376e-03):2.137773e-03,64:3.760759e-02):6.648106e-03):3.978626e-03,(67:1.991067e-02,(3:1.333684e-02,(66:1.039404e-02,68:2.206415e-03):1.681254e-02):4.859958e-03):1.089133e-03,1:1.171426e-02);
   tree gen.175000 = [&U] (67:2.848307e-02,((3:1.676853e-02,(66:1.087279e-02,68:3.486607e-03):1.473212e-02):4.812817e-03,((((((((94:1.972836e-02,((77:5.499690e-03,76:4.405737e-03):3.159603e-03,78:5.695760e-03):1.129394e-02):1.421519e-02,((89:2.614537e-02,40:6.136536e-03):1.161297e-02,((12:2.466936e-02,(81:1.311918e-02,(((5:1.995226e-02,((6:7.292729e-03,31:2.632323e-03):5.605587e-04,30:8.383592e-03):6.095054e-03):1.023941e-02,19:6.422067e-03):3.533414e-03,(13:1.285438e-02,(7:9.784773e-04,38:1.681694e-03):1.240839e-02):5.515713e-04):5.869022e-04):3.527782e-03):1.136561e-03,(((43:1.358146e-02,(61:3.825490e-03,60:7.713745e-03):1.624848e-02):1.652672e-02,(15:3.311868e-02,(((51:4.644225e-03,52:8.793950e-04):1.055895e-03,48:1.273714e-02):6.745917e-03,(50:2.681809e-03,49:3.026764e-03):9.278374e-03):9.620870e-03):2.036520e-02):1.223697e-03,(63:4.440168e-02,(36:1.669557e-02,(10:6.708857e-03,(((((((((103:4.040387e-03,102:2.248085e-03):3.340144e-03,107:6.267402e-03):8.380336e-04,(106:6.301446e-03,(105:6.174514e-03,100:1.062160e-02):4.164691e-03):5.664207e-04):8.647096e-03,(((99:3.778144e-03,101:1.069203e-03):3.157218e-03,104:2.298842e-02):3.643876e-03,108:1.159937e-02):7.506414e-03):3.996997e-02,47:6.279613e-02):3.577126e-03,(29:6.067671e-03,2:1.705350e-03):1.063392e-02):4.557501e-04,109:1.732419e-02):7.559707e-04,(((90:1.465513e-02,75:7.533829e-03):2.318533e-02,((((16:2.345839e-03,74:1.373816e-02):8.194995e-03,18:1.287072e-02):6.274997e-03,(((85:5.618522e-03,(84:1.013939e-02,83:7.434984e-03):4.164145e-03):1.193813e-03,86:4.586289e-03):7.871181e-04,17:1.380889e-02):3.536618e-03):1.865782e-03,((24:6.045238e-03,69:5.987007e-03):1.057462e-02,70:2.988460e-02):5.887632e-03):2.594645e-04):1.636565e-03,(((96:1.203933e-03,98:1.562116e-02):2.316730e-03,97:4.133708e-03):1.979882e-03,88:5.606699e-03):5.656844e-03):1.228507e-02):1.963109e-03,(62:4.819087e-02,(((53:2.401266e-02,(9:9.357006e-03,44:1.317000e-02):7.967758e-04):3.843346e-03,(((46:4.130060e-03,(45:2.732526e-02,(57:4.896444e-04,58:1.454240e-03):6.620352e-03):2.396039e-03):4.957551e-03,(((22:1.123375e-03,21:2.007362e-04):3.722427e-03,20:6.285869e-04):1.558746e-04,23:7.366494e-03):1.270059e-02):1.811798e-03,(8:5.212039e-03,(56:5.821040e-03,(54:4.348616e-03,55:2.264986e-03):5.002643e-04):4.743562e-03):5.211614e-03):2.492675e-04):6.253878e-03,(4:9.516461e-03,71:4.915549e-03):6.612445e-03):3.376333e-03):2.478663e-03):1.595815e-04):1.709481e-03):3.920569e-03):1.492914e-02):2.129566e-02):9.006412e-04):1.034110e-03):1.584734e-03,((39:3.064104e-02,(26:8.930596e-03,(27:1.397045e-02,(28:3.476661e-03,25:9.393116e-03):6.623614e-03):4.086474e-03):6.981222e-04):1.083758e-03,95:1.268166e-02):2.856837e-03):1.589276e-03,(73:3.288874e-02,11:1.652962e-02):2.378961e-03):2.560751e-03,(((87:6.661886e-03,(72:9.216754e-03,79:2.152090e-02):2.884328e-03):1.065159e-04,(((82:2.392823e-03,35:1.155006e-03):1.818407e-02,((41:6.663837e-03,93:1.406235e-03):1.243771e-02,((92:4.217519e-03,65:1.274143e-02):4.914972e-03,34:2.398111e-02):5.541962e-03):6.469596e-03):3.077714e-03,(32:1.667373e-02,37:1.575701e-02):2.811583e-03):7.568272e-04):2.420718e-03,59:1.777570e-02):3.608321e-03):1.053392e-03,(110:1.404349e-02,(42:5.895711e-02,80:8.043391e-03):2.666366e-03):3.190633e-03):4.898604e-03,64:4.355281e-02):5.636032e-03,((91:1.694877e-02,33:2.040221e-02):9.045736e-03,14:3.119803e-02):4.230312e-03):2.196133e-03):1.566229e-02,1:2.458675e-03);
   tree gen.180000 = [&U] (((((((((39:3.099931e-02,(26:9.035019e-03,(27:1.613222e-02,(28:3.054113e-04,25:4.079019e-03):1.016455e-02):5.521599e-03):2.114292e-04):9.207855e-04,95:1.258683e-02):1.980539e-03,((94:1.889700e-02,((77:4.006270e-03,78:6.160044e-03):9.019049e-04,76:4.008066e-03):9.295323e-03):1.267873e-02,((89:2.666380e-02,40:1.449767e-02):2.619157e-03,((12:2.407877e-02,(81:1.327258e-02,((13:1.246549e-02,(7:2.421981e-03,38:1.865793e-04):1.214727e-02):1.759209e-03,((5:1.927619e-02,(6:7.378001e-03,(30:5.960018e-03,31:2.485576e-03):3.135155e-03):8.136845e-03):8.179887e-03,19:1.074884e-02):2.748040e-03):2.635672e-03):1.358950e-03):6.151735e-04,(((43:1.374026e-02,(61:4.346610e-03,60:2.826243e-03):1.400068e-02):1.378045e-02,(15:3.290884e-02,((51:9.781291e-03,(52:2.551277e-04,48:1.127826e-03):1.112680e-03):5.389453e-03,(50:2.408882e-03,49:5.751257e-04):8.093538e-03):1.105288e-02):1.912987e-02):3.582623e-03,(63:4.492085e-02,(((((((((((105:4.255598e-03,100:4.080793e-03):4.618396e-03,106:9.082313e-03):1.176383e-03,((103:5.900439e-04,102:6.277976e-04):5.007794e-03,107:4.906688e-03):1.694679e-03):5.578293e-03,((104:1.976183e-02,(99:1.104148e-04,101:3.160526e-04):6.917935e-03):3.667142e-03,108:1.158522e-02):7.594184e-03):3.686580e-02,47:6.353038e-02):1.068740e-03,(29:6.138618e-03,2:2.172215e-03):1.133899e-02):2.241552e-04,((((98:1.468037e-02,97:3.032746e-03):2.115332e-03,96:1.248589e-03):6.999182e-03,(((((16:1.334452e-02,18:2.193557e-02):4.186623e-03,((85:5.684217e-03,((84:2.414681e-03,83:7.907926e-03):2.144048e-03,86:9.915724e-03):2.348479e-03):7.068705e-04,17:1.397036e-02):2.020585e-03):7.024785e-04,74:2.157981e-02):4.025102e-03,(90:2.596012e-03,75:1.716351e-02):1.689646e-02):3.927994e-04,((24:5.973716e-03,69:1.100965e-02):1.106476e-02,70:2.975676e-02):4.372750e-03):1.375105e-03):2.132885e-03,88:1.139431e-02):1.242871e-02):1.952022e-04,109:1.808467e-02):2.629204e-03,(62:4.875435e-02,(((9:6.990654e-03,53:2.546396e-02):4.257733e-03,(((8:5.087938e-03,(54:1.296830e-03,(55:4.513138e-05,56:3.387084e-03):7.119266e-05):4.508080e-03):5.071134e-03,((46:5.213229e-03,(45:2.805805e-02,(57:2.997659e-03,58:2.837128e-03):6.726205e-03):1.986278e-03):1.844354e-03,(((22:1.034942e-03,21:2.422922e-04):1.265806e-03,20:1.148053e-04):4.369798e-03,23:5.522343e-03):1.050387e-02):4.773460e-03):1.101915e-04,44:1.317751e-02):5.625875e-04):8.483983e-03,(4:9.002736e-03,71:4.973025e-03):3.778786e-03):3.984142e-03):2.499301e-03):8.811949e-04,10:4.561911e-03):1.228417e-04,36:1.445816e-02):1.370278e-03):1.543682e-02):1.945127e-02):1.418528e-03):2.122508e-03):2.086317e-03):1.867422e-03,(73:3.037521e-02,11:1.672290e-02):2.288452e-03):2.137938e-03,((((72:1.346459e-02,87:6.739781e-03):1.557228e-05,79:1.832739e-02):1.498919e-03,((((92:6.522616e-03,65:6.725015e-03):7.179243e-03,34:8.989005e-03):6.001574e-03,((41:6.741755e-03,93:5.100933e-03):4.761428e-03,(82:4.742314e-03,35:3.933634e-04):8.742554e-03):3.860326e-03):2.339331e-03,(32:1.686869e-02,37:1.594125e-02):3.562625e-03):1.746863e-03):1.875763e-03,59:1.401454e-02):2.837322e-03):7.030592e-04,(110:1.477782e-02,(42:3.193859e-02,80:8.137440e-03):4.729521e-04):5.049534e-03):6.683534e-04,64:4.194384e-02):4.214064e-03,(67:2.800359e-02,((91:1.477330e-02,33:2.232810e-02):1.053143e-02,14:3.144587e-02):1.483712e-03):1.016506e-03):4.017461e-03,(3:1.340868e-02,(66:1.485469e-02,68:3.527375e-03):1.660069e-02):4.749683e-03,1:1.368884e-02);
   tree gen.185000 = [&U] (14:2.616615e-02,(((67:2.881939e-02,((((42:4.296906e-02,80:1.684250e-02):8.322784e-04,110:1.520832e-02):3.310576e-03,(((73:3.466890e-02,11:1.721006e-02):1.455142e-03,((79:1.767870e-02,72:1.056464e-02):2.421575e-03,((((82:4.787983e-03,35:1.587719e-03):1.167846e-02,((41:5.972984e-03,93:1.341829e-03):6.378469e-03,((92:8.376010e-03,65:1.035628e-02):3.973448e-03,34:9.250870e-03):1.319075e-02):1.369309e-03):5.171950e-03,((32:1.736010e-02,37:1.346735e-02):6.854006e-04,87:1.493496e-02):6.232919e-04):1.370225e-03,59:1.442280e-02):1.403905e-03):4.793889e-03):1.051317e-03,(((39:3.147668e-02,(26:9.267203e-03,(27:1.483507e-02,(28:1.444835e-02,25:1.004275e-02):1.334608e-03):1.283712e-03):2.030909e-03):7.645689e-05,95:1.295351e-02):5.001427e-03,((94:1.944751e-02,((77:4.122980e-03,76:6.940218e-03):1.763029e-03,78:6.977828e-03):9.566113e-03):1.111457e-02,((89:2.744057e-02,40:4.032974e-03):1.476582e-02,((12:2.478023e-02,(81:1.365923e-02,((13:1.282863e-02,(7:4.238710e-03,38:4.358225e-04):1.259108e-02):1.419423e-03,((5:1.663454e-02,((30:1.130305e-02,31:6.036440e-03):6.061408e-05,6:6.262621e-03):4.011913e-03):1.614087e-02,19:9.232766e-03):2.731606e-03):1.879817e-03):1.049065e-03):2.311716e-03,(((15:3.386754e-02,((51:5.696778e-03,(52:4.074338e-04,48:3.412305e-03):1.614067e-03):8.479768e-03,(50:3.102841e-03,49:1.451157e-05):9.384465e-03):9.073616e-03):1.968716e-02,(63:4.622948e-02,(36:1.474854e-02,(((62:5.017466e-02,((((((((57:2.923709e-03,58:5.263397e-04):7.520126e-03,46:6.037202e-03):2.771715e-04,45:3.150793e-02):1.665187e-03,(((22:1.960992e-03,21:1.730663e-04):5.122290e-04,20:1.244240e-03):4.807678e-03,23:2.562991e-03):1.257058e-02):3.421173e-03,44:1.178929e-02):4.056701e-05,(8:2.118940e-03,(54:4.255398e-03,(56:9.434627e-04,55:3.629136e-05):5.372641e-04):3.691953e-03):6.903839e-03):2.966318e-04,(9:7.504857e-03,53:2.620577e-02):5.218014e-03):1.113877e-02,(4:7.647931e-03,71:5.596845e-03):3.888869e-03):2.648895e-03):4.804405e-03,((((96:1.816592e-03,88:9.923031e-03):2.146277e-03,(98:7.635565e-03,97:3.852529e-03):5.157607e-03):5.340377e-03,(((17:1.188743e-02,74:2.220847e-02):3.025497e-03,((((84:3.959476e-03,83:9.702407e-03):2.558465e-03,86:3.271123e-03):9.784000e-04,(16:9.009252e-03,18:1.573363e-02):1.531274e-02):8.625441e-05,85:4.230981e-03):2.016772e-03):4.807118e-03,((90:2.937575e-03,75:4.459741e-03):2.805583e-02,((24:6.147741e-03,69:1.078873e-02):9.677272e-03,70:3.062363e-02):4.500136e-03):1.103378e-03):4.601907e-03):1.122702e-02,(109:1.861151e-02,(((((106:8.336800e-03,((103:1.295703e-03,107:6.532017e-03):3.125363e-04,102:2.642038e-03):6.612596e-03):1.250476e-03,(105:1.029132e-02,100:4.313708e-03):2.040827e-03):5.255295e-03,((104:2.033753e-02,(99:5.799850e-04,101:1.142164e-03):4.200071e-03):2.485295e-03,108:6.558559e-03):1.249451e-02):3.920752e-02,47:6.538113e-02):2.805214e-03,(29:2.525741e-03,2:9.154881e-04):1.538547e-02):1.744179e-03):9.073000e-04):9.015867e-04):1.670475e-03,10:9.588154e-03):2.103453e-03):6.969980e-04):1.914440e-02):9.182500e-04,(43:1.414054e-02,(61:3.421326e-03,60:5.035910e-03):1.389315e-02):1.410195e-02):2.001792e-02):1.714934e-03):2.074974e-03):5.429031e-03):1.950549e-03):9.549304e-04):1.013992e-03,64:4.316574e-02):3.900894e-03):1.446103e-03,(91:1.574758e-02,33:2.431105e-02):8.555467e-03):2.559596e-03,(3:1.379930e-02,(66:9.559996e-03,68:3.630134e-03):1.708429e-02):4.630092e-03):1.866806e-03,1:1.249110e-02);
   tree gen.190000 = [&U] (((67:2.218998e-02,(3:1.590198e-02,(66:9.707355e-03,68:3.559477e-03):1.502734e-02):5.065010e-03):1.844387e-03,(((42:4.363140e-02,64:4.233649e-02):2.027672e-03,(((87:1.516517e-02,(((37:1.395148e-02,32:1.762770e-02):6.959655e-04,(((92:5.851005e-03,65:9.196137e-03):6.453895e-03,34:1.580262e-02):1.225738e-02,((41:8.301328e-03,93:5.620555e-04):1.000074e-02,(82:3.350247e-03,35:5.796601e-05):7.304721e-03):2.220038e-03):3.906441e-03):1.095570e-03,(79:1.748180e-02,72:1.072749e-02):3.745561e-03):6.726185e-04):7.739675e-04,59:1.464512e-02):4.886762e-03,(((((39:3.196187e-02,(26:6.484962e-03,((27:1.600480e-02,25:1.056325e-02):4.363806e-04,28:7.767087e-03):1.883956e-03):1.275847e-03):1.539101e-03,95:1.171932e-02):2.391140e-03,((94:1.974728e-02,((77:6.452628e-03,76:7.047196e-03):1.620746e-03,78:5.964338e-03):1.208745e-02):1.378106e-02,((89:3.580615e-02,40:4.034049e-03):1.423870e-02,((12:2.002655e-02,(81:1.386978e-02,((13:1.302637e-02,((6:6.824022e-03,((30:8.704401e-03,31:2.208416e-03):1.800519e-03,5:2.871850e-02):7.327564e-04):1.512433e-02,19:8.481727e-03):2.969462e-03):8.044046e-04,(7:2.624829e-03,38:1.139073e-04):1.251505e-02):1.971009e-03):1.065235e-03):1.014968e-03,((43:1.465222e-02,(61:5.338780e-03,60:5.136845e-03):1.410730e-02):1.431932e-02,((63:4.694207e-02,(36:1.497588e-02,(((62:5.094806e-02,(((((45:2.062423e-02,(((22:4.240313e-03,21:1.156570e-05):4.470475e-03,20:1.345530e-03):4.881785e-03,23:5.042133e-03):1.194439e-02):3.483588e-03,((57:6.435900e-03,58:3.139983e-03):5.607459e-03,46:2.322585e-03):2.911613e-03):2.386032e-03,(8:1.328212e-03,(44:1.173656e-02,(54:3.084149e-04,(56:2.750838e-04,55:3.004416e-04):1.128994e-03):5.997578e-03):2.110423e-03):4.249427e-03):7.552593e-05,(9:7.620539e-03,53:2.172232e-02):4.308964e-03):1.003044e-02,(4:7.921377e-03,71:5.683116e-03):5.109241e-03):3.615151e-03):4.082310e-03,(109:1.863023e-02,(((90:1.548883e-02,75:1.021093e-02):1.983110e-02,(((((((16:7.163806e-03,18:8.930941e-03):1.173756e-02,(84:5.017969e-03,83:8.214209e-03):9.864125e-04):2.822436e-03,86:7.574137e-03):2.191278e-03,85:4.296198e-03):1.464275e-03,(17:1.141854e-02,74:1.570445e-02):9.853649e-04):8.641360e-03,((24:7.562477e-03,69:1.293092e-02):6.204555e-03,70:3.109567e-02):4.981869e-03):5.020930e-04,((88:1.007599e-02,96:1.354936e-04):6.278246e-04,(98:1.137728e-02,97:1.504591e-03):8.974380e-04):1.028410e-02):9.205696e-04):1.208778e-02,(((((105:2.928210e-03,100:4.380201e-03):3.533355e-03,((102:2.850820e-03,103:2.864764e-03):6.025349e-04,(107:1.167897e-02,106:9.550241e-03):2.520743e-03):5.392248e-03):9.780993e-03,(108:7.100377e-03,((99:1.217462e-04,101:3.415593e-03):3.554467e-03,104:3.217718e-02):4.632702e-03):2.571346e-03):3.981188e-02,47:6.638893e-02):5.324511e-03,(29:2.558936e-03,2:5.785357e-05):1.515035e-02):3.538004e-04):1.353860e-03):1.874067e-03):1.078168e-03,10:8.331656e-03):2.685571e-03):2.566142e-03):1.908507e-02,(15:4.096387e-02,((52:1.090021e-03,(51:5.286787e-03,48:2.070833e-03):2.273902e-03):1.017497e-02,(50:2.570699e-03,49:4.128115e-03):8.574219e-03):9.219831e-03):2.381428e-02):4.003645e-04):1.938277e-02):4.202279e-03):1.427184e-03):3.399695e-03):8.370615e-04,(11:2.025320e-02,73:2.894663e-02):1.297358e-04):3.095382e-04,(110:1.125001e-02,80:1.213797e-02):5.048283e-03):1.907080e-03):2.465971e-03):4.175427e-03,(91:1.599032e-02,33:2.555013e-02):7.200548e-03):1.417234e-03):7.220847e-04,14:2.712466e-02,1:1.675968e-02);
   tree gen.195000 = [&U] (((67:8.580911e-03,14:1.567231e-02):1.864766e-02,((((((((37:1.488019e-02,32:1.837795e-02):2.125299e-03,(((92:7.825400e-03,65:1.009719e-02):6.455760e-03,34:1.705629e-02):7.027720e-03,((41:1.285395e-03,93:1.179538e-03):1.184088e-02,(82:1.749175e-03,35:4.129206e-04):6.372130e-03):3.579352e-03):4.143441e-03):2.769701e-03,(87:1.599221e-02,(79:1.637729e-02,72:1.281241e-02):3.432974e-03):5.226461e-04):9.965633e-04,59:1.936628e-02):5.892495e-03,(((95:1.015070e-02,(39:3.331777e-02,(26:1.124535e-02,(27:1.363859e-02,(25:1.284126e-02,28:8.648846e-03):3.442745e-04):2.747555e-03):1.769118e-03):2.439868e-03):3.265576e-03,((94:1.938005e-02,(78:6.131328e-03,(76:7.347134e-03,77:5.279104e-03):2.916506e-03):1.307258e-02):1.436760e-02,((89:3.380229e-02,40:1.674572e-02):2.006371e-03,((12:2.087890e-02,(81:1.446010e-02,((13:1.358079e-02,(7:4.194418e-03,38:5.847000e-05):1.300686e-02):2.906584e-03,(((30:6.240881e-03,(5:2.293770e-02,31:3.989849e-03):5.262953e-04):2.449727e-03,6:6.890914e-03):1.725954e-02,19:9.847837e-03):1.021074e-03):2.316834e-03):1.387823e-03):1.945203e-03,((63:4.830432e-02,(36:1.583837e-02,(((62:5.311648e-02,(((((44:1.201002e-02,8:4.676951e-03):1.878262e-03,((56:1.057344e-03,55:7.770182e-05):1.646801e-03,54:1.029107e-04):6.346241e-03):3.482191e-03,(9:9.144796e-03,53:2.264685e-02):4.492360e-03):1.383651e-04,(((57:9.023379e-03,58:1.713906e-03):2.461775e-03,(45:3.566751e-02,46:5.110442e-03):2.099840e-03):3.776241e-03,(((22:1.189218e-03,21:2.122888e-04):1.893926e-03,20:1.402797e-03):4.870022e-03,23:1.707584e-03):1.749101e-02):1.904120e-03):7.648366e-03,(4:8.258521e-03,71:5.924997e-03):6.363495e-03):3.818389e-03):2.972777e-03,(((((98:1.215035e-02,96:8.225815e-04):3.376429e-03,88:8.881132e-03):5.959514e-03,97:5.283592e-03):9.347070e-04,((((((86:7.896503e-03,(84:5.361904e-03,83:8.563816e-03):4.502501e-03):6.911608e-04,85:5.243338e-03):1.229063e-03,(17:9.132174e-03,74:1.037677e-02):6.741018e-03):1.526596e-03,(16:1.279490e-02,18:1.660048e-02):1.082735e-02):3.607476e-03,(90:1.799340e-02,75:1.458290e-02):1.229358e-02):4.530689e-04,((24:7.884347e-03,69:8.767523e-03):5.578810e-03,70:3.241914e-02):5.193904e-03):9.684272e-04):1.479699e-02,(((29:6.451705e-03,2:1.184018e-04):1.579517e-02,((((105:5.743698e-03,100:3.580827e-03):5.067427e-03,(106:1.179622e-02,((103:1.386185e-03,107:6.173023e-03):6.389503e-04,102:2.312318e-04):8.087666e-03):1.215693e-03):1.330128e-02,(108:7.402579e-03,((99:1.310827e-03,101:4.708847e-04):5.307502e-03,104:3.113261e-02):2.801645e-03):2.680786e-03):4.150632e-02,47:6.921453e-02):5.551130e-03):1.540356e-04,109:2.092044e-02):1.387245e-03):1.676210e-03):8.523075e-04,10:4.550125e-03):2.245494e-03):7.290626e-04):2.161528e-02,((43:1.305898e-02,(61:4.172387e-03,60:4.907121e-03):1.733421e-02):1.716659e-02,(15:4.270735e-02,(((48:1.003769e-03,52:2.847590e-04):4.144129e-03,51:7.720886e-03):5.476268e-03,(50:4.536926e-03,49:2.406294e-03):5.481497e-03):9.906758e-03):2.451845e-02):1.420545e-03):1.591794e-02):1.383891e-03):3.262918e-03):1.853478e-03):1.610599e-03,(11:1.903541e-02,73:3.017863e-02):1.161108e-03):2.060839e-03):2.476689e-03,(110:1.172882e-02,80:1.361433e-02):5.817719e-03):1.244144e-03,(64:4.413839e-02,42:4.495703e-02):1.046166e-03):6.298881e-03,(91:1.667089e-02,33:2.663757e-02):1.178349e-02):8.492511e-04):2.136739e-03,(3:1.524556e-02,(66:1.418333e-02,68:5.696723e-03):1.654538e-02):2.678868e-03,1:1.747299e-02);
   tree gen.200000 = [&U] ((67:1.393932e-02,14:2.811678e-02):6.370126e-03,((3:1.394980e-02,(66:1.036580e-02,68:4.809129e-03):1.623531e-02):5.570764e-03,((42:4.207689e-02,(64:4.131070e-02,((((((37:1.392690e-02,32:1.286350e-02):1.116046e-03,(((92:2.165395e-03,65:6.047609e-03):7.761824e-03,34:7.063233e-03):1.222017e-02,((41:1.695264e-02,93:1.231461e-03):9.233513e-03,(82:2.476994e-03,35:1.664858e-03):1.171702e-02):1.819429e-03):4.762230e-03):5.597933e-03,(87:1.075596e-02,(79:1.522450e-02,72:1.407270e-02):1.019675e-03):6.939914e-04):1.153746e-03,59:1.812559e-02):5.514997e-03,(11:1.502272e-02,(((95:1.372057e-02,((39:3.135647e-02,((27:1.220545e-02,28:1.062194e-02):2.665548e-03,25:1.158935e-02):2.652993e-03):4.719750e-04,26:1.148172e-02):3.914216e-03):1.401020e-03,((94:1.813848e-02,((77:7.773257e-03,78:7.199265e-03):9.814860e-04,76:6.848041e-03):8.998367e-03):1.244753e-02,(((12:2.021492e-02,(81:1.353372e-02,((13:1.343343e-02,(7:8.061922e-04,38:1.647491e-03):1.031796e-02):1.998011e-03,(((5:2.291690e-02,(31:3.153851e-03,30:5.605910e-03):4.911786e-04):3.831578e-03,6:6.449452e-03):1.538902e-02,19:9.216943e-03):2.685803e-03):1.581988e-03):3.187798e-03):2.050185e-03,((15:3.809441e-02,((52:2.905703e-03,(48:6.472318e-03,51:1.386395e-02):2.283055e-04):4.930581e-03,(50:2.378026e-04,49:6.036372e-03):3.446972e-03):6.666682e-03):2.583060e-02,(((((63:4.520974e-02,36:1.482369e-02):6.994317e-04,((62:4.971361e-02,((((44:9.292612e-03,((54:2.232948e-03,(56:2.790606e-03,55:1.320321e-04):2.026201e-03):6.025423e-03,8:1.179935e-03):2.009058e-03):2.024164e-03,((46:4.334321e-03,(45:3.630190e-02,(57:1.901482e-03,58:1.626909e-04):7.483907e-03):5.268807e-03):3.077134e-03,(((22:2.027437e-03,21:1.559563e-03):2.077461e-03,20:7.295753e-04):1.602413e-03,23:4.215125e-03):1.587164e-02):2.813617e-03):1.062384e-03,(9:8.520022e-03,53:2.119600e-02):2.681127e-03):8.057244e-03,(4:6.208881e-03,71:4.881331e-03):6.091723e-03):3.008109e-03):3.776274e-03,10:3.992870e-03):3.001327e-04):1.060169e-03,((((((((86:7.320066e-03,(84:4.405262e-03,83:1.091291e-02):2.291043e-03):5.083932e-04,85:7.112085e-03):1.796573e-03,(17:9.188091e-03,74:8.838064e-03):3.220630e-03):1.249784e-03,(16:7.928485e-03,18:1.455556e-02):6.370542e-03):3.887038e-03,(90:3.144674e-03,75:7.305084e-03):2.501207e-02):9.374842e-04,((24:9.228159e-03,69:7.341279e-03):1.155512e-02,70:3.034224e-02):4.521125e-03):2.473034e-03,(88:1.654525e-02,(96:1.817117e-03,(98:1.137195e-02,97:3.995904e-03):1.012587e-03):6.812476e-03):7.116114e-04):1.170745e-02,(((29:2.988670e-03,2:3.391993e-03):1.078862e-02,(((105:2.552636e-03,100:4.899571e-03):5.695596e-03,(((107:9.091427e-03,103:2.298646e-03):3.190857e-04,102:2.091740e-03):2.478225e-03,106:1.061024e-02):6.417129e-04):1.188436e-02,(((99:8.021543e-04,101:4.407178e-04):4.597119e-03,104:2.650675e-02):3.646191e-03,108:6.285057e-03):6.646229e-03):4.686808e-02):1.191055e-03,109:1.496919e-02):1.595698e-03):8.080267e-04):4.452184e-03,47:7.291380e-02):2.017396e-02,(43:1.222237e-02,(61:2.540278e-03,60:4.592750e-03):1.668532e-02):1.505840e-02):2.182599e-03):1.688772e-02):1.500573e-03,(89:3.567842e-02,40:2.122029e-02):3.221810e-03):1.437384e-03):2.604578e-03):2.424919e-03,73:2.436094e-02):2.115038e-03):8.395427e-04):6.642919e-04,(110:1.090669e-02,80:1.274214e-02):5.445011e-03):2.784935e-03):5.414346e-04):5.620897e-03,(91:1.560288e-02,33:2.242469e-02):1.102859e-02):1.687932e-03):1.528940e-03,1:1.386907e-02);
   tree gen.205000 = [&U] ((3:1.367105e-02,(66:1.015867e-02,68:3.166867e-03):1.671172e-02):3.001502e-03,(((((((11:1.804552e-02,((((((12:1.981097e-02,(81:1.449593e-02,((13:1.316500e-02,(7:2.215093e-03,38:3.243606e-04):1.452899e-02):1.948807e-03,((((31:4.042125e-03,30:5.493891e-03):9.082055e-04,5:1.670776e-02):2.205128e-03,6:6.953894e-03):1.686606e-02,19:1.003740e-02):2.026703e-03):9.727556e-04):2.154820e-03):1.369791e-03,((((((62:4.872022e-02,((((((46:3.258765e-03,(45:3.557651e-02,(57:2.988151e-05,58:9.646666e-05):8.206869e-03):2.219587e-03):3.740725e-03,(((22:1.246603e-03,21:3.991844e-04):1.485711e-03,20:7.728444e-06):3.036010e-03,23:1.262070e-02):1.195457e-02):3.220082e-03,44:1.714400e-02):7.276461e-04,(((55:4.977429e-04,54:1.115620e-03):5.068453e-05,56:5.525807e-03):2.563287e-03,8:1.344142e-03):5.946170e-03):4.650210e-04,(9:8.349772e-03,53:2.038246e-02):3.328926e-03):7.184824e-03,(4:6.084813e-03,71:5.111762e-03):7.591952e-03):3.691539e-03):3.277498e-03,(10:9.189963e-03,(63:4.432223e-02,36:1.452748e-02):2.993446e-03):1.764217e-04):1.885821e-03,((98:6.793716e-03,(97:2.851542e-03,96:6.152679e-03):1.854806e-03):6.670908e-03,((((17:8.329346e-03,74:2.170917e-02):2.549935e-03,(((86:8.442628e-03,(84:4.053627e-03,83:1.069485e-02):2.914860e-03):1.527572e-04,(16:7.714816e-03,18:1.426470e-02):5.665379e-03):6.600375e-04,85:6.969969e-03):1.604442e-03):5.379203e-03,((90:6.021071e-03,75:5.315242e-03):2.451227e-02,((24:7.177378e-03,69:1.013971e-02):9.758796e-03,70:3.302483e-02):4.251965e-03):1.198235e-03):1.440744e-03,88:3.563925e-03):2.624557e-04):1.513806e-02):4.568998e-04,((((((105:1.548333e-03,100:6.426127e-03):4.960690e-03,((103:1.647336e-03,102:6.683810e-04):2.142264e-03,107:2.524340e-03):3.063720e-03):3.175190e-03,106:5.764722e-03):8.285280e-03,((104:2.128960e-02,(99:1.908187e-04,101:5.807852e-04):6.250946e-03):6.577063e-03,108:6.653511e-03):1.426297e-03):4.635382e-02,(29:9.167185e-04,2:7.206492e-03):1.326864e-02):1.663969e-03,109:1.899816e-02):5.002544e-04):3.507181e-03,47:7.145681e-02):1.977084e-02,((43:1.197814e-02,(61:3.080432e-03,60:1.867727e-03):1.487337e-02):1.436723e-02,(15:3.461118e-02,((52:1.374074e-03,(48:4.022755e-03,51:1.141119e-02):3.185424e-03):4.011450e-03,(50:2.230747e-03,49:1.656860e-03):9.855784e-03):7.154581e-03):2.468809e-02):5.069221e-04):1.655027e-02):2.769261e-03,40:2.007889e-02):1.473027e-03,(94:1.777603e-02,((78:7.055407e-03,77:8.601269e-03):9.255953e-04,76:7.854049e-03):9.505715e-03):1.219880e-02):3.131799e-03,(89:3.638458e-02,(95:1.344640e-02,(((27:1.116948e-02,28:1.901802e-02):3.614922e-03,(26:6.286445e-03,25:1.135777e-02):7.980398e-04):4.732157e-03,39:3.072990e-02):3.783070e-03):1.746691e-03):9.007656e-04):1.222392e-03,73:2.387415e-02):1.396651e-03):3.785940e-04,(110:1.035941e-02,80:1.382301e-02):5.336207e-03):2.276929e-03,((((37:1.364861e-02,32:1.260646e-02):1.963446e-03,(41:2.910867e-02,((93:9.768328e-03,((92:1.170151e-02,65:9.337544e-03):2.121337e-03,34:7.852072e-03):1.203357e-02):1.514046e-03,(82:1.585588e-03,35:1.471302e-03):1.168096e-02):5.300074e-04):9.730062e-04):2.450590e-03,((79:1.560732e-02,72:1.379150e-02):5.580535e-04,87:1.022847e-02):1.162215e-03):3.622815e-04,59:1.487911e-02):7.095193e-03):1.385849e-04,42:4.186721e-02):1.368213e-03,64:4.048521e-02):4.514312e-03,(91:1.529110e-02,33:2.197660e-02):9.429786e-03):1.731772e-03,(67:1.401290e-02,14:1.861845e-02):6.783112e-03):9.522662e-04,1:1.706099e-02);
   tree gen.210000 = [&U] ((67:6.591796e-03,14:2.284837e-02):1.049534e-02,((((((((73:3.961577e-02,11:1.729261e-02):1.968868e-03,((95:9.865747e-03,(((27:1.333958e-02,28:6.980411e-03):3.227642e-03,(26:1.318980e-02,25:1.274401e-02):2.028655e-03):2.011117e-03,39:3.450756e-02):1.100902e-03):2.232069e-03,((((12:1.957249e-02,(81:1.432143e-02,((13:1.300652e-02,(((31:3.849996e-03,(5:1.622933e-02,30:3.478257e-03):8.009178e-04):2.702294e-03,6:9.588723e-03):1.836712e-02,19:9.916575e-03):2.692098e-03):4.252466e-04,(7:1.933780e-03,38:1.685067e-03):1.219749e-02):1.269996e-03):2.379180e-03):9.758467e-04,((((((((62:4.318992e-02,(((44:9.361560e-03,(9:8.449009e-03,53:2.013710e-02):1.472610e-03):2.346480e-03,((((56:1.433251e-04,54:7.554988e-04):6.368984e-04,55:4.217561e-04):6.657489e-03,8:1.743807e-03):5.830433e-03,(((46:3.735328e-03,(57:5.476356e-03,58:6.145049e-04):7.088524e-03):6.889842e-03,(((22:1.230503e-03,21:6.492040e-04):3.261044e-04,20:9.719835e-07):2.999463e-03,23:8.203404e-03):1.040024e-02):1.644762e-03,45:3.014538e-02):2.465423e-04):2.640355e-04):7.098335e-03,(4:7.763402e-03,71:3.747201e-03):6.865924e-03):2.081919e-03):5.473016e-03,63:4.378868e-02):1.762447e-04,36:1.545291e-02):9.011939e-04,10:8.064098e-03):1.686706e-03,((((((105:3.901967e-03,100:2.400249e-03):1.044471e-03,106:1.626368e-02):2.584102e-03,((103:1.037965e-03,102:7.082582e-04):1.477754e-03,107:6.865699e-03):3.305210e-03):9.482453e-03,((104:1.633206e-02,(99:3.457294e-04,101:1.369378e-03):4.862673e-03):7.304230e-03,108:1.042564e-02):5.349573e-03):4.445544e-02,(29:5.280259e-03,2:7.738909e-03):1.007172e-02):3.599081e-03,109:1.876947e-02):9.281957e-04):1.290376e-03,((((24:7.090979e-03,69:1.001765e-02):7.966811e-03,70:3.262728e-02):3.767740e-03,((90:9.316111e-03,75:8.286816e-03):2.325527e-02,((17:8.229080e-03,74:1.585712e-02):1.583844e-03,(86:7.221672e-03,(((16:7.280186e-03,18:1.409299e-02):1.118912e-02,(84:4.040942e-03,83:1.056611e-02):1.760567e-03):2.815967e-04,85:5.883787e-03):1.886880e-04):1.189292e-03):4.611413e-03):3.758026e-04):1.971988e-03,((96:1.152389e-03,(98:1.174377e-02,97:2.817215e-03):3.956141e-03):4.592353e-03,88:2.646978e-03):1.218284e-03):1.265197e-02):4.826140e-03,47:7.059663e-02):1.346432e-02,((15:3.068592e-02,(((51:4.054918e-03,48:3.248213e-03):6.120987e-04,52:2.897392e-03):4.543197e-03,(50:2.203894e-03,49:1.867790e-03):1.056974e-02):5.139101e-03):2.439090e-02,(43:1.306322e-02,(61:2.711758e-03,60:1.047137e-02):1.325325e-02):1.178172e-02):1.901350e-03):1.711527e-02):2.092996e-03,40:1.983718e-02):1.290348e-03,(94:1.816720e-02,(78:4.809054e-03,(77:6.060743e-03,76:5.523387e-03):3.815458e-03):9.154670e-03):1.331587e-02):5.938361e-03):2.677629e-03):1.465462e-05,89:3.698095e-02):6.368933e-04,(((87:9.832686e-03,(72:1.362548e-02,79:1.524012e-02):1.415434e-03):1.087300e-03,59:1.470000e-02):8.505497e-04,((((93:5.755705e-03,(82:1.566501e-03,35:7.127812e-04):1.014510e-02):3.294985e-03,((92:7.016797e-03,65:9.265754e-03):5.255982e-03,34:1.569025e-02):1.359022e-02):1.920419e-03,41:2.842848e-02):2.383066e-03,(37:1.348431e-02,32:1.988761e-02):1.156298e-03):2.164401e-03):3.002505e-03):6.200479e-04,(110:1.298973e-02,80:1.365661e-02):3.816414e-03):2.781348e-03,(64:4.425795e-02,42:3.184239e-02):1.801362e-03):7.603317e-03,(91:1.510703e-02,33:2.171205e-02):9.087414e-03):2.199943e-03,(3:1.364434e-02,(66:1.503428e-02,68:2.935190e-03):1.713592e-02):4.707411e-03):1.158130e-03,1:1.413139e-02);
   tree gen.215000 = [&U] (((((((((95:1.221516e-02,((26:5.330517e-03,((27:1.327617e-02,28:7.355251e-03):2.860379e-03,25:1.342834e-02):1.035519e-03):3.291975e-03,39:3.636057e-02):2.433604e-03):1.219289e-03,((((12:2.062351e-02,(81:1.509047e-02,((13:1.160241e-02,(7:1.739368e-03,38:3.717192e-05):1.638258e-02):2.072809e-03,((6:4.268674e-03,((31:4.087727e-03,30:4.182286e-03):6.269200e-04,5:2.091590e-02):1.332827e-03):2.287234e-02,19:1.044908e-02):1.532336e-03):1.669102e-03):1.366453e-03):1.324348e-03,((((((62:4.550916e-02,((((55:1.562745e-05,(54:6.415751e-04,56:2.101558e-03):8.276873e-04):7.581361e-03,8:1.832106e-03):3.809352e-03,((9:8.819200e-03,(53:1.807189e-02,45:3.184102e-02):3.674659e-03):3.258903e-03,(44:1.025547e-02,((46:3.935911e-03,(57:1.044726e-03,58:2.253154e-04):1.155283e-02):5.534981e-03,(((22:3.998668e-04,21:1.836546e-03):3.103464e-03,20:1.299183e-03):4.116631e-03,23:1.856978e-03):1.671329e-02):2.136665e-03):2.806146e-04):6.594888e-04):9.164481e-03,(4:8.553218e-03,71:6.872566e-03):7.102791e-03):5.541882e-03):4.188305e-03,((10:7.987219e-03,63:4.614008e-02):1.416862e-04,36:1.628271e-02):7.716165e-04):1.688194e-03,(((((106:8.508716e-03,(105:1.057501e-03,100:5.150360e-03):3.941833e-03):1.436656e-03,((103:1.121971e-03,102:1.531495e-03):2.798645e-03,107:8.243806e-03):5.963015e-03):1.076791e-02,((104:1.712305e-02,(99:2.336054e-04,101:2.232366e-04):6.273800e-03):6.371328e-03,108:4.699047e-03):1.058511e-02):3.648514e-02,(29:2.583993e-03,2:7.219535e-04):1.471939e-02):1.747099e-03,109:1.639817e-02):1.462026e-03):8.933941e-04,((((24:9.067609e-03,69:1.055558e-02):7.485971e-03,70:3.437933e-02):5.655382e-03,((90:1.130746e-02,75:1.033854e-04):2.450405e-02,(17:9.855885e-03,(74:1.670863e-02,(85:5.374392e-03,(86:6.832568e-03,((16:6.512673e-03,18:1.484976e-02):1.076877e-02,(84:4.257936e-03,83:1.068134e-02):4.353388e-05):2.417064e-03):9.409308e-04):7.357869e-04):1.825708e-04):5.482202e-03):8.694851e-04):1.763160e-03,(((98:1.237440e-02,97:4.476274e-03):1.139712e-03,96:9.099651e-04):2.545550e-03,88:1.054228e-02):4.550978e-03):1.467195e-02):2.412088e-03,47:7.438758e-02):1.718126e-02,((15:3.233371e-02,(((51:1.444628e-02,52:2.083629e-03):1.312519e-03,48:2.946722e-04):4.113240e-03,(50:2.122093e-03,49:1.002198e-03):1.116969e-02):9.415715e-03):2.255166e-02,(43:1.501622e-02,(61:6.270786e-03,60:4.518244e-03):1.636126e-02):1.158430e-02):1.143196e-03):2.030674e-02):2.943202e-03,40:1.700877e-02):1.941211e-03,(94:1.914276e-02,(78:9.241769e-03,(77:6.386197e-03,76:6.566592e-03):1.824366e-03):1.037477e-02):9.411958e-03):2.642170e-03):1.411600e-03,(11:1.869620e-02,73:4.174308e-02):1.579115e-03):1.087422e-03,(89:3.896678e-02,((((((93:1.187630e-02,(82:4.160322e-03,35:6.369949e-04):1.068987e-02):4.782995e-03,87:1.036069e-02):6.896672e-04,(41:2.995505e-02,((92:9.217186e-03,65:7.957883e-03):7.659495e-03,34:1.541821e-02):9.798845e-03):1.532947e-03):4.067820e-03,(37:1.420840e-02,32:2.169999e-02):2.324962e-03):1.464851e-03,(72:1.435715e-02,79:1.416831e-02):2.983816e-03):9.902456e-04,59:1.244775e-02):3.154545e-03):2.094061e-03):1.522498e-03,(110:1.368726e-02,80:1.438995e-02):4.470739e-03):1.476538e-03,(64:3.468720e-02,42:3.468052e-02):2.886524e-03):8.011605e-03,(91:1.591826e-02,33:2.287796e-02):9.575396e-03):1.579674e-03,(67:3.983753e-03,14:1.544574e-02):1.887505e-02):5.004884e-04,(3:1.437703e-02,(66:1.533895e-02,68:3.092806e-03):1.794688e-02):7.624011e-03,1:1.455505e-02);
   tree gen.220000 = [&U] (((42:3.468771e-02,64:3.769579e-02):2.707484e-03,((11:1.815087e-02,(((95:1.008522e-02,((26:5.175037e-03,(27:1.283855e-02,(25:1.242065e-02,28:7.649120e-03):7.617084e-04):2.087481e-03):3.050444e-03,39:3.530001e-02):4.661646e-03):3.333184e-03,((((12:2.059898e-02,(81:1.465032e-02,((13:1.126399e-02,(7:1.246008e-04,38:1.287498e-03):1.622163e-02):2.034444e-03,((6:7.355083e-03,(31:3.136161e-03,(30:6.851636e-03,5:1.977466e-02):1.616738e-04):4.990644e-03):1.482895e-02,19:1.014431e-02):2.200126e-03):3.703340e-04):2.576926e-03):1.866871e-03,(((43:1.457823e-02,(61:4.880686e-03,60:4.082610e-03):1.520379e-02):1.404526e-02,(((((62:4.418175e-02,((((9:8.527526e-03,(45:3.091229e-02,53:2.085853e-02):3.494537e-03):2.024199e-03,44:9.196658e-03):2.490648e-03,(((46:3.959686e-03,(57:1.837055e-03,58:3.605275e-04):1.007366e-02):1.663352e-03,(((22:1.870587e-03,21:1.558725e-04):4.169785e-03,20:1.688993e-03):3.917163e-03,23:3.771118e-03):1.622580e-02):1.406945e-03,(((54:1.220788e-03,56:3.947146e-04):9.131138e-04,55:5.085543e-04):2.848664e-03,8:3.980816e-03):9.711382e-03):6.999061e-04):1.067082e-02,(4:8.303740e-03,71:6.672108e-03):5.760585e-03):3.072226e-03):4.066207e-03,(36:1.590473e-02,(63:5.365913e-02,10:7.754249e-03):6.017347e-04):7.306892e-04):6.821947e-04,(((((106:1.482247e-02,(105:4.219348e-03,100:4.472279e-03):4.994703e-03):3.676266e-04,((103:2.015410e-03,102:1.923032e-03):1.097863e-03,107:8.003352e-03):5.820905e-03):1.045384e-02,((104:1.557896e-02,(99:2.634845e-04,101:1.023046e-03):3.564510e-03):4.319386e-03,108:8.404559e-03):7.192191e-03):3.846065e-02,(29:1.300859e-02,2:1.634000e-03):7.918803e-03):3.124329e-03,109:1.591987e-02):1.727818e-03):1.286856e-03,((((24:1.031961e-02,69:1.024770e-02):8.975425e-03,70:3.337656e-02):5.150471e-03,((90:1.194727e-04,75:1.521909e-02):2.310719e-02,((17:9.568410e-03,74:1.622128e-02):3.407442e-04,(85:5.876324e-03,((83:1.036979e-02,84:5.668715e-03):2.967332e-03,(86:6.510162e-03,(16:1.157313e-02,18:1.527590e-02):4.866768e-03):1.487339e-03):7.752944e-04):3.562407e-03):6.091323e-03):7.741222e-04):1.596420e-03,(88:1.086362e-02,(96:2.323004e-03,(98:8.020025e-03,97:6.601106e-03):3.947337e-03):2.851806e-03):1.240606e-03):1.670797e-02):3.310220e-03,47:7.221785e-02):1.229652e-02):3.536842e-03,(15:3.388812e-02,((51:1.402491e-02,(52:6.418398e-05,48:8.298355e-03):7.383031e-04):8.938167e-03,(50:5.843111e-03,49:9.070044e-04):5.549627e-03):1.060095e-02):2.411982e-02):1.661507e-02):6.533087e-04,40:1.651266e-02):2.767707e-03,(94:2.005644e-02,((78:9.416269e-03,77:5.470095e-03):2.488070e-03,76:6.375059e-03):1.016470e-02):1.159006e-02):2.925856e-03):2.087712e-03,((110:1.330241e-02,80:1.397023e-02):4.201430e-03,73:4.182815e-02):1.866605e-03):1.544107e-03):2.233220e-03,(((((((92:4.896844e-03,65:1.066472e-02):4.219803e-03,34:1.229266e-02):6.351038e-03,(41:2.908133e-02,(93:5.588521e-03,(82:2.283908e-03,35:1.818322e-03):1.013589e-02):3.678594e-03):1.380530e-03):3.520767e-03,87:1.005849e-02):5.720443e-03,(37:1.379397e-02,32:2.106705e-02):2.257148e-03):2.975488e-04,(72:1.467683e-02,79:1.403288e-02):4.951498e-03):1.867005e-03,(59:1.208467e-02,89:3.783020e-02):7.088164e-05):5.011479e-03):4.239215e-03):5.299587e-03,(((67:1.374394e-02,14:1.713529e-02):1.845680e-02,(3:1.395768e-02,(66:1.489154e-02,68:5.691881e-03):1.476606e-02):4.967607e-03):8.529453e-04,(91:1.388875e-02,33:2.351049e-02):7.000669e-03):8.376507e-04,1:1.776841e-02);
   tree gen.225000 = [&U] (((42:3.198732e-02,64:3.267946e-02):5.682355e-03,((((73:3.943713e-02,((((((27:1.458793e-02,28:7.781985e-03):4.010049e-03,26:3.585266e-03):3.011521e-03,25:1.190696e-02):3.326673e-03,39:3.798075e-02):3.531690e-03,95:1.330683e-02):2.472800e-03,((((12:1.899537e-02,(81:1.306727e-02,((13:1.038711e-02,((((6:5.281929e-03,30:6.318245e-03):3.331394e-03,31:4.380822e-03):1.130146e-03,5:2.532299e-02):1.359571e-02,19:9.804877e-03):1.668147e-03):1.500807e-03,(7:7.077826e-04,38:2.519424e-04):1.447882e-02):2.266425e-03):2.805550e-03):9.305354e-04,(((43:1.344333e-02,(61:5.763111e-03,60:3.626778e-03):1.405133e-02):1.410313e-02,(15:3.124997e-02,((52:3.132738e-03,(51:4.551814e-03,48:1.023377e-03):4.113879e-04):8.562845e-03,(50:4.967088e-03,49:4.986272e-03):6.688388e-03):9.465523e-03):2.908881e-02):2.407330e-03,(((((62:4.074226e-02,((((((46:4.178303e-03,(57:1.918843e-03,58:9.704378e-04):7.870760e-03):3.646952e-03,(((22:1.021993e-03,21:8.222601e-04):3.021097e-03,20:7.021018e-05):3.475784e-03,23:1.631134e-03):1.383110e-02):1.178266e-03,(((56:6.023064e-04,55:3.118928e-04):2.293754e-03,54:7.888644e-04):6.107966e-03,8:4.853592e-03):3.230659e-03):1.329712e-03,44:1.439179e-02):1.171946e-04,(9:7.863670e-03,(45:2.850581e-02,53:1.923472e-02):3.673705e-03):3.796129e-03):9.840108e-03,(4:7.657304e-03,71:5.836704e-03):5.312131e-03):2.833058e-03):2.714257e-03,(((((105:5.721601e-03,100:3.500727e-03):3.385079e-03,((107:8.375725e-04,106:1.226474e-02):2.225148e-03,(103:2.699155e-03,102:9.629734e-04):2.688645e-03):1.246891e-03):1.015884e-02,(104:1.658502e-02,(108:4.283904e-03,(99:2.481053e-03,101:1.325464e-04):9.676081e-03):8.559023e-05):9.103567e-03):3.546653e-02,(29:6.522553e-03,2:3.027476e-03):1.030249e-02):2.638159e-03,109:1.976743e-02):2.094173e-03):5.623473e-04,((88:1.001790e-02,(96:6.639191e-04,(98:1.398176e-02,97:5.428239e-03):2.580945e-03):2.185257e-03):7.046721e-03,(((90:6.397903e-03,75:7.847550e-03):1.651468e-02,((24:6.720366e-03,69:5.670246e-03):8.276699e-03,70:2.672386e-02):6.279375e-03):5.410952e-04,((16:5.206486e-03,18:1.808192e-02):1.366726e-02,((85:5.407190e-03,(86:7.889663e-03,(83:1.070129e-02,84:9.354340e-03):2.120123e-03):4.650077e-04):3.134716e-03,(17:8.823522e-03,74:1.900302e-02):8.910975e-04):4.767135e-03):1.653749e-03):9.725341e-04):1.406682e-02):8.211880e-05,((36:1.466657e-02,63:4.661659e-02):2.036325e-03,10:7.150591e-03):4.730770e-04):4.443367e-03,47:6.659579e-02):1.285962e-02):1.453916e-02):1.919015e-03,40:1.459893e-02):2.580000e-03,(94:1.674065e-02,((78:5.889646e-03,77:6.408786e-03):1.539201e-03,76:6.934766e-03):9.481735e-03):1.133503e-02):1.635887e-03):2.297185e-03):1.552531e-03,11:1.716121e-02):1.421686e-03,(59:1.441357e-02,((((37:1.310316e-02,32:1.766992e-02):2.185322e-03,((((82:3.195662e-03,35:1.960636e-03):1.253452e-02,(93:4.702949e-03,41:2.681738e-02):3.664777e-04):4.406965e-03,((92:7.500445e-03,65:4.463147e-03):2.601122e-03,34:1.372486e-02):1.440030e-02):1.639497e-03,87:1.223398e-02):8.126797e-04):2.201694e-03,(72:9.474614e-03,79:1.294044e-02):5.052226e-03):7.892707e-04,89:3.535154e-02):5.518319e-05):3.205672e-03):1.853753e-03,(110:1.226683e-02,80:1.220582e-02):3.040436e-03):2.050516e-03):5.207167e-03,((3:1.272613e-02,(66:9.912355e-03,68:2.846230e-03):2.248660e-02):3.248129e-03,((67:9.514477e-03,14:1.847636e-02):1.475705e-02,(91:1.443384e-02,33:2.650116e-02):1.060698e-02):2.295497e-03):1.058579e-03,1:1.607064e-02);
   tree gen.230000 = [&U] ((3:1.581003e-02,(66:1.435059e-02,68:6.319500e-03):1.670501e-02):3.394953e-03,((67:1.298289e-02,14:7.822541e-03):1.943057e-02,((91:1.625012e-02,33:2.895778e-02):1.101960e-02,((42:2.870420e-02,64:3.570880e-02):5.152626e-03,((((((39:3.032936e-02,95:1.454035e-02):6.365900e-04,((27:8.729940e-03,28:6.382169e-03):9.016975e-03,(26:5.705477e-03,25:1.184344e-02):4.714374e-03):3.363128e-03):5.332630e-03,((((12:2.154670e-02,(81:1.427859e-02,((13:1.171802e-02,(7:2.584356e-03,38:9.064829e-05):8.185825e-03):1.122560e-03,((5:1.439762e-02,(6:6.320878e-03,(30:5.303692e-03,31:5.138719e-03):4.481078e-03):1.232116e-02):6.731571e-03,19:1.071378e-02):1.822782e-03):9.316941e-04):2.810175e-03):1.308920e-03,(((((((62:4.451901e-02,(((((46:2.932751e-03,(57:1.139045e-03,58:6.579114e-04):8.600369e-03):6.119515e-03,(((22:3.799782e-05,21:2.573246e-04):3.053270e-03,20:4.937103e-04):6.220716e-03,23:2.987369e-03):1.795602e-02):1.287489e-03,((53:2.733067e-02,(9:1.010848e-02,45:3.159971e-02):2.272294e-04):2.471810e-03,44:9.999204e-03):4.257945e-04):1.341414e-03,((56:2.190118e-04,(55:1.301926e-04,54:2.973102e-03):2.830874e-05):9.834274e-03,8:8.323304e-04):3.583265e-03):1.042453e-02,(4:8.367126e-03,71:6.377758e-03):4.353003e-03):3.013733e-03):2.965865e-03,((10:5.728500e-03,63:5.332273e-02):1.232004e-03,36:1.549673e-02):5.420292e-04):2.857340e-03,(((((106:1.625831e-02,(105:5.586277e-03,100:3.825239e-03):2.464644e-03):9.297019e-04,((103:1.514308e-03,102:1.630733e-03):1.318750e-03,107:7.761767e-03):3.868080e-03):1.683079e-02,((99:9.100529e-04,101:1.762909e-04):9.125166e-03,(108:1.085606e-02,104:1.812243e-02):3.940187e-05):4.826034e-03):5.660771e-02,(29:7.127184e-03,2:2.633230e-04):1.433549e-02):3.140888e-03,109:2.257113e-02):4.507885e-04):9.724508e-04,((88:1.094655e-02,((97:2.110996e-03,96:2.953143e-04):8.433834e-04,98:8.124935e-03):4.215792e-03):4.872218e-03,(((((24:6.486475e-03,69:9.220814e-03):1.193402e-02,70:2.920113e-02):3.409837e-03,(16:9.852457e-03,18:1.360978e-02):9.558671e-03):3.023209e-03,((74:1.657827e-02,(86:2.685554e-03,17:1.199670e-02):1.146604e-03):2.897208e-03,((83:1.169328e-02,84:3.365072e-03):2.611641e-03,85:5.571411e-03):1.336233e-03):6.030501e-03):2.585854e-03,(90:1.709632e-02,75:1.129105e-02):2.101631e-02):1.568347e-03):1.505356e-02):4.592034e-03,47:7.276913e-02):1.515534e-02,(43:1.362056e-02,(61:5.965662e-03,60:2.590326e-03):1.599908e-02):1.541047e-02):2.700348e-03,(15:3.140802e-02,((52:1.589563e-03,(48:5.334123e-03,51:2.624172e-03):4.073093e-03):6.450157e-03,(50:3.104957e-04,49:2.824312e-03):1.107245e-02):1.010115e-02):2.583646e-02):1.588692e-02):7.456835e-04,40:1.675317e-02):2.946323e-03,(94:2.197253e-02,((77:7.342182e-03,78:6.199097e-03):1.234030e-03,76:9.393833e-03):8.074643e-03):1.293216e-02):2.304695e-03):2.561700e-03,(73:4.287012e-02,11:1.951285e-02):8.153364e-04):1.092785e-03,((59:1.514676e-02,(((((82:4.348910e-03,35:1.325090e-03):9.319282e-03,(93:6.352854e-03,41:2.886944e-02):3.253688e-03):7.872661e-04,((92:3.756079e-03,65:6.887645e-03):7.170397e-03,34:1.499713e-02):7.887952e-03):5.008209e-03,(37:1.431780e-02,32:1.930790e-02):2.057685e-03):2.738704e-03,(72:1.079701e-02,79:1.341132e-02):2.738960e-03):2.300658e-03):5.142578e-05,(89:3.985126e-02,87:1.307903e-02):3.800889e-04):3.275935e-03):1.512891e-03,(110:1.085141e-02,80:1.333729e-02):5.953714e-03):1.826454e-03):3.441214e-03):6.581818e-04):2.598257e-03,1:1.724114e-02);
   tree gen.235000 = [&U] ((3:1.319714e-02,(66:1.472275e-02,68:5.640964e-03):1.794176e-02):2.986534e-03,((67:1.543739e-02,14:1.227778e-02):1.843803e-02,((91:1.429628e-02,33:2.747858e-02):1.034458e-02,((42:2.723795e-02,64:3.388475e-02):4.889424e-03,(((11:1.989924e-02,(73:4.068026e-02,(((39:2.878010e-02,95:6.961186e-03):7.508591e-04,((27:1.050955e-02,28:9.068825e-03):3.569144e-03,(26:1.551716e-03,25:3.432841e-03):1.213456e-02):4.344817e-03):4.807531e-03,((40:1.589740e-02,((12:2.044607e-02,(81:1.439160e-02,((13:1.171811e-02,(7:3.057966e-03,38:1.842052e-03):8.458692e-03):1.688834e-03,((((6:7.919141e-03,30:8.150619e-03):9.230567e-04,31:2.615673e-03):3.515227e-03,5:1.536316e-02):1.241548e-02,19:8.906329e-03):1.926735e-03):1.036695e-03):2.666628e-03):3.119398e-03,((15:3.853172e-02,((48:3.915539e-03,(52:6.702768e-03,51:3.385364e-03):8.885971e-04):5.377158e-03,(50:2.077461e-03,49:4.216122e-03):7.161913e-03):1.023033e-02):2.451670e-02,(((((88:1.038739e-02,((98:7.996845e-03,97:5.756879e-04):2.294340e-03,96:5.729350e-04):4.808573e-03):2.398100e-03,(((17:1.138390e-02,(85:4.862518e-03,((83:1.124922e-02,84:3.127652e-03):8.881095e-04,(86:1.210887e-03,(18:1.494370e-02,(16:1.158825e-02,74:3.092930e-03):5.995280e-03):6.205606e-03):3.075772e-03):6.671394e-04):8.238388e-04):4.830410e-03,(90:3.226118e-03,75:2.363914e-03):3.114253e-02):1.458527e-03,((24:7.622286e-03,69:8.749803e-03):1.132442e-02,70:2.770950e-02):5.496453e-03):2.419731e-03):1.519297e-02,(((36:1.768502e-02,(63:5.143521e-02,10:6.833801e-03):1.665951e-04):9.776676e-04,(62:4.224493e-02,((((((46:3.642688e-03,(57:4.711257e-03,58:6.243045e-04):7.630236e-03):7.821407e-03,(((22:2.446915e-04,21:6.301991e-04):2.897305e-03,20:4.161501e-04):4.204603e-03,23:1.283755e-02):9.146777e-03):1.221723e-03,45:3.914631e-02):8.007115e-04,((56:6.109855e-04,(55:8.260550e-05,54:9.260946e-04):4.981879e-05):5.840622e-03,8:6.697101e-04):3.473140e-03):3.716524e-04,((9:9.592127e-03,53:2.379621e-02):1.289190e-03,44:7.253187e-03):2.311083e-03):9.405272e-03,(4:7.939722e-03,71:4.383193e-03):5.100870e-03):3.991440e-03):2.336307e-03):2.035218e-03,((((((103:4.081906e-03,102:1.518524e-03):3.135622e-03,107:9.111754e-03):1.248944e-03,((105:4.164821e-03,100:5.343522e-03):4.620750e-03,106:9.004411e-03):2.020382e-03):1.245848e-02,(((99:2.574183e-03,101:4.732400e-04):3.897299e-03,104:1.378796e-02):1.639763e-03,108:3.733357e-03):3.849378e-03):5.371612e-02,109:1.848548e-02):1.594057e-03,(29:1.798968e-03,2:2.716553e-03):1.593359e-02):4.818827e-04):1.896007e-03):1.884071e-03,47:6.905199e-02):1.578553e-02,(43:1.292480e-02,(61:1.956501e-03,60:1.438804e-02):1.990725e-02):1.221320e-02):1.727360e-03):1.611938e-02):1.628164e-04):2.889207e-03,(94:2.085015e-02,(76:5.803816e-03,(77:6.783049e-03,78:7.687648e-03):8.852989e-04):9.639322e-03):1.411649e-02):2.305189e-03):2.885732e-03):7.020476e-04):1.401469e-04,(((((((82:2.457988e-03,35:8.352358e-04):8.843241e-03,(93:5.945159e-03,41:1.475198e-02):3.332114e-03):4.964358e-03,((92:6.908882e-03,65:8.295793e-03):2.919620e-03,34:1.266349e-02):9.356434e-03):5.123102e-03,(37:1.358643e-02,32:1.832163e-02):3.751399e-03):2.225237e-03,87:1.018003e-02):2.003746e-04,59:1.370839e-02):1.056388e-03,((79:1.272626e-02,72:1.115358e-02):2.443368e-03,89:3.817533e-02):2.393669e-03):8.097915e-03):1.109492e-03,(110:1.176018e-02,80:1.265600e-02):4.157454e-03):3.062992e-03):3.265432e-03):7.051419e-04):2.696018e-03,1:1.636044e-02);
   tree gen.240000 = [&U] (((91:1.361301e-02,33:2.772754e-02):7.051606e-03,((42:4.426972e-02,64:4.317738e-02):1.850190e-03,((((73:3.873602e-02,11:1.849809e-02):7.115531e-04,((95:7.616689e-03,((((27:9.851995e-03,28:9.063325e-03):3.689434e-03,25:1.153810e-02):5.926913e-04,26:5.525298e-03):5.018551e-03,39:2.740460e-02):3.527729e-03):1.512763e-03,((40:1.513761e-02,((12:2.803780e-02,(81:1.498617e-02,((13:9.830555e-03,(7:1.453142e-03,38:4.315620e-04):9.577780e-03):1.221693e-03,(((30:6.653213e-03,(31:5.883578e-03,6:5.315226e-03):3.742092e-04):3.445439e-03,5:1.462891e-02):1.025027e-02,19:8.480666e-03):1.917873e-03):1.879394e-03):1.897075e-03):1.866051e-03,(((43:1.189918e-02,(61:6.351161e-03,60:2.534129e-03):2.016591e-02):1.293653e-02,(15:3.669016e-02,(((52:4.193871e-04,51:8.565073e-03):5.524895e-05,48:4.429414e-03):8.206784e-03,(50:2.943706e-03,49:3.575945e-03):1.040385e-02):8.542589e-03):2.498860e-02):9.801403e-04,((((88:7.262659e-03,((98:7.605838e-03,97:2.953847e-03):2.545499e-03,96:1.763624e-04):8.826188e-03):2.777451e-04,((17:1.085586e-02,(((83:7.673906e-03,84:4.738298e-03):3.445441e-03,(((74:3.283650e-03,18:1.447064e-02):2.156448e-03,16:1.125069e-02):4.141665e-03,86:3.068586e-03):4.413683e-03):4.227053e-04,85:6.510641e-03):1.044516e-03):4.614920e-03,((90:1.806246e-03,75:4.101626e-03):2.949644e-02,((24:7.257992e-03,69:8.331621e-03):6.249862e-03,70:2.636386e-02):5.926901e-03):2.439734e-04):2.524968e-03):1.366166e-02,(((((((106:1.504028e-02,(105:7.224768e-03,100:2.152585e-03):1.794929e-03):4.412793e-03,((103:5.165668e-04,102:3.506707e-03):1.953737e-03,107:3.519752e-03):2.114174e-03):6.035912e-03,(((99:3.986681e-04,101:2.824747e-04):7.334456e-03,104:2.104232e-02):3.047974e-03,108:4.380665e-03):8.955597e-03):4.572885e-02,(29:3.466884e-03,2:1.844957e-03):1.618374e-02):3.600714e-03,109:1.724674e-02):7.519646e-04,(62:4.022590e-02,(((((9:9.133688e-03,53:2.305014e-02):2.760945e-03,44:1.404880e-02):1.332722e-04,(((54:6.865322e-04,(56:2.372498e-03,55:4.473529e-04):2.141221e-04):4.991428e-03,8:2.060684e-03):4.147164e-03,((46:2.924765e-03,(57:1.560494e-03,58:2.551614e-04):1.530461e-02):3.986310e-03,(((22:1.235425e-03,21:8.264111e-04):4.145399e-03,20:3.901291e-05):4.690917e-03,23:1.171845e-02):7.963816e-03):1.689325e-03):4.509807e-04):2.871156e-03,45:2.241110e-02):6.310786e-03,(4:9.336635e-03,71:4.392925e-03):4.200217e-03):4.590362e-03):1.229298e-03):5.154016e-04,((63:4.678399e-02,36:1.683979e-02):1.096444e-03,10:6.507192e-03):8.447022e-04):1.236192e-04):4.048686e-03,47:6.575176e-02):1.779199e-02):1.526494e-02):1.203388e-03):2.751122e-03,(94:2.081028e-02,(78:7.157442e-03,(76:5.407323e-03,77:6.401033e-03):1.716269e-03):7.719482e-03):1.401953e-02):2.271118e-03):2.807129e-03):1.829562e-03,(((79:1.485525e-02,72:8.927558e-03):8.369936e-04,89:2.685436e-02):2.625326e-03,((((((82:2.487782e-03,35:1.445066e-04):9.858800e-03,(93:3.419033e-03,41:1.516639e-02):6.549190e-03):1.917226e-03,((92:7.738414e-03,65:9.253707e-03):3.135908e-03,34:1.205826e-02):7.939517e-03):6.800376e-03,(37:1.293709e-02,32:1.744598e-02):2.133865e-03):1.760015e-03,87:9.693495e-03):2.910208e-04,59:1.262026e-02):1.106452e-03):3.942323e-03):2.174471e-03,(110:1.119812e-02,80:1.139644e-02):4.971697e-03):2.105850e-03):3.109366e-03):2.158620e-03,((67:1.469959e-02,14:2.077323e-02):9.471161e-03,(3:1.234752e-02,(66:1.401910e-02,68:3.530768e-03):1.560463e-02):2.388288e-03):1.733765e-03,1:1.557852e-02);
   tree gen.245000 = [&U] (((67:1.494931e-02,14:2.472776e-02):1.285206e-02,((91:1.224533e-02,33:2.831585e-02):1.015170e-02,((42:4.520903e-02,64:4.409351e-02):4.859935e-04,((((73:3.955791e-02,11:1.946053e-02):1.243581e-03,((95:1.859557e-02,((((27:1.006103e-02,28:8.396671e-03):6.337104e-03,25:1.085714e-02):3.647499e-03,26:1.074845e-02):2.443876e-03,39:2.798606e-02):4.052659e-03):2.508645e-03,((40:1.710526e-02,((12:2.863270e-02,(81:1.663145e-02,((13:1.123313e-02,(7:3.307971e-03,38:6.453753e-05):1.189716e-02):9.516571e-04,((((30:9.596782e-03,6:3.793116e-03):1.405853e-03,31:3.185863e-03):1.307107e-06,5:2.231073e-02):2.010630e-02,19:1.111215e-02):2.784023e-03):1.617035e-03):2.661046e-03):3.331611e-04,(((15:4.141746e-02,(((52:6.163505e-04,48:3.519174e-03):5.986188e-04,51:3.187251e-03):7.415276e-03,(50:1.248880e-03,49:2.658642e-03):1.442054e-02):1.160948e-02):2.414296e-02,((((((97:1.667245e-03,98:7.714989e-03):2.941434e-03,96:8.511086e-04):9.203625e-03,88:1.418665e-02):1.155228e-03,((90:3.542666e-03,75:1.719090e-02):1.659796e-02,((((16:6.883697e-03,86:5.191418e-03):8.258384e-04,(74:2.270878e-03,18:1.077012e-02):7.623140e-03):3.239103e-03,(17:1.333105e-02,(85:6.590762e-03,(83:8.014720e-03,84:6.264375e-03):2.754665e-03):4.847283e-04):2.066351e-03):4.442403e-03,((24:6.278380e-03,69:8.448930e-03):5.848302e-03,70:2.692324e-02):4.874024e-03):1.241759e-03):8.306517e-04):1.601187e-02,((10:6.167536e-03,(63:4.625619e-02,36:1.404649e-02):1.247338e-03):1.444939e-04,(((29:2.683986e-03,2:8.261062e-03):1.707817e-02,(109:1.761268e-02,((((103:5.275272e-04,102:3.089031e-03):2.159775e-03,107:7.118585e-03):1.457996e-03,(106:1.148720e-02,(105:2.980811e-03,100:5.324929e-03):4.709788e-03):2.585422e-03):1.160799e-02,(104:2.023510e-02,((99:4.125979e-04,101:1.329310e-03):1.289652e-02,108:2.810366e-03):1.640411e-03):3.025152e-03):4.669911e-02):2.629132e-03):6.929666e-04,(62:4.107941e-02,((((((46:2.165816e-03,(57:4.781981e-04,58:1.196475e-03):1.300405e-02):4.398784e-03,(((22:1.548800e-03,21:2.680767e-03):3.234287e-03,20:1.467955e-03):3.112883e-03,23:1.949087e-03):1.426510e-02):2.768270e-03,((56:2.876950e-04,(55:6.503300e-04,54:1.593895e-03):4.113541e-04):7.791576e-03,8:1.198284e-02):2.455532e-03):3.919236e-04,(44:1.223645e-02,(9:8.377241e-03,53:2.401449e-02):3.566300e-03):3.190917e-03):2.716616e-03,45:2.288662e-02):6.355606e-03,(4:9.534737e-03,71:5.076064e-03):6.200574e-03):1.887990e-03):2.473062e-03):1.731737e-03):1.703083e-03):3.354342e-03,47:6.714687e-02):2.017504e-02):7.987888e-04,(43:1.215166e-02,(61:3.355338e-03,60:3.407920e-03):1.884312e-02):1.312280e-02):1.815868e-02):9.005829e-04):2.781906e-03,(94:2.125183e-02,(78:6.349794e-03,(76:5.522054e-03,77:7.113589e-03):3.784155e-03):9.384920e-03):1.431699e-02):2.877607e-03):1.743857e-03):1.007786e-03,((89:3.778386e-02,59:1.346559e-02):2.221988e-03,(((((92:1.000754e-02,65:6.236827e-03):1.136491e-02,34:1.862279e-02):1.127679e-02,((93:3.356047e-03,41:7.823445e-03):1.517871e-02,(82:2.540567e-03,35:4.254278e-04):1.006798e-02):2.831774e-04):7.078753e-03,(37:1.725443e-02,32:1.781614e-02):8.802258e-04):3.310290e-03,(87:9.524313e-03,(72:9.882328e-03,79:1.985668e-02):3.418329e-03):8.865253e-04):2.657123e-03):3.419279e-03):5.234520e-04,(110:1.479210e-02,80:1.163825e-02):5.055840e-03):3.434868e-04):4.896233e-03):1.488629e-03):1.777788e-03,(3:1.633611e-02,(66:1.431655e-02,68:6.662213e-03):1.571775e-02):2.102228e-03,1:2.228197e-02);
   tree gen.250000 = [&U] ((((91:1.386727e-02,33:2.628668e-02):1.256217e-02,((((((73:4.054976e-02,11:1.994847e-02):4.830189e-05,((95:2.027701e-02,((25:1.039479e-02,(26:7.936358e-03,(27:9.368995e-03,28:1.133341e-02):2.606176e-03):3.345186e-04):4.673321e-03,39:2.868777e-02):2.635802e-03):2.125745e-03,((40:1.865968e-02,((12:2.593671e-02,(81:1.704845e-02,((13:1.673847e-02,(7:2.093877e-03,38:4.673681e-04):1.244199e-02):2.063159e-03,((6:4.496514e-03,((5:2.340275e-02,31:9.337634e-05):6.052131e-04,30:1.182037e-02):6.195810e-04):2.049786e-02,19:1.139077e-02):2.249512e-03):1.257000e-03):3.069305e-03):5.495704e-04,(((15:4.245593e-02,((48:1.942591e-03,(52:1.470130e-03,51:6.558235e-03):1.444522e-03):5.382795e-03,(50:3.400052e-03,49:8.538391e-04):1.584393e-02):1.166192e-02):2.451849e-02,(43:1.245634e-02,(61:3.956369e-03,60:5.997814e-03):1.931558e-02):1.345183e-02):4.295646e-04,(((((97:6.594763e-03,98:1.177464e-02):5.266460e-03,(96:5.044892e-04,88:1.195222e-02):1.381384e-03):7.236441e-03,((((74:1.688753e-02,(16:1.339597e-02,18:1.744651e-02):2.293270e-03):6.785674e-03,(86:8.923241e-03,(((83:5.889583e-03,84:7.839986e-03):1.045714e-03,85:6.756014e-03):2.290477e-03,17:1.386424e-02):1.940417e-04):1.658673e-03):4.352018e-03,(90:6.773066e-03,75:4.645540e-03):2.873225e-02):3.603204e-04,((24:7.506114e-03,69:7.006474e-03):7.701019e-03,70:2.759830e-02):6.862402e-03):5.767333e-03):1.497534e-02,((10:6.557222e-03,(63:4.741598e-02,36:1.546983e-02):3.953614e-03):6.483468e-04,(((29:4.178420e-03,2:1.295119e-03):1.408933e-02,((((105:4.615570e-03,100:3.765560e-03):2.539210e-03,((103:6.209797e-04,102:4.362374e-03):3.644716e-03,(107:2.788558e-03,106:1.743924e-02):3.813045e-03):4.023942e-03):6.635316e-03,((104:1.916919e-02,(99:1.284554e-03,101:3.568959e-04):5.323771e-03):3.229638e-03,108:1.081868e-02):1.054240e-02):4.919216e-02,109:1.805429e-02):1.974548e-03):1.336599e-03,(62:4.210940e-02,(((((44:1.254326e-02,(((55:1.742341e-04,54:1.521497e-03):2.814261e-04,56:5.290224e-04):4.731439e-03,8:3.031285e-03):8.778160e-03):1.055357e-03,((46:5.508207e-03,(57:2.096548e-04,58:1.134005e-03):1.333011e-02):4.116165e-03,(((22:3.638128e-04,21:5.169812e-04):1.298330e-03,20:2.196149e-04):7.239387e-03,23:5.399348e-03):1.539198e-02):1.855142e-03):3.391974e-04,(9:8.403491e-03,53:2.256774e-02):5.290697e-03):3.313280e-03,45:2.346046e-02):6.373766e-03,(4:9.773804e-03,71:5.200950e-03):6.356043e-03):3.379681e-03):3.727886e-03):6.619735e-04):1.773667e-03):2.557824e-03,47:6.883046e-02):1.648418e-02):1.861398e-02):2.225875e-03):1.815022e-03,(94:1.529574e-02,(78:7.294802e-03,(76:6.178870e-03,77:7.138251e-03):3.982440e-03):7.484302e-03):1.377455e-02):3.704264e-03):3.281606e-03):9.488029e-04,(110:1.534104e-02,80:1.193006e-02):5.332993e-03):1.777549e-03,((59:1.246600e-02,((87:8.169132e-03,(72:9.357897e-03,79:2.035455e-02):2.676740e-03):5.324256e-04,((((92:5.816236e-03,65:1.748365e-02):4.744441e-03,34:1.752229e-02):1.012874e-02,((93:9.673117e-03,41:7.499164e-03):1.350362e-02,(82:2.508892e-03,35:2.454381e-03):1.132605e-02):1.953636e-03):3.675793e-03,(37:1.845603e-02,32:1.821746e-02):7.714870e-04):2.052809e-03):4.903708e-04):3.268367e-03,89:3.944907e-02):3.430629e-03):5.489434e-04,64:4.311595e-02):1.551364e-03,42:4.207970e-02):5.284833e-03):1.471048e-03,(67:1.582073e-02,14:2.773214e-02):1.208582e-02):1.774834e-03,(3:1.328993e-02,(66:1.467551e-02,68:3.165469e-03):1.597756e-02):4.164538e-03,1:1.552282e-02);
   tree gen.255000 = [&U] ((3:1.880083e-02,(66:1.035947e-02,68:5.166290e-03):2.261848e-02):4.644753e-03,(((91:1.395143e-02,33:2.644621e-02):1.270183e-02,((((89:3.364823e-02,(59:1.254166e-02,(((72:9.414692e-03,79:1.773868e-02):5.668691e-03,87:7.793204e-03):1.139660e-03,((((92:1.093991e-02,65:1.758976e-02):1.771320e-03,34:5.208561e-03):9.120050e-03,((93:3.871991e-03,41:4.343082e-03):1.208030e-02,(82:2.062091e-03,35:9.750163e-04):1.026089e-02):1.982365e-03):2.947130e-03,(37:1.625917e-02,32:1.598360e-02):1.071674e-03):2.765138e-03):3.425421e-03):5.428966e-04):3.296399e-03,(11:1.811837e-02,(73:3.502393e-02,((95:2.040008e-02,(26:4.024334e-03,(39:2.751633e-02,(25:2.070667e-02,(27:1.088474e-02,28:1.140220e-02):7.000902e-03):3.520522e-03):7.913271e-05):2.928923e-03):2.296128e-03,(((((43:1.253194e-02,(61:7.404705e-03,60:1.089079e-02):1.463515e-02):1.663261e-02,((((88:5.158989e-03,(97:1.415733e-03,(96:1.220047e-04,98:1.369847e-02):2.780514e-03):3.922793e-03):2.524524e-03,((((24:9.893928e-03,69:8.953003e-03):1.044461e-02,70:2.776579e-02):4.315836e-03,(90:1.782904e-03,75:9.441702e-03):2.841834e-02):5.881479e-04,((((83:7.292108e-03,84:6.265792e-03):2.020300e-03,85:6.797018e-03):9.197615e-04,(86:5.858043e-03,((74:1.699002e-02,16:5.059123e-03):4.960156e-03,18:1.848957e-02):6.760841e-03):2.018637e-03):5.061599e-04,17:1.002030e-02):5.993732e-03):2.486452e-03):1.341656e-02,(((62:4.236497e-02,(((((46:4.587261e-03,(57:1.329559e-04,58:7.530172e-04):1.341101e-02):2.793281e-03,(((22:7.459727e-04,21:2.254820e-04):3.338362e-03,20:1.062602e-03):8.792197e-03,23:5.432117e-03):1.283794e-02):2.672076e-03,(((56:3.336787e-04,(54:5.473865e-05,55:2.287050e-05):2.086390e-03):6.037930e-03,8:2.979713e-03):5.440428e-03,44:1.258606e-02):1.049542e-03):1.038505e-03,(9:8.713678e-03,(53:2.270471e-02,45:3.410079e-02):3.136244e-03):2.401677e-03):7.385174e-03,(4:8.629815e-03,71:5.232516e-03):6.394619e-03):3.283255e-03):3.491525e-03,((63:4.906647e-02,36:1.564316e-02):1.568482e-03,10:5.986562e-03):4.311130e-04):1.661978e-03,((((((103:1.402909e-03,102:2.602338e-03):5.777534e-03,107:6.779566e-03):1.276915e-03,(106:1.594582e-02,(105:4.867696e-03,100:3.703723e-03):8.733219e-03):2.690187e-03):9.973276e-03,((104:1.830276e-02,(99:5.712396e-04,101:2.821305e-03):5.788494e-03):5.641328e-04,108:1.265089e-02):5.223886e-03):4.949071e-02,(29:4.203779e-03,2:5.766168e-03):1.417484e-02):2.372872e-03,109:1.578742e-02):8.434669e-04):1.709628e-03):5.267430e-03,47:6.814175e-02):1.757073e-02):1.125882e-03,(15:4.281898e-02,(((48:1.788545e-03,51:4.001491e-03):1.036723e-03,52:3.324372e-04):7.413759e-03,(50:3.967541e-03,49:5.626489e-04):1.137904e-02):5.245023e-03):2.466729e-02):1.812695e-02,(40:1.877293e-02,(12:2.638127e-02,(81:1.715192e-02,((13:1.684005e-02,(7:1.629885e-03,38:1.504071e-03):1.251750e-02):9.135441e-04,((6:6.920978e-03,((30:8.430892e-03,31:2.275063e-03):3.346906e-04,5:2.163661e-02):1.588592e-03):2.062227e-02,19:9.517825e-03):2.230816e-03):9.463661e-04):3.087933e-03):5.700833e-04):4.082525e-05):4.512673e-03,(94:1.538857e-02,(78:7.389530e-03,(76:6.216370e-03,77:5.164769e-03):1.120739e-03):9.040046e-03):1.385815e-02):3.521349e-03):1.701619e-04):2.848704e-03):5.132854e-04):3.235668e-04,(110:1.543414e-02,80:1.775749e-02):5.365360e-03):2.533349e-03,(64:3.219680e-02,42:2.577949e-02):1.086555e-02):4.760155e-03):3.902683e-03,(67:1.534771e-02,14:2.040599e-02):1.392468e-02):1.200545e-03,1:1.561703e-02);
   tree gen.260000 = [&U] ((3:1.358898e-02,(66:9.851563e-03,68:3.200997e-03):1.652764e-02):3.871062e-03,(((91:1.312775e-02,33:2.483147e-02):1.242602e-02,((((89:3.199852e-02,(59:1.543659e-02,(((((92:5.827644e-03,65:1.099908e-02):7.673658e-03,34:5.472518e-03):9.546403e-03,((93:2.793286e-03,41:7.691789e-03):3.888669e-03,(82:1.746211e-03,35:1.580855e-03):9.362800e-03):5.936821e-03):4.416189e-03,(37:1.665582e-02,32:1.802834e-02):2.105768e-03):1.149247e-03,((72:8.953106e-03,79:1.739520e-02):1.193948e-03,87:1.074975e-02):4.428467e-03):4.673936e-04):1.826383e-03):9.084385e-04,(73:3.330677e-02,(11:1.723006e-02,((95:1.266293e-02,(((25:1.085059e-02,(28:7.841431e-03,27:1.062094e-02):8.620258e-03):4.567642e-03,26:1.010210e-02):9.083653e-04,39:2.591843e-02):2.910481e-03):1.878394e-03,((40:1.716731e-02,(((((((((29:7.038877e-03,2:6.571933e-03):1.347987e-02,((((105:3.602650e-03,100:3.522136e-03):9.989562e-03,((103:9.074274e-04,107:4.824249e-03):1.169462e-03,102:1.511165e-03):3.267949e-03):5.891055e-04,106:1.228794e-02):7.819963e-03,((104:2.457553e-02,108:6.761351e-03):3.613320e-03,(99:2.472889e-03,101:2.577562e-03):1.966042e-03):6.447468e-03):5.475615e-02):2.597944e-03,109:1.415009e-02):9.260146e-04,((88:4.906053e-03,((98:1.105954e-02,97:1.809451e-03):1.140056e-03,96:1.256371e-03):5.392119e-03):2.142178e-03,((((24:9.408846e-03,69:8.930127e-03):8.367739e-03,70:2.640449e-02):4.104239e-03,(90:7.066766e-03,75:2.074615e-02):1.188641e-02):5.513450e-04,(((16:8.841522e-03,18:1.758306e-02):8.509400e-03,74:1.923733e-02):7.138216e-04,(17:9.756627e-03,(((83:7.556283e-03,84:3.069728e-03):1.934654e-03,86:5.570834e-03):7.256446e-04,85:6.670546e-03):1.854312e-03):4.781360e-03):1.722904e-03):3.452588e-03):1.598298e-02):3.737035e-04,((62:4.028789e-02,(((((46:2.392763e-03,(57:2.974606e-03,58:2.375521e-03):1.025071e-02):1.342764e-03,(((22:2.044590e-04,21:2.755889e-04):1.649732e-03,20:9.221496e-04):3.922656e-03,23:8.349213e-03):8.740007e-03):2.262332e-03,((((56:5.411294e-05,55:1.002131e-03):4.194762e-03,54:8.130032e-03):2.654752e-03,8:9.285473e-04):3.267400e-03,44:1.196899e-02):1.028440e-03):5.460051e-04,((53:2.159154e-02,45:3.783392e-02):2.477358e-03,9:8.828076e-03):2.397163e-03):9.203751e-03,(4:8.206710e-03,71:6.566845e-03):7.558804e-03):4.314406e-03):1.737032e-03,((63:4.666083e-02,36:1.487621e-02):2.206156e-03,10:5.617436e-03):3.435320e-04):8.750082e-04):2.055711e-03,47:6.741497e-02):1.530838e-02,(15:3.228796e-02,(((52:1.110599e-03,48:1.507647e-03):1.621811e-04,51:1.338039e-02):7.050276e-03,(50:2.330360e-03,49:6.639255e-03):9.433510e-03):1.028948e-02):1.801086e-02):1.108273e-03,(43:1.576583e-02,(61:4.823272e-03,60:8.536882e-03):1.580118e-02):1.581714e-02):1.689467e-02,(12:2.508785e-02,(81:1.420682e-02,((13:1.391704e-02,(7:4.442295e-03,38:1.383296e-03):1.213032e-02):1.609466e-03,((6:6.788633e-03,((5:2.209408e-02,30:2.782098e-03):3.853333e-03,31:2.715688e-03):2.926058e-03):2.072965e-02,19:5.910225e-03):1.635916e-03):1.281636e-03):2.999277e-03):7.735503e-04):8.774559e-04):3.589481e-03,(94:1.463410e-02,(78:8.530686e-03,(76:7.204564e-03,77:5.967449e-03):2.610972e-03):1.025817e-02):8.921918e-03):2.212935e-03):1.471713e-03):6.929479e-04):1.371166e-03):1.485316e-04,(110:1.156182e-02,80:1.688688e-02):3.907017e-03):2.357204e-03,(64:3.061825e-02,42:2.451557e-02):6.121632e-03):5.529962e-03):2.139649e-03,(67:8.694150e-03,14:1.846910e-02):1.568902e-02):1.958616e-03,1:1.513296e-02);
   tree gen.265000 = [&U] (((91:1.830107e-02,33:2.472846e-02):1.039170e-02,(((110:1.476420e-02,80:1.681682e-02):6.196881e-03,(((((95:1.261040e-02,(((26:2.748770e-03,25:1.117567e-02):1.408767e-03,(28:1.078059e-02,27:1.622558e-02):3.866714e-03):3.335026e-03,39:2.540560e-02):3.859773e-03):2.225230e-03,((40:1.709610e-02,(((((((88:7.247463e-03,((98:1.204414e-02,97:2.254438e-03):4.590776e-04,96:2.612354e-04):2.683554e-03):8.555208e-03,(((90:2.882964e-03,75:2.607678e-03):2.936414e-02,((17:9.716151e-03,((86:3.524282e-03,(83:7.895447e-03,84:5.250764e-03):1.939582e-03):4.309051e-04,85:5.751144e-03):1.427097e-03):3.323811e-03,(18:1.861694e-02,(74:1.111896e-02,16:3.290889e-03):1.082853e-03):1.004298e-02):3.662828e-03):8.764042e-04,((24:7.974517e-03,69:8.893080e-03):8.333025e-03,70:2.739517e-02):5.668943e-03):4.247077e-03):1.675288e-02,((((((105:4.434575e-03,100:5.018565e-03):3.646774e-03,(106:9.428378e-03,(107:7.195157e-03,(103:5.260489e-03,102:1.080030e-03):1.182024e-03):6.738426e-04):4.363461e-03):5.828886e-03,((104:3.018940e-02,108:7.166789e-03):1.387392e-03,(99:2.481165e-04,101:5.405730e-04):5.265924e-03):6.420721e-03):4.977397e-02,(29:5.622631e-03,2:6.544669e-03):1.549751e-02):2.931020e-03,109:1.946031e-02):5.438013e-04,((36:1.481449e-02,(63:3.962933e-02,10:5.426276e-03):4.719118e-04):2.027718e-03,(62:5.574483e-02,(((8:9.246953e-04,(44:1.081139e-02,((56:1.267186e-03,54:2.570560e-03):4.778691e-05,55:5.728763e-04):5.264770e-03):1.217738e-03):6.228918e-03,(((45:3.500523e-02,53:2.237223e-02):6.605322e-04,9:8.993165e-03):3.820949e-03,((46:2.875016e-03,(57:4.051093e-03,58:1.390784e-03):9.454491e-03):2.234543e-03,(((22:3.316915e-04,21:2.376890e-06):5.832145e-03,20:4.234150e-04):3.550222e-03,23:9.163069e-03):9.553339e-03):3.294775e-03):1.061845e-04):1.035329e-02,(4:8.172665e-03,71:6.438729e-03):7.037464e-03):1.818320e-03):2.264794e-03):1.726199e-03):5.470339e-04):5.317295e-03,47:6.713530e-02):1.407343e-02,(43:1.089390e-02,(61:2.836858e-03,60:6.885635e-03):1.787285e-02):1.393126e-02):2.359529e-03,(15:3.215401e-02,((52:1.107015e-03,(51:1.578165e-02,48:1.660747e-03):2.571533e-03):5.378981e-03,(50:2.426309e-03,49:1.947727e-03):1.535397e-02):1.422193e-02):1.616719e-02):1.682458e-02,(12:2.498377e-02,(81:1.438549e-02,((13:9.752285e-03,(7:1.525772e-03,38:8.333887e-05):1.479924e-02):2.336176e-03,(((5:2.200242e-02,(31:1.202637e-03,30:1.529257e-03):5.359829e-03):4.147853e-04,6:6.760470e-03):1.991047e-02,19:7.175456e-03):2.188509e-03):1.065550e-03):4.162439e-03):1.105169e-03):1.518049e-03):1.235377e-03,(94:1.457339e-02,(76:6.758694e-03,(78:7.866028e-03,77:5.942693e-03):1.925594e-03):1.021562e-02):8.884905e-03):6.499090e-04):3.177537e-03,73:3.316859e-02):5.648503e-04,11:1.991880e-02):1.225174e-03,(89:3.405624e-02,(59:1.537255e-02,(87:1.070516e-02,((72:1.277920e-02,79:1.732304e-02):2.870545e-03,((((92:7.067094e-03,65:7.562160e-03):4.408066e-03,34:8.203075e-03):9.983078e-03,((93:6.553055e-03,41:1.108111e-02):1.084272e-02,(82:2.110377e-03,35:1.324091e-03):9.323958e-03):3.944931e-03):3.603849e-03,(37:1.658672e-02,32:1.629967e-02):1.071079e-03):2.727355e-03):7.114864e-04):3.364157e-04):1.198337e-03):4.447831e-03):1.425930e-03):3.127515e-03,(64:3.453509e-02,42:2.065277e-02):1.218572e-02):3.347034e-03):1.625057e-03,((67:1.248056e-02,14:1.759998e-02):1.402493e-02,(3:1.353261e-02,(66:1.472090e-02,68:6.993682e-03):1.606810e-02):3.855003e-03):9.483666e-04,1:1.312360e-02);
   tree gen.270000 = [&U] ((((91:1.864403e-02,33:2.185959e-02):1.250973e-02,(((((((95:1.014794e-02,(((26:6.843563e-03,25:1.189714e-02):2.410976e-03,(28:1.246878e-02,27:1.273456e-02):5.676160e-03):8.720003e-03,39:3.518244e-02):3.763774e-04):3.367867e-03,((40:1.741648e-02,((((15:3.275658e-02,((52:5.186675e-04,(48:6.219332e-03,51:2.437384e-03):3.362752e-04):6.764660e-03,(50:6.687753e-04,49:5.973817e-04):1.148702e-02):9.056687e-03):2.301985e-02,(43:1.109805e-02,(61:2.595955e-03,60:4.420378e-03):1.865425e-02):1.615316e-02):1.842059e-03,((((88:9.310045e-03,((98:9.053985e-03,97:1.003470e-03):1.744526e-03,96:3.623865e-03):4.548032e-03):2.126191e-03,((90:9.565879e-03,75:6.241508e-03):3.278743e-02,(((17:1.561728e-02,((86:4.568971e-03,(83:8.043407e-03,84:5.221024e-03):2.028871e-03):1.594127e-04,85:5.240967e-03):1.987230e-03):2.856933e-03,((18:1.959765e-02,16:8.320228e-03):1.394861e-02,74:1.728526e-02):5.646076e-03):4.501336e-03,((24:8.206703e-03,69:9.059736e-03):9.263411e-03,70:2.790855e-02):5.707014e-03):1.340284e-03):1.784098e-03):1.450055e-02,((10:5.638262e-03,(((((((8:5.868850e-04,(56:4.249605e-04,(54:4.122611e-03,55:5.828847e-05):6.307979e-04):6.275173e-03):1.139609e-03,44:1.014373e-02):1.678522e-03,((46:3.145838e-03,(57:2.691955e-03,58:4.375717e-04):1.134285e-02):2.276418e-03,(((22:1.728220e-03,21:5.095880e-04):2.422003e-04,20:3.085878e-03):4.882030e-03,23:8.937511e-03):1.065097e-02):1.881868e-03):4.111438e-04,((45:2.028024e-02,53:1.329965e-02):1.157694e-02,9:9.161696e-03):5.942279e-03):6.202930e-03,(4:8.325820e-03,71:6.559391e-03):5.036496e-03):5.698798e-03,62:5.993684e-02):6.614597e-03,(63:4.658688e-02,36:1.570965e-02):8.133707e-04):3.301213e-04):1.623100e-03,(((((105:4.344977e-03,100:2.397968e-03):5.354456e-03,((103:6.428919e-04,102:1.100269e-03):1.680230e-03,(107:7.329994e-03,106:1.069626e-02):9.376330e-04):4.117744e-03):1.422260e-02,((104:3.100887e-02,(99:1.463727e-03,101:3.652872e-04):5.864693e-03):4.291203e-03,108:4.279115e-03):8.565393e-03):5.692261e-02,(29:1.249301e-03,2:3.252496e-03):1.236657e-02):2.066912e-03,109:1.498061e-02):9.004750e-04):4.607549e-04):5.341408e-03,47:6.839341e-02):1.696082e-02):1.753326e-02,(12:2.759968e-02,(81:1.536786e-02,((13:1.778746e-02,((((31:3.014390e-03,30:1.990208e-03):2.933486e-03,5:1.763662e-02):3.166975e-03,6:6.887161e-03):2.039150e-02,19:7.542964e-03):1.366450e-03):2.662833e-03,(7:1.583322e-03,38:2.412771e-04):1.363106e-02):1.021346e-03):2.346258e-03):1.125880e-03):6.481524e-04):3.707939e-03,(94:1.484649e-02,((77:6.309235e-03,76:5.402181e-03):3.078509e-03,78:8.013437e-03):1.103380e-02):1.143855e-02):1.843397e-03):2.390231e-03,73:3.379017e-02):2.945895e-04,11:2.104981e-02):1.751130e-03,(89:3.469445e-02,((59:1.566063e-02,87:1.205707e-02):2.506804e-03,((72:1.353146e-02,79:1.764767e-02):2.812987e-03,((((92:8.609811e-03,65:3.544587e-03):1.446538e-02,34:1.700682e-02):8.893359e-03,((93:2.330155e-03,41:1.128877e-02):9.803075e-03,(82:2.149925e-03,35:2.181839e-03):7.272692e-03):2.723189e-03):3.559137e-03,(37:1.611405e-02,32:1.660512e-02):2.838452e-03):1.357987e-03):5.258763e-04):2.232430e-03):1.328487e-03):1.887986e-03,(110:1.523784e-02,80:1.713197e-02):5.817881e-03):1.732035e-03,(64:3.518228e-02,42:3.479233e-02):3.737469e-03):7.383917e-03):3.181157e-04,(67:1.167071e-02,14:1.792980e-02):1.259893e-02):4.162340e-03,(3:1.639149e-02,(66:1.343922e-02,68:3.793125e-03):1.703064e-02):4.050286e-03,1:1.416147e-02);
   tree gen.275000 = [&U] ((67:8.291190e-03,14:1.157934e-02):1.513492e-02,(((91:1.637421e-02,33:2.145221e-02):1.030037e-02,(((((73:3.316045e-02,((95:1.241509e-02,(((27:1.340201e-02,28:4.468372e-03):2.853490e-04,(26:6.650149e-03,25:8.269387e-03):5.755936e-03):3.190589e-03,39:3.283594e-02):3.336592e-03):2.185988e-03,(((12:2.681439e-02,40:1.809119e-02):2.653709e-03,((((15:3.250755e-02,((52:1.877832e-04,(51:5.609447e-03,48:4.621231e-03):1.128865e-03):1.066283e-02,(50:4.971260e-04,49:1.731663e-04):1.144516e-02):6.786498e-03):2.638324e-02,(43:1.089123e-02,(61:1.560810e-03,60:7.064905e-03):2.342271e-02):8.481612e-03):3.383920e-03,(((((((((8:1.327657e-03,((55:2.820098e-04,54:8.188899e-05):8.448067e-04,56:1.488268e-03):5.332772e-03):3.223008e-04,44:1.002740e-02):1.603556e-03,((46:2.781314e-03,(57:2.197707e-04,58:7.876720e-04):1.122651e-02):3.785108e-03,(((22:4.580119e-04,21:1.832496e-03):1.262212e-03,20:1.059349e-03):1.610642e-03,23:8.435195e-03):1.305401e-02):2.114770e-03):4.042355e-04,((45:1.990229e-02,53:2.247940e-02):1.965752e-03,9:8.990957e-03):4.098979e-03):8.536757e-03,(4:9.140904e-03,71:7.168855e-03):6.645461e-03):1.475349e-03,62:5.881984e-02):3.808975e-03,((63:4.571868e-02,10:5.662243e-03):1.087241e-03,36:1.847943e-02):5.348574e-04):4.181416e-03,((((29:2.360639e-04,2:2.309271e-03):1.853427e-02,(((105:7.337725e-03,100:4.165586e-03):5.862344e-03,(106:1.209503e-02,(107:5.725115e-03,(103:8.540315e-03,102:5.148941e-04):2.266397e-03):9.153947e-03):2.098130e-03):1.585526e-02,(108:5.528835e-03,((99:8.719526e-04,101:7.160971e-04):5.732301e-03,104:2.494730e-02):6.421131e-04):5.874154e-03):4.527529e-02):1.842595e-03,109:1.470142e-02):8.539469e-04,((88:1.013676e-02,(((90:1.032398e-03,75:3.771328e-03):3.064783e-02,((17:1.394292e-02,((86:4.483823e-03,(83:7.926172e-03,84:5.123724e-03):2.972304e-03):7.313284e-04,85:5.545619e-03):2.851639e-03):2.713356e-03,((18:1.923242e-02,74:2.891864e-03):5.598058e-03,16:1.124552e-02):6.714136e-03):3.696247e-03):3.643896e-04,((24:8.053761e-03,69:8.306151e-03):1.087754e-02,70:2.985717e-02):6.731049e-03):1.398193e-03):2.043222e-04,((98:9.346838e-03,97:9.847696e-04):6.270726e-03,96:3.118155e-03):4.467073e-03):1.423031e-02):1.841713e-04):5.345858e-03,47:6.711882e-02):1.596958e-02):1.856429e-02,(81:1.508147e-02,((13:1.379784e-02,((((5:1.616999e-02,30:2.952776e-03):3.403273e-03,31:2.661362e-03):8.426613e-04,6:4.313075e-03):1.887529e-02,19:7.823092e-03):1.472842e-03):2.433430e-03,(7:1.845494e-03,38:3.363956e-04):1.524224e-02):1.006175e-03):2.741432e-03):1.015882e-03):3.942115e-03,(94:2.042810e-02,((77:6.731127e-03,76:5.301505e-03):1.102940e-03,78:4.918805e-03):6.050272e-03):1.214999e-02):3.173357e-03):1.451618e-03):1.693786e-03,11:2.048870e-02):8.193362e-04,(89:3.286913e-02,(80:1.528306e-02,110:1.495387e-02):3.733834e-03):3.110904e-03):2.159831e-03,(59:1.723847e-02,(87:1.221751e-02,(((((92:4.696064e-03,65:8.381863e-03):1.472806e-03,34:1.400641e-02):1.261356e-02,((93:5.410483e-03,41:1.107839e-02):1.178138e-02,(82:1.591722e-03,35:1.250946e-03):9.974586e-03):4.214132e-03):5.082088e-03,(37:1.459558e-02,32:1.404022e-02):3.026826e-03):5.576251e-04,(72:1.342600e-02,79:1.731879e-02):2.028019e-03):9.755913e-04):6.129029e-04):3.815454e-03):3.099059e-03,(64:3.841477e-02,42:4.057802e-02):2.074397e-03):4.765052e-03):2.394577e-03,(3:1.608601e-02,(66:1.095962e-02,68:4.802666e-03):1.717432e-02):4.515641e-03):1.003165e-04,1:1.389755e-02);
   tree gen.280000 = [&U] ((91:1.807339e-02,33:2.171555e-02):1.033017e-02,((((59:1.745008e-02,(((37:1.597825e-02,32:1.421257e-02):3.966028e-03,(((92:1.321035e-03,65:1.447233e-02):5.202863e-03,34:1.417835e-02):9.044907e-03,((93:4.562557e-04,41:1.633290e-02):1.099795e-02,(82:1.769266e-03,35:8.013627e-04):1.095593e-02):4.634364e-03):4.895762e-03):1.399906e-03,((72:1.084050e-02,79:2.026154e-02):4.999002e-03,87:1.296419e-02):1.755579e-03):3.693767e-04):4.332908e-03,((110:1.535556e-02,(80:1.480038e-02,89:3.336749e-02):2.128946e-03):4.068607e-03,((73:3.356751e-02,11:2.173331e-02):8.002542e-04,((((27:6.276353e-03,28:7.582683e-03):1.131300e-02,(26:5.686154e-03,25:9.500908e-03):3.857777e-03):2.681066e-03,(39:3.323902e-02,95:8.956584e-03):2.294806e-03):3.237607e-03,((((12:2.539801e-02,40:1.100691e-02):6.611105e-03,(((15:4.140384e-02,((52:2.862606e-03,(51:5.678306e-03,48:3.038648e-03):1.165105e-03):1.095173e-02,(50:2.226243e-03,49:3.672533e-03):1.112131e-02):6.415397e-03):2.670710e-02,(43:1.102492e-02,(61:2.929642e-03,60:7.151630e-03):1.449358e-02):1.418621e-02):3.359213e-03,((((88:1.316402e-02,((98:1.201824e-02,97:6.187965e-03):5.552275e-04,96:1.321625e-03):3.265125e-03):4.752700e-03,((((17:1.411408e-02,((86:5.094781e-03,(83:7.818975e-03,84:5.276296e-03):1.639808e-03):4.327206e-04,85:5.613694e-03):1.088130e-03):3.914624e-03,(16:1.217631e-02,(74:5.311269e-03,18:1.037961e-02):3.094826e-03):1.581582e-02):1.662123e-03,((24:5.872854e-03,69:8.862253e-03):9.796531e-03,70:2.913843e-02):5.650388e-03):1.493545e-03,(90:1.103296e-02,75:1.621775e-03):2.951953e-02):4.954326e-04):1.423790e-02,(((10:7.076780e-03,(36:1.870628e-02,63:4.633539e-02):1.566813e-03):8.284874e-04,((((((8:4.497712e-03,(54:8.098708e-04,(55:4.897290e-04,56:3.458252e-03):4.498885e-03):1.952622e-03):4.663965e-03,44:9.211899e-03):5.614444e-04,((46:2.541405e-03,(57:2.546786e-03,58:2.085419e-03):9.790729e-03):6.853763e-03,(((22:1.061940e-03,21:4.553774e-05):2.834513e-03,20:3.642523e-04):1.642003e-03,23:3.675412e-03):1.424698e-02):2.399990e-03):5.725137e-04,((45:2.425591e-02,53:2.049974e-02):6.000542e-03,9:1.069919e-02):3.569693e-03):9.341521e-03,(4:9.537127e-03,71:5.325674e-03):3.895368e-03):2.538698e-03,62:5.954189e-02):3.855732e-03):9.722540e-04,((((106:5.051542e-03,((105:1.945691e-03,100:4.365529e-03):4.909330e-03,(107:6.868337e-03,(103:7.979870e-04,102:1.609540e-03):1.633264e-03):1.186683e-03):1.814057e-03):1.076705e-02,(((99:2.162166e-04,101:4.201894e-04):5.003701e-03,104:2.447459e-02):4.189728e-03,108:1.449144e-02):4.781566e-03):4.935920e-02,(29:4.971539e-04,2:7.807397e-03):1.939541e-02):9.722182e-04,109:1.804904e-02):2.601454e-03):4.708814e-04):8.036005e-03,47:6.794274e-02):1.461606e-02):1.708354e-02):3.103150e-03,(81:1.526660e-02,((13:1.737600e-02,(7:1.868148e-03,38:6.204270e-04):1.193668e-02):1.576578e-03,((((31:4.105653e-03,30:1.354548e-03):1.161950e-03,5:1.705813e-02):3.198994e-03,6:4.995424e-03):1.435721e-02,19:7.919125e-03):1.221383e-03):3.328022e-04):4.600929e-03):2.043405e-03,(94:2.005786e-02,(78:5.718850e-03,(77:7.703810e-03,76:5.366584e-03):1.138631e-03):8.546662e-03):1.280859e-02):1.136069e-03):1.292784e-03):2.349189e-03):8.347181e-04):1.727262e-03,(64:3.991298e-02,42:2.741888e-02):4.559151e-03):4.984588e-03,((3:1.503640e-02,(66:1.109416e-02,68:4.861621e-03):1.873490e-02):2.138327e-03,(67:9.870182e-03,14:1.618059e-02):1.616345e-02):3.941524e-03):7.079154e-04,1:2.109694e-02);
   tree gen.285000 = [&U] ((3:1.494605e-02,(66:1.088866e-02,68:4.146327e-03):1.838787e-02):2.709647e-03,(((91:1.794445e-02,33:2.208218e-02):1.104480e-02,(((((((37:1.568229e-02,32:1.687628e-02):1.528096e-03,(((92:6.496614e-03,65:1.333998e-02):1.657017e-04,34:7.878643e-03):8.913916e-03,((93:5.693409e-04,41:1.260623e-02):1.303911e-02,(82:1.161890e-03,35:3.770460e-04):1.218067e-02):1.737564e-03):3.950507e-03):2.114421e-03,(72:1.019055e-02,79:1.439925e-02):3.801458e-03):8.262115e-04,87:1.374130e-02):5.660772e-05,59:1.753822e-02):3.131641e-03,(((73:3.192104e-02,((((27:1.018433e-02,28:1.595146e-02):4.709522e-03,(26:7.324272e-03,25:7.657513e-03):1.585456e-03):5.614242e-03,(39:4.010555e-02,95:1.121637e-02):4.385867e-05):3.868071e-03,(((((15:4.063692e-02,((52:2.727756e-04,(51:5.743037e-03,48:4.173612e-03):3.858573e-04):7.112161e-03,(50:2.185006e-03,49:8.099823e-04):1.091531e-02):7.091748e-03):2.561802e-02,(((((((((105:1.954764e-03,100:5.757331e-03):1.619686e-03,(107:5.837603e-03,(103:1.969621e-03,102:1.291739e-03):2.154099e-03):5.536841e-03):9.408549e-06,106:1.191126e-02):9.128830e-03,(108:3.643277e-03,(104:1.814873e-02,(99:3.002064e-04,101:3.584811e-05):8.585541e-03):1.795119e-03):6.505662e-03):4.922000e-02,(29:4.673710e-03,2:2.139596e-03):1.958323e-02):8.841062e-04,(((((98:9.460419e-03,96:1.494964e-03):8.011614e-04,97:3.641137e-03):3.642330e-03,88:1.279949e-02):5.882652e-03,((((17:1.385264e-02,((86:5.000410e-03,(83:1.056316e-02,84:5.677338e-03):2.580740e-03):3.684485e-04,85:5.811808e-03):2.037006e-03):3.899430e-03,((18:2.453609e-02,16:1.267656e-02):4.926248e-03,74:1.758895e-02):1.183318e-02):1.008220e-03,(90:1.146883e-02,75:2.043398e-02):1.832279e-02):2.611950e-03,((24:7.552341e-03,69:8.698098e-03):9.615070e-03,70:2.859870e-02):5.056417e-03):1.562085e-03):1.397417e-02,109:1.747191e-02):1.724496e-03):1.038587e-03,(((((((46:4.420735e-03,(57:3.489151e-03,58:4.395043e-05):1.174387e-02):2.400041e-03,(((22:4.268634e-04,21:2.024973e-04):1.547737e-03,20:1.759092e-03):4.137230e-03,23:8.833892e-03):9.780236e-03):1.540914e-03,((8:5.171664e-03,((55:1.415202e-04,56:3.887843e-03):4.570199e-03,54:7.447503e-03):2.734857e-03):4.784748e-03,44:1.244269e-02):4.033042e-03):6.932287e-04,(53:2.445160e-02,(45:2.141603e-02,9:1.005308e-02):5.476481e-04):2.808898e-03):9.168488e-03,(4:8.093835e-03,71:4.057136e-03):6.019993e-03):4.033654e-03,62:5.615648e-02):2.719328e-03,(10:5.101484e-03,(63:4.563775e-02,36:1.339228e-02):1.227212e-03):1.241592e-03):1.403800e-03):6.447759e-03,47:6.963959e-02):1.478302e-02,(43:9.810563e-03,(61:3.078036e-03,60:5.120129e-03):1.790032e-02):1.392344e-02):5.410335e-04):1.951894e-02,(((13:1.595962e-02,((((30:5.962058e-03,31:4.029604e-03):2.314696e-03,6:6.614190e-03):2.935290e-03,5:2.191155e-02):1.593973e-02,19:7.503442e-03):1.360822e-03):4.269103e-04,(7:1.275460e-03,38:2.472198e-03):1.603475e-02):4.657250e-04,81:1.411885e-02):3.021279e-03):2.561026e-03,(12:2.531244e-02,40:1.175498e-02):6.075647e-03):2.536407e-03,(94:2.211447e-02,((77:7.561113e-03,76:5.267179e-03):1.682261e-03,78:1.061515e-02):8.503264e-03):1.358952e-02):1.620856e-03):1.244453e-03):1.379476e-03,(80:1.712147e-02,110:1.566196e-02):4.391608e-03):3.451619e-04,(11:1.501449e-02,89:3.274943e-02):3.926011e-03):1.810292e-03):1.695268e-03,(64:3.917367e-02,42:3.917603e-02):4.205841e-03):5.330041e-03):1.092294e-03,(67:9.687357e-03,14:1.122112e-02):2.062521e-02):1.292355e-03,1:2.070616e-02);
   tree gen.290000 = [&U] ((((91:1.479813e-02,33:2.210592e-02):1.059003e-02,((((((87:1.250678e-02,(((92:1.770738e-02,65:1.474058e-02):7.858655e-03,34:7.405117e-03):8.445250e-03,((93:3.678785e-03,41:1.155942e-02):3.892609e-03,(82:1.092058e-03,35:1.729552e-04):1.144858e-02):2.158855e-03):2.823242e-03):6.892864e-04,(37:1.407658e-02,32:1.586197e-02):1.398043e-03):1.331393e-03,(72:1.235294e-02,79:1.357889e-02):2.461616e-03):1.781014e-04,59:1.397407e-02):4.903928e-03,((80:1.373728e-02,110:9.427675e-03):4.167439e-03,(((89:2.383942e-02,11:1.395155e-02):6.310888e-04,73:3.334418e-02):1.023368e-03,((95:1.429354e-02,(39:3.688946e-02,(((25:9.846622e-03,28:2.911619e-03):1.826198e-03,27:1.283426e-02):4.618414e-03,26:1.635841e-02):1.141069e-03):1.644910e-03):3.119815e-03,(((((15:3.819454e-02,((51:6.352832e-03,(52:5.446917e-04,48:4.927494e-03):1.756622e-03):3.643653e-03,(50:7.602350e-04,49:3.555095e-04):1.239066e-02):6.665517e-03):2.407831e-02,((43:1.039998e-02,(61:8.302716e-04,60:4.584047e-03):1.364656e-02):1.194705e-02,((((109:1.741116e-02,((((106:7.196968e-03,(105:3.173786e-03,100:3.508472e-03):2.017205e-03):1.524287e-03,(107:5.486749e-03,(103:1.025772e-03,102:3.399109e-04):7.271659e-03):4.401752e-04):1.254507e-02,((99:7.113625e-03,101:1.224719e-03):5.926111e-03,(104:1.705795e-02,108:8.029995e-03):3.296461e-03):6.089548e-03):4.975803e-02,(29:4.392809e-03,2:1.285225e-03):1.019542e-02):1.583415e-03):3.712387e-03,(((62:5.278134e-02,(((((46:1.750782e-03,(57:5.854533e-05,58:2.783791e-05):1.073329e-02):2.507505e-03,(((22:1.667682e-03,21:2.458615e-03):4.282495e-03,20:1.953998e-03):3.259198e-03,23:3.977537e-03):1.519031e-02):2.440515e-03,((8:1.098919e-03,(54:1.944414e-03,(56:8.191123e-03,55:1.331449e-03):6.127807e-04):6.285573e-03):1.854423e-03,44:7.493544e-03):5.865785e-04):4.554663e-04,((53:1.580125e-02,45:2.015566e-02):9.326264e-03,9:9.448866e-03):2.555201e-03):6.433250e-03,(4:8.809056e-03,71:3.813292e-03):5.658177e-03):1.453271e-03):4.832416e-03,(36:1.258737e-02,63:4.485920e-02):4.814208e-04):2.247859e-03,10:9.071656e-03):3.297381e-03):5.712832e-04,((((98:1.828416e-02,97:2.384114e-03):3.180904e-03,96:3.953151e-05):3.535584e-03,88:4.366336e-03):4.734162e-03,((((17:1.302006e-02,((85:9.016473e-03,86:2.712796e-03):5.593723e-04,(83:5.069806e-03,84:2.628974e-03):2.145309e-03):2.313296e-03):2.531040e-03,((16:7.849435e-03,74:7.463239e-03):1.931310e-03,18:1.917411e-02):1.702841e-02):4.176933e-03,((24:9.964872e-03,69:9.206383e-03):8.600800e-03,70:3.138370e-02):4.752514e-03):1.635191e-03,(90:8.072051e-03,75:9.495241e-03):1.447057e-02):2.829602e-03):1.440165e-02):6.112920e-03,47:6.545408e-02):1.868031e-02):2.102756e-03):1.563595e-02,(((13:1.150377e-02,(((31:1.763188e-03,(5:2.269710e-02,30:7.432137e-03):1.572832e-03):2.071689e-03,6:6.943909e-03):1.498171e-02,19:8.064573e-03):1.937084e-03):9.194054e-04,(7:8.432534e-04,38:2.617634e-04):1.564346e-02):1.217433e-03,81:1.327027e-02):3.518879e-03):1.586566e-03,(12:2.379110e-02,40:1.496481e-02):4.254189e-03):2.317703e-03,(94:2.078534e-02,((77:5.359621e-03,78:5.408246e-03):3.386763e-03,76:3.471110e-03):1.051090e-02):1.146180e-02):1.317254e-03):8.807806e-04):4.601881e-04):1.233889e-03):3.153626e-03,(64:3.681924e-02,42:2.690717e-02):3.964419e-03):3.674854e-03):2.955358e-03,(3:1.182065e-02,(66:1.023423e-02,68:3.897122e-03):1.676333e-02):4.500486e-03):1.084168e-03,(67:9.260446e-03,14:9.953911e-03):2.364432e-02,1:1.923113e-02);
   tree gen.295000 = [&U] (((67:7.369187e-03,14:4.222664e-03):2.178098e-02,((91:1.284225e-02,33:2.890517e-02):1.208590e-02,(42:2.837873e-02,(64:4.429263e-02,(((80:1.593448e-02,110:1.409866e-02):2.615016e-03,89:4.235142e-02):2.559507e-03,((((((26:1.011328e-02,(28:1.376363e-02,27:1.397669e-02):1.878006e-03):3.060218e-04,25:1.456748e-02):3.595460e-03,(39:2.241818e-02,95:1.507525e-02):6.703212e-04):3.672511e-03,(((12:1.896161e-02,40:1.749009e-02):9.051610e-03,(((15:3.272466e-02,(((51:1.137913e-02,48:5.122128e-03):1.566964e-04,52:2.798278e-04):3.885808e-03,(50:5.706766e-03,49:8.583657e-03):7.231116e-03):1.004841e-02):2.077417e-02,((43:1.615393e-02,(61:6.709074e-03,60:5.576668e-03):1.088336e-02):1.260043e-02,(((((29:7.954806e-03,2:4.647280e-03):8.344678e-03,(((106:9.878427e-03,((107:3.757655e-03,(103:2.038304e-03,102:3.234109e-03):1.673585e-03):7.307537e-03,(105:4.482013e-03,100:4.333662e-03):3.873666e-03):7.461660e-04):8.160157e-03,((99:4.194836e-04,101:9.598092e-04):4.353427e-03,(104:2.326180e-02,108:1.126821e-02):4.409512e-03):7.193505e-03):5.247931e-02,109:2.103841e-02):1.312894e-03):2.377602e-03,(((62:4.745620e-02,((((53:1.355868e-02,45:2.125797e-02):8.467171e-03,9:7.718893e-03):2.952966e-03,(((8:1.397335e-03,((56:2.641449e-03,54:3.976112e-04):6.898202e-04,55:2.565990e-03):3.333514e-03):4.358206e-03,44:8.113557e-03):1.909391e-03,((46:4.708235e-03,(57:2.528710e-06,58:1.944571e-05):1.132029e-02):2.368121e-03,(((22:3.049632e-04,21:1.220979e-04):2.024515e-03,20:2.613671e-03):7.270709e-03,23:6.570800e-03):1.243822e-02):4.123411e-03):8.564210e-04):6.825508e-03,(4:7.510869e-03,71:4.021842e-03):6.228905e-03):3.074261e-03):3.328745e-03,(36:1.348722e-02,63:4.731255e-02):1.558545e-04):1.125213e-03,10:8.522056e-03):2.579129e-03):7.740993e-04,(((((17:1.373213e-02,((86:3.918656e-03,(83:5.347075e-03,84:5.342532e-03):1.999292e-03):9.281703e-04,85:9.848002e-03):1.677840e-03):1.820097e-03,((74:7.538679e-03,18:7.259000e-03):3.304249e-04,16:7.476899e-03):1.496792e-02):5.108421e-03,(90:2.195499e-03,75:1.013235e-02):2.401088e-02):1.549974e-04,((24:9.937491e-03,69:1.138439e-02):8.977739e-03,70:3.403875e-02):2.452877e-03):3.364139e-03,((96:3.524526e-05,(97:5.555277e-04,98:1.928412e-02):1.599037e-03):7.420940e-03,88:1.106230e-02):3.597395e-03):1.699865e-02):3.322216e-03,47:6.903377e-02):1.996534e-02):3.258951e-03):2.102394e-02,(((13:1.362069e-02,(7:8.893711e-04,38:5.308823e-05):1.610832e-02):9.678861e-04,(((30:7.711874e-03,(31:3.362497e-03,5:2.518864e-02):1.525592e-03):9.940349e-04,6:7.196164e-03):1.580106e-02,19:8.505626e-03):2.043023e-03):2.434536e-03,81:1.399602e-02):4.135699e-03):1.591676e-04):2.974660e-03,(94:2.192209e-02,((77:6.052599e-03,78:9.798883e-03):1.620203e-03,76:3.486434e-03):1.497896e-02):1.208864e-02):5.508730e-03):2.175555e-03,(73:3.516778e-02,11:1.299389e-02):1.469151e-03):4.267912e-04,(((((37:1.490167e-02,32:2.020867e-02):9.150252e-04,(((92:8.940955e-03,65:1.210977e-02):4.332326e-03,34:7.810104e-03):1.002486e-02,((93:5.886063e-03,41:2.134596e-02):1.013541e-02,(82:2.875528e-03,35:1.221912e-04):1.264731e-02):6.657809e-04):2.754520e-03):2.930346e-03,87:1.311521e-02):5.711647e-05,(72:1.049637e-02,79:1.392946e-02):3.213631e-03):1.548815e-03,59:1.473832e-02):3.548224e-03):1.097541e-03):2.668677e-03):7.827332e-04):2.412579e-03):1.354035e-03):2.630681e-03,(3:1.296000e-02,(66:9.347926e-03,68:2.187338e-03):1.768011e-02):4.172635e-03,1:1.968292e-02);
   tree gen.300000 = [&U] (((67:8.875579e-03,14:1.358038e-02):1.706356e-02,((91:1.958302e-02,33:2.884260e-02):8.470026e-03,(42:2.831730e-02,(64:4.419675e-02,(((110:1.331650e-02,80:1.809028e-02):5.031422e-03,(((87:1.361760e-02,(72:1.041036e-02,79:1.389931e-02):6.106853e-04):3.698481e-03,(59:1.294260e-02,((37:1.828411e-02,32:1.441764e-02):1.650806e-03,(((92:1.813720e-03,65:1.181306e-02):1.009249e-02,34:1.522857e-02):4.420397e-03,((93:4.894920e-03,41:1.569429e-03):1.379245e-02,(82:4.297654e-03,35:1.219267e-04):1.261993e-02):3.581394e-03):3.151561e-03):3.189025e-03):2.195402e-03):2.779680e-03,((73:3.509165e-02,11:1.357945e-02):6.241371e-04,((95:1.460173e-02,(((25:1.426431e-02,26:6.010706e-03):6.864571e-04,(28:1.197376e-02,27:4.066159e-03):1.033632e-02):2.214015e-03,39:2.277854e-02):3.170988e-03):3.810652e-03,(((12:2.510569e-02,40:1.744028e-02):3.552254e-03,((((15:3.265383e-02,(((51:1.944831e-03,48:1.298666e-03):5.618476e-03,52:9.446015e-04):9.282099e-03,(50:2.979993e-03,49:5.870863e-04):8.755073e-03):8.160826e-03):2.054832e-02,(43:1.611896e-02,(61:3.270720e-03,60:7.809286e-03):1.818341e-02):1.658401e-02):9.002062e-04,((((((((102:1.135860e-03,103:1.911322e-03):2.076122e-03,107:3.508347e-03):2.534117e-03,(106:1.979910e-03,(105:5.240318e-03,100:4.386058e-03):4.247919e-03):2.802926e-03):8.487196e-03,(108:2.301173e-03,(104:1.990650e-02,(99:1.549886e-03,101:3.734210e-05):6.087424e-03):8.178795e-03):7.681722e-03):4.904785e-02,((29:9.239486e-03,2:4.962620e-03):1.545284e-02,109:2.099287e-02):3.429718e-05):2.100832e-03,((10:8.503609e-03,(36:1.352358e-02,63:4.631803e-02):7.379032e-04):6.865096e-04,(62:4.735348e-02,(((((53:1.423153e-02,45:2.121196e-02):1.252061e-02,9:8.981687e-03):4.692691e-03,((8:1.512068e-03,((54:7.319497e-04,56:4.803822e-04):1.911205e-03,55:3.220812e-04):6.089187e-03):5.053079e-04,44:1.060775e-02):7.103012e-03):1.612270e-04,((46:3.058023e-03,(57:1.903587e-06,58:1.079343e-04):1.314770e-02):4.765423e-03,(((22:8.944913e-04,21:1.444925e-04):7.379165e-04,20:6.083430e-04):5.562072e-03,23:4.380380e-03):1.305544e-02):2.331367e-03):6.528969e-03,(4:8.880883e-03,71:4.866345e-03):4.613010e-03):1.442554e-03):3.606259e-03):4.170708e-03):5.016660e-04,(((((24:6.251985e-03,69:7.594613e-03):8.243028e-03,70:3.290912e-02):4.839719e-03,((17:8.665016e-03,(16:6.199412e-03,(74:9.747279e-03,18:1.331903e-02):5.665057e-03):7.114703e-03):2.227553e-03,((86:8.842178e-03,(83:5.305054e-03,84:2.624415e-03):2.965742e-03):9.474714e-04,85:7.707994e-03):8.542290e-04):5.097363e-03):1.345761e-04,(90:1.576048e-02,75:7.257433e-03):1.590554e-02):2.258489e-03,(((98:7.794955e-03,97:8.630197e-04):9.254554e-04,96:1.145329e-04):7.628610e-03,88:1.168648e-02):1.023374e-03):1.702796e-02):4.116698e-03,47:6.876010e-02):1.992212e-02):2.091670e-02,(((13:1.359121e-02,(7:8.874459e-04,38:8.844400e-06):1.607346e-02):3.059980e-03,(((6:5.566220e-03,30:7.627346e-03):3.940937e-03,(31:1.183447e-03,5:1.377221e-02):3.013803e-03):1.625393e-02,19:8.488005e-03):1.695232e-03):9.409443e-04,81:1.521874e-02):4.591241e-03):1.499624e-03):2.176908e-03,(94:1.694119e-02,(76:9.935361e-03,(78:6.006941e-03,77:4.083612e-03):3.291910e-03):6.251112e-03):1.309961e-02):3.843256e-03):2.576459e-03):1.322202e-03):1.114424e-03):5.520472e-04,89:3.578357e-02):3.444855e-03):2.936026e-03):3.226769e-03):1.543759e-03):3.220247e-04,(3:1.293194e-02,(66:9.327691e-03,68:4.653490e-03):1.895803e-02):4.163603e-03,1:2.153488e-02);
   tree gen.305000 = [&U] ((((91:2.240382e-02,33:2.808568e-02):9.811844e-03,(42:5.521803e-02,(64:3.971497e-02,((59:1.365696e-02,((((37:1.510154e-02,32:1.576948e-02):8.440830e-04,(((92:6.804777e-03,65:1.401106e-02):8.563865e-03,34:1.313318e-02):9.296257e-03,((93:3.850987e-03,41:2.451680e-02):1.272542e-02,(82:4.605262e-03,35:2.802697e-05):9.001028e-03):6.543324e-03):4.841198e-03):8.914807e-04,87:7.734760e-03):1.944135e-03,(72:1.138646e-02,79:2.201117e-02):3.196404e-03):9.490358e-04):2.453785e-03,((((95:1.094260e-02,(((25:1.332306e-02,(28:1.270661e-02,27:7.153794e-03):7.692794e-03):6.610256e-05,26:1.588509e-02):6.236075e-03,39:2.491568e-02):1.080169e-03):6.143138e-03,(((((((((10:6.410329e-03,(36:1.611616e-02,63:5.040418e-02):7.687584e-04):3.424796e-04,(62:5.179349e-02,(((((54:3.948945e-04,56:9.722088e-04):3.583551e-04,55:3.338093e-04):6.231098e-03,8:2.094276e-03):4.413059e-03,(((46:3.344752e-03,(57:2.082074e-06,58:2.162755e-04):1.438047e-02):4.330191e-03,(((22:2.821973e-04,21:4.928338e-04):2.256230e-03,20:5.622537e-04):5.390474e-03,23:4.791098e-03):1.427956e-02):1.496040e-03,(((53:1.556592e-02,45:3.360294e-02):1.090331e-02,9:9.823837e-03):3.413163e-03,44:7.606141e-03):1.267784e-03):1.008109e-03):7.141145e-03,(4:8.292341e-03,71:5.089560e-03):4.166628e-03):1.877660e-03):3.910894e-03):1.292721e-03,(((((106:9.046376e-03,(105:1.196158e-02,100:3.398134e-03):6.203799e-03):3.177237e-03,((102:2.859849e-03,103:8.148583e-04):6.042381e-03,107:3.440700e-03):1.072707e-03):1.253796e-02,((104:2.646752e-02,108:6.927212e-03):1.343663e-03,(99:4.006143e-04,101:4.761736e-04):4.486737e-03):4.270673e-03):5.364672e-02,(29:2.026263e-03,2:6.333942e-03):1.513051e-02):1.659733e-03,109:2.225811e-02):2.372104e-03):3.642648e-04,(((((24:7.908222e-03,69:7.353726e-03):8.133196e-03,70:3.663881e-02):4.963659e-03,(90:1.346724e-02,75:2.291409e-03):2.645960e-02):7.914180e-04,(((74:1.491094e-02,18:1.410562e-02):6.557257e-03,16:8.587640e-03):1.037302e-02,(17:9.794234e-03,((86:7.718297e-03,85:4.640324e-03):1.908022e-04,(83:6.481668e-03,84:6.588338e-03):5.373318e-03):2.286617e-03):4.522924e-05):7.477769e-03):9.532303e-04,(((98:6.827821e-03,97:2.112223e-03):3.822557e-03,96:1.966576e-03):3.054467e-03,88:1.182289e-02):5.148503e-03):1.760555e-02):3.810992e-03,47:6.601106e-02):2.287825e-02,(15:3.571555e-02,((52:4.224368e-03,(51:9.652338e-03,48:6.733644e-03):1.240781e-03):4.847603e-03,(50:2.287451e-03,49:1.041962e-03):1.085009e-02):7.599924e-03):2.169408e-02):9.507801e-04,(43:1.763032e-02,(61:6.051221e-03,60:5.853936e-03):1.016947e-02):1.582837e-02):2.438692e-02,((((13:1.486556e-02,(7:2.463848e-03,38:3.913504e-06):1.709897e-02):7.698960e-04,((((31:5.300525e-03,5:2.378150e-02):4.184645e-04,30:5.350520e-03):2.967201e-03,6:4.730662e-03):1.537104e-02,19:1.071267e-02):1.830300e-03):1.548923e-03,81:1.664570e-02):5.154937e-03,(12:2.575268e-02,40:1.694740e-02):2.868150e-03):4.548216e-04):5.146087e-03,(94:1.744606e-02,(78:7.362650e-03,(76:8.194981e-03,77:9.910587e-03):8.641526e-04):7.373997e-03):1.496698e-02):1.915817e-03):2.755565e-03,(11:1.485270e-02,73:2.713015e-02):1.658595e-03):1.688917e-03,((110:1.456510e-02,80:1.415464e-02):6.053845e-03,89:3.913874e-02):4.877219e-04):9.119288e-04):3.198791e-03):5.639560e-04):2.503502e-03):2.489330e-03,(3:1.705664e-02,(66:1.839488e-02,68:5.089815e-03):1.554270e-02):5.373152e-03):6.098529e-04,(67:1.801850e-02,14:2.440265e-02):1.153487e-02,1:1.470448e-02);
   tree gen.310000 = [&U] (((3:1.606305e-02,(66:1.390361e-02,68:4.468270e-03):1.834626e-02):5.063843e-03,(67:1.695987e-02,14:2.424093e-02):1.237292e-02):2.885457e-04,((91:2.108754e-02,33:2.643557e-02):9.235371e-03,(64:4.342973e-02,(((42:3.773977e-02,(80:1.332301e-02,110:1.562549e-02):2.746199e-03):1.615478e-04,89:3.772188e-02):3.506491e-03,((((((25:1.327500e-02,(28:1.128704e-02,27:7.817525e-03):5.515975e-03):6.029845e-05,26:1.138583e-02):4.902332e-03,(39:2.996842e-02,95:8.299558e-03):1.028983e-03):3.677888e-03,((((((15:3.361716e-02,(((48:2.467938e-03,51:9.326009e-03):6.645907e-03,52:4.037265e-03):3.760796e-03,(50:1.179903e-03,49:2.142850e-04):1.118065e-02):9.065776e-03):2.568801e-02,((43:1.659449e-02,(61:2.413067e-03,60:3.975305e-03):1.489178e-02):2.039199e-02,(((((10:6.055862e-03,36:1.336837e-02):2.548810e-04,(63:5.941583e-02,(62:4.875048e-02,(((((53:1.314965e-02,45:3.558177e-02):1.098925e-02,9:9.246660e-03):1.476051e-03,44:9.051950e-03):3.366590e-03,(((46:3.489713e-03,(57:1.364024e-03,58:6.015213e-04):1.185972e-02):1.187653e-03,(((22:2.686127e-05,21:2.492691e-04):2.785785e-03,20:6.816946e-04):4.993704e-03,23:1.217754e-02):1.077668e-02):2.570161e-03,(((55:7.016436e-04,54:6.354109e-05):2.785641e-04,56:1.827565e-04):7.882645e-03,8:2.026713e-04):2.353903e-03):5.669497e-04):9.903194e-03,(4:1.082943e-02,71:4.737047e-03):6.299104e-03):1.388767e-03):4.522690e-03):7.570419e-05):1.540433e-03,(((29:6.114676e-04,2:7.866600e-03):1.672875e-02,((104:2.254309e-02,(99:6.179018e-04,101:3.856070e-04):4.281218e-03):4.826871e-04,(108:6.520219e-03,((((102:2.187290e-03,103:2.811557e-03):9.706955e-04,107:1.747022e-03):2.742000e-03,(105:5.556940e-03,100:4.092899e-03):4.427755e-03):2.906744e-03,106:1.104584e-02):7.236679e-03):5.196073e-03):5.049483e-02):1.207877e-03,109:2.095038e-02):8.415343e-04):8.150082e-04,(((98:6.764850e-03,(97:2.523940e-04,96:9.381202e-04):3.986426e-03):6.289862e-03,((90:3.773961e-03,75:4.656825e-03):2.490503e-02,(((24:1.133451e-02,69:6.921675e-03):6.721226e-03,70:3.235074e-02):3.703790e-03,((((74:5.025109e-03,18:9.093664e-03):6.377745e-03,16:4.656161e-03):9.684328e-03,(85:4.188447e-03,((83:8.861107e-03,84:2.935406e-03):2.330848e-03,86:4.292459e-03):4.844816e-04):1.029054e-03):1.014915e-03,17:8.129006e-03):6.955293e-03):1.789749e-03):7.381482e-04):2.272709e-03,88:1.419316e-02):1.431757e-02):7.462481e-03,47:6.213273e-02):1.374321e-02):1.537719e-03):1.705997e-02,(81:1.566772e-02,((((((30:1.255768e-03,31:8.151702e-03):4.788082e-04,5:2.540046e-02):6.818439e-03,6:4.452723e-03):1.285491e-02,19:1.008327e-02):2.779239e-03,13:1.534961e-02):9.360803e-04,(7:2.029813e-03,38:1.637525e-04):1.370265e-02):9.424802e-05):4.797475e-03):3.432698e-04,12:3.016957e-02):9.792004e-04,40:1.723258e-02):3.808199e-03,(94:1.955268e-02,(76:9.909059e-03,(78:6.799414e-03,77:5.360050e-03):2.488378e-05):9.154178e-03):1.408763e-02):4.286680e-03):2.410407e-03,(73:2.673057e-02,11:2.385883e-02):5.941652e-04):1.020792e-03,(59:1.383460e-02,((87:7.280322e-03,(72:1.071748e-02,79:2.144755e-02):2.546012e-03):1.780921e-03,((37:1.421428e-02,32:1.484298e-02):2.329952e-03,(((92:1.545262e-02,65:1.508132e-02):1.797112e-03,34:1.236157e-02):9.500985e-03,((93:1.093089e-03,41:1.206647e-03):1.493346e-02,(82:1.983093e-03,35:8.320906e-04):1.061665e-02):4.796484e-03):4.556765e-03):1.610347e-03):7.201742e-04):4.866452e-03):6.506173e-04):2.625164e-03):4.130765e-03):3.179863e-03,1:1.364993e-02);
   tree gen.315000 = [&U] (((14:3.205676e-02,((33:2.596865e-02,91:1.534544e-02):9.246452e-03,(((((((94:1.761025e-02,(76:7.053043e-03,(77:8.953247e-03,78:9.748767e-03):3.093206e-03):8.587926e-03):1.032788e-02,(40:1.592017e-02,((12:3.017787e-02,(((13:1.097263e-02,(7:4.998499e-03,38:5.743401e-04):1.026762e-02):2.158924e-03,((6:6.294077e-03,(30:4.117651e-03,31:5.797983e-03):5.764755e-03):1.832934e-02,19:7.092235e-03):2.852897e-03):1.506713e-03,81:1.404727e-02):2.406489e-03):1.439188e-03,((((60:9.255052e-03,61:6.107620e-03):1.393210e-02,43:1.305974e-02):1.372823e-02,((15:3.903916e-02,((50:3.543271e-03,49:9.583286e-04):1.643294e-02,((51:1.029491e-03,48:1.899760e-03):2.469253e-03,52:1.242051e-03):1.911004e-03):1.538462e-02):1.917027e-02,((63:5.305705e-02,36:1.507896e-02):1.594135e-03,((((71:6.412544e-03,4:9.355608e-03):4.716261e-03,(((53:1.684315e-02,45:2.444400e-02):6.860371e-03,9:8.760746e-03):2.998451e-03,(((46:3.985320e-03,(58:2.392502e-03,57:1.661358e-03):1.450284e-02):1.067793e-03,(23:4.661762e-03,((21:2.008423e-04,22:3.314301e-04):3.088238e-03,20:2.345465e-04):5.682921e-03):1.339830e-02):2.414893e-03,(44:1.186968e-02,(8:4.449817e-04,(56:2.337984e-04,(54:2.054033e-03,55:7.099976e-04):2.642451e-04):8.321024e-03):5.736558e-03):1.352200e-04):3.597571e-04):1.012888e-02):5.488075e-03,(((((((96:8.141233e-04,(97:1.577594e-03,98:1.938836e-02):2.884317e-03):5.491052e-03,((((17:1.115544e-02,((84:4.881147e-03,83:8.763891e-03):5.206660e-03,(86:1.035040e-02,85:5.073303e-03):3.736265e-04):3.485430e-04):7.871444e-03,((74:3.278065e-03,(16:1.416080e-02,18:1.288525e-02):3.858561e-03):1.247925e-02,75:2.862666e-02):1.119150e-03):9.004434e-04,90:2.648968e-02):3.663156e-04,(70:2.829321e-02,(69:7.577116e-03,24:8.388119e-03):6.568228e-03):4.252329e-03):2.482938e-03):4.471065e-03,88:8.258466e-03):7.904369e-03,(((((102:1.541756e-03,103:4.287661e-03):3.995675e-03,107:6.226006e-03):4.970913e-03,(106:5.230680e-03,(100:3.798530e-03,105:7.795343e-03):2.978742e-03):3.896305e-03):7.287195e-03,((104:2.780380e-02,(101:7.321136e-04,99:8.572968e-04):5.356156e-03):2.814002e-03,108:1.959192e-03):5.914289e-03):5.104162e-02,47:6.371109e-02):3.723957e-03):1.657123e-03,62:5.027143e-02):1.335325e-03,(29:7.431856e-03,2:4.849203e-03):1.009025e-02):1.830740e-03,109:1.723999e-02):2.013314e-04):1.161224e-03,10:8.056920e-03):1.280046e-03):1.639826e-02):2.406568e-03):1.597510e-02,42:3.411620e-02):1.673204e-03):1.581099e-04):2.237990e-03):2.137514e-03,((39:3.273239e-02,95:8.758261e-03):1.690980e-03,(((28:2.261405e-04,25:5.703336e-03):5.468550e-03,27:1.081644e-02):4.712402e-03,26:1.489911e-02):8.056390e-04):3.115455e-03):7.777713e-04,(80:1.614695e-02,110:1.139948e-02):5.259584e-03):1.263937e-03,((89:2.885787e-02,73:2.124777e-02):5.990096e-03,11:1.731157e-02):3.485245e-03):6.810086e-04,(((((37:1.572775e-02,32:1.608573e-02):3.970649e-03,(((93:9.315898e-03,41:1.918951e-02):2.943815e-03,(82:3.033842e-03,35:4.653940e-04):8.917992e-03):1.465670e-03,(34:1.545102e-02,(92:6.765488e-03,65:1.047141e-02):6.034614e-03):8.203562e-03):4.320978e-03):1.947776e-03,(72:1.016501e-02,79:1.934525e-02):6.173755e-03):1.067514e-03,87:1.388551e-02):1.454799e-04,59:1.493273e-02):4.343718e-03):2.263685e-03,(64:3.940185e-02,5:2.973588e-02):1.587895e-03):3.950119e-03):1.405905e-03):1.996461e-03,((66:1.244135e-02,68:6.571089e-03):1.603350e-02,3:1.397447e-02):4.831660e-03):1.462394e-02,67:2.923188e-03,1:1.049174e-03);
   tree gen.320000 = [&U] ((((64:4.012884e-02,((((73:2.668434e-02,11:1.792410e-02):2.491477e-03,((95:1.168827e-02,(39:2.628275e-02,(26:1.230170e-02,((27:1.191534e-02,28:6.354296e-03):7.045493e-03,25:1.446524e-02):3.351666e-03):4.826450e-04):1.073766e-03):5.050717e-03,((((12:2.066247e-02,(81:1.582129e-02,((13:1.494665e-02,((5:1.711061e-02,(6:3.992903e-03,(30:3.160268e-03,31:1.487031e-03):4.007033e-03):9.225580e-03):1.077055e-02,19:1.009373e-02):2.107949e-03):1.167197e-03,(7:2.793751e-03,38:1.997595e-03):1.236305e-02):3.182376e-04):3.130617e-03):4.542354e-04,((((((90:7.727567e-03,75:5.990683e-03):2.519677e-02,(((24:6.471079e-03,69:9.563277e-03):5.820101e-03,70:3.229480e-02):4.184003e-03,(((86:6.822230e-03,85:2.401128e-03):3.271518e-03,(83:8.660059e-03,84:3.714874e-03):2.003223e-03):3.090218e-04,(17:1.576082e-02,((74:6.308676e-04,16:5.266769e-03):5.354302e-03,18:5.952928e-03):8.686707e-03):2.082164e-04):6.763300e-03):1.178686e-03):1.324620e-03,((96:2.598271e-03,(97:2.406853e-03,98:6.827711e-03):1.515220e-03):2.416296e-03,88:4.033747e-03):2.338914e-03):1.383569e-02,((((63:4.549177e-02,36:1.633801e-02):1.295554e-03,10:6.442370e-03):6.207383e-04,(62:4.866617e-02,((((9:9.230669e-03,45:2.056679e-02):1.763527e-05,53:2.203910e-02):3.946209e-03,(((46:3.839970e-03,(57:4.053147e-03,58:1.540599e-03):1.239191e-02):3.404600e-03,((((22:9.038008e-04,21:9.112022e-04):3.205510e-03,20:1.190521e-03):3.929531e-03,23:7.535192e-03):1.228838e-02,44:1.934625e-03):1.742187e-03):1.248296e-03,((55:4.827995e-05,(56:8.993437e-04,54:7.865177e-04):1.438305e-03):7.367505e-03,8:9.183748e-04):4.178988e-03):1.351843e-04):6.859337e-03,(4:5.360373e-03,71:4.631386e-03):3.816491e-03):1.770333e-03):5.048741e-03):2.411647e-03,(((29:3.472126e-03,2:3.748593e-03):1.300752e-02,((((105:4.632482e-03,100:3.650457e-03):2.126043e-03,106:3.547426e-03):2.972870e-03,((102:8.786624e-04,107:3.105185e-03):6.478193e-04,103:2.153670e-03):2.914159e-03):1.253644e-02,(108:7.740977e-03,((99:6.707035e-03,101:3.678463e-03):6.765896e-03,104:1.131114e-02):3.432461e-03):7.490666e-03):4.703244e-02):3.607560e-03,109:1.543611e-02):2.325610e-03):7.491258e-04):1.701690e-03,47:6.202528e-02):1.918385e-02,((43:1.480878e-02,(61:4.212740e-03,60:7.445398e-03):1.382454e-02):1.412343e-02,(15:3.355902e-02,((48:2.647961e-03,(51:6.833623e-03,52:2.611476e-04):3.968208e-04):5.756915e-03,(50:3.044694e-03,49:1.776652e-03):1.690068e-02):4.505469e-03):2.065017e-02):3.375230e-03):1.666608e-02):1.967884e-03,40:1.590300e-02):2.442232e-03,(94:1.595785e-02,(78:7.288798e-03,(77:6.599545e-03,76:5.840334e-03):5.836071e-04):8.370419e-03):8.004040e-03):3.909468e-03):1.113489e-03):1.523145e-03,(89:3.511295e-02,((((79:1.649012e-02,72:9.046630e-03):4.432485e-03,59:1.629307e-02):6.214703e-04,((37:1.368515e-02,32:1.560048e-02):2.178077e-03,(((93:7.616333e-04,41:8.855893e-03):1.252847e-02,(82:1.681256e-03,35:3.048474e-03):1.037609e-02):1.218842e-03,((92:2.140284e-03,65:1.146906e-02):8.772713e-03,34:2.514371e-02):8.289407e-03):3.844690e-03):2.843130e-03):3.541591e-04,87:2.214533e-02):8.847035e-04):4.468844e-03):3.174871e-04,(110:1.127128e-02,(80:1.078967e-02,42:3.394400e-02):4.652282e-03):2.281977e-03):2.274425e-03):2.840871e-03,(91:2.031749e-02,33:2.638985e-02):9.536568e-03):1.919199e-03,(67:1.682553e-02,14:1.810357e-02):1.294471e-02):1.455825e-03,(3:1.603527e-02,(66:1.345023e-02,68:2.730611e-03):1.786592e-02):3.194293e-03,1:1.564412e-02);
   tree gen.325000 = [&U] (((67:1.669894e-02,14:1.995143e-02):7.916753e-03,((64:3.982690e-02,(((11:1.969427e-02,(73:2.648357e-02,((95:1.154120e-02,((39:2.608500e-02,((27:1.356339e-02,28:1.319492e-02):2.545618e-03,25:1.649772e-02):1.646589e-03):3.262044e-04,26:7.519213e-03):8.009536e-04):5.051647e-03,((((81:8.508356e-03,((13:1.438441e-02,(7:1.405260e-03,38:3.424197e-03):1.227003e-02):2.656956e-03,((5:1.698187e-02,(6:3.924158e-03,(30:9.729373e-03,31:3.082208e-03):2.532422e-03):1.103209e-02):1.018732e-02,19:9.952740e-03):2.933199e-03):1.958358e-03):4.336409e-03,(12:2.151436e-02,(((15:3.330653e-02,(((51:4.948506e-03,52:3.666337e-04):3.670914e-03,48:9.287877e-04):4.668646e-03,(50:2.087648e-03,49:4.270952e-03):7.730045e-03):7.455520e-03):2.015622e-02,((((((((105:5.641687e-03,100:3.310902e-03):7.303049e-03,((106:8.485733e-03,107:3.215886e-03):2.764535e-03,(102:1.202809e-03,103:1.144246e-03):2.917631e-03):2.423774e-03):9.352080e-03,((104:1.122603e-02,108:1.142063e-02):3.003855e-03,(99:2.464762e-03,101:1.659602e-03):4.386117e-03):7.244931e-03):4.545821e-02,(29:3.560888e-03,2:1.655531e-03):1.020535e-02):3.369951e-03,109:1.794709e-02):9.502069e-04,((36:1.621508e-02,(63:4.514949e-02,10:6.455663e-03):3.567906e-04):2.061528e-04,(62:4.830000e-02,(((((45:1.968978e-02,53:2.187328e-02):4.339397e-04,9:1.051971e-02):3.532461e-03,((44:2.086671e-02,(((22:5.171710e-05,21:2.431256e-03):1.249757e-03,20:1.550216e-03):4.675536e-03,23:7.478497e-03):1.095314e-02):4.643702e-04,(46:5.742076e-03,(57:1.132907e-03,58:3.201039e-04):1.539926e-02):2.136451e-03):9.665688e-04):1.873363e-04,(((56:3.278257e-03,55:4.592782e-04):4.246152e-04,54:6.280947e-04):6.294499e-03,8:1.656456e-03):5.427715e-03):8.848396e-03,(4:6.579334e-03,71:3.415500e-03):4.839619e-03):5.249068e-03):2.394630e-03):1.949567e-03):3.657688e-04,((((90:3.021380e-03,75:4.933805e-03):2.710583e-02,((24:6.291149e-03,69:7.370617e-03):5.756116e-03,70:3.205181e-02):5.198465e-03):9.846957e-04,(((86:4.863956e-03,85:7.222203e-03):3.113874e-04,(83:8.594900e-03,84:3.686923e-03):1.187176e-03):2.673408e-03,(17:1.537992e-02,((18:4.349592e-03,74:1.832509e-03):8.839498e-03,16:6.130182e-03):8.901363e-03):7.561152e-04):6.995999e-03):1.897819e-03,((96:2.772425e-03,(97:2.026274e-03,98:6.840487e-03):2.424296e-03):3.889085e-03,88:1.138829e-02):8.394769e-04):1.456873e-02):2.773601e-03,47:6.155860e-02):1.717385e-02):2.407804e-03,(43:1.469736e-02,(61:9.109901e-03,60:5.123146e-03):1.340104e-02):1.330911e-02):2.228849e-02):2.702706e-03):3.953912e-04,40:1.578334e-02):1.487689e-03,(94:1.593236e-02,(78:5.706250e-03,(77:6.303660e-03,76:6.369596e-03):4.498190e-04):1.271884e-02):1.010950e-02):2.292842e-03):2.464866e-03):1.984581e-03):1.680840e-03,(((((79:1.625054e-02,72:9.904394e-03):3.994389e-03,87:1.109418e-02):7.408279e-04,((37:1.678215e-02,32:1.728050e-02):1.210565e-03,(((92:6.278802e-03,65:9.236452e-03):4.496164e-03,34:1.014471e-02):8.227038e-03,((82:4.068474e-03,35:5.065258e-04):1.129887e-02,(93:7.559028e-04,41:1.478810e-03):1.293292e-02):6.152992e-04):3.395995e-03):1.881924e-03):1.484350e-03,59:1.617048e-02):3.575995e-04,89:3.637099e-02):3.861229e-03):1.600253e-03,(110:1.576421e-02,(80:1.606511e-02,42:4.580830e-02):2.612237e-04):3.072570e-03):1.439792e-03):2.612300e-03,(91:1.640052e-02,33:2.619129e-02):1.224026e-02):1.734135e-03):1.637021e-03,(3:1.583139e-02,(66:1.159785e-02,68:5.173482e-03):1.627408e-02):4.579817e-03,1:1.552641e-02);
   tree gen.330000 = [&U] ((64:4.288187e-02,((((73:2.980753e-02,((95:1.067225e-02,((((28:7.983218e-03,25:1.021731e-02):2.742721e-03,27:1.450088e-02):2.528935e-03,26:1.181710e-02):1.074471e-03,39:2.808588e-02):1.587397e-03):1.778358e-03,((((((43:1.582473e-02,(61:8.109780e-04,60:3.974673e-03):1.721612e-02):1.484421e-02,(((((((((105:6.799207e-03,100:4.193947e-03):9.360165e-03,((106:1.208947e-02,107:6.952251e-03):2.074185e-03,(102:4.577154e-04,103:3.131969e-03):3.820735e-03):2.914539e-03):1.368817e-02,((99:3.387781e-04,101:3.274591e-04):3.995744e-03,(104:3.217448e-02,108:6.979897e-03):1.051342e-03):1.411969e-02):4.398280e-02,109:1.855496e-02):3.155601e-03,(29:5.071149e-03,2:8.888093e-03):1.416338e-02):9.793732e-04,(62:4.614385e-02,((((45:2.120011e-02,53:1.737034e-02):1.156200e-02,9:1.092580e-02):2.468061e-03,(((44:6.530424e-03,(((22:2.333987e-03,21:8.504006e-04):5.538716e-03,20:1.047446e-03):1.042745e-02,23:6.712085e-03):1.073143e-02):4.546050e-03,(46:4.476617e-03,(57:6.389561e-04,58:1.264938e-04):1.075836e-02):3.625634e-03):2.522595e-03,((54:3.448994e-04,(55:3.406935e-06,56:3.603830e-04):6.896849e-04):5.685854e-03,8:7.816659e-04):4.972370e-03):5.605801e-04):1.042692e-02,(4:7.702740e-03,71:5.410149e-03):4.317939e-03):2.261634e-03):2.749469e-03):3.545670e-04,(10:6.747684e-03,(36:1.506259e-02,63:4.868423e-02):8.568658e-04):1.923558e-03):2.148947e-04,(((90:1.741043e-02,75:2.671033e-02):1.171993e-02,(((24:8.932648e-03,69:7.783031e-03):9.759542e-03,70:3.451038e-02):5.526208e-03,((74:4.063992e-03,(18:1.222204e-02,16:9.488858e-03):2.609438e-03):7.764938e-03,(17:9.225687e-03,((86:2.040715e-03,(83:7.946778e-03,84:3.369580e-03):4.343531e-03):1.075290e-03,85:7.904021e-03):1.058184e-03):2.699947e-03):3.623792e-03):8.657123e-04):1.051192e-03,((96:1.705060e-04,(97:1.956675e-03,98:7.365194e-03):7.444450e-04):4.677534e-03,88:6.919374e-03):5.781850e-03):1.562627e-02):2.097655e-03,47:6.628052e-02):1.849118e-02):3.612965e-03,(15:3.586134e-02,((52:8.322349e-04,(48:5.966445e-04,51:5.889118e-03):1.268912e-03):8.733662e-03,(50:2.264207e-03,49:1.715404e-03):1.240382e-02):1.125378e-02):2.166385e-02):1.686812e-02,(12:2.316465e-02,(81:1.598836e-02,((13:1.548778e-02,(7:2.796744e-03,38:2.646190e-04):1.321122e-02):1.368458e-03,((5:1.311713e-02,(30:1.110830e-02,(6:3.382784e-03,31:2.045534e-03):3.139223e-03):2.417268e-03):9.919432e-03,19:8.984284e-03):1.810350e-03):2.493420e-03):1.248651e-03):1.999499e-04):1.560222e-03,40:1.699402e-02):1.862455e-03,(94:2.070808e-02,((77:6.787189e-03,76:2.988086e-03):2.562217e-03,78:6.143954e-03):1.037664e-02):1.121126e-02):2.318605e-03):2.082121e-03):7.616603e-05,11:2.120494e-02):6.260646e-04,(((79:1.749706e-02,72:1.066412e-02):4.647762e-03,(((37:1.429323e-02,32:1.860602e-02):1.299578e-03,(((93:9.568899e-03,41:5.054151e-03):1.167354e-02,(87:3.643153e-03,((92:1.123103e-02,65:1.033752e-02):3.515455e-03,34:1.813786e-02):8.748714e-03):1.448437e-03):1.147913e-03,(82:3.465150e-03,35:8.373266e-04):1.269893e-02):3.693518e-03):2.899113e-03,59:1.577962e-02):1.456801e-03):1.117787e-03,89:3.916086e-02):2.126019e-03):1.160836e-03,((80:1.366732e-02,110:1.697342e-02):2.923828e-03,42:3.948566e-02):3.843891e-03):1.524452e-03):6.851888e-03,(((91:1.902373e-02,33:2.820032e-02):1.153524e-02,(67:1.921931e-02,14:1.708147e-02):1.122440e-02):1.246429e-03,(3:1.704575e-02,(66:9.450054e-03,68:5.275754e-03):1.602275e-02):7.276474e-03):2.596542e-03,1:1.992757e-02);
   tree gen.335000 = [&U] ((3:1.250370e-02,(66:1.686161e-02,68:1.766775e-03):1.620825e-02):7.078020e-03,(((64:4.100220e-02,(((59:1.515098e-02,(((37:1.775239e-02,32:1.988727e-02):1.513165e-03,(((93:2.507418e-03,41:1.789094e-02):5.832528e-03,(82:3.180958e-03,35:1.801126e-03):1.214229e-02):5.886362e-04,(87:4.428077e-03,(34:2.378517e-02,(92:1.361330e-02,65:9.884386e-03):4.416650e-03):6.392702e-03):9.531737e-03):3.531617e-03):1.319782e-03,(79:1.673010e-02,72:9.489041e-03):3.993116e-03):5.979484e-04):1.433172e-03,89:4.031615e-02):2.711448e-03,((((((27:1.350925e-02,(28:7.511716e-03,25:6.420295e-03):6.116145e-03):1.793795e-03,26:1.378180e-02):3.495824e-03,(39:2.610148e-02,95:1.020445e-02):3.356610e-03):3.759276e-03,((((((43:1.513108e-02,(61:2.072922e-03,60:7.133151e-03):1.509629e-02):1.553761e-02,(15:4.250590e-02,(((48:1.512453e-03,51:1.071343e-02):1.477163e-03,52:2.484312e-03):4.858152e-03,(50:1.614102e-03,49:4.212262e-05):1.237413e-02):6.877028e-03):2.271529e-02):1.478543e-03,(((((62:4.412119e-02,((((45:3.046373e-02,53:1.946005e-02):5.720218e-03,9:8.735047e-03):2.359876e-03,(((46:5.408445e-03,(57:4.272313e-03,58:6.800316e-04):1.028678e-02):3.705542e-03,((((21:7.830653e-05,22:1.542985e-04):4.769314e-04,20:5.045813e-04):3.823205e-03,23:3.792229e-03):1.366293e-02,44:5.655064e-03):1.331559e-03):8.089785e-04,((56:8.813797e-04,(55:2.525496e-04,54:2.047934e-03):1.529925e-04):5.337034e-03,8:3.662962e-03):3.767506e-03):5.897730e-04):7.027923e-03,(4:7.717569e-03,71:5.173002e-03):6.728675e-03):4.954158e-03):4.004457e-03,(10:6.998330e-03,(63:5.724795e-02,36:1.440234e-02):3.737429e-03):1.080965e-03):1.019037e-03,((((((102:2.159099e-03,103:2.368886e-03):1.832994e-03,107:2.819094e-03):5.960823e-05,(106:1.444566e-02,(105:4.723635e-03,100:4.010110e-03):3.970593e-03):2.427076e-03):6.608820e-03,((108:5.861842e-03,104:3.076415e-02):2.399580e-03,(99:1.250207e-03,101:2.767776e-03):6.921385e-03):3.875078e-04):4.939151e-02,(29:5.982337e-03,2:8.719774e-03):8.609300e-03):9.711609e-04,109:1.679374e-02):8.185683e-04):6.384609e-04,((((24:8.541097e-03,69:7.053571e-03):9.852770e-03,70:3.299766e-02):2.919250e-03,(((17:8.821291e-03,((86:1.202080e-03,(83:6.170230e-03,84:3.665733e-03):6.380219e-03):7.416913e-04,85:5.728942e-03):2.149571e-03):1.463254e-03,(16:1.024555e-02,(74:3.735963e-03,18:1.168630e-02):1.875423e-03):1.074528e-02):5.257410e-03,(90:9.485160e-03,75:5.212985e-03):2.799159e-02):9.367848e-04):1.636341e-03,(((96:9.687095e-04,98:8.987223e-03):1.362224e-03,97:2.666627e-03):5.130309e-03,88:8.569204e-03):7.429357e-04):1.939352e-02):3.491360e-03,47:6.337519e-02):1.636301e-02):1.760514e-02,(12:2.214925e-02,(81:1.204547e-02,((13:1.480889e-02,((5:2.177626e-02,(6:3.897657e-03,(30:5.951905e-03,31:3.584644e-03):5.147254e-03):2.607991e-03):1.369365e-02,19:8.590470e-03):2.164273e-03):8.579177e-04,(7:1.131139e-03,38:3.628913e-04):1.436755e-02):8.647937e-04):2.057076e-03):1.808603e-03):1.099414e-03,40:2.102252e-02):2.004805e-03,(94:1.843868e-02,(78:8.583680e-03,(77:6.085459e-03,76:5.166598e-03):1.149712e-03):8.674834e-03):1.066180e-02):2.644722e-03):1.217533e-03,(80:1.726176e-02,(110:1.138863e-02,42:3.775486e-02):2.533998e-03):3.044645e-03):1.768745e-03,(11:1.937602e-02,73:2.651231e-02):8.042174e-04):7.874018e-04):2.325391e-03):4.350805e-03,(91:1.818985e-02,33:2.450017e-02):1.102961e-02):1.566435e-03,(67:8.490518e-03,14:1.633273e-02):1.456200e-02):4.943291e-04,1:1.890642e-02);
   tree gen.340000 = [&U] ((3:1.468026e-02,(66:1.737408e-02,68:5.705287e-03):1.954737e-02):3.848647e-03,(((64:4.140323e-02,((((59:1.529917e-02,(((37:1.792602e-02,32:1.941820e-02):3.978842e-03,(((93:5.632314e-03,41:1.806592e-02):8.104124e-03,(82:3.957201e-03,35:1.118207e-03):1.356995e-02):3.323472e-03,(87:9.434646e-03,((92:2.721419e-03,65:1.126879e-02):4.015754e-03,34:2.401781e-02):8.640969e-04):1.090540e-02):6.052281e-03):1.671964e-03,(79:2.120335e-02,72:9.159881e-03):1.886544e-03):4.449127e-04):2.194265e-03,89:2.408460e-02):1.454399e-03,(((((27:1.255815e-02,(28:8.685501e-03,25:9.604939e-03):4.959189e-03):2.361515e-03,26:4.049249e-03):1.633655e-03,(39:2.635677e-02,95:1.429950e-02):5.334066e-04):6.469779e-03,(((((43:1.521497e-02,(61:2.254072e-03,60:7.202918e-03):1.478050e-02):1.876020e-02,(((((((62:4.455273e-02,((((53:1.359177e-02,45:3.311340e-02):7.436276e-03,9:8.988863e-03):2.982772e-03,(((46:2.889391e-03,(57:2.147437e-03,58:4.243289e-04):1.009109e-02):4.220387e-03,((((21:2.411730e-04,22:6.039468e-04):2.111795e-03,20:7.694083e-04):4.417890e-03,23:4.797656e-03):1.376610e-02,44:5.444879e-03):1.997412e-03):2.375447e-03,((55:3.626379e-04,(54:4.202806e-03,56:3.320551e-03):4.280882e-04):4.977285e-03,8:1.207078e-03):4.923294e-03):4.752784e-04):9.684285e-03,(4:8.370687e-03,71:4.752325e-03):4.480277e-03):2.488230e-03):4.865658e-03,(63:5.042503e-02,36:1.522240e-02):2.783632e-04):2.010372e-04,10:7.244724e-03):8.843560e-04,(((29:5.078340e-03,2:3.135221e-03):1.067559e-02,(((103:2.087516e-03,(107:2.864940e-03,102:2.014579e-04):1.254567e-03):3.107395e-03,((105:4.198109e-03,100:4.907651e-03):4.590170e-03,106:9.422897e-03):2.037619e-03):2.354041e-02,((104:3.106504e-02,(99:1.737234e-04,101:3.665959e-05):3.208604e-03):3.386864e-03,108:4.594258e-03):2.863367e-03):4.874035e-02):8.370287e-04,109:1.695799e-02):2.145449e-03):2.643161e-04,(((90:9.901132e-03,75:1.239703e-02):2.575449e-02,((((16:6.217909e-03,74:6.006296e-03):4.271602e-03,18:1.720170e-02):9.709234e-03,(17:9.198050e-03,((86:5.830298e-03,(83:4.800794e-03,84:7.153455e-03):3.874511e-03):1.653200e-04,85:5.533809e-03):2.016221e-03):1.528369e-03):4.774811e-03,((24:1.135640e-02,69:7.122560e-03):8.982198e-03,70:3.332040e-02):2.408131e-03):1.416952e-03):1.007208e-03,((96:2.802052e-04,(98:7.525827e-03,97:3.439886e-03):3.734686e-03):7.036297e-03,88:6.400294e-03):4.834754e-03):1.446521e-02):5.848387e-03,47:6.399505e-02):1.315542e-02,(15:4.292164e-02,(((48:7.194030e-03,51:5.670915e-03):7.421147e-03,52:3.648130e-04):4.933355e-03,(50:6.138305e-03,49:7.614419e-04):7.850830e-03):1.684944e-02):2.293746e-02):2.610579e-03):1.931475e-02,(12:2.236589e-02,((81:1.218156e-02,((7:1.214483e-03,38:6.789116e-04):1.348633e-02,13:1.366870e-02):6.668437e-04):8.554550e-05,((5:1.938757e-02,(6:5.507250e-03,(30:4.953648e-03,31:2.443284e-03):1.834707e-03):6.462200e-03):8.575412e-03,19:8.674491e-03):1.479650e-03):4.809065e-03):1.190931e-03):1.491256e-03,40:2.122814e-02):1.977143e-03,(94:1.727151e-02,((76:8.653967e-03,77:6.976701e-03):1.760836e-03,78:5.735080e-03):9.307396e-03):1.026787e-02):2.504371e-03):1.319664e-03,(73:2.876214e-02,11:1.753659e-02):3.420268e-03):9.922356e-04):8.023405e-04,(110:1.150002e-02,(42:4.015350e-02,80:1.301694e-02):3.740672e-03):4.851315e-03):2.325299e-03):6.801017e-03,(91:1.836775e-02,33:2.952107e-02):9.274700e-03):2.895382e-03,(67:8.329517e-03,14:1.972991e-02):1.056291e-02):2.680775e-03,1:1.645436e-02);
   tree gen.345000 = [&U] ((3:1.830352e-02,(66:1.741861e-02,68:3.276253e-03):1.558642e-02):5.139287e-03,(((64:4.150934e-02,(((((79:2.125769e-02,72:9.971369e-03):2.652741e-03,(((37:1.999613e-02,32:1.809792e-02):1.602981e-03,(((93:1.426598e-03,41:2.358515e-02):7.550425e-03,(82:3.967342e-03,35:1.629626e-03):8.359934e-03):5.956673e-03,(87:5.923685e-03,((92:5.873934e-03,65:1.129767e-02):7.372467e-03,34:1.241730e-02):3.613036e-03):4.717674e-03):3.771509e-03):2.494788e-03,59:1.533838e-02):1.322718e-03):1.880563e-03,89:3.119742e-02):1.809598e-03,((73:2.883586e-02,(((40:2.128254e-02,(((43:1.534049e-02,(61:1.833071e-03,60:7.221378e-03):1.336165e-02):1.223135e-02,((((((29:2.605024e-03,2:3.061700e-03):1.483693e-02,(((105:6.920643e-03,100:8.376687e-03):2.550028e-03,((103:8.182079e-04,102:4.213985e-03):7.750655e-04,(106:1.496206e-02,107:5.555497e-03):8.398705e-04):1.538258e-03):6.568626e-03,((104:2.188147e-02,(99:1.903767e-03,101:1.389056e-05):3.420026e-03):3.404378e-03,108:1.214372e-02):2.977708e-03):4.886526e-02):6.875707e-04,109:1.845370e-02):9.193250e-04,((88:9.840430e-03,(((((24:6.670792e-03,69:8.966747e-03):8.743843e-03,70:3.340579e-02):5.788113e-03,((17:9.381889e-03,(85:5.547991e-03,((83:6.339588e-03,84:7.171788e-03):2.991608e-03,86:9.771810e-03):2.023107e-03):6.239855e-04):1.432224e-03,((16:2.129872e-03,74:1.078669e-03):8.351973e-03,18:1.724579e-02):7.802018e-03):6.316562e-03):1.096802e-03,(90:1.745968e-02,75:4.596607e-04):2.175157e-02):2.838296e-03,(98:1.114167e-02,(96:1.807995e-03,97:3.500208e-03):4.030070e-03):2.444236e-03):4.501116e-06):1.510616e-02,(((63:4.364358e-02,(62:4.466691e-02,((((53:1.874298e-02,45:5.391445e-02):8.604191e-04,9:9.011900e-03):4.360630e-03,(((((21:4.511538e-04,22:2.797933e-03):1.551027e-03,20:1.054915e-03):5.062228e-03,23:5.679016e-03):1.339795e-02,(44:1.010853e-02,(46:3.467454e-03,(57:2.982538e-03,58:1.665667e-04):9.273782e-03):2.340905e-03):3.488446e-04):2.773786e-03,(((56:4.610961e-05,54:9.398033e-04):1.624333e-04,55:1.583520e-03):9.770604e-03,8:1.091954e-03):3.154892e-03):2.001456e-04):6.771066e-03,(4:6.433338e-03,71:5.924581e-03):3.688995e-03):2.084550e-03):4.736825e-03):1.009283e-03,36:1.490623e-02):8.547672e-04,10:7.263291e-03):7.687057e-04):1.144660e-03):2.147396e-03,47:6.415906e-02):1.545122e-02,(15:3.091636e-02,(((51:7.182799e-03,48:4.665723e-03):1.766799e-03,52:2.161106e-03):7.245389e-03,(50:2.639496e-03,49:3.409600e-03):3.358905e-03):5.870971e-03):2.299624e-02):4.148349e-03):2.208334e-02,(12:2.202125e-02,(((((5:1.550789e-02,(6:7.799298e-03,(30:6.634396e-03,31:3.865626e-03):3.068809e-03):1.035264e-02):7.387735e-03,19:7.450887e-03):1.307725e-03,13:1.370373e-02):5.912106e-04,(7:2.052130e-03,38:8.348508e-04):1.053770e-02):8.035025e-04,81:1.293091e-02):2.483713e-03):1.377798e-03):1.130923e-03):1.929865e-03,(94:1.415681e-02,((76:7.238898e-03,77:6.491053e-03):1.311553e-03,78:5.182880e-03):9.482933e-03):1.029418e-02):2.195936e-03,(((25:9.629554e-03,(27:1.773255e-02,28:7.675176e-03):2.469518e-03):4.091185e-03,26:8.694167e-03):1.855754e-03,(39:2.642432e-02,95:1.433615e-02):9.037543e-04):4.387193e-03):6.264906e-04):1.850382e-03,11:2.089728e-02):5.186265e-04):8.277320e-04,(110:1.684714e-02,(42:3.106767e-02,80:8.012077e-03):7.269223e-03):4.863748e-03):1.489816e-03):5.534599e-03,(91:2.241964e-02,33:2.959673e-02):1.159636e-02):1.051576e-03,(67:5.890364e-03,14:3.487521e-03):2.553475e-02):1.148746e-03,1:1.813365e-02);
   tree gen.350000 = [&U] ((3:1.865499e-02,(66:1.641328e-02,68:6.427778e-03):1.318846e-02):3.643735e-03,(((64:4.230641e-02,(((((59:1.422921e-02,((37:1.536662e-02,32:1.311310e-02):1.543339e-03,((41:2.403804e-02,(93:1.324142e-02,(82:1.312204e-03,35:1.155034e-03):8.520462e-03):5.971808e-03):3.868075e-03,(((92:9.353934e-03,87:2.052970e-03):6.676988e-03,65:1.501419e-02):2.587484e-03,34:1.118469e-02):6.081050e-03):4.005868e-03):2.701027e-03):6.633160e-04,(79:2.254105e-02,72:1.056407e-02):2.476976e-03):1.924749e-03,89:2.895675e-02):1.563668e-03,(((((26:1.208834e-02,((27:8.618284e-03,28:1.317562e-02):2.350164e-03,25:1.160788e-02):3.734378e-03):3.617512e-03,(95:8.080623e-03,39:2.772391e-02):1.714630e-03):2.681920e-03,((40:1.775963e-02,((((43:1.156544e-02,(61:2.200597e-03,60:5.853811e-03):1.349947e-02):1.328800e-02,(15:3.674509e-02,((52:1.310503e-03,(48:4.348275e-03,51:2.451397e-03):1.163263e-02):7.496767e-03,(50:1.150346e-03,49:1.391021e-03):1.010492e-02):1.315438e-02):2.356286e-02):2.504595e-03,(((10:7.402762e-03,((63:4.448163e-02,36:1.519247e-02):7.563975e-04,(62:4.552461e-02,((((9:1.167130e-02,(53:9.421794e-03,45:1.379595e-02):1.203316e-02):2.718939e-03,(((46:3.534037e-03,(57:1.463288e-04,58:4.228544e-05):1.716675e-02):2.422054e-03,(((21:8.048999e-04,22:8.420856e-04):1.018207e-03,20:2.464589e-04):2.240146e-03,23:4.983093e-03):1.255099e-02):1.104008e-03,44:1.009042e-02):2.996940e-04):5.228810e-04,(((54:3.130513e-04,55:6.021399e-06):1.918434e-03,56:8.012906e-04):9.218115e-03,8:7.463021e-03):3.363259e-03):8.286188e-03,(4:6.556872e-03,71:6.038346e-03):5.995370e-03):2.171204e-03):4.986093e-03):5.877844e-04):1.855544e-03,(((88:5.731361e-03,(96:5.539683e-03,(97:3.001680e-03,98:7.840059e-03):2.502373e-03):2.550163e-03):3.903305e-03,((((24:6.432916e-03,69:7.729386e-03):8.911743e-03,70:3.615031e-02):7.399551e-03,(90:1.004422e-02,75:1.278160e-02):1.542899e-02):1.173237e-03,((16:1.133578e-02,(74:7.142325e-03,18:1.202646e-02):3.513114e-03):1.387375e-02,(17:1.296168e-02,(85:5.365235e-03,((83:6.555195e-03,84:6.365556e-03):3.651233e-03,86:1.117787e-02):5.215810e-04):2.110074e-03):2.994583e-05):3.235798e-03):2.426115e-03):1.401068e-02,((((((105:9.471713e-03,100:1.291902e-03):4.726488e-03,106:8.954659e-03):1.615226e-03,((103:1.029527e-03,102:9.649143e-04):4.720790e-03,107:4.948626e-03):2.907896e-03):1.081038e-02,((104:3.069903e-02,108:8.196528e-03):7.903449e-04,(99:4.762747e-04,101:4.559627e-04):5.004033e-03):4.779759e-03):4.980358e-02,(29:5.255194e-04,2:4.377918e-03):1.416617e-02):1.432741e-03,109:1.835539e-02):1.165741e-03):3.486848e-04):3.311775e-03,47:6.539105e-02):1.718417e-02):1.729655e-02,(12:2.202792e-02,((((5:1.314981e-02,(6:4.115535e-03,(31:1.094506e-02,30:8.811902e-03):6.066343e-04):4.910514e-03):1.316984e-02,19:6.570322e-03):2.695214e-03,(13:1.411619e-02,(7:2.778803e-03,38:1.417436e-04):1.245847e-02):4.088346e-04):5.731734e-04,81:1.317921e-02):2.440438e-03):1.917510e-03):2.307569e-03):1.844226e-03,(94:1.442866e-02,((76:7.938970e-03,77:4.203230e-03):2.461366e-03,78:6.573436e-03):9.665026e-03):1.049185e-02):2.238103e-03):2.234291e-03,73:2.929696e-02):1.209943e-04,11:2.153335e-02):5.526451e-04):2.077882e-03,(110:1.717064e-02,(42:3.703417e-02,80:8.528169e-03):2.885774e-03):5.216335e-03):3.949392e-03):3.220760e-03,(91:2.285014e-02,33:2.933870e-02):1.097814e-02):3.494541e-03,(67:6.437538e-03,14:1.029042e-02):2.276175e-02):1.044633e-03,1:1.721922e-02);
   tree gen.355000 = [&U] (((67:6.148811e-03,14:7.494402e-03):2.194676e-02,(3:1.279248e-02,(66:9.690263e-03,68:5.953973e-03):1.560972e-02):3.371296e-03):2.359724e-03,((64:4.123304e-02,(((((((37:1.891953e-02,32:1.787051e-02):8.565603e-04,((41:2.927662e-02,(((92:3.986132e-03,65:1.371199e-02):5.315990e-03,87:1.841698e-03):3.590322e-03,34:1.409431e-02):6.702238e-03):3.048838e-05,(93:1.471347e-02,(82:9.660203e-04,35:9.150302e-04):8.007077e-03):4.570148e-03):4.638952e-03):8.274844e-04,59:1.404419e-02):7.049182e-04,(79:1.967745e-02,72:1.183185e-02):3.285657e-03):1.804260e-03,89:3.585022e-02):2.870576e-03,((73:2.293022e-02,11:1.745869e-02):8.370564e-04,((((25:1.244435e-02,((27:4.512311e-03,28:1.238362e-02):7.135847e-03,26:1.106336e-02):2.180695e-03):2.308475e-03,95:1.177074e-02):1.664445e-03,39:2.605741e-02):3.292151e-03,((40:1.669209e-02,((((((((96:8.195549e-04,(97:2.464358e-03,98:6.759555e-03):5.515708e-06):8.325424e-03,88:9.287361e-03):1.335040e-03,((((24:6.046229e-03,69:7.675280e-03):1.043003e-02,70:2.573270e-02):2.364863e-03,(90:8.228272e-03,75:1.084060e-02):1.951774e-02):1.741921e-03,((16:1.237617e-02,(18:2.176611e-02,74:7.623953e-03):1.910524e-03):1.080467e-02,(17:1.106525e-02,(85:5.042727e-03,((83:6.161158e-03,84:5.005199e-03):2.240302e-03,86:5.407889e-03):1.085732e-05):1.795155e-03):2.595782e-03):3.292254e-03):2.558514e-03):1.516649e-02,(((((((105:5.261777e-03,100:6.869360e-03):6.018616e-03,106:9.172576e-03):2.736709e-03,((103:2.468484e-03,107:8.232984e-03):1.136822e-03,102:1.810506e-03):5.817973e-03):1.286117e-02,((104:1.304699e-02,(99:4.476455e-04,101:8.908628e-04):4.703237e-03):2.641420e-03,108:1.011552e-02):2.791038e-03):5.296500e-02,(29:5.925215e-03,2:2.964351e-04):1.372787e-02):5.168418e-04,109:1.725204e-02):1.983800e-03,(((63:4.273721e-02,36:1.427924e-02):1.326739e-03,(62:4.674578e-02,(((((56:1.377039e-03,55:2.213089e-04):8.084211e-04,54:1.455840e-03):6.094555e-03,8:1.343069e-03):4.038096e-03,(((46:3.581243e-03,(57:2.794400e-03,58:4.320763e-06):1.532808e-02):2.378360e-03,((((21:8.076126e-04,22:3.455250e-03):1.894050e-03,20:1.580251e-03):5.088686e-03,23:9.059909e-03):7.831140e-03,44:9.483874e-03):6.961818e-04):1.411040e-03,(9:9.111746e-03,(53:8.855443e-03,45:2.332573e-02):1.061719e-02):4.344502e-03):3.101542e-04):7.788100e-03,(4:7.679006e-03,71:4.049506e-03):3.721372e-03):1.839125e-03):2.883588e-03):1.823570e-03,10:7.260504e-03):7.283700e-04):2.302677e-04):5.031974e-03,47:6.146035e-02):1.901127e-02,(15:3.620623e-02,((51:8.992077e-03,(48:1.677850e-03,52:1.391683e-04):3.506023e-04):9.573005e-03,(50:4.446394e-04,49:4.343881e-03):9.159471e-03):6.616455e-03):2.584630e-02):9.220067e-04,(43:1.506620e-02,(61:4.776072e-03,60:3.261982e-03):1.800896e-02):1.216552e-02):1.844025e-02,(12:2.070380e-02,(((13:1.326766e-02,((5:1.235936e-02,((30:5.525164e-03,6:4.172740e-03):2.016349e-03,31:3.859389e-03):1.419125e-03):1.315391e-02,19:6.175376e-03):1.467412e-03):1.187741e-03,(7:4.084275e-03,38:2.057159e-04):1.236024e-02):1.389789e-03,81:1.139579e-02):2.090535e-03):1.491796e-03):1.656930e-03):2.257651e-03,(94:1.830517e-02,((76:7.461753e-03,78:9.303173e-03):8.834617e-04,77:7.507025e-03):6.923060e-03):1.277000e-02):3.754027e-03):3.746904e-03):4.563584e-04):2.483166e-03,(110:1.461134e-02,(42:3.427577e-02,80:1.119384e-02):3.997465e-03):7.446255e-03):2.515283e-03):4.741752e-03,(91:1.713913e-02,33:2.757513e-02):1.031823e-02):2.661971e-03,1:1.755498e-02);
   tree gen.360000 = [&U] ((3:1.247714e-02,(66:1.170506e-02,68:2.275989e-03):1.812931e-02):4.872816e-03,(((91:1.553654e-02,33:2.633372e-02):7.877593e-03,(64:3.937675e-02,((((89:3.423626e-02,(79:1.797025e-02,72:8.144165e-03):2.624366e-03):5.853330e-05,(((41:1.543426e-02,(93:7.796547e-03,(82:1.634278e-03,35:8.288985e-04):7.885498e-03):4.731295e-03):2.064127e-03,((92:5.845963e-03,65:1.309468e-02):6.960433e-03,(34:1.431860e-02,87:7.288410e-03):2.126768e-03):4.072857e-03):2.555083e-03,((37:1.853314e-02,32:1.706599e-02):1.257922e-03,59:1.341193e-02):6.765848e-04):8.597964e-04):2.531172e-03,(((((26:5.744341e-03,((27:8.054056e-03,28:1.244216e-02):2.242858e-03,25:1.188412e-02):1.118520e-03):6.105566e-03,39:2.488432e-02):3.789516e-03,95:1.059417e-02):1.532094e-03,((40:1.814012e-02,((12:1.977173e-02,(((15:3.442990e-02,((48:2.937349e-03,(51:1.293139e-02,52:1.466710e-03):1.852700e-04):6.109099e-03,(50:7.864200e-03,49:5.423489e-03):8.664175e-03):8.248319e-03):2.173579e-02,(43:1.438793e-02,(61:2.038284e-03,60:6.901951e-03):1.852998e-02):1.658647e-02):1.466197e-03,(((((((90:1.471832e-02,75:7.027268e-03):2.287947e-02,((((74:2.342218e-03,18:1.176456e-02):4.543733e-03,16:9.367975e-03):1.328905e-02,(17:1.056710e-02,((86:5.164429e-03,(83:7.760178e-03,84:4.779869e-03):1.705618e-03):4.125590e-04,85:4.815706e-03):3.754834e-04):6.846025e-04):4.698710e-03,((24:6.920823e-03,69:7.122081e-03):9.804896e-03,70:3.463998e-02):2.258398e-03):3.152260e-04):2.594428e-03,(96:2.331294e-03,(97:1.740621e-03,98:4.824415e-03):7.454644e-04):7.071337e-03):1.066582e-03,88:9.032815e-03):1.289365e-02,((29:7.721643e-03,2:2.536496e-03):1.484511e-02,((((105:1.290173e-02,100:4.485855e-03):5.354268e-03,(((103:1.593028e-03,102:4.691977e-04):1.457525e-03,107:6.869655e-03):2.836319e-03,106:1.119559e-02):2.319073e-03):9.090406e-03,((104:1.967914e-02,(99:4.349152e-04,101:1.114222e-04):2.336468e-03):3.729985e-03,108:9.660125e-03):7.021629e-03):4.905130e-02,109:1.647536e-02):1.317803e-03):1.472617e-04):1.165134e-03,(((63:4.747971e-02,36:1.346349e-02):1.550272e-03,10:6.933641e-03):2.178427e-04,(62:4.741252e-02,(((9:8.427338e-03,(53:1.102616e-02,45:2.591948e-02):8.841013e-03):2.391940e-03,(((46:3.420018e-03,(57:3.383716e-04,58:1.416259e-05):1.416687e-02):1.863263e-03,((((21:1.561081e-03,22:1.063630e-03):5.116056e-04,20:1.092609e-04):3.476830e-03,23:7.217171e-03):9.564105e-03,44:7.483977e-03):1.511925e-03):1.528099e-03,(((55:8.854760e-04,56:6.701301e-04):1.605006e-03,54:1.467059e-03):5.484641e-03,8:3.123900e-03):4.212672e-03):1.228323e-03):7.437485e-03,(4:7.333303e-03,71:3.867200e-03):5.672165e-03):3.974704e-03):3.235464e-03):9.833128e-04):4.805438e-03,47:5.869344e-02):1.815539e-02):1.634676e-02):1.347522e-03,((((7:3.866885e-03,38:1.107180e-03):1.188757e-02,13:1.329721e-02):1.345626e-03,((5:1.180295e-02,(6:4.759409e-03,(31:2.482485e-03,30:5.276425e-03):1.519664e-03):5.874031e-03):1.241787e-02,19:8.784142e-03):1.330453e-03):9.916410e-04,81:1.406830e-02):3.790766e-03):7.944894e-04):2.898217e-03,(94:1.748108e-02,(76:7.125830e-03,(77:5.840965e-03,78:8.851420e-03):3.815779e-04):6.611389e-03):1.167219e-02):1.594621e-03):1.706818e-03,(73:2.927837e-02,11:1.667271e-02):1.680835e-03):2.291593e-03):1.587372e-03,(110:1.515245e-02,(42:3.273270e-02,80:1.111539e-02):3.604469e-03):3.102415e-03):2.799203e-03):5.236183e-03):5.282079e-04,(67:4.322748e-03,14:1.160188e-02):2.508752e-02):1.060838e-03,1:1.676467e-02);
   tree gen.365000 = [&U] (((91:1.666909e-02,33:2.550054e-02):7.923690e-03,(64:3.813090e-02,((((59:1.327741e-02,(((37:1.794677e-02,89:3.010138e-02):6.338147e-04,32:1.851344e-02):1.098925e-03,((41:1.509030e-02,(34:1.155624e-02,(87:1.182718e-03,(65:1.127334e-02,92:5.661002e-03):7.372631e-04):6.755168e-03):4.758759e-03):1.512697e-03,(93:1.153200e-02,(82:1.674208e-03,35:1.594790e-03):1.048827e-02):2.427278e-03):3.069345e-03):3.791567e-04):1.158411e-03,(79:1.976399e-02,72:1.117731e-02):3.591179e-03):3.660928e-03,((11:1.582977e-02,73:2.835202e-02):1.073290e-03,(((39:2.409700e-02,(26:5.562595e-03,(25:9.793430e-03,(27:8.733150e-03,28:2.910918e-03):4.132118e-03):1.810107e-03):3.559948e-03):1.209085e-03,95:8.102173e-03):2.435572e-03,((40:1.237864e-02,((12:1.914617e-02,(((7:2.051320e-03,38:1.262574e-04):1.381417e-02,(13:1.287650e-02,((5:1.970290e-02,(6:4.608826e-03,(31:2.141737e-03,30:3.313279e-03):7.248035e-03):2.938174e-03):1.579146e-02,19:6.332327e-03):1.378871e-03):1.139144e-03):2.430220e-03,81:1.153038e-02):1.737991e-03):2.675738e-03,(((((((62:4.068697e-02,(((9:8.160704e-03,(53:9.575281e-03,45:2.509941e-02):1.150780e-02):2.708855e-03,((44:1.336216e-02,(((55:8.497978e-05,56:2.203191e-03):1.646268e-03,54:1.703621e-03):5.385073e-03,8:3.025062e-03):2.819363e-03):6.158706e-05,((((21:7.874430e-04,22:2.280747e-03):1.903191e-03,20:4.729394e-04):7.108265e-03,23:7.599455e-03):8.616907e-03,(46:3.589228e-03,(57:2.225526e-03,58:6.066955e-05):1.004130e-02):2.952835e-03):2.488850e-03):1.099782e-04):5.852879e-03,(4:7.101283e-03,71:6.541892e-03):5.704406e-03):2.663222e-03):3.009004e-03,(10:6.714267e-03,(63:4.484861e-02,36:1.303751e-02):2.366709e-03):1.367751e-03):1.615048e-03,(109:1.725020e-02,((((107:1.303972e-03,(106:8.316012e-03,(105:8.212555e-03,100:5.453967e-03):2.664953e-03):1.775323e-03):7.918902e-04,(103:1.055777e-03,102:2.647263e-03):2.572468e-03):1.180231e-02,((104:1.990143e-02,108:5.000582e-03):1.299876e-03,(99:4.569835e-04,101:9.049488e-04):3.860836e-03):3.721879e-03):4.749936e-02,(29:7.477337e-03,2:1.860598e-03):1.037465e-02):1.769193e-03):4.226404e-04):5.439217e-04,(((((90:1.497003e-02,75:1.288540e-02):1.620440e-02,(((74:3.711460e-03,16:3.345598e-03):1.295497e-02,18:1.483544e-02):8.544910e-03,(((86:6.318022e-03,(83:6.474616e-03,84:3.810856e-03):3.216420e-03):2.224877e-03,85:5.321921e-03):2.257369e-03,17:1.080763e-02):1.213374e-03):5.762903e-03):5.488578e-04,((24:7.708600e-03,69:6.433600e-03):8.167586e-03,70:3.354400e-02):3.971440e-03):2.586333e-03,((98:8.072845e-03,97:5.741356e-03):7.379971e-04,96:5.812400e-03):3.915737e-03):1.140718e-03,88:9.914057e-03):1.141184e-02):3.709839e-03,47:5.683643e-02):1.758097e-02,(43:1.393271e-02,(61:3.839022e-03,60:3.100882e-03):1.694569e-02):1.059919e-02):1.953104e-03,(15:3.490648e-02,(((48:1.446416e-03,52:9.158173e-04):5.085951e-05,51:1.252225e-02):3.534281e-03,(50:3.051474e-03,49:7.913583e-04):1.123103e-02):5.888891e-03):2.840984e-02):1.582956e-02):8.268285e-04):1.076384e-03,(94:1.692799e-02,(76:5.284737e-03,(77:4.770327e-03,78:8.798866e-03):1.167240e-03):6.402210e-03):1.169848e-02):1.616080e-03):1.710173e-03):1.164223e-03):1.353835e-03,(42:2.521935e-02,(110:1.502850e-02,80:1.207763e-02):2.979159e-03):1.472839e-03):2.413488e-03):5.159533e-03):9.809789e-04,((3:1.208237e-02,(66:1.345059e-02,68:6.036631e-03):1.303759e-02):3.008147e-03,(67:1.210731e-02,14:1.123481e-02):1.497377e-02):1.906512e-03,1:1.623425e-02);
   tree gen.370000 = [&U] ((64:4.182099e-02,(((89:2.437684e-02,((((37:1.961113e-02,32:2.030507e-02):1.471929e-03,((((65:9.951884e-03,92:6.184339e-03):1.976780e-03,87:1.297175e-03):2.245881e-03,34:1.283864e-02):8.774902e-03,(41:1.616301e-02,(93:6.774441e-03,(82:4.376449e-03,35:6.324183e-04):8.896590e-03):4.285517e-03):3.526229e-03):2.106760e-03):4.099744e-03,(79:2.188324e-02,72:9.438190e-03):2.718245e-03):1.268399e-03,59:1.456233e-02):5.930554e-04):4.943305e-03,((73:3.174909e-02,(((39:3.118887e-02,((26:6.825217e-03,25:3.611890e-03):7.195962e-03,(27:1.252251e-02,28:3.707401e-03):7.029684e-03):2.982868e-03):8.722645e-04,95:8.886254e-03):3.904012e-03,((40:1.357657e-02,((12:2.099903e-02,(((13:1.031687e-02,(7:2.249835e-03,38:1.731088e-04):1.690798e-02):1.052795e-03,((31:6.794582e-03,(5:2.469600e-02,(6:8.156558e-03,30:9.345178e-03):2.716239e-03):1.742224e-03):1.943105e-02,19:8.730945e-03):1.376930e-03):1.082235e-03,81:9.285546e-03):4.224117e-03):2.247344e-03,((15:3.589369e-02,((52:4.192013e-03,(51:8.018575e-03,48:1.466363e-03):2.990500e-04):5.665734e-03,(50:3.215355e-03,49:1.334635e-04):1.231790e-02):9.456713e-03):3.184400e-02,((43:1.572852e-02,(61:6.813629e-03,60:2.204224e-03):1.095283e-02):1.785070e-02,((((((62:4.462442e-02,((((9:8.950450e-03,(53:1.050192e-02,45:2.752838e-02):1.095921e-02):3.616549e-03,((46:3.964800e-03,(57:2.534627e-03,58:2.560184e-04):1.542892e-02):4.609831e-03,((((21:5.487952e-05,22:7.444978e-04):9.389501e-04,20:4.876851e-04):4.787191e-03,23:7.507029e-03):9.945922e-03,44:1.044266e-02):1.592279e-03):1.491645e-03):1.460683e-03,((56:1.804234e-03,(55:1.215944e-04,54:1.422835e-03):9.043542e-06):8.856089e-03,8:6.619137e-03):1.882437e-03):8.427987e-03,(4:7.788504e-03,71:5.768234e-03):5.578093e-03):1.757976e-03):3.300198e-03,(29:1.664203e-03,2:4.787634e-03):2.012639e-02):6.156682e-04,(109:1.421094e-02,((((103:2.394409e-03,102:1.111692e-03):8.339945e-04,(107:4.992928e-03,106:1.460801e-02):2.129568e-03):2.980026e-03,(105:8.953539e-03,100:4.761687e-03):4.572056e-03):1.328598e-02,((104:2.182738e-02,(99:9.701764e-04,101:1.090108e-03):4.475834e-03):7.084063e-03,108:3.245306e-03):5.571209e-03):4.682378e-02):4.847564e-03):1.321173e-03,((10:7.364034e-03,63:4.918880e-02):2.405411e-03,36:1.481947e-02):7.963000e-04):7.482049e-04,(((((24:4.303739e-03,69:7.056206e-03):1.082537e-02,70:2.934384e-02):4.115250e-03,(90:1.939253e-03,75:3.530647e-03):2.806373e-02):8.902408e-04,((((74:7.385996e-03,16:2.466487e-02):5.895206e-03,18:1.200588e-02):7.071646e-03,(85:5.836946e-03,(86:3.726314e-03,(83:7.879195e-03,84:8.316682e-03):1.992761e-03):1.675755e-03):5.835323e-04):1.259608e-03,17:1.634163e-02):6.263224e-03):2.986298e-03,(((98:7.061630e-03,97:5.803470e-03):1.646144e-03,96:1.072598e-03):1.017985e-02,88:9.819021e-03):2.455255e-04):1.198290e-02):4.691395e-03,47:6.647983e-02):1.720681e-02):1.720393e-03):1.766861e-02):1.700580e-03):2.343435e-03,(94:1.856619e-02,(78:6.542994e-03,(77:5.231971e-03,76:4.962299e-03):2.867781e-03):9.505778e-03):1.067125e-02):1.941288e-03):1.398902e-03):2.717818e-03,11:1.736168e-02):1.054513e-03):8.179588e-04,(110:1.648287e-02,(80:1.324643e-02,42:2.765994e-02):2.666893e-03):6.629859e-03):7.730799e-04):6.390390e-03,((3:1.325163e-02,(66:1.535611e-02,68:6.620820e-03):1.675450e-02):7.263325e-03,((67:1.395099e-02,14:4.337659e-03):3.182442e-02,(91:1.940712e-02,33:2.796833e-02):1.181317e-02):1.161382e-04):1.436995e-04,1:1.748911e-02);
   tree gen.375000 = [&U] (((64:4.052292e-02,(89:2.824276e-02,(((42:5.528282e-02,((((37:1.900242e-02,32:1.967482e-02):4.565644e-04,(41:1.557000e-02,(((82:1.880063e-03,35:3.715148e-04):5.423164e-03,93:2.061986e-02):7.496476e-03,((34:1.198911e-02,(92:5.479359e-03,65:1.421663e-02):2.424014e-03):5.419709e-05,87:5.221175e-03):7.920553e-03):3.260548e-03):4.670718e-04):3.562496e-03,59:1.085139e-02):1.181803e-03,(79:2.120401e-02,72:1.012216e-02):2.382130e-03):3.001529e-03):2.025346e-06,((73:3.076364e-02,11:1.635256e-02):2.611273e-03,(((39:3.022081e-02,95:8.610435e-03):1.055600e-03,((26:3.892263e-03,25:9.269439e-04):9.773121e-03,(27:1.156384e-02,28:5.825296e-03):3.694842e-03):6.572128e-03):4.783023e-03,(((12:2.771067e-02,(((13:1.439747e-02,(7:3.605334e-03,38:6.586123e-04):9.102990e-03):1.853589e-03,((6:7.678805e-03,(30:9.220625e-03,(31:2.879439e-03,5:2.392946e-02):9.373195e-04):4.852125e-04):1.569155e-02,19:9.409683e-03):1.644499e-03):7.007834e-04,81:8.997334e-03):2.716946e-03):2.466583e-03,(40:1.908882e-02,(((15:3.477960e-02,(((51:7.216288e-03,52:1.297020e-03):4.024238e-03,48:4.102404e-03):6.085381e-03,(50:2.178413e-03,49:1.269410e-03):1.164995e-02):9.755106e-03):2.695518e-02,(43:1.593806e-02,(61:3.508660e-03,60:6.579698e-03):1.727424e-02):1.902438e-02):5.485311e-04,(((63:4.766204e-02,((10:6.469501e-03,36:1.619343e-02):5.670120e-04,(((109:1.376985e-02,(((((106:1.415460e-02,103:2.422403e-03):8.907728e-04,102:3.270148e-04):2.427588e-03,107:3.317611e-03):2.702041e-03,(105:5.204072e-03,100:1.767226e-03):2.717075e-03):1.514870e-02,((104:2.114988e-02,(99:9.478124e-04,101:4.946440e-04):4.551054e-03):2.623991e-03,108:7.109405e-03):5.867830e-03):4.545750e-02):2.872076e-03,(29:1.928319e-03,2:3.935550e-03):1.601425e-02):1.109577e-03,(62:4.795279e-02,(((9:1.011372e-02,(53:1.017595e-02,45:2.148321e-02):1.867072e-02):4.678262e-03,(((46:4.451700e-03,(57:2.094707e-03,58:2.371789e-03):1.495003e-02):2.571962e-03,((((21:5.926172e-04,22:4.031203e-04):9.130173e-04,20:3.576114e-04):5.851315e-03,23:6.163091e-03):1.031069e-02,44:9.634895e-03):2.122680e-03):1.366300e-03,((55:5.693443e-04,(56:1.646269e-03,54:1.179228e-03):1.596529e-04):9.189077e-03,8:5.271551e-04):2.154357e-03):1.213308e-03):9.143114e-03,(4:7.546758e-03,71:5.589195e-03):5.404956e-03):2.924767e-03):3.003301e-03):1.032887e-03):4.364058e-04):1.653744e-03,((((90:8.732115e-03,75:9.460771e-04):2.992914e-02,(((74:7.117131e-03,16:7.314825e-03):3.376000e-04,18:1.117448e-02):1.406270e-02,(((86:5.890432e-03,85:4.069090e-03):1.611750e-03,(83:5.840609e-03,84:3.981407e-03):4.179738e-03):2.308463e-03,17:1.278998e-02):5.621777e-04):6.087691e-03):6.906413e-04,((24:7.028453e-03,69:7.044661e-03):9.458149e-03,70:2.843304e-02):6.434903e-03):1.812756e-03,(((97:5.621808e-03,96:1.895008e-03):8.823211e-04,98:9.805274e-03):4.488534e-03,88:1.287516e-02):1.734793e-03):1.110832e-02):3.350109e-03,47:6.441638e-02):1.769277e-02):1.712312e-02):9.880109e-04):1.092809e-03,(94:1.574138e-02,(78:5.934054e-03,(77:6.171396e-03,76:6.463551e-03):2.877136e-03):8.573876e-03):1.217257e-02):1.757565e-03):1.355482e-03):1.021782e-03):1.221424e-03,(80:1.427111e-02,110:1.597126e-02):3.182460e-03):4.837277e-04):1.377440e-03):6.547738e-03,(3:1.220796e-02,(66:1.487948e-02,68:3.441343e-03):2.009134e-02):6.668937e-03):1.762954e-04,((67:1.124752e-02,14:4.203024e-03):2.818352e-02,(91:1.897792e-02,33:2.710023e-02):1.231685e-02):9.525383e-05,1:1.555654e-02);
   tree gen.380000 = [&U] ((3:1.530523e-02,(66:1.151003e-02,68:3.295666e-03):2.163235e-02):2.130776e-03,((67:1.401428e-03,14:8.233647e-04):2.387621e-02,(((((42:4.895554e-02,89:1.900783e-02):3.036930e-03,(80:1.258222e-02,110:1.529517e-02):4.996075e-04):2.815870e-03,((73:3.025829e-02,(((((26:6.261361e-03,25:2.251741e-03):1.198076e-02,(27:6.961618e-03,28:1.298254e-02):6.377171e-03):3.122792e-03,39:2.798705e-02):2.445782e-03,95:1.020287e-02):3.666779e-03,((((((43:1.291055e-02,(61:4.469007e-03,60:6.581492e-03):1.654300e-02):1.442076e-02,(63:4.564444e-02,((10:6.264093e-03,36:1.550794e-02):8.470552e-04,((((((24:5.947334e-03,69:6.746451e-03):9.057773e-03,70:2.722943e-02):6.326376e-03,((((74:6.516577e-03,16:1.312636e-03):1.178892e-02,18:1.812543e-02):8.514021e-03,((85:4.131522e-03,(86:3.951900e-03,(83:6.158589e-03,84:7.863170e-03):5.240646e-03):7.013663e-04):2.668094e-03,17:1.224856e-02):1.477970e-03):3.685825e-03,(90:3.238887e-03,75:3.194205e-04):2.866220e-02):6.404839e-04):1.769457e-03,((96:6.677863e-04,(97:2.690814e-03,98:8.439408e-03):2.061979e-03):1.348916e-03,88:6.591580e-03):6.559610e-03):1.401432e-02,47:6.168954e-02):2.601592e-03,((62:4.664519e-02,((((56:7.568770e-04,(54:9.298205e-04,55:1.046955e-03):5.752554e-04):6.419513e-03,8:3.459323e-04):2.482924e-03,(((46:4.458257e-03,(57:1.994448e-04,58:1.943904e-04):1.225754e-02):4.954325e-03,((((21:2.444829e-03,22:5.931805e-04):1.060403e-03,20:1.447375e-03):2.576756e-03,23:5.233863e-03):1.390760e-02,44:5.040516e-03):2.032824e-03):2.443152e-03,(9:9.821129e-03,(53:9.934962e-03,45:2.682078e-02):1.518724e-02):4.033353e-03):6.594876e-04):7.059777e-03,(4:7.227294e-03,71:5.352597e-03):6.166621e-03):2.199517e-03):2.279994e-03,(((((106:1.751257e-02,(107:5.221189e-03,(102:2.631810e-03,103:1.489177e-03):8.873888e-04):1.608514e-03):4.165952e-04,(105:4.445607e-03,100:5.859772e-03):6.341798e-03):1.374261e-02,((104:2.298510e-02,(99:7.791935e-04,101:1.929325e-03):7.069276e-03):3.157054e-03,108:5.377180e-03):9.895618e-03):4.474463e-02,(29:1.014381e-02,2:1.163216e-02):5.671646e-03):8.719512e-04,109:1.255694e-02):1.709211e-03):1.666159e-03):6.775316e-04):3.145270e-03):1.507503e-02):1.224805e-03,(15:4.480425e-02,(((51:4.121691e-03,48:1.193465e-03):2.028107e-03,52:1.534689e-03):4.174851e-03,(50:8.655034e-04,49:1.215674e-03):9.086642e-03):8.882967e-03):2.398279e-02):1.843418e-02,(12:2.653764e-02,(((13:1.378801e-02,((((31:2.548191e-03,30:9.019604e-03):1.762367e-03,5:2.225175e-02):5.630957e-04,6:7.469795e-03):1.674741e-02,19:9.011359e-03):1.363462e-03):5.835093e-04,(7:1.744936e-03,38:1.860631e-03):1.460260e-02):4.775844e-04,81:1.307348e-02):5.020867e-03):1.887254e-03):4.999817e-04,40:1.911589e-02):4.436314e-03,(94:1.507503e-02,(76:4.513802e-03,(77:6.528526e-03,78:5.998397e-03):9.597638e-04):9.881839e-03):1.335357e-02):2.910243e-03):2.707336e-04):3.549259e-03,(11:1.979313e-02,(((79:2.030641e-02,72:9.693673e-03):2.281291e-03,((37:1.819802e-02,32:1.376711e-02):1.525782e-03,((87:4.839919e-03,41:1.491090e-02):3.135513e-03,((34:1.208238e-02,(92:4.333385e-03,65:1.440709e-02):3.516668e-03):6.745192e-03,((82:3.861470e-03,35:3.557881e-04):9.433725e-03,93:8.853491e-03):2.052047e-03):4.403876e-04):2.357882e-03):5.058082e-03):8.308808e-04,59:1.949718e-02):3.552183e-03):8.753643e-04):2.900442e-04):1.647319e-03,64:3.653627e-02):4.495000e-03,(91:1.245811e-02,33:2.595304e-02):1.179546e-02):2.958162e-03):8.824901e-04,1:1.521990e-02);
   tree gen.385000 = [&U] (((67:1.147449e-02,14:3.862086e-03):2.201725e-02,(3:1.651558e-02,(66:1.246460e-02,68:1.567251e-03):1.557921e-02):3.268703e-03):2.597429e-03,((91:1.491491e-02,33:2.664732e-02):7.855091e-03,(((80:1.285774e-02,110:1.515063e-02):4.220627e-03,(((((79:2.011452e-02,72:7.868162e-03):2.718721e-03,((37:1.701378e-02,32:1.363701e-02):4.249496e-03,((((82:6.228837e-03,35:2.222320e-04):1.225585e-02,93:1.028800e-02):2.299705e-03,(34:4.386791e-03,(92:7.667860e-03,65:1.427094e-02):3.610585e-03):1.161638e-02):5.033981e-04,(87:5.086731e-03,41:5.021388e-03):8.672773e-03):2.439161e-03):1.039967e-03):2.070481e-04,59:1.234014e-02):5.674209e-03,89:1.882821e-02):1.292155e-04,(11:1.623707e-02,((((40:9.583508e-03,((12:2.628686e-02,(((13:1.365771e-02,(7:1.564063e-03,38:5.208349e-05):1.453835e-02):3.006193e-04,(((31:3.932450e-03,(5:2.079701e-02,30:1.780984e-03):6.161009e-03):1.493962e-03,6:4.065014e-03):1.653193e-02,19:8.397901e-03):1.957002e-03):2.024893e-03,81:1.882481e-02):2.813995e-03):1.390274e-03,((43:1.158768e-02,(61:2.082299e-03,60:3.232750e-03):1.564122e-02):1.664193e-02,((15:3.592992e-02,(((52:5.368937e-04,51:2.564736e-03):9.764183e-04,48:3.117852e-04):6.440958e-03,(50:2.256638e-03,49:7.332055e-03):4.936589e-03):1.340541e-02):2.098593e-02,(63:4.521310e-02,(((10:6.368315e-03,(((((24:4.244102e-03,69:8.715438e-03):8.223719e-03,70:3.161047e-02):8.070614e-03,((((74:3.332850e-03,(18:1.003418e-02,16:9.534570e-03):2.549012e-03):8.433564e-03,(86:1.021522e-02,(85:5.568258e-03,(83:7.976002e-03,84:8.481755e-03):2.319172e-03):1.436545e-03):1.805728e-03):7.020286e-05,17:1.213282e-02):6.638069e-03,(90:4.906272e-04,75:2.994943e-04):2.788676e-02):9.141143e-04):2.566773e-03,((96:6.487805e-04,(97:4.648561e-03,98:7.195056e-03):8.151828e-04):3.626871e-03,88:5.121565e-03):4.124995e-03):1.541586e-02,47:5.856750e-02):2.197970e-03):1.002626e-03,((62:4.620440e-02,(((53:2.594369e-02,(9:7.818004e-03,45:2.656732e-02):1.990917e-03):2.674857e-03,(((46:3.210387e-03,(57:2.420102e-03,58:1.424125e-03):1.872570e-02):2.698603e-03,((((21:1.290934e-03,22:4.381891e-04):1.936595e-03,20:5.807983e-04):2.552406e-03,23:7.509737e-03):8.796847e-03,44:4.992884e-03):4.221168e-03):1.898829e-03,((56:1.342007e-03,(55:1.079299e-03,54:1.006783e-03):2.069971e-03):5.636701e-03,8:3.853105e-04):2.626735e-03):2.399564e-05):6.675031e-03,(4:7.158996e-03,71:5.156116e-03):5.335299e-03):4.397456e-03):1.086486e-03,(((((105:3.004438e-03,100:6.410574e-03):5.412650e-03,((107:1.030221e-02,(102:1.775467e-03,103:2.448205e-03):4.230550e-03):2.436855e-03,106:2.478713e-02):1.427432e-03):1.052131e-02,(108:5.769966e-03,((99:1.443814e-03,101:9.268168e-04):5.731050e-03,104:1.804500e-02):1.641036e-03):6.940544e-03):4.713902e-02,109:1.243828e-02):2.598841e-03,(29:8.271605e-04,2:3.839289e-03):1.612511e-02):7.122017e-04):9.388634e-04):1.192955e-03,36:1.515177e-02):2.584073e-03):1.779312e-02):5.266446e-04):1.524821e-02):2.865662e-03):2.858141e-03,(42:4.994691e-02,(94:1.787283e-02,((76:8.008880e-03,77:6.730016e-03):1.362365e-03,78:5.804169e-03):1.057520e-02):1.322738e-02):2.457288e-03):1.168825e-03,((((26:4.022234e-03,25:5.977208e-04):1.208452e-02,(27:1.554620e-02,28:6.324380e-03):3.291869e-03):8.190990e-04,39:2.772258e-02):4.021343e-03,95:1.125453e-02):1.289027e-03):3.199404e-03,73:2.997235e-02):2.270277e-04):8.388295e-04):3.804561e-04):2.301963e-03,64:3.619101e-02):4.639516e-03):1.600736e-03,1:1.507607e-02);
   tree gen.390000 = [&U] ((((14:2.871367e-02,(91:1.296153e-02,33:2.842953e-02):8.941203e-03):2.909316e-04,(((80:1.371768e-02,110:1.435837e-02):5.041156e-03,(((59:1.355330e-02,(((37:1.803084e-02,32:2.172389e-02):2.215130e-03,(((82:3.045883e-03,35:2.817103e-04):1.064296e-02,93:8.426069e-03):4.480338e-03,((34:8.542620e-03,(92:6.705925e-03,65:1.522540e-02):1.429190e-03):7.048113e-03,(87:7.085468e-03,41:1.064620e-02):8.615669e-03):9.187734e-04):2.275265e-03):4.232051e-04,(79:1.899279e-02,72:8.394393e-03):3.764944e-03):3.987609e-04):1.581883e-03,89:2.008746e-02):2.201162e-03,((((((((63:4.823701e-02,(36:1.543398e-02,(10:5.725780e-03,(((((29:3.178438e-04,2:3.712492e-03):2.248186e-02,47:6.248456e-02):2.043270e-03,(((90:5.317835e-04,75:4.498212e-03):2.910058e-02,(((24:1.099602e-02,69:8.362624e-03):8.773731e-03,70:3.291760e-02):6.925754e-03,(((74:1.141833e-02,18:3.671539e-03):1.605322e-02,16:9.369357e-03):8.306608e-03,(17:1.294427e-02,(((83:4.352884e-03,84:9.049024e-03):2.474281e-03,86:6.146983e-03):6.630633e-04,85:5.864796e-03):1.182661e-03):2.821897e-03):3.900836e-03):9.428827e-04):2.552528e-03,(88:7.728099e-03,(96:3.222497e-03,(97:1.702482e-03,98:7.676270e-03):3.659363e-03):3.958913e-03):4.264569e-03):1.569920e-02):2.021022e-04,((((((103:5.326737e-03,102:1.793027e-03):4.040584e-03,107:9.136904e-03):4.988947e-03,106:7.271047e-03):8.055649e-05,(105:3.205378e-03,100:3.792262e-03):3.296415e-03):7.452194e-03,(108:6.834280e-03,(104:2.357201e-02,(99:2.455398e-04,101:2.246779e-04):5.441907e-03):2.965602e-03):4.434028e-03):5.774956e-02,109:1.327017e-02):2.608406e-03):2.694096e-03,(62:4.929460e-02,(((53:2.578487e-02,(45:1.929201e-02,9:1.108133e-02):1.018389e-04):3.800702e-03,(((46:4.568495e-03,(57:1.328962e-03,58:2.622574e-04):1.055399e-02):3.096652e-03,((((21:2.277118e-03,22:1.234517e-03):5.293415e-04,20:3.104113e-04):4.178890e-03,23:8.011997e-03):1.070770e-02,44:7.874060e-03):8.925975e-04):2.559192e-03,(((55:9.280322e-04,54:2.717212e-03):3.085632e-04,56:1.087142e-03):5.019411e-03,8:2.408892e-03):7.118444e-03):3.219592e-04):1.202747e-02,(4:7.303712e-03,71:4.507255e-03):6.440403e-03):3.369795e-03):4.712856e-03):5.766876e-04):9.284937e-04):2.387602e-03):1.879290e-02,((43:1.673289e-02,(61:5.523955e-03,60:4.662303e-03):1.272831e-02):1.654274e-02,(15:3.853062e-02,((52:9.217832e-05,(48:4.632412e-04,51:3.041783e-03):6.848688e-04):8.379622e-03,(50:2.030801e-03,49:5.353169e-03):5.948991e-03):1.211217e-02):2.238950e-02):2.412702e-03):1.629740e-02,((((13:1.457116e-02,(7:1.668669e-03,38:4.767807e-04):1.241877e-02):3.761966e-03,((((31:2.982686e-03,30:3.169463e-03):7.332154e-04,5:1.577021e-02):6.303640e-03,6:4.336887e-03):1.879776e-02,19:8.277810e-03):2.088445e-03):1.629592e-03,81:1.505190e-02):4.292910e-03,12:2.804496e-02):9.680476e-04):1.709961e-03,(40:8.986948e-03,42:4.078549e-02):4.995256e-03):1.775636e-03,(94:2.187136e-02,((77:8.981838e-03,78:9.054009e-03):7.568780e-04,76:8.830081e-03):9.197574e-03):1.488687e-02):3.486734e-03,((39:3.032107e-02,95:9.087165e-03):4.478060e-05,((26:4.344905e-03,25:9.054035e-03):3.435717e-03,(27:1.647535e-02,28:9.990614e-03):2.749834e-03):2.434524e-03):3.043216e-03):1.071597e-03,73:3.168858e-02):4.312849e-04,11:1.733169e-02):1.474633e-03):5.724172e-04):2.220347e-03,64:3.951523e-02):3.337453e-03):1.561925e-03,67:2.346419e-02):1.613875e-03,(3:1.645680e-02,(66:1.288437e-02,68:1.724552e-03):1.706489e-02):4.947004e-03,1:1.562662e-02);
   tree gen.395000 = [&U] ((((14:2.287386e-02,67:2.265087e-02):4.881598e-03,(91:1.251226e-02,33:2.744410e-02):1.020521e-02):1.944078e-03,(3:1.588637e-02,(66:1.243777e-02,68:4.493999e-03):1.566834e-02):8.272262e-03):6.075721e-04,((((59:1.126716e-02,((79:2.254314e-02,72:8.882971e-03):4.400029e-03,((37:1.666824e-02,32:1.629516e-02):3.136105e-03,((((82:3.922732e-03,35:1.941210e-03):5.749255e-03,93:8.134004e-03):7.738164e-03,(34:1.165775e-02,(92:2.397341e-03,65:1.580632e-02):3.880463e-03):4.713557e-03):2.224689e-04,(87:3.094978e-03,41:1.213652e-02):1.554795e-02):2.932567e-03):1.946804e-03):1.032448e-03):4.266078e-03,89:2.030715e-02):1.504927e-03,(((((((((36:1.564806e-02,((((29:2.880485e-04,2:1.205263e-03):1.918350e-02,(((((103:1.723855e-03,102:1.568208e-03):2.024055e-03,107:3.668213e-03):1.832343e-03,(106:6.326072e-03,(105:4.406475e-03,100:2.655499e-03):4.269551e-03):1.183253e-03):1.024302e-02,(104:1.341275e-02,(108:4.608079e-03,(99:4.936224e-04,101:1.673054e-03):4.064975e-03):7.357675e-04):4.219418e-03):5.483734e-02,109:1.335881e-02):2.517994e-03):1.608617e-03,(47:6.031872e-02,((((90:2.282428e-03,75:3.238113e-04):2.690614e-02,(((74:6.959846e-03,18:1.825650e-04):1.647273e-02,16:1.624524e-02):7.304708e-03,(17:1.263097e-02,((86:9.255837e-03,(83:4.275940e-03,84:2.342124e-03):2.494652e-03):8.180226e-04,85:4.651570e-03):1.192250e-03):2.945221e-03):2.998037e-03):9.074872e-04,((24:7.546469e-03,69:8.072759e-03):1.122781e-02,70:3.177661e-02):6.425547e-03):2.390155e-03,(88:4.519252e-03,(98:2.134203e-02,(96:2.261600e-03,97:2.854255e-03):2.636890e-03):2.425311e-03):4.703451e-04):1.171844e-02):2.696767e-03):8.077819e-04,(10:6.971613e-03,((62:4.758595e-02,((((53:6.444305e-03,45:4.041698e-02):1.469703e-02,9:9.058643e-03):1.812984e-03,(((46:5.611837e-03,(57:1.619678e-03,58:1.022366e-03):9.803012e-03):4.575822e-03,((((21:9.846210e-04,22:1.128171e-03):1.991555e-04,20:3.666585e-04):1.072254e-02,23:3.231453e-03):9.761136e-03,44:8.548033e-03):7.581997e-03):6.002868e-04,(((55:4.533018e-04,56:9.333820e-04):1.396066e-03,54:8.274297e-04):3.897456e-03,8:5.313641e-04):7.534938e-03):5.440447e-04):1.131836e-02,(4:7.335495e-03,71:4.351024e-03):7.011093e-03):1.048114e-03):3.460211e-03,63:4.656502e-02):8.684178e-04):1.419412e-03):1.011002e-03):1.765657e-02,(15:4.018149e-02,((52:3.486701e-05,(48:4.077578e-03,51:8.872452e-03):3.663912e-05):9.251967e-03,(50:1.103018e-03,49:3.459498e-03):1.259888e-02):1.129653e-02):2.161343e-02):1.785030e-05,(43:1.390244e-02,(61:3.787333e-03,60:3.180667e-03):1.246527e-02):1.596934e-02):1.583058e-02,((((13:1.406609e-02,(7:5.213734e-04,38:3.281354e-04):1.173120e-02):2.208368e-03,(((31:6.235982e-03,(30:6.306003e-03,5:2.884946e-02):4.596807e-04):3.015796e-03,6:4.186562e-03):1.751775e-02,19:8.175351e-03):1.769672e-03):2.131195e-03,81:1.408947e-02):2.922750e-03,12:2.707287e-02):2.697096e-03):4.423602e-03,(40:1.035131e-02,42:3.068477e-02):4.318459e-03):1.808965e-03,(94:2.111326e-02,(76:8.524012e-03,(78:8.740179e-03,77:8.342808e-03):1.211086e-03):8.430193e-03):1.290641e-02):4.798907e-03,((((26:3.223208e-03,25:7.011917e-03):6.787152e-03,(27:1.590428e-02,28:7.089315e-03):4.196627e-03):5.638106e-03,39:2.927008e-02):4.363163e-05,95:8.656928e-03):3.212074e-03):2.706452e-03,(73:3.165108e-02,11:1.662258e-02):3.342453e-04):3.202704e-04,(80:1.490713e-02,110:1.386068e-02):4.747933e-03):8.914722e-04):2.257569e-03,64:3.474539e-02):4.589592e-03,1:1.618591e-02);
   tree gen.400000 = [&U] (((14:3.077675e-02,(67:3.395238e-02,(3:1.237052e-02,(66:1.211787e-02,68:4.493141e-03):1.451654e-02):4.904343e-03):2.427630e-04):1.472424e-03,(33:2.426259e-02,91:1.278041e-02):1.397031e-02):2.022155e-03,(64:3.569331e-02,((((72:1.324807e-02,79:1.736266e-02):1.109477e-03,((32:1.685140e-02,37:1.273846e-02):4.615164e-03,(((65:8.056213e-03,92:4.505706e-03):6.599711e-03,34:1.031671e-02):1.008691e-02,(93:1.368829e-02,(82:1.948670e-03,35:3.773907e-04):9.228910e-03):1.984646e-03):4.161195e-03):5.097355e-04):5.302192e-04,(59:1.100792e-02,(41:9.006394e-03,87:1.495618e-03):1.111897e-02):2.503971e-03):6.361384e-03,(((((95:8.184475e-03,(39:3.035795e-02,((25:5.190876e-03,26:3.372496e-04):6.984954e-03,(28:5.173093e-03,27:1.344295e-02):4.164932e-03):1.068925e-03):7.837621e-04):2.049300e-03,(((76:3.966301e-03,(77:8.764276e-03,78:4.659471e-03):1.459914e-03):9.530912e-03,94:2.100458e-02):1.108649e-02,((((43:1.604577e-02,(60:3.911057e-03,61:5.817446e-03):1.109569e-02):1.682974e-02,((63:4.435496e-02,(36:1.507043e-02,((((((88:1.501268e-02,(((74:6.444528e-03,(90:1.982769e-03,75:6.657404e-03):7.382456e-03):1.844024e-02,(17:1.073644e-02,((85:6.262172e-03,(83:6.131149e-03,84:6.106552e-03):3.343574e-03):2.785583e-04,(18:1.469876e-02,(86:6.110139e-05,16:1.632352e-02):3.939947e-04):6.436845e-03):2.229341e-03):3.837433e-03):5.753056e-04,(70:2.486923e-02,(24:4.875717e-03,69:5.875066e-03):1.002960e-02):5.384744e-03):1.376428e-03):1.905166e-04,((97:3.037853e-04,98:1.488851e-02):2.560518e-03,96:6.091268e-04):8.682668e-03):1.494436e-02,(47:7.503971e-02,(((104:1.629764e-02,(99:1.056680e-03,101:5.144822e-04):7.271813e-03):2.984999e-03,108:7.735183e-03):4.340407e-03,((105:1.039869e-02,100:1.501423e-03):3.927656e-03,(106:8.208147e-03,((102:1.395568e-03,103:7.071879e-04):9.718710e-04,107:3.106424e-03):2.422092e-03):3.897099e-04):1.254612e-02):3.232277e-02):4.394693e-03):9.823152e-04,(109:1.858778e-02,(2:1.830424e-03,29:2.884504e-03):1.974936e-02):2.911227e-04):1.420093e-03,(((71:6.463671e-03,4:9.585393e-03):5.637140e-03,((((((58:1.089842e-03,57:1.953995e-04):1.163668e-02,46:4.491534e-03):4.748742e-03,(23:5.328881e-03,((21:6.796676e-04,22:9.381615e-04):4.759468e-03,20:2.243897e-03):5.110530e-03):1.475278e-02):2.494309e-03,(((55:5.716514e-04,54:1.516879e-03):7.079749e-04,56:9.507031e-04):4.777799e-03,8:2.674970e-03):3.825088e-03):1.926932e-04,((53:2.071046e-02,45:2.345019e-02):2.022398e-03,9:7.974245e-03):3.917788e-03):7.002371e-05,44:7.579604e-03):7.374921e-03):2.874726e-03,62:3.933821e-02):4.452508e-03):1.672521e-03,10:5.980048e-03):3.706867e-04):2.821902e-03):1.960725e-02,(15:3.856894e-02,((49:2.140578e-04,50:6.543824e-04):1.327958e-02,((48:4.541729e-03,52:4.022522e-04):6.643351e-04,51:4.702915e-03):5.458018e-03):1.252346e-02):2.559196e-02):3.767342e-04):1.858122e-02,(12:1.728914e-02,(81:1.158474e-02,((13:1.336868e-02,(7:2.204930e-03,38:1.161480e-03):7.709299e-03):3.003400e-03,(19:1.045002e-02,(6:5.257740e-03,((30:3.708481e-03,31:8.853830e-03):1.727931e-04,5:2.058008e-02):6.532777e-03):1.497894e-02):3.174576e-03):1.106489e-03):3.373913e-03):4.342787e-04):2.194851e-03,40:1.839602e-02):2.510278e-03):1.025259e-03):1.606511e-03,((73:1.334076e-02,89:9.313959e-03):1.709840e-02,42:3.027134e-02):1.543331e-03):3.108850e-04,11:2.041683e-02):7.542067e-04,(110:1.238268e-02,80:1.470063e-02):4.247480e-03):1.440257e-03):2.664652e-03):4.740874e-03,1:1.809726e-02);
   tree gen.405000 = [&U] ((((3:1.253431e-02,(66:9.139486e-03,68:4.086177e-03):1.320171e-02):3.612807e-03,67:2.039189e-02):2.849587e-03,((33:2.301488e-02,91:1.162283e-02):1.172083e-02,(64:3.802957e-02,((((((((76:5.089693e-03,(77:7.295185e-03,78:8.432503e-03):8.586258e-04):8.648356e-03,94:1.910210e-02):1.019716e-02,(((((15:3.507558e-02,((49:1.885172e-03,50:4.566848e-03):1.174418e-02,((51:8.657054e-03,48:8.002678e-03):3.419418e-03,52:1.317770e-04):5.675915e-03):1.016157e-02):2.550481e-02,(63:4.127834e-02,(36:1.284767e-02,(((((71:4.292947e-03,4:9.577634e-03):5.126560e-03,(((53:2.019236e-02,45:2.132621e-02):4.343139e-04,9:6.218649e-03):2.581335e-03,(((((58:2.401839e-03,57:3.308825e-04):1.058269e-02,46:4.651669e-03):2.355452e-03,(23:4.702481e-03,((21:2.710884e-03,22:4.262467e-04):8.216657e-04,20:8.931331e-05):5.972866e-03):1.043530e-02):1.647505e-03,44:9.328354e-03):9.831861e-04,((55:6.487114e-05,(56:3.025838e-04,54:2.461173e-03):3.054182e-04):9.578068e-03,8:2.255737e-03):2.794657e-03):7.003086e-04):8.010059e-03):3.628338e-03,62:3.577517e-02):3.781476e-03,((((97:3.970190e-04,98:1.283437e-02):1.240308e-03,96:1.449188e-03):7.084335e-03,(88:1.321077e-02,((70:2.955284e-02,(24:8.870503e-03,69:9.168597e-03):6.644031e-03):2.543010e-03,(((90:6.041691e-03,75:1.044590e-02):5.503269e-03,74:2.838151e-03):1.745826e-02,(17:9.269339e-03,(85:5.321863e-03,((86:1.801033e-04,(18:1.041478e-02,16:1.305460e-02):3.382611e-03):4.395378e-03,(83:7.175171e-03,84:1.081587e-02):1.781155e-03):3.839904e-04):1.224191e-03):4.141289e-03):7.809608e-04):1.964260e-03):2.378729e-04):1.530145e-02,(109:1.595507e-02,((2:5.590621e-03,29:1.241721e-03):1.669619e-02,(47:6.824304e-02,((108:1.059836e-02,(104:1.552331e-02,(99:3.059619e-04,101:1.196862e-03):4.559939e-03):3.657461e-03):4.226980e-03,(((103:1.289835e-03,107:5.460567e-03):1.452141e-03,102:1.618872e-03):4.242578e-03,(106:7.464699e-03,(105:5.204095e-03,100:1.056279e-03):5.262659e-03):4.351931e-03):1.149424e-02):3.999044e-02):1.290617e-03):2.233716e-04):6.323725e-04):8.536582e-04):4.184669e-04,10:9.574276e-03):9.629293e-04):1.586573e-03):1.579042e-02):4.742545e-04,(43:1.459244e-02,(60:4.242616e-03,61:3.626795e-03):1.129191e-02):1.084741e-02):1.623193e-02,(12:2.240806e-02,(81:1.254144e-02,((13:1.202859e-02,(7:2.588037e-03,38:1.837778e-04):1.343651e-02):1.916155e-03,(19:6.684750e-03,(6:4.781523e-03,((31:3.391441e-03,5:1.821929e-02):7.787043e-04,30:1.755344e-03):4.982741e-03):1.348038e-02):1.892128e-03):9.811432e-04):3.478282e-03):9.402387e-04):1.383424e-03,40:1.672981e-02):2.508183e-03):2.964691e-03,((73:3.843522e-03,89:1.203987e-02):1.943818e-02,((39:3.090279e-02,((25:4.482322e-03,26:5.882566e-04):6.300311e-03,(28:5.072082e-03,27:1.222536e-02):1.297141e-03):3.733788e-03):2.300681e-03,95:1.096100e-02):1.012695e-03):1.804567e-04):1.249659e-04,42:2.752953e-02):6.815266e-04,11:1.856759e-02):2.696812e-03,((87:1.019276e-02,(41:9.111287e-03,59:1.052544e-02):4.043330e-03):1.443151e-03,((72:1.204814e-02,79:1.579005e-02):1.322801e-03,((32:1.532510e-02,37:1.260582e-02):3.400649e-03,(((65:1.138856e-02,92:2.700100e-03):5.118576e-03,34:1.309633e-02):9.173290e-03,(93:1.050989e-02,(82:1.315577e-03,35:1.425576e-04):1.024581e-02):1.901197e-03):5.160949e-03):2.253504e-03):9.070589e-04):3.656343e-03):1.152122e-03,(110:1.027529e-02,80:1.638477e-02):8.841344e-03):2.234987e-03):6.602264e-03):1.914059e-03):2.098476e-03,14:2.784286e-02,1:1.766874e-02);
   tree gen.410000 = [&U] ((((64:4.180565e-02,(((((73:1.647206e-03,89:8.451557e-03):2.611386e-02,11:1.712281e-02):7.947727e-04,(((39:2.189643e-02,((25:4.927386e-03,26:2.500070e-03):6.589024e-03,(28:1.155732e-02,27:7.332631e-03):5.685804e-03):2.974398e-03):4.119718e-03,95:8.972151e-03):1.714844e-03,(((78:9.269793e-03,(77:7.702189e-03,76:5.595065e-03):1.387343e-03):1.079842e-02,94:2.099881e-02):1.112984e-02,(((((63:4.548022e-02,(36:1.129885e-02,(((((71:5.944894e-03,4:6.229348e-03):5.635593e-03,((44:1.046877e-02,((56:5.130766e-04,(54:8.064424e-04,55:5.700954e-04):1.001130e-04):5.987924e-03,8:1.954724e-04):4.021335e-03):2.163903e-03,((((58:1.519038e-03,57:1.069708e-03):9.703371e-03,46:3.803832e-03):1.776361e-03,(23:7.293187e-03,((22:1.320512e-04,20:7.960931e-04):1.756756e-03,21:1.528259e-03):6.341005e-03):1.042574e-02):2.918976e-03,((53:2.252877e-02,45:2.411323e-02):9.818016e-04,9:6.405904e-03):3.014144e-03):8.920841e-04):6.725066e-03):4.432000e-03,62:3.932741e-02):3.347723e-03,10:4.573958e-03):4.452149e-04,(((47:7.501911e-02,((2:2.419618e-03,29:2.566202e-03):1.454276e-02,(((99:8.736085e-04,101:1.422579e-03):3.649343e-03,(104:1.308564e-02,108:6.959669e-03):3.932734e-03):4.483494e-03,((((103:7.072713e-04,102:3.486785e-03):2.885819e-03,106:8.097049e-03):3.722165e-05,107:4.441089e-03):1.552114e-03,(105:5.636036e-03,100:9.930712e-03):6.241118e-03):1.212262e-02):3.749876e-02):2.153848e-03):2.401763e-04,(((70:3.248724e-02,(24:6.532550e-03,69:7.962213e-03):1.059823e-02):8.985792e-03,((74:6.444568e-04,(90:9.782172e-03,75:4.196799e-03):2.313982e-03):2.301790e-02,(17:1.059151e-02,(85:4.824203e-03,((83:6.994171e-03,84:7.468022e-03):1.120518e-03,(86:4.541312e-03,(18:1.010380e-02,16:1.096940e-02):6.596748e-03):4.643955e-03):7.592920e-04):2.648893e-03):5.733718e-03):6.680914e-04):2.482137e-03,(((97:1.890969e-03,98:1.555909e-02):1.405852e-03,96:1.598611e-03):9.461966e-03,88:1.163390e-02):2.614920e-04):1.475380e-02):3.966627e-04,109:1.753930e-02):2.014150e-03):1.028925e-03):1.441340e-03):1.790804e-02,((15:3.855835e-02,((49:2.363016e-03,50:4.273672e-03):1.513039e-02,(52:3.198146e-03,(48:1.762877e-03,51:3.150346e-03):3.919160e-04):7.952723e-03):8.389430e-03):2.327487e-02,(43:1.510881e-02,(60:4.663879e-03,61:5.137701e-03):1.141468e-02):1.264946e-02):1.443679e-03):1.312123e-02,42:3.290063e-02):5.944697e-03,(12:1.751889e-02,(81:1.378672e-02,((13:1.322295e-02,(7:1.922389e-03,38:3.380141e-04):1.519079e-02):1.524267e-03,(19:7.348500e-03,(6:4.788839e-03,((5:1.624041e-02,30:2.292840e-03):4.575569e-04,31:2.249004e-03):5.225826e-03):1.631856e-02):1.215896e-03):6.794279e-04):3.338012e-03):2.229321e-03):1.971181e-03,40:1.839097e-02):1.407641e-03):1.092260e-03):3.060200e-03):2.207137e-03,((72:1.302279e-02,79:1.588453e-02):2.002966e-03,((41:1.455386e-02,59:1.157055e-02):2.623444e-03,((((65:7.273307e-03,92:2.038333e-03):1.034028e-02,34:1.439671e-02):8.301079e-03,(93:1.288068e-02,(82:1.547147e-03,35:2.285924e-03):9.787058e-03):5.833773e-03):3.793793e-03,(32:1.656538e-02,(87:1.210622e-02,37:1.323941e-02):2.109278e-03):2.289684e-03):4.492229e-04):1.783337e-03):3.985889e-03):3.921161e-04,(110:1.493685e-02,80:1.354424e-02):7.204527e-03):1.989207e-03):6.907282e-03,((33:2.530010e-02,91:1.277690e-02):1.094233e-02,14:3.007538e-02):2.654600e-03):3.145992e-03,(3:1.287514e-02,(66:1.084483e-02,68:3.206323e-03):1.451255e-02):4.027076e-03):4.532549e-04,67:2.965796e-02,1:1.310492e-02);
   tree gen.415000 = [&U] (((14:2.980924e-02,((33:2.759274e-02,91:1.266383e-02):9.827180e-03,(64:4.143570e-02,((((32:1.641878e-02,(87:1.421500e-02,37:1.400007e-02):5.617800e-04):3.324359e-03,((((65:1.085332e-02,92:5.138705e-03):4.272250e-03,34:3.536329e-03):8.342649e-03,(93:1.276669e-02,(82:2.746062e-03,35:6.801806e-04):1.060472e-02):3.210571e-03):4.823727e-03,(72:1.290755e-02,79:2.126887e-02):4.373175e-03):1.994172e-04):1.696690e-03,(41:1.879021e-02,59:4.483983e-03):9.429387e-03):3.355874e-03,((110:1.504846e-02,80:1.040165e-02):3.632559e-03,((((39:2.485673e-02,((25:4.838597e-03,26:2.938738e-03):5.921434e-03,(28:6.350141e-03,27:6.067367e-03):5.018727e-03):5.340206e-03):5.104722e-04,95:8.892754e-03):4.073137e-03,((73:1.470691e-03,89:4.377499e-03):3.496127e-02,(((76:8.150086e-03,(77:6.203845e-03,78:1.006678e-02):4.601046e-04):7.190986e-03,94:2.158328e-02):1.008643e-02,((((((15:3.534823e-02,((49:6.824738e-04,50:1.431069e-03):1.499650e-02,((48:3.955351e-03,51:5.025825e-03):1.436882e-03,52:3.344245e-03):4.098641e-03):9.421223e-03):2.306891e-02,(63:4.819066e-02,(36:1.865953e-02,(10:7.938121e-03,((((71:5.892287e-03,4:6.174223e-03):6.926528e-03,(((((58:1.280335e-03,57:1.052826e-03):1.160461e-02,46:3.770171e-03):2.732390e-03,(23:5.809674e-03,(20:1.517553e-04,(21:5.633927e-04,22:2.051365e-03):2.533419e-03):4.793855e-03):1.035016e-02):4.443511e-03,(((54:1.891235e-03,(56:1.171157e-03,55:3.094291e-04):8.937382e-04):5.792130e-03,44:1.314738e-02):9.390881e-04,8:5.099535e-04):2.144754e-03):8.063476e-04,((53:2.232941e-02,9:1.023735e-02):2.719099e-03,45:2.389984e-02):4.112587e-04):7.179858e-03):5.041055e-03,62:5.558829e-02):2.764501e-03,((((((104:1.330800e-02,(99:1.725671e-03,101:2.888096e-04):7.233416e-03):3.099738e-03,108:1.019589e-02):3.683154e-03,((103:2.813054e-03,102:1.260705e-03):3.912870e-03,(107:4.503582e-03,(106:8.405175e-03,(105:5.222897e-03,100:6.772427e-03):9.487875e-03):9.591436e-04):1.492385e-03):1.775516e-02):3.820075e-02,47:7.704211e-02):3.558281e-03,(2:6.530234e-03,29:8.934698e-03):1.442616e-02):1.690597e-04,(109:1.738409e-02,(((70:2.844295e-02,(24:8.482537e-03,69:7.891753e-03):6.331377e-03):5.283234e-03,(((74:3.028584e-03,75:3.290878e-03):6.158332e-03,90:1.144851e-02):1.787125e-02,(17:1.049778e-02,(((86:5.013323e-03,(16:1.148014e-02,18:9.647635e-03):3.436667e-03):1.033029e-03,(83:5.504134e-03,84:2.434612e-03):1.329191e-03):1.304494e-03,85:7.025793e-03):1.393351e-03):6.783466e-03):1.392268e-03):3.521805e-03,(97:1.544886e-03,((96:1.011494e-03,98:1.296429e-02):4.179219e-03,88:1.650917e-02):3.290836e-03):2.161891e-03):1.574292e-02):6.758058e-04):1.413267e-03):5.478891e-04):4.829164e-04):1.744881e-03):1.828252e-02):1.136797e-03,(43:1.328583e-02,(60:3.734402e-03,61:5.092236e-03):1.769137e-02):1.412122e-02):8.374374e-03,42:3.165001e-02):1.949015e-03,(12:2.456203e-02,(81:1.401110e-02,((13:1.311715e-02,(7:1.029443e-03,38:8.064769e-04):1.408555e-02):1.008348e-03,(19:7.283471e-03,(6:6.259270e-03,(31:2.625953e-03,(30:4.937189e-03,5:2.173320e-02):1.371952e-03):3.433036e-03):1.619964e-02):1.618757e-03):1.610259e-03):3.634322e-03):1.774822e-03):1.408099e-03,40:1.952814e-02):3.349368e-03):1.906119e-03):7.460023e-04):2.361940e-03,11:1.753086e-02):1.030700e-03):2.152815e-03):2.610420e-03):6.802774e-03):2.060709e-03):9.004994e-04,(3:1.495357e-02,(66:1.123537e-02,68:2.421454e-03):1.542306e-02):4.967354e-03):2.961995e-03,67:3.011608e-02,1:1.288803e-02);
   tree gen.420000 = [&U] (((3:1.479651e-02,(66:1.274008e-02,68:2.776589e-03):1.599468e-02):6.066898e-03,(((((((((((((6:4.373107e-03,((30:4.636658e-03,31:3.767397e-03):9.631232e-04,5:2.713411e-02):2.094218e-03):1.541930e-02,19:8.927765e-03):2.150525e-03,(13:1.613215e-02,(7:4.585105e-03,38:6.013825e-04):1.114494e-02):9.624664e-04):1.470015e-03,81:1.431220e-02):3.249888e-03,(12:2.424158e-02,(((((((((90:2.050454e-02,75:1.115529e-02):1.830173e-02,((17:1.180875e-02,(((83:6.242197e-03,84:3.193503e-03):2.174224e-03,86:5.006460e-03):1.207468e-03,85:3.623248e-03):1.264669e-03):1.398185e-03,((18:9.770692e-03,16:6.513779e-03):1.378770e-02,74:1.341685e-02):6.059012e-03):4.183094e-03):6.783136e-04,((24:6.153673e-03,69:6.939201e-03):7.888273e-03,70:2.891772e-02):3.996687e-03):2.752885e-03,(96:6.795618e-03,(98:1.274919e-02,97:6.029453e-03):2.998503e-03):3.514662e-03):1.704199e-04,88:1.045269e-02):1.262616e-02,((((((((46:3.503820e-03,(57:1.804457e-03,58:7.850475e-04):9.489067e-03):1.380387e-03,(((22:1.410288e-03,21:4.757184e-04):1.805390e-03,20:1.107214e-03):2.687030e-03,23:1.008130e-02):1.095665e-02):2.240847e-03,((((54:3.616768e-04,55:8.822484e-04):1.626994e-03,56:2.223679e-03):4.471923e-03,8:1.167167e-03):5.293350e-03,44:5.867774e-03):2.440930e-03):3.807621e-04,((53:1.969652e-02,45:2.479367e-02):3.979015e-03,9:9.175907e-03):3.201997e-03):6.871915e-03,(4:7.704598e-03,71:5.030923e-03):5.713546e-03):1.835094e-03,62:4.372982e-02):3.387721e-03,((63:3.886510e-02,36:1.227654e-02):2.369131e-03,10:7.182610e-03):1.581262e-03):1.611956e-03,(109:1.989706e-02,(((((107:2.776226e-03,(102:2.889509e-03,103:1.541125e-03):4.457957e-04):7.708037e-04,106:1.069957e-02):4.387469e-04,(105:4.280457e-03,100:2.568071e-03):8.387939e-03):1.089366e-02,((104:1.476663e-02,(99:3.480188e-04,101:1.995147e-03):5.071276e-03):2.402104e-03,108:9.282216e-03):3.369529e-03):4.438802e-02,(29:7.566575e-03,2:6.185591e-03):1.274032e-02):1.306627e-03):2.217171e-03):2.351299e-03):3.028062e-03,47:6.671097e-02):1.678678e-02,(15:3.886292e-02,(((48:5.717259e-03,52:4.863035e-04):8.874834e-04,51:4.473312e-03):9.022671e-03,(50:1.702008e-03,49:4.504515e-04):5.578371e-03):1.252054e-02):1.720801e-02):1.267205e-03,(43:1.208034e-02,(61:5.440342e-03,60:3.459502e-03):1.303349e-02):1.266505e-02):1.346692e-02):1.268919e-03):8.255423e-04,(40:6.475417e-03,42:1.874443e-02):1.040728e-02):2.803955e-03,(94:1.802149e-02,((76:6.134667e-03,77:5.751071e-03):3.195072e-03,78:6.689725e-03):9.971118e-03):6.805503e-03):3.991929e-03,((((25:8.526232e-03,(27:9.257357e-03,28:6.632255e-03):4.385930e-03):5.266940e-04,26:9.303779e-03):2.864578e-03,39:2.868254e-02):2.489633e-03,(89:3.154236e-02,95:7.399990e-03):1.264221e-03):3.041505e-03):5.033414e-03,(80:1.337261e-02,110:1.054133e-02):4.264534e-03):6.949589e-04,((((79:1.590403e-02,72:9.128582e-03):4.323185e-03,(((37:1.278439e-02,32:1.575803e-02):9.323880e-04,(((82:6.710723e-03,35:2.157029e-03):6.166786e-03,93:8.611741e-03):6.578540e-03,(41:2.850475e-02,(34:8.623313e-03,(92:5.650109e-03,65:1.079126e-02):3.354912e-03):1.240202e-02):2.889798e-03):1.688420e-03):2.295021e-03,87:1.107280e-02):6.915346e-04):5.390823e-04,59:1.307089e-02):4.632193e-03,(73:2.949592e-02,11:1.446437e-02):1.105942e-03):7.075793e-04):3.664006e-03,64:3.886179e-02):4.211768e-03,(91:1.271216e-02,33:1.919317e-02):8.836868e-03):1.611824e-03,14:2.924982e-02):1.038887e-03):9.807224e-03,67:2.607423e-02,1:6.051137e-03);
   tree gen.425000 = [&U] (((((91:1.376479e-02,33:2.078246e-02):8.454254e-03,14:3.379269e-02):3.090622e-03,(3:1.373434e-02,(66:1.118242e-02,68:6.716558e-03):2.052515e-02):3.201265e-03):8.409172e-04,((((11:1.925336e-02,(73:3.126017e-02,(((((((15:4.044096e-02,((52:5.248993e-03,(51:1.126110e-02,48:7.524322e-03):5.604979e-03):5.329738e-03,(50:2.503443e-03,49:4.305905e-03):9.660521e-03):1.063910e-02):1.863292e-02,(43:1.434136e-02,(61:5.890829e-03,60:6.925808e-03):1.225060e-02):1.127558e-02):2.335175e-03,(47:7.223497e-02,(((((24:6.663227e-03,69:7.279521e-03):9.667392e-03,70:3.131225e-02):5.360651e-03,(((17:1.098792e-02,((((83:5.060274e-03,84:3.267220e-03):1.254209e-03,86:7.290069e-03):4.601541e-04,85:4.375933e-03):1.883572e-03,74:1.086255e-02):6.281760e-05):4.309039e-03,(18:1.057975e-02,16:1.178465e-02):4.738306e-03):3.655846e-03,(90:1.844592e-02,75:1.556567e-02):1.642538e-02):8.436695e-04):7.931360e-04,(((97:3.896271e-03,96:3.042207e-04):4.350041e-03,98:1.112703e-02):7.028212e-03,88:8.448381e-03):4.818633e-04):1.213563e-02,(((((((53:1.535634e-02,45:2.328457e-02):4.093151e-03,9:1.079894e-02):2.700699e-03,(((46:5.710045e-03,(57:1.468678e-03,58:1.466950e-03):9.756383e-03):5.286609e-03,(((22:9.332153e-04,21:2.699258e-04):2.270399e-03,20:1.131125e-04):6.968684e-03,23:4.506022e-03):1.657237e-02):1.114219e-03,(44:1.071717e-02,(((55:1.180201e-04,56:3.844638e-04):8.228614e-04,54:1.781617e-03):6.967392e-03,8:2.378852e-03):3.032336e-04):4.441272e-03):1.331876e-03):7.901095e-03,(4:8.833860e-03,71:6.115300e-03):4.617528e-03):2.164308e-03,62:4.735086e-02):3.635371e-03,((63:5.624304e-02,10:6.182173e-03):1.578987e-03,36:2.401236e-02):3.303019e-04):7.944758e-04,(109:1.834160e-02,(((106:7.357943e-03,((105:6.360340e-03,100:2.751099e-03):2.637503e-03,(107:8.711706e-03,(102:1.165976e-03,103:2.473921e-03):2.895604e-03):1.723086e-04):6.807329e-03):9.994167e-04,((104:1.163842e-02,108:7.357664e-03):3.310069e-03,(99:4.785457e-04,101:8.168223e-04):6.293566e-03):1.032816e-02):3.722563e-02,(29:1.770149e-03,2:4.593275e-03):1.563845e-02):1.280521e-03):1.642862e-03):1.810288e-04):1.570972e-03):1.817681e-02):1.915403e-02,(12:2.624891e-02,(((13:1.465127e-02,(7:2.046648e-03,38:2.105051e-04):1.207851e-02):1.180217e-03,((5:1.598091e-02,(6:8.070398e-03,(31:1.247527e-03,30:4.573922e-03):3.297088e-03):3.381258e-03):1.918124e-02,19:9.667028e-03):2.100194e-03):7.613140e-04,81:1.549732e-02):2.794866e-03):1.722248e-03):1.877676e-03,(40:7.256425e-03,42:2.010823e-02):1.422822e-02):2.545248e-03,(94:1.685596e-02,((76:6.642648e-03,77:5.836676e-03):9.166970e-04,78:1.008469e-02):7.682356e-03):1.313479e-02):4.049727e-03,((((27:1.370646e-02,(28:4.052048e-03,25:9.232246e-03):3.399102e-03):1.525103e-03,26:8.960027e-03):1.805964e-03,39:3.105760e-02):3.404020e-03,(89:2.357943e-02,95:4.959275e-03):8.026227e-03):3.901771e-03):8.070532e-04):2.704043e-03):1.038095e-03,(80:1.526641e-02,110:1.141421e-02):5.360091e-03):7.724918e-04,(((79:1.660783e-02,72:9.884474e-03):4.640417e-03,(((37:1.384300e-02,32:1.602500e-02):3.628471e-03,((41:2.263293e-02,(34:1.088707e-02,(92:5.659707e-03,65:1.296532e-02):2.431444e-03):1.010722e-02):3.816350e-04,((82:5.655141e-03,35:6.262600e-04):7.581058e-03,93:4.146232e-03):6.192307e-03):3.293299e-03):4.477087e-04,87:1.290706e-02):1.184273e-03):1.075103e-03,59:1.466721e-02):4.213998e-03):1.730928e-03,64:4.207973e-02):4.560523e-03):1.041874e-02,67:1.772323e-02,1:3.652388e-03);
   tree gen.430000 = [&U] ((14:3.471862e-02,(((91:1.463782e-02,33:2.205305e-02):1.039918e-02,(((((((((((15:4.298720e-02,((52:7.672216e-04,(51:1.364105e-02,48:4.078301e-03):1.545553e-03):1.242874e-02,(50:4.207032e-03,49:4.158435e-04):1.231567e-02):1.088865e-02):1.906998e-02,(43:1.330840e-02,(61:6.532799e-03,60:5.895952e-03):1.215166e-02):1.051350e-02):1.477336e-03,((((10:8.862954e-03,63:5.756229e-02):7.211095e-04,36:2.344168e-02):3.356354e-04,(((((9:1.107197e-02,(45:3.009259e-02,53:2.122117e-02):1.783703e-03):3.218504e-03,(((46:3.957096e-03,(57:1.677379e-03,58:4.429682e-04):1.299050e-02):4.562564e-03,(((22:2.184263e-04,21:1.482511e-03):2.415425e-03,20:3.555315e-04):3.362628e-03,23:5.420475e-03):1.420653e-02):3.881486e-03,(44:1.041005e-02,(8:1.890997e-03,((56:3.224704e-04,54:3.167391e-04):1.434618e-03,55:9.585278e-04):7.332493e-03):2.609641e-03):3.246540e-03):1.528057e-03):6.619324e-03,(4:9.012361e-03,71:6.074843e-03):3.811834e-03):2.861966e-03,62:4.924565e-02):4.960588e-03,(109:1.990926e-02,((((105:2.610282e-03,100:2.661385e-03):3.797148e-03,(((102:4.189951e-03,103:1.688151e-03):2.043319e-03,107:3.328074e-03):3.768078e-04,106:1.455160e-02):3.137193e-03):6.769727e-03,(((99:6.741641e-05,101:1.096600e-04):3.955520e-03,104:1.275050e-02):6.280524e-03,108:7.967959e-03):1.403799e-02):3.981153e-02,(29:7.783516e-03,2:8.145209e-03):1.133452e-02):1.516002e-03):5.471134e-04):7.878068e-04):1.547827e-03,((((90:1.360867e-02,75:6.552668e-03):2.082672e-02,(((24:6.819521e-03,69:9.792990e-03):9.764367e-03,70:3.252072e-02):3.463140e-03,(((((83:7.157279e-03,84:4.531264e-03):3.951311e-03,86:7.461067e-03):5.792924e-04,85:4.478576e-03):2.426847e-03,(74:2.123720e-02,17:1.110479e-02):1.858033e-03):4.371039e-03,(18:1.919075e-02,16:1.206107e-02):7.304828e-03):1.027734e-03):8.429822e-04):1.789643e-03,(((98:1.138803e-02,97:7.723031e-04):2.350707e-03,96:7.330867e-05):1.742267e-03,88:8.646548e-03):8.160121e-03):1.383953e-02,47:7.392933e-02):1.256267e-03):1.860317e-02):2.061089e-02,(12:2.686461e-02,(((13:1.499493e-02,((5:1.179923e-02,((31:6.608740e-04,30:2.190226e-03):6.078182e-03,6:4.659883e-03):4.313311e-03):8.221896e-03,19:9.893779e-03):1.448179e-03):1.188100e-03,(7:2.131589e-03,38:5.587509e-04):1.207178e-02):7.117455e-04,81:1.558315e-02):2.497176e-03):9.137492e-04):1.354341e-03,(40:7.893790e-03,42:2.756140e-02):1.502049e-02):3.082008e-03,(94:1.640346e-02,((77:6.969453e-03,76:7.336627e-03):1.648704e-03,78:1.032124e-02):8.611578e-03):1.146586e-02):2.510411e-03,((((27:1.402797e-02,(28:9.830149e-03,25:9.594962e-03):4.957963e-03):4.562507e-03,26:1.030973e-02):1.950200e-03,39:2.846584e-02):1.240389e-03,(89:2.361829e-02,95:4.781582e-03):7.422008e-03):2.130550e-03):7.164235e-04,(80:1.562450e-02,110:1.071307e-02):5.550065e-03):1.304031e-03,(73:2.632983e-02,11:1.985932e-02):2.832198e-03):4.263695e-03,((87:1.320981e-02,((79:1.928045e-02,72:1.335850e-02):2.782506e-03,((37:1.746534e-02,32:1.640089e-02):2.106982e-03,((41:2.331838e-02,(34:2.657380e-02,(92:5.823157e-03,65:1.117832e-02):3.848021e-03):4.236990e-03):7.414020e-03,((82:4.830253e-03,35:1.199630e-03):1.089381e-02,93:1.085976e-02):1.833609e-03):3.454463e-03):1.269313e-03):1.988285e-04):1.565799e-03,59:1.335462e-02):1.957306e-03):3.336578e-03,64:4.098637e-02):3.284969e-03):3.307898e-03,(3:1.958601e-02,(66:1.144471e-02,68:4.259154e-03):1.491344e-02):4.505703e-03):2.480244e-03):1.111320e-02,67:3.967736e-03,1:7.006249e-03);
   tree gen.435000 = [&U] (((14:3.345191e-02,((33:2.702442e-02,91:1.874656e-02):1.345892e-02,(3:1.869294e-02,(66:1.034037e-02,68:8.050298e-03):1.534473e-02):3.972725e-03):2.108569e-04):1.540515e-03,(64:3.837549e-02,((((((32:1.686902e-02,37:1.560883e-02):5.530925e-03,(((65:6.391684e-03,92:4.939958e-03):4.626083e-03,34:1.832749e-02):1.894430e-02,(93:1.287528e-02,(82:3.124433e-03,35:2.736146e-03):1.154546e-02):1.698954e-03):2.048676e-03):9.243710e-04,(72:1.143959e-02,79:2.237691e-02):3.719936e-03):8.322564e-04,(41:1.436274e-02,59:5.425721e-03):9.774290e-03):5.263416e-04,87:1.514221e-02):2.526828e-03,((((95:9.877393e-03,(39:2.806100e-02,((25:1.093817e-02,26:8.025970e-03):4.795529e-03,(28:5.261843e-03,27:1.437583e-02):2.245081e-03):6.358096e-03):2.736845e-03):3.370932e-03,((((77:8.161979e-03,76:6.947558e-03):6.684702e-04,78:7.919600e-03):8.585915e-03,94:2.382682e-02):1.442969e-02,(40:1.895383e-02,(12:2.806592e-02,((81:1.254345e-02,((13:1.411341e-02,(7:2.191966e-03,38:3.841541e-04):1.324678e-02):4.564245e-03,(19:5.915121e-03,((6:7.469953e-03,(30:7.077271e-03,31:3.631429e-03):3.532483e-03):1.028207e-02,5:1.480914e-02):1.487628e-02):8.759391e-04):4.360956e-04):4.231754e-03,(((((((((((70:3.134925e-02,(24:7.070367e-03,69:9.297656e-03):8.299478e-03):8.587394e-03,((74:2.290498e-03,(75:8.819731e-03,90:1.242202e-02):3.075439e-03):1.835570e-02,((17:1.136835e-02,(18:1.754702e-02,16:1.576800e-02):7.038046e-03):1.150565e-03,((86:6.682196e-03,(83:6.394874e-03,84:9.024833e-03):2.953057e-03):5.170245e-04,85:7.147647e-03):2.520701e-03):5.241236e-03):1.622300e-03):2.184627e-03,(((97:3.293321e-03,98:1.193898e-02):1.547473e-04,96:4.721021e-05):7.883682e-03,88:9.824220e-03):3.951905e-03):1.124054e-02,((109:2.439475e-02,(2:1.470702e-03,29:1.330313e-02):5.312203e-03):2.089968e-03,(47:6.553848e-02,((108:2.383952e-03,(104:1.581734e-02,(99:5.808047e-05,101:1.551287e-03):7.598358e-03):1.103162e-03):7.456778e-03,((105:4.751963e-03,100:1.227883e-02):2.900631e-03,(106:9.649661e-03,(107:3.453733e-03,(102:4.633277e-03,103:1.789110e-03):8.758470e-04):1.983699e-03):7.376362e-04):5.972992e-03):4.087052e-02):2.488091e-03):1.882095e-04):3.999391e-03,(((71:6.634542e-03,4:7.257624e-03):6.249508e-03,(((((58:4.879064e-04,57:3.083105e-03):7.711642e-03,46:3.347874e-03):3.968915e-03,(23:3.093424e-03,(20:6.373958e-05,(21:7.083720e-04,22:2.455338e-03):1.251969e-03):1.049554e-02):1.366580e-02):3.034173e-03,(((53:1.506531e-02,45:2.797342e-02):1.362566e-02,9:7.748977e-03):1.605943e-03,44:6.000112e-03):1.193200e-03):5.477498e-04,(((56:7.367685e-04,54:2.992406e-03):1.006306e-03,55:1.896006e-03):5.404786e-03,8:2.488155e-03):3.226557e-03):9.161566e-03):3.037132e-03,62:4.738279e-02):4.804579e-03):4.566820e-04,10:6.680667e-03):1.147184e-03,36:1.312786e-02):1.683213e-03,63:5.846278e-02):2.170431e-02,(15:3.553816e-02,((49:2.072300e-03,50:2.031699e-03):8.599954e-03,(52:1.838459e-03,(48:5.996751e-03,51:9.843363e-03):2.496392e-04):6.655142e-03):1.206545e-02):3.004672e-02):7.259643e-04,(43:1.621629e-02,(60:9.158380e-03,61:3.991237e-03):2.095375e-02):1.546190e-02):9.253170e-03,42:3.007018e-02):1.461052e-02):4.155989e-04):1.269159e-03):3.822610e-03):2.428679e-03):3.284249e-03,((73:1.113845e-02,89:8.421748e-03):2.555825e-02,11:2.235608e-02):5.899579e-04):7.366017e-04,(110:1.494609e-02,80:1.326212e-02):3.040340e-03):2.460463e-03):3.866680e-03):5.522642e-03):6.083959e-03,67:2.229998e-02,1:1.536671e-02);
   tree gen.440000 = [&U] (((14:3.130451e-02,((91:1.690767e-02,33:2.644779e-02):1.149211e-02,((((73:3.607112e-02,((80:1.452084e-02,110:1.043550e-02):5.517319e-03,(((((27:8.994858e-03,28:8.759815e-03):8.320021e-03,(25:1.342485e-02,26:9.295909e-03):4.417489e-03):2.232860e-03,39:2.566661e-02):3.995945e-03,(95:1.590301e-02,89:2.874280e-02):4.030180e-04):1.476776e-03,((((((47:6.260915e-02,((((((9:8.533726e-03,(45:2.170208e-02,53:2.175308e-02):2.529200e-03):4.830561e-03,(((46:4.693514e-03,(57:3.705291e-03,58:1.385681e-03):1.166540e-02):3.290297e-03,(((22:4.144519e-05,21:5.138855e-04):9.508699e-04,20:5.972039e-04):2.764734e-03,23:5.545984e-03):1.051256e-02):2.612120e-03,((44:9.030478e-03,8:1.503178e-03):1.077153e-03,((54:1.032756e-03,55:1.361815e-03):5.842502e-04,56:1.151562e-03):6.343859e-03):2.962540e-03):8.324816e-04):7.335203e-03,(4:9.057126e-03,71:4.201550e-03):8.183404e-03):3.732143e-03,62:4.544319e-02):6.925194e-03,(36:1.730532e-02,(63:5.190181e-02,10:5.767025e-03):4.644707e-04):9.427989e-04):7.376190e-04,((109:1.783374e-02,((29:4.751686e-04,2:3.660102e-03):1.912033e-02,((((102:2.237293e-03,103:3.521611e-03):3.219614e-03,107:2.934945e-03):3.253824e-03,(106:1.016009e-02,(105:3.914589e-03,100:4.321847e-03):3.563720e-03):1.327340e-05):1.127522e-02,((99:7.359057e-04,101:6.159509e-05):8.902748e-03,(104:1.056727e-02,108:4.397227e-03):1.775831e-03):2.809629e-03):4.476039e-02):4.155565e-04):7.648146e-04,((((74:2.628300e-02,((((86:4.487670e-03,(83:7.773324e-03,84:4.121999e-03):2.487158e-03):1.195385e-03,85:4.038168e-03):2.896880e-03,17:1.001278e-02):3.195314e-03,(18:2.127594e-02,16:7.592370e-03):1.347037e-02):4.666469e-04):2.031692e-03,(90:8.762553e-04,75:2.097110e-04):3.012596e-02):7.206840e-04,((24:7.264069e-03,69:5.560171e-03):1.052129e-02,70:2.883080e-02):4.411620e-03):5.539092e-04,(((97:9.271142e-03,98:1.375730e-02):2.529830e-03,96:6.944841e-04):2.279370e-03,88:5.312758e-03):6.795440e-03):1.383823e-02):8.479885e-04):3.071677e-03):1.278108e-02,(15:3.727857e-02,(((52:3.925039e-04,51:6.324572e-03):1.781638e-03,48:4.317259e-03):6.304432e-03,(50:6.028123e-04,49:3.680671e-03):9.272588e-03):5.681003e-03):2.433335e-02):1.605899e-03,(43:1.228336e-02,(61:4.171001e-03,60:3.259876e-03):1.501333e-02):1.157767e-02):1.858408e-02,(12:2.422283e-02,((((5:1.827414e-02,((31:1.294261e-03,30:4.721290e-03):5.919912e-03,6:6.241801e-03):8.815516e-03):6.254339e-03,19:8.423191e-03):2.447016e-03,(13:1.386560e-02,(7:2.353143e-03,38:2.286966e-03):1.116903e-02):1.987511e-03):1.133954e-03,81:1.116367e-02):1.879737e-03):7.921647e-04):1.832094e-03,(40:8.859727e-04,42:2.145678e-02):2.043500e-02):1.431514e-03,(94:1.600236e-02,(78:9.368172e-03,(76:5.750400e-03,77:4.656050e-03):3.069989e-03):7.965326e-03):9.710364e-03):1.825112e-03):4.599110e-04):1.223360e-03):3.015363e-03,11:1.872065e-02):9.838239e-04,(59:1.637598e-02,((79:1.170356e-02,72:1.013545e-02):3.356171e-03,((37:1.574786e-02,32:1.614208e-02):2.019707e-03,(((41:2.366529e-02,(34:1.806234e-02,(92:1.514954e-02,65:8.614427e-03):5.113895e-03):9.894492e-03):3.376551e-03,((82:1.214784e-03,35:9.097033e-04):4.548845e-03,93:8.597554e-03):9.460740e-03):3.897371e-03,87:1.208702e-02):2.085042e-03):1.047885e-03):9.527605e-04):5.447483e-03):2.089422e-03,64:3.939360e-02):3.255469e-03):5.987822e-04):1.984494e-03,(3:1.648756e-02,(66:1.212071e-02,68:3.260844e-03):1.548085e-02):3.061586e-03):1.102057e-02,67:1.898158e-03,1:8.431188e-03);
   tree gen.445000 = [&U] (((3:1.702329e-02,(66:7.727098e-03,68:3.331970e-03):1.386952e-02):2.156546e-03,(14:2.879013e-02,((33:2.793027e-02,91:1.728426e-02):1.165119e-02,(64:3.538205e-02,(((((32:1.555317e-02,37:1.685159e-02):1.978736e-03,(((65:6.937736e-03,92:1.702182e-02):1.303104e-02,34:1.194543e-02):5.611734e-03,(93:7.029779e-03,(82:2.736833e-03,35:1.348498e-03):1.275090e-02):1.660118e-04):3.405045e-03):2.298078e-04,((72:1.552654e-02,79:1.701528e-02):1.515770e-03,87:1.386723e-02):3.813145e-04):8.328872e-04,(41:1.153218e-02,59:6.631001e-03):7.187482e-03):2.837150e-03,((110:1.598563e-02,80:1.193725e-02):4.657466e-03,((((39:2.725568e-02,((25:8.930231e-04,26:5.267170e-03):1.004989e-02,(28:1.221361e-02,27:7.237606e-03):6.858007e-03):4.869380e-03):8.568671e-04,95:1.278879e-02):1.861921e-03,((((78:7.247470e-03,77:8.323531e-03):2.169989e-03,76:6.405621e-03):9.209561e-03,94:2.041564e-02):1.080424e-02,(40:1.899410e-02,((12:2.438661e-02,(81:1.003311e-02,(((7:4.304376e-04,38:9.060406e-04):1.358374e-02,13:1.534267e-02):1.473699e-03,(19:8.134979e-03,(((6:9.121896e-03,30:6.922997e-03):5.500265e-04,31:2.038688e-03):4.712581e-03,5:1.837326e-02):1.042450e-02):2.987852e-03):1.576031e-03):3.771436e-03):4.123346e-04,((((36:1.490934e-02,(10:6.321822e-03,((((((70:3.394569e-02,(24:6.518851e-03,69:7.620073e-03):1.383981e-02):4.174847e-03,(((90:8.633891e-04,74:4.777765e-03):1.975010e-05,75:8.708553e-03):2.463808e-02,((18:1.089653e-02,16:5.638377e-03):6.593182e-03,(((85:6.513308e-03,86:4.708403e-03):2.306313e-04,(83:7.570239e-03,84:3.961040e-03):1.467427e-03):1.310276e-03,17:1.330986e-02):2.869142e-03):2.439713e-03):2.372598e-03):1.472723e-03,88:9.303503e-03):3.782882e-04,((97:3.031334e-03,98:9.299502e-03):1.285973e-03,96:8.417742e-04):7.748474e-03):1.693109e-02,(109:1.430644e-02,((2:1.753245e-02,29:1.486388e-03):1.543152e-02,(47:6.042623e-02,(((104:2.741186e-02,108:7.418532e-03):3.543400e-03,(99:8.415963e-04,101:2.938013e-04):1.164326e-02):2.672935e-03,(((105:3.413570e-03,100:4.235978e-03):3.978935e-03,106:7.245387e-03):1.427441e-03,((103:1.922012e-03,102:1.285063e-03):1.691890e-03,107:7.172319e-03):1.646538e-03):7.818769e-03):4.267617e-02):5.143664e-03):1.495067e-03):5.328451e-04):2.069449e-03,(((71:5.362698e-03,4:9.745253e-03):5.081069e-03,(((((23:9.001292e-03,(20:1.647682e-04,(21:6.224460e-04,22:2.010803e-04):2.362045e-03):4.745269e-03):4.979008e-03,44:6.555029e-03):3.412652e-03,(46:4.269068e-03,((58:4.474123e-04,57:1.900771e-03):5.686057e-03,45:2.801213e-02):5.395505e-03):4.618620e-03):1.876998e-03,((54:8.923975e-04,(55:8.674101e-04,56:1.423152e-03):1.502192e-03):3.878274e-03,8:1.459852e-03):5.779051e-03):5.084415e-04,(53:2.385030e-02,9:1.014058e-02):2.900972e-03):8.446928e-03):3.054320e-03,62:5.476521e-02):3.064006e-03):1.493302e-03):1.108252e-03):1.219516e-03,63:4.371934e-02):1.634957e-02,((43:1.495136e-02,(60:7.658323e-03,61:2.760840e-03):1.862749e-02):1.524841e-02,(15:3.591796e-02,((49:2.544796e-03,50:2.263054e-03):8.764853e-03,((51:7.136992e-03,52:1.727254e-03):1.667063e-04,48:2.799771e-03):5.184342e-03):4.119820e-03):2.356455e-02):1.379422e-03):1.609490e-02,42:3.777669e-02):4.956787e-03):1.492343e-03):2.557735e-03):3.868456e-03):2.447251e-03,((73:1.713623e-02,89:1.704130e-02):1.767454e-02,11:2.061222e-02):1.255510e-03):8.119105e-04):1.797402e-03):1.673297e-03):3.964174e-03):1.763751e-03):1.542794e-03):1.270925e-02,67:4.766461e-03,1:3.106134e-03);
   tree gen.450000 = [&U] ((((3:1.368310e-02,(66:7.370515e-03,68:5.142251e-03):1.283579e-02):5.151010e-03,((33:2.664137e-02,91:1.648664e-02):1.111352e-02,(64:3.374927e-02,((((72:1.178537e-02,79:1.623008e-02):2.385827e-03,(((32:1.517523e-02,37:1.564173e-02):2.220072e-03,(((65:4.417604e-03,92:1.280053e-03):6.694028e-03,34:1.215533e-02):1.142388e-02,(93:9.366574e-03,(82:2.988497e-03,35:7.775849e-04):8.956961e-03):4.642220e-03):1.685526e-03):1.186649e-03,87:1.322185e-02):3.656588e-04):8.258263e-04,(41:1.186091e-02,59:4.111483e-03):4.615339e-03):3.278355e-03,((110:1.101663e-02,80:9.476480e-03):4.242537e-03,(11:1.954835e-02,(((95:1.267612e-02,(39:3.122875e-02,((25:5.298246e-03,26:1.009964e-02):9.476918e-03,(28:8.193001e-03,27:6.903612e-03):6.493001e-03):1.051583e-03):2.900392e-03):1.688792e-03,((((76:6.224645e-03,77:6.780520e-03):2.209666e-03,78:4.112610e-03):8.150192e-03,94:1.631958e-02):9.866488e-03,((42:3.455864e-02,40:7.276962e-03):7.730932e-03,((12:2.445659e-02,(81:1.260771e-02,(((7:8.501373e-04,38:3.413154e-03):1.230646e-02,13:9.520259e-03):1.684982e-03,(19:8.425003e-03,((30:6.578443e-03,(6:4.232733e-03,31:4.456733e-03):1.424562e-04):4.058677e-03,5:1.657240e-02):7.534231e-03):2.064949e-03):1.076142e-03):3.293199e-03):6.911469e-04,(((36:1.418263e-02,(10:6.959163e-03,((109:1.364624e-02,(((2:2.022524e-03,29:4.611789e-03):1.134287e-02,(47:7.008266e-02,((108:7.264332e-03,((99:3.965749e-04,101:6.302757e-04):1.108225e-02,104:1.615105e-02):1.449690e-04):4.915733e-03,((107:7.892604e-03,(103:2.718926e-03,102:4.966387e-03):1.824090e-03):5.540435e-04,(106:1.212735e-02,(105:4.094803e-03,100:7.050524e-03):9.218527e-03):6.868810e-04):1.140084e-02):4.500979e-02):2.717220e-03):4.551357e-04,(((70:3.396155e-02,(24:8.225664e-03,69:1.018523e-02):8.612366e-03):6.175629e-03,((90:5.022366e-03,(75:3.557160e-03,74:5.134092e-03):1.577879e-03):1.904351e-02,((86:4.172284e-03,(85:2.360194e-03,(83:9.243491e-03,((18:1.184380e-02,16:5.077380e-03):1.785915e-02,84:4.555663e-03):8.195373e-05):1.181786e-03):1.083396e-03):1.748923e-03,17:1.269565e-02):4.179586e-03):1.644599e-03):2.052418e-03,(88:8.874174e-03,(96:1.333739e-03,(98:1.044189e-02,97:2.527478e-03):1.099762e-03):8.319970e-03):1.376341e-03):1.469489e-02):4.267073e-04):1.242357e-03,(((71:6.063382e-03,4:5.551845e-03):4.332985e-03,((53:2.274968e-02,9:1.041714e-02):3.800365e-03,((((23:9.752996e-03,(20:1.530030e-03,(21:1.374583e-03,22:6.050603e-04):7.182650e-03):5.315821e-03):4.513533e-03,44:6.533064e-03):4.319635e-03,(46:4.072063e-03,((58:1.027192e-03,57:1.499843e-03):8.081303e-03,45:2.738988e-02):6.724778e-03):4.160013e-03):2.059753e-03,(((55:4.962719e-04,56:2.840669e-05):1.045364e-03,54:3.518788e-03):3.415516e-03,8:7.548466e-03):4.638451e-03):1.785917e-04):7.723614e-03):3.198539e-03,62:5.223795e-02):2.922611e-03):3.591676e-04):1.288389e-03):3.380951e-03,63:5.004360e-02):1.903793e-02,((43:1.648299e-02,(60:7.153028e-03,61:4.397843e-03):1.307918e-02):1.112785e-02,(15:3.353768e-02,((49:4.378503e-03,50:3.026878e-03):6.959505e-03,(52:4.311240e-04,(51:6.807641e-03,48:3.404597e-03):9.144282e-04):6.439573e-03):6.023859e-03):2.117332e-02):1.930779e-03):1.943057e-02):6.837568e-04):3.085439e-03):1.777402e-03):6.722363e-04,(73:2.314491e-02,89:2.816383e-02):1.040312e-02):3.139225e-03):8.793114e-04):2.215224e-03):2.579916e-03):3.169336e-03):3.383305e-03):1.149329e-04,14:2.746155e-02):1.293038e-02,67:3.718977e-03,1:8.434943e-03);
   tree gen.455000 = [&U] (((14:3.063645e-02,(3:1.398717e-02,(66:7.534309e-03,68:6.312962e-03):1.312104e-02):5.738344e-03):2.908170e-03,((33:2.633828e-02,91:1.705267e-02):1.055717e-02,(64:3.449928e-02,((((41:1.771115e-02,59:4.850274e-03):6.289848e-03,87:5.901681e-03):4.614256e-03,((72:1.278230e-02,79:1.659075e-02):3.425321e-03,((((65:7.818335e-03,92:1.222349e-02):1.042830e-02,34:1.679986e-02):8.347096e-03,(93:1.150681e-02,(82:9.953657e-04,35:6.825328e-05):7.499240e-03):2.167647e-03):4.600256e-03,(32:1.532093e-02,37:1.598934e-02):2.148732e-03):1.217303e-03):1.267345e-03):3.358121e-03,((((((39:3.263551e-02,((25:1.043107e-02,26:6.931241e-03):6.645613e-03,(28:9.332955e-03,27:8.824772e-03):6.436003e-03):1.773369e-03):1.402174e-03,95:1.057637e-02):5.027806e-03,(((78:7.707234e-03,(77:7.045230e-03,76:5.701935e-03):3.838450e-03):8.523465e-03,94:1.668225e-02):8.878293e-03,((42:2.677391e-02,40:4.069481e-03):1.094638e-02,((12:2.500008e-02,(81:1.225378e-02,((7:3.043628e-03,38:2.673871e-04):1.078547e-02,(13:1.698383e-02,(19:8.618315e-03,(((30:2.827670e-03,31:1.582269e-03):4.235114e-03,6:5.467695e-03):6.251526e-03,5:2.194040e-02):1.149505e-02):7.361323e-04):2.843521e-03):1.213346e-03):2.503445e-03):8.192610e-04,(((36:1.449781e-02,(10:8.170822e-03,(((((47:7.164010e-02,((108:6.536936e-03,(104:1.956301e-02,(99:8.996122e-04,101:1.142161e-04):3.271925e-03):3.377101e-03):3.726731e-03,((((107:5.684829e-03,103:1.090137e-03):4.958621e-04,102:1.271435e-03):2.838080e-03,106:1.164021e-02):1.946151e-04,(105:7.092262e-03,100:7.207207e-03):6.245138e-03):5.820623e-03):4.581467e-02):4.652826e-03,((((98:1.021453e-02,97:2.556385e-03):5.925278e-03,96:6.444243e-03):1.303036e-03,88:1.067537e-02):1.679130e-03,((70:3.471627e-02,(24:8.353303e-03,69:1.210598e-02):1.114870e-02):5.334201e-03,(((74:5.204538e-03,90:1.209103e-02):2.395854e-03,75:2.133096e-02):1.765363e-02,(((18:1.443476e-02,16:1.215691e-02):1.461114e-02,((86:4.489169e-03,85:3.537710e-03):7.856637e-04,(84:4.656903e-03,83:9.262006e-03):1.207260e-03):5.815464e-04):1.474927e-05,17:1.297779e-02):4.517156e-03):5.349448e-04):1.222524e-03):1.445199e-02):1.666944e-03,109:1.394950e-02):4.917941e-04,(2:5.995859e-03,29:5.940502e-03):9.786226e-03):2.384101e-03,(((71:4.817517e-03,4:5.675223e-03):3.966656e-03,((53:2.325524e-02,9:1.064864e-02):3.526596e-03,((((23:7.247039e-03,((22:2.090443e-04,20:7.803323e-04):5.566972e-04,21:3.408811e-04):5.570153e-03):1.046046e-02,44:8.094045e-03):1.856708e-03,(46:4.162556e-03,((58:1.050019e-03,57:2.263794e-03):1.094983e-02,45:2.799856e-02):2.856408e-03):4.005702e-03):2.883103e-03,((54:2.733389e-03,(55:4.736475e-04,56:9.095374e-04):2.231922e-03):2.977831e-03,8:2.291447e-03):4.269265e-03):3.064003e-04):9.176804e-03):2.222627e-03,62:5.339883e-02):2.987560e-03):1.551625e-03):8.095016e-04):9.195659e-04,63:5.115571e-02):1.840949e-02,((43:1.367232e-02,(60:1.519763e-03,61:3.574994e-03):1.505475e-02):1.137515e-02,(15:3.655717e-02,((49:3.759010e-04,50:3.081902e-04):1.143405e-02,((51:7.842484e-03,52:8.597107e-04):1.479192e-03,48:5.342639e-03):9.037388e-03):1.038204e-02):2.159599e-02):2.231857e-03):1.971253e-02):1.478722e-03):1.299381e-03):4.695661e-03):1.161858e-03,(73:2.365925e-02,89:2.878971e-02):2.858658e-03):4.939064e-04,(110:1.132492e-02,80:1.005132e-02):4.972174e-03):1.464911e-03,11:1.714467e-02):1.971357e-03):1.308493e-03):3.584703e-03):1.323244e-03):1.125886e-02,67:1.692912e-02,1:1.295415e-03);
   tree gen.460000 = [&U] ((((14:2.746297e-02,(91:2.024677e-02,33:2.695371e-02):1.174696e-02):2.196738e-03,(((((((((26:2.964985e-03,((27:1.687282e-02,25:1.539050e-02):1.768344e-03,28:1.556016e-02):3.050324e-03):5.628009e-04,39:2.723096e-02):2.185280e-03,(95:2.587232e-03,89:2.130895e-02):1.373663e-02):3.037793e-03,((((12:2.905111e-02,((((7:1.774305e-03,38:4.678181e-04):1.050690e-02,13:1.348232e-02):1.245723e-03,((6:2.637250e-03,((5:1.613531e-02,31:2.991791e-03):8.192571e-04,30:5.671364e-03):1.862584e-03):1.738817e-02,19:9.595658e-03):1.398463e-03):1.311011e-03,81:1.190956e-02):3.502254e-03):1.192376e-03,(((43:1.220551e-02,(61:7.017062e-03,60:7.241940e-03):1.395080e-02):1.215153e-02,(15:3.896341e-02,((48:8.194151e-04,(51:4.714727e-03,52:1.818638e-03):1.552452e-03):4.989963e-03,(50:7.400250e-04,49:2.896499e-03):1.210816e-02):8.957773e-03):2.266520e-02):2.034432e-03,(47:6.714582e-02,(((((((9:9.617391e-03,(45:2.490307e-02,53:1.587481e-02):4.851743e-03):3.782898e-03,(((44:9.639230e-03,8:1.744442e-05):1.583350e-03,(56:5.263331e-04,(55:7.767960e-04,54:2.974272e-03):1.984057e-03):8.024848e-03):1.605522e-03,((46:4.221946e-03,(57:6.569049e-03,58:7.620378e-05):8.489454e-03):3.979856e-03,(((22:3.861012e-04,21:3.451572e-04):1.610992e-03,20:1.683495e-03):1.109705e-03,23:3.877829e-03):1.509899e-02):1.648228e-03):3.206723e-04):8.461625e-03,(4:7.344168e-03,71:8.413658e-03):5.803192e-03):4.559838e-03,62:4.749703e-02):2.939658e-03,(((((((86:4.933520e-03,(83:5.062334e-03,(84:3.338275e-03,(18:1.814472e-02,16:7.752136e-03):4.417166e-03):9.705020e-04):1.413201e-03):3.607817e-04,85:4.613502e-03):7.584528e-04,(17:6.288937e-03,74:1.286755e-02):4.364363e-03):4.898587e-03,((24:6.716429e-03,69:9.499313e-03):9.004941e-03,70:2.883848e-02):5.916657e-03):9.669895e-04,(90:7.667728e-03,75:1.280223e-02):2.237889e-02):1.552082e-03,(96:4.479889e-03,(97:2.506107e-03,98:1.103961e-02):2.220019e-04):5.570168e-03):1.044788e-03,88:1.218346e-02):1.087634e-02):9.032262e-04,((((108:6.730013e-03,((99:2.374900e-04,101:5.705750e-04):5.485350e-03,104:1.549658e-02):2.840983e-03):5.659844e-03,((106:2.789823e-03,(107:1.982072e-03,(102:1.040055e-03,103:1.309356e-03):3.218416e-03):3.087698e-03):1.720642e-04,(105:3.301966e-03,100:4.927349e-03):4.630962e-03):6.939463e-03):3.702963e-02,(29:9.683595e-05,2:7.128854e-03):1.692770e-02):2.639740e-03,109:2.273241e-02):8.093314e-04):1.274838e-03,((63:5.822198e-02,10:5.850444e-03):1.755595e-05,36:1.322126e-02):3.213929e-04):1.165010e-03):1.810148e-02):1.679927e-02):6.164273e-04,(40:9.400414e-04,42:1.979000e-02):1.685267e-02):3.329623e-03,(94:1.713456e-02,((77:5.860455e-03,78:5.829933e-03):1.485524e-03,76:4.108775e-03):9.714699e-03):8.537602e-03):3.318193e-03):1.216972e-03,73:3.605901e-02):2.112261e-03,11:2.093386e-02):5.205794e-04,(((79:1.550486e-02,72:1.233726e-02):4.066353e-04,87:1.342153e-02):1.943895e-03,(59:1.402954e-02,((((34:1.092280e-02,(92:5.772248e-03,65:1.663815e-02):9.032242e-03):3.314618e-03,41:2.711471e-02):4.719599e-04,(93:1.294241e-02,(82:4.193389e-03,35:1.928772e-03):2.514925e-03):1.030532e-02):4.733988e-03,(37:1.914223e-02,32:1.912345e-02):7.830809e-04):3.211205e-03):3.573362e-04):4.104412e-03):4.018277e-04,(80:1.604819e-02,110:1.145365e-02):5.162134e-03):3.167334e-03,64:4.117404e-02):3.887341e-03):1.620596e-03,(3:1.329510e-02,(66:1.266851e-02,68:3.865079e-03):1.628615e-02):4.270068e-03):1.301098e-02,67:7.261437e-03,1:3.422647e-03);
   tree gen.465000 = [&U] ((((68:5.583448e-03,66:1.279819e-02):1.371013e-02,3:1.158310e-02):4.298674e-03,(67:7.132754e-03,14:4.516982e-03):2.344009e-02):3.632360e-04,((((((((39:2.774652e-02,95:1.029490e-02):1.536576e-03,((26:1.363198e-03,25:5.316081e-03):9.789824e-03,(27:8.657086e-03,28:3.274913e-03):1.057819e-02):5.252758e-03):4.387258e-03,((40:2.063999e-02,((12:2.220821e-02,((((13:1.320784e-02,(38:1.102075e-04,7:1.450459e-03):1.171676e-02):2.015864e-03,(19:7.954492e-03,((31:6.867042e-03,(6:5.514478e-03,30:8.871495e-03):2.064980e-03):5.518691e-03,5:1.878149e-02):1.052897e-02):2.703142e-03):3.955121e-04,81:1.261673e-02):3.154759e-03,89:3.797585e-02):5.379265e-04):7.250047e-04,((((52:3.815072e-04,(51:7.715873e-03,48:7.307432e-03):2.308834e-04):9.626685e-03,(49:2.767507e-03,50:1.801767e-03):1.130725e-02):7.431512e-03,15:3.014983e-02):2.267432e-02,((43:1.708329e-02,(61:6.298680e-03,60:2.536631e-03):1.050128e-02):1.690362e-02,((((((((29:3.166760e-03,2:7.380489e-04):8.818374e-03,47:7.132051e-02):1.677218e-03,((88:8.120741e-03,(96:5.313344e-04,(97:1.479046e-03,98:1.564105e-02):1.843313e-03):1.176332e-02):1.000683e-04,((((85:5.061982e-03,((((74:7.331322e-03,18:4.315905e-03):1.883513e-02,16:7.590841e-03):8.586538e-03,86:4.957520e-03):9.365180e-04,(83:7.197755e-03,84:6.381185e-03):4.308173e-03):5.831462e-04):1.368703e-03,17:1.015829e-02):7.750644e-03,(70:3.090089e-02,(69:6.405083e-03,24:7.608099e-03):8.005215e-03):6.442416e-03):3.903217e-04,(75:7.393161e-03,90:1.670202e-03):2.630943e-02):2.134028e-03):1.253782e-02):1.248720e-03,((((9:8.783569e-03,53:2.555153e-02):3.922946e-03,(((46:6.885287e-03,(57:5.546318e-04,58:7.683771e-05):1.430304e-02):3.231875e-03,((23:7.823730e-03,((21:6.825794e-04,22:5.661979e-04):4.654210e-03,20:2.054056e-03):2.819675e-03):7.693041e-03,(45:2.141072e-02,44:1.800654e-03):8.843655e-03):2.230578e-03):1.420581e-03,(((54:2.850321e-03,55:2.420760e-04):2.403303e-04,56:2.903118e-03):4.191581e-03,8:1.140370e-03):4.739642e-03):1.047296e-03):5.803831e-03,(4:4.898129e-03,71:4.741207e-03):8.034466e-03):4.783903e-03,62:5.355036e-02):1.685793e-03):3.980272e-04,10:6.915299e-03):1.550545e-03,36:1.507780e-02):1.442812e-03,(((((99:6.036766e-04,101:1.226461e-03):4.929801e-03,104:2.324252e-02):3.988306e-03,108:9.287635e-03):8.480839e-03,(((107:7.417440e-03,(103:4.513836e-03,102:4.946194e-03):4.338578e-03):5.076676e-03,106:4.519961e-03):1.958243e-04,(100:3.584747e-03,105:7.274383e-03):7.545558e-03):7.597076e-03):4.911639e-02,63:5.146369e-02):9.108026e-04):1.477681e-03,109:2.036010e-02):1.604042e-02):9.926277e-04):1.804407e-02):2.559069e-04):1.513441e-03,(94:2.113794e-02,((77:8.007912e-03,76:6.409084e-03):1.140846e-03,78:6.519905e-03):7.164474e-03):1.083699e-02):2.830836e-03):2.564129e-03,((42:1.512803e-02,73:1.122764e-02):2.697281e-02,11:1.877828e-02):1.047094e-03):1.362817e-03,((((37:1.439740e-02,32:1.398579e-02):1.658063e-03,((92:1.332342e-02,65:9.197849e-03):1.354697e-02,(93:1.031487e-02,(82:4.309248e-03,35:1.452543e-04):7.753480e-03):1.393801e-03):3.647549e-03):1.170530e-03,((87:1.371032e-02,72:7.276681e-03):4.830046e-04,79:2.120670e-02):4.429787e-03):2.709136e-03,(41:2.236774e-02,59:5.773958e-03):1.169148e-02):4.363319e-03):1.468432e-03,(110:1.193044e-02,80:1.441642e-02):3.541674e-03):5.907344e-03,64:3.805900e-02):3.910182e-03,((34:1.138996e-03,91:3.839428e-04):1.581173e-02,33:2.741939e-02):1.047756e-02):9.736095e-04,1:1.693494e-02);
   tree gen.470000 = [&U] (((3:1.388203e-02,(66:1.339574e-02,68:3.824829e-03):1.246454e-02):5.587519e-03,(((33:2.782532e-02,91:1.482899e-02):8.778227e-03,(64:3.423996e-02,((110:1.123980e-02,80:1.212239e-02):5.532364e-03,(((((95:1.054357e-02,39:4.161784e-02):1.956797e-03,((25:1.269226e-02,26:7.210449e-03):2.070559e-03,(28:3.083380e-03,27:1.666418e-02):5.333176e-03):2.733088e-03):4.178217e-03,((((77:7.751333e-03,76:7.869151e-03):9.983822e-04,78:7.070675e-03):8.138936e-03,94:1.805004e-02):1.244442e-02,((40:2.078105e-02,(((((((71:5.897579e-03,4:8.347711e-03):3.132953e-03,((((55:8.362489e-06,(54:9.844911e-04,56:4.116569e-03):8.881181e-04):3.424147e-03,8:2.781403e-03):7.116374e-03,((44:1.126263e-02,((23:5.492667e-03,(20:4.339498e-04,(22:6.400253e-05,21:2.911883e-04):7.503233e-04):2.138953e-03):9.010592e-03,45:2.713800e-02):9.197395e-04):1.074956e-03,((58:6.995490e-04,57:1.922364e-03):8.472293e-03,46:3.217956e-03):4.650141e-03):2.835051e-03):1.093340e-03,(53:2.268346e-02,9:1.027543e-02):4.459848e-03):6.475376e-03):2.939244e-03,62:5.299745e-02):3.840151e-03,(10:6.561197e-03,(63:5.101177e-02,36:1.301100e-02):1.435229e-03):5.969558e-04):1.921687e-03,(((47:6.578812e-02,((2:2.521472e-03,29:7.457628e-05):1.742199e-02,((((99:1.055830e-05,101:2.240979e-05):3.886499e-03,104:2.071321e-02):3.129374e-03,108:5.295031e-03):6.226434e-03,((105:6.563829e-03,100:8.601943e-03):9.536853e-03,(((103:3.055694e-03,102:1.426895e-03):2.993091e-03,106:1.057266e-02):7.149710e-05,107:6.989626e-03):2.181053e-03):1.467426e-02):5.954641e-02):5.675943e-04):4.720642e-04,109:2.090133e-02):2.751934e-04,(((96:8.199244e-04,(98:7.024426e-03,97:8.390183e-04):2.032536e-03):5.635036e-03,88:9.188527e-03):8.246982e-04,(((90:1.676701e-02,(74:6.361349e-03,75:1.184045e-02):1.293441e-02):4.777736e-03,((18:1.400930e-02,16:1.284612e-02):7.106711e-03,(((86:1.207465e-02,(84:2.498854e-03,83:7.606825e-03):3.293746e-03):2.349796e-04,85:6.108868e-03):1.868309e-03,17:1.377371e-02):2.126551e-03):5.172720e-03):2.377592e-04,(70:3.055840e-02,(24:8.290513e-03,69:1.231018e-02):7.551533e-03):3.633925e-03):1.637436e-03):1.566043e-02):3.456837e-03):1.917875e-02,((15:3.628238e-02,((49:4.063863e-03,50:9.095419e-03):1.530886e-02,((48:1.379315e-03,51:1.607177e-02):1.090046e-03,52:5.009613e-04):7.084311e-03):5.284209e-03):1.785911e-02,(43:1.356955e-02,(60:6.472359e-03,61:3.659872e-03):1.347161e-02):1.237886e-02):9.851427e-04):1.875299e-02,(12:2.676890e-02,(81:1.194968e-02,((13:1.262543e-02,(7:2.231108e-03,38:5.875861e-04):9.388256e-03):1.823652e-03,(19:5.784361e-03,((6:4.431932e-03,(31:9.097455e-04,30:6.454225e-03):1.738424e-03):4.379811e-03,5:2.573880e-02):7.473185e-03):3.748488e-03):6.521322e-04):3.741483e-03):2.259349e-03):1.725267e-04):8.601197e-04,42:3.729073e-02):1.926968e-03):2.505835e-03):2.807376e-03,((73:1.923145e-02,89:2.024327e-02):1.768707e-02,11:1.701580e-02):6.851613e-05):9.019106e-04,((41:1.401644e-02,59:8.563781e-03):6.365717e-03,(((((65:3.306693e-03,92:5.238628e-03):1.133741e-02,34:2.145551e-02):1.061745e-02,(93:5.838509e-03,(82:2.754420e-03,35:1.762227e-03):8.979687e-03):6.026739e-03):2.640592e-03,(32:1.689057e-02,37:1.346297e-02):1.600530e-03):1.119982e-03,((87:1.070365e-02,72:7.281108e-03):1.380841e-03,79:1.649540e-02):2.119804e-03):8.558618e-04):4.370784e-03):2.187980e-03):2.102468e-03):5.527328e-03):5.487122e-04,14:2.933851e-02):1.037440e-03):1.191508e-02,67:2.072327e-02,1:4.401878e-03);
   tree gen.475000 = [&U] (((((34:1.412494e-03,91:5.964651e-03):7.893259e-03,33:2.798275e-02):1.107764e-02,(67:1.012517e-02,14:6.749844e-03):2.219899e-02):3.631508e-04,((68:5.259613e-03,66:1.708997e-02):1.346807e-02,3:1.181080e-02):2.879837e-03):3.121867e-03,(((((((37:1.938292e-02,32:1.850106e-02):1.789725e-03,((92:1.098431e-02,65:1.122616e-02):1.582825e-02,(93:1.616516e-02,(82:4.574503e-03,35:2.042785e-03):5.188490e-03):7.582964e-03):3.163556e-03):1.181690e-03,(87:8.939185e-03,(72:8.813208e-03,79:2.104873e-02):1.432355e-03):5.065288e-03):1.824914e-04,(41:1.733753e-02,59:3.686187e-03):1.248688e-02):8.064125e-03,(11:1.780819e-02,((42:5.651870e-04,73:9.994596e-04):3.506800e-02,(((39:2.933564e-02,((27:1.086154e-02,28:1.536184e-02):4.980402e-03,(25:8.908210e-03,26:7.581388e-03):1.406266e-03):6.485954e-03):1.337358e-03,95:1.010958e-02):3.211513e-03,((((((43:1.594272e-02,(61:4.690035e-03,60:1.285253e-02):1.514334e-02):1.987138e-02,((((52:3.798443e-03,51:6.306046e-03):1.181179e-03,48:3.493577e-03):9.574268e-03,(49:5.161601e-03,50:1.188580e-03):6.961960e-03):6.290929e-03,15:3.667392e-02):2.431031e-02):2.244768e-03,((109:2.584195e-02,((((29:1.002674e-03,2:5.464053e-03):1.821621e-02,47:6.290841e-02):2.268410e-03,((88:5.445647e-03,((96:6.998216e-05,97:3.237027e-03):4.913279e-04,98:1.209112e-02):8.934278e-03):1.537329e-03,((((86:4.424899e-03,85:5.351895e-03):8.606354e-04,((16:7.178443e-03,(18:1.073835e-02,74:6.413659e-03):6.947057e-03):1.073917e-02,((83:8.185198e-03,84:7.417745e-03):2.873186e-03,17:1.302948e-02):1.414299e-03):7.463521e-05):5.874890e-03,(70:3.673758e-02,(69:7.062247e-03,24:7.679918e-03):8.567140e-03):3.025139e-03):6.884768e-04,(75:1.858253e-03,90:3.829616e-03):2.781625e-02):9.205881e-04):1.172209e-02):1.100767e-03,(10:7.311356e-03,(((((54:1.874499e-03,(56:1.330881e-03,55:8.833076e-04):1.358532e-03):4.581307e-03,8:2.780461e-03):3.070655e-03,((45:2.115671e-02,44:1.568813e-03):1.061293e-02,(((23:8.192156e-03,((21:3.731115e-04,22:2.582988e-05):2.097991e-03,20:3.188964e-04):2.491032e-03):1.216642e-02,(46:2.386546e-03,(57:6.433248e-04,58:2.411015e-03):1.561355e-02):3.273131e-03):1.349842e-03,(9:9.286628e-03,53:2.749827e-02):3.352442e-03):1.436870e-03):1.202341e-03):1.049543e-02,(4:9.448227e-03,71:6.775307e-03):6.295952e-03):2.819167e-03,62:5.195910e-02):2.533077e-03):5.672309e-04):1.220163e-03):1.905577e-03,(((((104:2.189807e-02,(99:1.128842e-03,101:1.139093e-03):3.907251e-03):2.869903e-03,108:9.581456e-03):3.252638e-03,(((100:3.005382e-03,105:4.211309e-03):4.039253e-03,106:1.073647e-02):2.322787e-03,(107:1.350205e-02,(102:8.105116e-04,103:1.940180e-03):3.428518e-03):3.970826e-03):8.122869e-03):4.991499e-02,63:4.683070e-02):2.122869e-03,36:1.616132e-02):6.293009e-04):1.982232e-02):2.000641e-02,(40:4.285925e-03,89:6.344937e-03):1.530383e-02):1.077572e-03,(12:2.271210e-02,(((13:1.396429e-02,(38:3.727370e-04,7:1.533531e-03):1.396192e-02):1.769604e-03,(19:6.928482e-03,((30:1.163528e-02,(6:4.849716e-03,31:2.386941e-03):1.120349e-04):5.293276e-04,5:2.623344e-02):1.637923e-02):3.746837e-03):8.439693e-04,81:1.543354e-02):1.842946e-03):8.981362e-04):3.060755e-03,(94:1.741700e-02,(78:8.637932e-03,(76:4.972574e-03,77:5.675450e-03):2.850617e-03):6.244398e-03):1.383688e-02):1.317721e-03):1.829302e-03):1.076672e-03):4.900817e-04):2.882894e-03,(110:1.129774e-02,80:1.481850e-02):3.925619e-03):1.960007e-03,64:4.023874e-02):7.312018e-03,1:1.626074e-02);
   tree gen.480000 = [&U] (((3:1.323824e-02,(66:1.487861e-02,68:4.966934e-03):1.453360e-02):4.895640e-03,(14:3.940327e-02,((91:1.443986e-02,33:2.564025e-02):1.168607e-02,(((((73:4.124236e-02,(80:1.740008e-02,110:1.008524e-02):5.997037e-03):1.571354e-03,11:2.014118e-02):6.026324e-04,(((((27:9.255843e-03,28:7.776382e-03):4.853261e-03,(26:4.484871e-03,25:1.067250e-02):2.733259e-03):4.413780e-03,39:3.595992e-02):1.965229e-03,(95:2.624875e-03,89:1.983227e-02):1.639719e-02):3.138092e-03,((94:2.034757e-02,((77:7.443995e-03,76:3.903895e-03):2.675344e-03,78:5.164004e-03):1.156028e-02):1.239516e-02,((42:3.244824e-02,(((((7:2.195970e-03,38:3.841711e-04):2.029277e-02,13:1.475071e-02):1.902426e-03,(((30:6.922753e-03,(31:2.252165e-03,5:2.471476e-02):8.626840e-04):3.218356e-03,6:9.813697e-03):1.591038e-02,19:1.207977e-02):1.902544e-03):3.431602e-03,81:1.325560e-02):2.033958e-03,(12:2.193591e-02,((43:1.498605e-02,(61:7.190589e-03,60:5.300225e-03):1.392687e-02):1.522259e-02,((47:6.848334e-02,(((((108:5.169653e-03,((99:4.058144e-04,101:1.829557e-03):1.067283e-02,104:2.116461e-02):1.898216e-03):5.088369e-03,(((102:7.322494e-03,103:4.353777e-03):1.521570e-03,(106:1.225750e-02,107:6.635905e-03):2.683547e-04):2.593944e-03,(105:3.587261e-03,100:4.371741e-03):3.712727e-03):1.467270e-02):4.020558e-02,(29:3.075646e-03,2:2.276712e-03):1.716058e-02):2.553363e-03,109:2.264843e-02):1.844264e-03,((10:8.574165e-03,((63:4.822063e-02,36:1.695085e-02):1.081539e-03,(((((46:3.966923e-03,(57:8.452693e-04,58:3.600441e-04):1.278288e-02):1.476506e-03,(((22:2.938325e-04,21:2.150162e-04):3.594014e-03,20:3.401246e-04):1.989668e-03,23:4.494055e-03):8.771364e-03):2.275923e-03,((9:8.226239e-03,(45:2.859265e-02,53:1.393570e-02):1.147272e-02):3.783234e-03,((44:1.208230e-02,8:6.360748e-04):1.121567e-04,(54:1.215483e-04,(56:4.487234e-04,55:1.397584e-04):1.407937e-03):3.661462e-03):4.947129e-03):8.014812e-05):9.076785e-03,(4:6.363230e-03,71:5.528316e-03):5.069278e-03):3.572455e-03,62:4.440646e-02):3.065681e-03):1.316930e-03):3.363286e-04,(((96:1.507910e-04,(98:1.570399e-02,97:1.313200e-03):1.909984e-03):8.822346e-03,88:1.051808e-02):1.065816e-03,((((24:5.061047e-03,69:8.345682e-03):1.073386e-02,70:2.721108e-02):5.364623e-03,(75:1.922201e-02,(74:2.929309e-03,90:2.953433e-03):4.283059e-03):1.471053e-02):1.371147e-03,((18:1.001999e-02,16:5.616500e-03):1.486776e-02,((85:5.797371e-03,((84:5.505464e-03,83:6.676132e-03):2.567090e-03,86:8.679180e-03):1.115745e-03):1.277021e-03,17:1.276815e-02):2.082243e-03):4.602428e-03):2.555330e-03):1.643478e-02):5.964050e-04):4.989979e-03):1.449011e-02,(15:4.033990e-02,(((51:5.925050e-03,52:6.990939e-04):6.516728e-04,48:4.688399e-03):5.267835e-03,(50:5.322350e-03,49:2.059026e-04):8.140780e-03):7.724792e-03):2.797676e-02):3.437137e-03):1.316600e-02):1.529977e-03):4.465479e-04):1.068336e-03,40:1.896609e-02):1.526620e-03):3.072451e-03):2.421316e-03):3.263660e-03,((((72:9.860898e-03,79:2.450399e-02):6.574609e-05,87:4.641885e-03):3.303713e-03,((((41:2.340522e-02,93:9.065219e-03):2.796752e-03,(82:1.837670e-03,35:3.577727e-03):1.019849e-02):6.419416e-04,(34:1.373560e-02,(92:1.015490e-02,65:1.460823e-02):3.044743e-03):1.234713e-02):6.404502e-03,(37:1.746707e-02,32:1.542336e-02):2.347058e-03):1.445185e-03):2.516365e-03,59:1.680277e-02):1.387971e-03):2.036312e-03,64:4.485041e-02):5.126201e-03):4.138450e-04):1.736797e-03):1.637145e-02,67:6.350215e-03,1:1.911334e-03);
   tree gen.485000 = [&U] ((64:4.663693e-02,(((11:1.846029e-02,((73:2.377436e-03,89:7.150239e-03):2.577992e-02,(((((76:7.088423e-03,77:8.479697e-03):1.459760e-03,78:6.604118e-03):9.862727e-03,94:1.595801e-02):1.179915e-02,((40:6.782520e-03,42:2.727903e-02):8.398889e-03,((((((36:1.256743e-02,(10:5.985571e-03,63:4.693685e-02):2.179210e-05):1.995976e-03,(((2:5.544212e-03,29:5.147169e-03):1.832136e-02,109:1.945028e-02):1.217813e-03,((((71:6.118788e-03,4:5.417629e-03):3.653308e-03,((((8:1.855546e-03,(54:6.856453e-04,(55:2.506691e-04,56:1.654346e-03):7.598810e-04):8.717556e-03):1.144170e-03,44:8.141198e-03):2.216519e-03,(45:2.597099e-02,((23:4.238019e-03,(20:1.054071e-03,(22:6.146387e-05,21:3.512561e-04):3.510682e-03):5.071408e-03):1.257757e-02,((58:7.119530e-04,57:6.233466e-04):1.110990e-02,46:6.432748e-03):1.845863e-03):1.912227e-03):8.131015e-04):9.112401e-04,(53:2.655321e-02,9:7.950294e-03):3.640122e-03):9.441633e-03):4.051550e-03,62:4.454575e-02):8.685677e-04,((((97:1.924884e-03,98:1.356842e-02):3.337149e-04,96:2.145377e-04):4.676381e-03,88:9.405286e-03):3.671928e-03,((((74:1.061249e-03,75:8.764303e-03):2.974548e-03,90:1.489744e-02):1.966877e-02,((17:1.265947e-02,(85:5.089325e-03,(86:6.294122e-03,(84:2.365867e-03,83:7.201996e-03):1.711820e-03):7.330840e-04):1.696785e-03):2.682073e-03,(18:1.102521e-02,16:9.655354e-03):9.422388e-03):2.085741e-03):6.255416e-04,(70:2.532900e-02,(24:7.549544e-03,69:8.255367e-03):7.707775e-03):5.794814e-03):3.084525e-03):1.573077e-02):1.121388e-04):1.350346e-05):1.874049e-03,(47:6.228693e-02,(((((103:8.186797e-03,102:7.711331e-04):2.433389e-03,107:8.652391e-03):2.589493e-04,106:1.391244e-02):1.400964e-03,(105:6.639582e-03,100:9.116363e-03):6.405684e-03):8.627002e-03,(((99:1.400786e-03,101:2.255474e-04):5.537246e-03,104:1.687265e-02):5.278699e-03,108:6.692751e-03):7.512062e-03):4.963780e-02):3.269090e-03):2.079515e-02,(15:3.317612e-02,((49:2.455051e-03,50:1.628778e-03):6.121154e-03,(52:1.318276e-03,(51:1.066910e-02,48:2.722259e-03):1.863428e-03):7.389537e-03):1.266715e-02):2.212113e-02):2.799329e-03,(43:1.284739e-02,(60:7.019606e-03,61:6.204977e-03):1.364547e-02):1.401982e-02):1.320748e-02,(12:2.798205e-02,(81:1.316539e-02,((19:1.129716e-02,(6:3.281575e-03,((30:1.155803e-03,31:6.382329e-04):3.722751e-03,5:2.620124e-02):3.493366e-03):1.473203e-02):8.124009e-04,(13:1.501125e-02,(7:9.679683e-04,38:3.171420e-04):1.019685e-02):1.766672e-03):6.838362e-04):2.851882e-03):8.737986e-04):8.454534e-04):2.654872e-03):3.206829e-03,((39:2.225233e-02,95:1.036111e-02):2.342981e-03,((28:3.991459e-03,27:8.798217e-03):6.133217e-03,(26:4.853249e-03,25:1.378203e-02):4.419281e-03):2.895948e-03):4.620285e-03):1.677055e-03):2.294956e-04):8.185399e-04,(((((34:1.118836e-02,(65:6.452158e-03,92:1.101075e-02):7.656350e-03):6.922463e-03,(93:7.290912e-03,(82:3.484976e-03,35:3.099247e-04):1.299070e-02):4.252563e-03):2.507868e-03,(41:2.383238e-02,59:6.084701e-03):8.460673e-03):2.688222e-04,(32:1.583554e-02,(37:1.358101e-02,87:9.737010e-03):4.753431e-03):2.661434e-03):1.200267e-03,(72:1.253566e-02,79:1.563061e-02):2.944731e-03):2.732071e-03):1.020523e-03,(110:1.486325e-02,80:1.848345e-02):5.750641e-03):6.808396e-04):7.229338e-03,((33:2.482258e-02,91:1.288132e-02):1.009118e-02,((67:1.659312e-03,14:1.487525e-02):1.260861e-02,(3:1.501107e-02,(66:1.440338e-02,68:5.131317e-03):1.637804e-02):3.845138e-03):1.351439e-03):8.531525e-04,1:1.536221e-02);
   tree gen.490000 = [&U] (((67:1.302906e-02,14:3.661465e-03):2.425530e-02,((64:4.651274e-02,(((((73:5.886386e-03,89:7.017030e-03):2.784024e-02,11:1.687172e-02):1.206840e-03,(((((76:7.069546e-03,77:8.571428e-03):2.883234e-03,78:6.586531e-03):9.872113e-03,94:1.591551e-02):1.096313e-02,((40:1.408281e-03,42:1.918038e-02):1.946256e-02,((((43:1.489356e-02,(60:3.398942e-03,61:5.740074e-03):1.200155e-02):1.599078e-02,((((36:1.269876e-02,63:4.680846e-02):8.642157e-04,(10:5.700992e-03,((2:2.888488e-03,29:2.290638e-03):1.597810e-02,((((71:6.102493e-03,4:5.792938e-03):5.402662e-03,((((23:7.229133e-03,(20:1.853247e-03,(22:4.833365e-04,21:3.735418e-03):4.439608e-04):5.023717e-03):9.921700e-03,((58:1.857814e-04,57:1.186642e-03):1.009283e-02,46:6.369473e-03):3.033313e-03):2.181666e-03,(44:9.475963e-03,(((54:2.083433e-03,55:1.236200e-03):8.204917e-04,56:4.835956e-04):2.178184e-03,8:4.577508e-03):1.534151e-03):2.575011e-03):5.330095e-04,((45:2.655916e-02,53:2.830195e-02):4.516125e-04,9:8.214608e-03):3.984551e-03):6.491212e-03):4.608931e-03,62:4.442712e-02):3.699002e-03,((((97:2.692426e-03,98:9.821716e-03):4.940921e-04,96:1.816655e-04):4.073447e-03,88:9.314966e-03):3.573090e-03,(((90:3.783395e-02,(74:4.923436e-03,75:7.807029e-03):2.112038e-02):3.356004e-03,((17:1.218428e-02,(85:5.075772e-03,(86:9.270337e-03,(84:1.743240e-03,83:5.534813e-03):6.782407e-04):2.016279e-04):2.331880e-03):3.450139e-03,(18:8.506024e-03,16:1.355966e-02):1.164524e-02):2.033001e-03):7.713909e-04,(70:2.886239e-02,(24:7.529439e-03,69:6.381833e-03):9.028639e-03):4.945055e-03):1.044108e-03):1.627396e-02):1.790704e-03):9.215992e-04):7.223759e-04):1.841066e-03,(109:1.939848e-02,((((103:4.127528e-03,102:8.568424e-04):7.190708e-04,107:2.263092e-03):5.083636e-04,(106:1.473118e-02,(105:4.963906e-03,100:6.226915e-03):2.895444e-03):3.133215e-03):1.126906e-02,(108:7.104747e-03,(104:1.682771e-02,(99:1.751770e-03,101:1.068407e-04):2.673557e-03):2.897593e-03):5.012212e-03):5.206154e-02):1.268707e-04):4.267807e-03,47:6.212105e-02):2.073838e-02):6.448926e-05,(15:3.308777e-02,((49:2.778877e-03,50:3.036447e-03):6.089678e-03,(51:1.068590e-02,(48:2.989525e-03,52:5.664630e-04):2.827064e-04):3.995570e-03):8.636334e-03):2.294007e-02):1.349870e-02,(12:2.491445e-02,(81:1.242679e-02,((13:1.497127e-02,(7:1.142314e-03,38:3.162974e-04):1.647307e-02):8.149430e-04,(19:1.165468e-02,(((30:2.081399e-03,31:5.377952e-03):1.829056e-03,5:2.005646e-02):2.639171e-03,6:5.018196e-03):1.373158e-02):2.409713e-03):5.915249e-04):1.506362e-03):1.574914e-03):1.077751e-03):3.520578e-03):2.758755e-03,((95:1.194718e-02,39:2.118087e-02):1.751631e-03,((25:1.334156e-02,26:4.305472e-03):6.515601e-04,(28:5.828281e-03,27:8.774787e-03):4.513387e-03):3.166006e-03):4.798736e-03):1.589720e-03):8.190952e-04,(((((34:1.115856e-02,(65:7.940737e-03,92:1.272082e-02):5.852857e-03):9.131364e-03,(93:7.807053e-03,(82:5.266212e-03,35:9.477981e-04):1.278331e-02):4.941405e-03):4.128521e-03,(41:2.138542e-02,59:6.641352e-03):7.014612e-03):1.062491e-03,((37:1.664193e-02,87:1.194341e-02):2.540216e-04,32:1.635429e-02):1.956645e-03):1.401033e-03,(72:9.972945e-03,79:2.257621e-02):2.936889e-03):6.972017e-03):8.980291e-04,(110:1.409534e-02,80:1.843423e-02):5.735327e-03):1.398225e-03):4.934790e-03,(33:2.675859e-02,91:1.596489e-02):1.331865e-02):2.142570e-03):6.661281e-04,(3:1.251833e-02,(66:1.036104e-02,68:5.186081e-03):1.546336e-02):5.818350e-03,1:1.534225e-02);
   tree gen.495000 = [&U] ((((68:3.982913e-03,66:1.620719e-02):1.422005e-02,3:1.252542e-02):6.622779e-03,((((((((92:1.162474e-02,65:8.333942e-03):1.392803e-02,((82:7.069585e-03,35:5.507896e-04):1.270807e-02,93:1.233299e-02):4.782278e-03):2.429952e-03,(37:1.559880e-02,32:1.366454e-02):2.487878e-03):1.018218e-03,(87:8.566034e-03,(41:1.060616e-02,59:1.255318e-02):9.572327e-04):1.264738e-03):1.180131e-03,(79:1.846747e-02,72:1.214157e-02):2.028976e-03):4.300336e-03,((((42:1.815285e-02,73:1.313425e-02):2.158704e-02,((95:8.041611e-03,(((27:8.487382e-03,28:6.333439e-03):5.431623e-03,(25:3.853144e-03,26:3.872554e-03):8.521049e-03):4.182567e-03,39:3.069109e-02):1.181353e-03):3.489470e-03,((((((((13:1.149533e-02,(38:3.613638e-04,7:2.042679e-03):1.191848e-02):1.575256e-03,(19:8.526277e-03,((30:8.473959e-03,(31:3.902175e-03,6:4.224189e-03):5.455905e-05):1.090014e-03,5:1.714185e-02):1.466239e-02):2.613303e-03):1.100820e-03,81:1.252064e-02):3.303249e-03,12:2.219949e-02):1.621719e-03,(((43:1.227454e-02,(61:3.729466e-03,60:6.164376e-03):1.922731e-02):1.717613e-02,(((52:4.514134e-03,(48:3.052802e-03,51:3.615203e-03):3.442527e-03):6.894605e-03,(49:1.868532e-05,50:4.748675e-03):1.095127e-02):6.561113e-03,15:3.551836e-02):1.834940e-02):1.569288e-03,(109:1.958984e-02,((((29:2.066170e-03,2:1.625593e-03):1.628491e-02,(47:7.272244e-02,(((75:2.129339e-02,90:7.407015e-03):1.400431e-02,((70:2.767280e-02,(69:6.459268e-03,24:6.799873e-03):1.185222e-02):6.313267e-03,((16:9.959410e-03,(74:2.402046e-03,18:8.117129e-05):2.372732e-02):8.530277e-03,((((83:7.611062e-03,84:6.717839e-03):1.151212e-03,85:3.625995e-03):2.454230e-03,86:6.329911e-03):1.170408e-03,17:8.877712e-03):3.283658e-03):4.891680e-03):1.114501e-03):1.800547e-03,(((97:2.697393e-03,98:1.491273e-02):6.270878e-03,96:1.364142e-03):1.719911e-03,88:9.964813e-03):9.404984e-03):5.586061e-03):5.559248e-03):1.257787e-03,(((((45:2.791418e-02,(9:9.917967e-03,53:1.919308e-02):3.729470e-03):2.434538e-05,(((23:4.526177e-03,((21:1.219631e-03,22:5.734613e-04):3.122760e-03,20:1.563039e-05):3.273888e-03):1.071417e-02,(46:4.006949e-03,(57:3.967391e-03,58:3.592176e-03):1.239303e-02):3.655571e-03):3.931266e-03,((56:1.850145e-04,(55:1.342355e-03,54:5.161517e-04):6.968425e-04):5.150337e-03,(8:3.131153e-04,44:9.809988e-03):1.445687e-03):5.933359e-03):1.825602e-04):8.756839e-03,(4:9.481153e-03,71:5.302406e-03):4.046038e-03):2.620410e-03,62:4.927513e-02):2.626065e-03,10:6.308160e-03):4.584502e-04):7.552868e-04,((((108:6.759927e-03,(104:1.886706e-02,(99:1.513253e-03,101:1.515238e-03):3.111262e-03):4.711680e-03):5.747834e-03,((107:3.576156e-03,(102:8.238058e-04,103:5.641061e-03):2.466972e-03):2.300847e-03,(106:8.663070e-03,(100:3.029036e-03,105:5.754781e-03):5.705543e-03):4.673838e-03):1.943460e-03):4.104214e-02,63:4.469372e-02):4.612175e-03,36:1.349865e-02):2.590646e-04):8.756223e-04):1.821508e-02):1.763961e-02):6.391725e-04,40:1.297115e-02):5.856318e-04,89:2.453140e-02):9.597209e-04,(94:1.779426e-02,((77:3.753999e-03,78:7.772162e-03):3.324736e-03,76:6.550904e-03):9.608621e-03):7.528015e-03):4.435597e-03):9.456902e-04):7.300471e-04,11:1.771161e-02):6.019515e-04,(110:1.168155e-02,80:1.343477e-02):6.096954e-03):6.657562e-04):2.791973e-03,64:3.595156e-02):6.956293e-03,(34:1.714907e-02,(91:1.408961e-02,33:2.085904e-02):4.024189e-03):6.568646e-03):1.320009e-03):1.617878e-03,(67:2.546558e-03,14:1.758028e-02):1.998276e-02,1:1.283033e-02);
   tree gen.500000 = [&U] (((68:3.933906e-03,66:1.260819e-02):1.562681e-02,3:1.238652e-02):3.112112e-03,((67:9.972211e-03,14:1.919777e-02):9.684373e-03,(((((110:1.201701e-02,80:1.494643e-02):4.523888e-03,(11:1.749368e-02,(((95:8.381334e-03,(((27:1.147384e-02,28:7.001329e-03):3.495304e-03,(25:7.284214e-03,26:6.279144e-03):3.252230e-03):3.148603e-03,39:3.031345e-02):3.896433e-03):2.955356e-03,((89:2.259903e-02,(94:1.757531e-02,(78:5.467274e-03,(77:5.388031e-03,76:6.470298e-03):8.209175e-04):1.002399e-02):1.194076e-02):1.123945e-03,(40:1.281154e-02,((((43:1.612672e-02,(61:2.223876e-03,60:5.193675e-03):1.899072e-02):1.376526e-02,(((48:2.028655e-03,(51:4.806124e-03,52:1.146955e-03):7.856514e-04):8.064269e-03,(49:2.034134e-04,50:4.548772e-03):1.081652e-02):9.567256e-03,15:3.844774e-02):1.932805e-02):1.643303e-03,((10:7.668756e-03,(((29:4.031697e-03,2:5.248466e-03):1.391160e-02,((((45:2.757071e-02,(44:1.562105e-02,(((55:1.249375e-03,56:1.057553e-05):4.888547e-04,54:1.805537e-03):5.065832e-03,8:4.844927e-04):1.116123e-03):5.930095e-03):8.829088e-05,((9:9.785877e-03,53:2.320245e-02):3.042215e-03,((23:7.407407e-03,((21:2.936933e-04,22:6.880712e-04):5.924851e-03,20:1.979631e-03):2.949158e-03):1.249905e-02,(46:2.239171e-03,(57:1.284155e-03,58:1.735037e-04):1.224054e-02):1.904386e-03):5.770679e-03):1.695183e-04):8.649091e-03,(4:8.713412e-03,71:5.773746e-03):5.747933e-03):3.713787e-03,62:3.984352e-02):1.739792e-03):5.673846e-04,(47:7.182763e-02,((((97:3.086057e-03,96:1.730982e-03):1.126891e-04,98:1.012586e-02):7.177745e-03,((((16:7.103033e-03,(74:6.692640e-03,18:5.246247e-03):1.147919e-02):1.012098e-02,((((83:5.927654e-03,84:8.169948e-03):4.190116e-03,86:6.235469e-03):3.413260e-04,85:5.498332e-03):1.940475e-03,17:1.010899e-02):1.652689e-03):6.873867e-03,(70:2.733230e-02,(69:9.490679e-03,24:8.251333e-03):8.112696e-03):3.842745e-03):1.867968e-03,(75:3.899900e-04,90:3.185700e-03):2.480585e-02):1.747851e-03):1.086076e-02,88:9.842201e-03):5.603937e-03):3.886698e-03):7.626288e-04):7.456245e-04,((36:1.514261e-02,(((108:6.920716e-03,(104:2.098294e-02,(99:2.783032e-03,101:6.002713e-04):5.315299e-03):2.317991e-03):6.159282e-03,(106:5.475685e-03,((100:5.909212e-03,105:5.281450e-03):5.394011e-03,(107:5.260138e-03,(102:1.278191e-03,103:3.235929e-03):1.187867e-03):8.464770e-03):7.063255e-03):1.041175e-02):4.053714e-02,63:4.414379e-02):3.963148e-03):1.424121e-03,109:1.934879e-02):6.668121e-04):1.771898e-02):1.654420e-02,((((13:1.135389e-02,(38:1.954308e-04,7:2.017545e-03):1.089913e-02):1.513068e-03,(19:9.496515e-03,(5:1.729344e-02,(6:2.304715e-03,(30:9.022912e-03,31:5.278775e-03):1.001643e-03):1.554060e-03):1.448198e-02):1.986614e-03):1.760175e-03,81:1.236658e-02):4.052594e-03,12:2.184849e-02):1.524924e-03):1.005772e-03):3.516117e-03):2.964689e-03):1.286950e-03,(42:1.088964e-02,73:4.895200e-03):2.496602e-02):7.400385e-04):1.838355e-03):4.783430e-04,((((79:1.860238e-02,72:1.199218e-02):2.040934e-03,87:1.217864e-02):1.075857e-03,(((82:1.159483e-03,35:1.167660e-03):1.154422e-02,((93:5.763076e-03,41:1.273794e-02):4.099060e-03,(92:4.532506e-03,65:7.509950e-03):1.442460e-02):3.106046e-03):4.599989e-03,(37:1.540686e-02,32:1.349640e-02):1.509283e-03):3.570605e-03):1.723558e-03,59:1.267951e-02):3.425454e-03):4.032080e-03,64:3.550920e-02):6.259047e-03,((34:7.200671e-03,33:1.487154e-02):7.729538e-03,91:1.367541e-02):9.145567e-03):1.204955e-03):4.588054e-04,1:1.267246e-02);
   tree gen.505000 = [&U] (((14:1.604547e-02,67:1.830531e-03):2.027353e-02,((33:1.976119e-02,91:1.677930e-02):1.156525e-02,(64:4.473893e-02,(((87:1.611645e-02,59:1.023416e-02):2.079076e-03,((79:1.790536e-02,72:1.191196e-02):5.392025e-03,(((41:2.600226e-02,32:1.282737e-02):7.145255e-03,37:1.178288e-02):2.339385e-03,((93:1.727362e-02,(82:2.240813e-03,35:1.227510e-04):6.252877e-03):5.935734e-03,(34:9.381449e-03,(92:9.471397e-03,65:7.280437e-03):7.776791e-03):7.664058e-03):3.733968e-03):1.315643e-03):1.096124e-03):6.046355e-03,(((73:8.201335e-03,89:1.247751e-02):2.461046e-02,11:1.616992e-02):7.228522e-04,((((94:2.060940e-02,((77:5.794283e-03,76:7.458380e-03):4.423870e-03,78:3.724569e-03):8.080071e-03):1.336243e-02,((42:4.574107e-02,40:8.190714e-03):8.207984e-03,(((((36:1.702688e-02,(10:8.455356e-03,((((71:5.599790e-03,4:6.045325e-03):5.075153e-03,((((58:7.152338e-04,57:4.425961e-04):1.631434e-02,46:4.057985e-03):3.872096e-03,((23:7.084613e-03,(20:7.884195e-04,(22:4.180954e-04,21:2.735040e-04):3.552703e-05):5.023067e-03):9.621954e-03,(45:3.077548e-02,44:8.212101e-03):5.594284e-03):1.328444e-03):2.018889e-03,((53:2.191387e-02,9:7.005613e-03):2.873246e-03,(8:7.652753e-03,(55:8.736085e-04,(56:2.056285e-03,54:1.225700e-03):1.737910e-03):4.685603e-03):6.552142e-03):5.953321e-04):9.858216e-03):1.444490e-03,62:4.107455e-02):6.803738e-03,((29:5.891986e-03,2:4.136774e-03):1.358855e-02,(((((96:9.501593e-04,(97:7.776490e-04,98:8.597753e-03):1.584790e-03):3.782975e-03,88:5.511220e-03):6.133697e-03,((((90:1.588349e-02,74:4.326753e-03):1.901424e-02,((85:5.507024e-03,((83:1.052689e-02,84:6.501388e-03):1.979905e-03,86:8.313568e-03):3.120137e-04):2.796648e-03,17:1.517880e-02):1.771800e-03):3.660890e-03,((75:1.570819e-02,16:6.276459e-03):8.413737e-03,18:1.733443e-02):8.400810e-03):9.177675e-04,(70:2.861379e-02,(69:1.221525e-02,24:7.557953e-03):7.331433e-03):6.689890e-03):2.571617e-03):1.236792e-02,109:1.735498e-02):1.235515e-03,(((108:3.944148e-03,((101:1.455710e-03,99:2.068653e-04):7.324660e-03,104:2.193541e-02):5.877224e-03):3.596793e-03,((100:3.073944e-03,105:5.250279e-03):3.872343e-03,(107:4.669694e-03,((103:4.777959e-04,102:5.948514e-03):4.126667e-03,106:7.117980e-03):3.301852e-03):5.630198e-03):1.028857e-02):4.940834e-02,47:7.604538e-02):1.121661e-03):2.600158e-03):1.675865e-03):8.093205e-04):1.636275e-03):2.641937e-03,63:4.268566e-02):2.086029e-02,(15:3.308648e-02,((50:3.616792e-03,49:4.771245e-03):7.172569e-03,((48:3.278401e-03,51:7.233237e-03):5.263279e-04,52:3.097905e-04):8.724369e-03):7.106352e-03):2.606618e-02):6.529871e-04,((60:4.943370e-03,61:4.022892e-03):1.417729e-02,43:1.366255e-02):1.303567e-02):1.849578e-02,(12:1.959537e-02,((((30:4.508089e-03,(31:3.092746e-03,5:2.314726e-02):1.342800e-03):4.699002e-03,6:7.804595e-03):1.994555e-02,19:8.503406e-03):2.519679e-03,((13:1.533868e-02,(7:5.103939e-04,38:4.015365e-05):1.062398e-02):3.715330e-03,81:1.649453e-02):5.893668e-05):3.456535e-03):9.338270e-04):1.759131e-03):1.643794e-03):1.670108e-03,((39:2.717107e-02,((28:5.952326e-03,27:1.859511e-02):2.982561e-03,(26:4.406349e-03,25:5.898997e-04):9.046270e-03):2.850772e-03):4.145548e-03,95:1.131652e-02):1.585388e-03):2.199911e-03,(80:1.583039e-02,110:1.583500e-02):4.217394e-03):8.359213e-05):1.304960e-03):1.633379e-03):5.403925e-03):2.639359e-03):2.973139e-03,((66:1.160815e-02,68:6.349507e-03):1.697472e-02,3:1.644864e-02):3.366826e-03,1:1.348011e-02);
   tree gen.510000 = [&U] ((((33:2.006040e-02,91:1.484252e-02):1.213402e-02,(64:3.861874e-02,((((((((76:4.294611e-03,77:7.295859e-03):2.416022e-03,78:8.570136e-03):9.036362e-03,94:1.974037e-02):8.921723e-03,((40:1.912416e-02,42:3.645779e-02):7.764734e-04,((((((88:1.236671e-02,(96:1.683184e-03,(98:1.766002e-02,97:1.048767e-03):1.588580e-03):3.526263e-03):5.998940e-03,(90:2.858275e-02,((70:3.532512e-02,(24:8.790681e-03,69:1.004027e-02):9.292233e-03):3.525662e-03,((17:1.272880e-02,((86:4.430465e-03,(84:3.094584e-03,83:8.091081e-03):1.094959e-03):9.836185e-04,85:4.385041e-03):1.531481e-03):3.745764e-03,(18:1.034906e-02,(74:9.149016e-03,(75:1.752117e-02,16:4.965685e-03):2.939291e-03):3.031653e-03):8.123123e-03):1.815238e-03):8.109251e-04):1.007183e-03):1.239035e-02,((36:1.815088e-02,(10:6.684820e-03,63:5.754582e-02):4.973920e-04):7.750843e-04,((((71:5.573642e-03,4:4.812057e-03):6.526084e-03,((((23:6.683432e-03,(20:1.768379e-04,(22:5.728494e-04,21:6.052169e-04):5.492510e-04):2.013524e-03):1.208266e-02,((58:7.703750e-05,57:1.659588e-03):1.134917e-02,46:4.375731e-03):3.788606e-03):2.787260e-03,((8:1.066380e-03,(54:4.294423e-03,(56:1.171967e-03,55:2.470841e-04):2.789496e-04):7.642581e-03):5.609251e-04,44:1.511423e-02):2.993458e-03):4.183100e-04,((45:3.110766e-02,53:1.838809e-02):1.647281e-03,9:8.268290e-03):2.763845e-03):9.994208e-03):1.147744e-03,62:4.767045e-02):3.761146e-03,((((((102:1.526552e-03,103:1.035026e-03):1.685313e-03,(105:4.680122e-03,100:3.227569e-03):2.689986e-03):4.115263e-04,(107:5.960379e-03,106:1.897124e-02):1.642810e-03):8.198549e-03,(108:3.972396e-03,(104:1.818608e-02,(99:5.901391e-04,101:1.859159e-04):4.524385e-03):1.732181e-03):4.662992e-03):4.465721e-02,109:1.651162e-02):1.851183e-03,(2:3.894495e-03,29:1.699552e-03):1.872307e-02):1.653374e-03):7.221127e-04):8.666398e-04):2.934696e-03,47:6.815528e-02):2.075525e-02,((43:1.713900e-02,(60:2.673365e-03,61:5.365129e-03):1.452276e-02):1.509630e-02,(15:3.332297e-02,((49:2.476981e-03,50:1.354012e-04):1.433834e-02,((52:1.273575e-03,51:4.834704e-03):1.908984e-03,48:3.119682e-03):6.375327e-03):7.394829e-03):2.603171e-02):4.976054e-05):1.475623e-02,((81:1.472500e-02,((13:1.302211e-02,(19:1.066874e-02,(((30:5.198521e-03,5:1.688879e-02):1.660201e-03,31:3.942595e-03):8.313174e-04,6:5.136480e-03):1.418970e-02):7.230989e-04):1.201049e-03,(7:9.672365e-04,38:1.032579e-03):1.472397e-02):1.161596e-03):3.314576e-03,12:2.136485e-02):1.355218e-03):1.660511e-03):1.998584e-03):4.595092e-03,((95:1.272722e-02,39:3.122994e-02):1.443293e-03,((25:2.047196e-03,26:7.593376e-03):1.002367e-02,(28:1.046920e-02,27:1.485719e-02):4.217971e-03):2.693532e-03):3.901691e-03):1.215856e-03,((73:9.478862e-03,89:1.231353e-02):2.570033e-02,11:1.766407e-02):8.334216e-04):2.884903e-03,(((((87:9.262319e-03,37:1.230587e-02):4.052260e-04,32:1.888519e-02):1.442290e-03,((93:6.655711e-03,(82:9.552841e-04,35:3.863326e-05):6.611042e-03):6.377505e-03,(34:1.211419e-02,(65:1.104825e-02,92:8.070716e-03):1.255064e-02):3.776993e-03):5.047574e-03):1.387341e-03,(41:2.805408e-02,59:6.299780e-03):9.270532e-03):4.514474e-04,(72:1.125536e-02,79:1.808893e-02):3.372846e-03):3.212688e-03):2.395738e-03,(110:1.427241e-02,80:1.508116e-02):7.062473e-03):2.359977e-03):4.555682e-03):7.739217e-04,(67:6.070995e-03,14:1.440361e-02):1.957850e-02):1.239091e-03,(3:1.708302e-02,(66:1.359338e-02,68:2.321589e-03):1.990968e-02):4.562282e-03,1:1.404868e-02);
   tree gen.515000 = [&U] ((((33:1.826541e-02,91:1.629386e-02):1.008837e-02,(64:3.573677e-02,(((((73:2.558195e-03,89:1.678196e-02):2.478420e-02,(((((77:6.751397e-03,76:6.406252e-03):2.329862e-03,78:7.930579e-03):9.380659e-03,94:1.826723e-02):1.108415e-02,(40:1.769700e-02,(((((((88:5.422860e-03,(96:2.027816e-04,(98:9.849855e-03,97:2.340827e-03):6.363569e-04):2.487186e-03):4.343249e-03,((((85:3.063653e-03,(84:3.053459e-03,83:7.223894e-03):3.433802e-03):1.229351e-03,(86:4.099837e-03,17:8.334816e-03):4.611059e-03):4.622438e-03,((75:1.311922e-02,74:8.303306e-03):1.536591e-02,(16:7.184305e-03,18:9.238087e-03):2.861342e-03):7.516926e-03):1.622721e-03,((70:3.314733e-02,(24:4.655913e-03,69:1.135851e-02):8.151263e-03):5.531862e-03,90:2.644973e-02):3.026672e-03):4.153105e-03):1.146571e-02,(((2:2.582113e-03,29:1.086292e-02):8.234491e-03,((((105:9.568604e-03,100:5.321450e-03):6.939381e-03,(((102:5.183078e-04,103:8.593981e-04):3.656016e-03,106:6.518086e-03):3.652525e-05,107:4.203677e-03):1.107135e-03):1.048068e-02,(108:2.732599e-03,(104:1.711467e-02,(99:1.304608e-04,101:4.564388e-04):2.997053e-03):3.336158e-03):6.752373e-03):4.639973e-02,109:1.732675e-02):1.293001e-03):1.946663e-03,((((71:4.785187e-03,4:7.539741e-03):3.745321e-03,(((44:1.441652e-02,((45:1.920087e-02,53:1.389271e-02):8.921382e-03,9:7.534869e-03):2.317285e-03):2.352480e-03,((23:2.326987e-03,(20:3.707976e-03,(22:3.857600e-04,21:2.190719e-03):3.042337e-03):6.198215e-03):1.543227e-02,((58:1.859139e-03,57:1.036835e-03):1.682250e-02,46:5.491188e-03):2.325918e-03):3.132175e-03):4.202378e-04,(8:1.649963e-03,((54:1.470932e-03,55:1.227345e-03):6.237696e-04,56:1.788481e-03):5.224076e-03):3.893189e-03):8.271643e-03):2.291578e-03,62:4.411299e-02):3.725162e-03,(10:5.327500e-03,(36:1.679635e-02,63:5.325140e-02):2.215021e-03):1.874971e-04):8.291150e-04):5.428969e-04):3.403919e-03,47:6.306911e-02):1.618691e-02,((43:9.305382e-03,(60:1.801430e-03,61:6.224970e-03):1.093493e-02):1.203224e-02,(15:3.484962e-02,((49:1.743770e-03,50:2.934458e-03):9.536132e-03,((52:6.383433e-04,48:1.736580e-03):8.481285e-04,51:4.548407e-03):5.564790e-03):1.152631e-02):1.888883e-02):2.174694e-03):1.232997e-02,42:3.419109e-02):9.321185e-03,((81:1.275572e-02,((13:1.569917e-02,(19:5.789655e-03,(((30:4.017260e-03,31:2.958379e-03):2.350483e-04,5:1.726723e-02):5.039531e-03,6:3.791124e-03):1.457437e-02):1.961119e-03):4.660964e-04,(7:3.596075e-03,38:1.884262e-03):1.362517e-02):2.054079e-03):2.500066e-03,12:2.258014e-02):6.374664e-04):8.391823e-04):1.832368e-03):2.078665e-03,((39:2.889937e-02,((25:5.820932e-03,26:1.227602e-03):6.053083e-03,(28:9.687922e-03,27:1.337127e-02):2.274196e-03):3.479223e-03):2.794208e-03,95:1.177744e-02):1.783211e-03):3.154010e-03):1.017157e-03,11:1.665815e-02):7.167491e-04,((72:1.145847e-02,79:1.673903e-02):1.811836e-03,((41:1.150547e-02,59:6.453928e-03):6.569578e-03,(((87:1.227020e-02,37:9.528276e-03):6.996574e-03,32:1.825705e-02):2.255783e-03,((93:9.006594e-03,(82:1.145122e-03,35:4.919877e-06):9.089329e-03):2.750764e-03,(34:7.096334e-03,(65:1.178473e-02,92:7.459883e-03):6.649711e-03):7.539068e-03):4.740713e-03):2.138537e-04):2.035977e-03):4.944852e-03):8.754205e-04,(110:1.320732e-02,80:1.336634e-02):6.307863e-03):1.627505e-03):3.408122e-03):8.691543e-04,(3:1.740984e-02,(66:1.257896e-02,68:1.608165e-03):1.449343e-02):4.319141e-03):6.779736e-04,(67:1.516122e-02,14:1.291874e-02):1.505257e-02,1:1.300029e-02);
   tree gen.520000 = [&U] (((3:1.457537e-02,(66:9.148119e-03,68:5.174168e-03):1.473581e-02):2.332713e-03,(67:7.095121e-03,14:1.295543e-02):1.326660e-02):1.032256e-03,((33:1.821625e-02,91:1.385266e-02):1.112993e-02,(64:3.583828e-02,((((((78:7.953106e-03,(77:7.086222e-03,76:6.492094e-03):1.820121e-03):9.407305e-03,94:1.831911e-02):1.111564e-02,(40:2.039785e-02,((((15:3.422881e-02,((49:2.329127e-03,50:1.069008e-03):5.298758e-03,((48:5.323551e-03,51:7.457868e-03):5.116443e-03,52:2.330596e-03):5.793114e-03):1.177779e-02):1.894248e-02,((43:1.656809e-02,(60:3.562904e-03,61:2.888526e-03):1.434242e-02):1.310625e-02,((((88:7.806538e-03,(97:4.888665e-03,(96:1.672012e-04,98:9.877833e-03):1.378874e-03):8.173163e-03):1.454360e-03,((((75:2.323858e-02,(16:9.736482e-03,(18:9.944419e-03,74:5.704568e-03):2.891335e-03):4.181778e-04):6.765859e-03,90:2.555636e-02):4.973185e-03,((85:4.027087e-03,((84:3.133073e-03,83:6.849281e-03):1.503684e-03,86:6.259030e-03):4.078030e-04):2.384526e-03,17:9.353830e-03):3.374558e-03):1.746960e-03,(70:3.324149e-02,(24:5.784018e-03,69:1.139077e-02):7.754631e-03):7.827723e-03):1.633413e-03):1.332860e-02,((36:1.795100e-02,63:5.340266e-02):1.090603e-03,(10:6.299647e-03,((((((105:8.296844e-03,100:6.690423e-03):4.004148e-03,(106:1.100533e-02,((102:8.394941e-04,103:8.618392e-04):2.149406e-03,107:4.215618e-03):5.419232e-04):2.186576e-03):1.234705e-02,(108:7.386904e-03,(104:1.759749e-02,(99:1.377569e-04,101:1.653660e-04):2.949176e-03):5.297715e-03):2.317780e-03):5.066309e-02,(2:3.996372e-03,29:2.229584e-03):1.410300e-02):1.243527e-03,109:1.737597e-02):2.067116e-03,(((71:5.757127e-03,4:8.003690e-03):8.617029e-03,((44:5.328069e-03,((45:2.337692e-02,53:1.244044e-02):1.063102e-02,9:8.868826e-03):2.158835e-03):1.982256e-03,((8:1.309751e-03,((55:2.396887e-03,56:1.170165e-03):1.089526e-03,54:5.875020e-03):4.349712e-03):5.461234e-03,((23:7.839748e-03,(20:2.133267e-03,(22:3.868558e-04,21:6.899675e-04):8.992649e-04):6.211928e-03):7.301675e-03,((58:1.762060e-03,57:2.161055e-03):1.491311e-02,46:3.299968e-03):4.181876e-03):2.571132e-03):1.286989e-03):9.089384e-03):2.692054e-03,62:4.423829e-02):2.559698e-03):7.098331e-04):5.527036e-04):1.142960e-03):2.596297e-03,47:7.018458e-02):1.623289e-02):3.174264e-03):4.885505e-03,42:2.412256e-02):8.150157e-03,((81:1.279195e-02,((13:1.574376e-02,(19:8.662357e-03,(((31:3.035101e-03,30:2.909468e-03):3.225816e-04,5:1.740442e-02):5.743170e-03,6:3.245356e-03):1.647771e-02):6.169411e-04):7.736179e-04,(7:3.167157e-03,38:1.119182e-03):1.333962e-02):9.911550e-04):2.931381e-03,12:2.264428e-02):3.940141e-03):2.119866e-03):1.904061e-03):2.417534e-03,((39:2.630749e-02,((25:1.019362e-03,26:2.610265e-03):6.813209e-03,(28:9.469616e-03,27:1.340925e-02):3.395262e-03):2.286383e-03):2.566240e-03,95:1.169778e-02):2.960181e-03):2.493100e-03,(((73:6.437184e-03,89:5.235504e-03):2.429555e-02,11:1.670546e-02):1.067475e-03,(((((87:9.195583e-03,37:9.555341e-03):4.691279e-03,32:1.830891e-02):2.021266e-03,((93:9.225228e-03,(82:4.968952e-03,35:1.090739e-05):1.328294e-02):3.389096e-03,(34:7.116491e-03,(65:1.108094e-02,92:7.748047e-03):6.294110e-03):6.137131e-03):2.137479e-03):3.726425e-03,(41:1.861351e-02,59:7.770778e-03):6.000790e-03):1.420090e-03,(72:1.149102e-02,79:1.725089e-02):2.821891e-03):3.499702e-03):3.335150e-04):1.195460e-03,(110:1.324483e-02,80:1.340430e-02):3.360780e-03):2.417895e-03):4.991390e-03):1.531576e-03,1:1.587538e-02);
   tree gen.525000 = [&U] ((((33:2.394636e-02,91:1.385192e-02):1.002751e-02,(64:3.761362e-02,(((11:1.594342e-02,((73:6.906578e-03,89:1.353184e-02):2.591105e-02,(((((78:5.996815e-03,77:7.469722e-03):1.024834e-03,76:6.813697e-03):8.033734e-03,94:1.392145e-02):1.166628e-02,(40:2.140831e-02,((((((88:5.908924e-03,(((70:3.488819e-02,(24:7.006759e-03,69:1.125699e-02):8.968677e-03):6.050139e-03,((((85:4.226579e-03,((84:4.769302e-03,83:6.126417e-03):2.370273e-03,86:4.078834e-03):5.763873e-04):3.075682e-03,17:9.817197e-03):1.539932e-04,((18:7.242257e-03,74:5.444647e-03):5.792199e-03,16:1.021880e-02):9.641406e-03):3.312833e-03,(75:2.332188e-02,90:3.342056e-02):3.715177e-03):1.948285e-03):2.422227e-03,((98:1.296620e-02,97:1.223100e-03):1.355221e-03,96:2.073419e-04):7.843490e-03):1.643004e-03):1.192768e-02,(((((71:3.985503e-03,4:8.400174e-03):4.684085e-03,((44:5.789904e-03,((45:2.947761e-02,53:1.305671e-02):8.097509e-03,9:9.308166e-03):3.278738e-03):8.281463e-04,((8:2.211336e-03,(56:1.649952e-03,(54:9.753020e-04,55:6.570855e-05):1.083721e-03):7.418881e-03):5.135213e-03,((23:1.102127e-02,(20:1.274095e-03,(22:1.888312e-03,21:6.148724e-05):9.078733e-04):7.627566e-03):6.435957e-03,((58:1.077719e-03,57:8.261384e-04):1.493334e-02,46:3.539800e-03):2.220066e-03):2.829585e-03):9.628260e-04):6.972598e-03):6.071420e-03,62:4.642975e-02):1.889906e-03,((63:4.877152e-02,36:1.624172e-02):1.320602e-03,10:6.385399e-03):2.574742e-04):1.246287e-03,(109:1.823673e-02,((2:5.225821e-03,29:5.001351e-03):9.851663e-03,((107:3.127412e-03,(((105:8.669015e-03,100:1.143279e-02):6.293823e-03,106:1.096712e-02):1.333577e-03,(102:3.798215e-03,103:3.767665e-03):9.295364e-03):1.371272e-04):1.283153e-02,(108:8.837072e-03,(104:1.922393e-02,(99:8.004429e-04,101:2.101854e-03):3.931170e-03):8.373557e-04):6.804109e-03):4.932523e-02):5.427495e-04):1.296810e-03):1.674519e-03):3.434921e-03,47:7.366136e-02):1.887139e-02,((15:3.305381e-02,((49:1.954296e-03,50:8.785493e-04):6.168569e-03,((52:1.978300e-04,51:4.652058e-03):3.934148e-04,48:1.559835e-03):7.114135e-03):1.107885e-02):1.988085e-02,(43:1.333314e-02,(60:5.994169e-03,61:2.773552e-03):1.563581e-02):1.526520e-02):1.691989e-04):1.523691e-02,42:2.681572e-02):3.367125e-04,((81:1.342563e-02,((13:1.652367e-02,(7:2.589032e-03,38:9.108528e-05):1.159875e-02):1.859967e-03,(19:8.075272e-03,((31:3.376872e-03,(30:4.674754e-03,5:1.824904e-02):1.645884e-03):3.474066e-03,6:3.442783e-03):1.597291e-02):2.888859e-03):1.325384e-03):2.206236e-03,12:2.376602e-02):2.750429e-03):2.505884e-03):2.663363e-03):1.858583e-03,(((25:8.462870e-04,26:6.846121e-03):7.872469e-03,(28:7.249152e-03,27:1.123027e-02):4.255894e-03):5.709322e-03,(39:2.681917e-02,95:1.227726e-02):2.185897e-03):2.016932e-03):1.427146e-03):7.661409e-04):2.139269e-03,(((((87:5.583902e-03,37:1.002869e-02):1.848758e-03,32:2.018532e-02):4.222711e-03,((93:9.682224e-03,(34:1.187763e-02,(65:1.020597e-02,92:4.016157e-03):4.832704e-03):3.219842e-03):7.250883e-03,(82:5.072998e-03,35:8.802543e-04):1.321663e-02):3.151010e-03):1.348464e-03,(72:8.817194e-03,79:2.025295e-02):2.306336e-03):1.808172e-03,(41:1.953558e-02,59:8.155723e-03):6.503282e-03):4.466318e-03):9.018025e-04,(110:1.390095e-02,80:1.395261e-02):7.058825e-03):1.245690e-03):5.128116e-03):3.637946e-03,(3:1.210615e-02,(66:1.114387e-02,68:5.430484e-03):1.566759e-02):5.654567e-03):5.898979e-04,(67:2.734194e-03,14:3.169742e-03):2.408516e-02,1:1.391839e-02);
   tree gen.530000 = [&U] ((3:1.238022e-02,(66:1.095216e-02,68:5.065293e-03):1.539807e-02):3.232755e-03,((64:3.696657e-02,(((((((78:7.044855e-03,(76:6.696484e-03,77:5.366602e-03):2.515269e-03):7.895534e-03,94:1.857007e-02):1.146559e-02,(40:2.104003e-02,((((43:1.310377e-02,(60:1.084386e-02,61:3.112112e-03):1.528777e-02):1.607941e-02,(((((75:2.326576e-02,((90:3.407750e-02,(((18:2.915134e-03,74:3.321670e-03):7.721737e-03,16:8.348032e-03):9.606990e-03,((85:3.636667e-03,((84:3.610080e-03,83:6.591245e-03):1.493103e-03,86:6.690547e-03):2.435888e-04):1.474093e-03,17:1.009398e-02):9.939044e-04):7.995442e-04):2.920422e-03,(70:3.237848e-02,(24:6.528915e-03,69:9.007721e-03):9.392514e-03):6.129789e-03):5.610478e-04):2.473272e-03,(((98:8.159724e-03,97:3.790156e-03):1.422959e-03,96:1.478936e-03):2.703899e-04,88:1.217512e-02):7.884926e-03):1.438456e-02,(((2:2.781560e-03,29:3.591976e-03):1.473259e-02,(((((105:6.443942e-03,100:5.948846e-03):2.354354e-03,106:8.446364e-03):1.901119e-03,(107:2.705077e-03,(102:2.389472e-03,103:2.020342e-03):4.051210e-03):1.454209e-03):8.237734e-03,((104:1.385303e-02,(99:4.313983e-04,101:4.703624e-04):6.498846e-03):5.173774e-03,108:9.470145e-03):5.813923e-03):4.520476e-02,109:1.792301e-02):1.070234e-03):9.294484e-04,((((71:4.883737e-03,4:1.100748e-02):6.475359e-03,(44:1.592383e-02,(((45:2.897052e-02,53:2.095573e-02):3.697074e-03,9:1.056090e-02):1.869311e-03,(((23:9.151971e-03,(20:1.084106e-04,(22:1.177031e-03,21:1.066207e-03):5.530577e-03):1.287099e-03):1.018734e-02,((58:3.228004e-03,57:5.084189e-04):1.322717e-02,46:2.214122e-03):2.962023e-03):3.046661e-03,(8:2.425915e-03,(56:1.324350e-03,(55:1.235282e-03,54:7.411233e-04):2.140731e-03):6.010510e-03):2.274560e-03):2.109699e-04):1.937088e-03):6.065676e-03):3.225695e-03,62:4.810171e-02):2.506800e-03,((63:4.793252e-02,36:1.655042e-02):6.213333e-04,10:6.275553e-03):8.150068e-04):1.303519e-03):8.731290e-04):3.704528e-03,47:7.239420e-02):2.084280e-02,(15:3.248520e-02,((49:7.155379e-03,50:3.031050e-03):3.298837e-03,(51:9.139850e-03,(52:2.135685e-03,48:1.417720e-03):1.263106e-03):3.882124e-03):4.210040e-03):2.430872e-02):2.695018e-03):1.443670e-02,42:4.297100e-02):2.508951e-03,((81:1.383440e-02,((13:1.318967e-02,(19:7.936357e-03,(6:5.371667e-03,(31:1.931789e-03,(5:1.761715e-02,30:4.464476e-03):2.897688e-03):4.138777e-03):1.440738e-02):3.101278e-03):1.083190e-03,(7:2.555853e-03,38:4.029805e-04):1.356661e-02):8.839893e-04):1.689368e-03,12:2.335718e-02):1.681685e-03):1.655468e-03):2.303834e-03):2.147014e-03,(95:1.077308e-02,(39:2.635781e-02,((25:7.615606e-03,26:4.079139e-03):6.477241e-03,(28:9.361904e-03,27:1.203350e-02):5.586487e-03):2.058713e-03):8.513539e-04):4.646054e-03):1.660587e-03,((73:9.710475e-03,89:6.078759e-03):2.588831e-02,11:1.566915e-02):2.434872e-04):1.462852e-04,(((((87:1.177069e-02,37:8.243722e-03):5.372491e-03,32:1.983809e-02):1.466199e-03,((93:9.632607e-03,(82:6.932996e-03,35:1.284369e-03):8.735062e-03):3.554181e-03,(34:1.254580e-02,(65:9.248683e-03,92:1.021899e-02):6.779156e-03):8.814124e-03):3.071561e-03):3.353301e-04,(41:1.547196e-02,59:7.068828e-03):9.404385e-03):9.933705e-04,(72:8.665516e-03,79:1.769234e-02):2.266661e-03):3.323072e-03):1.249784e-03,(110:1.591080e-02,80:1.442353e-02):3.193660e-03):1.647724e-03):5.604105e-03,((33:2.370260e-02,91:1.361363e-02):9.473371e-03,(67:4.809125e-03,14:7.617460e-04):2.747542e-02):1.625972e-03):5.377445e-04,1:1.557619e-02);
   tree gen.535000 = [&U] (((68:4.819977e-03,66:1.728909e-02):2.054096e-02,3:1.270091e-02):4.630975e-03,((67:8.850459e-03,14:6.834595e-03):2.595464e-02,(((((((79:1.643687e-02,72:1.079532e-02):2.730221e-04,87:7.663365e-03):4.609502e-03,((((92:7.706157e-03,65:8.439612e-03):1.785067e-02,((93:1.481957e-03,41:1.116440e-02):9.331968e-03,(82:4.733130e-03,35:4.892355e-04):9.131749e-03):2.520712e-03):5.113141e-03,(37:1.335085e-02,32:1.096299e-02):3.396976e-03):1.872255e-03,59:1.464454e-02):9.737387e-05):3.231291e-03,89:4.789352e-02):2.742667e-03,((11:1.803960e-02,((42:2.084381e-02,73:2.546823e-02):3.813789e-03,(((25:8.456589e-03,(28:5.189750e-03,27:7.248183e-03):5.987344e-03):6.312405e-03,(39:2.751177e-02,(95:7.626046e-03,26:1.755053e-03):3.805193e-03):7.846677e-04):5.299559e-03,((94:1.826439e-02,(78:6.218567e-03,(76:7.087461e-03,77:5.117882e-03):3.806339e-03):1.133083e-02):1.069269e-02,(((12:2.266347e-02,(((13:1.431591e-02,(38:1.672769e-04,7:4.529954e-03):1.532163e-02):1.696989e-03,(19:7.450396e-03,((5:1.934990e-02,(31:5.728688e-03,30:4.124008e-03):1.166608e-03):2.151510e-03,6:6.193392e-03):1.755983e-02):2.059817e-03):1.386755e-03,81:1.350153e-02):5.011436e-03):2.579279e-03,((((((51:5.790454e-03,52:2.586099e-03):1.444889e-04,48:2.950478e-03):6.078418e-03,(49:4.789494e-03,50:3.263606e-03):5.604701e-03):7.775317e-03,15:3.749749e-02):2.795698e-02,((((((((55:1.630597e-04,56:1.489551e-03):4.401098e-04,54:8.200794e-08):2.075374e-03,8:6.252159e-04):6.312647e-03,((((23:1.419056e-02,((22:5.528358e-05,21:1.638014e-04):9.409169e-04,20:1.062597e-03):2.976126e-03):7.432583e-03,44:1.315002e-02):1.995170e-03,((57:1.662265e-03,58:5.561736e-04):1.275970e-02,46:2.151381e-03):3.342033e-03):3.129513e-03,(9:1.260209e-02,(45:3.799132e-02,53:2.163078e-02):1.760485e-03):4.523874e-03):1.669252e-03):8.827163e-03,(4:7.967352e-03,71:5.385737e-03):6.129500e-03):8.088400e-03,(((((70:3.083300e-02,(69:6.091320e-03,24:8.182980e-03):1.144449e-02):3.284528e-03,((75:1.405343e-03,90:6.442545e-03):2.984841e-02,(((83:6.627910e-03,84:4.730832e-03):1.751772e-03,(86:9.380628e-03,85:4.148604e-03):3.036115e-04):1.081289e-03,(17:1.113307e-02,((74:6.078467e-03,18:7.955517e-03):9.151656e-03,16:9.783714e-03):1.614358e-02):1.945653e-03):4.936827e-03):4.322918e-04):2.095754e-03,((96:1.526694e-03,(97:2.639515e-03,98:1.347422e-02):2.668337e-03):4.989599e-03,88:8.084372e-03):3.420635e-03):1.359411e-02,((29:2.235565e-03,2:9.622825e-03):1.937918e-02,(47:7.009686e-02,62:4.412711e-02):3.577199e-03):4.681745e-04):2.124972e-03,10:5.531352e-03):3.233164e-04):1.196610e-03,36:1.237994e-02):5.854571e-04,(109:2.247701e-02,(((108:6.900937e-03,(104:2.841300e-02,(99:1.173298e-03,101:1.316818e-04):5.274521e-03):2.634792e-03):1.234907e-02,(((100:5.491816e-03,105:1.060349e-02):8.187837e-03,106:1.584276e-02):1.861972e-03,((102:2.008855e-03,103:6.164143e-03):2.524715e-03,107:5.145980e-03):3.575966e-03):5.206838e-03):4.221371e-02,63:4.933092e-02):2.793491e-03):6.553432e-04):2.228561e-02):1.135510e-03,(43:1.765006e-02,(61:6.772827e-03,60:8.392967e-03):1.608124e-02):1.525149e-02):2.143389e-02):1.146319e-03,40:2.108181e-02):1.352306e-03):2.893243e-03):2.100913e-03):1.229005e-03):1.327203e-03,(110:1.238116e-02,80:1.326409e-02):5.120212e-03):2.787959e-03):2.143966e-03,64:4.490242e-02):4.651757e-03,((34:3.261601e-03,33:1.603638e-04):2.310593e-02,91:1.615376e-02):9.623146e-03):2.431753e-03):1.179947e-03,1:1.784879e-02);
   tree gen.540000 = [&U] (((3:1.800990e-02,(66:1.870230e-02,68:2.193184e-03):1.485512e-02):3.765763e-03,67:2.056602e-02):2.091247e-04,((14:2.754373e-02,(91:9.819166e-03,33:2.836499e-02):1.085273e-02):1.128322e-03,(((80:1.493987e-02,110:1.405186e-02):3.136373e-03,((59:1.681948e-02,(((((92:9.418964e-03,65:1.287440e-02):7.416237e-03,34:1.510816e-02):9.473477e-03,(41:2.182904e-02,(93:1.205624e-02,(82:2.366657e-03,35:1.412046e-03):6.424764e-03):4.338184e-03):9.250824e-04):5.190849e-03,(37:1.229400e-02,32:1.499633e-02):2.469698e-03):1.805222e-03,(79:2.296528e-02,(87:1.232413e-02,72:9.043611e-03):2.100972e-03):1.886066e-03):1.153860e-03):4.087350e-03,((73:2.704620e-02,11:1.883065e-02):2.248732e-03,(((39:2.529766e-02,(26:5.099813e-03,((25:2.355192e-03,28:6.915141e-04):7.866632e-03,27:1.437385e-02):1.794971e-03):2.264219e-03):4.700519e-03,95:9.346344e-03):2.167010e-03,((94:1.976957e-02,((77:7.270943e-03,76:7.156558e-03):3.175002e-03,78:7.544738e-03):7.897935e-03):8.596801e-03,(((42:3.559463e-02,(((15:3.487099e-02,((48:4.312772e-03,(52:4.487525e-04,51:1.408911e-02):3.477235e-04):7.848208e-03,(50:6.918604e-03,49:6.773128e-04):1.368246e-02):5.607199e-03):2.265086e-02,(43:1.202306e-02,(61:3.554742e-03,60:5.530664e-03):1.765709e-02):1.057906e-02):1.159372e-03,(63:4.509309e-02,(36:1.594875e-02,((((((((((22:2.106919e-03,21:1.456080e-04):1.161938e-03,20:1.056635e-03):4.427745e-03,23:3.181715e-03):1.227049e-02,(46:5.669350e-03,(57:5.759194e-04,58:2.207464e-04):1.235405e-02):2.886117e-03):2.332837e-03,(8:8.964354e-04,(54:2.170925e-03,(56:2.467149e-04,55:3.865140e-05):5.151427e-04):9.318829e-03):1.650084e-03):2.463790e-05,(45:2.293241e-02,44:9.150924e-03):2.632636e-03):9.755894e-04,(9:6.253886e-03,53:2.239426e-02):3.730728e-03):7.522079e-03,(4:6.524791e-03,71:4.591343e-03):4.373081e-03):9.181810e-04,62:4.760431e-02):4.782474e-03,(((109:1.709597e-02,((47:6.755368e-02,((108:4.950845e-03,((99:1.235852e-03,101:9.703614e-04):5.683551e-03,104:1.924367e-02):1.655107e-03):7.470386e-03,((105:3.297270e-03,100:3.185934e-03):3.624177e-03,(106:5.835339e-03,((103:4.757023e-04,102:7.374818e-04):1.490129e-03,107:3.582679e-03):7.947559e-04):3.238372e-04):2.348126e-03):4.511521e-02):2.114933e-03,((((24:8.660968e-03,69:6.845149e-03):7.222239e-03,70:2.074686e-02):5.253824e-03,(((17:1.225779e-02,((86:1.360354e-02,(84:4.231506e-03,83:6.032126e-03):3.000118e-03):3.055830e-04,85:5.542638e-03):1.318171e-03):2.256040e-03,(16:8.350946e-03,18:2.194824e-02):7.747695e-03):1.951391e-03,(74:5.506557e-03,(75:5.803897e-03,90:6.785648e-03):3.217192e-03):2.083203e-02):3.083847e-04):1.501263e-03,(88:1.604066e-02,(96:2.036797e-03,(98:1.134139e-02,97:2.154677e-03):1.952171e-04):6.620746e-03):1.083226e-03):1.353540e-02):1.775231e-03):1.656952e-03,(29:9.338408e-03,2:2.091477e-03):8.868596e-03):1.093732e-03,10:6.956846e-03):1.138117e-03):1.838703e-03):4.824658e-04):1.393194e-02):1.697595e-02):1.257213e-03,(12:1.635819e-02,(((13:1.300452e-02,((((30:7.499365e-03,31:1.533959e-03):9.844044e-04,6:4.500278e-03):4.828880e-03,5:1.669878e-02):1.367629e-02,19:8.850560e-03):1.784147e-03):8.738028e-04,(7:6.303636e-04,38:1.089813e-03):1.315386e-02):8.143130e-04,81:1.302288e-02):3.142299e-03):2.735790e-03):8.165361e-04,(89:1.995845e-02,40:7.302240e-03):1.438809e-02):2.709165e-03):1.167940e-03):3.828306e-03):6.836049e-04):1.022029e-03):2.016451e-03,64:3.606206e-02):4.102583e-03):1.839455e-03,1:1.533430e-02);
   tree gen.545000 = [&U] (((67:4.740839e-03,14:1.119203e-02):2.153723e-02,((64:4.106710e-02,((110:8.925287e-03,80:1.196887e-02):5.195604e-03,(((11:2.066139e-02,((((25:2.280082e-03,26:3.097406e-03):6.452526e-03,(28:5.275328e-03,27:8.068505e-03):1.010143e-02):4.818316e-03,(39:2.691685e-02,95:1.299332e-02):1.380741e-03):5.918084e-03,((((77:6.014870e-03,76:7.687084e-03):2.738392e-03,78:7.096701e-03):5.846203e-03,94:1.807655e-02):1.347023e-02,(40:2.050845e-02,(((81:1.117656e-02,((19:8.289435e-03,(6:3.178228e-03,(31:5.001356e-03,(5:1.917431e-02,30:2.801880e-03):3.598815e-03):2.355203e-03):1.916930e-02):2.351283e-03,(13:1.476220e-02,(7:3.250441e-03,38:6.276381e-04):1.126016e-02):1.140470e-03):2.614142e-03):3.874574e-03,12:2.235251e-02):3.006464e-04,((((((((2:5.954009e-03,29:2.809491e-03):1.955685e-02,((((105:3.564457e-03,100:8.963597e-03):3.175940e-03,(106:1.231398e-02,(107:2.828274e-03,(103:3.860295e-03,102:4.736801e-03):4.520609e-03):9.129112e-03):2.311394e-03):4.464861e-03,((104:2.680181e-02,108:1.462749e-02):1.676293e-03,(99:1.232513e-03,101:1.350116e-03):1.116395e-02):1.241721e-02):4.481984e-02,109:1.528558e-02):9.238091e-04):2.692991e-03,(((((74:2.116622e-03,18:2.085441e-04):1.493943e-02,16:9.347476e-03):4.177636e-03,((85:7.479157e-03,((84:6.104889e-03,83:7.431124e-03):1.784318e-03,86:7.523257e-03):1.983822e-03):1.983647e-03,17:1.503867e-02):1.634937e-03):2.841828e-03,((70:3.306521e-02,(24:5.657854e-03,69:8.053669e-03):8.769927e-03):6.045957e-03,(75:2.841232e-02,90:1.784920e-02):1.303246e-02):6.841202e-04):2.972485e-03,(((98:2.349570e-02,97:5.218930e-03):2.867317e-03,96:3.692122e-03):3.374435e-03,88:3.105142e-03):2.789105e-03):2.009126e-02):2.147285e-03,((((71:4.987319e-03,4:5.868483e-03):8.542424e-03,(((((8:3.314161e-04,(55:3.191740e-04,(56:6.461342e-03,54:2.290582e-03):2.442574e-03):6.476464e-03):5.100965e-03,((23:6.726540e-03,(20:2.794268e-04,(22:7.813135e-04,21:1.522069e-03):1.838047e-03):6.978592e-03):1.153922e-02,((58:1.072223e-03,57:1.134336e-03):1.287501e-02,46:5.534247e-03):4.266339e-03):2.420183e-03):1.382760e-03,(53:2.401374e-02,9:9.402491e-03):3.987848e-03):1.374100e-03,44:1.593482e-02):1.228615e-03,45:3.036014e-02):6.749267e-03):3.413941e-03,62:4.912192e-02):5.217416e-03,(10:6.701451e-03,(63:5.418205e-02,36:1.674953e-02):4.045569e-04):3.514051e-04):1.935646e-03):4.562079e-03,47:7.392965e-02):2.035176e-02,(15:3.384026e-02,((49:1.589101e-03,50:5.790411e-04):9.522552e-03,(48:5.395485e-03,(51:1.259776e-02,52:4.148507e-04):5.510754e-04):9.019632e-03):1.302469e-02):2.155657e-02):1.508926e-03,(43:1.279307e-02,(60:9.899226e-03,61:3.418135e-03):2.039651e-02):1.784108e-02):1.002828e-02,42:4.023943e-02):6.597567e-03):4.798986e-03):2.079278e-03):3.218978e-03):1.309826e-03):1.015962e-04,(73:3.352767e-03,89:1.834153e-03):2.571045e-02):1.423546e-03,((72:1.169372e-02,79:1.732645e-02):1.773530e-03,((((87:2.471559e-02,37:1.356793e-02):2.525826e-03,32:1.625459e-02):2.267002e-03,((93:1.035242e-02,(82:1.324461e-03,35:8.245530e-05):8.693920e-03):3.783101e-03,(34:9.963425e-03,(65:1.710742e-02,92:1.455407e-02):5.633765e-03):6.719816e-03):4.567834e-03):4.763005e-04,(41:2.305385e-02,59:6.295927e-03):5.448104e-03):2.262121e-03):3.168349e-03):1.321476e-03):2.290542e-03):7.103052e-03,(33:2.573972e-02,91:1.559559e-02):1.212475e-02):1.088206e-03):2.165364e-04,(3:1.321858e-02,(66:1.861000e-02,68:4.151614e-03):1.696126e-02):6.550497e-03,1:1.585151e-02);
   tree gen.550000 = [&U] ((((67:4.064128e-03,14:9.319120e-03):2.114617e-02,(33:2.527235e-02,91:1.691040e-02):8.438859e-03):1.031486e-03,(3:1.297857e-02,(66:1.827210e-02,68:5.978115e-03):1.665329e-02):3.696163e-03):1.713841e-03,(64:4.032143e-02,(((((41:1.979177e-02,59:8.305919e-03):8.954561e-03,(((87:1.042347e-02,37:1.576513e-02):3.127592e-03,32:1.637176e-02):2.036171e-03,((93:6.976392e-03,(82:2.031243e-03,35:3.368925e-04):3.408944e-03):1.003534e-02,(34:1.787955e-02,(65:1.108172e-02,92:1.027038e-02):1.058712e-02):1.123135e-02):3.846293e-03):3.779665e-04):1.763717e-03,(72:1.122454e-02,79:1.628223e-02):3.378866e-03):4.769455e-03,(11:1.668181e-02,(((((25:8.291476e-03,26:7.942125e-04):3.557344e-03,(28:6.513534e-03,27:8.384630e-03):5.745967e-03):3.834069e-03,(39:2.455755e-02,95:1.275740e-02):1.645605e-03):3.965257e-03,(((78:6.967844e-03,(77:9.699141e-03,76:5.905550e-03):2.764592e-03):7.707973e-03,94:1.774832e-02):1.432605e-02,(40:1.682564e-02,(((81:1.097362e-02,(((7:2.381548e-03,38:1.082874e-03):9.426962e-03,13:1.363071e-02):2.608374e-04,(19:8.138921e-03,(6:3.120520e-03,((31:5.615107e-03,30:2.494457e-03):2.990882e-03,5:2.162471e-02):1.089621e-02):1.723272e-02):2.379425e-03):1.135673e-03):2.778298e-03,12:2.556221e-02):3.030576e-03,(((((((2:5.845900e-03,29:1.352427e-03):1.319384e-02,(((106:1.734751e-02,((105:4.904103e-03,100:5.469755e-03):3.410873e-03,(107:9.437983e-03,(103:1.669452e-03,102:1.132959e-03):9.511139e-04):5.120507e-03):1.687194e-03):3.581283e-03,(((99:8.889839e-04,101:6.541291e-04):5.238897e-03,104:2.959113e-02):3.332242e-03,108:6.270883e-03):6.054546e-03):4.857708e-02,109:1.701262e-02):2.234391e-03):2.386101e-03,((((((74:6.878676e-03,18:6.469868e-05):1.448642e-02,16:1.004940e-02):6.452345e-03,((85:4.677399e-03,((84:5.994040e-03,83:5.480199e-03):3.202785e-03,86:4.265915e-03):1.673043e-03):3.012606e-03,17:1.476561e-02):1.427920e-03):3.774203e-03,((75:3.827973e-03,90:4.629046e-03):2.716069e-02,(70:3.246484e-02,(24:5.555123e-03,69:7.995472e-03):8.964227e-03):4.691255e-03):2.148689e-04):3.079419e-03,(((97:1.816074e-03,98:2.372551e-02):2.646770e-03,96:1.157164e-03):7.577037e-03,88:5.097934e-03):2.967303e-03):1.635336e-02,(((63:5.068012e-02,36:1.644541e-02):8.120022e-04,10:8.293112e-03):3.933569e-04,(((71:5.605040e-03,4:9.647998e-03):7.233637e-03,((((23:1.340307e-02,(20:8.342107e-04,(22:4.698573e-04,21:2.479463e-04):1.730285e-03):4.235971e-03):7.495194e-03,((58:1.230034e-04,57:1.688974e-03):1.264123e-02,46:3.580923e-03):4.188874e-03):3.838826e-03,44:9.339774e-03):1.054158e-03,((53:2.509665e-02,9:1.078899e-02):3.575527e-03,(45:3.701109e-02,(8:2.463712e-03,(56:3.928887e-04,(55:4.131957e-04,54:1.657811e-03):1.035712e-03):1.176505e-02):1.042259e-03):4.822374e-04):4.394569e-04):8.505365e-03):4.139548e-03,62:4.485589e-02):2.153114e-03):3.168535e-03):8.728299e-04):5.694330e-03,47:7.258729e-02):1.762527e-02,(15:3.322581e-02,((49:2.532734e-03,50:3.473873e-03):1.339687e-02,(48:1.483262e-03,(51:8.533066e-03,52:1.569951e-03):1.952802e-03):6.709100e-03):7.809198e-03):2.410846e-02):8.032452e-04,(43:1.256078e-02,(60:5.161316e-03,61:5.508169e-03):1.200771e-02):1.605507e-02):1.566745e-02,42:3.227816e-02):4.173520e-03):7.800541e-04):9.249181e-04):2.187624e-03):1.394712e-03,(73:4.033867e-03,89:8.335362e-03):2.743746e-02):9.043440e-04):8.313685e-04):1.204496e-03,(110:1.879520e-02,80:1.175155e-02):6.681801e-03):2.121224e-03):6.136455e-03,1:1.704410e-02);
   tree gen.555000 = [&U] ((((14:9.950369e-03,67:4.460464e-03):1.935425e-02,((34:2.413448e-03,33:2.353449e-02):3.632723e-03,91:1.378339e-02):8.649776e-03):9.405501e-05,((((11:1.665391e-02,((42:1.353782e-02,73:1.129247e-02):2.005675e-02,((95:8.641212e-03,(39:2.596352e-02,((26:1.098012e-03,25:6.819068e-03):6.328970e-03,(28:3.196643e-03,27:1.580410e-02):1.604732e-03):4.162208e-03):2.231200e-03):1.782375e-03,((94:1.771948e-02,(78:6.893551e-03,(77:7.245167e-03,76:1.014700e-02):2.511277e-03):5.713664e-03):1.055374e-02,(((12:2.600657e-02,(81:1.295039e-02,((13:1.381717e-02,(38:6.354639e-04,7:1.881861e-03):1.195020e-02):4.292859e-03,(19:9.196516e-03,(5:1.691731e-02,(6:3.862556e-03,(31:5.993237e-03,30:1.014983e-02):1.660207e-03):8.422619e-03):1.202843e-02):3.018948e-03):9.375854e-04):2.867580e-03):2.079457e-03,(((63:4.292408e-02,((108:7.129332e-03,(104:1.825360e-02,(99:2.479678e-04,101:4.586888e-03):5.171845e-03):4.756865e-03):4.490493e-03,(((102:1.047079e-03,(107:7.871913e-03,103:1.641004e-03):1.771911e-03):8.909509e-03,(100:5.148431e-03,105:6.041638e-03):4.596896e-03):2.561531e-03,106:4.775497e-03):5.700332e-03):4.420932e-02):2.951181e-03,((36:1.158725e-02,((((((((23:1.446132e-02,((22:5.708242e-04,21:1.677336e-04):1.909477e-03,20:9.033360e-04):3.598491e-03):4.277246e-03,44:7.102447e-03):3.026884e-03,((57:4.391959e-03,58:2.385982e-04):1.280256e-02,46:4.291149e-03):5.171504e-03):8.210358e-04,((56:1.831678e-03,(55:1.521837e-04,54:3.198508e-03):1.555738e-03):3.448894e-03,8:4.510811e-03):4.597314e-03):9.424325e-04,((53:1.525526e-02,45:2.571235e-02):7.395805e-03,9:8.177727e-03):4.662017e-03):7.387956e-03,(4:9.202340e-03,71:6.227056e-03):5.536848e-03):4.632431e-03,(((47:7.153789e-02,62:4.987423e-02):5.364244e-04,(((70:3.146686e-02,(69:1.123605e-02,24:6.840978e-03):8.413435e-03):6.467934e-03,((((16:6.675607e-03,(18:1.223620e-03,74:1.621522e-03):1.062831e-02):7.669009e-03,(85:5.618998e-03,((83:7.505000e-03,84:2.838039e-03):1.436948e-03,86:5.878415e-03):1.518502e-03):8.946524e-04):2.774249e-03,17:1.084566e-02):6.391111e-03,(75:6.892579e-03,90:2.661426e-03):2.102195e-02):1.121113e-03):2.573117e-03,(88:1.100873e-02,(96:1.885868e-03,(97:1.246085e-03,98:8.036430e-03):4.229805e-03):5.301795e-03):1.087243e-03):1.419085e-02):4.299707e-04,(29:1.134245e-04,2:2.786422e-03):1.611617e-02):1.136607e-03):2.554755e-04,10:5.671449e-03):6.461021e-04):6.181978e-04,109:1.555804e-02):2.718856e-03):2.258147e-02,((43:1.346335e-02,(61:3.004698e-03,60:6.121364e-03):1.292305e-02):1.580328e-02,(((48:5.884999e-03,(51:7.163699e-03,52:1.528492e-04):4.417910e-03):4.635528e-03,(49:1.268460e-05,50:2.925416e-03):9.728417e-03):6.726121e-03,15:3.293939e-02):2.264817e-02):2.651503e-03):1.860835e-02):4.655377e-04,40:1.978839e-02):1.722864e-03):3.548400e-03):1.256781e-03):6.976087e-04):2.765807e-03,(((((37:1.050269e-02,32:1.205518e-02):1.178245e-03,((41:1.202450e-02,(92:8.552483e-03,65:9.717810e-03):1.332304e-02):4.996126e-03,((82:2.791957e-03,35:9.112612e-04):8.030444e-03,93:1.713850e-02):5.802112e-03):3.651347e-03):2.015453e-03,(87:1.329812e-02,59:1.550962e-02):3.415093e-03):1.092653e-03,(79:1.223602e-02,72:8.383274e-03):6.719712e-03):1.257338e-03,89:3.654792e-02):2.768976e-03):1.155728e-03,(110:1.314671e-02,80:1.353677e-02):6.076409e-03):1.177830e-03,64:4.301594e-02):4.942767e-03):4.075558e-03,((68:3.723238e-03,66:8.002788e-03):1.903506e-02,3:1.439798e-02):4.380162e-03,1:1.515928e-02);
   tree gen.560000 = [&U] (((64:4.391605e-02,(((((((87:8.117723e-03,37:1.123544e-02):3.396655e-03,32:1.648399e-02):6.948437e-04,((93:7.197823e-03,(82:2.220298e-03,35:7.410485e-04):1.453343e-02):3.228619e-03,(34:1.881375e-02,(65:8.819708e-03,92:3.356018e-03):7.436089e-03):1.238384e-02):3.616892e-03):6.814323e-04,(41:1.935502e-02,59:1.134208e-02):4.040882e-03):1.708160e-03,(72:1.154104e-02,79:2.304454e-02):1.357344e-03):4.587792e-03,(11:1.955541e-02,((73:1.791754e-02,89:1.867873e-02):1.664009e-02,(((95:1.012598e-02,(((28:7.610815e-03,27:1.796836e-02):1.193154e-03,26:5.434636e-03):3.739379e-04,25:1.370789e-02):2.433394e-03):3.757217e-04,39:2.614054e-02):4.043224e-03,((((77:7.556532e-03,78:6.977577e-03):1.223283e-03,76:7.311452e-03):9.410908e-03,94:2.227514e-02):1.108092e-02,(40:2.043084e-02,(((((((10:7.235542e-03,(36:1.325019e-02,63:5.332816e-02):4.740827e-04):6.961187e-04,(62:4.719961e-02,(((((53:2.447262e-02,9:1.179541e-02):2.612698e-03,45:3.320567e-02):1.448512e-03,((23:5.187077e-03,(20:8.528902e-05,(22:8.585598e-04,21:3.786939e-03):8.097348e-04):1.609241e-03):9.306963e-03,((58:3.558407e-04,57:7.939413e-04):1.330174e-02,46:3.094565e-03):2.949363e-03):1.544996e-03):3.394190e-04,(8:1.102712e-03,(44:1.111221e-02,(56:3.924706e-05,(54:2.385829e-03,55:3.019041e-04):2.515723e-04):8.270897e-03):1.958715e-03):3.262839e-03):1.008270e-02,(71:6.548059e-03,4:4.835945e-03):5.745495e-03):2.091155e-03):4.809358e-03):2.087091e-03,((109:1.966875e-02,(((((102:1.459946e-03,103:7.237802e-04):6.741931e-04,107:4.849835e-03):2.231615e-03,(106:1.457794e-02,(105:2.993597e-03,100:6.348085e-03):2.056074e-03):5.279050e-04):1.105741e-02,((104:1.856849e-02,(99:1.081235e-03,101:8.506554e-04):6.088278e-03):7.562690e-03,108:7.339906e-03):3.739659e-03):5.308627e-02,(2:2.578188e-03,29:5.880923e-03):7.503740e-03):1.784022e-03):2.109729e-03,((((70:3.272014e-02,(24:8.255877e-03,69:7.387365e-03):8.426191e-03):6.415878e-03,(75:5.041525e-03,90:3.208475e-03):2.440669e-02):2.584773e-03,((18:1.239637e-02,(16:8.468477e-03,74:1.045253e-03):1.513410e-03):1.186376e-02,(((84:1.761661e-03,83:5.766540e-03):3.925948e-03,(86:7.185187e-03,85:4.921793e-03):1.638304e-03):3.316083e-03,17:1.179534e-02):1.030489e-03):4.376262e-03):1.214049e-03,(((96:8.594873e-04,98:1.076190e-02):2.197555e-03,97:2.747071e-03):5.502482e-03,88:5.861158e-03):2.082246e-03):1.584441e-02):6.867080e-04):2.282169e-03,47:7.637997e-02):1.922049e-02,((43:8.980671e-03,(60:3.752688e-03,61:2.601103e-03):1.736726e-02):1.407256e-02,(15:4.465680e-02,((49:3.062289e-03,50:1.644361e-03):1.023949e-02,(48:4.084237e-03,(52:4.821640e-04,51:9.501086e-03):1.299524e-03):2.373302e-03):7.607181e-03):2.534865e-02):1.472313e-03):1.518600e-02,42:3.672811e-02):9.145879e-03,((81:1.154700e-02,(((7:1.051653e-03,38:2.114659e-03):9.409169e-03,13:1.206566e-02):1.610917e-03,(19:8.943913e-03,(6:7.296281e-03,(30:4.293346e-03,(31:3.025933e-03,5:1.927578e-02):2.806481e-03):5.310818e-03):1.515486e-02):1.541530e-03):1.003523e-03):3.102302e-03,12:2.319844e-02):1.225463e-03):2.534125e-03):1.065724e-03):2.035320e-03):1.388280e-03):8.482634e-04):1.279854e-03):4.761311e-04,(110:1.082655e-02,80:1.311010e-02):5.608096e-03):1.797539e-03):6.457085e-03,(33:2.411783e-02,91:1.604358e-02):1.518393e-02):3.646103e-03,((67:8.910809e-03,14:1.166621e-02):2.122400e-02,(3:1.365670e-02,(66:1.180779e-02,68:4.635418e-03):1.159297e-02):3.254341e-03):1.230014e-03,1:1.811630e-02);
   tree gen.565000 = [&U] ((3:1.654462e-02,(66:1.463011e-02,68:6.472019e-03):1.742769e-02):4.294937e-03,((((91:1.756249e-02,33:3.101458e-02):6.757885e-03,14:3.170244e-02):4.093314e-03,(((80:1.406029e-02,110:1.527084e-02):4.210452e-03,(((((((82:4.146084e-03,35:1.317224e-03):6.292131e-03,93:2.491086e-02):8.585380e-03,(41:2.322636e-02,((92:6.719338e-03,65:1.417961e-02):3.147426e-03,34:9.199581e-03):8.273884e-03):2.626395e-03):3.814002e-03,((87:1.359891e-02,37:1.475119e-02):1.801735e-03,32:1.463183e-02):2.525525e-03):9.981985e-04,(72:1.060221e-02,79:1.842525e-02):4.210974e-03):9.151966e-04,59:1.479458e-02):7.101700e-03,((((((25:1.433624e-02,27:1.494953e-02):4.307170e-04,28:9.358033e-03):1.803195e-03,39:2.658569e-02):1.456011e-03,(26:3.699473e-03,95:9.282908e-04):7.856107e-03):4.315511e-03,((94:1.729852e-02,((77:5.821585e-03,76:4.570930e-03):4.607449e-03,78:7.335473e-03):7.673540e-03):1.096580e-02,((((((36:1.772840e-02,(((((109:1.559507e-02,(29:5.938942e-03,2:3.368990e-03):1.558537e-02):1.003336e-03,(47:7.504452e-02,((108:5.000325e-03,(104:2.160576e-02,(99:1.297498e-03,101:7.546664e-04):9.745465e-03):2.585881e-03):6.444014e-03,(((105:7.321943e-03,100:3.271480e-03):3.545199e-03,106:1.176005e-02):3.977536e-05,((102:3.217198e-03,103:2.519745e-03):2.201597e-03,107:4.623128e-03):3.380420e-03):1.626340e-02):4.480108e-02):5.584034e-03):1.368710e-03,(((((24:8.420356e-03,69:9.602885e-03):8.526247e-03,70:2.741243e-02):5.108824e-03,((17:9.671497e-03,(((83:8.408337e-03,84:5.101700e-03):1.823799e-03,(16:1.436948e-02,(86:3.958321e-03,18:8.658305e-03):1.901590e-03):6.908326e-03):7.403830e-04,85:7.167466e-03):1.873216e-03):4.178011e-04,74:3.133693e-02):6.909353e-03):1.958556e-03,(75:1.257444e-02,90:1.279336e-02):1.329092e-02):4.272248e-03,((96:1.929231e-03,(97:1.248177e-03,98:8.136858e-03):3.812656e-03):7.008445e-03,88:1.633115e-02):1.620454e-04):1.382778e-02):4.888419e-03,(((((9:1.131466e-02,53:2.527376e-02):2.012477e-03,45:2.365617e-02):1.525592e-03,(((((22:3.929972e-04,21:1.617318e-04):8.058135e-04,20:3.615937e-04):4.628509e-03,23:8.181421e-03):1.501646e-02,(46:4.079954e-03,(57:4.122156e-04,58:8.229206e-04):1.315223e-02):4.172633e-03):2.408387e-03,(8:9.368823e-04,(44:9.775697e-03,((54:1.004720e-03,56:7.288321e-04):2.854679e-05,55:4.118919e-04):9.835473e-03):3.378704e-04):4.067111e-03):6.275064e-04):1.015662e-02,(4:8.917545e-03,71:7.366244e-03):3.977885e-03):3.751037e-03,62:5.115431e-02):5.261649e-03):1.048292e-04,10:7.826897e-03):1.517882e-03):2.663354e-03,63:5.012925e-02):1.473979e-02,((15:3.711530e-02,(((51:9.090280e-03,52:6.382018e-04):1.794544e-03,48:4.428607e-03):4.863656e-03,(50:1.938836e-03,49:1.677371e-05):1.119433e-02):6.461944e-03):2.689658e-02,(43:1.132870e-02,(61:1.946925e-03,60:3.737024e-03):2.217197e-02):1.693752e-02):6.126792e-04):8.968728e-03,42:3.819524e-02):7.179945e-03,(12:2.074989e-02,(((13:1.411379e-02,(7:3.599577e-03,38:5.166334e-04):1.118394e-02):1.313701e-03,((((31:3.771221e-03,30:7.620671e-03):1.900972e-03,6:7.253541e-03):5.079067e-03,5:2.004297e-02):7.573390e-03,19:1.081345e-02):2.496096e-03):1.398336e-03,81:1.330912e-02):2.968543e-03):2.381943e-03):1.823895e-03,(89:8.896173e-03,40:2.432998e-03):1.650256e-02):1.064049e-03):2.021305e-03):5.958901e-04,(73:2.940520e-02,11:2.126152e-02):1.918405e-03):8.134651e-04):5.345878e-04):4.190838e-03,64:3.715249e-02):3.787479e-03):5.022791e-04,67:2.424322e-02):1.283551e-03,1:1.328073e-02);
   tree gen.570000 = [&U] ((67:1.431356e-02,14:2.079875e-02):1.221199e-02,(((33:3.085262e-02,91:1.587546e-02):1.129906e-02,(64:4.345585e-02,((110:1.220351e-02,80:1.338825e-02):4.915095e-03,((11:1.935049e-02,((73:2.395278e-02,89:5.014223e-02):9.194711e-03,((((26:2.827135e-03,25:1.129477e-02):3.085191e-03,(28:5.711957e-03,27:1.149973e-02):5.727805e-03):2.558704e-03,(39:3.731196e-02,95:1.314490e-02):5.311962e-04):6.497214e-03,((((77:7.638883e-03,76:7.760591e-03):4.109096e-03,78:9.319337e-03):6.987473e-03,94:1.842654e-02):1.171642e-02,(40:2.184457e-02,(((((((((70:3.237726e-02,(24:8.958083e-03,69:7.309952e-03):1.252643e-02):4.569961e-03,(((17:1.127633e-02,(((84:2.696491e-03,83:9.211084e-03):2.442658e-03,86:7.897577e-03):4.501105e-04,85:5.682265e-03):1.411466e-03):5.817546e-04,((74:7.409328e-03,16:1.338213e-02):2.130491e-03,18:2.213410e-02):4.995800e-03):4.252973e-03,(75:2.537005e-02,90:3.039324e-02):7.649658e-03):2.846611e-04):1.695990e-03,(((98:2.083269e-02,97:2.100536e-03):4.087757e-03,96:2.626100e-03):5.993626e-03,88:1.402586e-02):3.452970e-03):1.567837e-02,(((109:1.496094e-02,(((((107:4.501592e-03,(102:1.781907e-03,103:1.517869e-03):1.783109e-03):3.702945e-03,106:1.143241e-02):3.564826e-03,(105:8.289685e-03,100:4.426044e-03):1.009804e-02):8.305157e-03,(((99:7.072771e-04,101:2.932240e-03):6.704669e-03,104:2.541179e-02):2.196137e-03,108:1.457215e-02):6.117018e-03):6.327255e-02,(2:8.916396e-03,29:1.449189e-03):1.499192e-02):9.618790e-04):1.234593e-03,(62:3.912616e-02,(((9:1.084467e-02,(53:2.337090e-02,45:3.447612e-02):2.398923e-03):5.673744e-03,(((((54:8.194225e-04,56:1.159146e-03):6.448520e-04,55:1.268426e-03):9.595777e-03,44:7.038108e-03):1.643870e-03,8:2.830187e-03):2.104929e-03,((23:6.870645e-03,(20:9.279046e-05,(22:2.799756e-04,21:1.797789e-04):7.809571e-04):8.341645e-03):1.023892e-02,((58:7.449012e-04,57:2.724127e-04):1.483438e-02,46:3.481094e-03):3.387828e-03):2.445165e-03):1.797403e-04):9.857235e-03,(71:4.332308e-03,4:1.130059e-02):7.027718e-03):1.553291e-03):6.342893e-03):6.011058e-04,((63:5.469537e-02,36:1.244453e-02):1.845381e-03,10:6.949272e-03):7.968539e-04):1.113592e-03):3.555222e-03,47:7.557957e-02):2.095321e-02,(43:1.211272e-02,(60:2.918762e-03,61:4.719188e-03):1.526064e-02):1.726173e-02):4.489714e-03,(15:4.110381e-02,((49:1.768374e-03,50:3.942233e-03):1.289510e-02,(51:6.465443e-03,(48:2.998374e-03,52:2.589856e-03):1.202251e-03):8.145384e-03):8.758582e-03):2.013471e-02):1.025060e-02,42:2.311683e-02):1.222192e-02,((81:1.547222e-02,((19:6.166478e-03,(6:7.219822e-03,(30:2.515633e-03,(31:3.217460e-03,5:2.150502e-02):3.059679e-04):7.332479e-03):1.749132e-02):3.282819e-03,(13:1.321898e-02,(7:1.826396e-03,38:4.871576e-04):1.417462e-02):1.235061e-03):3.567143e-03):2.376789e-03,12:3.092456e-02):1.455030e-03):2.196811e-03):4.625550e-03):3.874809e-03):9.820412e-04):2.604422e-03):1.206548e-03,(((((87:9.057179e-03,37:1.445736e-02):2.644468e-03,32:1.631126e-02):2.020224e-03,((((65:1.193743e-02,92:7.619147e-03):8.277278e-03,93:1.271225e-02):2.684915e-03,34:2.208564e-02):4.468067e-03,(82:1.946429e-03,35:1.122003e-03):1.425621e-02):3.955651e-03):1.070163e-04,(41:1.688772e-02,59:8.947772e-03):6.491985e-03):1.249598e-03,(72:1.241387e-02,79:1.540654e-02):3.522948e-03):2.654467e-03):9.991067e-04):1.854920e-03):5.363441e-03):1.533214e-03,(3:1.351358e-02,(66:8.110120e-03,68:5.701111e-03):1.216817e-02):2.492018e-03):1.297625e-03,1:1.554340e-02);
   tree gen.575000 = [&U] (67:2.280745e-02,(((((80:1.472404e-02,110:1.845837e-02):4.609063e-03,((11:1.829212e-02,(((((26:8.352909e-03,95:1.283629e-02):1.892837e-04,(28:1.336098e-02,(25:1.790772e-02,27:1.459396e-02):3.129825e-03):2.574117e-03):8.432091e-04,39:3.083494e-02):4.438786e-03,((94:1.688707e-02,(76:4.966414e-03,(77:8.370007e-03,78:1.080456e-02):4.500180e-04):8.263135e-03):1.063850e-02,(((((15:3.797417e-02,((52:1.186369e-04,(51:1.317285e-02,48:1.501960e-03):4.964750e-03):1.045017e-02,(50:1.286653e-03,49:3.231201e-03):6.066190e-03):7.025850e-03):2.561973e-02,((((10:6.515881e-03,(((((75:2.451237e-02,90:9.661478e-03):1.142328e-02,((74:3.004488e-02,(17:1.289772e-02,(85:4.907697e-03,((86:3.882050e-03,(16:7.607401e-03,18:1.661490e-02):7.852170e-03):2.067243e-03,(83:6.911376e-03,84:5.221413e-03):2.169172e-03):6.247478e-04):2.043827e-03):3.886499e-06):5.754600e-03,((24:4.133524e-03,69:1.154328e-02):1.108527e-02,70:2.959639e-02):3.353019e-03):7.878600e-04):1.841611e-03,(((98:5.466420e-03,97:2.338928e-03):3.969742e-04,96:7.336333e-04):7.083538e-03,88:9.019480e-03):2.238894e-03):1.305616e-02,(109:1.639190e-02,((29:1.710054e-03,2:9.889474e-03):1.224694e-02,(47:7.407960e-02,(((104:2.040069e-02,(99:1.901919e-03,101:1.196582e-03):5.443532e-03):2.552336e-03,108:5.510312e-03):7.971177e-03,((102:5.770354e-03,(103:3.955291e-03,107:4.683358e-03):1.239006e-03):2.207660e-03,(106:1.526084e-02,(105:7.078955e-03,100:7.039362e-03):2.938942e-03):2.579752e-03):1.137394e-02):3.772368e-02):4.662779e-03):3.017137e-04):6.752713e-04):2.453813e-03,(((((9:9.557730e-03,53:1.855786e-02):2.988859e-03,(44:5.005324e-03,45:1.373661e-02):8.949384e-03):3.893650e-04,(((56:2.681220e-04,(54:2.336015e-03,55:1.039106e-03):1.288784e-04):6.487106e-03,8:2.221954e-03):4.554336e-03,((((22:4.104932e-04,21:2.436175e-04):3.279884e-03,20:1.006630e-03):3.540266e-03,23:8.448980e-03):8.944503e-03,(46:4.033900e-03,(57:7.373447e-04,58:1.005801e-04):1.120549e-02):1.922542e-03):7.808883e-04):3.975996e-04):1.089701e-02,(4:6.632544e-03,71:4.371213e-03):6.038542e-03):2.765727e-03,62:4.264725e-02):5.083088e-03):5.328285e-04):2.462968e-03,63:4.893691e-02):3.248535e-04,36:1.730673e-02):1.729123e-02,(43:1.177439e-02,(61:2.448545e-03,60:6.171812e-03):2.055854e-02):1.414076e-02):9.659776e-04):8.403011e-03,42:2.428372e-02):1.416808e-02,(12:2.039097e-02,(((13:1.418385e-02,(7:9.594102e-04,38:6.725872e-04):1.158410e-02):3.192350e-03,(((6:7.473841e-03,(30:5.699257e-03,31:3.966084e-03):7.656272e-03):6.468706e-03,5:1.079731e-02):8.045676e-03,19:8.961611e-03):1.908264e-03):1.675585e-03,81:1.351385e-02):1.330996e-03):2.031565e-03):1.753639e-03,(89:1.892276e-02,40:9.150123e-03):1.461462e-02):2.058476e-03):3.141425e-03):2.257829e-03,73:2.933883e-02):1.117664e-03):2.071159e-03,(59:1.447771e-02,((72:1.138421e-02,79:1.915408e-02):2.656739e-03,(((37:1.374178e-02,32:1.564791e-02):1.898344e-03,((((92:6.121943e-03,65:1.120350e-02):9.333444e-03,34:1.195944e-02):6.904763e-03,41:1.801518e-02):4.321728e-04,((82:2.348701e-03,35:2.796549e-03):8.326282e-03,93:1.289572e-02):6.770668e-03):2.514327e-03):1.345863e-03,87:7.974270e-03):5.540084e-04):2.802023e-03):3.670482e-03):2.197062e-04):1.652241e-03,64:3.847305e-02):5.363052e-03,(91:1.251176e-02,33:2.293184e-02):1.004077e-02):1.805821e-03,((3:1.882716e-02,(66:1.428212e-02,68:3.536596e-03):1.978858e-02):4.895694e-03,14:2.886235e-02):4.454892e-04):2.571929e-03,1:1.529464e-02);
[truncated: 6,403,268 more chars]
