# Supplementary material for: Eocene Loranthaceae pollen pushes back divergence ages for major splits in the family
Source: PeerJ. 2017 Jun 7;5:e3373. doi: 10.7717/peerj.3373 (PMC5466002; doi:10.7717/peerj.3373)
Supplement: Supplemental Information 8 — This archive includes all data and analysis files referred to in the main text and supplementary files that are needed to reproduce the shown results. See GuideToFiles.txt for naming schemes and contents of each subfolder included in this archive, and File S1 for analysis set-ups and further background information. [file peerj-05-3373-s008.zip › Step3_speciestrees/BI/00a_nr.all.c.m1.simple.nex.run1.p]

[ID: 2393239192]
Gen	LnL	LnPr	TL{all}	r(A<->C){1}	r(A<->G){1}	r(A<->T){1}	r(C<->G){1}	r(C<->T){1}	r(G<->T){1}	r(A<->C){2}	r(A<->G){2}	r(A<->T){2}	r(C<->G){2}	r(C<->T){2}	r(G<->T){2}	pi(A){1}	pi(C){1}	pi(G){1}	pi(T){1}	pi(A){2}	pi(C){2}	pi(G){2}	pi(T){2}	alpha{1}	alpha{2}	pinvar{1}	pinvar{2}	m{1}	m{2}
0	-2.451600e+04	1.415982e+02	2.820000e+00	1.666667e-01	1.666667e-01	1.666667e-01	1.666667e-01	1.666667e-01	1.666667e-01	1.666667e-01	1.666667e-01	1.666667e-01	1.666667e-01	1.666667e-01	1.666667e-01	2.500000e-01	2.500000e-01	2.500000e-01	2.500000e-01	2.500000e-01	2.500000e-01	2.500000e-01	2.500000e-01	1.000000e+00	1.000000e+00	0.000000e+00	0.000000e+00	1.000000e+00	1.000000e+00
5000	-1.665350e+04	2.948972e+02	9.517006e-01	1.404147e-01	1.699964e-01	9.349672e-02	5.655544e-02	4.963769e-01	4.315981e-02	9.696687e-02	1.808200e-01	1.583034e-01	4.436779e-02	4.779633e-01	4.157864e-02	2.536903e-01	2.236101e-01	2.616370e-01	2.610626e-01	2.106721e-01	2.601695e-01	3.197865e-01	2.093720e-01	4.986409e-01	4.630012e-01	7.661991e-01	5.608238e-01	6.813867e-01	1.263826e+00
10000	-1.645195e+04	2.948402e+02	9.523116e-01	1.147115e-01	1.373168e-01	1.068867e-01	3.327406e-02	5.649800e-01	4.283099e-02	7.539907e-02	1.814781e-01	1.325506e-01	3.022013e-02	5.376489e-01	4.270318e-02	2.463857e-01	2.360463e-01	2.722735e-01	2.452945e-01	2.051800e-01	2.738539e-01	3.517196e-01	1.692465e-01	5.147029e-01	4.140341e-01	7.364610e-01	5.436240e-01	7.799619e-01	1.182202e+00
15000	-1.641603e+04	3.064797e+02	8.761006e-01	1.054113e-01	1.672604e-01	7.879833e-02	3.901597e-02	5.529532e-01	5.656074e-02	8.247396e-02	1.896978e-01	1.386624e-01	2.547300e-02	5.285573e-01	3.513554e-02	2.528214e-01	2.246109e-01	2.680140e-01	2.545537e-01	2.021872e-01	2.742752e-01	3.353108e-01	1.882267e-01	5.201459e-01	4.542994e-01	7.669117e-01	5.863798e-01	6.489624e-01	1.290675e+00
20000	-1.642366e+04	3.013064e+02	9.081002e-01	1.183000e-01	1.437343e-01	9.942164e-02	4.614341e-02	5.487850e-01	4.361566e-02	6.980716e-02	1.851655e-01	9.208792e-02	3.245622e-02	5.825586e-01	3.792454e-02	2.485268e-01	2.153551e-01	2.702269e-01	2.658911e-01	2.165441e-01	2.620864e-01	3.336537e-01	1.877158e-01	6.410342e-01	4.811555e-01	7.605132e-01	5.676575e-01	6.626837e-01	1.279313e+00
25000	-1.642195e+04	3.021737e+02	9.035724e-01	9.477563e-02	1.455120e-01	7.220694e-02	6.615950e-02	5.680538e-01	5.329212e-02	7.614638e-02	1.631046e-01	1.133072e-01	3.575811e-02	5.797139e-01	3.196982e-02	2.558996e-01	2.193038e-01	2.550950e-01	2.697017e-01	2.119342e-01	2.562266e-01	3.462558e-01	1.855834e-01	5.047700e-01	4.503420e-01	7.638806e-01	5.682405e-01	7.189308e-01	1.232738e+00
30000	-1.639710e+04	3.037540e+02	8.931147e-01	1.042239e-01	1.796866e-01	9.981331e-02	3.211297e-02	5.380439e-01	4.611922e-02	7.417526e-02	1.763340e-01	1.188649e-01	3.364035e-02	5.594147e-01	3.757078e-02	2.413943e-01	2.264357e-01	2.812887e-01	2.508812e-01	2.236202e-01	2.566878e-01	3.459590e-01	1.737329e-01	5.641311e-01	4.414899e-01	7.621340e-01	5.844877e-01	7.551922e-01	1.202712e+00
35000	-1.641865e+04	3.003414e+02	9.151573e-01	1.123996e-01	1.612208e-01	9.907046e-02	4.037714e-02	5.384848e-01	4.844716e-02	6.593475e-02	1.844890e-01	1.295296e-01	3.423654e-02	5.418128e-01	4.399722e-02	2.405454e-01	2.244057e-01	2.719108e-01	2.631381e-01	2.176531e-01	2.620116e-01	3.399406e-01	1.803948e-01	4.773977e-01	5.252962e-01	7.467404e-01	6.095891e-01	8.112580e-01	1.156287e+00
40000	-1.640437e+04	3.157918e+02	8.186030e-01	1.073534e-01	1.905925e-01	1.028873e-01	4.341014e-02	5.003738e-01	5.538297e-02	9.097627e-02	2.187074e-01	1.230984e-01	2.562909e-02	4.976465e-01	4.394236e-02	2.472333e-01	2.384558e-01	2.563985e-01	2.579125e-01	2.006477e-01	2.645134e-01	3.490222e-01	1.858168e-01	6.772320e-01	4.942670e-01	7.796185e-01	5.933257e-01	6.486111e-01	1.290966e+00
45000	-1.642400e+04	3.058013e+02	8.804110e-01	1.111907e-01	1.560117e-01	7.676632e-02	5.752759e-02	5.491942e-01	4.930948e-02	8.617002e-02	1.724394e-01	1.100075e-01	3.169292e-02	5.502674e-01	4.942274e-02	2.530983e-01	2.436021e-01	2.538242e-01	2.494753e-01	2.184049e-01	2.531451e-01	3.441205e-01	1.843294e-01	5.046639e-01	4.606649e-01	7.405606e-01	5.784660e-01	7.556169e-01	1.202360e+00
50000	-1.641147e+04	3.097917e+02	8.550666e-01	1.037201e-01	1.189441e-01	1.031697e-01	2.891874e-02	5.704776e-01	7.476971e-02	7.687917e-02	1.827573e-01	1.260487e-01	2.906910e-02	5.482712e-01	3.697455e-02	2.526722e-01	2.063485e-01	2.908948e-01	2.500845e-01	2.162005e-01	2.735266e-01	3.312950e-01	1.789780e-01	6.617678e-01	4.049650e-01	7.628551e-01	5.647541e-01	7.979120e-01	1.167338e+00
55000	-1.642547e+04	3.051403e+02	8.837412e-01	1.381592e-01	1.795085e-01	7.793621e-02	3.535614e-02	5.246453e-01	4.439467e-02	6.439363e-02	1.884392e-01	1.361701e-01	2.758833e-02	5.413892e-01	4.201958e-02	2.327412e-01	2.203503e-01	2.894038e-01	2.575046e-01	2.073943e-01	2.550041e-01	3.552342e-01	1.823674e-01	6.161550e-01	4.812437e-01	7.968593e-01	5.790432e-01	6.897957e-01	1.256863e+00
60000	-1.641867e+04	3.087127e+02	8.613205e-01	1.196601e-01	1.568563e-01	9.859854e-02	6.220240e-02	5.080747e-01	5.460803e-02	8.184413e-02	2.098353e-01	1.319879e-01	2.642035e-02	5.000757e-01	4.983656e-02	2.290929e-01	2.341118e-01	2.756835e-01	2.611118e-01	1.962596e-01	2.864745e-01	3.313447e-01	1.859212e-01	4.952536e-01	6.296293e-01	7.505934e-01	6.055588e-01	7.294989e-01	1.223987e+00
65000	-1.641289e+04	3.023440e+02	9.022990e-01	8.721591e-02	1.399366e-01	8.805689e-02	3.373803e-02	6.007225e-01	5.033008e-02	7.464339e-02	1.667709e-01	1.389206e-01	3.077988e-02	5.556742e-01	3.321112e-02	2.379939e-01	2.368957e-01	2.689421e-01	2.561684e-01	2.077804e-01	2.671236e-01	3.431444e-01	1.819516e-01	4.697756e-01	5.125866e-01	7.388786e-01	6.102992e-01	7.517521e-01	1.205561e+00
70000	-1.642253e+04	3.040379e+02	8.915815e-01	9.201074e-02	1.660004e-01	9.776447e-02	4.315824e-02	5.511059e-01	4.996017e-02	1.005104e-01	2.004012e-01	1.166392e-01	3.451555e-02	5.007442e-01	4.718941e-02	2.689263e-01	2.107905e-01	2.654060e-01	2.548772e-01	2.061707e-01	2.738714e-01	3.367848e-01	1.831731e-01	5.409996e-01	4.214606e-01	7.283242e-01	5.785706e-01	7.829815e-01	1.179701e+00
75000	-1.642137e+04	3.107319e+02	8.493425e-01	1.171763e-01	1.768132e-01	1.123303e-01	5.187397e-02	4.893003e-01	5.250590e-02	8.637978e-02	1.977522e-01	1.423172e-01	3.032214e-02	4.987264e-01	4.450231e-02	2.191905e-01	2.281794e-01	2.805447e-01	2.720853e-01	2.083266e-01	2.823265e-01	3.270743e-01	1.822725e-01	5.113533e-01	5.561608e-01	7.595197e-01	6.014317e-01	7.428892e-01	1.212900e+00
80000	-1.644537e+04	3.081451e+02	8.648673e-01	1.074025e-01	1.599409e-01	9.640935e-02	3.410861e-02	5.347632e-01	6.737548e-02	8.143721e-02	1.971859e-01	1.287876e-01	2.559199e-02	5.361642e-01	3.083312e-02	2.497826e-01	2.425634e-01	2.534497e-01	2.542043e-01	2.084306e-01	2.701031e-01	3.478101e-01	1.736562e-01	5.797939e-01	5.370473e-01	7.694996e-01	5.899260e-01	7.076719e-01	1.242061e+00
85000	-1.640710e+04	3.235878e+02	7.748341e-01	1.085687e-01	1.665476e-01	7.834809e-02	3.960064e-02	5.542336e-01	5.270148e-02	7.178121e-02	1.561212e-01	1.420886e-01	2.733203e-02	5.647604e-01	3.791668e-02	2.367339e-01	2.274678e-01	2.812970e-01	2.545012e-01	2.129656e-01	2.637693e-01	3.593054e-01	1.639597e-01	5.735355e-01	4.993813e-01	7.605561e-01	6.027252e-01	7.375224e-01	1.217344e+00
90000	-1.642835e+04	2.993741e+02	9.213828e-01	9.816829e-02	1.746702e-01	9.140187e-02	4.762381e-02	5.341467e-01	5.398907e-02	8.784383e-02	1.814821e-01	1.326754e-01	4.130288e-02	5.208239e-01	3.587192e-02	2.583154e-01	2.219044e-01	2.760044e-01	2.437759e-01	2.155245e-01	2.538331e-01	3.422465e-01	1.883960e-01	4.816562e-01	5.385749e-01	7.375456e-01	6.226018e-01	7.897620e-01	1.174087e+00
95000	-1.642258e+04	3.029640e+02	8.986693e-01	1.060123e-01	1.390166e-01	6.948535e-02	4.936977e-02	5.938743e-01	4.224175e-02	9.257105e-02	1.772525e-01	1.210151e-01	2.733866e-02	5.373506e-01	4.447211e-02	2.504491e-01	2.184579e-01	2.605112e-01	2.705818e-01	2.095023e-01	2.686560e-01	3.404395e-01	1.814022e-01	4.492812e-01	4.777948e-01	7.428910e-01	6.057782e-01	7.375358e-01	1.217332e+00
100000	-1.643902e+04	3.023077e+02	9.019941e-01	1.157517e-01	1.587908e-01	8.937529e-02	3.375743e-02	5.571503e-01	4.517448e-02	7.703264e-02	1.825067e-01	1.128290e-01	4.008654e-02	5.448976e-01	4.264747e-02	2.611469e-01	2.229301e-01	2.532631e-01	2.626599e-01	2.163025e-01	2.630074e-01	3.363890e-01	1.843011e-01	6.573811e-01	4.086437e-01	7.566265e-01	5.935898e-01	7.711958e-01	1.189460e+00
105000	-1.639937e+04	3.156598e+02	8.204974e-01	1.080135e-01	1.121343e-01	8.297761e-02	4.312117e-02	6.142225e-01	3.953087e-02	6.975503e-02	1.852820e-01	1.339762e-01	2.951087e-02	5.349674e-01	4.650851e-02	2.554649e-01	2.117985e-01	2.842217e-01	2.485149e-01	2.202926e-01	2.544239e-01	3.491095e-01	1.761741e-01	4.819052e-01	4.977679e-01	7.364013e-01	6.219370e-01	8.065623e-01	1.160175e+00
110000	-1.641565e+04	3.063251e+02	8.773076e-01	1.428736e-01	1.385461e-01	8.677097e-02	3.618390e-02	5.513738e-01	4.425163e-02	7.893525e-02	1.797015e-01	1.625186e-01	2.905382e-02	5.124646e-01	3.732618e-02	2.582651e-01	2.137151e-01	2.903287e-01	2.376911e-01	1.983185e-01	2.768841e-01	3.496980e-01	1.750994e-01	4.693493e-01	4.668538e-01	7.266127e-01	5.852032e-01	7.809113e-01	1.181415e+00
115000	-1.643156e+04	2.979223e+02	9.308218e-01	9.703668e-02	1.815088e-01	7.658266e-02	4.942032e-02	5.340807e-01	6.137085e-02	9.289793e-02	1.992957e-01	1.253375e-01	3.708983e-02	5.032225e-01	4.215661e-02	2.477170e-01	2.185582e-01	2.705943e-01	2.631304e-01	2.078392e-01	2.748535e-01	3.449743e-01	1.723330e-01	5.523738e-01	4.917666e-01	7.643239e-01	5.634198e-01	7.101449e-01	1.240013e+00
120000	-1.643123e+04	2.964502e+02	9.413686e-01	1.076785e-01	1.504154e-01	8.615233e-02	3.787057e-02	5.626273e-01	5.525585e-02	7.361848e-02	1.991141e-01	1.359031e-01	2.780988e-02	5.328223e-01	3.073213e-02	2.422325e-01	2.251418e-01	2.857390e-01	2.468867e-01	1.933091e-01	2.798556e-01	3.436273e-01	1.832080e-01	5.370516e-01	4.007780e-01	7.273768e-01	5.391008e-01	6.234535e-01	1.311798e+00
125000	-1.640526e+04	3.082014e+02	8.648191e-01	1.095089e-01	1.456718e-01	1.031501e-01	3.068099e-02	5.464808e-01	6.450744e-02	8.009124e-02	1.893021e-01	1.565473e-01	2.972142e-02	5.136476e-01	3.069034e-02	2.484052e-01	2.117622e-01	2.778113e-01	2.620214e-01	2.170742e-01	2.698249e-01	3.360725e-01	1.770284e-01	5.885392e-01	4.797469e-01	7.748486e-01	6.054437e-01	7.073641e-01	1.242316e+00
130000	-1.641255e+04	3.052079e+02	8.829467e-01	1.253225e-01	1.524325e-01	9.495345e-02	5.032269e-02	5.245235e-01	5.244533e-02	9.244165e-02	1.816479e-01	1.397373e-01	3.226860e-02	5.226294e-01	3.127516e-02	2.513800e-01	2.058999e-01	2.821193e-01	2.606008e-01	1.954773e-01	2.576190e-01	3.499776e-01	1.969261e-01	7.009819e-01	4.548127e-01	7.837811e-01	5.704607e-01	6.437033e-01	1.295030e+00
135000	-1.640765e+04	3.067108e+02	8.733717e-01	9.943325e-02	1.407469e-01	9.946941e-02	3.664251e-02	5.733331e-01	5.037480e-02	7.414110e-02	1.955800e-01	1.262414e-01	4.077619e-02	5.233845e-01	3.987675e-02	2.679034e-01	2.252494e-01	2.669271e-01	2.399201e-01	2.034813e-01	2.637338e-01	3.413984e-01	1.913866e-01	6.965726e-01	4.838173e-01	7.605634e-01	5.846523e-01	7.242989e-01	1.228293e+00
140000	-1.642048e+04	3.110422e+02	8.480812e-01	1.128458e-01	1.525807e-01	1.134289e-01	3.150559e-02	5.325558e-01	5.708321e-02	8.014203e-02	1.778595e-01	1.268295e-01	3.483393e-02	5.398703e-01	4.046475e-02	2.494794e-01	2.316447e-01	2.630950e-01	2.557809e-01	2.137436e-01	2.697500e-01	3.275866e-01	1.889198e-01	5.361881e-01	4.291538e-01	7.700519e-01	5.485126e-01	6.122349e-01	1.321087e+00
145000	-1.639277e+04	3.148154e+02	8.252793e-01	1.066515e-01	1.528188e-01	9.265567e-02	4.399944e-02	5.628281e-01	4.104655e-02	7.884347e-02	1.964092e-01	1.335752e-01	3.216667e-02	5.102655e-01	4.873993e-02	2.471819e-01	2.287749e-01	2.639381e-01	2.601051e-01	2.125893e-01	2.824934e-01	3.294202e-01	1.754971e-01	4.778135e-01	5.323139e-01	7.247792e-01	6.208299e-01	7.483002e-01	1.208419e+00
150000	-1.639634e+04	3.177506e+02	8.079934e-01	1.392507e-01	1.551649e-01	8.639499e-02	3.479877e-02	5.424718e-01	4.191888e-02	7.117780e-02	1.775054e-01	1.747078e-01	2.640858e-02	5.090120e-01	4.118845e-02	2.451445e-01	2.114522e-01	2.583262e-01	2.850771e-01	2.068280e-01	2.765530e-01	3.360406e-01	1.805783e-01	5.920360e-01	4.480772e-01	7.691366e-01	5.999172e-01	7.617668e-01	1.197268e+00
155000	-1.640928e+04	3.073049e+02	8.707491e-01	1.341961e-01	1.476525e-01	8.981064e-02	3.719306e-02	5.413415e-01	4.980624e-02	8.076218e-02	1.773673e-01	1.213763e-01	3.542349e-02	5.452912e-01	3.977956e-02	2.528427e-01	2.200550e-01	2.704434e-01	2.566589e-01	2.056219e-01	2.675708e-01	3.430115e-01	1.837958e-01	5.011483e-01	5.064268e-01	7.348366e-01	6.121763e-01	7.217870e-01	1.230373e+00
160000	-1.641363e+04	3.192943e+02	7.992237e-01	1.355764e-01	1.279585e-01	6.888937e-02	3.597395e-02	5.728193e-01	5.878252e-02	8.857990e-02	1.755457e-01	1.334107e-01	2.482186e-02	5.381145e-01	3.952737e-02	2.631238e-01	2.104215e-01	2.663099e-01	2.601448e-01	2.109771e-01	2.692218e-01	3.336711e-01	1.861300e-01	4.452810e-01	5.798015e-01	7.348061e-01	6.398986e-01	6.882361e-01	1.258155e+00
165000	-1.642669e+04	3.050040e+02	8.852906e-01	1.175136e-01	1.668393e-01	9.603282e-02	3.885311e-02	5.253539e-01	5.540719e-02	7.227926e-02	2.037706e-01	1.269993e-01	3.012551e-02	5.183751e-01	4.845031e-02	2.707230e-01	2.354843e-01	2.540385e-01	2.397541e-01	2.162424e-01	2.695977e-01	3.353946e-01	1.787652e-01	4.536874e-01	5.346450e-01	7.400960e-01	6.041268e-01	7.076077e-01	1.242114e+00
170000	-1.640400e+04	3.091215e+02	8.603599e-01	9.899585e-02	1.446437e-01	9.180423e-02	4.709497e-02	5.520825e-01	6.537871e-02	8.468229e-02	1.799691e-01	1.065668e-01	3.101571e-02	5.453912e-01	5.237485e-02	2.524225e-01	2.174559e-01	2.826844e-01	2.474371e-01	2.031857e-01	2.764813e-01	3.471921e-01	1.731409e-01	4.627663e-01	4.096107e-01	7.496606e-01	5.738185e-01	6.884812e-01	1.257952e+00
175000	-1.640992e+04	3.109433e+02	8.491391e-01	1.095456e-01	1.157934e-01	1.026860e-01	3.305602e-02	5.865685e-01	5.235044e-02	8.082555e-02	1.987697e-01	1.187994e-01	3.489510e-02	5.267874e-01	3.992285e-02	2.658095e-01	2.138923e-01	2.726719e-01	2.476263e-01	2.126358e-01	2.658178e-01	3.453259e-01	1.762205e-01	4.275709e-01	4.621060e-01	7.519457e-01	5.715175e-01	7.011255e-01	1.247482e+00
180000	-1.640597e+04	3.055167e+02	8.825524e-01	1.165014e-01	1.679590e-01	1.023377e-01	2.818992e-02	5.392204e-01	4.579161e-02	6.591987e-02	1.861040e-01	1.119477e-01	2.776014e-02	5.693424e-01	3.892597e-02	2.505946e-01	2.284651e-01	2.781108e-01	2.428295e-01	2.208673e-01	2.693703e-01	3.336341e-01	1.761284e-01	3.928749e-01	5.166999e-01	6.860277e-01	6.298650e-01	8.156809e-01	1.152625e+00
185000	-1.640458e+04	3.032889e+02	8.955743e-01	1.036363e-01	1.971368e-01	8.107989e-02	5.293535e-02	5.258444e-01	3.936724e-02	7.078963e-02	1.742771e-01	1.216512e-01	3.440489e-02	5.571886e-01	4.168856e-02	2.531730e-01	2.104370e-01	2.616814e-01	2.747086e-01	2.222129e-01	2.546567e-01	3.411449e-01	1.819855e-01	5.900496e-01	4.954587e-01	7.896614e-01	6.065698e-01	7.091612e-01	1.240828e+00
190000	-1.641453e+04	2.959154e+02	9.435415e-01	1.378653e-01	1.787917e-01	9.554329e-02	3.765230e-02	4.987041e-01	5.144325e-02	8.502850e-02	1.612949e-01	1.178751e-01	3.208400e-02	5.677929e-01	3.592454e-02	2.501607e-01	2.193449e-01	2.768973e-01	2.535972e-01	2.281747e-01	2.581847e-01	3.380323e-01	1.756083e-01	6.932018e-01	4.565188e-01	7.726507e-01	5.650760e-01	7.739954e-01	1.187142e+00
195000	-1.642403e+04	3.166627e+02	8.136462e-01	9.736043e-02	1.362759e-01	1.177633e-01	3.151100e-02	5.657651e-01	5.132427e-02	6.100665e-02	1.917839e-01	1.077532e-01	2.991395e-02	5.701681e-01	3.937412e-02	2.314796e-01	2.324049e-01	2.805874e-01	2.555282e-01	2.208044e-01	2.579911e-01	3.416376e-01	1.795670e-01	6.321775e-01	5.192127e-01	7.645475e-01	5.954270e-01	7.567482e-01	1.201424e+00
200000	-1.642101e+04	3.006885e+02	9.127509e-01	1.161446e-01	1.867847e-01	1.002152e-01	3.632714e-02	5.080442e-01	5.248414e-02	7.223537e-02	1.903863e-01	1.311799e-01	2.936567e-02	5.460907e-01	3.074211e-02	2.306781e-01	2.273445e-01	2.784765e-01	2.635009e-01	2.036170e-01	2.736617e-01	3.385735e-01	1.841478e-01	5.284897e-01	4.960236e-01	7.573231e-01	5.778214e-01	7.600642e-01	1.198678e+00
205000	-1.641445e+04	2.990302e+02	9.243963e-01	1.458511e-01	1.634457e-01	6.988623e-02	3.434820e-02	5.222075e-01	6.426127e-02	7.288128e-02	1.606745e-01	1.278188e-01	2.922222e-02	5.724634e-01	3.693969e-02	2.399477e-01	2.239945e-01	2.847638e-01	2.512940e-01	2.113838e-01	2.573748e-01	3.498128e-01	1.814286e-01	4.945346e-01	4.121601e-01	7.571217e-01	5.552367e-01	7.379727e-01	1.216971e+00
210000	-1.641430e+04	3.091393e+02	8.586586e-01	1.250285e-01	1.645154e-01	7.539962e-02	5.449976e-02	5.155511e-01	6.500573e-02	6.479718e-02	2.090452e-01	1.371988e-01	3.471702e-02	5.077333e-01	4.650849e-02	2.697374e-01	1.977610e-01	2.654590e-01	2.670425e-01	2.116340e-01	2.768887e-01	3.363017e-01	1.751756e-01	6.399106e-01	4.920149e-01	7.635032e-01	6.192409e-01	6.570465e-01	1.283981e+00
215000	-1.642477e+04	3.082250e+02	8.636949e-01	1.147986e-01	1.910391e-01	1.123492e-01	5.143308e-02	4.920055e-01	3.837445e-02	7.761756e-02	1.851711e-01	1.473792e-01	3.242730e-02	5.176167e-01	3.978817e-02	2.393744e-01	2.105447e-01	2.842829e-01	2.657979e-01	2.024264e-01	2.569663e-01	3.629516e-01	1.776557e-01	6.675563e-01	5.594372e-01	7.735706e-01	6.151112e-01	6.909376e-01	1.255918e+00
220000	-1.642360e+04	2.975097e+02	9.336682e-01	1.137218e-01	1.438953e-01	1.038991e-01	4.343708e-02	5.473093e-01	4.773743e-02	8.609858e-02	1.907991e-01	1.244801e-01	2.698464e-02	5.399008e-01	3.173668e-02	2.586348e-01	2.239624e-01	2.740098e-01	2.433930e-01	2.188720e-01	2.676286e-01	3.389847e-01	1.745148e-01	5.665627e-01	4.625236e-01	7.635933e-01	5.648117e-01	6.611007e-01	1.280624e+00
225000	-1.641724e+04	3.088512e+02	8.617988e-01	1.115993e-01	1.534361e-01	9.846138e-02	3.065754e-02	5.458572e-01	5.998849e-02	7.678553e-02	1.891008e-01	1.392738e-01	2.695486e-02	5.398445e-01	2.804053e-02	2.540480e-01	2.155751e-01	2.749367e-01	2.554402e-01	2.128018e-01	2.740979e-01	3.435118e-01	1.695884e-01	4.764605e-01	4.322198e-01	7.270027e-01	5.756250e-01	7.249173e-01	1.227781e+00
230000	-1.639408e+04	3.061328e+02	8.776807e-01	1.194312e-01	1.377933e-01	1.025925e-01	4.517479e-02	5.543461e-01	4.066212e-02	7.512930e-02	1.838612e-01	1.487811e-01	2.926994e-02	5.224979e-01	4.046057e-02	2.520692e-01	2.158014e-01	2.655860e-01	2.665433e-01	1.988976e-01	2.583990e-01	3.531435e-01	1.895599e-01	5.812744e-01	4.876382e-01	7.537833e-01	6.030848e-01	7.954985e-01	1.169337e+00
235000	-1.641128e+04	3.077536e+02	8.676157e-01	1.010299e-01	2.066187e-01	8.263732e-02	4.230071e-02	5.158814e-01	5.153199e-02	9.198319e-02	1.886062e-01	1.281679e-01	3.240448e-02	5.220889e-01	3.674927e-02	2.360972e-01	2.221438e-01	2.832964e-01	2.584626e-01	2.097009e-01	2.650810e-01	3.409392e-01	1.842789e-01	5.828105e-01	4.810858e-01	7.684313e-01	5.968631e-01	7.048556e-01	1.244393e+00
240000	-1.641871e+04	3.061280e+02	8.788189e-01	1.266253e-01	1.570785e-01	9.447922e-02	3.278117e-02	5.306470e-01	5.838886e-02	8.080787e-02	1.731698e-01	1.182578e-01	2.268998e-02	5.710143e-01	3.406022e-02	2.511029e-01	2.329190e-01	2.777022e-01	2.382759e-01	2.164325e-01	2.554589e-01	3.538665e-01	1.742421e-01	5.013363e-01	3.908612e-01	7.637779e-01	5.805278e-01	7.301355e-01	1.223460e+00
245000	-1.641108e+04	3.129089e+02	8.360253e-01	8.992905e-02	1.605811e-01	7.927068e-02	4.062469e-02	5.649755e-01	6.461893e-02	7.827315e-02	1.686085e-01	1.213337e-01	3.198980e-02	5.673675e-01	3.242736e-02	2.593294e-01	2.228925e-01	2.596021e-01	2.581759e-01	2.179276e-01	2.497229e-01	3.516125e-01	1.807370e-01	5.474922e-01	5.567887e-01	7.555354e-01	6.113808e-01	6.911596e-01	1.255734e+00
250000	-1.640230e+04	2.984531e+02	9.280754e-01	1.110137e-01	2.042727e-01	1.057089e-01	4.261283e-02	4.764801e-01	5.991174e-02	8.021974e-02	2.080217e-01	1.398519e-01	2.958274e-02	5.135643e-01	2.875958e-02	2.405501e-01	2.415829e-01	2.492013e-01	2.686657e-01	2.136285e-01	2.632370e-01	3.373853e-01	1.857492e-01	5.306574e-01	3.966756e-01	7.667223e-01	5.473774e-01	6.797384e-01	1.265191e+00
255000	-1.640062e+04	3.081788e+02	8.662815e-01	9.637060e-02	1.718673e-01	8.803907e-02	2.877003e-02	5.526826e-01	6.227047e-02	7.260609e-02	1.859065e-01	1.363751e-01	2.491458e-02	5.385525e-01	4.164517e-02	2.462585e-01	2.340550e-01	2.588100e-01	2.608765e-01	2.121961e-01	2.871862e-01	3.261148e-01	1.745029e-01	4.764874e-01	3.777665e-01	7.746142e-01	5.518502e-01	6.377868e-01	1.299929e+00
260000	-1.642363e+04	2.992854e+02	9.213766e-01	1.044914e-01	1.706868e-01	9.621606e-02	5.091033e-02	5.352212e-01	4.247423e-02	7.117651e-02	1.872193e-01	1.373479e-01	2.631779e-02	5.453596e-01	3.257882e-02	2.625715e-01	2.156468e-01	2.687638e-01	2.530179e-01	1.969746e-01	2.883518e-01	3.460778e-01	1.685957e-01	5.831386e-01	5.268012e-01	7.624285e-01	6.062401e-01	7.484035e-01	1.208333e+00
265000	-1.641900e+04	3.003679e+02	9.159730e-01	1.071671e-01	1.568775e-01	8.812545e-02	4.640808e-02	5.520496e-01	4.937235e-02	9.500566e-02	1.849252e-01	1.400801e-01	3.848068e-02	5.040393e-01	3.746901e-02	2.788063e-01	1.970253e-01	2.889944e-01	2.351740e-01	2.034045e-01	2.710484e-01	3.226668e-01	2.028803e-01	4.282831e-01	4.231030e-01	7.343870e-01	5.708252e-01	6.952471e-01	1.252349e+00
270000	-1.642079e+04	3.147597e+02	8.261874e-01	9.381080e-02	1.733628e-01	1.131015e-01	3.654406e-02	5.314231e-01	5.175784e-02	6.427356e-02	1.675250e-01	1.427053e-01	2.830757e-02	5.688651e-01	2.832341e-02	2.536287e-01	2.168904e-01	2.772058e-01	2.522751e-01	2.159545e-01	2.679372e-01	3.327162e-01	1.833920e-01	4.334874e-01	4.782725e-01	7.926328e-01	6.055907e-01	6.761522e-01	1.268161e+00
275000	-1.641388e+04	3.092394e+02	8.594010e-01	1.006416e-01	1.668446e-01	9.035112e-02	3.660258e-02	5.503682e-01	5.519194e-02	6.817332e-02	1.919568e-01	1.164142e-01	3.415661e-02	5.440575e-01	4.524155e-02	2.678164e-01	2.074541e-01	2.810850e-01	2.436445e-01	2.195313e-01	2.533494e-01	3.494495e-01	1.776698e-01	4.889848e-01	4.217123e-01	7.496251e-01	5.839281e-01	6.588140e-01	1.282518e+00
280000	-1.640374e+04	3.081621e+02	8.656028e-01	1.026789e-01	1.786024e-01	8.912271e-02	4.084214e-02	5.394311e-01	4.932285e-02	7.768141e-02	1.839560e-01	1.186465e-01	3.712479e-02	5.489008e-01	3.369052e-02	2.483667e-01	2.290107e-01	2.522416e-01	2.703810e-01	2.133837e-01	2.582797e-01	3.461683e-01	1.821683e-01	4.663509e-01	5.143924e-01	7.362389e-01	6.026604e-01	6.446949e-01	1.294209e+00
285000	-1.642627e+04	3.070234e+02	8.731001e-01	1.083821e-01	1.338781e-01	9.476240e-02	3.856554e-02	5.701463e-01	5.426554e-02	8.183032e-02	1.845740e-01	1.033256e-01	3.516692e-02	5.459297e-01	4.917334e-02	2.797975e-01	2.032894e-01	2.669946e-01	2.499185e-01	2.142845e-01	2.725137e-01	3.347165e-01	1.784853e-01	3.725808e-01	5.387829e-01	7.335528e-01	6.200822e-01	6.731915e-01	1.270612e+00
290000	-1.639669e+04	3.016591e+02	9.055920e-01	1.230481e-01	1.398047e-01	7.845714e-02	2.824132e-02	5.847446e-01	4.570414e-02	7.824822e-02	1.837379e-01	1.146126e-01	3.544777e-02	5.498333e-01	3.812018e-02	2.447126e-01	2.131091e-01	2.806494e-01	2.615289e-01	2.180044e-01	2.678813e-01	3.400150e-01	1.740992e-01	5.885779e-01	5.684104e-01	7.316618e-01	5.977265e-01	7.529400e-01	1.204577e+00
295000	-1.641930e+04	3.050581e+02	8.846590e-01	1.140950e-01	1.523825e-01	9.485065e-02	4.046169e-02	5.525431e-01	4.566702e-02	9.238523e-02	1.873803e-01	1.070495e-01	3.679804e-02	5.437211e-01	3.266585e-02	2.548192e-01	2.189070e-01	2.779478e-01	2.483259e-01	2.143445e-01	2.410920e-01	3.598614e-01	1.847021e-01	4.754113e-01	5.587832e-01	7.128310e-01	6.102598e-01	8.480479e-01	1.125823e+00
300000	-1.641943e+04	3.063542e+02	8.771188e-01	9.438519e-02	1.530427e-01	8.813777e-02	4.636472e-02	5.696929e-01	4.837672e-02	8.869801e-02	1.895088e-01	1.320105e-01	3.699351e-02	5.218442e-01	3.094497e-02	2.487728e-01	2.275355e-01	2.708156e-01	2.528761e-01	2.099675e-01	2.603945e-01	3.464504e-01	1.831877e-01	4.425383e-01	4.947169e-01	7.404854e-01	6.120662e-01	7.668446e-01	1.193063e+00
305000	-1.640115e+04	3.147625e+02	8.257038e-01	1.319717e-01	2.039304e-01	1.033790e-01	4.414599e-02	4.647297e-01	5.184329e-02	7.446194e-02	2.106936e-01	1.409165e-01	3.231705e-02	5.075523e-01	3.405857e-02	2.442184e-01	2.231625e-01	2.773084e-01	2.553108e-01	2.055229e-01	2.820452e-01	3.388194e-01	1.736125e-01	5.670194e-01	4.239318e-01	7.646116e-01	5.849886e-01	7.455470e-01	1.210699e+00
310000	-1.642255e+04	2.991260e+02	9.228640e-01	1.080116e-01	1.689921e-01	1.069338e-01	3.859976e-02	5.229996e-01	5.446308e-02	7.527601e-02	1.784440e-01	1.280651e-01	2.535289e-02	5.522804e-01	4.058154e-02	2.483832e-01	2.337876e-01	2.509714e-01	2.668578e-01	1.972879e-01	2.806661e-01	3.505706e-01	1.714754e-01	5.188355e-01	5.245175e-01	7.433570e-01	6.028695e-01	6.304652e-01	1.305992e+00
315000	-1.640964e+04	2.982483e+02	9.293386e-01	1.133178e-01	1.993912e-01	8.406561e-02	5.397997e-02	4.840464e-01	6.519901e-02	7.094811e-02	1.768495e-01	1.166357e-01	2.707594e-02	5.685552e-01	3.993561e-02	2.585002e-01	2.190480e-01	2.588756e-01	2.635761e-01	2.116582e-01	2.688439e-01	3.410931e-01	1.784048e-01	5.321715e-01	4.094305e-01	7.651413e-01	5.792003e-01	7.361139e-01	1.218510e+00
320000	-1.641820e+04	3.027514e+02	8.985810e-01	1.249276e-01	1.537554e-01	8.593337e-02	3.882651e-02	5.451513e-01	5.140577e-02	8.654094e-02	1.903431e-01	1.069962e-01	3.529525e-02	5.458618e-01	3.496271e-02	2.652961e-01	2.085510e-01	2.642895e-01	2.618633e-01	2.151763e-01	2.678041e-01	3.320602e-01	1.849593e-01	6.489621e-01	5.044598e-01	7.764082e-01	6.032283e-01	7.215189e-01	1.230595e+00
325000	-1.641631e+04	3.116198e+02	8.436845e-01	9.866281e-02	1.609111e-01	8.818978e-02	4.802437e-02	5.529403e-01	5.127158e-02	7.940366e-02	2.114865e-01	1.206909e-01	3.477754e-02	5.084198e-01	4.522167e-02	2.547130e-01	2.314105e-01	2.613145e-01	2.525620e-01	2.218702e-01	2.822763e-01	3.180211e-01	1.778324e-01	6.101739e-01	5.056943e-01	7.427443e-01	6.322909e-01	6.986972e-01	1.249493e+00
330000	-1.640084e+04	2.991654e+02	9.237053e-01	1.140775e-01	1.840446e-01	8.449829e-02	5.634512e-02	5.062182e-01	5.481631e-02	8.527026e-02	1.856724e-01	1.446357e-01	3.040010e-02	5.203793e-01	3.364227e-02	2.498324e-01	2.273569e-01	2.639764e-01	2.588343e-01	2.017831e-01	2.781364e-01	3.487074e-01	1.713731e-01	4.263083e-01	4.499296e-01	7.153367e-01	5.938377e-01	7.309097e-01	1.222819e+00
335000	-1.642013e+04	3.095018e+02	8.559588e-01	1.202049e-01	1.673780e-01	8.189315e-02	4.159658e-02	5.361621e-01	5.276522e-02	8.470876e-02	2.042012e-01	1.479170e-01	3.559226e-02	4.815752e-01	4.600562e-02	2.662932e-01	2.029625e-01	2.850223e-01	2.457219e-01	2.008053e-01	2.867796e-01	3.343256e-01	1.780896e-01	6.289380e-01	5.816377e-01	7.530190e-01	6.053093e-01	6.547309e-01	1.285899e+00
340000	-1.640696e+04	2.987211e+02	9.264631e-01	1.096521e-01	1.392102e-01	8.039164e-02	2.749714e-02	5.880953e-01	5.515351e-02	8.810708e-02	1.845302e-01	1.185385e-01	2.753203e-02	5.397751e-01	4.151715e-02	2.401931e-01	2.236653e-01	2.654955e-01	2.706460e-01	2.111067e-01	2.583561e-01	3.438290e-01	1.867082e-01	5.280426e-01	3.749330e-01	7.352937e-01	5.595204e-01	7.192119e-01	1.232505e+00
345000	-1.642358e+04	3.076068e+02	8.692564e-01	1.304335e-01	1.555704e-01	7.424373e-02	7.551554e-02	4.966933e-01	6.754360e-02	8.510910e-02	1.959836e-01	1.114052e-01	3.671498e-02	5.304093e-01	4.037793e-02	2.557009e-01	2.145049e-01	2.783734e-01	2.514207e-01	2.108934e-01	2.627738e-01	3.444767e-01	1.818561e-01	4.861047e-01	4.599266e-01	7.366024e-01	6.245949e-01	8.870694e-01	1.093512e+00
350000	-1.642561e+04	3.136035e+02	8.326010e-01	1.015738e-01	1.381607e-01	8.390717e-02	3.428252e-02	6.003406e-01	4.173525e-02	8.032785e-02	2.086233e-01	1.386450e-01	2.989263e-02	5.070537e-01	3.545756e-02	2.548291e-01	2.032870e-01	2.755189e-01	2.663651e-01	2.007274e-01	2.608630e-01	3.425871e-01	1.958224e-01	5.328902e-01	4.517865e-01	7.627106e-01	6.005864e-01	6.735576e-01	1.270309e+00
355000	-1.641209e+04	3.063094e+02	8.759071e-01	1.126175e-01	1.677845e-01	7.970113e-02	5.857008e-02	5.228036e-01	5.852321e-02	6.058012e-02	1.933691e-01	1.473238e-01	2.599143e-02	5.308521e-01	4.188342e-02	2.505454e-01	2.212715e-01	2.657165e-01	2.624665e-01	2.171396e-01	2.787088e-01	3.279560e-01	1.761956e-01	6.587699e-01	5.168669e-01	7.688937e-01	6.044290e-01	7.180042e-01	1.233505e+00
360000	-1.644083e+04	2.959350e+02	9.452438e-01	1.447708e-01	1.261340e-01	8.784381e-02	2.924227e-02	5.728097e-01	3.919940e-02	9.340194e-02	1.645368e-01	1.369326e-01	3.707821e-02	5.362843e-01	3.176619e-02	2.357704e-01	2.079273e-01	2.894051e-01	2.668972e-01	2.150176e-01	2.609301e-01	3.364434e-01	1.876090e-01	4.297551e-01	4.478041e-01	7.399395e-01	5.677727e-01	6.257903e-01	1.309863e+00
365000	-1.641537e+04	3.064390e+02	8.753601e-01	1.275246e-01	1.516303e-01	8.775932e-02	4.427704e-02	5.363418e-01	5.246688e-02	8.059364e-02	1.559369e-01	1.213616e-01	3.086859e-02	5.718986e-01	3.934070e-02	2.539996e-01	2.127566e-01	2.730074e-01	2.602365e-01	2.145465e-01	2.581696e-01	3.487683e-01	1.785156e-01	4.699946e-01	6.635944e-01	7.549189e-01	6.190661e-01	7.241602e-01	1.228408e+00
370000	-1.640384e+04	2.998032e+02	9.190176e-01	9.372298e-02	1.458409e-01	9.189743e-02	4.216872e-02	5.672468e-01	5.912309e-02	8.406861e-02	1.772294e-01	1.337495e-01	2.977108e-02	5.396607e-01	3.552070e-02	2.493777e-01	2.079401e-01	2.849766e-01	2.577056e-01	2.066567e-01	2.606612e-01	3.474522e-01	1.852298e-01	3.600468e-01	5.911873e-01	7.237699e-01	6.294225e-01	7.235960e-01	1.228875e+00
375000	-1.641336e+04	3.044945e+02	8.882616e-01	1.066390e-01	1.507503e-01	8.504679e-02	5.869935e-02	5.598190e-01	3.904557e-02	7.060219e-02	1.742493e-01	1.617560e-01	2.647390e-02	5.283670e-01	3.855173e-02	2.335699e-01	2.111315e-01	2.936450e-01	2.616536e-01	1.940878e-01	2.773730e-01	3.430802e-01	1.854591e-01	5.818109e-01	4.466797e-01	7.501844e-01	5.941695e-01	7.527931e-01	1.204699e+00
380000	-1.643456e+04	3.036712e+02	8.921814e-01	1.176805e-01	1.247154e-01	8.607418e-02	4.465147e-02	5.793197e-01	4.755886e-02	8.549278e-02	1.690067e-01	1.388662e-01	2.951085e-02	5.373516e-01	3.977193e-02	2.699490e-01	2.060930e-01	2.782895e-01	2.456685e-01	2.202830e-01	2.630095e-01	3.439513e-01	1.727561e-01	5.775604e-01	6.573312e-01	7.460561e-01	6.572146e-01	7.493758e-01	1.207528e+00
385000	-1.642933e+04	3.076716e+02	8.691923e-01	1.131474e-01	1.601655e-01	9.043241e-02	3.936987e-02	5.539531e-01	4.293159e-02	8.508012e-02	1.883322e-01	1.253488e-01	3.493985e-02	5.306340e-01	3.566498e-02	2.486805e-01	2.127362e-01	2.798807e-01	2.587027e-01	2.090380e-01	2.654019e-01	3.514930e-01	1.740671e-01	4.949268e-01	3.966242e-01	7.395377e-01	5.689207e-01	6.553121e-01	1.285417e+00
390000	-1.641044e+04	3.084780e+02	8.634048e-01	1.153354e-01	1.849478e-01	9.544399e-02	4.163050e-02	5.014318e-01	6.121046e-02	8.592256e-02	1.951479e-01	1.324760e-01	3.179903e-02	5.233018e-01	3.135271e-02	2.515863e-01	2.247922e-01	2.670546e-01	2.565668e-01	2.137152e-01	2.651149e-01	3.367286e-01	1.844413e-01	6.117653e-01	4.092956e-01	7.512023e-01	5.599891e-01	5.894661e-01	1.339941e+00
395000	-1.641306e+04	3.112044e+02	8.477075e-01	1.315039e-01	1.609698e-01	1.169324e-01	2.784137e-02	5.170150e-01	4.573758e-02	7.127938e-02	1.956627e-01	1.440250e-01	3.170017e-02	5.258459e-01	3.148690e-02	2.464967e-01	2.208238e-01	2.725698e-01	2.601096e-01	2.029685e-01	2.698061e-01	3.504994e-01	1.767260e-01	4.127896e-01	4.521186e-01	7.312514e-01	5.630869e-01	6.962808e-01	1.251493e+00
400000	-1.642317e+04	2.985057e+02	9.272928e-01	8.527311e-02	1.496625e-01	1.050643e-01	4.395285e-02	5.707128e-01	4.533447e-02	8.522383e-02	2.057039e-01	1.237808e-01	3.171526e-02	5.127957e-01	4.078054e-02	2.526253e-01	2.224701e-01	2.776517e-01	2.472530e-01	2.054837e-01	2.704354e-01	3.349235e-01	1.891574e-01	5.113701e-01	4.815379e-01	7.489502e-01	5.993353e-01	6.479214e-01	1.291537e+00
405000	-1.640547e+04	3.109043e+02	8.485126e-01	1.252611e-01	1.699925e-01	6.980323e-02	2.226822e-02	5.602013e-01	5.247368e-02	7.904582e-02	1.844889e-01	1.155411e-01	2.625926e-02	5.567583e-01	3.790663e-02	2.561330e-01	2.152381e-01	2.708125e-01	2.578163e-01	2.046553e-01	2.583045e-01	3.549888e-01	1.820514e-01	4.960998e-01	5.359322e-01	7.348143e-01	5.990096e-01	7.257683e-01	1.227076e+00
410000	-1.641091e+04	3.077123e+02	8.684513e-01	9.449378e-02	1.537660e-01	9.988505e-02	6.827835e-02	5.499148e-01	3.366203e-02	6.780155e-02	1.896342e-01	1.427684e-01	3.527147e-02	5.270920e-01	3.743230e-02	2.460739e-01	2.194077e-01	2.744811e-01	2.600373e-01	2.045950e-01	2.733812e-01	3.436443e-01	1.783796e-01	4.198186e-01	5.505288e-01	7.157692e-01	6.175209e-01	6.986201e-01	1.249556e+00
415000	-1.639836e+04	3.048214e+02	8.869332e-01	1.090801e-01	1.758057e-01	9.587153e-02	3.913426e-02	5.229071e-01	5.720134e-02	8.189678e-02	2.033597e-01	1.164798e-01	4.239198e-02	5.157775e-01	4.009420e-02	2.437296e-01	2.227831e-01	2.668172e-01	2.666701e-01	2.257806e-01	2.589626e-01	3.197117e-01	1.955451e-01	4.512015e-01	4.600149e-01	7.560611e-01	6.014071e-01	7.210819e-01	1.230957e+00
420000	-1.640733e+04	3.011428e+02	9.105902e-01	1.313991e-01	1.572646e-01	9.565204e-02	3.623516e-02	5.331301e-01	4.631891e-02	7.284925e-02	1.805179e-01	1.213139e-01	2.697737e-02	5.469610e-01	5.138052e-02	2.352367e-01	2.135732e-01	2.958325e-01	2.553575e-01	2.112659e-01	2.685640e-01	3.319533e-01	1.882168e-01	4.326120e-01	4.696295e-01	7.060029e-01	5.751093e-01	7.773201e-01	1.184389e+00
425000	-1.641016e+04	3.051211e+02	8.854845e-01	1.548106e-01	1.425766e-01	9.322083e-02	3.703039e-02	5.323859e-01	3.997567e-02	5.706809e-02	1.874721e-01	1.282351e-01	3.626859e-02	5.532365e-01	3.771955e-02	2.491993e-01	2.093251e-01	2.810629e-01	2.604127e-01	2.211080e-01	2.707614e-01	3.304164e-01	1.777142e-01	4.072816e-01	4.332450e-01	7.341564e-01	5.696745e-01	7.423719e-01	1.213328e+00
430000	-1.642742e+04	3.165319e+02	8.149150e-01	1.217020e-01	1.842584e-01	7.626403e-02	4.068398e-02	5.301031e-01	4.698850e-02	6.819233e-02	1.931411e-01	1.382328e-01	3.786397e-02	5.193624e-01	4.320745e-02	2.514630e-01	2.319335e-01	2.572854e-01	2.593181e-01	2.174262e-01	2.876134e-01	3.329022e-01	1.620582e-01	5.812655e-01	4.826407e-01	7.830880e-01	6.106361e-01	7.367735e-01	1.217964e+00
435000	-1.640820e+04	3.123111e+02	8.399095e-01	1.292466e-01	1.523489e-01	8.612084e-02	2.426721e-02	5.514517e-01	5.656472e-02	9.042903e-02	1.903262e-01	1.345915e-01	3.968423e-02	5.083528e-01	3.661624e-02	2.647135e-01	2.141677e-01	2.612687e-01	2.598501e-01	1.990267e-01	2.722792e-01	3.431244e-01	1.855697e-01	5.327554e-01	5.200116e-01	7.504624e-01	6.329993e-01	7.037148e-01	1.245338e+00
440000	-1.641535e+04	3.042596e+02	8.903919e-01	1.313578e-01	1.352624e-01	7.748915e-02	4.049104e-02	5.652379e-01	5.016168e-02	8.097768e-02	1.882895e-01	1.178079e-01	3.393816e-02	5.406049e-01	3.838186e-02	2.705851e-01	2.109474e-01	2.627422e-01	2.557254e-01	2.094909e-01	2.641968e-01	3.265105e-01	1.998017e-01	4.633048e-01	4.645294e-01	7.409406e-01	5.762210e-01	6.621583e-01	1.279748e+00
445000	-1.641421e+04	2.974608e+02	9.350259e-01	8.478375e-02	1.202160e-01	7.928848e-02	4.774460e-02	6.196086e-01	4.835854e-02	8.337470e-02	1.689072e-01	1.239856e-01	3.952079e-02	5.519791e-01	3.223267e-02	2.643875e-01	2.115297e-01	2.797099e-01	2.443729e-01	2.038275e-01	2.555609e-01	3.599078e-01	1.807038e-01	4.669685e-01	4.073757e-01	7.414744e-01	5.646266e-01	7.366361e-01	1.218077e+00
450000	-1.641723e+04	2.996290e+02	9.208125e-01	1.074492e-01	1.313795e-01	9.032734e-02	4.128812e-02	5.830258e-01	4.652995e-02	9.830800e-02	1.955674e-01	1.181732e-01	2.948093e-02	5.244150e-01	3.405543e-02	2.569299e-01	2.193883e-01	2.706117e-01	2.530701e-01	2.122748e-01	2.590499e-01	3.300950e-01	1.985804e-01	4.804646e-01	3.716462e-01	7.117892e-01	5.361238e-01	7.574997e-01	1.200801e+00
455000	-1.640350e+04	3.109080e+02	8.486280e-01	1.167997e-01	1.683763e-01	7.339651e-02	4.261176e-02	5.507963e-01	4.801951e-02	8.233324e-02	1.732001e-01	1.260749e-01	3.349142e-02	5.532770e-01	3.162340e-02	2.585898e-01	2.156117e-01	2.786171e-01	2.471813e-01	2.151816e-01	2.517349e-01	3.531275e-01	1.799560e-01	5.365910e-01	4.727111e-01	7.320981e-01	6.225207e-01	7.866733e-01	1.176644e+00
460000	-1.641690e+04	3.150268e+02	8.242533e-01	1.433088e-01	1.562233e-01	8.611936e-02	3.689396e-02	5.479795e-01	2.947514e-02	8.126619e-02	2.084197e-01	1.069763e-01	2.569195e-02	5.320082e-01	4.563777e-02	2.317636e-01	2.163263e-01	2.916280e-01	2.602822e-01	2.220135e-01	2.825458e-01	3.210226e-01	1.744181e-01	5.247040e-01	4.482004e-01	7.614394e-01	6.138551e-01	6.940082e-01	1.253375e+00
465000	-1.641995e+04	3.131505e+02	8.353428e-01	1.255381e-01	1.583596e-01	8.426586e-02	4.128307e-02	5.441428e-01	4.641062e-02	6.927174e-02	1.800220e-01	1.207666e-01	2.734016e-02	5.563455e-01	4.625396e-02	2.414835e-01	2.162715e-01	2.870312e-01	2.552138e-01	2.151369e-01	2.744273e-01	3.365881e-01	1.738477e-01	4.900766e-01	4.870710e-01	7.559567e-01	6.096487e-01	6.419510e-01	1.296481e+00
470000	-1.642892e+04	3.137605e+02	8.290561e-01	9.008739e-02	1.733057e-01	9.610032e-02	3.445874e-02	5.480371e-01	5.801075e-02	7.311114e-02	2.060327e-01	1.466924e-01	3.282770e-02	4.955827e-01	4.575332e-02	2.515311e-01	2.242899e-01	2.720757e-01	2.521033e-01	2.027058e-01	2.804331e-01	3.445372e-01	1.723239e-01	8.013011e-01	6.241072e-01	7.677172e-01	6.437882e-01	7.773897e-01	1.184332e+00
475000	-1.641885e+04	2.885427e+02	9.963496e-01	9.698205e-02	1.322835e-01	7.439860e-02	3.939179e-02	6.152780e-01	4.166605e-02	8.003505e-02	1.686112e-01	1.426631e-01	3.414674e-02	5.385084e-01	3.603550e-02	2.646761e-01	2.143578e-01	2.703758e-01	2.505903e-01	2.075837e-01	2.559473e-01	3.499943e-01	1.864747e-01	4.808486e-01	4.121203e-01	7.346872e-01	5.550082e-01	6.463328e-01	1.292853e+00
480000	-1.640818e+04	3.130409e+02	8.347924e-01	1.138813e-01	1.962065e-01	1.076271e-01	4.917121e-02	4.803285e-01	5.278547e-02	9.083873e-02	1.939938e-01	1.133084e-01	3.863471e-02	5.227037e-01	4.052066e-02	2.522813e-01	2.216773e-01	2.637650e-01	2.622765e-01	2.112988e-01	2.604283e-01	3.430314e-01	1.852414e-01	6.673437e-01	5.116790e-01	7.559764e-01	5.940177e-01	7.035819e-01	1.245448e+00
485000	-1.639632e+04	3.123129e+02	8.392378e-01	1.096710e-01	2.000617e-01	9.681614e-02	4.165798e-02	4.915083e-01	6.028493e-02	8.187752e-02	1.884461e-01	1.301368e-01	3.455425e-02	5.240950e-01	4.089035e-02	2.500231e-01	2.387150e-01	2.706186e-01	2.406433e-01	2.072210e-01	2.632058e-01	3.368478e-01	1.927255e-01	6.802938e-01	4.827560e-01	7.911498e-01	5.899044e-01	6.235299e-01	1.311735e+00
490000	-1.642115e+04	3.087744e+02	8.612106e-01	1.372068e-01	1.613569e-01	1.102260e-01	4.192485e-02	5.045827e-01	4.470273e-02	9.453259e-02	1.989420e-01	1.102597e-01	3.137633e-02	5.321380e-01	3.275124e-02	2.435637e-01	2.147385e-01	2.963275e-01	2.453703e-01	2.063282e-01	2.799927e-01	3.294271e-01	1.842520e-01	5.965549e-01	4.845615e-01	7.599185e-01	5.870672e-01	7.382421e-01	1.216748e+00
495000	-1.640727e+04	3.076097e+02	8.695559e-01	1.214059e-01	1.623039e-01	7.880210e-02	5.374492e-02	5.301666e-01	5.357663e-02	8.453613e-02	1.747399e-01	1.466265e-01	2.871115e-02	5.193981e-01	4.598817e-02	2.584148e-01	2.241946e-01	2.683789e-01	2.490117e-01	2.015898e-01	2.658303e-01	3.463707e-01	1.862092e-01	3.614082e-01	5.333949e-01	7.016564e-01	6.181888e-01	7.570334e-01	1.201188e+00
500000	-1.640341e+04	3.071860e+02	8.731940e-01	1.311730e-01	1.689496e-01	9.058050e-02	3.496557e-02	5.186484e-01	5.568302e-02	8.298976e-02	2.015009e-01	1.386472e-01	2.890924e-02	5.032670e-01	4.468591e-02	2.514990e-01	2.228475e-01	2.784641e-01	2.471894e-01	2.065832e-01	2.681643e-01	3.384828e-01	1.867698e-01	3.625459e-01	3.711528e-01	7.327227e-01	5.658572e-01	7.528793e-01	1.204627e+00
505000	-1.640371e+04	3.086392e+02	8.627964e-01	1.043435e-01	1.664972e-01	1.093173e-01	3.491787e-02	5.362465e-01	4.867763e-02	7.772737e-02	1.726752e-01	1.355378e-01	2.981180e-02	5.458189e-01	3.842897e-02	2.458526e-01	2.168529e-01	2.959659e-01	2.413285e-01	1.963598e-01	2.829050e-01	3.543013e-01	1.664339e-01	5.818174e-01	3.767487e-01	7.757110e-01	5.462771e-01	6.856791e-01	1.260272e+00
510000	-1.640750e+04	3.129183e+02	8.355460e-01	9.892664e-02	1.582787e-01	9.964782e-02	3.403163e-02	5.676591e-01	4.145616e-02	7.792829e-02	1.736435e-01	1.448066e-01	2.951074e-02	5.362728e-01	3.783807e-02	2.451948e-01	2.164948e-01	2.763685e-01	2.619420e-01	2.147417e-01	2.613746e-01	3.340354e-01	1.898483e-01	5.549588e-01	6.202922e-01	7.399756e-01	6.422876e-01	7.263186e-01	1.226621e+00
515000	-1.640973e+04	3.023418e+02	9.016538e-01	1.257118e-01	1.549432e-01	9.889988e-02	5.371495e-02	5.272317e-01	3.949853e-02	7.667881e-02	2.038777e-01	1.229292e-01	3.049291e-02	5.290141e-01	3.700727e-02	2.519055e-01	2.256239e-01	2.766455e-01	2.458251e-01	2.151752e-01	2.838691e-01	3.223060e-01	1.786497e-01	5.643803e-01	5.204223e-01	7.443817e-01	6.252379e-01	6.988203e-01	1.249391e+00
520000	-1.643085e+04	2.979796e+02	9.309790e-01	1.053733e-01	1.261721e-01	9.219793e-02	5.052534e-02	5.820055e-01	4.372586e-02	7.942438e-02	1.661410e-01	1.298798e-01	2.752051e-02	5.537981e-01	4.323621e-02	2.629737e-01	1.874093e-01	2.895290e-01	2.600880e-01	2.122065e-01	2.683247e-01	3.418529e-01	1.776158e-01	5.190500e-01	4.441786e-01	7.412745e-01	5.742999e-01	7.145934e-01	1.236330e+00
525000	-1.641817e+04	3.175499e+02	8.090883e-01	1.357668e-01	1.552495e-01	9.007771e-02	3.936906e-02	5.473608e-01	3.217609e-02	7.231558e-02	1.915950e-01	1.458510e-01	3.705464e-02	5.137129e-01	3.947077e-02	2.403064e-01	2.261158e-01	2.892341e-01	2.443437e-01	2.104953e-01	2.818937e-01	3.351219e-01	1.724892e-01	5.479291e-01	5.032402e-01	7.546527e-01	6.410343e-01	7.114717e-01	1.238915e+00
530000	-1.641852e+04	3.035657e+02	8.947899e-01	1.201270e-01	1.736337e-01	8.310669e-02	3.496951e-02	5.160986e-01	7.206455e-02	7.065470e-02	1.744621e-01	1.268117e-01	3.132238e-02	5.564795e-01	4.026964e-02	2.636974e-01	2.255552e-01	2.736054e-01	2.371419e-01	2.166893e-01	2.673135e-01	3.340462e-01	1.819511e-01	4.450267e-01	4.864533e-01	7.216687e-01	5.796165e-01	7.649113e-01	1.194664e+00
535000	-1.641784e+04	3.096219e+02	8.568765e-01	9.664113e-02	1.298964e-01	8.960369e-02	4.270138e-02	6.028352e-01	3.832214e-02	8.700824e-02	1.915771e-01	1.253871e-01	2.968235e-02	5.303871e-01	3.595808e-02	2.580530e-01	2.134453e-01	2.689113e-01	2.595904e-01	2.084203e-01	2.601106e-01	3.379245e-01	1.935446e-01	4.569485e-01	4.833439e-01	7.723353e-01	6.302467e-01	7.499219e-01	1.207076e+00
540000	-1.641390e+04	3.002332e+02	9.157201e-01	1.194477e-01	1.531776e-01	8.498490e-02	3.594909e-02	5.474865e-01	5.895429e-02	7.944837e-02	1.685176e-01	1.201401e-01	2.530612e-02	5.579324e-01	4.865551e-02	2.424859e-01	2.288988e-01	2.733182e-01	2.552971e-01	2.083080e-01	2.662432e-01	3.423504e-01	1.830984e-01	5.622862e-01	4.625264e-01	7.463423e-01	5.685995e-01	6.499803e-01	1.289832e+00
545000	-1.640748e+04	3.081997e+02	8.655406e-01	8.576535e-02	1.555482e-01	9.738670e-02	5.089352e-02	5.572506e-01	5.315566e-02	8.399984e-02	1.759170e-01	1.356033e-01	2.926249e-02	5.323959e-01	4.282143e-02	2.594441e-01	2.388937e-01	2.608036e-01	2.408586e-01	2.124483e-01	2.535279e-01	3.479951e-01	1.860287e-01	5.275984e-01	4.255699e-01	7.290747e-01	5.674797e-01	7.078904e-01	1.241880e+00
550000	-1.641394e+04	3.094521e+02	8.578019e-01	1.113616e-01	1.492829e-01	9.082458e-02	4.012201e-02	5.402340e-01	6.817481e-02	7.428175e-02	1.912517e-01	1.229945e-01	3.792691e-02	5.415772e-01	3.196796e-02	2.511496e-01	2.249678e-01	2.540897e-01	2.697929e-01	2.130230e-01	2.649785e-01	3.356865e-01	1.863121e-01	5.037820e-01	4.551448e-01	7.428078e-01	5.995341e-01	6.987068e-01	1.249485e+00
555000	-1.643245e+04	3.182329e+02	8.060478e-01	8.781740e-02	1.619144e-01	7.644091e-02	6.218293e-02	5.489240e-01	6.272035e-02	9.679835e-02	2.207144e-01	1.300412e-01	2.667877e-02	4.864659e-01	3.930133e-02	2.572164e-01	2.332653e-01	2.533262e-01	2.561920e-01	1.896110e-01	2.823910e-01	3.421994e-01	1.857986e-01	4.785487e-01	4.170428e-01	7.832759e-01	5.805653e-01	7.238996e-01	1.228624e+00
560000	-1.641977e+04	3.017950e+02	9.065405e-01	1.274931e-01	1.654943e-01	9.853143e-02	4.170704e-02	5.091259e-01	5.764826e-02	6.062702e-02	1.761889e-01	1.369461e-01	2.955492e-02	5.611504e-01	3.553260e-02	2.680044e-01	2.040159e-01	2.591326e-01	2.688471e-01	2.132924e-01	2.682497e-01	3.438069e-01	1.746510e-01	4.358469e-01	4.385330e-01	7.185469e-01	5.803015e-01	7.324220e-01	1.221567e+00
565000	-1.640942e+04	3.071002e+02	8.717737e-01	1.593738e-01	1.393342e-01	7.452787e-02	4.262839e-02	5.504369e-01	3.369892e-02	6.349236e-02	1.669223e-01	1.306529e-01	2.930836e-02	5.744176e-01	3.520650e-02	2.580513e-01	2.049889e-01	2.759551e-01	2.610047e-01	2.063558e-01	2.637691e-01	3.560989e-01	1.737761e-01	6.174456e-01	4.300713e-01	7.553057e-01	5.797991e-01	7.329621e-01	1.221120e+00
570000	-1.640513e+04	3.198608e+02	7.954496e-01	9.013416e-02	2.050253e-01	9.990668e-02	2.354888e-02	5.303785e-01	5.100644e-02	7.036221e-02	1.863673e-01	1.337405e-01	3.151158e-02	5.366385e-01	4.137998e-02	2.611037e-01	2.251057e-01	2.693459e-01	2.444446e-01	2.199203e-01	2.648923e-01	3.336438e-01	1.815436e-01	5.693586e-01	5.522992e-01	7.584809e-01	6.453493e-01	7.691977e-01	1.191115e+00
575000	-1.641214e+04	3.000225e+02	9.179554e-01	1.109995e-01	1.180944e-01	8.480946e-02	3.826957e-02	5.973605e-01	5.046657e-02	6.555596e-02	1.604393e-01	1.415896e-01	2.501539e-02	5.599382e-01	4.746156e-02	2.418850e-01	2.206816e-01	2.823085e-01	2.551248e-01	2.249391e-01	2.602687e-01	3.406755e-01	1.741167e-01	4.058283e-01	4.881009e-01	7.216926e-01	6.089340e-01	6.819910e-01	1.263326e+00
580000	-1.643044e+04	2.920828e+02	9.713325e-01	1.244742e-01	1.612979e-01	8.001279e-02	3.380783e-02	5.433380e-01	5.706919e-02	6.539973e-02	1.914184e-01	1.496728e-01	3.141282e-02	5.263644e-01	3.573185e-02	2.388207e-01	2.206726e-01	2.712504e-01	2.692563e-01	1.999890e-01	2.803211e-01	3.416229e-01	1.780669e-01	4.426621e-01	4.728313e-01	7.164360e-01	5.432701e-01	7.821015e-01	1.180430e+00
585000	-1.640700e+04	2.860076e+02	1.014325e+00	1.037142e-01	1.862949e-01	9.371819e-02	3.782452e-02	5.301706e-01	4.827753e-02	7.189248e-02	2.067932e-01	1.114047e-01	3.830330e-02	5.189767e-01	5.262955e-02	2.394010e-01	2.173201e-01	2.818215e-01	2.614573e-01	2.180034e-01	2.703611e-01	3.277434e-01	1.838921e-01	4.984464e-01	4.246134e-01	7.099464e-01	5.579560e-01	8.059788e-01	1.160658e+00
590000	-1.642735e+04	3.105746e+02	8.507862e-01	1.280785e-01	1.581172e-01	1.024959e-01	5.662187e-02	5.069196e-01	4.776697e-02	8.176635e-02	1.898877e-01	1.315042e-01	3.490109e-02	5.249104e-01	3.703026e-02	2.495571e-01	2.007518e-01	2.869685e-01	2.627226e-01	2.152327e-01	2.682053e-01	3.248295e-01	1.917325e-01	4.319253e-01	5.549623e-01	7.313993e-01	6.319183e-01	7.444312e-01	1.211623e+00
595000	-1.642529e+04	2.948878e+02	9.521080e-01	1.073468e-01	2.070078e-01	1.047872e-01	6.499505e-02	4.692992e-01	4.656383e-02	8.553635e-02	1.985244e-01	1.073011e-01	3.120291e-02	5.400199e-01	3.741540e-02	2.429237e-01	2.217835e-01	2.617891e-01	2.735037e-01	2.156053e-01	2.603557e-01	3.414808e-01	1.825583e-01	4.911334e-01	4.199428e-01	7.417678e-01	5.410670e-01	6.407745e-01	1.297455e+00
600000	-1.641669e+04	3.028968e+02	8.994062e-01	1.360634e-01	1.774534e-01	1.040599e-01	5.038217e-02	4.789685e-01	5.307259e-02	6.975382e-02	1.678831e-01	1.224053e-01	2.807394e-02	5.722022e-01	3.968163e-02	2.409033e-01	2.200976e-01	2.748694e-01	2.641296e-01	2.041220e-01	2.684399e-01	3.571613e-01	1.702768e-01	4.909197e-01	3.885661e-01	7.435493e-01	5.705591e-01	7.790342e-01	1.182970e+00
605000	-1.641954e+04	3.103777e+02	8.519336e-01	1.024143e-01	1.757928e-01	9.440894e-02	5.404432e-02	5.237621e-01	4.957753e-02	7.223026e-02	1.730411e-01	1.333006e-01	3.373894e-02	5.479580e-01	3.973111e-02	2.387693e-01	2.256255e-01	2.643836e-01	2.712216e-01	1.961121e-01	2.748843e-01	3.501864e-01	1.788173e-01	5.331134e-01	4.618370e-01	7.434958e-01	5.810522e-01	7.396138e-01	1.215612e+00
610000	-1.640082e+04	3.154295e+02	8.203532e-01	1.251569e-01	1.543553e-01	1.097116e-01	4.609688e-02	5.195584e-01	4.512085e-02	9.234740e-02	1.933466e-01	1.446876e-01	3.620602e-02	4.936531e-01	3.975919e-02	2.574088e-01	2.094510e-01	2.825626e-01	2.505776e-01	2.138313e-01	2.701939e-01	3.392497e-01	1.767251e-01	6.736760e-01	5.609303e-01	7.627131e-01	6.290798e-01	7.640076e-01	1.195413e+00
615000	-1.639949e+04	3.040384e+02	8.927474e-01	1.005608e-01	1.403598e-01	8.400713e-02	4.433984e-02	5.783223e-01	5.241011e-02	7.398349e-02	1.619148e-01	1.086813e-01	3.820056e-02	5.872819e-01	2.993806e-02	2.537186e-01	2.076197e-01	2.780203e-01	2.606414e-01	2.195200e-01	2.496790e-01	3.549649e-01	1.758362e-01	3.905659e-01	3.882802e-01	6.800631e-01	5.862057e-01	7.629008e-01	1.196329e+00
620000	-1.640675e+04	3.129041e+02	8.363428e-01	1.049934e-01	1.349253e-01	1.023160e-01	4.796415e-02	5.573870e-01	5.241411e-02	8.950375e-02	1.993910e-01	1.160662e-01	2.462072e-02	5.444567e-01	2.596165e-02	2.486236e-01	2.238764e-01	2.689684e-01	2.585316e-01	2.075923e-01	2.654510e-01	3.449647e-01	1.819920e-01	5.350880e-01	5.208919e-01	7.624849e-01	6.123728e-01	6.232012e-01	1.312007e+00
625000	-1.641044e+04	3.229401e+02	7.783413e-01	1.131147e-01	1.550311e-01	9.323161e-02	3.748634e-02	5.503184e-01	5.081787e-02	7.925335e-02	1.974322e-01	1.260681e-01	3.269811e-02	5.217114e-01	4.283689e-02	2.563843e-01	2.240411e-01	2.726773e-01	2.468973e-01	2.101568e-01	2.699157e-01	3.399645e-01	1.799629e-01	4.909446e-01	5.970593e-01	7.557677e-01	6.404240e-01	6.995252e-01	1.248807e+00
630000	-1.639474e+04	3.113525e+02	8.457603e-01	1.295157e-01	1.425940e-01	9.662284e-02	4.761327e-02	5.259138e-01	5.774037e-02	7.279675e-02	1.758349e-01	1.564864e-01	3.157363e-02	5.205693e-01	4.273899e-02	2.530675e-01	2.132515e-01	2.812887e-01	2.523923e-01	2.200206e-01	2.680465e-01	3.341286e-01	1.778043e-01	5.250380e-01	5.139178e-01	7.506680e-01	5.995333e-01	7.007249e-01	1.247814e+00
635000	-1.641179e+04	3.067848e+02	8.738339e-01	1.071044e-01	1.595851e-01	8.551013e-02	5.648759e-02	5.474158e-01	4.389702e-02	6.869125e-02	1.851460e-01	1.284392e-01	3.299600e-02	5.461993e-01	3.852812e-02	2.418548e-01	2.108788e-01	2.860033e-01	2.612631e-01	2.003862e-01	2.734968e-01	3.502183e-01	1.758987e-01	5.291834e-01	5.030208e-01	7.609261e-01	5.606284e-01	7.346995e-01	1.219681e+00
640000	-1.643137e+04	3.192194e+02	7.990853e-01	8.839840e-02	1.387358e-01	8.248652e-02	4.482787e-02	5.725460e-01	7.300538e-02	6.716352e-02	2.087766e-01	1.187397e-01	3.975263e-02	5.171671e-01	4.840037e-02	2.498328e-01	2.268708e-01	2.648230e-01	2.584734e-01	2.072420e-01	2.716684e-01	3.315619e-01	1.895277e-01	6.372343e-01	4.870473e-01	7.864550e-01	6.373064e-01	7.554325e-01	1.202513e+00
645000	-1.639710e+04	3.001217e+02	9.162749e-01	1.191097e-01	1.467612e-01	7.450036e-02	4.645547e-02	5.654889e-01	4.768431e-02	6.044962e-02	2.043827e-01	1.245228e-01	3.290335e-02	5.364730e-01	4.126859e-02	2.323771e-01	2.182305e-01	2.877043e-01	2.616881e-01	2.175737e-01	2.682101e-01	3.261380e-01	1.880782e-01	5.484976e-01	5.029136e-01	7.583112e-01	5.893569e-01	6.250152e-01	1.310505e+00
650000	-1.640430e+04	2.951839e+02	9.495761e-01	1.150642e-01	1.462578e-01	7.465557e-02	4.229649e-02	5.802024e-01	4.152360e-02	7.262266e-02	1.820291e-01	1.337044e-01	2.483526e-02	5.373202e-01	4.948837e-02	2.724797e-01	2.036481e-01	2.590466e-01	2.648256e-01	2.049709e-01	2.697835e-01	3.582083e-01	1.670373e-01	5.485187e-01	4.394642e-01	7.528621e-01	5.566327e-01	6.863236e-01	1.259738e+00
655000	-1.641023e+04	3.100924e+02	8.520625e-01	1.791835e-01	1.549959e-01	8.253787e-02	3.474134e-02	5.067087e-01	4.183269e-02	9.232350e-02	1.893675e-01	1.287807e-01	2.118394e-02	5.360603e-01	3.228396e-02	2.355120e-01	2.109697e-01	2.847761e-01	2.687422e-01	2.003753e-01	2.729838e-01	3.536351e-01	1.730059e-01	7.921070e-01	4.669596e-01	7.884825e-01	5.749088e-01	6.955991e-01	1.252058e+00
660000	-1.640409e+04	3.136032e+02	8.319230e-01	1.255391e-01	1.362228e-01	9.115461e-02	3.746568e-02	5.455908e-01	6.402706e-02	9.127338e-02	1.924843e-01	1.253116e-01	3.359334e-02	5.164628e-01	4.087455e-02	2.457422e-01	2.183206e-01	2.840394e-01	2.518978e-01	2.000603e-01	2.772255e-01	3.338109e-01	1.889034e-01	5.942250e-01	5.048337e-01	7.564328e-01	5.979151e-01	6.383355e-01	1.299475e+00
665000	-1.642264e+04	3.004030e+02	9.153431e-01	1.301277e-01	1.573601e-01	8.512486e-02	4.323877e-02	5.392567e-01	4.489185e-02	8.553324e-02	1.702043e-01	1.193908e-01	3.764930e-02	5.380104e-01	4.921203e-02	2.416199e-01	2.266821e-01	2.672122e-01	2.644858e-01	1.986911e-01	2.619215e-01	3.611280e-01	1.782594e-01	4.847692e-01	4.279289e-01	7.436461e-01	5.507053e-01	7.577084e-01	1.200629e+00
670000	-1.641180e+04	3.128970e+02	8.367910e-01	1.208065e-01	1.572646e-01	7.341664e-02	3.661658e-02	5.665837e-01	4.531205e-02	8.676810e-02	1.967209e-01	1.147975e-01	2.972629e-02	5.216830e-01	5.030420e-02	2.398095e-01	2.074101e-01	2.799489e-01	2.728315e-01	2.184014e-01	2.571645e-01	3.414038e-01	1.830303e-01	5.192950e-01	4.686342e-01	7.534636e-01	6.092484e-01	7.217999e-01	1.230362e+00
675000	-1.641794e+04	3.052838e+02	8.837201e-01	1.215326e-01	1.663951e-01	8.764028e-02	3.555440e-02	5.333264e-01	5.555129e-02	7.936022e-02	1.746400e-01	1.401113e-01	3.314965e-02	5.336070e-01	3.913186e-02	2.672195e-01	2.144610e-01	2.579932e-01	2.603263e-01	2.002150e-01	2.768502e-01	3.428678e-01	1.800670e-01	4.742930e-01	4.829730e-01	7.345344e-01	5.884519e-01	7.487778e-01	1.208024e+00
680000	-1.641160e+04	2.958291e+02	9.455694e-01	1.114125e-01	1.440426e-01	1.014484e-01	3.905407e-02	5.507363e-01	5.330617e-02	8.299192e-02	1.676230e-01	1.139970e-01	3.369187e-02	5.514803e-01	5.021590e-02	2.566983e-01	2.212270e-01	2.757913e-01	2.462834e-01	2.056187e-01	2.584518e-01	3.586857e-01	1.772438e-01	5.404672e-01	3.947421e-01	7.735334e-01	5.420200e-01	6.351948e-01	1.302075e+00
685000	-1.643483e+04	2.956410e+02	9.465284e-01	1.218697e-01	1.824461e-01	1.039574e-01	3.413178e-02	5.135355e-01	4.405961e-02	8.387605e-02	1.785664e-01	1.496260e-01	3.679965e-02	5.118631e-01	3.926875e-02	2.334575e-01	2.283910e-01	2.777715e-01	2.603800e-01	2.077380e-01	2.642395e-01	3.440241e-01	1.839984e-01	5.161576e-01	4.651023e-01	7.321028e-01	5.517318e-01	7.144654e-01	1.236436e+00
690000	-1.642262e+04	3.042246e+02	8.904097e-01	9.887737e-02	1.703951e-01	7.333536e-02	4.808183e-02	5.544702e-01	5.484011e-02	9.441469e-02	1.950853e-01	1.189094e-01	3.542306e-02	5.221613e-01	3.400619e-02	2.595272e-01	2.344873e-01	2.479135e-01	2.580721e-01	1.995329e-01	2.744403e-01	3.476860e-01	1.783408e-01	4.418721e-01	5.180707e-01	7.161000e-01	5.881825e-01	6.707276e-01	1.272653e+00
695000	-1.642129e+04	3.133950e+02	8.327596e-01	1.369662e-01	1.559969e-01	8.693068e-02	3.152697e-02	5.472737e-01	4.130553e-02	6.647806e-02	1.932897e-01	1.512560e-01	3.523672e-02	5.183921e-01	3.534747e-02	2.562614e-01	2.172407e-01	2.723400e-01	2.541579e-01	2.018583e-01	2.796859e-01	3.250142e-01	1.934416e-01	5.055492e-01	6.609716e-01	7.633211e-01	6.301925e-01	7.495576e-01	1.207378e+00
700000	-1.641024e+04	3.095174e+02	8.571080e-01	1.233559e-01	1.277195e-01	7.587073e-02	4.054445e-02	5.872940e-01	4.521536e-02	7.092709e-02	1.857366e-01	1.106242e-01	3.602859e-02	5.638563e-01	3.282725e-02	2.637894e-01	2.046833e-01	2.683653e-01	2.631619e-01	2.226718e-01	2.726293e-01	3.233610e-01	1.813379e-01	4.658215e-01	5.411985e-01	7.144328e-01	6.254765e-01	7.740776e-01	1.187074e+00
705000	-1.641649e+04	3.198293e+02	7.958625e-01	1.218085e-01	1.564411e-01	1.115214e-01	4.432757e-02	5.284210e-01	3.748039e-02	7.524360e-02	1.715025e-01	1.328333e-01	3.148577e-02	5.622452e-01	2.668961e-02	2.393116e-01	2.330198e-01	2.752847e-01	2.523838e-01	2.108195e-01	2.633865e-01	3.456191e-01	1.801750e-01	6.125384e-01	4.679720e-01	7.872281e-01	6.011575e-01	6.884178e-01	1.258004e+00
710000	-1.640805e+04	3.018639e+02	9.052263e-01	1.523037e-01	1.584370e-01	8.197227e-02	3.576041e-02	5.204042e-01	5.112242e-02	6.776405e-02	1.795546e-01	1.382860e-01	2.901297e-02	5.492828e-01	3.609961e-02	2.462549e-01	2.100632e-01	2.708991e-01	2.727828e-01	2.063591e-01	2.645779e-01	3.394631e-01	1.895999e-01	5.876827e-01	4.211004e-01	7.667599e-01	5.631404e-01	6.863228e-01	1.259739e+00
715000	-1.641867e+04	3.047989e+02	8.857242e-01	1.055559e-01	1.640740e-01	1.184534e-01	4.170598e-02	5.164270e-01	5.378365e-02	7.659661e-02	1.935305e-01	1.314423e-01	3.374904e-02	5.299111e-01	3.477044e-02	2.486541e-01	2.162578e-01	2.844044e-01	2.506837e-01	2.065253e-01	2.655216e-01	3.516546e-01	1.762985e-01	5.375523e-01	5.872254e-01	7.564903e-01	6.315866e-01	6.790742e-01	1.265741e+00
720000	-1.641044e+04	3.087292e+02	8.624606e-01	1.168112e-01	1.591492e-01	1.008669e-01	3.344683e-02	5.355701e-01	5.415580e-02	7.851754e-02	1.913869e-01	1.355762e-01	3.441690e-02	5.197491e-01	4.035345e-02	2.399920e-01	2.263851e-01	2.818393e-01	2.517837e-01	1.987509e-01	2.744171e-01	3.383929e-01	1.884391e-01	3.920377e-01	5.310953e-01	7.321873e-01	6.235937e-01	6.751149e-01	1.269020e+00
725000	-1.642811e+04	3.003056e+02	9.147152e-01	1.052793e-01	1.685499e-01	7.837515e-02	6.202286e-02	5.250508e-01	6.072196e-02	7.709265e-02	1.813196e-01	1.092405e-01	4.408187e-02	5.528204e-01	3.544495e-02	2.510796e-01	2.247624e-01	2.765408e-01	2.476173e-01	2.118985e-01	2.556007e-01	3.524054e-01	1.800955e-01	5.950162e-01	5.111525e-01	7.528063e-01	5.808105e-01	6.696934e-01	1.273509e+00
730000	-1.643679e+04	2.939717e+02	9.583347e-01	9.501690e-02	1.349475e-01	9.100085e-02	4.135985e-02	5.800890e-01	5.758593e-02	8.110299e-02	1.747336e-01	1.376237e-01	3.090928e-02	5.390654e-01	3.656497e-02	2.662755e-01	2.094635e-01	2.856843e-01	2.385767e-01	2.137909e-01	2.527499e-01	3.499072e-01	1.835521e-01	4.035487e-01	5.103758e-01	7.279321e-01	6.274112e-01	7.560526e-01	1.202000e+00
735000	-1.640462e+04	3.027219e+02	9.002638e-01	1.306396e-01	1.263135e-01	7.066148e-02	5.501130e-02	5.797974e-01	3.757668e-02	7.704703e-02	1.932222e-01	1.151454e-01	3.960896e-02	5.349921e-01	3.998429e-02	2.667496e-01	1.991149e-01	2.775358e-01	2.565997e-01	2.234123e-01	2.557637e-01	3.348753e-01	1.859488e-01	5.020781e-01	4.187406e-01	7.330196e-01	5.791352e-01	7.219537e-01	1.230235e+00
740000	-1.642628e+04	3.122889e+02	8.401556e-01	9.013638e-02	1.355294e-01	8.551923e-02	3.909520e-02	5.934665e-01	5.625333e-02	8.866635e-02	1.784729e-01	1.318184e-01	3.101810e-02	5.327302e-01	3.729395e-02	2.405884e-01	2.152898e-01	2.970879e-01	2.470339e-01	2.100953e-01	2.616285e-01	3.422752e-01	1.860010e-01	4.245083e-01	6.094311e-01	7.420371e-01	6.386321e-01	7.208890e-01	1.231117e+00
745000	-1.641034e+04	3.114833e+02	8.446536e-01	1.222235e-01	1.734857e-01	1.046138e-01	3.138104e-02	5.152278e-01	5.306823e-02	7.882559e-02	2.009638e-01	1.474496e-01	3.564365e-02	4.918350e-01	4.528233e-02	2.561834e-01	2.182659e-01	2.703608e-01	2.551900e-01	2.190486e-01	2.744584e-01	3.267205e-01	1.797725e-01	4.897730e-01	6.018049e-01	7.628586e-01	6.012022e-01	7.491441e-01	1.207720e+00
750000	-1.643033e+04	3.215879e+02	7.854102e-01	1.515180e-01	1.550215e-01	7.810366e-02	4.292790e-02	5.252821e-01	4.714683e-02	7.921610e-02	1.991359e-01	1.272241e-01	3.768578e-02	5.159953e-01	4.074286e-02	2.626238e-01	2.051394e-01	2.670534e-01	2.651834e-01	2.085763e-01	2.803627e-01	3.247226e-01	1.863384e-01	4.929913e-01	6.807588e-01	7.345222e-01	6.671047e-01	7.524481e-01	1.204984e+00
755000	-1.642864e+04	3.136610e+02	8.315032e-01	1.325877e-01	1.974692e-01	8.041394e-02	2.038621e-02	5.200809e-01	4.906198e-02	7.569140e-02	1.860719e-01	1.462207e-01	3.215239e-02	5.277761e-01	3.208750e-02	2.409593e-01	2.158843e-01	2.884932e-01	2.546632e-01	2.081013e-01	2.693477e-01	3.473444e-01	1.752067e-01	7.076177e-01	4.044021e-01	7.751562e-01	5.878645e-01	7.274170e-01	1.225711e+00
760000	-1.642957e+04	3.095507e+02	8.569345e-01	9.936784e-02	1.312856e-01	9.005987e-02	4.563063e-02	5.794130e-01	5.424313e-02	7.687899e-02	1.772327e-01	1.195974e-01	2.464742e-02	5.529588e-01	4.868469e-02	2.558981e-01	2.275913e-01	2.715554e-01	2.449552e-01	2.162806e-01	2.624602e-01	3.368766e-01	1.843827e-01	5.298295e-01	4.722677e-01	7.520155e-01	5.885203e-01	6.765700e-01	1.267815e+00
765000	-1.641448e+04	3.145264e+02	8.255763e-01	1.332824e-01	1.441767e-01	9.156465e-02	3.121701e-02	5.527244e-01	4.703482e-02	5.645863e-02	1.895216e-01	1.247855e-01	3.462144e-02	5.572382e-01	3.737465e-02	2.476344e-01	2.232892e-01	2.821571e-01	2.469193e-01	2.268398e-01	2.507600e-01	3.473309e-01	1.750693e-01	6.017479e-01	6.468866e-01	7.698505e-01	6.289422e-01	6.994212e-01	1.248893e+00
770000	-1.641511e+04	3.014080e+02	9.091726e-01	1.223981e-01	1.555859e-01	9.449519e-02	3.995878e-02	5.323135e-01	5.524843e-02	7.518364e-02	1.953285e-01	1.344198e-01	2.934509e-02	5.213661e-01	4.435684e-02	2.427328e-01	2.154655e-01	2.662726e-01	2.755291e-01	2.198551e-01	2.619489e-01	3.428869e-01	1.753091e-01	4.257693e-01	4.295341e-01	7.074831e-01	5.813531e-01	7.471933e-01	1.209336e+00
775000	-1.640412e+04	3.015878e+02	9.072352e-01	1.041060e-01	1.492664e-01	8.219914e-02	6.367329e-02	5.587255e-01	4.202967e-02	7.703685e-02	1.804055e-01	1.168588e-01	2.761377e-02	5.501379e-01	4.794718e-02	2.421383e-01	2.118895e-01	2.905046e-01	2.554676e-01	2.192036e-01	2.533138e-01	3.431636e-01	1.843191e-01	4.205896e-01	5.536938e-01	7.246860e-01	6.051212e-01	7.842042e-01	1.178689e+00
780000	-1.642858e+04	3.148481e+02	8.252679e-01	1.213283e-01	1.666561e-01	7.993833e-02	4.853760e-02	5.484906e-01	3.504913e-02	8.926669e-02	2.118105e-01	1.352111e-01	3.628290e-02	4.990767e-01	2.835218e-02	2.416418e-01	2.143090e-01	2.648402e-01	2.792090e-01	2.170303e-01	2.667701e-01	3.433987e-01	1.728009e-01	4.776020e-01	5.016665e-01	7.535967e-01	6.016029e-01	7.128200e-01	1.237798e+00
785000	-1.639750e+04	3.126941e+02	8.370464e-01	1.088235e-01	1.751775e-01	1.097586e-01	3.044500e-02	5.208918e-01	5.490364e-02	7.605713e-02	1.644494e-01	1.388069e-01	2.257780e-02	5.615575e-01	3.655133e-02	2.613752e-01	2.183339e-01	2.693998e-01	2.508911e-01	2.076512e-01	2.717351e-01	3.610184e-01	1.595954e-01	5.832119e-01	5.648973e-01	7.685286e-01	6.267029e-01	7.276445e-01	1.225523e+00
790000	-1.641974e+04	3.081961e+02	8.657665e-01	9.733958e-02	1.422381e-01	8.962574e-02	3.405115e-02	5.911719e-01	4.557349e-02	7.715853e-02	1.832917e-01	1.238182e-01	2.815294e-02	5.476846e-01	3.989406e-02	2.548358e-01	2.326030e-01	2.618572e-01	2.507039e-01	2.257271e-01	2.656310e-01	3.416412e-01	1.670007e-01	4.395704e-01	4.807121e-01	7.405569e-01	6.110817e-01	8.524309e-01	1.122194e+00
795000	-1.640243e+04	3.094023e+02	8.576544e-01	1.090120e-01	1.330047e-01	8.422793e-02	4.485436e-02	5.797446e-01	4.915646e-02	6.924238e-02	1.971207e-01	1.174424e-01	3.415521e-02	5.421166e-01	3.992273e-02	2.674958e-01	2.242910e-01	2.572308e-01	2.509824e-01	2.112407e-01	2.656621e-01	3.316899e-01	1.914073e-01	5.635711e-01	4.692540e-01	7.573123e-01	6.105991e-01	7.061646e-01	1.243309e+00
800000	-1.641270e+04	2.987770e+02	9.252630e-01	1.045511e-01	1.847438e-01	9.200876e-02	3.684121e-02	5.244613e-01	5.739384e-02	8.062387e-02	1.799327e-01	1.505752e-01	3.287291e-02	5.252660e-01	3.072927e-02	2.426091e-01	2.203650e-01	2.719833e-01	2.650426e-01	2.069621e-01	2.762972e-01	3.438629e-01	1.728778e-01	4.917861e-01	5.367972e-01	7.621228e-01	6.222517e-01	7.401439e-01	1.215173e+00
805000	-1.639833e+04	2.970450e+02	9.377750e-01	1.153465e-01	1.550814e-01	7.956422e-02	4.527388e-02	5.447663e-01	5.996761e-02	8.320924e-02	1.671927e-01	1.206434e-01	2.651181e-02	5.638658e-01	3.857705e-02	2.730011e-01	2.082649e-01	2.630290e-01	2.557050e-01	2.083141e-01	2.563315e-01	3.546971e-01	1.806573e-01	5.188382e-01	3.600342e-01	7.376907e-01	5.388796e-01	6.752108e-01	1.268940e+00
810000	-1.640160e+04	3.090797e+02	8.601380e-01	1.182863e-01	1.501172e-01	9.004504e-02	4.036657e-02	5.411855e-01	5.999946e-02	8.117740e-02	1.632836e-01	1.210571e-01	3.131781e-02	5.661726e-01	3.699146e-02	2.376097e-01	2.115727e-01	2.770138e-01	2.738038e-01	2.041106e-01	2.552602e-01	3.541934e-01	1.864358e-01	5.343523e-01	4.160423e-01	7.857431e-01	5.502690e-01	7.088619e-01	1.241076e+00
815000	-1.641295e+04	3.135491e+02	8.323807e-01	1.344520e-01	1.588078e-01	1.097332e-01	3.280358e-02	5.186470e-01	4.555642e-02	5.519011e-02	1.645751e-01	1.361541e-01	2.775389e-02	5.791115e-01	3.721530e-02	2.478270e-01	2.230845e-01	2.804443e-01	2.486441e-01	2.114141e-01	2.600793e-01	3.567389e-01	1.717676e-01	6.246771e-01	4.514984e-01	7.953516e-01	5.643097e-01	6.610340e-01	1.280679e+00
820000	-1.640819e+04	3.045831e+02	8.876252e-01	1.071271e-01	1.664466e-01	9.928295e-02	5.038548e-02	5.235639e-01	5.319383e-02	7.330089e-02	1.857100e-01	1.351167e-01	2.397065e-02	5.432671e-01	3.863464e-02	2.582096e-01	2.241274e-01	2.746701e-01	2.429929e-01	2.200711e-01	2.681623e-01	3.441715e-01	1.675951e-01	4.590086e-01	5.812449e-01	7.517014e-01	6.361904e-01	7.467185e-01	1.209729e+00
825000	-1.641338e+04	2.998675e+02	9.193982e-01	1.452648e-01	1.458246e-01	6.562507e-02	3.656697e-02	5.625176e-01	4.420090e-02	6.714208e-02	1.889439e-01	1.380671e-01	2.995601e-02	5.268675e-01	4.902333e-02	2.602772e-01	2.070563e-01	2.673743e-01	2.652922e-01	2.060038e-01	2.681889e-01	3.428207e-01	1.829866e-01	4.291295e-01	3.998345e-01	7.317810e-01	5.237230e-01	6.942951e-01	1.253138e+00
830000	-1.641948e+04	3.027813e+02	8.993044e-01	1.591755e-01	1.624108e-01	8.568074e-02	3.414923e-02	5.167053e-01	4.187847e-02	7.409370e-02	1.644842e-01	1.389799e-01	2.255228e-02	5.567848e-01	4.310514e-02	2.554500e-01	2.078600e-01	2.786898e-01	2.580002e-01	2.208403e-01	2.577900e-01	3.476801e-01	1.736896e-01	5.037244e-01	5.071061e-01	7.204485e-01	6.119066e-01	7.878359e-01	1.175682e+00
835000	-1.641093e+04	3.093117e+02	8.586063e-01	1.181513e-01	1.639539e-01	9.433964e-02	4.846064e-02	5.174263e-01	5.766821e-02	7.781618e-02	1.497376e-01	1.221154e-01	4.213841e-02	5.729851e-01	3.520727e-02	2.636197e-01	2.272868e-01	2.738546e-01	2.352388e-01	2.126840e-01	2.667189e-01	3.459557e-01	1.746414e-01	4.812688e-01	4.867729e-01	7.676118e-01	6.005811e-01	6.784397e-01	1.266267e+00
840000	-1.639946e+04	3.145707e+02	8.257716e-01	1.136925e-01	1.438602e-01	7.856711e-02	5.396258e-02	5.608663e-01	4.905128e-02	7.991337e-02	1.821220e-01	1.392256e-01	2.874017e-02	5.249951e-01	4.500384e-02	2.414652e-01	2.184609e-01	2.729444e-01	2.671295e-01	2.073880e-01	2.735459e-01	3.351850e-01	1.838810e-01	7.424869e-01	4.287521e-01	7.990344e-01	5.898327e-01	6.168928e-01	1.317230e+00
845000	-1.639649e+04	3.053748e+02	8.831145e-01	1.122999e-01	1.372009e-01	8.834340e-02	4.079357e-02	5.608469e-01	6.051522e-02	7.645435e-02	2.135253e-01	1.293983e-01	3.214875e-02	5.062222e-01	4.225107e-02	2.616641e-01	2.011044e-01	2.764231e-01	2.608084e-01	2.074369e-01	2.805321e-01	3.282957e-01	1.837353e-01	4.623883e-01	4.999042e-01	7.182293e-01	6.170548e-01	8.349763e-01	1.136647e+00
850000	-1.641245e+04	3.080754e+02	8.654085e-01	1.129237e-01	1.607061e-01	1.115841e-01	5.306465e-02	5.169039e-01	4.481751e-02	7.801917e-02	2.203739e-01	1.244483e-01	2.396266e-02	5.143064e-01	3.888964e-02	2.267937e-01	2.362923e-01	2.719428e-01	2.649712e-01	1.946312e-01	2.886424e-01	3.444326e-01	1.722939e-01	5.454675e-01	5.534591e-01	7.517609e-01	6.091481e-01	7.400241e-01	1.215272e+00
855000	-1.642391e+04	3.138995e+02	8.301533e-01	1.120546e-01	1.911669e-01	8.590356e-02	4.728748e-02	5.228956e-01	4.069187e-02	8.439181e-02	1.981347e-01	1.383189e-01	3.718910e-02	4.977408e-01	4.422470e-02	2.573594e-01	2.359881e-01	2.533973e-01	2.532553e-01	2.151359e-01	2.658829e-01	3.496845e-01	1.692967e-01	5.839215e-01	5.171749e-01	7.547348e-01	6.174949e-01	7.719612e-01	1.188827e+00
860000	-1.640346e+04	3.063631e+02	8.747184e-01	1.200018e-01	1.508369e-01	7.410530e-02	4.696240e-02	5.489684e-01	5.912520e-02	8.373377e-02	1.713514e-01	1.225508e-01	3.427437e-02	5.447268e-01	4.336283e-02	2.511732e-01	2.080393e-01	2.705064e-01	2.702811e-01	2.109383e-01	2.776567e-01	3.335437e-01	1.778613e-01	7.854297e-01	5.267553e-01	7.697952e-01	6.096717e-01	8.030197e-01	1.163109e+00
865000	-1.640371e+04	3.137661e+02	8.316685e-01	1.050584e-01	1.612640e-01	9.374532e-02	3.461814e-02	5.681881e-01	3.712600e-02	8.433332e-02	1.613159e-01	1.174225e-01	3.835560e-02	5.664938e-01	3.207901e-02	2.443034e-01	2.211107e-01	2.734701e-01	2.611158e-01	2.274655e-01	2.536037e-01	3.354450e-01	1.834858e-01	5.243308e-01	4.547624e-01	7.710008e-01	5.775319e-01	6.794568e-01	1.265425e+00
870000	-1.642843e+04	2.918103e+02	9.731505e-01	1.298753e-01	1.862140e-01	8.345808e-02	2.792676e-02	5.191865e-01	5.333930e-02	8.548942e-02	1.592603e-01	1.196774e-01	3.864632e-02	5.606230e-01	3.630345e-02	2.461985e-01	2.202344e-01	2.753060e-01	2.582611e-01	2.192246e-01	2.695593e-01	3.226014e-01	1.886147e-01	5.509464e-01	3.750664e-01	7.696822e-01	5.203949e-01	6.971388e-01	1.250783e+00
875000	-1.641084e+04	3.081485e+02	8.660601e-01	1.244814e-01	1.548549e-01	8.444304e-02	5.601070e-02	5.366040e-01	4.360588e-02	7.334199e-02	2.284699e-01	1.162347e-01	3.463783e-02	5.057244e-01	4.159120e-02	2.521902e-01	2.050670e-01	2.693714e-01	2.733713e-01	1.997606e-01	2.711425e-01	3.394001e-01	1.896968e-01	4.857659e-01	4.346265e-01	7.462527e-01	5.719543e-01	6.859675e-01	1.260033e+00
880000	-1.641634e+04	3.116053e+02	8.451154e-01	1.060587e-01	1.782272e-01	1.116305e-01	4.323769e-02	5.041055e-01	5.674048e-02	9.280454e-02	2.131923e-01	1.362528e-01	3.519059e-02	4.850100e-01	3.754985e-02	2.397225e-01	2.180212e-01	2.823318e-01	2.599245e-01	1.963941e-01	2.790968e-01	3.351975e-01	1.893116e-01	4.669643e-01	4.260068e-01	7.484402e-01	5.941135e-01	6.804696e-01	1.264586e+00
885000	-1.641249e+04	2.998309e+02	9.193512e-01	1.137996e-01	1.441444e-01	1.086418e-01	4.480683e-02	5.420074e-01	4.659994e-02	9.582543e-02	2.007862e-01	1.427286e-01	3.661278e-02	4.812543e-01	4.279274e-02	2.357299e-01	2.489591e-01	2.671149e-01	2.481961e-01	2.103655e-01	2.762601e-01	3.287826e-01	1.845918e-01	4.502201e-01	4.224173e-01	7.268484e-01	5.767906e-01	8.199605e-01	1.149081e+00
890000	-1.640598e+04	3.048421e+02	8.855116e-01	1.156109e-01	1.804124e-01	8.243346e-02	3.301558e-02	5.184918e-01	7.003584e-02	7.217874e-02	1.678592e-01	1.328369e-01	3.214266e-02	5.575478e-01	3.743466e-02	2.380745e-01	2.121255e-01	2.852812e-01	2.645188e-01	2.172275e-01	2.675058e-01	3.399860e-01	1.752807e-01	5.906977e-01	5.244977e-01	7.267236e-01	5.968306e-01	7.669876e-01	1.192945e+00
895000	-1.640257e+04	3.074428e+02	8.691938e-01	1.101528e-01	1.298542e-01	9.705506e-02	4.231862e-02	5.703405e-01	5.027872e-02	8.355407e-02	2.068106e-01	1.268845e-01	3.761983e-02	5.102270e-01	3.490395e-02	2.597295e-01	2.234585e-01	2.649418e-01	2.518701e-01	1.969050e-01	2.717626e-01	3.436021e-01	1.877303e-01	5.723253e-01	5.477756e-01	7.391341e-01	6.345633e-01	7.994255e-01	1.166085e+00
900000	-1.642295e+04	3.110027e+02	8.480064e-01	1.421613e-01	1.166516e-01	6.825963e-02	3.957072e-02	5.928626e-01	4.049410e-02	7.224469e-02	1.783946e-01	1.233946e-01	2.982924e-02	5.492504e-01	4.688641e-02	2.340776e-01	2.097757e-01	2.936910e-01	2.624557e-01	2.199052e-01	2.583483e-01	3.391961e-01	1.825504e-01	5.380810e-01	4.791377e-01	7.229989e-01	6.165772e-01	8.071779e-01	1.159666e+00
905000	-1.641483e+04	3.108004e+02	8.499479e-01	1.608331e-01	1.698282e-01	8.487017e-02	3.535500e-02	5.057868e-01	4.332673e-02	7.499266e-02	1.779263e-01	1.193190e-01	3.331950e-02	5.607228e-01	3.371972e-02	2.360703e-01	2.131097e-01	2.973621e-01	2.534579e-01	2.151413e-01	2.609468e-01	3.416855e-01	1.822264e-01	4.488289e-01	4.503120e-01	7.560732e-01	5.770392e-01	6.851411e-01	1.260718e+00
910000	-1.640767e+04	2.907368e+02	9.804461e-01	1.358878e-01	1.524780e-01	7.980069e-02	3.576615e-02	5.319342e-01	6.413310e-02	7.295511e-02	1.922314e-01	1.249957e-01	3.047586e-02	5.491938e-01	3.014820e-02	2.638404e-01	2.122499e-01	2.532345e-01	2.706752e-01	2.020060e-01	2.701713e-01	3.401851e-01	1.876375e-01	4.554660e-01	4.977365e-01	7.287430e-01	5.891184e-01	7.375302e-01	1.217337e+00
915000	-1.640780e+04	3.116636e+02	8.445667e-01	1.179408e-01	1.538527e-01	1.365198e-01	3.554705e-02	5.045282e-01	5.161150e-02	8.564676e-02	1.777200e-01	1.287195e-01	2.893165e-02	5.407258e-01	3.825637e-02	2.379669e-01	2.364387e-01	2.827075e-01	2.428870e-01	2.096384e-01	2.591259e-01	3.512371e-01	1.799986e-01	4.209504e-01	5.047250e-01	7.323208e-01	5.988329e-01	6.852031e-01	1.260666e+00
920000	-1.642285e+04	3.104174e+02	8.511599e-01	1.095328e-01	1.855627e-01	1.196014e-01	3.655988e-02	5.038976e-01	4.484564e-02	7.888328e-02	2.092975e-01	1.132386e-01	3.092089e-02	5.324661e-01	3.519354e-02	2.314876e-01	2.264698e-01	2.754213e-01	2.666214e-01	2.136980e-01	2.702570e-01	3.472023e-01	1.688427e-01	4.932568e-01	5.892727e-01	7.433437e-01	6.543918e-01	7.966049e-01	1.168421e+00
925000	-1.641901e+04	2.995778e+02	9.208808e-01	1.233750e-01	1.611466e-01	1.093377e-01	4.442601e-02	5.214864e-01	4.022824e-02	6.628860e-02	1.832012e-01	1.197902e-01	3.629421e-02	5.482523e-01	4.617351e-02	2.453693e-01	2.206887e-01	2.759418e-01	2.580001e-01	2.191183e-01	2.578565e-01	3.317769e-01	1.912483e-01	4.795796e-01	4.132756e-01	7.294358e-01	5.824042e-01	7.353111e-01	1.219175e+00
930000	-1.641992e+04	2.998278e+02	9.186666e-01	8.793153e-02	1.736204e-01	7.905165e-02	4.058918e-02	5.644096e-01	5.439769e-02	8.440554e-02	1.732712e-01	1.327699e-01	2.627299e-02	5.408176e-01	4.246287e-02	2.483686e-01	2.150591e-01	2.702379e-01	2.663344e-01	2.145079e-01	2.706806e-01	3.404277e-01	1.743838e-01	4.958819e-01	4.843036e-01	7.340556e-01	5.398554e-01	7.569661e-01	1.201243e+00
935000	-1.640568e+04	3.080305e+02	8.664391e-01	1.108565e-01	1.594628e-01	1.000178e-01	2.739031e-02	5.469085e-01	5.536397e-02	7.501650e-02	1.939069e-01	1.348763e-01	3.802277e-02	5.282798e-01	2.989777e-02	2.403914e-01	2.211627e-01	2.770091e-01	2.614368e-01	2.013208e-01	2.702351e-01	3.443293e-01	1.841148e-01	5.193845e-01	4.577341e-01	7.239655e-01	6.023258e-01	8.488283e-01	1.125177e+00
940000	-1.640112e+04	3.031182e+02	8.966901e-01	1.127561e-01	1.643153e-01	8.485698e-02	3.783922e-02	5.500147e-01	5.021771e-02	8.564731e-02	1.901253e-01	1.303751e-01	3.125142e-02	5.306120e-01	3.198888e-02	2.447686e-01	2.248679e-01	2.696203e-01	2.607432e-01	2.091666e-01	2.746124e-01	3.368807e-01	1.793403e-01	5.838887e-01	4.978205e-01	7.524301e-01	5.823510e-01	7.736099e-01	1.187461e+00
945000	-1.641480e+04	3.124559e+02	8.390564e-01	1.148073e-01	1.486756e-01	8.707939e-02	5.093442e-02	5.575327e-01	4.097060e-02	6.508463e-02	1.985636e-01	1.137909e-01	3.805059e-02	5.399167e-01	4.459355e-02	2.568839e-01	2.115167e-01	2.771186e-01	2.544808e-01	2.131500e-01	2.770033e-01	3.340462e-01	1.758004e-01	5.813108e-01	4.690193e-01	7.648614e-01	5.951603e-01	6.794236e-01	1.265452e+00
950000	-1.640851e+04	3.136811e+02	8.311219e-01	1.171329e-01	2.090983e-01	9.587629e-02	3.604224e-02	4.954835e-01	4.636672e-02	7.506844e-02	1.775531e-01	1.457558e-01	2.630823e-02	5.400938e-01	3.522069e-02	2.412040e-01	2.298856e-01	2.637588e-01	2.651516e-01	2.078656e-01	2.714654e-01	3.501697e-01	1.704992e-01	6.247893e-01	5.313409e-01	7.465259e-01	5.903267e-01	8.116037e-01	1.156001e+00
955000	-1.640068e+04	3.137630e+02	8.315068e-01	1.126312e-01	1.769071e-01	1.100584e-01	4.995486e-02	5.007559e-01	4.969259e-02	7.837990e-02	2.015581e-01	1.355911e-01	2.917367e-02	5.014849e-01	5.381223e-02	2.579837e-01	2.275214e-01	2.551674e-01	2.593275e-01	2.079835e-01	2.751039e-01	3.463339e-01	1.705787e-01	4.826350e-01	5.267232e-01	7.803001e-01	6.201931e-01	6.949748e-01	1.252575e+00
960000	-1.640820e+04	3.154947e+02	8.203797e-01	8.746411e-02	1.332567e-01	6.458297e-02	4.132843e-02	6.145711e-01	5.879663e-02	8.748854e-02	1.894043e-01	1.307852e-01	2.868178e-02	5.280147e-01	3.562553e-02	2.713348e-01	2.116320e-01	2.763950e-01	2.406382e-01	2.116313e-01	2.621732e-01	3.444260e-01	1.817695e-01	5.239995e-01	6.408675e-01	7.678945e-01	6.346254e-01	6.048654e-01	1.327190e+00
965000	-1.640996e+04	2.956568e+02	9.473883e-01	1.317931e-01	1.556590e-01	9.349115e-02	4.129216e-02	5.276338e-01	5.013079e-02	5.793720e-02	2.002507e-01	1.381770e-01	3.234082e-02	5.421234e-01	2.917096e-02	2.570433e-01	2.109883e-01	2.896797e-01	2.422888e-01	2.134224e-01	2.652094e-01	3.339733e-01	1.873949e-01	3.953869e-01	4.428795e-01	7.187654e-01	5.643733e-01	7.222482e-01	1.229991e+00
970000	-1.641863e+04	3.078083e+02	8.662811e-01	1.134140e-01	1.780126e-01	1.081652e-01	4.859871e-02	4.908219e-01	6.098764e-02	7.796817e-02	1.975707e-01	1.220566e-01	3.316324e-02	5.290265e-01	4.021473e-02	2.585599e-01	2.235733e-01	2.431913e-01	2.746755e-01	2.034483e-01	2.533645e-01	3.465137e-01	1.966734e-01	6.657533e-01	5.590680e-01	7.792159e-01	6.351729e-01	7.335826e-01	1.220606e+00
975000	-1.641593e+04	2.960228e+02	9.434191e-01	1.195978e-01	1.747365e-01	8.440760e-02	5.131399e-02	5.107835e-01	5.916059e-02	7.468538e-02	1.557321e-01	1.317863e-01	2.966573e-02	5.672492e-01	4.088129e-02	2.690755e-01	2.189486e-01	2.492301e-01	2.627459e-01	2.248860e-01	2.633194e-01	3.377464e-01	1.740482e-01	5.014248e-01	5.590313e-01	7.311014e-01	6.155705e-01	7.612672e-01	1.197682e+00
980000	-1.642118e+04	3.071995e+02	8.715869e-01	1.320599e-01	1.592239e-01	8.338124e-02	3.205477e-02	5.526358e-01	4.064435e-02	9.621548e-02	1.801297e-01	1.392695e-01	2.085746e-02	5.234140e-01	4.011387e-02	2.459420e-01	2.128745e-01	2.734513e-01	2.677323e-01	2.053084e-01	2.607954e-01	3.590566e-01	1.748396e-01	5.093061e-01	4.689768e-01	7.210296e-01	5.774137e-01	6.956701e-01	1.251999e+00
985000	-1.642437e+04	3.118523e+02	8.428833e-01	8.647580e-02	1.194047e-01	7.250473e-02	3.264695e-02	6.431794e-01	4.578838e-02	6.824187e-02	1.793404e-01	1.418828e-01	2.929934e-02	5.416842e-01	3.955133e-02	2.452663e-01	2.100170e-01	2.920713e-01	2.526454e-01	2.142854e-01	2.477960e-01	3.738851e-01	1.640335e-01	5.221242e-01	4.943517e-01	7.607892e-01	6.145429e-01	7.168604e-01	1.234453e+00
990000	-1.640527e+04	2.982347e+02	9.299891e-01	1.009470e-01	1.754945e-01	7.836057e-02	3.176861e-02	5.649478e-01	4.848141e-02	6.095186e-02	1.636556e-01	1.215116e-01	3.829659e-02	5.659405e-01	4.964388e-02	2.568147e-01	2.222230e-01	2.730722e-01	2.478901e-01	2.170613e-01	2.682846e-01	3.196972e-01	1.949569e-01	3.858015e-01	4.713528e-01	7.037513e-01	5.875305e-01	7.500250e-01	1.206991e+00
995000	-1.641350e+04	3.131496e+02	8.339862e-01	9.356875e-02	1.585047e-01	1.207460e-01	3.130699e-02	5.514477e-01	4.442583e-02	6.771274e-02	1.769763e-01	1.351480e-01	3.753744e-02	5.386596e-01	4.396591e-02	2.435608e-01	2.095973e-01	2.923589e-01	2.544830e-01	2.116490e-01	2.617363e-01	3.396768e-01	1.869379e-01	6.496220e-01	5.561297e-01	7.783879e-01	5.906198e-01	7.203572e-01	1.231557e+00
1000000	-1.641954e+04	3.090308e+02	8.599252e-01	1.345418e-01	1.490847e-01	9.194834e-02	4.643565e-02	5.335188e-01	4.447067e-02	8.097058e-02	1.805443e-01	1.321720e-01	3.086828e-02	5.470194e-01	2.842534e-02	2.581958e-01	2.322984e-01	2.686597e-01	2.408461e-01	2.134849e-01	2.673435e-01	3.414928e-01	1.776789e-01	5.351199e-01	4.987751e-01	7.620770e-01	6.212238e-01	6.557965e-01	1.285016e+00
1005000	-1.640618e+04	3.129107e+02	8.366670e-01	1.297134e-01	1.735195e-01	5.260197e-02	5.046187e-02	5.467301e-01	4.697311e-02	5.957946e-02	1.736887e-01	1.437775e-01	3.523635e-02	5.460656e-01	4.165232e-02	2.476654e-01	2.186049e-01	2.623462e-01	2.713835e-01	2.167426e-01	2.696853e-01	3.482632e-01	1.653088e-01	4.926318e-01	5.024417e-01	7.392316e-01	6.199233e-01	7.360681e-01	1.218548e+00
1010000	-1.640533e+04	3.127872e+02	8.380644e-01	1.222129e-01	1.765067e-01	7.226595e-02	4.955904e-02	5.343045e-01	4.515089e-02	8.733972e-02	1.852588e-01	1.377014e-01	3.331748e-02	5.160841e-01	4.029844e-02	2.435811e-01	2.277622e-01	2.797944e-01	2.488623e-01	2.135712e-01	2.772425e-01	3.359273e-01	1.732591e-01	3.974188e-01	4.873658e-01	7.225047e-01	6.118463e-01	7.380182e-01	1.216933e+00
1015000	-1.639864e+04	3.106204e+02	8.504760e-01	1.036697e-01	1.790453e-01	7.347006e-02	3.559586e-02	5.420415e-01	6.617754e-02	7.892091e-02	1.712772e-01	1.550628e-01	4.490699e-02	5.103702e-01	3.946183e-02	2.421502e-01	2.261228e-01	2.802357e-01	2.514913e-01	2.103983e-01	2.655991e-01	3.445836e-01	1.794190e-01	5.068869e-01	4.852281e-01	7.246619e-01	5.856438e-01	7.466064e-01	1.209822e+00
1020000	-1.641039e+04	3.025640e+02	9.001769e-01	1.175811e-01	1.775275e-01	9.042747e-02	3.968693e-02	5.282949e-01	4.648210e-02	7.895118e-02	2.141273e-01	1.408091e-01	2.928828e-02	5.009403e-01	3.588386e-02	2.620029e-01	2.026953e-01	2.556052e-01	2.796966e-01	1.999356e-01	2.507810e-01	3.476915e-01	2.015919e-01	4.713551e-01	6.209025e-01	7.386481e-01	6.134800e-01	7.498161e-01	1.207164e+00
1025000	-1.641998e+04	3.142781e+02	8.272541e-01	9.230862e-02	1.848894e-01	9.158412e-02	3.622549e-02	5.395691e-01	5.542333e-02	9.003326e-02	1.974896e-01	1.286146e-01	2.925929e-02	5.069419e-01	4.766130e-02	2.478398e-01	2.193441e-01	2.696681e-01	2.631480e-01	2.117536e-01	2.710258e-01	3.389073e-01	1.783133e-01	5.560807e-01	6.564975e-01	7.781921e-01	6.315442e-01	7.079484e-01	1.241832e+00
1030000	-1.641008e+04	3.028228e+02	8.993861e-01	1.115695e-01	1.379751e-01	9.829374e-02	3.501201e-02	5.716599e-01	4.548966e-02	8.669321e-02	1.873683e-01	1.357999e-01	2.389675e-02	5.217765e-01	4.446528e-02	2.608225e-01	2.218799e-01	2.663755e-01	2.509222e-01	2.105325e-01	2.825145e-01	3.216053e-01	1.853477e-01	4.952603e-01	4.613737e-01	7.451405e-01	5.760188e-01	6.587819e-01	1.282544e+00
1035000	-1.641757e+04	3.138076e+02	8.306542e-01	1.106116e-01	1.520144e-01	8.153193e-02	5.323496e-02	5.542207e-01	4.838640e-02	7.437771e-02	2.082253e-01	1.328389e-01	3.055298e-02	5.128080e-01	4.119703e-02	2.721227e-01	2.107280e-01	2.730188e-01	2.441305e-01	2.112024e-01	2.747926e-01	3.231152e-01	1.908898e-01	5.902855e-01	5.181862e-01	7.480312e-01	6.138027e-01	6.472484e-01	1.292095e+00
1040000	-1.641886e+04	2.993662e+02	9.216350e-01	1.009482e-01	1.609567e-01	8.061044e-02	4.568021e-02	5.434358e-01	6.836858e-02	8.027841e-02	1.942975e-01	1.276635e-01	3.027068e-02	5.308408e-01	3.664910e-02	2.632154e-01	2.225394e-01	2.700951e-01	2.441500e-01	2.205875e-01	2.562129e-01	3.353548e-01	1.878449e-01	4.730132e-01	5.168002e-01	7.570179e-01	6.053691e-01	8.257899e-01	1.144254e+00
1045000	-1.640651e+04	3.101607e+02	8.535465e-01	1.193490e-01	1.651716e-01	8.327060e-02	3.184916e-02	5.473464e-01	5.301317e-02	7.674648e-02	1.810976e-01	1.288107e-01	3.773343e-02	5.310338e-01	4.457794e-02	2.375664e-01	2.408031e-01	2.750747e-01	2.465559e-01	2.137752e-01	2.885640e-01	3.210851e-01	1.765757e-01	4.685773e-01	4.784513e-01	7.437477e-01	6.070747e-01	7.474889e-01	1.209091e+00
1050000	-1.640580e+04	3.078087e+02	8.676794e-01	1.042638e-01	1.345682e-01	1.165035e-01	3.893152e-02	5.564997e-01	4.923334e-02	8.233471e-02	1.619285e-01	1.414596e-01	3.339530e-02	5.551652e-01	2.571672e-02	2.407776e-01	2.204725e-01	2.867738e-01	2.519761e-01	2.127565e-01	2.597895e-01	3.412408e-01	1.862132e-01	5.070237e-01	4.914931e-01	7.733406e-01	5.808846e-01	7.140014e-01	1.236820e+00
1055000	-1.641028e+04	3.131353e+02	8.352099e-01	1.183314e-01	1.721327e-01	8.829470e-02	4.371260e-02	5.179095e-01	5.961910e-02	7.107173e-02	1.692822e-01	1.418329e-01	3.303139e-02	5.520160e-01	3.276586e-02	2.435367e-01	2.234663e-01	2.767800e-01	2.562169e-01	2.148053e-01	2.742244e-01	3.332792e-01	1.776911e-01	4.523579e-01	5.622857e-01	7.359603e-01	6.631026e-01	8.230780e-01	1.146500e+00
1060000	-1.641233e+04	2.965022e+02	9.400307e-01	1.458532e-01	1.594658e-01	9.427645e-02	3.936313e-02	5.014936e-01	5.954780e-02	7.385305e-02	1.751885e-01	1.280203e-01	2.640751e-02	5.545102e-01	4.202043e-02	2.393113e-01	2.192316e-01	2.819039e-01	2.595532e-01	2.042061e-01	2.713588e-01	3.456361e-01	1.787989e-01	5.974988e-01	4.876655e-01	7.758896e-01	5.646191e-01	6.634267e-01	1.278698e+00
1065000	-1.639653e+04	3.064769e+02	8.766300e-01	1.209417e-01	1.703541e-01	9.530591e-02	4.542774e-02	5.290587e-01	3.891194e-02	8.510390e-02	1.971245e-01	1.552323e-01	2.694912e-02	4.971712e-01	3.841895e-02	2.348817e-01	2.289342e-01	2.727214e-01	2.634627e-01	2.012308e-01	2.780992e-01	3.466923e-01	1.739776e-01	4.423548e-01	4.502404e-01	7.227008e-01	5.877493e-01	8.020324e-01	1.163926e+00
1070000	-1.643464e+04	2.919781e+02	9.721196e-01	1.367972e-01	1.676445e-01	7.574223e-02	3.951910e-02	5.189096e-01	6.138736e-02	7.845208e-02	1.715764e-01	1.144928e-01	2.660006e-02	5.715013e-01	3.737740e-02	2.547185e-01	1.886348e-01	2.884380e-01	2.682087e-01	2.040051e-01	2.697658e-01	3.353810e-01	1.908481e-01	4.570363e-01	4.496669e-01	7.320293e-01	5.705869e-01	7.436233e-01	1.212292e+00
1075000	-1.639888e+04	3.066565e+02	8.749323e-01	1.113212e-01	1.424712e-01	1.148296e-01	3.926979e-02	5.297296e-01	6.237861e-02	8.077689e-02	2.052964e-01	1.096106e-01	3.586564e-02	5.254840e-01	4.296648e-02	2.405900e-01	2.227303e-01	2.822251e-01	2.544546e-01	2.042827e-01	2.667431e-01	3.420351e-01	1.869391e-01	4.536011e-01	5.309537e-01	7.436553e-01	6.284740e-01	7.896926e-01	1.174144e+00
1080000	-1.641263e+04	3.079840e+02	8.655758e-01	1.018093e-01	1.779706e-01	8.898433e-02	3.682425e-02	5.342595e-01	6.015206e-02	8.181941e-02	2.068537e-01	1.204939e-01	2.916832e-02	5.229956e-01	3.866901e-02	2.662264e-01	2.300576e-01	2.533071e-01	2.504089e-01	2.061026e-01	2.781138e-01	3.408410e-01	1.749426e-01	5.057637e-01	6.574688e-01	7.476932e-01	6.714127e-01	7.620909e-01	1.197000e+00
1085000	-1.643085e+04	3.112941e+02	8.448578e-01	1.096081e-01	1.810731e-01	1.061891e-01	3.319688e-02	5.275937e-01	4.233911e-02	7.354007e-02	2.001269e-01	1.349160e-01	3.379839e-02	5.054127e-01	5.220589e-02	2.408573e-01	2.220120e-01	2.709287e-01	2.662019e-01	2.186848e-01	2.696839e-01	3.302801e-01	1.813512e-01	6.475528e-01	5.993583e-01	7.575416e-01	6.077186e-01	6.658625e-01	1.276681e+00
1090000	-1.641254e+04	3.083465e+02	8.638388e-01	1.021482e-01	1.695853e-01	8.120633e-02	3.011855e-02	5.380858e-01	7.885590e-02	8.403345e-02	2.251496e-01	1.201555e-01	3.527088e-02	4.951989e-01	4.019173e-02	2.740021e-01	2.224582e-01	2.583142e-01	2.452255e-01	2.086022e-01	2.647290e-01	3.393737e-01	1.872951e-01	6.244248e-01	4.577172e-01	7.689480e-01	5.862798e-01	7.159281e-01	1.235225e+00
1095000	-1.640116e+04	3.132436e+02	8.342267e-01	1.092776e-01	1.702183e-01	1.255527e-01	3.907788e-02	5.084649e-01	4.740856e-02	7.398810e-02	1.673633e-01	1.418572e-01	2.999056e-02	5.482078e-01	3.859301e-02	2.453009e-01	2.238350e-01	2.746618e-01	2.562023e-01	2.112883e-01	2.499763e-01	3.641176e-01	1.746178e-01	6.199511e-01	4.514225e-01	7.744059e-01	5.903674e-01	7.687311e-01	1.191501e+00
1100000	-1.643183e+04	3.095477e+02	8.573331e-01	7.815737e-02	1.991883e-01	1.027572e-01	5.551069e-02	5.150096e-01	4.937679e-02	6.591379e-02	1.924631e-01	1.255306e-01	3.267017e-02	5.420610e-01	4.136141e-02	2.481290e-01	2.178742e-01	2.865694e-01	2.474275e-01	2.094446e-01	2.673768e-01	3.356531e-01	1.875255e-01	4.516321e-01	4.882518e-01	7.482857e-01	5.891139e-01	7.403989e-01	1.214962e+00
1105000	-1.642166e+04	3.076026e+02	8.669259e-01	1.145262e-01	1.648979e-01	9.950068e-02	3.552521e-02	5.321606e-01	5.338935e-02	5.344224e-02	1.644680e-01	1.228672e-01	3.304459e-02	5.735182e-01	5.265977e-02	2.566236e-01	2.108297e-01	2.811997e-01	2.513469e-01	2.216596e-01	2.700502e-01	3.345202e-01	1.737700e-01	6.674852e-01	6.588236e-01	7.828260e-01	6.242110e-01	6.499466e-01	1.289860e+00
1110000	-1.644636e+04	3.086672e+02	8.609331e-01	1.026520e-01	1.266980e-01	1.062275e-01	4.203429e-02	5.671927e-01	5.519562e-02	8.925128e-02	1.799500e-01	1.384956e-01	2.966890e-02	5.340687e-01	2.856546e-02	2.614985e-01	2.162785e-01	2.651294e-01	2.570935e-01	2.265945e-01	2.636335e-01	3.299454e-01	1.798265e-01	5.887117e-01	6.447130e-01	7.759427e-01	6.217227e-01	7.841715e-01	1.178716e+00
1115000	-1.640828e+04	3.009379e+02	9.112379e-01	1.481909e-01	1.580088e-01	1.175157e-01	3.380766e-02	4.883696e-01	5.410735e-02	7.192345e-02	1.821001e-01	1.196973e-01	3.212623e-02	5.597577e-01	3.439521e-02	2.368881e-01	2.268389e-01	2.807845e-01	2.554885e-01	2.222212e-01	2.473513e-01	3.426424e-01	1.877851e-01	5.719979e-01	4.354395e-01	7.546562e-01	5.906250e-01	7.065369e-01	1.243001e+00
1120000	-1.641268e+04	3.014443e+02	9.074825e-01	1.080452e-01	1.762945e-01	1.246445e-01	2.898161e-02	5.105856e-01	5.144855e-02	6.510078e-02	1.988926e-01	1.193177e-01	3.900966e-02	5.372508e-01	4.042847e-02	2.453990e-01	2.254051e-01	2.842004e-01	2.449954e-01	2.122898e-01	2.736021e-01	3.296308e-01	1.844773e-01	6.180790e-01	4.615056e-01	7.516185e-01	5.916514e-01	7.614696e-01	1.197514e+00
1125000	-1.640971e+04	3.006001e+02	9.137084e-01	9.881165e-02	1.286175e-01	7.595970e-02	3.106685e-02	6.093857e-01	5.615867e-02	9.376383e-02	1.919263e-01	1.186723e-01	3.074813e-02	5.329708e-01	3.191867e-02	2.582243e-01	2.296165e-01	2.737064e-01	2.384528e-01	2.119755e-01	2.691985e-01	3.398712e-01	1.789548e-01	4.722449e-01	4.937237e-01	7.505713e-01	5.994630e-01	7.327560e-01	1.221290e+00
1130000	-1.642189e+04	2.852045e+02	1.020110e+00	1.162783e-01	1.224791e-01	9.570969e-02	3.807385e-02	5.737809e-01	5.367827e-02	8.872756e-02	1.914528e-01	1.219625e-01	3.149933e-02	5.314634e-01	3.489444e-02	2.474905e-01	2.127000e-01	2.836540e-01	2.561556e-01	2.275172e-01	2.491678e-01	3.368985e-01	1.864164e-01	4.752752e-01	4.540339e-01	7.327815e-01	5.653301e-01	6.680567e-01	1.274864e+00
1135000	-1.641535e+04	3.128361e+02	8.375456e-01	1.215653e-01	1.413436e-01	9.475921e-02	2.939828e-02	5.715439e-01	4.138970e-02	7.516574e-02	1.871933e-01	1.273557e-01	3.957821e-02	5.362930e-01	3.441406e-02	2.661353e-01	1.982726e-01	2.665843e-01	2.690078e-01	2.034534e-01	2.723291e-01	3.450388e-01	1.791787e-01	4.631885e-01	4.593884e-01	7.406302e-01	5.969740e-01	7.754347e-01	1.185950e+00
1140000	-1.640194e+04	3.172362e+02	8.115463e-01	1.050948e-01	1.275758e-01	8.521623e-02	3.451812e-02	5.962388e-01	5.135630e-02	8.426216e-02	2.064506e-01	1.364563e-01	2.766272e-02	5.095430e-01	3.562532e-02	2.680416e-01	2.039551e-01	2.775100e-01	2.504934e-01	1.921434e-01	2.753848e-01	3.550537e-01	1.774181e-01	5.128086e-01	4.270813e-01	7.214223e-01	5.809849e-01	7.726918e-01	1.188222e+00
1145000	-1.641816e+04	2.978822e+02	9.318110e-01	9.308300e-02	1.891549e-01	1.002871e-01	3.846406e-02	5.152959e-01	6.371498e-02	9.720218e-02	1.594948e-01	1.262503e-01	2.982382e-02	5.527643e-01	3.446451e-02	2.525705e-01	2.273196e-01	2.740275e-01	2.460824e-01	2.054761e-01	2.546538e-01	3.593861e-01	1.804840e-01	5.181283e-01	4.173508e-01	7.330864e-01	5.710432e-01	7.326820e-01	1.221352e+00
1150000	-1.640253e+04	3.060472e+02	8.789070e-01	1.282707e-01	1.676225e-01	8.889844e-02	4.286478e-02	5.144505e-01	5.789312e-02	1.007625e-01	1.979440e-01	1.333301e-01	3.210589e-02	5.056494e-01	3.020803e-02	2.546747e-01	2.359659e-01	2.516373e-01	2.577222e-01	1.928494e-01	2.705654e-01	3.451529e-01	1.914323e-01	5.019770e-01	4.569069e-01	7.697806e-01	5.747577e-01	6.895561e-01	1.257062e+00
1155000	-1.641840e+04	3.006178e+02	9.132989e-01	9.037604e-02	1.337569e-01	9.052614e-02	3.795818e-02	5.942909e-01	5.309179e-02	6.792757e-02	2.126178e-01	1.337373e-01	2.624009e-02	5.239073e-01	3.556993e-02	2.568711e-01	2.091067e-01	2.776257e-01	2.563966e-01	2.190162e-01	2.757076e-01	3.184629e-01	1.868134e-01	4.945703e-01	5.165001e-01	7.517646e-01	6.120593e-01	6.669264e-01	1.275800e+00
1160000	-1.642436e+04	3.105472e+02	8.510371e-01	1.237233e-01	1.699867e-01	1.043229e-01	5.328011e-02	5.032576e-01	4.542942e-02	6.370960e-02	1.973787e-01	1.510667e-01	2.725574e-02	5.363081e-01	2.428124e-02	2.432832e-01	2.266634e-01	2.784794e-01	2.515740e-01	2.019581e-01	2.684919e-01	3.539942e-01	1.755559e-01	4.907846e-01	4.821292e-01	7.664878e-01	5.338266e-01	6.532510e-01	1.287124e+00
1165000	-1.641858e+04	2.898156e+02	9.878741e-01	9.824556e-02	1.634921e-01	9.459419e-02	4.200103e-02	5.473072e-01	5.435995e-02	7.933421e-02	2.077726e-01	1.294454e-01	3.180631e-02	5.149663e-01	3.667511e-02	2.527997e-01	2.256370e-01	2.683645e-01	2.531988e-01	2.146777e-01	2.722094e-01	3.297220e-01	1.833909e-01	3.981199e-01	4.187885e-01	7.101276e-01	5.185252e-01	7.595950e-01	1.199066e+00
1170000	-1.641958e+04	3.081389e+02	8.653324e-01	1.052648e-01	1.295385e-01	1.203695e-01	3.544048e-02	5.580077e-01	5.137907e-02	7.527572e-02	1.952802e-01	1.295430e-01	2.913406e-02	5.277897e-01	4.297740e-02	2.402238e-01	2.079082e-01	2.983998e-01	2.534682e-01	2.045528e-01	2.634933e-01	3.486186e-01	1.833353e-01	6.069953e-01	4.406745e-01	7.682128e-01	5.911487e-01	7.112768e-01	1.239076e+00
1175000	-1.640965e+04	3.179884e+02	8.072092e-01	1.202808e-01	1.693383e-01	1.093923e-01	4.511553e-02	5.111773e-01	4.469578e-02	5.998323e-02	1.736845e-01	1.251730e-01	3.612195e-02	5.599294e-01	4.510791e-02	2.443256e-01	2.258536e-01	2.658497e-01	2.639711e-01	2.224366e-01	2.686438e-01	3.261891e-01	1.827304e-01	4.425242e-01	4.958020e-01	7.349523e-01	5.855473e-01	7.429228e-01	1.212872e+00
1180000	-1.642679e+04	3.022853e+02	9.017601e-01	9.847064e-02	1.861748e-01	7.459190e-02	3.580893e-02	5.571104e-01	4.784323e-02	7.187405e-02	2.098965e-01	1.385242e-01	3.646743e-02	5.013544e-01	4.188338e-02	2.530679e-01	2.133315e-01	2.630516e-01	2.705490e-01	2.132903e-01	2.754705e-01	3.263812e-01	1.848581e-01	5.223318e-01	6.024424e-01	7.385845e-01	6.205288e-01	7.635982e-01	1.195752e+00
1185000	-1.641634e+04	3.086373e+02	8.632152e-01	1.032580e-01	1.411245e-01	9.999492e-02	3.646488e-02	5.740537e-01	4.510398e-02	7.874743e-02	1.736674e-01	1.406970e-01	3.296142e-02	5.328959e-01	4.103083e-02	2.545274e-01	2.083253e-01	2.899663e-01	2.471810e-01	2.123999e-01	2.656932e-01	3.429109e-01	1.789959e-01	4.710626e-01	4.214126e-01	7.140275e-01	6.184074e-01	6.957116e-01	1.251965e+00
1190000	-1.640817e+04	3.122702e+02	8.410861e-01	1.046298e-01	1.910018e-01	1.028228e-01	4.671009e-02	5.035281e-01	5.130744e-02	7.688290e-02	2.046813e-01	1.565063e-01	2.908986e-02	4.959262e-01	3.691346e-02	2.558810e-01	2.356352e-01	2.514749e-01	2.570089e-01	2.045618e-01	2.674985e-01	3.313690e-01	1.965706e-01	5.125400e-01	3.850238e-01	7.669463e-01	5.582030e-01	7.289369e-01	1.224453e+00
1195000	-1.640516e+04	3.034957e+02	8.950925e-01	8.845358e-02	1.853838e-01	1.046185e-01	6.261183e-02	4.912097e-01	6.772262e-02	7.102793e-02	1.616325e-01	1.202175e-01	3.153850e-02	5.690775e-01	4.650610e-02	2.514274e-01	2.190948e-01	2.715380e-01	2.579399e-01	2.232992e-01	2.591817e-01	3.409580e-01	1.765610e-01	5.662536e-01	3.878659e-01	7.509800e-01	5.617385e-01	6.729393e-01	1.270821e+00
1200000	-1.641142e+04	3.080496e+02	8.650558e-01	1.140565e-01	1.731932e-01	1.112517e-01	3.076507e-02	5.184046e-01	5.232891e-02	7.696996e-02	1.935264e-01	1.444558e-01	3.220682e-02	5.157994e-01	3.704161e-02	2.332079e-01	2.358931e-01	2.718278e-01	2.590712e-01	2.127405e-01	2.739331e-01	3.347318e-01	1.785946e-01	6.668184e-01	5.149706e-01	7.383904e-01	6.503447e-01	7.767266e-01	1.184881e+00
1205000	-1.641696e+04	3.105350e+02	8.514808e-01	1.148388e-01	1.712005e-01	1.041897e-01	3.955641e-02	5.149839e-01	5.523065e-02	6.606004e-02	1.776063e-01	1.301117e-01	2.547952e-02	5.591449e-01	4.159751e-02	2.649515e-01	2.188202e-01	2.630092e-01	2.532191e-01	2.202056e-01	2.604064e-01	3.420733e-01	1.773147e-01	4.338864e-01	4.782461e-01	7.417396e-01	5.787276e-01	6.774288e-01	1.267104e+00
1210000	-1.642731e+04	3.089610e+02	8.601469e-01	1.260427e-01	1.468221e-01	9.384488e-02	4.831126e-02	5.447771e-01	4.020197e-02	7.704367e-02	1.828299e-01	1.692739e-01	2.658417e-02	5.100049e-01	3.426341e-02	2.438356e-01	2.172257e-01	2.838025e-01	2.551362e-01	2.003475e-01	2.781656e-01	3.299408e-01	1.915461e-01	4.843945e-01	5.832554e-01	6.902726e-01	5.889968e-01	7.143369e-01	1.236542e+00
1215000	-1.641030e+04	3.004939e+02	9.130512e-01	1.265457e-01	1.386788e-01	7.756736e-02	3.639011e-02	5.680343e-01	5.278372e-02	8.384531e-02	2.190858e-01	1.252822e-01	2.652728e-02	5.072499e-01	3.800951e-02	2.625889e-01	2.016938e-01	2.880939e-01	2.476233e-01	2.056883e-01	2.704516e-01	3.445956e-01	1.792644e-01	5.193917e-01	6.535770e-01	7.217129e-01	6.573811e-01	8.381094e-01	1.134053e+00
1220000	-1.642222e+04	3.070311e+02	8.717280e-01	9.799032e-02	1.631306e-01	7.852065e-02	4.425784e-02	5.503835e-01	6.571703e-02	7.249205e-02	1.657796e-01	1.306058e-01	3.005744e-02	5.691906e-01	3.187450e-02	2.654910e-01	2.073363e-01	2.603049e-01	2.668678e-01	2.123424e-01	2.681884e-01	3.471170e-01	1.723522e-01	6.789828e-01	4.449440e-01	7.836368e-01	5.594423e-01	6.997898e-01	1.248588e+00
1225000	-1.641486e+04	3.179001e+02	8.080229e-01	1.099857e-01	1.329846e-01	9.229042e-02	3.739682e-02	5.820033e-01	4.533914e-02	7.655375e-02	1.892104e-01	1.096060e-01	3.502497e-02	5.499072e-01	3.969777e-02	2.506803e-01	2.137487e-01	2.823286e-01	2.532424e-01	2.236210e-01	2.580149e-01	3.425889e-01	1.757752e-01	4.529303e-01	4.325795e-01	7.194267e-01	5.926673e-01	7.216194e-01	1.230512e+00
1230000	-1.640698e+04	3.046933e+02	8.871058e-01	1.053206e-01	1.373880e-01	1.169391e-01	3.939845e-02	5.663959e-01	3.455794e-02	8.210904e-02	1.826530e-01	1.274639e-01	3.637814e-02	5.311779e-01	4.021792e-02	2.486906e-01	2.197374e-01	2.852207e-01	2.463512e-01	2.084746e-01	2.639928e-01	3.374273e-01	1.901053e-01	4.607762e-01	5.512409e-01	7.404694e-01	6.379451e-01	7.351782e-01	1.219285e+00
1235000	-1.640886e+04	3.035239e+02	8.944768e-01	1.092990e-01	1.355026e-01	8.883074e-02	2.716920e-02	5.917125e-01	4.748601e-02	6.550043e-02	1.925566e-01	1.059228e-01	3.133477e-02	5.588916e-01	4.579370e-02	2.242448e-01	2.327946e-01	2.910251e-01	2.519356e-01	2.086719e-01	2.646809e-01	3.378306e-01	1.888167e-01	5.594834e-01	4.627996e-01	7.325339e-01	6.236732e-01	7.599336e-01	1.198786e+00
1240000	-1.640403e+04	3.100095e+02	8.539709e-01	8.706528e-02	1.705943e-01	9.363927e-02	4.704619e-02	5.550969e-01	4.655808e-02	6.723701e-02	1.536119e-01	1.376631e-01	3.078328e-02	5.724532e-01	3.825157e-02	2.436966e-01	2.200411e-01	2.786483e-01	2.576140e-01	2.119260e-01	2.853377e-01	3.201366e-01	1.825998e-01	5.818547e-01	4.467596e-01	7.708884e-01	5.874554e-01	7.144833e-01	1.236421e+00
1245000	-1.641320e+04	3.169264e+02	8.130352e-01	1.046359e-01	1.738733e-01	8.125596e-02	5.233650e-02	5.267719e-01	6.112652e-02	8.515978e-02	1.911377e-01	1.187198e-01	2.955180e-02	5.346705e-01	4.076034e-02	2.401730e-01	2.266123e-01	2.657049e-01	2.675099e-01	2.135884e-01	2.584271e-01	3.489436e-01	1.790409e-01	4.963053e-01	4.966411e-01	7.231618e-01	6.080954e-01	7.369532e-01	1.217815e+00
1250000	-1.641673e+04	3.047785e+02	8.876186e-01	1.337758e-01	1.661054e-01	7.044769e-02	5.966083e-02	5.149787e-01	5.503157e-02	7.255708e-02	1.970844e-01	1.338940e-01	3.608314e-02	5.248862e-01	3.549515e-02	2.475582e-01	2.231850e-01	2.627181e-01	2.665388e-01	2.136693e-01	2.690621e-01	3.269856e-01	1.902830e-01	3.950368e-01	4.509058e-01	7.148394e-01	5.944616e-01	7.209941e-01	1.231030e+00
1255000	-1.641582e+04	3.039506e+02	8.917031e-01	1.165427e-01	1.457247e-01	7.790294e-02	3.463435e-02	5.845353e-01	4.066000e-02	8.887953e-02	1.798133e-01	1.449671e-01	3.868337e-02	5.138104e-01	3.384627e-02	2.603039e-01	2.053535e-01	2.730325e-01	2.613101e-01	2.171823e-01	2.626921e-01	3.376784e-01	1.824471e-01	5.256686e-01	5.049859e-01	7.281896e-01	5.838674e-01	7.754278e-01	1.185956e+00
1260000	-1.639734e+04	3.152737e+02	8.232161e-01	1.215268e-01	1.449556e-01	8.583717e-02	4.276440e-02	5.449300e-01	5.998609e-02	6.383575e-02	1.714474e-01	1.357394e-01	3.066854e-02	5.604547e-01	3.785422e-02	2.509242e-01	2.170089e-01	2.654562e-01	2.666107e-01	2.127621e-01	2.700709e-01	3.421425e-01	1.750246e-01	5.281222e-01	3.743436e-01	7.711807e-01	5.660781e-01	6.635740e-01	1.278576e+00
1265000	-1.640168e+04	3.144282e+02	8.268107e-01	1.228190e-01	1.624779e-01	1.146238e-01	3.264010e-02	5.203156e-01	4.712367e-02	6.680811e-02	1.835292e-01	1.272487e-01	3.639139e-02	5.536509e-01	3.237171e-02	2.502246e-01	2.173737e-01	2.834681e-01	2.489336e-01	2.262748e-01	2.612220e-01	3.297439e-01	1.827592e-01	5.351180e-01	6.024756e-01	7.433564e-01	6.161554e-01	7.040722e-01	1.245042e+00
1270000	-1.641531e+04	3.132389e+02	8.331150e-01	9.831839e-02	1.523955e-01	9.898506e-02	4.808008e-02	5.616114e-01	4.060953e-02	7.270665e-02	1.926276e-01	1.202194e-01	2.953519e-02	5.437207e-01	4.119048e-02	2.570846e-01	2.215527e-01	2.702540e-01	2.511086e-01	2.133473e-01	2.842389e-01	3.222592e-01	1.801545e-01	4.992559e-01	7.635909e-01	7.464276e-01	6.478755e-01	7.342063e-01	1.220089e+00
1275000	-1.640175e+04	3.072062e+02	8.710254e-01	1.168732e-01	1.471076e-01	7.829970e-02	5.632578e-02	5.441322e-01	5.726150e-02	7.556260e-02	1.849665e-01	1.492568e-01	3.153086e-02	5.195611e-01	3.912222e-02	2.487384e-01	2.179908e-01	2.834877e-01	2.497832e-01	2.176558e-01	2.705440e-01	3.287839e-01	1.830163e-01	5.315732e-01	5.302515e-01	7.040582e-01	6.013249e-01	7.848042e-01	1.178192e+00
1280000	-1.640260e+04	3.106756e+02	8.495230e-01	1.344002e-01	1.320494e-01	8.489911e-02	4.967290e-02	5.464803e-01	5.249807e-02	6.336860e-02	1.835319e-01	1.160412e-01	3.084980e-02	5.637505e-01	4.245801e-02	2.562576e-01	2.036192e-01	2.670015e-01	2.731217e-01	2.282023e-01	2.690956e-01	3.178267e-01	1.848754e-01	5.812194e-01	5.128193e-01	7.487629e-01	6.202908e-01	7.986080e-01	1.166762e+00
1285000	-1.641248e+04	3.009775e+02	9.118920e-01	9.180583e-02	1.260465e-01	9.466729e-02	4.975559e-02	5.807131e-01	5.701174e-02	8.658604e-02	1.765014e-01	1.435624e-01	3.242409e-02	5.204922e-01	4.043391e-02	2.615859e-01	2.172881e-01	2.686871e-01	2.524389e-01	2.120094e-01	2.713674e-01	3.198721e-01	1.967511e-01	4.293792e-01	4.379589e-01	7.194902e-01	5.875006e-01	7.729848e-01	1.187979e+00
1290000	-1.641212e+04	3.133868e+02	8.337003e-01	1.466853e-01	1.915179e-01	8.984575e-02	4.201040e-02	4.804470e-01	4.949372e-02	7.753774e-02	1.949735e-01	1.420695e-01	3.370322e-02	5.158024e-01	3.591368e-02	2.473049e-01	2.230504e-01	2.569050e-01	2.727397e-01	2.016482e-01	2.755518e-01	3.380336e-01	1.847664e-01	5.722480e-01	4.443262e-01	7.681144e-01	5.698072e-01	7.091459e-01	1.240841e+00
1295000	-1.642269e+04	3.053976e+02	8.827252e-01	9.711373e-02	1.767814e-01	1.119483e-01	4.036071e-02	5.166325e-01	5.716346e-02	6.668671e-02	1.693122e-01	1.315708e-01	3.163424e-02	5.569610e-01	4.383506e-02	2.651690e-01	2.155499e-01	2.611991e-01	2.580819e-01	2.166613e-01	2.684261e-01	3.361555e-01	1.787572e-01	4.621275e-01	5.391306e-01	7.807636e-01	6.002642e-01	7.988119e-01	1.166593e+00
1300000	-1.640602e+04	3.108496e+02	8.495130e-01	1.328486e-01	1.787928e-01	9.588335e-02	4.017101e-02	5.071731e-01	4.513116e-02	6.550320e-02	1.860515e-01	1.221006e-01	3.132501e-02	5.524419e-01	4.257779e-02	2.546826e-01	2.138027e-01	2.813347e-01	2.501800e-01	2.101891e-01	2.615650e-01	3.424716e-01	1.857744e-01	4.806005e-01	4.410390e-01	7.624718e-01	5.576180e-01	7.475965e-01	1.209002e+00
1305000	-1.641447e+04	3.077138e+02	8.682369e-01	1.122946e-01	1.444495e-01	9.514704e-02	4.016923e-02	5.573915e-01	5.054812e-02	7.506437e-02	1.686667e-01	1.099349e-01	2.536089e-02	5.823399e-01	3.863333e-02	2.478693e-01	2.334767e-01	2.703167e-01	2.483373e-01	2.291018e-01	2.569233e-01	3.486739e-01	1.653011e-01	5.211440e-01	4.823079e-01	7.571950e-01	6.028442e-01	6.236038e-01	1.311673e+00
1310000	-1.641088e+04	3.065615e+02	8.754950e-01	1.163864e-01	1.367457e-01	1.113534e-01	3.277151e-02	5.574972e-01	4.524570e-02	8.149347e-02	1.731415e-01	1.265157e-01	3.501541e-02	5.411015e-01	4.273243e-02	2.503030e-01	2.170695e-01	2.874070e-01	2.452205e-01	2.133151e-01	2.742924e-01	3.437243e-01	1.686683e-01	4.923936e-01	4.970908e-01	7.436942e-01	5.895084e-01	7.323194e-01	1.221652e+00
1315000	-1.642222e+04	3.025714e+02	9.010486e-01	8.072824e-02	1.408249e-01	1.098814e-01	3.331795e-02	5.950467e-01	4.020082e-02	7.207219e-02	2.057266e-01	1.343573e-01	3.001746e-02	5.167624e-01	4.106411e-02	2.391929e-01	2.182722e-01	2.841684e-01	2.583666e-01	2.064231e-01	2.673816e-01	3.418163e-01	1.843789e-01	4.298794e-01	5.194325e-01	7.143541e-01	6.194140e-01	6.925965e-01	1.254544e+00
1320000	-1.642890e+04	3.165520e+02	8.142739e-01	9.467660e-02	1.648773e-01	1.043984e-01	4.259271e-02	5.391743e-01	5.428063e-02	8.521803e-02	1.901496e-01	1.167762e-01	2.543880e-02	5.444566e-01	3.796082e-02	2.529615e-01	2.340226e-01	2.671058e-01	2.459101e-01	2.051512e-01	2.752902e-01	3.356739e-01	1.838846e-01	5.239251e-01	6.301092e-01	7.271463e-01	6.267047e-01	7.967342e-01	1.168313e+00
1325000	-1.642581e+04	3.111560e+02	8.469432e-01	1.050190e-01	1.209661e-01	9.999421e-02	4.282900e-02	5.670439e-01	6.414782e-02	9.415762e-02	1.945195e-01	1.562970e-01	2.886231e-02	4.887549e-01	3.740869e-02	2.700138e-01	2.058025e-01	2.614057e-01	2.627779e-01	2.150500e-01	2.646548e-01	3.504309e-01	1.698642e-01	5.747819e-01	4.649158e-01	7.270031e-01	6.331096e-01	7.914255e-01	1.172709e+00
1330000	-1.642344e+04	2.996639e+02	9.202997e-01	1.154385e-01	1.849382e-01	9.311160e-02	4.908279e-02	4.979511e-01	5.947772e-02	8.147173e-02	1.802521e-01	1.399609e-01	3.007712e-02	5.338554e-01	3.438269e-02	2.482906e-01	1.942054e-01	2.816950e-01	2.758089e-01	1.979346e-01	2.718854e-01	3.452795e-01	1.849005e-01	4.435826e-01	4.516603e-01	7.273141e-01	5.800037e-01	6.542878e-01	1.286266e+00
1335000	-1.642567e+04	3.071061e+02	8.725452e-01	1.144041e-01	1.693454e-01	1.109837e-01	3.689536e-02	5.027618e-01	6.560948e-02	8.180192e-02	1.803090e-01	1.396648e-01	3.217905e-02	5.275545e-01	3.849077e-02	2.545045e-01	2.446056e-01	2.635944e-01	2.372954e-01	2.158014e-01	2.608430e-01	3.497316e-01	1.736239e-01	4.603984e-01	4.572651e-01	7.195383e-01	5.764871e-01	7.028075e-01	1.246089e+00
1340000	-1.642473e+04	3.067236e+02	8.743995e-01	1.359463e-01	1.888692e-01	1.033703e-01	5.154806e-02	4.750734e-01	4.519271e-02	7.149559e-02	1.880714e-01	1.102563e-01	3.720589e-02	5.551158e-01	3.785504e-02	2.533610e-01	2.115589e-01	2.747474e-01	2.603326e-01	2.111489e-01	2.719538e-01	3.238435e-01	1.930537e-01	5.167165e-01	4.861229e-01	7.653680e-01	5.712235e-01	6.614846e-01	1.280306e+00
1345000	-1.641070e+04	3.116263e+02	8.441650e-01	1.327991e-01	1.410891e-01	7.951525e-02	3.313579e-02	5.512969e-01	6.216385e-02	7.669361e-02	1.888447e-01	1.225701e-01	3.009193e-02	5.456996e-01	3.609999e-02	2.518625e-01	2.286062e-01	2.664386e-01	2.530927e-01	2.119881e-01	2.640776e-01	3.503144e-01	1.736199e-01	4.924888e-01	5.371209e-01	7.236397e-01	5.868461e-01	7.674795e-01	1.192538e+00
1350000	-1.639371e+04	3.106119e+02	8.496607e-01	1.036824e-01	1.853337e-01	7.747328e-02	4.641339e-02	5.310751e-01	5.602210e-02	8.177781e-02	2.019513e-01	1.381999e-01	2.441964e-02	5.126776e-01	4.097368e-02	2.512005e-01	2.132831e-01	2.739822e-01	2.615342e-01	2.051046e-01	2.796958e-01	3.251265e-01	1.900731e-01	6.098749e-01	5.250862e-01	7.847619e-01	6.248588e-01	6.890848e-01	1.257452e+00
1355000	-1.641170e+04	3.080693e+02	8.656635e-01	1.239111e-01	1.825868e-01	9.610011e-02	4.683927e-02	4.969441e-01	5.361857e-02	7.449012e-02	1.893493e-01	1.170200e-01	2.930875e-02	5.526907e-01	3.714115e-02	2.404093e-01	2.276215e-01	2.677598e-01	2.642094e-01	2.084480e-01	2.550350e-01	3.424026e-01	1.941145e-01	5.837881e-01	4.799370e-01	7.647261e-01	6.149246e-01	8.074862e-01	1.159410e+00
1360000	-1.641173e+04	3.122537e+02	8.406619e-01	1.009742e-01	1.620866e-01	8.712907e-02	2.859647e-02	5.587602e-01	6.245343e-02	9.092381e-02	1.556275e-01	1.318543e-01	2.627971e-02	5.659829e-01	2.933179e-02	2.428678e-01	2.256423e-01	2.737383e-01	2.577517e-01	2.096669e-01	2.700312e-01	3.469674e-01	1.733345e-01	4.517473e-01	5.330481e-01	7.435247e-01	5.765656e-01	7.089641e-01	1.240991e+00
1365000	-1.641064e+04	3.122999e+02	8.410139e-01	1.365676e-01	1.675004e-01	8.265929e-02	4.208374e-02	5.272844e-01	4.390459e-02	8.405290e-02	1.730834e-01	1.281750e-01	3.168968e-02	5.494294e-01	3.356966e-02	2.476530e-01	2.279264e-01	2.750294e-01	2.493912e-01	2.146725e-01	2.697728e-01	3.427825e-01	1.727721e-01	4.279202e-01	4.520312e-01	7.322716e-01	6.286971e-01	8.053351e-01	1.161192e+00
1370000	-1.640467e+04	3.162374e+02	8.169181e-01	1.411881e-01	1.575665e-01	8.615408e-02	4.689173e-02	5.147740e-01	5.342555e-02	8.979097e-02	1.719590e-01	1.120635e-01	3.211247e-02	5.604056e-01	3.366840e-02	2.495658e-01	2.093277e-01	2.861728e-01	2.549337e-01	2.099587e-01	2.588702e-01	3.521575e-01	1.790137e-01	5.251976e-01	4.893087e-01	7.479065e-01	6.297514e-01	8.346359e-01	1.136929e+00
1375000	-1.641963e+04	3.062912e+02	8.771419e-01	1.242360e-01	1.466936e-01	8.667914e-02	3.833898e-02	5.446367e-01	5.941552e-02	7.655046e-02	1.634025e-01	1.105142e-01	2.108056e-02	5.900802e-01	3.837201e-02	2.432879e-01	2.206326e-01	2.951667e-01	2.409129e-01	2.258637e-01	2.552039e-01	3.517048e-01	1.672277e-01	5.105263e-01	4.860263e-01	7.367965e-01	6.009726e-01	7.419123e-01	1.213709e+00
1380000	-1.641114e+04	2.930064e+02	9.646967e-01	1.140750e-01	1.660343e-01	1.082805e-01	3.191941e-02	5.449737e-01	3.471710e-02	6.343951e-02	1.697790e-01	1.302451e-01	2.956904e-02	5.714951e-01	3.547221e-02	2.390262e-01	2.193087e-01	2.826053e-01	2.590598e-01	2.141326e-01	2.770911e-01	3.330667e-01	1.757095e-01	5.472213e-01	4.050788e-01	7.555187e-01	5.509444e-01	7.607652e-01	1.198097e+00
1385000	-1.643477e+04	3.023193e+02	9.029123e-01	1.123185e-01	1.788106e-01	8.761279e-02	5.883731e-02	5.133176e-01	4.910311e-02	8.166211e-02	1.996218e-01	1.117491e-01	2.914697e-02	5.452325e-01	3.258746e-02	2.480716e-01	2.111820e-01	2.870551e-01	2.536914e-01	2.036441e-01	2.791298e-01	3.395962e-01	1.776300e-01	5.007838e-01	4.110915e-01	7.526965e-01	5.144322e-01	6.648802e-01	1.277495e+00
1390000	-1.639749e+04	3.019712e+02	9.048280e-01	1.172723e-01	1.481213e-01	8.509175e-02	5.910929e-02	5.494952e-01	4.091018e-02	7.586821e-02	2.043229e-01	1.306327e-01	4.258318e-02	5.138190e-01	3.277402e-02	2.406659e-01	2.170602e-01	2.809957e-01	2.612782e-01	2.058385e-01	2.565501e-01	3.516347e-01	1.859767e-01	5.104810e-01	4.525792e-01	7.780228e-01	5.679340e-01	6.618718e-01	1.279986e+00
1395000	-1.639601e+04	3.069674e+02	8.734167e-01	1.163507e-01	1.490944e-01	1.103774e-01	4.479708e-02	5.291048e-01	5.027565e-02	6.865239e-02	2.004362e-01	1.493079e-01	3.514607e-02	5.110763e-01	3.538115e-02	2.321626e-01	2.191402e-01	2.844493e-01	2.642479e-01	2.033012e-01	2.809196e-01	3.316331e-01	1.841461e-01	4.465833e-01	4.699658e-01	7.425075e-01	5.798687e-01	7.110065e-01	1.239300e+00
1400000	-1.642346e+04	3.058986e+02	8.800798e-01	1.403488e-01	1.789881e-01	7.067156e-02	4.892687e-02	5.124116e-01	4.865307e-02	8.805008e-02	2.204537e-01	1.221112e-01	2.912050e-02	5.037243e-01	3.654026e-02	2.526736e-01	2.187702e-01	2.672398e-01	2.613164e-01	2.017162e-01	2.827389e-01	3.297947e-01	1.857502e-01	4.685224e-01	4.521517e-01	7.368096e-01	5.936753e-01	7.289910e-01	1.224408e+00
1405000	-1.640887e+04	3.048635e+02	8.858993e-01	1.282112e-01	1.615091e-01	8.801625e-02	4.064624e-02	5.270639e-01	5.455333e-02	7.896478e-02	2.089351e-01	1.097410e-01	3.584973e-02	5.121274e-01	5.438201e-02	2.526951e-01	2.150637e-01	2.807807e-01	2.514604e-01	2.267272e-01	2.726411e-01	3.169924e-01	1.836393e-01	5.745286e-01	4.580130e-01	7.485198e-01	5.936171e-01	7.355077e-01	1.219012e+00
1410000	-1.640205e+04	3.201875e+02	7.939371e-01	9.754369e-02	1.315396e-01	9.187218e-02	5.315804e-02	5.874861e-01	3.840039e-02	9.198021e-02	1.879326e-01	1.192219e-01	3.623548e-02	5.151536e-01	4.947623e-02	2.464463e-01	2.133311e-01	2.788710e-01	2.613517e-01	2.243518e-01	2.493688e-01	3.434750e-01	1.828044e-01	4.838348e-01	5.777864e-01	7.269739e-01	6.510380e-01	7.732049e-01	1.187797e+00
1415000	-1.642850e+04	3.056425e+02	8.812480e-01	1.226982e-01	1.919943e-01	7.653863e-02	6.201180e-02	4.956097e-01	5.114731e-02	6.496996e-02	2.073861e-01	1.311936e-01	3.528140e-02	5.191251e-01	4.204374e-02	2.524709e-01	2.199868e-01	2.675141e-01	2.600282e-01	2.091087e-01	2.648698e-01	3.512343e-01	1.747873e-01	4.915323e-01	4.993939e-01	7.266698e-01	6.190037e-01	8.074063e-01	1.159476e+00
1420000	-1.642045e+04	3.021801e+02	9.028517e-01	1.231983e-01	1.739782e-01	8.023795e-02	3.069877e-02	5.431279e-01	4.875892e-02	8.589847e-02	1.925704e-01	1.451692e-01	2.484301e-02	5.129603e-01	3.855859e-02	2.507456e-01	2.063814e-01	2.806250e-01	2.622480e-01	2.028775e-01	2.673595e-01	3.469960e-01	1.827670e-01	5.197982e-01	5.406882e-01	7.879924e-01	6.236912e-01	6.157010e-01	1.318217e+00
1425000	-1.642824e+04	3.093503e+02	8.579100e-01	1.198177e-01	1.638269e-01	8.274217e-02	3.624121e-02	5.452939e-01	5.207821e-02	8.331498e-02	1.983904e-01	1.359537e-01	3.649669e-02	5.061016e-01	3.974263e-02	2.588899e-01	2.231654e-01	2.590160e-01	2.589287e-01	2.107985e-01	2.708166e-01	3.338125e-01	1.845724e-01	5.561044e-01	4.870248e-01	7.439781e-01	5.842005e-01	7.956188e-01	1.169237e+00
1430000	-1.642528e+04	3.036911e+02	8.931705e-01	1.471307e-01	1.281113e-01	8.089855e-02	4.826455e-02	5.592566e-01	3.633829e-02	6.668874e-02	1.736294e-01	1.318659e-01	3.863286e-02	5.471908e-01	4.199232e-02	2.665733e-01	2.085313e-01	2.721644e-01	2.527310e-01	2.271210e-01	2.453207e-01	3.371159e-01	1.904424e-01	4.883136e-01	5.715328e-01	7.614770e-01	6.101836e-01	7.782799e-01	1.183594e+00
1435000	-1.639936e+04	3.034464e+02	8.949872e-01	1.089309e-01	1.483359e-01	8.807748e-02	4.718871e-02	5.545416e-01	5.292538e-02	7.534814e-02	1.787987e-01	1.392364e-01	3.222045e-02	5.332467e-01	4.114951e-02	2.691052e-01	2.022939e-01	2.647822e-01	2.638187e-01	2.027147e-01	2.734371e-01	3.457694e-01	1.780787e-01	5.922310e-01	4.275759e-01	7.684215e-01	6.008305e-01	6.744297e-01	1.269587e+00
1440000	-1.639997e+04	3.088829e+02	8.600945e-01	1.239036e-01	1.577950e-01	7.379523e-02	3.837387e-02	5.482189e-01	5.791348e-02	8.076375e-02	1.833007e-01	1.254678e-01	2.651871e-02	5.481043e-01	3.584476e-02	2.415524e-01	2.278120e-01	2.721314e-01	2.585042e-01	2.056242e-01	2.649464e-01	3.482680e-01	1.811614e-01	7.449273e-01	4.092808e-01	7.684470e-01	5.693011e-01	6.989883e-01	1.249252e+00
1445000	-1.641911e+04	3.046526e+02	8.864754e-01	8.550122e-02	1.346330e-01	1.020809e-01	6.029513e-02	5.835801e-01	3.390970e-02	6.754813e-02	2.118172e-01	1.114688e-01	3.884247e-02	5.323528e-01	3.797059e-02	2.459355e-01	2.228724e-01	2.589947e-01	2.721974e-01	2.067265e-01	2.777500e-01	3.328037e-01	1.827198e-01	5.606800e-01	5.916879e-01	7.590175e-01	6.369368e-01	7.372191e-01	1.217595e+00
1450000	-1.641697e+04	3.262730e+02	7.595674e-01	9.395587e-02	1.832745e-01	7.523808e-02	3.081439e-02	5.523750e-01	6.434213e-02	7.757403e-02	2.105063e-01	1.074041e-01	3.446387e-02	5.239666e-01	4.608507e-02	2.550441e-01	2.085574e-01	2.692658e-01	2.671328e-01	2.144864e-01	2.725480e-01	3.251057e-01	1.878600e-01	6.027968e-01	5.723923e-01	7.779280e-01	6.579463e-01	7.813889e-01	1.181020e+00
1455000	-1.642216e+04	2.986322e+02	9.270174e-01	1.131318e-01	1.740842e-01	8.002289e-02	3.149133e-02	5.546086e-01	4.666120e-02	8.221879e-02	1.619086e-01	1.283248e-01	3.383885e-02	5.525517e-01	4.115726e-02	2.412126e-01	2.259523e-01	2.660199e-01	2.668151e-01	2.094204e-01	2.456746e-01	3.432893e-01	2.016157e-01	4.280311e-01	4.800241e-01	7.351646e-01	5.995855e-01	7.785905e-01	1.183337e+00
1460000	-1.641289e+04	3.190235e+02	8.004706e-01	1.075502e-01	1.884498e-01	9.877179e-02	4.991670e-02	5.138082e-01	4.150337e-02	8.479454e-02	1.834074e-01	1.281455e-01	3.031332e-02	5.355597e-01	3.777952e-02	2.542649e-01	2.285393e-01	2.578278e-01	2.593679e-01	2.058392e-01	2.757657e-01	3.410114e-01	1.773837e-01	4.745984e-01	6.029368e-01	7.413207e-01	6.580810e-01	7.515213e-01	1.205752e+00
1465000	-1.641734e+04	3.121273e+02	8.410749e-01	8.702098e-02	1.649606e-01	1.003047e-01	3.979496e-02	5.575978e-01	5.032100e-02	8.641711e-02	1.999396e-01	1.396496e-01	3.412725e-02	5.061661e-01	3.370029e-02	2.432880e-01	2.241395e-01	2.658211e-01	2.667513e-01	2.104898e-01	2.803280e-01	3.297125e-01	1.794697e-01	4.811505e-01	5.611932e-01	7.430869e-01	5.940362e-01	7.818660e-01	1.180625e+00
1470000	-1.642671e+04	2.990925e+02	9.229590e-01	1.542485e-01	1.561297e-01	1.041281e-01	3.385886e-02	5.126810e-01	3.895389e-02	7.593618e-02	1.706613e-01	1.217752e-01	3.069590e-02	5.688789e-01	3.205253e-02	2.501062e-01	2.246908e-01	2.724417e-01	2.527613e-01	2.125435e-01	2.670459e-01	3.384547e-01	1.819559e-01	6.047750e-01	4.576221e-01	7.821679e-01	5.915703e-01	6.642905e-01	1.277983e+00
1475000	-1.641466e+04	2.998176e+02	9.196248e-01	9.142788e-02	1.312025e-01	1.037010e-01	4.491650e-02	5.807819e-01	4.797021e-02	6.273616e-02	1.774453e-01	1.179830e-01	3.605281e-02	5.638232e-01	4.195957e-02	2.459614e-01	2.239473e-01	2.753612e-01	2.547301e-01	2.168340e-01	2.553448e-01	3.538031e-01	1.740180e-01	4.128312e-01	4.314949e-01	7.476717e-01	5.631161e-01	6.823177e-01	1.263056e+00
1480000	-1.640385e+04	3.094178e+02	8.573247e-01	1.254932e-01	1.715258e-01	8.979027e-02	2.862565e-02	5.262280e-01	5.833710e-02	7.019466e-02	1.885483e-01	1.098708e-01	2.801339e-02	5.586896e-01	4.468325e-02	2.523046e-01	2.149790e-01	2.651883e-01	2.675281e-01	2.124250e-01	2.627836e-01	3.454703e-01	1.793211e-01	5.094470e-01	5.616976e-01	7.463529e-01	6.219744e-01	7.907585e-01	1.173262e+00
1485000	-1.641457e+04	2.987853e+02	9.246462e-01	1.058019e-01	1.486096e-01	1.006000e-01	4.344781e-02	5.523321e-01	4.920862e-02	8.024757e-02	1.698461e-01	1.382709e-01	2.905658e-02	5.458275e-01	3.675143e-02	2.537913e-01	2.233242e-01	2.789631e-01	2.439214e-01	2.053972e-01	2.772682e-01	3.471283e-01	1.702063e-01	5.025643e-01	6.111456e-01	7.261569e-01	6.001676e-01	7.726078e-01	1.188291e+00
1490000	-1.642341e+04	3.116624e+02	8.451518e-01	1.226672e-01	1.400130e-01	9.564914e-02	4.401938e-02	5.356288e-01	6.202242e-02	8.425560e-02	1.996382e-01	1.301246e-01	3.389148e-02	5.193478e-01	3.274230e-02	2.434379e-01	2.267751e-01	2.653770e-01	2.644100e-01	2.159324e-01	2.648942e-01	3.356883e-01	1.834851e-01	3.551780e-01	4.746637e-01	7.228464e-01	5.976471e-01	7.738326e-01	1.187277e+00
1495000	-1.638963e+04	3.046154e+02	8.873920e-01	1.329699e-01	2.027414e-01	7.985526e-02	5.003480e-02	4.948701e-01	3.952850e-02	7.862528e-02	1.931066e-01	1.553541e-01	2.460526e-02	5.038208e-01	4.448796e-02	2.408269e-01	2.097241e-01	2.829021e-01	2.665469e-01	2.157418e-01	2.846852e-01	3.251625e-01	1.744106e-01	5.290879e-01	5.156618e-01	7.574671e-01	6.212434e-01	7.420582e-01	1.213588e+00
1500000	-1.640766e+04	3.094328e+02	8.570693e-01	1.226576e-01	1.565416e-01	9.868044e-02	3.954383e-02	5.343572e-01	4.821932e-02	7.325737e-02	1.697519e-01	1.376524e-01	2.941747e-02	5.544860e-01	3.543487e-02	2.610058e-01	2.151473e-01	2.709253e-01	2.529216e-01	2.149603e-01	2.487583e-01	3.569590e-01	1.793224e-01	5.362655e-01	5.617153e-01	7.534142e-01	6.237696e-01	8.447286e-01	1.128572e+00
1505000	-1.642957e+04	3.155073e+02	8.215405e-01	1.009708e-01	1.235622e-01	7.897358e-02	3.348235e-02	6.169940e-01	4.601708e-02	7.101492e-02	1.685262e-01	1.232918e-01	3.683428e-02	5.617799e-01	3.855293e-02	2.754512e-01	1.989869e-01	2.771578e-01	2.484041e-01	2.082549e-01	2.666516e-01	3.452715e-01	1.798220e-01	5.523116e-01	4.018968e-01	7.434049e-01	5.660859e-01	7.061753e-01	1.243300e+00
1510000	-1.639886e+04	3.131506e+02	8.359183e-01	1.176842e-01	1.407305e-01	9.782720e-02	3.515969e-02	5.668902e-01	4.170821e-02	8.459728e-02	1.960225e-01	1.177293e-01	3.048247e-02	5.197135e-01	5.145496e-02	2.535745e-01	2.275214e-01	2.701949e-01	2.487093e-01	2.100098e-01	2.679487e-01	3.391914e-01	1.828501e-01	4.114825e-01	4.690590e-01	7.337400e-01	5.974561e-01	7.209493e-01	1.231067e+00
1515000	-1.640443e+04	3.066942e+02	8.741105e-01	9.764990e-02	1.691119e-01	7.312194e-02	6.296420e-02	5.457047e-01	5.144737e-02	5.415976e-02	2.167430e-01	1.530171e-01	2.773362e-02	5.206400e-01	2.770644e-02	2.560593e-01	2.132987e-01	2.595939e-01	2.710480e-01	1.893809e-01	2.818347e-01	3.513717e-01	1.774127e-01	6.006346e-01	4.778219e-01	7.708285e-01	6.077419e-01	7.555124e-01	1.202447e+00
1520000	-1.640713e+04	2.995552e+02	9.203318e-01	1.362232e-01	2.077134e-01	8.508596e-02	3.829420e-02	4.833381e-01	4.934507e-02	6.850284e-02	1.797839e-01	1.265876e-01	2.584987e-02	5.610522e-01	3.822366e-02	2.410769e-01	2.260099e-01	2.719854e-01	2.609278e-01	2.056567e-01	2.664982e-01	3.487789e-01	1.790662e-01	4.869100e-01	5.121302e-01	7.567235e-01	5.746370e-01	7.558097e-01	1.202201e+00
1525000	-1.642376e+04	3.006797e+02	9.125795e-01	1.522443e-01	1.994865e-01	8.610834e-02	5.050704e-02	4.523590e-01	5.929488e-02	8.733628e-02	2.071855e-01	1.410515e-01	3.542430e-02	4.918488e-01	3.715357e-02	2.509107e-01	2.094583e-01	2.685659e-01	2.710652e-01	1.982123e-01	2.619962e-01	3.355904e-01	2.042011e-01	5.124973e-01	5.471286e-01	7.335605e-01	6.188329e-01	8.038484e-01	1.162423e+00
1530000	-1.642036e+04	3.142696e+02	8.280476e-01	1.239863e-01	1.663215e-01	1.082478e-01	3.593767e-02	5.177150e-01	4.779167e-02	8.948668e-02	2.280652e-01	1.130210e-01	3.243392e-02	4.943908e-01	4.260239e-02	2.517593e-01	2.185108e-01	2.660577e-01	2.636721e-01	2.023645e-01	2.814778e-01	3.389852e-01	1.771725e-01	6.857441e-01	4.010196e-01	8.026236e-01	5.592170e-01	5.732455e-01	1.353372e+00
1535000	-1.641151e+04	3.093906e+02	8.569647e-01	1.268998e-01	1.673365e-01	8.818057e-02	4.616294e-02	5.122222e-01	5.919797e-02	6.347705e-02	1.627341e-01	1.320461e-01	3.182731e-02	5.727672e-01	3.714820e-02	2.520519e-01	2.164788e-01	2.616067e-01	2.698627e-01	2.099795e-01	2.767376e-01	3.256607e-01	1.876222e-01	5.740869e-01	5.831069e-01	7.632856e-01	6.275118e-01	8.141773e-01	1.153870e+00
1540000	-1.640509e+04	2.983734e+02	9.288497e-01	1.216460e-01	1.629356e-01	7.896642e-02	4.569511e-02	5.401011e-01	5.065574e-02	9.299709e-02	1.939369e-01	1.503690e-01	3.227447e-02	4.959992e-01	3.442329e-02	2.546232e-01	2.050266e-01	2.786034e-01	2.617468e-01	2.106980e-01	2.794891e-01	3.291389e-01	1.806740e-01	3.911931e-01	4.990141e-01	7.431291e-01	5.773423e-01	7.312995e-01	1.222496e+00
1545000	-1.642465e+04	2.994743e+02	9.210048e-01	9.428430e-02	1.638678e-01	1.188855e-01	3.391944e-02	5.233552e-01	6.568773e-02	8.519968e-02	1.942345e-01	1.247475e-01	2.868884e-02	5.319413e-01	3.518822e-02	2.496172e-01	2.438149e-01	2.590245e-01	2.475435e-01	2.044229e-01	2.758683e-01	3.332607e-01	1.864481e-01	4.875322e-01	4.900114e-01	7.412397e-01	5.653809e-01	6.535594e-01	1.286869e+00
1550000	-1.641193e+04	3.050413e+02	8.836649e-01	1.387247e-01	1.463433e-01	7.075519e-02	3.911270e-02	5.418613e-01	6.320275e-02	6.856151e-02	1.868495e-01	1.468493e-01	3.082393e-02	5.329731e-01	3.394271e-02	2.558061e-01	2.146264e-01	2.643254e-01	2.652421e-01	2.032048e-01	2.575448e-01	3.483148e-01	1.909357e-01	6.255731e-01	5.829631e-01	7.535772e-01	6.218595e-01	7.533844e-01	1.204209e+00
1555000	-1.641535e+04	2.952136e+02	9.500144e-01	1.044214e-01	1.274922e-01	1.075591e-01	3.520583e-02	5.760052e-01	4.931620e-02	7.280969e-02	1.809442e-01	1.468055e-01	3.561059e-02	5.261535e-01	3.767648e-02	2.613314e-01	2.211613e-01	2.540861e-01	2.634211e-01	2.069845e-01	2.728531e-01	3.343813e-01	1.857811e-01	4.634956e-01	4.302113e-01	7.232091e-01	5.349559e-01	7.460089e-01	1.210316e+00
1560000	-1.639321e+04	3.107164e+02	8.487816e-01	1.391577e-01	1.600454e-01	8.992577e-02	3.198185e-02	5.398477e-01	3.904160e-02	8.022528e-02	1.840055e-01	1.472577e-01	2.977281e-02	5.298933e-01	2.884553e-02	2.580177e-01	2.105173e-01	2.756696e-01	2.557954e-01	2.023931e-01	2.567296e-01	3.572225e-01	1.836547e-01	4.874882e-01	6.880051e-01	7.515503e-01	6.762122e-01	8.280017e-01	1.142422e+00
1565000	-1.641278e+04	3.030769e+02	8.978565e-01	1.207900e-01	1.416420e-01	1.081113e-01	3.104644e-02	5.378247e-01	6.058557e-02	7.021512e-02	2.115597e-01	1.384147e-01	2.816020e-02	5.056417e-01	4.600862e-02	2.393945e-01	2.207287e-01	2.729738e-01	2.669030e-01	2.264681e-01	2.829544e-01	3.077390e-01	1.828385e-01	4.169787e-01	5.239468e-01	7.178796e-01	6.056438e-01	7.081986e-01	1.241625e+00
1570000	-1.641604e+04	3.115764e+02	8.427554e-01	9.619588e-02	1.511891e-01	8.335882e-02	5.179678e-02	5.542822e-01	6.317728e-02	7.592574e-02	1.784064e-01	1.198965e-01	2.824797e-02	5.583401e-01	3.918325e-02	2.631000e-01	2.206675e-01	2.672227e-01	2.490098e-01	2.078687e-01	2.628388e-01	3.550146e-01	1.742779e-01	7.208010e-01	5.928287e-01	7.607333e-01	6.123859e-01	7.181194e-01	1.233410e+00
1575000	-1.642637e+04	3.193773e+02	7.975207e-01	1.395490e-01	1.999334e-01	9.110349e-02	4.124305e-02	4.690414e-01	5.912971e-02	6.396539e-02	2.066969e-01	1.033012e-01	4.220392e-02	5.459230e-01	3.790960e-02	2.482068e-01	2.357969e-01	2.608696e-01	2.551267e-01	2.113016e-01	2.771045e-01	3.237929e-01	1.878011e-01	7.062047e-01	5.347606e-01	7.473943e-01	6.180332e-01	7.351199e-01	1.219333e+00
1580000	-1.643111e+04	3.084332e+02	8.633896e-01	1.178952e-01	1.556694e-01	8.414194e-02	4.566657e-02	5.602479e-01	3.637901e-02	8.526912e-02	1.970543e-01	1.228405e-01	3.496970e-02	5.199780e-01	3.988835e-02	2.587956e-01	2.131311e-01	2.671167e-01	2.609566e-01	2.139266e-01	2.795480e-01	3.330968e-01	1.734286e-01	5.635849e-01	5.047522e-01	7.561320e-01	5.780135e-01	6.879142e-01	1.258421e+00
1585000	-1.643473e+04	3.102139e+02	8.524235e-01	1.085665e-01	1.384841e-01	7.770238e-02	4.451294e-02	5.865540e-01	4.418008e-02	6.934972e-02	1.795603e-01	1.601141e-01	2.115811e-02	5.226095e-01	4.720828e-02	2.618086e-01	2.099248e-01	2.699680e-01	2.582986e-01	2.176388e-01	2.565557e-01	3.367159e-01	1.890896e-01	4.372927e-01	6.409579e-01	7.076460e-01	6.232491e-01	8.244363e-01	1.145375e+00
1590000	-1.641253e+04	3.106336e+02	8.498155e-01	1.061603e-01	1.574984e-01	9.259812e-02	4.984258e-02	5.519853e-01	4.191528e-02	7.689656e-02	1.885433e-01	1.316892e-01	3.731106e-02	5.252630e-01	4.029685e-02	2.441025e-01	2.151306e-01	2.759792e-01	2.647877e-01	2.081737e-01	2.710159e-01	3.440737e-01	1.767366e-01	5.972159e-01	4.905467e-01	7.881078e-01	5.810496e-01	6.454701e-01	1.293567e+00
1595000	-1.640537e+04	3.042754e+02	8.894279e-01	1.380133e-01	1.479591e-01	8.505457e-02	4.019704e-02	5.353907e-01	5.338536e-02	7.631236e-02	2.007684e-01	1.318546e-01	3.213975e-02	5.210826e-01	3.784222e-02	2.515585e-01	2.189989e-01	2.737825e-01	2.556602e-01	2.097096e-01	2.829687e-01	3.202898e-01	1.870319e-01	5.410407e-01	5.226717e-01	7.579083e-01	5.863052e-01	7.076751e-01	1.242058e+00
1600000	-1.642129e+04	3.067882e+02	8.734213e-01	1.268795e-01	1.781450e-01	1.013625e-01	5.253945e-02	5.057309e-01	3.534272e-02	5.550798e-02	2.114536e-01	1.471352e-01	3.743416e-02	4.962066e-01	5.226246e-02	2.218763e-01	2.216862e-01	2.832882e-01	2.731494e-01	2.120773e-01	2.718056e-01	3.248076e-01	1.913096e-01	5.547683e-01	5.402817e-01	7.430305e-01	6.093402e-01	7.327558e-01	1.221291e+00
1605000	-1.640426e+04	3.044448e+02	8.879068e-01	1.304329e-01	1.984146e-01	8.570751e-02	4.944072e-02	4.927442e-01	4.326018e-02	8.497634e-02	1.900489e-01	1.421397e-01	3.514222e-02	5.146076e-01	3.308531e-02	2.365786e-01	2.231706e-01	2.780249e-01	2.622259e-01	2.076756e-01	2.644617e-01	3.496813e-01	1.781814e-01	5.176147e-01	6.165097e-01	7.486559e-01	6.279211e-01	7.031414e-01	1.245813e+00
1610000	-1.640471e+04	2.961272e+02	9.426392e-01	1.375423e-01	1.538321e-01	1.196088e-01	3.511554e-02	5.020287e-01	5.187263e-02	7.154123e-02	1.995566e-01	1.023222e-01	3.420695e-02	5.541016e-01	3.827145e-02	2.306479e-01	2.203084e-01	3.012139e-01	2.478297e-01	2.141335e-01	2.635228e-01	3.410726e-01	1.812711e-01	6.595450e-01	4.123363e-01	7.393908e-01	5.502549e-01	6.955436e-01	1.252104e+00
1615000	-1.641874e+04	3.056604e+02	8.801164e-01	1.187900e-01	1.823942e-01	1.045796e-01	5.244826e-02	4.977921e-01	4.399591e-02	7.341515e-02	1.710109e-01	1.092040e-01	2.590234e-02	5.805252e-01	3.994237e-02	2.439521e-01	2.341454e-01	2.702719e-01	2.516306e-01	2.240796e-01	2.563491e-01	3.449836e-01	1.745877e-01	5.943381e-01	5.587242e-01	7.600829e-01	6.215570e-01	7.271652e-01	1.225920e+00
1620000	-1.640686e+04	3.066586e+02	8.754313e-01	1.181815e-01	1.553055e-01	6.879809e-02	5.702607e-02	5.552324e-01	4.545639e-02	6.915924e-02	1.882130e-01	1.361137e-01	2.955113e-02	5.360448e-01	4.091809e-02	2.371339e-01	2.138666e-01	2.824030e-01	2.665965e-01	2.113003e-01	2.579217e-01	3.526793e-01	1.780986e-01	3.960531e-01	5.065085e-01	7.125346e-01	6.124154e-01	7.739344e-01	1.187193e+00
1625000	-1.641874e+04	3.071069e+02	8.724577e-01	1.136835e-01	1.639701e-01	9.077455e-02	4.923249e-02	5.388197e-01	4.351966e-02	8.301271e-02	1.854920e-01	1.064204e-01	2.706019e-02	5.538444e-01	4.417038e-02	2.472094e-01	2.134816e-01	2.921071e-01	2.472019e-01	2.318684e-01	2.491709e-01	3.413143e-01	1.776464e-01	4.096984e-01	5.212590e-01	7.015735e-01	6.110217e-01	8.840977e-01	1.095972e+00
1630000	-1.641729e+04	3.099209e+02	8.552899e-01	1.238254e-01	1.226798e-01	1.186400e-01	3.555778e-02	5.601367e-01	3.916021e-02	7.349815e-02	2.063817e-01	1.343000e-01	2.812414e-02	5.119532e-01	4.574283e-02	2.572982e-01	2.145941e-01	2.844863e-01	2.436214e-01	2.046313e-01	2.802646e-01	3.476364e-01	1.674676e-01	5.074207e-01	3.935270e-01	7.336340e-01	5.565216e-01	7.266244e-01	1.226368e+00
1635000	-1.641435e+04	3.030391e+02	8.976724e-01	7.842677e-02	1.472572e-01	1.003973e-01	5.388162e-02	5.677579e-01	5.227927e-02	7.791262e-02	1.682209e-01	1.314901e-01	2.284235e-02	5.692934e-01	3.024060e-02	2.498188e-01	2.214439e-01	2.727572e-01	2.559800e-01	2.058799e-01	2.655237e-01	3.601178e-01	1.684786e-01	4.950692e-01	5.123810e-01	7.375945e-01	5.761830e-01	7.852171e-01	1.177850e+00
1640000	-1.640115e+04	3.040895e+02	8.906917e-01	1.148256e-01	1.505123e-01	8.544091e-02	2.677328e-02	5.606691e-01	6.177875e-02	7.503394e-02	1.778847e-01	1.151395e-01	3.024801e-02	5.619729e-01	3.972090e-02	2.585884e-01	2.208535e-01	2.717949e-01	2.487633e-01	2.114672e-01	2.609778e-01	3.574812e-01	1.700738e-01	5.704795e-01	4.802377e-01	7.811499e-01	5.703403e-01	7.217302e-01	1.230420e+00
1645000	-1.641016e+04	3.042690e+02	8.900392e-01	1.066491e-01	1.464137e-01	9.253386e-02	4.687223e-02	5.593689e-01	4.816219e-02	1.003637e-01	1.674467e-01	1.418975e-01	2.709807e-02	5.374888e-01	2.570520e-02	2.527428e-01	2.090970e-01	2.763668e-01	2.617934e-01	2.027246e-01	2.746627e-01	3.454801e-01	1.771326e-01	5.360546e-01	4.378490e-01	7.546636e-01	6.071609e-01	7.069410e-01	1.242666e+00
1650000	-1.642803e+04	3.195624e+02	7.968347e-01	1.164429e-01	1.483415e-01	8.613175e-02	3.796733e-02	5.492912e-01	6.182540e-02	8.193387e-02	2.120568e-01	1.675116e-01	2.769086e-02	4.767431e-01	3.406373e-02	2.550558e-01	2.206176e-01	2.661192e-01	2.582074e-01	2.008374e-01	2.675971e-01	3.372877e-01	1.942778e-01	6.698608e-01	5.064974e-01	7.487455e-01	6.143690e-01	6.986014e-01	1.249572e+00
1655000	-1.640459e+04	2.973585e+02	9.351059e-01	1.034687e-01	1.474758e-01	1.191194e-01	5.493565e-02	5.247107e-01	5.028981e-02	7.340917e-02	1.988379e-01	1.187307e-01	4.368408e-02	5.156560e-01	4.968209e-02	2.442789e-01	2.387733e-01	2.711017e-01	2.458461e-01	2.210041e-01	2.664702e-01	3.225531e-01	1.899726e-01	4.852496e-01	4.794691e-01	7.397185e-01	6.069816e-01	7.427879e-01	1.212983e+00
1660000	-1.641549e+04	3.074355e+02	8.700813e-01	1.225865e-01	1.669401e-01	1.137502e-01	4.377738e-02	4.864016e-01	6.654429e-02	7.023190e-02	2.032687e-01	1.488308e-01	3.051848e-02	5.078025e-01	3.934765e-02	2.532116e-01	2.319198e-01	2.622043e-01	2.526643e-01	2.054034e-01	2.866080e-01	3.351501e-01	1.728385e-01	5.468461e-01	4.376181e-01	7.782426e-01	5.479136e-01	6.749036e-01	1.269195e+00
1665000	-1.642162e+04	2.958825e+02	9.453938e-01	1.276016e-01	1.791122e-01	8.753962e-02	4.779620e-02	5.009075e-01	5.704283e-02	8.161546e-02	1.928864e-01	1.184000e-01	4.474980e-02	5.238130e-01	3.853537e-02	2.346101e-01	2.260051e-01	2.810077e-01	2.583771e-01	2.055778e-01	2.668588e-01	3.374340e-01	1.901294e-01	4.837558e-01	4.240695e-01	7.637534e-01	5.700242e-01	7.482855e-01	1.208431e+00
1670000	-1.642188e+04	3.077174e+02	8.692119e-01	1.182088e-01	1.636115e-01	8.790966e-02	3.242656e-02	5.516635e-01	4.618002e-02	8.189180e-02	1.991906e-01	1.337249e-01	3.488726e-02	5.062820e-01	4.402336e-02	2.612963e-01	2.087092e-01	2.735743e-01	2.564202e-01	2.277136e-01	2.701377e-01	3.270378e-01	1.751109e-01	3.298847e-01	5.127209e-01	6.819790e-01	6.080165e-01	8.607834e-01	1.115278e+00
1675000	-1.640670e+04	3.023848e+02	9.015808e-01	1.287588e-01	1.255907e-01	7.777947e-02	4.148774e-02	5.612895e-01	6.509373e-02	7.107490e-02	2.237047e-01	1.446916e-01	3.381528e-02	4.919410e-01	3.477250e-02	2.493012e-01	2.199578e-01	2.748426e-01	2.558985e-01	2.038312e-01	2.758845e-01	3.357703e-01	1.845139e-01	5.473688e-01	5.057691e-01	7.752028e-01	6.114705e-01	6.981361e-01	1.249957e+00
1680000	-1.641858e+04	3.007956e+02	9.118883e-01	1.354756e-01	1.599778e-01	1.003687e-01	2.222270e-02	5.368167e-01	4.513842e-02	7.536655e-02	2.177196e-01	1.216996e-01	3.595381e-02	5.100190e-01	3.924141e-02	2.499283e-01	2.206378e-01	2.707175e-01	2.587164e-01	2.157879e-01	2.626919e-01	3.359799e-01	1.855402e-01	5.435963e-01	5.062135e-01	7.568416e-01	6.196950e-01	7.226889e-01	1.229626e+00
1685000	-1.640071e+04	3.019381e+02	9.050636e-01	1.128374e-01	1.640370e-01	8.365731e-02	4.825549e-02	5.373612e-01	5.385160e-02	8.899553e-02	1.900239e-01	1.200701e-01	2.969404e-02	5.347967e-01	3.641975e-02	2.379465e-01	2.174173e-01	2.743728e-01	2.702633e-01	2.004926e-01	2.640303e-01	3.456272e-01	1.898500e-01	4.291556e-01	5.305768e-01	7.324408e-01	6.020521e-01	7.485110e-01	1.208244e+00
1690000	-1.640844e+04	3.111786e+02	8.468584e-01	1.577612e-01	1.461655e-01	9.955386e-02	3.719853e-02	5.009535e-01	5.836746e-02	7.884466e-02	1.884355e-01	1.338383e-01	2.777794e-02	5.266193e-01	4.448425e-02	2.403241e-01	2.324602e-01	2.697279e-01	2.574877e-01	2.097489e-01	2.771214e-01	3.418350e-01	1.712947e-01	5.447366e-01	4.863545e-01	7.381038e-01	6.017373e-01	7.631175e-01	1.196150e+00
1695000	-1.640023e+04	3.128188e+02	8.362361e-01	1.058636e-01	1.482398e-01	9.208094e-02	4.361234e-02	5.485221e-01	6.168130e-02	8.666689e-02	1.966302e-01	1.146268e-01	3.204126e-02	5.301700e-01	3.986484e-02	2.586053e-01	2.058739e-01	2.737271e-01	2.617937e-01	2.102165e-01	2.702766e-01	3.449834e-01	1.745235e-01	5.757909e-01	5.833434e-01	7.718967e-01	6.091168e-01	6.945507e-01	1.252926e+00
1700000	-1.641294e+04	3.117022e+02	8.447114e-01	1.297947e-01	1.486127e-01	9.936078e-02	6.401822e-02	5.135432e-01	4.467049e-02	7.418231e-02	1.785931e-01	1.248239e-01	2.901316e-02	5.484503e-01	4.493729e-02	2.426626e-01	2.225003e-01	2.796070e-01	2.552301e-01	2.159849e-01	2.768672e-01	3.353046e-01	1.718433e-01	4.446954e-01	4.183518e-01	7.413993e-01	5.679099e-01	7.706104e-01	1.189945e+00
1705000	-1.641574e+04	3.078527e+02	8.681068e-01	1.331202e-01	1.676777e-01	7.661561e-02	2.370337e-02	5.466147e-01	5.226835e-02	8.111437e-02	2.026484e-01	1.500804e-01	2.300477e-02	4.940513e-01	4.910084e-02	2.576628e-01	2.125132e-01	2.776085e-01	2.522155e-01	2.115650e-01	2.710982e-01	3.301286e-01	1.872082e-01	3.630603e-01	5.224789e-01	7.261026e-01	5.918671e-01	7.356568e-01	1.218888e+00
1710000	-1.640801e+04	3.082448e+02	8.650299e-01	1.118625e-01	1.650101e-01	1.078304e-01	3.935815e-02	5.086207e-01	6.731806e-02	9.645531e-02	1.862200e-01	1.017458e-01	3.537557e-02	5.507787e-01	2.942461e-02	2.428494e-01	2.223270e-01	2.733655e-01	2.614580e-01	2.184549e-01	2.625805e-01	3.318696e-01	1.870950e-01	4.870135e-01	5.038194e-01	7.646596e-01	6.228829e-01	7.401973e-01	1.215129e+00
1715000	-1.642503e+04	3.294901e+02	7.425457e-01	1.188888e-01	1.569946e-01	7.700539e-02	4.968333e-02	5.473928e-01	5.003509e-02	6.975198e-02	2.022408e-01	1.303809e-01	3.408322e-02	5.204294e-01	4.311366e-02	2.541689e-01	2.209086e-01	2.715779e-01	2.533446e-01	2.192295e-01	2.830751e-01	3.259776e-01	1.717178e-01	7.370534e-01	3.958218e-01	7.928899e-01	5.738409e-01	7.133348e-01	1.237372e+00
1720000	-1.640155e+04	2.956572e+02	9.457596e-01	1.188091e-01	1.411419e-01	6.991878e-02	3.172074e-02	5.764145e-01	6.199504e-02	7.614486e-02	1.939722e-01	1.307085e-01	2.483428e-02	5.310106e-01	4.332960e-02	2.522562e-01	2.115634e-01	2.785903e-01	2.575901e-01	2.104309e-01	2.708567e-01	3.359354e-01	1.827769e-01	5.468021e-01	5.321102e-01	7.784431e-01	6.003591e-01	7.167321e-01	1.234559e+00
1725000	-1.642120e+04	3.138556e+02	8.306049e-01	1.033421e-01	1.359818e-01	9.346673e-02	6.492552e-02	5.480534e-01	5.423048e-02	8.842308e-02	1.872855e-01	1.280380e-01	3.241515e-02	5.345782e-01	2.926010e-02	2.637081e-01	2.167259e-01	2.625996e-01	2.569665e-01	2.053581e-01	2.657125e-01	3.425419e-01	1.863874e-01	5.599151e-01	5.089192e-01	7.693295e-01	6.065409e-01	7.160200e-01	1.235148e+00
1730000	-1.640035e+04	3.161867e+02	8.174661e-01	1.048609e-01	1.657098e-01	8.648651e-02	5.941371e-02	5.221252e-01	6.140396e-02	9.260678e-02	2.034707e-01	1.266727e-01	2.302988e-02	5.199980e-01	3.422207e-02	2.513796e-01	2.246858e-01	2.687813e-01	2.551532e-01	2.044173e-01	2.721354e-01	3.407871e-01	1.826603e-01	4.787147e-01	4.926015e-01	7.677178e-01	6.205823e-01	6.916696e-01	1.255312e+00
1735000	-1.640264e+04	3.110409e+02	8.480392e-01	1.033712e-01	1.311441e-01	7.709600e-02	3.239158e-02	6.069137e-01	4.908340e-02	7.839021e-02	1.751909e-01	1.421183e-01	3.496127e-02	5.315668e-01	3.777257e-02	2.518198e-01	2.215120e-01	2.803284e-01	2.463399e-01	2.048549e-01	2.726816e-01	3.385131e-01	1.839505e-01	4.285823e-01	5.449810e-01	7.240235e-01	6.093619e-01	7.517306e-01	1.205578e+00
1740000	-1.641861e+04	3.237664e+02	7.741461e-01	1.082374e-01	1.507032e-01	7.283648e-02	3.575215e-02	5.794697e-01	5.300101e-02	9.946491e-02	1.956425e-01	1.392443e-01	3.554906e-02	4.924122e-01	3.768697e-02	2.582407e-01	2.018537e-01	2.790939e-01	2.608117e-01	1.976300e-01	2.742044e-01	3.292950e-01	1.988707e-01	4.882738e-01	5.305083e-01	7.494970e-01	6.541358e-01	7.937156e-01	1.170813e+00
1745000	-1.640558e+04	3.038756e+02	8.924918e-01	1.101597e-01	1.788756e-01	9.174638e-02	4.930941e-02	5.172220e-01	5.268696e-02	7.701187e-02	1.721803e-01	1.375617e-01	3.655311e-02	5.335825e-01	4.311056e-02	2.378125e-01	2.283230e-01	2.657308e-01	2.681337e-01	2.159263e-01	2.724118e-01	3.421291e-01	1.695328e-01	5.164441e-01	4.653005e-01	7.538236e-01	5.889091e-01	7.649421e-01	1.194639e+00
1750000	-1.640646e+04	3.053044e+02	8.842090e-01	1.158879e-01	1.674309e-01	7.266140e-02	4.926682e-02	5.533701e-01	4.138295e-02	7.934818e-02	1.648929e-01	1.438265e-01	3.353655e-02	5.457183e-01	3.267751e-02	2.594284e-01	2.050467e-01	2.670111e-01	2.685138e-01	2.119110e-01	2.624554e-01	3.369774e-01	1.886561e-01	4.648505e-01	3.943583e-01	7.580647e-01	5.749987e-01	7.343529e-01	1.219968e+00
1755000	-1.639013e+04	3.122413e+02	8.402326e-01	1.233209e-01	1.522535e-01	8.915586e-02	5.301805e-02	5.319514e-01	5.030028e-02	7.850474e-02	1.682311e-01	1.042598e-01	3.748162e-02	5.730922e-01	3.843055e-02	2.528281e-01	2.093790e-01	2.968053e-01	2.409877e-01	2.142529e-01	2.684479e-01	3.472503e-01	1.700489e-01	5.821070e-01	4.866135e-01	7.731795e-01	6.020826e-01	6.557132e-01	1.285085e+00
1760000	-1.641059e+04	3.085778e+02	8.640409e-01	1.167844e-01	1.563506e-01	7.562191e-02	5.627287e-02	5.462132e-01	4.875700e-02	6.455473e-02	1.997381e-01	1.234209e-01	3.856611e-02	5.332779e-01	4.044224e-02	2.376314e-01	2.068038e-01	2.949862e-01	2.605786e-01	2.164451e-01	2.637324e-01	3.362446e-01	1.835779e-01	4.123855e-01	4.056269e-01	7.413086e-01	5.597680e-01	7.611705e-01	1.197762e+00
1765000	-1.641568e+04	3.087969e+02	8.617980e-01	1.121766e-01	1.556326e-01	1.051664e-01	5.651378e-02	5.224401e-01	4.807059e-02	8.398702e-02	1.844553e-01	1.278462e-01	3.014990e-02	5.307494e-01	4.281226e-02	2.592568e-01	2.318255e-01	2.530969e-01	2.558208e-01	2.074453e-01	2.742310e-01	3.465077e-01	1.718159e-01	5.603596e-01	4.027546e-01	7.411231e-01	5.799619e-01	6.944951e-01	1.252972e+00
1770000	-1.641725e+04	3.032869e+02	8.964588e-01	1.040940e-01	1.879917e-01	9.390803e-02	3.169979e-02	5.255988e-01	5.670770e-02	6.653238e-02	1.720197e-01	1.287957e-01	3.951371e-02	5.545562e-01	3.858228e-02	2.630096e-01	2.247953e-01	2.585067e-01	2.536884e-01	2.210619e-01	2.732262e-01	3.264429e-01	1.792689e-01	4.451331e-01	5.040222e-01	7.370027e-01	6.135859e-01	7.249348e-01	1.227767e+00
1775000	-1.640316e+04	3.173167e+02	8.106238e-01	1.243646e-01	1.729933e-01	1.052298e-01	4.702404e-02	4.964158e-01	5.397247e-02	7.704171e-02	1.827120e-01	1.285128e-01	3.488562e-02	5.373297e-01	3.951818e-02	2.389602e-01	2.162662e-01	2.779959e-01	2.667777e-01	2.150005e-01	2.679540e-01	3.414992e-01	1.755463e-01	5.226599e-01	4.961059e-01	7.772359e-01	6.030992e-01	7.317001e-01	1.222165e+00
1780000	-1.640308e+04	3.156835e+02	8.194029e-01	1.084150e-01	1.749378e-01	1.009249e-01	4.276669e-02	5.146544e-01	5.830129e-02	8.658949e-02	2.042743e-01	1.145086e-01	4.027703e-02	5.112751e-01	4.307548e-02	2.422173e-01	2.223620e-01	2.742979e-01	2.611228e-01	2.095622e-01	2.578512e-01	3.470389e-01	1.855477e-01	6.483020e-01	4.947215e-01	7.815613e-01	6.104011e-01	7.633530e-01	1.195955e+00
1785000	-1.640250e+04	3.024078e+02	9.024294e-01	1.242542e-01	1.785478e-01	1.050962e-01	4.786396e-02	4.847060e-01	5.953185e-02	7.987861e-02	1.835698e-01	1.246165e-01	3.149000e-02	5.440017e-01	3.644343e-02	2.448764e-01	2.259379e-01	2.621006e-01	2.670851e-01	2.096731e-01	2.567725e-01	3.539816e-01	1.795728e-01	4.217010e-01	4.766439e-01	7.125328e-01	6.036105e-01	6.997433e-01	1.248626e+00
1790000	-1.640744e+04	2.989463e+02	9.240571e-01	1.316971e-01	1.353218e-01	1.055598e-01	3.428256e-02	5.493769e-01	4.376181e-02	8.150802e-02	2.065811e-01	1.086237e-01	4.259484e-02	5.287694e-01	3.192300e-02	2.441531e-01	2.144041e-01	2.996910e-01	2.417519e-01	2.016370e-01	2.583001e-01	3.523744e-01	1.876885e-01	4.689671e-01	5.730521e-01	7.154757e-01	6.011528e-01	7.857870e-01	1.177378e+00
1795000	-1.640914e+04	3.070675e+02	8.709900e-01	1.239541e-01	1.665850e-01	8.585246e-02	4.004890e-02	5.289948e-01	5.456472e-02	6.696011e-02	2.075353e-01	1.391102e-01	3.531467e-02	5.073705e-01	4.370917e-02	2.470457e-01	2.158845e-01	2.826448e-01	2.544250e-01	2.109211e-01	2.828111e-01	3.170923e-01	1.891756e-01	5.996406e-01	6.066011e-01	7.710266e-01	6.440541e-01	7.061869e-01	1.243291e+00
1800000	-1.641896e+04	3.038040e+02	8.926122e-01	1.145924e-01	1.414431e-01	9.816499e-02	4.764686e-02	5.596609e-01	3.849172e-02	7.081782e-02	2.001349e-01	1.214380e-01	3.561427e-02	5.228086e-01	4.918645e-02	2.573472e-01	2.093485e-01	2.800452e-01	2.532592e-01	2.116158e-01	2.773744e-01	3.322057e-01	1.788041e-01	5.749797e-01	4.595372e-01	7.730761e-01	5.940350e-01	6.899098e-01	1.256769e+00
1805000	-1.642097e+04	3.069183e+02	8.727783e-01	1.057422e-01	1.427247e-01	8.968310e-02	4.443399e-02	5.744425e-01	4.297349e-02	7.860807e-02	2.042555e-01	1.317887e-01	2.979772e-02	5.092793e-01	4.627075e-02	2.568026e-01	2.180700e-01	2.793242e-01	2.458031e-01	2.125618e-01	2.598513e-01	3.439614e-01	1.836256e-01	4.855068e-01	5.825736e-01	7.485656e-01	6.125289e-01	8.265415e-01	1.143632e+00
1810000	-1.642563e+04	3.108121e+02	8.485874e-01	1.407024e-01	1.376878e-01	7.881123e-02	4.078234e-02	5.454494e-01	5.656682e-02	9.301611e-02	2.177659e-01	1.195881e-01	3.085267e-02	5.065925e-01	3.218472e-02	2.671059e-01	2.131573e-01	2.792339e-01	2.405030e-01	1.890039e-01	2.686304e-01	3.387555e-01	2.036102e-01	5.455799e-01	5.662645e-01	7.643763e-01	6.173159e-01	7.506904e-01	1.206440e+00
1815000	-1.641381e+04	2.982114e+02	9.281028e-01	1.448518e-01	1.859615e-01	6.345966e-02	5.408045e-02	5.142877e-01	3.735884e-02	6.783360e-02	1.960975e-01	1.332046e-01	3.257327e-02	5.343304e-01	3.596063e-02	2.309703e-01	2.251565e-01	2.681016e-01	2.757716e-01	2.111317e-01	2.695906e-01	3.313778e-01	1.878999e-01	5.469791e-01	6.179375e-01	7.484141e-01	6.086564e-01	7.916754e-01	1.172502e+00
1820000	-1.640881e+04	3.041949e+02	8.912851e-01	1.263648e-01	1.755716e-01	9.132712e-02	3.250865e-02	5.251620e-01	4.906586e-02	7.671674e-02	1.955416e-01	1.397533e-01	3.164119e-02	5.131632e-01	4.318398e-02	2.336996e-01	2.274963e-01	2.783159e-01	2.604882e-01	2.078869e-01	2.626395e-01	3.389370e-01	1.905365e-01	5.027735e-01	3.492614e-01	7.737832e-01	5.192120e-01	7.563345e-01	1.201766e+00
1825000	-1.641467e+04	3.139643e+02	8.301856e-01	1.265529e-01	1.869250e-01	8.134874e-02	2.479407e-02	5.234756e-01	5.690364e-02	7.917078e-02	1.802479e-01	1.278552e-01	3.615591e-02	5.287804e-01	4.778983e-02	2.486471e-01	2.258058e-01	2.687865e-01	2.567606e-01	2.043383e-01	2.820912e-01	3.336183e-01	1.799522e-01	5.498473e-01	4.810597e-01	7.668040e-01	5.771836e-01	7.057343e-01	1.243666e+00
1830000	-1.640047e+04	3.113469e+02	8.452999e-01	9.144171e-02	1.597563e-01	9.989204e-02	4.043146e-02	5.558790e-01	5.259950e-02	8.123596e-02	1.982388e-01	1.365206e-01	2.926311e-02	5.133754e-01	4.136616e-02	2.482017e-01	2.248430e-01	2.642630e-01	2.626924e-01	2.102596e-01	2.625497e-01	3.478046e-01	1.793861e-01	6.695114e-01	4.513120e-01	7.656041e-01	6.002143e-01	7.024380e-01	1.246395e+00
1835000	-1.640377e+04	3.097384e+02	8.561156e-01	1.432946e-01	1.220671e-01	1.077512e-01	3.428608e-02	5.403576e-01	5.224340e-02	7.968027e-02	1.768448e-01	1.151137e-01	2.777883e-02	5.624496e-01	3.813281e-02	2.350167e-01	2.176458e-01	2.933152e-01	2.540222e-01	2.157380e-01	2.762137e-01	3.386904e-01	1.693579e-01	4.544713e-01	4.938045e-01	7.537314e-01	6.360759e-01	7.392575e-01	1.215907e+00
1840000	-1.641425e+04	3.110946e+02	8.474335e-01	1.142924e-01	1.982508e-01	1.125297e-01	3.625355e-02	4.772061e-01	6.146751e-02	7.586006e-02	2.103043e-01	1.306231e-01	3.808209e-02	5.101992e-01	3.493123e-02	2.390453e-01	2.398991e-01	2.744043e-01	2.466513e-01	1.954227e-01	2.673888e-01	3.500107e-01	1.871778e-01	5.531340e-01	4.668443e-01	7.675313e-01	5.709565e-01	6.198211e-01	1.314806e+00
1845000	-1.641513e+04	3.067215e+02	8.737665e-01	1.093700e-01	1.343884e-01	8.753081e-02	4.617326e-02	5.670322e-01	5.550530e-02	8.637976e-02	1.985952e-01	1.303988e-01	3.492452e-02	5.047070e-01	4.499470e-02	2.824107e-01	2.087158e-01	2.619668e-01	2.469067e-01	2.133014e-01	2.734744e-01	3.306173e-01	1.826069e-01	5.755971e-01	5.307903e-01	7.470765e-01	6.058722e-01	7.302688e-01	1.223350e+00
1850000	-1.642279e+04	3.032949e+02	8.961728e-01	9.963298e-02	1.479429e-01	1.050197e-01	6.488533e-02	5.192324e-01	6.328669e-02	8.320241e-02	1.840781e-01	1.268216e-01	2.386451e-02	5.379503e-01	4.408311e-02	2.747375e-01	2.185532e-01	2.592258e-01	2.474835e-01	2.168159e-01	2.695638e-01	3.335132e-01	1.801071e-01	4.915992e-01	4.943234e-01	7.383327e-01	5.863348e-01	6.851469e-01	1.260713e+00
1855000	-1.640871e+04	3.111233e+02	8.467858e-01	1.009692e-01	1.561019e-01	8.025681e-02	4.749617e-02	5.444733e-01	7.070260e-02	7.897861e-02	1.913198e-01	1.292453e-01	2.612041e-02	5.382786e-01	3.605723e-02	2.463139e-01	2.272096e-01	2.561203e-01	2.703561e-01	2.015542e-01	2.651517e-01	3.555447e-01	1.777494e-01	5.929772e-01	5.053950e-01	7.639365e-01	6.096112e-01	7.880681e-01	1.175489e+00
1860000	-1.641611e+04	3.060900e+02	8.780703e-01	1.098443e-01	1.495958e-01	8.849952e-02	3.007318e-02	5.637782e-01	5.820891e-02	7.574717e-02	1.836697e-01	1.269219e-01	3.461153e-02	5.440808e-01	3.496888e-02	2.618109e-01	2.269493e-01	2.567458e-01	2.544939e-01	2.351837e-01	2.629970e-01	3.274878e-01	1.743315e-01	5.160587e-01	5.334951e-01	7.356504e-01	5.999031e-01	7.681410e-01	1.191990e+00
1865000	-1.640745e+04	3.103429e+02	8.520979e-01	1.062463e-01	1.662237e-01	8.252924e-02	4.689895e-02	5.446988e-01	5.340310e-02	7.058849e-02	2.146687e-01	1.278308e-01	2.451710e-02	5.140303e-01	4.836466e-02	2.432119e-01	2.308806e-01	2.659458e-01	2.599617e-01	1.935005e-01	2.768687e-01	3.429370e-01	1.866938e-01	5.411363e-01	4.616402e-01	7.721910e-01	5.704144e-01	6.836339e-01	1.261966e+00
1870000	-1.640761e+04	2.986701e+02	9.268192e-01	1.214735e-01	1.348834e-01	9.397382e-02	3.132729e-02	5.773995e-01	4.094260e-02	7.836357e-02	1.471982e-01	1.193825e-01	3.525843e-02	5.847456e-01	3.505167e-02	2.557872e-01	2.284929e-01	2.620137e-01	2.537061e-01	2.159389e-01	2.568777e-01	3.460450e-01	1.811384e-01	4.780999e-01	4.219851e-01	7.487371e-01	5.681253e-01	7.184002e-01	1.233178e+00
1875000	-1.639600e+04	3.040578e+02	8.915049e-01	1.254028e-01	1.700122e-01	1.068903e-01	4.226149e-02	5.135035e-01	4.192973e-02	7.650103e-02	1.839270e-01	1.369536e-01	3.382862e-02	5.211165e-01	4.767328e-02	2.542590e-01	2.125479e-01	2.679091e-01	2.652839e-01	2.289656e-01	2.686724e-01	3.265466e-01	1.758154e-01	4.823189e-01	4.722787e-01	7.590352e-01	5.714359e-01	7.332049e-01	1.220919e+00
1880000	-1.641935e+04	3.043152e+02	8.904217e-01	1.021276e-01	1.890338e-01	1.055673e-01	6.800590e-02	4.699835e-01	6.528193e-02	8.055963e-02	1.613072e-01	1.293199e-01	3.595939e-02	5.573411e-01	3.551282e-02	2.510986e-01	2.156964e-01	2.778813e-01	2.553237e-01	2.213237e-01	2.622787e-01	3.429532e-01	1.734444e-01	4.336048e-01	4.338753e-01	7.393795e-01	5.826662e-01	7.330444e-01	1.221051e+00
1885000	-1.642234e+04	3.082027e+02	8.654189e-01	1.135179e-01	1.431983e-01	7.845967e-02	3.457988e-02	5.875635e-01	4.268078e-02	6.885248e-02	1.632387e-01	1.352196e-01	3.502033e-02	5.632456e-01	3.442329e-02	2.563032e-01	2.149390e-01	2.799750e-01	2.487828e-01	2.116024e-01	2.758852e-01	3.443946e-01	1.681178e-01	5.308604e-01	4.390177e-01	7.795725e-01	5.926948e-01	6.587090e-01	1.282605e+00
1890000	-1.642911e+04	3.072883e+02	8.710761e-01	1.292068e-01	1.421690e-01	7.695873e-02	6.237167e-02	5.361750e-01	5.311880e-02	6.971631e-02	1.837482e-01	1.170000e-01	2.344743e-02	5.652933e-01	4.079480e-02	2.466700e-01	2.075473e-01	2.906545e-01	2.551282e-01	2.287784e-01	2.599689e-01	3.413954e-01	1.698573e-01	4.499236e-01	5.216142e-01	7.211494e-01	5.890654e-01	7.221113e-01	1.230105e+00
1895000	-1.642397e+04	3.106251e+02	8.496634e-01	7.834753e-02	1.794343e-01	1.031030e-01	4.846774e-02	5.513200e-01	3.932742e-02	7.178017e-02	2.242255e-01	1.341608e-01	3.682486e-02	4.936357e-01	3.937294e-02	2.582142e-01	2.160008e-01	2.769880e-01	2.487970e-01	2.054679e-01	2.652531e-01	3.434578e-01	1.858212e-01	5.551410e-01	5.662288e-01	7.834685e-01	6.450359e-01	6.095710e-01	1.323293e+00
1900000	-1.642061e+04	3.036159e+02	8.943714e-01	9.874960e-02	1.879458e-01	8.542329e-02	3.345829e-02	5.372066e-01	5.721640e-02	8.405163e-02	1.877405e-01	1.371685e-01	2.976335e-02	5.298074e-01	3.146856e-02	2.596951e-01	2.136906e-01	2.475878e-01	2.790265e-01	2.128468e-01	2.581903e-01	3.467539e-01	1.822091e-01	4.439125e-01	5.029166e-01	7.364502e-01	5.794779e-01	7.906211e-01	1.173375e+00
1905000	-1.640989e+04	3.138049e+02	8.316925e-01	1.173500e-01	1.832185e-01	9.442748e-02	3.048894e-02	5.200438e-01	5.447125e-02	8.240195e-02	1.649087e-01	1.378068e-01	2.941334e-02	5.488724e-01	3.659680e-02	2.343062e-01	2.184640e-01	2.812811e-01	2.659488e-01	2.142579e-01	2.529155e-01	3.525470e-01	1.802797e-01	4.107553e-01	5.254544e-01	7.169051e-01	6.010423e-01	7.667194e-01	1.193167e+00
1910000	-1.640885e+04	3.017629e+02	9.056813e-01	1.239617e-01	1.360315e-01	9.241094e-02	4.368563e-02	5.508918e-01	5.301842e-02	8.032636e-02	1.841343e-01	1.253354e-01	3.038215e-02	5.350802e-01	4.474156e-02	2.519458e-01	2.055652e-01	2.742347e-01	2.682543e-01	2.009836e-01	2.683154e-01	3.411978e-01	1.895033e-01	4.243886e-01	6.149940e-01	7.111604e-01	6.374571e-01	7.192966e-01	1.232435e+00
1915000	-1.639441e+04	3.016839e+02	9.078287e-01	9.693281e-02	1.522230e-01	1.291653e-01	4.147825e-02	5.285040e-01	5.169675e-02	9.544964e-02	1.832263e-01	1.108906e-01	3.479964e-02	5.377990e-01	3.783483e-02	2.349338e-01	2.254626e-01	2.846372e-01	2.549663e-01	2.156473e-01	2.583271e-01	3.426279e-01	1.833977e-01	4.144967e-01	3.721108e-01	7.400247e-01	5.336870e-01	6.409621e-01	1.297300e+00
1920000	-1.642065e+04	3.213916e+02	7.873368e-01	1.391214e-01	1.458198e-01	7.449682e-02	4.487276e-02	5.152537e-01	8.043549e-02	6.969374e-02	1.789339e-01	1.229150e-01	3.203779e-02	5.634718e-01	3.294774e-02	2.469258e-01	2.211317e-01	2.747999e-01	2.571425e-01	2.167305e-01	2.698101e-01	3.291825e-01	1.842769e-01	5.255339e-01	5.013909e-01	7.637073e-01	6.256471e-01	6.746009e-01	1.269445e+00
1925000	-1.642045e+04	2.984325e+02	9.281454e-01	1.165215e-01	1.925397e-01	9.964227e-02	4.815491e-02	4.864783e-01	5.666330e-02	7.107737e-02	1.779560e-01	1.777066e-01	2.403592e-02	5.073453e-01	4.187877e-02	2.416651e-01	2.318237e-01	2.496365e-01	2.768747e-01	1.984885e-01	2.826257e-01	3.332145e-01	1.856713e-01	4.935838e-01	4.437397e-01	7.328682e-01	5.624599e-01	7.474830e-01	1.209096e+00
1930000	-1.640228e+04	3.144174e+02	8.278279e-01	1.161685e-01	1.489972e-01	8.700805e-02	4.172705e-02	5.454377e-01	6.066145e-02	7.522139e-02	1.943728e-01	1.244251e-01	2.847310e-02	5.341667e-01	4.334101e-02	2.533600e-01	2.129618e-01	2.858642e-01	2.478139e-01	1.980007e-01	2.639159e-01	3.594324e-01	1.786510e-01	5.616037e-01	4.145282e-01	7.472611e-01	5.834889e-01	7.811868e-01	1.181187e+00
1935000	-1.640139e+04	3.049719e+02	8.850759e-01	1.244017e-01	1.569883e-01	7.511763e-02	3.750351e-02	5.488036e-01	5.718531e-02	8.466920e-02	1.683105e-01	1.326412e-01	3.092477e-02	5.483189e-01	3.513552e-02	2.338957e-01	2.252644e-01	2.780209e-01	2.628190e-01	2.098571e-01	2.730497e-01	3.383502e-01	1.787430e-01	5.783602e-01	4.760126e-01	7.574306e-01	5.865604e-01	6.940632e-01	1.253330e+00
1940000	-1.641430e+04	3.002787e+02	9.171163e-01	1.110368e-01	2.217293e-01	1.133791e-01	5.083212e-02	4.450766e-01	5.794609e-02	9.714070e-02	1.961658e-01	1.126631e-01	3.416257e-02	5.227282e-01	3.713962e-02	2.529297e-01	2.317688e-01	2.604712e-01	2.548302e-01	1.963355e-01	2.675766e-01	3.499062e-01	1.861816e-01	3.646191e-01	4.012872e-01	7.122454e-01	5.673518e-01	7.329966e-01	1.221091e+00
1945000	-1.641658e+04	2.892597e+02	9.911719e-01	1.082197e-01	1.487392e-01	8.823011e-02	4.806713e-02	5.504568e-01	5.628699e-02	7.379904e-02	1.795252e-01	1.413741e-01	2.949824e-02	5.343484e-01	4.145499e-02	2.497129e-01	2.227947e-01	2.585588e-01	2.689335e-01	2.138702e-01	2.702848e-01	3.364164e-01	1.794286e-01	5.171300e-01	3.888162e-01	7.437805e-01	5.639340e-01	7.945376e-01	1.170132e+00
1950000	-1.640551e+04	3.016335e+02	9.059288e-01	9.986797e-02	1.852605e-01	9.470923e-02	4.445043e-02	5.280875e-01	4.762440e-02	8.200069e-02	1.985893e-01	1.315686e-01	3.244173e-02	5.163953e-01	3.900447e-02	2.323868e-01	2.331585e-01	2.779316e-01	2.565232e-01	2.180783e-01	2.836710e-01	3.165792e-01	1.816715e-01	5.996653e-01	5.308343e-01	7.929077e-01	5.850161e-01	6.515734e-01	1.288513e+00
1955000	-1.640017e+04	3.118973e+02	8.424963e-01	1.218229e-01	1.668688e-01	9.795090e-02	6.571965e-02	4.907602e-01	5.687752e-02	8.511378e-02	1.855581e-01	1.327113e-01	3.629629e-02	5.209284e-01	3.939211e-02	2.443975e-01	2.278607e-01	2.783945e-01	2.493474e-01	2.037053e-01	2.716893e-01	3.355869e-01	1.890184e-01	5.025577e-01	5.333097e-01	7.486849e-01	6.230797e-01	6.990065e-01	1.249236e+00
1960000	-1.641100e+04	3.034263e+02	8.957695e-01	1.284582e-01	1.801793e-01	7.674809e-02	4.421916e-02	5.024500e-01	6.794521e-02	8.276596e-02	1.612617e-01	1.452750e-01	2.887719e-02	5.457286e-01	3.609149e-02	2.516709e-01	2.305722e-01	2.581613e-01	2.595956e-01	2.120480e-01	2.709309e-01	3.349024e-01	1.821187e-01	5.496379e-01	3.678657e-01	7.871695e-01	5.492367e-01	6.617115e-01	1.280118e+00
1965000	-1.640049e+04	3.121195e+02	8.412935e-01	1.169126e-01	1.388624e-01	9.049983e-02	4.193158e-02	5.600104e-01	5.178317e-02	7.988404e-02	2.108098e-01	1.302716e-01	3.301663e-02	5.024896e-01	4.352839e-02	2.463908e-01	2.210892e-01	2.656216e-01	2.668984e-01	1.958970e-01	2.782095e-01	3.307840e-01	1.951095e-01	4.845937e-01	5.291088e-01	7.537352e-01	6.177048e-01	7.333258e-01	1.220819e+00
1970000	-1.642284e+04	3.068227e+02	8.740853e-01	1.274174e-01	1.535931e-01	8.166360e-02	3.928390e-02	5.537828e-01	4.425922e-02	6.200866e-02	1.850625e-01	1.247140e-01	3.238512e-02	5.649879e-01	3.084185e-02	2.405854e-01	2.164186e-01	2.972905e-01	2.457055e-01	2.070742e-01	2.672353e-01	3.554625e-01	1.702279e-01	4.737606e-01	4.802438e-01	7.455351e-01	6.078912e-01	8.024820e-01	1.163554e+00
1975000	-1.641678e+04	3.077576e+02	8.671223e-01	1.278200e-01	1.612343e-01	9.816411e-02	4.424514e-02	5.113340e-01	5.720241e-02	7.281387e-02	2.034375e-01	1.380987e-01	3.611009e-02	5.166517e-01	3.288813e-02	2.334659e-01	2.323444e-01	2.783200e-01	2.558697e-01	1.997920e-01	2.653094e-01	3.437812e-01	1.911175e-01	7.308356e-01	4.087381e-01	7.777176e-01	5.794034e-01	6.797937e-01	1.265146e+00
1980000	-1.641650e+04	3.024361e+02	9.014160e-01	1.093831e-01	1.621743e-01	8.847907e-02	4.553769e-02	5.352774e-01	5.914843e-02	7.589459e-02	1.920195e-01	1.205736e-01	2.775242e-02	5.474657e-01	3.629418e-02	2.488655e-01	2.229836e-01	2.642262e-01	2.639246e-01	2.017204e-01	2.735439e-01	3.512646e-01	1.734711e-01	6.341720e-01	3.932464e-01	7.825048e-01	5.402473e-01	6.691755e-01	1.273938e+00
1985000	-1.643116e+04	3.060278e+02	8.777828e-01	1.250033e-01	1.561311e-01	9.578941e-02	6.041642e-02	5.280852e-01	3.457464e-02	8.768184e-02	1.637540e-01	1.297675e-01	3.180139e-02	5.487411e-01	3.825410e-02	2.483482e-01	2.247111e-01	2.503878e-01	2.765529e-01	2.193424e-01	2.577279e-01	3.325164e-01	1.904133e-01	5.535309e-01	6.040953e-01	7.875872e-01	6.036023e-01	6.390960e-01	1.298845e+00
1990000	-1.641849e+04	3.019414e+02	9.054210e-01	1.232606e-01	1.737452e-01	8.244914e-02	4.922057e-02	5.303802e-01	4.094423e-02	7.401724e-02	1.819957e-01	1.229965e-01	2.434185e-02	5.480667e-01	4.858197e-02	2.445717e-01	2.124206e-01	2.701859e-01	2.728218e-01	2.023507e-01	2.545650e-01	3.673134e-01	1.757709e-01	3.539128e-01	5.472054e-01	7.012773e-01	6.083246e-01	8.024934e-01	1.163545e+00
1995000	-1.641710e+04	3.114841e+02	8.457394e-01	1.189841e-01	1.857950e-01	8.772295e-02	3.447401e-02	5.314295e-01	4.159439e-02	8.068606e-02	1.780570e-01	1.044143e-01	3.025460e-02	5.700257e-01	3.656229e-02	2.553399e-01	2.116617e-01	2.770434e-01	2.559550e-01	2.100179e-01	2.608692e-01	3.396731e-01	1.894398e-01	4.202969e-01	4.905438e-01	7.407670e-01	6.342443e-01	8.187707e-01	1.150066e+00
2000000	-1.640288e+04	3.109083e+02	8.484490e-01	1.010563e-01	1.553685e-01	9.167369e-02	3.965816e-02	5.529645e-01	5.927882e-02	7.331442e-02	1.726027e-01	1.031581e-01	3.736144e-02	5.790857e-01	3.447764e-02	2.577481e-01	2.217634e-01	2.650753e-01	2.554133e-01	2.234844e-01	2.607410e-01	3.302698e-01	1.855048e-01	4.774070e-01	5.611154e-01	7.405086e-01	6.309319e-01	7.648212e-01	1.194739e+00
2005000	-1.640858e+04	3.110295e+02	8.473471e-01	1.247380e-01	1.713954e-01	9.402443e-02	4.117620e-02	5.119222e-01	5.674387e-02	6.171030e-02	1.696834e-01	1.370474e-01	3.782641e-02	5.544556e-01	3.927686e-02	2.487900e-01	2.267971e-01	2.852729e-01	2.391400e-01	2.080578e-01	2.614473e-01	3.664376e-01	1.640573e-01	6.903516e-01	4.090357e-01	7.608836e-01	5.637213e-01	7.120228e-01	1.238458e+00
2010000	-1.640224e+04	3.051059e+02	8.857252e-01	1.198676e-01	1.427797e-01	9.765984e-02	3.950772e-02	5.581808e-01	4.200428e-02	8.595397e-02	1.881517e-01	1.249179e-01	2.261243e-02	5.336301e-01	4.473390e-02	2.508592e-01	2.087242e-01	2.692868e-01	2.711298e-01	2.013253e-01	2.812359e-01	3.472140e-01	1.702247e-01	4.056055e-01	4.120589e-01	7.119982e-01	5.613722e-01	7.834885e-01	1.179281e+00
2015000	-1.642200e+04	3.190988e+02	7.998247e-01	1.208487e-01	1.581688e-01	9.612097e-02	2.851070e-02	5.391686e-01	5.718222e-02	6.787864e-02	1.543839e-01	1.451359e-01	2.346437e-02	5.624691e-01	4.666810e-02	2.512239e-01	2.369711e-01	2.789142e-01	2.328907e-01	2.145711e-01	2.566845e-01	3.591663e-01	1.695782e-01	6.565274e-01	4.587636e-01	7.799925e-01	6.017155e-01	6.632149e-01	1.278874e+00
2020000	-1.641781e+04	2.977751e+02	9.329359e-01	1.158191e-01	1.476111e-01	9.039481e-02	3.988207e-02	5.568432e-01	4.944979e-02	7.841376e-02	2.038242e-01	1.115051e-01	3.241530e-02	5.290134e-01	4.482834e-02	2.432798e-01	2.257734e-01	2.665488e-01	2.643980e-01	2.137430e-01	2.699044e-01	3.300171e-01	1.863355e-01	4.231817e-01	4.504183e-01	7.243705e-01	5.449386e-01	7.610917e-01	1.197827e+00
2025000	-1.642203e+04	2.989983e+02	9.234546e-01	9.028427e-02	1.592478e-01	7.164288e-02	7.607727e-02	5.386330e-01	6.411477e-02	7.457427e-02	2.010919e-01	1.206059e-01	3.661986e-02	5.297880e-01	3.732000e-02	2.540634e-01	2.345116e-01	2.617845e-01	2.496405e-01	2.031667e-01	2.553079e-01	3.420524e-01	1.994730e-01	4.818416e-01	5.995450e-01	7.696391e-01	6.133838e-01	7.396124e-01	1.215613e+00
2030000	-1.641241e+04	3.139708e+02	8.304997e-01	1.099158e-01	1.624160e-01	1.089278e-01	4.418411e-02	5.255847e-01	4.897168e-02	8.911076e-02	1.718844e-01	1.285212e-01	3.923804e-02	5.352850e-01	3.596048e-02	2.652625e-01	2.146170e-01	2.594051e-01	2.607153e-01	2.059010e-01	2.613568e-01	3.427235e-01	1.900187e-01	5.190429e-01	4.523539e-01	7.529675e-01	5.922479e-01	7.055617e-01	1.243808e+00
2035000	-1.642132e+04	2.995265e+02	9.217658e-01	9.904793e-02	1.874383e-01	8.128084e-02	4.471987e-02	5.397205e-01	4.779260e-02	9.353670e-02	1.871604e-01	1.342214e-01	3.046429e-02	5.190176e-01	3.559960e-02	2.389722e-01	2.275630e-01	2.770960e-01	2.563688e-01	2.140622e-01	2.661553e-01	3.395664e-01	1.802161e-01	3.834439e-01	4.262111e-01	7.135286e-01	5.706785e-01	8.076115e-01	1.159307e+00
2040000	-1.642102e+04	3.029673e+02	8.973893e-01	1.137534e-01	1.743154e-01	9.861557e-02	3.146818e-02	5.452528e-01	3.659471e-02	6.387877e-02	1.773709e-01	1.356159e-01	2.930763e-02	5.533343e-01	4.049254e-02	2.341732e-01	2.391203e-01	2.740625e-01	2.526441e-01	2.174910e-01	2.718717e-01	3.381791e-01	1.724582e-01	6.710629e-01	4.523586e-01	7.522238e-01	5.969466e-01	7.342180e-01	1.220080e+00
2045000	-1.640579e+04	3.034507e+02	8.950489e-01	1.005503e-01	1.260899e-01	8.516259e-02	4.543192e-02	5.874754e-01	5.528992e-02	7.147345e-02	2.009086e-01	1.425198e-01	3.364686e-02	5.143445e-01	3.710678e-02	2.376515e-01	2.326125e-01	2.770306e-01	2.527054e-01	2.119621e-01	2.741258e-01	3.318046e-01	1.821076e-01	5.221227e-01	4.837594e-01	7.335326e-01	5.906990e-01	7.865359e-01	1.176758e+00
2050000	-1.642650e+04	3.178944e+02	8.074857e-01	1.505608e-01	1.754699e-01	8.735254e-02	3.378986e-02	5.140062e-01	3.882063e-02	9.768650e-02	1.830415e-01	1.365030e-01	3.735494e-02	5.004247e-01	4.498944e-02	2.355468e-01	2.135024e-01	2.827057e-01	2.682451e-01	2.138310e-01	2.677212e-01	3.277462e-01	1.907015e-01	4.970606e-01	4.872703e-01	7.609630e-01	6.013104e-01	7.400883e-01	1.215219e+00
2055000	-1.641251e+04	3.091085e+02	8.592918e-01	1.400559e-01	1.494797e-01	8.998011e-02	4.053286e-02	5.381719e-01	4.177952e-02	8.506224e-02	1.869196e-01	1.150054e-01	3.588877e-02	5.334810e-01	4.364294e-02	2.545597e-01	1.967561e-01	2.907112e-01	2.579730e-01	2.018601e-01	2.773720e-01	3.365686e-01	1.841992e-01	5.200082e-01	5.394527e-01	7.192568e-01	5.954772e-01	7.168162e-01	1.234489e+00
2060000	-1.639943e+04	3.102744e+02	8.523148e-01	1.213295e-01	1.784517e-01	1.008749e-01	3.967021e-02	5.126754e-01	4.699834e-02	7.442560e-02	1.997796e-01	1.479777e-01	2.788864e-02	5.128670e-01	3.706137e-02	2.440787e-01	2.295665e-01	2.781983e-01	2.481565e-01	2.144054e-01	2.618991e-01	3.385490e-01	1.851465e-01	5.034370e-01	5.322045e-01	7.431595e-01	6.323655e-01	7.129466e-01	1.237693e+00
2065000	-1.642036e+04	3.008345e+02	9.118358e-01	1.281723e-01	1.964529e-01	1.000884e-01	4.790566e-02	4.729266e-01	5.445416e-02	8.246250e-02	2.176861e-01	1.326928e-01	3.749211e-02	4.833077e-01	4.635871e-02	2.537485e-01	2.216416e-01	2.731689e-01	2.514411e-01	2.035323e-01	2.585860e-01	3.374796e-01	2.004020e-01	4.928776e-01	5.260849e-01	7.259437e-01	5.750045e-01	6.990389e-01	1.249210e+00
2070000	-1.640569e+04	3.075747e+02	8.696239e-01	1.169557e-01	1.460396e-01	9.665717e-02	5.617032e-02	5.330748e-01	5.110249e-02	7.824819e-02	1.825812e-01	1.183756e-01	2.740143e-02	5.504201e-01	4.297351e-02	2.540352e-01	2.188771e-01	2.726723e-01	2.544154e-01	2.075839e-01	2.708291e-01	3.352837e-01	1.863033e-01	4.720068e-01	4.468536e-01	7.564642e-01	5.798649e-01	7.383012e-01	1.216699e+00
2075000	-1.640016e+04	3.032723e+02	8.952782e-01	1.101428e-01	1.566063e-01	8.177969e-02	3.649313e-02	5.544827e-01	6.049540e-02	7.574754e-02	1.848475e-01	1.071846e-01	3.770593e-02	5.528863e-01	4.162818e-02	2.589284e-01	2.192468e-01	2.727667e-01	2.490582e-01	2.150718e-01	2.681495e-01	3.363629e-01	1.804158e-01	6.107908e-01	5.376713e-01	7.763007e-01	5.922375e-01	7.341989e-01	1.220096e+00
2080000	-1.639660e+04	2.981028e+02	9.308088e-01	1.320738e-01	1.288500e-01	1.001766e-01	3.438993e-02	5.547134e-01	4.979630e-02	7.112940e-02	1.974904e-01	1.232709e-01	3.945281e-02	5.284620e-01	4.019448e-02	2.494009e-01	2.217312e-01	2.768109e-01	2.520569e-01	2.254589e-01	2.640078e-01	3.298251e-01	1.807082e-01	3.793056e-01	4.862968e-01	6.860807e-01	6.025792e-01	7.253936e-01	1.227387e+00
2085000	-1.641384e+04	3.043383e+02	8.884084e-01	1.135689e-01	1.233602e-01	1.090813e-01	4.680374e-02	5.520404e-01	5.514548e-02	7.277125e-02	2.091784e-01	1.241106e-01	3.400903e-02	5.142549e-01	4.567578e-02	2.665738e-01	2.140085e-01	2.742299e-01	2.451877e-01	2.141174e-01	2.630126e-01	3.460942e-01	1.767757e-01	5.837870e-01	5.777155e-01	7.449632e-01	6.267767e-01	8.090089e-01	1.158149e+00
2090000	-1.642600e+04	3.014663e+02	9.085911e-01	9.499874e-02	1.643091e-01	9.665384e-02	3.045046e-02	5.548358e-01	5.875205e-02	7.157527e-02	1.764072e-01	1.137826e-01	2.900386e-02	5.668133e-01	4.241778e-02	2.482350e-01	2.187544e-01	2.743575e-01	2.586531e-01	2.292271e-01	2.566007e-01	3.341951e-01	1.799772e-01	4.681220e-01	4.184506e-01	7.353064e-01	5.357561e-01	6.436646e-01	1.295062e+00
2095000	-1.643592e+04	3.078085e+02	8.680988e-01	1.048235e-01	1.828311e-01	1.223542e-01	6.322577e-02	4.779062e-01	4.885919e-02	6.021876e-02	1.854504e-01	1.309604e-01	3.664195e-02	5.518826e-01	3.484586e-02	2.417116e-01	2.300223e-01	2.623753e-01	2.658908e-01	2.224717e-01	2.812053e-01	3.128327e-01	1.834903e-01	4.532753e-01	4.777452e-01	7.271208e-01	6.077370e-01	6.554198e-01	1.285328e+00
2100000	-1.641995e+04	2.933625e+02	9.635426e-01	1.006879e-01	1.705823e-01	1.083052e-01	4.345935e-02	5.290286e-01	4.793673e-02	9.037320e-02	1.981178e-01	1.130902e-01	3.241736e-02	5.265952e-01	3.940619e-02	2.412735e-01	2.262432e-01	2.807056e-01	2.517777e-01	2.056114e-01	2.642931e-01	3.519326e-01	1.781630e-01	3.709037e-01	3.929936e-01	7.213607e-01	5.679392e-01	7.770850e-01	1.184584e+00
2105000	-1.643722e+04	3.023421e+02	9.022972e-01	1.081004e-01	1.432703e-01	9.101309e-02	3.612663e-02	5.658125e-01	5.567715e-02	7.324663e-02	2.105621e-01	1.106903e-01	2.712170e-02	5.287944e-01	4.958493e-02	2.499587e-01	2.224850e-01	2.711046e-01	2.564517e-01	2.181657e-01	2.710738e-01	3.367646e-01	1.739959e-01	5.458583e-01	4.387105e-01	7.735589e-01	5.761219e-01	5.933266e-01	1.336744e+00
2110000	-1.640606e+04	3.099073e+02	8.540583e-01	1.037929e-01	1.778715e-01	7.714330e-02	5.212954e-02	5.310485e-01	5.801433e-02	7.323719e-02	1.936332e-01	1.372394e-01	3.467597e-02	5.220100e-01	3.920413e-02	2.626844e-01	2.187830e-01	2.649946e-01	2.535381e-01	2.109815e-01	2.837251e-01	3.226850e-01	1.826084e-01	6.249249e-01	4.914659e-01	7.608383e-01	5.883736e-01	7.497703e-01	1.207202e+00
2115000	-1.641471e+04	3.096913e+02	8.557532e-01	1.140378e-01	1.507213e-01	6.941657e-02	5.485322e-02	5.666190e-01	4.435217e-02	8.381158e-02	2.045072e-01	1.314184e-01	2.994345e-02	5.150934e-01	3.522602e-02	2.650133e-01	2.011581e-01	2.634249e-01	2.704038e-01	1.884143e-01	2.767860e-01	3.508855e-01	1.839141e-01	5.585504e-01	4.961692e-01	7.782506e-01	5.906788e-01	7.415187e-01	1.214034e+00
2120000	-1.639127e+04	3.112922e+02	8.462431e-01	1.436359e-01	1.957312e-01	8.956735e-02	3.781030e-02	4.907135e-01	4.254181e-02	8.071276e-02	1.919336e-01	1.352765e-01	3.921866e-02	5.140657e-01	3.879277e-02	2.382936e-01	2.386706e-01	2.684220e-01	2.546138e-01	2.078441e-01	2.611227e-01	3.390023e-01	1.920309e-01	5.553376e-01	4.639530e-01	7.253629e-01	5.984884e-01	8.075843e-01	1.159329e+00
2125000	-1.641304e+04	3.113966e+02	8.459058e-01	1.111411e-01	1.692300e-01	1.168744e-01	4.171568e-02	5.176159e-01	4.342297e-02	8.686580e-02	1.776192e-01	1.269659e-01	3.666103e-02	5.359635e-01	3.592457e-02	2.323330e-01	2.338311e-01	2.875159e-01	2.463200e-01	1.972328e-01	2.584995e-01	3.546122e-01	1.896555e-01	4.937851e-01	4.769552e-01	7.648168e-01	5.888062e-01	6.475557e-01	1.291840e+00
2130000	-1.641737e+04	3.110774e+02	8.474268e-01	9.968370e-02	1.613955e-01	7.700854e-02	3.918018e-02	5.616216e-01	6.111054e-02	6.977702e-02	1.903900e-01	1.187753e-01	3.847190e-02	5.366093e-01	4.597652e-02	2.518561e-01	2.195359e-01	2.779122e-01	2.506957e-01	2.186064e-01	2.541801e-01	3.469946e-01	1.802188e-01	5.118773e-01	5.264710e-01	7.240552e-01	6.254578e-01	7.474181e-01	1.209149e+00
2135000	-1.639325e+04	3.022067e+02	9.029150e-01	1.106110e-01	1.310189e-01	1.021746e-01	3.710652e-02	5.752405e-01	4.384842e-02	8.240275e-02	1.884519e-01	1.270319e-01	3.078955e-02	5.249033e-01	4.642060e-02	2.545795e-01	2.246327e-01	2.648278e-01	2.559601e-01	2.001287e-01	2.723616e-01	3.408624e-01	1.866473e-01	5.578209e-01	4.662497e-01	7.424125e-01	5.949718e-01	7.917227e-01	1.172463e+00
2140000	-1.641355e+04	3.103237e+02	8.525034e-01	1.104941e-01	1.952631e-01	6.895140e-02	4.373394e-02	5.095689e-01	7.198854e-02	8.387348e-02	1.991872e-01	1.224261e-01	3.382900e-02	5.185228e-01	4.216148e-02	2.536945e-01	2.174522e-01	2.620858e-01	2.667675e-01	2.121643e-01	2.671942e-01	3.411935e-01	1.794480e-01	4.765151e-01	4.787509e-01	7.330959e-01	5.965517e-01	7.640871e-01	1.195347e+00
2145000	-1.641578e+04	3.071521e+02	8.711434e-01	9.919684e-02	1.617991e-01	8.970532e-02	4.605003e-02	5.381769e-01	6.507184e-02	7.134601e-02	2.050600e-01	1.402983e-01	3.169115e-02	5.092114e-01	4.239315e-02	2.548389e-01	2.169059e-01	2.671332e-01	2.611220e-01	2.095716e-01	2.835839e-01	3.240938e-01	1.827506e-01	4.961899e-01	6.007334e-01	7.363499e-01	6.436501e-01	8.273975e-01	1.142923e+00
2150000	-1.639088e+04	3.061660e+02	8.779433e-01	9.783859e-02	1.699315e-01	9.287770e-02	4.539024e-02	5.433133e-01	5.064862e-02	7.225555e-02	1.929850e-01	1.359886e-01	2.565837e-02	5.318229e-01	4.128952e-02	2.636582e-01	2.084534e-01	2.699351e-01	2.579534e-01	2.108243e-01	2.697077e-01	3.387500e-01	1.807180e-01	4.825801e-01	5.112099e-01	7.581564e-01	5.816788e-01	7.228895e-01	1.229460e+00
2155000	-1.640295e+04	3.090545e+02	8.597188e-01	1.036104e-01	1.903839e-01	1.176399e-01	4.596677e-02	4.950770e-01	4.732193e-02	7.807886e-02	1.913902e-01	1.499734e-01	4.034575e-02	4.967898e-01	4.342198e-02	2.583692e-01	2.309316e-01	2.651981e-01	2.455011e-01	2.071236e-01	2.672126e-01	3.508855e-01	1.747784e-01	5.471941e-01	4.966830e-01	7.547422e-01	6.047864e-01	7.867320e-01	1.176596e+00
2160000	-1.643271e+04	3.058658e+02	8.794200e-01	1.036584e-01	1.580070e-01	9.906691e-02	3.198307e-02	5.644565e-01	4.282808e-02	9.391087e-02	1.730565e-01	1.202998e-01	2.390767e-02	5.564763e-01	3.234874e-02	2.651438e-01	2.120870e-01	2.753096e-01	2.474595e-01	2.087286e-01	2.685920e-01	3.560087e-01	1.666708e-01	5.388648e-01	5.196948e-01	7.310946e-01	6.079700e-01	6.863154e-01	1.259745e+00
2165000	-1.641628e+04	3.027464e+02	8.974115e-01	1.072358e-01	1.495633e-01	1.066626e-01	3.715650e-02	5.463215e-01	5.306021e-02	7.151110e-02	2.156525e-01	1.306886e-01	4.122312e-02	4.955561e-01	4.536861e-02	2.545658e-01	2.098572e-01	2.707400e-01	2.648370e-01	2.145534e-01	2.610646e-01	3.459746e-01	1.784074e-01	7.889201e-01	5.519866e-01	7.613416e-01	6.226494e-01	7.095754e-01	1.240485e+00
2170000	-1.642036e+04	3.123253e+02	8.393964e-01	1.281885e-01	1.917369e-01	6.612673e-02	5.029436e-02	5.100946e-01	5.355901e-02	7.425652e-02	1.794211e-01	1.212759e-01	3.639924e-02	5.470373e-01	4.161006e-02	2.650003e-01	2.294304e-01	2.543090e-01	2.512602e-01	2.133461e-01	2.725435e-01	3.212746e-01	1.928358e-01	4.675744e-01	6.566169e-01	7.280170e-01	6.480982e-01	6.544473e-01	1.286133e+00
2175000	-1.641902e+04	2.999368e+02	9.177733e-01	9.449396e-02	1.693613e-01	8.800023e-02	5.134622e-02	5.333600e-01	6.343832e-02	7.709808e-02	2.051191e-01	1.304375e-01	2.713823e-02	5.213400e-01	3.886714e-02	2.500210e-01	2.330490e-01	2.694837e-01	2.474463e-01	1.911320e-01	2.666477e-01	3.532726e-01	1.889477e-01	5.600186e-01	4.474105e-01	7.618705e-01	5.553482e-01	6.626300e-01	1.279358e+00
2180000	-1.642246e+04	3.056746e+02	8.803104e-01	1.373138e-01	1.754094e-01	1.082716e-01	4.837960e-02	4.917666e-01	3.885901e-02	9.920518e-02	1.912866e-01	1.156687e-01	2.496825e-02	5.233361e-01	4.553522e-02	2.382324e-01	2.408726e-01	2.667140e-01	2.541810e-01	1.928936e-01	2.671353e-01	3.515453e-01	1.884257e-01	5.593927e-01	5.485981e-01	7.599228e-01	6.208683e-01	6.726415e-01	1.271068e+00
2185000	-1.642068e+04	3.070459e+02	8.729772e-01	1.289938e-01	1.561525e-01	6.677095e-02	5.309439e-02	5.439840e-01	5.100436e-02	7.121259e-02	2.116053e-01	1.237138e-01	3.302720e-02	5.179545e-01	4.248662e-02	2.621507e-01	2.012706e-01	2.753785e-01	2.612002e-01	1.961735e-01	2.749506e-01	3.412911e-01	1.875848e-01	4.700191e-01	4.385573e-01	7.417154e-01	6.125983e-01	6.869327e-01	1.259234e+00
2190000	-1.642147e+04	3.003894e+02	9.155317e-01	9.600835e-02	1.850651e-01	8.140984e-02	3.360496e-02	5.484983e-01	5.541347e-02	6.261617e-02	1.806066e-01	1.597608e-01	2.753902e-02	5.396522e-01	2.982524e-02	2.427669e-01	2.126028e-01	2.826399e-01	2.619903e-01	2.044550e-01	2.794479e-01	3.402639e-01	1.758331e-01	4.183809e-01	4.790207e-01	6.966050e-01	6.109794e-01	8.587988e-01	1.116921e+00
2195000	-1.642587e+04	3.006117e+02	9.148978e-01	9.277446e-02	1.423072e-01	7.763528e-02	4.083750e-02	5.918651e-01	5.458043e-02	9.770926e-02	1.840082e-01	1.227467e-01	3.038426e-02	5.337718e-01	3.137973e-02	2.582833e-01	2.100351e-01	2.673114e-01	2.643702e-01	2.053342e-01	2.519738e-01	3.481207e-01	1.945713e-01	3.946401e-01	3.775065e-01	7.472343e-01	5.717756e-01	7.360336e-01	1.218576e+00
2200000	-1.642264e+04	3.135906e+02	8.316017e-01	1.537455e-01	1.729680e-01	8.136130e-02	2.612869e-02	5.248196e-01	4.097691e-02	7.587979e-02	1.686707e-01	1.179014e-01	3.365387e-02	5.634828e-01	4.041146e-02	2.195780e-01	2.216006e-01	2.906536e-01	2.681678e-01	2.166561e-01	2.641948e-01	3.391554e-01	1.799936e-01	6.017750e-01	5.640408e-01	7.798101e-01	6.026314e-01	6.545760e-01	1.286027e+00
2205000	-1.641099e+04	3.087897e+02	8.623311e-01	1.067306e-01	1.603506e-01	1.195323e-01	4.170643e-02	5.170008e-01	5.467931e-02	7.980279e-02	1.744076e-01	1.199319e-01	3.523680e-02	5.550826e-01	3.553821e-02	2.548489e-01	2.396263e-01	2.687170e-01	2.368078e-01	2.207556e-01	2.551997e-01	3.461759e-01	1.778688e-01	4.398243e-01	4.437853e-01	7.050626e-01	5.776987e-01	7.492808e-01	1.207607e+00
2210000	-1.640400e+04	3.107854e+02	8.497987e-01	1.158910e-01	1.643240e-01	9.461232e-02	4.017031e-02	5.419940e-01	4.300837e-02	7.230778e-02	1.992495e-01	1.575127e-01	2.665405e-02	5.046533e-01	3.962267e-02	2.469636e-01	2.167110e-01	2.692554e-01	2.670700e-01	1.985105e-01	2.809328e-01	3.472117e-01	1.733449e-01	4.536187e-01	4.851221e-01	7.521809e-01	5.889663e-01	6.696666e-01	1.273531e+00
2215000	-1.640987e+04	3.069151e+02	8.730310e-01	1.026407e-01	1.708453e-01	1.062929e-01	2.638660e-02	5.120126e-01	8.182195e-02	8.685287e-02	2.057673e-01	1.214339e-01	3.332450e-02	5.117929e-01	4.082850e-02	2.550548e-01	2.352285e-01	2.680767e-01	2.416400e-01	2.059023e-01	2.889060e-01	3.313570e-01	1.738346e-01	4.553096e-01	5.754394e-01	7.471795e-01	6.353715e-01	7.018196e-01	1.246907e+00
2220000	-1.640089e+04	3.114103e+02	8.449255e-01	1.189012e-01	1.668592e-01	9.481689e-02	5.054580e-02	5.007342e-01	6.814279e-02	8.166562e-02	1.954359e-01	1.276250e-01	2.695633e-02	5.307494e-01	3.756774e-02	2.445760e-01	2.392743e-01	2.657332e-01	2.504165e-01	2.066848e-01	2.797804e-01	3.260228e-01	1.875121e-01	6.137036e-01	5.057629e-01	7.689341e-01	6.105778e-01	6.307784e-01	1.305732e+00
2225000	-1.643673e+04	3.177633e+02	8.067603e-01	7.902116e-02	1.885873e-01	8.658016e-02	6.412091e-02	5.247020e-01	5.698847e-02	7.146312e-02	1.660077e-01	1.372542e-01	2.967862e-02	5.600893e-01	3.550709e-02	2.648252e-01	2.136197e-01	2.728130e-01	2.487421e-01	2.203830e-01	2.611021e-01	3.288631e-01	1.896518e-01	6.265863e-01	6.147873e-01	7.674470e-01	6.390359e-01	6.878640e-01	1.258463e+00
2230000	-1.641747e+04	2.934939e+02	9.616246e-01	1.268165e-01	1.639804e-01	7.084135e-02	5.762280e-02	5.379643e-01	4.277464e-02	8.214712e-02	2.199070e-01	1.255991e-01	3.055745e-02	4.984505e-01	4.333891e-02	2.395426e-01	2.163998e-01	2.918835e-01	2.521740e-01	2.074936e-01	2.650050e-01	3.447123e-01	1.827891e-01	4.112356e-01	5.004018e-01	7.298026e-01	6.108843e-01	7.888990e-01	1.174801e+00
2235000	-1.641389e+04	3.053598e+02	8.832431e-01	1.091199e-01	1.524963e-01	9.435144e-02	3.873649e-02	5.544416e-01	5.085429e-02	6.700553e-02	1.688902e-01	1.149007e-01	3.251420e-02	5.825023e-01	3.418716e-02	2.317448e-01	2.413109e-01	2.723270e-01	2.546173e-01	2.096480e-01	2.596345e-01	3.529037e-01	1.778138e-01	4.922327e-01	4.646642e-01	7.514740e-01	6.151397e-01	7.687962e-01	1.191447e+00
2240000	-1.639944e+04	3.141491e+02	8.294199e-01	1.054153e-01	1.360714e-01	9.592192e-02	4.170357e-02	5.628248e-01	5.806301e-02	6.497010e-02	1.814920e-01	1.357377e-01	2.911424e-02	5.434499e-01	4.523605e-02	2.615925e-01	2.194565e-01	2.729826e-01	2.459684e-01	2.240612e-01	2.603286e-01	3.395952e-01	1.760151e-01	4.208746e-01	5.544236e-01	6.962943e-01	6.355506e-01	7.853452e-01	1.177744e+00
2245000	-1.640316e+04	3.096918e+02	8.563082e-01	1.197431e-01	1.634467e-01	8.095651e-02	4.009285e-02	5.309715e-01	6.478937e-02	6.854565e-02	1.840060e-01	1.113306e-01	2.875025e-02	5.713784e-01	3.598919e-02	2.678117e-01	2.294663e-01	2.524897e-01	2.502322e-01	2.058893e-01	2.617608e-01	3.536734e-01	1.786765e-01	4.071547e-01	5.562135e-01	7.173867e-01	6.213219e-01	7.740732e-01	1.187078e+00
2250000	-1.642494e+04	3.013341e+02	9.095776e-01	1.181346e-01	1.366583e-01	8.361127e-02	2.282323e-02	5.896894e-01	4.908318e-02	9.211890e-02	1.733346e-01	1.272517e-01	3.331118e-02	5.274104e-01	4.657323e-02	2.603559e-01	2.115349e-01	2.825370e-01	2.455722e-01	2.101323e-01	2.665492e-01	3.351707e-01	1.881478e-01	4.642897e-01	4.024900e-01	7.632520e-01	5.468559e-01	6.545074e-01	1.286084e+00
2255000	-1.639888e+04	2.984405e+02	9.270152e-01	1.197794e-01	1.576493e-01	8.430435e-02	3.349298e-02	5.570340e-01	4.773998e-02	7.296590e-02	1.905925e-01	1.311088e-01	2.590169e-02	5.369049e-01	4.252631e-02	2.395503e-01	2.210589e-01	2.827856e-01	2.566053e-01	2.147413e-01	2.647098e-01	3.424255e-01	1.781234e-01	5.865162e-01	5.135637e-01	7.495378e-01	6.263773e-01	7.177998e-01	1.233675e+00
2260000	-1.639965e+04	3.063638e+02	8.759202e-01	1.217800e-01	1.428586e-01	8.292383e-02	3.973134e-02	5.632327e-01	4.947352e-02	8.106950e-02	1.764977e-01	1.436165e-01	3.486213e-02	5.335263e-01	3.042795e-02	2.729240e-01	2.194604e-01	2.639368e-01	2.436788e-01	1.975393e-01	2.748147e-01	3.415139e-01	1.861322e-01	6.079474e-01	5.112417e-01	7.729138e-01	6.161982e-01	6.568298e-01	1.284161e+00
2265000	-1.642416e+04	3.081631e+02	8.654547e-01	1.251981e-01	1.913845e-01	8.324831e-02	5.062620e-02	4.987235e-01	5.081946e-02	8.134040e-02	1.975269e-01	1.365730e-01	3.943924e-02	5.051631e-01	3.995737e-02	2.439117e-01	2.155210e-01	2.741564e-01	2.664109e-01	2.102677e-01	2.738871e-01	3.212407e-01	1.946046e-01	4.709566e-01	5.327293e-01	7.635260e-01	6.419161e-01	8.098593e-01	1.157445e+00
2270000	-1.641264e+04	3.016711e+02	9.057414e-01	9.850779e-02	1.718833e-01	9.766487e-02	3.764879e-02	5.450134e-01	4.928186e-02	8.021823e-02	1.930159e-01	1.440350e-01	2.278982e-02	5.153707e-01	4.457031e-02	2.539077e-01	2.338534e-01	2.527413e-01	2.594976e-01	2.135993e-01	2.643709e-01	3.369782e-01	1.850515e-01	6.034133e-01	5.184568e-01	7.451384e-01	6.154643e-01	7.860764e-01	1.177139e+00
2275000	-1.641661e+04	3.026849e+02	9.006827e-01	1.497547e-01	1.719144e-01	9.422096e-02	4.641487e-02	4.966143e-01	4.108071e-02	7.505679e-02	1.843321e-01	1.282711e-01	2.354356e-02	5.550442e-01	3.375225e-02	2.346948e-01	2.222130e-01	2.702862e-01	2.728061e-01	2.005613e-01	2.607151e-01	3.744131e-01	1.643105e-01	4.501241e-01	4.425612e-01	7.260343e-01	5.440739e-01	8.540656e-01	1.120840e+00
2280000	-1.640787e+04	3.183289e+02	8.059108e-01	1.216220e-01	1.363412e-01	8.398585e-02	2.612326e-02	5.846957e-01	4.723203e-02	6.514963e-02	1.689631e-01	1.285070e-01	3.236888e-02	5.596324e-01	4.537902e-02	2.551347e-01	2.279704e-01	2.721376e-01	2.447574e-01	2.144688e-01	2.648378e-01	3.345604e-01	1.861330e-01	3.754045e-01	4.479540e-01	7.294518e-01	6.085800e-01	7.844709e-01	1.178468e+00
2285000	-1.641386e+04	2.912616e+02	9.761475e-01	1.135938e-01	1.417792e-01	9.915173e-02	5.482990e-02	5.400967e-01	5.054865e-02	7.729309e-02	1.865890e-01	1.155639e-01	3.218176e-02	5.504621e-01	3.791018e-02	2.607976e-01	2.321328e-01	2.586594e-01	2.484102e-01	1.996190e-01	2.663283e-01	3.464021e-01	1.876505e-01	5.550894e-01	4.888003e-01	7.697956e-01	5.855670e-01	6.413178e-01	1.297005e+00
2290000	-1.640102e+04	3.173443e+02	8.108663e-01	1.099140e-01	1.384117e-01	1.045342e-01	5.101634e-02	5.356773e-01	6.044646e-02	6.771896e-02	1.839322e-01	1.315830e-01	3.429009e-02	5.456673e-01	3.680841e-02	2.596121e-01	2.124086e-01	2.838237e-01	2.441556e-01	2.123188e-01	2.656593e-01	3.370829e-01	1.849391e-01	4.657059e-01	4.835106e-01	7.520682e-01	5.901696e-01	6.737089e-01	1.270184e+00
2295000	-1.642033e+04	3.067909e+02	8.736982e-01	1.321635e-01	1.747069e-01	9.652947e-02	3.791644e-02	5.137601e-01	4.492362e-02	8.717253e-02	1.960564e-01	1.298389e-01	2.948023e-02	5.300327e-01	2.741914e-02	2.249326e-01	2.139756e-01	2.820130e-01	2.790788e-01	1.978824e-01	2.693112e-01	3.591943e-01	1.736121e-01	4.688677e-01	5.790121e-01	7.545606e-01	5.967056e-01	7.504584e-01	1.206632e+00
2300000	-1.642176e+04	3.130321e+02	8.358502e-01	8.574746e-02	1.356318e-01	7.921124e-02	5.036904e-02	5.981343e-01	5.090615e-02	8.040677e-02	1.924851e-01	1.344663e-01	2.602371e-02	5.287088e-01	3.790931e-02	2.551182e-01	2.161720e-01	2.824875e-01	2.462223e-01	2.025899e-01	2.644908e-01	3.464161e-01	1.865033e-01	4.836614e-01	5.267728e-01	7.450144e-01	5.991727e-01	7.302628e-01	1.223355e+00
2305000	-1.642152e+04	3.146716e+02	8.261371e-01	1.276464e-01	1.640933e-01	8.058582e-02	4.482600e-02	5.257554e-01	5.709313e-02	6.195980e-02	1.764906e-01	1.490270e-01	2.852577e-02	5.401078e-01	4.388900e-02	2.775194e-01	2.231609e-01	2.545058e-01	2.448139e-01	1.980611e-01	2.824797e-01	3.470084e-01	1.724508e-01	4.976085e-01	5.107419e-01	7.325373e-01	6.033633e-01	7.355383e-01	1.218986e+00
2310000	-1.641650e+04	3.083166e+02	8.630452e-01	1.053697e-01	1.535284e-01	9.864580e-02	6.056092e-02	5.186779e-01	6.321724e-02	8.738006e-02	1.706383e-01	1.343265e-01	3.266267e-02	5.353208e-01	3.967171e-02	2.384737e-01	2.326821e-01	2.643481e-01	2.644961e-01	2.037972e-01	2.549997e-01	3.553321e-01	1.858710e-01	6.365718e-01	6.041920e-01	7.653079e-01	6.379550e-01	7.586657e-01	1.199836e+00
2315000	-1.641563e+04	3.102809e+02	8.519487e-01	1.146579e-01	1.565062e-01	1.060838e-01	5.737388e-02	5.239026e-01	4.147574e-02	8.572401e-02	2.045309e-01	1.311989e-01	2.845242e-02	5.141356e-01	3.595809e-02	2.577569e-01	2.193512e-01	2.560211e-01	2.668708e-01	1.961395e-01	2.541356e-01	3.709194e-01	1.788055e-01	4.555465e-01	6.337618e-01	7.326914e-01	6.567073e-01	7.924028e-01	1.171900e+00
2320000	-1.639363e+04	3.050020e+02	8.848174e-01	1.003668e-01	1.501162e-01	1.034318e-01	3.026010e-02	5.628000e-01	5.302510e-02	6.613921e-02	1.956908e-01	1.249052e-01	2.898398e-02	5.464652e-01	3.781564e-02	2.444924e-01	2.072840e-01	2.898832e-01	2.583404e-01	2.145839e-01	2.722320e-01	3.314582e-01	1.817259e-01	4.982071e-01	5.669663e-01	7.558630e-01	6.423485e-01	6.761348e-01	1.268175e+00
2325000	-1.641180e+04	3.135280e+02	8.326791e-01	9.899328e-02	1.358502e-01	7.833894e-02	4.501770e-02	6.066069e-01	3.519296e-02	8.768308e-02	1.920511e-01	1.312284e-01	2.858910e-02	5.079146e-01	5.253369e-02	2.652085e-01	1.997879e-01	2.809100e-01	2.540937e-01	2.063914e-01	2.673713e-01	3.418841e-01	1.843533e-01	4.870998e-01	5.599826e-01	7.284631e-01	6.058756e-01	7.526972e-01	1.204778e+00
2330000	-1.640574e+04	3.099660e+02	8.549502e-01	1.066004e-01	2.038362e-01	1.077238e-01	5.266364e-02	4.804972e-01	4.867879e-02	8.261883e-02	2.035506e-01	1.317786e-01	3.621001e-02	5.109818e-01	3.486017e-02	2.695573e-01	2.263601e-01	2.619728e-01	2.421097e-01	2.043458e-01	2.746112e-01	3.356296e-01	1.854134e-01	4.921499e-01	4.193521e-01	7.575697e-01	5.733865e-01	6.771698e-01	1.267318e+00
2335000	-1.640877e+04	3.113547e+02	8.454170e-01	1.326988e-01	1.844937e-01	8.174932e-02	3.922446e-02	5.117238e-01	5.010986e-02	6.928907e-02	1.755407e-01	1.281314e-01	2.834211e-02	5.408817e-01	5.781498e-02	2.519382e-01	2.220491e-01	2.729199e-01	2.530929e-01	2.072026e-01	2.581105e-01	3.550971e-01	1.795899e-01	5.227400e-01	5.708407e-01	7.515240e-01	5.951723e-01	7.370729e-01	1.217716e+00
2340000	-1.641145e+04	3.090354e+02	8.610805e-01	1.464772e-01	1.816415e-01	6.517161e-02	2.864789e-02	5.257045e-01	5.235736e-02	7.334951e-02	1.846387e-01	1.358930e-01	2.859481e-02	5.399471e-01	3.757688e-02	2.463784e-01	2.149109e-01	2.793895e-01	2.593212e-01	2.098184e-01	2.683654e-01	3.324497e-01	1.893665e-01	3.742833e-01	4.669976e-01	7.053261e-01	5.912776e-01	7.322859e-01	1.221680e+00
2345000	-1.640419e+04	3.159447e+02	8.176870e-01	1.189283e-01	1.355940e-01	9.506037e-02	3.026893e-02	5.438852e-01	7.626317e-02	9.109318e-02	1.805148e-01	1.051762e-01	3.599682e-02	5.438058e-01	4.341320e-02	2.610382e-01	2.181215e-01	2.739833e-01	2.468571e-01	2.165845e-01	2.524218e-01	3.443590e-01	1.866347e-01	6.397059e-01	5.357376e-01	7.522892e-01	6.077331e-01	7.579323e-01	1.200443e+00
2350000	-1.641636e+04	3.062775e+02	8.773581e-01	1.140835e-01	1.732288e-01	8.429598e-02	3.632568e-02	5.464996e-01	4.556638e-02	6.954829e-02	1.984331e-01	1.048051e-01	3.584488e-02	5.479551e-01	4.341343e-02	2.497558e-01	2.250107e-01	2.820478e-01	2.431857e-01	2.179258e-01	2.696149e-01	3.365543e-01	1.759049e-01	4.913996e-01	4.843119e-01	7.519023e-01	5.913822e-01	6.775999e-01	1.266962e+00
2355000	-1.641386e+04	3.026748e+02	8.999881e-01	9.719390e-02	1.158820e-01	1.221385e-01	4.407371e-02	5.767583e-01	4.395366e-02	8.602336e-02	1.703329e-01	1.359569e-01	2.385141e-02	5.448567e-01	3.897874e-02	2.548033e-01	2.126172e-01	2.880921e-01	2.444874e-01	2.176695e-01	2.508736e-01	3.580861e-01	1.733707e-01	4.269685e-01	5.839288e-01	7.331326e-01	6.249482e-01	7.621852e-01	1.196922e+00
2360000	-1.640979e+04	2.990069e+02	9.243129e-01	1.583923e-01	1.508736e-01	8.416462e-02	4.280491e-02	5.218211e-01	4.194345e-02	8.233626e-02	2.213115e-01	1.433921e-01	2.925326e-02	4.958238e-01	2.788300e-02	2.499856e-01	1.988943e-01	2.823425e-01	2.687776e-01	2.051597e-01	2.682214e-01	3.268282e-01	1.997908e-01	4.122255e-01	5.303783e-01	7.308386e-01	6.201703e-01	7.466280e-01	1.209804e+00
2365000	-1.641067e+04	3.082789e+02	8.639079e-01	9.883157e-02	1.841784e-01	9.818580e-02	3.069055e-02	5.438244e-01	4.428929e-02	7.920541e-02	2.040044e-01	1.391708e-01	3.011963e-02	5.096267e-01	3.787305e-02	2.428769e-01	2.376262e-01	2.719288e-01	2.475682e-01	2.073460e-01	2.755457e-01	3.312431e-01	1.858652e-01	6.587139e-01	4.798231e-01	7.807459e-01	5.800676e-01	6.843233e-01	1.261395e+00
2370000	-1.642344e+04	3.049019e+02	8.848618e-01	1.219258e-01	1.428964e-01	8.039162e-02	3.549344e-02	5.688450e-01	5.044780e-02	8.563051e-02	1.560524e-01	1.206411e-01	3.485906e-02	5.651452e-01	3.767182e-02	2.468042e-01	2.272478e-01	2.652401e-01	2.607079e-01	2.229392e-01	2.498975e-01	3.425069e-01	1.846564e-01	5.543782e-01	6.039415e-01	7.585379e-01	6.194631e-01	7.525760e-01	1.204878e+00
2375000	-1.640700e+04	3.152099e+02	8.225152e-01	1.190544e-01	1.858405e-01	8.284937e-02	3.959754e-02	5.241054e-01	4.855272e-02	8.902206e-02	1.764412e-01	1.133616e-01	2.876091e-02	5.485078e-01	4.390645e-02	2.383320e-01	2.215703e-01	2.748452e-01	2.652526e-01	2.078621e-01	2.586127e-01	3.525050e-01	1.810201e-01	5.688515e-01	5.166930e-01	7.598353e-01	6.152635e-01	7.558634e-01	1.202156e+00
2380000	-1.641043e+04	3.100401e+02	8.542717e-01	1.036870e-01	1.659300e-01	1.026536e-01	3.222298e-02	5.443575e-01	5.114887e-02	8.527714e-02	1.858357e-01	1.308782e-01	3.828449e-02	5.271279e-01	3.259658e-02	2.563021e-01	2.211655e-01	2.728463e-01	2.496860e-01	2.259074e-01	2.608501e-01	3.315348e-01	1.817077e-01	4.506192e-01	4.979928e-01	7.409405e-01	6.310338e-01	7.067783e-01	1.242801e+00
2385000	-1.640797e+04	3.045020e+02	8.884176e-01	1.222997e-01	1.427782e-01	7.034017e-02	4.102486e-02	5.787071e-01	4.485000e-02	7.193950e-02	1.671029e-01	1.436129e-01	2.638897e-02	5.487130e-01	4.224264e-02	2.436762e-01	2.223759e-01	2.738387e-01	2.601092e-01	2.046268e-01	2.709360e-01	3.609916e-01	1.634456e-01	5.032048e-01	4.931492e-01	7.535123e-01	5.915173e-01	7.429333e-01	1.212863e+00
2390000	-1.640493e+04	2.984538e+02	9.286235e-01	1.153433e-01	1.492296e-01	1.061447e-01	4.299114e-02	5.399513e-01	4.633997e-02	7.271194e-02	2.054068e-01	1.072145e-01	2.736373e-02	5.512679e-01	3.603509e-02	2.510596e-01	2.212230e-01	2.635714e-01	2.641460e-01	2.068656e-01	2.626293e-01	3.378388e-01	1.926664e-01	4.015386e-01	4.423697e-01	7.027667e-01	5.862716e-01	7.446114e-01	1.211473e+00
2395000	-1.643493e+04	3.222692e+02	7.811697e-01	1.066147e-01	1.836985e-01	8.625365e-02	4.183913e-02	5.418107e-01	3.978333e-02	7.936540e-02	1.699191e-01	1.204376e-01	2.582355e-02	5.651086e-01	3.934577e-02	2.439392e-01	2.220049e-01	2.874537e-01	2.466022e-01	2.197891e-01	2.404747e-01	3.512124e-01	1.885238e-01	7.202265e-01	5.305470e-01	7.924562e-01	6.194253e-01	7.537829e-01	1.203879e+00
2400000	-1.641636e+04	3.185405e+02	8.044194e-01	1.225478e-01	1.597583e-01	7.955875e-02	4.596784e-02	5.325122e-01	5.965509e-02	7.044691e-02	1.967664e-01	1.378036e-01	3.280180e-02	5.233285e-01	3.885281e-02	2.551793e-01	2.146391e-01	2.717619e-01	2.584196e-01	2.147547e-01	2.623453e-01	3.493394e-01	1.735606e-01	4.027505e-01	4.684421e-01	7.166045e-01	5.670400e-01	7.296094e-01	1.223896e+00
2405000	-1.642000e+04	3.042720e+02	8.904730e-01	1.182345e-01	1.436614e-01	7.898970e-02	3.549121e-02	5.664874e-01	5.713572e-02	6.633620e-02	1.974150e-01	1.195872e-01	3.070349e-02	5.478470e-01	3.811115e-02	2.637405e-01	2.042146e-01	2.719406e-01	2.601043e-01	2.057942e-01	2.753295e-01	3.413192e-01	1.775570e-01	4.682509e-01	4.343535e-01	7.016712e-01	5.833072e-01	6.702094e-01	1.273082e+00
2410000	-1.640625e+04	3.132613e+02	8.336887e-01	1.079062e-01	1.790133e-01	1.002709e-01	4.670059e-02	5.174886e-01	4.862043e-02	1.011855e-01	1.970601e-01	1.257240e-01	2.740609e-02	5.103706e-01	3.825359e-02	2.511368e-01	2.319906e-01	2.626047e-01	2.542679e-01	2.014539e-01	2.711003e-01	3.627561e-01	1.646897e-01	5.624396e-01	5.815971e-01	7.674020e-01	5.957478e-01	7.128174e-01	1.237800e+00
2415000	-1.642831e+04	3.212469e+02	7.877840e-01	1.315683e-01	1.742866e-01	7.543961e-02	4.659464e-02	5.005683e-01	7.154252e-02	7.980466e-02	1.915501e-01	1.091426e-01	3.240566e-02	5.506625e-01	3.643452e-02	2.686631e-01	2.460343e-01	2.434184e-01	2.418842e-01	2.151327e-01	2.509829e-01	3.484445e-01	1.854400e-01	5.801127e-01	5.118860e-01	7.569818e-01	6.258973e-01	6.956852e-01	1.251987e+00
2420000	-1.642884e+04	3.105492e+02	8.503245e-01	1.170824e-01	1.633432e-01	9.215143e-02	2.863843e-02	5.329053e-01	6.587925e-02	7.758046e-02	1.900581e-01	9.722147e-02	2.604017e-02	5.650349e-01	4.406490e-02	2.492773e-01	2.249712e-01	2.801093e-01	2.456422e-01	2.081794e-01	2.616830e-01	3.497381e-01	1.803994e-01	5.739325e-01	5.144245e-01	7.569650e-01	6.108262e-01	7.741120e-01	1.187046e+00
2425000	-1.640645e+04	3.035210e+02	8.942466e-01	1.305627e-01	1.807014e-01	9.456746e-02	4.132588e-02	4.972408e-01	5.560180e-02	7.139036e-02	1.934993e-01	1.044507e-01	3.008568e-02	5.512464e-01	4.932761e-02	2.448284e-01	2.248587e-01	2.813597e-01	2.489531e-01	2.143916e-01	2.680406e-01	3.496216e-01	1.679462e-01	5.173639e-01	5.438654e-01	7.422571e-01	6.145682e-01	7.724122e-01	1.188453e+00
2430000	-1.641238e+04	2.986554e+02	9.267748e-01	1.188733e-01	1.580692e-01	8.135857e-02	3.099311e-02	5.546494e-01	5.605646e-02	8.022180e-02	1.939881e-01	1.297791e-01	2.756322e-02	5.279211e-01	4.052667e-02	2.424984e-01	2.310372e-01	2.838159e-01	2.426485e-01	2.001988e-01	2.651843e-01	3.491883e-01	1.854286e-01	5.841096e-01	3.374027e-01	7.558642e-01	5.215443e-01	6.963349e-01	1.251449e+00
2435000	-1.641129e+04	2.955852e+02	9.472719e-01	1.279200e-01	1.578381e-01	8.423359e-02	2.570623e-02	5.548930e-01	4.940911e-02	6.283364e-02	1.926823e-01	1.152769e-01	3.707223e-02	5.404712e-01	5.166375e-02	2.673138e-01	2.083416e-01	2.746360e-01	2.497087e-01	2.140639e-01	2.606635e-01	3.409963e-01	1.842763e-01	4.907018e-01	4.363870e-01	7.530672e-01	5.853172e-01	7.232690e-01	1.229146e+00
2440000	-1.641496e+04	3.051946e+02	8.846910e-01	9.381094e-02	1.783169e-01	1.041292e-01	5.349556e-02	5.239943e-01	4.625308e-02	8.322905e-02	1.843420e-01	1.209024e-01	2.528823e-02	5.562840e-01	2.995428e-02	2.557304e-01	2.118100e-01	2.666261e-01	2.658334e-01	2.057734e-01	2.486647e-01	3.534281e-01	1.921339e-01	4.350797e-01	4.575707e-01	7.432616e-01	5.734590e-01	6.841332e-01	1.261552e+00
2445000	-1.641466e+04	2.989308e+02	9.241490e-01	1.089544e-01	2.280943e-01	8.403757e-02	4.422328e-02	4.940590e-01	4.063149e-02	6.170357e-02	1.838924e-01	8.971933e-02	3.259582e-02	5.971487e-01	3.494022e-02	2.452186e-01	2.296158e-01	2.635300e-01	2.616357e-01	2.162584e-01	2.669284e-01	3.295913e-01	1.872219e-01	4.997424e-01	5.438681e-01	7.480826e-01	6.178717e-01	7.993392e-01	1.166156e+00
2450000	-1.639583e+04	3.051161e+02	8.837380e-01	1.146980e-01	1.248624e-01	9.967888e-02	4.268992e-02	5.731082e-01	4.496264e-02	8.858974e-02	1.813656e-01	1.349737e-01	2.851344e-02	5.274339e-01	3.912362e-02	2.497719e-01	2.151264e-01	2.824283e-01	2.526734e-01	2.055193e-01	2.762142e-01	3.388127e-01	1.794538e-01	6.595298e-01	4.625788e-01	7.599010e-01	5.727284e-01	7.094192e-01	1.240614e+00
2455000	-1.641622e+04	3.132409e+02	8.355143e-01	1.071616e-01	1.673213e-01	1.096397e-01	3.275825e-02	5.161022e-01	6.701700e-02	7.648614e-02	1.813390e-01	1.025094e-01	4.115917e-02	5.567741e-01	4.173218e-02	2.539016e-01	2.398588e-01	2.555514e-01	2.506882e-01	2.067924e-01	2.597053e-01	3.466565e-01	1.868458e-01	4.055395e-01	4.524109e-01	7.352341e-01	5.736894e-01	7.146997e-01	1.236242e+00
2460000	-1.640924e+04	2.961302e+02	9.436642e-01	1.566312e-01	1.741834e-01	6.812757e-02	4.061874e-02	5.246154e-01	3.582368e-02	7.040488e-02	1.949931e-01	1.417219e-01	2.977139e-02	5.258901e-01	3.721856e-02	2.403137e-01	2.157460e-01	2.718736e-01	2.720667e-01	1.998502e-01	2.757844e-01	3.550692e-01	1.692962e-01	5.094082e-01	4.072899e-01	7.517592e-01	5.372840e-01	7.910781e-01	1.172997e+00
2465000	-1.641919e+04	3.063213e+02	8.767983e-01	1.310688e-01	1.477308e-01	7.500224e-02	4.371801e-02	5.734739e-01	2.900636e-02	9.266151e-02	2.042591e-01	1.282827e-01	3.285512e-02	5.021683e-01	3.977322e-02	2.668874e-01	1.987459e-01	2.842787e-01	2.500880e-01	2.023408e-01	2.783924e-01	3.339690e-01	1.852978e-01	4.520327e-01	5.693293e-01	7.482654e-01	6.253537e-01	7.278828e-01	1.225326e+00
2470000	-1.640480e+04	3.057020e+02	8.816768e-01	1.528946e-01	1.577400e-01	9.681702e-02	4.059832e-02	4.928075e-01	5.914258e-02	7.432993e-02	1.954730e-01	1.408721e-01	3.138260e-02	5.098630e-01	4.807935e-02	2.508144e-01	2.082036e-01	2.898366e-01	2.511454e-01	2.068214e-01	2.728133e-01	3.303085e-01	1.900568e-01	4.300391e-01	4.332513e-01	7.186088e-01	5.722221e-01	7.118676e-01	1.238587e+00
2475000	-1.640177e+04	3.190925e+02	7.998836e-01	9.508884e-02	1.726559e-01	9.811462e-02	5.147167e-02	5.267850e-01	5.588397e-02	7.564151e-02	1.952296e-01	1.039855e-01	3.666453e-02	5.505442e-01	3.793464e-02	2.404331e-01	2.241275e-01	2.799903e-01	2.554491e-01	2.099068e-01	2.697784e-01	3.315770e-01	1.887378e-01	5.564356e-01	5.548600e-01	7.381431e-01	6.119230e-01	7.614941e-01	1.197494e+00
2480000	-1.641297e+04	3.110119e+02	8.475920e-01	1.150281e-01	1.214582e-01	9.233557e-02	3.221788e-02	5.944386e-01	4.452158e-02	7.667183e-02	1.836569e-01	1.344441e-01	2.689552e-02	5.467208e-01	3.161084e-02	2.426629e-01	2.067035e-01	2.999474e-01	2.506862e-01	2.200680e-01	2.726392e-01	3.419527e-01	1.653401e-01	6.121067e-01	4.644173e-01	7.551644e-01	5.926937e-01	6.704622e-01	1.272872e+00
2485000	-1.640661e+04	3.095635e+02	8.558733e-01	1.499330e-01	1.874809e-01	1.007558e-01	4.680127e-02	4.641723e-01	5.085675e-02	7.669994e-02	1.998181e-01	1.412639e-01	3.485930e-02	5.095357e-01	3.782307e-02	2.448875e-01	2.144102e-01	2.683975e-01	2.723048e-01	2.058064e-01	2.843303e-01	3.253883e-01	1.844750e-01	4.881353e-01	6.746734e-01	7.578906e-01	6.564879e-01	7.796557e-01	1.182455e+00
2490000	-1.640706e+04	3.116207e+02	8.449120e-01	1.183282e-01	1.509506e-01	1.381034e-01	4.110151e-02	4.971497e-01	5.436666e-02	8.001994e-02	1.844620e-01	1.384668e-01	3.175436e-02	5.262195e-01	3.907736e-02	2.471896e-01	2.178368e-01	2.827372e-01	2.522365e-01	1.986328e-01	2.765115e-01	3.473618e-01	1.774940e-01	4.559341e-01	4.553538e-01	7.325214e-01	5.918556e-01	7.591378e-01	1.199445e+00
2495000	-1.641371e+04	3.125996e+02	8.385023e-01	1.238649e-01	1.456622e-01	9.180190e-02	3.618959e-02	5.509842e-01	5.149715e-02	9.622748e-02	1.800420e-01	1.113396e-01	2.685246e-02	5.471306e-01	3.840785e-02	2.475109e-01	2.210621e-01	2.599784e-01	2.714486e-01	2.083997e-01	2.818939e-01	3.336227e-01	1.760836e-01	4.735349e-01	5.256129e-01	7.753656e-01	5.854379e-01	7.247406e-01	1.227927e+00
2500000	-1.641250e+04	2.978917e+02	9.307485e-01	1.236997e-01	1.818447e-01	8.334946e-02	4.957017e-02	5.088830e-01	5.265292e-02	7.842427e-02	2.009935e-01	1.186532e-01	3.728584e-02	5.297191e-01	3.492414e-02	2.425722e-01	2.280691e-01	2.650606e-01	2.642981e-01	2.071135e-01	2.687675e-01	3.342120e-01	1.899070e-01	5.564569e-01	5.293077e-01	7.664852e-01	5.946808e-01	7.686026e-01	1.191608e+00
2505000	-1.641196e+04	2.985498e+02	9.275370e-01	9.964385e-02	1.855431e-01	1.008292e-01	3.562083e-02	5.317941e-01	4.656903e-02	7.966948e-02	1.927018e-01	1.370365e-01	2.403014e-02	5.217003e-01	4.486182e-02	2.429378e-01	2.245408e-01	2.800407e-01	2.524807e-01	2.017127e-01	2.683269e-01	3.544167e-01	1.755437e-01	5.101796e-01	4.017651e-01	7.816583e-01	5.751068e-01	6.787874e-01	1.265979e+00
2510000	-1.640342e+04	3.054243e+02	8.819691e-01	1.256710e-01	1.419910e-01	9.249454e-02	4.113482e-02	5.541011e-01	4.460743e-02	5.686391e-02	1.840339e-01	1.354897e-01	3.083507e-02	5.457332e-01	4.704416e-02	2.514805e-01	2.191470e-01	2.737458e-01	2.556268e-01	2.201599e-01	2.747805e-01	3.264549e-01	1.786048e-01	5.191271e-01	5.754687e-01	7.333280e-01	6.294968e-01	7.250344e-01	1.227684e+00
2515000	-1.640780e+04	2.992503e+02	9.225833e-01	1.534238e-01	1.508738e-01	7.563135e-02	3.874298e-02	5.386948e-01	4.263318e-02	7.031470e-02	1.716274e-01	1.389889e-01	3.651513e-02	5.450982e-01	3.745575e-02	2.352990e-01	2.144876e-01	2.901440e-01	2.600694e-01	2.084702e-01	2.662537e-01	3.475387e-01	1.777373e-01	5.082241e-01	4.533759e-01	7.070452e-01	5.666245e-01	8.284358e-01	1.142063e+00
2520000	-1.643608e+04	3.129820e+02	8.348618e-01	1.204056e-01	1.319327e-01	1.045763e-01	2.519592e-02	5.731932e-01	4.469619e-02	7.904552e-02	1.831911e-01	1.142591e-01	2.878456e-02	5.444136e-01	5.030614e-02	2.484763e-01	2.075913e-01	2.898768e-01	2.540556e-01	2.174157e-01	2.842777e-01	3.312533e-01	1.670533e-01	7.117062e-01	5.146010e-01	7.851571e-01	6.029324e-01	7.201375e-01	1.231739e+00
2525000	-1.639886e+04	2.996968e+02	9.190886e-01	1.052273e-01	1.706746e-01	8.910964e-02	4.904798e-02	4.978762e-01	8.806431e-02	8.085899e-02	2.155486e-01	1.426997e-01	2.707930e-02	4.912037e-01	4.260974e-02	2.554395e-01	2.311526e-01	2.582318e-01	2.551762e-01	2.045868e-01	2.772165e-01	3.368826e-01	1.813142e-01	5.237769e-01	5.230628e-01	7.553834e-01	6.248627e-01	7.746053e-01	1.186637e+00
2530000	-1.643037e+04	3.101099e+02	8.546243e-01	1.117974e-01	1.847055e-01	7.882741e-02	3.087743e-02	5.482279e-01	4.556437e-02	7.742815e-02	1.810845e-01	1.447508e-01	2.639977e-02	5.325646e-01	3.777215e-02	2.582255e-01	2.219140e-01	2.692216e-01	2.506389e-01	2.011403e-01	2.797726e-01	3.449435e-01	1.741436e-01	3.925940e-01	4.284483e-01	7.205780e-01	6.042473e-01	7.029881e-01	1.245939e+00
2535000	-1.642442e+04	3.157929e+02	8.203225e-01	7.755059e-02	2.060183e-01	9.522329e-02	3.996463e-02	5.355067e-01	4.573649e-02	7.018358e-02	1.757263e-01	1.482189e-01	2.859810e-02	5.366214e-01	4.065165e-02	2.562552e-01	2.295554e-01	2.487755e-01	2.654138e-01	1.998722e-01	2.767027e-01	3.432657e-01	1.801593e-01	4.305127e-01	4.460007e-01	7.349789e-01	6.181621e-01	7.601418e-01	1.198614e+00
2540000	-1.640865e+04	3.060047e+02	8.794335e-01	1.417330e-01	1.226097e-01	8.892347e-02	4.323654e-02	5.632119e-01	4.028545e-02	8.530576e-02	1.752239e-01	1.119387e-01	3.075336e-02	5.567269e-01	4.005147e-02	2.535572e-01	2.161233e-01	2.872066e-01	2.431129e-01	2.047560e-01	2.562349e-01	3.494234e-01	1.895857e-01	4.175583e-01	4.999130e-01	7.273012e-01	6.183043e-01	7.228197e-01	1.229518e+00
2545000	-1.641092e+04	3.087310e+02	8.625504e-01	1.329054e-01	1.441603e-01	1.032620e-01	4.019531e-02	5.201850e-01	5.929195e-02	7.787407e-02	1.794006e-01	1.358609e-01	4.284565e-02	5.322056e-01	3.181327e-02	2.525247e-01	2.174566e-01	2.704659e-01	2.595527e-01	2.045501e-01	2.737451e-01	3.424493e-01	1.792555e-01	4.522799e-01	4.544158e-01	7.557135e-01	5.841493e-01	7.580037e-01	1.200384e+00
2550000	-1.641950e+04	3.027191e+02	9.000321e-01	1.016625e-01	1.422082e-01	9.513327e-02	3.607201e-02	5.751274e-01	4.979663e-02	8.375719e-02	1.566829e-01	1.353736e-01	2.864809e-02	5.594205e-01	3.611765e-02	2.412237e-01	2.210181e-01	2.845776e-01	2.531805e-01	2.062036e-01	2.540173e-01	3.605749e-01	1.792041e-01	4.012195e-01	5.584901e-01	7.188759e-01	6.140606e-01	8.158767e-01	1.152463e+00
2555000	-1.641683e+04	2.946210e+02	9.542028e-01	1.336468e-01	1.223442e-01	9.420477e-02	3.558481e-02	5.562022e-01	5.801729e-02	7.461739e-02	1.642765e-01	1.154665e-01	3.449211e-02	5.717593e-01	3.938815e-02	2.584899e-01	2.057125e-01	2.858620e-01	2.499356e-01	2.163403e-01	2.537993e-01	3.493854e-01	1.804750e-01	4.235356e-01	4.464898e-01	7.099683e-01	5.519077e-01	7.182731e-01	1.233283e+00
2560000	-1.641253e+04	3.064965e+02	8.760336e-01	1.281149e-01	1.667859e-01	8.721149e-02	4.034591e-02	5.249435e-01	5.259838e-02	9.137971e-02	1.856567e-01	1.048974e-01	3.193079e-02	5.607017e-01	2.543364e-02	2.460122e-01	2.294267e-01	2.727921e-01	2.517689e-01	2.066391e-01	2.473987e-01	3.460864e-01	1.998758e-01	4.851093e-01	4.832807e-01	7.543932e-01	5.971605e-01	7.723926e-01	1.188469e+00
2565000	-1.642726e+04	3.021682e+02	9.027369e-01	1.089273e-01	1.966348e-01	1.012737e-01	5.607524e-02	4.877211e-01	4.936784e-02	7.858615e-02	1.845993e-01	1.229771e-01	2.933687e-02	5.415122e-01	4.298837e-02	2.406186e-01	2.378179e-01	2.796203e-01	2.419432e-01	2.229364e-01	2.695829e-01	3.355235e-01	1.719573e-01	6.191579e-01	4.710558e-01	7.633206e-01	5.641753e-01	6.903150e-01	1.256433e+00
2570000	-1.640723e+04	3.124381e+02	8.384557e-01	1.193910e-01	1.562940e-01	9.242166e-02	4.955644e-02	5.387658e-01	4.357115e-02	7.069793e-02	1.977217e-01	1.379709e-01	2.901643e-02	5.235864e-01	4.100672e-02	2.486610e-01	2.189102e-01	2.813665e-01	2.510622e-01	2.087680e-01	2.585594e-01	3.503274e-01	1.823452e-01	5.711554e-01	5.972915e-01	7.549709e-01	6.292653e-01	7.297122e-01	1.223811e+00
2575000	-1.641111e+04	2.937558e+02	9.595385e-01	1.062763e-01	1.627258e-01	1.170060e-01	3.570107e-02	5.325469e-01	4.574397e-02	7.439004e-02	1.864766e-01	1.558118e-01	3.312895e-02	5.227347e-01	2.745798e-02	2.521540e-01	2.327136e-01	2.715322e-01	2.436002e-01	2.117209e-01	2.536723e-01	3.411908e-01	1.934161e-01	4.456535e-01	5.082683e-01	7.285945e-01	5.904589e-01	6.891658e-01	1.257385e+00
2580000	-1.641121e+04	3.104727e+02	8.511869e-01	9.967682e-02	1.640176e-01	8.554576e-02	2.690522e-02	5.606934e-01	6.316126e-02	7.762606e-02	1.874097e-01	1.448223e-01	2.868295e-02	5.303323e-01	3.112672e-02	2.471532e-01	2.432131e-01	2.586312e-01	2.510025e-01	2.169549e-01	2.633078e-01	3.467478e-01	1.729895e-01	5.773578e-01	4.454498e-01	7.815188e-01	5.763926e-01	7.467496e-01	1.209703e+00
2585000	-1.639370e+04	3.024022e+02	9.011938e-01	1.147807e-01	1.489717e-01	8.431444e-02	4.595149e-02	5.572303e-01	4.875130e-02	9.106325e-02	1.996120e-01	1.242926e-01	3.238474e-02	5.128836e-01	3.976388e-02	2.501014e-01	2.149818e-01	2.783125e-01	2.566042e-01	2.047481e-01	2.613406e-01	3.410687e-01	1.928426e-01	6.489883e-01	4.469104e-01	7.725215e-01	5.675657e-01	6.726494e-01	1.271061e+00
2590000	-1.641705e+04	3.056928e+02	8.800793e-01	1.040331e-01	1.593874e-01	8.473618e-02	3.677314e-02	5.553140e-01	5.975628e-02	6.439581e-02	1.736730e-01	1.405027e-01	2.778697e-02	5.502990e-01	4.334250e-02	2.586007e-01	2.304551e-01	2.632458e-01	2.476984e-01	2.180615e-01	2.709723e-01	3.346442e-01	1.763220e-01	4.436186e-01	6.829380e-01	7.377523e-01	6.246408e-01	7.119195e-01	1.238544e+00
2595000	-1.639548e+04	3.059681e+02	8.791540e-01	1.045157e-01	1.433121e-01	8.550327e-02	4.090651e-02	5.592177e-01	6.654467e-02	7.086001e-02	1.588483e-01	1.288400e-01	3.099710e-02	5.644582e-01	4.599641e-02	2.552731e-01	2.241566e-01	2.594053e-01	2.611651e-01	2.097165e-01	2.634929e-01	3.465644e-01	1.802262e-01	5.650590e-01	4.335740e-01	7.439781e-01	5.921991e-01	8.114543e-01	1.156124e+00
2600000	-1.640542e+04	3.030826e+02	8.969052e-01	1.243022e-01	1.451839e-01	8.039919e-02	4.565486e-02	5.620197e-01	4.244012e-02	6.094896e-02	1.941725e-01	1.055695e-01	2.706545e-02	5.725738e-01	3.966983e-02	2.589269e-01	2.154604e-01	2.763556e-01	2.492570e-01	2.198166e-01	2.572711e-01	3.339960e-01	1.889163e-01	5.510747e-01	5.326365e-01	7.486610e-01	5.965317e-01	7.659637e-01	1.193793e+00
2605000	-1.640594e+04	2.930021e+02	9.638623e-01	8.665092e-02	1.549483e-01	9.577608e-02	4.955077e-02	5.770482e-01	3.602568e-02	9.048377e-02	1.783449e-01	1.345605e-01	2.511041e-02	5.322911e-01	3.920926e-02	2.557413e-01	2.172130e-01	2.837806e-01	2.432651e-01	2.053442e-01	2.692935e-01	3.402269e-01	1.851354e-01	6.436881e-01	4.340670e-01	7.832257e-01	5.534118e-01	6.710076e-01	1.272421e+00
2610000	-1.640656e+04	3.014213e+02	9.082553e-01	9.617100e-02	1.607105e-01	7.531939e-02	4.052622e-02	5.824302e-01	4.484269e-02	1.003397e-01	2.018730e-01	1.337784e-01	3.729067e-02	4.894100e-01	3.730816e-02	2.512183e-01	1.994755e-01	2.842103e-01	2.650959e-01	2.114938e-01	2.599963e-01	3.416127e-01	1.868972e-01	4.909017e-01	4.925147e-01	7.618946e-01	6.024994e-01	7.538858e-01	1.203794e+00
2615000	-1.640345e+04	3.002616e+02	9.168457e-01	1.105164e-01	1.442599e-01	9.495223e-02	4.961648e-02	5.586018e-01	4.205324e-02	7.071492e-02	2.105607e-01	1.223534e-01	2.917854e-02	5.127504e-01	5.444213e-02	2.532126e-01	2.182621e-01	2.797390e-01	2.487863e-01	2.056988e-01	2.615381e-01	3.432886e-01	1.894745e-01	4.128230e-01	4.114614e-01	7.305761e-01	5.552410e-01	7.947932e-01	1.169921e+00
2620000	-1.640890e+04	3.050523e+02	8.856608e-01	1.526769e-01	1.419828e-01	6.908636e-02	4.628282e-02	5.343150e-01	5.565620e-02	8.900302e-02	1.784352e-01	1.393111e-01	2.951289e-02	5.326133e-01	3.112448e-02	2.577413e-01	2.288803e-01	2.572176e-01	2.561609e-01	2.117701e-01	2.565682e-01	3.584384e-01	1.732233e-01	4.196524e-01	4.617826e-01	7.542995e-01	6.182216e-01	6.747950e-01	1.269285e+00
2625000	-1.640649e+04	3.077116e+02	8.681224e-01	1.042880e-01	1.777485e-01	8.568844e-02	3.801823e-02	5.404255e-01	5.383132e-02	9.040490e-02	1.953308e-01	1.278747e-01	2.742605e-02	5.157676e-01	4.319597e-02	2.538328e-01	2.234368e-01	2.608668e-01	2.618637e-01	2.088849e-01	2.870361e-01	3.255831e-01	1.784959e-01	5.598099e-01	4.643063e-01	7.491418e-01	5.491944e-01	7.133339e-01	1.237373e+00
2630000	-1.641174e+04	3.139623e+02	8.300424e-01	1.228325e-01	1.772657e-01	8.920895e-02	5.446297e-02	5.093238e-01	4.690616e-02	8.408221e-02	1.902634e-01	1.131180e-01	3.342299e-02	5.394595e-01	3.965391e-02	2.458399e-01	2.172696e-01	2.756591e-01	2.612314e-01	1.982596e-01	2.786827e-01	3.365249e-01	1.865328e-01	4.850055e-01	5.719844e-01	7.559228e-01	6.100236e-01	7.804409e-01	1.181805e+00
2635000	-1.641659e+04	2.934716e+02	9.609775e-01	1.201486e-01	1.353624e-01	9.327786e-02	3.835082e-02	5.549680e-01	5.789230e-02	7.873459e-02	1.962315e-01	1.170203e-01	3.086523e-02	5.319805e-01	4.516791e-02	2.728295e-01	2.107488e-01	2.642645e-01	2.521572e-01	2.013212e-01	2.718351e-01	3.418543e-01	1.849895e-01	4.922483e-01	5.359370e-01	7.503098e-01	6.130881e-01	7.497570e-01	1.207213e+00
2640000	-1.642687e+04	3.138140e+02	8.305918e-01	1.175262e-01	1.693202e-01	8.016398e-02	4.469396e-02	5.315466e-01	5.674907e-02	6.389447e-02	1.778565e-01	1.648257e-01	3.420486e-02	5.226665e-01	3.655199e-02	2.496455e-01	2.079777e-01	2.752072e-01	2.671697e-01	2.168729e-01	2.571408e-01	3.401680e-01	1.858184e-01	6.196434e-01	4.929860e-01	7.571047e-01	6.194338e-01	7.548885e-01	1.202964e+00
2645000	-1.640961e+04	2.993343e+02	9.206072e-01	1.041838e-01	1.455827e-01	1.120760e-01	4.995537e-02	5.345811e-01	5.362098e-02	7.575452e-02	1.897012e-01	1.319813e-01	2.802922e-02	5.371381e-01	3.739571e-02	2.372664e-01	2.224019e-01	2.837449e-01	2.565868e-01	2.173027e-01	2.801516e-01	3.346077e-01	1.679380e-01	6.598504e-01	5.181542e-01	7.743770e-01	5.991776e-01	6.736458e-01	1.270236e+00
2650000	-1.641160e+04	3.262791e+02	7.601398e-01	1.512077e-01	1.694430e-01	1.126693e-01	3.048549e-02	4.816116e-01	5.458295e-02	6.238391e-02	1.773220e-01	1.342197e-01	3.456440e-02	5.495280e-01	4.198204e-02	2.396464e-01	2.312816e-01	2.705333e-01	2.585388e-01	2.046839e-01	2.721673e-01	3.355266e-01	1.876222e-01	5.206351e-01	5.429341e-01	7.640806e-01	6.246575e-01	7.110464e-01	1.239267e+00
2655000	-1.640465e+04	3.121873e+02	8.396395e-01	1.235021e-01	1.741489e-01	1.028279e-01	3.852127e-02	5.172573e-01	4.374249e-02	6.338912e-02	1.775735e-01	1.297626e-01	2.242950e-02	5.749249e-01	3.192047e-02	2.372123e-01	2.180371e-01	2.826619e-01	2.620887e-01	2.051408e-01	2.647867e-01	3.566974e-01	1.733751e-01	6.195597e-01	6.020915e-01	7.588751e-01	6.308642e-01	7.723750e-01	1.188484e+00
2660000	-1.641019e+04	3.066507e+02	8.750049e-01	1.119075e-01	2.002686e-01	9.313128e-02	3.627980e-02	5.068516e-01	5.156124e-02	6.491293e-02	2.004678e-01	1.446049e-01	3.686840e-02	5.170223e-01	3.612373e-02	2.453168e-01	2.230205e-01	2.662910e-01	2.653717e-01	2.117108e-01	2.672279e-01	3.486500e-01	1.724113e-01	5.051983e-01	4.735250e-01	7.680354e-01	5.821754e-01	7.155279e-01	1.235556e+00
2665000	-1.641344e+04	3.052925e+02	8.821671e-01	1.132824e-01	1.641754e-01	1.114200e-01	4.923988e-02	5.109059e-01	5.097648e-02	8.906041e-02	2.047596e-01	1.380433e-01	3.044321e-02	4.953224e-01	4.237117e-02	2.352504e-01	2.322662e-01	2.825736e-01	2.499099e-01	2.091059e-01	2.663650e-01	3.396959e-01	1.848331e-01	6.298028e-01	5.651129e-01	7.732591e-01	5.831212e-01	7.432982e-01	1.212561e+00
2670000	-1.640083e+04	3.111668e+02	8.466625e-01	1.022652e-01	1.797725e-01	1.106851e-01	4.243034e-02	5.204329e-01	4.441403e-02	6.572839e-02	1.731451e-01	1.317026e-01	2.704133e-02	5.613899e-01	4.099266e-02	2.285092e-01	2.412978e-01	2.740839e-01	2.561091e-01	2.010226e-01	2.567309e-01	3.613540e-01	1.808924e-01	6.638770e-01	4.114203e-01	7.765160e-01	5.852431e-01	8.179564e-01	1.150740e+00
2675000	-1.641759e+04	2.936216e+02	9.600538e-01	1.093595e-01	1.791644e-01	1.107589e-01	3.899387e-02	5.008620e-01	6.086138e-02	6.087123e-02	1.785288e-01	1.270548e-01	2.884555e-02	5.724982e-01	3.220137e-02	2.385494e-01	2.406778e-01	2.581203e-01	2.626525e-01	2.255622e-01	2.515040e-01	3.449717e-01	1.779621e-01	6.152251e-01	3.977377e-01	7.844121e-01	5.850824e-01	6.286337e-01	1.307508e+00
2680000	-1.641574e+04	2.973473e+02	9.351990e-01	1.122739e-01	1.748423e-01	8.680957e-02	5.226439e-02	5.225967e-01	5.121316e-02	7.659133e-02	1.800063e-01	1.119335e-01	2.941864e-02	5.663864e-01	3.566380e-02	2.582738e-01	2.136740e-01	2.634308e-01	2.646215e-01	2.178253e-01	2.643568e-01	3.275940e-01	1.902238e-01	4.105459e-01	5.513536e-01	7.361171e-01	5.774519e-01	7.504469e-01	1.206641e+00
2685000	-1.640764e+04	3.003227e+02	9.145044e-01	1.142678e-01	1.749747e-01	1.140868e-01	4.059966e-02	5.046776e-01	5.139349e-02	8.060312e-02	1.960580e-01	1.161986e-01	3.394146e-02	5.447341e-01	2.846479e-02	2.398705e-01	2.262338e-01	2.785512e-01	2.553445e-01	2.128002e-01	2.714865e-01	3.288743e-01	1.868390e-01	6.539375e-01	4.674652e-01	7.822625e-01	5.664996e-01	6.817474e-01	1.263528e+00
2690000	-1.640704e+04	3.082698e+02	8.662153e-01	1.035623e-01	1.909653e-01	8.216450e-02	3.920110e-02	5.370454e-01	4.706140e-02	1.078984e-01	1.824226e-01	1.139045e-01	2.488763e-02	5.357535e-01	3.513339e-02	2.446700e-01	2.236323e-01	2.612432e-01	2.704544e-01	1.989111e-01	2.640000e-01	3.501142e-01	1.869747e-01	3.594689e-01	4.145193e-01	7.067872e-01	5.606787e-01	7.432744e-01	1.212581e+00
2695000	-1.640648e+04	3.112241e+02	8.460723e-01	1.184021e-01	1.398278e-01	1.027672e-01	4.200034e-02	5.558272e-01	4.117540e-02	8.849780e-02	2.119942e-01	1.225763e-01	3.013374e-02	5.099929e-01	3.680506e-02	2.534524e-01	2.200646e-01	2.747135e-01	2.517695e-01	2.102555e-01	2.731360e-01	3.228504e-01	1.937582e-01	5.972879e-01	5.184407e-01	7.603164e-01	6.330920e-01	7.269961e-01	1.226060e+00
2700000	-1.641377e+04	2.933135e+02	9.624437e-01	1.158108e-01	1.628179e-01	7.594915e-02	5.491841e-02	5.445732e-01	4.593055e-02	7.138031e-02	1.816594e-01	1.240774e-01	2.619431e-02	5.585812e-01	3.810733e-02	2.523728e-01	2.211486e-01	2.602452e-01	2.662333e-01	2.059936e-01	2.621521e-01	3.439837e-01	1.878707e-01	4.939340e-01	4.788066e-01	7.755782e-01	5.596802e-01	6.825628e-01	1.262853e+00
2705000	-1.640110e+04	2.958769e+02	9.446629e-01	1.139964e-01	1.957700e-01	8.002011e-02	6.055434e-02	5.040551e-01	4.560408e-02	8.439038e-02	1.807809e-01	1.320636e-01	3.598687e-02	5.327389e-01	3.403930e-02	2.407488e-01	2.262342e-01	2.717457e-01	2.612713e-01	2.237521e-01	2.562718e-01	3.333371e-01	1.866389e-01	4.801667e-01	5.416030e-01	7.406397e-01	6.076493e-01	7.676539e-01	1.192393e+00
2710000	-1.641424e+04	3.123174e+02	8.402846e-01	1.338810e-01	1.824702e-01	7.951317e-02	5.099676e-02	5.039582e-01	4.918063e-02	7.738299e-02	2.042507e-01	1.435181e-01	3.359073e-02	5.036371e-01	3.762034e-02	2.396803e-01	2.170904e-01	2.828726e-01	2.603566e-01	2.141810e-01	2.702996e-01	3.309724e-01	1.845470e-01	4.070408e-01	5.768983e-01	7.669804e-01	6.061229e-01	6.861196e-01	1.259907e+00
2715000	-1.640790e+04	3.166969e+02	8.137659e-01	9.238007e-02	1.867478e-01	8.857670e-02	5.284986e-02	5.015671e-01	7.787840e-02	7.781060e-02	1.933478e-01	1.437111e-01	2.940271e-02	5.192624e-01	3.646541e-02	2.665019e-01	2.159653e-01	2.614846e-01	2.560481e-01	2.036624e-01	2.597623e-01	3.496601e-01	1.869152e-01	5.027161e-01	5.938685e-01	7.454486e-01	6.323753e-01	7.519491e-01	1.205398e+00
2720000	-1.641545e+04	2.999040e+02	9.177483e-01	1.188815e-01	1.267242e-01	7.030878e-02	3.525548e-02	5.989420e-01	4.988806e-02	1.069695e-01	1.946024e-01	1.070503e-01	3.531303e-02	5.131901e-01	4.287474e-02	2.547147e-01	2.116333e-01	2.804700e-01	2.531820e-01	1.916683e-01	2.820285e-01	3.360576e-01	1.902456e-01	4.530989e-01	5.909705e-01	7.103532e-01	6.278695e-01	7.257524e-01	1.227090e+00
2725000	-1.641106e+04	3.049814e+02	8.858059e-01	1.227346e-01	1.455515e-01	9.994636e-02	6.055380e-02	5.324106e-01	3.880315e-02	6.856319e-02	1.824150e-01	1.337780e-01	2.859264e-02	5.539342e-01	3.271703e-02	2.628699e-01	2.128895e-01	2.606733e-01	2.635673e-01	2.045033e-01	2.620258e-01	3.428259e-01	1.906451e-01	4.303498e-01	4.990678e-01	7.371210e-01	5.972526e-01	6.241516e-01	1.311220e+00
2730000	-1.642894e+04	3.047078e+02	8.875292e-01	1.095639e-01	1.436229e-01	8.005752e-02	5.454259e-02	5.486430e-01	6.357012e-02	9.556272e-02	1.784603e-01	1.223450e-01	3.740479e-02	5.248463e-01	4.138086e-02	2.580910e-01	2.309487e-01	2.572847e-01	2.536757e-01	2.084800e-01	2.617844e-01	3.465366e-01	1.831990e-01	5.181616e-01	4.125508e-01	7.436977e-01	5.799505e-01	7.000559e-01	1.248368e+00
2735000	-1.642470e+04	3.089010e+02	8.620784e-01	9.467901e-02	1.472581e-01	9.478115e-02	5.158065e-02	5.714664e-01	4.023467e-02	8.201096e-02	1.712890e-01	1.234117e-01	3.465812e-02	5.523702e-01	3.626006e-02	2.438104e-01	2.254145e-01	2.745832e-01	2.561920e-01	2.061169e-01	2.714913e-01	3.516747e-01	1.707172e-01	3.508825e-01	4.625348e-01	7.093884e-01	5.915739e-01	7.897338e-01	1.174110e+00
2740000	-1.643324e+04	3.042116e+02	8.904576e-01	1.056522e-01	1.824515e-01	8.432551e-02	4.901807e-02	5.161047e-01	6.244797e-02	8.967845e-02	1.911174e-01	1.204952e-01	3.222811e-02	5.297410e-01	3.673987e-02	2.677289e-01	2.078184e-01	2.739432e-01	2.505095e-01	2.055984e-01	2.700574e-01	3.285268e-01	1.958174e-01	5.357181e-01	4.297523e-01	7.613165e-01	5.918610e-01	6.637086e-01	1.278465e+00
2745000	-1.639524e+04	3.041715e+02	8.906397e-01	1.170061e-01	1.434564e-01	8.906147e-02	4.030870e-02	5.544361e-01	5.573117e-02	7.319579e-02	1.820584e-01	1.225369e-01	3.611306e-02	5.423107e-01	4.378518e-02	2.498370e-01	2.186845e-01	2.779609e-01	2.535176e-01	2.183630e-01	2.649374e-01	3.359848e-01	1.807148e-01	4.229224e-01	5.539476e-01	7.324460e-01	6.150003e-01	6.702158e-01	1.273076e+00
2750000	-1.642553e+04	3.025345e+02	9.017033e-01	8.828234e-02	1.354653e-01	8.803500e-02	5.450513e-02	5.755479e-01	5.816438e-02	1.016540e-01	1.903814e-01	1.332091e-01	3.549126e-02	5.038488e-01	3.541539e-02	2.628153e-01	2.230283e-01	2.585881e-01	2.555683e-01	2.016523e-01	2.723193e-01	3.378651e-01	1.881633e-01	3.155567e-01	5.688604e-01	6.841229e-01	5.999838e-01	7.250277e-01	1.227690e+00
2755000	-1.641024e+04	3.042892e+02	8.895873e-01	1.140608e-01	1.463255e-01	9.448691e-02	3.138954e-02	5.676801e-01	4.605710e-02	8.813116e-02	1.918919e-01	1.142033e-01	2.849668e-02	5.255389e-01	5.173797e-02	2.472235e-01	2.218611e-01	2.750541e-01	2.558613e-01	2.163541e-01	2.725192e-01	3.257690e-01	1.853576e-01	5.163047e-01	5.085203e-01	7.231019e-01	6.024301e-01	8.515067e-01	1.122959e+00
2760000	-1.640843e+04	3.088143e+02	8.607823e-01	1.142985e-01	1.510894e-01	1.249031e-01	4.827119e-02	5.110118e-01	5.042607e-02	8.364601e-02	1.741378e-01	1.191260e-01	2.656241e-02	5.539087e-01	4.261905e-02	2.558753e-01	2.197545e-01	2.684933e-01	2.558769e-01	2.141932e-01	2.729982e-01	3.350324e-01	1.777762e-01	6.420844e-01	4.687476e-01	7.570281e-01	5.906147e-01	6.927680e-01	1.254402e+00
2765000	-1.642381e+04	3.142571e+02	8.286176e-01	1.157817e-01	1.903767e-01	8.454530e-02	4.040509e-02	5.170225e-01	5.186873e-02	7.913853e-02	1.990495e-01	1.166150e-01	3.832810e-02	5.321298e-01	3.473904e-02	2.402624e-01	2.460340e-01	2.578072e-01	2.558964e-01	1.982555e-01	2.637038e-01	3.383911e-01	1.996495e-01	5.298550e-01	4.730767e-01	7.808314e-01	6.255868e-01	6.330496e-01	1.303852e+00
2770000	-1.643027e+04	2.975379e+02	9.340467e-01	1.394896e-01	1.523812e-01	8.620268e-02	4.968315e-02	5.252588e-01	4.698459e-02	7.300168e-02	1.967017e-01	1.494959e-01	3.058955e-02	5.090252e-01	4.118597e-02	2.544874e-01	2.121500e-01	2.827096e-01	2.506530e-01	1.990299e-01	2.740221e-01	3.479000e-01	1.790479e-01	4.830364e-01	4.610077e-01	7.133040e-01	5.416592e-01	7.236193e-01	1.228856e+00
2775000	-1.640801e+04	3.005401e+02	9.137447e-01	1.094507e-01	1.821377e-01	9.467031e-02	4.196798e-02	5.135621e-01	5.821120e-02	7.535483e-02	1.849754e-01	1.512190e-01	2.550415e-02	5.324160e-01	3.053059e-02	2.627636e-01	2.191889e-01	2.656333e-01	2.524142e-01	1.999899e-01	2.703159e-01	3.393910e-01	1.903033e-01	5.389607e-01	4.814199e-01	7.637007e-01	5.979241e-01	6.604538e-01	1.281160e+00
2780000	-1.642377e+04	3.205283e+02	7.924958e-01	1.241324e-01	1.573566e-01	9.354438e-02	4.571669e-02	5.270684e-01	5.218148e-02	9.278321e-02	1.665015e-01	1.116683e-01	2.656738e-02	5.695048e-01	3.297481e-02	2.268494e-01	2.378360e-01	2.847751e-01	2.505395e-01	2.170879e-01	2.697423e-01	3.314726e-01	1.816972e-01	5.708978e-01	4.043866e-01	7.657106e-01	5.909883e-01	6.533480e-01	1.287044e+00
2785000	-1.643536e+04	3.119901e+02	8.427319e-01	8.888429e-02	1.875836e-01	1.095381e-01	5.565996e-02	5.116018e-01	4.673226e-02	9.761278e-02	2.188588e-01	1.195060e-01	2.775945e-02	4.951545e-01	4.110852e-02	2.534806e-01	2.366138e-01	2.637482e-01	2.461574e-01	2.058779e-01	2.644528e-01	3.503790e-01	1.792903e-01	4.063781e-01	4.974437e-01	7.474655e-01	5.911189e-01	7.523398e-01	1.205074e+00
2790000	-1.640694e+04	3.200375e+02	7.935903e-01	9.829085e-02	1.627842e-01	8.738018e-02	6.532087e-02	5.321912e-01	5.403266e-02	7.721751e-02	1.751548e-01	1.346792e-01	3.305894e-02	5.373841e-01	4.250555e-02	2.605145e-01	2.075142e-01	2.633708e-01	2.686004e-01	2.236315e-01	2.594908e-01	3.440448e-01	1.728329e-01	6.108597e-01	6.618845e-01	7.538482e-01	6.545992e-01	7.828866e-01	1.179780e+00
2795000	-1.641949e+04	3.060147e+02	8.785376e-01	1.105585e-01	1.776120e-01	8.846745e-02	5.475287e-02	5.190838e-01	4.952541e-02	7.683107e-02	1.790955e-01	1.589291e-01	3.193491e-02	5.130937e-01	4.011574e-02	2.522930e-01	2.201932e-01	2.859678e-01	2.415460e-01	1.939872e-01	2.676682e-01	3.557485e-01	1.825960e-01	5.298198e-01	5.204345e-01	7.667550e-01	6.102513e-01	7.696889e-01	1.190708e+00
2800000	-1.643087e+04	3.079470e+02	8.667473e-01	7.574803e-02	1.530910e-01	9.915197e-02	4.094884e-02	5.685132e-01	6.254699e-02	7.306250e-02	1.904840e-01	1.175002e-01	3.596331e-02	5.435522e-01	3.943784e-02	2.715592e-01	2.226697e-01	2.554694e-01	2.503017e-01	2.146248e-01	2.667423e-01	3.361618e-01	1.824711e-01	4.292837e-01	5.814883e-01	7.188593e-01	6.131650e-01	7.996302e-01	1.165915e+00
2805000	-1.639969e+04	3.106326e+02	8.505757e-01	1.019190e-01	1.646785e-01	1.031078e-01	3.298108e-02	5.429391e-01	5.437453e-02	7.747769e-02	1.956169e-01	1.138760e-01	3.799495e-02	5.340389e-01	4.099553e-02	2.656566e-01	2.138818e-01	2.763921e-01	2.440695e-01	2.021378e-01	2.750974e-01	3.372175e-01	1.855473e-01	4.874746e-01	4.760513e-01	7.502210e-01	6.061763e-01	7.283474e-01	1.224941e+00
2810000	-1.642953e+04	2.937184e+02	9.595475e-01	1.034491e-01	1.853091e-01	7.724076e-02	5.736904e-02	5.314072e-01	4.522482e-02	6.501176e-02	1.641530e-01	1.409565e-01	2.574924e-02	5.572670e-01	4.686249e-02	2.405286e-01	2.334674e-01	2.742746e-01	2.517294e-01	2.138550e-01	2.734039e-01	3.485405e-01	1.642006e-01	5.860377e-01	4.040587e-01	7.538789e-01	5.446744e-01	7.662197e-01	1.193581e+00
2815000	-1.642124e+04	3.096145e+02	8.565909e-01	1.188898e-01	1.781488e-01	1.029977e-01	3.757975e-02	5.118691e-01	5.051484e-02	6.544362e-02	1.971262e-01	1.165361e-01	3.320539e-02	5.531727e-01	3.451609e-02	2.534737e-01	2.162220e-01	2.698143e-01	2.604900e-01	2.137694e-01	2.669379e-01	3.400812e-01	1.792115e-01	5.185013e-01	4.759204e-01	7.803001e-01	6.155052e-01	7.915062e-01	1.172642e+00
2820000	-1.640358e+04	3.028198e+02	8.997652e-01	1.062399e-01	1.641008e-01	1.016800e-01	4.633502e-02	5.317331e-01	4.991117e-02	8.088790e-02	1.763380e-01	1.238549e-01	3.401564e-02	5.542737e-01	3.062986e-02	2.401968e-01	2.244149e-01	2.664953e-01	2.688929e-01	2.233544e-01	2.616969e-01	3.363922e-01	1.785565e-01	4.884419e-01	4.120630e-01	7.501049e-01	5.529805e-01	7.159170e-01	1.235234e+00
2825000	-1.641011e+04	2.967164e+02	9.394477e-01	1.012514e-01	1.895272e-01	8.956391e-02	3.938730e-02	5.146935e-01	6.557672e-02	8.182962e-02	1.834384e-01	1.098237e-01	2.927276e-02	5.576629e-01	3.797271e-02	2.415131e-01	2.308600e-01	2.793855e-01	2.482414e-01	2.032609e-01	2.653644e-01	3.485319e-01	1.828429e-01	5.271499e-01	4.306906e-01	7.487149e-01	5.410604e-01	7.312277e-01	1.222556e+00
2830000	-1.643415e+04	3.069827e+02	8.720577e-01	1.116600e-01	1.749336e-01	9.761705e-02	5.602463e-02	5.041450e-01	5.561973e-02	6.748650e-02	1.952746e-01	1.366099e-01	3.816039e-02	5.208282e-01	4.164039e-02	2.500209e-01	2.356274e-01	2.647985e-01	2.495533e-01	2.101507e-01	2.728549e-01	3.291798e-01	1.878146e-01	7.219308e-01	3.974657e-01	7.726609e-01	5.419885e-01	6.464572e-01	1.292750e+00
2835000	-1.641699e+04	3.072823e+02	8.712694e-01	1.125993e-01	1.955881e-01	9.697524e-02	4.507672e-02	5.078058e-01	4.195489e-02	6.868708e-02	1.956903e-01	1.492492e-01	2.894289e-02	5.092271e-01	4.820336e-02	2.467768e-01	2.139081e-01	2.841001e-01	2.552150e-01	2.190792e-01	2.761535e-01	3.269736e-01	1.777937e-01	5.223345e-01	4.240986e-01	7.625606e-01	5.664809e-01	7.355117e-01	1.219008e+00
2840000	-1.641199e+04	3.034424e+02	8.959332e-01	1.080465e-01	1.302733e-01	9.018931e-02	3.273208e-02	5.839525e-01	5.480633e-02	6.271789e-02	1.757563e-01	1.010115e-01	3.308217e-02	5.806722e-01	4.675992e-02	2.649150e-01	2.188667e-01	2.573976e-01	2.588207e-01	2.181409e-01	2.872095e-01	3.327551e-01	1.618945e-01	3.788976e-01	4.969334e-01	7.123692e-01	6.144138e-01	7.776197e-01	1.184141e+00
2845000	-1.640682e+04	3.064034e+02	8.755089e-01	1.061859e-01	1.430459e-01	7.508952e-02	6.151950e-02	5.641321e-01	5.002717e-02	6.897988e-02	1.824564e-01	1.148717e-01	2.938951e-02	5.564362e-01	4.786638e-02	2.447751e-01	2.159119e-01	2.825318e-01	2.567812e-01	2.099696e-01	2.770487e-01	3.259683e-01	1.870134e-01	6.007784e-01	5.445504e-01	7.513488e-01	5.858272e-01	6.928337e-01	1.254348e+00
2850000	-1.642477e+04	3.180653e+02	8.045699e-01	1.042597e-01	1.666146e-01	9.852241e-02	5.493739e-02	5.236888e-01	5.197699e-02	9.050761e-02	1.857391e-01	1.223145e-01	2.135023e-02	5.262209e-01	5.386754e-02	2.547652e-01	2.315885e-01	2.613112e-01	2.523351e-01	2.130078e-01	2.748986e-01	3.335556e-01	1.785380e-01	8.412996e-01	4.789300e-01	7.804930e-01	5.779555e-01	6.551203e-01	1.285576e+00
2855000	-1.641528e+04	3.105965e+02	8.507800e-01	1.355064e-01	1.654781e-01	6.933462e-02	3.174233e-02	5.369999e-01	6.093860e-02	9.562857e-02	1.959516e-01	1.288126e-01	2.869700e-02	5.085518e-01	4.235849e-02	2.556898e-01	2.324505e-01	2.546500e-01	2.572097e-01	2.026613e-01	2.697683e-01	3.391670e-01	1.884035e-01	4.710994e-01	4.949395e-01	7.697387e-01	5.992020e-01	6.898299e-01	1.256835e+00
2860000	-1.639602e+04	2.983671e+02	9.286753e-01	1.055888e-01	1.776196e-01	8.102283e-02	2.894756e-02	5.445982e-01	6.222299e-02	7.575765e-02	1.952248e-01	1.340162e-01	3.203325e-02	5.247897e-01	3.817838e-02	2.557455e-01	2.077256e-01	2.719471e-01	2.645819e-01	2.164907e-01	2.758083e-01	3.324346e-01	1.752663e-01	4.452328e-01	4.775612e-01	7.461714e-01	5.897049e-01	7.192619e-01	1.232464e+00
2865000	-1.640949e+04	2.892795e+02	9.901371e-01	1.218171e-01	1.648343e-01	9.108886e-02	3.979914e-02	5.343962e-01	4.806434e-02	7.395822e-02	1.980354e-01	1.424164e-01	3.140163e-02	5.157081e-01	3.848022e-02	2.415212e-01	2.270547e-01	2.790619e-01	2.523622e-01	2.077393e-01	2.761531e-01	3.362612e-01	1.798464e-01	5.116703e-01	5.208401e-01	7.089636e-01	5.571121e-01	7.160084e-01	1.235158e+00
2870000	-1.641013e+04	3.039483e+02	8.915986e-01	1.228432e-01	1.575397e-01	9.355085e-02	4.407685e-02	5.283662e-01	5.362321e-02	7.522607e-02	2.069212e-01	1.343327e-01	4.774591e-02	4.993188e-01	3.645528e-02	2.451821e-01	2.164473e-01	2.813274e-01	2.570432e-01	2.123570e-01	2.541497e-01	3.403706e-01	1.931227e-01	4.861286e-01	5.632308e-01	7.624248e-01	6.092155e-01	7.342446e-01	1.220058e+00
2875000	-1.640426e+04	3.106243e+02	8.509154e-01	1.220630e-01	1.662016e-01	8.997253e-02	4.203008e-02	5.235582e-01	5.617458e-02	8.465318e-02	1.784251e-01	1.102422e-01	3.121191e-02	5.598588e-01	3.560883e-02	2.501405e-01	2.197878e-01	2.763654e-01	2.537063e-01	2.156101e-01	2.693854e-01	3.374503e-01	1.775542e-01	4.082707e-01	5.075875e-01	7.250692e-01	5.945318e-01	7.374424e-01	1.217410e+00
2880000	-1.641057e+04	3.005964e+02	9.135229e-01	1.306351e-01	1.820467e-01	9.213486e-02	4.885748e-02	4.988022e-01	4.752376e-02	6.784067e-02	2.149587e-01	1.283882e-01	2.949745e-02	5.202175e-01	3.909750e-02	2.547012e-01	2.252688e-01	2.621047e-01	2.579253e-01	2.019183e-01	2.745443e-01	3.354068e-01	1.881306e-01	4.752231e-01	5.229134e-01	7.517584e-01	6.232961e-01	7.352093e-01	1.219259e+00
2885000	-1.639748e+04	3.128877e+02	8.367068e-01	1.333583e-01	1.495166e-01	9.081154e-02	4.266936e-02	5.326680e-01	5.097618e-02	8.609525e-02	1.604105e-01	1.193993e-01	2.664607e-02	5.637399e-01	4.370899e-02	2.609756e-01	2.068566e-01	2.751457e-01	2.570221e-01	2.074983e-01	2.644598e-01	3.449371e-01	1.831048e-01	5.192340e-01	4.921184e-01	7.466740e-01	6.032332e-01	6.918836e-01	1.255135e+00
2890000	-1.639572e+04	3.046138e+02	8.880577e-01	9.101246e-02	1.616447e-01	8.831872e-02	4.608525e-02	5.784300e-01	3.450885e-02	9.300281e-02	1.676643e-01	1.132669e-01	2.865414e-02	5.520389e-01	4.537286e-02	2.395172e-01	2.144749e-01	2.922072e-01	2.538007e-01	2.276145e-01	2.579322e-01	3.390808e-01	1.753726e-01	4.451242e-01	4.961874e-01	7.395750e-01	6.095174e-01	7.307044e-01	1.222989e+00
2895000	-1.640037e+04	3.174327e+02	8.094093e-01	1.206005e-01	1.598219e-01	9.007207e-02	4.524671e-02	5.363466e-01	4.791222e-02	7.227424e-02	1.685467e-01	1.112603e-01	3.407012e-02	5.835363e-01	3.031230e-02	2.627495e-01	2.085029e-01	2.717745e-01	2.569731e-01	2.249436e-01	2.648962e-01	3.320105e-01	1.781497e-01	6.377419e-01	4.749805e-01	7.616146e-01	5.988060e-01	6.805102e-01	1.264552e+00
2900000	-1.642424e+04	3.067079e+02	8.735607e-01	1.108410e-01	1.646266e-01	6.808884e-02	4.063738e-02	5.851843e-01	3.062190e-02	8.415281e-02	1.772193e-01	1.301364e-01	3.060573e-02	5.428662e-01	3.501952e-02	2.481540e-01	2.079257e-01	2.709771e-01	2.729432e-01	2.120888e-01	2.692128e-01	3.496006e-01	1.690977e-01	5.567313e-01	5.962443e-01	7.557400e-01	6.058283e-01	7.904568e-01	1.173511e+00
2905000	-1.642894e+04	3.068993e+02	8.738204e-01	1.089874e-01	1.481668e-01	7.460077e-02	3.825353e-02	5.518552e-01	7.813631e-02	7.862382e-02	1.572328e-01	1.484891e-01	2.374776e-02	5.564601e-01	3.544639e-02	2.597240e-01	2.167539e-01	2.793754e-01	2.441467e-01	2.089524e-01	2.567528e-01	3.646952e-01	1.695996e-01	4.748145e-01	4.450813e-01	7.184736e-01	5.990750e-01	7.359447e-01	1.218650e+00
2910000	-1.641716e+04	3.059695e+02	8.794252e-01	1.217778e-01	1.415078e-01	9.821065e-02	5.422998e-02	5.411249e-01	4.314888e-02	9.240209e-02	2.057716e-01	1.315935e-01	3.532369e-02	4.956195e-01	3.928954e-02	2.562933e-01	2.352413e-01	2.714692e-01	2.369962e-01	2.076029e-01	2.754291e-01	3.321657e-01	1.848023e-01	5.113063e-01	4.427341e-01	7.560966e-01	5.682255e-01	7.715385e-01	1.189177e+00
2915000	-1.642213e+04	3.040436e+02	8.904285e-01	1.172486e-01	1.905195e-01	8.398237e-02	3.927680e-02	5.224608e-01	4.651190e-02	7.402695e-02	2.118268e-01	1.274192e-01	2.493640e-02	5.270522e-01	3.473846e-02	2.444171e-01	2.145069e-01	2.744371e-01	2.666390e-01	1.896381e-01	2.835207e-01	3.347252e-01	1.921161e-01	6.951443e-01	4.428738e-01	7.618621e-01	5.766477e-01	7.197691e-01	1.232044e+00
2920000	-1.641371e+04	2.991539e+02	9.228660e-01	1.119466e-01	1.774872e-01	9.731024e-02	4.708744e-02	5.146905e-01	5.147807e-02	7.400643e-02	1.879418e-01	1.427625e-01	2.992171e-02	5.271465e-01	3.822098e-02	2.424949e-01	2.268891e-01	2.768663e-01	2.537497e-01	2.041849e-01	2.758156e-01	3.325713e-01	1.874282e-01	4.881178e-01	5.269465e-01	7.368820e-01	6.117009e-01	8.016619e-01	1.164233e+00
2925000	-1.640300e+04	3.123049e+02	8.395516e-01	1.253278e-01	1.478832e-01	8.672448e-02	5.527641e-02	5.292824e-01	5.550578e-02	6.679513e-02	1.662749e-01	1.446723e-01	2.629143e-02	5.602441e-01	3.572217e-02	2.522167e-01	2.083559e-01	2.844475e-01	2.549799e-01	2.113993e-01	2.729282e-01	3.344272e-01	1.812452e-01	6.279645e-01	4.907187e-01	7.647872e-01	6.186196e-01	7.959638e-01	1.168951e+00
2930000	-1.643256e+04	3.182702e+02	8.056647e-01	1.303820e-01	1.636688e-01	1.088833e-01	2.587818e-02	5.207974e-01	5.039023e-02	6.754780e-02	1.918001e-01	1.290003e-01	3.419888e-02	5.401487e-01	3.730421e-02	2.460497e-01	2.276732e-01	2.702180e-01	2.560591e-01	2.138095e-01	2.606344e-01	3.421490e-01	1.834072e-01	5.091012e-01	4.157770e-01	7.723212e-01	5.897971e-01	6.459509e-01	1.293169e+00
2935000	-1.638807e+04	3.142678e+02	8.275748e-01	1.149602e-01	1.288530e-01	9.033843e-02	4.393405e-02	5.740225e-01	4.789189e-02	7.217200e-02	2.024120e-01	1.307435e-01	3.412536e-02	5.142471e-01	4.630002e-02	2.565248e-01	2.193557e-01	2.720656e-01	2.520539e-01	2.076717e-01	2.856865e-01	3.301294e-01	1.765123e-01	5.315713e-01	6.370327e-01	7.720873e-01	6.487650e-01	7.464687e-01	1.209936e+00
2940000	-1.640988e+04	3.095316e+02	8.577370e-01	1.353393e-01	1.618842e-01	8.763133e-02	3.456242e-02	5.284737e-01	5.210907e-02	7.729400e-02	1.881786e-01	1.546193e-01	3.220719e-02	5.076057e-01	4.009511e-02	2.506241e-01	2.144915e-01	2.824512e-01	2.524332e-01	2.055101e-01	2.702444e-01	3.343409e-01	1.899047e-01	4.519498e-01	4.380425e-01	7.524227e-01	5.717568e-01	7.319401e-01	1.221966e+00
2945000	-1.641496e+04	3.093179e+02	8.573724e-01	1.007945e-01	1.604583e-01	1.071998e-01	4.834623e-02	5.474035e-01	3.579774e-02	8.715380e-02	1.783678e-01	1.101032e-01	2.961273e-02	5.588813e-01	3.588111e-02	2.402492e-01	2.180065e-01	2.914862e-01	2.502581e-01	2.193139e-01	2.653530e-01	3.414473e-01	1.738857e-01	6.132635e-01	5.500774e-01	7.700520e-01	6.034963e-01	7.530592e-01	1.204478e+00
2950000	-1.641384e+04	3.036102e+02	8.931321e-01	1.238481e-01	1.689834e-01	8.682795e-02	3.019701e-02	5.366973e-01	5.344623e-02	6.282202e-02	1.853712e-01	1.251013e-01	2.530019e-02	5.530424e-01	4.836290e-02	2.274630e-01	2.296344e-01	2.868352e-01	2.560674e-01	2.134876e-01	2.630154e-01	3.348948e-01	1.886021e-01	6.289736e-01	5.177262e-01	7.495194e-01	5.917838e-01	7.156626e-01	1.235444e+00
2955000	-1.641340e+04	3.204441e+02	7.936836e-01	1.127794e-01	2.079551e-01	7.800763e-02	3.139323e-02	5.186296e-01	5.123496e-02	7.424687e-02	2.042100e-01	1.309829e-01	2.954025e-02	5.208554e-01	4.016457e-02	2.470247e-01	2.231757e-01	2.840135e-01	2.457861e-01	2.033915e-01	2.782277e-01	3.216862e-01	1.966945e-01	4.133625e-01	4.363637e-01	7.641697e-01	6.201032e-01	6.978265e-01	1.250214e+00
2960000	-1.641509e+04	3.118789e+02	8.432184e-01	1.147512e-01	1.644602e-01	9.596246e-02	5.559881e-02	5.212435e-01	4.798380e-02	8.444838e-02	1.829810e-01	1.320566e-01	2.743714e-02	5.284407e-01	4.463616e-02	2.704326e-01	1.991803e-01	2.721893e-01	2.581978e-01	2.051728e-01	2.687332e-01	3.494503e-01	1.766438e-01	5.777905e-01	3.563851e-01	7.584782e-01	5.685792e-01	7.636207e-01	1.195733e+00
2965000	-1.642692e+04	3.104342e+02	8.507274e-01	1.310866e-01	1.777651e-01	9.736049e-02	3.478049e-02	4.950540e-01	6.395329e-02	7.482768e-02	1.690252e-01	1.194176e-01	4.091142e-02	5.517830e-01	4.403515e-02	2.566867e-01	2.233138e-01	2.685538e-01	2.514457e-01	2.206778e-01	2.609353e-01	3.415654e-01	1.768216e-01	5.355763e-01	6.013520e-01	7.750273e-01	6.359224e-01	6.712167e-01	1.272248e+00
2970000	-1.641550e+04	3.052336e+02	8.843041e-01	1.407769e-01	1.396199e-01	8.871540e-02	3.619196e-02	5.524249e-01	4.227092e-02	7.865080e-02	1.635932e-01	1.380067e-01	3.271659e-02	5.484994e-01	3.853329e-02	2.349733e-01	2.243491e-01	2.722391e-01	2.684385e-01	2.127645e-01	2.755024e-01	3.360344e-01	1.756986e-01	4.272066e-01	4.876800e-01	7.125701e-01	5.711396e-01	7.745070e-01	1.186719e+00
2975000	-1.640284e+04	3.052370e+02	8.841666e-01	9.908935e-02	1.783983e-01	9.283644e-02	4.585941e-02	5.228440e-01	6.097249e-02	7.865859e-02	1.785048e-01	1.356220e-01	2.992850e-02	5.370620e-01	4.022423e-02	2.483667e-01	2.321481e-01	2.600385e-01	2.594467e-01	2.095125e-01	2.855781e-01	3.365576e-01	1.683518e-01	4.265766e-01	5.066658e-01	7.191049e-01	5.738957e-01	6.766699e-01	1.267732e+00
2980000	-1.642710e+04	3.091221e+02	8.601421e-01	8.747101e-02	1.235164e-01	9.546570e-02	5.051037e-02	5.917740e-01	5.126253e-02	9.060960e-02	1.934370e-01	1.410764e-01	3.319987e-02	5.020606e-01	3.961649e-02	2.600501e-01	2.050772e-01	2.705617e-01	2.643110e-01	2.009565e-01	2.591049e-01	3.604651e-01	1.794736e-01	5.188138e-01	3.885037e-01	7.348267e-01	5.696952e-01	6.749073e-01	1.269192e+00
2985000	-1.641253e+04	3.050396e+02	8.845138e-01	1.253813e-01	1.778010e-01	7.908896e-02	4.051276e-02	5.254427e-01	5.177334e-02	7.009189e-02	1.788318e-01	1.201949e-01	3.508618e-02	5.522390e-01	4.355622e-02	2.387257e-01	2.258725e-01	2.732867e-01	2.621152e-01	2.104356e-01	2.543435e-01	3.492734e-01	1.859476e-01	4.976246e-01	5.780480e-01	7.463551e-01	6.315214e-01	7.192247e-01	1.232495e+00
2990000	-1.642136e+04	3.039080e+02	8.922690e-01	1.142971e-01	1.579009e-01	1.105896e-01	4.749327e-02	5.242636e-01	4.545547e-02	9.866299e-02	1.921626e-01	1.399836e-01	3.749302e-02	4.851089e-01	4.658885e-02	2.653490e-01	2.048852e-01	2.729890e-01	2.567768e-01	2.065467e-01	2.595610e-01	3.457165e-01	1.881758e-01	5.346314e-01	4.497192e-01	7.726380e-01	6.145087e-01	7.606055e-01	1.198230e+00
2995000	-1.642092e+04	3.072325e+02	8.708724e-01	1.215111e-01	1.731182e-01	8.293437e-02	4.960578e-02	4.962498e-01	7.658083e-02	6.480799e-02	1.685285e-01	1.321315e-01	3.587507e-02	5.572701e-01	4.138691e-02	2.575888e-01	2.182466e-01	2.938957e-01	2.302688e-01	2.138252e-01	2.588014e-01	3.428260e-01	1.845473e-01	5.209055e-01	5.392368e-01	7.498464e-01	6.138140e-01	7.364353e-01	1.218244e+00
3000000	-1.643069e+04	3.047073e+02	8.871610e-01	1.436598e-01	1.295649e-01	9.079945e-02	4.089894e-02	5.458994e-01	4.917747e-02	9.906007e-02	1.860468e-01	1.446968e-01	3.118455e-02	5.127311e-01	2.628072e-02	2.537088e-01	2.049911e-01	2.772328e-01	2.640673e-01	1.955321e-01	2.834041e-01	3.449854e-01	1.760785e-01	4.313616e-01	5.579939e-01	7.109733e-01	6.061254e-01	8.249939e-01	1.144913e+00
3005000	-1.642434e+04	3.144854e+02	8.271242e-01	1.102209e-01	1.634689e-01	9.280205e-02	5.061987e-02	5.372010e-01	4.568730e-02	8.643718e-02	1.817721e-01	1.171823e-01	2.952602e-02	5.384004e-01	4.668190e-02	2.358123e-01	2.260415e-01	2.638383e-01	2.743079e-01	2.116917e-01	2.698623e-01	3.338405e-01	1.846054e-01	4.416480e-01	5.855990e-01	7.242905e-01	6.460595e-01	7.456522e-01	1.210612e+00
3010000	-1.641155e+04	3.130846e+02	8.355169e-01	1.155842e-01	1.414601e-01	9.490531e-02	3.454530e-02	5.621302e-01	5.137480e-02	7.081197e-02	2.128879e-01	1.283651e-01	3.594307e-02	5.124950e-01	3.949692e-02	2.618084e-01	2.248859e-01	2.662691e-01	2.470366e-01	2.117873e-01	2.741180e-01	3.377316e-01	1.763631e-01	4.797529e-01	5.340934e-01	7.250200e-01	6.018713e-01	7.109610e-01	1.239338e+00
3015000	-1.641823e+04	3.137697e+02	8.309991e-01	9.137924e-02	1.350751e-01	8.618412e-02	2.925902e-02	6.073989e-01	5.070364e-02	7.394700e-02	1.861507e-01	1.155462e-01	2.805105e-02	5.604339e-01	3.587110e-02	2.506727e-01	2.221789e-01	2.827202e-01	2.444282e-01	2.177872e-01	2.806756e-01	3.285880e-01	1.729493e-01	5.462824e-01	5.420113e-01	7.444193e-01	6.091821e-01	6.994611e-01	1.248860e+00
3020000	-1.641686e+04	3.106890e+02	8.500953e-01	1.067036e-01	1.749443e-01	9.634442e-02	3.834935e-02	5.246108e-01	5.904755e-02	8.951149e-02	1.920803e-01	1.231962e-01	3.387397e-02	5.215867e-01	3.975130e-02	2.355262e-01	2.246622e-01	2.752378e-01	2.645737e-01	2.036006e-01	2.800014e-01	3.191273e-01	1.972707e-01	4.628530e-01	5.234297e-01	7.745147e-01	6.267361e-01	6.636009e-01	1.278554e+00
3025000	-1.643455e+04	2.872762e+02	1.001736e+00	1.218524e-01	1.271793e-01	8.598703e-02	4.956683e-02	5.575585e-01	5.785591e-02	6.220228e-02	1.716665e-01	1.461026e-01	2.767216e-02	5.493850e-01	4.297137e-02	2.724454e-01	2.158567e-01	2.757089e-01	2.359891e-01	2.142671e-01	2.603325e-01	3.488286e-01	1.765717e-01	9.173817e-01	4.867837e-01	7.676239e-01	5.496125e-01	6.891611e-01	1.257389e+00
3030000	-1.641030e+04	3.035345e+02	8.944249e-01	1.467818e-01	1.591026e-01	8.144774e-02	3.957168e-02	5.336554e-01	3.944079e-02	6.913793e-02	1.877524e-01	1.484391e-01	3.077066e-02	5.280448e-01	3.585510e-02	2.492491e-01	2.143832e-01	2.659847e-01	2.703830e-01	2.097906e-01	2.717605e-01	3.362898e-01	1.821591e-01	5.316370e-01	4.881536e-01	7.386057e-01	6.017302e-01	7.812439e-01	1.181140e+00
3035000	-1.641814e+04	3.200424e+02	7.947081e-01	9.272089e-02	1.576333e-01	7.706038e-02	3.312313e-02	5.839256e-01	5.553673e-02	8.042823e-02	1.937748e-01	1.439661e-01	3.472352e-02	4.954422e-01	5.166508e-02	2.690707e-01	2.270593e-01	2.664065e-01	2.374635e-01	2.170832e-01	2.823019e-01	3.199943e-01	1.806206e-01	5.451831e-01	5.254900e-01	7.502191e-01	6.310282e-01	6.784351e-01	1.266271e+00
3040000	-1.640158e+04	3.040041e+02	8.909416e-01	1.191625e-01	1.777501e-01	1.028320e-01	4.615513e-02	5.001956e-01	5.390465e-02	8.064284e-02	1.687203e-01	1.333753e-01	2.634438e-02	5.555800e-01	3.533715e-02	2.546250e-01	2.145829e-01	2.740985e-01	2.566936e-01	2.074651e-01	2.707602e-01	3.312106e-01	1.905641e-01	6.363658e-01	4.604288e-01	7.697489e-01	5.742525e-01	6.694005e-01	1.273752e+00
3045000	-1.641382e+04	3.028329e+02	8.982724e-01	1.074335e-01	1.401488e-01	1.073959e-01	3.296199e-02	5.502704e-01	6.178950e-02	7.433761e-02	2.196320e-01	1.391375e-01	3.634852e-02	4.943858e-01	3.615861e-02	2.519566e-01	2.308782e-01	2.705648e-01	2.466004e-01	2.028228e-01	2.553194e-01	3.507821e-01	1.910756e-01	6.487312e-01	4.713645e-01	7.699482e-01	5.841515e-01	7.129696e-01	1.237674e+00
3050000	-1.642183e+04	3.140764e+02	8.293900e-01	1.058442e-01	1.561990e-01	9.612133e-02	5.558359e-02	5.265084e-01	5.974340e-02	6.359683e-02	1.539350e-01	1.380682e-01	3.366289e-02	5.789567e-01	3.178036e-02	2.362216e-01	2.114216e-01	2.776467e-01	2.747101e-01	2.201978e-01	2.590830e-01	3.592326e-01	1.614866e-01	5.975871e-01	4.554969e-01	8.041294e-01	5.954222e-01	6.497131e-01	1.290054e+00
3055000	-1.640146e+04	2.978414e+02	9.323822e-01	1.100549e-01	1.597491e-01	1.069136e-01	2.923137e-02	5.540533e-01	3.999767e-02	6.731964e-02	1.897704e-01	1.267018e-01	3.049768e-02	5.446854e-01	4.102512e-02	2.594542e-01	2.096900e-01	2.813649e-01	2.494910e-01	2.138961e-01	2.673518e-01	3.346983e-01	1.840538e-01	4.296772e-01	4.607210e-01	7.049886e-01	6.196447e-01	7.422909e-01	1.213395e+00
3060000	-1.640016e+04	3.124770e+02	8.386809e-01	1.291451e-01	1.510794e-01	7.514222e-02	4.074734e-02	5.650693e-01	3.881655e-02	7.012220e-02	1.817640e-01	1.311179e-01	3.243011e-02	5.431433e-01	4.142248e-02	2.688678e-01	2.146666e-01	2.649135e-01	2.515521e-01	2.217066e-01	2.608875e-01	3.443303e-01	1.730755e-01	4.990950e-01	5.929125e-01	7.478353e-01	6.142936e-01	7.828297e-01	1.179827e+00
3065000	-1.641876e+04	3.026493e+02	9.014765e-01	1.096805e-01	1.434769e-01	9.008006e-02	3.557557e-02	5.731442e-01	4.804280e-02	8.196398e-02	2.056152e-01	1.321394e-01	3.102150e-02	5.108007e-01	3.845919e-02	2.490859e-01	2.136084e-01	2.999411e-01	2.373647e-01	2.121829e-01	2.658440e-01	3.290588e-01	1.929142e-01	3.731438e-01	4.316958e-01	7.073279e-01	5.918631e-01	6.518814e-01	1.288258e+00
3070000	-1.640028e+04	3.074680e+02	8.696228e-01	1.182844e-01	1.584152e-01	7.638517e-02	6.345296e-02	5.206440e-01	6.281826e-02	8.433940e-02	1.719647e-01	1.275246e-01	3.237327e-02	5.438982e-01	3.989991e-02	2.644604e-01	2.134986e-01	2.731292e-01	2.489118e-01	2.071245e-01	2.707499e-01	3.452606e-01	1.768649e-01	5.149782e-01	5.107961e-01	7.423510e-01	5.908587e-01	7.193170e-01	1.232418e+00
3075000	-1.639825e+04	3.041713e+02	8.903616e-01	1.325690e-01	1.899539e-01	1.095656e-01	3.248631e-02	4.971913e-01	3.823384e-02	7.620942e-02	1.854176e-01	1.243463e-01	3.544808e-02	5.469234e-01	3.165515e-02	2.331945e-01	2.396644e-01	2.815887e-01	2.455523e-01	2.095415e-01	2.755622e-01	3.248035e-01	1.900928e-01	5.237263e-01	4.970781e-01	7.344242e-01	6.023976e-01	7.559519e-01	1.202083e+00
3080000	-1.640902e+04	2.986709e+02	9.261753e-01	1.196618e-01	1.920640e-01	8.643172e-02	4.166071e-02	5.057726e-01	5.440914e-02	9.233293e-02	1.686886e-01	1.254586e-01	2.836327e-02	5.446098e-01	4.054682e-02	2.533669e-01	2.210914e-01	2.795181e-01	2.460236e-01	2.161050e-01	2.611727e-01	3.393630e-01	1.833592e-01	5.703773e-01	4.262828e-01	7.675240e-01	5.735731e-01	7.710123e-01	1.189612e+00
3085000	-1.640154e+04	2.998456e+02	9.180662e-01	1.486663e-01	1.528970e-01	9.157149e-02	3.071787e-02	5.258847e-01	5.026265e-02	8.135803e-02	1.624983e-01	1.264331e-01	3.220991e-02	5.558918e-01	4.160882e-02	2.440995e-01	2.182019e-01	2.778963e-01	2.598023e-01	2.183306e-01	2.731555e-01	3.294842e-01	1.790297e-01	5.502455e-01	5.036592e-01	7.551381e-01	5.959422e-01	7.394443e-01	1.215752e+00
3090000	-1.640231e+04	3.088808e+02	8.610617e-01	1.208773e-01	1.857947e-01	9.541644e-02	4.453843e-02	4.986014e-01	5.477168e-02	8.164047e-02	2.056080e-01	1.486063e-01	2.983663e-02	5.028786e-01	3.142997e-02	2.562988e-01	2.156320e-01	2.702511e-01	2.578181e-01	1.956584e-01	2.805558e-01	3.495748e-01	1.742110e-01	4.603101e-01	5.385610e-01	7.703681e-01	6.231159e-01	7.105574e-01	1.239672e+00
3095000	-1.641444e+04	3.042430e+02	8.914048e-01	1.027357e-01	1.348600e-01	6.590907e-02	3.811419e-02	6.080553e-01	5.032576e-02	8.614655e-02	1.931553e-01	1.132157e-01	2.924517e-02	5.332713e-01	4.496593e-02	2.504161e-01	2.080612e-01	2.727266e-01	2.687961e-01	2.177604e-01	2.548872e-01	3.382233e-01	1.891291e-01	3.820337e-01	4.031309e-01	6.927892e-01	5.470726e-01	7.331087e-01	1.220998e+00
3100000	-1.642672e+04	2.985829e+02	9.278898e-01	1.136494e-01	1.651218e-01	9.401011e-02	4.698020e-02	5.201785e-01	6.005996e-02	6.839618e-02	1.660657e-01	1.312748e-01	3.005711e-02	5.590481e-01	4.515811e-02	2.659711e-01	2.249356e-01	2.632513e-01	2.458421e-01	2.206814e-01	2.629920e-01	3.397240e-01	1.766026e-01	4.176755e-01	4.078416e-01	7.510011e-01	5.397701e-01	7.684911e-01	1.191700e+00
3105000	-1.642216e+04	3.147721e+02	8.254633e-01	1.126067e-01	1.544347e-01	6.768355e-02	2.506484e-02	5.815555e-01	5.865480e-02	8.562486e-02	1.540121e-01	1.361098e-01	2.299710e-02	5.631211e-01	3.813512e-02	2.584632e-01	2.310228e-01	2.760174e-01	2.344967e-01	1.953718e-01	2.666356e-01	3.574169e-01	1.805757e-01	5.307060e-01	4.914396e-01	7.451654e-01	6.280101e-01	7.589357e-01	1.199612e+00
3110000	-1.641148e+04	3.138550e+02	8.306316e-01	1.089093e-01	1.374886e-01	6.948088e-02	4.513658e-02	5.806251e-01	5.835951e-02	8.706626e-02	1.907551e-01	1.234846e-01	2.698341e-02	5.242518e-01	4.745875e-02	2.513767e-01	2.215549e-01	2.682405e-01	2.588279e-01	2.143388e-01	2.810309e-01	3.200114e-01	1.846188e-01	5.279426e-01	5.369759e-01	7.372782e-01	6.065235e-01	7.091422e-01	1.240844e+00
3115000	-1.639917e+04	3.135925e+02	8.320117e-01	1.191690e-01	1.762218e-01	8.041993e-02	4.326143e-02	5.110480e-01	6.987993e-02	7.297824e-02	2.112717e-01	1.206973e-01	3.518077e-02	5.275173e-01	3.235474e-02	2.475288e-01	2.291220e-01	2.745231e-01	2.488261e-01	2.021042e-01	2.860351e-01	3.312638e-01	1.805970e-01	5.090289e-01	5.858793e-01	7.746018e-01	6.076224e-01	6.912124e-01	1.255690e+00
3120000	-1.641771e+04	3.111898e+02	8.462257e-01	8.499350e-02	1.466519e-01	8.148157e-02	4.485524e-02	5.869005e-01	5.511729e-02	6.503653e-02	1.905339e-01	1.259355e-01	3.170429e-02	5.485431e-01	3.824668e-02	2.591162e-01	2.253808e-01	2.573527e-01	2.581504e-01	2.220198e-01	2.723683e-01	3.280719e-01	1.775401e-01	5.368416e-01	5.877471e-01	7.429002e-01	6.425336e-01	7.957499e-01	1.169128e+00
3125000	-1.642089e+04	3.126313e+02	8.374060e-01	1.063553e-01	1.757182e-01	9.068399e-02	3.847638e-02	5.484737e-01	4.029247e-02	6.686408e-02	1.708452e-01	1.516794e-01	2.997932e-02	5.455528e-01	3.507918e-02	2.428921e-01	2.279501e-01	2.703830e-01	2.587749e-01	2.142579e-01	2.576848e-01	3.444603e-01	1.835970e-01	5.399058e-01	6.108524e-01	7.441990e-01	6.228046e-01	8.031691e-01	1.162985e+00
3130000	-1.641387e+04	3.110790e+02	8.467837e-01	1.035818e-01	1.461245e-01	1.135757e-01	4.491236e-02	5.302799e-01	6.152575e-02	7.855936e-02	1.765270e-01	1.417982e-01	3.200617e-02	5.376755e-01	3.343372e-02	2.587057e-01	2.257360e-01	2.688428e-01	2.467154e-01	2.046072e-01	2.672974e-01	3.421628e-01	1.859327e-01	5.554197e-01	5.876729e-01	7.491941e-01	6.471792e-01	7.564572e-01	1.201665e+00
3135000	-1.640890e+04	3.026515e+02	9.004302e-01	1.108061e-01	1.619775e-01	6.832693e-02	3.004879e-02	5.704543e-01	5.838641e-02	8.302476e-02	2.228450e-01	1.363904e-01	2.402372e-02	5.013418e-01	3.237435e-02	2.560532e-01	2.170305e-01	2.782771e-01	2.486391e-01	1.915942e-01	2.742891e-01	3.422466e-01	1.918702e-01	5.301381e-01	4.352348e-01	7.695426e-01	5.935934e-01	6.447541e-01	1.294160e+00
3140000	-1.640563e+04	3.036691e+02	8.927231e-01	9.749623e-02	1.952487e-01	8.611408e-02	4.025209e-02	5.180034e-01	6.288550e-02	6.780578e-02	1.501002e-01	1.326676e-01	3.041226e-02	5.801623e-01	3.885192e-02	2.489090e-01	2.012907e-01	2.835464e-01	2.662538e-01	2.219377e-01	2.629446e-01	3.466699e-01	1.684478e-01	6.088637e-01	5.431703e-01	7.631654e-01	6.179156e-01	7.145971e-01	1.236327e+00
3145000	-1.645109e+04	3.026993e+02	9.002396e-01	1.066716e-01	1.315194e-01	1.291527e-01	3.009591e-02	5.494085e-01	5.315188e-02	7.734760e-02	1.889913e-01	1.448374e-01	2.087588e-02	5.236346e-01	4.431319e-02	2.474047e-01	2.342970e-01	2.605629e-01	2.577353e-01	2.025521e-01	2.613446e-01	3.658920e-01	1.702113e-01	4.989219e-01	4.482616e-01	7.136074e-01	5.734956e-01	7.245052e-01	1.228122e+00
3150000	-1.641579e+04	3.041526e+02	8.904337e-01	1.269410e-01	1.522604e-01	8.824269e-02	3.978171e-02	5.407504e-01	5.202371e-02	8.577878e-02	1.517897e-01	1.301861e-01	3.214058e-02	5.636282e-01	3.647659e-02	2.488211e-01	2.251845e-01	2.759934e-01	2.500010e-01	2.193253e-01	2.648640e-01	3.381566e-01	1.776542e-01	5.451562e-01	4.830222e-01	7.416996e-01	6.320930e-01	8.265049e-01	1.143662e+00
3155000	-1.640989e+04	3.113584e+02	8.462658e-01	1.218850e-01	1.766351e-01	8.519288e-02	5.006733e-02	5.151733e-01	5.104642e-02	6.551422e-02	1.887099e-01	1.102549e-01	2.890234e-02	5.579880e-01	4.863062e-02	2.525863e-01	2.256796e-01	2.598449e-01	2.618893e-01	2.038092e-01	2.808016e-01	3.366103e-01	1.787788e-01	4.467149e-01	5.025941e-01	7.533017e-01	5.946197e-01	7.037561e-01	1.245304e+00
3160000	-1.642257e+04	3.113264e+02	8.467478e-01	1.459216e-01	1.665323e-01	8.876803e-02	5.166759e-02	4.828776e-01	6.423286e-02	8.661076e-02	2.034733e-01	1.301312e-01	2.767471e-02	5.094370e-01	4.267299e-02	2.589505e-01	2.128435e-01	2.665317e-01	2.616743e-01	1.971087e-01	2.775140e-01	3.471785e-01	1.781988e-01	4.282288e-01	4.734039e-01	7.426098e-01	6.013552e-01	7.497872e-01	1.207188e+00
3165000	-1.642339e+04	3.008426e+02	9.116827e-01	9.583944e-02	1.582860e-01	9.550925e-02	3.927051e-02	5.581795e-01	5.291532e-02	6.353409e-02	1.986317e-01	1.265356e-01	3.471910e-02	5.344777e-01	4.210183e-02	2.571555e-01	2.225153e-01	2.744132e-01	2.459160e-01	2.215963e-01	2.718525e-01	3.242192e-01	1.823319e-01	5.916042e-01	4.428589e-01	7.559176e-01	5.909140e-01	7.335749e-01	1.220612e+00
3170000	-1.640907e+04	3.116668e+02	8.440636e-01	9.226277e-02	1.841052e-01	9.036572e-02	4.618449e-02	5.432216e-01	4.386025e-02	8.155401e-02	1.849366e-01	1.285600e-01	2.496053e-02	5.376808e-01	4.230806e-02	2.558418e-01	2.229957e-01	2.675187e-01	2.536437e-01	2.014080e-01	2.858346e-01	3.391684e-01	1.735890e-01	5.844591e-01	4.215146e-01	7.666300e-01	5.758003e-01	7.641295e-01	1.195312e+00
3175000	-1.642266e+04	3.014227e+02	9.090680e-01	1.011304e-01	1.401864e-01	9.120437e-02	2.656392e-02	5.998975e-01	4.101742e-02	8.681798e-02	1.493220e-01	1.464869e-01	2.388764e-02	5.540360e-01	3.944937e-02	2.497177e-01	2.182060e-01	2.911531e-01	2.409231e-01	2.140546e-01	2.677245e-01	3.477164e-01	1.705045e-01	4.004805e-01	4.561514e-01	6.896809e-01	5.971028e-01	8.284884e-01	1.142019e+00
3180000	-1.640782e+04	3.216688e+02	7.851490e-01	1.224247e-01	1.570138e-01	1.205249e-01	3.865041e-02	5.174549e-01	4.393139e-02	7.043757e-02	2.064943e-01	1.616941e-01	2.901292e-02	4.870996e-01	4.526153e-02	2.391706e-01	2.214899e-01	2.811774e-01	2.581620e-01	1.921535e-01	2.919420e-01	3.282090e-01	1.876955e-01	5.954733e-01	5.439967e-01	7.585955e-01	6.514600e-01	7.139822e-01	1.236836e+00
3185000	-1.641260e+04	3.093844e+02	8.584209e-01	1.225510e-01	1.589236e-01	1.133911e-01	2.543691e-02	5.262905e-01	5.340696e-02	1.010795e-01	1.918313e-01	1.136829e-01	3.233349e-02	5.312366e-01	2.983625e-02	2.498761e-01	2.254868e-01	2.750502e-01	2.495869e-01	2.089363e-01	2.687230e-01	3.377802e-01	1.845605e-01	4.974454e-01	4.281241e-01	7.483095e-01	5.839693e-01	7.094073e-01	1.240624e+00
3190000	-1.641588e+04	3.225874e+02	7.812859e-01	9.861127e-02	1.633875e-01	9.816417e-02	3.392258e-02	5.349247e-01	7.098985e-02	9.110038e-02	2.106970e-01	1.334408e-01	2.848770e-02	5.011093e-01	3.516481e-02	2.688881e-01	2.264369e-01	2.623267e-01	2.423483e-01	2.014484e-01	2.718469e-01	3.337108e-01	1.929939e-01	4.785490e-01	4.332841e-01	7.543685e-01	5.890712e-01	6.994859e-01	1.248839e+00
3195000	-1.641588e+04	3.077294e+02	8.679385e-01	1.174702e-01	1.696647e-01	7.288014e-02	5.774965e-02	5.201408e-01	6.209448e-02	8.541292e-02	1.642156e-01	1.194918e-01	3.601798e-02	5.614994e-01	3.336241e-02	2.590942e-01	2.215285e-01	2.616506e-01	2.577267e-01	2.134640e-01	2.520992e-01	3.572734e-01	1.771634e-01	4.474093e-01	5.885618e-01	7.103800e-01	5.849100e-01	7.715887e-01	1.189135e+00
3200000	-1.640492e+04	3.101405e+02	8.533882e-01	1.069059e-01	1.860318e-01	9.934674e-02	4.148341e-02	5.101740e-01	5.605813e-02	7.891479e-02	1.772662e-01	1.354292e-01	3.283827e-02	5.389099e-01	3.664164e-02	2.395185e-01	2.321892e-01	2.680491e-01	2.602432e-01	2.160774e-01	2.657191e-01	3.420466e-01	1.761570e-01	5.567478e-01	4.364782e-01	7.522548e-01	5.734048e-01	6.948871e-01	1.252648e+00
3205000	-1.639621e+04	2.927756e+02	9.669636e-01	1.148532e-01	1.912905e-01	8.804059e-02	4.071486e-02	5.075887e-01	5.751210e-02	6.962295e-02	1.838695e-01	1.229857e-01	3.719956e-02	5.462790e-01	4.004338e-02	2.380058e-01	2.348507e-01	2.718901e-01	2.552533e-01	2.084698e-01	2.632256e-01	3.437357e-01	1.845689e-01	4.759004e-01	3.783717e-01	7.449647e-01	5.423735e-01	7.567423e-01	1.201429e+00
3210000	-1.641211e+04	3.105932e+02	8.505563e-01	1.288416e-01	1.580072e-01	8.232911e-02	4.272585e-02	5.174168e-01	7.067943e-02	6.850624e-02	1.788540e-01	1.421396e-01	2.412667e-02	5.481357e-01	3.823775e-02	2.704307e-01	2.378777e-01	2.509615e-01	2.407301e-01	2.087541e-01	2.797985e-01	3.467191e-01	1.647283e-01	5.700029e-01	4.361449e-01	7.548954e-01	5.749860e-01	7.312293e-01	1.222554e+00
3215000	-1.641710e+04	3.072073e+02	8.723125e-01	1.306167e-01	1.694448e-01	1.005684e-01	4.058266e-02	5.083492e-01	5.043834e-02	6.387032e-02	1.808597e-01	1.270701e-01	3.416373e-02	5.597099e-01	3.432629e-02	2.489636e-01	2.306059e-01	2.812775e-01	2.391529e-01	2.157058e-01	2.724950e-01	3.397395e-01	1.720597e-01	4.559043e-01	3.979250e-01	7.662300e-01	5.613419e-01	7.076613e-01	1.242070e+00
3220000	-1.642526e+04	3.072537e+02	8.711498e-01	1.151659e-01	1.718687e-01	8.392118e-02	3.637909e-02	5.444915e-01	4.817366e-02	9.284688e-02	1.766248e-01	1.099872e-01	3.218858e-02	5.523838e-01	3.596877e-02	2.552893e-01	2.231870e-01	2.659329e-01	2.555908e-01	2.159932e-01	2.522586e-01	3.379810e-01	1.937672e-01	5.381079e-01	4.561995e-01	7.564145e-01	5.677755e-01	7.594801e-01	1.199162e+00
3225000	-1.641789e+04	3.058169e+02	8.804407e-01	9.774031e-02	1.665061e-01	1.197175e-01	4.939204e-02	5.161800e-01	5.046401e-02	6.964958e-02	1.966701e-01	1.092566e-01	3.514086e-02	5.465320e-01	4.275074e-02	2.419131e-01	2.179901e-01	2.775140e-01	2.625828e-01	2.223712e-01	2.515177e-01	3.437369e-01	1.823742e-01	5.201847e-01	4.247996e-01	7.323875e-01	5.734555e-01	6.920391e-01	1.255006e+00
3230000	-1.641738e+04	3.201235e+02	7.948576e-01	1.162831e-01	1.625589e-01	8.507931e-02	4.685790e-02	5.481490e-01	4.107180e-02	6.333962e-02	1.820139e-01	1.186194e-01	3.450193e-02	5.697082e-01	3.181686e-02	2.443900e-01	2.109665e-01	2.751062e-01	2.695373e-01	2.090178e-01	2.572126e-01	3.564502e-01	1.773194e-01	4.520874e-01	5.112152e-01	7.512240e-01	6.173829e-01	7.620245e-01	1.197055e+00
3235000	-1.641113e+04	3.095230e+02	8.564895e-01	9.395210e-02	1.804331e-01	8.911005e-02	6.437472e-02	5.142185e-01	5.791156e-02	7.084091e-02	1.740804e-01	1.246715e-01	2.545501e-02	5.729575e-01	3.199467e-02	2.524197e-01	2.393145e-01	2.605302e-01	2.477356e-01	2.097939e-01	2.744182e-01	3.427918e-01	1.729961e-01	5.594641e-01	5.430514e-01	7.722619e-01	6.264083e-01	6.975736e-01	1.250423e+00
3240000	-1.639184e+04	2.943352e+02	9.562117e-01	1.053974e-01	1.422415e-01	8.816112e-02	4.634304e-02	5.779075e-01	3.994949e-02	7.851480e-02	1.744850e-01	1.580303e-01	2.688688e-02	5.266801e-01	3.540286e-02	2.509886e-01	2.225360e-01	2.702897e-01	2.561857e-01	1.956026e-01	2.717036e-01	3.420329e-01	1.906609e-01	4.083007e-01	4.528567e-01	7.213686e-01	5.884148e-01	7.247785e-01	1.227896e+00
3245000	-1.641317e+04	3.151116e+02	8.228829e-01	1.202917e-01	1.682437e-01	1.006490e-01	4.115216e-02	5.323556e-01	3.730786e-02	9.575865e-02	1.896344e-01	1.241039e-01	2.989696e-02	5.200595e-01	4.054658e-02	2.513802e-01	2.193216e-01	2.734290e-01	2.558692e-01	2.078028e-01	2.571160e-01	3.501618e-01	1.849194e-01	5.825695e-01	5.386266e-01	7.610446e-01	6.217029e-01	7.278534e-01	1.225350e+00
3250000	-1.643612e+04	3.155647e+02	8.217157e-01	1.140006e-01	1.620431e-01	7.876578e-02	3.346822e-02	5.707015e-01	4.102081e-02	7.741126e-02	2.091909e-01	1.380364e-01	3.770018e-02	5.072035e-01	3.045772e-02	2.645276e-01	2.100240e-01	2.824827e-01	2.429657e-01	2.086880e-01	2.792360e-01	3.312811e-01	1.807949e-01	4.501061e-01	4.168884e-01	7.375764e-01	5.598152e-01	6.865927e-01	1.259516e+00
3255000	-1.641194e+04	3.032942e+02	8.959599e-01	8.521049e-02	1.413618e-01	9.108249e-02	3.577745e-02	5.938597e-01	5.270806e-02	8.558941e-02	1.782966e-01	1.255729e-01	2.802278e-02	5.437274e-01	3.879098e-02	2.547911e-01	2.144869e-01	2.783098e-01	2.524123e-01	2.086860e-01	2.647159e-01	3.512213e-01	1.753768e-01	4.969838e-01	5.228705e-01	7.544665e-01	6.039140e-01	7.041445e-01	1.244982e+00
3260000	-1.641520e+04	3.137881e+02	8.314336e-01	1.349357e-01	1.609283e-01	7.847298e-02	3.993259e-02	5.287700e-01	5.696041e-02	8.637080e-02	1.742969e-01	1.161121e-01	2.970095e-02	5.466044e-01	4.691488e-02	2.550748e-01	2.076865e-01	2.766037e-01	2.606351e-01	2.108451e-01	2.560743e-01	3.506290e-01	1.824516e-01	6.168968e-01	3.797328e-01	7.601974e-01	5.737500e-01	6.176993e-01	1.316563e+00
3265000	-1.642496e+04	3.094139e+02	8.593728e-01	1.085371e-01	1.559982e-01	7.288845e-02	4.062667e-02	5.642445e-01	5.770505e-02	7.773367e-02	1.960909e-01	1.228473e-01	3.015989e-02	5.305529e-01	4.261538e-02	2.438270e-01	2.166511e-01	2.652327e-01	2.742892e-01	2.070502e-01	2.643331e-01	3.550796e-01	1.735370e-01	3.203674e-01	4.204541e-01	6.820521e-01	6.001849e-01	7.247760e-01	1.227898e+00
3270000	-1.640475e+04	3.018732e+02	9.046025e-01	1.007194e-01	1.362211e-01	7.654520e-02	4.004418e-02	5.915606e-01	5.490960e-02	8.309484e-02	1.757129e-01	1.320764e-01	2.453406e-02	5.230087e-01	6.157310e-02	2.630110e-01	2.041378e-01	2.781315e-01	2.547197e-01	2.070883e-01	2.874016e-01	3.396037e-01	1.659063e-01	6.292637e-01	4.667900e-01	7.470279e-01	5.861595e-01	7.236374e-01	1.228841e+00
3275000	-1.640538e+04	3.157171e+02	8.199562e-01	1.184203e-01	1.837818e-01	6.531354e-02	4.186635e-02	5.308129e-01	5.980510e-02	6.780352e-02	1.883246e-01	1.479181e-01	3.522735e-02	5.231432e-01	3.758320e-02	2.603000e-01	2.191270e-01	2.723772e-01	2.481958e-01	2.022579e-01	2.586302e-01	3.674813e-01	1.716307e-01	5.131392e-01	5.017543e-01	7.655489e-01	6.180318e-01	7.648052e-01	1.194752e+00
3280000	-1.641092e+04	2.907091e+02	9.811789e-01	1.263271e-01	1.389777e-01	9.190136e-02	2.937803e-02	5.633354e-01	5.008047e-02	7.253849e-02	1.941830e-01	1.310735e-01	3.881596e-02	5.304385e-01	3.295054e-02	2.521109e-01	2.227789e-01	2.731160e-01	2.519942e-01	2.069299e-01	2.729540e-01	3.299285e-01	1.901876e-01	5.006800e-01	3.755384e-01	7.498974e-01	5.352033e-01	6.373057e-01	1.300328e+00
3285000	-1.640071e+04	3.087379e+02	8.609639e-01	1.172083e-01	1.618106e-01	8.577477e-02	5.498231e-02	5.228778e-01	5.734622e-02	6.620547e-02	1.992715e-01	1.234367e-01	3.779568e-02	5.219332e-01	5.135742e-02	2.443636e-01	2.165220e-01	2.776086e-01	2.615059e-01	2.191886e-01	2.657401e-01	3.257500e-01	1.893214e-01	5.954933e-01	5.621911e-01	7.673998e-01	6.332302e-01	6.960622e-01	1.251674e+00
3290000	-1.640211e+04	3.054504e+02	8.827524e-01	1.066533e-01	1.745489e-01	1.013279e-01	3.344765e-02	5.381855e-01	4.583675e-02	6.776741e-02	1.655380e-01	1.279130e-01	3.369754e-02	5.766802e-01	2.840387e-02	2.354639e-01	2.208049e-01	2.916214e-01	2.521098e-01	2.060453e-01	2.647506e-01	3.431818e-01	1.860222e-01	4.577113e-01	4.864024e-01	7.454961e-01	6.019720e-01	7.852403e-01	1.177831e+00
3295000	-1.640598e+04	3.141258e+02	8.292631e-01	1.119603e-01	1.522406e-01	1.079073e-01	3.752875e-02	5.320026e-01	5.836047e-02	6.456328e-02	1.949292e-01	1.127773e-01	3.571106e-02	5.518672e-01	4.015202e-02	2.523762e-01	2.226163e-01	2.672891e-01	2.577183e-01	2.198885e-01	2.786163e-01	3.235561e-01	1.779390e-01	5.265615e-01	4.984847e-01	7.492379e-01	6.100109e-01	7.237823e-01	1.228721e+00
3300000	-1.642409e+04	3.077928e+02	8.667994e-01	1.122522e-01	1.821019e-01	1.005267e-01	3.693153e-02	5.021710e-01	6.601673e-02	6.880471e-02	1.933557e-01	1.592386e-01	3.017951e-02	5.061272e-01	4.229429e-02	2.314919e-01	2.427253e-01	2.588397e-01	2.669431e-01	2.126309e-01	2.722643e-01	3.327241e-01	1.823807e-01	6.362288e-01	5.203011e-01	7.798152e-01	6.009666e-01	7.382658e-01	1.216728e+00
3305000	-1.642427e+04	3.064481e+02	8.766526e-01	1.347620e-01	1.659239e-01	1.024650e-01	5.294045e-02	4.895310e-01	5.437779e-02	7.654297e-02	1.809503e-01	1.137288e-01	2.722400e-02	5.705206e-01	3.103339e-02	2.474445e-01	2.182545e-01	2.765310e-01	2.577701e-01	2.082677e-01	2.600527e-01	3.516074e-01	1.800723e-01	4.490886e-01	4.687086e-01	6.986038e-01	5.714461e-01	7.548597e-01	1.202987e+00
3310000	-1.641838e+04	3.075332e+02	8.690274e-01	1.290144e-01	1.560310e-01	8.561005e-02	3.895958e-02	5.369319e-01	5.345311e-02	7.030318e-02	1.637259e-01	1.456873e-01	3.017079e-02	5.564431e-01	3.366974e-02	2.354425e-01	2.187796e-01	2.866096e-01	2.591683e-01	2.148085e-01	2.756918e-01	3.380547e-01	1.714449e-01	6.121729e-01	4.443034e-01	7.881099e-01	5.416857e-01	6.779797e-01	1.266648e+00
3315000	-1.642059e+04	3.032819e+02	8.966677e-01	1.267247e-01	1.363901e-01	9.111382e-02	5.164385e-02	5.555566e-01	3.857099e-02	6.861193e-02	1.913514e-01	1.247082e-01	2.996893e-02	5.517215e-01	3.363808e-02	2.506691e-01	2.056407e-01	2.693498e-01	2.743405e-01	1.945213e-01	2.613706e-01	3.471748e-01	1.969333e-01	4.711888e-01	4.503450e-01	7.540934e-01	5.874170e-01	7.616211e-01	1.197389e+00
3320000	-1.642640e+04	3.023126e+02	9.016208e-01	1.132045e-01	1.643916e-01	1.032362e-01	2.634205e-02	5.268184e-01	6.600716e-02	7.644995e-02	2.209001e-01	1.316451e-01	3.507679e-02	4.925488e-01	4.337918e-02	2.404545e-01	2.372614e-01	2.685842e-01	2.537000e-01	1.981452e-01	2.909873e-01	3.289269e-01	1.819406e-01	6.619809e-01	4.572047e-01	7.321999e-01	5.889330e-01	7.686785e-01	1.191545e+00
3325000	-1.641439e+04	3.170271e+02	8.115984e-01	1.272932e-01	1.450490e-01	1.004465e-01	4.455418e-02	5.270437e-01	5.561339e-02	6.976781e-02	1.912726e-01	1.306441e-01	2.999249e-02	5.385148e-01	3.980822e-02	2.571781e-01	2.390598e-01	2.647881e-01	2.389740e-01	2.058777e-01	2.825267e-01	3.354888e-01	1.761067e-01	6.916356e-01	4.484168e-01	7.688300e-01	6.014415e-01	6.893764e-01	1.257211e+00
3330000	-1.641056e+04	3.012685e+02	9.097480e-01	1.241037e-01	1.435226e-01	7.029598e-02	3.190586e-02	5.783375e-01	5.183443e-02	8.305613e-02	1.899873e-01	1.387357e-01	3.207916e-02	5.167201e-01	3.942168e-02	2.544570e-01	2.177655e-01	2.727759e-01	2.550016e-01	1.997177e-01	2.749028e-01	3.347550e-01	1.906246e-01	4.069784e-01	4.991201e-01	7.198802e-01	5.957249e-01	7.865246e-01	1.176767e+00
3335000	-1.641558e+04	3.103609e+02	8.521346e-01	1.219461e-01	1.572203e-01	8.331857e-02	4.819169e-02	5.499364e-01	3.938694e-02	6.407100e-02	2.022324e-01	1.675712e-01	3.223219e-02	4.944441e-01	3.944909e-02	2.559420e-01	2.168120e-01	2.711018e-01	2.561441e-01	1.929551e-01	2.946177e-01	3.337879e-01	1.786393e-01	5.094513e-01	4.692557e-01	7.380019e-01	6.002426e-01	6.613264e-01	1.280437e+00
3340000	-1.641641e+04	3.009463e+02	9.123296e-01	1.579741e-01	1.492476e-01	8.521154e-02	4.369189e-02	5.197336e-01	4.414131e-02	7.811281e-02	1.853265e-01	1.103483e-01	3.242579e-02	5.480181e-01	4.576855e-02	2.387133e-01	2.132650e-01	2.795745e-01	2.684473e-01	2.181608e-01	2.638451e-01	3.334577e-01	1.845364e-01	4.015713e-01	4.298164e-01	7.313338e-01	5.936999e-01	7.985219e-01	1.166833e+00
3345000	-1.641509e+04	3.100909e+02	8.532932e-01	1.036789e-01	1.378937e-01	1.226304e-01	4.451735e-02	5.456196e-01	4.566009e-02	6.946362e-02	2.025795e-01	1.303222e-01	3.527046e-02	5.238034e-01	3.856084e-02	2.401001e-01	2.362210e-01	2.867084e-01	2.369705e-01	2.191281e-01	2.613428e-01	3.380670e-01	1.814620e-01	5.547062e-01	5.036627e-01	7.189293e-01	5.984447e-01	7.391614e-01	1.215986e+00
3350000	-1.642582e+04	3.133849e+02	8.341192e-01	8.523710e-02	1.819762e-01	1.124996e-01	4.764854e-02	5.113427e-01	6.129591e-02	8.618694e-02	1.863605e-01	1.246066e-01	3.242942e-02	5.360263e-01	3.439018e-02	2.426606e-01	2.167821e-01	2.759965e-01	2.645609e-01	2.015031e-01	2.707350e-01	3.519404e-01	1.758215e-01	5.636860e-01	3.843826e-01	7.428067e-01	5.869033e-01	7.265472e-01	1.226432e+00
3355000	-1.641587e+04	3.036667e+02	8.932185e-01	9.698355e-02	1.334727e-01	7.159886e-02	3.283928e-02	6.172438e-01	4.786178e-02	8.044907e-02	1.642337e-01	1.345717e-01	3.500841e-02	5.543676e-01	3.136954e-02	2.619608e-01	2.257567e-01	2.708385e-01	2.414440e-01	2.108094e-01	2.602464e-01	3.497196e-01	1.792245e-01	5.228673e-01	5.537933e-01	7.530951e-01	5.986900e-01	6.666617e-01	1.276019e+00
3360000	-1.639419e+04	3.023592e+02	9.024513e-01	9.649890e-02	1.750802e-01	1.048003e-01	3.646421e-02	5.335276e-01	5.362885e-02	8.069281e-02	1.691578e-01	1.260349e-01	2.677949e-02	5.529987e-01	4.433636e-02	2.489803e-01	2.173644e-01	2.672429e-01	2.664124e-01	2.151779e-01	2.654172e-01	3.474488e-01	1.719561e-01	4.927251e-01	4.507969e-01	7.344209e-01	5.626904e-01	7.296514e-01	1.223861e+00
3365000	-1.641888e+04	3.125348e+02	8.393058e-01	1.206710e-01	1.494569e-01	9.926117e-02	4.195391e-02	5.257628e-01	6.289426e-02	7.269562e-02	1.875374e-01	1.354847e-01	2.668168e-02	5.390034e-01	3.859721e-02	2.525649e-01	2.363716e-01	2.509553e-01	2.601082e-01	2.072840e-01	2.704225e-01	3.388041e-01	1.834894e-01	4.514810e-01	4.783038e-01	7.437740e-01	6.354569e-01	6.812044e-01	1.263977e+00
3370000	-1.642172e+04	2.985026e+02	9.279298e-01	1.031767e-01	1.684278e-01	1.139733e-01	3.985931e-02	4.997141e-01	7.484873e-02	9.387287e-02	2.049875e-01	1.229737e-01	3.121557e-02	5.079393e-01	3.901095e-02	2.366216e-01	2.280764e-01	2.733224e-01	2.619796e-01	1.909350e-01	2.719528e-01	3.538889e-01	1.832234e-01	4.431548e-01	4.566207e-01	7.581542e-01	5.411250e-01	7.360465e-01	1.218566e+00
3375000	-1.641404e+04	3.111333e+02	8.476496e-01	1.247835e-01	1.498834e-01	9.135636e-02	4.748447e-02	5.398721e-01	4.662020e-02	9.004780e-02	2.103792e-01	1.170560e-01	2.482179e-02	5.112444e-01	4.645091e-02	2.635426e-01	2.154714e-01	2.638963e-01	2.570896e-01	2.068854e-01	2.807543e-01	3.451279e-01	1.672324e-01	5.040416e-01	4.414877e-01	7.827087e-01	5.989095e-01	7.346747e-01	1.219702e+00
3380000	-1.641662e+04	3.110040e+02	8.468648e-01	1.241575e-01	1.771065e-01	9.443014e-02	4.864162e-02	5.038547e-01	5.180956e-02	6.269069e-02	1.804102e-01	1.384177e-01	3.030463e-02	5.406965e-01	4.748020e-02	2.414737e-01	2.307779e-01	2.573244e-01	2.704240e-01	2.163971e-01	2.645814e-01	3.461950e-01	1.728266e-01	6.555838e-01	5.490369e-01	7.644102e-01	5.892994e-01	7.034635e-01	1.245546e+00
3385000	-1.642525e+04	3.113360e+02	8.467456e-01	1.060240e-01	1.580050e-01	9.005069e-02	5.030066e-02	5.397692e-01	5.585045e-02	8.484367e-02	1.899158e-01	1.322863e-01	2.851255e-02	5.354332e-01	2.900853e-02	2.551041e-01	2.239781e-01	2.618317e-01	2.590861e-01	1.977769e-01	2.587944e-01	3.575118e-01	1.859168e-01	4.532326e-01	4.390934e-01	7.525947e-01	5.860970e-01	7.287386e-01	1.224617e+00
3390000	-1.642170e+04	3.057121e+02	8.815189e-01	8.331172e-02	1.335883e-01	8.131706e-02	3.971998e-02	6.085424e-01	5.352050e-02	8.421155e-02	2.105913e-01	1.105281e-01	2.907253e-02	5.215214e-01	4.407519e-02	2.451467e-01	2.122895e-01	2.833093e-01	2.592545e-01	2.005368e-01	2.731894e-01	3.399813e-01	1.862925e-01	4.902202e-01	3.880704e-01	7.291099e-01	5.668166e-01	7.064297e-01	1.243090e+00
3395000	-1.643196e+04	3.049413e+02	8.848886e-01	1.063112e-01	1.657261e-01	9.704537e-02	2.349910e-02	5.549404e-01	5.247780e-02	8.365979e-02	1.866161e-01	1.124969e-01	2.729939e-02	5.638857e-01	2.604213e-02	2.516845e-01	2.306127e-01	2.694601e-01	2.482427e-01	2.149691e-01	2.639897e-01	3.376951e-01	1.833462e-01	5.446988e-01	5.699402e-01	7.334865e-01	6.627320e-01	7.045390e-01	1.244655e+00
3400000	-1.643860e+04	3.105333e+02	8.497593e-01	1.120762e-01	1.441116e-01	8.090421e-02	5.009116e-02	5.618932e-01	5.092359e-02	7.229313e-02	1.726519e-01	1.517975e-01	3.623407e-02	5.350568e-01	3.196658e-02	2.538469e-01	2.227917e-01	2.748377e-01	2.485237e-01	2.091131e-01	2.749054e-01	3.281950e-01	1.877864e-01	6.536242e-01	5.437162e-01	7.685470e-01	6.326813e-01	6.815935e-01	1.263655e+00
3405000	-1.639915e+04	3.074516e+02	8.703050e-01	1.008343e-01	1.417782e-01	1.004741e-01	4.013294e-02	5.712524e-01	4.552801e-02	7.156413e-02	1.905117e-01	1.316863e-01	3.329633e-02	5.493831e-01	2.355844e-02	2.564394e-01	2.290963e-01	2.584386e-01	2.560257e-01	2.118761e-01	2.794443e-01	3.385922e-01	1.700874e-01	4.703038e-01	4.620085e-01	7.438657e-01	5.884531e-01	7.918991e-01	1.172317e+00
3410000	-1.641508e+04	3.067586e+02	8.747845e-01	1.275175e-01	1.869007e-01	8.382934e-02	3.706866e-02	5.241691e-01	4.051474e-02	8.573359e-02	1.662258e-01	1.306876e-01	3.802047e-02	5.304142e-01	4.891834e-02	2.279698e-01	2.247770e-01	2.783414e-01	2.689119e-01	2.223306e-01	2.728617e-01	3.310064e-01	1.738013e-01	4.306292e-01	4.755225e-01	7.251475e-01	5.883977e-01	6.986966e-01	1.249493e+00
3415000	-1.641379e+04	3.099806e+02	8.542853e-01	1.320224e-01	1.826271e-01	7.583008e-02	4.261449e-02	5.288357e-01	3.807026e-02	7.822506e-02	1.862209e-01	1.419558e-01	3.465171e-02	5.220666e-01	3.687998e-02	2.485311e-01	2.163236e-01	2.846384e-01	2.505069e-01	2.171540e-01	2.534980e-01	3.377958e-01	1.915523e-01	5.209669e-01	4.849035e-01	7.596862e-01	5.945050e-01	6.630480e-01	1.279012e+00
3420000	-1.641978e+04	2.986103e+02	9.271407e-01	1.210695e-01	1.535817e-01	1.018950e-01	4.542222e-02	5.303146e-01	4.771698e-02	7.243859e-02	2.092303e-01	1.307799e-01	3.250748e-02	5.115699e-01	4.347382e-02	2.442317e-01	2.131108e-01	2.687287e-01	2.739288e-01	1.983289e-01	2.811273e-01	3.298995e-01	1.906443e-01	4.970182e-01	4.142360e-01	7.311148e-01	5.482455e-01	6.951106e-01	1.252462e+00
3425000	-1.641274e+04	3.064985e+02	8.756642e-01	1.274708e-01	1.611551e-01	8.703363e-02	4.140986e-02	5.396910e-01	4.323959e-02	7.140696e-02	1.839865e-01	1.391821e-01	3.330778e-02	5.338396e-01	3.827708e-02	2.482202e-01	2.179776e-01	2.755995e-01	2.582027e-01	2.216138e-01	2.594074e-01	3.396265e-01	1.793523e-01	5.347165e-01	4.907259e-01	7.733358e-01	5.626107e-01	7.114470e-01	1.238935e+00
3430000	-1.641176e+04	3.040194e+02	8.918109e-01	1.248907e-01	1.487504e-01	7.656709e-02	5.668535e-02	5.497016e-01	4.340480e-02	8.370833e-02	1.756476e-01	1.071855e-01	4.137105e-02	5.611127e-01	3.097488e-02	2.519221e-01	2.121687e-01	2.824305e-01	2.534786e-01	1.977363e-01	2.540916e-01	3.459345e-01	2.022376e-01	3.918853e-01	5.530179e-01	7.064293e-01	6.270389e-01	7.692197e-01	1.191097e+00
3435000	-1.641294e+04	3.092384e+02	8.580263e-01	9.212530e-02	1.471471e-01	8.601430e-02	4.293357e-02	5.607195e-01	7.106020e-02	8.008418e-02	1.972072e-01	1.464045e-01	2.833671e-02	5.115802e-01	3.638719e-02	2.604992e-01	2.219803e-01	2.585685e-01	2.589520e-01	2.039747e-01	2.723834e-01	3.328105e-01	1.908313e-01	6.991760e-01	4.367850e-01	7.751513e-01	5.754181e-01	6.668215e-01	1.275887e+00
3440000	-1.642598e+04	3.153954e+02	8.208875e-01	1.151227e-01	1.706744e-01	1.004275e-01	4.359259e-02	5.370166e-01	3.316617e-02	7.736374e-02	1.507617e-01	1.492089e-01	3.205531e-02	5.593548e-01	3.125558e-02	2.549298e-01	2.137222e-01	2.649393e-01	2.664086e-01	2.037902e-01	2.623508e-01	3.430218e-01	1.908372e-01	7.332394e-01	4.443007e-01	7.827225e-01	5.905551e-01	7.098823e-01	1.240231e+00
3445000	-1.641763e+04	3.070081e+02	8.734143e-01	1.090344e-01	1.657873e-01	9.570740e-02	3.315187e-02	5.525535e-01	4.376555e-02	8.215264e-02	1.847639e-01	1.105018e-01	3.322284e-02	5.517342e-01	3.762451e-02	2.464025e-01	2.195253e-01	2.892494e-01	2.448228e-01	2.097918e-01	2.594080e-01	3.513102e-01	1.794899e-01	4.031570e-01	4.730351e-01	7.063299e-01	5.591622e-01	7.133338e-01	1.237373e+00
3450000	-1.642564e+04	3.020333e+02	9.042097e-01	1.020854e-01	1.365865e-01	8.618112e-02	4.169667e-02	5.974497e-01	3.600063e-02	9.451578e-02	1.708919e-01	1.205425e-01	3.434713e-02	5.514512e-01	2.825149e-02	2.526395e-01	2.369957e-01	2.799793e-01	2.303856e-01	1.972931e-01	2.556466e-01	3.580945e-01	1.889659e-01	4.271311e-01	5.696357e-01	7.409716e-01	6.307686e-01	7.952453e-01	1.169546e+00
3455000	-1.641810e+04	3.054559e+02	8.823127e-01	1.077145e-01	1.615965e-01	1.006820e-01	3.963296e-02	5.510232e-01	3.935080e-02	7.326779e-02	1.743522e-01	1.253919e-01	2.943163e-02	5.567726e-01	4.078390e-02	2.314620e-01	2.324241e-01	2.837346e-01	2.523793e-01	2.088851e-01	2.787230e-01	3.491093e-01	1.632826e-01	5.310122e-01	4.773988e-01	7.447210e-01	5.794567e-01	7.495602e-01	1.207376e+00
3460000	-1.640678e+04	2.981048e+02	9.300424e-01	1.160444e-01	1.634753e-01	7.913862e-02	3.745347e-02	5.597663e-01	4.412193e-02	8.275995e-02	1.854974e-01	1.254733e-01	2.448782e-02	5.462014e-01	3.558009e-02	2.383432e-01	2.076609e-01	2.930150e-01	2.609808e-01	1.897006e-01	2.799973e-01	3.462659e-01	1.840361e-01	5.129195e-01	4.661459e-01	7.461259e-01	6.122469e-01	6.381671e-01	1.299614e+00
3465000	-1.641458e+04	3.050523e+02	8.849925e-01	1.096257e-01	1.856976e-01	1.067459e-01	2.951588e-02	5.267625e-01	4.165243e-02	7.987940e-02	1.847420e-01	1.320116e-01	3.797984e-02	5.344627e-01	3.092436e-02	2.317371e-01	2.268982e-01	2.853452e-01	2.560196e-01	2.103258e-01	2.636685e-01	3.455065e-01	1.804992e-01	5.408050e-01	4.463943e-01	7.600076e-01	5.919608e-01	7.951131e-01	1.169656e+00
3470000	-1.640316e+04	3.060106e+02	8.784506e-01	1.029371e-01	1.760303e-01	7.248723e-02	4.352376e-02	5.470214e-01	5.800013e-02	8.190387e-02	1.738967e-01	1.249438e-01	2.658316e-02	5.535585e-01	3.911402e-02	2.806360e-01	2.038284e-01	2.650499e-01	2.504857e-01	2.147849e-01	2.703851e-01	3.436968e-01	1.711333e-01	4.272104e-01	6.410209e-01	7.400994e-01	6.588033e-01	8.198585e-01	1.149165e+00
3475000	-1.640231e+04	3.063449e+02	8.756898e-01	1.062319e-01	1.889747e-01	1.224843e-01	5.341509e-02	4.796555e-01	4.923845e-02	8.796884e-02	2.152355e-01	1.268141e-01	3.428127e-02	4.894581e-01	4.624216e-02	2.396733e-01	2.287000e-01	2.657929e-01	2.658338e-01	2.169076e-01	2.639812e-01	3.366492e-01	1.824620e-01	7.226690e-01	4.522723e-01	7.674166e-01	5.756705e-01	7.039178e-01	1.245170e+00
3480000	-1.641510e+04	3.044347e+02	8.881219e-01	1.035515e-01	1.489721e-01	1.161602e-01	5.064663e-02	5.385194e-01	4.215013e-02	6.786081e-02	1.725063e-01	1.475309e-01	3.461827e-02	5.440061e-01	3.347763e-02	2.452219e-01	2.227678e-01	2.689341e-01	2.630762e-01	2.112466e-01	2.657726e-01	3.403498e-01	1.826310e-01	5.164676e-01	5.938208e-01	7.527351e-01	6.465577e-01	7.185044e-01	1.233091e+00
3485000	-1.642118e+04	3.132822e+02	8.342084e-01	9.905101e-02	1.505444e-01	8.563686e-02	4.239539e-02	5.672938e-01	5.507848e-02	8.715583e-02	1.845658e-01	1.357628e-01	2.423543e-02	5.161906e-01	5.208958e-02	2.477860e-01	2.254095e-01	2.694234e-01	2.573810e-01	2.101732e-01	2.736580e-01	3.366079e-01	1.795609e-01	6.032556e-01	4.325349e-01	7.644027e-01	6.149614e-01	6.281398e-01	1.307917e+00
3490000	-1.642713e+04	3.136529e+02	8.310675e-01	9.561976e-02	1.748044e-01	8.267826e-02	4.482255e-02	5.474060e-01	5.466902e-02	6.729713e-02	1.415732e-01	1.400920e-01	3.211968e-02	5.817747e-01	3.714323e-02	2.366981e-01	2.307824e-01	2.918384e-01	2.406810e-01	2.261493e-01	2.597890e-01	3.327015e-01	1.813602e-01	5.384668e-01	6.550147e-01	7.562162e-01	6.361770e-01	7.233493e-01	1.229080e+00
3495000	-1.642041e+04	3.063952e+02	8.759889e-01	1.300566e-01	1.476772e-01	8.365798e-02	3.851242e-02	5.495156e-01	5.058009e-02	6.952113e-02	1.859724e-01	1.329454e-01	2.910406e-02	5.424962e-01	3.996088e-02	2.436834e-01	2.162943e-01	2.812588e-01	2.587635e-01	2.152395e-01	2.704685e-01	3.347607e-01	1.795313e-01	5.784863e-01	4.982732e-01	7.583016e-01	6.049137e-01	7.136309e-01	1.237127e+00
3500000	-1.640875e+04	3.071706e+02	8.720183e-01	1.049292e-01	1.490596e-01	1.073629e-01	4.806792e-02	5.291361e-01	6.144428e-02	8.342614e-02	1.920496e-01	1.435105e-01	2.853307e-02	5.150119e-01	3.746882e-02	2.642098e-01	2.183573e-01	2.663120e-01	2.511210e-01	2.111550e-01	2.775079e-01	3.424645e-01	1.688725e-01	4.043695e-01	5.334149e-01	6.921808e-01	6.172294e-01	7.708267e-01	1.189766e+00
3505000	-1.641593e+04	3.053429e+02	8.833290e-01	1.244375e-01	1.591229e-01	9.058072e-02	2.292917e-02	5.547747e-01	4.815492e-02	7.604899e-02	1.675358e-01	1.352492e-01	3.440395e-02	5.399112e-01	4.685092e-02	2.467392e-01	2.203364e-01	2.746472e-01	2.582772e-01	2.210115e-01	2.703076e-01	3.427532e-01	1.659277e-01	5.248832e-01	4.352750e-01	7.434102e-01	6.062520e-01	7.906775e-01	1.173329e+00
3510000	-1.640807e+04	2.977721e+02	9.326166e-01	1.305446e-01	1.550613e-01	8.826935e-02	3.723722e-02	5.457364e-01	4.315118e-02	7.690331e-02	1.636798e-01	1.247868e-01	2.482721e-02	5.727425e-01	3.706043e-02	2.582454e-01	2.024571e-01	2.818707e-01	2.574268e-01	2.174162e-01	2.618340e-01	3.495084e-01	1.712415e-01	4.725299e-01	4.520077e-01	7.409144e-01	5.550036e-01	6.925574e-01	1.254577e+00
3515000	-1.640287e+04	3.076052e+02	8.685700e-01	1.347776e-01	1.640480e-01	9.387793e-02	4.466958e-02	5.153093e-01	4.731756e-02	8.241516e-02	1.926545e-01	1.231395e-01	3.839892e-02	5.232687e-01	4.012323e-02	2.443112e-01	2.202179e-01	2.755342e-01	2.599366e-01	2.130126e-01	2.738988e-01	3.245214e-01	1.885673e-01	4.988547e-01	5.594190e-01	7.231001e-01	6.174142e-01	8.007426e-01	1.164994e+00
3520000	-1.641071e+04	3.156156e+02	8.206694e-01	1.244639e-01	1.516836e-01	8.929288e-02	6.284066e-02	5.331360e-01	3.858302e-02	9.038285e-02	2.022706e-01	1.443776e-01	2.560811e-02	4.978001e-01	3.956077e-02	2.390941e-01	1.926154e-01	2.971307e-01	2.711598e-01	2.031616e-01	2.621911e-01	3.447795e-01	1.898679e-01	4.413959e-01	5.531076e-01	7.615128e-01	6.396637e-01	8.295845e-01	1.141112e+00
3525000	-1.640446e+04	2.937419e+02	9.601709e-01	9.942669e-02	1.604307e-01	8.324494e-02	3.391277e-02	5.851193e-01	3.786558e-02	8.506253e-02	1.864322e-01	1.270313e-01	3.136907e-02	5.290541e-01	4.105081e-02	2.500819e-01	2.236481e-01	2.631400e-01	2.631300e-01	2.051493e-01	2.786238e-01	3.302943e-01	1.859326e-01	4.136377e-01	4.619298e-01	7.330850e-01	6.014933e-01	7.838179e-01	1.179009e+00
3530000	-1.640739e+04	2.966533e+02	9.380474e-01	1.057756e-01	1.631736e-01	1.041139e-01	5.198792e-02	5.186512e-01	5.629773e-02	9.217561e-02	2.115296e-01	1.135940e-01	3.004323e-02	5.189717e-01	3.368596e-02	2.489236e-01	2.244448e-01	2.708449e-01	2.557867e-01	2.082366e-01	2.730977e-01	3.231312e-01	1.955346e-01	6.158259e-01	6.140581e-01	7.698335e-01	6.297323e-01	6.361957e-01	1.301247e+00
3535000	-1.640262e+04	2.988642e+02	9.250219e-01	1.115044e-01	1.715015e-01	9.386505e-02	5.180924e-02	5.220528e-01	4.926698e-02	7.536319e-02	1.874323e-01	1.120126e-01	3.096552e-02	5.510390e-01	4.318748e-02	2.439364e-01	2.197227e-01	2.771375e-01	2.592034e-01	2.127102e-01	2.491349e-01	3.486678e-01	1.894871e-01	5.034321e-01	4.744962e-01	7.608988e-01	5.912621e-01	7.553364e-01	1.202593e+00
3540000	-1.641757e+04	3.105683e+02	8.507268e-01	1.148840e-01	1.744554e-01	1.101311e-01	4.922397e-02	4.814463e-01	6.985929e-02	8.366323e-02	1.967198e-01	1.023282e-01	3.444967e-02	5.386962e-01	4.414294e-02	2.444798e-01	2.276870e-01	2.726658e-01	2.551674e-01	2.202556e-01	2.742871e-01	3.219450e-01	1.835123e-01	4.979524e-01	5.050227e-01	7.383361e-01	6.032731e-01	7.177855e-01	1.233687e+00
3545000	-1.641048e+04	3.026078e+02	8.997747e-01	9.573041e-02	1.607588e-01	7.587073e-02	3.635016e-02	5.792009e-01	5.208901e-02	6.821049e-02	1.885395e-01	1.324376e-01	3.306499e-02	5.392374e-01	3.851001e-02	2.537355e-01	2.186675e-01	2.723678e-01	2.552292e-01	2.149720e-01	2.577069e-01	3.445708e-01	1.827502e-01	6.108527e-01	5.002206e-01	7.749145e-01	6.036791e-01	6.520840e-01	1.288090e+00
3550000	-1.641660e+04	2.922194e+02	9.707911e-01	1.138691e-01	1.803331e-01	9.010496e-02	3.144514e-02	5.402439e-01	4.400388e-02	8.554707e-02	1.812125e-01	1.525619e-01	3.794859e-02	5.030256e-01	3.970441e-02	2.323626e-01	2.286097e-01	2.771766e-01	2.618511e-01	2.062680e-01	2.602538e-01	3.530041e-01	1.804741e-01	4.134265e-01	4.436012e-01	6.985281e-01	5.720587e-01	7.490831e-01	1.207771e+00
3555000	-1.642186e+04	3.046522e+02	8.861609e-01	1.011551e-01	1.660976e-01	1.042219e-01	4.050972e-02	5.327975e-01	5.521812e-02	7.593719e-02	2.055884e-01	1.367876e-01	2.857938e-02	5.221405e-01	3.096704e-02	2.513260e-01	2.177157e-01	2.767587e-01	2.541997e-01	1.951010e-01	2.825173e-01	3.460045e-01	1.763772e-01	6.559924e-01	5.464762e-01	7.619843e-01	5.878735e-01	7.678822e-01	1.192204e+00
3560000	-1.643501e+04	3.224844e+02	7.814001e-01	1.255707e-01	1.322351e-01	8.843497e-02	4.784949e-02	5.567464e-01	4.916338e-02	8.501026e-02	1.801205e-01	1.395176e-01	2.446207e-02	5.356184e-01	3.527109e-02	2.849619e-01	1.956351e-01	2.598340e-01	2.595689e-01	2.079921e-01	2.808775e-01	3.453196e-01	1.658108e-01	4.833865e-01	5.109524e-01	7.704315e-01	6.139147e-01	6.667798e-01	1.275922e+00
3565000	-1.642224e+04	3.055314e+02	8.807984e-01	1.195743e-01	1.706151e-01	9.034240e-02	4.339602e-02	5.333566e-01	4.271559e-02	6.562829e-02	1.942096e-01	1.236535e-01	3.179778e-02	5.527220e-01	3.198891e-02	2.399379e-01	2.365802e-01	2.669308e-01	2.565511e-01	2.069103e-01	2.571606e-01	3.584063e-01	1.775228e-01	6.934570e-01	4.800720e-01	7.727396e-01	5.993869e-01	6.510115e-01	1.288979e+00
3570000	-1.641463e+04	3.146894e+02	8.258783e-01	1.178888e-01	1.578130e-01	1.244359e-01	4.773481e-02	4.915455e-01	6.058194e-02	9.558813e-02	1.898582e-01	1.181998e-01	3.130394e-02	5.294378e-01	3.561203e-02	2.580496e-01	2.150434e-01	2.757904e-01	2.511167e-01	2.235324e-01	2.393912e-01	3.415757e-01	1.955007e-01	5.458009e-01	4.886349e-01	7.489848e-01	6.024129e-01	6.853311e-01	1.260560e+00
3575000	-1.640578e+04	2.967266e+02	9.398551e-01	1.116679e-01	1.796309e-01	9.167246e-02	4.418789e-02	5.150981e-01	5.774267e-02	7.952005e-02	1.967923e-01	1.379080e-01	2.789760e-02	5.133040e-01	4.457800e-02	2.453737e-01	2.160534e-01	2.836540e-01	2.549189e-01	2.103978e-01	2.746081e-01	3.336285e-01	1.813655e-01	4.589906e-01	4.278985e-01	7.514014e-01	5.624728e-01	7.122028e-01	1.238309e+00
3580000	-1.643069e+04	3.011703e+02	9.104715e-01	8.771468e-02	1.771643e-01	1.035904e-01	5.027316e-02	5.147666e-01	6.649085e-02	6.770595e-02	2.066427e-01	1.162203e-01	3.962043e-02	5.352681e-01	3.454250e-02	2.603858e-01	2.326161e-01	2.652829e-01	2.417152e-01	2.108642e-01	2.696286e-01	3.372272e-01	1.822800e-01	3.944824e-01	4.984789e-01	7.403998e-01	6.107370e-01	8.134679e-01	1.154457e+00
3585000	-1.641535e+04	3.063691e+02	8.776441e-01	1.040478e-01	1.745211e-01	7.893495e-02	5.598095e-02	5.347040e-01	5.181120e-02	7.480282e-02	1.792957e-01	1.401267e-01	2.752126e-02	5.378280e-01	4.042554e-02	2.620470e-01	2.201209e-01	2.643825e-01	2.534495e-01	2.166903e-01	2.701831e-01	3.450645e-01	1.680621e-01	4.433947e-01	3.950523e-01	7.441206e-01	5.451352e-01	6.636641e-01	1.278502e+00
3590000	-1.640876e+04	3.062631e+02	8.783046e-01	1.096375e-01	1.196494e-01	7.440089e-02	3.240136e-02	6.051250e-01	5.878586e-02	7.861778e-02	1.806889e-01	1.293358e-01	3.243053e-02	5.411091e-01	3.781785e-02	2.520091e-01	2.194103e-01	2.683936e-01	2.601870e-01	2.133933e-01	2.639219e-01	3.501617e-01	1.725232e-01	3.913644e-01	4.476382e-01	7.153068e-01	5.805698e-01	7.598617e-01	1.198846e+00
3595000	-1.641661e+04	3.088721e+02	8.607052e-01	9.783734e-02	1.483514e-01	9.898876e-02	3.517973e-02	5.733257e-01	4.631707e-02	8.717301e-02	1.984306e-01	1.116367e-01	3.243745e-02	5.174227e-01	5.289961e-02	2.414649e-01	2.256092e-01	2.747497e-01	2.581762e-01	2.017083e-01	2.644465e-01	3.527867e-01	1.810585e-01	5.462104e-01	5.193892e-01	7.502556e-01	6.198135e-01	6.921454e-01	1.254918e+00
3600000	-1.640717e+04	3.061908e+02	8.777283e-01	1.064849e-01	1.612751e-01	9.896899e-02	3.384981e-02	5.358330e-01	6.358827e-02	8.658459e-02	1.723081e-01	1.268352e-01	2.997484e-02	5.508978e-01	3.339948e-02	2.399326e-01	2.395508e-01	2.723089e-01	2.482078e-01	2.084411e-01	2.744662e-01	3.460338e-01	1.710588e-01	6.009917e-01	4.023189e-01	7.681205e-01	5.866754e-01	7.128094e-01	1.237807e+00
3605000	-1.642496e+04	3.134671e+02	8.331106e-01	7.980907e-02	1.455189e-01	1.099833e-01	3.409914e-02	5.756560e-01	5.493358e-02	7.357360e-02	2.102180e-01	1.494778e-01	3.115047e-02	5.011697e-01	3.441044e-02	2.705460e-01	2.344996e-01	2.677384e-01	2.272160e-01	2.043817e-01	2.658441e-01	3.377176e-01	1.920567e-01	5.084802e-01	5.268621e-01	7.377083e-01	6.127387e-01	6.712106e-01	1.272253e+00
3610000	-1.641880e+04	3.078897e+02	8.673088e-01	1.266050e-01	1.685851e-01	1.039426e-01	4.623186e-02	5.058165e-01	4.881888e-02	9.377918e-02	1.722371e-01	1.393233e-01	2.763818e-02	5.397674e-01	2.725481e-02	2.586374e-01	2.109517e-01	2.795846e-01	2.508263e-01	2.021468e-01	2.566515e-01	3.546562e-01	1.865456e-01	4.814698e-01	4.958599e-01	7.506697e-01	6.080323e-01	6.892034e-01	1.257354e+00
3615000	-1.641327e+04	3.138602e+02	8.310537e-01	1.279346e-01	1.515274e-01	9.051553e-02	3.555201e-02	5.479646e-01	4.650592e-02	7.314881e-02	1.787162e-01	1.401723e-01	3.032902e-02	5.372876e-01	4.034615e-02	2.515914e-01	2.208572e-01	2.602857e-01	2.672657e-01	2.120858e-01	2.733750e-01	3.396644e-01	1.748748e-01	5.177877e-01	4.707187e-01	7.471007e-01	5.817834e-01	7.564829e-01	1.201643e+00
3620000	-1.641588e+04	3.034697e+02	8.942899e-01	1.132901e-01	1.711405e-01	1.053572e-01	4.204609e-02	5.224621e-01	4.570412e-02	8.673930e-02	1.808828e-01	1.198967e-01	3.100500e-02	5.414770e-01	3.999920e-02	2.439023e-01	2.332146e-01	2.721540e-01	2.507290e-01	2.039848e-01	2.660902e-01	3.411885e-01	1.887366e-01	4.795050e-01	6.262055e-01	7.535415e-01	6.211450e-01	7.474860e-01	1.209093e+00
3625000	-1.640740e+04	3.050688e+02	8.846442e-01	1.191907e-01	1.569256e-01	9.628050e-02	3.287521e-02	5.580296e-01	3.669834e-02	1.009754e-01	2.118041e-01	1.233395e-01	3.356682e-02	4.975594e-01	3.275483e-02	2.404299e-01	2.140773e-01	2.851659e-01	2.603269e-01	1.985667e-01	2.682446e-01	3.356390e-01	1.975498e-01	5.229119e-01	5.028899e-01	7.313330e-01	6.290917e-01	7.702234e-01	1.190266e+00
3630000	-1.640666e+04	3.061602e+02	8.784704e-01	9.328996e-02	1.641154e-01	9.164144e-02	5.334374e-02	5.480951e-01	4.951440e-02	6.976104e-02	1.985429e-01	1.306490e-01	3.749692e-02	5.276857e-01	3.586454e-02	2.469798e-01	2.290126e-01	2.586361e-01	2.653715e-01	2.099213e-01	2.649674e-01	3.360708e-01	1.890405e-01	4.057292e-01	5.098234e-01	7.136746e-01	6.016307e-01	8.188712e-01	1.149983e+00
3635000	-1.640463e+04	3.108896e+02	8.489669e-01	1.305237e-01	1.260755e-01	6.738850e-02	3.544095e-02	6.071310e-01	3.344033e-02	7.395422e-02	2.046328e-01	1.290920e-01	3.908619e-02	5.168110e-01	3.642386e-02	2.448117e-01	2.178512e-01	2.951559e-01	2.421812e-01	2.024036e-01	2.615586e-01	3.543744e-01	1.816633e-01	4.648931e-01	5.068808e-01	7.368951e-01	6.081472e-01	6.816928e-01	1.263573e+00
3640000	-1.641473e+04	3.109023e+02	8.480893e-01	1.263763e-01	1.850639e-01	9.046990e-02	5.527806e-02	4.901053e-01	5.270648e-02	9.696063e-02	1.878451e-01	1.248824e-01	3.380049e-02	5.077102e-01	4.880118e-02	2.380351e-01	2.334508e-01	2.705180e-01	2.579961e-01	2.059733e-01	2.755704e-01	3.382250e-01	1.802313e-01	6.221029e-01	4.818133e-01	7.637709e-01	5.935241e-01	7.772616e-01	1.184438e+00
3645000	-1.642599e+04	3.114531e+02	8.451273e-01	1.080426e-01	1.699528e-01	1.026384e-01	4.684158e-02	5.259186e-01	4.660610e-02	8.362562e-02	1.801363e-01	1.077501e-01	3.566857e-02	5.547729e-01	3.804651e-02	2.414635e-01	2.150895e-01	2.743881e-01	2.690589e-01	2.173309e-01	2.721746e-01	3.220872e-01	1.884073e-01	5.547578e-01	4.884818e-01	7.549084e-01	6.069845e-01	8.086985e-01	1.158406e+00
3650000	-1.641253e+04	3.114699e+02	8.455122e-01	1.449236e-01	1.863968e-01	9.869535e-02	4.050678e-02	4.819871e-01	4.749036e-02	7.360769e-02	2.024956e-01	1.168829e-01	3.683436e-02	5.316677e-01	3.851175e-02	2.337005e-01	2.304798e-01	2.675428e-01	2.682769e-01	2.073211e-01	2.595122e-01	3.400949e-01	1.930718e-01	4.854342e-01	4.771687e-01	7.342443e-01	6.215920e-01	7.628135e-01	1.196401e+00
3655000	-1.641731e+04	3.084559e+02	8.637014e-01	1.230066e-01	1.715714e-01	9.277359e-02	2.972407e-02	5.192193e-01	6.370502e-02	8.355727e-02	2.115919e-01	1.478442e-01	2.818466e-02	4.910555e-01	3.776635e-02	2.322852e-01	2.383321e-01	2.775086e-01	2.518741e-01	2.042348e-01	2.648229e-01	3.423331e-01	1.886092e-01	5.125562e-01	4.824580e-01	7.558206e-01	5.996944e-01	7.418504e-01	1.213760e+00
3660000	-1.641594e+04	3.001129e+02	9.174088e-01	1.081014e-01	2.052186e-01	9.505715e-02	5.225080e-02	4.814022e-01	5.796986e-02	9.623728e-02	2.071017e-01	1.253068e-01	2.556386e-02	5.097670e-01	3.602329e-02	2.446954e-01	2.277243e-01	2.602961e-01	2.672842e-01	1.962177e-01	2.656518e-01	3.561849e-01	1.819457e-01	4.303131e-01	4.566495e-01	7.301334e-01	6.077005e-01	8.275070e-01	1.142832e+00
3665000	-1.639985e+04	2.999702e+02	9.182708e-01	1.154587e-01	1.545437e-01	1.150878e-01	4.020321e-02	5.183834e-01	5.632320e-02	7.638028e-02	1.799334e-01	1.326587e-01	2.934628e-02	5.395577e-01	4.212366e-02	2.426919e-01	2.375483e-01	2.687645e-01	2.509952e-01	1.990266e-01	2.653230e-01	3.471197e-01	1.885307e-01	4.274545e-01	4.706910e-01	7.192650e-01	5.945729e-01	7.525027e-01	1.204939e+00
3670000	-1.641361e+04	2.949965e+02	9.517192e-01	9.115376e-02	1.465341e-01	7.580688e-02	4.090956e-02	5.924903e-01	5.310540e-02	7.816981e-02	1.800034e-01	1.185997e-01	3.779627e-02	5.494829e-01	3.594793e-02	2.579259e-01	2.075409e-01	2.667110e-01	2.678223e-01	2.085513e-01	2.641044e-01	3.398362e-01	1.875081e-01	4.015171e-01	4.580904e-01	7.599524e-01	5.941743e-01	7.729061e-01	1.188044e+00
3675000	-1.641595e+04	3.053924e+02	8.828061e-01	1.391508e-01	1.788098e-01	8.381465e-02	4.886920e-02	4.826624e-01	6.669319e-02	8.012192e-02	1.936828e-01	1.268965e-01	3.764890e-02	5.175497e-01	4.410014e-02	2.516617e-01	2.172298e-01	2.605071e-01	2.706015e-01	2.176824e-01	2.598058e-01	3.411859e-01	1.813260e-01	5.231165e-01	4.704343e-01	7.360690e-01	6.138350e-01	7.745819e-01	1.186657e+00
3680000	-1.639728e+04	2.946433e+02	9.546025e-01	1.017378e-01	1.307800e-01	9.872295e-02	4.911730e-02	5.736343e-01	4.600761e-02	7.944450e-02	1.774887e-01	1.217650e-01	3.565888e-02	5.388334e-01	4.680953e-02	2.653220e-01	2.107823e-01	2.726955e-01	2.512001e-01	2.188596e-01	2.577081e-01	3.433628e-01	1.800695e-01	3.905507e-01	3.984483e-01	6.833070e-01	5.677337e-01	7.629545e-01	1.196285e+00
3685000	-1.638397e+04	3.111671e+02	8.467353e-01	1.272464e-01	1.452022e-01	9.800199e-02	4.526919e-02	5.348712e-01	4.940905e-02	7.619266e-02	1.853570e-01	1.311317e-01	3.375729e-02	5.301949e-01	4.336647e-02	2.472427e-01	2.164232e-01	2.888427e-01	2.474914e-01	2.057463e-01	2.847081e-01	3.223768e-01	1.871687e-01	4.697118e-01	5.932595e-01	7.308338e-01	6.444762e-01	7.364313e-01	1.218247e+00
3690000	-1.640792e+04	3.057362e+02	8.817065e-01	8.793851e-02	1.803956e-01	1.013943e-01	5.291156e-02	5.230048e-01	5.435525e-02	8.027200e-02	1.949568e-01	1.478183e-01	2.607627e-02	5.049284e-01	4.594824e-02	2.495315e-01	2.281789e-01	2.594204e-01	2.628692e-01	2.115679e-01	2.615350e-01	3.453078e-01	1.815893e-01	4.038428e-01	4.205984e-01	7.010424e-01	5.950798e-01	7.140175e-01	1.236807e+00
3695000	-1.643057e+04	3.080865e+02	8.646008e-01	9.519558e-02	1.485864e-01	1.078221e-01	4.750300e-02	5.342859e-01	6.660701e-02	7.946754e-02	1.718046e-01	1.395803e-01	3.630938e-02	5.224584e-01	5.037986e-02	2.648809e-01	2.117361e-01	2.737200e-01	2.496630e-01	2.109279e-01	2.704341e-01	3.402113e-01	1.784267e-01	7.515227e-01	4.670857e-01	7.815594e-01	5.788012e-01	6.986287e-01	1.249549e+00
3700000	-1.641254e+04	3.130508e+02	8.356032e-01	1.029494e-01	1.797150e-01	9.746920e-02	3.792280e-02	5.255485e-01	5.639516e-02	6.803027e-02	1.717105e-01	1.259091e-01	3.228712e-02	5.600392e-01	4.202378e-02	2.714087e-01	2.136433e-01	2.649013e-01	2.500467e-01	2.055186e-01	2.698423e-01	3.503998e-01	1.742393e-01	5.663065e-01	4.668774e-01	7.267973e-01	5.904212e-01	7.172384e-01	1.234140e+00
3705000	-1.641423e+04	2.996550e+02	9.207795e-01	1.340322e-01	1.196166e-01	1.058675e-01	4.048778e-02	5.384079e-01	6.158806e-02	8.220959e-02	2.037041e-01	1.148241e-01	3.155050e-02	5.253800e-01	4.233164e-02	2.446647e-01	2.187744e-01	2.755276e-01	2.610334e-01	2.041900e-01	2.643272e-01	3.418633e-01	1.896195e-01	4.288021e-01	4.023314e-01	7.412422e-01	5.915509e-01	6.782721e-01	1.266406e+00
3710000	-1.639420e+04	2.980379e+02	9.292293e-01	1.072831e-01	1.548869e-01	1.042611e-01	4.809872e-02	5.393852e-01	4.608492e-02	7.964088e-02	1.998458e-01	1.080477e-01	3.014704e-02	5.457223e-01	3.659622e-02	2.704614e-01	2.091044e-01	2.678767e-01	2.525575e-01	2.161656e-01	2.633763e-01	3.420312e-01	1.784269e-01	6.709330e-01	4.975375e-01	7.887496e-01	5.858406e-01	5.787172e-01	1.348842e+00
3715000	-1.640933e+04	3.082000e+02	8.652196e-01	9.213613e-02	1.405928e-01	9.950417e-02	4.973560e-02	5.734187e-01	4.461255e-02	9.128139e-02	1.990665e-01	1.180370e-01	3.404294e-02	5.202744e-01	3.729782e-02	2.671867e-01	2.029540e-01	2.819685e-01	2.478908e-01	2.095339e-01	2.776927e-01	3.262362e-01	1.865373e-01	5.280765e-01	4.768002e-01	7.665235e-01	5.738680e-01	6.396033e-01	1.298425e+00
3720000	-1.640594e+04	3.014652e+02	9.085663e-01	1.137624e-01	1.591728e-01	1.141807e-01	2.942854e-02	5.352526e-01	4.820294e-02	7.324024e-02	1.835628e-01	1.413249e-01	3.083349e-02	5.357877e-01	3.525086e-02	2.384853e-01	2.148311e-01	2.950855e-01	2.515981e-01	2.055189e-01	2.844274e-01	3.296987e-01	1.803550e-01	4.292084e-01	4.623175e-01	7.297500e-01	5.542433e-01	7.567864e-01	1.201392e+00
3725000	-1.640000e+04	3.148400e+02	8.240304e-01	1.215776e-01	1.277470e-01	1.007681e-01	3.293212e-02	5.752021e-01	4.177315e-02	8.849986e-02	1.954094e-01	1.071261e-01	3.121096e-02	5.428489e-01	3.490476e-02	2.555458e-01	2.135759e-01	2.742183e-01	2.566600e-01	2.033377e-01	2.635149e-01	3.433730e-01	1.897743e-01	6.408635e-01	5.567203e-01	7.665365e-01	6.345087e-01	7.189432e-01	1.232728e+00
3730000	-1.641220e+04	3.030498e+02	8.978880e-01	1.292687e-01	1.813865e-01	7.984926e-02	6.286905e-02	4.900944e-01	5.653209e-02	7.839641e-02	1.619952e-01	1.236417e-01	2.899285e-02	5.597775e-01	4.719635e-02	2.320443e-01	2.247728e-01	2.642658e-01	2.789172e-01	2.244599e-01	2.723351e-01	3.276667e-01	1.755383e-01	4.397484e-01	5.233994e-01	7.427101e-01	5.883360e-01	7.459398e-01	1.210374e+00
3735000	-1.640593e+04	3.108453e+02	8.485779e-01	1.120372e-01	1.654940e-01	7.330884e-02	2.747315e-02	5.716528e-01	5.003406e-02	8.958512e-02	1.783953e-01	1.107215e-01	2.296855e-02	5.584332e-01	3.989627e-02	2.500124e-01	2.245668e-01	2.612943e-01	2.641265e-01	2.062264e-01	2.773995e-01	3.432780e-01	1.730961e-01	4.984861e-01	5.817129e-01	7.469671e-01	5.952365e-01	7.140810e-01	1.236754e+00
3740000	-1.641765e+04	3.076929e+02	8.685062e-01	1.160208e-01	1.367838e-01	8.915671e-02	3.515458e-02	5.809315e-01	4.195261e-02	7.860963e-02	1.903140e-01	1.434745e-01	2.924308e-02	5.113657e-01	4.699307e-02	2.586663e-01	2.232400e-01	2.777923e-01	2.403014e-01	2.018301e-01	2.770531e-01	3.371846e-01	1.839322e-01	4.531211e-01	5.277293e-01	7.634076e-01	6.008692e-01	6.960460e-01	1.251688e+00
3745000	-1.640878e+04	3.087432e+02	8.617897e-01	1.319888e-01	1.522866e-01	8.436995e-02	3.760491e-02	5.343091e-01	5.944062e-02	6.988636e-02	1.753869e-01	1.456624e-01	2.678757e-02	5.384547e-01	4.382211e-02	2.564688e-01	2.265014e-01	2.699883e-01	2.470415e-01	2.173770e-01	2.801993e-01	3.327101e-01	1.697135e-01	4.738144e-01	5.443313e-01	7.557031e-01	6.103825e-01	7.437076e-01	1.212222e+00
3750000	-1.641746e+04	3.123863e+02	8.395274e-01	1.094048e-01	1.528878e-01	8.281667e-02	5.595615e-02	5.336957e-01	6.523884e-02	6.401934e-02	1.789862e-01	1.154329e-01	3.373853e-02	5.654826e-01	4.234048e-02	2.689606e-01	2.004893e-01	2.539778e-01	2.765722e-01	2.309110e-01	2.610739e-01	3.369277e-01	1.710874e-01	4.889544e-01	5.523573e-01	7.440927e-01	6.089186e-01	7.143918e-01	1.236497e+00
3755000	-1.640779e+04	3.046105e+02	8.868441e-01	1.065304e-01	1.708769e-01	7.824140e-02	5.136098e-02	5.381732e-01	5.481714e-02	8.772970e-02	1.917070e-01	1.186897e-01	3.783169e-02	5.265164e-01	3.752562e-02	2.614322e-01	2.099923e-01	2.667187e-01	2.618568e-01	2.094276e-01	2.618398e-01	3.296691e-01	1.990635e-01	6.132757e-01	5.229613e-01	7.541743e-01	6.209821e-01	6.774755e-01	1.267065e+00
3760000	-1.640440e+04	3.001907e+02	9.163392e-01	1.085617e-01	1.836123e-01	7.590153e-02	3.211723e-02	5.222435e-01	7.756362e-02	7.069564e-02	1.835782e-01	1.081973e-01	3.223858e-02	5.609156e-01	4.437467e-02	2.498880e-01	2.239239e-01	2.783399e-01	2.478482e-01	2.194405e-01	2.581315e-01	3.444682e-01	1.779598e-01	4.727566e-01	4.998157e-01	7.249993e-01	5.827584e-01	7.616088e-01	1.197399e+00
3765000	-1.640576e+04	3.075544e+02	8.703352e-01	1.195001e-01	1.556217e-01	9.857864e-02	3.693276e-02	5.432257e-01	4.614112e-02	9.872560e-02	2.266677e-01	1.129917e-01	3.206983e-02	4.916691e-01	3.787610e-02	2.366839e-01	2.243958e-01	2.746895e-01	2.642308e-01	2.129285e-01	2.653822e-01	3.327114e-01	1.889779e-01	4.487421e-01	3.759372e-01	7.521697e-01	5.491133e-01	7.447459e-01	1.211362e+00
3770000	-1.643702e+04	3.099016e+02	8.549048e-01	1.090537e-01	1.680190e-01	1.069482e-01	5.730623e-02	5.091749e-01	4.949795e-02	6.721642e-02	1.952923e-01	1.412927e-01	2.972618e-02	5.245446e-01	4.192771e-02	2.266343e-01	1.968851e-01	2.890049e-01	2.874757e-01	2.129555e-01	2.707425e-01	3.361830e-01	1.801190e-01	4.853760e-01	4.979510e-01	7.315269e-01	6.317106e-01	7.759413e-01	1.185531e+00
3775000	-1.641540e+04	3.201232e+02	7.944348e-01	1.227158e-01	1.558868e-01	9.713774e-02	2.911712e-02	5.381946e-01	5.694788e-02	7.344617e-02	2.217879e-01	1.257923e-01	3.224088e-02	5.069915e-01	3.974122e-02	2.487947e-01	2.252889e-01	2.820314e-01	2.438849e-01	2.087167e-01	2.679765e-01	3.354909e-01	1.878159e-01	4.575250e-01	5.805395e-01	7.624501e-01	6.274620e-01	7.038301e-01	1.245242e+00
3780000	-1.639684e+04	3.021032e+02	9.035196e-01	9.859916e-02	1.527263e-01	8.935087e-02	4.865186e-02	5.289444e-01	8.172742e-02	8.655247e-02	1.974250e-01	1.347005e-01	3.223435e-02	5.159758e-01	3.311185e-02	2.457796e-01	2.363081e-01	2.657354e-01	2.521769e-01	2.066186e-01	2.573587e-01	3.410504e-01	1.949723e-01	5.727165e-01	4.610811e-01	7.554274e-01	6.216901e-01	7.117369e-01	1.238695e+00
3785000	-1.639885e+04	3.055325e+02	8.811846e-01	1.154908e-01	1.357563e-01	7.909545e-02	5.701146e-02	5.701545e-01	4.249152e-02	8.491298e-02	1.996507e-01	1.391283e-01	3.452513e-02	5.043525e-01	3.743042e-02	2.490117e-01	2.076139e-01	2.682432e-01	2.751312e-01	2.067730e-01	2.655749e-01	3.306749e-01	1.969772e-01	7.017287e-01	4.093089e-01	7.901699e-01	5.945986e-01	7.351623e-01	1.219298e+00
3790000	-1.640327e+04	2.996456e+02	9.199294e-01	1.275799e-01	1.486695e-01	8.779549e-02	5.474711e-02	5.252100e-01	5.599798e-02	7.405709e-02	1.739520e-01	1.484505e-01	2.575446e-02	5.362541e-01	4.153187e-02	2.629353e-01	2.161905e-01	2.646246e-01	2.562497e-01	1.943185e-01	2.685548e-01	3.531652e-01	1.839615e-01	4.715292e-01	4.983654e-01	7.355401e-01	5.914916e-01	7.972739e-01	1.167867e+00
3795000	-1.641771e+04	3.047607e+02	8.873840e-01	1.307670e-01	1.721304e-01	9.628620e-02	3.290889e-02	5.280471e-01	3.986037e-02	9.173414e-02	1.859351e-01	1.332494e-01	3.576714e-02	5.201901e-01	3.312422e-02	2.334227e-01	2.350316e-01	2.707869e-01	2.607588e-01	2.121370e-01	2.685272e-01	3.358047e-01	1.835310e-01	4.249756e-01	4.757712e-01	7.134748e-01	5.626476e-01	7.673022e-01	1.192684e+00
3800000	-1.641409e+04	3.206615e+02	7.910164e-01	1.166110e-01	1.590139e-01	9.067989e-02	3.014786e-02	5.559820e-01	4.756534e-02	7.825972e-02	1.602638e-01	1.507140e-01	3.231991e-02	5.383365e-01	4.010601e-02	2.612129e-01	2.056849e-01	2.682704e-01	2.648319e-01	2.167881e-01	2.573099e-01	3.459392e-01	1.799627e-01	4.859096e-01	6.179062e-01	7.331187e-01	6.283930e-01	7.074180e-01	1.242271e+00
3805000	-1.640409e+04	3.074232e+02	8.699085e-01	1.163699e-01	1.609222e-01	9.540557e-02	4.117938e-02	5.317702e-01	5.435278e-02	7.669264e-02	1.923256e-01	1.366169e-01	3.060079e-02	5.296592e-01	3.410486e-02	2.650806e-01	2.172056e-01	2.560776e-01	2.616362e-01	2.097457e-01	2.609246e-01	3.476451e-01	1.816846e-01	5.610237e-01	4.635353e-01	7.357226e-01	5.893028e-01	7.016356e-01	1.247059e+00
3810000	-1.640518e+04	3.080139e+02	8.659053e-01	9.144707e-02	1.491300e-01	8.636007e-02	4.128116e-02	5.867221e-01	4.505954e-02	6.289122e-02	1.907029e-01	1.358154e-01	2.989178e-02	5.337439e-01	4.695481e-02	2.541907e-01	2.163429e-01	2.736004e-01	2.558659e-01	2.056439e-01	2.758335e-01	3.318333e-01	1.866893e-01	6.302981e-01	4.496603e-01	7.834598e-01	5.811697e-01	6.804047e-01	1.264640e+00
3815000	-1.640318e+04	3.007619e+02	9.126419e-01	1.583373e-01	1.280396e-01	9.327229e-02	3.774578e-02	5.349397e-01	4.766535e-02	7.730124e-02	1.979809e-01	1.341477e-01	3.456877e-02	5.040199e-01	5.198151e-02	2.396085e-01	2.170526e-01	2.977976e-01	2.455413e-01	2.071219e-01	2.785697e-01	3.373363e-01	1.769721e-01	4.879287e-01	4.798824e-01	7.251483e-01	6.002648e-01	8.068714e-01	1.159919e+00
3820000	-1.639544e+04	3.099134e+02	8.536767e-01	1.193470e-01	1.562185e-01	1.068033e-01	4.572090e-02	5.166136e-01	5.529671e-02	8.655315e-02	1.644478e-01	1.394632e-01	3.595675e-02	5.408282e-01	3.275093e-02	2.461719e-01	2.258838e-01	2.631462e-01	2.647981e-01	2.206168e-01	2.606092e-01	3.391407e-01	1.796332e-01	7.295604e-01	4.434012e-01	7.828014e-01	5.931486e-01	7.027922e-01	1.246102e+00
3825000	-1.642017e+04	3.046006e+02	8.873179e-01	1.167537e-01	1.494977e-01	1.063198e-01	4.357439e-02	5.296462e-01	5.420813e-02	6.530677e-02	1.777559e-01	1.108932e-01	2.712536e-02	5.763776e-01	4.254123e-02	2.492991e-01	2.239198e-01	2.837053e-01	2.430759e-01	2.311778e-01	2.658000e-01	3.308280e-01	1.721943e-01	5.284764e-01	5.427482e-01	7.487882e-01	5.838356e-01	7.256669e-01	1.227160e+00
3830000	-1.640688e+04	3.007885e+02	9.119691e-01	1.199443e-01	1.697482e-01	1.115333e-01	3.706793e-02	5.123037e-01	4.940268e-02	8.017836e-02	1.584226e-01	1.423777e-01	3.920846e-02	5.476502e-01	3.216268e-02	2.364619e-01	2.420828e-01	2.653971e-01	2.560582e-01	2.162133e-01	2.600514e-01	3.382276e-01	1.855078e-01	5.939205e-01	4.505749e-01	7.692041e-01	5.854807e-01	7.107703e-01	1.239495e+00
3835000	-1.640939e+04	3.161365e+02	8.180743e-01	1.525225e-01	1.862286e-01	9.179417e-02	5.241111e-02	4.680345e-01	4.900916e-02	8.892660e-02	1.973005e-01	1.220112e-01	3.272714e-02	5.144634e-01	4.457120e-02	2.499164e-01	2.287509e-01	2.596687e-01	2.616639e-01	1.932686e-01	2.786620e-01	3.396456e-01	1.884238e-01	4.596435e-01	4.576599e-01	7.608152e-01	6.120171e-01	7.622193e-01	1.196893e+00
3840000	-1.642508e+04	3.165231e+02	8.152904e-01	1.009514e-01	1.914821e-01	9.956710e-02	5.170011e-02	5.024381e-01	5.386113e-02	6.825669e-02	1.888985e-01	1.145087e-01	2.300408e-02	5.565594e-01	4.877255e-02	2.426963e-01	2.296672e-01	2.672570e-01	2.603796e-01	2.089104e-01	2.717082e-01	3.367802e-01	1.826012e-01	3.719332e-01	6.363129e-01	7.038548e-01	6.514442e-01	7.688759e-01	1.191381e+00
3845000	-1.641797e+04	3.182673e+02	8.054364e-01	1.027928e-01	1.625608e-01	1.142992e-01	4.792076e-02	5.197971e-01	5.262938e-02	7.828730e-02	1.824716e-01	1.095934e-01	4.044247e-02	5.508449e-01	3.836032e-02	2.515402e-01	2.079506e-01	2.637376e-01	2.767716e-01	2.232125e-01	2.679427e-01	3.229026e-01	1.859422e-01	4.700940e-01	4.973299e-01	7.542240e-01	6.179780e-01	6.960045e-01	1.251722e+00
3850000	-1.641603e+04	3.176421e+02	8.083895e-01	1.182954e-01	1.836247e-01	7.763835e-02	4.267218e-02	5.225517e-01	5.521769e-02	7.595452e-02	1.808626e-01	1.517417e-01	2.911978e-02	5.278290e-01	3.449240e-02	2.768283e-01	2.140912e-01	2.714766e-01	2.376039e-01	2.099313e-01	2.621738e-01	3.400819e-01	1.878130e-01	5.409569e-01	5.390555e-01	7.328297e-01	6.370091e-01	7.977503e-01	1.167472e+00
3855000	-1.640611e+04	3.181080e+02	8.054255e-01	9.185885e-02	1.986688e-01	9.643668e-02	4.985680e-02	5.255508e-01	3.762807e-02	8.502187e-02	1.814546e-01	1.278481e-01	3.107299e-02	5.368126e-01	3.778978e-02	2.667672e-01	2.273270e-01	2.528107e-01	2.530951e-01	1.984793e-01	2.517852e-01	3.499047e-01	1.998308e-01	5.619544e-01	5.666802e-01	7.741452e-01	6.314571e-01	7.637678e-01	1.195611e+00
3860000	-1.642615e+04	3.074085e+02	8.696756e-01	1.137049e-01	1.515859e-01	9.580520e-02	2.934432e-02	5.476381e-01	6.192156e-02	9.088565e-02	2.153180e-01	1.210127e-01	2.927558e-02	5.029268e-01	4.058122e-02	2.588201e-01	2.104311e-01	2.713242e-01	2.594246e-01	1.996488e-01	2.738015e-01	3.417334e-01	1.848164e-01	5.440245e-01	5.327290e-01	7.357135e-01	6.287823e-01	7.497173e-01	1.207246e+00
3865000	-1.641195e+04	3.095494e+02	8.567462e-01	1.355390e-01	1.512163e-01	1.044347e-01	3.051312e-02	5.204197e-01	5.787716e-02	6.582392e-02	1.677322e-01	1.176759e-01	3.491492e-02	5.711332e-01	4.271983e-02	2.394307e-01	2.233870e-01	2.702208e-01	2.669615e-01	2.175246e-01	2.711787e-01	3.447085e-01	1.665881e-01	4.925783e-01	5.415641e-01	7.600328e-01	6.339770e-01	8.076831e-01	1.159247e+00
3870000	-1.641376e+04	3.041199e+02	8.909172e-01	1.002384e-01	1.568566e-01	1.035611e-01	4.374767e-02	5.473451e-01	4.825116e-02	7.901244e-02	1.949894e-01	1.114109e-01	3.464598e-02	5.348020e-01	4.513927e-02	2.544024e-01	2.173300e-01	2.747655e-01	2.535020e-01	2.096860e-01	2.834548e-01	3.360018e-01	1.708575e-01	4.734580e-01	5.113780e-01	7.351758e-01	5.923899e-01	7.246145e-01	1.228032e+00
3875000	-1.640856e+04	3.095327e+02	8.573012e-01	1.289993e-01	1.790552e-01	7.953373e-02	5.297158e-02	5.163330e-01	4.310713e-02	7.644749e-02	1.989296e-01	1.238820e-01	3.375256e-02	5.316380e-01	3.535025e-02	2.607255e-01	2.025705e-01	2.809292e-01	2.557747e-01	2.007417e-01	2.772057e-01	3.485330e-01	1.735196e-01	4.819342e-01	4.781613e-01	7.593455e-01	6.024649e-01	7.526914e-01	1.204783e+00
3880000	-1.642897e+04	2.954512e+02	9.474659e-01	1.399735e-01	1.481616e-01	1.162333e-01	4.386760e-02	5.075005e-01	4.426346e-02	7.256560e-02	1.728336e-01	1.467026e-01	3.266218e-02	5.479731e-01	2.726288e-02	2.347828e-01	2.203297e-01	2.698658e-01	2.750216e-01	2.134002e-01	2.813433e-01	3.259079e-01	1.793486e-01	5.981762e-01	4.342327e-01	7.541136e-01	5.820053e-01	7.223645e-01	1.229895e+00
3885000	-1.639280e+04	3.207818e+02	7.900093e-01	1.071777e-01	1.582202e-01	9.674799e-02	4.142632e-02	5.437046e-01	5.272312e-02	8.254488e-02	2.072158e-01	1.203695e-01	3.252665e-02	5.163536e-01	4.098957e-02	2.655374e-01	2.101810e-01	2.773616e-01	2.469199e-01	2.050251e-01	2.722513e-01	3.360075e-01	1.867161e-01	7.189270e-01	4.430831e-01	7.647365e-01	5.849202e-01	6.974401e-01	1.250534e+00
3890000	-1.642546e+04	2.979772e+02	9.312262e-01	1.073018e-01	1.678816e-01	8.908763e-02	6.443841e-02	5.316672e-01	3.962339e-02	7.177827e-02	1.813311e-01	1.063392e-01	2.653273e-02	5.761251e-01	3.789360e-02	2.568001e-01	2.270709e-01	2.743238e-01	2.418053e-01	2.125020e-01	2.588097e-01	3.508301e-01	1.778583e-01	5.020316e-01	4.263862e-01	7.520736e-01	6.132970e-01	8.142235e-01	1.153831e+00
3895000	-1.640688e+04	3.043393e+02	8.904366e-01	1.098969e-01	1.571491e-01	1.134874e-01	3.543765e-02	5.272471e-01	5.678187e-02	7.999350e-02	1.825431e-01	1.197195e-01	2.952987e-02	5.596006e-01	2.861338e-02	2.391992e-01	2.296650e-01	2.761837e-01	2.549521e-01	2.324710e-01	2.515343e-01	3.432932e-01	1.727015e-01	4.191462e-01	4.219469e-01	7.090901e-01	5.859142e-01	6.633658e-01	1.278749e+00
3900000	-1.641558e+04	3.054994e+02	8.834000e-01	1.203417e-01	1.572680e-01	9.527038e-02	3.727965e-02	5.394704e-01	5.036986e-02	7.445487e-02	1.771117e-01	1.337663e-01	4.253322e-02	5.313971e-01	4.073682e-02	2.536574e-01	2.369037e-01	2.500540e-01	2.593849e-01	2.272710e-01	2.587560e-01	3.286493e-01	1.853237e-01	3.642542e-01	4.281627e-01	7.081254e-01	5.798809e-01	7.331680e-01	1.220949e+00
3905000	-1.642582e+04	3.037367e+02	8.925892e-01	9.673817e-02	1.431529e-01	1.117080e-01	4.301517e-02	5.564979e-01	4.888792e-02	6.945939e-02	1.934235e-01	1.248844e-01	2.736605e-02	5.501952e-01	3.467146e-02	2.597245e-01	2.269356e-01	2.728425e-01	2.404974e-01	2.070137e-01	2.792843e-01	3.321988e-01	1.815032e-01	6.055465e-01	4.999052e-01	7.666513e-01	5.767990e-01	6.710510e-01	1.272385e+00
3910000	-1.642430e+04	3.124938e+02	8.386455e-01	1.104327e-01	1.632297e-01	9.061497e-02	5.884726e-02	5.208827e-01	5.599270e-02	6.971699e-02	1.713342e-01	1.457221e-01	2.469306e-02	5.523327e-01	3.620093e-02	2.438591e-01	2.343051e-01	2.712930e-01	2.505428e-01	1.957942e-01	2.739593e-01	3.620429e-01	1.682037e-01	6.211177e-01	4.599490e-01	7.564788e-01	5.990643e-01	7.706333e-01	1.189926e+00
3915000	-1.642547e+04	3.008328e+02	9.123279e-01	9.350889e-02	1.523148e-01	8.531787e-02	4.262987e-02	5.793031e-01	4.692548e-02	9.890258e-02	1.715668e-01	1.140415e-01	3.132336e-02	5.498371e-01	3.432863e-02	2.615608e-01	2.072988e-01	2.819150e-01	2.492253e-01	2.019706e-01	2.540057e-01	3.567233e-01	1.873004e-01	4.625609e-01	4.825430e-01	7.418552e-01	5.828563e-01	7.236488e-01	1.228832e+00
3920000	-1.641745e+04	2.974550e+02	9.350343e-01	1.081420e-01	1.439724e-01	8.579146e-02	4.135675e-02	5.700311e-01	5.070636e-02	6.527439e-02	1.886157e-01	1.144573e-01	3.840609e-02	5.544924e-01	3.875410e-02	2.522698e-01	2.134475e-01	2.709999e-01	2.632828e-01	2.308221e-01	2.559621e-01	3.288555e-01	1.843603e-01	4.257782e-01	4.531495e-01	7.094010e-01	5.812987e-01	8.746430e-01	1.103801e+00
3925000	-1.642089e+04	3.064380e+02	8.767364e-01	9.020091e-02	1.426258e-01	9.833038e-02	3.976284e-02	5.733650e-01	5.571504e-02	7.882753e-02	2.227136e-01	1.211115e-01	3.633441e-02	4.979713e-01	4.304172e-02	2.467821e-01	2.305851e-01	2.855536e-01	2.370792e-01	2.041009e-01	2.799218e-01	3.214718e-01	1.945054e-01	4.496741e-01	4.648655e-01	7.156673e-01	6.188486e-01	7.691522e-01	1.191153e+00
3930000	-1.640670e+04	2.973399e+02	9.356819e-01	1.060065e-01	1.674045e-01	1.007387e-01	3.347807e-02	5.488295e-01	4.354274e-02	7.413720e-02	1.837877e-01	1.104366e-01	3.121638e-02	5.649657e-01	3.545642e-02	2.330260e-01	2.159215e-01	2.862146e-01	2.648379e-01	2.102518e-01	2.688931e-01	3.370753e-01	1.837798e-01	4.596304e-01	4.374029e-01	7.298917e-01	5.462913e-01	6.862369e-01	1.259810e+00
3935000	-1.641625e+04	2.981125e+02	9.294615e-01	1.301010e-01	1.765753e-01	9.802895e-02	4.146146e-02	4.928809e-01	6.095235e-02	7.411539e-02	1.908172e-01	1.316877e-01	3.062628e-02	5.330017e-01	3.975167e-02	2.539416e-01	2.410385e-01	2.452833e-01	2.597366e-01	2.013023e-01	2.811395e-01	3.459742e-01	1.715840e-01	4.658678e-01	5.929964e-01	7.240040e-01	6.066027e-01	7.681769e-01	1.191960e+00
3940000	-1.639954e+04	3.092439e+02	8.593007e-01	1.254856e-01	1.967611e-01	9.110976e-02	4.015177e-02	4.923502e-01	5.414154e-02	7.350177e-02	1.857003e-01	1.277073e-01	4.388411e-02	5.439481e-01	2.525836e-02	2.395060e-01	2.191278e-01	2.736318e-01	2.677344e-01	2.236864e-01	2.549603e-01	3.271352e-01	1.942181e-01	4.470465e-01	4.755045e-01	7.284575e-01	6.218130e-01	7.795625e-01	1.182532e+00
3945000	-1.640997e+04	3.090239e+02	8.601716e-01	1.044637e-01	1.651503e-01	1.103339e-01	2.521333e-02	5.340216e-01	6.081712e-02	8.238991e-02	1.788342e-01	1.336900e-01	3.029648e-02	5.267382e-01	4.805119e-02	2.415479e-01	2.412059e-01	2.665346e-01	2.507116e-01	2.023782e-01	2.781598e-01	3.443778e-01	1.750842e-01	4.669882e-01	5.337368e-01	7.358597e-01	6.251686e-01	7.096201e-01	1.240448e+00
3950000	-1.641877e+04	3.141710e+02	8.280978e-01	1.050564e-01	1.452857e-01	1.088128e-01	3.359504e-02	5.469283e-01	6.032160e-02	7.341765e-02	2.111709e-01	1.280820e-01	2.584352e-02	5.220767e-01	3.940919e-02	2.555925e-01	2.263978e-01	2.681738e-01	2.498359e-01	2.034998e-01	2.627869e-01	3.543432e-01	1.793700e-01	6.850171e-01	4.918827e-01	7.684821e-01	5.690949e-01	6.508066e-01	1.289148e+00
3955000	-1.641016e+04	2.986283e+02	9.264265e-01	1.165442e-01	2.067443e-01	1.175541e-01	3.340699e-02	4.754569e-01	5.029340e-02	7.263403e-02	1.799938e-01	1.302097e-01	3.700749e-02	5.451871e-01	3.496786e-02	2.407606e-01	2.232461e-01	2.691537e-01	2.668395e-01	2.096689e-01	2.853150e-01	3.358782e-01	1.691380e-01	5.842468e-01	4.170029e-01	7.751974e-01	5.774505e-01	6.334359e-01	1.303532e+00
3960000	-1.640470e+04	3.034619e+02	8.951004e-01	1.153305e-01	1.652070e-01	8.432457e-02	4.827365e-02	5.231698e-01	6.369449e-02	8.044346e-02	1.601809e-01	1.081763e-01	3.429283e-02	5.793012e-01	3.760527e-02	2.473855e-01	2.225354e-01	2.813379e-01	2.487412e-01	2.097153e-01	2.544032e-01	3.494088e-01	1.864727e-01	4.659619e-01	5.206803e-01	7.641603e-01	6.038211e-01	6.703210e-01	1.272989e+00
3965000	-1.639576e+04	3.078080e+02	8.680178e-01	1.234093e-01	1.812046e-01	7.756917e-02	4.409996e-02	5.258271e-01	4.788983e-02	7.856644e-02	1.898593e-01	1.187257e-01	2.577626e-02	5.530756e-01	3.399672e-02	2.443803e-01	2.178246e-01	2.902129e-01	2.475822e-01	2.107520e-01	2.635307e-01	3.450722e-01	1.806450e-01	4.547647e-01	4.898145e-01	7.504463e-01	5.911037e-01	6.534139e-01	1.286989e+00
3970000	-1.641959e+04	3.064034e+02	8.756642e-01	1.165969e-01	1.698712e-01	8.757819e-02	4.395788e-02	5.156654e-01	6.633046e-02	9.145134e-02	1.780204e-01	1.109176e-01	2.790098e-02	5.644269e-01	2.728273e-02	2.561713e-01	2.172917e-01	2.761510e-01	2.503860e-01	2.159414e-01	2.567821e-01	3.368513e-01	1.904252e-01	6.542516e-01	4.662522e-01	7.579447e-01	5.895154e-01	6.741878e-01	1.269788e+00
3975000	-1.640604e+04	2.971395e+02	9.364242e-01	1.092352e-01	1.989517e-01	7.380309e-02	4.346610e-02	5.334324e-01	4.111150e-02	8.711302e-02	1.757034e-01	1.268564e-01	2.312681e-02	5.525148e-01	3.468554e-02	2.530371e-01	2.146340e-01	2.612936e-01	2.710353e-01	2.167122e-01	2.663193e-01	3.335830e-01	1.833856e-01	5.231206e-01	4.632290e-01	7.758958e-01	5.566763e-01	7.213451e-01	1.230739e+00
3980000	-1.640675e+04	3.017445e+02	9.067460e-01	1.402841e-01	1.677651e-01	9.536436e-02	3.177811e-02	5.156609e-01	4.914745e-02	7.626487e-02	1.959898e-01	1.204097e-01	2.919387e-02	5.472931e-01	3.084869e-02	2.366534e-01	2.165212e-01	2.814765e-01	2.653488e-01	2.103551e-01	2.729984e-01	3.369806e-01	1.796658e-01	4.288768e-01	4.643006e-01	7.215544e-01	5.628123e-01	7.300933e-01	1.223495e+00
3985000	-1.642725e+04	3.024229e+02	9.020294e-01	1.197681e-01	1.804892e-01	1.118131e-01	3.952194e-02	4.877201e-01	6.068751e-02	7.625638e-02	2.235307e-01	1.198302e-01	4.015028e-02	4.960101e-01	4.422243e-02	2.461217e-01	2.322916e-01	2.634503e-01	2.581364e-01	2.116489e-01	2.731292e-01	3.232969e-01	1.919250e-01	5.331791e-01	4.121842e-01	7.454828e-01	5.514043e-01	6.645506e-01	1.277767e+00
3990000	-1.640573e+04	3.039619e+02	8.917940e-01	7.557094e-02	1.911066e-01	1.005045e-01	4.042182e-02	5.262730e-01	6.612315e-02	1.004768e-01	1.804394e-01	1.273257e-01	2.834623e-02	5.300516e-01	3.336022e-02	2.603322e-01	2.192780e-01	2.705846e-01	2.498053e-01	1.993422e-01	2.578351e-01	3.589284e-01	1.838942e-01	4.565439e-01	5.484802e-01	7.389974e-01	6.082412e-01	7.922797e-01	1.172002e+00
3995000	-1.641221e+04	3.061942e+02	8.784598e-01	1.176561e-01	1.697143e-01	9.711931e-02	4.775370e-02	5.153811e-01	5.237547e-02	8.783551e-02	2.007481e-01	1.265177e-01	3.520346e-02	5.159687e-01	3.372659e-02	2.520884e-01	2.308151e-01	2.663283e-01	2.507682e-01	2.028941e-01	2.650680e-01	3.461090e-01	1.859290e-01	4.160345e-01	4.671636e-01	7.540255e-01	5.813895e-01	7.693307e-01	1.191005e+00
4000000	-1.639822e+04	3.108472e+02	8.480198e-01	1.085390e-01	1.439872e-01	8.188655e-02	4.180585e-02	5.816926e-01	4.208879e-02	6.577035e-02	1.958766e-01	1.471750e-01	3.083100e-02	5.172431e-01	4.310394e-02	2.536645e-01	2.202321e-01	2.650323e-01	2.610710e-01	2.050750e-01	2.815668e-01	3.331532e-01	1.802050e-01	6.757511e-01	4.947968e-01	7.651799e-01	6.096988e-01	7.247255e-01	1.227940e+00
4005000	-1.640471e+04	3.084497e+02	8.640959e-01	1.098879e-01	1.516492e-01	7.701211e-02	4.223214e-02	5.738530e-01	4.536560e-02	9.509732e-02	1.963542e-01	1.167136e-01	3.143854e-02	5.268729e-01	3.352335e-02	2.599717e-01	2.177961e-01	2.732638e-01	2.489684e-01	2.015243e-01	2.777894e-01	3.460803e-01	1.746059e-01	4.708747e-01	4.663258e-01	7.233026e-01	5.978506e-01	8.877546e-01	1.092944e+00
4010000	-1.641539e+04	3.093739e+02	8.584465e-01	1.199420e-01	1.389852e-01	1.003647e-01	4.736107e-02	5.299153e-01	6.343176e-02	7.006890e-02	1.975954e-01	1.443062e-01	2.934259e-02	5.290606e-01	2.962626e-02	2.581161e-01	2.260934e-01	2.656547e-01	2.501358e-01	2.026025e-01	2.677816e-01	3.531212e-01	1.764947e-01	4.922803e-01	4.396017e-01	7.415885e-01	5.897034e-01	7.291507e-01	1.224276e+00
4015000	-1.641623e+04	2.896039e+02	9.881724e-01	1.320171e-01	1.758943e-01	1.040783e-01	4.740879e-02	5.067783e-01	3.382313e-02	8.808011e-02	1.792138e-01	1.277868e-01	2.771570e-02	5.339410e-01	4.326254e-02	2.287578e-01	2.124150e-01	2.819409e-01	2.768863e-01	2.072262e-01	2.724975e-01	3.400968e-01	1.801796e-01	4.614870e-01	5.248685e-01	7.381679e-01	5.887161e-01	6.937851e-01	1.253560e+00
4020000	-1.639772e+04	3.047637e+02	8.874661e-01	1.159230e-01	1.622525e-01	7.454366e-02	3.747042e-02	5.453864e-01	6.442405e-02	8.437243e-02	1.850584e-01	1.044721e-01	2.698023e-02	5.617901e-01	3.732678e-02	2.415932e-01	2.163275e-01	2.789560e-01	2.631233e-01	2.194101e-01	2.683972e-01	3.312770e-01	1.809157e-01	3.983413e-01	4.864365e-01	7.328427e-01	6.279828e-01	7.005701e-01	1.247942e+00
4025000	-1.642831e+04	3.018311e+02	9.057088e-01	1.138674e-01	1.364930e-01	8.632651e-02	4.612224e-02	5.682358e-01	4.895506e-02	9.029260e-02	2.062093e-01	1.695063e-01	2.854248e-02	4.755924e-01	2.985695e-02	2.578144e-01	2.154144e-01	2.624989e-01	2.642723e-01	1.918177e-01	2.874676e-01	3.288421e-01	1.918726e-01	5.243057e-01	4.426371e-01	7.635816e-01	5.843943e-01	7.583209e-01	1.200121e+00
4030000	-1.641441e+04	3.020358e+02	9.040298e-01	1.246315e-01	1.714953e-01	7.614941e-02	3.307779e-02	5.474575e-01	4.718843e-02	6.636341e-02	1.850865e-01	1.319210e-01	3.327648e-02	5.503812e-01	3.297138e-02	2.586344e-01	1.957447e-01	2.858717e-01	2.597492e-01	2.154965e-01	2.644475e-01	3.454382e-01	1.746178e-01	5.066528e-01	5.155370e-01	7.386927e-01	5.880626e-01	6.643016e-01	1.277974e+00
4035000	-1.642530e+04	3.013584e+02	9.089948e-01	1.417430e-01	1.513987e-01	8.292625e-02	4.307360e-02	5.145845e-01	6.627398e-02	9.307713e-02	2.093818e-01	1.484566e-01	3.095379e-02	4.867541e-01	3.137658e-02	2.536015e-01	2.314517e-01	2.799786e-01	2.349682e-01	2.010787e-01	2.525606e-01	3.447451e-01	2.016156e-01	4.927848e-01	4.394723e-01	7.565427e-01	5.918060e-01	8.694637e-01	1.108090e+00
4040000	-1.642054e+04	2.963467e+02	9.420132e-01	1.391486e-01	1.625445e-01	9.617649e-02	5.466120e-02	5.065198e-01	4.094928e-02	8.074121e-02	2.014499e-01	1.335586e-01	2.510175e-02	5.147379e-01	4.441063e-02	2.439346e-01	2.281966e-01	2.583365e-01	2.695323e-01	2.076553e-01	2.785146e-01	3.328949e-01	1.809352e-01	5.151472e-01	4.303190e-01	7.437235e-01	5.590771e-01	7.469768e-01	1.209515e+00
4045000	-1.641434e+04	3.152694e+02	8.212896e-01	1.527087e-01	1.660556e-01	9.022854e-02	3.028354e-02	5.114637e-01	4.926002e-02	8.212148e-02	2.083252e-01	1.404888e-01	2.750971e-02	5.059638e-01	3.559107e-02	2.400903e-01	2.388399e-01	2.601635e-01	2.609063e-01	1.935630e-01	2.690802e-01	3.557807e-01	1.815761e-01	7.154392e-01	5.194372e-01	7.929716e-01	5.949447e-01	7.269856e-01	1.226068e+00
4050000	-1.640237e+04	3.058342e+02	8.800487e-01	1.433981e-01	2.083261e-01	8.672396e-02	3.898961e-02	4.639531e-01	5.860919e-02	8.632615e-02	1.981264e-01	1.069959e-01	3.194238e-02	5.484761e-01	2.813307e-02	2.298930e-01	2.394963e-01	2.660784e-01	2.645323e-01	2.001712e-01	2.675380e-01	3.410111e-01	1.912797e-01	4.724849e-01	5.175570e-01	7.451105e-01	6.083099e-01	6.958596e-01	1.251842e+00
4055000	-1.640347e+04	3.115924e+02	8.441720e-01	1.463026e-01	1.372865e-01	7.080093e-02	3.981555e-02	5.564005e-01	4.939389e-02	8.492281e-02	1.838645e-01	9.977070e-02	3.211300e-02	5.557452e-01	4.358384e-02	2.437308e-01	2.031835e-01	2.828203e-01	2.702654e-01	2.020602e-01	2.678829e-01	3.446455e-01	1.854114e-01	5.431809e-01	5.192164e-01	7.805139e-01	6.002556e-01	7.290811e-01	1.224333e+00
4060000	-1.641902e+04	3.093930e+02	8.583066e-01	1.115743e-01	1.914254e-01	1.047081e-01	4.802644e-02	4.957655e-01	4.850019e-02	8.225776e-02	1.846002e-01	1.223341e-01	3.215419e-02	5.413940e-01	3.725977e-02	2.433264e-01	2.156993e-01	2.885439e-01	2.524304e-01	2.264572e-01	2.582649e-01	3.309600e-01	1.843178e-01	5.182548e-01	4.173579e-01	7.608102e-01	5.650506e-01	7.005523e-01	1.247956e+00
4065000	-1.644045e+04	3.104325e+02	8.505602e-01	1.143128e-01	1.453455e-01	1.226701e-01	4.516221e-02	4.958068e-01	7.670258e-02	6.287242e-02	2.039794e-01	1.464579e-01	2.985067e-02	5.113285e-01	4.551122e-02	2.416477e-01	2.301858e-01	2.791658e-01	2.490008e-01	2.108481e-01	2.793780e-01	3.466339e-01	1.631399e-01	5.981514e-01	5.679894e-01	7.884958e-01	5.968706e-01	7.185360e-01	1.233065e+00
4070000	-1.640657e+04	3.026724e+02	8.987791e-01	9.779751e-02	1.574621e-01	1.103395e-01	3.812130e-02	5.513641e-01	4.491543e-02	7.828048e-02	1.763384e-01	1.108690e-01	3.538789e-02	5.611368e-01	3.798749e-02	2.583153e-01	2.243482e-01	2.854375e-01	2.318989e-01	2.134664e-01	2.623079e-01	3.383100e-01	1.859158e-01	7.039990e-01	4.976237e-01	7.944433e-01	5.909837e-01	6.382948e-01	1.299509e+00
4075000	-1.642709e+04	3.060256e+02	8.795866e-01	1.375194e-01	1.605434e-01	8.194947e-02	4.135546e-02	5.377326e-01	4.089963e-02	8.984992e-02	2.031148e-01	1.305310e-01	3.307090e-02	5.148365e-01	2.859696e-02	2.437158e-01	2.209363e-01	2.828007e-01	2.525472e-01	1.937789e-01	2.615724e-01	3.628257e-01	1.818230e-01	4.881626e-01	3.840781e-01	7.536848e-01	5.291157e-01	6.692213e-01	1.273900e+00
4080000	-1.641168e+04	3.051683e+02	8.845181e-01	1.120290e-01	1.526590e-01	8.283296e-02	3.617962e-02	5.634398e-01	5.285963e-02	8.079503e-02	2.075018e-01	1.249562e-01	2.847043e-02	5.184067e-01	3.986979e-02	2.580187e-01	2.117699e-01	2.720562e-01	2.581552e-01	2.257760e-01	2.601255e-01	3.367423e-01	1.773562e-01	4.967635e-01	4.495439e-01	7.206905e-01	6.027065e-01	7.716521e-01	1.189083e+00
4085000	-1.641424e+04	3.075824e+02	8.701831e-01	1.071584e-01	1.287427e-01	8.825956e-02	4.264628e-02	5.699484e-01	6.324458e-02	8.941939e-02	1.886062e-01	1.269320e-01	3.152038e-02	5.237089e-01	3.981313e-02	2.595385e-01	2.137297e-01	2.782572e-01	2.484746e-01	2.007503e-01	2.696534e-01	3.520879e-01	1.775083e-01	4.233168e-01	3.978078e-01	7.343390e-01	5.553892e-01	7.903004e-01	1.173641e+00
4090000	-1.642438e+04	3.002100e+02	9.159142e-01	9.830039e-02	1.610141e-01	7.615931e-02	3.796940e-02	5.667659e-01	5.979090e-02	6.850497e-02	1.870871e-01	1.358140e-01	2.520783e-02	5.311518e-01	5.223425e-02	2.421753e-01	2.261646e-01	2.726895e-01	2.589706e-01	2.166606e-01	2.755304e-01	3.358060e-01	1.720030e-01	5.420649e-01	4.762104e-01	7.591846e-01	5.748082e-01	6.777763e-01	1.266816e+00
4095000	-1.640805e+04	3.072272e+02	8.711486e-01	1.198276e-01	1.730285e-01	9.959446e-02	3.792844e-02	5.212191e-01	4.840199e-02	6.257570e-02	1.988529e-01	1.438090e-01	3.629573e-02	5.196694e-01	3.879721e-02	2.555887e-01	2.346531e-01	2.676607e-01	2.420975e-01	2.066072e-01	2.583224e-01	3.524718e-01	1.825986e-01	5.363894e-01	4.845766e-01	7.564668e-01	5.740161e-01	6.416471e-01	1.296733e+00
4100000	-1.640536e+04	3.112895e+02	8.466580e-01	1.291300e-01	1.703301e-01	8.250386e-02	4.968884e-02	5.305714e-01	3.777585e-02	8.246502e-02	1.887868e-01	1.256826e-01	3.026160e-02	5.343510e-01	3.845297e-02	2.391347e-01	2.172175e-01	2.670877e-01	2.765600e-01	1.949052e-01	2.835570e-01	3.443294e-01	1.772084e-01	4.827242e-01	4.706086e-01	7.462521e-01	6.052589e-01	7.674527e-01	1.192560e+00
4105000	-1.642058e+04	3.152491e+02	8.225876e-01	1.175127e-01	1.578931e-01	8.676530e-02	3.859908e-02	5.451795e-01	5.405043e-02	8.276325e-02	1.831781e-01	1.412978e-01	3.270457e-02	5.273666e-01	3.268968e-02	2.496642e-01	2.260566e-01	2.780386e-01	2.462406e-01	2.279783e-01	2.474038e-01	3.399327e-01	1.846852e-01	4.954961e-01	5.385017e-01	7.289416e-01	6.197615e-01	6.824586e-01	1.262939e+00
4110000	-1.643349e+04	3.154433e+02	8.210698e-01	1.098876e-01	1.735973e-01	1.001701e-01	2.908804e-02	5.253507e-01	6.190621e-02	7.575811e-02	2.111685e-01	1.457472e-01	2.586022e-02	4.988516e-01	4.261431e-02	2.475151e-01	2.087413e-01	2.905426e-01	2.532009e-01	2.068017e-01	2.824313e-01	3.317824e-01	1.789846e-01	5.820984e-01	5.164104e-01	7.943514e-01	6.260832e-01	6.615339e-01	1.280266e+00
4115000	-1.640860e+04	3.069083e+02	8.727345e-01	1.206353e-01	1.790880e-01	7.000427e-02	3.912827e-02	5.358780e-01	5.526615e-02	8.204820e-02	1.791217e-01	1.056355e-01	2.600162e-02	5.603400e-01	4.685306e-02	2.618637e-01	2.321659e-01	2.445284e-01	2.614420e-01	2.059947e-01	2.733925e-01	3.483757e-01	1.722371e-01	6.260517e-01	4.590288e-01	7.833370e-01	5.919789e-01	6.995320e-01	1.248801e+00
4120000	-1.641324e+04	3.065803e+02	8.735675e-01	1.332943e-01	1.508989e-01	8.683457e-02	2.714950e-02	5.495809e-01	5.224194e-02	9.538250e-02	1.788217e-01	1.342812e-01	3.646085e-02	5.157392e-01	3.931455e-02	2.357766e-01	2.351298e-01	2.727623e-01	2.563312e-01	1.999574e-01	2.611626e-01	3.503381e-01	1.885418e-01	8.136301e-01	4.658238e-01	7.800542e-01	5.932192e-01	6.944444e-01	1.253014e+00
4125000	-1.641520e+04	3.116558e+02	8.440404e-01	1.263788e-01	1.689447e-01	1.140412e-01	4.711457e-02	4.941296e-01	4.939110e-02	8.910357e-02	1.635239e-01	1.393845e-01	3.096531e-02	5.363732e-01	4.064945e-02	2.444621e-01	2.283686e-01	2.566248e-01	2.705445e-01	2.036948e-01	2.646710e-01	3.372222e-01	1.944119e-01	4.363476e-01	5.844532e-01	7.499298e-01	6.314464e-01	7.038867e-01	1.245195e+00
4130000	-1.642361e+04	3.204572e+02	7.926354e-01	1.058705e-01	1.615253e-01	1.299431e-01	4.851131e-02	4.978689e-01	5.628093e-02	7.494837e-02	1.910094e-01	1.310997e-01	3.172320e-02	5.293156e-01	4.190372e-02	2.449523e-01	2.439316e-01	2.640562e-01	2.470599e-01	2.074428e-01	2.638213e-01	3.471488e-01	1.815871e-01	5.347055e-01	4.870161e-01	7.770620e-01	6.433195e-01	7.203213e-01	1.231587e+00
4135000	-1.641192e+04	3.080280e+02	8.669739e-01	1.107477e-01	1.519745e-01	9.368225e-02	4.154777e-02	5.496551e-01	5.239265e-02	7.286354e-02	1.739413e-01	1.320170e-01	3.038505e-02	5.589192e-01	3.187399e-02	2.610120e-01	2.107383e-01	2.707956e-01	2.574541e-01	2.125593e-01	2.568027e-01	3.475180e-01	1.831199e-01	3.945528e-01	4.985503e-01	7.355901e-01	6.140129e-01	6.980911e-01	1.249994e+00
4140000	-1.642309e+04	2.975608e+02	9.331883e-01	1.520087e-01	1.343710e-01	8.968181e-02	4.242828e-02	5.367877e-01	4.472249e-02	7.520826e-02	1.807896e-01	1.630770e-01	2.743426e-02	5.108105e-01	4.268032e-02	2.425469e-01	2.052797e-01	2.850443e-01	2.671292e-01	2.161374e-01	2.627453e-01	3.386272e-01	1.824901e-01	5.320079e-01	5.179932e-01	7.579120e-01	6.004987e-01	7.129786e-01	1.237667e+00
4145000	-1.642388e+04	3.158592e+02	8.191730e-01	1.256109e-01	1.347430e-01	9.235094e-02	2.899010e-02	5.672455e-01	5.105963e-02	6.383891e-02	1.908669e-01	1.270141e-01	4.464822e-02	5.354512e-01	3.818074e-02	2.523946e-01	2.172788e-01	2.665468e-01	2.637798e-01	2.235529e-01	2.587198e-01	3.386414e-01	1.790859e-01	5.197935e-01	4.868049e-01	7.510757e-01	5.973910e-01	6.909075e-01	1.255943e+00
4150000	-1.642021e+04	2.948286e+02	9.527117e-01	1.036275e-01	1.156976e-01	7.943985e-02	4.208902e-02	6.142286e-01	4.491747e-02	8.177829e-02	1.995357e-01	1.259164e-01	3.411724e-02	5.178488e-01	4.080358e-02	2.445042e-01	2.135610e-01	2.707822e-01	2.711525e-01	2.048116e-01	2.681528e-01	3.463050e-01	1.807306e-01	4.175536e-01	4.638826e-01	7.052106e-01	5.971761e-01	8.288063e-01	1.141756e+00
4155000	-1.640889e+04	3.010334e+02	9.100948e-01	1.037968e-01	1.801081e-01	9.758841e-02	4.760559e-02	5.215617e-01	4.933945e-02	6.870448e-02	2.063040e-01	1.330859e-01	3.176893e-02	5.257936e-01	3.434310e-02	2.448468e-01	2.238677e-01	2.781519e-01	2.531336e-01	2.100317e-01	2.794996e-01	3.328320e-01	1.776366e-01	6.446992e-01	4.430850e-01	7.745908e-01	5.800300e-01	7.153343e-01	1.235716e+00
4160000	-1.642401e+04	3.060747e+02	8.781843e-01	1.101921e-01	1.638404e-01	8.124491e-02	3.350801e-02	5.531228e-01	5.809178e-02	9.145073e-02	2.119678e-01	1.145741e-01	3.068195e-02	5.064361e-01	4.488930e-02	2.581940e-01	2.246159e-01	2.623947e-01	2.547954e-01	2.091343e-01	2.761797e-01	3.366284e-01	1.780576e-01	5.892138e-01	4.574442e-01	7.355139e-01	5.815611e-01	6.636933e-01	1.278477e+00
4165000	-1.641260e+04	3.073254e+02	8.709524e-01	1.419737e-01	1.469522e-01	7.626377e-02	4.849481e-02	5.498457e-01	3.646977e-02	7.662372e-02	2.295807e-01	1.242546e-01	3.298137e-02	4.972956e-01	3.926398e-02	2.439459e-01	2.112476e-01	2.803171e-01	2.644894e-01	2.078796e-01	2.689227e-01	3.383856e-01	1.848121e-01	5.358508e-01	4.184626e-01	7.571308e-01	5.837127e-01	7.078664e-01	1.241900e+00
4170000	-1.641877e+04	3.087059e+02	8.626098e-01	1.213371e-01	1.330022e-01	8.637779e-02	2.100078e-02	5.823243e-01	5.595779e-02	8.229931e-02	1.868222e-01	1.261905e-01	3.306561e-02	5.371316e-01	3.449078e-02	2.663589e-01	2.233615e-01	2.810347e-01	2.292450e-01	2.083227e-01	2.509015e-01	3.475999e-01	1.931759e-01	4.204870e-01	5.016792e-01	7.299837e-01	6.005247e-01	7.195750e-01	1.232205e+00
4175000	-1.642430e+04	2.958783e+02	9.445170e-01	1.358886e-01	1.473716e-01	9.376827e-02	3.804425e-02	5.252893e-01	5.963794e-02	8.026710e-02	1.535580e-01	1.011547e-01	3.893344e-02	5.755512e-01	5.053555e-02	2.484031e-01	1.949474e-01	2.822889e-01	2.743606e-01	2.411377e-01	2.535850e-01	3.245283e-01	1.807490e-01	5.317953e-01	5.101837e-01	7.412653e-01	5.959514e-01	7.684643e-01	1.191722e+00
4180000	-1.640897e+04	3.030614e+02	8.979471e-01	9.289402e-02	1.652812e-01	1.003329e-01	4.778065e-02	5.323948e-01	6.131652e-02	8.515745e-02	1.744099e-01	1.199544e-01	3.466155e-02	5.458651e-01	3.995150e-02	2.484322e-01	2.326962e-01	2.718934e-01	2.469781e-01	2.121446e-01	2.678281e-01	3.338140e-01	1.862133e-01	5.157935e-01	4.264894e-01	7.499604e-01	5.995702e-01	7.363020e-01	1.218354e+00
4185000	-1.639968e+04	3.028989e+02	8.975552e-01	1.193565e-01	1.453752e-01	8.414317e-02	3.023344e-02	5.662904e-01	5.460130e-02	8.421529e-02	1.667041e-01	1.542198e-01	2.879208e-02	5.272277e-01	3.884105e-02	2.577114e-01	2.101086e-01	2.716093e-01	2.605706e-01	2.115589e-01	2.690844e-01	3.400763e-01	1.792804e-01	5.807493e-01	5.851621e-01	7.579763e-01	5.972450e-01	6.727759e-01	1.270957e+00
4190000	-1.641617e+04	3.086617e+02	8.620552e-01	8.424786e-02	1.735656e-01	8.785631e-02	5.238583e-02	5.533932e-01	4.855117e-02	8.205600e-02	1.767995e-01	1.304012e-01	2.520123e-02	5.463003e-01	3.924174e-02	2.430013e-01	2.312412e-01	2.679125e-01	2.578450e-01	2.180303e-01	2.694721e-01	3.501312e-01	1.623664e-01	5.059544e-01	5.505145e-01	7.422356e-01	6.159845e-01	6.841958e-01	1.261500e+00
4195000	-1.640775e+04	3.092278e+02	8.595642e-01	1.244415e-01	1.481557e-01	7.868772e-02	3.788535e-02	5.549207e-01	5.590904e-02	7.439282e-02	1.927154e-01	1.768514e-01	3.390000e-02	4.868674e-01	3.527290e-02	2.490902e-01	2.194408e-01	2.734023e-01	2.580667e-01	1.933075e-01	2.823305e-01	3.399311e-01	1.844309e-01	4.264668e-01	4.692687e-01	7.362486e-01	6.127201e-01	7.612132e-01	1.197726e+00
4200000	-1.642175e+04	2.973081e+02	9.342779e-01	1.260448e-01	1.506755e-01	7.122256e-02	3.261776e-02	5.746919e-01	4.474749e-02	7.182783e-02	2.059735e-01	1.390543e-01	3.417945e-02	5.044359e-01	4.452909e-02	2.635497e-01	2.101513e-01	2.785481e-01	2.477509e-01	2.011610e-01	2.764737e-01	3.406554e-01	1.817099e-01	6.347081e-01	5.044716e-01	7.749239e-01	5.826372e-01	7.101715e-01	1.239991e+00
4205000	-1.640728e+04	3.005763e+02	9.142145e-01	9.897890e-02	1.606396e-01	9.336623e-02	3.873770e-02	5.665814e-01	4.169616e-02	6.873481e-02	1.705119e-01	1.089643e-01	3.516830e-02	5.709859e-01	4.563480e-02	2.541479e-01	2.166131e-01	2.787676e-01	2.504714e-01	2.243623e-01	2.773564e-01	3.353898e-01	1.628915e-01	4.072827e-01	5.049446e-01	7.336643e-01	6.206885e-01	7.172248e-01	1.234151e+00
4210000	-1.640060e+04	2.982742e+02	9.299306e-01	1.029193e-01	1.314940e-01	9.663691e-02	4.320923e-02	5.875730e-01	3.816755e-02	7.444356e-02	1.947232e-01	1.273708e-01	3.272620e-02	5.387543e-01	3.198196e-02	2.560721e-01	2.187163e-01	2.673233e-01	2.578884e-01	2.021591e-01	2.732953e-01	3.432843e-01	1.812613e-01	3.971282e-01	4.293082e-01	7.399324e-01	5.664667e-01	6.837681e-01	1.261855e+00
4215000	-1.643213e+04	2.921434e+02	9.710995e-01	1.488367e-01	1.464909e-01	6.937433e-02	4.348849e-02	5.408642e-01	5.094539e-02	8.461840e-02	1.712101e-01	1.279567e-01	2.948941e-02	5.443546e-01	4.237081e-02	2.435708e-01	2.129428e-01	2.669824e-01	2.765041e-01	1.976761e-01	2.622454e-01	3.511640e-01	1.889146e-01	4.858200e-01	4.026930e-01	7.390733e-01	5.763748e-01	6.651764e-01	1.277249e+00
4220000	-1.641576e+04	3.068703e+02	8.731485e-01	1.044183e-01	1.689235e-01	8.207954e-02	4.227801e-02	5.585239e-01	4.377680e-02	9.951389e-02	1.963134e-01	1.265405e-01	3.140027e-02	5.095861e-01	3.664577e-02	2.421148e-01	2.243007e-01	2.704312e-01	2.631534e-01	2.089074e-01	2.655145e-01	3.370603e-01	1.885178e-01	5.401850e-01	5.164852e-01	7.722138e-01	6.046164e-01	7.124608e-01	1.238096e+00
4225000	-1.641476e+04	3.016139e+02	9.073047e-01	1.087734e-01	1.613568e-01	1.161985e-01	3.580597e-02	5.311530e-01	4.671224e-02	6.124475e-02	2.018410e-01	1.333726e-01	3.560724e-02	5.331841e-01	3.475039e-02	2.504239e-01	2.166684e-01	2.779002e-01	2.550075e-01	2.029389e-01	2.811098e-01	3.330426e-01	1.829088e-01	4.385101e-01	4.990041e-01	7.348633e-01	5.785952e-01	7.431004e-01	1.212725e+00
4230000	-1.642064e+04	3.014115e+02	9.095092e-01	1.122244e-01	1.201592e-01	9.145068e-02	5.557643e-02	5.663500e-01	5.423934e-02	8.117536e-02	1.596109e-01	1.220267e-01	3.332041e-02	5.576812e-01	4.618543e-02	2.506028e-01	2.131320e-01	2.922957e-01	2.439695e-01	2.025566e-01	2.606341e-01	3.454079e-01	1.914014e-01	3.688095e-01	4.311304e-01	7.088317e-01	5.710436e-01	7.040863e-01	1.245030e+00
4235000	-1.641844e+04	3.061978e+02	8.788108e-01	1.232138e-01	1.330310e-01	1.010317e-01	2.974318e-02	5.629157e-01	5.006467e-02	7.803463e-02	1.719180e-01	1.452406e-01	3.007074e-02	5.255045e-01	4.923157e-02	2.512903e-01	2.368879e-01	2.757186e-01	2.361032e-01	2.204251e-01	2.753361e-01	3.300148e-01	1.742240e-01	3.715654e-01	4.520776e-01	6.755916e-01	5.770029e-01	7.764961e-01	1.185071e+00
4240000	-1.641298e+04	3.092916e+02	8.585108e-01	1.280937e-01	1.441890e-01	9.197987e-02	4.535697e-02	5.473658e-01	4.301469e-02	7.830477e-02	1.926780e-01	1.316058e-01	3.130052e-02	5.284248e-01	3.768603e-02	2.481994e-01	2.337107e-01	2.609864e-01	2.571035e-01	2.029936e-01	2.713041e-01	3.337018e-01	1.920005e-01	5.830563e-01	4.207071e-01	7.711753e-01	5.725142e-01	6.801533e-01	1.264848e+00
4245000	-1.639621e+04	3.027724e+02	9.002518e-01	1.216328e-01	1.424842e-01	7.800174e-02	3.629631e-02	5.633470e-01	5.823795e-02	7.459891e-02	1.903810e-01	1.313067e-01	3.697340e-02	5.300043e-01	3.673559e-02	2.581655e-01	2.000412e-01	2.789800e-01	2.628133e-01	2.070474e-01	2.663429e-01	3.462564e-01	1.803532e-01	3.859016e-01	4.863068e-01	7.324744e-01	6.020086e-01	7.121894e-01	1.238320e+00
4250000	-1.641614e+04	3.131785e+02	8.346286e-01	1.275928e-01	1.723399e-01	9.938656e-02	4.879793e-02	5.032381e-01	4.864467e-02	8.622042e-02	1.697345e-01	1.303784e-01	3.191903e-02	5.485807e-01	3.316697e-02	2.702781e-01	2.124588e-01	2.701685e-01	2.470945e-01	2.179967e-01	2.544619e-01	3.371874e-01	1.903540e-01	5.237450e-01	5.451668e-01	7.583672e-01	6.371511e-01	7.607122e-01	1.198141e+00
4255000	-1.640850e+04	3.026122e+02	9.006984e-01	9.645900e-02	1.608255e-01	8.531654e-02	5.132610e-02	5.524988e-01	5.357414e-02	7.989706e-02	1.949927e-01	1.196868e-01	3.073849e-02	5.336281e-01	4.105679e-02	2.434059e-01	2.216244e-01	2.747695e-01	2.602003e-01	2.053692e-01	2.675524e-01	3.346169e-01	1.924614e-01	4.598230e-01	5.031154e-01	7.718949e-01	6.160511e-01	6.720956e-01	1.271520e+00
4260000	-1.641871e+04	3.032548e+02	8.959433e-01	1.300347e-01	1.408826e-01	1.020377e-01	2.550874e-02	5.582957e-01	4.324042e-02	8.584659e-02	1.633623e-01	1.484528e-01	2.990298e-02	5.221089e-01	5.032646e-02	2.460784e-01	2.159984e-01	2.738690e-01	2.640542e-01	2.108807e-01	2.716917e-01	3.291725e-01	1.882551e-01	4.893718e-01	5.725385e-01	7.354027e-01	6.027450e-01	7.824870e-01	1.180111e+00
4265000	-1.642277e+04	3.089386e+02	8.604398e-01	8.209253e-02	2.023908e-01	1.241984e-01	3.718562e-02	4.840038e-01	7.012887e-02	1.041995e-01	2.081758e-01	1.182813e-01	3.204902e-02	5.000236e-01	3.727068e-02	2.376959e-01	2.472127e-01	2.645163e-01	2.505751e-01	2.029907e-01	2.549029e-01	3.599006e-01	1.822058e-01	5.605231e-01	4.817668e-01	7.744474e-01	5.920138e-01	6.382018e-01	1.299586e+00
4270000	-1.640610e+04	3.082066e+02	8.651868e-01	1.395735e-01	1.441173e-01	8.838069e-02	4.940734e-02	5.347901e-01	4.373117e-02	6.566741e-02	1.862528e-01	1.479382e-01	3.106944e-02	5.317084e-01	3.736370e-02	2.501217e-01	2.197920e-01	2.804406e-01	2.496457e-01	2.003005e-01	2.782325e-01	3.472858e-01	1.741812e-01	3.967204e-01	6.068304e-01	7.177463e-01	6.317175e-01	7.673798e-01	1.192620e+00
4275000	-1.642992e+04	2.925237e+02	9.686152e-01	1.007931e-01	1.832941e-01	8.067366e-02	3.951065e-02	5.442165e-01	5.151201e-02	8.185437e-02	1.880774e-01	1.292567e-01	3.182991e-02	5.341816e-01	3.479999e-02	2.557875e-01	2.289403e-01	2.533297e-01	2.619425e-01	2.229975e-01	2.549344e-01	3.372789e-01	1.847892e-01	4.495714e-01	4.174560e-01	7.121957e-01	5.543861e-01	6.928444e-01	1.254339e+00
4280000	-1.640710e+04	3.059989e+02	8.786858e-01	9.691663e-02	1.614182e-01	7.793984e-02	3.518348e-02	5.707156e-01	5.782626e-02	7.602184e-02	2.273074e-01	1.204126e-01	3.191745e-02	5.057709e-01	3.856977e-02	2.551816e-01	2.084142e-01	2.635877e-01	2.728165e-01	2.067786e-01	2.726212e-01	3.358976e-01	1.847026e-01	5.471777e-01	4.952677e-01	7.459418e-01	5.895523e-01	7.719903e-01	1.188803e+00
4285000	-1.641546e+04	2.940313e+02	9.579604e-01	1.125160e-01	1.791946e-01	7.962736e-02	4.266516e-02	5.547857e-01	3.121119e-02	8.731747e-02	1.876089e-01	1.118845e-01	2.879140e-02	5.577081e-01	2.668964e-02	2.506433e-01	2.087821e-01	2.774007e-01	2.631739e-01	2.090378e-01	2.750350e-01	3.314905e-01	1.844367e-01	5.100483e-01	3.990396e-01	7.345795e-01	5.593651e-01	6.805425e-01	1.264525e+00
4290000	-1.642250e+04	3.047364e+02	8.866236e-01	1.105527e-01	1.896986e-01	7.943423e-02	3.489809e-02	5.315538e-01	5.386252e-02	7.732738e-02	1.587027e-01	1.306591e-01	3.343613e-02	5.670104e-01	3.286430e-02	2.560437e-01	2.225728e-01	2.619475e-01	2.594361e-01	2.263964e-01	2.489362e-01	3.477145e-01	1.769530e-01	4.996314e-01	5.455520e-01	7.628359e-01	6.077117e-01	7.159076e-01	1.235242e+00
4295000	-1.639557e+04	3.021338e+02	9.035141e-01	1.159855e-01	1.572489e-01	1.168911e-01	4.624312e-02	5.228269e-01	4.080447e-02	8.277118e-02	2.022067e-01	1.262069e-01	3.190313e-02	5.157892e-01	4.112278e-02	2.376902e-01	2.254610e-01	2.631083e-01	2.737405e-01	2.011534e-01	2.760701e-01	3.402081e-01	1.825684e-01	4.652168e-01	5.388231e-01	7.437623e-01	5.969895e-01	7.698836e-01	1.190547e+00
4300000	-1.639952e+04	3.135450e+02	8.329521e-01	1.358717e-01	1.702261e-01	1.091286e-01	3.583835e-02	5.032826e-01	4.565258e-02	7.025140e-02	2.036619e-01	1.209455e-01	3.310996e-02	5.383053e-01	3.372586e-02	2.465843e-01	2.275037e-01	2.692469e-01	2.566650e-01	2.131788e-01	2.576737e-01	3.477930e-01	1.813545e-01	5.243401e-01	4.597831e-01	7.491617e-01	5.984761e-01	7.266390e-01	1.226356e+00
4305000	-1.641705e+04	3.134740e+02	8.334745e-01	1.023662e-01	1.560221e-01	7.850547e-02	4.067568e-02	5.629958e-01	5.943467e-02	7.794003e-02	1.901400e-01	1.526217e-01	2.653718e-02	5.148345e-01	3.792666e-02	2.619326e-01	2.163687e-01	2.689292e-01	2.527696e-01	2.059359e-01	2.717012e-01	3.438801e-01	1.784828e-01	4.626376e-01	5.046482e-01	7.596483e-01	5.970747e-01	6.899281e-01	1.256754e+00
4310000	-1.642032e+04	2.949161e+02	9.513270e-01	9.947216e-02	1.559029e-01	8.389702e-02	5.542545e-02	5.469482e-01	5.835419e-02	9.079785e-02	2.042479e-01	1.116610e-01	4.038461e-02	5.127809e-01	4.012772e-02	2.507992e-01	2.269642e-01	2.820018e-01	2.402348e-01	2.100534e-01	2.572782e-01	3.437998e-01	1.888685e-01	4.354965e-01	5.622540e-01	7.388380e-01	6.085097e-01	6.930162e-01	1.254197e+00
4315000	-1.641561e+04	3.149562e+02	8.250636e-01	1.156382e-01	1.553143e-01	9.413981e-02	4.987605e-02	5.297374e-01	5.529427e-02	8.868559e-02	1.861343e-01	1.431483e-01	3.928762e-02	5.087044e-01	3.403973e-02	2.622454e-01	2.210892e-01	2.700167e-01	2.466487e-01	2.136541e-01	2.537310e-01	3.561888e-01	1.764261e-01	4.871654e-01	4.187241e-01	7.493903e-01	5.587369e-01	7.150574e-01	1.235946e+00
4320000	-1.642668e+04	3.186546e+02	8.026974e-01	1.016233e-01	1.575860e-01	8.085714e-02	4.976243e-02	5.558171e-01	5.435411e-02	7.649563e-02	1.760302e-01	1.261562e-01	3.260293e-02	5.438356e-01	4.487944e-02	2.367886e-01	2.365223e-01	2.771618e-01	2.495274e-01	2.119349e-01	2.605748e-01	3.480741e-01	1.794161e-01	5.418361e-01	5.154849e-01	7.768284e-01	5.806267e-01	6.591107e-01	1.282272e+00
4325000	-1.640115e+04	3.023706e+02	9.028984e-01	9.182385e-02	1.579600e-01	9.790270e-02	4.485242e-02	5.657890e-01	4.167198e-02	9.218152e-02	1.770577e-01	1.229952e-01	2.897615e-02	5.345394e-01	4.425001e-02	2.394143e-01	2.233278e-01	2.774966e-01	2.597612e-01	2.093985e-01	2.666272e-01	3.456214e-01	1.783529e-01	4.296635e-01	4.331202e-01	7.168081e-01	5.542692e-01	7.024569e-01	1.246379e+00
4330000	-1.640449e+04	3.191157e+02	7.986495e-01	8.899422e-02	1.712697e-01	1.065372e-01	3.168073e-02	5.400316e-01	6.148652e-02	7.269832e-02	1.839443e-01	1.173143e-01	2.903941e-02	5.459685e-01	5.103510e-02	2.717093e-01	2.281759e-01	2.579595e-01	2.421553e-01	2.189315e-01	2.735793e-01	3.319115e-01	1.755777e-01	6.779036e-01	6.264914e-01	7.810058e-01	6.387619e-01	7.634914e-01	1.195840e+00
4335000	-1.640751e+04	3.122166e+02	8.409224e-01	1.233670e-01	1.625126e-01	8.591550e-02	4.886773e-02	5.319168e-01	4.742040e-02	9.192136e-02	1.789564e-01	1.347403e-01	2.891062e-02	5.228512e-01	4.262011e-02	2.376906e-01	2.319289e-01	2.722466e-01	2.581339e-01	1.912147e-01	2.643982e-01	3.635435e-01	1.808437e-01	5.250209e-01	4.533997e-01	7.417846e-01	6.098165e-01	6.865122e-01	1.259582e+00
4340000	-1.644082e+04	3.176076e+02	8.097490e-01	1.473522e-01	1.988309e-01	7.645138e-02	3.129073e-02	5.000889e-01	4.598592e-02	7.588359e-02	1.928363e-01	1.533291e-01	2.990903e-02	5.082529e-01	3.978900e-02	2.615119e-01	2.105111e-01	2.712441e-01	2.567328e-01	1.886873e-01	2.661735e-01	3.556698e-01	1.894694e-01	4.821046e-01	3.969346e-01	7.528963e-01	5.775657e-01	7.132056e-01	1.237479e+00
4345000	-1.641969e+04	3.080639e+02	8.671331e-01	1.147098e-01	1.754320e-01	8.600300e-02	5.533098e-02	5.008990e-01	6.762525e-02	9.610515e-02	1.717943e-01	1.354657e-01	2.812711e-02	5.330363e-01	3.547144e-02	2.691017e-01	2.138351e-01	2.684225e-01	2.486407e-01	2.168288e-01	2.713115e-01	3.282039e-01	1.836557e-01	4.190067e-01	4.124862e-01	7.126701e-01	5.679111e-01	6.697749e-01	1.273442e+00
4350000	-1.641052e+04	3.077970e+02	8.673769e-01	1.213817e-01	1.585733e-01	8.539556e-02	2.951936e-02	5.517543e-01	5.337569e-02	8.431909e-02	1.672924e-01	1.144870e-01	3.087564e-02	5.679285e-01	3.509732e-02	2.445131e-01	2.385635e-01	2.738022e-01	2.431212e-01	2.107567e-01	2.700048e-01	3.339809e-01	1.852576e-01	4.978905e-01	5.611144e-01	7.537333e-01	6.345704e-01	7.187965e-01	1.232849e+00
4355000	-1.642036e+04	3.130215e+02	8.364455e-01	1.193811e-01	1.571239e-01	9.681809e-02	3.684941e-02	5.388731e-01	5.095435e-02	8.275724e-02	1.977226e-01	1.391511e-01	2.382467e-02	5.184538e-01	3.809062e-02	2.412993e-01	2.123325e-01	2.985225e-01	2.478457e-01	1.920744e-01	2.796432e-01	3.454738e-01	1.828086e-01	4.201522e-01	5.011633e-01	7.345258e-01	6.071388e-01	7.305833e-01	1.223089e+00
4360000	-1.641391e+04	2.993998e+02	9.210254e-01	1.136602e-01	1.532144e-01	9.781666e-02	3.743943e-02	5.549564e-01	4.291293e-02	9.445008e-02	1.692262e-01	9.157299e-02	3.452515e-02	5.722932e-01	3.793238e-02	2.371152e-01	2.273207e-01	2.853538e-01	2.502104e-01	2.198297e-01	2.640625e-01	3.248486e-01	1.912592e-01	6.564198e-01	3.925006e-01	7.944378e-01	5.575592e-01	6.179464e-01	1.316358e+00
4365000	-1.641488e+04	2.979394e+02	9.298119e-01	1.354366e-01	1.596919e-01	7.927001e-02	3.846167e-02	5.335023e-01	5.363762e-02	7.078555e-02	1.571628e-01	1.296495e-01	3.159604e-02	5.734801e-01	3.732594e-02	2.463702e-01	2.207492e-01	2.825026e-01	2.503780e-01	2.206517e-01	2.556436e-01	3.505308e-01	1.731740e-01	7.116397e-01	4.675236e-01	7.767973e-01	5.753654e-01	6.975877e-01	1.250411e+00
4370000	-1.640920e+04	3.114476e+02	8.446184e-01	1.153059e-01	1.702983e-01	1.092482e-01	3.573554e-02	5.108426e-01	5.856943e-02	7.162567e-02	1.370845e-01	1.246199e-01	2.604093e-02	5.972976e-01	4.333142e-02	2.307039e-01	2.350749e-01	2.739277e-01	2.602935e-01	2.116362e-01	2.554164e-01	3.622647e-01	1.706828e-01	5.583596e-01	5.747907e-01	7.534982e-01	6.252422e-01	7.477687e-01	1.208859e+00
4375000	-1.639469e+04	3.050163e+02	8.857816e-01	1.104006e-01	1.830136e-01	9.123152e-02	4.295698e-02	5.165406e-01	5.585672e-02	8.661934e-02	1.794344e-01	1.470500e-01	3.131961e-02	5.162813e-01	3.929540e-02	2.591672e-01	2.117569e-01	2.830094e-01	2.460665e-01	2.093059e-01	2.714952e-01	3.367956e-01	1.824034e-01	4.720876e-01	4.262292e-01	7.392834e-01	6.071960e-01	7.690007e-01	1.191278e+00
4380000	-1.643513e+04	2.957372e+02	9.463394e-01	1.107208e-01	1.429915e-01	1.028054e-01	3.393644e-02	5.472178e-01	6.232799e-02	7.653734e-02	2.117644e-01	1.152003e-01	3.505437e-02	5.224951e-01	3.894848e-02	2.456383e-01	2.228002e-01	2.910405e-01	2.405210e-01	2.035499e-01	2.710023e-01	3.232765e-01	2.021714e-01	4.919529e-01	4.211127e-01	7.277878e-01	6.133259e-01	7.881679e-01	1.175407e+00
4385000	-1.642690e+04	3.149127e+02	8.252917e-01	1.034876e-01	2.071415e-01	1.010851e-01	4.936203e-02	4.905594e-01	4.836432e-02	7.507014e-02	2.163543e-01	1.154897e-01	2.776488e-02	5.279553e-01	3.736566e-02	2.481193e-01	2.231567e-01	2.625110e-01	2.662130e-01	2.179429e-01	2.679034e-01	3.414395e-01	1.727143e-01	4.725182e-01	4.381034e-01	7.535387e-01	5.609902e-01	7.253322e-01	1.227438e+00
4390000	-1.640488e+04	3.063649e+02	8.759501e-01	9.880140e-02	1.513463e-01	9.244626e-02	4.578226e-02	5.518028e-01	5.982102e-02	7.820223e-02	2.002330e-01	1.292059e-01	3.453762e-02	5.153313e-01	4.248993e-02	2.543792e-01	2.275338e-01	2.679658e-01	2.501212e-01	2.128228e-01	2.732427e-01	3.330229e-01	1.809116e-01	6.222042e-01	4.911094e-01	7.878259e-01	5.757361e-01	6.263308e-01	1.309415e+00
4395000	-1.641594e+04	3.097124e+02	8.562607e-01	1.241131e-01	1.652921e-01	1.197201e-01	4.572614e-02	5.007026e-01	4.444610e-02	1.022452e-01	1.592958e-01	1.270783e-01	2.605071e-02	5.397846e-01	4.554537e-02	2.413849e-01	2.162115e-01	2.662718e-01	2.761318e-01	2.114285e-01	2.667865e-01	3.374954e-01	1.842896e-01	4.642244e-01	4.862891e-01	7.700461e-01	6.073491e-01	7.582449e-01	1.200184e+00
4400000	-1.641354e+04	3.009297e+02	9.120649e-01	1.238812e-01	1.424491e-01	8.414197e-02	5.058870e-02	5.425037e-01	5.643534e-02	7.176366e-02	1.874733e-01	1.449633e-01	2.701826e-02	5.338230e-01	3.495852e-02	2.523508e-01	2.241259e-01	2.677317e-01	2.557916e-01	2.108298e-01	2.446920e-01	3.614515e-01	1.830267e-01	4.844215e-01	4.041713e-01	7.649552e-01	5.676251e-01	6.909067e-01	1.255943e+00
4405000	-1.642341e+04	3.122439e+02	8.401807e-01	1.128712e-01	1.568513e-01	9.102063e-02	4.946462e-02	5.400448e-01	4.974749e-02	7.762028e-02	1.964550e-01	1.430735e-01	2.754914e-02	5.135134e-01	4.178871e-02	2.799031e-01	2.258211e-01	2.656085e-01	2.286673e-01	2.079394e-01	2.729237e-01	3.464389e-01	1.726979e-01	5.773429e-01	4.974369e-01	7.507571e-01	5.900584e-01	7.595159e-01	1.199132e+00
4410000	-1.640975e+04	2.968106e+02	9.380974e-01	1.214820e-01	1.377641e-01	8.225025e-02	5.402361e-02	5.677815e-01	3.669856e-02	8.956014e-02	1.899558e-01	1.031328e-01	3.293053e-02	5.497080e-01	3.471265e-02	2.529182e-01	2.056212e-01	2.734411e-01	2.680194e-01	2.227914e-01	2.482695e-01	3.467465e-01	1.821926e-01	5.166877e-01	5.484030e-01	7.513292e-01	6.264511e-01	6.929241e-01	1.254273e+00
4415000	-1.642712e+04	3.019201e+02	9.051766e-01	1.480623e-01	1.877834e-01	9.559249e-02	4.470456e-02	4.745259e-01	4.933139e-02	6.308541e-02	1.703253e-01	1.446633e-01	4.188114e-02	5.484938e-01	3.155113e-02	2.324693e-01	2.379088e-01	2.729816e-01	2.566403e-01	2.198065e-01	2.679628e-01	3.398638e-01	1.723668e-01	4.980454e-01	4.622197e-01	7.539135e-01	5.994148e-01	7.621436e-01	1.196956e+00
4420000	-1.640071e+04	3.014907e+02	9.082303e-01	1.180045e-01	1.595987e-01	1.085371e-01	3.454339e-02	5.357852e-01	4.353110e-02	7.854414e-02	1.856430e-01	1.415618e-01	3.411595e-02	5.203818e-01	3.975326e-02	2.514037e-01	2.142385e-01	2.858510e-01	2.485068e-01	2.157115e-01	2.667414e-01	3.373166e-01	1.802304e-01	4.178061e-01	4.999856e-01	7.367979e-01	5.889504e-01	6.544209e-01	1.286155e+00
4425000	-1.640268e+04	3.033755e+02	8.956811e-01	9.034242e-02	1.502805e-01	7.951223e-02	3.160435e-02	5.977585e-01	5.050199e-02	7.750856e-02	1.840616e-01	1.350394e-01	2.792605e-02	5.382300e-01	3.723431e-02	2.522960e-01	2.282022e-01	2.810927e-01	2.384092e-01	1.986252e-01	2.774586e-01	3.357360e-01	1.881802e-01	4.654157e-01	5.167895e-01	7.570997e-01	5.904491e-01	7.540413e-01	1.203665e+00
4430000	-1.640971e+04	3.068491e+02	8.737586e-01	1.168789e-01	1.904467e-01	8.624283e-02	4.355351e-02	5.138449e-01	4.903314e-02	6.879894e-02	2.065918e-01	1.258188e-01	2.729430e-02	5.275592e-01	4.393687e-02	2.370241e-01	2.292439e-01	2.747396e-01	2.589923e-01	2.216330e-01	2.717889e-01	3.247401e-01	1.818380e-01	5.468951e-01	4.331376e-01	7.693815e-01	5.799642e-01	7.374899e-01	1.217370e+00
4435000	-1.642629e+04	3.064089e+02	8.761196e-01	7.906424e-02	1.555647e-01	9.676719e-02	4.264770e-02	5.637938e-01	6.216238e-02	8.140941e-02	1.793060e-01	1.120509e-01	2.960245e-02	5.517903e-01	4.584102e-02	2.563223e-01	2.341657e-01	2.620187e-01	2.474933e-01	2.067203e-01	2.620346e-01	3.527880e-01	1.784571e-01	5.996693e-01	4.425276e-01	7.541048e-01	5.749333e-01	6.806297e-01	1.264453e+00
4440000	-1.640714e+04	3.050468e+02	8.850669e-01	1.273861e-01	1.373381e-01	9.757395e-02	3.960049e-02	5.382808e-01	5.982051e-02	7.011834e-02	1.781591e-01	1.215705e-01	2.853556e-02	5.582840e-01	4.333250e-02	2.547487e-01	2.330966e-01	2.749677e-01	2.371870e-01	2.161434e-01	2.618256e-01	3.466293e-01	1.754017e-01	5.352156e-01	4.457099e-01	7.659221e-01	5.859221e-01	6.813879e-01	1.263825e+00
4445000	-1.641414e+04	3.020180e+02	9.046187e-01	9.585492e-02	1.228297e-01	8.776142e-02	4.770717e-02	5.806095e-01	6.523722e-02	9.284415e-02	1.973680e-01	1.228187e-01	2.997789e-02	5.150297e-01	4.196157e-02	2.602625e-01	2.173042e-01	2.740623e-01	2.483709e-01	2.207800e-01	2.595139e-01	3.295565e-01	1.901495e-01	5.465617e-01	4.021747e-01	7.288883e-01	5.510915e-01	6.750084e-01	1.269108e+00
4450000	-1.639515e+04	3.211466e+02	7.887451e-01	9.136024e-02	1.492535e-01	8.110930e-02	5.004421e-02	5.779104e-01	5.032234e-02	9.207191e-02	1.788747e-01	1.336993e-01	3.420111e-02	5.146930e-01	4.646000e-02	2.538867e-01	1.999054e-01	2.866767e-01	2.595312e-01	2.146802e-01	2.544855e-01	3.542126e-01	1.766218e-01	4.271176e-01	5.944587e-01	7.524928e-01	6.313795e-01	7.767185e-01	1.184887e+00
4455000	-1.642962e+04	3.058453e+02	8.805743e-01	1.007442e-01	1.582363e-01	9.277052e-02	3.462675e-02	5.602055e-01	5.341666e-02	8.364194e-02	1.889110e-01	1.314092e-01	2.879364e-02	5.233530e-01	4.389121e-02	2.401220e-01	2.173380e-01	2.850228e-01	2.575173e-01	2.144883e-01	2.779329e-01	3.218992e-01	1.856796e-01	3.768315e-01	5.184988e-01	7.262115e-01	6.105611e-01	6.848661e-01	1.260945e+00
4460000	-1.638817e+04	3.121978e+02	8.410600e-01	1.265144e-01	1.483972e-01	8.547626e-02	3.181892e-02	5.464832e-01	6.131006e-02	7.034437e-02	1.832623e-01	1.223817e-01	2.677623e-02	5.546644e-01	4.257100e-02	2.549293e-01	2.219215e-01	2.671466e-01	2.560026e-01	2.140932e-01	2.634135e-01	3.431204e-01	1.793730e-01	5.014640e-01	4.728897e-01	7.540619e-01	6.022138e-01	7.449904e-01	1.211160e+00
4465000	-1.641475e+04	3.057462e+02	8.815625e-01	1.326861e-01	1.361451e-01	6.555567e-02	5.738479e-02	5.574690e-01	5.075930e-02	7.785333e-02	1.830591e-01	1.668064e-01	3.037008e-02	4.897964e-01	5.211463e-02	2.521573e-01	2.035669e-01	2.758310e-01	2.684448e-01	2.130643e-01	2.687884e-01	3.353263e-01	1.828210e-01	3.991252e-01	4.381830e-01	7.092605e-01	5.909596e-01	7.850343e-01	1.178001e+00
4470000	-1.640901e+04	3.070948e+02	8.728612e-01	9.837686e-02	1.512538e-01	8.919367e-02	4.039922e-02	5.707624e-01	5.001411e-02	8.393168e-02	1.974242e-01	1.156539e-01	3.493941e-02	5.337228e-01	3.432808e-02	2.675222e-01	2.265005e-01	2.646280e-01	2.413492e-01	2.028921e-01	2.565380e-01	3.549309e-01	1.856390e-01	4.146347e-01	4.636304e-01	7.051715e-01	5.914105e-01	8.622897e-01	1.114030e+00
4475000	-1.643337e+04	3.077678e+02	8.682877e-01	1.014074e-01	1.409008e-01	8.191894e-02	4.135925e-02	5.800310e-01	5.438261e-02	9.371200e-02	2.015941e-01	1.149092e-01	3.073442e-02	5.152578e-01	4.379257e-02	2.546890e-01	2.213918e-01	2.583022e-01	2.656170e-01	1.969256e-01	2.794650e-01	3.482587e-01	1.753507e-01	4.695465e-01	4.716511e-01	7.328696e-01	6.085777e-01	8.203159e-01	1.148787e+00
4480000	-1.642842e+04	3.098371e+02	8.549879e-01	1.341681e-01	1.948713e-01	9.788838e-02	2.685975e-02	4.776415e-01	6.857097e-02	7.651291e-02	1.863952e-01	1.264929e-01	3.366792e-02	5.322860e-01	4.464500e-02	2.629475e-01	2.348892e-01	2.578974e-01	2.442659e-01	2.097841e-01	2.667752e-01	3.424415e-01	1.809992e-01	5.742224e-01	4.600589e-01	7.540756e-01	6.088675e-01	7.787510e-01	1.183204e+00
4485000	-1.640957e+04	3.073771e+02	8.701216e-01	1.281201e-01	1.656850e-01	9.249031e-02	4.631858e-02	5.186909e-01	4.869519e-02	8.576229e-02	2.082500e-01	1.025679e-01	2.828766e-02	5.428689e-01	3.226322e-02	2.412496e-01	2.222119e-01	2.742277e-01	2.623109e-01	2.096998e-01	2.627616e-01	3.367697e-01	1.907690e-01	5.345208e-01	5.018322e-01	7.487862e-01	6.090330e-01	7.441371e-01	1.211866e+00
4490000	-1.641112e+04	3.101481e+02	8.533842e-01	9.893362e-02	1.417777e-01	1.104154e-01	5.087993e-02	5.495403e-01	4.845302e-02	7.588491e-02	1.937547e-01	1.241733e-01	3.150935e-02	5.254478e-01	4.922998e-02	2.576937e-01	2.258105e-01	2.739359e-01	2.425598e-01	2.076680e-01	2.708841e-01	3.367086e-01	1.847394e-01	4.707074e-01	5.155397e-01	7.289729e-01	6.182995e-01	7.144610e-01	1.236439e+00
4495000	-1.642558e+04	3.062252e+02	8.762666e-01	1.467443e-01	1.760457e-01	9.404622e-02	4.443003e-02	4.887932e-01	4.994057e-02	8.852530e-02	1.653486e-01	1.184218e-01	4.028427e-02	5.533720e-01	3.404799e-02	2.432835e-01	2.124510e-01	2.733838e-01	2.708817e-01	2.239999e-01	2.519248e-01	3.490939e-01	1.749814e-01	6.674697e-01	5.348792e-01	7.774031e-01	6.085167e-01	6.965917e-01	1.251236e+00
4500000	-1.640840e+04	2.959521e+02	9.436255e-01	9.600099e-02	1.296484e-01	1.128872e-01	5.592533e-02	5.552403e-01	5.029773e-02	7.316303e-02	1.866742e-01	1.384610e-01	3.327710e-02	5.234051e-01	4.501961e-02	2.467570e-01	2.162747e-01	2.727590e-01	2.642093e-01	2.250537e-01	2.693019e-01	3.246829e-01	1.809615e-01	5.617398e-01	5.387101e-01	7.450889e-01	5.940541e-01	7.203789e-01	1.231539e+00
4505000	-1.642257e+04	3.014158e+02	9.089454e-01	1.306414e-01	1.721808e-01	6.844712e-02	4.584005e-02	5.121369e-01	7.075374e-02	7.781424e-02	1.703669e-01	1.198588e-01	3.663390e-02	5.680341e-01	2.729205e-02	2.440181e-01	2.219111e-01	2.774664e-01	2.566043e-01	2.076227e-01	2.552913e-01	3.551769e-01	1.819091e-01	4.147949e-01	4.677067e-01	7.143112e-01	5.921285e-01	7.115688e-01	1.238834e+00
4510000	-1.642623e+04	2.909125e+02	9.797598e-01	1.228525e-01	1.647894e-01	8.232435e-02	3.606586e-02	5.410723e-01	5.289560e-02	7.815908e-02	2.010367e-01	1.372834e-01	3.959853e-02	5.062913e-01	3.763108e-02	2.551581e-01	2.083387e-01	2.661970e-01	2.703062e-01	1.999395e-01	2.648947e-01	3.466987e-01	1.884671e-01	4.086820e-01	4.668722e-01	7.219472e-01	5.702678e-01	7.417328e-01	1.213857e+00
4515000	-1.641497e+04	3.037291e+02	8.927630e-01	1.176289e-01	1.518478e-01	1.046653e-01	4.648007e-02	5.256185e-01	5.375938e-02	7.756846e-02	1.779867e-01	1.068995e-01	3.133116e-02	5.671852e-01	3.902897e-02	2.429583e-01	2.280746e-01	2.643337e-01	2.646334e-01	2.116587e-01	2.678822e-01	3.429198e-01	1.775394e-01	5.299491e-01	5.558193e-01	7.208512e-01	6.202737e-01	7.642941e-01	1.195175e+00
4520000	-1.641914e+04	3.062661e+02	8.774385e-01	1.011362e-01	1.903212e-01	7.960576e-02	4.747188e-02	5.201299e-01	6.133504e-02	6.625402e-02	1.971046e-01	1.451490e-01	2.875795e-02	5.270251e-01	3.570932e-02	2.742360e-01	2.278821e-01	2.370570e-01	2.608249e-01	2.050247e-01	2.694156e-01	3.448055e-01	1.807542e-01	4.448701e-01	5.293564e-01	7.654784e-01	5.945907e-01	7.341003e-01	1.220177e+00
4525000	-1.643921e+04	2.885863e+02	9.958376e-01	1.362411e-01	1.926176e-01	1.072787e-01	4.533523e-02	4.821715e-01	3.635591e-02	8.888778e-02	1.971977e-01	1.137478e-01	3.355364e-02	5.246949e-01	4.191821e-02	2.125222e-01	2.416511e-01	2.742479e-01	2.715789e-01	2.196341e-01	2.626868e-01	3.279316e-01	1.897476e-01	3.994571e-01	5.219637e-01	7.046451e-01	5.986841e-01	7.717753e-01	1.188981e+00
4530000	-1.642053e+04	3.096726e+02	8.554037e-01	1.564209e-01	1.234174e-01	7.300026e-02	5.205260e-02	5.438800e-01	5.122885e-02	8.318250e-02	1.873716e-01	1.217074e-01	3.045561e-02	5.394320e-01	3.785090e-02	2.462071e-01	2.223833e-01	2.702153e-01	2.611943e-01	2.064722e-01	2.636360e-01	3.497545e-01	1.801373e-01	5.567356e-01	5.739179e-01	7.685099e-01	6.272327e-01	6.864676e-01	1.259619e+00
4535000	-1.642257e+04	3.026711e+02	9.003609e-01	1.140302e-01	1.273059e-01	1.072465e-01	4.108880e-02	5.513119e-01	5.901671e-02	1.006224e-01	2.012667e-01	1.163983e-01	3.766945e-02	5.018095e-01	4.223362e-02	2.516184e-01	2.260516e-01	2.794600e-01	2.428700e-01	2.020208e-01	2.741946e-01	3.325071e-01	1.912775e-01	4.759990e-01	4.805653e-01	7.129782e-01	6.020886e-01	7.217868e-01	1.230373e+00
4540000	-1.640453e+04	3.107373e+02	8.498303e-01	1.213774e-01	1.542040e-01	9.056520e-02	4.260924e-02	5.240163e-01	6.722783e-02	8.713552e-02	1.843939e-01	1.228083e-01	3.023540e-02	5.360531e-01	3.937375e-02	2.387575e-01	2.212911e-01	2.711026e-01	2.688487e-01	2.123080e-01	2.638710e-01	3.439824e-01	1.798386e-01	5.301581e-01	4.515103e-01	7.631698e-01	5.939634e-01	6.916986e-01	1.255288e+00
4545000	-1.639570e+04	3.108209e+02	8.493351e-01	9.849058e-02	1.675727e-01	9.569096e-02	3.894100e-02	5.473822e-01	5.192261e-02	7.904931e-02	1.817686e-01	1.188518e-01	4.084564e-02	5.433262e-01	3.615851e-02	2.453296e-01	2.149341e-01	2.704358e-01	2.693005e-01	2.202084e-01	2.423128e-01	3.485449e-01	1.889340e-01	5.258331e-01	4.539024e-01	7.571958e-01	5.880479e-01	7.523530e-01	1.205063e+00
4550000	-1.639908e+04	3.084973e+02	8.636608e-01	1.229655e-01	1.609256e-01	1.090383e-01	3.771629e-02	5.208039e-01	4.855047e-02	8.054052e-02	1.900946e-01	1.226903e-01	2.544347e-02	5.421338e-01	3.909740e-02	2.513275e-01	2.111419e-01	2.710080e-01	2.665225e-01	1.972291e-01	2.547631e-01	3.583304e-01	1.896775e-01	5.217119e-01	4.384804e-01	7.482468e-01	5.772324e-01	7.416109e-01	1.213958e+00
4555000	-1.641386e+04	3.056736e+02	8.820680e-01	1.182403e-01	1.386148e-01	8.919368e-02	4.586168e-02	5.518222e-01	5.626736e-02	8.598212e-02	1.742511e-01	1.375449e-01	2.631616e-02	5.326234e-01	4.328236e-02	2.520065e-01	2.211746e-01	2.851101e-01	2.417088e-01	2.109191e-01	2.654173e-01	3.388572e-01	1.848065e-01	4.324287e-01	3.971908e-01	7.274599e-01	5.635356e-01	7.069260e-01	1.242679e+00
4560000	-1.643550e+04	3.020890e+02	9.026623e-01	1.558989e-01	1.800137e-01	7.082356e-02	3.345522e-02	5.178114e-01	4.199725e-02	8.326259e-02	1.972782e-01	1.290375e-01	3.349789e-02	5.271094e-01	2.981444e-02	2.385340e-01	2.182612e-01	2.467323e-01	2.964725e-01	2.100474e-01	2.682928e-01	3.329936e-01	1.886662e-01	7.069210e-01	4.740515e-01	7.639720e-01	5.937921e-01	6.635855e-01	1.278567e+00
4565000	-1.640800e+04	3.175525e+02	8.089104e-01	1.224617e-01	1.850951e-01	8.270916e-02	3.553127e-02	5.199989e-01	5.420391e-02	8.030671e-02	1.765528e-01	1.183280e-01	2.328523e-02	5.539885e-01	4.753879e-02	2.366852e-01	2.212831e-01	2.728777e-01	2.691540e-01	2.028077e-01	2.660771e-01	3.505811e-01	1.805341e-01	6.261780e-01	4.531596e-01	7.741613e-01	5.787903e-01	6.567591e-01	1.284219e+00
4570000	-1.639390e+04	3.073448e+02	8.705276e-01	1.276145e-01	1.710382e-01	8.378409e-02	4.466242e-02	5.297009e-01	4.319994e-02	8.149817e-02	1.994218e-01	1.462993e-01	3.524045e-02	5.014995e-01	3.604075e-02	2.509043e-01	2.240977e-01	2.622202e-01	2.627778e-01	2.108729e-01	2.691188e-01	3.329471e-01	1.870612e-01	4.871980e-01	5.161285e-01	7.236622e-01	6.081272e-01	6.933979e-01	1.253881e+00
4575000	-1.641409e+04	3.063045e+02	8.777586e-01	1.592404e-01	1.633530e-01	8.667679e-02	4.348291e-02	5.026154e-01	4.463148e-02	8.400042e-02	1.878097e-01	1.314313e-01	3.484482e-02	5.227609e-01	3.915292e-02	2.472983e-01	2.240544e-01	2.679968e-01	2.606505e-01	1.967879e-01	2.712066e-01	3.348338e-01	1.971718e-01	4.313494e-01	4.534630e-01	7.716318e-01	5.865470e-01	6.780719e-01	1.266571e+00
4580000	-1.643661e+04	3.015112e+02	9.065455e-01	9.003374e-02	1.588225e-01	9.128811e-02	5.134542e-02	5.562324e-01	5.227787e-02	7.768625e-02	2.385426e-01	1.321200e-01	2.317417e-02	4.968590e-01	3.161804e-02	2.593549e-01	2.147249e-01	2.729785e-01	2.529417e-01	2.061472e-01	2.584686e-01	3.448534e-01	1.905307e-01	6.415910e-01	5.158787e-01	7.933789e-01	5.975319e-01	7.217175e-01	1.230431e+00
4585000	-1.641399e+04	3.169847e+02	8.123998e-01	1.289012e-01	1.497008e-01	7.349917e-02	3.289254e-02	5.613133e-01	5.369297e-02	7.985159e-02	1.891027e-01	1.627803e-01	2.545685e-02	5.069938e-01	3.581480e-02	2.447786e-01	2.272179e-01	2.871573e-01	2.408462e-01	1.976944e-01	2.928024e-01	3.402208e-01	1.692824e-01	4.748064e-01	5.693855e-01	7.036119e-01	6.151751e-01	7.210603e-01	1.230975e+00
4590000	-1.640525e+04	3.049978e+02	8.851489e-01	1.088762e-01	1.799829e-01	1.035519e-01	3.875913e-02	5.142117e-01	5.461818e-02	7.475121e-02	2.076624e-01	1.207805e-01	3.626186e-02	5.219765e-01	3.856754e-02	2.541039e-01	2.345529e-01	2.639117e-01	2.474315e-01	2.047293e-01	2.657286e-01	3.417538e-01	1.877882e-01	5.120594e-01	5.048293e-01	7.571048e-01	6.229797e-01	7.563976e-01	1.201714e+00
4595000	-1.640496e+04	3.149967e+02	8.240600e-01	1.153028e-01	1.394822e-01	8.954740e-02	3.679317e-02	5.614868e-01	5.738762e-02	7.689708e-02	1.702242e-01	1.222794e-01	3.084992e-02	5.543256e-01	4.542382e-02	2.826687e-01	2.152194e-01	2.641893e-01	2.379227e-01	2.248571e-01	2.623905e-01	3.316388e-01	1.811136e-01	4.849129e-01	5.509363e-01	7.319229e-01	6.218843e-01	6.533433e-01	1.287048e+00
4600000	-1.643044e+04	3.228390e+02	7.785845e-01	1.224043e-01	1.550741e-01	1.021951e-01	3.831977e-02	5.374594e-01	4.454726e-02	6.974349e-02	1.935332e-01	1.244862e-01	3.604893e-02	5.407494e-01	3.543880e-02	2.437959e-01	2.319899e-01	2.701512e-01	2.540631e-01	2.123493e-01	2.676714e-01	3.228188e-01	1.971605e-01	4.882775e-01	6.571047e-01	7.474803e-01	6.275256e-01	7.892974e-01	1.174471e+00
4605000	-1.641436e+04	2.957835e+02	9.459273e-01	1.182931e-01	1.568954e-01	9.067031e-02	3.616626e-02	5.459947e-01	5.198027e-02	8.527785e-02	1.854866e-01	1.083667e-01	3.660867e-02	5.426952e-01	4.156504e-02	2.583634e-01	2.125531e-01	2.772235e-01	2.518599e-01	2.041942e-01	2.652095e-01	3.405845e-01	1.900117e-01	4.449725e-01	4.828365e-01	7.448507e-01	5.982960e-01	7.810208e-01	1.181325e+00
4610000	-1.639728e+04	3.179258e+02	8.069891e-01	1.134900e-01	1.587089e-01	9.381077e-02	3.236158e-02	5.449963e-01	5.663250e-02	8.214816e-02	1.960809e-01	1.158862e-01	3.300463e-02	5.306989e-01	4.218124e-02	2.539505e-01	2.215802e-01	2.724817e-01	2.519875e-01	2.239077e-01	2.536926e-01	3.420448e-01	1.803549e-01	4.965460e-01	5.425671e-01	7.650545e-01	6.166350e-01	7.142869e-01	1.236584e+00
4615000	-1.641623e+04	3.110962e+02	8.468083e-01	1.109412e-01	1.493108e-01	8.162857e-02	4.871337e-02	5.535947e-01	5.581127e-02	6.915662e-02	1.678993e-01	1.444536e-01	4.227197e-02	5.249987e-01	5.121982e-02	2.485260e-01	2.074386e-01	2.826357e-01	2.613997e-01	2.186624e-01	2.715265e-01	3.285754e-01	1.812358e-01	6.046458e-01	5.171553e-01	7.757419e-01	6.031815e-01	7.523232e-01	1.205088e+00
4620000	-1.642434e+04	3.123922e+02	8.396018e-01	1.185892e-01	1.614878e-01	1.110132e-01	2.876762e-02	5.121816e-01	6.796057e-02	7.790064e-02	1.763004e-01	1.540318e-01	3.287159e-02	5.183250e-01	4.057062e-02	2.379535e-01	2.397004e-01	2.748380e-01	2.475081e-01	2.138960e-01	2.629284e-01	3.499698e-01	1.732059e-01	4.739373e-01	5.491124e-01	7.415790e-01	6.227905e-01	6.747811e-01	1.269296e+00
4625000	-1.641336e+04	3.095799e+02	8.574431e-01	1.294411e-01	1.459641e-01	8.133991e-02	5.994292e-02	5.347758e-01	4.853620e-02	8.896012e-02	1.862699e-01	1.359219e-01	3.439922e-02	5.139495e-01	4.049924e-02	2.585892e-01	2.101240e-01	2.744402e-01	2.568466e-01	2.015188e-01	2.550654e-01	3.551513e-01	1.882645e-01	4.399677e-01	4.497754e-01	7.220162e-01	5.923933e-01	6.810275e-01	1.264124e+00
4630000	-1.640248e+04	2.913076e+02	9.767577e-01	1.419755e-01	1.427935e-01	9.224287e-02	3.642374e-02	5.295991e-01	5.696541e-02	7.836271e-02	2.023094e-01	1.569242e-01	3.059879e-02	4.919085e-01	3.989641e-02	2.379102e-01	2.283557e-01	2.694434e-01	2.642906e-01	2.075911e-01	2.781347e-01	3.260501e-01	1.882241e-01	5.121778e-01	3.981749e-01	7.416626e-01	5.473779e-01	7.685554e-01	1.191647e+00
4635000	-1.641259e+04	3.025962e+02	9.015416e-01	1.151151e-01	1.746113e-01	6.599042e-02	4.621693e-02	5.599343e-01	3.813204e-02	7.080583e-02	1.807975e-01	1.172559e-01	3.540951e-02	5.582568e-01	3.747452e-02	2.527696e-01	2.049497e-01	2.701412e-01	2.721394e-01	2.220353e-01	2.685650e-01	3.371515e-01	1.722483e-01	3.962208e-01	4.516475e-01	7.301013e-01	5.791955e-01	8.021846e-01	1.163800e+00
4640000	-1.641566e+04	3.038385e+02	8.930191e-01	9.794413e-02	1.578550e-01	7.424250e-02	4.623593e-02	5.802547e-01	4.346773e-02	8.366953e-02	1.874790e-01	1.189229e-01	3.317875e-02	5.346504e-01	4.209935e-02	2.515961e-01	2.245972e-01	2.744939e-01	2.493127e-01	2.025574e-01	2.723292e-01	3.379865e-01	1.871269e-01	4.967590e-01	4.394362e-01	7.381225e-01	5.784727e-01	7.279691e-01	1.225254e+00
4645000	-1.641348e+04	3.139149e+02	8.315458e-01	1.118916e-01	1.300842e-01	8.362744e-02	5.475456e-02	5.788566e-01	4.078556e-02	7.728408e-02	2.025976e-01	1.267356e-01	2.819437e-02	5.376036e-01	2.758470e-02	2.554760e-01	2.230959e-01	2.791381e-01	2.422900e-01	1.896863e-01	2.686281e-01	3.550642e-01	1.866213e-01	3.982307e-01	4.527208e-01	7.149193e-01	5.941515e-01	6.597452e-01	1.281747e+00
4650000	-1.640513e+04	3.082825e+02	8.635691e-01	1.192283e-01	1.496171e-01	1.102568e-01	4.157074e-02	5.316644e-01	4.766255e-02	8.768607e-02	1.928281e-01	1.313029e-01	3.132317e-02	5.161618e-01	4.069795e-02	2.503190e-01	2.200661e-01	2.902568e-01	2.393582e-01	2.158101e-01	2.731774e-01	3.307434e-01	1.802691e-01	6.584113e-01	5.314560e-01	7.614141e-01	6.277548e-01	8.176214e-01	1.151018e+00
4655000	-1.640738e+04	3.110968e+02	8.477868e-01	1.276618e-01	1.676979e-01	7.766892e-02	3.451651e-02	5.475437e-01	4.491112e-02	8.601291e-02	2.013052e-01	1.517876e-01	2.821064e-02	4.875894e-01	4.509426e-02	2.482073e-01	2.152616e-01	2.880862e-01	2.484449e-01	2.108365e-01	2.780910e-01	3.236899e-01	1.873827e-01	5.107134e-01	4.486783e-01	7.796517e-01	6.101538e-01	6.805962e-01	1.264481e+00
4660000	-1.640548e+04	3.117797e+02	8.436408e-01	1.351234e-01	1.582965e-01	1.081765e-01	4.408633e-02	5.036496e-01	5.066761e-02	7.675868e-02	2.030582e-01	1.140365e-01	2.930755e-02	5.435415e-01	3.329757e-02	2.384191e-01	2.339493e-01	2.831564e-01	2.444751e-01	2.146671e-01	2.754635e-01	3.261830e-01	1.836864e-01	4.354742e-01	5.277584e-01	7.525383e-01	6.150073e-01	6.804075e-01	1.264637e+00
4665000	-1.642666e+04	2.970181e+02	9.371528e-01	1.210244e-01	1.547229e-01	9.860452e-02	4.202140e-02	5.323671e-01	5.125966e-02	9.587929e-02	1.678249e-01	1.378958e-01	2.857407e-02	5.297854e-01	4.004056e-02	2.569831e-01	2.211710e-01	2.621415e-01	2.597043e-01	2.106707e-01	2.482702e-01	3.576274e-01	1.834317e-01	4.550161e-01	5.437525e-01	7.254866e-01	6.117924e-01	7.845578e-01	1.178396e+00
4670000	-1.642881e+04	3.080991e+02	8.657376e-01	1.074633e-01	1.636593e-01	1.043997e-01	3.514175e-02	5.311185e-01	5.821748e-02	6.606326e-02	1.797659e-01	1.337787e-01	2.148361e-02	5.726727e-01	2.623591e-02	2.420771e-01	2.400961e-01	2.745682e-01	2.432586e-01	2.164402e-01	2.660758e-01	3.502067e-01	1.672774e-01	5.707749e-01	4.511947e-01	7.744608e-01	6.098059e-01	7.415060e-01	1.214045e+00
4675000	-1.642215e+04	3.227747e+02	7.804557e-01	8.441664e-02	1.762105e-01	1.067061e-01	4.083718e-02	5.438174e-01	4.801214e-02	7.916951e-02	1.819125e-01	1.087450e-01	3.244685e-02	5.522097e-01	4.551640e-02	2.382634e-01	2.450474e-01	2.706312e-01	2.460580e-01	1.977569e-01	2.696068e-01	3.460621e-01	1.865743e-01	3.756672e-01	4.977829e-01	7.406817e-01	5.827470e-01	7.190092e-01	1.232673e+00
4680000	-1.641496e+04	3.051850e+02	8.855387e-01	9.892620e-02	1.773310e-01	7.053801e-02	3.982488e-02	5.704789e-01	4.290104e-02	7.589205e-02	1.948939e-01	1.551240e-01	3.116623e-02	5.116377e-01	3.128611e-02	2.616363e-01	2.183911e-01	2.688884e-01	2.510843e-01	2.078390e-01	2.751940e-01	3.412088e-01	1.757582e-01	3.985531e-01	3.695021e-01	7.113614e-01	5.404731e-01	8.146516e-01	1.153477e+00
4685000	-1.640678e+04	3.012161e+02	9.101781e-01	1.138555e-01	1.615178e-01	9.424759e-02	4.254862e-02	5.314775e-01	5.635299e-02	6.252881e-02	1.977031e-01	1.281040e-01	3.895466e-02	5.306292e-01	4.208026e-02	2.501581e-01	2.211357e-01	2.572785e-01	2.714277e-01	2.250151e-01	2.636199e-01	3.307221e-01	1.806429e-01	4.437372e-01	4.486178e-01	7.617678e-01	5.890430e-01	6.469565e-01	1.292336e+00
4690000	-1.640633e+04	3.125127e+02	8.394504e-01	1.290116e-01	1.771132e-01	7.934314e-02	4.982253e-02	5.009724e-01	6.373713e-02	8.009699e-02	1.888911e-01	1.445651e-01	2.660629e-02	5.217502e-01	3.809024e-02	2.686310e-01	2.043757e-01	2.635217e-01	2.634716e-01	2.229098e-01	2.728015e-01	3.304732e-01	1.738155e-01	3.917760e-01	5.360221e-01	7.483501e-01	6.128496e-01	7.653087e-01	1.194335e+00
4695000	-1.640436e+04	3.138891e+02	8.306998e-01	1.121732e-01	1.824857e-01	6.686854e-02	3.491084e-02	5.441094e-01	5.945229e-02	8.042647e-02	1.726702e-01	1.368320e-01	3.457859e-02	5.317414e-01	4.375128e-02	2.580150e-01	2.216027e-01	2.596156e-01	2.607667e-01	2.191875e-01	2.608756e-01	3.341519e-01	1.857850e-01	5.287516e-01	4.905771e-01	7.670824e-01	6.005489e-01	7.235699e-01	1.228897e+00
4700000	-1.641423e+04	3.205953e+02	7.919684e-01	1.563534e-01	1.289801e-01	7.370814e-02	3.602891e-02	5.527138e-01	5.221565e-02	7.066750e-02	1.898349e-01	1.275703e-01	3.122175e-02	5.384298e-01	4.227575e-02	2.372656e-01	2.118469e-01	2.934896e-01	2.573978e-01	2.198120e-01	2.565562e-01	3.425831e-01	1.810487e-01	5.673694e-01	4.341485e-01	7.635535e-01	6.302131e-01	7.988361e-01	1.166573e+00
4705000	-1.642456e+04	3.019839e+02	9.046040e-01	1.148560e-01	1.518518e-01	1.094686e-01	4.140457e-02	5.268446e-01	5.557445e-02	8.050332e-02	1.534397e-01	1.310590e-01	2.900938e-02	5.719758e-01	3.401276e-02	2.589667e-01	2.123195e-01	2.597597e-01	2.689541e-01	2.027748e-01	2.586028e-01	3.525997e-01	1.860227e-01	6.064829e-01	3.786568e-01	7.418099e-01	5.483942e-01	6.352306e-01	1.302046e+00
4710000	-1.640647e+04	3.087606e+02	8.614019e-01	1.122368e-01	1.960203e-01	1.019858e-01	3.795382e-02	4.962364e-01	5.556681e-02	7.188820e-02	1.733054e-01	1.098953e-01	3.287261e-02	5.689711e-01	4.306738e-02	2.625246e-01	2.012730e-01	2.737323e-01	2.624701e-01	2.208549e-01	2.576923e-01	3.421631e-01	1.792898e-01	6.568269e-01	4.069259e-01	7.664591e-01	5.720584e-01	7.679119e-01	1.192180e+00
4715000	-1.642050e+04	2.984695e+02	9.274961e-01	1.048878e-01	1.561965e-01	9.735009e-02	5.611366e-02	5.305884e-01	5.486346e-02	6.485908e-02	1.720111e-01	1.150511e-01	2.509761e-02	5.756725e-01	4.730863e-02	2.397903e-01	2.185549e-01	2.875122e-01	2.541426e-01	2.144674e-01	2.608414e-01	3.400813e-01	1.846098e-01	5.541782e-01	4.442694e-01	7.194916e-01	5.763218e-01	8.162241e-01	1.152175e+00
4720000	-1.643055e+04	2.940179e+02	9.575132e-01	1.135164e-01	1.870412e-01	9.989368e-02	3.579169e-02	5.237565e-01	4.000054e-02	8.065072e-02	2.001079e-01	1.235742e-01	2.956049e-02	5.156791e-01	5.042758e-02	2.305838e-01	2.201680e-01	2.704202e-01	2.788281e-01	2.004178e-01	2.813149e-01	3.365014e-01	1.817660e-01	4.724071e-01	5.154568e-01	7.259119e-01	5.775224e-01	7.333947e-01	1.220761e+00
4725000	-1.641407e+04	3.033075e+02	8.970220e-01	9.642966e-02	1.575998e-01	1.045647e-01	3.122655e-02	5.686268e-01	4.155244e-02	7.558575e-02	1.879754e-01	1.435341e-01	3.810193e-02	5.250819e-01	2.972095e-02	2.549516e-01	2.045837e-01	2.778255e-01	2.626391e-01	2.081267e-01	2.602239e-01	3.471509e-01	1.844984e-01	4.791130e-01	3.615110e-01	7.154929e-01	5.312958e-01	6.813864e-01	1.263827e+00
4730000	-1.640497e+04	2.991021e+02	9.243015e-01	1.183386e-01	1.629705e-01	8.731508e-02	4.833728e-02	5.403780e-01	4.266051e-02	6.481872e-02	1.742462e-01	1.276938e-01	3.710007e-02	5.493802e-01	4.676099e-02	2.634629e-01	2.153925e-01	2.545293e-01	2.666153e-01	2.168550e-01	2.693062e-01	3.333753e-01	1.804635e-01	4.631751e-01	3.860005e-01	7.460673e-01	5.128088e-01	7.484140e-01	1.208325e+00
4735000	-1.640748e+04	3.126211e+02	8.377430e-01	1.203311e-01	1.512669e-01	8.935845e-02	4.311166e-02	5.401827e-01	5.574919e-02	7.456477e-02	1.637182e-01	1.281231e-01	3.476048e-02	5.634981e-01	3.533542e-02	2.543343e-01	2.172075e-01	2.605735e-01	2.678847e-01	2.174155e-01	2.616945e-01	3.408542e-01	1.800358e-01	6.212074e-01	4.834019e-01	8.060826e-01	5.542528e-01	6.104571e-01	1.322559e+00
4740000	-1.641722e+04	3.071739e+02	8.715592e-01	1.248973e-01	1.435001e-01	9.516444e-02	3.439340e-02	5.483204e-01	5.372436e-02	8.382200e-02	2.086171e-01	1.281579e-01	3.612496e-02	4.989454e-01	4.433263e-02	2.389634e-01	2.205678e-01	2.848865e-01	2.555824e-01	1.985624e-01	2.740143e-01	3.346244e-01	1.927988e-01	5.952044e-01	4.130627e-01	7.436076e-01	5.602224e-01	7.231351e-01	1.229257e+00
4745000	-1.641295e+04	3.137329e+02	8.319030e-01	9.872080e-02	1.534790e-01	6.755551e-02	3.147497e-02	6.166318e-01	3.213791e-02	6.551416e-02	1.798924e-01	1.420384e-01	4.213072e-02	5.277693e-01	4.265508e-02	2.560368e-01	2.165250e-01	2.713700e-01	2.560682e-01	2.198541e-01	2.655269e-01	3.418327e-01	1.727863e-01	5.138260e-01	4.588912e-01	7.467278e-01	6.003460e-01	7.884512e-01	1.175172e+00
4750000	-1.640218e+04	3.014663e+02	9.082699e-01	1.109003e-01	1.830308e-01	6.947338e-02	4.885345e-02	5.344314e-01	5.331066e-02	9.150931e-02	1.853242e-01	1.298883e-01	3.045100e-02	5.339318e-01	2.889538e-02	2.293183e-01	2.238715e-01	2.834508e-01	2.633594e-01	2.092853e-01	2.733902e-01	3.344754e-01	1.828491e-01	5.013872e-01	4.347449e-01	7.451240e-01	5.763564e-01	8.067706e-01	1.160003e+00
4755000	-1.642201e+04	3.049750e+02	8.861921e-01	1.585235e-01	1.531083e-01	9.695073e-02	4.189181e-02	4.952328e-01	5.429282e-02	6.933881e-02	1.956185e-01	1.228175e-01	3.273939e-02	5.304024e-01	4.908330e-02	2.622441e-01	2.119081e-01	2.720809e-01	2.537669e-01	1.984338e-01	2.669496e-01	3.510701e-01	1.835465e-01	4.208291e-01	4.538695e-01	7.198396e-01	5.815895e-01	6.944079e-01	1.253044e+00
4760000	-1.641955e+04	3.085373e+02	8.641681e-01	1.126239e-01	1.369758e-01	8.176115e-02	3.299415e-02	5.907178e-01	4.492718e-02	8.378933e-02	2.050934e-01	1.192084e-01	4.347686e-02	5.136553e-01	3.477672e-02	2.610538e-01	2.126036e-01	2.773742e-01	2.489684e-01	2.132722e-01	2.620930e-01	3.350635e-01	1.895713e-01	4.339342e-01	4.039502e-01	7.545431e-01	5.663234e-01	7.180953e-01	1.233430e+00
4765000	-1.640351e+04	3.059144e+02	8.796637e-01	1.005104e-01	1.699105e-01	9.657982e-02	4.267024e-02	5.511443e-01	3.918480e-02	8.345541e-02	1.919117e-01	1.113740e-01	2.742892e-02	5.316804e-01	5.414954e-02	2.564387e-01	2.111595e-01	2.812611e-01	2.511407e-01	2.074782e-01	2.755653e-01	3.307369e-01	1.862197e-01	4.629081e-01	5.082225e-01	7.385111e-01	5.751677e-01	6.892886e-01	1.257283e+00
4770000	-1.643335e+04	3.176948e+02	8.076389e-01	1.010025e-01	1.478220e-01	8.653097e-02	4.655686e-02	5.787237e-01	3.936395e-02	7.634091e-02	2.298930e-01	1.372341e-01	2.930927e-02	4.840064e-01	4.321626e-02	2.442747e-01	2.175771e-01	2.863332e-01	2.518150e-01	2.050726e-01	2.747746e-01	3.321841e-01	1.879687e-01	5.837111e-01	5.737112e-01	7.593691e-01	6.436849e-01	8.432264e-01	1.129816e+00
4775000	-1.640248e+04	3.177569e+02	8.058692e-01	1.070329e-01	1.534120e-01	7.390516e-02	3.838068e-02	5.734798e-01	5.378940e-02	7.065045e-02	1.568358e-01	1.566667e-01	2.774288e-02	5.491460e-01	3.895824e-02	2.652902e-01	2.233032e-01	2.677321e-01	2.436746e-01	2.106527e-01	2.747543e-01	3.353664e-01	1.792266e-01	7.668330e-01	6.357534e-01	7.806404e-01	6.468609e-01	8.390868e-01	1.133244e+00
4780000	-1.641775e+04	3.100816e+02	8.531631e-01	1.496096e-01	1.727853e-01	1.038694e-01	3.850919e-02	4.798939e-01	5.533266e-02	9.711254e-02	1.894980e-01	1.086238e-01	3.965437e-02	5.171270e-01	4.798428e-02	2.373300e-01	2.212770e-01	2.739850e-01	2.674079e-01	2.044594e-01	2.626829e-01	3.335947e-01	1.992630e-01	5.991094e-01	4.899150e-01	7.738240e-01	6.480827e-01	7.245200e-01	1.228110e+00
4785000	-1.641177e+04	3.014082e+02	9.090385e-01	1.320082e-01	1.715291e-01	8.611411e-02	3.137620e-02	5.228257e-01	5.614675e-02	8.120414e-02	1.827810e-01	1.198481e-01	3.045230e-02	5.467948e-01	3.891971e-02	2.506559e-01	2.174661e-01	2.709130e-01	2.609650e-01	2.169366e-01	2.779905e-01	3.254214e-01	1.796515e-01	4.747959e-01	4.009247e-01	7.550585e-01	5.779327e-01	6.097977e-01	1.323105e+00
4790000	-1.642452e+04	3.082199e+02	8.648165e-01	1.087800e-01	1.555161e-01	9.296429e-02	4.817288e-02	5.365885e-01	5.797819e-02	7.596847e-02	1.695223e-01	1.204061e-01	2.434062e-02	5.676724e-01	4.209007e-02	2.582964e-01	2.280613e-01	2.534454e-01	2.601969e-01	2.170310e-01	2.622090e-01	3.383650e-01	1.823950e-01	4.532736e-01	5.970108e-01	7.284129e-01	6.161055e-01	6.951447e-01	1.252434e+00
4795000	-1.640523e+04	3.010560e+02	9.108571e-01	1.144531e-01	1.531232e-01	8.262533e-02	3.768129e-02	5.544103e-01	5.770686e-02	9.172170e-02	1.898911e-01	1.271473e-01	3.111665e-02	5.264526e-01	3.367067e-02	2.567224e-01	2.207056e-01	2.643956e-01	2.581764e-01	2.102869e-01	2.686280e-01	3.284181e-01	1.926669e-01	4.731365e-01	4.748041e-01	7.102197e-01	6.306793e-01	7.682459e-01	1.191903e+00
4800000	-1.641523e+04	3.023282e+02	9.030535e-01	1.087231e-01	1.458611e-01	9.217082e-02	4.159267e-02	5.374850e-01	7.416743e-02	8.255304e-02	1.979629e-01	1.200409e-01	2.525520e-02	5.284710e-01	4.571697e-02	2.634210e-01	2.332784e-01	2.650146e-01	2.382860e-01	1.935624e-01	2.770755e-01	3.434035e-01	1.859585e-01	4.685768e-01	4.124962e-01	7.439144e-01	5.956380e-01	7.650400e-01	1.194558e+00
4805000	-1.640953e+04	2.998994e+02	9.191598e-01	9.905160e-02	1.465236e-01	9.566147e-02	3.016436e-02	5.965957e-01	3.200329e-02	6.751036e-02	1.781502e-01	1.438850e-01	3.512811e-02	5.363673e-01	3.895896e-02	2.568185e-01	2.097138e-01	2.777396e-01	2.557281e-01	2.139644e-01	2.691360e-01	3.308868e-01	1.860128e-01	4.462263e-01	3.871158e-01	7.174439e-01	5.279031e-01	7.153605e-01	1.235695e+00
4810000	-1.639842e+04	3.071378e+02	8.716182e-01	1.170307e-01	1.314109e-01	8.833012e-02	4.352296e-02	5.754648e-01	4.424060e-02	6.610061e-02	1.643620e-01	1.298892e-01	2.963359e-02	5.740861e-01	3.592853e-02	2.447997e-01	2.247990e-01	2.788863e-01	2.515150e-01	2.133970e-01	2.655772e-01	3.417767e-01	1.792491e-01	5.170526e-01	5.178209e-01	7.545431e-01	5.969084e-01	7.717809e-01	1.188976e+00
4815000	-1.642631e+04	3.057756e+02	8.810389e-01	1.171846e-01	1.575698e-01	9.494319e-02	3.630510e-02	5.498414e-01	4.415581e-02	7.078571e-02	1.773288e-01	1.059443e-01	2.724704e-02	5.793910e-01	3.930323e-02	2.437966e-01	2.189667e-01	2.943565e-01	2.428803e-01	2.123677e-01	2.751350e-01	3.346297e-01	1.778675e-01	3.544820e-01	5.366671e-01	6.754774e-01	6.066863e-01	8.343404e-01	1.137174e+00
4820000	-1.641838e+04	3.064752e+02	8.764626e-01	1.100616e-01	1.554407e-01	9.850226e-02	3.833643e-02	5.465772e-01	5.108179e-02	9.543859e-02	1.612325e-01	1.265636e-01	3.226449e-02	5.469896e-01	3.751122e-02	2.565669e-01	2.108957e-01	2.739327e-01	2.586048e-01	2.057283e-01	2.484645e-01	3.707653e-01	1.750419e-01	4.807933e-01	4.402759e-01	7.594366e-01	5.881860e-01	7.741875e-01	1.186983e+00
4825000	-1.642018e+04	3.162786e+02	8.163693e-01	1.055152e-01	1.851076e-01	8.452283e-02	3.392641e-02	5.420016e-01	4.892637e-02	7.601484e-02	1.971466e-01	1.439197e-01	3.718390e-02	5.124927e-01	3.324221e-02	2.545069e-01	2.279944e-01	2.613869e-01	2.561117e-01	2.097002e-01	2.674184e-01	3.326147e-01	1.902666e-01	4.991554e-01	5.683449e-01	7.423459e-01	6.309579e-01	6.772404e-01	1.267260e+00
4830000	-1.641852e+04	3.129286e+02	8.373125e-01	8.284198e-02	1.313475e-01	9.243997e-02	5.932412e-02	5.673441e-01	6.670238e-02	8.556899e-02	2.081975e-01	1.293295e-01	4.204703e-02	4.983991e-01	3.645789e-02	2.607324e-01	2.098939e-01	2.659720e-01	2.634018e-01	2.020258e-01	2.702982e-01	3.323725e-01	1.953034e-01	4.977026e-01	3.714105e-01	7.416162e-01	5.466739e-01	8.044526e-01	1.161922e+00
4835000	-1.640505e+04	3.117884e+02	8.434402e-01	1.130364e-01	1.147327e-01	6.309722e-02	4.106061e-02	6.158825e-01	5.219053e-02	7.996210e-02	1.920355e-01	1.144064e-01	3.723222e-02	5.400480e-01	3.631582e-02	2.743716e-01	1.958423e-01	2.689340e-01	2.608522e-01	2.146609e-01	2.713643e-01	3.337312e-01	1.802436e-01	4.814741e-01	5.064132e-01	7.473708e-01	6.020673e-01	7.695750e-01	1.190803e+00
4840000	-1.640832e+04	3.068160e+02	8.727432e-01	9.604966e-02	1.444213e-01	7.732868e-02	4.306416e-02	5.610088e-01	7.812744e-02	7.723060e-02	1.977524e-01	1.277990e-01	3.120417e-02	5.286531e-01	3.736079e-02	2.632178e-01	2.223783e-01	2.512387e-01	2.631652e-01	2.169936e-01	2.761531e-01	3.377421e-01	1.691113e-01	6.195921e-01	5.564378e-01	7.412113e-01	6.222764e-01	8.246785e-01	1.145174e+00
4845000	-1.642612e+04	3.077476e+02	8.680087e-01	1.389060e-01	1.990938e-01	6.754029e-02	5.163378e-02	4.821170e-01	6.070918e-02	5.739173e-02	1.993239e-01	1.262934e-01	3.056967e-02	5.433796e-01	4.304159e-02	2.458215e-01	2.258284e-01	2.579462e-01	2.704039e-01	2.099351e-01	2.915198e-01	3.258031e-01	1.727419e-01	4.674018e-01	5.390241e-01	7.440833e-01	6.395087e-01	7.670338e-01	1.192907e+00
4850000	-1.641016e+04	3.039229e+02	8.918410e-01	9.973741e-02	1.764183e-01	6.817287e-02	3.507358e-02	5.745643e-01	4.603349e-02	8.296006e-02	1.941703e-01	1.286350e-01	3.037099e-02	5.259835e-01	3.788011e-02	2.455719e-01	2.169274e-01	2.748486e-01	2.626521e-01	2.129463e-01	2.719707e-01	3.299326e-01	1.851503e-01	5.804382e-01	4.562181e-01	7.382424e-01	5.887871e-01	6.554306e-01	1.285319e+00
4855000	-1.640078e+04	2.977003e+02	9.317582e-01	9.984016e-02	1.382449e-01	8.586808e-02	4.987612e-02	5.745316e-01	5.163915e-02	7.246853e-02	1.844574e-01	1.239017e-01	2.849618e-02	5.413157e-01	4.936053e-02	2.506324e-01	2.131498e-01	2.694704e-01	2.667474e-01	2.100686e-01	2.703725e-01	3.402131e-01	1.793458e-01	6.809975e-01	4.443013e-01	7.649155e-01	5.743996e-01	7.534268e-01	1.204174e+00
4860000	-1.639846e+04	3.033150e+02	8.964648e-01	9.135104e-02	1.565958e-01	8.217608e-02	3.760711e-02	5.811304e-01	5.113957e-02	7.200833e-02	2.033979e-01	1.164045e-01	2.797894e-02	5.418403e-01	3.837002e-02	2.703905e-01	2.054752e-01	2.617637e-01	2.623706e-01	2.112171e-01	2.588761e-01	3.433390e-01	1.865677e-01	4.660468e-01	4.540988e-01	7.096337e-01	5.893593e-01	7.106116e-01	1.239627e+00
4865000	-1.642010e+04	3.002743e+02	9.151372e-01	1.449054e-01	1.990418e-01	8.921366e-02	3.020590e-02	4.903075e-01	4.632575e-02	8.251605e-02	1.820856e-01	1.060399e-01	3.208680e-02	5.639289e-01	3.334270e-02	2.415927e-01	2.208955e-01	2.617517e-01	2.757601e-01	2.179405e-01	2.535622e-01	3.552283e-01	1.732691e-01	4.600462e-01	6.128334e-01	7.508712e-01	6.401676e-01	7.569511e-01	1.201256e+00
4870000	-1.640177e+04	3.075971e+02	8.692874e-01	8.712764e-02	1.285901e-01	9.747812e-02	4.823926e-02	5.870773e-01	5.148754e-02	8.453956e-02	1.850833e-01	1.309606e-01	2.898105e-02	5.357606e-01	3.467486e-02	2.536333e-01	2.241148e-01	2.800726e-01	2.421793e-01	2.048324e-01	2.674714e-01	3.427481e-01	1.849481e-01	4.497753e-01	5.009549e-01	7.301838e-01	6.089718e-01	7.699863e-01	1.190462e+00
4875000	-1.641085e+04	3.086060e+02	8.633097e-01	1.080189e-01	1.773150e-01	1.009749e-01	3.582966e-02	5.289993e-01	4.886215e-02	8.969444e-02	1.937731e-01	1.471342e-01	4.399994e-02	4.912389e-01	3.415948e-02	2.457993e-01	2.349667e-01	2.688071e-01	2.504270e-01	1.912563e-01	2.781406e-01	3.420123e-01	1.885908e-01	4.304692e-01	4.779625e-01	7.477614e-01	5.900261e-01	7.670815e-01	1.192867e+00
4880000	-1.639824e+04	3.107252e+02	8.504118e-01	1.153048e-01	1.793429e-01	9.572162e-02	5.750412e-02	5.012015e-01	5.092512e-02	8.968565e-02	1.873312e-01	1.274911e-01	2.557973e-02	5.383538e-01	3.155859e-02	2.345567e-01	2.371565e-01	2.719918e-01	2.562950e-01	2.090386e-01	2.756051e-01	3.342816e-01	1.810746e-01	4.812303e-01	4.167418e-01	7.475114e-01	5.800212e-01	8.157493e-01	1.152568e+00
4885000	-1.639820e+04	3.016996e+02	9.071503e-01	1.043842e-01	1.437026e-01	8.651530e-02	3.799447e-02	5.819295e-01	4.547397e-02	8.163700e-02	1.859879e-01	1.282668e-01	2.736293e-02	5.392718e-01	3.747359e-02	2.580589e-01	2.182212e-01	2.609505e-01	2.627694e-01	2.027713e-01	2.689100e-01	3.350536e-01	1.932651e-01	4.873013e-01	3.883393e-01	7.281561e-01	5.316979e-01	6.669228e-01	1.275803e+00
4890000	-1.640603e+04	3.023682e+02	9.019441e-01	1.227868e-01	1.334007e-01	8.392447e-02	5.011675e-02	5.553945e-01	5.437684e-02	7.238029e-02	1.934839e-01	1.290063e-01	3.297861e-02	5.353166e-01	3.683432e-02	2.702867e-01	2.030463e-01	2.590143e-01	2.676527e-01	2.110680e-01	2.756292e-01	3.362292e-01	1.770736e-01	5.609706e-01	4.523154e-01	7.864446e-01	5.803275e-01	8.018505e-01	1.164077e+00
4895000	-1.642532e+04	3.185467e+02	8.031067e-01	9.352243e-02	1.660824e-01	1.078068e-01	3.815479e-02	5.491721e-01	4.526155e-02	9.484672e-02	2.005255e-01	1.232176e-01	3.032126e-02	4.999430e-01	5.114579e-02	2.385349e-01	2.278840e-01	2.753019e-01	2.582792e-01	2.164976e-01	2.586178e-01	3.514241e-01	1.734605e-01	4.963005e-01	5.974758e-01	7.317666e-01	6.285284e-01	7.371323e-01	1.217667e+00
4900000	-1.640499e+04	3.014484e+02	9.077352e-01	1.037007e-01	1.510795e-01	9.353550e-02	3.364987e-02	5.624269e-01	5.560747e-02	7.569998e-02	1.697254e-01	1.242712e-01	3.675282e-02	5.501436e-01	4.340696e-02	2.447046e-01	2.330913e-01	2.714877e-01	2.507165e-01	2.193381e-01	2.646113e-01	3.344518e-01	1.815989e-01	5.512143e-01	4.852759e-01	7.632720e-01	5.926889e-01	7.303301e-01	1.223299e+00
4905000	-1.641235e+04	3.025716e+02	9.001593e-01	1.144894e-01	2.023781e-01	8.021682e-02	4.389382e-02	5.055199e-01	5.350193e-02	9.070120e-02	1.697338e-01	9.606591e-02	2.573333e-02	5.843789e-01	3.338694e-02	2.274507e-01	2.341115e-01	2.591118e-01	2.793260e-01	2.148719e-01	2.627206e-01	3.408328e-01	1.815747e-01	5.456159e-01	5.417570e-01	7.600039e-01	6.008860e-01	6.138866e-01	1.319720e+00
4910000	-1.642703e+04	2.992270e+02	9.226635e-01	1.189979e-01	1.186509e-01	1.016115e-01	3.384233e-02	5.845887e-01	4.230868e-02	7.411924e-02	1.672476e-01	1.178089e-01	3.399304e-02	5.694870e-01	3.734417e-02	2.430721e-01	2.088781e-01	2.875834e-01	2.604664e-01	2.197595e-01	2.755564e-01	3.248831e-01	1.798010e-01	4.217042e-01	5.510983e-01	7.114350e-01	5.976960e-01	7.238098e-01	1.228698e+00
4915000	-1.641063e+04	3.088188e+02	8.617893e-01	1.093615e-01	1.725365e-01	7.160327e-02	3.966870e-02	5.464369e-01	6.039303e-02	8.429925e-02	1.708410e-01	1.294510e-01	2.544408e-02	5.529720e-01	3.699266e-02	2.502536e-01	2.338556e-01	2.559792e-01	2.599116e-01	1.991137e-01	2.449529e-01	3.670826e-01	1.888508e-01	5.040210e-01	4.385981e-01	7.641769e-01	5.759378e-01	7.417040e-01	1.213881e+00
4920000	-1.640106e+04	3.091481e+02	8.597856e-01	1.278962e-01	1.675130e-01	7.080460e-02	5.133599e-02	5.426710e-01	3.977927e-02	6.805924e-02	1.754847e-01	1.354657e-01	3.210807e-02	5.487609e-01	4.012134e-02	2.551030e-01	2.241142e-01	2.551374e-01	2.656454e-01	2.203016e-01	2.605523e-01	3.463132e-01	1.728329e-01	4.007071e-01	5.386512e-01	7.186571e-01	6.302305e-01	7.933672e-01	1.171101e+00
4925000	-1.640584e+04	3.093991e+02	8.587292e-01	1.081864e-01	1.607555e-01	9.214992e-02	4.890236e-02	5.455532e-01	4.445261e-02	8.379231e-02	1.682074e-01	1.468668e-01	3.475411e-02	5.207826e-01	4.559678e-02	2.683633e-01	2.214797e-01	2.656014e-01	2.445556e-01	2.170996e-01	2.693802e-01	3.342527e-01	1.792675e-01	4.105854e-01	4.499863e-01	7.257398e-01	5.843961e-01	6.824460e-01	1.262949e+00
4930000	-1.640299e+04	3.056663e+02	8.814595e-01	1.264354e-01	1.701214e-01	7.275723e-02	4.078274e-02	5.399841e-01	4.991913e-02	7.531275e-02	2.058740e-01	1.275615e-01	2.717408e-02	5.253426e-01	3.873515e-02	2.461893e-01	2.107845e-01	2.708732e-01	2.721530e-01	2.164142e-01	2.617496e-01	3.427163e-01	1.791199e-01	5.007946e-01	4.328141e-01	7.442249e-01	5.724593e-01	8.108192e-01	1.156650e+00
4935000	-1.641126e+04	3.165080e+02	8.145303e-01	1.176613e-01	1.398885e-01	9.875568e-02	4.824523e-02	5.479391e-01	4.751026e-02	8.258072e-02	1.596509e-01	1.345037e-01	3.107371e-02	5.586161e-01	3.357483e-02	2.498459e-01	2.234146e-01	2.902374e-01	2.365021e-01	2.170968e-01	2.631651e-01	3.495760e-01	1.701622e-01	5.602580e-01	5.937619e-01	7.576671e-01	6.286331e-01	7.596205e-01	1.199045e+00
4940000	-1.640517e+04	3.014168e+02	9.086450e-01	1.278285e-01	1.659336e-01	8.498506e-02	3.571876e-02	5.361137e-01	4.942041e-02	6.345917e-02	1.529173e-01	1.573313e-01	3.123858e-02	5.493375e-01	4.571619e-02	2.523813e-01	2.131823e-01	2.707422e-01	2.636941e-01	2.126014e-01	2.629928e-01	3.531794e-01	1.712264e-01	5.001827e-01	4.275873e-01	7.574458e-01	5.694298e-01	7.941109e-01	1.170486e+00
4945000	-1.643104e+04	3.163276e+02	8.162686e-01	1.058598e-01	1.532786e-01	9.486624e-02	5.482898e-02	5.361256e-01	5.504083e-02	8.726721e-02	1.793903e-01	1.250199e-01	3.617663e-02	5.289243e-01	4.322169e-02	2.395815e-01	2.376437e-01	2.944198e-01	2.283549e-01	2.178345e-01	2.498590e-01	3.384576e-01	1.938489e-01	5.530762e-01	4.827046e-01	7.479463e-01	5.993550e-01	7.540905e-01	1.203624e+00
4950000	-1.642522e+04	2.984482e+02	9.268638e-01	1.022548e-01	1.600998e-01	8.504982e-02	3.480642e-02	5.682351e-01	4.955403e-02	6.428536e-02	1.941223e-01	1.366870e-01	2.953780e-02	5.396300e-01	3.573760e-02	2.724511e-01	2.037134e-01	2.795477e-01	2.442877e-01	2.078271e-01	2.887529e-01	3.099524e-01	1.934677e-01	6.534290e-01	4.618490e-01	7.763270e-01	5.864978e-01	5.700543e-01	1.356015e+00
4955000	-1.640309e+04	2.929341e+02	9.657954e-01	1.238736e-01	1.628821e-01	7.486753e-02	4.292329e-02	5.397987e-01	5.565486e-02	9.434499e-02	1.807066e-01	1.272771e-01	2.924778e-02	5.334517e-01	3.497189e-02	2.471735e-01	2.129111e-01	2.716237e-01	2.682917e-01	2.011392e-01	2.864114e-01	3.282709e-01	1.841784e-01	4.406332e-01	4.245110e-01	7.214075e-01	5.327334e-01	6.614743e-01	1.280315e+00
4960000	-1.640723e+04	2.991539e+02	9.228944e-01	1.105248e-01	1.754022e-01	9.651642e-02	5.664248e-02	4.930154e-01	6.789866e-02	9.728960e-02	1.817007e-01	1.290547e-01	3.256360e-02	5.253427e-01	3.404866e-02	2.366502e-01	2.261993e-01	2.910502e-01	2.461002e-01	2.066170e-01	2.630206e-01	3.353559e-01	1.950066e-01	5.676388e-01	4.431704e-01	7.783990e-01	5.661254e-01	6.737045e-01	1.270188e+00
4965000	-1.641457e+04	2.967011e+02	9.391376e-01	1.243241e-01	1.591789e-01	9.214928e-02	3.767350e-02	5.320974e-01	5.457690e-02	7.506224e-02	1.795819e-01	1.122775e-01	3.141667e-02	5.635522e-01	3.810955e-02	2.394973e-01	2.122751e-01	2.923307e-01	2.558969e-01	2.095947e-01	2.718135e-01	3.328224e-01	1.857694e-01	4.962435e-01	5.231393e-01	7.130330e-01	5.789305e-01	7.412852e-01	1.214228e+00
4970000	-1.643050e+04	2.986449e+02	9.254117e-01	8.160263e-02	1.610017e-01	8.457593e-02	2.655687e-02	5.976881e-01	4.857474e-02	8.077290e-02	1.876005e-01	1.146928e-01	2.653677e-02	5.356791e-01	5.471785e-02	2.512670e-01	2.120021e-01	2.738183e-01	2.629126e-01	2.065836e-01	2.849610e-01	3.321154e-01	1.763399e-01	5.444350e-01	5.937686e-01	7.533690e-01	6.238217e-01	7.681142e-01	1.192012e+00
4975000	-1.641104e+04	2.976378e+02	9.335499e-01	1.044476e-01	1.875887e-01	1.043216e-01	2.459853e-02	5.358917e-01	4.315188e-02	6.886113e-02	1.771555e-01	1.328544e-01	3.614986e-02	5.473985e-01	3.758064e-02	2.234158e-01	2.237998e-01	2.992414e-01	2.535430e-01	2.188362e-01	2.664780e-01	3.280084e-01	1.866774e-01	4.808154e-01	4.378627e-01	7.405173e-01	5.917950e-01	8.298316e-01	1.140907e+00
4980000	-1.641730e+04	3.058620e+02	8.800493e-01	1.244584e-01	1.746245e-01	1.135695e-01	5.654147e-02	4.883085e-01	4.249758e-02	7.300912e-02	1.800270e-01	1.241846e-01	3.669614e-02	5.369724e-01	4.911073e-02	2.433813e-01	2.231196e-01	2.783861e-01	2.551130e-01	2.191920e-01	2.701955e-01	3.310779e-01	1.795346e-01	4.273474e-01	5.348368e-01	7.460042e-01	5.973087e-01	7.276237e-01	1.225540e+00
4985000	-1.642282e+04	2.853172e+02	1.019617e+00	1.406828e-01	1.531832e-01	1.000060e-01	2.391373e-02	5.461012e-01	3.611307e-02	8.052422e-02	1.624869e-01	1.635259e-01	3.763326e-02	5.259284e-01	2.990132e-02	2.432935e-01	2.341905e-01	2.611053e-01	2.614106e-01	2.058439e-01	2.634285e-01	3.563952e-01	1.743325e-01	4.093694e-01	4.749664e-01	6.944968e-01	5.641408e-01	8.314775e-01	1.139544e+00
4990000	-1.639737e+04	3.043573e+02	8.891882e-01	1.136523e-01	1.541724e-01	8.667187e-02	3.740453e-02	5.526888e-01	5.541018e-02	7.699599e-02	1.956481e-01	1.058898e-01	3.438808e-02	5.461706e-01	4.090746e-02	2.474404e-01	2.332196e-01	2.680264e-01	2.513136e-01	2.279474e-01	2.694338e-01	3.201890e-01	1.824299e-01	5.506195e-01	4.690008e-01	7.571253e-01	5.474507e-01	6.915183e-01	1.255437e+00
4995000	-1.642370e+04	3.074588e+02	8.683290e-01	9.694912e-02	1.861133e-01	9.128560e-02	4.805592e-02	5.124651e-01	6.513097e-02	7.474304e-02	1.884207e-01	1.060694e-01	2.943331e-02	5.581520e-01	4.318157e-02	2.480849e-01	2.291948e-01	2.459475e-01	2.767727e-01	2.065738e-01	2.611383e-01	3.576704e-01	1.746175e-01	6.409582e-01	6.025820e-01	7.616986e-01	6.059870e-01	8.446578e-01	1.128631e+00
5000000	-1.640434e+04	2.980770e+02	9.304368e-01	9.417746e-02	2.033278e-01	9.692619e-02	3.960688e-02	5.137035e-01	5.225811e-02	8.228010e-02	1.955633e-01	1.184877e-01	3.022761e-02	5.312351e-01	4.220617e-02	2.459638e-01	2.120565e-01	2.819248e-01	2.600548e-01	2.044701e-01	2.797407e-01	3.276521e-01	1.881371e-01	5.163328e-01	4.311309e-01	7.600800e-01	6.025010e-01	7.441280e-01	1.211874e+00
5005000	-1.641222e+04	3.090462e+02	8.602532e-01	8.576417e-02	1.676922e-01	1.026547e-01	4.538583e-02	5.487624e-01	4.974065e-02	7.404579e-02	1.781097e-01	1.139164e-01	3.097427e-02	5.648099e-01	3.814392e-02	2.563759e-01	2.232579e-01	2.757109e-01	2.446554e-01	2.302054e-01	2.579588e-01	3.376166e-01	1.742192e-01	5.376194e-01	4.274823e-01	7.367145e-01	6.019814e-01	7.002614e-01	1.248197e+00
5010000	-1.641126e+04	3.012011e+02	9.093054e-01	1.066988e-01	1.752408e-01	7.285984e-02	4.337516e-02	5.385751e-01	6.325035e-02	7.937542e-02	2.117525e-01	1.126308e-01	3.573049e-02	5.300986e-01	3.041211e-02	2.507266e-01	2.064405e-01	2.844148e-01	2.584181e-01	2.057813e-01	2.714002e-01	3.282116e-01	1.946069e-01	5.202145e-01	5.214929e-01	7.512990e-01	5.846304e-01	7.183590e-01	1.233212e+00
5015000	-1.641538e+04	3.017784e+02	9.055716e-01	1.147070e-01	1.614865e-01	7.127822e-02	4.286992e-02	5.386123e-01	7.104608e-02	7.156054e-02	1.687311e-01	1.417795e-01	3.671102e-02	5.439167e-01	3.730111e-02	2.586505e-01	2.166687e-01	2.641253e-01	2.605555e-01	2.194866e-01	2.587728e-01	3.431974e-01	1.785432e-01	5.790313e-01	4.618301e-01	7.557562e-01	5.510416e-01	6.764908e-01	1.267880e+00
5020000	-1.640172e+04	3.016692e+02	9.074121e-01	1.061103e-01	1.566883e-01	9.224750e-02	5.099931e-02	5.460058e-01	4.794881e-02	7.355092e-02	1.984037e-01	1.321010e-01	2.738823e-02	5.245797e-01	4.397655e-02	2.553593e-01	2.242756e-01	2.666237e-01	2.537414e-01	2.093448e-01	2.729395e-01	3.369192e-01	1.807965e-01	4.720444e-01	3.935380e-01	7.230933e-01	5.542289e-01	7.532028e-01	1.204359e+00
5025000	-1.640730e+04	2.961311e+02	9.440903e-01	1.046563e-01	1.818253e-01	7.860343e-02	3.711426e-02	5.620574e-01	3.574325e-02	7.667702e-02	1.883115e-01	1.337600e-01	3.749578e-02	5.258000e-01	3.795573e-02	2.471450e-01	2.108851e-01	2.743673e-01	2.676026e-01	2.058939e-01	2.659934e-01	3.427880e-01	1.853247e-01	4.530011e-01	3.994642e-01	7.649963e-01	5.624846e-01	7.280199e-01	1.225212e+00
5030000	-1.641408e+04	3.143989e+02	8.272651e-01	1.169727e-01	1.596110e-01	9.405758e-02	3.544961e-02	5.487363e-01	4.517283e-02	7.315876e-02	2.125535e-01	1.558851e-01	2.773090e-02	4.856195e-01	4.505216e-02	2.608668e-01	2.101609e-01	2.647854e-01	2.641868e-01	2.011824e-01	2.740145e-01	3.442656e-01	1.805375e-01	5.256107e-01	5.642997e-01	7.585987e-01	6.047332e-01	7.595716e-01	1.199086e+00
5035000	-1.642061e+04	3.047808e+02	8.847452e-01	1.192540e-01	1.542612e-01	8.174930e-02	3.727191e-02	5.492322e-01	5.823139e-02	7.268772e-02	1.937574e-01	1.109306e-01	3.199083e-02	5.360816e-01	5.455182e-02	2.595282e-01	2.156380e-01	2.783168e-01	2.465171e-01	2.001527e-01	2.830679e-01	3.372437e-01	1.795356e-01	5.572762e-01	7.405723e-01	7.586053e-01	6.609980e-01	7.221168e-01	1.230100e+00
5040000	-1.640846e+04	3.082804e+02	8.660052e-01	1.262917e-01	1.439614e-01	8.912973e-02	3.220551e-02	5.659629e-01	4.244875e-02	8.148772e-02	1.770395e-01	1.460926e-01	3.276444e-02	5.227317e-01	3.988395e-02	2.587561e-01	2.182299e-01	2.844534e-01	2.385606e-01	2.120588e-01	2.643959e-01	3.416316e-01	1.819137e-01	3.997634e-01	3.975547e-01	7.012524e-01	5.818052e-01	7.779996e-01	1.183827e+00
5045000	-1.641267e+04	3.110882e+02	8.468915e-01	1.434104e-01	1.719648e-01	1.130599e-01	3.085355e-02	4.918591e-01	4.885224e-02	5.969078e-02	1.908317e-01	1.581295e-01	3.335100e-02	5.162215e-01	4.177550e-02	2.314042e-01	2.187414e-01	2.790401e-01	2.708143e-01	2.196016e-01	2.628668e-01	3.365582e-01	1.809734e-01	5.798445e-01	5.362083e-01	7.754561e-01	6.183191e-01	8.153175e-01	1.152926e+00
5050000	-1.641725e+04	3.013806e+02	9.084799e-01	1.184627e-01	1.835803e-01	9.687432e-02	4.389334e-02	5.187842e-01	3.840513e-02	8.997361e-02	1.693121e-01	1.318430e-01	3.503238e-02	5.295278e-01	4.431102e-02	2.537302e-01	2.243243e-01	2.624976e-01	2.594479e-01	2.089108e-01	2.652687e-01	3.457309e-01	1.800895e-01	4.923607e-01	4.970615e-01	7.448623e-01	6.044679e-01	6.957940e-01	1.251897e+00
5055000	-1.641676e+04	2.984134e+02	9.281490e-01	1.064686e-01	1.578489e-01	1.054829e-01	4.791309e-02	5.176220e-01	6.466463e-02	7.507914e-02	1.897161e-01	1.281155e-01	3.497157e-02	5.380178e-01	3.409985e-02	2.332376e-01	2.385921e-01	2.818042e-01	2.463660e-01	2.062418e-01	2.596292e-01	3.488057e-01	1.853234e-01	4.821915e-01	4.737386e-01	7.187645e-01	5.908466e-01	7.624777e-01	1.196679e+00
5060000	-1.641601e+04	2.889334e+02	9.927703e-01	1.216724e-01	1.733059e-01	8.309919e-02	5.355956e-02	5.035539e-01	6.480909e-02	7.384113e-02	1.588545e-01	1.174534e-01	3.111343e-02	5.784788e-01	4.025871e-02	2.606265e-01	2.177170e-01	2.697543e-01	2.519022e-01	2.225282e-01	2.578011e-01	3.473874e-01	1.722834e-01	4.644323e-01	5.420389e-01	7.125507e-01	5.880493e-01	7.025804e-01	1.246277e+00
5065000	-1.641560e+04	3.039180e+02	8.917177e-01	1.176367e-01	1.711250e-01	9.983668e-02	4.166051e-02	5.284314e-01	4.130967e-02	8.421161e-02	1.786793e-01	1.011424e-01	4.146044e-02	5.493083e-01	4.519795e-02	2.386868e-01	2.400108e-01	2.749750e-01	2.463273e-01	2.087296e-01	2.622996e-01	3.349234e-01	1.940473e-01	5.670382e-01	4.939148e-01	7.665765e-01	5.944160e-01	7.094610e-01	1.240580e+00
5070000	-1.640354e+04	3.111277e+02	8.469853e-01	9.981866e-02	1.389292e-01	7.785463e-02	4.244177e-02	5.883914e-01	5.256438e-02	6.948726e-02	1.889409e-01	1.287119e-01	3.221475e-02	5.390402e-01	4.160503e-02	2.637477e-01	2.181857e-01	2.506887e-01	2.673779e-01	2.201136e-01	2.727998e-01	3.223939e-01	1.846927e-01	4.638980e-01	5.971514e-01	7.301980e-01	6.274767e-01	7.781331e-01	1.183716e+00
5075000	-1.641534e+04	3.057617e+02	8.803945e-01	1.323848e-01	1.238071e-01	9.735627e-02	4.803786e-02	5.583813e-01	4.003270e-02	9.915649e-02	1.839562e-01	1.267178e-01	2.787427e-02	5.267485e-01	3.554672e-02	2.690259e-01	2.132036e-01	2.725494e-01	2.452211e-01	2.116898e-01	2.765012e-01	3.293055e-01	1.825035e-01	5.918772e-01	4.156444e-01	7.603046e-01	5.939044e-01	7.411809e-01	1.214314e+00
5080000	-1.640150e+04	2.903088e+02	9.837443e-01	1.193420e-01	1.417209e-01	9.363857e-02	2.833457e-02	5.812339e-01	3.573007e-02	7.439181e-02	2.022229e-01	1.374125e-01	3.460059e-02	5.129393e-01	3.843286e-02	2.618848e-01	2.048533e-01	2.757377e-01	2.575243e-01	1.964837e-01	2.867234e-01	3.408476e-01	1.759453e-01	4.382541e-01	4.723570e-01	7.188326e-01	5.608754e-01	8.228042e-01	1.146726e+00
5085000	-1.639737e+04	2.955422e+02	9.471499e-01	1.059641e-01	1.706236e-01	8.688857e-02	3.491747e-02	5.578779e-01	4.372842e-02	8.475244e-02	2.056353e-01	1.229976e-01	3.572412e-02	5.151125e-01	3.577803e-02	2.531755e-01	2.258477e-01	2.684124e-01	2.525645e-01	2.185135e-01	2.570199e-01	3.334652e-01	1.910015e-01	4.835529e-01	5.045442e-01	7.362068e-01	5.991930e-01	7.170250e-01	1.234316e+00
5090000	-1.642891e+04	3.151580e+02	8.229222e-01	1.229230e-01	1.858090e-01	7.745979e-02	3.921793e-02	5.093168e-01	6.527355e-02	8.297751e-02	2.175982e-01	1.131611e-01	2.260355e-02	5.323371e-01	3.132256e-02	2.547922e-01	2.167681e-01	2.860478e-01	2.423919e-01	2.117831e-01	2.591974e-01	3.481892e-01	1.808303e-01	5.544527e-01	5.137131e-01	7.684478e-01	6.128528e-01	7.254579e-01	1.227333e+00
5095000	-1.641256e+04	3.025878e+02	9.009947e-01	9.767625e-02	1.805335e-01	9.644397e-02	5.233378e-02	5.155856e-01	5.742690e-02	9.348834e-02	1.719958e-01	1.594880e-01	2.697114e-02	5.125366e-01	3.552010e-02	2.477866e-01	2.220493e-01	2.871409e-01	2.430232e-01	2.074139e-01	2.615456e-01	3.482267e-01	1.828138e-01	4.672967e-01	4.739315e-01	7.297878e-01	6.008273e-01	7.857061e-01	1.177445e+00
5100000	-1.641630e+04	3.081984e+02	8.641894e-01	1.372910e-01	1.725211e-01	8.743698e-02	6.129125e-02	5.038849e-01	3.757475e-02	8.578520e-02	1.724941e-01	1.383930e-01	2.775966e-02	5.292130e-01	4.635508e-02	2.360410e-01	2.292917e-01	2.698981e-01	2.647693e-01	2.025415e-01	2.715801e-01	3.464853e-01	1.793930e-01	6.771751e-01	4.961641e-01	7.777338e-01	6.171033e-01	7.085209e-01	1.241358e+00
5105000	-1.639984e+04	3.119331e+02	8.426865e-01	1.227481e-01	1.294752e-01	9.551543e-02	3.749240e-02	5.545258e-01	6.024308e-02	9.866268e-02	1.843188e-01	1.272830e-01	2.487718e-02	5.259286e-01	3.892971e-02	2.623124e-01	2.232255e-01	2.839969e-01	2.304652e-01	2.063473e-01	2.643985e-01	3.363325e-01	1.929217e-01	5.426583e-01	4.257213e-01	7.304922e-01	5.670713e-01	7.143070e-01	1.236567e+00
5110000	-1.638980e+04	3.064388e+02	8.762949e-01	1.051712e-01	1.593585e-01	1.032454e-01	3.697203e-02	5.421007e-01	5.315217e-02	6.561922e-02	1.790316e-01	1.442021e-01	3.489219e-02	5.334689e-01	4.278605e-02	2.452627e-01	2.265179e-01	2.720915e-01	2.561279e-01	2.084724e-01	2.724466e-01	3.373827e-01	1.816982e-01	5.215295e-01	4.627096e-01	7.639669e-01	5.793249e-01	6.591127e-01	1.282270e+00
5115000	-1.643108e+04	3.079155e+02	8.677539e-01	1.179361e-01	2.022223e-01	8.841306e-02	2.741853e-02	5.017909e-01	6.221908e-02	7.292804e-02	1.705470e-01	1.419591e-01	2.683782e-02	5.413195e-01	4.640848e-02	2.532683e-01	2.388740e-01	2.448207e-01	2.630370e-01	2.105648e-01	2.758012e-01	3.501349e-01	1.634991e-01	5.006899e-01	3.789213e-01	7.582899e-01	5.528181e-01	7.361728e-01	1.218461e+00
5120000	-1.640719e+04	3.047582e+02	8.871881e-01	1.028139e-01	1.886745e-01	8.053018e-02	5.479963e-02	5.207282e-01	5.245362e-02	7.121702e-02	1.957449e-01	1.167553e-01	4.269323e-02	5.346584e-01	3.893114e-02	2.515218e-01	2.112121e-01	2.739412e-01	2.633249e-01	2.175132e-01	2.738466e-01	3.235133e-01	1.851269e-01	3.970901e-01	5.370622e-01	7.312124e-01	6.186663e-01	7.468719e-01	1.209602e+00
[truncated: 976 more rows]
