# Supplementary material for: Eocene Loranthaceae pollen pushes back divergence ages for major splits in the family
Source: PeerJ. 2017 Jun 7;5:e3373. doi: 10.7717/peerj.3373 (PMC5466002; doi:10.7717/peerj.3373)
Supplement: Supplemental Information 8 — This archive includes all data and analysis files referred to in the main text and supplementary files that are needed to reproduce the shown results. See GuideToFiles.txt for naming schemes and contents of each subfolder included in this archive, and File S1 for analysis set-ups and further background information. [file peerj-05-3373-s008.zip › Step3_speciestrees/BI/00a_nr.all.c.m1.simple.nex.run1.t]

#NEXUS
[ID: 2393239192]
[Param: tree{all}]
begin trees;
   translate
       1 Actinanthella_menyharthii,
       2 Aetanthus_nodosus,
       3 Agelanthus_sansibarensis,
       4 Alepis_flavida,
       5 Amyema_glabra,
       6 Amyema_queenslandica,
       7 Amylotheca_duthieana,
       8 Atkinsonia_ligustrina,
       9 Bakerella_sp_Nickrent_4161,
      10 Baratranthus_axanthus,
      11 Benthamina_alyxifolia,
      12 Berhautia_senegalensis,
      13 Cecarria_obtusifolia,
      14 Cladocolea_gracilis,
      15 Dactyliophora_novaeguineae,
      16 Decaisnina_triflora,
      17 Dendropemon_bicolor,
      18 Dendrophthoe_curvata,
      19 Dendrophthoe_longituba,
      20 Desmaria_mutabilis,
      21 Diplatia_furcata,
      22 Emelianthe_panganensis,
      23 Englerina_ramulosa,
      24 Englerina_woodfordioides,
      25 Erianthemum_dregei,
      26 Gaiadendron_punctatum,
      27 Globimetula_dinklagei,
      28 Helixanthera_coccinea,
      29 Helixanthera_cylindrica,
      30 Helixanthera_kirkii,
      31 Ileostylus_micranthus,
      32 Lepeostegeres_lancifolia,
      33 Lepidaria_sp_Nickrent_4044,
      34 Ligaria_cuneifolia,
      35 Loranthus_delavayi,
      36 Loranthus_europaeus,
      37 Loranthus_kaoi,
      38 Loranthus_odoratus,
      39 Loxanthera_speciosa,
      40 Lysiana_exocarpi,
      41 Lysiana_filifolia,
      42 Macrosolen_cochinchinensis,
      43 Moquiniella_rubra,
      44 Muellerina_eucalyptoides,
      45 Notanthera_heterophylla,
      46 Nuytsia_floribunda,
      47 Oedina_pendens,
      48 Oliverella_rubroviridis,
      49 Oncella_ambigua,
      50 Oncocalyx_sulfureus,
      51 Oryctanthus_occidentalis,
      52 Passovia_pyrifolia,
      53 Peraxilla_tetrapetala,
      54 Phragmanthera_crassicaulis,
      55 Plicosepalus_sagittifolius,
      56 Psittacanthus_angustifolius,
      57 Psittacanthus_calyculatus,
      58 Scurrula_ferruginea,
      59 Scurrula_parasitica,
      60 Scurrula_pulverulenta,
      61 Septulina_glauca,
      62 Socratina_bemarivensis,
      63 Sogerianthe_sessiflora,
      64 Struthanthus_oerstedii,
      65 Struthanthus_woodsonii,
      66 Tapinanthus_constrictiflorus,
      67 Tapinanthus_quinquangulus,
      68 Taxillus_chinensis,
      69 Tripodanthus_acutifolius,
      70 Tristerix_corymbosus,
      71 Tupeia_antarctica,
      72 Vanwykia_remota;
   tree run1.0 = [&U] ((28:2.000000e-02,((61:2.000000e-02,18:2.000000e-02):2.000000e-02,12:2.000000e-02):2.000000e-02):2.000000e-02,(((68:2.000000e-02,19:2.000000e-02):2.000000e-02,(16:2.000000e-02,(43:2.000000e-02,(22:2.000000e-02,(62:2.000000e-02,(41:2.000000e-02,14:2.000000e-02):2.000000e-02):2.000000e-02):2.000000e-02):2.000000e-02):2.000000e-02):2.000000e-02,((35:2.000000e-02,20:2.000000e-02):2.000000e-02,(((10:2.000000e-02,(((66:2.000000e-02,29:2.000000e-02):2.000000e-02,(27:2.000000e-02,((64:2.000000e-02,53:2.000000e-02):2.000000e-02,(69:2.000000e-02,17:2.000000e-02):2.000000e-02):2.000000e-02):2.000000e-02):2.000000e-02,((42:2.000000e-02,15:2.000000e-02):2.000000e-02,9:2.000000e-02):2.000000e-02):2.000000e-02):2.000000e-02,(55:2.000000e-02,(34:2.000000e-02,(70:2.000000e-02,(38:2.000000e-02,((25:2.000000e-02,7:2.000000e-02):2.000000e-02,(48:2.000000e-02,(6:2.000000e-02,(60:2.000000e-02,(4:2.000000e-02,(11:2.000000e-02,((67:2.000000e-02,(72:2.000000e-02,45:2.000000e-02):2.000000e-02):2.000000e-02,(39:2.000000e-02,((49:2.000000e-02,46:2.000000e-02):2.000000e-02,(40:2.000000e-02,(23:2.000000e-02,(52:2.000000e-02,(24:2.000000e-02,(5:2.000000e-02,(33:2.000000e-02,((63:2.000000e-02,58:2.000000e-02):2.000000e-02,(50:2.000000e-02,(56:2.000000e-02,((59:2.000000e-02,(44:2.000000e-02,31:2.000000e-02):2.000000e-02):2.000000e-02,((13:2.000000e-02,(37:2.000000e-02,8:2.000000e-02):2.000000e-02):2.000000e-02,((47:2.000000e-02,((71:2.000000e-02,30:2.000000e-02):2.000000e-02,((54:2.000000e-02,36:2.000000e-02):2.000000e-02,21:2.000000e-02):2.000000e-02):2.000000e-02):2.000000e-02,(65:2.000000e-02,((51:2.000000e-02,32:2.000000e-02):2.000000e-02,(26:2.000000e-02,(57:2.000000e-02,2:2.000000e-02):2.000000e-02):2.000000e-02):2.000000e-02):2.000000e-02):2.000000e-02):2.000000e-02):2.000000e-02):2.000000e-02):2.000000e-02):2.000000e-02):2.000000e-02):2.000000e-02):2.000000e-02):2.000000e-02):2.000000e-02):2.000000e-02):2.000000e-02):2.000000e-02):2.000000e-02):2.000000e-02):2.000000e-02):2.000000e-02):2.000000e-02):2.000000e-02):2.000000e-02):2.000000e-02):2.000000e-02):2.000000e-02):2.000000e-02):2.000000e-02,3:2.000000e-02):2.000000e-02):2.000000e-02):2.000000e-02,1:2.000000e-02);
   tree run1.5000 = [&U] ((((((50:1.720435e-02,49:7.260201e-03):6.448242e-03,54:5.326186e-03):2.422727e-03,(((67:1.817260e-03,48:7.028170e-03):6.167838e-03,(23:1.941887e-02,66:8.811200e-03):1.029065e-03):9.611103e-03,(61:6.922394e-03,(((55:2.088085e-02,(((((59:1.107070e-03,19:1.366174e-02):7.050857e-03,58:4.110280e-03):1.392185e-03,60:4.858154e-03):2.098384e-03,68:5.884185e-03):2.652685e-03,((((13:1.680388e-02,((38:9.275701e-04,(35:1.510217e-04,37:1.615389e-03):3.968417e-03):6.568534e-03,36:8.366822e-03):7.447703e-03):5.759654e-03,((((8:4.473979e-03,(((57:2.321277e-02,70:1.330154e-02):8.219649e-04,(((17:2.975606e-03,51:1.009253e-02):1.065623e-02,52:1.070292e-02):1.598180e-03,((14:1.149611e-02,((45:2.324326e-02,((((16:1.082035e-02,((42:1.965902e-02,32:6.425408e-03):6.757748e-04,(7:1.000954e-02,39:3.179808e-02):3.141584e-03):2.604704e-03):2.197247e-04,41:6.010475e-03):3.991731e-03,53:4.295957e-03):1.194387e-03,(4:4.374736e-03,33:5.226958e-03):2.120630e-03):7.051112e-03):8.958191e-03,56:1.649744e-02):5.087577e-04):4.070041e-04,(65:3.921654e-03,64:5.053322e-03):7.633969e-04):1.313863e-03):5.080031e-03):2.407405e-03,69:7.002464e-03):1.375865e-03):2.256864e-03,((20:2.981976e-03,2:6.949972e-03):3.479779e-03,34:3.134798e-02):4.153612e-03):2.256900e-03,(26:7.477213e-03,(40:6.689383e-03,46:8.461340e-03):5.952993e-03):8.019330e-03):1.123454e-03,71:3.703352e-03):8.359142e-03):1.765875e-03,(44:3.348083e-03,31:4.294784e-03):5.765536e-03):6.100442e-03,((((((5:8.100573e-03,21:3.225175e-03):4.908061e-03,63:6.464439e-03):1.965484e-03,15:4.781330e-03):2.663862e-03,(11:9.061943e-03,6:8.620137e-03):1.470695e-03):2.440927e-03,(18:1.791633e-02,(10:1.383362e-02,29:8.333089e-03):4.463243e-03):7.481770e-04):3.035641e-03,28:1.763258e-02):2.272847e-03):2.574276e-03):1.845365e-03):5.407003e-04,(72:6.809986e-03,62:1.628989e-02):6.444752e-03):4.027077e-03,(24:7.677273e-03,(((25:6.856618e-03,(30:8.981385e-03,47:2.960016e-02):1.245346e-03):2.553141e-03,(22:3.999412e-03,27:8.530083e-03):2.137874e-03):1.200725e-03,43:1.078560e-02):2.186061e-03):2.068497e-03):3.328324e-03):6.117199e-04):6.139783e-03):3.073505e-04,9:9.386777e-03):9.767303e-04,12:2.529622e-02):5.669534e-03,3:1.044819e-02,1:1.649791e-02);
   tree run1.10000 = [&U] (((54:1.037491e-02,((((61:5.973878e-04,30:9.331255e-03):8.409083e-03,(((((24:1.593420e-04,23:4.889334e-03):1.247954e-02,66:9.154095e-03):1.261497e-03,(67:3.461141e-03,48:9.777692e-03):1.844363e-03):1.000809e-02,((((28:1.393405e-02,(19:1.153646e-02,18:3.777752e-03):4.629758e-03):2.063191e-03,(((29:7.912578e-03,47:4.837771e-02):1.812704e-03,((((5:1.509294e-02,21:5.014747e-03):3.176529e-03,(63:8.455232e-03,((15:6.107564e-03,11:5.442071e-03):8.532881e-04,6:6.006523e-03):2.072739e-03):4.300406e-03):1.840323e-03,10:1.485674e-02):1.114095e-03,((31:4.449569e-03,44:6.276828e-03):7.557430e-03,((((((((52:1.602566e-02,((51:9.273351e-03,17:3.030774e-03):7.249800e-03,(56:1.764782e-03,57:1.656516e-02):1.114117e-02):1.572889e-03):1.626533e-03,(14:1.191698e-02,(64:5.075208e-03,65:3.575505e-03):1.940614e-03):9.140943e-04):4.087222e-03,69:9.946614e-03):4.941831e-03,(((53:2.090770e-03,(16:9.732978e-03,(((41:1.677061e-03,40:9.378319e-04):6.348094e-03,42:2.355874e-02):6.477141e-04,((39:3.037442e-02,7:5.662701e-03):4.411962e-03,32:3.309021e-03):1.965548e-03):8.527667e-04):1.168514e-02):2.880569e-03,4:6.467466e-03):4.089129e-03,((((70:1.467238e-02,46:2.457241e-02):1.135443e-03,(33:3.663262e-03,26:6.588533e-03):7.342164e-03):1.950463e-03,71:4.624754e-03):1.569874e-03,(20:4.832025e-04,2:1.027250e-04):7.297945e-03):2.269154e-03):6.846881e-04):7.676021e-04,8:3.257148e-03):2.216211e-03,34:2.801251e-02):6.047664e-03,45:2.076124e-02):3.686087e-03,(13:2.009307e-02,(36:1.061505e-02,(37:4.436101e-03,(35:2.939755e-03,38:3.992790e-04):4.161862e-05):7.042776e-03):9.277373e-03):7.023076e-03):2.846003e-03):4.481859e-03):1.497421e-03):3.366367e-03,((58:3.346350e-03,(60:4.657886e-03,59:5.403607e-03):1.731447e-03):4.721168e-04,68:4.066600e-03):3.629457e-03):2.007522e-03):2.878053e-03,55:2.674743e-02):2.721243e-04,(62:1.730381e-02,72:8.673773e-03):6.474798e-03):3.762704e-03):2.452230e-03,(25:9.963588e-03,(22:2.402443e-03,27:1.446309e-02):2.625766e-03):5.371284e-04):3.563947e-03):6.614967e-04,43:8.627341e-03):1.797738e-03,9:1.373656e-02):1.887196e-03):5.436611e-03,((49:8.522453e-03,50:7.107175e-03):1.545542e-02,12:2.594899e-02):5.678892e-04):2.333444e-03,3:9.858914e-03,1:1.142023e-02);
   tree run1.15000 = [&U] ((((50:9.378741e-03,49:1.207716e-02):8.687004e-03,12:2.085414e-02):3.210016e-03,((9:1.275654e-02,(43:6.546509e-03,((((47:4.095048e-02,(25:3.851725e-03,30:9.308368e-03):4.429725e-04):1.392409e-03,(22:3.381913e-03,27:9.081755e-03):3.209955e-03):1.222988e-03,((24:7.713602e-03,(((23:1.587391e-02,48:9.009858e-03):2.595639e-03,66:6.210760e-03):1.199431e-03,67:4.370887e-03):1.880540e-03):7.969267e-03,((55:2.742605e-02,((((58:5.400056e-03,(59:3.602364e-03,60:5.666440e-03):1.159112e-03):3.504293e-03,68:4.513168e-03):3.471895e-03,(28:1.165882e-02,(19:3.788471e-03,18:5.311409e-03):1.393979e-02):3.407253e-03):1.222232e-03,(29:8.615406e-03,((10:1.458400e-02,((((5:8.965670e-03,21:1.297507e-03):7.242361e-03,63:7.089718e-03):1.561027e-03,15:8.173905e-03):2.886103e-03,(11:7.001619e-03,6:6.694959e-03):1.015858e-03):3.411658e-03):1.496231e-03,(((13:2.059436e-02,(((37:8.407105e-03,35:7.648802e-04):2.108220e-03,38:2.864821e-04):4.778515e-03,36:7.198782e-03):6.196694e-03):4.664064e-03,((26:7.063541e-03,(46:1.326329e-02,70:1.479772e-02):2.825668e-03):1.855048e-03,(71:4.380278e-03,((20:2.152906e-03,2:3.271664e-03):2.357937e-03,((8:4.498926e-03,((34:2.706280e-02,(53:4.701357e-03,(4:4.433070e-03,(33:3.813226e-03,(((16:8.947574e-03,32:5.669138e-03):5.444284e-04,((7:4.224885e-03,39:2.452287e-02):7.110635e-03,42:1.723770e-02):5.331865e-04):2.253646e-03,(41:1.245294e-03,40:1.360297e-03):7.270697e-03):5.051467e-04):5.211677e-03):1.461917e-03):2.831616e-03):1.011896e-03,45:2.388207e-02):1.606116e-03):2.117425e-03,((57:2.497767e-02,(((17:5.497745e-03,51:8.881638e-03):9.766899e-03,52:9.758424e-03):5.137008e-03,((14:7.052353e-03,56:1.005046e-02):1.530069e-03,(64:3.883865e-03,65:5.064614e-03):1.049416e-03):1.376812e-03):7.085383e-04):6.943010e-04,69:8.859092e-03):2.184865e-03):1.199896e-03):2.289172e-03):1.994248e-03):3.815680e-03):2.913436e-03,(44:1.019660e-02,31:4.031687e-03):5.550573e-03):3.814018e-03):3.489733e-03):1.483246e-03):2.283368e-04):1.802854e-03,(72:9.882432e-03,62:8.209196e-03):5.925269e-03):1.371911e-03):3.603967e-03):2.234920e-03,61:4.558505e-03):2.819445e-04):1.651820e-03):2.100417e-03,54:7.423318e-03):4.999850e-03):3.399772e-03,3:1.029948e-02,1:1.256582e-02);
   tree run1.20000 = [&U] ((((50:8.511883e-03,49:3.436998e-03):1.405427e-02,12:2.336112e-02):5.948830e-03,(9:8.635280e-03,(((((((((66:8.186397e-03,(24:7.027401e-03,23:2.066187e-02):1.135717e-03):7.111293e-04,(48:1.459210e-02,67:3.367112e-03):2.829758e-03):1.139155e-02,((55:2.835074e-02,(((((10:1.074727e-02,((((5:3.285940e-03,21:1.655768e-03):9.072445e-03,63:8.009505e-03):2.553475e-03,15:7.158449e-03):3.588180e-03,(11:9.612978e-03,6:6.265152e-03):6.159748e-04):8.083165e-04):1.155527e-03,29:1.691468e-02):9.366685e-04,((44:7.645481e-03,31:4.841975e-03):5.099328e-03,((13:1.910161e-02,((35:5.420863e-04,(37:1.687167e-03,38:9.483749e-04):1.162467e-03):3.966338e-03,36:6.607196e-03):9.608832e-03):3.997842e-03,(70:1.570505e-02,(((46:1.442336e-02,26:1.386572e-02):2.594859e-03,((((57:2.537015e-02,((52:1.146582e-02,(17:2.156126e-03,51:6.055050e-03):9.921067e-03):5.206347e-03,((64:3.003266e-03,65:3.444241e-03):3.154890e-03,(56:7.888997e-03,14:9.394002e-03):4.517766e-04):4.063770e-03):2.370800e-03):1.242126e-03,69:1.052335e-02):4.469524e-03,(20:5.647299e-04,2:2.456860e-03):6.242802e-03):1.939697e-03,(8:3.888451e-03,((34:3.813603e-02,45:2.588830e-02):6.930516e-04,(53:3.097511e-03,(((((42:1.531777e-02,(41:4.839236e-05,40:8.435909e-04):6.668494e-03):1.582229e-03,(32:5.514119e-03,(7:6.518673e-03,39:3.195042e-02):5.939615e-03):1.265586e-03):9.861104e-05,16:1.039404e-02):5.005979e-03,33:3.862794e-03):4.752495e-03,4:6.986220e-03):2.155345e-03):1.829058e-03):5.449348e-03):1.116869e-04):4.246588e-03):7.885367e-04,71:3.814900e-03):1.508356e-03):3.130141e-03):3.508566e-03):6.585385e-03):3.655574e-03,(58:4.317901e-03,(68:4.832140e-03,(60:4.650473e-03,59:3.625759e-03):8.568781e-04):8.933038e-04):3.349128e-03):6.689828e-04,(28:6.263125e-03,(19:5.000830e-03,18:1.167959e-03):8.114697e-03):5.972479e-03):5.186661e-04):2.668665e-03,(72:1.635872e-02,62:7.912473e-03):5.033920e-03):8.156349e-04):6.256050e-04,30:8.988207e-03):1.760770e-03,(25:5.862692e-03,47:3.110466e-02):1.923955e-03):1.353107e-03,(22:3.889085e-03,27:1.400943e-02):3.700080e-04):4.370472e-03,61:5.239353e-03):7.523009e-04,43:1.188205e-02):1.827632e-03,54:7.194028e-03):4.552035e-04):4.142035e-03):2.645530e-03,3:1.102056e-02,1:1.266037e-02);
   tree run1.25000 = [&U] ((((50:1.415008e-02,49:6.483934e-03):7.150489e-03,12:1.789206e-02):2.304828e-03,((((61:3.135165e-03,(((30:2.077872e-02,(24:8.428518e-03,(((48:8.624093e-03,23:1.806298e-02):2.160718e-03,67:3.610466e-03):7.882740e-04,66:7.682796e-03):6.943637e-04):5.844340e-03):6.502338e-04,((((28:1.055880e-02,(19:2.579357e-03,18:3.937895e-03):5.491290e-03):4.554978e-03,(((((15:3.318199e-03,((5:8.207959e-03,21:3.236400e-03):3.188026e-03,63:8.878589e-03):2.937046e-03):2.387534e-03,(11:8.272087e-03,6:5.608116e-03):2.103472e-03):1.648031e-03,(10:1.016584e-02,29:7.292224e-03):1.757742e-03):1.470285e-03,((44:4.965710e-03,31:3.194008e-03):5.430363e-03,((13:2.706445e-02,((38:3.379330e-03,(35:2.058492e-03,37:5.916118e-03):4.684289e-03):7.210773e-03,36:8.327831e-03):1.024201e-02):8.332265e-03,((((20:3.886626e-04,2:3.123405e-03):5.642910e-03,(8:3.882384e-03,(((45:2.658676e-02,34:2.708653e-02):1.094504e-04,(4:2.992858e-03,(53:2.749041e-03,((((32:7.347368e-03,(16:1.247154e-02,42:1.351025e-02):5.680443e-04):3.862771e-04,(7:2.302309e-03,39:2.808016e-02):7.758414e-03):1.291012e-03,(41:2.174216e-03,40:1.818507e-04):6.908660e-03):5.441017e-03,33:2.888561e-03):5.435687e-03):1.414922e-03):2.410763e-03):1.702159e-03,(((52:1.722428e-02,(17:2.369467e-03,51:8.163150e-03):8.586845e-03):2.513540e-03,((14:1.288765e-02,(64:5.099532e-03,65:2.956624e-03):5.729668e-04):1.030943e-03,(57:2.239608e-02,56:6.263607e-03):1.068279e-02):7.475125e-04):2.786182e-03,69:5.751892e-03):9.207023e-03):2.718411e-04):2.684740e-03):1.877662e-03,(70:1.155021e-02,(26:1.382061e-02,46:1.653006e-02):2.068417e-04):2.317042e-03):1.281825e-03,71:7.103272e-03):5.969741e-03):3.633040e-03):4.116507e-03):2.485418e-03,55:2.480381e-02):5.870876e-04):1.251728e-03,((58:3.534473e-03,(60:3.767914e-03,59:6.962919e-03):1.073574e-03):2.075414e-03,68:3.357563e-03):9.018513e-04):1.287199e-03,(72:1.036636e-02,62:1.045537e-02):9.517358e-03):3.481785e-03):3.195769e-03,((25:4.699486e-03,47:4.069098e-02):2.047381e-03,(27:7.551208e-03,22:5.893850e-03):1.490973e-03):6.597645e-04):3.420272e-03):4.048489e-03,43:9.293932e-03):2.937897e-03,54:6.293991e-03):4.783263e-04,9:1.083362e-02):2.320513e-03):4.889363e-03,3:9.216471e-03,1:1.542004e-02);
   tree run1.30000 = [&U] ((((50:1.147411e-02,49:1.544886e-02):5.930799e-03,12:2.830750e-02):2.093148e-03,(9:8.245696e-03,(54:7.144674e-03,(43:1.343051e-02,(((((25:4.873129e-03,47:3.525829e-02):1.298680e-03,30:1.055697e-02):2.907310e-03,(((23:1.946253e-02,(24:1.924250e-03,66:5.229654e-03):4.143685e-03):5.365566e-04,(48:1.281582e-02,67:3.871463e-03):1.352016e-03):7.811262e-03,((((((((63:9.681343e-03,(5:4.797148e-03,21:4.454868e-03):7.207412e-03):1.442571e-03,15:7.305871e-03):1.343904e-03,(6:7.873573e-03,11:9.159068e-03):2.989093e-03):4.091002e-03,(10:9.114413e-03,29:8.096206e-03):1.934828e-03):1.582837e-03,((44:3.685810e-03,31:4.035317e-03):4.139045e-03,((13:1.454989e-02,((37:6.094727e-03,(35:1.435494e-03,38:3.398520e-04):1.729306e-03):2.735321e-03,36:6.305003e-03):1.003716e-02):6.655728e-03,(((8:4.837453e-03,(((((52:1.412832e-02,(17:3.237041e-03,51:9.038450e-03):7.575500e-03):3.464069e-03,(64:4.876830e-03,65:2.889072e-03):1.356427e-03):4.076870e-04,(14:6.450992e-03,(57:2.656541e-02,56:6.254973e-03):6.033830e-03):9.218138e-05):3.126456e-03,69:6.368643e-03):5.066944e-03,(34:3.272882e-02,((4:3.154743e-03,((((32:3.776170e-03,16:9.828321e-03):3.443405e-03,(7:6.644796e-03,39:2.834172e-02):6.695794e-03):1.050682e-03,(42:2.124288e-02,(41:1.221835e-04,40:1.054740e-05):4.895052e-03):1.362142e-04):4.607037e-03,53:3.454544e-03):1.420702e-04):4.209322e-03,(45:2.450036e-02,33:4.411304e-03):8.875857e-03):1.916747e-03):5.430990e-03):7.447699e-05):1.087769e-03,((20:2.953289e-04,2:2.027154e-03):4.987068e-03,71:5.641109e-03):1.106496e-03):1.060575e-03,((26:1.152546e-02,46:1.092049e-02):8.247024e-04,70:1.179579e-02):1.528595e-03):1.016940e-02):4.401901e-03):4.956825e-03):1.025010e-03,((28:1.049410e-02,(19:7.868180e-03,18:6.728345e-03):3.421302e-03):6.115910e-03,(((60:6.428475e-03,59:4.475291e-03):1.214214e-03,58:7.015874e-03):5.517810e-04,68:4.551442e-03):3.269177e-03):3.205884e-04):9.032734e-04,55:2.759404e-02):1.676417e-03,(72:1.024833e-02,62:1.226078e-02):6.888003e-03):1.197639e-03):3.016314e-03):1.404568e-04,(27:7.764679e-03,22:4.468021e-03):1.185644e-03):1.336329e-03,61:4.575737e-03):9.582294e-04):2.249087e-03):5.589395e-04):4.601755e-03):1.244599e-03,3:1.284169e-02,1:1.319836e-02);
   tree run1.35000 = [&U] (((12:2.044148e-02,(50:9.759072e-03,49:1.451257e-02):1.279681e-02):1.590966e-03,(9:9.630295e-03,((((((((68:5.213889e-03,(58:6.719751e-03,(60:6.729691e-03,59:4.433528e-03):1.524233e-03):9.409369e-04):5.495363e-03,(29:7.829104e-03,(((44:3.611729e-03,31:1.132023e-02):4.845147e-03,((13:1.474156e-02,((35:2.121377e-03,(37:2.348369e-03,38:2.692981e-03):2.087016e-03):5.039288e-03,36:9.708525e-03):7.444557e-03):5.349478e-03,(((20:8.914491e-04,2:6.869076e-04):4.902144e-03,(((((4:5.715220e-03,((45:2.450344e-02,33:2.690454e-03):8.881476e-04,((((42:1.202201e-02,16:1.252395e-02):2.553354e-03,32:7.142841e-03):9.609934e-06,(7:3.358144e-03,39:2.848750e-02):7.614860e-03):6.274375e-04,(41:1.910434e-04,40:1.514151e-03):5.173710e-03):7.505794e-03):3.993402e-03):1.178896e-03,53:4.273081e-03):7.014054e-03,34:2.900729e-02):3.308903e-03,(((((64:6.179122e-03,65:4.250756e-03):5.163729e-03,14:1.122582e-02):4.133750e-04,(57:9.296745e-03,56:1.087643e-02):1.528673e-02):6.499380e-04,(52:1.573061e-02,(17:4.220818e-03,51:9.706024e-03):8.729763e-03):1.631132e-03):5.795463e-03,69:7.043474e-03):5.212848e-03):2.217673e-04,8:5.096466e-03):8.459650e-04):3.167302e-03,(71:4.095110e-03,((46:1.097666e-02,26:1.560485e-02):1.300719e-03,70:1.095677e-02):1.286181e-03):3.188340e-03):6.255341e-03):5.344932e-03):3.237657e-03,((((63:1.366301e-02,(5:3.077845e-03,21:1.475458e-03):7.030905e-03):3.568293e-03,15:7.232042e-03):1.509489e-03,(6:5.999439e-03,11:8.640510e-03):1.260365e-03):2.027222e-03,10:1.200334e-02):1.814546e-03):2.903591e-04):2.867108e-03):8.293660e-04,((55:2.680826e-02,28:1.027431e-02):2.064180e-03,(19:1.000063e-02,18:4.030750e-03):8.510518e-03):2.778736e-03):1.130427e-03,((72:6.982061e-03,62:1.183937e-02):6.713232e-03,((24:6.259908e-03,(67:7.320564e-04,48:4.404947e-03):3.868319e-03):3.383877e-03,(23:1.632424e-02,66:1.191073e-02):4.985138e-03):1.234316e-02):1.010392e-03):2.786236e-03,((47:4.184770e-02,25:6.328018e-03):2.089684e-03,(27:7.034113e-03,22:4.439706e-03):1.067974e-03):1.214187e-03):2.042125e-03,61:3.918522e-03):4.887620e-04,(30:1.725970e-02,43:7.563934e-03):2.094627e-03):1.695362e-03,54:7.206942e-03):8.241926e-04):3.940444e-03):4.942055e-03,3:6.092964e-03,1:1.093898e-02);
   tree run1.40000 = [&U] (((12:2.123478e-02,(50:1.209204e-02,49:6.507586e-03):1.234938e-02):7.580343e-04,(9:8.033125e-03,(54:6.171883e-03,(43:1.008599e-02,((30:1.310476e-02,61:4.760836e-03):3.029926e-03,(((((24:1.229209e-03,66:6.976151e-04):6.536241e-03,23:1.611627e-02):1.914843e-04,(48:8.577291e-03,67:8.268343e-03):5.394282e-03):1.066348e-02,((((68:6.253948e-03,((60:5.677320e-03,59:4.248932e-03):2.346864e-03,58:4.365737e-03):1.802447e-03):2.994181e-03,(((19:7.473976e-03,18:5.744312e-03):6.458587e-03,28:1.000476e-02):5.933720e-04,55:2.285838e-02):3.810917e-03):8.860668e-04,(29:1.173943e-02,(((44:5.507265e-03,31:5.896922e-03):4.704545e-03,((13:1.564286e-02,((38:1.486146e-03,(35:3.068015e-03,37:3.480946e-03):2.373178e-03):4.649850e-03,36:6.203901e-03):7.530911e-03):6.401219e-03,((71:5.727457e-03,((20:1.243641e-03,2:1.294708e-03):8.997819e-04,(((((((45:2.545438e-02,33:2.677452e-03):3.736869e-03,(((7:5.681607e-03,39:2.780193e-02):7.823076e-03,(42:1.479521e-02,16:1.166104e-02):8.792460e-04):5.311517e-04,(32:6.315442e-03,(41:1.718322e-04,40:5.497138e-04):5.419956e-03):1.461552e-03):4.709372e-03):4.493739e-03,4:3.444063e-03):3.847708e-04,53:6.404164e-03):3.892572e-03,34:2.732079e-02):2.225199e-03,8:3.467322e-03):8.507895e-04,(((52:9.107387e-03,(17:2.265841e-03,51:1.008270e-02):8.198396e-03):2.230976e-03,(((57:8.997938e-03,56:3.551486e-04):1.438319e-02,(64:6.253478e-03,65:1.202248e-03):1.916586e-03):1.041236e-05,14:1.062723e-02):7.260296e-04):2.963352e-03,69:5.389985e-03):6.272538e-03):1.340867e-03):1.393523e-03):1.806176e-03,((70:1.720290e-02,46:1.517355e-02):1.815880e-04,26:9.591715e-03):1.965193e-03):3.887036e-03):2.388403e-03):2.980698e-03,(10:1.108180e-02,((11:7.061441e-03,6:4.397827e-03):8.813563e-04,(15:5.781468e-03,((5:4.762589e-03,21:1.716149e-03):5.440866e-03,63:6.288405e-03):3.274301e-03):1.412515e-03):1.833725e-03):1.288485e-03):8.732197e-04):3.163884e-03):3.749919e-03,(72:8.635035e-03,62:6.452819e-03):4.874577e-03):5.945978e-04):2.627145e-03,((27:7.816908e-03,22:2.586658e-03):2.006471e-03,(47:2.962251e-02,25:7.217442e-03):3.252841e-03):9.870866e-04):1.223298e-03):1.011601e-03):2.276629e-03):1.281221e-04):4.353483e-03):4.734914e-03,3:5.748995e-03,1:9.222419e-03);
   tree run1.45000 = [&U] (((50:9.918104e-03,49:4.017785e-03):1.404908e-02,(12:2.328123e-02,((54:7.954604e-03,(((47:3.332173e-02,25:9.213756e-03):2.942857e-03,(((((24:3.906833e-03,66:6.347706e-04):5.013576e-03,(23:1.731519e-02,(48:8.594436e-03,67:6.328391e-03):6.271689e-03):1.125761e-03):1.000667e-02,((((((44:5.179692e-03,31:5.812197e-03):8.812340e-03,((13:2.756650e-02,(((35:3.718884e-04,37:1.407706e-03):7.606416e-04,38:1.739236e-03):2.761741e-03,36:9.127248e-03):1.089232e-02):5.249768e-03,(((((((4:4.021537e-03,53:2.547600e-03):1.469180e-04,((45:2.734798e-02,33:3.555620e-04):5.467718e-03,((32:1.113994e-02,(7:3.138979e-03,39:2.987017e-02):1.877289e-03):4.123951e-03,((42:1.589585e-02,16:6.787676e-03):6.963346e-03,(41:2.904103e-04,40:7.363291e-04):6.198405e-03):7.536234e-04):2.014786e-03):5.215206e-03):2.117114e-03,34:2.935323e-02):4.037052e-03,8:4.942940e-03):1.225877e-03,((20:1.616153e-04,2:1.464726e-03):5.998158e-03,(((52:1.173500e-02,(17:1.994453e-03,51:7.004739e-03):6.303044e-03):4.680736e-03,(((57:2.694688e-02,56:1.030523e-02):3.264426e-03,14:9.757423e-03):5.447212e-04,(64:6.503788e-03,65:2.450868e-03):1.073193e-03):1.748871e-03):1.488026e-03,69:4.648958e-03):3.882382e-03):1.832565e-03):1.728768e-03,(70:1.086549e-02,(26:1.334725e-02,46:1.418915e-02):1.580231e-03):1.142715e-03):3.833592e-04,71:7.140501e-03):9.108128e-03):2.150366e-03):4.321441e-03,(29:1.116365e-02,(10:1.006825e-02,((5:3.858175e-03,21:9.430492e-03):9.766997e-03,(63:1.134850e-02,((11:8.231271e-03,15:4.473319e-03):1.687395e-03,6:4.520145e-03):1.614253e-03):1.181442e-03):1.619052e-03):1.549727e-03):1.036285e-03):3.117321e-03,((28:6.371277e-03,(19:7.746312e-03,18:5.196293e-03):7.838395e-03):2.567767e-03,55:2.392090e-02):5.991248e-03):1.771922e-03,(68:3.338155e-03,((60:4.988907e-03,59:4.309032e-03):1.549353e-03,58:2.858883e-03):1.402394e-03):1.655411e-03):3.312197e-03,(72:1.082241e-02,62:9.341752e-03):6.452288e-03):2.387019e-03):1.548352e-03,(30:8.766802e-03,43:1.282371e-02):1.565641e-03):1.225137e-03,(27:6.532487e-03,22:2.969962e-03):1.206259e-03):1.087171e-03):3.518592e-03,61:3.997303e-03):1.492033e-03):1.450484e-04,9:8.539863e-03):3.546549e-03):6.007585e-04):3.743052e-03,3:6.536389e-03,1:1.218330e-02);
   tree run1.50000 = [&U] (((12:2.232910e-02,(50:8.377268e-03,49:6.810201e-03):1.176900e-02):2.427163e-03,(((((((27:9.456153e-03,22:4.408137e-03):1.001953e-03,(47:3.079122e-02,25:3.350476e-03):4.565374e-03):8.701040e-04,((((72:8.351677e-03,62:9.047826e-03):3.369626e-03,30:1.083539e-02):3.631838e-03,(((19:7.617706e-03,18:1.521672e-03):7.667584e-03,(28:1.019183e-02,55:2.316826e-02):2.796214e-03):3.632022e-03,((((10:1.021098e-02,((15:4.637314e-03,(63:9.189787e-03,(5:4.316993e-03,21:3.580228e-03):5.597682e-03):2.743089e-03):4.164189e-03,(11:1.187848e-02,6:5.794265e-03):1.470735e-03):2.097444e-03):2.388222e-03,((44:3.722543e-03,31:6.189531e-03):4.863802e-03,((13:2.465189e-02,(((37:9.379897e-03,38:4.366911e-05):3.824180e-03,35:2.605994e-03):2.741277e-03,36:7.848375e-03):7.695649e-03):5.271765e-03,((((46:1.388880e-02,70:8.552599e-03):1.042754e-03,26:1.281314e-02):3.220045e-03,71:3.503756e-03):3.021197e-04,(((20:1.027271e-03,2:2.539328e-04):4.501239e-03,(34:2.993094e-02,((4:3.768030e-03,((45:2.474208e-02,33:1.984051e-03):2.581482e-03,(((32:5.961374e-03,16:1.379784e-02):2.106333e-03,((41:8.999946e-04,40:1.379702e-03):5.106448e-03,42:1.394383e-02):1.148311e-04):3.090311e-04,(7:4.079254e-03,39:3.158481e-02):3.389617e-03):4.755490e-03):3.300456e-03):4.247509e-04,53:4.233932e-03):4.900343e-03):1.396495e-03):2.144472e-04,((((14:9.333365e-03,((52:1.263888e-02,(17:2.928563e-03,51:6.784343e-03):1.008184e-02):2.126419e-03,(64:5.951312e-03,65:3.549355e-03):1.706907e-03):1.839325e-03):1.149411e-03,(57:2.560941e-02,56:4.178315e-03):2.463911e-03):2.266260e-03,69:5.170920e-03):4.713727e-03,8:6.038271e-03):5.559251e-04):2.124277e-03):7.458560e-03):1.826513e-03):5.626214e-03):8.544002e-04,29:1.120873e-02):5.134795e-03,(68:3.572450e-03,((60:3.562725e-03,59:6.092715e-03):1.306942e-03,58:8.962594e-03):3.311744e-03):2.197969e-03):9.783988e-04):4.027860e-03):3.008394e-03,((66:4.620938e-03,(24:1.621366e-03,23:1.735443e-02):2.979536e-03):1.873941e-03,(48:7.723624e-03,67:1.232181e-03):1.081436e-03):1.073645e-02):1.361326e-03):1.844265e-03,61:2.863122e-03):9.431976e-04,43:9.136557e-03):3.218681e-03,54:7.704322e-03):6.206288e-04,9:8.279031e-03):2.882218e-03):4.930475e-03,3:1.118118e-02,1:1.162901e-02);
   tree run1.55000 = [&U] ((((9:1.067418e-02,((((((27:1.064678e-02,22:2.310705e-03):5.756812e-03,(72:1.113547e-02,62:9.714657e-03):5.615264e-03):1.593708e-03,(30:1.024819e-02,(47:3.450226e-02,25:1.074203e-02):4.303463e-03):1.157971e-04):9.260484e-04,((((((19:4.429068e-03,18:2.016132e-03):8.536536e-03,28:6.637999e-03):4.452696e-03,(((44:7.501397e-03,31:3.305913e-03):5.241457e-03,((13:1.893431e-02,((38:4.139425e-04,(35:1.436117e-03,37:9.177336e-03):1.910453e-03):3.086567e-03,36:1.098551e-02):7.667378e-03):8.221191e-03,(((70:1.092292e-02,71:3.847430e-03):7.363221e-04,(((34:3.840131e-02,((((45:2.053380e-02,33:4.465727e-04):3.621865e-03,((((41:8.009466e-05,40:1.781798e-03):6.905150e-03,42:1.592095e-02):2.683651e-03,(7:7.257247e-03,39:2.564866e-02):7.471903e-03):7.330442e-04,(32:5.045685e-03,16:1.317144e-02):1.559739e-03):3.228278e-03):3.271682e-03,4:3.311972e-03):3.750525e-04,53:4.412426e-03):3.538208e-03):4.302836e-03,(8:2.783162e-03,(((14:9.976944e-03,(64:2.782864e-03,65:5.363804e-03):1.404418e-03):4.146713e-04,(((17:5.321483e-03,51:7.152174e-03):7.525893e-03,(57:1.950252e-02,56:7.053534e-03):3.562429e-03):2.558139e-03,52:1.144852e-02):3.545332e-03):4.486868e-03,69:7.306850e-03):3.319885e-03):3.091118e-03):2.053773e-03,(20:2.878520e-03,2:6.354064e-03):4.745686e-03):4.804612e-04):8.975445e-04,(46:1.065480e-02,26:6.423547e-03):2.231371e-03):4.276793e-03):1.309444e-03):4.061878e-03,(29:1.212212e-02,(10:1.355865e-02,((15:7.373184e-03,(63:9.938655e-03,(5:4.077451e-03,21:1.349444e-03):6.694814e-03):1.665608e-03):1.074902e-03,(11:1.079162e-02,6:3.488662e-03):3.346333e-03):3.312825e-03):2.716197e-03):8.284627e-04):3.713108e-03):2.237601e-04,(68:3.648618e-03,(58:5.336334e-03,(59:2.638975e-03,60:4.670027e-03):1.772321e-03):2.762529e-03):2.179926e-03):2.779312e-03,55:2.280417e-02):8.336893e-04,((66:7.403355e-03,(23:1.934489e-02,24:5.162936e-03):1.997800e-03):3.546491e-03,(48:7.541915e-03,67:9.077172e-03):3.448920e-03):9.531667e-03):3.784377e-03):7.900941e-04,61:6.218854e-03):4.585502e-04,54:6.444459e-03):9.514191e-04):1.403858e-03,43:9.881086e-03):2.872009e-03,(12:2.118297e-02,(50:1.045530e-02,49:3.628961e-03):1.463226e-02):2.659697e-03):4.800562e-03,3:7.287690e-03,1:1.711431e-02);
   tree run1.60000 = [&U] ((((50:6.423260e-03,49:8.419352e-03):1.087863e-02,12:2.873420e-02):2.486974e-03,((9:6.214341e-03,((((((47:3.694300e-02,25:4.482172e-03):4.421488e-03,(27:9.523291e-03,22:2.361364e-03):1.964487e-04):6.175884e-04,(72:9.445173e-03,62:8.301801e-03):5.449477e-03):1.352011e-03,(30:1.001479e-02,((55:2.263091e-02,((((44:5.896040e-03,31:3.307577e-03):6.363896e-03,((13:1.476306e-02,(((38:6.086614e-05,35:2.655302e-03):1.400417e-03,37:3.054328e-03):3.676514e-03,36:8.466834e-03):5.721661e-03):6.938765e-03,((46:1.384425e-02,26:1.262805e-02):2.072392e-03,(70:1.744224e-02,(((((((14:7.571710e-03,((64:7.058848e-03,65:2.176231e-03):1.408230e-03,56:1.499638e-02):8.824730e-04):1.390239e-03,52:1.640585e-02):5.581429e-04,(57:2.010412e-02,(17:4.520945e-03,51:6.969540e-03):6.187131e-03):1.714717e-03):1.487191e-03,69:4.407093e-03):6.570937e-03,((34:3.213670e-02,((53:3.142861e-03,4:1.626487e-03):1.312652e-04,(45:3.054386e-02,(33:2.925915e-03,((((41:1.203192e-03,40:4.212760e-04):5.383206e-03,32:7.479485e-03):1.819187e-03,(42:1.646687e-02,16:1.030482e-02):1.075801e-03):9.753133e-04,(7:7.367568e-03,39:2.163327e-02):9.205560e-03):1.991932e-03):2.382979e-03):5.194669e-03):2.134832e-03):2.818510e-03,8:5.946496e-03):1.777398e-03):1.196396e-03,(20:1.806873e-03,2:4.938540e-04):1.861578e-03):2.094519e-03,71:4.921798e-03):6.188959e-04):2.139039e-03):4.088838e-03):1.196310e-03):4.572603e-03,(((15:5.838137e-03,(63:7.872186e-03,(5:5.864054e-03,21:5.069556e-03):7.216758e-03):8.068073e-04):1.267463e-03,(11:1.179783e-02,6:6.391278e-03):3.091764e-03):2.656439e-03,(29:1.256984e-02,10:1.122395e-02):2.515548e-03):1.792553e-03):2.302088e-03,(((19:3.816899e-03,18:4.854231e-03):4.864790e-03,28:8.256331e-03):4.383020e-03,(68:3.620896e-03,((59:5.140394e-03,60:4.447043e-03):1.115938e-03,58:6.108147e-03):1.444531e-03):9.461898e-04):2.135119e-03):1.044180e-03):1.905025e-03,(((23:1.031564e-02,(67:2.254737e-03,48:8.864495e-03):3.353716e-03):1.540749e-03,66:7.077338e-03):6.568987e-04,24:1.772806e-02):9.868892e-03):1.557977e-04):2.764101e-03):6.586028e-04,61:7.214368e-03):4.041261e-03,54:8.246328e-03):1.971948e-03):1.842026e-03,43:9.458855e-03):3.447706e-03):4.242429e-03,3:8.668069e-03,1:1.191111e-02);
   tree run1.65000 = [&U] ((50:1.845122e-02,((((61:3.457819e-03,(((30:7.227364e-03,43:9.093048e-03):3.645051e-03,(((24:1.437224e-02,(48:1.115819e-02,(23:1.895057e-02,(67:4.001378e-03,66:7.652501e-03):4.821050e-04):1.596422e-03):3.696971e-03):7.709771e-03,((((55:2.857021e-02,(((31:5.920867e-03,44:3.851110e-03):5.254724e-03,((71:4.342580e-03,((((34:3.446263e-02,(20:4.974357e-04,2:2.318419e-03):4.364198e-03):6.754896e-04,(69:9.184416e-03,(57:2.987398e-02,(14:7.877429e-03,((65:4.295159e-03,64:3.032920e-03):2.077674e-03,(56:1.935942e-02,(52:1.649943e-02,(51:5.404495e-03,17:1.763833e-03):7.167820e-03):6.760481e-04):1.026193e-03):1.592605e-03):2.021732e-03):7.486105e-04):3.621206e-03):4.156522e-03,(8:3.008149e-03,((((45:2.328063e-02,33:2.517976e-03):5.313475e-03,(((40:7.999765e-04,41:7.322140e-04):7.760716e-03,42:2.021084e-02):1.551729e-03,((32:4.393704e-03,16:1.098367e-02):1.268999e-03,(7:2.871855e-03,39:2.680977e-02):6.146556e-03):4.177281e-04):1.475981e-03):3.286774e-03,4:5.927321e-03):3.169049e-04,53:3.217516e-03):8.176421e-03):3.950802e-04):2.021933e-03,(26:1.314764e-02,(46:1.203403e-02,70:1.640376e-02):2.142920e-03):2.432189e-03):1.270881e-03):4.720456e-03,((((35:2.191968e-03,37:4.369597e-03):4.654465e-04,38:1.375339e-04):6.273941e-03,36:7.405548e-03):5.792591e-03,13:1.945897e-02):5.160708e-03):3.347921e-03):5.186166e-03,((((63:8.181723e-03,(21:1.985996e-03,5:6.637726e-03):5.443662e-03):4.322509e-03,15:7.914121e-03):1.502330e-03,(6:4.728400e-03,11:1.217139e-02):4.394237e-04):3.050723e-03,(10:1.219911e-02,29:5.378859e-03):2.982321e-03):2.537876e-03):1.115575e-03):1.062885e-03,((18:4.914644e-03,19:7.213542e-03):7.586902e-03,28:8.136740e-03):5.271589e-03):4.845901e-04,(((59:3.100198e-03,60:4.670970e-03):1.938722e-03,58:3.499660e-03):3.213202e-03,68:5.045691e-03):2.063630e-03):2.086160e-03,(62:1.244255e-02,72:5.221834e-03):6.023897e-03):4.395931e-04):2.916937e-03,((47:3.519579e-02,25:5.475129e-03):5.805452e-03,(22:3.367843e-03,27:5.415182e-03):1.400572e-03):9.676017e-04):3.118059e-03):2.578010e-04,49:2.389103e-02):1.394947e-03):1.287891e-03,54:7.337159e-03):1.261247e-03,9:7.263581e-03):2.508596e-03,12:2.201370e-02):2.203497e-03):2.878341e-03,3:1.413010e-02,1:1.023982e-02);
   tree run1.70000 = [&U] ((((50:1.237642e-02,49:6.121479e-03):8.455205e-03,12:2.062483e-02):5.112041e-03,(43:9.585218e-03,(9:6.101547e-03,(54:8.613279e-03,(((((72:7.019939e-03,62:9.200523e-03):5.994776e-03,30:2.252063e-02):3.467796e-03,((22:5.168427e-03,27:7.939104e-03):6.039243e-04,(47:4.004434e-02,25:7.381048e-03):1.982138e-03):1.558343e-03):8.579858e-04,((55:2.562954e-02,((((44:5.514988e-03,31:5.745655e-03):2.752216e-03,((13:1.950706e-02,(((38:9.639465e-04,35:4.973728e-04):5.296102e-04,37:3.400979e-03):3.531521e-03,36:7.522119e-03):6.488581e-03):6.863984e-03,((((46:1.350284e-02,70:7.762098e-03):4.036051e-04,26:9.094259e-03):4.517318e-04,((((((64:3.584617e-03,65:5.708544e-03):1.536842e-03,(14:4.428995e-03,56:1.173068e-02):3.211893e-03):7.310707e-04,(52:1.452638e-02,((17:3.413389e-03,51:8.031423e-03):6.317454e-03,57:2.129563e-02):2.378293e-03):1.410987e-03):3.671899e-03,69:9.513925e-03):1.762854e-03,(20:1.912139e-04,2:3.018645e-03):3.384117e-03):3.732494e-03,(8:5.881470e-03,(34:3.066708e-02,(((((((41:1.419657e-03,40:1.325746e-03):3.928254e-03,32:7.668177e-03):4.414097e-04,((7:2.277917e-03,39:2.850565e-02):3.319285e-03,42:1.567301e-02):1.026000e-03):1.896557e-03,16:1.293009e-02):3.016293e-03,45:3.648326e-02):3.187542e-03,(33:6.082225e-03,4:3.318301e-03):2.873157e-04):4.724478e-04,53:1.503206e-03):2.957241e-03):3.521722e-03):1.743969e-03):1.851357e-03):7.403836e-05,71:3.020851e-03):7.470311e-03):2.865679e-03):4.852958e-03,(29:1.350311e-02,((((11:8.256328e-03,6:6.531939e-03):2.378004e-03,((5:3.420155e-03,21:8.974816e-03):4.157397e-03,15:8.227818e-03):2.053763e-03):4.825073e-04,63:7.918421e-03):2.382047e-03,10:1.418056e-02):4.249038e-04):3.238786e-03):2.617200e-03,(((19:7.598146e-03,18:2.845399e-03):6.010727e-03,28:9.679203e-03):5.992538e-03,(68:7.964227e-03,((59:4.714193e-03,60:7.112609e-03):7.788324e-04,58:6.816284e-03):2.723297e-04):3.980857e-03):3.870078e-04):1.499279e-04):4.664629e-03,(24:4.477428e-03,(66:5.413459e-03,(23:1.748507e-02,(67:8.739663e-03,48:1.317526e-02):7.377010e-05):1.682927e-03):4.623011e-03):8.865600e-03):5.034790e-03):1.502938e-03,61:5.155179e-03):2.739122e-03):1.096062e-03):8.895293e-04):1.936795e-03):3.048041e-03,3:1.308972e-02,1:1.069704e-02);
   tree run1.75000 = [&U] (((50:1.041203e-02,49:7.932311e-03):7.458539e-03,(12:1.885100e-02,(((54:9.149336e-03,(61:6.251617e-03,(((((47:3.173536e-02,25:5.014939e-03):2.825762e-03,((((((60:4.052442e-03,59:2.870412e-03):4.170262e-03,68:6.889237e-03):2.072325e-04,58:6.743710e-03):3.756146e-03,((55:2.440137e-02,((19:9.132949e-03,18:1.899627e-03):6.866689e-03,28:8.646177e-03):1.858642e-03):1.120274e-03,(((((11:8.942792e-03,6:3.883940e-03):3.650295e-03,((5:2.896358e-03,21:2.897258e-03):1.223768e-02,(63:8.196042e-03,15:5.235399e-03):1.595474e-03):1.626947e-03):2.583345e-03,10:1.342031e-02):3.306277e-03,29:8.854005e-03):1.006187e-03,(((13:1.857228e-02,(((37:2.811253e-03,35:3.003202e-04):4.364794e-04,38:1.284893e-03):2.380860e-03,36:8.799442e-03):9.523574e-03):4.585403e-03,(((70:1.284984e-02,(46:1.682585e-02,26:8.822732e-03):2.337583e-03):4.827992e-04,((((53:3.380793e-03,((16:1.060732e-02,(((41:1.388743e-04,40:2.669659e-03):5.826000e-03,(((7:1.488207e-03,39:2.713965e-02):5.546768e-03,42:1.502310e-02):1.018146e-03,32:5.803185e-03):1.729246e-03):9.882845e-04,33:5.114260e-03):1.687706e-04):4.523421e-03,45:2.907391e-02):3.195336e-03):2.517430e-04,4:4.347004e-03):5.512150e-03,8:2.339931e-03):2.086586e-05,(((((56:1.286633e-02,14:5.019730e-03):2.399835e-03,(65:6.035079e-03,64:4.470956e-03):1.768284e-03):2.863080e-04,(52:1.368908e-02,((17:3.013713e-03,51:1.074113e-02):2.811911e-03,57:2.198232e-02):3.937433e-03):1.746630e-03):2.378983e-03,69:5.982866e-03):1.896090e-03,(34:2.754745e-02,(20:6.646290e-04,2:4.606215e-03):3.709711e-03):7.847955e-04):3.372029e-03):5.681951e-03):2.093962e-03,71:6.327509e-03):3.716323e-03):4.199053e-03,(44:4.937423e-03,31:4.344995e-03):3.590195e-03):4.687058e-03):4.241707e-03):1.083737e-03):3.605047e-03,((48:1.192146e-02,(67:1.965807e-03,23:1.611291e-02):3.619594e-03):5.871498e-03,(66:2.223526e-03,24:2.034781e-03):5.963036e-03):8.969186e-03):1.636541e-03,30:1.458706e-02):7.257221e-04):1.649628e-03,22:5.119944e-03):4.527893e-04,27:7.661151e-03):5.632310e-04,(72:1.098325e-02,62:9.290665e-03):6.298727e-03):6.021350e-04):3.073800e-03):1.724117e-03,9:6.567686e-03):2.075455e-03,43:9.125892e-03):2.057089e-03):1.846697e-03):6.816977e-03,3:9.673299e-03,1:9.410051e-03);
   tree run1.80000 = [&U] (((23:1.306209e-02,(48:1.085467e-02,67:1.642954e-03):2.028311e-03):1.915871e-03,(66:1.777798e-03,24:3.298506e-03):3.495476e-03):5.403564e-03,(61:4.996141e-03,((((30:6.354548e-03,(47:3.026999e-02,25:5.253889e-03):3.396386e-03):4.891995e-04,(27:7.847052e-03,22:2.733811e-03):1.165984e-03):1.219109e-03,(43:1.580032e-02,(62:1.807966e-02,(((3:1.722482e-02,((49:6.114901e-03,50:3.523270e-03):1.241674e-02,12:1.701439e-02):1.855892e-03):2.889645e-03,9:6.805962e-03):9.539091e-04,54:5.676576e-03):3.173574e-03):3.023929e-03):9.494049e-04):1.611070e-03,((72:1.424347e-02,55:2.742273e-02):2.609060e-04,((68:6.051889e-03,(58:4.111134e-03,(60:4.240937e-03,59:4.614958e-03):5.592989e-04):2.779312e-03):4.876877e-03,((28:1.231898e-02,(19:7.171319e-03,18:5.198663e-03):3.517032e-03):3.244298e-03,(29:1.382629e-02,((((11:7.727022e-03,6:4.209806e-03):3.134880e-03,(15:6.196205e-03,((21:1.071422e-02,5:1.501539e-03):1.151826e-02,63:6.205955e-03):1.335514e-03):2.599698e-03):1.239696e-03,10:1.127314e-02):1.368634e-03,(((71:4.984076e-03,((((53:4.496945e-03,(4:4.288446e-03,(((41:5.670301e-04,40:2.583273e-06):3.733245e-03,(((16:1.093796e-02,32:5.920034e-03):1.844915e-04,42:1.874519e-02):4.820530e-04,(39:2.509364e-02,7:5.629166e-03):5.005975e-03):1.420809e-03):2.655072e-03,(33:1.043918e-04,45:2.835266e-02):6.036402e-03):5.511646e-03):7.651239e-04):6.110463e-03,(((2:2.680015e-03,34:2.956080e-02):1.140132e-04,20:3.252557e-03):5.905347e-03,8:1.711394e-03):1.088771e-03):5.307455e-04,(((56:9.100850e-03,(14:8.803440e-03,(64:5.205533e-03,65:5.319229e-03):1.424543e-03):6.313888e-05):1.386507e-03,((57:2.921759e-02,(51:8.373857e-03,17:2.469636e-03):3.864664e-03):1.635083e-03,52:1.549908e-02):2.336448e-03):3.318382e-03,69:7.509574e-03):5.936709e-03):2.045966e-03,((46:1.385441e-02,26:9.068688e-03):6.117864e-04,70:1.006288e-02):1.085356e-03):3.168706e-03):8.886672e-03,(31:2.988072e-03,44:4.484540e-03):4.791775e-03):2.642255e-04,((((38:3.636125e-04,37:5.991767e-03):7.359020e-05,35:2.354661e-03):6.459776e-03,36:8.120329e-03):1.002098e-02,13:2.044766e-02):1.197003e-02):3.970793e-03):1.648560e-03):1.222400e-03):8.257802e-05):2.578868e-03):5.323422e-03):1.762753e-03):3.473410e-03,1:1.257162e-02);
   tree run1.85000 = [&U] (((12:1.628704e-02,(50:1.132217e-02,49:7.093233e-03):1.201872e-02):3.478917e-03,(9:5.059674e-03,(54:6.498074e-03,(((((25:6.095199e-03,47:2.915944e-02):2.631604e-03,(((68:4.515051e-03,((60:2.468942e-03,59:2.835787e-03):1.343428e-03,58:7.447610e-03):5.812249e-03):2.542021e-03,(((55:1.684500e-02,(19:3.731782e-03,18:5.958684e-03):6.830256e-03):2.664947e-03,28:9.833661e-03):3.257546e-03,((((11:8.279558e-03,6:4.886706e-03):2.535388e-03,(((5:1.689386e-03,21:5.650170e-03):9.034728e-03,63:6.858327e-03):1.745176e-03,15:5.100595e-03):1.581128e-03):1.347061e-03,(29:1.078379e-02,10:1.342383e-02):1.699225e-03):2.915267e-03,(((13:1.477013e-02,(((37:2.647306e-03,38:1.574741e-04):1.054837e-03,35:1.441918e-03):2.953513e-03,36:5.453315e-03):5.937921e-03):6.172222e-03,((71:3.515722e-03,((((34:2.696577e-02,(((16:1.130638e-02,((42:1.567222e-02,(41:1.623514e-04,40:1.904339e-04):3.122787e-03):1.435251e-03,(32:5.085316e-03,(7:4.882141e-03,39:1.880228e-02):3.116290e-03):5.915298e-04):7.922381e-04):4.768136e-03,(33:6.034796e-03,45:1.901447e-02):3.617908e-03):2.222785e-03,(53:2.213920e-03,4:5.654363e-03):3.627142e-04):5.996084e-03):1.393642e-03,8:2.050185e-03):1.377419e-04,((((57:1.926312e-02,(17:2.188101e-03,51:6.931399e-03):4.651531e-03):3.189604e-03,52:1.215481e-02):8.510682e-04,((14:6.417681e-03,(64:3.488314e-03,65:5.350614e-03):1.244171e-03):1.169751e-03,56:8.990792e-03):4.292116e-04):3.992307e-03,69:8.364876e-03):4.253571e-03):1.511044e-03,(20:5.016076e-04,2:1.333577e-03):2.247848e-03):1.465298e-03):3.161685e-04,(26:7.317663e-03,(70:1.155292e-02,46:1.459916e-02):2.278958e-03):3.812250e-03):4.444526e-03):1.767508e-03,(44:4.169982e-03,31:4.342594e-03):5.557696e-03):7.123272e-03):1.945284e-03):6.571894e-05):4.286487e-03,((66:8.677599e-03,(67:5.250690e-03,48:9.200402e-03):3.037088e-03):1.857610e-04,(24:6.004501e-03,23:1.769289e-02):1.937684e-03):5.151737e-03):1.457959e-03):9.445540e-04,(30:7.992198e-03,43:5.481596e-03):6.099148e-03):1.564287e-03,(((72:1.134419e-02,62:8.726625e-03):5.945310e-03,27:7.194666e-03):8.386897e-04,22:4.767911e-03):7.586100e-04):1.621026e-03,61:5.738316e-03):1.752905e-03):6.370614e-04):3.567385e-03):5.544266e-03,3:8.036938e-03,1:1.115419e-02);
   tree run1.90000 = [&U] ((((((49:1.547083e-02,54:5.128274e-03):5.700582e-03,(((43:7.940647e-03,30:1.242658e-02):3.019078e-03,((47:3.800410e-02,25:7.465555e-03):4.372304e-03,(((((((29:1.867795e-02,((15:6.933417e-03,(63:6.614090e-03,(5:2.608804e-03,21:2.221165e-03):9.502591e-03):1.150615e-03):1.259949e-03,(11:1.144313e-02,6:5.011293e-03):2.660369e-03):2.780340e-03):6.714253e-04,10:1.785268e-02):7.003724e-04,((31:3.243141e-03,44:8.669209e-03):3.841576e-03,(((((37:3.440083e-03,38:5.460130e-04):5.493114e-04,35:5.713990e-04):6.016099e-03,36:7.222504e-03):7.699177e-03,13:2.276495e-02):6.749405e-03,(((20:3.027346e-03,2:2.238432e-03):6.326613e-03,71:5.210071e-03):1.518018e-04,((69:6.815804e-03,((((51:7.770049e-03,17:4.771538e-03):6.649878e-03,57:2.217387e-02):3.550561e-03,52:1.533859e-02):2.404266e-03,((64:5.343722e-03,65:4.813255e-03):9.819890e-04,(14:7.960037e-03,56:8.739060e-03):5.700788e-05):3.567568e-03):1.620852e-03):6.906298e-03,(8:4.389252e-03,((70:1.391433e-02,(46:1.630036e-02,26:1.016883e-02):1.485958e-04):1.734695e-03,((4:4.977180e-03,((((40:1.412485e-03,41:7.644902e-04):6.496323e-03,(((7:4.852730e-03,39:2.407376e-02):7.378573e-03,32:6.901778e-03):2.565512e-03,(16:1.334995e-02,42:1.999687e-02):2.248252e-03):4.139571e-04):4.569392e-03,(45:3.252132e-02,33:2.342931e-03):1.539107e-03):5.631654e-03,53:2.122356e-03):2.969835e-04):2.055055e-03,34:3.165763e-02):3.390611e-03):6.046606e-04):2.099061e-04):6.617534e-04):1.014857e-02):2.610202e-03):4.881897e-03):4.518330e-03,(28:1.660546e-02,(18:4.138595e-03,19:5.911823e-03):7.411183e-03):1.994681e-03):1.018567e-03,((((59:2.177360e-03,60:4.702013e-03):3.137668e-05,58:7.957081e-03):3.289312e-03,68:5.015781e-03):2.834195e-03,55:2.252882e-02):3.098609e-04):3.933850e-03,((66:1.490928e-03,24:7.227040e-03):4.894896e-03,(23:1.273095e-02,(48:8.928803e-03,67:8.559773e-03):3.707039e-03):4.380183e-03):9.452807e-03):2.137905e-03,((62:8.159889e-03,72:1.358227e-02):6.851346e-03,(22:3.410193e-03,27:8.951028e-03):5.277651e-04):7.207446e-04):1.873460e-04):3.483022e-03):5.219068e-04,61:4.905815e-03):3.650459e-03):1.801663e-04,9:7.729942e-03):2.986843e-03,12:2.150999e-02):9.805820e-04,50:1.773389e-02):4.573874e-03,3:1.020794e-02,1:7.959649e-03);
   tree run1.95000 = [&U] (3:9.018752e-03,(50:1.563692e-02,(12:2.124582e-02,(((49:1.726782e-02,54:3.441369e-03):3.963934e-03,((43:4.136362e-03,30:1.040873e-02):4.397121e-03,(61:5.013305e-03,((47:3.633268e-02,25:5.476310e-03):5.180811e-03,((22:3.338750e-03,27:9.720976e-03):1.636744e-03,(((((29:1.909447e-02,(((63:9.232237e-03,((5:5.115399e-03,21:5.429844e-03):8.110276e-03,15:4.090051e-03):9.866055e-04):1.046895e-03,(11:1.069982e-02,6:4.305074e-03):2.365377e-03):2.846978e-03,10:1.409856e-02):9.607885e-04):1.774195e-03,(((((26:9.522233e-03,(46:9.928415e-03,70:9.086557e-03):3.603194e-03):1.254518e-03,((20:5.470928e-03,2:1.041609e-03):4.258144e-03,((69:6.567313e-03,((((51:7.953449e-03,17:1.511182e-03):6.031245e-03,57:1.452585e-02):2.531873e-03,52:1.478662e-02):6.109212e-04,((56:1.211483e-02,14:6.130760e-03):1.654420e-03,(64:6.526382e-03,65:4.215338e-03):1.416879e-03):7.987428e-04):1.549554e-03):6.541091e-03,(8:5.090044e-03,(34:2.884673e-02,(4:5.056543e-03,((((((16:9.186475e-03,32:5.250701e-03):2.586627e-03,42:1.770592e-02):1.825164e-03,(40:2.942794e-04,41:5.847131e-04):6.929451e-03):1.782986e-04,(7:4.353095e-03,39:2.319607e-02):8.212494e-03):5.419962e-03,(45:2.990866e-02,33:6.140472e-04):2.410211e-03):4.429451e-03,53:3.004116e-03):1.834077e-04):3.501692e-03):3.693234e-03):1.609469e-03):1.094885e-03):3.606893e-03):3.251973e-04,71:4.719301e-03):6.228171e-03,(((35:1.981022e-04,(37:4.517079e-03,38:2.111485e-04):4.640879e-03):7.081798e-03,36:1.058072e-02):7.022099e-03,13:2.146392e-02):5.490552e-03):1.884670e-03,(31:6.006665e-03,44:6.750658e-03):5.966486e-03):5.793626e-03):2.272126e-03,((((59:2.246204e-03,60:3.661841e-03):3.032796e-03,58:4.597983e-03):1.404394e-03,68:7.172520e-03):1.512794e-03,(((18:7.424533e-03,19:2.922338e-03):7.992865e-03,28:7.505544e-03):3.316368e-03,55:2.837470e-02):6.248480e-04):1.144148e-03):2.006964e-03,(62:9.560218e-03,72:1.308709e-02):5.106093e-03):2.563438e-03,(24:1.078844e-02,((23:2.500270e-02,(67:8.037489e-03,48:8.560407e-03):1.688940e-03):3.739533e-03,66:7.714646e-03):1.984468e-03):9.468131e-03):4.293840e-03):4.615457e-04):1.215215e-03):1.362258e-03):1.742004e-03):1.876712e-03,9:7.717659e-03):2.874291e-03):1.570066e-03):5.343365e-03,1:1.203906e-02);
   tree run1.100000 = [&U] (3:9.948387e-03,(50:2.495825e-02,(12:2.448920e-02,((54:6.388853e-03,(49:1.897767e-02,((((((((28:1.264865e-02,(18:5.808673e-03,19:1.093589e-02):1.167659e-03):4.969865e-03,55:2.513155e-02):4.656381e-04,(((29:9.053896e-03,(10:1.133664e-02,((6:4.423793e-03,11:1.252215e-02):1.553808e-03,(((5:8.205492e-04,21:1.317990e-03):8.504133e-03,63:7.140762e-03):4.736699e-04,15:4.838985e-03):1.811460e-03):1.372587e-03):1.336490e-03):5.891597e-04,(((71:4.395101e-03,(((46:1.224866e-02,26:1.054078e-02):7.365059e-04,70:1.028614e-02):1.346939e-03,((((53:3.421505e-03,4:7.109245e-03):1.885341e-04,(((16:1.134336e-02,32:2.769709e-03):3.494040e-04,(((7:4.908926e-03,39:2.204236e-02):8.924917e-03,42:1.991659e-02):2.486308e-05,(40:3.095412e-04,41:1.696111e-04):6.164197e-03):1.209366e-03):3.451752e-03,(45:2.603441e-02,33:1.805983e-03):5.690650e-03):3.415552e-03):6.227092e-03,(8:2.590906e-03,(34:3.213340e-02,(20:3.448863e-04,2:1.619851e-03):5.578269e-03):1.010625e-03):1.928206e-04):8.201132e-04,(69:7.630662e-03,(((64:3.161790e-03,65:2.384948e-03):3.026088e-03,(14:4.008164e-03,56:1.029079e-02):3.854913e-03):8.967937e-04,(((51:8.946475e-03,17:3.127493e-03):6.529052e-03,57:2.075991e-02):3.429884e-03,52:1.478042e-02):5.769162e-03):1.921156e-03):3.181082e-03):2.668445e-03):1.367069e-03):5.323930e-03,(((38:1.081700e-03,(35:1.873014e-03,37:5.917800e-03):7.023879e-04):2.521793e-03,36:9.706284e-03):9.704847e-03,13:2.501300e-02):6.903349e-03):3.039245e-03,(31:5.670189e-03,44:3.809555e-03):2.971150e-03):4.417852e-03):1.015652e-03,((58:7.246693e-03,(59:2.171350e-03,60:3.697672e-03):1.623625e-03):2.084498e-03,68:4.948936e-03):1.775326e-03):1.533471e-03):2.109795e-03,(66:9.784848e-03,((23:1.333795e-02,24:9.898641e-03):2.705745e-04,(67:1.181227e-02,48:1.084507e-02):1.836132e-03):6.794356e-04):9.081525e-03):2.743908e-03,((22:5.317527e-03,27:1.093469e-02):6.466147e-04,(47:4.157084e-02,25:7.621686e-03):7.583723e-03):1.083375e-03):1.528421e-03,(62:1.114826e-02,72:5.863211e-03):9.866055e-03):7.157194e-04,61:8.129427e-03):6.025021e-04,(43:6.282412e-03,30:6.804042e-03):9.989135e-03):7.405592e-04):1.634284e-03):3.115251e-03,9:8.731117e-03):1.180322e-03):7.720896e-04):5.083618e-03,1:1.785251e-02);
   tree run1.105000 = [&U] ((((50:7.077107e-03,49:1.961343e-03):1.334857e-02,12:1.863104e-02):4.310756e-05,((((61:4.823744e-03,(((25:6.627884e-03,47:2.993939e-02):3.916602e-03,(22:4.323825e-03,27:7.663798e-03):1.996708e-03):4.529298e-04,((72:8.970870e-03,62:9.735022e-03):8.694518e-03,(((((((13:1.809047e-02,(((38:4.888527e-05,37:4.105806e-03):1.906167e-04,35:5.720185e-04):5.618054e-03,36:8.098437e-03):4.417493e-03):4.509098e-03,((((((53:3.138324e-03,(((16:1.288045e-02,32:2.408814e-03):1.330003e-04,((42:1.701684e-02,(41:7.331550e-04,40:3.591047e-04):5.045353e-03):7.718659e-04,(7:4.586051e-03,39:2.317202e-02):3.009239e-03):9.267878e-04):7.023853e-03,(45:2.100535e-02,33:2.391149e-03):3.321059e-03):9.593364e-04):1.302335e-04,4:4.847271e-03):5.374683e-03,26:1.335481e-02):9.665709e-04,(34:3.315759e-02,((((52:1.220231e-02,(57:1.983749e-02,(17:3.115964e-03,51:8.997053e-03):7.840027e-03):1.981323e-03):1.626184e-03,((64:3.101330e-03,65:2.667495e-03):1.587851e-03,(56:1.218111e-02,14:8.364776e-03):8.227219e-04):1.505752e-03):2.014131e-03,69:6.428758e-03):4.738840e-03,8:5.061947e-03):4.825679e-04):5.232172e-04):1.782226e-03,(20:8.339619e-04,2:1.839771e-03):3.679515e-03):1.910622e-03,((46:1.676530e-02,70:8.759786e-03):3.724094e-03,71:2.997751e-03):7.334718e-04):5.147798e-03):2.103045e-03,(44:3.877306e-03,31:5.526875e-03):4.842515e-03):4.350165e-03,((10:1.055007e-02,29:9.644149e-03):6.794665e-03,((11:9.024147e-03,6:6.354136e-03):4.332658e-03,((63:9.580360e-03,(5:7.043104e-03,21:2.785935e-03):6.090178e-03):3.557658e-03,15:3.997697e-03):1.249964e-03):3.100152e-03):1.873526e-03):2.248692e-03,(55:2.261632e-02,(19:4.655923e-03,18:4.371692e-03):6.372240e-03):2.148707e-03):1.293125e-05,(28:1.282385e-02,((60:5.554133e-03,(59:3.487135e-03,58:4.498661e-03):1.227893e-03):2.174027e-03,68:7.929539e-03):3.132216e-03):1.165809e-03):2.199520e-03,((23:1.951147e-02,(24:3.763252e-03,66:7.260627e-03):2.575247e-04):1.812818e-03,(48:1.176604e-02,67:6.539139e-03):3.839342e-03):8.039460e-03):2.065808e-03):1.921562e-03):1.609096e-03):1.122590e-03,(30:9.305173e-03,43:4.128809e-03):2.652259e-03):1.295243e-03,54:6.977882e-03):8.223909e-04,9:6.120591e-03):3.087222e-03):5.981029e-03,3:9.967332e-03,1:1.352780e-02);
   tree run1.110000 = [&U] ((((54:8.550026e-03,((((25:4.853602e-03,47:3.086409e-02):3.435003e-03,((((48:1.201852e-02,(23:6.963401e-03,67:1.644330e-03):4.146908e-03):3.055151e-03,(66:3.057090e-04,24:5.661095e-03):6.162432e-03):1.082936e-02,(((((((13:1.864921e-02,(((38:2.980986e-03,35:7.589515e-04):1.015963e-03,37:5.954295e-03):5.638198e-03,36:8.348564e-03):4.528499e-03):8.610211e-03,((46:1.238105e-02,70:1.283609e-02):1.585583e-03,(((34:3.496056e-02,((((52:1.438931e-02,((14:6.255593e-03,(65:3.767336e-03,64:4.522675e-03):1.239965e-03):1.418168e-03,56:1.404396e-02):1.274664e-03):5.397915e-04,(57:2.611661e-02,(17:3.280642e-03,51:9.079327e-03):4.960861e-03):4.718648e-03):5.062364e-03,69:7.683582e-03):8.342261e-03,(20:4.339210e-04,2:3.068788e-03):9.181260e-03):1.593273e-04):2.976289e-03,(((((16:1.127983e-02,(((7:3.904740e-03,39:2.388771e-02):4.136364e-03,(42:1.578995e-02,32:3.542058e-03):2.778141e-03):1.168197e-03,(41:2.779857e-04,40:2.024078e-03):8.134650e-03):4.034181e-04):2.529764e-03,(45:2.367456e-02,33:3.827352e-03):5.583414e-03):2.691010e-03,(53:3.579081e-03,4:3.349949e-03):5.308123e-04):1.798344e-03,26:1.010948e-02):2.320838e-03,8:3.532390e-03):1.357297e-03):1.837059e-03,71:6.690039e-03):1.888661e-04):5.254466e-03):3.241658e-03,(44:5.710151e-03,31:4.749298e-03):5.566794e-03):5.172668e-03,((10:1.112489e-02,((11:9.382822e-03,6:6.240068e-03):3.054056e-03,((63:9.107050e-03,(5:4.451646e-03,21:5.021923e-03):4.848463e-03):2.731359e-03,15:5.465972e-03):1.185015e-03):1.804704e-03):1.457017e-03,29:9.680147e-03):2.382181e-03):6.292903e-03,(((60:4.448914e-03,59:4.135419e-03):1.972892e-03,58:6.575451e-03):1.397347e-03,(68:3.325273e-03,28:1.549283e-02):1.931285e-03):2.085804e-03):1.696352e-03,(55:2.636071e-02,(19:1.908929e-03,18:1.092954e-02):5.287588e-03):1.892569e-03):1.117556e-03,(72:8.337901e-03,62:1.376072e-02):3.845999e-03):4.014195e-03):3.949591e-03,(22:3.987768e-03,27:9.378407e-03):1.994698e-03):9.751671e-04):3.355607e-03,61:4.865613e-03):5.661120e-04,(30:6.527816e-03,43:6.030941e-03):3.590088e-03):1.922228e-03):7.964970e-04,9:6.278106e-03):4.586462e-03,(12:2.085253e-02,(50:1.049834e-02,49:7.538297e-03):2.076134e-02):4.326356e-04):4.401696e-03,3:8.361313e-03,1:1.103332e-02);
   tree run1.115000 = [&U] ((12:2.359328e-02,((54:3.942923e-03,((43:4.072345e-03,30:1.259876e-02):6.154765e-03,(((47:4.028350e-02,25:6.750184e-03):3.827474e-03,((49:2.714852e-02,22:3.166936e-03):1.417775e-03,27:6.887592e-03):2.336128e-03):1.671120e-03,(((((48:1.550198e-02,67:1.912587e-03):2.577257e-03,(66:5.785244e-03,23:2.284048e-02):1.764602e-03):2.735030e-03,24:5.834008e-03):2.336871e-03,(55:2.662115e-02,((((((70:1.260942e-02,(((26:9.273567e-03,46:1.629515e-02):1.585376e-03,((8:1.447707e-03,(34:3.243252e-02,((((32:2.817070e-03,(7:2.670847e-03,39:3.028155e-02):2.541179e-03):2.951911e-03,((16:9.439270e-03,42:1.236689e-02):2.415529e-03,(40:1.248389e-03,41:1.011029e-03):4.371193e-03):2.212446e-03):7.850564e-03,(33:3.227613e-03,45:2.495980e-02):3.463186e-03):1.268620e-03,(4:3.451008e-03,53:6.298774e-03):7.424061e-04):4.586450e-03):1.753728e-03):1.528468e-03,((20:1.610759e-03,2:6.431206e-04):7.806954e-03,(((((51:6.976539e-03,17:2.786713e-03):7.148283e-03,52:1.434874e-02):2.310039e-03,((56:1.311220e-02,(64:3.137733e-03,65:4.943571e-03):2.087455e-03):1.718788e-04,14:8.857092e-03):1.035965e-03):5.706586e-03,57:2.504275e-02):2.494906e-03,69:7.639676e-03):2.963450e-03):7.253881e-03):7.097942e-04):2.448599e-03,71:4.301596e-03):6.781529e-04):4.530145e-03,(((38:3.305451e-03,(35:3.342051e-03,37:2.073825e-03):8.315600e-04):3.614058e-03,36:8.910561e-03):1.162917e-02,13:2.123553e-02):6.079077e-03):1.823736e-03,(31:4.226396e-03,44:4.552081e-03):4.004018e-03):3.822550e-03,((((15:8.794762e-03,((5:6.632088e-03,21:8.783046e-03):8.633298e-03,63:1.136710e-02):2.742612e-03):1.313969e-03,(11:1.245529e-02,6:5.766030e-03):1.032099e-03):1.995015e-03,10:1.495852e-02):1.269320e-03,29:1.411475e-02):2.617332e-03):5.882559e-03,(68:5.184781e-03,((59:5.004441e-03,60:5.234956e-03):7.515449e-04,58:4.408299e-03):3.873112e-03):1.358895e-03):1.559854e-03,(28:8.671423e-03,(18:7.859807e-03,19:7.444644e-03):5.562410e-03):4.886511e-03):1.675428e-03):3.909575e-03):2.388469e-03,((62:8.907075e-03,72:6.470993e-03):6.737417e-03,61:4.921475e-03):8.311946e-04):2.102819e-03):1.712788e-03):2.115222e-03):1.779388e-03,9:6.691691e-03):4.418779e-03):9.707140e-04,(50:1.877777e-02,3:9.512146e-03):3.341909e-03,1:1.433965e-02);
   tree run1.120000 = [&U] (((12:1.767166e-02,((9:1.042356e-02,54:6.846091e-03):1.346666e-03,(43:1.616396e-02,(61:5.182599e-03,((((23:1.432588e-02,24:1.840353e-03):6.449338e-03,66:6.980551e-03):2.249755e-03,(67:6.114066e-03,48:1.040397e-02):3.293989e-03):1.165102e-02,(((72:8.305010e-03,62:1.234283e-02):1.065335e-02,(((19:8.888298e-03,18:6.309134e-03):1.019632e-02,55:2.942444e-02):4.232038e-04,((((((13:1.769373e-02,(((37:2.525136e-03,35:4.131224e-04):2.255059e-03,38:9.913974e-04):6.828048e-03,36:1.423634e-02):4.699768e-03):8.872554e-03,((((53:3.660778e-03,(4:8.182470e-03,((((42:2.225536e-02,(16:1.052510e-02,32:3.738157e-03):2.594806e-03):1.955063e-03,(41:3.018960e-03,40:6.311367e-04):5.654458e-03):4.835785e-04,(7:6.560834e-03,39:2.520004e-02):5.510990e-03):5.615805e-03,(45:1.826558e-02,33:1.411555e-03):5.569802e-03):2.669579e-03):1.318680e-03):1.124001e-02,(((34:2.990034e-02,(20:2.529669e-03,2:1.273180e-03):2.589217e-03):6.181189e-04,8:2.926272e-03):2.216108e-04,(((((65:2.441272e-03,64:4.919052e-03):2.240968e-03,(56:1.724436e-02,14:8.865491e-03):2.254275e-03):8.224233e-04,((17:4.307215e-03,51:6.716695e-03):9.061828e-03,52:1.256876e-02):2.698308e-03):2.068497e-03,57:3.445647e-02):7.095666e-04,69:5.797791e-03):4.865578e-03):3.410473e-04):1.684765e-03,((46:1.671856e-02,70:7.581888e-03):1.526989e-03,26:4.996467e-03):2.124930e-03):1.429291e-04,71:2.377331e-03):8.011357e-03):3.580157e-03,(44:7.403685e-03,31:4.812796e-03):2.240751e-03):8.746030e-03,((10:1.496179e-02,(63:8.515295e-03,(((11:9.791272e-03,15:4.673622e-03):5.590820e-03,6:5.751385e-03):2.526128e-03,(5:5.259978e-03,21:4.627379e-03):1.315078e-02):6.190189e-04):1.925013e-03):1.627352e-03,29:1.450058e-02):7.784007e-04):1.144230e-03,(68:4.853997e-03,((59:5.691583e-03,60:6.570130e-03):3.326092e-03,58:5.525409e-03):1.167270e-03):1.361015e-03):1.552102e-03,28:1.461060e-02):3.709309e-04):2.937691e-03):4.516070e-03,((30:1.564324e-02,(47:3.330751e-02,25:6.256724e-03):6.327204e-04):2.498421e-03,(22:3.143642e-03,27:8.828621e-03):2.252457e-03):6.525194e-04):1.536901e-03):3.681382e-05):1.231410e-03):9.425898e-04):5.655989e-03):1.096897e-03,(50:1.575380e-02,49:6.607043e-03):1.638252e-02):2.069032e-03,3:1.110398e-02,1:1.135929e-02);
   tree run1.125000 = [&U] (((((43:7.588484e-03,((61:6.924850e-03,((((28:8.263462e-03,(19:6.679242e-03,18:5.154589e-03):5.121276e-03):1.255402e-03,(55:2.642832e-02,(62:1.064202e-02,72:7.067166e-03):7.479601e-03):1.187263e-03):2.771405e-04,(((58:4.397514e-03,(60:6.116963e-03,59:3.325466e-03):2.010391e-03):7.827231e-04,68:5.985385e-03):1.277086e-03,(((10:1.071366e-02,((15:5.650890e-03,(63:4.139881e-03,(21:6.548150e-03,5:3.397008e-03):8.519735e-03):2.020154e-03):7.197370e-04,(11:1.460770e-02,6:5.214164e-03):2.343566e-03):2.634437e-03):3.448821e-03,29:1.150741e-02):2.646809e-04,((31:3.923369e-03,44:5.813247e-03):8.000085e-03,((((((((((51:8.796373e-03,17:3.362992e-03):8.740288e-03,52:1.241242e-02):2.331940e-03,((64:6.430121e-03,65:2.912270e-03):2.948094e-03,(14:7.523716e-03,(57:1.520336e-02,56:6.582640e-03):5.913644e-03):6.183734e-04):8.985961e-04):3.494287e-03,69:7.928075e-03):3.102740e-03,(8:7.034306e-03,34:2.602830e-02):5.821627e-04):1.393477e-03,(((((32:6.367244e-03,(39:2.222879e-02,7:5.183637e-03):3.079518e-03):2.712863e-03,((41:3.197552e-04,40:2.054141e-04):4.694995e-03,(42:1.333906e-02,16:1.107192e-02):3.691777e-03):3.036848e-03):1.661531e-03,(33:1.601891e-03,45:2.603239e-02):1.939913e-03):4.593833e-03,53:5.436657e-03):3.257033e-04,4:3.667837e-03):7.030886e-03):1.699820e-03,(20:2.084484e-03,2:4.115395e-03):2.633470e-03):2.286287e-03,71:3.320675e-03):1.163121e-03,(70:1.432536e-02,(46:1.303950e-02,26:1.132530e-02):1.752603e-03):2.156554e-03):6.328432e-03,(13:2.130915e-02,(36:6.802125e-03,((37:1.181415e-03,35:1.405348e-03):3.894583e-03,38:6.436677e-05):4.275073e-03):8.830166e-03):8.338508e-03):2.710290e-03):2.500112e-03):5.650514e-03):4.856629e-04):4.596568e-03,(30:8.056096e-03,((24:3.737128e-03,66:2.850973e-03):5.347488e-03,(23:2.411218e-02,(48:1.060718e-02,67:3.822350e-03):1.705718e-03):1.970498e-03):9.240737e-03):1.580017e-03):2.214332e-04):2.421036e-03,((47:3.801387e-02,25:8.165688e-03):2.628403e-03,(22:2.477119e-03,27:7.696945e-03):2.013516e-03):1.405000e-03):3.802505e-03):1.954783e-03,54:5.462527e-03):1.155474e-03,9:8.610128e-03):3.581068e-03,(12:2.139621e-02,(49:1.414984e-02,50:7.511843e-03):1.208454e-02):1.336942e-03):1.268623e-03,3:1.162591e-02,1:1.463884e-02);
   tree run1.130000 = [&U] ((((49:4.935619e-03,50:1.003878e-02):1.630133e-02,12:2.359348e-02):2.838868e-03,((9:7.810959e-03,(43:1.185351e-02,((30:4.568094e-03,61:3.969124e-03):4.606743e-03,((((48:9.118562e-03,67:4.888940e-03):3.432219e-03,((24:3.047887e-03,66:3.791398e-03):4.937602e-03,23:1.875534e-02):2.662934e-03):1.034208e-02,(((((((63:7.310479e-03,(21:1.207327e-03,5:1.961556e-03):9.875678e-03):1.349392e-03,15:6.778689e-03):2.144729e-03,(11:1.428430e-02,6:3.973877e-03):1.541141e-03):1.983116e-03,(29:1.192787e-02,10:1.377630e-02):3.011836e-03):2.026042e-03,(((71:3.910020e-03,(((70:1.595215e-02,46:1.493014e-02):2.091647e-03,26:1.507550e-02):2.581484e-03,((((((52:1.653896e-02,((51:5.941199e-03,17:4.245019e-03):1.528535e-02,(57:2.029301e-02,56:7.926146e-03):4.884665e-03):1.191463e-03):1.275161e-03,(14:7.400371e-03,(64:4.362880e-03,65:3.207279e-03):3.515444e-03):1.692061e-03):2.730552e-03,69:4.886189e-03):2.761018e-03,((53:5.486237e-03,(((41:7.874278e-04,40:2.873247e-04):7.487098e-03,(32:4.290543e-03,((42:1.241178e-02,16:9.965414e-03):5.050863e-03,(39:2.186437e-02,7:3.758600e-03):4.751952e-03):2.144408e-03):1.158509e-03):3.351670e-03,(33:3.128129e-03,45:2.794702e-02):6.216478e-03):3.446762e-03):4.354113e-04,4:3.877885e-03):6.569987e-03):6.725694e-04,(34:2.754912e-02,8:2.009777e-03):1.906242e-03):1.291124e-03,(20:9.663868e-04,2:2.237370e-03):2.443550e-03):2.096606e-03):8.340152e-04):6.573246e-03,(13:2.178821e-02,(36:1.129746e-02,(35:1.162352e-03,(37:6.333233e-03,38:1.215812e-03):1.321929e-03):3.585552e-03):7.528300e-03):6.601317e-03):1.174150e-03,(31:4.106691e-03,44:3.577006e-03):5.129044e-03):1.695668e-03):5.978650e-03,((((59:7.214177e-03,60:6.016680e-03):3.638058e-04,58:5.934548e-03):1.496045e-03,68:3.968323e-03):3.948440e-03,(55:2.170950e-02,((19:6.408095e-03,18:7.470961e-03):6.509564e-03,28:8.621302e-03):9.420105e-04):1.124129e-03):1.337035e-04):1.453893e-03,(62:1.442647e-02,72:5.159105e-03):7.328950e-03):1.557486e-03):1.414728e-03,((47:3.739066e-02,25:7.714442e-03):2.417048e-03,(27:8.940662e-03,22:5.224078e-03):2.161964e-03):2.050478e-03):1.167552e-03):2.243477e-03):2.781533e-03):9.171567e-04,54:6.166469e-03):2.974585e-03):6.396912e-03,3:7.188472e-03,1:1.119253e-02);
   tree run1.135000 = [&U] ((12:1.939171e-02,((9:9.519767e-03,(((61:6.054031e-03,(((72:9.897204e-03,62:6.809036e-03):6.782608e-03,((24:1.142274e-02,((23:1.643070e-02,(67:3.658267e-04,66:4.796845e-03):3.502415e-04):1.415392e-03,48:1.361649e-02):3.070895e-03):9.966803e-03,(((((59:5.061533e-03,60:4.800498e-03):2.062392e-03,58:4.101154e-03):1.851393e-03,68:5.207189e-03):4.575776e-03,(((44:6.007812e-03,31:5.474575e-03):2.171223e-03,((71:5.729979e-03,((8:1.572571e-03,((((((52:1.417846e-02,((17:1.921373e-03,51:8.868806e-03):5.771786e-03,57:2.419294e-02):3.258184e-03):2.466576e-03,((14:9.226298e-03,56:2.134868e-02):2.976556e-04,(65:2.559760e-03,64:4.514343e-03):1.580325e-03):1.321795e-03):3.471181e-03,69:7.104661e-03):3.927109e-03,26:1.219780e-02):8.105034e-04,((4:4.098882e-03,53:2.588643e-03):3.494581e-04,((((41:4.354371e-05,40:2.377246e-03):6.339130e-03,(42:1.386942e-02,(7:2.906800e-03,39:2.428130e-02):8.960851e-03):1.645440e-03):6.400985e-04,(32:5.677836e-03,16:1.015495e-02):3.009690e-03):5.173861e-03,(33:2.508237e-03,45:2.541908e-02):2.956959e-03):3.017476e-03):6.500751e-03):6.109118e-04,(34:2.769018e-02,(20:7.832951e-04,2:4.173714e-03):4.270857e-03):1.578215e-03):1.331742e-03):2.212960e-03,(46:1.130929e-02,70:8.226300e-03):1.715187e-03):8.914706e-04):4.734378e-03,(13:1.833213e-02,(((35:1.224135e-03,37:2.714388e-03):4.892902e-04,38:1.319953e-03):5.093143e-03,36:1.005984e-02):6.010049e-03):9.671009e-03):2.721099e-03):9.624710e-03,((10:1.510187e-02,((11:1.421825e-02,6:5.248575e-03):1.685797e-03,(((5:3.833826e-03,21:1.814145e-03):7.118439e-03,63:8.636275e-03):5.534453e-04,15:8.619672e-03):5.587882e-04):1.171360e-03):2.872920e-03,29:1.327879e-02):7.858545e-04):2.759903e-03):6.327315e-04,(((19:6.396809e-03,18:4.512047e-03):2.486832e-03,28:1.087587e-02):1.777675e-03,55:2.096194e-02):3.304141e-03):3.615410e-03):2.597763e-03):2.175266e-03,(((30:1.704314e-02,(47:3.447656e-02,25:4.751860e-03):1.380467e-03):4.494897e-03,22:3.051866e-03):1.671370e-03,27:9.858971e-03):9.697852e-04):1.848505e-03):5.867527e-04,43:1.553582e-02):2.568031e-03,54:8.906234e-03):6.988741e-04):3.566838e-03,(50:4.493812e-03,49:7.355733e-03):1.283722e-02):1.387768e-04):1.950067e-03,3:9.998782e-03,1:1.076042e-02);
   tree run1.140000 = [&U] ((((((30:1.351581e-02,43:7.449707e-03):4.349331e-03,(((((66:5.276418e-03,(24:2.591416e-03,23:1.867466e-02):1.242305e-03):3.845483e-03,(48:1.248551e-02,67:1.072839e-03):7.273110e-04):8.050534e-03,((62:9.650862e-03,72:8.236137e-03):8.149976e-03,((((19:5.503271e-03,18:9.015273e-03):9.635636e-03,28:6.787941e-03):2.208030e-03,55:2.326050e-02):2.855916e-03,((68:4.164355e-03,((59:1.833059e-03,60:2.082242e-03):2.317496e-03,58:1.662457e-03):1.613411e-03):1.095705e-03,(29:9.630535e-03,((10:1.073074e-02,(((63:7.541300e-03,(21:3.278311e-03,5:1.369848e-03):1.012585e-02):4.971836e-04,15:4.342349e-03):1.315273e-03,(6:3.582287e-03,11:1.314731e-02):1.978362e-03):1.450254e-03):2.153261e-03,(((((((((((64:6.005871e-03,65:3.876331e-03):2.136142e-03,(52:1.617778e-02,(51:7.278808e-03,17:2.588053e-03):7.476133e-03):7.787195e-04):2.475868e-03,(14:9.836944e-03,(57:1.889167e-02,56:3.173493e-03):7.987436e-03):8.502505e-04):3.448659e-03,69:9.739112e-03):2.657795e-03,8:3.727552e-03):9.803335e-04,(34:2.411765e-02,(20:1.112436e-04,2:2.208537e-03):2.859041e-03):1.263198e-03):2.444475e-03,(4:3.769363e-03,((((((45:3.579092e-02,(39:3.050001e-02,7:2.174140e-03):6.991647e-03):3.233051e-04,(42:1.189061e-02,16:1.057643e-02):1.790299e-03):5.552492e-04,(41:5.723956e-04,40:5.310979e-04):4.484816e-03):1.109560e-03,32:6.580425e-03):4.900626e-03,33:4.132165e-03):3.134090e-03,53:4.200456e-03):1.507770e-03):4.675535e-03):2.788397e-03,(26:1.285401e-02,(46:1.546515e-02,70:1.661285e-02):2.039489e-03):2.309299e-03):4.986324e-04,71:3.360386e-03):6.467063e-03,(13:1.832586e-02,(36:9.947705e-03,(38:1.817671e-03,(37:5.770317e-03,35:1.614533e-03):1.557173e-03):5.595168e-03):8.437552e-03):8.070612e-03):2.392210e-03,(31:3.650133e-03,44:3.327987e-03):3.797357e-03):5.545168e-03):1.621810e-03):2.629114e-03):1.759643e-03):3.679055e-03):1.683888e-03):2.469897e-03,((22:2.405525e-03,27:1.344176e-02):1.925639e-03,(47:3.504728e-02,25:4.529716e-03):2.536180e-03):1.130429e-03):8.383794e-04,61:6.113329e-03):1.628089e-03):2.001951e-03,54:4.566902e-03):1.511289e-03,9:8.343088e-03):4.321752e-03,(12:2.197167e-02,(49:5.804900e-03,50:9.476341e-03):7.406112e-03):1.724560e-03):7.326702e-04,3:1.109255e-02,1:9.664514e-03);
   tree run1.145000 = [&U] ((((50:7.335472e-03,49:7.146036e-03):1.718220e-02,12:1.784798e-02):3.271208e-03,((9:5.834580e-03,(((43:7.636689e-03,30:8.837985e-03):3.047574e-03,((47:2.877547e-02,25:7.679220e-03):3.865669e-03,(27:7.476243e-03,22:2.875837e-03):1.876958e-03):1.010612e-05):9.650665e-04,((61:4.083564e-03,(72:6.056297e-03,62:8.871832e-03):4.538477e-03):3.284037e-03,((((((44:3.999259e-03,31:4.887508e-03):5.001481e-03,((13:1.813605e-02,((37:4.070742e-03,(35:1.571564e-03,38:1.232884e-03):5.129052e-04):4.041109e-03,36:7.601190e-03):9.768907e-03):5.157288e-03,((46:1.327740e-02,26:9.130194e-03):4.264048e-03,(71:5.762706e-03,(70:1.834031e-02,((8:2.230471e-03,(34:2.755420e-02,((4:4.306505e-03,((((7:2.987191e-03,39:2.612431e-02):3.407284e-03,32:7.481931e-03):4.141730e-03,((41:1.639757e-03,40:3.881418e-04):6.162943e-03,(42:1.676753e-02,16:1.087158e-02):1.703959e-03):3.646516e-04):3.196919e-03,(33:4.083175e-03,45:1.769234e-02):4.369958e-03):2.845008e-03):7.291691e-04,53:3.445353e-03):4.710580e-03):3.165963e-03):1.722003e-03,(((((17:2.006553e-03,51:8.942381e-03):4.424025e-03,57:1.978376e-02):2.930776e-03,(52:1.223271e-02,((14:7.978113e-03,56:6.518937e-03):1.696620e-03,(65:3.215433e-03,64:5.297512e-03):1.929752e-03):3.989358e-04):1.273463e-03):3.103126e-03,69:7.152047e-03):3.206481e-03,(20:1.648748e-03,2:1.567505e-03):3.460594e-03):3.033353e-03):1.700826e-03):3.259781e-04):7.451053e-04):6.534294e-03):1.791385e-03):5.144538e-03,(29:9.067121e-03,(10:1.407285e-02,((11:7.010566e-03,6:3.868041e-03):3.135756e-03,(15:8.937931e-03,((5:4.160357e-03,21:3.304663e-03):5.695789e-03,63:4.389300e-03):4.856705e-03):2.064867e-03):3.063038e-03):7.792563e-04):1.928077e-03):3.532404e-03,(68:4.425946e-03,(58:3.612795e-03,(59:7.701686e-03,60:4.675776e-03):1.244214e-03):1.881177e-03):2.221971e-03):1.263170e-03,((28:9.023621e-03,(19:8.663931e-03,18:3.730208e-03):4.483905e-03):2.876744e-03,55:2.967081e-02):7.775915e-04):4.475028e-03,(((24:4.514769e-03,66:5.833228e-03):1.669184e-03,23:1.450564e-02):7.028289e-04,(67:1.449551e-03,48:1.178424e-02):4.517858e-03):1.098253e-02):9.430373e-04):1.192449e-03):4.873696e-03):1.004012e-03,54:6.668374e-03):3.067322e-03):5.388291e-03,3:1.058628e-02,1:9.611026e-03);
   tree run1.150000 = [&U] ((((50:6.779582e-03,49:4.567093e-03):1.582295e-02,12:1.385814e-02):6.825139e-04,((54:8.468552e-03,((43:3.048060e-03,30:7.872737e-03):8.777436e-03,(((47:2.791401e-02,25:5.357896e-03):5.736197e-03,(27:8.344418e-03,22:4.598055e-03):1.838133e-03):1.227490e-03,((61:2.505981e-03,(72:7.737435e-03,62:6.741231e-03):4.399824e-03):1.736971e-03,(((((((11:1.060395e-02,6:4.607360e-03):2.496879e-03,(15:5.300876e-03,((5:3.942472e-03,21:2.204512e-03):5.670044e-03,63:7.820561e-03):3.106084e-03):2.546049e-03):2.814675e-03,(29:6.100338e-03,10:1.258305e-02):1.976341e-03):1.158946e-03,((44:4.429167e-03,31:5.076939e-03):4.853323e-03,((13:1.905165e-02,((35:9.825075e-04,(38:5.908332e-06,37:2.588047e-03):9.866076e-04):5.095484e-03,36:7.722636e-03):8.056452e-03):6.668335e-03,((70:1.837225e-02,(46:1.012833e-02,26:7.720522e-03):4.143436e-03):3.138727e-03,(71:2.974894e-03,((20:2.653113e-04,2:1.982856e-03):4.498301e-03,((((56:9.568517e-03,((65:5.875508e-03,64:5.085976e-03):4.207545e-04,14:7.994922e-03):1.041658e-04):1.985635e-03,(52:1.059005e-02,((17:3.582126e-03,51:5.633059e-03):9.448925e-03,57:2.367565e-02):3.483646e-03):9.673452e-04):4.612027e-03,69:6.127999e-03):5.838584e-03,(8:3.501619e-03,(34:3.475218e-02,(53:3.159390e-03,((((((7:4.014342e-03,39:2.475614e-02):6.570803e-03,32:5.645629e-03):4.399485e-04,(41:3.085448e-04,40:6.107674e-04):7.150360e-03):6.387232e-04,(42:9.717550e-03,16:9.652848e-03):2.876063e-03):2.299365e-03,(45:2.905432e-02,33:1.237807e-03):4.961581e-03):5.620495e-03,4:4.190996e-03):6.953788e-04):3.513057e-03):2.958982e-03):1.566322e-03):1.130471e-03):2.449768e-03):2.936738e-03):4.418086e-03):2.596953e-03):4.302175e-03):3.816134e-03,((28:1.117520e-02,(19:1.556637e-03,18:8.730778e-03):8.498209e-03):2.408089e-03,(68:5.062892e-03,((59:2.874141e-03,60:4.328093e-03):1.244303e-03,58:3.758978e-03):2.131413e-03):2.636543e-03):4.028829e-04):1.844255e-03,55:2.089562e-02):2.639189e-03,(66:5.988543e-03,((24:2.170584e-03,23:8.409877e-03):7.189370e-03,(67:1.823369e-03,48:1.116708e-02):3.085066e-03):1.034276e-03):9.035882e-03):1.169876e-03):9.599023e-04):1.086462e-03):2.100656e-03):1.293021e-03,9:5.584110e-03):3.711375e-03):3.150926e-03,3:9.111892e-03,1:1.350697e-02);
   tree run1.155000 = [&U] ((((((30:1.615467e-02,43:5.434146e-03):3.564694e-03,(61:3.660148e-03,(((((((19:9.684669e-03,18:4.999947e-03):6.318554e-03,28:5.568040e-03):2.818824e-03,55:2.614565e-02):1.037130e-03,((((59:3.694989e-03,60:7.457070e-03):2.783813e-03,58:5.625878e-03):3.793199e-03,68:6.814202e-03):1.599042e-03,((((6:4.395359e-03,11:8.112480e-03):1.328017e-03,(((21:5.836145e-03,5:4.357014e-03):1.980754e-03,63:1.343820e-02):6.581144e-03,15:6.409089e-03):9.371342e-04):5.527955e-04,(29:8.575207e-03,10:1.123143e-02):2.560692e-03):2.349936e-03,(((71:2.572751e-03,((20:9.321479e-04,2:9.386014e-04):3.588045e-03,(((46:1.168162e-02,26:9.884530e-03):2.601398e-03,70:1.274558e-02):5.355371e-03,(8:5.442883e-03,((((14:8.114453e-03,((64:6.005161e-03,65:3.513183e-03):2.301739e-03,(52:1.998224e-02,(51:7.505584e-03,17:4.058641e-03):8.177616e-03):3.197168e-03):1.335966e-03):4.295927e-04,(57:1.028499e-02,56:8.090318e-03):1.071566e-02):1.577710e-03,69:8.763313e-03):6.977721e-03,((((45:3.041911e-02,33:8.761845e-04):2.240933e-03,(((16:1.190853e-02,(32:6.295745e-03,42:1.254594e-02):1.322014e-03):9.717730e-04,(41:6.483229e-05,40:6.793634e-04):6.349737e-03):4.175794e-04,(39:2.688420e-02,7:5.425663e-03):7.580157e-03):3.020607e-03):7.312724e-03,(4:5.442456e-03,53:3.480542e-03):3.816368e-04):7.752555e-03,34:3.212585e-02):1.778220e-03):1.573115e-03):5.476721e-04):2.458928e-03):3.368883e-03):4.083221e-03,(13:1.940019e-02,(36:7.933174e-03,((35:1.723261e-03,38:9.147268e-04):1.151532e-03,37:2.431049e-03):6.985242e-03):6.778258e-03):4.873832e-03):2.856159e-03,(31:3.649007e-03,44:6.665160e-03):6.749854e-03):4.668329e-03):1.749348e-03):5.667418e-04):7.471125e-03,(62:6.419016e-03,72:1.207321e-02):6.857274e-03):1.155241e-03,((67:3.852237e-03,48:9.633748e-03):2.296552e-03,(66:9.208645e-03,(24:1.292109e-03,23:1.588479e-02):4.443057e-03):5.581743e-04):1.265142e-02):1.531853e-03,((27:8.880926e-03,22:4.149349e-03):1.126783e-03,(47:2.976382e-02,25:6.583396e-03):3.087778e-03):7.148449e-04):1.742849e-03):1.220076e-03):5.119457e-03,9:8.191732e-03):1.024811e-03,54:7.287620e-03):3.740810e-03,((49:3.842795e-03,50:9.054762e-03):1.089914e-02,12:1.596190e-02):1.107072e-03):1.586613e-03,3:8.217170e-03,1:1.313892e-02);
   tree run1.160000 = [&U] (((9:6.027588e-03,(54:6.073155e-03,((30:8.068279e-03,43:2.755085e-03):7.731745e-03,(61:4.460013e-03,(((((67:3.455433e-03,48:7.042760e-03):2.888851e-03,((24:1.908304e-04,23:2.518580e-03):1.380317e-02,66:8.395933e-03):4.251300e-04):6.660895e-03,(55:2.480653e-02,((((19:3.517423e-03,18:1.020035e-02):2.276269e-03,28:7.862976e-03):3.941943e-03,((29:1.116153e-02,(10:1.049699e-02,((((21:5.458408e-03,5:2.616162e-03):5.938520e-03,63:1.248150e-02):1.606896e-03,15:4.893392e-03):6.874211e-04,(6:3.610764e-03,11:1.072483e-02):1.066639e-03):2.372943e-03):7.309387e-04):2.272761e-03,(((((((((14:7.176707e-03,((64:4.707665e-03,65:4.963522e-03):1.377107e-03,(52:1.173134e-02,(51:5.994524e-03,17:4.105075e-03):7.101006e-03):1.451538e-03):9.713101e-04):2.608309e-04,(57:1.473004e-02,56:3.038820e-03):1.202994e-02):2.615704e-03,69:8.526784e-03):2.773892e-03,((53:2.600155e-03,((((45:1.643504e-02,33:4.989064e-03):5.906544e-03,16:9.539845e-03):1.700628e-03,(32:6.124641e-03,((39:2.626886e-02,7:1.142673e-02):3.973958e-03,(42:1.599825e-02,(41:9.093895e-05,40:1.665505e-03):3.641710e-03):4.594750e-04):9.085641e-04):9.293401e-04):5.877117e-03,4:3.328609e-03):2.248383e-03):7.112871e-03,(8:1.767926e-03,34:2.952244e-02):5.073121e-04):1.333903e-03):1.316641e-03,(20:2.238801e-04,2:2.827731e-03):4.380060e-03):4.316161e-03,71:2.722428e-03):9.507247e-04,(26:9.749295e-03,(46:8.586082e-03,70:1.135688e-02):2.877379e-03):1.322541e-03):9.252132e-03,(13:1.962772e-02,(36:6.137081e-03,(38:7.520369e-04,(37:5.320661e-03,35:9.037079e-04):2.226024e-04):3.361958e-03):7.641140e-03):5.056778e-03):9.649373e-04,(31:4.181900e-03,44:7.568817e-03):4.868561e-03):5.158258e-03):3.172578e-03):7.078395e-04,(((59:6.265705e-03,60:3.611376e-03):2.139967e-04,58:6.592753e-03):2.038961e-03,68:3.101421e-03):3.594568e-03):5.486941e-04):4.373375e-03):2.934349e-04,(62:9.639998e-03,72:7.491979e-03):3.392231e-03):2.205044e-03,((27:8.617967e-03,22:4.121764e-03):7.668187e-04,(47:3.606296e-02,25:4.851190e-03):3.858027e-03):1.812087e-03):1.493231e-03):1.352456e-03):2.818851e-03):2.285845e-04):2.701881e-03,(12:2.021160e-02,(49:5.618142e-03,50:6.726179e-03):1.253990e-02):8.647939e-04):2.596531e-03,3:1.050653e-02,1:1.544587e-02);
   tree run1.165000 = [&U] ((((((((27:8.634951e-03,22:1.141737e-02):1.037692e-03,(47:3.375549e-02,25:6.747178e-03):1.896506e-03):1.224288e-03,((((68:2.833109e-03,(58:6.299419e-03,(60:5.376121e-03,59:7.333930e-03):5.807647e-04):9.195838e-04):2.126797e-03,((28:1.433084e-02,(19:5.948144e-03,18:5.221859e-03):7.095892e-03):1.969697e-03,55:3.530000e-02):1.120654e-03):1.215255e-04,((((11:9.390763e-03,6:5.396634e-03):1.946095e-04,(15:4.298334e-03,((5:6.491664e-03,21:6.283705e-03):5.319394e-03,63:8.086226e-03):1.824677e-03):2.073098e-03):3.186009e-03,(29:5.983337e-03,10:1.214865e-02):2.744942e-03):1.317734e-03,((44:5.338494e-03,31:2.360927e-03):3.646483e-03,((13:1.504296e-02,((38:4.027148e-04,(35:6.531468e-04,37:4.392099e-03):7.286684e-03):2.340591e-03,36:8.781109e-03):8.722795e-03):4.632611e-03,((71:2.834780e-03,((8:3.351407e-03,(34:3.245986e-02,(53:4.038090e-03,(4:2.862177e-03,((45:2.263638e-02,33:6.149588e-04):2.125776e-03,((41:2.835882e-04,40:3.546732e-03):6.951394e-03,(16:1.337876e-02,((7:2.996502e-03,39:3.155534e-02):4.613977e-03,(32:8.341307e-03,42:1.613498e-02):8.516368e-04):8.946007e-04):1.136009e-04):5.273774e-03):5.286607e-03):7.096527e-04):9.361156e-03):1.747861e-03):3.855712e-04,((20:2.379688e-04,2:4.950295e-03):4.530908e-03,(69:4.295461e-03,((((17:3.652376e-03,51:5.270680e-03):7.553839e-03,52:1.445254e-02):1.662456e-03,(65:5.692554e-03,(14:9.632629e-03,(56:1.266750e-02,64:3.115399e-03):1.731974e-04):1.250386e-03):2.298391e-03):4.031690e-03,57:2.571379e-02):1.147931e-03):2.797325e-03):1.191294e-03):2.846868e-03):1.263708e-05,((46:1.737377e-02,70:1.475149e-02):3.694705e-03,26:1.479768e-02):1.290629e-03):6.337023e-03):1.569158e-03):4.788504e-03):2.654496e-03):5.800867e-03,((72:6.356568e-03,62:7.023496e-03):8.267057e-03,(66:5.815791e-03,((24:6.926706e-03,23:1.140410e-02):1.226702e-02,(48:1.280656e-02,67:3.820358e-03):5.601367e-04):1.516941e-03):8.190711e-03):1.021052e-03):1.074346e-03):2.152091e-03,61:4.627414e-03):1.339020e-03,(43:3.398431e-03,30:1.025253e-02):4.403930e-03):3.575152e-03,(54:8.860406e-03,9:6.062892e-03):1.619247e-03):3.957194e-03,((50:5.179060e-03,49:5.956275e-03):1.612131e-02,12:2.136138e-02):2.849155e-03):2.210082e-03,3:1.067235e-02,1:8.422735e-03);
   tree run1.170000 = [&U] (((12:2.403054e-02,(50:9.047165e-03,49:4.842086e-03):9.316423e-03):6.282573e-04,((9:8.980846e-03,54:7.610889e-03):2.666195e-04,((43:1.583237e-03,30:1.931973e-02):1.120592e-02,(61:5.782089e-03,((((48:9.343379e-03,67:5.160101e-03):6.121594e-03,((24:9.863348e-05,23:1.300390e-02):6.550875e-03,66:9.022047e-03):3.432583e-03):6.413542e-03,((72:1.069318e-02,62:7.096005e-03):6.642879e-03,((28:1.450947e-02,(19:6.767214e-03,18:2.615201e-03):6.221391e-03):5.425875e-03,(((68:6.727888e-03,(58:4.151047e-03,(60:6.925392e-03,59:3.669374e-03):2.662861e-03):3.559543e-03):1.510207e-03,(((10:1.200217e-02,29:1.186788e-02):1.648795e-03,((((5:3.905156e-03,21:3.308723e-03):5.625546e-03,63:7.141883e-03):1.028996e-03,15:4.389633e-03):2.073530e-03,(11:9.097381e-03,6:3.713266e-03):2.393274e-03):2.289517e-03):2.401975e-03,((44:4.807778e-03,31:6.803837e-03):3.295848e-03,((13:1.710462e-02,(((35:2.040533e-03,38:6.741887e-04):8.887240e-04,37:6.283464e-03):4.678093e-03,36:8.206639e-03):6.669827e-03):4.478242e-03,((71:6.318156e-03,((20:2.467062e-03,2:1.705334e-03):6.059558e-03,((8:2.826432e-03,(34:2.773119e-02,(53:4.775477e-03,(4:6.288305e-03,((45:2.118875e-02,33:2.382112e-03):4.639008e-03,(16:1.261059e-02,((((7:3.518916e-03,39:2.697217e-02):7.071103e-03,42:1.471897e-02):1.938303e-03,32:5.860416e-03):4.681299e-04,(41:1.447724e-03,40:1.224190e-03):6.194731e-03):1.001713e-03):3.545065e-03):3.836366e-03):9.684066e-04):5.547553e-03):1.250974e-03):2.112364e-03,(((52:1.358062e-02,(17:2.218961e-03,51:6.803969e-03):6.816352e-03):3.258065e-03,(((14:8.138309e-03,(64:3.946814e-03,65:2.397291e-03):1.860074e-03):1.133208e-03,56:9.270093e-03):3.696849e-04,57:2.009914e-02):2.242457e-04):2.989521e-03,69:8.721107e-03):5.421192e-03):2.466190e-03):2.146589e-03):6.396266e-04,((46:1.044586e-02,70:9.063333e-03):1.514174e-03,26:1.386112e-02):1.235127e-03):5.272804e-03):2.289557e-03):5.583674e-03):2.364673e-03):1.818099e-03,55:2.493080e-02):7.586466e-04):2.708006e-03):2.229562e-03):3.314533e-03,((27:1.067071e-02,22:4.152282e-03):8.156066e-04,(47:3.103632e-02,25:5.960760e-03):2.071647e-03):1.296218e-03):2.597019e-03):1.037623e-03):5.146073e-04):4.709401e-03):8.124014e-03,3:9.882080e-03,1:1.117404e-02);
   tree run1.175000 = [&U] (((12:2.356848e-02,(50:1.097907e-02,49:1.281641e-02):1.426087e-02):2.606264e-04,((((43:1.068355e-02,30:8.107432e-03):2.149046e-03,(61:5.813543e-03,((22:4.759856e-03,(((72:1.149086e-02,62:8.218006e-03):6.038552e-03,(((24:8.463577e-03,(48:8.913857e-03,67:2.303519e-03):9.086227e-04):5.210649e-03,(23:1.514237e-02,66:8.997783e-03):1.144469e-03):9.105894e-03,(55:2.486318e-02,(((68:4.747699e-03,(58:3.144496e-03,(59:2.500142e-03,60:5.028848e-03):3.704055e-03):2.091800e-03):1.552057e-03,(28:9.602063e-03,(19:3.745617e-03,18:4.915445e-03):6.065164e-03):6.468083e-03):3.529644e-03,(((44:4.981671e-03,31:4.850314e-03):5.061650e-03,((13:1.637495e-02,((35:2.540630e-03,(37:4.967786e-03,38:9.653192e-04):1.661049e-03):5.029882e-03,36:7.856547e-03):8.098681e-03):6.345252e-03,(71:3.108249e-03,(((20:1.389958e-03,2:7.460299e-03):4.063947e-03,((34:2.280149e-02,((4:2.162611e-03,((45:2.403923e-02,33:2.350497e-03):6.249546e-03,((7:2.330946e-03,39:2.582155e-02):5.855551e-03,(((42:1.419930e-02,16:1.016541e-02):1.453158e-03,(41:3.129879e-04,40:2.559714e-04):7.087499e-03):4.181215e-04,32:6.268067e-03):9.203661e-04):3.390369e-03):1.727150e-03):4.654132e-04,53:3.023289e-03):4.504483e-03):3.520198e-03,((((((17:3.670548e-03,51:5.799865e-03):1.151868e-02,52:1.226166e-02):9.325281e-04,57:1.618589e-02):1.878208e-03,((56:8.872684e-03,14:8.071848e-03):1.996654e-03,(64:3.779265e-03,65:2.908755e-03):9.419638e-04):1.675463e-03):3.638444e-03,69:9.404598e-03):2.727076e-03,8:7.415847e-03):3.333030e-04):6.714776e-04):4.710170e-03,(26:8.906176e-03,(46:9.381493e-03,70:1.554065e-02):2.684707e-03):2.141394e-03):4.346665e-04):9.322565e-03):2.581293e-03):2.364229e-03,(((((63:1.293575e-02,(5:7.709430e-03,21:2.468074e-03):5.873515e-03):4.077743e-04,15:5.535386e-03):3.204179e-03,(11:1.140633e-02,6:3.318092e-03):2.014511e-03):2.600391e-03,10:1.370404e-02):1.418228e-03,29:1.014057e-02):2.624614e-03):3.134566e-03):1.138037e-03):1.661180e-03):1.384152e-03):1.883241e-03,(47:3.060396e-02,25:5.505509e-03):1.730672e-03):4.200861e-04):5.391425e-04,27:5.332662e-03):2.738150e-03):1.038236e-03):1.924333e-03,54:6.794290e-03):1.725166e-03,9:8.646318e-03):1.649367e-03):4.862552e-03,3:1.252903e-02,1:1.041076e-02);
   tree run1.180000 = [&U] ((((50:1.116247e-02,49:9.843201e-03):8.359666e-03,12:1.903452e-02):2.408189e-03,(((((27:5.814244e-03,22:4.813895e-03):3.795847e-03,(((47:3.336774e-02,25:9.119801e-03):1.811894e-03,(43:9.517845e-03,30:1.168458e-02):2.640635e-03):7.137360e-04,(((48:8.422183e-03,67:4.185867e-03):4.010602e-03,((23:1.295309e-02,24:1.029075e-03):5.952615e-03,66:6.977786e-03):1.305756e-03):8.302354e-03,(((72:5.885330e-03,62:9.373702e-03):5.060822e-03,(55:2.227409e-02,(28:1.192588e-02,(19:9.108459e-03,18:9.286034e-03):2.665925e-03):3.079967e-03):1.153194e-03):7.423570e-04,(((58:4.898566e-03,(60:3.693229e-03,59:4.700820e-03):3.059944e-03):1.184384e-03,68:4.218388e-03):4.223478e-04,(((13:2.532877e-02,(((37:3.960167e-03,38:8.582230e-04):1.579991e-03,35:3.882812e-04):4.806377e-03,36:8.566055e-03):5.623835e-03):5.998557e-03,((71:4.042608e-03,(((20:7.084795e-04,2:1.828349e-03):4.409333e-03,(8:4.734452e-03,(((((52:9.570823e-03,(17:3.367713e-03,51:6.593562e-03):1.053658e-02):1.984499e-03,((64:3.281438e-03,65:4.848222e-03):9.545122e-04,(56:9.566591e-03,14:9.866519e-03):7.378232e-05):1.146195e-03):1.676283e-03,57:2.888065e-02):1.225778e-03,69:9.317309e-03):9.572129e-03,(34:3.414960e-02,((4:3.048445e-03,53:5.713232e-03):7.068465e-04,((45:2.489582e-02,33:2.139114e-03):2.307385e-03,(((41:2.617257e-04,40:4.254546e-04):6.360636e-03,32:5.123009e-03):1.743863e-03,((42:1.474646e-02,16:1.553061e-02):3.315565e-03,(7:5.363540e-03,39:2.729088e-02):6.085570e-03):2.090270e-03):4.255781e-03):3.639944e-03):3.304075e-03):4.218227e-03):3.390696e-04):3.389217e-03):2.279897e-03,((46:1.691034e-02,70:1.374474e-02):2.822502e-03,26:1.286483e-02):1.129349e-03):7.830516e-04):4.825948e-03,(44:6.173492e-03,31:6.153473e-03):6.157758e-03):1.815535e-03):4.227436e-03,(29:8.562505e-03,(((11:1.189784e-02,6:3.570971e-03):2.901076e-03,(((5:3.528652e-03,21:5.542708e-03):8.435817e-03,15:6.122266e-03):7.757293e-04,63:8.449128e-03):4.971434e-04):2.296979e-03,10:1.364236e-02):9.927003e-04):2.042387e-03):4.286787e-03):3.082818e-03):3.801654e-03):1.062639e-03):9.476510e-04):5.621326e-03,61:5.075998e-03):2.486337e-03,9:8.324653e-03):6.102064e-04,54:5.699971e-03):1.862009e-03):2.367422e-03,3:1.155304e-02,1:1.092185e-02);
   tree run1.185000 = [&U] ((((49:8.275405e-03,50:1.129663e-02):1.184751e-02,12:1.734131e-02):3.237211e-03,((54:8.069436e-03,((61:4.400642e-03,(((((((19:7.661266e-03,18:1.969012e-03):4.710900e-03,28:6.858278e-03):4.512984e-03,((((60:4.582276e-03,59:2.453568e-03):1.664121e-03,58:5.055796e-03):1.021151e-03,68:6.963334e-03):3.125857e-03,(((((15:3.322271e-03,((21:1.812472e-03,5:4.085732e-03):1.061369e-02,63:9.233490e-03):2.254133e-03):1.843951e-03,(11:1.009380e-02,6:5.633315e-03):4.575595e-04):2.009456e-03,10:1.519100e-02):5.264484e-04,29:1.121366e-02):1.743513e-03,(((26:1.466947e-02,(((((4:4.746207e-03,53:6.430062e-03):5.265022e-04,(((42:1.628002e-02,(41:1.215537e-03,40:6.697658e-05):6.939261e-03):6.083519e-04,((39:3.028092e-02,7:3.740644e-03):3.820123e-03,(32:7.112119e-03,16:1.270538e-02):2.029405e-03):1.663573e-03):4.993433e-03,(33:4.540104e-04,45:2.047174e-02):1.694687e-03):2.751564e-03):9.463720e-03,(((((64:4.379910e-03,65:4.702105e-03):1.913151e-03,(((51:6.380019e-03,17:3.968415e-03):7.420695e-03,52:1.738428e-02):1.496056e-03,(57:1.598073e-02,56:3.091648e-03):1.587257e-02):1.895271e-03):6.067204e-04,14:8.694554e-03):4.606618e-03,69:7.595603e-03):3.367298e-03,(8:3.971193e-03,34:3.064474e-02):2.382723e-03):3.037542e-03):1.316631e-03,(20:1.159486e-03,2:9.221459e-04):2.506467e-03):1.129565e-03,((70:1.337652e-02,46:1.313945e-02):5.081117e-03,71:4.343842e-03):7.825525e-04):1.763423e-03):7.259069e-03,(31:4.211083e-03,44:7.133313e-03):4.203051e-03):1.864622e-03,(13:2.343943e-02,(36:9.948062e-03,(38:1.876263e-03,(37:5.200202e-03,35:1.440914e-03):3.023790e-03):5.283638e-03):5.232919e-03):6.694301e-03):3.596361e-03):3.207636e-03):8.124443e-04):1.745239e-03,55:2.509560e-02):1.684880e-03,(62:1.680925e-02,72:8.418385e-03):7.349422e-03):1.346175e-03,((67:2.188976e-03,48:9.489955e-03):1.186594e-02,((24:4.317839e-03,23:9.599829e-04):1.547569e-02,66:6.537026e-03):5.528347e-05):7.748125e-03):3.950053e-03,((22:5.565610e-03,27:1.011707e-02):1.363311e-03,(25:8.160293e-03,47:4.236021e-02):2.419519e-03):1.134267e-03):2.306370e-03):7.265016e-04,(30:8.803888e-03,43:4.441368e-03):5.636706e-03):1.774074e-03):1.952739e-03,9:7.867884e-03):4.116527e-03):5.307133e-03,3:8.461205e-03,1:1.093677e-02);
   tree run1.190000 = [&U] (((((((((22:6.277871e-03,27:9.143481e-03):4.349676e-04,(((55:2.699607e-02,((((60:1.138582e-02,59:2.720339e-03):2.396706e-03,58:4.641594e-03):1.186923e-03,68:7.034569e-03):5.686713e-03,((29:1.248528e-02,(((31:4.274310e-03,44:4.168711e-03):3.500010e-03,((((8:2.832824e-03,(((20:7.684175e-04,2:5.272999e-03):4.687022e-03,(((53:5.139583e-03,4:4.530104e-03):5.769087e-04,(((((16:1.216940e-02,32:3.781598e-03):1.172419e-03,42:1.471335e-02):2.770330e-03,(41:1.430940e-03,40:1.511478e-04):6.652899e-03):1.044684e-03,(39:2.781969e-02,7:6.221391e-03):8.486907e-03):5.130198e-03,(45:3.143090e-02,33:1.919236e-03):6.422295e-03):6.538492e-03):7.678250e-03,34:3.475766e-02):1.055184e-03):5.527330e-04,((14:7.546275e-03,((57:1.052267e-02,56:4.298146e-03):1.044440e-02,((64:5.891204e-03,65:3.186721e-03):2.156186e-03,((51:9.925378e-03,17:3.258129e-03):1.052442e-02,52:1.894316e-02):2.574379e-03):1.261752e-03):3.212601e-04):2.568356e-03,69:4.532800e-03):5.630282e-03):1.232846e-03):2.241484e-03,71:2.456869e-03):7.926469e-04,(26:1.250603e-02,(70:9.840950e-03,46:1.148210e-02):4.211951e-03):3.557792e-03):5.514780e-03,(13:2.198597e-02,(36:8.100721e-03,((37:7.782050e-03,35:3.059738e-03):1.353993e-04,38:7.120019e-04):5.845898e-03):6.715934e-03):1.094833e-02):1.832622e-03):7.948869e-03,(10:1.580808e-02,((15:6.824544e-03,((21:6.081952e-03,5:3.163551e-03):8.650628e-03,63:1.073139e-02):4.937489e-03):4.007975e-03,(11:9.752075e-03,6:4.038864e-03):1.530695e-03):5.017304e-03):3.206112e-03):1.076965e-03):1.794888e-03,((19:6.206045e-03,18:1.738038e-03):6.007155e-03,28:6.559994e-03):5.043496e-03):3.556749e-06):1.949590e-03):1.776095e-03,(62:1.001343e-02,72:8.746042e-03):6.158743e-03):8.233235e-04,((67:4.199862e-03,48:1.310906e-02):7.541438e-03,(23:1.708500e-02,(24:4.382848e-03,66:2.426110e-03):8.734910e-03):7.116496e-04):8.892947e-03):2.118084e-03):8.431323e-04,(25:5.462461e-03,47:3.978131e-02):2.866803e-03):5.145284e-03,61:6.934086e-03):9.251989e-04,(43:6.038130e-03,30:8.020778e-03):4.945808e-03):2.182852e-03,54:8.076711e-03):7.076992e-04,9:1.239252e-02):1.328696e-03,((49:1.265277e-02,50:7.613262e-03):1.991094e-02,12:2.302475e-02):7.163890e-04):3.224101e-03,3:7.646961e-03,1:1.171945e-02);
   tree run1.195000 = [&U] ((50:1.818767e-02,((((49:1.688467e-02,54:4.232332e-03):4.645064e-03,((61:3.274016e-03,(((25:4.918597e-03,47:3.861205e-02):2.199373e-03,(22:4.497987e-03,27:8.475643e-03):2.429566e-03):3.530970e-04,((66:9.028507e-03,((67:3.849286e-03,48:9.349074e-03):1.311980e-03,(24:1.644578e-03,23:2.058068e-03):1.043406e-02):1.875616e-03):7.900133e-03,(((62:8.987458e-03,72:8.566236e-03):5.167893e-03,55:2.444456e-02):1.901190e-03,(((28:6.965340e-03,(18:3.378226e-03,19:3.643869e-03):7.129766e-03):3.963346e-03,((60:5.350665e-03,(58:3.179918e-03,59:5.815315e-03):6.196902e-04):3.435409e-03,68:6.275420e-03):2.905046e-03):1.116193e-04,(((31:5.900016e-03,44:4.409254e-03):2.071544e-03,(((70:1.472167e-02,(46:1.383746e-02,26:1.074678e-02):2.145528e-03):2.548501e-03,(71:2.864959e-03,((20:2.238928e-03,2:2.041044e-03):3.540398e-03,((69:5.658134e-03,(57:2.078303e-02,((52:1.468057e-02,(51:6.047004e-03,17:4.594159e-03):6.902361e-03):1.463121e-03,((64:3.660013e-03,65:3.519229e-03):2.979356e-03,(56:1.440677e-02,14:8.850638e-03):2.121103e-03):8.729203e-04):1.432451e-03):1.810732e-03):4.550904e-03,((8:3.637134e-03,34:2.466499e-02):6.240283e-04,(((((32:4.988983e-03,((40:3.678056e-04,41:6.792119e-04):2.590478e-03,((42:1.135847e-02,33:2.698958e-03):1.037964e-03,16:1.086800e-02):7.081386e-04):1.181718e-03):8.363305e-04,(7:5.902817e-03,39:2.130482e-02):4.680609e-03):5.300823e-03,4:1.235726e-03):2.013606e-03,53:3.929204e-03):2.672249e-03,45:2.930038e-02):4.708476e-03):1.552534e-04):2.604284e-03):2.817836e-03):2.086638e-04):3.279439e-03,(((37:3.825373e-03,(38:1.242703e-04,35:8.137262e-04):1.572423e-03):4.357527e-03,36:5.914971e-03):1.310470e-02,13:1.695698e-02):4.520927e-03):3.049731e-03):5.775956e-03,((((63:4.717174e-03,(21:2.714904e-03,5:2.604274e-03):8.620957e-03):3.476315e-04,15:5.258587e-03):1.855300e-03,(11:1.120494e-02,6:6.414809e-03):2.022500e-03):1.456007e-03,(10:9.230764e-03,29:1.096363e-02):2.258833e-03):1.627453e-03):2.268465e-03):4.433854e-03):1.384723e-03):2.825612e-03):2.761856e-03):1.015195e-03,(43:4.467310e-03,30:8.372807e-03):5.247315e-03):1.485351e-03):1.302238e-03,9:8.236079e-03):1.813928e-03,12:2.239220e-02):3.018032e-03):1.809593e-03,3:1.208836e-02,1:1.165159e-02);
   tree run1.200000 = [&U] (((9:8.569097e-03,((61:7.648026e-03,(((25:5.771710e-03,47:3.319484e-02):4.576284e-03,(22:3.214098e-03,((30:1.250435e-02,27:5.190094e-03):4.035001e-03,(((55:3.346743e-02,((((((((70:9.752747e-03,46:1.156149e-02):3.809648e-03,71:4.244233e-03):4.298016e-04,(26:1.189614e-02,((69:6.630869e-03,((56:3.002571e-03,57:1.523281e-02):1.140438e-02,(((64:2.925604e-03,65:6.989049e-03):2.930537e-03,((17:3.333257e-03,51:7.787388e-03):8.155302e-03,52:1.501408e-02):2.644687e-03):1.725489e-03,14:8.558888e-03):8.457744e-05):8.514329e-04):3.233951e-03,((20:2.794866e-05,2:2.106295e-03):5.419477e-03,(8:2.290390e-03,(34:2.777904e-02,((((41:7.347674e-04,40:5.966959e-03):9.261519e-03,((7:4.990280e-03,39:3.772319e-02):4.750606e-03,(42:1.632720e-02,32:5.856126e-03):2.099499e-03):1.814537e-03):1.271081e-03,16:1.480504e-02):7.635504e-03,((45:2.285005e-02,33:6.116237e-04):4.809777e-03,(4:1.594500e-03,53:2.332358e-03):6.968502e-04):1.473713e-03):5.943994e-03):3.026565e-03):1.213036e-03):9.538302e-04):2.462588e-03):1.806879e-03):9.547169e-03,(13:2.341790e-02,(((38:1.171367e-03,37:4.617070e-03):3.166427e-04,35:6.754641e-04):5.209999e-03,36:1.084654e-02):1.035764e-02):1.082962e-02):1.735370e-03,(44:2.774338e-03,31:3.980287e-03):2.529933e-03):8.071476e-03,(((15:7.593061e-03,((5:4.924071e-03,21:5.722897e-03):1.367566e-02,63:7.263641e-03):6.059919e-04):1.369778e-03,(11:9.860519e-03,6:3.613157e-03):1.572631e-03):2.332260e-03,(10:1.450494e-02,29:1.404889e-02):2.726721e-03):2.096798e-03):2.791545e-03,((58:4.718238e-03,(60:5.671589e-03,59:4.144981e-03):1.737478e-03):3.118943e-03,68:6.656170e-03):2.400720e-03):7.267977e-04,((19:6.025408e-03,18:2.741562e-03):5.837785e-03,28:9.305029e-03):2.758682e-03):1.578607e-03):3.449492e-03,(72:8.678611e-03,62:1.470606e-02):8.416459e-03):4.986980e-04,(((23:7.594888e-03,24:2.844045e-03):6.146869e-03,(67:3.349794e-03,48:1.060711e-02):9.673371e-04):2.683570e-03,66:6.716607e-03):8.670345e-03):4.315754e-03):2.405263e-04):6.762057e-04):4.883460e-03,43:1.152199e-02):9.740272e-04):2.718454e-03,54:6.926318e-03):6.752234e-04):2.363471e-03,(12:2.037186e-02,(50:5.852077e-03,49:7.747537e-03):1.854906e-02):8.521439e-04):5.919537e-03,3:8.521960e-03,1:1.510098e-02);
   tree run1.205000 = [&U] (((12:1.826266e-02,(50:6.286084e-03,49:4.298952e-03):1.241043e-02):4.474364e-03,(((((27:7.220096e-03,22:2.585364e-03):5.566541e-04,(((47:3.438724e-02,30:1.078303e-02):7.976781e-04,25:6.391957e-03):1.436284e-03,((((((19:3.890898e-03,18:6.436272e-03):8.307877e-03,28:5.338521e-03):3.709617e-03,(55:3.582048e-02,(72:1.111977e-02,62:1.060182e-02):8.299965e-03):2.099801e-03):2.034854e-03,((58:4.529113e-03,(60:4.338425e-03,59:4.520434e-03):3.036545e-03):9.443788e-04,68:6.639949e-03):3.240366e-03):4.350704e-04,((((((70:1.456536e-02,(46:1.760097e-02,26:9.050210e-03):1.559881e-03):2.079699e-03,(((34:3.137258e-02,8:3.919598e-03):1.976466e-04,(20:2.750470e-03,2:1.814433e-03):3.719783e-03):3.666811e-04,((69:6.869059e-03,((14:9.674205e-03,((64:4.701858e-03,65:4.453688e-03):1.481480e-03,((17:3.696285e-03,51:5.666625e-03):1.039939e-02,52:1.555340e-02):3.675360e-03):9.071544e-04):1.376947e-03,(56:9.022743e-03,57:2.532327e-02):4.899509e-03):2.012736e-03):4.189925e-03,((45:2.398952e-02,33:3.338576e-03):2.913738e-03,(4:4.567561e-03,(53:3.917120e-03,((((42:1.390734e-02,16:1.634718e-02):4.404527e-03,(41:1.044104e-03,40:4.380674e-05):9.877819e-03):1.004488e-03,32:5.933387e-03):8.307176e-04,(7:4.198056e-03,39:2.828178e-02):5.820719e-03):8.306124e-03):2.064282e-04):2.189182e-03):4.149188e-03):1.036014e-03):1.337273e-03):1.325241e-03,71:8.331980e-03):5.526343e-03,(13:1.579929e-02,((35:1.218164e-03,(37:5.209491e-03,38:4.344147e-04):1.147205e-03):9.249850e-04,36:1.557678e-02):1.035741e-02):6.034607e-03):5.138712e-03,(44:6.412992e-03,31:4.154966e-03):3.991117e-03):5.434493e-03,((((63:1.132345e-02,(5:6.609638e-03,21:3.915339e-03):5.073784e-03):4.001498e-03,15:8.137073e-03):1.463008e-03,(11:1.021472e-02,6:4.902069e-03):1.127307e-03):2.167572e-03,(10:1.690541e-02,29:9.761505e-03):3.495034e-03):3.179248e-03):2.474758e-03):3.677100e-03,((48:9.355518e-03,67:3.396751e-03):2.574091e-03,((24:6.246156e-03,23:1.572153e-02):7.808242e-03,66:5.321251e-03):1.887863e-03):1.063221e-02):2.935824e-03):1.013863e-03):3.797398e-03,(61:7.068658e-03,43:1.203353e-02):4.368002e-04):3.419563e-03,54:5.983396e-03):6.668796e-04,9:8.337791e-03):4.054786e-03):1.572799e-03,3:1.379801e-02,1:1.510609e-02);
   tree run1.210000 = [&U] (((12:1.529825e-02,(49:8.504212e-03,50:1.057577e-02):8.112205e-03):1.052114e-03,(9:9.342516e-03,((((61:4.368396e-03,((62:1.405279e-02,72:9.100074e-03):5.403449e-03,((((67:2.901462e-03,48:1.174648e-02):7.181272e-05,23:1.863613e-02):1.146297e-03,(24:6.581170e-03,66:4.285568e-03):4.031987e-03):8.391775e-03,((((19:7.028289e-03,18:6.469309e-03):6.411787e-03,28:6.971119e-03):2.188554e-03,((68:2.420836e-03,(58:4.604040e-03,(60:6.559064e-03,59:6.536860e-03):8.431636e-04):1.210988e-03):3.440591e-03,(((31:5.492145e-03,44:7.220297e-03):4.745310e-03,(((70:1.841970e-02,(46:1.106987e-02,26:9.570130e-03):1.124119e-03):2.164561e-03,((((34:3.056731e-02,(8:2.252530e-03,((14:8.340062e-03,((56:1.194780e-02,(52:1.116226e-02,(57:3.743632e-02,(51:6.111034e-03,17:3.989183e-03):4.222439e-03):3.348689e-03):2.284221e-03):3.711575e-04,(64:6.339510e-03,65:6.153094e-03):1.327017e-03):1.366249e-03):3.949910e-03,69:7.403679e-03):3.761914e-03):2.111458e-03):1.980670e-03,((((33:2.210533e-03,45:2.699546e-02):2.942041e-03,((41:7.169036e-05,40:3.021197e-04):4.289102e-03,(((39:2.552302e-02,7:2.719109e-03):7.249100e-03,42:1.276828e-02):7.154725e-04,(32:5.924217e-03,16:8.992529e-03):1.816819e-03):2.929511e-04):2.923100e-03):4.110650e-03,4:7.337711e-03):7.858863e-04,53:6.008602e-03):4.379592e-03):1.684976e-03,(20:2.393501e-03,2:3.531384e-03):4.728294e-03):1.252876e-03,71:4.023887e-03):1.560866e-03):4.051169e-03,(13:1.819149e-02,(36:1.093599e-02,(35:3.296163e-04,(37:2.051962e-03,38:1.844761e-03):2.257126e-05):3.509257e-03):6.688665e-03):5.398856e-03):2.101531e-03):4.337440e-03,(((15:4.118838e-03,(63:6.497791e-03,(21:5.787875e-03,5:4.190913e-03):7.198281e-03):1.802483e-03):8.257735e-04,(6:4.552038e-03,11:6.434531e-03):2.233869e-03):3.493278e-03,(29:1.182544e-02,10:2.256185e-02):1.297900e-03):1.202870e-03):3.790841e-03):7.903162e-04):8.827400e-04,55:2.234465e-02):4.233210e-03):1.020574e-03):1.489804e-03):2.836566e-04,((27:6.513874e-03,22:4.215849e-03):9.235393e-04,(25:6.719995e-03,47:3.837433e-02):3.578506e-03):1.040496e-03):5.604264e-04,(43:5.177454e-03,30:5.608809e-03):6.124453e-03):4.007792e-03,54:9.404367e-03):1.373232e-03):1.362325e-03):5.762172e-03,3:7.382022e-03,1:1.015273e-02);
   tree run1.215000 = [&U] (((50:6.793907e-03,49:9.485910e-03):1.771113e-02,(12:2.129794e-02,(((43:1.040477e-02,((((27:6.406940e-03,22:2.416487e-03):1.990249e-03,(30:1.299905e-02,(47:3.248721e-02,25:7.326267e-03):7.913124e-04):7.994131e-05):3.706431e-04,((55:2.066718e-02,((((58:4.009411e-03,(59:3.945264e-03,60:7.850681e-03):8.059966e-04):1.957182e-03,68:7.429017e-03):4.521421e-03,((28:1.309482e-02,(19:5.813236e-03,18:6.175487e-03):5.147883e-03):5.916412e-03,(((44:2.641768e-03,31:3.926776e-03):2.975930e-03,(((70:8.925897e-03,(46:1.252189e-02,26:8.049659e-03):6.256141e-04):1.324521e-03,(((20:1.006060e-03,2:8.542776e-03):6.722219e-03,(((34:2.310091e-02,((53:4.458753e-03,4:5.283811e-03):8.839213e-04,((45:1.811372e-02,33:1.882243e-03):4.818800e-03,((41:7.964777e-04,40:3.479728e-04):6.362830e-03,((42:1.774780e-02,(7:4.029740e-03,39:2.617104e-02):3.405848e-03):2.413775e-03,(16:1.071535e-02,32:4.171521e-03):3.510824e-03):1.842174e-03):1.161832e-03):6.629387e-03):3.396606e-03):4.379863e-03,8:3.207253e-03):5.191147e-04,(69:8.571868e-03,(57:2.220392e-02,((52:1.287111e-02,(17:3.192821e-03,51:6.115058e-03):7.506201e-03):3.376817e-03,((14:8.338118e-03,(64:4.993961e-03,65:4.149830e-03):2.525928e-03):2.071576e-04,56:1.206652e-02):1.582669e-03):2.880754e-03):1.233023e-03):6.616019e-03):1.407652e-03):4.010570e-03,71:2.515362e-03):1.917498e-03):4.804324e-03,(13:1.761280e-02,(((37:6.187688e-03,38:2.203872e-03):8.543455e-04,35:3.585511e-03):5.377535e-03,36:1.008107e-02):5.005862e-03):5.357264e-03):2.041858e-03):6.140139e-03,((10:1.147264e-02,((((5:7.048167e-03,21:2.195654e-03):5.543827e-03,63:4.224270e-03):2.415279e-03,15:4.858932e-03):3.351910e-03,(11:9.161993e-03,6:6.028112e-03):2.384652e-03):5.277913e-04):1.935484e-03,29:1.075438e-02):5.750692e-04):5.997273e-03):6.371536e-04):2.282353e-03,(72:1.094247e-02,62:1.149456e-02):6.920435e-03):1.863298e-03):1.965881e-03,((23:1.332469e-02,(66:2.103017e-03,24:6.774447e-03):9.269212e-03):4.510242e-04,(48:1.059836e-02,67:2.308337e-03):3.196664e-03):8.815369e-03):2.472172e-03):3.738532e-03,61:9.690877e-03):8.589998e-04):1.357693e-03,54:1.121183e-02):7.796680e-04,9:7.290816e-03):1.133895e-03):1.380705e-03):3.905075e-03,3:7.644747e-03,1:1.876161e-02);
   tree run1.220000 = [&U] (((12:2.228323e-02,(50:7.509875e-03,49:5.471272e-03):1.366680e-02):9.242658e-04,(((61:3.679663e-03,43:9.857729e-03):3.165087e-03,(((55:2.203629e-02,((((58:9.085296e-03,(59:5.635720e-03,60:4.066747e-03):2.455384e-03):8.183202e-04,68:4.179298e-03):2.962721e-03,(28:1.347195e-02,(19:4.009762e-03,18:3.386122e-03):1.136446e-02):6.273353e-03):8.780075e-04,(((44:4.684379e-03,31:5.981386e-03):7.428212e-03,((((70:1.675113e-02,(46:1.248058e-02,26:8.620835e-03):2.110993e-03):1.716865e-03,((((57:2.409290e-02,((52:1.347971e-02,(17:2.558058e-03,51:9.382310e-03):8.964705e-03):9.906579e-04,((64:1.902998e-03,65:2.775224e-03):1.362406e-03,(56:1.034852e-02,14:8.035499e-03):2.088941e-03):3.281115e-04):9.770964e-04):1.188810e-03,69:9.431726e-03):5.855210e-03,(20:2.783385e-03,2:2.068937e-03):5.384535e-03):4.349738e-04,((34:2.706252e-02,(4:5.488750e-03,(((45:2.852575e-02,33:5.016892e-03):7.245012e-03,53:3.921216e-03):6.788109e-04,((41:9.077732e-04,40:9.682605e-04):4.216481e-03,((16:1.138068e-02,32:4.760824e-03):9.687156e-04,((7:5.831983e-03,39:3.317343e-02):3.964227e-03,42:1.906167e-02):5.582673e-04):1.014280e-03):8.811108e-03):3.374785e-04):6.031199e-03):1.442971e-03,8:1.954647e-03):1.210596e-03):3.350083e-03):2.957862e-05,71:2.880704e-03):8.323210e-03,(13:1.923153e-02,(((35:1.778470e-03,37:1.549285e-03):1.740949e-03,38:1.921597e-03):6.686291e-03,36:1.229664e-02):6.597787e-03):4.861424e-03):4.229197e-03):6.586604e-03,((10:1.252705e-02,29:1.182405e-02):3.893446e-03,((15:2.972494e-03,((5:6.644077e-03,21:4.490588e-03):7.442125e-03,63:6.540360e-03):1.645853e-03):2.622612e-03,(11:9.443016e-03,6:4.187718e-03):2.469389e-03):1.575716e-03):3.825296e-03):3.385283e-03):4.615356e-03):1.046225e-03,(66:9.267900e-03,(24:1.114846e-02,((48:1.260205e-02,67:5.123294e-03):1.963018e-03,23:1.760924e-02):3.319796e-03):4.718313e-04):1.039700e-02):5.064114e-03,((72:9.848567e-03,62:1.355889e-02):4.820165e-03,((27:1.360609e-02,22:6.001143e-03):1.222846e-03,((25:7.689110e-03,47:3.813195e-02):4.096078e-04,30:1.636290e-02):3.513811e-03):1.011544e-03):3.853004e-03):1.752666e-03):9.456899e-04,(54:5.987349e-03,9:7.878736e-03):5.960486e-04):4.214076e-03):8.950312e-03,3:7.457671e-03,1:9.751335e-03);
   tree run1.225000 = [&U] (((54:8.440656e-03,(((43:1.767844e-03,30:1.036872e-02):5.731322e-03,(61:6.091769e-03,(((27:8.608665e-03,22:4.381150e-03):1.227133e-03,(47:3.949003e-02,25:4.903388e-03):1.052020e-03):3.778211e-04,(((62:1.270048e-02,72:8.802653e-03):6.141342e-03,(((28:1.090398e-02,(19:6.646976e-03,18:3.633285e-03):6.792510e-03):2.327070e-03,55:2.706454e-02):3.145803e-03,((((10:4.964982e-03,29:1.079686e-02):4.388203e-03,((11:9.779859e-03,6:5.934283e-03):9.429424e-04,(63:7.718045e-03,((5:8.627120e-03,21:3.932084e-03):3.429221e-03,15:2.942187e-03):1.199136e-03):1.865288e-03):2.193163e-03):3.034294e-03,(((((70:2.324139e-02,71:4.029399e-03):1.603934e-03,((20:2.292694e-03,2:5.982907e-03):5.621892e-03,((((((((41:1.093647e-04,40:1.879778e-03):7.581307e-03,(42:1.298111e-02,16:7.848040e-03):3.185862e-03):8.752713e-04,((39:2.388537e-02,7:3.813652e-03):4.360507e-03,32:5.925568e-03):3.349867e-03):1.730948e-03,33:9.434612e-03):4.726084e-03,(53:2.614160e-03,4:4.055845e-03):1.559505e-04):3.196669e-03,(45:2.073100e-02,34:3.406092e-02):5.415973e-03):2.469764e-03,8:5.888899e-03):3.645244e-03,(((52:1.755073e-02,(56:6.555420e-03,((64:3.543090e-03,65:3.859207e-03):1.364420e-03,14:9.933609e-03):1.759578e-04):9.260153e-04):6.857011e-04,((51:7.310093e-03,17:5.252211e-03):4.357237e-03,57:2.575150e-02):2.902474e-03):1.933276e-03,69:6.762505e-03):4.507483e-03):4.450793e-04):3.370392e-03):3.856467e-03,(46:9.303360e-03,26:6.689625e-03):2.526656e-03):4.904395e-03,(13:1.817507e-02,(36:8.601856e-03,((35:1.393006e-03,37:4.346107e-03):9.072191e-04,38:1.695252e-03):5.568022e-03):6.782460e-03):9.183557e-03):3.964046e-03,(31:6.756736e-03,44:2.274068e-03):5.601981e-03):2.481541e-03):2.606103e-03,(68:3.553105e-03,((58:2.091570e-03,59:7.267831e-03):1.966244e-03,60:4.924725e-03):1.033583e-03):3.218923e-03):3.999995e-05):4.867564e-03):4.313061e-04,(((23:5.613619e-03,24:1.918313e-03):1.069484e-02,66:9.108403e-03):1.549844e-03,(67:1.736745e-03,48:1.050608e-02):5.262538e-03):9.666120e-03):3.372348e-03):1.594560e-03):1.896302e-03):1.333851e-03,9:9.033673e-03):7.785161e-04):3.386890e-03,(12:2.128777e-02,(49:5.958830e-03,50:1.069522e-02):1.253386e-02):1.886555e-03):3.369239e-03,3:7.834354e-03,1:7.540692e-03);
   tree run1.230000 = [&U] ((((((43:1.589198e-03,30:1.644262e-02):7.098918e-03,(61:7.034453e-03,(((66:9.215114e-03,((67:6.425293e-03,48:1.120877e-02):9.855927e-04,(23:9.645450e-03,24:1.683491e-03):9.484158e-03):2.523566e-03):8.137619e-03,((62:9.171529e-03,72:6.341386e-03):4.876677e-03,((((68:6.586335e-03,(58:7.375809e-03,(60:5.375667e-03,59:4.237403e-03):1.356992e-03):1.820428e-03):8.154249e-04,(28:1.388615e-02,(19:1.020867e-02,18:3.492578e-03):1.047265e-02):4.573709e-03):8.124239e-04,(((10:1.350793e-02,((11:8.945045e-03,6:2.408286e-03):3.142921e-03,(((21:2.169728e-03,5:7.802802e-03):4.388172e-03,63:7.848329e-03):4.320559e-03,15:4.474129e-03):9.432528e-04):6.006862e-04):1.082257e-03,29:1.092335e-02):1.839959e-03,(((((70:1.559142e-02,(46:1.039627e-02,26:7.402435e-03):3.154167e-03):3.782399e-04,(((((52:1.845178e-02,((51:8.153478e-03,17:2.956782e-03):8.018924e-03,57:2.605320e-02):1.225996e-03):8.714647e-04,(56:1.542909e-02,(14:1.046295e-02,(64:5.676113e-03,65:4.408260e-03):1.298419e-03):6.555922e-04):2.523479e-04):3.479633e-03,69:8.480600e-03):6.976130e-03,(20:4.977619e-04,2:2.003720e-03):3.603652e-03):1.846533e-03,(((45:2.461846e-02,34:2.969601e-02):2.088484e-03,(((((((42:1.313319e-02,16:1.121168e-02):2.635345e-03,32:5.092178e-03):4.977514e-04,(39:2.938250e-02,7:7.762717e-03):3.068004e-03):1.173585e-03,(41:1.027408e-03,40:5.334217e-04):6.893699e-03):3.123918e-03,33:4.498327e-03):4.170552e-03,4:5.343012e-03):1.583743e-03,53:4.458294e-03):3.032194e-03):2.355108e-03,8:2.832493e-03):1.539032e-03):1.526639e-03):1.875003e-03,71:3.444138e-03):3.518981e-03,(13:1.838801e-02,(36:7.308822e-03,(37:4.524252e-03,(35:1.366400e-03,38:9.599128e-04):8.754537e-04):3.201141e-03):1.047347e-02):6.072311e-03):1.268763e-03,(31:6.270369e-03,44:4.685199e-03):5.397322e-03):4.152071e-03):2.113005e-03):1.180087e-03,55:2.463177e-02):2.275245e-03):2.096857e-03):3.482175e-03,((27:9.632380e-03,22:4.195031e-03):1.580020e-03,(47:3.630962e-02,25:4.477512e-03):2.617868e-03):1.373385e-04):1.316098e-03):2.109930e-03):2.547270e-03,54:9.000220e-03):4.099501e-04,9:8.093703e-03):3.362902e-03,(12:2.314950e-02,(49:8.751313e-03,50:7.397564e-03):1.065318e-02):1.295365e-03):2.099700e-03,3:1.307626e-02,1:7.629036e-03);
   tree run1.235000 = [&U] ((((54:6.980703e-03,9:6.485390e-03):1.387804e-04,(((((23:1.020442e-02,66:8.774578e-03):5.174599e-04,((67:2.043186e-03,48:9.150522e-03):5.790528e-03,24:7.403302e-03):4.365135e-03):8.560831e-03,((((((((11:1.430280e-02,6:5.419038e-03):1.033889e-03,(((21:1.319261e-03,5:8.767223e-03):1.508325e-03,63:8.493963e-03):1.567410e-03,15:4.487965e-03):1.698791e-03):3.047355e-03,10:1.547991e-02):1.881431e-03,29:1.039107e-02):3.065155e-03,((((((46:1.452901e-02,70:1.387697e-02):1.055189e-03,26:8.872410e-03):1.832326e-03,((((52:1.904777e-02,(((51:8.944477e-03,17:2.612013e-03):7.706952e-03,57:2.511231e-02):2.045893e-03,((56:7.328604e-03,14:1.007095e-02):2.532656e-04,(64:2.564209e-03,65:3.147183e-03):1.619338e-03):1.177964e-03):7.967481e-04):1.780972e-03,69:6.930485e-03):7.147537e-03,8:2.795788e-03):1.016690e-04,(34:2.862357e-02,(53:2.593595e-03,(4:6.535212e-03,(((41:7.145391e-05,40:1.627671e-04):7.459871e-03,((16:1.702342e-02,32:4.965608e-03):1.619269e-03,(42:1.482976e-02,(39:3.133686e-02,7:4.068038e-03):6.221829e-03):1.569688e-04):8.618209e-05):3.643898e-03,(33:9.765532e-05,45:2.501901e-02):3.979737e-03):2.004706e-03):1.579384e-03):3.066943e-03):2.762317e-03):4.003233e-03):2.270055e-03,((20:3.997508e-03,2:3.012447e-03):3.800451e-03,71:4.598366e-03):2.289807e-03):8.828818e-03,(13:1.410827e-02,(36:6.098181e-03,(37:3.891218e-03,(38:3.156598e-04,35:1.335066e-03):1.045282e-03):5.664060e-03):6.358377e-03):5.977330e-03):1.641130e-03,(31:4.517081e-03,44:7.581480e-03):6.183129e-03):5.213841e-03):2.852759e-03,((68:8.338724e-03,(58:3.727289e-03,(60:5.225669e-03,59:2.111680e-03):1.160104e-03):1.610165e-03):1.278583e-03,(28:1.250056e-02,(19:7.843786e-03,18:4.570153e-03):7.522032e-03):2.435803e-03):1.911102e-03):1.254805e-03,55:2.537450e-02):2.491436e-03,((62:1.411740e-02,72:1.154511e-02):4.796820e-03,61:5.012298e-03):1.669910e-03):1.611724e-03):2.751017e-03,((47:3.557889e-02,25:8.271981e-03):2.554466e-03,(27:9.298514e-03,22:2.440597e-03):3.047347e-04):9.148443e-04):2.878737e-03,(43:8.235168e-03,30:8.965854e-03):6.754346e-03):2.326998e-03):2.025536e-03,(12:1.703788e-02,(49:2.789196e-03,50:3.341352e-03):1.683555e-02):4.198339e-03):1.962062e-03,3:1.149942e-02,1:1.082054e-02);
   tree run1.240000 = [&U] (3:9.895042e-03,((12:2.114927e-02,(49:8.645306e-03,50:8.171093e-03):1.971507e-02):2.924054e-04,((((((((47:2.898553e-02,25:5.458222e-03):1.980051e-03,(30:1.423465e-02,43:8.800975e-03):6.690636e-03):8.362198e-04,(22:3.903849e-03,27:7.339899e-03):2.233472e-03):1.811261e-03,(((((19:2.578973e-03,18:5.745717e-03):8.503448e-03,28:6.488640e-03):3.209249e-03,55:3.275571e-02):1.071439e-03,((((59:3.410776e-03,60:5.437505e-03):2.687822e-03,58:7.857259e-03):4.260768e-03,68:4.985937e-03):1.076942e-03,((29:1.321551e-02,(((15:3.874799e-03,(63:1.241323e-02,(5:2.729919e-03,21:1.914748e-03):8.193378e-03):3.356609e-03):2.901855e-03,(11:1.038163e-02,6:5.046012e-03):3.575222e-03):2.134168e-03,10:1.673902e-02):1.428788e-03):1.912434e-03,((31:7.134003e-03,44:5.242774e-03):3.889085e-03,((((26:8.187471e-03,46:1.888906e-02):5.714750e-04,70:1.371810e-02):1.534160e-03,(((((((((((42:1.885115e-02,16:1.560080e-02):2.975161e-03,32:5.867075e-03):4.341420e-04,(41:2.046080e-04,40:5.501491e-04):5.730111e-03):1.121677e-03,(39:2.479965e-02,7:5.098376e-03):1.516877e-03):1.488746e-03,(33:4.733525e-04,45:2.239948e-02):2.448345e-03):5.777457e-03,(4:3.514824e-03,53:2.630163e-03):2.987474e-04):7.110290e-03,34:3.228322e-02):2.845011e-04,8:6.801150e-03):1.277176e-03,(69:7.112939e-03,(((52:1.452914e-02,(51:5.743442e-03,17:1.967124e-03):6.328594e-03):1.655542e-03,((64:2.510995e-03,65:1.839716e-03):1.128427e-03,(14:9.974737e-03,56:8.486097e-03):1.193690e-03):2.297836e-03):1.229805e-03,57:1.699102e-02):3.640552e-03):6.277415e-03):3.091405e-03,(2:1.413056e-03,20:1.122677e-04):2.148423e-03):2.630700e-03,71:5.728292e-03):1.718204e-03):6.807737e-03,((36:5.560904e-03,(38:1.557696e-03,(37:3.596136e-03,35:1.314671e-03):1.012630e-03):4.648772e-03):8.840696e-03,13:1.692295e-02):5.305017e-03):2.128689e-03):6.180102e-03):4.677398e-03):1.105525e-03):4.100161e-03,(72:6.201846e-03,62:1.441181e-02):4.969256e-03):2.841847e-03):1.500961e-03,61:5.093381e-03):8.736668e-04,54:9.039937e-03):3.119454e-03,9:7.441635e-03):6.787627e-04,((24:5.537562e-03,66:4.621904e-03):4.388721e-04,((48:1.574433e-02,23:1.118080e-02):1.656773e-03,67:5.340921e-03):5.028314e-03):1.136634e-02):8.267068e-04):3.727788e-03,1:1.493366e-02);
   tree run1.245000 = [&U] (3:1.006407e-02,((((((67:6.931349e-04,23:9.630469e-03):3.720031e-03,48:1.049363e-02):3.581920e-03,(66:2.521272e-03,24:3.505893e-03):1.308801e-03):6.663744e-03,((54:5.053653e-03,(61:7.434775e-03,(((72:7.350650e-03,62:1.210957e-02):4.321459e-03,(55:3.097821e-02,(((19:8.203035e-03,18:2.915058e-03):5.172339e-03,28:6.870646e-03):3.261093e-03,((((59:5.570344e-03,60:4.738500e-03):2.210998e-03,58:6.307623e-03):1.758452e-03,68:3.392971e-03):2.997874e-03,(29:9.638130e-03,((((15:6.202775e-03,(63:6.564780e-03,(5:2.776280e-03,21:5.327500e-03):8.658082e-03):3.405158e-03):1.561387e-03,(11:9.199574e-03,6:2.993227e-03):1.570455e-03):3.274955e-03,10:1.419269e-02):1.912874e-03,((31:4.694129e-03,44:4.895675e-03):4.339014e-03,(((((2:5.912334e-04,20:6.967517e-05):9.009366e-03,71:3.895281e-03):6.307840e-04,(((((4:4.445664e-03,(((16:7.936853e-03,42:1.638733e-02):9.458364e-04,((32:8.694941e-03,(39:2.457584e-02,7:6.709168e-03):4.365548e-03):4.849204e-05,(41:9.570545e-06,40:1.300988e-03):8.299735e-03):1.157462e-04):5.065956e-04,(33:1.207931e-03,45:2.851990e-02):4.021508e-03):7.316407e-03):3.717092e-04,53:3.022135e-03):7.721550e-03,34:2.449653e-02):4.724018e-04,8:2.012705e-03):4.271364e-04,(69:5.080745e-03,(((51:6.482727e-03,17:2.363544e-03):5.223318e-03,57:2.155170e-02):2.797554e-03,(52:1.301316e-02,((65:2.084592e-03,64:3.003758e-03):3.740912e-04,(14:5.242425e-03,56:1.163534e-02):5.232961e-03):1.175167e-03):1.665226e-03):3.402084e-03):7.635950e-03):1.342274e-03):3.061497e-04,((46:1.110568e-02,70:1.348290e-02):8.843345e-04,26:7.285037e-03):6.608798e-04):7.589223e-03,((36:1.279793e-02,(37:4.697568e-03,(38:4.584672e-04,35:1.876762e-03):1.162790e-03):1.531438e-03):7.463441e-03,13:1.997636e-02):4.669982e-03):2.779801e-03):6.457586e-03):2.597107e-03):3.165800e-03):1.492680e-03):1.542834e-03):1.581995e-03):3.726429e-03,((30:1.024651e-02,43:6.249033e-03):6.277693e-03,((47:4.420279e-02,25:9.583143e-03):1.249759e-03,(22:2.661826e-03,27:6.574046e-03):1.764611e-03):3.950773e-04):2.086225e-03):3.300535e-03):2.485776e-03):1.912546e-03,9:6.923924e-03):2.359467e-03):3.175085e-03,(49:4.092928e-03,50:1.018946e-02):1.233046e-02):1.322825e-04,12:2.302770e-02):3.647312e-03,1:1.039184e-02);
   tree run1.250000 = [&U] (3:1.171077e-02,(((((61:4.624695e-03,((27:8.241018e-03,22:4.247232e-03):1.297985e-03,((47:3.563060e-02,25:7.451856e-03):3.984851e-03,(((72:8.516751e-03,62:1.277083e-02):8.493102e-03,((((((11:6.032446e-03,6:4.795758e-03):2.043041e-03,(15:5.492473e-03,((21:5.100587e-03,5:6.117690e-03):5.827262e-03,63:8.367700e-03):6.579633e-04):1.227020e-03):3.049010e-03,10:1.259901e-02):1.761096e-03,(((((((46:1.513653e-02,70:1.212853e-02):5.980391e-04,26:9.709067e-03):1.761247e-03,71:6.614082e-03):3.727807e-04,(((34:4.247485e-02,(20:4.148611e-03,2:1.674826e-03):4.739746e-03):1.266471e-03,((((45:2.842146e-02,33:1.131109e-02):2.148926e-03,((16:1.373591e-02,32:5.682381e-03):1.136117e-03,((7:5.861446e-03,39:3.310487e-02):6.572262e-03,((41:5.572774e-04,40:3.480239e-04):6.505548e-03,42:2.107696e-02):3.663556e-04):9.375502e-04):9.368265e-04):6.577500e-03,(4:4.984477e-03,53:2.164630e-03):2.147013e-03):5.056755e-03,8:7.952661e-03):7.135139e-04):1.397862e-03,(69:7.678335e-03,(57:2.006535e-02,(((52:1.472841e-02,(17:4.003143e-03,51:5.616300e-03):1.109122e-02):1.496866e-03,(65:3.681331e-03,64:4.477659e-03):3.104416e-03):7.685885e-04,(56:7.593764e-03,14:5.592269e-03):2.852898e-03):1.908468e-03):3.300351e-03):3.861414e-03):2.280971e-03):6.902561e-03,(13:2.292617e-02,(((35:2.891336e-03,37:2.904710e-03):1.716352e-03,38:1.344745e-03):4.006008e-03,36:1.187882e-02):1.035766e-02):7.338528e-03):1.811173e-03,(44:6.427091e-03,31:5.231830e-03):4.907466e-03):3.826072e-03,29:1.314039e-02):8.346328e-05):5.001415e-03,(((19:6.181376e-03,18:5.765095e-03):8.685546e-03,28:8.674866e-03):4.341503e-03,((58:5.769878e-03,(59:3.981813e-03,60:6.187745e-03):1.825677e-03):2.709261e-03,68:4.157189e-03):1.082521e-03):1.840478e-04):3.348336e-03,55:2.369482e-02):2.242260e-03):2.499834e-03,(((48:3.828801e-03,67:2.445366e-03):7.053931e-03,((24:1.308675e-03,23:7.773470e-03):1.063327e-02,66:7.852750e-03):7.593487e-04):4.928919e-03,30:1.457128e-02):5.374980e-03):7.800101e-04):8.764889e-04):4.812428e-03):9.982991e-04,43:1.164433e-02):1.254559e-03,54:9.252553e-03):1.102536e-03,9:8.404679e-03):4.210125e-03,(12:2.353562e-02,(50:6.762210e-03,49:7.510567e-03):1.481948e-02):2.553293e-03):2.737967e-03,1:1.179727e-02);
   tree run1.255000 = [&U] ((((49:7.302456e-03,50:1.049309e-02):8.234039e-03,12:2.206753e-02):3.624252e-03,((54:4.577992e-03,9:1.057396e-02):5.501807e-04,((((((62:8.481613e-03,72:9.855829e-03):6.829738e-03,((((19:4.476100e-03,18:4.178276e-03):7.626968e-03,28:1.121780e-02):2.611044e-03,((68:4.118437e-03,(58:4.048441e-03,(59:6.290427e-03,60:7.438036e-03):2.096598e-03):2.609094e-03):2.113453e-03,(((10:1.420584e-02,29:7.882790e-03):9.334204e-04,((((5:4.230333e-03,21:2.982339e-03):8.720212e-03,63:6.552579e-03):2.415939e-03,15:5.715919e-03):8.213096e-04,(11:1.032201e-02,6:6.636250e-03):6.601500e-04):2.085880e-03):2.521989e-03,((31:5.247759e-03,44:3.537845e-03):4.906006e-03,((13:2.048876e-02,(36:1.154672e-02,((38:2.003273e-04,37:3.121492e-03):1.828800e-04,35:2.706687e-03):3.424301e-03):5.518577e-03):4.956317e-03,((((8:6.563642e-03,(34:3.604606e-02,((4:6.268664e-03,((((16:9.074763e-03,42:1.303964e-02):1.419834e-03,(32:4.863601e-03,(39:2.983999e-02,7:8.026149e-03):5.422643e-03):5.613370e-04):1.373800e-04,(41:5.725045e-04,40:2.815146e-03):6.935361e-03):2.232352e-03,(45:1.966374e-02,33:1.155017e-03):3.141220e-03):6.207448e-03):1.432823e-03,53:3.732758e-03):4.648688e-03):1.124928e-03):6.118919e-04,(((57:2.041988e-02,(((56:2.594293e-02,14:9.549204e-03):1.273420e-03,(64:4.755284e-03,65:2.262183e-03):1.244669e-03):8.177382e-04,((51:8.095623e-03,17:2.906099e-03):1.011867e-02,52:1.439573e-02):9.789869e-04):2.355996e-03):7.032945e-04,69:7.589867e-03):3.931916e-03,(20:1.162577e-04,2:2.894741e-03):4.931943e-03):2.706344e-05):1.232893e-03,71:6.314342e-03):4.379606e-04,((70:9.397378e-03,26:9.164864e-03):2.182535e-04,46:1.426266e-02):1.787988e-03):7.955483e-03):2.405280e-03):3.016982e-03):2.616037e-03):2.672043e-03):2.244299e-03,55:2.291886e-02):9.223615e-04):1.636792e-03,((66:8.181930e-03,(23:9.732470e-03,24:3.254218e-03):9.223151e-03):1.724752e-03,(67:3.591038e-03,48:8.358950e-03):2.684412e-03):1.190436e-02):2.169397e-03,61:7.942263e-03):1.315309e-03,((47:3.148488e-02,25:3.907295e-03):2.833740e-03,(22:5.055905e-03,27:9.701601e-03):3.539440e-04):1.464443e-03):8.957053e-04,(43:3.345354e-03,30:1.115900e-02):8.067436e-03):1.917855e-03):4.659087e-03):2.883424e-03,3:1.006551e-02,1:1.441053e-02);
   tree run1.260000 = [&U] (((12:2.322041e-02,((((((22:4.829710e-03,27:8.194913e-03):1.558319e-03,(47:3.344439e-02,25:8.272629e-03):3.979187e-03):1.081160e-03,(((66:1.095159e-02,(23:6.484907e-03,24:8.551127e-04):1.251357e-02):6.804784e-05,(67:3.122296e-04,48:9.148361e-03):3.619039e-03):8.542352e-03,(((62:1.651271e-02,72:7.831981e-03):5.217332e-03,((((19:1.718964e-03,18:5.926850e-03):8.665120e-03,28:6.280042e-03):3.677914e-03,((68:5.185843e-03,(58:4.466264e-03,(59:3.550362e-03,60:4.938880e-03):1.227826e-03):2.899302e-03):3.294361e-03,(((31:3.558831e-03,44:4.691687e-03):7.008952e-03,((13:2.157198e-02,(36:9.337674e-03,(37:2.798267e-03,(35:1.372567e-03,38:3.273067e-03):3.787689e-04):2.260406e-03):9.319026e-03):9.102381e-03,((26:1.652181e-02,(((((57:2.316275e-02,((14:7.523923e-03,((65:3.486955e-03,64:2.296245e-03):1.569491e-03,56:1.090735e-02):6.267994e-05):2.612933e-03,((51:5.754593e-03,17:4.034396e-03):1.211723e-02,52:1.663256e-02):1.195813e-03):5.566920e-03):1.564440e-03,69:8.484532e-03):3.376009e-03,(20:1.224349e-03,2:1.339103e-03):7.176150e-03):7.000184e-04,8:3.092538e-03):1.284791e-03,(34:2.738751e-02,((4:2.866513e-03,53:3.623067e-03):6.108066e-04,((((32:3.743015e-03,(16:9.444579e-03,42:1.321911e-02):2.214314e-03):2.738974e-05,(39:2.977130e-02,7:3.411695e-03):7.969398e-03):1.800927e-04,(41:4.087589e-04,40:1.192236e-03):9.855174e-03):3.249872e-03,(45:3.017528e-02,33:2.267187e-03):5.645499e-03):4.297483e-03):2.640602e-03):4.439615e-03):1.786825e-03):1.440879e-03,((46:1.635749e-02,70:1.201320e-02):1.073508e-03,71:5.303256e-03):4.636483e-04):5.583412e-03):1.677912e-03):7.330919e-03,(((5:5.282252e-03,21:6.288529e-03):1.562572e-02,(63:8.596422e-03,(6:7.826022e-03,(11:1.312831e-02,15:7.686351e-03):3.708967e-03):7.059038e-04):1.570737e-03):4.280125e-03,(29:9.444726e-03,10:9.632089e-03):3.052967e-03):1.732332e-05):4.739671e-03):2.837387e-03):2.712504e-03,55:2.594183e-02):7.492569e-04):2.534747e-03,61:4.571194e-03):1.087554e-03):2.106343e-03):9.212068e-04,(43:1.407041e-02,30:1.036918e-02):4.425424e-03):2.876489e-03,9:1.159666e-02):1.755455e-03,54:5.279017e-03):5.795782e-03):2.304023e-03,(49:1.121329e-02,50:5.784179e-03):1.668289e-02):5.493153e-03,3:1.003088e-02,1:1.214922e-02);
   tree run1.265000 = [&U] ((((54:7.570362e-03,(9:9.994921e-03,(((((22:5.508412e-03,27:1.097719e-02):2.412002e-03,(47:3.198040e-02,25:9.701712e-03):3.499283e-03):1.154545e-03,((62:1.222878e-02,72:7.032813e-03):7.208352e-03,(((66:7.468860e-03,(23:1.602873e-02,24:9.765312e-04):7.029029e-03):3.923557e-03,(67:1.607072e-03,48:4.882733e-03):6.986920e-03):7.809115e-03,((((((59:5.421807e-03,60:5.885160e-03):2.229468e-03,58:7.575412e-03):7.369031e-03,68:3.721846e-03):3.917580e-03,(((31:6.340790e-03,44:6.122652e-03):4.612990e-03,((13:2.059427e-02,(36:8.914460e-03,(37:4.446646e-03,(38:2.094398e-04,35:3.372484e-03):3.650695e-04):9.165002e-03):8.239158e-03):6.504284e-03,(71:5.696228e-03,(((((57:2.300949e-02,((52:1.446224e-02,(51:7.347646e-03,17:6.409591e-03):1.075562e-02):2.716662e-03,((65:2.558478e-03,64:4.940649e-03):5.312157e-03,(56:7.419064e-03,14:7.182914e-03):2.106167e-03):1.879952e-03):1.872359e-03):2.420146e-03,69:1.171632e-02):1.928776e-03,(20:8.056549e-04,2:1.420321e-03):6.466175e-03):3.300129e-03,(8:3.070453e-03,(34:3.175065e-02,(53:1.323920e-03,(((((41:1.049323e-04,40:1.826441e-04):6.281453e-03,(42:1.020454e-02,16:7.835795e-03):3.591853e-03):2.036732e-03,(32:3.573369e-03,(39:3.007492e-02,7:4.451402e-03):4.028349e-03):4.829102e-04):6.737710e-03,(45:2.707730e-02,33:3.737062e-03):4.496846e-03):3.373211e-03,4:6.042162e-03):1.541133e-03):4.878448e-03):2.077962e-03):1.527825e-03):2.282511e-03,((46:1.519308e-02,26:1.225441e-02):1.143911e-03,70:1.278508e-02):1.110686e-03):8.587836e-04):1.039402e-02):1.803458e-03):5.435281e-03,((10:1.110887e-02,((63:9.725950e-03,(5:1.991119e-03,21:2.779552e-03):8.472761e-03):1.897073e-03,((11:1.002881e-02,15:6.492680e-03):1.931418e-03,6:5.456683e-03):1.600809e-03):2.336709e-03):2.396765e-03,29:9.476602e-03):1.469647e-03):4.136131e-03):3.166101e-04,((19:5.726714e-03,18:5.468304e-03):8.272388e-03,28:1.134723e-02):1.791083e-03):8.402374e-04,55:2.290351e-02):2.737236e-03):8.848893e-04):1.312406e-03):2.154244e-03,61:5.239688e-03):8.609825e-04,(43:1.301102e-02,30:1.074216e-02):3.844037e-03):9.957387e-04):7.232061e-04):3.239025e-03,12:2.273103e-02):3.451760e-03,(49:5.443350e-03,50:5.126994e-03):2.150934e-02):3.994560e-03,3:1.086643e-02,1:1.267686e-02);
   tree run1.270000 = [&U] (((((49:3.946131e-03,50:5.033511e-03):1.256170e-02,12:2.619072e-02):1.384873e-03,((48:1.352871e-02,((66:8.912784e-03,23:2.111777e-02):7.938003e-05,67:2.377551e-03):1.672318e-03):3.615815e-03,24:1.241162e-03):7.378046e-03):6.598106e-04,((54:6.917650e-03,(61:3.623816e-03,((((30:8.843465e-03,43:8.286441e-03):6.299219e-03,(47:3.120788e-02,25:5.094146e-03):7.464622e-04):1.061386e-03,(22:3.567838e-03,27:7.967102e-03):2.510612e-03):1.597856e-03,((((19:5.376532e-03,18:8.250717e-04):4.593582e-03,28:5.692428e-03):2.522186e-03,(55:2.331270e-02,((68:5.373990e-03,((60:4.116515e-03,59:4.138800e-03):1.273241e-03,58:5.395614e-03):1.996002e-03):1.401159e-03,(((((63:9.225506e-03,(5:8.750380e-03,21:1.313504e-03):4.793941e-03):5.755708e-04,15:6.517085e-03):2.217619e-03,(6:4.723631e-03,11:1.021476e-02):1.671483e-03):2.966131e-03,(29:7.556879e-03,10:1.285464e-02):1.772085e-03):6.841046e-04,((31:7.594164e-03,44:3.688786e-03):6.778792e-03,(((71:6.994468e-03,((46:1.242164e-02,70:1.391763e-02):2.887505e-03,26:1.205036e-02):2.603556e-03):2.749449e-04,(((2:8.806690e-04,20:8.403558e-04):2.614420e-03,34:2.600487e-02):6.284837e-04,(((33:2.849202e-03,45:1.996382e-02):3.478084e-03,((((16:1.254895e-02,(41:9.461045e-04,40:3.279521e-04):5.388696e-03):4.373356e-04,((42:1.807411e-02,32:4.468187e-03):5.807490e-04,(39:2.587840e-02,7:2.655404e-03):4.872652e-03):3.111715e-03):7.399869e-03,4:3.354685e-03):1.301230e-04,53:2.446291e-03):1.655376e-03):5.709370e-03,(8:5.226592e-03,(69:7.264257e-03,(57:2.940005e-02,((52:1.615858e-02,(51:8.349435e-03,17:5.277872e-03):6.782767e-03):8.039722e-04,((56:9.342548e-03,14:6.134820e-03):2.834430e-04,(65:1.581082e-03,64:4.539928e-03):3.555409e-04):2.584428e-03):1.747924e-03):3.044093e-03):3.260786e-03):7.986408e-04):1.415808e-03):1.669417e-03):7.433211e-03,((36:9.607654e-03,((37:7.407958e-03,35:1.420684e-03):3.708282e-03,38:7.837509e-04):5.001662e-03):7.443808e-03,13:1.439080e-02):5.851840e-03):1.631828e-03):4.660656e-03):1.347860e-03):4.839824e-03):2.875403e-04):1.743357e-03,(72:9.571405e-03,62:9.208772e-03):5.261786e-03):2.357815e-03):6.887392e-04):3.321409e-03):5.601249e-04,9:7.900877e-03):3.494062e-03):2.345994e-03,3:1.111122e-02,1:1.104551e-02);
   tree run1.275000 = [&U] (((9:7.263634e-03,((61:5.571260e-03,((43:8.959017e-03,30:8.326792e-03):7.019989e-03,(((27:9.584112e-03,22:4.347160e-03):1.808794e-03,(47:2.997448e-02,25:4.411462e-03):4.219256e-03):5.175664e-04,((((66:8.485236e-03,23:1.491302e-02):1.083787e-03,((48:7.942647e-03,67:1.195099e-03):3.158927e-03,24:5.926085e-03):4.459407e-03):5.934003e-03,(((((((71:2.843134e-03,(26:9.793014e-03,(70:8.827732e-03,46:1.708692e-02):3.132008e-03):1.554884e-03):2.290935e-04,(((4:7.621741e-03,(53:2.319384e-03,((45:3.678796e-02,33:4.711139e-03):3.551336e-03,(((7:3.297473e-03,39:2.987435e-02):3.964937e-03,32:3.632528e-03):2.660471e-03,((40:6.673051e-05,41:2.483499e-04):8.711959e-03,(16:9.370562e-03,42:2.021106e-02):1.213612e-03):4.211239e-04):3.318121e-03):4.971205e-03):2.042752e-03):7.295748e-03,((((52:1.383427e-02,((56:9.307958e-03,14:1.171944e-02):2.744723e-03,(65:3.358499e-03,64:5.449317e-03):1.881665e-03):1.050806e-03):1.156208e-03,((51:6.180468e-03,17:5.681982e-03):7.016194e-03,57:2.206199e-02):2.923384e-03):1.239318e-03,69:4.499902e-03):3.845600e-03,(34:3.404094e-02,8:2.312245e-03):1.727824e-03):1.153851e-03):2.268947e-04,(20:3.827467e-05,2:1.429699e-03):8.556089e-03):2.518258e-03):5.440624e-03,((((35:1.358899e-03,38:6.245430e-04):1.718138e-03,37:6.196900e-03):4.005880e-03,36:6.017680e-03):7.539639e-03,13:2.219185e-02):7.563147e-03):8.513878e-04,(31:2.613917e-03,44:7.157572e-03):3.317031e-03):7.664975e-03,((10:1.404385e-02,((11:7.048199e-03,6:3.955535e-03):1.584916e-03,((63:1.239847e-02,15:4.083907e-03):2.154002e-04,(21:5.310698e-03,5:1.166927e-03):1.134950e-02):4.368136e-04):3.370643e-03):8.882963e-04,29:8.737514e-03):7.816426e-05):3.545968e-03,(((60:3.790362e-03,59:6.257661e-03):1.763643e-03,58:5.571566e-03):2.948060e-03,68:3.662468e-03):2.607941e-03):3.011191e-05,(((18:5.370162e-03,19:2.332246e-03):4.500024e-03,55:2.510982e-02):8.251356e-04,28:1.490283e-02):1.113477e-03):4.087917e-03):1.557828e-03,(62:1.290489e-02,72:1.000020e-02):5.595408e-03):2.544989e-03):1.557104e-03):1.002812e-04):2.033498e-03,54:5.489270e-03):3.719980e-04):1.201236e-03,(12:1.949631e-02,(50:8.446630e-03,49:3.580497e-03):1.038256e-02):8.264065e-04):1.604610e-03,3:1.081436e-02,1:1.272569e-02);
   tree run1.280000 = [&U] ((((49:7.111061e-03,50:6.258645e-03):1.018513e-02,12:2.164540e-02):8.132147e-04,((((((22:2.702097e-03,27:6.675636e-03):3.277526e-03,((47:3.413215e-02,25:6.166365e-03):2.579957e-03,((((66:5.910952e-03,(23:1.243438e-02,24:5.959484e-03):4.085086e-04):1.864373e-03,(67:4.316597e-03,48:1.148521e-02):5.985644e-03):6.802479e-03,(((((19:6.361468e-03,18:6.110509e-03):6.372635e-03,28:7.979101e-03):5.512393e-03,((58:3.754673e-03,(59:3.030790e-03,60:6.854953e-03):8.280324e-04):3.340601e-03,68:4.799229e-03):1.167642e-03):1.381915e-03,(((10:1.006473e-02,((6:4.550561e-03,(15:4.706984e-03,11:8.993746e-03):8.648403e-04):1.680818e-03,((5:3.249575e-03,21:8.950066e-03):1.101022e-02,63:9.502741e-03):4.186665e-03):2.725637e-03):2.916882e-03,29:8.021772e-03):1.950028e-03,((31:4.016529e-03,44:7.150869e-03):3.887636e-03,((13:1.951140e-02,(36:6.896362e-03,(38:5.316562e-05,(37:1.608965e-03,35:1.461081e-03):5.593754e-04):6.399037e-03):7.126441e-03):7.135302e-03,(((((4:4.771766e-03,(((39:2.546221e-02,7:5.834886e-03):4.393007e-03,(42:1.082107e-02,((32:6.443332e-03,16:1.294253e-02):2.458976e-03,(41:1.700895e-04,40:9.510188e-04):5.487879e-03):4.148357e-04):2.407162e-03):5.340978e-03,(33:6.762504e-03,45:1.800552e-02):3.499009e-03):4.309902e-03):1.235153e-04,53:3.529968e-03):5.317315e-03,34:3.960257e-02):2.080639e-03,(8:8.422783e-03,(((57:2.132849e-02,((52:1.654649e-02,(51:6.359429e-03,17:4.658454e-03):8.207136e-03):1.761854e-03,((56:9.246683e-03,14:1.059557e-02):1.664326e-03,(65:3.327610e-03,64:3.343636e-03):1.277851e-03):3.474240e-03):3.515488e-03):1.289816e-03,69:6.072531e-03):2.893551e-03,(20:4.395351e-04,2:5.159942e-03):6.048415e-03):2.843521e-03):2.560665e-05):3.621643e-03,((26:1.207919e-02,(46:1.514878e-02,70:1.407996e-02):1.452621e-03):3.005280e-03,71:2.961639e-03):5.650999e-04):5.095809e-03):2.342297e-03):3.769420e-03):2.536294e-03):1.234332e-03,55:1.913610e-02):1.318943e-03):1.333786e-03,(62:9.108703e-03,72:1.194798e-02):4.640368e-03):2.758683e-03):1.025584e-03):8.962183e-04,(30:1.878678e-02,43:2.501697e-03):8.057635e-03):1.949096e-04,61:4.215979e-03):4.265327e-03,54:6.365257e-03):6.354426e-04,9:8.273178e-03):3.809311e-03):2.185195e-03,3:1.151755e-02,1:1.171201e-02);
   tree run1.285000 = [&U] ((((49:7.168933e-03,50:7.725378e-03):1.563653e-02,12:2.044034e-02):1.829272e-03,(9:6.799446e-03,(((30:1.152942e-02,43:2.492807e-03):5.423690e-03,(((47:4.171039e-02,25:4.194141e-03):4.548207e-03,(22:6.225776e-03,(27:4.819364e-03,((62:8.503944e-03,72:1.075568e-02):9.034937e-03,((((28:7.641891e-03,((19:3.374549e-03,18:2.765554e-03):9.328700e-03,55:2.238372e-02):3.504767e-05):3.360011e-03,(((31:2.817230e-03,44:7.388072e-03):6.113467e-03,((((70:1.323801e-02,(26:1.100567e-02,46:2.020563e-02):4.489241e-04):4.302628e-03,71:5.226540e-03):2.268317e-04,(((20:5.202424e-03,2:4.242936e-03):2.398182e-03,((((56:9.318337e-03,((65:4.208963e-03,64:8.391771e-03):1.164718e-03,14:6.900793e-03):4.112131e-04):2.736595e-03,(52:1.266307e-02,(51:1.269550e-02,17:2.941770e-03):6.757459e-03):1.192765e-03):3.208098e-03,57:2.028084e-02):1.655270e-03,69:4.786869e-03):5.107277e-03):1.809322e-03,(((53:3.997214e-03,(((33:6.266050e-04,45:2.672379e-02):1.665866e-03,(((32:3.013102e-03,(41:2.077272e-03,40:2.499068e-03):6.939077e-03):4.965108e-05,(39:2.554645e-02,7:4.214754e-03):2.943630e-03):3.186228e-03,(16:1.373360e-02,42:1.270420e-02):2.755737e-03):2.431625e-03):3.592653e-03,4:4.658633e-03):6.712824e-04):2.454551e-03,34:3.531660e-02):1.692806e-03,8:5.231220e-03):4.378308e-04):3.880335e-03):4.185434e-03,(13:1.920192e-02,(36:1.003379e-02,((35:2.412578e-03,37:7.106606e-03):2.476689e-03,38:1.624476e-04):3.684490e-03):9.224651e-03):6.727668e-03):3.227717e-03):5.452365e-03,((10:1.361151e-02,(((6:4.478222e-03,(11:1.057634e-02,15:5.366288e-03):7.395445e-04):3.713277e-03,(5:1.548470e-03,21:5.364434e-03):1.698782e-02):1.700232e-04,63:7.682197e-03):1.287761e-03):2.192154e-03,29:7.902629e-03):1.511542e-03):3.836940e-03):7.371668e-05,((58:5.275015e-03,(59:4.101727e-03,60:5.011825e-03):1.124947e-03):1.349075e-03,68:2.977229e-03):3.354722e-03):2.524355e-03,(((24:3.463996e-03,66:8.198581e-03):4.858993e-06,23:1.140405e-02):2.339993e-03,(48:1.393679e-02,67:3.242510e-03):4.539674e-03):6.801927e-03):9.270182e-04):9.283731e-04):1.155261e-03):3.619356e-04):4.023975e-03,61:6.639746e-03):9.094569e-06):1.263777e-03,54:7.187967e-03):5.013381e-04):1.929664e-03):5.842004e-03,3:9.856223e-03,1:1.206453e-02);
   tree run1.290000 = [&U] (3:1.044422e-02,((12:2.565494e-02,(50:8.513496e-03,49:3.928736e-03):1.120047e-02):1.447432e-03,(9:1.224865e-02,((61:3.658754e-03,((((72:7.916044e-03,62:1.200667e-02):8.523674e-03,(55:1.954925e-02,((((19:1.090281e-02,18:3.946202e-03):4.952562e-03,28:1.334249e-02):2.242221e-03,(((59:2.618980e-03,60:6.017880e-03):3.448283e-03,58:5.761539e-03):1.291459e-03,68:4.038740e-03):2.718773e-03):9.509051e-04,((((15:4.102040e-03,((21:6.647151e-03,5:1.033937e-03):9.703721e-03,63:8.060070e-03):5.662956e-03):1.614631e-03,(6:2.647517e-03,11:1.018595e-02):2.758350e-03):2.808348e-03,(29:9.872971e-03,10:1.014643e-02):2.052273e-03):1.830583e-03,(((71:6.130657e-03,((((69:8.311271e-03,((((14:1.085074e-02,(64:4.792921e-03,65:3.391645e-03):7.198138e-04):1.043815e-03,56:1.259242e-02):9.365397e-04,((17:4.669165e-03,51:8.000215e-03):6.266884e-03,52:1.419844e-02):3.397274e-03):1.478504e-03,57:2.716239e-02):2.313230e-03):2.853022e-03,(20:1.628970e-04,2:2.955782e-03):6.670674e-03):7.863718e-04,(8:4.572147e-03,(34:3.552424e-02,(4:6.023411e-03,((45:2.325662e-02,(((7:6.215909e-03,39:3.279730e-02):4.370482e-03,((32:7.736067e-03,(41:2.872251e-04,40:1.676335e-04):4.256272e-03):8.652364e-04,(42:2.147813e-02,33:3.637772e-03):2.092928e-03):7.820046e-04):4.355150e-04,16:1.383119e-02):1.895061e-03):7.839524e-03,53:3.029804e-03):4.992652e-04):1.665264e-03):4.089012e-03):1.498892e-03):1.581538e-03,((46:1.128073e-02,26:9.583881e-03):1.957855e-03,70:1.268725e-02):1.912494e-03):3.684367e-03):6.634415e-03,(13:2.061333e-02,((35:6.104052e-04,(37:1.489409e-03,38:4.163097e-04):1.723501e-04):8.520650e-03,36:9.120167e-03):7.976137e-03):4.606617e-03):4.866237e-03,(44:5.787778e-03,31:6.047810e-03):7.276145e-03):4.598763e-03):2.917203e-03):1.038577e-03):7.851614e-04):1.844332e-03,(24:1.451141e-02,(48:1.071161e-02,(23:1.471640e-02,(66:8.296096e-03,67:4.084039e-03):8.642110e-04):3.292137e-04):3.496974e-03):7.935115e-03):1.273597e-03,((30:7.230568e-03,43:8.645670e-03):5.828455e-03,((47:3.588419e-02,25:6.429961e-03):3.917210e-03,(22:4.669160e-03,27:9.735136e-03):1.245473e-03):2.012491e-03):1.481866e-04):8.032494e-04):1.995113e-03,54:6.365124e-03):7.498042e-04):4.734678e-03):4.534808e-03,1:1.145040e-02);
   tree run1.295000 = [&U] ((((49:6.671506e-03,50:1.191551e-02):1.683376e-02,12:2.528721e-02):4.685302e-04,((((30:1.904894e-02,43:6.873112e-03):3.958974e-03,((((62:7.578212e-03,72:9.580381e-03):6.697477e-03,(((((19:4.406390e-03,18:3.121763e-03):1.035647e-02,28:6.029490e-03):1.929630e-03,55:2.567449e-02):2.052900e-03,((((60:4.082286e-03,59:4.921454e-03):9.407223e-04,58:5.097739e-03):2.354646e-03,68:6.192406e-03):3.609114e-03,(((10:1.052547e-02,((((11:9.675345e-03,15:6.318199e-03):1.131666e-03,63:9.214320e-03):1.106875e-03,6:6.510153e-03):1.104123e-03,(5:3.754490e-03,21:2.132651e-03):1.258310e-02):1.122299e-03):1.098053e-03,29:9.218254e-03):1.917517e-03,(((71:2.465377e-03,((20:5.249799e-04,2:3.056130e-03):8.143467e-03,(8:3.099132e-03,((((57:3.266553e-02,(((65:5.128546e-03,(56:1.144046e-02,14:8.759589e-03):3.838812e-03):8.692784e-05,64:5.238080e-03):1.714063e-03,(52:1.798675e-02,(51:8.414935e-03,17:2.066426e-03):8.103588e-03):1.307697e-03):2.008440e-03):1.862365e-03,69:7.085303e-03):2.787080e-03,(26:1.207769e-02,(46:1.258113e-02,70:1.253640e-02):2.130102e-03):4.009919e-03):1.085964e-03,(((53:3.783940e-03,((33:5.266138e-03,45:2.332264e-02):6.223804e-04,((32:8.484990e-03,(42:1.804553e-02,16:1.305536e-02):2.484415e-03):7.900335e-04,((41:8.407894e-04,40:5.509723e-04):8.439312e-03,(39:2.695660e-02,7:6.039070e-03):2.792607e-03):1.614541e-04):4.149019e-03):5.942377e-03):4.030182e-04,4:4.949398e-03):4.237425e-03,34:3.197352e-02):3.159901e-03):1.535692e-03):1.114146e-03):4.217054e-04):8.646423e-03,(13:1.760130e-02,(36:1.075869e-02,(35:2.076136e-03,(38:1.376291e-03,37:4.693366e-03):5.829139e-04):3.051578e-03):7.308543e-03):5.589495e-03):3.545173e-03,(31:4.668446e-03,44:3.476785e-03):5.310142e-03):8.836524e-03):2.291741e-03):5.825839e-04):5.301367e-03,(24:4.688561e-03,(((67:5.396967e-03,23:4.545307e-03):6.343928e-03,66:4.420010e-03):2.556584e-03,48:6.919628e-03):6.003616e-03):3.894667e-03):1.369748e-03):2.185691e-03,((27:5.986556e-03,22:4.932328e-03):2.020417e-03,(47:2.797527e-02,25:5.956885e-03):2.467737e-03):1.930131e-03):1.434275e-03,61:6.202023e-03):1.266906e-03):1.764719e-03,54:6.836325e-03):1.072040e-03,9:9.118526e-03):3.230501e-03):2.644314e-03,3:1.055210e-02,1:1.042281e-02);
   tree run1.300000 = [&U] (3:1.268474e-02,(((50:1.039035e-02,49:5.561870e-03):1.378822e-02,12:1.996287e-02):4.123351e-04,(54:5.304174e-03,(9:8.379269e-03,(((((27:1.122396e-02,((((55:1.679660e-02,(((((71:3.219822e-03,(((20:5.524026e-03,2:2.770245e-03):5.958384e-03,(34:2.758809e-02,(((69:6.475435e-03,((64:5.555372e-03,65:2.681499e-03):2.002816e-03,((((17:4.088419e-03,51:6.772340e-03):9.417666e-03,52:1.947743e-02):2.894844e-03,(14:9.367574e-03,56:1.103663e-02):7.933348e-04):8.990142e-04,57:2.804349e-02):4.589598e-05):3.176275e-03):2.533386e-03,8:3.488302e-03):1.829209e-03,((53:2.895337e-03,(((32:3.540192e-03,(7:4.690863e-03,39:3.533700e-02):5.172622e-03):3.821115e-04,((41:1.593231e-03,40:5.656534e-04):6.197420e-03,(16:9.652752e-03,42:1.252538e-02):2.592401e-03):2.069479e-04):4.803979e-03,4:2.692201e-03):7.626764e-04):5.562859e-03,(45:2.603018e-02,33:1.465296e-03):2.146834e-03):4.609199e-03):1.968878e-04):1.662667e-03):4.238172e-03,(70:1.467582e-02,(26:7.102238e-03,46:1.816589e-02):1.915437e-03):3.934886e-03):5.441709e-04):1.988671e-03,(13:2.096240e-02,((38:1.429279e-03,(35:1.295736e-03,37:3.809487e-03):2.896375e-03):5.492820e-03,36:8.547772e-03):1.059443e-02):3.189433e-03):3.479779e-03,(44:6.794356e-03,31:6.405776e-03):5.235936e-03):3.830529e-03,(((((21:1.041332e-03,5:5.825978e-03):7.867797e-03,63:1.223284e-02):1.224810e-03,15:7.612253e-03):1.214068e-03,(6:4.282284e-03,11:9.037827e-03):1.483403e-03):2.270387e-03,(29:8.078374e-03,10:1.025267e-02):3.827881e-03):6.686793e-04):2.471641e-03,(((59:2.889399e-03,60:3.788055e-03):2.413461e-03,58:6.707017e-03):3.254363e-03,68:3.670325e-03):4.858537e-03):5.299261e-04):3.167730e-04,((19:4.450124e-03,18:5.720772e-03):7.480235e-03,28:1.497681e-02):5.448365e-03):3.259305e-03,((23:1.567727e-02,66:4.426073e-03):1.024015e-03,(24:8.617693e-03,(48:4.593875e-03,67:5.100340e-03):5.607475e-03):3.740559e-03):7.955108e-03):1.998510e-03,(72:9.709462e-03,62:8.699122e-03):6.052905e-03):1.917360e-03):1.519289e-03,22:3.556335e-03):6.326954e-04,(47:3.179703e-02,25:6.552975e-03):4.852108e-03):2.009231e-03,61:3.971497e-03):6.834781e-04,(30:9.560487e-03,43:5.928246e-03):5.965874e-03):1.475533e-03):2.561228e-03):2.617190e-03):3.398257e-03,1:1.380389e-02);
   tree run1.305000 = [&U] ((((49:5.392412e-03,50:1.002540e-02):1.379894e-02,12:2.151905e-02):1.219817e-03,(((61:5.327290e-03,((((30:1.302093e-02,43:5.765248e-03):4.863823e-03,(47:4.047504e-02,25:6.216540e-03):1.933239e-03):1.733315e-04,(22:2.322329e-03,27:8.300015e-03):1.341598e-03):2.621566e-03,(((62:1.202918e-02,72:6.333871e-03):6.159639e-03,((((((15:5.953196e-03,(63:8.842617e-03,(5:6.425539e-03,21:7.364659e-03):2.998429e-03):2.506633e-03):1.938608e-03,(6:5.304636e-03,11:7.857539e-03):1.036063e-03):3.804891e-03,(((((((57:2.651223e-02,((52:1.264802e-02,(51:8.871092e-03,17:4.781523e-03):8.144800e-03):2.633668e-04,((14:7.270796e-03,56:6.284741e-03):1.713253e-03,(64:6.473080e-03,65:2.215447e-03):1.289855e-03):2.402392e-04):2.676061e-03):1.919386e-03,69:5.638532e-03):6.065443e-03,((20:1.039708e-03,2:8.377514e-04):4.356779e-03,((34:2.779372e-02,8:5.125393e-03):1.330768e-03,(((33:1.565400e-03,45:1.891967e-02):5.290714e-03,(((16:1.163507e-02,42:1.504807e-02):8.368192e-04,((39:2.409563e-02,7:3.043334e-03):6.417565e-03,32:3.738031e-03):9.935008e-04):1.732880e-03,(41:3.765792e-04,40:8.256202e-04):6.822503e-03):5.163139e-03):5.721054e-03,(53:3.486155e-03,4:3.266701e-03):1.412068e-05):6.456755e-03):1.008034e-03):1.641798e-04):3.159447e-03,71:1.916104e-03):2.900513e-03,((70:1.587769e-02,46:2.276604e-02):2.850321e-03,26:1.136391e-02):1.619750e-03):3.731473e-03,(13:2.367389e-02,(36:7.788737e-03,((35:2.989051e-04,37:3.505272e-03):3.923034e-04,38:1.710967e-03):4.767749e-03):4.813723e-03):5.809571e-03):2.227106e-03,(31:5.259156e-03,44:3.387768e-03):3.814716e-03):5.153215e-03):1.047411e-03,(10:1.361604e-02,29:8.434200e-03):1.795368e-03):1.699072e-03,((((60:3.976641e-03,59:4.752127e-03):2.885396e-04,58:5.363455e-03):2.280431e-03,68:4.118308e-03):2.561361e-03,(28:4.516416e-03,(19:6.285831e-03,18:4.108154e-03):6.368826e-03):4.045824e-03):7.288329e-04):3.135174e-03,55:2.020107e-02):1.739888e-03):1.841251e-03,((67:2.721140e-03,48:6.100533e-03):2.259802e-03,((24:1.458959e-03,23:1.055108e-02):6.431857e-03,66:8.237743e-03):1.080158e-03):7.622432e-03):2.932008e-03):9.921512e-04):1.000236e-03,54:5.573185e-03):7.575313e-04,9:7.020796e-03):3.586448e-03):4.145402e-03,3:7.298677e-03,1:1.125554e-02);
   tree run1.310000 = [&U] (((((((61:4.688219e-03,(62:1.400463e-02,72:7.998023e-03):6.382200e-03):1.410941e-03,((66:6.785886e-03,((24:3.717223e-03,23:5.453253e-03):1.339513e-02,(67:3.506102e-03,48:9.497605e-03):3.775850e-03):5.406785e-04):1.082938e-02,((((28:9.438413e-03,(19:7.296015e-03,18:9.601275e-03):4.290525e-03):5.733099e-03,((58:4.483513e-03,(60:4.244435e-03,59:7.531023e-03):1.723562e-03):9.467604e-04,68:7.251451e-03):4.335463e-03):1.430231e-03,(((10:1.775426e-02,(((63:8.000997e-03,(5:6.863284e-03,21:3.511975e-03):4.537137e-03):9.494931e-04,15:2.555005e-03):1.505982e-03,(6:7.803346e-03,11:9.011231e-03):1.458979e-03):3.256429e-03):6.168124e-04,((((71:4.431256e-03,((20:2.518454e-03,2:2.443567e-03):2.903216e-03,((8:4.020221e-03,(((14:4.803591e-03,56:2.031533e-02):2.621902e-03,((52:1.631413e-02,((51:8.294360e-03,17:3.943976e-03):7.741805e-03,57:2.146430e-02):3.279442e-03):9.601642e-04,(64:9.527174e-03,65:5.707068e-03):2.492618e-03):1.905042e-03):1.870360e-03,69:9.181857e-03):2.836465e-03):2.122091e-03,(((4:1.664980e-03,53:4.066318e-03):2.233766e-03,((33:2.999931e-03,45:3.023984e-02):1.354922e-04,(((41:2.120683e-04,40:9.944854e-04):8.385662e-03,((39:2.775457e-02,7:4.043143e-03):5.988554e-03,(42:1.648849e-02,32:5.015333e-03):2.086952e-04):6.012262e-05):1.455480e-03,16:8.980450e-03):3.629552e-04):5.167699e-03):7.045572e-03,34:3.498661e-02):9.713956e-05):5.136866e-04):5.542076e-03):1.389202e-03,(70:1.433061e-02,(46:1.401227e-02,26:7.671582e-03):8.359943e-04):9.157450e-04):5.058439e-03,(13:2.495032e-02,(36:8.313243e-03,((37:5.814048e-03,35:4.123171e-03):1.053983e-03,38:2.359613e-03):4.961386e-03):8.181313e-03):5.887220e-03):2.344111e-03,(31:8.313557e-03,44:5.003559e-03):4.352370e-03):3.974059e-03):6.367296e-04,29:1.161488e-02):3.320471e-03):1.444511e-03,55:2.561506e-02):2.607290e-03):1.032870e-03):9.595988e-04,((30:1.385231e-02,43:7.148940e-03):3.769979e-03,((47:4.223326e-02,25:6.388377e-03):4.065840e-03,(22:5.035697e-03,27:5.649365e-03):3.923354e-03):1.626014e-03):1.290161e-03):8.924558e-03,9:9.088832e-03):2.016398e-03,54:7.482865e-03):1.525414e-03,((49:6.535669e-03,50:9.597838e-03):8.548854e-03,12:2.273488e-02):8.112449e-04):5.000795e-03,3:8.609421e-03,1:1.146938e-02);
   tree run1.315000 = [&U] (((12:2.027103e-02,(50:7.208284e-03,49:5.284629e-03):1.028655e-02):3.375079e-03,((54:5.633940e-03,((61:5.510159e-03,(((47:3.260739e-02,25:5.659895e-03):9.285616e-04,((((((59:6.153600e-03,58:5.245962e-03):8.300431e-05,60:6.369789e-03):1.406963e-03,68:3.631413e-03):3.055797e-03,(((10:1.183874e-02,29:1.543431e-02):3.068886e-03,((((21:4.673783e-03,5:4.999002e-03):4.945766e-03,63:5.177317e-03):3.629539e-03,15:2.742150e-03):3.368893e-03,(6:7.036717e-03,11:5.162393e-03):1.130155e-03):2.638455e-03):1.331575e-03,((((71:5.977076e-03,(26:1.038998e-02,(46:1.344398e-02,70:2.012726e-02):1.354665e-03):2.123363e-03):3.549160e-04,((((69:8.768162e-03,((14:8.909449e-03,56:1.484789e-02):1.079093e-03,((64:5.867761e-03,65:5.390174e-03):1.073945e-03,(52:1.628793e-02,(57:2.716383e-02,(17:5.181714e-03,51:1.025652e-02):6.176896e-03):1.702800e-03):5.398958e-03):1.997688e-03):3.880919e-03):8.383380e-03,(8:4.690382e-03,34:3.085745e-02):9.530131e-04):7.810109e-04,(4:3.803254e-03,(53:4.137630e-03,((((7:2.324269e-03,39:3.099126e-02):6.553751e-03,32:8.805170e-03):1.162311e-03,((41:7.654491e-04,40:1.601951e-03):7.838926e-03,(42:1.640323e-02,16:1.283713e-02):1.254531e-03):1.810486e-03):2.108648e-03,(33:5.004387e-04,45:3.137604e-02):1.752308e-03):4.328524e-03):1.879737e-04):7.369015e-03):1.104891e-03,(20:5.157834e-04,2:1.991572e-03):5.944796e-03):1.925333e-03):9.521297e-03,(13:1.838536e-02,((38:5.303791e-05,(37:5.400112e-03,35:3.004779e-03):2.913027e-03):4.191026e-03,36:6.405063e-03):5.386162e-03):9.481031e-03):1.706470e-03,(44:5.017070e-03,31:4.332548e-03):4.992596e-03):5.529239e-03):5.634307e-03):1.458679e-03,((72:8.968493e-03,62:1.561151e-02):7.418026e-03,(55:1.952705e-02,((19:8.458924e-03,18:8.368833e-03):4.525925e-03,28:1.506346e-02):4.157517e-03):8.828888e-04):8.438281e-04):2.621073e-03,((66:4.967867e-03,24:2.781924e-03):2.901642e-03,(48:1.585484e-02,(67:2.677370e-03,23:1.020172e-02):3.497952e-03):3.380196e-03):1.058729e-02):2.021885e-03):1.133780e-03,(27:7.509116e-03,22:6.712192e-03):1.215831e-03):3.298853e-03):2.019824e-04,(30:1.459554e-02,43:6.783023e-03):4.253351e-03):3.507882e-03):2.101389e-03,9:1.542914e-02):1.904194e-03):2.736240e-03,3:1.290921e-02,1:1.361019e-02);
   tree run1.320000 = [&U] (((12:2.275537e-02,((54:1.286310e-02,((30:1.282820e-02,43:7.760636e-03):3.323784e-03,((((27:1.400440e-02,22:3.120885e-03):1.634429e-03,(47:4.000974e-02,25:7.057559e-03):5.436895e-03):2.286779e-03,(((67:3.931971e-03,48:7.359024e-03):5.843623e-03,((24:9.384110e-04,23:1.977593e-02):1.743036e-03,66:9.844045e-03):1.242137e-03):6.411787e-03,((55:2.511174e-02,((28:1.002515e-02,(19:5.722091e-03,18:4.162693e-03):7.414869e-03):6.146993e-03,(((((6:4.778275e-03,11:1.033359e-02):2.204796e-03,(((5:3.684288e-03,21:2.830256e-03):1.073195e-02,63:7.619930e-03):5.630540e-03,15:2.676153e-03):2.950611e-03):2.865990e-03,(10:1.092894e-02,29:7.440137e-03):2.570065e-03):2.045976e-03,((31:5.867290e-03,44:4.083325e-03):6.891721e-03,(((71:1.592499e-03,70:1.338216e-02):4.712186e-04,((((((64:3.941345e-03,65:2.902889e-03):1.823948e-03,(14:7.046624e-03,56:1.638817e-02):1.394257e-03):3.108106e-03,(57:2.242140e-02,(52:1.858600e-02,(51:7.503020e-03,17:3.093070e-03):5.609014e-03):1.649611e-03):5.259734e-04):9.178321e-04,69:7.865275e-03):9.069718e-03,((34:2.895298e-02,(((4:5.012304e-03,53:3.915959e-03):2.932934e-04,((33:1.671250e-03,45:2.121246e-02):3.302864e-03,(((41:1.821260e-03,40:1.061510e-03):6.768710e-03,(16:1.013242e-02,42:1.938832e-02):1.089166e-03):7.388144e-04,((39:2.748204e-02,7:2.353096e-03):4.253406e-03,32:1.040293e-02):1.817694e-03):1.831024e-03):5.871063e-03):5.177023e-03,8:7.368469e-03):2.417199e-03):2.615276e-03,(20:2.436220e-03,2:1.555968e-03):1.778592e-03):2.668792e-04):1.271900e-03,(26:9.635807e-03,46:1.380974e-02):5.098408e-03):4.892722e-05):9.179465e-03,(13:2.023050e-02,(36:8.307039e-03,(37:3.086477e-03,(38:1.437743e-04,35:1.076666e-03):4.397446e-04):5.299020e-03):7.699685e-03):2.156885e-03):4.437841e-03):5.719705e-03):6.478092e-03,((58:3.615231e-03,(60:7.078137e-03,59:4.053893e-03):4.791532e-04):2.303093e-03,68:3.644826e-03):4.154477e-03):2.123331e-04):1.077254e-03):1.365150e-03,(62:9.229634e-03,72:7.974288e-03):6.400802e-03):5.240862e-04):4.187642e-03):7.107506e-04,61:4.260728e-03):1.856946e-03):2.670406e-03):1.530846e-03,9:5.224145e-03):5.705934e-03):2.801702e-05,(49:9.479462e-03,50:2.986176e-03):1.335450e-02):4.415467e-03,3:1.489545e-02,1:1.387310e-02);
   tree run1.325000 = [&U] ((((50:5.366930e-03,49:3.937710e-03):1.407974e-02,12:2.061716e-02):2.998835e-04,(((43:1.239098e-02,(((47:3.667172e-02,25:4.084967e-03):1.264685e-03,((27:1.367550e-02,((((67:1.025730e-02,48:6.944693e-03):1.984376e-03,(66:8.276433e-03,(23:8.191864e-03,24:2.139801e-03):1.337261e-02):3.189362e-03):5.387589e-03,30:1.486058e-02):1.259667e-03,((((((10:1.236346e-02,((15:5.404520e-03,(63:5.701251e-03,(21:1.772055e-03,5:1.710551e-03):1.169326e-02):1.730507e-03):9.379289e-04,(6:6.703848e-03,11:9.128635e-03):7.494475e-04):1.616214e-03):7.607171e-04,29:9.369335e-03):1.544850e-03,((((71:4.547273e-03,(70:1.158783e-02,(46:1.510947e-02,26:1.271321e-02):3.816261e-03):5.404383e-04):8.569792e-04,((20:2.940481e-03,2:4.292151e-03):3.857428e-03,((69:5.512891e-03,((57:1.551591e-02,56:3.603527e-03):9.216729e-03,(14:8.718534e-03,((52:1.360177e-02,(51:6.569174e-03,17:3.950175e-03):8.655810e-03):1.799199e-03,(65:4.495226e-03,64:2.618451e-03):5.041370e-03):1.219058e-03):1.009459e-03):2.485614e-03):3.996679e-03,((((4:4.687897e-03,((((16:1.007769e-02,42:1.302168e-02):1.712484e-03,(40:5.378811e-05,41:2.743450e-04):9.785351e-03):1.687612e-03,(32:3.456684e-03,(7:3.818193e-03,39:2.291217e-02):4.258703e-03):1.795103e-03):3.905716e-03,(45:1.844620e-02,33:2.111829e-03):5.993866e-03):5.377229e-03):7.470293e-04,53:3.031746e-03):4.077673e-03,34:3.314281e-02):3.367674e-03,8:3.529791e-03):8.536860e-04):3.729851e-04):1.077482e-03):9.464621e-03,(31:2.564329e-03,44:2.763832e-03):3.869202e-03):1.637560e-03,(((38:1.782227e-03,(37:3.714359e-03,35:9.276468e-05):9.321967e-04):7.779528e-03,36:9.419166e-03):8.277112e-03,13:1.485136e-02):3.333746e-03):5.815484e-03):2.105504e-03,(((19:6.225085e-03,18:6.849058e-03):7.090792e-03,28:1.048861e-02):8.539742e-04,55:2.825251e-02):5.033863e-03):1.548815e-04,(68:3.377890e-03,((59:3.698997e-03,58:4.353558e-03):6.288148e-04,60:6.758782e-03):1.489941e-03):3.821030e-03):5.147847e-03,(62:6.798502e-03,72:1.118883e-02):7.134828e-03):1.374094e-03):1.387291e-03):6.862481e-04,22:8.161021e-03):4.160720e-05):3.329893e-03,61:6.064489e-03):1.113867e-03):1.990530e-03,54:6.395017e-03):1.004173e-03,9:8.685413e-03):2.787019e-03):2.843213e-03,3:7.940143e-03,1:1.084107e-02);
   tree run1.330000 = [&U] (3:1.320413e-02,((((61:3.824228e-03,((((30:7.381830e-03,43:6.869002e-03):6.311017e-03,(27:7.879418e-03,22:3.602414e-03):1.938896e-03):1.846641e-04,(47:3.760646e-02,25:4.931061e-03):2.166719e-03):4.322693e-04,((((67:3.063946e-03,48:8.874628e-03):4.381966e-03,66:1.129237e-02):1.994709e-04,(24:4.026836e-03,23:1.454046e-02):4.975744e-03):9.186342e-03,((((28:1.054742e-02,(19:3.304953e-03,18:8.589347e-03):5.846600e-03):4.799752e-03,55:2.181603e-02):2.544630e-03,((((10:1.248785e-02,29:1.070002e-02):1.895452e-03,((15:4.092322e-03,(63:7.417824e-03,(5:4.391838e-03,21:7.815731e-03):3.234689e-03):2.735910e-03):2.003522e-03,(6:4.308502e-03,11:1.283710e-02):3.025242e-03):2.152684e-03):1.154923e-03,((31:8.568980e-03,44:6.292645e-03):5.965028e-03,(((((8:3.828740e-03,((4:5.902926e-03,(((45:2.788013e-02,33:5.404681e-03):2.015832e-03,((42:1.709547e-02,(41:1.514847e-03,40:2.069411e-03):6.455906e-03):5.644016e-04,((39:3.075177e-02,7:3.763531e-03):9.246350e-03,(16:1.372529e-02,32:5.757637e-03):2.132604e-03):5.687173e-04):3.117889e-03):3.576020e-03,53:3.085035e-03):9.248937e-05):5.311792e-03,34:3.285121e-02):1.919632e-03):1.778177e-04,(((((51:7.872588e-03,17:3.304085e-03):1.064896e-02,52:1.481557e-02):3.913726e-03,(65:6.803758e-03,((56:8.752979e-03,14:1.376376e-02):2.003544e-03,64:6.881405e-03):1.027376e-04):1.530335e-03):2.712708e-03,57:2.435029e-02):1.010201e-03,69:7.777932e-03):4.489385e-03):2.228523e-03,(20:1.364883e-03,2:3.121238e-03):1.493061e-03):2.752760e-03,(71:5.516675e-03,(70:1.435344e-02,(46:1.225638e-02,26:1.029972e-02):5.894409e-04):3.787021e-03):1.036847e-04):1.014643e-02,(13:2.314014e-02,(36:1.135624e-02,(37:8.094022e-03,(35:8.414041e-03,38:4.254655e-04):9.044774e-05):5.073360e-03):1.009879e-02):5.269949e-03):2.583970e-03):6.513340e-03):3.560522e-03,(((59:5.591589e-03,60:3.234978e-03):1.111087e-03,58:4.000641e-03):2.786607e-03,68:2.831893e-03):1.842928e-03):5.984415e-05):8.729185e-04,(62:1.267460e-02,72:8.285112e-03):5.750347e-03):1.701544e-03):3.466217e-03):2.053918e-03):2.140866e-03,9:6.755878e-03):8.540396e-04,54:6.776515e-03):1.572707e-03,(12:2.401763e-02,(49:4.868632e-03,50:1.343368e-02):1.087430e-02):6.871811e-04):4.012961e-03,1:1.386621e-02);
   tree run1.335000 = [&U] (3:1.088419e-02,((12:2.165613e-02,(49:6.710719e-03,50:8.447104e-03):1.273392e-02):5.435639e-05,(9:5.325432e-03,((61:6.907548e-03,((((((24:2.028113e-03,23:1.227760e-02):4.742265e-03,(67:5.671475e-03,48:1.080403e-02):1.110196e-03):1.149930e-03,66:7.477256e-03):7.740591e-03,(62:1.136967e-02,72:1.089675e-02):6.303885e-03):6.273427e-04,((((19:1.332931e-02,18:3.229136e-03):2.165564e-03,28:1.274588e-02):2.563316e-03,55:2.330380e-02):2.652175e-03,((((10:1.057584e-02,29:1.093571e-02):3.291830e-03,((63:9.569246e-03,((5:4.866975e-03,21:4.104090e-03):4.392274e-03,15:6.838018e-03):5.125579e-04):3.508693e-03,(6:3.884931e-03,11:1.103261e-02):3.621733e-03):2.680964e-03):2.953168e-03,((31:3.040963e-03,44:7.032627e-03):6.017594e-03,((71:3.976831e-03,(((46:1.083711e-02,26:1.049852e-02):1.890753e-03,70:1.332799e-02):1.603606e-03,((((((((56:1.314933e-02,14:7.735349e-03):1.026730e-03,(64:3.438929e-03,65:5.204104e-03):1.452411e-03):8.805422e-04,52:1.146644e-02):1.179124e-03,(51:7.093405e-03,17:3.473302e-03):7.673979e-03):3.350110e-03,57:1.973659e-02):6.367925e-04,69:7.497232e-03):4.169934e-03,(8:7.193083e-03,((53:2.322185e-03,(4:4.275096e-03,((45:1.973624e-02,33:5.788810e-03):5.154790e-05,((39:2.526702e-02,7:2.243390e-03):7.246278e-03,((42:1.505864e-02,16:1.018212e-02):2.141747e-03,((41:1.045947e-03,40:1.569934e-04):3.997727e-03,32:7.156767e-03):4.614642e-03):5.497760e-04):3.755117e-03):4.993272e-03):1.188676e-04):8.794680e-03,34:2.919260e-02):8.180319e-04):2.245308e-03):1.233941e-03,(20:1.208292e-03,2:2.264216e-03):3.683197e-03):1.732728e-03):4.700960e-04):6.107905e-03,(13:2.263262e-02,(36:9.201407e-03,((38:2.912712e-03,37:2.291566e-03):6.320199e-04,35:1.141924e-03):2.938793e-03):5.356227e-03):4.901052e-03):3.784626e-03):3.155309e-03):4.732581e-03,((58:3.934394e-03,(59:9.132284e-03,60:4.418095e-03):8.428761e-04):2.006785e-03,68:4.230412e-03):1.372803e-03):1.547329e-03):1.355843e-03):3.775743e-03,(((30:8.228487e-03,43:4.016302e-03):6.878847e-03,(47:4.436045e-02,25:3.561318e-03):7.784975e-04):1.449087e-03,(27:7.163104e-03,22:4.837951e-03):2.423717e-03):2.636166e-03):2.244721e-03):5.074162e-03,54:8.774573e-03):1.939773e-03):2.138886e-03):4.574195e-03,1:7.868235e-03);
   tree run1.340000 = [&U] ((((50:1.323310e-02,49:6.015726e-03):1.065297e-02,12:2.322976e-02):8.086001e-04,((9:1.038361e-02,((((27:7.861789e-03,22:6.593312e-03):1.416633e-03,(((((67:1.867627e-03,48:1.252195e-02):2.968304e-03,(24:8.600761e-03,23:1.910740e-02):4.727116e-04):6.899039e-04,66:6.241028e-03):1.037266e-02,(((68:4.419538e-03,(58:6.361889e-03,(60:6.389327e-03,59:7.753508e-03):1.243931e-03):1.724666e-03):2.641765e-03,(((((15:5.741766e-03,(63:9.089342e-03,(21:8.406450e-03,5:1.002827e-02):4.823797e-03):2.406768e-03):7.641841e-04,(6:6.225303e-03,11:1.048177e-02):3.498800e-03):6.100580e-03,(10:1.521787e-02,29:1.118085e-02):2.421183e-03):2.541577e-03,((44:6.520865e-03,31:6.817065e-03):3.490134e-03,((((46:1.278682e-02,26:1.529288e-02):2.888863e-03,70:1.330101e-02):1.412679e-03,(71:4.546846e-03,((20:1.197681e-03,2:1.568692e-03):6.573907e-03,((8:2.500876e-03,((53:1.774462e-03,(4:3.845078e-03,((((7:8.448258e-03,39:2.480246e-02):6.823626e-03,(16:1.178235e-02,32:1.927548e-03):1.411235e-03):3.078034e-03,(42:1.734682e-02,(41:3.940868e-04,40:7.500688e-04):9.460470e-03):9.025978e-04):3.719815e-03,(45:2.186882e-02,33:1.464395e-03):8.164880e-03):5.297695e-03):7.223645e-04):6.454131e-03,34:2.603779e-02):1.292667e-03):2.169001e-04,(69:6.462687e-03,((((64:4.144073e-03,65:5.100204e-03):9.232627e-04,(56:9.059076e-03,14:5.167771e-03):4.914531e-03):2.598853e-03,(52:2.077455e-02,(17:1.848917e-03,51:1.157252e-02):1.210401e-02):9.752983e-04):1.292125e-03,57:2.294484e-02):1.280231e-03):8.505939e-03):1.918061e-03):9.145032e-04):1.446020e-04):5.369558e-03,(13:1.893251e-02,((35:2.033177e-03,(37:3.899755e-03,38:1.614199e-04):8.598359e-05):4.325790e-03,36:1.004180e-02):1.242306e-02):4.088083e-03):1.740885e-03):9.239734e-03):3.036458e-03,(55:2.445576e-02,((19:7.017405e-03,18:8.949059e-03):5.829480e-03,28:8.352891e-03):3.999022e-03):1.896620e-03):2.926619e-05):1.596778e-03,(72:9.695739e-03,62:8.420384e-03):7.698496e-03):2.827645e-03):3.031970e-03,((47:3.195957e-02,25:6.916198e-03):1.288233e-03,30:1.149636e-02):5.637183e-04):1.418412e-03):2.485208e-03,61:2.523817e-03):2.191363e-03,43:1.123827e-02):1.824549e-03):1.606195e-03,54:9.049116e-03):3.030453e-03):6.379316e-03,3:8.728534e-03,1:1.255320e-02);
   tree run1.345000 = [&U] (3:8.749362e-03,((12:1.870776e-02,(49:6.092393e-03,50:8.644157e-03):1.163950e-02):4.791879e-03,(((((((62:8.442022e-03,72:8.191224e-03):4.374089e-03,((((23:9.987888e-03,24:2.700064e-03):9.028040e-03,66:4.434637e-03):1.881972e-03,(48:1.198787e-02,67:6.818803e-04):2.865992e-03):6.963776e-03,(((19:8.952118e-03,18:3.296757e-03):8.448036e-03,(55:2.240368e-02,28:3.951167e-03):2.890650e-03):2.621330e-03,(((58:5.484095e-03,(59:5.041189e-03,60:6.219109e-03):3.572462e-03):3.468499e-03,68:5.732097e-03):2.405501e-03,(((10:1.283497e-02,((11:1.425915e-02,6:3.040218e-03):1.008105e-03,(((21:7.495766e-03,5:2.320345e-03):8.302457e-03,63:9.068719e-03):1.578916e-03,15:6.687980e-03):1.919506e-03):2.923947e-03):1.632480e-03,29:1.270010e-02):1.594824e-03,((31:6.219664e-03,44:9.903865e-03):4.844556e-03,(((((46:9.811245e-03,70:1.461341e-02):4.588035e-03,26:9.030455e-03):8.138207e-04,(((((((45:2.083928e-02,33:3.431719e-03):5.852731e-03,((((42:1.420054e-02,16:1.134475e-02):2.009284e-03,(41:3.211659e-04,40:3.671674e-04):8.329830e-03):2.933242e-04,(39:2.466775e-02,7:5.150689e-03):4.897892e-03):5.265474e-04,32:6.252212e-03):3.829580e-04):8.491806e-03,4:2.894486e-03):1.737025e-04,53:2.610880e-03):3.876043e-03,34:2.437815e-02):2.647177e-03,8:6.141152e-03):1.093414e-03,((69:8.286167e-03,(((52:1.503793e-02,(56:1.327429e-02,(51:7.316497e-03,17:4.272326e-03):9.393646e-03):1.673727e-03):1.563158e-03,(65:4.664886e-03,(14:8.850193e-03,64:1.778978e-03):1.803724e-05):2.762378e-03):2.841773e-03,57:2.787356e-02):1.282436e-03):4.521881e-03,(20:1.970146e-03,2:3.847739e-03):5.225043e-03):4.905109e-04):3.515128e-03):2.277449e-03,71:6.078479e-03):7.185356e-03,(13:2.492663e-02,(36:6.406750e-03,(35:1.877595e-03,(38:2.498548e-03,37:2.971991e-03):3.740731e-04):5.562451e-03):6.223233e-03):6.049191e-03):3.147409e-03):2.967171e-03):2.066648e-03):3.973326e-04):2.077171e-03):6.530073e-04):3.117818e-03,((27:9.223241e-03,22:5.895995e-03):1.918529e-03,(47:3.450396e-02,25:4.691323e-03):2.936055e-03):5.535349e-04):2.037008e-03,61:2.536066e-03):1.081614e-03,(43:9.782785e-03,30:1.833839e-02):1.043393e-03):3.258319e-03,54:5.806342e-03):9.579140e-05,9:1.052411e-02):1.979323e-03):4.247737e-03,1:8.465812e-03);
   tree run1.350000 = [&U] (((12:1.944537e-02,(50:6.029478e-03,49:3.795293e-03):1.133720e-02):9.147950e-04,(9:7.173245e-03,(((30:1.360135e-02,43:5.173698e-03):3.235037e-03,(61:3.070918e-03,(((((23:1.040375e-02,(67:3.781126e-03,48:7.271985e-03):6.584644e-03):7.724897e-04,(24:4.935512e-03,66:1.710424e-03):5.279201e-03):8.600973e-03,((((29:1.300897e-02,(10:1.152470e-02,(((6:3.872197e-03,11:1.205552e-02):5.718286e-03,((21:5.776768e-03,5:4.645265e-03):9.111207e-03,15:4.732152e-03):6.859028e-04):1.024455e-03,63:7.098184e-03):2.246357e-03):1.116743e-03):1.315040e-03,(((13:1.817679e-02,(((35:1.650080e-03,38:3.110137e-04):4.320638e-03,37:5.006793e-03):2.346706e-03,36:1.218476e-02):1.022913e-02):6.046549e-03,(((71:5.085062e-03,((34:2.847055e-02,(20:1.018008e-04,2:4.789947e-03):2.656334e-03):3.453496e-03,((((57:2.163981e-02,69:6.987047e-03):1.326608e-03,((52:1.127071e-02,(17:6.957838e-03,51:8.559296e-03):8.512081e-03):4.286390e-03,((65:2.992207e-03,64:3.330629e-03):5.352438e-04,(56:7.156440e-03,14:4.722085e-03):1.425418e-03):1.399979e-03):2.123872e-03):3.231743e-03,8:3.616479e-03):7.135178e-04,((53:3.300092e-03,((((16:1.016318e-02,42:1.733782e-02):1.963956e-03,((7:3.244004e-03,39:2.297911e-02):4.549852e-03,32:2.986876e-03):2.193977e-03):1.532712e-03,(41:8.665172e-04,40:2.344803e-03):7.551460e-03):8.174660e-03,4:6.625218e-03):7.914879e-04):3.263507e-03,(45:1.985608e-02,33:3.596057e-03):4.105873e-03):3.801792e-03):9.942037e-04):2.283076e-03):4.858286e-04,70:1.806435e-02):3.986873e-03,(26:1.064132e-02,46:1.290801e-02):3.158241e-03):2.531422e-03):1.482483e-03,(44:3.269224e-03,31:5.574211e-03):5.513345e-03):3.732133e-03):6.811074e-03,(28:9.487269e-03,((19:5.431541e-03,18:5.494835e-03):4.421850e-03,55:2.438552e-02):1.309916e-03):2.857777e-03):8.814484e-04,(58:4.305591e-03,(68:3.326503e-03,(60:2.685112e-03,59:2.840801e-03):1.013742e-03):9.856506e-04):2.948402e-03):4.621114e-03):2.331032e-03,(47:3.633196e-02,25:4.561934e-03):5.231694e-03):5.097178e-04,((22:4.104706e-03,27:6.931715e-03):1.671272e-04,(72:1.224610e-02,62:9.083577e-03):8.323553e-03):1.577502e-03):2.740992e-03):2.995077e-04):1.576233e-03,54:7.651869e-03):3.147895e-03):2.664080e-03):1.733962e-03,3:9.705129e-03,1:9.353546e-03);
   tree run1.355000 = [&U] ((((49:5.276279e-03,50:3.718518e-03):1.344360e-02,12:1.901817e-02):3.172893e-03,(54:9.429713e-03,(((((47:3.981288e-02,25:5.993452e-03):2.717827e-03,(22:6.451128e-03,27:1.015708e-02):2.236592e-04):1.886400e-03,((61:8.289864e-03,((((29:1.181758e-02,((10:8.224003e-03,((15:4.355625e-03,(63:7.447367e-03,(21:4.428175e-04,5:5.233966e-03):1.289555e-02):3.448675e-04):8.143100e-04,(6:5.489616e-03,11:1.083577e-02):1.371719e-03):1.021486e-03):2.925303e-03,((((36:1.054016e-02,((35:9.659218e-04,37:4.227912e-03):4.402725e-03,38:2.353405e-03):7.164907e-03):4.425085e-03,13:2.064312e-02):6.270318e-03,((70:1.283565e-02,(26:9.030393e-03,46:1.635694e-02):9.811698e-04):6.722344e-04,((((2:1.782623e-03,20:1.846709e-04):6.043052e-03,(69:8.790911e-03,(((14:6.292982e-03,56:1.045568e-02):1.595995e-03,(65:4.612868e-03,64:4.392527e-03):8.365328e-04):2.634513e-03,(((51:5.176413e-03,17:2.918342e-03):7.003877e-03,57:2.186481e-02):4.326362e-03,52:1.444426e-02):2.459902e-03):3.367583e-03):2.969693e-03):3.885750e-04,(8:3.121054e-03,((4:3.944339e-03,(((33:2.954960e-03,45:2.940954e-02):5.338988e-03,(((42:1.718086e-02,(16:1.303714e-02,32:4.815462e-03):2.706178e-03):3.337566e-04,(39:2.570908e-02,7:4.752225e-03):2.829906e-03):8.981649e-04,(41:1.351920e-03,40:2.860590e-04):3.897385e-03):3.935114e-03):5.795206e-03,53:3.886535e-03):3.897677e-04):3.306827e-03,34:3.102403e-02):1.820768e-03):3.318164e-03):1.532758e-03,71:4.562106e-03):1.476291e-03):6.298649e-03):3.766698e-03,(31:5.845850e-03,44:5.730023e-03):3.824754e-03):7.094914e-03):1.690053e-03):2.235366e-03,(68:3.114197e-03,(58:7.042113e-03,(59:4.906350e-03,60:4.136620e-03):1.096323e-03):2.617881e-03):4.270607e-03):8.556904e-04,((19:5.093701e-03,18:3.009203e-03):6.554389e-03,28:1.057138e-02):2.107652e-03):3.639643e-03,((72:5.493316e-03,62:1.368668e-02):7.155676e-03,55:2.409235e-02):1.933638e-03):3.115123e-03):1.209083e-03,((23:1.957117e-02,(66:6.326745e-03,24:3.586741e-03):1.597474e-03):1.069607e-03,(48:5.669990e-03,67:9.602716e-03):3.837637e-03):7.316278e-03):1.723629e-03):1.206314e-03,(30:1.653879e-02,43:2.831575e-03):2.591919e-03):2.100613e-03,9:9.477029e-03):2.378527e-03):4.270382e-03):4.657441e-03,3:1.000903e-02,1:7.517402e-03);
   tree run1.360000 = [&U] (((12:2.500992e-02,(50:5.304899e-03,49:1.768402e-02):1.563442e-02):6.843202e-04,(9:1.116741e-02,(((((43:1.061758e-02,(22:6.898374e-03,27:5.381236e-03):1.466409e-03):3.810504e-04,(47:3.246016e-02,25:9.430440e-03):3.322521e-03):5.261004e-04,(((((67:2.948572e-03,66:3.043820e-03):6.069130e-03,(48:1.481063e-02,23:1.047157e-02):2.588591e-03):3.669215e-03,24:3.248050e-03):8.010008e-03,((((68:4.221642e-03,((60:5.942157e-03,59:3.941201e-03):1.451493e-03,58:4.478240e-03):3.005290e-03):1.069865e-03,((29:7.757048e-03,(10:9.962654e-03,((6:4.309139e-03,11:1.211446e-02):2.418789e-03,((63:8.981814e-03,(21:6.237366e-03,5:4.975178e-03):1.080308e-02):6.766377e-04,15:5.571831e-03):3.507092e-03):2.861961e-03):1.719081e-03):2.114271e-03,((((((69:7.492075e-03,((((65:2.033967e-03,64:4.071489e-03):9.197442e-04,(52:1.934559e-02,(51:6.464540e-03,17:2.818161e-03):1.032634e-02):2.287314e-03):2.535664e-03,14:8.726660e-03):2.368206e-04,(57:3.936706e-03,56:2.051802e-03):1.938779e-02):4.229880e-03):3.630218e-03,(((71:5.749298e-03,(20:1.392615e-03,2:2.256244e-03):7.902660e-03):7.702172e-04,(46:1.206897e-02,70:1.455207e-02):3.546453e-03):1.179684e-03,26:1.026671e-02):2.391117e-03):3.840579e-03,8:4.087406e-03):1.730587e-03,((((((42:1.557679e-02,16:1.166633e-02):2.739819e-03,((40:5.095222e-04,41:1.603907e-04):6.149959e-03,32:1.176988e-02):1.651092e-03):7.645323e-04,(7:4.044705e-03,39:2.525605e-02):1.038166e-02):5.273865e-03,(33:5.084765e-03,45:2.276255e-02):3.234838e-03):3.475230e-03,(4:7.112758e-03,53:2.148819e-03):2.528393e-04):1.940982e-03,34:3.309999e-02):1.783916e-03):8.298708e-03,((((37:3.271866e-03,35:4.765416e-03):3.174680e-03,38:4.274465e-03):5.408325e-03,36:7.643474e-03):8.018546e-03,13:2.000115e-02):8.431547e-03):2.136296e-03,(31:2.224252e-03,44:4.806889e-03):7.098950e-03):7.465955e-03):2.998212e-03):6.342588e-05,(28:1.839579e-02,(55:2.826684e-02,(19:3.463213e-03,18:3.250114e-03):1.026005e-02):1.172723e-03):3.697962e-03):3.167633e-03,(62:1.451028e-02,72:8.708211e-03):8.607078e-03):4.637157e-03):1.306974e-03,30:2.077693e-02):6.052046e-04):2.572018e-03,61:6.282578e-03):1.978591e-03,54:6.726264e-03):1.304684e-03):1.610107e-03):4.541030e-03,3:1.555260e-02,1:1.574827e-02);
   tree run1.365000 = [&U] ((((54:8.011546e-03,(((30:1.198966e-02,43:5.778993e-03):2.181510e-03,((27:8.858883e-03,22:4.225864e-03):8.371226e-04,((47:3.866145e-02,25:5.290176e-03):1.200035e-03,(((48:1.448561e-02,67:2.084508e-03):2.889482e-03,(66:6.495157e-03,(24:7.692019e-03,23:4.995100e-03):1.003154e-02):1.220997e-03):1.043068e-02,((72:8.580345e-03,62:1.285621e-02):6.969788e-03,(55:1.765899e-02,((((31:4.767971e-03,44:4.462519e-03):6.328739e-03,((((46:1.096916e-02,70:8.800211e-03):3.711612e-04,26:8.093157e-03):2.780353e-03,(71:5.634987e-03,(((34:3.015884e-02,((4:3.356299e-03,((45:2.464809e-02,33:2.441007e-03):4.602739e-03,(((41:4.831693e-04,40:6.222297e-05):5.357850e-03,(16:1.795046e-02,32:6.753175e-03):8.360855e-04):3.663076e-04,((39:2.736465e-02,7:7.147707e-03):2.801653e-03,42:1.523949e-02):1.941837e-03):2.636832e-03):3.851814e-03):1.916367e-04,53:2.401821e-03):7.860607e-03):1.348525e-03,(8:7.139907e-03,(69:7.978853e-03,(57:2.525900e-02,(((52:2.122747e-02,(51:7.877944e-03,17:4.525893e-03):8.000178e-03):1.788136e-03,(56:1.855416e-02,(65:4.143588e-03,64:3.064340e-03):2.389078e-03):2.051974e-04):9.549666e-04,14:9.326389e-03):1.090641e-03):1.839029e-03):3.284365e-03):1.484579e-03):5.339657e-04,(2:1.422236e-03,20:5.303390e-03):3.964634e-03):3.425156e-03):3.519853e-04):7.333964e-03,((36:1.048756e-02,((38:7.997717e-04,37:7.252326e-03):7.913302e-04,35:1.805216e-03):5.730895e-03):9.642151e-03,13:2.682187e-02):7.914936e-03):1.832701e-03):4.220104e-03,((29:1.408266e-02,((11:1.189727e-02,6:4.337072e-03):1.636240e-03,((21:2.125582e-03,5:2.286369e-03):6.495770e-03,(15:5.689112e-03,63:1.169330e-02):2.196470e-04):3.681291e-03):2.189689e-03):2.682385e-03,10:1.084142e-02):1.254031e-03):2.844722e-03,((68:2.719959e-03,(58:4.953392e-03,(60:6.042003e-03,59:3.561062e-03):7.551166e-04):4.236487e-03):2.715004e-03,((19:2.470646e-03,18:1.040257e-03):8.015671e-03,28:6.675618e-03):2.406710e-03):1.087195e-04):1.480479e-03):3.814857e-03):1.180608e-03):2.624983e-03):2.838586e-03):9.182434e-04):9.714466e-04,61:6.983891e-03):9.100505e-04):1.526810e-03,9:7.517565e-03):3.236361e-03,(12:2.052025e-02,(49:3.173756e-03,50:6.844217e-03):7.825064e-03):4.025066e-03):2.128078e-03,3:9.932122e-03,1:1.204576e-02);
   tree run1.370000 = [&U] (3:1.326411e-02,(((49:9.535660e-03,50:1.182674e-02):1.315992e-02,12:2.190680e-02):4.321472e-04,(9:6.425480e-03,(((30:1.126702e-02,43:5.589095e-03):3.395760e-03,(((((24:7.297683e-03,66:2.892633e-03):5.325342e-03,(23:1.883028e-02,(67:3.196305e-03,48:8.477373e-03):2.688008e-03):7.385430e-04):7.536415e-03,(((((59:9.038115e-03,60:6.643002e-03):7.760949e-04,58:4.650534e-03):8.610443e-04,68:6.919291e-03):2.116971e-03,(((28:9.847607e-03,(19:8.158963e-03,18:1.270827e-03):6.358556e-03):8.945939e-04,55:2.624054e-02):2.991094e-03,(((31:5.724137e-03,44:6.692871e-03):2.783784e-03,(((46:1.400158e-02,70:1.412961e-02):4.345259e-03,(71:5.496580e-03,(26:9.275145e-03,((69:9.391785e-03,(57:3.128624e-02,((56:1.409564e-02,(14:1.270689e-02,(64:4.673755e-03,65:4.651789e-03):1.619810e-03):1.753128e-03):1.183151e-03,(52:1.330045e-02,(51:8.433770e-03,17:3.927316e-03):6.936641e-03):4.542390e-03):1.340376e-03):2.265893e-04):3.809436e-03,(((((45:2.488055e-02,33:3.040858e-03):1.865709e-03,((39:3.090241e-02,7:2.882931e-03):4.292979e-03,(32:9.482572e-03,((16:1.505275e-02,42:1.412757e-02):7.036519e-04,(41:1.475866e-03,40:2.363038e-04):7.231490e-03):6.946400e-05):8.276338e-04):3.050867e-03):5.216895e-03,4:4.008352e-03):7.690992e-06,53:3.386591e-03):7.297360e-03,(8:4.549979e-03,((20:2.255185e-04,2:2.878081e-03):6.438647e-03,34:3.787991e-02):2.751399e-03):1.785830e-03):2.542078e-03):7.511129e-04):2.187425e-03):1.605092e-03):7.707683e-03,(13:2.132732e-02,(36:1.046284e-02,((38:2.770540e-04,37:2.767984e-03):5.724019e-04,35:9.151734e-04):5.522646e-03):8.665082e-03):7.051342e-03):3.215216e-03):3.528918e-03,((10:1.478350e-02,((11:8.756227e-03,(15:7.698419e-03,6:6.530143e-03):4.100917e-04):2.709258e-03,(63:1.347216e-02,(5:1.618496e-03,21:4.206118e-04):1.014585e-02):1.412872e-03):1.922096e-03):1.512868e-03,29:7.642365e-03):3.692314e-03):3.206230e-03):3.755686e-04):2.970092e-03,(62:8.051547e-03,72:7.780561e-03):7.386963e-03):1.400280e-03):6.375781e-04,((47:3.211790e-02,25:5.300118e-03):3.717106e-03,(22:3.920184e-03,27:9.146584e-03):2.099186e-03):1.162567e-03):5.482331e-03,61:5.260838e-03):1.354793e-03):2.347434e-03,54:8.662166e-03):9.079632e-04):4.770727e-03):3.458655e-03,1:1.224310e-02);
   tree run1.375000 = [&U] ((((49:6.581340e-03,50:1.116167e-02):1.431526e-02,12:1.994947e-02):2.547275e-03,(((61:8.681274e-03,((((66:5.261382e-03,((23:1.433047e-02,24:6.149447e-03):3.328225e-03,(48:1.137119e-02,67:6.411054e-03):6.247828e-03):3.361161e-03):5.173287e-03,((((((59:2.382727e-03,60:4.978466e-03):1.386674e-03,58:6.684147e-03):2.297936e-03,68:5.833843e-03):2.306323e-03,((19:4.986954e-03,18:4.035571e-03):8.328304e-03,28:1.365853e-02):3.057262e-03):6.936916e-04,(((31:5.111789e-03,44:8.236270e-03):1.852485e-03,(((70:7.936641e-03,(26:1.120852e-02,46:1.483294e-02):1.617836e-03):3.007602e-03,((8:9.094305e-03,(((((52:1.375022e-02,(57:2.379667e-02,(51:5.179445e-03,17:5.452651e-03):8.548894e-03):3.410999e-03):7.312871e-04,((65:3.282718e-03,64:3.572555e-03):4.988649e-04,(56:1.061700e-02,14:9.837275e-03):2.043201e-03):9.805294e-04):2.853613e-03,69:5.688882e-03):2.507852e-03,(4:5.537677e-03,(((45:2.213905e-02,33:3.270206e-03):2.737641e-03,((39:2.714183e-02,7:4.652615e-03):6.446344e-03,((32:7.705650e-03,42:1.450628e-02):4.526657e-04,(16:1.485431e-02,(41:1.881988e-03,40:1.008744e-03):3.805332e-03):6.235436e-04):4.458224e-04):4.134034e-03):3.925360e-03,53:2.951222e-03):7.358240e-05):1.054757e-02):1.277889e-03,((2:6.961060e-04,20:3.767916e-03):2.253886e-03,34:2.867850e-02):1.595887e-04):6.140211e-04):2.268467e-03,71:4.577549e-03):1.188586e-03):8.618989e-03,((36:1.146577e-02,((37:2.624262e-03,38:8.485500e-04):1.290212e-04,35:1.090656e-03):5.053105e-03):5.672631e-03,13:2.159101e-02):2.415862e-03):1.754145e-03):5.162412e-03,((10:8.764994e-03,29:1.176523e-02):2.706962e-03,((6:5.372301e-03,11:6.938679e-03):3.251561e-03,(((21:3.708960e-03,5:7.042755e-04):9.375688e-03,63:5.985912e-03):3.271053e-03,15:4.973777e-03):1.057398e-03):2.795045e-03):1.387988e-03):2.748653e-03):1.445623e-03,(55:2.062299e-02,(72:8.270614e-03,62:1.644709e-02):7.144578e-03):1.532851e-03):1.388341e-03):3.659933e-03,((22:4.580401e-03,27:6.854815e-03):1.257352e-03,(47:3.881498e-02,25:1.012146e-02):3.229723e-03):9.942003e-04):2.321030e-04,(30:1.857767e-02,43:5.492361e-03):7.545310e-03):1.365819e-03):2.735718e-03,54:5.950490e-03):2.206586e-03,9:1.018599e-02):3.303621e-03):5.239098e-03,3:1.191131e-02,1:1.043990e-02);
   tree run1.380000 = [&U] (3:8.463630e-03,(((54:5.533475e-03,((((((55:2.428133e-02,(((29:1.244016e-02,(((6:5.083463e-03,11:1.088242e-02):1.590903e-03,(((5:9.891835e-04,21:2.580454e-03):1.437181e-02,63:9.256878e-03):3.258521e-03,15:5.313803e-03):1.723817e-03):1.563229e-03,10:1.863427e-02):2.620471e-03):2.060438e-03,(((((26:1.028820e-02,46:1.357810e-02):7.583747e-04,70:1.205451e-02):2.684675e-03,((((20:3.747066e-04,2:2.126387e-03):7.595220e-03,(69:4.169124e-03,((56:6.646993e-03,((64:4.198494e-03,65:4.566130e-03):1.226435e-03,14:8.725321e-03):9.738306e-04):2.066591e-03,(((51:6.772039e-03,17:5.649947e-03):4.401656e-03,57:2.256241e-02):5.107206e-03,52:1.320344e-02):2.624650e-03):4.885433e-03):4.076022e-03):3.214664e-03,(((4:4.990180e-03,(((((16:1.113993e-02,42:1.648480e-02):1.812268e-03,(41:6.002479e-04,40:3.490138e-03):7.909345e-03):1.018898e-03,(32:4.389520e-03,(39:2.989640e-02,7:4.054335e-03):8.100327e-03):1.534137e-03):5.409130e-03,(45:2.442094e-02,33:1.562748e-03):8.015587e-03):3.965448e-03,53:3.914431e-03):8.133891e-04):3.016656e-03,34:3.845794e-02):2.413043e-03,8:7.683317e-03):8.585732e-04):2.888188e-03,71:3.328248e-03):1.338130e-05):7.853729e-03,(13:1.743423e-02,(36:5.897543e-03,((37:2.292763e-03,35:4.623440e-04):4.023397e-03,38:7.160541e-04):1.300612e-02):6.121829e-03):8.428693e-03):3.357697e-03,(31:4.942661e-03,44:6.121587e-03):3.150530e-03):4.137129e-03):2.231246e-03,((28:7.618756e-03,(19:3.059883e-03,18:8.496639e-03):5.438448e-03):1.173340e-03,(((59:3.488547e-03,60:4.115138e-03):9.756328e-04,58:2.913433e-03):2.978716e-03,68:5.087574e-03):3.767196e-03):1.868576e-03):1.153631e-03):4.133252e-03,((66:5.753883e-03,(24:1.759621e-03,23:7.835724e-03):8.300694e-03):2.901916e-03,(67:3.354955e-03,48:1.314403e-02):3.436137e-04):5.506209e-03):9.831683e-04,(62:1.581088e-02,72:1.106748e-02):6.609141e-03):1.111164e-03,((22:2.647062e-03,27:7.789630e-03):1.927924e-03,(47:2.533723e-02,25:5.460917e-03):2.378333e-03):7.921949e-04):6.148001e-03,(30:1.546900e-02,43:7.076995e-03):2.986686e-04):1.753874e-03,61:3.657200e-03):2.534386e-03):9.781172e-04,9:6.482505e-03):2.901055e-03,((49:2.355570e-02,50:1.149651e-02):8.010062e-03,12:2.229336e-02):7.932049e-04):2.768399e-03,1:1.134194e-02);
   tree run1.385000 = [&U] ((((54:2.254828e-03,(43:9.364579e-03,((((25:7.946941e-03,47:3.635899e-02):3.565227e-03,(27:1.038605e-02,22:3.824734e-03):8.796870e-04):2.878703e-04,((72:7.221950e-03,62:8.135882e-03):5.440024e-03,(((55:2.771732e-02,((((58:5.246963e-03,(59:2.341466e-03,60:4.149101e-03):2.326201e-03):2.909724e-03,68:5.214797e-03):2.066788e-03,(29:1.087022e-02,((10:1.230573e-02,((15:6.037311e-03,(63:1.008802e-02,(5:7.721358e-04,21:2.515942e-03):8.272104e-03):3.758027e-04):6.173657e-04,(6:5.669245e-03,11:1.131434e-02):1.542718e-03):1.626742e-03):2.809275e-03,((44:6.508997e-03,31:8.851945e-03):4.207912e-03,((34:2.522712e-02,(((((71:3.250449e-03,(20:3.023479e-03,2:9.207962e-04):1.721653e-03):1.754652e-03,((((56:1.320638e-02,14:6.875484e-03):2.825276e-03,(65:3.451906e-03,64:4.766050e-03):9.004573e-04):2.310938e-03,(52:1.436642e-02,(57:2.606436e-02,(17:3.786770e-03,51:7.394444e-03):6.050941e-03):4.685039e-03):1.870856e-03):4.022652e-03,69:3.873215e-03):6.782120e-03):1.117605e-03,70:1.212295e-02):1.437178e-03,8:2.550205e-03):9.079759e-04,((((45:2.216471e-02,((46:1.940488e-02,16:1.497778e-02):8.324647e-04,((32:9.200781e-03,((41:7.441993e-05,40:3.537808e-04):4.353809e-03,42:1.242484e-02):6.987866e-04):1.021364e-03,(7:4.307976e-03,39:2.621471e-02):4.118109e-03):3.883499e-04):1.273986e-03):7.309279e-03,4:7.824245e-03):8.807732e-05,53:3.801210e-03):1.237770e-03,(33:3.266958e-03,26:7.919501e-03):4.406329e-03):3.197616e-03):1.696465e-03):7.212418e-03,(13:1.728387e-02,((38:3.841241e-04,(35:2.303580e-03,37:4.614021e-03):1.693306e-03):6.713805e-03,36:5.979477e-03):5.756130e-03):1.271863e-02):1.734362e-03):7.991873e-03):1.782155e-04):3.350983e-03):2.982680e-04,(28:8.663764e-03,(19:6.830820e-03,18:8.356237e-03):3.191470e-03):6.407223e-03):3.424754e-03):2.665570e-03,(23:1.437643e-02,((67:4.289893e-03,48:1.390934e-02):1.516085e-03,(24:2.543498e-03,66:1.726874e-03):2.942026e-03):5.958107e-04):8.073461e-03):8.096025e-04,30:2.248785e-02):1.806696e-03):1.496906e-03):3.067617e-03,61:5.406053e-03):8.259196e-04):2.238074e-03):1.781050e-03,9:8.379037e-03):1.618580e-03,(12:1.909752e-02,(50:1.276659e-02,49:1.323661e-02):5.464942e-03):2.720790e-03):3.853755e-03,3:6.659083e-03,1:1.589887e-02);
   tree run1.390000 = [&U] (((50:1.345917e-02,49:1.484999e-02):1.126766e-02,(12:1.800753e-02,(9:9.447793e-03,((61:7.376296e-03,(((62:8.746003e-03,72:9.814138e-03):5.133185e-03,((((28:9.493768e-03,(19:5.755914e-03,18:4.628884e-03):6.121798e-03):3.495701e-03,(((60:5.251518e-03,59:3.347841e-03):2.428946e-03,58:6.457351e-03):1.988829e-03,68:3.265103e-03):2.143011e-03):3.322870e-04,(((29:5.947014e-03,10:1.412748e-02):1.393975e-03,((15:5.580513e-03,((5:2.874776e-03,21:3.069565e-03):7.131410e-03,63:1.139309e-02):8.877422e-04):2.795428e-03,(6:6.500178e-03,11:7.812270e-03):2.297053e-03):4.339221e-03):6.160899e-04,(((((((34:2.358005e-02,((((((32:6.767627e-03,(7:5.320174e-03,39:2.599733e-02):2.598360e-03):2.406090e-03,((40:5.517325e-04,41:9.064284e-04):4.145788e-03,(16:7.377476e-03,42:1.314793e-02):3.276524e-03):1.695702e-03):2.243111e-03,33:2.185163e-03):2.687093e-03,45:2.391176e-02):4.317291e-03,4:4.636788e-03):1.819108e-03,53:2.878849e-03):5.443913e-03):2.362060e-03,((20:4.332407e-04,2:1.217764e-02):3.180430e-03,8:4.758063e-03):4.314647e-07):2.963406e-03,(69:6.046946e-03,(((64:4.310884e-03,65:3.422114e-03):2.236404e-03,(14:1.038191e-02,56:1.034661e-02):9.247171e-04):1.090339e-03,((52:1.646784e-02,(51:6.999981e-03,17:5.463297e-03):9.537535e-03):7.539966e-04,57:2.467537e-02):1.044962e-03):2.175414e-03):4.212292e-03):3.070294e-03,(71:5.783189e-03,70:1.325347e-02):1.191766e-03):2.272625e-03,(26:8.839176e-03,46:2.129663e-02):1.171267e-03):6.807603e-03,((((37:5.247041e-03,35:1.362449e-03):1.073893e-04,38:5.211930e-04):4.924536e-03,36:7.653774e-03):6.079703e-03,13:2.364968e-02):2.596706e-03):4.637979e-03,(31:4.452850e-03,44:3.196888e-03):4.523448e-03):5.538564e-03):1.750634e-03):2.426669e-03,55:2.208764e-02):1.147859e-03):1.957584e-03,(((((66:5.670508e-04,24:1.714364e-03):5.640099e-03,((67:6.284708e-04,23:1.104036e-02):4.912844e-03,48:1.271008e-02):2.171295e-03):1.097441e-02,(43:8.499798e-03,30:1.451535e-02):6.825393e-03):5.690996e-04,(22:3.920617e-03,27:7.289830e-03):1.394366e-03):4.166584e-05,(47:3.635543e-02,25:8.626219e-03):1.640812e-03):2.707406e-04):4.005356e-04):1.935215e-03,54:6.288670e-03):1.513376e-03):3.140522e-03):1.123202e-03):3.775440e-03,3:1.222700e-02,1:1.170527e-02);
   tree run1.395000 = [&U] (3:7.524775e-03,((12:1.996179e-02,(49:2.771729e-03,50:6.374887e-03):1.428361e-02):1.876582e-03,(((43:9.565584e-03,(((30:1.498328e-02,(((((((19:7.891153e-03,18:3.795360e-03):8.585123e-03,28:7.616354e-03):2.700217e-03,((((10:9.853140e-03,((6:3.645992e-03,11:8.104702e-03):2.108338e-03,(15:5.463209e-03,((5:8.635413e-03,21:3.695475e-03):4.367428e-03,63:6.965507e-03):6.560205e-04):3.563526e-04):3.896350e-03):6.692069e-04,((((((20:2.366915e-04,2:2.859324e-03):5.805078e-03,(8:6.896850e-03,(((((4:5.175196e-03,((45:1.902926e-02,33:7.763074e-04):8.097202e-03,(((41:3.296659e-04,40:2.019479e-03):8.895075e-03,((39:2.172031e-02,7:4.236016e-03):7.899775e-03,(16:9.154719e-03,42:1.162295e-02):1.680131e-03):1.628796e-04):2.033773e-04,32:7.165321e-03):3.988113e-03):4.746618e-03):1.936445e-03,53:3.323578e-03):4.771593e-03,34:3.221418e-02):3.203967e-04,26:6.819040e-03):1.970544e-03,((((65:4.066394e-03,64:3.534058e-03):4.795167e-04,(56:7.672081e-03,14:7.025857e-03):2.659306e-03):2.717034e-03,(52:1.480997e-02,(51:7.712039e-03,17:5.547623e-03):8.253102e-03):1.736190e-03):4.063670e-03,(69:5.498016e-03,57:2.181897e-02):1.753673e-03):6.361916e-03):1.475240e-05):1.224965e-03):1.872506e-03,71:5.033361e-03):1.114642e-03,(70:1.318595e-02,46:8.431687e-03):3.351292e-03):3.766640e-03,(13:2.258158e-02,(36:4.855151e-03,(35:5.707255e-04,(38:2.584626e-05,37:2.973664e-03):1.497923e-04):8.161968e-03):7.863127e-03):8.367188e-03):1.546059e-03,(31:4.425645e-03,44:2.527123e-03):4.940352e-03):4.587614e-03):2.356462e-03,29:9.661866e-03):1.571397e-03,((58:3.914800e-03,(60:4.560748e-03,59:6.576044e-03):4.980088e-04):1.978534e-03,68:4.154057e-03):1.701482e-03):2.834639e-03):3.221470e-03,55:2.301063e-02):5.394488e-04,(62:1.749933e-02,72:8.781839e-03):4.583945e-03):3.459537e-03,(((66:4.329473e-03,24:1.247610e-03):2.793281e-03,23:1.213690e-02):1.793822e-03,(67:2.824870e-03,48:8.354566e-03):5.294542e-03):1.073749e-02):3.466471e-03,(25:8.327229e-03,47:4.354710e-02):1.646866e-03):4.506094e-04):1.127944e-03,(27:8.908149e-03,22:5.760379e-03):1.805012e-03):2.086363e-03,61:5.837319e-03):2.422981e-04):2.762273e-03,54:7.802689e-03):7.192465e-04,9:1.122356e-02):5.057771e-03):4.795014e-03,1:1.403967e-02);
   tree run1.400000 = [&U] ((((49:1.153052e-02,50:4.592549e-03):1.340681e-02,12:1.948150e-02):3.507302e-03,(9:6.942090e-03,((((((((67:4.205566e-03,23:1.660739e-02):5.128180e-04,48:1.328623e-02):1.034446e-03,24:1.165875e-02):3.324789e-04,66:5.896635e-03):9.329531e-03,(((((58:7.108550e-03,59:1.030376e-02):4.981882e-04,60:7.496472e-03):1.660409e-03,68:3.294486e-03):4.236098e-03,((((((71:3.703238e-03,(((26:8.515612e-03,46:2.349078e-02):3.362302e-04,70:1.567149e-02):1.476458e-03,(((8:3.499959e-03,((45:2.122630e-02,(53:5.017256e-03,(4:8.560533e-03,(32:6.488102e-03,(((16:1.136559e-02,(41:4.844158e-04,40:1.767127e-03):9.269794e-03):3.440143e-04,(42:1.558158e-02,33:3.208619e-03):2.807215e-03):9.422924e-04,(39:2.023560e-02,7:4.982827e-03):5.299019e-03):1.091887e-03):8.807210e-03):3.244130e-04):1.886361e-03):2.193601e-03,34:2.576494e-02):3.593990e-03):1.783918e-03,(69:6.727255e-03,((57:1.173469e-02,56:1.122893e-02):4.239293e-03,(((52:1.589171e-02,(51:1.524184e-02,17:1.764891e-03):7.161621e-03):2.848574e-03,(64:4.387206e-03,65:4.747722e-03):1.574459e-03):8.072528e-04,14:1.042965e-02):2.225710e-03):1.075806e-03):3.684450e-03):8.051873e-04,(2:4.058827e-03,20:2.877634e-03):2.525137e-03):3.069805e-03):1.526249e-04):7.302776e-03,((36:9.065513e-03,(38:2.089380e-04,(37:5.682869e-03,35:2.760940e-03):3.854432e-03):6.415846e-03):5.065661e-03,13:1.836690e-02):5.938170e-03):3.867335e-03,(31:6.616867e-03,44:5.346849e-03):4.134940e-03):5.670651e-03,29:1.205419e-02):8.900113e-05,(((6:3.911329e-03,11:1.031747e-02):4.683675e-03,(15:7.883760e-03,((5:8.175940e-03,21:2.283184e-03):9.729277e-03,63:1.187746e-02):1.031645e-03):2.497042e-03):1.832164e-03,10:1.486288e-02):2.029842e-03):3.311264e-03,((28:7.400512e-03,(19:2.097331e-03,18:5.983291e-03):7.917719e-03):5.837629e-03,55:3.382826e-02):1.638978e-03):3.310188e-04):2.719104e-03,(72:1.022718e-02,62:1.119157e-02):7.665205e-03):6.571154e-04):3.136136e-03,((22:2.641488e-03,27:9.688764e-03):1.646437e-03,(47:3.943115e-02,25:5.812358e-03):5.584702e-03):2.437045e-03):2.102134e-03,((30:1.030647e-02,43:8.206994e-03):4.249020e-03,61:6.366088e-03):1.869256e-04):9.490521e-04,54:6.876635e-03):1.230274e-03):4.164630e-03):4.849171e-03,3:1.273434e-02,1:1.442605e-02);
   tree run1.405000 = [&U] (((9:7.358663e-03,(54:5.907382e-03,(61:4.787734e-03,((43:7.453821e-03,30:1.310505e-02):5.303720e-03,(((47:3.176251e-02,25:5.771103e-03):3.080309e-03,(22:5.633916e-03,27:1.011788e-02):2.629622e-03):6.718490e-04,(((66:5.740996e-03,23:1.476643e-02):1.485359e-03,(24:5.847230e-03,(67:4.108051e-03,48:5.708615e-03):4.210465e-03):5.080885e-03):6.666290e-03,((62:9.113816e-03,72:8.787925e-03):7.830601e-03,(((28:7.794824e-03,(19:8.663772e-03,18:2.726919e-03):8.806110e-03):8.149913e-04,55:2.278173e-02):5.687181e-03,(((60:7.049886e-03,(59:7.197692e-03,58:2.672983e-03):7.020626e-04):1.876941e-03,68:3.368057e-03):8.347899e-04,(((((26:1.305817e-02,(46:1.634768e-02,70:1.055990e-02):1.101721e-03):2.884354e-03,(((20:7.421861e-04,2:2.299051e-03):2.396788e-03,(((((33:2.361878e-03,(((40:5.242214e-06,41:8.989108e-04):5.951749e-03,((16:1.508122e-02,42:1.251288e-02):2.552613e-03,32:3.793674e-03):4.614782e-04):6.606800e-04,(7:3.749475e-03,39:2.845701e-02):6.538937e-03):3.881804e-03):2.313928e-03,53:4.278446e-03):1.240260e-03,4:1.933882e-03):3.062230e-03,(45:2.035950e-02,34:2.146245e-02):3.725793e-03):1.901365e-03,(8:4.920676e-03,((57:2.587327e-02,(((((51:7.432277e-03,17:2.487141e-03):9.321880e-03,52:1.883386e-02):1.429344e-03,(65:3.109550e-03,64:5.603266e-03):1.457933e-03):7.269451e-04,56:1.451582e-02):2.047404e-04,14:5.077524e-03):2.293980e-03):8.416587e-04,69:8.288824e-03):6.636992e-03):6.594819e-06):9.276859e-04):5.717639e-04,71:4.944491e-03):1.282577e-03):4.971573e-03,((((38:4.456244e-04,35:2.370783e-03):2.521333e-04,37:3.162783e-03):5.279128e-03,36:9.812885e-03):4.848105e-03,13:1.747343e-02):8.416769e-03):2.289112e-03,(31:5.284119e-03,44:4.474514e-03):3.883119e-03):2.611541e-03,(29:1.044063e-02,(10:1.174735e-02,(11:1.001530e-02,(6:5.714242e-03,((63:9.064140e-03,(5:2.268120e-03,21:2.662581e-03):1.297167e-02):2.650520e-03,15:4.925078e-03):4.593142e-04):2.555981e-04):1.444025e-03):2.511149e-03):1.783689e-04):2.167422e-03):2.321357e-03):2.892286e-03):8.069290e-04):3.261527e-03):1.632501e-03):1.216418e-03):3.711367e-03):6.580354e-04):4.942181e-03,((50:8.254856e-03,49:7.196006e-03):1.232634e-02,12:2.521248e-02):1.549204e-03):3.666284e-03,3:1.339826e-02,1:1.314326e-02);
   tree run1.410000 = [&U] ((((((30:5.493903e-03,43:6.588362e-03):5.875892e-03,(((47:2.834979e-02,25:5.378092e-03):2.489319e-03,(((24:3.438922e-03,(48:1.147893e-02,((23:1.505835e-02,67:1.811413e-03):3.723310e-03,66:4.555946e-03):8.233373e-04):5.388266e-03):6.009267e-03,(((((19:9.019431e-03,18:8.170392e-03):5.749016e-03,28:8.250371e-03):5.629591e-03,((68:2.717478e-03,(58:3.881370e-03,(59:6.701627e-03,60:4.257661e-03):1.439184e-03):1.467698e-03):2.350940e-03,(((((((21:3.477474e-03,5:6.403114e-03):6.384559e-03,63:5.438342e-03):3.272592e-03,15:2.764828e-03):2.089167e-03,(6:4.223298e-03,11:5.902459e-03):3.300878e-03):3.236389e-03,10:1.586945e-02):1.847763e-03,29:1.078394e-02):3.008167e-03,((((((((((32:5.368004e-03,(39:3.096772e-02,7:4.252535e-03):3.130095e-03):2.935182e-03,(41:9.910984e-04,40:3.674837e-04):7.000944e-03):3.018866e-05,(42:1.520784e-02,16:9.908068e-03):1.656095e-03):6.124124e-03,(45:3.422493e-02,33:1.669188e-03):3.709419e-03):4.452820e-03,(53:3.717086e-03,4:3.174992e-03):1.246288e-04):6.153037e-03,(((34:2.841243e-02,(69:8.923908e-03,(57:2.886742e-02,(((51:8.832281e-03,17:3.830415e-03):7.983599e-03,52:1.298428e-02):1.560866e-03,((65:5.698529e-03,64:4.555079e-03):3.672261e-03,(14:7.485133e-03,56:1.007852e-02):2.721925e-03):1.085840e-03):1.952698e-03):2.223792e-03):2.453702e-03):4.890029e-05,8:1.838473e-03):2.344970e-03,26:1.248849e-02):2.336204e-03):6.817252e-04,(2:1.181855e-03,20:4.096577e-04):4.288641e-03):1.072681e-03,(71:3.330544e-03,(46:1.472739e-02,70:1.206440e-02):3.139709e-03):7.561083e-04):6.823290e-03,((36:6.191235e-03,((37:2.475941e-03,38:5.529729e-04):8.813426e-04,35:1.455487e-03):4.646787e-03):5.250068e-03,13:1.730700e-02):9.915971e-03):2.745464e-03,(31:8.602091e-03,44:3.910569e-03):4.705830e-03):6.066405e-03):3.371927e-03):2.827006e-03):1.504338e-03,55:2.498942e-02):2.364222e-03,(72:8.541254e-03,62:1.174949e-02):6.210546e-03):3.298533e-03):1.767855e-03,(22:2.170298e-03,27:9.339005e-03):4.753067e-04):1.280663e-03):1.662279e-03,61:7.035921e-03):6.335570e-04):1.435328e-03,54:6.718641e-03):3.192844e-03,9:1.003572e-02):2.577476e-03,((49:8.051630e-03,50:5.715634e-03):1.875950e-02,12:2.114327e-02):2.121346e-03):3.162551e-03,3:1.040704e-02,1:1.108005e-02);
   tree run1.415000 = [&U] (((9:6.746991e-03,(54:6.666585e-03,((((((((28:8.577347e-03,(19:6.887598e-03,18:3.237070e-03):6.567981e-03):2.915213e-03,55:2.220675e-02):2.884284e-03,((((31:5.281532e-03,44:6.794609e-03):2.963776e-03,(((((38:1.867756e-04,37:5.732475e-03):1.101726e-03,35:9.871351e-04):4.970390e-03,36:7.109538e-03):7.670062e-03,13:1.529703e-02):5.273453e-03,((((20:2.201374e-03,2:6.225535e-03):2.744761e-03,(((((56:1.659736e-02,((65:4.425352e-03,64:4.373076e-03):6.761915e-04,14:1.097094e-02):2.752292e-04):1.482642e-03,(52:1.307724e-02,(51:9.056984e-03,17:4.724879e-03):8.647708e-03):1.526002e-03):2.697679e-03,57:1.986025e-02):1.198906e-03,69:6.616564e-03):2.418972e-03,(8:5.450704e-03,((53:2.533659e-03,((33:7.367265e-03,(((42:1.695142e-02,(16:1.250163e-02,32:3.907629e-03):2.097459e-03):8.265136e-04,(40:5.250599e-04,41:7.829241e-04):5.632193e-03):5.329234e-04,(7:4.597568e-03,39:3.133149e-02):7.744097e-03):5.229362e-03):6.337754e-03,4:1.704709e-03):7.813217e-04):3.172861e-03,(45:2.864599e-02,34:2.581104e-02):3.995936e-03):7.056836e-03):1.784240e-03):8.383414e-04):2.027480e-03,71:4.362639e-03):3.517992e-04,((46:1.740123e-02,26:9.408539e-03):7.863495e-04,70:1.256307e-02):4.717583e-03):8.267569e-03):2.410047e-03):6.516894e-03,((29:1.203867e-02,10:1.330541e-02):1.179558e-03,((11:1.236072e-02,6:2.773965e-03):1.717815e-03,(((5:8.869374e-03,21:5.374946e-03):5.222753e-03,63:9.982556e-03):4.310507e-03,15:5.346945e-03):2.470473e-03):2.331270e-03):7.162312e-04):6.014945e-03,(((60:4.785422e-03,59:4.896650e-03):1.346199e-03,58:6.134465e-03):3.200993e-03,68:5.445743e-03):1.449189e-03):1.163063e-03):1.452340e-03,((67:3.082116e-03,48:1.377043e-02):2.817835e-03,(66:7.345350e-03,(24:3.453408e-03,23:1.476824e-02):3.559143e-03):1.374549e-04):6.895894e-03):9.371382e-04,30:1.047465e-02):4.135389e-03,((47:4.011830e-02,25:5.522855e-03):6.367366e-03,((22:3.236394e-03,27:9.287549e-03):2.319445e-03,(62:7.708884e-03,72:1.385531e-02):8.352287e-03):1.172959e-03):4.978733e-04):2.497296e-03,43:9.606721e-03):1.805030e-04,61:5.580019e-03):2.466783e-03):9.410543e-04):2.507274e-03,((50:8.202692e-03,49:2.939820e-03):8.569725e-03,12:2.100680e-02):1.416064e-03):3.067265e-03,3:8.174998e-03,1:9.259611e-03);
   tree run1.420000 = [&U] (3:1.523615e-02,((((54:9.925696e-03,((((((30:2.390939e-02,27:6.421925e-03):5.533927e-04,22:2.784502e-03):5.986876e-04,(25:5.144826e-03,47:3.428685e-02):2.518236e-03):6.240365e-04,(((48:7.456868e-03,67:5.360561e-03):1.035607e-02,((24:7.844929e-03,23:9.572308e-03):3.673577e-03,66:7.076956e-03):1.598990e-03):7.462714e-03,(((28:1.458874e-02,(19:5.139211e-03,18:5.302077e-03):9.470603e-03):5.018272e-04,55:2.229288e-02):3.913875e-03,(((((((5:1.357890e-03,21:1.632102e-03):1.053244e-02,63:9.957877e-03):2.098477e-03,(6:6.235301e-03,(15:1.019182e-02,11:7.028471e-03):3.226086e-03):2.106912e-03):3.111251e-03,10:8.926156e-03):1.384415e-03,29:1.052676e-02):3.739041e-03,(((13:1.719513e-02,(36:7.376446e-03,((37:5.020653e-03,35:1.018051e-03):1.003586e-04,38:8.616887e-04):7.959894e-03):8.210119e-03):6.399889e-03,((71:5.635086e-03,((20:4.375444e-04,2:8.898525e-04):8.064002e-03,((34:3.089264e-02,(8:3.571144e-03,(69:9.584243e-03,(((57:2.454797e-02,(51:8.760241e-03,17:2.638252e-03):9.039414e-03):2.059366e-03,52:1.919864e-02):2.594942e-03,((64:2.764678e-03,65:3.598536e-03):1.338771e-03,(14:1.028562e-02,56:8.229317e-03):1.389544e-03):5.389289e-04):2.388712e-03):4.043914e-03):6.334629e-05):5.600410e-04,((((45:2.879910e-02,33:3.670129e-04):4.178567e-03,((39:2.678640e-02,7:5.732840e-03):2.658092e-03,(((42:1.446289e-02,16:7.957691e-03):4.186537e-03,32:6.188068e-03):1.167069e-03,(41:1.701401e-04,40:1.328824e-03):6.319606e-03):1.276042e-03):3.194966e-03):1.770706e-03,4:5.471048e-03):1.653767e-03,53:4.344281e-03):1.026879e-02):8.506031e-04):3.205346e-03):2.768791e-04,(70:1.105048e-02,(26:1.403357e-02,46:1.603874e-02):8.320040e-04):1.479404e-03):7.908696e-03):4.166116e-03,(31:4.234920e-03,44:6.292034e-03):5.303083e-03):5.501001e-03):8.612514e-04,((58:6.029864e-03,(59:4.463690e-03,60:4.905945e-03):2.105818e-03):2.009141e-03,68:4.541936e-03):4.525113e-03):2.728988e-04):2.850343e-03):3.865572e-03):2.575973e-03,(62:9.101016e-03,72:1.138216e-02):3.895616e-03):3.246447e-03,61:4.538938e-03):3.586513e-03):1.169900e-03,9:9.683353e-03):2.677000e-03,43:1.399206e-02):1.675813e-03,(12:2.087814e-02,(49:6.220919e-03,50:7.653710e-03):1.106029e-02):3.542146e-03):4.181256e-03,1:1.071418e-02);
   tree run1.425000 = [&U] ((12:1.803793e-02,(((((((47:3.507000e-02,25:5.224556e-03):1.055034e-03,(22:9.569605e-03,27:6.109566e-03):3.034922e-03):1.359005e-03,(((((23:1.979073e-02,66:1.144667e-02):1.714778e-03,24:5.476598e-03):1.306180e-04,(67:2.364987e-03,48:5.028353e-03):7.397491e-03):7.483605e-03,(((((((((2:2.014094e-03,20:7.183027e-04):6.819974e-03,(8:4.086420e-03,((69:8.128393e-03,(((57:4.362221e-02,(51:5.334612e-03,17:5.518160e-03):4.374262e-03):1.645498e-03,52:1.097444e-02):1.697731e-03,((14:9.272556e-03,(64:3.879289e-03,65:5.527349e-03):1.058583e-03):1.084449e-03,56:8.171355e-03):2.043702e-03):3.016197e-03):3.347171e-03,((45:2.035696e-02,34:2.784856e-02):3.365385e-03,(4:3.320129e-03,(53:3.046850e-03,((((39:2.873971e-02,7:5.958820e-03):5.502968e-03,((16:1.126488e-02,42:1.506720e-02):8.523008e-04,32:7.075915e-03):6.174554e-04):1.669876e-03,(41:9.513565e-05,40:1.434077e-04):1.198228e-02):6.949794e-03,33:6.470952e-03):2.367598e-03):8.611469e-04):5.198858e-03):1.693878e-03):6.268719e-04):9.175289e-04):3.375235e-03,71:5.729396e-03):9.562951e-04,((46:1.420307e-02,70:8.429341e-03):2.385692e-03,26:1.497018e-02):1.690876e-03):6.220162e-03,((36:6.255322e-03,((38:6.670424e-04,35:3.827569e-04):8.986837e-04,37:2.118205e-03):6.532650e-03):9.246198e-03,13:1.835897e-02):7.737409e-03):2.412268e-03,(31:5.002715e-03,44:4.794643e-03):5.875653e-03):5.934191e-03,((10:1.500838e-02,((11:9.321636e-03,6:3.242000e-03):1.908849e-03,((63:8.933810e-03,15:4.002140e-03):1.108962e-03,(21:5.975238e-03,5:2.511482e-03):9.782099e-03):1.374958e-03):1.697148e-03):1.272736e-03,29:9.858024e-03):1.509223e-03):3.180181e-03,((28:1.149536e-02,(19:5.338383e-03,18:4.280238e-03):5.879675e-03):3.996015e-03,(((59:5.585616e-03,60:2.791865e-03):1.553315e-03,58:4.176674e-03):3.118636e-03,68:4.329042e-03):1.862732e-03):1.985766e-05):3.102338e-03,55:2.888021e-02):2.647339e-03):3.048943e-03,((72:7.967778e-03,62:6.494829e-03):7.013750e-03,61:5.155310e-03):1.185909e-03):5.698752e-04):4.597165e-04,(30:1.463140e-02,43:1.659601e-03):7.261564e-03):1.804120e-03,54:7.993107e-03):6.201900e-04,9:1.130091e-02):5.175655e-03,(49:6.001604e-03,50:8.717496e-03):1.468297e-02):7.460536e-04):3.532989e-03,3:8.794146e-03,1:1.212183e-02);
   tree run1.430000 = [&U] (((54:1.271311e-02,(((30:1.310633e-02,43:5.618839e-03):5.634049e-03,(((((67:8.143802e-04,48:5.185385e-03):4.919613e-03,(66:5.363584e-03,(23:1.013903e-02,24:2.002171e-03):6.992094e-03):4.400803e-04):8.284922e-03,(((((11:1.054823e-02,6:5.028353e-03):1.271143e-03,(((5:8.054590e-03,21:2.009863e-03):5.952526e-04,63:7.629888e-03):3.772105e-03,15:3.834271e-03):2.708347e-03):3.546510e-03,((29:6.462215e-03,10:7.119201e-03):2.589191e-03,((31:6.424103e-03,44:6.076988e-03):5.219593e-03,((((2:4.291893e-03,20:1.685909e-03):2.366478e-03,((69:6.297804e-03,(((51:1.043879e-02,17:3.304975e-03):7.343153e-03,(52:9.268080e-03,57:2.455520e-02):2.339222e-03):2.414082e-03,(14:6.801998e-03,((64:2.630676e-03,65:3.455763e-03):5.198075e-04,56:1.506796e-02):1.635809e-03):2.067374e-03):4.423970e-03):6.849664e-03,(((45:1.743853e-02,34:2.461351e-02):5.394396e-03,((4:4.138545e-03,53:2.063812e-03):5.226581e-04,((33:2.503050e-03,(32:7.015619e-03,(39:2.226726e-02,7:3.689340e-03):6.299369e-03):2.665402e-03):4.862482e-04,((42:1.442461e-02,16:1.178513e-02):8.554093e-04,(41:4.986496e-04,40:8.532870e-04):5.628812e-03):1.524714e-03):8.680368e-03):5.834360e-03):1.205908e-03,8:3.654984e-03):4.953531e-04):3.657550e-04):1.353216e-03,((70:1.200093e-02,(26:8.912542e-03,46:1.570887e-02):1.623755e-03):1.444415e-03,71:2.836245e-03):4.782757e-05):6.621790e-03,((36:6.286644e-03,(35:1.706477e-03,(37:2.807064e-03,38:3.366906e-05):5.529837e-04):2.575937e-03):8.287609e-03,13:1.905882e-02):6.312598e-03):6.141138e-04):5.511679e-03):3.524476e-03):2.669787e-03,((28:9.240908e-03,(19:4.421127e-03,18:6.457593e-03):6.000513e-03):3.208064e-03,(68:5.729428e-03,((59:7.198061e-03,60:6.007690e-03):3.702413e-03,58:6.197753e-03):1.645927e-03):4.190552e-03):4.684938e-04):8.627051e-04,55:2.249436e-02):2.137320e-03):3.799201e-03,(61:4.364390e-03,(72:8.612750e-03,62:1.002959e-02):6.033356e-03):7.292174e-04):1.520370e-03,((47:3.094553e-02,25:4.738287e-03):3.651840e-03,(22:5.106561e-03,27:6.533120e-03):1.276249e-03):1.592228e-03):2.617488e-03):5.081286e-03,9:7.714673e-03):4.448067e-05):1.171409e-03,(12:1.940196e-02,(49:4.972947e-03,50:7.884851e-03):1.266022e-02):1.207172e-03):6.299795e-03,3:8.374018e-03,1:1.133052e-02);
   tree run1.435000 = [&U] ((((((((22:2.673993e-03,27:7.964270e-03):8.227699e-04,((47:2.576902e-02,25:4.890252e-03):1.639809e-03,(30:7.484281e-03,43:1.095871e-02):1.824300e-03):9.471615e-05):2.651311e-03,((((((((10:1.737557e-02,((11:1.370185e-02,6:4.561590e-03):6.618145e-04,(((5:7.332611e-03,21:1.700551e-03):6.735660e-03,63:7.208652e-03):1.899475e-03,15:4.332660e-03):1.261172e-03):2.627059e-03):1.306467e-03,29:1.265947e-02):5.474448e-04,((31:2.295181e-03,44:8.132589e-03):5.343037e-03,(((((26:6.393842e-03,46:1.403103e-02):3.037816e-03,70:1.286869e-02):3.357189e-03,((2:9.501250e-04,20:1.136252e-03):5.851095e-03,(((69:7.430809e-03,((57:3.068688e-02,((51:7.026992e-03,17:4.779400e-03):8.041107e-03,52:2.066515e-02):2.109447e-03):2.513078e-04,(((64:5.657760e-03,65:2.902079e-03):1.277966e-03,56:1.155775e-02):3.776980e-04,14:9.297722e-03):2.627623e-03):2.010948e-03):4.343098e-03,((45:2.141196e-02,34:2.686326e-02):1.709156e-03,((4:5.560789e-03,((39:2.515545e-02,7:5.818127e-03):5.076000e-03,(((41:3.167588e-05,40:2.054703e-04):6.382060e-03,(42:1.567892e-02,16:1.002730e-02):1.608885e-03):8.539611e-04,(32:4.155153e-03,33:1.951762e-03):9.622931e-04):7.605048e-04):7.301307e-03):3.539749e-03,53:2.078104e-03):3.915776e-03):1.158048e-03):1.999119e-04,8:3.910821e-03):2.665656e-03):3.089114e-03):9.825562e-05,71:5.362108e-03):4.517259e-03,((36:1.080237e-02,((35:1.089727e-03,38:3.468766e-04):1.174202e-03,37:6.148606e-03):2.672673e-03):4.705896e-03,13:2.028654e-02):5.694444e-03):2.776055e-03):4.219207e-03):4.343035e-03,(68:2.563077e-03,((59:4.294469e-03,60:7.495820e-03):7.053508e-04,58:3.863464e-03):2.156515e-03):4.026346e-03):9.785757e-04,(28:7.609449e-03,(19:9.745553e-03,18:2.185973e-03):7.114934e-03):5.369344e-03):2.837116e-03,55:2.455041e-02):1.959603e-03,(((23:6.436123e-03,24:3.918696e-03):9.770342e-03,66:1.039672e-02):2.033717e-03,(67:2.080312e-03,48:7.775814e-03):4.189277e-03):8.356899e-03):7.265535e-04,((72:1.044612e-02,62:6.951248e-03):6.920681e-03,61:3.888415e-03):1.267750e-03):2.342784e-03):1.218948e-03,54:7.143489e-03):2.986515e-04,9:6.813360e-03):3.398935e-03,12:1.766499e-02):5.627124e-04,(49:1.102767e-02,50:5.484257e-03):1.434524e-02):4.890680e-03,3:7.147713e-03,1:1.352084e-02);
   tree run1.440000 = [&U] ((((50:5.001951e-03,49:4.762798e-03):1.181858e-02,12:1.756161e-02):3.302293e-03,((((((((55:2.227591e-02,(((19:1.066933e-02,18:7.171184e-03):5.950002e-03,28:9.295080e-03):3.939265e-03,((58:6.605497e-03,((59:4.450527e-03,60:5.876683e-03):1.988641e-03,68:5.554639e-03):1.633692e-04):2.235775e-03,(((((63:1.014727e-02,(5:5.047650e-03,21:6.110402e-03):6.164549e-03):1.039051e-03,((11:8.221830e-03,15:4.405229e-03):6.339667e-03,6:5.746755e-03):1.992818e-03):2.486886e-03,10:1.413764e-02):1.268035e-03,29:1.379714e-02):1.311154e-03,(((((37:2.559300e-03,(35:4.759081e-03,38:2.743675e-03):3.603443e-04):6.199183e-03,36:7.097751e-03):8.982979e-03,13:1.918320e-02):8.640902e-03,(45:2.730747e-02,(((8:5.222299e-03,(34:3.770664e-02,(((((56:1.458249e-02,14:1.103890e-02):1.429606e-03,(65:6.069635e-03,64:3.945414e-03):6.392284e-04):2.311431e-03,(52:1.485111e-02,((51:2.843537e-03,17:5.430574e-03):6.409358e-03,57:1.973096e-02):2.963652e-03):1.041724e-03):4.361871e-03,69:7.099590e-03):5.274562e-03,((20:1.590947e-03,2:2.424852e-03):3.090391e-03,71:7.652162e-03):3.482340e-03):3.844415e-04):5.381406e-04):1.553276e-03,(53:6.352829e-03,(4:2.626074e-03,(33:4.623652e-03,(((42:1.508983e-02,16:9.411152e-03):2.533172e-03,(32:3.961994e-03,(40:5.964154e-04,41:7.067864e-05):5.386065e-03):4.257376e-03):9.221657e-04,(7:3.446000e-03,39:3.166634e-02):6.697201e-03):6.373706e-03):1.630655e-03):4.776158e-05):4.400341e-03):2.877230e-03,(26:6.314036e-03,(46:1.498568e-02,70:1.784087e-02):2.271221e-03):5.233788e-04):2.910421e-03):3.044587e-03):3.207775e-03,(31:2.542878e-03,44:4.851747e-03):3.589833e-03):5.148691e-03):3.634894e-03):1.286685e-03):1.428079e-03):4.547016e-04,(62:7.033199e-03,72:9.556584e-03):9.319087e-03):5.048804e-04,(((67:3.192245e-03,48:1.066256e-02):8.716219e-04,66:9.184055e-03):2.262235e-04,(24:4.315234e-03,23:1.160050e-02):9.504351e-03):1.228825e-02):1.944953e-03,((22:3.008961e-03,27:6.570582e-03):1.499125e-03,(25:6.026345e-03,47:3.323295e-02):3.463030e-03):3.205301e-03):1.235618e-03,61:4.516801e-03):2.897197e-03,54:6.839575e-03):2.162525e-03,9:6.394550e-03):4.834645e-04,(43:5.558092e-03,30:1.314274e-02):7.246240e-03):1.301473e-03):3.426508e-03,3:1.079742e-02,1:1.183128e-02);
   tree run1.445000 = [&U] (3:1.227505e-02,(12:2.147580e-02,(((((((((62:9.885038e-03,72:1.090981e-02):8.314128e-03,((23:2.225271e-02,(48:1.821959e-02,67:3.247451e-03):1.008084e-03):3.160203e-03,(66:3.485506e-04,24:3.488717e-04):8.416088e-03):9.301460e-03):1.018261e-03,((((((11:8.061529e-03,6:6.285413e-03):2.795652e-03,(((5:1.670953e-03,21:6.486898e-03):1.414908e-02,63:1.198888e-02):4.577711e-03,15:6.052151e-03):1.561982e-03):3.365263e-03,(10:1.184974e-02,29:6.475091e-03):1.914054e-03):6.870480e-04,((((((8:3.569189e-03,((4:3.213566e-03,((((39:2.644824e-02,7:4.630306e-03):5.429680e-03,(((41:4.619313e-04,40:4.731985e-04):4.870106e-03,32:7.857101e-03):2.520236e-03,(16:9.778253e-03,42:1.241677e-02):2.254225e-03):1.065383e-03):2.221145e-03,33:3.378363e-03):6.303466e-03,53:5.142040e-03):1.256403e-03):2.119727e-03,(34:2.435168e-02,45:2.422003e-02):1.471586e-03):4.039552e-03):1.474747e-03,(69:6.818144e-03,(57:2.754315e-02,(((51:1.294979e-02,17:3.385230e-03):1.010394e-02,52:2.567101e-02):1.802929e-04,(((64:4.474147e-03,65:5.363859e-03):1.376711e-03,56:1.810314e-02):8.668507e-04,14:1.237158e-02):1.909774e-03):5.933297e-04):1.848213e-03):4.443127e-03):2.555077e-03,(20:8.876199e-04,2:6.545438e-03):5.594507e-03):8.111063e-04,(((70:1.162691e-02,46:1.562357e-02):1.257040e-03,26:1.386027e-02):3.481101e-03,71:4.097632e-03):4.430559e-04):1.210015e-02,(31:6.435015e-03,44:4.066280e-03):3.012558e-03):8.161223e-04,(13:2.075949e-02,(36:6.426633e-03,(37:3.558057e-03,(35:4.499995e-04,38:2.987747e-05):2.939588e-03):3.960891e-03):8.509032e-03):9.121667e-03):4.901073e-03):3.803720e-03,((68:4.173552e-03,((59:5.962948e-03,60:5.926716e-03):1.473288e-03,58:8.423234e-03):6.474111e-04):1.900324e-03,((19:7.201914e-03,18:4.300993e-03):5.069380e-03,28:5.956322e-03):4.546004e-03):8.068051e-04):2.738643e-03,55:2.439567e-02):1.714734e-03):1.593741e-03,((27:7.399851e-03,22:5.029426e-03):3.118192e-03,(25:7.897837e-03,47:3.385122e-02):2.549961e-03):6.892519e-04):8.347353e-04,61:8.296390e-03):2.917028e-03,54:7.309987e-03):4.441449e-04,(30:1.902447e-02,43:9.433821e-03):4.499045e-03):3.062282e-03,9:9.153523e-03):2.673614e-03,(49:6.099434e-03,50:7.330989e-03):1.701964e-02):1.889820e-04):1.702193e-03,1:1.292296e-02);
   tree run1.450000 = [&U] (3:7.682972e-03,((12:2.138210e-02,((54:6.051980e-03,(((((25:6.736585e-03,47:3.513214e-02):5.081008e-03,(27:5.650871e-03,22:8.295672e-03):2.881169e-03):7.341617e-04,(30:7.346716e-03,43:7.661903e-03):3.106057e-03):5.013176e-04,(((62:8.301815e-03,72:7.017640e-03):6.504091e-03,((((19:2.995973e-03,18:1.662782e-03):7.064842e-03,28:1.275820e-02):4.371213e-03,((68:3.808981e-03,(58:3.937923e-03,(59:6.344706e-03,60:5.673981e-03):3.560549e-03):1.872967e-03):2.301314e-03,(((10:1.332235e-02,29:1.405821e-02):4.821432e-03,(((63:5.440531e-03,(5:5.266111e-03,21:1.235064e-03):5.200751e-03):2.401685e-03,15:5.354194e-03):3.375968e-03,(11:1.544754e-02,6:6.480821e-03):1.590739e-03):1.578308e-03):1.858009e-03,(((((70:1.175558e-02,(46:1.663750e-02,26:1.298020e-02):5.190432e-03):8.017093e-04,71:3.587536e-03):3.181913e-04,((8:8.188903e-03,(((34:4.574723e-02,53:2.757552e-03):1.189695e-03,(4:3.893008e-03,((((16:6.470309e-03,42:1.523907e-02):6.030566e-03,(41:3.834810e-04,40:2.383749e-04):4.281581e-03):1.195050e-03,((39:2.771458e-02,7:4.257175e-03):2.533507e-03,32:7.201265e-03):1.571267e-03):2.832052e-03,33:3.957643e-03):3.784983e-03):1.656608e-04):3.045579e-03,45:2.493765e-02):7.380488e-03):9.595684e-04,((69:7.281999e-03,(((14:1.108592e-02,(64:5.157992e-03,65:2.875254e-03):2.725086e-03):1.890137e-04,56:1.112734e-02):1.569396e-03,(52:2.281829e-02,(57:2.576176e-02,(51:9.556874e-03,17:2.899828e-03):1.034928e-02):8.448351e-04):6.512161e-04):5.309494e-03):3.322340e-03,(20:1.654452e-04,2:2.246543e-03):5.589651e-03):1.067689e-03):1.172035e-03):5.157819e-03,(13:1.886124e-02,(36:1.209739e-02,(38:9.208754e-04,(35:1.261671e-03,37:6.664485e-03):1.415701e-04):5.757508e-03):7.348761e-03):6.807062e-03):1.933064e-03,(31:4.983402e-03,44:4.847964e-03):3.256007e-03):4.943060e-03):3.309190e-03):5.182157e-03):4.804375e-04,55:2.661246e-02):1.803449e-03):2.667655e-03,((66:7.754168e-03,24:8.791544e-03):3.682452e-04,(23:1.492454e-02,(48:8.164733e-03,67:6.335507e-03):4.891563e-03):1.762634e-03):1.074850e-02):1.179105e-03):4.121551e-04,61:6.635773e-03):1.685461e-03):1.692692e-03,9:9.501996e-03):2.052060e-03):6.786542e-04,(49:1.034013e-02,50:1.160191e-02):1.021373e-02):5.326037e-03,1:1.586611e-02);
   tree run1.455000 = [&U] (3:1.269825e-02,((((54:6.825326e-03,((43:8.526352e-03,30:5.457925e-03):5.924787e-03,(61:3.150422e-03,(((25:5.803675e-03,47:3.385736e-02):3.683247e-03,(22:3.962352e-03,27:7.075831e-03):7.271283e-04):1.050655e-03,((((23:8.690869e-03,24:1.851502e-03):7.159143e-03,(67:3.400991e-03,48:1.170391e-02):4.703332e-03):1.265193e-03,66:9.223360e-03):6.553738e-03,((62:1.339351e-02,72:1.219432e-02):7.497164e-03,((28:1.201666e-02,((19:4.425300e-03,18:3.355011e-03):8.436524e-03,55:2.337409e-02):5.206126e-04):2.832347e-03,(((58:4.772942e-03,(59:5.411062e-03,60:3.749444e-03):4.200281e-04):1.918839e-03,68:6.025989e-03):8.498278e-04,(((10:1.218993e-02,(63:1.136850e-02,((15:6.928583e-03,(5:1.509252e-03,21:4.488198e-03):1.039966e-02):1.312201e-03,(11:8.595344e-03,6:5.250216e-03):3.846558e-03):1.183927e-03):1.079280e-03):2.020347e-03,(((45:2.455816e-02,((71:3.801325e-03,((46:1.406490e-02,70:1.538591e-02):8.046229e-04,26:9.022576e-03):6.320018e-04):4.665354e-04,(((((4:5.398040e-03,(33:2.924999e-03,(((40:6.763298e-04,41:6.950696e-04):7.313702e-03,((16:1.052531e-02,42:1.465857e-02):7.867886e-04,32:6.916090e-03):2.903916e-03):5.252774e-04,(7:6.097717e-03,39:2.574919e-02):5.674770e-03):8.305944e-04):4.558958e-03):1.155150e-03,53:2.448200e-03):5.770749e-03,34:2.254714e-02):3.490090e-03,8:6.404887e-03):7.147193e-04,((20:1.290199e-03,2:1.655818e-03):2.478018e-03,((((65:3.242339e-03,64:4.560714e-03):1.446979e-03,14:8.830980e-03):1.281280e-03,(((51:5.997486e-03,17:3.922465e-03):6.835182e-03,(56:1.205559e-03,57:9.536534e-03):1.231701e-02):3.285320e-03,52:1.346759e-02):1.761424e-03):3.924583e-03,69:7.021134e-03):3.084390e-03):9.753710e-04):4.011442e-03):4.467164e-03):2.952750e-03,(((35:5.014834e-04,(38:2.234111e-03,37:4.651797e-03):1.943434e-03):4.151830e-03,36:9.122929e-03):8.312178e-03,13:2.551425e-02):6.420187e-03):1.306174e-03,(31:3.543904e-03,44:5.501824e-03):3.684233e-03):5.110986e-03):1.231420e-03,29:6.278045e-03):4.567014e-03):1.307454e-03):3.234417e-03):1.749608e-03):3.405732e-03):1.803395e-03):2.077223e-05):3.421465e-03):1.187990e-03,9:1.084366e-02):6.123791e-03,12:2.386347e-02):4.303011e-04,(50:3.277823e-03,49:5.848212e-03):1.606546e-02):2.214888e-03,1:1.803874e-02);
   tree run1.460000 = [&U] (((((((((27:8.760387e-03,(((((((((36:9.890149e-03,(37:7.371612e-03,(38:1.171973e-03,35:2.016427e-03):1.329683e-03):3.064998e-03):4.525644e-03,13:2.363706e-02):6.938275e-03,((71:4.198151e-03,(((((57:2.467809e-02,(51:6.291719e-03,17:4.776165e-03):8.199442e-03):1.571988e-03,52:1.647556e-02):2.878166e-03,((64:4.366315e-03,65:3.099622e-03):6.617174e-04,(14:7.093429e-03,56:8.674863e-03):7.472491e-04):3.154901e-03):7.732197e-04,69:6.542805e-03):5.276675e-03,((8:3.057303e-03,(((4:3.056853e-03,(33:3.862894e-03,((39:2.341987e-02,7:1.682594e-03):8.419150e-03,(32:1.262935e-02,((41:9.451884e-04,40:4.574544e-05):6.853849e-03,(16:1.102879e-02,42:1.247146e-02):3.711542e-03):1.750828e-03):6.960049e-04):2.139142e-03):3.937351e-03):3.123057e-04,53:4.252013e-03):3.645727e-03,(45:2.440983e-02,34:3.322863e-02):1.467821e-03):2.189438e-03):4.158882e-04,(2:1.584111e-03,20:5.341156e-04):7.730644e-03):8.660889e-04):2.053087e-04):8.010563e-04,(70:7.800227e-03,(26:9.343688e-03,46:1.330638e-02):3.089991e-03):1.996389e-03):3.796991e-03):5.209805e-03,(31:4.516836e-03,44:3.234269e-03):4.839138e-03):3.832385e-03,((10:9.753838e-03,((11:6.742193e-03,6:3.544690e-03):2.934742e-03,((63:7.309068e-03,(5:2.439998e-03,21:3.036498e-03):8.232808e-03):2.017941e-03,15:3.227038e-03):5.764340e-04):1.814937e-03):1.691650e-03,29:1.528780e-02):6.866651e-04):8.687715e-03,(((59:4.113980e-03,60:3.204114e-03):1.442198e-03,58:3.480006e-03):1.510905e-03,68:8.461471e-03):3.188075e-03):6.565493e-04,(55:2.588736e-02,(28:6.509458e-03,(19:2.531212e-03,18:3.925769e-03):9.500009e-03):1.366534e-03):2.884036e-03):1.847347e-03,(72:9.852761e-03,62:1.195505e-02):4.980368e-03):3.385747e-03,((24:6.259985e-03,66:9.198461e-04):6.521530e-03,((23:1.128024e-02,67:2.726115e-04):3.001401e-03,48:9.661757e-03):1.531408e-03):9.390272e-03):1.591439e-03):4.443384e-04,22:4.366979e-03):6.057028e-04,(47:3.267219e-02,25:6.657363e-03):2.180213e-03):2.102005e-03,61:3.565748e-03):6.326130e-04,(30:1.221736e-02,43:5.049242e-03):4.901450e-03):2.733149e-03,9:8.292530e-03):6.950054e-04,54:6.005301e-03):1.902326e-03,((49:5.267456e-03,50:8.252531e-03):1.643061e-02,12:1.690966e-02):1.599519e-03):3.788197e-03,3:6.578386e-03,1:1.082268e-02);
   tree run1.465000 = [&U] ((((((30:1.132073e-02,43:1.043842e-02):8.790339e-03,((((27:5.966482e-03,22:4.004675e-03):7.018218e-04,(47:2.743845e-02,25:4.749692e-03):4.064842e-03):7.694671e-04,((((((60:6.767336e-03,(59:5.023723e-03,58:4.602539e-03):7.705213e-04):1.953459e-03,68:2.623011e-03):2.345214e-03,(((((70:1.059943e-02,46:1.360989e-02):4.013341e-03,((2:1.670485e-03,20:2.323958e-04):3.818971e-03,((((((45:1.887958e-02,34:2.757457e-02):1.390426e-03,(((33:2.115742e-03,(((16:1.275101e-02,42:1.318869e-02):1.984155e-03,(41:6.397561e-04,40:1.382903e-03):5.608005e-03):1.197797e-03,(32:1.048373e-02,(39:2.336526e-02,7:4.880583e-03):5.724741e-03):4.244465e-04):2.394384e-03):5.899932e-03,4:5.496518e-03):7.251502e-04,53:3.543255e-03):6.006741e-03):3.618586e-04,8:3.357304e-03):1.942498e-03,((((57:2.711088e-02,(51:7.927644e-03,17:1.933802e-03):5.903815e-03):1.147319e-03,52:1.379744e-02):7.280526e-04,((64:3.502022e-03,65:3.626373e-03):1.049592e-03,(14:8.772206e-03,56:1.092745e-02):2.876926e-03):1.529663e-03):2.461969e-03,69:5.582006e-03):4.594934e-03):3.533428e-04,26:8.258601e-03):1.563380e-03,71:3.858579e-03):6.958066e-04):2.245519e-03):4.486163e-03,(31:3.643802e-03,44:4.960710e-03):5.719830e-03):7.281778e-04,((36:1.024836e-02,(38:3.443460e-04,(37:3.125043e-03,35:4.756276e-03):1.989667e-04):6.086107e-03):8.193079e-03,13:2.688053e-02):7.988984e-03):5.952279e-03,(((11:7.952290e-03,6:3.606859e-03):2.362855e-03,((63:7.671261e-03,(5:1.966257e-03,21:7.591904e-03):8.859611e-03):2.221798e-04,15:3.575476e-03):2.887362e-03):3.756645e-04,(10:1.044324e-02,29:1.192130e-02):3.935826e-03):5.751666e-03):7.548117e-04):1.317455e-03,(((19:3.817153e-03,18:1.064029e-02):8.558374e-03,55:2.307292e-02):2.097334e-03,28:1.587696e-02):1.146335e-03):1.828598e-03,((48:1.252789e-02,((23:5.946225e-03,67:1.656500e-03):7.863712e-03,66:1.115613e-02):9.695254e-04):4.417821e-03,24:9.215151e-03):5.308599e-03):1.399648e-03,(72:1.087781e-02,62:8.083509e-03):4.034356e-03):1.269829e-03):1.555680e-03,61:4.694499e-03):1.079528e-03):1.582123e-03,54:3.323082e-03):5.000781e-04,9:9.440780e-03):2.061805e-03,((49:4.069721e-03,50:5.070034e-03):1.172006e-02,12:1.739708e-02):2.453167e-03):3.061454e-03,3:1.091627e-02,1:1.210254e-02);
   tree run1.470000 = [&U] (3:7.697155e-03,((12:2.597751e-02,((((30:1.105643e-02,43:4.691818e-03):3.266407e-03,(((55:1.850203e-02,((62:8.252345e-03,72:5.330853e-03):7.010831e-03,(((68:5.979375e-03,((59:4.512035e-03,60:5.133986e-03):2.359951e-03,58:5.743493e-03):1.082883e-03):1.700236e-03,(((((46:1.181511e-02,26:6.726884e-03):1.700582e-03,((70:1.719286e-02,(34:2.066540e-02,(8:3.387638e-03,(((45:2.035118e-02,((((((32:1.021828e-02,(40:2.650619e-03,41:6.648721e-04):2.456342e-03):1.794835e-03,(16:1.056245e-02,42:1.462801e-02):2.492323e-03):9.048959e-04,(39:2.785919e-02,7:3.294992e-03):9.705610e-03):3.028385e-03,33:3.822011e-03):5.180651e-03,4:4.981912e-03):4.440029e-04,53:4.150460e-03):2.941844e-03):2.412418e-03,(69:5.229495e-03,(57:2.414043e-02,((52:1.414904e-02,(51:7.887559e-03,17:2.680840e-03):7.699939e-03):2.683107e-03,(56:1.057911e-02,(14:8.213782e-03,(65:3.263989e-03,64:5.786078e-03):2.124089e-03):3.074247e-04):1.779826e-03):1.333334e-03):1.755347e-03):3.705373e-03):8.449901e-04,(20:1.625921e-03,2:6.410041e-04):4.751326e-03):2.212585e-03):1.203793e-04):2.271614e-03):3.128337e-04,71:7.384196e-03):2.360539e-03):7.568842e-03,(31:6.147510e-03,44:1.449860e-03):3.436766e-03):1.705234e-03,(13:1.612947e-02,(36:6.213700e-03,(38:7.470230e-05,(35:9.743671e-04,37:3.447550e-03):1.796346e-03):6.398099e-03):5.977962e-03):3.969000e-03):3.232788e-03,((10:1.141312e-02,((15:4.007632e-03,(63:6.876045e-03,(5:3.589655e-03,21:1.988873e-03):7.994289e-03):2.218927e-03):1.453266e-03,(11:1.076051e-02,6:4.001970e-03):1.360919e-03):1.468621e-03):3.857755e-03,29:8.074796e-03):2.023082e-03):3.540562e-03):6.497113e-04,((19:5.000144e-03,18:9.284463e-03):8.092538e-03,28:7.486925e-03):2.599998e-03):4.290331e-03):2.834090e-04):3.160311e-03,((67:3.732971e-03,48:1.234020e-02):8.867753e-03,(23:1.501664e-02,(24:1.091019e-03,66:2.154645e-04):7.611998e-03):2.680189e-03):9.161812e-03):2.234965e-03,((25:7.450811e-03,47:3.469011e-02):2.019499e-03,(27:1.233188e-02,22:2.745907e-03):3.186825e-03):4.488158e-04):9.424202e-04):1.054451e-03,61:4.378312e-03):1.555998e-03,(9:9.491093e-03,54:9.644738e-03):1.237741e-03):2.221105e-03):1.770892e-03,(49:8.802685e-03,50:5.039855e-03):1.760972e-02):2.779270e-03,1:1.252567e-02);
   tree run1.475000 = [&U] (3:9.553367e-03,(((50:1.205664e-02,49:7.122476e-03):1.323962e-02,12:2.411935e-02):2.941392e-04,(9:6.082971e-03,(54:8.058129e-03,(((((25:6.091171e-03,47:3.831825e-02):3.425825e-03,(27:5.098670e-03,22:5.704867e-03):1.193378e-03):2.073547e-03,((72:1.203211e-02,62:1.076389e-02):6.489875e-03,(((55:2.958586e-02,(((10:1.790256e-02,((15:6.323300e-03,((21:4.902355e-03,5:5.839400e-03):4.840362e-03,63:9.918525e-03):1.081083e-03):1.097982e-03,(6:3.155641e-03,11:1.107402e-02):2.518016e-03):2.675024e-03):1.311289e-03,29:8.023548e-03):1.840256e-03,((44:2.967811e-03,31:5.247423e-03):7.296664e-03,((71:4.111555e-03,((((20:1.815806e-03,2:2.005264e-03):2.752840e-03,((((52:2.013090e-02,((65:3.046416e-03,64:5.174406e-03):9.282920e-04,(56:1.587136e-02,14:5.372340e-03):4.680833e-03):1.443820e-03):5.471150e-04,((17:5.364033e-03,51:8.402514e-03):1.019144e-02,57:2.384604e-02):6.648706e-03):2.364594e-03,69:7.551467e-03):4.197551e-03,8:4.125209e-03):4.795708e-03):1.571095e-03,(34:3.084090e-02,(45:2.673631e-02,(((41:1.162550e-03,40:8.551441e-05):5.891626e-03,(((7:3.729941e-03,39:2.894310e-02):5.531247e-03,42:1.624755e-02):1.264909e-03,(16:1.143710e-02,32:7.191858e-03):1.903868e-03):2.606097e-03):1.028132e-02,(53:3.941196e-03,4:3.889161e-03):2.741853e-03):3.894368e-03):3.416312e-03):1.995950e-03):1.367168e-03,((26:7.048440e-03,33:1.618809e-02):5.536470e-03,(46:1.256632e-02,70:1.596564e-02):2.366092e-03):1.624318e-03):2.736166e-03):5.744904e-03,(13:2.402584e-02,(((38:2.062591e-03,35:6.022046e-03):2.758174e-04,37:4.932450e-03):4.424416e-03,36:1.118015e-02):6.550935e-03):1.031493e-02):1.346795e-03):6.176262e-03):1.781419e-03):1.178754e-03,((((59:5.627410e-03,60:7.644707e-03):1.737354e-03,58:4.520243e-03):2.126884e-03,68:4.445014e-03):2.738537e-03,((19:9.514841e-03,18:1.156426e-02):8.360178e-03,28:8.672640e-03):2.703471e-03):3.003625e-03):2.314717e-03,(30:2.593277e-02,(((23:1.762478e-02,(67:8.811921e-03,48:6.916439e-03):5.848137e-03):8.335828e-04,66:7.423783e-03):4.785840e-03,24:9.448482e-03):7.061802e-03):8.684479e-05):3.460971e-03):3.839754e-03):1.962017e-03,61:4.369472e-03):8.647931e-04,43:9.895671e-03):3.431315e-03):2.015282e-03):4.339968e-03):4.951728e-03,1:1.606292e-02);
   tree run1.480000 = [&U] (3:1.221263e-02,((9:5.805136e-03,(54:8.738419e-03,(((30:6.629982e-03,43:4.534365e-03):9.830219e-03,61:3.471079e-03):1.047560e-04,(((25:6.839716e-03,47:3.357429e-02):4.352540e-03,(22:3.153250e-03,27:8.401649e-03):5.182132e-04):1.269933e-03,(((62:1.122334e-02,72:7.932472e-03):5.004298e-03,((24:7.856988e-03,(67:3.773276e-03,48:9.014235e-03):2.713304e-03):6.879945e-04,(23:2.066785e-02,66:4.299012e-03):5.900089e-03):8.858903e-03):5.448100e-05,(55:1.985936e-02,(((68:5.494434e-03,((59:3.157341e-03,60:7.263552e-03):1.238635e-03,58:8.185925e-03):2.628851e-03):2.232271e-03,((19:7.798347e-03,18:8.050566e-03):4.467369e-03,28:1.011348e-02):2.613168e-03):9.690598e-04,((29:7.248955e-03,(10:1.254646e-02,((11:1.121189e-02,6:3.955170e-03):2.938665e-03,(15:9.155710e-03,(63:7.321527e-03,(5:6.424975e-03,21:2.811801e-03):4.339020e-03):1.252565e-03):3.560603e-03):2.035135e-03):1.492732e-03):1.285792e-03,(((((46:1.852100e-02,26:8.977071e-03):4.063726e-03,70:1.344300e-02):8.616799e-04,(((71:7.410963e-03,(20:1.568434e-04,2:9.744209e-05):3.239548e-03):1.170975e-03,(((45:1.766719e-02,34:2.830890e-02):3.327263e-03,((4:3.342479e-03,(((39:2.663990e-02,7:4.937456e-03):5.159621e-03,((40:2.603524e-04,41:8.712902e-04):5.163489e-03,(16:8.748163e-03,42:1.266699e-02):3.077658e-03):7.811430e-04):3.639522e-04,(32:5.169641e-03,33:2.172634e-03):1.800604e-03):5.872715e-03):2.132579e-03,53:4.893777e-03):3.777079e-03):2.367837e-03,8:4.708977e-03):8.763500e-04):3.046450e-04,(69:8.920425e-03,(((52:1.356187e-02,(51:9.813243e-03,17:2.957111e-03):5.862415e-03):2.648075e-03,57:1.765948e-02):3.978497e-04,((56:1.037960e-02,(64:4.914286e-03,65:4.224499e-03):9.552042e-04):7.259853e-04,14:8.331214e-03):2.678359e-03):1.704010e-03):6.062847e-03):7.236017e-04):7.439324e-03,(13:1.465315e-02,(36:8.252404e-03,((35:2.892119e-03,38:6.211779e-04):5.828766e-04,37:2.396508e-03):5.819243e-03):7.432615e-03):7.062096e-03):1.393633e-03,(31:6.964544e-03,44:5.379085e-03):6.384247e-03):5.679500e-03):3.484120e-03):2.345402e-03):3.845876e-03):3.151375e-03):1.060414e-03):3.561719e-03):6.765332e-04):3.448023e-03,(12:1.836493e-02,(49:2.902362e-03,50:1.101346e-02):1.163127e-02):7.931813e-04):3.831231e-03,1:6.799248e-03);
   tree run1.485000 = [&U] (3:1.153123e-02,((((((62:5.328255e-03,72:1.243004e-02):7.633303e-03,((30:1.018052e-02,43:7.404362e-03):4.590308e-03,(((25:7.422248e-03,47:3.745670e-02):3.349101e-03,(22:4.355196e-03,27:8.553869e-03):8.212155e-04):7.230562e-04,(((67:3.993881e-03,48:1.178439e-02):1.352968e-03,(23:1.387831e-02,(24:3.067307e-03,66:3.834570e-03):3.861979e-03):1.898928e-04):8.111290e-03,(55:2.607621e-02,(((19:7.630617e-03,18:5.023079e-03):5.210066e-03,28:9.410479e-03):8.439346e-03,((68:4.444784e-03,(58:6.543071e-03,(59:4.480256e-03,60:7.378228e-03):6.255721e-04):2.296531e-03):2.415972e-03,(((10:1.374270e-02,((((5:2.428814e-03,21:2.258572e-03):5.412642e-03,63:8.156408e-03):1.444938e-03,15:2.593761e-03):9.207603e-04,(11:1.175572e-02,6:5.613346e-03):2.147314e-03):3.653657e-03):8.751739e-04,29:9.291527e-03):1.010799e-03,((((26:8.594625e-03,(46:1.397757e-02,70:1.825195e-02):6.550508e-04):3.184685e-03,(71:4.324123e-03,((20:1.202986e-04,2:2.351271e-03):4.580145e-03,(((69:7.417667e-03,(((14:6.992011e-03,56:1.164668e-02):9.605408e-04,((64:6.868862e-03,65:2.829378e-03):2.466808e-03,(52:1.327196e-02,(51:8.103831e-03,17:3.642588e-03):7.755310e-03):1.816895e-03):3.093347e-04):2.161718e-03,57:1.793578e-02):1.247012e-03):4.264791e-03,(((((40:1.188406e-04,41:1.135340e-03):6.453180e-03,((32:5.079128e-03,33:2.592322e-03):2.930108e-03,(16:1.382790e-02,42:1.283414e-02):3.821014e-03):1.894824e-03):2.046181e-04,(39:2.437907e-02,7:4.831909e-03):6.928637e-03):7.510705e-03,(4:3.453076e-03,53:4.584758e-03):1.844281e-04):5.560299e-03,(34:2.770374e-02,45:2.437460e-02):1.608129e-03):3.259885e-03):7.992438e-05,8:5.280690e-03):1.616264e-03):3.156688e-03):9.185126e-04):3.951616e-03,(13:1.868277e-02,(36:6.712368e-03,((37:9.790230e-04,35:4.294118e-04):1.520600e-03,38:6.960142e-05):7.568454e-03):6.170313e-03):6.863336e-03):2.162421e-03,(31:3.668356e-03,44:6.312538e-03):4.781267e-03):5.065972e-03):2.676254e-03):5.765390e-04):1.562552e-03):4.677450e-03):1.373400e-03):1.197505e-04):3.277927e-03):8.277427e-04,61:1.841370e-03):7.980568e-04,54:4.044626e-03):6.911814e-04,9:1.024375e-02):2.373912e-03,(12:2.240744e-02,(49:3.005393e-03,50:1.156602e-02):1.213335e-02):1.497625e-03):5.296794e-03,1:8.120678e-03);
   tree run1.490000 = [&U] (3:1.239665e-02,(((((((22:4.305890e-03,27:8.225306e-03):2.365471e-03,(25:3.403107e-03,47:4.141242e-02):5.088014e-03):2.157921e-03,((24:8.378217e-03,(48:1.155568e-02,(23:1.777896e-02,(67:1.584356e-03,66:7.504237e-03):1.642357e-04):2.115648e-03):8.111108e-04):8.221217e-03,(((((10:1.007550e-02,29:1.292607e-02):4.614779e-05,((6:3.972753e-03,11:9.007213e-03):2.197112e-03,(15:5.889930e-03,((5:5.062783e-03,21:6.059824e-03):4.371061e-03,63:5.149407e-03):2.172436e-03):1.458774e-03):3.851393e-03):1.665445e-03,(((((((69:6.442561e-03,(57:2.324303e-02,((52:1.555837e-02,(51:5.658789e-03,17:4.128115e-03):6.812286e-03):1.388181e-03,((64:2.687529e-03,65:3.310372e-03):9.412095e-04,(14:6.910316e-03,56:1.041766e-02):3.251585e-03):2.440153e-03):1.485940e-03):9.363733e-04):2.397490e-03,(20:1.932237e-03,2:1.317024e-03):2.685486e-03):1.173870e-03,(8:8.519408e-03,((53:3.501000e-03,(((39:2.524897e-02,7:5.946165e-03):3.327531e-03,((16:1.202874e-02,42:1.217325e-02):3.143446e-04,((32:2.945172e-04,33:6.576015e-04):6.602790e-03,(40:1.126836e-04,41:2.177965e-05):6.900046e-03):3.195189e-04):1.293934e-03):9.696155e-03,4:4.579650e-03):3.398667e-04):2.559350e-03,(34:2.450926e-02,45:2.982955e-02):3.671565e-03):2.123658e-03):1.785468e-03):1.889873e-03,71:3.003945e-03):3.539083e-03,(26:9.795627e-03,(70:9.801096e-03,46:1.671410e-02):1.895635e-03):6.828518e-04):6.695844e-03,(31:2.922251e-03,44:6.898787e-03):3.893629e-03):1.740360e-03,(13:2.041785e-02,(36:7.900840e-03,(38:1.621961e-03,(35:5.381176e-04,37:4.968804e-03):8.687364e-03):4.499465e-03):7.062638e-03):7.992709e-03):6.951667e-03):1.304165e-03,(68:6.020894e-03,(58:7.150730e-03,(59:2.903476e-03,60:6.345413e-03):3.314692e-04):1.520160e-03):1.313319e-03):1.867410e-03,(28:1.118056e-02,(55:2.849793e-02,(19:7.789102e-03,18:2.022792e-03):6.111024e-03):1.050122e-03):2.202266e-03):4.103641e-03):1.916671e-03):1.483548e-03,(30:9.675299e-03,43:6.446977e-03):3.874195e-03):2.995161e-03,((54:5.918819e-03,(62:5.150183e-03,72:1.454255e-02):8.243936e-03):1.410229e-04,61:6.406895e-03):1.116537e-03):5.017916e-03,9:9.973196e-03):1.511229e-03,(12:1.794592e-02,(49:3.018106e-03,50:6.812235e-03):1.203979e-02):8.844003e-04):4.357432e-03,1:1.705991e-02);
   tree run1.495000 = [&U] ((((49:3.789590e-03,50:1.023330e-02):1.319170e-02,12:2.167370e-02):3.635464e-03,((54:6.672639e-03,((30:1.598418e-02,43:8.246491e-03):7.450395e-03,((((47:4.327882e-02,25:5.168512e-03):5.815943e-03,(22:2.881072e-03,27:5.816153e-03):1.431626e-03):1.424514e-03,(((66:5.751355e-03,24:7.375327e-03):3.707454e-03,(67:1.591981e-03,(48:9.520329e-03,23:1.588787e-02):1.472132e-03):3.197725e-03):7.721600e-03,((72:8.468332e-03,62:1.070157e-02):4.090292e-03,(((((10:1.306701e-02,((6:5.567439e-03,(11:9.884035e-03,15:6.261859e-03):1.029765e-03):1.943647e-03,(63:8.518371e-03,(5:1.940890e-03,21:1.154413e-03):6.299290e-03):1.730838e-03):2.728837e-03):2.535199e-03,29:7.158883e-03):2.305772e-03,((31:5.211551e-03,44:5.338779e-03):3.349645e-03,(((36:9.114712e-03,(38:5.235787e-04,(35:3.541818e-03,37:7.303328e-03):4.332077e-05):4.001161e-03):9.756990e-03,13:2.117754e-02):7.703160e-03,(((70:1.210824e-02,46:1.718715e-02):1.813379e-03,26:8.483689e-03):2.021789e-03,(71:4.650327e-03,(((69:8.467238e-03,(((65:2.360231e-03,64:3.868829e-03):6.452691e-04,(56:9.142225e-03,14:7.265047e-03):3.059615e-03):1.341905e-03,(52:2.068685e-02,((51:7.809173e-03,17:5.397936e-03):5.140522e-03,57:2.593797e-02):2.917378e-03):1.207926e-03):2.556024e-03):6.602040e-03,((34:3.038775e-02,(53:3.218490e-03,(4:6.670580e-03,((45:1.902526e-02,33:6.581786e-04):6.810725e-03,(((41:1.847969e-04,40:2.735097e-05):4.258298e-03,(42:1.741374e-02,16:1.430277e-02):1.985468e-03):1.638386e-03,(32:3.788008e-03,(39:2.728464e-02,7:3.714083e-03):1.166707e-03):1.741306e-03):1.969281e-03):2.666398e-03):2.100964e-03):6.317279e-03):1.983722e-03,8:4.337630e-03):1.348856e-03):1.036260e-03,(2:1.776964e-03,20:2.669649e-03):5.488322e-03):1.772901e-03):4.513096e-03):2.114543e-03):2.415163e-03):6.874347e-03):2.472872e-03,55:2.025971e-02):3.690967e-04,((68:3.902158e-03,(58:4.896026e-03,(59:4.622326e-03,60:4.807166e-03):2.263507e-03):2.483568e-03):2.897468e-03,((19:6.422309e-03,18:4.345010e-03):3.407227e-03,28:6.679353e-03):3.466660e-03):2.984241e-03):3.594262e-03):8.809808e-04):4.028442e-03):1.968080e-03,61:5.384426e-03):1.392607e-03):3.274020e-03):9.150141e-04,9:4.398928e-03):3.537204e-03):4.762131e-03,3:9.227609e-03,1:1.020897e-02);
   tree run1.500000 = [&U] ((((49:6.674104e-03,50:9.684617e-03):1.370007e-02,(9:7.764418e-03,((((((22:5.577814e-03,27:8.640109e-03):7.521259e-04,(30:8.326824e-03,43:1.005509e-02):1.806427e-03):8.211609e-05,(47:3.060661e-02,25:4.893956e-03):2.973796e-03):1.294048e-03,(((((60:4.465512e-03,59:4.198047e-03):1.181036e-03,58:4.021397e-03):8.257011e-04,68:7.699757e-03):2.221592e-03,((55:2.047592e-02,(28:1.281721e-02,(19:4.650852e-03,18:5.670770e-03):5.694316e-03):3.992620e-03):1.064108e-03,(((((15:7.268430e-03,(63:9.032568e-03,(5:4.045224e-03,21:1.644590e-03):8.118078e-03):1.678658e-03):1.673963e-03,(6:5.171256e-03,11:8.126719e-03):3.303222e-03):2.267310e-03,10:1.167211e-02):2.239134e-03,29:1.217782e-02):1.071075e-03,((31:2.675470e-03,44:4.822224e-03):4.229078e-03,(((36:8.671654e-03,(38:2.703047e-04,(37:4.678429e-03,35:2.863121e-03):3.207045e-03):2.494267e-03):1.034400e-02,13:2.342872e-02):8.174597e-03,(((((69:4.295487e-03,(((51:1.111787e-02,17:3.508268e-03):8.349430e-03,57:2.467714e-02):1.766179e-03,(((65:3.850777e-03,64:3.914303e-03):7.353843e-04,(14:8.127670e-03,56:1.733111e-02):2.908019e-04):2.482890e-03,52:1.968128e-02):5.136937e-04):3.541166e-03):3.222337e-03,(34:2.891063e-02,(2:2.336860e-03,20:1.351484e-03):5.311274e-03):2.123920e-03):2.007283e-03,8:4.612023e-03):7.506100e-04,(53:5.714828e-03,(4:4.226165e-03,(33:5.419493e-03,(45:2.021093e-02,((42:1.656727e-02,16:1.030333e-02):5.036589e-04,((41:2.855658e-04,40:2.025372e-04):5.408217e-03,(32:8.851418e-03,(39:3.046854e-02,7:3.380654e-03):2.480442e-03):3.835393e-03):1.188609e-03):1.283447e-03):1.708305e-03):2.417828e-03):1.105420e-03):7.029891e-03):3.879292e-03,(((46:1.435518e-02,26:7.685732e-03):2.819625e-03,70:1.099360e-02):1.518258e-03,71:5.250567e-03):1.775825e-04):4.733899e-03):1.056941e-03):4.827353e-03):1.805318e-03):1.076319e-03):3.108552e-03,((72:9.994460e-03,62:9.596411e-03):7.528052e-03,((24:9.506558e-03,(67:3.933823e-03,48:1.051109e-02):2.063263e-03):3.226862e-03,(23:1.464663e-02,66:1.282913e-02):9.610252e-04):5.184980e-03):1.272115e-03):4.042205e-03):1.087330e-03,61:5.959258e-03):2.777405e-03,54:9.106881e-03):1.459195e-03):4.398663e-03):1.112878e-03,12:1.964884e-02):3.465748e-03,3:1.284186e-02,1:8.189259e-03);
   tree run1.505000 = [&U] (3:1.232951e-02,((12:1.782154e-02,(50:8.234948e-03,49:8.472305e-03):1.302286e-02):2.168915e-03,(54:8.194414e-03,((((((22:6.060702e-03,27:7.812063e-03):1.780890e-03,((47:4.342653e-02,25:3.671881e-03):1.341796e-03,30:1.331637e-02):8.996716e-04):1.362544e-03,(((67:3.367270e-03,(48:1.049839e-02,23:1.995661e-02):2.887090e-03):1.206887e-03,(66:4.581259e-03,24:4.933234e-03):3.197534e-03):7.035260e-03,((72:7.163469e-03,62:1.040633e-02):5.205325e-03,((((((59:2.995804e-03,60:4.804569e-03):2.421336e-03,58:5.935785e-03):2.068500e-03,68:4.787474e-03):2.649589e-03,((((71:4.759635e-03,(((33:5.569439e-03,26:6.646420e-03):4.639691e-03,(46:9.279832e-03,70:1.038456e-02):1.714314e-03):1.193751e-03,((((((4:4.304155e-03,((16:1.440978e-02,42:1.258611e-02):2.600455e-03,(((41:2.061424e-03,40:1.707942e-04):4.461630e-03,32:6.966738e-03):8.720437e-04,(7:4.069965e-03,39:2.439331e-02):5.633288e-03):2.565222e-06):8.009592e-03):2.055663e-03,53:3.365679e-03):1.278615e-03,45:2.463510e-02):1.905821e-03,34:3.735056e-02):5.498920e-04,8:3.028046e-03):1.567796e-03,(((57:2.685091e-02,((52:1.599290e-02,(17:2.662678e-03,51:5.313577e-03):1.030968e-02):1.685627e-03,(((64:2.889565e-03,65:3.079754e-03):1.888299e-03,14:7.973861e-03):1.468091e-03,56:7.446404e-03):1.914261e-03):7.226961e-04):1.429997e-03,69:6.613260e-03):2.188389e-03,(20:3.033303e-05,2:5.148867e-04):6.674565e-03):2.034403e-03):1.845817e-03):9.383444e-04):5.047691e-03,(44:4.746112e-03,31:3.257455e-03):4.854319e-03):3.616349e-03,(13:2.143251e-02,(((38:2.599088e-04,37:2.359959e-03):8.472023e-04,35:1.077525e-03):3.955579e-03,36:7.285193e-03):9.015050e-03):7.802977e-03):6.908507e-03,((((6:5.899908e-03,11:1.413499e-02):2.711463e-03,(15:6.661431e-03,(63:1.152615e-02,(21:4.491691e-03,5:6.118276e-03):7.200224e-03):2.748347e-04):1.396564e-03):2.304327e-03,10:1.453299e-02):2.270880e-03,29:1.090589e-02):7.400111e-04):4.580112e-03):5.092384e-04,(28:9.078293e-03,(19:6.693868e-03,18:7.482269e-03):4.233732e-03):5.054978e-03):2.665621e-04,55:2.476033e-02):1.507963e-03):1.820905e-03):1.295389e-03):2.144302e-03,61:3.905371e-03):9.764221e-04,43:5.458575e-03):2.554861e-03,9:8.073481e-03):3.008070e-04):3.888881e-03):2.364983e-03,1:1.325554e-02);
   tree run1.510000 = [&U] (3:8.701348e-03,(((50:9.687475e-03,49:3.663557e-03):1.562516e-02,((9:8.607439e-03,(54:7.053229e-03,(((22:3.478171e-03,27:9.078110e-03):1.545944e-03,(47:2.743653e-02,25:6.128229e-03):2.524063e-03):1.414011e-03,(((72:9.473352e-03,62:1.019237e-02):6.496059e-03,(61:2.069669e-03,30:1.087572e-02):3.385909e-03):7.952410e-04,((((68:3.349392e-03,((59:2.521444e-03,60:5.702613e-03):1.144371e-03,58:2.419464e-03):2.085796e-03):8.840469e-04,((((((33:5.657861e-03,26:7.801100e-03):3.079809e-03,(46:1.761609e-02,70:1.250209e-02):4.206075e-03):3.030219e-03,(71:1.957155e-03,((20:4.864506e-04,2:4.678222e-04):4.443601e-03,((8:2.639123e-03,(((14:7.933482e-03,(65:3.516523e-03,(64:3.987462e-03,56:1.377990e-02):1.751193e-03):1.209769e-03):2.160419e-03,((52:1.566407e-02,(17:2.607931e-03,51:5.708185e-03):7.751930e-03):2.973008e-03,57:1.851110e-02):7.056919e-04):2.316989e-03,69:5.958474e-03):4.456778e-03):6.449989e-04,((34:2.045428e-02,45:2.334761e-02):2.254159e-03,((32:5.498292e-03,((7:6.556469e-03,39:2.762979e-02):5.461453e-03,((16:1.233132e-02,42:1.195255e-02):2.327852e-03,(41:2.807599e-05,40:3.810739e-03):4.232448e-03):8.405195e-05):1.740250e-03):4.922114e-03,(4:5.202963e-03,53:4.262551e-03):1.224430e-03):5.021575e-03):3.728521e-03):2.190568e-03):2.503208e-03):1.097657e-03):4.594123e-03,(13:2.482511e-02,(((37:5.125322e-03,38:2.535438e-05):3.394269e-04,35:1.004780e-03):6.368898e-03,36:7.135403e-03):9.283102e-03):8.007373e-03):2.756799e-03,(44:5.600872e-03,31:5.960018e-03):3.510987e-03):5.009203e-03,((10:1.421383e-02,29:1.273231e-02):5.304711e-04,((11:6.898246e-03,6:3.959412e-03):4.284096e-03,(15:3.498553e-03,(63:7.979902e-03,(21:2.489937e-03,5:7.223003e-03):7.444592e-03):1.268457e-03):1.106711e-03):3.249667e-03):1.904547e-03):3.868074e-03):2.180003e-04,(55:2.594296e-02,((19:4.593837e-03,18:5.200659e-03):4.771297e-03,28:7.807954e-03):2.000755e-03):1.302134e-03):3.212255e-03,((((48:1.106755e-02,67:2.941084e-03):1.232288e-03,23:1.950218e-02):4.952242e-05,24:5.646067e-03):2.716653e-03,66:8.384691e-03):5.090299e-03):2.322802e-03):1.819743e-03):2.992367e-03):1.184278e-03):7.657504e-04,43:1.088331e-02):3.493114e-03):1.927602e-03,12:1.886879e-02):3.953017e-03,1:1.372952e-02);
   tree run1.515000 = [&U] (((9:6.697934e-03,(54:6.333455e-03,(43:1.054244e-02,(((22:4.616778e-03,27:8.359017e-03):1.527079e-03,(47:3.051625e-02,25:4.958195e-03):5.475523e-03):1.300508e-03,(((72:1.293126e-02,62:9.212549e-03):5.711916e-03,(61:3.472604e-03,30:4.189522e-03):3.537058e-03):3.499244e-04,((((66:2.266967e-03,24:2.285847e-03):4.120985e-03,23:2.118776e-02):2.251517e-03,(67:4.671633e-03,48:1.081157e-02):1.753402e-03):7.500749e-03,(((((31:6.595977e-03,44:3.344161e-03):5.258463e-03,(((70:1.497169e-02,(46:1.672634e-02,26:7.393472e-03):3.113669e-03):5.095965e-03,(71:6.150992e-03,(((69:8.806717e-03,(((64:4.466091e-03,65:3.430004e-03):2.557171e-03,(14:7.541881e-03,56:1.953014e-02):2.157906e-05):7.145440e-04,(52:2.127044e-02,((51:8.166561e-03,17:2.719230e-03):8.547436e-03,57:3.123086e-02):1.085574e-03):9.655677e-04):3.035999e-03):4.531427e-03,(((2:3.762685e-03,20:4.094926e-06):3.402852e-03,34:2.974479e-02):2.836512e-03,((((((39:2.406974e-02,7:2.439798e-03):7.088862e-03,(16:1.552876e-02,42:1.268712e-02):2.881299e-03):3.302819e-04,(32:4.383541e-03,(41:2.351360e-04,40:1.823839e-03):7.489001e-03):9.334553e-05):6.579917e-03,(33:2.857212e-03,45:2.501246e-02):4.095694e-03):2.759449e-03,4:4.601297e-03):8.706514e-04,53:4.048536e-03):6.101063e-03):6.771069e-04):1.484546e-03,8:7.359701e-03):3.410370e-03):2.131288e-04):5.189210e-03,((36:7.552306e-03,(38:2.730952e-03,(37:6.103303e-03,35:1.220423e-03):7.393230e-04):7.381148e-03):1.305301e-02,13:1.484668e-02):5.739053e-03):4.713280e-03):3.755970e-03,(29:9.733348e-03,(10:1.687626e-02,((15:6.428693e-03,((5:5.571706e-03,21:3.544439e-03):5.111388e-03,63:7.744942e-03):3.009925e-03):2.259757e-03,(6:9.898233e-03,11:8.247066e-03):2.119279e-03):1.418508e-03):8.438520e-04):4.091839e-04):2.185010e-03,55:2.144982e-02):1.430619e-04,((68:6.336396e-03,((60:6.894799e-03,59:3.453802e-03):1.309624e-03,58:8.248608e-03):3.320101e-03):9.856599e-04,((19:6.159485e-03,18:5.320475e-03):8.520474e-03,28:6.093027e-03):6.231287e-03):4.783671e-04):1.862593e-03):1.192390e-03):1.636190e-03):7.993823e-04):6.318030e-03):6.848656e-04):4.032582e-03,((49:7.237267e-03,50:1.200517e-02):1.251613e-02,12:2.348759e-02):7.213035e-04):3.401641e-03,3:9.243337e-03,1:1.041688e-02);
   tree run1.520000 = [&U] (3:9.308206e-03,(((54:1.143334e-02,(9:5.802684e-03,(61:1.078777e-02,(((27:1.004509e-02,22:5.488990e-03):1.759030e-03,(47:3.677929e-02,25:3.768249e-03):3.587194e-03):2.729309e-03,(((62:1.732589e-02,72:6.425603e-03):8.588724e-03,(((29:1.700847e-02,(((((11:1.381051e-02,6:6.358552e-03):2.011483e-03,(15:5.572204e-03,(5:4.656366e-03,21:2.551511e-03):1.242713e-02):1.242062e-03):3.178617e-04,63:5.574483e-03):2.115055e-03,10:1.122033e-02):1.514938e-03,((((71:4.201924e-03,((20:4.105250e-04,2:1.861244e-03):5.694657e-03,((((52:1.662622e-02,(51:5.908439e-03,17:6.922284e-03):1.051411e-02):1.638258e-03,(((64:5.680412e-03,65:2.298913e-03):3.126068e-03,14:1.586665e-02):1.237371e-03,(56:1.762740e-02,57:1.884754e-02):6.232155e-03):1.948504e-04):3.344390e-03,69:4.697469e-03):5.717144e-03,(8:5.119240e-03,(34:2.807335e-02,(((4:4.070189e-03,(33:6.652550e-03,(((42:1.238192e-02,16:1.289570e-02):1.257672e-03,((40:9.621453e-04,41:1.661264e-03):5.513559e-03,32:9.859578e-03):3.655797e-04):3.090853e-04,(7:5.318475e-03,39:2.970057e-02):6.485042e-03):4.756110e-03):3.666910e-03):6.609806e-04,53:3.498626e-03):5.291253e-03,45:3.217589e-02):1.391600e-03):3.945299e-03):8.996265e-04):2.270330e-03):2.624778e-03):2.736474e-03,(26:7.925239e-03,(70:1.152403e-02,46:1.891143e-02):1.467668e-03):8.539552e-04):3.601770e-03,(((38:2.086861e-03,(37:4.771266e-03,35:1.079952e-04):1.330372e-03):5.202901e-03,36:6.217818e-03):1.139853e-02,13:1.773201e-02):6.745137e-03):2.023757e-03,(31:4.652447e-03,44:7.409864e-03):3.002382e-03):5.714156e-03):2.800391e-03):4.633188e-03,(((19:5.952368e-03,18:1.499139e-03):1.194869e-02,28:9.631447e-03):3.230328e-03,(((59:3.776313e-03,60:3.672901e-03):3.028965e-03,58:5.738328e-03):1.275977e-03,68:7.715846e-03):2.181521e-03):2.464359e-03):3.023902e-04,55:2.771959e-02):2.036159e-03):4.006044e-04,(((23:2.216910e-03,24:1.340222e-03):1.222964e-02,(48:1.801311e-02,67:4.171921e-03):2.085243e-03):1.170684e-03,66:5.948438e-03):5.465389e-03):3.338377e-03):7.642644e-04):6.950124e-04):1.082376e-03):2.352202e-03,(30:7.242868e-03,43:5.866887e-03):6.534329e-03):3.055175e-03,(12:2.523052e-02,(50:9.607985e-03,49:7.007831e-03):1.417595e-02):1.058349e-03):4.239471e-03,1:9.995579e-03);
   tree run1.525000 = [&U] (3:1.047123e-02,((9:9.009297e-03,((((((72:8.987713e-03,62:7.426015e-03):8.523972e-03,(30:1.513961e-02,((((((44:3.915748e-03,31:6.392302e-03):4.019698e-03,((71:3.797016e-03,(((46:7.712871e-03,70:1.010147e-02):2.413563e-03,(33:4.351665e-03,26:7.457186e-03):2.224371e-03):1.465292e-03,((((69:5.300177e-03,(((52:1.352474e-02,(17:4.324456e-03,51:5.849155e-03):6.970392e-03):3.411571e-04,57:3.115105e-02):1.024242e-03,((64:4.338611e-03,65:6.808100e-03):1.541365e-03,(14:6.258007e-03,56:1.023482e-02):3.410968e-03):3.097984e-03):1.953703e-03):6.307157e-03,8:2.412756e-03):5.427616e-04,((45:2.537383e-02,(53:4.632509e-03,(4:8.191498e-03,(((41:5.351174e-04,40:1.955576e-03):6.291987e-03,(42:1.625203e-02,(32:6.220015e-03,16:1.138632e-02):1.175716e-03):7.278785e-04):8.522929e-04,(7:3.410791e-03,39:2.528887e-02):4.076728e-03):6.808400e-03):7.467675e-04):3.478960e-03):1.144494e-03,34:2.250946e-02):1.858625e-03):2.577435e-03,(20:4.090638e-04,2:2.235909e-03):2.409949e-03):3.565440e-03):3.997869e-04):5.127271e-03,(13:1.848297e-02,(((35:1.410368e-03,37:1.751974e-03):5.592251e-04,38:2.491702e-03):2.594171e-03,36:8.838194e-03):3.260776e-03):4.214772e-03):4.455420e-03):1.614288e-03,(10:9.244387e-03,(((11:1.028034e-02,6:2.250682e-03):2.134424e-03,(15:8.559431e-03,(63:6.427708e-03,(21:1.775994e-03,5:4.346670e-03):8.697135e-03):2.801428e-03):1.223199e-03):1.564838e-03,29:1.183573e-02):1.224822e-03):3.277016e-03):2.056846e-03,((68:3.476063e-03,((59:5.142743e-03,60:5.337681e-03):1.192598e-03,58:5.498176e-03):2.328553e-03):1.207484e-03,(28:1.097046e-02,(19:5.457734e-03,18:7.370381e-03):6.920913e-03):3.120812e-03):2.263690e-03):1.540005e-03,55:2.765775e-02):2.151719e-03,((24:1.396510e-03,66:1.965512e-03):3.956023e-03,(23:1.323043e-02,(48:1.227973e-02,67:3.049041e-03):5.037061e-04):4.235450e-04):9.621606e-03):2.850786e-03):3.412810e-03):1.222216e-03,((27:6.799471e-03,22:3.777765e-03):1.904038e-03,(47:2.676333e-02,25:6.268412e-03):4.254981e-03):8.210330e-04):5.808285e-04,61:3.988085e-03):1.953705e-03,43:6.838234e-03):1.922783e-03,54:6.624931e-03):4.932046e-04):3.069559e-03,(12:1.732127e-02,(50:1.090320e-02,49:6.981859e-03):1.051456e-02):1.574098e-03):2.710351e-03,1:1.165610e-02);
   tree run1.530000 = [&U] (3:7.556789e-03,(((49:4.310240e-03,50:1.158253e-02):1.254381e-02,12:1.823560e-02):3.000592e-03,((((61:7.736737e-03,(((62:1.049130e-02,72:1.093754e-02):8.308726e-03,(((24:1.116082e-02,(67:8.580064e-04,48:9.977343e-03):6.089877e-03):6.643742e-04,(23:1.453592e-02,66:5.637218e-03):1.788729e-03):5.658322e-03,((((10:1.081644e-02,((((15:5.460551e-03,11:6.766703e-03):4.568897e-03,6:3.561979e-03):1.979003e-03,(5:4.519374e-03,21:2.705851e-03):6.692915e-03):4.061375e-04,63:9.124228e-03):2.353544e-03):1.824695e-03,29:1.342238e-02):2.004614e-03,((((((8:3.804775e-03,((45:2.717688e-02,34:3.850816e-02):1.433546e-03,((4:4.165576e-03,((40:5.078322e-05,41:1.779550e-04):5.727279e-03,((33:4.324531e-03,((16:1.152618e-02,42:1.644671e-02):2.312740e-03,(7:1.726879e-03,39:2.935959e-02):5.868584e-03):3.091288e-04):1.918219e-03,32:6.840437e-03):5.104350e-04):6.051253e-03):1.165351e-04,53:3.773397e-03):2.178898e-03):4.748477e-03):6.669044e-04,(((52:1.749372e-02,((51:7.471502e-03,17:2.781713e-03):1.083500e-02,(56:2.693040e-03,57:1.801984e-02):5.958667e-03):2.772713e-03):3.547191e-03,((14:6.644445e-03,64:3.024792e-03):1.420830e-03,65:5.549316e-03):3.486722e-03):3.322642e-03,69:7.352897e-03):3.284371e-03):2.004963e-03,(26:8.826988e-03,(46:9.334650e-03,70:1.385037e-02):3.066699e-03):2.537483e-03):3.092948e-03,(71:2.477221e-03,(20:1.389668e-04,2:1.102215e-03):7.401742e-03):1.373876e-03):9.102233e-03,(13:2.400249e-02,(36:8.630717e-03,((37:3.606737e-03,35:3.356083e-03):1.494189e-03,38:2.271646e-03):2.830787e-03):1.070429e-02):4.875173e-03):2.944013e-03,(31:4.824841e-03,44:3.851513e-03):5.326421e-03):9.003173e-03):2.938604e-03,((((19:6.438832e-03,18:2.223099e-03):7.010071e-03,28:7.830918e-03):1.237290e-03,55:2.530215e-02):4.707908e-03,((58:3.584896e-03,(59:2.889194e-03,60:4.446975e-03):3.136242e-03):4.243649e-03,68:4.382948e-03):1.526731e-03):2.999588e-04):5.795119e-03):4.589332e-03):9.867587e-04,((22:3.754780e-03,27:6.663943e-03):2.054157e-03,(25:9.754558e-03,47:3.506386e-02):3.101598e-03):1.185214e-03):1.287737e-03):1.637227e-03,(30:2.091200e-02,43:9.325539e-03):4.355046e-03):3.476830e-03,54:5.775893e-03):3.823612e-04,9:9.128723e-03):2.301129e-03):2.028617e-03,1:1.433261e-02);
   tree run1.535000 = [&U] (3:6.056672e-03,(12:1.795721e-02,((((43:9.090806e-03,(((((((((58:7.496024e-03,(59:5.581038e-03,60:5.836314e-03):3.610151e-03):1.438274e-03,68:2.077591e-03):1.112067e-03,(((10:1.110399e-02,((63:8.000978e-03,(5:1.915705e-03,21:1.645195e-03):6.801659e-03):1.073183e-03,((11:4.408908e-03,15:4.588507e-03):2.998536e-03,6:6.035362e-03):3.653304e-03):1.161948e-03):1.863222e-03,29:1.119633e-02):2.530500e-03,((31:5.757984e-03,44:2.285096e-03):5.669850e-03,((((35:1.498970e-03,(38:7.136156e-05,37:4.141792e-03):2.497082e-04):5.106584e-03,36:1.296728e-02):6.150778e-03,13:1.885471e-02):5.361249e-03,(((20:2.489785e-03,2:1.011083e-03):6.099493e-03,((((53:4.129131e-03,(4:3.932513e-03,((((16:1.030101e-02,42:1.257019e-02):1.583933e-03,(7:4.258794e-03,39:2.923391e-02):3.354900e-03):1.268035e-03,((40:3.965774e-04,41:1.620527e-03):4.612919e-03,32:5.078112e-03):4.726654e-03):3.191841e-03,(45:2.877020e-02,33:4.489121e-03):3.816663e-03):3.151279e-03):8.109651e-04):3.151753e-03,34:3.996487e-02):6.055408e-03,(((52:1.664725e-02,(57:3.273503e-02,(51:8.252343e-03,17:2.689677e-03):4.413734e-03):3.323327e-03):9.338637e-04,((56:1.331596e-02,14:1.207535e-02):7.014785e-04,(65:4.090668e-03,64:3.324460e-03):1.187428e-03):2.766205e-03):2.705856e-03,69:6.337107e-03):6.196962e-03):3.925402e-04,8:5.984764e-03):2.845202e-03):8.839206e-04,(((46:1.342302e-02,26:9.455444e-03):3.326001e-03,70:8.060624e-03):2.890590e-03,71:3.511724e-03):3.976196e-04):5.744365e-03):2.046067e-03):5.935119e-03):1.205586e-03):1.349796e-03,((19:2.063455e-03,18:2.585645e-03):7.336279e-03,28:1.059853e-02):2.820890e-03):1.669779e-03,55:2.352031e-02):1.690825e-03,(62:1.758328e-02,72:6.785705e-03):3.823953e-03):1.917500e-03,(66:8.014154e-03,((23:1.102176e-02,24:5.125175e-04):7.197964e-03,(48:7.475235e-03,67:1.760939e-03):3.791574e-03):2.063254e-03):8.969250e-03):2.911227e-03,((22:3.937279e-03,27:6.650578e-03):2.097999e-03,(30:1.187331e-02,(47:4.192302e-02,25:8.197782e-03):3.012683e-04):1.690044e-03):1.556602e-04):2.326676e-03,61:3.790475e-03):4.096335e-03):1.364851e-03,54:9.029306e-03):3.902810e-04,9:6.124971e-03):5.070806e-03,(50:7.974997e-03,49:3.680785e-03):1.319045e-02):2.929889e-04):2.448743e-03,1:7.586339e-03);
   tree run1.540000 = [&U] (3:1.237897e-02,((50:1.688504e-02,49:7.037009e-03):1.209972e-02,((54:6.415641e-03,(((61:6.005041e-03,((((30:1.147789e-02,22:2.597664e-03):4.833734e-04,27:9.180338e-03):2.623204e-03,(25:5.915687e-03,47:3.870692e-02):5.112783e-03):7.203896e-04,(((55:1.839546e-02,(((19:1.253437e-02,18:2.864500e-03):5.846655e-03,28:1.091214e-02):2.745246e-03,(((58:5.424519e-03,(59:8.530786e-03,60:5.275394e-03):9.627877e-04):1.405800e-03,68:4.894957e-03):3.346353e-03,(((31:5.578182e-03,44:6.784876e-03):5.961565e-03,((((35:4.890692e-03,(37:6.387500e-03,38:3.524376e-04):2.213675e-03):4.134506e-03,36:1.122285e-02):8.591172e-03,13:1.951981e-02):4.684441e-03,((70:1.499132e-02,(46:1.500574e-02,26:1.186336e-02):3.436594e-03):4.704865e-03,(((20:3.130619e-04,2:3.572250e-03):1.453076e-03,(((((52:1.720089e-02,(57:2.793821e-02,(51:7.024649e-03,17:2.886682e-03):4.976895e-03):2.420983e-03):1.777787e-03,((14:1.009202e-02,56:1.076338e-02):3.077932e-03,(65:2.968631e-03,64:4.582584e-03):1.819324e-04):5.049327e-04):3.895544e-03,69:8.054446e-03):1.807674e-03,34:2.879144e-02):3.258875e-03,((((((16:1.416587e-02,42:1.320490e-02):3.883527e-03,(32:3.875896e-03,(7:4.990722e-03,39:2.219924e-02):2.252421e-03):3.320896e-03):5.981775e-04,(40:5.254115e-04,41:7.301432e-04):5.288200e-03):1.108888e-03,(45:3.087747e-02,33:3.770837e-03):1.486575e-03):8.403615e-03,(4:7.480052e-03,53:4.209890e-03):1.869648e-03):7.714398e-03,8:3.646109e-03):1.269433e-03):1.603164e-03):1.742351e-03,71:4.816572e-03):8.168271e-04):7.182958e-03):2.844791e-03):4.041259e-03,((10:1.234891e-02,((11:9.987341e-03,6:4.745851e-03):2.018343e-03,((5:5.257111e-03,21:5.331175e-04):8.845661e-03,(63:1.062386e-02,15:9.917130e-03):2.012797e-04):1.703198e-03):6.255787e-04):2.384172e-03,29:1.167671e-02):1.518832e-03):4.766479e-03):1.849330e-03):1.793527e-03):8.395255e-04,(66:6.796919e-03,((23:4.456608e-03,24:3.015706e-03):1.088804e-02,(48:9.461148e-03,67:1.480919e-03):4.300299e-03):9.611122e-04):7.743597e-03):3.114009e-03,(62:1.536167e-02,72:9.356955e-03):9.030491e-03):3.447234e-03):3.159654e-03):1.339155e-03,43:1.175419e-02):1.252513e-03,9:8.591392e-03):6.913674e-04):4.120393e-03,12:2.317404e-02):6.518883e-04):1.545558e-03,1:9.822916e-03);
   tree run1.545000 = [&U] (3:1.190161e-02,((12:1.781710e-02,(50:7.315195e-03,49:3.382574e-03):1.387190e-02):3.372744e-03,(43:1.319897e-02,(9:8.387316e-03,(54:7.489665e-03,(61:5.990645e-03,((47:3.041919e-02,25:5.355259e-03):4.003934e-03,((22:4.945299e-03,27:1.278493e-02):5.910418e-04,(((72:8.068523e-03,62:8.952059e-03):5.440189e-03,((55:2.553727e-02,(((19:8.032334e-03,18:2.331687e-03):4.325205e-03,28:1.278558e-02):3.498627e-03,((((((13:1.821084e-02,(((37:1.209857e-03,38:2.647707e-03):4.872564e-06,35:1.644665e-03):6.612928e-03,36:6.165575e-03):8.222804e-03):6.614320e-03,(((70:1.328616e-02,46:1.494618e-02):1.476724e-03,(33:2.114774e-03,26:8.375735e-03):3.763329e-03):1.607686e-03,(((20:7.146187e-05,2:1.287076e-03):6.380579e-03,((8:7.662434e-03,(34:2.779024e-02,(45:2.992211e-02,((4:2.958332e-03,((32:5.951499e-03,(7:5.246614e-03,39:2.484785e-02):4.124182e-03):2.976358e-03,((42:1.431715e-02,16:1.218563e-02):1.866802e-03,(41:5.744435e-04,40:3.098036e-04):7.548572e-03):7.634602e-04):6.744393e-03):1.573824e-03,53:6.372013e-03):6.031987e-03):9.858443e-04):1.030788e-04):8.570975e-04,(69:5.241556e-03,((((17:3.940640e-03,51:6.218729e-03):1.168325e-02,52:1.534397e-02):9.145065e-04,((65:5.666326e-03,64:3.908130e-03):1.133390e-03,(56:1.152737e-02,14:8.206801e-03):3.770805e-04):8.660094e-04):3.869558e-03,57:2.387503e-02):1.030590e-03):2.631046e-03):2.382970e-03):2.869343e-03,71:4.130320e-03):9.966063e-05):5.871121e-03):2.550386e-03,(44:3.440424e-03,31:5.871861e-03):3.816232e-03):4.966601e-03,(10:1.110360e-02,(((21:1.295739e-03,5:4.822332e-03):9.407226e-03,(11:1.002183e-02,(15:6.749973e-03,6:3.476278e-03):1.069053e-03):1.431345e-03):1.149543e-04,63:8.529051e-03):4.311415e-03):9.586161e-04):5.226621e-04,29:1.125014e-02):1.961317e-03,((58:4.181928e-03,(59:3.231172e-03,60:6.781915e-03):1.487658e-03):7.866133e-04,68:3.212432e-03):2.482733e-03):8.453134e-04):3.386976e-04):4.265922e-03,30:1.295552e-02):2.578076e-05):2.941855e-03,(66:7.004202e-03,(23:2.219835e-02,((67:6.598622e-03,48:6.433594e-03):2.024364e-03,24:6.463050e-03):5.896821e-03):6.431246e-04):9.454675e-03):2.100799e-03):6.665661e-04):1.769554e-03):3.498629e-03):1.300901e-03):7.225158e-04):2.565340e-03):5.619649e-03,1:1.142801e-02);
   tree run1.550000 = [&U] (3:1.119900e-02,((50:6.348789e-03,49:1.547438e-02):1.358077e-02,(12:2.191823e-02,((9:1.096419e-02,54:5.027849e-03):6.811141e-04,(43:1.169274e-02,((30:1.718721e-02,61:4.005229e-03):1.752508e-03,((47:3.169384e-02,25:5.665930e-03):1.570968e-03,(((((23:5.168116e-03,24:1.284760e-03):8.917033e-03,(48:6.732428e-03,67:1.175027e-03):2.855873e-03):5.469539e-04,66:9.920457e-03):9.317732e-03,((((((19:1.082669e-02,18:5.082712e-03):1.913840e-03,28:8.996969e-03):5.112694e-03,55:2.097062e-02):1.674769e-03,(((31:4.601557e-03,44:6.817708e-03):5.539166e-03,(((((20:9.831759e-05,2:3.705314e-03):7.268715e-03,((((((51:8.658335e-03,17:3.271117e-03):9.167223e-03,57:1.637498e-02):6.720361e-04,52:1.337147e-02):2.203236e-03,((64:5.509815e-03,(56:1.621396e-02,14:4.646912e-03):7.845616e-04):1.309666e-03,65:3.539434e-03):1.042042e-03):2.329610e-03,69:1.001948e-02):4.169575e-03,(8:2.980869e-03,(34:3.091649e-02,((4:7.427023e-03,(((40:1.302210e-04,41:3.913019e-04):3.213660e-03,((42:1.500429e-02,(7:2.896381e-03,39:2.738840e-02):3.952676e-03):2.157607e-03,(16:1.473920e-02,32:4.004093e-03):2.199278e-03):1.908119e-04):5.805145e-03,(45:2.187845e-02,33:1.759118e-03):7.170123e-04):3.568452e-03):8.048080e-05,53:3.755162e-03):3.585927e-03):1.884687e-03):3.234139e-04):3.888024e-04):3.811423e-03,71:5.933196e-03):3.008300e-04,((46:1.361837e-02,26:1.096646e-02):1.038965e-03,70:9.841938e-03):7.658613e-04):5.696620e-03,(((35:3.560929e-03,(37:2.185282e-03,38:9.511511e-04):1.799771e-03):6.010722e-03,36:1.063262e-02):9.494145e-03,13:1.998833e-02):7.469966e-03):2.905865e-03):1.711855e-03,((((11:8.562697e-03,6:4.425861e-03):2.827308e-03,(15:5.662512e-03,((5:3.842925e-03,21:4.182188e-03):8.407715e-03,63:7.311237e-03):1.605562e-03):3.723030e-03):2.182228e-03,10:1.010213e-02):9.781230e-04,29:1.730068e-02):8.792266e-04):3.445971e-03):5.364168e-04,((58:4.192639e-03,(59:1.579394e-03,60:4.474401e-03):1.346709e-03):9.858976e-04,68:5.044515e-03):4.516680e-03):1.432788e-03,(62:1.088794e-02,72:1.001970e-02):4.136138e-03):1.715900e-03):5.038830e-03,(22:3.379715e-03,27:1.082840e-02):1.024483e-03):6.602899e-04):2.837904e-03):1.404653e-03):3.046082e-03):4.139536e-03):2.698968e-03):3.250374e-03,1:1.258731e-02);
   tree run1.555000 = [&U] (3:1.170666e-02,((12:1.762584e-02,(50:5.636036e-03,49:3.876372e-03):1.921731e-02):4.419321e-03,(9:8.396868e-03,(54:6.989455e-03,((43:2.544460e-03,30:8.026566e-03):4.774957e-03,((((62:1.200288e-02,72:5.398482e-03):6.480517e-03,61:3.321391e-03):6.852982e-04,((((((19:6.288846e-03,18:2.947716e-03):6.137292e-03,28:1.000153e-02):2.425885e-03,55:1.859006e-02):2.561595e-03,(((((((46:1.239721e-02,26:7.402594e-03):2.699029e-03,70:9.704926e-03):1.485780e-03,((20:2.808980e-04,2:8.050592e-04):4.031739e-03,(((((((((40:5.843269e-04,41:2.870825e-04):7.422672e-03,42:1.678406e-02):1.025013e-03,((7:1.843214e-03,39:2.527289e-02):2.978814e-03,32:4.133040e-03):1.201356e-03):1.532959e-03,16:1.200567e-02):6.211084e-03,(45:2.138520e-02,33:1.296959e-03):5.526227e-03):4.812539e-03,(53:3.449336e-03,4:6.604035e-03):2.369436e-03):2.640845e-03,34:2.064629e-02):2.676011e-03,8:2.596066e-03):8.841218e-04,((57:1.570898e-02,(((64:3.934827e-03,65:4.053917e-03):2.628982e-04,(14:5.376894e-03,56:1.675350e-02):5.096809e-03):4.443098e-04,(52:1.228174e-02,(51:7.101798e-03,17:4.296256e-03):7.939283e-03):3.096764e-03):1.290014e-03):2.765461e-03,69:5.551682e-03):4.210805e-03):1.546169e-03):1.451759e-03):1.554201e-03,71:7.113340e-03):7.155740e-03,(((35:3.933912e-03,(38:7.306634e-04,37:4.063703e-03):1.777040e-05):3.104866e-03,36:8.897651e-03):5.003902e-03,13:2.047131e-02):5.797516e-03):2.097756e-03,(31:6.823054e-03,44:7.837075e-03):5.897786e-03):5.787023e-03,((10:9.762731e-03,29:9.378182e-03):3.698051e-03,((11:1.232930e-02,6:5.562534e-03):1.584355e-03,(15:7.726124e-03,(5:7.727583e-03,(21:2.152730e-03,63:5.616502e-03):1.790651e-03):2.842555e-03):2.004004e-03):2.876489e-03):3.221483e-03):2.408830e-03):1.652122e-03,(68:4.555081e-03,((59:4.208718e-03,60:4.335149e-03):1.451266e-03,58:4.009328e-03):6.457801e-04):1.378319e-03):3.416702e-03,(((23:8.589925e-03,24:2.166376e-04):6.896053e-03,66:8.392565e-03):2.914966e-03,(48:8.649790e-03,67:2.016309e-03):1.592356e-03):7.331797e-03):4.557467e-03):1.609363e-03,((47:2.953603e-02,25:7.966792e-03):1.495385e-03,(22:3.042095e-03,27:1.333178e-02):5.964252e-04):2.375751e-03):1.190943e-03):4.243332e-03):1.331279e-03):1.435328e-03):2.340903e-03,1:1.357696e-02);
   tree run1.560000 = [&U] (((12:2.294896e-02,(49:9.211812e-03,50:4.361440e-03):1.510085e-02):2.593182e-03,(9:8.302205e-03,(((61:4.750533e-03,(((47:2.931620e-02,25:6.561378e-03):4.072955e-03,(22:6.237556e-03,27:1.034422e-02):5.131028e-04):1.216196e-03,((((67:5.769640e-03,48:1.007203e-02):5.877385e-03,(23:1.772257e-02,66:1.173627e-02):2.912216e-06):9.484644e-04,24:4.412610e-03):1.165549e-02,((30:1.271741e-02,(72:7.561732e-03,62:1.295955e-02):5.817104e-03):8.987326e-04,(((58:5.183464e-03,(60:6.323517e-03,59:3.457716e-03):1.373405e-03):2.166192e-03,68:6.311393e-03):1.550422e-03,(((29:1.226473e-02,((((5:6.580640e-03,21:1.911307e-03):6.385421e-03,63:7.966164e-03):1.160409e-03,((15:8.497622e-03,11:7.433223e-03):5.578028e-03,6:4.410120e-03):2.271690e-03):1.084661e-03,10:1.258820e-02):1.389328e-03):1.025097e-03,((31:7.347444e-03,44:7.305304e-03):2.707122e-03,(((36:9.757393e-03,((35:1.227994e-03,38:8.390172e-04):2.845857e-04,37:4.584342e-03):8.813750e-03):8.724178e-03,13:2.846090e-02):6.478892e-03,(71:4.830432e-03,(((46:2.150859e-02,26:8.506711e-03):1.491640e-03,70:8.760079e-03):3.813153e-03,(((34:3.700287e-02,(53:3.421120e-03,(4:2.495500e-03,((16:1.407900e-02,(32:4.029205e-03,((39:2.261800e-02,7:3.906679e-03):4.075040e-03,(42:1.438171e-02,(41:4.483312e-04,40:3.986825e-04):7.989107e-03):2.415755e-03):6.167411e-04):3.334504e-04):1.063641e-03,(33:4.313247e-03,45:2.286962e-02):5.334105e-03):4.225390e-03):1.449244e-03):3.676961e-03):2.182256e-03,(((((56:3.939843e-03,57:1.582489e-02):1.073338e-02,(((65:4.442222e-03,64:4.590480e-03):2.227791e-03,52:2.190841e-02):6.458159e-05,14:6.465128e-03):2.194179e-03):2.699301e-03,(51:1.078821e-02,17:2.060118e-03):8.995104e-03):2.025858e-03,69:7.396338e-03):5.895051e-03,8:3.778324e-03):7.423546e-04):6.224816e-04,(2:3.657694e-03,20:4.605413e-04):5.542008e-03):3.558289e-03):3.383959e-04):7.340661e-03):9.563526e-04):4.244460e-03):3.422413e-03,((19:9.530119e-03,18:4.578346e-03):6.941273e-03,(28:7.905353e-03,55:2.013644e-02):2.451359e-03):4.476707e-03):8.526436e-04):3.057683e-03):1.091029e-03):5.372822e-03):1.133959e-03):8.644533e-04,43:8.747676e-03):4.993727e-03,54:6.603730e-03):2.382198e-03):3.682776e-03):2.181953e-03,3:1.212115e-02,1:1.115785e-02);
   tree run1.565000 = [&U] (3:8.647683e-03,((12:2.390183e-02,(50:9.772274e-03,49:7.488402e-03):9.749207e-03):1.664699e-03,((54:8.012045e-03,((((47:3.138194e-02,25:5.192706e-03):4.574585e-03,((((72:3.998941e-03,62:1.625593e-02):4.567475e-03,((((68:6.159951e-03,((60:3.450463e-03,58:6.711336e-03):5.013749e-05,59:4.226688e-03):3.168049e-03):1.854661e-03,(29:1.206095e-02,((10:1.097864e-02,(((15:4.429745e-03,11:1.238605e-02):2.060320e-03,6:6.244463e-03):1.069056e-03,(63:7.026726e-03,(21:4.869736e-03,5:2.059180e-03):1.484039e-02):1.478009e-03):2.185280e-03):1.419340e-03,((44:5.317606e-03,31:3.478292e-03):7.317834e-03,(((34:3.215529e-02,(8:2.837628e-03,((53:2.554870e-03,(4:3.898042e-03,(((32:7.185448e-03,(7:6.464676e-03,39:2.697933e-02):4.113026e-03):4.681828e-03,((42:1.291256e-02,33:1.084962e-03):4.335825e-03,16:1.340173e-02):8.770107e-04):2.799290e-04,(41:8.349458e-04,40:3.469041e-04):7.181808e-03):7.370498e-03):3.559089e-04):7.101183e-03,((71:5.198635e-03,((69:8.043539e-03,((((52:1.566849e-02,(17:2.425109e-03,51:6.299897e-03):1.030405e-02):2.480874e-03,(64:4.147810e-03,65:5.040679e-03):9.181010e-04):1.087023e-03,(56:1.502119e-02,14:6.307018e-03):3.181952e-03):1.674062e-03,57:2.939731e-02):1.485305e-03):2.138339e-03,(26:1.220988e-02,(46:9.905457e-03,70:1.038695e-02):2.900606e-03):1.691674e-03):2.524910e-03):2.322162e-04,(20:1.852962e-04,2:3.878419e-03):4.445396e-03):9.190962e-04):2.195874e-04):3.850775e-03):1.743422e-03,45:2.131390e-02):3.979493e-03,(13:2.082672e-02,((38:5.131292e-04,(37:4.293666e-03,35:1.056986e-03):3.374637e-04):1.003782e-02,36:7.314446e-03):7.008815e-03):4.870817e-03):2.903166e-03):2.484936e-03):4.209214e-03):1.290932e-03):1.739346e-03,((19:8.021557e-03,18:3.408542e-03):8.171932e-03,28:9.999909e-03):4.338626e-03):1.293202e-03,55:2.787638e-02):1.554039e-03):2.580452e-03,((48:6.767791e-03,67:2.619298e-03):3.732341e-03,(66:8.206317e-03,(24:2.188856e-03,23:6.496405e-03):7.009082e-03):2.851067e-03):9.714274e-03):3.413958e-03,(27:7.737800e-03,22:5.183453e-03):9.093077e-04):6.838539e-04):1.176094e-03,61:4.374307e-03):8.630891e-04,(43:1.497304e-02,30:9.898039e-03):1.180974e-03):3.631978e-03):8.840932e-04,9:4.869054e-03):3.124972e-03):2.413262e-03,1:1.252845e-02);
   tree run1.570000 = [&U] (3:7.682653e-03,((12:2.374169e-02,(50:8.895078e-03,49:4.822265e-03):1.212628e-02):8.332578e-04,(9:7.159888e-03,(((43:5.497389e-03,30:8.389917e-03):4.438601e-03,(61:4.644510e-03,((((62:1.250828e-02,72:7.622014e-03):4.234619e-03,((((19:7.515312e-03,18:2.601724e-03):6.048054e-03,28:6.961462e-03):2.613566e-03,55:1.729086e-02):2.260255e-04,((((10:1.277307e-02,29:9.726055e-03):2.266741e-03,((11:9.212991e-03,6:3.886131e-03):1.599611e-03,((63:7.632409e-03,(21:8.832861e-03,5:3.525806e-03):6.483492e-03):1.545117e-03,15:6.109164e-03):1.888185e-03):2.111440e-03):2.353738e-03,((31:4.108459e-03,44:4.187017e-03):4.614207e-03,(((46:1.362368e-02,26:9.220478e-03):1.426717e-03,((((((((51:6.337682e-03,17:1.740998e-03):9.794778e-03,52:1.679372e-02):3.296503e-04,((56:1.579668e-02,14:6.429786e-03):2.101359e-03,(65:3.510588e-03,64:3.535763e-03):6.967615e-04):2.369857e-03):2.448985e-03,57:1.775890e-02):2.153964e-03,69:5.520681e-03):4.776138e-03,((((4:7.562777e-03,(((45:2.093788e-02,33:1.050886e-03):8.891861e-03,(((16:9.896485e-03,42:1.804442e-02):1.166177e-03,(40:6.814473e-04,41:6.106642e-04):5.177814e-03):5.988213e-04,(32:8.552057e-03,(7:3.634352e-03,39:2.100480e-02):5.386344e-03):1.840894e-04):2.338973e-03):2.150518e-03,53:2.490828e-03):2.037991e-06):6.406228e-03,34:2.586765e-02):1.077139e-04,8:4.106998e-03):1.532055e-03,(20:4.016376e-04,2:2.166708e-03):1.435314e-03):1.218587e-03):2.014888e-03,71:1.350042e-03):3.525087e-04,70:1.182957e-02):9.589211e-04):2.519213e-03,(((38:5.525433e-05,(37:6.290536e-03,35:1.178021e-03):3.128821e-04):4.548876e-03,36:7.259248e-03):7.758043e-03,13:1.886233e-02):3.164674e-03):4.635271e-03):5.232568e-03):2.618110e-03,(68:2.965267e-03,(60:4.654593e-03,(59:6.751112e-03,58:5.211802e-03):1.373967e-03):2.306816e-03):3.945407e-03):8.547751e-04):1.244505e-03):6.987945e-04,((24:1.035916e-02,(48:5.364502e-03,67:1.998394e-03):3.774369e-03):9.271504e-04,(66:7.938452e-03,23:1.608672e-02):3.572288e-03):6.422488e-03):1.394925e-03,((22:7.011389e-03,27:9.983747e-03):6.791120e-04,(47:2.913979e-02,25:8.112117e-03):3.552281e-03):8.137821e-04):2.152955e-03):1.320905e-03):1.714907e-03,54:7.263463e-03):4.583904e-04):2.743239e-03):3.042699e-03,1:9.991184e-03);
   tree run1.575000 = [&U] (((12:2.051007e-02,(49:7.773473e-03,50:5.713470e-03):1.605360e-02):7.320543e-04,(((61:4.333213e-03,((((((68:5.980361e-03,((59:3.611244e-03,60:5.100530e-03):2.877432e-03,58:6.648481e-03):2.910818e-03):6.982586e-04,((((((((70:1.116295e-02,71:3.167881e-03):5.835120e-04,((((20:1.678498e-03,2:7.658053e-04):3.676255e-03,34:3.957669e-02):1.902257e-03,((53:4.762514e-03,((33:2.384916e-03,45:2.597523e-02):3.209312e-03,((7:4.901705e-03,39:3.236252e-02):4.482333e-03,(((32:5.664800e-03,42:1.264726e-02):2.934785e-03,16:1.129494e-02):4.796053e-04,(40:1.078082e-04,41:2.162731e-04):6.008727e-03):2.092779e-03):9.760855e-03):1.985100e-03):3.664403e-03,4:4.895956e-03):7.038675e-03):1.470075e-03,8:4.138606e-03):1.370980e-03):3.984713e-05,(((52:2.053160e-02,((64:3.226888e-03,65:3.185839e-03):1.499538e-03,(14:7.665582e-03,56:2.336618e-02):7.915185e-04):1.490554e-03):1.236342e-03,((51:8.450452e-03,17:6.119390e-03):5.108593e-03,57:1.701793e-02):1.841295e-03):2.283759e-03,69:6.656335e-03):5.011714e-03):1.549031e-03,(26:5.642416e-03,46:1.957064e-02):3.534891e-03):5.243881e-03,(13:2.058769e-02,(36:7.119776e-03,((37:6.195587e-03,35:1.748842e-03):6.168378e-04,38:1.700401e-03):5.387368e-03):6.633890e-03):6.737604e-03):2.490481e-03,(31:4.345515e-03,44:5.988215e-03):4.530107e-03):8.118153e-03,(29:1.239594e-02,(10:9.992077e-03,((15:6.883313e-03,(63:6.905814e-03,(5:7.151401e-04,21:9.333633e-03):1.068261e-02):7.852542e-04):3.502189e-03,(6:4.964593e-03,11:1.117284e-02):2.100618e-03):3.200619e-03):2.415639e-03):9.987411e-04):2.984822e-03,((19:4.857579e-03,18:5.910490e-03):5.933178e-03,28:8.985671e-03):6.320277e-03):7.341326e-05):2.419067e-03,55:2.944153e-02):2.586613e-03,((66:5.510089e-03,(23:5.528646e-03,24:9.594602e-03):9.934758e-03):5.279763e-04,(48:9.696835e-03,67:2.958484e-03):4.130491e-03):1.223371e-02):1.788192e-04,(62:1.118618e-02,72:9.902277e-03):5.978457e-03):1.496457e-03,(((22:5.882575e-03,27:7.882414e-03):1.460183e-03,(47:3.324278e-02,25:4.322840e-03):2.131548e-03):1.342218e-03,(30:1.316283e-02,43:3.593592e-03):8.538530e-03):1.327056e-03):2.443935e-03):1.868295e-03,54:6.676491e-03):1.459920e-03,9:1.079935e-02):6.933634e-03):4.010562e-03,3:1.063977e-02,1:1.324578e-02);
   tree run1.580000 = [&U] (((12:2.183874e-02,(50:6.605161e-03,49:8.982422e-03):1.360729e-02):8.213809e-04,((((61:8.032527e-03,((((((68:7.993366e-03,(58:7.221992e-03,(60:5.258949e-03,59:3.155110e-03):1.144810e-03):7.107641e-04):8.712768e-04,((19:8.844981e-03,18:5.439177e-03):8.264173e-03,28:1.060966e-02):1.513301e-03):1.086167e-03,((29:1.249401e-02,((((21:4.302433e-03,5:9.787841e-03):1.220216e-02,(63:9.457969e-03,15:4.979729e-03):1.524530e-03):1.732150e-03,(11:8.467837e-03,6:4.489053e-03):5.084609e-03):1.994198e-03,10:1.433123e-02):2.193310e-03):2.632814e-03,((44:7.382346e-03,31:1.257465e-03):5.998146e-03,((45:2.947567e-02,(46:1.845909e-02,((70:1.586759e-02,71:5.643848e-03):3.802378e-03,((20:2.595464e-03,2:7.353115e-03):2.797187e-03,((53:2.725896e-03,(4:3.491132e-03,(((41:5.167306e-03,40:1.117376e-03):4.001782e-03,(16:9.133673e-03,(42:1.379540e-02,33:6.053095e-03):2.194327e-03):3.302094e-03):1.615371e-03,(32:4.855540e-03,(7:5.129724e-03,39:2.358885e-02):2.450231e-03):1.556965e-03):5.071138e-03):2.875107e-03):6.742357e-03,(((34:3.556894e-02,(69:1.236642e-02,(14:9.524825e-03,((64:5.104099e-03,65:3.952004e-03):2.326688e-03,(((57:1.842469e-02,(17:6.150273e-03,51:9.776700e-03):7.070518e-03):1.826101e-03,52:1.765030e-02):1.269330e-03,56:1.242582e-02):4.840415e-04):7.200403e-04):3.528659e-03):4.527243e-03):9.506244e-04,8:2.794478e-03):1.150453e-03,26:1.713696e-02):2.361819e-04):2.618223e-03):2.617076e-03):2.231201e-03):2.103276e-03):4.542239e-03,(13:1.955760e-02,(((37:6.114694e-03,38:2.242222e-03):1.177992e-04,35:3.830158e-03):8.630332e-03,36:1.273309e-02):1.031044e-02):4.168465e-03):4.566252e-03):5.723827e-03):3.763009e-03):6.036079e-04,55:3.395044e-02):2.109308e-03,(((23:2.040699e-02,(24:8.481447e-03,66:7.019338e-03):2.379117e-03):7.497795e-04,(48:9.511901e-03,67:1.562118e-03):7.028709e-03):1.072816e-02,(72:7.150830e-03,62:1.427862e-02):7.436022e-03):2.283767e-03):3.591301e-03,((47:3.326491e-02,25:6.701511e-03):3.278570e-03,(27:7.168466e-03,22:4.451125e-03):1.391686e-03):7.742292e-04):1.310805e-03):2.229207e-03,(43:7.293591e-03,30:1.356703e-02):4.383595e-03):1.000914e-03,54:8.998545e-03):7.878932e-04,9:9.594410e-03):3.440794e-03):6.141619e-03,3:9.773663e-03,1:1.249841e-02);
   tree run1.585000 = [&U] (((54:8.573922e-03,(9:1.113557e-02,(61:6.603136e-03,(((47:3.713529e-02,25:5.321283e-03):7.742147e-03,((((48:9.357826e-03,67:2.833721e-03):3.573820e-03,(23:1.248353e-02,(24:6.879666e-03,66:1.473711e-03):6.617574e-03):1.245738e-03):1.014435e-02,((55:2.582898e-02,(((29:1.570086e-02,((((15:3.729051e-03,(63:8.589713e-03,(5:3.217571e-03,21:1.672367e-03):1.086790e-02):2.022402e-03):1.402271e-03,(6:8.064845e-03,11:1.045777e-02):2.835665e-03):2.786501e-03,10:1.424156e-02):1.401003e-03,(((((46:1.669273e-02,26:1.468003e-02):1.602791e-03,70:1.916013e-02):1.928082e-03,(((20:3.146568e-03,2:6.002629e-03):3.085360e-03,((((((((56:1.608895e-02,(64:3.566187e-03,65:3.176699e-03):9.554634e-04):7.720931e-04,14:8.800888e-03):1.280884e-03,((51:1.048023e-02,17:3.485433e-03):1.158193e-02,52:1.852819e-02):4.288700e-03):1.838858e-03,57:2.951090e-02):1.913191e-03,69:8.419476e-03):5.944971e-03,(53:4.678399e-03,(4:5.499816e-03,(((32:6.652275e-03,(7:4.800393e-03,39:4.003032e-02):4.176597e-03):2.725666e-03,((40:9.193173e-04,41:2.984391e-04):7.551146e-03,(16:1.069063e-02,42:1.400087e-02):2.163046e-03):6.908849e-04):7.887019e-03,(45:2.833938e-02,33:3.291078e-03):5.675340e-03):2.228477e-03):5.479128e-05):1.371758e-02):1.818391e-04,8:2.379177e-03):1.349691e-04,34:4.228349e-02):4.345478e-03):2.769716e-03,71:3.387895e-03):1.467959e-03):1.240992e-02,(31:7.223197e-03,44:4.994312e-03):8.369573e-03):2.229645e-03,(13:2.416855e-02,(36:1.259447e-02,(35:1.586663e-03,(38:4.485194e-04,37:7.745355e-03):2.556074e-04):6.781335e-03):9.326958e-03):4.210306e-03):8.427390e-03):2.658311e-03):3.316154e-03,(68:5.054567e-03,((60:3.426637e-03,59:5.385561e-03):1.068982e-03,58:5.203253e-03):1.571888e-03):5.284183e-03):9.489583e-04,((19:5.747281e-03,18:3.377962e-03):5.671457e-03,28:8.421293e-03):5.195832e-03):1.810619e-03):3.154608e-03,(62:8.936797e-03,72:1.553424e-02):8.999340e-03):2.245612e-03):1.713806e-03,(27:9.804508e-03,22:2.456523e-03):2.923529e-03):5.258771e-04):2.640773e-03,(30:1.228288e-02,43:6.274737e-03):4.192112e-03):1.064977e-04):2.284785e-03):3.520197e-04):4.220602e-03,((49:4.098023e-03,50:5.996335e-03):2.019312e-02,12:2.466865e-02):1.468483e-03):3.869779e-03,3:1.425019e-02,1:1.232292e-02);
   tree run1.590000 = [&U] (3:8.100678e-03,((54:8.630527e-03,(((((((((((11:8.551699e-03,6:4.463073e-03):2.013108e-03,(15:8.646178e-03,((21:5.402763e-03,5:1.261434e-03):1.076130e-02,63:7.475560e-03):1.182601e-03):1.428420e-03):1.876335e-03,(10:9.080472e-03,29:1.104093e-02):9.763835e-04):1.483342e-03,(((((37:2.374028e-03,35:6.715746e-04):1.447584e-03,38:2.565010e-03):3.817106e-03,36:1.290495e-02):8.272125e-03,13:1.776690e-02):5.126632e-03,((71:1.032365e-02,((((53:1.897631e-03,(4:1.220980e-03,((((39:2.484672e-02,(7:3.293971e-03,32:5.782107e-03):9.038896e-04):3.565133e-03,(42:1.750928e-02,(40:4.233880e-04,41:1.568043e-04):8.541922e-03):2.911485e-04):1.693539e-03,16:7.453042e-03):4.283406e-03,(33:2.263101e-03,45:1.697225e-02):5.153541e-03):2.536890e-03):1.821985e-03):6.811815e-03,(34:3.157490e-02,(((((14:7.975196e-03,56:8.772193e-03):4.938423e-03,57:2.370318e-02):1.383087e-04,((64:4.022462e-03,65:3.945435e-03):2.193472e-03,(52:1.468251e-02,(51:7.433927e-03,17:4.746688e-03):8.293432e-03):2.262229e-03):6.225409e-04):2.079666e-03,69:5.309761e-03):1.373201e-03,(20:9.457808e-04,2:2.586071e-03):5.846698e-03):1.507970e-03):5.854173e-03):1.695418e-03,8:3.749183e-03):4.226831e-03,((70:1.738706e-02,46:1.520623e-02):1.065385e-03,26:8.813518e-03):6.991325e-04):6.422492e-04):5.557760e-03,(31:5.131383e-03,44:2.629053e-03):3.479037e-03):1.122532e-03):4.817539e-03):3.607221e-03,(68:4.371774e-03,(58:3.318780e-03,(59:2.816020e-03,60:6.210065e-03):1.830592e-03):2.176689e-03):2.400221e-03):2.084515e-04,(((19:5.520724e-03,18:9.016524e-03):4.257747e-03,28:1.040804e-02):2.878203e-03,55:2.310291e-02):1.612007e-03):4.124401e-03,(66:8.384795e-03,((23:6.869927e-03,24:2.465583e-03):7.732311e-03,(48:1.413943e-02,67:1.715839e-03):3.251646e-03):3.097595e-03):5.732145e-03):2.565700e-03,((30:9.640778e-03,43:6.540456e-03):5.223603e-03,((47:3.274871e-02,25:7.056370e-03):4.360675e-03,(22:3.367671e-03,27:9.281127e-03):1.339509e-03):9.426151e-04):1.408270e-03):3.795064e-04,(62:8.325359e-03,72:7.912386e-03):9.585352e-03):5.005362e-04,61:4.040831e-03):4.573582e-03,9:7.160508e-03):7.481413e-04):3.177188e-03,(12:2.776261e-02,(50:6.623445e-03,49:1.113263e-02):1.403160e-02):2.178748e-03):5.095307e-03,1:9.735936e-03);
   tree run1.595000 = [&U] ((((((((30:1.575350e-02,43:1.114001e-02):3.650894e-03,(25:6.437242e-03,47:3.539096e-02):1.005782e-03):1.881225e-03,(27:7.817007e-03,22:4.229908e-03):1.925585e-03):1.415871e-03,((((72:7.982238e-03,62:1.552524e-02):7.645111e-03,(55:2.713514e-02,(((19:9.858311e-03,18:2.614157e-03):6.389764e-03,28:9.610843e-03):4.288600e-03,((68:4.495785e-03,((59:3.008356e-03,60:6.112071e-03):3.582925e-03,58:4.107711e-03):4.731772e-03):3.375750e-03,(((10:1.796272e-02,((((21:8.975595e-04,5:5.478878e-03):1.211439e-02,15:6.862167e-03):2.282589e-03,(11:8.088224e-03,6:3.082032e-03):2.098987e-03):4.700148e-04,63:1.208542e-02):2.003650e-03):8.615362e-04,29:1.146648e-02):6.411571e-04,((31:5.638200e-03,44:7.507324e-03):2.555827e-03,(((((2:1.326384e-03,20:1.910775e-03):1.049654e-02,((8:8.829279e-03,(((((((41:5.220921e-04,40:1.547776e-03):8.032050e-03,((42:1.367260e-02,16:1.230070e-02):2.521006e-03,32:6.236774e-03):7.903716e-04):1.013984e-03,(39:3.192102e-02,7:3.199110e-03):7.043741e-03):4.420401e-03,(45:1.446149e-02,33:6.566441e-03):5.677340e-03):5.509197e-03,53:2.205008e-03):3.165581e-04,4:3.410018e-03):2.949890e-03,34:3.190519e-02):9.695478e-04):1.977567e-03,((((52:1.548481e-02,(51:1.074246e-02,17:3.377367e-03):7.727708e-03):3.850245e-03,(64:2.986690e-03,65:4.735234e-03):7.102310e-03):5.744713e-04,((56:8.672275e-03,57:2.297825e-02):7.979596e-03,14:1.348194e-02):7.308100e-05):3.268472e-03,69:5.064352e-03):6.312268e-03):6.723283e-04):2.085697e-03,71:4.726554e-03):1.303481e-04,((70:1.549161e-02,46:1.595797e-02):2.066263e-03,26:1.093242e-02):7.675010e-04):1.202252e-02,((36:8.038209e-03,(38:6.601329e-04,(37:4.703213e-03,35:1.685801e-03):1.287875e-03):5.678247e-03):1.170125e-02,13:2.011413e-02):7.511467e-03):1.541126e-03):4.846055e-03):8.025484e-03):1.981727e-03):3.147912e-03):1.373511e-03):1.409344e-03,61:5.049608e-03):4.857046e-04,(((67:4.985144e-03,48:1.046289e-02):5.220330e-03,(24:1.060250e-03,23:9.856284e-03):7.947413e-03):2.135843e-03,66:1.278584e-02):6.736025e-03):1.361981e-03):1.891155e-03,54:6.099221e-03):3.481310e-04,9:8.735382e-03):4.136716e-03,((49:4.475054e-03,50:5.905737e-03):1.392590e-02,12:2.940283e-02):2.001675e-03):1.979861e-03,3:1.039489e-02,1:1.681212e-02);
   tree run1.600000 = [&U] (3:1.287706e-02,(((((30:1.307404e-02,43:3.349721e-03):7.054596e-03,(((25:4.583844e-03,47:3.658916e-02):4.289648e-03,(22:3.480958e-03,27:1.021547e-02):1.922189e-03):9.392712e-04,(((((((((71:6.605523e-03,((((((16:1.784060e-02,42:2.282955e-02):2.372839e-03,(40:5.575504e-04,41:3.719827e-04):4.343554e-03):1.044269e-03,((7:5.710558e-03,39:2.852868e-02):2.001805e-03,32:8.484385e-03):2.378331e-03):1.821625e-03,(33:1.882811e-03,45:2.812436e-02):2.276514e-03):5.555338e-03,(4:8.499576e-03,53:1.636604e-03):8.885432e-04):5.894238e-03,((34:2.606578e-02,(20:1.056719e-03,2:4.194343e-03):5.762847e-03):7.101092e-04,(((((56:2.885165e-03,57:4.614568e-03):1.669807e-02,14:7.124609e-03):7.025482e-04,((64:4.523483e-03,65:1.731505e-03):4.881039e-03,(52:1.560407e-02,(51:1.044409e-02,17:1.772320e-03):8.663851e-03):2.026775e-03):1.912202e-03):1.565731e-03,69:4.629913e-03):1.832297e-03,8:4.609081e-03):2.673548e-03):1.452356e-03):2.049730e-03):8.567957e-05,((46:1.140110e-02,70:1.295267e-02):3.672472e-03,26:8.284252e-03):2.812441e-03):8.470617e-03,((((38:4.072471e-04,35:5.937153e-03):1.000910e-04,37:3.214767e-03):7.595381e-03,36:1.027597e-02):7.720944e-03,13:2.597593e-02):6.187565e-03):3.566322e-03,(31:5.798325e-03,44:5.140067e-03):7.426743e-03):6.843637e-03,(((((21:2.003635e-03,5:3.523442e-03):1.019087e-02,63:8.246931e-03):1.154110e-03,((11:7.518826e-03,15:5.370970e-03):2.703129e-03,6:6.383726e-03):3.342176e-03):2.448691e-03,10:1.477141e-02):1.495473e-03,29:1.130901e-02):2.223731e-03):3.776629e-03,(68:5.827789e-03,(58:5.371027e-03,(59:3.930594e-03,60:6.513671e-03):1.757114e-03):1.293034e-03):1.390397e-03):3.670565e-03,((62:1.110939e-02,72:5.804411e-03):5.265272e-03,(55:2.083521e-02,((19:5.621456e-03,18:3.952842e-03):7.391843e-03,28:8.631344e-03):4.149776e-03):1.008652e-03):1.196841e-03):1.803502e-03,61:8.494293e-03):9.678688e-04,((((23:1.771584e-02,67:2.178251e-03):2.703341e-03,48:1.148255e-02):4.635620e-03,66:7.228879e-03):5.223394e-04,24:1.014198e-02):5.585762e-03):2.971608e-03):1.365899e-03):2.649632e-03,54:9.388776e-03):2.361123e-03,9:1.176560e-02):2.573542e-03,(12:1.549513e-02,(50:7.863531e-03,49:3.304933e-03):1.555262e-02):3.001934e-03):2.508348e-03,1:1.187798e-02);
   tree run1.605000 = [&U] (((49:9.268171e-03,50:4.782766e-03):1.502875e-02,(12:2.035195e-02,((30:8.406610e-03,43:8.381366e-03):6.001947e-03,(9:5.980716e-03,((((((48:9.496291e-03,(67:3.118004e-03,23:1.261324e-02):1.077142e-05):5.635961e-04,(66:1.022834e-03,24:1.548960e-03):5.483031e-03):8.401921e-03,(((((68:6.248558e-03,(58:2.579803e-03,(60:6.052552e-03,59:2.441147e-03):1.974881e-03):2.132482e-03):1.649727e-03,((((6:4.773856e-03,11:5.062218e-03):3.892991e-03,(15:5.258874e-03,(63:8.631804e-03,(5:1.893207e-03,21:1.089318e-03):8.803066e-03):1.028464e-03):1.991810e-03):3.779359e-03,(29:7.130763e-03,10:9.692952e-03):2.290988e-03):1.579387e-03,(((71:5.627590e-03,(((70:1.265504e-02,46:1.304556e-02):1.965518e-03,26:8.854854e-03):5.596554e-04,((20:1.166642e-03,2:4.624476e-03):2.302772e-03,(8:3.776437e-03,((34:2.559238e-02,((4:1.870412e-03,53:3.500501e-03):2.196758e-04,((45:2.878547e-02,33:1.136895e-03):3.579492e-03,((((7:2.330126e-03,39:2.063640e-02):6.015317e-03,(42:1.273734e-02,(40:3.839559e-03,41:1.117105e-05):5.503573e-03):5.384067e-04):8.150292e-04,32:8.138956e-03):1.978969e-04,16:1.251077e-02):2.951041e-03):5.525802e-03):5.044591e-03):4.169251e-03,(((52:1.887380e-02,((51:7.834644e-03,17:5.530061e-03):4.575238e-03,57:2.161454e-02):1.564350e-03):2.344754e-03,((14:7.359950e-03,56:1.780618e-02):3.918401e-03,(64:5.538410e-03,65:4.820516e-03):1.386668e-03):1.285001e-03):2.249550e-03,69:6.493672e-03):3.025134e-03):4.807531e-04):6.732304e-04):2.621196e-03):1.749600e-03):6.821341e-03,(13:1.887399e-02,(36:6.966852e-03,(38:2.954817e-04,(35:2.272987e-03,37:7.200678e-03):2.990421e-03):5.486244e-03):7.356204e-03):4.928612e-03):3.589105e-03,(31:5.543380e-03,44:5.374699e-03):1.081219e-02):3.971452e-03):2.438492e-03):2.053196e-03,(28:7.965225e-03,(19:9.097747e-03,18:6.061708e-03):6.435245e-03):2.227884e-03):1.859254e-04,55:2.914626e-02):1.606367e-03,(62:5.082929e-03,72:1.055041e-02):5.637088e-03):1.329771e-03):1.096501e-03,((27:1.130980e-02,22:4.129274e-03):4.333483e-03,(47:4.041574e-02,25:5.394878e-03):4.273324e-03):1.501603e-03):1.593898e-03,61:7.046931e-03):3.774545e-03,54:7.400977e-03):2.176904e-03):2.806867e-03):2.795376e-03):1.132957e-04):2.712440e-03,3:1.266959e-02,1:1.167294e-02);
   tree run1.610000 = [&U] ((12:2.154396e-02,(((((((22:6.901863e-03,27:7.863398e-03):8.407421e-04,(47:3.848841e-02,25:7.263036e-03):1.669173e-03):4.079968e-04,((62:9.470548e-03,72:7.995221e-03):2.629483e-03,((((28:1.137412e-02,(19:4.788407e-03,18:5.410300e-03):6.776022e-03):3.845545e-03,((68:5.950579e-03,((59:6.883085e-03,60:6.439856e-03):1.113336e-04,58:5.776250e-03):1.855467e-03):2.502735e-03,((((((11:8.186776e-03,15:7.797777e-03):1.417979e-03,6:4.982201e-03):3.524871e-03,((5:4.557132e-03,21:3.008563e-03):6.641879e-03,63:7.574720e-03):2.482098e-03):2.411336e-03,10:1.126518e-02):4.214947e-04,29:1.327637e-02):1.812379e-03,(((((((((57:1.606360e-02,56:1.104484e-02):5.843505e-03,((64:6.644840e-03,65:2.087109e-03):1.490027e-03,14:7.813791e-03):1.043087e-03):1.254278e-03,(52:1.060929e-02,(51:5.728280e-03,17:3.370880e-03):8.284886e-03):1.903953e-03):2.425378e-03,69:6.184004e-03):4.587469e-03,(20:7.517284e-04,2:1.887188e-03):3.634756e-03):1.615717e-03,(8:5.331695e-03,(34:2.820937e-02,((((40:1.329684e-05,41:8.162280e-04):7.254722e-03,(16:1.197692e-02,((32:2.300140e-03,42:1.304780e-02):8.681126e-04,(7:4.768000e-03,39:2.409755e-02):7.759748e-03):2.737297e-03):6.243836e-04):1.483625e-03,(45:2.773094e-02,33:1.581412e-03):9.459859e-04):2.507089e-03,(4:6.429938e-03,53:2.930502e-03):1.204885e-03):4.912194e-03):1.211254e-03):1.260872e-03):3.153726e-03,((70:1.210398e-02,(46:1.405515e-02,26:1.141912e-02):1.307266e-03):1.494989e-03,71:3.510011e-03):4.017682e-04):7.195061e-03,(13:1.797393e-02,(36:6.634620e-03,(38:1.078632e-03,(37:2.049946e-03,35:3.489401e-03):1.434351e-04):3.263922e-03):6.316236e-03):7.646143e-03):3.048114e-03,(31:3.181298e-03,44:4.776807e-03):3.491050e-03):2.745568e-03):1.932325e-03):1.061033e-03):9.914995e-04,55:2.775634e-02):6.124539e-04,((48:1.010561e-02,(67:4.539018e-03,23:1.224704e-02):9.547307e-04):2.651919e-03,(66:1.001604e-03,24:3.689402e-03):6.169974e-03):9.573678e-03):1.421231e-03):2.664106e-03):1.744250e-03,61:5.338555e-03):1.489692e-03,(30:1.365107e-02,43:5.632847e-03):1.902426e-03):2.849389e-03,(54:7.048042e-03,9:7.638128e-03):2.569113e-04):2.885883e-03,(49:7.885286e-03,50:7.259659e-03):1.057983e-02):2.400647e-04):2.412179e-03,3:1.092076e-02,1:1.034528e-02);
   tree run1.615000 = [&U] ((((((61:8.084585e-03,((((55:2.304318e-02,(((29:1.499540e-02,(10:1.224657e-02,(((11:1.019849e-02,6:5.553216e-03):1.112240e-04,15:7.808005e-03):2.149108e-03,(63:7.449643e-03,(5:3.302024e-03,21:3.246652e-03):1.005224e-02):1.686011e-03):1.641964e-03):2.405504e-03):1.836298e-03,((((70:1.196602e-02,(46:1.315524e-02,26:6.344137e-03):2.375857e-03):2.372268e-03,(71:3.987518e-03,((20:5.245112e-04,2:7.068692e-04):7.135956e-03,(((8:7.995846e-03,(((14:7.086457e-03,((64:4.422341e-03,65:5.759062e-03):1.416781e-03,(52:2.060957e-02,(51:7.036878e-03,17:3.009726e-03):7.440908e-03):1.659542e-03):1.544622e-03):4.702562e-04,(57:2.326275e-02,56:7.295536e-03):8.440460e-03):3.387872e-03,69:5.827564e-03):2.812019e-03):1.083320e-03,34:3.086581e-02):5.894248e-04,((4:7.052200e-03,53:2.723602e-03):2.891203e-04,((((42:1.399834e-02,(7:3.204143e-03,39:2.619685e-02):7.310830e-03):1.438685e-03,(32:3.373828e-03,16:1.072774e-02):1.475330e-03):1.771050e-03,(40:1.551830e-04,41:6.674565e-04):5.669975e-03):5.446291e-03,(45:2.554610e-02,33:3.963008e-03):2.610864e-03):3.498824e-03):6.206661e-03):1.389768e-03):3.962520e-03):6.260409e-04):5.667588e-03,(13:2.354605e-02,(36:9.706533e-03,(37:1.849905e-03,(38:1.523041e-04,35:2.937920e-03):6.497097e-04):5.430861e-03):5.619760e-03):8.448256e-03):4.411883e-03,(31:3.702470e-03,44:6.630203e-03):5.181585e-03):6.859797e-03):2.925422e-03,((68:4.112918e-03,(58:4.678066e-03,(59:3.527419e-03,60:8.905234e-03):1.499692e-03):1.735602e-03):1.593909e-03,(28:1.271359e-02,(19:7.226962e-03,18:4.861964e-03):8.383260e-03):4.633955e-03):2.519243e-03):1.457868e-03):2.834241e-03,((67:2.462191e-03,48:9.662244e-03):4.578355e-03,((66:4.190856e-03,24:3.343328e-03):2.619395e-03,23:2.002418e-02):4.517457e-04):8.584629e-03):2.892572e-03,(62:1.347759e-02,72:1.054016e-02):6.404141e-03):1.300631e-03,((47:3.993645e-02,25:6.004894e-03):1.282043e-03,(22:2.927329e-03,27:9.728306e-03):4.403337e-04):6.234304e-04):1.222337e-03):8.029337e-04,(30:1.187747e-02,43:5.118610e-03):3.107617e-03):1.353390e-03,54:6.291006e-03):2.982601e-04,9:8.203111e-03):4.846230e-03,((49:7.159753e-03,50:1.245787e-02):3.844874e-03,12:2.303557e-02):1.433593e-04):2.259907e-03,3:1.182191e-02,1:1.732460e-02);
   tree run1.620000 = [&U] ((((54:7.583697e-03,(61:2.220629e-03,(((((48:1.089940e-02,(23:1.745136e-02,67:1.266881e-03):1.420524e-03):1.048855e-03,(66:1.049927e-03,24:7.970841e-03):5.814749e-03):8.351619e-03,((((28:6.778107e-03,(19:8.852843e-03,18:2.681367e-03):6.128653e-03):2.799500e-03,55:2.514984e-02):2.109649e-03,(((((((26:6.278809e-03,46:1.232853e-02):4.792262e-03,70:8.066057e-03):3.012667e-03,(((((((((32:6.657583e-03,16:1.162612e-02):3.576404e-03,(7:5.311865e-03,39:3.153550e-02):7.063489e-03):1.066169e-05,(42:1.466333e-02,(40:4.717381e-04,41:1.970689e-03):4.219367e-03):2.605906e-03):3.757683e-03,(45:2.832100e-02,33:6.828457e-03):5.693111e-05):2.176988e-03,4:3.907490e-03):6.705423e-04,53:2.529537e-03):6.321663e-03,((8:3.562471e-03,34:3.435956e-02):4.737914e-04,((((64:4.381812e-03,65:3.004428e-03):1.458990e-03,(52:1.695428e-02,(51:7.531988e-03,17:2.752935e-03):7.972593e-03):9.232350e-04):5.742250e-04,((57:1.685119e-02,56:5.224518e-03):4.569825e-03,14:7.745870e-03):3.721009e-04):3.434042e-03,69:6.883524e-03):2.504297e-03):4.525263e-04):6.517909e-04,(20:3.273027e-04,2:2.567613e-03):3.791064e-03):1.116137e-03,71:4.441228e-03):1.194324e-03):6.552335e-03,(31:4.435476e-03,44:5.900195e-03):5.456046e-03):1.123777e-03,(13:2.102326e-02,(36:6.341710e-03,((37:6.793555e-03,35:9.934528e-04):5.524734e-04,38:1.323316e-03):7.978878e-03):4.963307e-03):6.180934e-03):6.590305e-03,((((6:3.927084e-03,11:9.694286e-03):2.586526e-03,((63:7.081342e-03,(5:8.679269e-03,21:1.375726e-03):5.261913e-03):3.277689e-03,15:4.258267e-03):6.546413e-04):1.755021e-03,10:1.191195e-02):2.515834e-03,29:1.203462e-02):5.186953e-04):2.146858e-03,(68:3.286859e-03,((58:4.606925e-03,59:5.240223e-03):1.260193e-03,60:5.566721e-03):3.449396e-03):1.832155e-03):6.358701e-04):3.938039e-03,(62:1.461559e-02,72:5.184186e-03):5.725787e-03):9.167287e-04):2.141299e-03,((22:3.150651e-03,27:5.799782e-03):1.906796e-03,(47:4.198175e-02,25:3.928504e-03):3.049992e-03):3.951466e-04):2.028853e-03,(30:1.450677e-02,43:5.952909e-03):6.430766e-03):1.186881e-03):1.931707e-03):3.149796e-04,9:7.809401e-03):1.735580e-03,(12:1.940697e-02,(49:5.760051e-03,50:6.334083e-03):1.061769e-02):2.021614e-03):5.164082e-03,3:7.568557e-03,1:1.065320e-02);
   tree run1.625000 = [&U] (3:9.744013e-03,((((((((55:2.804682e-02,(((29:9.392124e-03,(10:1.217330e-02,((6:4.269192e-03,11:9.962705e-03):1.605050e-03,((63:7.182994e-03,(5:1.363717e-03,21:4.281752e-03):1.407914e-02):8.504025e-05,15:6.066577e-03):1.379361e-03):2.150784e-03):1.372664e-03):1.567192e-03,((((((35:2.159311e-03,37:5.753769e-03):1.087268e-03,38:1.212442e-03):3.148703e-03,36:6.896462e-03):4.293795e-03,13:1.865711e-02):6.581091e-03,((((((45:2.616613e-02,34:2.900843e-02):5.078395e-03,((((32:7.964827e-03,((16:1.065870e-02,42:1.159386e-02):1.680191e-03,(40:1.143582e-04,41:3.738884e-04):5.652543e-03):9.110129e-04):5.145835e-04,(7:5.819006e-03,39:1.770761e-02):2.031342e-03):2.359488e-03,33:4.384248e-03):3.614493e-03,(4:3.869458e-03,53:4.714906e-03):1.108637e-03):2.108530e-03):3.727194e-03,((69:6.544797e-03,(((51:6.023947e-03,17:2.417374e-03):8.743344e-03,(52:1.836740e-02,(56:1.395542e-02,((64:2.874810e-03,65:2.475944e-03):2.452733e-03,14:7.296458e-03):7.148120e-04):5.435977e-04):6.761692e-04):1.434657e-03,57:1.974604e-02):2.057993e-04):6.326100e-03,8:7.033303e-03):5.510372e-04):1.030456e-03,(20:4.698833e-04,2:7.500893e-04):2.895863e-03):2.468708e-03,71:2.529310e-03):2.347842e-04,(70:1.115228e-02,(46:1.380260e-02,26:8.624132e-03):1.558177e-03):1.421433e-03):4.878398e-03):8.214099e-04,(31:3.190325e-03,44:3.408665e-03):6.265938e-03):2.013738e-03):2.573349e-03,(((19:5.407255e-03,18:4.922579e-03):5.353493e-03,28:9.376538e-03):3.364071e-03,((58:3.468679e-03,(59:3.856895e-03,60:3.972249e-03):3.590638e-04):1.269748e-03,68:3.858670e-03):1.410631e-04):1.782449e-03):1.738680e-04):7.941388e-04,(62:9.604434e-03,72:8.416772e-03):7.878110e-03):2.990312e-03,(61:3.515900e-03,((24:3.496098e-03,(66:3.470323e-03,23:2.035273e-02):1.174497e-03):1.405028e-03,(67:4.792048e-03,48:5.353915e-03):6.539522e-03):6.259168e-03):5.243159e-03):7.689295e-04,((22:6.076960e-03,27:8.373923e-03):1.926633e-03,(25:5.923227e-03,47:2.938666e-02):3.016896e-03):2.844160e-04):5.648835e-04,(30:8.110905e-03,43:9.087718e-03):3.536103e-03):2.540809e-03,9:5.457545e-03):1.647288e-03,54:3.537960e-03):2.653215e-03,(12:1.612594e-02,(50:7.450434e-03,49:3.827979e-03):9.996751e-03):1.783672e-03):2.067922e-03,1:1.145425e-02);
   tree run1.630000 = [&U] (((12:1.940675e-02,(49:1.461024e-02,50:8.670001e-03):9.015840e-03):3.138220e-03,((9:9.340344e-03,(((((((((68:4.082515e-03,(58:6.572453e-03,(59:3.681327e-03,60:3.427147e-03):9.073243e-04):1.245431e-03):2.357268e-03,((((13:2.574973e-02,(36:9.563900e-03,(38:1.208135e-03,(35:1.513857e-03,37:6.849872e-03):1.456830e-03):6.127978e-03):6.035910e-03):4.614241e-03,(((71:3.449025e-03,70:1.125911e-02):3.832632e-04,(((34:3.631204e-02,((((42:1.680485e-02,(40:1.542647e-04,41:1.556787e-04):5.630595e-03):6.060017e-04,((7:4.583294e-03,39:2.953274e-02):4.766648e-03,(32:5.933383e-03,16:1.137729e-02):3.837498e-04):2.528606e-04):2.537584e-03,(45:2.326782e-02,33:1.453260e-03):3.163668e-03):3.047072e-03,(4:3.185448e-03,53:3.397041e-03):4.934470e-04):2.066812e-03):2.759033e-03,8:3.959964e-03):2.660693e-03,(((((64:3.915157e-03,65:4.332578e-03):1.631142e-03,(56:6.931091e-03,14:7.037020e-03):8.862353e-04):1.419271e-03,(52:1.178226e-02,((51:9.978564e-03,17:2.533721e-03):3.654037e-03,57:1.848892e-02):3.208342e-03):2.522553e-03):3.455875e-03,69:8.201603e-03):2.971394e-03,(20:1.329005e-03,2:1.539543e-03):2.813415e-03):9.678717e-04):2.552191e-03):2.636156e-03,(46:1.199478e-02,26:1.571291e-02):2.021970e-03):6.542740e-03):2.499862e-03,(31:7.297905e-03,44:4.883517e-03):4.311900e-03):5.010826e-03,((10:1.011416e-02,((6:4.598237e-03,11:8.784777e-03):2.813067e-03,((63:7.079920e-03,(5:2.483379e-03,21:4.385757e-03):6.752091e-03):1.216630e-03,15:7.080601e-03):5.793940e-04):2.152125e-03):1.111498e-03,29:8.243855e-03):2.692995e-03):2.837266e-03):6.369855e-04,(((19:6.664473e-03,18:8.717778e-03):2.255006e-03,28:9.535668e-03):3.882260e-03,55:2.548549e-02):1.169938e-03):2.091531e-03,(62:6.923227e-03,72:9.664627e-03):4.372473e-03):3.332329e-04,((67:5.999277e-03,(66:4.581088e-03,(23:1.444822e-02,48:9.133463e-03):2.277007e-03):3.890244e-03):8.544946e-04,24:6.781435e-03):1.071463e-02):4.341000e-03,(47:3.652549e-02,25:7.829448e-03):7.475367e-04):7.546150e-04,(22:5.894379e-03,27:7.520478e-03):8.756501e-04):2.627347e-03,(30:9.072452e-03,43:4.258433e-03):6.856563e-03):6.326183e-04,61:5.625522e-03):3.301337e-03):1.055975e-04,54:7.160668e-03):4.022494e-03):2.504155e-03,3:8.916572e-03,1:1.463334e-02);
   tree run1.635000 = [&U] (3:1.032068e-02,((12:1.770649e-02,(50:1.350848e-02,49:4.505486e-03):1.222455e-02):8.410709e-04,((((30:5.317168e-03,61:1.586646e-03):3.988023e-03,(((24:1.027678e-02,((23:1.247943e-02,(67:6.286472e-04,66:2.905152e-03):3.461051e-03):3.348760e-04,48:9.613684e-03):1.974587e-03):6.292894e-03,((62:1.354171e-02,72:9.945206e-03):6.372702e-03,(55:2.608728e-02,((((19:4.216665e-03,18:4.077382e-03):1.090308e-02,28:6.947173e-03):3.318722e-03,(68:3.531160e-03,(58:5.313057e-03,(59:4.197118e-03,60:4.025035e-03):5.665576e-04):2.212214e-03):3.471598e-03):2.911694e-03,((29:1.001824e-02,(10:1.439659e-02,((6:9.004821e-03,11:1.005102e-02):2.022631e-03,((63:3.421208e-03,(5:4.271863e-03,21:4.139922e-03):8.840539e-03):3.633038e-03,15:7.107542e-03):3.627948e-03):2.013498e-03):1.469060e-03):1.111339e-03,(((((38:2.777583e-04,(35:1.641219e-03,37:4.675407e-03):2.050372e-03):8.142384e-03,36:6.206949e-03):6.666979e-03,13:2.136495e-02):6.217528e-03,((70:1.109992e-02,(46:1.390655e-02,26:1.332938e-02):2.149217e-03):2.925098e-03,(((69:7.044512e-03,((52:1.328176e-02,((51:8.428957e-03,17:3.175319e-03):7.867230e-03,57:2.729855e-02):4.344881e-04):3.108501e-03,(((64:6.528802e-03,65:1.712937e-03):3.627140e-04,14:7.543007e-03):3.495215e-04,56:7.178448e-03):1.708022e-03):4.667910e-03):4.870565e-03,((34:3.267548e-02,(20:8.744288e-04,2:2.961873e-03):3.731169e-03):7.301770e-04,(8:2.201240e-03,(45:2.697977e-02,((((((40:2.588427e-04,41:4.124846e-04):5.707600e-03,((16:8.835196e-03,42:1.263338e-02):1.541454e-03,32:6.538434e-03):7.888057e-04):1.508257e-04,(7:4.123255e-03,39:2.484479e-02):8.569727e-03):8.566552e-04,33:5.963425e-03):5.963233e-03,4:4.125476e-03):9.949029e-04,53:5.715843e-03):2.425572e-03):3.349041e-03):1.846282e-04):1.202600e-03):4.224880e-03,71:8.011975e-03):1.128284e-03):3.898183e-03):6.025933e-03,(31:3.481110e-03,44:3.260105e-03):7.044930e-03):4.014340e-03):3.631264e-03):1.232589e-03):2.662354e-03):2.890480e-03):2.502913e-03,((25:6.516796e-03,47:3.775708e-02):1.390665e-03,(22:6.808093e-03,27:1.000603e-02):2.052080e-03):8.321953e-04):1.184082e-03):5.702878e-03,(54:6.930745e-03,9:7.638755e-03):1.963974e-04):9.358136e-04,43:1.283955e-02):3.794055e-03):3.579092e-03,1:1.537162e-02);
   tree run1.640000 = [&U] (((12:1.468232e-02,(49:5.513643e-03,50:6.299952e-03):1.321968e-02):1.594332e-03,(((((((22:4.848320e-03,27:8.188452e-03):2.317310e-03,(47:3.265785e-02,25:5.164430e-03):4.296058e-03):1.261693e-04,(30:7.843651e-03,43:7.484456e-03):3.560113e-03):8.732158e-04,(((((28:6.619472e-03,(19:1.085244e-02,18:1.923494e-03):9.601638e-03):3.335261e-03,55:2.062346e-02):6.535913e-03,((68:3.324469e-03,((59:4.920617e-03,60:4.027935e-03):7.164902e-04,58:4.230281e-03):1.350085e-03):3.324566e-03,((((6:4.138090e-03,(11:9.129510e-03,(63:9.803421e-03,15:5.803845e-03):7.381903e-05):2.035432e-03):2.818161e-03,(21:8.547435e-03,5:2.110647e-03):8.016945e-03):1.711172e-03,(10:9.246500e-03,29:6.097291e-03):2.476819e-03):1.018547e-03,((((36:7.667198e-03,(35:3.739406e-03,(38:3.365549e-04,37:2.500882e-03):3.947735e-04):3.687922e-03):5.265388e-03,13:1.445369e-02):8.929223e-03,(((20:1.846511e-03,2:6.925099e-05):4.888137e-03,(((69:9.367961e-03,(((65:3.480178e-03,64:2.447713e-03):1.718375e-03,(14:7.040331e-03,56:1.110541e-02):1.601041e-04):1.223995e-03,(52:1.456983e-02,((51:4.977892e-03,17:4.671803e-03):6.938274e-03,57:2.903381e-02):2.113441e-03):1.062878e-03):3.842605e-03):3.877642e-03,8:1.880979e-03):4.875679e-04,((45:1.754883e-02,34:3.074920e-02):2.680694e-03,(4:5.152817e-03,((((41:8.524776e-05,40:1.731749e-03):5.147835e-03,((16:1.025541e-02,42:1.294190e-02):1.656432e-04,33:2.704245e-03):1.637377e-03):1.328967e-03,(32:1.071155e-02,(39:2.814261e-02,7:8.346243e-03):2.159677e-03):1.847102e-03):8.510513e-03,53:6.268902e-03):3.220338e-04):3.511780e-03):3.612608e-03):1.533179e-03):5.427933e-04,(71:3.720814e-03,((46:1.438021e-02,26:7.032129e-03):1.252445e-03,70:1.116295e-02):2.850479e-03):9.709533e-04):3.670932e-03):1.876734e-03,(31:7.712634e-03,44:1.916002e-03):3.367209e-03):5.175837e-03):1.346745e-03):1.416801e-03):1.752994e-03,(((24:2.823033e-03,23:5.115668e-04):1.064873e-02,(48:9.993972e-03,67:2.171320e-03):6.782018e-03):1.537325e-03,66:6.653668e-03):5.696363e-03):2.042959e-03,(72:8.139410e-03,62:6.182714e-03):9.252792e-03):1.364926e-03):1.597498e-03,61:4.469199e-03):2.121751e-03,54:1.003872e-02):1.324356e-03,9:5.751263e-03):2.026938e-03):4.378388e-03,3:9.188812e-03,1:1.027935e-02);
   tree run1.645000 = [&U] ((((49:4.887146e-03,50:6.307354e-03):2.106246e-02,(54:5.119442e-03,(9:1.114952e-02,((30:1.373714e-02,43:4.298251e-03):4.164276e-03,((((27:8.855992e-03,22:3.652912e-03):1.343013e-03,(47:3.338888e-02,25:7.732095e-03):2.971422e-03):1.227214e-03,((72:1.006753e-02,62:9.107136e-03):7.339117e-03,(((48:1.016916e-02,67:8.118840e-03):1.645345e-03,(66:8.390636e-03,(24:2.801521e-03,23:9.754167e-03):7.628812e-03):3.061814e-04):9.476550e-03,((55:2.148640e-02,(28:6.229682e-03,(19:8.367153e-03,18:4.292862e-03):5.550816e-03):1.447272e-03):2.958695e-03,((68:3.841490e-03,((59:5.866047e-03,60:6.736194e-03):1.121782e-03,58:4.810627e-03):3.753141e-03):1.923170e-03,(((29:7.887109e-03,10:1.237293e-02):3.241821e-03,((11:9.873767e-03,6:2.825501e-03):2.407764e-03,(((21:6.581113e-03,5:4.639434e-03):8.297029e-03,63:6.017777e-03):1.726671e-03,15:4.350685e-03):1.388066e-03):2.993808e-03):5.709905e-04,((((71:4.451034e-03,((46:1.709180e-02,26:8.467197e-03):6.991065e-04,70:1.245285e-02):2.232511e-03):4.851066e-04,((((((45:2.660454e-02,33:1.988583e-03):1.289607e-03,((39:3.413137e-02,7:3.344776e-03):9.536394e-03,(((41:2.113148e-03,40:1.619649e-03):3.883128e-03,32:9.475484e-03):1.043011e-03,(16:1.365251e-02,42:1.160630e-02):3.917812e-03):1.025547e-03):3.171013e-03):3.271800e-03,4:3.085393e-03):2.442323e-03,53:5.076711e-03):7.292073e-03,8:4.977414e-03):4.077833e-04,((34:3.325594e-02,(20:5.338850e-05,2:2.386464e-03):7.430019e-03):1.862042e-03,(69:8.038087e-03,((52:1.731005e-02,((14:8.290759e-03,56:8.315518e-03):1.220745e-03,(64:6.727521e-03,65:3.239034e-03):1.070048e-03):1.221830e-03):4.489341e-04,(57:2.559950e-02,(51:7.968174e-03,17:4.025274e-03):7.361390e-03):4.445504e-03):4.256017e-03):5.683725e-03):2.724576e-04):3.928040e-03):7.348770e-03,((36:9.107120e-03,(38:8.174290e-04,(37:3.134907e-03,35:1.600908e-03):2.965440e-03):6.564203e-03):1.106879e-02,13:2.144821e-02):8.913581e-03):3.882005e-03,(31:4.962870e-03,44:6.432462e-03):3.695214e-03):7.022525e-03):3.492003e-03):1.903421e-03):2.713564e-03):3.350357e-03):3.026871e-03):2.006400e-03,61:6.271642e-03):2.658790e-03):2.643785e-03):1.169905e-03):3.679856e-03):1.661929e-03,12:2.751910e-02):1.752479e-03,3:9.937904e-03,1:1.001417e-02);
   tree run1.650000 = [&U] (((12:2.512595e-02,(49:8.146176e-03,50:9.142282e-03):1.984037e-02):5.347018e-04,(9:8.334475e-03,(54:6.884573e-03,((30:1.480277e-02,43:6.198739e-03):1.190886e-02,((((47:3.234445e-02,25:9.266740e-03):9.170041e-04,(27:8.983778e-03,22:3.674933e-03):2.124136e-03):7.280899e-04,(((48:1.032269e-02,67:1.098333e-02):1.675568e-03,((24:2.588556e-04,23:5.969443e-03):1.432278e-02,66:6.079012e-03):3.701097e-04):1.010645e-02,((72:9.993652e-03,62:1.624230e-02):9.160157e-03,(((((10:1.180226e-02,((11:6.419119e-03,6:4.709659e-03):1.383584e-03,(((21:1.028277e-02,5:5.062155e-03):7.099248e-03,63:1.018114e-02):1.506465e-03,15:4.587749e-03):9.414495e-04):1.930676e-03):1.069482e-03,29:8.823260e-03):2.247263e-03,((((71:2.140759e-03,(((((20:1.533679e-03,2:2.593827e-03):5.240424e-03,(4:5.354759e-03,(53:3.846446e-03,((45:2.818837e-02,33:1.511461e-03):7.049767e-03,(((16:9.493006e-03,42:1.453478e-02):9.133456e-04,32:5.166940e-03):1.399119e-03,((41:3.248792e-04,40:2.089648e-03):6.372797e-03,(39:2.862083e-02,7:4.216693e-03):7.200616e-03):6.158471e-05):3.230197e-03):3.996415e-03):3.144196e-04):7.211504e-03):4.441311e-04,8:3.879554e-03):4.521073e-04,((69:8.317166e-03,(((51:7.683190e-03,17:3.545756e-03):7.076868e-03,57:2.556819e-02):3.785963e-03,(((14:1.283860e-02,(64:3.201635e-03,65:3.215266e-03):2.103930e-03):4.497383e-04,56:1.289226e-02):1.381790e-03,52:1.827895e-02):1.448006e-03):1.312926e-03):3.420641e-03,34:3.520723e-02):5.004392e-03):2.376345e-03,(26:1.395992e-02,46:1.249557e-02):3.060721e-03):1.194436e-03):2.716075e-04,70:1.446181e-02):5.176550e-03,((36:8.485698e-03,((37:7.051003e-03,35:6.231129e-04):1.539879e-03,38:1.188472e-04):7.508346e-03):8.473228e-03,13:2.129083e-02):8.848173e-03):3.353373e-03,(31:6.756139e-03,44:8.481841e-03):3.291427e-03):3.843141e-03):4.706458e-03,(68:5.317271e-03,((59:5.389885e-03,60:7.279694e-03):1.672244e-03,58:5.066564e-03):1.269770e-03):3.222877e-03):1.112058e-03,(((19:7.459675e-03,18:9.219335e-03):5.782977e-03,28:9.722662e-03):3.557391e-03,55:2.430405e-02):3.480559e-04):2.251317e-03):1.997550e-03):3.449229e-03):2.724784e-03,61:6.007860e-03):5.772160e-04):2.169733e-03):1.192955e-03):5.274894e-03):6.273218e-03,3:1.070742e-02,1:1.225374e-02);
   tree run1.655000 = [&U] (((12:2.543408e-02,(49:6.867905e-03,50:9.519482e-03):1.689610e-02):2.687015e-03,(((61:4.192991e-03,(((27:9.666229e-03,22:3.705232e-03):7.297821e-04,((30:8.140452e-03,43:7.398122e-03):5.627420e-03,(47:2.775234e-02,25:5.731700e-03):2.951202e-03):1.418503e-04):1.471075e-03,((((24:6.144438e-03,66:5.587472e-03):1.830245e-03,((48:1.152716e-02,67:2.363606e-03):3.573700e-03,23:2.033847e-02):1.251202e-03):7.408938e-03,(72:1.194833e-02,62:5.117376e-03):4.524400e-03):1.248227e-03,(((68:4.673245e-03,((59:4.758568e-03,60:4.226042e-03):2.251745e-03,58:7.696374e-03):5.365780e-04):5.037244e-03,((((((70:1.219251e-02,(46:1.534370e-02,26:1.365617e-02):2.394279e-04):2.834624e-03,71:5.661919e-03):1.804611e-04,(((34:3.068139e-02,(8:4.757923e-03,((53:2.164106e-03,4:3.186175e-03):2.614559e-03,((45:2.048655e-02,33:8.940564e-04):6.658525e-03,((41:5.169754e-05,40:1.111009e-03):5.961644e-03,((39:2.454101e-02,7:4.655859e-03):4.087704e-03,(16:1.193990e-02,(32:5.156814e-03,42:1.121715e-02):8.257692e-04):3.898795e-05):1.545583e-03):2.715569e-03):2.856936e-03):5.682464e-03):4.210232e-04):8.414249e-04,(69:7.467262e-03,(((56:8.390837e-03,14:1.123980e-02):3.425364e-04,(64:5.618701e-03,65:4.751914e-03):8.546352e-04):7.472817e-04,(52:1.543315e-02,((51:7.818559e-03,17:3.244399e-03):6.338709e-03,57:2.482895e-02):1.691972e-03):8.197787e-04):4.359180e-03):2.245542e-03):2.534356e-03,(20:2.842669e-03,2:1.385432e-03):2.140214e-03):2.807195e-03):7.021439e-03,((36:1.066094e-02,(35:1.229685e-03,(38:7.431797e-04,37:1.740208e-03):8.136874e-04):5.300214e-03):1.008125e-02,13:1.871540e-02):2.877275e-03):3.976941e-03,(31:4.595722e-03,44:4.121058e-03):4.618564e-03):5.012086e-03,((((11:7.340872e-03,6:3.970635e-03):1.453267e-03,(((21:5.011956e-03,5:4.726312e-03):6.224249e-03,63:7.443688e-03):8.420739e-04,15:4.684299e-03):4.046726e-03):1.714684e-03,10:1.106861e-02):1.355483e-03,29:9.472655e-03):2.924466e-03):3.080680e-03):3.144903e-04,(((19:6.480122e-03,18:3.768726e-03):1.139826e-02,28:1.150282e-02):2.254220e-03,55:3.091334e-02):1.714613e-03):3.544493e-03):2.412249e-03):2.435955e-03):4.400912e-03,54:4.103632e-03):1.376165e-03,9:8.569018e-03):2.124004e-03):2.689340e-03,3:8.439227e-03,1:1.269053e-02);
   tree run1.660000 = [&U] ((((((30:1.025909e-02,43:7.081611e-03):3.389335e-03,(61:7.119491e-03,(((((((55:2.093315e-02,(68:3.926458e-03,(58:8.672105e-03,(59:5.227204e-03,60:8.914462e-03):9.576717e-04):1.981436e-03):4.539712e-03):6.579198e-05,(((((70:8.084173e-03,46:1.465136e-02):1.767154e-03,(71:3.502519e-03,((20:1.422064e-03,2:1.192491e-03):5.042848e-03,(26:1.110877e-02,((((((45:2.684872e-02,33:2.532783e-03):5.990472e-03,(((7:2.653866e-03,39:2.596817e-02):2.599004e-03,32:4.416727e-03):3.011598e-03,((40:2.272910e-04,41:7.381625e-04):3.873210e-03,(16:1.576238e-02,42:1.146701e-02):2.564492e-03):8.620605e-04):3.875859e-03):4.050647e-03,(53:2.216606e-03,4:3.039100e-03):8.810086e-04):5.269202e-03,34:2.401811e-02):2.543758e-03,8:2.245400e-03):8.291793e-04,(69:6.307694e-03,((((14:6.040052e-03,56:9.776077e-03):7.320178e-04,(64:6.079891e-03,65:2.824160e-03):2.822261e-03):3.713220e-04,(52:1.358273e-02,(51:4.240438e-03,17:3.867159e-03):8.509616e-03):5.442098e-03):2.627264e-03,57:2.187607e-02):6.162326e-04):4.281944e-03):6.695093e-04):2.309340e-03):6.776407e-04):7.163016e-04):8.140985e-03,(31:5.223601e-03,44:4.025273e-03):3.959779e-03):2.654424e-03,(13:2.083966e-02,(36:7.168888e-03,((38:4.634208e-04,35:5.005088e-04):8.556611e-04,37:5.214326e-03):3.715431e-03):7.436443e-03):6.138709e-03):7.349120e-03,((29:1.122216e-02,10:1.236335e-02):3.871995e-03,((11:9.367428e-03,6:3.263566e-03):2.133521e-03,(15:4.503541e-03,((5:2.528830e-03,21:4.845506e-03):7.668828e-03,63:8.235463e-03):8.251178e-04):1.376850e-03):2.760185e-03):3.654979e-03):1.244197e-03):2.226118e-04,((19:1.066175e-02,18:5.333892e-03):6.114737e-03,28:1.133901e-02):3.393711e-03):2.520770e-03,(62:1.142296e-02,72:8.096472e-03):7.135991e-03):2.289085e-04,(((23:1.732681e-02,67:6.524328e-04):1.872790e-03,48:1.109007e-02):1.907181e-03,(24:6.917952e-03,66:1.799082e-03):5.109652e-03):1.070746e-02):4.601915e-03,(47:3.061643e-02,25:7.677853e-03):3.180110e-03):1.247884e-04,(22:4.176596e-03,27:6.009582e-03):4.918252e-04):1.379968e-03):1.623204e-03):1.804339e-03,54:6.406667e-03):1.200680e-03,9:8.510740e-03):3.189347e-03,((49:5.655274e-03,50:5.176882e-03):1.498665e-02,12:1.665209e-02):1.976764e-04):3.432532e-03,3:1.309560e-02,1:1.163273e-02);
   tree run1.665000 = [&U] (((54:7.584254e-03,(((30:9.284024e-03,43:3.345470e-03):7.205406e-03,((((22:7.799776e-03,27:7.147470e-03):3.863953e-04,(62:9.799897e-03,72:7.497343e-03):9.346574e-03):8.615216e-04,((47:3.268588e-02,25:8.025126e-03):4.960536e-03,((((67:1.314653e-03,23:1.180963e-02):8.591369e-03,48:1.482812e-02):1.595592e-03,(24:2.641517e-03,66:3.214092e-04):7.067070e-03):1.035123e-02,(((((29:1.226572e-02,(10:9.675325e-03,((11:1.180746e-02,6:7.120522e-03):2.983767e-03,(63:6.160770e-03,((5:4.636852e-03,21:4.142199e-03):7.356032e-03,15:2.558420e-03):5.234382e-04):3.339254e-03):6.819005e-04):9.001476e-04):1.657787e-03,((((71:4.651813e-03,((46:1.511863e-02,26:1.216939e-02):1.896031e-03,70:1.446033e-02):5.625721e-04):3.595745e-04,(((69:5.718933e-03,(((51:7.349531e-03,17:6.206409e-03):9.276283e-03,(52:1.722827e-02,((64:3.773868e-03,65:3.290361e-03):2.435767e-03,(14:7.610306e-03,56:1.551447e-02):1.176306e-03):1.172218e-03):1.417492e-03):1.720991e-03,57:1.945918e-02):6.771069e-04):4.007669e-03,((((4:5.958664e-03,((((42:1.914285e-02,((7:3.345988e-03,39:2.844749e-02):3.005747e-03,32:8.566585e-03):4.045050e-03):1.601196e-03,33:1.009223e-02):1.362049e-04,(40:4.216456e-04,41:3.133318e-04):9.436703e-03):5.107409e-04,16:1.649247e-02):9.048321e-03):9.869445e-04,53:5.024150e-03):3.610418e-03,(45:2.993758e-02,34:2.631124e-02):2.577585e-03):6.167452e-03,(20:2.937919e-03,2:1.151437e-03):3.361734e-03):1.205443e-04):1.475796e-03,8:1.837999e-03):3.777786e-03):6.484424e-03,(13:2.282933e-02,(36:8.752948e-03,(37:5.018216e-03,(35:3.982869e-04,38:5.182691e-04):7.434191e-04):3.261415e-03):6.947926e-03):5.897504e-03):4.155916e-03,(31:3.803366e-03,44:7.449207e-03):5.625561e-03):3.931036e-03):4.334252e-03,(68:3.178215e-03,(59:6.928374e-03,(60:1.070292e-02,58:6.066116e-03):8.896755e-04):3.627667e-03):1.846841e-03):1.284881e-03,55:2.293175e-02):1.311437e-04,(28:1.242160e-02,(19:5.650740e-03,18:6.802181e-03):5.575203e-03):3.983699e-03):4.489584e-03):2.428145e-03):2.676344e-04):2.388351e-03,61:9.199276e-03):3.338179e-04):2.023159e-03,9:1.142562e-02):1.439541e-06):2.347131e-03,((49:8.196484e-03,50:5.920807e-03):1.760506e-02,12:1.931773e-02):2.512658e-03):5.677024e-03,3:1.019303e-02,1:1.148688e-02);
   tree run1.670000 = [&U] (3:8.526442e-03,(((50:9.541568e-03,49:3.878485e-03):1.072481e-02,12:2.046542e-02):1.920086e-03,(54:5.945662e-03,(9:8.519771e-03,(((((((((58:5.370942e-03,(60:6.989460e-03,59:4.656217e-03):1.411132e-03):1.202890e-03,68:4.692708e-03):1.737785e-03,(((28:1.245987e-02,(19:3.557595e-03,18:5.003151e-03):8.867112e-03):2.489693e-03,55:1.756044e-02):1.176829e-03,((((((70:1.168871e-02,(((8:5.267490e-03,((34:2.535049e-02,45:1.949684e-02):2.786691e-03,(4:3.804692e-03,((33:2.637663e-03,(32:4.498410e-03,((7:6.858205e-03,39:2.765071e-02):5.523717e-03,((42:1.609852e-02,16:8.152999e-03):2.714288e-03,(40:1.450829e-03,41:4.860979e-04):4.374545e-03):2.326411e-03):1.315121e-03):1.938606e-03):6.213705e-03,53:2.994935e-03):1.232092e-05):4.125444e-03):1.712197e-03):3.584943e-04,((20:2.884917e-04,2:3.009119e-03):5.019812e-03,(69:5.423163e-03,((14:6.389396e-03,(65:4.426184e-03,64:2.602094e-03):1.631952e-03):2.158201e-03,(52:1.774533e-02,((56:2.211742e-03,57:8.772100e-03):1.397781e-02,(51:8.877626e-03,17:4.032029e-03):8.745493e-03):8.541534e-04):1.704355e-03):4.440614e-03):2.207600e-03):1.686919e-03):2.239635e-03,71:3.573791e-03):3.513052e-04):2.231609e-03,(26:6.629745e-03,46:1.850556e-02):5.415964e-03):6.187221e-03,(((35:7.054771e-03,(37:2.659688e-03,38:1.776958e-04):2.088267e-03):5.377727e-03,36:1.008873e-02):6.805958e-03,13:1.725564e-02):8.018645e-03):4.864827e-03,(31:3.270759e-03,44:7.671417e-03):6.648909e-03):3.325132e-03,(((((5:1.627984e-03,21:1.072768e-02):6.978709e-03,63:5.942374e-03):2.012480e-03,15:2.407643e-03):1.554855e-03,(6:5.613574e-03,11:1.110804e-02):7.140166e-04):1.583274e-03,10:1.259071e-02):9.071544e-04):4.766919e-04,29:1.148847e-02):3.690590e-03):3.020057e-05):3.887869e-03,(30:1.271151e-02,(62:9.674335e-03,72:1.289444e-02):4.568152e-03):6.057636e-05):1.501165e-03,(66:7.001476e-03,(((67:3.492506e-03,48:5.432143e-03):1.186329e-03,24:1.000073e-02):5.478857e-03,23:2.203330e-02):3.700929e-03):4.360543e-03):2.709781e-03,(27:9.525276e-03,22:6.203736e-03):5.591659e-04):5.601708e-04,(25:6.019321e-03,47:2.989295e-02):2.571005e-03):1.884385e-03,61:5.375712e-03):7.263540e-04,43:1.057261e-02):3.740251e-03):3.183171e-04):1.786033e-03):3.799036e-03,1:9.924245e-03);
   tree run1.675000 = [&U] (((12:1.785824e-02,(49:7.407788e-03,50:4.177021e-03):1.841620e-02):1.371930e-03,((((30:1.314313e-02,43:9.140825e-03):1.078864e-02,(((((((23:3.647948e-03,24:6.577489e-05):7.452390e-03,66:1.160695e-02):7.851078e-04,(67:5.896018e-03,48:9.729397e-03):5.168372e-03):7.079547e-03,((55:2.967001e-02,(19:4.900273e-03,18:5.448830e-03):9.762390e-03):2.245424e-03,((((10:9.919969e-03,(((63:5.015586e-03,15:4.019967e-03):2.108113e-03,(5:8.126894e-03,21:5.565539e-04):5.364030e-03):1.912018e-03,(11:8.522340e-03,6:3.360056e-03):2.601719e-03):2.188210e-03):2.489193e-03,(((((46:1.226504e-02,26:5.271777e-03):6.272401e-03,70:1.321173e-02):1.180008e-03,((((69:6.867982e-03,((((51:7.302169e-03,17:4.070133e-03):9.086784e-03,52:1.542170e-02):4.629771e-03,((56:1.180322e-02,14:9.643053e-03):1.210745e-03,(64:4.541544e-03,65:3.665058e-03):8.485754e-04):1.043072e-03):2.858211e-03,57:2.845181e-02):1.612241e-03):3.806899e-03,(8:4.152121e-03,((45:1.771615e-02,34:2.702588e-02):2.892277e-03,(((33:3.850243e-03,((((16:1.136705e-02,32:5.560238e-03):2.910921e-03,42:1.791740e-02):2.524535e-03,(40:6.393046e-04,41:2.631739e-04):5.363224e-03):3.276758e-04,(7:6.858419e-03,39:2.477741e-02):3.501644e-03):5.189316e-04):4.668763e-03,4:3.825496e-03):1.980929e-03,53:4.112063e-03):3.365210e-03):1.435094e-03):1.262805e-03):1.857964e-03,(20:2.699068e-03,2:4.207633e-03):1.511088e-03):1.536246e-03,71:4.759246e-03):7.564100e-04):5.402210e-03,(13:2.234484e-02,(36:8.834331e-03,(38:1.988216e-03,(37:5.846450e-03,35:4.284092e-04):1.061856e-03):4.481882e-03):9.115725e-03):4.806293e-03):5.504596e-03,(31:6.439150e-03,44:3.750408e-03):3.952348e-03):6.694984e-03):1.111876e-03,29:1.333130e-02):1.224589e-03,((((59:5.054532e-03,60:8.470539e-03):2.476262e-03,28:1.068898e-02):6.977459e-04,58:6.114045e-03):2.559503e-03,68:6.429368e-03):2.811590e-03):1.008132e-03):4.629199e-03):1.359225e-03,(62:6.774126e-03,72:1.404936e-02):6.647660e-03):9.346778e-04,((47:3.268893e-02,25:5.560901e-03):4.764420e-03,(22:7.287760e-03,27:7.058934e-03):2.130900e-03):1.095399e-03):9.590248e-04,61:9.750092e-03):2.900351e-04):3.917320e-03,54:7.513033e-03):8.096222e-04,9:6.311334e-03):3.398400e-03):4.779346e-03,3:1.051033e-02,1:1.471446e-02);
   tree run1.680000 = [&U] (3:9.953560e-03,(((50:1.294336e-02,49:8.381159e-03):9.380001e-03,12:2.091408e-02):3.052826e-03,((((((((25:7.669162e-03,47:3.645763e-02):4.994841e-03,(27:8.918315e-03,22:6.693835e-03):3.121258e-04):8.781150e-04,(62:8.936289e-03,72:1.073525e-02):5.157896e-03):2.614069e-04,(((((((((46:1.620854e-02,70:9.751054e-03):2.287201e-03,26:1.022159e-02):3.407141e-03,(((20:8.054214e-06,2:1.358709e-03):6.767837e-03,(((45:2.905765e-02,34:3.774449e-02):4.730068e-03,((33:2.588825e-03,((32:8.021491e-03,(40:1.307214e-03,41:4.265765e-04):5.955028e-03):1.059477e-03,((42:1.394147e-02,16:1.556888e-02):1.290303e-03,(7:5.780810e-03,39:3.198753e-02):8.227723e-03):6.936017e-04):6.632470e-04):7.425035e-03,(53:2.429795e-03,4:6.807370e-03):5.648255e-04):7.402020e-03):4.195949e-03,8:3.324031e-03):1.239452e-03):5.117823e-04,(69:6.506757e-03,((14:1.183969e-02,(((51:8.360002e-03,17:6.065715e-03):9.034905e-03,52:1.708643e-02):1.661887e-03,(65:3.208053e-03,64:2.884573e-03):1.697309e-03):4.228997e-04):3.519785e-03,(56:5.715943e-03,57:1.567675e-02):7.565883e-03):2.706368e-03):3.991095e-03):2.021797e-03):3.034988e-03,71:5.377428e-03):9.624816e-03,(((38:8.784444e-04,(35:8.550147e-04,37:6.176582e-03):3.942471e-03):4.361344e-03,36:8.564945e-03):7.594031e-03,13:1.812166e-02):1.006074e-02):3.667569e-03,(31:4.193476e-03,44:5.438834e-03):6.861937e-03):3.257981e-03,(((6:7.622227e-03,11:1.023422e-02):2.335327e-03,(15:6.612903e-03,((5:4.128941e-03,21:2.430817e-03):8.611705e-03,63:9.780049e-03):1.969290e-03):4.439723e-04):3.754988e-03,(29:1.180719e-02,10:1.291957e-02):5.385485e-04):2.169834e-03):5.339100e-03,((68:5.474297e-03,(58:6.487702e-03,(59:3.403032e-03,60:4.477569e-03):1.586404e-03):9.924839e-04):2.778033e-03,(55:2.218848e-02,((19:3.933891e-03,18:4.624452e-03):9.484448e-03,28:1.248049e-02):1.401348e-03):4.776674e-03):4.385372e-04):4.766928e-03,((48:1.002279e-02,67:1.132414e-02):5.339228e-03,(23:2.428074e-02,(66:1.651470e-03,24:6.107939e-03):6.409555e-03):1.664830e-04):1.230054e-02):3.000763e-03):1.287373e-03,(61:2.437731e-03,30:1.170889e-02):2.208394e-03):1.643845e-03,43:1.151937e-02):2.286304e-03,9:8.330478e-03):3.506488e-03,54:4.186097e-03):3.933541e-03):3.348189e-03,1:8.002843e-03);
   tree run1.685000 = [&U] (((54:5.741502e-03,(((((((68:4.391773e-03,((59:5.460489e-03,60:5.071890e-03):1.515099e-03,58:6.505210e-03):7.031338e-04):3.796437e-03,(28:1.108358e-02,(19:4.599515e-03,18:4.912048e-03):9.160818e-03):5.508229e-03):1.195431e-03,(((((((46:1.823186e-02,70:1.352906e-02):5.379239e-03,26:7.809018e-03):7.813867e-04,((2:1.511007e-03,20:2.506832e-03):2.559089e-03,(((((52:1.533441e-02,((64:5.304251e-03,65:4.655225e-03):1.282736e-03,(56:1.423167e-02,14:1.345926e-02):2.637232e-04):4.518684e-04):5.494882e-04,(51:6.660870e-03,17:3.667913e-03):1.119038e-02):2.687401e-03,(69:6.487726e-03,57:2.093042e-02):4.723592e-04):2.974054e-03,(((((33:9.694156e-03,45:2.615932e-02):1.167413e-03,((((32:4.215670e-03,16:1.244406e-02):4.949952e-04,42:1.428680e-02):3.193737e-03,(41:1.534936e-03,40:9.734977e-04):6.852821e-03):9.116099e-04,(39:2.712532e-02,7:2.727890e-03):7.518854e-03):1.528590e-03):6.077831e-03,4:9.713181e-03):3.101528e-04,53:4.382646e-03):3.974821e-03,34:3.403788e-02):8.520452e-03):9.123890e-04,8:7.576073e-03):4.702947e-03):8.034845e-03):1.425091e-03,71:6.709517e-03):6.392461e-03,((36:8.566450e-03,((37:2.089289e-03,38:1.559440e-03):1.588263e-03,35:4.668617e-04):6.345514e-03):7.205745e-03,13:1.990663e-02):9.504629e-03):3.283126e-03,(31:4.733516e-03,44:2.628382e-03):9.097599e-03):1.857332e-03,(10:1.615804e-02,(((15:3.672895e-03,((21:3.104415e-03,5:8.346849e-03):6.950737e-03,63:8.034521e-03):9.502429e-04):2.963504e-03,(6:7.043557e-03,11:9.550301e-03):3.300958e-03):3.235187e-03,29:1.667252e-02):1.108161e-03):1.884941e-03):1.863989e-03):1.850719e-03,(66:1.455167e-02,((67:4.316533e-03,(23:1.529419e-02,48:1.243151e-02):4.943761e-05):1.491199e-03,24:9.154902e-03):9.106704e-04):8.886860e-03):1.347882e-03,((61:4.102503e-03,(72:1.202339e-02,62:1.201338e-02):8.582641e-03):1.553871e-03,55:2.643923e-02):1.666466e-03):2.204758e-03,((30:8.481835e-03,43:9.080774e-03):6.846300e-03,((25:5.381807e-03,47:3.788410e-02):3.768898e-03,(27:1.162982e-02,22:2.627387e-03):1.380732e-03):8.085085e-06):3.669938e-03):5.327114e-03,9:9.271090e-03):7.043645e-04):4.181471e-03,((49:8.365035e-03,50:6.362558e-03):9.880922e-03,12:1.882650e-02):6.299370e-04):4.903228e-03,3:1.009870e-02,1:8.516085e-03);
   tree run1.690000 = [&U] (3:1.017637e-02,((54:7.142321e-03,(((((((66:1.055312e-02,23:2.067565e-02):1.154424e-03,48:1.385564e-02):3.906872e-03,67:2.627817e-03):3.560329e-03,24:7.139446e-03):3.403270e-03,(30:9.344379e-03,43:9.175258e-03):1.200023e-03):1.065524e-04,((27:7.708093e-03,22:4.227385e-03):2.579711e-03,((25:4.052092e-03,47:3.817546e-02):6.070140e-03,((((((((((21:1.855340e-03,5:3.441020e-03):8.373514e-03,63:9.158619e-03):2.129227e-03,15:9.525458e-03):2.824440e-03,(11:1.037940e-02,6:4.010613e-03):2.596037e-03):3.569022e-03,(10:1.706047e-02,29:8.593786e-03):1.318375e-03):1.442776e-03,(((((((2:1.365066e-03,20:1.200663e-03):5.254494e-03,(((((33:3.177154e-03,45:2.648702e-02):1.886332e-03,((32:5.449318e-03,((39:2.466429e-02,7:2.396033e-03):5.663950e-03,(42:9.925175e-03,16:9.472197e-03):4.539348e-03):1.641713e-04):3.492595e-04,(41:4.317402e-04,40:8.967365e-04):5.580865e-03):4.407471e-03):4.597170e-03,53:4.501932e-03):1.240426e-04,4:1.516887e-03):4.565960e-03,((((((14:6.687189e-03,56:1.425757e-02):4.643576e-04,(64:2.535906e-03,65:2.987315e-03):2.210973e-03):1.191373e-03,(((51:7.605884e-03,17:2.924863e-03):1.002097e-02,57:2.254562e-02):1.070527e-03,52:1.406602e-02):9.936379e-04):3.387695e-03,69:7.162531e-03):3.965052e-03,34:2.763393e-02):9.049750e-04,8:8.716365e-03):5.297206e-04):6.707156e-04):2.584640e-03,70:2.087886e-02):1.318634e-03,71:2.574977e-03):3.843412e-03,(26:7.380430e-03,46:1.293836e-02):2.241023e-03):6.151639e-03,((36:9.633872e-03,((38:7.281074e-04,35:3.192118e-03):4.089695e-04,37:4.606134e-03):5.224688e-03):1.247497e-02,13:1.775527e-02):7.656644e-03):2.175492e-03,(31:3.055518e-03,44:6.102448e-03):3.366304e-03):4.949940e-03):2.132338e-03,(68:4.379318e-03,((59:3.788640e-03,60:2.984153e-03):2.089579e-03,58:5.956567e-03):3.216530e-03):2.185155e-03):1.914222e-03,((28:1.365831e-02,(19:5.875651e-03,18:3.944113e-03):6.804762e-03):4.149500e-03,55:2.773553e-02):8.115045e-04):3.469245e-03,(72:3.416226e-03,62:1.107492e-02):5.726683e-03):1.916951e-03,61:2.688785e-03):4.745769e-03):1.062310e-03):1.515274e-03):2.997320e-03,9:9.185838e-03):7.631710e-04):4.739906e-03,(12:2.606111e-02,(49:6.173576e-03,50:1.058339e-02):1.337110e-02):1.395682e-03):8.622945e-03,1:1.376826e-02);
   tree run1.695000 = [&U] (((12:2.126845e-02,(50:4.926311e-03,49:6.034291e-03):1.114303e-02):1.616433e-03,(9:4.592782e-03,(54:7.177853e-03,(((61:4.468138e-03,((24:1.627753e-02,(((23:1.514506e-02,48:1.027869e-02):3.885703e-03,66:4.840233e-03):3.067754e-04,67:5.794291e-03):3.875295e-03):5.282727e-03,((55:1.509685e-02,((28:6.400230e-03,(19:4.825973e-03,18:3.447680e-03):5.375543e-03):1.969368e-03,(((58:5.399996e-03,(60:7.015032e-03,59:3.167834e-03):5.238150e-04):9.622716e-04,68:3.512460e-03):2.700101e-03,(29:1.026647e-02,((((15:4.531569e-03,((5:5.293710e-03,21:6.705758e-03):4.946155e-03,63:7.639762e-03):4.248979e-03):9.159315e-04,(6:4.832238e-03,11:1.114454e-02):1.126953e-03):2.623866e-03,10:1.374716e-02):1.326897e-03,((((34:2.740981e-02,(((((((16:1.387512e-02,(42:1.117617e-02,33:1.954858e-03):9.523942e-04):2.562945e-03,(41:1.115727e-04,40:1.268009e-05):5.409928e-03):1.525315e-03,(32:4.826111e-03,(7:6.960135e-03,39:2.507788e-02):2.814104e-03):1.012918e-03):5.201946e-03,4:6.056634e-03):1.411197e-04,53:2.524598e-03):5.008172e-03,((26:8.683380e-03,(46:1.785781e-02,70:1.013530e-02):2.652101e-03):4.289645e-03,(((((52:1.028803e-02,(17:3.036853e-03,51:1.010030e-02):1.011667e-02):1.462097e-03,57:2.994981e-02):1.392104e-03,((65:4.020607e-03,64:4.490893e-03):1.747945e-03,(56:6.304337e-03,14:8.614266e-03):1.082493e-04):1.165513e-03):2.538123e-03,69:4.481678e-03):4.960248e-03,((20:3.727884e-04,2:7.014169e-03):4.690447e-03,71:3.270159e-03):1.693769e-03):3.887694e-04):2.392042e-03):1.719138e-03,8:2.592889e-03):5.498658e-04):3.322231e-03,45:3.406464e-02):2.466024e-03,(13:1.338484e-02,((38:2.373050e-03,(37:1.016525e-03,35:4.948068e-04):1.171441e-04):7.757103e-03,36:6.106790e-03):4.924529e-03):5.935934e-03):3.228712e-03,(44:7.662264e-03,31:3.877914e-03):3.447930e-03):3.805598e-03):7.779082e-04):3.238891e-03):2.312550e-03):2.195091e-03):1.751806e-03,(72:8.718724e-03,62:1.418632e-02):3.971209e-03):1.364018e-03):5.373788e-04):3.425284e-03,((30:1.718046e-02,(25:5.195851e-03,47:2.927846e-02):2.323111e-03):2.632525e-03,(22:2.805982e-03,27:9.531951e-03):1.303045e-03):1.993795e-03):2.029411e-03,43:1.215500e-02):1.910388e-03):2.727570e-03):2.040795e-03):3.980624e-03,3:7.222958e-03,1:1.762734e-02);
   tree run1.700000 = [&U] (((12:2.549097e-02,(49:2.942490e-03,50:7.460639e-03):1.462183e-02):8.052708e-04,(54:4.196525e-03,(((30:1.015521e-02,43:6.410896e-03):4.244033e-03,(((47:3.509641e-02,25:7.683053e-03):1.997890e-03,(22:4.083538e-03,27:8.684403e-03):9.934582e-04):1.385257e-03,(61:5.339387e-03,((66:7.896878e-03,((48:1.143634e-02,67:3.860111e-03):4.761116e-03,(23:9.662528e-03,24:1.238546e-03):9.700492e-03):4.394359e-03):6.789809e-03,((((((13:1.614171e-02,(36:7.581778e-03,((35:2.225137e-03,38:1.887087e-04):2.278431e-03,37:2.457710e-03):5.348000e-03):4.380272e-03):3.057361e-03,(((((((20:4.959214e-05,2:2.920054e-03):7.323463e-03,((57:2.757542e-02,((51:1.095322e-02,17:1.883353e-03):8.873221e-03,(52:1.818674e-02,((64:4.944070e-03,65:2.009445e-03):9.625315e-04,(14:5.523955e-03,56:7.161672e-03):1.141718e-03):3.114595e-03):1.476566e-05):1.246133e-03):2.730050e-03,69:7.271662e-03):1.981218e-03):1.315687e-03,8:3.866331e-03):7.144796e-04,34:3.010360e-02):7.626962e-04,(((((42:1.792987e-02,(40:6.468208e-04,41:2.092650e-04):6.195759e-03):1.461862e-04,((7:3.011219e-03,39:2.425147e-02):6.932678e-03,(16:1.156328e-02,32:5.537542e-03):3.505740e-04):2.163906e-04):3.383226e-03,(33:2.606430e-04,45:2.413591e-02):6.889254e-03):4.082072e-03,4:2.951755e-03):3.518669e-04,53:3.093093e-03):5.726512e-03):1.474338e-03,71:6.444850e-03):9.326208e-04,(26:9.513177e-03,(46:1.024451e-02,70:1.449841e-02):1.101305e-03):1.862616e-03):5.357276e-03):3.697811e-03,(31:2.615260e-03,44:5.211923e-03):5.000516e-03):2.991935e-03,((10:1.092542e-02,((6:6.247008e-03,11:1.333733e-02):1.804814e-03,((5:5.876466e-03,21:1.859020e-03):1.412635e-02,(15:8.298711e-03,63:8.213134e-03):1.478121e-03):1.405983e-03):2.626324e-03):5.210751e-04,29:1.302521e-02):1.355397e-03):1.989787e-03,((28:1.082473e-02,(19:6.318802e-03,18:3.283115e-03):3.740156e-03):4.107091e-03,((58:6.242314e-03,(59:3.940441e-03,60:3.810636e-03):1.641390e-03):3.418456e-03,68:4.408943e-03):1.526506e-03):2.019072e-03):2.979461e-03,((62:1.552287e-02,72:7.178398e-03):5.869787e-03,55:1.993824e-02):1.534263e-03):3.785250e-03):1.107620e-03):1.275514e-03):1.424450e-03):4.411158e-03,9:8.365610e-03):1.243947e-03):2.858816e-03):4.400187e-03,3:1.334566e-02,1:1.706282e-02);
   tree run1.705000 = [&U] (3:9.312850e-03,((((((61:6.622475e-03,((62:1.018621e-02,72:6.592233e-03):4.593323e-03,((66:9.974394e-03,(24:4.471836e-03,(23:1.583000e-02,(67:1.152015e-03,48:8.427338e-03):4.371658e-04):1.102061e-03):1.570648e-03):7.448076e-03,(((((10:1.246590e-02,((11:9.043591e-03,6:3.566492e-03):2.465792e-03,((63:1.466922e-02,(5:4.130182e-03,21:1.783631e-03):5.980505e-03):1.041765e-03,15:3.960482e-03):2.250538e-03):3.144918e-03):1.217530e-03,29:1.522932e-02):2.172118e-03,(((((38:4.159452e-04,(37:2.265119e-03,35:2.831925e-03):1.672846e-03):4.235255e-03,36:5.730383e-03):4.301304e-03,13:1.781980e-02):6.678948e-03,((46:1.293639e-02,26:5.835535e-03):9.176294e-04,(70:1.268589e-02,(71:6.052858e-03,(((69:6.099902e-03,((56:1.279115e-03,57:1.363578e-02):1.107225e-02,(14:7.741061e-03,((64:3.243895e-03,65:3.232787e-03):8.950852e-04,((51:7.784706e-03,17:5.257140e-03):7.461755e-03,52:1.233799e-02):2.382176e-03):2.496497e-04):3.561866e-04):3.476864e-03):3.729469e-03,(8:2.746213e-03,((4:4.754272e-03,(((((42:1.316871e-02,16:8.792357e-03):2.661850e-03,(32:6.347115e-03,(7:2.297877e-03,39:2.874779e-02):5.366422e-03):8.739343e-04):2.436434e-03,(40:2.733164e-04,41:7.114739e-04):4.609487e-03):9.081839e-03,33:8.722075e-03):2.924334e-03,53:3.321710e-03):3.291046e-04):5.224430e-03,(45:2.076041e-02,34:2.831082e-02):5.890913e-03):2.825411e-03):1.211534e-03):3.255519e-04,(20:2.776151e-03,2:2.952322e-03):3.229843e-03):5.255035e-04):1.547504e-03):1.006527e-03):5.664535e-03):2.821167e-03,(31:7.197211e-03,44:4.247510e-03):4.758440e-03):6.111528e-03):4.269550e-03,(68:3.406172e-03,((60:3.099209e-03,59:4.087329e-03):3.938209e-04,58:6.557197e-03):1.160236e-03):2.487066e-03):2.302114e-03,(((19:7.535062e-03,18:6.142292e-03):5.447173e-03,55:1.867860e-02):2.937711e-03,28:9.533406e-03):2.299336e-03):2.273520e-03):3.732556e-04):7.615612e-04):1.074232e-03,((22:5.000766e-03,27:7.535991e-03):1.690902e-03,(25:4.819475e-03,47:3.281759e-02):7.679606e-03):3.986956e-04):1.503825e-03,(30:6.534363e-03,43:7.437993e-03):2.829581e-03):9.689281e-04,9:6.019988e-03):1.375367e-03,54:8.670058e-03):4.212006e-03,(12:1.900890e-02,(50:5.938864e-03,49:2.828060e-03):1.207099e-02):1.014360e-03):2.884895e-03,1:6.790545e-03);
   tree run1.710000 = [&U] (3:9.992233e-03,((9:8.261183e-03,((((22:4.085286e-03,27:8.219505e-03):1.861010e-03,(((((23:1.380052e-02,24:1.122739e-03):8.756539e-03,(67:3.410708e-03,48:8.167539e-03):2.148199e-03):1.021269e-03,66:1.127670e-02):1.036020e-02,((62:1.365877e-02,72:1.237730e-02):5.346135e-03,((((28:1.105260e-02,(19:4.687773e-03,18:2.120871e-03):6.476191e-03):3.393037e-03,55:1.970155e-02):2.360526e-03,(((((15:9.905365e-03,((5:7.764400e-03,21:1.444416e-03):7.066595e-03,63:1.169763e-02):2.372816e-03):1.483879e-03,(11:9.395155e-03,6:3.109586e-03):2.655919e-03):2.027219e-03,29:1.414486e-02):8.293039e-04,10:1.359656e-02):1.242633e-03,(((46:1.352334e-02,(((71:5.496980e-03,70:1.698875e-02):1.896780e-04,(((8:4.102254e-03,((((4:6.288148e-03,53:3.449981e-03):1.524324e-03,(((32:4.890756e-03,((40:3.215229e-04,41:1.398060e-03):1.035376e-02,(16:9.656899e-03,42:1.811250e-02):4.209272e-03):5.848551e-04):5.344726e-04,(7:7.334342e-03,39:2.592713e-02):1.781782e-03):5.274040e-03,33:6.015707e-03):2.472299e-03):2.522194e-03,45:2.642978e-02):1.003613e-03,34:3.385042e-02):2.229503e-04):2.000241e-03,(69:6.298729e-03,((((64:4.139218e-03,65:2.830004e-03):1.928616e-03,((51:7.224018e-03,17:1.750116e-03):1.205030e-02,52:1.345704e-02):3.103194e-03):7.259346e-04,(56:7.040466e-03,57:2.117718e-02):8.299520e-03):2.563121e-04,14:9.414679e-03):2.800761e-03):4.020529e-03):5.868680e-04,(20:2.599595e-03,2:8.797328e-04):4.334635e-03):2.136768e-03):4.452194e-03,26:1.145866e-02):3.066328e-03):2.193196e-03,(((37:3.915035e-03,(38:9.629816e-04,35:7.193055e-04):7.744177e-04):4.697447e-03,36:1.203285e-02):8.819804e-03,13:1.910092e-02):5.113437e-03):1.724084e-03,(31:6.589206e-03,44:4.632760e-03):5.984367e-03):8.514138e-03):2.673578e-03):2.507450e-04,(68:4.442644e-03,((60:7.309765e-03,59:3.540202e-03):1.991552e-04,58:6.978294e-03):1.376455e-03):4.823783e-03):1.099847e-03):2.394510e-03):4.026363e-03,((30:8.294783e-03,43:6.574888e-03):8.115313e-03,(25:8.435966e-03,47:4.415344e-02):2.901391e-03):9.876686e-04):4.854903e-04):1.952170e-03,61:4.227005e-03):4.021570e-03,54:7.357990e-03):8.847395e-04):2.573259e-03,((50:6.613112e-03,49:7.029716e-03):1.252789e-02,12:2.382117e-02):8.469766e-04):4.006013e-03,1:9.640259e-03);
   tree run1.715000 = [&U] (3:1.090538e-02,(12:2.337540e-02,(((54:8.338185e-03,((30:2.424134e-02,43:9.404444e-03):4.668410e-03,((((25:7.139274e-03,47:3.741764e-02):2.429042e-03,(((66:7.512955e-03,(23:1.308228e-02,(24:8.401671e-03,(67:4.780172e-03,48:6.456844e-03):6.558881e-03):8.162443e-04):1.069050e-03):7.346712e-03,((72:1.127093e-02,62:9.208856e-03):3.255757e-03,((55:2.699378e-02,(19:7.205858e-03,18:6.932439e-03):5.776028e-03):5.104855e-04,((68:4.670028e-03,((59:3.619561e-03,60:6.874809e-03):4.544346e-04,(28:1.275421e-02,58:3.400513e-03):2.541234e-04):4.856335e-04):1.059476e-03,((((31:3.596317e-03,44:5.546624e-03):4.660925e-03,((((((4:7.497309e-03,(((39:2.589833e-02,7:4.789615e-03):3.306785e-03,32:8.238882e-03):5.120410e-04,((41:1.688372e-03,40:1.089480e-04):5.013020e-03,(16:1.238883e-02,42:1.233400e-02):2.808523e-03):2.328586e-03):9.670511e-03):1.664924e-03,53:1.887187e-03):1.449537e-03,(45:2.339898e-02,33:2.531095e-03):2.709588e-03):1.323357e-03,34:2.837221e-02):2.997057e-03,(((((((65:3.686841e-03,64:2.908615e-03):2.620434e-03,(56:1.682011e-02,14:9.029884e-03):4.485962e-04):6.107177e-04,52:1.623517e-02):9.377791e-04,(57:2.202870e-02,(51:9.149769e-03,17:2.377511e-03):6.040448e-03):4.873546e-03):3.591333e-03,69:7.475362e-03):2.555193e-03,((26:1.010206e-02,(70:8.773282e-03,46:1.370475e-02):2.503050e-03):2.135707e-03,(71:2.148323e-03,(2:4.180801e-04,20:2.200971e-04):6.600134e-03):1.735033e-03):2.371776e-04):1.904855e-03,8:3.854850e-03):8.405251e-04):9.572792e-03,((36:1.171420e-02,((35:2.798733e-03,37:2.200760e-03):2.433377e-03,38:2.507732e-04):7.024637e-03):4.832232e-03,13:1.925431e-02):1.492976e-02):3.203379e-03):4.030702e-03,(29:1.061969e-02,10:1.137355e-02):1.392216e-03):6.365119e-04,((15:6.988484e-03,((21:4.170795e-03,5:4.440351e-03):8.933470e-03,63:6.877252e-03):2.533157e-03):2.186048e-03,(11:1.050899e-02,6:6.809378e-03):1.202614e-03):2.716357e-03):7.426656e-03):5.753580e-04):3.466869e-03):1.440486e-03):1.254655e-03,27:1.001805e-02):4.382809e-04):3.571785e-04,22:5.704259e-03):1.693123e-03,61:2.743851e-03):8.792010e-04):1.886217e-03):1.503078e-03,9:7.720091e-03):3.482119e-03,(49:4.275765e-03,50:6.672120e-03):1.751976e-02):3.074977e-04):2.459861e-03,1:8.304859e-03);
   tree run1.720000 = [&U] (((12:1.969111e-02,(49:1.191117e-02,50:7.536418e-03):1.043738e-02):1.158799e-04,((((61:5.565168e-03,((((22:3.541445e-03,27:1.235925e-02):9.585845e-04,(47:3.387805e-02,25:5.090042e-03):2.722174e-03):1.158927e-03,(62:8.647367e-03,72:5.849105e-03):7.549410e-03):3.236837e-04,(((((68:2.882654e-03,((60:5.086168e-03,59:6.408073e-03):4.050454e-04,58:5.810542e-03):1.798172e-03):2.187540e-03,28:1.251054e-02):9.178236e-04,(((31:5.640591e-03,44:9.920814e-03):4.185210e-03,(((46:1.407103e-02,26:8.032435e-03):1.835603e-03,((70:1.077018e-02,71:2.439233e-03):4.905615e-04,((34:3.410929e-02,(20:1.234229e-03,2:2.005387e-03):1.849868e-03):1.003975e-03,((8:2.118882e-03,((((14:8.660221e-03,56:1.843595e-02):1.403121e-03,(64:3.253613e-03,65:5.829423e-03):1.175305e-03):4.697764e-04,(52:1.419231e-02,((51:7.485818e-03,17:3.821319e-03):9.328255e-03,57:2.032964e-02):3.498497e-03):1.678484e-03):4.096632e-03,69:1.007033e-02):3.804198e-03):4.167368e-04,(53:2.177000e-03,(4:4.853080e-03,(((((7:4.372402e-03,39:3.010745e-02):4.186922e-03,(16:9.995313e-03,42:1.482415e-02):1.455824e-03):2.727593e-03,32:6.938380e-03):4.673899e-04,(40:4.956701e-04,41:5.145008e-04):5.879575e-03):5.507995e-03,(45:2.745809e-02,33:2.780925e-04):1.714708e-03):5.160375e-03):8.313157e-04):9.206559e-03):8.855784e-04):5.055487e-03):1.689927e-03):5.318460e-03,(13:2.112307e-02,(36:5.321742e-03,((38:1.883072e-03,35:3.963462e-03):1.613762e-03,37:3.056771e-03):5.558668e-03):8.131896e-03):4.421458e-03):5.920951e-03):4.108286e-03,((10:1.210356e-02,((((5:4.110338e-03,21:2.389104e-03):9.057121e-03,63:5.269234e-03):1.851169e-03,15:6.812202e-03):2.330476e-03,(6:6.566125e-03,11:9.264611e-03):1.029023e-03):2.233826e-03):1.573391e-03,29:1.039570e-02):1.127002e-03):2.556320e-03):2.428994e-03,((19:7.615721e-03,18:1.143838e-03):1.193828e-02,55:2.335109e-02):1.567266e-03):2.063454e-03,((23:1.666048e-02,(24:6.981308e-04,66:2.035505e-03):4.672998e-03):2.237128e-03,(48:5.674832e-03,67:6.528635e-03):6.196800e-03):9.472814e-03):2.271970e-03):1.047616e-03):5.475661e-04,(30:1.412660e-02,43:5.519813e-03):5.546825e-03):6.115178e-04,54:6.145616e-03):1.598668e-04,9:9.116570e-03):2.298205e-03):2.587757e-03,3:5.533918e-03,1:1.378802e-02);
   tree run1.725000 = [&U] (3:9.884648e-03,(12:1.744522e-02,((50:1.336480e-02,49:5.412136e-03):1.162980e-02,((9:6.958977e-03,((((55:2.821965e-02,(((67:6.067535e-03,48:7.324264e-03):1.855851e-03,(23:2.058250e-02,(66:4.820417e-03,24:3.830890e-03):5.898411e-03):1.161065e-03):1.163885e-02,(((68:7.360254e-03,((59:6.402594e-03,60:5.729676e-03):2.629994e-03,58:7.363212e-03):1.731375e-03):3.985117e-03,((19:8.820870e-03,18:3.704724e-03):6.407598e-03,28:1.355410e-02):4.027930e-03):1.980808e-03,((((((20:1.724177e-03,2:1.191775e-03):3.702354e-03,(((69:1.017304e-02,((52:1.625009e-02,((56:9.334414e-03,57:2.390114e-02):1.919755e-03,(51:6.045075e-03,17:3.579331e-03):5.925937e-03):2.293621e-03):1.507296e-03,(14:6.626992e-03,(64:3.441684e-03,65:5.911438e-03):1.062471e-03):2.557646e-03):3.866304e-03):2.085944e-03,8:3.832053e-03):3.340800e-03,((((4:4.554495e-03,53:3.250284e-03):5.205429e-04,((((40:3.886950e-04,41:1.943368e-04):4.874161e-03,16:9.843042e-03):1.217474e-03,(33:5.737021e-03,32:3.347392e-03):1.519171e-03):2.968614e-04,(42:1.314314e-02,(7:5.592335e-03,39:2.815848e-02):4.987926e-03):1.648390e-03):1.156835e-02):2.989916e-03,(34:2.914099e-02,45:2.576245e-02):1.819722e-03):5.797678e-03,((70:1.622844e-02,46:1.639325e-02):8.747041e-04,26:1.082713e-02):5.573804e-03):1.422592e-04):3.206740e-03):1.579235e-03,71:5.202035e-03):1.036705e-02,(((38:1.917630e-04,(37:3.088803e-03,35:2.764072e-03):6.614742e-03):4.917968e-03,36:1.198563e-02):4.535024e-03,13:2.866158e-02):3.812140e-03):3.336553e-03,(31:4.487154e-03,44:5.448463e-03):4.620473e-03):2.586253e-03,((10:1.085770e-02,29:1.079502e-02):1.244036e-03,((((5:8.084540e-03,21:9.067251e-03):5.405931e-03,63:7.681654e-03):2.921474e-03,15:6.051005e-03):7.282539e-04,(11:9.842756e-03,6:8.015683e-03):2.260171e-03):2.644309e-03):2.195922e-03):2.651549e-03):3.227095e-03):2.576059e-04):2.294758e-03,(61:5.821831e-03,(62:1.163503e-02,72:1.155737e-02):7.447654e-03):1.936399e-03):9.949316e-04,((22:4.574327e-03,27:6.267913e-03):2.474043e-03,(25:4.641694e-03,47:3.087470e-02):2.664075e-03):7.059195e-04):4.066257e-04,(30:1.187754e-02,43:7.221363e-03):2.801639e-03):1.961567e-03):1.734268e-03,54:8.463849e-03):2.354845e-03):1.210099e-03):5.700834e-03,1:9.295245e-03);
   tree run1.730000 = [&U] (3:9.145204e-03,((12:2.367374e-02,(50:3.918524e-03,49:2.734218e-03):8.765027e-03):3.781301e-03,((30:1.762179e-02,9:1.069459e-02):5.268726e-04,((61:6.388270e-03,(((47:3.840549e-02,25:5.641957e-03):5.307149e-03,((27:1.137277e-02,22:6.661986e-03):3.202510e-04,((((48:1.147161e-02,(23:6.549763e-03,67:4.386275e-03):1.146064e-02):5.340359e-03,66:5.251289e-03):6.407135e-04,24:7.642056e-03):1.112041e-02,(((55:2.184713e-02,((19:3.913689e-03,18:5.081951e-03):6.685025e-03,28:1.848925e-02):2.715900e-03):4.041112e-03,((((59:6.460863e-03,60:4.387982e-03):4.882486e-03,58:6.148783e-03):1.479488e-03,68:4.437689e-03):2.865379e-03,((((11:1.025157e-02,(6:8.841939e-03,(15:5.598428e-03,(5:1.644071e-03,21:1.023498e-02):9.748345e-03):7.303245e-04):6.601461e-05):8.622351e-04,63:8.615242e-03):4.620338e-03,(10:1.228896e-02,29:1.264823e-02):2.130254e-03):9.923427e-04,((44:3.768249e-03,31:4.315625e-03):5.836917e-03,(((((46:1.379343e-02,26:1.104442e-02):1.000235e-03,70:1.440680e-02):1.929794e-03,(((((14:1.063210e-02,(((64:4.885816e-03,65:5.262250e-03):1.575557e-03,(52:1.890559e-02,(17:4.686228e-03,51:7.797583e-03):6.475201e-03):2.851356e-03):4.701374e-04,56:1.822186e-02):1.752555e-04):9.604722e-04,57:3.120598e-02):2.899531e-03,69:8.396426e-03):6.954437e-03,(8:2.855849e-03,((((33:7.576570e-03,(32:7.508178e-03,((7:1.674241e-03,39:3.033804e-02):1.239454e-02,((16:1.195216e-02,42:1.386442e-02):2.178133e-03,(41:1.312527e-03,40:1.480566e-03):5.082365e-03):3.604164e-03):4.830428e-04):8.318078e-03):3.089145e-03,4:2.677054e-03):1.248858e-03,53:3.742809e-03):4.711013e-03,(34:2.982014e-02,45:1.946895e-02):8.543730e-03):2.521981e-03):3.055940e-03):9.242233e-04,(20:9.801526e-04,2:9.457611e-04):5.391543e-03):4.281125e-04):8.979558e-04,71:3.164530e-03):7.776769e-03,(13:2.521833e-02,(((35:1.966092e-03,37:4.393565e-03):2.343730e-03,38:7.911924e-04):6.863273e-03,36:9.843112e-03):7.817307e-03):4.809929e-03):1.184489e-03):5.738116e-03):3.938526e-03):1.113348e-03):2.490334e-03,(72:5.629683e-03,62:9.735245e-03):5.518910e-03):2.123936e-03):2.898593e-03):9.210063e-04):3.000324e-03,43:1.448178e-02):1.247800e-03):2.815492e-03,54:4.943210e-03):1.390100e-03):3.353474e-03):2.482506e-03,1:1.928622e-02);
   tree run1.735000 = [&U] (((12:1.768312e-02,(49:7.971930e-03,50:1.397111e-02):1.141799e-02):1.462999e-03,(((61:2.842542e-03,54:8.050593e-03):9.997083e-04,(43:9.493408e-03,((((((62:1.186406e-02,72:5.480204e-03):4.262092e-03,((((19:6.104158e-03,18:5.152826e-03):3.119964e-03,28:1.040048e-02):2.549857e-03,55:2.748088e-02):2.323741e-03,((68:5.302393e-03,((59:8.666334e-03,60:2.606644e-03):2.059144e-03,58:6.954809e-03):2.661685e-03):1.933092e-03,(((((15:2.577179e-03,(63:9.991572e-03,(5:4.156640e-03,21:4.360138e-03):8.995336e-03):4.361659e-04):3.794057e-03,(6:3.953684e-03,11:8.364348e-03):2.263857e-03):3.211282e-03,10:1.180008e-02):3.663229e-04,29:1.315716e-02):8.002472e-04,((((26:1.359328e-02,(46:1.259685e-02,70:1.455365e-02):1.805315e-03):1.129517e-03,(71:3.089879e-03,((20:5.549672e-04,2:1.718311e-03):3.278544e-03,((34:2.882277e-02,(4:5.020396e-03,(53:5.384701e-03,(33:4.146004e-03,(((7:4.124011e-03,39:3.451666e-02):6.974313e-03,(((16:1.069257e-02,42:1.465743e-02):1.492448e-03,(40:1.580900e-03,41:4.211682e-04):3.311338e-03):1.054867e-03,32:8.477480e-03):4.811914e-04):2.746596e-03,45:2.620881e-02):5.019233e-03):4.446079e-03):8.152616e-05):3.687418e-03):3.367145e-03,(8:3.538879e-03,(69:9.035290e-03,(57:2.592785e-02,((56:1.517687e-02,(14:8.234994e-03,(64:4.557141e-03,65:4.642627e-03):1.240228e-03):1.854146e-03):2.022537e-03,((51:7.708930e-03,17:2.162828e-03):1.071715e-02,52:1.797074e-02):1.726936e-03):2.647746e-03):2.691300e-03):3.163260e-03):1.405824e-03):1.098718e-03):1.744600e-03):2.934246e-03):5.082456e-03,(13:2.057240e-02,(36:8.059518e-03,((35:2.092995e-03,38:1.123841e-04):3.405242e-03,37:3.739666e-03):3.785597e-03):5.654737e-03):4.721040e-03):1.999069e-03,(31:9.216006e-03,44:4.270107e-03):6.276231e-03):4.789354e-03):1.912293e-03):2.415474e-03):2.326872e-03):3.020066e-03,((23:1.877559e-02,(24:6.667626e-03,66:5.183824e-03):9.558263e-04):3.392867e-03,(67:1.923397e-03,48:7.975241e-03):5.234057e-03):7.741214e-03):3.142037e-03,27:1.169006e-02):5.428344e-04,(22:2.285989e-03,30:1.461148e-02):3.467878e-03):5.596287e-04,(47:3.793559e-02,25:5.939264e-03):1.136424e-03):1.786415e-03):1.667671e-03):2.178826e-03,9:9.358864e-03):3.030617e-03):2.358579e-03,3:1.143009e-02,1:1.355838e-02);
   tree run1.740000 = [&U] (3:9.626248e-03,((50:9.645863e-03,49:1.141060e-02):8.342758e-03,(12:1.484378e-02,((((30:1.478405e-02,43:3.712400e-03):8.534402e-03,(61:3.632641e-03,((22:3.804866e-03,27:6.897362e-03):1.124135e-03,((25:6.526933e-03,47:2.565339e-02):1.318724e-03,(((62:8.295041e-03,72:6.288848e-03):5.006841e-03,(((((31:5.713768e-03,44:6.196252e-03):3.765839e-03,(((20:5.033585e-04,2:2.251286e-03):5.623566e-03,(((69:5.566836e-03,((((52:1.320994e-02,56:1.428949e-02):1.722373e-03,57:1.974167e-02):2.721620e-03,(51:8.424811e-03,17:2.369722e-03):7.654463e-03):4.578133e-04,(14:6.138559e-03,(64:2.753462e-03,65:2.248940e-03):9.510340e-04):1.684062e-03):1.833330e-03):1.801783e-03,(71:3.978933e-03,(70:1.345130e-02,(46:1.545352e-02,26:9.792517e-03):3.993188e-03):1.299048e-03):2.843046e-03):6.045341e-04,(((53:1.969414e-03,(((45:2.169679e-02,33:2.776279e-03):2.287059e-03,((((7:4.988541e-03,39:2.401270e-02):8.418338e-03,(32:4.119754e-03,16:8.696566e-03):6.899556e-04):3.353482e-04,42:1.264969e-02):8.163353e-04,(40:5.166442e-04,41:8.488036e-07):8.038227e-03):3.149074e-03):4.137384e-03,4:3.954158e-03):6.669929e-04):4.238992e-03,34:3.048038e-02):1.777310e-03,8:8.148558e-03):1.760475e-03):1.116161e-03):5.931630e-03,(((38:1.120264e-03,(37:2.935802e-03,35:1.126061e-03):4.474587e-03):7.599665e-03,36:7.019105e-03):4.908682e-03,13:2.578355e-02):9.366263e-03):3.386150e-03):4.396326e-03,((10:1.097982e-02,(63:1.085288e-02,(((5:3.142427e-03,21:6.511171e-03):9.769480e-03,15:2.672010e-03):2.363761e-03,(6:4.316779e-03,11:1.071369e-02):2.095937e-03):2.223551e-03):2.524789e-03):3.205670e-03,29:8.122793e-03):9.321708e-04):2.621103e-03,((68:6.503450e-03,(58:4.380578e-03,(60:7.296158e-03,59:5.656768e-03):2.872776e-03):1.887891e-03):2.582563e-03,((19:6.316361e-03,18:8.677435e-03):7.215730e-03,28:1.021678e-02):3.871046e-03):1.328791e-04):5.952187e-04,55:2.079536e-02):1.129263e-03):2.415803e-03,((24:4.378057e-03,(23:1.888260e-02,(67:3.258591e-03,48:1.269693e-02):1.991513e-03):3.614661e-03):1.318674e-03,66:7.419605e-03):7.983756e-03):4.331211e-03):7.068487e-04):2.851472e-03):1.081526e-03):2.497377e-03,54:5.901539e-03):9.577354e-04,9:6.554726e-03):2.662768e-03):1.275297e-04):4.343064e-03,1:1.302228e-02);
   tree run1.745000 = [&U] ((((((((((((55:2.627662e-02,(19:5.260866e-03,18:8.860406e-03):7.840410e-03):4.974083e-04,28:1.066493e-02):1.450066e-03,((((31:4.770292e-03,44:6.055734e-03):3.122599e-03,((13:1.693576e-02,(36:7.182699e-03,(38:9.559359e-04,(37:5.196955e-03,35:6.060010e-04):4.285723e-03):6.919441e-03):6.062616e-03):5.857536e-03,((((20:1.734041e-03,2:3.290462e-03):3.212565e-03,(69:7.252749e-03,((56:1.609468e-02,(14:7.991430e-03,(64:3.767025e-03,65:2.883327e-03):1.142637e-03):6.366194e-04):1.146692e-03,(((51:8.803377e-03,17:2.746405e-03):5.961870e-03,57:2.035596e-02):8.951752e-04,52:1.453146e-02):1.089380e-03):1.918864e-03):3.119873e-03):3.337282e-03,(((53:2.880448e-03,(4:5.329221e-03,(((((7:4.003889e-03,39:2.309213e-02):5.915554e-03,42:1.320295e-02):2.412926e-03,(32:2.647949e-03,16:8.727261e-03):2.204657e-03):1.073876e-03,(40:7.746096e-04,41:2.587291e-04):8.259457e-03):6.884290e-03,(45:2.240033e-02,33:1.609271e-03):4.100767e-03):5.280038e-03):1.085955e-03):2.076266e-03,34:2.082445e-02):2.807636e-03,8:3.991997e-03):8.327978e-03):1.924237e-03,((70:1.192288e-02,(46:1.137999e-02,26:7.212250e-03):2.805558e-04):2.492569e-03,71:5.192463e-03):3.063503e-03):5.115231e-03):4.031172e-03):4.141968e-03,(29:1.178078e-02,(10:1.348975e-02,(((63:1.024888e-02,(5:6.350548e-03,21:8.171891e-03):3.418869e-03):2.465344e-03,15:1.052715e-02):1.197968e-03,(11:8.529412e-03,6:4.538962e-03):1.517971e-03):1.724918e-03):9.580501e-04):6.519229e-04):2.634084e-03,(((60:4.439025e-03,59:4.069845e-03):1.022856e-03,58:4.336804e-03):1.724792e-03,68:3.194714e-03):1.860475e-03):7.739096e-04):2.192789e-03,(62:1.187609e-02,72:6.661566e-03):8.903298e-03):1.842115e-03,(((67:3.591981e-03,48:1.303450e-02):1.997708e-03,(23:1.532706e-02,24:5.400088e-03):1.162907e-03):4.144592e-03,66:7.679951e-03):6.281636e-03):1.983585e-03,(((47:3.184321e-02,25:3.826898e-03):1.084073e-03,30:1.139685e-02):2.774923e-03,(22:4.846474e-03,27:8.060264e-03):7.168902e-04):1.829232e-03):3.037523e-03,61:3.766358e-03):1.209600e-03,43:1.636274e-02):2.521534e-03,54:6.794618e-03):8.909442e-04,9:1.098343e-02):1.922982e-03,((49:5.297134e-03,50:1.138051e-02):9.072898e-03,12:1.760065e-02):2.509898e-03):4.315208e-03,3:9.974077e-03,1:1.128258e-02);
   tree run1.750000 = [&U] ((((((((61:1.237004e-03,30:7.951072e-05):5.214246e-03,((22:4.031345e-03,27:7.776359e-03):2.111672e-03,((((62:1.028244e-02,72:6.147631e-03):7.147312e-03,((((((31:2.606670e-03,44:5.640707e-03):4.215573e-03,((((34:1.940927e-02,((45:1.910302e-02,33:1.094392e-03):5.844413e-03,(((40:1.089319e-03,41:7.163243e-04):4.700174e-03,(32:6.297386e-03,((16:7.936700e-03,42:1.391046e-02):8.285920e-04,(7:4.836656e-03,39:2.963954e-02):4.193560e-03):2.444988e-03):1.584174e-03):6.795663e-03,(4:2.633217e-03,53:4.186482e-03):9.404962e-05):1.411781e-03):3.657120e-03):4.994823e-03,((69:5.549641e-03,((((64:2.261431e-03,65:4.235837e-03):7.965938e-04,56:9.408987e-03):5.291419e-04,14:5.312217e-03):2.905301e-03,(57:2.240055e-02,((51:7.355870e-03,17:1.775901e-03):6.215055e-03,52:1.549494e-02):1.655491e-04):2.894769e-03):2.591724e-03):4.064926e-03,8:4.072949e-03):1.090764e-03):9.194108e-04,(20:1.422113e-03,2:2.708814e-04):2.743732e-03):1.132686e-03,(71:4.013210e-03,((26:9.740789e-03,46:1.068533e-02):1.340530e-03,70:1.180460e-02):4.085224e-03):1.741996e-03):6.050553e-03):1.166306e-03,(13:1.745188e-02,(36:7.316572e-03,(35:6.698862e-04,(38:1.632427e-03,37:4.612220e-03):6.538492e-04):5.852038e-03):4.618777e-03):9.358679e-03):5.732593e-03,(((((63:4.759025e-03,(5:6.794655e-03,21:2.464774e-03):3.955714e-03):1.700735e-03,15:3.630066e-03):2.492497e-03,(11:9.170545e-03,6:3.184075e-03):1.396423e-03):2.143318e-03,10:1.013554e-02):3.163521e-03,29:1.152943e-02):7.572821e-04):2.514942e-03,((((60:9.270430e-03,59:5.394376e-03):3.308965e-03,58:6.419333e-03):1.917131e-03,68:4.446915e-03):1.140720e-03,((19:4.015450e-03,18:2.611039e-03):7.584295e-03,28:1.128592e-02):1.481705e-03):8.955259e-04):8.697625e-04,55:2.668139e-02):1.951583e-03):2.076112e-03,(24:6.575366e-03,(66:1.175352e-02,((67:2.513638e-03,23:1.514206e-02):1.730476e-03,48:8.042077e-03):8.319009e-04):2.761620e-03):9.473745e-03):1.241529e-03,(47:3.152732e-02,25:9.772721e-03):2.891452e-03):1.151788e-03):2.847987e-03):1.129339e-03,43:7.072480e-03):2.406271e-03,54:8.646951e-03):9.907778e-04,9:8.338884e-03):2.269269e-03,(49:4.516133e-03,50:1.126762e-02):7.908596e-03):2.349489e-03,12:1.598720e-02):3.249046e-03,3:1.237574e-02,1:9.471037e-03);
   tree run1.755000 = [&U] ((((((((27:5.800230e-03,22:4.507298e-03):2.135441e-03,(47:3.303843e-02,25:7.154670e-03):3.570802e-03):2.183899e-03,((((55:2.446011e-02,(62:1.051137e-02,72:8.629687e-03):7.226398e-03):2.638644e-04,(((19:3.555848e-03,18:2.285848e-03):1.025377e-02,28:9.580715e-03):4.623487e-03,((((60:3.693323e-03,59:3.375971e-03):3.398875e-04,58:3.522520e-03):2.313456e-03,68:3.925539e-03):3.373773e-03,(((31:3.853957e-03,44:4.356302e-03):2.637619e-03,((13:2.338707e-02,(36:6.640420e-03,(35:2.610020e-03,(37:2.252815e-03,38:3.217331e-03):2.917885e-03):2.764475e-03):6.531208e-03):8.478507e-03,(((46:1.124394e-02,70:1.034499e-02):1.956480e-03,26:1.085652e-02):9.138708e-04,(((((34:2.220904e-02,(20:3.539870e-03,2:1.436403e-03):4.313304e-03):7.202655e-04,(69:4.926829e-03,((52:2.138288e-02,((51:7.150393e-03,17:1.707869e-03):9.011542e-03,57:2.472274e-02):6.560000e-04):1.799232e-03,((14:6.142497e-03,56:8.853535e-03):2.882495e-03,(64:3.155849e-03,65:5.203436e-03):6.183899e-04):9.708566e-04):2.238959e-03):4.628155e-03):2.697171e-03,((4:4.559801e-03,(((7:3.965938e-03,39:3.242243e-02):3.508936e-03,((42:1.557393e-02,(16:7.919890e-03,32:3.389044e-03):1.841500e-03):3.224206e-03,(40:2.961901e-03,41:1.653994e-03):5.284686e-03):4.564089e-04):6.653816e-03,(45:2.635671e-02,33:1.582192e-03):4.818275e-03):2.193719e-03):3.482796e-04,53:4.311828e-03):5.615261e-03):1.504774e-04,8:2.979079e-03):1.765882e-03,71:3.735884e-03):1.604778e-03):5.946832e-03):2.609679e-04):3.171189e-03,((((63:6.973642e-03,(5:3.006986e-03,21:7.402174e-04):9.774625e-03):7.257069e-04,15:4.045860e-03):4.222991e-04,(11:8.367837e-03,6:4.494615e-03):1.665016e-03):4.593654e-03,(29:7.712070e-03,10:1.122381e-02):2.563003e-03):8.826451e-04):1.053368e-03):2.156231e-04):2.328800e-03):3.698823e-03,(66:4.725702e-03,((23:1.461796e-02,(48:1.076128e-02,67:4.605029e-03):4.058499e-04):1.546059e-03,24:6.985858e-03):1.989232e-03):9.204310e-03):2.672162e-03,(61:3.897592e-03,30:4.974658e-03):9.208905e-03):3.200548e-04):2.669194e-03,43:1.225131e-02):2.592406e-03,54:5.049906e-03):7.045655e-04,9:6.543029e-03):4.162429e-03,(12:1.794588e-02,(49:1.436820e-02,50:9.527083e-03):9.582642e-03):2.088736e-03):2.177523e-03,3:1.237440e-02,1:1.454737e-02);
   tree run1.760000 = [&U] (((9:6.003977e-03,(((((47:2.775276e-02,25:8.655626e-03):6.886185e-03,(((62:1.312150e-02,72:4.806363e-03):7.359121e-03,(61:3.540075e-03,30:1.249773e-02):1.609612e-03):2.436120e-03,((66:8.890307e-03,((24:4.506189e-03,23:1.694527e-02):5.785272e-03,(48:1.201957e-02,67:3.112610e-03):9.334908e-04):2.990800e-03):8.992278e-03,(((((58:3.468552e-03,59:6.064306e-03):4.067004e-04,60:3.796788e-03):1.766325e-03,68:3.843918e-03):2.593370e-03,((19:9.046015e-03,18:8.293423e-03):4.284143e-03,28:1.042050e-02):2.432388e-03):8.485427e-04,((((((5:5.453726e-03,21:3.716474e-03):6.748863e-03,((15:5.101054e-03,6:5.862338e-03):1.201390e-03,11:1.124754e-02):1.491385e-03):3.619152e-04,63:6.828645e-03):1.510572e-03,(10:1.231762e-02,29:1.019871e-02):2.188027e-03):1.551838e-03,(((13:2.014331e-02,(36:8.804940e-03,((37:5.729077e-03,35:3.900727e-03):3.323307e-04,38:2.887212e-04):6.014972e-03):4.668031e-03):5.525306e-03,((46:1.529181e-02,26:5.199947e-03):8.723620e-04,(70:1.043340e-02,(71:3.090196e-03,(((34:3.526533e-02,(53:3.434363e-03,((33:3.316368e-03,(45:2.282830e-02,(((32:4.212809e-03,(7:1.954573e-03,39:3.015361e-02):6.453104e-03):3.353254e-03,42:1.760966e-02):1.249476e-03,(16:1.229592e-02,(40:2.412874e-04,41:1.044300e-04):7.191387e-03):1.206503e-03):1.124408e-03):1.793240e-03):3.816946e-03,4:4.002525e-03):6.636082e-04):3.694818e-03):3.072197e-03,8:2.937057e-03):2.421438e-03,((69:4.061490e-03,(((51:9.549200e-03,17:4.388720e-03):4.106854e-03,57:2.583136e-02):2.661868e-03,((64:3.682009e-03,65:2.717557e-03):3.693881e-04,(14:5.625447e-03,(56:1.005468e-02,52:1.513888e-02):4.352380e-03):4.358608e-04):4.734203e-03):1.177337e-03):4.553508e-03,(20:2.212822e-03,2:9.852181e-04):6.874874e-03):1.243224e-03):9.996429e-04):2.766279e-04):1.810357e-03):4.910077e-03):1.838053e-03,(31:4.570046e-03,44:6.861371e-03):3.032478e-03):3.631197e-03):1.343232e-03,55:2.760467e-02):2.981365e-04):6.068764e-03):2.634560e-04):2.822980e-03):1.142550e-04,(27:1.067348e-02,22:4.561195e-03):1.447519e-03):1.541417e-03,43:8.695442e-03):5.378405e-03,54:6.436980e-03):1.771308e-03):2.437391e-03,(12:1.524250e-02,(49:6.819748e-03,50:9.968229e-03):1.086871e-02):4.503026e-03):4.904222e-03,3:1.107094e-02,1:1.283008e-02);
   tree run1.765000 = [&U] (3:1.099817e-02,((9:6.470863e-03,(54:6.282570e-03,(((((25:5.908433e-03,(30:1.414493e-02,47:2.162680e-02):1.915875e-03):5.883493e-03,(((48:1.185560e-02,(67:3.851712e-03,23:1.769488e-02):1.198082e-03):1.149610e-03,(24:3.701346e-03,66:2.112901e-03):4.757742e-03):9.728308e-03,((((58:3.763037e-03,(59:4.081988e-03,60:4.130474e-03):9.020765e-04):1.631180e-03,68:5.115255e-03):2.536675e-03,((((71:2.097382e-03,(((69:7.834815e-03,(57:2.643745e-02,((52:1.197809e-02,(51:6.353007e-03,17:1.403987e-03):1.213388e-02):1.393347e-03,((65:3.286189e-03,64:5.349668e-03):5.915831e-04,(14:1.049705e-02,56:9.500354e-03):8.150817e-05):7.917395e-04):3.814161e-03):8.725634e-04):4.325160e-03,((34:3.122167e-02,((53:3.415890e-03,(((7:7.070299e-03,39:2.326108e-02):6.001956e-03,(((40:8.425959e-04,41:1.459570e-04):8.280477e-03,42:1.109498e-02):2.201144e-04,(16:1.078649e-02,32:7.560660e-03):3.070076e-04):2.925177e-04):2.636755e-03,(45:2.685285e-02,33:2.476435e-03):2.590753e-03):4.213587e-03):3.829007e-04,4:5.151187e-03):5.107667e-03):2.220069e-03,((20:2.308886e-03,2:2.193868e-03):3.081855e-03,8:3.353204e-03):9.352729e-04):6.445766e-04):2.108133e-03,((46:8.554021e-03,70:1.191672e-02):6.357704e-04,26:9.022485e-03):3.284362e-03):8.838923e-04):4.742159e-03,(((35:1.778453e-03,(37:9.218752e-03,38:9.508429e-04):3.928573e-04):4.919587e-03,36:7.853055e-03):8.625375e-03,13:1.906465e-02):8.285252e-03):1.991502e-03,(31:3.176280e-03,44:5.624470e-03):4.073910e-03):2.974880e-03,((10:9.873593e-03,29:1.043884e-02):4.904094e-03,((6:5.217587e-03,11:8.395889e-03):1.602053e-03,((63:1.012139e-02,(5:2.954619e-03,21:5.004672e-03):5.869675e-03):4.085985e-03,15:3.822257e-03):1.363317e-03):1.548287e-03):2.841782e-03):3.147620e-03):2.307137e-04,(((19:8.239211e-03,18:3.107218e-03):2.822097e-03,28:6.226095e-03):2.105668e-03,55:2.329589e-02):1.341188e-03):3.638847e-03):3.569625e-03):4.882767e-04,((62:6.761936e-03,72:1.074118e-02):4.266479e-03,(22:3.307968e-03,27:1.564830e-02):1.628080e-03):2.525097e-04):1.061243e-03,61:8.328522e-03):2.450866e-03,43:9.744540e-03):3.666494e-03):1.146637e-03):3.814526e-03,((50:7.485925e-03,49:9.521039e-03):1.113225e-02,12:1.890293e-02):1.552071e-03):2.933921e-03,1:1.005947e-02);
   tree run1.770000 = [&U] (3:1.375749e-02,(((9:7.710456e-03,((43:1.102113e-02,(30:1.147498e-02,(61:7.294716e-03,(((((55:2.921135e-02,((((44:3.587062e-03,31:4.423703e-03):4.334156e-03,(((71:3.169465e-03,((((((14:6.590734e-03,(57:2.492923e-02,56:6.998212e-03):8.191503e-03):4.140967e-04,((64:5.012113e-03,65:4.449295e-03):4.052294e-03,((17:3.254756e-03,51:9.269308e-03):7.934522e-03,52:1.601666e-02):5.644107e-03):1.189821e-03):2.014512e-03,69:7.468034e-03):6.180579e-03,8:2.363896e-03):2.966524e-04,((45:3.111550e-02,(53:2.693782e-03,(4:4.873610e-03,(((((41:1.401132e-03,40:6.168765e-04):7.799671e-03,32:2.667418e-03):1.048546e-04,(7:3.293836e-03,39:2.955771e-02):5.220095e-03):3.571860e-04,(42:1.932304e-02,16:1.096242e-02):4.254445e-03):2.348712e-03,33:3.560276e-03):1.874474e-03):1.268072e-03):3.952364e-03):8.624604e-04,34:2.491345e-02):1.841225e-03):2.551838e-03,(20:1.314052e-03,2:2.172281e-03):3.966684e-03):6.818546e-04):1.068136e-04,((70:1.586392e-02,26:9.574689e-03):4.063214e-04,46:1.634661e-02):5.102268e-03):1.025413e-02,(13:1.918902e-02,((38:3.155993e-05,(37:2.744707e-03,35:2.586049e-03):5.528767e-03):7.368576e-03,36:1.165024e-02):9.400426e-03):4.707911e-03):3.548229e-03):8.487458e-03,((10:1.364701e-02,29:9.553370e-03):2.772961e-03,((((21:4.302321e-03,5:6.716317e-03):3.529598e-03,63:7.675293e-03):2.911531e-03,15:5.068419e-03):5.020463e-04,(11:6.916322e-03,6:5.610169e-03):2.254123e-03):1.928422e-03):1.130785e-03):2.246458e-03,((68:7.276109e-03,(58:5.495356e-03,(60:5.363413e-03,59:3.266667e-03):8.966557e-04):1.802939e-03):4.284493e-03,((19:8.277653e-03,18:5.338517e-03):3.307916e-03,28:8.160558e-03):4.062970e-03):7.714116e-04):2.315256e-04):2.293321e-03,(72:8.848290e-03,62:8.324454e-03):3.925593e-03):2.655246e-04,(((23:1.671778e-02,24:3.185261e-03):7.752629e-03,(48:1.268316e-02,67:3.597942e-03):7.622795e-03):2.565442e-04,66:7.775705e-03):8.337851e-03):4.349741e-03,(27:8.633861e-03,22:5.010832e-03):7.378590e-04):5.841903e-04,(47:3.234776e-02,25:6.941089e-03):5.333016e-03):1.586805e-03):5.911075e-04):1.339864e-03):4.735890e-03,54:9.101785e-03):2.595820e-03):3.441494e-03,(50:8.662104e-03,49:7.469237e-03):1.769505e-02):1.638295e-03,12:1.836573e-02):1.901122e-03,1:1.251991e-02);
   tree run1.775000 = [&U] (3:9.933656e-03,(((((((25:5.829619e-03,47:3.302238e-02):4.333553e-03,(((((23:1.368453e-02,66:8.497169e-03):1.326365e-04,24:8.634635e-03):1.534417e-04,(48:8.053478e-03,67:4.090161e-03):3.218721e-03):8.625781e-03,((55:2.030143e-02,(((((31:7.096727e-03,44:7.214585e-03):6.287596e-03,((((46:1.595499e-02,26:1.540117e-02):1.301361e-03,70:1.062502e-02):2.565332e-03,(((2:1.197348e-03,20:7.170833e-04):3.658183e-03,(((34:2.591315e-02,(((52:1.500998e-02,(57:3.174319e-02,(51:9.192459e-03,17:6.777659e-03):7.302743e-03):2.386684e-03):2.397514e-03,((64:5.345907e-03,65:3.965185e-03):1.412335e-03,(14:6.146250e-03,56:4.749424e-03):9.003788e-04):7.320603e-04):4.181792e-03,69:5.477063e-03):5.453108e-03):2.438160e-03,(((45:3.133580e-02,(((42:1.509712e-02,16:1.179944e-02):3.209455e-03,(41:2.698560e-04,40:1.635939e-03):7.101760e-03):2.202241e-03,(32:1.080138e-02,(39:3.261343e-02,7:5.625702e-03):4.776928e-03):1.100224e-03):1.801682e-03):4.808768e-04,33:3.204934e-03):3.999965e-03,(53:4.834274e-03,4:3.419219e-03):2.813401e-04):8.481614e-03):1.549393e-03,8:4.228303e-03):2.238134e-03):8.116459e-04,71:2.801648e-03):1.308811e-03):4.105229e-03,((36:7.987873e-03,((35:7.497922e-04,38:4.235261e-04):4.212273e-04,37:2.791348e-03):5.229391e-03):7.206215e-03,13:2.235098e-02):4.595221e-03):3.134233e-03):5.823881e-03,((((11:1.095176e-02,6:6.011275e-03):3.543641e-03,((5:5.595790e-03,21:5.806064e-03):1.043490e-02,15:4.562839e-03):7.698384e-04):1.376625e-03,63:8.642414e-03):2.326444e-03,(10:1.398264e-02,29:1.125672e-02):1.268581e-03):3.671203e-03):1.813203e-03,(68:5.573103e-03,((59:3.097927e-03,60:4.902805e-03):2.603197e-03,58:2.900027e-03):4.680581e-03):3.242407e-03):2.228292e-03,(28:9.430785e-03,(19:4.251454e-03,18:7.273502e-03):8.192316e-03):6.030683e-03):7.097258e-04):1.026062e-03,(72:1.083994e-02,62:1.320441e-02):5.205032e-03):1.517195e-03):1.998067e-03,(27:1.032530e-02,22:3.572795e-03):8.795215e-04):3.100932e-04):2.356073e-03,61:6.864637e-03):1.726481e-03,(30:1.275480e-02,43:1.050070e-02):2.204390e-03):2.238990e-03,9:6.073167e-03):1.521867e-03,54:8.009421e-03):6.224015e-03,(12:2.341870e-02,(49:5.292700e-03,50:1.337161e-02):1.158416e-02):6.049541e-04):2.702449e-03,1:9.891308e-03);
   tree run1.780000 = [&U] (3:7.305760e-03,(((49:1.060275e-02,50:4.650034e-03):2.127239e-02,12:1.786695e-02):7.870853e-04,(54:5.915726e-03,((61:4.945294e-03,(43:1.091888e-02,(((66:6.956492e-03,((48:2.283355e-03,67:4.801970e-03):6.904068e-03,(23:1.545900e-02,24:7.026392e-03):1.817055e-03):1.422684e-04):9.369506e-03,((72:6.262603e-03,62:1.361388e-02):3.810582e-03,(((28:8.575560e-03,(19:4.507397e-03,18:2.865642e-03):5.693688e-03):2.985675e-03,((((((11:1.003865e-02,6:4.460957e-03):4.323226e-03,(15:6.946107e-03,(63:7.799389e-03,(5:4.333659e-03,21:3.693499e-03):8.323360e-03):5.856329e-04):2.622682e-03):1.932885e-03,10:1.232116e-02):6.732214e-04,29:1.198683e-02):2.097101e-03,((31:6.842699e-03,44:4.214582e-03):4.983760e-03,(((46:1.167346e-02,26:9.145207e-03):2.147810e-03,(((8:3.028791e-03,(((((57:2.741908e-02,(51:9.976627e-03,17:4.028166e-03):4.888568e-03):1.529802e-03,52:1.547972e-02):2.341522e-03,((65:3.173470e-03,64:2.309680e-03):6.328451e-04,(56:8.985762e-03,14:4.279872e-03):4.141031e-03):3.558174e-03):1.750238e-03,69:9.610189e-03):3.988472e-03,((53:2.889695e-03,(4:7.092303e-03,((32:6.188553e-03,(((42:1.181346e-02,16:1.081565e-02):2.297355e-03,(41:6.530872e-04,40:3.066571e-04):4.184723e-03):1.619752e-03,(33:1.583658e-04,45:3.122506e-02):1.673441e-03):4.349917e-04):5.039930e-04,(39:2.989426e-02,7:3.617682e-03):7.344492e-03):9.348463e-03):1.281164e-03):7.228907e-03,34:2.425844e-02):3.421080e-04):3.759983e-04):7.518595e-04,(2:4.151672e-03,20:1.692877e-03):2.677215e-03):1.286360e-03,(71:5.013882e-03,70:9.895839e-03):1.633374e-03):2.688175e-03):3.987963e-03,((36:9.033189e-03,((35:1.167355e-03,37:7.836144e-03):2.450285e-04,38:1.494571e-03):3.350409e-03):6.889789e-03,13:1.609121e-02):4.881444e-03):6.255187e-03):5.939787e-03):1.617666e-03,(68:4.658471e-03,((59:2.176717e-03,60:5.620203e-03):1.484635e-03,58:4.206877e-03):1.538142e-03):2.669713e-03):1.139269e-04):5.901962e-04,55:2.213961e-02):2.741067e-03):2.490542e-03):1.462824e-03,((27:8.256150e-03,22:3.436775e-03):1.784836e-03,(25:3.756932e-03,(30:6.727050e-03,47:3.053155e-02):1.698624e-03):2.381429e-03):2.345145e-04):6.663193e-04):3.567906e-03):3.403323e-03,9:6.644040e-03):3.864991e-03):1.836561e-03):1.814638e-03,1:9.031895e-03);
   tree run1.785000 = [&U] ((((50:9.350803e-03,49:5.655317e-03):7.741928e-03,12:1.750415e-02):3.647891e-03,(9:9.213305e-03,((43:1.255981e-02,(61:3.909517e-03,(((25:7.164538e-03,47:3.160996e-02):1.671653e-03,(22:3.603875e-03,27:9.862723e-03):1.588938e-03):9.280910e-04,((62:6.892240e-03,72:1.297926e-02):7.835726e-03,((((((19:4.065818e-03,18:2.651153e-03):5.470605e-03,55:2.573528e-02):1.740681e-03,28:9.720348e-03):8.098320e-04,(((((((70:9.551334e-03,46:6.741788e-03):1.696231e-03,26:1.017421e-02):5.002693e-03,(71:3.043932e-03,((8:3.101258e-03,((34:3.100315e-02,((4:4.456129e-03,((45:2.092182e-02,33:2.366914e-03):2.480464e-03,(((7:5.787411e-03,39:2.510226e-02):4.381880e-03,32:5.922445e-03):2.906399e-03,((16:1.409004e-02,42:1.193283e-02):2.856533e-03,(40:3.660346e-04,41:6.551687e-04):5.685869e-03):8.773536e-04):3.188025e-03):3.656604e-03):2.276253e-04,53:3.139922e-03):3.874002e-03):3.086624e-03,((14:7.433694e-03,((57:2.602422e-02,56:1.046170e-02):5.675670e-04,((65:3.532091e-03,64:2.913371e-03):1.283180e-03,((51:5.838848e-03,17:3.692146e-03):1.054075e-02,52:1.392275e-02):2.420178e-03):2.246193e-04):2.556443e-04):3.094223e-03,69:7.497078e-03):6.294188e-03):1.292932e-04):4.994894e-04,(20:1.865088e-03,2:3.346229e-03):3.250840e-03):2.335486e-03):7.189833e-04):9.700010e-03,(((35:3.566025e-04,(37:5.427289e-03,38:8.208981e-04):4.339945e-06):5.837692e-03,36:8.178009e-03):5.634414e-03,13:1.610831e-02):7.691735e-03):2.691128e-03,(31:7.219427e-03,44:3.939531e-03):5.178112e-03):4.960986e-03,((29:1.605022e-02,((((5:4.257971e-03,21:5.561368e-03):5.533879e-03,63:7.533180e-03):2.059948e-03,15:5.582343e-03):1.868497e-03,(6:5.556588e-03,11:1.352627e-02):1.190647e-03):2.889656e-03):1.302479e-03,10:1.305584e-02):1.280890e-03):2.578690e-03,(((60:4.516503e-03,59:5.270256e-03):8.297503e-04,58:5.351668e-03):1.339779e-03,68:5.582931e-03):1.337458e-03):3.271653e-04):2.487278e-03,(24:3.525682e-03,((67:2.036951e-03,48:1.227340e-02):3.270934e-04,(23:2.015348e-02,66:6.338205e-03):1.622429e-04):1.493897e-03):9.311328e-03):9.922133e-04,30:1.856890e-02):2.615262e-04):2.215421e-04):2.531975e-03):2.929277e-04):1.502635e-03,54:1.036261e-02):1.420276e-03):1.645842e-03):2.258917e-03,3:8.750885e-03,1:1.166209e-02);
   tree run1.790000 = [&U] ((((54:7.183870e-03,(9:8.969607e-03,((((((((60:4.365342e-03,(59:3.652303e-03,58:5.387585e-03):2.612887e-03):7.888216e-04,68:4.110053e-03):1.426256e-03,(28:8.782627e-03,(55:2.424003e-02,(19:3.207686e-03,18:4.128820e-03):5.653398e-03):6.366294e-04):2.563964e-03):3.899207e-05,((((((34:3.050352e-02,((((45:1.879912e-02,33:1.010230e-03):4.845837e-03,(((32:6.467360e-03,(42:1.307448e-02,16:1.386297e-02):2.136040e-04):1.167336e-03,(7:6.728633e-03,39:2.270816e-02):4.315966e-03):1.595531e-03,(40:1.097110e-03,41:1.361734e-03):5.322392e-03):6.781979e-03):3.120574e-03,4:2.851770e-03):3.092602e-04,53:2.831971e-03):5.139173e-03):3.526383e-03,(((((((64:6.121729e-03,(56:8.500623e-03,14:6.326374e-03):1.493937e-03):1.733211e-03,65:6.887127e-03):1.956290e-03,((51:5.304521e-03,17:2.776075e-03):9.356510e-03,52:1.369837e-02):1.054961e-03):3.623209e-03,57:2.531201e-02):1.531566e-03,69:7.873482e-03):2.777117e-03,(20:2.587317e-03,2:1.854810e-03):4.831042e-03):1.996487e-03,8:4.091428e-03):8.938968e-05):2.524835e-03,(71:3.549177e-03,(70:1.284590e-02,(46:1.401680e-02,26:7.109749e-03):1.261459e-03):1.623994e-03):1.032188e-03):5.960844e-03,((((38:5.597519e-04,37:2.610693e-03):9.425977e-04,35:4.938907e-03):5.095198e-03,36:7.306406e-03):5.412494e-03,13:1.959705e-02):1.164720e-02):2.386224e-03,(31:6.626757e-03,44:5.751732e-03):7.036302e-03):4.791417e-03,((10:1.213248e-02,((15:6.127493e-03,((5:1.841061e-03,21:1.572977e-03):1.110316e-02,63:7.411779e-03):1.245753e-03):3.634057e-03,(6:5.467041e-03,11:1.134134e-02):2.526398e-03):2.400438e-03):1.164467e-03,29:9.641942e-03):4.254703e-03):4.151122e-03):3.980669e-03,(30:1.503761e-02,(((48:1.151801e-02,23:1.629031e-02):9.011143e-04,67:7.035180e-03):1.012429e-03,(66:1.739417e-03,24:3.108950e-03):4.231855e-03):1.054776e-02):7.657321e-05):3.619427e-03,((62:9.175569e-03,72:1.435533e-02):8.768453e-03,((22:4.665049e-03,(25:6.788659e-03,47:3.899655e-02):4.184950e-03):1.383678e-03,27:9.744881e-03):1.860112e-04):5.752018e-04):2.444307e-03,61:1.028300e-02):2.538799e-04,43:1.289396e-02):1.846620e-03):1.314065e-03):1.748103e-03,12:2.044679e-02):7.927489e-06,(50:1.178702e-02,49:1.973330e-03):7.455520e-03):4.645534e-03,3:1.232823e-02,1:1.060913e-02);
   tree run1.795000 = [&U] ((((49:5.722832e-03,50:1.086226e-02):1.436065e-02,12:2.601523e-02):8.270285e-04,(9:1.025899e-02,(((61:3.877444e-03,((30:1.125466e-02,(47:3.197475e-02,25:4.826790e-03):1.285975e-03):1.162409e-03,((22:3.380834e-03,27:8.334181e-03):2.470099e-03,((((68:3.054945e-03,((60:5.285487e-03,59:2.868333e-03):1.782691e-03,58:9.358050e-03):1.144865e-03):3.845790e-03,(((19:6.678719e-03,18:5.044557e-03):5.583711e-03,(55:1.952922e-02,28:6.767950e-03):2.303649e-03):4.198969e-03,(((29:8.146187e-03,10:1.264793e-02):1.252800e-03,((11:8.343540e-03,6:6.066411e-03):2.440023e-03,(15:7.200314e-03,((5:5.850413e-03,21:5.749019e-03):6.712212e-03,63:5.179990e-03):1.403515e-03):2.029525e-03):3.892025e-03):2.191929e-03,(((13:2.966455e-02,(36:6.128909e-03,(37:8.935773e-03,(35:3.744898e-03,38:4.349682e-05):1.290959e-04):4.604083e-03):9.111227e-03):6.030602e-03,(((((8:6.231880e-03,((53:3.966751e-03,((33:3.299575e-03,(((16:9.961014e-03,42:1.357594e-02):1.590069e-03,(32:6.317954e-03,(7:3.950829e-03,39:2.776992e-02):3.975369e-03):3.304757e-03):9.877803e-04,(40:7.541180e-04,41:2.766610e-04):6.264407e-03):6.916968e-03):9.902328e-04,4:5.634814e-03):1.571092e-03):1.428532e-03,(45:1.783150e-02,34:2.812893e-02):2.440873e-03):5.062166e-03):3.297168e-04,(69:6.471731e-03,(((64:4.959991e-03,65:2.698519e-03):1.779408e-03,(52:1.551492e-02,(51:1.056901e-02,17:3.607539e-03):6.602927e-03):3.487952e-03):6.362416e-04,(14:6.218621e-03,(56:8.730846e-03,57:2.218008e-02):5.046496e-03):1.355690e-04):2.161152e-03):5.256442e-03):2.742770e-03,(20:1.869831e-03,2:2.400694e-04):3.238503e-03):1.661643e-03,((46:1.420269e-02,26:8.112866e-03):3.566775e-03,70:1.189381e-02):5.271289e-03):4.430607e-04,71:4.013893e-03):5.522097e-03):3.227473e-03,(31:3.940716e-03,44:8.058626e-03):7.368477e-03):2.141761e-03):2.533309e-03):1.522668e-04):2.712294e-03,((24:9.554986e-03,66:5.050379e-03):8.429718e-04,((23:1.760018e-02,67:3.060289e-03):1.038886e-04,48:1.116701e-02):2.548753e-03):5.430908e-03):2.626210e-03,(62:7.458476e-03,72:9.967090e-03):5.861805e-03):1.921561e-03):8.296127e-04):2.690894e-03):4.140621e-04,43:1.165922e-02):2.900871e-03,54:5.742098e-03):1.055431e-03):2.978499e-03):5.367765e-03,3:8.825482e-03,1:8.902894e-03);
   tree run1.800000 = [&U] ((((50:1.065243e-02,49:5.605343e-03):1.570934e-02,12:2.397321e-02):4.729885e-04,((54:9.429341e-03,9:1.208316e-02):5.301691e-05,(61:4.327574e-03,(((((55:2.354518e-02,((((58:6.374624e-03,(60:6.472501e-03,59:3.482711e-03):1.000460e-03):2.525582e-03,68:5.663121e-03):2.550752e-03,(((31:7.345884e-03,44:8.024235e-03):4.599330e-03,(((71:5.529870e-03,(((((((14:9.432718e-03,(64:3.172044e-03,65:5.079755e-03):1.514876e-03):3.696531e-04,56:7.268479e-03):1.153309e-03,(52:1.637084e-02,((51:5.074011e-03,17:2.326389e-03):1.064225e-02,57:1.983231e-02):2.423744e-04):1.607393e-03):3.079862e-03,69:5.427876e-03):4.229672e-03,8:3.570628e-03):2.460256e-04,((4:1.698692e-03,(53:4.749414e-03,((45:3.565295e-02,33:1.273152e-03):3.256006e-03,((40:1.607926e-04,41:5.864372e-04):4.038665e-03,(16:1.321737e-02,(42:1.272137e-02,(32:5.404064e-03,(7:3.612843e-03,39:2.637663e-02):5.936357e-03):1.401041e-03):5.044119e-05):1.587594e-03):1.595570e-03):5.450546e-03):6.480166e-04):4.469181e-03,34:3.338309e-02):2.574513e-03):1.497541e-03,(20:1.307642e-04,2:1.868338e-03):3.099593e-03):1.841636e-03):2.208742e-03,((46:1.634108e-02,70:1.322212e-02):4.680492e-03,26:1.160527e-02):3.222024e-03):4.457702e-03,((((35:1.951518e-03,37:5.233018e-03):1.542924e-03,38:5.231461e-04):6.135992e-03,36:5.102031e-03):8.901395e-03,13:2.140642e-02):3.978405e-03):3.401829e-03):3.974112e-03,(29:9.052740e-03,(10:1.587856e-02,((15:4.810880e-03,((5:1.834365e-03,21:2.332305e-03):1.095639e-02,63:1.142182e-02):2.815151e-03):9.728199e-04,(6:8.100815e-03,11:1.179763e-02):1.061821e-03):2.701980e-03):5.441632e-04):1.717267e-03):4.732526e-03):1.840147e-03,((19:7.372117e-03,18:8.629754e-03):7.516184e-03,28:9.767027e-03):4.444310e-03):2.670414e-03):6.361359e-04,(62:5.693876e-03,72:8.554599e-03):1.023073e-02):2.025257e-03,(24:8.066863e-03,(66:1.049154e-02,(67:4.648200e-03,(48:9.265804e-03,23:1.622539e-02):1.622478e-03):3.704244e-04):7.328320e-03):1.059660e-02):5.448409e-04,((25:4.497959e-03,47:4.099045e-02):3.376114e-03,(22:3.332450e-03,27:9.866942e-03):2.555509e-03):1.864239e-03):6.834202e-04,(43:9.238899e-03,30:1.948438e-02):2.487453e-03):2.507275e-03):2.673008e-03):4.106155e-03):9.485890e-03,3:1.205565e-02,1:1.055300e-02);
   tree run1.805000 = [&U] (((50:3.197119e-03,49:8.511623e-03):1.572922e-02,(12:2.558319e-02,(9:5.995724e-03,((61:4.006128e-03,(((43:9.476690e-03,30:1.037987e-02):6.095272e-03,((25:5.442671e-03,47:4.178260e-02):3.580356e-03,(22:3.712733e-03,27:1.033418e-02):4.839193e-03):6.284236e-04):2.871590e-03,(((62:9.568895e-03,72:8.970021e-03):7.366052e-03,(55:2.351203e-02,((((((38:3.956315e-04,(35:4.048069e-03,37:5.775315e-03):1.464339e-03):5.917719e-03,36:1.058682e-02):7.561108e-03,13:1.731910e-02):9.321288e-03,(((71:4.782549e-03,((26:1.203041e-02,46:2.028567e-02):1.645382e-03,70:1.449931e-02):8.765026e-04):5.372443e-04,(((20:2.595456e-03,2:3.035963e-03):2.862695e-03,(((57:3.255257e-02,(((51:1.185810e-02,17:5.583880e-03):9.011856e-03,52:1.216017e-02):3.135157e-03,((14:1.290921e-02,56:1.122180e-02):1.447771e-03,(64:3.864526e-03,65:5.487158e-03):1.954407e-03):1.068854e-03):2.107339e-03):2.145830e-03,69:1.004467e-02):3.608772e-03,(34:3.118976e-02,8:5.069029e-03):2.688791e-04):2.390775e-03):2.845681e-04,((4:4.642269e-03,((((40:2.925218e-03,41:7.090002e-05):6.398854e-03,((16:1.410502e-02,32:6.374653e-03):1.861282e-03,42:2.136805e-02):2.136284e-03):3.215996e-04,(7:3.806443e-03,39:3.055431e-02):7.091245e-03):2.865442e-03,(45:2.659894e-02,33:1.459675e-03):2.173849e-03):2.347979e-03):8.218612e-04,53:4.039328e-03):8.985207e-03):2.327252e-03):7.505985e-03,(31:4.692079e-03,44:4.829500e-03):2.176678e-03):1.814872e-03):4.123141e-03,(29:9.660699e-03,(10:1.284517e-02,((((5:4.851188e-03,21:4.254219e-03):5.250956e-03,63:7.994794e-03):2.488303e-03,15:5.471107e-03):4.981581e-04,(6:6.100579e-03,11:1.144798e-02):2.813943e-03):6.666202e-04):1.967017e-03):8.260990e-04):2.846119e-03,((((59:5.459402e-03,60:4.177668e-03):8.050739e-04,58:6.632214e-03):3.032157e-03,68:5.740796e-03):8.655166e-04,((19:2.365049e-03,18:6.219731e-03):9.281597e-03,28:1.135722e-02):3.170338e-03):1.363497e-03):3.510229e-03):1.833277e-03):1.201437e-03,(((48:1.092838e-02,23:1.483785e-02):2.101351e-03,67:6.078130e-03):3.314735e-03,(24:4.358559e-03,66:1.473040e-03):5.465503e-03):1.014941e-02):2.933140e-03):9.714940e-04):2.009865e-03,54:5.374339e-03):2.421190e-03):3.091722e-03):1.164377e-03):3.487552e-03,3:1.386132e-02,1:1.184771e-02);
   tree run1.810000 = [&U] ((((9:8.646937e-03,(54:7.199042e-03,((61:7.596673e-03,(43:6.085963e-03,30:1.025983e-02):3.198179e-03):4.131067e-04,(((22:3.208545e-03,27:9.517061e-03):3.432987e-03,(25:5.422350e-03,47:3.847887e-02):3.373212e-03):8.321342e-04,(((62:1.013194e-02,72:7.931351e-03):4.568453e-03,((((((60:6.089509e-03,59:7.247493e-03):9.560555e-04,58:5.979145e-03):3.408635e-03,68:3.819142e-03):2.319216e-03,((29:1.236648e-02,(10:9.207421e-03,((((5:3.909650e-03,21:3.177558e-03):8.700840e-03,63:7.620462e-03):6.044577e-04,15:5.766161e-03):9.589319e-04,(6:3.752654e-03,11:1.054279e-02):2.519214e-03):2.110325e-03):7.838748e-04):9.093471e-04,((31:2.671339e-03,44:8.272315e-03):3.805122e-03,((((20:9.570410e-04,2:2.941350e-03):3.190976e-03,((34:2.872360e-02,(53:4.538272e-03,(4:7.925604e-03,((((40:1.036591e-03,41:1.391893e-03):2.262136e-03,(16:1.298974e-02,42:1.884537e-02):1.984517e-03):3.914450e-04,((7:6.023572e-03,39:3.110407e-02):6.034364e-03,32:8.174722e-03):1.234200e-03):3.731791e-03,(45:2.449578e-02,33:7.608159e-04):3.376984e-03):3.467639e-03):7.040663e-04):1.909442e-03):5.729553e-03,((((14:7.372272e-03,(56:5.922876e-03,(64:4.896649e-03,65:2.661517e-03):3.410990e-04):6.091563e-04):1.267321e-03,(52:1.071094e-02,((51:4.277027e-03,17:4.833790e-03):5.421676e-03,57:3.027434e-02):2.714217e-03):6.539380e-04):2.903733e-03,69:8.701225e-03):7.625776e-03,8:3.201152e-03):1.565147e-04):8.344283e-04):1.201529e-03,(((46:1.440931e-02,70:9.017673e-03):2.464255e-03,26:1.009182e-02):2.113054e-03,71:5.997899e-03):1.416604e-04):6.248490e-03,((((35:1.924144e-03,38:6.435218e-04):1.248262e-03,37:2.556756e-03):4.809559e-03,36:4.680362e-03):8.846852e-03,13:2.035423e-02):6.667830e-03):2.120911e-03):4.012967e-03):2.768103e-03):9.265288e-04,((19:8.462601e-03,18:3.510214e-03):9.524114e-03,28:9.718207e-03):4.128662e-03):4.984201e-04,55:2.604952e-02):2.182617e-03):9.781454e-05,(((66:1.394170e-02,67:5.506807e-03):2.233691e-05,(23:1.654801e-02,48:1.239118e-02):2.050473e-03):1.870976e-03,24:6.998570e-03):5.189717e-03):3.535033e-03):2.154957e-03):3.115116e-03):1.639969e-03):2.835627e-03,12:1.935024e-02):8.116131e-04,(50:5.503295e-03,49:4.516951e-03):1.415148e-02):3.076560e-03,3:9.498613e-03,1:1.091091e-02);
   tree run1.815000 = [&U] (3:1.005537e-02,((12:1.704058e-02,(49:3.832473e-03,50:5.813081e-03):1.784030e-02):1.805559e-03,(((43:1.394460e-02,((((47:3.654603e-02,25:3.754890e-03):2.914482e-03,(((24:6.110235e-03,(48:1.196980e-02,((67:2.350007e-03,66:6.199358e-03):5.188251e-06,23:1.559130e-02):4.328375e-04):2.474190e-03):6.063543e-03,30:1.455670e-02):1.154708e-03,((55:2.478371e-02,(((19:4.990252e-03,18:3.781234e-03):7.989055e-03,28:6.291415e-03):2.016924e-03,((68:3.509440e-03,(58:4.363943e-03,(59:2.721058e-03,60:5.730589e-03):5.468038e-04):2.467854e-03):2.448363e-03,(29:1.150959e-02,(((31:3.087792e-03,44:5.201628e-03):2.514496e-03,((((34:2.518665e-02,(45:2.422692e-02,((4:2.290922e-03,(((39:2.790552e-02,7:5.479178e-03):5.206969e-03,(((41:4.003837e-04,40:1.123606e-03):5.338386e-03,16:1.408933e-02):3.215558e-04,(42:1.637000e-02,33:5.077813e-03):1.919645e-03):5.802520e-04):1.373906e-04,32:3.394418e-03):7.581930e-03):5.874951e-04,53:3.103017e-03):1.621935e-03):7.741461e-04):1.662174e-03,((69:7.126157e-03,(((51:1.016834e-02,17:4.042405e-03):5.788553e-03,(52:1.370481e-02,57:2.776363e-02):1.848077e-04):2.457412e-03,((64:2.933272e-03,65:2.216781e-03):1.942849e-03,(14:5.552587e-03,56:9.690286e-03):4.205148e-03):1.154429e-03):1.651122e-03):2.668464e-03,(((2:2.761431e-03,20:2.323535e-03):1.428908e-03,71:7.145508e-03):2.291181e-03,(26:9.378450e-03,(70:7.643443e-03,46:1.163083e-02):2.448631e-03):5.309604e-04):8.236482e-04):2.070958e-03):1.016214e-04,8:3.439396e-03):8.676561e-03,((36:7.165422e-03,((37:7.540554e-03,35:1.818862e-03):1.494929e-03,38:4.376717e-03):4.275088e-03):6.343574e-03,13:1.949417e-02):5.206777e-03):5.077564e-03):4.301035e-03,(10:1.206907e-02,(((21:3.720829e-03,5:2.823123e-03):1.001250e-02,63:5.529671e-03):1.311873e-03,((11:7.509599e-03,15:6.035098e-03):3.818231e-03,6:6.490955e-03):4.192376e-03):2.623486e-03):1.991426e-04):1.336578e-03):3.574087e-03):1.817776e-03):1.693346e-03):1.174419e-03,(72:7.990216e-03,62:1.377387e-02):3.160481e-03):4.217272e-03):9.674585e-04):1.238494e-03,(22:6.205094e-03,27:6.607748e-03):1.959620e-03):1.434226e-03,61:6.851170e-03):1.035095e-03):2.699352e-03,54:7.042225e-03):6.186724e-04,9:8.780175e-03):3.536102e-03):1.589550e-03,1:1.491193e-02);
   tree run1.820000 = [&U] (3:1.430886e-02,((12:1.363128e-02,(49:6.101046e-03,50:1.003791e-02):9.023868e-03):3.697839e-03,(((43:7.671482e-03,(61:4.797640e-03,(((22:3.740489e-03,27:7.896850e-03):1.263783e-03,(47:3.796630e-02,25:4.185676e-03):3.843833e-03):1.206840e-03,(((66:4.478381e-03,(24:1.216506e-02,((67:1.291392e-03,48:1.219514e-02):4.246178e-03,23:2.009286e-02):2.368187e-03):1.138465e-04):4.315968e-03,30:1.545231e-02):5.047909e-03,((72:8.798749e-03,62:9.771373e-03):6.525432e-03,(55:2.583874e-02,(((68:3.870396e-03,(58:5.572207e-03,(59:1.973511e-03,60:8.101326e-03):1.273897e-03):2.166879e-03):1.880815e-03,((((31:2.746147e-03,44:3.403024e-03):7.297420e-03,((71:4.605310e-03,((((69:8.536822e-03,((52:1.534053e-02,((51:7.568032e-03,17:2.651332e-03):5.233309e-03,57:2.033686e-02):2.674108e-03):2.030375e-03,((14:9.830881e-03,56:2.177893e-02):1.009114e-03,(64:3.987562e-03,65:4.236898e-03):6.361855e-04):1.046100e-03):2.404750e-03):4.968727e-03,(2:4.400881e-03,20:5.382364e-04):4.332729e-03):2.132353e-03,((34:2.685664e-02,(45:3.397077e-02,(((32:5.861906e-03,(((41:5.902763e-04,40:3.194030e-03):7.075090e-03,(16:1.609370e-02,42:1.612449e-02):1.784194e-03):5.791470e-04,(39:3.196548e-02,7:6.334061e-03):5.547281e-03):1.305742e-03):2.711581e-03,33:9.679287e-03):7.169601e-03,(4:2.150307e-03,53:4.402030e-03):6.655599e-04):2.310907e-03):1.440448e-03):1.687670e-03,8:5.754753e-03):1.986046e-03):8.842259e-04,((70:1.103198e-02,46:9.721755e-03):1.877963e-03,26:1.064809e-02):6.367077e-04):1.273405e-03):4.891981e-03,((36:6.743379e-03,(37:9.606496e-03,(38:6.269674e-05,35:9.973935e-04):6.644964e-04):5.991073e-03):5.743024e-03,13:1.937947e-02):6.290417e-03):1.706658e-03):5.728321e-03,29:1.207669e-02):2.439825e-04,(10:1.093727e-02,(63:7.656223e-03,((21:2.622145e-03,5:3.953720e-03):9.361637e-03,((11:9.835403e-03,15:4.101708e-03):1.104621e-03,6:4.435976e-03):1.009740e-03):1.463055e-03):3.695631e-03):1.333929e-03):3.223327e-03):1.669820e-03,((19:4.731561e-03,18:3.975741e-03):7.882020e-03,28:1.091924e-02):2.414197e-03):2.618447e-03):2.436788e-04):9.119059e-04):2.289509e-03):1.952169e-03):1.526892e-03):1.238308e-03,9:7.990627e-03):2.191876e-04,54:7.265513e-03):5.429011e-03):6.187329e-03,1:9.343629e-03);
   tree run1.825000 = [&U] ((((9:9.924781e-03,((30:1.215548e-02,43:7.967880e-03):7.777872e-03,(((25:7.433131e-03,47:3.510588e-02):3.115701e-03,(27:8.837302e-03,22:4.946233e-03):1.212028e-03):3.087509e-03,(((61:5.520773e-03,((((19:6.231999e-03,18:8.808748e-03):7.090819e-03,28:9.637324e-03):5.263178e-03,((((60:5.061462e-03,59:4.937364e-03):1.218859e-03,58:5.267667e-03):1.831100e-03,68:5.066473e-03):3.501279e-03,((((31:3.536315e-03,44:4.972556e-03):6.364291e-03,(((71:5.577438e-03,((34:3.290558e-02,((((33:3.526408e-03,45:2.497926e-02):1.697638e-03,((32:5.569040e-03,(7:4.345721e-03,39:3.174955e-02):6.130554e-03):6.336068e-04,((16:1.316136e-02,42:1.736709e-02):3.235968e-03,(40:1.547610e-03,41:1.588437e-04):5.767947e-03):2.525420e-03):1.791434e-03):5.362315e-03,4:4.118141e-03):4.005546e-06,53:2.678798e-03):2.649344e-03):5.136345e-03,(8:5.630899e-03,((((65:4.543074e-03,((64:2.996463e-03,56:1.984681e-02):2.007132e-03,14:7.784795e-03):9.290355e-04):2.092498e-03,(52:1.168729e-02,((51:7.662857e-03,17:3.144633e-03):6.186599e-03,57:1.393363e-02):3.436532e-03):1.640903e-03):3.169661e-03,69:6.684513e-03):2.909694e-03,(20:4.045017e-03,2:1.857597e-03):2.638883e-03):2.055427e-03):1.552262e-04):4.632881e-03):6.165322e-04,(70:1.667318e-02,(26:7.920450e-03,46:1.436015e-02):2.936568e-03):1.847129e-03):9.608238e-03,(13:1.382620e-02,(36:1.257497e-02,((37:5.070151e-03,35:8.439155e-03):1.298205e-03,38:4.386250e-04):5.316717e-03):9.832972e-03):8.055782e-03):2.908171e-03):2.480139e-03,(10:1.095349e-02,((((5:5.365510e-03,21:1.670051e-03):4.766829e-03,63:8.728852e-03):2.488329e-03,15:7.259760e-03):1.910546e-03,(6:4.369197e-03,11:7.764349e-03):1.854238e-03):2.409581e-03):1.285909e-03):3.537729e-04,29:1.246432e-02):2.607063e-03):3.284107e-03):2.877752e-03,55:2.300098e-02):7.150777e-04):1.167550e-03,(62:1.324868e-02,72:8.526001e-03):8.304432e-03):8.121099e-04,((67:7.647868e-03,(48:1.336860e-02,23:2.216786e-02):4.890136e-04):1.101676e-03,(66:3.949897e-03,24:3.116848e-03):7.449578e-03):1.159726e-02):3.833504e-03):1.214924e-03):1.656372e-03):2.055922e-04,54:6.331460e-03):3.818948e-03,(12:1.597503e-02,(49:4.966409e-03,50:6.547622e-03):2.025559e-02):1.465789e-03):4.820066e-03,3:7.718992e-03,1:1.714199e-02);
   tree run1.830000 = [&U] (3:9.064431e-03,((12:1.591379e-02,(50:5.769158e-03,49:5.630330e-03):1.701342e-02):3.563636e-03,(43:7.173282e-03,((54:7.940601e-03,(((72:8.028197e-03,62:7.931460e-03):5.215078e-03,((((25:3.705397e-03,47:3.079999e-02):5.362618e-03,((((((19:6.111557e-03,18:4.995968e-03):8.848209e-03,28:7.355009e-03):5.032871e-03,(68:7.097593e-03,(58:4.723027e-03,(59:2.317209e-03,60:5.057732e-03):7.869634e-04):2.988699e-03):7.041663e-04):3.635052e-04,(((10:1.480605e-02,29:1.011963e-02):1.631615e-03,(((63:6.180598e-03,(21:3.086771e-03,5:1.784007e-03):6.429207e-03):3.362064e-03,15:4.630427e-03):2.538061e-03,(6:3.847695e-03,11:1.158579e-02):2.363558e-03):1.616616e-03):3.021745e-03,((((((((69:1.242485e-02,((52:2.105600e-02,(57:2.132127e-02,(17:2.962317e-03,51:7.030520e-03):6.755950e-03):2.545667e-03):2.483187e-03,((14:8.157038e-03,56:6.453675e-03):7.247836e-04,(64:4.664108e-03,65:5.916695e-03):1.829952e-03):1.509310e-03):4.135730e-03):1.545251e-03,34:3.958371e-02):3.541417e-04,(8:4.358592e-03,(53:4.466454e-03,(((45:2.306428e-02,33:7.267937e-03):7.569303e-04,(((41:6.775155e-05,40:6.827850e-04):6.950921e-03,42:1.350754e-02):1.214561e-03,((7:3.991463e-03,39:2.814147e-02):4.852671e-03,(16:1.202818e-02,32:3.984115e-03):1.571253e-03):1.822246e-03):1.843061e-03):7.711520e-03,4:6.551338e-03):1.769661e-03):5.429251e-03):1.770655e-03):1.452460e-03,(20:1.880458e-03,2:5.192802e-04):2.874974e-03):2.733355e-03,71:4.840515e-03):6.467702e-04,(70:1.253552e-02,(46:1.608908e-02,26:1.085815e-02):9.137353e-04):4.013488e-03):2.715258e-03,(13:1.806651e-02,((38:1.528184e-03,(35:3.960548e-03,37:4.325349e-03):1.218660e-03):5.008166e-03,36:1.060369e-02):9.260540e-03):6.332581e-03):4.551474e-03,(44:6.693992e-03,31:7.432634e-03):6.411532e-03):5.031056e-03):3.009906e-03):3.386889e-03,55:2.842917e-02):3.067900e-03,(((48:1.093637e-02,67:2.720756e-03):3.440055e-03,((24:3.143391e-03,23:2.651167e-02):2.381942e-03,66:7.999773e-03):1.259978e-03):3.056448e-03,30:1.116450e-02):5.993118e-03):2.617822e-03):3.308665e-04,22:6.623759e-03):2.004310e-03,27:9.260533e-03):1.488625e-03):2.051399e-03,61:3.676425e-03):1.955336e-03):4.058830e-03,9:1.294862e-02):1.386852e-03):2.119985e-03):5.904813e-03,1:1.211988e-02);
   tree run1.835000 = [&U] (((12:1.797470e-02,(50:1.073021e-02,49:4.490485e-03):1.414072e-02):6.001202e-04,(9:7.258741e-03,((61:5.531732e-03,(43:1.185031e-02,(((((((((10:9.827764e-03,29:8.304249e-03):1.670572e-03,((11:7.959538e-03,6:6.074332e-03):3.611517e-03,(15:3.070807e-03,(63:9.586869e-03,(5:2.681986e-03,21:6.203065e-03):1.194905e-02):1.240963e-03):2.043352e-03):1.471226e-03):3.103660e-03,(((((38:1.328611e-03,35:2.765284e-04):5.103708e-04,37:4.024385e-03):6.029669e-03,36:9.579419e-03):5.929004e-03,13:1.913824e-02):6.225212e-03,((((46:1.297705e-02,26:8.773149e-03):4.338155e-03,70:1.258494e-02):8.080323e-04,(71:4.418232e-03,((20:2.463741e-03,2:8.171962e-04):4.637986e-03,(((53:3.749091e-03,(4:4.227932e-03,((((32:7.685531e-03,(42:1.681887e-02,16:1.322344e-02):9.732401e-04):1.510049e-03,(7:4.597171e-03,39:3.092251e-02):5.329024e-03):2.058786e-03,(40:6.946112e-04,41:5.739546e-04):4.947701e-03):5.298657e-03,(33:2.169236e-03,45:1.828964e-02):3.233525e-03):3.594105e-03):8.828681e-05):9.688188e-03,(8:3.205514e-03,34:3.486907e-02):1.822264e-03):1.278639e-04,(((((56:3.337105e-03,57:2.812721e-02):5.591132e-03,(51:9.554834e-03,17:3.182304e-03):7.261344e-03):1.171538e-03,52:1.752219e-02):1.439949e-03,((64:5.998111e-03,65:2.219743e-03):5.095035e-04,14:8.296742e-03):2.791092e-03):3.278423e-03,69:5.653159e-03):4.167218e-03):1.506515e-03):3.524629e-03):4.804311e-04):7.288860e-03,(31:4.740700e-03,44:2.705882e-03):5.673659e-03):3.507679e-03):2.654588e-03):2.699179e-03,(((19:5.702109e-03,18:5.132921e-03):3.277632e-03,28:1.009572e-02):3.936768e-03,(((60:8.312799e-03,59:4.283660e-03):4.922655e-04,58:3.229966e-03):1.499875e-03,68:6.893397e-03):1.191725e-03):1.149890e-03):3.327570e-04,55:2.028862e-02):2.206306e-03,((66:8.081791e-03,24:9.114306e-03):3.312182e-04,(48:6.587610e-03,(67:4.533258e-03,23:1.526501e-02):7.139174e-04):9.466634e-04):7.669905e-03):8.880216e-04,((62:1.043931e-02,72:9.732506e-03):6.010162e-03,30:1.321945e-02):1.977025e-03):2.323627e-03,(47:3.428833e-02,25:6.607122e-03):4.685742e-03):1.199463e-03,(22:6.131292e-03,27:7.221099e-03):1.476239e-03):9.552057e-04):2.631015e-04):2.039014e-03,54:8.543967e-03):1.680152e-03):1.672514e-03):2.922526e-03,3:1.193633e-02,1:1.030612e-02);
   tree run1.840000 = [&U] (((12:1.969187e-02,(50:1.127421e-02,49:8.266171e-03):9.302281e-03):4.472289e-04,(9:6.284040e-03,(54:6.492373e-03,(43:1.001206e-02,(61:2.488758e-03,(((22:4.338024e-03,27:6.835912e-03):3.146713e-03,(47:3.033509e-02,25:5.640156e-03):3.552124e-03):3.716475e-04,((30:1.526816e-02,(62:9.102291e-03,72:8.572369e-03):3.148270e-03):2.487189e-03,(((67:2.092361e-03,48:8.301778e-03):5.919264e-03,((24:1.294682e-03,66:6.744338e-03):3.883210e-03,23:1.282604e-02):2.665364e-03):7.954232e-03,((((29:8.948002e-03,(10:8.637618e-03,((((5:3.917197e-03,21:5.475832e-03):1.299221e-02,63:7.939030e-03):1.264357e-03,15:4.064931e-03):1.512471e-03,(11:9.540885e-03,6:4.408248e-03):7.901313e-04):2.635230e-03):2.625014e-03):1.430924e-03,((((71:3.361796e-03,(((((51:6.737498e-03,17:2.152099e-03):7.556790e-03,52:1.564538e-02):1.477052e-03,((65:3.572424e-03,64:4.013061e-03):2.375649e-03,(14:7.307751e-03,(56:5.070454e-04,57:1.177398e-02):1.181287e-02):6.333392e-04):7.187769e-04):3.654300e-03,69:9.476699e-03):2.444951e-03,(8:2.003036e-03,((((((((7:5.664659e-03,39:2.145075e-02):3.843465e-03,32:5.674260e-03):2.101028e-03,((42:1.501976e-02,16:1.165541e-02):3.103741e-03,(40:1.251892e-04,41:5.784374e-04):7.621123e-03):1.251004e-03):2.811894e-03,(33:1.232530e-03,45:2.673657e-02):5.576015e-03):5.150084e-03,4:3.358967e-03):3.345630e-04,53:4.511459e-03):6.815821e-03,34:2.908653e-02):1.181065e-03,(20:9.824987e-04,2:2.914121e-03):7.683061e-03):1.054303e-05):3.452725e-03):1.559702e-03):6.097729e-04,((46:1.143016e-02,70:1.273367e-02):1.247451e-03,26:1.136760e-02):1.659443e-03):7.285279e-03,(((38:1.422044e-03,(35:1.328972e-03,37:4.020412e-03):1.041642e-03):5.921098e-03,36:7.744381e-03):7.603558e-03,13:1.719647e-02):5.848548e-03):3.960701e-03,(31:4.733186e-03,44:3.933271e-03):3.802553e-03):6.406643e-03):2.065743e-03,(55:2.255681e-02,((19:7.828900e-03,18:7.668162e-03):8.310866e-03,28:1.367187e-02):1.544511e-03):7.409634e-04):1.285833e-03,(((60:6.054998e-03,59:4.162637e-03):8.963368e-04,58:6.415667e-03):4.104712e-04,68:6.008352e-03):5.153022e-03):2.423482e-03):5.823809e-04):1.258492e-03):2.846740e-03):1.486356e-03):1.074803e-03):2.955589e-03):3.034974e-03):2.336879e-03,3:8.124386e-03,1:9.943798e-03);
   tree run1.845000 = [&U] (((12:2.021137e-02,(50:1.228138e-02,49:1.823434e-03):9.649148e-03):2.384267e-03,(9:8.985915e-03,((43:1.040534e-02,((((30:2.284052e-02,(62:1.403011e-02,72:8.617915e-03):6.847361e-03):1.969652e-03,((((24:5.574723e-03,23:1.264818e-02):2.896585e-03,66:7.881631e-03):1.954405e-03,(67:1.262307e-03,48:1.089217e-02):2.159131e-03):8.230864e-03,(((((((((46:1.668385e-02,26:1.088725e-02):3.177408e-03,70:1.214809e-02):1.211294e-03,71:3.836616e-03):1.245347e-03,((8:3.080189e-03,(34:3.157375e-02,(((((7:4.148898e-03,39:2.775009e-02):5.055985e-03,((40:1.226775e-03,41:1.977150e-04):5.717952e-03,(16:9.868564e-03,42:1.745079e-02):1.870592e-03):6.868369e-04):2.350081e-04,32:6.321664e-03):1.371673e-03,(33:4.240995e-03,45:2.875773e-02):3.567478e-03):3.407240e-03,(53:1.860822e-03,4:2.867236e-03):2.994645e-03):2.611563e-03):1.778650e-03):2.418439e-03,((20:1.255376e-03,2:2.949586e-03):2.864330e-03,((((((51:6.728718e-03,17:3.140009e-03):8.044556e-03,52:1.619406e-02):3.184512e-03,(65:3.433503e-03,64:4.414011e-03):1.314267e-03):6.340867e-04,14:6.052579e-03):1.191873e-04,(56:2.396540e-03,57:1.138448e-02):1.197435e-02):1.960367e-03,69:1.106182e-02):2.751210e-03):3.267593e-03):2.043588e-03):9.220889e-03,(((37:6.421542e-03,(38:4.048443e-04,35:1.372260e-03):7.782477e-04):6.967790e-03,36:6.617920e-03):5.533657e-03,13:1.989414e-02):3.737145e-03):2.070361e-03,(31:3.173252e-03,44:4.029267e-03):4.605654e-03):5.284372e-03,((10:1.311205e-02,((15:6.015775e-03,(63:9.749122e-03,(5:4.942949e-03,21:3.605228e-03):9.425325e-03):1.404045e-03):1.692268e-03,(11:9.178821e-03,6:4.894150e-03):1.441742e-03):2.420744e-03):1.146612e-03,29:1.612712e-02):9.023934e-04):2.617346e-03,(((60:6.722414e-03,59:6.031275e-03):5.520358e-04,58:4.375998e-03):9.852058e-04,68:4.545184e-03):3.620569e-03):1.574681e-04,(((19:4.305911e-03,18:5.790136e-03):8.058663e-03,55:2.504315e-02):8.274779e-04,28:1.175328e-02):1.904982e-03):3.902210e-03):2.404090e-03):4.072659e-03,((22:4.104933e-03,27:1.114515e-02):4.444580e-04,(47:3.690296e-02,25:5.877241e-03):5.619506e-03):2.121505e-03):2.964572e-04,61:8.293988e-03):2.031747e-03):3.045976e-03,54:7.202748e-03):4.289224e-04):5.138821e-03):7.103094e-03,3:8.268748e-03,1:1.028219e-02);
   tree run1.850000 = [&U] (((((((((47:3.113875e-02,25:6.710290e-03):1.548028e-03,(22:3.192880e-03,27:9.513146e-03):2.198092e-03):5.138481e-04,(((62:1.605081e-02,72:9.050565e-03):9.316481e-03,(((66:9.828610e-03,(24:4.313810e-03,23:1.373396e-02):6.121596e-03):1.515300e-03,(67:1.207333e-03,48:9.384045e-03):2.451838e-03):8.742956e-03,((28:1.096143e-02,((19:6.485237e-03,18:5.032385e-03):4.673560e-03,55:2.143142e-02):1.374385e-03):3.962431e-03,((((60:6.838546e-03,59:6.764934e-03):7.992638e-04,58:2.961414e-03):2.182699e-03,68:5.788977e-03):1.686174e-03,(((((70:1.012759e-02,(46:1.561924e-02,26:1.498076e-02):4.731871e-03):3.417994e-03,(((((8:3.170585e-03,(45:2.627578e-02,((4:5.828035e-03,(33:3.853371e-03,((16:6.834755e-03,42:1.655029e-02):4.977775e-03,((40:6.799907e-04,41:5.832312e-05):7.376080e-03,(32:4.826455e-03,(7:6.147505e-03,39:2.298701e-02):1.514366e-03):3.898543e-03):1.282320e-03):3.404374e-03):4.641087e-03):5.838135e-04,53:4.317530e-03):7.419616e-03):2.430555e-03):5.263216e-04,34:3.111997e-02):3.467789e-04,(((((65:3.369310e-03,64:3.431553e-03):2.383630e-03,(56:5.994644e-03,57:1.134500e-02):1.732112e-02):3.252695e-04,14:6.437125e-03):1.304904e-03,((51:7.380671e-03,17:3.861041e-03):6.521503e-03,52:1.444541e-02):3.028309e-03):1.490803e-03,69:8.827987e-03):3.997532e-03):1.017162e-03,(20:2.327279e-03,2:2.768301e-03):1.707195e-03):3.203057e-03,71:2.464169e-03):3.160534e-03):5.585405e-03,(((38:1.769197e-04,(37:7.405060e-03,35:1.672408e-03):3.280845e-04):4.033484e-03,36:6.067303e-03):8.775193e-03,13:1.960822e-02):6.177900e-03):1.404512e-03,(31:4.196707e-03,44:4.662353e-03):2.957032e-03):4.487009e-03,(29:9.459482e-03,(((15:5.484316e-03,((5:8.213181e-03,21:1.712367e-03):2.701349e-03,63:4.487406e-03):2.241066e-03):3.033283e-03,(11:9.180404e-03,6:4.801254e-03):2.040730e-03):2.508743e-03,10:1.292360e-02):1.533910e-03):2.879431e-03):3.936058e-03):1.041068e-03):3.478649e-03):1.242556e-03):6.221560e-04,30:1.365504e-02):1.111207e-03):2.139975e-03,61:6.130556e-03):5.691003e-04,43:1.174328e-02):2.660783e-03,9:8.856769e-03):1.976032e-03,54:7.694950e-03):4.259129e-03,((50:9.538275e-03,49:1.002931e-02):1.478017e-02,12:2.138392e-02):3.165006e-04):2.532188e-03,3:8.192019e-03,1:1.126333e-02);
   tree run1.855000 = [&U] (((9:4.570323e-03,(54:8.689828e-03,(43:1.202729e-02,(((((((48:1.536703e-02,(23:1.687386e-02,(66:3.238746e-03,67:1.071178e-05):7.670487e-03):1.487066e-03):5.968032e-03,24:1.072076e-02):5.454606e-03,(((19:5.515271e-03,18:4.118555e-03):6.782152e-03,(28:1.438529e-02,55:2.166117e-02):2.658868e-04):3.829973e-03,((((10:9.879931e-03,((15:4.497628e-03,((5:7.575095e-04,21:2.442404e-03):1.060393e-02,63:8.813777e-03):1.861332e-03):1.568247e-03,(11:1.102275e-02,6:3.885717e-03):1.314760e-03):4.622156e-03):1.774166e-03,29:1.068419e-02):1.248778e-03,(((((((34:2.559573e-02,(53:5.623280e-03,((33:1.081070e-03,(((16:1.012547e-02,42:1.196346e-02):2.959195e-03,(32:5.896779e-03,(7:3.840315e-03,39:2.228955e-02):5.174275e-03):2.088716e-03):1.200966e-03,(40:3.330489e-03,41:2.085124e-03):6.762036e-03):2.716731e-03):5.513754e-03,4:3.321856e-03):6.921838e-05):2.809932e-03):7.709125e-04,45:2.547853e-02):5.139362e-03,(((((56:1.086382e-02,((65:4.009481e-03,64:2.677260e-03):4.510711e-04,14:6.746161e-03):3.740010e-04):1.770459e-03,((51:6.334810e-03,17:2.911242e-03):8.374462e-03,52:1.420183e-02):3.379861e-03):2.496165e-03,57:2.200111e-02):2.512973e-03,69:8.744047e-03):5.081581e-03,8:2.888196e-03):1.254717e-03):4.181366e-04,(20:6.485080e-03,2:1.900896e-03):3.561987e-03):1.692757e-03,(((46:1.002490e-02,26:1.066959e-02):3.576330e-03,70:1.286918e-02):1.836082e-03,71:3.857240e-03):2.602803e-04):7.882227e-03,((((35:1.210734e-03,37:1.470496e-03):6.677135e-04,38:1.844033e-03):7.054971e-03,36:1.036622e-02):5.414478e-03,13:1.974612e-02):4.967544e-03):2.058905e-03,(31:5.167177e-03,44:6.750711e-03):4.319977e-03):5.153718e-03):2.820012e-03,(((60:8.786170e-03,59:4.397459e-03):7.800203e-04,58:4.059680e-03):1.478145e-03,68:4.630725e-03):2.643422e-03):1.056854e-03):2.049502e-03):1.731721e-03,(62:6.874831e-03,72:6.376112e-03):6.330502e-03):5.984088e-04,(30:1.556481e-02,(47:2.911139e-02,25:8.494640e-03):1.905284e-03):2.124540e-04):3.951156e-04,(22:8.117618e-03,27:1.022182e-02):1.772840e-03):2.914452e-03,61:3.653870e-03):7.245180e-04):8.606256e-04):1.911965e-03):3.334809e-03,(12:1.549596e-02,(50:7.944300e-03,49:7.197824e-03):8.298379e-03):9.042199e-05):3.307131e-03,3:5.702172e-03,1:1.055558e-02);
   tree run1.860000 = [&U] (3:1.126668e-02,((12:2.123481e-02,(50:1.126918e-02,49:8.676174e-03):1.074387e-02):6.307376e-04,(43:7.804564e-03,(9:6.630431e-03,(((((25:6.608862e-03,47:3.346644e-02):2.093894e-03,(22:6.047849e-03,27:7.827972e-03):4.150757e-04):1.393863e-03,((((55:1.740938e-02,((19:9.428306e-03,18:3.040786e-03):4.802809e-03,28:1.037041e-02):2.089310e-03):3.892778e-03,((((10:1.317630e-02,((11:9.135661e-03,6:4.029925e-03):9.425235e-04,(((21:2.890564e-03,5:4.635637e-03):6.204229e-03,63:8.978669e-03):1.421571e-03,15:7.781744e-03):2.088056e-03):2.383104e-03):1.146559e-03,29:7.764773e-03):1.597213e-03,(((13:1.893423e-02,(((35:1.442039e-03,37:3.309018e-03):4.301231e-04,38:7.193423e-04):7.882410e-03,36:8.542485e-03):8.067948e-03):3.514575e-03,(((((20:6.972272e-05,2:1.135620e-03):4.829330e-03,(8:3.549834e-03,(34:3.188077e-02,((4:5.474098e-03,((45:2.407527e-02,33:1.365994e-03):4.881102e-03,(((42:1.076871e-02,16:1.410643e-02):1.210664e-03,(41:1.035647e-04,40:7.197270e-04):6.322522e-03):3.805970e-03,(32:7.039829e-03,(7:4.288957e-03,39:2.936034e-02):2.991976e-03):1.486486e-03):7.088990e-03):5.225580e-03):2.862932e-04,53:5.347339e-03):3.186982e-03):2.375896e-03):2.512340e-03):1.620847e-04,(69:7.705155e-03,(((17:3.240194e-03,51:7.160710e-03):8.485094e-03,(52:1.270829e-02,(56:1.572615e-02,57:1.576811e-02):1.189141e-02):5.531729e-04):3.047758e-03,(14:1.044657e-02,(64:4.694040e-03,65:4.078847e-03):8.662020e-04):1.058433e-03):3.005245e-03):1.714973e-03):1.780940e-03,((26:1.263418e-02,46:1.206416e-02):5.252943e-03,70:1.385475e-02):3.598060e-03):6.473779e-04,71:2.682579e-03):8.644852e-03):1.948690e-03,(44:3.834520e-03,31:4.349564e-03):4.309557e-03):3.478851e-03):3.194404e-03,(68:5.197369e-03,((59:3.238813e-03,60:5.585541e-03):4.108576e-03,58:9.927234e-03):7.727148e-04):1.885406e-03):7.155863e-04):2.754361e-03,(30:1.504707e-02,(((24:6.713762e-03,23:1.472861e-02):4.595940e-03,(48:1.087108e-02,67:5.468857e-03):5.733067e-03):3.091980e-04,66:5.683076e-03):9.273892e-03):1.704469e-03):1.239301e-03,(72:9.834899e-03,62:1.340341e-02):7.227594e-03):1.843537e-03):1.273947e-03,61:5.669666e-03):1.699085e-03,54:5.863207e-03):1.621166e-03):1.700722e-03):1.994353e-03):2.723257e-03,1:1.006850e-02);
   tree run1.865000 = [&U] (((12:1.629210e-02,(49:6.911844e-03,50:1.009784e-02):8.377811e-03):9.657685e-04,(54:7.271675e-03,((43:1.107792e-02,(61:4.361573e-03,((22:3.641725e-03,27:5.664553e-03):1.045203e-03,((30:1.150591e-02,(((((55:2.522657e-02,(18:7.332764e-03,19:5.296695e-03):6.042928e-03):2.672941e-04,28:7.707995e-03):3.179710e-03,(((58:5.850721e-03,(60:4.064041e-03,59:5.322131e-03):1.474153e-03):1.813858e-03,68:2.738620e-03):2.824480e-03,(((29:1.496745e-02,10:1.345037e-02):1.273226e-03,((11:4.090581e-03,6:6.611838e-03):1.585594e-03,((63:9.236189e-03,(5:3.158307e-03,21:1.938681e-03):8.650544e-03):2.423911e-03,15:3.320366e-03):4.199286e-04):1.937299e-03):3.541538e-03,((((26:1.545405e-02,(46:1.551953e-02,70:1.131895e-02):2.154151e-03):2.112105e-03,((((34:3.052212e-02,(((((16:1.281932e-02,42:1.546305e-02):2.219796e-03,(40:4.099152e-05,41:3.705670e-04):6.301177e-03):4.708349e-04,(32:6.086523e-03,(7:2.099892e-03,39:2.658177e-02):2.691553e-03):3.744040e-03):8.182650e-03,(45:2.365180e-02,33:1.708963e-03):2.762243e-03):2.365732e-03,(4:6.059626e-03,53:5.498906e-03):1.905366e-04):4.327460e-03):2.665024e-03,(8:3.949285e-03,(((((56:1.436416e-02,65:5.417669e-03):1.220793e-03,64:4.923316e-03):7.979649e-04,14:1.190943e-02):7.873614e-04,(52:1.344821e-02,(57:2.756811e-02,(51:6.159109e-03,17:2.995409e-03):3.593887e-03):2.652400e-03):1.747284e-03):2.464723e-03,69:8.213913e-03):3.783190e-03):2.291336e-03):2.104172e-03,(20:3.208128e-04,2:2.032650e-03):5.390389e-03):1.071235e-03,71:2.440927e-03):2.655817e-04):6.652146e-03,(13:1.805945e-02,(36:6.877448e-03,(35:1.536102e-03,(37:3.970190e-03,38:7.434571e-05):2.814604e-04):5.928645e-03):5.988622e-03):9.999312e-03):4.781934e-03,(31:8.500151e-03,44:6.268672e-03):4.287627e-03):4.055420e-03):3.887863e-03):9.521076e-04):3.978651e-03,((48:1.142454e-02,67:1.619090e-03):3.680032e-04,(66:5.476454e-03,(23:1.349872e-02,24:3.532334e-04):8.268962e-03):4.603917e-04):6.191635e-03):1.105827e-03,(62:9.366517e-03,72:8.448045e-03):4.995999e-03):2.120774e-03):2.583035e-04,(25:4.884985e-03,47:2.854928e-02):2.193806e-03):1.324043e-03):8.477922e-04):1.079554e-03):1.373285e-03,9:5.903151e-03):6.405970e-04):4.006793e-03):4.124098e-03,3:6.181028e-03,1:1.226511e-02);
   tree run1.870000 = [&U] (3:1.233777e-02,((12:2.165615e-02,(50:1.301516e-02,49:1.068744e-02):1.254582e-02):1.406679e-03,((43:1.556810e-02,(54:9.413600e-03,((((22:4.100412e-03,(((24:9.982086e-03,((66:9.548932e-03,67:1.126178e-02):8.541527e-04,(23:2.182953e-02,48:8.541274e-03):3.688498e-03):3.857623e-03):3.296115e-03,((((19:1.147049e-02,18:3.073203e-03):1.062583e-02,28:1.074043e-02):1.949460e-03,(((29:1.673103e-02,((10:1.435045e-02,((11:7.282108e-03,6:4.312658e-03):3.695873e-03,((21:2.369459e-03,5:6.397334e-03):6.704530e-03,(15:5.174635e-03,63:9.231252e-03):3.621494e-04):4.512021e-04):2.532500e-03):1.579952e-03,(((13:1.906738e-02,(((35:1.988589e-03,37:4.109493e-03):1.420210e-03,38:1.257972e-03):5.014256e-03,36:1.019604e-02):6.721601e-03):6.053014e-03,((((69:5.919355e-03,((((((17:3.135227e-03,51:1.075523e-02):8.312167e-03,52:1.723586e-02):1.973634e-03,(65:4.910868e-03,64:4.161556e-03):1.232972e-03):5.814338e-04,56:2.197917e-02):1.681635e-03,14:9.184137e-03):3.198768e-03,57:2.566583e-02):2.212647e-03):3.755194e-03,8:3.534526e-03):2.041740e-03,(((4:4.629601e-03,53:5.508475e-03):1.885063e-03,((45:2.694637e-02,33:1.254713e-04):1.065932e-02,((7:5.465326e-03,39:2.549442e-02):8.696006e-03,(42:1.972124e-02,((32:6.321400e-03,(41:6.507454e-06,40:2.501070e-04):4.704531e-03):1.044357e-03,16:1.326426e-02):6.751862e-04):2.017487e-03):5.461382e-03):2.456927e-03):5.012775e-03,(34:3.858844e-02,(20:4.797424e-05,2:1.940835e-03):6.637606e-03):2.090456e-03):7.201727e-04):4.764056e-03,(((70:1.582426e-02,46:1.408743e-02):3.161589e-03,26:1.077288e-02):1.382557e-03,71:5.627225e-03):8.778829e-04):6.862878e-03):1.960856e-03,(44:2.350302e-03,31:4.997209e-03):1.168969e-02):2.581291e-03):2.788103e-03):2.228808e-03,(68:4.385234e-03,((59:4.375777e-03,60:6.213306e-03):1.575400e-03,58:5.049961e-03):9.574397e-04):2.778128e-03):8.121995e-04,55:2.821260e-02):1.448822e-03):1.749793e-03,30:1.244442e-02):1.041056e-03):2.012080e-03,(25:5.826885e-03,47:2.926660e-02):4.815451e-03):2.556851e-03):1.064249e-03,27:1.201248e-02):1.818954e-03,(72:8.785342e-03,62:1.150196e-02):6.741442e-03):2.512375e-03,61:8.487515e-03):9.675780e-04):6.969038e-04):2.030522e-03,9:1.065397e-02):2.075282e-03):2.321983e-03,1:1.370312e-02);
   tree run1.875000 = [&U] (((((43:5.664886e-03,(61:6.842163e-03,(((((23:1.601403e-02,24:4.436726e-03):2.176223e-03,66:9.593486e-03):3.441336e-03,(48:1.149031e-02,67:2.538676e-03):1.704153e-03):9.885314e-03,(55:2.393481e-02,((((19:8.147398e-03,18:5.057461e-03):2.543239e-03,28:8.389704e-03):2.381824e-03,(((59:6.398073e-03,60:4.516531e-03):1.989600e-03,58:5.569463e-03):2.378634e-03,68:5.594748e-03):2.575367e-03):1.842976e-03,(((10:1.136346e-02,((11:8.697538e-03,6:3.193848e-03):4.054956e-03,(((5:3.754094e-03,21:2.691277e-03):7.823255e-03,63:6.287276e-03):1.379183e-03,15:6.481154e-03):1.622554e-03):1.843774e-03):1.442021e-03,29:8.516057e-03):1.275740e-03,((31:4.026014e-03,44:3.794900e-03):4.206186e-03,(((((69:6.863019e-03,(57:2.872404e-02,(((65:4.596416e-03,64:3.095371e-03):5.927683e-04,14:7.976470e-03):2.239555e-03,((52:1.319302e-02,56:9.468160e-03):2.687607e-03,(51:7.810091e-03,17:3.830056e-03):7.258654e-03):1.316630e-03):1.602088e-03):7.456498e-04):6.505606e-03,26:1.508859e-02):2.317166e-03,((20:9.224818e-05,2:2.858179e-03):6.479192e-03,(((45:2.943630e-02,34:2.728172e-02):2.103557e-03,((33:4.548458e-03,(((40:5.020935e-04,41:5.392825e-04):4.237640e-03,(42:1.432079e-02,(16:9.289007e-03,32:5.301458e-03):6.724379e-03):2.137885e-03):1.097069e-03,(7:4.350486e-03,39:2.423168e-02):6.679240e-03):2.108195e-03):4.945528e-03,(4:5.711238e-03,53:2.044253e-03):1.982060e-03):3.163301e-03):1.222319e-03,8:1.096469e-03):1.749984e-03):6.923213e-04):1.341932e-03,(71:6.536906e-03,(46:1.209499e-02,70:1.319019e-02):3.392273e-03):2.473755e-04):5.813125e-03,((((35:1.311290e-03,37:5.933982e-03):2.762991e-03,38:2.394421e-04):3.331790e-03,36:1.067983e-02):6.349279e-03,13:2.088708e-02):7.368285e-03):3.565903e-03):2.511210e-03):2.534018e-03):1.602164e-03):1.870987e-03):2.831784e-03,((25:9.800205e-03,47:3.783662e-02):1.781772e-03,((27:6.641141e-03,22:2.505008e-03):1.215862e-03,((62:8.679687e-03,72:8.849878e-03):3.347012e-03,30:9.980440e-03):3.284381e-03):4.505964e-04):1.362885e-03):1.625025e-03):6.477710e-04):2.068493e-03,54:5.803620e-03):2.082152e-03,9:5.180897e-03):1.818259e-03,(12:2.372279e-02,(50:6.595460e-03,49:1.526585e-02):1.425733e-02):2.883867e-03):6.480877e-03,3:1.077796e-02,1:1.431977e-02);
   tree run1.880000 = [&U] ((((50:9.710706e-03,49:1.008327e-02):9.179049e-03,12:2.171991e-02):1.393352e-03,(9:1.152719e-02,((43:1.085853e-02,(((((27:9.548841e-03,22:5.139819e-03):6.814668e-04,((62:1.045709e-02,72:1.185989e-02):5.836175e-03,30:1.040713e-02):1.810993e-03):3.690170e-04,(25:7.129199e-03,47:3.239837e-02):5.536464e-03):1.662526e-03,(((23:1.570971e-02,((48:8.570048e-03,67:4.872923e-03):3.917323e-03,24:1.035840e-02):7.429868e-03):1.231223e-03,66:8.548132e-03):7.947586e-03,(55:2.239411e-02,(((((59:4.536547e-03,60:2.984942e-03):1.296458e-03,58:6.044801e-03):1.037314e-03,68:6.944808e-03):1.343787e-03,((19:5.511814e-03,18:3.348771e-03):3.273605e-03,28:4.920045e-03):4.771661e-03):8.228922e-05,(((31:3.967094e-03,44:3.517618e-03):2.446860e-03,((((20:1.454607e-03,2:9.771177e-04):5.991407e-03,((69:7.012140e-03,((57:2.552241e-02,((51:6.377145e-03,17:3.857376e-03):8.374130e-03,52:1.111740e-02):3.884359e-04):3.571918e-03,(56:1.302978e-02,(14:8.772425e-03,(65:4.664769e-03,64:3.914040e-03):8.710969e-04):2.468912e-03):6.018388e-04):1.104040e-03):2.724849e-03,(8:2.811623e-03,(34:2.997530e-02,(53:4.107722e-03,(4:3.352107e-03,((((16:1.489837e-02,42:1.298789e-02):2.334948e-03,(32:5.408073e-03,(40:4.932051e-05,41:4.977607e-04):7.538014e-03):1.415143e-03):1.741819e-04,(7:2.463737e-03,39:2.658801e-02):4.885535e-03):1.499510e-03,(45:1.766698e-02,33:1.906027e-03):1.223564e-02):5.603685e-03):1.956594e-04):2.899002e-03):1.661748e-03):3.509489e-03):3.852317e-03):1.407233e-03,(((26:1.147452e-02,46:1.231992e-02):3.684026e-03,70:8.286523e-03):3.903832e-03,71:3.770713e-03):1.454208e-04):5.991724e-03,((((35:9.485078e-04,37:7.364152e-03):1.424048e-03,38:5.975545e-04):2.000349e-03,36:1.021443e-02):7.200982e-03,13:1.936092e-02):8.735822e-03):2.188092e-03):3.742512e-03,((10:1.361533e-02,((11:9.718640e-03,6:4.026559e-03):1.407650e-03,(((5:3.286880e-03,21:2.548005e-03):2.249672e-03,63:8.766496e-03):2.867964e-03,15:8.060324e-03):9.135109e-04):2.111386e-03):2.716390e-04,29:1.326608e-02):8.458167e-04):2.451976e-03):1.775611e-03):8.671929e-04):1.475433e-03):9.537545e-04,61:3.937919e-03):1.649842e-03):9.579727e-04,54:8.522913e-03):2.117528e-03):3.089109e-03):1.626968e-03,3:7.862644e-03,1:1.147894e-02);
   tree run1.885000 = [&U] ((((43:8.064965e-03,((((((23:1.641443e-02,((48:6.347168e-03,67:7.783726e-03):2.862945e-03,24:1.416079e-02):2.542404e-03):3.818586e-03,66:1.089159e-02):8.445169e-03,(55:2.294651e-02,(((((59:4.801565e-03,60:5.857546e-03):1.052171e-03,58:5.718342e-03):1.846695e-03,68:3.366536e-03):2.342886e-03,(((29:1.298228e-02,10:1.778226e-02):2.365049e-03,((11:1.151091e-02,6:3.266749e-03):1.455225e-03,(((5:7.889537e-03,21:3.411098e-03):4.112652e-03,63:1.232707e-02):1.766595e-03,15:5.288872e-03):3.131719e-03):2.822218e-03):1.249084e-03,(((((38:1.046721e-03,(37:3.965220e-03,35:2.451588e-03):1.987493e-04):7.156735e-03,36:9.298729e-03):5.372119e-03,13:2.049195e-02):7.055301e-03,((((46:1.307292e-02,26:6.742390e-03):1.489132e-03,(((20:5.733972e-04,2:1.239414e-03):3.102083e-03,(69:9.036684e-03,((((51:6.064084e-03,17:5.720955e-03):7.774011e-03,52:1.375151e-02):6.866067e-04,(56:1.461524e-02,((65:4.239519e-03,64:4.439819e-03):2.297027e-03,14:1.071612e-02):2.179710e-05):1.134917e-03):2.029112e-03,57:2.070428e-02):1.076269e-03):3.141352e-03):2.183875e-03,(8:1.735432e-03,(34:3.026034e-02,(((53:4.737216e-03,(((40:5.375561e-04,41:1.576535e-04):4.748594e-03,(42:1.690572e-02,(16:1.093315e-02,32:7.170247e-03):2.914707e-03):1.330927e-04):6.529904e-04,(7:5.438499e-03,39:2.407019e-02):9.279661e-03):9.618755e-03):5.359955e-05,4:6.712608e-03):3.529259e-03,(45:2.321147e-02,33:7.165912e-03):5.963792e-03):8.424845e-04):2.075466e-03):1.383177e-03):2.038451e-03):6.222152e-04,70:1.527081e-02):1.368082e-03,71:5.470671e-03):7.092305e-03):4.273415e-03,(31:7.453661e-03,44:6.293597e-03):4.428987e-03):4.253770e-03):2.358584e-03):1.862032e-03,((19:4.067657e-03,18:1.032132e-02):8.511464e-03,28:6.128303e-03):8.824366e-03):1.614776e-03):1.126820e-03):2.998954e-03,((62:8.264514e-03,72:1.353756e-02):4.499118e-03,30:1.657492e-02):3.348234e-03):1.739562e-03,((22:2.581313e-03,27:9.855926e-03):2.367088e-03,(25:5.757659e-03,47:4.018435e-02):4.856874e-03):1.795331e-03):2.391456e-03,61:4.629904e-03):5.406217e-04):1.971414e-03,(54:5.237978e-03,9:6.175255e-03):1.512544e-04):3.699883e-03,((50:9.073146e-03,49:5.282187e-03):1.600775e-02,12:2.021017e-02):4.253710e-03):2.339465e-03,3:8.478898e-03,1:1.341885e-02);
   tree run1.890000 = [&U] (3:1.007819e-02,(((9:9.218786e-03,(((61:3.471882e-03,43:1.313220e-02):3.714619e-04,((((55:2.757001e-02,((28:8.551954e-03,(19:9.813451e-03,18:2.425786e-03):5.883200e-03):5.459052e-03,(((58:4.715843e-03,(60:6.032204e-03,59:4.579239e-03):2.902204e-03):2.551918e-03,68:7.086608e-03):2.775352e-03,(29:1.370227e-02,(((((15:5.154126e-03,63:1.431503e-02):8.193468e-04,(5:1.716128e-03,21:2.618910e-03):1.127717e-02):1.845667e-03,(11:1.112271e-02,6:4.583075e-03):2.283151e-03):2.838675e-03,10:1.028819e-02):2.066188e-03,((((26:9.349524e-03,(46:1.569502e-02,70:1.512122e-02):6.464946e-04):7.146106e-03,(((2:8.902099e-04,20:6.870637e-06):3.751447e-03,(((34:2.731247e-02,45:2.434127e-02):1.909832e-03,((4:2.206884e-03,53:4.679376e-03):2.356437e-04,(((32:9.013272e-03,(39:3.310619e-02,7:5.817153e-03):3.681030e-03):1.678730e-03,((41:1.574193e-03,40:6.815168e-04):5.381101e-03,(16:1.206907e-02,42:1.377271e-02):3.605658e-03):2.274757e-03):2.829341e-03,33:7.054728e-03):4.018573e-03):6.281978e-03):1.477266e-03,((69:5.224819e-03,(((56:2.209075e-03,57:1.351191e-02):9.173400e-03,(51:7.851819e-03,17:4.740810e-03):5.940003e-03):1.200049e-03,(52:1.417509e-02,((65:4.359630e-03,64:3.950487e-03):1.905961e-03,14:1.042319e-02):3.028321e-04):1.799356e-03):3.537884e-03):3.856985e-03,8:4.415412e-03):9.110722e-04):2.270210e-03):1.588084e-03,71:4.885476e-03):2.461180e-03):5.077808e-03,((36:1.018826e-02,(35:3.201159e-03,(38:4.459317e-04,37:1.992932e-03):1.426672e-03):2.768812e-03):6.374002e-03,13:2.192192e-02):7.040107e-03):3.315961e-03,(31:6.375740e-03,44:3.060943e-03):3.561205e-03):3.020635e-03):9.021190e-04):3.052703e-03):5.765633e-05):1.084176e-03):8.859518e-04,(72:1.025539e-02,62:1.428954e-02):4.673001e-03):2.216784e-03,((23:1.753452e-02,(66:4.255236e-03,24:3.236455e-03):5.154797e-03):2.123492e-03,(67:5.702722e-03,48:6.402993e-03):6.158018e-03):7.719420e-03):3.039078e-03,((30:1.562266e-02,(22:2.819284e-03,27:9.847835e-03):1.197010e-04):1.028065e-03,(47:3.268158e-02,25:5.860854e-03):4.044572e-03):5.493713e-04):3.195013e-03):1.669490e-03,54:4.325564e-03):1.198788e-03):1.979131e-03,(49:8.546307e-03,50:6.073219e-03):1.022100e-02):2.228994e-04,12:2.661899e-02):6.014341e-03,1:1.480248e-02);
   tree run1.895000 = [&U] (3:1.255855e-02,((12:1.943485e-02,(50:1.207163e-02,49:5.752285e-03):1.126638e-02):2.056968e-03,((54:4.567578e-03,(43:9.430916e-03,((((27:6.165877e-03,22:5.589651e-03):1.491888e-03,((47:2.839053e-02,30:8.169906e-03):5.609719e-04,25:7.040830e-03):2.597696e-03):3.006712e-04,((55:2.767501e-02,(((28:8.484186e-03,(19:7.512111e-03,18:8.180045e-03):5.257849e-03):7.396952e-04,(72:5.654399e-03,62:1.371150e-02):8.385935e-03):8.419977e-04,((68:3.651805e-03,(58:4.121988e-03,(60:6.934880e-03,59:2.269190e-03):6.406796e-04):1.536637e-03):1.863361e-03,(29:1.043077e-02,((10:1.153201e-02,(((63:1.219685e-02,(21:1.525378e-03,5:3.737923e-03):8.498231e-03):2.335497e-03,15:3.911899e-03):1.572021e-03,(11:9.424371e-03,6:6.279801e-03):1.138784e-03):1.364296e-03):2.065072e-03,(((((26:8.553523e-03,(46:1.489599e-02,70:1.195951e-02):1.182817e-03):4.748735e-04,(((69:8.625088e-03,(((52:1.768334e-02,(17:2.117124e-03,51:6.549174e-03):7.369051e-03):3.056197e-03,((14:1.155040e-02,(64:5.816884e-03,65:2.904634e-03):3.750384e-04):3.556881e-04,56:9.200079e-03):1.946640e-03):1.368682e-03,57:3.138799e-02):1.506623e-03):3.093604e-03,(20:1.370787e-03,2:2.490282e-03):4.883405e-03):1.017150e-03,((((53:2.520113e-03,((33:5.624007e-03,45:2.284078e-02):7.553436e-03,(16:1.526058e-02,((((7:5.766610e-03,39:2.690312e-02):3.867007e-03,32:6.668825e-03):7.614491e-04,42:1.215825e-02):1.150687e-03,(41:1.420366e-04,40:9.353267e-04):4.577804e-03):2.575961e-04):2.000601e-03):6.992823e-03):1.899479e-03,4:2.565082e-03):5.659811e-03,34:2.881645e-02):6.582379e-04,8:4.245734e-03):9.355678e-04):4.235948e-03):2.327437e-03,71:3.522784e-03):8.235611e-03,(13:2.127147e-02,(((37:4.874129e-03,38:6.295054e-04):4.502188e-04,35:6.663864e-04):4.420697e-03,36:6.069602e-03):8.808877e-03):1.135566e-02):3.216176e-03,(44:5.717195e-03,31:6.040329e-03):4.420592e-03):6.666396e-03):1.835164e-03):1.320964e-03):1.400018e-03):2.609327e-03):4.450968e-03,(24:7.683551e-03,((66:8.022158e-03,23:1.756085e-02):2.752642e-04,(48:9.160341e-03,67:2.773455e-03):5.384964e-03):1.141259e-03):7.815851e-03):1.998879e-03):1.804413e-03,61:6.666171e-03):1.354237e-04):3.086229e-03):2.616705e-03,9:9.923858e-03):2.085815e-03):3.530415e-03,1:9.565444e-03);
[truncated: 4,022,576 more chars]
