# Supplementary material for: Eocene Loranthaceae pollen pushes back divergence ages for major splits in the family
Source: PeerJ. 2017 Jun 7;5:e3373. doi: 10.7717/peerj.3373 (PMC5466002; doi:10.7717/peerj.3373)
Supplement: Supplemental Information 8 — This archive includes all data and analysis files referred to in the main text and supplementary files that are needed to reproduce the shown results. See GuideToFiles.txt for naming schemes and contents of each subfolder included in this archive, and File S1 for analysis set-ups and further background information. [file peerj-05-3373-s008.zip › Step3_speciestrees/BI/00a_nr.all.c.m1.simple.nex.run2.p]

[ID: 2393239192]
Gen	LnL	LnPr	TL{all}	r(A<->C){1}	r(A<->G){1}	r(A<->T){1}	r(C<->G){1}	r(C<->T){1}	r(G<->T){1}	r(A<->C){2}	r(A<->G){2}	r(A<->T){2}	r(C<->G){2}	r(C<->T){2}	r(G<->T){2}	pi(A){1}	pi(C){1}	pi(G){1}	pi(T){1}	pi(A){2}	pi(C){2}	pi(G){2}	pi(T){2}	alpha{1}	alpha{2}	pinvar{1}	pinvar{2}	m{1}	m{2}
0	-2.502654e+04	1.415982e+02	2.820000e+00	1.666667e-01	1.666667e-01	1.666667e-01	1.666667e-01	1.666667e-01	1.666667e-01	1.666667e-01	1.666667e-01	1.666667e-01	1.666667e-01	1.666667e-01	1.666667e-01	2.500000e-01	2.500000e-01	2.500000e-01	2.500000e-01	2.500000e-01	2.500000e-01	2.500000e-01	2.500000e-01	1.000000e+00	1.000000e+00	0.000000e+00	0.000000e+00	1.000000e+00	1.000000e+00
5000	-1.672798e+04	2.924384e+02	9.689553e-01	1.513848e-01	1.890767e-01	1.080346e-01	4.504990e-02	4.461082e-01	6.034584e-02	7.814974e-02	2.173895e-01	1.283916e-01	3.724831e-02	4.734006e-01	6.542025e-02	2.234414e-01	2.357408e-01	2.808864e-01	2.599315e-01	1.987325e-01	2.966875e-01	3.372680e-01	1.673120e-01	5.263276e-01	3.768843e-01	7.659842e-01	5.395186e-01	6.702567e-01	1.273043e+00
10000	-1.648546e+04	2.924980e+02	9.681501e-01	1.210501e-01	1.631382e-01	9.965819e-02	4.597948e-02	5.223561e-01	4.781792e-02	6.610501e-02	1.907322e-01	1.216291e-01	4.025105e-02	5.375773e-01	4.370538e-02	2.367966e-01	2.236286e-01	2.772285e-01	2.623462e-01	2.212625e-01	2.672483e-01	3.292554e-01	1.822338e-01	4.655980e-01	4.944798e-01	7.249477e-01	5.776559e-01	8.080335e-01	1.158957e+00
15000	-1.648299e+04	2.938468e+02	9.582673e-01	1.043301e-01	1.442421e-01	1.001721e-01	4.816365e-02	5.704487e-01	3.264330e-02	6.545383e-02	1.809576e-01	1.437538e-01	2.490055e-02	5.439840e-01	4.095024e-02	2.599984e-01	2.154414e-01	2.687577e-01	2.558025e-01	2.135272e-01	2.661019e-01	3.510523e-01	1.693185e-01	4.738344e-01	5.748722e-01	7.111605e-01	5.985092e-01	7.227852e-01	1.229547e+00
20000	-1.644101e+04	3.109240e+02	8.485127e-01	1.196828e-01	1.620837e-01	1.033242e-01	2.688845e-02	5.306073e-01	5.741349e-02	7.208162e-02	1.825051e-01	1.292427e-01	2.838074e-02	5.483453e-01	3.944457e-02	2.391179e-01	2.184777e-01	2.867729e-01	2.556315e-01	2.036365e-01	2.841490e-01	3.320085e-01	1.802060e-01	4.603860e-01	5.519330e-01	7.591604e-01	6.349466e-01	7.039198e-01	1.245168e+00
25000	-1.643980e+04	3.111025e+02	8.474984e-01	1.294876e-01	1.800759e-01	1.016233e-01	3.410150e-02	4.865841e-01	6.812764e-02	7.710671e-02	1.760724e-01	1.335242e-01	2.597623e-02	5.511835e-01	3.613695e-02	2.533993e-01	2.401763e-01	2.751059e-01	2.313185e-01	2.141314e-01	2.622268e-01	3.457235e-01	1.779184e-01	5.591975e-01	4.421345e-01	7.626173e-01	5.911028e-01	7.169253e-01	1.234399e+00
30000	-1.645882e+04	3.030272e+02	8.975036e-01	9.490789e-02	1.948381e-01	7.745633e-02	5.122281e-02	5.360790e-01	4.549586e-02	6.977233e-02	1.855052e-01	1.511657e-01	3.549105e-02	5.200809e-01	3.798492e-02	2.540374e-01	2.318783e-01	2.619619e-01	2.521225e-01	2.117263e-01	2.781070e-01	3.249763e-01	1.851904e-01	4.648973e-01	5.807906e-01	7.211907e-01	6.208565e-01	7.343971e-01	1.219931e+00
35000	-1.643074e+04	3.013660e+02	9.094888e-01	1.145605e-01	1.624560e-01	8.622770e-02	5.186832e-02	5.347084e-01	5.017914e-02	8.835503e-02	1.926692e-01	1.133247e-01	3.731384e-02	5.377825e-01	3.055475e-02	2.479361e-01	2.149412e-01	2.755263e-01	2.615964e-01	2.070060e-01	2.609782e-01	3.364608e-01	1.955549e-01	4.566266e-01	3.919117e-01	7.197896e-01	5.978064e-01	7.059361e-01	1.243498e+00
40000	-1.643641e+04	3.030596e+02	8.974004e-01	8.511971e-02	1.553339e-01	9.171854e-02	5.310610e-02	5.540943e-01	6.062747e-02	7.677506e-02	2.045184e-01	1.245643e-01	2.955440e-02	5.247420e-01	3.984585e-02	2.438925e-01	2.238681e-01	2.774477e-01	2.547917e-01	2.113940e-01	2.681931e-01	3.384279e-01	1.819850e-01	4.840630e-01	5.453220e-01	7.227551e-01	6.238985e-01	7.233492e-01	1.229080e+00
45000	-1.643973e+04	3.060730e+02	8.779400e-01	1.054444e-01	1.262345e-01	8.950160e-02	5.337721e-02	5.482641e-01	7.717810e-02	8.413809e-02	1.790062e-01	1.358440e-01	3.186040e-02	5.259346e-01	4.321668e-02	2.635486e-01	2.185020e-01	2.682376e-01	2.497118e-01	2.149996e-01	2.748229e-01	3.343623e-01	1.758152e-01	5.435656e-01	5.437999e-01	7.523059e-01	5.858053e-01	6.821322e-01	1.263209e+00
50000	-1.644827e+04	3.141180e+02	8.297275e-01	9.176996e-02	1.238899e-01	9.975272e-02	3.361802e-02	6.041821e-01	4.678731e-02	8.774642e-02	2.065363e-01	1.310317e-01	2.815866e-02	5.005076e-01	4.601926e-02	2.533849e-01	2.147729e-01	2.816441e-01	2.501981e-01	2.033069e-01	2.718004e-01	3.429330e-01	1.819597e-01	5.081049e-01	4.463419e-01	7.419160e-01	5.817337e-01	7.559301e-01	1.202101e+00
55000	-1.642172e+04	2.932037e+02	9.637759e-01	1.099202e-01	1.471997e-01	8.899439e-02	3.683651e-02	5.526883e-01	6.436096e-02	7.118756e-02	1.998790e-01	1.585228e-01	3.072556e-02	4.977335e-01	4.195151e-02	2.408435e-01	2.111887e-01	2.668005e-01	2.811673e-01	2.015869e-01	2.842362e-01	3.288273e-01	1.853496e-01	4.269549e-01	4.617700e-01	7.105763e-01	5.852369e-01	7.207244e-01	1.231253e+00
60000	-1.642819e+04	3.043312e+02	8.897857e-01	1.030149e-01	1.346187e-01	6.794302e-02	2.354743e-02	6.254628e-01	4.541321e-02	8.267815e-02	1.588157e-01	1.374806e-01	2.660925e-02	5.509895e-01	4.342679e-02	2.495830e-01	2.063450e-01	2.947178e-01	2.493542e-01	2.071823e-01	2.692139e-01	3.516876e-01	1.719162e-01	5.498798e-01	4.016993e-01	7.398481e-01	5.707272e-01	7.118668e-01	1.238588e+00
65000	-1.642951e+04	3.157635e+02	8.200923e-01	1.162926e-01	1.670875e-01	7.750461e-02	3.235559e-02	5.618863e-01	4.487342e-02	8.307157e-02	1.573984e-01	1.169281e-01	2.748622e-02	5.687518e-01	4.636391e-02	2.502501e-01	2.400761e-01	2.602420e-01	2.494318e-01	2.085484e-01	2.702790e-01	3.438381e-01	1.773345e-01	4.907825e-01	4.544374e-01	7.364379e-01	6.005474e-01	7.587290e-01	1.199783e+00
70000	-1.642002e+04	3.060059e+02	8.802700e-01	1.238855e-01	1.719361e-01	9.391170e-02	4.142773e-02	5.088666e-01	5.997228e-02	9.238879e-02	1.880560e-01	1.260506e-01	3.003126e-02	5.386410e-01	2.483243e-02	2.384608e-01	2.308107e-01	2.756672e-01	2.550613e-01	2.092263e-01	2.560669e-01	3.518383e-01	1.828685e-01	3.675418e-01	4.155715e-01	7.343194e-01	5.685453e-01	7.937910e-01	1.170751e+00
75000	-1.641167e+04	3.052971e+02	8.835030e-01	1.010998e-01	1.657843e-01	9.601371e-02	5.098100e-02	5.276247e-01	5.849643e-02	9.033012e-02	1.745908e-01	1.155465e-01	2.727572e-02	5.514511e-01	4.080576e-02	2.486466e-01	2.248675e-01	2.682245e-01	2.582614e-01	2.163037e-01	2.567925e-01	3.525088e-01	1.743950e-01	5.413062e-01	4.370167e-01	7.434533e-01	5.817756e-01	7.537632e-01	1.203895e+00
80000	-1.640143e+04	3.092086e+02	8.596752e-01	1.341111e-01	1.726825e-01	1.012981e-01	4.306992e-02	5.006947e-01	4.814374e-02	6.413172e-02	1.823110e-01	1.432676e-01	3.074181e-02	5.462004e-01	3.334743e-02	2.574351e-01	2.311334e-01	2.618686e-01	2.495629e-01	2.194735e-01	2.691121e-01	3.485751e-01	1.628393e-01	4.680565e-01	4.288027e-01	7.578555e-01	5.758021e-01	6.717461e-01	1.271809e+00
85000	-1.640958e+04	3.078117e+02	8.680821e-01	1.264931e-01	1.465967e-01	8.347445e-02	3.989753e-02	5.573047e-01	4.623352e-02	8.413814e-02	1.674177e-01	1.357598e-01	2.842788e-02	5.434979e-01	4.075853e-02	2.555116e-01	2.144302e-01	2.798822e-01	2.501761e-01	2.145622e-01	2.572322e-01	3.439597e-01	1.842459e-01	4.200801e-01	5.103681e-01	7.035698e-01	5.911392e-01	7.264419e-01	1.226519e+00
90000	-1.639885e+04	3.150398e+02	8.243370e-01	1.167819e-01	1.616279e-01	8.694088e-02	3.746278e-02	5.394834e-01	5.770319e-02	7.715572e-02	1.934856e-01	1.286232e-01	2.810789e-02	5.425548e-01	3.007286e-02	2.568194e-01	2.135995e-01	2.763028e-01	2.532783e-01	2.021568e-01	2.760506e-01	3.451907e-01	1.766019e-01	4.549036e-01	4.908567e-01	7.267621e-01	6.071316e-01	7.018884e-01	1.246850e+00
95000	-1.640230e+04	3.005587e+02	9.144023e-01	1.258033e-01	1.674764e-01	7.496473e-02	3.388347e-02	5.547148e-01	4.315734e-02	6.557596e-02	1.742678e-01	1.261205e-01	2.842527e-02	5.693864e-01	3.622401e-02	2.403669e-01	2.262914e-01	2.787700e-01	2.545717e-01	2.108286e-01	2.764685e-01	3.447406e-01	1.679624e-01	4.620560e-01	4.390230e-01	7.513061e-01	5.650085e-01	6.498412e-01	1.289948e+00
100000	-1.643431e+04	3.022456e+02	9.022984e-01	1.457946e-01	1.395441e-01	8.557694e-02	4.770249e-02	5.246659e-01	5.671602e-02	6.691215e-02	1.740297e-01	1.233630e-01	3.697070e-02	5.522236e-01	4.650090e-02	2.555456e-01	2.273884e-01	2.784679e-01	2.385981e-01	2.046973e-01	2.757867e-01	3.406538e-01	1.788622e-01	5.141223e-01	5.667586e-01	7.540776e-01	6.137782e-01	7.651096e-01	1.194500e+00
105000	-1.641035e+04	3.052691e+02	8.826576e-01	1.293837e-01	1.644720e-01	8.524539e-02	4.393908e-02	5.305813e-01	4.637854e-02	6.756303e-02	1.937507e-01	1.597397e-01	2.873604e-02	5.145788e-01	3.563167e-02	2.527094e-01	2.326267e-01	2.487570e-01	2.659069e-01	2.088372e-01	2.877846e-01	3.322828e-01	1.710954e-01	6.272198e-01	5.132731e-01	7.653443e-01	5.860666e-01	7.883282e-01	1.175274e+00
110000	-1.642288e+04	3.139305e+02	8.303687e-01	1.056412e-01	1.576410e-01	9.103873e-02	3.148726e-02	5.548950e-01	5.929679e-02	8.220636e-02	2.091244e-01	1.310802e-01	3.182770e-02	4.985758e-01	4.718556e-02	2.571388e-01	2.256852e-01	2.632450e-01	2.539311e-01	1.988999e-01	2.804451e-01	3.415258e-01	1.791292e-01	5.752448e-01	4.584945e-01	7.630673e-01	5.761980e-01	7.533344e-01	1.204250e+00
115000	-1.642111e+04	2.980002e+02	9.309550e-01	1.107693e-01	1.440290e-01	1.018666e-01	2.744645e-02	5.678493e-01	4.803929e-02	8.139324e-02	1.875221e-01	1.089422e-01	3.058844e-02	5.630871e-01	2.846691e-02	2.483105e-01	2.046184e-01	2.977827e-01	2.492884e-01	2.171123e-01	2.638566e-01	3.337910e-01	1.852400e-01	3.852086e-01	5.610326e-01	6.897171e-01	6.385260e-01	8.698515e-01	1.107769e+00
120000	-1.639633e+04	3.114246e+02	8.461817e-01	9.965378e-02	1.799268e-01	9.789488e-02	3.872070e-02	5.243963e-01	5.940745e-02	7.698974e-02	1.667067e-01	1.399763e-01	3.784971e-02	5.393984e-01	3.907913e-02	2.437725e-01	2.333972e-01	2.710646e-01	2.517657e-01	2.044478e-01	2.537916e-01	3.616210e-01	1.801396e-01	4.812969e-01	4.157851e-01	7.520678e-01	5.706877e-01	7.113046e-01	1.239053e+00
125000	-1.641137e+04	3.142402e+02	8.279748e-01	9.859167e-02	1.513255e-01	9.166797e-02	3.659202e-02	5.624552e-01	5.936768e-02	9.484238e-02	1.872905e-01	1.179668e-01	3.527164e-02	5.224447e-01	4.218404e-02	2.487295e-01	2.156040e-01	2.826276e-01	2.530389e-01	2.209125e-01	2.691654e-01	3.257364e-01	1.841856e-01	5.602490e-01	5.682858e-01	7.629498e-01	6.341362e-01	7.067589e-01	1.242817e+00
130000	-1.641520e+04	3.165096e+02	8.148132e-01	9.717436e-02	1.744494e-01	9.321746e-02	4.669176e-02	5.366404e-01	5.182664e-02	7.576447e-02	1.795122e-01	1.343126e-01	2.634795e-02	5.424280e-01	4.163468e-02	2.633692e-01	2.261301e-01	2.624378e-01	2.480629e-01	1.938735e-01	2.834946e-01	3.435176e-01	1.791143e-01	5.751989e-01	5.285709e-01	7.502076e-01	5.794232e-01	7.297823e-01	1.223753e+00
135000	-1.641905e+04	2.940361e+02	9.582692e-01	1.327767e-01	1.836395e-01	9.452290e-02	5.483731e-02	4.913638e-01	4.285984e-02	9.443043e-02	1.867601e-01	1.233275e-01	2.815346e-02	5.363527e-01	3.097578e-02	2.456385e-01	2.117663e-01	2.822643e-01	2.603308e-01	2.128401e-01	2.579515e-01	3.428749e-01	1.863336e-01	4.079112e-01	4.512318e-01	7.409124e-01	5.855129e-01	7.223503e-01	1.229907e+00
140000	-1.640319e+04	3.121691e+02	8.407420e-01	9.333688e-02	1.781108e-01	9.320433e-02	5.331236e-02	5.360003e-01	4.603534e-02	8.277147e-02	1.903846e-01	1.527647e-01	2.476199e-02	5.086867e-01	4.063059e-02	2.500418e-01	2.219583e-01	2.842387e-01	2.437611e-01	2.023248e-01	2.846215e-01	3.376858e-01	1.753679e-01	4.983007e-01	5.576990e-01	7.576499e-01	6.345977e-01	6.523964e-01	1.287832e+00
145000	-1.641435e+04	3.072761e+02	8.694703e-01	1.031869e-01	1.485210e-01	8.191136e-02	4.103239e-02	5.736555e-01	5.169281e-02	6.605401e-02	1.707765e-01	1.366342e-01	2.881161e-02	5.616053e-01	3.611830e-02	2.538246e-01	2.198573e-01	2.807977e-01	2.455204e-01	2.106771e-01	2.660689e-01	3.579781e-01	1.652759e-01	6.076290e-01	6.346234e-01	7.584081e-01	6.166188e-01	7.685615e-01	1.191642e+00
150000	-1.643511e+04	3.054002e+02	8.809286e-01	1.239156e-01	1.790042e-01	8.857417e-02	3.066717e-02	5.325247e-01	4.531411e-02	7.369547e-02	1.952213e-01	1.287358e-01	2.927780e-02	5.359897e-01	3.707991e-02	2.362089e-01	2.074361e-01	2.898540e-01	2.665010e-01	2.075773e-01	2.702164e-01	3.359556e-01	1.862507e-01	7.904068e-01	4.936921e-01	7.888471e-01	6.078481e-01	7.441689e-01	1.211840e+00
155000	-1.641622e+04	3.039608e+02	8.915447e-01	1.022979e-01	1.681025e-01	1.142672e-01	5.698168e-02	5.068682e-01	5.148248e-02	7.761033e-02	1.776655e-01	1.191209e-01	3.045172e-02	5.518674e-01	4.328412e-02	2.481805e-01	2.235189e-01	2.644763e-01	2.638244e-01	2.131624e-01	2.798836e-01	3.320685e-01	1.748855e-01	5.298534e-01	5.155063e-01	7.160774e-01	6.041071e-01	7.122746e-01	1.238250e+00
160000	-1.641757e+04	3.095955e+02	8.573828e-01	8.817332e-02	1.556006e-01	1.137669e-01	4.085375e-02	5.499212e-01	5.168420e-02	6.487921e-02	1.816421e-01	1.592384e-01	2.588796e-02	5.349424e-01	3.340993e-02	2.535090e-01	2.126085e-01	2.710375e-01	2.628450e-01	2.102177e-01	2.775552e-01	3.304180e-01	1.818091e-01	3.906687e-01	4.933126e-01	7.140243e-01	6.136007e-01	7.531210e-01	1.204427e+00
165000	-1.641190e+04	3.113651e+02	8.460969e-01	1.195528e-01	1.483205e-01	9.279639e-02	3.406780e-02	5.490438e-01	5.621872e-02	7.277560e-02	1.949342e-01	1.332904e-01	2.477203e-02	5.401519e-01	3.407584e-02	2.679871e-01	2.119318e-01	2.694088e-01	2.506723e-01	1.947144e-01	2.944731e-01	3.309371e-01	1.798754e-01	5.025489e-01	4.681116e-01	7.296160e-01	6.081004e-01	7.853536e-01	1.177737e+00
170000	-1.642398e+04	3.052373e+02	8.841193e-01	1.408118e-01	1.470977e-01	7.815456e-02	3.033502e-02	5.553008e-01	4.830007e-02	6.929504e-02	1.990449e-01	1.479197e-01	2.842728e-02	5.225429e-01	3.277015e-02	2.550651e-01	2.030546e-01	2.838367e-01	2.580436e-01	1.985934e-01	2.655546e-01	3.514703e-01	1.843817e-01	5.498261e-01	3.906556e-01	7.405413e-01	5.397686e-01	6.776646e-01	1.266909e+00
175000	-1.639962e+04	3.115608e+02	8.450901e-01	9.261621e-02	1.703735e-01	1.124780e-01	3.492577e-02	5.353134e-01	5.429309e-02	7.668012e-02	1.947676e-01	1.328086e-01	3.354222e-02	5.260926e-01	3.610888e-02	2.451646e-01	2.186422e-01	2.752448e-01	2.609483e-01	2.104574e-01	2.791297e-01	3.299850e-01	1.804280e-01	4.782294e-01	4.634631e-01	7.327895e-01	5.855457e-01	7.340723e-01	1.220200e+00
180000	-1.640841e+04	3.187329e+02	8.021865e-01	1.178522e-01	1.552434e-01	7.464143e-02	4.908424e-02	5.525346e-01	5.064417e-02	7.512213e-02	1.993698e-01	1.377037e-01	3.387091e-02	5.193515e-01	3.458191e-02	2.547853e-01	2.189281e-01	2.783268e-01	2.479599e-01	2.052004e-01	2.801344e-01	3.452389e-01	1.694263e-01	5.907250e-01	4.774241e-01	7.456095e-01	5.896728e-01	7.706032e-01	1.189951e+00
185000	-1.642250e+04	3.064378e+02	8.757086e-01	1.048720e-01	1.499633e-01	9.039320e-02	5.430609e-02	5.322740e-01	6.819137e-02	7.022675e-02	1.654552e-01	1.336686e-01	3.275379e-02	5.581648e-01	3.973076e-02	2.677346e-01	2.216977e-01	2.551459e-01	2.554218e-01	2.196040e-01	2.551742e-01	3.360122e-01	1.892096e-01	5.698591e-01	5.091382e-01	7.635581e-01	6.155858e-01	7.163425e-01	1.234881e+00
190000	-1.642093e+04	3.125710e+02	8.383367e-01	9.424138e-02	1.567982e-01	8.531808e-02	5.463828e-02	5.651135e-01	4.389055e-02	6.733102e-02	2.027323e-01	1.268833e-01	3.051481e-02	5.242603e-01	4.827817e-02	2.670068e-01	2.184727e-01	2.773241e-01	2.371964e-01	2.108134e-01	2.730910e-01	3.325220e-01	1.835735e-01	5.046321e-01	5.508272e-01	7.784519e-01	5.958189e-01	7.314546e-01	1.222368e+00
195000	-1.640619e+04	3.067150e+02	8.747112e-01	1.159590e-01	1.834174e-01	6.223182e-02	5.366691e-02	5.331410e-01	5.158393e-02	1.015195e-01	1.902037e-01	1.203993e-01	3.051427e-02	5.179094e-01	3.945382e-02	2.495286e-01	2.328622e-01	2.538121e-01	2.637972e-01	2.145767e-01	2.686371e-01	3.253636e-01	1.914225e-01	5.509457e-01	4.105281e-01	7.411875e-01	5.868346e-01	7.085398e-01	1.241342e+00
200000	-1.641695e+04	3.164203e+02	8.156617e-01	1.390041e-01	1.862403e-01	8.240084e-02	3.164180e-02	5.134755e-01	4.723741e-02	8.551593e-02	1.934696e-01	1.590482e-01	3.189172e-02	5.031412e-01	2.693339e-02	2.414483e-01	2.123587e-01	2.713063e-01	2.748868e-01	1.996523e-01	2.696952e-01	3.516052e-01	1.790473e-01	4.997745e-01	5.474566e-01	7.895813e-01	6.418869e-01	7.210761e-01	1.230962e+00
205000	-1.641260e+04	3.069370e+02	8.722685e-01	1.460242e-01	1.466492e-01	7.184219e-02	3.821714e-02	5.375802e-01	5.968709e-02	6.768664e-02	1.745996e-01	1.675884e-01	2.681572e-02	5.337742e-01	2.953553e-02	2.488407e-01	2.141172e-01	2.716990e-01	2.653430e-01	2.017343e-01	2.715886e-01	3.533766e-01	1.733005e-01	6.292333e-01	5.019712e-01	7.512776e-01	5.902587e-01	8.128653e-01	1.154956e+00
210000	-1.641443e+04	3.239694e+02	7.726797e-01	1.249495e-01	1.674739e-01	1.039136e-01	4.353919e-02	4.893416e-01	7.078221e-02	7.837723e-02	1.846096e-01	1.397085e-01	3.735020e-02	5.268613e-01	3.309317e-02	2.540088e-01	2.238970e-01	2.652369e-01	2.568573e-01	2.053481e-01	2.638878e-01	3.478606e-01	1.829035e-01	4.950595e-01	5.862781e-01	7.530585e-01	6.303022e-01	7.168322e-01	1.234476e+00
215000	-1.640282e+04	2.995634e+02	9.188198e-01	1.106823e-01	1.778454e-01	9.968137e-02	3.753436e-02	5.216884e-01	5.256818e-02	8.232251e-02	1.790039e-01	1.109151e-01	3.600057e-02	5.553073e-01	3.645068e-02	2.425192e-01	2.117711e-01	2.800867e-01	2.656230e-01	2.276585e-01	2.591354e-01	3.289564e-01	1.842497e-01	7.449407e-01	4.762637e-01	7.791536e-01	5.972531e-01	6.732733e-01	1.270545e+00
220000	-1.640575e+04	3.140900e+02	8.289604e-01	1.131857e-01	1.492043e-01	1.134733e-01	3.507214e-02	5.321809e-01	5.688366e-02	7.648068e-02	1.688862e-01	1.409959e-01	2.720021e-02	5.512535e-01	3.518349e-02	2.523153e-01	2.169655e-01	2.750835e-01	2.556357e-01	2.100032e-01	2.615894e-01	3.465244e-01	1.818829e-01	5.933660e-01	5.186805e-01	7.376982e-01	6.238643e-01	7.375225e-01	1.217343e+00
225000	-1.641673e+04	3.106900e+02	8.511576e-01	1.050606e-01	1.427315e-01	1.079231e-01	4.357300e-02	5.591861e-01	4.152573e-02	7.417498e-02	1.801270e-01	1.515647e-01	2.641918e-02	5.302195e-01	3.749465e-02	2.575586e-01	2.212151e-01	2.718708e-01	2.493555e-01	2.012700e-01	2.755557e-01	3.524164e-01	1.707580e-01	3.838790e-01	4.264925e-01	7.013677e-01	5.738379e-01	7.753658e-01	1.186007e+00
230000	-1.641853e+04	2.908221e+02	9.787814e-01	1.099269e-01	2.023665e-01	8.893187e-02	3.024231e-02	5.200780e-01	4.845442e-02	9.086727e-02	1.824085e-01	1.256993e-01	3.107088e-02	5.294741e-01	4.047997e-02	2.592491e-01	2.278988e-01	2.666371e-01	2.462149e-01	2.102896e-01	2.666035e-01	3.419230e-01	1.811840e-01	5.766015e-01	5.293619e-01	7.383607e-01	6.047849e-01	8.200035e-01	1.149045e+00
235000	-1.642755e+04	3.044492e+02	8.880410e-01	1.029333e-01	1.867916e-01	7.129548e-02	4.029545e-02	5.566300e-01	4.205414e-02	6.537705e-02	1.683894e-01	1.432550e-01	2.464117e-02	5.694470e-01	2.889033e-02	2.362608e-01	2.215626e-01	2.762061e-01	2.659704e-01	1.954806e-01	2.837763e-01	3.516852e-01	1.690579e-01	5.122066e-01	5.963106e-01	7.157912e-01	6.142462e-01	7.703391e-01	1.190170e+00
240000	-1.639265e+04	3.054881e+02	8.818231e-01	1.382890e-01	1.666635e-01	9.317182e-02	3.692307e-02	5.136174e-01	5.133519e-02	8.523023e-02	1.760712e-01	1.168271e-01	2.826207e-02	5.533794e-01	4.022996e-02	2.319724e-01	2.362440e-01	2.851952e-01	2.465884e-01	2.110512e-01	2.645628e-01	3.387546e-01	1.856314e-01	4.906531e-01	5.632907e-01	7.485606e-01	5.931340e-01	6.793534e-01	1.265510e+00
245000	-1.639189e+04	3.059858e+02	8.790045e-01	1.082476e-01	1.537415e-01	1.009188e-01	3.544653e-02	5.422181e-01	5.942739e-02	1.003144e-01	1.715633e-01	1.331009e-01	3.560689e-02	5.201510e-01	3.926347e-02	2.490198e-01	2.127859e-01	2.931366e-01	2.450577e-01	2.037036e-01	2.573447e-01	3.587624e-01	1.801894e-01	4.802955e-01	5.244927e-01	7.345216e-01	6.015610e-01	6.894403e-01	1.257158e+00
250000	-1.641860e+04	3.061370e+02	8.781612e-01	1.093141e-01	1.334302e-01	1.054243e-01	5.117590e-02	5.481463e-01	5.250925e-02	6.164347e-02	1.717458e-01	1.176006e-01	2.912046e-02	5.906939e-01	2.919579e-02	2.533435e-01	2.147375e-01	2.793318e-01	2.525872e-01	2.088480e-01	2.581990e-01	3.494327e-01	1.835203e-01	4.764550e-01	5.115480e-01	7.043231e-01	5.965086e-01	7.652587e-01	1.194377e+00
255000	-1.640165e+04	3.124693e+02	8.396901e-01	1.241379e-01	1.487094e-01	8.754491e-02	5.104204e-02	5.391676e-01	4.939818e-02	9.555285e-02	1.790919e-01	1.302540e-01	2.602454e-02	5.362474e-01	3.282938e-02	2.653304e-01	2.175464e-01	2.632782e-01	2.538450e-01	2.031336e-01	2.791780e-01	3.529016e-01	1.647868e-01	3.930284e-01	5.381718e-01	7.269899e-01	6.262263e-01	7.402378e-01	1.215095e+00
260000	-1.641263e+04	2.930744e+02	9.641263e-01	1.264016e-01	1.502798e-01	9.452620e-02	4.668420e-02	5.236933e-01	5.841494e-02	7.320836e-02	1.673364e-01	1.283160e-01	3.601160e-02	5.456960e-01	4.943169e-02	2.428699e-01	2.259455e-01	2.888983e-01	2.422863e-01	2.082501e-01	2.810143e-01	3.347826e-01	1.759530e-01	5.185858e-01	4.485644e-01	7.363931e-01	5.327457e-01	7.251345e-01	1.227601e+00
265000	-1.640032e+04	3.052813e+02	8.838922e-01	9.842724e-02	1.759526e-01	1.035769e-01	3.633803e-02	5.224004e-01	6.330485e-02	8.785343e-02	1.776126e-01	1.317397e-01	2.478892e-02	5.385446e-01	3.946066e-02	2.491669e-01	2.214856e-01	2.751622e-01	2.541853e-01	2.114055e-01	2.802507e-01	3.350412e-01	1.733026e-01	4.964259e-01	4.360399e-01	7.517650e-01	5.483487e-01	6.936561e-01	1.253667e+00
270000	-1.643055e+04	3.171778e+02	8.112836e-01	9.923257e-02	1.452664e-01	1.050461e-01	2.923171e-02	5.806772e-01	4.054598e-02	7.795721e-02	1.791472e-01	1.743566e-01	2.986023e-02	4.931068e-01	4.557203e-02	2.564642e-01	2.155943e-01	2.786799e-01	2.492616e-01	2.129674e-01	2.650038e-01	3.372603e-01	1.847685e-01	4.786904e-01	5.649453e-01	7.625376e-01	6.298362e-01	6.738045e-01	1.270105e+00
275000	-1.643348e+04	3.000862e+02	9.174436e-01	1.124534e-01	1.567285e-01	7.772716e-02	4.280528e-02	5.583358e-01	5.194985e-02	7.781961e-02	1.615916e-01	1.403680e-01	2.593856e-02	5.591458e-01	3.513643e-02	2.530153e-01	2.155544e-01	2.747090e-01	2.567213e-01	2.225286e-01	2.621831e-01	3.337610e-01	1.815273e-01	4.365258e-01	4.718353e-01	7.397210e-01	5.887295e-01	7.674732e-01	1.192543e+00
280000	-1.641534e+04	3.175793e+02	8.092696e-01	1.051262e-01	1.241924e-01	8.210944e-02	4.882206e-02	5.864929e-01	5.325703e-02	7.907967e-02	1.552051e-01	1.290609e-01	2.988337e-02	5.767675e-01	3.000340e-02	2.690979e-01	2.194264e-01	2.623549e-01	2.491209e-01	2.316433e-01	2.479473e-01	3.369874e-01	1.834220e-01	4.421136e-01	5.482423e-01	7.360346e-01	6.182366e-01	6.842795e-01	1.261431e+00
285000	-1.641785e+04	3.043419e+02	8.898156e-01	8.404522e-02	1.464520e-01	7.691601e-02	5.905504e-02	5.722555e-01	6.127623e-02	8.495834e-02	1.800855e-01	1.228455e-01	3.429253e-02	5.407492e-01	3.706886e-02	2.671392e-01	2.253506e-01	2.838991e-01	2.236111e-01	2.142448e-01	2.689378e-01	3.295088e-01	1.873085e-01	5.073800e-01	4.287962e-01	7.620702e-01	5.378415e-01	6.569618e-01	1.284051e+00
290000	-1.640445e+04	2.896844e+02	9.888228e-01	1.170936e-01	1.810574e-01	9.815459e-02	5.277633e-02	5.093347e-01	4.158339e-02	7.344292e-02	1.900552e-01	1.484148e-01	3.037313e-02	5.226723e-01	3.504165e-02	2.448794e-01	2.231125e-01	2.771553e-01	2.548528e-01	1.906716e-01	2.799342e-01	3.433272e-01	1.860671e-01	3.471736e-01	4.664732e-01	7.161823e-01	5.686221e-01	7.698226e-01	1.190597e+00
295000	-1.640528e+04	3.093099e+02	8.585085e-01	1.238923e-01	1.456614e-01	7.857450e-02	3.891078e-02	5.647516e-01	4.820940e-02	8.272650e-02	1.885412e-01	1.482689e-01	3.609011e-02	5.073702e-01	3.700309e-02	2.679782e-01	2.066486e-01	2.757610e-01	2.496122e-01	2.079294e-01	2.669150e-01	3.354606e-01	1.896950e-01	4.299512e-01	5.558612e-01	7.357101e-01	6.096079e-01	6.804301e-01	1.264619e+00
300000	-1.641968e+04	3.036773e+02	8.934686e-01	1.128172e-01	1.356397e-01	1.003769e-01	3.413251e-02	5.721913e-01	4.484233e-02	7.797045e-02	1.500323e-01	1.302781e-01	2.967980e-02	5.675325e-01	4.450692e-02	2.487735e-01	2.107777e-01	3.022791e-01	2.381697e-01	2.175446e-01	2.613521e-01	3.496182e-01	1.714851e-01	5.220434e-01	5.047869e-01	7.384961e-01	5.999105e-01	6.566146e-01	1.284339e+00
305000	-1.640094e+04	3.061434e+02	8.784466e-01	1.121520e-01	1.401584e-01	8.923164e-02	3.918720e-02	5.675534e-01	5.171740e-02	7.838195e-02	1.794223e-01	1.297791e-01	3.094277e-02	5.446962e-01	3.677765e-02	2.444752e-01	2.235726e-01	2.702975e-01	2.616547e-01	2.138518e-01	2.586650e-01	3.553828e-01	1.721005e-01	4.787485e-01	4.573208e-01	7.329414e-01	6.050005e-01	7.783029e-01	1.183575e+00
310000	-1.641386e+04	3.077910e+02	8.668402e-01	1.213493e-01	1.645023e-01	8.628178e-02	5.035860e-02	5.209943e-01	5.651365e-02	7.854445e-02	1.967992e-01	1.064787e-01	2.985778e-02	5.517253e-01	3.659465e-02	2.647372e-01	2.229082e-01	2.622900e-01	2.500647e-01	2.194839e-01	2.635320e-01	3.398608e-01	1.771232e-01	5.339339e-01	6.178367e-01	7.700564e-01	6.300065e-01	7.868343e-01	1.176511e+00
315000	-1.639073e+04	3.002617e+02	9.146632e-01	1.156581e-01	1.839880e-01	9.922227e-02	4.261242e-02	4.991665e-01	5.935275e-02	7.464880e-02	1.701250e-01	1.261669e-01	3.091531e-02	5.677823e-01	3.036178e-02	2.477778e-01	2.270551e-01	2.742915e-01	2.508756e-01	2.155182e-01	2.672336e-01	3.358139e-01	1.814343e-01	7.185159e-01	4.395732e-01	7.903669e-01	5.857729e-01	6.382269e-01	1.299565e+00
320000	-1.640447e+04	3.073745e+02	8.703474e-01	1.019349e-01	1.879556e-01	1.228631e-01	4.378655e-02	4.960200e-01	4.743988e-02	8.649356e-02	1.909420e-01	1.241536e-01	2.658586e-02	5.305653e-01	4.125972e-02	2.560023e-01	2.264169e-01	2.566053e-01	2.609755e-01	2.120179e-01	2.654280e-01	3.314277e-01	1.911264e-01	5.107373e-01	4.918574e-01	7.454335e-01	6.259030e-01	8.357395e-01	1.136015e+00
325000	-1.640982e+04	3.136238e+02	8.325428e-01	1.227090e-01	1.609962e-01	5.740510e-02	3.067191e-02	5.702465e-01	5.797130e-02	8.503684e-02	2.003100e-01	1.415288e-01	2.852455e-02	5.047787e-01	3.982105e-02	2.603086e-01	2.172417e-01	2.715196e-01	2.509301e-01	2.003238e-01	2.712770e-01	3.509311e-01	1.774681e-01	4.171082e-01	5.570351e-01	7.446217e-01	6.056210e-01	7.828268e-01	1.179829e+00
330000	-1.641329e+04	3.004612e+02	9.145515e-01	1.180684e-01	1.485502e-01	9.408076e-02	4.501490e-02	5.502902e-01	4.399547e-02	7.683936e-02	2.095918e-01	1.322386e-01	3.303241e-02	5.036605e-01	4.463741e-02	2.503031e-01	2.104638e-01	2.777628e-01	2.614704e-01	2.044783e-01	2.682307e-01	3.312979e-01	1.959931e-01	4.850384e-01	4.906215e-01	7.572592e-01	6.419682e-01	7.777052e-01	1.184070e+00
335000	-1.640785e+04	2.980277e+02	9.304671e-01	9.184095e-02	1.511270e-01	8.371994e-02	5.234682e-02	5.589264e-01	6.203882e-02	7.981740e-02	1.746495e-01	1.213876e-01	3.127581e-02	5.563805e-01	3.648909e-02	2.199912e-01	2.297031e-01	2.822575e-01	2.680482e-01	2.108818e-01	2.729564e-01	3.353569e-01	1.808049e-01	5.460160e-01	4.461670e-01	7.435031e-01	5.600281e-01	7.108098e-01	1.239463e+00
340000	-1.639314e+04	3.085307e+02	8.626883e-01	1.112390e-01	1.523293e-01	9.415092e-02	2.805867e-02	5.581618e-01	5.606029e-02	8.062745e-02	1.646532e-01	1.127228e-01	2.980599e-02	5.698576e-01	4.233290e-02	2.463209e-01	2.268656e-01	2.663171e-01	2.604964e-01	2.103820e-01	2.610003e-01	3.500310e-01	1.785867e-01	5.773260e-01	5.072690e-01	7.757770e-01	6.139257e-01	7.283166e-01	1.224966e+00
345000	-1.642823e+04	2.960620e+02	9.440030e-01	1.019951e-01	1.439201e-01	9.966879e-02	3.631096e-02	5.759227e-01	4.218230e-02	7.691245e-02	2.043895e-01	1.323617e-01	3.746214e-02	5.136079e-01	3.526633e-02	2.545636e-01	2.106446e-01	2.920028e-01	2.427890e-01	2.011563e-01	2.742369e-01	3.419311e-01	1.826756e-01	4.680319e-01	4.665638e-01	7.330748e-01	5.880596e-01	6.914450e-01	1.255498e+00
350000	-1.642082e+04	3.128748e+02	8.367165e-01	1.186393e-01	1.823744e-01	9.386990e-02	3.539090e-02	5.259016e-01	4.382390e-02	7.280843e-02	1.796303e-01	1.297719e-01	3.342914e-02	5.417844e-01	4.257584e-02	2.612364e-01	2.305431e-01	2.619610e-01	2.462595e-01	1.975557e-01	2.542472e-01	3.650133e-01	1.831837e-01	6.038463e-01	4.188200e-01	7.530373e-01	5.645497e-01	7.060504e-01	1.243404e+00
355000	-1.639921e+04	3.168501e+02	8.129246e-01	1.154694e-01	1.577359e-01	9.464290e-02	4.596197e-02	5.335711e-01	5.261867e-02	8.196417e-02	1.689185e-01	1.513393e-01	2.773323e-02	5.331826e-01	3.686223e-02	2.452591e-01	2.272853e-01	2.823403e-01	2.451154e-01	2.122429e-01	2.623924e-01	3.500370e-01	1.753277e-01	5.983785e-01	4.898937e-01	7.430892e-01	6.271976e-01	7.271777e-01	1.225909e+00
360000	-1.641838e+04	3.120710e+02	8.424429e-01	1.205113e-01	1.583396e-01	8.781587e-02	4.235190e-02	5.294198e-01	6.156163e-02	8.533814e-02	2.266974e-01	1.078610e-01	3.374416e-02	4.992755e-01	4.708378e-02	2.457655e-01	2.091780e-01	2.821443e-01	2.629123e-01	2.108110e-01	2.711527e-01	3.240601e-01	1.939763e-01	4.769600e-01	3.940264e-01	7.214863e-01	5.491251e-01	7.748877e-01	1.186403e+00
365000	-1.640704e+04	3.049311e+02	8.856192e-01	1.251084e-01	1.357896e-01	1.075886e-01	3.788229e-02	5.429120e-01	5.071917e-02	6.856808e-02	1.825901e-01	1.372387e-01	3.272813e-02	5.350286e-01	4.384638e-02	2.416330e-01	2.182205e-01	2.856101e-01	2.545364e-01	2.162751e-01	2.676616e-01	3.384218e-01	1.776416e-01	4.580607e-01	5.511821e-01	7.607247e-01	6.286883e-01	7.474228e-01	1.209146e+00
370000	-1.641504e+04	3.049170e+02	8.846271e-01	9.290447e-02	1.532090e-01	1.253962e-01	4.959851e-02	5.162817e-01	6.261012e-02	6.604114e-02	1.750132e-01	1.457882e-01	3.040214e-02	5.402778e-01	4.247751e-02	2.509234e-01	2.175345e-01	2.781536e-01	2.533885e-01	2.052942e-01	2.671342e-01	3.484463e-01	1.791253e-01	6.122843e-01	5.680560e-01	7.851556e-01	5.961689e-01	6.615441e-01	1.280257e+00
375000	-1.641188e+04	3.107448e+02	8.481070e-01	1.314244e-01	1.521496e-01	8.704987e-02	4.806740e-02	5.407760e-01	4.053288e-02	7.381352e-02	2.013109e-01	1.286489e-01	3.578475e-02	5.116401e-01	4.880185e-02	2.626973e-01	2.198522e-01	2.651956e-01	2.522549e-01	2.092054e-01	2.747322e-01	3.270611e-01	1.890013e-01	7.540146e-01	5.045379e-01	7.880197e-01	6.127583e-01	7.195157e-01	1.232254e+00
380000	-1.641278e+04	3.301808e+02	7.397385e-01	1.374323e-01	1.572009e-01	9.189411e-02	4.626158e-02	5.234700e-01	4.374117e-02	7.965581e-02	1.929484e-01	1.210172e-01	2.887007e-02	5.384287e-01	3.907981e-02	2.536972e-01	2.256893e-01	2.724297e-01	2.481838e-01	2.064232e-01	2.587612e-01	3.500285e-01	1.847870e-01	5.618676e-01	4.108993e-01	7.769543e-01	6.034080e-01	6.961106e-01	1.251634e+00
385000	-1.641761e+04	3.053714e+02	8.827235e-01	1.196074e-01	1.487279e-01	8.941635e-02	4.322727e-02	5.539118e-01	4.510927e-02	9.079820e-02	1.912844e-01	1.123409e-01	3.388278e-02	5.319784e-01	3.971533e-02	2.449700e-01	2.337240e-01	2.647597e-01	2.565463e-01	1.993949e-01	2.778685e-01	3.410418e-01	1.816948e-01	5.132761e-01	5.144150e-01	7.516923e-01	5.831784e-01	7.158641e-01	1.235278e+00
390000	-1.639707e+04	3.095616e+02	8.574445e-01	9.468238e-02	1.854452e-01	9.533208e-02	5.730499e-02	5.162753e-01	5.096005e-02	9.106262e-02	1.650795e-01	1.312519e-01	2.978007e-02	5.459036e-01	3.692230e-02	2.388010e-01	2.147565e-01	2.677110e-01	2.787315e-01	2.171330e-01	2.706572e-01	3.377308e-01	1.744790e-01	4.245746e-01	4.832385e-01	7.381690e-01	6.154335e-01	7.151475e-01	1.235871e+00
395000	-1.641738e+04	3.076916e+02	8.677640e-01	9.215481e-02	1.523856e-01	1.093191e-01	2.338755e-02	5.575709e-01	6.518208e-02	8.757269e-02	2.005572e-01	1.253889e-01	3.090042e-02	5.139532e-01	4.162756e-02	2.687610e-01	2.339122e-01	2.640822e-01	2.332446e-01	2.170881e-01	2.643237e-01	3.331179e-01	1.854703e-01	6.615479e-01	4.403944e-01	7.668088e-01	5.489939e-01	7.148171e-01	1.236145e+00
400000	-1.641951e+04	3.154912e+02	8.220774e-01	1.075134e-01	1.375063e-01	8.332641e-02	4.476463e-02	5.761251e-01	5.076415e-02	7.327571e-02	1.989295e-01	1.316165e-01	2.999079e-02	5.208964e-01	4.529107e-02	2.480736e-01	2.199227e-01	2.886951e-01	2.433087e-01	2.020344e-01	2.857080e-01	3.289591e-01	1.832985e-01	4.461730e-01	4.326530e-01	7.453204e-01	5.958944e-01	6.605830e-01	1.281053e+00
405000	-1.641016e+04	2.959435e+02	9.456673e-01	1.092207e-01	1.675728e-01	8.946443e-02	3.749312e-02	5.506907e-01	4.555825e-02	6.617701e-02	2.191155e-01	1.273428e-01	3.377353e-02	5.118426e-01	4.174857e-02	2.488624e-01	2.117964e-01	2.673066e-01	2.720346e-01	2.020875e-01	2.793884e-01	3.254963e-01	1.930278e-01	3.520264e-01	4.543080e-01	7.289932e-01	5.653358e-01	7.331908e-01	1.220930e+00
410000	-1.641073e+04	3.069211e+02	8.735183e-01	1.212675e-01	1.651019e-01	1.042150e-01	4.006523e-02	5.135293e-01	5.582113e-02	8.018820e-02	1.833779e-01	1.027357e-01	3.705148e-02	5.507227e-01	4.592403e-02	2.429461e-01	2.319302e-01	2.713142e-01	2.538095e-01	2.143938e-01	2.857455e-01	3.287111e-01	1.711496e-01	4.688126e-01	4.777247e-01	7.289654e-01	6.142269e-01	7.187763e-01	1.232866e+00
415000	-1.642107e+04	3.083726e+02	8.647370e-01	1.125148e-01	1.655962e-01	1.126772e-01	5.210515e-02	5.015036e-01	5.560298e-02	7.404778e-02	1.828099e-01	1.563044e-01	2.491960e-02	5.244063e-01	3.751210e-02	2.429589e-01	2.253873e-01	2.925280e-01	2.391259e-01	2.050672e-01	2.728323e-01	3.348093e-01	1.872913e-01	4.235013e-01	4.869411e-01	7.323210e-01	6.081587e-01	6.987933e-01	1.249413e+00
420000	-1.641364e+04	3.004479e+02	9.149453e-01	1.413141e-01	1.652915e-01	7.086809e-02	4.295110e-02	5.243977e-01	5.517746e-02	8.006487e-02	2.035213e-01	1.171435e-01	3.246499e-02	5.244180e-01	4.238735e-02	2.537753e-01	2.079925e-01	2.682646e-01	2.699676e-01	2.192063e-01	2.611713e-01	3.311199e-01	1.885025e-01	4.552630e-01	4.733669e-01	7.648417e-01	5.934046e-01	7.726200e-01	1.188281e+00
425000	-1.642017e+04	3.042533e+02	8.898890e-01	1.272499e-01	1.581775e-01	8.948384e-02	4.918718e-02	5.253482e-01	5.055332e-02	8.301176e-02	1.907586e-01	1.402483e-01	2.372353e-02	5.246108e-01	3.764707e-02	2.526556e-01	2.180017e-01	2.831079e-01	2.462348e-01	2.092267e-01	2.652273e-01	3.480878e-01	1.774581e-01	3.189461e-01	6.943303e-01	7.068027e-01	6.214367e-01	7.399143e-01	1.215363e+00
430000	-1.641035e+04	3.121524e+02	8.405498e-01	1.143076e-01	1.554585e-01	7.953245e-02	4.375492e-02	5.525952e-01	5.435144e-02	7.703624e-02	1.827288e-01	1.217353e-01	3.642108e-02	5.504346e-01	3.164400e-02	2.418940e-01	2.201837e-01	2.845384e-01	2.533839e-01	2.196931e-01	2.562397e-01	3.335766e-01	1.904906e-01	6.108419e-01	4.939497e-01	7.656344e-01	5.839364e-01	7.421666e-01	1.213498e+00
435000	-1.640679e+04	3.064782e+02	8.759061e-01	1.192235e-01	1.502896e-01	9.683650e-02	4.136324e-02	5.407305e-01	5.155666e-02	7.379479e-02	1.921109e-01	1.189131e-01	3.196181e-02	5.494104e-01	3.380894e-02	2.459048e-01	2.226383e-01	2.696559e-01	2.618011e-01	2.006524e-01	2.603637e-01	3.471202e-01	1.918637e-01	5.149783e-01	4.920198e-01	7.240802e-01	5.571086e-01	6.725391e-01	1.271153e+00
440000	-1.641295e+04	3.017616e+02	9.058509e-01	1.569284e-01	1.549334e-01	8.448272e-02	3.543819e-02	5.316952e-01	3.652217e-02	7.253676e-02	2.088682e-01	1.032814e-01	3.110013e-02	5.373512e-01	4.686243e-02	2.351723e-01	2.195828e-01	2.711117e-01	2.741332e-01	2.075369e-01	2.702460e-01	3.286484e-01	1.935686e-01	5.336449e-01	4.807521e-01	7.225557e-01	5.882950e-01	6.512921e-01	1.288746e+00
445000	-1.641806e+04	3.158303e+02	8.189942e-01	1.203385e-01	1.377596e-01	8.063258e-02	3.691614e-02	5.723375e-01	5.201572e-02	7.382530e-02	1.789747e-01	1.242684e-01	2.518725e-02	5.458762e-01	5.186819e-02	2.484526e-01	2.251268e-01	2.663339e-01	2.600867e-01	2.160941e-01	2.580224e-01	3.515849e-01	1.742986e-01	5.254425e-01	5.406121e-01	7.565024e-01	6.238017e-01	7.312499e-01	1.222537e+00
450000	-1.639413e+04	3.007952e+02	9.121194e-01	9.766766e-02	1.445041e-01	7.464068e-02	3.523532e-02	5.949124e-01	5.303977e-02	7.750428e-02	1.850552e-01	1.373613e-01	3.015184e-02	5.366466e-01	3.328079e-02	2.530719e-01	2.110407e-01	2.758647e-01	2.600227e-01	2.060876e-01	2.694221e-01	3.447376e-01	1.797527e-01	5.245276e-01	4.902257e-01	7.427695e-01	5.767290e-01	7.450301e-01	1.211127e+00
455000	-1.639575e+04	3.103165e+02	8.524332e-01	1.107330e-01	1.969974e-01	8.637712e-02	4.712538e-02	4.989803e-01	5.978684e-02	8.482809e-02	1.909215e-01	1.506732e-01	2.797261e-02	4.982020e-01	4.740259e-02	2.407479e-01	2.166268e-01	2.772155e-01	2.654098e-01	1.998041e-01	2.682227e-01	3.457472e-01	1.862260e-01	5.026361e-01	4.714581e-01	7.220362e-01	5.651171e-01	7.661682e-01	1.193623e+00
460000	-1.641414e+04	3.101319e+02	8.532897e-01	1.063826e-01	1.580891e-01	9.554105e-02	4.817949e-02	5.409475e-01	5.086030e-02	7.549813e-02	1.894618e-01	1.296290e-01	3.339177e-02	5.338432e-01	3.817616e-02	2.334995e-01	2.253465e-01	2.820364e-01	2.591176e-01	2.221457e-01	2.454086e-01	3.545596e-01	1.778861e-01	5.432330e-01	4.746780e-01	7.637847e-01	5.939779e-01	6.680777e-01	1.274847e+00
465000	-1.642307e+04	3.180434e+02	8.057065e-01	1.367638e-01	1.544757e-01	9.155186e-02	5.692531e-02	5.147484e-01	4.553490e-02	8.540242e-02	1.804856e-01	1.082966e-01	4.347612e-02	5.503328e-01	3.200639e-02	2.445825e-01	1.978526e-01	2.937333e-01	2.638316e-01	2.146787e-01	2.469619e-01	3.541057e-01	1.842538e-01	5.549241e-01	5.893940e-01	7.780518e-01	6.480437e-01	6.984874e-01	1.249666e+00
470000	-1.640927e+04	3.136008e+02	8.330767e-01	1.235093e-01	1.679246e-01	1.013144e-01	3.819833e-02	5.055247e-01	6.352859e-02	7.271647e-02	1.650877e-01	1.330513e-01	2.562528e-02	5.554935e-01	4.802565e-02	2.487027e-01	2.155053e-01	2.797732e-01	2.560188e-01	2.168359e-01	2.703565e-01	3.314958e-01	1.813117e-01	5.212387e-01	3.861083e-01	7.430337e-01	5.440256e-01	6.782601e-01	1.266415e+00
475000	-1.642758e+04	3.040173e+02	8.912268e-01	1.236553e-01	1.700012e-01	1.279056e-01	5.636817e-02	4.715440e-01	5.052572e-02	7.841667e-02	1.731458e-01	1.141378e-01	3.939710e-02	5.571478e-01	3.775485e-02	2.483443e-01	2.154334e-01	2.795111e-01	2.567112e-01	2.098023e-01	2.648283e-01	3.309523e-01	1.944171e-01	4.620586e-01	5.767364e-01	7.440142e-01	6.176130e-01	6.822793e-01	1.263087e+00
480000	-1.639002e+04	3.070660e+02	8.719996e-01	1.005257e-01	1.467170e-01	1.050014e-01	3.882268e-02	5.553410e-01	5.359227e-02	6.898760e-02	2.089823e-01	1.459930e-01	3.668644e-02	4.979160e-01	4.143471e-02	2.462750e-01	2.290694e-01	2.778089e-01	2.468467e-01	2.156973e-01	2.745129e-01	3.308771e-01	1.789127e-01	5.032805e-01	5.421701e-01	7.416301e-01	6.070866e-01	6.989482e-01	1.249285e+00
485000	-1.640260e+04	3.076464e+02	8.678449e-01	1.319173e-01	1.534503e-01	8.107576e-02	4.911994e-02	5.367624e-01	4.767433e-02	7.452221e-02	1.814888e-01	1.438328e-01	3.170156e-02	5.258839e-01	4.257077e-02	2.454583e-01	2.104493e-01	2.668678e-01	2.772247e-01	2.078060e-01	2.640094e-01	3.549446e-01	1.732399e-01	6.750643e-01	4.589881e-01	7.625713e-01	5.693698e-01	7.370131e-01	1.217765e+00
490000	-1.641337e+04	2.999483e+02	9.173207e-01	1.099237e-01	1.417777e-01	1.046562e-01	3.863338e-02	5.554809e-01	4.952808e-02	7.468259e-02	1.806210e-01	1.209729e-01	3.172146e-02	5.474333e-01	4.456882e-02	2.405514e-01	2.166852e-01	2.699654e-01	2.727981e-01	2.186554e-01	2.690688e-01	3.371198e-01	1.751560e-01	5.010527e-01	5.640287e-01	7.313255e-01	5.947144e-01	7.359229e-01	1.218668e+00
495000	-1.641953e+04	3.017577e+02	9.066794e-01	1.200547e-01	1.571033e-01	8.333490e-02	3.932000e-02	5.580008e-01	4.218617e-02	7.881361e-02	2.093747e-01	1.403636e-01	2.741637e-02	5.050342e-01	3.899758e-02	2.322653e-01	2.273576e-01	2.722397e-01	2.681374e-01	2.050467e-01	2.659529e-01	3.349153e-01	1.940851e-01	3.576401e-01	5.325662e-01	7.426842e-01	6.032291e-01	6.882847e-01	1.258115e+00
500000	-1.641903e+04	3.031173e+02	8.980334e-01	1.043375e-01	1.808574e-01	9.467097e-02	4.121126e-02	5.201957e-01	5.872715e-02	7.887935e-02	2.105472e-01	1.348435e-01	3.860208e-02	4.904979e-01	4.662992e-02	2.327385e-01	2.360896e-01	2.829640e-01	2.482079e-01	1.963987e-01	2.848810e-01	3.291742e-01	1.895460e-01	3.930733e-01	4.798570e-01	7.133122e-01	5.940880e-01	7.237536e-01	1.228745e+00
505000	-1.641203e+04	2.952964e+02	9.494268e-01	9.904813e-02	1.490668e-01	8.257800e-02	4.420722e-02	5.626149e-01	6.248494e-02	9.502675e-02	1.700232e-01	1.215738e-01	2.774348e-02	5.477561e-01	3.787676e-02	2.520319e-01	2.278514e-01	2.572247e-01	2.628920e-01	2.041655e-01	2.688245e-01	3.418293e-01	1.851808e-01	4.629325e-01	4.346328e-01	7.321886e-01	5.632293e-01	7.067811e-01	1.242799e+00
510000	-1.640637e+04	3.024466e+02	9.010188e-01	1.234438e-01	1.618053e-01	9.201210e-02	5.011829e-02	5.233007e-01	4.931981e-02	7.375277e-02	1.864471e-01	1.218255e-01	3.224617e-02	5.456367e-01	4.009180e-02	2.448705e-01	2.267565e-01	2.712218e-01	2.571512e-01	2.110748e-01	2.686084e-01	3.496628e-01	1.706540e-01	5.144275e-01	5.643292e-01	7.410774e-01	5.924679e-01	7.565240e-01	1.201609e+00
515000	-1.641562e+04	3.041431e+02	8.906879e-01	1.194027e-01	1.610243e-01	8.375901e-02	5.140190e-02	5.258218e-01	5.859026e-02	7.876356e-02	1.696843e-01	1.093812e-01	3.166334e-02	5.734105e-01	3.709702e-02	2.623553e-01	2.236852e-01	2.632638e-01	2.506958e-01	2.063879e-01	2.578020e-01	3.514151e-01	1.843950e-01	5.224062e-01	4.752972e-01	7.659614e-01	5.854560e-01	7.581805e-01	1.200238e+00
520000	-1.641829e+04	3.114994e+02	8.444494e-01	1.385295e-01	1.661537e-01	9.813107e-02	3.504661e-02	5.126493e-01	4.948977e-02	8.452491e-02	2.000909e-01	1.247291e-01	3.277277e-02	5.198174e-01	3.806487e-02	2.501190e-01	2.424994e-01	2.572812e-01	2.501005e-01	2.029386e-01	2.683380e-01	3.400772e-01	1.886463e-01	4.838192e-01	6.255267e-01	7.608812e-01	6.322853e-01	7.510872e-01	1.206111e+00
525000	-1.640614e+04	3.096866e+02	8.555653e-01	1.351179e-01	1.477487e-01	8.298862e-02	4.195837e-02	5.528443e-01	3.934212e-02	8.373451e-02	1.802236e-01	1.366885e-01	3.579085e-02	5.315312e-01	3.203139e-02	2.412234e-01	2.094366e-01	2.768651e-01	2.724750e-01	2.180826e-01	2.703275e-01	3.379294e-01	1.736605e-01	5.158521e-01	5.743655e-01	7.109266e-01	6.185692e-01	8.226520e-01	1.146852e+00
530000	-1.639583e+04	3.137106e+02	8.309499e-01	1.217463e-01	1.622256e-01	8.984602e-02	4.386130e-02	5.235722e-01	5.874867e-02	7.950182e-02	1.784627e-01	1.581985e-01	3.669216e-02	5.067478e-01	4.039700e-02	2.463106e-01	2.230269e-01	2.727023e-01	2.579602e-01	2.145009e-01	2.647054e-01	3.423238e-01	1.784699e-01	5.963486e-01	5.593169e-01	7.539955e-01	5.858172e-01	7.327906e-01	1.221262e+00
535000	-1.641374e+04	3.108654e+02	8.485978e-01	9.836919e-02	1.406644e-01	9.510605e-02	4.341978e-02	5.658510e-01	5.658958e-02	7.959396e-02	2.056524e-01	1.349617e-01	2.993240e-02	5.044520e-01	4.540753e-02	2.551745e-01	2.236134e-01	2.739951e-01	2.472169e-01	2.070139e-01	2.626919e-01	3.329302e-01	1.973639e-01	5.282210e-01	5.286721e-01	7.413826e-01	5.963965e-01	6.979605e-01	1.250103e+00
540000	-1.640466e+04	3.247832e+02	7.687738e-01	1.367707e-01	1.653493e-01	8.197707e-02	3.799948e-02	5.247669e-01	5.313657e-02	9.087149e-02	1.997918e-01	1.084148e-01	3.243019e-02	5.314442e-01	3.704753e-02	2.434609e-01	2.221894e-01	2.748061e-01	2.595435e-01	2.182659e-01	2.702961e-01	3.232872e-01	1.881508e-01	4.133714e-01	5.640918e-01	7.421689e-01	6.590705e-01	7.964945e-01	1.168512e+00
545000	-1.641586e+04	3.156051e+02	8.210487e-01	9.240043e-02	1.685718e-01	1.088460e-01	5.320952e-02	5.268947e-01	5.007758e-02	8.841602e-02	2.013220e-01	1.229940e-01	3.697800e-02	5.094908e-01	4.079925e-02	2.457001e-01	2.261681e-01	2.795863e-01	2.485455e-01	2.040199e-01	2.569920e-01	3.509697e-01	1.880183e-01	4.891263e-01	4.512266e-01	7.458577e-01	5.895682e-01	7.056638e-01	1.243724e+00
550000	-1.641252e+04	3.010007e+02	9.116069e-01	1.245201e-01	1.613628e-01	8.181096e-02	4.638717e-02	5.420325e-01	4.388650e-02	8.694634e-02	1.874474e-01	1.258989e-01	3.153450e-02	5.399086e-01	2.826429e-02	2.531587e-01	2.171006e-01	2.662326e-01	2.635081e-01	2.029153e-01	2.646890e-01	3.524037e-01	1.799921e-01	4.194960e-01	4.684266e-01	6.916485e-01	5.901692e-01	7.519622e-01	1.205387e+00
555000	-1.641969e+04	3.122264e+02	8.405453e-01	9.204730e-02	1.682862e-01	1.156115e-01	2.681891e-02	5.526077e-01	4.462836e-02	7.362793e-02	1.769987e-01	1.457721e-01	3.204154e-02	5.320937e-01	3.946595e-02	2.483144e-01	2.118178e-01	2.863679e-01	2.534999e-01	1.974451e-01	2.498178e-01	3.655730e-01	1.871641e-01	5.633038e-01	4.681412e-01	7.576244e-01	5.773535e-01	6.591954e-01	1.282202e+00
560000	-1.640476e+04	3.175808e+02	8.093917e-01	1.251979e-01	1.413847e-01	1.197203e-01	3.934802e-02	5.360068e-01	3.834235e-02	7.438683e-02	1.820436e-01	1.340221e-01	2.483739e-02	5.376849e-01	4.702522e-02	2.449109e-01	2.090569e-01	2.890883e-01	2.569438e-01	2.115272e-01	2.693548e-01	3.486979e-01	1.704202e-01	5.146752e-01	4.529928e-01	7.605922e-01	5.866164e-01	6.765033e-01	1.267870e+00
565000	-1.642518e+04	3.149755e+02	8.239183e-01	9.748348e-02	1.329100e-01	7.226323e-02	4.733805e-02	5.807424e-01	6.926290e-02	9.500437e-02	1.995171e-01	1.367445e-01	2.505905e-02	5.055668e-01	3.810829e-02	2.501360e-01	2.228209e-01	2.770789e-01	2.499643e-01	1.920490e-01	2.759688e-01	3.379688e-01	1.940134e-01	5.978802e-01	4.832984e-01	7.580563e-01	6.186136e-01	7.306371e-01	1.223045e+00
570000	-1.642266e+04	3.100557e+02	8.526245e-01	9.000459e-02	1.756536e-01	1.074827e-01	3.508274e-02	5.373230e-01	5.445341e-02	8.522682e-02	1.742738e-01	1.553578e-01	2.642581e-02	5.271854e-01	3.153031e-02	2.474434e-01	2.339027e-01	2.558793e-01	2.627746e-01	1.980930e-01	2.621764e-01	3.505729e-01	1.891577e-01	5.924651e-01	6.109823e-01	7.857232e-01	6.401709e-01	7.398773e-01	1.215394e+00
575000	-1.641356e+04	3.076421e+02	8.678789e-01	1.245646e-01	2.059640e-01	8.452304e-02	4.573148e-02	4.947019e-01	4.451500e-02	7.644291e-02	1.758929e-01	1.285771e-01	2.531734e-02	5.539892e-01	3.978059e-02	2.311692e-01	2.269034e-01	2.857704e-01	2.561570e-01	2.143759e-01	2.819609e-01	3.288097e-01	1.748536e-01	5.090753e-01	6.237936e-01	7.547930e-01	6.457634e-01	7.893292e-01	1.174445e+00
580000	-1.641145e+04	3.006198e+02	9.131364e-01	1.365635e-01	1.864743e-01	1.163764e-01	4.208442e-02	4.670573e-01	5.144412e-02	8.006815e-02	1.894224e-01	1.256103e-01	3.394698e-02	5.332839e-01	3.766833e-02	2.417806e-01	2.188312e-01	2.852184e-01	2.541698e-01	2.057863e-01	2.797374e-01	3.299958e-01	1.844805e-01	4.735122e-01	5.605530e-01	7.292909e-01	5.789270e-01	7.654328e-01	1.194232e+00
585000	-1.641986e+04	3.031746e+02	8.960200e-01	1.103495e-01	1.492512e-01	1.037628e-01	4.536570e-02	5.397996e-01	5.147121e-02	7.922086e-02	1.630574e-01	1.084198e-01	3.744048e-02	5.710633e-01	4.079812e-02	2.452892e-01	2.039948e-01	2.764390e-01	2.742770e-01	2.169389e-01	2.477775e-01	3.472480e-01	1.880355e-01	6.161925e-01	5.138468e-01	7.491462e-01	6.123044e-01	6.887317e-01	1.257745e+00
590000	-1.641246e+04	2.954213e+02	9.471792e-01	1.342799e-01	1.784170e-01	1.003937e-01	2.672855e-02	4.838958e-01	7.628504e-02	6.751434e-02	1.830746e-01	1.404469e-01	3.238757e-02	5.314605e-01	4.511608e-02	2.503856e-01	2.320921e-01	2.697622e-01	2.477601e-01	2.087607e-01	2.699786e-01	3.466764e-01	1.745844e-01	6.126470e-01	4.920695e-01	7.521689e-01	6.026832e-01	7.195984e-01	1.232185e+00
595000	-1.640700e+04	3.093087e+02	8.591347e-01	1.474503e-01	1.590698e-01	7.270369e-02	2.917678e-02	5.447069e-01	4.689257e-02	7.091620e-02	2.036227e-01	1.399030e-01	4.044676e-02	5.117526e-01	3.335874e-02	2.342091e-01	2.241346e-01	2.767672e-01	2.648891e-01	2.111182e-01	2.634671e-01	3.368572e-01	1.885574e-01	4.584710e-01	4.264393e-01	7.663466e-01	5.511113e-01	7.328111e-01	1.221245e+00
600000	-1.642617e+04	3.002560e+02	9.161476e-01	9.935994e-02	1.682665e-01	7.666991e-02	4.073541e-02	5.637976e-01	5.117063e-02	9.019151e-02	1.776517e-01	1.139370e-01	3.489596e-02	5.562687e-01	2.705510e-02	2.436411e-01	2.293337e-01	2.727539e-01	2.542712e-01	2.214761e-01	2.647378e-01	3.344074e-01	1.793787e-01	4.867870e-01	4.498369e-01	7.297247e-01	5.789587e-01	6.675536e-01	1.275281e+00
605000	-1.641837e+04	3.040979e+02	8.906913e-01	1.054288e-01	1.480387e-01	8.404862e-02	3.508424e-02	5.888957e-01	3.850391e-02	8.536598e-02	1.746793e-01	1.329993e-01	2.702962e-02	5.402279e-01	3.969796e-02	2.428074e-01	2.160996e-01	2.807178e-01	2.603753e-01	2.032366e-01	2.764776e-01	3.519398e-01	1.683460e-01	5.619581e-01	4.804259e-01	7.815350e-01	5.960742e-01	8.096164e-01	1.157646e+00
610000	-1.642710e+04	3.029580e+02	8.983721e-01	1.273929e-01	1.975806e-01	1.034723e-01	4.017777e-02	4.811562e-01	5.022029e-02	8.105580e-02	1.788091e-01	1.299096e-01	3.283591e-02	5.279823e-01	4.940735e-02	2.597977e-01	2.185894e-01	2.594289e-01	2.621840e-01	2.210820e-01	2.691943e-01	3.197865e-01	1.899373e-01	5.439502e-01	4.354402e-01	7.741173e-01	5.841439e-01	6.244662e-01	1.310959e+00
615000	-1.642269e+04	3.228430e+02	7.801606e-01	1.012781e-01	1.501818e-01	7.678428e-02	2.880247e-02	5.949032e-01	4.805010e-02	7.943345e-02	2.015759e-01	1.308493e-01	3.062240e-02	5.093237e-01	4.819523e-02	2.736478e-01	2.019830e-01	2.687716e-01	2.555977e-01	2.122651e-01	2.707527e-01	3.332527e-01	1.837295e-01	3.694020e-01	4.886804e-01	6.923039e-01	6.136696e-01	8.377089e-01	1.134384e+00
620000	-1.641194e+04	3.086127e+02	8.632445e-01	8.431651e-02	1.395365e-01	9.733632e-02	6.220308e-02	5.697430e-01	4.686454e-02	8.112379e-02	1.803158e-01	1.266133e-01	3.546909e-02	5.363801e-01	4.009797e-02	2.666609e-01	2.075007e-01	2.656861e-01	2.601523e-01	2.156584e-01	2.695613e-01	3.268489e-01	1.879314e-01	4.096475e-01	5.026832e-01	7.251787e-01	5.991982e-01	7.560492e-01	1.202003e+00
625000	-1.639573e+04	3.042679e+02	8.898866e-01	1.258795e-01	1.715052e-01	6.994307e-02	4.907969e-02	5.254526e-01	5.814000e-02	1.006842e-01	2.031425e-01	1.337276e-01	2.833771e-02	4.947713e-01	3.933673e-02	2.550201e-01	2.154938e-01	2.752044e-01	2.542818e-01	2.013343e-01	2.661885e-01	3.465796e-01	1.858976e-01	4.601968e-01	5.388571e-01	7.262581e-01	5.938866e-01	8.028283e-01	1.163267e+00
630000	-1.641951e+04	3.044679e+02	8.876985e-01	9.486009e-02	1.220607e-01	1.041913e-01	4.197834e-02	5.893998e-01	4.750986e-02	8.209847e-02	1.952143e-01	1.411081e-01	2.306409e-02	5.128805e-01	4.563451e-02	2.699748e-01	2.195715e-01	2.635611e-01	2.468927e-01	2.055443e-01	2.811313e-01	3.442888e-01	1.690356e-01	5.713978e-01	5.724914e-01	7.576204e-01	6.410387e-01	7.465864e-01	1.209838e+00
635000	-1.641762e+04	3.147197e+02	8.262204e-01	9.136017e-02	1.449815e-01	9.997988e-02	4.968832e-02	5.434514e-01	7.053871e-02	8.039563e-02	1.899797e-01	1.335783e-01	4.145434e-02	5.197080e-01	3.488407e-02	2.753064e-01	2.096447e-01	2.721079e-01	2.429410e-01	2.027370e-01	2.627006e-01	3.489383e-01	1.856240e-01	4.873279e-01	4.587900e-01	7.244565e-01	5.807629e-01	6.954329e-01	1.252196e+00
640000	-1.640651e+04	2.983786e+02	9.281775e-01	1.187298e-01	1.351704e-01	8.627184e-02	3.822409e-02	5.683654e-01	5.323843e-02	7.392973e-02	1.985512e-01	1.446354e-01	2.480228e-02	5.214544e-01	3.662697e-02	2.425390e-01	2.227985e-01	2.634702e-01	2.711923e-01	1.845073e-01	2.890700e-01	3.411380e-01	1.852847e-01	5.222181e-01	4.641763e-01	7.463665e-01	5.838590e-01	7.585765e-01	1.199910e+00
645000	-1.642529e+04	3.093149e+02	8.597484e-01	1.447134e-01	1.723597e-01	8.761113e-02	4.492316e-02	5.023087e-01	4.808398e-02	7.401390e-02	1.890066e-01	1.329973e-01	3.534095e-02	5.315721e-01	3.706910e-02	2.484129e-01	2.183692e-01	2.789949e-01	2.542231e-01	2.270338e-01	2.665062e-01	3.261888e-01	1.802712e-01	3.943579e-01	3.843105e-01	7.072417e-01	5.636260e-01	8.173571e-01	1.151237e+00
650000	-1.641202e+04	3.047244e+02	8.876438e-01	1.163294e-01	1.486101e-01	1.204431e-01	4.644523e-02	5.330006e-01	3.517146e-02	6.959247e-02	2.053588e-01	1.374996e-01	3.469724e-02	5.053453e-01	4.750665e-02	2.437975e-01	2.225390e-01	2.853932e-01	2.482703e-01	1.967584e-01	2.730057e-01	3.362775e-01	1.939583e-01	4.685938e-01	4.274764e-01	7.300407e-01	5.985215e-01	6.973405e-01	1.250616e+00
655000	-1.640885e+04	3.097054e+02	8.555789e-01	1.125768e-01	1.609984e-01	8.912686e-02	5.946825e-02	5.185059e-01	5.932380e-02	6.798155e-02	1.974318e-01	1.422460e-01	3.200522e-02	5.220711e-01	3.826429e-02	2.493865e-01	2.182173e-01	2.733781e-01	2.590181e-01	2.134452e-01	2.875544e-01	3.276170e-01	1.713835e-01	5.904528e-01	4.787432e-01	7.715923e-01	5.800570e-01	6.465096e-01	1.292706e+00
660000	-1.641659e+04	3.044183e+02	8.893267e-01	1.054221e-01	1.738953e-01	9.537663e-02	4.208414e-02	5.060402e-01	7.718163e-02	8.036781e-02	2.070285e-01	1.304584e-01	3.380458e-02	5.129943e-01	3.534652e-02	2.353228e-01	2.385092e-01	2.534946e-01	2.726734e-01	2.095104e-01	2.659101e-01	3.429926e-01	1.815869e-01	4.192826e-01	5.174708e-01	7.460292e-01	6.005867e-01	7.614963e-01	1.197492e+00
665000	-1.639777e+04	3.084084e+02	8.636213e-01	9.406348e-02	1.647898e-01	8.288797e-02	5.249782e-02	5.370905e-01	6.867041e-02	6.481681e-02	1.802285e-01	1.261802e-01	2.489374e-02	5.646608e-01	3.921990e-02	2.512672e-01	2.204181e-01	2.707694e-01	2.575452e-01	2.194653e-01	2.719436e-01	3.427579e-01	1.658333e-01	5.332353e-01	5.222297e-01	7.708063e-01	5.647715e-01	7.401644e-01	1.215156e+00
670000	-1.639746e+04	2.994081e+02	9.221837e-01	1.301254e-01	1.480361e-01	1.014965e-01	3.291905e-02	5.327312e-01	5.469169e-02	7.376305e-02	1.886034e-01	1.307897e-01	2.569955e-02	5.356997e-01	4.544458e-02	2.365188e-01	2.252918e-01	2.848323e-01	2.533571e-01	2.150639e-01	2.789396e-01	3.268468e-01	1.791498e-01	4.624625e-01	4.021096e-01	7.155902e-01	5.683632e-01	7.020406e-01	1.246724e+00
675000	-1.641130e+04	3.043738e+02	8.877182e-01	1.433584e-01	1.442940e-01	8.225434e-02	3.102943e-02	5.531379e-01	4.592595e-02	9.552799e-02	1.797675e-01	1.189541e-01	2.816213e-02	5.388940e-01	3.869429e-02	2.547927e-01	2.164693e-01	2.547463e-01	2.739917e-01	1.995913e-01	2.800702e-01	3.362280e-01	1.841105e-01	6.962077e-01	5.387030e-01	7.705507e-01	6.036703e-01	7.100278e-01	1.240110e+00
680000	-1.641450e+04	3.127499e+02	8.374984e-01	1.087856e-01	1.561376e-01	9.547505e-02	3.872636e-02	5.417368e-01	5.913865e-02	7.618144e-02	1.704313e-01	1.226685e-01	3.548595e-02	5.368664e-01	5.836640e-02	2.521993e-01	2.251655e-01	2.788802e-01	2.437549e-01	2.161842e-01	2.670169e-01	3.444969e-01	1.723020e-01	4.926417e-01	5.240570e-01	7.431747e-01	5.904528e-01	7.911610e-01	1.172928e+00
685000	-1.641218e+04	3.122811e+02	8.412404e-01	1.081382e-01	1.445597e-01	9.498782e-02	3.607262e-02	5.689742e-01	4.726739e-02	7.976077e-02	1.721278e-01	1.261221e-01	3.341847e-02	5.466427e-01	4.192807e-02	2.582043e-01	2.144388e-01	2.826189e-01	2.447380e-01	1.910625e-01	2.714450e-01	3.549377e-01	1.825549e-01	4.148885e-01	4.461465e-01	7.123582e-01	5.691340e-01	6.455215e-01	1.293525e+00
690000	-1.641543e+04	3.146153e+02	8.257809e-01	1.249944e-01	1.674220e-01	8.854900e-02	3.957429e-02	5.217625e-01	5.769770e-02	8.009442e-02	2.006500e-01	1.262539e-01	2.985277e-02	5.357595e-01	2.738939e-02	2.463979e-01	2.284216e-01	2.640028e-01	2.611776e-01	1.965867e-01	2.710066e-01	3.430047e-01	1.894021e-01	6.427100e-01	4.823346e-01	7.722444e-01	6.220372e-01	7.512344e-01	1.205989e+00
695000	-1.641822e+04	2.993797e+02	9.216021e-01	1.318896e-01	1.217178e-01	7.095232e-02	3.122575e-02	5.853618e-01	5.885271e-02	9.304996e-02	1.809481e-01	1.309857e-01	3.044147e-02	5.195765e-01	4.499819e-02	2.579532e-01	2.252539e-01	2.747023e-01	2.420905e-01	2.108154e-01	2.805092e-01	3.259986e-01	1.826768e-01	5.219002e-01	4.594274e-01	7.401932e-01	5.997175e-01	7.821233e-01	1.180412e+00
700000	-1.640721e+04	3.004754e+02	9.144141e-01	9.650699e-02	1.769262e-01	8.819694e-02	4.268452e-02	5.379498e-01	5.773554e-02	6.863267e-02	2.146515e-01	1.344728e-01	2.994458e-02	5.176937e-01	3.460474e-02	2.389311e-01	2.137115e-01	2.782915e-01	2.690660e-01	2.113832e-01	2.769040e-01	3.283511e-01	1.833617e-01	5.083807e-01	4.741880e-01	7.255305e-01	5.832689e-01	7.206259e-01	1.231335e+00
705000	-1.641017e+04	3.056881e+02	8.812177e-01	1.143135e-01	1.543195e-01	9.320527e-02	4.921422e-02	5.361763e-01	5.277121e-02	8.468106e-02	1.730481e-01	1.495329e-01	2.574065e-02	5.284499e-01	3.854741e-02	2.540644e-01	2.234623e-01	2.608758e-01	2.615975e-01	2.042483e-01	2.547300e-01	3.619664e-01	1.790554e-01	5.953399e-01	3.548890e-01	7.737386e-01	5.603844e-01	6.337466e-01	1.303275e+00
710000	-1.639996e+04	3.164484e+02	8.159023e-01	9.680091e-02	1.737529e-01	8.159613e-02	6.176147e-02	5.349387e-01	5.114988e-02	6.945006e-02	1.860750e-01	1.466163e-01	2.803711e-02	5.324021e-01	3.741944e-02	2.672219e-01	2.102699e-01	2.568524e-01	2.656559e-01	2.059752e-01	2.782643e-01	3.386165e-01	1.771441e-01	4.934541e-01	4.844026e-01	7.541799e-01	6.018527e-01	6.895998e-01	1.257026e+00
715000	-1.640892e+04	3.141799e+02	8.288093e-01	1.038823e-01	1.827352e-01	8.209038e-02	3.169617e-02	5.459505e-01	5.364538e-02	8.621200e-02	1.710809e-01	1.088648e-01	3.344780e-02	5.613913e-01	3.900322e-02	2.659636e-01	2.288255e-01	2.506956e-01	2.545153e-01	2.109419e-01	2.591734e-01	3.452658e-01	1.846190e-01	6.355775e-01	4.120474e-01	7.710415e-01	6.084086e-01	7.106525e-01	1.239593e+00
720000	-1.642526e+04	2.975853e+02	9.343767e-01	1.072864e-01	1.730300e-01	1.059669e-01	3.081000e-02	5.288696e-01	5.403718e-02	7.556462e-02	2.036373e-01	1.179601e-01	3.302291e-02	5.401048e-01	2.971031e-02	2.510104e-01	2.193725e-01	2.718648e-01	2.577523e-01	2.097740e-01	2.636713e-01	3.430246e-01	1.835301e-01	4.205085e-01	4.267052e-01	7.553331e-01	5.818277e-01	6.779920e-01	1.266637e+00
725000	-1.641615e+04	2.965249e+02	9.406078e-01	1.011889e-01	1.715529e-01	1.096236e-01	4.683800e-02	5.214499e-01	4.934669e-02	8.244063e-02	1.772403e-01	1.164610e-01	2.975565e-02	5.587082e-01	3.539431e-02	2.484124e-01	2.328565e-01	2.745141e-01	2.442170e-01	2.146774e-01	2.685065e-01	3.304438e-01	1.863724e-01	5.215671e-01	4.548521e-01	7.384756e-01	5.776638e-01	7.185934e-01	1.233018e+00
730000	-1.641448e+04	2.989395e+02	9.258484e-01	1.174867e-01	1.317129e-01	8.388372e-02	4.846319e-02	5.632003e-01	5.525317e-02	8.209438e-02	2.042875e-01	1.352731e-01	3.252161e-02	5.135046e-01	3.231878e-02	2.604399e-01	2.198251e-01	2.595685e-01	2.601665e-01	2.068590e-01	2.725450e-01	3.341985e-01	1.863975e-01	3.551398e-01	4.223747e-01	7.191035e-01	5.538448e-01	6.496054e-01	1.290143e+00
735000	-1.640661e+04	3.108186e+02	8.498971e-01	9.351890e-02	1.560956e-01	1.099985e-01	4.825219e-02	5.386152e-01	5.351960e-02	6.887340e-02	1.905354e-01	1.236990e-01	4.362065e-02	5.398196e-01	3.345195e-02	2.424744e-01	2.323362e-01	2.829806e-01	2.422088e-01	2.230145e-01	2.581491e-01	3.248592e-01	1.939772e-01	4.460261e-01	4.433149e-01	7.400124e-01	5.893275e-01	7.933972e-01	1.171077e+00
740000	-1.641708e+04	3.108476e+02	8.494387e-01	1.322229e-01	1.478668e-01	1.081561e-01	3.307576e-02	5.235111e-01	5.516732e-02	6.578444e-02	1.966489e-01	1.451465e-01	4.097660e-02	5.145893e-01	3.685439e-02	2.508624e-01	2.319173e-01	2.741982e-01	2.430221e-01	2.120305e-01	2.558847e-01	3.398190e-01	1.922658e-01	4.484378e-01	4.874734e-01	7.361509e-01	6.507836e-01	7.942036e-01	1.170409e+00
745000	-1.643234e+04	3.106973e+02	8.497654e-01	9.759728e-02	1.864599e-01	9.376924e-02	3.889151e-02	5.189647e-01	6.431737e-02	7.003988e-02	1.978539e-01	1.405286e-01	2.775603e-02	5.305171e-01	3.330448e-02	2.428361e-01	2.305683e-01	2.770256e-01	2.495700e-01	2.063326e-01	2.628145e-01	3.483345e-01	1.825185e-01	5.662836e-01	4.660260e-01	7.430298e-01	6.337683e-01	8.411367e-01	1.131546e+00
750000	-1.642507e+04	3.091437e+02	8.598076e-01	1.244425e-01	1.413461e-01	1.075825e-01	4.061189e-02	5.442061e-01	4.181094e-02	7.437206e-02	1.738222e-01	1.489802e-01	2.993611e-02	5.394308e-01	3.345865e-02	2.596215e-01	2.318133e-01	2.546396e-01	2.539256e-01	2.095604e-01	2.595398e-01	3.515876e-01	1.793122e-01	3.808652e-01	5.592873e-01	7.099364e-01	6.034037e-01	7.381085e-01	1.216858e+00
755000	-1.641253e+04	3.009099e+02	9.106984e-01	1.194901e-01	1.421296e-01	9.314361e-02	3.720033e-02	5.544712e-01	5.356509e-02	6.778918e-02	1.932332e-01	1.372713e-01	3.765025e-02	5.248030e-01	3.925308e-02	2.458180e-01	2.186529e-01	2.716150e-01	2.639141e-01	2.145496e-01	2.694846e-01	3.439588e-01	1.720071e-01	6.308255e-01	4.876018e-01	7.602588e-01	5.666493e-01	7.227607e-01	1.229567e+00
760000	-1.641480e+04	3.074419e+02	8.696698e-01	8.983026e-02	1.615305e-01	8.133226e-02	4.414493e-02	5.871255e-01	3.603654e-02	8.419232e-02	1.696866e-01	1.419338e-01	3.159329e-02	5.335021e-01	3.909196e-02	2.551967e-01	2.147505e-01	2.798633e-01	2.501896e-01	2.140566e-01	2.473598e-01	3.608252e-01	1.777585e-01	5.154705e-01	5.288317e-01	7.656701e-01	5.947642e-01	7.767199e-01	1.184886e+00
765000	-1.642508e+04	3.105034e+02	8.500949e-01	1.203694e-01	1.748652e-01	9.738368e-02	3.974719e-02	5.299983e-01	3.763624e-02	7.983615e-02	1.712856e-01	1.157659e-01	4.052763e-02	5.544722e-01	3.811247e-02	2.351007e-01	2.196190e-01	3.028159e-01	2.424644e-01	2.171605e-01	2.667468e-01	3.370023e-01	1.790904e-01	4.664355e-01	7.054741e-01	7.291377e-01	6.404884e-01	6.097537e-01	1.323142e+00
770000	-1.639004e+04	3.114574e+02	8.462199e-01	9.528174e-02	1.447414e-01	8.663557e-02	3.926153e-02	5.835342e-01	5.054558e-02	8.142239e-02	1.777941e-01	1.369277e-01	3.155980e-02	5.333371e-01	3.895893e-02	2.539576e-01	2.141509e-01	2.738026e-01	2.580889e-01	2.021279e-01	2.685056e-01	3.503432e-01	1.790233e-01	4.474069e-01	4.105212e-01	7.542127e-01	5.834570e-01	7.467261e-01	1.209722e+00
775000	-1.643644e+04	2.985634e+02	9.275693e-01	1.172852e-01	1.458356e-01	9.966303e-02	5.289031e-02	5.229507e-01	6.137509e-02	7.085631e-02	1.748421e-01	1.417944e-01	3.207476e-02	5.471700e-01	3.326244e-02	2.541432e-01	2.264653e-01	2.662706e-01	2.531209e-01	2.036649e-01	2.585777e-01	3.415736e-01	1.961838e-01	4.179495e-01	4.754933e-01	7.456454e-01	6.003075e-01	6.247216e-01	1.310748e+00
780000	-1.641214e+04	3.035525e+02	8.949348e-01	1.246870e-01	1.252163e-01	9.374008e-02	4.105135e-02	5.723688e-01	4.293656e-02	7.413079e-02	1.715568e-01	1.292491e-01	2.894281e-02	5.450121e-01	5.110839e-02	2.472392e-01	2.101501e-01	2.884722e-01	2.541385e-01	2.164353e-01	2.656439e-01	3.381674e-01	1.797534e-01	4.930341e-01	4.289111e-01	7.668361e-01	5.963642e-01	7.212152e-01	1.230847e+00
785000	-1.640862e+04	3.058230e+02	8.797118e-01	1.251274e-01	1.976818e-01	8.982545e-02	5.193960e-02	4.873522e-01	4.807357e-02	8.319993e-02	2.019449e-01	1.342658e-01	3.395671e-02	5.180994e-01	2.853322e-02	2.450707e-01	2.132832e-01	2.782697e-01	2.633765e-01	1.992292e-01	2.772827e-01	3.380428e-01	1.854452e-01	5.498743e-01	5.050556e-01	7.636012e-01	6.027997e-01	6.726679e-01	1.271046e+00
790000	-1.641613e+04	2.902146e+02	9.850784e-01	1.258323e-01	1.327562e-01	1.036809e-01	3.317857e-02	5.623628e-01	4.218917e-02	8.333537e-02	1.712314e-01	1.141685e-01	2.801273e-02	5.708609e-01	3.239103e-02	2.409906e-01	2.163783e-01	2.892931e-01	2.533380e-01	2.190214e-01	2.645026e-01	3.329634e-01	1.835126e-01	4.062850e-01	4.087384e-01	7.217222e-01	5.616415e-01	7.693401e-01	1.190997e+00
795000	-1.641318e+04	2.994458e+02	9.221815e-01	9.280675e-02	1.533000e-01	8.154036e-02	4.746606e-02	5.897916e-01	3.509516e-02	7.432478e-02	1.797389e-01	1.130948e-01	2.750435e-02	5.620354e-01	4.330179e-02	2.472217e-01	2.154432e-01	2.762425e-01	2.610926e-01	2.103783e-01	2.588374e-01	3.433365e-01	1.874479e-01	4.429063e-01	3.842873e-01	7.407670e-01	5.369457e-01	7.386819e-01	1.216383e+00
800000	-1.641072e+04	3.008905e+02	9.119607e-01	1.147954e-01	1.519537e-01	8.936267e-02	4.243896e-02	5.482921e-01	5.315718e-02	8.252956e-02	1.981799e-01	1.585265e-01	2.978138e-02	5.006921e-01	3.029047e-02	2.453908e-01	2.296051e-01	2.710825e-01	2.539215e-01	1.983681e-01	2.596365e-01	3.574848e-01	1.845105e-01	4.490958e-01	4.947232e-01	7.193096e-01	5.939031e-01	6.965358e-01	1.251282e+00
805000	-1.642927e+04	3.052654e+02	8.833916e-01	1.269073e-01	1.336882e-01	7.257757e-02	5.015182e-02	5.656284e-01	5.104676e-02	7.571714e-02	1.764247e-01	1.154298e-01	2.535003e-02	5.570326e-01	5.004570e-02	2.331272e-01	2.280268e-01	2.723975e-01	2.664485e-01	2.105870e-01	2.607602e-01	3.506115e-01	1.780413e-01	4.595086e-01	5.681826e-01	7.355420e-01	6.223787e-01	7.978631e-01	1.167379e+00
810000	-1.640787e+04	3.129965e+02	8.360603e-01	1.111091e-01	1.654294e-01	8.840124e-02	5.169924e-02	5.357571e-01	4.760398e-02	7.523208e-02	1.922503e-01	1.486305e-01	2.505570e-02	5.247085e-01	3.412293e-02	2.434216e-01	2.118524e-01	2.837041e-01	2.610218e-01	2.046044e-01	2.742357e-01	3.384965e-01	1.826635e-01	5.426987e-01	4.681605e-01	7.545392e-01	5.974340e-01	6.949890e-01	1.252563e+00
815000	-1.641169e+04	3.072025e+02	8.712664e-01	1.163457e-01	1.600694e-01	8.400486e-02	3.422059e-02	5.485601e-01	5.679940e-02	6.484301e-02	1.725737e-01	1.520408e-01	3.670159e-02	5.343155e-01	3.952545e-02	2.420205e-01	2.207533e-01	2.750411e-01	2.621850e-01	2.150518e-01	2.691931e-01	3.367800e-01	1.789751e-01	5.440549e-01	4.826556e-01	7.553925e-01	6.060145e-01	6.902542e-01	1.256484e+00
820000	-1.641302e+04	2.961329e+02	9.445522e-01	9.521733e-02	1.469772e-01	9.124658e-02	5.597840e-02	5.698572e-01	4.072333e-02	7.972641e-02	1.861212e-01	1.281600e-01	2.752198e-02	5.414496e-01	3.702075e-02	2.407261e-01	2.191716e-01	2.894594e-01	2.506430e-01	2.031349e-01	2.585503e-01	3.557367e-01	1.825781e-01	4.085632e-01	3.736625e-01	7.332434e-01	5.430163e-01	7.229506e-01	1.229410e+00
825000	-1.644159e+04	3.167539e+02	8.125051e-01	1.030727e-01	1.811600e-01	8.282133e-02	4.214109e-02	5.221054e-01	6.869946e-02	6.498876e-02	1.768256e-01	1.302882e-01	3.497378e-02	5.537967e-01	3.912696e-02	2.548807e-01	2.240545e-01	2.684711e-01	2.525937e-01	2.130052e-01	2.777018e-01	3.280933e-01	1.811997e-01	6.350698e-01	6.217705e-01	7.801134e-01	6.249427e-01	6.426556e-01	1.295898e+00
830000	-1.641550e+04	2.971812e+02	9.368441e-01	1.067162e-01	1.525312e-01	8.332243e-02	4.652526e-02	5.630473e-01	4.785761e-02	7.200619e-02	1.990429e-01	1.262856e-01	3.016783e-02	5.257322e-01	4.676525e-02	2.527362e-01	2.199276e-01	2.762436e-01	2.510926e-01	2.026512e-01	2.761466e-01	3.283984e-01	1.928039e-01	4.322195e-01	4.495931e-01	7.293997e-01	5.593444e-01	7.030720e-01	1.245870e+00
835000	-1.641812e+04	3.011279e+02	9.087660e-01	1.168978e-01	1.457718e-01	8.175686e-02	3.433365e-02	5.665593e-01	5.468051e-02	7.648751e-02	1.824110e-01	1.297029e-01	3.649234e-02	5.297074e-01	4.519888e-02	2.405453e-01	2.112316e-01	2.773572e-01	2.708659e-01	2.016265e-01	2.611257e-01	3.499626e-01	1.872851e-01	5.616754e-01	6.363091e-01	7.513315e-01	6.221149e-01	7.675335e-01	1.192493e+00
840000	-1.641252e+04	3.121663e+02	8.413024e-01	1.020139e-01	1.508371e-01	8.046686e-02	3.573456e-02	5.671401e-01	6.380751e-02	7.356617e-02	1.956988e-01	1.340626e-01	3.582043e-02	5.156019e-01	4.525013e-02	2.703443e-01	2.277157e-01	2.613937e-01	2.405463e-01	2.035348e-01	2.701635e-01	3.473125e-01	1.789893e-01	5.527438e-01	4.127406e-01	7.659888e-01	5.909194e-01	7.193494e-01	1.232392e+00
845000	-1.642077e+04	3.051286e+02	8.841838e-01	1.107508e-01	1.697564e-01	9.568955e-02	3.978601e-02	5.346622e-01	4.935509e-02	8.580863e-02	2.176299e-01	1.381774e-01	2.767278e-02	4.818977e-01	4.881356e-02	2.601687e-01	2.111902e-01	2.748630e-01	2.537780e-01	2.090855e-01	2.700524e-01	3.225329e-01	1.983292e-01	5.837084e-01	4.552944e-01	7.959956e-01	5.876241e-01	6.988260e-01	1.249386e+00
850000	-1.641166e+04	2.976655e+02	9.343266e-01	8.374998e-02	1.460543e-01	9.138132e-02	4.537892e-02	5.790884e-01	5.434707e-02	8.313224e-02	1.990841e-01	1.611610e-01	3.156393e-02	4.797998e-01	4.525887e-02	2.601794e-01	2.148534e-01	2.621667e-01	2.628005e-01	2.027976e-01	2.840681e-01	3.333957e-01	1.797386e-01	3.641407e-01	4.103067e-01	6.995867e-01	5.824040e-01	8.376522e-01	1.134431e+00
855000	-1.638863e+04	3.080630e+02	8.655404e-01	1.342438e-01	1.342557e-01	8.446386e-02	4.655894e-02	5.614005e-01	3.907727e-02	8.516599e-02	1.967546e-01	1.300556e-01	3.016263e-02	5.166184e-01	4.124285e-02	2.591219e-01	2.137584e-01	2.710527e-01	2.560669e-01	1.995262e-01	2.766181e-01	3.445338e-01	1.793219e-01	4.455851e-01	6.443806e-01	7.357671e-01	6.336671e-01	7.311276e-01	1.222639e+00
860000	-1.640737e+04	2.976263e+02	9.328467e-01	1.377792e-01	1.686146e-01	9.532852e-02	4.222656e-02	5.027708e-01	5.328031e-02	8.394390e-02	2.029074e-01	1.183498e-01	3.990301e-02	5.129409e-01	4.195496e-02	2.463113e-01	2.321489e-01	2.700781e-01	2.514616e-01	2.264947e-01	2.604953e-01	3.177193e-01	1.952907e-01	4.808136e-01	5.549018e-01	7.358743e-01	6.332574e-01	7.934929e-01	1.170997e+00
865000	-1.641021e+04	3.099944e+02	8.535220e-01	1.510429e-01	2.036603e-01	9.007149e-02	3.918831e-02	4.672699e-01	4.876707e-02	8.644272e-02	1.895314e-01	1.278541e-01	2.985857e-02	5.305907e-01	3.572241e-02	2.416886e-01	2.172031e-01	2.850608e-01	2.560475e-01	2.029757e-01	2.641695e-01	3.477733e-01	1.850814e-01	5.973531e-01	5.199715e-01	7.556828e-01	5.851287e-01	7.087054e-01	1.241205e+00
870000	-1.642521e+04	3.081278e+02	8.659352e-01	1.013211e-01	1.584675e-01	1.136881e-01	2.853725e-02	5.421496e-01	5.583654e-02	7.620892e-02	1.801440e-01	1.321204e-01	2.965009e-02	5.504822e-01	3.139426e-02	2.400481e-01	2.294502e-01	2.837912e-01	2.467104e-01	2.104714e-01	2.728009e-01	3.263187e-01	1.904090e-01	4.647275e-01	4.965610e-01	7.432423e-01	5.833194e-01	6.856046e-01	1.260334e+00
875000	-1.640812e+04	3.112637e+02	8.458876e-01	9.774031e-02	1.638225e-01	8.429179e-02	4.513561e-02	5.480923e-01	6.091745e-02	7.688709e-02	1.898710e-01	1.350758e-01	2.826730e-02	5.199587e-01	4.994016e-02	2.473141e-01	2.222272e-01	2.738542e-01	2.566045e-01	2.198898e-01	2.515998e-01	3.477198e-01	1.807906e-01	5.907322e-01	5.159677e-01	7.446688e-01	6.124468e-01	7.962200e-01	1.168739e+00
880000	-1.641797e+04	3.024711e+02	9.015196e-01	1.132755e-01	1.526766e-01	8.174379e-02	3.112322e-02	5.630857e-01	5.809510e-02	8.079817e-02	2.018539e-01	1.378539e-01	3.788338e-02	5.008187e-01	4.079197e-02	2.394368e-01	2.170519e-01	2.850673e-01	2.584439e-01	2.041226e-01	2.718633e-01	3.483429e-01	1.756712e-01	4.641202e-01	5.122627e-01	7.373399e-01	6.037531e-01	7.640842e-01	1.195349e+00
885000	-1.641956e+04	2.961245e+02	9.428243e-01	9.171390e-02	1.702620e-01	1.027103e-01	3.998547e-02	5.324100e-01	6.291842e-02	6.387477e-02	1.990932e-01	1.452009e-01	2.721063e-02	5.242567e-01	4.036379e-02	2.428846e-01	2.239169e-01	2.727443e-01	2.604543e-01	1.962546e-01	2.783147e-01	3.415107e-01	1.839199e-01	5.444489e-01	5.026166e-01	7.473870e-01	5.781070e-01	8.365134e-01	1.135374e+00
890000	-1.640969e+04	3.178053e+02	8.081961e-01	1.097223e-01	1.604508e-01	9.361177e-02	4.056680e-02	5.246909e-01	7.095744e-02	6.954435e-02	1.952274e-01	1.160741e-01	3.481938e-02	5.435319e-01	4.080284e-02	2.347521e-01	2.328955e-01	2.724655e-01	2.598868e-01	2.141600e-01	2.596361e-01	3.548461e-01	1.713578e-01	4.159218e-01	5.343244e-01	7.378591e-01	6.324591e-01	8.209114e-01	1.148294e+00
895000	-1.639991e+04	3.148201e+02	8.253696e-01	1.113768e-01	1.709963e-01	1.100985e-01	4.780638e-02	5.087412e-01	5.098082e-02	8.229103e-02	1.903323e-01	1.246338e-01	3.073536e-02	5.355236e-01	3.648396e-02	2.429655e-01	2.173747e-01	2.749274e-01	2.647324e-01	2.090959e-01	2.608858e-01	3.490355e-01	1.809828e-01	5.683523e-01	4.216723e-01	7.315923e-01	6.024538e-01	7.922300e-01	1.172043e+00
900000	-1.642849e+04	3.018626e+02	9.062168e-01	1.253812e-01	1.637879e-01	1.000213e-01	4.390596e-02	5.168137e-01	5.008991e-02	7.518849e-02	1.657313e-01	1.325799e-01	2.178123e-02	5.708882e-01	3.383087e-02	2.524200e-01	2.302469e-01	2.648240e-01	2.525091e-01	2.224563e-01	2.545286e-01	3.395652e-01	1.834499e-01	4.459126e-01	4.109661e-01	7.326078e-01	5.372388e-01	7.174568e-01	1.233959e+00
905000	-1.640158e+04	3.027979e+02	8.997395e-01	9.550239e-02	1.559063e-01	9.169000e-02	5.410753e-02	5.422428e-01	6.055092e-02	7.425971e-02	1.572430e-01	1.267525e-01	2.703949e-02	5.785656e-01	3.613959e-02	2.590648e-01	2.253324e-01	2.772375e-01	2.383654e-01	2.089947e-01	2.606302e-01	3.573470e-01	1.730281e-01	5.432453e-01	3.832351e-01	7.242167e-01	5.413327e-01	6.667316e-01	1.275962e+00
910000	-1.641910e+04	3.097381e+02	8.556273e-01	1.234872e-01	1.528018e-01	8.742196e-02	4.270979e-02	5.525095e-01	4.106975e-02	8.201675e-02	1.956303e-01	1.339356e-01	2.855478e-02	5.273600e-01	3.250261e-02	2.526084e-01	2.174644e-01	2.703177e-01	2.596095e-01	2.039986e-01	2.590711e-01	3.580407e-01	1.788897e-01	4.700917e-01	5.584459e-01	7.188630e-01	6.105318e-01	8.434604e-01	1.129622e+00
915000	-1.641703e+04	3.073294e+02	8.696438e-01	1.053600e-01	1.613970e-01	1.031004e-01	4.879226e-02	5.305280e-01	5.082240e-02	8.773721e-02	1.794899e-01	1.201495e-01	2.683700e-02	5.434605e-01	4.232596e-02	2.450459e-01	2.110183e-01	2.880873e-01	2.558486e-01	1.984674e-01	2.683848e-01	3.376831e-01	1.954648e-01	6.589364e-01	5.020208e-01	7.743857e-01	6.009325e-01	7.322572e-01	1.221703e+00
920000	-1.641420e+04	3.072005e+02	8.714089e-01	1.065599e-01	1.338428e-01	8.753804e-02	3.412312e-02	6.003273e-01	3.760884e-02	8.154302e-02	1.817197e-01	1.211807e-01	2.871193e-02	5.463070e-01	4.053772e-02	2.454081e-01	2.019061e-01	2.848663e-01	2.678195e-01	2.121827e-01	2.601893e-01	3.376512e-01	1.899769e-01	5.468840e-01	4.589119e-01	7.415670e-01	5.766226e-01	7.372029e-01	1.217608e+00
925000	-1.641475e+04	2.927569e+02	9.661132e-01	1.319383e-01	1.762176e-01	8.543688e-02	4.055216e-02	5.185868e-01	4.726829e-02	7.822808e-02	1.884012e-01	9.952213e-02	3.963786e-02	5.525961e-01	4.161464e-02	2.423679e-01	2.307535e-01	2.658646e-01	2.610140e-01	2.276352e-01	2.557759e-01	3.253459e-01	1.912430e-01	5.394616e-01	4.568003e-01	7.574625e-01	5.836420e-01	7.219413e-01	1.230245e+00
930000	-1.640888e+04	2.990238e+02	9.240663e-01	1.169064e-01	2.110787e-01	8.328599e-02	4.309708e-02	4.880160e-01	5.761579e-02	7.109628e-02	1.723906e-01	1.317181e-01	2.458414e-02	5.582403e-01	4.197056e-02	2.416459e-01	2.124968e-01	2.870306e-01	2.588267e-01	2.034362e-01	2.768328e-01	3.405998e-01	1.791312e-01	4.859954e-01	4.771203e-01	7.675572e-01	5.725885e-01	6.777362e-01	1.266849e+00
935000	-1.640180e+04	3.016276e+02	9.067438e-01	8.385000e-02	1.864663e-01	1.004721e-01	4.170931e-02	5.345241e-01	5.297822e-02	6.233866e-02	2.066822e-01	1.143329e-01	2.744296e-02	5.459113e-01	4.329196e-02	2.514846e-01	2.257687e-01	2.737583e-01	2.489885e-01	2.083934e-01	2.799448e-01	3.413439e-01	1.703179e-01	5.462566e-01	4.641263e-01	7.622349e-01	5.773146e-01	6.739235e-01	1.270006e+00
940000	-1.641957e+04	3.028161e+02	8.995588e-01	1.112123e-01	1.357776e-01	1.112548e-01	5.969527e-02	5.157599e-01	6.630022e-02	1.012855e-01	1.796694e-01	1.173936e-01	2.880900e-02	5.363596e-01	3.648283e-02	2.586879e-01	2.293884e-01	2.784584e-01	2.334653e-01	2.131669e-01	2.617234e-01	3.460732e-01	1.790364e-01	4.883806e-01	4.480459e-01	7.245199e-01	5.888677e-01	6.647691e-01	1.277587e+00
945000	-1.641249e+04	3.108574e+02	8.484358e-01	1.108423e-01	1.387121e-01	1.009638e-01	4.817690e-02	5.676801e-01	3.362482e-02	9.329178e-02	1.538623e-01	1.240787e-01	3.182423e-02	5.706188e-01	2.632429e-02	2.568650e-01	2.075866e-01	2.743588e-01	2.611897e-01	2.236303e-01	2.589790e-01	3.506258e-01	1.667648e-01	7.138329e-01	3.778080e-01	7.729274e-01	5.422294e-01	7.393670e-01	1.215816e+00
950000	-1.639840e+04	3.010414e+02	9.110053e-01	1.287817e-01	1.248497e-01	8.212305e-02	4.385826e-02	5.708419e-01	4.954533e-02	7.867151e-02	1.699784e-01	1.342146e-01	3.445411e-02	5.352379e-01	4.744349e-02	2.688068e-01	2.056620e-01	2.754629e-01	2.500683e-01	2.112362e-01	2.672736e-01	3.501044e-01	1.713859e-01	5.290334e-01	4.107398e-01	7.621872e-01	5.367893e-01	6.879449e-01	1.258396e+00
955000	-1.643402e+04	3.156790e+02	8.205540e-01	8.791127e-02	1.734878e-01	6.952549e-02	3.744611e-02	5.763250e-01	5.530436e-02	7.549593e-02	1.694649e-01	1.329479e-01	3.230072e-02	5.444580e-01	4.533256e-02	2.426017e-01	2.075591e-01	2.846721e-01	2.651672e-01	2.232039e-01	2.514890e-01	3.406185e-01	1.846886e-01	5.077743e-01	4.431197e-01	7.784175e-01	5.733241e-01	6.739500e-01	1.269984e+00
960000	-1.642842e+04	3.005848e+02	9.137617e-01	9.672030e-02	1.561694e-01	9.946619e-02	4.793089e-02	5.243112e-01	7.540201e-02	8.577095e-02	2.248486e-01	1.157545e-01	3.092101e-02	4.958887e-01	4.681624e-02	2.585807e-01	2.268901e-01	2.657881e-01	2.487411e-01	2.128514e-01	2.666414e-01	3.422908e-01	1.782164e-01	5.427300e-01	4.303465e-01	7.441797e-01	6.076756e-01	7.120351e-01	1.238448e+00
965000	-1.641229e+04	3.081715e+02	8.645457e-01	9.744290e-02	1.752678e-01	9.433772e-02	2.927443e-02	5.618737e-01	4.180340e-02	8.098540e-02	1.947482e-01	1.286912e-01	3.726243e-02	5.049054e-01	5.340731e-02	2.399038e-01	2.259562e-01	2.908138e-01	2.433262e-01	2.172905e-01	2.648746e-01	3.337940e-01	1.840408e-01	5.556185e-01	5.868717e-01	7.511062e-01	6.284584e-01	7.045719e-01	1.244628e+00
970000	-1.642386e+04	3.073662e+02	8.692438e-01	1.084498e-01	1.375663e-01	6.445897e-02	4.670947e-02	5.928567e-01	4.995881e-02	6.939243e-02	1.695590e-01	1.351188e-01	3.333380e-02	5.505854e-01	4.201049e-02	2.615282e-01	1.944519e-01	2.874612e-01	2.565587e-01	2.207840e-01	2.625305e-01	3.461829e-01	1.705026e-01	6.723145e-01	5.162792e-01	7.797896e-01	6.135847e-01	6.618352e-01	1.280016e+00
975000	-1.640009e+04	3.009938e+02	9.101883e-01	9.368565e-02	1.719938e-01	8.503560e-02	4.143229e-02	5.511129e-01	5.673973e-02	7.731474e-02	1.775324e-01	1.433197e-01	2.410357e-02	5.343400e-01	4.338955e-02	2.441403e-01	2.359650e-01	2.661891e-01	2.537056e-01	2.122726e-01	2.668135e-01	3.467548e-01	1.741591e-01	6.472418e-01	4.658189e-01	7.387707e-01	5.820734e-01	7.231251e-01	1.229265e+00
980000	-1.639757e+04	2.977935e+02	9.324303e-01	1.040909e-01	1.451354e-01	9.856857e-02	2.460481e-02	5.675566e-01	6.004373e-02	7.717079e-02	1.984055e-01	1.544666e-01	2.874345e-02	5.051009e-01	3.611286e-02	2.471314e-01	2.282931e-01	2.753823e-01	2.491931e-01	2.138639e-01	2.827903e-01	3.217734e-01	1.815724e-01	4.636284e-01	4.675280e-01	7.361708e-01	5.833373e-01	7.148136e-01	1.236147e+00
985000	-1.641031e+04	3.079992e+02	8.670335e-01	1.124057e-01	1.325919e-01	7.142786e-02	3.910073e-02	5.863100e-01	5.816379e-02	7.776556e-02	2.083548e-01	1.354921e-01	3.262923e-02	5.066746e-01	3.908376e-02	2.700505e-01	2.186712e-01	2.476144e-01	2.636638e-01	2.093603e-01	2.618645e-01	3.469034e-01	1.818718e-01	4.660852e-01	4.462572e-01	7.405351e-01	6.077934e-01	7.732792e-01	1.187735e+00
990000	-1.639461e+04	3.168505e+02	8.137000e-01	1.012671e-01	1.780563e-01	9.186384e-02	4.629385e-02	5.335028e-01	4.901612e-02	7.935889e-02	1.844229e-01	1.272766e-01	2.669800e-02	5.421556e-01	4.008804e-02	2.646088e-01	2.157745e-01	2.741375e-01	2.454792e-01	2.085190e-01	2.739497e-01	3.382204e-01	1.793109e-01	4.813539e-01	4.730053e-01	7.556217e-01	6.158511e-01	7.502732e-01	1.206785e+00
995000	-1.641887e+04	3.122951e+02	8.403335e-01	1.049779e-01	1.736615e-01	1.146626e-01	3.851373e-02	5.214821e-01	4.670218e-02	7.777554e-02	2.034938e-01	1.389067e-01	3.108304e-02	5.145016e-01	3.423928e-02	2.473394e-01	2.150324e-01	2.905148e-01	2.471133e-01	1.954061e-01	2.870110e-01	3.439345e-01	1.736484e-01	5.067959e-01	4.913070e-01	7.834835e-01	5.905932e-01	7.767606e-01	1.184852e+00
1000000	-1.641065e+04	3.219273e+02	7.835711e-01	1.013181e-01	1.643551e-01	8.625613e-02	6.710144e-02	5.300555e-01	5.091373e-02	7.990647e-02	1.943204e-01	1.301272e-01	2.816075e-02	5.320831e-01	3.540210e-02	2.559466e-01	2.131720e-01	2.666432e-01	2.642382e-01	1.984814e-01	2.804758e-01	3.390121e-01	1.820307e-01	6.261646e-01	5.366091e-01	7.689531e-01	6.484990e-01	6.627228e-01	1.279281e+00
1005000	-1.641167e+04	3.080638e+02	8.664275e-01	8.906675e-02	2.200997e-01	9.657582e-02	4.094103e-02	4.837101e-01	6.960662e-02	7.373999e-02	1.945773e-01	1.115851e-01	3.418994e-02	5.407330e-01	4.517460e-02	2.370495e-01	2.520498e-01	2.660429e-01	2.448578e-01	2.221472e-01	2.828718e-01	3.201796e-01	1.748014e-01	4.445917e-01	5.010680e-01	7.202570e-01	5.741561e-01	7.466095e-01	1.209819e+00
1010000	-1.643003e+04	3.145257e+02	8.262746e-01	1.370918e-01	1.652300e-01	8.300992e-02	5.061058e-02	5.242624e-01	3.979537e-02	9.079361e-02	2.265319e-01	1.136868e-01	2.876777e-02	5.066937e-01	3.352620e-02	2.754150e-01	2.001417e-01	2.628806e-01	2.615627e-01	2.184819e-01	2.625009e-01	3.445522e-01	1.744650e-01	6.690491e-01	4.618857e-01	7.686688e-01	5.910223e-01	6.669669e-01	1.275767e+00
1015000	-1.641839e+04	3.094697e+02	8.566782e-01	1.596482e-01	1.535223e-01	8.029080e-02	4.335936e-02	5.208172e-01	4.236221e-02	7.788689e-02	1.983034e-01	1.286921e-01	3.594844e-02	5.277490e-01	3.142023e-02	2.622510e-01	2.020722e-01	2.862745e-01	2.494023e-01	2.088921e-01	2.622552e-01	3.375997e-01	1.912531e-01	6.263569e-01	4.986188e-01	7.724297e-01	5.999809e-01	7.352251e-01	1.219246e+00
1020000	-1.642166e+04	2.988145e+02	9.254116e-01	1.488100e-01	1.728522e-01	6.742547e-02	4.792598e-02	5.170769e-01	4.590946e-02	7.930758e-02	2.198314e-01	1.145503e-01	4.819940e-02	5.000807e-01	3.803070e-02	2.570765e-01	2.103873e-01	2.755191e-01	2.570172e-01	2.165767e-01	2.706460e-01	3.178848e-01	1.948925e-01	4.308082e-01	5.377978e-01	7.416493e-01	6.117255e-01	7.574775e-01	1.200820e+00
1025000	-1.640036e+04	3.097936e+02	8.542682e-01	1.138903e-01	1.695724e-01	1.010964e-01	5.215999e-02	5.012441e-01	6.203677e-02	8.351058e-02	2.044878e-01	1.279410e-01	3.140330e-02	5.188881e-01	3.376926e-02	2.421595e-01	2.310819e-01	2.622249e-01	2.645337e-01	2.014540e-01	2.699457e-01	3.441874e-01	1.844129e-01	7.524722e-01	4.432682e-01	7.732330e-01	5.887479e-01	6.712456e-01	1.272224e+00
1030000	-1.640610e+04	3.053307e+02	8.820986e-01	1.115871e-01	1.663281e-01	7.863303e-02	4.055942e-02	5.461519e-01	5.674049e-02	9.427561e-02	1.871360e-01	1.254016e-01	2.301067e-02	5.374802e-01	3.269588e-02	2.527042e-01	2.189302e-01	2.857056e-01	2.426600e-01	2.054464e-01	2.727037e-01	3.399434e-01	1.819066e-01	6.420748e-01	5.255374e-01	7.565184e-01	6.200057e-01	7.424326e-01	1.213278e+00
1035000	-1.640641e+04	3.012201e+02	9.094995e-01	1.251259e-01	1.367349e-01	1.019056e-01	5.767033e-02	5.320812e-01	4.648205e-02	8.006581e-02	1.817636e-01	1.458982e-01	3.207276e-02	5.062616e-01	5.393809e-02	2.546268e-01	2.287477e-01	2.731133e-01	2.435122e-01	2.010808e-01	2.769955e-01	3.469772e-01	1.749466e-01	4.919407e-01	5.008113e-01	7.306021e-01	6.085825e-01	8.061361e-01	1.160528e+00
1040000	-1.642265e+04	2.933947e+02	9.622075e-01	1.394868e-01	1.727988e-01	8.592219e-02	4.389105e-02	5.058755e-01	5.202569e-02	8.096780e-02	1.559045e-01	1.241738e-01	2.864592e-02	5.753504e-01	3.495763e-02	2.410499e-01	2.230047e-01	2.775866e-01	2.583588e-01	1.928566e-01	2.615460e-01	3.632160e-01	1.823814e-01	4.593598e-01	4.665525e-01	7.209877e-01	5.739141e-01	7.538469e-01	1.203826e+00
1045000	-1.642350e+04	3.009872e+02	9.119035e-01	1.127337e-01	1.849150e-01	7.947854e-02	3.694871e-02	5.348503e-01	5.107366e-02	7.049356e-02	1.859873e-01	1.294819e-01	4.263488e-02	5.342810e-01	3.712126e-02	2.558096e-01	2.103692e-01	2.657449e-01	2.680762e-01	2.221346e-01	2.535248e-01	3.381765e-01	1.861642e-01	4.541516e-01	4.017572e-01	7.466078e-01	5.692309e-01	8.218035e-01	1.147555e+00
1050000	-1.643037e+04	2.944723e+02	9.548194e-01	1.208363e-01	1.334464e-01	9.239109e-02	5.055600e-02	5.617977e-01	4.097249e-02	7.483191e-02	1.804520e-01	1.225647e-01	3.083212e-02	5.469270e-01	4.439220e-02	2.448513e-01	2.071763e-01	2.916706e-01	2.563017e-01	2.091926e-01	2.812902e-01	3.246448e-01	1.848724e-01	4.733676e-01	4.548452e-01	7.750724e-01	5.789687e-01	6.894720e-01	1.257131e+00
1055000	-1.641458e+04	3.024825e+02	9.022620e-01	1.343349e-01	1.432914e-01	7.580417e-02	3.514481e-02	5.526904e-01	5.873431e-02	8.659287e-02	1.782771e-01	1.355905e-01	2.970913e-02	5.153273e-01	5.450306e-02	2.537568e-01	2.252559e-01	2.662562e-01	2.547311e-01	2.010947e-01	2.727802e-01	3.411745e-01	1.849505e-01	4.329295e-01	4.167615e-01	7.422946e-01	5.882020e-01	7.915868e-01	1.172576e+00
1060000	-1.642228e+04	3.047159e+02	8.864953e-01	1.086181e-01	1.794483e-01	1.053548e-01	5.129091e-02	5.126138e-01	4.267411e-02	9.179730e-02	1.643170e-01	1.374870e-01	2.791514e-02	5.474123e-01	3.107125e-02	2.423455e-01	2.320497e-01	2.590249e-01	2.665799e-01	2.116754e-01	2.668775e-01	3.381989e-01	1.832483e-01	5.893691e-01	4.965224e-01	7.533013e-01	5.965328e-01	7.708628e-01	1.189736e+00
1065000	-1.641782e+04	2.957395e+02	9.458262e-01	1.006652e-01	1.480381e-01	1.038183e-01	3.753943e-02	5.629632e-01	4.697563e-02	8.059247e-02	1.938857e-01	1.290960e-01	2.733894e-02	5.196052e-01	4.948164e-02	2.602283e-01	2.243205e-01	2.611849e-01	2.542663e-01	2.166502e-01	2.802261e-01	3.262164e-01	1.769074e-01	5.155995e-01	4.711860e-01	7.331368e-01	5.383864e-01	7.307248e-01	1.222972e+00
1070000	-1.639640e+04	3.111139e+02	8.471068e-01	8.631413e-02	1.650321e-01	1.134214e-01	4.548326e-02	5.245977e-01	6.515150e-02	8.312989e-02	1.827110e-01	1.331096e-01	2.916645e-02	5.242874e-01	4.759577e-02	2.553491e-01	2.320353e-01	2.583302e-01	2.542855e-01	2.090247e-01	2.722096e-01	3.465666e-01	1.721992e-01	5.464858e-01	5.081746e-01	7.550563e-01	6.224236e-01	7.572743e-01	1.200988e+00
1075000	-1.639867e+04	3.039857e+02	8.924542e-01	1.202325e-01	1.602288e-01	8.679625e-02	4.546275e-02	5.292594e-01	5.802021e-02	7.728496e-02	1.457467e-01	1.304058e-01	3.241490e-02	5.841731e-01	2.997454e-02	2.430218e-01	2.192033e-01	2.787219e-01	2.590529e-01	2.230306e-01	2.579821e-01	3.431697e-01	1.758176e-01	4.827694e-01	3.948127e-01	7.431096e-01	5.422695e-01	7.023866e-01	1.246438e+00
1080000	-1.639588e+04	3.124650e+02	8.386231e-01	1.265208e-01	1.973231e-01	8.385345e-02	3.895142e-02	4.935869e-01	5.976441e-02	7.581225e-02	1.747223e-01	1.261911e-01	3.596411e-02	5.544950e-01	3.281523e-02	2.493485e-01	2.051919e-01	2.761670e-01	2.692925e-01	2.083715e-01	2.629534e-01	3.558502e-01	1.728248e-01	6.185354e-01	4.950558e-01	7.648037e-01	6.119364e-01	7.009121e-01	1.247659e+00
1085000	-1.640938e+04	3.225393e+02	7.810616e-01	1.279227e-01	1.729210e-01	8.675717e-02	2.769690e-02	5.222803e-01	6.242193e-02	7.935895e-02	1.698267e-01	1.103135e-01	3.173077e-02	5.679756e-01	4.079441e-02	2.538299e-01	2.323353e-01	2.652987e-01	2.485361e-01	2.263469e-01	2.588390e-01	3.480580e-01	1.667561e-01	4.815241e-01	5.186018e-01	7.774945e-01	6.248841e-01	7.475679e-01	1.209025e+00
1090000	-1.641377e+04	3.117487e+02	8.438170e-01	1.054826e-01	1.250030e-01	7.998298e-02	3.416092e-02	6.129765e-01	4.239398e-02	9.148042e-02	2.017239e-01	1.204888e-01	3.650355e-02	5.092322e-01	4.057123e-02	2.564618e-01	2.118224e-01	2.770903e-01	2.546255e-01	2.098248e-01	2.629132e-01	3.300787e-01	1.971833e-01	4.547876e-01	5.102526e-01	7.515735e-01	6.075810e-01	8.260658e-01	1.144026e+00
1095000	-1.641045e+04	3.054464e+02	8.825155e-01	1.140863e-01	1.503477e-01	8.364213e-02	3.619931e-02	5.477418e-01	6.798280e-02	8.157866e-02	1.774229e-01	1.048734e-01	2.910891e-02	5.665815e-01	4.043466e-02	2.366944e-01	2.310814e-01	2.917794e-01	2.404448e-01	2.134672e-01	2.539629e-01	3.560218e-01	1.765482e-01	5.079458e-01	4.778192e-01	7.382479e-01	5.624420e-01	6.902463e-01	1.256490e+00
1100000	-1.640764e+04	3.054398e+02	8.824956e-01	8.767367e-02	1.363132e-01	1.055117e-01	3.430396e-02	5.761164e-01	6.008106e-02	8.827307e-02	1.863064e-01	1.444377e-01	3.565085e-02	5.085706e-01	3.676131e-02	2.633638e-01	2.173215e-01	2.732740e-01	2.460407e-01	2.066387e-01	2.644274e-01	3.352130e-01	1.937209e-01	5.710197e-01	4.244541e-01	7.535024e-01	5.889517e-01	7.015367e-01	1.247141e+00
1105000	-1.640883e+04	3.068558e+02	8.733889e-01	1.205279e-01	1.739300e-01	7.391044e-02	4.501866e-02	5.165160e-01	7.009708e-02	8.455986e-02	1.967520e-01	1.151671e-01	3.834179e-02	5.293490e-01	3.583029e-02	2.582854e-01	2.301787e-01	2.510288e-01	2.605071e-01	2.086200e-01	2.760040e-01	3.382751e-01	1.771008e-01	5.607814e-01	4.718472e-01	7.775428e-01	5.970384e-01	6.495266e-01	1.290208e+00
1110000	-1.643018e+04	3.132115e+02	8.347633e-01	1.000546e-01	1.814884e-01	7.494458e-02	4.543414e-02	5.545456e-01	4.353268e-02	7.828443e-02	1.977585e-01	1.463075e-01	2.485556e-02	5.101164e-01	4.267764e-02	2.597352e-01	2.202859e-01	2.640577e-01	2.559212e-01	2.050677e-01	2.702649e-01	3.474212e-01	1.772462e-01	5.085387e-01	5.048327e-01	7.649463e-01	6.105514e-01	6.496910e-01	1.290072e+00
1115000	-1.641359e+04	3.077360e+02	8.677159e-01	9.848046e-02	1.474129e-01	8.208902e-02	3.839912e-02	5.868039e-01	4.681461e-02	6.937937e-02	1.643395e-01	1.359184e-01	2.639621e-02	5.601811e-01	4.378536e-02	2.530339e-01	2.298185e-01	2.717227e-01	2.454249e-01	2.064173e-01	2.755838e-01	3.420371e-01	1.759617e-01	4.468737e-01	6.184248e-01	7.167137e-01	6.407033e-01	6.738967e-01	1.270029e+00
1120000	-1.642662e+04	3.001867e+02	9.155963e-01	9.943183e-02	1.682831e-01	1.004093e-01	3.191073e-02	5.581536e-01	4.181144e-02	6.567065e-02	2.068477e-01	1.582519e-01	3.006323e-02	5.107474e-01	2.841913e-02	2.561112e-01	2.249251e-01	2.768246e-01	2.421390e-01	1.916847e-01	2.818421e-01	3.531834e-01	1.732898e-01	5.217908e-01	5.684405e-01	7.259584e-01	6.208057e-01	7.964469e-01	1.168551e+00
1125000	-1.643350e+04	3.001386e+02	9.155915e-01	9.860063e-02	1.663113e-01	8.891204e-02	4.635685e-02	5.298163e-01	7.000291e-02	6.732532e-02	1.592790e-01	1.270258e-01	3.087359e-02	5.729459e-01	4.255036e-02	2.618419e-01	2.139654e-01	2.596598e-01	2.645329e-01	2.050173e-01	2.728544e-01	3.521685e-01	1.699598e-01	6.169133e-01	5.221227e-01	7.737926e-01	6.062526e-01	8.496183e-01	1.124523e+00
1130000	-1.640924e+04	3.023113e+02	9.030348e-01	9.675044e-02	1.926553e-01	8.187553e-02	5.662875e-02	5.272855e-01	4.480448e-02	7.428350e-02	1.797293e-01	1.051224e-01	2.608849e-02	5.708289e-01	4.394739e-02	2.465932e-01	2.361804e-01	2.605812e-01	2.566452e-01	2.165226e-01	2.570915e-01	3.406804e-01	1.857055e-01	4.509887e-01	4.499431e-01	7.440720e-01	5.661251e-01	7.810748e-01	1.181280e+00
1135000	-1.641148e+04	3.138737e+02	8.309688e-01	1.057805e-01	2.166163e-01	1.173179e-01	3.051020e-02	4.751472e-01	5.462790e-02	7.709604e-02	1.830702e-01	1.517889e-01	3.212278e-02	5.224206e-01	3.350145e-02	2.388865e-01	2.347503e-01	2.857632e-01	2.406000e-01	2.045710e-01	2.729350e-01	3.447909e-01	1.777030e-01	5.132666e-01	4.761279e-01	7.660370e-01	5.454876e-01	6.710866e-01	1.272355e+00
1140000	-1.639761e+04	3.097416e+02	8.553646e-01	1.132723e-01	1.528794e-01	8.550010e-02	4.321478e-02	5.551844e-01	4.994901e-02	9.204785e-02	1.855124e-01	1.467252e-01	2.886473e-02	5.088114e-01	3.803848e-02	2.530510e-01	2.167382e-01	2.671659e-01	2.630449e-01	2.021071e-01	2.785417e-01	3.383284e-01	1.810228e-01	6.288558e-01	4.392123e-01	7.645008e-01	5.817221e-01	7.074276e-01	1.242263e+00
1145000	-1.641714e+04	3.041540e+02	8.912141e-01	1.180654e-01	1.884669e-01	8.721534e-02	4.198659e-02	5.070356e-01	5.723013e-02	7.267333e-02	1.856445e-01	1.470905e-01	2.938945e-02	5.358311e-01	2.937116e-02	2.577941e-01	2.213951e-01	2.619068e-01	2.589040e-01	2.078105e-01	2.765201e-01	3.358461e-01	1.798233e-01	4.701582e-01	4.338826e-01	7.666415e-01	5.889429e-01	6.425180e-01	1.296011e+00
1150000	-1.640598e+04	3.144069e+02	8.277163e-01	1.105985e-01	1.141858e-01	7.544817e-02	3.558121e-02	6.096078e-01	5.457848e-02	9.343456e-02	1.886238e-01	1.203212e-01	3.480651e-02	5.320447e-01	3.076930e-02	2.563307e-01	2.024074e-01	2.819665e-01	2.592954e-01	2.054040e-01	2.610460e-01	3.362696e-01	1.972804e-01	5.355522e-01	4.699591e-01	7.416076e-01	5.767030e-01	7.193881e-01	1.232360e+00
1155000	-1.640447e+04	2.979381e+02	9.299478e-01	1.051990e-01	1.953266e-01	8.885974e-02	4.081416e-02	5.031677e-01	6.663280e-02	7.466335e-02	2.071172e-01	1.235489e-01	3.667527e-02	5.240041e-01	3.399118e-02	2.468168e-01	2.251834e-01	2.606076e-01	2.673922e-01	2.095396e-01	2.748764e-01	3.351957e-01	1.803883e-01	6.197669e-01	5.401773e-01	7.694290e-01	5.964489e-01	7.579153e-01	1.200457e+00
1160000	-1.643052e+04	3.093245e+02	8.580033e-01	1.085450e-01	1.444263e-01	9.197094e-02	3.998190e-02	5.777350e-01	3.734084e-02	7.436469e-02	1.885936e-01	1.752377e-01	3.090485e-02	4.954462e-01	3.545298e-02	2.682185e-01	2.136116e-01	2.651138e-01	2.530561e-01	2.220823e-01	2.620289e-01	3.336667e-01	1.822221e-01	5.237206e-01	5.299721e-01	7.521038e-01	6.192178e-01	7.018933e-01	1.246846e+00
1165000	-1.642789e+04	2.988931e+02	9.243724e-01	1.222403e-01	1.827172e-01	1.009456e-01	3.849970e-02	4.941390e-01	6.145825e-02	6.315315e-02	1.885063e-01	1.372234e-01	2.794231e-02	5.349642e-01	4.821068e-02	2.339307e-01	2.363285e-01	2.791646e-01	2.505762e-01	2.156550e-01	2.635109e-01	3.385786e-01	1.822556e-01	5.723261e-01	4.751097e-01	7.569102e-01	5.726634e-01	6.729514e-01	1.270811e+00
1170000	-1.642259e+04	3.092142e+02	8.584434e-01	1.066977e-01	1.704901e-01	1.017519e-01	3.696654e-02	5.405734e-01	4.352035e-02	7.017223e-02	1.800844e-01	1.015604e-01	2.617291e-02	5.644030e-01	5.760694e-02	2.317371e-01	2.297688e-01	2.900249e-01	2.484691e-01	2.230316e-01	2.670265e-01	3.394901e-01	1.704518e-01	4.638322e-01	6.282593e-01	7.395996e-01	6.362490e-01	6.791167e-01	1.265706e+00
1175000	-1.642110e+04	2.996494e+02	9.195362e-01	9.019649e-02	1.762973e-01	8.588437e-02	4.768256e-02	5.269811e-01	7.295822e-02	8.697606e-02	1.802463e-01	1.159818e-01	3.105085e-02	5.445134e-01	4.123166e-02	2.532276e-01	2.291104e-01	2.674672e-01	2.501948e-01	2.012316e-01	2.599605e-01	3.475527e-01	1.912552e-01	5.868812e-01	4.391170e-01	7.427182e-01	5.905952e-01	7.259013e-01	1.226966e+00
1180000	-1.643096e+04	3.085481e+02	8.622564e-01	1.036150e-01	1.667158e-01	6.841411e-02	4.561270e-02	5.475223e-01	6.812000e-02	8.057455e-02	1.673318e-01	1.234796e-01	3.546891e-02	5.533419e-01	3.980323e-02	2.439905e-01	2.124807e-01	2.788028e-01	2.647260e-01	2.233923e-01	2.696934e-01	3.227524e-01	1.841618e-01	5.493135e-01	5.880095e-01	7.824586e-01	5.845671e-01	7.307660e-01	1.222938e+00
1185000	-1.641324e+04	3.142120e+02	8.297394e-01	1.307333e-01	1.294816e-01	1.085456e-01	4.147915e-02	5.483720e-01	4.138830e-02	8.858057e-02	1.929929e-01	1.381009e-01	2.836597e-02	5.110992e-01	4.086045e-02	2.522175e-01	2.284333e-01	2.440495e-01	2.752997e-01	2.059170e-01	2.872015e-01	3.424941e-01	1.643874e-01	4.458237e-01	4.126165e-01	7.442851e-01	5.951660e-01	7.111692e-01	1.239165e+00
1190000	-1.640899e+04	3.111583e+02	8.466359e-01	1.131917e-01	1.629025e-01	7.754383e-02	3.683804e-02	5.324624e-01	7.706157e-02	8.659380e-02	1.920201e-01	1.184575e-01	3.224043e-02	5.283463e-01	4.234183e-02	2.652807e-01	2.168554e-01	2.725718e-01	2.452922e-01	2.028061e-01	2.746006e-01	3.364150e-01	1.861783e-01	5.741207e-01	5.140903e-01	7.644715e-01	6.327833e-01	6.879895e-01	1.258359e+00
1195000	-1.639911e+04	3.142369e+02	8.279720e-01	1.043549e-01	1.672900e-01	8.985466e-02	4.390970e-02	5.540437e-01	4.054704e-02	7.612898e-02	1.778630e-01	1.326819e-01	2.982973e-02	5.495297e-01	3.396666e-02	2.408820e-01	2.125186e-01	2.779600e-01	2.686395e-01	2.057390e-01	2.730532e-01	3.442750e-01	1.769328e-01	5.139995e-01	6.183096e-01	7.651125e-01	6.313931e-01	7.413072e-01	1.214210e+00
1200000	-1.641130e+04	3.113532e+02	8.466831e-01	1.035923e-01	1.602970e-01	8.721971e-02	2.796161e-02	5.623041e-01	5.862533e-02	6.180875e-02	1.889761e-01	1.561948e-01	3.139069e-02	5.273823e-01	3.424734e-02	2.531615e-01	2.067166e-01	2.905639e-01	2.495581e-01	2.079848e-01	2.689770e-01	3.362079e-01	1.868303e-01	4.563404e-01	4.291657e-01	7.507877e-01	6.006676e-01	6.057005e-01	1.326498e+00
1205000	-1.641046e+04	2.994604e+02	9.219560e-01	1.231148e-01	1.412280e-01	1.146522e-01	4.861418e-02	5.325247e-01	3.986610e-02	7.469530e-02	1.773010e-01	1.283104e-01	2.940699e-02	5.547438e-01	3.554259e-02	2.365572e-01	2.250204e-01	2.767469e-01	2.616755e-01	2.124278e-01	2.546014e-01	3.498349e-01	1.831358e-01	4.580984e-01	3.887464e-01	7.351362e-01	5.594690e-01	6.559993e-01	1.284848e+00
1210000	-1.640992e+04	3.122313e+02	8.407751e-01	1.083656e-01	2.092228e-01	9.931982e-02	5.639531e-02	4.802189e-01	4.647759e-02	6.648831e-02	1.707150e-01	1.324042e-01	3.274610e-02	5.563988e-01	4.124753e-02	2.587982e-01	2.179399e-01	2.625550e-01	2.607069e-01	2.258330e-01	2.627521e-01	3.355134e-01	1.759015e-01	4.692432e-01	5.190240e-01	7.519407e-01	5.878942e-01	6.662823e-01	1.276334e+00
1215000	-1.641411e+04	3.012243e+02	9.091577e-01	9.035317e-02	1.623768e-01	8.687390e-02	4.607599e-02	5.705098e-01	4.381031e-02	8.529743e-02	1.664857e-01	1.123857e-01	2.984085e-02	5.632318e-01	4.275850e-02	2.576295e-01	2.046785e-01	2.772273e-01	2.604647e-01	2.093763e-01	2.752254e-01	3.241436e-01	1.912547e-01	6.497163e-01	3.914942e-01	8.049132e-01	5.697833e-01	6.613450e-01	1.280422e+00
1220000	-1.642708e+04	3.053059e+02	8.832551e-01	9.322884e-02	1.689960e-01	1.281458e-01	3.925006e-02	5.117663e-01	5.861307e-02	8.236280e-02	1.898265e-01	1.337765e-01	2.947864e-02	5.295668e-01	3.498876e-02	2.440235e-01	2.372876e-01	2.716481e-01	2.470408e-01	2.093253e-01	2.736072e-01	3.359029e-01	1.811646e-01	4.702666e-01	5.385728e-01	7.714982e-01	5.912129e-01	6.889570e-01	1.257558e+00
1225000	-1.642666e+04	3.031447e+02	8.966037e-01	1.270325e-01	1.548434e-01	1.028284e-01	5.287096e-02	5.140976e-01	4.832716e-02	7.725580e-02	2.163910e-01	1.245685e-01	3.599068e-02	5.078352e-01	3.795886e-02	2.451696e-01	2.152303e-01	2.800436e-01	2.595565e-01	2.104189e-01	2.746441e-01	3.214435e-01	1.934935e-01	6.228436e-01	4.459416e-01	7.538445e-01	5.802899e-01	6.415866e-01	1.296783e+00
1230000	-1.642660e+04	3.078234e+02	8.681461e-01	1.006582e-01	1.797793e-01	8.382817e-02	4.074849e-02	5.487026e-01	4.628332e-02	8.348581e-02	1.812806e-01	1.207254e-01	3.131937e-02	5.363143e-01	4.687459e-02	2.418025e-01	2.353183e-01	2.644999e-01	2.583793e-01	2.169109e-01	2.610605e-01	3.353936e-01	1.866350e-01	4.750297e-01	4.333902e-01	7.662145e-01	6.120171e-01	7.591785e-01	1.199411e+00
1235000	-1.640415e+04	3.018418e+02	9.053480e-01	1.094701e-01	1.434243e-01	9.601706e-02	5.293585e-02	5.550626e-01	4.309010e-02	7.366177e-02	1.869019e-01	1.320665e-01	4.197457e-02	5.210689e-01	4.432635e-02	2.430771e-01	2.266602e-01	2.686764e-01	2.615862e-01	2.117551e-01	2.641600e-01	3.389145e-01	1.851704e-01	4.584605e-01	5.535302e-01	7.146107e-01	6.106638e-01	7.785521e-01	1.183369e+00
1240000	-1.641091e+04	2.975565e+02	9.345056e-01	1.238560e-01	2.076155e-01	7.980288e-02	5.042091e-02	4.828832e-01	5.542148e-02	8.723177e-02	2.130093e-01	1.355146e-01	3.040233e-02	4.979982e-01	3.584375e-02	2.421863e-01	2.293740e-01	2.672379e-01	2.612017e-01	1.907593e-01	2.629189e-01	3.545060e-01	1.918158e-01	4.819996e-01	3.746248e-01	7.436307e-01	5.661648e-01	7.054653e-01	1.243888e+00
1245000	-1.642104e+04	2.953753e+02	9.478234e-01	1.118433e-01	1.478213e-01	9.871632e-02	4.633453e-02	5.448850e-01	5.039963e-02	7.502275e-02	1.948768e-01	1.217808e-01	2.293142e-02	5.432275e-01	4.216073e-02	2.551369e-01	2.212060e-01	2.720527e-01	2.516044e-01	2.204890e-01	2.658841e-01	3.536036e-01	1.600234e-01	4.527826e-01	6.026138e-01	7.353047e-01	6.214858e-01	8.320463e-01	1.139073e+00
1250000	-1.642075e+04	3.053308e+02	8.841773e-01	8.698021e-02	1.658159e-01	9.560527e-02	5.083990e-02	5.433646e-01	5.739407e-02	8.261188e-02	1.968715e-01	1.266167e-01	3.386389e-02	5.160412e-01	4.399478e-02	2.679508e-01	2.273520e-01	2.597013e-01	2.449959e-01	2.092640e-01	2.673393e-01	3.450088e-01	1.783879e-01	4.399030e-01	3.979134e-01	7.649957e-01	5.203371e-01	6.942084e-01	1.253209e+00
1255000	-1.642342e+04	3.046426e+02	8.875444e-01	1.354752e-01	1.893236e-01	8.494270e-02	5.511955e-02	4.935999e-01	4.153903e-02	7.050760e-02	1.864709e-01	1.237455e-01	3.122091e-02	5.569844e-01	3.107077e-02	2.474021e-01	2.228626e-01	2.854015e-01	2.443338e-01	2.096002e-01	2.644649e-01	3.415657e-01	1.843692e-01	5.134779e-01	4.800746e-01	7.438961e-01	6.089721e-01	7.449970e-01	1.211154e+00
1260000	-1.640981e+04	3.162318e+02	8.164523e-01	1.151421e-01	1.834940e-01	8.777526e-02	4.123332e-02	5.225859e-01	4.976951e-02	8.063244e-02	2.073280e-01	1.149907e-01	3.317609e-02	5.249697e-01	3.890297e-02	2.467244e-01	2.154154e-01	2.615966e-01	2.762636e-01	1.987120e-01	2.734792e-01	3.347047e-01	1.931042e-01	5.819391e-01	5.180693e-01	7.716286e-01	6.421016e-01	7.804839e-01	1.181769e+00
1265000	-1.641075e+04	3.108284e+02	8.493255e-01	1.276721e-01	1.675870e-01	1.156722e-01	3.925630e-02	4.980530e-01	5.175954e-02	7.818946e-02	1.723213e-01	1.287369e-01	2.991369e-02	5.470888e-01	4.374983e-02	2.577422e-01	2.114151e-01	2.797178e-01	2.511249e-01	2.183076e-01	2.671864e-01	3.461373e-01	1.683687e-01	5.157266e-01	4.580405e-01	7.726092e-01	6.015894e-01	7.149725e-01	1.236016e+00
1270000	-1.640521e+04	3.001814e+02	9.154195e-01	1.104260e-01	1.684244e-01	7.727143e-02	4.619196e-02	5.403193e-01	5.736693e-02	8.448095e-02	1.750312e-01	1.255492e-01	3.063514e-02	5.462372e-01	3.806631e-02	2.421650e-01	2.336685e-01	2.745802e-01	2.495862e-01	2.179278e-01	2.652540e-01	3.412498e-01	1.755685e-01	5.925831e-01	5.299516e-01	7.673542e-01	6.291449e-01	8.233794e-01	1.146250e+00
1275000	-1.640048e+04	3.096524e+02	8.568826e-01	1.006848e-01	1.535891e-01	9.331628e-02	4.966615e-02	5.562065e-01	4.653715e-02	7.871361e-02	1.925782e-01	1.426546e-01	2.390434e-02	5.234546e-01	3.869467e-02	2.433298e-01	2.188221e-01	2.790041e-01	2.588440e-01	2.091855e-01	2.702602e-01	3.442062e-01	1.763481e-01	4.663790e-01	4.424735e-01	7.457214e-01	6.199497e-01	7.441301e-01	1.211872e+00
1280000	-1.643097e+04	3.067544e+02	8.747565e-01	1.518428e-01	1.272417e-01	9.832517e-02	3.769415e-02	5.395932e-01	4.530302e-02	6.421397e-02	1.831539e-01	1.334421e-01	3.439717e-02	5.494233e-01	3.536958e-02	2.417010e-01	2.325963e-01	2.788752e-01	2.468275e-01	2.202958e-01	2.560678e-01	3.401998e-01	1.834366e-01	4.857461e-01	4.290641e-01	7.661566e-01	5.847995e-01	7.085900e-01	1.241301e+00
1285000	-1.642225e+04	3.113053e+02	8.456212e-01	1.053407e-01	1.355392e-01	8.747844e-02	3.747309e-02	5.806069e-01	5.356168e-02	8.158444e-02	2.032047e-01	1.465460e-01	3.277586e-02	5.016337e-01	3.425529e-02	2.486638e-01	2.181660e-01	2.597439e-01	2.734264e-01	2.125823e-01	2.662725e-01	3.471016e-01	1.740436e-01	5.566436e-01	5.525617e-01	7.477863e-01	6.131765e-01	6.979621e-01	1.250101e+00
1290000	-1.642770e+04	3.005036e+02	9.142599e-01	9.171892e-02	1.430785e-01	8.250314e-02	4.294464e-02	5.876832e-01	5.207164e-02	7.326172e-02	1.881097e-01	1.495055e-01	2.516609e-02	5.309575e-01	3.299949e-02	2.545140e-01	2.244390e-01	2.618441e-01	2.592029e-01	2.072003e-01	2.615942e-01	3.523593e-01	1.788463e-01	5.237463e-01	4.542517e-01	7.323082e-01	5.632719e-01	6.532880e-01	1.287093e+00
1295000	-1.641996e+04	3.053348e+02	8.835808e-01	9.757097e-02	1.676064e-01	9.401443e-02	3.151309e-02	5.450807e-01	6.421438e-02	6.727359e-02	1.858780e-01	1.299488e-01	2.855339e-02	5.496488e-01	3.869735e-02	2.729242e-01	2.078329e-01	2.546075e-01	2.646354e-01	2.034941e-01	2.688737e-01	3.464695e-01	1.811627e-01	5.125002e-01	4.158457e-01	7.322448e-01	5.668611e-01	7.682233e-01	1.191922e+00
1300000	-1.641439e+04	3.023827e+02	9.017462e-01	8.627376e-02	1.547521e-01	9.238789e-02	3.362221e-02	5.874361e-01	4.552798e-02	7.582824e-02	1.957516e-01	1.344005e-01	3.691848e-02	5.243310e-01	3.277011e-02	2.379786e-01	2.348279e-01	2.824787e-01	2.447148e-01	2.038613e-01	2.649883e-01	3.480913e-01	1.830591e-01	6.033080e-01	4.262432e-01	7.184700e-01	5.768082e-01	7.414962e-01	1.214053e+00
1305000	-1.639187e+04	3.122018e+02	8.400825e-01	1.373616e-01	1.759448e-01	9.014461e-02	4.461816e-02	5.073845e-01	4.454637e-02	8.880532e-02	1.714552e-01	1.470985e-01	2.909839e-02	5.162853e-01	4.725736e-02	2.280736e-01	2.248137e-01	2.802532e-01	2.668595e-01	2.056729e-01	2.720077e-01	3.471929e-01	1.751265e-01	7.135870e-01	4.196982e-01	7.909165e-01	5.613871e-01	7.717846e-01	1.188973e+00
1310000	-1.641502e+04	3.083954e+02	8.628720e-01	1.391703e-01	1.524321e-01	8.212069e-02	2.972227e-02	5.375143e-01	5.904042e-02	9.034384e-02	1.878083e-01	1.504014e-01	3.203124e-02	5.091975e-01	3.021769e-02	2.670887e-01	2.127103e-01	2.627115e-01	2.574895e-01	2.158525e-01	2.504849e-01	3.560988e-01	1.775638e-01	6.604777e-01	5.296060e-01	7.451106e-01	5.929083e-01	7.552403e-01	1.202672e+00
1315000	-1.640467e+04	2.979754e+02	9.309133e-01	9.742230e-02	1.499431e-01	9.290752e-02	4.575598e-02	5.469601e-01	6.701099e-02	6.993474e-02	2.004663e-01	1.234895e-01	2.927203e-02	5.359444e-01	4.089301e-02	2.517524e-01	2.086255e-01	2.898529e-01	2.497691e-01	2.086487e-01	2.709654e-01	3.353519e-01	1.850340e-01	4.640604e-01	5.133008e-01	7.371989e-01	6.192270e-01	7.079363e-01	1.241842e+00
1320000	-1.641622e+04	3.147786e+02	8.250785e-01	8.528718e-02	1.582269e-01	1.115742e-01	4.926790e-02	5.446380e-01	5.100578e-02	9.385361e-02	1.649200e-01	1.491446e-01	3.689329e-02	5.197014e-01	3.548707e-02	2.724788e-01	2.112991e-01	2.657530e-01	2.504691e-01	2.079468e-01	2.660627e-01	3.420622e-01	1.839284e-01	5.696774e-01	5.113023e-01	7.461156e-01	6.074497e-01	7.016669e-01	1.247033e+00
1325000	-1.642029e+04	3.261977e+02	7.591574e-01	1.044187e-01	1.439984e-01	8.507911e-02	4.059697e-02	5.781125e-01	4.779430e-02	1.014918e-01	1.946388e-01	1.108515e-01	3.542786e-02	5.261576e-01	3.143245e-02	2.589602e-01	2.112816e-01	2.804029e-01	2.493553e-01	1.952800e-01	2.655626e-01	3.406479e-01	1.985095e-01	7.669644e-01	5.591732e-01	7.734056e-01	6.532862e-01	7.158126e-01	1.235320e+00
1330000	-1.640284e+04	3.109404e+02	8.475503e-01	1.082897e-01	1.775361e-01	1.090690e-01	3.827003e-02	5.046771e-01	6.215801e-02	6.938830e-02	1.927969e-01	1.396559e-01	2.934855e-02	5.272452e-01	4.156511e-02	2.575002e-01	2.323674e-01	2.573078e-01	2.528246e-01	2.146115e-01	2.653748e-01	3.430833e-01	1.769303e-01	6.493803e-01	5.055412e-01	7.739332e-01	6.092353e-01	7.859373e-01	1.177254e+00
1335000	-1.640845e+04	3.057625e+02	8.803730e-01	9.949496e-02	1.571151e-01	1.008778e-01	4.018955e-02	5.342713e-01	6.805133e-02	7.842497e-02	1.645963e-01	1.207142e-01	3.278703e-02	5.627796e-01	4.069791e-02	2.491291e-01	2.290456e-01	2.602808e-01	2.615445e-01	2.079363e-01	2.442412e-01	3.583673e-01	1.894552e-01	6.215149e-01	3.886567e-01	7.642247e-01	5.598312e-01	7.277887e-01	1.225403e+00
1340000	-1.641238e+04	3.150479e+02	8.244363e-01	9.742069e-02	1.701232e-01	1.087798e-01	4.709007e-02	5.236933e-01	5.289286e-02	7.269597e-02	1.790422e-01	1.503454e-01	2.683360e-02	5.360795e-01	3.500343e-02	2.591938e-01	2.312279e-01	2.558016e-01	2.537767e-01	2.090320e-01	2.481220e-01	3.537069e-01	1.891391e-01	5.050463e-01	4.156660e-01	7.593482e-01	5.978216e-01	7.782515e-01	1.183618e+00
1345000	-1.641518e+04	3.144347e+02	8.278480e-01	1.024729e-01	1.846762e-01	7.503071e-02	5.358700e-02	5.391084e-01	4.512474e-02	7.168779e-02	2.002061e-01	1.235560e-01	2.832593e-02	5.353663e-01	4.085793e-02	2.326686e-01	2.251114e-01	2.805150e-01	2.617049e-01	2.175718e-01	2.715396e-01	3.294574e-01	1.814312e-01	4.232367e-01	5.322402e-01	7.420537e-01	6.096046e-01	7.871001e-01	1.176291e+00
1350000	-1.639773e+04	2.981270e+02	9.308115e-01	1.065428e-01	1.879307e-01	9.698633e-02	4.958921e-02	5.166995e-01	4.225143e-02	9.970587e-02	1.726351e-01	1.129791e-01	3.168536e-02	5.466400e-01	3.635460e-02	2.426709e-01	2.284271e-01	2.547906e-01	2.741114e-01	2.223698e-01	2.546579e-01	3.352825e-01	1.876898e-01	4.440630e-01	3.969875e-01	7.377489e-01	5.675298e-01	7.726956e-01	1.188219e+00
1355000	-1.640698e+04	3.150219e+02	8.240895e-01	1.338964e-01	1.591871e-01	8.846773e-02	3.530065e-02	5.497375e-01	3.341061e-02	7.800904e-02	1.750947e-01	1.455258e-01	2.843183e-02	5.393257e-01	3.361291e-02	2.585980e-01	2.120283e-01	2.804048e-01	2.489689e-01	2.065933e-01	2.831281e-01	3.389812e-01	1.712974e-01	5.173721e-01	4.882697e-01	7.629177e-01	5.921541e-01	7.134803e-01	1.237251e+00
1360000	-1.639472e+04	3.138167e+02	8.313288e-01	1.134348e-01	1.478042e-01	7.643691e-02	5.344881e-02	5.446163e-01	6.425898e-02	8.356863e-02	1.911165e-01	1.258069e-01	2.874367e-02	5.302313e-01	4.053299e-02	2.494964e-01	2.056342e-01	2.854374e-01	2.594320e-01	2.079990e-01	2.850593e-01	3.243945e-01	1.825472e-01	5.079010e-01	4.777428e-01	7.646828e-01	6.140251e-01	7.158499e-01	1.235289e+00
1365000	-1.643016e+04	2.945756e+02	9.544386e-01	1.274858e-01	1.269705e-01	9.466677e-02	6.466723e-02	5.339317e-01	5.227798e-02	7.133095e-02	1.969725e-01	1.114645e-01	3.486466e-02	5.418877e-01	4.347964e-02	2.588456e-01	2.266167e-01	2.680947e-01	2.464430e-01	2.143841e-01	2.768461e-01	3.325939e-01	1.761759e-01	4.142296e-01	4.665357e-01	7.412604e-01	5.934721e-01	7.742791e-01	1.186907e+00
1370000	-1.641884e+04	3.166220e+02	8.145581e-01	1.110784e-01	1.634384e-01	7.944755e-02	3.844862e-02	5.654009e-01	4.218604e-02	7.657440e-02	1.773630e-01	1.435954e-01	3.566995e-02	5.197660e-01	4.703129e-02	2.376729e-01	2.128946e-01	2.838995e-01	2.655330e-01	2.072689e-01	2.635914e-01	3.465384e-01	1.826013e-01	4.549156e-01	5.802577e-01	7.341080e-01	6.053041e-01	7.148568e-01	1.236112e+00
1375000	-1.641876e+04	3.085283e+02	8.634121e-01	1.087062e-01	1.665153e-01	9.225308e-02	4.015111e-02	5.397033e-01	5.267098e-02	8.016003e-02	1.928993e-01	1.210561e-01	2.679318e-02	5.393076e-01	3.978379e-02	2.546857e-01	2.027271e-01	2.930099e-01	2.495774e-01	2.060269e-01	2.727415e-01	3.456718e-01	1.755598e-01	4.656392e-01	5.039223e-01	7.422257e-01	6.060903e-01	7.395063e-01	1.215701e+00
1380000	-1.643307e+04	3.086992e+02	8.614676e-01	8.986656e-02	1.763907e-01	8.536713e-02	3.010258e-02	5.708815e-01	4.739156e-02	9.934830e-02	1.962866e-01	1.182738e-01	3.449692e-02	5.193649e-01	3.222954e-02	2.417827e-01	2.496939e-01	2.609946e-01	2.475288e-01	2.123423e-01	2.571633e-01	3.303406e-01	2.001538e-01	4.834780e-01	6.309721e-01	7.581480e-01	6.193113e-01	6.938076e-01	1.253541e+00
1385000	-1.641396e+04	3.075070e+02	8.693926e-01	9.790606e-02	1.569361e-01	9.105461e-02	3.631174e-02	5.600206e-01	5.777091e-02	8.183717e-02	2.101706e-01	1.031996e-01	4.251493e-02	5.276085e-01	3.466925e-02	2.600986e-01	2.282528e-01	2.565611e-01	2.550875e-01	2.079731e-01	2.612028e-01	3.417151e-01	1.891089e-01	5.378485e-01	4.860107e-01	7.498417e-01	5.808668e-01	6.752878e-01	1.268877e+00
1390000	-1.642693e+04	3.025157e+02	9.018021e-01	1.237336e-01	1.466352e-01	9.143351e-02	4.656557e-02	5.367609e-01	5.487126e-02	7.517258e-02	1.905256e-01	1.355127e-01	3.355779e-02	5.308222e-01	3.440900e-02	2.652021e-01	2.109608e-01	2.762170e-01	2.476201e-01	2.081851e-01	2.589404e-01	3.494583e-01	1.834162e-01	5.031947e-01	3.846390e-01	7.588248e-01	5.498533e-01	6.912397e-01	1.255668e+00
1395000	-1.641467e+04	3.113620e+02	8.453502e-01	1.208613e-01	1.480827e-01	7.303959e-02	5.241576e-02	5.569640e-01	4.863660e-02	7.824334e-02	1.856448e-01	1.365906e-01	2.508610e-02	5.332811e-01	4.115409e-02	2.351087e-01	2.202564e-01	2.673154e-01	2.773194e-01	2.039813e-01	2.845581e-01	3.390652e-01	1.723954e-01	5.374040e-01	5.600006e-01	7.565855e-01	6.283498e-01	7.702823e-01	1.190217e+00
1400000	-1.642171e+04	3.095689e+02	8.567251e-01	9.619173e-02	1.771861e-01	9.657358e-02	5.008522e-02	5.204367e-01	5.952664e-02	7.515067e-02	1.732350e-01	1.273823e-01	3.106933e-02	5.582334e-01	3.492926e-02	2.440444e-01	2.176451e-01	2.814546e-01	2.568560e-01	2.173492e-01	2.477281e-01	3.551440e-01	1.797787e-01	4.414798e-01	5.765865e-01	7.453948e-01	6.213477e-01	7.840875e-01	1.178785e+00
1405000	-1.642567e+04	3.089222e+02	8.611332e-01	9.869482e-02	1.656322e-01	1.059782e-01	4.095572e-02	5.431621e-01	4.557696e-02	8.593672e-02	1.768041e-01	1.138687e-01	3.638199e-02	5.453047e-01	4.170377e-02	2.413641e-01	2.379272e-01	2.522705e-01	2.684383e-01	2.107568e-01	2.677774e-01	3.450596e-01	1.764062e-01	5.071424e-01	4.387195e-01	7.557931e-01	5.676197e-01	7.990396e-01	1.166404e+00
1410000	-1.641879e+04	2.987843e+02	9.263593e-01	1.040789e-01	1.680303e-01	8.208829e-02	3.459285e-02	5.569515e-01	5.425810e-02	7.257100e-02	1.647576e-01	1.344703e-01	2.995401e-02	5.645740e-01	3.367300e-02	2.516463e-01	2.195812e-01	2.766928e-01	2.520796e-01	2.133816e-01	2.574902e-01	3.571459e-01	1.719823e-01	4.245014e-01	4.309423e-01	7.437248e-01	5.899169e-01	6.206021e-01	1.314159e+00
1415000	-1.640251e+04	3.150727e+02	8.235744e-01	1.123644e-01	1.735191e-01	8.803990e-02	4.136803e-02	5.340973e-01	5.061127e-02	7.996532e-02	1.675680e-01	1.206450e-01	3.057126e-02	5.650128e-01	3.623757e-02	2.650459e-01	2.094493e-01	2.553782e-01	2.701266e-01	2.038008e-01	2.570032e-01	3.554982e-01	1.836977e-01	4.934653e-01	5.489664e-01	7.441696e-01	6.119222e-01	6.665052e-01	1.276149e+00
1420000	-1.641302e+04	3.084843e+02	8.631188e-01	1.138943e-01	1.809131e-01	1.017254e-01	3.543871e-02	5.122490e-01	5.577960e-02	8.378792e-02	1.910711e-01	1.113511e-01	2.987327e-02	5.484926e-01	3.542401e-02	2.499947e-01	2.199098e-01	2.980588e-01	2.320366e-01	2.066577e-01	2.659826e-01	3.462163e-01	1.811434e-01	5.613143e-01	4.997964e-01	7.606962e-01	5.758517e-01	7.410939e-01	1.214386e+00
1425000	-1.641925e+04	3.178340e+02	8.069911e-01	1.333602e-01	1.494638e-01	9.168315e-02	5.113267e-02	5.235874e-01	5.077286e-02	8.049232e-02	2.030354e-01	1.444214e-01	3.225336e-02	5.045780e-01	3.521956e-02	2.556980e-01	2.040543e-01	3.043560e-01	2.358917e-01	2.023834e-01	2.677273e-01	3.399475e-01	1.899418e-01	6.883733e-01	4.422358e-01	7.776947e-01	5.651621e-01	6.594363e-01	1.282002e+00
1430000	-1.640268e+04	3.046934e+02	8.868467e-01	8.854075e-02	1.325833e-01	8.421065e-02	4.369922e-02	5.921911e-01	5.877493e-02	7.886680e-02	2.059449e-01	1.562258e-01	3.104345e-02	4.866552e-01	4.126382e-02	2.565894e-01	2.237706e-01	2.669350e-01	2.527050e-01	1.914511e-01	2.847876e-01	3.409981e-01	1.827632e-01	5.618212e-01	4.910440e-01	7.318832e-01	6.056702e-01	7.774565e-01	1.184276e+00
1435000	-1.640671e+04	3.139441e+02	8.298568e-01	1.066645e-01	1.810455e-01	9.889844e-02	2.717722e-02	5.294708e-01	5.674347e-02	7.907897e-02	1.795943e-01	1.300711e-01	3.316689e-02	5.373405e-01	4.074819e-02	2.496543e-01	2.304491e-01	2.806055e-01	2.392911e-01	2.011143e-01	2.767688e-01	3.418388e-01	1.802780e-01	6.429397e-01	4.636218e-01	7.692095e-01	5.885820e-01	6.772749e-01	1.267231e+00
1440000	-1.640581e+04	3.188159e+02	8.015407e-01	1.223266e-01	1.865428e-01	1.218829e-01	3.304702e-02	4.854054e-01	5.079528e-02	7.362168e-02	1.759004e-01	1.259033e-01	3.114904e-02	5.536318e-01	3.979377e-02	2.395936e-01	2.296031e-01	2.752844e-01	2.555190e-01	2.235520e-01	2.693089e-01	3.393749e-01	1.677642e-01	6.309498e-01	4.670851e-01	7.606292e-01	6.011788e-01	7.748716e-01	1.186417e+00
1445000	-1.641462e+04	3.014867e+02	9.080876e-01	1.225909e-01	1.572365e-01	8.157039e-02	4.690396e-02	5.267862e-01	6.491207e-02	9.387644e-02	2.178962e-01	1.256145e-01	3.228719e-02	4.994276e-01	3.089810e-02	2.444121e-01	2.073187e-01	2.898918e-01	2.583774e-01	2.113463e-01	2.483965e-01	3.385947e-01	2.016626e-01	5.177861e-01	4.260244e-01	7.560906e-01	5.741335e-01	6.988182e-01	1.249392e+00
1450000	-1.641680e+04	3.023035e+02	9.018503e-01	9.474454e-02	1.913130e-01	1.046239e-01	3.880729e-02	5.174268e-01	5.308448e-02	6.903979e-02	1.972370e-01	1.216691e-01	4.099250e-02	5.400841e-01	3.097749e-02	2.370395e-01	2.197062e-01	2.825123e-01	2.607420e-01	2.136390e-01	2.756887e-01	3.336281e-01	1.770442e-01	6.634507e-01	4.291805e-01	7.715842e-01	5.812440e-01	7.098180e-01	1.240284e+00
1455000	-1.640995e+04	3.049706e+02	8.867326e-01	1.464270e-01	1.894161e-01	9.215529e-02	2.743442e-02	5.021267e-01	4.244052e-02	7.856416e-02	1.779598e-01	1.327920e-01	2.722085e-02	5.461594e-01	3.730385e-02	2.369641e-01	2.401295e-01	2.784781e-01	2.444282e-01	2.033922e-01	2.671238e-01	3.511808e-01	1.783032e-01	3.901616e-01	4.035727e-01	7.201570e-01	5.608508e-01	7.037977e-01	1.245269e+00
1460000	-1.641585e+04	2.933778e+02	9.625507e-01	1.097432e-01	1.682068e-01	8.441911e-02	5.069407e-02	5.429137e-01	4.402316e-02	7.545073e-02	1.715806e-01	1.043976e-01	3.798924e-02	5.742603e-01	3.632151e-02	2.404848e-01	2.281822e-01	2.664258e-01	2.649072e-01	2.150535e-01	2.481841e-01	3.481808e-01	1.885816e-01	4.583236e-01	4.345544e-01	7.288767e-01	5.956365e-01	7.899064e-01	1.173967e+00
1465000	-1.642146e+04	2.931243e+02	9.639211e-01	1.201300e-01	1.760132e-01	7.988049e-02	5.529752e-02	5.101425e-01	5.853624e-02	8.053317e-02	1.757764e-01	1.335485e-01	3.010370e-02	5.458790e-01	3.415921e-02	2.450750e-01	2.216017e-01	2.693894e-01	2.639339e-01	2.052133e-01	2.787375e-01	3.278033e-01	1.882459e-01	4.458236e-01	5.012440e-01	7.344750e-01	6.003032e-01	7.575387e-01	1.200769e+00
1470000	-1.641281e+04	2.995405e+02	9.213066e-01	1.132899e-01	2.041454e-01	9.582363e-02	3.713890e-02	4.913242e-01	5.827791e-02	7.949388e-02	1.538316e-01	1.175805e-01	3.172530e-02	5.773310e-01	4.003774e-02	2.407167e-01	2.251579e-01	2.714281e-01	2.626973e-01	2.210029e-01	2.509820e-01	3.457206e-01	1.822944e-01	4.393422e-01	4.261006e-01	7.102167e-01	5.399833e-01	6.835845e-01	1.262007e+00
1475000	-1.640046e+04	3.043600e+02	8.884920e-01	1.156688e-01	1.788083e-01	8.039977e-02	4.044943e-02	5.372846e-01	4.738915e-02	7.840003e-02	1.793726e-01	1.339256e-01	3.657380e-02	5.240004e-01	4.772756e-02	2.462564e-01	2.321056e-01	2.659388e-01	2.556991e-01	2.036311e-01	2.706236e-01	3.398633e-01	1.858820e-01	5.845952e-01	5.420133e-01	7.618380e-01	6.143350e-01	7.362384e-01	1.218407e+00
1480000	-1.642038e+04	3.112720e+02	8.452697e-01	1.325636e-01	1.321343e-01	8.646226e-02	3.612496e-02	5.617113e-01	5.100360e-02	6.004457e-02	1.829008e-01	1.129998e-01	3.066594e-02	5.685317e-01	4.485731e-02	2.532389e-01	2.222494e-01	2.682490e-01	2.562627e-01	2.293743e-01	2.750361e-01	3.248832e-01	1.707064e-01	5.725334e-01	6.281612e-01	7.573703e-01	6.285931e-01	7.586550e-01	1.199845e+00
1485000	-1.641752e+04	2.889473e+02	9.935546e-01	1.049117e-01	1.881088e-01	8.187920e-02	3.790393e-02	5.356406e-01	5.155574e-02	9.539401e-02	1.827916e-01	1.207907e-01	3.302784e-02	5.330095e-01	3.498638e-02	2.417933e-01	2.317254e-01	2.752606e-01	2.512207e-01	2.129989e-01	2.565572e-01	3.462749e-01	1.841691e-01	4.340356e-01	4.479016e-01	7.261981e-01	5.954010e-01	7.721274e-01	1.188689e+00
1490000	-1.640568e+04	3.044361e+02	8.887255e-01	1.181381e-01	1.340715e-01	8.931893e-02	4.877701e-02	5.553427e-01	5.435178e-02	7.003209e-02	1.831175e-01	1.510722e-01	2.500370e-02	5.395460e-01	3.122845e-02	2.576268e-01	2.102539e-01	2.663105e-01	2.658088e-01	2.069576e-01	2.702254e-01	3.554851e-01	1.673319e-01	4.596274e-01	5.540781e-01	7.292639e-01	6.493190e-01	7.408230e-01	1.214610e+00
1495000	-1.639677e+04	3.144869e+02	8.278473e-01	1.070319e-01	1.519197e-01	9.509216e-02	2.968146e-02	5.685711e-01	4.770368e-02	6.843311e-02	2.005475e-01	1.474985e-01	2.750166e-02	5.149283e-01	4.109085e-02	2.506755e-01	2.143259e-01	2.852312e-01	2.497675e-01	2.085475e-01	2.757634e-01	3.399153e-01	1.757738e-01	4.484206e-01	4.549638e-01	7.659063e-01	5.823787e-01	6.704738e-01	1.272863e+00
1500000	-1.640870e+04	3.015287e+02	9.081045e-01	1.233065e-01	1.503261e-01	1.054612e-01	4.564947e-02	5.189985e-01	5.625827e-02	8.421814e-02	1.936675e-01	1.480000e-01	3.186995e-02	5.082228e-01	3.402165e-02	2.366306e-01	2.377719e-01	2.619691e-01	2.636284e-01	2.012634e-01	2.702262e-01	3.391017e-01	1.894086e-01	5.202360e-01	3.790115e-01	7.378620e-01	5.312723e-01	6.944720e-01	1.252991e+00
1505000	-1.640429e+04	3.043998e+02	8.880012e-01	1.138089e-01	1.599637e-01	7.558740e-02	3.270485e-02	5.661013e-01	5.183382e-02	7.462680e-02	1.965642e-01	1.454449e-01	3.149616e-02	5.185029e-01	3.336512e-02	2.671417e-01	2.028509e-01	2.690499e-01	2.609575e-01	2.015049e-01	2.758060e-01	3.321633e-01	1.905258e-01	5.932198e-01	5.710023e-01	7.510481e-01	6.343470e-01	7.619258e-01	1.197136e+00
1510000	-1.640157e+04	2.940671e+02	9.577224e-01	1.145934e-01	1.415613e-01	8.529640e-02	3.555561e-02	5.748032e-01	4.819007e-02	7.816996e-02	1.954686e-01	1.273474e-01	2.940288e-02	5.206508e-01	4.896030e-02	2.520011e-01	2.103515e-01	2.737294e-01	2.639180e-01	2.063277e-01	2.752570e-01	3.269340e-01	1.914813e-01	4.645444e-01	4.435150e-01	7.135830e-01	5.866779e-01	7.387554e-01	1.216323e+00
1515000	-1.642110e+04	3.026101e+02	9.007145e-01	1.062130e-01	1.486804e-01	9.318014e-02	4.590459e-02	5.523129e-01	5.370897e-02	8.549581e-02	1.805922e-01	1.471387e-01	3.813349e-02	5.068949e-01	4.174489e-02	2.533446e-01	2.072345e-01	2.755493e-01	2.638716e-01	1.972654e-01	2.805003e-01	3.439293e-01	1.783050e-01	4.379416e-01	5.246143e-01	6.954621e-01	6.124494e-01	7.778457e-01	1.183954e+00
1520000	-1.641968e+04	3.078673e+02	8.674127e-01	1.288852e-01	1.487959e-01	8.417943e-02	5.413623e-02	5.443263e-01	3.967694e-02	7.629325e-02	1.920428e-01	1.322410e-01	2.953057e-02	5.388424e-01	3.104995e-02	2.558160e-01	2.249570e-01	2.705143e-01	2.487127e-01	2.078184e-01	2.674264e-01	3.370429e-01	1.877123e-01	4.023421e-01	5.806179e-01	6.868816e-01	6.146525e-01	8.163188e-01	1.152097e+00
1525000	-1.642282e+04	3.075517e+02	8.702994e-01	1.284150e-01	1.397358e-01	1.037401e-01	3.414950e-02	5.486876e-01	4.527201e-02	8.516264e-02	1.821282e-01	1.235274e-01	2.226243e-02	5.453463e-01	4.157305e-02	2.386630e-01	2.294652e-01	2.826816e-01	2.491902e-01	2.018646e-01	2.675212e-01	3.516258e-01	1.789884e-01	4.178524e-01	4.152779e-01	7.525808e-01	5.788439e-01	7.061413e-01	1.243329e+00
1530000	-1.641571e+04	3.138749e+02	8.309738e-01	1.223168e-01	1.791264e-01	7.827129e-02	3.508552e-02	5.322320e-01	5.296801e-02	7.272299e-02	2.051728e-01	1.187237e-01	2.924315e-02	5.386858e-01	3.545161e-02	2.345649e-01	2.313465e-01	2.739540e-01	2.601346e-01	2.067683e-01	2.598017e-01	3.441007e-01	1.893293e-01	5.144858e-01	4.728008e-01	7.269468e-01	6.020977e-01	7.772965e-01	1.184409e+00
1535000	-1.641679e+04	3.085782e+02	8.632853e-01	1.410346e-01	1.858648e-01	8.972302e-02	3.289388e-02	4.996444e-01	5.083934e-02	8.186814e-02	1.869957e-01	1.313388e-01	3.258359e-02	5.256329e-01	4.158088e-02	2.352073e-01	2.046059e-01	2.866705e-01	2.735163e-01	2.014144e-01	2.753626e-01	3.369373e-01	1.862856e-01	5.187759e-01	4.213831e-01	7.576128e-01	5.958997e-01	7.855659e-01	1.177561e+00
1540000	-1.640362e+04	3.110773e+02	8.472504e-01	1.129515e-01	1.596194e-01	8.330980e-02	3.502110e-02	5.557032e-01	5.339497e-02	7.651272e-02	1.906248e-01	1.178613e-01	2.883330e-02	5.457888e-01	4.037902e-02	2.639331e-01	2.156754e-01	2.627559e-01	2.576356e-01	2.151853e-01	2.593684e-01	3.449480e-01	1.804983e-01	5.754953e-01	4.920504e-01	7.824643e-01	5.999950e-01	6.658079e-01	1.276726e+00
1545000	-1.643131e+04	3.048409e+02	8.856141e-01	9.600896e-02	1.706549e-01	7.122023e-02	4.233620e-02	5.656184e-01	5.416134e-02	8.054375e-02	1.765209e-01	1.107475e-01	2.721145e-02	5.725624e-01	3.241403e-02	2.478367e-01	2.212220e-01	2.635317e-01	2.674096e-01	2.131395e-01	2.556094e-01	3.470433e-01	1.842079e-01	6.167706e-01	4.834372e-01	7.786061e-01	5.907552e-01	7.007822e-01	1.247766e+00
1550000	-1.641793e+04	3.143460e+02	8.271946e-01	1.264918e-01	1.765108e-01	9.373604e-02	3.669129e-02	5.071767e-01	5.939337e-02	8.736147e-02	1.965567e-01	1.188052e-01	2.819140e-02	5.296070e-01	3.947820e-02	2.312716e-01	2.163387e-01	2.933174e-01	2.590723e-01	2.105922e-01	2.670342e-01	3.263151e-01	1.960585e-01	5.982647e-01	5.564553e-01	7.885335e-01	6.014923e-01	6.304798e-01	1.305980e+00
1555000	-1.641449e+04	3.192494e+02	7.989845e-01	7.173494e-02	1.358843e-01	9.491598e-02	4.594294e-02	5.962127e-01	5.530915e-02	8.628151e-02	1.818055e-01	1.341600e-01	2.844431e-02	5.277361e-01	4.157264e-02	2.786520e-01	2.077372e-01	2.593341e-01	2.542767e-01	2.007426e-01	2.700907e-01	3.476034e-01	1.815633e-01	6.088190e-01	5.031182e-01	7.543825e-01	6.479686e-01	7.859439e-01	1.177248e+00
1560000	-1.640945e+04	2.892375e+02	9.908496e-01	1.113000e-01	1.242658e-01	8.486461e-02	3.936435e-02	6.020627e-01	3.814256e-02	7.337488e-02	1.773120e-01	1.059429e-01	3.946622e-02	5.572052e-01	4.669876e-02	2.510538e-01	2.142722e-01	2.737355e-01	2.609386e-01	2.136871e-01	2.634165e-01	3.398899e-01	1.830066e-01	4.984126e-01	4.752549e-01	7.454850e-01	5.658347e-01	7.032610e-01	1.245714e+00
1565000	-1.641289e+04	3.100819e+02	8.532948e-01	1.109382e-01	1.552074e-01	1.170448e-01	3.526540e-02	5.388848e-01	4.265947e-02	5.922324e-02	1.890043e-01	1.130958e-01	3.497270e-02	5.626911e-01	4.101288e-02	2.424361e-01	2.136773e-01	2.971323e-01	2.467543e-01	2.104011e-01	2.787238e-01	3.266756e-01	1.841995e-01	5.775767e-01	4.895213e-01	7.895659e-01	5.838880e-01	6.590728e-01	1.282303e+00
1570000	-1.641054e+04	3.030656e+02	8.978891e-01	1.299859e-01	1.537043e-01	8.412425e-02	4.863420e-02	5.476288e-01	3.592258e-02	6.675436e-02	1.857826e-01	1.274414e-01	3.042136e-02	5.410116e-01	4.858868e-02	2.485187e-01	2.048893e-01	2.652557e-01	2.813362e-01	2.111196e-01	2.717608e-01	3.481574e-01	1.689622e-01	4.012548e-01	5.459154e-01	7.425221e-01	6.103081e-01	7.814483e-01	1.180971e+00
1575000	-1.641726e+04	3.006261e+02	9.137981e-01	1.182023e-01	1.447081e-01	8.809934e-02	4.103783e-02	5.594611e-01	4.849132e-02	8.108041e-02	1.986433e-01	1.378578e-01	3.599483e-02	5.081777e-01	3.824600e-02	2.541187e-01	2.338574e-01	2.610319e-01	2.509920e-01	2.067811e-01	2.764564e-01	3.473166e-01	1.694459e-01	4.572676e-01	4.689473e-01	7.407443e-01	5.714127e-01	8.350054e-01	1.136623e+00
1580000	-1.641632e+04	3.076810e+02	8.676026e-01	1.224032e-01	1.461791e-01	8.746621e-02	4.025029e-02	5.509317e-01	5.276954e-02	7.667562e-02	1.754457e-01	1.181226e-01	3.291145e-02	5.599307e-01	3.691387e-02	2.584116e-01	2.142335e-01	2.722501e-01	2.551048e-01	2.140455e-01	2.590705e-01	3.479964e-01	1.788876e-01	6.417669e-01	4.968337e-01	7.620655e-01	5.950828e-01	7.511083e-01	1.206094e+00
1585000	-1.641538e+04	3.126625e+02	8.385924e-01	1.173035e-01	1.845960e-01	8.538401e-02	3.433819e-02	5.131414e-01	6.523683e-02	6.020565e-02	1.625426e-01	1.445443e-01	3.052794e-02	5.635229e-01	3.865663e-02	2.558009e-01	2.340283e-01	2.544080e-01	2.557628e-01	2.178678e-01	2.742444e-01	3.344439e-01	1.734439e-01	4.246637e-01	4.965677e-01	7.203458e-01	6.145082e-01	7.329356e-01	1.221142e+00
1590000	-1.643169e+04	3.079108e+02	8.668854e-01	8.724161e-02	1.795701e-01	9.941741e-02	5.003202e-02	5.384752e-01	4.526363e-02	7.728879e-02	1.911915e-01	1.305965e-01	2.813021e-02	5.335547e-01	3.923830e-02	2.651454e-01	2.078513e-01	2.749109e-01	2.520924e-01	2.099203e-01	2.804399e-01	3.249191e-01	1.847207e-01	5.040908e-01	5.205417e-01	7.548346e-01	6.028702e-01	6.768359e-01	1.267595e+00
1595000	-1.639725e+04	3.051978e+02	8.837213e-01	1.063109e-01	1.386148e-01	7.293631e-02	4.106753e-02	5.865212e-01	5.454926e-02	8.157003e-02	1.810564e-01	1.304767e-01	3.210747e-02	5.353233e-01	3.946614e-02	2.443372e-01	2.085892e-01	2.760218e-01	2.710519e-01	2.054962e-01	2.650096e-01	3.495855e-01	1.799087e-01	5.460330e-01	4.969815e-01	7.403895e-01	6.075886e-01	6.783378e-01	1.266351e+00
1600000	-1.641989e+04	3.134494e+02	8.334976e-01	1.111042e-01	1.400851e-01	1.043212e-01	4.746341e-02	5.269975e-01	7.002861e-02	7.235039e-02	1.740823e-01	1.254255e-01	2.827951e-02	5.663667e-01	3.349558e-02	2.421426e-01	2.148869e-01	2.709850e-01	2.719854e-01	2.109989e-01	2.604675e-01	3.465271e-01	1.820066e-01	5.231092e-01	4.649118e-01	7.400388e-01	5.874794e-01	7.133263e-01	1.237379e+00
1605000	-1.642415e+04	3.243382e+02	7.704111e-01	1.085385e-01	1.626871e-01	8.820825e-02	4.503793e-02	5.453395e-01	5.018876e-02	6.681511e-02	1.895015e-01	1.421015e-01	3.491826e-02	5.240317e-01	4.263197e-02	2.499209e-01	2.179803e-01	2.706343e-01	2.614645e-01	2.244725e-01	2.643545e-01	3.381207e-01	1.730523e-01	5.367168e-01	5.877451e-01	7.555654e-01	6.084053e-01	6.724034e-01	1.271265e+00
1610000	-1.640904e+04	3.169414e+02	8.126291e-01	1.105814e-01	2.126502e-01	9.477214e-02	3.720096e-02	4.940856e-01	5.070973e-02	8.470822e-02	1.772145e-01	1.415155e-01	2.529292e-02	5.328996e-01	3.836923e-02	2.514657e-01	2.282031e-01	2.611622e-01	2.591690e-01	2.096594e-01	2.729386e-01	3.374798e-01	1.799222e-01	5.860317e-01	4.618966e-01	7.827471e-01	5.955107e-01	6.800740e-01	1.264913e+00
1615000	-1.642626e+04	3.062363e+02	8.785045e-01	1.022700e-01	1.747757e-01	8.854053e-02	2.833635e-02	5.521532e-01	5.392416e-02	8.784568e-02	2.339512e-01	1.396577e-01	2.968096e-02	4.665487e-01	4.231583e-02	2.501712e-01	2.179293e-01	2.786842e-01	2.532153e-01	1.921155e-01	2.773402e-01	3.395326e-01	1.910118e-01	3.336126e-01	5.003528e-01	6.905417e-01	6.010847e-01	7.952857e-01	1.169513e+00
1620000	-1.640985e+04	3.031007e+02	8.980271e-01	1.191978e-01	1.620119e-01	8.346549e-02	4.250009e-02	5.471288e-01	4.569586e-02	8.935202e-02	2.004391e-01	1.160042e-01	3.240584e-02	5.192001e-01	4.259876e-02	2.459907e-01	2.233495e-01	2.720833e-01	2.585765e-01	2.084943e-01	2.550713e-01	3.472565e-01	1.891780e-01	4.009515e-01	4.895993e-01	7.226521e-01	6.016470e-01	7.327269e-01	1.221314e+00
1625000	-1.639972e+04	3.022832e+02	9.036920e-01	1.044823e-01	1.455397e-01	8.289731e-02	4.828604e-02	5.666568e-01	5.213791e-02	8.526218e-02	1.692917e-01	1.300463e-01	2.333150e-02	5.517019e-01	4.036646e-02	2.639132e-01	2.202464e-01	2.712483e-01	2.445921e-01	2.187252e-01	2.733260e-01	3.314701e-01	1.764786e-01	4.259551e-01	4.011532e-01	7.432099e-01	5.719102e-01	7.295295e-01	1.223962e+00
1630000	-1.642753e+04	3.021383e+02	9.039057e-01	1.055494e-01	1.415012e-01	7.151683e-02	3.688099e-02	5.906001e-01	5.395143e-02	7.944572e-02	2.140529e-01	1.268135e-01	3.660191e-02	5.095604e-01	3.352564e-02	2.633782e-01	2.149797e-01	2.667505e-01	2.548915e-01	2.117957e-01	2.616182e-01	3.390397e-01	1.875465e-01	3.751220e-01	5.637179e-01	7.097639e-01	6.375803e-01	7.830739e-01	1.179625e+00
1635000	-1.641782e+04	3.148918e+02	8.245962e-01	1.267549e-01	1.757530e-01	9.425504e-02	4.214506e-02	5.060029e-01	5.508911e-02	8.023409e-02	1.793415e-01	1.610590e-01	3.151145e-02	5.077134e-01	4.014057e-02	2.647802e-01	2.130153e-01	2.641776e-01	2.580270e-01	2.038278e-01	2.654970e-01	3.547618e-01	1.759133e-01	6.098874e-01	4.397633e-01	7.536361e-01	5.759004e-01	7.050225e-01	1.244255e+00
1640000	-1.642925e+04	3.089666e+02	8.598989e-01	9.289851e-02	1.811889e-01	1.474517e-01	2.740160e-02	4.993002e-01	5.175909e-02	7.682178e-02	1.760574e-01	1.469044e-01	3.951610e-02	5.225125e-01	3.818775e-02	2.347596e-01	2.418763e-01	2.505370e-01	2.728272e-01	2.052406e-01	2.703886e-01	3.449469e-01	1.794239e-01	6.473516e-01	4.550455e-01	7.770360e-01	5.711000e-01	7.841949e-01	1.178697e+00
1645000	-1.641566e+04	3.069309e+02	8.726395e-01	1.130115e-01	1.513284e-01	7.081617e-02	4.380188e-02	5.694129e-01	5.162915e-02	7.742688e-02	2.133956e-01	1.227498e-01	2.790888e-02	5.198715e-01	3.864735e-02	2.483860e-01	2.133290e-01	2.722261e-01	2.660588e-01	2.029347e-01	2.732922e-01	3.413681e-01	1.824051e-01	5.863866e-01	4.914041e-01	7.741731e-01	6.278590e-01	7.545731e-01	1.203225e+00
1650000	-1.642380e+04	3.071896e+02	8.716344e-01	1.203726e-01	1.170765e-01	9.489029e-02	4.357145e-02	5.628906e-01	6.119852e-02	6.553277e-02	2.069578e-01	1.393209e-01	2.878165e-02	5.191161e-01	4.029078e-02	2.450511e-01	2.235780e-01	2.723389e-01	2.590321e-01	1.973394e-01	2.905457e-01	3.281062e-01	1.840086e-01	5.252151e-01	4.553097e-01	7.199451e-01	5.838784e-01	6.790306e-01	1.265777e+00
1655000	-1.643125e+04	2.989274e+02	9.246382e-01	9.988523e-02	1.890422e-01	9.495156e-02	5.374729e-02	5.076943e-01	5.467944e-02	7.313355e-02	1.727597e-01	1.095478e-01	2.783213e-02	5.848110e-01	3.191569e-02	2.493002e-01	2.274671e-01	2.678768e-01	2.553559e-01	2.058891e-01	2.730837e-01	3.228549e-01	1.981724e-01	4.852977e-01	4.875207e-01	7.328144e-01	5.961424e-01	7.775315e-01	1.184214e+00
1660000	-1.641022e+04	3.097611e+02	8.560110e-01	1.151237e-01	1.343850e-01	7.707748e-02	4.070056e-02	5.812690e-01	5.144434e-02	8.371561e-02	1.850816e-01	1.180717e-01	3.513229e-02	5.438159e-01	3.418280e-02	2.489728e-01	2.149499e-01	2.822363e-01	2.538409e-01	2.116718e-01	2.689628e-01	3.353725e-01	1.839929e-01	5.183124e-01	4.243782e-01	7.366023e-01	6.035850e-01	6.359144e-01	1.301480e+00
1665000	-1.642277e+04	3.214058e+02	7.874904e-01	8.476716e-02	1.544421e-01	1.004525e-01	4.321434e-02	5.570871e-01	6.003686e-02	6.623396e-02	2.021754e-01	1.502693e-01	2.817115e-02	5.118753e-01	4.127484e-02	2.489891e-01	2.134476e-01	2.860826e-01	2.514807e-01	2.078174e-01	2.664852e-01	3.394094e-01	1.862880e-01	5.733976e-01	4.119635e-01	8.007128e-01	5.802715e-01	5.892747e-01	1.340099e+00
1670000	-1.642092e+04	2.997084e+02	9.206224e-01	1.064207e-01	1.249381e-01	9.950440e-02	4.155793e-02	5.847475e-01	4.283129e-02	5.490093e-02	1.713399e-01	1.560357e-01	2.729155e-02	5.505737e-01	3.985832e-02	2.452055e-01	2.194957e-01	2.804977e-01	2.548011e-01	2.108989e-01	2.677764e-01	3.373343e-01	1.839903e-01	3.869080e-01	4.147501e-01	7.603973e-01	5.726872e-01	6.722646e-01	1.271380e+00
1675000	-1.640870e+04	2.989476e+02	9.245519e-01	1.005052e-01	1.580476e-01	8.642835e-02	3.563805e-02	5.529145e-01	6.646624e-02	7.725210e-02	1.626960e-01	1.168695e-01	3.162544e-02	5.772777e-01	3.427923e-02	2.558427e-01	2.245647e-01	2.641147e-01	2.554779e-01	2.078708e-01	2.769708e-01	3.398081e-01	1.753504e-01	5.361925e-01	4.294997e-01	7.472266e-01	5.623109e-01	7.294039e-01	1.224066e+00
1680000	-1.641836e+04	3.092848e+02	8.585371e-01	9.886343e-02	1.341068e-01	9.423304e-02	4.325651e-02	5.761077e-01	5.343250e-02	8.124934e-02	1.850538e-01	1.095870e-01	3.437738e-02	5.503411e-01	3.939140e-02	2.567397e-01	1.993588e-01	2.887252e-01	2.551762e-01	2.136753e-01	2.705138e-01	3.386754e-01	1.771354e-01	4.211783e-01	5.850523e-01	7.275959e-01	6.187716e-01	6.937568e-01	1.253583e+00
1685000	-1.642763e+04	3.043686e+02	8.890217e-01	1.030528e-01	1.329038e-01	7.546055e-02	3.802125e-02	6.045921e-01	4.596957e-02	8.179537e-02	2.163034e-01	1.327995e-01	2.775583e-02	5.028282e-01	3.851779e-02	2.757464e-01	2.235393e-01	2.657755e-01	2.349388e-01	2.028947e-01	2.782772e-01	3.400502e-01	1.787779e-01	5.447120e-01	4.897975e-01	7.627875e-01	5.927062e-01	7.308234e-01	1.222891e+00
1690000	-1.642294e+04	2.965197e+02	9.402685e-01	9.124991e-02	1.268948e-01	1.271204e-01	3.038276e-02	5.660234e-01	5.832880e-02	8.559494e-02	1.778455e-01	1.422874e-01	2.541019e-02	5.300525e-01	3.880953e-02	2.723882e-01	2.286575e-01	2.765575e-01	2.223968e-01	2.051043e-01	2.761328e-01	3.461542e-01	1.726087e-01	4.898629e-01	5.422592e-01	7.013332e-01	6.089734e-01	7.372617e-01	1.217559e+00
1695000	-1.642952e+04	3.002561e+02	9.159885e-01	1.281778e-01	1.390461e-01	1.044538e-01	3.251721e-02	5.550525e-01	4.075259e-02	7.707092e-02	1.911127e-01	1.145138e-01	3.096429e-02	5.502032e-01	3.613519e-02	2.299154e-01	2.243320e-01	2.784444e-01	2.673083e-01	2.015478e-01	2.628933e-01	3.482958e-01	1.872631e-01	3.932489e-01	5.675629e-01	7.212279e-01	6.070558e-01	7.348743e-01	1.219536e+00
1700000	-1.640977e+04	2.954218e+02	9.483622e-01	1.242185e-01	1.443982e-01	7.385548e-02	4.079791e-02	5.717409e-01	4.498896e-02	8.458816e-02	1.797523e-01	1.488785e-01	3.027709e-02	5.103944e-01	4.610959e-02	2.468671e-01	2.131119e-01	2.899802e-01	2.500408e-01	2.006356e-01	2.600388e-01	3.548279e-01	1.844978e-01	3.562754e-01	5.730946e-01	7.050443e-01	5.893883e-01	7.615353e-01	1.197460e+00
1705000	-1.641109e+04	3.077684e+02	8.686293e-01	1.320593e-01	1.453453e-01	8.758591e-02	4.117699e-02	5.389943e-01	5.483821e-02	7.623322e-02	2.278655e-01	1.357505e-01	3.339023e-02	4.913240e-01	3.543655e-02	2.420470e-01	2.177575e-01	2.861776e-01	2.540178e-01	2.012967e-01	2.781463e-01	3.367593e-01	1.837977e-01	4.538861e-01	4.315685e-01	7.191918e-01	5.612497e-01	7.271465e-01	1.225935e+00
1710000	-1.641483e+04	3.010114e+02	9.107530e-01	1.146156e-01	1.465872e-01	8.480718e-02	4.828722e-02	5.520617e-01	5.364110e-02	7.645057e-02	1.881982e-01	1.333445e-01	3.082311e-02	5.360957e-01	3.508788e-02	2.427006e-01	2.133204e-01	2.762841e-01	2.676949e-01	2.072607e-01	2.709820e-01	3.415798e-01	1.801775e-01	4.534784e-01	5.550939e-01	7.517617e-01	6.197218e-01	6.939438e-01	1.253429e+00
1715000	-1.641115e+04	3.053873e+02	8.830773e-01	1.497520e-01	1.491590e-01	9.212443e-02	4.042040e-02	5.275594e-01	4.098479e-02	6.718868e-02	1.838235e-01	1.259008e-01	3.371977e-02	5.412125e-01	4.815475e-02	2.368188e-01	2.265559e-01	2.699594e-01	2.666659e-01	2.243795e-01	2.591854e-01	3.347736e-01	1.816615e-01	4.547899e-01	5.008661e-01	7.149139e-01	5.993851e-01	7.210905e-01	1.230950e+00
1720000	-1.641499e+04	3.193101e+02	8.004281e-01	1.286000e-01	1.781615e-01	9.758432e-02	4.018934e-02	5.072291e-01	4.823573e-02	7.955402e-02	1.764060e-01	1.409948e-01	2.930344e-02	5.340728e-01	3.966889e-02	2.607301e-01	2.264188e-01	2.637142e-01	2.491369e-01	2.072969e-01	2.607826e-01	3.565436e-01	1.753769e-01	4.212592e-01	3.771834e-01	7.343456e-01	5.732106e-01	7.852795e-01	1.177798e+00
1725000	-1.641751e+04	3.019347e+02	9.039565e-01	9.244112e-02	1.612294e-01	8.317691e-02	4.268245e-02	5.604661e-01	6.000403e-02	6.735099e-02	2.249599e-01	1.476898e-01	3.249082e-02	4.899342e-01	3.757431e-02	2.661052e-01	2.202711e-01	2.611275e-01	2.524962e-01	2.071637e-01	2.630893e-01	3.477146e-01	1.820323e-01	6.762735e-01	4.583688e-01	7.815588e-01	5.624748e-01	7.350237e-01	1.219413e+00
1730000	-1.639432e+04	3.016687e+02	9.062455e-01	1.238845e-01	1.521867e-01	8.799479e-02	3.716431e-02	5.560550e-01	4.271477e-02	7.526578e-02	1.852175e-01	1.200747e-01	3.322050e-02	5.402691e-01	4.595239e-02	2.498057e-01	2.158115e-01	2.826782e-01	2.517045e-01	2.046548e-01	2.728987e-01	3.374220e-01	1.850245e-01	5.274267e-01	5.188539e-01	7.421301e-01	6.056720e-01	7.840479e-01	1.178818e+00
1735000	-1.641916e+04	3.196060e+02	7.974649e-01	9.093727e-02	1.761450e-01	9.348955e-02	4.151223e-02	5.376699e-01	6.024607e-02	8.236406e-02	2.189723e-01	1.146544e-01	3.231746e-02	5.133117e-01	3.838013e-02	2.469646e-01	2.293274e-01	2.664704e-01	2.572375e-01	2.051195e-01	2.673404e-01	3.394199e-01	1.881201e-01	5.302825e-01	4.917305e-01	7.560837e-01	6.266004e-01	7.175931e-01	1.233846e+00
1740000	-1.639486e+04	3.197657e+02	7.961339e-01	1.225667e-01	1.689343e-01	1.011053e-01	4.317302e-02	5.062803e-01	5.794045e-02	6.626283e-02	1.995505e-01	1.283061e-01	3.119036e-02	5.373826e-01	3.730765e-02	2.310122e-01	2.291606e-01	2.781322e-01	2.616950e-01	2.130096e-01	2.747646e-01	3.388693e-01	1.733566e-01	5.012511e-01	5.950615e-01	7.615720e-01	6.222984e-01	7.477935e-01	1.208839e+00
1745000	-1.640341e+04	2.990100e+02	9.250685e-01	9.338675e-02	1.733220e-01	9.972702e-02	3.688183e-02	5.353731e-01	6.130933e-02	6.914227e-02	1.600102e-01	1.213615e-01	2.875655e-02	5.749176e-01	4.581179e-02	2.534119e-01	2.193961e-01	2.736994e-01	2.534925e-01	2.140522e-01	2.681548e-01	3.529296e-01	1.648634e-01	4.443117e-01	3.807833e-01	7.339870e-01	5.546657e-01	6.761238e-01	1.268184e+00
1750000	-1.640883e+04	3.013959e+02	9.092271e-01	1.293522e-01	1.797418e-01	8.469512e-02	3.879308e-02	5.072914e-01	6.012634e-02	9.935382e-02	1.750843e-01	1.290484e-01	2.950447e-02	5.349646e-01	3.204439e-02	2.417734e-01	2.312270e-01	2.751008e-01	2.518988e-01	1.989699e-01	2.566989e-01	3.555984e-01	1.887328e-01	4.102704e-01	4.487348e-01	6.640567e-01	5.611365e-01	8.028739e-01	1.163229e+00
1755000	-1.639996e+04	3.031353e+02	8.970641e-01	1.257241e-01	1.711715e-01	1.170855e-01	4.321863e-02	4.936057e-01	4.919459e-02	8.184602e-02	1.772989e-01	1.293579e-01	2.623220e-02	5.470735e-01	3.819140e-02	2.309964e-01	2.326089e-01	2.834412e-01	2.529534e-01	2.110217e-01	2.628682e-01	3.394535e-01	1.866566e-01	5.303621e-01	4.759039e-01	7.473020e-01	5.891353e-01	7.210869e-01	1.230953e+00
1760000	-1.641321e+04	3.147872e+02	8.252295e-01	1.011152e-01	1.823038e-01	7.676419e-02	4.392432e-02	5.407898e-01	5.510274e-02	7.624744e-02	2.032825e-01	1.312158e-01	3.005914e-02	5.135442e-01	4.565089e-02	2.529771e-01	2.093343e-01	2.789902e-01	2.586984e-01	1.989754e-01	2.742275e-01	3.546968e-01	1.721004e-01	5.209257e-01	5.257649e-01	7.378771e-01	6.083303e-01	7.439953e-01	1.211984e+00
1765000	-1.642587e+04	3.174354e+02	8.094063e-01	1.438470e-01	1.573698e-01	8.717767e-02	3.064985e-02	5.302559e-01	5.069983e-02	7.516590e-02	1.761891e-01	1.537155e-01	2.183491e-02	5.469398e-01	2.615480e-02	2.620690e-01	2.212971e-01	2.752677e-01	2.413661e-01	2.082768e-01	2.610330e-01	3.426563e-01	1.880338e-01	6.614891e-01	4.490647e-01	7.731998e-01	5.778460e-01	7.166172e-01	1.234654e+00
1770000	-1.640552e+04	3.210276e+02	7.897618e-01	9.447177e-02	2.226099e-01	1.030507e-01	3.839873e-02	4.772871e-01	6.418175e-02	8.591778e-02	2.046559e-01	1.228902e-01	3.257816e-02	5.164210e-01	3.753700e-02	2.441790e-01	2.259520e-01	2.688609e-01	2.610080e-01	2.058957e-01	2.628889e-01	3.426195e-01	1.885959e-01	4.826255e-01	4.775248e-01	7.539560e-01	5.860147e-01	7.409031e-01	1.214544e+00
1775000	-1.642253e+04	3.038716e+02	8.921909e-01	1.344893e-01	1.341619e-01	7.513220e-02	5.819132e-02	5.395439e-01	5.848139e-02	6.679549e-02	2.017403e-01	1.301374e-01	3.205720e-02	5.202360e-01	4.903367e-02	2.379679e-01	2.081116e-01	2.902897e-01	2.636307e-01	2.002368e-01	2.749155e-01	3.477097e-01	1.771380e-01	5.267678e-01	5.062213e-01	7.647160e-01	6.173139e-01	8.106914e-01	1.156756e+00
1780000	-1.641334e+04	3.086721e+02	8.627860e-01	1.238057e-01	1.829726e-01	6.279625e-02	4.193975e-02	5.261249e-01	6.236089e-02	7.616231e-02	1.609925e-01	1.268846e-01	2.992962e-02	5.712615e-01	3.476947e-02	2.572514e-01	2.272518e-01	2.512707e-01	2.642262e-01	2.097928e-01	2.710727e-01	3.313240e-01	1.878105e-01	5.037234e-01	4.235949e-01	7.663580e-01	5.754981e-01	7.215401e-01	1.230578e+00
1785000	-1.641123e+04	3.185297e+02	8.031935e-01	1.152930e-01	1.479132e-01	8.825419e-02	5.906460e-02	5.390968e-01	5.037823e-02	7.220088e-02	1.807783e-01	1.262129e-01	3.270755e-02	5.527027e-01	3.539770e-02	2.448650e-01	2.275968e-01	2.837690e-01	2.437692e-01	2.137719e-01	2.664255e-01	3.430986e-01	1.767040e-01	6.162136e-01	4.793994e-01	7.436189e-01	6.256766e-01	7.626342e-01	1.196550e+00
1790000	-1.640653e+04	3.193612e+02	7.985617e-01	8.704191e-02	1.558417e-01	8.121573e-02	4.234569e-02	5.817064e-01	5.184863e-02	7.462194e-02	1.886731e-01	1.420472e-01	3.121189e-02	5.267311e-01	3.671486e-02	2.533564e-01	2.264219e-01	2.742448e-01	2.459768e-01	1.980661e-01	2.633161e-01	3.502757e-01	1.883421e-01	6.065089e-01	4.677759e-01	7.732828e-01	5.807168e-01	6.884895e-01	1.257945e+00
1795000	-1.642992e+04	3.061996e+02	8.776261e-01	1.140781e-01	1.484223e-01	9.562790e-02	4.468830e-02	5.380633e-01	5.912011e-02	8.122088e-02	1.699593e-01	1.011538e-01	3.114230e-02	5.824003e-01	3.412335e-02	2.539196e-01	2.114979e-01	2.732480e-01	2.613345e-01	2.261690e-01	2.446239e-01	3.422176e-01	1.869895e-01	4.781741e-01	5.326962e-01	7.486152e-01	6.054647e-01	7.496312e-01	1.207317e+00
1800000	-1.640590e+04	3.058999e+02	8.802321e-01	1.160689e-01	1.486985e-01	8.590298e-02	3.075874e-02	5.624712e-01	5.609967e-02	8.071038e-02	1.748535e-01	1.323068e-01	3.287240e-02	5.381965e-01	4.106041e-02	2.425706e-01	2.236171e-01	2.790158e-01	2.547965e-01	2.056604e-01	2.774632e-01	3.379822e-01	1.788942e-01	4.392240e-01	4.559346e-01	7.133532e-01	5.699641e-01	7.729350e-01	1.188020e+00
1805000	-1.640978e+04	3.091762e+02	8.594645e-01	1.214325e-01	1.848084e-01	8.699713e-02	3.544802e-02	5.230085e-01	4.830536e-02	8.696627e-02	1.882732e-01	1.195846e-01	3.561585e-02	5.147907e-01	5.476935e-02	2.627651e-01	2.137536e-01	2.630358e-01	2.604455e-01	2.192726e-01	2.607743e-01	3.466424e-01	1.733108e-01	5.228487e-01	4.407652e-01	7.695049e-01	5.951447e-01	8.264973e-01	1.143668e+00
1810000	-1.640241e+04	3.044918e+02	8.886573e-01	1.368246e-01	1.433069e-01	8.332777e-02	5.716545e-02	5.318914e-01	4.748386e-02	6.941942e-02	1.915137e-01	1.374144e-01	2.493313e-02	5.368413e-01	3.987806e-02	2.500096e-01	2.214490e-01	2.707064e-01	2.578351e-01	2.078401e-01	2.689230e-01	3.442688e-01	1.789680e-01	5.244494e-01	4.443138e-01	7.693176e-01	5.840948e-01	7.655236e-01	1.194157e+00
1815000	-1.641017e+04	3.115342e+02	8.452779e-01	1.300109e-01	1.669022e-01	6.726439e-02	3.320183e-02	5.557094e-01	4.691124e-02	7.439109e-02	1.706250e-01	1.507526e-01	3.400009e-02	5.321429e-01	3.808837e-02	2.494680e-01	2.239512e-01	2.875682e-01	2.390126e-01	2.184999e-01	2.561534e-01	3.457241e-01	1.796226e-01	5.243447e-01	4.128246e-01	7.403680e-01	5.759200e-01	7.631939e-01	1.196086e+00
1820000	-1.640148e+04	3.072541e+02	8.716398e-01	9.161531e-02	1.434517e-01	8.765491e-02	3.875147e-02	5.822825e-01	5.624420e-02	7.713447e-02	1.680224e-01	1.305230e-01	2.990634e-02	5.594142e-01	3.499957e-02	2.517850e-01	2.204252e-01	2.814005e-01	2.463893e-01	1.983541e-01	2.525918e-01	3.644706e-01	1.845835e-01	4.749244e-01	4.401774e-01	7.475626e-01	5.662765e-01	7.718945e-01	1.188882e+00
1825000	-1.641231e+04	3.062033e+02	8.774096e-01	9.763215e-02	1.475086e-01	8.743121e-02	5.156963e-02	5.700128e-01	4.584561e-02	6.413506e-02	1.990981e-01	1.392633e-01	2.711095e-02	5.179516e-01	5.244097e-02	2.490816e-01	2.172952e-01	2.790326e-01	2.545905e-01	2.164481e-01	2.747961e-01	3.324984e-01	1.762573e-01	5.398111e-01	5.018617e-01	7.682577e-01	5.991261e-01	7.349474e-01	1.219476e+00
1830000	-1.641276e+04	3.064211e+02	8.760453e-01	1.320731e-01	1.379263e-01	8.436118e-02	2.674091e-02	5.685847e-01	5.031384e-02	7.791817e-02	1.847217e-01	1.567525e-01	3.768314e-02	5.029532e-01	3.997129e-02	2.606383e-01	2.116374e-01	2.713375e-01	2.563868e-01	2.011265e-01	2.845562e-01	3.288196e-01	1.854977e-01	4.790063e-01	5.628382e-01	7.468276e-01	6.408404e-01	6.996170e-01	1.248731e+00
1835000	-1.639313e+04	3.104311e+02	8.520052e-01	1.093850e-01	1.386874e-01	1.075245e-01	5.139774e-02	5.390999e-01	5.390540e-02	6.547695e-02	1.781060e-01	1.386426e-01	2.677159e-02	5.547645e-01	3.623838e-02	2.553972e-01	2.213637e-01	2.937192e-01	2.295199e-01	2.109373e-01	2.643880e-01	3.547304e-01	1.699444e-01	4.378973e-01	4.919149e-01	7.112967e-01	5.937046e-01	8.503502e-01	1.123917e+00
1840000	-1.642280e+04	3.102046e+02	8.518603e-01	8.089144e-02	1.375770e-01	7.028881e-02	5.006429e-02	6.095321e-01	5.164644e-02	6.079610e-02	1.749569e-01	1.754661e-01	2.955838e-02	5.128362e-01	4.638631e-02	2.773449e-01	1.969691e-01	2.702483e-01	2.554377e-01	2.053687e-01	2.794258e-01	3.403541e-01	1.748514e-01	6.861673e-01	4.939435e-01	7.629544e-01	5.990413e-01	7.050140e-01	1.244262e+00
1845000	-1.641707e+04	2.932789e+02	9.637945e-01	9.720268e-02	1.405367e-01	9.538089e-02	3.606694e-02	5.810830e-01	4.972978e-02	7.535931e-02	1.564865e-01	1.262643e-01	3.046161e-02	5.740523e-01	3.737598e-02	2.461432e-01	2.260834e-01	2.782283e-01	2.495451e-01	2.238802e-01	2.686842e-01	3.425705e-01	1.648651e-01	3.160853e-01	4.947977e-01	6.498328e-01	5.842227e-01	7.643969e-01	1.195090e+00
1850000	-1.640856e+04	3.154771e+02	8.213389e-01	1.162985e-01	1.708001e-01	1.024408e-01	3.432104e-02	5.237000e-01	5.243951e-02	7.582076e-02	1.810125e-01	1.258603e-01	3.575168e-02	5.330997e-01	4.845503e-02	2.460559e-01	2.236151e-01	2.773619e-01	2.529671e-01	2.036614e-01	2.659219e-01	3.392218e-01	1.911949e-01	5.600791e-01	4.587634e-01	7.699972e-01	5.928852e-01	6.686726e-01	1.274354e+00
1855000	-1.642268e+04	3.056719e+02	8.809183e-01	1.421744e-01	1.264455e-01	9.984332e-02	4.571000e-02	5.426485e-01	4.317830e-02	6.803514e-02	1.693792e-01	1.223519e-01	3.777118e-02	5.550227e-01	4.744001e-02	2.675554e-01	1.928377e-01	2.751876e-01	2.644193e-01	2.150788e-01	2.757877e-01	3.307347e-01	1.783987e-01	4.673662e-01	5.466693e-01	7.528809e-01	6.179991e-01	7.664847e-01	1.193361e+00
1860000	-1.640281e+04	3.008384e+02	9.119906e-01	1.519840e-01	1.696831e-01	9.341407e-02	4.340871e-02	4.843527e-01	5.715742e-02	7.407900e-02	2.014144e-01	1.388682e-01	3.648003e-02	5.145649e-01	3.459346e-02	2.379007e-01	2.211531e-01	2.714005e-01	2.695457e-01	2.066455e-01	2.692483e-01	3.287657e-01	1.953404e-01	4.688942e-01	5.224527e-01	7.420501e-01	5.904944e-01	6.831347e-01	1.262379e+00
1865000	-1.641612e+04	3.110279e+02	8.477367e-01	9.077157e-02	1.384007e-01	8.190694e-02	3.771464e-02	6.047329e-01	4.647323e-02	7.891013e-02	1.773766e-01	1.209991e-01	3.042906e-02	5.504879e-01	4.179710e-02	2.620836e-01	2.039264e-01	2.824317e-01	2.515583e-01	2.111279e-01	2.635399e-01	3.546582e-01	1.706740e-01	5.294431e-01	5.071002e-01	7.367357e-01	6.130770e-01	7.971347e-01	1.167982e+00
1870000	-1.641462e+04	2.982545e+02	9.276514e-01	1.164167e-01	1.537586e-01	1.053098e-01	3.836710e-02	5.306080e-01	5.553980e-02	8.036543e-02	1.670165e-01	1.402487e-01	3.240321e-02	5.410538e-01	3.891241e-02	2.548948e-01	2.232683e-01	2.600370e-01	2.617998e-01	2.173329e-01	2.801066e-01	3.454128e-01	1.571477e-01	6.503498e-01	5.395683e-01	7.324744e-01	5.876017e-01	8.682997e-01	1.109054e+00
1875000	-1.641579e+04	3.046842e+02	8.877460e-01	8.910046e-02	1.449091e-01	8.919967e-02	4.874092e-02	5.815171e-01	4.653268e-02	7.489892e-02	1.925492e-01	1.194725e-01	2.487966e-02	5.447893e-01	4.341043e-02	2.532903e-01	2.148173e-01	2.702195e-01	2.616728e-01	2.114605e-01	2.633265e-01	3.432482e-01	1.819647e-01	4.038209e-01	5.162347e-01	7.269844e-01	5.861770e-01	6.829654e-01	1.262519e+00
1880000	-1.640750e+04	2.930032e+02	9.655306e-01	1.165411e-01	1.505293e-01	6.805381e-02	3.999753e-02	5.866119e-01	3.826626e-02	8.414877e-02	1.848630e-01	1.166094e-01	3.147225e-02	5.353326e-01	4.757398e-02	2.570368e-01	2.062259e-01	2.697007e-01	2.670365e-01	2.075936e-01	2.705717e-01	3.321648e-01	1.896699e-01	3.906808e-01	4.437575e-01	7.060428e-01	5.304050e-01	7.657992e-01	1.193929e+00
1885000	-1.641835e+04	3.097194e+02	8.567901e-01	1.064612e-01	1.463299e-01	8.647009e-02	3.558090e-02	5.714294e-01	5.372851e-02	8.091895e-02	1.816915e-01	1.327451e-01	2.866777e-02	5.274808e-01	4.849596e-02	2.547589e-01	2.351764e-01	2.678100e-01	2.422546e-01	2.176383e-01	2.668188e-01	3.316409e-01	1.839020e-01	4.485120e-01	4.084821e-01	7.429043e-01	5.959905e-01	7.697669e-01	1.190644e+00
1890000	-1.641751e+04	3.131915e+02	8.343880e-01	1.137156e-01	1.644103e-01	8.412067e-02	2.900105e-02	5.439049e-01	6.484753e-02	7.031815e-02	1.893597e-01	1.337499e-01	2.655304e-02	5.408871e-01	3.913214e-02	2.525873e-01	2.207440e-01	2.633590e-01	2.633097e-01	2.097053e-01	2.714505e-01	3.378474e-01	1.809967e-01	5.213272e-01	5.750339e-01	7.365800e-01	6.268296e-01	7.166612e-01	1.234618e+00
1895000	-1.642645e+04	3.135384e+02	8.327249e-01	1.000046e-01	1.176917e-01	6.846831e-02	4.294231e-02	6.162642e-01	5.462893e-02	8.730730e-02	1.834598e-01	1.435440e-01	2.887965e-02	5.158642e-01	4.094516e-02	2.401984e-01	2.071485e-01	2.952540e-01	2.573991e-01	2.148155e-01	2.593812e-01	3.422133e-01	1.835901e-01	5.533691e-01	4.755639e-01	7.504672e-01	5.789698e-01	7.939635e-01	1.170608e+00
1900000	-1.640785e+04	3.183715e+02	8.041280e-01	1.049986e-01	1.638885e-01	1.219161e-01	3.549019e-02	5.343125e-01	3.939413e-02	9.027032e-02	1.992447e-01	1.255508e-01	3.211509e-02	5.121532e-01	4.066591e-02	2.345701e-01	2.127191e-01	2.920328e-01	2.606779e-01	2.137228e-01	2.627624e-01	3.343057e-01	1.892090e-01	5.469644e-01	5.440268e-01	7.326335e-01	6.217599e-01	7.221022e-01	1.230112e+00
1905000	-1.641122e+04	3.052551e+02	8.833417e-01	1.256012e-01	1.993748e-01	9.527051e-02	4.405509e-02	4.911477e-01	4.455077e-02	7.546790e-02	1.833833e-01	1.106738e-01	3.109480e-02	5.475284e-01	5.185180e-02	2.605779e-01	2.247176e-01	2.569729e-01	2.577315e-01	2.116664e-01	2.728285e-01	3.221387e-01	1.933664e-01	6.480936e-01	3.978493e-01	7.554270e-01	5.557665e-01	7.259678e-01	1.226911e+00
1910000	-1.640483e+04	3.088341e+02	8.617075e-01	1.121894e-01	1.896293e-01	7.052268e-02	4.484745e-02	5.211508e-01	6.166029e-02	7.906113e-02	2.103073e-01	1.360017e-01	3.698479e-02	4.970840e-01	4.056105e-02	2.576624e-01	2.205909e-01	2.650131e-01	2.567336e-01	2.042067e-01	2.697200e-01	3.298322e-01	1.962411e-01	4.692734e-01	4.712907e-01	7.628497e-01	5.887551e-01	7.216776e-01	1.230464e+00
1915000	-1.640875e+04	3.054248e+02	8.822540e-01	1.105077e-01	1.931685e-01	9.458457e-02	4.028153e-02	5.225332e-01	3.892455e-02	6.997309e-02	1.975856e-01	1.249437e-01	2.495207e-02	5.420322e-01	4.051328e-02	2.541943e-01	2.300473e-01	2.745307e-01	2.412276e-01	2.095518e-01	2.765958e-01	3.431789e-01	1.706735e-01	6.236336e-01	4.252649e-01	7.629131e-01	5.281902e-01	7.315080e-01	1.222324e+00
1920000	-1.641703e+04	3.009365e+02	9.125390e-01	1.187315e-01	1.384898e-01	1.035992e-01	4.707683e-02	5.569062e-01	3.519653e-02	9.550788e-02	1.985985e-01	1.123776e-01	2.667952e-02	5.291797e-01	3.765686e-02	2.653456e-01	2.291552e-01	2.562866e-01	2.492126e-01	2.078514e-01	2.632113e-01	3.366714e-01	1.922659e-01	4.326689e-01	3.763519e-01	7.283321e-01	5.668329e-01	7.605235e-01	1.198298e+00
1925000	-1.641399e+04	3.199135e+02	7.960529e-01	1.134559e-01	1.475923e-01	1.009444e-01	4.546052e-02	5.472067e-01	4.534010e-02	7.782622e-02	1.712925e-01	1.316010e-01	2.564879e-02	5.631303e-01	3.050115e-02	2.465113e-01	2.217661e-01	2.791336e-01	2.525891e-01	1.983281e-01	2.601775e-01	3.669144e-01	1.745800e-01	4.955055e-01	4.672363e-01	7.467367e-01	6.139934e-01	7.351561e-01	1.219303e+00
1930000	-1.640872e+04	3.050298e+02	8.846952e-01	8.246271e-02	1.731943e-01	9.368082e-02	4.538660e-02	5.596577e-01	4.561778e-02	7.726634e-02	1.844362e-01	1.241390e-01	2.495637e-02	5.492884e-01	3.991368e-02	2.608907e-01	2.122941e-01	2.683971e-01	2.584181e-01	2.114120e-01	2.532282e-01	3.568494e-01	1.785104e-01	5.022998e-01	5.544955e-01	7.800388e-01	6.279771e-01	6.701753e-01	1.273110e+00
1935000	-1.640723e+04	3.167924e+02	8.133615e-01	1.365987e-01	1.611670e-01	9.928590e-02	4.631121e-02	5.116134e-01	4.502381e-02	6.847014e-02	2.111496e-01	1.176649e-01	3.556300e-02	5.327530e-01	3.439935e-02	2.584529e-01	2.057484e-01	2.806818e-01	2.551169e-01	2.065236e-01	2.768954e-01	3.359620e-01	1.806190e-01	6.104202e-01	4.603656e-01	7.544634e-01	6.115010e-01	8.162545e-01	1.152150e+00
1940000	-1.640757e+04	2.947495e+02	9.527223e-01	1.124212e-01	1.683486e-01	9.703431e-02	3.324001e-02	5.496237e-01	3.933219e-02	7.747115e-02	1.955506e-01	1.539475e-01	3.124031e-02	5.053639e-01	3.642654e-02	2.353184e-01	2.401106e-01	2.661687e-01	2.584023e-01	2.119617e-01	2.591730e-01	3.436906e-01	1.851747e-01	5.893837e-01	3.695906e-01	7.475136e-01	5.582396e-01	6.665048e-01	1.276149e+00
1945000	-1.641632e+04	3.070256e+02	8.727947e-01	9.161929e-02	1.890476e-01	8.394594e-02	4.048607e-02	5.323869e-01	6.251420e-02	8.238464e-02	1.804795e-01	1.275390e-01	3.235781e-02	5.360938e-01	4.114528e-02	2.472807e-01	2.341163e-01	2.680255e-01	2.505776e-01	2.077752e-01	2.741452e-01	3.456999e-01	1.723798e-01	4.315922e-01	5.265436e-01	7.352388e-01	6.050577e-01	8.002489e-01	1.165403e+00
1950000	-1.642653e+04	2.953799e+02	9.483433e-01	1.279703e-01	1.344276e-01	7.309348e-02	3.645141e-02	5.842038e-01	4.385336e-02	7.827092e-02	1.905256e-01	1.297606e-01	2.560914e-02	5.355259e-01	4.030789e-02	2.429673e-01	2.406045e-01	2.703506e-01	2.460776e-01	2.209435e-01	2.873257e-01	3.094718e-01	1.822590e-01	4.746313e-01	4.993539e-01	6.825076e-01	6.123630e-01	8.020053e-01	1.163949e+00
1955000	-1.641766e+04	3.065178e+02	8.763760e-01	9.310491e-02	2.004222e-01	8.235197e-02	4.958511e-02	5.137324e-01	6.080345e-02	8.003848e-02	1.821613e-01	1.209766e-01	3.569861e-02	5.374326e-01	4.369247e-02	2.397751e-01	2.396961e-01	2.667161e-01	2.538127e-01	2.118770e-01	2.576322e-01	3.390187e-01	1.914721e-01	5.401066e-01	3.521588e-01	7.554651e-01	5.532640e-01	6.902705e-01	1.256470e+00
1960000	-1.643595e+04	3.097401e+02	8.567171e-01	1.348223e-01	1.593146e-01	6.856184e-02	5.046599e-02	5.311811e-01	5.565416e-02	8.740300e-02	1.954939e-01	1.462894e-01	2.831191e-02	5.136704e-01	2.883133e-02	2.422403e-01	2.056398e-01	2.812060e-01	2.709139e-01	1.878508e-01	2.799456e-01	3.563051e-01	1.758985e-01	4.304327e-01	4.178144e-01	7.463386e-01	5.402120e-01	7.836165e-01	1.179176e+00
1965000	-1.639769e+04	3.043245e+02	8.896340e-01	1.025302e-01	1.656576e-01	1.081569e-01	5.260410e-02	5.192556e-01	5.179561e-02	7.599194e-02	1.645826e-01	1.465040e-01	3.199979e-02	5.398589e-01	4.106270e-02	2.614491e-01	2.213878e-01	2.643761e-01	2.527870e-01	2.142322e-01	2.609423e-01	3.370202e-01	1.878052e-01	4.694594e-01	5.127708e-01	7.707104e-01	6.227950e-01	6.754743e-01	1.268722e+00
1970000	-1.640453e+04	3.077167e+02	8.685440e-01	1.190113e-01	1.358109e-01	9.162409e-02	5.016332e-02	5.493867e-01	5.400374e-02	7.977440e-02	1.785806e-01	1.152026e-01	2.807380e-02	5.611887e-01	3.717989e-02	2.469142e-01	2.261184e-01	2.824610e-01	2.445065e-01	2.155692e-01	2.708852e-01	3.411942e-01	1.723514e-01	4.049956e-01	5.459709e-01	7.160867e-01	6.240865e-01	8.018334e-01	1.164091e+00
1975000	-1.641923e+04	3.083763e+02	8.653155e-01	1.396451e-01	1.773645e-01	9.646891e-02	4.089028e-02	4.857084e-01	5.992281e-02	8.045315e-02	1.938690e-01	1.377903e-01	4.340630e-02	4.978922e-01	4.658907e-02	2.401831e-01	2.267333e-01	2.735662e-01	2.595174e-01	2.115482e-01	2.736204e-01	3.349058e-01	1.799256e-01	3.564649e-01	4.565692e-01	7.028778e-01	5.570825e-01	7.575057e-01	1.200796e+00
1980000	-1.639713e+04	3.071385e+02	8.719984e-01	1.176840e-01	1.695408e-01	9.573131e-02	3.300663e-02	5.294828e-01	5.455444e-02	6.997278e-02	1.730333e-01	1.335534e-01	2.952702e-02	5.671576e-01	2.675591e-02	2.612240e-01	2.161794e-01	2.586646e-01	2.639320e-01	2.127877e-01	2.687215e-01	3.462978e-01	1.721931e-01	5.097394e-01	4.633732e-01	7.276090e-01	5.949416e-01	7.202196e-01	1.231671e+00
1985000	-1.640685e+04	3.071991e+02	8.708021e-01	1.226677e-01	1.968803e-01	8.968227e-02	3.173484e-02	5.055105e-01	5.352440e-02	7.310844e-02	1.771122e-01	1.379372e-01	2.794920e-02	5.470194e-01	3.687359e-02	2.435958e-01	2.047502e-01	2.799257e-01	2.717283e-01	2.177746e-01	2.692419e-01	3.382340e-01	1.747494e-01	5.249422e-01	5.799308e-01	7.538328e-01	5.971192e-01	6.525306e-01	1.287721e+00
1990000	-1.640813e+04	3.086846e+02	8.623728e-01	1.057272e-01	1.259418e-01	1.002062e-01	2.079422e-02	6.048025e-01	4.252813e-02	7.933705e-02	2.072502e-01	1.238377e-01	2.585969e-02	5.210881e-01	4.262724e-02	2.581459e-01	2.079996e-01	2.887498e-01	2.451047e-01	2.106926e-01	2.793322e-01	3.268915e-01	1.830837e-01	5.256656e-01	4.563200e-01	7.623991e-01	5.875014e-01	7.017348e-01	1.246977e+00
1995000	-1.641883e+04	3.163925e+02	8.162500e-01	9.126099e-02	1.605962e-01	8.194771e-02	2.999893e-02	5.733479e-01	6.284827e-02	6.420147e-02	1.927271e-01	1.262072e-01	3.203272e-02	5.414597e-01	4.337175e-02	2.776548e-01	2.151713e-01	2.798091e-01	2.273648e-01	2.129511e-01	2.705447e-01	3.372410e-01	1.792633e-01	5.529850e-01	4.210952e-01	7.404972e-01	5.820230e-01	7.120749e-01	1.238415e+00
2000000	-1.642351e+04	3.060806e+02	8.785216e-01	1.401489e-01	1.250012e-01	7.109917e-02	4.326995e-02	5.782530e-01	4.222774e-02	1.059437e-01	1.921496e-01	1.344130e-01	2.324309e-02	5.097232e-01	3.452740e-02	2.580605e-01	2.080931e-01	2.833493e-01	2.504970e-01	2.031168e-01	2.723686e-01	3.439679e-01	1.805467e-01	5.767376e-01	4.102352e-01	7.663914e-01	5.820577e-01	7.742348e-01	1.186944e+00
2005000	-1.641662e+04	2.995950e+02	9.198719e-01	1.155941e-01	1.290467e-01	1.018544e-01	4.537998e-02	5.526925e-01	5.543234e-02	6.858965e-02	1.894027e-01	1.327347e-01	2.616958e-02	5.336371e-01	4.946628e-02	2.446076e-01	2.344094e-01	2.696274e-01	2.513556e-01	2.028386e-01	2.658810e-01	3.464034e-01	1.848770e-01	5.978619e-01	4.313866e-01	7.291732e-01	5.451624e-01	7.324098e-01	1.221577e+00
2010000	-1.641151e+04	3.051495e+02	8.843719e-01	8.712926e-02	1.293309e-01	8.890553e-02	6.335156e-02	5.912667e-01	4.001605e-02	8.263063e-02	1.957701e-01	1.241194e-01	2.530088e-02	5.323802e-01	3.979881e-02	2.593551e-01	2.116123e-01	2.777570e-01	2.512757e-01	2.143984e-01	2.817156e-01	3.317748e-01	1.721112e-01	4.952399e-01	4.930283e-01	7.330134e-01	6.183523e-01	7.720576e-01	1.188747e+00
2015000	-1.640000e+04	3.076787e+02	8.681204e-01	1.218403e-01	1.612207e-01	9.301857e-02	5.517629e-02	5.049452e-01	6.379893e-02	6.589805e-02	1.965043e-01	1.194554e-01	3.506575e-02	5.357486e-01	4.732783e-02	2.487531e-01	2.285764e-01	2.669781e-01	2.556923e-01	2.152175e-01	2.756930e-01	3.325546e-01	1.765350e-01	5.638355e-01	4.935120e-01	7.695137e-01	6.120999e-01	7.514469e-01	1.205813e+00
2020000	-1.641234e+04	2.940978e+02	9.561941e-01	1.136599e-01	2.113462e-01	1.023066e-01	4.306711e-02	4.725771e-01	5.704308e-02	7.552253e-02	2.045064e-01	1.481848e-01	2.559008e-02	5.055896e-01	4.060661e-02	2.474887e-01	2.305723e-01	2.508853e-01	2.710538e-01	1.986119e-01	2.825659e-01	3.380761e-01	1.807461e-01	6.160662e-01	4.850242e-01	7.413090e-01	5.777736e-01	7.365158e-01	1.218177e+00
2025000	-1.641960e+04	3.074918e+02	8.699668e-01	1.005824e-01	1.392897e-01	8.361290e-02	2.384383e-02	5.971705e-01	5.550077e-02	7.027404e-02	1.910366e-01	1.187731e-01	2.958750e-02	5.503878e-01	3.994101e-02	2.526402e-01	2.273662e-01	2.814645e-01	2.385291e-01	2.045330e-01	2.680232e-01	3.479040e-01	1.795399e-01	4.734561e-01	4.731599e-01	7.413023e-01	5.869391e-01	6.789261e-01	1.265864e+00
2030000	-1.642079e+04	3.011289e+02	9.109898e-01	1.042282e-01	2.065111e-01	8.265030e-02	4.572215e-02	4.907165e-01	7.017173e-02	7.623998e-02	1.638719e-01	1.303543e-01	3.075369e-02	5.467070e-01	5.207314e-02	2.362610e-01	2.198960e-01	2.766007e-01	2.672424e-01	2.177899e-01	2.694841e-01	3.412588e-01	1.714672e-01	4.173237e-01	4.373062e-01	7.439379e-01	5.685182e-01	6.833749e-01	1.262180e+00
2035000	-1.640673e+04	2.958830e+02	9.456117e-01	1.191527e-01	1.647181e-01	9.209541e-02	4.403165e-02	5.367117e-01	4.329044e-02	6.669310e-02	2.064402e-01	1.340107e-01	2.711289e-02	5.279283e-01	3.781484e-02	2.375321e-01	2.182164e-01	2.877518e-01	2.564997e-01	2.125724e-01	2.710709e-01	3.291218e-01	1.872349e-01	4.518929e-01	4.231104e-01	7.169775e-01	5.506375e-01	7.685777e-01	1.191628e+00
2040000	-1.640386e+04	3.108419e+02	8.492375e-01	1.210089e-01	1.753103e-01	1.088575e-01	3.169795e-02	5.188966e-01	4.422881e-02	7.178126e-02	1.817686e-01	1.404179e-01	2.735516e-02	5.397296e-01	3.894749e-02	2.490653e-01	2.227303e-01	2.671382e-01	2.610663e-01	2.118244e-01	2.662417e-01	3.430464e-01	1.788876e-01	5.552991e-01	4.195507e-01	7.485979e-01	5.541539e-01	7.176192e-01	1.233824e+00
2045000	-1.639775e+04	3.030937e+02	8.969212e-01	1.401370e-01	1.396318e-01	9.855205e-02	2.958037e-02	5.432159e-01	4.888292e-02	8.176701e-02	2.011654e-01	1.322627e-01	2.835521e-02	5.224381e-01	3.401156e-02	2.537706e-01	2.312189e-01	2.594769e-01	2.555336e-01	2.161661e-01	2.618691e-01	3.423572e-01	1.796076e-01	5.722413e-01	4.979476e-01	7.535629e-01	6.020675e-01	8.184601e-01	1.150323e+00
2050000	-1.641795e+04	3.010552e+02	9.095224e-01	1.072052e-01	1.755160e-01	8.326177e-02	4.498368e-02	5.506985e-01	3.833480e-02	7.860009e-02	1.565631e-01	1.398101e-01	3.065850e-02	5.558245e-01	3.854367e-02	2.651793e-01	1.959639e-01	2.695520e-01	2.693048e-01	2.131032e-01	2.704786e-01	3.419640e-01	1.744543e-01	6.348363e-01	5.193451e-01	7.765112e-01	5.880867e-01	7.476487e-01	1.208958e+00
2055000	-1.641563e+04	3.029021e+02	8.977233e-01	1.027975e-01	1.437559e-01	6.766929e-02	4.884978e-02	5.982413e-01	3.868620e-02	7.266729e-02	1.789928e-01	1.261007e-01	3.567619e-02	5.443290e-01	4.223399e-02	2.707227e-01	1.873911e-01	2.890809e-01	2.528054e-01	2.224901e-01	2.777198e-01	3.291477e-01	1.706425e-01	4.881770e-01	6.483438e-01	7.676206e-01	6.433549e-01	7.118769e-01	1.238579e+00
2060000	-1.641304e+04	2.985532e+02	9.261203e-01	1.191710e-01	1.397855e-01	9.645985e-02	4.274610e-02	5.518150e-01	5.002261e-02	6.950744e-02	1.518030e-01	1.268446e-01	3.369688e-02	5.721514e-01	4.599663e-02	2.454634e-01	2.271051e-01	2.665138e-01	2.609177e-01	2.178486e-01	2.578595e-01	3.464199e-01	1.778720e-01	6.131900e-01	5.095120e-01	7.713879e-01	5.863781e-01	6.642618e-01	1.278007e+00
2065000	-1.640961e+04	2.998387e+02	9.184269e-01	1.159187e-01	1.918332e-01	7.831472e-02	4.142806e-02	5.334166e-01	3.908867e-02	8.830017e-02	1.836708e-01	1.399678e-01	3.531110e-02	5.178338e-01	3.491638e-02	2.335992e-01	2.271439e-01	2.797133e-01	2.595436e-01	1.997592e-01	2.817336e-01	3.337306e-01	1.847766e-01	6.396091e-01	3.661435e-01	7.574431e-01	5.602306e-01	6.598243e-01	1.281681e+00
2070000	-1.643434e+04	3.129506e+02	8.365179e-01	1.145453e-01	1.529574e-01	6.372872e-02	5.450673e-02	5.836485e-01	3.061330e-02	7.093774e-02	1.695300e-01	1.312210e-01	2.838296e-02	5.470491e-01	5.287921e-02	2.695877e-01	2.197554e-01	2.626850e-01	2.479719e-01	2.061927e-01	2.766433e-01	3.487987e-01	1.683653e-01	5.115615e-01	4.685248e-01	7.438123e-01	5.763070e-01	7.915264e-01	1.172626e+00
2075000	-1.640857e+04	3.030072e+02	8.981509e-01	9.534762e-02	1.494195e-01	9.151285e-02	4.096684e-02	5.587751e-01	6.397804e-02	8.258220e-02	1.876931e-01	1.142939e-01	3.075628e-02	5.507364e-01	3.393809e-02	2.556033e-01	2.206384e-01	2.798532e-01	2.439050e-01	2.049571e-01	2.707962e-01	3.442849e-01	1.799619e-01	5.537896e-01	4.109556e-01	7.329492e-01	5.723296e-01	7.008896e-01	1.247677e+00
2080000	-1.641634e+04	3.099956e+02	8.550230e-01	9.687691e-02	1.360282e-01	1.051971e-01	3.966793e-02	5.593895e-01	6.284035e-02	7.811198e-02	1.900391e-01	1.335981e-01	3.394815e-02	5.212875e-01	4.301516e-02	2.550061e-01	2.270053e-01	2.673495e-01	2.506391e-01	2.026550e-01	2.748974e-01	3.437555e-01	1.786921e-01	4.691042e-01	4.008609e-01	7.561703e-01	5.551277e-01	6.555843e-01	1.285192e+00
2085000	-1.642834e+04	3.157305e+02	8.207784e-01	1.150017e-01	1.667057e-01	9.522528e-02	5.428580e-02	5.257501e-01	4.303142e-02	7.894035e-02	1.879698e-01	1.379555e-01	3.405278e-02	5.205882e-01	4.049330e-02	2.541385e-01	2.237420e-01	2.734767e-01	2.486427e-01	2.174482e-01	2.646460e-01	3.392709e-01	1.786349e-01	4.207053e-01	4.403826e-01	7.572794e-01	6.162039e-01	7.533585e-01	1.204230e+00
2090000	-1.641005e+04	3.065303e+02	8.748178e-01	1.180392e-01	1.446909e-01	9.528400e-02	4.282978e-02	5.392874e-01	5.986874e-02	8.455801e-02	1.791551e-01	1.216666e-01	2.846051e-02	5.395433e-01	4.661647e-02	2.519676e-01	2.261873e-01	2.584686e-01	2.633764e-01	2.134796e-01	2.652303e-01	3.379295e-01	1.833606e-01	6.299109e-01	4.991669e-01	7.848686e-01	5.983622e-01	7.816737e-01	1.180784e+00
2095000	-1.640373e+04	2.999137e+02	9.182732e-01	1.141365e-01	1.664415e-01	8.361353e-02	3.549295e-02	5.543027e-01	4.601280e-02	7.049961e-02	1.887358e-01	1.328412e-01	3.536884e-02	5.309000e-01	4.165459e-02	2.410493e-01	2.149800e-01	2.830704e-01	2.609003e-01	2.250958e-01	2.583626e-01	3.376366e-01	1.789050e-01	4.886132e-01	4.656474e-01	7.251286e-01	5.834837e-01	7.212521e-01	1.230816e+00
2100000	-1.641864e+04	3.011779e+02	9.100298e-01	1.314985e-01	1.560178e-01	8.335380e-02	3.884519e-02	5.245130e-01	6.577169e-02	7.577500e-02	1.759617e-01	1.293690e-01	2.720148e-02	5.516254e-01	4.006743e-02	2.590288e-01	2.218085e-01	2.719484e-01	2.472143e-01	2.043535e-01	2.613371e-01	3.549835e-01	1.793260e-01	4.706372e-01	4.826728e-01	7.403045e-01	5.529330e-01	7.208138e-01	1.231179e+00
2105000	-1.642222e+04	3.056307e+02	8.810208e-01	1.315396e-01	1.460952e-01	9.464108e-02	4.240923e-02	5.376107e-01	4.770424e-02	7.298946e-02	1.796162e-01	1.641042e-01	2.486584e-02	5.291515e-01	2.927280e-02	2.383068e-01	2.247301e-01	2.659211e-01	2.710420e-01	1.986803e-01	2.640315e-01	3.631864e-01	1.741017e-01	5.422532e-01	4.966150e-01	7.053062e-01	5.949381e-01	8.505086e-01	1.123786e+00
2110000	-1.641739e+04	3.128771e+02	8.354635e-01	1.074521e-01	1.845762e-01	8.342093e-02	5.662199e-02	5.107035e-01	5.722533e-02	8.441134e-02	1.891111e-01	1.133742e-01	3.215121e-02	5.411015e-01	3.985063e-02	2.560928e-01	2.228019e-01	2.692719e-01	2.518334e-01	2.121054e-01	2.572432e-01	3.388354e-01	1.918160e-01	7.349276e-01	4.953114e-01	7.888358e-01	5.860935e-01	6.951902e-01	1.252397e+00
2115000	-1.639795e+04	3.002311e+02	9.159587e-01	1.313877e-01	1.479993e-01	1.011167e-01	4.043021e-02	5.173977e-01	6.166842e-02	9.083283e-02	2.017565e-01	1.257456e-01	3.541033e-02	5.106391e-01	3.561553e-02	2.436787e-01	2.180666e-01	2.766247e-01	2.616300e-01	2.083091e-01	2.710389e-01	3.394411e-01	1.812109e-01	5.035372e-01	4.868584e-01	7.307822e-01	5.910680e-01	7.392508e-01	1.215912e+00
2120000	-1.641867e+04	3.066888e+02	8.733257e-01	1.207794e-01	1.803075e-01	8.895850e-02	3.714662e-02	5.206691e-01	5.213894e-02	9.165843e-02	2.164296e-01	1.305592e-01	3.473400e-02	4.848239e-01	4.179490e-02	2.651427e-01	2.297252e-01	2.566315e-01	2.485006e-01	2.093946e-01	2.711963e-01	3.381002e-01	1.813089e-01	7.069270e-01	5.028624e-01	8.013774e-01	5.953311e-01	7.396777e-01	1.215559e+00
2125000	-1.640633e+04	3.059424e+02	8.787947e-01	1.295712e-01	1.420254e-01	9.341943e-02	5.229634e-02	5.430649e-01	3.962271e-02	8.864817e-02	2.186836e-01	1.385162e-01	2.963074e-02	4.837072e-01	4.081419e-02	2.376051e-01	2.182371e-01	2.856832e-01	2.584746e-01	2.052848e-01	2.881350e-01	3.266789e-01	1.799013e-01	5.409658e-01	5.406342e-01	7.600531e-01	6.092358e-01	6.823898e-01	1.262996e+00
2130000	-1.641158e+04	3.096057e+02	8.561459e-01	1.145391e-01	1.653478e-01	7.817097e-02	4.823291e-02	5.424725e-01	5.123672e-02	8.759114e-02	1.822680e-01	1.061871e-01	2.587301e-02	5.586874e-01	3.939344e-02	2.654491e-01	2.109910e-01	2.650719e-01	2.584881e-01	1.979453e-01	2.743373e-01	3.460866e-01	1.816309e-01	5.718331e-01	5.041689e-01	7.655530e-01	6.176474e-01	7.213981e-01	1.230695e+00
2135000	-1.640846e+04	2.968916e+02	9.360814e-01	1.167499e-01	1.466277e-01	9.695516e-02	4.165506e-02	5.420198e-01	5.599231e-02	7.090231e-02	1.870432e-01	1.284087e-01	2.783696e-02	5.472190e-01	3.858981e-02	2.419303e-01	2.236925e-01	2.712344e-01	2.631428e-01	1.998644e-01	2.784756e-01	3.367783e-01	1.848817e-01	7.130778e-01	5.724784e-01	7.559193e-01	6.108871e-01	7.218526e-01	1.230319e+00
2140000	-1.641885e+04	3.078042e+02	8.677401e-01	9.692637e-02	1.466036e-01	9.284048e-02	3.983017e-02	5.697030e-01	5.409631e-02	7.142693e-02	1.929221e-01	1.236545e-01	3.140220e-02	5.342275e-01	4.636678e-02	2.614609e-01	2.115717e-01	2.666550e-01	2.603124e-01	2.038540e-01	2.905395e-01	3.137535e-01	1.918530e-01	5.194334e-01	4.737072e-01	7.838948e-01	5.847606e-01	6.792607e-01	1.265587e+00
2145000	-1.641853e+04	3.003978e+02	9.158539e-01	1.164122e-01	1.483054e-01	1.211069e-01	3.853057e-02	5.240721e-01	5.157295e-02	7.809899e-02	2.323517e-01	1.062277e-01	4.204844e-02	5.140652e-01	2.720798e-02	2.485855e-01	2.311625e-01	2.853372e-01	2.349148e-01	2.240250e-01	2.594509e-01	3.178003e-01	1.987237e-01	3.821619e-01	4.576095e-01	7.098529e-01	5.995152e-01	6.731104e-01	1.270680e+00
2150000	-1.640167e+04	3.175019e+02	8.092108e-01	1.123811e-01	1.420071e-01	8.439176e-02	5.245531e-02	5.641815e-01	4.458323e-02	8.209358e-02	2.035788e-01	1.247827e-01	3.039340e-02	5.144937e-01	4.465773e-02	2.573912e-01	2.058808e-01	2.824364e-01	2.542916e-01	2.041268e-01	2.763792e-01	3.309783e-01	1.885157e-01	5.643319e-01	5.136044e-01	7.619649e-01	6.428455e-01	7.109420e-01	1.239353e+00
2155000	-1.639683e+04	3.017980e+02	9.055799e-01	1.150774e-01	1.646836e-01	9.884766e-02	4.408138e-02	5.110807e-01	6.622915e-02	7.086025e-02	2.055422e-01	1.129702e-01	3.580911e-02	5.297060e-01	4.511225e-02	2.513115e-01	2.172103e-01	2.762396e-01	2.552386e-01	2.179689e-01	2.682473e-01	3.351781e-01	1.786057e-01	5.158372e-01	5.041467e-01	7.023855e-01	5.946634e-01	6.849597e-01	1.260868e+00
2160000	-1.640189e+04	3.089783e+02	8.602711e-01	9.965149e-02	1.473697e-01	9.274409e-02	4.166484e-02	5.659595e-01	5.261034e-02	7.180820e-02	1.740966e-01	1.453420e-01	3.321465e-02	5.489281e-01	2.661038e-02	2.495065e-01	2.192162e-01	2.703453e-01	2.609320e-01	2.122357e-01	2.641655e-01	3.545215e-01	1.690773e-01	5.304874e-01	4.995940e-01	7.550130e-01	5.759232e-01	7.541754e-01	1.203554e+00
2165000	-1.642552e+04	2.983006e+02	9.287650e-01	1.289693e-01	1.642039e-01	9.119934e-02	3.144855e-02	5.272013e-01	5.697758e-02	8.944910e-02	1.926009e-01	1.434610e-01	3.146058e-02	5.051608e-01	3.786761e-02	2.614417e-01	2.210015e-01	2.607508e-01	2.568060e-01	2.037907e-01	2.775077e-01	3.213466e-01	1.973550e-01	4.577190e-01	5.180569e-01	7.190508e-01	6.362138e-01	6.810652e-01	1.264093e+00
2170000	-1.642671e+04	3.081644e+02	8.654892e-01	9.361546e-02	1.586283e-01	1.031922e-01	5.717714e-02	5.270812e-01	6.030571e-02	9.101272e-02	1.712162e-01	1.214077e-01	3.443596e-02	5.412029e-01	4.072458e-02	2.527553e-01	2.053076e-01	2.745416e-01	2.673955e-01	2.258503e-01	2.590178e-01	3.257524e-01	1.893795e-01	5.539254e-01	4.429017e-01	7.615743e-01	5.490454e-01	6.948993e-01	1.252637e+00
2175000	-1.642132e+04	3.104079e+02	8.514571e-01	1.050029e-01	1.429913e-01	9.778140e-02	4.749656e-02	5.672258e-01	3.950214e-02	8.316564e-02	1.698947e-01	1.268500e-01	3.359145e-02	5.438763e-01	4.262199e-02	2.501411e-01	2.137312e-01	2.637380e-01	2.723897e-01	2.161623e-01	2.713312e-01	3.340386e-01	1.784679e-01	5.832308e-01	4.598798e-01	7.665480e-01	5.926989e-01	6.847644e-01	1.261030e+00
2180000	-1.642093e+04	3.016441e+02	9.068674e-01	1.050492e-01	1.458168e-01	9.760331e-02	3.693239e-02	5.445269e-01	7.007145e-02	9.051900e-02	1.994522e-01	1.390539e-01	3.795085e-02	4.945466e-01	3.847738e-02	2.543194e-01	2.219001e-01	2.843586e-01	2.394218e-01	2.052093e-01	2.705262e-01	3.279235e-01	1.963409e-01	5.373183e-01	4.375358e-01	7.686209e-01	6.034316e-01	6.807554e-01	1.264349e+00
2185000	-1.640661e+04	2.989103e+02	9.242272e-01	1.045894e-01	1.701251e-01	8.433589e-02	4.247116e-02	5.612036e-01	3.727483e-02	9.273264e-02	1.745174e-01	1.515524e-01	2.698402e-02	5.148097e-01	3.940379e-02	2.488817e-01	2.172448e-01	2.772350e-01	2.566385e-01	2.001479e-01	2.766498e-01	3.329901e-01	1.902123e-01	4.958716e-01	5.563208e-01	7.397981e-01	6.157194e-01	7.621188e-01	1.196977e+00
2190000	-1.641475e+04	3.087959e+02	8.615182e-01	1.191036e-01	1.623844e-01	7.719398e-02	4.688936e-02	5.540736e-01	4.035503e-02	7.804248e-02	2.070968e-01	1.389416e-01	3.142107e-02	5.091560e-01	3.534207e-02	2.527194e-01	2.235595e-01	2.766042e-01	2.471169e-01	2.053773e-01	2.617394e-01	3.573907e-01	1.754926e-01	5.021110e-01	5.074792e-01	7.284164e-01	6.334529e-01	7.520561e-01	1.205309e+00
2195000	-1.640569e+04	2.993324e+02	9.224784e-01	1.046937e-01	1.627391e-01	9.255946e-02	4.463093e-02	5.451305e-01	5.024630e-02	7.539259e-02	1.773284e-01	1.291331e-01	3.268321e-02	5.581394e-01	2.732331e-02	2.480932e-01	2.147044e-01	2.822435e-01	2.549589e-01	1.913621e-01	2.752582e-01	3.622685e-01	1.711112e-01	4.185480e-01	4.769150e-01	7.195373e-01	6.268057e-01	6.971692e-01	1.250758e+00
2200000	-1.640566e+04	3.004812e+02	9.157191e-01	1.061353e-01	1.373212e-01	8.076385e-02	4.718254e-02	5.722789e-01	5.631821e-02	8.501615e-02	1.731165e-01	1.318649e-01	2.974622e-02	5.371202e-01	4.313599e-02	2.504595e-01	2.086861e-01	2.813485e-01	2.595058e-01	2.056102e-01	2.787343e-01	3.420029e-01	1.736525e-01	4.133045e-01	3.636509e-01	7.270708e-01	5.499562e-01	6.633900e-01	1.278729e+00
2205000	-1.642090e+04	3.115704e+02	8.439203e-01	1.159995e-01	1.812325e-01	1.127643e-01	5.174953e-02	4.904848e-01	4.776929e-02	9.900320e-02	1.943471e-01	1.287180e-01	3.325398e-02	5.028471e-01	4.183065e-02	2.353272e-01	2.328425e-01	2.837679e-01	2.480623e-01	2.029265e-01	2.761579e-01	3.405653e-01	1.803503e-01	6.325490e-01	4.935775e-01	7.513515e-01	5.879138e-01	7.503458e-01	1.206725e+00
2210000	-1.641159e+04	3.012004e+02	9.098082e-01	8.788798e-02	1.735703e-01	9.598113e-02	3.967063e-02	5.095821e-01	9.330782e-02	9.026456e-02	2.176061e-01	1.321137e-01	2.747518e-02	4.888553e-01	4.368511e-02	2.587076e-01	2.264539e-01	2.693371e-01	2.455014e-01	2.080246e-01	2.729651e-01	3.284309e-01	1.905794e-01	4.654026e-01	4.995802e-01	7.203111e-01	5.899026e-01	8.087856e-01	1.158334e+00
2215000	-1.640260e+04	3.116100e+02	8.447192e-01	1.201863e-01	1.698674e-01	8.262456e-02	2.899262e-02	5.428863e-01	5.544285e-02	7.387622e-02	2.082599e-01	1.321199e-01	3.107371e-02	5.179020e-01	3.676828e-02	2.435393e-01	2.261190e-01	2.702865e-01	2.600553e-01	2.094415e-01	2.746885e-01	3.256666e-01	1.902034e-01	4.867859e-01	4.672068e-01	7.548637e-01	6.042786e-01	7.126012e-01	1.237979e+00
2220000	-1.640592e+04	3.095544e+02	8.569954e-01	1.306449e-01	1.822022e-01	1.201900e-01	4.123959e-02	4.781916e-01	4.753172e-02	7.840083e-02	1.912102e-01	1.176572e-01	2.799758e-02	5.287373e-01	5.599694e-02	2.403302e-01	2.231521e-01	2.751109e-01	2.614067e-01	2.082759e-01	2.605963e-01	3.537207e-01	1.774071e-01	5.523732e-01	4.360057e-01	7.529213e-01	5.944145e-01	7.491902e-01	1.207682e+00
2225000	-1.640397e+04	3.088667e+02	8.614784e-01	1.219421e-01	1.628012e-01	1.021857e-01	3.370460e-02	5.277986e-01	5.156774e-02	6.940165e-02	1.925264e-01	1.139834e-01	3.217270e-02	5.582670e-01	3.364882e-02	2.588246e-01	2.162771e-01	2.639662e-01	2.609321e-01	2.135441e-01	2.681631e-01	3.392121e-01	1.790806e-01	4.642650e-01	4.809405e-01	7.464570e-01	6.138868e-01	6.989970e-01	1.249244e+00
2230000	-1.640990e+04	2.966143e+02	9.402695e-01	1.165059e-01	1.544659e-01	1.137843e-01	4.761558e-02	5.155530e-01	5.207533e-02	6.150620e-02	1.737053e-01	1.184536e-01	3.274092e-02	5.679721e-01	4.562177e-02	2.506419e-01	2.184646e-01	2.856992e-01	2.451943e-01	2.128139e-01	2.586291e-01	3.450685e-01	1.834885e-01	5.313639e-01	4.060283e-01	7.390386e-01	5.611363e-01	7.242733e-01	1.228314e+00
2235000	-1.642088e+04	3.022771e+02	9.039976e-01	1.044562e-01	1.711768e-01	7.710604e-02	3.342035e-02	5.645148e-01	4.932587e-02	6.772198e-02	1.602217e-01	1.256483e-01	4.377337e-02	5.632921e-01	3.934264e-02	2.608224e-01	2.281881e-01	2.569949e-01	2.539946e-01	2.330677e-01	2.580212e-01	3.278030e-01	1.811080e-01	3.361671e-01	4.496232e-01	7.138050e-01	5.813569e-01	6.704478e-01	1.272884e+00
2240000	-1.642163e+04	3.188575e+02	8.011211e-01	1.340307e-01	1.513400e-01	9.456085e-02	4.828069e-02	5.160769e-01	5.571088e-02	7.261098e-02	1.611117e-01	1.514726e-01	3.175627e-02	5.436039e-01	3.944465e-02	2.412371e-01	2.434090e-01	2.824829e-01	2.328710e-01	1.951365e-01	2.645865e-01	3.638999e-01	1.763771e-01	5.549199e-01	5.747927e-01	7.654111e-01	6.420997e-01	7.041604e-01	1.244969e+00
2245000	-1.641582e+04	3.074452e+02	8.704372e-01	1.013466e-01	1.232658e-01	7.416046e-02	4.423691e-02	6.038208e-01	5.316944e-02	8.426218e-02	1.954325e-01	1.135694e-01	3.699571e-02	5.357927e-01	3.394748e-02	2.491014e-01	2.127823e-01	2.896186e-01	2.484978e-01	2.146297e-01	2.627600e-01	3.381803e-01	1.844301e-01	4.631931e-01	4.542201e-01	7.212081e-01	5.961465e-01	7.351782e-01	1.219285e+00
2250000	-1.642115e+04	3.150038e+02	8.244725e-01	1.042567e-01	1.583417e-01	7.841887e-02	4.467308e-02	5.573444e-01	5.696522e-02	7.526022e-02	2.236916e-01	1.690130e-01	3.377523e-02	4.647601e-01	3.349982e-02	2.656208e-01	2.076083e-01	2.764870e-01	2.502840e-01	2.108452e-01	2.684076e-01	3.450343e-01	1.757129e-01	4.048939e-01	5.538012e-01	7.224344e-01	6.204693e-01	7.258025e-01	1.227048e+00
2255000	-1.639828e+04	3.071263e+02	8.716060e-01	1.037390e-01	1.734727e-01	1.108120e-01	5.600427e-02	5.066126e-01	4.935940e-02	1.019677e-01	2.026100e-01	1.157938e-01	3.213142e-02	5.028164e-01	4.468075e-02	2.582551e-01	2.177000e-01	2.692314e-01	2.548135e-01	2.003024e-01	2.690790e-01	3.333627e-01	1.972559e-01	6.344834e-01	4.138292e-01	7.686723e-01	5.672004e-01	6.667316e-01	1.275962e+00
2260000	-1.640734e+04	3.098762e+02	8.538952e-01	1.178917e-01	1.652374e-01	8.592025e-02	4.487190e-02	5.309355e-01	5.514324e-02	8.237931e-02	2.054012e-01	1.484740e-01	3.466049e-02	4.895238e-01	3.956121e-02	2.404479e-01	2.166094e-01	2.821563e-01	2.607864e-01	2.031264e-01	2.667910e-01	3.550059e-01	1.750767e-01	7.093710e-01	4.648973e-01	7.696290e-01	5.986082e-01	6.931496e-01	1.254086e+00
2265000	-1.643585e+04	3.044771e+02	8.890358e-01	1.289555e-01	1.592004e-01	7.060888e-02	3.639130e-02	5.529395e-01	5.190445e-02	7.193250e-02	2.117298e-01	1.340475e-01	2.522507e-02	5.184020e-01	3.866320e-02	2.406915e-01	2.219275e-01	2.799825e-01	2.573985e-01	2.077472e-01	2.682175e-01	3.362412e-01	1.877941e-01	5.103167e-01	4.134853e-01	7.271409e-01	5.543990e-01	7.169087e-01	1.234413e+00
2270000	-1.640910e+04	3.183330e+02	8.048740e-01	1.168797e-01	1.634235e-01	1.132912e-01	4.022584e-02	5.265247e-01	3.965505e-02	7.517459e-02	2.034427e-01	1.522351e-01	3.464571e-02	5.021541e-01	3.234774e-02	2.430628e-01	2.352149e-01	2.508861e-01	2.708363e-01	1.924353e-01	2.723670e-01	3.489772e-01	1.862204e-01	5.306050e-01	4.690047e-01	7.539890e-01	6.132085e-01	8.578502e-01	1.117707e+00
2275000	-1.641300e+04	3.106951e+02	8.500372e-01	1.047538e-01	1.344555e-01	7.241200e-02	3.900823e-02	6.064498e-01	4.292078e-02	8.540394e-02	1.878091e-01	1.207916e-01	3.245149e-02	5.426015e-01	3.094247e-02	2.496556e-01	2.032879e-01	2.847798e-01	2.622768e-01	1.988016e-01	2.790743e-01	3.373983e-01	1.847258e-01	5.730373e-01	4.167549e-01	7.857013e-01	5.721480e-01	7.184774e-01	1.233114e+00
2280000	-1.642057e+04	3.020664e+02	9.035645e-01	1.041028e-01	1.730241e-01	9.328717e-02	4.567737e-02	5.272609e-01	5.664759e-02	7.308092e-02	1.918651e-01	1.212876e-01	3.418166e-02	5.405996e-01	3.898516e-02	2.482297e-01	2.197548e-01	2.754365e-01	2.565790e-01	2.130772e-01	2.703569e-01	3.393476e-01	1.772183e-01	5.234684e-01	5.402204e-01	7.458094e-01	5.972668e-01	6.836775e-01	1.261930e+00
2285000	-1.641727e+04	3.140392e+02	8.305673e-01	1.265275e-01	1.482103e-01	8.478135e-02	4.111240e-02	5.423243e-01	5.704416e-02	5.246411e-02	1.650908e-01	1.546201e-01	3.482678e-02	5.522924e-01	4.070579e-02	2.532804e-01	2.247726e-01	2.630185e-01	2.589285e-01	2.181344e-01	2.661491e-01	3.391845e-01	1.765320e-01	4.279242e-01	4.636398e-01	6.873505e-01	6.152103e-01	7.544580e-01	1.203320e+00
2290000	-1.641920e+04	3.089263e+02	8.591106e-01	1.312197e-01	1.933201e-01	6.848020e-02	5.782381e-02	5.077172e-01	4.143904e-02	8.447893e-02	2.120234e-01	1.423438e-01	2.406593e-02	4.984482e-01	3.863964e-02	2.441735e-01	2.133966e-01	2.832496e-01	2.591803e-01	2.136712e-01	2.694812e-01	3.334063e-01	1.834412e-01	6.455641e-01	6.256574e-01	7.651352e-01	6.395861e-01	6.864953e-01	1.259596e+00
2295000	-1.641019e+04	3.084849e+02	8.630334e-01	1.201927e-01	1.847466e-01	8.981384e-02	3.444586e-02	5.215153e-01	4.928571e-02	5.875948e-02	1.750079e-01	1.385967e-01	3.579202e-02	5.513330e-01	4.051084e-02	2.428654e-01	2.328222e-01	2.661213e-01	2.581911e-01	2.174690e-01	2.642515e-01	3.367275e-01	1.815521e-01	6.051383e-01	4.692252e-01	7.873775e-01	5.822550e-01	6.753169e-01	1.268853e+00
2300000	-1.640539e+04	3.186386e+02	8.020778e-01	1.138275e-01	1.839287e-01	9.841520e-02	3.108638e-02	5.149410e-01	5.780125e-02	9.248069e-02	1.745241e-01	1.383253e-01	3.445332e-02	5.302925e-01	2.992409e-02	2.477223e-01	2.168832e-01	2.777526e-01	2.576418e-01	2.141861e-01	2.530058e-01	3.589930e-01	1.738151e-01	5.764980e-01	6.050094e-01	7.692589e-01	6.490787e-01	7.025834e-01	1.246275e+00
2305000	-1.640749e+04	3.013159e+02	9.092925e-01	1.437107e-01	1.718176e-01	9.330994e-02	4.129277e-02	5.028077e-01	4.706133e-02	8.303773e-02	1.761879e-01	1.221815e-01	3.071154e-02	5.430504e-01	4.483086e-02	2.555573e-01	2.075264e-01	2.787024e-01	2.582140e-01	2.241857e-01	2.509118e-01	3.455341e-01	1.793684e-01	4.553218e-01	4.735745e-01	7.295994e-01	6.136650e-01	6.879885e-01	1.258360e+00
2310000	-1.640518e+04	2.939846e+02	9.587840e-01	1.264745e-01	1.789484e-01	8.681844e-02	4.472519e-02	5.188227e-01	4.421081e-02	8.478504e-02	2.095570e-01	1.284093e-01	2.936582e-02	5.145133e-01	3.336954e-02	2.334237e-01	2.119080e-01	2.723572e-01	2.823110e-01	2.012582e-01	2.559844e-01	3.408185e-01	2.019389e-01	4.226484e-01	4.127657e-01	6.944853e-01	5.797826e-01	7.519751e-01	1.205376e+00
2315000	-1.642139e+04	2.992329e+02	9.231169e-01	1.100612e-01	1.727369e-01	9.353397e-02	3.832121e-02	5.293373e-01	5.600940e-02	5.979692e-02	1.633350e-01	1.406336e-01	3.058388e-02	5.719016e-01	3.374909e-02	2.263297e-01	2.390821e-01	2.837622e-01	2.508261e-01	2.093726e-01	2.657262e-01	3.373929e-01	1.875083e-01	4.384054e-01	4.595830e-01	7.105904e-01	6.110016e-01	7.274295e-01	1.225701e+00
2320000	-1.642178e+04	3.110959e+02	8.473349e-01	9.410061e-02	1.561417e-01	1.291438e-01	3.545997e-02	5.227872e-01	6.236668e-02	9.107713e-02	1.910791e-01	1.311108e-01	3.840834e-02	5.055776e-01	4.274709e-02	2.544643e-01	2.495044e-01	2.587842e-01	2.372472e-01	2.060391e-01	2.658007e-01	3.453315e-01	1.828287e-01	5.678357e-01	4.671806e-01	7.517062e-01	5.953646e-01	8.059883e-01	1.160651e+00
2325000	-1.644114e+04	2.954877e+02	9.477170e-01	1.038555e-01	1.742930e-01	1.289042e-01	4.165787e-02	4.890095e-01	6.227994e-02	8.358255e-02	2.000433e-01	1.199759e-01	3.662668e-02	5.237691e-01	3.600258e-02	2.515428e-01	2.469395e-01	2.712529e-01	2.302648e-01	2.124736e-01	2.729431e-01	3.359943e-01	1.785891e-01	5.149697e-01	4.437505e-01	7.530881e-01	5.619881e-01	7.981842e-01	1.167113e+00
2330000	-1.640729e+04	3.075382e+02	8.689321e-01	1.231411e-01	1.577091e-01	1.208402e-01	3.195141e-02	5.126261e-01	5.373208e-02	8.001341e-02	2.008868e-01	1.157531e-01	3.263770e-02	5.415435e-01	2.916543e-02	2.517011e-01	2.347523e-01	2.770296e-01	2.365171e-01	2.001521e-01	2.717775e-01	3.363948e-01	1.916756e-01	5.282104e-01	5.386470e-01	7.482085e-01	6.039342e-01	7.295168e-01	1.223973e+00
2335000	-1.640305e+04	3.137995e+02	8.320822e-01	1.301971e-01	1.492069e-01	1.134158e-01	4.170960e-02	5.086172e-01	5.685327e-02	7.804755e-02	1.726199e-01	1.210354e-01	3.362255e-02	5.633597e-01	3.131485e-02	2.436975e-01	2.207625e-01	2.814774e-01	2.540626e-01	2.058308e-01	2.556892e-01	3.548221e-01	1.836580e-01	5.013424e-01	3.746751e-01	7.525395e-01	5.549850e-01	7.057788e-01	1.243629e+00
2340000	-1.640849e+04	3.087267e+02	8.618421e-01	1.132674e-01	1.434364e-01	9.325480e-02	4.045830e-02	5.521948e-01	5.738827e-02	6.720580e-02	1.917636e-01	1.381553e-01	3.212596e-02	5.277744e-01	4.297494e-02	2.529142e-01	2.238770e-01	2.683866e-01	2.548221e-01	2.164029e-01	2.508184e-01	3.536844e-01	1.790943e-01	5.459462e-01	4.801201e-01	7.509028e-01	5.736279e-01	7.639179e-01	1.195487e+00
2345000	-1.640795e+04	3.004831e+02	9.139781e-01	9.940963e-02	1.561178e-01	8.133552e-02	2.991018e-02	5.838653e-01	4.936154e-02	6.358548e-02	1.913277e-01	1.371542e-01	2.211027e-02	5.478883e-01	3.793408e-02	2.425820e-01	2.204999e-01	2.804699e-01	2.564482e-01	2.035660e-01	2.778878e-01	3.401007e-01	1.784455e-01	5.109798e-01	5.306553e-01	7.480075e-01	6.273608e-01	7.823121e-01	1.180256e+00
2350000	-1.640727e+04	3.041274e+02	8.911478e-01	1.193807e-01	1.329807e-01	6.723548e-02	4.584439e-02	5.926868e-01	4.187186e-02	7.926222e-02	1.882876e-01	1.437935e-01	3.411617e-02	5.223957e-01	3.214482e-02	2.490591e-01	2.220426e-01	2.732583e-01	2.556401e-01	2.127481e-01	2.744464e-01	3.254723e-01	1.873333e-01	5.061836e-01	4.349111e-01	7.563923e-01	5.811325e-01	6.925239e-01	1.254604e+00
2355000	-1.641428e+04	3.104251e+02	8.505836e-01	1.048998e-01	1.764433e-01	1.053491e-01	4.883716e-02	5.211174e-01	4.335330e-02	7.948494e-02	2.014490e-01	1.285976e-01	2.851153e-02	5.247843e-01	3.717265e-02	2.388364e-01	2.114193e-01	2.957788e-01	2.539655e-01	2.037913e-01	2.796518e-01	3.386071e-01	1.779499e-01	5.896889e-01	5.800317e-01	7.537292e-01	6.175691e-01	7.341874e-01	1.220105e+00
2360000	-1.642695e+04	2.929059e+02	9.653982e-01	9.178125e-02	1.550490e-01	9.108948e-02	2.691881e-02	5.799718e-01	5.518971e-02	8.596232e-02	1.807524e-01	1.317455e-01	4.386220e-02	5.209675e-01	3.671002e-02	2.444662e-01	2.165091e-01	2.801540e-01	2.588708e-01	2.150035e-01	2.657579e-01	3.342703e-01	1.849682e-01	5.001549e-01	4.507577e-01	7.449083e-01	5.770970e-01	7.307033e-01	1.222990e+00
2365000	-1.641107e+04	3.074893e+02	8.696093e-01	1.411469e-01	1.609287e-01	6.825443e-02	3.352801e-02	5.497155e-01	4.642640e-02	8.007265e-02	2.112868e-01	1.263508e-01	2.385267e-02	5.009301e-01	5.750699e-02	2.248305e-01	2.341535e-01	2.620983e-01	2.789177e-01	2.078119e-01	2.748139e-01	3.419279e-01	1.754463e-01	5.322588e-01	4.743940e-01	7.497532e-01	6.157873e-01	6.906868e-01	1.256126e+00
2370000	-1.640355e+04	2.998418e+02	9.183008e-01	1.229681e-01	1.748827e-01	7.557297e-02	4.496504e-02	5.208866e-01	6.072463e-02	7.169566e-02	2.087997e-01	1.472523e-01	2.962240e-02	5.085326e-01	3.409736e-02	2.399283e-01	2.258030e-01	2.593310e-01	2.749378e-01	2.068092e-01	2.706083e-01	3.415756e-01	1.810069e-01	5.549093e-01	4.669828e-01	7.628986e-01	5.873839e-01	7.433805e-01	1.212493e+00
2375000	-1.642223e+04	3.025514e+02	9.009314e-01	1.387580e-01	1.592550e-01	7.181659e-02	6.370988e-02	5.284386e-01	3.802184e-02	7.682403e-02	1.699523e-01	1.229521e-01	3.575512e-02	5.613484e-01	3.316813e-02	2.578939e-01	2.164224e-01	2.796949e-01	2.459888e-01	2.114158e-01	2.616466e-01	3.526234e-01	1.743142e-01	4.142864e-01	5.731809e-01	7.370274e-01	6.272156e-01	7.876132e-01	1.175866e+00
2380000	-1.639600e+04	3.015410e+02	9.073630e-01	9.704694e-02	1.781235e-01	1.161157e-01	5.119114e-02	5.126678e-01	4.485501e-02	7.777241e-02	2.076024e-01	1.268249e-01	2.881338e-02	5.152151e-01	4.377185e-02	2.495889e-01	2.344076e-01	2.535930e-01	2.624105e-01	2.068556e-01	2.700190e-01	3.341341e-01	1.889914e-01	5.229604e-01	4.784219e-01	7.262387e-01	5.738286e-01	7.384793e-01	1.216551e+00
2385000	-1.641579e+04	3.089568e+02	8.604916e-01	1.094841e-01	1.616512e-01	7.596848e-02	3.716349e-02	5.478669e-01	6.786585e-02	8.377399e-02	1.822887e-01	9.711247e-02	2.802116e-02	5.741919e-01	3.461179e-02	2.598211e-01	2.218471e-01	2.697696e-01	2.485622e-01	2.023190e-01	2.697895e-01	3.481299e-01	1.797616e-01	4.894851e-01	5.262044e-01	7.627524e-01	6.046788e-01	7.693668e-01	1.190975e+00
2390000	-1.643371e+04	3.150166e+02	8.232283e-01	1.223986e-01	1.908587e-01	1.113333e-01	3.215667e-02	5.007665e-01	4.248629e-02	8.240877e-02	1.970873e-01	1.367849e-01	2.946944e-02	5.121881e-01	4.206148e-02	2.399718e-01	2.107459e-01	2.760202e-01	2.732621e-01	1.953938e-01	2.748131e-01	3.387759e-01	1.910172e-01	6.760621e-01	4.814122e-01	7.767161e-01	5.862808e-01	7.234044e-01	1.229034e+00
2395000	-1.640403e+04	3.065558e+02	8.760292e-01	1.157917e-01	1.454531e-01	9.178644e-02	5.302838e-02	5.608723e-01	3.306807e-02	7.742383e-02	2.015253e-01	1.576748e-01	3.141326e-02	4.941702e-01	3.779264e-02	2.477712e-01	2.034409e-01	2.888913e-01	2.598967e-01	2.001845e-01	2.672731e-01	3.424199e-01	1.901225e-01	4.786909e-01	4.310350e-01	7.470941e-01	6.012900e-01	7.218580e-01	1.230314e+00
2400000	-1.641312e+04	3.059134e+02	8.804441e-01	1.525992e-01	1.555165e-01	7.495762e-02	3.014249e-02	5.377279e-01	4.905626e-02	9.318941e-02	1.820571e-01	1.255571e-01	3.563443e-02	5.187845e-01	4.477749e-02	2.523000e-01	2.087536e-01	2.648934e-01	2.740530e-01	2.123294e-01	2.662502e-01	3.411411e-01	1.802792e-01	3.423884e-01	5.054883e-01	7.159433e-01	6.088582e-01	7.122658e-01	1.238257e+00
2405000	-1.640461e+04	3.006192e+02	9.139986e-01	9.148078e-02	1.331977e-01	9.262834e-02	3.829669e-02	5.906979e-01	5.369852e-02	7.620470e-02	1.896613e-01	1.305824e-01	2.736501e-02	5.381331e-01	3.805351e-02	2.436182e-01	2.167177e-01	2.767425e-01	2.629217e-01	2.079782e-01	2.810070e-01	3.397902e-01	1.712246e-01	4.917918e-01	4.106321e-01	7.302019e-01	5.632106e-01	6.792340e-01	1.265609e+00
2410000	-1.640834e+04	3.082427e+02	8.641836e-01	1.232638e-01	1.456110e-01	9.602444e-02	3.634730e-02	5.427706e-01	5.598282e-02	7.631745e-02	1.794994e-01	1.254709e-01	3.672865e-02	5.427175e-01	3.926612e-02	2.430429e-01	2.167918e-01	2.767850e-01	2.633804e-01	2.195944e-01	2.613409e-01	3.464583e-01	1.726064e-01	5.506217e-01	5.794440e-01	7.540803e-01	6.151517e-01	7.280348e-01	1.225200e+00
2415000	-1.639681e+04	3.058028e+02	8.807302e-01	9.486733e-02	1.802504e-01	6.698670e-02	4.798702e-02	5.562940e-01	5.361448e-02	8.422887e-02	1.873332e-01	1.111318e-01	3.161429e-02	5.520475e-01	3.364440e-02	2.540078e-01	2.162130e-01	2.610546e-01	2.687245e-01	2.119981e-01	2.607709e-01	3.376322e-01	1.895988e-01	4.758696e-01	4.371361e-01	7.463333e-01	5.831301e-01	7.241306e-01	1.228433e+00
2420000	-1.642843e+04	3.079318e+02	8.674264e-01	1.289613e-01	1.724940e-01	9.676399e-02	4.681460e-02	4.957019e-01	5.926420e-02	8.556189e-02	1.710643e-01	1.276839e-01	2.954823e-02	5.501683e-01	3.597338e-02	2.536273e-01	2.256929e-01	2.579128e-01	2.627670e-01	1.905761e-01	2.577346e-01	3.715068e-01	1.801826e-01	4.876383e-01	4.285927e-01	7.383250e-01	5.714309e-01	7.721072e-01	1.188706e+00
2425000	-1.641791e+04	3.124551e+02	8.386686e-01	1.261137e-01	1.568309e-01	5.976511e-02	5.073175e-02	5.618870e-01	4.467149e-02	7.126580e-02	2.139368e-01	1.265732e-01	2.779484e-02	5.207464e-01	3.968297e-02	2.563856e-01	2.098531e-01	2.583414e-01	2.754200e-01	2.076786e-01	2.719475e-01	3.333959e-01	1.869780e-01	6.134466e-01	5.024453e-01	7.572794e-01	6.174201e-01	7.491748e-01	1.207695e+00
2430000	-1.641595e+04	3.114080e+02	8.449262e-01	1.025851e-01	1.574010e-01	9.775580e-02	4.211250e-02	5.531511e-01	4.699445e-02	7.888517e-02	1.741572e-01	1.496316e-01	2.340585e-02	5.359094e-01	3.801075e-02	2.570199e-01	2.354474e-01	2.636679e-01	2.438649e-01	2.045814e-01	2.796346e-01	3.439755e-01	1.718086e-01	5.256098e-01	5.960825e-01	7.515934e-01	6.541809e-01	7.379175e-01	1.217016e+00
2435000	-1.640946e+04	3.043208e+02	8.907075e-01	9.539061e-02	1.430145e-01	1.050731e-01	4.894854e-02	5.541640e-01	5.340934e-02	7.957414e-02	1.717970e-01	1.067203e-01	3.324604e-02	5.663241e-01	4.233849e-02	2.566765e-01	2.227927e-01	2.698532e-01	2.506776e-01	2.167995e-01	2.575625e-01	3.410137e-01	1.846243e-01	3.754347e-01	4.414662e-01	7.071526e-01	5.901566e-01	7.118254e-01	1.238622e+00
2440000	-1.641230e+04	3.107522e+02	8.498528e-01	1.203764e-01	1.640486e-01	9.425455e-02	6.219456e-02	4.984222e-01	6.070378e-02	7.712660e-02	1.889247e-01	1.386579e-01	3.152078e-02	5.254984e-01	3.827163e-02	2.666372e-01	2.233846e-01	2.403336e-01	2.696446e-01	2.145395e-01	2.758537e-01	3.272685e-01	1.823383e-01	5.267480e-01	4.363097e-01	7.642071e-01	5.927645e-01	7.438264e-01	1.212124e+00
2445000	-1.641360e+04	3.082354e+02	8.653831e-01	1.050138e-01	1.435943e-01	7.652879e-02	5.330805e-02	5.635194e-01	5.803573e-02	7.753295e-02	1.720897e-01	1.452110e-01	2.672974e-02	5.388666e-01	3.957010e-02	2.567654e-01	2.112416e-01	2.887836e-01	2.432094e-01	2.025775e-01	2.642299e-01	3.623551e-01	1.708375e-01	4.912175e-01	4.518033e-01	7.226018e-01	5.883686e-01	7.069828e-01	1.242632e+00
2450000	-1.641929e+04	3.190569e+02	7.998026e-01	1.323948e-01	1.459095e-01	1.208849e-01	3.248180e-02	4.991401e-01	6.918895e-02	8.244145e-02	1.816234e-01	1.254512e-01	3.239620e-02	5.429403e-01	3.514741e-02	2.510146e-01	2.299452e-01	2.657844e-01	2.532557e-01	2.153013e-01	2.631071e-01	3.438986e-01	1.776929e-01	6.567718e-01	5.042760e-01	7.744593e-01	6.086824e-01	7.629003e-01	1.196329e+00
2455000	-1.641958e+04	3.155567e+02	8.211509e-01	8.411280e-02	1.350364e-01	8.515041e-02	4.941872e-02	5.674735e-01	7.880824e-02	7.475339e-02	2.024936e-01	1.316470e-01	2.905457e-02	5.313689e-01	3.068255e-02	2.636911e-01	2.248357e-01	2.681779e-01	2.432953e-01	2.156411e-01	2.625071e-01	3.467725e-01	1.750792e-01	4.663544e-01	5.049825e-01	7.287243e-01	6.447638e-01	8.292601e-01	1.141380e+00
2460000	-1.641572e+04	3.002650e+02	9.157406e-01	9.432642e-02	1.637413e-01	8.955537e-02	3.936941e-02	5.478662e-01	6.514127e-02	7.156495e-02	2.042602e-01	1.469411e-01	3.978947e-02	5.005494e-01	3.689492e-02	2.548671e-01	2.209499e-01	2.668958e-01	2.572872e-01	2.283049e-01	2.469060e-01	3.315846e-01	1.932045e-01	5.098824e-01	4.799600e-01	7.534247e-01	6.035057e-01	6.947501e-01	1.252761e+00
2465000	-1.640610e+04	3.089005e+02	8.608295e-01	1.247949e-01	1.723536e-01	8.653211e-02	3.211070e-02	5.339829e-01	5.022583e-02	6.787821e-02	1.855483e-01	1.286461e-01	3.612388e-02	5.443578e-01	3.744576e-02	2.562349e-01	2.137395e-01	2.697121e-01	2.603135e-01	2.182895e-01	2.699096e-01	3.412643e-01	1.705366e-01	4.327855e-01	5.841761e-01	6.949311e-01	6.312526e-01	8.184485e-01	1.150333e+00
2470000	-1.641045e+04	3.061109e+02	8.783973e-01	1.112589e-01	1.549260e-01	1.194124e-01	3.305538e-02	5.366692e-01	4.467819e-02	8.093262e-02	1.855209e-01	1.114452e-01	3.701119e-02	5.488874e-01	3.620273e-02	2.521248e-01	2.180202e-01	2.646278e-01	2.652272e-01	2.023386e-01	2.521554e-01	3.649529e-01	1.805532e-01	4.741825e-01	5.022408e-01	7.646282e-01	5.882926e-01	7.143264e-01	1.236551e+00
2475000	-1.640323e+04	3.060470e+02	8.762742e-01	1.179852e-01	1.781271e-01	9.642677e-02	4.075330e-02	5.035069e-01	6.320084e-02	8.285837e-02	2.045274e-01	1.184872e-01	3.751949e-02	5.186478e-01	3.795971e-02	2.426597e-01	2.280288e-01	2.734819e-01	2.558296e-01	2.131890e-01	2.746087e-01	3.216602e-01	1.905421e-01	8.016560e-01	5.777402e-01	7.887356e-01	6.132781e-01	6.722103e-01	1.271425e+00
2480000	-1.643248e+04	3.062668e+02	8.770854e-01	1.218972e-01	2.018345e-01	7.661754e-02	3.061336e-02	5.167526e-01	5.228476e-02	8.861913e-02	2.044845e-01	1.044630e-01	3.619325e-02	5.161974e-01	5.004269e-02	2.605141e-01	2.188770e-01	2.675911e-01	2.530178e-01	2.106758e-01	2.535686e-01	3.384858e-01	1.972699e-01	5.729088e-01	4.570916e-01	7.386794e-01	5.910927e-01	7.483509e-01	1.208377e+00
2485000	-1.641095e+04	3.113797e+02	8.447783e-01	1.206446e-01	1.570246e-01	1.079064e-01	5.057524e-02	5.205656e-01	4.328367e-02	9.192318e-02	1.790794e-01	1.334122e-01	3.623923e-02	5.083614e-01	5.098466e-02	2.716299e-01	2.139865e-01	2.534215e-01	2.609621e-01	2.026391e-01	2.642993e-01	3.473050e-01	1.857566e-01	6.276596e-01	5.468771e-01	7.686295e-01	6.204538e-01	7.863120e-01	1.176943e+00
2490000	-1.641467e+04	3.115690e+02	8.448928e-01	1.032582e-01	1.487717e-01	7.958226e-02	3.118063e-02	5.857693e-01	5.143786e-02	7.869599e-02	2.000909e-01	1.262596e-01	2.024182e-02	5.374221e-01	3.728957e-02	2.477307e-01	2.175866e-01	2.748438e-01	2.598390e-01	1.971665e-01	2.824154e-01	3.401014e-01	1.803166e-01	5.106925e-01	4.555409e-01	7.307992e-01	5.663305e-01	7.132037e-01	1.237481e+00
2495000	-1.641046e+04	2.992439e+02	9.212942e-01	1.066447e-01	1.689052e-01	9.043765e-02	3.796785e-02	5.527425e-01	4.330215e-02	8.567088e-02	1.733677e-01	1.231557e-01	3.014143e-02	5.572852e-01	3.037908e-02	2.554591e-01	2.177421e-01	2.767655e-01	2.500332e-01	2.087756e-01	2.748449e-01	3.293433e-01	1.870362e-01	5.676148e-01	5.963248e-01	7.602154e-01	6.031847e-01	7.466342e-01	1.209799e+00
2500000	-1.640468e+04	3.086908e+02	8.616138e-01	1.218502e-01	1.955217e-01	9.679084e-02	4.124918e-02	5.024730e-01	4.211507e-02	9.059417e-02	1.847202e-01	1.345371e-01	2.950853e-02	5.106104e-01	5.002960e-02	2.401418e-01	2.230588e-01	2.771225e-01	2.596768e-01	2.026917e-01	2.734950e-01	3.468328e-01	1.769806e-01	5.092520e-01	5.898628e-01	7.496533e-01	6.461169e-01	6.999294e-01	1.248472e+00
2505000	-1.642680e+04	3.086958e+02	8.617197e-01	1.396764e-01	1.846657e-01	9.088649e-02	4.404550e-02	4.956528e-01	4.507303e-02	8.197498e-02	1.815918e-01	1.515700e-01	2.949612e-02	5.289018e-01	2.646529e-02	2.439827e-01	2.222323e-01	2.803264e-01	2.534586e-01	1.948552e-01	2.851597e-01	3.419192e-01	1.780660e-01	6.463800e-01	4.305224e-01	7.775326e-01	5.791612e-01	6.480379e-01	1.291441e+00
2510000	-1.641877e+04	3.048701e+02	8.856554e-01	1.215018e-01	1.711420e-01	7.929438e-02	4.457267e-02	5.353446e-01	4.814460e-02	9.076434e-02	1.637005e-01	1.245560e-01	3.568225e-02	5.450869e-01	4.021003e-02	2.602274e-01	2.224472e-01	2.832989e-01	2.340265e-01	2.133429e-01	2.633413e-01	3.424844e-01	1.808313e-01	5.557969e-01	5.087019e-01	7.478293e-01	6.259574e-01	6.370287e-01	1.300557e+00
2515000	-1.641914e+04	3.046913e+02	8.869045e-01	7.807948e-02	1.552252e-01	1.127803e-01	4.510025e-02	5.504988e-01	5.831599e-02	7.826120e-02	1.994374e-01	1.138694e-01	4.165351e-02	5.265779e-01	4.020056e-02	2.551633e-01	2.155981e-01	2.640157e-01	2.652229e-01	2.105043e-01	2.705386e-01	3.412199e-01	1.777372e-01	4.981679e-01	5.477080e-01	7.484319e-01	6.229424e-01	7.792963e-01	1.182753e+00
2520000	-1.641667e+04	3.002061e+02	9.159845e-01	9.532705e-02	1.734198e-01	1.020093e-01	5.553246e-02	5.294488e-01	4.426256e-02	7.863931e-02	1.968933e-01	1.069004e-01	3.057479e-02	5.471816e-01	3.981067e-02	2.433938e-01	2.265387e-01	2.661336e-01	2.639339e-01	2.233913e-01	2.640302e-01	3.315472e-01	1.810313e-01	4.934109e-01	5.180547e-01	7.324520e-01	5.675592e-01	6.810711e-01	1.264088e+00
2525000	-1.640984e+04	3.104135e+02	8.527156e-01	9.832355e-02	1.193649e-01	9.549398e-02	3.270447e-02	6.181472e-01	3.596594e-02	7.290651e-02	1.702648e-01	1.494896e-01	2.975567e-02	5.348654e-01	4.271810e-02	2.642105e-01	2.121290e-01	2.791633e-01	2.444972e-01	2.114108e-01	2.720471e-01	3.400114e-01	1.765307e-01	4.144226e-01	4.161981e-01	7.280636e-01	5.836834e-01	8.024587e-01	1.163573e+00
2530000	-1.640863e+04	3.056868e+02	8.813330e-01	1.195857e-01	1.388927e-01	7.819178e-02	2.133983e-02	5.954181e-01	4.657190e-02	7.271591e-02	2.070031e-01	1.548098e-01	2.786822e-02	4.880013e-01	4.960160e-02	2.370012e-01	2.161196e-01	2.837550e-01	2.631242e-01	2.086977e-01	2.771821e-01	3.370827e-01	1.770374e-01	4.337153e-01	4.994235e-01	7.328095e-01	6.411483e-01	7.711765e-01	1.189476e+00
2535000	-1.640959e+04	2.977090e+02	9.331436e-01	1.102791e-01	1.757176e-01	1.076955e-01	3.843813e-02	5.184445e-01	4.942522e-02	6.975031e-02	1.940529e-01	1.383308e-01	1.981207e-02	5.379657e-01	4.008818e-02	2.501554e-01	2.272864e-01	2.674605e-01	2.550977e-01	2.053269e-01	2.838582e-01	3.330051e-01	1.778098e-01	4.271505e-01	4.813498e-01	7.428569e-01	5.916642e-01	6.717558e-01	1.271801e+00
2540000	-1.642811e+04	2.912949e+02	9.771165e-01	1.316127e-01	1.465385e-01	9.452862e-02	2.988092e-02	5.441120e-01	5.332719e-02	7.552318e-02	1.969835e-01	1.141428e-01	3.465568e-02	5.462218e-01	3.247302e-02	2.651722e-01	1.990661e-01	2.847641e-01	2.509976e-01	2.040840e-01	2.639858e-01	3.503091e-01	1.816211e-01	4.636528e-01	4.080144e-01	7.415892e-01	5.817498e-01	7.781222e-01	1.183725e+00
2545000	-1.642938e+04	3.089982e+02	8.598728e-01	9.746234e-02	1.616526e-01	6.163704e-02	3.557609e-02	5.618994e-01	8.177259e-02	1.126450e-01	1.735388e-01	1.245487e-01	3.658144e-02	5.157077e-01	3.697836e-02	2.492578e-01	2.360319e-01	2.701903e-01	2.445200e-01	2.225848e-01	2.592385e-01	3.437499e-01	1.744268e-01	5.333024e-01	5.417531e-01	7.283750e-01	6.385893e-01	7.893398e-01	1.174436e+00
2550000	-1.640608e+04	2.987808e+02	9.264617e-01	1.135484e-01	1.405702e-01	9.287443e-02	4.958550e-02	5.481533e-01	5.526819e-02	7.378880e-02	2.279383e-01	1.223318e-01	3.150122e-02	5.079305e-01	3.650924e-02	2.668821e-01	2.232301e-01	2.555555e-01	2.543323e-01	2.000139e-01	2.624522e-01	3.448894e-01	1.926444e-01	3.641064e-01	4.793029e-01	6.952634e-01	5.806529e-01	7.885693e-01	1.175074e+00
2555000	-1.639827e+04	3.112011e+02	8.476390e-01	1.408815e-01	1.651017e-01	9.518959e-02	3.870968e-02	5.089593e-01	5.115817e-02	7.887881e-02	1.982783e-01	1.194254e-01	3.213835e-02	5.312115e-01	4.006756e-02	2.403106e-01	2.329423e-01	2.602600e-01	2.664871e-01	2.136899e-01	2.719885e-01	3.387884e-01	1.755332e-01	3.744594e-01	5.050503e-01	7.308596e-01	5.926642e-01	7.126929e-01	1.237904e+00
2560000	-1.640420e+04	3.248091e+02	7.684832e-01	1.189327e-01	1.382451e-01	1.042076e-01	6.159252e-02	5.231082e-01	5.391384e-02	7.706025e-02	1.996147e-01	1.293842e-01	3.952668e-02	5.128316e-01	4.158264e-02	2.395452e-01	2.215842e-01	2.836105e-01	2.552601e-01	2.056694e-01	2.623891e-01	3.418355e-01	1.901060e-01	5.471297e-01	4.573323e-01	7.462062e-01	6.057986e-01	7.436294e-01	1.212287e+00
2565000	-1.643119e+04	3.175429e+02	8.099503e-01	1.301603e-01	1.310991e-01	8.534485e-02	3.753460e-02	5.766493e-01	3.921189e-02	7.207509e-02	1.809161e-01	1.450589e-01	3.366313e-02	5.332336e-01	3.505317e-02	2.469181e-01	2.099047e-01	2.810882e-01	2.620890e-01	2.235979e-01	2.626316e-01	3.421355e-01	1.716350e-01	4.293809e-01	4.796122e-01	7.216866e-01	6.033622e-01	8.041471e-01	1.162175e+00
2570000	-1.641363e+04	2.942846e+02	9.547973e-01	9.956134e-02	1.842071e-01	9.047681e-02	3.106616e-02	5.324005e-01	6.228818e-02	7.837676e-02	1.896675e-01	1.237701e-01	2.867429e-02	5.421599e-01	3.735141e-02	2.576543e-01	2.268621e-01	2.761963e-01	2.392874e-01	2.106710e-01	2.775292e-01	3.334853e-01	1.783145e-01	6.555143e-01	4.636264e-01	7.661623e-01	5.747973e-01	7.067059e-01	1.242861e+00
2575000	-1.641284e+04	3.089335e+02	8.600736e-01	1.352614e-01	1.526046e-01	8.030139e-02	3.989407e-02	5.408544e-01	5.108407e-02	8.628083e-02	2.280110e-01	1.246036e-01	2.329618e-02	4.978722e-01	3.993622e-02	2.390923e-01	2.222116e-01	2.763996e-01	2.622965e-01	1.966880e-01	2.812928e-01	3.470946e-01	1.749246e-01	5.488928e-01	5.581490e-01	7.460842e-01	6.274117e-01	8.059180e-01	1.160709e+00
2580000	-1.640145e+04	2.994209e+02	9.216903e-01	7.019986e-02	1.744030e-01	9.692282e-02	3.727498e-02	5.669535e-01	5.424582e-02	8.061041e-02	1.879746e-01	1.192795e-01	3.331376e-02	5.406724e-01	3.814934e-02	2.418789e-01	2.372359e-01	2.649144e-01	2.559709e-01	2.147766e-01	2.629479e-01	3.479232e-01	1.743522e-01	5.039832e-01	4.227334e-01	7.538776e-01	5.529963e-01	7.395576e-01	1.215658e+00
2585000	-1.641632e+04	3.180985e+02	8.066595e-01	1.107922e-01	1.992658e-01	8.658155e-02	5.538440e-02	5.086514e-01	3.932461e-02	8.622863e-02	1.823631e-01	1.248502e-01	3.011372e-02	5.296208e-01	4.682351e-02	2.604796e-01	2.211266e-01	2.548020e-01	2.635918e-01	2.097571e-01	2.720257e-01	3.423075e-01	1.759098e-01	4.373377e-01	4.863188e-01	7.818670e-01	6.123940e-01	6.580089e-01	1.283184e+00
2590000	-1.640774e+04	3.030327e+02	8.984920e-01	1.187380e-01	1.472985e-01	9.771908e-02	3.494309e-02	5.530103e-01	4.829099e-02	8.856042e-02	1.666561e-01	1.470797e-01	3.469973e-02	5.322464e-01	3.075775e-02	2.504573e-01	2.295572e-01	2.688662e-01	2.511194e-01	1.971834e-01	2.586155e-01	3.565963e-01	1.876048e-01	4.516716e-01	4.343941e-01	7.099159e-01	5.981814e-01	7.868736e-01	1.176478e+00
2595000	-1.641565e+04	3.015032e+02	9.082718e-01	1.412346e-01	1.604839e-01	1.174053e-01	2.571988e-02	5.105389e-01	4.461748e-02	6.026602e-02	1.847113e-01	1.347426e-01	3.248442e-02	5.448567e-01	4.293889e-02	2.462212e-01	2.106667e-01	3.036781e-01	2.394339e-01	2.155073e-01	2.792052e-01	3.427600e-01	1.625275e-01	4.723099e-01	4.265946e-01	7.409348e-01	5.750554e-01	6.490215e-01	1.290626e+00
2600000	-1.642887e+04	2.944082e+02	9.543165e-01	1.067708e-01	1.635538e-01	9.391770e-02	4.420196e-02	5.296844e-01	6.187136e-02	7.907534e-02	1.714096e-01	1.180224e-01	3.239360e-02	5.579486e-01	4.115047e-02	2.439531e-01	2.275042e-01	2.613067e-01	2.672360e-01	2.034605e-01	2.640508e-01	3.501373e-01	1.823514e-01	5.868454e-01	4.792536e-01	7.444127e-01	5.795774e-01	7.151824e-01	1.235842e+00
2605000	-1.641759e+04	3.127225e+02	8.384573e-01	1.125604e-01	1.678022e-01	9.704800e-02	4.468025e-02	5.269900e-01	5.091908e-02	8.080891e-02	2.037948e-01	1.363297e-01	3.053639e-02	5.088213e-01	3.970897e-02	2.336430e-01	2.333136e-01	2.778677e-01	2.551757e-01	2.089522e-01	2.583319e-01	3.467108e-01	1.860051e-01	3.926911e-01	4.911312e-01	7.301397e-01	6.139236e-01	7.054382e-01	1.243911e+00
2610000	-1.644295e+04	3.081211e+02	8.647632e-01	1.175523e-01	1.507110e-01	1.032448e-01	3.268978e-02	5.264014e-01	6.940081e-02	8.445352e-02	1.543655e-01	1.105232e-01	2.820865e-02	5.826949e-01	3.975416e-02	2.523107e-01	2.131128e-01	2.618410e-01	2.727355e-01	2.082852e-01	2.589064e-01	3.617100e-01	1.710984e-01	6.394649e-01	5.182278e-01	7.907929e-01	6.188332e-01	6.310243e-01	1.305529e+00
2615000	-1.641880e+04	3.139508e+02	8.302280e-01	1.159697e-01	1.851693e-01	7.336272e-02	3.464912e-02	5.196377e-01	7.121142e-02	8.211175e-02	2.090563e-01	1.316827e-01	2.587383e-02	5.124403e-01	3.883521e-02	2.611427e-01	2.239935e-01	2.604546e-01	2.544092e-01	2.014935e-01	2.783660e-01	3.392295e-01	1.809111e-01	5.013756e-01	5.358561e-01	7.737281e-01	6.044801e-01	6.753796e-01	1.268801e+00
2620000	-1.640902e+04	3.212095e+02	7.871440e-01	9.345557e-02	1.475393e-01	1.053183e-01	3.792557e-02	5.607228e-01	5.503856e-02	8.385828e-02	1.974234e-01	1.252039e-01	2.473864e-02	5.270470e-01	4.172877e-02	2.441930e-01	2.227638e-01	2.830088e-01	2.500344e-01	2.115948e-01	2.649531e-01	3.353122e-01	1.881398e-01	6.298998e-01	6.134181e-01	7.660404e-01	6.493232e-01	6.734008e-01	1.270439e+00
2625000	-1.641759e+04	3.150698e+02	8.242656e-01	9.599786e-02	1.158788e-01	7.905172e-02	4.041579e-02	6.298994e-01	3.875639e-02	7.553013e-02	1.726665e-01	1.239127e-01	3.166891e-02	5.525668e-01	4.365495e-02	2.702057e-01	2.179404e-01	2.769877e-01	2.348662e-01	2.188388e-01	2.588849e-01	3.465948e-01	1.756815e-01	4.222181e-01	5.056222e-01	7.463791e-01	6.163216e-01	7.916149e-01	1.172552e+00
2630000	-1.640956e+04	3.155141e+02	8.212503e-01	1.343919e-01	1.494262e-01	8.040625e-02	3.585093e-02	5.573450e-01	4.257970e-02	7.668665e-02	1.901833e-01	1.453999e-01	2.955946e-02	5.220811e-01	3.608956e-02	2.554174e-01	2.347160e-01	2.567519e-01	2.531147e-01	2.047067e-01	2.684617e-01	3.408163e-01	1.860153e-01	5.364099e-01	4.605561e-01	7.344078e-01	6.041897e-01	7.634401e-01	1.195882e+00
2635000	-1.643899e+04	3.044525e+02	8.891616e-01	1.062697e-01	1.775598e-01	1.083114e-01	3.653074e-02	5.303617e-01	4.096663e-02	6.781487e-02	1.921807e-01	1.429887e-01	2.612106e-02	5.307933e-01	4.010135e-02	2.346166e-01	2.115530e-01	2.949597e-01	2.588707e-01	2.116968e-01	2.762088e-01	3.359105e-01	1.761840e-01	3.777699e-01	5.507698e-01	7.102080e-01	6.166266e-01	7.560835e-01	1.201974e+00
2640000	-1.640857e+04	3.102315e+02	8.515238e-01	1.232357e-01	1.306037e-01	9.883330e-02	4.593164e-02	5.596778e-01	4.171794e-02	9.761774e-02	2.053047e-01	1.308785e-01	2.783977e-02	5.034063e-01	3.495294e-02	2.469877e-01	2.134223e-01	2.787415e-01	2.608484e-01	1.982446e-01	2.649181e-01	3.523427e-01	1.844945e-01	6.789530e-01	5.296281e-01	7.565258e-01	5.973557e-01	6.713766e-01	1.272115e+00
2645000	-1.640001e+04	3.179130e+02	8.062752e-01	1.259070e-01	1.445850e-01	8.782438e-02	4.945624e-02	5.598446e-01	3.238280e-02	7.661205e-02	1.982567e-01	1.577528e-01	2.656376e-02	4.989541e-01	4.186058e-02	2.595584e-01	2.040010e-01	2.617320e-01	2.747086e-01	2.039235e-01	2.815914e-01	3.277515e-01	1.867336e-01	5.744618e-01	6.015126e-01	7.647088e-01	6.222878e-01	7.214446e-01	1.230657e+00
2650000	-1.641273e+04	3.065316e+02	8.760098e-01	1.062228e-01	1.595947e-01	7.756779e-02	3.965020e-02	5.645517e-01	5.241284e-02	7.971406e-02	1.697928e-01	1.488835e-01	3.330405e-02	5.249347e-01	4.337086e-02	2.431151e-01	2.072313e-01	2.792872e-01	2.703663e-01	2.036181e-01	2.711188e-01	3.518196e-01	1.734435e-01	4.697969e-01	4.672549e-01	7.653268e-01	5.897553e-01	6.888722e-01	1.257628e+00
2655000	-1.641435e+04	3.160759e+02	8.176925e-01	1.183546e-01	1.589222e-01	9.849501e-02	3.013775e-02	5.512724e-01	4.281799e-02	8.394740e-02	1.680206e-01	1.309160e-01	2.603951e-02	5.465830e-01	4.449341e-02	2.634275e-01	2.203249e-01	2.511052e-01	2.651425e-01	2.186519e-01	2.728575e-01	3.482503e-01	1.602403e-01	5.510097e-01	4.922934e-01	7.563069e-01	6.010322e-01	7.808096e-01	1.181500e+00
2660000	-1.642971e+04	3.078228e+02	8.675763e-01	1.188141e-01	1.738020e-01	7.406182e-02	3.655282e-02	5.491516e-01	4.761773e-02	7.712795e-02	2.088247e-01	1.284244e-01	3.093176e-02	5.240582e-01	3.063300e-02	2.538166e-01	2.196800e-01	2.824494e-01	2.440539e-01	1.941798e-01	2.704377e-01	3.452543e-01	1.901282e-01	5.094211e-01	4.916385e-01	7.450483e-01	6.214612e-01	9.035939e-01	1.079829e+00
2665000	-1.640381e+04	3.137730e+02	8.314556e-01	1.012723e-01	1.482626e-01	7.740893e-02	5.454790e-02	5.702326e-01	4.827566e-02	8.613478e-02	1.950810e-01	1.669073e-01	3.155261e-02	4.829449e-01	3.737938e-02	2.622606e-01	2.249943e-01	2.527059e-01	2.600392e-01	2.069297e-01	2.702611e-01	3.442544e-01	1.785548e-01	5.443135e-01	4.637098e-01	7.565926e-01	6.012269e-01	7.197390e-01	1.232069e+00
2670000	-1.641760e+04	2.982645e+02	9.290292e-01	1.032165e-01	1.542911e-01	9.636141e-02	4.855112e-02	5.558433e-01	4.173655e-02	8.471174e-02	1.890761e-01	1.423419e-01	2.926166e-02	5.166859e-01	3.792269e-02	2.576038e-01	2.183886e-01	2.632826e-01	2.607249e-01	2.104932e-01	2.774136e-01	3.256297e-01	1.864636e-01	5.213727e-01	4.506367e-01	7.185869e-01	5.565477e-01	6.899006e-01	1.256777e+00
2675000	-1.641613e+04	3.126660e+02	8.372500e-01	1.005663e-01	1.552224e-01	8.843182e-02	3.894494e-02	5.768085e-01	4.002598e-02	7.463723e-02	2.031715e-01	1.236340e-01	2.854877e-02	5.341702e-01	3.583832e-02	2.408928e-01	2.238354e-01	2.862990e-01	2.489728e-01	2.110636e-01	2.713689e-01	3.426816e-01	1.748859e-01	6.201658e-01	5.220083e-01	7.634344e-01	6.392624e-01	7.503260e-01	1.206742e+00
2680000	-1.640944e+04	3.167335e+02	8.137884e-01	1.346974e-01	1.781861e-01	7.626881e-02	3.235772e-02	5.311081e-01	4.738194e-02	9.010966e-02	2.060808e-01	1.220153e-01	3.148981e-02	5.194227e-01	3.088166e-02	2.368200e-01	2.115941e-01	2.880113e-01	2.635746e-01	2.058652e-01	2.743956e-01	3.302707e-01	1.894685e-01	5.657647e-01	4.903807e-01	7.912893e-01	6.282490e-01	6.457817e-01	1.293309e+00
2685000	-1.641356e+04	3.164470e+02	8.147915e-01	1.139256e-01	1.422196e-01	1.012013e-01	3.376434e-02	5.548293e-01	5.405984e-02	9.166917e-02	1.802900e-01	1.116956e-01	3.411761e-02	5.406574e-01	4.157030e-02	2.351488e-01	2.263520e-01	2.939537e-01	2.445455e-01	2.209063e-01	2.682862e-01	3.308359e-01	1.799717e-01	6.273571e-01	5.427376e-01	7.591816e-01	6.001669e-01	7.286965e-01	1.224652e+00
2690000	-1.641862e+04	3.084140e+02	8.644870e-01	1.072807e-01	1.403883e-01	8.945544e-02	4.269983e-02	5.696552e-01	5.052059e-02	7.573913e-02	2.026671e-01	1.641076e-01	3.141270e-02	4.765331e-01	4.954044e-02	2.376409e-01	2.343011e-01	2.731441e-01	2.549139e-01	2.118861e-01	2.923411e-01	3.239187e-01	1.718541e-01	4.362654e-01	4.732576e-01	7.579569e-01	6.057069e-01	6.492019e-01	1.290477e+00
2695000	-1.640820e+04	3.073134e+02	8.704634e-01	1.523570e-01	1.572700e-01	8.651207e-02	5.033790e-02	5.086756e-01	4.484744e-02	6.655622e-02	1.869393e-01	1.108794e-01	3.583968e-02	5.619595e-01	3.782592e-02	2.558995e-01	2.185675e-01	2.643264e-01	2.612066e-01	2.181456e-01	2.622938e-01	3.434823e-01	1.760783e-01	6.230254e-01	4.219696e-01	7.816279e-01	5.489850e-01	6.815676e-01	1.263677e+00
2700000	-1.641272e+04	3.123864e+02	8.398909e-01	1.132462e-01	1.445896e-01	8.553063e-02	4.272396e-02	5.475515e-01	6.635806e-02	7.162902e-02	1.968755e-01	1.434029e-01	2.999478e-02	5.240045e-01	3.409324e-02	2.487392e-01	2.246537e-01	2.726809e-01	2.539262e-01	1.995204e-01	2.789634e-01	3.498416e-01	1.716746e-01	5.090516e-01	4.715308e-01	7.185217e-01	6.067758e-01	7.712866e-01	1.189385e+00
2705000	-1.641776e+04	2.992943e+02	9.223999e-01	1.216065e-01	1.459461e-01	9.031129e-02	3.882470e-02	5.457141e-01	5.759736e-02	7.456421e-02	2.122657e-01	1.057186e-01	3.261676e-02	5.429496e-01	3.188515e-02	2.431164e-01	2.198378e-01	2.704844e-01	2.665614e-01	2.151998e-01	2.621754e-01	3.418013e-01	1.808234e-01	4.982519e-01	4.472864e-01	7.408239e-01	5.860870e-01	8.032269e-01	1.162937e+00
2710000	-1.642940e+04	3.008019e+02	9.122506e-01	1.151292e-01	1.661439e-01	7.671130e-02	4.042081e-02	5.425450e-01	5.904973e-02	7.238127e-02	2.085477e-01	1.393467e-01	3.450857e-02	5.146249e-01	3.059083e-02	2.499589e-01	2.127757e-01	2.841437e-01	2.531217e-01	2.086383e-01	2.684434e-01	3.416272e-01	1.812910e-01	5.654957e-01	4.224093e-01	7.683651e-01	5.760572e-01	6.625880e-01	1.279393e+00
2715000	-1.641241e+04	3.071320e+02	8.717963e-01	1.010933e-01	1.739183e-01	7.090818e-02	5.715021e-02	5.421458e-01	5.478424e-02	8.026285e-02	1.994014e-01	1.391164e-01	3.076745e-02	5.157541e-01	3.469784e-02	2.664155e-01	2.136104e-01	2.643172e-01	2.556569e-01	2.021535e-01	2.800529e-01	3.371107e-01	1.806828e-01	5.325276e-01	4.794976e-01	7.548611e-01	6.033555e-01	7.250171e-01	1.227698e+00
2720000	-1.640002e+04	3.178391e+02	8.080007e-01	1.349441e-01	1.337433e-01	9.672056e-02	4.392381e-02	5.373137e-01	5.335461e-02	6.649533e-02	2.110631e-01	1.296258e-01	3.742815e-02	5.169596e-01	3.842799e-02	2.425150e-01	2.433111e-01	2.783415e-01	2.358324e-01	2.114193e-01	2.758380e-01	3.323760e-01	1.803667e-01	4.811214e-01	4.691927e-01	7.409325e-01	6.292713e-01	6.481108e-01	1.291380e+00
2725000	-1.640737e+04	3.059912e+02	8.790237e-01	1.249960e-01	1.533293e-01	7.708510e-02	3.200782e-02	5.659013e-01	4.668049e-02	7.907479e-02	1.922511e-01	1.277790e-01	2.896229e-02	5.312535e-01	4.067931e-02	2.512908e-01	2.251730e-01	2.901325e-01	2.334037e-01	1.985907e-01	2.713210e-01	3.515186e-01	1.785696e-01	4.583673e-01	5.379709e-01	7.169282e-01	6.062945e-01	7.453191e-01	1.210887e+00
2730000	-1.640924e+04	3.129879e+02	8.356837e-01	1.088961e-01	1.907900e-01	9.268122e-02	3.362962e-02	5.139268e-01	6.007623e-02	6.570117e-02	1.733134e-01	1.336746e-01	4.248393e-02	5.510147e-01	3.381230e-02	2.514738e-01	2.378888e-01	2.564411e-01	2.541963e-01	2.209532e-01	2.635653e-01	3.446144e-01	1.708671e-01	6.327827e-01	4.497906e-01	7.860484e-01	5.951900e-01	8.024892e-01	1.163548e+00
2735000	-1.642138e+04	3.060453e+02	8.790657e-01	1.144510e-01	1.508617e-01	1.037107e-01	4.949211e-02	5.328956e-01	4.858892e-02	7.564848e-02	1.982088e-01	1.275003e-01	2.721849e-02	5.278560e-01	4.356792e-02	2.342284e-01	2.210103e-01	2.966414e-01	2.481198e-01	2.089607e-01	2.832510e-01	3.346210e-01	1.731673e-01	4.222596e-01	5.132610e-01	7.337382e-01	5.897637e-01	7.649807e-01	1.194607e+00
2740000	-1.640962e+04	3.082068e+02	8.655000e-01	9.256039e-02	1.558363e-01	8.891000e-02	4.635191e-02	5.680230e-01	4.831839e-02	7.855715e-02	1.738100e-01	1.366461e-01	2.784535e-02	5.435567e-01	3.958475e-02	2.529120e-01	2.160329e-01	2.884182e-01	2.426369e-01	2.002555e-01	2.708635e-01	3.549046e-01	1.739764e-01	5.534270e-01	3.992445e-01	7.795723e-01	5.332539e-01	7.002531e-01	1.248204e+00
2745000	-1.641980e+04	3.221361e+02	7.834851e-01	1.093466e-01	1.362230e-01	9.259397e-02	3.894864e-02	5.675780e-01	5.530973e-02	8.666125e-02	1.844539e-01	1.147289e-01	3.641894e-02	5.386280e-01	3.910908e-02	2.439308e-01	2.204593e-01	2.787113e-01	2.568986e-01	2.174531e-01	2.656998e-01	3.423922e-01	1.744548e-01	5.537914e-01	4.155401e-01	7.830326e-01	5.890138e-01	6.929726e-01	1.254233e+00
2750000	-1.640714e+04	2.929360e+02	9.651324e-01	1.079274e-01	1.496352e-01	1.002067e-01	3.533929e-02	5.571406e-01	4.975085e-02	6.901790e-02	1.753515e-01	1.212640e-01	2.551452e-02	5.662911e-01	4.256094e-02	2.547370e-01	2.332945e-01	2.555417e-01	2.564269e-01	2.070590e-01	2.701559e-01	3.437110e-01	1.790742e-01	4.699893e-01	4.894443e-01	7.455804e-01	5.884232e-01	6.958797e-01	1.251826e+00
2755000	-1.641289e+04	3.043481e+02	8.893809e-01	1.058719e-01	1.775108e-01	1.033156e-01	2.969762e-02	5.277828e-01	5.582127e-02	8.586200e-02	1.728645e-01	1.259190e-01	2.720786e-02	5.524980e-01	3.564855e-02	2.484933e-01	2.328753e-01	2.522617e-01	2.663697e-01	2.068493e-01	2.647285e-01	3.357722e-01	1.926500e-01	5.580632e-01	4.403839e-01	7.666347e-01	5.823766e-01	6.875643e-01	1.258711e+00
2760000	-1.640601e+04	3.077149e+02	8.682672e-01	1.090366e-01	1.442829e-01	9.364498e-02	4.277049e-02	5.502714e-01	5.999362e-02	8.133250e-02	2.026977e-01	1.102065e-01	3.016952e-02	5.365188e-01	3.907499e-02	2.492737e-01	2.276050e-01	2.540706e-01	2.690507e-01	2.184080e-01	2.508615e-01	3.406373e-01	1.900932e-01	5.259604e-01	4.714421e-01	7.245430e-01	6.143757e-01	8.598198e-01	1.116076e+00
2765000	-1.640978e+04	3.025273e+02	9.007740e-01	1.127957e-01	1.404878e-01	9.263263e-02	4.571505e-02	5.507053e-01	5.766348e-02	8.060270e-02	1.936963e-01	1.233155e-01	3.551269e-02	5.284081e-01	3.846468e-02	2.503403e-01	2.191076e-01	2.729735e-01	2.575785e-01	1.965551e-01	2.835271e-01	3.469530e-01	1.729648e-01	4.901095e-01	5.459682e-01	7.374015e-01	6.090384e-01	7.062061e-01	1.243275e+00
2770000	-1.641013e+04	3.028999e+02	8.974401e-01	1.276030e-01	1.394666e-01	9.265197e-02	5.777162e-02	5.259796e-01	5.652723e-02	7.183444e-02	1.767748e-01	1.446675e-01	2.868397e-02	5.389560e-01	3.908325e-02	2.509710e-01	2.136271e-01	2.826788e-01	2.527231e-01	2.241890e-01	2.644911e-01	3.370137e-01	1.743063e-01	6.745359e-01	5.083789e-01	7.571874e-01	5.751087e-01	6.885076e-01	1.257930e+00
2775000	-1.642587e+04	3.116225e+02	8.445105e-01	1.215933e-01	1.489116e-01	8.113033e-02	4.024283e-02	5.493582e-01	5.876375e-02	7.771463e-02	2.025228e-01	1.152845e-01	4.140908e-02	5.306592e-01	3.240982e-02	2.436438e-01	2.084538e-01	2.804722e-01	2.674301e-01	2.208133e-01	2.778159e-01	3.171788e-01	1.841920e-01	3.942776e-01	5.818302e-01	6.885703e-01	6.070519e-01	7.500311e-01	1.206986e+00
2780000	-1.642308e+04	3.067494e+02	8.737924e-01	9.989078e-02	1.486440e-01	1.046609e-01	6.857595e-02	5.310681e-01	4.716021e-02	6.471185e-02	1.648811e-01	1.470139e-01	3.002993e-02	5.543895e-01	3.897369e-02	2.540823e-01	2.055483e-01	2.843304e-01	2.560390e-01	2.083925e-01	2.768401e-01	3.459340e-01	1.688334e-01	5.442490e-01	5.300416e-01	7.555235e-01	6.281368e-01	7.648254e-01	1.194735e+00
2785000	-1.641939e+04	3.062668e+02	8.769404e-01	1.033509e-01	1.662587e-01	9.064057e-02	4.396132e-02	5.395211e-01	5.626745e-02	8.509789e-02	1.970799e-01	1.368192e-01	2.634647e-02	5.213748e-01	3.328178e-02	2.451235e-01	2.122573e-01	2.777466e-01	2.648725e-01	2.011913e-01	2.768183e-01	3.466250e-01	1.753655e-01	5.575781e-01	4.954795e-01	7.554754e-01	5.534839e-01	7.919524e-01	1.172273e+00
2790000	-1.641419e+04	3.117888e+02	8.429273e-01	1.060528e-01	1.654193e-01	9.338354e-02	4.346073e-02	5.334565e-01	5.822706e-02	7.457370e-02	2.069776e-01	1.231099e-01	3.008335e-02	5.353820e-01	2.987336e-02	2.419581e-01	2.173408e-01	2.638758e-01	2.768253e-01	1.988286e-01	2.853411e-01	3.348595e-01	1.809708e-01	6.464281e-01	4.262491e-01	7.577475e-01	6.073360e-01	7.364803e-01	1.218206e+00
2795000	-1.641025e+04	3.085889e+02	8.629445e-01	1.260967e-01	1.760050e-01	1.164458e-01	2.233813e-02	5.174137e-01	4.170068e-02	8.602407e-02	1.631972e-01	1.342186e-01	3.688264e-02	5.395753e-01	4.010220e-02	2.410120e-01	2.272418e-01	2.795592e-01	2.521870e-01	2.274697e-01	2.588197e-01	3.387119e-01	1.749987e-01	4.675928e-01	5.172179e-01	7.081751e-01	5.950508e-01	7.675673e-01	1.192465e+00
2800000	-1.642950e+04	3.129564e+02	8.354373e-01	1.171637e-01	1.928264e-01	8.733318e-02	4.809977e-02	4.921927e-01	6.238425e-02	7.132153e-02	2.024745e-01	1.356389e-01	3.044190e-02	5.160089e-01	4.411419e-02	2.542653e-01	2.368890e-01	2.608639e-01	2.479818e-01	2.012230e-01	2.649074e-01	3.518669e-01	1.820028e-01	6.882332e-01	4.671571e-01	7.817710e-01	6.078042e-01	7.561441e-01	1.201924e+00
2805000	-1.643038e+04	3.076961e+02	8.692935e-01	1.084834e-01	1.588463e-01	1.002370e-01	4.178726e-02	5.284612e-01	6.218485e-02	7.340719e-02	1.683921e-01	1.306774e-01	3.543275e-02	5.593515e-01	3.273908e-02	2.697032e-01	2.211564e-01	2.643659e-01	2.447745e-01	2.184014e-01	2.589020e-01	3.408129e-01	1.818837e-01	4.541230e-01	3.965974e-01	7.407638e-01	5.760233e-01	7.357882e-01	1.218779e+00
2810000	-1.642364e+04	3.058344e+02	8.801637e-01	1.372535e-01	1.642478e-01	7.586642e-02	4.136812e-02	5.452005e-01	3.606366e-02	7.264980e-02	1.866789e-01	1.248276e-01	3.661809e-02	5.339212e-01	4.530442e-02	2.524289e-01	2.264570e-01	2.564791e-01	2.646350e-01	2.236408e-01	2.567909e-01	3.507504e-01	1.688179e-01	5.409871e-01	4.305558e-01	7.340988e-01	5.751246e-01	8.229529e-01	1.146603e+00
2815000	-1.641694e+04	3.066734e+02	8.754627e-01	1.028243e-01	1.945408e-01	7.846395e-02	4.534013e-02	5.190231e-01	5.980767e-02	8.463223e-02	1.961221e-01	1.378504e-01	2.774134e-02	5.154800e-01	3.817390e-02	2.480425e-01	2.293627e-01	2.603022e-01	2.622926e-01	2.008278e-01	2.800844e-01	3.392828e-01	1.798050e-01	4.916039e-01	3.911447e-01	7.242740e-01	5.553715e-01	7.265902e-01	1.226396e+00
2820000	-1.640648e+04	3.199379e+02	7.944074e-01	1.111386e-01	1.655715e-01	9.223486e-02	3.678783e-02	5.580179e-01	3.624927e-02	8.414949e-02	1.885534e-01	1.116421e-01	3.131408e-02	5.444976e-01	3.984327e-02	2.564878e-01	2.040395e-01	2.678929e-01	2.715797e-01	2.119722e-01	2.509061e-01	3.500673e-01	1.870544e-01	7.039599e-01	5.242777e-01	7.617303e-01	6.543168e-01	7.553256e-01	1.202602e+00
2825000	-1.641286e+04	3.005040e+02	9.148797e-01	1.257858e-01	1.889682e-01	9.161982e-02	3.832672e-02	5.038621e-01	5.143744e-02	9.194050e-02	1.849027e-01	1.192632e-01	2.791246e-02	5.373556e-01	3.862554e-02	2.432531e-01	2.157426e-01	2.697564e-01	2.712479e-01	2.202182e-01	2.708578e-01	3.284080e-01	1.805160e-01	4.648366e-01	4.177471e-01	7.557420e-01	5.347107e-01	6.305450e-01	1.305926e+00
2830000	-1.641642e+04	3.117765e+02	8.435484e-01	1.403264e-01	1.587452e-01	8.408717e-02	4.360155e-02	5.142370e-01	5.900269e-02	7.078281e-02	1.874660e-01	1.284245e-01	2.794281e-02	5.457153e-01	3.966853e-02	2.388054e-01	2.232847e-01	2.699901e-01	2.679197e-01	1.968994e-01	2.564942e-01	3.483243e-01	1.982821e-01	5.039188e-01	4.778716e-01	7.430709e-01	5.730241e-01	7.019035e-01	1.246838e+00
2835000	-1.641982e+04	3.085209e+02	8.639810e-01	1.433286e-01	1.747029e-01	8.429923e-02	3.301760e-02	5.187410e-01	4.591065e-02	8.271919e-02	1.878981e-01	1.329966e-01	2.435385e-02	5.373056e-01	3.472667e-02	2.378153e-01	2.360604e-01	2.622446e-01	2.638797e-01	2.132825e-01	2.565132e-01	3.514501e-01	1.787542e-01	4.190379e-01	4.656761e-01	7.131784e-01	6.032067e-01	7.422483e-01	1.213430e+00
2840000	-1.642351e+04	3.143340e+02	8.274674e-01	1.001223e-01	1.650112e-01	8.081913e-02	7.132706e-02	5.302205e-01	5.249978e-02	6.656626e-02	1.642505e-01	1.502486e-01	2.530716e-02	5.340186e-01	5.960889e-02	2.606631e-01	2.012134e-01	2.678056e-01	2.703179e-01	2.136645e-01	2.739684e-01	3.422424e-01	1.701248e-01	6.161288e-01	5.044810e-01	7.597933e-01	5.984474e-01	6.652152e-01	1.277217e+00
2845000	-1.641309e+04	2.923210e+02	9.697221e-01	1.104446e-01	1.535420e-01	9.021575e-02	3.555914e-02	5.700115e-01	4.022697e-02	6.927182e-02	1.782835e-01	1.186943e-01	3.162182e-02	5.647009e-01	3.742759e-02	2.454531e-01	2.183423e-01	2.656373e-01	2.705673e-01	2.240147e-01	2.614557e-01	3.342355e-01	1.802941e-01	4.061227e-01	5.036760e-01	7.214498e-01	5.654137e-01	7.849315e-01	1.178087e+00
2850000	-1.641692e+04	3.081519e+02	8.662762e-01	9.003590e-02	1.880568e-01	9.038916e-02	4.167805e-02	5.358057e-01	5.403438e-02	7.412252e-02	1.629447e-01	1.558118e-01	3.916997e-02	5.274254e-01	4.052561e-02	2.409395e-01	2.315974e-01	2.672866e-01	2.601766e-01	2.006674e-01	2.608630e-01	3.486643e-01	1.898054e-01	4.812726e-01	4.007126e-01	7.322804e-01	5.534687e-01	6.475005e-01	1.291886e+00
2855000	-1.639972e+04	2.980863e+02	9.293804e-01	1.309195e-01	1.628094e-01	1.033363e-01	5.802880e-02	4.965879e-01	4.831807e-02	7.294273e-02	1.915068e-01	1.174953e-01	3.625492e-02	5.454839e-01	3.631635e-02	2.318872e-01	2.243128e-01	2.642660e-01	2.795341e-01	2.192612e-01	2.634154e-01	3.392238e-01	1.780995e-01	5.584159e-01	5.388816e-01	7.379141e-01	6.293577e-01	8.081987e-01	1.158820e+00
2860000	-1.641369e+04	3.038820e+02	8.922809e-01	1.085342e-01	1.418060e-01	8.025886e-02	4.682561e-02	5.528601e-01	6.971534e-02	8.729621e-02	1.520866e-01	1.452225e-01	2.435115e-02	5.560291e-01	3.501451e-02	2.612494e-01	2.235845e-01	2.726563e-01	2.425099e-01	2.132492e-01	2.761284e-01	3.428944e-01	1.677280e-01	4.492260e-01	5.592719e-01	7.288881e-01	6.353964e-01	7.110873e-01	1.239233e+00
2865000	-1.642528e+04	3.138636e+02	8.290989e-01	1.085018e-01	1.733447e-01	1.138552e-01	3.908969e-02	4.924854e-01	7.272308e-02	6.739588e-02	1.926855e-01	1.131711e-01	2.875490e-02	5.590748e-01	3.891780e-02	2.510508e-01	2.335517e-01	2.685288e-01	2.468687e-01	2.160263e-01	2.722698e-01	3.385978e-01	1.731061e-01	6.543205e-01	6.607307e-01	7.798723e-01	6.064607e-01	7.085088e-01	1.241368e+00
2870000	-1.639695e+04	3.072910e+02	8.711416e-01	1.294146e-01	1.578903e-01	1.048221e-01	3.320008e-02	5.327155e-01	4.195750e-02	7.648170e-02	1.772790e-01	1.315589e-01	2.857945e-02	5.497603e-01	3.634065e-02	2.490596e-01	2.123808e-01	2.870064e-01	2.515533e-01	2.049981e-01	2.635912e-01	3.442265e-01	1.871842e-01	4.790646e-01	4.792137e-01	7.402903e-01	6.086040e-01	7.292995e-01	1.224152e+00
2875000	-1.641410e+04	2.993413e+02	9.211143e-01	1.294685e-01	1.470255e-01	1.007775e-01	3.613573e-02	5.244377e-01	6.215495e-02	7.799746e-02	1.483231e-01	1.378550e-01	3.592827e-02	5.605099e-01	3.938628e-02	2.489190e-01	2.134887e-01	2.731754e-01	2.644168e-01	2.263151e-01	2.498557e-01	3.514001e-01	1.724291e-01	5.550063e-01	5.388613e-01	7.384502e-01	5.964518e-01	7.563866e-01	1.201723e+00
2880000	-1.641923e+04	3.084888e+02	8.631917e-01	1.216285e-01	1.326211e-01	6.158740e-02	3.875620e-02	5.886837e-01	5.672308e-02	7.855439e-02	1.779550e-01	1.106284e-01	4.004569e-02	5.499627e-01	4.285382e-02	2.526861e-01	2.056166e-01	2.839507e-01	2.577465e-01	2.194620e-01	2.603318e-01	3.323904e-01	1.878158e-01	5.346426e-01	5.101172e-01	7.820845e-01	5.855383e-01	6.949274e-01	1.252614e+00
2885000	-1.640072e+04	3.137235e+02	8.308775e-01	9.821645e-02	1.874833e-01	8.726681e-02	2.894934e-02	5.390010e-01	5.908303e-02	7.316277e-02	1.888022e-01	1.341871e-01	3.074063e-02	5.234554e-01	4.965200e-02	2.536962e-01	2.331839e-01	2.687579e-01	2.443620e-01	2.191787e-01	2.794631e-01	3.115694e-01	1.897888e-01	6.249613e-01	5.299880e-01	7.579862e-01	6.424922e-01	7.108872e-01	1.239399e+00
2890000	-1.641800e+04	3.007641e+02	9.124983e-01	1.256343e-01	1.397676e-01	8.801970e-02	4.471477e-02	5.460526e-01	5.581107e-02	7.819161e-02	1.865417e-01	9.861480e-02	3.303296e-02	5.646587e-01	3.896025e-02	2.447044e-01	2.222556e-01	2.658019e-01	2.672381e-01	2.133328e-01	2.649403e-01	3.444566e-01	1.772703e-01	5.432345e-01	4.444617e-01	7.574710e-01	5.693857e-01	7.332513e-01	1.220880e+00
2895000	-1.639516e+04	2.985975e+02	9.268171e-01	1.168397e-01	1.807393e-01	7.313050e-02	4.707019e-02	5.367719e-01	4.544848e-02	9.189007e-02	1.912371e-01	1.202551e-01	2.913547e-02	5.323840e-01	3.509825e-02	2.566808e-01	2.098848e-01	2.794931e-01	2.539414e-01	2.152195e-01	2.575672e-01	3.349492e-01	1.922642e-01	5.715735e-01	4.014619e-01	7.600605e-01	5.758123e-01	6.503877e-01	1.289495e+00
2900000	-1.641740e+04	3.102364e+02	8.519052e-01	9.519763e-02	1.923786e-01	9.734460e-02	6.327472e-02	5.064231e-01	4.538135e-02	6.420519e-02	1.695542e-01	1.252298e-01	3.080843e-02	5.695941e-01	4.060833e-02	2.489901e-01	2.220674e-01	2.625445e-01	2.663980e-01	2.028534e-01	2.648935e-01	3.450552e-01	1.871979e-01	6.465504e-01	4.943689e-01	7.590482e-01	6.060940e-01	6.263626e-01	1.309389e+00
2905000	-1.642371e+04	3.173686e+02	8.099101e-01	9.608754e-02	1.756280e-01	8.840512e-02	5.456639e-02	5.406737e-01	4.463926e-02	8.008348e-02	1.740169e-01	1.244603e-01	3.097671e-02	5.584507e-01	3.201182e-02	2.460728e-01	2.206629e-01	2.891490e-01	2.441153e-01	2.073155e-01	2.605888e-01	3.524620e-01	1.796337e-01	6.566552e-01	4.335293e-01	7.866220e-01	6.218045e-01	7.142444e-01	1.236619e+00
2910000	-1.642019e+04	3.184448e+02	8.032080e-01	1.372650e-01	1.766381e-01	9.747060e-02	4.031349e-02	5.062399e-01	4.207285e-02	6.767681e-02	1.949100e-01	1.401338e-01	2.841080e-02	5.229629e-01	4.590568e-02	2.230919e-01	2.371840e-01	2.641135e-01	2.756106e-01	2.027332e-01	2.891618e-01	3.337340e-01	1.743710e-01	5.427218e-01	6.353222e-01	7.562303e-01	6.435903e-01	7.546868e-01	1.203131e+00
2915000	-1.639270e+04	2.998753e+02	9.183689e-01	1.410331e-01	1.553399e-01	1.120273e-01	3.654241e-02	5.040590e-01	5.099833e-02	6.256347e-02	1.658846e-01	1.209575e-01	2.911002e-02	5.746485e-01	4.683595e-02	2.328428e-01	2.297533e-01	2.664758e-01	2.709281e-01	2.196801e-01	2.691608e-01	3.333658e-01	1.777932e-01	5.031783e-01	4.748962e-01	7.693064e-01	5.774549e-01	6.939848e-01	1.253395e+00
2920000	-1.641710e+04	3.026789e+02	8.997178e-01	1.249500e-01	1.861037e-01	6.806942e-02	4.016619e-02	5.207009e-01	6.000980e-02	8.866124e-02	1.830009e-01	1.248326e-01	3.079509e-02	5.278058e-01	4.490441e-02	2.353440e-01	2.145814e-01	2.776451e-01	2.724295e-01	2.008971e-01	2.717571e-01	3.377038e-01	1.896420e-01	5.767604e-01	4.720285e-01	7.323042e-01	6.045812e-01	7.330835e-01	1.221019e+00
2925000	-1.643017e+04	3.154355e+02	8.213632e-01	1.092044e-01	1.568079e-01	1.006573e-01	6.384179e-02	5.177542e-01	5.173435e-02	6.330750e-02	1.688896e-01	1.723109e-01	3.038159e-02	5.207594e-01	4.435097e-02	2.455830e-01	2.356230e-01	2.667509e-01	2.520432e-01	2.103152e-01	2.858631e-01	3.206107e-01	1.832109e-01	4.547443e-01	6.015833e-01	7.435200e-01	6.020681e-01	6.520254e-01	1.288139e+00
2930000	-1.641263e+04	3.018727e+02	9.065585e-01	9.622079e-02	1.532305e-01	9.474528e-02	2.878203e-02	5.620565e-01	6.496493e-02	8.070669e-02	1.840682e-01	1.525106e-01	3.089625e-02	5.174787e-01	3.433948e-02	2.411584e-01	2.253004e-01	2.804668e-01	2.530744e-01	2.098071e-01	2.675602e-01	3.366530e-01	1.859797e-01	3.750087e-01	4.189182e-01	6.692024e-01	5.920340e-01	7.432866e-01	1.212571e+00
2935000	-1.641483e+04	2.991265e+02	9.230014e-01	1.056027e-01	1.768435e-01	9.889967e-02	3.172588e-02	5.149531e-01	7.197518e-02	8.481069e-02	2.024188e-01	1.225168e-01	3.454442e-02	5.147457e-01	4.096353e-02	2.529474e-01	2.402935e-01	2.750527e-01	2.317063e-01	2.078162e-01	2.675056e-01	3.294136e-01	1.952647e-01	4.245915e-01	5.973842e-01	7.196951e-01	6.174480e-01	7.283534e-01	1.224936e+00
2940000	-1.642186e+04	3.071631e+02	8.718748e-01	1.167849e-01	1.695020e-01	7.999867e-02	5.445492e-02	5.240641e-01	5.519534e-02	8.085743e-02	2.010664e-01	1.411071e-01	3.039718e-02	5.173325e-01	2.923939e-02	2.666824e-01	2.232877e-01	2.474249e-01	2.626050e-01	1.997314e-01	2.696479e-01	3.434509e-01	1.871698e-01	5.677944e-01	4.005850e-01	7.396967e-01	5.913555e-01	8.592564e-01	1.116542e+00
2945000	-1.641020e+04	3.179923e+02	8.070592e-01	1.059157e-01	1.605304e-01	9.547519e-02	3.798909e-02	5.379722e-01	6.211755e-02	5.860845e-02	1.878675e-01	1.180632e-01	4.162684e-02	5.539228e-01	3.991126e-02	2.574051e-01	2.238686e-01	2.756520e-01	2.430744e-01	2.115557e-01	2.628923e-01	3.484437e-01	1.771083e-01	5.111454e-01	4.493300e-01	7.338529e-01	6.254743e-01	7.865816e-01	1.176720e+00
2950000	-1.640326e+04	3.063151e+02	8.772871e-01	1.349998e-01	1.461059e-01	8.939511e-02	3.722071e-02	5.345970e-01	5.768143e-02	7.889410e-02	1.712632e-01	1.177891e-01	3.408478e-02	5.570933e-01	4.087553e-02	2.417464e-01	2.100187e-01	2.775120e-01	2.707229e-01	2.216826e-01	2.680975e-01	3.372388e-01	1.729811e-01	5.298184e-01	4.196173e-01	7.283122e-01	5.816568e-01	8.427863e-01	1.130180e+00
2955000	-1.641487e+04	2.934518e+02	9.622929e-01	1.286313e-01	1.607379e-01	9.369250e-02	3.285868e-02	5.369327e-01	4.714686e-02	8.608649e-02	1.843441e-01	1.409058e-01	2.289888e-02	5.302592e-01	3.550545e-02	2.480398e-01	2.308780e-01	2.661447e-01	2.549374e-01	2.087632e-01	2.504072e-01	3.541491e-01	1.866805e-01	4.141761e-01	4.421921e-01	7.259640e-01	5.745209e-01	7.479938e-01	1.208673e+00
2960000	-1.641748e+04	3.083996e+02	8.631761e-01	1.167890e-01	1.965072e-01	8.357450e-02	4.442923e-02	5.132945e-01	4.540555e-02	7.767630e-02	2.046069e-01	1.240529e-01	3.802997e-02	5.230088e-01	3.262509e-02	2.363396e-01	2.269365e-01	2.683468e-01	2.683771e-01	2.071024e-01	2.803975e-01	3.173889e-01	1.951112e-01	5.415177e-01	5.950518e-01	7.385287e-01	6.309038e-01	6.902776e-01	1.256464e+00
2965000	-1.643091e+04	2.979367e+02	9.301169e-01	1.187227e-01	1.935563e-01	1.089126e-01	4.665222e-02	4.788769e-01	5.327918e-02	7.759923e-02	1.779614e-01	1.243726e-01	3.169834e-02	5.588420e-01	2.952640e-02	2.350295e-01	2.234383e-01	2.878377e-01	2.536944e-01	2.235417e-01	2.484405e-01	3.415681e-01	1.864497e-01	5.199010e-01	6.159950e-01	7.602528e-01	6.402956e-01	8.387683e-01	1.133507e+00
2970000	-1.641666e+04	3.097073e+02	8.556737e-01	1.173241e-01	1.671699e-01	9.225380e-02	5.951392e-02	5.183190e-01	4.541922e-02	8.041875e-02	1.956928e-01	1.210967e-01	3.260427e-02	5.284129e-01	4.177458e-02	2.464519e-01	2.273462e-01	2.806173e-01	2.455847e-01	2.188546e-01	2.670974e-01	3.307592e-01	1.832888e-01	6.007051e-01	4.510498e-01	7.562362e-01	6.042034e-01	7.195284e-01	1.232243e+00
2975000	-1.639352e+04	3.018943e+02	9.053550e-01	1.229966e-01	1.786688e-01	7.716413e-02	3.345243e-02	5.359011e-01	5.181694e-02	8.050750e-02	1.842888e-01	1.512320e-01	3.448511e-02	5.139395e-01	3.554707e-02	2.478696e-01	2.112323e-01	2.660874e-01	2.748107e-01	2.025836e-01	2.853424e-01	3.365880e-01	1.754861e-01	4.519842e-01	5.064736e-01	7.649040e-01	6.341238e-01	7.837838e-01	1.179037e+00
2980000	-1.642881e+04	3.048068e+02	8.872537e-01	1.051968e-01	1.577792e-01	8.149083e-02	3.966644e-02	5.656184e-01	5.024824e-02	6.715454e-02	2.052647e-01	1.365860e-01	2.754301e-02	5.229432e-01	4.050847e-02	2.524915e-01	2.301183e-01	2.614299e-01	2.559604e-01	2.178203e-01	2.624340e-01	3.392551e-01	1.804906e-01	3.567176e-01	5.184788e-01	7.126130e-01	5.976900e-01	7.330493e-01	1.221047e+00
2985000	-1.641566e+04	2.996623e+02	9.200538e-01	1.611029e-01	2.031197e-01	9.486697e-02	3.959756e-02	4.470579e-01	5.425494e-02	8.797246e-02	2.067297e-01	1.313086e-01	3.358216e-02	4.993299e-01	4.107715e-02	2.217751e-01	2.293263e-01	2.734725e-01	2.754260e-01	2.074605e-01	2.744439e-01	3.376484e-01	1.804473e-01	4.973300e-01	4.368999e-01	7.615402e-01	5.945536e-01	7.960497e-01	1.168880e+00
2990000	-1.639483e+04	3.027063e+02	9.001001e-01	1.026870e-01	1.821270e-01	9.908275e-02	4.832522e-02	5.066400e-01	6.113796e-02	8.876770e-02	1.751751e-01	1.140504e-01	3.422797e-02	5.481953e-01	3.958353e-02	2.478049e-01	2.303780e-01	2.586264e-01	2.631907e-01	2.169458e-01	2.652829e-01	3.469373e-01	1.708339e-01	4.940282e-01	4.678741e-01	7.553566e-01	5.891380e-01	6.454486e-01	1.293585e+00
2995000	-1.641751e+04	2.989597e+02	9.229851e-01	1.161804e-01	1.508603e-01	9.236720e-02	4.843144e-02	5.258609e-01	6.629976e-02	6.632146e-02	1.806108e-01	1.211468e-01	2.620157e-02	5.657964e-01	3.992295e-02	2.468883e-01	2.379884e-01	2.531567e-01	2.619666e-01	2.087803e-01	2.732223e-01	3.411318e-01	1.768656e-01	6.001435e-01	5.911373e-01	7.566414e-01	6.175919e-01	7.835759e-01	1.179209e+00
3000000	-1.641070e+04	3.037746e+02	8.924857e-01	1.313248e-01	1.678104e-01	9.574358e-02	3.865835e-02	5.289822e-01	3.748056e-02	7.819694e-02	1.894581e-01	1.281648e-01	3.793653e-02	5.271582e-01	3.908537e-02	2.485684e-01	2.164379e-01	2.735892e-01	2.614044e-01	2.067071e-01	2.688150e-01	3.386759e-01	1.858019e-01	5.866159e-01	4.971407e-01	7.820661e-01	5.835736e-01	6.962104e-01	1.251552e+00
3005000	-1.641561e+04	3.072051e+02	8.713404e-01	1.370694e-01	1.321299e-01	9.606510e-02	3.547210e-02	5.465997e-01	5.266391e-02	1.019888e-01	1.946934e-01	1.186320e-01	3.264729e-02	5.055811e-01	4.645728e-02	2.534775e-01	2.211843e-01	2.736858e-01	2.516523e-01	2.168692e-01	2.683775e-01	3.300653e-01	1.846880e-01	5.486264e-01	4.636354e-01	7.241859e-01	6.023248e-01	8.116276e-01	1.155981e+00
3010000	-1.640715e+04	3.025210e+02	9.009872e-01	1.374072e-01	1.622995e-01	1.073101e-01	4.287514e-02	5.051554e-01	4.495267e-02	6.969354e-02	2.094856e-01	1.049246e-01	3.653434e-02	5.447930e-01	3.456900e-02	2.509542e-01	2.099076e-01	2.606161e-01	2.785221e-01	2.116729e-01	2.617408e-01	3.520443e-01	1.745420e-01	5.058964e-01	5.033176e-01	7.298208e-01	5.941623e-01	7.162426e-01	1.234964e+00
3015000	-1.641439e+04	3.030048e+02	8.970889e-01	1.154795e-01	1.583873e-01	8.126584e-02	3.508735e-02	5.484112e-01	6.136876e-02	7.539281e-02	1.812952e-01	1.530889e-01	2.503095e-02	5.207378e-01	4.445439e-02	2.599251e-01	2.214156e-01	2.701800e-01	2.484794e-01	2.191872e-01	2.566301e-01	3.466078e-01	1.775749e-01	7.074705e-01	4.254379e-01	7.583636e-01	5.897727e-01	6.730417e-01	1.270737e+00
3020000	-1.641556e+04	3.244014e+02	7.708767e-01	1.135897e-01	1.455684e-01	8.466635e-02	3.261987e-02	5.668318e-01	5.672385e-02	7.020588e-02	1.942476e-01	1.331613e-01	3.252415e-02	5.239205e-01	4.594056e-02	2.606094e-01	2.257131e-01	2.718668e-01	2.418107e-01	2.182439e-01	2.679773e-01	3.337410e-01	1.800378e-01	5.300486e-01	4.465206e-01	7.712939e-01	6.087590e-01	6.395488e-01	1.298470e+00
3025000	-1.640754e+04	3.098123e+02	8.543361e-01	1.158864e-01	1.458417e-01	1.093921e-01	5.573114e-02	5.218365e-01	5.131221e-02	6.487027e-02	1.870588e-01	1.330865e-01	3.281250e-02	5.424887e-01	3.968318e-02	2.589796e-01	2.181019e-01	2.830456e-01	2.398729e-01	2.018124e-01	2.654042e-01	3.549905e-01	1.777929e-01	7.018982e-01	4.639458e-01	7.750090e-01	6.085667e-01	7.295494e-01	1.223946e+00
3030000	-1.642166e+04	3.172945e+02	8.094271e-01	1.114973e-01	1.748489e-01	1.132974e-01	4.034874e-02	5.167994e-01	4.320819e-02	8.501052e-02	1.966370e-01	1.466867e-01	3.497807e-02	4.995175e-01	3.717025e-02	2.474250e-01	2.307568e-01	2.600790e-01	2.617393e-01	2.178118e-01	2.633083e-01	3.397262e-01	1.791538e-01	6.179163e-01	6.300027e-01	7.573381e-01	6.258363e-01	7.768984e-01	1.184738e+00
3035000	-1.642559e+04	3.086597e+02	8.623007e-01	1.350824e-01	1.731492e-01	7.681587e-02	4.467676e-02	5.136102e-01	5.666552e-02	9.098918e-02	2.086002e-01	1.155483e-01	3.262794e-02	5.159406e-01	3.629374e-02	2.542853e-01	2.233657e-01	2.538723e-01	2.684767e-01	2.048661e-01	2.651651e-01	3.439551e-01	1.860138e-01	5.012107e-01	5.173888e-01	7.686501e-01	6.197652e-01	7.318795e-01	1.222016e+00
3040000	-1.641643e+04	3.132435e+02	8.346083e-01	1.181072e-01	1.517712e-01	8.595318e-02	4.410312e-02	5.495604e-01	5.050485e-02	6.812500e-02	2.120155e-01	1.366352e-01	3.727528e-02	5.031642e-01	4.278476e-02	2.535609e-01	2.174706e-01	2.882889e-01	2.406796e-01	2.055388e-01	2.750906e-01	3.365313e-01	1.828393e-01	5.359264e-01	4.713914e-01	7.602291e-01	6.036727e-01	7.400084e-01	1.215285e+00
3045000	-1.639230e+04	3.122305e+02	8.408760e-01	1.364909e-01	1.585273e-01	9.993049e-02	3.754678e-02	5.097568e-01	5.774774e-02	7.918268e-02	2.086623e-01	1.343584e-01	3.384685e-02	5.122049e-01	3.174486e-02	2.482230e-01	2.202962e-01	2.857319e-01	2.457489e-01	2.079685e-01	2.595039e-01	3.386488e-01	1.938788e-01	5.061866e-01	4.661021e-01	7.590237e-01	6.103291e-01	7.718539e-01	1.188915e+00
3050000	-1.640195e+04	3.063795e+02	8.768580e-01	1.040835e-01	1.561977e-01	9.215823e-02	4.822141e-02	5.410426e-01	5.829660e-02	7.673751e-02	1.766396e-01	1.265285e-01	2.894970e-02	5.537829e-01	3.736180e-02	2.625703e-01	2.131672e-01	2.715846e-01	2.526780e-01	2.223811e-01	2.660771e-01	3.360335e-01	1.755083e-01	4.822213e-01	4.713397e-01	7.575628e-01	5.986488e-01	6.820169e-01	1.263305e+00
3055000	-1.641403e+04	2.998541e+02	9.188102e-01	1.056092e-01	1.443262e-01	9.535260e-02	5.078128e-02	5.477747e-01	5.615600e-02	7.836835e-02	1.969935e-01	1.258820e-01	2.801766e-02	5.322390e-01	3.849950e-02	2.420454e-01	2.222252e-01	2.552810e-01	2.804484e-01	2.032466e-01	2.701665e-01	3.409142e-01	1.856727e-01	5.002522e-01	4.316889e-01	7.613346e-01	5.711033e-01	6.934458e-01	1.253841e+00
3060000	-1.641433e+04	3.056944e+02	8.802379e-01	8.836056e-02	1.608273e-01	1.053952e-01	3.591743e-02	5.671836e-01	4.231587e-02	7.686413e-02	1.894432e-01	1.374448e-01	2.747397e-02	5.287451e-01	4.002877e-02	2.526401e-01	2.275278e-01	2.672241e-01	2.526081e-01	2.063528e-01	2.757377e-01	3.374288e-01	1.804807e-01	6.763070e-01	4.234467e-01	7.739700e-01	5.948923e-01	7.595998e-01	1.199062e+00
3065000	-1.640847e+04	3.042660e+02	8.894937e-01	1.107133e-01	1.293279e-01	8.097094e-02	3.332179e-02	5.909410e-01	5.472508e-02	7.819408e-02	1.790806e-01	1.222017e-01	3.585473e-02	5.522332e-01	3.243568e-02	2.642813e-01	2.193025e-01	2.721663e-01	2.442499e-01	2.060954e-01	2.539604e-01	3.577661e-01	1.821781e-01	5.847698e-01	4.779890e-01	7.574386e-01	5.913341e-01	6.741633e-01	1.269808e+00
3070000	-1.640798e+04	3.098785e+02	8.543633e-01	1.137019e-01	1.572266e-01	8.736106e-02	3.639479e-02	5.299499e-01	7.536575e-02	8.428568e-02	1.673631e-01	1.384452e-01	2.215302e-02	5.472676e-01	4.048538e-02	2.438797e-01	2.243489e-01	2.806763e-01	2.510950e-01	2.206110e-01	2.620678e-01	3.345193e-01	1.828019e-01	5.491163e-01	5.461310e-01	7.630524e-01	6.093605e-01	6.667253e-01	1.275967e+00
3075000	-1.640927e+04	3.024549e+02	9.022296e-01	1.134374e-01	1.660744e-01	9.568114e-02	3.945143e-02	5.307662e-01	5.458943e-02	7.719272e-02	1.805499e-01	1.298404e-01	2.888718e-02	5.491731e-01	3.435669e-02	2.450769e-01	2.244253e-01	2.793622e-01	2.511356e-01	2.196251e-01	2.527347e-01	3.410605e-01	1.865797e-01	5.323624e-01	3.499710e-01	7.579824e-01	5.631456e-01	6.955365e-01	1.252110e+00
3080000	-1.641677e+04	3.099250e+02	8.545331e-01	1.229836e-01	1.525424e-01	7.933159e-02	3.125378e-02	5.666436e-01	4.724511e-02	7.887494e-02	1.900945e-01	1.305687e-01	2.639547e-02	5.458901e-01	2.817635e-02	2.508459e-01	2.155025e-01	2.689691e-01	2.646826e-01	1.998153e-01	2.543228e-01	3.639805e-01	1.818814e-01	5.628532e-01	4.580234e-01	7.538509e-01	5.861432e-01	6.698142e-01	1.273409e+00
3085000	-1.642211e+04	3.037149e+02	8.942079e-01	9.551031e-02	1.591114e-01	1.132416e-01	3.881363e-02	5.454933e-01	4.782967e-02	8.634985e-02	1.741944e-01	1.315183e-01	3.052101e-02	5.328211e-01	4.459537e-02	2.572943e-01	2.123360e-01	2.730860e-01	2.572836e-01	2.054391e-01	2.462703e-01	3.561835e-01	1.921071e-01	4.299436e-01	4.433966e-01	7.152789e-01	5.524542e-01	7.208752e-01	1.231128e+00
3090000	-1.642682e+04	3.038134e+02	8.940799e-01	1.050225e-01	1.297076e-01	9.985787e-02	3.676667e-02	5.581669e-01	7.047841e-02	7.619404e-02	1.865162e-01	1.345936e-01	3.352847e-02	5.325382e-01	3.662952e-02	2.720378e-01	2.157120e-01	2.613766e-01	2.508736e-01	2.050666e-01	2.785199e-01	3.399802e-01	1.764333e-01	4.002869e-01	3.946599e-01	7.257536e-01	5.697001e-01	8.627656e-01	1.113636e+00
3095000	-1.640576e+04	3.142391e+02	8.281911e-01	1.030336e-01	1.714230e-01	9.484455e-02	5.175572e-02	5.198635e-01	5.907964e-02	7.910836e-02	1.868173e-01	1.160847e-01	2.697705e-02	5.537325e-01	3.728014e-02	2.487501e-01	2.304116e-01	2.663709e-01	2.544674e-01	2.092728e-01	2.752498e-01	3.422999e-01	1.731775e-01	5.504956e-01	5.425090e-01	7.822027e-01	6.012969e-01	6.398456e-01	1.298224e+00
3100000	-1.640553e+04	2.988581e+02	9.246745e-01	1.017878e-01	1.396074e-01	9.492673e-02	4.645904e-02	5.630512e-01	5.416779e-02	8.167027e-02	1.749706e-01	1.233494e-01	2.848748e-02	5.565560e-01	3.496626e-02	2.573054e-01	2.261663e-01	2.805974e-01	2.359308e-01	2.132076e-01	2.552466e-01	3.418306e-01	1.897152e-01	5.832227e-01	4.534826e-01	7.468954e-01	5.925066e-01	6.711288e-01	1.272320e+00
3105000	-1.641883e+04	3.067146e+02	8.750740e-01	1.267245e-01	1.705750e-01	9.217514e-02	3.716568e-02	5.189375e-01	5.442225e-02	8.808574e-02	2.065799e-01	1.199712e-01	3.719059e-02	5.143744e-01	3.379822e-02	2.571273e-01	2.098311e-01	2.871223e-01	2.459194e-01	2.098198e-01	2.542486e-01	3.427263e-01	1.932053e-01	4.450278e-01	4.587921e-01	7.497728e-01	6.057900e-01	7.390953e-01	1.216041e+00
3110000	-1.641060e+04	3.095244e+02	8.560678e-01	1.268385e-01	1.441350e-01	7.441592e-02	4.183881e-02	5.693225e-01	4.344926e-02	7.490601e-02	1.834134e-01	1.152203e-01	2.263627e-02	5.572798e-01	4.654427e-02	2.561240e-01	2.249242e-01	2.604334e-01	2.585184e-01	2.096585e-01	2.763830e-01	3.512673e-01	1.626911e-01	7.029337e-01	4.672329e-01	7.746803e-01	5.870435e-01	7.140295e-01	1.236797e+00
3115000	-1.640593e+04	3.099828e+02	8.532871e-01	1.095576e-01	1.550774e-01	1.043877e-01	5.399923e-02	5.301224e-01	4.685575e-02	8.649176e-02	2.079748e-01	1.468315e-01	3.554146e-02	4.829438e-01	4.021676e-02	2.570348e-01	2.260270e-01	2.578377e-01	2.591005e-01	1.978309e-01	2.746311e-01	3.496866e-01	1.778513e-01	5.384039e-01	6.291062e-01	7.598870e-01	6.608054e-01	7.977599e-01	1.167464e+00
3120000	-1.641703e+04	3.076726e+02	8.687491e-01	8.351951e-02	1.767424e-01	9.476694e-02	3.565994e-02	5.627314e-01	4.657981e-02	9.107424e-02	1.926266e-01	1.103808e-01	2.636898e-02	5.438832e-01	3.566614e-02	2.723325e-01	2.222113e-01	2.574984e-01	2.479578e-01	2.258285e-01	2.569714e-01	3.342408e-01	1.829593e-01	5.042057e-01	4.578062e-01	7.541321e-01	5.727794e-01	6.760855e-01	1.268216e+00
3125000	-1.641140e+04	3.063114e+02	8.771108e-01	9.937180e-02	1.581134e-01	7.046236e-02	3.695568e-02	5.858345e-01	4.926222e-02	6.810567e-02	1.823691e-01	1.196149e-01	3.090927e-02	5.584816e-01	4.051959e-02	2.496181e-01	2.169874e-01	2.927230e-01	2.406714e-01	2.216010e-01	2.664811e-01	3.388679e-01	1.730500e-01	5.417365e-01	4.395627e-01	7.311191e-01	6.009608e-01	7.830339e-01	1.179658e+00
3130000	-1.642227e+04	3.064328e+02	8.766218e-01	1.385607e-01	1.598267e-01	1.043802e-01	3.562324e-02	5.225576e-01	3.905153e-02	8.644360e-02	1.895422e-01	1.107285e-01	4.435596e-02	5.251452e-01	4.378445e-02	2.547243e-01	2.205574e-01	2.729082e-01	2.518101e-01	2.231314e-01	2.659881e-01	3.194332e-01	1.914473e-01	4.659533e-01	4.720630e-01	7.518492e-01	5.921564e-01	7.938256e-01	1.170722e+00
3135000	-1.644024e+04	3.002673e+02	9.154563e-01	9.914539e-02	1.967440e-01	9.180400e-02	4.056659e-02	5.263693e-01	4.537078e-02	9.830337e-02	1.692858e-01	1.077081e-01	3.513229e-02	5.474001e-01	4.217030e-02	2.285214e-01	2.330632e-01	2.642506e-01	2.741648e-01	2.005903e-01	2.615034e-01	3.593734e-01	1.785330e-01	5.172342e-01	5.138579e-01	7.343501e-01	6.012997e-01	8.223585e-01	1.147095e+00
3140000	-1.641253e+04	2.941825e+02	9.578794e-01	1.136451e-01	1.237313e-01	6.564007e-02	3.123800e-02	6.224858e-01	4.325979e-02	7.518555e-02	1.778242e-01	1.345920e-01	3.012771e-02	5.414024e-01	4.086805e-02	2.597117e-01	2.005597e-01	2.673445e-01	2.723841e-01	2.089452e-01	2.691540e-01	3.433279e-01	1.785729e-01	3.782362e-01	3.914813e-01	7.035503e-01	5.683540e-01	7.642126e-01	1.195243e+00
3145000	-1.641201e+04	3.127401e+02	8.374508e-01	1.382756e-01	1.469283e-01	8.911406e-02	3.594244e-02	5.398882e-01	4.985153e-02	7.215950e-02	1.773107e-01	1.477060e-01	3.376302e-02	5.285069e-01	4.055383e-02	2.483405e-01	2.209786e-01	2.835719e-01	2.471090e-01	2.133829e-01	2.736578e-01	3.340492e-01	1.789101e-01	5.631839e-01	4.712609e-01	7.684991e-01	6.068493e-01	7.138718e-01	1.236927e+00
3150000	-1.642328e+04	2.951968e+02	9.502121e-01	9.510799e-02	1.881348e-01	8.853722e-02	4.470497e-02	5.154334e-01	6.808161e-02	5.927484e-02	1.965613e-01	1.391305e-01	3.300971e-02	5.328405e-01	3.918318e-02	2.241744e-01	2.240393e-01	2.732970e-01	2.784894e-01	2.156617e-01	2.609404e-01	3.498098e-01	1.735882e-01	5.272642e-01	3.540645e-01	7.626190e-01	5.536283e-01	7.281429e-01	1.225110e+00
3155000	-1.641521e+04	3.068493e+02	8.745731e-01	9.753776e-02	1.616443e-01	7.859773e-02	3.760333e-02	5.713143e-01	5.330260e-02	8.507372e-02	2.072859e-01	1.376518e-01	3.996517e-02	4.965322e-01	3.349126e-02	2.402112e-01	2.281767e-01	2.696533e-01	2.619587e-01	2.081016e-01	2.832545e-01	3.255644e-01	1.830796e-01	4.377651e-01	4.114987e-01	7.016733e-01	5.741782e-01	7.785828e-01	1.183344e+00
3160000	-1.641278e+04	3.090084e+02	8.608608e-01	8.673793e-02	1.603722e-01	9.205086e-02	4.047003e-02	5.622767e-01	5.809227e-02	7.277500e-02	1.865801e-01	1.250979e-01	3.546954e-02	5.361443e-01	4.393324e-02	2.631060e-01	2.211178e-01	2.667886e-01	2.489877e-01	2.031048e-01	2.820011e-01	3.338936e-01	1.810005e-01	4.416537e-01	4.623399e-01	7.308219e-01	5.852600e-01	7.418016e-01	1.213800e+00
3165000	-1.642834e+04	3.100633e+02	8.535738e-01	1.276416e-01	1.696173e-01	1.075764e-01	3.602413e-02	5.137981e-01	4.534240e-02	7.572089e-02	1.857125e-01	1.347514e-01	2.922446e-02	5.292484e-01	4.534230e-02	2.601061e-01	2.203988e-01	2.636873e-01	2.558078e-01	2.025999e-01	2.817999e-01	3.351194e-01	1.804809e-01	5.003003e-01	5.396662e-01	7.410590e-01	6.354904e-01	6.936248e-01	1.253693e+00
3170000	-1.641833e+04	2.990290e+02	9.244215e-01	1.014335e-01	1.726182e-01	1.241041e-01	5.252456e-02	4.907507e-01	5.856899e-02	8.020169e-02	1.743943e-01	1.265267e-01	2.813488e-02	5.437408e-01	4.700155e-02	2.491073e-01	2.199891e-01	2.698200e-01	2.610836e-01	2.074561e-01	2.725163e-01	3.324347e-01	1.875928e-01	5.031399e-01	4.009624e-01	7.503619e-01	5.231297e-01	6.821888e-01	1.263162e+00
3175000	-1.641219e+04	3.136685e+02	8.318896e-01	1.511629e-01	1.421618e-01	9.054980e-02	2.905642e-02	5.496825e-01	3.738662e-02	9.149883e-02	1.888398e-01	1.229078e-01	3.128140e-02	5.333660e-01	3.210622e-02	2.468916e-01	1.957080e-01	2.943568e-01	2.630436e-01	2.009534e-01	2.537982e-01	3.512752e-01	1.939732e-01	5.177613e-01	5.216746e-01	7.581706e-01	6.403503e-01	9.214265e-01	1.065062e+00
3180000	-1.641918e+04	3.163907e+02	8.164290e-01	1.058362e-01	1.857261e-01	8.942216e-02	5.302506e-02	5.153335e-01	5.065706e-02	7.347131e-02	1.680782e-01	1.312993e-01	3.362504e-02	5.501205e-01	4.340563e-02	2.512621e-01	2.133097e-01	2.640011e-01	2.714271e-01	2.171300e-01	2.636175e-01	3.565776e-01	1.626749e-01	4.828092e-01	4.622872e-01	7.722677e-01	5.844436e-01	6.529254e-01	1.287394e+00
3185000	-1.641624e+04	3.114552e+02	8.446517e-01	1.139323e-01	1.779661e-01	8.413453e-02	4.559730e-02	5.151809e-01	6.318887e-02	6.880414e-02	2.064234e-01	1.190743e-01	2.979357e-02	5.305572e-01	4.534743e-02	2.599027e-01	2.136925e-01	2.584911e-01	2.679138e-01	2.216502e-01	2.725130e-01	3.215472e-01	1.842897e-01	5.184449e-01	6.015383e-01	7.628811e-01	6.289290e-01	6.953568e-01	1.252259e+00
3190000	-1.641952e+04	3.155748e+02	8.203794e-01	1.328349e-01	1.475341e-01	9.049496e-02	3.089711e-02	5.434904e-01	5.474859e-02	8.357481e-02	1.770832e-01	1.109088e-01	2.967233e-02	5.588743e-01	3.988652e-02	2.475182e-01	2.256712e-01	2.703011e-01	2.565095e-01	2.085716e-01	2.460468e-01	3.589350e-01	1.864467e-01	5.927225e-01	4.921364e-01	7.834556e-01	5.879962e-01	7.028952e-01	1.246016e+00
3195000	-1.642297e+04	3.024624e+02	9.012887e-01	1.408238e-01	1.534710e-01	7.269924e-02	2.586865e-02	5.566281e-01	5.050926e-02	8.473188e-02	1.943865e-01	1.081278e-01	4.262030e-02	5.300376e-01	4.009594e-02	2.518655e-01	2.218506e-01	2.686724e-01	2.576115e-01	2.148430e-01	2.649044e-01	3.438515e-01	1.764011e-01	5.360219e-01	4.849625e-01	7.442354e-01	5.959971e-01	7.120733e-01	1.238417e+00
3200000	-1.642074e+04	3.138536e+02	8.315782e-01	1.027588e-01	2.242473e-01	8.315715e-02	5.113127e-02	4.891453e-01	4.956011e-02	7.447392e-02	1.982730e-01	1.547250e-01	2.983340e-02	5.031423e-01	3.955245e-02	2.721041e-01	2.030902e-01	2.589803e-01	2.658254e-01	2.091717e-01	2.713631e-01	3.339663e-01	1.854989e-01	5.036519e-01	4.030967e-01	7.838672e-01	5.832800e-01	6.572100e-01	1.283846e+00
3205000	-1.642060e+04	3.150189e+02	8.241294e-01	1.068716e-01	1.477358e-01	8.474490e-02	4.223363e-02	5.604074e-01	5.800665e-02	7.433749e-02	1.907942e-01	1.562964e-01	2.600883e-02	5.139940e-01	3.856906e-02	2.482872e-01	2.102347e-01	2.785846e-01	2.628936e-01	1.999845e-01	2.751695e-01	3.466509e-01	1.781950e-01	5.078537e-01	4.940312e-01	7.553850e-01	5.835056e-01	7.216420e-01	1.230493e+00
3210000	-1.642489e+04	3.052793e+02	8.837360e-01	1.149953e-01	1.552549e-01	9.129013e-02	2.978960e-02	5.351267e-01	7.354342e-02	7.905332e-02	1.917964e-01	1.455781e-01	3.413659e-02	5.059656e-01	4.347009e-02	2.671371e-01	2.188799e-01	2.757776e-01	2.382055e-01	2.045223e-01	2.763790e-01	3.329126e-01	1.861861e-01	4.160300e-01	5.431951e-01	7.013071e-01	5.932510e-01	6.917610e-01	1.255236e+00
3215000	-1.643990e+04	3.041067e+02	8.917366e-01	1.076751e-01	1.604037e-01	7.552027e-02	5.128901e-02	5.605955e-01	4.451639e-02	8.524587e-02	1.754432e-01	1.449347e-01	2.228109e-02	5.216657e-01	5.042937e-02	2.584234e-01	2.166281e-01	2.576687e-01	2.672798e-01	2.135807e-01	2.729706e-01	3.483977e-01	1.650509e-01	4.262440e-01	4.430724e-01	7.118359e-01	5.549032e-01	7.943017e-01	1.170328e+00
3220000	-1.642246e+04	2.964378e+02	9.423735e-01	1.364733e-01	1.602186e-01	7.242416e-02	2.753660e-02	5.557204e-01	4.762690e-02	9.165826e-02	1.971265e-01	1.192147e-01	2.949318e-02	5.269606e-01	3.554682e-02	2.527517e-01	2.126006e-01	2.765616e-01	2.580861e-01	2.048332e-01	2.648876e-01	3.373291e-01	1.929501e-01	3.744679e-01	4.263491e-01	6.994519e-01	5.825927e-01	7.256866e-01	1.227144e+00
3225000	-1.640546e+04	3.048333e+02	8.866156e-01	1.064778e-01	1.766553e-01	8.644075e-02	4.651572e-02	5.268262e-01	5.708425e-02	7.671386e-02	1.712711e-01	1.291094e-01	3.260438e-02	5.581970e-01	3.210424e-02	2.465328e-01	2.226785e-01	2.629007e-01	2.678880e-01	2.061164e-01	2.689723e-01	3.369242e-01	1.879872e-01	4.741368e-01	4.753394e-01	7.757381e-01	6.013324e-01	7.081065e-01	1.241701e+00
3230000	-1.641147e+04	3.111334e+02	8.470979e-01	1.237557e-01	1.480582e-01	1.060021e-01	4.692418e-02	5.225109e-01	5.274892e-02	9.222475e-02	1.804066e-01	1.577274e-01	2.137461e-02	5.070493e-01	4.121737e-02	2.476860e-01	2.210089e-01	2.702013e-01	2.611038e-01	1.899516e-01	2.753312e-01	3.614989e-01	1.732183e-01	5.624214e-01	4.742630e-01	7.617083e-01	6.084327e-01	7.278861e-01	1.225323e+00
3235000	-1.642075e+04	3.056369e+02	8.813251e-01	1.156541e-01	1.471165e-01	9.710170e-02	3.493479e-02	5.514095e-01	5.378344e-02	7.295959e-02	1.840700e-01	1.114975e-01	3.870829e-02	5.455864e-01	4.717828e-02	2.481943e-01	2.162090e-01	2.810597e-01	2.545370e-01	2.323032e-01	2.482392e-01	3.221483e-01	1.973093e-01	4.402873e-01	5.440615e-01	7.484854e-01	6.249656e-01	7.309387e-01	1.222795e+00
3240000	-1.640325e+04	3.003746e+02	9.156480e-01	1.458150e-01	1.820008e-01	8.789241e-02	2.576945e-02	5.184149e-01	4.010742e-02	7.166192e-02	2.086929e-01	1.326632e-01	2.763422e-02	5.241337e-01	3.521406e-02	2.278801e-01	2.283004e-01	2.702437e-01	2.735758e-01	2.027332e-01	2.663087e-01	3.452178e-01	1.857403e-01	4.560760e-01	4.383342e-01	7.618396e-01	5.814587e-01	7.526264e-01	1.204837e+00
3245000	-1.640785e+04	3.013675e+02	9.089673e-01	1.065021e-01	1.470548e-01	1.591566e-01	3.971731e-02	4.999581e-01	4.761108e-02	9.589457e-02	1.885433e-01	1.302972e-01	3.066775e-02	5.173424e-01	3.725473e-02	2.368049e-01	2.198231e-01	2.940098e-01	2.493621e-01	2.020691e-01	2.685535e-01	3.428784e-01	1.864991e-01	4.846028e-01	4.427800e-01	7.186167e-01	5.449277e-01	7.091014e-01	1.240877e+00
3250000	-1.641829e+04	3.034667e+02	8.960161e-01	9.853786e-02	1.384442e-01	9.402842e-02	3.199017e-02	5.508359e-01	8.616353e-02	7.558029e-02	1.878260e-01	1.267921e-01	3.050591e-02	5.380275e-01	4.126815e-02	2.545907e-01	2.348471e-01	2.567516e-01	2.538106e-01	2.050387e-01	2.752790e-01	3.407010e-01	1.789813e-01	4.005261e-01	4.381064e-01	7.063000e-01	5.621369e-01	7.487153e-01	1.208075e+00
3255000	-1.642095e+04	3.064835e+02	8.755895e-01	1.045280e-01	1.850109e-01	7.283718e-02	3.873831e-02	5.490331e-01	4.985250e-02	8.233144e-02	1.616896e-01	1.276238e-01	2.898670e-02	5.618074e-01	3.756108e-02	2.433458e-01	2.266989e-01	2.670248e-01	2.629305e-01	2.141820e-01	2.634931e-01	3.407993e-01	1.815257e-01	5.787980e-01	4.735434e-01	7.439583e-01	6.048371e-01	7.973501e-01	1.167803e+00
3260000	-1.640785e+04	3.072283e+02	8.711463e-01	1.050627e-01	1.820855e-01	9.872668e-02	4.277106e-02	5.100942e-01	6.125986e-02	8.184828e-02	2.034810e-01	1.219132e-01	2.617529e-02	5.258167e-01	4.076551e-02	2.456363e-01	2.279016e-01	2.702131e-01	2.562490e-01	2.063873e-01	2.748936e-01	3.420783e-01	1.766408e-01	5.769144e-01	4.433974e-01	7.533671e-01	5.866109e-01	7.723672e-01	1.188490e+00
3265000	-1.640305e+04	2.988655e+02	9.250362e-01	1.291794e-01	1.708474e-01	6.820436e-02	2.977700e-02	5.449676e-01	5.702426e-02	7.133467e-02	2.016190e-01	1.064949e-01	3.169809e-02	5.539826e-01	3.487083e-02	2.418390e-01	2.194057e-01	2.773675e-01	2.613877e-01	2.088033e-01	2.661356e-01	3.459544e-01	1.791068e-01	5.861277e-01	3.883020e-01	7.645887e-01	5.608350e-01	7.437874e-01	1.212156e+00
3270000	-1.640649e+04	3.156522e+02	8.205871e-01	1.082062e-01	1.722769e-01	7.148102e-02	3.648648e-02	5.669688e-01	4.458065e-02	8.537545e-02	1.970395e-01	1.313720e-01	3.092341e-02	5.062413e-01	4.904830e-02	2.528769e-01	2.165468e-01	2.808226e-01	2.497537e-01	1.992933e-01	2.736129e-01	3.389121e-01	1.881817e-01	5.274953e-01	4.444939e-01	7.492992e-01	5.660365e-01	6.161687e-01	1.317830e+00
3275000	-1.641555e+04	2.995261e+02	9.210309e-01	9.240971e-02	1.546357e-01	1.049120e-01	4.265640e-02	5.452573e-01	6.012888e-02	8.303264e-02	1.749225e-01	1.527470e-01	3.521260e-02	5.192105e-01	3.487474e-02	2.506816e-01	2.155199e-01	2.838584e-01	2.499400e-01	1.969589e-01	2.695384e-01	3.587426e-01	1.747600e-01	4.555961e-01	4.661529e-01	7.244954e-01	5.818997e-01	7.333317e-01	1.220814e+00
3280000	-1.643737e+04	3.052224e+02	8.812251e-01	1.131847e-01	1.515904e-01	9.976510e-02	4.199189e-02	5.374888e-01	5.597911e-02	7.712149e-02	2.133559e-01	1.328783e-01	2.223509e-02	5.147770e-01	3.963221e-02	2.610054e-01	2.121138e-01	2.645281e-01	2.623527e-01	2.046090e-01	2.716639e-01	3.311618e-01	1.925654e-01	8.554129e-01	5.593300e-01	7.737614e-01	6.062165e-01	6.894044e-01	1.257187e+00
3285000	-1.642096e+04	3.078016e+02	8.684487e-01	1.371607e-01	1.557892e-01	1.001763e-01	4.157885e-02	5.120602e-01	5.323483e-02	7.230680e-02	1.740069e-01	1.165994e-01	4.020670e-02	5.586345e-01	3.824568e-02	2.485262e-01	2.157608e-01	2.798645e-01	2.558484e-01	2.169459e-01	2.688776e-01	3.369478e-01	1.772287e-01	4.753915e-01	4.060722e-01	7.693714e-01	5.494705e-01	6.632903e-01	1.278811e+00
3290000	-1.642172e+04	2.996890e+02	9.193760e-01	1.222431e-01	1.811961e-01	1.040319e-01	4.173590e-02	5.045451e-01	4.624796e-02	7.103434e-02	1.967415e-01	1.401813e-01	3.456909e-02	5.259105e-01	3.156324e-02	2.519106e-01	2.104263e-01	2.677659e-01	2.698972e-01	2.116883e-01	2.689865e-01	3.454985e-01	1.738268e-01	5.362970e-01	4.745551e-01	7.439578e-01	5.601840e-01	7.056875e-01	1.243704e+00
3295000	-1.642632e+04	3.160787e+02	8.177552e-01	1.149989e-01	1.634361e-01	7.628219e-02	5.713834e-02	5.367525e-01	5.139194e-02	8.115406e-02	1.867407e-01	1.438682e-01	2.785061e-02	5.110918e-01	4.929470e-02	2.584587e-01	2.196541e-01	2.668859e-01	2.550013e-01	2.170349e-01	2.803011e-01	3.331689e-01	1.694950e-01	4.960920e-01	5.336740e-01	7.336683e-01	6.159366e-01	7.347574e-01	1.219633e+00
3300000	-1.640970e+04	3.046681e+02	8.868835e-01	9.837458e-02	1.553342e-01	9.255182e-02	3.743338e-02	5.682391e-01	4.806689e-02	6.734782e-02	1.931952e-01	1.468996e-01	3.349319e-02	5.163573e-01	4.270689e-02	2.566951e-01	2.341000e-01	2.609447e-01	2.482602e-01	2.127228e-01	2.852492e-01	3.272845e-01	1.747435e-01	5.553570e-01	5.169655e-01	7.522384e-01	6.154522e-01	7.143986e-01	1.236491e+00
3305000	-1.642408e+04	3.049333e+02	8.853273e-01	9.892470e-02	1.527885e-01	9.023288e-02	4.501550e-02	5.734595e-01	3.957900e-02	9.648467e-02	1.992035e-01	1.400649e-01	3.035310e-02	4.901946e-01	4.369926e-02	2.554754e-01	2.262940e-01	2.710969e-01	2.471337e-01	2.079926e-01	2.663462e-01	3.429672e-01	1.826941e-01	5.711836e-01	4.819823e-01	7.533805e-01	6.167786e-01	8.920633e-01	1.089377e+00
3310000	-1.641796e+04	3.106725e+02	8.484842e-01	1.302483e-01	1.672870e-01	7.837249e-02	5.108055e-02	5.347485e-01	3.826315e-02	7.417347e-02	1.899591e-01	1.512127e-01	3.268431e-02	5.145097e-01	3.746069e-02	2.429090e-01	2.256048e-01	2.771789e-01	2.543073e-01	2.202061e-01	2.653844e-01	3.352652e-01	1.791444e-01	6.182925e-01	6.501691e-01	7.739491e-01	6.429743e-01	7.639968e-01	1.195422e+00
3315000	-1.643570e+04	3.063846e+02	8.766399e-01	8.532962e-02	1.798325e-01	8.261490e-02	4.998713e-02	5.385787e-01	6.365716e-02	8.170885e-02	1.889149e-01	1.383378e-01	2.973994e-02	5.231133e-01	3.818521e-02	2.393859e-01	2.370397e-01	2.632363e-01	2.603381e-01	2.127859e-01	2.704513e-01	3.371488e-01	1.796141e-01	4.918634e-01	4.914071e-01	7.385594e-01	5.977646e-01	7.631980e-01	1.196083e+00
3320000	-1.640352e+04	3.032925e+02	8.952270e-01	1.514221e-01	1.818473e-01	8.703380e-02	4.220376e-02	4.824719e-01	5.502112e-02	7.417952e-02	1.788631e-01	1.231680e-01	2.608495e-02	5.527086e-01	4.499584e-02	2.437259e-01	2.147973e-01	2.616512e-01	2.798256e-01	2.152792e-01	2.475019e-01	3.525279e-01	1.846910e-01	7.115267e-01	4.247398e-01	7.711951e-01	5.649607e-01	7.263016e-01	1.226635e+00
3325000	-1.641568e+04	3.108866e+02	8.484431e-01	1.126445e-01	1.410549e-01	8.949740e-02	4.399724e-02	5.573329e-01	5.547309e-02	8.641210e-02	1.843494e-01	1.425189e-01	3.287521e-02	5.129150e-01	4.092935e-02	2.528750e-01	2.297237e-01	2.682025e-01	2.491989e-01	2.027611e-01	2.766438e-01	3.314701e-01	1.891250e-01	4.911693e-01	5.700364e-01	7.468711e-01	6.385827e-01	7.047732e-01	1.244461e+00
3330000	-1.642325e+04	2.988609e+02	9.253971e-01	1.194042e-01	1.720922e-01	7.863819e-02	3.588897e-02	5.323364e-01	6.164001e-02	7.987599e-02	1.915316e-01	1.329077e-01	2.393907e-02	5.233764e-01	4.836927e-02	2.586576e-01	2.205540e-01	2.606332e-01	2.601553e-01	2.052515e-01	2.754661e-01	3.279184e-01	1.913641e-01	4.836473e-01	4.407470e-01	7.443792e-01	5.809358e-01	6.809946e-01	1.264151e+00
3335000	-1.642108e+04	3.262015e+02	7.612943e-01	1.108629e-01	1.451387e-01	8.514011e-02	3.527496e-02	5.575959e-01	6.598738e-02	7.556198e-02	1.901306e-01	1.342427e-01	3.129424e-02	5.289174e-01	3.985303e-02	2.575375e-01	2.169655e-01	2.749181e-01	2.505789e-01	2.182381e-01	2.778311e-01	3.340615e-01	1.698693e-01	4.310677e-01	4.975283e-01	7.343325e-01	6.164290e-01	7.781051e-01	1.183739e+00
3340000	-1.641449e+04	3.053235e+02	8.829244e-01	1.156439e-01	1.494151e-01	8.514436e-02	4.659851e-02	5.403839e-01	6.281422e-02	8.071222e-02	1.869332e-01	1.272335e-01	3.681488e-02	5.271408e-01	4.116544e-02	2.582878e-01	2.190653e-01	2.664870e-01	2.561599e-01	2.117908e-01	2.686035e-01	3.420924e-01	1.775133e-01	5.772688e-01	4.665087e-01	7.608174e-01	5.835293e-01	7.485727e-01	1.208193e+00
3345000	-1.640400e+04	3.081107e+02	8.659750e-01	1.087302e-01	1.873991e-01	8.015000e-02	4.483412e-02	5.274225e-01	5.146404e-02	7.596585e-02	1.875628e-01	1.270767e-01	2.611444e-02	5.401331e-01	4.314711e-02	2.567400e-01	2.146250e-01	2.807817e-01	2.478533e-01	2.074215e-01	2.632253e-01	3.520951e-01	1.772581e-01	4.857807e-01	4.861248e-01	7.236003e-01	5.994908e-01	7.175680e-01	1.233867e+00
3350000	-1.642105e+04	3.067479e+02	8.749639e-01	1.033358e-01	1.333628e-01	9.846948e-02	3.426327e-02	5.762773e-01	5.429130e-02	8.539760e-02	1.872965e-01	1.450804e-01	3.475756e-02	5.082740e-01	3.919394e-02	2.492386e-01	2.271879e-01	2.628201e-01	2.607533e-01	2.116437e-01	2.609579e-01	3.382379e-01	1.891605e-01	5.079411e-01	3.801156e-01	7.444850e-01	5.904792e-01	6.619396e-01	1.279930e+00
3355000	-1.641243e+04	2.995667e+02	9.207183e-01	9.620098e-02	1.545822e-01	1.194754e-01	3.595402e-02	5.491749e-01	4.461248e-02	8.367207e-02	1.765668e-01	1.216680e-01	3.721472e-02	5.540848e-01	2.679361e-02	2.421830e-01	2.036511e-01	3.072733e-01	2.468926e-01	2.135545e-01	2.559504e-01	3.426534e-01	1.878417e-01	5.352305e-01	3.934709e-01	7.654697e-01	5.776479e-01	7.318026e-01	1.222080e+00
3360000	-1.642379e+04	2.988535e+02	9.239834e-01	9.844287e-02	1.386937e-01	1.084074e-01	2.359885e-02	5.825071e-01	4.835009e-02	7.266073e-02	1.799784e-01	1.219396e-01	2.894598e-02	5.642982e-01	3.217699e-02	2.394048e-01	2.211820e-01	2.888342e-01	2.505790e-01	2.200955e-01	2.749802e-01	3.289238e-01	1.760005e-01	5.440466e-01	6.019968e-01	7.347257e-01	6.133457e-01	7.104304e-01	1.239777e+00
3365000	-1.642086e+04	3.048865e+02	8.862928e-01	1.167998e-01	1.944487e-01	8.780811e-02	3.549955e-02	5.080098e-01	5.743402e-02	7.960444e-02	1.902044e-01	1.347989e-01	3.189936e-02	5.177554e-01	4.573747e-02	2.553898e-01	2.269462e-01	2.622570e-01	2.554070e-01	2.034242e-01	2.762559e-01	3.336690e-01	1.866509e-01	4.790074e-01	4.682896e-01	7.351683e-01	5.874677e-01	7.185263e-01	1.233073e+00
3370000	-1.641457e+04	3.092749e+02	8.593802e-01	1.217314e-01	1.676013e-01	9.283538e-02	2.999494e-02	5.349279e-01	5.290902e-02	8.687951e-02	1.812609e-01	1.359339e-01	3.910205e-02	5.206620e-01	3.616162e-02	2.498142e-01	2.365950e-01	2.774041e-01	2.361867e-01	2.113579e-01	2.773973e-01	3.404153e-01	1.708295e-01	4.651929e-01	4.134143e-01	7.256145e-01	5.879627e-01	7.810018e-01	1.181341e+00
3375000	-1.642122e+04	3.007249e+02	9.125487e-01	9.553273e-02	1.403207e-01	8.745296e-02	4.409916e-02	5.608328e-01	7.176163e-02	8.801620e-02	1.724336e-01	1.134896e-01	3.959958e-02	5.576334e-01	2.882768e-02	2.580446e-01	2.329171e-01	2.706125e-01	2.384258e-01	2.151677e-01	2.634525e-01	3.404659e-01	1.809139e-01	6.414485e-01	3.776086e-01	7.457390e-01	5.261731e-01	6.871899e-01	1.259021e+00
3380000	-1.640727e+04	2.930936e+02	9.645096e-01	9.307831e-02	1.681831e-01	9.006539e-02	4.027936e-02	5.540184e-01	5.437551e-02	7.674152e-02	1.786867e-01	1.318706e-01	3.124973e-02	5.464822e-01	3.496924e-02	2.628698e-01	2.165307e-01	2.744943e-01	2.461052e-01	2.114175e-01	2.703094e-01	3.447286e-01	1.735445e-01	4.838716e-01	4.083468e-01	7.402798e-01	5.795599e-01	7.188345e-01	1.232818e+00
3385000	-1.640942e+04	3.049667e+02	8.857793e-01	1.066174e-01	1.331932e-01	9.843166e-02	3.893076e-02	5.810586e-01	4.176833e-02	8.391324e-02	1.600690e-01	1.326305e-01	3.713425e-02	5.487115e-01	3.754148e-02	2.515842e-01	2.168848e-01	2.813331e-01	2.501979e-01	2.150112e-01	2.581905e-01	3.444878e-01	1.823105e-01	5.310694e-01	4.171857e-01	7.787743e-01	5.814570e-01	6.947564e-01	1.252756e+00
3390000	-1.640445e+04	3.076700e+02	8.677724e-01	1.314773e-01	1.928073e-01	1.061374e-01	3.921112e-02	4.851844e-01	4.518240e-02	7.826491e-02	1.905333e-01	1.313963e-01	3.583362e-02	5.283727e-01	3.559915e-02	2.264822e-01	2.343356e-01	2.747239e-01	2.644583e-01	1.993323e-01	2.609424e-01	3.596393e-01	1.800860e-01	5.804687e-01	5.417273e-01	7.662595e-01	6.131166e-01	7.432693e-01	1.212585e+00
3395000	-1.642784e+04	3.174628e+02	8.102151e-01	1.158491e-01	1.739419e-01	1.164923e-01	4.225054e-02	4.817871e-01	6.967899e-02	1.031041e-01	2.036779e-01	1.129514e-01	3.225594e-02	5.133618e-01	3.464885e-02	2.480308e-01	2.232668e-01	2.918792e-01	2.368233e-01	2.090162e-01	2.811576e-01	3.232843e-01	1.865419e-01	4.485580e-01	4.946976e-01	7.113846e-01	5.846638e-01	6.810000e-01	1.264147e+00
3400000	-1.640922e+04	3.131124e+02	8.350985e-01	1.025375e-01	1.481495e-01	9.108652e-02	3.418736e-02	5.675593e-01	5.647988e-02	8.750812e-02	1.545812e-01	1.203290e-01	2.934290e-02	5.565601e-01	5.167864e-02	2.654177e-01	2.151892e-01	2.627412e-01	2.566519e-01	2.220631e-01	2.479881e-01	3.547134e-01	1.752354e-01	5.815616e-01	4.746559e-01	7.685973e-01	6.006285e-01	7.505776e-01	1.206533e+00
3405000	-1.641416e+04	3.089954e+02	8.601263e-01	1.160375e-01	1.454329e-01	9.250613e-02	4.101521e-02	5.484210e-01	5.658732e-02	8.081607e-02	2.461401e-01	1.320210e-01	3.470127e-02	4.651219e-01	4.119966e-02	2.665100e-01	2.117459e-01	2.544967e-01	2.672473e-01	2.060753e-01	2.615642e-01	3.325645e-01	1.997960e-01	5.975272e-01	4.390623e-01	7.453867e-01	5.553322e-01	7.137462e-01	1.237031e+00
3410000	-1.640585e+04	3.040110e+02	8.919994e-01	1.259870e-01	1.725117e-01	8.878517e-02	3.268469e-02	5.344666e-01	4.556483e-02	8.151106e-02	1.759757e-01	1.061432e-01	3.760064e-02	5.650676e-01	3.370172e-02	2.438092e-01	2.042442e-01	2.957484e-01	2.561982e-01	2.169488e-01	2.723680e-01	3.303053e-01	1.803779e-01	4.855048e-01	4.381560e-01	7.508948e-01	5.591103e-01	6.703123e-01	1.272997e+00
3415000	-1.640940e+04	3.017401e+02	9.051970e-01	1.270529e-01	1.887441e-01	8.634068e-02	4.089795e-02	5.168847e-01	4.007967e-02	8.700576e-02	1.974511e-01	1.196189e-01	2.787460e-02	5.227375e-01	4.531212e-02	2.491889e-01	2.125694e-01	2.802739e-01	2.579679e-01	2.150099e-01	2.649883e-01	3.260665e-01	1.939353e-01	6.939586e-01	4.431807e-01	7.554071e-01	5.782250e-01	7.480075e-01	1.208661e+00
3420000	-1.641408e+04	2.982600e+02	9.293563e-01	1.199897e-01	1.691091e-01	9.887112e-02	4.011144e-02	5.313565e-01	4.056207e-02	8.236871e-02	1.822497e-01	1.331482e-01	3.899684e-02	5.331621e-01	3.007442e-02	2.547577e-01	2.215737e-01	2.567627e-01	2.669059e-01	2.173158e-01	2.495423e-01	3.241339e-01	2.090080e-01	4.556167e-01	4.715803e-01	7.130030e-01	6.076037e-01	7.003630e-01	1.248113e+00
3425000	-1.641669e+04	3.079435e+02	8.663112e-01	1.236032e-01	1.747655e-01	6.048825e-02	4.116698e-02	5.432980e-01	5.667803e-02	7.898052e-02	1.767188e-01	1.108958e-01	3.029664e-02	5.730558e-01	3.005241e-02	2.515489e-01	2.143606e-01	2.845733e-01	2.495172e-01	2.070069e-01	2.572522e-01	3.565500e-01	1.791908e-01	6.039116e-01	4.808610e-01	7.260032e-01	5.997245e-01	7.790255e-01	1.182977e+00
3430000	-1.640005e+04	3.092672e+02	8.588235e-01	1.273038e-01	1.392686e-01	6.080093e-02	4.877103e-02	5.840068e-01	3.984882e-02	8.309879e-02	2.006598e-01	1.232047e-01	2.974974e-02	5.162100e-01	4.707699e-02	2.544546e-01	2.252342e-01	2.749629e-01	2.453483e-01	2.083932e-01	2.701298e-01	3.344147e-01	1.870622e-01	4.423325e-01	5.347603e-01	7.634584e-01	6.046690e-01	7.571139e-01	1.201121e+00
3435000	-1.640380e+04	2.928433e+02	9.656512e-01	1.074177e-01	1.429506e-01	9.294053e-02	3.588841e-02	5.631797e-01	5.762300e-02	7.835128e-02	1.684795e-01	9.225860e-02	3.465024e-02	5.794662e-01	4.679415e-02	2.294312e-01	2.339177e-01	2.794083e-01	2.572427e-01	2.151944e-01	2.682090e-01	3.275352e-01	1.890613e-01	4.875977e-01	4.891945e-01	7.362024e-01	5.927178e-01	7.413045e-01	1.214212e+00
3440000	-1.641444e+04	3.096706e+02	8.560250e-01	1.043119e-01	1.656358e-01	1.144217e-01	4.042694e-02	5.269570e-01	4.824671e-02	7.517294e-02	1.933744e-01	1.207510e-01	2.695732e-02	5.477468e-01	3.599752e-02	2.359194e-01	2.154732e-01	2.783750e-01	2.702324e-01	2.090314e-01	2.538086e-01	3.569440e-01	1.802159e-01	5.501465e-01	4.807441e-01	7.795143e-01	5.991106e-01	7.201175e-01	1.231756e+00
3445000	-1.643665e+04	3.173448e+02	8.107912e-01	1.343280e-01	1.390636e-01	8.949706e-02	3.526703e-02	5.458587e-01	5.598557e-02	8.297557e-02	1.826409e-01	1.155508e-01	3.298407e-02	5.287196e-01	5.712910e-02	2.429060e-01	2.248969e-01	2.767055e-01	2.554917e-01	2.123409e-01	2.641744e-01	3.483974e-01	1.750874e-01	5.606301e-01	4.011036e-01	7.744507e-01	5.652438e-01	6.384882e-01	1.299348e+00
3450000	-1.640568e+04	3.104628e+02	8.517071e-01	1.235849e-01	1.707059e-01	1.042501e-01	3.568682e-02	5.187487e-01	4.702367e-02	6.845135e-02	1.945461e-01	1.267328e-01	3.217405e-02	5.447545e-01	3.334120e-02	2.459005e-01	2.432532e-01	2.677988e-01	2.430474e-01	2.189568e-01	2.613847e-01	3.334172e-01	1.862413e-01	4.804371e-01	4.666368e-01	7.476720e-01	6.357312e-01	7.216721e-01	1.230468e+00
3455000	-1.643209e+04	2.996839e+02	9.198259e-01	1.212491e-01	1.444011e-01	7.704457e-02	3.280603e-02	5.664931e-01	5.800619e-02	8.092891e-02	1.987006e-01	1.454375e-01	3.182327e-02	5.082385e-01	3.487126e-02	2.501757e-01	2.208416e-01	2.753745e-01	2.536082e-01	2.057472e-01	2.710972e-01	3.457598e-01	1.773957e-01	6.145314e-01	3.328339e-01	7.362636e-01	5.143628e-01	7.835316e-01	1.179246e+00
3460000	-1.640062e+04	3.057568e+02	8.812645e-01	1.024186e-01	1.722822e-01	8.677825e-02	4.926477e-02	5.296110e-01	5.964510e-02	8.011592e-02	1.802959e-01	1.309559e-01	3.131664e-02	5.395814e-01	3.773427e-02	2.621582e-01	2.200732e-01	2.738957e-01	2.438729e-01	2.094962e-01	2.606568e-01	3.499598e-01	1.798872e-01	4.394238e-01	4.345832e-01	7.327020e-01	5.878410e-01	7.837503e-01	1.179065e+00
3465000	-1.640699e+04	3.169695e+02	8.121016e-01	1.118570e-01	1.721471e-01	1.005927e-01	5.790548e-02	5.112539e-01	4.624386e-02	1.015116e-01	2.213939e-01	1.168318e-01	2.963210e-02	5.011945e-01	2.943610e-02	2.631494e-01	2.248149e-01	2.756594e-01	2.363764e-01	2.047884e-01	2.774210e-01	3.284682e-01	1.893224e-01	5.952580e-01	5.155259e-01	7.637795e-01	6.133476e-01	6.907754e-01	1.256052e+00
3470000	-1.641454e+04	2.997328e+02	9.193801e-01	1.106746e-01	1.880473e-01	7.773416e-02	4.700506e-02	5.245867e-01	5.195216e-02	8.940293e-02	2.042420e-01	1.421478e-01	2.877655e-02	5.034899e-01	3.194079e-02	2.459729e-01	2.452141e-01	2.660699e-01	2.427431e-01	2.009772e-01	2.749432e-01	3.506079e-01	1.734718e-01	5.268670e-01	4.394731e-01	7.645512e-01	5.531987e-01	6.773621e-01	1.267159e+00
3475000	-1.642843e+04	3.120659e+02	8.413231e-01	1.375761e-01	1.357768e-01	1.025618e-01	3.839225e-02	5.373525e-01	4.834053e-02	6.852017e-02	1.859752e-01	1.293171e-01	4.188970e-02	5.388894e-01	3.540840e-02	2.370637e-01	2.208538e-01	2.799170e-01	2.621655e-01	2.293050e-01	2.659877e-01	3.210715e-01	1.836358e-01	5.675952e-01	4.948517e-01	7.440658e-01	5.994591e-01	6.776165e-01	1.266948e+00
3480000	-1.640685e+04	3.180765e+02	8.063062e-01	1.159274e-01	1.663523e-01	8.363084e-02	4.962433e-02	5.347065e-01	4.975864e-02	8.315565e-02	1.948846e-01	1.291080e-01	3.287522e-02	5.155016e-01	4.447492e-02	2.472344e-01	2.128699e-01	2.814669e-01	2.584289e-01	2.081681e-01	2.719954e-01	3.402428e-01	1.795938e-01	3.398897e-01	6.670945e-01	6.911364e-01	6.489991e-01	7.478521e-01	1.208790e+00
3485000	-1.642031e+04	3.080908e+02	8.665280e-01	1.141714e-01	1.622476e-01	7.125502e-02	4.534378e-02	5.552812e-01	5.170101e-02	8.298564e-02	2.215381e-01	1.491112e-01	3.084532e-02	4.804466e-01	3.507319e-02	2.580247e-01	2.191893e-01	2.713375e-01	2.514484e-01	2.079396e-01	2.807555e-01	3.272462e-01	1.840587e-01	4.934017e-01	4.089693e-01	7.319268e-01	5.211879e-01	6.666330e-01	1.276043e+00
3490000	-1.640223e+04	3.038867e+02	8.922189e-01	1.005403e-01	1.641494e-01	1.010038e-01	4.654784e-02	5.484716e-01	3.928712e-02	7.812693e-02	1.716561e-01	1.355988e-01	3.160508e-02	5.472964e-01	3.571663e-02	2.481896e-01	2.215336e-01	2.787421e-01	2.515347e-01	2.027773e-01	2.707423e-01	3.426876e-01	1.837927e-01	5.155596e-01	4.979383e-01	7.294629e-01	6.224054e-01	7.918764e-01	1.172336e+00
3495000	-1.640425e+04	2.935305e+02	9.617944e-01	1.234004e-01	1.772834e-01	8.702804e-02	5.818468e-02	5.112238e-01	4.287970e-02	7.560010e-02	1.764323e-01	1.245331e-01	3.107272e-02	5.589355e-01	3.342634e-02	2.642334e-01	2.115631e-01	2.606593e-01	2.635442e-01	2.109299e-01	2.709317e-01	3.450068e-01	1.731317e-01	4.123580e-01	4.379295e-01	7.221343e-01	5.573383e-01	6.955544e-01	1.252095e+00
3500000	-1.641112e+04	3.109603e+02	8.493754e-01	1.381104e-01	1.318717e-01	8.145422e-02	3.442301e-02	5.775203e-01	3.662034e-02	8.220130e-02	1.972726e-01	1.323661e-01	2.717381e-02	5.281962e-01	3.278996e-02	2.471787e-01	2.074539e-01	2.913138e-01	2.540536e-01	2.067036e-01	2.681805e-01	3.388408e-01	1.862751e-01	4.122094e-01	4.214083e-01	7.329986e-01	5.683580e-01	6.819796e-01	1.263336e+00
3505000	-1.639956e+04	3.013039e+02	9.093663e-01	1.007714e-01	1.625043e-01	1.050062e-01	5.495185e-02	5.181019e-01	5.866421e-02	8.119840e-02	1.833556e-01	1.461350e-01	2.500477e-02	5.225995e-01	4.170678e-02	2.514271e-01	2.135274e-01	2.806397e-01	2.544058e-01	2.084084e-01	2.684640e-01	3.388872e-01	1.842404e-01	4.910030e-01	4.385194e-01	7.549792e-01	5.999159e-01	7.020732e-01	1.246697e+00
3510000	-1.639770e+04	3.085904e+02	8.629492e-01	1.229824e-01	1.933403e-01	8.260333e-02	3.989599e-02	5.122540e-01	4.892396e-02	7.266654e-02	1.918695e-01	1.226909e-01	3.097849e-02	5.408998e-01	4.089479e-02	2.402893e-01	2.186601e-01	2.786735e-01	2.623771e-01	2.128179e-01	2.691039e-01	3.417797e-01	1.762985e-01	5.507316e-01	4.318135e-01	7.646768e-01	5.743064e-01	6.743844e-01	1.269625e+00
3515000	-1.640751e+04	3.160922e+02	8.177994e-01	1.009795e-01	1.463481e-01	1.032683e-01	3.314593e-02	5.717874e-01	4.447087e-02	7.733174e-02	1.915644e-01	1.418385e-01	3.841893e-02	5.109261e-01	3.992033e-02	2.483297e-01	2.254928e-01	2.976918e-01	2.284857e-01	2.109454e-01	2.671355e-01	3.367470e-01	1.851721e-01	5.072153e-01	5.015157e-01	7.136124e-01	6.079614e-01	7.592873e-01	1.199321e+00
3520000	-1.641682e+04	2.962283e+02	9.423758e-01	1.120002e-01	1.930597e-01	9.112766e-02	2.367523e-02	5.327724e-01	4.736486e-02	6.485423e-02	1.938997e-01	1.490595e-01	3.381183e-02	5.225817e-01	3.579304e-02	2.426339e-01	2.187226e-01	2.750186e-01	2.636249e-01	2.081528e-01	2.650532e-01	3.418654e-01	1.849286e-01	4.870373e-01	5.228790e-01	7.137646e-01	6.009593e-01	7.978971e-01	1.167351e+00
3525000	-1.640929e+04	2.979558e+02	9.304514e-01	1.289880e-01	1.913697e-01	1.008924e-01	5.212791e-02	4.893755e-01	3.724644e-02	6.895667e-02	1.776323e-01	1.313990e-01	3.270168e-02	5.468234e-01	4.248698e-02	2.351139e-01	2.227931e-01	2.899841e-01	2.521090e-01	2.085070e-01	2.795920e-01	3.313578e-01	1.805432e-01	5.892582e-01	4.771789e-01	7.688310e-01	5.757561e-01	7.446488e-01	1.211443e+00
3530000	-1.640455e+04	3.175030e+02	8.084908e-01	1.161081e-01	2.005390e-01	1.136792e-01	2.732509e-02	4.851577e-01	5.719090e-02	8.255882e-02	1.877115e-01	1.192874e-01	2.719274e-02	5.400268e-01	4.322276e-02	2.307673e-01	2.398679e-01	2.904163e-01	2.389486e-01	2.242441e-01	2.575766e-01	3.375577e-01	1.806216e-01	6.581266e-01	5.433636e-01	7.704458e-01	6.369793e-01	8.115547e-01	1.156041e+00
3535000	-1.641348e+04	2.977537e+02	9.328148e-01	1.293403e-01	1.566704e-01	7.281724e-02	4.181353e-02	5.477137e-01	5.164485e-02	8.644168e-02	1.916633e-01	1.323124e-01	3.424098e-02	5.230630e-01	3.227867e-02	2.532638e-01	2.120765e-01	2.820260e-01	2.526337e-01	2.057827e-01	2.759584e-01	3.143591e-01	2.038997e-01	3.612739e-01	5.518691e-01	7.584434e-01	6.304397e-01	7.025368e-01	1.246313e+00
3540000	-1.641474e+04	3.167970e+02	8.132885e-01	1.121007e-01	1.447872e-01	8.262041e-02	3.957130e-02	5.595124e-01	6.140799e-02	7.160265e-02	1.988753e-01	1.269433e-01	3.560955e-02	5.326250e-01	3.434422e-02	2.366113e-01	2.065538e-01	2.969104e-01	2.599245e-01	2.114225e-01	2.643289e-01	3.429947e-01	1.812539e-01	5.534324e-01	5.252486e-01	7.590878e-01	6.172672e-01	7.388331e-01	1.216258e+00
3545000	-1.641323e+04	2.993297e+02	9.221699e-01	1.168878e-01	1.674540e-01	7.497545e-02	2.984113e-02	5.655699e-01	4.527175e-02	8.146195e-02	2.091895e-01	1.030810e-01	3.026096e-02	5.406028e-01	3.540376e-02	2.428354e-01	2.150176e-01	2.884056e-01	2.537415e-01	2.044189e-01	2.649346e-01	3.462683e-01	1.843782e-01	5.293345e-01	4.156933e-01	7.635406e-01	5.445533e-01	6.322172e-01	1.304541e+00
3550000	-1.641047e+04	3.050412e+02	8.858038e-01	9.558029e-02	1.389040e-01	1.041897e-01	4.168078e-02	5.581145e-01	6.153067e-02	9.598913e-02	1.851631e-01	1.146528e-01	3.435985e-02	5.327406e-01	3.709449e-02	2.684428e-01	2.132099e-01	2.646807e-01	2.536666e-01	2.129919e-01	2.509034e-01	3.517000e-01	1.844046e-01	4.762667e-01	3.936613e-01	7.388492e-01	5.825118e-01	6.895919e-01	1.257032e+00
3555000	-1.642881e+04	3.064255e+02	8.764462e-01	8.566510e-02	1.524672e-01	1.184653e-01	3.828247e-02	5.414034e-01	6.371654e-02	5.091213e-02	1.920764e-01	1.328909e-01	2.999999e-02	5.569873e-01	3.713332e-02	2.524518e-01	2.369980e-01	2.864540e-01	2.240961e-01	2.012309e-01	2.844836e-01	3.430877e-01	1.711978e-01	5.642216e-01	4.091909e-01	7.469726e-01	5.823269e-01	6.788884e-01	1.265895e+00
3560000	-1.639907e+04	3.094336e+02	8.584323e-01	1.139508e-01	1.522837e-01	9.822697e-02	3.327963e-02	5.466344e-01	5.562456e-02	8.795016e-02	1.734511e-01	9.656981e-02	3.433074e-02	5.754836e-01	3.221461e-02	2.575697e-01	2.185967e-01	2.684485e-01	2.553850e-01	1.944979e-01	2.666351e-01	3.463140e-01	1.925530e-01	4.598795e-01	4.146747e-01	7.558207e-01	5.497363e-01	7.039625e-01	1.245133e+00
3565000	-1.640592e+04	3.113710e+02	8.463155e-01	1.253165e-01	1.478491e-01	9.103521e-02	3.269240e-02	5.440702e-01	5.903668e-02	7.674007e-02	1.731398e-01	1.018449e-01	3.127676e-02	5.807871e-01	3.621144e-02	2.390138e-01	2.226247e-01	2.828505e-01	2.555110e-01	2.098687e-01	2.570410e-01	3.415571e-01	1.915332e-01	4.683302e-01	4.602042e-01	7.509535e-01	5.961522e-01	7.456787e-01	1.210590e+00
3570000	-1.641630e+04	3.095487e+02	8.569628e-01	1.165886e-01	1.803086e-01	9.884003e-02	3.343451e-02	5.113202e-01	5.950806e-02	9.138949e-02	1.934407e-01	1.308050e-01	3.121110e-02	5.245314e-01	2.862229e-02	2.422870e-01	2.292308e-01	2.772920e-01	2.511902e-01	2.219933e-01	2.678969e-01	3.364373e-01	1.736725e-01	5.036954e-01	4.957517e-01	7.680893e-01	6.075722e-01	7.573860e-01	1.200896e+00
3575000	-1.640865e+04	3.103830e+02	8.516189e-01	1.135023e-01	1.634932e-01	7.738582e-02	4.120561e-02	5.397222e-01	6.469080e-02	6.729413e-02	1.838389e-01	1.304561e-01	3.014491e-02	5.528699e-01	3.539606e-02	2.586854e-01	2.205078e-01	2.591142e-01	2.616927e-01	2.068730e-01	2.700236e-01	3.478264e-01	1.752770e-01	5.763464e-01	4.650946e-01	7.784233e-01	5.887444e-01	7.926690e-01	1.171680e+00
3580000	-1.640852e+04	3.006810e+02	9.138244e-01	1.455421e-01	1.270751e-01	7.707907e-02	3.770756e-02	5.675844e-01	4.501179e-02	7.718606e-02	2.017371e-01	1.247194e-01	3.128249e-02	5.322638e-01	3.281114e-02	2.576188e-01	2.054391e-01	2.721501e-01	2.647921e-01	2.157311e-01	2.589441e-01	3.475073e-01	1.778175e-01	3.591459e-01	5.081285e-01	7.000676e-01	6.103728e-01	7.600685e-01	1.198674e+00
3585000	-1.639630e+04	3.122504e+02	8.409048e-01	1.087503e-01	1.450755e-01	7.221163e-02	4.053368e-02	5.855195e-01	4.790937e-02	8.042915e-02	1.855634e-01	1.450352e-01	3.323921e-02	5.248243e-01	3.090874e-02	2.588915e-01	2.083696e-01	2.683826e-01	2.643563e-01	2.087984e-01	2.650955e-01	3.493218e-01	1.767843e-01	4.498799e-01	4.977456e-01	7.293189e-01	6.104638e-01	7.835781e-01	1.179207e+00
3590000	-1.641657e+04	3.065632e+02	8.759522e-01	1.059986e-01	1.538691e-01	8.572193e-02	3.549524e-02	5.620902e-01	5.682485e-02	7.180196e-02	1.941775e-01	1.435422e-01	2.923342e-02	5.178864e-01	4.335843e-02	2.608754e-01	2.187514e-01	2.689289e-01	2.514444e-01	2.104603e-01	2.794994e-01	3.318378e-01	1.782025e-01	3.905025e-01	5.241442e-01	7.115566e-01	5.976745e-01	7.421900e-01	1.213479e+00
3595000	-1.640885e+04	3.085621e+02	8.629378e-01	1.376811e-01	1.573966e-01	9.783483e-02	3.910685e-02	5.232277e-01	4.475289e-02	9.201318e-02	2.188500e-01	1.330147e-01	2.413277e-02	4.915411e-01	4.044821e-02	2.581027e-01	2.122236e-01	2.764320e-01	2.532417e-01	2.141230e-01	2.568642e-01	3.451941e-01	1.838187e-01	4.259251e-01	5.867472e-01	7.390271e-01	6.203335e-01	6.972749e-01	1.250670e+00
3600000	-1.640593e+04	3.116339e+02	8.434730e-01	8.585591e-02	1.694759e-01	9.870596e-02	4.790386e-02	5.455287e-01	5.252969e-02	7.187276e-02	1.876552e-01	1.563881e-01	3.318901e-02	5.105880e-01	4.030704e-02	2.614171e-01	2.324311e-01	2.655038e-01	2.406479e-01	2.144038e-01	2.555499e-01	3.466144e-01	1.834320e-01	5.834887e-01	5.534276e-01	7.526313e-01	6.321055e-01	6.970237e-01	1.250878e+00
3605000	-1.640230e+04	3.184501e+02	8.037238e-01	1.043912e-01	1.890192e-01	1.079458e-01	3.581916e-02	5.201882e-01	4.263645e-02	9.030263e-02	1.879902e-01	1.039590e-01	3.391684e-02	5.456811e-01	3.815026e-02	2.419097e-01	2.321117e-01	2.766664e-01	2.493122e-01	2.220323e-01	2.660615e-01	3.287013e-01	1.832049e-01	6.201521e-01	4.626753e-01	7.855626e-01	6.171135e-01	6.294882e-01	1.306801e+00
3610000	-1.641669e+04	3.077645e+02	8.675543e-01	1.061691e-01	1.593412e-01	9.220598e-02	5.119826e-02	5.367914e-01	5.429411e-02	7.015361e-02	1.744805e-01	1.492277e-01	2.788810e-02	5.387193e-01	3.953079e-02	2.503879e-01	2.356662e-01	2.791383e-01	2.348076e-01	2.075249e-01	2.667532e-01	3.503927e-01	1.753292e-01	5.243814e-01	5.384849e-01	7.266594e-01	6.066300e-01	6.905507e-01	1.256238e+00
3615000	-1.641082e+04	3.062787e+02	8.757704e-01	1.282688e-01	1.642967e-01	1.028112e-01	4.020239e-02	5.116400e-01	5.278089e-02	7.310125e-02	2.000055e-01	1.302470e-01	3.217192e-02	5.220364e-01	4.243791e-02	2.333204e-01	2.225104e-01	2.794735e-01	2.646957e-01	2.199290e-01	2.663016e-01	3.274727e-01	1.862967e-01	6.625151e-01	5.657492e-01	7.397074e-01	6.388383e-01	7.970190e-01	1.168078e+00
3620000	-1.640084e+04	3.086201e+02	8.629441e-01	9.464159e-02	1.803617e-01	1.054764e-01	6.210213e-02	4.903991e-01	6.701902e-02	9.120758e-02	1.815115e-01	1.402967e-01	2.576321e-02	5.267554e-01	3.446565e-02	2.569983e-01	2.134924e-01	2.756076e-01	2.539017e-01	1.967366e-01	2.639127e-01	3.518470e-01	1.875036e-01	5.417499e-01	4.118926e-01	7.757229e-01	5.910861e-01	6.458254e-01	1.293273e+00
3625000	-1.641815e+04	3.040663e+02	8.914181e-01	7.998281e-02	1.984386e-01	9.491135e-02	4.403434e-02	5.229014e-01	5.973155e-02	7.745320e-02	1.768840e-01	1.496579e-01	2.457818e-02	5.348564e-01	3.657037e-02	2.401209e-01	2.286807e-01	2.679145e-01	2.632839e-01	2.053540e-01	2.683534e-01	3.460167e-01	1.802759e-01	4.926541e-01	4.670682e-01	7.383341e-01	5.932840e-01	6.813249e-01	1.263878e+00
3630000	-1.643258e+04	3.047174e+02	8.869180e-01	8.306100e-02	1.446345e-01	7.998931e-02	4.241275e-02	6.032788e-01	4.662367e-02	6.641622e-02	1.650619e-01	1.165058e-01	3.407789e-02	5.802152e-01	3.772302e-02	2.539725e-01	2.246568e-01	2.672740e-01	2.540967e-01	2.223336e-01	2.649614e-01	3.447885e-01	1.679166e-01	5.483836e-01	4.692641e-01	7.695542e-01	5.575058e-01	7.190033e-01	1.232678e+00
3635000	-1.641228e+04	3.189538e+02	8.012877e-01	1.097009e-01	1.554317e-01	8.882041e-02	4.625397e-02	5.516991e-01	4.809387e-02	8.208470e-02	1.760508e-01	1.247985e-01	3.313449e-02	5.470559e-01	3.687559e-02	2.652310e-01	2.117700e-01	2.698749e-01	2.531241e-01	2.079997e-01	2.677841e-01	3.443708e-01	1.798454e-01	4.959814e-01	5.083223e-01	7.327094e-01	6.061300e-01	6.984095e-01	1.249731e+00
3640000	-1.640659e+04	3.143143e+02	8.281567e-01	1.074114e-01	1.434246e-01	7.773792e-02	4.721406e-02	5.695756e-01	5.463654e-02	7.106334e-02	1.874721e-01	1.127798e-01	3.203253e-02	5.467949e-01	4.985729e-02	2.619100e-01	2.085194e-01	2.761443e-01	2.534263e-01	2.199064e-01	2.646265e-01	3.330285e-01	1.824385e-01	5.354872e-01	4.881379e-01	7.641576e-01	5.886645e-01	7.010526e-01	1.247542e+00
3645000	-1.641392e+04	3.154612e+02	8.213179e-01	1.094210e-01	1.800794e-01	9.874977e-02	4.163739e-02	5.151378e-01	5.497464e-02	7.732505e-02	1.950321e-01	1.408341e-01	2.934818e-02	5.119736e-01	4.548695e-02	2.523643e-01	2.133461e-01	2.657201e-01	2.685695e-01	2.149441e-01	2.874516e-01	3.193150e-01	1.782893e-01	5.894953e-01	4.487927e-01	7.713025e-01	5.538946e-01	7.057009e-01	1.243693e+00
3650000	-1.639742e+04	3.083791e+02	8.643365e-01	1.219449e-01	1.781453e-01	1.001117e-01	3.905765e-02	5.136754e-01	4.706506e-02	8.867058e-02	1.890106e-01	1.383733e-01	2.816906e-02	5.179915e-01	3.778494e-02	2.582985e-01	2.261298e-01	2.566680e-01	2.589036e-01	1.969500e-01	2.691770e-01	3.429496e-01	1.909234e-01	5.411610e-01	4.276625e-01	7.443321e-01	5.525445e-01	7.075490e-01	1.242163e+00
3655000	-1.640588e+04	3.047410e+02	8.859880e-01	1.302347e-01	1.857144e-01	9.501733e-02	3.958019e-02	4.886147e-01	6.083870e-02	9.667349e-02	1.797062e-01	1.181330e-01	2.301614e-02	5.435355e-01	3.893564e-02	2.432266e-01	2.330506e-01	2.563043e-01	2.674185e-01	2.086164e-01	2.615521e-01	3.514445e-01	1.783869e-01	6.209786e-01	5.200610e-01	7.679162e-01	6.443124e-01	7.439334e-01	1.212035e+00
3660000	-1.642410e+04	3.263779e+02	7.595491e-01	1.065861e-01	1.372223e-01	8.851952e-02	3.055547e-02	5.839040e-01	5.321260e-02	7.446259e-02	2.122952e-01	1.317797e-01	3.277188e-02	5.011248e-01	4.756579e-02	2.625633e-01	2.129821e-01	2.758263e-01	2.486283e-01	1.899495e-01	2.764674e-01	3.521068e-01	1.814763e-01	5.689979e-01	5.047543e-01	7.671466e-01	6.383075e-01	7.734021e-01	1.187633e+00
3665000	-1.641942e+04	3.049691e+02	8.853615e-01	1.140838e-01	1.456100e-01	1.064171e-01	4.626071e-02	5.423492e-01	4.527917e-02	7.235580e-02	1.946109e-01	1.326989e-01	3.609835e-02	5.185344e-01	4.570162e-02	2.535567e-01	2.270425e-01	2.686471e-01	2.507537e-01	2.033559e-01	2.700994e-01	3.528014e-01	1.737433e-01	4.959012e-01	5.160388e-01	7.739600e-01	6.152322e-01	7.707178e-01	1.189856e+00
3670000	-1.640260e+04	3.142060e+02	8.289726e-01	1.240413e-01	1.812458e-01	1.002684e-01	4.166966e-02	5.098401e-01	4.293474e-02	9.008219e-02	1.891420e-01	1.493981e-01	3.513598e-02	5.036226e-01	3.261911e-02	2.528001e-01	2.217768e-01	2.729271e-01	2.524960e-01	2.056218e-01	2.729033e-01	3.418837e-01	1.795912e-01	4.451801e-01	5.488118e-01	7.529064e-01	6.325412e-01	7.337173e-01	1.220494e+00
3675000	-1.642691e+04	3.128042e+02	8.361667e-01	1.035354e-01	1.738242e-01	1.123912e-01	3.564713e-02	5.204475e-01	5.415459e-02	8.868998e-02	1.904119e-01	1.477452e-01	2.833608e-02	5.108649e-01	3.395197e-02	2.391880e-01	2.343743e-01	2.724958e-01	2.539420e-01	2.065474e-01	2.809865e-01	3.295471e-01	1.829191e-01	6.035243e-01	5.817833e-01	7.692270e-01	6.223173e-01	7.153388e-01	1.235713e+00
3680000	-1.640050e+04	3.116913e+02	8.435121e-01	1.384964e-01	1.625413e-01	8.494548e-02	2.384338e-02	5.341296e-01	5.604392e-02	8.737877e-02	1.983236e-01	1.235148e-01	2.913080e-02	5.226692e-01	3.898286e-02	2.428809e-01	2.229491e-01	2.666016e-01	2.675684e-01	2.048993e-01	2.645686e-01	3.407021e-01	1.898300e-01	5.307006e-01	5.423084e-01	7.486315e-01	6.293295e-01	7.585027e-01	1.199971e+00
3685000	-1.640707e+04	3.064249e+02	8.768216e-01	1.117871e-01	1.737123e-01	6.602713e-02	5.193043e-02	5.538695e-01	4.267345e-02	7.783188e-02	1.746381e-01	1.347793e-01	2.706127e-02	5.428908e-01	4.279862e-02	2.380958e-01	2.118794e-01	2.922821e-01	2.577427e-01	2.171650e-01	2.682016e-01	3.523837e-01	1.622497e-01	4.791936e-01	4.347729e-01	7.512860e-01	5.798759e-01	7.538893e-01	1.203791e+00
3690000	-1.640293e+04	3.184539e+02	8.038404e-01	1.127543e-01	1.655812e-01	6.119373e-02	5.572421e-02	5.549672e-01	4.977941e-02	9.621908e-02	1.917199e-01	1.225439e-01	3.303114e-02	5.162886e-01	4.019748e-02	2.545620e-01	2.081878e-01	2.716971e-01	2.655531e-01	2.098556e-01	2.615871e-01	3.386814e-01	1.898759e-01	5.766700e-01	4.820021e-01	7.606690e-01	6.141908e-01	6.601374e-01	1.281422e+00
3695000	-1.641122e+04	3.066122e+02	8.753062e-01	1.290458e-01	1.567509e-01	8.501724e-02	3.615018e-02	5.496558e-01	4.338008e-02	7.711410e-02	1.982369e-01	1.417706e-01	3.214802e-02	5.117916e-01	3.893879e-02	2.473372e-01	2.155262e-01	2.854580e-01	2.516785e-01	2.059521e-01	2.579674e-01	3.501826e-01	1.858979e-01	5.493799e-01	4.196441e-01	7.518464e-01	5.947574e-01	6.429737e-01	1.295634e+00
3700000	-1.641772e+04	3.065430e+02	8.758568e-01	1.021687e-01	1.647579e-01	1.000584e-01	2.725601e-02	5.403944e-01	6.536453e-02	6.492939e-02	1.584661e-01	1.294566e-01	2.934060e-02	5.827196e-01	3.508772e-02	2.487855e-01	2.352076e-01	2.754905e-01	2.405165e-01	2.124279e-01	2.590670e-01	3.551820e-01	1.733232e-01	4.537445e-01	4.963759e-01	7.089196e-01	5.540527e-01	7.454550e-01	1.210775e+00
3705000	-1.642934e+04	3.143480e+02	8.276316e-01	1.362620e-01	1.716982e-01	9.635799e-02	4.132176e-02	5.167955e-01	3.756451e-02	7.319390e-02	2.343926e-01	1.340401e-01	2.679722e-02	4.901129e-01	4.146331e-02	2.469084e-01	2.346321e-01	2.616324e-01	2.568271e-01	2.003532e-01	2.806939e-01	3.451541e-01	1.737987e-01	4.898151e-01	5.889355e-01	7.396533e-01	5.875332e-01	8.151761e-01	1.153043e+00
3710000	-1.643131e+04	3.218418e+02	7.845132e-01	1.259415e-01	1.452382e-01	9.150242e-02	4.267313e-02	5.550154e-01	3.962936e-02	7.022033e-02	2.022681e-01	1.290114e-01	3.788748e-02	5.257571e-01	3.485556e-02	2.454343e-01	2.061044e-01	2.988575e-01	2.496038e-01	2.113573e-01	2.596769e-01	3.351088e-01	1.938570e-01	6.691313e-01	4.108219e-01	8.057767e-01	5.945015e-01	6.589242e-01	1.282426e+00
3715000	-1.640842e+04	3.019448e+02	9.046389e-01	1.255358e-01	1.471576e-01	8.682208e-02	5.310604e-02	5.395023e-01	4.787605e-02	7.591598e-02	1.832137e-01	1.216396e-01	3.793945e-02	5.398746e-01	4.141660e-02	2.487788e-01	2.317193e-01	2.747313e-01	2.447706e-01	2.101944e-01	2.688042e-01	3.460896e-01	1.749118e-01	4.776692e-01	5.411166e-01	7.220907e-01	6.078683e-01	7.611255e-01	1.197799e+00
3720000	-1.642435e+04	2.959772e+02	9.449842e-01	8.553355e-02	1.541171e-01	1.188779e-01	3.890942e-02	5.279594e-01	7.460263e-02	7.803772e-02	1.715023e-01	1.228260e-01	4.184766e-02	5.569047e-01	2.888166e-02	2.271318e-01	2.319663e-01	2.752199e-01	2.656820e-01	2.260053e-01	2.550871e-01	3.359155e-01	1.829921e-01	4.311259e-01	4.427419e-01	7.448772e-01	5.685072e-01	7.557665e-01	1.202237e+00
3725000	-1.642246e+04	3.129421e+02	8.368565e-01	1.160207e-01	1.652772e-01	1.090282e-01	3.475794e-02	5.206385e-01	5.427747e-02	7.176309e-02	1.621288e-01	1.254908e-01	2.827352e-02	5.652063e-01	4.713747e-02	2.361082e-01	2.245296e-01	2.908546e-01	2.485077e-01	2.119676e-01	2.759383e-01	3.449435e-01	1.671506e-01	5.155965e-01	4.163268e-01	7.575913e-01	5.754525e-01	7.876248e-01	1.175856e+00
3730000	-1.642206e+04	2.980534e+02	9.312466e-01	1.012124e-01	1.457040e-01	1.185705e-01	4.531535e-02	5.319468e-01	5.725104e-02	7.212457e-02	1.874874e-01	1.150564e-01	2.396350e-02	5.696790e-01	3.168912e-02	2.386241e-01	2.082723e-01	2.750804e-01	2.780232e-01	1.989300e-01	2.607864e-01	3.622644e-01	1.780192e-01	4.420007e-01	4.071871e-01	7.301758e-01	5.642728e-01	7.048861e-01	1.244368e+00
3735000	-1.641507e+04	3.162704e+02	8.175905e-01	1.267111e-01	1.434861e-01	8.915890e-02	3.132921e-02	5.550841e-01	5.423062e-02	8.250076e-02	1.855303e-01	1.309979e-01	2.737845e-02	5.402374e-01	3.335522e-02	2.566849e-01	2.091289e-01	2.904719e-01	2.437143e-01	1.965024e-01	2.590332e-01	3.570968e-01	1.873677e-01	4.406454e-01	4.256065e-01	7.379963e-01	5.755694e-01	6.668368e-01	1.275874e+00
3740000	-1.641017e+04	3.168717e+02	8.135763e-01	1.017278e-01	2.030521e-01	9.450444e-02	4.589023e-02	5.056932e-01	4.913223e-02	9.168198e-02	1.871077e-01	1.207348e-01	3.222435e-02	5.294777e-01	3.877355e-02	2.447077e-01	2.159543e-01	2.735047e-01	2.658332e-01	2.077846e-01	2.652576e-01	3.431502e-01	1.838077e-01	4.948991e-01	4.595235e-01	7.441283e-01	6.341202e-01	7.121685e-01	1.238338e+00
3745000	-1.640660e+04	3.084722e+02	8.634432e-01	1.160302e-01	1.665011e-01	7.981551e-02	3.087201e-02	5.466277e-01	6.015347e-02	7.444622e-02	1.769535e-01	1.118035e-01	3.240860e-02	5.653926e-01	3.899564e-02	2.454224e-01	2.193409e-01	2.802317e-01	2.550050e-01	2.184939e-01	2.752977e-01	3.182825e-01	1.879259e-01	6.003368e-01	4.202621e-01	7.448749e-01	5.817937e-01	7.135047e-01	1.237231e+00
3750000	-1.639975e+04	3.176564e+02	8.089919e-01	1.478528e-01	1.661173e-01	7.593602e-02	2.695194e-02	5.383871e-01	4.475475e-02	7.756363e-02	1.976725e-01	1.392724e-01	3.415735e-02	5.121144e-01	3.921972e-02	2.527797e-01	2.210119e-01	2.766051e-01	2.496033e-01	2.052984e-01	2.727968e-01	3.355077e-01	1.863972e-01	4.277668e-01	5.336061e-01	7.325889e-01	6.190272e-01	8.104385e-01	1.156966e+00
3755000	-1.640152e+04	3.049971e+02	8.854872e-01	1.152035e-01	1.800274e-01	1.164626e-01	4.842138e-02	4.789401e-01	6.094493e-02	6.807666e-02	2.047626e-01	1.079157e-01	3.985003e-02	5.441795e-01	3.521545e-02	2.600376e-01	2.276373e-01	2.725407e-01	2.397844e-01	2.071349e-01	2.543675e-01	3.332050e-01	2.052926e-01	5.581051e-01	4.060147e-01	7.390766e-01	5.800002e-01	7.774318e-01	1.184297e+00
3760000	-1.641842e+04	3.042957e+02	8.907303e-01	1.214430e-01	1.520186e-01	8.388600e-02	3.956446e-02	5.504392e-01	5.264881e-02	7.578214e-02	1.896814e-01	1.420712e-01	3.462350e-02	5.166015e-01	4.124021e-02	2.660649e-01	2.105120e-01	2.720199e-01	2.514031e-01	2.110297e-01	2.723126e-01	3.351268e-01	1.815309e-01	4.078305e-01	4.306054e-01	7.485376e-01	5.995506e-01	7.496398e-01	1.207310e+00
3765000	-1.641540e+04	3.073571e+02	8.695106e-01	1.312766e-01	1.614838e-01	8.016702e-02	3.712831e-02	5.278232e-01	6.212116e-02	6.427760e-02	1.935699e-01	1.559911e-01	2.144238e-02	5.265421e-01	3.817684e-02	2.494221e-01	2.280587e-01	2.701537e-01	2.523655e-01	2.072461e-01	2.654253e-01	3.562463e-01	1.710824e-01	5.925773e-01	5.621388e-01	7.466386e-01	5.906808e-01	6.619985e-01	1.279881e+00
3770000	-1.642407e+04	3.045784e+02	8.879370e-01	1.118113e-01	1.297688e-01	1.100776e-01	2.968113e-02	5.618806e-01	5.678055e-02	9.041947e-02	1.844197e-01	1.306282e-01	3.438243e-02	5.235931e-01	3.655709e-02	2.529351e-01	2.160610e-01	2.540846e-01	2.769192e-01	2.130562e-01	2.623929e-01	3.399931e-01	1.845579e-01	6.527488e-01	3.430309e-01	7.470124e-01	5.460848e-01	6.839955e-01	1.261666e+00
3775000	-1.640786e+04	3.044476e+02	8.882585e-01	1.070040e-01	1.745382e-01	9.280908e-02	4.126615e-02	5.287996e-01	5.558295e-02	8.719790e-02	1.878962e-01	1.239217e-01	3.483169e-02	5.293336e-01	3.681889e-02	2.447709e-01	2.180389e-01	2.896642e-01	2.475260e-01	2.067866e-01	2.644594e-01	3.416318e-01	1.871222e-01	5.579690e-01	5.178867e-01	7.502182e-01	5.979879e-01	7.199991e-01	1.231854e+00
3780000	-1.641052e+04	3.090404e+02	8.606475e-01	1.202023e-01	1.609566e-01	1.032979e-01	5.209276e-02	5.283989e-01	3.505152e-02	6.690208e-02	2.047637e-01	1.215006e-01	2.604568e-02	5.435496e-01	3.723838e-02	2.430767e-01	2.026212e-01	2.815320e-01	2.727701e-01	2.089511e-01	2.494163e-01	3.543679e-01	1.872647e-01	4.634476e-01	4.432410e-01	7.301610e-01	5.830363e-01	8.418011e-01	1.130996e+00
3785000	-1.641588e+04	3.070113e+02	8.728325e-01	1.121387e-01	1.369875e-01	9.104459e-02	5.050300e-02	5.696327e-01	3.969359e-02	6.868618e-02	1.888888e-01	1.354210e-01	2.351133e-02	5.429597e-01	4.053297e-02	2.505523e-01	2.206945e-01	2.696126e-01	2.591405e-01	2.002711e-01	2.785005e-01	3.446838e-01	1.765447e-01	3.708730e-01	5.955063e-01	6.972342e-01	6.320369e-01	8.145221e-01	1.153584e+00
3790000	-1.640697e+04	3.102104e+02	8.521352e-01	1.069190e-01	1.612345e-01	1.166201e-01	3.873882e-02	5.234029e-01	5.308462e-02	7.721214e-02	1.739711e-01	9.906652e-02	3.758252e-02	5.729785e-01	3.918915e-02	2.483845e-01	2.260400e-01	2.715692e-01	2.540063e-01	2.056490e-01	2.561834e-01	3.579036e-01	1.802639e-01	6.818904e-01	4.472174e-01	7.851770e-01	5.870980e-01	6.662227e-01	1.276383e+00
3795000	-1.641939e+04	3.025309e+02	9.015858e-01	1.126730e-01	1.453518e-01	8.318624e-02	5.183461e-02	5.529796e-01	5.397473e-02	7.172708e-02	1.659788e-01	1.369891e-01	3.284197e-02	5.489900e-01	4.347300e-02	2.691195e-01	2.056214e-01	2.603118e-01	2.649473e-01	2.176130e-01	2.600260e-01	3.516499e-01	1.707111e-01	4.168428e-01	4.894517e-01	7.317831e-01	5.693872e-01	6.757290e-01	1.268511e+00
3800000	-1.640628e+04	3.061356e+02	8.775952e-01	1.047259e-01	1.346424e-01	1.206849e-01	4.031526e-02	5.447212e-01	5.491044e-02	8.563860e-02	1.961204e-01	1.283307e-01	3.454378e-02	5.157519e-01	3.961469e-02	2.423176e-01	2.270540e-01	2.872621e-01	2.433663e-01	2.050195e-01	2.548253e-01	3.489538e-01	1.912014e-01	6.355634e-01	4.441738e-01	7.467304e-01	5.905766e-01	7.270180e-01	1.226042e+00
3805000	-1.640361e+04	3.081183e+02	8.657107e-01	9.114410e-02	1.388897e-01	1.302331e-01	3.354197e-02	5.641542e-01	4.203693e-02	7.246339e-02	1.559652e-01	1.304076e-01	3.184808e-02	5.713435e-01	3.797227e-02	2.573701e-01	2.258935e-01	2.686964e-01	2.480400e-01	2.130334e-01	2.568847e-01	3.577281e-01	1.723539e-01	5.659957e-01	4.411026e-01	7.774860e-01	5.467328e-01	6.147221e-01	1.319028e+00
3810000	-1.642179e+04	2.972162e+02	9.366661e-01	1.240808e-01	1.726433e-01	6.309984e-02	3.559784e-02	5.655984e-01	3.897981e-02	8.389262e-02	1.844794e-01	1.257824e-01	3.106439e-02	5.387360e-01	3.604518e-02	2.657940e-01	2.038674e-01	2.632866e-01	2.670520e-01	1.871734e-01	2.668021e-01	3.618818e-01	1.841428e-01	4.680162e-01	4.054167e-01	7.473807e-01	5.739185e-01	7.600471e-01	1.198692e+00
3815000	-1.641098e+04	3.042911e+02	8.895959e-01	1.246721e-01	1.600963e-01	9.723816e-02	4.109607e-02	5.226071e-01	5.429026e-02	6.744947e-02	1.804682e-01	1.267673e-01	3.276829e-02	5.488796e-01	4.366709e-02	2.482813e-01	2.199481e-01	2.640147e-01	2.677559e-01	2.171579e-01	2.597111e-01	3.483355e-01	1.747955e-01	5.406014e-01	4.810051e-01	7.670051e-01	5.947481e-01	8.029143e-01	1.163196e+00
3820000	-1.640331e+04	3.050206e+02	8.864055e-01	1.009444e-01	1.684990e-01	9.197678e-02	4.393341e-02	5.473687e-01	4.727772e-02	6.303177e-02	1.604893e-01	1.460845e-01	3.167138e-02	5.541690e-01	4.455398e-02	2.453649e-01	2.150005e-01	2.720080e-01	2.676266e-01	2.166047e-01	2.657786e-01	3.429959e-01	1.746207e-01	3.624751e-01	4.329071e-01	7.005187e-01	5.737447e-01	6.849052e-01	1.260913e+00
3825000	-1.641917e+04	3.140939e+02	8.290774e-01	9.449632e-02	1.573944e-01	9.492261e-02	4.792800e-02	5.505932e-01	5.466545e-02	7.598098e-02	1.663860e-01	1.488623e-01	3.341965e-02	5.226927e-01	5.265835e-02	2.698795e-01	2.227402e-01	2.649148e-01	2.424655e-01	2.147639e-01	2.732524e-01	3.362252e-01	1.757585e-01	6.581348e-01	4.301783e-01	8.155280e-01	5.668899e-01	6.848930e-01	1.260923e+00
3830000	-1.640393e+04	3.127342e+02	8.382894e-01	1.313381e-01	1.792042e-01	8.550161e-02	3.802394e-02	5.050984e-01	6.083377e-02	8.064785e-02	1.813096e-01	1.453277e-01	3.086096e-02	5.278816e-01	3.397233e-02	2.441240e-01	2.272114e-01	2.861009e-01	2.425637e-01	2.093545e-01	2.627451e-01	3.499712e-01	1.779293e-01	4.451916e-01	4.549261e-01	7.387472e-01	6.022190e-01	7.635814e-01	1.195765e+00
3835000	-1.641642e+04	3.022312e+02	9.029802e-01	8.327698e-02	1.671695e-01	8.542527e-02	3.870605e-02	5.636820e-01	6.174021e-02	7.626632e-02	1.589910e-01	1.085188e-01	2.565028e-02	5.953344e-01	3.523922e-02	2.480142e-01	2.271709e-01	2.685743e-01	2.562405e-01	2.130185e-01	2.792827e-01	3.297349e-01	1.779640e-01	4.174072e-01	5.720882e-01	7.170966e-01	6.056481e-01	6.903917e-01	1.256370e+00
3840000	-1.641382e+04	3.056593e+02	8.817461e-01	1.069077e-01	1.262119e-01	1.208864e-01	4.740015e-02	5.481204e-01	5.047346e-02	8.595968e-02	1.900832e-01	1.322053e-01	2.558275e-02	5.298396e-01	3.632944e-02	2.398321e-01	2.312266e-01	2.906608e-01	2.382804e-01	2.057783e-01	2.607423e-01	3.610310e-01	1.724484e-01	4.283593e-01	4.666318e-01	7.521290e-01	5.798283e-01	6.957368e-01	1.251944e+00
3845000	-1.640800e+04	3.034571e+02	8.953929e-01	1.341911e-01	2.104270e-01	9.815609e-02	2.884154e-02	4.917867e-01	3.659752e-02	7.539004e-02	1.791351e-01	1.344434e-01	2.786018e-02	5.505102e-01	3.266101e-02	2.369790e-01	2.223578e-01	2.938779e-01	2.467853e-01	2.184622e-01	2.692596e-01	3.350183e-01	1.772598e-01	4.914891e-01	4.541925e-01	7.671657e-01	5.635382e-01	6.921499e-01	1.254914e+00
3850000	-1.641385e+04	3.041513e+02	8.901806e-01	1.065833e-01	1.458146e-01	8.689643e-02	3.282184e-02	5.549546e-01	7.292932e-02	7.966887e-02	1.879648e-01	1.099196e-01	3.825228e-02	5.469194e-01	3.727507e-02	2.593347e-01	2.190230e-01	2.764374e-01	2.452050e-01	2.155306e-01	2.774769e-01	3.183418e-01	1.886506e-01	4.805289e-01	5.887712e-01	7.234641e-01	6.192276e-01	6.724240e-01	1.271248e+00
3855000	-1.642080e+04	2.973728e+02	9.345599e-01	1.051470e-01	2.168791e-01	1.039122e-01	3.997703e-02	4.898865e-01	4.419821e-02	8.248561e-02	1.966966e-01	1.199230e-01	3.093751e-02	5.326038e-01	3.735346e-02	2.484016e-01	2.229436e-01	2.770299e-01	2.516249e-01	2.153451e-01	2.660792e-01	3.358636e-01	1.827120e-01	4.935897e-01	5.386438e-01	7.644890e-01	6.208214e-01	7.947191e-01	1.169982e+00
3860000	-1.641094e+04	3.059954e+02	8.783590e-01	9.663437e-02	1.540494e-01	8.279186e-02	4.787677e-02	5.651558e-01	5.349188e-02	6.231586e-02	2.001856e-01	1.216304e-01	2.584867e-02	5.526529e-01	3.736657e-02	2.653235e-01	2.252094e-01	2.431023e-01	2.663648e-01	2.063072e-01	2.690367e-01	3.509065e-01	1.737496e-01	5.297123e-01	5.683164e-01	7.652919e-01	6.030174e-01	6.762549e-01	1.268076e+00
3865000	-1.642232e+04	2.934549e+02	9.628555e-01	9.570245e-02	1.465402e-01	1.009850e-01	3.322378e-02	5.724860e-01	5.106253e-02	8.114362e-02	1.707551e-01	1.366486e-01	3.314136e-02	5.443511e-01	3.396024e-02	2.489629e-01	2.280833e-01	2.896098e-01	2.333440e-01	2.106256e-01	2.600629e-01	3.477476e-01	1.815639e-01	3.334199e-01	4.379619e-01	7.107387e-01	5.793846e-01	7.385405e-01	1.216501e+00
3870000	-1.641176e+04	3.029816e+02	8.983412e-01	1.435213e-01	1.649389e-01	9.575724e-02	3.822256e-02	5.116216e-01	4.593830e-02	7.811974e-02	2.157877e-01	1.138430e-01	3.866001e-02	5.028362e-01	5.075342e-02	2.457020e-01	2.192435e-01	2.654970e-01	2.695575e-01	2.016195e-01	2.716098e-01	3.307535e-01	1.960171e-01	5.301669e-01	4.304847e-01	7.427460e-01	5.529767e-01	6.892236e-01	1.257337e+00
3875000	-1.641603e+04	3.084099e+02	8.635717e-01	1.279026e-01	1.759533e-01	8.898521e-02	4.481670e-02	5.148208e-01	4.752137e-02	6.965828e-02	1.905291e-01	1.473187e-01	2.303790e-02	5.341684e-01	3.528766e-02	2.558314e-01	2.419861e-01	2.572652e-01	2.449173e-01	2.077415e-01	2.675481e-01	3.487660e-01	1.759444e-01	6.082314e-01	4.538407e-01	7.737812e-01	5.765792e-01	7.564950e-01	1.201633e+00
3880000	-1.641962e+04	3.133505e+02	8.334436e-01	9.196735e-02	1.734864e-01	9.137357e-02	3.441495e-02	5.562436e-01	5.251409e-02	8.772411e-02	2.011170e-01	1.350979e-01	3.617027e-02	5.050272e-01	3.486355e-02	2.524448e-01	2.229542e-01	2.708681e-01	2.537330e-01	1.970387e-01	2.630080e-01	3.454850e-01	1.944683e-01	5.948735e-01	5.010880e-01	7.472586e-01	6.042360e-01	6.597548e-01	1.281739e+00
3885000	-1.640964e+04	3.161355e+02	8.167265e-01	1.272071e-01	1.592478e-01	1.052250e-01	4.001607e-02	5.167132e-01	5.159081e-02	8.502533e-02	2.075335e-01	1.296084e-01	3.585067e-02	5.083600e-01	3.362204e-02	2.401153e-01	2.228308e-01	2.738063e-01	2.632477e-01	1.995569e-01	2.731384e-01	3.358999e-01	1.914048e-01	6.560930e-01	4.932428e-01	7.806110e-01	6.058291e-01	7.105018e-01	1.239718e+00
3890000	-1.643069e+04	3.122675e+02	8.412077e-01	1.107217e-01	1.711293e-01	1.187975e-01	5.386536e-02	4.823601e-01	6.312605e-02	1.109958e-01	1.860134e-01	1.266798e-01	3.000687e-02	4.961525e-01	5.015159e-02	2.326284e-01	2.332978e-01	2.671090e-01	2.669647e-01	1.949525e-01	2.625904e-01	3.626125e-01	1.798446e-01	4.703168e-01	4.097682e-01	7.408946e-01	5.771882e-01	7.240242e-01	1.228521e+00
3895000	-1.641284e+04	3.094940e+02	8.574453e-01	1.120864e-01	1.680488e-01	8.906786e-02	4.119908e-02	5.359880e-01	5.360984e-02	6.191170e-02	1.748091e-01	1.407366e-01	3.573092e-02	5.454648e-01	4.134692e-02	2.553463e-01	2.244871e-01	2.684093e-01	2.517573e-01	2.094401e-01	2.700710e-01	3.355941e-01	1.848948e-01	4.165568e-01	5.587210e-01	7.281381e-01	6.097456e-01	7.110251e-01	1.239285e+00
3900000	-1.642120e+04	3.119434e+02	8.421390e-01	9.562798e-02	1.431739e-01	9.355850e-02	3.595033e-02	5.810427e-01	5.064662e-02	6.837505e-02	2.136651e-01	1.538337e-01	2.887716e-02	5.020277e-01	3.322133e-02	2.606687e-01	2.094516e-01	2.785099e-01	2.513698e-01	2.137874e-01	2.722959e-01	3.453876e-01	1.685291e-01	5.062456e-01	5.428550e-01	7.322284e-01	6.139984e-01	8.664683e-01	1.110570e+00
3905000	-1.643811e+04	3.109584e+02	8.485053e-01	9.485921e-02	1.366529e-01	8.825469e-02	5.510873e-02	5.649328e-01	6.019165e-02	9.071146e-02	1.665360e-01	1.271982e-01	3.406838e-02	5.502180e-01	3.126786e-02	2.749875e-01	2.054983e-01	2.739933e-01	2.455210e-01	2.059204e-01	2.543934e-01	3.621186e-01	1.775677e-01	5.027441e-01	4.763412e-01	7.347005e-01	6.002263e-01	6.820798e-01	1.263253e+00
3910000	-1.642648e+04	3.074071e+02	8.706439e-01	1.028718e-01	2.101963e-01	1.046641e-01	5.532202e-02	4.706742e-01	5.627170e-02	7.647761e-02	1.757457e-01	1.175504e-01	4.123682e-02	5.524248e-01	3.656463e-02	2.553629e-01	2.303744e-01	2.629567e-01	2.513059e-01	2.317476e-01	2.619965e-01	3.356224e-01	1.706335e-01	5.242028e-01	3.980832e-01	7.644692e-01	5.739417e-01	6.848324e-01	1.260973e+00
3915000	-1.640694e+04	2.958654e+02	9.444609e-01	1.041880e-01	1.638812e-01	1.052926e-01	3.108607e-02	5.332065e-01	6.234570e-02	7.845844e-02	1.779963e-01	1.477582e-01	3.149199e-02	5.253691e-01	3.892597e-02	2.512807e-01	2.188643e-01	2.798336e-01	2.500214e-01	1.960665e-01	2.759721e-01	3.461374e-01	1.818240e-01	5.417485e-01	5.214970e-01	7.351957e-01	5.897476e-01	6.741196e-01	1.269844e+00
3920000	-1.642008e+04	3.207939e+02	7.910464e-01	1.072450e-01	1.358088e-01	7.694865e-02	5.046013e-02	5.751318e-01	5.440562e-02	6.763749e-02	1.758695e-01	1.249822e-01	2.890908e-02	5.573077e-01	4.529400e-02	2.596534e-01	2.121317e-01	2.623153e-01	2.658996e-01	2.218831e-01	2.740479e-01	3.429610e-01	1.611080e-01	4.614099e-01	5.047778e-01	7.266852e-01	5.952899e-01	7.385304e-01	1.216509e+00
3925000	-1.641909e+04	3.110697e+02	8.488813e-01	1.011942e-01	1.451822e-01	8.754157e-02	4.761302e-02	5.826717e-01	3.579731e-02	7.833987e-02	1.997784e-01	1.422379e-01	2.212219e-02	5.190855e-01	3.843621e-02	2.512491e-01	2.159256e-01	2.726637e-01	2.601616e-01	1.928509e-01	2.570479e-01	3.684172e-01	1.816839e-01	3.284238e-01	4.773499e-01	7.089601e-01	5.761549e-01	7.049717e-01	1.244297e+00
3930000	-1.642330e+04	3.163191e+02	8.157158e-01	1.147196e-01	1.448641e-01	7.077672e-02	2.957921e-02	5.823862e-01	5.767418e-02	9.494821e-02	2.103233e-01	1.328840e-01	3.511290e-02	4.864759e-01	4.025567e-02	2.493606e-01	2.171438e-01	2.793062e-01	2.541894e-01	2.237287e-01	2.504181e-01	3.256869e-01	2.001663e-01	6.916955e-01	4.474189e-01	7.983310e-01	5.728249e-01	6.516599e-01	1.288442e+00
3935000	-1.641866e+04	2.910681e+02	9.780759e-01	7.085561e-02	1.696744e-01	1.178268e-01	4.436310e-02	5.467068e-01	5.057338e-02	8.269337e-02	1.866164e-01	1.085483e-01	3.110258e-02	5.509077e-01	4.013158e-02	2.535199e-01	2.346525e-01	2.689525e-01	2.428752e-01	2.250200e-01	2.461847e-01	3.462614e-01	1.825339e-01	5.022747e-01	4.586567e-01	7.193296e-01	6.084688e-01	7.519415e-01	1.205404e+00
3940000	-1.640724e+04	2.998607e+02	9.190072e-01	1.065840e-01	1.669578e-01	9.643591e-02	4.222457e-02	5.562031e-01	3.159457e-02	8.041357e-02	1.930890e-01	1.100418e-01	2.834999e-02	5.472118e-01	4.089382e-02	2.449623e-01	2.274847e-01	2.581259e-01	2.694270e-01	2.024648e-01	2.833888e-01	3.256553e-01	1.884911e-01	4.189206e-01	4.764381e-01	7.057789e-01	5.839194e-01	7.600974e-01	1.198650e+00
3945000	-1.640880e+04	3.079378e+02	8.671036e-01	1.014473e-01	1.572434e-01	1.017733e-01	3.844778e-02	5.171997e-01	8.388850e-02	7.000561e-02	1.907860e-01	1.372571e-01	3.205944e-02	5.214074e-01	4.848447e-02	2.469585e-01	2.379369e-01	2.561996e-01	2.589050e-01	2.067402e-01	2.693878e-01	3.408680e-01	1.830040e-01	4.423806e-01	5.200249e-01	7.410783e-01	6.205532e-01	7.391516e-01	1.215994e+00
3950000	-1.641723e+04	3.051008e+02	8.853153e-01	1.110898e-01	1.776578e-01	9.410897e-02	5.300598e-02	5.139887e-01	5.014871e-02	9.616511e-02	1.762429e-01	1.173660e-01	3.060326e-02	5.445836e-01	3.503913e-02	2.531992e-01	2.186564e-01	2.771715e-01	2.509728e-01	2.141034e-01	2.658309e-01	3.313086e-01	1.887571e-01	5.049601e-01	3.826220e-01	7.490509e-01	5.844196e-01	7.081562e-01	1.241660e+00
3955000	-1.642187e+04	3.097978e+02	8.562626e-01	1.035876e-01	1.835317e-01	8.555914e-02	5.685932e-02	5.065293e-01	6.393291e-02	7.799012e-02	1.972123e-01	1.265550e-01	3.166427e-02	5.250394e-01	4.153883e-02	2.622596e-01	2.031475e-01	2.522013e-01	2.823916e-01	2.097748e-01	2.693033e-01	3.380630e-01	1.828589e-01	3.431295e-01	5.217679e-01	7.131519e-01	5.860156e-01	7.632807e-01	1.196014e+00
3960000	-1.640588e+04	3.115049e+02	8.446241e-01	1.188974e-01	1.795606e-01	1.005182e-01	5.223612e-02	5.059511e-01	4.283659e-02	7.750634e-02	1.996179e-01	1.317512e-01	3.723095e-02	5.148665e-01	3.902711e-02	2.309324e-01	2.123789e-01	2.809684e-01	2.757203e-01	2.138720e-01	2.680260e-01	3.309863e-01	1.871158e-01	6.004473e-01	4.744099e-01	7.682732e-01	6.085387e-01	7.151463e-01	1.235872e+00
3965000	-1.641224e+04	3.051076e+02	8.846330e-01	1.195045e-01	1.477431e-01	8.157763e-02	3.685989e-02	5.628370e-01	5.147788e-02	8.626249e-02	1.950266e-01	1.324840e-01	3.039859e-02	5.192641e-01	3.656426e-02	2.484897e-01	2.250050e-01	2.627123e-01	2.637930e-01	2.080500e-01	2.631610e-01	3.452769e-01	1.835122e-01	5.123582e-01	4.764307e-01	7.149971e-01	5.627067e-01	7.130096e-01	1.237641e+00
3970000	-1.642322e+04	3.120083e+02	8.417949e-01	9.295119e-02	1.644310e-01	8.128871e-02	4.222458e-02	5.593380e-01	5.976656e-02	7.269423e-02	2.123048e-01	1.329695e-01	3.081229e-02	5.113694e-01	3.984978e-02	2.734406e-01	2.223654e-01	2.583028e-01	2.458912e-01	2.040732e-01	2.674141e-01	3.403478e-01	1.881649e-01	5.357412e-01	5.057443e-01	7.390962e-01	5.896313e-01	6.870800e-01	1.259112e+00
3975000	-1.641971e+04	3.136448e+02	8.320084e-01	1.259891e-01	1.378298e-01	1.089321e-01	2.910787e-02	5.498838e-01	4.825727e-02	8.497937e-02	1.942833e-01	1.485125e-01	2.760601e-02	5.119140e-01	3.270488e-02	2.313433e-01	2.159097e-01	2.906422e-01	2.621048e-01	2.051745e-01	2.648804e-01	3.436475e-01	1.862976e-01	5.463697e-01	4.967770e-01	7.760027e-01	6.162072e-01	7.182413e-01	1.233309e+00
3980000	-1.640715e+04	2.967500e+02	9.397139e-01	9.984307e-02	1.744419e-01	9.924878e-02	3.689085e-02	5.450278e-01	4.454763e-02	6.993069e-02	1.768557e-01	1.248732e-01	2.919685e-02	5.604895e-01	3.865405e-02	2.546997e-01	2.023380e-01	2.829236e-01	2.600386e-01	2.095467e-01	2.623842e-01	3.462856e-01	1.817835e-01	3.894859e-01	4.950278e-01	7.161122e-01	5.931942e-01	7.193106e-01	1.232424e+00
3985000	-1.640556e+04	3.233772e+02	7.757534e-01	1.258996e-01	1.796472e-01	1.104478e-01	3.973287e-02	5.012263e-01	4.304624e-02	7.345346e-02	2.031514e-01	1.259873e-01	3.310723e-02	5.357791e-01	2.852145e-02	2.228136e-01	2.181567e-01	2.852645e-01	2.737652e-01	2.172593e-01	2.586927e-01	3.365339e-01	1.875141e-01	5.952952e-01	5.221212e-01	7.424597e-01	6.262928e-01	7.832223e-01	1.179502e+00
3990000	-1.641056e+04	2.992286e+02	9.232634e-01	1.131808e-01	1.682463e-01	9.292079e-02	3.454240e-02	5.411013e-01	5.000843e-02	7.364563e-02	1.700239e-01	1.114581e-01	4.135645e-02	5.659030e-01	3.761296e-02	2.490535e-01	2.420100e-01	2.610070e-01	2.479295e-01	2.147048e-01	2.508649e-01	3.418679e-01	1.925623e-01	4.697828e-01	4.103126e-01	7.141891e-01	5.759150e-01	6.706581e-01	1.272710e+00
3995000	-1.640522e+04	3.023826e+02	9.023975e-01	1.230235e-01	1.697353e-01	9.066641e-02	5.122026e-02	5.148168e-01	5.053768e-02	8.330692e-02	1.795427e-01	1.341127e-01	3.431572e-02	5.360832e-01	3.263874e-02	2.496075e-01	2.172444e-01	2.738605e-01	2.592876e-01	1.975990e-01	2.587899e-01	3.481030e-01	1.955080e-01	4.635725e-01	4.649602e-01	7.283814e-01	5.611983e-01	6.995417e-01	1.248793e+00
4000000	-1.642202e+04	3.116629e+02	8.432104e-01	1.285657e-01	1.572198e-01	9.606875e-02	4.055456e-02	5.195494e-01	5.804181e-02	7.890290e-02	1.817658e-01	1.220095e-01	3.318804e-02	5.478049e-01	3.632893e-02	2.392395e-01	2.237843e-01	2.796809e-01	2.572953e-01	2.176992e-01	2.551360e-01	3.486378e-01	1.785270e-01	6.447861e-01	5.066958e-01	7.635286e-01	6.335441e-01	7.438268e-01	1.212123e+00
4005000	-1.640385e+04	3.159192e+02	8.179126e-01	1.174049e-01	1.628471e-01	9.365969e-02	4.668733e-02	5.427440e-01	3.665692e-02	8.715529e-02	2.085010e-01	1.290064e-01	2.978679e-02	5.106183e-01	3.493225e-02	2.546385e-01	1.935905e-01	2.917197e-01	2.600513e-01	2.100316e-01	2.696768e-01	3.344073e-01	1.858843e-01	5.685293e-01	5.937691e-01	7.695823e-01	6.432171e-01	6.383695e-01	1.299447e+00
4010000	-1.640804e+04	2.980497e+02	9.298337e-01	1.343641e-01	1.413612e-01	9.672204e-02	3.895366e-02	5.396064e-01	4.899256e-02	7.334538e-02	2.094616e-01	1.174352e-01	2.701871e-02	5.278235e-01	4.491560e-02	2.427843e-01	2.247958e-01	2.721690e-01	2.602508e-01	2.293843e-01	2.604135e-01	3.282564e-01	1.819458e-01	5.101769e-01	5.554165e-01	7.670030e-01	5.931765e-01	6.601201e-01	1.281436e+00
4015000	-1.642214e+04	3.083115e+02	8.645584e-01	9.603966e-02	1.805902e-01	9.129406e-02	4.308098e-02	5.410046e-01	4.799056e-02	7.805774e-02	1.852288e-01	1.356176e-01	3.511430e-02	5.306735e-01	3.530809e-02	2.472832e-01	2.171125e-01	2.659953e-01	2.696091e-01	2.264779e-01	2.676253e-01	3.211021e-01	1.847947e-01	4.691997e-01	5.313034e-01	7.711677e-01	6.037323e-01	6.938311e-01	1.253522e+00
4020000	-1.640613e+04	3.129546e+02	8.359735e-01	1.319748e-01	1.729364e-01	8.783541e-02	4.987104e-02	5.192005e-01	3.818184e-02	8.598121e-02	1.828121e-01	1.403415e-01	3.153730e-02	5.250260e-01	3.430201e-02	2.600975e-01	2.215230e-01	2.729043e-01	2.454752e-01	2.068128e-01	2.640046e-01	3.450083e-01	1.841742e-01	4.600171e-01	6.072852e-01	7.634422e-01	6.292633e-01	6.811519e-01	1.264021e+00
4025000	-1.641969e+04	3.099808e+02	8.538124e-01	1.199048e-01	1.455617e-01	7.928469e-02	2.098803e-02	5.926721e-01	4.158866e-02	7.515837e-02	1.837046e-01	1.264175e-01	3.539752e-02	5.378188e-01	4.150321e-02	2.390781e-01	2.035166e-01	2.980690e-01	2.593364e-01	2.092642e-01	2.782171e-01	3.364953e-01	1.760234e-01	5.006578e-01	5.826355e-01	7.343316e-01	6.363041e-01	7.860164e-01	1.177188e+00
4030000	-1.643112e+04	3.127990e+02	8.373282e-01	7.371780e-02	1.566556e-01	8.902606e-02	3.280045e-02	5.978251e-01	4.997497e-02	9.424530e-02	2.059941e-01	1.329027e-01	2.911330e-02	5.055675e-01	3.217707e-02	2.756693e-01	2.164813e-01	2.528684e-01	2.549810e-01	1.993595e-01	2.766242e-01	3.346502e-01	1.893661e-01	3.883678e-01	6.076775e-01	7.188551e-01	6.424398e-01	7.369470e-01	1.217820e+00
4035000	-1.641294e+04	3.113334e+02	8.453681e-01	1.144625e-01	1.912328e-01	1.071846e-01	2.938629e-02	4.978756e-01	5.985818e-02	8.338180e-02	1.959605e-01	1.335961e-01	2.870724e-02	5.189858e-01	3.936853e-02	2.529262e-01	2.265285e-01	2.599816e-01	2.605637e-01	1.939821e-01	2.834143e-01	3.366932e-01	1.859104e-01	6.973057e-01	4.257206e-01	7.694018e-01	5.835653e-01	7.404682e-01	1.214904e+00
4040000	-1.641905e+04	3.030082e+02	8.984533e-01	1.407621e-01	1.496445e-01	9.749567e-02	3.217194e-02	5.317080e-01	4.821786e-02	8.308153e-02	2.091509e-01	1.290171e-01	3.518256e-02	5.163514e-01	2.721652e-02	2.406035e-01	2.302819e-01	2.738126e-01	2.553020e-01	2.160008e-01	2.520527e-01	3.429113e-01	1.890351e-01	4.105417e-01	5.060440e-01	7.142757e-01	6.043261e-01	7.229459e-01	1.229414e+00
4045000	-1.641199e+04	3.049683e+02	8.855028e-01	1.209710e-01	1.414943e-01	8.324622e-02	4.186501e-02	5.536562e-01	5.876732e-02	8.687227e-02	1.872895e-01	1.391274e-01	3.136681e-02	5.257104e-01	2.963363e-02	2.616450e-01	2.234361e-01	2.732332e-01	2.416857e-01	2.107098e-01	2.505651e-01	3.517915e-01	1.869335e-01	4.574519e-01	5.330302e-01	7.307037e-01	5.946384e-01	6.595438e-01	1.281913e+00
4050000	-1.641197e+04	3.130132e+02	8.355316e-01	1.082232e-01	2.003858e-01	8.340091e-02	6.222925e-02	4.783102e-01	6.745059e-02	9.438259e-02	2.229643e-01	1.392544e-01	2.964799e-02	4.832784e-01	3.047225e-02	2.735381e-01	2.260907e-01	2.554806e-01	2.448906e-01	2.030108e-01	2.712631e-01	3.229933e-01	2.027328e-01	5.299846e-01	5.527759e-01	7.750905e-01	6.465914e-01	7.454110e-01	1.210811e+00
4055000	-1.644500e+04	2.874757e+02	1.003219e+00	1.191434e-01	1.483755e-01	1.015176e-01	4.484218e-02	5.311128e-01	5.500846e-02	7.823402e-02	1.915529e-01	1.155968e-01	3.455404e-02	5.427881e-01	3.727411e-02	2.508483e-01	2.256661e-01	2.704006e-01	2.530850e-01	2.091950e-01	2.581723e-01	3.473143e-01	1.853184e-01	5.077120e-01	4.896387e-01	7.393790e-01	5.894206e-01	7.835362e-01	1.179242e+00
4060000	-1.641554e+04	2.973095e+02	9.357178e-01	1.212890e-01	1.689028e-01	7.170890e-02	5.688285e-02	5.284173e-01	5.279909e-02	8.865204e-02	2.050919e-01	1.325914e-01	4.116181e-02	4.920941e-01	4.040875e-02	2.663271e-01	2.149545e-01	2.497858e-01	2.689326e-01	2.172743e-01	2.749354e-01	3.165501e-01	1.912403e-01	4.819106e-01	4.401083e-01	7.522812e-01	5.738945e-01	7.841482e-01	1.178735e+00
4065000	-1.642410e+04	3.117313e+02	8.445982e-01	1.144638e-01	1.574656e-01	7.916729e-02	3.751070e-02	5.557835e-01	5.560911e-02	8.747778e-02	1.768982e-01	1.296386e-01	3.378219e-02	5.436945e-01	2.850875e-02	2.641540e-01	2.167423e-01	2.787805e-01	2.403232e-01	2.051192e-01	2.730081e-01	3.468973e-01	1.749754e-01	4.507738e-01	4.019878e-01	7.153473e-01	5.802856e-01	8.320907e-01	1.139037e+00
4070000	-1.641126e+04	3.083825e+02	8.637572e-01	1.103249e-01	1.700927e-01	8.930141e-02	4.074500e-02	5.308010e-01	5.873502e-02	7.385776e-02	1.607646e-01	1.085304e-01	3.168748e-02	5.910351e-01	3.412467e-02	2.597076e-01	2.279443e-01	2.596572e-01	2.526909e-01	2.064237e-01	2.714875e-01	3.422294e-01	1.798594e-01	5.125674e-01	5.468134e-01	7.150755e-01	6.131169e-01	7.335032e-01	1.220672e+00
4075000	-1.642993e+04	2.985656e+02	9.253094e-01	1.184073e-01	1.640883e-01	9.510257e-02	3.966148e-02	5.208873e-01	6.185305e-02	8.407046e-02	1.962610e-01	1.220948e-01	2.960263e-02	5.330513e-01	3.491969e-02	2.359788e-01	2.330869e-01	2.781414e-01	2.527929e-01	2.093117e-01	2.645580e-01	3.439824e-01	1.821479e-01	5.736805e-01	6.593407e-01	7.399795e-01	6.178391e-01	7.803257e-01	1.181900e+00
4080000	-1.641990e+04	3.080843e+02	8.649677e-01	1.124686e-01	1.973516e-01	9.238966e-02	3.314778e-02	4.984180e-01	6.622446e-02	7.208570e-02	1.900958e-01	1.122010e-01	2.531699e-02	5.610800e-01	3.922053e-02	2.448376e-01	2.425860e-01	2.640126e-01	2.485638e-01	2.103683e-01	2.730344e-01	3.430838e-01	1.735135e-01	6.053748e-01	5.559857e-01	7.464984e-01	5.803758e-01	6.414314e-01	1.296911e+00
4085000	-1.642047e+04	3.085469e+02	8.635309e-01	1.075530e-01	1.639708e-01	1.051458e-01	3.648467e-02	5.397150e-01	4.713074e-02	8.370992e-02	1.751780e-01	1.279594e-01	2.950839e-02	5.479338e-01	3.571054e-02	2.537042e-01	2.157918e-01	2.741121e-01	2.563920e-01	2.030756e-01	2.682897e-01	3.488842e-01	1.797505e-01	4.104726e-01	5.211419e-01	7.147435e-01	5.602937e-01	8.293330e-01	1.141320e+00
4090000	-1.641532e+04	3.036831e+02	8.942165e-01	1.042969e-01	1.530458e-01	7.566124e-02	5.491675e-02	5.625005e-01	4.957882e-02	7.390432e-02	1.840588e-01	1.138999e-01	3.089331e-02	5.632419e-01	3.400170e-02	2.732301e-01	2.128946e-01	2.577744e-01	2.561009e-01	2.061592e-01	2.573335e-01	3.535179e-01	1.829893e-01	3.855603e-01	5.182811e-01	6.923949e-01	5.969139e-01	8.081949e-01	1.158823e+00
4095000	-1.640013e+04	3.115115e+02	8.449032e-01	1.049475e-01	1.622834e-01	8.324404e-02	4.473316e-02	5.588094e-01	4.598255e-02	7.303984e-02	1.953819e-01	1.339793e-01	2.951056e-02	5.295436e-01	3.854483e-02	2.648999e-01	2.221967e-01	2.657179e-01	2.471855e-01	2.006466e-01	2.578855e-01	3.502078e-01	1.912601e-01	5.314762e-01	4.904661e-01	7.191758e-01	6.267134e-01	8.058447e-01	1.160769e+00
4100000	-1.640769e+04	3.135305e+02	8.321273e-01	1.049274e-01	1.721609e-01	1.012932e-01	4.755109e-02	5.168284e-01	5.723896e-02	7.754684e-02	2.038176e-01	1.134251e-01	3.284126e-02	5.307412e-01	4.162793e-02	2.442681e-01	2.264023e-01	2.610142e-01	2.683154e-01	1.961871e-01	2.725793e-01	3.423302e-01	1.889033e-01	4.681988e-01	6.692455e-01	7.271484e-01	6.298019e-01	8.302272e-01	1.140580e+00
4105000	-1.641340e+04	3.057731e+02	8.804632e-01	1.231536e-01	1.554052e-01	8.081663e-02	5.848505e-02	5.233992e-01	5.874029e-02	7.817462e-02	2.109050e-01	1.106504e-01	3.019390e-02	5.254028e-01	4.467321e-02	2.468020e-01	2.046955e-01	2.893845e-01	2.591181e-01	2.053572e-01	2.714566e-01	3.370017e-01	1.861845e-01	4.080867e-01	5.771239e-01	7.440280e-01	6.216551e-01	7.697290e-01	1.190675e+00
4110000	-1.640208e+04	2.965183e+02	9.419889e-01	1.132894e-01	1.409126e-01	8.308163e-02	4.564569e-02	5.662783e-01	5.079234e-02	7.497946e-02	1.835713e-01	1.490152e-01	2.465029e-02	5.276586e-01	4.012517e-02	2.623831e-01	2.244370e-01	2.718603e-01	2.413196e-01	2.152089e-01	2.899730e-01	3.327607e-01	1.620574e-01	3.845462e-01	3.929273e-01	7.026141e-01	5.274495e-01	7.468150e-01	1.209649e+00
4115000	-1.639931e+04	3.107262e+02	8.491965e-01	1.253700e-01	1.377481e-01	9.293086e-02	4.034806e-02	5.546892e-01	4.891381e-02	7.428692e-02	1.997096e-01	1.188881e-01	3.351688e-02	5.315435e-01	4.205498e-02	2.429658e-01	2.282282e-01	2.778996e-01	2.509064e-01	2.085342e-01	2.727047e-01	3.301046e-01	1.886565e-01	6.984225e-01	3.988665e-01	7.736593e-01	5.603553e-01	7.068535e-01	1.242739e+00
4120000	-1.641458e+04	2.971833e+02	9.359040e-01	1.168643e-01	1.604968e-01	8.281586e-02	3.946600e-02	5.458937e-01	5.446333e-02	7.306176e-02	1.916918e-01	1.191396e-01	3.111978e-02	5.443478e-01	4.063924e-02	2.566467e-01	2.248959e-01	2.523142e-01	2.661431e-01	2.155651e-01	2.635191e-01	3.334926e-01	1.874232e-01	4.966163e-01	5.237511e-01	7.143257e-01	6.078747e-01	7.864810e-01	1.176804e+00
4125000	-1.640617e+04	3.072920e+02	8.717473e-01	1.138534e-01	1.454996e-01	1.056977e-01	4.649250e-02	5.210742e-01	6.738258e-02	7.530542e-02	1.923058e-01	1.173871e-01	2.816901e-02	5.425872e-01	4.424535e-02	2.552596e-01	2.158457e-01	2.656763e-01	2.632185e-01	2.160165e-01	2.673326e-01	3.486852e-01	1.679657e-01	4.937336e-01	3.662604e-01	7.621007e-01	5.487435e-01	6.799820e-01	1.264990e+00
4130000	-1.643806e+04	3.143469e+02	8.263286e-01	1.184613e-01	1.658210e-01	9.055088e-02	3.635777e-02	5.334305e-01	5.537857e-02	7.043308e-02	1.781005e-01	1.520624e-01	3.143311e-02	5.287129e-01	3.925801e-02	2.293781e-01	2.275357e-01	2.787832e-01	2.643030e-01	2.083465e-01	2.673573e-01	3.446102e-01	1.796860e-01	7.327977e-01	5.677518e-01	7.478146e-01	6.404041e-01	7.713048e-01	1.189370e+00
4135000	-1.640661e+04	3.094390e+02	8.583722e-01	1.075705e-01	1.742249e-01	9.118810e-02	5.870921e-02	5.077838e-01	6.052350e-02	9.256329e-02	1.618042e-01	1.378034e-01	2.455340e-02	5.576861e-01	2.558954e-02	2.575700e-01	2.259935e-01	2.639919e-01	2.524446e-01	2.030038e-01	2.593378e-01	3.488595e-01	1.887989e-01	3.805388e-01	4.983505e-01	7.071408e-01	6.072318e-01	7.219544e-01	1.230235e+00
4140000	-1.641016e+04	3.103754e+02	8.505677e-01	1.328241e-01	1.728265e-01	8.357677e-02	4.457452e-02	5.261392e-01	4.005891e-02	8.140259e-02	1.682473e-01	1.283143e-01	2.903262e-02	5.580769e-01	3.492622e-02	2.389108e-01	2.095497e-01	2.725072e-01	2.790323e-01	1.989812e-01	2.653330e-01	3.680107e-01	1.676751e-01	7.052053e-01	5.168304e-01	7.729466e-01	5.952438e-01	6.876052e-01	1.258677e+00
4145000	-1.642938e+04	3.094009e+02	8.582195e-01	1.369976e-01	1.861687e-01	8.111942e-02	2.448340e-02	5.143387e-01	5.689219e-02	8.667026e-02	1.844871e-01	1.429450e-01	3.471651e-02	5.171491e-01	3.403204e-02	2.623098e-01	2.221410e-01	2.588657e-01	2.566836e-01	2.111850e-01	2.565775e-01	3.548160e-01	1.774215e-01	5.171521e-01	4.248137e-01	7.553672e-01	5.819187e-01	7.771580e-01	1.184523e+00
4150000	-1.640418e+04	3.132671e+02	8.338649e-01	1.318659e-01	1.734609e-01	8.317670e-02	3.270666e-02	5.260523e-01	5.273762e-02	9.061660e-02	2.077656e-01	1.288129e-01	3.428564e-02	4.906952e-01	4.782411e-02	2.401575e-01	2.213070e-01	2.819394e-01	2.565962e-01	2.075754e-01	2.672235e-01	3.416983e-01	1.835027e-01	5.021700e-01	6.064121e-01	7.629406e-01	6.313957e-01	6.433610e-01	1.295313e+00
4155000	-1.638569e+04	3.104408e+02	8.521990e-01	1.176766e-01	1.498684e-01	7.942881e-02	5.404642e-02	5.535919e-01	4.538792e-02	8.205838e-02	1.823333e-01	1.242306e-01	3.340054e-02	5.343118e-01	4.366530e-02	2.439370e-01	2.248002e-01	2.668320e-01	2.644308e-01	2.123875e-01	2.619874e-01	3.448692e-01	1.807559e-01	4.404157e-01	4.478777e-01	7.246577e-01	5.743817e-01	7.530425e-01	1.204492e+00
4160000	-1.640351e+04	2.972233e+02	9.369502e-01	9.962464e-02	1.947825e-01	1.033380e-01	3.590199e-02	5.040898e-01	6.226310e-02	8.283389e-02	2.032120e-01	1.296377e-01	3.567626e-02	5.185791e-01	3.006103e-02	2.496887e-01	2.218290e-01	2.667921e-01	2.616902e-01	2.020092e-01	2.618649e-01	3.520769e-01	1.840490e-01	4.336503e-01	3.901638e-01	7.569112e-01	5.529013e-01	7.185349e-01	1.233066e+00
4165000	-1.640907e+04	3.054414e+02	8.819859e-01	9.988451e-02	1.721912e-01	1.004481e-01	4.331275e-02	5.232269e-01	6.093658e-02	6.404964e-02	1.842861e-01	1.203223e-01	2.543225e-02	5.692862e-01	3.662348e-02	2.504915e-01	2.227661e-01	2.727520e-01	2.539904e-01	2.110774e-01	2.573307e-01	3.383051e-01	1.932869e-01	5.702758e-01	5.045440e-01	7.751981e-01	6.335989e-01	7.466608e-01	1.209777e+00
4170000	-1.638911e+04	3.007415e+02	9.139358e-01	1.042533e-01	1.437101e-01	9.581108e-02	3.424341e-02	5.745373e-01	4.744488e-02	7.861844e-02	1.629422e-01	1.371047e-01	2.932017e-02	5.437269e-01	4.828763e-02	2.335463e-01	2.235203e-01	2.747695e-01	2.681639e-01	2.119510e-01	2.624907e-01	3.523516e-01	1.732068e-01	3.638626e-01	4.258309e-01	6.816902e-01	5.868537e-01	8.287439e-01	1.141808e+00
4175000	-1.640947e+04	3.011177e+02	9.106807e-01	1.233488e-01	1.499050e-01	1.033892e-01	4.236404e-02	5.376620e-01	4.333099e-02	7.248870e-02	1.800856e-01	1.248473e-01	2.759919e-02	5.516562e-01	4.332305e-02	2.576715e-01	2.208304e-01	2.806100e-01	2.408881e-01	2.020733e-01	2.687208e-01	3.367042e-01	1.925018e-01	4.493564e-01	4.640322e-01	7.181133e-01	5.765612e-01	6.746497e-01	1.269405e+00
4180000	-1.639702e+04	3.070414e+02	8.727065e-01	1.104388e-01	1.493825e-01	8.779616e-02	4.703130e-02	5.503647e-01	5.498649e-02	8.481676e-02	1.977664e-01	1.205459e-01	3.611841e-02	5.205128e-01	4.023966e-02	2.494206e-01	2.280342e-01	2.601132e-01	2.624321e-01	2.117401e-01	2.672871e-01	3.428629e-01	1.781100e-01	4.914149e-01	4.651223e-01	7.494915e-01	6.046077e-01	7.922370e-01	1.172037e+00
4185000	-1.642840e+04	3.110343e+02	8.470854e-01	1.183575e-01	1.374921e-01	1.013857e-01	4.081465e-02	5.501294e-01	5.182066e-02	7.500841e-02	1.700663e-01	1.421442e-01	3.290790e-02	5.441939e-01	3.567923e-02	2.593279e-01	2.205191e-01	2.624251e-01	2.577280e-01	2.117649e-01	2.727369e-01	3.518973e-01	1.636008e-01	4.404919e-01	6.973441e-01	7.241603e-01	6.315310e-01	7.626164e-01	1.196565e+00
4190000	-1.639760e+04	2.990352e+02	9.238251e-01	1.076486e-01	1.793138e-01	1.060264e-01	3.600251e-02	5.170822e-01	5.392643e-02	8.083659e-02	2.054933e-01	1.037645e-01	3.114312e-02	5.438006e-01	3.496186e-02	2.312464e-01	2.325637e-01	2.826806e-01	2.535093e-01	2.147395e-01	2.615933e-01	3.334026e-01	1.902646e-01	4.618059e-01	5.264535e-01	7.401009e-01	6.221922e-01	6.898818e-01	1.256792e+00
4195000	-1.641429e+04	3.050766e+02	8.846871e-01	1.047402e-01	2.044493e-01	8.603845e-02	4.931330e-02	4.954765e-01	5.998220e-02	8.081008e-02	1.971091e-01	1.223004e-01	2.978596e-02	5.275107e-01	4.248367e-02	2.695289e-01	2.180754e-01	2.545642e-01	2.578315e-01	2.048321e-01	2.763001e-01	3.368743e-01	1.819935e-01	5.371281e-01	4.741416e-01	7.442135e-01	5.948562e-01	7.302095e-01	1.223399e+00
4200000	-1.642535e+04	3.176779e+02	8.074365e-01	1.157354e-01	1.575777e-01	5.708246e-02	4.475091e-02	5.683680e-01	5.648543e-02	7.338508e-02	2.101789e-01	1.435274e-01	4.161425e-02	5.019384e-01	2.935595e-02	2.734740e-01	2.186176e-01	2.600533e-01	2.478551e-01	2.059293e-01	2.687937e-01	3.461489e-01	1.791282e-01	6.179979e-01	5.913811e-01	7.726096e-01	6.294016e-01	6.914681e-01	1.255479e+00
4205000	-1.640012e+04	2.958456e+02	9.454678e-01	1.140577e-01	1.942560e-01	8.245536e-02	2.843480e-02	5.335096e-01	4.728645e-02	8.070472e-02	1.987799e-01	1.289784e-01	3.650129e-02	5.249852e-01	3.005040e-02	2.698263e-01	2.204200e-01	2.571038e-01	2.526499e-01	2.095946e-01	2.715876e-01	3.326250e-01	1.861928e-01	5.343806e-01	3.993672e-01	7.440830e-01	5.556913e-01	7.329946e-01	1.221093e+00
4210000	-1.639530e+04	3.055369e+02	8.811300e-01	1.178482e-01	1.725022e-01	8.888206e-02	5.491420e-02	5.144600e-01	5.139336e-02	9.307750e-02	1.876216e-01	1.415414e-01	3.247950e-02	5.041021e-01	4.117795e-02	2.498441e-01	2.116933e-01	2.669915e-01	2.714711e-01	2.108188e-01	2.721841e-01	3.367299e-01	1.802672e-01	4.750272e-01	6.403455e-01	7.481330e-01	6.325600e-01	7.773962e-01	1.184326e+00
4215000	-1.642375e+04	2.921027e+02	9.702914e-01	9.464920e-02	1.596572e-01	1.067869e-01	3.549641e-02	5.575720e-01	4.583829e-02	7.431594e-02	1.886882e-01	1.124584e-01	2.907813e-02	5.597530e-01	3.570631e-02	2.594648e-01	2.294570e-01	2.596723e-01	2.514059e-01	2.187145e-01	2.628726e-01	3.322796e-01	1.861332e-01	4.783481e-01	5.674592e-01	7.151756e-01	6.045694e-01	7.230125e-01	1.229358e+00
4220000	-1.640208e+04	2.951688e+02	9.492914e-01	1.395709e-01	1.469420e-01	1.130482e-01	3.543276e-02	5.126603e-01	5.234591e-02	8.818139e-02	1.819591e-01	1.152316e-01	3.125130e-02	5.515854e-01	3.179124e-02	2.457106e-01	2.299229e-01	2.643396e-01	2.600269e-01	2.029459e-01	2.573266e-01	3.426947e-01	1.970328e-01	5.183433e-01	5.267780e-01	7.291175e-01	5.911795e-01	6.662423e-01	1.276367e+00
4225000	-1.641748e+04	3.061527e+02	8.783334e-01	1.481337e-01	1.576349e-01	1.127779e-01	3.619468e-02	4.936458e-01	5.161291e-02	7.912158e-02	1.707622e-01	1.295601e-01	2.556481e-02	5.504321e-01	4.455915e-02	2.313081e-01	2.183863e-01	2.929222e-01	2.573834e-01	2.178553e-01	2.788671e-01	3.130235e-01	1.902541e-01	5.013675e-01	4.434483e-01	7.375740e-01	5.596992e-01	7.577440e-01	1.200599e+00
4230000	-1.642606e+04	3.011169e+02	9.103657e-01	9.322183e-02	1.766287e-01	1.110527e-01	3.323481e-02	5.441963e-01	4.166554e-02	1.029721e-01	1.585865e-01	1.370876e-01	3.520679e-02	5.255370e-01	4.061008e-02	2.485797e-01	2.156871e-01	2.949246e-01	2.408087e-01	2.131853e-01	2.618588e-01	3.362015e-01	1.887544e-01	4.626332e-01	5.000211e-01	7.328124e-01	6.088741e-01	7.696293e-01	1.190758e+00
4235000	-1.641600e+04	3.059170e+02	8.784447e-01	1.105530e-01	1.676693e-01	1.060925e-01	4.966795e-02	5.095665e-01	5.645076e-02	7.610915e-02	1.789478e-01	9.530541e-02	4.167334e-02	5.641792e-01	4.378502e-02	2.506533e-01	2.333737e-01	2.641136e-01	2.518594e-01	2.088361e-01	2.608418e-01	3.359480e-01	1.943742e-01	6.385310e-01	5.243246e-01	7.558861e-01	6.162004e-01	6.845780e-01	1.261184e+00
4240000	-1.641277e+04	3.152289e+02	8.223777e-01	1.408177e-01	1.503139e-01	7.384253e-02	4.213049e-02	5.302343e-01	6.266112e-02	7.575089e-02	1.789614e-01	1.186798e-01	2.885109e-02	5.637119e-01	3.404484e-02	2.460428e-01	2.244796e-01	2.593908e-01	2.700867e-01	2.201176e-01	2.567878e-01	3.362934e-01	1.868012e-01	5.833930e-01	5.066158e-01	7.782001e-01	6.084851e-01	7.434407e-01	1.212443e+00
4245000	-1.643703e+04	3.081107e+02	8.659663e-01	1.212592e-01	1.952543e-01	8.890787e-02	4.536729e-02	4.946891e-01	5.452228e-02	9.147940e-02	2.011616e-01	1.393200e-01	3.179680e-02	5.029270e-01	3.331521e-02	2.542438e-01	2.185408e-01	2.691832e-01	2.580322e-01	1.990885e-01	2.762882e-01	3.198954e-01	2.047279e-01	4.955277e-01	4.777761e-01	7.529970e-01	6.144581e-01	8.722663e-01	1.105769e+00
4250000	-1.640524e+04	3.119208e+02	8.418990e-01	1.323908e-01	1.689583e-01	8.640653e-02	2.505328e-02	5.311571e-01	5.603395e-02	7.682691e-02	2.091894e-01	1.267483e-01	3.151182e-02	5.217375e-01	3.398613e-02	2.500313e-01	2.193318e-01	2.785404e-01	2.520964e-01	2.046028e-01	2.693942e-01	3.328094e-01	1.931936e-01	5.982518e-01	5.134288e-01	7.423431e-01	6.389423e-01	6.980475e-01	1.250031e+00
4255000	-1.640999e+04	3.015154e+02	9.075362e-01	1.149936e-01	1.463691e-01	9.981351e-02	3.776572e-02	5.466034e-01	5.445460e-02	7.262705e-02	1.935746e-01	1.231790e-01	2.696348e-02	5.496488e-01	3.400704e-02	2.440796e-01	2.337999e-01	2.656536e-01	2.564669e-01	2.091644e-01	2.827552e-01	3.363032e-01	1.717772e-01	5.396704e-01	4.605478e-01	7.443537e-01	5.883455e-01	7.969109e-01	1.168167e+00
4260000	-1.641717e+04	3.115911e+02	8.440506e-01	1.046690e-01	1.976653e-01	1.036912e-01	4.684950e-02	5.041830e-01	4.294197e-02	9.568844e-02	1.933910e-01	1.303623e-01	2.750166e-02	5.091047e-01	4.395189e-02	2.402271e-01	2.189275e-01	2.711955e-01	2.696498e-01	2.031015e-01	2.663716e-01	3.334284e-01	1.970984e-01	5.601790e-01	5.236881e-01	7.731713e-01	6.059848e-01	7.316230e-01	1.222229e+00
4265000	-1.642181e+04	2.906148e+02	9.805436e-01	1.131085e-01	1.430343e-01	9.743555e-02	4.004195e-02	5.478048e-01	5.857493e-02	8.553869e-02	1.656769e-01	1.331691e-01	3.217584e-02	5.519363e-01	3.150309e-02	2.613197e-01	2.129495e-01	2.766872e-01	2.490436e-01	2.161582e-01	2.740687e-01	3.287165e-01	1.810566e-01	5.230229e-01	5.382451e-01	7.488998e-01	5.623141e-01	6.944294e-01	1.253026e+00
4270000	-1.642352e+04	3.132094e+02	8.354836e-01	8.869516e-02	1.748566e-01	7.980205e-02	4.712747e-02	5.592601e-01	5.025866e-02	6.882151e-02	1.797934e-01	1.388994e-01	3.607052e-02	5.330388e-01	4.337638e-02	2.604038e-01	2.158825e-01	2.654271e-01	2.582866e-01	2.250687e-01	2.799693e-01	3.217231e-01	1.732389e-01	4.285811e-01	4.660472e-01	7.226977e-01	5.827167e-01	7.069641e-01	1.242647e+00
4275000	-1.639133e+04	3.030540e+02	8.977131e-01	1.360299e-01	1.383227e-01	9.121023e-02	4.117235e-02	5.503131e-01	4.295175e-02	8.592207e-02	1.929172e-01	1.236572e-01	3.320798e-02	5.268724e-01	3.742327e-02	2.630348e-01	2.029995e-01	2.709746e-01	2.629911e-01	1.981525e-01	2.673963e-01	3.375764e-01	1.968748e-01	4.786410e-01	5.075747e-01	7.273941e-01	6.269086e-01	7.376976e-01	1.217198e+00
4280000	-1.640768e+04	3.093495e+02	8.581242e-01	1.115692e-01	1.737632e-01	8.176587e-02	3.875418e-02	5.470418e-01	4.710578e-02	8.213164e-02	1.933255e-01	1.588918e-01	3.567469e-02	4.986007e-01	3.137564e-02	2.565432e-01	2.190904e-01	2.644208e-01	2.599455e-01	2.088419e-01	2.627366e-01	3.349840e-01	1.934375e-01	5.033223e-01	5.055812e-01	7.534786e-01	6.035194e-01	7.229815e-01	1.229384e+00
4285000	-1.641243e+04	3.241507e+02	7.711664e-01	1.077409e-01	1.487728e-01	9.576430e-02	5.030809e-02	5.425984e-01	5.481547e-02	8.438040e-02	2.019212e-01	1.446210e-01	2.762667e-02	5.034809e-01	3.796989e-02	2.544026e-01	2.274368e-01	2.655607e-01	2.525999e-01	1.969653e-01	2.858381e-01	3.406040e-01	1.765926e-01	6.049676e-01	5.696926e-01	7.528762e-01	6.361695e-01	7.770761e-01	1.184591e+00
4290000	-1.640992e+04	3.002562e+02	9.161385e-01	1.194066e-01	1.649552e-01	8.362418e-02	3.320854e-02	5.546766e-01	4.412881e-02	8.415338e-02	1.853815e-01	1.279228e-01	3.348732e-02	5.435814e-01	2.547354e-02	2.566655e-01	2.096810e-01	2.680890e-01	2.655645e-01	2.088766e-01	2.516034e-01	3.508903e-01	1.886297e-01	5.282066e-01	4.095897e-01	7.430400e-01	5.792937e-01	7.075200e-01	1.242187e+00
4295000	-1.641143e+04	3.065203e+02	8.758512e-01	1.245381e-01	1.380241e-01	1.087148e-01	4.211779e-02	5.460961e-01	4.050895e-02	6.281288e-02	1.781054e-01	1.305203e-01	2.954052e-02	5.716125e-01	2.740845e-02	2.489368e-01	2.225006e-01	2.706137e-01	2.579489e-01	2.104933e-01	2.654221e-01	3.519641e-01	1.721205e-01	5.670419e-01	4.066790e-01	7.297423e-01	5.433060e-01	7.182660e-01	1.233289e+00
4300000	-1.641600e+04	3.017044e+02	9.064935e-01	1.223334e-01	1.372307e-01	9.118696e-02	3.528636e-02	5.822170e-01	3.174554e-02	9.786937e-02	1.825100e-01	1.416925e-01	3.700813e-02	5.081358e-01	3.278422e-02	2.411368e-01	2.074100e-01	2.999388e-01	2.515144e-01	2.040502e-01	2.590651e-01	3.475976e-01	1.892871e-01	5.272482e-01	4.450402e-01	7.631217e-01	5.704615e-01	6.850097e-01	1.260826e+00
4305000	-1.640614e+04	2.959761e+02	9.425864e-01	1.078918e-01	1.515131e-01	1.120298e-01	2.855893e-02	5.532393e-01	4.676706e-02	9.235703e-02	1.875774e-01	1.050153e-01	2.874438e-02	5.431484e-01	4.315754e-02	2.479841e-01	2.270447e-01	2.781730e-01	2.467982e-01	2.037591e-01	2.616698e-01	3.412015e-01	1.933696e-01	6.651582e-01	5.657279e-01	7.555839e-01	6.126756e-01	7.640252e-01	1.195398e+00
4310000	-1.640400e+04	2.972187e+02	9.366073e-01	1.072839e-01	1.819258e-01	8.930804e-02	3.007942e-02	5.343385e-01	5.706438e-02	6.659052e-02	1.868951e-01	1.372840e-01	2.474237e-02	5.446743e-01	3.981367e-02	2.534968e-01	2.175866e-01	2.636861e-01	2.652304e-01	2.170315e-01	2.667542e-01	3.362024e-01	1.800119e-01	4.224047e-01	4.573241e-01	7.054210e-01	5.811373e-01	6.896576e-01	1.256978e+00
4315000	-1.642758e+04	2.972018e+02	9.377784e-01	1.683248e-01	1.636916e-01	1.000050e-01	4.758548e-02	4.650151e-01	5.537798e-02	8.625381e-02	1.901760e-01	1.315736e-01	3.375370e-02	5.201962e-01	3.804669e-02	2.587996e-01	2.093885e-01	2.609779e-01	2.708340e-01	2.082806e-01	2.675680e-01	3.302303e-01	1.939211e-01	3.493709e-01	3.722489e-01	7.066154e-01	5.369629e-01	6.164234e-01	1.317619e+00
4320000	-1.640961e+04	3.121496e+02	8.415927e-01	1.246185e-01	1.452481e-01	8.147854e-02	4.198109e-02	5.606338e-01	4.604004e-02	7.300162e-02	2.041107e-01	1.316631e-01	2.431982e-02	5.183471e-01	4.855770e-02	2.516105e-01	2.125711e-01	2.743997e-01	2.614187e-01	2.018091e-01	2.777155e-01	3.353475e-01	1.851279e-01	4.541682e-01	4.796695e-01	7.401520e-01	5.722676e-01	7.866020e-01	1.176703e+00
4325000	-1.641012e+04	3.091856e+02	8.592519e-01	1.186073e-01	1.646328e-01	9.267277e-02	3.141075e-02	5.441306e-01	4.854570e-02	7.724653e-02	1.962517e-01	1.411420e-01	3.342650e-02	5.196995e-01	3.223369e-02	2.616835e-01	2.254690e-01	2.719624e-01	2.408851e-01	2.166489e-01	2.735926e-01	3.178130e-01	1.919456e-01	4.923651e-01	4.964520e-01	7.085117e-01	6.156165e-01	6.836641e-01	1.261941e+00
4330000	-1.641456e+04	3.026078e+02	8.983125e-01	1.004851e-01	1.665630e-01	8.753078e-02	5.623495e-02	5.316304e-01	5.755578e-02	7.699429e-02	2.056496e-01	1.284733e-01	2.719698e-02	5.319411e-01	2.974480e-02	2.622271e-01	2.321920e-01	2.710884e-01	2.344925e-01	2.011288e-01	2.684263e-01	3.475953e-01	1.828497e-01	8.075141e-01	5.313928e-01	7.790945e-01	6.157367e-01	6.718731e-01	1.271704e+00
4335000	-1.641346e+04	3.140150e+02	8.312971e-01	1.009190e-01	1.784818e-01	8.748185e-02	2.981630e-02	5.504211e-01	5.287995e-02	9.005214e-02	1.708404e-01	1.097644e-01	3.140727e-02	5.612762e-01	3.665961e-02	2.610176e-01	2.196617e-01	2.704466e-01	2.488741e-01	2.055948e-01	2.595034e-01	3.489309e-01	1.859709e-01	3.983441e-01	3.943287e-01	7.350515e-01	5.544281e-01	6.908645e-01	1.255978e+00
4340000	-1.639793e+04	3.252022e+02	7.664388e-01	9.607634e-02	1.538142e-01	1.075668e-01	3.189309e-02	5.610869e-01	4.956261e-02	8.287259e-02	1.764557e-01	1.448599e-01	2.589860e-02	5.294517e-01	4.046146e-02	2.654991e-01	2.152864e-01	2.643106e-01	2.549039e-01	2.022597e-01	2.595320e-01	3.577953e-01	1.804130e-01	5.734533e-01	4.110954e-01	7.834671e-01	6.056594e-01	6.848330e-01	1.260973e+00
4345000	-1.641717e+04	3.121345e+02	8.412831e-01	1.137009e-01	1.763645e-01	9.796476e-02	3.957722e-02	5.194355e-01	5.295720e-02	9.644989e-02	1.843606e-01	1.363845e-01	3.176694e-02	5.125840e-01	3.845407e-02	2.351700e-01	2.430078e-01	2.778525e-01	2.439697e-01	2.052457e-01	2.572729e-01	3.599887e-01	1.774928e-01	4.611841e-01	5.393254e-01	7.496813e-01	6.250723e-01	6.814454e-01	1.263778e+00
4350000	-1.641836e+04	3.073054e+02	8.710775e-01	9.122401e-02	1.425629e-01	7.875709e-02	4.190380e-02	5.996342e-01	4.591808e-02	6.197204e-02	1.746344e-01	1.389313e-01	2.638620e-02	5.475268e-01	5.054923e-02	2.548179e-01	2.209021e-01	2.714646e-01	2.528154e-01	2.008135e-01	2.890579e-01	3.320633e-01	1.780653e-01	4.058383e-01	5.483361e-01	7.210499e-01	6.406832e-01	8.459993e-01	1.127520e+00
4355000	-1.639285e+04	3.103731e+02	8.517699e-01	1.159719e-01	1.431388e-01	1.095572e-01	4.372068e-02	5.437298e-01	4.388168e-02	8.252826e-02	1.835374e-01	1.311428e-01	2.562719e-02	5.369130e-01	4.025147e-02	2.581592e-01	2.262959e-01	2.694407e-01	2.461043e-01	2.150973e-01	2.629773e-01	3.377137e-01	1.842117e-01	5.480532e-01	4.784779e-01	7.509810e-01	6.049468e-01	7.620573e-01	1.197027e+00
4360000	-1.639323e+04	3.127476e+02	8.367321e-01	1.109912e-01	1.518649e-01	8.850799e-02	3.255521e-02	5.614143e-01	5.466630e-02	8.006947e-02	1.876192e-01	1.230400e-01	3.437546e-02	5.459298e-01	2.896606e-02	2.510636e-01	2.347835e-01	2.755865e-01	2.385663e-01	2.199166e-01	2.496433e-01	3.369628e-01	1.934773e-01	6.017974e-01	5.454061e-01	7.677755e-01	6.274312e-01	7.439488e-01	1.212022e+00
4365000	-1.640341e+04	3.109046e+02	8.485284e-01	1.290425e-01	1.523361e-01	1.120243e-01	2.547367e-02	5.369049e-01	4.421850e-02	7.600754e-02	2.058524e-01	1.195998e-01	3.276566e-02	5.361478e-01	2.962678e-02	2.358837e-01	2.220591e-01	2.901070e-01	2.519501e-01	1.947278e-01	2.801105e-01	3.403771e-01	1.847846e-01	5.596857e-01	4.694252e-01	7.503420e-01	5.747965e-01	6.657496e-01	1.276775e+00
4370000	-1.641017e+04	3.059721e+02	8.793918e-01	1.484674e-01	1.791823e-01	8.150071e-02	3.355114e-02	5.001888e-01	5.710973e-02	9.593119e-02	2.104220e-01	1.409572e-01	2.606210e-02	4.823008e-01	4.432677e-02	2.566541e-01	2.123172e-01	2.734421e-01	2.575866e-01	2.083430e-01	2.856346e-01	3.158167e-01	1.902057e-01	4.479860e-01	5.087478e-01	7.005069e-01	6.206930e-01	7.201849e-01	1.231700e+00
4375000	-1.640812e+04	3.096892e+02	8.547921e-01	9.954712e-02	1.478644e-01	9.642555e-02	4.164124e-02	5.664818e-01	4.803994e-02	7.219555e-02	2.006271e-01	1.236825e-01	4.147196e-02	5.189958e-01	4.302713e-02	2.616690e-01	2.193059e-01	2.803427e-01	2.386824e-01	2.130081e-01	2.809722e-01	3.227717e-01	1.832480e-01	7.218899e-01	4.923767e-01	7.823207e-01	6.090882e-01	6.458467e-01	1.293255e+00
4380000	-1.642366e+04	3.074738e+02	8.699637e-01	1.030334e-01	1.620349e-01	1.210154e-01	3.297008e-02	5.262360e-01	5.471022e-02	8.669876e-02	2.088063e-01	1.288421e-01	3.115802e-02	5.054106e-01	3.908421e-02	2.360734e-01	2.280048e-01	2.692708e-01	2.666510e-01	2.094207e-01	2.826863e-01	3.258538e-01	1.820392e-01	4.793150e-01	4.857152e-01	7.583558e-01	5.792004e-01	6.159696e-01	1.317995e+00
4385000	-1.640757e+04	3.080177e+02	8.665491e-01	9.610806e-02	1.625947e-01	1.066759e-01	3.885062e-02	5.462764e-01	4.949430e-02	7.806074e-02	1.844755e-01	1.243022e-01	3.222641e-02	5.511114e-01	2.982373e-02	2.426822e-01	2.288895e-01	2.752314e-01	2.531970e-01	2.125545e-01	2.675421e-01	3.379960e-01	1.819075e-01	5.217655e-01	4.503576e-01	7.663706e-01	5.869880e-01	7.306706e-01	1.223017e+00
4390000	-1.642149e+04	2.980816e+02	9.291072e-01	1.153391e-01	1.447419e-01	1.065984e-01	3.412904e-02	5.483858e-01	5.080571e-02	7.372138e-02	2.062284e-01	1.166083e-01	3.401690e-02	5.294462e-01	3.997878e-02	2.526148e-01	2.223274e-01	2.796509e-01	2.454069e-01	2.094203e-01	2.753969e-01	3.383713e-01	1.768115e-01	5.915405e-01	5.516318e-01	7.749549e-01	5.939282e-01	6.466159e-01	1.292618e+00
4395000	-1.641287e+04	3.007814e+02	9.128235e-01	1.370725e-01	1.584515e-01	7.365105e-02	4.315481e-02	5.407028e-01	4.696743e-02	7.381907e-02	1.998270e-01	1.305718e-01	3.169170e-02	5.207859e-01	4.330463e-02	2.623682e-01	2.232217e-01	2.686067e-01	2.458034e-01	2.121589e-01	2.650762e-01	3.363221e-01	1.864428e-01	4.192891e-01	5.010928e-01	7.369842e-01	6.165347e-01	7.375967e-01	1.217282e+00
4400000	-1.641298e+04	3.034658e+02	8.954677e-01	1.086115e-01	1.432308e-01	7.730928e-02	3.738517e-02	5.816574e-01	5.180585e-02	6.416462e-02	1.807526e-01	1.013024e-01	2.630247e-02	5.886230e-01	3.885494e-02	2.521379e-01	2.221151e-01	2.732574e-01	2.524896e-01	2.166890e-01	2.593886e-01	3.447284e-01	1.791940e-01	4.406073e-01	4.846321e-01	6.923090e-01	6.069019e-01	8.364176e-01	1.135454e+00
4405000	-1.640294e+04	3.088086e+02	8.621494e-01	9.389613e-02	1.541852e-01	1.022119e-01	4.921099e-02	5.609696e-01	3.952630e-02	7.003115e-02	1.866011e-01	1.324047e-01	3.351136e-02	5.364755e-01	4.097608e-02	2.510975e-01	2.167811e-01	2.785268e-01	2.535946e-01	1.988083e-01	2.682770e-01	3.512322e-01	1.816825e-01	4.659415e-01	4.283272e-01	7.560335e-01	5.801318e-01	6.930511e-01	1.254168e+00
4410000	-1.643310e+04	3.108823e+02	8.480089e-01	1.186341e-01	1.814702e-01	9.784482e-02	4.470115e-02	4.896818e-01	6.766789e-02	7.284617e-02	2.062234e-01	1.038391e-01	2.606511e-02	5.582128e-01	3.281344e-02	2.448644e-01	2.466666e-01	2.513412e-01	2.571278e-01	1.987379e-01	2.733082e-01	3.602571e-01	1.676968e-01	7.038395e-01	4.334088e-01	7.794902e-01	5.837097e-01	6.748728e-01	1.269220e+00
4415000	-1.641665e+04	3.001766e+02	9.162103e-01	1.145670e-01	1.798219e-01	7.163363e-02	3.194265e-02	5.619356e-01	4.009919e-02	7.516784e-02	1.857750e-01	1.286367e-01	3.549439e-02	5.330487e-01	4.187727e-02	2.513893e-01	2.248145e-01	2.664805e-01	2.573157e-01	2.208544e-01	2.696104e-01	3.270535e-01	1.824818e-01	5.371196e-01	4.693057e-01	7.824036e-01	5.853509e-01	6.253375e-01	1.310238e+00
4420000	-1.641641e+04	3.070135e+02	8.727926e-01	7.532799e-02	1.708100e-01	1.024226e-01	5.017555e-02	5.404309e-01	6.083302e-02	8.907702e-02	1.819113e-01	1.160341e-01	4.019482e-02	5.448355e-01	2.794723e-02	2.618838e-01	2.134594e-01	2.681107e-01	2.565461e-01	2.006378e-01	2.623747e-01	3.482671e-01	1.887204e-01	4.498385e-01	5.207439e-01	7.430465e-01	6.086617e-01	6.336975e-01	1.303315e+00
4425000	-1.641201e+04	2.927457e+02	9.672077e-01	1.177804e-01	1.586315e-01	1.118703e-01	2.777717e-02	5.326100e-01	5.133057e-02	7.345889e-02	1.820740e-01	1.300625e-01	3.372511e-02	5.484138e-01	3.226575e-02	2.494554e-01	2.225137e-01	2.620795e-01	2.659513e-01	2.050886e-01	2.555359e-01	3.420055e-01	1.973700e-01	4.300947e-01	4.187178e-01	7.256731e-01	5.629116e-01	6.809180e-01	1.264215e+00
4430000	-1.644417e+04	3.117164e+02	8.433550e-01	1.070677e-01	1.764960e-01	7.707947e-02	4.292143e-02	5.372520e-01	5.918335e-02	8.092691e-02	1.685992e-01	1.251063e-01	3.032640e-02	5.676460e-01	2.739520e-02	2.667690e-01	2.104860e-01	2.590524e-01	2.636927e-01	2.203763e-01	2.602270e-01	3.388529e-01	1.805437e-01	5.526776e-01	5.213228e-01	7.647729e-01	5.878497e-01	6.961494e-01	1.251602e+00
4435000	-1.641540e+04	3.063339e+02	8.763353e-01	1.508521e-01	1.479579e-01	8.768199e-02	3.177301e-02	5.330202e-01	4.871477e-02	8.313904e-02	1.935562e-01	1.098764e-01	3.874659e-02	5.447226e-01	2.995914e-02	2.452004e-01	2.219683e-01	2.795678e-01	2.532634e-01	2.198473e-01	2.398395e-01	3.355394e-01	2.047738e-01	5.451733e-01	5.375721e-01	7.445920e-01	6.252956e-01	7.383781e-01	1.216635e+00
4440000	-1.642403e+04	2.964116e+02	9.420936e-01	1.099694e-01	1.598593e-01	9.002463e-02	3.323350e-02	5.421397e-01	6.477352e-02	6.513876e-02	1.814348e-01	1.250832e-01	3.050454e-02	5.557545e-01	4.208414e-02	2.603274e-01	2.171630e-01	2.785261e-01	2.439835e-01	2.219260e-01	2.652293e-01	3.372872e-01	1.755576e-01	3.410196e-01	5.275696e-01	6.501844e-01	6.383185e-01	8.487131e-01	1.125273e+00
4445000	-1.642700e+04	3.058810e+02	8.795681e-01	1.308113e-01	1.595119e-01	8.322162e-02	3.624635e-02	5.404666e-01	4.974224e-02	8.077253e-02	1.847012e-01	1.701488e-01	2.922184e-02	5.001701e-01	3.498556e-02	2.519387e-01	2.318594e-01	2.832997e-01	2.329022e-01	2.140153e-01	2.577702e-01	3.444364e-01	1.837781e-01	5.381734e-01	4.815590e-01	7.767128e-01	6.323608e-01	6.984089e-01	1.249731e+00
4450000	-1.642562e+04	3.178657e+02	8.068114e-01	1.308516e-01	1.474631e-01	1.024194e-01	4.827494e-02	5.283715e-01	4.261939e-02	6.604015e-02	1.652695e-01	1.145261e-01	3.082520e-02	5.730114e-01	5.032766e-02	2.567256e-01	2.266321e-01	2.767460e-01	2.398963e-01	2.030679e-01	2.723131e-01	3.635501e-01	1.610689e-01	5.896005e-01	5.404741e-01	7.618713e-01	5.743929e-01	6.531460e-01	1.287211e+00
4455000	-1.640910e+04	2.939168e+02	9.584307e-01	1.124069e-01	1.325364e-01	9.898799e-02	2.993460e-02	5.768588e-01	4.927528e-02	8.226241e-02	1.753301e-01	1.294075e-01	2.479656e-02	5.506555e-01	3.754800e-02	2.547524e-01	2.076542e-01	2.755112e-01	2.620821e-01	2.004441e-01	2.678093e-01	3.524471e-01	1.792996e-01	4.447888e-01	5.099900e-01	7.120000e-01	6.212046e-01	7.948717e-01	1.169856e+00
4460000	-1.639866e+04	2.969696e+02	9.373156e-01	1.275930e-01	1.439407e-01	9.801247e-02	4.062681e-02	5.494318e-01	4.039527e-02	7.985498e-02	1.543431e-01	9.969057e-02	3.050119e-02	5.955601e-01	4.005002e-02	2.339980e-01	2.147728e-01	2.805582e-01	2.706710e-01	2.144483e-01	2.580023e-01	3.467095e-01	1.808399e-01	4.486751e-01	5.742143e-01	7.132968e-01	6.435055e-01	7.902298e-01	1.173699e+00
4465000	-1.641898e+04	3.067759e+02	8.742057e-01	9.941068e-02	1.402343e-01	9.155005e-02	3.337461e-02	5.760063e-01	5.942405e-02	8.545705e-02	1.782127e-01	1.079387e-01	3.454137e-02	5.572367e-01	3.661348e-02	2.536920e-01	2.134039e-01	2.910410e-01	2.418630e-01	2.044195e-01	2.752129e-01	3.437186e-01	1.766490e-01	4.299290e-01	5.516476e-01	6.987305e-01	6.029709e-01	7.260982e-01	1.226803e+00
4470000	-1.643508e+04	2.999790e+02	9.175965e-01	1.353875e-01	1.494121e-01	8.869002e-02	3.705204e-02	5.416618e-01	4.779651e-02	7.224855e-02	1.915133e-01	1.228790e-01	3.550744e-02	5.413068e-01	3.654496e-02	2.485504e-01	2.094142e-01	2.848460e-01	2.571893e-01	2.106164e-01	2.634371e-01	3.416705e-01	1.842761e-01	4.584805e-01	5.337245e-01	7.130237e-01	5.853338e-01	7.693555e-01	1.190984e+00
4475000	-1.641513e+04	3.029861e+02	8.975126e-01	1.015354e-01	1.468139e-01	1.096119e-01	2.553200e-02	5.552811e-01	6.122574e-02	7.122120e-02	1.840604e-01	1.248082e-01	3.126161e-02	5.455356e-01	4.311291e-02	2.455108e-01	2.230416e-01	2.767517e-01	2.546960e-01	2.164376e-01	2.637247e-01	3.359383e-01	1.838993e-01	6.290824e-01	4.563452e-01	7.485096e-01	5.895347e-01	6.643940e-01	1.277897e+00
4480000	-1.640170e+04	3.053348e+02	8.832010e-01	9.924798e-02	1.782132e-01	1.043736e-01	4.044004e-02	5.299815e-01	4.774370e-02	8.366900e-02	1.792102e-01	1.202576e-01	3.086177e-02	5.514803e-01	3.452106e-02	2.377619e-01	2.249412e-01	2.660558e-01	2.712411e-01	2.086334e-01	2.731636e-01	3.305640e-01	1.876390e-01	5.152155e-01	4.733475e-01	7.257396e-01	6.046809e-01	8.498973e-01	1.124292e+00
4485000	-1.642436e+04	3.058553e+02	8.806191e-01	8.627721e-02	1.498996e-01	9.344672e-02	4.330073e-02	5.770019e-01	5.007383e-02	7.904210e-02	1.624613e-01	1.414903e-01	2.918498e-02	5.610214e-01	2.679992e-02	2.799056e-01	2.123211e-01	2.643761e-01	2.433972e-01	2.020872e-01	2.804888e-01	3.443993e-01	1.730247e-01	3.851274e-01	4.930281e-01	7.116259e-01	5.760860e-01	6.359890e-01	1.301418e+00
4490000	-1.640908e+04	3.043792e+02	8.899740e-01	1.140134e-01	1.602703e-01	9.553485e-02	4.200801e-02	5.480806e-01	4.009276e-02	7.304582e-02	2.017620e-01	1.285090e-01	2.678093e-02	5.301173e-01	3.978491e-02	2.623585e-01	2.249439e-01	2.534240e-01	2.592736e-01	2.161743e-01	2.830746e-01	3.168709e-01	1.838801e-01	4.110474e-01	4.629281e-01	7.423896e-01	5.953849e-01	6.856888e-01	1.260264e+00
4495000	-1.639902e+04	3.013909e+02	9.077760e-01	1.163687e-01	1.420713e-01	7.816485e-02	5.493909e-02	5.414449e-01	6.701111e-02	8.236288e-02	1.791111e-01	1.294029e-01	3.441359e-02	5.366126e-01	3.809690e-02	2.642073e-01	2.220840e-01	2.687182e-01	2.449904e-01	2.218331e-01	2.681243e-01	3.295247e-01	1.805179e-01	5.942684e-01	4.934261e-01	7.604733e-01	6.024506e-01	6.849268e-01	1.260895e+00
4500000	-1.643657e+04	2.965343e+02	9.394597e-01	9.660303e-02	1.567257e-01	9.289719e-02	4.081682e-02	5.663430e-01	4.661424e-02	7.794029e-02	1.872468e-01	1.073140e-01	3.824455e-02	5.479511e-01	4.130327e-02	2.428838e-01	2.314594e-01	2.670541e-01	2.586028e-01	2.139273e-01	2.729406e-01	3.137611e-01	1.993710e-01	5.960396e-01	5.421008e-01	7.596826e-01	5.949530e-01	7.538626e-01	1.203813e+00
4505000	-1.640803e+04	2.958680e+02	9.455150e-01	1.099688e-01	1.521017e-01	1.086772e-01	4.049195e-02	5.425407e-01	4.621968e-02	6.980063e-02	1.718645e-01	1.301581e-01	3.168403e-02	5.641863e-01	3.230643e-02	2.467051e-01	2.163509e-01	2.811731e-01	2.557709e-01	2.095718e-01	2.603804e-01	3.485155e-01	1.815323e-01	4.990482e-01	4.052727e-01	7.511175e-01	5.355226e-01	6.610255e-01	1.280686e+00
4510000	-1.640615e+04	3.046280e+02	8.875071e-01	1.287846e-01	1.601860e-01	1.010010e-01	4.733629e-02	5.141897e-01	4.850245e-02	7.038220e-02	1.857821e-01	1.442765e-01	3.272895e-02	5.339152e-01	3.291508e-02	2.559509e-01	2.116444e-01	2.822201e-01	2.501845e-01	2.067043e-01	2.669878e-01	3.469304e-01	1.793776e-01	5.771214e-01	4.368641e-01	7.478007e-01	5.914398e-01	7.882233e-01	1.175361e+00
4515000	-1.642287e+04	2.996669e+02	9.193860e-01	8.559623e-02	1.515727e-01	8.309485e-02	3.543373e-02	6.045778e-01	3.972468e-02	7.238780e-02	1.558878e-01	1.032148e-01	3.685742e-02	5.981126e-01	3.353951e-02	2.445536e-01	2.282032e-01	2.849757e-01	2.422675e-01	2.253522e-01	2.547885e-01	3.259726e-01	1.938866e-01	5.451985e-01	4.861750e-01	7.257518e-01	5.621752e-01	7.252583e-01	1.227499e+00
4520000	-1.642578e+04	2.967434e+02	9.383371e-01	1.157276e-01	1.654497e-01	7.038586e-02	4.588321e-02	5.483493e-01	5.420437e-02	9.058544e-02	1.576456e-01	1.210271e-01	3.153439e-02	5.665747e-01	3.263277e-02	2.456378e-01	2.071861e-01	2.828964e-01	2.642797e-01	2.229943e-01	2.689481e-01	3.276321e-01	1.804255e-01	5.598026e-01	5.366962e-01	7.872073e-01	5.979833e-01	8.399671e-01	1.132515e+00
4525000	-1.641508e+04	3.034569e+02	8.944927e-01	1.383761e-01	1.412407e-01	8.983753e-02	3.359279e-02	5.390298e-01	5.792309e-02	1.014456e-01	1.871789e-01	1.207953e-01	3.450776e-02	5.178680e-01	3.820446e-02	2.515957e-01	2.317909e-01	2.673448e-01	2.492685e-01	2.168836e-01	2.590801e-01	3.371757e-01	1.868607e-01	4.977839e-01	5.889645e-01	7.561441e-01	6.075350e-01	7.489937e-01	1.207845e+00
4530000	-1.640076e+04	3.048938e+02	8.859770e-01	1.104788e-01	1.749104e-01	9.136834e-02	5.597983e-02	5.231722e-01	4.409038e-02	8.532775e-02	1.934233e-01	1.139041e-01	3.428261e-02	5.263078e-01	4.675445e-02	2.537984e-01	2.204982e-01	2.716800e-01	2.540234e-01	2.148867e-01	2.743700e-01	3.285414e-01	1.822018e-01	4.361723e-01	5.537639e-01	7.186276e-01	5.868925e-01	6.838433e-01	1.261792e+00
4535000	-1.642660e+04	3.052093e+02	8.830231e-01	9.653274e-02	1.534320e-01	8.012651e-02	4.542437e-02	5.687963e-01	5.568806e-02	6.745367e-02	1.883828e-01	1.404108e-01	3.234553e-02	5.375196e-01	3.388750e-02	2.484073e-01	2.104504e-01	2.945676e-01	2.465746e-01	2.189268e-01	2.782176e-01	3.249855e-01	1.778701e-01	5.679250e-01	5.743066e-01	7.312930e-01	6.026220e-01	7.058941e-01	1.243533e+00
4540000	-1.642800e+04	3.137487e+02	8.316373e-01	1.099710e-01	1.470001e-01	9.400949e-02	5.141408e-02	5.539398e-01	4.366557e-02	7.514652e-02	1.696564e-01	1.380649e-01	2.863952e-02	5.611402e-01	2.735237e-02	2.384299e-01	2.160164e-01	2.820747e-01	2.634790e-01	2.129893e-01	2.570627e-01	3.566466e-01	1.733014e-01	5.353709e-01	4.663363e-01	7.406835e-01	5.789401e-01	6.464924e-01	1.292721e+00
4545000	-1.639502e+04	3.125678e+02	8.391428e-01	1.047351e-01	1.773193e-01	1.012108e-01	3.342815e-02	5.194906e-01	6.381605e-02	6.126524e-02	1.794416e-01	1.252319e-01	3.131988e-02	5.505645e-01	5.217686e-02	2.404707e-01	2.395618e-01	2.741239e-01	2.458436e-01	2.226976e-01	2.645090e-01	3.443103e-01	1.684831e-01	5.525364e-01	3.714824e-01	7.467133e-01	5.599269e-01	8.247769e-01	1.145093e+00
4550000	-1.644144e+04	3.014573e+02	9.070776e-01	1.136726e-01	2.025257e-01	1.119655e-01	4.268240e-02	4.868247e-01	4.232921e-02	8.386736e-02	1.944128e-01	8.964255e-02	3.072372e-02	5.590683e-01	4.228524e-02	2.555572e-01	2.332428e-01	2.693315e-01	2.418684e-01	2.012010e-01	2.756894e-01	3.418050e-01	1.813046e-01	7.359857e-01	3.931105e-01	7.784587e-01	5.640860e-01	6.422430e-01	1.296239e+00
4555000	-1.642696e+04	3.035536e+02	8.950341e-01	1.234481e-01	1.605523e-01	9.251350e-02	4.677925e-02	5.207825e-01	5.592442e-02	6.704211e-02	1.581998e-01	1.213715e-01	3.594484e-02	5.793231e-01	3.811867e-02	2.589867e-01	2.160718e-01	2.657660e-01	2.591755e-01	2.234288e-01	2.605019e-01	3.490831e-01	1.669862e-01	4.099344e-01	4.953846e-01	7.179080e-01	6.230256e-01	8.104905e-01	1.156923e+00
4560000	-1.641506e+04	3.086011e+02	8.615891e-01	9.675005e-02	1.563310e-01	8.437386e-02	4.625101e-02	5.655678e-01	5.072623e-02	8.389254e-02	1.828968e-01	1.108418e-01	3.125948e-02	5.517725e-01	3.933692e-02	2.634366e-01	1.962965e-01	2.736789e-01	2.665881e-01	2.042223e-01	2.746660e-01	3.373222e-01	1.837895e-01	7.570673e-01	4.357382e-01	7.676192e-01	5.958123e-01	6.797053e-01	1.265219e+00
4565000	-1.641506e+04	3.048372e+02	8.868297e-01	1.246177e-01	1.578245e-01	1.030501e-01	4.410571e-02	5.201670e-01	5.023490e-02	7.772805e-02	1.623984e-01	1.200467e-01	2.931306e-02	5.644725e-01	4.604126e-02	2.363285e-01	2.203331e-01	2.663940e-01	2.769445e-01	2.145057e-01	2.542735e-01	3.472812e-01	1.839395e-01	4.372233e-01	4.745150e-01	7.320187e-01	5.870292e-01	7.742482e-01	1.186933e+00
4570000	-1.643474e+04	3.077733e+02	8.684353e-01	1.096694e-01	1.502316e-01	7.567279e-02	4.011804e-02	5.591579e-01	6.515025e-02	6.461417e-02	1.814938e-01	1.312941e-01	2.771749e-02	5.395223e-01	5.535824e-02	2.573806e-01	2.295557e-01	2.612893e-01	2.517745e-01	2.303464e-01	2.748946e-01	3.098762e-01	1.848827e-01	4.654254e-01	4.464510e-01	7.468280e-01	5.752780e-01	7.199860e-01	1.231864e+00
4575000	-1.641568e+04	3.048892e+02	8.858493e-01	9.194597e-02	1.331716e-01	7.659814e-02	5.738806e-02	5.929174e-01	4.797891e-02	7.321002e-02	1.731182e-01	1.275121e-01	3.768526e-02	5.502443e-01	3.823007e-02	2.689580e-01	2.166146e-01	2.620710e-01	2.523564e-01	2.079528e-01	2.655926e-01	3.463123e-01	1.801422e-01	5.385473e-01	4.761540e-01	7.627560e-01	5.876506e-01	7.186100e-01	1.233004e+00
4580000	-1.642206e+04	3.169638e+02	8.128870e-01	9.964191e-02	1.874350e-01	1.003915e-01	3.495955e-02	5.397067e-01	3.786543e-02	7.426595e-02	2.328235e-01	1.232875e-01	3.120910e-02	4.929062e-01	4.550776e-02	2.401450e-01	2.230574e-01	2.806672e-01	2.561303e-01	2.081224e-01	2.847434e-01	3.270743e-01	1.800599e-01	4.509989e-01	5.301221e-01	7.614298e-01	6.380892e-01	6.749825e-01	1.269129e+00
4585000	-1.640676e+04	2.981037e+02	9.300408e-01	1.300117e-01	1.469856e-01	7.247015e-02	3.647625e-02	5.531058e-01	6.095050e-02	7.553855e-02	2.091885e-01	1.231542e-01	2.590276e-02	5.280022e-01	3.821379e-02	2.582121e-01	2.186789e-01	2.693752e-01	2.537337e-01	2.073680e-01	2.691885e-01	3.445745e-01	1.788690e-01	4.589225e-01	5.214682e-01	7.598137e-01	5.751636e-01	7.037117e-01	1.245340e+00
4590000	-1.640694e+04	3.074754e+02	8.698975e-01	1.301550e-01	1.522878e-01	7.252184e-02	4.879223e-02	5.410544e-01	5.518873e-02	8.270111e-02	1.778141e-01	1.066895e-01	3.815139e-02	5.536211e-01	4.102287e-02	2.585881e-01	2.029307e-01	2.688073e-01	2.696739e-01	2.163784e-01	2.796231e-01	3.301286e-01	1.738699e-01	4.662230e-01	5.078666e-01	7.344076e-01	6.087904e-01	6.959910e-01	1.251733e+00
4595000	-1.641479e+04	3.089762e+02	8.609554e-01	1.161039e-01	1.933379e-01	8.775930e-02	4.586787e-02	5.078203e-01	4.911075e-02	8.139876e-02	2.091941e-01	1.206484e-01	3.901826e-02	5.170267e-01	3.271379e-02	2.385518e-01	2.436846e-01	2.611107e-01	2.566530e-01	2.161620e-01	2.649027e-01	3.271317e-01	1.918037e-01	4.292239e-01	4.915559e-01	7.080152e-01	6.129516e-01	7.144798e-01	1.236424e+00
4600000	-1.641821e+04	3.201925e+02	7.950642e-01	1.020984e-01	1.755342e-01	8.031521e-02	3.241235e-02	5.424295e-01	6.721032e-02	8.125903e-02	1.997356e-01	1.220977e-01	3.429636e-02	5.243608e-01	3.825046e-02	2.484018e-01	2.217391e-01	2.705533e-01	2.593057e-01	2.087149e-01	2.559066e-01	3.586852e-01	1.766933e-01	4.501822e-01	4.077106e-01	7.428331e-01	5.944970e-01	7.215048e-01	1.230607e+00
4605000	-1.642753e+04	3.046384e+02	8.875689e-01	1.089680e-01	1.588233e-01	8.305569e-02	5.161136e-02	5.489265e-01	4.861517e-02	8.168473e-02	2.069897e-01	1.357144e-01	2.973801e-02	5.116175e-01	3.425567e-02	2.490433e-01	2.183920e-01	2.619090e-01	2.706557e-01	2.013547e-01	2.650113e-01	3.445837e-01	1.890503e-01	4.996091e-01	4.942918e-01	7.450421e-01	5.529012e-01	6.689076e-01	1.274160e+00
4610000	-1.641884e+04	3.213883e+02	7.867987e-01	1.230733e-01	1.646283e-01	8.794795e-02	6.319810e-02	5.149411e-01	4.621131e-02	7.705476e-02	2.128052e-01	1.385735e-01	3.506833e-02	4.897907e-01	4.670745e-02	2.475284e-01	2.279290e-01	2.677238e-01	2.568188e-01	2.010422e-01	2.903282e-01	3.391337e-01	1.694959e-01	5.988624e-01	5.270682e-01	7.565298e-01	6.333129e-01	7.057862e-01	1.243623e+00
4615000	-1.641247e+04	3.110535e+02	8.472191e-01	1.176160e-01	1.635263e-01	1.268455e-01	3.217778e-02	5.090151e-01	5.081931e-02	7.134452e-02	2.068311e-01	1.197412e-01	4.027640e-02	5.219116e-01	3.989517e-02	2.330726e-01	2.222328e-01	2.956620e-01	2.490325e-01	2.135404e-01	2.504143e-01	3.507311e-01	1.853142e-01	5.859451e-01	5.105757e-01	7.742866e-01	6.100114e-01	6.967004e-01	1.251146e+00
4620000	-1.642161e+04	3.148474e+02	8.256485e-01	1.278232e-01	1.708299e-01	1.025718e-01	3.126562e-02	5.033361e-01	6.417337e-02	9.217962e-02	1.922232e-01	1.340857e-01	3.871637e-02	5.009756e-01	4.181947e-02	2.512236e-01	2.326870e-01	2.721587e-01	2.439307e-01	2.222093e-01	2.689880e-01	3.247368e-01	1.840659e-01	4.663218e-01	4.490740e-01	7.376978e-01	6.114955e-01	7.692929e-01	1.191036e+00
4625000	-1.641349e+04	3.160773e+02	8.182655e-01	1.173576e-01	1.586353e-01	8.336217e-02	5.353173e-02	5.345934e-01	5.251977e-02	7.797239e-02	1.782938e-01	1.362072e-01	3.216158e-02	5.352565e-01	4.010854e-02	2.411621e-01	2.226604e-01	2.744902e-01	2.616872e-01	2.104438e-01	2.758023e-01	3.228664e-01	1.908874e-01	4.902381e-01	4.535763e-01	7.705826e-01	6.074945e-01	7.245357e-01	1.228097e+00
4630000	-1.641517e+04	3.006589e+02	9.129422e-01	1.038578e-01	1.309894e-01	8.603535e-02	4.691654e-02	5.735047e-01	5.869616e-02	8.060696e-02	2.127688e-01	1.149508e-01	3.923188e-02	5.173032e-01	3.513828e-02	2.593741e-01	2.296686e-01	2.815740e-01	2.293832e-01	2.183423e-01	2.491236e-01	3.363150e-01	1.962191e-01	5.203547e-01	5.043957e-01	7.370114e-01	6.074526e-01	7.335628e-01	1.220622e+00
4635000	-1.642534e+04	3.067081e+02	8.740969e-01	1.193327e-01	1.486546e-01	8.630184e-02	4.157154e-02	5.559839e-01	4.815535e-02	7.413235e-02	2.145836e-01	1.113230e-01	3.129523e-02	5.354298e-01	3.323603e-02	2.750607e-01	2.000789e-01	2.726767e-01	2.521837e-01	2.148354e-01	2.634204e-01	3.453443e-01	1.764000e-01	5.793596e-01	4.874028e-01	7.841421e-01	5.964618e-01	7.172541e-01	1.234127e+00
4640000	-1.643335e+04	3.002828e+02	9.156744e-01	9.675884e-02	1.596046e-01	9.760279e-02	4.329870e-02	5.547385e-01	4.799656e-02	8.832912e-02	1.659796e-01	1.212336e-01	3.337810e-02	5.593415e-01	3.173804e-02	2.715783e-01	2.065929e-01	2.723462e-01	2.494826e-01	2.168617e-01	2.532403e-01	3.550705e-01	1.748275e-01	4.629099e-01	5.192623e-01	7.129057e-01	5.923123e-01	7.598322e-01	1.198870e+00
4645000	-1.642122e+04	2.981351e+02	9.301585e-01	1.343990e-01	1.487259e-01	9.959919e-02	4.230421e-02	5.257709e-01	4.920078e-02	7.567894e-02	1.999137e-01	1.277772e-01	3.609598e-02	5.144824e-01	4.605183e-02	2.361774e-01	2.272152e-01	2.751812e-01	2.614262e-01	2.118357e-01	2.840402e-01	3.274820e-01	1.766421e-01	4.138314e-01	5.174207e-01	7.285882e-01	5.902014e-01	7.093139e-01	1.240701e+00
4650000	-1.641713e+04	2.934639e+02	9.616465e-01	1.343223e-01	1.589646e-01	1.031469e-01	3.968067e-02	5.254833e-01	3.840225e-02	8.440689e-02	1.736952e-01	1.146421e-01	3.715227e-02	5.504491e-01	3.965441e-02	2.478191e-01	2.036496e-01	2.814785e-01	2.670528e-01	2.148756e-01	2.543497e-01	3.430250e-01	1.877496e-01	5.362709e-01	4.021789e-01	7.219762e-01	5.733110e-01	7.101693e-01	1.239993e+00
4655000	-1.643243e+04	3.089945e+02	8.599104e-01	1.113595e-01	1.500636e-01	6.361477e-02	6.038300e-02	5.726665e-01	4.191263e-02	1.075656e-01	2.047458e-01	1.220055e-01	2.579420e-02	5.028033e-01	3.708553e-02	2.493597e-01	2.238115e-01	2.724735e-01	2.543552e-01	1.911335e-01	2.659076e-01	3.491820e-01	1.937769e-01	5.620561e-01	5.105957e-01	7.422005e-01	6.267014e-01	8.111405e-01	1.156384e+00
4660000	-1.642705e+04	2.976471e+02	9.332985e-01	1.243053e-01	1.834662e-01	7.909863e-02	2.960381e-02	5.275348e-01	5.599120e-02	8.681149e-02	1.764949e-01	1.106085e-01	3.848626e-02	5.592671e-01	2.833169e-02	2.527523e-01	2.328005e-01	2.614823e-01	2.529649e-01	2.034018e-01	2.463088e-01	3.558395e-01	1.944499e-01	4.381107e-01	5.089877e-01	7.084232e-01	6.047186e-01	6.650540e-01	1.277351e+00
4665000	-1.639116e+04	3.087757e+02	8.607033e-01	1.055443e-01	1.792413e-01	1.063898e-01	4.599084e-02	5.169359e-01	4.589781e-02	6.777309e-02	1.922680e-01	1.493158e-01	3.669957e-02	5.126758e-01	4.126781e-02	2.499209e-01	2.216665e-01	2.645634e-01	2.638492e-01	2.058804e-01	2.713802e-01	3.419776e-01	1.807618e-01	5.699004e-01	5.924616e-01	7.845348e-01	6.087273e-01	7.203876e-01	1.231532e+00
4670000	-1.640638e+04	3.078688e+02	8.667643e-01	1.311348e-01	1.748443e-01	7.137789e-02	3.338031e-02	5.360350e-01	5.322772e-02	7.513874e-02	1.939969e-01	1.341828e-01	3.637413e-02	5.151498e-01	4.515765e-02	2.446239e-01	2.282361e-01	2.835141e-01	2.436258e-01	2.028591e-01	2.717540e-01	3.349526e-01	1.904343e-01	5.329371e-01	5.532250e-01	7.659631e-01	6.167144e-01	7.339361e-01	1.220313e+00
4675000	-1.642628e+04	3.026672e+02	8.982823e-01	1.298948e-01	1.734907e-01	8.809894e-02	6.359781e-02	5.013419e-01	4.357588e-02	7.872858e-02	1.700155e-01	1.237482e-01	2.882044e-02	5.648216e-01	3.386577e-02	2.507052e-01	2.176747e-01	2.968154e-01	2.348047e-01	2.234809e-01	2.625554e-01	3.306571e-01	1.833067e-01	6.699875e-01	6.142489e-01	7.742205e-01	6.231757e-01	7.197665e-01	1.232046e+00
4680000	-1.641316e+04	2.974531e+02	9.352353e-01	1.139789e-01	1.529974e-01	9.142638e-02	5.416014e-02	5.251671e-01	6.227012e-02	8.436845e-02	1.957809e-01	1.228594e-01	2.666597e-02	5.250685e-01	4.525689e-02	2.680682e-01	2.250440e-01	2.485055e-01	2.583823e-01	2.129522e-01	2.714527e-01	3.402768e-01	1.753183e-01	4.488083e-01	4.018682e-01	7.183534e-01	5.383354e-01	8.294955e-01	1.141186e+00
4685000	-1.640942e+04	3.157306e+02	8.197970e-01	1.384064e-01	1.697129e-01	9.346821e-02	4.723715e-02	5.096690e-01	4.150628e-02	9.876270e-02	2.135978e-01	1.180771e-01	4.382380e-02	4.834875e-01	4.225113e-02	2.238563e-01	2.170347e-01	2.842841e-01	2.748249e-01	2.159795e-01	2.686869e-01	3.199751e-01	1.953585e-01	4.951854e-01	5.333578e-01	7.586756e-01	6.172060e-01	7.754026e-01	1.185977e+00
4690000	-1.641315e+04	3.139695e+02	8.300741e-01	1.323035e-01	1.618339e-01	8.536174e-02	4.631845e-02	5.166511e-01	5.753135e-02	7.933205e-02	1.915965e-01	1.493506e-01	3.365522e-02	4.997616e-01	4.630409e-02	2.517691e-01	2.152243e-01	2.799753e-01	2.530312e-01	2.018800e-01	2.684611e-01	3.568863e-01	1.727727e-01	4.768433e-01	5.676664e-01	7.152243e-01	6.493273e-01	6.949673e-01	1.252581e+00
4695000	-1.641702e+04	3.071834e+02	8.714749e-01	1.011114e-01	1.622647e-01	9.287224e-02	4.346068e-02	5.432800e-01	5.701100e-02	7.518521e-02	1.698495e-01	1.260193e-01	3.476197e-02	5.581735e-01	3.601048e-02	2.663236e-01	2.189657e-01	2.602653e-01	2.544453e-01	2.171291e-01	2.612895e-01	3.434408e-01	1.781406e-01	5.218462e-01	4.904407e-01	7.494975e-01	5.724737e-01	7.545422e-01	1.203250e+00
4700000	-1.641330e+04	3.087140e+02	8.611617e-01	8.498487e-02	1.374764e-01	7.544475e-02	6.194833e-02	5.744143e-01	6.573131e-02	7.597575e-02	1.837846e-01	1.328049e-01	3.547691e-02	5.302747e-01	4.168309e-02	2.672642e-01	2.265193e-01	2.669709e-01	2.392455e-01	2.020817e-01	2.596495e-01	3.539157e-01	1.843532e-01	5.952006e-01	5.541996e-01	7.628216e-01	6.178076e-01	7.906392e-01	1.173360e+00
4705000	-1.640401e+04	3.068516e+02	8.740002e-01	1.160065e-01	1.533502e-01	9.452998e-02	3.089082e-02	5.641667e-01	4.105577e-02	9.025456e-02	1.946879e-01	1.406364e-01	3.014604e-02	5.013362e-01	4.293880e-02	2.403994e-01	2.317606e-01	2.748863e-01	2.529536e-01	2.104298e-01	2.735959e-01	3.333940e-01	1.825802e-01	4.878577e-01	4.509541e-01	7.387904e-01	5.718016e-01	7.311891e-01	1.222588e+00
4710000	-1.640823e+04	3.000092e+02	9.173614e-01	1.086839e-01	1.383546e-01	7.226270e-02	4.075543e-02	5.984552e-01	4.148814e-02	8.280855e-02	1.758054e-01	1.352793e-01	2.747766e-02	5.399241e-01	3.870504e-02	2.491270e-01	2.199766e-01	2.917050e-01	2.391913e-01	2.146716e-01	2.541816e-01	3.472996e-01	1.838473e-01	4.948737e-01	5.030607e-01	7.328894e-01	5.845544e-01	6.905084e-01	1.256273e+00
4715000	-1.642271e+04	2.955539e+02	9.483532e-01	1.168701e-01	1.895152e-01	9.889764e-02	4.410368e-02	4.963462e-01	5.426715e-02	5.867292e-02	1.816316e-01	1.139944e-01	3.611263e-02	5.615937e-01	4.799472e-02	2.456969e-01	2.389805e-01	2.666217e-01	2.487009e-01	2.077551e-01	2.646836e-01	3.441986e-01	1.833627e-01	3.560860e-01	4.424894e-01	7.088186e-01	5.597112e-01	7.251607e-01	1.227580e+00
4720000	-1.641434e+04	3.039671e+02	8.923217e-01	1.400492e-01	1.388320e-01	7.288943e-02	4.838913e-02	5.449121e-01	5.492811e-02	7.629411e-02	2.120143e-01	1.315496e-01	3.820971e-02	4.933464e-01	4.858594e-02	2.457697e-01	2.250133e-01	2.711960e-01	2.580210e-01	2.136498e-01	2.965830e-01	3.086803e-01	1.810870e-01	5.008019e-01	4.162355e-01	7.204238e-01	5.748696e-01	7.239527e-01	1.228580e+00
4725000	-1.640516e+04	3.128491e+02	8.370491e-01	1.198588e-01	1.905445e-01	1.049223e-01	4.088364e-02	4.857323e-01	5.805845e-02	9.777823e-02	1.756155e-01	1.085644e-01	2.944280e-02	5.486938e-01	3.990527e-02	2.410698e-01	2.251887e-01	2.771182e-01	2.566233e-01	2.185507e-01	2.639871e-01	3.327600e-01	1.847023e-01	5.459510e-01	4.466840e-01	7.568515e-01	5.910807e-01	6.832430e-01	1.262289e+00
4730000	-1.640473e+04	3.134479e+02	8.331917e-01	1.017932e-01	1.732342e-01	8.769096e-02	4.569069e-02	5.362776e-01	5.531332e-02	8.545048e-02	1.928206e-01	1.324457e-01	2.965569e-02	5.256572e-01	3.397029e-02	2.508090e-01	2.171948e-01	2.542567e-01	2.777395e-01	2.022272e-01	2.788334e-01	3.455478e-01	1.733916e-01	4.362838e-01	6.046640e-01	7.572010e-01	6.553971e-01	7.617470e-01	1.197284e+00
4735000	-1.643579e+04	3.038872e+02	8.918189e-01	1.134346e-01	1.502782e-01	1.126152e-01	2.760964e-02	5.437043e-01	5.235807e-02	9.574257e-02	2.055479e-01	1.420499e-01	3.629044e-02	4.970282e-01	2.334100e-02	2.598970e-01	2.153661e-01	2.853542e-01	2.393828e-01	2.025652e-01	2.554507e-01	3.559667e-01	1.860174e-01	5.443392e-01	5.315048e-01	7.383622e-01	5.762427e-01	6.945234e-01	1.252949e+00
4740000	-1.641291e+04	2.964673e+02	9.416451e-01	1.188195e-01	1.792729e-01	8.520892e-02	3.533915e-02	5.259099e-01	5.544959e-02	8.802173e-02	1.797342e-01	1.189760e-01	2.879478e-02	5.448370e-01	3.963630e-02	2.311401e-01	2.324287e-01	2.798312e-01	2.566000e-01	2.014509e-01	2.806767e-01	3.402371e-01	1.776353e-01	4.324325e-01	4.471746e-01	7.122069e-01	5.971136e-01	7.544495e-01	1.203327e+00
4745000	-1.642208e+04	2.893433e+02	9.901808e-01	1.290661e-01	1.892109e-01	1.025809e-01	4.221313e-02	4.816435e-01	5.528542e-02	8.298760e-02	1.854148e-01	1.220922e-01	3.609504e-02	5.227933e-01	5.061701e-02	2.427560e-01	2.339478e-01	2.641159e-01	2.591803e-01	2.167695e-01	2.744005e-01	3.311506e-01	1.776795e-01	4.970903e-01	4.653546e-01	7.582473e-01	5.663056e-01	7.732102e-01	1.187792e+00
4750000	-1.640755e+04	3.047550e+02	8.872431e-01	1.152426e-01	2.104999e-01	1.032804e-01	4.719334e-02	4.834775e-01	4.030633e-02	7.373262e-02	1.776254e-01	1.187386e-01	3.352016e-02	5.519316e-01	4.445168e-02	2.405736e-01	2.271305e-01	2.700320e-01	2.622640e-01	2.162224e-01	2.653078e-01	3.359606e-01	1.825092e-01	5.124660e-01	4.161638e-01	7.665163e-01	5.641437e-01	8.213326e-01	1.147945e+00
4755000	-1.642270e+04	2.950760e+02	9.502978e-01	1.244537e-01	1.602681e-01	1.105685e-01	4.031678e-02	5.082929e-01	5.610007e-02	7.884641e-02	1.622287e-01	1.397303e-01	3.013464e-02	5.435383e-01	4.552164e-02	2.493754e-01	2.376196e-01	2.715801e-01	2.414249e-01	2.051600e-01	2.786281e-01	3.492804e-01	1.669315e-01	5.582469e-01	4.312564e-01	7.560580e-01	5.575293e-01	7.589149e-01	1.199630e+00
4760000	-1.641117e+04	2.939683e+02	9.574444e-01	9.838644e-02	1.689773e-01	7.954383e-02	5.492025e-02	5.216121e-01	7.656009e-02	8.820035e-02	1.669199e-01	1.275886e-01	2.994235e-02	5.571101e-01	3.023868e-02	2.735552e-01	2.188422e-01	2.662972e-01	2.413055e-01	2.073603e-01	2.698672e-01	3.349654e-01	1.878071e-01	5.639576e-01	4.835585e-01	7.483402e-01	5.701873e-01	6.722950e-01	1.271355e+00
4765000	-1.641410e+04	3.170782e+02	8.113049e-01	1.279374e-01	1.671512e-01	7.705400e-02	6.344272e-02	5.205095e-01	4.390515e-02	6.944704e-02	1.794531e-01	1.268417e-01	2.617149e-02	5.485707e-01	4.951597e-02	2.754827e-01	2.173469e-01	2.676361e-01	2.395343e-01	2.117074e-01	2.695034e-01	3.364977e-01	1.822914e-01	6.356677e-01	5.039413e-01	7.735156e-01	6.207292e-01	6.472662e-01	1.292080e+00
4770000	-1.640323e+04	3.054300e+02	8.812783e-01	1.200992e-01	1.350919e-01	7.621422e-02	4.603905e-02	5.874323e-01	3.512335e-02	6.277641e-02	2.092097e-01	1.426326e-01	3.131139e-02	5.131846e-01	4.088535e-02	2.452518e-01	2.110508e-01	2.660129e-01	2.776845e-01	2.056433e-01	2.670150e-01	3.476017e-01	1.797401e-01	5.354440e-01	6.631986e-01	7.487513e-01	6.566877e-01	8.041168e-01	1.162200e+00
4775000	-1.638712e+04	3.096085e+02	8.567713e-01	1.060800e-01	1.392320e-01	1.014037e-01	4.866252e-02	5.534102e-01	5.121162e-02	8.680726e-02	1.795085e-01	1.378371e-01	2.816595e-02	5.287559e-01	3.892524e-02	2.656402e-01	2.162016e-01	2.616940e-01	2.564642e-01	2.138124e-01	2.637203e-01	3.461477e-01	1.763196e-01	4.630425e-01	5.078753e-01	7.270129e-01	6.313054e-01	6.813233e-01	1.263879e+00
4780000	-1.641565e+04	3.182670e+02	8.049845e-01	1.229069e-01	1.696217e-01	9.003484e-02	3.497085e-02	5.266186e-01	5.584710e-02	8.603989e-02	1.900824e-01	1.405096e-01	3.443925e-02	5.132908e-01	3.563802e-02	2.593881e-01	2.097138e-01	2.530212e-01	2.778769e-01	2.033786e-01	2.777243e-01	3.339862e-01	1.849109e-01	5.956957e-01	4.506230e-01	7.631873e-01	6.056320e-01	7.246834e-01	1.227975e+00
4785000	-1.641019e+04	3.127087e+02	8.381542e-01	1.124439e-01	1.947967e-01	1.091892e-01	2.885363e-02	4.996151e-01	5.510140e-02	7.268414e-02	1.629982e-01	1.028898e-01	3.453879e-02	5.854727e-01	4.141637e-02	2.255396e-01	2.370909e-01	2.756608e-01	2.617087e-01	2.232867e-01	2.562722e-01	3.387708e-01	1.816703e-01	5.351412e-01	4.131354e-01	7.469838e-01	5.842228e-01	7.926070e-01	1.171731e+00
4790000	-1.640538e+04	3.004997e+02	9.136550e-01	9.916198e-02	1.689719e-01	8.488782e-02	4.136560e-02	5.480731e-01	5.753957e-02	8.440839e-02	2.086366e-01	1.228844e-01	3.165435e-02	5.028195e-01	4.959676e-02	2.386981e-01	2.168767e-01	2.918453e-01	2.525799e-01	2.023821e-01	2.672609e-01	3.371408e-01	1.932162e-01	6.332597e-01	4.413574e-01	7.941767e-01	5.483183e-01	6.742732e-01	1.269717e+00
4795000	-1.642239e+04	2.978747e+02	9.323862e-01	1.334085e-01	1.529262e-01	6.486298e-02	3.617049e-02	5.791979e-01	3.343388e-02	6.797540e-02	1.996570e-01	1.423090e-01	3.676447e-02	5.096270e-01	4.366712e-02	2.537118e-01	2.161943e-01	2.676266e-01	2.624673e-01	2.165644e-01	2.765901e-01	3.199878e-01	1.868576e-01	4.424981e-01	4.139922e-01	7.639431e-01	5.493973e-01	7.113911e-01	1.238981e+00
4800000	-1.638956e+04	3.072675e+02	8.712837e-01	1.259682e-01	1.533971e-01	9.362153e-02	4.006528e-02	5.351782e-01	5.176982e-02	1.010830e-01	1.866276e-01	1.225814e-01	3.058330e-02	5.234570e-01	3.566777e-02	2.445126e-01	2.155482e-01	2.759299e-01	2.640093e-01	2.028241e-01	2.678361e-01	3.474066e-01	1.819331e-01	4.595766e-01	4.993476e-01	7.327321e-01	6.127561e-01	7.730003e-01	1.187966e+00
4805000	-1.642329e+04	3.018647e+02	9.054697e-01	1.313224e-01	1.660456e-01	9.742692e-02	4.929953e-02	5.020995e-01	5.380609e-02	9.315453e-02	1.611191e-01	9.218476e-02	3.289534e-02	5.868811e-01	3.376515e-02	2.417806e-01	2.047300e-01	2.920458e-01	2.614437e-01	2.196108e-01	2.660011e-01	3.220754e-01	1.923127e-01	4.612220e-01	5.090285e-01	7.206137e-01	6.067018e-01	7.288154e-01	1.224553e+00
4810000	-1.640793e+04	2.984086e+02	9.287349e-01	1.166099e-01	1.969017e-01	9.543479e-02	2.370100e-02	5.169230e-01	5.042967e-02	7.824201e-02	1.653949e-01	1.255049e-01	2.849580e-02	5.622943e-01	4.006800e-02	2.395635e-01	2.261199e-01	2.625300e-01	2.717867e-01	2.254363e-01	2.614850e-01	3.395035e-01	1.735752e-01	3.748048e-01	4.975586e-01	7.545720e-01	5.907858e-01	7.273489e-01	1.225768e+00
4815000	-1.641746e+04	3.041935e+02	8.901733e-01	9.000428e-02	1.670463e-01	8.710125e-02	3.866823e-02	5.676863e-01	4.949368e-02	8.405760e-02	1.651757e-01	9.937878e-02	2.916672e-02	5.847833e-01	3.743790e-02	2.500370e-01	2.351849e-01	2.709076e-01	2.438706e-01	2.203821e-01	2.687292e-01	3.327112e-01	1.781776e-01	4.860987e-01	5.421508e-01	7.259829e-01	6.087348e-01	8.556340e-01	1.119542e+00
4820000	-1.640009e+04	3.156084e+02	8.209772e-01	9.733552e-02	1.498985e-01	9.602275e-02	4.833039e-02	5.477340e-01	6.067887e-02	8.824791e-02	2.005499e-01	1.176172e-01	3.221060e-02	5.171599e-01	4.421447e-02	2.448672e-01	2.199062e-01	2.760727e-01	2.591539e-01	2.093933e-01	2.704045e-01	3.295889e-01	1.906133e-01	4.168671e-01	5.323310e-01	7.271307e-01	6.111662e-01	7.154404e-01	1.235628e+00
4825000	-1.640164e+04	3.000211e+02	9.175807e-01	1.300835e-01	1.376613e-01	9.467368e-02	3.711018e-02	5.553487e-01	4.512263e-02	7.577003e-02	1.778563e-01	1.078602e-01	2.882994e-02	5.644842e-01	4.519939e-02	2.460827e-01	2.157363e-01	2.765212e-01	2.616598e-01	2.050323e-01	2.602562e-01	3.414496e-01	1.932618e-01	4.627715e-01	4.897805e-01	7.548420e-01	5.800109e-01	6.810265e-01	1.264125e+00
4830000	-1.640866e+04	3.067629e+02	8.736457e-01	1.499041e-01	1.574847e-01	9.901171e-02	3.871168e-02	5.209429e-01	3.394492e-02	5.616058e-02	2.130032e-01	1.452886e-01	3.240160e-02	5.197797e-01	3.336628e-02	2.332518e-01	2.223493e-01	2.882747e-01	2.561242e-01	2.183334e-01	2.707346e-01	3.321329e-01	1.787991e-01	5.967442e-01	4.875481e-01	7.429082e-01	6.234758e-01	7.687692e-01	1.191470e+00
4835000	-1.641764e+04	2.968140e+02	9.403884e-01	1.244591e-01	1.104932e-01	9.753246e-02	4.720911e-02	5.683528e-01	5.195337e-02	6.703904e-02	2.102393e-01	1.311539e-01	3.042932e-02	5.210895e-01	4.004890e-02	2.525836e-01	2.149474e-01	2.774736e-01	2.549954e-01	2.026436e-01	2.689080e-01	3.291054e-01	1.993430e-01	3.071974e-01	4.128371e-01	7.149650e-01	5.810841e-01	7.320123e-01	1.221906e+00
4840000	-1.640559e+04	3.107862e+02	8.501805e-01	1.276574e-01	1.599638e-01	1.070365e-01	5.080000e-02	5.134381e-01	4.110422e-02	8.401411e-02	1.840443e-01	1.637344e-01	2.805497e-02	4.993074e-01	4.084483e-02	2.321677e-01	2.310045e-01	2.774742e-01	2.593536e-01	2.054525e-01	2.753121e-01	3.527362e-01	1.664992e-01	4.183997e-01	4.566065e-01	7.120352e-01	5.842049e-01	7.330339e-01	1.221060e+00
4845000	-1.640846e+04	3.135070e+02	8.323720e-01	9.159771e-02	1.618478e-01	8.874868e-02	3.049767e-02	5.695790e-01	5.772920e-02	6.701371e-02	1.749356e-01	1.549985e-01	2.769753e-02	5.369724e-01	3.838220e-02	2.652534e-01	2.308524e-01	2.542382e-01	2.496560e-01	2.056719e-01	2.749024e-01	3.452276e-01	1.741981e-01	5.744786e-01	5.452630e-01	7.533532e-01	5.838339e-01	7.240140e-01	1.228529e+00
4850000	-1.641119e+04	3.163825e+02	8.163286e-01	1.205124e-01	1.302144e-01	7.762762e-02	2.900157e-02	5.837937e-01	5.885025e-02	6.950418e-02	1.730791e-01	1.285483e-01	3.320745e-02	5.503411e-01	4.531988e-02	2.492501e-01	2.160802e-01	2.855784e-01	2.490913e-01	2.171657e-01	2.661435e-01	3.312066e-01	1.854841e-01	4.570384e-01	5.134817e-01	7.460849e-01	6.312832e-01	8.100372e-01	1.157298e+00
4855000	-1.642058e+04	3.196133e+02	7.960658e-01	1.440058e-01	1.642011e-01	7.723625e-02	4.124069e-02	5.224311e-01	5.088495e-02	8.983580e-02	1.923368e-01	1.228177e-01	3.420676e-02	5.193648e-01	4.143822e-02	2.509516e-01	2.112607e-01	2.710692e-01	2.667185e-01	2.248112e-01	2.575912e-01	3.384006e-01	1.791969e-01	7.227443e-01	5.379394e-01	7.783515e-01	6.226398e-01	7.218698e-01	1.230305e+00
4860000	-1.643454e+04	3.041610e+02	8.909531e-01	1.149243e-01	1.594153e-01	9.500928e-02	5.910682e-02	5.111015e-01	6.044276e-02	7.876720e-02	1.990247e-01	1.122521e-01	2.915110e-02	5.522095e-01	2.859536e-02	2.442421e-01	2.192902e-01	2.669321e-01	2.695355e-01	2.022738e-01	2.703289e-01	3.470646e-01	1.803328e-01	4.642629e-01	4.738337e-01	7.593262e-01	5.967249e-01	6.763195e-01	1.268022e+00
4865000	-1.640279e+04	3.159596e+02	8.187765e-01	1.313653e-01	1.917636e-01	7.681721e-02	4.478989e-02	4.907690e-01	6.449509e-02	5.642941e-02	1.954932e-01	1.169571e-01	2.815824e-02	5.572227e-01	4.573925e-02	2.457591e-01	2.127286e-01	2.659506e-01	2.755617e-01	2.202314e-01	2.786043e-01	3.263325e-01	1.748318e-01	5.137847e-01	4.602709e-01	7.600643e-01	6.066656e-01	6.825196e-01	1.262888e+00
4870000	-1.641849e+04	3.026877e+02	9.004674e-01	1.048200e-01	1.480397e-01	8.466489e-02	3.553907e-02	5.506545e-01	7.628185e-02	8.224632e-02	1.776392e-01	1.168740e-01	3.600949e-02	5.393872e-01	4.784370e-02	2.449098e-01	2.276565e-01	2.809846e-01	2.464491e-01	2.147028e-01	2.612448e-01	3.283792e-01	1.956732e-01	4.989896e-01	4.243864e-01	7.307043e-01	5.929877e-01	6.695949e-01	1.273591e+00
4875000	-1.642953e+04	3.066999e+02	8.736690e-01	1.344510e-01	1.468214e-01	9.320678e-02	3.933678e-02	5.347774e-01	5.140661e-02	7.636968e-02	1.760307e-01	1.056864e-01	2.842266e-02	5.742584e-01	3.923224e-02	2.589063e-01	2.123878e-01	2.765686e-01	2.521373e-01	2.113910e-01	2.629765e-01	3.326976e-01	1.929348e-01	5.856164e-01	5.580023e-01	7.486097e-01	6.024281e-01	6.794648e-01	1.265418e+00
4880000	-1.641368e+04	3.134111e+02	8.334127e-01	1.336449e-01	1.518602e-01	9.237922e-02	4.766287e-02	5.257911e-01	4.866171e-02	6.613990e-02	1.690688e-01	1.275035e-01	3.230791e-02	5.620284e-01	4.295150e-02	2.521026e-01	2.174677e-01	2.911468e-01	2.392830e-01	2.038202e-01	2.590601e-01	3.516319e-01	1.854877e-01	4.806553e-01	5.599273e-01	7.420146e-01	6.044524e-01	8.119823e-01	1.155687e+00
4885000	-1.641969e+04	3.013283e+02	9.094592e-01	1.156523e-01	1.567515e-01	8.229800e-02	4.311388e-02	5.378758e-01	6.430848e-02	7.098489e-02	1.964346e-01	1.292428e-01	4.217878e-02	5.210234e-01	4.013550e-02	2.412654e-01	2.290944e-01	2.701828e-01	2.594573e-01	2.024812e-01	2.856888e-01	3.319847e-01	1.798454e-01	3.957814e-01	4.950108e-01	7.216130e-01	6.246509e-01	7.121527e-01	1.238351e+00
4890000	-1.641534e+04	3.115988e+02	8.434971e-01	1.307421e-01	1.407909e-01	9.060572e-02	2.786197e-02	5.459528e-01	6.404646e-02	7.720528e-02	1.747033e-01	1.297432e-01	3.384294e-02	5.476237e-01	3.688169e-02	2.327010e-01	2.282170e-01	3.009920e-01	2.380899e-01	2.048396e-01	2.678489e-01	3.625817e-01	1.647298e-01	6.177407e-01	5.502380e-01	7.175716e-01	6.272232e-01	7.824460e-01	1.180145e+00
4895000	-1.640911e+04	3.168155e+02	8.138171e-01	1.367302e-01	1.464531e-01	1.063301e-01	3.717031e-02	5.085932e-01	6.472305e-02	7.769611e-02	1.956592e-01	1.210775e-01	3.149410e-02	5.389309e-01	3.514223e-02	2.576374e-01	2.071734e-01	2.673208e-01	2.678685e-01	2.011527e-01	2.753982e-01	3.369992e-01	1.864498e-01	5.021694e-01	4.670110e-01	7.611899e-01	6.207957e-01	7.293329e-01	1.224125e+00
4900000	-1.641944e+04	3.213770e+02	7.884771e-01	1.080620e-01	1.407580e-01	1.320668e-01	5.853648e-02	5.098578e-01	5.071894e-02	6.131340e-02	1.830275e-01	1.562640e-01	3.350466e-02	5.280805e-01	3.780983e-02	2.435236e-01	2.161577e-01	2.840137e-01	2.563050e-01	2.091594e-01	2.726064e-01	3.333511e-01	1.848831e-01	4.373025e-01	4.014053e-01	7.497950e-01	5.796359e-01	7.225224e-01	1.229764e+00
4905000	-1.640993e+04	3.068440e+02	8.731225e-01	1.343327e-01	1.945389e-01	1.182709e-01	3.171586e-02	4.734762e-01	4.766536e-02	9.309602e-02	1.764068e-01	1.238265e-01	2.453517e-02	5.496790e-01	3.245652e-02	2.394106e-01	2.157771e-01	2.746476e-01	2.701648e-01	2.025275e-01	2.595857e-01	3.561955e-01	1.816913e-01	6.313298e-01	4.558221e-01	7.528187e-01	5.798289e-01	6.836165e-01	1.261980e+00
4910000	-1.642872e+04	2.990301e+02	9.245447e-01	1.129978e-01	1.718862e-01	9.572047e-02	2.930079e-02	5.370048e-01	5.308994e-02	8.243960e-02	1.666896e-01	1.371267e-01	3.278357e-02	5.435751e-01	3.738535e-02	2.266562e-01	2.350297e-01	2.745450e-01	2.637691e-01	2.229218e-01	2.593161e-01	3.378041e-01	1.799580e-01	3.585261e-01	5.257879e-01	6.937513e-01	5.817469e-01	7.791540e-01	1.182871e+00
4915000	-1.641780e+04	3.057166e+02	8.797745e-01	1.298472e-01	1.774525e-01	7.514054e-02	4.095453e-02	5.311179e-01	4.548738e-02	8.592496e-02	1.976661e-01	1.259492e-01	2.686702e-02	5.306268e-01	3.296600e-02	2.577401e-01	2.173542e-01	2.642639e-01	2.606418e-01	2.023498e-01	2.712873e-01	3.435489e-01	1.828141e-01	6.868658e-01	4.644775e-01	7.581202e-01	6.010093e-01	7.053152e-01	1.244013e+00
4920000	-1.640080e+04	3.072441e+02	8.710590e-01	1.113467e-01	1.230627e-01	9.847532e-02	4.082779e-02	5.691207e-01	5.716675e-02	8.234744e-02	2.101122e-01	1.172747e-01	3.285850e-02	5.224584e-01	3.494880e-02	2.586105e-01	2.113749e-01	2.873254e-01	2.426892e-01	2.092763e-01	2.695332e-01	3.302320e-01	1.909586e-01	5.540132e-01	4.644832e-01	7.451254e-01	5.452685e-01	7.249544e-01	1.227750e+00
4925000	-1.641708e+04	3.006459e+02	9.128342e-01	1.255218e-01	1.903851e-01	9.139238e-02	2.500272e-02	5.108443e-01	5.685374e-02	7.431123e-02	1.740399e-01	1.436829e-01	3.124728e-02	5.365354e-01	4.018332e-02	2.413456e-01	2.202713e-01	2.707110e-01	2.676721e-01	2.015818e-01	2.704081e-01	3.413074e-01	1.867028e-01	5.381518e-01	5.160938e-01	7.750143e-01	6.191424e-01	7.506630e-01	1.206462e+00
4930000	-1.641068e+04	3.228727e+02	7.783402e-01	1.228882e-01	1.619301e-01	1.056930e-01	4.261602e-02	5.240351e-01	4.283756e-02	8.188740e-02	1.954128e-01	1.290413e-01	3.620168e-02	5.238574e-01	3.359951e-02	2.407473e-01	2.124567e-01	2.943561e-01	2.524400e-01	2.023998e-01	2.697813e-01	3.524924e-01	1.753265e-01	6.770323e-01	4.786051e-01	7.731698e-01	6.104663e-01	7.796389e-01	1.182469e+00
4935000	-1.641463e+04	3.106500e+02	8.499402e-01	1.162382e-01	2.063392e-01	1.019222e-01	5.141764e-02	4.840839e-01	3.999881e-02	6.967363e-02	1.887506e-01	1.251252e-01	3.483190e-02	5.422595e-01	3.935922e-02	2.473950e-01	2.274313e-01	2.635147e-01	2.616590e-01	2.114272e-01	2.681222e-01	3.390946e-01	1.813560e-01	5.323596e-01	5.184879e-01	7.321950e-01	6.221669e-01	7.066203e-01	1.242932e+00
4940000	-1.640689e+04	3.018284e+02	9.050809e-01	1.088772e-01	1.913840e-01	8.822339e-02	3.738117e-02	5.429551e-01	3.117919e-02	8.701691e-02	2.090612e-01	1.151985e-01	3.326613e-02	5.192819e-01	3.617533e-02	2.508183e-01	2.143578e-01	2.694238e-01	2.654001e-01	2.046855e-01	2.649982e-01	3.418191e-01	1.884973e-01	5.499066e-01	5.167964e-01	7.686257e-01	5.827241e-01	6.133825e-01	1.320137e+00
4945000	-1.641736e+04	3.102034e+02	8.532147e-01	1.241153e-01	1.397263e-01	8.004919e-02	3.309710e-02	5.783670e-01	4.464506e-02	8.292627e-02	1.711818e-01	1.112843e-01	3.123816e-02	5.646269e-01	3.874253e-02	2.372991e-01	2.140186e-01	2.931988e-01	2.554835e-01	2.125278e-01	2.486629e-01	3.547592e-01	1.840501e-01	5.451596e-01	4.136164e-01	7.695475e-01	5.993774e-01	6.544611e-01	1.286122e+00
4950000	-1.641550e+04	3.052152e+02	8.845310e-01	1.248040e-01	1.601344e-01	1.157838e-01	3.487923e-02	5.114120e-01	5.298656e-02	8.812579e-02	1.720531e-01	1.321314e-01	2.951439e-02	5.398505e-01	3.832491e-02	2.504541e-01	2.069919e-01	2.844467e-01	2.581073e-01	2.134866e-01	2.530972e-01	3.457539e-01	1.876624e-01	4.069840e-01	4.903890e-01	7.489205e-01	5.855407e-01	6.160134e-01	1.317959e+00
4955000	-1.641454e+04	3.098114e+02	8.548331e-01	9.440722e-02	1.622734e-01	7.702929e-02	5.855032e-02	5.644019e-01	4.333788e-02	8.518830e-02	1.824938e-01	1.189226e-01	3.216451e-02	5.458545e-01	3.537635e-02	2.664746e-01	2.071285e-01	2.672701e-01	2.591268e-01	2.172952e-01	2.540348e-01	3.583398e-01	1.703302e-01	5.385797e-01	5.467535e-01	7.658138e-01	6.297552e-01	7.151162e-01	1.235897e+00
4960000	-1.641217e+04	3.122186e+02	8.405413e-01	9.368623e-02	1.395901e-01	9.660924e-02	5.010808e-02	5.814310e-01	3.857531e-02	8.396471e-02	2.183664e-01	1.136957e-01	2.818366e-02	5.134683e-01	4.232119e-02	2.475531e-01	2.171517e-01	2.918905e-01	2.434047e-01	2.007009e-01	2.691057e-01	3.409763e-01	1.892171e-01	4.838496e-01	5.561436e-01	7.171008e-01	6.377879e-01	7.469579e-01	1.209530e+00
4965000	-1.640410e+04	3.093499e+02	8.576075e-01	1.209528e-01	1.564413e-01	1.073811e-01	3.979775e-02	5.229469e-01	5.248015e-02	7.913018e-02	1.973108e-01	1.415011e-01	2.953949e-02	5.103337e-01	4.218480e-02	2.470975e-01	2.397829e-01	2.615685e-01	2.515511e-01	2.063655e-01	2.670379e-01	3.386293e-01	1.879673e-01	5.121179e-01	5.807334e-01	7.390454e-01	6.059850e-01	7.362803e-01	1.218372e+00
4970000	-1.640040e+04	3.000501e+02	9.172028e-01	1.010561e-01	1.641122e-01	1.180778e-01	3.298425e-02	5.244601e-01	5.930955e-02	7.810233e-02	1.693959e-01	1.196012e-01	3.298684e-02	5.618541e-01	3.805963e-02	2.469905e-01	2.369868e-01	2.773930e-01	2.386296e-01	2.148887e-01	2.566024e-01	3.490615e-01	1.794473e-01	5.378325e-01	4.434411e-01	7.413966e-01	5.769072e-01	7.363514e-01	1.218313e+00
4975000	-1.641162e+04	3.081702e+02	8.651089e-01	1.124472e-01	1.463525e-01	7.977724e-02	5.234097e-02	5.685180e-01	4.056403e-02	7.853593e-02	2.286863e-01	1.262980e-01	3.480995e-02	4.977385e-01	3.393129e-02	2.640228e-01	1.950494e-01	2.785499e-01	2.623780e-01	2.132904e-01	2.721502e-01	3.317724e-01	1.827870e-01	6.329887e-01	4.196049e-01	7.890818e-01	5.625609e-01	6.949181e-01	1.252622e+00
4980000	-1.639934e+04	3.094964e+02	8.569023e-01	1.143010e-01	1.622129e-01	7.790788e-02	3.687802e-02	5.618178e-01	4.688240e-02	9.340998e-02	1.881881e-01	1.354390e-01	3.249182e-02	5.089663e-01	4.150480e-02	2.670715e-01	2.187998e-01	2.631151e-01	2.510136e-01	2.155435e-01	2.727315e-01	3.274596e-01	1.842654e-01	5.346875e-01	5.269055e-01	7.627503e-01	6.076388e-01	7.320454e-01	1.221879e+00
4985000	-1.640824e+04	3.136528e+02	8.317612e-01	9.155880e-02	1.549502e-01	8.944647e-02	5.024951e-02	5.802856e-01	3.350934e-02	8.841632e-02	1.939469e-01	1.209417e-01	3.273494e-02	5.278955e-01	3.606457e-02	2.418950e-01	2.211160e-01	2.703301e-01	2.666590e-01	2.129860e-01	2.653055e-01	3.312296e-01	1.904790e-01	5.553374e-01	5.214441e-01	7.611625e-01	6.205865e-01	6.797011e-01	1.265222e+00
4990000	-1.641031e+04	3.080708e+02	8.657852e-01	1.269559e-01	1.649511e-01	8.693407e-02	5.161403e-02	5.216923e-01	4.785257e-02	8.285580e-02	2.057827e-01	1.274531e-01	2.305798e-02	5.218400e-01	3.901043e-02	2.463491e-01	2.175877e-01	2.827639e-01	2.532993e-01	2.127356e-01	2.637076e-01	3.391491e-01	1.844077e-01	5.433416e-01	4.991791e-01	7.708374e-01	5.858502e-01	6.522964e-01	1.287915e+00
4995000	-1.642159e+04	3.030634e+02	8.965867e-01	9.549420e-02	1.778750e-01	9.778327e-02	4.643177e-02	5.323196e-01	5.009617e-02	7.838942e-02	1.711465e-01	1.437284e-01	3.104070e-02	5.372189e-01	3.847607e-02	2.570843e-01	2.058701e-01	2.697055e-01	2.673401e-01	2.137112e-01	2.812063e-01	3.268578e-01	1.782247e-01	5.580650e-01	5.946731e-01	7.613687e-01	5.944923e-01	7.055865e-01	1.243788e+00
5000000	-1.642598e+04	3.018686e+02	9.048478e-01	1.220760e-01	1.520808e-01	7.908294e-02	5.713111e-02	5.109543e-01	7.867490e-02	6.467063e-02	1.867181e-01	1.225512e-01	2.446121e-02	5.649186e-01	3.668018e-02	2.495392e-01	2.317448e-01	2.644027e-01	2.543134e-01	2.175425e-01	2.804564e-01	3.209747e-01	1.810264e-01	5.624923e-01	5.001340e-01	7.589308e-01	6.097847e-01	6.747499e-01	1.269322e+00
5005000	-1.640534e+04	2.999383e+02	9.175005e-01	1.226376e-01	1.623695e-01	1.248821e-01	3.571687e-02	4.993826e-01	5.501133e-02	7.157847e-02	1.965656e-01	1.023042e-01	3.124707e-02	5.634695e-01	3.483516e-02	2.614986e-01	2.330167e-01	2.638843e-01	2.416005e-01	2.138335e-01	2.644776e-01	3.519625e-01	1.697264e-01	5.290469e-01	5.185841e-01	7.424802e-01	6.121961e-01	7.305722e-01	1.223099e+00
5010000	-1.639939e+04	3.045704e+02	8.879105e-01	1.221725e-01	1.379888e-01	9.283094e-02	4.281317e-02	5.472051e-01	5.698940e-02	7.847086e-02	1.910528e-01	1.333399e-01	3.205448e-02	5.355214e-01	2.956053e-02	2.423045e-01	2.145309e-01	2.638834e-01	2.792812e-01	2.054925e-01	2.580243e-01	3.541496e-01	1.823335e-01	5.171140e-01	4.907926e-01	7.407856e-01	5.951709e-01	6.944265e-01	1.253029e+00
5015000	-1.639984e+04	3.220695e+02	7.839539e-01	1.290752e-01	1.431584e-01	1.154178e-01	3.263539e-02	5.396856e-01	4.002764e-02	6.950356e-02	1.704630e-01	1.266621e-01	3.885504e-02	5.505078e-01	4.400856e-02	2.311554e-01	2.253723e-01	2.880629e-01	2.554094e-01	2.189115e-01	2.650811e-01	3.357967e-01	1.802107e-01	4.458787e-01	5.062103e-01	7.621815e-01	6.305498e-01	6.715934e-01	1.271936e+00
5020000	-1.639807e+04	3.032150e+02	8.968744e-01	9.823236e-02	1.469900e-01	8.739135e-02	4.344788e-02	5.835499e-01	4.038860e-02	7.425038e-02	1.665908e-01	1.275802e-01	3.163309e-02	5.614875e-01	3.845800e-02	2.569059e-01	2.138238e-01	2.716965e-01	2.575738e-01	2.214727e-01	2.551824e-01	3.404177e-01	1.829272e-01	4.745966e-01	4.815438e-01	7.497895e-01	5.922799e-01	7.109075e-01	1.239382e+00
5025000	-1.641453e+04	3.039856e+02	8.915233e-01	1.130893e-01	1.969417e-01	9.083036e-02	6.334114e-02	4.798122e-01	5.598529e-02	8.633867e-02	1.888771e-01	1.609744e-01	3.009578e-02	5.005057e-01	3.320833e-02	2.543346e-01	2.080952e-01	2.768305e-01	2.607396e-01	1.934536e-01	2.740666e-01	3.522112e-01	1.802686e-01	4.786881e-01	5.452328e-01	7.311738e-01	6.228177e-01	7.675501e-01	1.192479e+00
5030000	-1.642074e+04	2.966284e+02	9.411374e-01	1.189497e-01	1.640272e-01	1.126014e-01	2.952181e-02	5.255304e-01	4.936955e-02	8.335184e-02	1.843866e-01	1.132526e-01	3.611951e-02	5.492650e-01	3.362441e-02	2.502882e-01	2.199835e-01	2.785823e-01	2.511460e-01	2.165305e-01	2.614610e-01	3.277726e-01	1.942360e-01	4.394630e-01	3.546459e-01	7.151140e-01	5.376614e-01	7.056531e-01	1.243733e+00
5035000	-1.639238e+04	3.061777e+02	8.785398e-01	1.156280e-01	1.610773e-01	9.702746e-02	2.457212e-02	5.504705e-01	5.122462e-02	7.284195e-02	1.723518e-01	1.208185e-01	3.635458e-02	5.589286e-01	3.870451e-02	2.448810e-01	2.148330e-01	2.881228e-01	2.521631e-01	2.075310e-01	2.721294e-01	3.408027e-01	1.795369e-01	4.720422e-01	4.148920e-01	7.288473e-01	5.839016e-01	7.651929e-01	1.194431e+00
5040000	-1.642294e+04	3.134562e+02	8.325998e-01	1.198543e-01	1.637411e-01	8.654101e-02	5.648693e-02	5.346066e-01	3.877011e-02	7.303847e-02	1.843569e-01	1.382625e-01	2.358796e-02	5.427244e-01	3.802980e-02	2.417488e-01	2.239937e-01	2.793097e-01	2.549478e-01	1.933822e-01	2.772154e-01	3.481805e-01	1.812219e-01	5.571184e-01	5.750546e-01	7.725358e-01	6.286578e-01	7.611016e-01	1.197819e+00
5045000	-1.641451e+04	3.122581e+02	8.405643e-01	1.426373e-01	1.488795e-01	6.906018e-02	4.793171e-02	5.382620e-01	5.322928e-02	8.876804e-02	1.788572e-01	1.217930e-01	3.060817e-02	5.403998e-01	3.957382e-02	2.490582e-01	2.275451e-01	2.584665e-01	2.649301e-01	2.216304e-01	2.531047e-01	3.375233e-01	1.877415e-01	4.969285e-01	4.996826e-01	7.552767e-01	6.278334e-01	7.393291e-01	1.215847e+00
5050000	-1.641138e+04	3.008646e+02	9.124548e-01	1.019461e-01	1.600137e-01	7.829380e-02	6.852115e-02	5.399436e-01	5.128160e-02	8.326326e-02	2.026294e-01	1.240996e-01	2.413582e-02	5.342261e-01	3.164575e-02	2.478346e-01	2.200904e-01	2.617407e-01	2.703343e-01	1.974029e-01	2.628663e-01	3.515177e-01	1.882131e-01	4.431654e-01	4.506744e-01	7.265899e-01	5.894193e-01	7.236578e-01	1.228824e+00
5055000	-1.641776e+04	3.069915e+02	8.729724e-01	1.299939e-01	1.523346e-01	1.064109e-01	5.303538e-02	4.987656e-01	5.945962e-02	7.302848e-02	1.889108e-01	1.237385e-01	2.532780e-02	5.519180e-01	3.707642e-02	2.423207e-01	2.289140e-01	2.725560e-01	2.562093e-01	2.098792e-01	2.766084e-01	3.377848e-01	1.757276e-01	5.180949e-01	4.456461e-01	7.459498e-01	5.696990e-01	6.888121e-01	1.257678e+00
5060000	-1.641214e+04	2.939082e+02	9.576834e-01	1.189360e-01	1.758312e-01	9.878328e-02	4.584950e-02	5.133712e-01	4.722877e-02	6.210586e-02	1.672003e-01	1.261238e-01	3.607670e-02	5.743620e-01	3.413136e-02	2.511148e-01	2.281573e-01	2.641510e-01	2.565769e-01	2.186568e-01	2.711867e-01	3.311116e-01	1.790448e-01	4.657514e-01	6.069712e-01	7.119939e-01	6.146327e-01	7.477719e-01	1.208856e+00
5065000	-1.641826e+04	3.046951e+02	8.872887e-01	1.188658e-01	1.558080e-01	1.033873e-01	4.238589e-02	5.311844e-01	4.836858e-02	6.595695e-02	1.823530e-01	1.290947e-01	2.602551e-02	5.438196e-01	5.275026e-02	2.611480e-01	2.016713e-01	2.698459e-01	2.673348e-01	2.031059e-01	2.622478e-01	3.587090e-01	1.759373e-01	5.534313e-01	4.279330e-01	7.646121e-01	5.790646e-01	7.860906e-01	1.177127e+00
5070000	-1.641490e+04	3.054102e+02	8.820425e-01	1.084549e-01	1.358734e-01	1.026677e-01	3.328305e-02	5.697900e-01	4.993093e-02	6.789553e-02	1.986060e-01	1.475294e-01	2.700934e-02	5.202519e-01	3.870782e-02	2.615911e-01	2.171566e-01	2.899311e-01	2.313212e-01	1.898827e-01	2.917580e-01	3.343860e-01	1.839733e-01	6.408951e-01	4.561159e-01	7.553920e-01	5.992271e-01	7.175010e-01	1.233922e+00
5075000	-1.641016e+04	3.004553e+02	9.146724e-01	1.244974e-01	1.307343e-01	7.025661e-02	4.208094e-02	5.789829e-01	5.344778e-02	8.033994e-02	2.043720e-01	1.267435e-01	2.990086e-02	5.175544e-01	4.108931e-02	2.752393e-01	2.148183e-01	2.599175e-01	2.500249e-01	2.098042e-01	2.633202e-01	3.500230e-01	1.768526e-01	5.304445e-01	4.326520e-01	7.797944e-01	5.980992e-01	7.049205e-01	1.244339e+00
5080000	-1.639389e+04	2.994573e+02	9.204628e-01	1.240124e-01	1.559067e-01	1.123160e-01	4.066376e-02	5.127849e-01	5.431632e-02	9.126355e-02	1.951187e-01	1.127671e-01	3.585889e-02	5.280011e-01	3.699068e-02	2.473327e-01	2.197654e-01	2.845599e-01	2.483420e-01	2.153716e-01	2.683954e-01	3.248213e-01	1.914117e-01	6.059393e-01	4.710846e-01	7.473173e-01	5.919805e-01	8.007811e-01	1.164962e+00
5085000	-1.640627e+04	3.057410e+02	8.803968e-01	1.134384e-01	1.676651e-01	8.302330e-02	3.240699e-02	5.481525e-01	5.531359e-02	1.046754e-01	1.847367e-01	1.144725e-01	3.793360e-02	5.198232e-01	3.835875e-02	2.542949e-01	2.109355e-01	2.831173e-01	2.516523e-01	2.072346e-01	2.680797e-01	3.372744e-01	1.874113e-01	5.426904e-01	4.851070e-01	7.700175e-01	5.865994e-01	7.766503e-01	1.184944e+00
5090000	-1.641025e+04	3.134851e+02	8.332326e-01	9.226214e-02	1.642570e-01	8.115927e-02	2.974025e-02	5.641241e-01	6.845730e-02	7.418885e-02	1.839556e-01	1.238519e-01	3.827396e-02	5.403450e-01	3.938459e-02	2.714068e-01	2.182434e-01	2.652658e-01	2.450839e-01	2.132157e-01	2.615133e-01	3.364416e-01	1.888294e-01	4.373170e-01	5.595759e-01	7.322219e-01	6.412720e-01	7.599650e-01	1.198760e+00
5095000	-1.641253e+04	2.975962e+02	9.332159e-01	9.744752e-02	1.419805e-01	8.036036e-02	4.312021e-02	5.829999e-01	5.409155e-02	8.685057e-02	1.897745e-01	1.275986e-01	3.844847e-02	5.250001e-01	3.232770e-02	2.769625e-01	2.066756e-01	2.667018e-01	2.496600e-01	2.176383e-01	2.515165e-01	3.407235e-01	1.901217e-01	5.594226e-01	4.509680e-01	7.353006e-01	5.535649e-01	7.338949e-01	1.220347e+00
5100000	-1.641905e+04	3.170837e+02	8.107892e-01	1.404379e-01	1.826401e-01	7.609113e-02	5.285854e-02	4.975944e-01	5.037791e-02	7.091447e-02	1.847591e-01	1.313663e-01	2.241337e-02	5.636574e-01	2.688936e-02	2.520235e-01	2.184132e-01	2.619546e-01	2.676088e-01	2.168101e-01	2.652622e-01	3.446493e-01	1.732784e-01	6.041834e-01	6.189781e-01	7.733999e-01	6.417541e-01	7.069827e-01	1.242632e+00
5105000	-1.641017e+04	3.002798e+02	9.144743e-01	1.132020e-01	1.879752e-01	9.011976e-02	3.619203e-02	5.212755e-01	5.123554e-02	9.487168e-02	2.415048e-01	1.127452e-01	3.411794e-02	4.820828e-01	3.467747e-02	2.360779e-01	2.299642e-01	2.733951e-01	2.605628e-01	2.021511e-01	2.619138e-01	3.309468e-01	2.049882e-01	6.719406e-01	4.969452e-01	7.753447e-01	5.979613e-01	7.030748e-01	1.245868e+00
5110000	-1.639827e+04	3.034777e+02	8.939423e-01	1.052297e-01	1.744823e-01	7.482076e-02	5.020123e-02	5.426714e-01	5.259466e-02	8.122075e-02	1.903847e-01	1.244257e-01	2.952497e-02	5.318560e-01	4.258783e-02	2.492918e-01	2.183636e-01	2.646224e-01	2.677222e-01	2.043460e-01	2.704839e-01	3.450789e-01	1.800912e-01	6.053287e-01	5.468644e-01	7.607583e-01	6.029342e-01	7.992690e-01	1.166215e+00
5115000	-1.640109e+04	3.014593e+02	9.085967e-01	1.113897e-01	1.737300e-01	1.058333e-01	3.724493e-02	4.940767e-01	7.772538e-02	7.446402e-02	1.887061e-01	1.236306e-01	3.038112e-02	5.398326e-01	4.298557e-02	2.402606e-01	2.285863e-01	2.752279e-01	2.559252e-01	2.081911e-01	2.615118e-01	3.466393e-01	1.836578e-01	4.383556e-01	4.544059e-01	7.228984e-01	5.549241e-01	6.578160e-01	1.283344e+00
5120000	-1.641005e+04	3.021226e+02	9.042314e-01	9.667055e-02	1.560668e-01	9.392665e-02	4.881543e-02	5.610561e-01	4.346450e-02	8.778331e-02	1.884656e-01	1.381906e-01	3.841012e-02	5.138930e-01	3.325736e-02	2.640783e-01	2.061121e-01	2.735705e-01	2.562391e-01	2.145933e-01	2.674071e-01	3.200658e-01	1.979338e-01	3.984286e-01	5.056439e-01	6.846330e-01	5.680948e-01	7.579113e-01	1.200461e+00
[truncated: 976 more rows]
