# Supplementary material for: Eocene Loranthaceae pollen pushes back divergence ages for major splits in the family
Source: PeerJ. 2017 Jun 7;5:e3373. doi: 10.7717/peerj.3373 (PMC5466002; doi:10.7717/peerj.3373)
Supplement: Supplemental Information 8 — This archive includes all data and analysis files referred to in the main text and supplementary files that are needed to reproduce the shown results. See GuideToFiles.txt for naming schemes and contents of each subfolder included in this archive, and File S1 for analysis set-ups and further background information. [file peerj-05-3373-s008.zip › Step3_speciestrees/BI/00a_nr.all.c.m1.simple.nex.run2.t]

#NEXUS
[ID: 2393239192]
[Param: tree{all}]
begin trees;
   translate
       1 Actinanthella_menyharthii,
       2 Aetanthus_nodosus,
       3 Agelanthus_sansibarensis,
       4 Alepis_flavida,
       5 Amyema_glabra,
       6 Amyema_queenslandica,
       7 Amylotheca_duthieana,
       8 Atkinsonia_ligustrina,
       9 Bakerella_sp_Nickrent_4161,
      10 Baratranthus_axanthus,
      11 Benthamina_alyxifolia,
      12 Berhautia_senegalensis,
      13 Cecarria_obtusifolia,
      14 Cladocolea_gracilis,
      15 Dactyliophora_novaeguineae,
      16 Decaisnina_triflora,
      17 Dendropemon_bicolor,
      18 Dendrophthoe_curvata,
      19 Dendrophthoe_longituba,
      20 Desmaria_mutabilis,
      21 Diplatia_furcata,
      22 Emelianthe_panganensis,
      23 Englerina_ramulosa,
      24 Englerina_woodfordioides,
      25 Erianthemum_dregei,
      26 Gaiadendron_punctatum,
      27 Globimetula_dinklagei,
      28 Helixanthera_coccinea,
      29 Helixanthera_cylindrica,
      30 Helixanthera_kirkii,
      31 Ileostylus_micranthus,
      32 Lepeostegeres_lancifolia,
      33 Lepidaria_sp_Nickrent_4044,
      34 Ligaria_cuneifolia,
      35 Loranthus_delavayi,
      36 Loranthus_europaeus,
      37 Loranthus_kaoi,
      38 Loranthus_odoratus,
      39 Loxanthera_speciosa,
      40 Lysiana_exocarpi,
      41 Lysiana_filifolia,
      42 Macrosolen_cochinchinensis,
      43 Moquiniella_rubra,
      44 Muellerina_eucalyptoides,
      45 Notanthera_heterophylla,
      46 Nuytsia_floribunda,
      47 Oedina_pendens,
      48 Oliverella_rubroviridis,
      49 Oncella_ambigua,
      50 Oncocalyx_sulfureus,
      51 Oryctanthus_occidentalis,
      52 Passovia_pyrifolia,
      53 Peraxilla_tetrapetala,
      54 Phragmanthera_crassicaulis,
      55 Plicosepalus_sagittifolius,
      56 Psittacanthus_angustifolius,
      57 Psittacanthus_calyculatus,
      58 Scurrula_ferruginea,
      59 Scurrula_parasitica,
      60 Scurrula_pulverulenta,
      61 Septulina_glauca,
      62 Socratina_bemarivensis,
      63 Sogerianthe_sessiflora,
      64 Struthanthus_oerstedii,
      65 Struthanthus_woodsonii,
      66 Tapinanthus_constrictiflorus,
      67 Tapinanthus_quinquangulus,
      68 Taxillus_chinensis,
      69 Tripodanthus_acutifolius,
      70 Tristerix_corymbosus,
      71 Tupeia_antarctica,
      72 Vanwykia_remota;
   tree run2.0 = [&U] (64:2.000000e-02,(24:2.000000e-02,((63:2.000000e-02,(((68:2.000000e-02,(50:2.000000e-02,43:2.000000e-02):2.000000e-02):2.000000e-02,(35:2.000000e-02,(51:2.000000e-02,(31:2.000000e-02,23:2.000000e-02):2.000000e-02):2.000000e-02):2.000000e-02):2.000000e-02,(70:2.000000e-02,2:2.000000e-02):2.000000e-02):2.000000e-02):2.000000e-02,((69:2.000000e-02,(39:2.000000e-02,(66:2.000000e-02,32:2.000000e-02):2.000000e-02):2.000000e-02):2.000000e-02,(71:2.000000e-02,((45:2.000000e-02,(25:2.000000e-02,(49:2.000000e-02,(44:2.000000e-02,((36:2.000000e-02,(72:2.000000e-02,13:2.000000e-02):2.000000e-02):2.000000e-02,((38:2.000000e-02,26:2.000000e-02):2.000000e-02,9:2.000000e-02):2.000000e-02):2.000000e-02):2.000000e-02):2.000000e-02):2.000000e-02):2.000000e-02,(61:2.000000e-02,(((55:2.000000e-02,46:2.000000e-02):2.000000e-02,(33:2.000000e-02,28:2.000000e-02):2.000000e-02):2.000000e-02,((29:2.000000e-02,14:2.000000e-02):2.000000e-02,(52:2.000000e-02,(15:2.000000e-02,(42:2.000000e-02,(47:2.000000e-02,(((40:2.000000e-02,(48:2.000000e-02,(65:2.000000e-02,8:2.000000e-02):2.000000e-02):2.000000e-02):2.000000e-02,((((60:2.000000e-02,53:2.000000e-02):2.000000e-02,(17:2.000000e-02,12:2.000000e-02):2.000000e-02):2.000000e-02,10:2.000000e-02):2.000000e-02,((59:2.000000e-02,(18:2.000000e-02,((41:2.000000e-02,(58:2.000000e-02,22:2.000000e-02):2.000000e-02):2.000000e-02,16:2.000000e-02):2.000000e-02):2.000000e-02):2.000000e-02,4:2.000000e-02):2.000000e-02):2.000000e-02):2.000000e-02,(21:2.000000e-02,((34:2.000000e-02,(11:2.000000e-02,(37:2.000000e-02,(62:2.000000e-02,(19:2.000000e-02,7:2.000000e-02):2.000000e-02):2.000000e-02):2.000000e-02):2.000000e-02):2.000000e-02,(5:2.000000e-02,(54:2.000000e-02,(20:2.000000e-02,(((67:2.000000e-02,56:2.000000e-02):2.000000e-02,30:2.000000e-02):2.000000e-02,((27:2.000000e-02,(57:2.000000e-02,6:2.000000e-02):2.000000e-02):2.000000e-02,3:2.000000e-02):2.000000e-02):2.000000e-02):2.000000e-02):2.000000e-02):2.000000e-02):2.000000e-02):2.000000e-02):2.000000e-02):2.000000e-02):2.000000e-02):2.000000e-02):2.000000e-02):2.000000e-02):2.000000e-02):2.000000e-02):2.000000e-02):2.000000e-02):2.000000e-02):2.000000e-02):2.000000e-02,1:2.000000e-02);
   tree run2.5000 = [&U] ((28:1.207490e-03,24:4.634736e-03):8.659778e-03,(((30:1.661023e-02,43:7.585757e-03):5.861006e-03,(((61:1.053380e-02,(((((19:2.240710e-03,18:2.961849e-03):1.290264e-02,(72:8.410264e-03,55:2.270726e-02):3.464231e-03):2.835361e-03,(68:6.113119e-03,(58:5.298843e-03,(60:4.981558e-03,59:6.929691e-03):1.701037e-03):1.425639e-03):2.449793e-03):5.921544e-04,(((29:1.277216e-02,(((21:4.375330e-03,5:5.589176e-03):8.440779e-03,15:7.266561e-03):1.791104e-03,(11:1.114858e-02,6:5.821307e-03):2.071514e-03):1.056605e-03):2.295773e-03,((((13:3.744987e-02,31:4.185786e-03):7.475836e-04,44:8.292271e-03):4.991015e-03,10:1.420082e-02):6.772583e-04,(((((((14:5.138346e-03,((((51:7.161940e-03,17:2.860827e-03):6.934502e-03,52:1.323003e-02):3.851554e-03,(64:2.166267e-03,65:3.366047e-03):8.178273e-04):1.278361e-03,(56:8.466748e-03,57:2.130167e-02):5.552368e-03):2.676877e-04):5.491828e-03,69:7.462084e-03):2.451703e-03,(((34:2.031377e-02,(2:3.862179e-03,20:2.551119e-03):5.310165e-03):2.058635e-03,8:3.689433e-03):1.979197e-03,(53:7.333189e-04,((4:3.413074e-03,33:4.717637e-03):2.547570e-03,((46:1.811906e-02,45:2.185673e-02):1.221081e-03,((32:6.915823e-03,(39:3.166116e-02,7:5.818005e-03):4.132626e-03):1.821205e-03,((42:1.192421e-02,16:1.567987e-02):2.693541e-03,(41:8.595231e-04,40:3.008531e-04):4.107925e-03):8.989644e-04):3.860441e-03):4.738843e-03):1.001079e-03):5.444402e-03):1.773411e-03):3.078221e-03,26:7.815125e-03):4.748728e-03,70:1.183185e-02):6.764303e-04,71:5.073234e-03):4.967311e-03,((37:6.291750e-03,35:5.161766e-03):4.465340e-03,(38:1.953702e-03,36:2.135521e-02):7.606490e-04):1.092988e-02):4.500552e-03):2.781236e-03):1.924243e-03,47:5.029260e-02):3.126462e-03):1.964577e-03,63:1.251510e-02):2.381584e-03):2.285284e-04,(66:1.573595e-02,(48:8.807932e-03,23:2.004794e-02):7.235560e-03):7.083520e-04):2.892750e-03,((25:1.323019e-02,49:1.776588e-02):2.157933e-03,(27:1.287006e-02,22:1.309127e-03):2.025884e-03):1.018305e-03):2.397429e-03):2.221336e-03,(((9:6.674125e-03,((3:9.967473e-03,50:1.416583e-02):3.252240e-03,(67:1.358684e-02,12:2.035975e-02):5.156118e-04):4.643193e-03):3.875850e-03,54:9.384888e-03):2.198754e-03,62:9.811612e-03):2.551172e-04):8.911961e-03,1:1.501826e-02);
   tree run2.10000 = [&U] (((((62:7.656480e-03,(19:1.457522e-02,(((72:7.806985e-03,61:8.227185e-03):2.290499e-03,(55:2.940283e-02,((18:5.351120e-03,28:1.206768e-02):6.710940e-03,((((59:4.627540e-03,60:7.830870e-03):1.259190e-04,58:5.631973e-03):4.547897e-03,68:6.607244e-03):4.878715e-03,((((31:5.827704e-03,44:5.911802e-03):7.573785e-03,((((71:3.824663e-03,(20:3.389374e-03,2:7.236008e-04):5.968761e-03):3.276297e-03,(((33:1.464497e-03,26:8.763938e-03):3.835239e-03,(46:1.263400e-02,70:1.075891e-02):1.150441e-03):8.633289e-04,(((((64:4.200618e-03,65:4.571219e-03):2.034333e-03,(56:1.500644e-02,14:7.708157e-03):2.082727e-03):1.176113e-03,(52:1.725937e-02,(57:2.928784e-02,(51:7.517573e-03,17:3.950796e-03):7.678613e-03):1.520905e-03):2.625801e-03):2.566238e-03,69:6.361439e-03):4.459330e-03,(8:3.300579e-03,((53:4.831434e-03,(4:5.721702e-03,(((42:1.912506e-02,16:1.069315e-02):2.181273e-03,(41:2.478354e-03,40:3.289302e-03):3.412367e-03):7.110634e-04,(32:7.362738e-03,(39:2.857381e-02,7:6.061312e-03):2.662008e-03):1.549153e-03):1.091655e-02):1.510321e-03):8.321244e-03,34:4.205665e-02):6.385719e-04):1.021963e-03):3.377915e-03):6.965587e-04):6.705486e-03,45:3.077156e-02):1.303635e-03,(13:2.020883e-02,(((35:1.940485e-03,38:1.385403e-04):7.493179e-06,37:4.350642e-03):9.354539e-03,36:1.390056e-02):1.016121e-02):4.271949e-03):6.432879e-03):1.443419e-03,(((63:1.201189e-02,((6:4.194986e-03,(15:6.025944e-03,11:1.093197e-02):4.183685e-03):1.964598e-03,(5:5.751328e-03,21:1.750373e-03):6.976658e-03):7.493337e-04):2.593287e-03,10:1.095965e-02):1.444115e-03,29:8.075530e-03):1.272977e-03):1.995156e-03,47:3.368008e-02):3.735838e-03):2.593824e-03):1.444061e-03):1.127649e-03):6.181186e-03,(30:1.548350e-02,((25:1.045866e-02,(((23:1.174009e-02,24:7.944639e-03):1.480002e-04,66:8.946702e-03):1.128111e-03,(67:3.941391e-03,48:1.168009e-02):1.925520e-03):8.328828e-03):9.711504e-04,(27:8.012008e-03,22:2.615055e-03):3.272931e-03):2.718053e-03):1.259688e-03):4.853448e-04):3.042187e-03):3.909443e-03,(9:9.627918e-03,54:8.749631e-03):1.625685e-03):1.983461e-03,43:1.028814e-02):1.427023e-03,((50:8.777653e-03,49:8.301721e-03):1.352437e-02,12:2.662480e-02):2.181527e-03):2.095526e-03,3:1.459541e-02,1:1.489443e-02);
   tree run2.15000 = [&U] (((12:1.479203e-02,(50:9.007299e-03,49:9.539853e-03):1.822745e-02):6.875907e-04,((((((30:1.677437e-02,(((23:9.682823e-03,24:6.401439e-03):9.286961e-03,66:7.033650e-03):1.194002e-03,(67:1.094442e-02,48:1.081596e-02):5.271795e-03):5.619635e-03):7.294032e-03,((22:4.482010e-03,27:8.969333e-03):2.746441e-03,25:1.034999e-02):1.827602e-04):1.132430e-03,(((72:1.233296e-02,61:6.553382e-03):1.495810e-03,(55:2.449340e-02,((18:9.319043e-03,28:1.020246e-02):5.615853e-03,((((59:4.092853e-03,60:3.478705e-03):1.096419e-03,58:4.942470e-03):2.719720e-03,68:2.791502e-03):4.711827e-03,(((((31:3.478280e-03,44:4.972286e-03):5.786159e-03,((((((((57:2.425166e-02,((51:5.857734e-03,17:2.630261e-03):1.226227e-02,52:1.148798e-02):9.904116e-04):6.678457e-04,((64:4.144002e-03,65:3.979185e-03):4.932714e-04,(56:6.493617e-03,14:3.912754e-03):5.306147e-03):2.005405e-03):3.112099e-03,69:8.728122e-03):5.720439e-03,(((53:4.882961e-03,4:3.424172e-03):4.328150e-05,((39:3.083611e-02,7:3.143059e-03):4.016865e-03,(((42:1.851865e-02,16:9.870781e-03):4.846539e-03,(41:1.604545e-03,40:1.843133e-03):1.023541e-02):5.104806e-05,(33:4.093819e-03,32:7.543597e-03):1.305804e-04):9.397304e-04):8.980375e-03):1.125778e-02,(((20:2.284256e-03,2:1.793580e-03):3.293642e-03,8:2.838490e-03):5.922709e-04,34:3.935078e-02):1.583082e-04):3.680802e-03):3.272951e-03,(71:4.469786e-03,70:1.537395e-02):1.129779e-03):1.596700e-03,(26:7.508359e-03,46:2.241532e-02):4.037045e-03):2.349805e-03,45:2.938951e-02):1.449217e-03,(13:1.915709e-02,((35:1.615511e-03,(38:1.338848e-03,37:3.202957e-03):8.065208e-04):6.779660e-03,36:5.397513e-03):1.410100e-02):4.563068e-03):5.327067e-03):2.785453e-03,(10:2.014321e-02,(((5:4.871150e-03,21:3.627478e-03):1.115639e-02,(6:5.379197e-03,(15:3.156323e-03,11:8.964589e-03):9.676113e-04):2.222713e-03):2.807508e-04,63:1.133510e-02):2.267630e-03):2.707821e-03):2.234494e-03,29:1.009155e-02):1.813855e-03,47:4.355279e-02):1.955970e-03):1.168962e-03):1.640775e-03):8.878882e-04):2.926504e-03,(19:1.402735e-02,62:1.300457e-02):4.072497e-04):1.260022e-03):3.043609e-03,54:9.759578e-03):6.245967e-04,9:1.204539e-02):1.121963e-03,43:1.239531e-02):2.027604e-03):2.219628e-03,3:8.530813e-03,1:1.556260e-02);
   tree run2.20000 = [&U] ((24:5.621927e-03,(48:1.326512e-02,((66:7.952245e-03,67:2.700195e-03):4.151722e-04,23:1.307469e-02):1.283595e-03):6.183036e-03):3.154572e-03,((61:5.720972e-03,((((47:3.118068e-02,25:5.904531e-03):3.117112e-03,((27:6.923352e-03,62:1.215325e-02):1.763023e-03,22:3.815820e-03):1.329093e-03):3.460891e-04,(30:1.181428e-02,43:6.464638e-03):3.036560e-03):1.147082e-03,(54:9.885519e-03,(((12:2.247985e-02,(49:8.400612e-03,50:2.715260e-03):1.702158e-02):1.886657e-03,3:1.034045e-02):3.309761e-03,9:6.883696e-03):1.543782e-03):3.544066e-03):2.733787e-04):1.751641e-03,((55:2.377783e-02,((((19:3.449270e-03,18:4.496687e-03):9.075966e-03,28:9.254995e-03):3.357684e-03,(68:5.172795e-03,(58:5.237388e-03,(59:3.654316e-03,60:5.695431e-03):1.906868e-03):1.845998e-03):2.851188e-03):5.519533e-04,(((29:7.490856e-03,10:1.209465e-02):3.904668e-03,((((15:5.253788e-03,11:6.723377e-03):1.487726e-03,6:5.713253e-03):1.588767e-03,63:9.128067e-03):1.392425e-03,(5:3.281641e-03,21:1.659304e-03):1.319568e-02):1.965213e-03):9.962494e-04,(((13:1.744207e-02,(((38:1.289703e-03,37:1.820487e-03):6.187147e-04,35:8.328249e-04):7.184227e-03,36:7.272022e-03):4.152391e-03):4.468082e-03,(((70:1.328706e-02,(46:1.166765e-02,26:6.385353e-03):5.248810e-03):1.026896e-03,((((20:1.691756e-03,2:9.083819e-04):4.148750e-03,(((((32:5.463025e-03,(((41:1.157282e-03,40:2.859404e-04):9.504352e-03,(33:9.290092e-03,((7:3.692476e-03,39:2.867564e-02):6.030132e-03,42:1.808184e-02):5.537377e-04):2.524904e-04):1.066842e-04,16:1.125587e-02):9.733797e-04):5.142851e-03,4:4.916675e-03):2.615760e-04,53:2.987891e-03):3.014381e-03,34:2.546943e-02):4.355826e-03,8:4.379263e-03):2.121515e-03):1.599981e-03,(((14:7.616142e-03,(57:2.434655e-02,56:1.176828e-02):4.544776e-03):2.012718e-03,((64:3.908639e-03,65:5.117467e-03):1.938640e-03,((17:3.541186e-03,51:6.163837e-03):8.787497e-03,52:1.143160e-02):3.372065e-03):1.483107e-03):3.764579e-03,69:7.358581e-03):7.856399e-03):2.042179e-03,71:2.273338e-03):5.077593e-04):2.746390e-03,45:2.640541e-02):1.492910e-03):3.340559e-03,(31:3.556521e-03,44:6.128073e-03):8.377761e-03):1.956560e-03):3.697332e-03):1.977678e-03):1.054181e-03,72:1.266098e-02):3.611381e-03):3.972080e-03,1:1.407469e-02);
   tree run2.25000 = [&U] (3:8.864072e-03,(50:1.697719e-02,(((((((((25:5.378401e-03,47:3.590468e-02):1.847444e-03,(22:4.224925e-03,27:6.666436e-03):1.578156e-03):3.997724e-04,49:2.485862e-02):8.103638e-05,((((55:2.013643e-02,((19:3.008934e-03,18:2.115573e-03):7.435499e-03,28:8.749323e-03):5.892779e-03):6.674203e-04,((((59:3.639430e-03,60:8.128291e-03):2.767791e-03,58:4.590157e-03):3.693704e-03,68:4.477706e-03):3.227294e-03,((29:1.288672e-02,(10:8.780047e-03,((11:8.981482e-03,6:7.142442e-03):6.909214e-04,(15:5.503300e-03,((21:3.200423e-03,5:7.315274e-03):7.803775e-03,63:9.288149e-03):1.531464e-03):9.157915e-04):1.377335e-03):1.489486e-03):1.806510e-03,((31:7.073027e-03,44:4.000875e-03):8.794681e-03,(((((20:2.411596e-03,2:8.357885e-04):3.148580e-03,((((14:7.856732e-03,((65:3.332602e-03,64:5.602482e-03):1.878355e-03,(52:1.556472e-02,(17:2.953561e-03,51:4.852061e-03):1.120949e-02):3.453400e-03):2.617057e-03):1.119063e-03,57:1.269180e-02):2.295524e-03,69:6.703519e-03):4.023518e-03,(((53:4.005132e-03,((((32:6.907541e-03,(40:3.351283e-04,41:9.564027e-05):5.508925e-03):4.461090e-04,((42:1.322065e-02,33:1.809487e-03):2.778305e-03,16:1.203397e-02):1.464606e-03):4.837818e-04,(7:2.939085e-03,39:2.559877e-02):3.123502e-03):9.061031e-03,4:2.789417e-03):6.778418e-04):2.947245e-03,(45:2.755319e-02,34:3.120838e-02):1.872734e-03):1.670998e-04,8:5.247589e-03):1.076278e-03):6.398508e-04):3.952942e-03,(71:6.483851e-03,70:1.081829e-02):6.903243e-04):2.388888e-03,((46:1.866125e-02,26:8.456329e-03):1.938229e-03,56:1.241340e-02):6.391219e-04):4.410295e-03,(13:1.335451e-02,(((37:5.921180e-03,35:9.371641e-04):8.255787e-04,38:1.042551e-04):3.401637e-03,36:8.611615e-03):6.829141e-03):5.519065e-03):3.331318e-03):5.100984e-03):3.397188e-03):1.067887e-03):2.282168e-03,(24:9.181700e-03,(66:6.386482e-03,((23:1.268325e-02,67:1.090765e-03):4.299098e-03,48:1.587864e-02):1.207769e-03):1.308049e-03):6.495441e-03):8.838494e-04,(62:1.280684e-02,72:8.746098e-03):5.550936e-03):1.362311e-03):2.611027e-03,61:6.567929e-03):6.056588e-04,(30:1.516509e-02,43:8.202754e-03):2.344437e-03):2.196649e-03,54:5.578287e-03):8.530628e-04,9:5.772833e-03):3.324930e-03,12:1.703342e-02):1.140388e-03):3.173174e-03,1:1.307700e-02);
   tree run2.30000 = [&U] ((12:1.856447e-02,(54:5.621170e-03,(9:6.620359e-03,((((((48:8.732903e-03,67:6.362046e-03):3.480069e-03,((24:8.112743e-04,23:1.403977e-02):7.125720e-03,66:7.454872e-03):2.420124e-03):1.350985e-02,((62:1.358634e-02,72:7.870658e-03):6.874357e-03,((((28:7.076633e-03,(19:1.537797e-03,18:2.055361e-03):8.342902e-03):1.823396e-03,55:2.588830e-02):3.925555e-03,(68:4.422546e-03,((59:8.573700e-03,60:7.035820e-03):1.242085e-03,58:5.879399e-03):1.455530e-03):2.335317e-03):8.846200e-05,(((31:4.308563e-03,44:4.222335e-03):6.789116e-03,((((71:5.155085e-03,70:1.346325e-02):1.646828e-03,((((20:6.397021e-04,2:5.381515e-03):7.818862e-03,(((14:7.749619e-03,((52:1.799773e-02,(17:2.027070e-03,51:9.663634e-03):8.866468e-03):6.751039e-03,(64:2.599155e-03,65:3.573233e-03):1.783635e-03):5.911499e-04):1.994456e-03,57:3.386988e-02):4.464607e-04,69:5.288296e-03):2.401550e-03):1.310130e-03,8:3.825570e-03):5.840664e-04,((34:3.225977e-02,45:3.200724e-02):6.864640e-03,(53:3.772283e-03,(4:5.204361e-03,((33:4.973026e-03,(40:6.732615e-04,41:8.391514e-04):4.582843e-03):4.872379e-04,(((7:4.526757e-03,39:2.982565e-02):3.481909e-03,(32:2.540239e-03,16:1.041250e-02):2.807780e-03):1.359202e-04,42:2.014706e-02):3.301204e-03):5.996905e-03):1.634337e-03):1.806507e-03):3.044369e-03):2.727891e-03):2.797747e-03,((56:6.509885e-03,26:9.526017e-03):3.285868e-03,46:1.329065e-02):2.249992e-03):4.209801e-03,(13:1.806680e-02,((35:6.994397e-04,(37:3.129030e-03,38:1.509376e-04):8.333317e-05):5.646523e-03,36:6.907545e-03):8.490851e-03):5.628484e-03):6.034768e-03):4.279001e-03,(29:1.425122e-02,(((21:6.317307e-03,5:7.634250e-04):1.092293e-02,(6:5.603960e-03,((11:1.080742e-02,15:4.518246e-03):1.941499e-03,63:6.680937e-03):1.026774e-03):5.131304e-04):1.394504e-03,10:1.606267e-02):1.513508e-03):1.495304e-03):1.406415e-03):1.084006e-03):9.822560e-04):3.902527e-03,((27:5.554445e-03,22:3.611820e-03):1.455631e-03,(47:4.139490e-02,25:5.331920e-03):1.247228e-03):1.870918e-03):3.973031e-04,(49:1.641128e-02,61:2.021152e-03):4.095819e-03):2.290511e-03,(30:8.513810e-03,43:9.564843e-03):9.978557e-04):1.922148e-03):3.320276e-04):3.340913e-03):1.128005e-03,(50:2.631334e-02,3:6.195658e-03):2.184506e-03,1:9.594802e-03);
   tree run2.35000 = [&U] ((12:1.648918e-02,(((((((62:1.854653e-02,27:6.412063e-03):4.285790e-03,22:5.333343e-03):1.309299e-03,((47:4.258730e-02,25:5.696224e-03):2.443356e-03,(30:1.324710e-02,(((23:1.640464e-02,66:5.252887e-03):2.249056e-03,((67:2.190286e-03,48:8.029061e-03):2.429663e-03,24:6.173042e-03):1.505621e-03):1.082836e-02,(72:1.591416e-02,((((((13:1.714524e-02,(((37:1.788676e-03,35:1.633504e-03):2.362796e-03,38:2.138861e-03):3.891265e-03,36:4.798622e-03):1.249168e-02):4.263128e-03,((((26:1.083505e-02,((((((16:1.488191e-02,(42:1.657900e-02,33:1.536700e-03):3.330752e-03):9.527817e-04,(7:5.102092e-03,39:2.108467e-02):6.938403e-03):3.285186e-04,((41:5.111669e-05,40:1.876829e-03):3.737721e-03,32:6.589220e-03):2.893549e-03):9.747596e-03,(4:4.472213e-03,53:3.902230e-03):5.574520e-05):2.288335e-03,45:3.340503e-02):2.476450e-03,34:3.288303e-02):1.415679e-03):8.737688e-04,(8:3.194029e-03,(((14:1.063446e-02,(((17:3.799172e-03,51:7.138879e-03):8.220638e-03,52:1.464499e-02):1.475214e-03,(64:4.766284e-03,65:3.381420e-03):2.504709e-03):5.563590e-04):6.647941e-04,(57:1.619733e-02,56:8.915571e-03):8.394400e-03):2.375855e-03,69:6.101165e-03):4.893910e-03):2.539201e-03):1.205010e-03,(20:1.185372e-03,2:1.118712e-03):4.669484e-03):1.046167e-03,((46:1.754878e-02,70:1.466047e-02):2.230474e-03,71:1.640798e-03):1.225153e-03):8.731759e-03):4.082647e-03,(31:5.341925e-03,44:4.512087e-03):5.264146e-03):3.349428e-03,((((6:4.761007e-03,11:7.359477e-03):1.468742e-03,(15:5.463501e-03,(63:7.869750e-03,(5:3.386925e-03,21:4.190699e-03):8.470363e-03):2.592285e-03):1.330533e-03):2.386115e-03,10:1.295470e-02):7.874540e-04,29:1.658058e-02):3.092949e-03):1.516877e-03,((((60:3.982662e-03,59:7.794500e-03):3.899122e-04,58:5.451597e-03):8.844669e-04,(28:1.150079e-02,68:4.959671e-03):2.878485e-03):3.162129e-03,(19:3.572819e-03,18:5.369700e-03):1.200287e-02):2.805615e-03):1.524037e-03,55:2.761599e-02):1.313024e-03):2.810771e-03):2.130307e-03):1.875005e-04):8.779996e-04):2.179200e-03,43:9.995515e-03):5.865268e-04,61:6.732980e-03):3.353118e-03,9:1.030808e-02):6.376138e-04,54:6.805399e-03):3.146286e-03):1.136100e-03,(3:1.525260e-02,(49:1.477010e-02,50:6.883539e-03):1.329734e-02):5.875248e-04,1:1.410018e-02);
   tree run2.40000 = [&U] ((((54:9.850419e-03,((((((((31:4.312225e-03,44:4.220277e-03):4.673133e-03,((((37:7.547568e-03,(38:2.008300e-04,35:5.243127e-04):1.283853e-03):5.984961e-03,36:1.109769e-02):5.528356e-03,13:2.079504e-02):5.991257e-03,((70:1.587185e-02,(26:1.184244e-02,46:1.550183e-02):3.888605e-03):5.061339e-04,(((2:2.357058e-03,20:1.549262e-03):1.471432e-03,(((((((51:1.032668e-02,17:4.089104e-03):4.506119e-03,52:1.341277e-02):1.408835e-03,(((64:6.453459e-03,65:3.735914e-03):1.169951e-03,14:8.409053e-03):1.150171e-03,56:9.284580e-03):1.474833e-03):2.388736e-03,57:3.018695e-02):1.144184e-03,69:6.467582e-03):2.892192e-03,8:4.713169e-03):6.453531e-04,((34:3.384423e-02,45:2.303890e-02):7.134838e-04,((53:7.425468e-03,(33:6.675923e-03,(((32:6.185662e-03,(41:2.823908e-04,40:2.379907e-05):7.913737e-03):3.508630e-03,(16:1.049538e-02,42:1.831036e-02):2.862970e-03):4.824733e-05,(39:3.149553e-02,7:5.708329e-03):7.915865e-03):1.732604e-03):5.718554e-03):6.663998e-04,4:3.813166e-03):6.643000e-03):3.095208e-03):4.819967e-04):1.630782e-03,71:1.465472e-03):1.787143e-03):7.994907e-03):3.504643e-03):8.476119e-03,((((15:8.687254e-03,(11:8.207283e-03,6:5.602811e-03):3.026772e-03):1.520911e-03,((5:6.891488e-03,21:1.947469e-03):1.036184e-02,63:8.917368e-03):1.440996e-03):5.099326e-04,10:1.610404e-02):1.985418e-03,29:7.994463e-03):1.218439e-03):1.795029e-03,(((19:1.376729e-02,18:4.027659e-03):3.668258e-03,55:2.159907e-02):1.438283e-03,(((59:8.538393e-03,60:5.748199e-03):7.139830e-04,58:3.830075e-03):1.600714e-03,68:4.996777e-03):4.328539e-03):1.643350e-04):5.323651e-03,(62:8.019479e-03,72:9.851235e-03):7.362138e-03):1.238400e-03,(61:4.946729e-03,((25:5.768105e-03,47:2.999868e-02):2.803718e-03,(22:2.301163e-03,27:1.068476e-02):1.779552e-03):1.269095e-03):1.272874e-03):1.308043e-03,(((23:4.602284e-03,24:5.570670e-03):1.037521e-02,66:5.548188e-03):1.787476e-03,(48:1.240663e-02,67:7.420456e-03):1.077735e-03):6.430743e-03):1.324538e-03,((30:2.649154e-03,28:8.444676e-03):5.494502e-03,43:8.488235e-03):3.055895e-03):1.652055e-03):3.613590e-04,9:1.110958e-02):4.115695e-03,(12:2.290968e-02,(49:5.071822e-03,50:9.244553e-03):1.129527e-02):3.684542e-03):3.559099e-03,3:1.007643e-02,1:1.276618e-02);
   tree run2.45000 = [&U] ((((54:4.941477e-03,((28:1.525789e-02,(((25:3.867295e-03,47:3.078784e-02):4.871358e-03,((22:5.167390e-03,27:6.124668e-03):2.297088e-03,((((((19:1.177991e-02,18:3.329679e-03):5.976762e-03,55:1.866960e-02):3.495638e-03,(((((70:1.415222e-02,46:1.361030e-02):1.405551e-03,26:1.178195e-02):1.726105e-03,((((69:1.219821e-02,(((64:4.628453e-03,65:2.442053e-03):1.238774e-03,(14:1.281793e-02,56:1.284236e-02):3.056508e-04):3.140873e-03,(52:1.736577e-02,(57:3.126660e-02,(51:6.420686e-03,17:4.252255e-03):4.506706e-03):3.061476e-03):1.201477e-03):3.898402e-03):5.878035e-03,((34:3.526183e-02,(((4:2.390773e-03,(((32:5.741735e-03,(39:3.267857e-02,7:3.017697e-03):5.622112e-03):1.340278e-03,((42:1.379881e-02,16:1.216844e-02):9.129079e-04,(41:2.349393e-03,40:5.354742e-04):4.396642e-03):1.680578e-03):3.187411e-03,33:4.715878e-03):2.714778e-03):2.918024e-03,53:2.066900e-03):3.403109e-03,45:3.470817e-02):1.690899e-03):2.344802e-03,8:1.694304e-03):2.233634e-04):3.199009e-03,(2:1.675052e-03,20:5.682403e-03):3.467964e-03):1.572759e-03,71:4.380917e-03):8.890270e-04):8.099569e-03,(((((35:2.418577e-03,38:1.385430e-04):4.322494e-04,37:5.750527e-03):4.528285e-03,36:5.799740e-03):6.808112e-03,13:2.193281e-02):3.033948e-03,(31:2.695165e-03,44:7.392339e-03):4.605787e-03):4.230160e-04):4.616647e-03,((29:9.003649e-03,10:9.837726e-03):2.475624e-03,(63:7.250773e-03,((11:7.792806e-03,6:3.874524e-03):2.369081e-03,(15:6.641331e-03,(5:4.267609e-03,21:1.210557e-03):1.592449e-02):1.702073e-03):1.693249e-03):1.014033e-03):1.647031e-03):4.867311e-03):1.023330e-03,(68:5.128225e-03,((59:4.078335e-03,60:4.227591e-03):8.614018e-04,58:4.099034e-03):2.029529e-03):4.183455e-03):1.409989e-03,(62:1.113276e-02,72:6.883883e-03):8.746487e-03):1.322822e-03,((48:5.291919e-03,67:8.136199e-03):8.785266e-03,((23:1.093823e-02,24:3.090476e-04):7.554371e-03,66:3.585261e-03):1.143680e-03):8.337312e-03):2.034498e-03):7.256753e-05):2.073895e-03,(30:8.193225e-03,43:4.995875e-03):3.644939e-03):4.026982e-06):3.779886e-04,61:4.501945e-03):2.530436e-03):3.661672e-03,9:8.162115e-03):2.488476e-03,(12:1.837347e-02,(49:6.843848e-03,50:9.141282e-03):1.539261e-02):1.825331e-03):2.210812e-03,3:9.715164e-03,1:1.310202e-02);
   tree run2.50000 = [&U] (((((28:1.148353e-02,((30:5.064186e-03,43:4.702256e-03):7.063144e-03,(((22:4.371915e-03,27:9.934443e-03):7.640675e-04,((25:7.442567e-03,47:2.921992e-02):1.953776e-03,((55:2.719175e-02,((62:9.917278e-03,72:5.679857e-03):6.683295e-03,((19:7.480349e-03,18:6.174097e-03):8.517270e-03,((68:3.390308e-03,((59:2.707563e-03,58:8.729441e-03):1.569359e-04,60:7.293701e-03):1.271846e-03):1.025229e-03,(((((((37:6.049421e-03,38:1.382452e-03):1.685298e-03,35:5.128662e-04):5.211181e-03,36:7.663092e-03):1.195753e-02,13:1.659724e-02):8.063722e-03,((2:3.466311e-03,20:1.796597e-03):5.562364e-03,((((((4:3.524744e-03,(33:2.406185e-03,(((41:1.527306e-05,40:2.584457e-04):7.386231e-03,16:1.160942e-02):2.632631e-04,(32:5.406222e-03,((39:2.724277e-02,7:3.221181e-03):4.669190e-03,42:1.716919e-02):6.798851e-06):2.248264e-03):4.931893e-03):1.142375e-03):1.730258e-03,53:3.845365e-03):3.082821e-03,45:2.782384e-02):2.920779e-03,((34:2.417710e-02,8:4.483291e-03):5.402845e-04,(69:9.748493e-03,((14:6.597614e-03,(56:9.774680e-03,(64:6.647088e-03,65:2.426392e-03):5.010761e-04):1.115793e-03):2.940100e-03,(52:1.466480e-02,(57:2.438398e-02,(51:1.291346e-02,17:2.287040e-03):7.268883e-03):3.327112e-03):6.507601e-04):4.269469e-03):3.526584e-03):3.240585e-04):1.155450e-03,(70:1.067665e-02,(26:1.098419e-02,46:1.019968e-02):1.815811e-03):7.433671e-04):4.816967e-04,71:4.381519e-03):3.155697e-05):3.393808e-03):5.258436e-03,(31:3.199894e-03,44:3.506210e-03):2.769169e-03):3.422456e-03,(29:1.235215e-02,(((((5:1.303039e-03,21:6.672974e-03):8.586852e-03,63:1.810457e-02):1.144825e-03,15:5.154701e-03):1.804411e-03,(11:9.950714e-03,6:4.550376e-03):1.261097e-03):8.127960e-04,10:1.106200e-02):1.126386e-03):2.717029e-03):4.387286e-03):1.269387e-03):2.082751e-03):1.624402e-03):4.119537e-03,(66:1.228792e-02,(67:3.315024e-03,(48:1.249653e-02,(24:1.306057e-03,23:4.887349e-03):7.993526e-03):8.844188e-04):7.858653e-04):7.728371e-03):1.258088e-03):1.282026e-03):3.686801e-03,61:3.361993e-03):1.017379e-03):8.601825e-04):1.674201e-03,54:4.811693e-03):9.892716e-04,9:6.845812e-03):3.906028e-03,(12:1.856116e-02,(49:5.016546e-03,50:6.681504e-03):9.261210e-03):5.137907e-04):1.840284e-03,3:8.890882e-03,1:1.383707e-02);
   tree run2.55000 = [&U] (((49:8.277823e-03,50:9.163208e-03):1.399552e-02,(12:2.783990e-02,(9:9.586215e-03,(43:1.263351e-02,((54:6.611731e-03,(62:1.549140e-02,((22:5.797430e-03,27:8.840515e-03):1.939445e-03,(((55:2.811553e-02,((((((31:6.463379e-03,44:6.705143e-03):5.189116e-03,((13:2.149834e-02,(((38:5.027857e-04,37:2.984075e-03):1.881760e-03,35:7.614347e-04):6.062448e-03,36:1.074778e-02):7.140296e-03):9.353907e-03,((26:1.016202e-02,(46:1.498316e-02,70:1.449260e-02):2.684887e-03):1.812330e-04,((8:4.449695e-03,((34:4.124652e-02,45:2.501500e-02):3.264968e-03,(((((41:1.808098e-04,40:3.376178e-04):5.837927e-03,((16:1.434344e-02,32:5.032764e-03):3.589848e-03,(42:1.393086e-02,(7:4.809178e-03,39:3.230692e-02):2.991345e-03):8.683865e-04):8.940901e-04):6.141707e-03,33:5.002143e-03):5.201153e-03,53:3.961954e-03):6.547610e-04,4:4.949090e-03):2.083429e-03):3.084838e-03):2.360295e-03,(((20:1.564898e-04,2:3.577651e-03):5.163071e-03,((((14:9.937403e-03,(64:4.430049e-03,65:4.382805e-03):3.899867e-04):5.315990e-04,56:1.341227e-02):3.368240e-04,(((17:4.669324e-03,51:9.024494e-03):7.384937e-03,57:3.515208e-02):6.286295e-04,52:1.821919e-02):1.861170e-03):5.684199e-03,69:6.003423e-03):1.619156e-03):4.988192e-03,71:7.804431e-03):3.804016e-05):1.086198e-03):8.247865e-03):8.779755e-04):6.687928e-03,(((11:1.282690e-02,6:4.963330e-03):2.950588e-03,(((5:2.414250e-03,21:5.460755e-03):1.016182e-02,63:9.561282e-03):1.669371e-04,15:4.182894e-03):1.906422e-03):3.077162e-03,10:1.117299e-02):3.860189e-03):6.814995e-04,29:1.251019e-02):2.252776e-03,((68:4.719022e-03,((59:3.151760e-03,60:7.032634e-03):1.782437e-03,58:6.345005e-03):1.047245e-03):3.003143e-03,(28:1.181338e-02,(19:5.791576e-03,18:7.197014e-03):5.414426e-03):5.912512e-03):9.879629e-04):1.424186e-03,72:1.355374e-02):1.779430e-03):1.278924e-03,(((66:8.550361e-03,(23:7.894988e-03,24:2.110362e-04):1.422583e-02):4.136757e-03,(67:1.767039e-03,48:9.815527e-03):1.232688e-03):5.797901e-03,30:1.704119e-02):5.185884e-03):2.475843e-03,(47:3.540437e-02,25:7.129166e-03):2.889992e-03):1.490448e-03):2.810416e-03):9.205583e-04):1.022293e-03,61:5.235553e-03):2.095958e-03):6.513180e-04):4.325620e-03):1.171047e-03):1.789767e-03,3:9.285059e-03,1:1.391421e-02);
   tree run2.60000 = [&U] ((((49:1.190490e-02,50:1.579194e-02):1.240653e-02,12:2.300824e-02):1.120990e-03,((((30:6.360139e-03,43:3.246523e-03):9.019021e-03,(((((62:7.315569e-03,72:6.705909e-03):7.234968e-03,(((((19:8.693554e-03,18:2.537466e-03):9.616979e-03,28:1.082978e-02):2.510125e-03,((58:9.394500e-03,(59:3.140592e-03,60:4.367252e-03):3.335192e-04):1.581579e-04,68:5.126972e-03):3.974036e-03):9.877181e-04,(((29:1.265628e-02,10:1.449223e-02):1.713665e-03,((11:1.090907e-02,6:3.755113e-03):2.735906e-03,(((5:2.084015e-03,21:3.319031e-03):1.246667e-02,63:9.198173e-03):2.050694e-03,15:6.101223e-03):1.159791e-03):1.187995e-03):4.042511e-03,(((((71:4.006668e-03,(((8:5.253740e-03,(((4:7.633068e-03,53:3.083359e-03):2.033297e-04,((((42:1.919564e-02,(39:2.230388e-02,7:4.303024e-03):5.862141e-03):5.616273e-04,(32:2.444282e-03,16:1.229081e-02):2.697196e-03):1.919574e-03,(41:5.944429e-04,40:1.268091e-03):4.030175e-03):3.424645e-03,(33:5.605094e-03,45:2.684273e-02):2.524218e-03):1.735827e-03):2.845665e-03,34:3.214279e-02):2.066147e-03):1.049638e-03,(2:6.540314e-03,20:8.168000e-04):4.419669e-03):8.584462e-04,(69:3.408286e-03,((((56:2.064860e-02,14:7.550885e-03):1.017853e-04,(64:4.125007e-03,65:2.639145e-03):1.035596e-03):1.148041e-03,(52:1.508299e-02,(51:6.204259e-03,17:2.438564e-03):7.993839e-03):2.528179e-03):2.235257e-03,57:2.487557e-02):1.324353e-03):6.518436e-03):2.446995e-03):3.346649e-03,70:1.090484e-02):4.052713e-03,(26:7.861100e-03,46:9.853394e-03):2.707014e-03):3.220142e-03,(((35:9.054784e-04,(37:1.051496e-03,38:1.723624e-03):4.210606e-03):4.345499e-03,36:1.002800e-02):1.122027e-02,13:1.498293e-02):6.700983e-03):1.571078e-03,(31:6.645203e-03,44:4.469566e-03):6.462750e-03):5.823771e-03):3.557435e-03):1.409437e-03,55:2.796692e-02):2.435430e-03):2.996380e-04,((48:4.017830e-03,67:1.099236e-02):7.740195e-03,((24:8.539235e-04,23:6.364049e-03):8.838566e-03,66:4.476215e-03):1.258588e-03):1.119013e-02):1.256816e-03,((25:5.278615e-03,47:3.865282e-02):3.623467e-03,(27:9.750123e-03,22:4.162009e-03):2.100164e-03):1.711332e-03):4.151682e-03,61:6.647880e-03):1.132621e-03):3.552121e-03,54:4.293794e-03):1.485503e-03,9:8.278783e-03):1.646141e-03):3.241231e-03,3:1.001762e-02,1:1.082858e-02);
   tree run2.65000 = [&U] (3:9.680573e-03,((12:2.013629e-02,(43:1.065727e-02,((((61:2.939314e-03,49:1.161865e-02):1.251155e-03,((62:6.697609e-03,72:9.998884e-03):7.335482e-03,(27:1.170703e-02,((((47:3.211948e-02,25:8.583435e-03):1.851557e-03,30:1.834016e-02):1.436180e-03,((((23:1.377204e-02,67:4.693138e-03):1.048882e-03,48:1.338412e-02):2.610468e-03,(66:1.759340e-03,24:5.706875e-04):5.606711e-03):7.193285e-03,(55:1.909165e-02,(((((((46:1.014007e-02,70:1.387518e-02):1.690389e-03,26:1.107298e-02):3.260583e-03,(((((4:4.277089e-03,((((7:6.625061e-03,39:2.817126e-02):2.266746e-03,32:3.997839e-03):3.354156e-03,((33:5.417418e-03,(42:1.224530e-02,16:1.263949e-02):4.562819e-04):1.480597e-03,(41:3.882032e-04,40:1.399335e-03):5.430715e-03):1.301434e-03):6.334712e-03,53:1.755768e-03):1.066412e-03):4.292288e-03,(45:1.657566e-02,34:2.104174e-02):5.712305e-03):2.490619e-03,(((((14:4.339593e-03,56:1.258925e-02):2.546167e-03,(65:2.987144e-03,64:3.355463e-03):1.572761e-03):1.424861e-03,(((17:2.933901e-03,51:9.436411e-03):8.545504e-03,57:2.088760e-02):1.267802e-03,52:1.127871e-02):2.258769e-03):2.281670e-03,69:6.878284e-03):4.475819e-03,8:2.500484e-03):1.208110e-03):1.273017e-03,(20:5.010381e-04,2:2.213655e-03):1.672017e-03):1.962714e-03,71:2.336084e-03):2.910344e-03):2.782965e-03,(13:2.210997e-02,((37:3.163208e-03,(35:1.448522e-03,38:1.825911e-03):6.823644e-04):6.738481e-03,36:8.341340e-03):3.950892e-03):7.610594e-03):1.621373e-03,(31:3.694575e-03,44:3.366435e-03):6.536974e-03):5.741260e-03,(((15:6.849511e-03,(63:9.336564e-03,(21:4.355394e-03,5:3.272604e-03):8.281800e-03):8.599129e-04):1.011849e-03,(11:1.218152e-02,6:5.385879e-03):1.186930e-03):1.576985e-03,(10:7.832992e-03,29:6.928994e-03):5.506104e-03):2.311551e-03):1.768348e-03,((68:5.469719e-03,(58:6.505980e-03,(59:1.788339e-03,60:4.756313e-03):2.321434e-04):3.750138e-03):2.434013e-03,(28:7.059279e-03,(19:1.135171e-02,18:5.873299e-03):5.247141e-03):3.372546e-03):3.989311e-04):9.375994e-04):3.718728e-03):2.063196e-03):9.322193e-04,22:5.076976e-03):1.625109e-03):1.873770e-03):1.653592e-03):3.996067e-03,54:7.790406e-03):5.606310e-04,9:7.979863e-03):2.379970e-03):6.229085e-03):5.911635e-04,50:1.468512e-02):2.469411e-03,1:1.054781e-02);
   tree run2.70000 = [&U] (((((9:1.035650e-02,(((((25:6.924420e-03,47:3.674816e-02):1.505455e-03,(27:7.630628e-03,22:3.551681e-03):1.543407e-03):5.538905e-04,((62:9.220316e-03,72:6.083319e-03):5.799360e-03,((((24:9.883624e-04,23:1.794452e-02):4.247739e-03,66:6.966087e-03):7.007348e-04,(48:1.294521e-02,67:2.934432e-03):7.386202e-04):9.315451e-03,((((((10:2.091310e-02,((11:8.495731e-03,6:4.509450e-03):2.636670e-03,(15:5.009751e-03,(63:8.737412e-03,(5:2.378337e-03,21:9.835544e-04):1.182233e-02):2.406208e-03):1.618860e-03):3.086979e-03):1.536107e-03,29:7.993287e-03):4.671109e-04,((((71:3.002061e-03,(70:1.362464e-02,((((69:5.739036e-03,((64:3.572452e-03,65:3.198835e-03):2.134458e-03,((52:1.983447e-02,(57:2.253768e-02,(51:7.547389e-03,17:4.257819e-03):4.140051e-03):1.118284e-03):1.995304e-03,(56:1.064019e-02,14:1.049138e-02):2.352785e-04):8.668218e-04):3.940430e-03):7.000204e-03,8:2.921797e-03):6.181673e-04,((53:5.396116e-03,(((((41:2.258079e-04,40:2.030801e-03):7.034763e-03,(42:1.388204e-02,(39:2.437689e-02,7:5.122632e-03):4.005799e-03):7.019935e-04):1.287537e-03,(16:1.137019e-02,32:6.526000e-03):1.647696e-03):4.062897e-03,(33:9.033454e-04,45:2.205789e-02):2.061884e-03):5.851583e-03,4:2.595530e-03):1.092990e-03):3.168254e-03,34:2.581702e-02):1.048360e-03):3.423321e-03,(2:3.882385e-03,20:9.942251e-05):2.795508e-03):2.104594e-03):4.826882e-04):2.720004e-03,(46:1.255020e-02,26:1.967273e-02):5.005679e-03):5.575258e-03,(((38:4.815984e-04,(37:1.433101e-03,35:1.776284e-03):4.372878e-03):6.313707e-03,36:6.922218e-03):7.509104e-03,13:2.563811e-02):7.001630e-03):1.148964e-03,(31:3.455976e-03,44:7.405353e-03):3.346357e-03):2.982994e-03):3.935414e-03,((58:2.255406e-03,(59:2.693118e-03,60:5.929177e-03):2.671101e-03):2.176935e-03,68:6.211242e-03):2.776602e-03):3.446274e-04,((19:4.489884e-03,18:5.836177e-03):9.566692e-03,28:1.146484e-02):4.036797e-03):3.217718e-04,55:3.019325e-02):2.112448e-03):6.964715e-04):8.343799e-04):1.258629e-03,61:5.189958e-03):8.056995e-04,(30:6.385630e-03,43:1.258698e-02):3.410151e-03):2.788038e-03):1.512572e-03,54:6.240673e-03):3.322629e-03,12:1.959919e-02):5.377613e-05,(49:6.043161e-03,50:9.617141e-03):1.864408e-02):4.401585e-03,3:1.327052e-02,1:1.751530e-02);
   tree run2.75000 = [&U] (((((61:5.246629e-03,(((25:4.492635e-03,47:3.591679e-02):3.868176e-03,((27:6.122554e-03,22:2.562955e-03):1.165103e-03,(30:1.344442e-02,43:8.407504e-03):3.593898e-03):9.092991e-04):1.846852e-04,((((28:7.090497e-03,(55:2.111095e-02,(19:1.094179e-02,18:2.696741e-03):1.018750e-02):5.236949e-04):3.067225e-03,(((58:3.007853e-03,(59:4.570656e-03,60:4.509314e-03):8.146719e-04):1.802572e-03,68:4.652744e-03):3.507653e-03,((29:1.134002e-02,(((6:5.968808e-03,11:8.979105e-03):5.480582e-04,((15:6.268331e-03,(5:4.398748e-04,21:4.088131e-03):1.213145e-02):1.616050e-03,63:7.582553e-03):2.499911e-03):2.127087e-03,10:1.504819e-02):5.090102e-03):3.931159e-03,(((((70:1.448978e-02,(((((4:5.847509e-03,((((32:5.695406e-03,(41:7.640118e-05,40:3.735625e-04):6.238427e-03):1.630890e-04,(16:9.768525e-03,42:1.529401e-02):2.528931e-03):3.088906e-04,(39:2.959513e-02,7:3.381863e-03):6.244262e-03):4.901103e-03,(33:4.712984e-03,45:2.136332e-02):4.754488e-03):5.012642e-03):1.466227e-03,53:4.293853e-03):6.477850e-03,8:3.259986e-03):1.141230e-04,(34:3.461042e-02,(69:5.609198e-03,(((14:5.161433e-03,56:1.665651e-02):1.620227e-03,(64:4.698948e-03,65:4.567802e-03):2.591320e-04):2.135012e-03,(52:1.361834e-02,(57:2.027902e-02,(51:5.230763e-03,17:3.609080e-03):4.204410e-03):2.009645e-03):1.878346e-03):4.518080e-03):4.259691e-03):1.094635e-04):1.285264e-03,(2:2.206173e-03,20:1.173188e-04):2.673764e-03):2.544755e-03):6.834425e-04,71:2.392953e-03):2.427023e-03,(46:1.397617e-02,26:6.360288e-03):2.735485e-03):5.580892e-03,(((35:1.165671e-03,(37:5.579583e-03,38:8.501020e-04):5.706120e-04):6.156201e-03,36:7.041675e-03):1.108596e-02,13:2.505808e-02):5.351265e-03):5.780237e-03,(31:4.891411e-03,44:3.074919e-03):6.072737e-03):4.905142e-03):4.948189e-03):2.297504e-04):2.424734e-03,(62:1.509693e-02,72:9.737697e-03):9.560088e-03):4.255662e-04,(((66:4.914067e-03,24:3.541422e-03):3.103329e-03,(48:1.077885e-02,67:6.723608e-03):5.142684e-03):1.035430e-03,23:1.857679e-02):1.391014e-02):3.141192e-03):8.821377e-04):3.683273e-03,54:6.814235e-03):7.612599e-05,9:8.588763e-03):1.846406e-03,(12:1.479683e-02,(49:5.098824e-03,50:1.299626e-02):9.777348e-03):4.542946e-03):5.161232e-03,3:8.295123e-03,1:1.363066e-02);
   tree run2.80000 = [&U] (((((((((((((19:7.828471e-03,18:4.751779e-03):8.228963e-03,28:1.156309e-02):2.509904e-03,(((58:6.870958e-03,(59:3.069815e-03,60:4.913892e-03):2.573218e-03):2.111395e-03,68:4.693429e-03):3.096783e-03,(((10:1.253115e-02,(63:7.691017e-03,(((5:8.940851e-03,21:3.169439e-03):4.203474e-03,15:3.271545e-03):1.204496e-03,(6:6.054188e-03,11:1.174436e-02):3.263558e-03):1.099563e-03):7.979443e-04):1.840130e-03,(((((8:5.246989e-03,(((69:7.161176e-03,(((14:4.794821e-03,56:8.193418e-03):6.573206e-04,(64:6.786925e-03,65:3.183769e-03):7.953652e-04):2.019268e-03,(57:2.176125e-02,(52:1.511388e-02,(51:6.427198e-03,17:4.832307e-03):8.327916e-03):1.109297e-03):5.493602e-04):2.737379e-03):1.247328e-03,(2:5.222109e-04,20:4.455704e-04):3.846168e-03):2.987320e-03,((53:4.917914e-03,(((((42:1.707116e-02,(41:3.240439e-05,40:7.337283e-04):5.250434e-03):7.301084e-04,(16:1.343769e-02,32:5.237916e-03):1.680908e-04):3.786763e-04,(39:2.881942e-02,7:1.761911e-03):8.470837e-03):3.335941e-03,(33:3.696807e-03,45:2.520854e-02):2.040075e-03):6.010685e-03,4:4.177224e-03):3.220132e-04):3.573045e-03,34:3.042446e-02):1.559829e-03):2.755338e-04):9.347368e-04,(71:3.767036e-03,70:1.972481e-02):3.149266e-03):2.205527e-03,(46:1.417609e-02,26:1.237449e-02):3.913698e-04):7.064421e-03,(((38:6.251000e-04,(35:1.926202e-03,37:6.889854e-03):8.102357e-04):6.264395e-03,36:8.325473e-03):6.871108e-03,13:1.859306e-02):6.364703e-03):4.227993e-03,(31:4.263719e-03,44:3.740107e-03):4.997268e-03):5.410231e-03):1.244693e-03,29:1.416357e-02):4.388094e-03):9.998375e-04):2.303322e-03,55:2.645305e-02):1.124497e-03,(62:1.170107e-02,72:6.727419e-03):8.033123e-03):1.727639e-03,((48:6.322925e-03,67:2.940666e-03):4.324894e-03,((23:1.877787e-02,24:5.775747e-03):9.282343e-04,66:7.120045e-03):8.649458e-05):1.157070e-02):3.638550e-03,((27:7.242074e-03,22:4.070579e-03):8.800945e-04,(25:4.102139e-03,47:3.134280e-02):2.264337e-03):1.548393e-03):7.294349e-04,(30:1.253512e-02,43:4.817590e-03):5.642536e-03):2.669649e-03,61:5.334338e-03):1.109991e-03,54:5.486329e-03):1.482784e-03,9:6.910281e-03):5.297311e-03,(12:1.500849e-02,(49:7.967454e-03,50:1.022758e-02):1.107673e-02):3.317481e-03):4.601787e-03,3:7.510688e-03,1:8.645463e-03);
   tree run2.85000 = [&U] (((12:2.118547e-02,(50:1.208697e-02,49:3.988396e-03):9.518043e-03):2.337054e-03,(9:3.740023e-03,(54:7.718303e-03,(61:3.621117e-03,(43:8.913243e-03,(((47:3.430764e-02,30:1.981952e-02):3.484461e-03,25:6.814565e-03):1.937933e-03,((((62:9.398400e-03,72:1.266584e-02):5.469358e-03,((((29:1.253981e-02,((((71:2.213444e-03,((70:1.334996e-02,46:1.417723e-02):1.896164e-03,26:8.842956e-03):1.297041e-03):8.810860e-05,(((34:2.739553e-02,((53:2.444219e-03,(4:6.248630e-03,((((39:2.799433e-02,7:5.177760e-03):4.676345e-03,32:6.083512e-03):1.597095e-03,((41:4.172510e-05,40:2.117396e-04):5.938681e-03,(42:2.117235e-02,16:1.224417e-02):3.465743e-05):2.664250e-03):4.412956e-03,33:4.498205e-03):2.392352e-03):5.107864e-04):1.757640e-03,45:2.218988e-02):2.267884e-03):1.369628e-03,(8:1.735213e-03,(69:8.386282e-03,((57:2.665184e-02,14:8.978108e-03):8.273179e-04,((((51:9.290648e-03,17:2.136089e-03):9.071725e-03,52:1.205348e-02):1.640591e-03,(64:4.046956e-03,65:4.532820e-03):2.012518e-03):1.062255e-03,56:1.416028e-02):3.029489e-04):2.473916e-03):7.178872e-03):4.681906e-04):5.901811e-04,(20:9.253121e-05,2:5.574490e-03):4.528314e-03):2.590314e-03):3.729550e-03,(13:1.767610e-02,((35:3.418500e-04,(37:4.669304e-03,38:1.009149e-03):3.157923e-04):7.279719e-03,36:7.537679e-03):8.032109e-03):5.634132e-03):1.458048e-03,(31:5.886173e-03,44:3.456176e-03):4.679277e-03):7.151316e-03):1.001112e-03,(10:1.170722e-02,((((5:4.940954e-03,21:5.023843e-03):7.831493e-03,63:5.088425e-03):2.818658e-03,15:6.058390e-03):1.282918e-04,(6:8.318401e-03,11:8.258963e-03):4.920875e-03):2.229555e-03):2.243828e-03):2.333314e-03,((68:5.095402e-03,((60:8.825913e-03,59:5.334865e-03):9.495783e-04,58:6.205580e-03):2.135446e-03):2.738897e-03,(28:1.005819e-02,(18:5.379212e-03,19:2.222059e-03):6.399843e-03):2.226212e-03):1.238692e-03):3.253761e-03,55:2.372759e-02):3.055340e-03):3.525102e-04,((48:6.539583e-03,67:4.862522e-03):3.507508e-03,((24:6.857273e-04,23:1.409079e-02):3.632294e-03,66:1.064338e-02):2.982877e-03):9.880952e-03):1.386026e-03,(22:4.213472e-03,27:1.131971e-02):2.222898e-03):4.018902e-04):3.925932e-03):2.353325e-04):2.131417e-03):1.635046e-03):2.991243e-03):3.293190e-03,3:1.083053e-02,1:1.058975e-02);
   tree run2.90000 = [&U] (((9:6.097234e-03,(54:5.876442e-03,((43:5.924713e-03,(((27:8.766133e-03,22:2.791780e-03):9.924583e-04,((25:5.925355e-03,47:3.057244e-02):1.900528e-03,30:1.324266e-02):1.236562e-03):2.809587e-03,((((((29:1.249485e-02,(10:1.072991e-02,(63:8.420011e-03,(((5:3.583071e-03,21:2.971180e-03):1.007779e-02,15:3.677312e-03):1.680359e-03,(6:2.872074e-03,11:1.056857e-02):2.305870e-03):1.175698e-03):3.729457e-03):1.278529e-03):1.115250e-03,((13:1.813742e-02,(((35:1.380736e-03,37:3.006846e-03):2.768576e-03,38:1.991461e-03):1.938927e-03,36:7.057650e-03):8.395371e-03):4.292284e-03,(((((20:5.476276e-04,2:3.012338e-03):5.478431e-03,((69:6.588867e-03,((((51:5.190070e-03,17:1.289395e-03):6.420806e-03,52:1.471680e-02):2.460491e-03,((64:3.292897e-03,65:3.753361e-03):9.029185e-04,(14:7.883870e-03,56:9.110771e-03):2.005892e-03):2.218512e-03):2.793786e-03,57:2.375015e-02):2.795903e-03):4.036556e-03,(((45:2.966226e-02,34:2.545429e-02):1.821819e-03,((4:4.701131e-03,53:1.644716e-03):1.602759e-03,(((42:1.771595e-02,((39:2.494649e-02,7:5.438330e-03):3.669829e-03,32:5.847881e-03):1.608913e-04):2.520807e-03,(16:1.086385e-02,(41:9.822440e-04,40:6.009842e-04):5.063673e-03):2.479882e-03):6.442606e-04,33:3.311083e-03):5.337732e-03):2.576261e-03):4.033911e-03,8:2.416513e-03):1.189568e-04):1.060865e-03):1.374574e-03,71:5.986124e-03):2.098529e-04,(70:1.114206e-02,(46:1.322031e-02,26:8.680578e-03):1.664318e-03):1.795913e-03):7.874105e-03,(31:3.902685e-03,44:5.618594e-03):6.784139e-03):1.047982e-03):5.364020e-03):2.999438e-03,(68:4.540647e-03,((60:5.525912e-03,59:5.558566e-03):1.380543e-03,58:4.140585e-03):1.179717e-03):2.560557e-03):2.536460e-03,(((18:5.510212e-03,19:4.869976e-03):3.684252e-03,28:6.998939e-03):2.238650e-03,55:2.071085e-02):1.936858e-03):3.295386e-03,(62:1.120911e-02,72:7.139137e-03):5.467575e-03):1.075936e-03,(((66:8.011925e-03,(48:8.805602e-03,23:1.858776e-02):2.519267e-03):3.280338e-03,67:5.941049e-03):1.295146e-03,24:1.501883e-02):5.491211e-03):1.597859e-03):1.384933e-03):7.993041e-04,61:6.143474e-03):1.692185e-03):1.853588e-03):2.038626e-03,(12:2.109765e-02,(50:1.069132e-02,49:7.664809e-03):1.160763e-02):2.163757e-03):4.121503e-03,3:8.229129e-03,1:1.036364e-02);
   tree run2.95000 = [&U] ((12:2.051730e-02,((((61:5.920497e-03,((((27:1.090995e-02,22:4.964087e-03):1.617977e-03,((47:3.982782e-02,25:5.729879e-03):3.302846e-03,30:1.556180e-02):8.694211e-04):4.273272e-04,((62:1.274690e-02,72:1.004020e-02):5.564455e-03,(((48:1.337263e-02,67:2.917444e-03):1.324088e-03,(23:1.331198e-02,(66:3.358268e-03,24:6.421406e-03):7.290733e-03):1.083151e-03):1.223791e-02,(((((31:5.555608e-03,44:5.137715e-03):2.590661e-03,(((70:1.408202e-02,(46:1.838234e-02,26:1.375594e-02):3.130304e-03):1.385363e-03,(71:5.619416e-03,((8:4.381580e-03,(((((45:2.646838e-02,33:4.592885e-03):6.365442e-03,(((32:5.352227e-03,16:6.922703e-03):2.068766e-03,(39:2.494575e-02,7:3.076795e-03):5.157657e-03):3.506555e-03,(42:1.653077e-02,(41:3.857023e-04,40:5.535371e-04):1.119444e-02):5.718971e-04):3.949524e-03):3.607366e-03,4:4.543003e-03):1.106923e-03,53:2.887553e-03):6.870543e-03,(34:2.950527e-02,(20:1.476921e-03,2:2.013505e-03):3.697153e-03):3.664516e-03):1.357638e-03):1.089077e-03,(69:5.966633e-03,((52:1.193277e-02,((51:9.563672e-03,17:4.776778e-03):7.046944e-03,57:2.804083e-02):2.374154e-03):1.679486e-03,(56:1.295647e-02,((64:3.631304e-03,65:5.078809e-03):3.220940e-03,14:1.059553e-02):5.475369e-04):2.170258e-03):3.166670e-03):4.254634e-03):4.548944e-03):5.492746e-04):2.438092e-03,(13:2.258945e-02,(((38:3.244275e-05,37:1.570128e-03):1.294419e-03,35:2.698587e-03):6.508312e-03,36:1.041554e-02):6.463889e-03):4.984325e-03):3.470106e-03):6.256529e-03,(((6:5.547482e-03,11:1.002973e-02):2.928215e-03,(15:5.034038e-03,(63:1.118033e-02,(21:5.311232e-03,5:2.841356e-03):9.813228e-03):5.781342e-03):7.874346e-04):3.593063e-03,(10:7.440756e-03,29:1.275307e-02):3.625877e-03):7.859412e-04):2.788516e-03,(68:7.092332e-03,((60:5.801040e-03,59:2.856417e-03):7.988221e-04,58:6.042042e-03):3.679756e-03):3.269889e-03):1.206425e-03,(((18:5.172157e-03,19:5.214666e-03):6.429299e-03,55:2.505681e-02):1.980751e-03,28:1.106033e-02):2.439997e-03):2.596786e-03):2.203743e-03):1.482284e-03):9.804844e-04,43:1.070157e-02):7.246162e-05):1.787899e-03,9:6.997496e-03):1.196640e-03,54:6.330889e-03):3.534343e-03,(50:7.647782e-03,49:6.131808e-03):1.327139e-02):1.704534e-04):4.836753e-03,3:7.191584e-03,1:1.130066e-02);
   tree run2.100000 = [&U] ((12:2.011366e-02,((50:9.538855e-03,49:9.543718e-03):1.240448e-02,(((43:1.050825e-02,(61:6.217233e-03,(((27:7.067254e-03,22:3.790492e-03):1.489138e-03,((25:3.949279e-03,47:3.471777e-02):1.207809e-03,30:1.340467e-02):2.776669e-03):3.700753e-03,((((68:5.087316e-03,((60:5.198915e-03,59:3.488827e-03):1.230974e-03,58:5.354803e-03):6.983204e-04):1.405731e-03,(((((31:3.366604e-03,44:5.335579e-03):2.474645e-03,((((46:1.191781e-02,70:1.505571e-02):9.585592e-04,26:1.518294e-02):2.218061e-03,71:5.835831e-03):5.906613e-04,((((34:3.312591e-02,(20:3.395186e-03,2:3.965499e-03):1.512808e-03):2.414563e-03,((((45:3.162226e-02,(16:8.926949e-03,(((39:2.452796e-02,7:5.853595e-03):5.715140e-03,(32:5.149879e-03,42:1.722400e-02):1.358291e-03):2.696250e-03,(41:9.024095e-04,40:2.645574e-03):6.479189e-03):3.408842e-03):2.482620e-03):3.181073e-03,33:3.263569e-03):4.977390e-03,4:6.906901e-03):4.672713e-04,53:3.830440e-03):9.967648e-03):9.981477e-04,(69:6.396299e-03,((((64:3.643985e-03,(56:1.325724e-02,65:2.985929e-03):3.456051e-04):1.491961e-03,((51:6.425059e-03,17:3.335737e-03):1.075198e-02,52:1.417439e-02):3.375823e-03):1.232217e-03,14:8.030189e-03):1.323627e-03,57:3.220530e-02):3.311470e-03):4.761573e-03):6.747569e-04,8:2.507421e-03):1.196796e-03):8.240739e-03):2.387514e-03,(13:1.483706e-02,((38:8.298996e-04,(35:1.948819e-03,37:2.580170e-03):5.793375e-04):4.124442e-03,36:4.350675e-03):7.180401e-03):1.065744e-02):3.850357e-03,(10:1.557635e-02,(29:1.277229e-02,((6:3.191104e-03,11:8.515714e-03):1.988595e-03,(15:7.066999e-03,(63:7.027915e-03,(21:5.697392e-03,5:2.430195e-03):8.102371e-03):2.602947e-03):2.645156e-03):8.462821e-04):2.422302e-03):1.002020e-03):4.609744e-03,((28:9.982764e-03,(18:7.123923e-03,19:3.001725e-03):8.842039e-03):2.786128e-03,55:2.605277e-02):1.660076e-03):8.916364e-04):5.276041e-03,(((48:5.167905e-03,67:4.141149e-03):2.973560e-03,23:2.320663e-02):1.229774e-03,(24:5.690787e-03,66:6.969414e-03):2.349389e-03):7.106314e-03):3.471866e-03,(62:1.159771e-02,72:9.443649e-03):3.481464e-03):7.700414e-04):3.959171e-03):1.235101e-03):2.270360e-04,9:1.078135e-02):3.695388e-03,54:5.134325e-03):3.749376e-03):4.787148e-04):1.917319e-03,3:1.443555e-02,1:1.114603e-02);
   tree run2.105000 = [&U] ((((9:7.366067e-03,((((30:1.389748e-02,43:1.081799e-02):4.274882e-03,(((((62:1.447610e-02,72:8.801419e-03):6.175928e-03,(55:1.977624e-02,(((29:1.157058e-02,((((31:2.830621e-03,44:5.412054e-03):3.739702e-03,(71:5.990994e-03,((((8:5.654840e-03,(34:3.289815e-02,(((((7:4.808774e-03,39:2.521562e-02):5.820728e-03,(((42:1.436656e-02,16:1.636858e-02):2.922985e-03,32:7.219881e-03):7.491226e-04,(41:3.326435e-03,40:1.835263e-03):5.545951e-03):2.637829e-03):2.959105e-03,33:4.096894e-03):1.003226e-03,45:2.391293e-02):4.262094e-03,(53:2.140551e-03,4:3.149855e-03):9.403595e-04):3.196675e-03):3.243043e-03):6.336986e-04,((((52:1.518742e-02,(51:9.477699e-03,17:1.810289e-03):9.568097e-03):3.173690e-03,((65:3.544136e-03,64:3.410883e-03):2.401924e-03,(14:7.956494e-03,56:1.382846e-02):5.323434e-04):7.738926e-04):1.132169e-03,57:2.833834e-02):7.533984e-04,69:4.587543e-03):4.241457e-03):1.756654e-03,(2:2.132515e-03,20:8.140544e-04):2.407097e-03):1.555481e-03,((26:5.661717e-03,46:1.605799e-02):3.322942e-03,70:1.153446e-02):1.161635e-03):9.582730e-04):5.207730e-03):2.486485e-03,((((37:7.258251e-03,38:6.236996e-06):2.892848e-05,35:1.712752e-03):5.080286e-03,36:1.221681e-02):5.848031e-03,13:1.656056e-02):4.927330e-03):5.702087e-03,(10:1.134415e-02,((6:4.732650e-03,11:8.659208e-03):3.309864e-03,((63:6.366912e-03,(21:2.637682e-03,5:4.178982e-03):5.244462e-03):1.493354e-03,15:4.508263e-03):2.289549e-03):2.223849e-03):1.711538e-03):1.614514e-03):1.498866e-03,(((59:7.031620e-03,60:3.569692e-03):1.806025e-03,58:7.002792e-03):6.608063e-04,68:8.670648e-03):1.580452e-03):2.018242e-03,(28:1.174439e-02,(19:5.584939e-03,18:5.726060e-03):7.763703e-03):2.515673e-03):1.944890e-03):2.674432e-04):2.482151e-03,((48:1.419359e-02,67:4.189283e-03):2.711587e-03,((23:4.925522e-03,24:2.232928e-03):1.110760e-02,66:1.065175e-02):7.625634e-04):1.098443e-02):8.563444e-04,(25:4.020990e-03,47:3.804055e-02):3.819683e-03):1.033802e-05,(22:2.802324e-03,27:8.417288e-03):1.691410e-03):9.223389e-04):2.045080e-04,61:4.381452e-03):2.915610e-03,54:9.835041e-03):1.258019e-03):4.552876e-03,(49:9.800259e-03,50:5.292134e-03):1.869746e-02):1.467106e-04,12:2.885812e-02):1.615402e-03,3:8.225420e-03,1:1.319496e-02);
   tree run2.110000 = [&U] (((54:7.839162e-03,((((30:1.306219e-02,((61:2.641311e-03,(62:1.180386e-02,72:8.634201e-03):6.223027e-03):2.276223e-03,((((19:1.058269e-02,18:3.431559e-03):5.163836e-03,(28:1.047200e-02,55:1.917752e-02):2.033068e-03):2.971812e-03,((68:3.054250e-03,((59:4.836009e-03,60:7.800480e-03):1.935527e-03,58:5.597175e-03):5.685532e-04):1.688855e-03,(((10:1.206296e-02,29:7.948536e-03):1.193193e-03,((6:2.618497e-03,11:1.069336e-02):1.739589e-03,((63:5.626738e-03,(21:5.298579e-03,5:3.536967e-03):6.636041e-03):3.678748e-03,15:8.478840e-03):1.072127e-03):5.180399e-03):7.847069e-04,((((71:5.446543e-03,((34:2.904106e-02,(((((7:9.368759e-03,39:2.383953e-02):5.504842e-03,((41:1.597113e-05,40:1.444248e-03):5.770907e-03,(42:1.338032e-02,16:1.334313e-02):2.579029e-03):1.724960e-03):1.464575e-03,32:1.188889e-02):5.067286e-03,(45:2.210869e-02,33:6.067469e-04):2.353105e-03):8.175769e-04,(4:5.060466e-03,53:4.346549e-03):1.308877e-04):6.843821e-04):6.364977e-03,((((2:2.573873e-03,20:7.389485e-04):5.608095e-03,(((((51:6.487298e-03,17:1.564546e-03):9.792515e-03,57:2.235058e-02):1.611824e-03,52:1.658852e-02):1.346116e-03,(14:6.024546e-03,(56:1.255263e-02,(65:2.984652e-03,64:3.986918e-03):5.778655e-04):9.703521e-05):2.207253e-03):2.371162e-03,69:7.272634e-03):4.803141e-03):8.833220e-04,8:7.965223e-03):3.997455e-05,26:9.041648e-03):1.480181e-04):3.570651e-03):6.454359e-04,(70:7.382383e-03,46:1.021462e-02):4.549689e-03):9.460493e-03,((((38:3.896159e-03,37:4.539095e-03):1.103418e-03,35:4.570029e-03):4.576763e-03,36:7.017900e-03):8.670893e-03,13:1.831772e-02):8.013200e-03):1.757999e-03,(31:3.992366e-03,44:4.637296e-03):5.283750e-03):4.977752e-03):1.901928e-03):3.664902e-04):4.001438e-03,(66:7.114975e-03,((23:5.499053e-03,24:3.307680e-03):8.736201e-03,(48:5.163148e-03,67:3.457229e-03):2.864355e-03):1.570105e-03):1.040544e-02):6.574483e-04):1.596026e-03):1.820096e-04,((25:4.123733e-03,47:3.453087e-02):2.471475e-03,(22:3.366580e-03,27:7.640696e-03):2.890978e-03):9.276814e-04):2.869612e-03,43:9.051544e-03):2.932011e-03,9:4.605444e-03):1.346794e-03):3.939829e-03,((49:4.642155e-03,50:5.581494e-03):7.901673e-03,12:1.771294e-02):1.859791e-03):4.447088e-03,3:1.157019e-02,1:1.164063e-02);
   tree run2.115000 = [&U] ((((((61:6.917117e-03,(27:1.035935e-02,(((25:5.597805e-03,47:4.061706e-02):3.345619e-03,((((62:1.075860e-02,72:7.637995e-03):3.773103e-03,30:1.471168e-02):3.539359e-03,((((19:7.757564e-03,18:7.443936e-03):5.261543e-03,28:7.529078e-03):5.110407e-03,55:3.104361e-02):1.560754e-03,(((29:1.277621e-02,(10:1.357794e-02,((63:8.373595e-03,(21:3.543293e-03,5:5.559543e-03):1.001257e-02):2.240639e-03,(6:5.137956e-03,(11:1.230490e-02,15:2.460024e-03):2.602928e-03):3.846763e-03):3.184180e-03):2.263799e-03):6.274852e-04,((((71:3.039224e-03,(70:1.230368e-02,46:1.128390e-02):3.072070e-03):1.354811e-03,(8:3.110660e-03,((26:9.586955e-03,(((((7:1.277395e-02,39:2.804133e-02):5.937897e-03,((32:6.940515e-03,(16:9.057182e-03,42:1.714063e-02):1.157788e-03):7.294219e-04,(41:1.389157e-03,40:5.144965e-04):7.361346e-03):1.045349e-03):6.695835e-03,(45:2.180459e-02,33:1.673563e-03):3.851718e-03):1.808853e-03,4:5.611490e-03):4.331175e-04,53:9.634202e-03):4.949378e-03):1.478083e-03,((34:3.058556e-02,(2:3.985732e-03,20:1.653191e-03):2.117234e-03):9.082435e-04,(((((51:5.147724e-03,17:5.478101e-03):8.007252e-03,57:2.533413e-02):5.492638e-03,52:1.951230e-02):1.792336e-03,(56:1.388366e-02,(65:3.613224e-03,(64:3.461359e-03,14:1.014437e-02):5.043463e-04):1.837853e-03):2.887274e-04):3.890605e-03,69:8.840402e-03):4.755960e-03):9.373633e-04):2.668762e-04):1.131080e-03):1.051635e-02,((((35:6.704767e-04,38:1.238190e-03):1.137776e-03,37:6.064818e-03):7.022060e-03,36:6.076420e-03):7.391642e-03,13:1.859099e-02):6.862092e-03):4.919166e-03,(31:4.364874e-03,44:7.008824e-03):6.892316e-03):3.666290e-03):4.940424e-03,(68:6.679449e-03,((59:4.064996e-03,60:4.782559e-03):1.448502e-03,58:5.142614e-03):2.906818e-03):1.471882e-03):2.987415e-04):2.340675e-03):1.893145e-03,(66:7.494290e-03,((23:1.170223e-02,24:1.087078e-03):8.338145e-03,(48:9.445450e-03,67:1.210304e-02):5.448806e-03):3.370346e-04):9.596959e-03):2.492790e-03):3.740605e-04,22:5.069863e-03):7.539670e-04):1.405051e-03):1.305308e-03,43:1.052367e-02):1.034678e-03,54:7.352158e-03):6.418695e-04,9:7.487225e-03):2.515575e-03,(12:1.998444e-02,(49:1.076537e-02,50:1.398352e-02):7.562249e-03):1.025072e-03):4.800264e-03,3:5.773654e-03,1:1.333129e-02);
   tree run2.120000 = [&U] ((((((((25:9.239250e-03,47:3.879759e-02):4.093612e-03,(22:3.080438e-03,27:5.533270e-03):1.534764e-03):1.686268e-03,(((66:2.041279e-03,24:3.181211e-03):3.739640e-03,(48:1.039332e-02,(67:6.589043e-03,23:1.504433e-02):4.823201e-04):3.150085e-03):9.762225e-03,((61:2.941840e-03,30:1.537813e-02):2.778008e-03,((62:9.987489e-03,72:7.660859e-03):1.027750e-02,(55:2.508860e-02,(((68:4.692628e-03,(58:5.894049e-03,(59:6.592430e-03,60:5.387402e-03):3.034961e-03):2.497943e-03):1.544379e-03,(((((15:3.469134e-03,(63:8.343160e-03,(21:4.421621e-03,5:2.888974e-03):7.519804e-03):7.685832e-04):1.923197e-03,(6:5.908407e-03,11:8.079668e-03):1.761534e-03):2.978885e-03,10:1.051056e-02):1.037900e-03,((31:4.158203e-03,44:5.969019e-03):2.290171e-03,((13:1.877423e-02,(((37:3.872511e-03,35:9.974621e-04):7.069256e-04,38:2.323608e-04):5.087583e-03,36:9.881068e-03):5.800092e-03):7.240176e-03,((71:4.743324e-03,((34:3.393102e-02,(20:1.944108e-03,2:5.677306e-03):1.952420e-03):3.111622e-04,((8:4.561752e-03,((33:3.360997e-04,45:2.290585e-02):7.203683e-03,(((((42:1.293951e-02,16:8.980573e-03):2.157665e-03,(41:1.174136e-03,40:3.719638e-04):4.072595e-03):5.936542e-04,(32:4.948900e-03,(39:2.195305e-02,7:3.512259e-03):3.934266e-03):1.373612e-03):5.633902e-03,4:2.062040e-03):1.229904e-04,53:5.727950e-03):4.678697e-03):3.918832e-03):7.842008e-04,(69:6.955761e-03,((((51:6.944078e-03,17:2.080929e-03):6.821536e-03,57:2.485075e-02):2.742010e-04,52:1.538093e-02):3.342988e-04,((65:4.843918e-03,64:5.674685e-03):1.182003e-03,(56:1.539236e-02,14:9.049611e-03):2.360676e-04):2.954144e-03):3.439140e-03):3.845022e-03):1.302828e-03):1.377339e-03):1.140428e-03,((70:1.046480e-02,46:1.416068e-02):1.862018e-03,26:7.523395e-03):2.345038e-03):7.931068e-03):3.110015e-03):5.029271e-03):2.689189e-03,29:1.319117e-02):2.862883e-03):1.024965e-03,(28:1.231802e-02,(18:3.961266e-03,19:4.570418e-03):8.255378e-03):1.970250e-03):6.140660e-04):1.032045e-03):2.996839e-03):6.489191e-04):3.157984e-03):1.597934e-03,43:8.158933e-03):2.560103e-03,54:7.266714e-03):1.407126e-03,9:7.777451e-03):1.784018e-03,((50:1.050815e-02,49:7.450556e-03):1.042778e-02,12:1.810934e-02):3.272863e-03):4.356837e-03,3:8.105311e-03,1:8.365231e-03);
   tree run2.125000 = [&U] ((((49:1.247800e-02,50:3.817895e-03):1.363672e-02,12:1.935689e-02):7.675579e-04,(((((((((66:2.267588e-05,30:5.450385e-03):5.386369e-03,((48:9.868616e-03,67:6.183910e-03):4.928336e-03,(24:1.517654e-04,23:6.635065e-03):1.056687e-02):1.915871e-03):3.242151e-03,((55:2.404191e-02,((28:7.943191e-03,(19:3.671233e-03,18:6.588728e-03):3.688159e-03):3.480380e-03,((68:3.356254e-03,(58:4.533748e-03,(59:4.152778e-03,60:6.223116e-03):1.401185e-03):2.135671e-03):1.765026e-03,(((((11:1.266384e-02,6:2.922117e-03):1.972716e-03,(((21:2.763697e-03,5:5.029359e-03):4.114007e-03,63:6.968279e-03):3.739655e-03,15:7.141580e-03):8.449022e-04):2.186302e-03,10:1.074001e-02):6.067384e-04,((31:2.330339e-03,44:3.472985e-03):6.758877e-03,((((37:2.509341e-03,(35:1.504430e-03,38:5.038163e-04):3.372514e-04):4.818587e-03,36:7.084983e-03):5.603381e-03,13:2.002345e-02):4.128926e-03,(46:1.468424e-02,(((26:1.539015e-02,((((4:4.514684e-03,(((7:4.862532e-03,39:2.512248e-02):5.688757e-03,((16:7.974156e-03,42:1.123007e-02):3.132155e-03,(32:5.266884e-03,(41:1.596035e-03,40:1.182997e-03):4.577383e-03):7.338305e-05):1.116516e-03):4.153073e-03,(45:2.409548e-02,33:6.980828e-04):6.026205e-03):3.031064e-03):2.247528e-04,53:3.416109e-03):6.062184e-03,8:3.983658e-03):1.249399e-04,34:3.139043e-02):4.930581e-04):1.340317e-04,(((((14:1.381462e-02,(64:6.021759e-03,65:2.645359e-03):2.561905e-03):2.531891e-04,56:1.404472e-02):2.121003e-03,52:1.079306e-02):1.253931e-03,((51:6.129181e-03,17:2.248947e-03):6.366087e-03,57:3.482302e-02):2.779897e-03):2.766699e-03,69:5.743703e-03):3.383297e-03):3.890567e-03,((70:1.910017e-02,71:3.302028e-03):1.423179e-03,(2:4.452331e-03,20:2.478324e-04):5.688680e-03):1.134081e-03):6.412978e-04):4.398119e-03):4.640642e-03):2.997439e-03):1.181800e-03,29:9.939826e-03):3.309573e-03):2.468884e-03):2.290344e-03):6.250746e-04,(62:1.309507e-02,72:6.867753e-03):4.269107e-03):2.787149e-03):3.163649e-03,(22:5.115200e-03,27:8.673016e-03):7.665939e-04):2.272929e-04,(25:6.646475e-03,47:3.606261e-02):2.715329e-03):2.365467e-03,61:3.428464e-03):1.277246e-03,43:1.034432e-02):1.395903e-03,54:6.578080e-03):1.716974e-03,9:5.361119e-03):4.249614e-03):3.267996e-03,3:9.446700e-03,1:1.026591e-02);
   tree run2.130000 = [&U] ((((50:7.631895e-03,49:4.830304e-03):1.181765e-02,((54:7.755987e-03,((43:8.112683e-03,30:4.684313e-03):3.588897e-03,((((27:7.797626e-03,22:4.403628e-03):2.152093e-03,(25:7.397348e-03,47:3.561718e-02):6.838111e-04):5.822674e-04,(((55:2.027815e-02,(((((59:3.285153e-03,60:5.385689e-03):1.508655e-03,68:6.822475e-03):9.413742e-04,58:4.189943e-03):1.505703e-03,(28:6.464802e-03,(18:2.370705e-03,19:9.693028e-03):1.110441e-02):4.857435e-03):6.177782e-04,(((31:3.029734e-03,44:4.344069e-03):3.211474e-03,(((((20:1.556673e-03,2:1.535755e-03):1.718285e-03,((34:2.694979e-02,((((64:4.475564e-03,65:3.154056e-03):1.886394e-03,(56:1.419516e-02,(((51:7.495610e-03,17:3.089227e-03):5.494495e-03,52:1.087274e-02):3.136430e-03,14:1.313390e-02):6.742202e-04):9.929539e-04):1.373196e-03,(57:2.590156e-02,69:5.813789e-03):1.700073e-03):2.092152e-03,8:2.817592e-03):1.975953e-03):1.008894e-03,((((39:2.827566e-02,7:2.753434e-03):6.098037e-03,(42:1.754623e-02,((41:1.364503e-04,40:3.635043e-03):7.978346e-03,(32:6.944364e-03,16:9.883637e-03):2.589963e-03):4.168026e-04):4.038255e-04):3.539740e-03,(33:1.341520e-03,45:1.767662e-02):4.298072e-03):3.801019e-03,(53:3.197315e-03,4:3.597123e-03):2.829449e-03):6.710572e-03):1.911910e-03):2.702596e-03,71:4.160289e-03):9.108841e-04,(70:1.505852e-02,(26:8.850779e-03,46:1.020621e-02):1.839816e-03):1.469654e-03):4.649978e-03,(13:1.985413e-02,((35:5.713639e-03,(38:1.725494e-03,37:6.108780e-03):1.394695e-04):4.183691e-03,36:8.852305e-03):6.356688e-03):3.774688e-03):1.931621e-03):3.598382e-03,((10:1.501864e-02,29:1.001069e-02):2.663098e-03,((6:4.658654e-03,11:7.000874e-03):1.272781e-03,(((21:1.556982e-03,5:1.368865e-03):7.993244e-03,63:6.588130e-03):3.690900e-04,15:6.473206e-03):2.829198e-03):1.938550e-03):1.123483e-03):1.721850e-03):1.625067e-03):1.232358e-04,(62:1.040310e-02,72:7.523211e-03):9.925630e-03):1.636918e-03,(24:5.521282e-03,((67:3.002352e-03,48:7.990276e-03):5.032567e-03,(66:6.524546e-03,23:1.802082e-02):1.599187e-03):1.435527e-03):7.900830e-03):2.535260e-03):1.634869e-03,61:5.473824e-03):7.919012e-04):2.445432e-03):7.423322e-04,9:4.886799e-03):3.433664e-03):4.655674e-04,12:1.770035e-02):4.580636e-03,3:1.106380e-02,1:1.084339e-02);
   tree run2.135000 = [&U] (((9:7.926430e-03,(((((27:1.214992e-02,22:6.895655e-03):2.362106e-03,(47:3.719279e-02,25:6.977932e-03):3.422819e-03):8.073512e-04,(((62:7.421303e-03,72:1.079635e-02):6.987578e-03,(30:9.403491e-03,61:1.810932e-03):4.650166e-03):2.517274e-03,((((23:1.630574e-02,24:3.976016e-03):3.122902e-03,(48:6.523641e-03,67:6.191868e-03):1.877399e-03):4.854415e-04,66:7.493430e-03):6.702517e-03,((55:2.408130e-02,(28:8.026677e-03,(19:7.363957e-03,18:1.900430e-03):6.729443e-03):1.889635e-03):3.656512e-03,(((((13:2.168343e-02,(((35:2.564307e-03,37:8.755327e-03):6.320569e-04,38:1.347138e-03):1.086057e-02,36:8.873461e-03):9.851190e-03):5.093576e-03,(46:1.389735e-02,((70:1.346766e-02,(71:6.952865e-03,((((33:7.553578e-03,((((16:9.748459e-03,42:1.429945e-02):1.485312e-03,(41:1.141789e-03,40:1.219953e-03):6.829422e-03):1.046267e-03,45:3.119251e-02):2.142904e-03,((7:5.375283e-03,39:2.474523e-02):4.760774e-03,32:8.338484e-03):2.013837e-03):2.395754e-03):5.891403e-03,4:6.054626e-03):9.970061e-04,53:4.191983e-03):7.429871e-03,((((69:6.041218e-03,(57:2.739715e-02,(14:9.896806e-03,(((52:1.906364e-02,(17:2.503946e-03,51:4.896712e-03):8.577939e-03):5.645133e-04,56:9.272305e-03):2.370134e-03,(64:3.337040e-03,65:4.617122e-03):1.523808e-03):3.271150e-04):2.869899e-03):2.071021e-03):1.563992e-03,34:3.328328e-02):3.345607e-03,(20:6.569696e-04,2:2.926082e-03):5.592847e-03):2.806267e-03,8:6.565301e-03):2.245334e-04):1.881314e-03):4.709440e-04):2.498982e-03,26:9.538927e-03):1.596523e-03):3.735589e-03):4.748566e-03,(31:6.489413e-03,44:5.108941e-03):8.423764e-03):6.839223e-03,(((((5:7.493476e-03,21:4.673135e-03):6.170655e-03,63:1.013738e-02):2.783143e-03,15:5.389850e-03):2.011264e-03,(11:1.470992e-02,6:8.964824e-03):4.857588e-04):2.029343e-03,(10:1.123016e-02,29:1.359858e-02):3.041395e-03):1.105857e-03):6.388047e-03,((58:8.412795e-03,(59:7.314641e-03,60:3.723214e-03):1.992694e-04):1.053565e-03,68:5.581800e-03):2.834490e-03):1.304972e-03):4.938416e-03):3.659728e-03):1.121486e-03):1.533769e-03,43:1.376102e-02):2.857850e-03,54:8.304233e-03):2.000287e-03):5.887257e-03,(12:2.720081e-02,(50:1.087779e-02,49:1.151632e-02):1.158698e-02):1.113642e-03):3.306726e-03,3:9.305207e-03,1:1.455086e-02);
   tree run2.140000 = [&U] (((50:7.846498e-03,49:4.889110e-03):1.021708e-02,(12:1.755794e-02,(9:5.306714e-03,(((43:4.117181e-03,30:1.355621e-02):1.014375e-02,(((25:7.296964e-03,47:4.103300e-02):2.696134e-03,((27:9.225709e-03,22:3.928272e-03):1.095436e-03,(((66:6.724492e-03,24:5.048091e-03):2.754322e-03,(23:1.288522e-02,(48:9.835968e-03,67:1.087368e-03):2.378171e-03):9.286405e-04):9.718708e-03,(((((28:6.784549e-03,(18:8.929881e-03,19:4.945651e-03):3.409664e-03):3.966950e-03,(68:6.809217e-03,((59:7.765668e-03,60:4.159331e-03):9.917648e-04,58:4.071917e-03):1.549831e-03):2.679937e-03):1.010219e-03,(((10:8.892787e-03,29:9.256303e-03):2.688074e-03,((6:5.483511e-03,11:1.080039e-02):2.763890e-03,((5:3.018995e-03,21:3.018727e-03):5.819646e-03,(15:4.772497e-03,63:7.012598e-03):1.271611e-03):1.100797e-03):3.812568e-03):1.979785e-03,((31:3.852324e-03,44:5.272748e-03):2.553245e-03,(((((((34:3.511976e-02,(20:3.458231e-04,2:2.787591e-03):6.229319e-03):3.412041e-04,8:4.708807e-03):1.367368e-03,(53:3.385363e-03,(4:4.070634e-03,((45:2.184915e-02,33:2.593435e-03):9.559812e-04,((((39:2.271243e-02,7:3.789574e-03):5.242126e-03,42:1.696336e-02):1.541139e-03,(32:7.181911e-03,16:1.034998e-02):8.804410e-04):1.269843e-03,(41:1.108412e-03,40:6.795947e-05):5.553282e-03):3.696221e-03):3.446170e-03):1.116288e-03):7.783460e-03):1.203693e-03,((((56:9.179927e-03,(65:3.694853e-03,64:3.303431e-03):1.489781e-03):2.492003e-04,14:8.206830e-03):3.221211e-03,((57:1.973314e-02,(51:1.180429e-02,17:5.107698e-03):7.638231e-03):1.719776e-03,52:1.592150e-02):4.109965e-03):3.439459e-03,69:5.283783e-03):3.499010e-03):8.751673e-04,71:2.469712e-03):1.251653e-03,((46:1.083700e-02,26:8.231897e-03):4.188197e-03,70:1.411353e-02):1.346086e-03):7.481455e-03,(13:2.247799e-02,((38:1.650663e-03,(35:2.827806e-03,37:2.901487e-03):4.807772e-04):4.287482e-03,36:9.904519e-03):6.097159e-03):6.162321e-03):3.922494e-03):8.360386e-03):3.181226e-03):1.789230e-03,55:2.059092e-02):9.210594e-04,(62:8.663506e-03,72:8.551230e-03):6.839716e-03):4.927902e-03):1.484418e-03):1.186066e-04):1.592295e-03,61:5.095692e-03):4.902231e-04):1.657809e-03,54:7.447200e-03):1.070316e-03):4.605866e-03):4.522702e-05):5.043258e-03,3:8.226249e-03,1:1.255345e-02);
   tree run2.145000 = [&U] ((((50:8.531276e-03,49:4.103297e-03):1.291968e-02,12:1.902528e-02):1.668984e-03,(((((((((((31:5.206267e-03,44:5.869125e-03):5.840617e-03,((((70:1.387698e-02,(46:1.215810e-02,26:8.951862e-03):2.543591e-03):4.335436e-03,71:6.843500e-03):5.688826e-04,((((20:1.176294e-03,2:5.672723e-03):4.273845e-03,((((52:1.942264e-02,(51:8.809672e-03,17:6.190877e-03):5.227749e-03):3.729906e-04,((65:5.269198e-03,64:3.497503e-03):7.152078e-04,(14:9.217016e-03,56:1.172772e-02):2.494916e-04):3.388096e-03):2.408740e-03,57:2.467894e-02):8.377284e-04,69:8.965410e-03):2.338442e-03):6.333394e-03,(34:2.368561e-02,((4:5.692180e-03,((45:2.225864e-02,33:4.728753e-03):1.738755e-03,(((32:2.748025e-03,16:1.121495e-02):1.424010e-03,(42:1.244659e-02,(39:2.555023e-02,7:2.665730e-03):7.604797e-03):1.051420e-03):1.299993e-03,(41:4.851262e-04,40:1.384520e-03):4.625958e-03):5.872937e-03):3.329539e-03):2.100466e-03,53:5.465539e-03):2.399215e-03):3.178785e-03):8.315749e-04,8:4.902363e-03):6.866118e-04):7.905682e-03,(13:2.435652e-02,(((35:3.110416e-03,37:1.174361e-03):7.871206e-04,38:1.091756e-03):7.020783e-03,36:1.121422e-02):5.160560e-03):4.331094e-03):5.613693e-04):4.436319e-03,((((6:4.470344e-03,11:9.099670e-03):2.975438e-03,(15:9.128059e-03,(63:1.157314e-02,(5:4.124831e-03,21:4.357805e-03):6.301642e-03):1.709429e-03):1.399873e-03):2.270257e-03,10:9.693681e-03):1.695624e-03,29:1.189249e-02):1.355803e-03):2.479841e-03,((55:2.670777e-02,((18:2.403337e-03,19:8.999107e-03):3.372766e-03,28:1.132257e-02):2.023755e-03):2.008032e-03,(68:5.780767e-03,((59:4.676395e-03,60:6.386702e-03):2.250536e-03,58:3.870318e-03):1.968109e-03):2.187728e-03):2.592886e-04):2.574936e-03,(62:1.205667e-02,72:5.110160e-03):3.866431e-03):3.323685e-03,(((23:9.076491e-03,24:1.874448e-03):8.001166e-03,(48:1.286043e-02,67:9.277849e-03):2.554053e-03):1.483374e-03,66:4.688456e-03):7.850637e-03):9.188268e-04,61:4.274333e-03):9.939468e-04,((27:9.696776e-03,22:5.223938e-03):1.457748e-03,(25:7.652799e-03,47:3.622443e-02):3.898064e-03):2.791604e-03):1.569954e-03,(43:1.343368e-03,30:9.425254e-03):7.086487e-03):3.157173e-03,9:1.034876e-02):6.842998e-04,54:5.633122e-03):4.687163e-03):4.355062e-03,3:1.013267e-02,1:1.083159e-02);
   tree run2.150000 = [&U] (((12:2.345845e-02,(50:8.310795e-03,49:1.173173e-02):7.566674e-03):2.686093e-03,(9:1.329963e-02,((43:1.213667e-02,(((((24:1.223246e-02,(67:7.684625e-03,((66:5.807402e-03,23:1.639573e-02):2.536794e-03,48:1.387746e-02):2.312083e-04):7.975652e-04):8.485730e-03,((30:9.228432e-03,(62:7.872113e-03,72:9.823252e-03):3.972060e-03):1.898445e-03,(55:2.348100e-02,((((((((((((42:1.410214e-02,16:7.725385e-03):1.881707e-03,(41:9.820714e-04,40:1.013829e-03):4.589983e-03):6.471264e-04,((7:5.915534e-03,39:2.871160e-02):5.434865e-03,32:5.716924e-03):3.005867e-03):7.682891e-05,(33:8.041421e-03,45:2.086640e-02):2.613940e-03):7.145943e-03,(53:2.166458e-03,4:6.100062e-03):1.676796e-03):2.043934e-03,34:2.990168e-02):2.279706e-03,((((((46:1.815855e-02,26:9.583658e-03):2.095437e-03,70:1.099934e-02):5.569850e-04,71:3.558505e-03):3.121621e-03,((((17:2.434443e-03,51:4.448650e-03):7.021688e-03,57:1.857722e-02):4.846091e-03,(52:1.768501e-02,((14:1.086409e-02,56:5.990094e-03):2.945732e-04,(64:8.451923e-03,65:3.962322e-03):7.772556e-04):1.818678e-03):2.685009e-03):2.427097e-03,69:7.134734e-03):3.010676e-03):1.080235e-03,8:3.432683e-03):2.405616e-03,(20:2.678209e-04,2:1.226364e-03):5.436631e-03):7.625923e-04):7.857676e-03,(13:1.896030e-02,(((37:4.728965e-03,38:4.616820e-04):9.921934e-04,35:1.851796e-04):7.163612e-03,36:9.298742e-03):4.371188e-03):7.493891e-03):3.498354e-03,(31:4.619836e-03,44:6.747430e-03):7.728893e-03):3.618830e-03,(29:1.625775e-02,((((15:4.466738e-03,(5:3.262636e-03,21:3.044557e-03):6.365391e-03):2.214881e-03,63:5.308078e-03):1.572207e-03,(11:1.135878e-02,6:6.346649e-03):9.431891e-04):1.877346e-03,10:1.150224e-02):1.228373e-03):2.422738e-03):2.740340e-03,(((60:7.059430e-03,59:3.502712e-03):1.769141e-03,58:6.115136e-03):1.605749e-03,68:3.582347e-03):4.297465e-03):3.043175e-03,((19:7.154913e-03,18:7.654185e-03):4.787588e-03,28:1.261041e-02):3.583621e-04):1.738659e-03):1.560851e-03):1.427713e-03):3.231745e-03,(27:8.711458e-03,22:3.643049e-03):1.689301e-03):2.655514e-05,(47:3.404089e-02,25:5.874941e-03):2.727468e-03):2.599523e-03,61:5.463319e-03):2.079840e-03):2.999769e-03,54:4.980302e-03):1.492194e-03):7.730766e-03):3.777371e-03,3:1.192674e-02,1:9.756766e-03);
   tree run2.155000 = [&U] ((((50:1.190620e-02,49:1.099753e-02):7.603575e-03,(((61:8.662988e-03,(((((24:1.083088e-02,(67:6.015151e-03,48:1.183048e-02):4.794311e-03):3.347390e-03,(23:2.036721e-02,66:6.850919e-03):1.495929e-03):8.550679e-03,(((68:5.530521e-03,((59:4.676223e-03,60:3.989975e-03):4.832122e-04,58:5.123567e-03):6.244924e-04):1.766506e-03,(((31:5.027122e-03,44:4.466022e-03):3.254568e-03,(((((((((65:4.105053e-03,64:4.073873e-03):1.074244e-03,(14:9.031076e-03,56:1.232521e-02):3.540789e-03):1.915237e-03,(52:1.299978e-02,(57:2.590001e-02,(51:6.858055e-03,17:4.296022e-03):4.149659e-03):3.107869e-03):2.305638e-03):5.371922e-03,69:9.645659e-03):4.744192e-03,(34:3.139376e-02,(20:5.134299e-03,2:7.139629e-04):5.913234e-03):7.048842e-04):1.401393e-03,(8:6.907935e-03,(26:6.158034e-03,((53:2.792808e-03,((33:4.926905e-03,45:2.309133e-02):1.047310e-03,((32:3.997355e-03,16:1.191568e-02):2.893275e-03,((39:3.050031e-02,7:6.379860e-03):7.786652e-03,(42:1.561401e-02,(41:9.199677e-04,40:1.436352e-04):7.558410e-03):1.066390e-03):8.392725e-04):1.963100e-03):3.092256e-03):1.942061e-04,4:2.460166e-03):5.281389e-03):1.370336e-03):9.742282e-04):3.510104e-03,71:5.045232e-03):2.963713e-04,(46:1.825364e-02,70:1.126497e-02):7.610144e-03):5.905809e-03,(13:1.656594e-02,((35:8.717217e-04,(38:8.415749e-04,37:1.421554e-03):1.299204e-03):5.281593e-03,36:1.166588e-02):8.712230e-03):6.018948e-03):3.896915e-03):5.111543e-03,(29:7.303875e-03,(10:1.581125e-02,((15:3.828959e-03,(63:7.628401e-03,(5:9.328490e-03,21:1.380819e-03):2.736674e-03):3.741291e-03):1.768212e-03,(6:4.376151e-03,11:1.132687e-02):1.901094e-03):4.529953e-04):2.479391e-03):1.041687e-03):4.016006e-03):1.140708e-03,(((18:1.583204e-03,19:7.736930e-03):4.605136e-03,28:7.223285e-03):2.156978e-03,55:2.877793e-02):1.487102e-03):1.538288e-03):1.566583e-03,(62:7.566522e-03,72:9.118145e-03):6.756901e-03):2.208649e-03,((43:5.134861e-03,30:1.027379e-02):5.237840e-03,((27:6.281388e-03,22:3.568953e-03):2.202565e-03,(25:9.676556e-03,47:2.902666e-02):3.548732e-03):2.848920e-04):5.126191e-04):3.891099e-03):2.295547e-03,54:8.210063e-03):1.897089e-03,9:8.679260e-03):1.644976e-03):2.766941e-03,12:2.594633e-02):2.806079e-03,3:1.161913e-02,1:1.110130e-02);
   tree run2.160000 = [&U] (((9:8.845536e-03,((61:4.693062e-03,((((62:7.350286e-03,72:6.233318e-03):6.666550e-03,((66:7.217063e-03,24:9.029008e-03):4.858561e-03,((48:6.864587e-03,67:3.739501e-03):1.798238e-03,23:1.715211e-02):9.654506e-04):9.877461e-03):6.395817e-04,(((((18:2.703039e-03,19:7.377763e-03):5.143321e-03,28:9.685897e-03):2.561493e-03,(68:8.039157e-03,((60:6.370813e-03,59:6.084227e-03):5.249217e-04,58:4.835895e-03):1.667138e-03):2.557788e-03):1.948972e-03,55:2.624073e-02):4.816170e-04,((((31:5.611211e-03,44:5.919189e-03):3.703294e-03,((71:7.165297e-03,((46:1.556400e-02,70:6.161819e-03):2.067173e-03,(((((((56:9.224814e-03,(14:6.259108e-03,(65:3.167983e-03,64:5.056217e-03):1.428015e-03):6.114706e-05):2.427793e-03,(52:1.224936e-02,(51:8.927069e-03,17:3.882420e-03):8.687950e-03):2.617170e-04):2.622484e-03,57:2.372703e-02):2.356617e-03,69:8.190457e-03):4.240508e-03,(34:2.757179e-02,(20:1.861914e-03,2:1.919197e-03):1.377271e-03):4.164537e-04):6.150869e-04,(26:1.032559e-02,(4:3.606310e-03,(((33:5.287415e-04,45:2.422019e-02):3.246960e-03,(((42:1.491731e-02,(32:2.488496e-03,16:7.661470e-03):3.292555e-03):6.555551e-04,(41:6.827391e-04,40:3.458307e-03):6.631389e-03):1.414968e-03,(39:2.873965e-02,7:6.428646e-03):5.139295e-03):4.465872e-03):2.288319e-03,53:6.551781e-03):5.624997e-04):4.934443e-03):4.113698e-03):1.503089e-03,8:6.138091e-03):2.429277e-03):2.203318e-04):3.932987e-03,(13:1.808438e-02,(((35:1.869614e-03,38:1.591346e-03):1.254971e-03,37:5.395102e-03):4.765460e-03,36:8.757773e-03):6.466086e-03):7.282751e-03):3.429616e-03):3.057206e-03,(10:1.154115e-02,((((5:2.672925e-03,21:1.205025e-03):1.454932e-02,63:7.748876e-03):2.230645e-03,15:6.577711e-03):9.290506e-04,(6:4.679840e-03,11:6.826953e-03):1.551539e-03):1.122714e-03):8.901963e-04):3.962225e-04,29:8.912990e-03):2.182137e-03):2.450678e-03):2.719118e-03,((43:8.539091e-03,30:6.400847e-03):2.991707e-03,((25:7.744520e-03,47:3.817204e-02):3.151260e-03,(27:7.668287e-03,22:7.407046e-03):2.293543e-03):5.390411e-04):9.693312e-04):1.763212e-03):2.817365e-03,54:8.166956e-03):1.955177e-04):3.444886e-03,(12:2.444854e-02,(50:1.369313e-02,49:1.095742e-02):1.343868e-02):2.932484e-03):4.377655e-03,3:6.297998e-03,1:1.237482e-02);
   tree run2.165000 = [&U] ((((9:7.454182e-03,(((61:1.002854e-02,((((28:7.629544e-03,((18:4.360628e-03,19:4.722058e-03):6.007744e-03,55:2.210266e-02):2.645739e-03):2.579451e-03,(68:8.272422e-03,((60:6.213357e-03,59:7.704351e-03):1.260896e-03,58:5.417107e-03):4.203884e-04):5.052182e-03):1.306452e-04,((((6:4.593501e-03,11:1.065524e-02):3.514866e-03,(15:6.902472e-03,(63:9.238762e-03,(5:5.985747e-03,21:4.002068e-03):4.163972e-03):1.195950e-03):7.668813e-04):9.029479e-04,(29:8.792722e-03,10:9.199858e-03):4.111675e-03):1.552289e-03,(((13:1.887571e-02,((35:1.094415e-03,(38:1.980188e-03,37:1.431755e-03):6.500988e-04):4.381537e-03,36:8.547858e-03):5.864213e-03):1.098018e-02,((26:6.609169e-03,(46:1.312243e-02,70:1.136695e-02):7.702847e-04):3.705547e-03,(71:3.830358e-03,(((((45:2.184594e-02,33:6.729803e-04):6.178824e-03,(((16:1.126955e-02,42:1.533089e-02):9.473668e-04,(32:6.273813e-03,(41:2.182339e-03,40:3.269369e-04):1.928336e-03):1.153360e-03):1.158666e-03,(39:3.290647e-02,7:6.213329e-03):5.475068e-03):4.481727e-03):5.871264e-03,4:2.765343e-03):2.445251e-04,53:5.493754e-03):8.255464e-03,(8:5.017496e-03,((((52:1.465098e-02,(57:2.116076e-02,(51:8.057204e-03,17:2.960965e-03):7.704998e-03):2.880679e-03):7.465612e-04,((56:9.877041e-03,14:8.570796e-03):2.409198e-03,(65:5.201583e-03,64:6.385861e-03):1.232938e-03):1.944158e-03):2.087718e-03,69:7.854858e-03):1.751187e-03,((20:2.205353e-04,2:2.207407e-03):9.480729e-03,34:3.034968e-02):5.986975e-04):1.414604e-03):1.107960e-04):2.360391e-03):3.938735e-04):5.285057e-03):2.594802e-03,(31:3.985737e-03,44:6.591573e-03):3.562225e-03):6.407515e-03):3.547303e-03):4.039667e-03,(((48:8.011242e-03,67:2.642763e-03):3.583996e-03,(24:4.775105e-04,23:5.864751e-03):8.933727e-03):2.777981e-03,66:7.676461e-03):6.246141e-03):2.406812e-03):1.650399e-03,((25:3.428523e-03,47:2.970856e-02):3.092068e-03,((62:6.161461e-03,72:7.722405e-03):6.253315e-03,(27:5.748524e-03,22:3.579788e-03):2.540718e-03):5.559098e-04):1.051694e-03):1.890282e-03,(43:9.779909e-03,30:1.562986e-02):6.215637e-03):2.620482e-03):2.277200e-03,54:8.056755e-03):3.377238e-03,(12:2.047113e-02,(50:7.367373e-03,49:4.295511e-03):1.545986e-02):1.975117e-03):3.567270e-03,3:9.361720e-03,1:8.223717e-03);
   tree run2.170000 = [&U] ((((50:6.457386e-03,49:7.126696e-03):1.864565e-02,12:1.902027e-02):5.067035e-04,((30:1.420647e-02,9:7.775517e-03):1.484065e-03,(54:6.465838e-03,(43:1.349300e-02,(((27:1.055384e-02,22:5.141461e-03):7.431958e-04,((25:5.922272e-03,47:4.094853e-02):1.170417e-03,(((68:5.910072e-03,(58:6.058798e-03,(59:3.685769e-03,60:6.089732e-03):6.990643e-04):4.067781e-04):2.280465e-03,(((((6:6.382033e-03,11:1.065903e-02):2.289999e-03,(((5:8.358526e-03,21:8.531482e-03):5.596888e-03,63:1.055659e-02):1.907440e-03,15:3.426131e-03):4.369154e-04):2.953597e-03,(29:6.252335e-03,10:1.464816e-02):1.039415e-03):7.929210e-04,((((((((34:2.986234e-02,(8:1.866540e-03,(20:8.946835e-05,2:7.782017e-04):2.465164e-03):7.499468e-04):1.084931e-03,((((56:5.382501e-03,(64:6.246575e-03,65:2.357022e-03):1.782682e-03):1.007990e-03,14:6.580441e-03):5.139006e-04,(((51:9.683148e-03,17:4.923172e-03):8.125362e-03,57:2.366739e-02):1.718250e-03,52:1.337086e-02):1.843387e-03):2.590752e-03,69:8.933108e-03):5.615817e-03):1.188914e-03,((4:1.633187e-03,((45:2.482052e-02,33:2.558804e-03):6.917165e-04,((32:7.461758e-03,(39:2.447011e-02,7:5.140109e-03):1.952836e-03):4.337303e-03,((16:1.335860e-02,42:1.351140e-02):1.387424e-03,(41:2.541081e-04,40:3.951737e-04):7.222798e-03):1.984624e-03):2.802008e-03):5.246588e-03):2.239691e-04,53:3.964806e-03):8.185075e-03):4.213122e-03,70:1.302094e-02):2.236405e-04,71:8.591021e-03):2.221624e-03,(46:1.477934e-02,26:1.058562e-02):2.277953e-03):4.854571e-03,(13:2.578585e-02,((38:3.265431e-03,(35:1.492347e-03,37:1.307732e-03):4.654598e-04):6.661635e-03,36:9.225084e-03):8.994405e-03):7.704890e-03):2.426908e-03,(31:2.317383e-03,44:4.139834e-03):3.906095e-03):3.350601e-03):1.949813e-03,((55:2.472086e-02,28:9.827511e-03):1.471836e-03,(18:3.739954e-03,19:1.163551e-02):5.577103e-03):3.427780e-03):2.593076e-04):3.919754e-03,(((23:1.972050e-02,(48:6.724443e-03,67:6.134729e-03):2.523765e-03):2.780335e-03,(24:3.886323e-03,66:3.884908e-03):5.936168e-03):6.766543e-03,(62:7.856425e-03,72:7.098697e-03):1.006887e-02):1.626633e-03):3.098319e-03):1.429074e-03):2.788615e-03,61:3.569032e-03):2.877177e-03):1.883976e-03):3.060167e-04):2.997039e-03):4.856175e-03,3:1.187156e-02,1:1.243886e-02);
   tree run2.175000 = [&U] (((43:8.199669e-03,(((61:6.390707e-03,54:5.215238e-03):4.245097e-04,((((23:2.063722e-02,(67:5.761141e-03,48:1.067099e-02):2.436493e-03):1.263801e-03,(66:3.110312e-04,24:2.593053e-03):3.758276e-03):8.087733e-03,(((((((10:1.329937e-02,((((5:5.723457e-04,21:6.615036e-03):9.886744e-03,63:1.053487e-02):1.097788e-03,15:6.482646e-03):8.061970e-04,(6:4.188679e-03,11:8.113653e-03):1.232572e-03):2.775416e-03):1.131797e-03,((((((70:1.242071e-02,46:1.082843e-02):2.735767e-03,26:1.383590e-02):6.673536e-04,(((34:3.012367e-02,((((45:2.235014e-02,33:3.259091e-03):1.007341e-03,((16:1.454131e-02,(42:1.440029e-02,(41:3.915871e-04,40:3.235840e-04):1.002794e-02):7.149969e-04):2.983400e-03,(32:4.601566e-03,(7:2.817799e-03,39:2.539630e-02):4.077825e-03):4.711857e-03):2.889795e-03):4.651906e-03,4:3.536758e-03):1.004798e-04,53:2.439531e-03):5.369940e-03):2.258687e-03,8:2.359612e-03):1.494901e-03,((20:2.995419e-04,2:2.007337e-03):4.872147e-03,(69:3.791595e-03,((52:1.813107e-02,(14:7.240675e-03,(56:1.020461e-02,(64:4.512434e-03,65:3.949844e-03):4.882374e-04):1.127054e-03):2.015926e-04):2.107088e-03,((17:1.900939e-03,51:9.654626e-03):5.674895e-03,57:2.210299e-02):2.968185e-03):3.098940e-03):1.946916e-03):1.771660e-03):2.221376e-03):1.568543e-04,71:4.406535e-03):5.847000e-03,(13:1.454522e-02,(((37:3.929441e-03,38:7.196635e-05):3.207650e-03,35:1.917133e-03):3.010397e-03,36:6.182870e-03):7.690765e-03):7.014371e-03):3.935569e-03,(31:7.679048e-03,44:5.862578e-03):5.097652e-03):6.533995e-03):1.295255e-03,29:1.234330e-02):3.024632e-03,(68:5.705478e-03,((59:2.581907e-03,60:6.105518e-03):1.858913e-03,58:5.298994e-03):3.186376e-04):3.186577e-03):1.452182e-05,((19:5.026797e-03,18:4.129231e-03):6.615495e-03,28:7.389542e-03):4.876223e-03):2.703519e-03,55:2.808877e-02):1.834945e-03,(62:1.302391e-02,72:7.041849e-03):6.285414e-03):1.923260e-03):1.403190e-03,((22:5.664827e-03,27:8.938393e-03):1.358952e-04,(30:1.099606e-02,(47:3.502659e-02,25:4.626962e-03):2.595581e-03):1.086340e-03):5.753914e-04):5.147678e-03):1.113646e-03,9:6.601714e-03):1.180464e-03):2.944789e-03,(12:2.410615e-02,(50:9.250440e-03,49:7.118206e-03):1.096927e-02):2.480803e-03):4.182457e-03,3:8.637115e-03,1:1.246723e-02);
   tree run2.180000 = [&U] ((((((61:3.528805e-03,((((48:1.094217e-02,67:1.777384e-03):5.539655e-03,((23:6.759542e-03,24:6.862599e-03):1.015635e-02,66:6.826561e-03):7.172796e-04):7.530832e-03,((55:1.667234e-02,(((18:4.462848e-03,19:4.918288e-03):6.195198e-03,28:9.671280e-03):1.336421e-03,((68:2.134863e-03,((59:5.501992e-03,60:2.468781e-03):9.054855e-05,58:5.448284e-03):9.085357e-04):1.716076e-03,(((((6:3.631757e-03,11:7.353750e-03):2.085690e-03,(15:3.840382e-03,((5:3.563212e-03,21:1.022925e-03):9.194706e-03,63:5.563090e-03):3.205468e-03):8.659184e-04):1.109749e-03,10:1.042654e-02):1.322870e-03,((((70:1.218645e-02,(((((56:1.301671e-02,(14:6.055601e-03,(64:4.459165e-03,65:3.199496e-03):1.198596e-03):1.754895e-05):3.521855e-03,(52:1.653445e-02,((51:6.676391e-03,17:2.196006e-03):4.503124e-03,57:2.662759e-02):5.643351e-03):7.787272e-04):3.852540e-03,69:5.242811e-03):3.535250e-03,((20:9.548735e-04,2:6.915462e-04):7.097015e-03,(((4:5.020406e-03,(53:5.418571e-03,((45:2.168009e-02,33:4.422602e-04):4.554422e-03,((39:2.777999e-02,7:7.633664e-03):3.532202e-03,(((41:1.225342e-04,40:3.674073e-04):4.283858e-03,(16:8.568774e-03,42:1.401180e-02):3.449636e-03):2.130509e-03,32:6.657419e-03):2.525720e-04):2.287018e-03):3.659589e-03):1.606346e-04):4.987972e-03,34:3.261501e-02):4.870693e-04,8:2.284541e-03):1.074823e-03):1.546582e-03):5.957327e-04,71:8.546161e-03):5.296840e-04):3.048396e-03,(26:1.042595e-02,46:1.437063e-02):1.784021e-03):1.901063e-03,(13:1.645517e-02,(((35:1.746600e-03,37:5.127342e-03):2.752964e-03,38:2.177822e-04):4.198740e-03,36:6.656903e-03):9.482159e-03):5.966485e-03):3.227828e-03,(31:5.633377e-03,44:3.307839e-03):4.676762e-03):3.222546e-03):1.686476e-03,29:9.011641e-03):2.214584e-03):1.005918e-03):3.057365e-03):1.889693e-03,(62:1.034411e-02,72:4.968489e-03):3.983712e-03):8.696508e-04):2.334549e-03,((27:1.275739e-02,22:3.457631e-03):1.115466e-03,(25:1.080886e-02,47:3.536643e-02):1.603162e-03):1.377757e-03):3.325836e-03):3.749017e-04,(30:7.786060e-03,43:3.775695e-03):5.711071e-03):2.191580e-03,9:7.690419e-03):1.269791e-03,54:6.220839e-03):3.283829e-03,(12:1.599895e-02,(50:1.273169e-02,49:6.054216e-03):9.296801e-03):8.037191e-04):4.041907e-03,3:1.044626e-02,1:1.110477e-02);
   tree run2.185000 = [&U] ((((((61:1.167276e-02,((((((23:1.088736e-02,24:2.864657e-03):6.230909e-03,(67:2.895632e-03,48:1.137148e-02):3.877594e-03):1.193390e-03,66:6.933293e-03):1.793360e-02,((((59:3.192771e-03,60:7.024711e-03):2.266832e-03,58:5.924900e-03):1.572276e-03,68:5.898068e-03):1.906848e-03,((((((46:1.435806e-02,26:7.487664e-03):1.564361e-03,((70:1.445721e-02,71:4.840953e-03):8.158441e-04,((((((14:6.251680e-03,64:4.169068e-03):3.925695e-04,65:6.230963e-03):2.849580e-03,(52:1.575792e-02,(56:1.982693e-02,((51:7.879161e-03,17:2.672195e-03):7.481058e-03,57:3.318660e-02):2.464164e-03):2.359807e-04):2.124414e-04):2.310917e-03,69:5.716752e-03):2.780127e-03,((((53:5.462625e-03,4:4.599140e-03):3.329317e-04,((45:2.107136e-02,33:9.476173e-04):2.321242e-03,((((39:2.346449e-02,7:3.419801e-03):6.126305e-03,(16:1.418764e-02,42:1.506794e-02):1.237388e-04):2.929141e-04,(41:1.182144e-04,40:3.153460e-04):6.829410e-03):8.734476e-04,32:6.430315e-03):3.624131e-03):3.845011e-03):7.634375e-03,34:2.288246e-02):1.446685e-03,8:3.875070e-03):1.400838e-03):2.649261e-03,(20:8.778379e-04,2:3.223566e-03):5.127873e-03):1.317405e-03):3.158971e-03):4.187393e-03,(13:1.701395e-02,((37:3.867579e-03,(35:3.426003e-03,38:5.004865e-04):7.710240e-04):6.918730e-03,36:9.560318e-03):5.362716e-03):5.678963e-03):4.022007e-03,(31:2.831089e-03,44:7.861853e-03):2.684335e-03):5.423528e-03,((((15:4.796613e-03,(5:3.116962e-03,21:6.213409e-03):8.719979e-03):1.986856e-03,(6:8.406807e-03,11:8.633277e-03):4.037662e-04):1.353634e-04,63:1.279647e-02):2.193995e-03,(10:9.390002e-03,29:1.169592e-02):1.221724e-03):2.120491e-03):3.348704e-03,(55:2.742212e-02,(28:1.015981e-02,(18:7.907824e-03,19:2.726727e-03):6.959360e-03):2.613293e-03):1.390237e-03):1.532685e-04):3.275002e-03):4.170324e-03,(62:9.747754e-03,72:1.604308e-02):5.702963e-03):4.923615e-04,((27:8.491549e-03,22:2.860287e-03):1.049472e-03,(25:7.602416e-03,47:2.629183e-02):5.464909e-03):3.836780e-04):3.506347e-03):2.880485e-03,(30:1.122226e-02,43:3.938747e-03):5.012919e-03):2.229769e-03,54:4.576232e-03):5.741101e-04,9:8.526242e-03):2.483829e-03,((50:6.171862e-03,49:8.364587e-03):9.679805e-03,12:2.149920e-02):2.872404e-03):2.377360e-03,3:9.001476e-03,1:1.395516e-02);
   tree run2.190000 = [&U] ((((49:7.364061e-03,50:1.369173e-02):1.396303e-02,12:1.712552e-02):1.812970e-03,((9:1.291156e-02,(43:6.732265e-03,(61:5.302319e-03,(((25:5.286358e-03,47:3.067624e-02):4.142627e-03,(27:7.652552e-03,22:5.495697e-03):1.904297e-03):2.244862e-03,((((((28:1.001352e-02,(19:5.111757e-03,18:7.910706e-03):5.886876e-03):6.581078e-04,55:2.517869e-02):2.646071e-03,(((31:4.772473e-03,44:5.908377e-03):6.073503e-03,((((38:2.782187e-04,(35:9.327391e-04,37:2.793133e-03):9.900708e-04):4.344830e-03,36:7.322408e-03):6.994373e-03,13:2.089286e-02):6.285522e-03,(71:4.623090e-03,(((46:1.509384e-02,70:1.693920e-02):2.596813e-03,26:1.029427e-02):1.344881e-03,((2:1.251117e-03,20:3.205942e-04):8.632647e-03,((69:7.212026e-03,(((56:1.749102e-02,14:7.350090e-03):7.908789e-04,(((51:5.536499e-03,17:3.080000e-03):8.025708e-03,52:1.328598e-02):2.650015e-03,(65:3.716930e-03,64:5.360530e-03):9.762650e-04):1.841616e-04):1.109582e-03,57:2.664735e-02):1.381055e-03):4.420962e-03,(8:6.396914e-03,(34:3.286320e-02,(53:5.616038e-03,(((45:2.431138e-02,33:3.258814e-03):1.669138e-03,((41:1.005560e-03,40:2.107176e-03):3.842267e-03,((32:3.498871e-03,16:7.566671e-03):2.497277e-03,((7:2.833698e-03,39:2.299376e-02):1.851692e-03,42:1.006049e-02):2.658591e-03):5.877060e-04):7.245393e-03):3.299915e-03,4:2.349671e-03):7.273871e-04):3.070191e-03):2.032083e-03):4.749722e-04):6.897019e-04):1.642811e-03):2.646983e-03):8.087922e-03):1.044524e-03):3.809772e-03,(((15:1.974044e-03,((5:6.502906e-03,21:2.242931e-03):3.997556e-03,63:9.414983e-03):4.763685e-03):2.213738e-03,(11:6.253909e-03,6:6.280828e-03):1.228166e-03):2.808345e-03,(29:1.058023e-02,10:1.449960e-02):1.471668e-03):5.177876e-03):3.391598e-03):3.844068e-04,(((59:4.228855e-03,60:3.942238e-03):8.964588e-04,58:4.758080e-03):5.650847e-04,68:5.902185e-03):1.186185e-03):2.377512e-03,(30:8.005505e-03,(62:9.602425e-03,72:6.615820e-03):4.187805e-03):3.196309e-03):1.692275e-03,((23:1.699638e-02,(24:9.301684e-04,66:6.455985e-03):2.364916e-03):4.040555e-03,(48:4.388070e-03,67:4.694894e-03):5.976245e-03):8.332385e-03):7.847589e-04):2.073553e-03):1.373045e-03):4.023754e-03):6.009965e-04,54:6.520534e-03):3.318702e-03):4.391993e-03,3:5.579557e-03,1:1.079055e-02);
   tree run2.195000 = [&U] (((12:2.031481e-02,(50:1.170950e-02,49:7.830735e-03):8.436631e-03):8.200043e-04,(9:6.381480e-03,((61:5.313337e-03,((30:1.063473e-02,43:3.950707e-03):9.616267e-03,(((62:1.050664e-02,72:1.106983e-02):5.454987e-03,((55:2.217809e-02,(((18:4.723718e-03,19:3.478832e-03):1.000750e-02,28:1.147921e-02):1.775969e-04,(((58:6.079997e-03,(59:3.883140e-03,60:3.368556e-03):2.246688e-03):1.397344e-03,68:2.502363e-03):3.268568e-03,(((10:6.890337e-03,(((5:6.414417e-03,21:4.868173e-03):9.455412e-03,(6:4.811584e-03,(15:5.309229e-03,11:7.880542e-03):1.500498e-03):3.087342e-03):6.113391e-04,63:7.902600e-03):1.820684e-03):2.185132e-03,29:1.360349e-02):1.117263e-03,((((26:7.808727e-03,(70:1.406842e-02,46:1.241020e-02):2.350677e-03):2.073141e-03,(71:6.168553e-03,((((69:7.646075e-03,((((56:1.670423e-02,14:1.083895e-02):9.512530e-04,(52:1.905997e-02,(51:8.831344e-03,17:1.701132e-03):6.213656e-03):1.426285e-03):4.369917e-04,(64:5.611088e-03,65:2.916588e-03):2.177694e-03):1.040981e-03,57:2.846360e-02):3.743348e-03):4.111452e-03,8:5.419659e-03):2.707610e-04,(((((((39:3.175278e-02,7:5.127494e-03):7.145358e-03,32:7.004463e-03):6.569335e-04,((16:1.145801e-02,42:1.683676e-02):2.397004e-03,(41:7.776128e-05,40:3.876257e-04):8.437926e-03):2.200101e-03):2.284599e-03,(33:3.515368e-03,45:2.579962e-02):3.028582e-03):5.456858e-03,4:5.704926e-03):4.471259e-04,53:2.674324e-03):6.733154e-03,34:2.064482e-02):3.222463e-03):1.201732e-03,(20:6.466040e-04,2:3.586210e-03):2.968648e-03):2.339838e-03):3.594051e-04):8.936609e-03,(13:1.947661e-02,((35:1.702340e-03,(38:5.288235e-04,37:8.957043e-03):7.399784e-05):3.793978e-03,36:9.821287e-03):6.538435e-03):3.696253e-03):2.903940e-03,(31:6.564535e-03,44:4.461415e-03):4.130783e-03):7.705736e-03):2.363158e-03):1.113436e-03):4.172894e-04):3.662533e-03,((24:8.849768e-04,66:4.942889e-03):4.345530e-03,(23:1.650056e-02,(67:4.482739e-03,48:9.875999e-03):1.282912e-03):8.117354e-04):5.771822e-03):7.002649e-04):1.957200e-03,((27:8.652273e-03,22:3.461534e-03):9.383636e-04,(25:6.152183e-03,47:4.254124e-02):3.554983e-03):9.191320e-04):3.715173e-04):8.616158e-04):1.506447e-03,54:7.684283e-03):3.139000e-03):3.341307e-03):3.639811e-03,3:8.503260e-03,1:1.020880e-02);
   tree run2.200000 = [&U] (((12:1.975370e-02,(50:6.269389e-03,49:8.839907e-03):9.985509e-03):1.717787e-03,((54:5.960051e-03,((61:6.045211e-03,(((22:4.550365e-03,(25:8.544816e-03,47:3.231852e-02):3.642761e-03):1.384146e-03,(((66:4.397766e-03,((67:8.245245e-04,48:9.040671e-03):5.530512e-03,(23:1.439173e-02,24:9.171223e-03):3.086330e-04):1.289428e-03):1.223433e-02,((55:1.764291e-02,((18:7.012466e-03,19:4.587837e-03):7.031143e-03,28:1.018436e-02):1.813789e-03):2.755616e-03,((((60:4.423539e-03,59:5.945433e-03):1.052003e-03,58:3.656615e-03):2.292471e-03,68:2.786260e-03):5.446782e-04,(((29:7.888903e-03,10:1.203644e-02):3.197965e-03,(((6:4.467997e-03,(15:7.433170e-03,11:8.707369e-03):2.238382e-03):2.467909e-03,(5:5.586066e-03,21:1.119057e-03):7.352623e-03):3.143575e-04,63:8.050194e-03):1.176084e-03):1.310258e-03,((((((46:1.597100e-02,70:1.266768e-02):1.065345e-03,26:1.285754e-02):1.755412e-03,(((20:1.367282e-03,2:4.656791e-03):4.315850e-03,(8:3.716453e-03,(34:2.289126e-02,(53:3.478354e-03,((((32:1.013970e-02,(39:2.851415e-02,7:4.342887e-03):3.000730e-03):1.218468e-03,((42:1.259872e-02,16:1.180830e-02):1.178391e-03,(41:9.415864e-04,40:8.351067e-05):4.237592e-03):1.284076e-03):4.273566e-03,(33:6.537985e-04,45:2.534634e-02):7.214724e-03):2.310417e-03,4:2.483319e-03):1.770866e-04):2.328111e-03):2.815289e-03):1.119684e-03):2.553555e-04,(69:6.737801e-03,(((14:8.685362e-03,56:6.300898e-03):7.273888e-04,(64:5.280508e-03,65:3.712157e-03):1.838595e-03):4.044857e-04,(52:1.279196e-02,((51:7.849501e-03,17:4.184022e-03):5.031646e-03,57:2.028471e-02):1.086120e-03):5.546846e-04):4.149575e-03):2.971025e-03):1.264167e-03):3.065407e-04,71:6.238998e-03):9.739708e-03,(13:1.791772e-02,((38:8.736502e-04,(35:7.266715e-04,37:6.229271e-03):1.477105e-03):5.470144e-03,36:6.764332e-03):8.890190e-03):4.148889e-03):3.978345e-03,(31:4.550519e-03,44:4.104326e-03):5.400288e-03):3.023112e-03):3.359947e-03):2.661181e-03):1.882449e-03):4.555615e-03,(62:6.833677e-03,72:1.058977e-02):7.095667e-03):3.238984e-03):2.220504e-04,27:7.934373e-03):2.222386e-03):1.529392e-03,(30:1.126991e-02,43:5.829206e-03):2.267649e-03):1.641824e-03):1.015478e-03,9:9.177870e-03):8.814025e-04):6.113935e-04,3:1.017853e-02,1:1.262288e-02);
   tree run2.205000 = [&U] (((((43:1.051411e-02,((((62:1.038448e-02,72:1.199854e-02):7.764928e-03,((30:1.368003e-02,((23:1.796502e-02,(24:2.339751e-03,66:5.059563e-04):5.522903e-03):3.919475e-03,(48:8.492623e-03,67:5.040377e-03):4.827764e-03):6.821720e-03):3.399773e-03,(((((10:1.351659e-02,((6:5.130240e-03,11:7.324230e-03):8.107478e-04,(15:2.167776e-03,(63:8.766001e-03,(21:1.373688e-03,5:2.989142e-03):9.096169e-03):2.377933e-03):8.531105e-04):3.473536e-03):1.219618e-03,29:1.045877e-02):3.791333e-03,((31:7.561396e-03,44:5.841671e-03):5.028514e-03,((((46:1.326124e-02,70:1.408039e-02):2.274291e-03,26:1.467259e-02):1.947070e-03,(71:3.139938e-03,((((34:3.016243e-02,8:2.694351e-03):1.168368e-03,((4:6.132308e-03,(((((7:1.555374e-03,39:2.773132e-02):7.385250e-03,32:1.063982e-02):2.617860e-04,(42:1.543188e-02,16:1.553893e-02):9.378504e-04):4.638475e-04,(41:1.026592e-03,40:1.833496e-03):7.948825e-03):2.450303e-03,(45:2.142096e-02,33:1.407768e-03):3.114246e-03):4.118519e-03):1.466841e-03,53:2.256779e-03):6.048685e-03):2.209318e-03,(69:9.187393e-03,((((52:1.313134e-02,(51:6.826897e-03,17:3.798576e-03):1.107771e-02):3.038870e-03,(65:1.872163e-03,64:3.835890e-03):2.702527e-03):1.405160e-03,14:6.852249e-03):9.725374e-04,(57:1.899993e-02,56:9.590022e-04):1.282627e-02):3.424955e-03):8.696282e-03):9.222822e-04,(2:3.091465e-03,20:6.604049e-04):2.452952e-03):1.570375e-03):1.422222e-03):4.731592e-03,((((37:2.411859e-03,35:2.121748e-04):1.028360e-03,38:1.091171e-04):4.327170e-03,36:8.423821e-03):9.755714e-03,13:1.877916e-02):7.303502e-03):4.579834e-03):2.287215e-03):3.638665e-03,(((59:5.447085e-03,60:6.066473e-03):2.947906e-03,58:6.487027e-03):6.715567e-04,68:4.186858e-03):3.029652e-03):1.513383e-03,((55:2.131492e-02,(19:6.300396e-03,18:6.163511e-03):7.111617e-03):3.770219e-04,28:1.487452e-02):2.319573e-03):3.864450e-03):3.725144e-04):4.542654e-04,((27:8.044646e-03,22:3.393993e-03):3.788063e-04,(25:3.452146e-03,47:2.848296e-02):4.149723e-03):1.664698e-03):3.735527e-03,61:5.812603e-03):2.658446e-03):2.035447e-03,54:8.181796e-03):1.107594e-03,9:1.056779e-02):3.156081e-03,(12:2.366462e-02,(49:5.245067e-03,50:1.431871e-02):9.680969e-03):1.441577e-03):3.735017e-03,3:7.285330e-03,1:9.517318e-03);
   tree run2.210000 = [&U] (((((30:1.718173e-02,43:7.595863e-03):2.589448e-03,9:6.468998e-03):2.651513e-04,((((62:8.838139e-03,72:8.075755e-03):4.995420e-03,((((68:5.308662e-03,(58:3.970285e-03,(60:3.590279e-03,59:4.707232e-03):2.917441e-03):1.195699e-03):2.919576e-03,((55:2.258579e-02,((18:4.079519e-03,19:7.617816e-03):4.680270e-03,28:6.116939e-03):4.897183e-04):1.192501e-03,(((31:2.986874e-03,44:3.055441e-03):4.935741e-03,((13:2.395221e-02,(((37:1.278087e-03,35:3.572430e-03):2.282376e-03,38:3.799370e-04):3.395920e-03,36:8.368201e-03):7.735604e-03):7.241091e-03,((((34:2.342113e-02,(20:3.539845e-04,2:5.370092e-03):7.721635e-03):1.471606e-03,(((69:8.118843e-03,((52:1.496783e-02,(57:1.857051e-02,(51:6.300805e-03,17:2.498062e-03):7.222904e-03):3.138931e-03):8.317934e-04,(56:1.161551e-02,(14:8.376125e-03,(64:3.529452e-03,65:3.503104e-03):1.597789e-03):6.242984e-04):4.684120e-04):1.395232e-03):4.447103e-03,8:4.145467e-03):9.289460e-04,((53:2.833822e-03,4:2.381901e-03):1.011207e-03,((((16:1.421597e-02,42:1.430161e-02):1.132675e-03,(39:2.029215e-02,7:3.330489e-03):4.647104e-03):7.302581e-04,((41:7.102680e-04,40:1.220235e-03):3.965257e-03,32:3.963223e-03):1.001180e-03):4.473071e-03,(33:1.158643e-03,45:1.556805e-02):9.244865e-03):4.283090e-03):7.844256e-03):7.479185e-04):2.514479e-03,71:3.021203e-03):3.865393e-04,(70:1.205872e-02,(46:1.026989e-02,26:1.253241e-02):3.052390e-03):1.338524e-03):3.570793e-03):4.844970e-03):4.049559e-03,((10:1.248406e-02,((11:8.631866e-03,6:2.865551e-03):3.263056e-03,(((21:1.926589e-03,5:5.307560e-03):2.779299e-03,63:6.755369e-03):3.229849e-03,15:4.555226e-03):7.601804e-04):2.933714e-03):6.038447e-04,29:8.955669e-03):1.605130e-03):3.284576e-03):3.322049e-04):3.508924e-03,((48:9.898644e-03,(67:4.256529e-05,23:1.138493e-02):4.934620e-03):1.873172e-03,(24:1.227410e-03,66:4.384386e-03):5.946791e-03):6.175314e-03):3.260271e-03,((22:2.642249e-03,27:5.548364e-03):1.430100e-03,(25:2.013546e-03,47:3.916963e-02):5.202143e-03):2.185054e-03):8.141305e-04):1.414520e-03,61:2.783801e-03):1.461126e-03,54:3.794182e-03):1.758090e-03):2.610371e-03,(12:1.802375e-02,(50:6.002535e-03,49:6.562028e-03):9.766451e-03):2.214549e-03):2.325935e-03,3:9.785446e-03,1:8.378522e-03);
   tree run2.215000 = [&U] (((9:7.848099e-03,(((30:1.790667e-02,43:4.070422e-03):7.014713e-03,(61:5.677394e-03,((((62:1.000737e-02,72:9.326612e-03):1.119201e-02,((66:4.701822e-03,23:1.582390e-02):1.903599e-03,((67:5.460749e-03,48:1.218933e-02):2.482185e-03,24:1.108904e-02):1.265063e-03):5.938483e-03):1.258506e-03,((55:2.143474e-02,(((31:3.778412e-03,44:3.975584e-03):5.547603e-03,((13:1.353271e-02,((37:4.639042e-03,(35:1.395086e-03,38:1.610170e-03):7.566328e-04):5.393295e-03,36:8.632214e-03):1.222529e-02):5.067967e-03,(71:2.923216e-03,((26:9.197139e-03,(46:1.598273e-02,70:1.566089e-02):2.642478e-03):1.193116e-03,(((34:4.072674e-02,(20:1.919235e-03,2:1.228844e-03):4.042370e-03):2.131378e-03,(((((32:8.235522e-03,((39:3.065129e-02,7:6.897167e-03):5.066364e-03,((41:5.811338e-04,40:9.286361e-04):6.883039e-03,(16:1.244240e-02,42:1.800929e-02):1.781776e-04):6.947494e-04):1.064242e-03):2.579868e-03,(33:2.760527e-03,45:2.379515e-02):3.759953e-03):2.930758e-03,53:3.670917e-03):5.344486e-04,4:3.658054e-03):7.693347e-03,8:4.173995e-03):1.191314e-03):2.177433e-03,(69:9.997655e-03,((57:2.465079e-02,((51:9.429730e-03,17:2.470494e-03):8.591254e-03,52:1.662484e-02):2.633683e-03):2.108847e-03,((64:4.238471e-03,65:3.950323e-03):1.006804e-03,(14:8.372476e-03,56:1.381260e-02):1.962300e-04):2.701297e-03):4.678890e-03):4.011222e-03):2.042911e-03):1.785187e-04):1.360308e-02):1.289614e-03):3.348504e-03,((10:1.249085e-02,29:1.298781e-02):5.636529e-03,((11:8.066919e-03,6:3.372654e-03):1.957371e-03,(((21:2.757899e-03,5:2.820538e-03):1.717308e-02,63:7.198182e-03):1.322929e-03,15:5.105469e-03):6.583797e-04):1.536373e-03):2.417957e-03):2.573315e-03):1.068237e-03,((28:1.356463e-02,(18:4.771263e-03,19:6.331160e-03):3.830083e-03):4.163190e-03,((58:4.474501e-03,(59:3.444382e-03,60:6.672489e-03):1.518521e-03):1.115350e-03,68:3.491746e-03):2.640888e-03):6.754271e-04):2.805241e-03):4.469657e-03,((25:4.345346e-03,47:3.386535e-02):3.827260e-03,(22:4.354796e-03,27:1.034218e-02):3.387825e-03):1.222689e-03):1.691848e-03):3.955309e-04):2.712408e-03,54:7.961730e-03):7.748597e-04):2.393735e-03,((50:1.246840e-02,49:3.610973e-03):1.404108e-02,12:2.219469e-02):6.407339e-04):4.569202e-03,3:8.578148e-03,1:1.103914e-02);
   tree run2.220000 = [&U] ((((50:1.035014e-02,49:1.023781e-02):1.376966e-02,12:1.801015e-02):6.688705e-04,((((((((((28:1.166834e-02,(18:4.601712e-03,19:8.702859e-03):6.886403e-03):4.990860e-03,((68:7.241665e-03,(58:4.544923e-03,(59:1.511517e-03,60:3.820876e-03):2.761577e-03):3.156279e-03):1.524620e-03,(((31:2.820725e-03,44:4.804665e-03):8.106799e-03,((13:1.592060e-02,(((38:1.766281e-04,35:2.098762e-03):3.714395e-04,37:8.335485e-03):5.316797e-03,36:7.930885e-03):7.759329e-03):5.596308e-03,((71:3.458407e-03,(70:1.411399e-02,(46:1.177955e-02,26:6.271596e-03):2.483332e-03):8.886328e-04):5.492551e-04,(8:2.924397e-03,((69:5.573858e-03,(((51:7.798979e-03,17:3.391778e-03):6.881748e-03,(((64:4.905566e-03,65:2.420783e-03):1.145739e-03,(14:5.000734e-03,56:6.639423e-03):1.081660e-03):2.226106e-03,52:1.227023e-02):2.055270e-05):5.661202e-04,57:1.940010e-02):2.836401e-03):5.378322e-03,(((53:3.447691e-03,((16:1.465988e-02,((42:1.576503e-02,(41:3.961222e-05,40:1.073367e-03):5.342152e-03):9.959259e-04,((39:2.384347e-02,7:1.676592e-03):4.429836e-03,32:6.722187e-03):1.147718e-03):3.334660e-04):3.447544e-03,(45:2.010011e-02,33:2.845227e-03):3.141996e-03):4.075698e-03):2.906073e-04,4:3.702708e-03):8.928096e-03,(34:3.565152e-02,(20:1.768162e-03,2:8.062503e-04):5.561977e-03):2.633533e-03):1.971472e-05):5.333074e-04):2.272531e-03):8.128445e-03):2.684004e-03):2.791495e-03,(((11:9.643737e-03,6:1.766702e-03):4.126134e-03,((15:4.485696e-03,63:5.661225e-03):1.883323e-03,(21:3.020731e-03,5:3.366518e-03):9.403396e-03):7.489462e-04):2.535037e-03,(29:9.863955e-03,10:1.093428e-02):1.688942e-03):2.542751e-03):4.506478e-03):1.327681e-03):8.157932e-04,55:2.990565e-02):1.395555e-03,((((48:5.776093e-03,67:3.287278e-03):2.518540e-03,23:1.506805e-02):8.243410e-04,24:3.987546e-03):2.006309e-03,66:1.051159e-02):9.170034e-03):1.474002e-03,(62:9.870466e-03,72:9.183432e-03):8.224168e-03):2.364908e-03,((25:9.024182e-03,47:2.964517e-02):2.097715e-03,(22:3.260176e-03,27:8.821393e-03):1.041245e-03):1.846372e-03):2.946985e-03,61:7.470967e-03):1.280148e-03,(30:9.312101e-03,43:5.031508e-03):7.292340e-03):1.610554e-03,54:7.102052e-03):1.432361e-03,9:6.928295e-03):1.924816e-03):5.557936e-03,3:8.354181e-03,1:1.053681e-02);
   tree run2.225000 = [&U] ((3:1.374793e-02,((49:1.483881e-02,50:1.219147e-02):6.603491e-03,12:1.386666e-02):1.103872e-03):4.136407e-04,(43:1.018403e-02,(9:5.284892e-03,(54:9.052259e-03,(((((62:1.185277e-02,72:1.558337e-02):4.905914e-03,((((((59:4.520577e-03,60:5.940811e-03):1.387966e-03,58:3.295273e-03):2.037449e-03,68:6.256279e-03):1.762636e-03,((29:1.554219e-02,(((6:5.163674e-03,11:9.201977e-03):3.321989e-03,(15:4.941323e-03,(63:6.970768e-03,(5:4.888018e-03,21:5.423209e-03):4.265979e-03):1.637225e-03):3.041453e-03):2.454927e-03,10:1.067425e-02):1.719977e-03):9.388822e-04,(((((37:3.964974e-03,38:1.295447e-03):9.982613e-04,35:4.181537e-03):4.931319e-03,36:9.674206e-03):9.198337e-03,13:1.593164e-02):5.113299e-03,((31:4.767655e-03,44:2.955262e-03):5.412648e-03,(71:5.928590e-03,(((8:4.021211e-03,(34:2.895106e-02,((4:5.756956e-03,((((42:1.253554e-02,16:1.282861e-02):1.959711e-03,((7:2.981053e-03,39:2.596127e-02):4.942745e-03,32:5.774259e-03):1.455869e-03):2.084818e-03,(41:6.545430e-04,40:1.379992e-04):5.657906e-03):2.272133e-03,(45:1.885675e-02,33:2.100844e-03):1.505843e-03):5.896467e-03):1.512630e-03,53:3.011741e-03):6.508411e-03):7.977001e-05):6.703925e-04,((2:1.241689e-03,20:2.295713e-03):4.841470e-03,(69:7.381632e-03,((52:1.578056e-02,((51:9.159444e-03,17:3.557364e-03):7.701393e-03,(57:1.199559e-02,56:6.506516e-04):1.673119e-02):6.003788e-04):5.173453e-04,((64:3.598033e-03,65:3.434712e-03):1.640550e-03,14:1.116627e-02):1.521301e-03):2.637816e-03):2.655402e-03):7.913327e-04):2.207158e-03,(70:9.617881e-03,(26:9.876453e-03,46:1.360136e-02):2.460423e-03):2.952590e-03):9.584466e-05):7.579227e-03):1.198433e-03):4.590899e-03):1.931297e-03):2.795526e-03,(28:8.703595e-03,(19:8.429648e-03,18:4.960988e-03):8.032705e-03):2.942567e-03):9.066665e-04,55:3.024367e-02):2.245757e-03):9.590571e-04,(((23:1.563624e-02,24:4.136074e-05):5.183300e-03,(67:3.754682e-03,48:8.176183e-03):5.765967e-03):3.888801e-03,66:8.188868e-03):8.508776e-03):1.591489e-03,((47:3.181952e-02,(30:1.455677e-02,25:3.909898e-03):2.023346e-04):1.475128e-03,(22:4.429441e-03,27:8.478024e-03):8.462557e-04):4.818652e-03):5.857698e-04,61:4.976965e-03):1.830892e-03):1.573127e-03):8.316437e-04):1.513816e-03,1:1.485443e-02);
   tree run2.230000 = [&U] ((12:2.364511e-02,((9:1.112048e-02,(((30:1.447726e-02,43:9.088272e-03):2.057061e-03,(61:8.114423e-03,(((25:7.179059e-03,47:4.246941e-02):2.939755e-03,(27:9.708291e-03,22:2.785860e-03):1.828412e-03):8.220441e-04,((((((18:1.085691e-02,19:6.125565e-03):4.902983e-03,28:1.128731e-02):6.164125e-03,55:3.004686e-02):1.301207e-03,((68:5.624551e-03,(58:5.199945e-03,(59:3.313351e-03,60:5.295114e-03):1.611986e-03):1.344826e-03):2.002836e-03,(((31:5.452608e-03,44:6.752167e-03):5.628160e-03,(((71:3.311364e-03,((((69:1.020337e-02,((56:1.318387e-02,((14:6.574503e-03,64:3.584665e-03):1.564775e-03,65:5.507067e-03):1.223140e-03):3.607589e-04,(((51:1.107608e-02,17:3.338790e-03):7.855093e-03,57:2.994286e-02):1.843984e-03,52:2.253203e-02):2.036820e-03):4.801795e-03):8.617679e-03,(34:4.001812e-02,8:3.722014e-03):2.834920e-04):5.594933e-04,(4:2.591572e-03,(53:4.235464e-03,(33:2.453275e-03,(((((32:7.896290e-03,16:9.380548e-03):1.298054e-03,42:1.623482e-02):3.108878e-03,(41:1.477368e-04,40:2.770150e-03):9.725415e-03):2.205778e-03,(39:2.394018e-02,7:5.253569e-03):6.501753e-03):3.398528e-04,45:3.219893e-02):2.850622e-03):7.588390e-03):5.619848e-04):7.722090e-03):1.622265e-03,(20:9.627304e-04,2:5.384757e-03):2.831984e-03):2.609029e-03):5.750442e-04,((46:1.272030e-02,26:1.278366e-02):1.543263e-03,70:9.108900e-03):1.206436e-03):5.180553e-03,(13:1.945243e-02,(((35:1.325150e-03,38:1.399188e-03):3.561663e-03,37:4.434003e-03):1.849886e-03,36:1.029564e-02):8.279759e-03):9.132172e-03):5.383652e-03):3.708737e-03,((((6:6.430201e-03,11:1.315310e-02):2.791634e-03,(((21:5.548407e-03,5:4.408105e-03):7.685260e-03,63:1.016235e-02):2.315604e-03,15:1.002570e-02):7.808015e-04):2.100835e-03,10:1.056183e-02):7.298941e-04,29:1.373797e-02):3.496741e-03):5.366700e-03):7.369875e-04):3.200240e-03,((24:5.906477e-03,66:4.260043e-03):2.034966e-03,((48:1.099150e-02,67:4.970817e-03):2.296752e-03,23:2.181261e-02):3.700443e-03):1.127756e-02):9.885882e-04,(62:8.833432e-03,72:7.273330e-03):8.856546e-03):4.376078e-03):4.498973e-03):1.113343e-03):3.908003e-03,54:8.971568e-03):1.416713e-03):3.484980e-03,(50:7.106446e-03,49:3.022259e-03):1.405326e-02):1.744272e-03):6.713892e-03,3:6.020907e-03,1:1.027106e-02);
   tree run2.235000 = [&U] (((12:1.853945e-02,(49:6.107652e-03,50:9.204850e-03):1.279602e-02):5.297965e-03,((((43:8.836396e-03,(30:1.042451e-02,61:3.412442e-03):2.085343e-03):2.569565e-03,((22:6.922555e-03,(27:8.250821e-03,(((66:5.318650e-03,24:9.539544e-05):5.260329e-03,(48:7.746056e-03,(23:1.188704e-02,67:4.906748e-04):3.306663e-03):2.808212e-03):8.599675e-03,((72:9.532047e-03,62:1.090518e-02):3.900931e-03,((((19:9.091133e-03,18:5.197741e-03):6.830421e-03,28:7.959180e-03):6.786815e-03,((68:5.993420e-03,((60:8.984356e-03,59:2.357326e-03):1.253125e-03,58:6.127125e-03):2.091456e-03):2.278986e-03,(((31:5.109165e-03,44:4.214628e-03):4.972055e-03,(((71:4.709965e-03,((2:3.939820e-04,20:1.803637e-03):5.790813e-03,(((((57:2.411289e-02,((65:6.077830e-03,(64:3.426189e-03,(56:9.759322e-03,14:6.253784e-03):3.522245e-03):1.362640e-03):2.014061e-03,((17:3.963186e-03,51:6.723733e-03):9.765507e-03,52:1.150858e-02):2.357667e-03):1.806061e-03):2.138538e-03,69:7.521068e-03):4.335526e-03,26:9.160753e-03):8.001647e-04,8:5.687713e-03):1.414904e-03,((((33:2.212554e-03,45:2.352834e-02):4.672168e-03,((((41:2.018476e-04,40:7.076754e-04):9.388176e-03,(42:1.589808e-02,16:9.831091e-03):2.974418e-03):7.337616e-04,32:1.144162e-02):1.491443e-04,(7:5.439177e-03,39:2.520331e-02):5.095498e-03):4.230858e-03):4.043265e-03,(53:3.682878e-03,4:5.836740e-03):1.864438e-03):4.260190e-03,34:2.749941e-02):4.443850e-03):1.503768e-03):2.653337e-03):1.757515e-03,(70:1.293380e-02,46:1.544765e-02):6.566855e-04):2.412985e-03,(13:1.299195e-02,(((38:3.175510e-04,37:2.871532e-03):1.237113e-04,35:3.749875e-03):6.374579e-03,36:1.023733e-02):7.472371e-03):8.474099e-03):3.094618e-03):4.301875e-03,(29:1.397918e-02,(10:1.212648e-02,((6:7.223806e-03,11:8.639411e-03):4.141530e-03,(((21:2.786295e-04,5:1.921046e-03):9.758333e-03,63:8.541732e-03):8.343873e-04,15:7.023593e-03):2.464265e-03):2.429600e-03):1.293797e-03):4.844137e-03):2.986435e-03):2.149892e-03):3.028681e-03,55:3.371460e-02):3.283053e-03):1.034564e-03):2.537476e-03):1.584432e-03):1.325922e-03,(47:3.554179e-02,25:5.039351e-03):5.535161e-03):1.677497e-03):2.500326e-03,54:9.328912e-03):2.145657e-03,9:6.151352e-03):2.111256e-03):3.743689e-03,3:1.413589e-02,1:1.231533e-02);
   tree run2.240000 = [&U] (((12:2.088564e-02,(50:8.444585e-03,49:3.721935e-03):1.296296e-02):2.022468e-03,((((30:1.025465e-02,43:6.924245e-03):2.777539e-03,(((((55:1.975654e-02,(62:1.336069e-02,72:9.306553e-03):6.722689e-03):6.934122e-04,((((18:1.000256e-02,19:5.910181e-03):6.292229e-03,28:8.738133e-03):4.204219e-03,(68:3.825988e-03,((60:8.310433e-03,59:4.748200e-03):9.018768e-04,58:5.444255e-03):1.742545e-03):2.551098e-03):1.853702e-03,(((10:1.651962e-02,((6:4.226282e-03,11:1.091549e-02):2.008345e-03,(15:4.910330e-03,((21:4.991344e-03,5:6.787692e-03):7.426070e-03,63:1.081345e-02):3.511300e-03):1.571874e-03):1.518618e-03):2.479939e-03,29:1.345146e-02):2.915300e-03,((31:6.655648e-03,44:1.955453e-03):6.202170e-03,(((((((4:4.592185e-03,(53:2.316129e-03,((((32:9.816625e-03,(41:4.366474e-04,40:1.185123e-03):3.889863e-03):1.597176e-04,(42:1.819797e-02,16:1.084788e-02):1.654106e-03):1.831931e-04,(39:2.075366e-02,7:6.485656e-03):7.267112e-03):2.868933e-03,(33:2.764682e-03,45:2.007998e-02):1.298353e-03):5.914755e-03):3.034577e-04):5.779599e-03,34:2.950387e-02):4.471444e-03,(69:9.269002e-03,((((56:9.895755e-03,14:6.516129e-03):2.430323e-03,(64:4.442111e-03,65:3.314145e-03):5.435545e-04):1.522225e-03,57:2.613872e-02):2.822852e-04,(52:1.127018e-02,(51:7.257127e-03,17:4.228438e-03):6.730061e-03):2.547718e-03):1.976132e-03):4.715597e-03):6.448893e-05,8:4.407121e-03):5.059402e-04,(20:2.374745e-04,2:4.490246e-03):5.457654e-03):5.923220e-04,(71:2.442941e-03,((26:7.315986e-03,46:1.517086e-02):5.720114e-04,70:1.148696e-02):1.455023e-03):1.368009e-03):7.398399e-03,(13:2.176224e-02,((35:1.519214e-03,(38:1.045447e-03,37:3.707597e-03):4.509976e-04):6.429436e-03,36:1.009798e-02):7.727203e-03):5.229136e-03):2.047088e-03):3.826491e-03):2.642177e-03):2.206074e-03):1.344073e-03,((66:7.818860e-03,23:1.893028e-02):2.166561e-03,((67:2.256812e-03,48:1.366459e-02):2.992336e-03,24:9.390418e-03):6.815440e-04):8.570471e-03):2.001908e-03,((25:6.732985e-03,47:3.867970e-02):1.439777e-03,(22:6.291969e-03,27:8.116776e-03):2.718921e-03):9.061903e-04):2.120625e-03,61:4.254972e-03):5.806113e-04):2.379130e-03,54:5.332803e-03):4.702565e-04,9:9.203976e-03):4.354129e-03):5.123457e-03,3:1.186470e-02,1:1.470763e-02);
   tree run2.245000 = [&U] ((((50:1.131131e-02,49:8.450343e-03):1.206740e-02,12:2.008280e-02):7.201890e-04,(9:1.174281e-02,((((((22:6.050107e-03,27:9.585946e-03):1.563657e-03,(25:2.354060e-03,47:3.770178e-02):3.641450e-03):6.901579e-04,(((62:7.583753e-03,72:8.182933e-03):4.717909e-03,(((68:6.390859e-03,((59:3.830278e-03,60:7.592698e-03):8.823604e-04,58:5.774960e-03):3.277841e-03):1.298162e-03,(((10:1.638588e-02,((6:3.757837e-03,11:7.824897e-03):1.596375e-03,(15:8.829083e-03,((21:6.586255e-03,5:4.996783e-03):7.151241e-03,63:8.483872e-03):1.564414e-03):1.753386e-03):2.182206e-03):1.383294e-03,29:1.233339e-02):2.880512e-04,((31:4.376454e-03,44:4.231994e-03):3.564799e-03,((((46:1.541806e-02,70:1.045237e-02):1.693061e-03,26:1.514344e-02):1.425123e-03,(((20:5.070809e-04,2:2.053366e-03):5.861375e-03,(((((52:1.128640e-02,(51:9.311234e-03,17:2.840225e-03):8.027686e-03):1.255141e-03,((56:9.416013e-03,14:6.608474e-03):5.145168e-04,(65:2.634544e-03,64:3.693947e-03):1.658899e-03):8.171859e-04):1.085536e-03,57:2.513395e-02):1.232801e-03,69:8.912703e-03):3.907268e-03,(8:2.687140e-03,((53:4.624462e-03,((((((16:9.653271e-03,42:1.237580e-02):9.455713e-04,32:5.480266e-03):8.851940e-04,(41:1.758046e-04,40:1.172505e-03):6.385992e-03):6.392699e-04,(39:2.415737e-02,7:4.008440e-03):6.207355e-03):6.272251e-03,(33:7.201494e-04,45:3.179000e-02):2.128219e-03):1.960669e-03,4:5.953776e-03):4.698183e-04):3.917202e-03,34:4.071756e-02):2.115324e-03):2.306939e-03):5.797954e-04):2.519231e-03,71:2.112654e-03):7.457757e-04):6.549324e-03,(13:2.092570e-02,(((35:4.698113e-03,38:1.217351e-03):1.705752e-04,37:4.681938e-03):6.430503e-03,36:1.025710e-02):8.298910e-03):4.913308e-03):3.625364e-03):4.189173e-03):5.204598e-03):7.630100e-04,(55:2.521520e-02,((18:7.275551e-03,19:3.372973e-03):8.267406e-03,28:8.402241e-03):2.682621e-03):1.388518e-03):1.751747e-03):9.794493e-04,((23:1.841715e-02,((48:9.330831e-03,67:9.739979e-03):4.455338e-03,24:7.770316e-03):4.396453e-04):2.371798e-04,66:8.041923e-03):7.556684e-03):2.016794e-03):9.152274e-04,(30:3.597887e-03,43:7.506479e-03):8.977366e-03):1.366856e-03,61:4.332649e-03):1.847268e-03,54:6.612660e-03):8.189601e-04):2.218231e-03):2.932128e-03,3:1.200047e-02,1:9.229656e-03);
   tree run2.250000 = [&U] (((((9:9.761822e-03,((61:7.386949e-03,((27:9.193350e-03,22:7.553429e-03):1.751987e-03,((47:3.512354e-02,(((62:8.186770e-03,72:6.391666e-03):5.282634e-03,(55:2.437893e-02,((28:1.011034e-02,(19:1.124842e-03,18:1.107526e-02):1.109767e-02):4.593062e-03,((((59:5.103917e-03,60:4.239867e-03):2.230249e-03,58:5.649212e-03):3.046207e-03,68:7.392675e-03):3.623997e-03,((29:1.678411e-02,(10:1.239235e-02,((6:3.694044e-03,11:1.174299e-02):2.024862e-03,(15:3.703864e-03,((5:3.688368e-03,21:2.212471e-03):1.298311e-02,63:9.849332e-03):1.357908e-03):2.548492e-03):3.410418e-03):1.944694e-03):2.696735e-04,(((13:2.270118e-02,((37:4.192188e-03,(35:6.624484e-03,38:2.432970e-04):8.902820e-04):3.120439e-03,36:1.034105e-02):5.860647e-03):5.030168e-03,(34:3.549892e-02,(8:2.859434e-03,((53:3.076089e-03,(4:3.319572e-03,((33:8.495869e-04,45:1.482990e-02):5.214627e-03,(((7:3.126186e-03,39:2.747866e-02):2.735441e-03,32:6.818515e-03):3.133053e-03,((42:1.665851e-02,16:1.144890e-02):1.147681e-03,(41:1.102815e-04,40:2.237978e-04):7.502766e-03):6.101648e-04):4.319509e-03):4.601227e-03):2.667638e-03):4.657899e-03,(((69:5.867043e-03,(((56:1.400061e-02,14:8.581311e-03):1.573842e-03,(64:4.800103e-03,65:4.809999e-03):1.338561e-03):7.296211e-04,(52:1.328492e-02,((17:4.182613e-03,51:8.738859e-03):6.438517e-03,57:1.612331e-02):5.539986e-04):2.692290e-03):3.067268e-03):4.668901e-03,(71:5.020083e-03,(20:1.986341e-03,2:2.716544e-03):2.056266e-03):1.133999e-03):2.394061e-04,((46:1.605485e-02,26:6.622504e-03):1.781209e-03,70:9.426037e-03):3.796509e-03):1.619176e-03):2.185636e-04):3.396340e-03):5.105759e-03):2.670786e-03,(31:6.898445e-03,44:5.385937e-03):5.884970e-03):5.292568e-03):3.734272e-03):8.540053e-04):1.882197e-03):5.328414e-04):2.435478e-03,((66:7.763244e-03,24:1.209560e-02):1.403400e-03,(23:1.255605e-02,(67:2.750944e-03,48:7.512857e-03):2.791097e-03):1.846448e-03):8.177540e-03):1.766808e-03):5.160063e-04,25:8.126031e-03):1.170113e-03):2.573066e-03):1.167263e-03,(43:4.849033e-03,30:8.818163e-03):9.600374e-03):2.872579e-03):6.283751e-04,54:6.674332e-03):4.613804e-03,(50:1.295079e-02,49:6.082036e-03):9.462033e-03):7.673801e-04,12:2.116938e-02):3.301030e-03,3:1.203113e-02,1:9.130337e-03);
   tree run2.255000 = [&U] (((12:1.995865e-02,(50:9.448970e-03,49:1.050731e-02):8.899082e-03):2.179351e-03,(9:7.495134e-03,(54:7.046816e-03,((30:1.199039e-02,43:9.352477e-03):5.352392e-03,((((27:7.277258e-03,22:4.604315e-03):1.490876e-03,(25:6.228233e-03,47:2.854065e-02):4.149631e-03):1.360179e-03,(((62:9.910238e-03,72:7.315828e-03):5.852015e-03,(55:2.600120e-02,((28:8.204227e-03,(18:1.741641e-03,19:4.770265e-03):4.657987e-03):4.014494e-03,(((((13:2.982916e-02,(((37:3.343758e-03,35:3.702029e-03):3.505748e-04,38:6.055326e-04):2.898323e-03,36:1.134379e-02):5.794620e-03):4.938069e-03,(((46:1.459389e-02,70:1.083070e-02):2.871786e-03,(((((52:1.209279e-02,(57:1.854772e-02,(51:7.742728e-03,17:4.045686e-03):8.099115e-03):1.291590e-03):2.879318e-03,(14:1.043676e-02,(56:4.660960e-03,(64:5.034985e-03,65:3.576254e-03):8.653017e-04):4.808105e-04):1.221738e-03):1.974119e-03,69:7.172669e-03):2.254575e-03,(8:4.751079e-03,((20:1.090778e-03,2:1.936834e-03):4.357037e-03,(34:2.968271e-02,(53:2.899138e-03,((((39:2.710760e-02,7:4.773207e-03):6.487004e-03,((41:1.119653e-04,40:7.962339e-04):6.634561e-03,((16:1.216329e-02,32:7.298871e-03):1.363035e-03,42:1.511046e-02):4.782343e-04):8.536118e-04):1.968743e-03,(33:1.324862e-03,45:2.485977e-02):2.305403e-03):7.598197e-03,4:2.785399e-03):5.652197e-04):1.752078e-03):3.933006e-03):4.507177e-04):8.592580e-04):3.200113e-03,26:8.279213e-03):2.315527e-03):1.119840e-03,71:4.945896e-03):4.201437e-03):2.490839e-03,(31:3.637161e-03,44:4.843259e-03):4.292234e-03):5.603653e-03,(((15:6.608757e-03,((21:2.375499e-03,5:7.050053e-03):5.726946e-03,63:1.253628e-02):1.089468e-03):1.020393e-03,(6:8.590832e-03,11:6.924933e-03):1.506755e-03):1.783094e-03,(10:1.134810e-02,29:1.446916e-02):2.170170e-03):1.812856e-03):2.153789e-03,(68:3.663891e-03,((59:3.326612e-03,60:4.148843e-03):9.654428e-04,58:5.833412e-03):2.329140e-03):3.698773e-03):1.508317e-03):7.658664e-04):1.321353e-03):1.931863e-03,((48:1.163028e-02,67:6.690654e-03):3.516047e-03,(66:8.008822e-03,(23:1.094534e-02,24:3.979645e-03):2.553714e-03):1.166835e-03):9.748785e-03):8.967205e-04):9.021148e-04,61:3.418192e-03):1.956967e-03):9.272798e-04):3.898078e-03):5.790319e-03):4.498969e-03,3:6.533150e-03,1:1.291116e-02);
   tree run2.260000 = [&U] (((54:7.955234e-03,(((61:6.101117e-03,(((27:9.604900e-03,22:5.710126e-03):2.911518e-03,(72:8.189895e-03,62:6.146416e-03):5.485433e-03):1.219220e-03,((25:4.985624e-03,47:3.244407e-02):3.646744e-03,((55:2.600647e-02,((((31:5.291602e-03,44:8.451314e-03):4.851187e-03,(((46:1.892337e-02,(70:2.041629e-02,26:1.216536e-02):2.773204e-05):2.923693e-03,((((2:2.424898e-03,20:1.212790e-03):2.934900e-03,34:3.519956e-02):3.088456e-03,(8:6.968530e-03,(((57:2.555853e-02,((52:1.379855e-02,(17:4.757656e-03,51:7.407323e-03):8.365376e-03):1.161851e-03,((64:6.778408e-03,65:4.232308e-03):5.460961e-04,(56:1.703149e-02,14:5.861627e-03):1.097108e-03):2.218433e-03):3.493290e-03):1.281171e-03,69:7.121097e-03):4.878768e-03,((4:6.342715e-03,53:3.151007e-03):2.924542e-04,((45:3.172535e-02,33:2.152571e-03):2.166251e-03,((42:1.616746e-02,(16:1.136018e-02,32:6.616327e-03):2.562262e-03):1.417126e-03,((7:3.761091e-03,39:2.874625e-02):7.503757e-03,(41:2.703887e-04,40:1.941807e-03):7.959345e-03):4.426424e-04):4.892760e-03):5.577310e-03):7.245894e-03):1.666111e-05):3.716006e-03):1.378612e-03,71:5.037278e-03):1.601949e-03):5.861842e-03,(13:2.193248e-02,(((37:5.914170e-03,35:2.515655e-03):9.775246e-04,38:8.003852e-04):9.413028e-03,36:5.138983e-03):4.119139e-03):5.572944e-03):3.056042e-03):5.332776e-03,(((((11:1.039205e-02,15:4.244102e-03):2.419510e-03,6:6.271396e-03):2.637466e-03,(21:1.593056e-04,5:2.095376e-03):1.729016e-02):6.870978e-04,63:8.891524e-03):3.183382e-03,(10:1.459166e-02,29:9.824592e-03):3.979954e-03):3.386832e-03):2.686081e-03,((28:9.112211e-03,(19:3.871980e-03,18:1.058539e-02):6.177678e-03):4.378000e-03,(68:4.183452e-03,(58:7.371679e-03,(59:5.485270e-03,60:7.593275e-03):1.189151e-03):2.801205e-03):2.046448e-03):2.382951e-03):1.472245e-03):1.578427e-03,((((23:1.883804e-02,66:8.812562e-03):1.684261e-03,48:1.334043e-02):1.882375e-03,67:2.717880e-03):2.295891e-03,24:6.915374e-03):6.942876e-03):2.182361e-03):1.532609e-03):3.044351e-03):6.363842e-04,(43:9.201523e-03,30:1.579901e-02):6.194057e-03):8.245159e-04,9:1.067565e-02):7.780728e-04):3.679712e-03,((49:9.052434e-03,50:9.403485e-03):6.736180e-03,12:2.154882e-02):4.148858e-03):6.451112e-03,3:1.351145e-02,1:1.677024e-02);
   tree run2.265000 = [&U] ((((((30:6.651960e-03,43:8.398391e-03):2.721739e-03,((((24:1.140144e-02,(48:1.233347e-02,((67:1.897411e-03,23:1.827073e-02):2.318631e-03,66:7.894951e-03):1.685098e-03):1.714044e-03):7.488291e-03,((62:1.150267e-02,72:6.575810e-03):5.381248e-03,(((68:3.469166e-03,(58:5.921274e-03,(60:4.748962e-03,59:4.781999e-03):1.074605e-03):2.402265e-03):5.688869e-04,((((((21:1.849811e-03,5:2.432725e-03):7.158851e-03,63:1.176482e-02):1.553140e-03,(6:6.514223e-03,(15:6.753940e-03,11:1.254523e-02):1.438527e-03):2.557468e-03):1.931883e-03,10:1.237241e-02):2.575274e-04,29:1.426870e-02):1.451513e-03,((((71:6.828336e-03,((((((14:1.204207e-02,((64:1.783294e-03,65:5.286543e-03):1.359082e-03,56:1.070930e-02):5.911960e-04):1.561182e-03,(((51:8.490513e-03,17:4.018588e-03):7.718525e-03,57:1.856089e-02):3.049195e-03,52:1.733404e-02):7.744461e-04):3.718180e-03,69:8.503168e-03):5.274514e-03,8:4.216392e-03):1.319360e-03,(((((33:9.660078e-04,45:2.136464e-02):1.343149e-03,(((32:8.789050e-03,(39:2.984392e-02,7:1.783660e-03):1.843275e-03):4.945627e-03,(41:1.262548e-03,40:7.843688e-05):6.264366e-03):1.805928e-03,(42:1.343556e-02,16:1.243039e-02):3.020341e-03):5.587112e-03):1.298220e-03,4:4.466296e-03):1.317007e-03,53:3.320652e-03):4.215886e-03,34:3.025560e-02):2.362831e-03):2.084866e-03,(20:9.264367e-04,2:3.052128e-03):3.227036e-03):5.249211e-03):1.285586e-03,((46:1.864049e-02,26:7.862492e-03):6.126348e-04,70:1.247573e-02):1.747745e-03):2.964285e-03,(13:2.508775e-02,((37:6.466290e-03,(35:4.692934e-03,38:1.706103e-04):2.797963e-04):3.920373e-03,36:8.579353e-03):7.955277e-03):5.860027e-03):3.190032e-03,(31:4.482232e-03,44:2.081364e-03):2.943063e-03):6.601074e-03):3.559941e-03):1.840754e-03,(55:2.358359e-02,(28:9.327119e-03,(18:6.172363e-03,19:5.993245e-03):5.160205e-03):4.576646e-03):3.764799e-03):1.172222e-03):1.783361e-03):2.040783e-03,((27:1.073013e-02,22:4.552242e-03):8.561044e-04,(25:6.205699e-03,47:3.511888e-02):1.936666e-03):8.144888e-04):2.360051e-03,61:6.056833e-03):7.672784e-04):1.023695e-03,54:1.054492e-02):1.124650e-03,9:6.576908e-03):5.360804e-03,(12:2.484485e-02,(50:6.791515e-03,49:7.148333e-03):1.635654e-02):1.737704e-03):2.283506e-03,3:9.078147e-03,1:1.101533e-02);
   tree run2.270000 = [&U] (3:8.552623e-03,((9:7.788200e-03,(((43:5.246903e-03,30:7.165148e-03):2.663153e-03,(61:4.052305e-03,(((((24:5.060721e-03,23:1.484937e-02):6.224125e-03,(67:4.505983e-03,48:5.945502e-03):4.733515e-03):1.682995e-03,66:9.862508e-03):8.040223e-03,((62:9.248867e-03,72:5.811564e-03):5.773667e-03,(55:2.020001e-02,((28:6.561435e-03,(19:5.965021e-03,18:2.952932e-03):5.742271e-03):2.650847e-03,((68:2.988893e-03,(58:4.314387e-03,(59:4.667635e-03,60:8.589417e-03):3.724183e-03):1.357740e-03):2.147395e-03,(((10:7.352140e-03,29:1.044289e-02):5.074000e-03,((5:2.068762e-03,21:2.581505e-03):8.499176e-03,(6:1.018580e-02,((11:5.227695e-03,63:8.106104e-03):1.790056e-03,15:8.026243e-03):1.137580e-03):2.961461e-03):5.411060e-04):3.038055e-03,(((((71:3.327449e-03,70:1.443116e-02):5.740937e-05,((((52:1.752011e-02,(((17:2.707134e-03,51:6.568133e-03):5.204864e-03,57:2.426857e-02):2.075071e-03,(((64:3.407257e-03,14:9.299948e-03):5.384538e-04,65:4.147518e-03):2.923917e-03,56:1.163165e-02):1.107739e-03):1.386025e-03):4.343596e-03,69:5.624598e-03):1.654527e-03,(26:1.129040e-02,(8:2.483929e-03,34:3.172169e-02):2.366712e-03):3.073905e-04):2.376931e-03,(53:2.829754e-03,(4:3.823187e-03,(((32:5.217963e-03,(7:2.985989e-03,39:2.421716e-02):2.850459e-03):2.466189e-03,((16:1.066957e-02,42:9.657539e-03):2.384031e-03,(41:1.427144e-05,40:3.879595e-04):5.957050e-03):7.080676e-04):3.552063e-03,(33:8.764731e-04,45:2.884667e-02):3.263946e-03):1.627986e-03):7.817348e-04):9.719913e-03):3.127554e-03):3.336221e-04,(46:1.658651e-02,(20:2.649239e-03,2:2.065447e-04):2.683013e-03):2.060406e-03):3.894259e-03,(13:1.591847e-02,(((35:1.498926e-03,37:2.826785e-03):1.288755e-04,38:7.524541e-04):9.131840e-03,36:6.432179e-03):9.181543e-03):5.645126e-03):3.756265e-03,(31:3.868104e-03,44:3.411145e-03):6.443892e-03):3.417095e-03):2.710362e-03):2.878227e-04):3.812944e-03):1.783272e-03):1.014867e-03):2.486559e-03,((47:2.951191e-02,25:4.620013e-03):5.497221e-03,(27:8.713381e-03,22:3.207101e-03):1.768486e-03):8.311849e-04):2.006621e-03):2.841454e-04):3.112788e-03,54:9.393087e-03):7.903233e-04):4.938029e-03,((50:9.207410e-03,49:6.367355e-03):9.046997e-03,12:1.716577e-02):2.345851e-03):3.112744e-03,1:1.160122e-02);
   tree run2.275000 = [&U] (3:9.922603e-03,((9:8.511515e-03,((((61:1.298467e-03,30:1.457622e-02):1.474561e-03,43:6.486465e-03):2.209738e-03,((22:5.086842e-03,27:8.272854e-03):2.274246e-03,(((((24:5.462299e-03,23:1.345226e-02):4.978649e-03,66:7.961738e-03):7.671780e-04,(67:4.465369e-03,48:2.353490e-02):1.939031e-03):9.386033e-03,((62:1.124069e-02,72:7.063137e-03):6.670627e-03,(55:2.399345e-02,((28:9.400358e-03,(19:5.813806e-03,18:5.249695e-03):2.509270e-03):2.309960e-03,((68:2.177973e-03,(58:2.193339e-03,(59:6.689598e-03,60:2.496027e-03):1.140722e-03):2.702952e-03):1.281393e-03,(((10:1.218304e-02,((((11:8.879382e-03,15:3.247945e-03):4.020162e-03,6:1.185144e-02):2.853014e-03,63:1.005815e-02):9.000563e-04,(5:3.810053e-03,21:2.172480e-03):8.525973e-03):1.940131e-03):1.587475e-03,29:9.329963e-03):1.407598e-03,(((((70:1.935688e-02,71:3.439597e-03):3.068230e-03,((((((45:2.202802e-02,33:1.031333e-04):6.602392e-03,(((7:3.791996e-03,39:2.943255e-02):4.671174e-03,32:7.334695e-03):2.181285e-03,((16:1.230210e-02,42:1.391415e-02):1.812280e-03,(41:2.587647e-05,40:7.968619e-04):9.731451e-03):1.233978e-04):5.925901e-04):5.248303e-03,53:6.940251e-03):5.795693e-05,4:4.229520e-03):7.205098e-03,((34:3.710502e-02,8:5.666433e-03):2.130468e-04,((57:2.477458e-02,((17:3.294459e-03,51:6.246277e-03):7.457552e-03,(52:2.059199e-02,(65:2.772420e-03,(14:9.638285e-03,(64:4.442251e-03,56:1.618991e-02):1.237075e-03):9.323824e-04):1.786322e-03):7.588783e-04):3.002756e-03):1.667172e-03,69:7.427866e-03):3.260979e-03):1.604089e-03):4.096906e-03,26:1.244688e-02):1.345303e-03):1.152557e-04,(46:1.736945e-02,(20:2.721327e-03,2:4.008349e-03):2.220766e-03):1.756708e-03):7.468264e-03,(13:2.108045e-02,((38:2.716842e-03,(35:1.038267e-03,37:8.362692e-03):2.467525e-04):4.228411e-03,36:7.797641e-03):4.851352e-03):7.696247e-03):2.226692e-03,(31:7.450498e-03,44:4.145766e-03):7.068696e-03):8.234127e-03):1.813968e-03):2.964083e-03):1.783197e-03):1.214813e-03):5.611286e-03):1.604073e-03,(47:3.738390e-02,25:5.198634e-03):1.879304e-03):7.236890e-05):3.322662e-03):4.051387e-03,54:9.260110e-03):1.241369e-03):1.061969e-03,(12:2.028827e-02,(50:4.392394e-03,49:4.390349e-03):1.667815e-02):1.305856e-03):4.429247e-03,1:1.398224e-02);
   tree run2.280000 = [&U] (((12:1.790676e-02,(50:6.693752e-03,49:6.844701e-03):1.065906e-02):3.356184e-03,(54:7.616803e-03,(9:7.325213e-03,((61:6.372724e-03,((27:7.789061e-03,22:2.711458e-03):1.241973e-03,((((55:2.403323e-02,(((68:4.390037e-03,((59:5.970325e-03,60:2.290502e-03):1.164441e-03,58:3.166419e-03):1.115341e-03):1.985834e-03,(28:6.758302e-03,(18:3.963770e-03,19:3.757612e-03):5.985377e-03):2.199966e-03):3.377440e-04,(((10:1.252668e-02,29:1.069791e-02):2.936878e-03,((((21:1.488055e-03,5:4.041685e-03):6.205138e-03,15:3.714032e-03):6.148901e-04,63:9.204489e-03):7.719086e-05,(6:6.567662e-03,11:1.074856e-02):2.824530e-03):4.586802e-03):3.354249e-03,(((((((((((52:1.416574e-02,(51:6.119418e-03,17:2.166951e-03):7.962764e-03):3.870333e-05,(56:1.083472e-02,((64:4.236893e-03,65:3.527483e-03):2.639179e-04,14:7.888148e-03):8.888737e-04):1.250994e-03):1.816855e-03,57:1.892393e-02):3.087880e-03,69:6.298392e-03):5.036961e-03,(20:8.875932e-04,2:3.143311e-03):3.928308e-03):3.532238e-04,(((45:2.311637e-02,34:3.464501e-02):3.911155e-04,((4:3.803364e-03,((((41:7.261313e-04,40:5.169342e-04):4.917636e-03,(32:3.918878e-03,(16:1.111853e-02,42:1.335477e-02):2.023498e-03):2.212144e-03):7.175977e-04,(39:1.764723e-02,7:4.251804e-03):3.323005e-03):1.080489e-03,33:2.543700e-03):3.901900e-03):1.714795e-04,53:2.110675e-03):2.051323e-03):6.366231e-03,8:3.433517e-03):1.608905e-03):5.512660e-04,70:1.382187e-02):5.629583e-04,71:6.199364e-03):9.388515e-04,(46:1.581679e-02,26:9.626365e-03):2.443354e-03):6.555671e-03,(13:2.611242e-02,(((35:7.018456e-04,37:5.492357e-03):1.936700e-03,38:1.401008e-03):4.865424e-03,36:6.639452e-03):5.342634e-03):6.592228e-03):1.870692e-03,(31:3.342450e-03,44:4.599133e-03):7.194988e-03):7.772339e-03):2.261053e-03):3.854038e-03):1.987252e-03,(62:1.008857e-02,72:4.168679e-03):6.147446e-03):7.823390e-04,((24:4.869588e-03,(48:6.149995e-03,67:3.199926e-03):4.351944e-03):3.472260e-04,(23:1.692749e-02,66:4.203979e-03):4.131046e-03):6.984794e-03):3.864301e-03,(25:6.236082e-03,47:3.990355e-02):3.566239e-03):3.333087e-04):2.593750e-03):6.761012e-04,(30:1.475191e-02,43:4.064155e-03):9.107290e-03):1.549307e-03):7.127367e-04):3.661079e-03):2.074427e-03,3:8.109920e-03,1:9.231263e-03);
   tree run2.285000 = [&U] ((((50:4.018611e-03,49:4.833112e-03):1.372356e-02,12:2.319095e-02):1.040215e-03,((54:7.018242e-03,(61:4.155005e-03,(43:1.094332e-02,((((62:8.536874e-03,72:9.507459e-03):8.682897e-03,(55:2.012599e-02,(((28:1.017908e-02,(18:1.502272e-03,19:8.671234e-03):9.232639e-03):4.388927e-03,((58:5.230646e-03,(59:2.963668e-03,60:4.288494e-03):6.301479e-04):1.178662e-03,68:4.757461e-03):2.628330e-03):8.467505e-04,(((29:1.387759e-02,10:1.199415e-02):2.882898e-05,((15:5.217738e-03,((21:7.349037e-03,5:4.602987e-03):1.343062e-02,63:8.372703e-03):9.569965e-04):3.162113e-03,(6:7.662716e-03,11:8.609124e-03):7.925910e-04):1.774591e-03):2.355305e-03,((13:1.632260e-02,(((35:2.585519e-03,37:4.767337e-03):5.443833e-04,38:4.013153e-03):2.440226e-03,36:6.382301e-03):6.912065e-03):7.785414e-03,(((71:3.004071e-03,(((((53:2.596100e-03,(4:6.877172e-03,(((32:5.731698e-03,16:1.329372e-02):1.018068e-03,((39:3.192171e-02,7:4.540987e-03):4.200393e-03,(42:1.761622e-02,(41:1.338205e-04,40:3.944356e-04):5.362086e-03):1.127758e-03):4.235763e-04):3.985658e-03,33:1.113473e-02):5.253061e-03):4.055122e-04):1.106035e-03,(45:2.385281e-02,34:2.086740e-02):2.595699e-03):2.193396e-03,8:4.985634e-03):2.228772e-03,((((56:5.974278e-03,((65:2.993256e-03,64:5.032391e-03):4.899168e-04,14:6.685999e-03):7.010488e-04):2.961870e-04,(52:1.600124e-02,(51:8.755339e-03,17:3.263793e-03):8.298913e-03):1.441333e-03):2.297686e-03,57:2.259085e-02):2.368354e-03,69:8.003540e-03):3.854344e-03):2.776882e-03,(20:1.280502e-03,2:1.763201e-03):3.439838e-03):2.623505e-03):5.880015e-04,(26:1.278489e-02,(46:2.013882e-02,70:1.882144e-02):2.539526e-03):1.575567e-03):4.830104e-03,(31:4.207000e-03,44:3.096040e-03):5.343987e-03):8.353438e-04):5.782061e-03):4.191091e-03):6.136174e-04):8.166873e-04):2.036819e-03,(((23:1.597027e-02,66:5.943457e-03):5.213910e-03,((48:6.855152e-03,67:4.441497e-03):5.699669e-03,24:8.955044e-03):4.385251e-03):6.366325e-03,30:1.763641e-02):2.050626e-03):9.731410e-04,((25:4.651014e-03,47:4.809540e-02):4.301381e-03,(27:7.746002e-03,22:3.760143e-03):5.929194e-04):9.968835e-04):3.122067e-03):1.621675e-04):2.870421e-03):2.055241e-03,9:6.714575e-03):2.955964e-03):6.160948e-03,3:8.457853e-03,1:1.248329e-02);
   tree run2.290000 = [&U] ((((49:4.536298e-03,50:9.416826e-03):1.124575e-02,12:2.539526e-02):2.154852e-03,(9:8.182479e-03,(54:5.653216e-03,((((((28:1.046144e-02,55:2.394584e-02):1.497098e-03,((((10:1.501164e-02,29:1.353179e-02):2.569141e-03,((((21:3.329514e-03,5:6.606282e-03):9.239352e-03,63:6.083283e-03):7.280799e-04,15:5.479458e-03):9.250871e-04,(11:1.479925e-02,6:6.478372e-03):4.374576e-03):2.555252e-03):2.784702e-03,((31:7.561891e-03,44:4.612831e-03):3.693106e-03,(((71:2.501101e-03,(26:7.761554e-03,(46:1.780847e-02,70:1.892291e-02):4.296088e-04):4.089389e-03):4.017491e-04,(8:3.335856e-03,((((33:7.506371e-03,((41:2.307060e-04,40:9.578982e-05):8.624984e-03,(((16:1.177637e-02,42:1.678205e-02):2.156825e-03,32:6.708856e-03):1.431701e-03,(7:7.076427e-03,39:2.611980e-02):4.900857e-03):1.495607e-04):3.356441e-03):4.784069e-03,(4:3.327549e-03,53:2.728415e-03):2.077148e-03):6.770088e-03,(34:3.175435e-02,45:3.355480e-02):3.921700e-03):7.206143e-04,((2:1.590770e-03,20:1.185452e-03):5.121769e-03,(69:8.325015e-03,(((14:1.059006e-02,56:1.426209e-02):1.291083e-03,(64:3.875303e-03,65:4.014137e-03):3.019163e-03):2.149272e-03,(52:1.930035e-02,((17:3.633156e-03,51:9.887198e-03):1.172103e-02,57:2.358641e-02):3.172697e-03):1.471130e-03):4.200531e-03):6.316097e-03):1.049378e-03):2.490608e-04):5.178046e-03):6.545950e-03,(13:2.999343e-02,((35:2.561507e-03,(38:1.220843e-03,37:5.179851e-03):2.272029e-04):4.784555e-03,36:1.125040e-02):1.265571e-02):4.048444e-03):1.715649e-03):5.017727e-03):4.037257e-03,((68:5.253755e-03,(58:4.928873e-03,(59:6.439015e-03,60:7.489174e-03):1.712190e-03):2.187741e-03):1.848334e-03,(19:6.465664e-03,18:3.419612e-03):1.015100e-02):1.460474e-03):8.181895e-04):4.098263e-03,(((24:2.593926e-03,66:8.210686e-03):2.938474e-03,((48:1.577837e-02,67:5.649430e-03):4.092886e-04,23:2.129922e-02):7.000266e-04):1.194085e-02,(72:1.011126e-02,62:1.073656e-02):4.806514e-03):1.583731e-03):3.977773e-03,((25:7.816056e-03,47:4.245428e-02):3.151920e-03,(27:1.340178e-02,22:3.099473e-03):7.349753e-04):2.970860e-04):2.144249e-03,61:6.752507e-03):8.668845e-04,(43:6.792646e-03,30:1.404001e-02):8.317485e-03):2.564843e-03):1.368462e-03):3.900384e-03):3.662273e-03,3:6.871880e-03,1:1.449074e-02);
   tree run2.295000 = [&U] ((((((((27:9.122071e-03,22:4.098559e-03):1.052650e-03,(25:6.121444e-03,47:3.411887e-02):3.158537e-03):1.541422e-04,((((23:1.603257e-02,(66:4.564331e-03,24:5.162610e-03):3.589673e-03):8.465944e-04,(67:1.417282e-03,48:1.074996e-02):2.384850e-03):8.632202e-03,(55:1.963917e-02,(((19:5.540914e-03,18:1.862693e-03):9.765147e-03,28:6.789315e-03):3.815650e-03,((68:7.630480e-03,(58:4.056899e-03,(59:6.369457e-03,60:4.459855e-03):1.638134e-03):2.109031e-03):3.720415e-03,(((10:1.206428e-02,29:1.468806e-02):4.684982e-03,((((21:7.843690e-03,63:1.063121e-02):6.312174e-04,5:1.087856e-02):2.434730e-03,15:3.270334e-03):6.048784e-04,(11:9.481219e-03,6:5.710615e-03):1.480337e-03):3.237615e-03):1.096587e-03,((31:6.029905e-03,44:3.511554e-03):3.517335e-03,(((26:6.799699e-03,(70:1.067128e-02,46:1.210372e-02):1.779435e-03):1.607657e-03,(71:3.826663e-03,((2:1.767717e-03,20:2.852550e-03):4.270371e-03,(((4:3.655123e-03,((((32:5.390807e-03,(7:4.212801e-03,39:2.705974e-02):4.127321e-03):2.353779e-03,((41:1.717697e-05,40:1.976259e-04):5.669104e-03,(42:1.854769e-02,16:1.286712e-02):2.378645e-03):2.564850e-04):4.908009e-03,(33:1.221088e-03,45:2.549617e-02):3.880281e-04):5.924456e-04,53:5.130277e-03):4.281287e-04):7.313606e-03,34:3.547563e-02):6.728183e-04,(8:7.412375e-03,(69:5.361541e-03,(((14:8.480383e-03,56:1.146189e-02):1.851026e-03,(64:9.760857e-03,65:5.050367e-03):7.530693e-04):3.067744e-03,(((17:2.642593e-03,51:9.071789e-03):1.047701e-02,52:1.713553e-02):1.242085e-03,57:2.017031e-02):2.188314e-03):2.442473e-03):2.801830e-03):2.165775e-03):1.624108e-03):1.114811e-03):5.740039e-04):5.265896e-03,(13:2.410457e-02,((38:1.009727e-04,(35:4.959722e-04,37:5.045821e-03):1.234310e-03):4.749887e-03,36:6.413699e-03):8.724576e-03):6.464890e-03):3.305367e-03):2.982795e-03):1.386128e-03):2.294803e-03):1.235118e-03):3.802818e-03):2.413544e-03,(72:7.159677e-03,62:8.436232e-03):5.292018e-03):2.333624e-03):2.330133e-03,(61:6.229223e-03,(43:1.414197e-03,30:9.642745e-03):7.661026e-03):4.686518e-04):2.340519e-03,54:4.210064e-03):7.832253e-04,9:6.032039e-03):2.573035e-03,((49:9.876673e-03,50:1.219684e-02):9.752195e-03,12:2.360214e-02):7.977135e-04):3.576591e-03,3:1.042577e-02,1:1.006384e-02);
   tree run2.300000 = [&U] (3:1.685875e-02,(12:1.986559e-02,((54:7.140828e-03,(((((27:9.047650e-03,22:3.958923e-03):1.215254e-03,(((23:1.444137e-02,(67:9.892981e-03,48:1.044075e-02):1.268584e-03):3.739012e-03,(24:6.427434e-03,66:3.856311e-03):1.807441e-03):9.996737e-03,(((((19:4.668887e-03,18:6.345137e-03):6.347532e-03,28:1.105137e-02):1.061395e-03,55:2.447862e-02):1.013624e-03,((68:7.525158e-03,(58:3.929399e-03,(60:9.179885e-03,59:2.992826e-03):2.156991e-03):1.600444e-03):1.768181e-03,(((31:4.495650e-03,44:8.145843e-03):4.982000e-03,((((70:9.385936e-03,46:1.769785e-02):1.207287e-03,26:1.275797e-02):8.771560e-04,((((34:2.260489e-02,(20:3.869312e-04,2:2.000368e-03):2.772847e-03):4.593881e-04,((((14:1.130535e-02,(64:5.184622e-03,65:3.700591e-03):8.440750e-04):2.017055e-03,(((51:7.576022e-03,17:2.414372e-03):7.658087e-03,(52:8.397320e-03,56:1.100750e-02):4.017929e-03):7.581119e-04,57:2.417129e-02):1.310959e-03):2.782837e-03,69:5.933584e-03):6.349542e-03,((53:3.903428e-03,4:5.274822e-03):1.283401e-03,((33:2.768012e-03,45:2.620317e-02):9.373519e-03,(((16:1.028832e-02,42:1.507446e-02):2.422799e-03,(41:1.658342e-03,40:2.082772e-03):3.642414e-03):1.084398e-03,(32:6.012934e-03,(7:6.938581e-03,39:3.147131e-02):3.787748e-03):1.919222e-03):3.690955e-03):5.710468e-03):5.315061e-03):4.455114e-04):7.411481e-04,8:6.267739e-03):1.290991e-03,71:7.900683e-03):3.840724e-05):7.859408e-03,(((35:6.836139e-04,(38:9.620029e-04,37:3.534399e-03):4.431479e-04):6.061611e-03,36:1.137088e-02):5.788588e-03,13:2.354808e-02):4.903272e-03):4.360666e-03):3.466373e-03,((10:1.181429e-02,29:1.306178e-02):4.529923e-03,((11:9.534398e-03,6:5.983311e-03):3.065135e-03,(63:1.025050e-02,(15:5.296275e-03,(21:2.976526e-03,5:4.223098e-03):5.907229e-03):3.769851e-04):8.699148e-04):3.840266e-03):1.003761e-03):4.714637e-03):6.964864e-04):1.528640e-03,(62:1.210880e-02,72:9.479732e-03):3.321158e-03):4.259509e-03):2.764853e-03):8.043174e-04,(25:6.907809e-03,47:2.706316e-02):3.720184e-03):1.960714e-03,((30:1.084382e-02,43:7.612560e-03):4.091611e-03,61:6.470202e-03):1.860149e-03):4.024572e-03,9:5.259427e-03):3.119484e-03):2.942653e-03,(49:8.209732e-03,50:2.279655e-03):2.177574e-02):7.710683e-05):5.020089e-03,1:1.096536e-02);
   tree run2.305000 = [&U] ((12:1.909396e-02,(((54:3.725404e-03,((43:1.855098e-03,30:1.069701e-02):7.249411e-03,((((27:9.961569e-03,22:5.178741e-03):1.001854e-03,(25:5.562582e-03,47:3.366398e-02):2.299924e-03):3.398022e-04,(((24:7.923074e-03,(66:7.307317e-03,(23:2.183856e-02,(48:1.183670e-02,67:3.940639e-03):2.704750e-03):1.549092e-03):3.388019e-03):3.436830e-03,(((29:1.380176e-02,((((5:4.276199e-03,21:4.617531e-03):7.959755e-03,(63:8.518875e-03,15:5.941165e-03):3.151272e-04):3.036691e-03,(11:8.201181e-03,6:8.379816e-03):2.743110e-03):2.713159e-03,10:1.150499e-02):1.002046e-03):2.462966e-03,((31:6.148415e-03,44:3.254116e-03):6.379944e-03,(((71:3.448305e-03,(26:1.334558e-02,(70:8.920681e-03,46:1.152395e-02):1.462072e-03):9.405110e-04):2.355305e-05,(8:5.329999e-03,((53:4.068079e-03,(4:4.441436e-03,((33:4.104023e-03,45:2.683132e-02):6.989195e-03,(((7:5.364661e-03,39:2.791489e-02):3.804709e-03,32:4.954904e-03):4.355715e-03,((42:1.816376e-02,16:9.015096e-03):1.511581e-03,(41:1.092697e-05,40:1.343141e-04):3.918027e-03):1.174915e-03):9.818937e-04):4.542954e-03):5.125893e-04):9.023679e-03,(((57:2.465290e-02,((52:1.333282e-02,(17:3.297538e-03,51:6.671867e-03):7.289851e-03):2.202893e-03,(65:6.060320e-03,((56:1.403149e-02,14:6.675979e-03):2.544294e-03,64:4.682619e-03):9.738741e-04):2.823491e-03):2.296053e-03):2.153121e-03,69:7.101913e-03):2.089719e-03,((2:6.231699e-03,20:1.462997e-03):3.414074e-03,34:3.899081e-02):4.306918e-04):3.550046e-03):4.716626e-05):5.298248e-03):7.622977e-03,(13:2.252850e-02,((38:9.672756e-05,(35:8.457686e-04,37:2.829683e-03):2.186420e-03):6.471042e-03,36:1.158422e-02):8.187406e-03):4.530196e-03):3.947513e-03):4.211300e-03):4.441894e-03,((68:7.544701e-03,(58:4.799716e-03,(60:5.202637e-03,59:3.453462e-03):5.433922e-04):1.606783e-03):1.575752e-03,(55:2.100732e-02,(28:6.732814e-03,(19:6.058040e-03,18:7.280622e-03):7.304904e-03):1.694402e-03):1.011342e-03):2.282244e-04):2.218394e-03):1.160538e-03,(72:5.688831e-03,62:5.619624e-03):7.381056e-03):3.726733e-03):8.101936e-04,61:5.388625e-03):3.853780e-03):2.535075e-03):8.643151e-04,9:6.697720e-03):2.760810e-03,(49:1.126302e-02,50:3.868292e-03):1.299761e-02):5.635755e-04):2.300576e-03,3:1.101650e-02,1:1.127263e-02);
   tree run2.310000 = [&U] (((9:5.399964e-03,(((((72:8.208755e-03,62:8.755253e-03):5.157920e-03,((((68:3.450161e-03,58:6.304299e-03):9.715880e-04,(60:6.095734e-03,59:6.430827e-03):1.058533e-03):1.583740e-03,((((29:7.169364e-03,10:8.351102e-03):5.844683e-03,(((63:8.637343e-03,(5:5.277399e-03,21:1.099055e-03):2.802211e-03):2.953580e-03,15:8.917300e-03):2.441963e-03,(11:1.167759e-02,6:4.157655e-03):3.311621e-03):2.303075e-03):1.528627e-03,(((13:2.287615e-02,((35:1.550097e-03,(37:3.523999e-03,38:1.641473e-03):4.337066e-04):3.792863e-03,36:8.647270e-03):8.853111e-03):8.419376e-03,(71:4.336336e-03,(((8:4.702770e-03,((69:6.555383e-03,((((56:6.748011e-03,14:7.698507e-03):5.959410e-04,(64:5.292196e-03,65:2.478283e-03):2.232974e-03):2.223853e-03,57:2.816018e-02):4.606606e-04,(52:1.571122e-02,(17:1.907666e-03,51:7.374447e-03):7.662095e-03):5.196975e-03):4.190174e-03):3.404315e-03,((2:1.598213e-03,20:4.682229e-03):1.565581e-03,34:3.472228e-02):1.998559e-03):1.362677e-03):6.282322e-04,(4:2.715306e-03,(53:2.829062e-03,((33:2.203213e-03,45:2.683243e-02):2.736970e-03,(((32:7.144428e-03,(7:4.906229e-03,39:2.514138e-02):5.215228e-03):5.028093e-04,(16:9.007730e-03,42:1.585491e-02):4.497870e-03):2.158278e-03,(41:1.330164e-03,40:4.361522e-04):4.857347e-03):1.966575e-03):3.904916e-03):4.913345e-06):5.285012e-03):1.827210e-03,(26:1.007939e-02,(46:1.436553e-02,70:1.338974e-02):1.175588e-03):1.207374e-03):2.383868e-03):4.099611e-03):3.177064e-03,(31:7.099911e-03,44:1.908108e-03):4.827156e-03):3.866553e-03):3.550254e-03,(((19:6.285242e-03,18:7.524884e-03):7.472195e-03,55:2.210587e-02):2.652121e-03,28:8.969277e-03):3.689895e-03):8.977038e-04):4.361659e-03,(((66:1.869736e-03,24:1.007503e-03):4.503500e-03,23:1.947974e-02):1.956434e-03,(48:1.213309e-02,67:3.456914e-03):7.502829e-03):8.974353e-03):3.877120e-03):1.709530e-03,(((47:4.100549e-02,25:5.023824e-03):1.439473e-03,(27:1.128625e-02,22:3.992637e-03):1.800295e-03):1.301961e-04,(43:6.021522e-03,30:1.610421e-02):4.625429e-03):7.963250e-04):1.011303e-03,61:5.516180e-03):2.029594e-03,54:3.959529e-03):1.818798e-03):4.520685e-03,((49:5.952595e-03,50:5.824756e-03):1.532470e-02,12:1.833717e-02):4.610080e-04):2.877544e-03,3:1.115069e-02,1:9.795016e-03);
   tree run2.315000 = [&U] (((9:7.543436e-03,(((43:7.670017e-03,30:1.439430e-02):7.821814e-03,((((47:3.783644e-02,25:6.349674e-03):3.844044e-03,(27:1.021291e-02,22:8.545617e-03):1.623072e-03):1.488342e-03,((72:1.408139e-02,62:8.813377e-03):7.474960e-03,(((67:4.537537e-03,48:1.094329e-02):2.433580e-03,((23:1.520584e-02,24:9.698769e-03):6.791419e-04,66:7.715431e-03):3.351229e-04):8.014767e-03,((55:2.115250e-02,(28:8.153645e-03,(19:7.830767e-03,18:3.597557e-03):4.943058e-03):4.224227e-03):1.682277e-03,((68:5.387257e-03,((59:8.167291e-03,60:5.219958e-03):1.994813e-03,58:5.885070e-03):4.188707e-04):1.935669e-03,(((29:1.234867e-02,10:1.185271e-02):1.615411e-03,((15:9.342143e-03,(63:6.318515e-03,(5:8.759379e-03,21:1.871199e-03):4.741578e-03):3.450962e-03):1.120869e-03,(11:9.391448e-03,6:4.183453e-03):2.081226e-03):4.693621e-03):4.288660e-04,(((13:2.005858e-02,((35:6.303161e-04,(37:2.238454e-03,38:9.432425e-04):3.675429e-05):4.631120e-03,36:1.060584e-02):7.393563e-03):6.274726e-03,((71:3.925901e-03,((26:1.253149e-02,46:1.355011e-02):1.772033e-03,70:1.821116e-02):7.135051e-04):1.254579e-04,((69:6.272666e-03,(57:2.764080e-02,(((64:4.510884e-03,65:4.992361e-03):1.505363e-03,(14:1.059954e-02,56:1.014064e-02):2.687559e-03):1.619628e-03,((17:3.422035e-03,51:9.988134e-03):7.875951e-03,52:1.697195e-02):1.146197e-03):1.779504e-03):1.697282e-03):6.203924e-03,(8:2.081576e-03,((2:3.111354e-03,20:8.187903e-04):7.219171e-03,((((33:2.480363e-03,45:2.567521e-02):2.869615e-03,(((16:1.151548e-02,42:1.517113e-02):3.952950e-03,(41:6.841657e-04,40:5.361094e-05):6.738175e-03):1.065529e-03,(32:6.221521e-03,(7:3.474078e-03,39:3.092606e-02):2.084032e-03):2.193379e-03):3.154206e-03):3.861566e-03,(53:1.514472e-03,4:5.428563e-03):9.125566e-04):3.638958e-03,34:3.437021e-02):6.115057e-03):1.109869e-04):2.972767e-04):4.967671e-03):3.727305e-03):1.235511e-03,(31:2.570976e-03,44:4.963303e-03):6.593269e-03):3.762105e-03):2.933823e-03):6.351480e-05):3.038611e-03):3.286450e-03):1.438329e-03):1.536089e-03,61:4.404736e-03):3.272110e-04):1.048052e-03,54:1.057007e-02):1.434316e-04):5.082514e-03,((49:8.682226e-03,50:7.374561e-03):1.954541e-02,12:1.865512e-02):1.738018e-03):2.507533e-03,3:1.267801e-02,1:1.129677e-02);
   tree run2.320000 = [&U] ((((43:6.964386e-03,30:1.183620e-02):4.394912e-03,(((61:2.839751e-03,((((47:3.686805e-02,25:4.616999e-03):5.148595e-03,((((67:1.487800e-03,48:1.008091e-02):8.152086e-04,23:1.818033e-02):1.900616e-03,(66:6.181437e-03,24:2.963464e-03):3.833830e-03):4.554988e-03,((((59:5.114326e-03,60:5.642933e-03):1.392923e-03,58:3.186296e-03):1.539381e-03,68:6.021462e-03):1.941261e-03,((28:7.029790e-03,(55:2.031169e-02,(19:8.289888e-03,18:3.128117e-03):9.845893e-03):3.463676e-03):2.465420e-03,(((10:1.650520e-02,(63:9.207635e-03,((15:4.255372e-03,(5:3.237603e-03,21:1.818065e-03):1.249730e-02):1.158938e-03,(11:1.348598e-02,6:5.684266e-03):2.550883e-03):1.088050e-03):2.338517e-03):1.935048e-03,29:1.251593e-02):1.057133e-03,((((((46:1.387786e-02,26:1.183868e-02):2.134659e-03,70:1.227876e-02):1.505293e-03,71:6.111811e-03):1.872471e-04,(((2:2.528314e-03,20:2.718119e-04):5.741519e-03,((69:7.160317e-03,(57:2.725540e-02,((65:2.827771e-03,(64:3.715049e-03,(14:9.020867e-03,56:7.940572e-03):2.020981e-03):1.191106e-03):1.659720e-03,((17:1.711708e-03,51:8.710897e-03):9.931003e-03,52:1.645373e-02):1.706619e-03):8.734420e-04):1.593407e-03):4.615244e-03,8:4.094163e-03):8.111852e-04):5.167827e-04,(34:2.685957e-02,(4:3.038458e-03,(53:3.215579e-03,(((41:8.096005e-05,40:1.087169e-03):4.649491e-03,(42:1.586221e-02,((32:4.196345e-03,16:1.215626e-02):1.300261e-03,(7:2.311085e-03,39:2.709132e-02):8.317758e-03):2.745660e-03):1.788724e-04):2.289983e-03,(45:2.700720e-02,33:5.441965e-03):6.434862e-03):2.989305e-03):2.297654e-04):4.846529e-03):1.632271e-03):4.236914e-03):5.843668e-03,(13:1.894962e-02,((38:1.581593e-03,(37:3.839362e-03,35:1.898771e-03):1.170222e-03):4.129705e-03,36:8.515724e-03):9.450635e-03):7.291928e-03):1.996637e-03,(31:7.314280e-03,44:4.381846e-03):3.095231e-03):5.323258e-03):4.595223e-03):1.282541e-03):4.178512e-03):5.584053e-03):3.245092e-04,(27:8.866388e-03,22:7.521904e-03):1.108433e-03):2.035317e-03,(72:1.295066e-02,62:6.145088e-03):7.092205e-03):1.351929e-03):3.118870e-03,54:4.911006e-03):3.848035e-03,9:8.199533e-03):5.209597e-04):1.196777e-03,((49:3.289469e-03,50:9.816556e-03):1.271607e-02,12:1.869790e-02):2.621576e-03):2.701505e-03,3:1.212099e-02,1:8.906800e-03);
   tree run2.325000 = [&U] (3:9.058967e-03,(((49:9.613772e-03,50:6.641886e-03):1.458505e-02,12:1.797352e-02):1.327188e-03,((30:1.419684e-02,43:3.993548e-03):7.152575e-03,(((((22:6.042788e-03,27:1.277039e-02):7.204041e-04,(47:4.477229e-02,25:5.673776e-03):4.064935e-03):8.988459e-04,((61:3.752663e-03,(62:7.955928e-03,72:8.230399e-03):5.511842e-03):1.175807e-03,(((55:2.279492e-02,(28:1.123931e-02,(19:5.979487e-03,18:5.692710e-03):2.677877e-03):4.078355e-03):1.640732e-03,((((59:4.232294e-03,60:5.964107e-03):1.044056e-03,58:3.495419e-03):1.639618e-03,68:5.115492e-03):1.950719e-03,((((46:1.095149e-02,(((70:1.158903e-02,(((20:2.046772e-03,2:1.993455e-03):3.802102e-03,(8:3.394987e-03,(((((41:5.983521e-05,40:2.499035e-04):6.187211e-03,16:1.114520e-02):1.446425e-03,((32:4.216173e-03,42:1.259706e-02):6.505199e-04,(7:6.978697e-03,39:2.270904e-02):3.528847e-03):1.427024e-03):2.240451e-03,(45:2.453927e-02,33:2.427440e-03):4.225883e-03):4.428253e-03,(53:1.950245e-03,4:4.549272e-03):2.831564e-04):6.340078e-03):5.624229e-04):8.728097e-04,((((52:1.762469e-02,((51:8.470203e-03,17:1.992482e-03):7.723285e-03,57:2.056356e-02):2.305326e-03):2.329000e-03,((65:2.668555e-03,64:3.787231e-03):2.763835e-03,(56:5.680342e-03,14:7.629258e-03):4.453817e-04):9.499249e-04):9.008195e-04,69:7.136263e-03):3.705647e-03,34:3.092180e-02):8.462543e-04):3.573984e-03):2.639283e-04,71:5.227507e-03):2.366211e-03,26:7.074123e-03):1.930672e-03):1.217241e-03,((((38:8.944939e-04,35:2.629252e-03):1.975624e-04,37:5.134991e-03):4.754228e-03,36:7.696259e-03):6.812124e-03,13:1.883388e-02):5.256771e-03):1.928790e-03,(31:3.968954e-03,44:3.972349e-03):4.998617e-03):5.523509e-03,(10:1.571065e-02,(29:1.281429e-02,((6:5.434191e-03,11:1.400626e-02):2.988389e-03,(15:6.563800e-03,((21:3.504442e-03,5:5.507033e-03):4.832039e-03,63:1.202874e-02):1.529310e-03):2.287315e-03):1.148563e-03):3.439041e-03):2.250215e-03):1.747393e-03):7.359572e-04):2.428937e-03,((23:1.777035e-02,(48:4.756797e-03,67:2.177523e-03):5.780592e-03):1.268086e-03,(66:1.330045e-03,24:4.401482e-03):5.863069e-03):6.861376e-03):8.076046e-04):1.057942e-03):3.889090e-03,54:5.252179e-03):8.903621e-04,9:8.598911e-03):1.311935e-03):3.006662e-03):3.097094e-03,1:1.171425e-02);
   tree run2.330000 = [&U] (3:1.081196e-02,(((30:1.532271e-02,43:4.268507e-03):1.197409e-02,((((((22:2.948089e-03,27:6.665003e-03):3.928793e-03,(47:3.939310e-02,25:4.388502e-03):9.782324e-04):9.704501e-04,((((((28:8.126811e-03,(19:2.371940e-03,18:9.796067e-03):1.387558e-02):2.124525e-03,(68:4.590895e-03,((59:5.373112e-03,60:7.428992e-03):9.190724e-04,58:2.608459e-03):1.580647e-03):3.487077e-03):5.758969e-05,55:2.401720e-02):1.726439e-04,(((31:5.123510e-03,44:3.367857e-03):3.894022e-03,((((38:5.562575e-04,(37:5.378246e-03,35:1.372992e-03):7.067152e-04):3.730514e-03,36:8.789231e-03):1.024926e-02,13:2.284654e-02):8.980658e-03,(((((34:3.255959e-02,((((((7:3.102276e-03,39:2.450997e-02):4.337609e-03,42:1.381347e-02):1.027495e-03,((32:3.935906e-03,16:1.533396e-02):1.966271e-03,(41:4.354186e-07,40:1.209474e-04):5.979518e-03):2.230820e-03):4.669324e-03,(45:2.076929e-02,33:8.824520e-04):4.699829e-03):2.545491e-03,(53:4.988949e-03,4:3.058925e-03):4.579655e-04):7.149292e-03,8:3.167756e-03):1.046767e-03):1.056922e-04,(20:8.970188e-04,2:3.220819e-03):4.300788e-03):3.728607e-05,(((52:1.843133e-02,((51:6.429695e-03,17:1.420914e-03):6.513945e-03,57:2.320167e-02):4.986140e-03):1.269803e-03,((14:6.637621e-03,56:2.245483e-02):1.853528e-03,(65:3.636503e-03,64:3.297358e-03):3.428766e-04):1.548809e-03):5.850256e-03,69:9.866957e-03):3.820127e-03):1.871178e-03,71:5.642071e-03):9.352786e-05,((46:1.270142e-02,26:8.671501e-03):1.430270e-03,70:1.439010e-02):1.136512e-03):6.552337e-03):1.941197e-03):5.491456e-03,((63:8.918426e-03,((21:2.782499e-03,5:5.391035e-03):8.125839e-03,((6:7.703786e-03,11:1.511702e-02):4.140783e-04,15:6.097916e-03):2.546343e-03):1.229029e-03):2.088045e-03,(10:1.727930e-02,29:1.025926e-02):2.565674e-03):3.059207e-03):2.765379e-03):1.052755e-03,((66:8.223237e-03,23:2.384153e-02):1.208295e-03,(24:9.886208e-03,(48:7.621086e-03,67:2.511712e-03):7.996544e-03):2.925368e-03):8.374310e-03):2.971188e-03,(62:1.374587e-02,72:6.735172e-03):7.114492e-03):6.248578e-04):1.490448e-03,61:5.324177e-03):3.922330e-03,54:6.001293e-03):1.661209e-03,9:9.280843e-03):8.545930e-04):3.551491e-03,((49:7.841185e-03,50:5.835259e-03):1.542925e-02,12:2.019964e-02):6.154481e-04):3.400337e-03,1:1.239281e-02);
   tree run2.335000 = [&U] ((((50:1.416222e-02,49:6.372871e-03):1.087426e-02,12:1.889922e-02):2.790741e-03,(9:1.501267e-02,(((((47:3.316538e-02,25:8.848960e-03):4.048770e-03,(27:6.860645e-03,22:6.820005e-03):4.926386e-03):9.368025e-04,(43:7.818755e-03,30:1.383170e-02):3.103381e-03):1.053462e-03,((((24:8.305550e-03,(48:7.289659e-03,67:8.074192e-03):3.831226e-03):4.543568e-03,(23:2.005763e-02,66:6.487045e-03):1.012667e-03):8.540350e-03,((62:1.112484e-02,72:1.084987e-02):3.717346e-03,(((28:1.060679e-02,(19:9.006897e-03,18:2.078254e-03):7.156601e-03):2.586828e-03,((68:3.802486e-03,((59:4.204815e-03,60:5.596334e-03):8.680486e-04,58:6.521686e-03):2.108502e-03):5.150047e-03,(((10:1.445232e-02,((11:1.221256e-02,6:2.146493e-03):4.626188e-03,(15:4.065533e-03,(63:1.020395e-02,(5:3.334274e-03,21:3.867711e-03):7.936355e-03):3.406914e-03):8.173167e-04):2.657977e-03):2.600482e-03,29:7.606196e-03):6.620876e-04,((31:4.712560e-03,44:5.387744e-03):5.683601e-03,(((71:4.614390e-03,(26:8.456357e-03,(70:1.392870e-02,46:1.691989e-02):1.936780e-04):1.287325e-03):1.783878e-04,((20:2.246787e-04,2:2.601503e-03):4.094507e-03,((8:2.228095e-03,((((57:2.593905e-02,(17:3.442297e-03,51:1.055911e-02):5.737550e-03):1.556793e-03,52:1.398443e-02):7.097229e-04,((64:3.287075e-03,65:2.443695e-03):1.440830e-03,(14:8.264774e-03,56:1.224349e-02):3.236388e-03):1.834913e-03):3.885115e-03,69:8.836690e-03):4.047011e-03):1.315193e-03,(34:3.425769e-02,(53:2.910595e-03,(((45:2.290732e-02,33:5.941866e-04):6.231669e-03,((41:9.895711e-04,40:2.065227e-05):7.647354e-03,((16:1.449304e-02,42:1.719795e-02):3.647634e-03,(32:6.623555e-03,(7:5.309564e-03,39:3.029017e-02):2.539407e-03):3.212046e-03):6.952613e-04):6.113613e-03):2.184379e-03,4:1.251510e-02):1.135268e-04):5.003732e-03):3.186503e-03):3.610330e-04):3.135083e-03):6.666381e-03,(13:1.971828e-02,(((37:3.399869e-03,38:3.005567e-04):3.914976e-04,35:2.286135e-03):5.086073e-03,36:6.526666e-03):7.809110e-03):7.166301e-03):2.347264e-03):5.258521e-03):4.343520e-03):1.353860e-03):1.679518e-03,55:3.200034e-02):2.818675e-03):1.566177e-03):3.749877e-03,61:4.737582e-03):3.140353e-03):3.520084e-03,54:7.245440e-03):1.865912e-03):2.411087e-03):4.328796e-03,3:6.657514e-03,1:1.299174e-02);
   tree run2.340000 = [&U] (((54:6.807493e-03,(9:8.558639e-03,((((47:3.708079e-02,25:7.514509e-03):1.727029e-03,((((((29:1.268361e-02,(((11:1.045698e-02,6:5.059782e-03):2.687581e-03,(63:8.989865e-03,((5:3.725168e-03,21:2.721673e-03):5.819267e-03,15:4.671315e-03):2.985328e-04):1.118577e-03):3.359518e-03,10:1.183667e-02):7.496974e-04):1.359063e-03,((31:4.259056e-03,44:4.480222e-03):2.688253e-03,(((((8:3.453563e-03,(34:3.218700e-02,((((14:9.819768e-03,(64:3.336800e-03,65:2.237862e-03):2.529449e-03):5.916614e-04,56:1.552528e-02):3.916073e-04,(52:1.285277e-02,((17:3.678418e-03,51:7.453455e-03):4.878135e-03,57:2.273187e-02):3.566022e-03):1.673610e-03):2.262357e-03,69:8.482063e-03):3.429008e-03):7.691479e-04):6.576645e-04,((4:3.357133e-03,53:2.331346e-03):3.253295e-05,((45:2.465369e-02,33:1.459964e-03):1.663633e-03,((((7:2.454260e-03,39:2.448438e-02):5.327966e-03,32:8.712612e-03):5.405125e-04,(42:1.503060e-02,(41:3.073711e-04,40:2.232214e-03):7.133986e-03):1.927054e-03):1.583762e-03,16:1.228815e-02):1.562866e-03):4.243659e-03):4.378956e-03):9.581269e-04,(20:2.792692e-03,2:1.727768e-03):1.744971e-03):2.791667e-03,(71:4.800374e-03,(26:1.432274e-02,(70:1.425781e-02,46:1.708375e-02):3.756244e-03):3.639227e-03):4.562881e-04):6.974469e-03,(13:2.169984e-02,(((37:5.804273e-03,38:9.020613e-04):1.985477e-05,35:1.370580e-03):3.949096e-03,36:9.787209e-03):6.496775e-03):1.050833e-02):2.267869e-03):3.694887e-03):1.828645e-03,((68:2.222190e-03,((59:6.686122e-03,60:7.254870e-03):1.590872e-04,58:4.812300e-03):3.196663e-03):1.793004e-03,(28:1.378817e-02,(19:5.890868e-03,18:4.479393e-03):1.268708e-02):1.727064e-03):9.272619e-05):4.069265e-03,55:2.094675e-02):2.463992e-03,((62:9.586256e-03,72:6.174676e-03):4.812336e-03,61:3.272448e-03):2.052968e-03):3.448110e-04,((67:2.125715e-03,48:7.771242e-03):4.966447e-03,(23:1.422553e-02,(24:3.271299e-03,66:1.991255e-03):6.212016e-03):1.643843e-03):9.631957e-03):1.622900e-03):1.798186e-03,(27:8.946573e-03,22:3.842122e-03):1.506952e-03):2.024440e-03,(43:7.439283e-03,30:1.648326e-02):2.912305e-03):3.279533e-03):1.690589e-03):2.841991e-03,((50:5.141978e-03,49:1.083548e-02):1.453410e-02,12:2.334158e-02):1.568274e-03):4.215889e-03,3:7.258079e-03,1:1.054944e-02);
   tree run2.345000 = [&U] (3:1.563596e-02,(((49:3.871393e-03,50:8.169756e-03):2.282499e-02,12:1.961922e-02):2.136892e-03,((54:6.676777e-03,(43:1.207735e-02,(((((22:2.303525e-03,27:1.325512e-02):1.187489e-03,(47:3.445374e-02,25:6.899632e-03):7.001240e-03):1.055597e-04,((66:8.816424e-03,((24:7.607585e-03,23:6.015153e-03):8.628661e-03,(48:1.066462e-02,67:9.040479e-03):2.885517e-03):5.778888e-03):8.493397e-03,(((62:1.288992e-02,72:6.936346e-03):6.034010e-03,(((19:4.550844e-03,18:5.093390e-03):5.723997e-03,28:9.001741e-03):2.069048e-03,55:1.960005e-02):1.444954e-03):3.306251e-03,((((10:1.362370e-02,((((21:4.481597e-03,5:3.842954e-03):1.006861e-02,15:5.812552e-03):9.997277e-04,(6:6.569413e-03,11:1.265280e-02):1.601132e-03):2.145260e-04,63:4.811353e-03):2.272903e-03):7.579906e-04,29:8.727321e-03):6.131134e-03,(((((37:7.947505e-03,(38:1.782164e-03,35:5.611202e-04):5.751388e-04):3.325883e-03,36:9.622240e-03):8.345610e-03,13:2.065709e-02):5.263207e-03,((46:1.574717e-02,26:1.303880e-02):1.381560e-03,(((8:4.023200e-03,((((33:4.330124e-03,45:2.315136e-02):1.559402e-03,(((7:5.487203e-03,39:2.359002e-02):7.567752e-03,(42:2.591507e-02,(41:4.848092e-04,40:3.403275e-03):6.704871e-03):1.114604e-03):1.492173e-03,(16:1.726913e-02,32:6.630058e-03):6.274927e-05):2.298449e-03):7.957097e-03,(4:4.679562e-03,53:2.390503e-03):2.513698e-04):6.984500e-03,34:3.394027e-02):2.949358e-03):1.791112e-03,((20:2.436008e-03,2:2.188904e-03):3.295964e-03,(69:6.673362e-03,((((51:1.356703e-02,17:2.397012e-03):8.253998e-03,57:2.206308e-02):4.223429e-04,52:1.611756e-02):1.752630e-03,((14:7.279934e-03,56:1.384717e-02):9.483169e-04,(64:4.189110e-03,65:4.038293e-03):9.439641e-04):2.286766e-03):2.968149e-03):3.538436e-03):9.363654e-04):3.462951e-03,(71:3.970105e-03,70:1.650260e-02):2.373912e-03):6.725435e-03):5.134679e-03):4.561224e-03,(31:4.119548e-03,44:4.727350e-03):5.663457e-03):4.492081e-03):1.232400e-03,(68:8.726666e-03,((60:4.497340e-03,59:8.702905e-03):4.706026e-04,58:4.304894e-03):1.481052e-03):6.282129e-03):2.095068e-03):9.210942e-04):3.140221e-03):1.000410e-03,30:1.164613e-02):1.356873e-03,61:4.404504e-03):1.024718e-03):1.019882e-03):2.047222e-03,9:9.925395e-03):5.667607e-03):1.504954e-03,1:1.303007e-02);
   tree run2.350000 = [&U] (((12:2.157081e-02,(9:1.258730e-02,(54:5.233944e-03,(61:6.001479e-03,((((23:2.112111e-02,(24:8.873105e-04,66:2.692113e-03):4.443482e-03):2.206601e-03,(48:1.086863e-02,67:1.191533e-03):4.021090e-03):8.672726e-03,(((62:1.606167e-02,72:4.719175e-03):7.947609e-03,(55:1.944066e-02,(28:8.291726e-03,(19:8.431347e-03,18:2.249660e-03):7.724470e-03):3.806345e-03):4.576916e-05):2.416467e-04,(((58:2.637410e-03,(60:3.843073e-03,59:4.765181e-03):2.317983e-03):1.779595e-03,68:4.416562e-03):4.105700e-03,(((((26:1.039246e-02,(70:8.109674e-03,46:1.757334e-02):2.128460e-03):2.911270e-03,(71:3.082483e-03,(((((((56:5.985444e-03,14:7.273559e-03):7.473632e-04,(64:5.101602e-03,65:1.840927e-03):1.503745e-03):1.490213e-03,(52:1.092802e-02,((17:5.882167e-03,51:8.697807e-03):9.414804e-03,57:1.876063e-02):2.667265e-04):1.592515e-03):2.105163e-03,69:6.250181e-03):2.293980e-03,8:4.158639e-03):2.358042e-03,((((33:5.219592e-03,45:2.324879e-02):3.723983e-03,((7:6.705876e-03,39:2.750275e-02):5.116878e-03,((41:3.543911e-04,40:2.683012e-03):5.694055e-03,(42:1.515921e-02,(16:1.285176e-02,32:5.983249e-03):1.316414e-03):6.624804e-04):1.224022e-03):7.458388e-03):2.182553e-03,(53:4.123662e-03,4:2.033494e-03):4.840311e-05):5.948124e-03,34:2.917886e-02):2.813375e-03):1.215830e-03,(20:7.789677e-04,2:3.723973e-03):1.129119e-03):2.104289e-03):7.544733e-04):5.126419e-03,(13:1.753803e-02,(((35:5.154714e-03,37:4.436720e-03):7.374039e-04,38:5.915491e-05):4.534038e-03,36:1.074127e-02):5.869272e-03):4.460605e-03):2.992282e-03,(31:3.681593e-03,44:4.517168e-03):7.354286e-03):1.961033e-03,(10:1.015582e-02,(29:1.134333e-02,((((5:1.017752e-02,21:1.562825e-03):4.638901e-03,63:1.039043e-02):1.029254e-03,15:5.001234e-03):1.679437e-03,(11:1.131831e-02,6:3.632515e-03):2.178983e-03):2.376897e-03):4.429275e-04):3.416315e-03):2.260568e-03):5.620449e-05):3.355304e-03):3.481832e-03,(((43:1.033741e-02,30:9.610935e-03):3.216650e-03,(22:6.559081e-03,27:9.679842e-03):1.112657e-03):1.029453e-03,(47:3.172211e-02,25:4.693258e-03):4.175707e-03):3.211484e-03):1.520140e-03):3.906473e-03):6.400940e-04):2.903055e-03):1.393507e-03,(50:5.811029e-03,49:3.814219e-03):1.616929e-02):3.213505e-03,3:7.787450e-03,1:1.043370e-02);
   tree run2.355000 = [&U] ((((50:9.967287e-03,49:4.065152e-03):1.437670e-02,12:1.948206e-02):2.941203e-03,(54:7.240313e-03,(((((22:3.981776e-03,27:6.533252e-03):2.794885e-03,((47:2.916487e-02,25:6.139927e-03):2.059534e-03,(((67:1.120953e-03,48:1.163510e-02):2.355263e-03,(23:2.224644e-02,(24:3.561852e-03,66:9.502514e-04):5.900250e-03):3.023312e-04):6.870739e-03,((((((((26:9.601068e-03,(46:1.810795e-02,70:9.854405e-03):3.846629e-04):2.088484e-03,(((20:1.274751e-03,2:5.123636e-03):5.224967e-03,(((4:4.536493e-03,53:2.063597e-03):2.637694e-04,((45:2.224063e-02,33:1.637461e-03):5.969805e-04,((((7:5.183588e-03,39:2.042448e-02):4.234844e-03,(42:1.419698e-02,16:9.477016e-03):3.768853e-03):1.263154e-05,(41:2.862020e-04,40:2.820487e-04):4.681545e-03):2.207187e-03,32:4.577541e-03):2.808814e-03):5.589501e-03):6.447920e-03,((34:2.901322e-02,8:7.979738e-03):2.006955e-04,((57:2.222981e-02,(((17:2.135897e-03,51:8.278980e-03):9.063857e-03,52:1.099365e-02):1.757016e-03,(14:7.639395e-03,(56:5.464181e-03,(64:2.747579e-03,65:3.512566e-03):3.067521e-03):5.523389e-04):2.239121e-03):8.759329e-04):3.030615e-03,69:4.706406e-03):4.164578e-03):9.189915e-04):9.637720e-04):2.491596e-03,71:3.302446e-03):1.980354e-03):6.535820e-03,(13:2.307911e-02,(((35:8.951367e-04,37:2.246971e-03):8.071463e-04,38:3.728025e-04):6.439668e-03,36:9.695572e-03):9.157686e-03):8.822798e-03):2.327313e-03,(31:4.107343e-03,44:6.448426e-03):4.620515e-03):4.682690e-03,((29:1.059832e-02,10:1.100929e-02):2.817952e-03,((15:4.552266e-03,(63:8.538387e-03,(5:6.787236e-03,21:2.549268e-03):5.912842e-03):3.579333e-03):2.259893e-03,(11:7.546166e-03,6:2.733527e-03):1.326703e-03):3.241804e-03):3.134616e-03):3.201038e-03,((((59:5.491767e-03,60:5.171191e-03):9.454890e-04,58:3.534035e-03):1.061060e-03,68:3.709328e-03):2.915150e-03,((19:7.679423e-03,18:1.691704e-03):5.500392e-03,28:4.883665e-03):5.745244e-03):2.014024e-03):2.387587e-03,55:2.036839e-02):2.017810e-03,(62:1.533593e-02,72:8.231538e-03):6.979340e-03):1.018237e-03):2.269062e-03):6.602254e-04):1.875299e-03,61:4.366280e-03):1.952258e-03,(43:6.959273e-03,30:8.839104e-03):4.379225e-03):2.040818e-03,9:8.067732e-03):8.626921e-04):1.823184e-03):3.274682e-03,3:8.542882e-03,1:1.012456e-02);
   tree run2.360000 = [&U] ((((43:1.024859e-02,30:9.537439e-03):4.529908e-03,((54:5.131228e-03,(((47:3.091091e-02,25:9.679248e-03):3.613970e-03,((((67:9.301515e-04,48:7.142970e-03):7.632531e-03,(23:2.029738e-02,(24:1.144478e-03,66:1.160933e-04):6.844790e-03):8.143663e-04):6.667272e-03,(((((19:1.274443e-02,18:4.679164e-03):3.639925e-03,28:1.238137e-02):3.357543e-03,((((59:4.187590e-03,60:5.352981e-03):4.880107e-04,58:5.482992e-03):1.280410e-03,68:3.128068e-03):2.609229e-03,(((((71:4.910470e-03,((20:3.429082e-03,2:1.286617e-03):1.419982e-03,(8:5.175903e-03,((((((56:2.379315e-03,14:9.435391e-03):1.772581e-03,(64:7.322908e-03,65:4.880788e-03):1.894746e-03):1.649249e-03,(((17:2.123225e-03,51:7.134887e-03):6.764478e-03,52:1.683989e-02):9.917324e-04,57:2.252421e-02):1.739911e-03):1.017162e-03,69:6.041651e-03):5.349150e-03,((53:2.220114e-03,4:5.817774e-03):4.866395e-04,((45:1.793025e-02,33:2.449789e-03):1.009899e-02,((32:9.173596e-03,(7:6.833676e-03,39:2.351897e-02):2.239154e-03):3.284956e-03,((41:1.831486e-04,40:7.264017e-04):5.033820e-03,(42:1.473134e-02,16:8.697268e-03):2.759594e-03):6.287188e-04):3.283867e-03):4.783235e-03):8.651730e-03):2.059225e-03,34:2.762153e-02):2.598281e-04):1.771066e-03):1.722916e-03):3.973763e-04,((46:1.222610e-02,70:1.124253e-02):1.035207e-03,26:1.054078e-02):1.120518e-03):4.060485e-03,(13:1.547786e-02,(((37:1.428674e-03,38:1.148177e-03):3.314593e-04,35:2.239777e-03):5.283238e-03,36:1.240589e-02):9.709686e-03):6.603477e-03):3.113969e-03,(31:3.046079e-03,44:6.122173e-03):5.296016e-03):5.071273e-03,(29:9.509302e-03,(((63:9.832030e-03,(5:6.405377e-03,21:1.452425e-03):6.259777e-03):3.247826e-03,(15:6.951730e-03,(11:1.129042e-02,6:5.624405e-03):3.480835e-03):4.343036e-04):1.667348e-03,10:1.275654e-02):1.630645e-03):3.427128e-03):1.492530e-03):3.553573e-04):8.420984e-04,55:2.341885e-02):2.089055e-03,(62:1.104280e-02,72:6.830151e-03):5.758902e-03):1.144361e-03):2.621089e-03,(22:4.769509e-03,27:9.459487e-03):2.446955e-04):5.992797e-04):1.917119e-03,61:2.983466e-03):1.905513e-03):3.692149e-03,9:8.603446e-03):6.141469e-04):2.342957e-03,((50:5.405267e-03,49:7.368546e-03):1.851041e-02,12:1.973439e-02):1.795076e-03):2.417894e-03,3:9.555337e-03,1:1.543423e-02);
   tree run2.365000 = [&U] ((((9:9.321141e-03,(((47:3.499166e-02,25:5.855807e-03):1.643440e-03,((((((((31:5.063983e-03,44:4.870303e-03):6.191976e-03,((13:2.761157e-02,((38:1.847645e-03,(37:3.211781e-03,35:5.697906e-04):3.538170e-03):4.922344e-03,36:9.986174e-03):9.476120e-03):4.946997e-03,((((26:7.747190e-03,33:5.981200e-03):3.630461e-03,(70:1.243316e-02,46:1.324600e-02):6.035726e-03):6.614674e-04,(((((4:6.953655e-03,(45:2.114901e-02,(((42:1.521206e-02,(41:2.515895e-04,40:9.404486e-06):4.717260e-03):6.062715e-04,(16:1.196435e-02,32:7.921572e-03):1.507888e-03):6.517028e-04,(7:2.090716e-03,39:3.255273e-02):6.624713e-03):5.420340e-03):2.393462e-03):1.405808e-03,53:6.073552e-03):5.034754e-03,34:2.736522e-02):1.178331e-03,((20:6.505766e-04,2:1.294443e-03):3.494197e-03,(((((17:2.266880e-03,51:9.029114e-03):5.831609e-03,52:1.581492e-02):1.948550e-03,((65:5.305969e-03,64:5.195085e-03):9.325268e-04,(56:1.491664e-02,14:6.196608e-03):2.638408e-03):4.297229e-04):1.676048e-03,57:2.328145e-02):1.186029e-03,69:7.031313e-03):4.739614e-03):8.246025e-04):3.686701e-04,8:3.978994e-03):2.254562e-03):1.165698e-03,71:4.530973e-03):6.470355e-03):5.381738e-03):4.098250e-03,((29:1.077672e-02,10:1.323452e-02):2.193063e-03,(((5:6.014836e-03,21:4.266223e-03):8.143082e-03,63:1.200797e-02):7.082275e-04,((15:4.597344e-03,11:7.897207e-03):3.531208e-03,6:5.916505e-03):1.355346e-03):3.116425e-03):1.262975e-03):2.593301e-03,((60:2.711674e-03,(58:6.246900e-03,59:4.584763e-03):2.245013e-03):3.288043e-03,68:2.443039e-03):2.591980e-03):2.768819e-03,(55:2.392687e-02,((19:5.239957e-03,18:4.774213e-03):4.080928e-03,28:1.201665e-02):2.611112e-03):2.065335e-03):2.420378e-03,(62:1.105620e-02,72:7.399919e-03):7.129639e-03):2.115255e-03,(((24:6.160044e-03,23:1.691740e-02):2.195518e-03,66:8.289961e-03):2.395857e-03,(67:4.765576e-03,48:9.898614e-03):3.511149e-03):7.069835e-03):3.452384e-03,(22:2.615325e-03,27:9.587034e-03):1.159844e-03):5.312402e-04):1.269503e-03,(54:7.991373e-03,61:4.341399e-03):1.001737e-03):1.029791e-03):2.053880e-03,(43:6.495655e-03,30:1.116222e-02):2.358826e-03):1.818517e-03,((50:9.516957e-03,49:5.864767e-03):9.107159e-03,12:2.135135e-02):6.524296e-04):1.086321e-02,3:1.117967e-02,1:1.187732e-02);
   tree run2.370000 = [&U] (((12:2.358207e-02,(50:5.314071e-03,49:3.966671e-03):1.254294e-02):1.733927e-04,(9:8.022372e-03,(((61:6.995071e-03,((22:2.923516e-03,27:9.442263e-03):2.135561e-03,((47:2.969590e-02,25:4.861808e-03):1.317810e-03,(((67:3.592315e-03,(48:1.207486e-02,23:1.071480e-02):2.359435e-04):3.021434e-03,(24:1.471431e-02,66:5.197787e-03):1.050247e-03):7.104771e-03,(((62:1.073320e-02,72:5.153399e-03):8.125525e-03,55:2.903792e-02):6.633684e-04,((((31:4.311018e-03,44:6.751805e-03):5.047422e-03,(((((20:5.413834e-04,2:9.089444e-04):5.047640e-03,((((((14:1.185966e-02,(65:6.158615e-03,64:4.250330e-03):1.665795e-03):2.927432e-04,56:1.103833e-02):4.393797e-04,((57:2.292988e-02,(17:5.055348e-03,51:1.002562e-02):1.428742e-02):1.616786e-03,52:1.397355e-02):1.398346e-03):3.576467e-03,69:4.204310e-03):5.173764e-03,34:2.695199e-02):1.119890e-03,(8:7.102598e-03,((4:3.457512e-03,53:1.528710e-03):2.690387e-04,((45:2.153478e-02,33:1.673857e-03):2.858565e-03,((((41:4.652373e-05,40:3.687052e-04):5.415518e-03,(42:1.618582e-02,16:1.378006e-02):2.035049e-03):1.816132e-03,32:8.581883e-03):5.744352e-04,(7:4.763541e-03,39:2.560090e-02):5.662570e-03):1.103343e-03):6.850251e-03):6.982326e-03):1.707764e-05):1.118381e-03):3.604957e-03,71:5.498288e-03):5.943007e-04,(26:1.169467e-02,(70:1.224541e-02,46:1.296352e-02):2.325415e-03):1.339399e-03):4.340368e-03,(13:1.437896e-02,((37:4.711113e-03,(38:3.356350e-03,35:4.322539e-03):3.125466e-04):3.329157e-03,36:1.331991e-02):1.040393e-02):3.927300e-03):3.335551e-03):6.569771e-03,(((6:6.394173e-03,(11:1.129599e-02,15:4.455340e-03):2.642442e-03):1.497765e-03,(63:1.089532e-02,(5:4.917223e-03,21:3.812881e-03):1.017162e-02):2.730001e-03):4.085572e-03,(29:7.565430e-03,10:1.211341e-02):2.771087e-03):4.433461e-03):3.501227e-03,(((58:3.568573e-03,(60:6.307175e-03,59:3.936579e-03):1.433418e-03):1.433721e-03,68:4.914964e-03):1.237083e-03,(28:1.110056e-02,(19:7.172923e-03,18:2.942260e-03):6.042488e-03):4.923216e-03):2.933822e-03):4.026125e-03):8.327305e-04):1.697374e-03):1.149603e-03):1.311918e-03):2.144848e-03,(43:8.245527e-03,30:8.574805e-03):6.955793e-03):1.820500e-03,54:7.335924e-03):2.263304e-03):3.412445e-03):3.726688e-03,3:1.154023e-02,1:1.543882e-02);
   tree run2.375000 = [&U] (((9:8.748367e-03,(54:5.816612e-03,((43:9.804384e-03,30:1.154290e-02):6.572655e-03,((((47:2.707381e-02,25:6.800704e-03):1.660341e-03,(22:3.544328e-03,27:4.944018e-03):2.016908e-03):1.439546e-03,(((((23:9.947494e-03,67:1.806517e-03):3.045230e-03,48:1.432996e-02):1.417499e-03,(66:5.638400e-04,24:5.970691e-03):5.325151e-03):1.034906e-02,(((((60:5.861514e-03,59:3.477421e-03):1.272761e-04,58:3.017032e-03):1.965959e-03,68:3.645742e-03):3.216984e-03,(((((31:5.353157e-03,44:6.576909e-03):2.797081e-03,((((((((57:2.093931e-02,((52:1.361537e-02,(17:2.941692e-03,51:7.238239e-03):9.332172e-03):1.525383e-03,((64:4.815445e-03,65:3.703348e-03):2.478897e-03,(14:5.934919e-03,56:1.246320e-02):1.208207e-03):2.863183e-03):4.025311e-04):2.087500e-03,69:6.991641e-03):4.275434e-03,((((7:2.523386e-03,39:2.165753e-02):9.056708e-03,((42:1.265120e-02,16:8.755265e-03):3.017237e-03,(32:7.841567e-03,(41:1.033383e-03,40:1.181362e-03):6.005928e-03):2.207497e-03):4.872963e-04):6.726748e-03,(53:3.582604e-03,4:3.860903e-03):1.496472e-03):4.562501e-03,(45:2.540609e-02,33:2.712918e-03):2.530584e-04):3.192110e-03):2.773435e-04,(8:5.645222e-03,34:3.728291e-02):1.137371e-03):1.169885e-03,(20:2.827732e-05,2:2.165184e-03):3.845960e-03):1.593648e-03,(70:1.407568e-02,(46:9.275702e-03,26:1.235993e-02):2.505397e-03):1.483330e-03):1.155895e-04,71:3.592369e-03):4.976153e-03,(13:2.266160e-02,((37:2.611221e-03,(35:1.345099e-03,38:8.502383e-04):1.483575e-04):4.358069e-03,36:6.732128e-03):8.287268e-03):1.030934e-02):5.416280e-03):5.221531e-03,(((6:6.993259e-03,11:8.725178e-03):2.581439e-03,((63:1.009729e-02,(5:5.538192e-03,21:1.597934e-03):5.713406e-03):1.982558e-03,15:4.446592e-03):1.351361e-03):5.175657e-03,10:1.130262e-02):6.658581e-04):1.487573e-03,29:1.111785e-02):1.762426e-03,(28:1.173246e-02,(19:4.801693e-03,18:6.587655e-03):1.146445e-02):4.325483e-03):1.112921e-03):3.560968e-03,55:3.088516e-02):2.438886e-03):1.048370e-03,(62:1.134925e-02,72:6.072573e-03):7.359098e-03):3.073298e-03):3.745425e-04,61:7.941829e-03):2.117832e-04):3.449587e-03):5.773036e-04):2.177158e-03,((50:7.386299e-03,49:6.491835e-03):1.036536e-02,12:1.972122e-02):1.027334e-03):2.708180e-03,3:8.348965e-03,1:1.171574e-02);
   tree run2.380000 = [&U] (((12:1.725938e-02,((9:7.552197e-03,((30:9.515661e-03,43:7.787466e-03):5.405569e-03,(((47:3.158447e-02,25:4.151821e-03):2.845260e-03,(27:6.865879e-03,22:1.645906e-03):2.573879e-03):7.445526e-04,(((72:6.686427e-03,62:7.028080e-03):4.458350e-03,61:3.887538e-03):3.030833e-03,((55:1.839266e-02,((((((71:5.063622e-03,((((53:3.001033e-03,(4:5.817574e-03,((45:2.137497e-02,33:9.467165e-04):1.108439e-03,(16:1.262855e-02,((((41:4.367596e-04,40:2.021149e-03):4.165842e-03,32:3.671145e-03):2.395260e-03,42:1.393365e-02):4.396638e-04,(7:2.547938e-03,39:2.171098e-02):5.516511e-03):7.950341e-04):4.998705e-03):2.091417e-03):5.311087e-04):3.547041e-03,34:2.336651e-02):4.026863e-03,8:2.655581e-03):1.085978e-03,((20:7.361079e-05,2:1.027452e-03):3.461191e-03,((((65:3.242116e-03,64:1.942293e-03):1.313577e-03,(56:6.434951e-03,14:5.741224e-03):1.923391e-03):2.208177e-04,(52:1.214718e-02,(57:2.010742e-02,(17:4.642945e-03,51:7.552722e-03):5.650441e-03):5.875413e-04):7.573540e-04):2.618519e-03,69:6.333136e-03):3.298560e-03):4.906967e-04):1.849058e-03):1.192200e-03,((46:1.182761e-02,70:1.384211e-02):2.655417e-03,26:9.521073e-03):1.100522e-03):5.141526e-03,(13:2.136539e-02,(((35:2.425609e-03,37:5.584959e-04):1.307688e-03,38:1.851018e-03):1.876956e-03,36:7.158623e-03):1.154380e-02):5.773993e-03):1.636928e-03,(31:5.393058e-03,44:3.152769e-03):5.446551e-03):4.203763e-03,((((15:7.769771e-03,((21:2.866748e-03,5:2.586369e-03):9.061434e-03,63:7.640411e-03):4.449643e-04):1.103800e-03,(6:5.541471e-03,11:1.194573e-02):1.138439e-03):3.009923e-03,10:1.100745e-02):1.690141e-03,29:8.558455e-03):5.089225e-04):5.181777e-03,((28:6.478181e-03,(19:5.845448e-03,18:4.681105e-03):4.835447e-03):2.512666e-03,(((60:4.106799e-03,59:3.649460e-03):5.880805e-04,58:4.814556e-03):2.219685e-03,68:3.901536e-03):1.126031e-03):2.083957e-03):1.070546e-03):1.998217e-03,((66:4.504276e-03,24:4.634661e-04):2.195737e-03,((67:2.315288e-03,48:1.004710e-02):3.583131e-04,23:1.340884e-02):1.961062e-03):5.751131e-03):2.915883e-03):2.267545e-03):1.064007e-03):3.403963e-03):1.385826e-03,54:6.446952e-03):1.930552e-03):1.018323e-03,(49:1.423899e-02,50:6.558101e-03):5.961925e-03):2.376359e-03,3:7.202742e-03,1:1.030932e-02);
   tree run2.385000 = [&U] ((((50:7.977267e-03,49:8.096097e-03):1.560893e-02,12:2.650989e-02):2.050908e-03,((9:6.586879e-03,((62:8.919171e-03,72:7.988720e-03):6.508633e-03,((((61:6.445411e-03,55:2.354525e-02):1.055838e-03,(((68:5.954219e-03,(58:6.331479e-03,(60:5.716619e-03,59:1.108841e-02):2.235168e-03):1.161018e-03):1.469492e-03,(((29:1.113087e-02,10:1.238208e-02):1.311466e-03,((6:4.076696e-03,11:1.628676e-02):1.957445e-03,(15:6.274766e-03,(63:8.539355e-03,(5:1.154263e-03,21:6.150407e-03):8.406388e-03):1.161664e-03):1.525669e-03):3.331286e-03):1.406193e-03,(((13:1.502148e-02,((35:4.490824e-04,(38:4.513330e-04,37:7.418237e-03):1.215200e-03):3.117707e-03,36:5.139044e-03):9.260051e-03):5.959135e-03,((((70:9.146426e-03,46:1.368935e-02):7.887946e-04,26:1.115268e-02):3.449911e-03,(((((((56:1.421516e-02,14:6.052218e-03):6.080791e-03,(64:4.936659e-03,65:2.544615e-03):2.524449e-03):4.120969e-04,(52:1.319300e-02,(57:2.028973e-02,(17:3.388777e-03,51:5.843765e-03):6.481041e-03):2.482388e-03):3.250903e-03):1.935329e-03,69:8.116086e-03):4.526544e-03,(((((45:2.319237e-02,33:8.341470e-04):1.249343e-03,(((7:3.396437e-03,39:2.691124e-02):4.827794e-03,((41:6.664134e-04,40:2.117678e-03):8.493564e-03,(16:1.268176e-02,42:1.738512e-02):1.466082e-03):1.830423e-03):1.070128e-04,32:4.993112e-03):6.167774e-03):4.135594e-03,53:2.004750e-03):5.581275e-04,4:6.180412e-03):6.209514e-03,34:2.927299e-02):7.437035e-04):2.501483e-03,8:2.946829e-03):5.317338e-04,(20:1.914372e-03,2:1.958141e-03):3.317466e-03):9.685974e-04):3.169580e-05,71:3.831078e-03):5.182923e-03):2.161831e-03,(31:4.744741e-03,44:4.846851e-03):4.949313e-03):8.359651e-03):2.362967e-03):1.040033e-03,(28:7.701400e-03,(19:1.202805e-02,18:7.173910e-03):3.036317e-03):5.933374e-03):3.948639e-04):3.622802e-03,((66:4.096499e-03,23:1.743284e-02):7.646995e-04,(24:7.937258e-03,(67:3.872216e-03,48:1.139717e-02):2.984834e-03):2.077449e-03):7.035963e-03):4.960753e-03,(((22:4.072924e-03,27:8.254400e-03):1.440023e-03,(47:3.506409e-02,25:9.690489e-03):2.213738e-03):1.108153e-03,(43:1.035062e-02,30:1.546507e-02):1.966034e-03):1.831860e-03):1.884098e-03):1.432554e-03):2.021355e-03,54:9.464584e-03):3.410257e-03):2.827223e-03,3:8.531793e-03,1:9.292048e-03);
   tree run2.390000 = [&U] (((50:8.019870e-03,49:7.468353e-03):1.356058e-02,(12:1.887401e-02,(9:5.616986e-03,((((((22:3.825097e-03,27:8.299348e-03):2.193924e-03,((((23:1.843778e-02,(67:4.831981e-03,48:1.103619e-02):2.513618e-03):3.134838e-03,(24:5.322034e-03,66:3.428158e-03):5.298984e-03):6.092125e-03,(55:2.035935e-02,((28:1.018530e-02,(19:5.276520e-03,18:6.248321e-03):8.608012e-03):4.017540e-03,((68:3.748708e-03,(58:5.602776e-03,(60:3.636278e-03,59:4.676038e-03):8.493462e-04):2.227354e-03):3.105569e-03,((29:1.184185e-02,(10:1.238400e-02,((11:1.038086e-02,6:4.590858e-03):1.513907e-03,(15:6.013460e-03,((5:5.222319e-03,21:3.413471e-03):6.074514e-03,63:9.475195e-03):2.039383e-03):5.911544e-04):1.637874e-03):7.897554e-04):2.002609e-03,(((13:2.113133e-02,((38:1.724393e-03,(35:1.450353e-03,37:5.510507e-03):3.269170e-04):4.454303e-03,36:1.295159e-02):8.500130e-03):5.708685e-03,((46:1.485441e-02,26:8.375120e-03):9.426989e-04,((((((4:5.943975e-03,(53:3.391847e-03,((45:2.159101e-02,33:1.323445e-03):3.269070e-03,(((42:2.031835e-02,(7:6.449996e-03,39:2.765155e-02):7.252705e-03):7.308094e-04,(32:5.115729e-03,16:9.815676e-03):1.028101e-03):1.382323e-03,(41:2.279301e-04,40:4.938505e-04):8.588762e-03):5.691303e-03):5.530827e-03):2.900731e-04):4.580801e-03,34:3.059343e-02):1.909482e-03,8:4.380290e-03):1.572851e-03,(20:1.762177e-03,2:2.998561e-03):3.663804e-03):2.215778e-03,(((((14:5.823175e-03,56:1.604866e-02):3.116179e-03,65:3.449040e-03):1.350831e-04,64:5.742734e-03):1.724693e-03,(57:1.814047e-02,((17:3.350240e-03,51:5.777310e-03):5.684495e-03,52:1.634155e-02):1.111857e-03):2.763516e-03):1.792281e-03,69:8.023791e-03):4.647600e-03):1.978213e-03,(71:1.873216e-03,70:1.275385e-02):2.631373e-04):1.807715e-03):4.137673e-03):2.522545e-03,(31:6.721712e-03,44:3.167123e-03):3.906211e-03):4.409968e-03):5.259798e-03):5.287704e-04):1.827178e-03):1.436577e-03):2.966045e-03,(62:7.811323e-03,72:1.221079e-02):6.214480e-03):9.455781e-04):9.379383e-05,(47:2.659084e-02,25:3.825648e-03):4.616774e-03):2.635970e-03,61:5.372326e-03):1.107541e-03,(43:7.464890e-03,30:1.070469e-02):5.711507e-03):2.221480e-03,54:9.405454e-03):2.883912e-04):3.097595e-03):1.702075e-04):7.610600e-04,3:1.171433e-02,1:1.508634e-02);
   tree run2.395000 = [&U] (3:8.007223e-03,(((49:4.625805e-03,50:5.339215e-03):1.296101e-02,12:2.093552e-02):3.828034e-03,(9:8.813910e-03,((61:8.227608e-03,((((30:1.119266e-02,43:6.649103e-03):5.056699e-03,((27:7.548258e-03,22:4.118882e-03):5.638330e-04,(47:3.604496e-02,25:6.443171e-03):5.415864e-03):1.621332e-03):3.734530e-03,(((67:6.822144e-03,48:7.505639e-03):7.206086e-03,((23:1.852903e-02,24:4.307827e-03):8.437100e-04,66:3.656856e-03):1.199069e-03):9.050396e-03,(55:2.283466e-02,((28:1.177099e-02,(19:5.879513e-03,18:8.061830e-03):6.675230e-03):2.773304e-03,(((58:4.165174e-03,(59:3.163107e-03,60:4.776985e-03):7.624229e-04):1.718845e-03,68:4.880886e-03):3.416258e-03,((((((((((20:1.081145e-03,2:2.596886e-03):1.386735e-03,34:2.688645e-02):1.684205e-03,(69:7.418170e-03,(((65:5.308293e-03,64:3.151659e-03):2.059761e-03,(14:7.752426e-03,56:1.006857e-02):1.259548e-03):1.050485e-03,(57:2.220048e-02,((51:7.277242e-03,17:2.447131e-03):1.098011e-02,52:1.179045e-02):2.728259e-03):7.221896e-04):2.729956e-03):4.742184e-03):9.140402e-04,(26:4.023073e-03,33:4.284145e-03):5.438304e-03):1.988981e-03,(8:4.262118e-03,(45:2.625096e-02,(((((41:5.578492e-04,40:2.207671e-03):5.112947e-03,(32:5.731860e-03,(42:1.555801e-02,16:1.303516e-02):6.671156e-04):8.075436e-05):2.199267e-04,(7:3.765661e-03,39:2.409453e-02):4.771453e-03):7.989866e-03,4:4.929872e-03):9.162301e-05,53:4.484904e-03):3.313589e-03):2.177858e-03):7.651336e-04):2.146150e-03,(46:1.286913e-02,70:7.869347e-03):2.369054e-03):3.595664e-05,71:5.604058e-03):5.819355e-03,(((37:1.763404e-03,(35:5.203056e-03,38:1.948045e-05):4.158045e-05):4.845937e-03,36:1.192658e-02):1.233217e-02,13:2.140506e-02):5.726387e-03):9.800318e-04,(31:4.897378e-03,44:3.169264e-03):6.480231e-03):3.493992e-03,((10:1.449814e-02,((((21:6.782700e-03,5:3.860517e-03):7.306707e-03,63:9.052413e-03):2.025118e-03,15:3.969297e-03):2.178924e-03,(11:5.713031e-03,6:6.799953e-03):4.011011e-03):2.303717e-03):1.211868e-03,29:1.244377e-02):1.111147e-03):2.757851e-03):3.765162e-04):1.006954e-03):2.117447e-03):7.349792e-04):1.999478e-03,(62:1.067945e-02,72:1.015012e-02):6.646916e-03):9.663917e-04):5.274628e-03,54:9.579680e-03):3.159686e-03):3.639911e-03):5.727031e-03,1:1.551375e-02);
   tree run2.400000 = [&U] ((((((((47:3.110628e-02,25:3.806001e-03):5.068449e-03,(((((55:2.834267e-02,(19:4.248361e-03,18:7.656396e-03):7.403305e-03):4.265509e-03,(((((6:4.881591e-03,11:7.177673e-03):8.140371e-04,((63:7.281479e-03,(21:3.572610e-03,5:7.025215e-03):8.792740e-03):1.021610e-03,15:4.602527e-03):8.383786e-04):2.616206e-03,(10:1.037866e-02,29:9.685581e-03):2.083279e-03):2.502887e-03,((31:3.340422e-03,44:5.572460e-03):3.750234e-03,(((46:1.196346e-02,26:1.128120e-02):2.724396e-03,((71:4.345381e-03,70:1.359523e-02):6.289132e-04,((20:1.685037e-03,2:1.402612e-03):2.487364e-03,(((53:4.426151e-03,(4:3.400098e-03,((7:2.500072e-03,39:2.401637e-02):4.152413e-03,((32:7.070220e-03,((42:1.172927e-02,16:1.219939e-02):1.704980e-03,33:4.956122e-03):1.053287e-03):3.470026e-04,(41:1.033688e-04,40:2.359958e-05):4.585891e-03):1.286277e-03):5.640318e-03):4.316101e-04):3.527141e-03,34:3.572801e-02):1.751830e-03,(((((((65:1.918648e-03,14:1.038887e-02):1.472491e-04,(64:2.094263e-03,56:1.158578e-02):7.843445e-04):2.763787e-03,(52:1.671449e-02,(17:3.561229e-03,51:6.718516e-03):6.276161e-03):1.464686e-03):1.627572e-03,57:1.931838e-02):3.348373e-03,69:5.743054e-03):2.589935e-03,45:2.850251e-02):1.599233e-03,8:5.561741e-03):4.646955e-04):4.284859e-04):2.531041e-03):3.157122e-03):6.061778e-03,(13:1.559243e-02,((37:4.602393e-03,(35:5.521570e-04,38:7.544039e-05):3.559873e-04):4.042278e-03,36:6.666495e-03):1.040942e-02):5.414625e-03):2.674348e-03):5.934932e-03):4.334378e-03,(28:1.389174e-02,(68:7.482180e-03,((60:5.045128e-03,59:4.925589e-03):2.803817e-04,58:7.723432e-03):2.892844e-03):5.368802e-05):1.405442e-03):1.214868e-03):4.255479e-03,((66:5.475871e-03,(23:4.797815e-03,24:2.918956e-03):1.328455e-02):3.136237e-04,(48:1.295316e-02,67:3.757835e-03):1.825851e-03):5.819938e-03):5.366095e-04,(72:8.247052e-03,62:1.197016e-02):1.030257e-02):2.957790e-03,(27:5.723074e-03,22:5.846071e-03):9.027681e-04):2.227459e-03):1.871254e-03,(30:5.988421e-03,43:3.738767e-03):6.945640e-03):1.022523e-03,61:2.423613e-03):1.950669e-03,54:5.015298e-03):1.695175e-03,9:8.656761e-03):2.443635e-03,(12:1.703063e-02,(49:5.625616e-03,50:1.082566e-02):8.294598e-03):2.426939e-03):4.431088e-03,3:8.799692e-03,1:9.271084e-03);
   tree run2.405000 = [&U] (((9:1.064761e-02,((((((47:3.453264e-02,25:5.070842e-03):1.742189e-03,(((((((((60:2.895425e-03,59:8.291943e-03):9.666346e-04,58:5.929562e-03):5.571792e-04,68:2.660632e-03):1.055775e-03,28:1.379765e-02):2.808382e-03,((10:1.023819e-02,29:1.629902e-02):4.747166e-03,(((6:5.344912e-03,11:6.731877e-03):3.863420e-03,((63:8.955765e-03,(21:1.312346e-03,5:5.297974e-03):7.295913e-03):3.859463e-03,15:4.821847e-03):1.501236e-03):2.550024e-03,((31:5.272683e-03,44:6.978850e-03):4.816421e-03,(((((20:1.349416e-05,2:1.697009e-03):5.555391e-03,(((((56:1.500014e-02,(14:9.992544e-03,(64:3.190443e-03,65:4.960498e-03):1.478409e-03):1.011870e-04):1.378416e-03,(52:1.109295e-02,(17:2.653104e-03,51:8.881633e-03):9.021904e-03):3.629396e-03):2.233402e-03,57:2.983776e-02):3.182195e-03,69:6.527338e-03):7.662433e-03,((34:3.621129e-02,((4:8.313396e-03,((((32:6.182578e-03,(7:5.878403e-03,39:2.748773e-02):5.524115e-03):1.330225e-03,((41:5.822448e-04,40:3.532731e-04):7.992348e-03,(42:1.270808e-02,16:8.247886e-03):3.304046e-03):6.104282e-04):3.290847e-03,33:7.858254e-03):1.649975e-03,53:6.955687e-03):5.858437e-04):1.706463e-03,45:3.106252e-02):2.032697e-03):1.868021e-03,8:2.401103e-03):1.057558e-03):1.577564e-03):2.168346e-03,71:6.069487e-03):6.550265e-04,(70:1.268984e-02,(46:1.587302e-02,26:1.130362e-02):3.065772e-03):1.294354e-03):5.427618e-03,(13:2.147946e-02,((37:3.876539e-03,(35:2.240101e-03,38:4.094981e-04):1.997306e-03):6.771849e-03,36:5.673491e-03):9.387648e-03):5.705950e-03):2.939363e-03):6.302733e-03):1.838898e-04):3.283116e-03):8.142013e-04,(19:1.103494e-02,18:5.804729e-03):6.325844e-03):1.569000e-03,55:3.061399e-02):1.510098e-03,(72:1.067806e-02,62:1.347877e-02):8.063589e-03):1.436294e-03,(66:7.166841e-03,((48:1.188899e-02,67:9.441841e-03):4.397294e-03,(23:1.068399e-02,24:5.310387e-03):8.209082e-03):1.152257e-03):1.204951e-02):3.018972e-03):2.283822e-03,(27:4.622867e-03,22:3.840108e-03):4.203197e-03):2.059106e-03,61:6.899382e-03):5.040110e-04,(30:1.874428e-02,43:5.544562e-03):3.362676e-03):1.186171e-03,54:7.355021e-03):8.912121e-04):4.658589e-03,(12:1.784218e-02,(49:6.197397e-03,50:1.241660e-02):9.622458e-03):4.116494e-03):4.945963e-03,3:1.025318e-02,1:1.496552e-02);
   tree run2.410000 = [&U] (((((((47:3.407052e-02,25:7.537580e-03):3.417692e-03,((((67:4.364497e-03,48:8.003271e-03):7.359604e-03,((23:1.755513e-03,24:2.891080e-03):1.340000e-02,66:4.789571e-03):7.304939e-05):1.043898e-02,((72:7.816933e-03,62:5.411301e-03):6.882909e-03,(55:2.874558e-02,((((((6:5.808248e-03,11:1.255135e-02):1.193218e-03,((63:7.825276e-03,(21:6.355088e-03,5:8.114124e-03):1.558063e-03):4.763183e-03,15:6.008919e-03):6.263505e-04):1.092215e-03,10:1.119644e-02):1.859625e-03,29:9.612904e-03):2.784629e-03,((31:4.840624e-03,44:5.141479e-03):7.198958e-03,((((70:1.257328e-02,(46:1.249199e-02,26:8.449707e-03):1.513020e-03):1.540143e-03,((((((32:4.136908e-03,((((16:9.692473e-03,42:1.311630e-02):2.397206e-03,(41:2.192571e-04,40:9.316680e-04):5.160422e-03):8.008546e-04,33:8.897178e-03):3.485633e-04,(7:5.293623e-03,39:2.603682e-02):7.030674e-03):7.179227e-04):7.027330e-03,4:5.460214e-03):3.424143e-04,53:2.432451e-03):4.938834e-03,(45:1.582502e-02,34:3.429993e-02):2.483279e-03):1.223908e-03,(8:3.774035e-03,(((56:1.010246e-02,(14:6.087604e-03,(65:4.440742e-03,64:4.874559e-03):1.817044e-03):1.068192e-04):1.014100e-03,((57:2.908481e-02,(17:4.904142e-03,51:4.815108e-03):3.281977e-03):4.702224e-03,52:1.135972e-02):1.863648e-03):1.913946e-03,69:6.899474e-03):4.322991e-03):5.081137e-04):1.977268e-03,(20:1.694031e-04,2:7.897216e-04):4.218316e-03):3.489598e-03):8.634305e-04,71:4.339830e-03):7.015689e-03,(13:2.180555e-02,(((38:6.341777e-05,37:2.621716e-03):7.096679e-05,35:1.268248e-03):6.658613e-03,36:1.215077e-02):1.067938e-02):4.939025e-03):3.723614e-03):2.594805e-03):4.052594e-03,((28:1.571509e-02,(((60:6.939503e-03,59:5.145631e-03):4.515780e-04,58:2.726497e-03):3.059559e-03,68:4.075102e-03):2.109416e-03):3.890029e-04,(19:1.173561e-02,18:3.901680e-03):1.317234e-02):5.077378e-04):1.057565e-03):1.650998e-03):1.820065e-03):2.918609e-03,(22:6.419734e-03,27:8.481796e-03):1.270690e-03):8.050337e-04):4.205429e-04,30:2.080702e-02):2.253124e-03,(61:6.298328e-03,43:9.093575e-03):6.928411e-04):3.257389e-03,(54:8.358469e-03,9:7.750815e-03):1.684136e-04):4.348345e-03,(12:1.916307e-02,(49:6.270798e-03,50:1.046722e-02):1.067027e-02):2.439774e-03):1.910281e-03,3:1.179317e-02,1:1.276591e-02);
   tree run2.415000 = [&U] (3:7.863207e-03,(((49:3.376468e-03,50:6.299391e-03):1.074118e-02,12:1.614930e-02):6.241005e-04,(54:8.758188e-03,(((30:7.043411e-03,43:6.089417e-03):2.774470e-03,(((47:3.208254e-02,25:6.624918e-03):3.598533e-03,(22:4.106013e-03,27:1.040199e-02):1.162188e-03):3.182298e-04,(61:6.686925e-03,(((66:6.858725e-03,(23:6.135212e-03,24:2.060192e-03):9.439929e-03):3.034953e-04,(48:8.719707e-03,67:4.621880e-03):6.757976e-03):1.278261e-02,((((68:3.521346e-03,(58:5.839030e-03,(60:5.545183e-03,59:8.284975e-03):4.080413e-03):1.248045e-03):2.506527e-03,(((10:1.398011e-02,(((63:6.629976e-03,(21:5.043643e-03,5:7.832062e-03):3.445005e-03):2.811062e-03,15:6.535502e-03):1.257465e-03,(11:7.613773e-03,6:6.986269e-03):2.160438e-03):1.192809e-03):4.007159e-04,29:9.784478e-03):1.584049e-03,((((((20:4.363716e-03,2:3.635233e-03):6.284532e-03,(((((56:1.024799e-02,14:1.089159e-02):2.130561e-04,((52:1.553391e-02,((51:6.307770e-03,17:2.178760e-03):1.090393e-02,57:2.889729e-02):3.972038e-03):9.184578e-04,(65:3.506083e-03,64:4.082653e-03):2.790560e-03):9.840145e-04):1.656893e-03,69:5.585218e-03):3.601167e-03,8:4.767856e-03):7.350793e-04,((34:2.616680e-02,45:1.650828e-02):2.687578e-03,(((((7:2.987415e-03,39:2.443218e-02):5.663129e-03,(32:1.171361e-02,(16:1.593099e-02,42:1.373694e-02):9.652266e-04):1.488676e-03):2.723323e-03,(41:4.029797e-05,40:5.597798e-04):6.617274e-03):6.343346e-03,33:3.321302e-03):4.429579e-03,(53:2.041208e-03,4:6.070919e-03):3.532610e-04):3.674849e-03):1.748630e-03):4.450146e-04):2.949248e-03,71:6.799858e-03):7.837686e-04,((46:1.189985e-02,70:1.419260e-02):3.683112e-04,26:1.268567e-02):2.369239e-03):8.604769e-03,(((38:1.741737e-03,(35:1.832490e-03,37:6.370932e-03):1.711864e-03):5.122604e-03,36:9.508444e-03):8.003602e-03,13:2.423450e-02):3.031348e-03):3.513980e-03,(31:2.789425e-03,44:4.873686e-03):2.243209e-03):4.588869e-03):2.741283e-03):1.421831e-03,((28:6.169980e-03,(19:6.479067e-03,18:5.189227e-03):9.903617e-03):3.200953e-03,55:2.686136e-02):1.521751e-03):2.402302e-03,(62:1.117366e-02,72:9.376647e-03):6.125591e-03):2.571654e-03):2.544974e-03):1.081804e-03):9.027659e-04):4.676459e-03,9:5.803930e-03):8.564871e-04):1.549339e-03):6.254644e-03,1:1.233725e-02);
   tree run2.420000 = [&U] (3:1.247118e-02,(((50:9.221301e-03,49:8.826289e-03):1.394988e-02,(54:7.753040e-03,(((((((62:9.515287e-03,72:7.355459e-03):1.214279e-02,(((((31:5.923601e-03,44:4.682327e-03):3.255149e-03,((71:8.654367e-03,((70:1.356980e-02,(46:1.280992e-02,26:1.487919e-02):2.751541e-03):3.041096e-03,(((20:4.011120e-05,2:1.493438e-03):4.440645e-03,(((((7:2.429758e-03,39:2.747212e-02):5.873299e-03,(((16:1.962923e-02,32:7.055725e-03):1.892682e-03,42:1.577368e-02):1.412231e-03,(41:4.178461e-05,40:1.509061e-03):6.995584e-03):1.348150e-03):4.552572e-03,(45:2.661842e-02,33:2.431215e-03):3.279067e-03):3.935903e-03,4:4.311741e-03):1.100388e-03,53:3.925594e-03):5.332012e-03):6.714841e-04,(((69:7.157732e-03,((57:2.665538e-02,(17:3.396409e-03,51:1.078231e-02):8.675217e-03):2.510776e-03,(52:1.643684e-02,(((64:3.204384e-03,65:6.538727e-03):1.091341e-03,14:6.709153e-03):1.309640e-03,56:9.813079e-03):3.253584e-04):9.623242e-04):2.698507e-03):5.538307e-03,34:4.109428e-02):2.838129e-04,8:3.868359e-03):1.452913e-03):2.718850e-03):8.099108e-05):7.313312e-03,(13:1.642726e-02,(((38:4.085571e-04,37:4.767111e-03):2.652854e-04,35:1.139790e-04):5.946328e-03,36:8.649465e-03):9.332398e-03):4.266990e-03):4.563526e-03):5.843269e-03,((((11:7.207415e-03,6:5.124949e-03):3.561563e-03,(15:2.997134e-03,(63:6.464152e-03,(5:1.130615e-03,21:1.364700e-02):1.155807e-02):3.342149e-03):1.425017e-03):4.005409e-03,10:1.298245e-02):1.742515e-03,29:8.512922e-03):2.358878e-03):2.698670e-03,(((60:4.452913e-03,59:6.026287e-03):1.375368e-03,58:6.162352e-03):2.414279e-03,68:5.212544e-03):5.266528e-03):2.281068e-04,((28:9.461958e-03,(19:6.537872e-03,18:1.922168e-03):8.361830e-03):2.029029e-03,55:2.199850e-02):8.079325e-04):3.445146e-03):8.643498e-04,(((48:1.125618e-02,67:4.022898e-03):7.301893e-04,24:9.729512e-03):6.841289e-03,(23:1.752786e-02,66:1.006842e-02):1.903413e-03):9.127927e-03):1.852034e-03,((22:6.646669e-03,(25:5.946347e-03,(47:2.915349e-02,30:1.005232e-02):2.845801e-03):7.480774e-04):1.522585e-03,27:6.198897e-03):7.058562e-04):1.492561e-03,61:3.791381e-03):8.682796e-04,43:1.089066e-02):2.817848e-03,9:8.662776e-03):1.980817e-04):3.757477e-03):1.023431e-04,12:2.156103e-02):2.959557e-03,1:1.006714e-02);
   tree run2.425000 = [&U] (3:1.118227e-02,((12:2.249843e-02,(49:6.788631e-03,50:8.075454e-03):9.569323e-03):1.120713e-03,(9:7.390212e-03,(54:7.839244e-03,(((30:2.307082e-02,61:9.377887e-04):2.292449e-03,((((48:5.878617e-03,67:8.331465e-03):4.512514e-03,((23:2.691751e-03,24:1.419006e-03):1.515770e-02,66:6.497365e-03):3.872849e-04):8.345526e-03,(((((((11:1.629657e-02,6:5.792664e-03):6.293957e-04,((63:1.088219e-02,(21:5.887648e-03,5:4.035307e-03):8.535554e-03):1.790394e-03,15:4.281184e-03):4.330314e-04):1.764661e-03,10:1.207150e-02):1.345121e-03,29:9.849736e-03):1.865845e-03,((31:6.981144e-03,44:4.897888e-03):6.704075e-03,(((((35:1.652153e-03,38:1.293385e-04):1.114022e-03,37:3.974942e-03):4.938849e-03,36:7.755125e-03):9.883951e-03,13:2.197661e-02):6.696447e-03,((((((34:3.500076e-02,45:1.830993e-02):6.319793e-03,(53:4.927860e-03,(((33:5.661384e-03,(((32:7.124126e-03,42:1.384170e-02):2.048723e-03,16:1.360275e-02):2.458775e-03,(41:8.758585e-05,40:2.195399e-03):8.269229e-03):6.591871e-04):9.369888e-05,(7:7.438143e-03,39:2.684412e-02):4.214524e-03):5.142555e-03,4:2.046475e-03):4.363493e-03):4.189974e-03):4.352761e-03,(8:3.792593e-03,(((14:8.221710e-03,57:2.286885e-02):2.767090e-03,((56:1.124055e-02,((51:6.193503e-03,17:3.436577e-03):7.494813e-03,52:1.722273e-02):1.531690e-03):1.372696e-03,(65:3.217438e-03,64:2.053824e-03):1.174038e-03):1.116902e-03):1.917195e-03,69:9.269549e-03):4.812210e-03):2.812664e-05):4.171519e-03,(26:1.317679e-02,(46:1.472960e-02,70:1.423903e-02):1.182449e-03):1.215553e-03):1.369583e-03,71:3.068808e-03):6.304095e-04,(20:4.349477e-04,2:3.061807e-03):6.159845e-03):5.499376e-03):1.927235e-03):4.508714e-03):4.990318e-03,(68:3.738744e-03,(58:7.517520e-03,(59:6.677427e-03,60:4.539003e-03):2.822171e-04):8.604731e-04):2.658571e-03):3.439882e-04,(55:1.897561e-02,(28:9.374505e-03,(19:3.530885e-03,18:3.726993e-03):5.456808e-03):4.022814e-03):5.405362e-04):3.845372e-03):3.130624e-03,((22:4.336762e-03,(27:8.693405e-03,(62:7.214326e-03,72:1.010578e-02):4.406218e-03):1.152274e-03):9.116718e-04,(47:3.946919e-02,25:4.367710e-03):4.267400e-03):9.187072e-04):1.925852e-03):3.904344e-04,43:1.625887e-02):1.442925e-03):1.939945e-03):2.952742e-03):2.937467e-03,1:1.153233e-02);
   tree run2.430000 = [&U] (3:8.209093e-03,(((((((((47:3.733175e-02,25:5.490239e-03):3.674073e-03,(((((23:2.562613e-03,24:1.589149e-03):1.312270e-02,66:7.029624e-03):1.403648e-03,(48:1.787907e-02,67:2.749892e-03):1.359730e-03):7.863006e-03,(55:2.446950e-02,((((((11:7.663950e-03,6:4.809238e-03):4.038943e-03,((63:6.351098e-03,(21:9.980259e-04,5:4.486292e-03):7.533771e-03):1.755265e-03,15:5.140158e-03):7.988860e-04):7.526153e-03,(29:9.587173e-03,10:1.141777e-02):1.514536e-03):3.000316e-03,((31:3.745770e-03,44:3.802365e-03):4.308204e-03,((((38:4.506551e-03,(37:4.183236e-03,35:2.279659e-03):4.418540e-05):5.215748e-03,36:6.869304e-03):6.570016e-03,13:2.094062e-02):9.240414e-03,((((70:1.321042e-02,46:1.136523e-02):3.217930e-03,26:9.348771e-03):2.635159e-03,((8:4.884119e-03,((45:2.898208e-02,((53:3.980771e-03,(4:6.548006e-03,(((41:2.024193e-04,40:1.117267e-03):7.260093e-03,(((16:7.787017e-03,42:1.248989e-02):1.643586e-03,32:4.913615e-03):1.763433e-03,(7:1.687497e-03,39:2.208585e-02):8.962443e-03):7.325410e-04):1.755907e-03,33:3.141170e-03):8.182963e-03):2.993823e-03):3.923804e-03,34:3.103518e-02):5.327391e-04):2.695313e-03,((57:2.549483e-02,((((65:2.868695e-03,64:6.343713e-03):1.595322e-03,56:1.268760e-02):1.427057e-04,14:8.502138e-03):7.723274e-04,((51:5.351151e-03,17:2.410934e-03):6.028307e-03,52:1.543443e-02):2.015047e-03):2.084031e-03):1.440203e-03,69:7.131428e-03):5.383470e-03):1.151322e-03):8.089505e-04,(20:8.591208e-05,2:2.342065e-03):3.292448e-03):2.070451e-03):6.588504e-05,71:6.214854e-03):4.217625e-03):2.679703e-03):7.041904e-03):2.907513e-03,(68:5.175850e-03,((59:5.697651e-03,60:3.414986e-03):1.413590e-03,58:5.753808e-03):1.154584e-03):2.121952e-03):1.250642e-03,((19:2.800902e-03,18:5.733884e-03):9.072349e-03,28:4.869176e-03):4.267552e-03):8.035225e-04):3.804526e-03):1.267336e-03,(62:8.157535e-03,72:9.464740e-03):5.937193e-03):1.501862e-03):7.726974e-04,27:1.185726e-02):1.915685e-04,22:4.101907e-03):2.584875e-03,(30:1.229735e-02,43:3.730601e-03):3.470043e-03):1.327257e-03,61:4.041129e-03):1.711378e-03,54:6.107471e-03):7.290700e-04,9:7.559069e-03):2.191152e-03,(12:1.359086e-02,(49:1.455236e-02,50:7.339913e-03):1.087871e-02):1.913742e-03):2.440515e-03,1:1.279149e-02);
   tree run2.435000 = [&U] (3:9.523603e-03,((9:8.803315e-03,((61:4.384702e-03,(((47:3.181741e-02,25:8.564070e-03):5.047014e-03,((27:1.216565e-02,((((55:2.272627e-02,((19:2.242565e-03,18:5.038471e-03):7.351952e-03,28:1.178669e-02):7.837715e-04):1.131906e-03,((29:1.091470e-02,((((11:8.794189e-03,6:4.906706e-03):2.623583e-03,((63:6.287869e-03,(21:2.586230e-03,5:5.128412e-03):7.842480e-03):2.645104e-03,15:7.315144e-03):9.773615e-04):2.232818e-03,10:1.387974e-02):2.406193e-03,((31:4.296093e-03,44:6.004011e-03):6.531079e-03,((((38:2.620800e-05,(35:4.273516e-03,37:2.507401e-03):1.487128e-03):5.863999e-03,36:7.131232e-03):1.086729e-02,13:1.955505e-02):3.524673e-03,(((70:1.132058e-02,(46:1.390331e-02,26:1.054500e-02):4.262884e-03):1.608907e-03,((((45:2.147093e-02,34:3.765409e-02):2.600347e-03,(53:5.063995e-03,((((32:1.009549e-02,((16:8.531201e-03,42:1.237398e-02):6.265854e-03,(7:3.808148e-03,39:2.534295e-02):4.895569e-03):5.666183e-04):1.787716e-03,(41:3.543247e-04,40:9.052638e-04):8.046663e-03):7.238802e-03,33:7.512368e-03):3.631082e-03,4:3.088604e-03):2.123857e-04):2.772311e-03):3.592349e-03,8:1.375251e-03):3.856156e-04,(((57:2.651727e-02,(((65:5.318670e-03,64:5.347005e-03):7.992041e-04,(56:8.761386e-03,(52:1.730402e-02,(51:4.952913e-03,17:3.555526e-03):9.603665e-03):5.887970e-03):2.697919e-04):2.470034e-04,14:9.326879e-03):5.680297e-04):2.384277e-03,69:7.978401e-03):3.840267e-03,(20:2.052634e-03,2:2.090737e-03):3.517298e-03):1.235877e-03):2.388729e-03):2.795241e-03,71:4.105085e-03):5.497130e-03):2.115922e-03):4.307839e-03):1.489359e-03):3.349923e-03,(68:5.353836e-03,(58:3.962569e-03,(59:5.382990e-03,60:5.136001e-03):1.264951e-03):1.913701e-03):5.262304e-04):1.113613e-03):1.595403e-03,(62:9.469141e-03,72:1.126989e-02):6.772042e-03):2.587499e-03,(66:1.175459e-02,((48:7.837112e-03,67:5.184757e-03):3.423189e-03,(23:5.403408e-03,24:1.298340e-03):1.617392e-02):9.513604e-05):6.358266e-03):1.480003e-03):1.641345e-03,22:6.290654e-03):4.574133e-04):2.421091e-03,(30:1.068179e-02,43:1.024470e-02):1.900642e-03):9.766190e-04):2.162778e-03,54:7.260398e-03):7.611125e-04):1.898942e-03,(12:1.984201e-02,(49:7.913682e-03,50:7.759705e-03):8.885313e-03):1.173459e-03):6.001378e-03,1:1.148031e-02);
   tree run2.440000 = [&U] (3:6.993865e-03,((12:2.354094e-02,(50:7.766839e-03,49:6.092123e-03):1.438672e-02):1.044965e-03,((54:8.215125e-03,(43:9.690837e-03,(61:7.420429e-03,(((47:3.060920e-02,25:4.460705e-03):4.643330e-03,(((((68:4.245739e-03,((59:6.705570e-03,60:5.919696e-03):1.669767e-03,58:5.369930e-03):2.980706e-03):4.536886e-03,(28:9.613359e-03,(18:4.636586e-03,19:9.655621e-03):9.917244e-03):1.205771e-03):3.621278e-04,(((((11:1.148248e-02,6:3.366691e-03):2.507334e-03,((63:1.075420e-02,(5:2.875425e-03,21:5.158538e-03):9.241065e-03):2.074226e-03,15:4.863086e-03):2.294691e-03):1.851183e-03,(10:1.184202e-02,29:9.956494e-03):3.079389e-03):1.373792e-03,(((71:6.849071e-03,(((70:7.686717e-03,46:1.769814e-02):2.896851e-03,26:1.127233e-02):3.097857e-03,((20:6.343386e-03,2:1.134062e-03):6.773621e-03,(((((((51:9.812516e-03,17:5.068727e-03):7.034257e-03,57:1.707465e-02):1.871776e-03,52:1.558741e-02):1.887231e-03,((14:5.280142e-03,56:8.886780e-03):5.154410e-04,(64:4.126135e-03,65:3.431669e-03):2.008240e-03):1.527050e-03):2.461402e-03,69:7.865380e-03):3.137191e-03,8:6.157460e-03):2.972858e-03,(((4:6.577313e-03,53:3.954169e-03):6.584580e-04,(((7:5.652417e-03,39:1.918144e-02):7.251302e-03,(32:6.195066e-03,((16:9.122868e-03,42:1.640732e-02):2.661492e-03,(41:2.893329e-04,40:1.050149e-03):5.338241e-03):1.662669e-03):7.875844e-04):5.104583e-03,(33:1.350571e-03,45:2.291542e-02):1.893316e-03):4.452701e-03):5.927527e-03,34:4.560166e-02):2.992681e-03):1.209723e-03):4.756239e-04):8.394805e-04):6.703556e-03,(13:2.521573e-02,((37:7.573732e-03,(35:3.971274e-03,38:3.724327e-04):8.565606e-04):7.698244e-03,36:9.519510e-03):1.192629e-02):6.864786e-03):3.826894e-03,(31:5.978847e-03,44:7.438863e-03):4.584534e-03):4.960013e-03):4.620683e-03,55:2.297250e-02):9.544927e-04):2.530454e-03,(62:1.590586e-02,72:1.084434e-02):6.679187e-03):9.174013e-04,(((67:2.934970e-03,48:9.414424e-03):1.871728e-03,((24:7.353828e-04,23:4.625077e-03):8.962203e-03,66:6.227025e-03):1.799000e-03):6.821277e-03,30:1.062234e-02):8.637706e-04):2.700840e-03):1.631476e-04,(22:5.854642e-03,27:1.008334e-02):1.503470e-03):1.692890e-03):1.815396e-03):1.402313e-03):1.026583e-03,9:6.801486e-03):1.251905e-03):6.634069e-03,1:1.271131e-02);
   tree run2.445000 = [&U] (3:7.647584e-03,((9:8.358168e-03,(54:5.551408e-03,(((62:9.241763e-03,72:1.017766e-02):4.494364e-03,(((27:9.329913e-03,22:4.094938e-03):3.844880e-03,(47:3.431055e-02,25:2.908656e-03):2.120944e-03):2.749714e-03,(((24:5.134925e-03,66:2.000721e-03):7.984064e-03,(23:1.438401e-02,(48:9.364309e-03,67:3.024916e-03):9.188874e-03):6.544235e-04):7.570126e-03,((55:2.581373e-02,((19:5.988165e-03,18:2.316474e-03):6.645330e-03,28:5.340191e-03):3.813557e-03):1.731834e-03,((((31:4.153272e-03,44:1.824708e-03):3.863734e-03,((13:1.934482e-02,(((37:6.194553e-03,35:2.990046e-04):7.912856e-04,38:2.343776e-03):4.487862e-03,36:6.890603e-03):5.452546e-03):7.319783e-03,((71:4.636602e-03,(((34:3.406202e-02,((((32:4.394852e-03,(7:4.085336e-03,39:2.951652e-02):3.174818e-03):4.032085e-03,((41:1.711853e-04,40:8.332584e-04):3.888144e-03,(42:1.353270e-02,16:1.143297e-02):3.512144e-03):1.509014e-03):9.716729e-03,(4:3.609527e-03,53:2.589580e-03):1.688384e-03):2.130511e-03,(45:2.096499e-02,33:1.579569e-03):3.899764e-03):4.743296e-03):1.397856e-03,8:5.963164e-03):8.509385e-04,((69:5.747187e-03,((((52:1.602066e-02,(17:2.817575e-03,51:7.342856e-03):7.146495e-03):1.739883e-03,((64:4.129402e-03,65:5.675478e-03):1.807896e-03,56:8.859919e-03):7.533772e-04):1.288498e-03,14:9.482153e-03):1.536809e-03,57:1.810005e-02):6.019937e-04):3.356178e-03,(20:1.680689e-03,2:2.989434e-03):7.303345e-03):1.573541e-03):3.457256e-03):2.938736e-05,(70:1.241265e-02,(26:8.096500e-03,46:8.271331e-03):5.638933e-04):9.332239e-04):5.181591e-03):1.572082e-03):3.834782e-03,((((63:9.499899e-03,(21:3.914090e-03,5:9.964160e-04):8.365461e-03):3.923089e-03,15:4.714392e-03):9.872467e-04,(11:9.789515e-03,6:6.713047e-03):3.163678e-03):4.658683e-03,(10:1.082717e-02,29:5.445395e-03):4.423151e-03):1.299000e-03):2.418355e-03,((58:5.349902e-03,(60:3.245329e-03,59:4.763535e-03):1.095333e-03):1.289945e-03,68:4.559034e-03):2.143244e-03):6.459728e-04):3.862083e-03):1.626737e-03):3.832826e-04):1.998558e-03,((30:1.499276e-02,43:1.319660e-02):3.791310e-03,61:2.347241e-03):2.364541e-03):2.566602e-03):4.081036e-04):1.805365e-03,(12:1.916682e-02,(50:1.056848e-02,49:2.799529e-03):7.643404e-03):1.150839e-03):3.420962e-03,1:9.695848e-03);
   tree run2.450000 = [&U] (3:1.192006e-02,((12:1.929688e-02,(49:4.822747e-03,50:8.394981e-03):1.545116e-02):1.071610e-03,(9:1.003324e-02,((((((22:5.623670e-03,27:1.277845e-02):7.294665e-04,(25:5.457899e-03,47:3.555309e-02):3.449284e-03):1.388293e-03,(30:4.980156e-03,43:4.836288e-03):1.038381e-02):1.199808e-03,((62:8.235333e-03,72:1.080000e-02):8.708469e-03,(((24:1.217715e-02,(48:1.156644e-02,67:3.980316e-03):4.277263e-03):2.075248e-03,(66:6.707334e-03,23:2.160954e-02):2.175960e-03):9.160929e-03,((((68:5.402043e-03,(58:6.132506e-03,(59:7.294733e-03,60:7.123407e-03):2.687139e-03):1.542508e-03):1.515661e-03,(28:7.494218e-03,(19:6.816177e-03,18:4.129385e-03):6.340809e-03):9.487029e-03):8.071497e-04,(((31:7.060449e-03,44:4.403533e-03):7.028688e-03,((((26:9.272315e-03,46:1.385504e-02):4.475627e-04,70:1.282746e-02):2.652877e-03,(((8:2.976660e-03,((34:2.929760e-02,((((33:3.448606e-03,45:2.541068e-02):1.135541e-03,(16:1.151812e-02,((42:1.783254e-02,((7:3.237744e-03,39:2.345476e-02):1.042354e-02,32:6.425961e-03):2.474225e-03):1.761496e-03,(41:9.339706e-04,40:8.989020e-04):6.438435e-03):1.095824e-03):3.658564e-03):3.733086e-03,4:3.601781e-03):1.786522e-03,53:3.230387e-03):4.430848e-03):1.936742e-03,((57:2.807602e-02,(14:8.599781e-03,((56:1.036607e-02,((51:7.376222e-03,17:2.525255e-03):1.210432e-02,52:1.784872e-02):7.923758e-04):1.805219e-03,(64:2.496045e-03,65:3.303766e-03):1.715882e-03):2.277081e-03):1.433542e-03):2.626718e-03,69:8.119762e-03):3.687126e-03):3.200204e-03):5.788381e-04,(20:6.244892e-04,2:4.112274e-03):3.468986e-03):2.280431e-03,71:5.455425e-03):2.550665e-04):8.766870e-03,(((38:1.004381e-03,(37:4.604466e-03,35:7.548747e-04):3.192937e-04):5.213660e-03,36:7.263104e-03):9.824504e-03,13:1.715350e-02):6.262409e-03):1.764667e-03):3.211878e-03,(29:9.626599e-03,(10:1.125132e-02,((6:3.313782e-03,11:1.232867e-02):1.556165e-03,(15:4.963667e-03,((21:1.235668e-03,5:3.637882e-03):1.106728e-02,63:1.010909e-02):1.928882e-03):2.156819e-03):1.852186e-03):4.010779e-04):2.987622e-03):2.070851e-03):1.793424e-03,55:2.541310e-02):1.493996e-03):1.323108e-03):1.434038e-03):1.862267e-03,61:6.417168e-03):1.540963e-03,54:9.157056e-03):3.659478e-03):3.291399e-03):3.450219e-03,1:1.521432e-02);
   tree run2.455000 = [&U] (3:1.241192e-02,((12:2.092568e-02,(49:8.274496e-03,50:6.931339e-03):1.576116e-02):1.666831e-03,((54:7.195132e-03,((61:5.395142e-03,((25:5.498878e-03,47:3.496770e-02):3.179870e-03,((27:1.212543e-02,22:4.146213e-03):1.174347e-03,(((62:8.988618e-03,72:8.000742e-03):4.015657e-03,(55:2.276891e-02,((28:1.110263e-02,(19:6.052890e-03,18:5.942879e-03):4.898289e-03):3.682761e-03,((68:4.271453e-03,(58:4.272817e-03,(59:5.340376e-03,60:6.126583e-03):8.136274e-04):2.603436e-03):2.428929e-03,(((31:8.604030e-03,44:5.164391e-03):3.366137e-03,((((((4:5.774295e-03,(((33:8.388700e-04,45:2.364670e-02):4.763580e-03,(((41:2.325614e-03,40:4.690137e-03):6.475297e-03,(42:1.349709e-02,(32:5.794562e-03,16:1.146774e-02):2.353716e-03):1.142498e-03):1.017454e-03,(7:7.441465e-03,39:1.904407e-02):3.501410e-03):1.403619e-03):5.414797e-03,53:1.957522e-03):4.672803e-04):6.447187e-03,((34:2.805949e-02,(20:5.005727e-04,2:1.906882e-03):3.783863e-03):7.933884e-04,(((((64:3.327092e-03,65:3.823391e-03):1.774891e-03,(56:9.646471e-03,(52:1.334792e-02,(51:9.733967e-03,17:4.250364e-03):6.962173e-03):7.678205e-04):1.079267e-03):1.003598e-03,14:7.230788e-03):2.587444e-03,57:2.675077e-02):1.930262e-03,69:7.047159e-03):3.687170e-03):5.519225e-04):2.535356e-04,8:4.041913e-03):1.490537e-03,71:2.782284e-03):1.553741e-04,((26:1.107404e-02,46:1.335028e-02):3.028073e-03,70:1.241132e-02):1.706699e-03):5.517278e-03,(((35:2.054287e-03,(37:2.969567e-03,38:7.971164e-04):1.866409e-04):4.192269e-03,36:1.108807e-02):7.542116e-03,13:1.710950e-02):6.930482e-03):3.263170e-03):4.098751e-03,((10:1.047026e-02,29:9.911426e-03):3.768945e-03,((6:5.958512e-03,11:1.147282e-02):4.335164e-05,(((21:4.340399e-03,5:4.390153e-03):7.513852e-03,63:9.407332e-03):3.003270e-03,15:5.397657e-03):9.027503e-04):5.001405e-03):1.447596e-03):3.246949e-03):2.292318e-03):2.937526e-03):4.645734e-03):1.979365e-03,(((48:1.107806e-02,67:2.217028e-03):2.515885e-03,(24:2.171605e-03,23:1.377073e-02):4.547890e-03):3.368546e-03,66:9.395709e-03):6.495119e-03):1.717455e-03):8.728670e-04):3.090785e-03):9.878151e-04,(30:7.062357e-03,43:7.605971e-03):3.111969e-03):4.643993e-03):9.644113e-04,9:7.562672e-03):3.375214e-03):2.225252e-03,1:1.136602e-02);
   tree run2.460000 = [&U] (3:9.560708e-03,((49:7.822050e-03,50:1.361547e-02):7.119931e-03,(12:1.910857e-02,((((30:1.332790e-02,43:5.335794e-03):4.284687e-03,(((((55:2.460119e-02,((19:1.787154e-03,18:5.193936e-03):8.809867e-03,28:1.253121e-02):8.531232e-04):2.350896e-03,((68:4.762748e-03,(58:5.686970e-03,(59:5.599984e-03,60:6.465633e-03):3.876710e-04):3.599439e-04):3.033954e-03,((((((37:1.908123e-03,(38:1.303607e-04,35:1.506048e-04):2.110229e-04):7.908619e-03,36:9.828850e-03):7.173827e-03,13:2.761759e-02):8.755508e-03,(31:3.939370e-03,44:2.054528e-03):2.910541e-03):7.415765e-04,((46:1.093940e-02,26:1.182214e-02):5.161735e-03,((71:4.015740e-03,(8:5.004685e-03,(((((14:6.700549e-03,56:8.889538e-03):8.337635e-04,(64:4.107841e-03,65:5.891989e-03):2.204194e-03):1.362759e-03,(((51:8.142706e-03,17:3.622888e-03):7.535092e-03,57:2.360241e-02):1.302165e-03,52:1.740594e-02):1.868970e-03):1.935550e-03,69:7.623955e-03):6.655233e-03,((53:2.143790e-03,(4:2.712808e-03,(((((41:8.892790e-05,40:1.644757e-04):3.235078e-03,32:7.444698e-03):2.628863e-03,(42:1.685487e-02,16:8.499239e-03):3.116960e-03):5.201261e-04,(7:5.607251e-03,39:2.509417e-02):6.000979e-03):2.252288e-03,(45:1.971696e-02,33:2.225187e-03):1.324637e-03):5.195249e-03):8.309011e-05):6.725565e-03,(34:3.403388e-02,(20:4.342900e-03,2:5.760763e-04):8.862107e-04):2.094447e-03):1.282415e-03):2.558812e-03):3.175924e-03):8.033540e-04,70:1.741710e-02):1.583915e-03):5.220401e-03):5.032432e-03,(29:1.171390e-02,(10:1.264870e-02,((6:5.669973e-03,11:6.833072e-03):2.476370e-03,((21:2.789527e-03,5:2.672879e-03):1.257544e-02,(63:9.800097e-03,15:6.348667e-03):9.433546e-04):1.052955e-03):2.671901e-03):1.081513e-03):4.121101e-03):2.549027e-03):1.003826e-03):5.355600e-03,((66:9.431902e-03,((67:3.155381e-03,48:8.394020e-03):1.918443e-03,(23:1.528621e-02,24:6.871222e-03):4.393349e-04):1.101105e-03):8.018322e-03,(62:8.734380e-03,72:6.857398e-03):6.978625e-03):3.540559e-03):2.084094e-03,61:7.537847e-03):8.580055e-04,((27:6.691293e-03,22:3.068474e-03):1.380974e-03,(25:3.096386e-03,47:3.172273e-02):4.385381e-03):1.695950e-03):2.461204e-03):1.162562e-03,54:6.496320e-03):5.873446e-04,9:7.012599e-03):1.909070e-03):7.689131e-04):1.975472e-03,1:1.215812e-02);
   tree run2.465000 = [&U] (3:8.361700e-03,((9:8.927550e-03,((((30:4.983357e-03,43:1.349557e-02):3.381115e-03,61:2.764300e-03):4.584066e-04,(((62:7.926111e-03,72:9.387471e-03):6.671818e-03,((55:2.064573e-02,((((((((((20:2.939969e-03,2:5.187222e-03):1.318189e-03,(((((64:3.864143e-03,65:3.851155e-03):1.205539e-03,14:8.392936e-03):2.243235e-04,56:1.626029e-02):2.922437e-03,(((51:5.430913e-03,17:5.028926e-03):4.737411e-03,57:2.163483e-02):2.538609e-03,52:1.768867e-02):1.666047e-03):2.278289e-03,69:6.787715e-03):3.265362e-03):9.320979e-04,(((4:7.885068e-03,(53:1.595424e-03,((45:1.739165e-02,(32:7.625968e-03,((7:5.088144e-03,39:1.851104e-02):5.626192e-03,((42:1.156693e-02,16:6.268138e-03):3.057802e-03,(41:9.634091e-04,40:3.039381e-05):7.496099e-03):2.684459e-04):5.114019e-05):5.397188e-03):2.608787e-03,33:6.637201e-03):8.440996e-04):1.118150e-04):3.746417e-03,34:3.011938e-02):1.721512e-03,8:3.661587e-03):1.434642e-03):1.097409e-03,(70:1.437812e-02,(46:1.166055e-02,26:1.183960e-02):1.374340e-03):1.607978e-03):7.625262e-04,71:3.509683e-03):5.069476e-03,(((38:6.712481e-04,(37:2.394171e-03,35:6.800944e-04):3.357983e-03):3.722231e-03,36:6.198662e-03):4.692422e-03,13:2.057594e-02):5.201647e-03):2.035744e-03,(31:5.561420e-03,44:3.880892e-03):3.047508e-03):6.231996e-03,(29:1.080349e-02,(10:1.014780e-02,(((21:7.281979e-03,5:1.772058e-03):1.083078e-02,63:1.237749e-02):8.919403e-04,(6:3.357354e-03,(11:6.047148e-03,15:3.036405e-03):3.037356e-03):1.756517e-03):1.514366e-03):2.053041e-03):2.312210e-03):1.207875e-03,(((60:3.525665e-03,59:3.067111e-03):2.737503e-03,58:7.541319e-03):5.062129e-04,68:4.459647e-03):2.491958e-03):1.297555e-03,((19:5.330031e-03,18:4.652157e-03):5.900382e-03,28:9.981580e-03):3.079093e-03):2.692015e-03):1.589529e-03,((67:5.953497e-03,48:9.458638e-03):2.724272e-03,(66:6.545829e-03,(23:1.592320e-02,24:3.805010e-03):3.423050e-03):1.475845e-03):1.028041e-02):2.585631e-03):2.333203e-03,((25:6.210487e-03,47:3.085590e-02):2.313854e-03,(27:6.773609e-03,22:2.725149e-03):2.618454e-03):8.078317e-04):7.969604e-04):2.273511e-03,54:8.114239e-03):3.351016e-03):4.319168e-03,((49:6.338524e-03,50:8.218147e-03):8.845630e-03,12:1.691074e-02):4.180255e-04):5.330682e-03,1:1.227811e-02);
   tree run2.470000 = [&U] (3:8.634746e-03,((12:1.879154e-02,(49:2.905040e-03,50:8.697612e-03):1.465815e-02):1.797945e-03,(9:1.047382e-02,(((30:8.773759e-03,43:2.909722e-03):4.832336e-03,(61:5.487073e-03,(((25:6.211732e-03,47:3.428767e-02):1.929513e-03,(27:7.420696e-03,22:3.705565e-03):2.358836e-03):1.283086e-03,(((24:9.697293e-03,66:8.588069e-03):1.353898e-03,((67:3.894323e-04,23:9.806382e-03):6.480334e-03,48:7.442321e-03):1.668772e-03):1.022632e-02,((62:1.097096e-02,72:5.756057e-03):7.129462e-03,(((((10:1.430373e-02,((6:5.498495e-03,(11:8.620842e-03,15:4.195053e-03):8.603524e-04):3.358775e-03,(63:1.226661e-02,(21:2.304240e-03,5:2.142569e-03):8.351260e-03):5.919692e-04):2.677582e-03):3.033415e-04,29:1.203914e-02):1.287336e-03,((((71:4.795163e-03,((8:3.205384e-03,((34:2.581855e-02,((((32:6.297984e-03,(7:3.135183e-03,39:2.809542e-02):4.294798e-03):4.121325e-03,((42:1.862401e-02,16:6.103936e-03):3.548386e-03,(41:9.143086e-04,40:8.364578e-04):3.660163e-03):9.801717e-04):3.645308e-03,(33:9.309688e-04,45:2.637531e-02):2.389549e-03):3.134896e-03,(53:3.277596e-03,4:6.928506e-03):3.033020e-04):5.167241e-03):3.259543e-03,((((64:6.037352e-03,65:5.532024e-03):1.061430e-03,(((51:5.708240e-03,17:4.024445e-03):6.290273e-03,57:2.398071e-02):3.209167e-03,52:1.399289e-02):4.358553e-03):1.358981e-03,(14:5.923394e-03,56:8.271000e-03):9.219315e-04):3.494692e-03,69:5.550210e-03):5.622859e-03):1.062654e-04):3.735589e-04,(20:3.537669e-03,2:1.457215e-03):4.129451e-03):2.052616e-03):2.609072e-03,((70:1.155264e-02,46:1.352113e-02):1.528971e-03,26:5.416128e-03):3.940430e-03):3.858412e-03,(((35:2.501610e-03,(38:6.494093e-04,37:5.114960e-03):5.409132e-04):5.475564e-03,36:7.751467e-03):3.008057e-03,13:2.161919e-02):8.213540e-03):2.681173e-03,(31:4.540905e-03,44:4.781492e-03):5.297519e-03):3.732667e-03):2.514080e-03,(68:4.051671e-03,(((19:2.296605e-03,18:3.715441e-03):1.053603e-02,28:8.031953e-03):4.851591e-03,((60:3.509702e-03,59:4.217695e-03):3.100707e-04,58:3.381593e-03):4.028516e-03):1.066604e-03):1.804366e-03):4.222557e-03,55:2.644842e-02):1.263263e-03):6.185770e-04):1.804742e-03):1.521082e-03):1.295323e-03):1.521415e-03,54:6.232691e-03):3.477634e-04):4.700282e-03):2.741612e-03,1:1.740000e-02);
   tree run2.475000 = [&U] (3:1.008528e-02,((12:1.980266e-02,(49:5.245012e-03,50:7.364446e-03):1.728659e-02):9.359709e-04,(((((((((67:4.818552e-03,23:1.213778e-02):3.043382e-04,(24:6.216314e-03,66:4.497193e-03):1.032464e-03):2.565855e-03,48:1.293924e-02):4.750431e-03,(((68:2.018298e-03,(58:3.905169e-03,(60:9.066501e-03,59:2.891954e-03):1.872294e-03):5.098468e-03):1.588187e-03,(((10:1.411923e-02,((6:4.944425e-03,11:1.080459e-02):2.781206e-03,(63:9.500988e-03,((21:4.983864e-03,5:4.240316e-03):1.036165e-02,15:3.189598e-03):1.297830e-04):1.171927e-03):2.021098e-03):2.337788e-03,29:1.894766e-02):3.739252e-04,(((71:2.672998e-03,((((((((56:1.970321e-02,14:6.581670e-03):2.053753e-03,(65:5.148907e-03,64:6.974871e-03):9.976151e-05):2.405480e-03,((51:7.315781e-03,17:3.083936e-03):7.892808e-03,52:1.381441e-02):3.290203e-03):1.494208e-03,57:2.547519e-02):1.901500e-03,69:4.046809e-03):3.435046e-03,(20:1.091991e-03,2:2.056071e-03):3.050536e-03):2.182240e-04,((((4:2.371044e-03,((((42:1.825910e-02,16:9.747573e-03):2.522537e-03,(41:7.606403e-04,40:3.564550e-04):8.989802e-03):2.384754e-03,((7:3.449033e-03,39:2.562150e-02):5.165360e-03,32:6.704409e-03):1.656654e-04):4.112282e-03,(45:2.231034e-02,33:2.249732e-03):8.723311e-04):3.670525e-03):1.070743e-04,53:5.539383e-03):6.489150e-03,34:3.212329e-02):2.285464e-03,8:7.682663e-03):1.355361e-03):4.472415e-03,(70:1.313813e-02,(46:1.498671e-02,26:6.491855e-03):5.547692e-04):5.445240e-03):7.405531e-04):8.040537e-03,(31:4.486772e-03,44:5.850859e-03):3.275183e-03):1.862313e-03,(((38:3.770633e-03,(37:7.421641e-03,35:5.842109e-04):2.108558e-03):5.009212e-03,36:9.484951e-03):7.374016e-03,13:2.297302e-02):7.913483e-03):3.232249e-03):4.393336e-03):5.941990e-04,((55:1.932107e-02,(62:1.045809e-02,72:9.306472e-03):4.762113e-03):7.163500e-04,((19:7.797856e-03,18:4.523235e-03):5.746930e-03,28:1.022040e-02):2.775426e-03):1.768311e-03):5.068801e-03):1.497638e-03,((25:6.261098e-03,47:3.715843e-02):3.955788e-03,(27:8.288805e-03,22:4.979102e-03):4.470403e-04):8.151992e-04):2.302206e-03,61:3.012571e-03):8.556866e-04,(30:1.294358e-02,43:4.495473e-03):1.085384e-02):3.642949e-03,54:6.749714e-03):1.076507e-03,9:9.492858e-03):8.150909e-03):2.741835e-03,1:9.401765e-03);
   tree run2.480000 = [&U] (3:1.502807e-02,(((((61:5.554762e-03,(((47:3.395271e-02,25:8.639790e-03):4.194507e-03,(27:7.621000e-03,22:2.729820e-03):7.228615e-04):3.649480e-04,((62:6.669498e-03,72:8.494022e-03):7.091507e-03,(((68:5.830002e-03,(58:3.824123e-03,(60:7.786134e-03,59:3.375284e-03):3.711582e-04):1.496541e-03):4.013725e-03,((((19:1.127028e-02,18:4.280161e-03):5.065853e-03,28:8.694727e-03):1.519983e-03,55:1.945828e-02):2.967968e-03,(((10:1.113473e-02,29:1.083163e-02):1.589483e-03,(((6:4.123074e-03,11:9.863910e-03):1.396453e-03,(15:4.529867e-03,(21:5.556530e-03,5:9.358842e-03):9.319956e-03):8.568580e-04):2.798145e-04,63:1.085958e-02):1.603852e-03):1.439103e-03,((((70:1.229510e-02,(46:9.291115e-03,26:1.080915e-02):8.699340e-04):1.479596e-04,(71:5.736413e-03,((20:3.805698e-04,2:4.558196e-03):2.917628e-03,((((((52:1.668287e-02,(51:6.124104e-03,17:4.583118e-03):8.148038e-03):2.642205e-03,(14:5.875290e-03,((65:4.578935e-03,64:6.027845e-03):1.919007e-03,56:1.252206e-02):2.009622e-04):2.418806e-03):1.206490e-03,57:2.772141e-02):2.870907e-03,69:6.039199e-03):5.204005e-03,8:4.157617e-03):1.417366e-05,((((((42:1.500427e-02,16:1.265407e-02):1.673491e-03,(41:1.053463e-03,40:4.736522e-04):5.422252e-03):7.619010e-04,(32:8.165220e-03,(7:5.938316e-03,39:3.077765e-02):1.921093e-03):1.098981e-03):6.529714e-03,(33:1.521363e-03,45:2.583993e-02):3.584740e-03):2.765200e-03,(4:6.171551e-03,53:3.342922e-03):3.887244e-04):5.847850e-03,34:2.793145e-02):2.493887e-03):2.696981e-03):2.918183e-03):3.123439e-03):3.624706e-03,(((38:1.069148e-03,(37:2.034286e-03,35:1.897930e-03):7.055118e-04):5.271437e-03,36:1.053285e-02):9.772799e-03,13:2.217191e-02):4.969228e-03):4.415478e-03,(31:4.041607e-03,44:5.136489e-03):5.066660e-03):3.298215e-03):3.211398e-03):1.080818e-05):3.189379e-03,(24:6.225688e-03,((48:9.555025e-03,67:2.101608e-03):4.179849e-04,(23:1.459847e-02,66:6.485076e-03):1.807540e-03):1.836550e-03):6.084098e-03):8.440934e-04):2.972719e-03):1.469913e-03):1.553733e-03,(30:1.065661e-02,43:6.021056e-03):5.214390e-03):2.591093e-03,9:1.194110e-02):6.710780e-04,54:6.904643e-03):1.620675e-03,((49:7.464908e-03,50:1.434745e-02):1.205088e-02,12:2.066804e-02):1.831844e-03):3.954142e-03,1:9.884607e-03);
   tree run2.485000 = [&U] (3:9.170452e-03,((9:8.548079e-03,((61:5.076791e-03,((30:9.934989e-03,43:1.662689e-02):5.616565e-03,((27:4.750596e-03,22:6.371700e-03):1.428918e-03,(((((((28:1.539648e-02,(19:5.787067e-03,18:4.900482e-03):1.013206e-02):1.622079e-03,(68:5.924679e-03,(58:4.842731e-03,(60:5.036714e-03,59:2.174557e-03):9.587973e-04):1.606454e-03):1.801637e-03):2.965690e-03,(((10:9.712913e-03,29:1.112377e-02):3.444107e-03,(((15:2.338738e-03,(21:2.348126e-03,5:6.198685e-03):9.154057e-03):1.411628e-03,(6:5.967655e-03,11:1.206287e-02):9.184467e-04):7.968007e-04,63:1.204797e-02):2.637888e-03):2.756131e-03,((((((20:2.607058e-04,2:2.578685e-03):2.124984e-03,(8:3.400471e-03,(((53:3.299116e-03,((((41:2.111574e-04,40:6.066925e-04):7.234897e-03,((42:1.669545e-02,16:1.310723e-02):1.631210e-03,(32:5.226774e-03,(7:4.404653e-03,39:3.148224e-02):3.333828e-03):3.022427e-03):6.450060e-04):2.295424e-03,(33:1.917138e-03,45:2.561177e-02):1.093534e-02):7.001074e-03,4:1.896843e-03):1.186844e-03):6.337376e-03,34:2.832924e-02):1.721653e-03,((((52:1.237633e-02,(51:9.287339e-03,17:2.337428e-03):8.758116e-03):1.077479e-03,57:3.005657e-02):1.316633e-03,((14:3.624106e-03,56:1.079258e-02):2.982173e-03,(65:3.700355e-03,64:4.737092e-03):6.969441e-04):1.256236e-03):2.278195e-03,69:7.213897e-03):5.519347e-03):1.657237e-04):3.293594e-03):1.066816e-03,71:3.883177e-03):2.441907e-03,(26:7.534726e-03,(46:1.257530e-02,70:1.284328e-02):2.633157e-03):1.878601e-03):3.203015e-03,((((37:6.757943e-03,35:1.093606e-03):2.210387e-03,38:2.901773e-04):4.172146e-03,36:1.163246e-02):8.381513e-03,13:1.947280e-02):8.784122e-03):1.758453e-03,(31:4.117826e-03,44:3.730173e-03):3.408387e-03):7.525890e-03):1.303767e-03):1.578402e-03,55:2.365174e-02):1.089587e-03,(62:1.130617e-02,72:9.079900e-03):4.601331e-03):1.128500e-03,(((23:8.627504e-03,24:1.809723e-03):9.357127e-03,(48:8.124879e-03,67:1.782336e-03):3.306581e-03):3.751238e-04,66:8.362427e-03):8.225364e-03):3.268829e-03,(47:3.320690e-02,25:5.938071e-03):1.501255e-03):1.768479e-03):8.585105e-04):1.019040e-04):3.523506e-03,54:7.523164e-03):1.807522e-03):2.916708e-03,((49:7.168702e-03,50:1.207476e-02):4.725816e-03,12:2.045987e-02):1.188641e-03):4.414695e-03,1:8.728659e-03);
   tree run2.490000 = [&U] (3:7.529185e-03,(((50:7.929433e-03,49:9.621843e-03):2.193929e-02,(9:9.253077e-03,(((((27:1.314131e-02,22:4.838863e-03):6.888550e-04,(47:3.603482e-02,25:6.218813e-03):6.770575e-03):1.932484e-03,(((24:3.804301e-03,66:9.235527e-04):5.143937e-03,((67:5.384018e-03,48:7.655250e-03):4.769463e-03,23:1.734292e-02):2.257207e-03):1.104890e-02,(61:4.186356e-03,((62:9.819174e-03,72:7.268413e-03):3.729480e-03,(55:2.346462e-02,(((((60:8.547052e-03,59:4.273353e-03):1.984966e-03,58:6.604915e-03):9.252563e-04,68:5.753994e-03):1.596534e-03,((29:1.185825e-02,(((15:8.845765e-03,(63:1.084678e-02,(21:8.236954e-04,5:7.143956e-03):8.598901e-03):2.238467e-03):1.027807e-03,(6:5.166177e-03,11:1.011343e-02):3.512736e-03):2.285579e-03,10:1.594705e-02):1.166479e-03):9.726252e-04,((31:4.113640e-03,44:5.622744e-03):6.399798e-03,((71:5.021597e-03,(((20:1.582661e-04,2:1.577448e-03):3.637294e-03,(((((52:1.452581e-02,((17:2.870940e-03,51:5.584523e-03):4.632845e-03,57:1.889526e-02):2.948267e-03):3.236384e-03,(14:1.167832e-02,(56:8.205249e-03,(65:5.057861e-03,64:3.027315e-03):3.050731e-03):2.795006e-04):1.980759e-03):2.901067e-03,69:1.032982e-02):5.918144e-03,(34:2.915117e-02,((4:7.325287e-03,((33:2.362324e-03,((32:9.424680e-03,(39:2.640899e-02,7:8.550509e-03):6.808235e-03):3.075705e-04,((16:1.146683e-02,42:1.323868e-02):5.908046e-03,(41:1.053878e-04,40:3.659505e-05):5.560273e-03):2.203898e-03):2.912995e-03):6.395569e-03,53:1.907061e-03):2.851107e-03):2.990598e-03,45:2.466841e-02):3.840161e-04):1.327839e-03):4.425850e-04,8:7.988095e-03):6.720165e-04):4.487927e-03,((46:2.319315e-02,26:1.541333e-02):1.450989e-03,70:9.328596e-03):2.792746e-03):1.879619e-03):3.885158e-03,(13:1.961520e-02,(((37:4.378563e-03,35:1.838758e-03):2.378057e-03,38:6.545691e-04):6.962243e-03,36:5.851736e-03):4.343232e-03):6.339402e-03):3.011530e-03):5.275241e-03):4.624112e-03):2.289412e-03,(28:1.319347e-02,(19:7.440187e-03,18:2.523683e-03):7.435685e-03):1.700614e-03):1.914939e-03):8.425173e-04):3.827322e-03):3.699409e-03):1.158974e-03):3.883595e-03,(30:8.678011e-03,43:5.079436e-03):5.835696e-03):4.038932e-03,54:8.695426e-03):1.637418e-04):3.657619e-03):1.222616e-03,12:2.049643e-02):4.011846e-03,1:1.184471e-02);
   tree run2.495000 = [&U] (((12:2.061362e-02,(9:1.033058e-02,((61:2.614490e-03,(((((66:6.013019e-03,(24:9.082820e-03,23:1.811904e-02):1.058326e-03):2.270649e-04,(67:9.741688e-03,48:7.671375e-03):4.703340e-03):1.021029e-02,((((68:3.660304e-03,((60:7.743352e-03,59:3.954670e-03):3.585086e-03,58:6.094332e-03):2.337501e-03):2.333873e-03,(((31:6.088608e-03,44:3.744865e-03):6.546585e-03,((45:2.643301e-02,((71:4.644857e-03,(((8:3.203298e-03,(34:2.765067e-02,(53:3.318491e-03,(4:6.053435e-03,((((42:1.097406e-02,33:1.122788e-03):3.421560e-03,(16:1.486670e-02,32:4.232987e-03):3.434681e-03):2.314297e-03,(7:8.779022e-03,39:2.251502e-02):3.989253e-03):3.038503e-04,(41:4.939190e-04,40:1.297037e-04):7.786420e-03):5.981340e-03):1.685932e-03):5.416710e-03):1.490599e-03):1.127562e-03,(69:6.640064e-03,(((64:1.877754e-03,65:6.259121e-03):2.895840e-03,((17:2.678392e-03,51:8.096411e-03):1.019916e-02,52:1.872587e-02):8.814761e-04):1.159361e-03,((14:4.619542e-03,56:1.415891e-02):4.714838e-03,57:2.704724e-02):2.335730e-04):3.610636e-03):3.125683e-03):6.744560e-04,(20:1.256026e-03,2:3.643578e-03):5.085775e-03):2.614057e-03):2.612137e-04,((46:1.820561e-02,26:7.765469e-03):6.636139e-04,70:1.061054e-02):1.089355e-03):4.441986e-03):4.052711e-03,(13:2.012373e-02,(((37:4.647929e-03,38:1.674496e-04):9.206671e-04,35:6.003367e-04):3.597670e-03,36:9.683416e-03):7.954267e-03):1.005414e-02):2.193708e-03):5.851603e-03,((((21:3.966945e-03,5:6.148979e-03):7.265190e-03,63:5.376045e-03):1.906182e-03,((15:4.379806e-03,11:8.304252e-03):1.012159e-03,6:3.328473e-03):2.598835e-03):4.065068e-03,(10:1.164001e-02,29:1.456231e-02):2.245339e-03):2.364348e-03):3.970254e-03):1.813223e-03,((28:1.329658e-02,55:2.193766e-02):1.282884e-03,(19:8.187712e-03,18:7.593878e-03):3.160897e-03):4.588820e-03):4.621427e-03,(72:8.240966e-03,62:1.275806e-02):4.355159e-03):2.242852e-03):2.219471e-03,((47:3.445544e-02,25:6.758214e-03):4.616128e-03,(22:3.499892e-03,27:8.845441e-03):1.809692e-03):2.778265e-04):1.314251e-03,(30:1.258123e-02,43:1.007899e-02):4.764348e-03):1.091741e-03):1.069544e-03,54:1.123795e-02):2.445357e-03):2.093441e-03):6.461030e-04,(49:8.088838e-03,50:1.453229e-02):1.093634e-02):3.087821e-03,3:8.674560e-03,1:1.341203e-02);
   tree run2.500000 = [&U] (((((43:1.049590e-02,(61:7.598851e-03,(((30:7.416436e-03,(25:7.317462e-03,47:3.805764e-02):8.135122e-05):1.548625e-03,(22:5.060747e-03,27:9.339437e-03):2.345903e-03):2.691148e-04,((((((19:2.547534e-03,18:2.300971e-03):1.232351e-02,28:1.419729e-02):1.432258e-03,(68:5.236507e-03,((60:9.750335e-03,59:4.172581e-03):1.887083e-03,58:5.098722e-03):3.622262e-03):1.198719e-03):1.329408e-03,((29:9.386294e-03,(10:1.259399e-02,((63:5.427183e-03,(21:1.707398e-03,5:4.039124e-03):9.171441e-03):2.478818e-03,(15:9.449417e-03,(6:6.132349e-03,11:7.671669e-03):1.723612e-03):2.359152e-03):1.661821e-03):3.593788e-03):3.482193e-04,((31:6.012961e-03,44:3.362085e-03):3.362835e-03,((45:2.897059e-02,(71:5.831537e-03,((26:1.050009e-02,(46:1.484011e-02,70:8.795626e-03):2.221639e-03):1.486410e-03,((((34:3.207888e-02,((4:8.573020e-03,((((32:5.563913e-03,(42:1.338627e-02,16:1.304044e-02):1.253874e-03):1.312932e-03,33:3.640676e-03):2.688889e-03,(41:2.256220e-04,40:8.255937e-04):6.480389e-03):7.861644e-04,(7:5.739298e-03,39:2.796786e-02):5.914127e-03):9.497563e-03):3.123132e-04,53:2.806837e-03):7.300381e-03):9.076198e-04,(69:6.770076e-03,((56:4.817460e-03,14:6.722504e-03):4.786425e-03,((65:4.714990e-03,64:3.828926e-03):1.282815e-03,(((17:3.674361e-03,51:5.040997e-03):7.407048e-03,57:2.156017e-02):1.896262e-03,52:1.775290e-02):1.547866e-03):7.772056e-04):1.368236e-03):4.378169e-03):4.801296e-04,8:3.900429e-03):2.837835e-03,(20:1.888330e-04,2:7.909145e-03):6.877745e-03):3.740626e-03):3.686729e-04):4.083010e-04):6.298843e-03,(13:1.867063e-02,((37:8.168702e-03,(35:8.242255e-04,38:1.008268e-03):7.476786e-04):6.130566e-03,36:1.083574e-02):1.070534e-02):6.811883e-03):4.570604e-03):4.966356e-03):3.130597e-03):2.189772e-03,55:2.129928e-02):1.844936e-03,(((67:8.181128e-03,48:7.210316e-03):4.658013e-03,((23:1.921118e-02,24:4.460602e-03):4.785260e-04,66:8.019682e-03):2.302722e-03):7.070650e-03,(72:9.725924e-03,62:7.295692e-03):1.006884e-02):4.087243e-04):2.365565e-03):2.282097e-03):8.683049e-04):1.793032e-03,54:7.833756e-03):3.140144e-03,9:1.080126e-02):1.217753e-03,((49:4.160715e-03,50:7.670996e-03):1.454453e-02,12:2.411879e-02):1.113979e-03):3.259860e-03,3:1.018762e-02,1:1.228198e-02);
   tree run2.505000 = [&U] (3:8.743483e-03,((9:1.207164e-02,(((43:8.840557e-03,30:1.161558e-02):5.767775e-03,(61:3.350207e-03,(((25:5.495984e-03,47:3.813446e-02):3.456775e-03,(22:3.230801e-03,27:7.821999e-03):3.003542e-03):2.875374e-03,((((((58:7.761158e-03,(59:3.935381e-03,60:6.574148e-03):4.271580e-04):2.036654e-03,68:5.509728e-03):3.368069e-03,((18:4.898503e-03,19:5.062405e-03):7.940679e-03,28:9.829504e-03):2.452084e-03):6.506221e-04,(((10:1.659005e-02,(((63:1.348710e-02,15:6.369417e-03):1.305297e-03,(21:2.810062e-03,5:4.847684e-03):1.166555e-02):1.522189e-03,(6:6.319538e-03,11:1.026007e-02):2.118295e-03):1.832280e-03):2.148452e-03,(((((((((65:4.174073e-03,64:5.649019e-03):2.604361e-03,(14:6.236148e-03,56:1.277338e-02):9.748215e-04):8.395689e-04,((57:2.336361e-02,(51:8.539076e-03,17:5.089233e-03):1.014720e-02):1.381484e-03,52:1.523739e-02):4.837146e-03):5.624619e-03,69:9.379193e-03):3.359494e-03,(((26:1.161715e-02,70:1.071553e-02):1.597746e-04,46:1.646453e-02):2.641729e-03,(71:2.990982e-03,(20:4.386605e-03,2:3.492612e-03):1.159503e-03):2.550762e-03):2.432395e-04):2.688474e-03,8:2.345720e-03):1.670273e-03,(34:4.257636e-02,(53:4.377699e-03,(((45:2.867552e-02,33:2.949186e-03):9.392981e-04,((((7:7.380091e-03,39:3.124274e-02):1.701474e-03,32:5.529149e-03):2.374817e-03,16:1.145449e-02):8.209774e-04,(42:1.489269e-02,(41:1.589259e-04,40:3.300769e-04):8.229764e-03):7.082102e-04):7.641291e-04):4.474074e-03,4:5.216276e-03):1.619645e-04):5.740555e-03):1.229297e-04):8.070404e-03,(31:4.731400e-03,44:3.881226e-03):3.787966e-03):2.678380e-03,(13:1.640238e-02,((35:9.955924e-04,(37:3.301343e-03,38:8.302743e-04):3.293642e-03):5.269175e-03,36:1.338586e-02):1.406983e-02):3.724050e-03):7.640818e-03):4.574124e-04,29:1.492828e-02):2.840829e-03):3.730589e-03,((62:1.311059e-02,72:8.387834e-03):8.410294e-03,55:2.732390e-02):1.212170e-03):3.445335e-03,(((67:1.575541e-03,48:1.089628e-02):2.711327e-03,(24:2.968336e-03,23:3.534393e-03):1.527752e-02):3.493712e-03,66:6.795923e-03):9.806909e-03):3.689225e-03):7.788603e-04):5.603658e-04):2.964488e-03,54:8.406071e-03):5.413354e-04):6.328716e-03,((50:7.005066e-03,49:1.207148e-02):1.356428e-02,12:2.346073e-02):7.081053e-04):5.016398e-03,1:1.107380e-02);
   tree run2.510000 = [&U] (3:9.569351e-03,((9:1.107244e-02,(((43:5.487195e-03,30:9.197636e-03):3.914202e-03,(61:3.670353e-03,((((28:8.797296e-03,(55:2.445459e-02,(18:7.543883e-03,19:5.418968e-03):8.510736e-03):8.818189e-04):2.668441e-03,(((58:6.487529e-03,(59:3.295278e-03,60:3.731929e-03):6.795462e-04):3.140170e-03,68:6.271640e-03):1.570262e-03,(((10:1.484791e-02,((15:5.142826e-03,((21:2.765797e-03,5:6.141542e-03):6.613234e-03,63:1.064221e-02):2.632280e-03):1.202066e-03,(6:4.145982e-03,11:7.256043e-03):1.900825e-03):3.326628e-03):2.072677e-03,((((8:5.581436e-03,((((26:9.305099e-03,(46:1.249293e-02,70:1.487155e-02):4.295006e-03):9.742175e-04,(((52:1.384532e-02,(57:3.030007e-02,(51:7.682210e-03,17:5.670283e-03):8.550937e-03):4.817582e-04):2.438081e-03,(((65:2.687150e-03,64:3.751237e-03):8.762585e-04,14:7.759831e-03):1.068711e-03,56:1.064435e-02):1.232122e-04):4.992804e-03,69:1.012002e-02):2.347266e-03):3.221096e-03,(71:6.228768e-03,(20:1.314019e-03,2:1.621167e-03):3.215985e-03):1.113319e-03):1.729843e-03,(((4:3.332004e-03,53:3.676247e-03):2.960570e-03,((((41:1.363072e-03,40:1.350969e-03):7.067251e-03,(42:1.698302e-02,32:5.123503e-03):2.092579e-03):3.146722e-04,(7:5.213530e-03,39:2.845097e-02):8.316647e-03):2.683239e-04,16:1.062785e-02):5.905881e-03):6.577379e-04,(45:3.036260e-02,33:2.521610e-04):1.026845e-02):6.020976e-03):7.079641e-04):2.976964e-03,34:3.364291e-02):1.979213e-03,(13:1.722467e-02,(((35:1.411549e-03,37:4.108213e-03):6.846337e-04,38:2.721591e-04):6.100953e-03,36:4.438313e-03):7.158770e-03):7.719678e-03):2.732999e-03,(31:4.248277e-03,44:5.491842e-03):4.179512e-03):3.627506e-03):6.114283e-04,29:1.155858e-02):3.581886e-03):1.934973e-03):1.202539e-03,((62:1.141040e-02,72:8.818430e-03):4.243200e-03,((23:1.864962e-02,(24:5.168483e-03,66:1.868564e-04):8.339434e-03):1.480506e-03,(67:2.269728e-03,48:7.620310e-03):5.676743e-03):9.226453e-03):3.946751e-03):3.006343e-03,((25:5.205183e-03,47:3.569580e-02):2.243593e-03,(22:2.987453e-03,27:6.122413e-03):5.184639e-04):1.635918e-03):1.591967e-03):1.039638e-03):2.940520e-03,54:1.096537e-02):2.556884e-03):5.745414e-03,((50:6.898564e-03,49:1.072244e-02):1.544320e-02,12:2.177909e-02):3.309518e-03):2.558233e-03,1:1.845409e-02);
   tree run2.515000 = [&U] (3:9.310636e-03,((9:7.185920e-03,((((((47:3.652735e-02,25:8.621614e-03):2.376726e-03,(27:6.256239e-03,22:2.694363e-03):3.379474e-03):1.047146e-03,(((55:2.082590e-02,(62:1.422406e-02,72:8.233562e-03):7.788925e-03):2.109263e-03,((28:8.186816e-03,(19:4.253576e-03,18:2.585117e-03):9.379148e-03):3.970812e-03,(((58:6.500562e-03,(59:2.380864e-03,60:2.437837e-03):9.230478e-04):9.598443e-04,68:5.648707e-03):1.428020e-03,((29:9.442713e-03,(((((21:2.409418e-03,5:5.332891e-03):8.018112e-03,63:8.231132e-03):2.264193e-03,15:6.790415e-03):5.792084e-03,(11:8.174529e-03,6:7.077485e-03):3.006256e-03):2.837100e-03,10:1.134438e-02):1.244340e-03):1.200951e-03,(((71:5.423685e-03,((((((((51:6.358282e-03,17:3.226495e-03):6.354589e-03,52:1.410413e-02):9.087986e-05,(56:6.898020e-03,(14:7.025215e-03,(64:5.142755e-03,65:5.154792e-03):1.036697e-03):1.708802e-03):2.372424e-03):1.884472e-03,57:3.556934e-02):2.030682e-03,69:8.021748e-03):5.439130e-03,(8:6.005026e-03,((53:2.113176e-03,(4:2.840444e-03,((33:3.344113e-05,45:2.710930e-02):3.576233e-03,((((16:8.596287e-03,32:4.477796e-03):1.733699e-03,42:1.771034e-02):1.377611e-03,(41:6.119674e-04,40:8.162999e-04):5.225129e-03):1.029134e-03,(7:3.234799e-03,39:2.484012e-02):4.002124e-03):2.327369e-03):1.018092e-02):5.679367e-04):4.138530e-03,34:3.264934e-02):9.215359e-04):4.658479e-03):7.291326e-04,(20:2.565034e-03,2:1.449873e-03):2.469695e-03):8.569515e-04,((26:1.336175e-02,46:9.338754e-03):1.541276e-03,70:8.794604e-03):4.152242e-03):7.263461e-05):8.193092e-03,((((37:6.516013e-03,38:1.158235e-03):2.397799e-04,35:2.633088e-03):1.007616e-02,36:9.084985e-03):9.321565e-03,13:2.480185e-02):7.504039e-03):2.710928e-03,(31:5.926216e-03,44:5.700044e-03):5.251893e-03):4.236123e-03):4.422158e-03):1.960781e-03):1.292037e-03):2.150614e-03,(((67:2.607667e-04,23:8.294264e-03):5.417965e-03,48:9.333875e-03):5.111624e-03,(66:9.087388e-03,24:4.221440e-03):5.036456e-04):7.179605e-03):3.021021e-03):1.065900e-03,(61:2.324594e-03,30:1.707385e-02):1.735932e-04):1.748188e-03,43:1.274777e-02):3.569501e-03,54:5.756824e-03):1.608056e-03):2.905678e-03,(12:2.570637e-02,(49:1.325733e-02,50:8.274425e-03):1.116178e-02):2.711193e-03):3.339301e-03,1:1.529966e-02);
   tree run2.520000 = [&U] (3:1.212254e-02,(((((54:7.141864e-03,61:5.099728e-03):1.683331e-03,(((22:2.852762e-03,27:9.778042e-03):4.667986e-04,(25:4.525863e-03,47:3.415995e-02):4.757602e-03):3.551215e-04,((((55:1.938773e-02,(28:1.202154e-02,(19:4.924526e-03,18:4.393071e-03):6.705780e-03):4.250080e-04):2.797781e-03,((68:5.540564e-03,(58:3.885870e-03,(60:6.388268e-03,59:1.544507e-03):2.525179e-03):9.102075e-04):1.599832e-03,(((((((20:4.727085e-03,2:2.041613e-03):1.972091e-03,71:3.930654e-03):3.678010e-04,((((8:3.543537e-03,((45:2.498922e-02,34:2.593349e-02):5.645937e-03,((4:3.105713e-03,((41:7.725890e-04,40:4.617476e-04):6.455162e-03,(((16:1.209032e-02,42:1.380293e-02):1.827854e-03,(32:2.553183e-04,33:9.369178e-04):6.900191e-03):9.251291e-04,(39:2.284110e-02,7:5.915614e-03):8.559875e-03):1.568944e-05):1.007513e-02):2.897519e-04,53:1.667323e-03):6.738679e-03):3.093865e-03):2.875340e-03,((((((65:4.329594e-03,64:2.314941e-03):1.395938e-03,14:6.271432e-03):3.901413e-04,56:1.280530e-02):1.022862e-03,52:1.498811e-02):1.825211e-03,(57:2.945615e-02,(17:3.731226e-03,51:6.174460e-03):5.619146e-03):4.491466e-03):3.361240e-03,69:6.912040e-03):5.015509e-03):1.657806e-03,(46:1.323701e-02,26:9.169303e-03):2.159482e-03):3.330861e-03,70:9.394690e-03):2.062955e-03):5.985538e-03,(13:1.911510e-02,((37:5.567803e-03,(38:1.678927e-03,35:2.636356e-03):1.825047e-03):5.572986e-03,36:1.070499e-02):8.516367e-03):5.032887e-03):3.138362e-03,(31:4.578639e-03,44:3.472741e-03):3.655746e-03):3.505738e-03,(((11:8.716531e-03,6:4.837996e-03):2.203993e-03,((63:6.999027e-03,(21:3.997919e-03,5:4.789584e-03):6.688811e-03):3.103506e-03,15:7.066246e-03):2.825041e-03):1.829434e-03,10:1.522876e-02):1.797365e-03):1.335850e-03,29:7.961288e-03):3.289192e-03):2.062949e-03):2.888047e-03,(((24:2.703470e-03,23:5.119535e-03):6.109600e-03,(67:2.908884e-03,48:9.713585e-03):1.274491e-03):2.537411e-03,66:7.733704e-03):5.189163e-03):6.389236e-04,(62:8.838135e-03,72:6.606198e-03):4.666426e-03):3.645890e-03):2.442662e-03):4.626446e-04,9:1.373255e-02):1.745898e-03,(30:8.459468e-03,43:1.057718e-02):4.374038e-03):4.097980e-03,((50:6.217978e-03,49:6.989873e-03):1.918098e-02,12:2.107766e-02):1.947184e-03):3.109888e-03,1:9.871219e-03);
   tree run2.525000 = [&U] (3:1.269119e-02,(((((((((((((13:2.714624e-02,(((35:2.439145e-04,37:4.649803e-03):4.198549e-03,38:2.100966e-03):4.336091e-03,36:7.540298e-03):8.854042e-03):3.343742e-03,(((((45:2.366369e-02,((53:3.481705e-03,4:3.546121e-03):1.379915e-03,(33:5.002282e-03,(((41:6.927823e-05,40:4.040956e-04):8.057224e-03,(16:9.878367e-03,42:1.131952e-02):2.125551e-03):5.622960e-04,((39:2.335243e-02,7:4.184952e-03):5.764760e-03,32:6.975270e-03):1.361008e-03):7.185859e-03):3.945231e-03):2.218295e-03):2.812568e-03,(34:3.088393e-02,(20:6.545393e-04,2:2.246070e-03):6.032722e-03):1.788170e-03):1.410318e-04,(((((56:1.056844e-02,14:7.724711e-03):1.641526e-03,(65:4.015557e-03,64:6.006474e-03):1.436333e-03):1.738875e-03,((57:2.026248e-02,(17:3.251759e-03,51:8.833793e-03):7.649617e-03):7.784055e-04,52:1.516910e-02):1.721290e-03):3.164190e-03,69:7.039474e-03):5.061931e-03,8:3.265461e-03):3.392946e-04):3.848973e-03,71:5.870115e-03):2.327217e-05,((26:1.073207e-02,46:1.284609e-02):1.981131e-03,70:1.268400e-02):3.998515e-03):5.186387e-03):3.114861e-03,(31:5.854187e-03,44:3.543463e-03):5.438906e-03):3.835657e-03,((10:8.182229e-03,((6:4.226063e-03,(11:9.893765e-03,15:7.519479e-03):1.218779e-03):1.926588e-03,(63:8.336865e-03,(21:6.300601e-03,5:1.912245e-03):1.299186e-02):1.513398e-03):1.966994e-03):2.272612e-03,29:1.302870e-02):4.718019e-04):2.436254e-03,((68:5.421412e-03,((60:5.305475e-03,59:5.210253e-03):3.406360e-03,58:3.154859e-03):4.751642e-03):2.660829e-03,((55:2.006121e-02,28:1.193889e-02):2.174944e-03,(19:4.218535e-03,18:4.847645e-03):8.938797e-03):1.457921e-03):8.451300e-04):1.977774e-03,(66:5.378275e-03,((67:1.740090e-03,48:8.601449e-03):1.329569e-03,(24:8.610797e-06,23:7.476856e-03):8.836200e-03):4.009545e-03):8.597553e-03):1.494351e-03,(62:6.780462e-03,72:8.436587e-03):6.127490e-03):1.589155e-03,((22:6.765591e-03,27:6.660514e-03):6.560227e-04,(25:5.889758e-03,47:3.478974e-02):4.472904e-03):1.296936e-03):2.993022e-03,61:6.226351e-03):3.465047e-03,54:7.127238e-03):1.217071e-03,9:6.963915e-03):1.430130e-03,(30:1.194916e-02,43:5.733066e-03):5.688996e-03):1.176745e-03,((50:8.672866e-03,49:5.813813e-03):1.710458e-02,12:2.116145e-02):4.032239e-03):1.482876e-03,1:9.051090e-03);
   tree run2.530000 = [&U] (3:1.022893e-02,((((((((((68:4.136340e-03,((60:5.089757e-03,59:4.312622e-03):9.634669e-04,58:5.259027e-03):1.630240e-03):4.592543e-03,((((13:2.556432e-02,((35:4.425070e-03,(37:8.383777e-03,38:6.828803e-04):7.216872e-04):4.936095e-03,36:7.394899e-03):4.891126e-03):7.464743e-03,(((46:1.483715e-02,26:1.094608e-02):2.243117e-03,70:1.466944e-02):2.588388e-03,(71:4.206248e-03,((((((53:1.909175e-03,(4:3.774943e-03,(33:1.334891e-03,(((39:2.322650e-02,7:3.394989e-03):3.079900e-03,32:8.364502e-03):1.395035e-03,((16:1.279125e-02,42:1.332126e-02):9.856309e-04,(41:1.411716e-03,40:5.395459e-04):5.934811e-03):2.098280e-03):7.240231e-03):1.545568e-03):8.543637e-04):4.085256e-03,45:3.106892e-02):6.516253e-04,34:3.043210e-02):2.480343e-03,8:5.060185e-03):1.019805e-03,((((52:1.590462e-02,(17:2.321856e-03,51:8.771291e-03):8.775303e-03):1.472959e-03,((56:1.167979e-02,14:3.726013e-03):2.714766e-03,(65:6.606365e-03,64:3.542560e-03):9.954917e-04):8.078069e-04):2.367772e-03,57:2.148844e-02):1.281139e-03,69:4.922951e-03):5.961667e-03):1.650207e-03,(20:1.364078e-03,2:2.483934e-03):1.815997e-03):1.174980e-03):5.289802e-04):5.930264e-03):2.035249e-03,(31:3.997119e-03,44:3.346674e-03):4.571431e-03):4.720552e-03,((10:8.703389e-03,29:8.454680e-03):3.074527e-03,((((21:5.519983e-03,5:7.643280e-04):8.377485e-03,63:5.647162e-03):1.686339e-03,15:5.072468e-03):1.311262e-03,(6:5.886638e-03,11:9.449558e-03):1.751188e-03):2.812497e-03):1.445262e-03):2.832543e-03):2.682182e-04,(((19:8.393572e-03,18:2.748158e-03):4.667447e-03,28:4.883325e-03):4.952335e-03,55:2.041551e-02):1.881040e-03):2.046990e-03,(((24:1.996302e-03,66:4.360828e-03):1.799642e-03,(23:1.843624e-02,(67:2.256078e-03,48:1.017115e-02):1.892942e-03):3.417437e-03):9.478972e-03,(62:1.484743e-02,72:8.585584e-03):6.390078e-03):8.079690e-04):2.758109e-03,((22:4.360781e-03,27:6.778144e-03):1.262382e-03,(25:3.612937e-03,47:3.519039e-02):2.111459e-03):2.006004e-03):2.051721e-03,61:5.629405e-03):3.210460e-03,54:8.318868e-03):1.422277e-03,9:6.917079e-03):7.724287e-04,(30:1.045595e-02,43:3.168999e-03):8.499464e-03):1.414317e-03,(12:2.431166e-02,(50:8.844189e-03,49:5.894423e-03):7.430740e-03):9.546792e-04):1.900136e-03,1:9.057318e-03);
   tree run2.535000 = [&U] (3:6.110502e-03,((12:1.896740e-02,(50:7.975663e-03,49:6.480331e-03):1.537720e-02):1.700180e-03,(54:8.081926e-03,((((62:1.483383e-02,72:7.723848e-03):6.163126e-03,61:3.337709e-03):1.679367e-03,(((22:3.912801e-03,27:1.044702e-02):5.614597e-04,((25:4.230410e-03,47:3.775404e-02):5.333617e-03,(43:5.907406e-03,30:9.702474e-03):5.410523e-03):1.867122e-04):1.039227e-03,((55:2.091982e-02,((68:4.910533e-03,(58:4.321394e-03,(59:6.509185e-03,60:9.442719e-03):1.058275e-03):1.572696e-03):5.174661e-03,((28:1.154503e-02,(18:8.232004e-03,19:8.129944e-03):4.654691e-03):5.131439e-03,((((13:2.228956e-02,((37:1.836444e-03,(35:5.246575e-04,38:6.729174e-04):1.013978e-03):3.663638e-03,36:9.453067e-03):8.885820e-03):7.342179e-03,(71:4.815348e-03,((((20:1.978105e-03,2:8.054029e-04):4.370301e-03,(69:6.942278e-03,((((51:8.092947e-03,17:5.270874e-03):5.587249e-03,52:1.500491e-02):2.087672e-03,57:2.220323e-02):1.197747e-03,((64:5.010884e-03,65:4.119206e-03):2.630975e-03,(56:1.219411e-02,14:7.461337e-03):1.702725e-03):1.375426e-03):1.881152e-03):1.663920e-03):3.415917e-03,(8:9.738202e-04,(34:2.749300e-02,(((45:2.759638e-02,33:5.834220e-04):1.031658e-03,((41:7.966579e-04,40:3.103233e-04):3.425709e-03,((42:1.799444e-02,16:9.687878e-03):2.162354e-03,(32:5.970705e-03,(7:4.546712e-03,39:2.716804e-02):2.216357e-03):1.932523e-04):1.203787e-03):8.928035e-03):2.703112e-03,(53:2.310842e-03,4:5.397648e-03):7.877717e-04):2.818535e-03):2.967897e-03):2.544867e-03):3.710105e-04,((46:1.328093e-02,70:8.402591e-03):2.880501e-03,26:1.145206e-02):4.704501e-04):5.604726e-04):6.698088e-03):2.478037e-03,(31:4.730885e-03,44:2.792752e-03):6.656220e-03):2.839492e-03,((10:1.389813e-02,(((5:8.295747e-03,(21:9.152418e-04,63:4.561877e-03):4.269147e-03):1.415798e-03,15:7.698414e-03):1.521445e-03,(6:6.444923e-03,11:1.192494e-02):2.601201e-03):1.190333e-03):5.198162e-04,29:8.677847e-03):2.753364e-03):3.837228e-03):2.435532e-04):1.013572e-03):3.060129e-03,((67:6.641383e-03,48:1.018942e-02):1.987952e-03,(23:1.723929e-02,(66:2.930291e-03,24:2.492966e-03):5.132712e-03):4.607535e-03):9.666381e-03):5.731281e-04):2.020712e-03):2.700571e-03,9:4.488531e-03):1.409051e-03):1.903730e-03):3.548072e-03,1:1.078355e-02);
   tree run2.540000 = [&U] (3:4.492271e-03,((9:7.037913e-03,(((((55:2.125179e-02,(((28:6.160689e-03,(18:1.372436e-03,19:4.980570e-03):6.466873e-03):4.352042e-03,(68:4.411275e-03,(58:6.408639e-03,(59:1.873608e-03,60:5.438675e-03):3.236040e-03):2.189846e-03):2.149062e-03):3.741050e-04,((((13:2.052296e-02,(((38:3.016211e-03,37:1.946459e-03):1.960761e-03,35:5.035401e-04):6.283513e-03,36:6.924793e-03):7.357280e-03):5.614607e-03,(((46:1.153183e-02,70:1.038427e-02):4.340621e-04,26:9.808833e-03):1.020066e-03,(71:3.233928e-03,(((8:3.582394e-03,(34:2.352105e-02,(((45:2.319666e-02,33:1.044555e-03):3.574000e-03,((7:3.947907e-03,39:2.358999e-02):7.282855e-03,(32:9.101149e-03,((42:1.433102e-02,16:1.325738e-02):3.510709e-03,(41:4.521710e-04,40:8.925530e-05):5.951716e-03):6.729350e-04):1.376237e-03):3.041549e-03):2.105467e-03,(4:3.424925e-03,53:2.867224e-03):3.553996e-04):3.524434e-03):2.112648e-03):9.425138e-04,(69:4.435267e-03,(((14:5.374777e-03,(64:3.226292e-03,65:3.435688e-03):2.002481e-03):1.072526e-03,56:1.697174e-02):5.202338e-04,(((51:9.003897e-03,17:1.890597e-03):1.026820e-02,52:1.349578e-02):1.147557e-03,57:2.424838e-02):3.695280e-04):1.342007e-03):5.724072e-03):1.423678e-03,(20:1.831958e-03,2:2.160935e-04):3.929918e-03):2.773887e-03):9.791238e-04):7.958925e-03):3.007216e-03,(31:6.504151e-03,44:5.475398e-03):3.582634e-03):4.150278e-03,((10:1.206774e-02,((15:5.153529e-03,((5:2.851818e-03,21:2.281271e-03):6.086235e-03,63:8.231107e-03):3.744978e-04):4.375609e-04,(6:2.967799e-03,11:8.149059e-03):3.747414e-03):1.689477e-03):1.219634e-03,29:9.875135e-03):4.269806e-04):2.048257e-03):3.047691e-03):1.391259e-03,(((24:3.715853e-03,66:6.439873e-03):4.379874e-04,23:1.513753e-02):1.323475e-03,(67:3.504520e-03,48:9.378175e-03):3.965977e-03):5.778649e-03):6.825371e-04,((62:6.875851e-03,72:7.867096e-03):6.324329e-03,61:7.449995e-03):5.485276e-04):1.797559e-03,(((43:6.441050e-03,30:5.151814e-03):5.299767e-03,(22:2.296543e-03,27:7.986623e-03):6.187436e-04):7.884724e-04,(25:6.719813e-03,47:3.404656e-02):2.328119e-03):1.270074e-03):4.424072e-03,54:4.973611e-03):1.763656e-04):4.864839e-03,((50:7.252848e-03,49:3.255105e-03):1.064334e-02,12:1.646938e-02):1.386728e-03):3.784827e-03,1:9.363352e-03);
   tree run2.545000 = [&U] (3:8.140673e-03,((9:6.849432e-03,((61:4.064850e-03,((((25:9.131375e-03,47:3.354432e-02):1.045922e-03,(22:2.786319e-03,27:1.151326e-02):7.172327e-04):4.505659e-04,((66:7.455582e-03,((23:8.562394e-03,24:3.900322e-03):7.176285e-03,(67:1.875666e-03,48:1.307881e-02):5.608556e-03):3.696939e-03):6.544743e-03,((((58:4.960557e-03,(59:4.679742e-03,60:5.373628e-03):5.913366e-04):2.696787e-03,68:5.144106e-03):3.050439e-03,((((((46:1.256461e-02,70:9.533220e-03):3.084861e-04,26:8.487407e-03):1.872730e-03,((((8:2.964961e-03,(53:3.400611e-03,(4:6.001538e-03,(((41:2.807070e-03,40:4.475757e-03):3.335652e-03,((32:1.001314e-02,(39:1.999289e-02,7:5.112093e-03):3.697624e-03):1.651725e-03,(16:9.301941e-03,42:1.225513e-02):1.279795e-03):6.042624e-04):3.795014e-03,(33:3.508372e-03,45:2.613951e-02):1.301418e-03):2.084690e-03):1.076677e-03):6.242638e-03):2.778813e-05,(34:2.542883e-02,(20:7.643061e-04,2:5.832389e-03):3.106764e-03):1.451733e-03):5.921531e-04,((57:2.037168e-02,((17:2.939960e-03,51:4.902836e-03):9.385950e-03,((((64:4.435434e-03,65:6.183305e-03):1.040088e-03,14:6.199137e-03):2.884201e-05,56:8.146603e-03):1.753376e-03,52:1.718588e-02):7.908539e-04):1.529992e-03):3.544864e-03,69:6.514541e-03):4.636973e-03):3.802353e-03,71:2.945070e-03):1.345104e-04):6.671586e-03,(13:1.926746e-02,((38:1.542113e-03,(37:6.690717e-03,35:2.172215e-03):1.304041e-03):9.755121e-03,36:1.064854e-02):8.254403e-03):6.567051e-03):5.043491e-03,(31:4.296550e-03,44:3.967711e-03):4.638327e-03):3.952145e-03,((29:6.999239e-03,10:1.353519e-02):7.191110e-04,((((21:4.189142e-03,5:2.850248e-03):4.351533e-03,63:4.983028e-03):1.908646e-03,15:4.728834e-03):7.063764e-04,(6:6.350134e-03,11:7.472682e-03):1.255662e-03):3.237181e-03):1.049282e-03):7.231864e-04):1.918660e-03,(((28:8.423666e-03,(19:3.238064e-03,18:7.560676e-03):6.929078e-03):2.987030e-03,55:2.323561e-02):9.181973e-04,(62:7.529138e-03,72:7.423679e-03):5.593746e-03):1.400880e-03):2.718270e-03):2.505705e-03):1.938079e-03,(30:1.222740e-02,43:3.916915e-03):7.146937e-03):2.175488e-03):2.106441e-03,54:6.945598e-03):2.612855e-03):5.861403e-03,(12:2.002149e-02,(50:7.650071e-03,49:8.075574e-03):1.241240e-02):2.676464e-03):2.715122e-03,1:1.022812e-02);
   tree run2.550000 = [&U] (3:9.696969e-03,((9:5.227623e-03,(54:7.202450e-03,(61:4.025615e-03,(((((((28:1.153884e-02,(18:5.977512e-03,19:5.703237e-03):1.386402e-02):6.880689e-03,55:2.168501e-02):3.937955e-03,((68:6.397296e-03,((59:4.234999e-03,60:6.690782e-03):2.371234e-03,58:5.737705e-03):3.215648e-03):2.291895e-03,(((13:2.812101e-02,((37:1.507087e-03,(38:4.693011e-04,35:2.020381e-03):2.172257e-03):4.306051e-03,36:1.065242e-02):6.737956e-03):9.740713e-03,((71:4.024081e-03,((((((4:2.138213e-03,((45:1.941848e-02,33:2.876904e-03):8.525990e-03,(((16:1.377494e-02,42:1.308673e-02):1.816955e-03,(41:1.780126e-04,40:4.732380e-04):6.366971e-03):7.559920e-04,((7:6.034851e-03,39:2.627370e-02):2.943116e-03,32:4.372993e-03):1.992011e-03):6.459876e-03):2.507395e-03):7.099304e-04,53:2.330921e-03):7.219961e-03,((20:1.220331e-03,2:5.668402e-04):3.329696e-03,34:3.981593e-02):1.357426e-03):1.047600e-03,8:4.975461e-03):6.092576e-04,(((((14:9.603548e-03,(65:3.053323e-03,64:4.342601e-03):3.573864e-03):1.284815e-04,56:2.030438e-02):1.323175e-03,((51:9.601829e-03,17:2.786849e-03):1.172710e-02,52:1.142634e-02):1.150663e-03):1.073500e-03,57:2.946183e-02):1.459372e-03,69:6.554772e-03):2.905257e-03):2.210523e-03,((26:9.197275e-03,46:1.553033e-02):5.073683e-03,70:1.088390e-02):1.196570e-03):5.754476e-04):8.951212e-03,(31:8.020071e-03,44:4.713377e-03):5.726155e-03):1.994721e-03):3.175932e-03,((10:1.237520e-02,29:1.431578e-02):2.218287e-03,(((63:4.710396e-03,15:3.355981e-03):1.028415e-03,(5:3.265368e-03,21:3.843866e-03):1.002329e-02):2.042697e-03,(6:3.992751e-03,11:8.128170e-03):3.342347e-03):2.593478e-03):1.297008e-03):4.372163e-03):5.033322e-04):4.610230e-03,(((23:1.552755e-02,67:6.405830e-04):3.466951e-03,48:9.970880e-03):1.778769e-03,(66:3.068254e-03,24:3.792607e-03):6.527475e-03):9.193642e-03):4.612454e-03,(62:1.086188e-02,72:9.886995e-03):5.806628e-03):2.793404e-04,(22:5.481263e-03,27:7.684987e-03):2.329126e-03):9.546660e-04,((43:1.324199e-02,30:1.270214e-02):2.452763e-03,(47:3.300932e-02,25:4.080056e-03):4.522572e-03):2.174662e-04):9.496923e-04):2.590335e-03):2.267072e-04):2.943886e-03,((50:6.283558e-03,49:6.664425e-03):1.076561e-02,12:2.402722e-02):1.879575e-03):5.255929e-03,1:1.457436e-02);
   tree run2.555000 = [&U] (3:9.141866e-03,((50:4.602393e-03,49:5.787372e-03):1.782744e-02,(12:1.742574e-02,(9:4.043754e-03,(54:8.704170e-03,((((22:4.970915e-03,27:7.193845e-03):1.870322e-03,((47:2.906768e-02,25:7.964207e-03):2.336444e-03,(((62:1.513186e-02,72:5.490926e-03):6.460315e-03,(((29:1.140663e-02,((10:1.521622e-02,((11:6.366491e-03,6:4.972921e-03):6.454807e-04,(15:4.781967e-03,((5:6.210809e-03,21:2.226226e-03):5.764698e-03,63:9.444748e-03):7.225546e-04):2.788954e-03):1.060758e-03):6.354115e-04,((31:3.567378e-03,44:2.988801e-03):4.504828e-03,((71:2.640500e-03,(((20:1.623525e-03,2:1.152943e-03):4.822938e-03,((69:4.435556e-03,((52:1.359417e-02,(57:2.391178e-02,(51:7.293196e-03,17:2.490809e-03):9.656969e-03):2.788593e-03):1.069512e-03,((56:9.565057e-03,14:3.172692e-03):2.522921e-03,(65:3.416676e-03,64:4.142303e-03):1.239373e-03):2.173224e-03):3.722094e-03):2.514619e-03,((34:3.506151e-02,(((45:1.760615e-02,33:2.501514e-03):2.034386e-03,((((41:3.786988e-04,40:4.754453e-04):7.389562e-03,(16:1.034679e-02,42:1.152404e-02):3.375196e-03):4.884238e-04,32:8.393044e-03):3.825537e-04,(7:5.171445e-03,39:2.911464e-02):2.483182e-03):4.851768e-03):3.232143e-03,(4:5.086463e-03,53:4.882607e-03):6.050807e-04):5.565792e-03):6.149349e-04,8:5.440267e-03):2.193001e-03):8.320945e-04):1.729692e-03,(70:1.359976e-02,(26:1.090405e-02,46:1.476194e-02):4.694831e-03):2.188664e-03):9.255975e-04):4.874131e-03,(13:2.466160e-02,(((35:1.782926e-03,37:4.935413e-03):1.501411e-03,38:1.086692e-03):1.012698e-02,36:1.006516e-02):3.008735e-03):6.851803e-03):1.250273e-03):7.813100e-03):2.308321e-04):1.676821e-03,((68:5.633396e-03,((59:5.437577e-03,60:5.933463e-03):1.710712e-03,58:5.133395e-03):1.957377e-03):1.631921e-03,(28:1.202694e-02,(18:4.821688e-03,19:4.295554e-03):6.203869e-03):1.732175e-03):2.082705e-03):1.093605e-03,55:3.087338e-02):2.609149e-03):7.347882e-04,(66:7.847689e-03,((67:9.297677e-03,48:7.983818e-03):3.342231e-03,(23:7.391766e-03,24:5.023106e-03):8.551391e-03):7.858663e-04):8.383425e-03):2.044642e-03):2.051254e-03):3.189690e-04,(43:4.883759e-03,30:6.070155e-03):7.308528e-03):2.338736e-03,61:5.933456e-03):1.996697e-03):6.848091e-04):2.542291e-03):2.953388e-04):1.427563e-03,1:1.215573e-02);
   tree run2.560000 = [&U] (((12:1.523806e-02,(49:1.058110e-02,50:8.716189e-03):8.410354e-03):1.878793e-03,(9:1.076406e-02,(((43:1.225633e-02,30:1.133995e-02):7.154062e-04,((((25:5.267523e-03,47:3.302331e-02):2.516112e-03,(22:3.923562e-03,27:8.029193e-03):2.329034e-03):6.888924e-04,((((23:1.251651e-02,24:2.705685e-03):5.575345e-03,(67:2.937192e-03,48:8.883027e-03):3.559318e-03):6.511071e-04,66:9.506206e-03):6.232578e-03,((72:5.919889e-03,62:1.148449e-02):3.599623e-03,((((((10:1.012220e-02,((11:9.804434e-03,6:5.158496e-03):2.077794e-03,(15:5.092385e-03,((21:1.265495e-03,5:8.407777e-03):4.089854e-03,63:7.494511e-03):7.932594e-04):2.484582e-03):4.486654e-03):2.148117e-03,((31:5.297390e-03,44:5.276464e-03):2.843078e-03,((13:1.958719e-02,(((37:3.523644e-03,35:1.115095e-03):1.307835e-03,38:6.995748e-04):5.208397e-03,36:1.146943e-02):7.694982e-03):6.332723e-03,(((8:1.998605e-03,((20:1.233874e-03,2:5.633915e-04):3.671385e-03,(((((((65:1.847574e-03,64:3.216220e-03):4.518086e-04,(56:6.965570e-03,14:7.973306e-03):7.552840e-04):1.638212e-03,52:1.375077e-02):6.717156e-04,(17:1.649748e-03,51:6.063276e-03):1.223004e-02):1.933418e-03,57:1.929007e-02):4.889877e-04,69:5.989368e-03):6.139560e-03,(((4:2.507618e-03,53:3.546067e-03):6.585928e-04,(((41:1.179111e-04,40:4.072357e-03):7.272538e-03,(((42:1.410889e-02,32:6.853438e-03):1.620843e-03,(7:4.252064e-03,39:2.858784e-02):6.007907e-03):3.243979e-04,16:1.122735e-02):5.579996e-04):4.682395e-03,33:6.064801e-03):1.331591e-03):4.895340e-03,(45:2.056983e-02,34:3.086314e-02):1.923321e-03):1.267665e-03):3.138884e-04):3.142807e-04):3.498478e-03,(70:9.903523e-03,(26:6.574567e-03,46:1.318967e-02):5.390631e-03):1.094373e-03):1.030044e-03,71:4.444640e-03):4.976596e-03):2.449261e-03):4.511660e-03):1.880787e-03,29:1.109583e-02):1.833984e-03,(68:3.777922e-03,((59:3.740907e-03,60:5.590103e-03):5.397983e-04,58:3.246840e-03):1.194944e-03):3.636655e-03):2.439885e-03,((19:4.674122e-03,18:6.116746e-03):3.533946e-03,28:1.333466e-02):4.592094e-03):1.081690e-03,55:2.467157e-02):1.370267e-03):1.556501e-03):3.829918e-03):1.163732e-03,61:5.244438e-03):3.218136e-04):1.810426e-03,54:8.071300e-03):9.197206e-04):2.538998e-03):1.513157e-03,3:9.273238e-03,1:1.223781e-02);
   tree run2.565000 = [&U] (((12:1.380007e-02,(49:3.608681e-03,50:6.481654e-03):1.170249e-02):1.074826e-03,(9:6.749446e-03,((((((((23:1.249032e-02,24:2.130178e-03):4.615242e-03,66:6.621026e-03):2.064737e-03,(67:1.635057e-03,48:1.177314e-02):7.067508e-03):7.011937e-03,((((19:7.280683e-03,18:7.521713e-03):4.067246e-03,28:9.433921e-03):8.075188e-04,((68:3.050399e-03,((59:6.707353e-03,60:5.632998e-03):1.226549e-03,58:4.470568e-03):3.081478e-03):1.216415e-03,(((31:4.619022e-03,44:2.579555e-03):2.720084e-03,((13:1.773878e-02,((38:6.194303e-04,(37:3.351795e-03,35:3.974631e-03):1.746357e-03):5.407705e-03,36:1.248535e-02):7.173185e-03):5.558192e-03,(71:7.246178e-03,((26:1.142966e-02,(46:1.642402e-02,70:1.109201e-02):8.306995e-03):1.360001e-03,((20:3.616435e-05,2:5.446304e-03):5.226670e-03,((8:2.867037e-03,(45:2.113701e-02,(34:2.678532e-02,(53:3.786194e-03,(4:2.580565e-03,((((7:2.661550e-03,39:3.221556e-02):7.069088e-03,((42:1.083502e-02,16:1.077831e-02):2.861525e-03,(41:1.565809e-03,40:7.220419e-04):4.216006e-03):4.847005e-04):6.481778e-04,32:5.754839e-03):4.745162e-03,33:5.189755e-03):2.532652e-03):6.678323e-04):3.928765e-03):4.346529e-04):4.826416e-03):2.063828e-03,((((65:4.701427e-03,((14:3.928553e-03,56:8.073946e-03):1.851003e-03,64:2.774306e-03):5.604925e-04):1.735206e-03,(52:1.196595e-02,(17:1.719569e-03,51:7.390655e-03):6.969011e-03):5.897953e-03):4.962173e-04,57:2.641882e-02):1.681297e-03,69:7.803354e-03):5.261997e-03):1.217244e-03):1.032806e-03):9.227595e-05):5.217998e-03):4.440258e-03):5.500221e-03,(29:9.216838e-03,(10:1.438623e-02,((11:9.709565e-03,6:4.003411e-03):2.022091e-03,(63:7.723461e-03,(15:4.337269e-03,(21:5.993800e-03,5:4.421820e-03):8.909962e-03):1.692880e-04):1.620271e-03):2.056874e-03):1.489035e-03):7.250516e-04):4.376164e-03):1.267206e-03):4.338927e-03,((72:3.955194e-03,62:1.040071e-02):5.551687e-03,55:2.223111e-02):1.886577e-03):3.134536e-03):2.239035e-03,((25:3.671936e-03,47:3.247808e-02):1.451828e-03,(22:5.174743e-03,27:4.850394e-03):1.052642e-03):1.711645e-03):2.613601e-03,(30:8.463238e-03,43:6.868412e-03):6.642281e-03):7.008897e-04,61:4.631189e-03):2.874362e-03,54:8.827162e-03):1.207312e-03):3.401173e-03):3.443258e-03,3:1.013731e-02,1:1.159713e-02);
   tree run2.570000 = [&U] (3:7.641951e-03,((12:1.827702e-02,(50:1.049788e-02,49:8.781311e-03):1.234041e-02):3.169424e-03,((((43:5.405129e-03,30:1.935461e-02):4.379955e-03,(((47:2.923568e-02,25:7.368259e-03):3.683547e-03,(22:5.013821e-03,27:1.003675e-02):1.976330e-03):9.421044e-04,(((55:2.461893e-02,(((68:5.716855e-03,(58:3.323419e-03,(59:4.360213e-03,60:4.759418e-03):2.946392e-05):3.719664e-03):3.319441e-03,((18:4.285827e-03,19:6.164928e-03):5.509849e-03,28:1.143428e-02):2.351357e-03):8.838812e-04,((((11:1.099526e-02,6:5.870105e-03):1.008643e-03,(15:8.289593e-03,((5:6.265656e-03,21:3.531187e-03):1.031487e-02,63:1.125520e-02):2.538240e-03):1.072447e-03):1.525353e-03,(10:1.335971e-02,29:1.224136e-02):2.932299e-03):7.724346e-04,(((13:1.682457e-02,(((35:7.485997e-03,38:1.311741e-03):5.806385e-04,37:3.257962e-03):4.018528e-03,36:7.917562e-03):8.694887e-03):3.159843e-03,((((20:5.770410e-04,2:3.361493e-04):4.131663e-03,((8:4.363992e-03,((53:2.510156e-03,(4:3.266885e-03,((42:1.398281e-02,((41:3.157473e-04,40:1.396564e-04):5.906797e-03,(16:1.179605e-02,32:4.171116e-03):1.080823e-03):1.048621e-03):1.244878e-03,(7:6.147554e-03,39:2.989490e-02):4.258303e-03):4.511329e-03):8.198202e-04):3.156086e-03,(45:2.414350e-02,34:3.103229e-02):2.391953e-03):1.435653e-03):9.947179e-04,(((26:6.076472e-03,33:4.194389e-03):1.402261e-03,46:1.949663e-02):2.784490e-03,(((52:1.303031e-02,(((64:3.717781e-03,65:3.069237e-03):5.593521e-04,56:1.639223e-02):1.505602e-03,14:1.032979e-02):7.344240e-04):1.050749e-03,(57:2.363466e-02,(51:6.293475e-03,17:3.400562e-03):5.861454e-03):4.069648e-03):2.223783e-03,69:8.242461e-03):4.462824e-03):3.283975e-05):2.041311e-03):8.969946e-04,71:2.731952e-03):2.996723e-04,70:1.190287e-02):7.580236e-03):5.359137e-03,(31:5.570550e-03,44:4.353104e-03):5.412462e-03):2.979025e-03):1.330475e-03):6.103380e-04):5.537720e-03,((24:2.366754e-03,66:2.029950e-03):7.009048e-03,((23:1.617860e-02,67:5.096421e-04):1.524194e-03,48:1.093416e-02):2.145434e-03):5.544776e-03):1.716669e-03,((62:6.292927e-03,72:6.094437e-03):7.343777e-03,61:4.737618e-03):9.218306e-04):3.191269e-03):1.182687e-03):2.452184e-03,54:6.258078e-03):2.949881e-03,9:9.860273e-03):2.433809e-03):1.046507e-03,1:1.126446e-02);
   tree run2.575000 = [&U] ((((((((30:1.434691e-02,43:1.235411e-02):1.167270e-03,((25:6.546844e-03,47:3.520736e-02):2.678396e-03,(22:4.460573e-03,27:1.111285e-02):3.561191e-03):2.974506e-04):3.342789e-04,((((((31:3.747772e-03,44:6.637851e-03):5.683922e-03,((13:1.877946e-02,(((37:4.713314e-03,38:1.886679e-03):9.054554e-04,35:1.895602e-03):3.532189e-03,36:8.252578e-03):8.032812e-03):7.824104e-03,(((((69:7.684331e-03,((((17:3.555918e-03,51:6.539530e-03):9.469144e-03,52:1.654955e-02):6.570876e-04,57:2.890161e-02):4.662292e-04,(((65:2.238761e-03,64:3.814042e-03):1.618104e-03,14:1.208859e-02):3.745144e-04,56:6.091326e-03):2.748413e-03):4.241731e-03):5.903684e-03,(8:1.397537e-03,((45:2.656570e-02,(53:4.479210e-03,((((41:4.657429e-05,40:8.040748e-05):7.050486e-03,(((7:4.363081e-03,39:3.133158e-02):6.246481e-03,(16:9.907790e-03,32:5.923561e-03):1.528463e-03):1.653798e-03,42:1.888782e-02):1.022657e-03):3.146098e-03,33:2.950034e-03):5.359310e-03,4:3.380886e-03):2.164883e-03):2.704799e-03):1.198095e-03,34:2.967607e-02):2.182531e-03):8.310922e-04):2.126867e-03,(20:1.521114e-03,2:2.162717e-03):2.419535e-03):1.819179e-03,71:3.359896e-03):4.077751e-04,((46:1.299404e-02,26:7.886584e-03):2.504417e-03,70:1.211064e-02):1.014820e-03):7.930383e-03):4.024086e-03):4.562390e-03,((29:6.850606e-03,10:1.135853e-02):3.151691e-03,((11:9.495679e-03,6:3.544896e-03):3.178263e-03,((63:1.171453e-02,15:4.303002e-03):1.745775e-03,(21:3.358111e-03,5:6.184668e-03):4.563291e-03):1.547410e-03):1.936716e-03):6.211524e-04):3.330890e-03,(68:4.905419e-03,(58:3.255200e-03,(59:2.686377e-03,60:8.743703e-03):1.327140e-03):1.391452e-03):2.155433e-03):1.909027e-04,((28:1.113515e-02,55:2.441492e-02):5.845873e-03,(19:2.492325e-03,18:1.729110e-03):1.404401e-02):2.713082e-03):2.984765e-03,(24:6.426639e-03,(66:6.832703e-03,((67:3.247256e-03,48:1.309798e-02):3.804565e-03,23:1.582420e-02):8.999615e-04):4.146592e-04):9.051316e-03):1.182742e-03):1.816192e-03,(61:5.861416e-03,(72:9.539218e-03,62:1.332432e-02):3.414567e-03):2.284619e-03):2.407508e-03,9:7.225907e-03):1.638393e-04,54:7.518818e-03):4.806225e-03,(12:1.451463e-02,(49:7.233505e-03,50:5.928431e-03):1.562438e-02):2.083339e-03):2.871238e-03,3:6.847762e-03,1:8.905984e-03);
   tree run2.580000 = [&U] (((12:1.524827e-02,(49:5.123613e-03,50:7.330075e-03):1.154219e-02):3.085250e-03,((9:9.592995e-03,((30:1.553758e-02,43:6.619523e-03):4.117357e-03,(61:7.418846e-03,(((22:3.690006e-03,27:7.880651e-03):1.467056e-03,(((((24:2.903849e-03,23:1.709517e-02):6.433346e-03,66:1.195803e-02):1.162505e-03,(48:9.268151e-03,67:2.091612e-03):5.335114e-03):9.064197e-03,((28:8.509363e-03,(55:2.389665e-02,(19:9.307549e-03,18:4.412249e-03):6.317535e-03):4.601913e-04):3.889365e-03,((((60:4.486564e-03,58:4.399215e-03):9.986741e-04,59:4.215274e-03):6.285050e-04,68:5.093787e-03):1.804724e-03,(((31:8.347728e-03,44:3.542939e-03):5.869346e-03,((13:1.951852e-02,((35:3.615536e-04,(37:6.268078e-03,38:3.896564e-03):3.002905e-03):2.622400e-03,36:1.096814e-02):8.277054e-03):5.369428e-03,((((69:8.196356e-03,(52:1.706139e-02,((56:1.934247e-02,(14:7.450161e-03,(65:2.597195e-03,64:4.719818e-03):2.629922e-03):2.211436e-04):3.396121e-04,((17:4.813500e-03,51:6.741785e-03):5.059220e-03,57:2.979548e-02):5.532332e-03):6.954710e-04):4.852573e-03):4.703374e-03,(((((4:3.873874e-03,(((32:3.735523e-03,((16:1.494737e-02,42:1.971554e-02):1.231576e-03,(41:2.974283e-04,40:6.838883e-04):7.556529e-03):6.125510e-04):3.729542e-04,(7:6.054713e-03,39:3.248895e-02):6.394900e-03):3.167183e-03,33:3.781899e-03):4.857307e-03):1.395732e-03,53:3.773686e-03):3.939723e-03,(34:3.150306e-02,45:2.935080e-02):1.998915e-03):3.569928e-03,8:3.506706e-03):7.453911e-05,(20:3.364055e-03,2:5.076077e-03):5.295222e-03):1.709996e-03):3.364758e-03,((46:1.566339e-02,70:5.759906e-03):1.584785e-03,26:9.628946e-03):4.118219e-03):1.009935e-03,71:5.818644e-03):2.976390e-03):3.995088e-03):4.429516e-03,((((6:4.537630e-03,11:1.096401e-02):3.748720e-03,(15:6.686096e-03,((21:3.769737e-03,5:4.442276e-03):7.994366e-03,63:1.207684e-02):2.264543e-03):1.335619e-03):2.087214e-03,10:1.541636e-02):3.246437e-03,29:1.334659e-02):3.620268e-04):2.504582e-03):1.738631e-03):1.673732e-03):2.127831e-03,(72:8.756345e-03,62:7.476739e-03):3.952190e-03):1.793654e-03):6.506578e-04,(25:7.489009e-03,47:3.701921e-02):2.237488e-03):2.093021e-03):1.575204e-03):1.516243e-03):7.386589e-04,54:6.965324e-03):2.596656e-03):2.871554e-03,3:8.443126e-03,1:8.776334e-03);
   tree run2.585000 = [&U] (3:1.480253e-02,((((((((25:5.864104e-03,47:3.521382e-02):2.454975e-03,(((62:1.399833e-02,72:5.623887e-03):5.817746e-03,(55:1.848509e-02,(((19:9.081848e-03,18:4.680531e-03):7.236061e-03,28:8.388279e-03):1.576026e-03,((((60:5.781212e-03,59:5.170038e-03):5.630514e-04,58:3.901754e-03):3.188672e-03,68:5.137742e-03):3.271708e-03,(((10:1.109680e-02,(((21:1.788904e-03,5:5.275759e-03):1.186986e-02,63:9.092282e-03):2.319066e-03,(6:3.107425e-03,(11:1.131257e-02,15:4.425315e-03):1.418209e-03):9.045981e-04):1.403143e-03):1.725172e-03,((((71:6.391484e-03,(70:1.314310e-02,(26:1.456181e-02,46:1.669068e-02):1.214974e-03):2.629217e-03):3.816216e-03,(((((((64:5.040512e-03,65:3.591583e-03):1.251077e-03,(56:1.084065e-02,14:7.960798e-03):1.341812e-03):2.117391e-03,(52:1.848356e-02,(57:2.082013e-02,(17:3.820000e-03,51:7.551987e-03):7.986583e-03):1.423201e-03):2.707364e-03):3.541016e-03,69:6.000539e-03):2.475419e-03,(20:8.867948e-04,2:1.866526e-03):5.719146e-03):2.364823e-03,((34:3.728178e-02,45:3.025536e-02):1.053788e-03,(53:2.443040e-03,(4:6.782556e-03,(33:6.790455e-03,((16:9.640331e-03,42:1.229255e-02):2.026332e-03,((32:5.169530e-03,(41:9.389043e-05,40:5.759802e-04):3.286982e-03):5.356118e-04,(39:2.255090e-02,7:5.364983e-03):3.977619e-03):8.851101e-04):9.791033e-03):9.569631e-05):7.644775e-04):2.414524e-03):4.308044e-03):7.488313e-04,8:2.593395e-03):1.529924e-03):3.334180e-03,(13:2.471922e-02,(((37:1.879604e-03,38:8.961653e-04):1.559695e-03,35:2.604915e-04):7.932405e-03,36:7.318783e-03):7.448913e-03):6.771712e-03):1.483605e-03,(31:4.909646e-03,44:3.956318e-03):1.011593e-02):7.594274e-03):1.772231e-04,29:1.345676e-02):2.684427e-03):4.194838e-03):1.507536e-03):1.109744e-03):3.467057e-03,(((48:1.298837e-02,67:2.289774e-03):1.712623e-03,24:8.519011e-03):2.657517e-03,(66:1.096240e-02,23:1.655706e-02):1.257909e-03):1.295715e-02):2.671176e-03):2.025562e-03,(27:1.142131e-02,22:4.270719e-03):1.170357e-03):2.530209e-03,(30:1.099818e-02,43:2.089888e-03):6.008361e-03):1.192426e-03,61:4.624250e-03):1.850894e-03,54:9.185095e-03):1.314042e-03,9:1.030883e-02):2.467913e-03,(12:1.856119e-02,(50:5.534614e-03,49:3.935341e-03):1.266482e-02):2.968739e-03):6.118753e-03,1:9.959378e-03);
   tree run2.590000 = [&U] (((54:5.689466e-03,((((((22:5.823307e-03,27:6.830225e-03):3.797969e-03,(47:3.425355e-02,25:5.166304e-03):3.067331e-03):1.606245e-03,(((67:6.952714e-03,48:7.992855e-03):3.338841e-03,(66:8.239746e-03,(24:2.165856e-03,23:1.769278e-02):5.125167e-03):9.589085e-04):1.685007e-02,((((((((((8:6.768103e-03,(34:3.062682e-02,(53:1.758690e-03,(4:4.531190e-03,((((32:5.270680e-03,(7:4.602776e-03,39:3.082427e-02):4.029403e-03):1.105291e-03,(16:1.178819e-02,42:1.437030e-02):1.156839e-03):8.541565e-04,(41:2.508140e-04,40:6.583301e-04):7.928041e-03):3.477616e-03,(33:3.473215e-03,45:2.656681e-02):1.699704e-03):6.071693e-03):2.028484e-03):4.056929e-03):3.741351e-03):1.585226e-04,((20:9.376771e-05,2:9.012455e-04):5.317976e-03,(69:9.436658e-03,((((51:8.020836e-03,17:2.846883e-03):1.341532e-02,((64:7.835619e-03,65:3.219584e-03):1.428940e-03,(14:1.168826e-02,56:1.621280e-02):3.671475e-04):3.010065e-03):2.107898e-04,52:1.289669e-02):2.898047e-03,57:2.421322e-02):7.335187e-04):4.380031e-03):4.058586e-03):7.938326e-04,(71:9.002502e-03,70:1.590846e-02):1.443307e-03):1.554029e-03,(46:1.171931e-02,26:7.802970e-03):3.758557e-03):4.382721e-03,(((38:3.611364e-04,(35:7.278719e-03,37:4.811802e-03):2.961059e-03):5.431167e-03,36:8.581550e-03):1.029944e-02,13:1.532738e-02):6.385040e-03):4.054419e-03,(31:6.034176e-03,44:5.801741e-03):7.542470e-03):4.745329e-03,(((6:7.048827e-03,11:1.069061e-02):1.535741e-03,(15:6.800641e-03,((21:6.928316e-03,63:5.507047e-03):2.969739e-03,5:1.011785e-02):3.160062e-03):2.655388e-03):3.168192e-03,(10:1.701873e-02,29:9.862738e-03):2.918447e-03):2.758857e-03):4.584662e-03,((28:1.313165e-02,(19:6.617358e-03,18:2.191345e-03):6.259266e-03):3.821439e-03,(((59:6.532981e-03,60:6.240066e-03):9.487670e-04,58:6.551916e-03):2.727637e-03,68:5.006601e-03):1.077181e-03):8.351724e-04):1.785062e-03,55:2.979712e-02):2.005917e-03,(62:1.079957e-02,72:8.242441e-03):4.879548e-03):2.136429e-03):7.870761e-04):3.192860e-03,61:3.590776e-03):2.039864e-03,(43:5.260608e-03,30:1.392609e-02):5.334012e-03):1.507837e-03,9:1.039889e-02):2.386372e-03):2.659781e-03,((49:6.243192e-03,50:3.998121e-03):1.864946e-02,12:2.538993e-02):2.483464e-03):3.375255e-03,3:1.027640e-02,1:1.384926e-02);
   tree run2.595000 = [&U] (((49:4.751745e-03,50:9.632908e-03):9.449315e-03,((9:5.046969e-03,((((43:5.737810e-03,30:8.065098e-03):7.895703e-03,(((47:3.324518e-02,25:6.286244e-03):2.474023e-03,(22:6.223177e-03,27:6.961042e-03):1.685134e-03):1.737465e-03,(((62:7.957296e-03,72:6.456157e-03):7.974853e-03,(((((59:2.630660e-03,60:3.689137e-03):1.015493e-03,58:8.112570e-03):3.245941e-04,68:6.071393e-03):1.448994e-03,(((((71:5.504475e-03,(((69:7.596839e-03,(((51:8.272274e-03,17:4.470146e-03):7.686383e-03,(52:1.182883e-02,(((65:5.351866e-03,64:3.764407e-03):1.282904e-03,56:1.709534e-02):4.982111e-04,14:9.533322e-03):2.292663e-03):1.126937e-03):1.734700e-03,57:2.358595e-02):1.862599e-03):2.955619e-03,((20:2.066290e-04,2:2.517513e-03):3.169128e-03,(((53:1.744305e-03,(4:6.057968e-03,((((41:3.480319e-04,40:1.313735e-04):6.934881e-03,((16:1.215705e-02,32:5.315474e-03):1.706548e-03,42:1.976924e-02):7.296811e-04):1.557267e-03,(7:2.358011e-03,39:3.023972e-02):5.247255e-03):1.782238e-03,(45:2.942365e-02,33:1.908935e-03):5.627289e-04):3.858864e-03):1.789324e-04):7.265180e-03,8:2.743884e-03):5.461321e-04,34:2.920835e-02):1.924377e-03):3.884099e-04):1.326174e-03,70:1.430133e-02):8.481364e-04):2.118455e-03,(46:1.176220e-02,26:1.089627e-02):4.027397e-03):4.837359e-03,((((38:2.097443e-04,35:1.357981e-03):2.124426e-03,37:7.922064e-03):6.319954e-03,36:1.005422e-02):7.776192e-03,13:1.978492e-02):4.039579e-03):4.374233e-03,(31:3.684778e-03,44:4.113167e-03):2.671578e-03):3.811186e-03,((((6:5.123882e-03,11:9.943464e-03):2.437249e-03,(15:4.730683e-03,(63:1.091370e-02,(21:3.489542e-03,5:4.500953e-03):5.638150e-03):3.735079e-03):8.199325e-05):3.646191e-03,10:1.226494e-02):1.151374e-03,29:1.171335e-02):6.023311e-04):4.712065e-03):1.073962e-03,((28:1.246126e-02,(19:4.245691e-03,18:6.930083e-03):5.495542e-03):1.562345e-03,55:1.966904e-02):2.422778e-03):1.115733e-03):4.670564e-03,(((23:1.405470e-02,24:2.019223e-03):5.980003e-03,(67:4.027111e-03,48:8.506446e-03):6.761652e-03):4.401060e-03,66:8.206195e-03):9.347805e-03):9.341174e-04):2.399932e-04):1.136198e-03,61:3.222814e-03):2.308626e-03,54:7.284900e-03):2.028894e-03):3.950347e-03,12:2.262410e-02):2.101494e-03):3.765849e-03,3:1.008152e-02,1:1.216014e-02);
   tree run2.600000 = [&U] (((12:2.713484e-02,(49:8.124050e-03,50:1.488896e-02):7.665122e-03):1.828958e-03,(((43:6.813689e-03,(61:3.556693e-03,((((((((10:1.450985e-02,((6:3.729018e-03,11:9.705635e-03):1.635548e-03,(((21:1.663330e-03,63:5.114596e-03):3.284693e-04,5:8.142310e-03):4.440653e-03,15:3.311725e-03):3.657948e-03):3.026341e-03):1.491812e-03,((((((46:1.932299e-02,26:1.224908e-02):8.252983e-05,70:9.647725e-03):1.714699e-03,(((8:4.596335e-03,((((14:8.507840e-03,56:1.311998e-02):1.261770e-03,(65:5.482955e-03,64:5.490361e-03):7.585283e-04):8.009154e-04,(52:1.761128e-02,((17:6.487799e-03,51:6.598721e-03):9.642133e-03,57:2.093067e-02):9.772752e-04):2.223868e-03):2.007552e-03,69:7.539198e-03):1.211459e-03):1.360645e-03,(34:3.242283e-02,(20:1.205551e-03,2:4.682600e-03):7.111031e-03):1.022556e-03):4.874418e-04,(53:4.812688e-03,(((((16:1.100606e-02,42:1.620977e-02):2.546818e-03,(41:1.719837e-03,40:3.772334e-03):6.153027e-03):8.289640e-04,((7:6.198850e-03,39:2.352659e-02):5.396451e-03,32:8.729853e-03):1.030356e-03):2.762862e-03,(45:2.909210e-02,33:1.391071e-03):1.373163e-03):3.314289e-03,4:8.431782e-03):1.070828e-03):1.130476e-02):6.426176e-03):1.574947e-05,71:4.028259e-03):7.507077e-03,(31:8.207354e-03,44:5.669948e-03):4.299227e-03):2.619287e-03,(13:1.856851e-02,((38:2.248394e-03,(35:4.808869e-04,37:5.595674e-03):2.424784e-03):4.362778e-03,36:8.387442e-03):5.424304e-03):8.620468e-03):5.953884e-03):1.403398e-03,29:1.665529e-02):2.199505e-03,((19:8.326442e-03,18:5.757313e-03):5.854312e-03,(((60:5.994015e-03,59:3.159928e-03):1.548321e-03,58:3.713583e-03):3.520109e-03,68:7.540619e-03):4.152393e-03):1.501263e-03):1.305891e-03,(55:2.546217e-02,28:8.687157e-03):3.038655e-03):5.653460e-03,((66:6.195129e-03,23:1.801741e-02):3.254194e-03,((48:8.606957e-03,67:3.216094e-03):2.558867e-03,24:7.563408e-03):1.590055e-03):1.056873e-02):1.977468e-03,((72:1.076757e-02,62:6.915646e-03):3.683645e-03,30:1.077795e-02):1.262355e-03):2.437445e-04,((25:5.867649e-03,47:3.253328e-02):4.988885e-03,(22:4.397651e-03,27:1.042978e-02):2.147019e-03):1.693567e-03):8.084468e-04):2.961559e-03):3.323520e-03,54:5.357792e-03):1.626240e-03,9:1.009913e-02):3.298522e-03):3.411024e-03,3:1.126002e-02,1:1.043000e-02);
   tree run2.605000 = [&U] (((12:1.542122e-02,(49:5.489784e-03,50:1.048388e-02):9.610544e-03):1.636324e-03,(54:5.093104e-03,(((61:7.025775e-03,(((47:3.018079e-02,25:7.041861e-03):3.264389e-03,(27:6.366010e-03,22:2.980027e-03):2.845018e-04):8.431679e-04,((((((((((((((45:2.505571e-02,((42:2.540491e-02,(41:1.418025e-03,40:1.827677e-03):5.929633e-03):4.817963e-04,((7:5.442657e-03,39:3.330962e-02):7.171965e-03,(32:6.413280e-03,16:1.020840e-02):1.413397e-03):3.150500e-04):2.505471e-03):4.113052e-03,53:3.629454e-03):4.886705e-04,33:5.027964e-03):9.233667e-05,4:3.817051e-03):6.900930e-03,(8:3.655141e-03,(69:5.901350e-03,(57:2.505230e-02,(((51:8.438032e-03,17:2.642474e-03):6.001449e-03,52:1.533710e-02):2.264453e-03,((65:3.054775e-03,64:5.030863e-03):1.487232e-03,(56:1.268515e-02,14:1.032210e-02):1.241164e-03):1.584129e-03):9.054006e-04):3.827093e-03):2.105411e-03):2.298538e-03):4.021960e-04,(34:3.850508e-02,(20:2.716758e-03,2:9.514424e-04):3.905492e-03):1.221456e-03):2.208144e-03,(70:1.136346e-02,(46:1.241956e-02,26:8.338399e-03):1.095158e-04):2.136175e-03):1.690361e-04,71:4.812163e-03):2.899395e-03,((((37:6.997431e-03,35:8.267119e-04):2.314263e-05,38:7.839512e-04):6.586309e-03,36:6.580048e-03):6.820990e-03,13:1.771315e-02):9.527036e-03):2.989081e-03,(31:3.492209e-03,44:3.484297e-03):5.272913e-03):4.536029e-03,((10:9.332121e-03,29:1.210730e-02):5.034128e-03,((6:5.535346e-03,(15:1.033144e-02,11:7.062241e-03):1.578727e-03):3.416125e-03,(63:6.477585e-03,(21:8.999024e-03,5:2.225265e-03):9.598809e-03):1.820941e-03):1.614384e-03):2.590474e-03):2.790585e-03,((68:5.394953e-03,((59:8.124904e-03,60:4.691048e-03):1.296167e-03,58:5.782753e-03):8.056019e-04):2.341251e-03,(((19:3.873641e-03,18:5.907860e-03):1.022760e-02,28:8.207301e-03):3.235143e-04,55:2.372422e-02):3.146064e-03):2.691045e-04):3.011619e-03,((24:6.081287e-03,(23:2.315045e-02,66:8.090152e-03):1.973234e-03):2.589785e-03,(67:1.815744e-03,48:1.362640e-02):2.262421e-03):1.078872e-02):3.880465e-03,(62:8.175934e-03,72:1.389018e-02):5.347865e-03):3.040115e-03):3.136590e-03):3.409627e-04,(43:2.595531e-03,30:1.160276e-02):1.553328e-02):1.635838e-03,9:6.339475e-03):7.364723e-04):3.470178e-03):6.496144e-03,3:7.150453e-03,1:1.098465e-02);
   tree run2.610000 = [&U] ((((9:8.361846e-03,((43:6.660088e-03,((((24:3.048301e-03,66:5.831675e-03):5.416459e-03,((67:2.752261e-04,23:1.758991e-02):4.861911e-03,48:9.822670e-03):1.540944e-03):8.888457e-03,(61:4.311988e-03,((72:7.664851e-03,62:1.438076e-02):5.558558e-03,((((19:1.004573e-02,18:4.852053e-03):9.921791e-03,28:7.422560e-03):1.119070e-03,((((31:5.924786e-03,44:4.171929e-03):5.459022e-03,((((70:1.044738e-02,(26:1.003738e-02,46:1.383471e-02):4.970519e-03):2.181863e-03,((((34:2.677976e-02,((((17:4.245094e-03,51:1.074993e-02):4.441358e-03,57:2.179531e-02):5.023658e-03,(((56:1.566577e-02,14:3.838907e-03):6.457025e-03,(64:6.531560e-03,65:5.674288e-03):1.788760e-03):1.453358e-03,52:1.884837e-02):3.462065e-04):3.834459e-03,69:7.337140e-03):4.564635e-03):9.802289e-05,8:5.040593e-03):1.218829e-03,((53:2.967038e-03,((45:1.603972e-02,33:1.745859e-03):1.566258e-03,((7:6.309614e-03,39:3.295042e-02):2.852661e-03,((32:4.829694e-03,(42:1.443762e-02,16:8.695935e-03):2.124940e-03):3.685865e-04,(41:1.135493e-03,40:8.105331e-04):7.098454e-03):5.216211e-04):6.005462e-03):2.366516e-03):6.296555e-04,4:3.344006e-03):7.711754e-03):1.055142e-03,(20:2.007996e-03,2:6.222086e-03):3.149069e-03):1.135553e-03):6.017176e-05,71:5.272428e-03):1.112069e-02,(13:2.625493e-02,((38:7.806281e-05,(37:2.459912e-03,35:3.419513e-03):2.919875e-03):4.574312e-03,36:8.572815e-03):1.254996e-02):6.611993e-03):2.714693e-03):4.582805e-03,(((6:3.859775e-03,11:1.089589e-02):4.045445e-03,(((21:2.583963e-03,5:3.971039e-03):1.163234e-02,63:5.109975e-03):1.021013e-03,15:4.466034e-03):9.923589e-04):8.732383e-04,(10:1.341422e-02,29:1.661141e-02):2.111039e-03):2.900471e-03):4.107099e-03,(((60:6.788933e-03,59:3.286023e-03):5.951714e-04,58:6.309000e-03):2.542171e-03,68:3.699248e-03):5.947471e-03):2.894342e-03):4.673718e-04,55:1.792189e-02):1.063284e-03):1.925290e-03):5.469825e-04):2.408076e-03,(((47:3.358212e-02,30:1.351273e-02):2.749999e-03,25:7.805495e-03):2.239686e-03,(22:3.371536e-03,27:6.343608e-03):1.193548e-03):3.074181e-03):2.453372e-03):1.490865e-03,54:7.216309e-03):3.460096e-03):1.776154e-03,(49:7.156610e-03,50:2.936169e-03):1.905416e-02):2.076213e-04,12:2.682847e-02):5.048821e-03,3:9.105788e-03,1:1.316490e-02);
   tree run2.615000 = [&U] (((12:1.862473e-02,(49:4.995538e-03,50:5.089675e-03):9.454014e-03):1.038696e-03,(9:7.041095e-03,(54:8.396352e-03,(((43:3.609668e-03,30:1.072528e-02):8.141641e-03,61:4.037953e-03):8.914923e-04,(((47:3.040933e-02,25:5.850751e-03):2.567865e-03,((((24:3.717132e-03,23:9.357563e-03):9.735415e-03,(67:2.408002e-03,48:9.495240e-03):3.401237e-03):1.732656e-03,66:8.489045e-03):5.400819e-03,(((((((((63:1.203124e-02,(21:4.344747e-03,5:1.007194e-03):1.411028e-02):1.473872e-03,15:2.630316e-03):3.224195e-03,(6:4.710325e-03,11:9.081955e-03):2.308919e-03):2.019984e-03,10:9.225512e-03):6.667668e-04,29:1.207908e-02):1.450583e-03,((((26:1.226139e-02,(46:8.462338e-03,70:8.462917e-03):4.587837e-03):1.200208e-03,(((8:3.584052e-03,(((((45:1.666213e-02,33:7.255167e-04):2.029414e-03,((32:4.339729e-03,(41:3.832950e-05,40:1.710178e-03):3.990780e-03):1.229399e-03,((16:9.279978e-03,42:1.141878e-02):1.817897e-03,(7:5.178942e-03,39:2.151468e-02):5.817539e-03):4.572591e-04):3.247700e-03):4.319969e-03,4:2.049075e-03):2.872675e-03,53:3.385285e-03):2.720130e-03,34:2.377120e-02):1.778892e-03):7.700052e-04,((((52:1.204838e-02,(((65:3.930271e-03,64:3.142298e-03):9.286716e-04,56:8.874486e-03):9.836860e-04,14:1.064736e-02):1.232002e-03):1.100642e-03,((51:5.470018e-03,17:2.463850e-03):8.135386e-03,57:2.659919e-02):1.625141e-03):5.272493e-03,69:7.843102e-03):1.824930e-03,(20:4.274123e-04,2:5.674015e-04):3.420565e-03):1.274490e-03):9.486729e-04,71:1.371126e-03):2.064645e-04):8.121191e-03,(31:4.684452e-03,44:3.165584e-03):2.602192e-03):1.688028e-03,(((37:3.937868e-03,(38:1.042082e-03,35:5.610995e-04):2.023111e-03):6.213801e-03,36:1.064316e-02):2.962806e-03,13:2.347897e-02):7.880943e-03):5.346291e-03):1.924508e-03,(68:7.132717e-03,(58:5.524362e-03,(59:2.444570e-03,60:5.071300e-03):6.113173e-04):1.780629e-03):1.224287e-03):1.112343e-03,((28:9.444182e-03,(19:7.544915e-03,18:2.031322e-03):8.615139e-03):1.615307e-03,55:2.396412e-02):3.230913e-03):1.653002e-03,(62:8.336004e-03,72:8.020205e-03):8.043820e-03):1.018258e-03):2.196966e-03):4.681076e-04,(27:9.269806e-03,22:2.972241e-03):1.952181e-03):1.954130e-03):2.667569e-03):1.382815e-03):2.220056e-03):2.036329e-03,3:1.108614e-02,1:1.226098e-02);
   tree run2.620000 = [&U] (((54:8.064375e-03,(((43:6.317187e-03,30:1.330776e-02):3.973041e-03,(61:5.229410e-03,(((47:3.307152e-02,25:6.941172e-03):3.646904e-03,(27:6.004629e-03,22:5.159161e-03):3.975463e-04):1.636435e-03,(((62:1.035641e-02,72:6.833808e-03):3.741744e-03,(((29:1.134331e-02,(((((((8:5.712766e-03,(((4:3.634982e-03,((45:2.019154e-02,33:2.524894e-03):4.792760e-03,((41:1.646591e-04,40:5.566651e-04):7.217641e-03,((32:3.826195e-03,16:1.249113e-02):3.218525e-03,(42:1.403434e-02,(7:3.507825e-03,39:2.385482e-02):4.346252e-03):8.597421e-04):1.095678e-03):2.314699e-03):6.870212e-03):2.091412e-03,53:5.625718e-03):2.880623e-03,34:2.425965e-02):4.567305e-03):2.330942e-03,((20:1.614703e-03,2:3.346738e-03):5.588380e-03,((((((14:8.319583e-03,(65:1.880411e-03,64:3.883813e-03):1.668362e-03):1.395691e-03,56:9.587920e-03):2.019571e-03,52:1.402013e-02):2.935375e-04,(51:7.812136e-03,17:4.927923e-03):1.167529e-02):2.561398e-03,57:2.488690e-02):1.048842e-03,69:7.827146e-03):6.251142e-03):7.917364e-04):1.332180e-03,(70:9.864202e-03,(26:7.169107e-03,46:1.784710e-02):5.725525e-04):1.000461e-03):2.576414e-03,71:5.350190e-03):7.883660e-03,(((38:1.066188e-04,(37:6.941377e-03,35:1.178461e-03):1.677909e-04):6.016932e-03,36:4.592505e-03):5.760074e-03,13:2.614674e-02):8.459820e-03):1.404988e-03,(31:4.723190e-03,44:5.571157e-03):3.933040e-03):3.006486e-03,((((63:8.889306e-03,(21:3.351057e-03,5:7.998563e-03):2.114207e-03):4.682699e-03,15:7.475716e-03):8.846795e-04,(6:3.970304e-03,11:9.877036e-03):6.726178e-03):2.116639e-03,10:1.289343e-02):2.136285e-03):2.370806e-03):2.544970e-03,(68:3.615745e-03,(58:5.908485e-03,(59:3.422497e-03,60:4.485569e-03):1.649040e-03):1.272220e-03):2.408807e-03):6.705333e-04,(((19:7.160683e-03,18:1.211759e-02):4.143763e-03,28:9.428908e-03):7.689567e-04,55:2.312301e-02):2.433680e-03):3.209766e-03):1.367109e-03,(23:1.420445e-02,((66:9.272508e-03,24:2.951923e-03):1.624786e-03,(67:2.708078e-03,48:7.491658e-03):5.244997e-03):5.174913e-04):7.420610e-03):1.626802e-03):3.497942e-03):4.305965e-04):2.460886e-03,9:7.156330e-03):1.633713e-03):3.940910e-03,(12:2.503028e-02,(49:9.754881e-03,50:5.316916e-03):1.328306e-02):1.090552e-05):1.799393e-03,3:9.749208e-03,1:1.889610e-02);
   tree run2.625000 = [&U] ((((((((62:9.232516e-03,72:1.611402e-02):4.594024e-03,(((((((10:1.242406e-02,29:9.706601e-03):3.492287e-03,(((63:1.365308e-02,(21:3.320117e-03,5:8.954055e-03):4.185889e-03):2.899425e-03,15:4.598213e-03):1.496521e-03,(6:4.508852e-03,11:8.547159e-03):1.096200e-03):4.546442e-03):2.453231e-03,((((26:1.681574e-02,(70:1.662212e-02,46:1.789408e-02):3.349440e-05):1.599094e-03,(71:4.626535e-03,((20:3.693108e-05,2:1.924139e-03):4.731355e-03,((((4:5.285897e-03,(53:1.861709e-03,(((41:1.852497e-04,40:8.269790e-04):5.628342e-03,((42:1.446852e-02,(7:2.765437e-03,39:3.180669e-02):5.125737e-03):9.071369e-04,(32:6.464146e-03,16:1.459077e-02):5.547247e-03):2.205654e-03):3.752683e-03,(33:8.773721e-04,45:2.632440e-02):3.783188e-03):5.507519e-03):2.850526e-03):3.446934e-03,34:2.924713e-02):4.969146e-03,((((((64:5.180140e-03,65:2.437608e-03):1.996080e-03,56:9.237089e-03):6.522052e-04,14:9.673472e-03):2.357424e-03,(52:1.463617e-02,(51:8.835728e-03,17:5.426598e-03):1.008662e-02):9.091572e-04):2.288414e-03,57:2.441964e-02):2.826358e-03,69:5.189692e-03):4.834519e-03):2.939453e-04,8:4.674766e-03):2.223953e-03):1.735205e-03):9.269657e-04):7.501201e-03,((((37:4.607459e-03,35:1.712030e-03):4.816715e-04,38:8.941773e-04):5.816268e-03,36:6.094740e-03):6.958774e-03,13:2.519489e-02):5.578528e-03):2.298060e-03,(31:3.466369e-03,44:5.606268e-03):2.624253e-03):6.939310e-03):3.661404e-03,(68:4.575646e-03,(58:5.693390e-03,(59:4.601700e-03,60:6.148791e-03):1.346999e-03):9.801602e-04):3.116254e-03):1.505822e-03,((19:3.503385e-03,18:2.200925e-03):7.883309e-03,28:7.390784e-03):4.008811e-03):1.238348e-03,55:2.607398e-02):1.512731e-03,(24:1.064976e-02,((23:2.104361e-02,(67:3.917565e-03,48:7.718837e-03):4.625080e-03):6.501433e-04,66:6.223142e-03):1.156307e-03):8.085836e-03):2.926772e-03):2.712851e-03,(((47:3.286761e-02,25:7.544128e-03):1.078104e-03,(27:8.677175e-03,22:5.230917e-03):1.126259e-03):1.105562e-03,(43:6.389874e-03,30:8.005392e-03):2.533349e-03):4.340223e-04):2.221203e-03,61:6.217634e-03):1.717280e-03,54:5.778221e-03):1.596584e-03,9:7.009715e-03):1.945253e-03,((49:6.838067e-03,50:5.577017e-03):1.178987e-02,12:1.895250e-02):1.987111e-03):2.600421e-03,3:7.556923e-03,1:1.280379e-02);
   tree run2.630000 = [&U] (3:1.167710e-02,(((50:6.279480e-03,49:8.443624e-03):1.643186e-02,12:1.928129e-02):1.216446e-03,(9:7.539172e-03,((61:4.431415e-03,(43:9.879448e-03,(((66:9.642345e-03,((67:1.551841e-03,48:9.265802e-03):8.050159e-03,(24:3.337081e-03,23:5.584826e-03):1.009839e-02):3.949926e-03):6.582105e-03,((62:9.623351e-03,72:9.946538e-03):9.425472e-03,((((68:4.495918e-03,((60:4.775820e-03,59:4.398208e-03):1.034600e-03,58:6.281624e-03):2.254767e-03):1.281948e-03,((18:2.440243e-03,19:2.148716e-03):7.974451e-03,28:1.168390e-02):3.262024e-03):2.007904e-03,(((31:3.869066e-03,44:4.323209e-03):1.010070e-02,((13:1.584558e-02,(((35:2.198211e-03,37:2.926573e-03):1.597645e-03,38:1.370602e-03):3.751446e-03,36:8.542892e-03):8.589989e-03):4.034660e-03,(71:6.348274e-03,((((((45:2.272829e-02,34:3.316664e-02):5.513913e-03,((4:4.380704e-03,53:5.131999e-03):9.134963e-04,((16:9.080973e-03,32:3.952713e-03):2.635517e-03,((7:2.992909e-03,39:2.805103e-02):5.808038e-03,((41:1.080727e-04,40:3.538384e-04):4.601288e-03,(42:1.538145e-02,33:4.700613e-03):2.290548e-03):1.774358e-03):9.159081e-04):6.776734e-03):8.719653e-03):2.030480e-03,8:1.785544e-03):2.179778e-03,(69:9.416537e-03,(((64:2.601579e-03,65:4.731292e-03):3.959788e-03,14:8.694825e-03):4.704927e-04,(57:2.565305e-02,(56:7.022844e-03,((51:6.058317e-03,17:1.640788e-03):6.480594e-03,52:1.638659e-02):2.391113e-04):5.665199e-04):1.330964e-03):1.359318e-03):4.789641e-03):2.085162e-03,(20:1.349113e-03,2:1.350450e-03):6.056651e-03):1.145223e-03,(26:1.353253e-02,(46:1.229361e-02,70:1.376738e-02):5.950386e-04):4.569715e-03):8.863112e-04):8.111215e-03):4.135784e-03):5.676452e-03,(((((15:6.428609e-03,11:8.769704e-03):3.040544e-03,6:5.142223e-03):1.756851e-03,(63:6.764190e-03,(5:1.974402e-03,21:6.809031e-03):1.088226e-02):2.238612e-03):1.939278e-03,10:1.489251e-02):1.806612e-03,29:1.121021e-02):1.962513e-03):1.816607e-03):4.030953e-03,55:2.868379e-02):5.751971e-04):1.920543e-03):3.972455e-03,((27:8.660350e-03,(30:1.310397e-02,22:3.126852e-03):1.700755e-03):1.400165e-03,(47:3.022379e-02,25:7.269915e-03):4.333635e-03):4.244102e-04):3.179802e-03):1.160568e-03):2.441189e-03,54:7.479202e-03):1.360308e-03):3.175790e-03):2.747672e-03,1:1.658499e-02);
   tree run2.635000 = [&U] (((12:2.115160e-02,((((((22:3.870821e-03,27:8.055026e-03):3.903482e-03,((30:9.319746e-03,43:7.413466e-03):4.833750e-03,(25:5.822610e-03,47:3.289439e-02):3.184622e-03):6.118132e-04):6.018177e-04,(((((19:5.398597e-03,18:6.502814e-03):4.901232e-03,28:8.595617e-03):4.587301e-03,((((((6:3.272606e-03,11:9.933277e-03):3.285070e-03,(15:5.508606e-03,(63:8.968318e-03,(21:1.724569e-03,5:1.404424e-03):9.534516e-03):7.535510e-04):3.288506e-03):1.011782e-03,10:1.138554e-02):1.795908e-03,29:1.050094e-02):1.523653e-03,((31:5.481931e-03,44:5.104785e-03):4.857481e-03,(((71:3.154145e-03,((((14:1.046366e-02,((52:1.497998e-02,((17:3.582774e-03,51:9.528650e-03):4.969774e-03,(56:3.679645e-03,57:1.990594e-02):8.335262e-03):2.560665e-03):2.719886e-03,(65:1.321551e-03,64:3.861641e-03):4.873663e-04):9.184065e-04):4.426917e-03,69:7.411220e-03):3.602998e-03,(20:9.539234e-04,2:3.826811e-04):2.981354e-03):5.218815e-04,(8:3.006092e-03,((((((41:1.071225e-04,40:2.109562e-04):6.316071e-03,(42:1.408109e-02,((7:4.954915e-03,39:2.397867e-02):1.683332e-03,32:6.525703e-03):3.179026e-03):8.009624e-04):4.585278e-04,16:1.442389e-02):4.229206e-03,(45:2.761375e-02,33:2.946372e-03):3.458590e-03):5.997168e-03,(4:4.952985e-03,53:5.802963e-03):1.021121e-03):7.536377e-03,34:2.360812e-02):2.051129e-03):1.346834e-03):4.516395e-03):1.554897e-03,((26:8.021466e-03,46:9.173371e-03):1.183721e-03,70:9.320047e-03):1.698058e-03):6.101367e-03,(13:1.762270e-02,((37:9.132650e-03,(38:1.581645e-03,35:3.980729e-04):2.091593e-04):6.847553e-03,36:4.208111e-03):3.048322e-03):6.912170e-03):2.404690e-03):5.693774e-03):2.227275e-03,55:2.320188e-02):1.943595e-03):2.625980e-05,((58:5.973680e-03,(59:2.675347e-03,60:7.597264e-03):1.766862e-03):2.298109e-03,68:5.477397e-03):2.610307e-03):2.124478e-03,((72:1.127990e-02,62:1.310537e-02):6.303095e-03,((67:6.379598e-03,48:1.162291e-02):4.945174e-03,((24:3.562858e-04,23:1.009795e-02):7.339367e-03,66:5.949883e-03):1.790099e-03):5.837281e-03):3.352630e-04):2.778481e-03):1.786857e-03,61:4.694221e-03):3.013937e-03,54:6.816021e-03):1.960859e-03,9:1.067813e-02):2.069762e-03):1.098625e-03,(49:3.956821e-03,50:4.304401e-03):1.528076e-02):4.004981e-03,3:8.135035e-03,1:1.072327e-02);
   tree run2.640000 = [&U] (3:9.288758e-03,(((50:8.456283e-03,49:1.049712e-02):1.397211e-02,12:1.877280e-02):1.800306e-03,(9:8.263113e-03,(((((((67:2.785281e-03,48:1.161981e-02):4.451125e-03,(24:2.076762e-03,23:1.410016e-02):4.546670e-03):1.976506e-03,66:7.430670e-03):8.614280e-03,((55:2.619515e-02,(((18:4.236283e-03,19:5.043748e-03):5.017326e-03,28:1.381751e-02):5.413908e-03,((68:2.409074e-03,(58:3.675378e-03,(59:6.911909e-03,60:4.846999e-03):2.048086e-04):4.237205e-03):2.233584e-03,(((((((26:1.047431e-02,46:1.639103e-02):3.203794e-03,70:1.021702e-02):1.424184e-03,((20:1.921024e-03,2:2.280121e-03):5.799131e-03,((8:2.637932e-03,(((52:1.240203e-02,((51:1.051855e-02,17:3.017753e-03):4.964647e-03,57:1.959834e-02):1.783033e-03):2.612737e-03,(14:8.228986e-03,(56:1.448735e-02,(64:3.135792e-03,65:7.452845e-03):1.959607e-03):2.254493e-04):8.059805e-04):3.754819e-03,69:7.119777e-03):4.274426e-03):1.465543e-03,((4:2.344990e-03,((((7:5.434548e-03,39:3.553862e-02):4.808455e-03,((42:1.628755e-02,16:1.059236e-02):2.525377e-03,(32:4.918720e-03,(41:2.628426e-04,40:3.003026e-04):6.775964e-03):1.380812e-03):6.138529e-04):8.625875e-03,33:5.550173e-03):2.649312e-03,53:3.431146e-03):2.237648e-04):3.836607e-03,(45:2.192311e-02,34:3.248145e-02):1.085416e-03):4.954520e-03):1.021747e-03):2.724927e-03):7.468306e-04,71:5.551485e-03):8.773657e-03,(13:2.010965e-02,((37:4.871241e-03,(35:2.022662e-03,38:1.592139e-03):3.525014e-03):4.444131e-03,36:5.076784e-03):6.607012e-03):7.447111e-03):3.634348e-03,(31:7.760342e-03,44:6.883153e-03):6.798580e-03):5.121017e-03,((((11:8.475598e-03,6:5.415918e-03):2.662549e-03,15:7.278329e-03):3.241654e-03,(63:1.082102e-02,(5:3.618487e-03,21:5.344350e-03):5.811662e-03):2.500886e-03):3.823614e-03,(10:1.252458e-02,29:1.304633e-02):2.750287e-03):2.383368e-03):2.092764e-03):1.399138e-03):4.186041e-03):1.030226e-03,(62:1.151699e-02,72:8.145251e-03):6.209962e-03):2.788209e-03):1.320444e-03,(((22:3.234841e-03,27:6.376491e-03):1.992159e-03,(30:1.909586e-02,(25:5.890567e-03,47:4.514654e-02):2.417701e-03):5.475026e-04):1.592498e-03,43:1.279044e-02):9.912271e-04):1.588223e-03,61:3.863646e-03):1.917043e-03,54:8.851698e-03):3.358729e-03):6.200459e-03):3.107697e-03,1:1.451811e-02);
   tree run2.645000 = [&U] (((9:9.707837e-03,((((((27:6.119456e-03,22:4.519285e-03):1.278857e-03,(25:4.445801e-03,47:2.969274e-02):1.557766e-03):1.068226e-03,(((67:6.561312e-03,48:5.910625e-03):7.059174e-03,((24:2.134029e-03,66:4.495163e-03):4.779406e-03,23:2.097266e-02):1.706718e-03):8.311184e-03,((72:8.122054e-03,62:1.025076e-02):6.722267e-03,(((28:8.617880e-03,(19:4.125358e-03,18:4.432179e-03):8.320924e-03):6.681447e-03,((68:2.578017e-03,(58:3.123166e-03,(59:3.235281e-03,60:4.191640e-03):1.813361e-03):1.624140e-03):1.122567e-03,(((31:3.619028e-03,44:8.736461e-03):5.223690e-03,((((46:1.588939e-02,26:5.073369e-03):4.431482e-04,70:1.512642e-02):1.788337e-03,(71:4.714384e-03,((20:1.327356e-03,2:9.200323e-04):3.392925e-03,((((65:2.410653e-03,(64:6.126788e-03,14:9.223203e-03):4.948152e-04):1.338370e-03,((17:3.624682e-03,51:8.909142e-03):7.115963e-03,((56:8.545567e-03,57:9.222890e-03):1.823350e-02,52:1.294585e-02):1.484022e-03):4.789940e-03):4.582681e-03,69:7.443413e-03):4.297366e-03,(8:2.481641e-03,(34:3.094561e-02,(4:6.245017e-03,((((7:6.139926e-03,39:1.824993e-02):2.471428e-03,(((42:1.253619e-02,16:9.847407e-03):1.276001e-03,(41:8.785019e-04,40:4.383735e-03):5.653835e-03):2.704045e-03,32:1.164821e-02):1.080261e-03):2.310379e-03,(33:4.698679e-03,45:2.285287e-02):1.148218e-03):3.887512e-03,53:5.261710e-03):7.852655e-06):5.404620e-03):2.166681e-03):1.915810e-04):1.176945e-03):1.857792e-03):1.619820e-04):5.215818e-03,(13:1.718247e-02,(((35:1.243038e-03,37:1.803993e-03):1.415130e-03,38:6.397271e-04):2.420831e-03,36:1.358411e-02):1.217602e-02):7.087541e-03):2.215698e-03):3.022376e-03,((10:1.286639e-02,29:9.626378e-03):8.436724e-04,((6:5.001081e-03,11:1.069124e-02):2.638596e-03,(63:1.301031e-02,(15:5.894876e-03,(21:3.386323e-03,5:5.052812e-03):6.789098e-03):1.215892e-03):8.092491e-04):2.582803e-03):2.341250e-03):4.076137e-03):7.153357e-04):8.330737e-04,55:2.298863e-02):2.716712e-03):1.877703e-03):2.210383e-03):1.873999e-03,61:4.655721e-03):3.964357e-04,(30:1.776581e-02,43:5.934315e-03):6.523794e-03):2.797699e-03,54:8.499738e-03):2.549595e-03):1.662120e-03,((49:1.030582e-02,50:7.313369e-03):1.561058e-02,12:1.832695e-02):2.188069e-03):5.611088e-03,3:9.487391e-03,1:1.207799e-02);
   tree run2.650000 = [&U] (((9:7.377343e-03,(((((27:7.083460e-03,22:4.892884e-03):2.307365e-03,(25:4.738945e-03,47:3.599666e-02):3.775953e-03):5.489026e-04,((((((31:6.931251e-03,44:2.864930e-03):8.577941e-03,(((71:3.453169e-03,(70:1.374637e-02,(46:1.436869e-02,26:9.637907e-03):3.122012e-03):1.968888e-03):6.914995e-06,((((((65:3.620026e-03,64:4.296968e-03):1.914550e-03,14:1.036440e-02):1.016359e-03,(((17:3.864266e-03,51:7.564212e-03):9.365767e-03,(56:7.752443e-03,57:5.040465e-03):1.705648e-02):3.758500e-03,52:1.550700e-02):2.537860e-03):1.506307e-03,69:1.125090e-02):4.464547e-03,((8:4.830002e-03,34:2.599794e-02):1.937116e-03,((((45:2.943343e-02,33:1.593321e-03):3.740793e-03,((7:5.516325e-03,39:3.301253e-02):3.540796e-03,((32:5.041815e-03,(41:7.275257e-04,40:3.714572e-04):5.324544e-03):6.011939e-05,(16:1.269293e-02,42:1.166100e-02):2.398256e-03):2.068945e-04):4.693748e-03):5.004729e-03,4:4.005663e-03):7.096195e-04,53:1.841760e-03):6.825048e-03):3.501561e-04):3.765943e-03,(20:7.367134e-04,2:2.641268e-03):6.696313e-03):5.141491e-03):4.638890e-03,(13:2.248578e-02,((38:1.154767e-03,(35:6.979893e-03,37:3.950384e-03):4.044444e-03):4.734318e-03,36:1.181471e-02):8.267216e-03):3.934905e-03):1.539172e-03):3.231001e-03,((10:9.261651e-03,29:9.633065e-03):3.077712e-03,(((15:8.183879e-03,(21:3.856320e-03,5:8.503342e-03):7.143043e-03):1.881648e-03,(6:3.430273e-03,11:7.790486e-03):3.121080e-03):1.301172e-03,63:7.936891e-03):2.440316e-03):2.077064e-03):1.826528e-03,((68:6.199803e-03,(58:5.818970e-03,(59:4.969933e-03,60:4.574554e-03):6.318380e-04):4.146407e-03):1.430472e-03,((28:7.787487e-03,(19:1.131348e-02,18:6.763584e-03):5.126311e-03):2.433425e-03,55:2.488904e-02):1.049633e-03):6.666338e-04):3.240357e-03,(((23:8.396420e-03,24:1.043258e-03):1.093968e-02,(67:2.285257e-03,48:1.186785e-02):6.068206e-04):3.364001e-04,66:7.160322e-03):1.022266e-02):1.158852e-03,(72:1.092373e-02,62:1.106242e-02):7.540458e-03):4.255624e-04):2.944934e-03,(61:6.714450e-03,(30:8.715850e-03,43:6.223071e-03):4.610425e-03):1.036361e-03):2.646472e-03,54:6.558327e-03):4.471934e-04):2.626349e-03,(12:1.922233e-02,(49:1.122893e-02,50:7.071999e-03):1.336936e-02):5.486038e-04):6.316978e-03,3:1.200028e-02,1:9.330420e-03);
   tree run2.655000 = [&U] (3:8.572888e-03,((12:2.122331e-02,(50:8.453684e-03,49:1.738111e-03):1.083010e-02):7.107968e-04,((9:7.563753e-03,((61:3.517896e-03,((((((23:2.088485e-02,(24:3.213572e-03,66:7.146210e-03):1.641744e-03):2.045200e-03,(48:8.400511e-03,67:2.132221e-03):4.077802e-03):7.284253e-03,30:1.241114e-02):2.452316e-03,(((((18:1.180240e-02,19:2.931692e-03):6.051787e-03,28:9.788048e-03):1.175348e-03,55:2.793019e-02):6.095747e-04,((68:6.329676e-03,((60:3.741982e-03,59:4.265043e-03):1.902579e-03,58:5.983967e-03):1.491919e-03):2.737653e-03,((29:1.109977e-02,(((11:9.083847e-03,6:2.687602e-03):2.186145e-03,(((5:4.279831e-03,21:1.059599e-02):9.662215e-03,63:8.593498e-03):1.023419e-03,15:4.690718e-03):6.018747e-04):8.759576e-04,10:1.143265e-02):1.879799e-03):1.603493e-03,((((26:1.224568e-02,(46:1.631692e-02,70:1.600016e-02):3.159537e-03):1.445229e-03,(71:2.970476e-03,(((((57:1.829561e-02,(52:1.152314e-02,(51:5.757135e-03,17:5.366429e-03):8.670164e-03):1.250233e-03):2.770284e-03,(56:1.029531e-02,((64:4.336968e-03,65:4.438997e-03):2.602254e-03,14:8.596336e-03):9.393925e-04):5.803683e-04):3.539458e-03,69:5.372883e-03):4.553779e-03,(8:4.597995e-03,((34:3.193430e-02,45:2.185159e-02):1.835813e-03,((4:4.270394e-03,(33:3.857612e-03,((41:1.475117e-04,40:1.085204e-03):4.750958e-03,((32:7.568354e-03,(7:1.952565e-03,39:2.808039e-02):5.687869e-03):1.354846e-03,(16:1.276228e-02,42:1.761375e-02):2.970198e-03):1.150649e-03):1.326637e-03):1.478297e-03):2.384508e-03,53:5.223844e-03):4.583524e-03):1.425017e-03):2.487395e-03):9.592966e-04,(20:4.507967e-03,2:2.664511e-04):4.556349e-03):2.109266e-03):3.629854e-04):3.711354e-03,(13:1.541009e-02,(((38:7.856606e-04,37:8.310038e-03):1.689080e-04,35:1.439758e-03):4.779029e-03,36:8.240399e-03):1.150881e-02):5.823941e-03):3.552060e-03,(31:5.209644e-03,44:4.148035e-03):6.993065e-03):5.176104e-03):2.081313e-03):1.753521e-03):2.890901e-03,(62:7.519683e-03,72:5.701417e-03):7.941867e-03):5.735418e-04):2.838320e-03,(22:4.472183e-03,27:1.057403e-02):8.289837e-04):9.360152e-04,(25:5.636547e-03,47:3.330636e-02):2.428844e-03):1.190320e-03):1.123652e-03,43:1.385227e-02):1.877776e-03):6.081534e-04,54:7.778380e-03):3.905710e-03):5.187794e-03,1:7.804782e-03);
   tree run2.660000 = [&U] (3:1.413064e-02,((12:2.510854e-02,(50:6.578258e-03,49:1.151307e-02):1.158846e-02):1.445181e-03,(((43:1.190486e-02,((((30:1.865244e-02,(25:5.571468e-03,47:3.280375e-02):6.249593e-04):1.646548e-03,((27:9.968875e-03,(62:6.679641e-03,72:6.705538e-03):4.998677e-03):2.800292e-03,22:2.796935e-03):2.259895e-03):1.080258e-03,((55:2.928369e-02,((68:3.203298e-03,((59:4.254402e-03,60:6.330723e-03):1.362811e-03,58:5.623895e-03):4.088265e-03):2.494997e-03,((((((71:6.611848e-03,(70:1.170021e-02,(26:1.081141e-02,46:1.181275e-02):1.396347e-03):4.778815e-03):7.451711e-04,((20:8.865371e-04,2:2.809301e-04):5.438335e-03,((((52:1.911011e-02,((51:5.350650e-03,17:2.097599e-03):7.635365e-03,57:2.404987e-02):8.793610e-04):4.006665e-04,((64:4.619514e-03,65:3.368509e-03):1.538480e-03,(14:9.496160e-03,56:1.135565e-02):5.772693e-04):2.514402e-03):2.996635e-03,69:6.509742e-03):5.750435e-03,(8:2.951554e-03,((4:3.833084e-03,(53:5.996873e-03,(33:4.769830e-03,((((32:3.908047e-03,16:1.696625e-02):1.096953e-03,42:1.269224e-02):4.762466e-04,(41:1.080603e-04,40:9.831631e-04):7.615257e-03):1.617579e-03,(7:4.813030e-03,39:2.563583e-02):5.934432e-03):2.279140e-03):2.390943e-03):1.583950e-03):6.394354e-03,(34:2.877073e-02,45:2.367063e-02):5.215853e-03):9.230568e-04):6.513528e-04):2.267745e-03):1.824967e-03):5.530361e-03,(13:1.962943e-02,(((37:9.946931e-03,35:1.835589e-03):1.116687e-03,38:3.000556e-05):4.260313e-03,36:1.173437e-02):7.949563e-03):5.789079e-03):3.256605e-03,(31:3.391932e-03,44:5.130111e-03):3.552101e-03):4.083201e-03,(((((15:5.252989e-03,(5:2.182520e-03,21:1.935870e-03):1.304244e-02):1.005971e-03,(6:3.748387e-03,11:8.886226e-03):1.612211e-03):8.298993e-04,63:1.049780e-02):1.256154e-03,10:1.486887e-02):8.825602e-04,29:1.052629e-02):4.951538e-04):2.635356e-03,((18:7.543002e-03,19:6.748247e-03):2.840684e-03,28:1.041213e-02):4.184080e-03):9.032315e-04):2.396790e-03):5.095201e-04,((66:7.536658e-03,(48:9.115413e-03,(67:2.905562e-03,23:1.763794e-02):6.461246e-04):3.479811e-03):1.503893e-03,24:4.351818e-03):5.674802e-03):3.707449e-03):1.880909e-03,61:3.276321e-03):1.685585e-03):2.517999e-03,54:8.573224e-03):6.664076e-03,9:1.081437e-02):3.138135e-03):3.995939e-03,1:1.420372e-02);
   tree run2.665000 = [&U] ((12:2.401872e-02,(((((30:1.212729e-02,43:6.136323e-03):4.111936e-03,(61:5.347849e-03,(((((48:8.148271e-03,67:2.958344e-03):1.340183e-03,(23:1.192511e-02,24:9.030552e-03):1.554873e-03):2.103257e-03,66:8.656379e-03):6.640658e-03,((((((31:5.333572e-03,44:6.671828e-03):5.250092e-03,(((((20:2.739102e-03,2:5.552832e-04):2.487837e-03,(((((52:1.242510e-02,(17:1.623919e-03,51:8.637595e-03):5.276299e-03):2.891117e-03,(65:3.269683e-03,64:4.402429e-03):1.547720e-03):4.508519e-04,14:7.410434e-03):1.086859e-03,(57:1.409813e-02,56:8.329984e-03):2.528785e-03):3.939125e-03,69:7.715962e-03):4.212833e-03):2.221293e-03,((8:1.812042e-03,((4:5.749482e-03,((45:2.224792e-02,33:5.351734e-03):7.320419e-03,(((42:1.767646e-02,(16:9.856239e-03,32:5.892319e-03):2.172028e-03):6.864746e-04,(7:3.563525e-03,39:2.553427e-02):5.366820e-03):1.081909e-03,(41:4.403426e-04,40:4.106008e-04):4.862505e-03):5.453295e-03):5.210350e-04):1.804241e-03,53:5.272715e-03):6.337205e-03):9.540700e-04,34:2.981722e-02):2.914474e-03):8.317994e-04,((26:1.115766e-02,(46:1.686008e-02,70:1.049270e-02):2.977457e-03):2.842477e-03,71:4.402734e-03):3.385205e-04):5.899905e-03,(13:2.159940e-02,(((38:1.992217e-03,35:1.677896e-03):4.817907e-04,37:8.062355e-03):4.082414e-03,36:7.725283e-03):1.057358e-02):5.087061e-03):3.374725e-03):5.017701e-03,(((11:8.815714e-03,6:5.145362e-03):1.661833e-03,(((21:4.811046e-03,5:2.272119e-03):1.124493e-02,63:1.100922e-02):1.659343e-03,15:4.571945e-03):6.059020e-04):3.413760e-03,(29:9.686849e-03,10:1.430566e-02):4.620350e-03):2.447419e-03):4.522527e-03,((28:8.474149e-03,(19:3.757772e-03,18:5.327270e-03):6.655233e-03):2.980478e-03,(68:4.619010e-03,(58:4.709445e-03,(60:5.339129e-03,59:3.858766e-03):2.105459e-04):4.454960e-03):2.131754e-03):8.936522e-04):1.947142e-03,55:2.530665e-02):1.708508e-03,(72:1.062731e-02,62:1.163815e-02):6.079347e-03):2.640046e-03):2.440191e-03,((22:3.921661e-03,27:7.930134e-03):1.267570e-03,(25:7.203304e-03,47:3.617194e-02):3.374088e-03):9.890230e-04):1.207456e-03):8.666741e-04):2.321865e-03,54:8.569304e-03):6.775398e-04,9:1.044001e-02):2.134968e-03,(49:5.912419e-03,50:1.032867e-02):1.053567e-02):3.716049e-04):4.274238e-03,3:1.049924e-02,1:1.024777e-02);
   tree run2.670000 = [&U] ((((49:7.387185e-03,50:8.523238e-03):1.489035e-02,12:1.977521e-02):7.054128e-04,((((30:1.150510e-02,43:2.630508e-03):9.183865e-03,(((22:4.905687e-03,27:8.477147e-03):2.145018e-03,(25:6.996408e-03,47:3.572884e-02):2.221006e-03):1.457235e-03,((((72:9.552582e-03,62:1.792568e-02):5.043976e-03,((((19:3.737962e-03,18:3.194377e-03):1.140030e-02,28:8.956361e-03):3.014050e-03,((((31:6.589553e-03,44:2.726143e-03):5.417628e-03,(((8:5.121344e-03,(((34:3.528402e-02,(20:3.467120e-04,2:3.604921e-03):6.760322e-03):1.605190e-03,(((57:1.354823e-02,56:3.477652e-03):1.109187e-02,(14:7.042819e-03,((52:1.786939e-02,(17:6.454787e-03,51:8.902230e-03):1.040874e-02):3.368511e-03,(65:3.054298e-03,64:3.156265e-03):1.172037e-03):7.862175e-04):1.607864e-03):3.110618e-03,69:5.391935e-03):3.871636e-03):6.576135e-04,((53:4.043635e-03,(((32:4.911803e-03,(7:2.146933e-03,39:2.852658e-02):3.685010e-03):2.490418e-03,((41:1.278557e-03,40:1.009402e-03):8.153151e-03,(16:1.175334e-02,42:1.729360e-02):2.744933e-03):3.325022e-04):8.720670e-03,(33:4.461295e-03,45:2.445130e-02):1.650219e-03):2.039795e-03):2.002661e-05,4:4.934641e-03):9.303921e-03):9.640674e-04):2.782976e-03,(((46:1.647480e-02,26:1.200351e-02):1.996248e-03,70:1.025005e-02):3.279381e-03,71:7.346052e-03):1.864902e-03):9.673869e-03,(13:2.376374e-02,(((37:9.788831e-03,35:1.015138e-03):8.796975e-04,38:1.230807e-03):8.503887e-03,36:8.381073e-03):4.517055e-03):1.009870e-02):1.340622e-03):4.680477e-03,((10:1.241733e-02,29:9.901177e-03):2.966209e-03,((((21:7.538076e-03,5:6.924475e-03):2.543136e-03,63:1.170471e-02):2.119400e-03,15:7.197448e-03):1.015930e-03,(11:1.066005e-02,6:4.098558e-03):3.455193e-03):1.781181e-03):1.304219e-03):1.833131e-03,(68:5.762091e-03,((59:5.311891e-03,60:2.622993e-03):1.806930e-03,58:4.058677e-03):2.298760e-03):1.129312e-03):2.406931e-03):2.753235e-03,55:2.497921e-02):5.704709e-04):2.613020e-03,(24:1.017249e-02,((67:5.233028e-03,(48:1.239202e-02,23:2.008743e-02):1.135606e-04):8.408735e-04,66:4.921854e-03):9.619440e-04):8.333211e-03):5.002232e-04,61:5.715165e-03):2.604870e-03):8.911363e-04):2.438428e-03,9:1.048602e-02):1.473749e-03,54:7.804410e-03):2.821416e-03):3.434714e-03,3:8.184543e-03,1:1.242518e-02);
   tree run2.675000 = [&U] (3:1.061391e-02,(((50:1.289898e-02,49:7.385355e-03):7.424752e-03,12:1.637920e-02):1.138626e-03,(((((61:4.618794e-03,(((23:1.585153e-02,(24:5.509170e-05,66:4.187121e-03):4.934156e-03):2.834873e-04,(67:5.722760e-03,48:7.745845e-03):1.778015e-03):6.027965e-03,((62:1.055284e-02,72:7.809688e-03):5.603822e-03,(55:2.348892e-02,(((58:4.825489e-03,(59:7.246281e-03,60:6.373792e-03):8.151176e-04):3.754614e-03,68:5.626539e-03):3.659507e-03,((((((21:3.210090e-03,5:5.887393e-03):1.023601e-02,(15:3.916099e-03,63:1.610283e-02):1.660302e-03):1.305661e-03,(6:3.833804e-03,11:1.093991e-02):2.459686e-03):2.126508e-03,(10:1.366788e-02,29:6.786542e-03):1.790633e-03):4.447898e-03,(((((((((((56:7.532316e-03,57:2.660512e-02):2.428700e-03,(14:9.867799e-03,(64:4.410932e-03,65:5.106137e-03):3.414956e-03):6.266584e-04):1.002941e-03,((17:8.166837e-03,51:7.131186e-03):1.001506e-02,52:1.365686e-02):1.386924e-03):2.336586e-03,69:6.737606e-03):7.467494e-03,(((4:6.180593e-03,((((32:8.416119e-03,16:9.879400e-03):1.047757e-03,(39:2.765593e-02,7:4.801007e-03):5.788009e-03):1.063923e-03,(42:1.591522e-02,(41:1.030817e-03,40:1.210231e-03):1.043357e-02):2.211780e-04):1.241078e-03,(33:4.168875e-04,45:2.065256e-02):6.247555e-03):4.130829e-03):7.379016e-04,53:3.968546e-03):7.984382e-03,8:6.967618e-03):2.492555e-04):3.300363e-04,34:2.863322e-02):8.616942e-04,(20:1.606221e-03,2:1.579065e-03):2.152153e-03):1.350935e-03,71:2.625346e-03):7.341553e-04,(26:1.286820e-02,(70:1.421273e-02,46:1.672161e-02):1.647984e-04):3.705576e-03):6.193648e-03,(13:1.918695e-02,((35:2.298214e-03,(37:3.542770e-03,38:1.865627e-03):1.745486e-03):3.243220e-03,36:1.332723e-02):7.312410e-03):7.641781e-03):3.089080e-03,(31:6.923553e-03,44:4.332396e-03):3.995695e-03):5.257795e-03):3.246930e-03,((19:7.403497e-03,18:5.673410e-03):7.766410e-03,28:9.721108e-03):5.752894e-03):1.573434e-03):7.819204e-04):1.289451e-03):1.148271e-03):2.139924e-03):1.022405e-03,((27:7.906266e-03,22:3.448421e-03):2.019064e-03,(47:3.252356e-02,25:5.292414e-03):2.569567e-03):6.951791e-04):8.922226e-04,(30:1.886677e-02,43:4.322011e-03):6.599732e-03):3.180114e-03,9:8.992532e-03):1.362442e-03,54:5.967858e-03):4.926891e-03):2.658971e-03,1:1.116497e-02);
   tree run2.680000 = [&U] (3:8.673318e-03,(((43:9.297055e-03,(54:7.108166e-03,(61:7.969888e-03,(((((48:1.200131e-02,67:1.307375e-03):1.978771e-03,(66:4.144738e-03,(23:1.058331e-02,24:1.826380e-03):9.469982e-03):1.773727e-03):5.730234e-03,((((68:4.309786e-03,((60:4.656923e-03,59:6.495470e-03):2.109126e-03,58:7.573184e-03):2.274675e-03):1.243661e-03,((18:3.809650e-03,19:7.094478e-03):3.102496e-03,28:1.063530e-02):3.879386e-03):1.022695e-03,(((((26:1.288249e-02,46:1.212625e-02):3.030001e-03,(((((((51:7.040059e-03,17:4.478578e-03):6.070939e-03,52:1.364343e-02):1.725395e-03,((64:4.885103e-03,65:3.498235e-03):1.112735e-03,(14:6.901786e-03,56:9.188682e-03):7.089259e-04):2.762772e-03):2.038238e-03,57:1.878142e-02):1.136377e-03,69:7.230315e-03):2.828502e-03,((8:1.798396e-03,(((((((42:1.626478e-02,16:1.289335e-02):1.139039e-03,33:4.326763e-03):2.512703e-03,(41:3.770726e-04,40:5.120998e-04):5.145447e-03):2.375347e-03,(32:2.725834e-03,(7:2.466556e-03,39:2.660537e-02):9.340674e-04):5.894383e-03):7.466576e-03,4:2.504839e-03):1.668713e-03,53:1.602001e-03):2.026417e-03,(34:3.237757e-02,45:3.177350e-02):4.979537e-04):3.004000e-03):1.545075e-03,(20:3.242903e-04,2:3.556245e-03):8.582301e-03):5.444206e-04):8.092682e-04,(71:5.630081e-03,70:1.050071e-02):1.351918e-03):3.974392e-03):4.858834e-03,(13:1.883853e-02,((38:4.444228e-04,(35:5.754968e-03,37:3.563628e-03):2.593677e-03):4.648692e-03,36:9.800344e-03):5.164221e-03):7.182580e-03):2.912434e-03,(31:3.942006e-03,44:3.028859e-03):7.138595e-03):6.536529e-03,((10:1.061479e-02,29:6.595396e-03):3.975639e-03,((((5:2.626624e-03,21:9.389478e-04):9.229022e-03,63:5.505087e-03):1.961065e-03,15:5.142972e-03):1.447932e-03,(11:1.018518e-02,6:8.289561e-03):2.340576e-03):1.549463e-03):2.843537e-03):2.914809e-03):1.648987e-03,55:2.449038e-02):9.968270e-04):1.711118e-03,(62:5.874174e-03,72:8.000243e-03):6.062603e-03):8.574565e-04,(((30:1.195723e-02,27:7.188453e-03):2.338678e-03,22:4.152570e-03):3.452487e-03,(25:5.464086e-03,47:3.572461e-02):2.497145e-03):3.752836e-04):4.549315e-03):3.716221e-04):1.196952e-03):2.107089e-03,9:6.282071e-03):3.149609e-03,(12:1.998084e-02,(50:9.453315e-03,49:9.286849e-03):1.314848e-02):3.450461e-04):2.093065e-03,1:1.232011e-02);
   tree run2.685000 = [&U] (3:9.315519e-03,(((50:9.860205e-03,49:1.251501e-02):1.097799e-02,12:1.689123e-02):1.326319e-03,(9:1.255521e-02,(54:6.681702e-03,(43:8.694044e-03,((61:1.357688e-03,30:3.429707e-03):8.589138e-03,((22:3.373378e-03,(27:6.577195e-03,(((55:1.964119e-02,(((((((((8:3.123946e-03,(34:2.896827e-02,(53:3.449198e-03,(((((39:2.407367e-02,7:4.253210e-03):5.697249e-03,32:9.893628e-03):2.587298e-04,((16:8.885649e-03,42:1.322160e-02):2.556668e-03,(41:2.315914e-03,40:1.152104e-03):6.717422e-03):1.202299e-03):5.657000e-03,(33:3.134869e-03,45:2.894669e-02):1.054491e-03):3.343120e-03,4:3.211477e-03):6.294087e-04):5.158753e-03):1.380783e-03):5.554565e-04,((20:2.755617e-04,2:2.604943e-03):6.334602e-03,(69:6.691443e-03,((56:8.789539e-03,((14:8.271540e-03,64:6.549431e-03):3.817665e-04,65:2.972864e-03):2.339702e-04):3.583537e-03,(((17:4.738182e-03,51:6.488921e-03):3.555375e-03,57:2.832337e-02):3.345615e-03,52:1.649073e-02):1.755249e-03):5.197923e-03):1.910022e-03):4.008265e-03):2.280586e-03,(70:1.326911e-02,(46:8.164979e-03,26:4.402531e-03):3.907015e-03):2.934433e-03):9.490560e-04,71:4.493434e-03):7.196775e-03,(13:1.895691e-02,(((38:1.485713e-03,37:1.738584e-03):1.270581e-03,35:2.805292e-04):4.808819e-03,36:7.487206e-03):8.966718e-03):6.140948e-03):1.905941e-03,(31:4.783318e-03,44:5.309014e-03):7.559643e-03):6.386671e-03,(((63:1.040447e-02,(21:4.873760e-03,5:1.377910e-03):8.764000e-03):2.449973e-03,(6:5.958022e-03,(11:1.055539e-02,15:6.307889e-03):1.466615e-03):1.612221e-03):1.035594e-03,(29:1.409204e-02,10:1.085670e-02):1.238641e-03):3.967800e-03):2.038295e-03,((58:3.523159e-03,(59:3.418252e-03,60:6.412768e-03):1.534555e-03):1.809150e-03,68:3.910810e-03):3.567526e-03):4.381318e-04,((19:9.084005e-03,18:6.975161e-03):2.770892e-03,28:1.045426e-02):4.528035e-03):5.317584e-04):1.658282e-03,(62:1.016852e-02,72:7.648020e-03):7.124830e-03):2.599791e-03,(66:6.908568e-03,((48:1.076396e-02,67:5.045245e-03):3.596614e-03,(24:7.611943e-04,23:2.630214e-03):8.896957e-03):6.778728e-04):8.308775e-03):2.494267e-03):4.392007e-04):2.304519e-04,(47:3.199577e-02,25:5.440901e-03):4.198664e-03):1.784943e-03):2.240367e-03):1.759925e-03):1.859062e-03):1.362707e-03):4.623636e-03,1:1.225542e-02);
   tree run2.690000 = [&U] (3:6.786778e-03,((((43:1.067717e-02,(((((47:3.227738e-02,25:8.314304e-03):2.139114e-03,((((62:1.149320e-02,72:5.583607e-03):7.397303e-03,55:2.679147e-02):1.951092e-04,((((19:9.255457e-03,18:4.747248e-03):3.425252e-03,28:9.382753e-03):5.454338e-03,((58:3.921902e-03,(59:5.092489e-03,60:4.910641e-03):1.028239e-03):1.664617e-03,68:6.435360e-03):3.409488e-03):1.495337e-03,((29:1.357556e-02,(10:1.387429e-02,((63:9.784860e-03,(21:4.035794e-03,5:4.228614e-03):5.261173e-03):1.416900e-03,((6:6.437495e-03,11:6.448968e-03):2.949959e-03,15:4.123123e-03):4.881074e-03):2.947728e-03):6.555943e-04):9.169404e-04,((31:6.047119e-03,44:3.552832e-03):3.474495e-03,((71:2.470828e-03,((70:1.411949e-02,(46:9.133595e-03,26:7.948034e-03):4.772488e-04):3.158006e-03,(((69:9.954665e-03,(((52:1.690971e-02,57:2.018608e-02):3.319070e-03,(17:2.840440e-03,51:6.745246e-03):6.125929e-03):1.948921e-03,((64:4.514384e-03,65:1.948753e-03):1.698983e-03,(56:1.008630e-02,14:6.269937e-03):2.210827e-03):2.057033e-03):1.148134e-03):2.471394e-03,(20:4.353324e-04,2:1.372131e-03):3.696336e-03):1.632564e-03,(8:7.169271e-03,(34:2.743716e-02,(53:3.358028e-03,(4:1.900601e-03,((33:2.571005e-03,45:1.937108e-02):4.130895e-03,(16:8.481105e-03,(((32:3.766730e-03,42:1.340569e-02):1.090963e-03,(39:2.364327e-02,7:4.756568e-03):5.242465e-03):6.860326e-04,(41:4.292966e-04,40:6.369131e-04):5.288889e-03):1.283670e-03):5.834038e-03):2.201797e-03):3.326301e-04):3.419991e-03):4.690189e-03):2.019561e-03):5.261490e-04):1.085114e-03):6.947585e-03,(13:2.018222e-02,((38:4.813094e-04,(37:2.547164e-03,35:2.303250e-03):1.553696e-03):6.207021e-03,36:7.672737e-03):4.647652e-03):5.365205e-03):1.495806e-03):7.061388e-03):1.978895e-03):2.881090e-03):3.657441e-03,(((24:2.935756e-03,23:1.302721e-02):4.107236e-03,66:6.522946e-03):3.492989e-03,(48:1.145697e-02,67:3.495495e-03):4.436746e-03):7.450303e-03):1.974797e-03):8.909957e-04,(27:1.076473e-02,22:3.780285e-03):3.502849e-04):3.182376e-03,30:1.166336e-02):1.092627e-03,61:7.496243e-03):1.356447e-03):8.812901e-04,54:9.998086e-03):4.241493e-04,9:7.601386e-03):2.891792e-03,(12:1.714437e-02,(50:4.987747e-03,49:4.925462e-03):1.956623e-02):1.177708e-03):5.208017e-03,1:1.038488e-02);
   tree run2.695000 = [&U] (3:7.196052e-03,((((54:6.249972e-03,(61:7.525316e-03,(((27:7.384679e-03,22:4.874186e-03):2.210437e-03,((((62:1.421320e-02,72:8.723214e-03):6.048149e-03,((((68:3.514993e-03,((59:3.906623e-03,60:6.795407e-03):1.135316e-03,58:7.378601e-03):1.137653e-03):1.395043e-03,((18:1.681456e-03,19:6.787142e-03):3.510630e-03,28:8.988340e-03):5.345453e-03):4.182383e-03,55:2.341348e-02):3.737577e-05,((((15:6.349503e-03,((5:5.787793e-03,21:7.031318e-03):4.544668e-03,63:8.654782e-03):2.412995e-03):8.287029e-04,(11:1.633342e-02,6:6.015608e-03):1.833650e-03):5.967650e-03,(10:8.887570e-03,29:9.818133e-03):4.741624e-03):2.386104e-03,(((13:2.079851e-02,((38:3.576252e-04,(35:1.970951e-03,37:4.078936e-03):1.724951e-04):4.864518e-03,36:1.216101e-02):8.601413e-03):6.511113e-03,((46:1.674025e-02,(70:1.404828e-02,26:7.238002e-03):4.269207e-04):1.559632e-03,(((20:8.770829e-04,2:8.431899e-03):4.265811e-03,((((((64:3.840244e-03,65:3.669588e-03):1.187987e-03,(56:1.189797e-02,14:6.639939e-03):2.616077e-03):1.064291e-03,(((51:5.403185e-03,17:2.749659e-03):1.060985e-02,57:2.757279e-02):2.393059e-03,52:1.527873e-02):2.635929e-03):3.073552e-03,69:1.004832e-02):3.357756e-03,8:4.177555e-03):1.030380e-03,((34:2.210222e-02,45:2.033489e-02):4.776836e-03,(53:2.749083e-03,(4:5.648707e-03,(33:7.505777e-03,(((32:4.067604e-03,16:1.480954e-02):1.037604e-03,((41:2.865505e-04,40:2.225896e-03):6.732536e-03,42:1.991956e-02):2.358127e-03):4.859535e-04,(7:2.607132e-03,39:3.237247e-02):9.821609e-03):4.996550e-03):3.699559e-03):1.404445e-04):3.104807e-03):7.244730e-03):4.734995e-04):2.538238e-03,71:4.025309e-03):2.965506e-04):7.143902e-03):3.241335e-03,(31:5.939588e-03,44:4.278913e-03):2.726604e-03):7.966717e-03):2.156384e-03):1.585714e-03):2.689043e-04,(((23:1.789981e-02,(67:9.602470e-04,48:1.004667e-02):6.038361e-03):1.067141e-03,66:5.798943e-03):2.933200e-03,24:8.374153e-03):9.176397e-03):3.160026e-03,((47:3.423570e-02,30:1.341647e-02):4.433642e-03,25:6.935777e-03):2.893570e-03):1.604956e-04):1.109098e-03,43:1.397708e-02):1.226732e-03):1.173779e-03):2.840693e-03,9:1.204033e-02):4.510897e-03,12:2.235187e-02):4.940630e-04,(50:3.069679e-03,49:9.108597e-03):1.714916e-02):3.095946e-03,1:1.267375e-02);
   tree run2.700000 = [&U] (3:7.112932e-03,(((50:6.917879e-03,49:5.199560e-03):1.151540e-02,(((43:1.154756e-02,(61:7.298313e-03,(((30:1.390539e-02,47:3.133533e-02):1.351908e-03,25:6.326563e-03):2.625232e-03,((27:9.751545e-03,22:3.979692e-03):1.309314e-03,(((62:1.294690e-02,72:8.812093e-03):7.251276e-03,(((((((15:7.791988e-03,((5:3.932041e-03,21:3.109170e-03):7.936063e-03,63:8.928877e-03):1.640766e-03):2.111395e-03,(11:1.235927e-02,6:6.076900e-03):1.553856e-03):2.872471e-03,10:1.171562e-02):4.240430e-04,29:1.163057e-02):1.931707e-03,(((((46:8.931127e-03,70:1.279919e-02):6.723759e-03,((26:8.441819e-03,(((57:2.503583e-02,(((51:7.679864e-03,17:3.371260e-03):1.084775e-02,52:1.479389e-02):2.794319e-03,((14:9.475806e-03,56:6.580988e-03):6.991741e-04,(64:4.183402e-03,65:2.648284e-03):1.884110e-03):3.139002e-03):1.836730e-03):3.908629e-03,69:6.265134e-03):4.193168e-03,(8:3.962501e-03,((34:3.606106e-02,45:2.054208e-02):1.486697e-03,(53:2.673989e-03,(4:4.838853e-03,(((42:1.927392e-02,(32:4.318309e-03,16:1.345482e-02):2.345878e-03):6.811448e-04,(7:4.387089e-03,39:3.270230e-02):8.129356e-03):2.705183e-03,(33:1.072939e-02,(41:5.376248e-05,40:9.583990e-04):7.410443e-03):1.444637e-04):9.548555e-03):4.446469e-04):3.799193e-03):2.068596e-03):2.753346e-03):2.088825e-04):5.033354e-04,(20:8.151684e-04,2:2.948540e-04):1.420571e-02):2.643537e-03):1.935233e-04,71:4.510408e-03):6.181444e-03,(31:4.802601e-03,44:2.779429e-03):2.216509e-03):1.630124e-03,(13:2.508598e-02,((35:8.927148e-04,(38:8.246676e-04,37:4.636557e-03):1.235672e-04):5.382419e-03,36:9.473191e-03):6.495916e-03):7.019396e-03):4.066225e-03):3.411118e-03,(((18:4.906192e-03,19:4.467991e-03):1.363377e-02,28:1.098768e-02):2.747335e-03,(68:7.540555e-03,((59:5.203230e-03,60:4.705803e-03):1.190821e-03,58:2.611082e-03):1.187712e-03):1.990989e-03):3.776668e-04):5.024764e-03,55:3.382804e-02):1.267256e-03):1.653003e-03,((66:8.434100e-03,(48:1.427812e-02,(67:1.483838e-03,23:1.214465e-02):4.526987e-03):1.400017e-03):1.032858e-03,24:1.204312e-02):7.158989e-03):1.733181e-03):2.721408e-04):2.557419e-03):1.405850e-04):2.660304e-03,54:8.838560e-03):8.089573e-04,9:7.463101e-03):2.316745e-03):3.217502e-05,12:1.931860e-02):5.886991e-03,1:1.325269e-02);
   tree run2.705000 = [&U] (3:1.122033e-02,((9:7.393125e-03,((43:1.423585e-02,(61:3.313914e-03,(((30:1.864806e-02,25:4.817805e-03):9.658847e-05,47:3.282964e-02):1.780967e-03,((27:7.680113e-03,22:8.189422e-03):6.746923e-04,(((62:8.348008e-03,72:5.641518e-03):4.229237e-03,(((((60:6.121453e-03,59:2.878054e-03):1.786763e-03,58:5.620450e-03):1.360372e-03,68:4.184863e-03):3.806336e-03,(((31:3.266823e-03,44:4.596034e-03):5.236118e-03,(((((69:3.376137e-03,((57:2.557238e-02,((17:2.793028e-03,51:7.698166e-03):1.043992e-02,52:1.336912e-02):6.825720e-04):1.470928e-03,((56:1.348073e-02,14:4.994935e-03):3.128227e-03,(64:4.824709e-03,65:4.287094e-03):4.450375e-04):3.622846e-03):2.510716e-03):3.897392e-03,((((33:1.563083e-03,45:2.368575e-02):2.794982e-03,(((32:7.345359e-03,(39:2.573750e-02,7:4.234882e-03):1.158629e-03):2.531158e-03,(16:1.323044e-02,42:1.404918e-02):2.417604e-03):8.764373e-04,(41:1.922025e-04,40:1.473135e-03):8.188524e-03):5.349140e-03):2.260617e-03,4:3.782077e-03):8.664278e-05,53:3.566535e-03):6.977296e-03):8.524701e-04,(((20:2.073951e-03,2:2.213678e-03):5.379959e-03,34:2.787067e-02):1.424617e-03,8:7.500799e-03):8.022588e-04):2.994585e-03,(((46:1.490667e-02,26:1.045252e-02):1.339111e-03,70:1.176172e-02):2.088025e-03,71:6.467025e-03):8.948637e-04):8.370809e-03,(13:2.191356e-02,(((38:3.135150e-04,37:3.693246e-03):7.116189e-04,35:2.121862e-03):5.601966e-03,36:8.062041e-03):9.233728e-03):7.003780e-03):3.238772e-03):3.005029e-03,(((63:9.899034e-03,((21:5.132479e-03,5:9.415677e-03):6.638469e-03,15:4.048161e-03):4.456963e-04):1.554465e-03,(6:5.088038e-03,11:1.334950e-02):1.147626e-03):1.990349e-03,(10:9.783403e-03,29:1.219876e-02):2.438518e-03):5.302301e-04):2.304313e-03):4.972092e-04,(55:2.808063e-02,(28:1.125788e-02,(19:1.002159e-02,18:8.353830e-03):3.503665e-03):1.628455e-03):6.745256e-04):1.269306e-03):2.115664e-03,(((23:7.220766e-03,24:4.841537e-03):7.138731e-03,66:1.009605e-02):1.672759e-03,(67:3.747063e-03,48:1.311546e-02):3.355753e-03):1.021427e-02):5.062572e-03):4.141130e-04):3.907238e-03):1.022882e-03):1.946442e-03,54:7.991056e-03):5.147273e-03):1.102844e-03,(12:1.988102e-02,(50:9.391407e-03,49:6.076136e-03):8.090442e-03):2.928001e-03):5.786487e-03,1:9.355411e-03);
   tree run2.710000 = [&U] (3:1.064864e-02,((50:1.055346e-02,49:4.822816e-03):1.108019e-02,(((((61:6.005851e-03,43:1.399866e-02):4.237012e-04,(((27:8.368146e-03,22:7.410601e-03):3.373956e-03,((((((19:6.782657e-03,18:3.471122e-03):5.966767e-03,28:6.809958e-03):2.929580e-03,55:1.877185e-02):2.835738e-03,((((60:8.249314e-03,59:4.601225e-03):6.484431e-04,58:4.402300e-03):2.150494e-03,68:2.165857e-03):3.537963e-03,(((31:5.812868e-03,44:5.928286e-03):1.531950e-03,((71:4.156794e-03,((((69:3.242719e-03,57:1.918171e-02):3.568932e-03,((52:1.203203e-02,(17:3.214754e-03,51:6.616430e-03):6.524337e-03):1.503477e-03,((14:5.755214e-03,56:2.065892e-02):1.758786e-03,(65:3.797718e-03,64:3.563034e-03):2.231549e-04):2.684653e-03):3.137383e-03):4.462986e-03,(((34:3.075664e-02,((53:2.575379e-03,4:5.103030e-03):1.532663e-04,((33:9.328143e-04,45:2.262204e-02):4.705932e-03,((32:8.040015e-03,(39:2.553905e-02,7:4.637634e-03):1.811113e-03):1.134872e-03,((41:2.986430e-04,40:1.835607e-04):8.282665e-03,(16:1.263627e-02,42:1.333372e-02):1.059042e-03):1.423630e-03):2.985928e-03):2.781781e-03):5.367134e-03):2.391796e-03,8:4.350227e-03):8.413862e-04,(20:7.044052e-04,2:2.176401e-03):5.310488e-03):1.463011e-03):6.572354e-04,((46:1.393586e-02,26:9.611164e-03):1.403255e-03,70:1.560309e-02):1.102494e-03):3.478995e-06):6.865554e-03,(13:2.007653e-02,(((37:3.266668e-03,35:3.899613e-04):3.284698e-04,38:3.306392e-04):5.956143e-03,36:8.478841e-03):6.113101e-03):6.747817e-03):4.441038e-03):4.807991e-03,((10:1.257848e-02,29:9.664418e-03):2.433693e-03,((11:1.014357e-02,6:4.174950e-03):6.576470e-04,(15:4.104874e-03,(63:9.098652e-03,(21:3.632344e-03,5:3.084440e-03):8.012851e-03):1.618829e-03):1.846789e-03):2.316778e-03):1.289423e-03):3.745879e-03):1.484470e-03):1.624009e-03,(62:8.525386e-03,72:8.484323e-03):6.393068e-03):1.741865e-03,((67:2.294273e-03,48:1.113920e-02):3.296877e-03,((23:3.970668e-03,24:1.638987e-03):7.828980e-03,66:1.024466e-02):9.086215e-04):1.085423e-02):1.277330e-03):3.577326e-04,((30:1.120787e-02,47:2.304410e-02):2.112220e-03,25:7.971530e-03):2.139311e-03):1.609267e-03):2.831717e-03,54:7.459669e-03):7.749595e-04,9:8.467815e-03):3.701023e-03,12:2.206407e-02):8.326055e-05):1.748312e-03,1:7.132246e-03);
   tree run2.715000 = [&U] (3:1.244905e-02,(((9:6.212347e-03,((61:6.138135e-03,((62:8.547406e-03,72:9.772299e-03):8.136367e-03,((22:5.733633e-03,27:5.198841e-03):1.723129e-03,(((((24:6.028105e-03,66:3.018279e-03):3.504705e-03,(48:8.950882e-03,(23:1.515151e-02,67:8.652699e-04):1.807891e-03):2.653601e-03):8.432379e-03,((((68:8.623562e-03,(58:4.356109e-03,(59:3.569025e-03,60:3.967277e-03):1.112872e-03):2.489164e-03):2.087994e-03,((29:1.065100e-02,(((6:6.285814e-03,11:9.640429e-03):6.069216e-04,((63:7.713311e-03,(5:6.115777e-03,21:2.083738e-03):6.434482e-03):1.636739e-03,15:7.157608e-03):1.347249e-03):3.525653e-03,10:1.274136e-02):1.575709e-03):1.321513e-03,((31:5.684182e-03,44:5.364688e-03):3.271408e-03,(((71:4.080893e-03,((20:6.126189e-04,2:2.420111e-03):2.566551e-03,((45:2.309174e-02,(34:2.282944e-02,(((33:4.926255e-03,(((41:1.660659e-04,40:1.639825e-03):7.227419e-03,(16:8.070845e-03,42:1.443157e-02):5.937422e-03):1.760958e-04,(32:5.649306e-03,(7:3.438185e-03,39:2.696398e-02):2.274621e-03):3.003451e-03):7.195953e-04):8.502365e-03,4:5.625323e-03):2.119624e-04,53:1.628426e-03):3.994554e-03):6.594113e-04):2.574839e-03,(8:2.540531e-03,(((52:1.340125e-02,(57:1.732479e-02,(51:7.612945e-03,17:3.705030e-03):4.761079e-03):2.383654e-03):7.104844e-04,((56:6.381157e-03,14:4.954740e-03):6.901325e-04,(65:5.191819e-03,64:4.315386e-03):1.955033e-03):1.354599e-03):4.374220e-03,69:5.275599e-03):4.601271e-03):2.064382e-04):2.246950e-03):1.462554e-03):1.148767e-03,(26:1.251529e-02,(46:1.439119e-02,70:1.631756e-02):4.289036e-03):2.194639e-03):4.366252e-03,(13:1.745182e-02,(((35:1.303889e-03,37:8.846626e-03):1.158566e-03,38:5.757602e-04):6.010473e-03,36:1.109042e-02):5.331267e-03):4.005445e-03):3.668440e-03):4.662120e-03):2.000790e-03):1.036997e-03,(28:6.376946e-03,(18:8.984856e-03,19:4.019674e-03):1.229351e-02):6.365635e-03):2.898241e-04,55:2.028496e-02):3.597448e-03):3.596990e-03,(47:2.973963e-02,25:4.388178e-03):2.430366e-03):4.950567e-04,30:2.121733e-02):5.932704e-04):1.133045e-03):1.105397e-03):1.797368e-03,54:6.206816e-03):8.795564e-04):9.056322e-04,43:5.659731e-03):2.071257e-03,(12:2.694289e-02,(50:1.265846e-02,49:5.575659e-03):9.812023e-03):1.695100e-03):3.571790e-03,1:9.195639e-03);
   tree run2.720000 = [&U] (3:1.119187e-02,(((50:1.106423e-02,49:8.969908e-03):8.498822e-03,12:2.650291e-02):1.465389e-04,(9:9.664059e-03,(54:1.137336e-02,(((((28:1.315034e-02,(55:2.221451e-02,(19:4.799583e-03,18:2.846298e-03):8.844991e-03):9.391709e-04):4.015279e-03,(((58:3.638748e-03,(60:3.391445e-03,59:3.832913e-03):1.072452e-03):1.663150e-03,68:6.352773e-03):2.534114e-03,(((10:1.171811e-02,29:8.938408e-03):2.715039e-03,((15:5.820003e-03,((21:3.946170e-03,5:5.970971e-03):5.761512e-03,63:8.894478e-03):1.721042e-03):1.161602e-03,(11:8.525927e-03,6:3.722760e-03):2.640383e-03):4.923600e-03):8.354207e-04,((31:5.345180e-03,44:5.339289e-03):3.805673e-03,((34:3.295353e-02,((8:1.849360e-03,(((33:1.272173e-03,45:2.460541e-02):7.526275e-03,((39:3.209984e-02,7:5.343935e-03):4.430703e-03,(((41:8.734262e-05,40:3.338635e-03):1.013660e-02,42:1.440627e-02):6.686827e-04,(16:8.698900e-03,32:3.722262e-03):1.032621e-03):7.069089e-04):3.470749e-03):6.158677e-03,(53:3.429992e-03,4:5.111348e-03):1.120286e-03):5.583254e-03):1.930868e-03,(((20:4.232300e-03,2:1.644028e-03):3.089048e-03,((70:1.410519e-02,46:2.310507e-02):2.764128e-03,26:1.419544e-02):3.377248e-03):6.849048e-04,((((52:1.554093e-02,((14:8.419014e-03,56:9.871288e-03):1.205418e-03,(64:4.358708e-03,65:5.452503e-03):8.663789e-04):1.456076e-03):5.160052e-04,(57:2.276802e-02,(17:4.713197e-03,51:7.488632e-03):7.325535e-03):2.040201e-03):2.530450e-03,69:8.170443e-03):7.615177e-03,71:9.750142e-03):3.575327e-04):5.107270e-04):2.246621e-03):5.441731e-03,(13:1.493979e-02,((37:8.407962e-03,(38:1.718686e-03,35:1.645391e-03):4.284812e-04):2.541736e-03,36:6.709501e-03):1.202176e-02):9.997834e-03):7.468283e-03):8.776135e-03):3.126757e-03):2.360764e-03):5.887658e-03,(61:6.190240e-03,((((48:1.279343e-02,67:2.868338e-03):5.530112e-03,23:1.842643e-02):2.170292e-03,66:9.099370e-03):1.328149e-05,24:7.578033e-03):8.071004e-03):2.655885e-03):3.358943e-03,(((22:5.465489e-03,27:7.210551e-03):2.832987e-04,(25:8.011920e-03,47:3.597844e-02):3.350256e-03):6.456889e-04,(62:1.017278e-02,72:9.810953e-03):6.832349e-03):1.044187e-03):7.497388e-04,(43:2.997730e-03,30:9.784080e-03):1.037496e-02):1.249083e-03):4.902518e-04):1.435794e-03):3.722238e-03,1:1.596108e-02);
   tree run2.725000 = [&U] (3:1.188347e-02,(((9:1.097984e-02,((61:3.046145e-03,54:6.589163e-03):2.601591e-04,(((30:1.091970e-02,(47:3.460544e-02,25:4.964521e-03):2.813947e-03):1.566255e-03,(22:5.170689e-03,27:1.367873e-02):2.260454e-03):8.690189e-04,(((23:1.638287e-02,66:5.935133e-03):3.756819e-03,(24:8.855700e-03,(67:3.823849e-03,48:1.204002e-02):2.870523e-03):1.588515e-03):5.361482e-03,((62:8.845186e-03,72:8.551323e-03):6.010449e-03,(55:2.386769e-02,((28:1.153885e-02,(18:2.784063e-03,19:7.072367e-03):6.997397e-03):1.007877e-02,((68:3.727512e-03,(58:4.204675e-03,(60:7.714675e-03,59:3.886981e-03):1.067420e-03):2.663511e-03):3.653312e-03,(((10:1.747114e-02,29:1.527266e-02):1.839853e-03,((6:5.034552e-03,11:1.155613e-02):4.577938e-03,((63:6.121892e-03,(5:8.487814e-03,21:7.639136e-04):6.594887e-03):3.615763e-03,15:7.682300e-03):7.559179e-04):1.298789e-03):3.734212e-03,((((71:4.309938e-03,((20:2.354483e-03,2:1.956673e-03):7.273300e-03,(8:5.280248e-03,(((((56:1.267175e-02,(65:3.542111e-03,64:3.824719e-03):9.709857e-04):8.477576e-04,14:7.624987e-03):1.194252e-03,(52:1.539543e-02,(57:2.370074e-02,(51:4.920265e-03,17:6.998832e-03):9.694086e-03):8.829194e-04):1.039886e-03):5.437231e-03,69:5.590801e-03):6.480960e-03,((45:3.493619e-02,((53:1.472262e-03,(33:6.069152e-03,4:2.835565e-03):2.343397e-03):1.412902e-03,((((7:4.068339e-03,39:3.212469e-02):3.822205e-03,42:1.507204e-02):1.170528e-03,(41:5.792853e-04,40:6.571582e-04):4.964830e-03):7.482998e-04,(32:3.916248e-03,16:1.505110e-02):3.649022e-03):7.395196e-03):3.661396e-03):7.706318e-04,34:2.874241e-02):4.314720e-03):6.265226e-04):1.213174e-03):1.839702e-03):1.304625e-03,(26:1.102229e-02,(46:1.453999e-02,70:1.130908e-02):8.039943e-04):2.910092e-03):4.975269e-03,(13:2.198297e-02,((37:2.032925e-03,(38:9.367949e-04,35:2.380003e-03):1.159401e-03):5.787026e-03,36:1.322754e-02):7.145941e-03):4.692150e-03):5.657776e-03,(31:7.050219e-03,44:6.350438e-03):5.044287e-03):5.073973e-03):3.514617e-03):1.866795e-03):1.229187e-03):1.162975e-03):4.852296e-05):3.936825e-03):2.842950e-03):2.370209e-03):1.118830e-03,43:1.499862e-02):2.289882e-03,(12:2.806489e-02,(50:5.420298e-03,49:9.229113e-03):1.910219e-02):2.049477e-03):1.922381e-03,1:1.090951e-02);
   tree run2.730000 = [&U] (((54:8.272865e-03,(9:1.299613e-02,(((27:1.123655e-02,(22:5.059027e-04,30:2.251904e-02):3.141740e-03):9.907189e-04,((25:4.286917e-03,47:3.114476e-02):5.477709e-03,(((72:9.646296e-03,62:1.169263e-02):6.138412e-03,((((19:1.025327e-02,18:1.897744e-03):3.924142e-03,28:1.210263e-02):2.985997e-03,55:2.419096e-02):2.845745e-03,((((((((38:9.537708e-04,35:3.564659e-04):1.944533e-04,37:4.973792e-03):7.374126e-03,36:8.297391e-03):6.574425e-03,13:1.954688e-02):6.114966e-03,((71:4.263770e-03,(((((45:2.986901e-02,34:3.133685e-02):7.044691e-03,(53:5.258538e-03,(4:6.561912e-03,(((7:4.473152e-03,39:3.358338e-02):8.434875e-03,((16:1.354075e-02,42:1.406704e-02):2.285566e-03,(41:6.581381e-04,40:1.422033e-03):6.024379e-03):3.300532e-03):3.744583e-05,32:8.053764e-03):6.778725e-03):2.649379e-03):3.005195e-03):2.339417e-03,((57:2.305209e-02,(((51:6.975755e-03,17:3.097731e-03):6.288361e-03,52:1.657118e-02):8.166865e-04,((14:7.580197e-03,56:8.544593e-03):6.045054e-04,(64:4.855599e-03,65:5.891131e-03):8.443005e-05):1.307878e-03):1.700348e-03):5.474676e-04,69:4.833147e-03):3.462696e-03):1.223964e-03,8:1.633450e-03):1.690725e-03,(20:3.673424e-04,2:4.494552e-03):5.901555e-03):2.590058e-03):1.043025e-03,((46:1.578074e-02,70:1.102471e-02):4.374424e-03,(26:6.062736e-03,33:1.271983e-03):4.603331e-03):1.614242e-03):6.413099e-03):3.311717e-03,(31:7.336948e-03,44:8.291384e-03):2.893538e-03):6.028355e-03,((10:1.328122e-02,(63:1.116221e-02,(((21:3.427310e-03,5:2.816239e-03):1.498013e-02,15:4.534903e-03):1.897889e-03,(11:9.044173e-03,6:4.563276e-03):1.838964e-03):3.981452e-04):4.546712e-03):2.338307e-03,29:7.634829e-03):1.487407e-03):2.164586e-03,(68:6.342938e-03,(58:3.812048e-03,(59:5.724734e-03,60:6.115686e-03):2.601329e-03):2.294109e-03):1.997330e-03):6.742414e-04):3.088125e-03):7.370046e-04,((67:3.109251e-03,48:9.567686e-03):4.727160e-03,(23:1.612746e-02,(24:1.076353e-03,66:1.539600e-04):4.314355e-03):1.442154e-03):1.199421e-02):2.061031e-03):1.270712e-03):3.380445e-03,(43:1.425358e-02,61:1.102146e-02):1.121207e-04):3.445957e-03):9.039588e-04):2.995833e-03,(12:2.480522e-02,(49:1.176819e-02,50:5.426464e-03):1.833372e-02):1.020557e-03):2.210927e-03,3:1.178029e-02,1:9.250848e-03);
   tree run2.735000 = [&U] (3:1.047083e-02,(((((((25:6.603897e-03,47:3.077372e-02):1.233435e-03,((27:8.514399e-03,22:3.611360e-03):1.282297e-03,(((62:9.766963e-03,72:6.185006e-03):5.372236e-03,(((55:2.176348e-02,(19:8.556702e-03,18:4.332918e-03):4.641860e-03):1.993699e-03,28:6.027728e-03):2.144438e-03,(((58:4.118667e-03,(60:7.193784e-03,59:2.467916e-03):8.635528e-04):2.707682e-03,68:5.324251e-03):7.518752e-04,((((31:4.571589e-03,44:5.067587e-03):5.494438e-03,(((46:9.171901e-03,26:8.568224e-03):2.275614e-03,((71:4.972565e-03,70:1.567538e-02):1.151235e-03,((2:3.850413e-03,20:2.925544e-03):2.600527e-03,(8:1.324657e-03,(((4:4.418197e-03,53:2.539646e-03):2.746205e-04,((33:1.018100e-03,45:2.240784e-02):8.807875e-04,((((32:4.770934e-03,16:1.153350e-02):7.570558e-04,(41:4.178229e-04,40:3.811632e-04):4.926354e-03):1.495939e-03,42:1.734794e-02):9.426778e-04,(39:2.602317e-02,7:5.621689e-03):5.527512e-03):4.071394e-03):2.942228e-03):5.052361e-03,(34:3.202996e-02,(69:7.720302e-03,((((14:6.141993e-03,56:1.079010e-02):6.490520e-04,(64:3.288431e-03,65:3.364096e-03):1.896028e-03):1.387708e-03,(52:1.196151e-02,(17:2.876680e-03,51:1.013638e-02):1.409546e-02):1.999140e-03):1.644463e-03,57:2.304370e-02):4.025556e-03):8.069517e-03):7.804421e-04):4.734542e-04):2.332730e-03):2.195493e-03):2.793397e-03):3.731076e-03,(13:1.765027e-02,(((37:4.404474e-03,35:7.351278e-04):6.643476e-05,38:1.245380e-03):5.892363e-03,36:9.052577e-03):1.013838e-02):8.929195e-03):2.778610e-03):6.877037e-03,(10:1.286407e-02,((15:4.437676e-03,(63:6.540835e-03,(21:2.549710e-03,5:4.946465e-03):3.950810e-03):4.236700e-03):2.619853e-03,(6:7.275929e-03,11:1.111559e-02):1.716735e-03):2.495450e-03):2.072541e-03):6.466024e-04,29:1.014531e-02):3.491859e-03):8.173923e-04):4.320576e-03):4.855816e-04,(((67:2.428505e-03,(23:1.744381e-02,66:9.731464e-03):2.925271e-03):4.632329e-04,48:9.487732e-03):1.618844e-03,24:6.241484e-03):5.077400e-03):2.379888e-03):2.683256e-04):1.936770e-03,61:3.982695e-03):7.599277e-04,(43:1.058978e-02,30:1.393571e-02):3.266127e-03):2.314295e-03,9:9.066081e-03):2.025573e-04,54:6.777492e-03):3.999906e-03,((50:6.346960e-03,49:1.505291e-02):1.517508e-02,12:2.218487e-02):5.738652e-04):2.758531e-03,1:1.327808e-02);
   tree run2.740000 = [&U] (3:1.151753e-02,((12:2.136568e-02,(50:8.183898e-03,49:5.743572e-03):8.284425e-03):6.114177e-04,(9:5.437484e-03,(54:5.149085e-03,(43:1.146404e-02,(((((((68:3.415961e-03,((59:3.966274e-03,60:4.786538e-03):9.656494e-04,58:7.086542e-03):5.573897e-04):4.023177e-03,(28:9.226213e-03,(18:6.018252e-03,19:5.276113e-03):4.620071e-03):1.555960e-03):9.185269e-04,(55:2.192418e-02,(((((5:8.168148e-03,21:2.176233e-03):1.197163e-02,((11:1.057645e-02,15:4.360076e-03):6.504312e-04,6:3.745953e-03):2.029450e-03):3.976817e-04,63:9.378797e-03):3.332345e-03,(10:1.280695e-02,29:1.014104e-02):2.304307e-03):2.112321e-03,((((((20:2.798890e-03,2:4.076620e-03):2.792062e-03,((8:3.399237e-03,(((((41:2.222507e-04,40:6.358315e-04):5.028172e-03,33:4.614301e-03):1.271336e-03,(((7:3.985664e-03,39:2.563516e-02):5.022101e-03,(42:1.406504e-02,32:5.827386e-03):1.168338e-03):1.319516e-03,16:1.318863e-02):5.435969e-04):1.003127e-02,(4:2.878642e-03,53:3.096165e-03):1.761742e-04):2.133616e-03,(34:2.581994e-02,45:2.417365e-02):4.235314e-03):3.369064e-03):2.325433e-03,(((52:1.739919e-02,((51:6.935514e-03,17:3.914113e-03):3.924135e-03,57:2.159174e-02):2.864573e-03):1.855659e-03,(65:5.413946e-03,(64:3.327656e-03,(56:1.172535e-02,14:7.185955e-03):5.521162e-03):9.687148e-04):2.110210e-03):2.918019e-03,69:6.292057e-03):5.391858e-03):2.127313e-03):1.193290e-03,71:6.787189e-03):2.755914e-04,(26:8.319017e-03,(70:1.468460e-02,46:1.351994e-02):1.602432e-03):8.413911e-04):5.620042e-03,(13:2.161037e-02,(((37:2.647487e-03,38:2.831089e-04):1.309773e-03,35:8.556821e-04):6.174669e-03,36:1.152648e-02):8.405561e-03):6.017422e-03):1.244389e-03,(31:8.806745e-03,44:4.555698e-03):2.401633e-03):4.348673e-03):1.944398e-03):1.488910e-03):2.432449e-03,(((24:4.633448e-03,66:3.824234e-03):4.563026e-04,23:1.624848e-02):3.902722e-03,(67:2.361583e-03,48:1.390407e-02):1.791744e-03):9.974292e-03):1.219795e-03,(62:9.128379e-03,72:6.203852e-03):6.897289e-03):2.913643e-03,((25:6.087741e-03,(30:2.089965e-02,47:2.625696e-02):4.393145e-04):6.832736e-04,(27:9.580939e-03,22:3.377985e-03):1.577988e-03):7.303037e-04):2.583075e-03,61:1.004815e-02):3.221169e-03):1.182338e-03):3.176759e-04):2.257465e-03):3.263868e-03,1:1.302374e-02);
   tree run2.745000 = [&U] ((((9:9.696356e-03,(61:3.954841e-03,((43:6.876994e-03,30:1.285713e-02):4.342904e-03,(((62:5.647678e-03,72:5.336183e-03):7.562948e-03,((((48:9.047538e-03,67:9.661139e-04):6.755440e-03,(24:8.620425e-03,(23:1.761977e-02,66:5.133564e-03):1.755352e-03):5.928050e-04):7.026556e-03,55:2.429590e-02):1.130026e-03,(((28:9.619033e-03,(19:1.045889e-02,18:3.509570e-03):3.854259e-03):5.693744e-03,((10:1.221599e-02,((6:5.668452e-03,11:1.349206e-02):3.049863e-03,(15:5.965453e-03,((21:3.880185e-03,5:3.795160e-03):7.022191e-03,63:9.893309e-03):9.940794e-04):1.368442e-03):3.450312e-03):1.569801e-03,(((31:5.471195e-03,44:5.677935e-03):2.702646e-03,((((8:6.988951e-03,((4:2.284249e-03,(((33:3.611448e-03,45:1.884697e-02):1.896274e-03,((39:3.045461e-02,7:5.470887e-03):9.622376e-03,((42:1.583945e-02,(16:8.745816e-03,32:5.039925e-03):2.349176e-03):2.019592e-04,(41:4.944289e-04,40:1.601019e-04):9.075908e-03):9.387463e-05):4.510414e-03):1.122138e-03,53:3.321743e-03):4.532093e-04):9.956109e-03,(((69:6.767618e-03,((14:7.981403e-03,((64:4.535799e-03,65:6.041681e-03):2.768117e-04,56:9.229084e-03):1.275003e-03):3.238606e-03,(57:1.625441e-02,((17:4.908471e-03,51:8.078761e-03):8.907629e-03,52:1.392940e-02):2.016218e-03):1.896661e-03):4.232489e-03):1.360752e-03,(2:3.433027e-03,20:4.102228e-04):8.592602e-03):4.669413e-03,34:3.299739e-02):6.038439e-05):1.533997e-03):2.670527e-03,((26:7.641462e-03,46:1.556342e-02):9.191492e-04,70:1.651390e-02):3.244953e-03):1.098731e-03,71:6.186175e-03):3.801469e-03,(13:1.739229e-02,((38:1.202529e-03,(35:1.996242e-03,37:2.625350e-03):2.233850e-04):8.587410e-03,36:9.040395e-03):6.134452e-03):4.418401e-03):3.008288e-03):4.821340e-03,29:1.288857e-02):6.384577e-04):4.330236e-03):9.170148e-04,((58:3.505107e-03,(60:4.554861e-03,59:1.972640e-03):1.299784e-03):3.206482e-03,68:8.699931e-03):4.741312e-03):7.788974e-04):1.796886e-03):3.251059e-03,((27:9.507992e-03,22:1.578694e-03):1.985985e-03,(25:5.200845e-03,47:3.073727e-02):2.344457e-03):4.167876e-04):1.691373e-03):2.909958e-04):2.401315e-03):4.407348e-04,54:5.185965e-03):4.451115e-03,(12:1.660744e-02,(50:4.333826e-03,49:8.031572e-03):1.298611e-02):2.516592e-04):2.976352e-03,3:8.603555e-03,1:8.331361e-03);
   tree run2.750000 = [&U] (3:6.888410e-03,(((54:7.930314e-03,((((22:2.695661e-03,27:1.285552e-02):1.051206e-03,((47:3.525993e-02,25:7.384081e-03):1.439810e-03,(30:1.189646e-02,(((66:5.987634e-05,24:4.186086e-03):5.860119e-03,((23:1.740630e-02,67:2.792255e-03):2.182103e-03,48:1.193286e-02):2.911250e-03):8.822217e-03,(((((60:6.693727e-03,59:5.235919e-03):7.925298e-04,58:5.924994e-03):1.466676e-03,68:5.994929e-03):3.333189e-03,((((6:2.467458e-03,11:8.267187e-03):4.665118e-03,(((5:8.287415e-03,21:4.713464e-03):9.414762e-03,63:7.597856e-03):3.468676e-03,15:6.221227e-03):2.608176e-03):5.111468e-03,((((46:8.372118e-03,26:5.836258e-03):1.558789e-03,(70:1.248047e-02,(71:3.170667e-03,(((20:1.775198e-03,2:4.281386e-03):5.581315e-03,(((((64:5.412196e-03,65:4.928635e-03):2.156817e-03,((17:3.486336e-03,51:5.666125e-03):8.217057e-03,52:1.103087e-02):2.500407e-03):2.900933e-03,(57:1.023722e-02,56:1.558729e-03):1.210708e-02):1.633576e-03,14:1.030131e-02):2.819969e-03,69:4.057451e-03):4.908417e-03):4.135304e-04,(((4:4.498623e-03,(53:3.650241e-03,(((7:3.568999e-03,39:3.145498e-02):2.794009e-03,32:6.598982e-03):7.187782e-03,(((42:1.257506e-02,33:8.615872e-03):3.437232e-03,16:1.246648e-02):4.592576e-04,(41:7.858038e-04,40:1.772856e-03):8.604485e-03):1.519303e-03):6.851410e-03):3.495791e-04):3.161244e-03,(45:2.684306e-02,34:2.260596e-02):3.342636e-03):1.825719e-03,8:3.160605e-03):1.604226e-03):3.199996e-03):2.534423e-04):3.243549e-03):6.971074e-03,(13:1.869769e-02,(((35:1.156414e-03,37:5.805616e-03):3.773531e-03,38:7.714724e-04):3.830490e-03,36:8.696995e-03):6.694471e-03):6.406752e-03):2.934708e-03,(31:5.262061e-03,44:4.728295e-03):8.042474e-03):2.890760e-03):2.858432e-04,(10:1.039816e-02,29:1.133243e-02):2.072467e-03):2.925238e-03):7.955111e-05,(((19:5.301484e-03,18:5.985530e-03):4.758598e-03,28:9.170110e-03):3.465070e-03,((72:6.545135e-03,62:1.193643e-02):4.782088e-03,55:2.118142e-02):4.616227e-04):2.338067e-03):3.628983e-03):4.289635e-03):9.051175e-04):1.482727e-03):2.673189e-03,43:1.540221e-02):4.269173e-04,61:8.387540e-03):2.914092e-03):9.430683e-04,9:8.720043e-03):2.807067e-03,(12:1.456435e-02,(49:6.180110e-03,50:8.546690e-03):9.363149e-03):1.658697e-03):3.303563e-03,1:1.428493e-02);
   tree run2.755000 = [&U] (3:1.017581e-02,((49:9.909347e-03,50:6.142993e-03):1.734137e-02,(((54:9.876929e-03,(43:7.034213e-03,((((22:2.446636e-03,27:1.281579e-02):1.560489e-03,((47:3.171397e-02,25:4.881801e-03):2.069511e-03,30:1.757278e-02):1.423430e-03):2.628949e-03,((72:8.895568e-03,62:1.164155e-02):5.539138e-03,(((23:1.834551e-02,(48:1.252615e-02,67:3.332369e-03):4.549987e-03):2.279476e-04,(66:1.281440e-03,24:2.177336e-03):5.012276e-03):9.527691e-03,((((((11:1.172614e-02,6:5.412001e-03):3.836320e-04,(((5:4.330103e-03,21:3.860011e-03):5.931205e-03,63:4.998168e-03):3.925607e-03,15:4.001082e-03):1.895023e-03):2.073045e-03,(10:1.057085e-02,29:1.203877e-02):4.264587e-03):3.767911e-03,(((71:4.352361e-03,(((46:1.165441e-02,70:1.185629e-02):7.354632e-04,26:1.138091e-02):1.998721e-03,((20:7.951167e-04,2:6.013544e-04):6.869133e-03,((((((7:6.978108e-03,39:2.971893e-02):6.464320e-03,((41:2.218455e-05,40:4.185556e-04):4.752054e-03,((16:1.492983e-02,(33:5.967801e-03,42:1.272711e-02):5.302206e-03):1.812045e-03,32:6.330420e-03):3.355817e-04):9.640086e-04):5.915376e-03,53:2.691616e-03):3.663699e-04,4:3.841845e-03):8.316315e-03,(45:3.605313e-02,34:2.557650e-02):1.884390e-03):6.180543e-03,(8:6.905661e-03,((((52:1.904582e-02,((17:4.277610e-03,51:1.077911e-02):5.063266e-03,(57:1.055124e-02,56:8.134221e-03):1.268750e-02):5.661379e-04):8.260080e-04,(64:6.865781e-03,65:3.218468e-03):3.083550e-03):1.543046e-03,14:1.184753e-02):1.461858e-03,69:4.862276e-03):5.651547e-03):7.727914e-04):1.743805e-03):9.309467e-04):4.593173e-04):4.896282e-03,(13:2.244705e-02,(((37:3.743473e-03,35:8.731564e-04):2.599420e-05,38:2.937662e-04):7.323228e-03,36:9.117617e-03):7.865806e-03):9.022298e-03):2.247458e-03,(31:2.736146e-03,44:3.078280e-03):4.028219e-03):2.841693e-03):4.283658e-03,((55:3.025757e-02,(19:5.010025e-03,18:7.648291e-03):7.819751e-03):9.212839e-04,28:8.837555e-03):2.326789e-03):1.501411e-04,(((60:2.730128e-03,59:5.616247e-03):2.484343e-03,58:5.435949e-03):2.221271e-03,68:3.910182e-03):3.324211e-03):4.748974e-03):1.179318e-03):3.642992e-03):1.515574e-03,61:7.458695e-03):2.266837e-03):1.785132e-03):1.569968e-03,9:5.761711e-03):3.781949e-03,12:2.627650e-02):5.065792e-04):5.043086e-03,1:1.274358e-02);
   tree run2.760000 = [&U] (3:9.877554e-03,(((9:9.320739e-03,(54:5.932573e-03,(43:1.324034e-02,(((((((((((11:8.775638e-03,15:6.580290e-03):1.691794e-03,6:7.444170e-03):3.535895e-03,((5:1.445974e-03,21:1.620936e-03):8.413298e-03,63:9.001738e-03):2.803703e-03):3.490661e-03,(10:1.006644e-02,29:1.146431e-02):4.397844e-03):3.450772e-03,((((70:1.250496e-02,(((8:1.832075e-03,((((64:4.675701e-03,65:4.436986e-03):1.239901e-03,14:6.444063e-03):9.722217e-04,(52:1.803895e-02,((57:1.297828e-02,56:8.100247e-04):1.344017e-02,(17:6.081889e-03,51:7.259782e-03):8.321052e-03):1.320780e-03):1.770746e-03):4.004284e-03,69:7.645473e-03):1.510509e-03):2.347752e-03,((20:7.929431e-04,2:1.137945e-04):4.363231e-03,((4:2.748438e-03,(((7:3.665900e-03,39:3.452912e-02):5.138156e-03,(((41:2.113529e-04,40:1.415640e-03):5.777758e-03,32:4.210502e-03):1.671471e-03,(16:1.332938e-02,(42:1.956208e-02,33:5.863690e-03):2.535310e-03):1.360327e-03):9.115629e-04):4.839492e-03,53:5.084381e-03):5.709072e-04):2.939784e-03,(45:2.280873e-02,34:2.934261e-02):5.912988e-03):2.806264e-03):1.063976e-03):2.277707e-03,71:4.866816e-03):3.460923e-04):8.200357e-04,(46:1.425226e-02,26:9.206501e-03):1.198385e-03):5.113164e-03,(13:2.185749e-02,(((37:5.730723e-03,38:6.031954e-05):1.916981e-03,35:1.140625e-03):6.738457e-03,36:7.042659e-03):8.773171e-03):6.558029e-03):9.633082e-04,(31:7.505531e-03,44:3.036161e-03):7.288173e-03):7.139585e-03):2.425849e-03,((55:2.881376e-02,(28:6.505596e-03,(19:6.001166e-03,18:7.300110e-03):6.281981e-03):1.942563e-03):1.840938e-03,(68:4.348419e-03,(58:4.990474e-03,(60:5.424665e-03,59:2.060251e-03):1.088571e-03):6.673062e-04):3.946872e-03):2.839893e-04):1.670922e-03,(72:8.102462e-03,62:1.113679e-02):5.722837e-03):1.949443e-03,(((24:7.936920e-03,66:5.549876e-03):3.262730e-03,23:1.747011e-02):3.753932e-04,(48:7.544211e-03,67:1.541862e-03):5.772455e-03):7.177359e-03):2.292122e-03,(22:3.000983e-03,(27:6.533403e-03,30:1.739260e-02):2.305015e-04):2.565121e-03):1.721943e-04,(47:2.931992e-02,25:4.648854e-03):2.704027e-03):2.606797e-03,61:4.602473e-03):1.190737e-03):6.650200e-04):1.332259e-03):1.180545e-03,12:2.519167e-02):4.766661e-04,(49:7.666471e-03,50:8.098296e-03):1.176414e-02):4.115025e-03,1:1.519184e-02);
   tree run2.765000 = [&U] (3:1.191825e-02,(((49:1.174867e-02,50:7.204968e-03):1.227325e-02,12:2.479350e-02):1.354178e-03,(54:5.758481e-03,(9:9.194142e-03,(43:1.214015e-02,(61:6.188061e-03,((((((((60:4.230346e-03,59:4.386786e-03):1.151431e-03,58:5.874930e-03):3.849907e-03,68:6.500561e-03):3.606652e-03,((29:1.193341e-02,(10:1.193663e-02,((11:8.445464e-03,6:3.230797e-03):2.592239e-03,(15:3.502505e-03,(63:8.045732e-03,(5:3.444409e-03,21:5.385331e-03):3.867080e-03):3.734190e-03):2.801337e-03):1.584759e-03):3.214205e-03):3.245588e-03,((((71:4.914425e-03,((8:2.450797e-03,(((14:5.358100e-03,((65:3.217835e-03,64:3.982444e-03):3.355430e-03,(((57:1.643086e-02,56:1.740461e-03):7.330362e-03,(17:2.986682e-03,51:8.276744e-03):8.732299e-03):2.988668e-03,52:1.256919e-02):2.066126e-03):7.178820e-04):1.630968e-03,69:9.362785e-03):6.403101e-03,((53:4.054296e-03,((((41:2.275170e-03,40:3.821047e-04):5.941435e-03,(42:9.737051e-03,33:4.888249e-03):7.577584e-03):1.520954e-03,((7:3.771072e-03,39:2.763274e-02):4.859109e-03,(16:1.210317e-02,32:3.379241e-03):3.765221e-04):1.028265e-03):5.013102e-03,4:2.586710e-03):1.999180e-04):2.593639e-03,(45:2.211045e-02,34:3.077028e-02):2.756401e-03):6.956765e-03):1.138957e-03):1.362647e-03,(20:7.709938e-04,2:2.866449e-03):4.266397e-03):7.617311e-04):1.631926e-03,((46:1.498353e-02,70:8.976866e-03):2.043760e-03,26:1.145184e-02):4.009480e-03):7.159596e-03,(31:3.601396e-03,44:4.385101e-03):2.443838e-03):1.360297e-03,(13:1.646268e-02,((35:3.551368e-03,(37:2.108003e-03,38:1.048377e-04):4.141166e-04):6.854946e-03,36:7.497084e-03):4.477065e-03):5.645159e-03):6.189596e-03):3.960101e-03):3.964868e-04,(28:6.904448e-03,(55:2.132442e-02,(19:2.305244e-03,18:4.889738e-03):9.287018e-03):6.014004e-04):2.569819e-03):3.315428e-03,(72:7.771707e-03,62:1.092755e-02):5.776321e-03):7.012646e-04,(66:6.855383e-03,((67:4.781486e-03,48:1.415732e-02):7.757418e-04,(23:1.402187e-02,24:1.051967e-02):1.013966e-03):1.002728e-03):1.001117e-02):2.998061e-03,(((47:3.462643e-02,25:7.415848e-03):6.369656e-04,30:1.459053e-02):5.830806e-04,(22:2.839863e-03,27:8.631150e-03):3.677437e-03):4.202694e-04):1.395362e-03):2.765181e-03):3.887903e-03):1.282253e-03):2.290292e-03):4.362628e-03,1:1.113442e-02);
   tree run2.770000 = [&U] (3:7.801091e-03,((43:1.637427e-02,(9:1.036750e-02,((61:3.211060e-03,((((47:3.338845e-02,25:3.988046e-03):2.920883e-03,((((((10:1.125022e-02,29:1.227149e-02):2.030244e-03,(((63:5.720942e-03,(5:5.162489e-03,21:6.751642e-03):4.582060e-03):3.178365e-04,15:5.515919e-03):1.489670e-03,(6:4.856233e-03,11:8.297626e-03):2.203737e-03):4.827949e-03):5.303164e-04,((31:2.984636e-03,44:6.104476e-03):4.229236e-03,((((71:4.853880e-03,(((((((((41:5.345496e-04,40:6.977651e-04):2.861748e-03,32:4.250615e-03):2.398205e-03,(16:1.126971e-02,42:1.626933e-02):2.198450e-03):7.422494e-04,(7:6.848874e-03,39:2.441175e-02):5.306192e-03):6.235153e-03,(45:1.750152e-02,33:3.382263e-03):8.656032e-03):4.244187e-03,(4:4.545473e-03,53:2.766875e-03):1.739142e-04):3.087634e-03,34:2.603476e-02):4.143138e-03,(8:5.862223e-03,((((51:6.217578e-03,17:2.493750e-03):7.131564e-03,57:2.696783e-02):1.473047e-03,((14:7.832939e-03,(56:1.033724e-02,(65:3.637407e-03,64:4.069817e-03):1.300240e-03):1.105689e-03):5.250560e-04,52:1.969002e-02):7.064098e-04):3.073789e-03,69:5.638863e-03):5.290240e-03):3.063032e-04):2.137094e-03,(2:2.788164e-03,20:3.198473e-04):3.926013e-03):2.228762e-03):1.072881e-03,70:1.562716e-02):2.968107e-04,(26:5.879560e-03,46:1.565062e-02):2.999936e-03):2.604755e-03,(13:1.894874e-02,(((35:1.204291e-03,38:5.311071e-04):1.219895e-03,37:1.536687e-03):3.789563e-03,36:1.150372e-02):6.915398e-03):4.974953e-03):2.177627e-03):4.672411e-03):2.306190e-03,((68:4.429026e-03,((60:5.259349e-03,59:4.438614e-03):7.281802e-04,58:6.360617e-03):3.759125e-03):1.289783e-03,((18:2.917682e-03,19:6.538241e-03):7.949048e-03,28:1.122162e-02):4.803157e-03):8.871291e-04):7.349183e-04,55:2.722603e-02):3.180640e-03,(30:1.090810e-02,(((24:6.890014e-03,23:1.553379e-02):3.534786e-03,(67:3.718862e-03,48:9.018500e-03):6.781854e-03):6.499409e-04,66:8.905284e-03):8.440210e-03):1.024038e-03):2.956069e-03):5.928598e-04,(27:7.576301e-03,22:4.381988e-03):6.236053e-04):2.211205e-03,(62:8.113145e-03,72:1.043417e-02):7.195447e-03):1.276529e-03):1.776128e-03,54:6.694446e-03):4.892316e-04):1.609411e-03):1.296279e-03,((50:9.025414e-03,49:5.274614e-03):7.024428e-03,12:1.932009e-02):2.399601e-03):3.809462e-03,1:1.544644e-02);
   tree run2.775000 = [&U] (((50:4.379999e-03,49:6.941188e-03):1.940577e-02,(((54:8.101426e-03,(61:6.198627e-03,((((((31:9.344009e-03,44:4.701482e-03):2.205755e-03,(((((8:7.281784e-03,((2:2.189375e-03,20:7.663509e-04):6.744242e-03,(69:6.439351e-03,((((64:5.358256e-03,65:5.391513e-03):9.378298e-04,14:8.075752e-03):1.010804e-04,(56:1.393027e-02,(52:1.943583e-02,(17:2.362344e-03,51:8.219016e-03):6.747447e-03):2.256907e-03):2.436604e-04):1.918330e-03,57:3.031828e-02):3.709742e-03):5.421081e-03):5.610116e-04):3.048045e-04,((53:4.033831e-03,(((((16:8.014171e-03,42:1.348085e-02):2.139840e-03,(41:4.977477e-04,40:1.061498e-03):5.771068e-03):1.072392e-03,(32:6.839465e-03,(39:3.140682e-02,7:1.558437e-03):4.746924e-03):1.947335e-03):4.484756e-03,(45:3.219910e-02,33:4.650396e-03):1.637923e-03):5.658767e-03,4:6.477812e-03):1.240383e-03):3.923656e-03,34:2.733175e-02):2.612290e-03):2.616403e-03,(71:8.468026e-03,70:1.064691e-02):4.329176e-04):2.538726e-03,(46:8.808289e-03,26:1.343088e-02):1.802449e-03):6.091514e-03,(13:2.464766e-02,((35:1.730635e-03,(37:6.795469e-03,38:2.127121e-03):3.165224e-03):3.550417e-03,36:8.263292e-03):8.543621e-03):7.598232e-03):3.233968e-03):5.853605e-03,(((((21:7.605824e-03,5:1.030062e-02):3.040886e-03,15:6.318059e-03):1.736036e-03,(6:3.219711e-03,11:1.582071e-02):1.355898e-03):5.133900e-04,63:8.071851e-03):4.049816e-03,(10:1.005994e-02,29:8.365229e-03):3.342630e-03):3.110891e-03):1.928200e-03,((((60:4.318790e-03,59:4.456430e-03):1.077953e-03,58:2.918832e-03):1.730886e-03,68:4.066347e-03):2.826341e-03,(55:3.192967e-02,((19:7.998429e-03,18:3.742696e-03):1.151162e-02,28:1.247163e-02):3.002399e-03):2.032388e-04):4.959900e-04):3.264975e-03,(62:9.907537e-03,72:9.600980e-03):5.723602e-03):2.343666e-03,(((30:7.577141e-03,43:1.904963e-02):2.787673e-03,(47:3.751038e-02,25:6.096150e-03):3.136222e-03):3.816637e-04,(22:3.493863e-03,27:8.102169e-03):1.139768e-03):3.342595e-03):4.838122e-03):1.355878e-03):4.257721e-05,9:8.508387e-03):4.192111e-03,(((((67:7.285081e-04,23:6.923054e-03):5.624929e-03,48:8.937807e-03):4.386567e-03,66:7.181399e-03):4.135520e-03,24:3.560543e-03):6.859679e-03,12:1.641986e-02):1.940045e-03):5.151188e-03):2.450887e-03,3:1.110575e-02,1:1.505242e-02);
   tree run2.780000 = [&U] (3:1.041902e-02,((49:6.789059e-03,50:6.298187e-03):1.252316e-02,(12:1.907194e-02,((30:8.093875e-03,43:9.342248e-03):2.642825e-03,(9:9.540844e-03,((((22:3.526687e-03,(27:8.017575e-03,(((((68:2.458744e-03,((60:6.973163e-03,59:6.867063e-03):3.544211e-03,58:5.994646e-03):3.745357e-03):2.552760e-03,((((13:2.518097e-02,((38:5.884182e-04,(37:2.574031e-03,35:7.555011e-04):1.571407e-03):4.305736e-03,36:9.354965e-03):1.113828e-02):3.404632e-03,(((70:1.520968e-02,71:3.876923e-03):1.982585e-03,((((34:3.147023e-02,45:3.340552e-02):1.830966e-03,(53:2.448482e-03,(((32:6.348963e-03,(7:5.280811e-03,39:2.159143e-02):3.576208e-03):1.974278e-03,((41:6.946136e-04,40:1.488812e-04):6.599886e-03,((42:1.285858e-02,33:5.653398e-03):2.842573e-03,16:1.022502e-02):4.944460e-03):4.695769e-04):8.285463e-03,4:3.430317e-03):9.305622e-04):5.161810e-03):4.092661e-03,(((((56:2.043950e-02,(65:2.893873e-03,(64:2.308093e-03,14:1.044394e-02):8.610592e-06):1.655281e-03):1.266887e-03,(52:1.598307e-02,(17:4.666878e-03,51:7.610683e-03):1.180881e-02):7.735629e-04):5.612822e-04,57:3.219041e-02):8.407561e-04,69:7.368426e-03):6.241579e-03,8:3.184551e-03):1.382327e-03):1.054270e-03,(20:7.508118e-04,2:3.255680e-03):5.645422e-03):9.415537e-04):1.674473e-03,(26:1.165328e-02,46:1.386608e-02):6.219121e-03):4.930230e-03):1.193615e-03,(31:4.432255e-03,44:4.014056e-03):2.844083e-03):7.562723e-03,(29:1.043023e-02,((((63:9.538632e-03,(5:1.702555e-03,21:3.398331e-03):9.014246e-03):2.405390e-03,15:5.121003e-03):4.035260e-04,(6:4.819901e-03,11:9.363943e-03):1.301925e-03):1.124154e-03,10:1.544964e-02):1.750711e-03):1.253328e-03):2.392971e-03):3.562590e-05,(55:2.123416e-02,((19:9.831964e-03,18:3.659510e-03):2.886875e-03,28:1.274078e-02):1.910348e-03):2.295854e-03):4.086427e-03,((48:1.284074e-02,67:2.319389e-03):8.421395e-04,(66:6.670921e-03,(24:1.348065e-03,23:1.624288e-02):2.599918e-03):8.773585e-04):9.495774e-03):1.261865e-03,(72:1.060265e-02,62:7.951273e-03):4.451739e-03):2.083324e-03):1.747030e-03):1.682681e-03,(47:3.568010e-02,25:7.761728e-03):2.541616e-03):2.108823e-03,61:8.206025e-03):2.171939e-03,54:6.980478e-03):2.001800e-03):1.703642e-03):2.562639e-03):3.433646e-05):7.587928e-03,1:1.014862e-02);
   tree run2.785000 = [&U] (3:9.205180e-03,(((54:5.686369e-03,(43:9.115776e-03,((((27:9.194205e-03,22:3.680055e-03):1.014466e-03,(47:3.370277e-02,(25:4.742887e-03,30:1.318613e-02):3.523025e-04):2.790241e-03):7.754131e-04,((((28:5.448311e-03,(18:6.001854e-03,19:6.718707e-03):5.897847e-03):2.933274e-03,55:2.150352e-02):1.737115e-03,((68:3.584311e-03,((60:4.605920e-03,59:4.211453e-03):1.175885e-03,58:6.363595e-03):1.859590e-03):2.640822e-03,((29:1.461153e-02,(((6:4.529746e-03,11:1.145334e-02):2.895881e-03,(15:6.555854e-03,(63:9.793827e-03,(5:8.825707e-03,21:4.083447e-03):4.340486e-03):1.060836e-04):2.035588e-03):1.690124e-03,10:1.084705e-02):2.180669e-03):9.341597e-04,(((((2:1.819365e-03,20:1.374394e-03):5.234937e-03,71:4.858225e-03):3.678352e-04,((((45:2.064938e-02,(53:3.886812e-03,((33:5.274005e-03,((7:8.449930e-03,39:2.840592e-02):4.585649e-03,((42:1.525172e-02,16:1.030777e-02):2.844178e-03,((41:8.609710e-04,40:1.519229e-05):3.927840e-03,32:7.381982e-03):1.334697e-03):1.452536e-03):5.148294e-03):2.967140e-03,4:5.698819e-03):1.110251e-04):6.052361e-03):2.908975e-03,34:3.318912e-02):2.588478e-03,(8:1.028722e-02,(69:7.557588e-03,(57:2.167550e-02,((52:1.620017e-02,(51:9.483615e-03,17:5.434197e-03):6.384077e-03):7.538201e-04,((14:1.455192e-02,56:1.378009e-02):2.060042e-04,(65:3.946141e-03,64:4.248080e-03):2.199725e-03):2.029444e-03):2.405627e-03):1.303312e-03):1.928192e-03):2.717511e-04):2.353740e-03,(26:7.883525e-03,(70:1.402410e-02,46:1.457448e-02):1.266379e-03):1.749709e-03):4.422631e-04):6.357055e-03,(13:1.794904e-02,(((38:6.263678e-04,37:6.233106e-03):1.965255e-03,35:2.633316e-03):1.306130e-03,36:7.698521e-03):6.745976e-03):5.172535e-03):6.066470e-03,(31:3.659179e-03,44:6.861424e-03):7.514168e-03):3.012621e-03):7.262475e-03):9.796420e-04):2.057324e-03,(((66:9.312445e-04,24:1.442994e-02):4.939809e-03,((48:1.203926e-02,23:1.504450e-02):8.667921e-05,67:1.459417e-03):1.198719e-03):7.171032e-03,(62:1.005930e-02,72:9.089449e-03):5.429247e-03):2.508691e-03):2.368349e-03):9.558094e-04,61:9.275290e-03):1.113568e-03):1.831774e-03):2.193359e-03,9:9.331543e-03):3.223245e-03,((50:5.245201e-03,49:3.905174e-03):1.476162e-02,12:2.410458e-02):3.990819e-04):5.208052e-03,1:1.040754e-02);
   tree run2.790000 = [&U] (((9:9.391758e-03,((61:6.868663e-03,((30:7.613694e-03,43:3.191810e-03):7.718112e-03,((((72:1.092341e-02,62:1.017301e-02):6.137885e-03,((55:2.849580e-02,((((10:1.555931e-02,((6:6.823223e-03,11:8.355085e-03):2.319865e-03,(((21:1.417316e-03,5:3.770494e-03):1.114980e-02,15:5.228163e-03):2.769106e-05,63:1.374978e-02):2.955010e-03):4.832046e-03):2.309606e-03,29:9.752357e-03):1.210288e-03,(((((35:2.677962e-03,(37:4.527240e-03,38:1.342046e-04):1.621979e-03):4.814911e-03,36:1.021742e-02):8.917852e-03,13:2.142278e-02):7.026030e-03,(((70:1.594007e-02,71:3.878690e-03):1.773366e-03,((((14:1.453500e-02,(56:1.249773e-02,(65:5.159846e-03,64:5.946042e-03):2.319680e-03):6.356770e-04):2.803648e-03,(((51:8.530749e-03,17:4.746896e-03):7.190841e-03,52:2.066783e-02):4.133993e-03,57:2.849102e-02):1.091189e-03):2.520876e-03,69:8.687731e-03):9.612959e-03,(((((((((7:4.467989e-03,39:3.154413e-02):3.233777e-03,32:8.411969e-03):3.946472e-03,((41:5.969924e-05,40:4.832231e-04):7.836542e-03,(16:1.162727e-02,42:1.533128e-02):3.480784e-03):1.048311e-03):5.608263e-03,4:5.059283e-03):7.364534e-04,53:4.735024e-03):2.321097e-03,(45:3.828942e-02,33:4.631991e-03):3.846743e-03):2.004448e-03,(20:2.896333e-03,2:4.154990e-03):8.119273e-03):1.758980e-04,34:3.952658e-02):9.812448e-04,8:3.230986e-03):8.562663e-04):4.061726e-03):3.415983e-03,(26:5.956529e-03,46:1.547248e-02):2.797640e-03):8.126915e-03):2.044589e-03,(31:3.535509e-03,44:6.173642e-03):6.086542e-03):5.083774e-03):3.410480e-03,((((59:6.443186e-03,60:5.504629e-03):6.884008e-04,58:5.087257e-03):4.092276e-03,68:4.515288e-03):2.548351e-03,(28:1.664129e-02,(19:8.657466e-03,18:4.447535e-03):8.369181e-03):3.413284e-03):4.130599e-04):1.658249e-03):2.926221e-03,((67:1.908716e-03,(23:1.939648e-02,48:1.231014e-02):7.218209e-04):2.030814e-03,(24:5.744002e-03,66:5.414280e-03):4.119591e-03):1.016540e-02):1.987904e-03):2.080575e-03,(47:3.002373e-02,25:9.212200e-03):3.159866e-03):7.303561e-04,(22:3.729958e-03,27:1.130040e-02):1.353072e-03):3.383839e-04):6.751158e-03):6.069638e-04,54:5.208293e-03):2.356992e-03):1.245888e-03,((49:3.389462e-03,50:1.432230e-02):1.066736e-02,12:1.829649e-02):4.066951e-03):2.922490e-03,3:7.764486e-03,1:1.903623e-02);
   tree run2.795000 = [&U] (3:1.059194e-02,((9:5.428511e-03,(54:4.830191e-03,(43:1.006109e-02,(61:4.103781e-03,((((22:1.864540e-03,30:2.518358e-02):1.847715e-03,27:8.205985e-03):2.302141e-03,(47:4.220829e-02,25:8.621368e-03):2.678802e-03):3.163018e-04,((((28:8.534079e-03,(19:8.413725e-03,18:4.546000e-03):5.219377e-03):2.252686e-03,(((29:1.294902e-02,(((6:6.280518e-03,(11:8.728972e-03,15:5.795801e-03):4.207056e-03):4.591255e-03,((21:3.394054e-03,5:3.563115e-03):5.372673e-03,63:9.132923e-03):3.240208e-03):1.460208e-03,10:1.513513e-02):1.301341e-03):1.408988e-03,((((26:1.067092e-02,(46:1.156578e-02,70:8.765304e-03):8.239376e-04):4.067704e-03,(((2:1.733958e-03,20:9.881402e-04):5.957378e-03,(((((((32:4.385349e-03,(39:2.695650e-02,7:3.974559e-03):5.132144e-03):4.718776e-04,((16:1.136876e-02,42:1.602356e-02):4.175888e-03,(41:6.608516e-04,40:5.230833e-03):4.555898e-03):7.653560e-04):8.339274e-03,4:8.535695e-03):1.037953e-04,53:2.975852e-03):1.344364e-03,(45:2.844535e-02,33:2.583476e-03):3.842372e-03):4.554135e-03,34:3.213865e-02):1.772994e-03,(8:4.604923e-03,(69:7.067152e-03,((52:2.074431e-02,((17:2.593385e-03,51:8.394289e-03):9.930112e-03,57:1.906695e-02):4.886917e-03):7.595800e-04,((56:1.223008e-02,14:6.970994e-03):3.688937e-03,(64:5.224317e-03,65:4.367817e-03):3.020107e-04):1.053969e-03):1.434497e-03):2.520537e-03):2.082184e-03):6.735520e-04):1.317335e-03,71:5.252228e-03):2.232937e-03):5.865998e-03,(31:5.596291e-03,44:5.905955e-03):4.548550e-03):1.339282e-03,(13:2.127527e-02,((38:2.895213e-04,(37:4.790526e-03,35:6.429310e-04):1.588318e-03):5.757469e-03,36:1.296603e-02):7.834853e-03):5.464403e-03):5.943386e-03):3.335481e-03,(((59:4.343115e-03,60:6.241830e-03):1.116376e-03,58:7.631044e-03):6.034178e-04,68:5.432669e-03):2.180068e-03):2.994447e-03):1.697133e-03,55:2.126699e-02):1.860329e-04,(62:9.037687e-03,72:8.193010e-03):2.834333e-03):3.286058e-03):1.881737e-03):2.055454e-03):1.356943e-03):3.044325e-03):3.425599e-03,(((24:7.799086e-03,((67:7.169796e-03,48:1.719783e-02):2.126122e-03,(23:1.856629e-02,66:1.119784e-02):1.633753e-03):5.798612e-03):7.481965e-03,12:2.272471e-02):1.070630e-03,(50:7.559481e-03,49:8.583793e-03):1.432417e-02):1.398075e-03):1.303522e-03,1:1.021225e-02);
   tree run2.800000 = [&U] (3:1.429987e-02,((54:4.069018e-03,(9:7.849101e-03,((((22:1.692939e-03,27:8.769381e-03):2.189756e-03,(47:3.357209e-02,25:9.186199e-03):2.382785e-03):5.555879e-04,(30:1.231090e-02,43:4.388822e-03):6.055687e-03):1.017137e-03,(((72:9.144820e-03,62:7.142894e-03):5.189165e-03,61:7.284666e-03):1.948896e-03,((((((10:1.475485e-02,((15:4.057724e-03,((5:3.769385e-03,21:5.666662e-03):6.065888e-03,63:1.233342e-02):1.083278e-03):4.568975e-03,(6:6.063072e-03,11:7.972134e-03):1.472198e-03):1.712997e-03):1.554488e-03,29:1.748052e-02):1.523191e-03,((31:8.709971e-03,44:4.040162e-03):8.377861e-03,((13:2.551443e-02,(((37:5.656286e-03,35:1.102342e-03):4.385010e-03,38:6.175975e-04):4.478033e-03,36:1.262902e-02):5.820602e-03):5.682729e-03,(((70:1.517801e-02,71:4.561760e-03):3.317107e-03,((69:8.182181e-03,(((64:3.437676e-03,65:3.572134e-03):3.365585e-03,(56:1.488558e-02,14:8.285794e-03):2.490155e-03):2.207169e-03,(((17:4.040261e-03,51:7.582194e-03):1.129759e-02,52:1.489349e-02):1.420628e-03,57:2.206445e-02):2.672651e-03):2.177763e-03):5.390668e-03,(((34:3.128122e-02,(((45:2.524534e-02,33:5.195486e-04):1.263665e-02,(53:3.216721e-03,4:5.575363e-03):5.005425e-05):4.214631e-04,(32:5.370682e-03,(((41:5.621721e-04,40:5.339297e-04):5.349920e-03,(16:1.143914e-02,42:1.967889e-02):3.998218e-03):1.113228e-04,(7:4.134341e-03,39:2.752927e-02):5.225496e-03):2.642770e-04):7.741647e-03):5.757048e-03):1.215936e-03,8:3.052997e-03):1.740322e-03,(20:2.464833e-03,2:2.066225e-03):3.444364e-03):2.459975e-04):1.843650e-03):2.493317e-03,(26:7.350951e-03,46:1.504104e-02):2.226448e-03):5.328701e-03):2.530649e-03):4.511113e-03):2.678995e-03,(68:5.636994e-03,((60:8.658885e-03,59:2.810352e-03):2.405334e-03,58:6.180705e-03):1.358689e-03):2.481969e-03):6.038714e-04,(((19:5.454701e-03,18:4.299730e-03):6.788378e-03,28:8.148049e-03):1.328418e-04,55:2.378363e-02):3.251367e-03):4.657360e-03,(24:1.485104e-02,((66:1.089465e-02,23:1.211511e-02):1.045391e-04,(48:9.090620e-03,67:4.302694e-03):1.288880e-03):1.442652e-03):8.935058e-03):1.233738e-03):3.871327e-03):5.186907e-03):1.578570e-03):1.308505e-03,((49:5.368629e-03,50:7.948021e-03):1.235076e-02,12:1.782939e-02):3.790031e-04):1.846310e-03,1:1.133784e-02);
   tree run2.805000 = [&U] (3:8.383277e-03,(((((((47:3.854416e-02,25:5.905034e-03):4.203628e-03,(22:3.497857e-03,(27:8.097662e-03,(((66:7.104912e-03,(24:5.248560e-03,23:1.572238e-02):6.144450e-03):1.929322e-03,(67:4.923200e-03,48:1.055989e-02):5.060103e-03):5.089827e-03,(((62:1.194836e-02,72:9.473257e-03):4.413900e-03,(55:1.873363e-02,((28:9.389742e-03,(18:7.034996e-03,19:6.134360e-03):5.483468e-03):2.778803e-03,((68:3.416195e-03,(58:4.097075e-03,(59:7.650985e-03,60:5.102331e-03):1.371983e-03):1.778548e-03):6.995101e-04,(((10:7.868382e-03,((6:3.485027e-03,11:9.595174e-03):1.730085e-03,(((5:8.056796e-03,21:6.295498e-03):2.348746e-03,63:1.366020e-02):6.208480e-03,15:5.943360e-03):5.382203e-03):2.283462e-03):8.492823e-04,29:1.053525e-02):5.107794e-04,((31:5.001798e-03,44:4.748828e-03):5.389112e-03,(((((70:1.514129e-02,46:1.800892e-02):2.783438e-03,26:1.063808e-02):2.862898e-03,((2:2.852140e-03,20:2.541512e-04):7.905286e-03,(((((53:2.420397e-03,4:5.987523e-03):1.526931e-03,((33:7.843388e-04,45:2.258275e-02):1.780673e-03,(16:1.303106e-02,(((41:4.467510e-04,40:2.295964e-04):6.518216e-03,32:7.382942e-03):1.967203e-03,((7:1.571646e-03,39:2.626532e-02):5.535439e-03,42:1.935374e-02):1.662306e-03):5.005659e-04):5.571076e-03):4.586856e-03):3.311412e-03,34:3.110098e-02):2.538617e-03,8:4.086007e-03):2.967896e-03,((57:2.663520e-02,(((64:3.124286e-03,65:4.862897e-03):5.078782e-04,(56:1.496699e-02,14:5.703183e-03):3.307510e-03):1.257326e-03,(52:1.802138e-02,(51:8.453873e-03,17:3.186161e-03):5.239373e-03):2.703596e-03):6.855410e-04):1.862924e-03,69:6.139087e-03):3.672877e-03):2.120427e-03):1.324912e-03):1.058587e-03,71:1.365969e-03):7.685970e-03,(13:2.042764e-02,((38:2.382931e-03,(37:1.047946e-02,35:4.908125e-03):3.983201e-04):4.318293e-03,36:1.140173e-02):6.416468e-03):8.862385e-03):8.632733e-04):4.570284e-03):4.740713e-03):2.174832e-03):8.222917e-05):4.108588e-03):2.383151e-03,30:8.936259e-03):6.159792e-04):3.532871e-03):3.529475e-05):3.055052e-04):1.703636e-03,43:6.755883e-03):3.217203e-03,61:5.301275e-03):3.428885e-03,54:7.706647e-03):1.717650e-03,9:4.655050e-03):2.498756e-03,(12:1.946900e-02,(50:9.657103e-03,49:3.272468e-03):8.780542e-03):2.663343e-03):5.127622e-03,1:7.635959e-03);
   tree run2.810000 = [&U] (3:9.177478e-03,(12:1.669037e-02,((9:7.533849e-03,((43:7.771518e-03,(61:3.305753e-03,((((55:2.701723e-02,(72:1.066481e-02,62:1.844834e-02):5.761725e-03):9.821650e-04,(((((31:4.097014e-03,44:4.761454e-03):4.839894e-03,((13:2.138545e-02,(((35:4.161486e-04,37:6.889198e-03):3.484385e-04,38:1.684730e-03):8.408742e-03,36:5.329948e-03):9.761793e-03):5.157940e-03,(71:4.710061e-03,(((46:9.576830e-03,26:7.290791e-03):2.972349e-03,70:1.087450e-02):3.734672e-03,(((8:5.509047e-03,(69:6.060993e-03,((14:6.708779e-03,((64:3.655303e-03,65:5.207179e-03):7.449243e-04,56:8.221048e-03):3.259314e-04):8.171917e-04,(52:1.729041e-02,((17:3.692703e-03,51:7.577298e-03):6.234451e-03,57:2.381772e-02):2.561153e-03):1.440692e-03):1.658221e-03):2.689756e-03):4.831915e-04,(34:2.565674e-02,((4:6.478534e-03,((33:1.344061e-03,45:1.712865e-02):4.095975e-03,(((42:1.481161e-02,16:1.087099e-02):1.097181e-03,(41:7.958590e-04,40:9.298887e-04):7.063378e-03):3.809595e-04,(32:4.832547e-03,(7:3.175167e-03,39:1.930669e-02):1.854294e-03):3.004779e-03):5.174110e-03):3.219668e-03):6.498130e-05,53:4.051444e-03):2.329029e-03):3.431150e-03):2.879245e-03,(20:4.546839e-04,2:1.230966e-03):3.087792e-03):3.961097e-03):1.282193e-04):5.168454e-03):1.587502e-03):3.050762e-03,((10:1.589126e-02,(((11:8.765595e-03,15:4.238452e-03):2.188370e-03,6:5.126541e-03):4.175463e-03,(63:6.699347e-03,(5:2.807792e-03,21:3.813387e-03):1.380950e-02):3.275534e-03):2.807765e-03):3.447881e-04,29:1.052690e-02):9.809106e-04):1.910330e-03,(((60:4.582152e-03,59:4.131742e-03):2.585985e-03,58:5.195464e-03):2.133006e-03,68:2.969146e-03):3.171177e-03):4.814621e-04,((19:4.491173e-03,18:4.400817e-03):1.031132e-02,28:9.115214e-03):3.908210e-03):2.359776e-03):1.658963e-03,(66:1.120216e-02,((24:3.995750e-03,23:9.846940e-03):9.004346e-03,(67:1.944560e-03,48:1.015606e-02):1.230672e-03):6.577030e-04):6.366547e-03):3.098171e-03,((22:4.267788e-03,27:1.116590e-02):1.782887e-03,((47:3.384632e-02,25:5.933075e-03):1.039014e-03,30:9.961910e-03):4.468640e-03):1.941759e-03):1.810009e-03):7.692740e-04):5.247349e-03,54:7.433853e-03):8.667750e-04):2.084271e-03,(49:1.202405e-02,50:1.131441e-02):7.576595e-03):2.171475e-03):2.541984e-03,1:1.451688e-02);
   tree run2.815000 = [&U] (3:1.083726e-02,((12:1.986710e-02,(49:1.023938e-02,50:9.463118e-03):6.900631e-03):1.757109e-03,(9:7.292328e-03,((((((47:3.778045e-02,25:4.532173e-03):3.429564e-03,((72:8.117552e-03,62:8.713322e-03):5.211038e-03,((((((31:2.339285e-03,44:4.850795e-03):4.866770e-03,(((((46:1.455708e-02,70:1.113951e-02):3.730445e-03,26:1.440683e-02):8.941411e-04,((20:4.469222e-04,2:2.544972e-03):2.797848e-03,((8:4.036709e-03,(69:5.780687e-03,(((((65:3.262158e-03,64:8.800840e-03):2.413631e-03,56:9.725387e-03):3.999821e-04,14:9.024393e-03):9.850388e-04,(52:1.068063e-02,(17:3.312846e-03,51:8.404556e-03):7.757816e-03):2.455350e-03):2.142288e-03,57:3.130959e-02):1.613105e-03):2.728883e-03):2.250697e-03,(34:2.605822e-02,(((33:3.913017e-03,45:2.839554e-02):1.636662e-03,(((41:1.324991e-04,40:8.754288e-04):4.886957e-03,(32:4.625771e-03,(42:1.248072e-02,(7:3.525088e-03,39:2.164905e-02):4.939489e-03):4.970057e-04):1.745429e-03):2.216452e-04,16:1.294011e-02):5.369659e-04):7.602338e-03,(4:3.082820e-03,53:2.367210e-03):4.916837e-04):4.400372e-03):5.286459e-03):9.183992e-04):8.060650e-04):5.436823e-04,71:3.601143e-03):7.018805e-03,(13:2.203132e-02,((37:6.230820e-03,(38:8.891020e-04,35:4.288717e-03):7.718700e-04):7.213365e-03,36:6.751870e-03):8.586917e-03):4.987815e-03):2.902806e-03):5.265231e-03,((10:1.117923e-02,((11:8.166494e-03,6:3.881054e-03):2.373151e-03,(((5:3.184559e-03,21:9.192610e-03):9.673947e-03,63:1.235296e-02):3.440002e-04,15:5.939852e-03):2.040241e-03):2.426169e-03):2.260658e-03,29:1.027078e-02):8.554314e-04):3.062990e-03,(((60:6.366636e-03,59:7.251688e-03):1.254322e-03,58:6.184335e-03):1.830444e-03,68:3.442983e-03):1.707226e-03):2.993684e-03,(55:2.405251e-02,((19:5.726273e-03,18:2.869996e-03):6.065287e-03,28:1.085014e-02):8.512308e-03):9.615347e-04):3.329811e-03,61:7.012474e-03):3.692557e-03):3.647367e-03):1.509992e-03,(22:5.080092e-03,(27:1.029033e-02,30:1.275453e-02):6.125896e-04):1.965561e-04):2.803169e-03,((67:2.663073e-03,48:9.977804e-03):1.552321e-03,((24:4.286005e-03,23:1.060706e-02):2.012549e-03,66:1.112839e-02):1.575491e-03):1.213346e-02):1.465517e-03,43:7.555349e-03):4.102999e-03,54:5.872961e-03):3.855267e-04):2.541335e-03):5.149427e-03,1:1.115553e-02);
   tree run2.820000 = [&U] (((9:9.832136e-03,(((61:5.992540e-03,(22:5.683139e-03,((25:3.946742e-03,47:3.744012e-02):3.228704e-03,(27:1.174486e-02,((((((19:2.735411e-03,18:4.615483e-03):9.248813e-03,(28:9.014446e-03,55:2.267090e-02):1.855489e-03):2.859017e-03,((((((((69:6.567976e-03,(57:2.571627e-02,(((65:3.459440e-03,64:3.118119e-03):1.081760e-03,(56:1.250018e-02,14:5.808567e-03):5.501305e-04):2.654967e-03,((51:6.637904e-03,17:5.493593e-03):9.850800e-03,52:1.612672e-02):1.339529e-04):4.012034e-03):2.273860e-03):5.308496e-03,((8:4.730020e-03,((20:3.333653e-03,2:3.073725e-03):2.676462e-03,34:3.894613e-02):6.203736e-04):7.298798e-04,(45:2.343127e-02,((53:4.288487e-03,4:5.442398e-03):1.903102e-03,((41:2.438378e-03,40:2.300404e-04):6.743472e-03,((39:3.059427e-02,7:3.111683e-03):4.539361e-03,((42:1.695994e-02,16:1.310545e-02):4.414881e-03,32:4.703620e-03):2.230083e-05):2.842093e-03):8.799728e-03):3.937570e-03):2.583426e-03):2.530357e-03):6.412868e-04,(26:5.873840e-03,33:2.842175e-03):4.317121e-03):2.808837e-03,71:5.445089e-03):3.193562e-04,(70:1.544849e-02,46:1.606623e-02):1.464013e-03):1.068382e-02,((((37:4.152297e-03,35:6.159386e-03):7.634919e-05,38:3.748078e-03):5.173380e-03,36:8.688661e-03):8.282535e-03,13:2.222476e-02):5.274756e-03):3.922986e-03,(31:5.714645e-03,44:5.406028e-03):7.509398e-03):4.345360e-03,((10:1.449284e-02,29:8.180065e-03):3.425543e-03,(((63:8.219829e-03,(21:9.183674e-04,5:4.901545e-03):8.700769e-03):4.672478e-04,15:6.575910e-03):2.056811e-03,(6:2.812849e-03,11:1.453159e-02):4.587264e-03):1.597754e-03):4.514851e-03):2.257814e-03):1.084634e-03,((58:3.431449e-03,(59:3.699418e-03,60:6.370271e-03):5.915665e-04):2.864225e-03,68:5.040527e-03):4.010694e-03):4.552859e-03,(72:1.235962e-02,62:1.340116e-02):6.734776e-03):7.129400e-04,((((24:9.412492e-03,(48:1.232790e-02,67:2.908864e-03):5.792476e-03):1.316974e-03,23:1.933800e-02):1.550785e-03,66:6.381427e-03):7.289805e-03,30:1.068625e-02):1.667044e-03):1.459348e-03):1.663700e-03):7.500354e-06):2.417912e-03):7.640918e-04,43:1.113234e-02):1.167616e-03,54:6.561193e-03):9.841591e-04):4.992604e-03,((49:5.302905e-03,50:1.389080e-02):1.423019e-02,12:2.062259e-02):3.889419e-04):3.742962e-03,3:1.064585e-02,1:1.732673e-02);
   tree run2.825000 = [&U] (3:8.532715e-03,(((((61:7.691522e-03,(((((((((5:4.926608e-03,21:2.490066e-03):1.177196e-02,(((11:7.818086e-03,15:6.206405e-03):2.712408e-03,6:6.994540e-03):1.934804e-03,63:8.338224e-03):1.449511e-03):2.124524e-03,10:1.015209e-02):3.078519e-03,29:9.826341e-03):4.349936e-04,(((13:2.214126e-02,(((37:3.511080e-03,35:1.818066e-03):7.014138e-04,38:4.037534e-04):4.161091e-03,36:7.833184e-03):7.900644e-03):2.192756e-03,(((26:6.443348e-03,46:1.042559e-02):1.957745e-03,70:7.396601e-03):1.906426e-03,(71:8.647380e-03,(((34:2.528521e-02,(8:6.771512e-03,(((52:1.161566e-02,((51:4.959384e-03,17:4.669263e-03):3.455293e-03,57:2.416747e-02):2.043015e-03):5.518827e-04,((56:6.756204e-03,14:8.122814e-03):1.506708e-03,(65:5.033478e-03,64:3.913823e-03):2.777019e-03):8.138157e-04):3.827872e-03,69:7.521121e-03):1.914927e-03):4.499997e-03):1.746244e-03,(((33:1.729001e-03,45:2.438317e-02):4.483699e-03,(((16:8.390645e-03,42:1.157054e-02):1.389809e-03,(41:1.701366e-04,40:1.608346e-03):4.567343e-03):1.605578e-03,(32:8.366862e-03,(7:4.717875e-03,39:2.584068e-02):3.933746e-03):2.310554e-04):9.008859e-03):5.813961e-04,(4:3.921871e-03,53:3.427278e-03):2.444371e-03):7.298998e-03):8.848828e-04,(2:4.087809e-04,20:2.868701e-05):3.136001e-03):1.060361e-03):1.157814e-03):5.264762e-03):2.037044e-03,(31:4.978315e-03,44:2.172797e-03):4.951235e-03):8.065743e-03):1.432339e-03,(68:8.040948e-03,((59:3.605473e-03,60:6.913198e-03):3.489689e-03,58:5.701234e-03):1.835089e-03):1.316413e-03):4.882306e-03,((55:2.106542e-02,(18:4.462758e-03,19:5.366607e-03):5.507554e-03):1.915105e-03,28:8.998475e-03):2.704200e-03):6.474329e-03,(72:1.011007e-02,62:9.408263e-03):3.262357e-03):1.767384e-03,(43:1.415767e-02,((24:6.160818e-03,((67:1.294578e-03,66:4.139886e-03):3.572379e-03,(48:1.142041e-02,23:1.790684e-02):1.664444e-03):3.524509e-03):4.304057e-03,(((30:1.099333e-02,25:4.145526e-03):2.826131e-03,47:3.471447e-02):4.475752e-04,(27:9.308551e-03,22:3.517099e-03):5.292975e-04):9.945038e-04):1.207847e-03):1.252676e-03):1.924950e-03):2.405082e-03,54:3.866102e-03):7.549699e-04,9:7.418322e-03):1.803690e-03,(50:1.148813e-02,49:6.522501e-03):7.730060e-03):2.248368e-04,12:1.790878e-02):2.506843e-03,1:1.191494e-02);
   tree run2.830000 = [&U] ((12:2.059940e-02,(((54:5.882251e-03,9:9.297056e-03):1.909153e-03,((30:1.430641e-02,43:6.372665e-03):4.373250e-03,(((27:1.292968e-02,22:3.083526e-03):1.935572e-03,(25:6.019021e-03,47:3.536107e-02):2.216332e-03):1.877666e-03,((((((55:2.551956e-02,(19:6.815863e-03,18:3.874009e-03):4.043618e-03):7.845995e-03,28:1.088825e-02):2.175356e-03,(((31:9.299055e-03,44:5.558029e-03):5.557609e-03,(((71:2.942932e-03,((46:1.601131e-02,70:1.173604e-02):3.658907e-03,(26:4.444956e-03,33:3.798300e-03):5.875843e-03):3.827844e-03):2.323338e-04,((20:2.345454e-03,2:2.617308e-03):2.707618e-03,(8:4.436884e-03,(((34:2.747094e-02,45:2.333096e-02):4.339769e-03,((((41:6.323953e-05,40:7.638745e-04):9.978228e-03,((39:3.094297e-02,7:5.228082e-03):7.190935e-03,((42:1.355044e-02,16:1.494261e-02):2.074210e-03,32:3.479046e-03):7.286941e-04):2.501717e-03):1.146235e-02,53:2.349088e-03):5.226114e-04,4:6.807489e-03):3.837107e-03):4.871442e-03,(69:8.401333e-03,(57:2.336967e-02,((51:8.513102e-03,17:3.435042e-03):1.097877e-02,(52:1.530259e-02,((64:7.072267e-03,65:2.981747e-03):1.741778e-03,(14:7.994979e-03,56:7.475769e-03):2.558107e-03):2.306958e-03):8.207554e-04):2.234683e-03):2.772575e-03):6.356888e-03):1.519697e-03):9.365682e-04):2.773768e-03):5.593013e-03,(((35:1.155741e-03,(38:1.572203e-03,37:4.115789e-03):4.090210e-04):3.450223e-03,36:9.833766e-03):8.053109e-03,13:1.824042e-02):6.609321e-03):3.130753e-03):6.595238e-03,((10:1.918519e-02,(((63:9.384660e-03,(21:3.451588e-03,5:3.575777e-03):1.094508e-02):8.023447e-04,15:5.506814e-03):1.311398e-03,(6:5.643417e-03,11:1.047387e-02):1.079013e-03):4.698762e-03):1.604557e-03,29:1.043802e-02):5.683480e-04):2.989386e-03):7.581514e-04,(68:3.487900e-03,((60:4.044335e-03,59:4.665090e-03):1.176823e-03,58:5.675669e-03):3.256157e-04):2.609241e-03):5.445453e-03,((72:1.126869e-02,62:9.326768e-03):6.274023e-03,61:3.423276e-03):1.691917e-03):6.904415e-04,(((67:2.606328e-03,(23:1.991167e-02,66:1.451347e-02):1.654578e-04):9.719381e-04,48:1.376744e-02):4.668872e-03,24:8.782850e-03):5.599107e-03):3.334073e-03):1.886619e-03):1.288724e-03):1.094555e-03,(49:1.257157e-02,50:8.307157e-03):2.385688e-02):4.621176e-05):3.688200e-03,3:6.484641e-03,1:1.365913e-02);
   tree run2.835000 = [&U] (3:1.466109e-02,(((((((((47:3.628870e-02,25:4.176881e-03):2.215776e-03,((22:2.410898e-03,30:2.181230e-02):1.326207e-03,27:1.134820e-02):8.944552e-05):1.006273e-03,(72:8.388266e-03,62:7.298251e-03):4.634312e-03):6.770447e-04,((55:2.466241e-02,(((28:9.445189e-03,(18:4.764693e-03,19:5.607666e-03):7.175439e-03):4.162397e-03,(68:3.428624e-03,(58:6.386224e-03,(60:4.546049e-03,59:5.544583e-03):2.552710e-03):9.232806e-04):4.387185e-03):1.265883e-04,(((10:1.310217e-02,((((15:5.441063e-03,11:1.259025e-02):1.665321e-03,6:2.011627e-03):2.658176e-03,63:8.684534e-03):1.105838e-03,(5:2.271625e-03,21:2.762504e-03):1.308290e-02):3.431261e-03):2.745815e-03,29:1.036978e-02):1.067859e-03,(((13:1.850091e-02,((38:1.150389e-04,(35:1.231445e-03,37:3.057391e-03):4.591292e-04):7.200361e-03,36:1.050454e-02):9.338096e-03):6.581556e-03,(((46:1.334642e-02,26:1.061842e-02):3.549830e-04,70:1.708069e-02):2.710233e-03,(((((57:2.728989e-02,((52:1.391575e-02,(51:8.409179e-03,17:3.706559e-03):1.029519e-02):2.788984e-03,((14:6.919959e-03,56:9.922552e-03):1.557923e-03,(65:3.530544e-03,64:4.648183e-03):1.768226e-03):8.752635e-04):1.864496e-03):8.025929e-04,69:8.426283e-03):5.570614e-03,(2:2.950273e-03,20:2.645657e-03):1.792032e-03):2.244188e-03,(8:2.504711e-03,((53:3.984577e-03,((((((7:6.718127e-03,39:2.911684e-02):9.245104e-03,(41:1.990309e-03,40:2.745570e-04):1.010351e-02):4.993665e-04,32:3.656087e-03):8.863592e-04,(42:1.084753e-02,16:1.133904e-02):1.975389e-03):2.393927e-03,(33:2.999320e-03,45:2.521447e-02):7.167199e-03):6.259218e-03,4:4.593047e-03):8.505647e-04):4.193917e-03,34:3.211734e-02):1.553005e-03):5.422056e-04):3.631400e-03,71:2.992483e-03):4.371173e-03):2.401526e-03):5.328065e-03,(31:5.576588e-03,44:7.679068e-03):2.134728e-03):3.803617e-03):4.249294e-03):1.268407e-03):4.132683e-03,((67:2.833564e-03,48:1.112328e-02):3.140045e-03,(66:8.101881e-03,(23:1.316156e-02,24:1.974758e-03):5.407594e-03):2.033515e-03):1.241391e-02):1.312914e-03):4.657514e-03,61:4.102977e-03):6.733826e-04,54:5.066652e-03):1.848720e-03,9:9.544592e-03):1.062045e-03,43:8.663825e-03):1.154599e-03,(12:2.010183e-02,(50:1.327797e-02,49:9.195972e-03):1.086271e-02):1.083074e-03):5.802824e-03,1:1.550857e-02);
   tree run2.840000 = [&U] (3:1.044000e-02,(((54:3.880337e-03,((43:5.402986e-03,30:5.267334e-03):1.271597e-03,((((((48:1.053078e-02,67:2.115298e-03):5.740504e-03,(23:1.074367e-02,(66:6.861375e-03,24:1.008608e-02):1.631505e-04):5.699302e-04):7.612224e-03,(62:9.618660e-03,72:1.052321e-02):6.232604e-03):7.775375e-04,((((58:5.136947e-03,(59:7.090924e-03,60:4.835319e-03):4.135461e-03):1.026224e-03,68:5.940743e-03):1.389376e-03,((29:9.314142e-03,(10:1.528676e-02,(63:7.805792e-03,((11:8.430735e-03,6:6.980244e-03):1.587475e-03,(15:4.385231e-03,(21:9.863285e-04,5:5.066790e-03):8.113392e-03):2.071554e-03):1.222076e-03):2.256123e-03):8.845670e-04):8.045573e-04,((31:5.205224e-03,44:5.497640e-03):5.910527e-03,(((71:3.241713e-03,((20:1.542629e-03,2:2.631285e-03):3.926733e-04,((34:2.942766e-02,(((((41:2.491546e-04,40:1.304998e-03):8.638539e-03,((42:1.430817e-02,32:4.369699e-03):1.064465e-04,(39:2.694874e-02,7:4.689074e-03):4.394471e-03):1.225816e-03):9.296738e-04,16:1.630056e-02):5.457955e-03,(4:3.275504e-03,53:2.739655e-03):6.405419e-04):3.512049e-03,(33:2.225427e-03,45:2.847822e-02):1.786973e-03):1.527682e-03):2.579163e-03,((((56:1.258755e-02,((64:6.162790e-03,65:1.956222e-03):2.284687e-03,14:9.906162e-03):9.266810e-04):4.536902e-04,(52:1.568758e-02,((17:4.180367e-03,51:4.054944e-03):7.030830e-03,57:2.942389e-02):3.704080e-03):1.564756e-03):1.558646e-03,69:8.451381e-03):7.257249e-03,8:4.383716e-03):2.762485e-04):4.838874e-04):3.039819e-03):9.724350e-04,((46:1.676150e-02,70:1.462911e-02):8.753814e-04,26:1.053538e-02):3.703098e-03):5.718898e-03,(13:1.798884e-02,((35:1.650282e-03,(38:5.793838e-04,37:2.199414e-03):6.188740e-04):5.289176e-03,36:7.621318e-03):3.644824e-03):3.534608e-03):9.073220e-04):4.816265e-03):2.050316e-03):1.600332e-03,((28:8.147429e-03,(19:9.497041e-03,18:3.774341e-03):6.970550e-03):1.826778e-03,55:1.537304e-02):2.560153e-03):1.730893e-03):2.857810e-03,((25:4.971929e-03,47:3.355291e-02):1.550708e-03,(22:5.978936e-03,27:9.771284e-03):7.049423e-04):1.513618e-03):1.331073e-03,61:5.504275e-03):3.068388e-04):1.703780e-03):1.324689e-03,9:7.688296e-03):3.846345e-03,((50:8.335706e-03,49:9.319154e-03):1.478046e-02,12:2.174702e-02):4.183434e-03):2.972228e-03,1:1.427891e-02);
   tree run2.845000 = [&U] (3:1.047730e-02,((50:5.906237e-03,49:7.205544e-03):1.598230e-02,(12:2.432792e-02,(9:1.075534e-02,(54:1.017114e-02,((43:3.442779e-03,30:2.066383e-02):5.298168e-03,(61:5.971586e-03,((27:8.007670e-03,(((25:5.977270e-03,47:3.446113e-02):5.596515e-03,((((((31:9.327552e-03,44:4.324341e-03):4.939745e-03,(((71:9.709382e-03,(8:4.727895e-03,(((20:1.456309e-03,2:1.747174e-03):3.944339e-03,((57:2.708302e-02,(((17:2.075009e-03,51:7.782405e-03):1.090050e-02,52:1.762304e-02):7.402880e-04,((56:1.195204e-02,14:5.449368e-03):4.325479e-03,(65:6.226618e-03,64:5.573760e-03):2.560977e-03):2.556837e-04):1.714964e-03):7.266710e-04,69:8.252784e-03):2.672576e-03):5.479225e-03,(34:2.844798e-02,(((4:3.922036e-03,((39:2.865196e-02,7:6.108659e-03):6.292427e-03,((41:8.876331e-04,40:6.849702e-05):4.133547e-03,(42:1.518721e-02,(32:4.156127e-03,16:1.212784e-02):1.760984e-03):1.536497e-03):7.009126e-04):5.554027e-03):3.028803e-04,53:1.799224e-03):1.908676e-03,(33:2.876233e-03,45:2.230390e-02):7.829251e-04):1.768728e-03):1.824973e-03):8.210212e-04):6.577444e-04):1.441802e-03,(26:9.717382e-03,(46:1.305285e-02,70:1.603331e-02):3.211237e-04):2.484433e-03):3.342882e-03,(13:2.119145e-02,(((35:2.889712e-03,37:3.471773e-03):1.180927e-03,38:3.261655e-04):3.980527e-03,36:1.176978e-02):9.720179e-03):4.530268e-03):4.040965e-03):3.465626e-03,((10:1.477784e-02,((11:7.760382e-03,6:4.912172e-03):2.585661e-03,(((21:5.102514e-03,5:2.962091e-03):4.182404e-03,63:1.277475e-02):2.511207e-03,15:5.046539e-03):9.951402e-04):1.435448e-03):1.546246e-03,29:8.603424e-03):1.915605e-03):3.544168e-03,(((19:5.420528e-03,18:4.733324e-03):7.695392e-03,28:6.482207e-03):1.561594e-03,55:1.988121e-02):3.280325e-03):8.244193e-04,(((58:7.953277e-03,60:3.808932e-03):1.562519e-04,59:6.697902e-03):2.339716e-03,68:4.756565e-03):2.023575e-03):3.607500e-03,(66:1.068929e-02,((23:7.773924e-03,24:2.107417e-03):4.907790e-03,(48:1.018019e-02,67:5.446589e-03):3.003772e-03):7.047207e-04):9.695337e-03):2.772673e-03):5.538165e-04,22:5.829149e-03):1.865572e-03):1.076383e-03,(62:8.967019e-03,72:9.233235e-03):5.465438e-03):2.517210e-03):2.934012e-04):7.242720e-04):7.139313e-04):3.381160e-03):7.456118e-04):3.157691e-03,1:1.714024e-02);
   tree run2.850000 = [&U] (3:1.041410e-02,((12:1.989861e-02,(50:1.286822e-02,49:3.799728e-03):9.820242e-03):9.342898e-04,(9:7.975338e-03,((((((55:3.071033e-02,((28:1.171419e-02,(18:4.812289e-03,19:7.724049e-03):5.629456e-03):5.288761e-03,((68:3.709965e-03,(58:3.945433e-03,(60:5.708333e-03,59:4.699429e-03):4.014206e-04):2.490137e-03):2.171779e-03,(((10:1.325691e-02,((63:1.170173e-02,((11:9.246093e-03,15:3.981029e-03):2.714595e-03,6:8.537628e-03):2.399987e-03):1.196014e-03,(5:2.721393e-03,21:5.251866e-03):1.103740e-02):1.783760e-03):2.027392e-03,29:1.471488e-02):7.100498e-04,(((((70:1.003438e-02,46:1.654839e-02):7.057919e-04,26:1.248374e-02):2.454689e-03,(((2:8.526735e-03,20:1.124437e-03):4.312900e-03,((((((57:2.068854e-02,56:1.417124e-02):3.426512e-03,(52:1.698525e-02,(51:1.086677e-02,17:3.689226e-03):7.575872e-03):4.072324e-03):2.686262e-03,((64:3.186315e-03,65:4.456586e-03):1.894465e-03,14:1.042563e-02):1.240171e-03):3.120582e-03,69:6.447980e-03):5.266369e-03,(34:2.799072e-02,8:4.401689e-03):2.513703e-04):3.778434e-03,((4:5.195625e-03,53:3.877137e-03):6.371235e-04,((45:1.705757e-02,33:2.333319e-03):5.947518e-03,(((7:4.827046e-03,39:2.641679e-02):4.650053e-03,((41:5.691147e-04,40:1.227760e-03):8.536284e-03,42:1.438814e-02):1.552470e-03):1.768186e-04,(16:1.117661e-02,32:4.354565e-03):1.150463e-03):1.819006e-03):6.189446e-03):9.291749e-03):1.197211e-03):1.446218e-03,71:3.202019e-03):6.713209e-04):7.209549e-03,(13:1.960453e-02,(((37:7.093509e-03,35:1.208276e-04):8.097502e-04,38:9.663039e-04):6.274917e-03,36:9.139892e-03):1.073026e-02):5.481446e-03):5.504136e-03,(31:5.796530e-03,44:4.053165e-03):8.054490e-03):8.301568e-03):4.753999e-03):6.501419e-04):1.171030e-03):2.722407e-04,(72:1.229792e-02,62:1.220916e-02):8.287363e-03):3.055348e-03,((((67:1.150924e-02,48:7.200854e-03):7.491299e-03,24:7.184141e-03):1.276443e-03,23:1.537487e-02):4.561126e-03,66:9.098304e-03):8.373029e-03):1.195833e-03,(((30:1.172636e-02,43:7.059252e-03):2.346176e-03,(47:3.844545e-02,25:4.832194e-03):2.116991e-03):2.715387e-03,(22:2.852510e-03,27:1.008050e-02):2.062974e-03):9.534348e-04):1.195191e-03,61:4.061965e-03):2.187110e-03,54:8.330098e-03):2.459364e-03):2.341506e-03):3.944996e-03,1:1.281039e-02);
   tree run2.855000 = [&U] (3:8.224257e-03,((9:7.684957e-03,(54:6.068632e-03,(43:1.178143e-02,(((25:6.968181e-03,47:3.381497e-02):5.376399e-03,(27:7.011310e-03,22:2.657109e-03):1.619435e-03):1.940813e-04,(((((((((15:5.365498e-03,(63:8.451957e-03,(5:4.229483e-03,21:5.569568e-03):9.671781e-03):2.053004e-03):1.909157e-03,(11:1.026304e-02,6:3.314932e-03):2.073587e-03):2.723601e-03,10:1.461964e-02):1.576739e-03,(((13:2.105816e-02,((37:6.174383e-03,(38:2.120394e-04,35:7.423401e-04):1.982097e-04):5.229545e-03,36:6.974459e-03):6.368860e-03):4.836301e-03,((((71:3.695264e-03,(20:1.122889e-03,2:7.518747e-04):3.116272e-03):1.867187e-03,(((26:9.623456e-03,(46:1.215972e-02,70:1.078499e-02):4.590233e-03):1.300162e-03,(69:6.363216e-03,((52:1.533780e-02,(57:1.913646e-02,(17:2.975327e-03,51:8.760829e-03):3.977787e-03):2.881885e-03):2.594623e-03,((65:1.703467e-03,64:5.360020e-03):5.750309e-04,(56:1.276155e-02,14:8.967335e-03):5.771118e-04):1.216335e-03):3.447122e-03):2.020314e-03):2.155380e-03,8:3.974329e-03):1.198866e-03):3.643918e-04,((4:5.024700e-03,53:1.976792e-03):8.053296e-04,((45:2.015592e-02,33:3.331339e-03):3.703405e-03,(((16:9.777547e-03,42:1.129076e-02):3.264333e-03,((7:5.478833e-03,39:2.884857e-02):6.209648e-03,32:7.523820e-03):1.302273e-03):1.151067e-03,(41:3.649974e-04,40:2.123115e-04):6.299729e-03):3.643444e-03):3.155397e-03):7.238159e-03):3.180945e-03,34:3.713512e-02):5.989515e-03):2.598762e-03,(31:5.976029e-03,44:7.410485e-03):5.113434e-03):5.340636e-03):5.520121e-04,29:1.044262e-02):4.172469e-03,(68:4.068077e-03,((59:4.136410e-03,60:6.650856e-03):2.095075e-03,58:5.111079e-03):2.004396e-03):4.314922e-03):6.001235e-04,(((19:8.528516e-03,18:4.814769e-03):5.500744e-03,28:9.558516e-03):1.799008e-03,55:2.981237e-02):1.532108e-03):3.844888e-03,((67:6.417906e-03,48:9.404626e-03):2.981863e-03,(66:5.113415e-03,(24:3.428430e-03,23:8.342770e-03):4.964755e-03):8.854927e-04):7.641112e-03):1.563198e-05,(30:1.344020e-02,((72:6.252961e-03,62:1.051970e-02):5.553094e-03,61:2.795924e-03):1.090111e-03):7.507347e-04):4.746880e-03):3.895894e-03):2.738165e-03):2.860233e-03):3.948940e-03,(12:2.265461e-02,(49:1.236346e-02,50:8.287172e-03):1.390300e-02):1.464319e-03):2.830463e-03,1:1.282801e-02);
   tree run2.860000 = [&U] ((12:2.358721e-02,((9:1.106210e-02,(((43:6.360703e-03,30:8.610651e-03):2.742177e-03,(((((62:7.795300e-03,72:8.858440e-03):4.608645e-03,(66:6.220942e-03,((23:9.004026e-03,24:1.093563e-03):8.792067e-03,(48:9.326274e-03,67:3.867259e-03):4.204287e-03):1.579711e-03):1.027243e-02):1.060447e-03,(55:2.994149e-02,(((28:1.191636e-02,(19:4.095380e-03,18:2.944164e-03):7.898579e-03):4.946745e-03,((58:7.223461e-03,(59:4.068560e-03,60:7.747141e-03):7.531780e-04):1.014031e-03,68:7.145644e-03):4.018303e-03):7.326179e-04,((((((21:6.087167e-03,5:7.232122e-03):3.103003e-03,63:1.299132e-02):2.829463e-03,15:5.951290e-03):8.501490e-04,(11:1.198368e-02,6:6.400694e-03):2.601868e-03):3.812967e-03,(29:3.692018e-03,10:1.422603e-02):2.765355e-03):1.224183e-03,((31:4.542521e-03,44:3.742021e-03):5.112953e-03,(((46:1.467777e-02,70:1.427217e-02):3.125048e-03,(26:1.580346e-02,(((20:2.578708e-04,2:1.629229e-03):5.379430e-03,(((((4:3.191324e-03,(((32:5.938039e-03,(39:2.976831e-02,7:5.013055e-03):4.156767e-03):1.343431e-03,((41:2.648202e-04,40:2.958960e-04):7.336816e-03,(42:1.295357e-02,16:1.231101e-02):3.068880e-03):8.875707e-04):3.156076e-03,(33:2.870631e-03,45:2.398649e-02):4.180496e-03):4.004795e-03):2.582887e-03,53:2.597069e-03):8.889358e-03,34:3.581419e-02):1.129499e-03,(69:9.436089e-03,((52:2.218947e-02,(57:2.947406e-02,(17:3.324796e-03,51:5.316741e-03):6.387931e-03):3.353248e-03):1.672503e-03,((14:6.518931e-03,56:1.212881e-02):1.904507e-03,(64:5.798855e-03,65:3.057895e-03):2.915273e-03):3.086626e-03):3.415639e-03):6.442058e-03):5.588457e-04,8:6.246708e-03):7.848782e-04):4.395916e-03,71:5.426666e-03):3.092273e-03):2.752182e-03):4.650606e-03,(13:1.785243e-02,(((38:5.450511e-04,37:7.399205e-03):2.706037e-03,35:2.494657e-03):3.377514e-03,36:1.188213e-02):9.496617e-03):8.570485e-03):2.446294e-03):2.835177e-03):4.366246e-03):1.388987e-03):1.595678e-03):2.599723e-03,((25:7.490582e-03,47:3.769608e-02):2.462228e-03,(22:6.319109e-03,27:1.005197e-02):6.258621e-04):4.169770e-05):3.309454e-03,61:6.450943e-03):2.046367e-03):3.389691e-03,54:8.695143e-03):9.577494e-04):2.025140e-03,(50:1.051042e-02,49:3.303940e-03):1.124709e-02):2.061433e-03):4.878934e-03,3:1.175201e-02,1:1.011645e-02);
   tree run2.865000 = [&U] (((((((((62:1.065150e-02,72:7.654408e-03):4.937133e-03,(66:5.156698e-03,((23:1.246538e-02,24:3.280533e-03):4.907741e-03,(48:7.774310e-03,67:2.086804e-03):6.184195e-03):1.374621e-03):1.118125e-02):3.638533e-04,((28:1.356979e-02,((19:3.934795e-03,18:4.625938e-03):6.341984e-03,55:2.751530e-02):2.774288e-03):2.431250e-03,((((29:1.237860e-02,10:1.388948e-02):1.306366e-03,((11:9.242354e-03,6:3.759813e-03):1.038817e-03,(15:6.087403e-03,((21:2.838429e-03,5:3.865699e-03):7.570473e-03,63:1.070737e-02):3.774374e-03):7.836071e-04):1.858319e-03):1.480633e-03,((31:3.119467e-03,44:5.997354e-03):2.781817e-03,(((26:1.286880e-02,(70:1.199661e-02,46:1.157423e-02):3.338654e-03):2.934659e-03,(((((((((32:4.550093e-03,42:1.610941e-02):2.471222e-03,(16:1.386136e-02,(41:8.670338e-06,40:2.473623e-03):7.639803e-03):7.168032e-04):2.492194e-04,(39:2.737373e-02,7:4.300729e-03):6.299906e-03):4.437607e-03,(33:2.119054e-03,45:1.986574e-02):7.546871e-03):1.967763e-03,(53:2.807735e-03,4:7.796729e-03):2.530862e-04):3.558710e-03,34:2.773280e-02):3.612511e-03,((69:7.931593e-03,(((52:1.865157e-02,(17:4.027324e-03,51:4.469036e-03):7.045659e-03):1.754899e-03,57:2.393822e-02):1.327397e-03,((14:5.799819e-03,56:7.953248e-03):4.166093e-04,(64:3.943112e-03,65:1.877098e-03):1.423613e-03):3.130399e-03):2.652103e-03):3.487177e-03,8:4.351283e-03):1.695323e-04):1.136778e-03,(20:5.793900e-03,2:3.089385e-03):1.573844e-03):3.360663e-03,71:2.524345e-03):1.799530e-03):6.158147e-03,(13:2.145979e-02,(((37:4.539051e-03,35:2.747796e-03):1.294089e-03,38:1.310871e-03):4.278625e-03,36:9.875500e-03):5.582513e-03):3.296385e-03):9.396307e-04):4.947260e-03):4.779491e-03,((58:3.211522e-03,(60:7.147556e-03,59:5.842372e-03):4.319071e-04):1.374646e-03,68:6.337868e-03):2.582910e-03):1.741906e-03):3.389991e-03):1.797839e-03,((43:8.572907e-03,30:7.080219e-03):5.123399e-03,61:8.264934e-03):2.934862e-04):2.111544e-04,((22:3.305603e-03,27:1.072002e-02):2.459709e-03,(25:4.095575e-03,47:3.482461e-02):1.598799e-03):1.395562e-03):3.572219e-03,9:6.223374e-03):1.164960e-03,54:6.556257e-03):3.076295e-03,(12:2.061516e-02,(50:4.678884e-03,49:6.025638e-03):1.737858e-02):7.860011e-04):2.080688e-03,3:1.037809e-02,1:1.218578e-02);
   tree run2.870000 = [&U] (3:9.649602e-03,(((54:8.614431e-03,9:8.876933e-03):3.547341e-04,((((((47:3.520503e-02,25:7.998441e-03):6.968562e-04,(22:3.633152e-03,27:4.825898e-03):4.280724e-04):1.150210e-04,(((28:6.229445e-03,((18:2.283923e-03,19:3.523292e-03):8.657879e-03,55:2.675310e-02):2.770114e-03):5.523447e-03,((68:6.163012e-03,(58:5.217671e-03,(60:5.248995e-03,59:5.286442e-03):1.102939e-03):3.031475e-03):4.286936e-03,(((((11:1.013918e-02,6:4.681627e-03):1.588692e-03,(15:4.134888e-03,(63:1.097566e-02,(5:8.878947e-04,21:2.104353e-03):1.004975e-02):5.691774e-03):5.324709e-04):1.414558e-03,10:2.008183e-02):1.211887e-03,((((26:1.164518e-02,(46:1.423712e-02,70:7.037558e-03):2.261913e-03):1.809167e-03,(((2:3.142186e-03,20:5.570839e-03):9.483148e-04,(34:2.984184e-02,((((53:2.023598e-03,((((42:1.494529e-02,16:1.242006e-02):1.769747e-03,(41:9.949508e-05,40:1.076487e-03):5.264889e-03):4.255525e-04,(32:7.591603e-03,(7:5.140509e-03,39:2.966299e-02):3.836707e-03):1.393920e-03):7.194977e-03,(45:2.456802e-02,33:2.991052e-03):2.658910e-03):1.499491e-03):2.879970e-03,4:5.140262e-03):6.494072e-03,8:7.268204e-03):2.214335e-04,((((65:4.406708e-03,64:3.135386e-03):1.339073e-03,(14:8.517846e-03,56:1.178281e-02):2.425532e-04):1.086671e-03,(52:1.496318e-02,((51:9.024761e-03,17:4.661655e-03):9.094866e-03,57:2.575859e-02):2.062572e-03):1.633813e-03):1.158211e-03,69:5.711464e-03):3.267881e-03):5.025377e-05):1.103303e-03):2.799159e-03,71:4.335206e-03):3.334523e-03):4.717594e-03,(13:1.954915e-02,(((35:1.885295e-03,37:4.927177e-03):1.059252e-03,38:1.578447e-03):5.002718e-03,36:7.991621e-03):1.384701e-02):4.345782e-03):1.759590e-03,(31:3.851266e-03,44:2.193376e-03):6.662959e-03):2.859405e-03):8.209267e-04,29:1.148397e-02):2.515869e-03):1.489414e-03):2.322411e-03,(72:8.359996e-03,62:1.057924e-02):3.997313e-03):4.786772e-03):4.328778e-04,(24:5.855051e-03,((48:1.318444e-02,23:1.680432e-02):1.445750e-04,(66:1.250959e-03,67:9.823413e-04):5.222356e-03):2.263370e-03):9.116138e-03):9.668544e-04,61:6.296051e-03):3.234005e-04,(43:7.549859e-03,30:1.106388e-02):8.782792e-03):1.246049e-03):4.621200e-03,((50:1.396378e-02,49:5.911455e-03):6.651543e-03,12:1.437630e-02):2.845195e-03):3.921477e-03,1:1.106913e-02);
   tree run2.875000 = [&U] (((((((61:4.404322e-03,(((((23:1.712272e-02,66:6.499613e-03):3.488988e-04,48:1.594885e-02):1.237372e-03,67:1.987423e-03):4.358632e-03,24:7.989721e-03):3.926134e-03,((((((((38:1.016333e-03,(35:2.158053e-03,37:4.925972e-03):4.519465e-04):4.981081e-03,36:1.378112e-02):5.831748e-03,13:1.785346e-02):4.252311e-03,((((4:4.055298e-03,(53:3.046297e-03,((33:4.603132e-03,((42:1.713245e-02,16:9.930010e-03):3.050604e-03,(41:3.159052e-04,40:7.454186e-04):5.060671e-03):4.677274e-04):5.484423e-05,((39:2.744928e-02,7:4.503034e-03):5.059872e-03,32:6.768877e-03):1.780775e-03):7.420356e-03):1.508253e-04):2.227298e-03,(34:2.990385e-02,45:2.394040e-02):1.312240e-03):3.808791e-03,(8:4.012651e-03,((((51:6.079309e-03,17:3.967849e-03):9.054971e-03,(52:1.550489e-02,(14:6.425261e-03,(56:6.984432e-03,(64:6.335386e-03,65:3.764716e-03):1.620911e-03):2.663758e-04):1.320823e-03):7.179237e-04):2.548163e-03,(57:2.102973e-02,69:3.446627e-03):4.005860e-03):3.056316e-03,(20:7.052476e-04,2:2.247796e-03):5.501341e-03):1.476799e-03):1.663043e-04):1.277468e-03,(71:3.345459e-03,((46:1.142325e-02,70:1.279794e-02):1.316994e-03,26:9.463082e-03):1.368072e-03):7.868115e-04):6.960060e-03):4.762931e-04,(31:4.781129e-03,44:4.735720e-03):5.213331e-03):6.332883e-03,((63:9.447928e-03,((11:9.819735e-03,6:9.837091e-03):1.732705e-03,(15:8.223640e-03,(5:5.341667e-03,21:1.031329e-03):1.248252e-02):2.637800e-03):6.180120e-04):1.828882e-03,(29:1.312272e-02,10:1.279106e-02):2.092988e-03):1.156522e-03):2.467044e-03,((68:3.648801e-03,((60:4.281906e-03,59:4.137245e-03):5.228958e-04,58:3.706227e-03):2.704551e-03):2.954226e-03,((28:7.910076e-03,(19:2.672989e-03,18:4.826313e-03):6.898375e-03):1.820421e-03,55:2.715484e-02):1.490507e-03):2.530007e-04):1.575802e-03,(72:8.273240e-03,62:1.379552e-02):7.885057e-03):3.956492e-03):3.938077e-04):1.569445e-03,((27:7.576389e-03,22:6.850915e-03):2.099842e-03,(47:4.197563e-02,25:1.966449e-03):3.247942e-03):7.150704e-04):6.362676e-04,(43:7.052702e-03,30:1.071197e-02):3.930996e-03):4.249560e-03,9:5.816344e-03):2.543839e-04,54:8.668419e-03):2.300788e-03,(12:1.940894e-02,(49:3.843043e-03,50:1.082433e-02):9.778929e-03):1.747740e-03):3.585263e-03,3:9.585096e-03,1:9.615420e-03);
   tree run2.880000 = [&U] ((((49:5.507941e-03,50:5.964373e-03):1.275552e-02,12:1.940440e-02):1.011237e-03,(54:8.624102e-03,((((((66:2.442216e-03,24:4.449642e-03):4.808812e-03,((23:1.411204e-02,48:1.645782e-02):1.936657e-04,67:6.305953e-03):1.556429e-03):9.737943e-03,(61:5.790126e-03,(72:9.128874e-03,62:1.216789e-02):5.536822e-03):4.565534e-03):3.621982e-04,(((((((((8:4.701588e-03,((34:3.154401e-02,45:2.360101e-02):2.388278e-03,((4:4.084265e-03,(((42:1.476641e-02,(41:9.820509e-04,40:1.223335e-03):7.688854e-03):7.524800e-04,(((39:2.821554e-02,7:5.703323e-03):1.079825e-03,32:4.786748e-03):4.262511e-03,16:2.091111e-02):1.142333e-03):3.313256e-03,33:6.831006e-03):5.486821e-03):4.781284e-05,53:4.645781e-03):8.295908e-03):1.828439e-03):2.241191e-04,(69:6.125533e-03,(57:2.361389e-02,((52:1.546510e-02,(51:8.396976e-03,17:3.841831e-03):9.053824e-03):1.980829e-03,(14:9.308954e-03,(56:7.781332e-03,(64:4.953074e-03,65:2.297917e-03):2.659840e-03):1.104502e-04):6.467474e-04):3.051752e-03):2.533551e-03):4.733775e-03):2.682529e-03,(20:4.509195e-03,2:1.816400e-03):4.269983e-03):1.887951e-03,(71:3.455483e-03,((46:1.921523e-02,70:1.278267e-02):9.791614e-04,26:8.466524e-03):2.535748e-03):7.376248e-04):4.920986e-03,((((38:5.004790e-04,37:3.839920e-03):6.380090e-04,35:2.261181e-03):6.044182e-03,36:6.891341e-03):6.792584e-03,13:2.004731e-02):2.867204e-03):3.270711e-03,(31:3.672620e-03,44:6.605424e-03):4.094873e-03):3.976043e-03,((10:1.489994e-02,29:9.372526e-03):1.379762e-03,(((63:1.011915e-02,(5:5.275635e-03,21:3.051932e-03):7.692428e-03):4.492720e-03,15:7.118875e-03):1.876603e-03,(11:9.362608e-03,6:5.363077e-03):2.967119e-03):3.457622e-03):2.466386e-03):4.386098e-03,((68:6.082764e-03,((60:6.715100e-03,59:5.169935e-03):1.375447e-03,58:5.069756e-03):2.400354e-04):5.964445e-03,((19:1.656660e-03,18:6.239726e-03):9.812986e-03,28:9.424280e-03):3.836038e-03):1.240044e-03):2.437073e-03,55:1.942167e-02):3.308680e-03):1.981984e-03,(((27:1.082407e-02,22:3.391540e-03):9.523093e-04,(47:2.601682e-02,25:1.001235e-02):1.901580e-03):1.871414e-03,(43:9.311671e-03,30:1.261188e-02):5.192672e-03):2.433384e-03):9.877126e-03,9:8.782018e-03):2.686342e-03):5.084935e-03):3.363301e-03,3:7.557504e-03,1:1.068253e-02);
   tree run2.885000 = [&U] (3:9.315910e-03,(((50:1.147057e-02,49:1.022860e-02):9.345499e-03,12:2.009780e-02):2.623290e-03,((54:1.032181e-02,9:6.781296e-03):1.869424e-04,((30:7.851571e-03,43:1.363936e-02):2.493887e-03,(61:8.534748e-03,((27:1.076723e-02,22:5.526926e-03):1.806195e-03,((47:2.624053e-02,25:4.381036e-03):1.841089e-03,((24:6.155797e-03,(66:1.050662e-02,(48:1.306464e-02,(67:5.621729e-03,23:1.904207e-02):4.295310e-04):5.524301e-04):3.153546e-03):8.511810e-03,(((68:2.503659e-03,((59:4.419544e-03,60:5.390390e-03):2.094955e-04,58:6.117780e-03):2.498309e-03):1.310243e-03,(((31:6.731883e-03,44:7.345753e-03):4.360974e-03,((71:6.201247e-03,((((8:2.544965e-03,((57:2.173990e-02,(((51:8.174698e-03,17:4.364516e-03):8.186392e-03,52:1.605260e-02):2.342810e-03,(56:1.372827e-02,((64:8.756295e-03,65:5.372893e-03):1.612610e-03,14:1.119328e-02):2.282916e-04):1.452678e-03):1.994221e-03):1.932602e-03,69:6.771677e-03):5.006577e-03):1.685083e-04,((4:9.940478e-03,53:3.756443e-03):1.270225e-03,((((42:2.047372e-02,32:6.680365e-03):1.922119e-03,(7:7.290138e-03,39:2.438066e-02):4.700553e-03):1.393397e-03,((41:4.186872e-05,40:2.518369e-03):7.200295e-03,16:1.375463e-02):7.916482e-04):5.252517e-03,(45:2.733792e-02,33:3.666122e-03):7.915453e-04):3.700417e-03):5.004081e-03):5.645726e-04,(34:3.817328e-02,(2:3.408441e-03,20:3.568679e-04):6.719431e-03):8.576023e-05):2.357105e-03,(70:1.348338e-02,(26:8.540300e-03,46:1.680459e-02):1.294588e-03):3.007401e-03):3.560691e-03):6.453817e-03,(13:2.668333e-02,((38:1.487735e-04,(35:2.108629e-03,37:2.155613e-03):1.188970e-03):6.628844e-03,36:8.231941e-03):6.725875e-03):6.630127e-03):1.858834e-03):6.537356e-03,(29:1.732836e-02,(10:1.407561e-02,((11:9.550809e-03,6:3.310561e-03):2.630495e-03,((15:4.182136e-03,(5:8.842971e-04,21:6.134085e-03):1.447629e-02):8.872025e-04,63:6.987281e-03):1.057132e-03):1.086895e-03):1.483819e-03):1.398752e-03):4.670582e-03):2.204331e-03,(((55:2.554189e-02,(18:3.590125e-03,19:2.977437e-03):8.978967e-03):7.893289e-05,28:1.421984e-02):2.998447e-03,(72:6.784483e-03,62:1.130863e-02):1.039802e-02):2.804625e-03):5.285297e-03):1.018434e-03):3.308218e-04):3.611461e-03):1.653226e-03):2.913901e-03):3.775813e-03):4.451340e-03,1:1.297245e-02);
   tree run2.890000 = [&U] ((((((43:3.643256e-03,30:1.317940e-02):8.035521e-03,(61:6.946031e-03,(((62:8.091851e-03,72:9.046404e-03):4.646058e-03,(((((29:8.647216e-03,(10:1.077865e-02,(((63:7.881498e-03,(21:3.713937e-03,5:5.104755e-03):6.912352e-03):3.282366e-03,15:3.763259e-03):1.862259e-03,(11:5.428288e-03,6:3.885811e-03):1.912803e-03):3.669930e-03):4.497853e-04):1.608651e-03,((13:2.604715e-02,((37:7.684805e-03,(35:8.491954e-04,38:6.041481e-04):2.007824e-04):3.344833e-03,36:1.067722e-02):3.442134e-03):7.428256e-03,(((26:8.436233e-03,(46:9.050560e-03,70:9.625101e-03):1.665477e-03):1.469940e-03,(71:2.683029e-03,(((8:3.128893e-03,((53:4.211453e-03,(((33:4.364955e-04,45:2.004244e-02):4.006036e-03,((((41:1.593521e-04,40:7.915236e-04):6.542062e-03,16:1.405806e-02):2.829037e-03,(42:1.451437e-02,(39:2.182600e-02,7:7.100630e-03):6.593083e-03):1.307447e-03):9.741005e-04,32:4.259604e-03):7.735984e-03):1.962266e-03,4:3.685270e-03):8.695821e-04):4.131596e-03,34:2.531831e-02):6.064653e-04):1.774978e-03,(20:3.663667e-05,2:7.824316e-04):3.836681e-03):2.330062e-04,(69:6.794783e-03,((52:1.126520e-02,((17:2.496151e-03,51:9.509769e-03):6.946536e-03,57:2.371937e-02):2.920379e-03):1.237054e-03,((65:4.256016e-03,64:3.170920e-03):5.637503e-04,(14:5.987915e-03,56:7.478110e-03):3.948119e-03):1.171399e-03):2.424589e-03):7.523861e-03):1.740913e-03):3.502854e-04):6.577712e-03,(31:4.310616e-03,44:6.023431e-03):2.419765e-03):1.232779e-03):4.488050e-03):2.801154e-03,((58:4.836910e-03,(59:3.454180e-03,60:6.028108e-03):5.540006e-04):1.442817e-03,68:4.979649e-03):2.481260e-03):1.843497e-04,((28:1.383407e-02,(19:4.456868e-03,18:5.437748e-03):2.875127e-03):4.655725e-04,55:2.087916e-02):1.739430e-03):1.317111e-03,((67:3.344372e-03,48:1.070787e-02):2.268678e-03,((23:1.593210e-02,24:4.394271e-03):1.705258e-03,66:1.311133e-02):3.454614e-03):1.045517e-02):8.008117e-04):7.957863e-04,((25:5.331475e-03,47:3.060500e-02):2.888612e-03,(27:1.088995e-02,22:3.119368e-03):6.765735e-04):9.587153e-04):1.614499e-03):6.686714e-04):1.364087e-03,54:7.385461e-03):1.349274e-03,9:7.916056e-03):3.769065e-03,(12:2.437528e-02,(50:6.170741e-03,49:3.135660e-03):1.462123e-02):3.872273e-04):2.152388e-03,3:1.509693e-02,1:1.097182e-02);
   tree run2.895000 = [&U] ((((((43:3.578848e-03,30:1.331212e-02):7.280747e-03,((((27:7.478652e-03,22:3.306732e-03):8.724895e-04,(62:9.542099e-03,72:9.285857e-03):7.197715e-03):6.048138e-04,(25:3.985389e-03,47:2.858533e-02):4.267855e-03):1.903772e-03,((((24:4.629923e-03,(66:7.787448e-03,23:1.397868e-02):1.970881e-05):8.785929e-04,(67:3.979930e-03,48:7.838287e-03):2.920944e-03):8.442572e-03,(((((59:2.968214e-03,60:3.782895e-03):1.401896e-03,58:4.484741e-03):1.422293e-03,68:4.400080e-03):2.031016e-03,(((29:7.640787e-03,(10:1.162602e-02,((15:4.627752e-03,(63:1.014736e-02,(21:5.274053e-03,5:1.204188e-03):1.040897e-02):3.149311e-03):1.191442e-03,(11:1.115636e-02,6:8.186466e-03):8.612425e-04):1.777020e-03):9.237735e-04):1.344732e-03,(((13:1.887707e-02,((37:3.911085e-03,(38:5.404944e-04,35:5.768887e-03):1.034429e-03):3.798701e-03,36:7.300264e-03):8.490953e-03):7.323866e-03,((71:3.489907e-03,((8:2.531602e-03,((69:9.523409e-03,(57:1.919735e-02,(((17:4.674641e-03,51:5.280188e-03):6.635393e-03,52:1.600066e-02):3.780341e-03,(((64:2.804855e-03,65:3.539821e-03):1.274518e-03,56:8.741528e-03):2.016953e-04,14:8.819967e-03):6.822773e-04):1.938969e-03):1.395062e-03):4.986999e-03,(((((33:8.984462e-05,45:2.598000e-02):4.761504e-03,(((16:1.250397e-02,42:1.520126e-02):1.857819e-03,(41:4.357632e-04,40:4.589681e-04):5.536082e-03):1.286107e-03,(32:6.500985e-03,(39:2.651770e-02,7:6.450694e-03):4.723773e-03):3.019764e-04):5.328519e-03):4.782613e-03,4:3.524294e-03):1.211639e-03,53:3.762526e-03):4.395470e-03,34:3.040428e-02):3.624390e-03):5.954758e-04):4.001141e-03,(20:3.251757e-03,2:1.462931e-03):2.808849e-03):1.022487e-03):1.007711e-03,(70:1.083409e-02,(46:1.460625e-02,26:6.414428e-03):6.049354e-03):5.620119e-03):9.051656e-03):2.309677e-03,(31:4.502843e-03,44:3.594343e-03):5.010874e-03):5.928993e-03):1.829578e-03,((19:5.995074e-03,18:3.956393e-03):8.043736e-03,28:1.475652e-02):3.872287e-03):7.455612e-04):1.907735e-03,55:1.874336e-02):4.743895e-03):1.601978e-03,61:3.362875e-03):1.346447e-03):1.585807e-03):1.948399e-03,54:6.525884e-03):1.493402e-03,9:7.987516e-03):4.055164e-03,(12:1.813396e-02,(50:6.864363e-03,49:5.506042e-03):6.256597e-03):1.803697e-03):3.592459e-03,3:7.814275e-03,1:8.949391e-03);
[truncated: 4,022,576 more chars]
