# Supplementary material for: Eocene Loranthaceae pollen pushes back divergence ages for major splits in the family
Source: PeerJ. 2017 Jun 7;5:e3373. doi: 10.7717/peerj.3373 (PMC5466002; doi:10.7717/peerj.3373)
Supplement: Supplemental Information 8 — This archive includes all data and analysis files referred to in the main text and supplementary files that are needed to reproduce the shown results. See GuideToFiles.txt for naming schemes and contents of each subfolder included in this archive, and File S1 for analysis set-ups and further background information. [file peerj-05-3373-s008.zip › Step3_speciestrees/BI/00b_cp.all.c.m1.simple.nex.run1.p]

[ID: 2843141425]
Gen	LnL	LnPr	TL{all}	r(A<->C){1}	r(A<->G){1}	r(A<->T){1}	r(C<->G){1}	r(C<->T){1}	r(G<->T){1}	r(A<->C){2}	r(A<->G){2}	r(A<->T){2}	r(C<->G){2}	r(C<->T){2}	r(G<->T){2}	r(A<->C){3}	r(A<->G){3}	r(A<->T){3}	r(C<->G){3}	r(C<->T){3}	r(G<->T){3}	r(A<->C){4}	r(A<->G){4}	r(A<->T){4}	r(C<->G){4}	r(C<->T){4}	r(G<->T){4}	r(A<->C){5}	r(A<->G){5}	r(A<->T){5}	r(C<->G){5}	r(C<->T){5}	r(G<->T){5}	pi(A){1}	pi(C){1}	pi(G){1}	pi(T){1}	pi(A){2}	pi(C){2}	pi(G){2}	pi(T){2}	pi(A){3}	pi(C){3}	pi(G){3}	pi(T){3}	pi(A){4}	pi(C){4}	pi(G){4}	pi(T){4}
0	-3.660126e+04	1.749222e+02	3.980000e+00	1.666667e-01	1.666667e-01	1.666667e-01	1.666667e-01	1.666667e-01	1.666667e-01	1.666667e-01	1.666667e-01	1.666667e-01	1.666667e-01	1.666667e-01	1.666667e-01	1.666667e-01	1.666667e-01	1.666667e-01	1.666667e-01	1.666667e-01	1.666667e-01	1.666667e-01	1.666667e-01	1.666667e-01	1.666667e-01	1.666667e-01	1.666667e-01	1.666667e-01	1.666667e-01	1.666667e-01	1.666667e-01	1.666667e-01	1.666667e-01	2.500000e-01	2.500000e-01	2.500000e-01	2.500000e-01	2.500000e-01	2.500000e-01	2.500000e-01	2.500000e-01	2.500000e-01	2.500000e-01	2.500000e-01	2.500000e-01	2.500000e-01	2.500000e-01	2.500000e-01	2.500000e-01
5000	-2.306088e+04	2.216767e+02	3.177689e+00	2.014110e-01	2.803493e-01	3.680262e-02	5.664828e-02	2.163050e-01	2.084838e-01	1.354031e-01	2.723406e-01	5.067274e-02	4.816563e-02	3.416664e-01	1.517516e-01	2.000905e-01	1.367612e-01	2.257782e-01	9.572358e-02	2.432078e-01	9.843869e-02	1.958287e-01	1.740627e-01	1.159345e-01	8.399578e-02	2.536957e-01	1.764826e-01	1.371531e-01	2.682035e-01	1.812579e-01	1.020702e-01	1.865273e-01	1.247880e-01	3.362651e-01	1.422668e-01	1.245909e-01	3.968772e-01	3.690597e-01	1.864673e-01	1.653766e-01	2.790964e-01	2.693737e-01	2.067949e-01	1.089651e-01	4.148663e-01	3.152343e-01	1.433865e-01	1.189204e-01	4.224588e-01
10000	-2.169032e+04	2.406155e+02	2.881497e+00	2.287187e-01	2.474491e-01	3.007139e-02	8.835204e-02	2.530818e-01	1.523269e-01	1.162069e-01	1.970512e-01	7.109990e-02	6.760177e-02	3.694376e-01	1.786027e-01	1.963553e-01	2.230260e-01	2.231547e-01	2.992564e-02	1.944347e-01	1.331036e-01	1.980285e-01	1.811258e-01	1.023553e-01	4.933313e-02	2.254707e-01	2.436866e-01	1.869779e-01	2.542462e-01	1.880337e-01	1.981292e-02	1.595559e-01	1.913733e-01	3.430692e-01	1.302173e-01	1.310199e-01	3.956936e-01	4.188760e-01	1.519553e-01	1.429706e-01	2.861980e-01	3.586196e-01	1.576622e-01	9.457449e-02	3.891437e-01	3.405695e-01	1.508896e-01	9.115391e-02	4.173869e-01
15000	-2.142924e+04	2.409241e+02	2.847665e+00	2.165258e-01	2.738618e-01	2.621795e-02	7.276456e-02	2.540129e-01	1.566170e-01	1.116526e-01	2.414482e-01	6.269415e-02	4.213249e-02	3.483757e-01	1.936969e-01	2.246900e-01	2.120647e-01	2.491390e-01	7.899252e-03	1.928563e-01	1.133507e-01	1.661804e-01	2.005577e-01	9.553267e-02	9.775698e-02	1.799877e-01	2.599846e-01	1.547051e-01	2.793741e-01	1.082779e-01	5.553314e-02	2.905766e-01	1.115331e-01	3.461230e-01	1.381661e-01	1.406358e-01	3.750751e-01	4.201768e-01	1.556776e-01	1.603729e-01	2.637726e-01	2.885602e-01	1.384915e-01	2.821620e-01	2.907862e-01	3.397541e-01	1.444624e-01	8.128192e-02	4.345015e-01
20000	-2.128885e+04	2.354823e+02	2.944941e+00	2.232770e-01	2.517953e-01	3.005041e-02	8.511976e-02	2.364969e-01	1.732606e-01	1.262040e-01	2.148458e-01	7.956596e-02	8.986353e-02	3.104459e-01	1.790748e-01	2.295232e-01	7.212726e-02	5.363749e-01	1.689855e-02	3.933507e-02	1.057410e-01	1.844813e-01	2.147034e-01	8.478628e-02	7.550737e-02	2.178903e-01	2.226313e-01	3.965463e-01	2.250553e-01	4.042318e-02	1.013493e-01	2.048342e-01	3.179170e-02	3.490007e-01	1.316850e-01	1.335966e-01	3.857177e-01	4.182158e-01	1.560802e-01	1.629376e-01	2.627663e-01	3.496688e-01	2.560660e-01	1.517496e-01	2.425156e-01	3.459976e-01	1.358118e-01	8.284870e-02	4.353419e-01
25000	-2.120674e+04	2.431219e+02	2.816570e+00	2.303011e-01	2.686332e-01	3.105057e-02	8.071607e-02	2.262960e-01	1.630030e-01	1.003659e-01	2.505386e-01	5.970116e-02	7.369353e-02	3.012256e-01	2.144751e-01	7.900584e-02	1.423134e-01	5.160797e-01	7.793938e-03	1.131983e-01	1.416089e-01	1.411003e-01	2.363558e-01	8.037681e-02	7.963485e-02	1.616035e-01	3.009287e-01	2.614226e-01	4.221554e-01	1.637212e-02	7.647868e-02	1.963182e-01	2.725290e-02	3.219482e-01	1.348259e-01	1.358288e-01	4.073970e-01	4.304405e-01	1.487167e-01	1.594652e-01	2.613776e-01	2.739074e-01	1.684639e-01	1.954932e-01	3.621355e-01	3.515035e-01	1.577280e-01	6.665703e-02	4.241115e-01
30000	-2.116988e+04	2.498074e+02	2.741785e+00	2.259385e-01	2.905125e-01	2.890747e-02	6.425133e-02	2.303279e-01	1.600623e-01	9.902863e-02	2.180483e-01	7.468165e-02	8.027848e-02	3.063839e-01	2.215790e-01	8.548210e-02	1.126697e-01	4.645743e-01	2.033741e-02	2.146030e-01	1.023335e-01	1.856794e-01	1.655778e-01	9.771978e-02	1.030885e-01	2.015910e-01	2.463436e-01	3.168568e-01	2.946615e-01	5.073691e-02	3.540542e-02	2.238947e-01	7.844456e-02	3.420861e-01	1.220575e-01	1.346946e-01	4.011619e-01	4.079976e-01	1.480583e-01	1.736266e-01	2.703175e-01	2.627004e-01	2.502293e-01	2.370572e-01	2.500131e-01	3.707226e-01	1.575651e-01	8.337980e-02	3.883326e-01
35000	-2.116160e+04	2.529639e+02	2.688540e+00	2.559679e-01	2.412198e-01	2.930462e-02	8.052010e-02	2.485232e-01	1.444644e-01	1.277991e-01	2.251222e-01	5.915593e-02	5.871650e-02	3.375691e-01	1.916371e-01	2.578844e-02	2.287595e-02	4.620262e-01	1.084787e-01	3.050179e-01	7.581280e-02	1.790500e-01	1.719396e-01	8.874436e-02	9.312519e-02	1.937624e-01	2.733784e-01	3.573628e-01	2.434291e-01	5.159019e-02	3.442845e-02	1.963108e-01	1.168787e-01	3.348126e-01	1.276564e-01	1.416422e-01	3.958888e-01	4.075714e-01	1.664188e-01	1.581130e-01	2.678968e-01	2.909021e-01	2.305017e-01	1.243529e-01	3.542434e-01	3.800179e-01	1.514744e-01	6.771542e-02	4.007923e-01
40000	-2.114142e+04	2.378586e+02	2.898555e+00	2.226341e-01	2.805318e-01	2.885074e-02	6.244703e-02	2.330354e-01	1.725009e-01	1.488529e-01	2.192395e-01	4.176716e-02	6.956691e-02	3.689262e-01	1.516473e-01	2.254918e-01	6.122160e-02	4.556272e-01	3.963030e-02	1.200033e-01	9.802580e-02	1.686951e-01	2.148241e-01	9.896556e-02	6.870150e-02	1.908382e-01	2.579756e-01	4.410856e-01	2.695821e-01	3.832964e-03	2.162467e-02	2.122813e-01	5.159338e-02	3.315284e-01	1.393395e-01	1.314773e-01	3.976548e-01	3.854368e-01	1.446091e-01	1.529657e-01	3.169884e-01	2.984280e-01	1.481463e-01	1.638793e-01	3.895464e-01	3.355917e-01	1.654899e-01	7.729791e-02	4.216205e-01
45000	-2.116888e+04	2.357777e+02	2.938907e+00	2.538549e-01	2.574879e-01	2.788165e-02	5.965540e-02	2.455567e-01	1.555634e-01	1.199310e-01	2.332445e-01	8.170075e-02	3.026766e-02	3.743193e-01	1.605368e-01	2.193314e-01	1.019701e-01	3.929691e-01	1.013766e-01	1.314119e-01	5.294086e-02	1.885532e-01	2.112355e-01	1.126410e-01	4.676123e-02	1.902904e-01	2.505187e-01	4.546534e-01	2.301452e-01	7.347585e-03	1.021107e-02	2.014435e-01	9.619926e-02	3.308495e-01	1.238852e-01	1.415678e-01	4.036976e-01	3.972252e-01	1.626875e-01	1.694262e-01	2.706611e-01	2.751591e-01	2.158771e-01	1.482540e-01	3.607097e-01	3.236825e-01	1.541643e-01	9.783562e-02	4.243176e-01
50000	-2.116276e+04	2.549815e+02	2.678385e+00	2.250031e-01	2.596010e-01	3.294900e-02	5.150164e-02	2.509808e-01	1.799645e-01	1.515571e-01	2.772502e-01	7.936143e-02	6.208095e-02	2.871461e-01	1.426043e-01	8.809746e-02	2.886068e-02	3.416745e-01	2.078820e-01	2.715386e-01	6.194684e-02	2.066566e-01	2.012054e-01	9.509822e-02	8.022245e-02	2.001856e-01	2.166317e-01	3.186901e-01	2.662012e-01	9.372508e-03	4.231162e-02	2.784816e-01	8.494301e-02	3.381289e-01	1.420224e-01	1.258026e-01	3.940460e-01	4.308437e-01	1.531228e-01	1.338500e-01	2.821834e-01	3.092075e-01	1.615837e-01	2.447768e-01	2.844320e-01	3.274212e-01	1.270611e-01	8.461624e-02	4.609015e-01
55000	-2.114981e+04	2.532434e+02	2.703918e+00	2.539839e-01	2.445892e-01	2.825523e-02	5.750810e-02	2.587235e-01	1.569400e-01	1.078154e-01	2.271899e-01	4.899850e-02	5.688164e-02	4.099154e-01	1.491992e-01	4.109331e-02	9.775031e-03	3.247923e-01	3.902062e-01	1.678500e-01	6.628307e-02	2.053982e-01	1.808927e-01	9.822853e-02	3.867097e-02	2.476537e-01	2.291559e-01	2.342510e-01	3.670428e-01	4.878753e-02	7.042891e-02	1.769700e-01	1.025197e-01	3.470285e-01	1.332429e-01	1.411569e-01	3.785716e-01	3.942227e-01	1.542418e-01	1.501291e-01	3.014064e-01	3.555677e-01	1.848058e-01	6.145283e-02	3.981737e-01	3.588410e-01	1.282950e-01	8.495820e-02	4.279058e-01
60000	-2.114350e+04	2.540803e+02	2.662088e+00	2.201436e-01	2.772708e-01	2.662355e-02	5.589359e-02	2.334176e-01	1.866508e-01	1.364625e-01	2.085914e-01	5.311439e-02	1.227360e-01	2.962961e-01	1.827996e-01	1.399286e-02	6.060450e-02	2.708788e-01	4.142116e-01	1.438284e-01	9.648381e-02	2.044856e-01	2.070775e-01	1.129216e-01	4.765658e-02	2.306549e-01	1.972038e-01	3.609014e-01	4.103656e-01	5.429678e-03	2.085605e-02	1.845522e-01	1.789500e-02	3.473406e-01	1.374566e-01	1.203476e-01	3.948552e-01	4.203989e-01	1.617498e-01	1.548643e-01	2.629870e-01	4.288294e-01	2.281275e-01	1.096060e-01	2.334371e-01	3.360453e-01	1.375006e-01	1.067893e-01	4.196647e-01
65000	-2.114167e+04	2.552860e+02	2.648975e+00	2.393105e-01	2.744896e-01	3.241615e-02	6.786047e-02	2.308134e-01	1.551098e-01	1.471996e-01	2.115392e-01	5.904305e-02	7.452537e-02	2.789687e-01	2.287241e-01	4.710660e-02	2.424047e-02	3.376011e-01	4.227480e-01	7.271700e-02	9.558682e-02	1.736151e-01	2.067710e-01	8.077987e-02	8.894423e-02	1.890422e-01	2.608476e-01	2.767979e-01	3.089144e-01	4.192906e-02	4.935461e-02	2.482565e-01	7.474755e-02	3.390374e-01	1.365985e-01	1.323674e-01	3.919966e-01	4.190542e-01	1.543458e-01	1.501396e-01	2.764605e-01	3.215131e-01	2.418834e-01	9.711941e-02	3.394841e-01	3.628066e-01	1.491125e-01	6.266654e-02	4.254143e-01
70000	-2.112094e+04	2.428169e+02	2.840156e+00	2.251750e-01	2.707956e-01	2.920848e-02	6.302985e-02	2.375514e-01	1.742397e-01	1.083220e-01	2.785691e-01	4.576834e-02	6.116500e-02	3.286433e-01	1.775323e-01	1.087164e-01	1.959635e-01	2.239074e-01	3.453221e-01	5.019821e-02	7.589239e-02	1.833500e-01	1.880982e-01	1.117694e-01	4.899558e-02	2.079251e-01	2.598617e-01	2.766884e-01	2.619935e-01	7.260266e-02	7.224493e-02	3.063451e-01	1.012533e-02	3.264147e-01	1.360867e-01	1.291054e-01	4.083932e-01	3.843226e-01	1.888463e-01	1.457060e-01	2.811250e-01	2.444358e-01	2.711821e-01	9.529931e-02	3.890828e-01	3.667952e-01	1.364074e-01	8.192530e-02	4.148721e-01
75000	-2.109800e+04	2.420960e+02	2.857658e+00	2.422494e-01	2.370379e-01	2.770627e-02	6.319591e-02	2.669684e-01	1.628421e-01	1.273296e-01	2.702713e-01	5.525686e-02	4.639110e-02	3.002175e-01	2.005337e-01	9.011258e-02	1.680937e-01	4.490340e-01	7.430928e-02	1.180317e-01	1.004187e-01	1.561557e-01	1.860784e-01	1.115168e-01	7.623828e-02	2.139924e-01	2.560184e-01	2.985282e-01	5.060425e-01	2.394796e-02	8.015530e-02	7.968388e-02	1.164222e-02	3.453950e-01	1.238859e-01	1.352708e-01	3.954483e-01	4.039842e-01	1.582942e-01	1.503750e-01	2.873466e-01	2.058619e-01	2.527215e-01	1.356551e-01	4.057615e-01	3.419759e-01	1.615164e-01	8.407058e-02	4.124372e-01
80000	-2.109851e+04	2.486602e+02	2.749608e+00	2.378709e-01	2.678889e-01	2.988697e-02	6.331107e-02	2.441266e-01	1.569156e-01	1.169946e-01	2.459482e-01	5.366613e-02	7.303933e-02	3.316607e-01	1.786910e-01	9.545375e-02	6.636337e-02	5.998238e-01	2.259200e-02	1.662201e-01	4.954699e-02	1.875812e-01	2.330593e-01	8.473222e-02	8.066903e-02	1.641823e-01	2.497759e-01	2.290873e-01	4.119222e-01	1.789221e-03	1.762725e-01	1.111879e-01	6.974089e-02	3.399907e-01	1.354730e-01	1.403062e-01	3.842300e-01	4.423973e-01	1.444282e-01	1.663531e-01	2.468213e-01	3.067350e-01	2.353880e-01	8.665878e-02	3.712181e-01	3.469865e-01	1.280753e-01	7.461691e-02	4.503213e-01
85000	-2.111505e+04	2.548057e+02	2.663911e+00	2.354212e-01	2.545135e-01	2.838554e-02	6.312272e-02	2.442663e-01	1.742907e-01	1.454796e-01	2.043689e-01	6.958913e-02	4.926466e-02	3.513824e-01	1.799153e-01	2.111615e-02	3.435680e-02	4.230521e-01	7.186842e-02	3.392166e-01	1.103899e-01	1.962602e-01	1.969380e-01	7.945699e-02	7.418966e-02	2.166466e-01	2.365085e-01	1.825479e-01	4.686715e-01	1.809842e-02	2.075815e-01	5.141663e-02	7.168401e-02	3.374226e-01	1.387927e-01	1.446342e-01	3.791504e-01	4.067505e-01	1.567054e-01	1.733240e-01	2.632201e-01	2.686261e-01	2.233541e-01	1.340629e-01	3.739568e-01	3.292804e-01	1.332988e-01	8.199547e-02	4.554253e-01
90000	-2.110219e+04	2.579368e+02	2.610417e+00	2.367361e-01	2.624577e-01	2.552222e-02	7.328549e-02	2.455965e-01	1.564020e-01	1.023678e-01	2.524252e-01	5.584399e-02	9.158314e-02	2.719059e-01	2.258740e-01	1.638150e-01	3.226890e-02	4.330210e-01	1.031554e-01	1.145344e-01	1.532053e-01	1.859830e-01	1.890555e-01	9.922027e-02	6.216391e-02	1.990398e-01	2.645375e-01	3.190796e-01	4.261735e-01	1.497119e-01	6.463736e-02	3.164382e-02	8.753782e-03	3.357949e-01	1.408319e-01	1.404319e-01	3.829414e-01	4.021518e-01	1.689014e-01	1.444642e-01	2.844827e-01	3.248557e-01	2.139355e-01	1.343701e-01	3.268387e-01	3.415516e-01	1.429300e-01	8.510694e-02	4.304114e-01
95000	-2.113762e+04	2.356210e+02	2.951379e+00	2.288696e-01	2.511793e-01	2.949289e-02	5.487023e-02	2.617947e-01	1.737933e-01	1.516881e-01	2.846557e-01	6.993351e-02	6.133003e-02	2.664082e-01	1.659845e-01	1.588212e-01	7.266074e-02	2.693825e-01	2.216265e-01	9.496553e-02	1.825436e-01	1.803578e-01	1.928212e-01	1.000355e-01	5.762288e-02	2.071004e-01	2.620621e-01	2.586841e-01	3.417900e-01	2.161732e-01	3.966704e-02	9.845289e-02	4.523284e-02	3.631157e-01	1.340925e-01	1.326822e-01	3.701096e-01	3.548834e-01	1.652397e-01	1.736048e-01	3.062720e-01	4.051290e-01	1.984193e-01	1.051305e-01	2.913212e-01	3.339936e-01	1.554570e-01	7.982557e-02	4.307239e-01
100000	-2.113103e+04	2.547567e+02	2.672208e+00	2.129646e-01	2.977661e-01	2.894836e-02	6.708666e-02	2.228389e-01	1.703954e-01	1.260013e-01	2.341877e-01	6.988996e-02	8.985249e-02	3.404146e-01	1.396539e-01	9.496375e-02	2.443861e-01	4.685887e-01	8.912055e-02	4.100378e-02	6.193708e-02	1.449159e-01	2.042490e-01	8.284772e-02	1.312284e-01	1.769590e-01	2.598000e-01	2.510025e-01	2.807979e-01	1.384674e-01	8.679274e-02	2.227358e-01	2.020368e-02	3.452468e-01	1.388271e-01	1.314003e-01	3.845258e-01	4.225433e-01	1.802365e-01	1.510057e-01	2.462145e-01	2.801240e-01	2.285338e-01	1.693293e-01	3.220129e-01	3.718539e-01	1.342333e-01	7.804805e-02	4.158647e-01
105000	-2.113371e+04	2.469889e+02	2.754152e+00	2.270926e-01	2.759651e-01	2.826709e-02	6.078055e-02	2.352368e-01	1.726579e-01	1.148014e-01	2.695865e-01	6.959539e-02	3.534105e-02	2.973834e-01	2.132923e-01	1.779724e-01	3.357538e-03	4.320095e-01	5.073258e-02	1.680779e-01	1.678500e-01	1.644166e-01	2.003713e-01	8.694433e-02	7.102540e-02	1.885347e-01	2.887076e-01	2.815700e-01	2.310378e-01	7.917205e-02	2.037387e-02	3.240864e-01	6.375986e-02	3.262754e-01	1.399375e-01	1.398757e-01	3.939114e-01	4.084521e-01	1.547290e-01	1.473425e-01	2.894763e-01	3.540551e-01	2.151889e-01	1.028870e-01	3.278690e-01	3.649837e-01	1.375169e-01	7.238688e-02	4.251126e-01
110000	-2.113233e+04	2.522726e+02	2.690108e+00	2.044831e-01	2.613223e-01	2.884323e-02	7.569076e-02	2.696032e-01	1.600574e-01	1.184511e-01	2.463998e-01	5.353658e-02	5.574444e-02	3.774069e-01	1.484612e-01	2.039108e-01	9.014740e-02	4.202531e-01	1.912806e-02	1.806591e-01	8.590148e-02	1.687792e-01	1.985026e-01	9.029074e-02	7.157079e-02	2.083207e-01	2.625360e-01	3.083631e-01	3.236195e-01	1.104944e-01	8.121343e-02	1.582875e-01	1.802202e-02	3.416966e-01	1.359417e-01	1.341882e-01	3.881735e-01	4.276742e-01	1.595940e-01	1.448979e-01	2.678340e-01	2.356046e-01	1.692134e-01	8.600627e-02	5.091757e-01	3.415153e-01	1.391971e-01	7.771690e-02	4.415706e-01
115000	-2.114420e+04	2.411619e+02	2.839497e+00	2.350496e-01	2.668632e-01	2.282702e-02	6.648899e-02	2.262873e-01	1.824838e-01	1.083452e-01	2.314604e-01	5.461637e-02	6.803419e-02	3.321497e-01	2.053941e-01	1.883996e-01	9.087390e-02	3.480460e-01	3.191528e-02	2.258668e-01	1.148984e-01	1.433064e-01	2.694130e-01	7.313675e-02	5.722744e-02	1.807659e-01	2.761505e-01	4.622322e-01	2.694460e-01	1.391688e-02	2.361237e-02	1.986268e-01	3.216578e-02	3.485298e-01	1.376957e-01	1.355081e-01	3.782665e-01	4.273108e-01	1.756848e-01	1.437525e-01	2.532519e-01	2.307512e-01	2.510065e-01	1.425889e-01	3.756535e-01	3.523824e-01	1.727728e-01	6.718264e-02	4.076621e-01
120000	-2.115010e+04	2.497327e+02	2.713355e+00	2.058122e-01	2.614449e-01	2.835227e-02	9.776996e-02	2.248113e-01	1.818094e-01	1.177006e-01	2.373510e-01	6.640854e-02	1.157989e-01	2.497106e-01	2.130303e-01	2.307569e-01	4.283583e-02	2.191652e-01	2.816322e-03	2.727302e-01	2.316956e-01	1.800945e-01	1.921191e-01	9.039832e-02	6.084279e-02	1.870721e-01	2.894731e-01	6.483222e-01	1.842509e-01	1.185596e-02	2.447620e-02	1.168300e-01	1.426480e-02	3.324589e-01	1.337484e-01	1.312843e-01	4.025084e-01	4.251130e-01	1.819901e-01	1.424078e-01	2.504892e-01	4.121487e-01	1.958286e-01	1.010046e-01	2.910181e-01	3.339622e-01	1.450668e-01	7.395837e-02	4.470126e-01
125000	-2.111395e+04	2.539783e+02	2.687913e+00	2.224850e-01	2.404756e-01	3.259004e-02	8.057880e-02	2.554405e-01	1.684301e-01	1.293242e-01	2.700057e-01	5.353009e-02	7.535139e-02	3.025834e-01	1.692052e-01	1.782664e-01	2.252827e-02	3.197410e-01	4.278121e-02	4.810281e-02	3.885802e-01	1.856590e-01	1.908955e-01	9.992216e-02	6.013300e-02	2.091225e-01	2.542679e-01	4.102254e-01	4.485563e-01	1.980473e-02	4.381478e-02	3.072343e-02	4.687537e-02	3.522567e-01	1.259497e-01	1.403003e-01	3.814933e-01	4.123507e-01	1.654784e-01	1.338765e-01	2.882943e-01	2.741274e-01	2.284808e-01	1.185446e-01	3.788472e-01	3.261194e-01	1.446731e-01	8.215951e-02	4.470480e-01
130000	-2.112009e+04	2.506517e+02	2.722148e+00	2.102397e-01	2.880665e-01	3.027644e-02	7.422412e-02	2.228247e-01	1.743685e-01	1.138266e-01	2.470184e-01	6.304686e-02	5.926437e-02	3.218168e-01	1.950269e-01	3.101237e-02	4.932478e-04	4.147111e-01	5.513002e-02	1.027958e-01	3.958575e-01	1.744200e-01	1.946249e-01	1.130748e-01	4.848108e-02	2.134269e-01	2.559724e-01	5.277093e-01	3.578151e-01	1.289534e-02	6.693095e-02	1.159385e-02	2.305546e-02	3.472336e-01	1.278314e-01	1.312540e-01	3.936811e-01	4.024511e-01	1.552899e-01	1.425758e-01	2.996832e-01	3.132009e-01	1.502077e-01	8.966851e-02	4.469229e-01	3.680021e-01	1.385455e-01	8.740181e-02	4.060506e-01
135000	-2.111271e+04	2.599224e+02	2.609641e+00	2.375309e-01	2.442129e-01	4.120723e-02	6.628764e-02	2.337671e-01	1.769943e-01	1.184932e-01	2.007894e-01	5.067842e-02	7.239647e-02	3.610105e-01	1.966320e-01	4.048991e-02	3.320344e-01	4.293940e-01	1.457555e-02	2.599014e-02	1.575161e-01	1.849691e-01	1.734114e-01	9.144335e-02	1.068008e-01	2.100773e-01	2.332980e-01	4.877501e-01	2.675453e-01	5.802982e-03	5.382053e-02	1.480171e-01	3.706395e-02	3.356829e-01	1.367656e-01	1.487640e-01	3.787875e-01	4.427593e-01	1.444117e-01	1.447113e-01	2.681177e-01	3.658711e-01	2.338977e-01	8.963472e-02	3.105965e-01	3.622154e-01	1.207080e-01	7.872031e-02	4.383563e-01
140000	-2.112244e+04	2.675566e+02	2.501177e+00	2.495340e-01	2.650269e-01	3.216985e-02	6.098740e-02	2.285428e-01	1.637391e-01	1.417875e-01	2.337328e-01	6.669587e-02	7.877725e-02	3.455989e-01	1.334077e-01	6.266512e-02	2.849294e-01	3.448358e-01	2.873101e-02	9.722457e-02	1.816141e-01	1.669077e-01	1.740688e-01	9.426143e-02	8.843035e-02	2.200647e-01	2.562670e-01	4.661708e-01	2.739492e-01	4.883872e-03	4.332919e-02	1.319118e-01	7.975508e-02	3.346589e-01	1.321537e-01	1.333203e-01	3.998671e-01	4.057494e-01	1.526565e-01	1.676599e-01	2.739341e-01	2.675098e-01	2.765307e-01	6.135546e-02	3.946040e-01	3.753708e-01	1.312807e-01	8.753263e-02	4.058159e-01
145000	-2.111411e+04	2.638556e+02	2.538288e+00	2.470927e-01	2.411420e-01	3.291295e-02	6.249843e-02	2.517543e-01	1.645996e-01	1.335724e-01	2.495454e-01	6.227866e-02	9.076053e-02	2.934863e-01	1.703567e-01	2.333441e-02	3.518757e-01	4.158443e-01	6.605303e-02	2.639690e-02	1.164956e-01	2.074209e-01	1.770773e-01	8.163774e-02	5.697801e-02	2.272433e-01	2.496428e-01	5.103171e-01	3.279661e-01	1.717117e-02	7.500029e-02	5.976730e-02	9.778015e-03	3.446216e-01	1.386507e-01	1.367637e-01	3.799639e-01	4.394631e-01	1.416273e-01	1.272927e-01	2.916169e-01	3.131738e-01	2.485269e-01	1.067176e-01	3.315817e-01	3.628167e-01	1.337165e-01	7.868280e-02	4.247841e-01
150000	-2.110436e+04	2.539269e+02	2.682036e+00	2.127638e-01	2.754160e-01	2.905886e-02	7.449373e-02	2.437981e-01	1.644696e-01	1.414999e-01	1.971327e-01	7.781407e-02	5.970649e-02	3.851191e-01	1.387277e-01	1.426189e-02	1.018677e-01	6.269522e-01	1.089399e-01	6.137398e-02	8.660426e-02	1.883235e-01	2.082417e-01	9.595203e-02	5.177080e-02	2.089958e-01	2.467162e-01	4.370203e-01	2.488054e-01	2.223299e-02	1.183871e-01	1.457527e-01	2.780154e-02	3.393561e-01	1.351656e-01	1.416767e-01	3.838016e-01	3.968548e-01	1.418995e-01	1.770709e-01	2.841748e-01	3.981660e-01	1.200738e-01	9.631827e-02	3.854419e-01	3.379177e-01	1.410521e-01	8.082270e-02	4.402075e-01
155000	-2.111335e+04	2.685014e+02	2.491687e+00	2.322693e-01	2.432977e-01	3.020562e-02	6.635686e-02	2.447301e-01	1.831405e-01	1.256273e-01	2.337883e-01	5.579598e-02	1.298157e-01	2.961503e-01	1.588224e-01	5.235741e-02	5.134932e-02	6.896383e-01	7.531559e-02	1.033611e-01	2.797827e-02	1.849588e-01	2.055227e-01	1.032885e-01	8.037338e-02	1.699775e-01	2.558793e-01	5.538422e-01	2.205435e-01	5.751799e-02	3.791060e-02	7.793410e-02	5.225164e-02	3.546303e-01	1.292285e-01	1.476900e-01	3.684511e-01	4.074184e-01	1.562098e-01	1.306066e-01	3.057652e-01	3.238135e-01	3.056079e-01	1.650924e-01	2.054862e-01	3.018526e-01	1.518969e-01	7.841287e-02	4.678376e-01
160000	-2.112856e+04	2.620267e+02	2.571500e+00	2.191027e-01	2.510955e-01	3.221858e-02	7.977242e-02	2.394181e-01	1.783927e-01	1.186672e-01	2.390469e-01	5.288381e-02	6.567237e-02	3.339581e-01	1.897716e-01	4.907060e-02	6.906874e-02	6.102484e-01	2.548210e-03	3.327311e-02	2.357910e-01	1.859420e-01	1.918761e-01	8.571298e-02	6.157407e-02	1.865835e-01	2.883113e-01	4.380848e-01	1.777184e-01	1.502340e-02	7.836587e-02	2.146519e-01	7.615560e-02	3.431655e-01	1.339902e-01	1.263186e-01	3.965256e-01	3.977096e-01	1.795403e-01	1.457421e-01	2.770080e-01	2.165571e-01	2.019629e-01	1.297949e-01	4.516851e-01	3.452338e-01	1.220484e-01	7.657154e-02	4.561463e-01
165000	-2.109522e+04	2.464180e+02	2.793008e+00	2.342273e-01	2.726540e-01	2.789956e-02	6.352884e-02	2.375838e-01	1.641065e-01	1.348637e-01	2.121279e-01	6.797800e-02	4.914637e-02	3.717051e-01	1.641789e-01	5.955170e-02	8.223888e-02	5.057666e-01	6.044050e-02	1.044667e-01	1.875356e-01	1.636389e-01	1.646265e-01	9.715308e-02	9.315851e-02	1.999901e-01	2.814328e-01	4.064519e-01	2.465462e-01	4.401216e-02	7.588473e-02	2.094828e-01	1.762218e-02	3.370281e-01	1.435212e-01	1.350160e-01	3.844348e-01	4.347842e-01	1.575240e-01	1.502575e-01	2.574343e-01	2.127988e-01	2.690345e-01	1.962718e-01	3.218949e-01	3.519769e-01	1.466650e-01	7.634071e-02	4.250174e-01
170000	-2.110651e+04	2.463472e+02	2.791010e+00	2.330155e-01	2.671201e-01	3.756760e-02	6.583010e-02	2.414202e-01	1.550464e-01	1.153102e-01	2.230059e-01	6.111740e-02	4.153549e-02	3.905115e-01	1.685194e-01	3.273879e-02	5.022938e-02	4.753041e-01	7.608061e-02	7.280480e-02	2.928423e-01	1.925133e-01	1.319762e-01	9.581481e-02	8.542613e-02	2.320720e-01	2.621976e-01	5.080876e-01	1.375530e-01	3.010889e-02	7.649157e-02	2.073113e-01	4.044758e-02	3.338173e-01	1.340721e-01	1.368493e-01	3.952613e-01	3.928136e-01	1.665004e-01	1.726122e-01	2.680738e-01	2.758976e-01	1.790562e-01	1.296971e-01	4.153491e-01	3.591606e-01	1.341679e-01	8.431567e-02	4.223559e-01
175000	-2.112936e+04	2.331260e+02	2.987842e+00	2.354876e-01	3.009760e-01	3.257499e-02	6.303055e-02	2.148477e-01	1.530831e-01	1.702429e-01	2.483867e-01	3.126384e-02	1.080613e-01	2.769916e-01	1.650537e-01	8.330484e-02	1.105906e-01	5.365793e-01	1.301705e-02	1.857932e-01	7.071504e-02	1.994813e-01	1.789662e-01	1.007005e-01	6.120701e-02	2.110409e-01	2.486040e-01	1.952559e-01	3.691620e-01	2.825557e-02	1.513058e-01	1.837154e-01	7.230536e-02	3.265503e-01	1.445641e-01	1.355065e-01	3.933792e-01	4.082695e-01	1.462864e-01	1.318724e-01	3.135717e-01	2.684441e-01	2.281154e-01	1.928879e-01	3.105525e-01	3.468868e-01	1.614413e-01	9.445188e-02	3.972200e-01
180000	-2.111882e+04	2.547668e+02	2.676289e+00	2.267074e-01	2.653623e-01	2.853967e-02	7.613969e-02	2.350778e-01	1.681732e-01	1.284509e-01	1.906437e-01	4.871606e-02	1.426873e-01	3.436176e-01	1.458844e-01	6.206736e-02	1.029507e-01	5.441604e-01	7.408752e-03	2.096916e-01	7.372128e-02	1.674089e-01	1.952494e-01	1.032439e-01	8.291663e-02	2.155828e-01	2.355984e-01	3.721306e-01	1.760793e-01	1.822747e-02	2.541303e-01	1.080541e-01	7.137826e-02	3.302458e-01	1.271796e-01	1.303757e-01	4.121989e-01	4.265621e-01	1.461786e-01	1.397706e-01	2.874887e-01	2.477989e-01	2.052688e-01	1.270918e-01	4.198405e-01	3.417625e-01	1.379844e-01	8.532438e-02	4.349288e-01
185000	-2.111396e+04	2.409968e+02	2.866373e+00	2.523048e-01	2.569628e-01	2.966543e-02	7.502343e-02	2.332818e-01	1.527618e-01	8.290877e-02	2.110090e-01	5.472730e-02	8.942534e-02	3.690859e-01	1.928437e-01	7.135584e-02	1.150497e-01	5.833800e-01	1.038855e-01	1.025574e-01	2.377155e-02	1.781672e-01	1.795741e-01	9.878305e-02	8.368904e-02	2.442205e-01	2.155661e-01	3.751880e-01	3.800514e-01	4.944041e-03	8.939525e-02	5.083174e-02	9.958959e-02	3.246984e-01	1.269695e-01	1.536870e-01	3.946452e-01	4.033556e-01	1.627061e-01	1.504884e-01	2.834499e-01	3.180416e-01	1.668749e-01	7.571507e-02	4.393685e-01	3.812737e-01	1.266310e-01	8.989725e-02	4.021980e-01
190000	-2.110944e+04	2.527297e+02	2.680950e+00	2.130805e-01	2.723769e-01	3.093648e-02	6.264190e-02	2.381719e-01	1.827923e-01	1.311741e-01	2.339088e-01	5.569112e-02	1.075767e-01	2.692957e-01	2.023537e-01	9.684941e-02	8.343372e-02	5.875025e-01	8.170147e-03	1.279774e-01	9.606683e-02	1.919196e-01	1.882964e-01	9.652229e-02	1.051944e-01	1.757441e-01	2.423232e-01	1.251802e-01	3.938145e-01	6.097641e-02	5.773386e-03	3.638770e-01	5.037846e-02	3.401784e-01	1.391093e-01	1.295428e-01	3.911695e-01	4.108603e-01	1.459658e-01	1.506043e-01	2.925696e-01	2.605004e-01	2.422776e-01	1.626737e-01	3.345483e-01	3.272406e-01	1.343804e-01	7.887301e-02	4.595060e-01
195000	-2.111866e+04	2.368540e+02	2.927588e+00	2.520189e-01	2.455015e-01	3.040385e-02	7.017907e-02	2.422107e-01	1.596860e-01	1.246475e-01	2.466206e-01	7.481411e-02	7.513194e-02	3.053748e-01	1.734111e-01	2.298612e-02	2.278277e-03	7.491283e-01	7.432864e-02	3.563363e-02	1.156451e-01	1.859091e-01	2.083621e-01	9.606058e-02	8.596006e-02	1.824086e-01	2.412996e-01	5.656473e-01	2.363024e-01	2.374713e-02	4.171045e-02	9.181977e-02	4.077299e-02	3.122850e-01	1.385384e-01	1.447679e-01	4.044087e-01	4.296448e-01	1.617232e-01	1.346724e-01	2.739595e-01	2.467595e-01	1.772732e-01	7.722667e-02	4.987406e-01	3.288590e-01	1.424510e-01	8.119896e-02	4.474910e-01
200000	-2.111198e+04	2.461347e+02	2.792961e+00	2.274216e-01	2.494464e-01	2.900908e-02	6.131241e-02	2.547311e-01	1.780795e-01	1.163992e-01	2.371355e-01	6.943381e-02	6.445344e-02	3.619813e-01	1.505968e-01	6.441350e-02	1.379873e-02	6.052654e-01	4.198992e-02	1.016660e-01	1.728665e-01	1.768908e-01	2.147158e-01	9.306564e-02	6.266847e-02	1.856890e-01	2.669703e-01	4.784766e-01	2.017880e-01	2.019300e-02	8.818612e-02	1.901866e-01	2.116972e-02	3.382866e-01	1.340990e-01	1.434656e-01	3.841488e-01	3.928364e-01	1.653303e-01	1.550861e-01	2.867471e-01	3.218114e-01	1.875853e-01	1.283811e-01	3.622223e-01	3.793613e-01	1.405960e-01	7.745614e-02	4.025866e-01
205000	-2.110883e+04	2.554924e+02	2.669001e+00	2.255053e-01	2.514134e-01	3.214353e-02	6.097395e-02	2.503287e-01	1.796351e-01	1.142504e-01	2.274831e-01	4.904259e-02	6.060065e-02	3.493231e-01	1.993001e-01	2.688731e-02	8.904072e-03	4.975968e-01	4.528450e-02	8.166544e-02	3.396619e-01	2.122853e-01	1.920908e-01	1.173485e-01	6.858171e-02	1.846775e-01	2.250162e-01	3.760881e-01	3.628569e-01	2.329030e-02	1.245876e-01	7.641620e-02	3.676093e-02	3.473205e-01	1.365692e-01	1.307312e-01	3.853791e-01	4.190830e-01	1.505505e-01	1.450693e-01	2.852971e-01	3.044740e-01	2.755190e-01	8.185707e-02	3.381500e-01	3.198540e-01	1.424987e-01	8.560481e-02	4.520424e-01
210000	-2.113492e+04	2.612849e+02	2.598179e+00	2.211340e-01	2.491683e-01	2.556137e-02	6.992639e-02	2.676093e-01	1.666006e-01	1.316762e-01	2.725804e-01	5.806661e-02	5.915304e-02	3.584712e-01	1.200526e-01	2.117267e-02	3.562929e-02	5.689106e-01	2.786914e-02	1.190441e-02	3.345139e-01	1.760134e-01	1.842436e-01	9.663248e-02	5.651710e-02	2.085532e-01	2.780402e-01	3.384324e-01	3.246502e-01	4.969713e-02	1.688265e-01	5.507969e-02	6.331404e-02	3.497251e-01	1.226902e-01	1.371079e-01	3.904769e-01	3.894629e-01	1.704888e-01	1.557339e-01	2.843144e-01	2.679142e-01	3.069406e-01	9.288977e-02	3.322554e-01	3.533093e-01	1.350029e-01	8.680201e-02	4.248858e-01
215000	-2.112107e+04	2.541553e+02	2.674261e+00	2.199388e-01	2.845989e-01	2.972709e-02	6.737472e-02	2.115182e-01	1.868424e-01	1.232935e-01	2.591931e-01	8.159040e-02	4.002562e-02	2.857491e-01	2.101484e-01	7.662440e-02	1.816580e-01	4.748945e-01	5.496237e-02	1.211930e-01	9.066765e-02	1.976753e-01	1.884262e-01	1.016251e-01	4.883554e-02	2.159927e-01	2.474452e-01	1.622514e-01	3.117537e-01	8.788846e-02	8.314700e-02	3.304814e-01	2.447814e-02	3.308774e-01	1.488462e-01	1.301614e-01	3.901150e-01	4.204315e-01	1.725425e-01	1.400628e-01	2.669632e-01	3.354410e-01	1.788542e-01	1.542630e-01	3.314417e-01	3.057475e-01	1.576468e-01	8.466592e-02	4.519397e-01
220000	-2.111663e+04	2.566290e+02	2.635136e+00	2.389201e-01	2.651560e-01	3.432621e-02	6.015728e-02	2.402931e-01	1.611474e-01	1.175643e-01	2.063494e-01	4.244166e-02	1.030994e-01	3.409041e-01	1.896411e-01	3.845053e-02	1.445797e-01	5.897841e-01	4.368770e-02	1.693345e-01	1.416343e-02	1.756845e-01	1.614018e-01	1.033457e-01	1.129874e-01	2.268419e-01	2.197387e-01	2.846029e-01	1.896161e-01	3.427068e-03	1.243425e-01	3.213834e-01	7.662795e-02	3.368610e-01	1.408367e-01	1.408986e-01	3.814037e-01	4.192147e-01	1.616940e-01	1.440454e-01	2.750459e-01	3.249904e-01	2.185047e-01	1.122513e-01	3.442536e-01	3.493594e-01	1.268203e-01	9.285835e-02	4.309619e-01
225000	-2.111827e+04	2.526586e+02	2.681061e+00	2.222408e-01	2.821075e-01	2.795653e-02	6.956510e-02	2.382242e-01	1.599060e-01	1.831687e-01	1.960564e-01	5.130392e-02	4.592542e-02	3.893664e-01	1.341792e-01	1.844524e-02	1.223661e-01	5.428682e-01	4.138321e-03	2.394852e-02	2.882336e-01	1.876887e-01	1.666363e-01	1.112288e-01	9.017614e-02	1.938833e-01	2.503868e-01	2.997515e-01	2.981142e-01	9.149688e-03	1.209195e-01	1.485557e-01	1.235093e-01	3.236743e-01	1.396870e-01	1.348713e-01	4.017673e-01	4.326771e-01	1.285596e-01	1.697892e-01	2.689742e-01	3.471282e-01	2.219354e-01	9.808371e-02	3.328527e-01	3.433344e-01	1.506439e-01	8.537903e-02	4.206427e-01
230000	-2.110213e+04	2.608893e+02	2.584906e+00	1.950913e-01	2.697769e-01	3.105711e-02	5.481680e-02	2.455271e-01	2.037308e-01	1.580342e-01	2.327009e-01	1.082198e-01	3.588229e-02	2.969841e-01	1.681787e-01	4.319161e-02	4.321212e-03	5.427816e-01	6.327202e-02	6.354906e-02	2.828845e-01	1.808450e-01	2.196909e-01	8.763305e-02	8.240453e-02	1.814389e-01	2.479876e-01	3.338037e-01	3.517489e-01	2.638159e-03	9.337190e-02	1.628274e-01	5.560990e-02	3.461039e-01	1.376472e-01	1.324648e-01	3.837840e-01	3.960293e-01	1.478295e-01	1.719180e-01	2.842233e-01	3.394222e-01	2.822332e-01	8.880240e-02	2.895422e-01	3.383331e-01	1.428447e-01	6.984695e-02	4.489753e-01
235000	-2.112856e+04	2.514784e+02	2.707079e+00	2.405070e-01	2.312962e-01	3.282340e-02	6.393195e-02	2.568993e-01	1.745422e-01	1.078230e-01	2.425445e-01	6.885551e-02	1.178395e-01	2.700889e-01	1.928486e-01	3.153594e-02	1.332432e-01	3.924146e-01	1.924428e-01	1.013527e-01	1.490108e-01	1.764617e-01	1.763722e-01	8.647278e-02	9.062784e-02	1.900609e-01	2.800045e-01	1.713665e-01	3.118138e-01	9.297148e-02	1.314441e-01	1.319157e-01	1.604885e-01	3.582698e-01	1.394365e-01	1.345096e-01	3.677841e-01	4.265874e-01	1.895478e-01	1.263679e-01	2.574969e-01	2.526464e-01	2.070726e-01	7.042609e-02	4.698549e-01	3.388159e-01	1.493377e-01	7.168912e-02	4.401573e-01
240000	-2.112425e+04	2.599198e+02	2.610464e+00	2.194204e-01	2.511303e-01	3.211885e-02	8.131980e-02	2.261964e-01	1.898143e-01	1.497417e-01	1.412231e-01	4.494230e-02	8.373600e-02	4.346541e-01	1.457028e-01	9.608143e-04	4.991771e-02	2.266661e-01	2.180545e-01	5.952279e-02	4.448781e-01	1.899308e-01	1.743070e-01	1.050654e-01	6.428203e-02	2.321455e-01	2.342692e-01	3.587566e-01	3.547102e-01	7.585722e-02	1.700048e-01	1.826582e-02	2.240536e-02	3.433203e-01	1.355195e-01	1.393835e-01	3.817767e-01	4.352951e-01	1.108308e-01	1.538220e-01	3.000521e-01	3.469933e-01	2.114184e-01	7.537331e-02	3.662150e-01	3.377904e-01	1.501285e-01	8.859625e-02	4.234849e-01
245000	-2.112613e+04	2.522331e+02	2.708039e+00	2.328527e-01	2.657016e-01	2.719582e-02	6.453613e-02	2.327381e-01	1.769756e-01	1.117178e-01	1.998126e-01	7.006853e-02	5.077846e-02	3.423752e-01	2.252474e-01	7.747191e-02	1.305361e-01	2.613877e-01	2.672063e-01	1.053654e-01	1.580326e-01	1.943053e-01	1.782430e-01	8.501928e-02	6.697957e-02	2.211322e-01	2.543206e-01	4.288252e-01	4.423714e-01	3.212866e-02	2.099291e-02	3.936246e-02	3.631934e-02	3.375550e-01	1.296184e-01	1.409109e-01	3.919157e-01	4.149347e-01	1.688868e-01	1.679001e-01	2.482784e-01	2.658615e-01	1.721364e-01	9.576075e-02	4.662413e-01	3.405150e-01	1.305246e-01	8.168654e-02	4.472738e-01
250000	-2.111331e+04	2.670342e+02	2.507171e+00	2.249950e-01	2.541688e-01	2.792279e-02	8.633243e-02	2.457885e-01	1.607924e-01	1.166830e-01	2.263628e-01	8.534523e-02	6.014903e-02	3.339354e-01	1.775246e-01	8.746660e-03	1.440251e-01	3.432843e-01	3.067714e-01	6.982364e-02	1.273489e-01	1.865254e-01	2.082007e-01	8.846819e-02	9.648053e-02	1.805203e-01	2.398049e-01	3.193008e-01	4.030557e-01	5.642122e-02	2.029361e-02	1.022545e-01	9.867417e-02	3.502046e-01	1.285506e-01	1.240488e-01	3.971960e-01	4.059369e-01	1.733027e-01	1.463017e-01	2.744587e-01	2.364383e-01	2.650017e-01	1.257101e-01	3.728499e-01	3.480300e-01	1.477555e-01	8.060967e-02	4.236049e-01
255000	-2.110718e+04	2.574777e+02	2.610603e+00	2.310449e-01	2.569344e-01	2.961456e-02	7.378661e-02	2.346529e-01	1.739667e-01	1.020714e-01	2.537745e-01	7.097527e-02	6.492828e-02	3.307355e-01	1.775151e-01	4.675309e-02	3.437773e-01	4.180788e-01	9.467096e-02	5.709403e-02	3.962576e-02	1.893092e-01	1.797853e-01	7.682908e-02	1.073703e-01	1.938801e-01	2.528260e-01	4.191844e-01	2.623941e-01	1.538621e-02	1.180256e-01	1.154424e-01	6.956720e-02	3.470812e-01	1.329685e-01	1.335237e-01	3.864266e-01	4.358072e-01	1.338445e-01	1.521393e-01	2.782090e-01	1.903811e-01	3.223498e-01	9.828111e-02	3.889880e-01	3.489676e-01	1.202758e-01	6.932204e-02	4.614346e-01
260000	-2.111819e+04	2.606106e+02	2.595219e+00	2.470194e-01	2.556578e-01	2.911120e-02	6.729104e-02	2.387343e-01	1.621863e-01	1.390744e-01	1.967240e-01	5.793336e-02	4.305046e-02	3.732497e-01	1.899680e-01	4.318822e-02	2.104678e-01	5.221086e-01	5.061776e-02	6.903097e-02	1.045866e-01	1.642542e-01	1.896626e-01	7.270944e-02	8.833847e-02	1.872263e-01	2.978090e-01	3.496769e-01	2.729691e-01	1.860080e-03	8.589789e-02	1.270119e-01	1.625842e-01	3.429591e-01	1.386589e-01	1.437747e-01	3.746074e-01	4.425439e-01	1.591388e-01	1.337493e-01	2.645681e-01	2.876793e-01	2.501286e-01	7.374629e-02	3.884458e-01	3.614834e-01	1.369558e-01	7.428272e-02	4.272781e-01
265000	-2.112055e+04	2.458550e+02	2.767025e+00	2.301590e-01	2.802099e-01	2.575907e-02	7.440126e-02	2.326542e-01	1.568165e-01	1.671325e-01	2.127038e-01	4.228177e-02	7.321983e-02	3.604223e-01	1.442398e-01	3.312053e-02	2.930968e-01	4.066609e-01	5.558358e-03	1.152438e-02	2.500390e-01	1.553183e-01	2.512624e-01	8.804484e-02	6.877757e-02	1.762681e-01	2.603288e-01	2.598897e-01	1.954540e-01	2.101940e-02	1.289323e-02	2.446326e-01	2.661110e-01	3.312687e-01	1.343865e-01	1.238485e-01	4.104963e-01	4.418789e-01	1.359381e-01	1.252136e-01	2.969694e-01	2.982931e-01	3.279016e-01	1.147851e-01	2.590202e-01	3.252829e-01	1.523787e-01	7.421773e-02	4.481207e-01
270000	-2.112321e+04	2.507621e+02	2.723558e+00	2.212616e-01	2.717254e-01	2.841920e-02	6.660262e-02	2.404748e-01	1.715163e-01	1.508853e-01	2.250074e-01	7.622306e-02	6.469014e-02	3.046823e-01	1.785118e-01	8.604418e-02	1.371318e-01	4.772362e-01	3.171394e-02	2.188724e-02	2.459865e-01	1.899354e-01	1.958368e-01	1.353101e-01	6.152929e-02	1.918149e-01	2.255735e-01	3.944441e-01	3.753676e-01	2.827160e-02	8.312056e-02	6.119712e-02	5.759900e-02	3.445882e-01	1.468603e-01	1.301035e-01	3.784480e-01	3.902072e-01	1.658375e-01	1.501903e-01	2.937649e-01	2.499661e-01	3.011515e-01	1.045778e-01	3.443047e-01	2.951647e-01	1.812400e-01	9.268643e-02	4.309089e-01
275000	-2.111380e+04	2.568966e+02	2.645382e+00	2.311241e-01	2.522554e-01	3.077409e-02	7.049818e-02	2.425494e-01	1.727990e-01	9.451777e-02	1.690927e-01	8.066272e-02	6.786520e-02	4.040094e-01	1.838521e-01	6.090265e-02	4.577961e-02	6.157446e-01	3.167720e-02	5.507551e-02	1.908205e-01	2.135068e-01	2.001753e-01	9.979690e-02	5.154001e-02	1.957679e-01	2.392131e-01	4.402997e-01	2.525774e-01	1.987563e-01	3.512473e-02	3.905385e-02	3.418811e-02	3.382380e-01	1.311409e-01	1.405449e-01	3.900761e-01	4.442564e-01	1.645279e-01	1.558446e-01	2.353710e-01	2.184561e-01	2.634552e-01	1.182824e-01	3.998063e-01	3.269907e-01	1.535044e-01	7.399929e-02	4.455056e-01
280000	-2.111258e+04	2.384902e+02	2.895063e+00	2.120655e-01	2.825007e-01	2.934238e-02	6.907128e-02	2.315127e-01	1.755075e-01	1.240441e-01	2.378337e-01	5.133951e-02	7.977304e-02	3.233918e-01	1.836178e-01	6.277691e-03	1.067815e-01	5.194990e-01	8.395847e-03	7.137945e-02	2.876666e-01	1.691542e-01	2.110399e-01	8.177235e-02	9.987534e-02	1.925351e-01	2.456231e-01	2.531840e-01	4.033692e-01	9.141157e-02	7.357454e-02	9.739329e-02	8.106740e-02	3.474820e-01	1.288388e-01	1.263995e-01	3.972796e-01	4.170624e-01	1.403650e-01	1.550683e-01	2.875043e-01	2.266097e-01	3.089135e-01	1.383286e-01	3.261483e-01	3.627245e-01	1.381579e-01	8.166738e-02	4.174502e-01
285000	-2.112987e+04	2.500912e+02	2.736178e+00	2.171879e-01	2.667485e-01	2.842422e-02	7.680007e-02	2.465045e-01	1.643349e-01	1.929750e-01	2.191921e-01	3.575155e-02	3.522042e-02	3.409493e-01	1.759116e-01	2.815080e-02	1.650513e-02	6.320559e-01	1.506874e-01	7.087217e-02	1.017286e-01	1.872139e-01	1.576575e-01	1.038693e-01	1.182538e-01	2.199147e-01	2.130908e-01	4.688846e-01	2.538587e-01	3.069234e-02	6.993109e-02	1.291815e-01	4.745180e-02	3.390132e-01	1.440149e-01	1.297921e-01	3.871798e-01	4.048142e-01	1.483705e-01	1.653732e-01	2.814421e-01	1.660080e-01	3.535876e-01	8.263123e-02	3.977732e-01	3.411283e-01	1.300203e-01	8.289193e-02	4.459595e-01
290000	-2.111876e+04	2.617852e+02	2.576025e+00	2.379458e-01	2.638548e-01	2.798278e-02	6.583781e-02	2.404759e-01	1.639029e-01	1.046964e-01	2.718676e-01	6.593066e-02	4.564592e-02	3.470195e-01	1.648399e-01	6.514429e-03	5.019007e-02	6.223648e-01	1.683316e-01	5.066848e-02	1.019307e-01	2.034833e-01	2.145209e-01	9.615073e-02	7.613880e-02	1.943763e-01	2.153301e-01	1.976031e-01	3.978536e-01	1.150938e-01	2.700193e-02	8.575766e-03	2.538718e-01	3.270119e-01	1.447500e-01	1.443069e-01	3.839312e-01	4.041973e-01	1.772216e-01	1.481805e-01	2.704006e-01	2.364026e-01	2.481501e-01	7.552421e-02	4.399231e-01	3.462982e-01	1.408274e-01	9.007185e-02	4.228026e-01
295000	-2.112737e+04	2.515843e+02	2.695503e+00	2.342812e-01	2.586021e-01	3.396198e-02	5.776858e-02	2.558673e-01	1.595188e-01	1.171179e-01	2.258827e-01	6.394225e-02	5.061124e-02	4.000708e-01	1.423751e-01	1.428645e-02	4.586941e-02	4.847179e-01	1.950428e-01	8.035917e-02	1.797243e-01	1.721306e-01	1.952147e-01	9.834906e-02	5.953636e-02	1.942998e-01	2.804694e-01	1.213403e-01	2.914331e-01	1.607400e-01	2.470653e-02	2.370743e-01	1.647057e-01	3.452118e-01	1.322462e-01	1.310773e-01	3.914647e-01	4.366857e-01	1.529485e-01	1.874524e-01	2.229134e-01	2.090994e-01	2.313638e-01	1.133378e-01	4.461989e-01	3.625246e-01	1.509073e-01	8.063328e-02	4.059348e-01
300000	-2.111238e+04	2.453540e+02	2.803920e+00	2.298747e-01	2.576086e-01	2.420093e-02	5.668618e-02	2.449654e-01	1.866641e-01	1.554536e-01	2.139626e-01	6.553206e-02	3.618296e-02	3.553342e-01	1.735345e-01	1.217063e-01	4.721169e-04	6.080776e-01	1.373946e-01	3.231648e-02	1.000329e-01	1.692165e-01	2.016606e-01	1.001825e-01	4.150445e-02	2.085857e-01	2.788502e-01	3.646942e-01	1.948202e-01	1.045344e-01	5.627456e-02	1.946666e-01	8.501013e-02	3.512770e-01	1.431365e-01	1.280763e-01	3.775102e-01	3.984486e-01	1.608243e-01	1.857851e-01	2.549420e-01	3.059253e-01	2.402106e-01	7.643025e-02	3.774339e-01	3.306325e-01	1.498691e-01	8.167801e-02	4.378204e-01
305000	-2.116132e+04	2.490617e+02	2.739267e+00	2.189282e-01	2.441986e-01	3.077747e-02	7.451768e-02	2.670381e-01	1.645400e-01	1.647662e-01	2.479760e-01	6.538130e-02	6.039397e-02	3.181806e-01	1.433019e-01	4.423710e-02	1.268330e-01	3.259413e-01	5.999511e-02	1.566449e-01	2.863486e-01	1.494041e-01	1.862600e-01	1.059924e-01	8.229502e-02	1.932107e-01	2.828377e-01	3.976004e-01	3.392946e-01	1.236325e-01	1.602252e-02	9.999689e-02	2.345306e-02	3.669531e-01	1.263162e-01	1.336632e-01	3.730675e-01	4.140601e-01	1.396649e-01	1.558475e-01	2.904276e-01	2.913693e-01	2.909872e-01	1.040836e-01	3.135599e-01	3.552548e-01	1.596125e-01	9.061255e-02	3.945202e-01
310000	-2.111507e+04	2.705995e+02	2.457580e+00	2.078034e-01	2.557407e-01	3.123420e-02	5.401995e-02	2.629701e-01	1.882316e-01	1.030363e-01	1.985260e-01	6.681338e-02	8.372823e-02	3.402926e-01	2.076035e-01	8.659271e-02	2.292639e-03	7.209790e-01	2.943661e-02	2.349569e-02	1.372033e-01	1.897577e-01	1.865503e-01	1.223978e-01	6.362165e-02	2.209414e-01	2.167312e-01	6.071877e-01	1.687929e-01	6.007337e-02	7.239101e-03	1.252739e-01	3.143305e-02	3.577378e-01	1.353321e-01	1.253839e-01	3.815462e-01	4.254878e-01	1.614444e-01	1.460380e-01	2.670298e-01	2.929385e-01	2.602289e-01	1.294362e-01	3.173965e-01	3.681423e-01	1.527764e-01	9.525041e-02	3.838309e-01
315000	-2.110401e+04	2.372843e+02	2.900371e+00	2.299464e-01	2.522739e-01	2.854699e-02	6.045252e-02	2.542686e-01	1.745116e-01	1.611296e-01	1.752945e-01	4.557471e-02	9.748476e-02	3.884465e-01	1.320700e-01	2.864626e-02	1.422003e-02	7.088151e-01	9.776602e-02	6.962033e-02	8.093221e-02	1.749043e-01	1.983433e-01	7.993156e-02	7.834728e-02	1.864768e-01	2.819967e-01	3.857033e-01	2.191137e-01	2.088902e-02	4.187793e-02	2.570852e-01	7.533087e-02	3.493076e-01	1.271771e-01	1.256626e-01	3.978527e-01	4.043389e-01	1.430999e-01	1.698184e-01	2.827428e-01	3.255444e-01	2.268870e-01	1.358913e-01	3.116772e-01	3.520406e-01	1.290082e-01	6.589033e-02	4.530609e-01
320000	-2.110921e+04	2.554371e+02	2.669895e+00	2.168072e-01	2.574123e-01	3.284323e-02	7.496026e-02	2.421501e-01	1.758269e-01	2.140476e-01	2.677357e-01	4.413124e-02	7.527355e-02	2.297794e-01	1.690325e-01	5.431713e-02	2.032900e-01	5.877073e-01	2.836160e-02	6.892789e-02	5.739611e-02	1.713244e-01	1.860849e-01	9.585485e-02	1.040852e-01	1.781929e-01	2.644578e-01	4.409390e-01	2.015431e-01	1.645861e-03	3.784894e-02	2.193577e-01	9.866542e-02	3.422535e-01	1.370525e-01	1.294543e-01	3.912397e-01	3.835020e-01	1.571623e-01	1.365519e-01	3.227838e-01	2.713407e-01	2.960042e-01	8.919470e-02	3.434603e-01	3.406934e-01	1.458645e-01	6.568538e-02	4.477567e-01
325000	-2.113934e+04	2.453136e+02	2.792266e+00	2.390047e-01	2.682033e-01	3.354721e-02	5.442723e-02	2.234963e-01	1.813213e-01	1.473583e-01	2.356582e-01	6.964361e-02	3.431500e-02	3.926507e-01	1.203742e-01	3.301185e-02	1.483902e-01	6.310489e-01	4.684555e-02	1.258114e-02	1.281223e-01	1.640094e-01	2.842067e-01	8.573826e-02	6.523594e-02	1.836524e-01	2.171573e-01	5.300430e-01	1.414205e-01	6.497618e-02	5.969556e-02	1.721097e-01	3.175496e-02	3.427243e-01	1.320675e-01	1.341272e-01	3.910810e-01	4.130214e-01	1.485899e-01	1.436889e-01	2.946998e-01	2.657118e-01	3.988180e-01	6.127341e-02	2.741968e-01	3.721493e-01	1.325815e-01	6.360547e-02	4.316638e-01
330000	-2.113365e+04	2.570100e+02	2.641002e+00	2.232516e-01	2.502519e-01	3.368466e-02	8.239294e-02	2.475985e-01	1.628204e-01	1.379160e-01	1.856993e-01	4.473584e-02	3.349811e-02	4.424397e-01	1.557111e-01	3.279595e-01	2.548106e-02	3.310548e-01	1.138809e-01	1.598987e-01	4.172494e-02	1.717547e-01	1.919266e-01	9.810133e-02	9.901373e-02	1.929668e-01	2.462369e-01	5.297242e-01	2.074187e-01	5.142244e-02	1.225128e-01	7.645747e-02	1.246438e-02	3.406551e-01	1.271729e-01	1.357458e-01	3.964262e-01	4.314962e-01	1.366310e-01	1.499599e-01	2.819129e-01	2.588114e-01	1.649271e-01	1.958530e-01	3.804085e-01	3.573424e-01	1.430871e-01	7.205169e-02	4.275188e-01
335000	-2.110708e+04	2.516476e+02	2.709402e+00	2.369255e-01	2.589345e-01	2.807607e-02	5.243313e-02	2.628937e-01	1.607371e-01	9.958759e-02	1.855345e-01	5.267777e-02	6.551594e-02	3.066973e-01	2.899869e-01	1.020093e-01	1.503261e-02	4.773917e-01	1.478820e-01	1.618495e-01	9.583491e-02	1.815447e-01	1.840125e-01	1.055724e-01	4.430943e-02	2.139794e-01	2.705816e-01	6.066416e-01	2.137580e-01	1.028392e-03	8.752052e-02	6.531960e-02	2.573187e-02	3.423585e-01	1.366260e-01	1.351141e-01	3.859014e-01	4.375042e-01	1.645469e-01	1.528241e-01	2.451248e-01	2.618691e-01	1.724513e-01	2.486213e-01	3.170583e-01	3.318465e-01	1.500019e-01	8.738898e-02	4.307626e-01
340000	-2.110139e+04	2.503125e+02	2.736639e+00	2.409287e-01	2.386283e-01	3.166367e-02	7.470029e-02	2.388857e-01	1.751932e-01	1.065725e-01	2.050318e-01	5.621715e-02	8.371704e-02	3.799887e-01	1.684729e-01	1.241187e-01	2.188326e-01	4.082244e-01	6.155531e-02	3.278290e-02	1.544860e-01	2.142380e-01	1.735755e-01	1.012974e-01	7.110785e-02	2.269377e-01	2.128436e-01	5.153784e-01	1.279069e-01	3.532808e-02	8.859822e-02	1.999601e-01	3.282820e-02	3.452618e-01	1.307447e-01	1.373501e-01	3.866434e-01	4.216558e-01	1.689181e-01	1.522998e-01	2.571262e-01	2.593069e-01	1.677131e-01	2.192071e-01	3.537728e-01	3.363569e-01	1.364936e-01	9.492276e-02	4.322268e-01
345000	-2.111239e+04	2.573107e+02	2.641208e+00	2.431924e-01	2.777657e-01	2.407801e-02	6.719636e-02	2.347146e-01	1.530529e-01	1.186609e-01	2.331304e-01	4.394561e-02	9.519519e-02	3.440737e-01	1.649943e-01	1.690731e-03	3.354895e-03	5.195226e-01	4.446743e-02	2.331136e-02	4.076529e-01	1.858047e-01	1.794539e-01	9.856360e-02	7.596290e-02	1.909478e-01	2.692670e-01	5.311457e-01	2.046997e-01	1.210215e-02	4.579085e-02	1.820133e-01	2.424834e-02	3.282176e-01	1.266956e-01	1.312873e-01	4.137995e-01	4.210415e-01	1.494044e-01	1.653424e-01	2.642117e-01	2.830723e-01	1.999513e-01	1.717925e-01	3.451839e-01	3.359745e-01	1.415222e-01	8.361751e-02	4.388858e-01
350000	-2.110388e+04	2.445167e+02	2.783751e+00	2.314497e-01	2.727143e-01	3.314852e-02	5.844398e-02	2.378729e-01	1.663706e-01	1.024897e-01	2.548712e-01	6.470314e-02	1.292267e-01	3.226202e-01	1.260891e-01	4.383893e-02	6.270497e-02	5.467705e-01	1.355185e-02	6.186362e-02	2.712702e-01	1.597548e-01	2.367656e-01	9.373761e-02	6.824805e-02	1.628853e-01	2.786086e-01	3.900323e-01	2.928619e-01	8.978699e-02	1.417168e-02	1.461319e-01	6.701526e-02	3.265284e-01	1.449492e-01	1.365442e-01	3.919782e-01	3.977449e-01	1.513458e-01	1.385146e-01	3.123947e-01	2.927699e-01	2.382622e-01	8.906046e-02	3.799074e-01	3.306779e-01	1.313573e-01	7.366637e-02	4.642984e-01
355000	-2.111627e+04	2.493076e+02	2.730377e+00	2.604112e-01	2.538482e-01	3.163752e-02	7.006399e-02	2.186154e-01	1.654237e-01	1.355357e-01	1.964063e-01	5.936631e-02	5.110988e-02	4.461747e-01	1.114071e-01	5.214280e-02	1.887024e-01	4.508696e-01	5.298286e-02	9.734785e-02	1.579546e-01	1.678060e-01	1.712788e-01	9.530550e-02	1.180320e-01	2.133959e-01	2.341818e-01	7.285202e-01	1.694956e-01	7.481897e-03	1.156076e-02	7.404728e-02	8.894241e-03	3.283087e-01	1.401437e-01	1.318900e-01	3.996576e-01	3.961280e-01	1.661975e-01	1.470845e-01	2.905899e-01	2.898985e-01	1.766576e-01	2.196469e-01	3.137970e-01	3.705937e-01	1.171005e-01	7.669755e-02	4.356083e-01
360000	-2.111001e+04	2.454902e+02	2.794574e+00	2.428789e-01	2.665691e-01	3.087450e-02	5.785791e-02	2.518412e-01	1.499784e-01	1.079744e-01	1.861883e-01	5.706029e-02	1.118995e-01	3.459338e-01	1.909437e-01	1.431404e-02	1.088058e-01	5.734092e-01	4.984056e-02	4.226348e-02	2.113668e-01	1.620795e-01	2.009351e-01	8.302259e-02	9.095269e-02	2.041114e-01	2.588987e-01	4.603250e-01	2.910707e-01	1.549731e-02	2.824266e-02	1.741033e-01	3.076106e-02	3.349845e-01	1.387487e-01	1.375738e-01	3.886931e-01	4.107798e-01	1.677429e-01	1.557696e-01	2.657077e-01	2.880998e-01	2.573852e-01	8.622886e-02	3.682862e-01	3.605385e-01	1.334020e-01	7.396816e-02	4.320914e-01
365000	-2.111652e+04	2.568664e+02	2.636639e+00	2.317399e-01	2.694756e-01	3.196061e-02	6.700312e-02	2.374367e-01	1.623840e-01	1.279400e-01	2.314492e-01	6.143170e-02	6.950981e-02	3.373240e-01	1.723453e-01	1.666460e-01	7.432978e-02	5.643186e-01	9.113751e-03	7.448711e-02	1.111047e-01	1.775738e-01	1.778422e-01	9.332373e-02	1.521964e-01	1.931718e-01	2.058922e-01	4.799341e-01	1.962987e-01	9.475398e-03	1.780512e-01	1.307249e-01	5.515692e-03	3.369791e-01	1.340719e-01	1.325140e-01	3.964351e-01	4.538299e-01	1.475134e-01	1.307471e-01	2.679097e-01	3.020972e-01	2.681409e-01	1.304141e-01	2.993477e-01	3.320402e-01	1.426354e-01	6.952838e-02	4.557960e-01
370000	-2.111075e+04	2.469962e+02	2.764866e+00	2.252121e-01	2.778313e-01	2.735648e-02	6.674114e-02	2.438278e-01	1.590312e-01	1.323491e-01	1.989819e-01	6.586219e-02	7.922195e-02	3.852737e-01	1.383112e-01	1.335764e-02	4.998798e-02	4.892035e-01	1.022414e-01	1.649575e-01	1.802520e-01	1.975710e-01	1.707336e-01	8.444116e-02	8.312442e-02	2.166602e-01	2.474696e-01	5.613990e-01	2.037505e-01	3.966205e-02	8.146424e-03	1.396876e-01	4.735444e-02	3.447212e-01	1.358741e-01	1.377894e-01	3.816153e-01	4.051370e-01	1.635661e-01	1.571828e-01	2.741141e-01	3.135730e-01	2.799372e-01	1.167540e-01	2.897359e-01	3.715038e-01	1.368514e-01	8.980229e-02	4.018425e-01
375000	-2.111695e+04	2.394770e+02	2.876235e+00	2.101748e-01	2.659012e-01	2.770698e-02	8.052203e-02	2.415335e-01	1.741615e-01	1.378222e-01	2.735466e-01	6.209516e-02	7.130087e-02	2.804009e-01	1.748342e-01	2.064189e-02	2.628341e-02	6.071547e-01	5.034690e-02	1.972736e-01	9.829948e-02	1.493957e-01	1.782276e-01	9.506318e-02	8.780405e-02	2.170006e-01	2.725090e-01	5.991304e-01	1.156239e-01	2.740370e-02	3.373503e-02	1.593828e-01	6.472418e-02	3.568037e-01	1.269957e-01	1.301558e-01	3.860448e-01	4.224897e-01	1.458947e-01	1.461102e-01	2.855053e-01	2.603709e-01	2.016208e-01	5.569181e-02	4.823165e-01	3.907494e-01	1.454713e-01	7.519410e-02	3.885852e-01
380000	-2.113166e+04	2.619493e+02	2.567592e+00	2.290732e-01	2.562322e-01	2.946341e-02	9.072248e-02	2.267994e-01	1.677093e-01	1.417412e-01	2.179794e-01	6.611894e-02	5.355744e-02	3.925242e-01	1.280788e-01	1.158925e-02	1.416953e-01	5.672637e-01	5.685932e-03	5.084167e-02	2.229242e-01	1.803952e-01	2.187367e-01	8.995341e-02	9.104298e-02	1.709584e-01	2.489133e-01	3.449791e-01	3.515811e-01	5.904464e-02	8.126097e-03	2.003317e-01	3.593735e-02	3.415671e-01	1.354031e-01	1.277293e-01	3.953005e-01	4.120691e-01	1.369787e-01	1.704515e-01	2.805007e-01	3.019407e-01	2.141325e-01	1.732299e-01	3.106969e-01	3.518355e-01	1.395304e-01	7.515996e-02	4.334742e-01
385000	-2.110747e+04	2.574472e+02	2.629450e+00	2.522816e-01	2.341358e-01	3.007334e-02	8.103846e-02	2.382871e-01	1.641837e-01	1.163641e-01	2.562358e-01	6.864310e-02	4.511350e-02	3.155357e-01	1.981078e-01	8.819504e-02	5.174285e-02	6.154446e-01	4.171788e-02	7.129624e-02	1.316034e-01	1.664221e-01	2.071243e-01	9.906531e-02	4.364191e-02	1.998117e-01	2.839347e-01	5.339677e-01	2.430339e-01	2.465237e-02	4.620293e-03	7.480032e-02	1.189255e-01	3.449033e-01	1.219193e-01	1.406877e-01	3.924897e-01	3.953333e-01	1.669183e-01	1.582686e-01	2.794798e-01	2.500232e-01	2.940061e-01	1.410799e-01	3.148908e-01	3.574883e-01	1.398144e-01	8.118489e-02	4.215124e-01
390000	-2.111581e+04	2.531808e+02	2.684418e+00	2.381199e-01	2.566234e-01	2.588318e-02	4.868082e-02	2.348543e-01	1.958383e-01	1.056286e-01	2.684556e-01	7.101696e-02	5.319255e-02	3.267227e-01	1.749836e-01	1.169716e-01	2.101967e-02	5.449775e-01	2.294377e-02	7.682355e-02	2.172639e-01	1.540128e-01	1.916058e-01	1.054524e-01	1.076922e-01	1.837301e-01	2.575067e-01	5.522753e-01	3.363051e-01	1.317305e-02	5.673165e-02	1.454528e-02	2.696965e-02	3.281350e-01	1.453188e-01	1.232755e-01	4.032707e-01	3.968449e-01	1.656166e-01	1.689165e-01	2.686220e-01	4.082570e-01	1.914923e-01	1.498237e-01	2.504270e-01	3.669356e-01	1.337438e-01	7.966923e-02	4.196513e-01
395000	-2.110988e+04	2.512675e+02	2.712923e+00	2.394425e-01	2.603606e-01	2.941015e-02	8.702006e-02	2.227805e-01	1.609862e-01	1.656532e-01	2.425093e-01	3.906321e-02	5.491094e-02	3.465110e-01	1.513524e-01	6.816427e-02	3.083365e-02	4.401433e-01	8.005101e-02	1.164486e-01	2.643592e-01	1.811709e-01	2.076691e-01	8.033878e-02	8.988499e-02	1.706126e-01	2.703237e-01	5.976203e-01	1.615733e-01	2.606749e-03	6.964301e-02	1.204712e-01	4.808537e-02	3.277574e-01	1.348702e-01	1.420401e-01	3.953322e-01	4.099085e-01	1.455933e-01	1.524404e-01	2.920578e-01	2.897300e-01	2.502721e-01	9.213859e-02	3.678593e-01	3.507148e-01	1.398016e-01	7.134083e-02	4.381428e-01
400000	-2.112123e+04	2.488315e+02	2.755848e+00	2.299784e-01	2.245453e-01	3.155207e-02	7.287319e-02	2.716570e-01	1.693940e-01	1.237447e-01	2.515811e-01	6.503539e-02	7.449824e-02	3.049630e-01	1.801776e-01	4.422933e-02	1.171151e-01	5.058688e-01	2.566154e-02	1.703451e-01	1.367801e-01	2.213791e-01	1.598265e-01	1.155042e-01	8.453851e-02	2.171056e-01	2.016461e-01	2.805857e-01	3.319196e-01	1.512856e-02	1.733064e-02	2.793337e-01	7.570189e-02	3.343588e-01	1.393282e-01	1.478015e-01	3.785115e-01	3.696004e-01	1.668304e-01	1.582254e-01	3.053438e-01	3.494370e-01	2.023750e-01	1.293145e-01	3.188734e-01	3.417326e-01	1.433585e-01	9.688467e-02	4.180242e-01
405000	-2.110750e+04	2.541095e+02	2.675056e+00	2.456073e-01	2.901244e-01	3.075768e-02	7.589773e-02	2.181537e-01	1.394592e-01	1.075199e-01	2.540945e-01	7.520705e-02	9.163437e-02	2.573181e-01	2.142260e-01	8.577353e-02	1.559343e-01	3.159280e-01	2.796615e-01	9.302852e-02	6.967424e-02	1.801145e-01	2.072108e-01	1.027608e-01	7.499933e-02	1.864808e-01	2.484338e-01	2.447024e-01	4.327194e-01	3.417643e-02	1.999949e-01	3.849257e-02	4.991432e-02	3.180009e-01	1.312397e-01	1.456744e-01	4.050850e-01	4.294859e-01	1.531579e-01	1.588523e-01	2.585038e-01	2.095695e-01	2.462066e-01	1.065828e-01	4.376411e-01	3.547850e-01	1.455524e-01	7.853477e-02	4.211278e-01
410000	-2.113497e+04	2.482181e+02	2.763039e+00	2.357298e-01	2.777968e-01	2.568902e-02	6.689978e-02	2.437027e-01	1.501819e-01	1.390266e-01	1.805229e-01	6.206476e-02	7.827214e-02	3.743899e-01	1.657238e-01	9.315281e-02	3.662464e-02	4.246383e-01	2.063080e-01	1.099586e-01	1.293176e-01	1.824662e-01	1.921947e-01	9.422424e-02	7.026284e-02	2.020398e-01	2.588122e-01	4.583944e-01	1.645696e-01	7.795736e-02	3.870072e-02	1.744216e-01	8.595634e-02	3.405304e-01	1.271475e-01	1.274603e-01	4.048617e-01	4.397033e-01	1.407772e-01	1.524056e-01	2.671139e-01	2.310339e-01	2.792526e-01	1.344762e-01	3.552373e-01	3.335499e-01	1.410958e-01	8.548946e-02	4.398648e-01
415000	-2.114186e+04	2.612422e+02	2.570822e+00	2.301240e-01	2.824123e-01	3.158834e-02	5.949492e-02	2.315549e-01	1.648255e-01	1.507813e-01	2.354135e-01	4.157162e-02	6.967880e-02	2.958710e-01	2.066838e-01	1.721340e-02	1.071239e-01	4.723725e-01	1.146086e-01	1.966718e-01	9.200990e-02	1.425440e-01	1.846393e-01	9.303232e-02	6.907524e-02	2.169634e-01	2.937457e-01	3.935768e-01	3.788936e-01	9.265154e-03	6.611978e-02	6.263534e-02	8.950935e-02	3.380777e-01	1.316411e-01	1.272216e-01	4.030596e-01	3.887862e-01	1.681201e-01	1.316673e-01	3.114264e-01	4.133893e-01	2.372035e-01	1.477106e-01	2.016966e-01	3.891317e-01	1.127871e-01	7.320149e-02	4.248797e-01
420000	-2.109309e+04	2.590312e+02	2.623378e+00	2.154639e-01	2.748527e-01	2.793096e-02	7.232467e-02	2.236944e-01	1.857334e-01	9.702119e-02	2.076745e-01	8.618259e-02	5.985503e-02	3.567826e-01	1.924841e-01	1.553007e-01	8.348662e-02	4.586964e-01	1.318896e-01	5.306551e-02	1.175612e-01	1.799374e-01	1.857282e-01	1.254605e-01	6.436231e-02	2.084884e-01	2.360232e-01	3.610721e-01	4.872361e-01	9.387779e-03	6.482013e-02	6.100234e-02	1.648155e-02	3.372198e-01	1.407642e-01	1.228597e-01	3.991564e-01	4.441605e-01	1.523266e-01	1.536037e-01	2.499092e-01	3.227012e-01	1.622338e-01	1.281992e-01	3.868659e-01	3.365302e-01	1.594269e-01	1.001776e-01	4.038653e-01
425000	-2.109961e+04	2.499649e+02	2.742974e+00	2.231133e-01	2.438326e-01	3.026659e-02	7.204406e-02	2.562517e-01	1.744918e-01	1.285943e-01	2.250503e-01	4.432032e-02	9.844885e-02	3.638019e-01	1.397843e-01	9.529395e-02	2.186500e-01	4.089959e-01	1.103863e-02	1.564228e-01	1.095987e-01	1.792421e-01	1.894928e-01	1.037368e-01	7.825843e-02	1.939725e-01	2.552972e-01	3.733658e-01	3.160393e-01	4.020737e-02	9.322776e-02	1.670916e-01	1.006819e-02	3.488302e-01	1.297707e-01	1.375218e-01	3.838773e-01	4.118578e-01	1.588133e-01	1.452016e-01	2.841273e-01	3.507603e-01	1.765492e-01	1.332106e-01	3.394799e-01	3.464654e-01	1.534180e-01	7.641730e-02	4.236993e-01
430000	-2.110227e+04	2.506629e+02	2.719334e+00	2.146413e-01	2.694223e-01	2.691497e-02	7.015209e-02	2.448314e-01	1.740380e-01	1.521104e-01	2.304884e-01	5.704938e-02	4.580822e-02	3.576737e-01	1.568699e-01	5.029568e-02	2.364657e-01	3.841637e-01	1.349289e-01	5.464939e-02	1.394967e-01	1.709878e-01	2.173703e-01	1.122233e-01	4.843557e-02	2.257877e-01	2.251952e-01	5.003319e-01	1.776751e-01	3.761541e-02	4.086280e-02	2.404813e-01	3.033525e-03	3.551890e-01	1.322610e-01	1.364522e-01	3.760978e-01	4.133605e-01	1.465554e-01	1.743368e-01	2.657472e-01	2.737892e-01	2.017321e-01	1.970055e-01	3.274732e-01	3.396757e-01	1.499380e-01	9.616290e-02	4.142234e-01
435000	-2.113668e+04	2.502788e+02	2.731842e+00	2.459994e-01	2.508671e-01	3.073096e-02	7.663996e-02	2.405108e-01	1.552518e-01	1.117254e-01	2.093899e-01	8.680514e-02	5.071939e-02	3.559465e-01	1.854136e-01	3.371577e-02	2.656303e-01	3.423416e-01	2.940012e-02	1.922919e-02	3.096830e-01	1.837741e-01	1.734418e-01	1.057569e-01	4.903278e-02	2.100424e-01	2.779520e-01	4.476552e-01	2.733824e-01	3.277090e-03	5.722794e-02	1.331649e-01	8.529258e-02	3.375076e-01	1.411305e-01	1.425148e-01	3.788471e-01	4.468453e-01	1.590322e-01	1.545860e-01	2.395365e-01	3.754048e-01	1.771370e-01	4.451993e-02	4.029382e-01	3.575763e-01	1.386295e-01	8.267007e-02	4.211241e-01
440000	-2.112552e+04	2.631273e+02	2.539194e+00	2.315842e-01	2.619145e-01	2.942346e-02	7.554539e-02	2.316693e-01	1.698631e-01	1.197961e-01	2.034645e-01	6.887694e-02	4.626622e-02	3.505130e-01	2.110833e-01	1.219190e-02	1.738024e-01	2.173823e-01	3.630937e-02	1.009036e-01	4.594104e-01	1.883183e-01	1.454639e-01	1.076970e-01	5.643534e-02	2.493476e-01	2.527379e-01	4.653226e-01	2.420128e-01	3.969340e-02	4.372239e-02	1.259649e-01	8.328391e-02	3.435213e-01	1.353530e-01	1.291215e-01	3.920042e-01	4.367371e-01	1.674129e-01	1.445540e-01	2.512961e-01	4.305034e-01	2.083568e-01	6.826717e-02	2.928727e-01	3.599693e-01	1.311791e-01	9.243253e-02	4.164190e-01
445000	-2.112531e+04	2.694307e+02	2.479323e+00	2.293667e-01	2.546624e-01	2.642621e-02	7.985034e-02	2.422527e-01	1.674417e-01	1.530649e-01	2.126755e-01	6.009586e-02	6.508492e-02	3.482505e-01	1.608284e-01	1.967052e-02	2.543565e-01	2.707681e-01	2.724547e-02	1.770899e-02	4.102505e-01	1.738330e-01	1.643533e-01	9.805209e-02	9.940276e-02	1.956288e-01	2.687301e-01	4.921757e-01	1.824492e-01	1.024587e-02	4.547330e-02	2.476664e-01	2.198949e-02	3.448582e-01	1.369777e-01	1.261142e-01	3.920499e-01	4.204543e-01	1.645204e-01	1.476160e-01	2.674093e-01	2.994299e-01	2.329782e-01	8.908842e-02	3.785034e-01	3.341941e-01	1.445661e-01	7.539222e-02	4.458475e-01
450000	-2.111108e+04	2.442423e+02	2.825712e+00	2.296297e-01	2.560555e-01	2.696808e-02	6.125562e-02	2.634982e-01	1.625929e-01	1.710482e-01	2.150944e-01	7.321214e-02	9.087867e-02	2.500558e-01	1.997108e-01	2.055974e-02	1.381045e-01	5.134971e-01	1.588854e-01	3.301713e-02	1.359360e-01	1.850832e-01	1.999262e-01	8.501061e-02	9.573475e-02	1.878366e-01	2.464087e-01	4.401470e-01	1.632740e-01	4.242358e-02	3.328113e-02	3.000043e-01	2.086991e-02	3.343967e-01	1.354426e-01	1.293570e-01	4.008037e-01	4.421113e-01	1.468705e-01	1.435036e-01	2.675146e-01	2.475821e-01	3.548673e-01	4.360947e-02	3.539411e-01	3.651898e-01	1.524496e-01	6.793173e-02	4.144288e-01
455000	-2.111588e+04	2.393073e+02	2.889468e+00	2.327645e-01	2.476921e-01	2.814198e-02	7.683881e-02	2.538696e-01	1.606930e-01	1.218881e-01	2.410762e-01	5.715207e-02	5.775029e-02	3.315204e-01	1.906130e-01	5.471144e-03	2.939661e-01	3.491628e-01	5.759474e-03	1.213191e-01	2.243214e-01	1.886438e-01	1.641011e-01	1.195647e-01	5.992452e-02	2.071030e-01	2.606628e-01	5.739556e-01	1.994521e-01	4.096289e-02	1.612024e-02	1.050894e-01	6.441986e-02	3.592666e-01	1.230040e-01	1.378440e-01	3.798854e-01	3.984308e-01	1.528178e-01	1.594807e-01	2.892707e-01	4.476876e-01	2.432173e-01	1.060052e-01	2.030899e-01	3.533275e-01	1.585690e-01	1.005888e-01	3.875147e-01
460000	-2.111686e+04	2.479217e+02	2.741945e+00	2.289002e-01	2.479916e-01	3.253567e-02	7.794278e-02	2.529629e-01	1.596669e-01	1.456891e-01	1.947008e-01	5.094339e-02	6.423513e-02	3.696556e-01	1.747760e-01	5.060963e-03	1.251676e-01	5.143504e-01	2.603338e-02	4.176272e-02	2.876249e-01	1.526991e-01	2.109856e-01	9.811772e-02	9.752729e-02	2.024913e-01	2.381790e-01	4.915110e-01	1.612471e-01	3.664588e-02	2.787127e-02	2.267519e-01	5.597278e-02	3.602108e-01	1.432125e-01	1.304519e-01	3.661248e-01	4.117459e-01	1.488738e-01	1.625108e-01	2.768695e-01	2.658242e-01	2.039053e-01	1.152467e-01	4.150238e-01	3.434720e-01	1.458014e-01	8.409775e-02	4.266288e-01
465000	-2.109621e+04	2.559430e+02	2.644990e+00	2.428906e-01	2.692768e-01	2.800796e-02	4.974538e-02	2.449091e-01	1.651702e-01	1.133537e-01	2.392113e-01	5.655244e-02	6.532001e-02	3.426060e-01	1.829565e-01	3.858539e-02	2.517451e-01	3.303009e-01	5.359741e-02	9.117146e-02	2.345997e-01	1.856715e-01	1.997261e-01	1.168498e-01	5.794187e-02	2.028755e-01	2.369352e-01	3.411756e-01	2.720887e-01	7.484901e-03	9.234368e-02	2.056204e-01	8.128678e-02	3.483485e-01	1.336762e-01	1.324169e-01	3.855584e-01	3.864322e-01	1.674150e-01	1.503470e-01	2.958057e-01	2.806522e-01	3.026547e-01	1.406570e-01	2.760361e-01	3.137779e-01	1.374606e-01	8.136884e-02	4.673926e-01
470000	-2.111646e+04	2.414845e+02	2.848528e+00	2.308828e-01	2.571311e-01	2.538369e-02	6.392599e-02	2.347323e-01	1.879441e-01	1.425568e-01	2.613348e-01	6.197815e-02	5.383130e-02	3.372782e-01	1.430207e-01	4.546354e-02	1.879115e-01	4.884839e-01	5.272209e-02	1.163794e-01	1.090395e-01	1.684886e-01	1.652429e-01	8.702063e-02	1.131524e-01	1.876853e-01	2.784101e-01	3.116119e-01	3.446024e-01	4.508087e-04	6.135299e-02	1.444485e-01	1.375334e-01	3.430171e-01	1.315996e-01	1.387084e-01	3.866749e-01	4.094424e-01	1.553896e-01	1.562892e-01	2.788789e-01	4.305868e-01	2.086126e-01	1.463897e-01	2.144109e-01	3.547390e-01	1.181458e-01	7.359716e-02	4.535180e-01
475000	-2.112715e+04	2.430729e+02	2.826346e+00	2.355212e-01	2.436716e-01	3.346252e-02	5.331053e-02	2.597802e-01	1.742539e-01	1.375113e-01	2.029871e-01	5.889097e-02	5.372449e-02	3.726072e-01	1.742790e-01	2.298540e-01	1.657906e-01	4.308378e-01	9.499234e-03	7.574170e-02	8.827670e-02	2.190622e-01	1.827705e-01	1.089927e-01	3.701361e-02	1.973463e-01	2.548146e-01	3.021781e-01	3.714127e-01	2.436888e-02	1.114129e-01	1.621455e-01	2.848182e-02	3.540853e-01	1.282918e-01	1.406502e-01	3.769727e-01	4.393980e-01	1.585127e-01	1.553083e-01	2.467810e-01	2.792860e-01	1.939492e-01	1.486137e-01	3.781511e-01	3.128506e-01	1.493943e-01	8.731267e-02	4.504424e-01
480000	-2.113365e+04	2.517892e+02	2.678508e+00	2.143658e-01	2.667978e-01	2.950163e-02	7.004913e-02	2.382055e-01	1.810801e-01	1.302473e-01	2.792319e-01	4.949952e-02	9.323915e-02	3.078499e-01	1.399323e-01	1.428628e-01	1.652239e-01	4.295062e-01	7.939215e-03	5.927408e-02	1.951938e-01	1.711046e-01	2.213490e-01	7.998950e-02	7.203931e-02	2.201353e-01	2.353824e-01	5.149377e-01	1.804481e-01	2.171868e-03	1.962768e-02	2.391510e-01	4.366367e-02	3.409215e-01	1.462477e-01	1.271011e-01	3.857298e-01	4.064299e-01	1.335114e-01	1.518010e-01	3.082577e-01	2.493582e-01	2.839088e-01	1.571726e-01	3.095605e-01	3.631987e-01	1.275867e-01	7.163720e-02	4.375774e-01
485000	-2.112249e+04	2.488592e+02	2.735236e+00	2.211271e-01	2.736924e-01	3.395764e-02	7.975703e-02	2.317157e-01	1.597502e-01	8.167699e-02	2.727585e-01	5.952597e-02	4.469816e-02	3.204256e-01	2.209149e-01	1.273428e-01	9.399556e-02	6.181376e-01	5.950963e-02	5.245573e-02	4.855868e-02	2.063995e-01	1.629277e-01	9.924554e-02	6.586976e-02	2.133565e-01	2.522009e-01	2.809079e-01	3.471472e-01	1.850926e-01	5.688705e-02	1.270388e-01	2.926459e-03	3.528678e-01	1.273897e-01	1.304863e-01	3.892562e-01	4.135467e-01	2.031679e-01	1.295967e-01	2.536887e-01	2.412973e-01	2.913437e-01	1.620072e-01	3.053518e-01	3.406534e-01	1.384902e-01	8.137812e-02	4.394783e-01
490000	-2.112459e+04	2.469759e+02	2.769313e+00	2.171949e-01	2.706635e-01	3.349465e-02	5.994065e-02	2.571521e-01	1.615541e-01	1.225620e-01	1.616599e-01	5.092531e-02	9.038730e-02	4.497265e-01	1.247390e-01	3.996831e-02	9.981615e-02	5.706886e-01	1.296014e-01	9.326050e-02	6.666506e-02	2.146308e-01	1.811706e-01	1.096703e-01	8.478429e-02	1.874507e-01	2.222933e-01	4.447463e-01	1.647546e-01	4.540873e-02	1.202089e-02	2.975861e-01	3.548336e-02	3.488942e-01	1.400199e-01	1.367776e-01	3.743083e-01	4.281804e-01	1.446931e-01	1.575463e-01	2.695802e-01	2.843269e-01	2.752655e-01	7.823836e-02	3.621693e-01	3.275757e-01	1.287463e-01	9.675141e-02	4.469266e-01
495000	-2.109350e+04	2.416781e+02	2.822818e+00	2.223753e-01	2.743207e-01	2.935220e-02	7.063709e-02	2.447281e-01	1.585866e-01	9.393086e-02	2.205644e-01	7.358338e-02	5.467697e-02	3.763086e-01	1.809358e-01	2.803271e-02	4.194097e-03	5.640544e-01	6.681016e-02	1.142523e-01	2.226564e-01	1.400207e-01	1.756799e-01	9.596434e-02	8.823172e-02	2.044243e-01	2.956791e-01	3.806654e-01	2.575572e-01	8.578589e-03	9.906154e-02	1.641068e-01	9.003051e-02	3.462434e-01	1.380214e-01	1.348113e-01	3.809239e-01	4.221834e-01	1.650940e-01	1.616744e-01	2.510482e-01	2.332375e-01	4.166715e-01	1.410735e-01	2.090175e-01	3.662182e-01	1.505788e-01	7.485108e-02	4.083519e-01
500000	-2.110371e+04	2.369794e+02	2.915133e+00	2.333155e-01	2.728345e-01	2.895448e-02	5.865562e-02	2.384195e-01	1.678204e-01	1.428247e-01	2.318587e-01	4.625353e-02	7.869719e-02	3.127437e-01	1.876221e-01	6.874034e-03	4.855631e-02	7.292016e-01	1.308929e-02	1.067590e-01	9.551973e-02	1.403347e-01	2.307881e-01	9.533139e-02	7.440624e-02	1.754292e-01	2.837103e-01	4.400437e-01	3.912346e-01	6.749004e-03	2.128959e-02	1.199399e-01	2.074315e-02	3.234936e-01	1.342793e-01	1.425235e-01	3.997036e-01	4.054238e-01	1.821834e-01	1.500136e-01	2.623792e-01	2.775075e-01	2.289655e-01	2.315131e-01	2.620139e-01	3.584894e-01	1.408913e-01	7.597344e-02	4.246459e-01
505000	-2.109893e+04	2.382644e+02	2.883755e+00	2.157812e-01	2.840028e-01	2.722033e-02	6.009792e-02	2.267843e-01	1.861134e-01	9.775284e-02	2.038217e-01	5.054949e-02	6.852948e-02	3.838551e-01	1.954914e-01	7.305503e-02	4.255655e-02	4.398641e-01	6.803702e-02	1.136563e-01	2.628310e-01	1.483323e-01	2.455792e-01	7.252992e-02	9.122862e-02	1.502735e-01	2.920564e-01	1.919096e-01	4.719070e-01	6.650260e-02	3.603105e-02	1.660048e-01	6.764497e-02	3.308558e-01	1.421022e-01	1.370570e-01	3.899850e-01	4.260478e-01	1.529559e-01	1.488532e-01	2.721431e-01	2.923334e-01	1.821791e-01	1.110852e-01	4.144023e-01	3.511401e-01	1.342132e-01	7.123665e-02	4.434100e-01
510000	-2.111955e+04	2.417706e+02	2.855135e+00	2.745662e-01	2.688886e-01	3.078487e-02	5.003795e-02	2.254276e-01	1.502947e-01	1.569907e-01	2.081475e-01	4.613304e-02	4.965048e-02	3.601989e-01	1.788793e-01	1.259206e-02	1.978729e-02	6.691456e-01	7.720339e-03	5.994184e-02	2.308128e-01	1.565935e-01	2.765687e-01	8.264793e-02	5.684257e-02	1.412803e-01	2.860670e-01	2.122635e-01	3.035093e-01	3.488243e-02	5.772801e-02	3.120846e-01	7.953228e-02	3.202628e-01	1.408895e-01	1.465084e-01	3.923393e-01	4.151700e-01	1.364762e-01	1.574523e-01	2.909014e-01	2.607825e-01	1.922761e-01	1.424562e-01	4.044851e-01	3.358621e-01	1.721341e-01	7.788334e-02	4.141205e-01
515000	-2.110051e+04	2.522424e+02	2.708262e+00	2.259864e-01	2.626191e-01	2.893950e-02	6.783795e-02	2.522999e-01	1.623173e-01	1.155479e-01	2.804397e-01	7.586059e-02	7.176937e-02	2.905364e-01	1.658460e-01	1.344752e-02	4.712401e-02	5.517665e-01	1.659898e-02	1.170449e-01	2.540181e-01	1.795325e-01	2.371314e-01	7.991680e-02	6.792558e-02	1.984308e-01	2.370629e-01	1.974821e-01	3.632048e-01	4.247306e-02	3.421463e-02	3.516875e-01	1.093791e-02	3.444554e-01	1.372682e-01	1.338582e-01	3.844182e-01	3.900909e-01	1.555991e-01	1.626422e-01	2.916677e-01	3.257536e-01	2.693890e-01	5.262239e-02	3.522351e-01	3.677755e-01	1.197278e-01	7.151480e-02	4.409819e-01
520000	-2.108851e+04	2.491646e+02	2.749577e+00	2.321191e-01	2.558104e-01	3.410169e-02	6.111721e-02	2.494023e-01	1.674493e-01	1.382755e-01	2.165675e-01	7.362450e-02	3.690643e-02	3.645791e-01	1.700469e-01	3.065209e-02	3.394637e-02	4.924543e-01	1.933974e-01	1.290040e-01	1.205458e-01	2.125101e-01	1.707014e-01	9.446786e-02	8.075279e-02	1.890702e-01	2.524977e-01	3.325797e-01	2.151423e-01	2.327788e-05	6.850900e-02	3.450605e-01	3.868524e-02	3.384687e-01	1.318150e-01	1.478405e-01	3.818759e-01	4.324852e-01	1.808346e-01	1.399097e-01	2.467705e-01	2.506166e-01	2.632111e-01	1.249077e-01	3.612645e-01	3.513785e-01	1.414757e-01	9.096743e-02	4.161784e-01
525000	-2.110366e+04	2.519927e+02	2.701357e+00	2.307441e-01	2.875215e-01	2.552133e-02	6.979314e-02	2.344662e-01	1.519537e-01	1.270687e-01	2.610354e-01	6.075550e-02	6.402562e-02	3.144157e-01	1.726991e-01	1.858768e-02	5.662527e-03	5.802843e-01	1.225415e-01	7.610361e-02	1.968204e-01	1.735954e-01	1.517987e-01	9.135233e-02	7.155448e-02	2.084941e-01	3.032049e-01	2.798016e-01	3.037662e-01	5.935900e-02	1.012118e-01	2.056957e-01	5.016583e-02	3.368952e-01	1.333709e-01	1.305930e-01	3.991410e-01	3.979555e-01	1.784825e-01	1.505928e-01	2.729692e-01	3.527526e-01	2.597027e-01	1.156614e-01	2.718834e-01	3.522856e-01	1.450012e-01	7.521535e-02	4.274979e-01
530000	-2.111959e+04	2.525841e+02	2.691205e+00	2.148117e-01	2.677276e-01	2.976293e-02	8.059689e-02	2.229112e-01	1.841896e-01	1.280103e-01	3.172035e-01	5.886977e-02	3.633545e-02	2.985313e-01	1.610497e-01	4.619298e-02	1.448404e-01	5.406454e-01	4.032399e-02	7.092130e-02	1.570759e-01	1.731097e-01	1.688530e-01	1.038228e-01	7.727255e-02	2.057910e-01	2.711509e-01	1.705594e-01	4.062823e-01	4.995599e-02	1.728789e-01	1.196871e-01	8.063635e-02	3.431904e-01	1.364971e-01	1.225291e-01	3.977833e-01	4.035676e-01	1.548700e-01	1.361516e-01	3.054107e-01	3.295691e-01	1.913877e-01	1.655737e-01	3.134695e-01	3.583829e-01	1.376635e-01	9.118000e-02	4.127736e-01
535000	-2.112193e+04	2.603818e+02	2.589145e+00	2.096296e-01	2.600215e-01	2.808526e-02	6.353059e-02	2.509199e-01	1.878132e-01	1.057636e-01	2.363568e-01	7.775048e-02	9.137772e-02	3.154543e-01	1.732972e-01	2.955651e-02	6.534897e-03	6.617773e-01	1.111549e-02	3.045366e-02	2.605621e-01	1.916659e-01	1.588669e-01	8.730876e-02	7.622322e-02	2.305004e-01	2.554348e-01	2.970369e-01	5.556068e-01	8.506431e-02	1.999464e-02	2.575971e-02	1.653771e-02	3.372431e-01	1.402953e-01	1.339707e-01	3.884909e-01	4.009944e-01	1.929151e-01	1.609274e-01	2.451631e-01	3.012381e-01	2.408638e-01	1.138517e-01	3.440464e-01	3.784625e-01	1.316443e-01	8.163493e-02	4.082583e-01
540000	-2.110682e+04	2.520748e+02	2.705761e+00	2.123817e-01	2.703179e-01	2.720183e-02	6.253365e-02	2.299422e-01	1.976227e-01	1.370242e-01	2.826242e-01	4.919640e-02	5.065065e-02	2.974020e-01	1.831026e-01	3.926662e-04	1.443018e-03	6.096344e-01	1.179483e-01	4.881956e-02	2.217620e-01	1.784540e-01	1.900813e-01	9.335729e-02	8.235969e-02	2.130483e-01	2.426994e-01	3.976111e-01	3.489604e-01	9.133249e-04	1.783574e-01	3.621832e-02	3.793939e-02	3.531805e-01	1.373754e-01	1.211916e-01	3.882526e-01	3.794986e-01	1.563502e-01	1.493847e-01	3.147665e-01	2.594104e-01	2.466213e-01	9.795978e-02	3.960085e-01	3.599762e-01	1.375502e-01	7.626702e-02	4.262066e-01
545000	-2.112752e+04	2.366048e+02	2.922341e+00	2.248776e-01	2.828715e-01	3.101732e-02	6.503146e-02	2.243464e-01	1.718556e-01	1.037503e-01	2.418623e-01	4.719637e-02	6.155719e-02	2.796824e-01	2.659514e-01	1.258744e-02	5.351938e-02	5.102392e-01	6.822348e-02	1.766417e-01	1.787888e-01	1.762095e-01	1.674302e-01	8.663692e-02	7.262264e-02	2.342103e-01	2.628904e-01	1.432966e-01	4.141999e-01	8.243244e-03	3.688716e-01	3.272344e-02	3.266524e-02	3.293555e-01	1.372452e-01	1.326053e-01	4.007940e-01	4.248106e-01	1.625636e-01	1.235639e-01	2.890619e-01	3.769378e-01	1.463916e-01	1.331425e-01	3.435281e-01	3.517506e-01	1.562110e-01	1.006974e-01	3.913410e-01
550000	-2.112300e+04	2.505384e+02	2.732413e+00	2.252262e-01	2.499788e-01	3.472644e-02	6.418223e-02	2.526150e-01	1.732714e-01	1.432217e-01	2.369219e-01	8.825197e-02	5.188169e-02	3.513200e-01	1.284027e-01	7.105060e-02	3.603754e-01	3.851921e-01	3.827801e-02	3.853629e-02	1.065676e-01	1.646894e-01	1.860680e-01	9.078914e-02	5.761477e-02	2.038142e-01	2.970245e-01	1.848038e-01	3.086771e-01	1.168592e-01	2.120568e-01	1.024215e-01	7.518153e-02	3.564249e-01	1.282310e-01	1.337766e-01	3.815675e-01	3.744549e-01	1.790668e-01	1.749470e-01	2.715313e-01	2.934248e-01	2.027260e-01	1.408978e-01	3.629514e-01	3.412150e-01	1.553900e-01	8.375887e-02	4.196361e-01
555000	-2.112063e+04	2.508432e+02	2.729880e+00	2.119616e-01	2.457176e-01	2.690490e-02	7.373708e-02	2.563398e-01	1.853389e-01	1.050028e-01	2.748897e-01	5.182112e-02	7.751281e-02	3.346351e-01	1.561385e-01	3.214886e-02	1.736746e-01	6.358978e-01	1.212530e-02	3.864296e-02	1.075105e-01	1.945618e-01	1.900476e-01	8.225927e-02	9.992717e-02	1.973554e-01	2.358488e-01	1.713250e-01	5.195025e-01	1.957261e-02	3.672268e-02	2.373900e-01	1.548721e-02	3.520591e-01	1.367051e-01	1.388544e-01	3.723814e-01	4.052866e-01	1.676876e-01	1.653819e-01	2.616440e-01	2.455381e-01	2.010792e-01	1.195514e-01	4.338313e-01	3.584860e-01	1.263287e-01	8.102723e-02	4.341580e-01
560000	-2.112739e+04	2.482761e+02	2.757495e+00	2.260249e-01	2.682687e-01	2.767575e-02	6.107518e-02	2.399514e-01	1.770041e-01	1.425799e-01	2.193757e-01	6.164203e-02	3.046079e-02	3.185050e-01	2.274366e-01	1.260390e-01	3.340923e-02	6.602263e-01	5.872825e-02	4.131975e-02	8.027748e-02	1.835868e-01	1.723701e-01	8.824948e-02	1.099545e-01	1.779986e-01	2.678405e-01	3.377826e-01	2.615439e-01	4.120754e-02	3.082393e-02	3.091914e-01	1.945067e-02	3.430984e-01	1.362656e-01	1.420107e-01	3.786253e-01	3.833401e-01	1.907408e-01	1.549833e-01	2.709358e-01	1.670212e-01	2.654030e-01	9.760568e-02	4.699702e-01	3.329407e-01	1.486113e-01	7.486712e-02	4.435810e-01
565000	-2.112036e+04	2.460929e+02	2.795456e+00	2.254325e-01	2.599095e-01	2.734749e-02	7.397832e-02	2.445163e-01	1.688159e-01	1.452131e-01	2.094628e-01	6.112890e-02	7.435062e-02	3.450247e-01	1.648199e-01	1.714687e-01	3.440465e-03	5.670584e-01	1.055368e-01	1.125311e-01	3.996468e-02	1.624821e-01	1.927589e-01	8.770348e-02	9.517899e-02	2.106640e-01	2.512125e-01	5.250069e-01	2.173258e-01	5.799003e-02	5.663032e-02	9.684395e-02	4.620299e-02	3.346614e-01	1.403529e-01	1.335424e-01	3.914434e-01	4.155330e-01	1.365371e-01	1.607774e-01	2.871526e-01	2.978049e-01	2.689147e-01	2.104976e-01	2.227828e-01	3.701959e-01	1.387101e-01	8.631138e-02	4.047827e-01
570000	-2.110543e+04	2.450820e+02	2.800536e+00	2.142372e-01	2.681333e-01	3.371740e-02	5.413193e-02	2.529773e-01	1.768028e-01	1.227223e-01	2.950234e-01	5.973299e-02	7.394033e-02	3.062293e-01	1.423517e-01	5.128646e-02	2.464987e-01	5.442479e-01	6.491978e-03	6.032167e-02	9.115330e-02	2.024999e-01	1.807585e-01	9.463644e-02	6.645555e-02	2.182787e-01	2.373708e-01	4.793445e-01	3.158176e-01	6.511336e-02	2.058889e-02	1.099358e-01	9.199898e-03	3.499725e-01	1.400433e-01	1.302820e-01	3.797022e-01	4.033187e-01	1.650458e-01	1.519661e-01	2.796693e-01	3.135957e-01	2.930534e-01	1.207968e-01	2.725541e-01	3.521336e-01	1.360204e-01	9.219490e-02	4.196511e-01
575000	-2.110919e+04	2.552014e+02	2.644612e+00	2.247146e-01	2.468622e-01	2.547778e-02	7.737086e-02	2.540938e-01	1.714807e-01	1.711224e-01	2.565555e-01	7.361604e-02	6.142953e-02	2.902419e-01	1.470346e-01	1.523534e-02	1.046194e-01	5.759896e-01	6.882113e-02	9.009157e-02	1.452429e-01	2.407378e-01	1.411562e-01	1.102849e-01	7.799081e-02	2.034728e-01	2.263575e-01	5.905449e-01	1.681202e-01	7.596452e-02	8.905111e-03	1.236655e-01	3.279982e-02	3.598931e-01	1.325761e-01	1.268339e-01	3.806969e-01	3.813184e-01	1.456395e-01	1.771367e-01	2.959054e-01	3.033073e-01	2.232403e-01	1.137069e-01	3.597456e-01	3.355773e-01	1.433041e-01	9.763946e-02	4.234791e-01
580000	-2.110465e+04	2.405132e+02	2.876437e+00	2.341526e-01	2.426531e-01	2.443967e-02	6.127291e-02	2.562187e-01	1.812630e-01	1.293335e-01	2.297927e-01	5.715159e-02	7.249529e-02	3.465930e-01	1.646338e-01	1.422754e-01	1.045640e-01	5.150970e-01	1.140595e-03	5.672262e-02	1.802005e-01	1.758633e-01	2.046059e-01	9.784095e-02	5.345529e-02	1.979027e-01	2.703319e-01	6.299029e-01	6.745907e-02	7.457184e-03	4.082281e-02	1.833261e-01	7.103194e-02	3.424470e-01	1.316733e-01	1.378052e-01	3.880745e-01	4.133845e-01	1.522543e-01	1.539763e-01	2.803849e-01	3.449828e-01	1.400532e-01	9.735738e-02	4.176067e-01	3.556693e-01	1.461655e-01	8.291666e-02	4.152485e-01
585000	-2.113942e+04	2.416036e+02	2.851713e+00	2.297121e-01	2.525724e-01	2.964977e-02	7.495679e-02	2.595002e-01	1.536088e-01	1.081940e-01	2.648632e-01	7.186691e-02	7.226089e-02	3.040950e-01	1.787200e-01	1.108660e-01	6.240411e-02	5.010879e-01	2.079940e-02	9.517211e-02	2.096705e-01	1.525770e-01	1.920027e-01	7.819357e-02	5.313591e-02	2.070141e-01	3.170767e-01	6.542734e-01	6.464400e-02	2.025541e-02	7.750136e-02	1.678004e-01	1.552539e-02	3.451530e-01	1.333039e-01	1.425403e-01	3.790027e-01	3.893363e-01	1.598169e-01	1.777810e-01	2.730659e-01	2.372223e-01	2.084086e-01	1.066662e-01	4.477029e-01	3.682476e-01	1.604128e-01	7.320038e-02	3.981392e-01
590000	-2.112120e+04	2.432577e+02	2.827060e+00	2.379844e-01	2.369908e-01	3.197169e-02	6.712184e-02	2.561501e-01	1.697812e-01	1.418943e-01	3.126493e-01	7.347160e-02	5.025297e-02	2.410017e-01	1.807300e-01	1.506486e-01	8.854180e-02	4.890782e-01	3.965352e-02	1.503627e-01	8.171514e-02	1.701353e-01	1.763266e-01	9.242420e-02	7.253297e-02	2.108289e-01	2.777520e-01	5.909707e-01	1.653940e-01	2.394862e-02	1.850847e-02	1.991352e-01	2.043043e-03	3.419689e-01	1.326628e-01	1.477435e-01	3.776249e-01	3.531030e-01	1.698871e-01	1.742190e-01	3.027909e-01	3.770429e-01	2.819012e-01	8.966959e-02	2.513863e-01	3.529520e-01	1.323798e-01	7.865486e-02	4.360133e-01
595000	-2.111303e+04	2.604407e+02	2.602188e+00	2.371186e-01	2.487237e-01	3.309222e-02	7.791204e-02	2.315299e-01	1.716235e-01	9.965846e-02	2.887041e-01	5.000254e-02	5.311063e-02	3.025084e-01	2.060159e-01	1.092455e-03	2.751140e-01	3.960868e-01	1.201879e-02	1.101042e-01	2.055837e-01	2.114250e-01	1.645324e-01	8.229812e-02	8.573961e-02	2.039938e-01	2.520111e-01	4.434582e-01	2.337131e-01	2.131925e-02	3.971433e-02	2.333831e-01	2.841201e-02	3.360288e-01	1.418026e-01	1.521543e-01	3.700143e-01	3.959915e-01	1.765916e-01	1.498593e-01	2.775576e-01	3.075969e-01	2.924895e-01	1.035689e-01	2.963446e-01	3.413613e-01	1.219893e-01	9.044647e-02	4.462029e-01
600000	-2.112867e+04	2.654022e+02	2.518150e+00	2.426471e-01	2.470663e-01	2.730193e-02	9.828915e-02	2.322382e-01	1.524573e-01	1.173745e-01	2.681573e-01	6.220399e-02	3.610122e-02	3.283591e-01	1.878039e-01	1.343079e-01	4.016932e-02	6.016709e-01	3.132778e-02	9.925717e-02	9.326696e-02	2.030466e-01	2.288050e-01	9.114184e-02	8.640006e-02	1.770865e-01	2.135200e-01	3.715366e-01	2.056985e-01	3.019244e-02	5.886346e-02	3.148347e-01	1.887431e-02	3.211285e-01	1.357835e-01	1.357493e-01	4.073386e-01	4.420297e-01	1.642827e-01	1.331865e-01	2.605011e-01	3.161405e-01	2.015701e-01	1.597718e-01	3.225175e-01	3.403593e-01	1.410331e-01	7.808118e-02	4.405264e-01
605000	-2.111612e+04	2.436714e+02	2.817631e+00	2.210342e-01	2.477679e-01	2.955935e-02	7.115262e-02	2.653914e-01	1.650946e-01	1.323402e-01	2.379934e-01	7.862587e-02	6.689224e-02	3.077735e-01	1.763748e-01	9.531920e-02	1.754352e-01	3.751796e-01	1.261103e-01	4.221041e-02	1.857452e-01	1.889465e-01	1.589698e-01	1.070205e-01	9.673958e-02	2.164523e-01	2.318713e-01	4.167137e-01	2.105687e-01	9.280699e-02	1.608934e-02	2.362408e-01	2.758051e-02	3.509174e-01	1.291237e-01	1.307619e-01	3.891969e-01	3.896973e-01	1.488192e-01	1.748938e-01	2.865897e-01	2.901066e-01	2.196704e-01	1.372456e-01	3.529773e-01	3.714002e-01	1.397259e-01	9.433664e-02	3.945373e-01
610000	-2.112689e+04	2.628283e+02	2.562942e+00	2.387521e-01	2.342787e-01	2.956558e-02	7.235515e-02	2.557123e-01	1.693362e-01	1.350279e-01	2.022287e-01	9.525951e-02	4.463113e-02	3.425066e-01	1.803461e-01	6.677830e-02	1.796146e-01	2.976264e-01	1.050327e-01	1.616020e-01	1.893461e-01	1.596434e-01	1.890893e-01	9.902638e-02	6.755004e-02	2.009372e-01	2.837537e-01	7.188476e-01	1.573684e-01	3.615403e-02	1.531907e-02	2.399731e-02	4.831354e-02	3.417479e-01	1.410496e-01	1.345331e-01	3.826695e-01	4.124822e-01	1.774650e-01	1.640349e-01	2.460179e-01	2.924644e-01	2.101653e-01	1.016270e-01	3.957433e-01	3.618667e-01	1.487770e-01	7.169702e-02	4.176593e-01
615000	-2.111275e+04	2.425466e+02	2.840166e+00	2.070012e-01	2.671130e-01	2.722655e-02	8.886391e-02	2.221289e-01	1.876664e-01	1.087213e-01	1.922431e-01	4.551058e-02	9.127641e-02	3.758677e-01	1.863809e-01	1.813543e-02	2.109524e-01	4.187633e-01	7.284040e-02	5.792248e-02	2.213860e-01	1.939556e-01	1.879148e-01	1.024136e-01	6.337666e-02	2.100810e-01	2.422583e-01	5.260795e-01	2.901630e-01	1.069333e-01	1.028577e-02	3.419910e-02	3.233931e-02	3.456563e-01	1.391673e-01	1.293849e-01	3.857915e-01	4.218523e-01	1.469426e-01	1.616787e-01	2.695264e-01	2.368042e-01	2.878502e-01	1.276182e-01	3.477275e-01	3.331303e-01	1.441556e-01	9.670321e-02	4.260108e-01
620000	-2.109236e+04	2.505181e+02	2.732415e+00	2.386060e-01	2.481148e-01	2.491600e-02	6.904020e-02	2.486128e-01	1.707103e-01	1.363347e-01	2.208509e-01	5.009400e-02	6.219029e-02	3.992593e-01	1.312708e-01	4.606865e-02	1.857479e-01	5.505677e-01	3.777242e-03	9.469983e-02	1.191387e-01	1.802604e-01	1.851811e-01	9.698232e-02	1.011793e-01	1.830367e-01	2.533601e-01	5.725568e-01	1.780500e-01	1.814091e-01	7.245190e-03	5.315237e-02	7.586570e-03	3.483798e-01	1.313560e-01	1.330624e-01	3.872019e-01	3.673135e-01	1.856556e-01	1.573603e-01	2.896705e-01	2.729103e-01	2.969685e-01	1.800829e-01	2.500383e-01	3.404116e-01	1.492460e-01	8.282507e-02	4.275173e-01
625000	-2.111089e+04	2.668802e+02	2.511782e+00	2.272384e-01	2.533834e-01	3.144431e-02	6.585300e-02	2.627973e-01	1.592836e-01	1.497044e-01	2.571931e-01	8.346689e-02	6.460832e-02	3.283344e-01	1.166930e-01	6.759956e-03	6.414635e-02	6.587042e-01	3.992523e-02	7.062541e-02	1.598388e-01	1.724144e-01	1.758969e-01	9.296269e-02	6.209893e-02	2.047491e-01	2.918779e-01	6.590068e-01	1.303569e-01	6.972367e-02	2.858944e-02	5.241743e-02	5.990570e-02	3.328130e-01	1.276204e-01	1.469547e-01	3.926119e-01	3.896555e-01	1.613104e-01	1.505410e-01	2.984931e-01	2.464908e-01	2.099094e-01	1.649444e-01	3.786554e-01	3.718914e-01	1.482476e-01	7.922212e-02	4.006389e-01
630000	-2.112924e+04	2.536109e+02	2.679296e+00	2.422966e-01	2.548636e-01	2.891947e-02	5.856957e-02	2.578109e-01	1.575399e-01	1.143999e-01	2.391863e-01	7.208799e-02	1.091939e-01	3.088734e-01	1.562585e-01	4.827945e-02	7.924058e-02	6.048617e-01	1.590637e-02	5.709052e-02	1.946214e-01	1.495334e-01	1.998930e-01	8.967045e-02	6.890622e-02	1.823653e-01	3.096317e-01	6.252559e-01	2.071634e-01	2.738465e-02	1.415976e-02	1.015552e-01	2.448113e-02	3.418080e-01	1.378155e-01	1.330419e-01	3.873346e-01	4.023724e-01	1.572094e-01	1.486167e-01	2.918015e-01	2.628022e-01	2.594690e-01	1.153681e-01	3.623606e-01	3.571143e-01	1.387577e-01	6.863022e-02	4.354978e-01
635000	-2.111448e+04	2.505975e+02	2.683272e+00	2.238527e-01	2.400763e-01	3.355698e-02	6.959334e-02	2.551591e-01	1.777615e-01	1.593265e-01	2.295838e-01	4.680041e-02	7.631925e-02	3.412563e-01	1.467137e-01	8.090097e-02	4.966684e-02	4.324317e-01	1.920195e-02	6.345467e-02	3.543439e-01	1.747080e-01	1.999908e-01	8.772322e-02	6.726967e-02	1.740184e-01	2.962899e-01	5.797152e-01	1.944853e-01	7.671612e-03	4.959707e-02	1.025080e-01	6.602284e-02	3.486369e-01	1.396447e-01	1.435387e-01	3.681796e-01	4.104947e-01	1.476062e-01	1.533697e-01	2.885294e-01	3.270864e-01	1.922565e-01	1.028557e-01	3.778014e-01	3.600516e-01	1.599293e-01	6.409151e-02	4.159276e-01
640000	-2.110441e+04	2.583132e+02	2.631103e+00	2.301831e-01	2.519213e-01	2.815492e-02	7.954475e-02	2.363731e-01	1.738228e-01	1.266949e-01	2.236494e-01	7.351941e-02	7.503609e-02	3.626598e-01	1.384405e-01	4.259079e-02	4.252441e-02	5.940685e-01	7.980728e-02	7.608714e-02	1.649219e-01	1.571418e-01	1.934478e-01	8.922849e-02	9.774784e-02	2.224409e-01	2.399931e-01	3.678571e-01	3.321007e-01	1.421134e-02	1.831943e-01	4.206280e-02	6.057379e-02	3.460816e-01	1.295722e-01	1.358054e-01	3.885408e-01	3.775950e-01	1.649375e-01	1.777312e-01	2.797363e-01	3.497022e-01	2.069652e-01	1.029824e-01	3.403502e-01	3.620619e-01	1.367284e-01	7.737860e-02	4.238311e-01
645000	-2.110486e+04	2.520339e+02	2.710920e+00	2.252765e-01	2.663940e-01	2.980954e-02	5.918356e-02	2.462240e-01	1.731124e-01	1.366738e-01	2.494075e-01	5.840913e-02	4.680291e-02	3.711001e-01	1.376066e-01	4.453896e-02	8.272169e-02	4.826548e-01	8.663163e-02	9.177076e-02	2.116822e-01	1.851861e-01	1.596601e-01	8.956537e-02	1.282865e-01	2.084713e-01	2.288306e-01	3.472458e-01	4.191337e-01	3.360383e-02	8.167185e-02	2.702283e-02	9.132200e-02	3.356983e-01	1.424848e-01	1.431517e-01	3.786653e-01	3.833689e-01	1.679827e-01	1.473204e-01	3.013280e-01	3.266389e-01	2.638455e-01	8.566454e-02	3.238511e-01	3.300145e-01	1.339858e-01	9.338846e-02	4.426112e-01
650000	-2.113423e+04	2.461652e+02	2.784661e+00	2.214182e-01	2.447555e-01	2.643082e-02	7.546272e-02	2.479124e-01	1.840204e-01	1.196065e-01	2.781959e-01	8.462932e-02	8.672722e-02	2.387456e-01	1.920954e-01	1.301922e-02	1.662385e-01	4.294718e-01	1.245987e-01	2.640067e-02	2.402711e-01	1.979412e-01	1.706742e-01	1.042620e-01	6.737439e-02	2.344282e-01	2.253201e-01	3.147753e-01	5.030565e-01	1.189919e-02	7.263832e-02	4.971445e-02	4.791633e-02	3.540512e-01	1.341341e-01	1.247780e-01	3.870367e-01	4.215245e-01	1.789329e-01	1.310323e-01	2.685104e-01	4.029621e-01	1.852899e-01	8.379393e-02	3.279541e-01	3.634841e-01	1.347033e-01	9.667823e-02	4.051344e-01
655000	-2.110392e+04	2.488961e+02	2.747313e+00	2.353273e-01	2.566390e-01	2.961210e-02	6.516379e-02	2.431045e-01	1.701533e-01	1.192674e-01	2.435555e-01	6.802733e-02	7.303679e-02	3.117421e-01	1.843709e-01	6.193613e-02	2.591264e-01	2.540853e-01	1.310984e-01	1.532317e-02	2.784306e-01	1.765102e-01	1.965311e-01	9.298676e-02	5.857779e-02	1.972289e-01	2.781653e-01	3.010384e-01	4.807582e-01	3.969084e-02	2.489747e-02	9.115512e-02	6.245989e-02	3.481332e-01	1.272656e-01	1.319274e-01	3.926739e-01	4.179061e-01	1.712729e-01	1.571902e-01	2.536307e-01	4.097207e-01	1.829890e-01	5.729197e-02	3.499983e-01	3.720212e-01	1.425836e-01	7.420218e-02	4.111930e-01
660000	-2.111669e+04	2.502238e+02	2.720768e+00	2.108752e-01	2.672579e-01	2.877340e-02	6.111609e-02	2.513122e-01	1.806652e-01	1.362805e-01	2.550160e-01	4.399021e-02	5.365153e-02	3.135168e-01	1.975449e-01	5.821926e-03	7.821806e-02	1.887169e-01	2.506248e-01	3.096215e-02	4.456562e-01	2.046084e-01	1.558249e-01	9.828434e-02	8.769451e-02	2.111868e-01	2.424010e-01	1.675637e-01	5.591692e-01	8.371635e-03	1.371560e-01	6.547814e-02	6.226133e-02	3.525409e-01	1.434775e-01	1.354837e-01	3.684979e-01	3.879732e-01	1.585388e-01	1.526690e-01	3.008190e-01	4.161393e-01	2.613836e-01	8.459824e-02	2.378788e-01	3.360650e-01	1.343652e-01	8.858140e-02	4.409885e-01
665000	-2.113577e+04	2.584976e+02	2.632937e+00	2.344981e-01	2.515560e-01	3.033552e-02	8.063699e-02	2.386005e-01	1.643729e-01	8.627523e-02	2.392203e-01	5.239655e-02	9.959600e-02	3.767267e-01	1.457852e-01	5.211964e-02	3.431369e-01	3.462697e-01	1.466680e-01	5.081299e-02	6.099272e-02	2.130464e-01	1.786100e-01	1.092298e-01	5.307903e-02	2.354391e-01	2.105956e-01	1.837901e-01	4.699392e-01	1.963890e-02	1.681445e-01	1.371041e-01	2.138320e-02	3.434960e-01	1.317477e-01	1.398927e-01	3.848636e-01	4.340149e-01	1.609025e-01	1.373271e-01	2.677555e-01	2.056421e-01	2.309299e-01	1.056569e-01	4.577711e-01	3.353857e-01	1.422229e-01	9.012233e-02	4.322690e-01
670000	-2.112970e+04	2.472174e+02	2.784793e+00	2.314190e-01	2.621428e-01	2.896197e-02	5.650033e-02	2.596095e-01	1.613664e-01	1.220587e-01	2.111329e-01	5.830778e-02	7.281291e-02	3.637997e-01	1.718881e-01	9.702051e-03	6.066632e-01	2.851028e-01	9.639194e-03	4.113824e-02	4.775447e-02	2.022865e-01	2.245678e-01	9.445254e-02	4.903977e-02	1.632622e-01	2.663912e-01	2.255469e-01	6.140288e-01	5.654288e-03	6.711928e-02	6.809906e-02	1.955162e-02	3.411458e-01	1.381212e-01	1.309203e-01	3.898128e-01	4.251434e-01	1.471409e-01	1.568111e-01	2.709046e-01	3.608863e-01	2.168075e-01	8.820096e-02	3.341052e-01	3.409035e-01	1.761215e-01	7.566611e-02	4.073089e-01
675000	-2.111334e+04	2.501599e+02	2.715068e+00	2.017480e-01	2.621069e-01	2.978781e-02	9.112553e-02	2.440082e-01	1.712236e-01	1.419440e-01	2.463966e-01	4.033264e-02	1.023186e-01	2.784741e-01	1.905342e-01	9.582441e-02	2.936019e-01	4.224992e-01	2.798832e-02	2.911465e-02	1.309715e-01	1.858093e-01	1.846931e-01	9.975695e-02	7.137315e-02	2.201039e-01	2.382637e-01	3.048262e-01	4.887079e-01	4.969953e-02	4.454984e-02	8.156725e-02	3.064931e-02	3.488824e-01	1.286811e-01	1.339049e-01	3.885316e-01	4.085581e-01	1.444449e-01	1.516730e-01	2.953241e-01	2.954714e-01	2.215246e-01	1.122966e-01	3.707074e-01	3.381452e-01	1.458406e-01	7.657877e-02	4.394354e-01
680000	-2.110507e+04	2.584869e+02	2.618274e+00	2.348308e-01	2.777256e-01	3.295065e-02	7.102134e-02	2.280924e-01	1.553792e-01	1.269606e-01	2.212660e-01	4.647391e-02	4.545810e-02	3.477600e-01	2.120813e-01	1.991655e-02	1.820838e-01	5.758538e-01	3.741456e-04	4.497691e-02	1.767948e-01	1.641561e-01	2.490921e-01	9.294387e-02	8.426378e-02	1.857797e-01	2.237645e-01	2.480687e-01	3.499545e-01	5.186763e-02	5.322639e-02	2.463459e-01	5.053688e-02	3.252588e-01	1.261604e-01	1.305751e-01	4.180056e-01	4.562662e-01	1.395583e-01	1.486461e-01	2.555294e-01	2.835206e-01	2.594636e-01	7.032107e-02	3.866947e-01	3.478268e-01	1.336735e-01	8.519492e-02	4.333048e-01
685000	-2.111532e+04	2.612065e+02	2.596343e+00	2.316435e-01	2.644753e-01	3.116573e-02	4.889984e-02	2.514769e-01	1.723387e-01	1.115540e-01	2.544619e-01	6.176036e-02	7.603156e-02	3.051117e-01	1.910805e-01	3.915379e-03	2.282491e-01	5.443139e-01	6.017180e-03	7.706570e-02	1.404388e-01	1.918369e-01	1.770718e-01	9.648255e-02	9.298120e-02	1.945008e-01	2.471268e-01	1.658518e-01	4.174106e-01	7.622197e-02	3.212599e-02	2.201919e-01	8.819780e-02	3.301750e-01	1.388365e-01	1.331861e-01	3.978023e-01	4.328700e-01	1.552885e-01	1.605967e-01	2.512447e-01	2.716436e-01	2.898810e-01	1.454550e-01	2.930205e-01	3.378243e-01	1.325357e-01	9.203853e-02	4.376015e-01
690000	-2.111623e+04	2.508061e+02	2.726999e+00	2.275367e-01	2.441349e-01	2.976440e-02	7.579030e-02	2.474233e-01	1.753504e-01	1.434562e-01	1.952299e-01	4.403668e-02	7.714768e-02	3.654506e-01	1.746789e-01	3.682311e-02	5.186336e-01	2.511776e-01	6.110316e-02	9.777643e-02	3.448602e-02	1.580228e-01	1.883626e-01	1.019901e-01	8.617941e-02	2.041671e-01	2.612781e-01	3.130790e-01	2.967255e-01	2.747332e-02	7.157268e-02	2.598790e-01	3.127056e-02	3.343573e-01	1.343098e-01	1.420231e-01	3.893099e-01	4.168943e-01	1.548357e-01	1.621604e-01	2.661096e-01	3.805297e-01	1.368118e-01	1.181093e-01	3.645492e-01	3.572746e-01	1.347000e-01	8.615375e-02	4.218716e-01
695000	-2.114304e+04	2.616887e+02	2.588135e+00	2.357719e-01	2.554823e-01	3.140892e-02	6.172953e-02	2.339340e-01	1.816733e-01	1.359495e-01	2.422160e-01	6.728229e-02	2.426767e-02	4.052700e-01	1.250146e-01	8.220029e-02	3.278551e-01	4.267251e-01	9.660386e-02	2.153491e-02	4.508067e-02	1.363902e-01	1.992222e-01	8.967480e-02	8.755299e-02	2.014124e-01	2.857474e-01	5.823406e-01	2.519755e-01	2.487934e-02	1.357437e-02	6.696411e-02	6.026607e-02	3.415048e-01	1.255596e-01	1.353053e-01	3.976303e-01	4.025464e-01	1.476920e-01	1.667821e-01	2.829795e-01	2.296844e-01	2.662416e-01	1.946774e-01	3.093966e-01	3.615806e-01	1.497837e-01	7.222851e-02	4.164072e-01
700000	-2.111892e+04	2.494383e+02	2.720041e+00	2.372794e-01	2.524433e-01	2.753892e-02	6.039604e-02	2.492485e-01	1.730938e-01	1.515590e-01	2.147166e-01	4.229907e-02	5.780890e-02	3.594596e-01	1.741568e-01	5.210713e-02	4.375695e-01	3.357776e-01	7.122273e-02	5.006607e-02	5.325690e-02	1.963715e-01	1.673741e-01	1.022223e-01	6.416305e-02	2.213077e-01	2.485613e-01	4.890331e-01	3.008527e-01	4.193078e-03	2.694208e-02	1.318001e-01	4.717890e-02	3.387442e-01	1.317749e-01	1.422221e-01	3.872588e-01	4.097968e-01	1.554991e-01	1.587251e-01	2.759790e-01	2.977267e-01	1.345531e-01	1.324374e-01	4.352828e-01	3.410806e-01	1.424153e-01	8.941863e-02	4.270856e-01
705000	-2.110653e+04	2.635207e+02	2.544575e+00	2.301143e-01	2.643698e-01	3.111601e-02	7.677735e-02	2.230646e-01	1.745579e-01	1.493891e-01	2.202884e-01	6.158631e-02	8.906945e-02	3.070172e-01	1.726496e-01	9.497236e-04	1.327657e-01	6.764335e-01	1.869119e-02	5.622302e-02	1.149369e-01	1.970768e-01	1.708001e-01	8.433557e-02	9.907494e-02	2.067261e-01	2.419865e-01	3.021465e-01	3.933307e-01	1.132018e-01	2.910093e-02	1.281108e-01	3.410923e-02	3.455958e-01	1.312904e-01	1.311086e-01	3.920052e-01	4.147068e-01	1.564389e-01	1.397813e-01	2.890730e-01	2.269734e-01	2.532288e-01	1.201207e-01	3.996771e-01	3.344309e-01	1.371468e-01	9.174544e-02	4.366768e-01
710000	-2.109887e+04	2.596520e+02	2.602425e+00	2.190485e-01	2.820303e-01	2.942316e-02	6.991626e-02	2.246904e-01	1.748914e-01	1.341981e-01	2.958970e-01	6.875123e-02	6.106452e-02	2.680803e-01	1.720088e-01	9.247852e-02	1.263886e-03	6.940699e-01	4.269963e-02	1.192991e-01	5.018888e-02	1.581781e-01	1.989597e-01	9.272910e-02	1.182247e-01	1.891790e-01	2.427293e-01	4.381750e-01	1.293619e-01	2.325868e-01	1.738046e-02	1.331695e-01	4.932634e-02	3.443192e-01	1.378287e-01	1.281445e-01	3.897076e-01	3.779046e-01	1.718158e-01	1.562953e-01	2.939843e-01	3.079098e-01	2.284011e-01	1.354919e-01	3.281972e-01	3.725363e-01	1.414352e-01	7.631052e-02	4.097180e-01
715000	-2.110637e+04	2.571881e+02	2.633601e+00	2.278054e-01	2.573773e-01	3.161961e-02	4.958166e-02	2.691926e-01	1.644233e-01	1.531733e-01	2.289195e-01	7.505414e-02	5.571121e-02	3.271112e-01	1.600306e-01	4.265778e-02	1.067154e-01	5.419408e-01	5.222798e-02	6.845471e-02	1.880033e-01	1.737822e-01	1.767482e-01	9.400103e-02	1.005411e-01	2.054112e-01	2.495164e-01	3.663729e-01	3.700576e-01	7.854056e-02	5.232658e-02	1.096898e-01	2.301262e-02	3.475516e-01	1.360014e-01	1.333888e-01	3.830582e-01	3.887715e-01	1.882140e-01	1.662429e-01	2.567716e-01	2.971144e-01	1.894064e-01	1.327097e-01	3.807695e-01	3.606574e-01	1.408966e-01	7.389757e-02	4.245485e-01
720000	-2.111593e+04	2.640999e+02	2.549381e+00	2.313126e-01	2.542961e-01	2.649638e-02	4.853873e-02	2.708523e-01	1.685040e-01	1.604511e-01	2.067709e-01	7.438987e-02	4.906655e-02	3.423391e-01	1.669825e-01	1.973670e-02	1.553633e-01	4.498503e-01	1.769942e-02	6.870659e-02	2.886437e-01	1.692188e-01	1.711222e-01	1.068363e-01	8.227240e-02	1.770208e-01	2.935295e-01	3.549829e-01	3.230540e-01	6.703394e-02	6.058087e-03	1.876674e-01	6.120360e-02	3.412259e-01	1.294722e-01	1.407676e-01	3.885343e-01	4.004751e-01	1.759483e-01	1.398804e-01	2.836962e-01	2.462817e-01	3.174762e-01	1.392224e-01	2.970197e-01	3.694579e-01	1.486249e-01	7.764011e-02	4.042771e-01
725000	-2.111076e+04	2.512582e+02	2.720792e+00	2.083942e-01	2.687474e-01	2.586222e-02	6.292322e-02	2.605180e-01	1.735550e-01	1.165802e-01	2.123848e-01	7.463854e-02	8.701881e-02	3.391473e-01	1.702303e-01	7.211893e-02	2.090220e-01	3.810660e-01	5.006656e-02	2.054939e-01	8.223265e-02	2.045365e-01	1.971685e-01	8.035935e-02	7.535377e-02	2.099094e-01	2.326725e-01	6.315914e-01	1.602158e-01	4.712947e-02	5.812354e-02	8.140282e-02	2.153700e-02	3.517362e-01	1.344831e-01	1.349306e-01	3.788501e-01	4.220640e-01	1.657680e-01	1.478607e-01	2.643072e-01	4.157792e-01	1.387982e-01	1.668275e-01	2.785951e-01	3.532005e-01	1.307980e-01	8.316027e-02	4.328412e-01
730000	-2.112006e+04	2.626210e+02	2.570587e+00	2.276370e-01	2.610383e-01	2.809862e-02	4.686417e-02	2.691079e-01	1.672540e-01	1.547082e-01	2.181876e-01	5.522649e-02	7.448495e-02	2.852290e-01	2.121637e-01	7.551090e-02	9.050700e-02	2.808084e-01	2.011992e-02	1.734608e-01	3.595929e-01	1.726004e-01	1.743159e-01	1.036618e-01	1.000414e-01	2.042934e-01	2.450871e-01	3.053375e-01	3.276122e-01	2.707042e-02	6.117467e-02	2.355815e-01	4.322370e-02	3.650540e-01	1.315874e-01	1.285465e-01	3.748121e-01	4.201416e-01	1.571306e-01	1.464834e-01	2.762443e-01	3.127378e-01	1.951111e-01	1.064876e-01	3.856636e-01	3.538652e-01	1.355792e-01	7.871769e-02	4.318379e-01
735000	-2.111376e+04	2.381453e+02	2.911136e+00	2.351063e-01	2.772599e-01	3.552847e-02	7.220877e-02	2.297895e-01	1.501071e-01	1.419892e-01	2.393227e-01	3.118834e-02	8.526333e-02	3.084380e-01	1.937985e-01	3.355721e-02	3.272978e-01	2.452047e-01	3.345411e-02	4.835882e-02	3.121273e-01	2.049964e-01	1.520592e-01	1.042607e-01	8.297907e-02	2.162437e-01	2.394609e-01	2.767277e-01	2.677499e-01	4.066046e-02	1.050507e-02	3.254714e-01	7.888550e-02	3.313544e-01	1.296489e-01	1.426323e-01	3.963644e-01	4.102831e-01	1.497054e-01	1.311759e-01	3.088356e-01	3.455549e-01	2.486409e-01	1.101164e-01	2.956878e-01	3.570030e-01	1.437682e-01	9.472470e-02	4.045041e-01
740000	-2.111999e+04	2.431006e+02	2.831402e+00	2.283720e-01	2.995089e-01	2.814478e-02	6.318232e-02	2.149095e-01	1.658825e-01	1.164521e-01	2.012951e-01	6.540023e-02	9.236821e-02	3.329551e-01	1.915292e-01	4.946169e-02	1.337064e-01	4.215386e-01	1.046657e-01	4.719941e-02	2.434283e-01	1.310490e-01	2.151358e-01	1.138049e-01	5.390767e-02	1.929052e-01	2.931974e-01	2.725869e-01	3.039692e-01	3.983188e-02	6.998047e-02	2.318123e-01	8.181931e-02	3.240913e-01	1.481204e-01	1.298162e-01	3.979721e-01	4.010500e-01	1.674677e-01	1.432862e-01	2.881962e-01	3.279619e-01	2.093736e-01	6.377807e-02	3.988863e-01	3.534913e-01	1.634335e-01	7.914763e-02	4.039276e-01
745000	-2.111153e+04	2.412275e+02	2.858885e+00	2.094465e-01	2.449999e-01	2.942188e-02	9.479770e-02	2.369957e-01	1.843384e-01	9.702197e-02	2.340386e-01	6.219766e-02	9.394030e-02	3.207370e-01	1.920645e-01	3.147032e-02	8.818932e-02	5.263484e-01	1.896903e-03	2.885382e-02	3.232413e-01	1.242242e-01	1.847200e-01	8.592723e-02	1.020597e-01	1.790680e-01	3.240008e-01	2.822095e-01	4.127816e-01	1.624461e-02	3.710736e-02	2.412180e-01	1.043890e-02	3.599558e-01	1.222724e-01	1.250803e-01	3.926915e-01	3.983105e-01	1.751014e-01	1.648502e-01	2.617379e-01	2.857137e-01	2.746859e-01	7.498745e-02	3.646129e-01	3.613952e-01	1.700899e-01	6.893596e-02	3.995790e-01
750000	-2.110722e+04	2.471345e+02	2.782706e+00	2.100956e-01	2.573885e-01	2.963763e-02	7.157981e-02	2.445114e-01	1.867870e-01	9.487166e-02	2.264923e-01	5.160207e-02	6.305849e-02	3.862933e-01	1.776822e-01	3.263533e-02	1.353376e-01	3.607146e-01	3.755167e-02	3.372829e-02	4.000325e-01	1.674328e-01	2.309527e-01	1.055591e-01	5.466757e-02	1.931537e-01	2.482341e-01	3.485269e-01	3.159977e-01	3.840459e-02	2.040094e-02	2.298072e-01	4.686263e-02	3.458244e-01	1.331949e-01	1.299775e-01	3.910031e-01	4.402489e-01	1.545616e-01	1.555859e-01	2.496037e-01	2.958574e-01	2.076866e-01	1.280502e-01	3.684059e-01	3.417168e-01	1.522398e-01	8.005164e-02	4.259917e-01
755000	-2.111594e+04	2.599486e+02	2.595880e+00	2.131146e-01	2.686252e-01	2.829370e-02	8.159356e-02	2.251505e-01	1.832224e-01	1.315318e-01	2.714726e-01	4.482844e-02	6.258955e-02	2.814624e-01	2.081152e-01	3.227405e-03	1.784213e-01	3.816470e-01	2.112163e-03	2.215230e-01	2.130691e-01	1.930124e-01	2.107790e-01	1.044347e-01	4.623866e-02	2.110165e-01	2.345188e-01	3.485206e-01	3.953625e-01	5.758705e-02	3.791805e-02	7.722048e-02	8.339133e-02	3.489044e-01	1.454863e-01	1.310943e-01	3.745151e-01	4.349483e-01	1.602157e-01	1.409228e-01	2.639132e-01	3.562621e-01	3.162328e-01	8.051109e-02	2.469940e-01	3.295838e-01	1.486799e-01	8.998723e-02	4.317491e-01
760000	-2.111994e+04	2.406743e+02	2.877076e+00	2.276808e-01	2.527467e-01	2.958644e-02	7.002127e-02	2.366185e-01	1.833463e-01	1.425718e-01	2.387507e-01	7.160498e-02	3.300796e-02	3.234349e-01	1.906297e-01	1.405384e-02	1.143318e-01	5.723364e-01	3.463401e-02	7.969610e-02	1.849479e-01	1.798315e-01	2.143081e-01	9.476109e-02	6.508652e-02	1.733917e-01	2.726210e-01	3.528595e-01	4.731071e-01	1.084160e-02	9.929132e-02	3.173181e-02	3.216869e-02	3.335720e-01	1.320543e-01	1.349136e-01	3.994602e-01	4.169549e-01	1.744837e-01	1.383758e-01	2.701856e-01	3.695906e-01	2.062385e-01	1.222198e-01	3.019512e-01	3.262034e-01	1.426055e-01	8.471862e-02	4.464725e-01
765000	-2.110272e+04	2.540652e+02	2.661483e+00	2.274042e-01	2.701436e-01	3.368362e-02	5.374530e-02	2.344513e-01	1.805720e-01	1.646846e-01	2.191274e-01	5.146501e-02	7.238658e-02	3.273259e-01	1.650105e-01	6.779492e-02	1.167308e-01	5.408460e-01	3.315512e-02	1.860794e-01	5.539381e-02	1.770303e-01	1.727394e-01	9.611321e-02	1.045819e-01	2.072824e-01	2.422528e-01	4.001007e-01	3.704745e-01	3.926261e-02	4.407068e-02	1.029932e-01	4.309836e-02	3.275401e-01	1.393729e-01	1.378536e-01	3.952333e-01	4.157115e-01	1.485034e-01	1.512623e-01	2.845228e-01	2.144795e-01	1.732322e-01	2.554971e-01	3.567912e-01	3.479996e-01	1.328209e-01	8.825095e-02	4.309285e-01
770000	-2.111399e+04	2.501046e+02	2.724398e+00	2.523803e-01	2.715012e-01	3.203680e-02	6.477415e-02	2.232653e-01	1.560422e-01	1.562224e-01	2.171204e-01	5.480040e-02	5.461901e-02	3.435650e-01	1.736728e-01	5.579441e-02	1.594378e-02	5.511967e-01	4.015256e-02	6.499114e-02	2.719214e-01	1.555824e-01	2.143570e-01	7.206717e-02	6.775327e-02	2.001566e-01	2.900836e-01	5.928364e-01	2.438416e-01	3.804278e-02	3.140856e-02	7.493287e-02	1.893783e-02	3.198318e-01	1.446736e-01	1.308759e-01	4.046186e-01	4.127888e-01	1.564058e-01	1.659982e-01	2.648072e-01	2.345216e-01	2.911259e-01	1.401061e-01	3.342464e-01	3.615863e-01	1.467978e-01	8.271118e-02	4.089047e-01
775000	-2.109986e+04	2.553940e+02	2.662075e+00	2.345447e-01	2.769197e-01	2.910462e-02	6.567270e-02	2.111698e-01	1.825885e-01	1.406124e-01	1.995185e-01	7.749300e-02	6.040496e-02	3.489735e-01	1.729977e-01	6.313173e-02	1.356064e-02	4.143370e-01	1.568577e-01	9.685775e-02	2.552552e-01	1.874044e-01	2.217412e-01	9.684628e-02	7.059784e-02	1.510611e-01	2.723492e-01	4.136179e-01	2.843137e-01	2.517626e-02	4.466749e-02	2.029918e-01	2.923284e-02	3.398033e-01	1.383525e-01	1.269646e-01	3.948796e-01	3.915309e-01	1.504325e-01	1.757579e-01	2.822787e-01	2.010179e-01	2.609320e-01	1.832769e-01	3.547733e-01	3.450621e-01	1.523175e-01	7.680030e-02	4.258201e-01
780000	-2.111832e+04	2.572377e+02	2.631584e+00	2.149088e-01	2.541751e-01	3.053221e-02	7.009473e-02	2.507188e-01	1.795704e-01	1.418447e-01	2.227812e-01	6.280381e-02	6.549462e-02	3.002268e-01	2.068489e-01	7.181732e-02	9.000513e-02	3.089236e-01	5.354654e-02	7.259831e-02	4.031091e-01	1.622727e-01	2.010050e-01	8.896087e-02	7.494859e-02	1.759006e-01	2.969123e-01	4.056173e-01	2.481817e-01	1.362702e-02	7.589431e-03	2.673690e-01	5.761552e-02	3.379477e-01	1.300926e-01	1.334823e-01	3.984775e-01	3.882601e-01	1.650005e-01	1.568954e-01	2.898441e-01	4.137573e-01	1.666330e-01	6.371426e-02	3.558954e-01	3.444721e-01	1.563867e-01	7.401645e-02	4.251247e-01
785000	-2.110052e+04	2.562455e+02	2.654605e+00	2.172382e-01	2.689068e-01	2.538195e-02	8.091007e-02	2.456728e-01	1.618902e-01	1.115816e-01	2.454348e-01	7.391754e-02	4.992800e-02	3.413241e-01	1.778139e-01	2.991246e-02	8.079234e-02	2.784533e-01	8.181617e-02	9.825118e-02	4.307745e-01	1.858923e-01	2.052354e-01	1.097647e-01	5.287886e-02	2.084160e-01	2.378128e-01	5.417061e-01	2.446907e-01	6.733091e-04	1.353934e-02	1.858165e-01	1.357401e-02	3.433550e-01	1.310787e-01	1.365249e-01	3.890414e-01	4.127537e-01	1.561838e-01	1.482004e-01	2.828621e-01	3.995112e-01	1.990272e-01	9.734511e-02	3.041165e-01	3.427911e-01	1.522003e-01	8.973512e-02	4.152735e-01
790000	-2.111677e+04	2.437716e+02	2.834851e+00	2.273261e-01	2.532049e-01	2.810086e-02	6.189955e-02	2.508275e-01	1.786411e-01	1.386741e-01	2.370956e-01	8.298871e-02	6.996231e-02	3.095619e-01	1.617174e-01	4.415085e-02	1.931527e-01	2.317371e-01	6.331052e-02	4.975547e-02	4.178934e-01	1.818609e-01	2.297414e-01	1.003790e-01	7.991931e-02	1.905244e-01	2.175749e-01	2.951559e-01	8.946702e-02	7.747300e-02	9.142678e-03	5.117958e-01	1.696565e-02	3.481664e-01	1.314453e-01	1.397793e-01	3.806091e-01	3.894881e-01	1.577966e-01	1.620275e-01	2.906877e-01	2.936266e-01	2.301903e-01	9.076383e-02	3.854192e-01	3.263119e-01	1.505382e-01	8.057414e-02	4.425758e-01
795000	-2.110152e+04	2.540557e+02	2.674712e+00	2.378516e-01	2.407284e-01	2.480662e-02	8.608799e-02	2.314449e-01	1.790805e-01	1.409126e-01	1.907531e-01	8.186857e-02	5.724563e-02	3.728229e-01	1.563972e-01	5.280894e-02	1.104818e-01	3.891672e-01	6.357260e-02	1.542934e-01	2.296760e-01	1.802013e-01	1.640468e-01	9.982313e-02	6.122272e-02	1.959308e-01	2.987753e-01	4.345473e-01	3.277831e-01	5.128865e-03	2.294781e-02	1.669324e-01	4.266062e-02	3.391817e-01	1.316196e-01	1.287187e-01	4.004800e-01	4.074616e-01	1.594235e-01	1.534664e-01	2.796486e-01	3.057554e-01	2.373422e-01	1.317057e-01	3.251968e-01	3.592572e-01	1.441084e-01	8.771355e-02	4.089209e-01
800000	-2.113517e+04	2.447742e+02	2.806920e+00	2.085356e-01	2.720219e-01	3.297366e-02	7.221730e-02	2.551965e-01	1.590550e-01	1.688064e-01	1.803495e-01	4.921945e-02	6.392749e-02	3.511017e-01	1.865954e-01	2.192996e-03	2.347996e-01	5.261170e-01	3.913954e-02	1.303932e-01	6.735768e-02	1.844958e-01	1.646680e-01	1.036019e-01	8.492045e-02	2.157400e-01	2.465740e-01	5.529811e-01	1.481462e-01	1.969435e-03	8.723807e-02	1.909232e-01	1.874203e-02	3.425451e-01	1.454152e-01	1.365054e-01	3.755344e-01	4.133213e-01	1.497011e-01	1.606587e-01	2.763190e-01	2.701354e-01	2.543609e-01	1.880843e-01	2.874194e-01	3.737373e-01	1.360625e-01	8.759288e-02	4.026073e-01
805000	-2.111758e+04	2.328641e+02	2.976275e+00	2.173820e-01	2.815744e-01	3.892108e-02	5.788022e-02	2.415606e-01	1.626817e-01	1.291012e-01	2.715654e-01	8.467167e-02	2.800300e-02	3.330744e-01	1.535843e-01	5.091280e-02	2.390714e-01	4.460679e-01	5.209668e-02	1.104546e-01	1.013966e-01	1.919457e-01	1.905729e-01	1.019325e-01	3.413621e-02	2.173283e-01	2.640844e-01	3.019099e-01	3.487867e-01	3.633607e-02	8.838905e-02	1.911629e-01	3.341537e-02	3.257898e-01	1.426063e-01	1.392001e-01	3.924038e-01	3.792438e-01	1.640159e-01	1.627259e-01	2.940144e-01	4.087432e-01	2.419441e-01	1.259687e-01	2.233440e-01	3.430553e-01	1.466788e-01	8.431045e-02	4.259555e-01
810000	-2.110967e+04	2.432539e+02	2.821968e+00	2.304633e-01	2.699846e-01	2.710041e-02	7.489759e-02	2.209271e-01	1.766270e-01	1.265003e-01	1.568377e-01	5.750986e-02	5.266391e-02	4.648476e-01	1.416406e-01	2.415459e-02	6.325160e-02	8.171935e-01	2.269157e-02	3.995157e-02	3.275717e-02	1.867581e-01	1.853465e-01	1.138973e-01	4.360003e-02	1.864655e-01	2.839326e-01	1.987657e-01	4.994072e-01	3.046552e-02	6.759347e-02	1.568578e-01	4.691023e-02	3.338981e-01	1.369851e-01	1.405107e-01	3.886061e-01	4.300981e-01	1.302592e-01	1.821758e-01	2.574669e-01	2.014320e-01	2.960743e-01	1.250419e-01	3.774518e-01	3.285979e-01	1.592471e-01	7.692234e-02	4.352326e-01
815000	-2.109329e+04	2.515338e+02	2.714061e+00	2.181280e-01	2.692249e-01	3.014269e-02	6.281256e-02	2.303001e-01	1.893918e-01	1.608707e-01	2.182584e-01	5.519750e-02	5.611670e-02	3.766647e-01	1.328920e-01	7.915209e-02	1.860697e-01	4.281924e-01	6.902788e-02	1.387992e-01	9.875869e-02	1.728462e-01	1.856690e-01	1.088416e-01	6.345870e-02	1.855074e-01	2.836770e-01	3.911109e-01	3.536686e-01	3.739617e-02	5.239635e-02	1.452379e-01	2.019004e-02	3.421720e-01	1.465318e-01	1.313921e-01	3.799041e-01	4.195736e-01	1.439054e-01	1.562998e-01	2.802212e-01	3.238621e-01	2.841630e-01	9.721666e-02	2.947583e-01	3.431808e-01	1.418782e-01	7.703948e-02	4.379015e-01
820000	-2.111599e+04	2.568785e+02	2.642643e+00	2.085587e-01	2.730766e-01	2.634635e-02	7.001596e-02	2.496682e-01	1.723342e-01	1.493541e-01	2.039277e-01	5.737650e-02	4.379710e-02	3.623445e-01	1.832001e-01	1.512090e-01	9.460632e-02	3.316725e-01	2.380008e-02	3.008403e-01	9.787183e-02	1.805814e-01	1.818565e-01	9.542791e-02	6.987167e-02	1.826339e-01	2.896286e-01	3.705084e-01	3.038921e-01	6.490876e-02	5.675199e-02	1.411226e-01	6.281618e-02	3.339267e-01	1.291291e-01	1.388962e-01	3.980480e-01	4.102998e-01	1.650889e-01	1.704910e-01	2.541203e-01	3.483047e-01	2.405012e-01	1.478015e-01	2.633925e-01	3.470375e-01	1.392476e-01	6.999326e-02	4.437216e-01
825000	-2.110660e+04	2.613293e+02	2.594655e+00	2.468907e-01	2.591174e-01	3.155807e-02	6.754674e-02	2.376158e-01	1.572713e-01	1.377746e-01	2.048493e-01	8.169697e-02	4.582326e-02	3.333683e-01	1.964876e-01	7.458668e-02	6.060387e-02	5.089755e-01	3.274252e-04	2.215290e-01	1.339775e-01	1.897760e-01	2.251633e-01	9.739353e-02	7.443643e-02	1.895910e-01	2.236397e-01	2.038563e-01	3.791521e-01	5.955393e-02	1.667539e-02	3.165733e-01	2.418895e-02	3.318354e-01	1.260178e-01	1.401248e-01	4.020220e-01	4.017321e-01	1.737726e-01	1.607478e-01	2.637475e-01	2.974266e-01	2.357655e-01	1.466757e-01	3.201322e-01	3.472241e-01	1.390507e-01	6.550530e-02	4.482200e-01
830000	-2.108880e+04	2.462960e+02	2.792224e+00	2.195657e-01	2.711255e-01	3.335164e-02	6.280787e-02	2.389172e-01	1.742321e-01	1.564297e-01	2.560706e-01	6.109639e-02	7.258456e-02	3.078584e-01	1.459605e-01	1.750578e-02	8.108777e-02	5.912206e-01	3.432106e-02	9.141571e-02	1.844490e-01	1.496247e-01	1.845453e-01	9.956810e-02	8.262929e-02	1.890207e-01	2.946119e-01	4.088851e-01	4.078937e-01	5.882489e-02	9.790551e-02	1.683803e-02	9.652799e-03	3.476645e-01	1.405638e-01	1.316814e-01	3.800903e-01	4.100981e-01	1.516174e-01	1.584817e-01	2.798028e-01	2.295004e-01	2.980425e-01	1.699416e-01	3.025154e-01	3.614269e-01	1.561185e-01	8.303867e-02	3.994159e-01
835000	-2.111800e+04	2.562927e+02	2.641478e+00	2.293219e-01	2.832071e-01	2.480843e-02	6.816932e-02	2.294800e-01	1.650133e-01	1.376622e-01	1.794159e-01	5.694719e-02	4.612829e-02	4.424850e-01	1.373615e-01	4.130103e-02	2.506247e-01	4.895612e-01	2.891723e-02	4.083059e-02	1.487652e-01	1.662621e-01	1.608072e-01	1.076399e-01	6.801364e-02	2.017937e-01	2.954835e-01	3.824957e-01	1.776622e-01	6.400942e-02	1.244555e-01	2.306450e-01	2.073225e-02	3.452784e-01	1.392750e-01	1.279471e-01	3.874995e-01	3.807972e-01	1.739087e-01	1.506590e-01	2.946351e-01	2.010911e-01	3.114349e-01	1.832362e-01	3.042378e-01	3.639352e-01	1.491507e-01	9.099024e-02	3.959238e-01
840000	-2.111925e+04	2.601153e+02	2.581888e+00	2.207591e-01	2.450732e-01	2.534626e-02	7.383829e-02	2.708963e-01	1.640869e-01	1.059425e-01	2.454785e-01	9.222470e-02	5.032406e-02	3.471980e-01	1.588323e-01	5.195998e-02	2.863057e-01	3.663817e-01	3.344048e-02	1.324257e-01	1.294864e-01	1.660768e-01	1.758903e-01	8.520405e-02	5.474595e-02	2.198659e-01	2.982170e-01	4.786161e-01	1.773576e-01	1.325550e-03	1.010657e-01	2.190067e-01	2.262829e-02	3.463484e-01	1.325131e-01	1.357349e-01	3.854036e-01	4.089327e-01	1.755212e-01	1.800665e-01	2.354796e-01	2.399287e-01	2.168504e-01	1.917112e-01	3.515097e-01	3.991019e-01	1.434105e-01	7.835501e-02	3.791327e-01
845000	-2.111034e+04	2.558337e+02	2.659591e+00	2.602561e-01	2.431575e-01	2.747815e-02	7.866999e-02	2.312078e-01	1.592304e-01	1.611525e-01	2.745738e-01	7.304590e-02	4.649396e-02	3.201323e-01	1.246016e-01	1.240326e-01	2.920012e-02	4.660121e-01	1.054933e-01	1.467286e-01	1.285333e-01	1.823205e-01	2.063441e-01	9.926404e-02	8.595517e-02	1.596226e-01	2.664935e-01	5.305721e-01	1.842314e-01	1.094024e-01	2.322054e-02	1.294669e-01	2.310668e-02	3.448987e-01	1.244519e-01	1.434017e-01	3.872478e-01	4.126806e-01	1.536195e-01	1.554264e-01	2.782735e-01	2.671827e-01	2.241088e-01	1.688707e-01	3.398378e-01	3.278398e-01	1.477624e-01	7.575857e-02	4.486392e-01
850000	-2.110757e+04	2.570529e+02	2.644827e+00	2.470506e-01	2.534427e-01	3.078667e-02	8.391405e-02	2.236120e-01	1.611941e-01	1.371416e-01	1.975732e-01	6.316796e-02	6.098197e-02	3.673082e-01	1.738271e-01	3.405710e-01	1.489990e-01	2.668220e-01	6.431461e-02	9.604633e-02	8.324717e-02	1.615720e-01	2.138667e-01	9.121485e-02	5.872162e-02	1.846270e-01	2.899978e-01	3.184632e-01	4.612210e-01	5.032625e-02	1.305357e-02	1.167847e-01	4.015127e-02	3.461874e-01	1.401047e-01	1.405287e-01	3.731792e-01	4.291589e-01	1.371714e-01	1.649499e-01	2.687199e-01	2.477940e-01	2.066600e-01	1.475805e-01	3.979656e-01	3.601190e-01	1.398664e-01	8.058929e-02	4.194253e-01
855000	-2.112776e+04	2.344019e+02	2.965713e+00	2.425429e-01	2.509769e-01	3.049997e-02	5.692266e-02	2.498151e-01	1.692425e-01	9.993353e-02	2.204490e-01	5.500575e-02	9.210839e-02	3.254477e-01	2.070557e-01	1.254893e-01	7.035286e-03	1.226885e-01	4.247941e-01	1.483303e-01	1.716625e-01	1.751691e-01	2.040123e-01	1.037151e-01	6.938942e-02	1.871880e-01	2.605262e-01	2.163804e-01	2.360465e-01	1.372445e-02	1.138640e-01	1.427899e-01	2.771948e-01	3.425712e-01	1.220369e-01	1.395452e-01	3.958467e-01	3.988164e-01	1.686106e-01	1.603605e-01	2.722126e-01	2.848256e-01	1.358345e-01	1.141329e-01	4.652070e-01	3.427157e-01	1.495459e-01	8.893230e-02	4.188060e-01
860000	-2.111893e+04	2.463190e+02	2.788350e+00	2.063879e-01	2.548995e-01	2.743687e-02	8.458307e-02	2.373115e-01	1.893812e-01	1.124840e-01	2.299550e-01	6.346724e-02	6.866402e-02	3.106188e-01	2.148109e-01	1.949978e-01	2.216949e-02	2.018305e-01	3.232420e-01	1.839724e-01	7.378771e-02	1.852458e-01	1.769044e-01	8.900866e-02	7.951141e-02	2.013383e-01	2.679915e-01	3.080752e-01	3.850136e-01	2.808187e-02	1.341990e-01	7.960163e-02	6.502859e-02	3.505893e-01	1.409770e-01	1.323708e-01	3.760629e-01	4.019796e-01	1.761852e-01	1.426094e-01	2.792258e-01	2.880039e-01	1.872299e-01	7.340895e-02	4.513572e-01	3.680035e-01	1.427185e-01	8.382908e-02	4.054489e-01
865000	-2.111312e+04	2.647299e+02	2.550206e+00	2.356534e-01	2.531072e-01	3.158665e-02	6.321973e-02	2.420107e-01	1.744224e-01	9.710144e-02	3.148376e-01	4.926802e-02	5.049434e-02	3.110042e-01	1.772944e-01	1.805055e-01	1.046173e-01	4.331521e-01	8.126451e-02	1.624580e-01	3.800253e-02	1.825688e-01	1.880996e-01	8.646686e-02	1.284133e-01	1.627407e-01	2.517108e-01	2.825008e-01	5.010975e-01	2.159847e-02	6.410566e-02	8.710868e-02	4.358888e-02	3.383249e-01	1.381291e-01	1.358265e-01	3.877195e-01	4.229695e-01	1.417467e-01	1.332904e-01	3.019935e-01	2.627190e-01	2.476628e-01	1.355871e-01	3.540311e-01	3.422465e-01	1.378400e-01	8.535823e-02	4.345553e-01
870000	-2.109663e+04	2.563400e+02	2.657127e+00	2.387051e-01	2.666111e-01	3.068254e-02	6.594506e-02	2.282986e-01	1.697577e-01	1.085323e-01	1.853472e-01	5.999990e-02	6.994612e-02	4.472682e-01	1.289063e-01	6.469262e-02	1.385332e-01	3.854936e-01	1.355452e-01	9.540376e-02	1.803316e-01	1.842334e-01	1.721505e-01	9.182553e-02	9.759633e-02	1.876992e-01	2.664950e-01	4.611810e-01	2.815688e-01	2.953947e-02	1.722469e-02	1.746513e-01	3.583476e-02	3.392392e-01	1.435266e-01	1.316344e-01	3.855999e-01	4.239114e-01	1.425619e-01	1.554964e-01	2.780302e-01	2.732503e-01	2.502652e-01	1.317611e-01	3.447233e-01	3.388358e-01	1.465904e-01	7.976938e-02	4.348044e-01
875000	-2.109342e+04	2.500674e+02	2.724006e+00	2.533921e-01	2.278114e-01	2.609925e-02	7.961122e-02	2.555310e-01	1.575549e-01	1.202458e-01	2.445995e-01	4.853413e-02	5.551989e-02	3.532582e-01	1.778425e-01	2.530692e-02	1.451340e-01	6.936029e-01	1.251541e-02	6.392807e-02	5.951265e-02	1.829582e-01	1.744366e-01	8.876313e-02	8.581076e-02	1.926668e-01	2.753645e-01	5.241933e-01	3.130859e-01	1.304371e-02	3.840741e-02	9.842551e-02	1.284418e-02	3.541900e-01	1.249236e-01	1.440314e-01	3.768550e-01	3.863585e-01	1.470230e-01	1.660238e-01	3.005946e-01	2.372812e-01	1.973847e-01	1.386574e-01	4.266767e-01	3.419498e-01	1.300870e-01	9.024436e-02	4.377188e-01
880000	-2.111516e+04	2.469916e+02	2.765532e+00	2.195367e-01	2.610183e-01	3.407561e-02	4.842346e-02	2.723449e-01	1.646010e-01	1.275202e-01	2.267700e-01	4.141430e-02	4.950735e-02	3.840106e-01	1.707775e-01	1.444727e-03	2.495372e-01	5.100423e-01	2.039842e-02	8.223940e-02	1.363380e-01	1.552264e-01	1.895045e-01	9.340603e-02	8.989735e-02	2.146331e-01	2.573326e-01	3.392992e-01	3.114018e-01	6.949977e-02	4.427192e-02	8.560981e-02	1.499175e-01	3.339390e-01	1.399723e-01	1.523683e-01	3.737205e-01	4.061535e-01	1.344718e-01	1.523865e-01	3.069882e-01	1.771906e-01	3.353149e-01	1.506949e-01	3.367995e-01	3.607182e-01	1.352166e-01	6.798921e-02	4.360760e-01
885000	-2.109955e+04	2.450543e+02	2.801260e+00	2.120357e-01	2.608535e-01	2.723047e-02	8.168943e-02	2.566758e-01	1.615150e-01	1.578796e-01	2.379376e-01	6.882088e-02	8.372073e-02	3.050282e-01	1.466130e-01	1.302638e-02	2.088280e-02	5.689113e-01	2.049386e-02	9.425027e-02	2.824354e-01	1.702673e-01	2.629577e-01	1.018363e-01	6.027038e-02	1.754467e-01	2.292216e-01	5.105512e-01	1.292734e-01	1.499065e-01	7.711711e-02	7.252460e-02	6.062727e-02	3.629081e-01	1.294086e-01	1.285604e-01	3.791228e-01	3.884355e-01	1.527716e-01	1.511754e-01	3.076175e-01	3.178789e-01	2.080331e-01	1.709362e-01	3.031518e-01	3.211499e-01	1.559170e-01	8.571002e-02	4.372230e-01
890000	-2.110651e+04	2.645787e+02	2.549947e+00	2.143989e-01	2.870391e-01	2.707224e-02	6.205843e-02	2.163591e-01	1.930723e-01	1.415604e-01	2.243667e-01	4.706900e-02	7.476153e-02	3.475680e-01	1.646744e-01	1.221919e-01	5.879692e-02	4.932413e-01	3.393046e-02	9.385932e-02	1.979801e-01	1.625834e-01	1.998456e-01	8.055343e-02	1.048628e-01	1.830873e-01	2.690674e-01	5.573620e-01	2.236421e-01	1.111068e-01	3.026856e-02	4.938901e-02	2.823155e-02	3.297635e-01	1.492989e-01	1.270697e-01	3.938679e-01	3.995415e-01	1.602388e-01	1.588607e-01	2.813590e-01	2.839847e-01	2.279449e-01	1.924298e-01	2.956406e-01	3.958195e-01	1.160065e-01	7.501430e-02	4.131597e-01
895000	-2.110937e+04	2.411466e+02	2.853433e+00	2.130529e-01	2.516532e-01	2.793941e-02	7.502569e-02	2.530757e-01	1.792531e-01	1.577335e-01	2.251647e-01	3.742774e-02	6.688101e-02	3.459887e-01	1.668044e-01	4.430001e-02	9.355200e-03	6.125487e-01	1.012373e-02	8.849034e-02	2.351820e-01	1.621115e-01	1.933983e-01	1.052170e-01	9.855422e-02	1.693295e-01	2.713895e-01	4.892216e-01	2.891494e-01	1.055393e-01	1.895387e-03	9.039005e-02	2.380417e-02	3.466804e-01	1.360665e-01	1.368632e-01	3.803899e-01	4.266861e-01	1.434289e-01	1.522179e-01	2.776672e-01	2.481451e-01	2.593350e-01	8.181246e-02	4.107075e-01	3.288758e-01	1.663225e-01	7.733811e-02	4.274636e-01
900000	-2.112683e+04	2.469903e+02	2.750230e+00	2.113019e-01	2.771862e-01	3.037767e-02	4.869916e-02	2.578978e-01	1.745373e-01	1.051196e-01	2.435728e-01	6.720131e-02	5.521704e-02	3.453434e-01	1.835459e-01	9.087949e-02	1.784238e-02	6.298125e-01	1.498426e-02	1.530803e-01	9.340110e-02	1.452903e-01	2.692652e-01	8.200533e-02	7.283191e-02	1.370521e-01	2.935551e-01	2.914263e-01	4.601892e-01	6.112681e-02	4.665253e-02	6.547371e-02	7.513152e-02	3.477625e-01	1.380775e-01	1.314055e-01	3.827545e-01	4.162586e-01	1.598031e-01	1.802719e-01	2.436664e-01	2.259946e-01	3.035768e-01	1.370568e-01	3.333718e-01	3.789702e-01	1.424382e-01	6.592615e-02	4.126654e-01
905000	-2.111276e+04	2.507399e+02	2.723376e+00	2.405868e-01	2.642570e-01	2.786392e-02	5.778453e-02	2.330397e-01	1.764680e-01	1.466352e-01	2.046309e-01	6.827897e-02	8.596988e-02	3.346170e-01	1.598680e-01	6.643188e-02	3.808102e-02	6.579985e-01	3.184506e-03	8.109273e-02	1.532114e-01	2.052470e-01	1.645751e-01	9.500913e-02	6.176576e-02	2.260415e-01	2.473614e-01	4.726119e-01	2.388471e-01	6.754243e-02	5.934989e-02	9.451131e-02	6.713739e-02	3.469306e-01	1.337351e-01	1.312957e-01	3.880387e-01	4.066948e-01	1.625257e-01	1.531170e-01	2.776625e-01	2.891092e-01	2.730382e-01	1.368655e-01	3.009871e-01	3.661954e-01	1.239157e-01	8.792371e-02	4.219652e-01
910000	-2.113174e+04	2.510208e+02	2.723595e+00	2.325691e-01	2.483137e-01	3.414226e-02	7.748975e-02	2.340202e-01	1.734649e-01	1.324131e-01	2.653690e-01	7.124868e-02	3.188346e-02	3.192512e-01	1.798345e-01	5.822090e-03	1.204391e-01	5.452495e-01	1.405384e-02	6.785089e-02	2.465845e-01	1.883585e-01	1.818273e-01	9.824382e-02	8.965403e-02	2.215717e-01	2.203446e-01	4.092229e-01	2.442903e-01	4.495202e-02	3.085498e-03	1.697572e-01	1.286921e-01	3.491576e-01	1.364117e-01	1.454999e-01	3.689308e-01	3.905755e-01	1.637823e-01	1.597072e-01	2.859351e-01	2.329472e-01	2.097323e-01	9.230296e-02	4.650175e-01	3.485424e-01	1.237249e-01	9.651258e-02	4.312201e-01
915000	-2.111907e+04	2.484975e+02	2.745461e+00	2.309622e-01	2.749913e-01	2.910268e-02	7.188704e-02	2.132054e-01	1.798513e-01	1.152575e-01	2.141273e-01	6.205590e-02	5.151808e-02	3.965672e-01	1.604740e-01	3.872504e-02	2.555687e-02	4.922948e-01	3.481643e-03	2.559327e-01	1.840090e-01	1.944483e-01	1.902667e-01	9.581821e-02	4.108370e-02	2.369357e-01	2.414474e-01	6.155769e-01	1.133058e-01	6.043307e-02	9.134529e-02	6.949805e-02	4.984097e-02	3.434510e-01	1.394577e-01	1.327071e-01	3.843841e-01	4.066755e-01	1.302752e-01	1.612427e-01	3.018066e-01	3.025896e-01	1.960860e-01	1.202328e-01	3.810916e-01	3.590143e-01	1.309138e-01	9.436631e-02	4.157056e-01
920000	-2.110317e+04	2.422113e+02	2.816363e+00	2.190215e-01	2.764513e-01	3.337579e-02	7.261383e-02	2.255608e-01	1.729768e-01	1.016704e-01	2.798589e-01	6.603785e-02	8.311439e-02	2.775075e-01	1.918109e-01	7.236175e-02	2.002473e-02	4.838913e-01	1.646052e-01	9.356802e-02	1.655490e-01	1.798463e-01	2.153655e-01	8.612254e-02	7.687876e-02	1.830518e-01	2.587352e-01	5.047353e-01	2.428927e-01	2.810462e-02	3.145923e-02	1.681229e-01	2.468519e-02	3.226284e-01	1.376751e-01	1.403700e-01	3.993265e-01	4.256441e-01	1.583186e-01	1.482415e-01	2.677958e-01	3.165065e-01	1.873661e-01	1.826478e-01	3.134796e-01	3.457662e-01	1.410981e-01	7.214959e-02	4.409861e-01
925000	-2.111866e+04	2.419019e+02	2.846932e+00	2.333669e-01	2.715943e-01	2.798039e-02	7.120411e-02	2.458466e-01	1.500078e-01	1.393018e-01	2.296759e-01	6.608789e-02	6.571408e-02	3.201720e-01	1.790483e-01	9.261810e-02	7.562969e-02	4.291084e-01	1.510637e-02	6.228238e-02	3.252550e-01	1.535812e-01	1.549924e-01	1.013347e-01	1.062590e-01	2.098882e-01	2.739444e-01	3.833753e-01	3.292301e-01	6.840226e-02	1.070962e-01	8.520195e-02	2.669417e-02	3.318158e-01	1.264617e-01	1.392525e-01	4.024701e-01	3.700369e-01	1.471695e-01	1.474768e-01	3.353168e-01	2.945936e-01	2.898989e-01	1.492512e-01	2.662564e-01	3.666884e-01	1.483544e-01	8.444556e-02	4.005116e-01
930000	-2.111627e+04	2.572610e+02	2.619355e+00	2.095759e-01	2.962535e-01	2.962638e-02	6.861723e-02	2.250663e-01	1.708607e-01	1.190760e-01	2.496921e-01	6.763246e-02	6.562478e-02	3.584408e-01	1.395338e-01	5.206671e-02	5.116037e-02	4.874706e-01	3.142359e-02	2.442773e-01	1.336014e-01	2.238900e-01	1.463081e-01	9.841662e-02	8.366700e-02	2.003501e-01	2.473682e-01	4.519004e-01	3.129290e-01	1.385632e-03	8.757955e-02	1.024731e-01	4.373237e-02	3.418097e-01	1.436537e-01	1.258600e-01	3.886765e-01	4.209321e-01	1.648266e-01	1.644668e-01	2.497744e-01	3.357506e-01	2.234647e-01	1.376047e-01	3.031800e-01	3.453222e-01	1.367774e-01	9.290044e-02	4.249999e-01
935000	-2.111069e+04	2.703775e+02	2.459285e+00	1.999703e-01	2.690318e-01	2.936952e-02	7.294123e-02	2.487324e-01	1.799547e-01	1.231250e-01	2.821164e-01	6.751853e-02	5.254632e-02	2.956731e-01	1.790207e-01	1.011873e-01	6.141580e-02	5.355833e-01	2.000807e-02	1.570029e-01	1.248026e-01	1.615315e-01	2.086254e-01	8.177189e-02	1.087009e-01	1.903378e-01	2.490324e-01	5.984772e-01	1.439486e-01	6.546207e-02	3.822987e-02	1.242887e-01	2.959350e-02	3.590578e-01	1.412590e-01	1.281088e-01	3.715745e-01	3.826275e-01	1.766338e-01	1.522263e-01	2.885124e-01	2.960794e-01	3.013826e-01	1.174907e-01	2.850473e-01	3.571876e-01	1.384796e-01	6.880638e-02	4.355264e-01
940000	-2.112534e+04	2.680912e+02	2.498017e+00	1.990611e-01	2.783087e-01	3.042605e-02	7.280438e-02	2.328613e-01	1.865385e-01	1.326629e-01	2.138008e-01	5.017797e-02	7.478181e-02	3.558894e-01	1.726872e-01	1.264324e-01	2.093709e-02	4.132414e-01	7.856769e-02	1.407563e-01	2.200651e-01	1.634151e-01	2.007051e-01	8.782804e-02	9.599110e-02	1.512144e-01	3.008462e-01	3.819501e-01	1.737701e-01	1.488720e-01	1.098169e-01	1.220525e-01	6.353846e-02	3.552262e-01	1.356995e-01	1.281155e-01	3.809588e-01	3.918212e-01	1.566481e-01	1.676712e-01	2.838595e-01	1.567538e-01	2.281231e-01	2.063527e-01	4.087704e-01	3.334433e-01	1.466571e-01	6.886377e-02	4.510359e-01
945000	-2.111744e+04	2.580027e+02	2.613692e+00	2.217769e-01	2.581066e-01	3.490219e-02	4.443685e-02	2.670815e-01	1.736960e-01	1.445235e-01	2.660820e-01	4.715739e-02	9.143035e-02	2.502213e-01	2.005854e-01	8.889498e-02	6.037508e-03	5.938299e-01	9.182336e-02	1.548194e-01	6.459487e-02	1.536228e-01	2.635669e-01	9.078840e-02	6.903497e-02	1.447745e-01	2.782124e-01	3.928143e-01	3.779731e-01	2.035948e-02	4.104630e-02	1.271569e-01	4.064992e-02	3.549404e-01	1.412281e-01	1.374979e-01	3.663336e-01	4.136814e-01	1.547738e-01	1.481472e-01	2.833976e-01	3.442136e-01	2.104642e-01	6.202432e-02	3.832979e-01	3.399988e-01	1.473483e-01	6.992600e-02	4.427269e-01
950000	-2.112976e+04	2.350294e+02	2.946183e+00	2.307875e-01	2.641863e-01	2.716915e-02	5.865534e-02	2.300731e-01	1.891286e-01	1.200451e-01	2.376776e-01	6.170181e-02	6.763725e-02	3.581943e-01	1.547440e-01	1.027637e-01	1.916027e-01	3.381040e-01	7.551686e-03	1.059587e-01	2.540193e-01	1.803350e-01	1.999607e-01	7.921340e-02	6.727810e-02	1.476321e-01	3.255806e-01	2.537740e-01	3.461413e-01	4.120587e-03	2.713196e-01	4.034314e-02	8.430134e-02	3.496607e-01	1.343636e-01	1.290702e-01	3.869055e-01	4.184957e-01	1.666257e-01	1.452940e-01	2.695847e-01	2.833017e-01	2.014699e-01	1.120894e-01	4.031390e-01	3.387555e-01	1.418025e-01	6.753006e-02	4.519119e-01
955000	-2.113184e+04	2.526119e+02	2.709775e+00	2.415909e-01	2.550568e-01	2.882462e-02	7.385793e-02	2.331881e-01	1.674817e-01	1.358110e-01	1.846302e-01	4.639082e-02	9.722111e-02	3.364236e-01	1.995232e-01	4.827474e-02	1.996832e-01	6.120060e-01	9.332490e-03	3.744068e-02	9.326289e-02	1.772413e-01	2.199856e-01	9.373342e-02	6.203356e-02	1.453685e-01	3.016377e-01	3.852898e-01	3.522681e-01	1.520534e-01	3.463734e-02	2.756044e-02	4.819088e-02	3.336618e-01	1.419874e-01	1.380250e-01	3.863258e-01	3.721269e-01	1.484279e-01	1.665203e-01	3.129248e-01	2.414615e-01	2.372320e-01	2.711045e-01	2.502020e-01	3.268617e-01	1.492891e-01	6.704399e-02	4.568052e-01
960000	-2.114659e+04	2.364328e+02	2.933408e+00	2.285931e-01	2.790473e-01	2.528587e-02	7.661433e-02	2.270817e-01	1.633777e-01	1.161180e-01	2.505816e-01	7.177849e-02	6.941149e-02	3.632861e-01	1.288243e-01	3.807299e-02	2.138184e-01	5.595285e-01	2.236663e-02	5.393909e-02	1.122744e-01	1.713449e-01	1.969830e-01	9.538190e-02	6.063425e-02	1.877870e-01	2.878689e-01	2.821136e-01	3.599038e-01	6.284299e-02	9.636195e-02	1.412490e-01	5.752867e-02	3.482809e-01	1.384776e-01	1.246442e-01	3.885974e-01	4.344146e-01	1.738599e-01	1.397186e-01	2.520069e-01	2.765224e-01	2.101086e-01	1.044716e-01	4.088974e-01	3.330236e-01	1.426904e-01	7.623842e-02	4.480476e-01
965000	-2.114084e+04	2.421602e+02	2.852996e+00	2.389725e-01	2.615673e-01	3.178540e-02	5.881332e-02	2.234337e-01	1.854278e-01	1.297049e-01	2.108035e-01	5.250581e-02	5.990289e-02	3.633227e-01	1.837602e-01	1.373114e-01	1.150080e-01	4.569176e-01	9.325410e-03	1.417467e-01	1.396908e-01	2.106720e-01	1.614481e-01	9.748172e-02	7.724454e-02	2.281987e-01	2.249550e-01	4.427517e-01	2.469268e-01	8.798608e-02	7.199504e-02	1.185795e-01	3.176089e-02	3.445429e-01	1.400407e-01	1.331221e-01	3.822943e-01	4.014582e-01	1.585746e-01	1.546105e-01	2.853568e-01	2.196407e-01	2.028137e-01	1.933917e-01	3.841540e-01	3.505705e-01	1.351077e-01	1.037970e-01	4.105249e-01
970000	-2.113220e+04	2.539093e+02	2.686283e+00	2.217798e-01	2.572279e-01	2.971258e-02	6.489776e-02	2.582955e-01	1.680865e-01	1.069557e-01	2.207784e-01	4.003686e-02	5.018133e-02	3.199383e-01	2.621095e-01	5.153408e-02	1.623056e-01	5.945990e-01	6.881171e-03	6.359061e-02	1.210896e-01	2.068444e-01	1.842696e-01	1.118483e-01	9.066050e-02	1.784665e-01	2.279106e-01	5.450948e-01	1.084203e-01	5.850564e-03	1.173716e-01	7.247460e-02	1.507881e-01	3.507053e-01	1.314500e-01	1.315136e-01	3.863311e-01	4.367927e-01	1.554010e-01	1.655182e-01	2.422881e-01	2.487258e-01	1.953881e-01	2.120024e-01	3.438838e-01	3.199916e-01	1.362211e-01	8.770319e-02	4.560841e-01
975000	-2.111610e+04	2.559149e+02	2.637876e+00	2.491212e-01	2.517145e-01	3.322059e-02	6.462538e-02	2.343340e-01	1.669843e-01	1.397879e-01	2.472135e-01	7.479924e-02	5.708705e-02	3.525145e-01	1.285978e-01	6.620126e-02	3.982424e-02	7.033089e-01	1.643831e-02	7.157136e-02	1.026560e-01	1.825039e-01	2.159660e-01	7.600070e-02	8.918323e-02	1.792985e-01	2.570477e-01	5.182164e-01	1.875594e-01	4.337518e-02	4.173393e-02	1.319071e-01	7.720792e-02	3.419303e-01	1.339015e-01	1.335291e-01	3.906392e-01	3.756241e-01	1.520367e-01	1.754421e-01	2.968971e-01	2.896870e-01	2.625588e-01	1.171759e-01	3.305783e-01	3.443413e-01	1.536675e-01	7.147663e-02	4.305145e-01
980000	-2.113302e+04	2.497284e+02	2.737570e+00	2.078487e-01	2.730973e-01	3.385394e-02	8.382840e-02	2.118439e-01	1.895277e-01	1.374727e-01	2.969774e-01	6.089198e-02	5.139598e-02	2.651637e-01	1.880982e-01	9.139813e-02	3.071912e-02	4.876949e-01	1.674393e-02	1.137015e-01	2.597424e-01	1.790615e-01	1.884685e-01	1.016619e-01	8.070246e-02	1.829964e-01	2.671093e-01	5.243312e-01	2.431532e-01	5.970253e-02	6.997782e-02	5.883025e-02	4.400505e-02	3.433121e-01	1.474558e-01	1.252029e-01	3.840292e-01	4.111764e-01	1.534564e-01	1.648169e-01	2.705503e-01	3.511295e-01	1.768717e-01	1.988358e-01	2.731630e-01	3.546950e-01	1.508328e-01	7.382585e-02	4.206463e-01
985000	-2.112634e+04	2.645203e+02	2.532755e+00	2.307677e-01	2.630703e-01	3.000217e-02	6.094826e-02	2.328859e-01	1.823257e-01	1.150951e-01	2.208604e-01	6.408490e-02	6.103811e-02	3.149838e-01	2.239377e-01	2.282343e-01	1.532769e-02	4.053646e-01	6.283189e-02	3.334952e-02	2.548921e-01	1.829554e-01	2.031877e-01	1.063637e-01	6.192747e-02	2.080274e-01	2.375383e-01	4.007981e-01	3.843941e-01	4.840309e-02	3.941022e-02	5.013816e-02	7.685640e-02	3.430793e-01	1.369542e-01	1.259926e-01	3.939738e-01	3.935210e-01	1.832277e-01	1.530490e-01	2.702024e-01	3.395346e-01	2.626533e-01	7.219539e-02	3.256167e-01	3.536596e-01	1.358232e-01	9.212697e-02	4.183902e-01
990000	-2.109780e+04	2.525485e+02	2.678361e+00	2.397458e-01	2.675373e-01	3.404047e-02	5.732712e-02	2.387073e-01	1.626420e-01	1.119950e-01	2.453327e-01	5.625855e-02	6.851498e-02	3.590477e-01	1.588512e-01	1.833621e-01	6.122419e-02	3.814718e-01	1.136082e-01	6.330939e-02	1.970244e-01	1.629209e-01	1.646672e-01	9.933961e-02	8.946382e-02	2.371474e-01	2.464611e-01	4.377164e-01	3.242515e-01	1.115012e-01	4.578067e-02	2.690427e-02	5.384590e-02	3.288125e-01	1.360619e-01	1.393710e-01	3.957545e-01	4.361788e-01	1.435728e-01	1.443139e-01	2.759345e-01	3.613810e-01	1.469235e-01	1.137947e-01	3.779008e-01	3.585692e-01	1.419518e-01	8.486694e-02	4.146121e-01
995000	-2.110825e+04	2.464748e+02	2.760057e+00	2.380785e-01	2.763373e-01	3.314235e-02	6.455699e-02	2.067665e-01	1.811183e-01	1.514881e-01	2.584451e-01	6.259744e-02	7.992622e-02	2.816360e-01	1.659071e-01	1.492575e-02	5.648337e-02	7.336965e-01	1.311164e-02	9.696264e-02	8.482006e-02	1.806941e-01	2.056441e-01	9.137314e-02	7.344106e-02	2.042581e-01	2.445895e-01	4.406211e-01	3.684127e-01	2.415484e-03	5.717496e-02	5.657437e-02	7.480137e-02	3.208145e-01	1.411122e-01	1.328223e-01	4.052510e-01	4.118228e-01	1.466009e-01	1.527788e-01	2.887975e-01	2.241000e-01	2.408600e-01	1.371946e-01	3.978454e-01	3.286605e-01	1.330283e-01	7.639457e-02	4.619166e-01
1000000	-2.113249e+04	2.696938e+02	2.471002e+00	2.112670e-01	2.701180e-01	3.360465e-02	6.879343e-02	2.310687e-01	1.851482e-01	1.409113e-01	2.704852e-01	5.958759e-02	4.867089e-02	3.154708e-01	1.648742e-01	3.460256e-02	7.113918e-02	6.032282e-01	3.551838e-02	1.261724e-01	1.293392e-01	1.763600e-01	1.934772e-01	7.351344e-02	8.783849e-02	2.037504e-01	2.650605e-01	4.725133e-01	2.229708e-01	1.188902e-02	8.409792e-02	1.543429e-01	5.418600e-02	3.286739e-01	1.387528e-01	1.337327e-01	3.988406e-01	4.073561e-01	1.477146e-01	1.447056e-01	3.002238e-01	3.709162e-01	1.796479e-01	8.714505e-02	3.622909e-01	3.689415e-01	1.212275e-01	8.026663e-02	4.295644e-01
1005000	-2.113133e+04	2.531724e+02	2.692990e+00	2.142798e-01	2.366775e-01	3.059080e-02	8.840875e-02	2.498412e-01	1.802019e-01	1.289358e-01	2.843093e-01	5.699779e-02	1.120300e-01	2.611642e-01	1.565628e-01	1.421887e-02	1.837607e-01	6.358598e-01	2.247867e-02	6.244538e-02	8.123650e-02	1.945078e-01	1.535325e-01	1.138314e-01	5.506643e-02	2.346385e-01	2.484234e-01	4.072154e-01	2.621953e-01	1.657605e-02	7.951509e-03	2.735484e-01	3.251338e-02	3.399051e-01	1.386280e-01	1.329147e-01	3.885522e-01	4.123450e-01	1.432649e-01	1.405418e-01	3.038484e-01	2.076420e-01	3.135435e-01	1.636322e-01	3.151823e-01	3.574288e-01	1.352486e-01	1.002268e-01	4.070958e-01
1010000	-2.111552e+04	2.522643e+02	2.698094e+00	2.293157e-01	2.737921e-01	3.396353e-02	4.269486e-02	2.486657e-01	1.715681e-01	1.358909e-01	2.307248e-01	6.248130e-02	3.863572e-02	3.639099e-01	1.683574e-01	1.239999e-01	6.318526e-02	4.903298e-01	3.000490e-02	8.958957e-02	2.028906e-01	1.703235e-01	2.257499e-01	9.216620e-02	5.934872e-02	1.850948e-01	2.673169e-01	3.431943e-01	1.712420e-01	1.300276e-01	4.956899e-02	2.760033e-01	2.996377e-02	3.443172e-01	1.344208e-01	1.377112e-01	3.835508e-01	4.025333e-01	1.669226e-01	1.701021e-01	2.604420e-01	2.984939e-01	2.355846e-01	7.787333e-02	3.880483e-01	3.398220e-01	1.444760e-01	8.696353e-02	4.287385e-01
1015000	-2.112229e+04	2.640403e+02	2.543609e+00	2.331141e-01	2.665215e-01	3.147788e-02	8.326703e-02	2.319907e-01	1.536289e-01	1.458109e-01	2.291084e-01	6.579258e-02	3.749021e-02	3.321638e-01	1.896341e-01	1.219534e-01	8.893520e-02	2.649087e-01	1.480695e-01	1.827058e-01	1.934274e-01	1.943463e-01	2.003322e-01	7.582457e-02	5.331974e-02	2.080040e-01	2.681732e-01	3.440179e-01	1.304130e-01	1.102922e-01	1.510560e-02	3.317850e-01	6.838633e-02	3.503251e-01	1.362484e-01	1.336584e-01	3.797681e-01	4.018539e-01	1.768346e-01	1.640592e-01	2.572522e-01	2.808403e-01	2.535255e-01	1.039824e-01	3.616518e-01	3.571202e-01	1.268845e-01	7.811273e-02	4.378825e-01
1020000	-2.112758e+04	2.404244e+02	2.863502e+00	2.147807e-01	2.874161e-01	2.294004e-02	5.467345e-02	2.449464e-01	1.752433e-01	1.299426e-01	2.308955e-01	7.768006e-02	5.232183e-02	3.335216e-01	1.756384e-01	2.456822e-02	1.003008e-01	3.727551e-01	1.864349e-02	6.137606e-02	4.223563e-01	2.025060e-01	2.093575e-01	8.894594e-02	1.063583e-01	1.863078e-01	2.065245e-01	3.396677e-01	2.918204e-01	1.600524e-01	4.333417e-02	5.244045e-02	1.126849e-01	3.380640e-01	1.352361e-01	1.264238e-01	4.002761e-01	4.539353e-01	1.483730e-01	1.539433e-01	2.437485e-01	3.285844e-01	2.824301e-01	8.183000e-02	3.071555e-01	3.172612e-01	1.502671e-01	7.617922e-02	4.562925e-01
1025000	-2.111383e+04	2.428563e+02	2.831418e+00	2.259667e-01	2.596530e-01	2.998385e-02	7.341703e-02	2.493723e-01	1.616072e-01	1.224618e-01	2.720700e-01	6.551845e-02	8.189861e-02	2.871601e-01	1.708911e-01	1.208486e-02	1.518838e-01	3.665187e-01	9.093481e-02	3.668020e-02	3.418976e-01	2.427063e-01	1.564019e-01	1.115323e-01	6.040112e-02	2.361690e-01	1.927894e-01	2.816586e-01	4.280100e-01	1.526690e-03	3.382064e-02	1.093767e-01	1.456074e-01	3.396822e-01	1.447489e-01	1.401876e-01	3.753813e-01	4.049868e-01	1.865624e-01	1.452428e-01	2.632081e-01	3.472314e-01	2.313972e-01	9.702216e-02	3.243493e-01	3.484035e-01	1.434973e-01	1.028224e-01	4.052768e-01
1030000	-2.109787e+04	2.495099e+02	2.730581e+00	2.328812e-01	2.508176e-01	2.891328e-02	7.181154e-02	2.410792e-01	1.744972e-01	1.176025e-01	2.433556e-01	5.868424e-02	5.284966e-02	2.933961e-01	2.341119e-01	1.774405e-02	3.115158e-01	2.818371e-01	7.711613e-02	6.752192e-02	2.442650e-01	1.953187e-01	1.711266e-01	1.079013e-01	7.229218e-02	2.213070e-01	2.320542e-01	3.014641e-01	1.857529e-01	6.259640e-02	2.942755e-02	3.032980e-01	1.174612e-01	3.576182e-01	1.304079e-01	1.285857e-01	3.833883e-01	4.066192e-01	1.763585e-01	1.401255e-01	2.768968e-01	3.704367e-01	2.050246e-01	9.957757e-02	3.249612e-01	3.437080e-01	1.413485e-01	9.792460e-02	4.170189e-01
1035000	-2.110426e+04	2.521289e+02	2.698027e+00	2.260866e-01	2.552710e-01	3.669765e-02	5.919990e-02	2.500005e-01	1.727442e-01	1.423243e-01	1.852999e-01	8.927597e-02	8.791649e-02	3.820120e-01	1.131713e-01	3.523213e-02	3.470135e-01	4.082704e-01	7.089365e-03	5.249156e-02	1.499031e-01	1.642025e-01	2.025525e-01	1.063427e-01	6.595510e-02	2.121021e-01	2.488451e-01	3.791809e-01	3.411700e-01	7.925021e-02	6.240154e-02	1.142675e-01	2.372983e-02	3.430483e-01	1.359045e-01	1.387867e-01	3.822605e-01	4.300315e-01	1.386656e-01	1.696796e-01	2.616234e-01	2.281458e-01	3.662212e-01	1.805946e-01	2.250383e-01	3.466787e-01	1.434281e-01	8.346071e-02	4.264325e-01
1040000	-2.112882e+04	2.614727e+02	2.582191e+00	2.329680e-01	2.589886e-01	3.114850e-02	6.832024e-02	2.433296e-01	1.652450e-01	1.318672e-01	1.957454e-01	5.348509e-02	4.983379e-02	3.803353e-01	1.887332e-01	7.091979e-03	1.979628e-01	6.210506e-01	4.781136e-02	2.913111e-02	9.695214e-02	1.840516e-01	1.780203e-01	9.965269e-02	1.163343e-01	1.971872e-01	2.247540e-01	2.324132e-01	4.794461e-01	1.241922e-02	1.015333e-01	1.037043e-01	7.048388e-02	3.384374e-01	1.217494e-01	1.340697e-01	4.057435e-01	4.217547e-01	1.394762e-01	1.294141e-01	3.093551e-01	2.774736e-01	2.736502e-01	8.826134e-02	3.606149e-01	3.504161e-01	1.397061e-01	8.269026e-02	4.271875e-01
1045000	-2.110936e+04	2.376606e+02	2.895105e+00	2.289989e-01	2.690481e-01	2.843188e-02	7.054849e-02	2.321864e-01	1.707862e-01	1.301624e-01	2.695664e-01	4.922271e-02	7.229028e-02	3.298194e-01	1.489388e-01	2.500563e-02	2.577057e-01	6.103956e-01	8.421449e-03	5.236164e-02	4.610995e-02	1.635694e-01	1.826786e-01	9.727214e-02	6.311002e-02	1.799592e-01	3.134106e-01	3.595329e-01	2.915823e-01	5.527049e-02	6.555780e-02	1.708452e-01	5.721128e-02	3.266053e-01	1.351076e-01	1.317463e-01	4.065408e-01	4.165101e-01	1.457194e-01	1.622102e-01	2.755602e-01	1.578612e-01	3.545968e-01	7.893173e-02	4.086103e-01	3.366158e-01	1.461888e-01	8.151761e-02	4.356778e-01
1050000	-2.109944e+04	2.403060e+02	2.835321e+00	2.349888e-01	2.752653e-01	3.193230e-02	6.019309e-02	2.308541e-01	1.667664e-01	1.168599e-01	2.312698e-01	6.645937e-02	4.668141e-02	3.542399e-01	1.844896e-01	5.257043e-02	2.436683e-01	5.299829e-01	6.744809e-03	7.670348e-02	9.033004e-02	1.772481e-01	1.743445e-01	9.179410e-02	6.693198e-02	2.068210e-01	2.828603e-01	7.246901e-01	8.684232e-02	9.006284e-03	4.871368e-02	1.156918e-01	1.505578e-02	3.414967e-01	1.374648e-01	1.284304e-01	3.926080e-01	4.049631e-01	1.739254e-01	1.622298e-01	2.588818e-01	2.619112e-01	1.700608e-01	1.293725e-01	4.386554e-01	3.667932e-01	1.412493e-01	8.644988e-02	4.055076e-01
1055000	-2.111156e+04	2.532309e+02	2.698394e+00	2.283468e-01	2.604965e-01	3.394704e-02	7.809831e-02	2.383322e-01	1.607792e-01	1.551593e-01	2.057784e-01	4.907429e-02	6.808247e-02	3.504483e-01	1.714573e-01	4.828273e-02	2.894777e-01	2.812925e-01	4.140984e-03	1.077666e-01	2.690395e-01	1.658320e-01	2.102716e-01	9.735618e-02	9.126354e-02	1.982367e-01	2.370400e-01	4.667290e-01	2.881665e-01	1.034935e-01	3.412028e-02	1.010287e-01	6.461966e-03	3.272950e-01	1.438360e-01	1.463382e-01	3.825308e-01	3.822591e-01	1.427148e-01	1.813684e-01	2.936577e-01	3.621730e-01	1.803157e-01	1.085790e-01	3.489323e-01	3.482671e-01	1.430418e-01	9.003036e-02	4.186607e-01
1060000	-2.113953e+04	2.504473e+02	2.716767e+00	2.152510e-01	2.590418e-01	2.994830e-02	5.706978e-02	2.662704e-01	1.724186e-01	1.387898e-01	2.903469e-01	5.176083e-02	6.310011e-02	3.275693e-01	1.284331e-01	1.950177e-02	3.298476e-01	3.054331e-01	8.545721e-03	5.077566e-02	2.858962e-01	1.994658e-01	1.938185e-01	1.199124e-01	4.951961e-02	1.972290e-01	2.400547e-01	5.825873e-01	2.072058e-01	5.181588e-02	2.242195e-02	1.046935e-01	3.127551e-02	3.531451e-01	1.441062e-01	1.344975e-01	3.682511e-01	3.928447e-01	1.515327e-01	1.401186e-01	3.155041e-01	3.361765e-01	1.837089e-01	1.726447e-01	3.074699e-01	3.594148e-01	1.424941e-01	8.387759e-02	4.142136e-01
1065000	-2.111905e+04	2.421102e+02	2.841217e+00	2.123752e-01	2.565101e-01	3.114217e-02	7.195201e-02	2.390554e-01	1.889652e-01	1.482499e-01	1.909593e-01	5.355010e-02	6.092960e-02	3.916032e-01	1.547079e-01	7.375410e-02	2.047405e-01	3.649674e-01	6.459867e-03	3.955523e-02	3.105229e-01	1.707135e-01	1.782592e-01	8.277437e-02	1.015094e-01	2.143101e-01	2.524334e-01	5.434548e-01	2.500792e-01	2.466644e-05	7.728590e-02	7.460789e-02	5.454753e-02	3.479506e-01	1.322584e-01	1.320398e-01	3.877511e-01	3.605129e-01	1.605848e-01	1.659079e-01	3.129943e-01	3.088853e-01	2.414488e-01	8.470220e-02	3.649637e-01	3.340603e-01	1.368112e-01	8.217546e-02	4.469531e-01
1070000	-2.111049e+04	2.458987e+02	2.790404e+00	2.247662e-01	2.602137e-01	3.907714e-02	5.103190e-02	2.481293e-01	1.767818e-01	1.311316e-01	2.777828e-01	6.252180e-02	8.208116e-02	2.949449e-01	1.515377e-01	6.022687e-03	3.344295e-01	3.908827e-01	8.644482e-02	7.587499e-02	1.063453e-01	1.406972e-01	2.237553e-01	7.916820e-02	8.940541e-02	1.491823e-01	3.177916e-01	3.767660e-01	2.778610e-01	3.213438e-02	7.261703e-03	2.702291e-01	3.574773e-02	3.388902e-01	1.305946e-01	1.408642e-01	3.896511e-01	4.110710e-01	1.654552e-01	1.509041e-01	2.725697e-01	3.269639e-01	2.651034e-01	7.695621e-02	3.309765e-01	3.496149e-01	1.450044e-01	7.104727e-02	4.343334e-01
1075000	-2.111118e+04	2.581746e+02	2.624692e+00	2.292298e-01	2.449651e-01	3.381106e-02	6.445959e-02	2.607557e-01	1.667788e-01	1.505749e-01	2.263972e-01	7.679728e-02	6.589087e-02	2.872092e-01	1.931306e-01	7.532924e-02	2.332329e-01	4.277724e-01	3.760712e-02	1.685192e-01	5.753906e-02	1.634811e-01	2.090578e-01	7.631813e-02	1.012224e-01	2.021247e-01	2.477959e-01	3.805550e-01	3.250356e-01	3.123931e-02	3.986519e-03	2.075637e-01	5.161984e-02	3.546682e-01	1.309616e-01	1.393109e-01	3.750593e-01	4.239555e-01	1.578215e-01	1.589141e-01	2.593089e-01	3.381765e-01	1.658472e-01	1.623884e-01	3.335879e-01	3.781468e-01	1.387563e-01	7.052332e-02	4.125736e-01
1080000	-2.115532e+04	2.538270e+02	2.681397e+00	2.362642e-01	2.605384e-01	3.042587e-02	6.104339e-02	2.359945e-01	1.757335e-01	1.626419e-01	1.980102e-01	6.130420e-02	9.089056e-02	3.286541e-01	1.584991e-01	5.245495e-02	1.011483e-01	4.382552e-01	4.523869e-02	1.340007e-01	2.289021e-01	2.008022e-01	1.781116e-01	1.378409e-01	4.819498e-02	1.990638e-01	2.359864e-01	3.948916e-01	2.255758e-01	2.318559e-02	1.802628e-02	3.223063e-01	1.601439e-02	3.339702e-01	1.445351e-01	1.339831e-01	3.875117e-01	4.223341e-01	1.770904e-01	1.281921e-01	2.723834e-01	3.525386e-01	2.986140e-01	1.150240e-01	2.338235e-01	3.220372e-01	1.609990e-01	9.287042e-02	4.240934e-01
1085000	-2.111775e+04	2.481039e+02	2.765139e+00	2.329368e-01	2.457755e-01	4.034452e-02	5.999657e-02	2.369493e-01	1.839973e-01	1.217760e-01	2.008973e-01	8.396889e-02	2.703319e-02	3.724262e-01	1.938984e-01	1.568884e-02	2.657853e-01	5.467548e-01	1.164673e-02	3.635971e-02	1.237646e-01	2.435403e-01	1.735673e-01	1.016630e-01	6.386618e-02	1.879433e-01	2.294200e-01	4.861191e-01	3.380336e-01	1.333771e-03	5.014405e-02	1.134903e-01	1.087918e-02	3.324421e-01	1.388356e-01	1.346604e-01	3.940620e-01	4.425140e-01	1.458079e-01	1.746659e-01	2.370123e-01	2.953618e-01	1.751582e-01	7.868822e-02	4.507917e-01	3.193069e-01	1.410406e-01	8.628126e-02	4.533712e-01
1090000	-2.112840e+04	2.461354e+02	2.776882e+00	2.083392e-01	2.653690e-01	3.456480e-02	6.221245e-02	2.432627e-01	1.862518e-01	1.416015e-01	1.959789e-01	6.786784e-02	3.676345e-02	3.795481e-01	1.782402e-01	5.534269e-02	3.338306e-01	3.045635e-01	3.080744e-02	5.546408e-02	2.199916e-01	1.858982e-01	1.706177e-01	8.368238e-02	9.577343e-02	2.526117e-01	2.114167e-01	4.211211e-01	2.806431e-01	9.793691e-02	5.162422e-02	1.385099e-01	1.016475e-02	3.442276e-01	1.364490e-01	1.389917e-01	3.803317e-01	4.276596e-01	1.460332e-01	1.533610e-01	2.729462e-01	2.854460e-01	2.020721e-01	1.501934e-01	3.622885e-01	3.672952e-01	1.122445e-01	8.029027e-02	4.401701e-01
1095000	-2.113364e+04	2.449058e+02	2.792571e+00	2.296976e-01	2.811077e-01	2.703625e-02	7.057451e-02	2.285816e-01	1.630022e-01	2.044295e-01	1.694676e-01	6.297907e-02	7.702257e-02	3.479888e-01	1.381124e-01	3.602938e-02	3.124453e-01	4.075795e-01	3.221152e-02	1.215391e-01	9.019526e-02	1.444398e-01	1.713729e-01	1.078159e-01	6.931973e-02	2.204471e-01	2.866047e-01	3.981258e-01	3.436757e-01	1.095633e-02	3.119046e-02	1.322656e-01	8.378602e-02	3.465458e-01	1.409712e-01	1.217903e-01	3.906926e-01	3.960885e-01	1.452698e-01	1.930103e-01	2.656315e-01	2.490171e-01	2.387792e-01	2.290014e-01	2.832023e-01	3.859783e-01	1.472862e-01	8.070253e-02	3.860329e-01
1100000	-2.112916e+04	2.534272e+02	2.692541e+00	2.351449e-01	2.891307e-01	2.717836e-02	6.589520e-02	2.140063e-01	1.686446e-01	1.419597e-01	2.181400e-01	4.649220e-02	1.207063e-01	2.985540e-01	1.741477e-01	2.086879e-01	2.717178e-01	2.833740e-01	7.128509e-02	8.568914e-02	7.924609e-02	1.986678e-01	2.109368e-01	8.656039e-02	1.248663e-01	1.756046e-01	2.033641e-01	5.454843e-01	2.532632e-01	1.574027e-02	2.534090e-02	1.363194e-01	2.385183e-02	3.258326e-01	1.443513e-01	1.220621e-01	4.077539e-01	4.296677e-01	1.365159e-01	1.507710e-01	2.830455e-01	2.449704e-01	2.535998e-01	1.005860e-01	4.008438e-01	3.272020e-01	1.278676e-01	8.610273e-02	4.588277e-01
1105000	-2.111280e+04	2.560021e+02	2.644729e+00	2.569738e-01	2.781902e-01	2.611697e-02	5.711054e-02	2.219203e-01	1.596882e-01	1.282319e-01	2.102148e-01	8.086370e-02	6.102544e-02	3.603011e-01	1.593630e-01	6.455467e-02	1.928049e-01	5.380864e-01	2.834704e-02	1.483283e-01	2.787872e-02	1.673550e-01	2.439114e-01	7.850431e-02	5.097822e-02	1.736460e-01	2.856051e-01	3.712134e-01	2.884249e-01	4.949516e-02	4.924960e-02	1.874734e-01	5.414366e-02	3.379650e-01	1.338569e-01	1.367116e-01	3.914665e-01	4.436007e-01	1.460525e-01	1.575255e-01	2.528212e-01	2.515662e-01	2.878943e-01	2.450486e-01	2.154909e-01	3.357358e-01	1.497548e-01	6.886149e-02	4.456479e-01
1110000	-2.111721e+04	2.548433e+02	2.659151e+00	2.492070e-01	2.498484e-01	3.665928e-02	6.748335e-02	2.451781e-01	1.516239e-01	8.874039e-02	2.015719e-01	6.945822e-02	8.351550e-02	3.828174e-01	1.738967e-01	9.220125e-03	1.996609e-01	5.492482e-01	8.283536e-02	9.893687e-02	6.009851e-02	1.529326e-01	1.669088e-01	7.907111e-02	1.180330e-01	1.801666e-01	3.028879e-01	1.927391e-01	5.637786e-01	5.567120e-03	5.913071e-02	1.366300e-01	4.215449e-02	3.478387e-01	1.227047e-01	1.314615e-01	3.979950e-01	4.268438e-01	1.629362e-01	1.358122e-01	2.744078e-01	3.757620e-01	2.187551e-01	5.637768e-02	3.491052e-01	3.786881e-01	1.429175e-01	6.764408e-02	4.107503e-01
1115000	-2.113077e+04	2.368302e+02	2.915757e+00	2.314987e-01	2.696788e-01	3.347216e-02	7.702554e-02	2.264249e-01	1.618998e-01	1.212939e-01	1.668837e-01	4.722313e-02	9.286499e-02	3.910095e-01	1.807247e-01	3.481586e-02	8.846472e-02	4.419391e-01	7.666109e-02	1.027450e-01	2.553742e-01	1.279188e-01	2.199844e-01	7.974636e-02	4.819381e-02	1.627436e-01	3.614130e-01	8.944099e-02	5.042735e-01	1.118453e-01	5.002991e-02	2.216848e-01	2.272553e-02	3.278367e-01	1.335212e-01	1.381941e-01	4.004480e-01	4.400318e-01	1.370709e-01	1.386153e-01	2.842820e-01	2.351084e-01	2.290248e-01	1.256844e-01	4.101825e-01	3.807267e-01	1.508452e-01	6.327541e-02	4.051527e-01
1120000	-2.111019e+04	2.608582e+02	2.600191e+00	2.309249e-01	2.602770e-01	2.768655e-02	6.994444e-02	2.369397e-01	1.742275e-01	1.101677e-01	2.361052e-01	5.597157e-02	6.343011e-02	3.367318e-01	1.975936e-01	1.226496e-01	1.571019e-02	4.484207e-01	8.503252e-03	7.392280e-02	3.307934e-01	1.782044e-01	2.110998e-01	9.712536e-02	4.687286e-02	1.988679e-01	2.678297e-01	2.366498e-01	3.490755e-01	8.849214e-02	3.543898e-02	2.307156e-01	5.962800e-02	3.542705e-01	1.317997e-01	1.314132e-01	3.825166e-01	4.205553e-01	1.775614e-01	1.538468e-01	2.480365e-01	3.690743e-01	1.971810e-01	1.487382e-01	2.850066e-01	3.476025e-01	1.577274e-01	7.746925e-02	4.172008e-01
1125000	-2.111235e+04	2.456718e+02	2.801744e+00	2.307058e-01	2.563420e-01	3.378894e-02	6.910030e-02	2.375864e-01	1.724765e-01	1.684418e-01	1.961168e-01	4.711551e-02	9.101166e-02	3.172520e-01	1.800623e-01	1.101184e-01	5.912984e-02	3.181598e-01	3.883592e-02	4.736811e-02	4.263879e-01	1.775517e-01	2.068100e-01	9.723851e-02	6.346269e-02	1.914690e-01	2.634681e-01	3.369342e-01	1.267836e-01	2.873662e-02	7.106921e-02	3.904335e-01	4.604284e-02	3.485732e-01	1.331245e-01	1.367449e-01	3.815575e-01	4.195624e-01	1.495821e-01	1.479665e-01	2.828890e-01	3.479908e-01	2.116390e-01	9.379818e-02	3.465720e-01	3.382574e-01	1.484336e-01	8.652889e-02	4.267801e-01
1130000	-2.109791e+04	2.477056e+02	2.750271e+00	2.208575e-01	2.661411e-01	2.847724e-02	6.476871e-02	2.438137e-01	1.759418e-01	1.347886e-01	2.557784e-01	5.704796e-02	6.309201e-02	2.891957e-01	2.000974e-01	2.542726e-02	1.164831e-02	5.824211e-01	6.157607e-02	1.176856e-01	2.012416e-01	1.586600e-01	2.126491e-01	9.395025e-02	4.331765e-02	1.991427e-01	2.922803e-01	4.817423e-01	1.468927e-01	1.731064e-03	6.560046e-02	2.648265e-01	3.920697e-02	3.476479e-01	1.410871e-01	1.366602e-01	3.746048e-01	3.875109e-01	1.814063e-01	1.582123e-01	2.728704e-01	3.264298e-01	1.683897e-01	1.456829e-01	3.594976e-01	3.518842e-01	1.480841e-01	8.084886e-02	4.191828e-01
1135000	-2.112380e+04	2.476158e+02	2.762867e+00	2.163660e-01	2.634468e-01	2.659981e-02	6.369971e-02	2.455123e-01	1.843754e-01	1.408332e-01	2.527089e-01	7.630832e-02	5.574169e-02	2.651230e-01	2.092849e-01	4.413448e-02	7.925976e-02	6.098483e-01	4.603136e-02	3.357621e-02	1.871499e-01	1.500078e-01	2.482861e-01	8.352477e-02	1.034796e-01	1.581287e-01	2.565730e-01	3.801465e-01	1.759190e-01	9.463768e-02	1.671695e-01	1.335454e-01	4.858194e-02	3.317292e-01	1.379373e-01	1.326563e-01	3.976773e-01	3.892711e-01	1.746330e-01	1.717549e-01	2.643410e-01	1.981954e-01	3.149177e-01	1.470525e-01	3.398344e-01	3.231579e-01	1.526377e-01	7.690578e-02	4.472986e-01
1140000	-2.111058e+04	2.521661e+02	2.685885e+00	2.529850e-01	2.550240e-01	3.632475e-02	5.408429e-02	2.395783e-01	1.620037e-01	9.842447e-02	2.655478e-01	4.533878e-02	8.013644e-02	3.262627e-01	1.842898e-01	3.856082e-03	7.103868e-02	5.684891e-01	1.154575e-01	4.484474e-02	1.963140e-01	1.833975e-01	2.262993e-01	1.068376e-01	5.136368e-02	1.630085e-01	2.690934e-01	3.563484e-01	1.291406e-01	3.431938e-02	1.379679e-01	3.216408e-01	2.058297e-02	3.214381e-01	1.322943e-01	1.553941e-01	3.908735e-01	3.621494e-01	1.727623e-01	1.484478e-01	3.166405e-01	2.314872e-01	1.611613e-01	1.086003e-01	4.987512e-01	3.183464e-01	1.692157e-01	7.775318e-02	4.346848e-01
1145000	-2.111001e+04	2.579545e+02	2.621339e+00	2.378043e-01	2.518141e-01	3.033586e-02	8.106558e-02	2.259155e-01	1.730647e-01	1.256184e-01	2.238445e-01	5.519287e-02	5.161844e-02	3.653747e-01	1.783510e-01	7.027372e-02	7.723870e-02	4.423770e-01	1.062182e-01	2.960353e-01	7.856976e-03	1.794666e-01	1.768721e-01	9.885916e-02	5.062512e-02	1.931703e-01	3.010068e-01	4.186473e-01	1.918844e-01	2.130846e-02	8.297856e-03	3.227716e-01	3.709039e-02	3.209340e-01	1.351565e-01	1.306740e-01	4.132355e-01	4.178705e-01	1.480286e-01	1.468298e-01	2.872711e-01	2.753479e-01	2.696496e-01	1.885022e-01	2.665002e-01	3.588562e-01	1.454980e-01	7.858176e-02	4.170640e-01
1150000	-2.111629e+04	2.457024e+02	2.789433e+00	2.473441e-01	2.790520e-01	2.610986e-02	5.034743e-02	2.345023e-01	1.626443e-01	1.667555e-01	2.663708e-01	5.812822e-02	4.902200e-02	2.763865e-01	1.833370e-01	2.895406e-02	1.740016e-01	5.022059e-01	5.407241e-02	2.013750e-01	3.939110e-02	1.636045e-01	2.007947e-01	8.949222e-02	7.388299e-02	1.827501e-01	2.894755e-01	4.822317e-01	8.082314e-02	4.032939e-02	8.532540e-02	2.522117e-01	5.907868e-02	3.560272e-01	1.324231e-01	1.230457e-01	3.885040e-01	4.359587e-01	1.260415e-01	1.558924e-01	2.821074e-01	2.336744e-01	1.950057e-01	1.250075e-01	4.463123e-01	3.650868e-01	1.421748e-01	7.496007e-02	4.177783e-01
1155000	-2.110717e+04	2.662458e+02	2.519117e+00	2.191824e-01	2.668836e-01	2.922940e-02	7.163312e-02	2.589911e-01	1.540803e-01	1.462527e-01	2.390514e-01	5.661490e-02	5.931609e-02	3.425902e-01	1.561748e-01	2.296013e-01	2.841914e-03	4.602071e-01	9.714631e-02	5.206323e-02	1.581402e-01	2.007577e-01	2.001328e-01	1.098486e-01	7.948281e-02	1.855245e-01	2.242536e-01	4.466144e-01	3.922810e-01	4.793315e-03	6.905755e-03	1.331895e-01	1.621610e-02	3.458270e-01	1.352864e-01	1.352614e-01	3.836252e-01	3.631618e-01	1.748140e-01	1.524436e-01	3.095806e-01	2.708824e-01	1.486659e-01	7.047143e-02	5.099803e-01	3.355819e-01	1.461896e-01	7.761609e-02	4.406124e-01
1160000	-2.112542e+04	2.514709e+02	2.727010e+00	2.280562e-01	2.350053e-01	3.304934e-02	8.525418e-02	2.627411e-01	1.558938e-01	1.238219e-01	2.134599e-01	6.845289e-02	5.661317e-02	3.715046e-01	1.661476e-01	3.731239e-02	5.396501e-02	3.983143e-01	1.511051e-01	3.905828e-02	3.202449e-01	1.553394e-01	1.989567e-01	1.189227e-01	6.682036e-02	1.747579e-01	2.852029e-01	5.776517e-01	1.624806e-01	1.902125e-02	3.104771e-02	8.145119e-02	1.283475e-01	3.557631e-01	1.322615e-01	1.494932e-01	3.624822e-01	4.029112e-01	1.696360e-01	1.612462e-01	2.662066e-01	3.542533e-01	2.175714e-01	7.919224e-02	3.489831e-01	3.544678e-01	1.551089e-01	7.553405e-02	4.148893e-01
1165000	-2.112089e+04	2.510449e+02	2.728456e+00	2.349224e-01	2.446302e-01	2.561052e-02	7.863649e-02	2.508283e-01	1.653721e-01	1.309848e-01	1.831974e-01	6.065658e-02	4.213882e-02	3.922345e-01	1.907879e-01	2.643847e-02	3.063378e-01	2.480555e-01	2.883153e-02	7.994833e-02	3.103883e-01	1.487575e-01	2.600404e-01	8.494051e-02	1.011031e-01	1.655292e-01	2.396292e-01	4.090207e-01	3.807541e-01	1.472034e-02	5.091199e-02	7.536082e-02	6.923200e-02	3.530409e-01	1.303722e-01	1.333359e-01	3.832509e-01	4.142979e-01	1.584713e-01	1.588308e-01	2.684000e-01	2.615726e-01	2.887814e-01	5.283144e-02	3.968146e-01	3.313372e-01	1.346605e-01	7.206328e-02	4.619390e-01
1170000	-2.111590e+04	2.460048e+02	2.790113e+00	2.270982e-01	2.608164e-01	2.420446e-02	6.404190e-02	2.571229e-01	1.667161e-01	1.600371e-01	2.483133e-01	1.018381e-01	7.518501e-02	2.777303e-01	1.368961e-01	7.313866e-03	3.413678e-01	2.591950e-01	4.290811e-02	4.164755e-02	3.075677e-01	1.736280e-01	2.227576e-01	7.476653e-02	7.119538e-02	1.781606e-01	2.794919e-01	3.895859e-01	3.456311e-01	3.759210e-02	7.822039e-02	1.298951e-01	1.907542e-02	3.456489e-01	1.316135e-01	1.322855e-01	3.904522e-01	3.980711e-01	1.617438e-01	1.540430e-01	2.861421e-01	2.102154e-01	3.299960e-01	6.304389e-02	3.967447e-01	3.476564e-01	1.376871e-01	6.462757e-02	4.500290e-01
1175000	-2.110960e+04	2.491972e+02	2.729978e+00	2.208707e-01	2.509925e-01	3.178915e-02	7.122972e-02	2.501831e-01	1.749349e-01	1.322974e-01	2.921232e-01	4.908907e-02	1.045747e-01	2.791001e-01	1.428155e-01	5.008684e-02	1.424760e-01	4.123572e-01	4.664816e-02	8.752987e-02	2.609019e-01	1.685660e-01	2.251966e-01	1.089963e-01	8.599198e-02	1.775139e-01	2.337352e-01	3.950650e-01	1.231850e-01	1.286756e-01	1.263174e-02	3.211541e-01	1.928863e-02	3.432027e-01	1.321859e-01	1.278340e-01	3.967774e-01	4.242373e-01	1.663113e-01	1.437561e-01	2.656954e-01	2.495385e-01	3.003572e-01	1.241438e-01	3.259605e-01	3.317562e-01	1.501028e-01	8.404533e-02	4.340956e-01
1180000	-2.110927e+04	2.532847e+02	2.688154e+00	2.422246e-01	2.669702e-01	3.337108e-02	5.839240e-02	2.393486e-01	1.596930e-01	1.201467e-01	1.718116e-01	6.034895e-02	7.307614e-02	3.805692e-01	1.940475e-01	5.256494e-02	6.258446e-03	5.937881e-01	8.871518e-03	1.015115e-01	2.370055e-01	1.583100e-01	1.985084e-01	9.509697e-02	8.173651e-02	1.883077e-01	2.780403e-01	2.802476e-01	1.671973e-01	2.383077e-01	5.288649e-02	2.277400e-01	3.362091e-02	3.257934e-01	1.321660e-01	1.433104e-01	3.987302e-01	4.043282e-01	1.553498e-01	1.529107e-01	2.874113e-01	2.886308e-01	2.560833e-01	1.076094e-01	3.476766e-01	3.572834e-01	1.425288e-01	8.245073e-02	4.177372e-01
1185000	-2.112387e+04	2.533008e+02	2.652554e+00	2.514675e-01	2.706807e-01	3.222889e-02	6.263419e-02	2.297639e-01	1.532248e-01	1.045256e-01	2.104054e-01	5.101122e-02	1.314335e-01	3.482858e-01	1.543386e-01	3.387783e-02	7.417495e-02	6.117292e-01	5.019917e-02	4.611558e-02	1.839033e-01	1.882922e-01	1.680107e-01	9.668819e-02	8.520108e-02	1.962620e-01	2.655459e-01	2.913322e-01	1.912710e-01	1.280652e-01	2.548771e-02	3.036628e-01	6.018112e-02	3.316035e-01	1.444103e-01	1.338505e-01	3.901357e-01	4.227597e-01	1.484804e-01	1.198613e-01	3.088986e-01	3.617645e-01	1.289114e-01	7.384760e-02	4.354765e-01	3.327091e-01	1.461749e-01	8.670465e-02	4.344113e-01
1190000	-2.113360e+04	2.636386e+02	2.554444e+00	2.155330e-01	2.779074e-01	3.474386e-02	6.677792e-02	2.450542e-01	1.599835e-01	1.162010e-01	2.220166e-01	6.085650e-02	1.033883e-01	3.560102e-01	1.415274e-01	7.105803e-02	7.664657e-02	3.686469e-01	9.196263e-02	2.871492e-01	1.045367e-01	1.872660e-01	2.233867e-01	8.568714e-02	8.533626e-02	1.854216e-01	2.329023e-01	3.521157e-01	1.470108e-01	1.182607e-02	5.075907e-02	4.168739e-01	2.141447e-02	3.396018e-01	1.343630e-01	1.318234e-01	3.942118e-01	4.470959e-01	1.453979e-01	1.362339e-01	2.712723e-01	3.555021e-01	2.160971e-01	1.742662e-01	2.541347e-01	3.395090e-01	1.525442e-01	6.694435e-02	4.410025e-01
1195000	-2.110795e+04	2.590129e+02	2.612816e+00	2.254305e-01	2.727596e-01	3.263561e-02	7.231206e-02	2.193709e-01	1.774913e-01	1.235735e-01	2.118377e-01	6.595055e-02	9.913339e-02	3.293095e-01	1.701954e-01	1.109947e-01	2.830512e-01	2.046087e-01	1.351497e-01	1.209372e-01	1.452585e-01	1.493027e-01	1.823197e-01	6.723002e-02	1.742200e-01	1.548879e-01	2.720396e-01	2.345964e-01	1.710614e-01	1.359011e-01	3.547066e-02	3.508516e-01	7.211885e-02	3.346385e-01	1.410367e-01	1.285010e-01	3.958238e-01	4.240572e-01	1.612998e-01	1.469032e-01	2.677398e-01	3.481718e-01	1.424371e-01	1.120319e-01	3.973593e-01	3.546144e-01	1.287241e-01	6.458550e-02	4.520760e-01
1200000	-2.112117e+04	2.498457e+02	2.715887e+00	1.882549e-01	2.706641e-01	2.816901e-02	6.330574e-02	2.667314e-01	1.828749e-01	1.016391e-01	3.611466e-01	5.635204e-02	5.731578e-02	2.090771e-01	2.144693e-01	1.731089e-01	7.781486e-02	3.990163e-01	7.449367e-02	9.515876e-02	1.804075e-01	1.511694e-01	2.192959e-01	9.528041e-02	9.991542e-02	1.914629e-01	2.428759e-01	2.779672e-01	4.225891e-01	1.448943e-03	2.609651e-02	2.403486e-01	3.154967e-02	3.666119e-01	1.355781e-01	1.251567e-01	3.726533e-01	3.892458e-01	1.732555e-01	1.461481e-01	2.913506e-01	1.913184e-01	2.471434e-01	1.495420e-01	4.119961e-01	3.448381e-01	1.532646e-01	8.400926e-02	4.178880e-01
1205000	-2.112377e+04	2.383584e+02	2.903220e+00	2.300983e-01	2.750683e-01	2.724245e-02	7.660339e-02	2.174041e-01	1.735835e-01	1.126640e-01	2.514886e-01	6.662314e-02	5.305151e-02	3.295325e-01	1.866402e-01	5.906577e-02	1.380385e-01	4.210484e-01	1.368162e-01	7.878932e-02	1.662418e-01	1.833537e-01	1.888397e-01	9.813860e-02	6.971741e-02	1.792217e-01	2.807289e-01	3.813991e-01	3.954383e-01	4.119970e-03	1.536045e-02	1.178015e-01	8.588060e-02	3.232982e-01	1.338796e-01	1.359177e-01	4.069044e-01	4.132243e-01	1.676807e-01	1.480974e-01	2.709975e-01	2.327213e-01	1.922605e-01	1.671035e-01	4.079148e-01	3.403064e-01	1.574018e-01	7.962730e-02	4.226645e-01
1210000	-2.113793e+04	2.533242e+02	2.677446e+00	2.206978e-01	2.863572e-01	3.071937e-02	5.273803e-02	2.336712e-01	1.758165e-01	1.300617e-01	1.690909e-01	8.073923e-02	6.350012e-02	3.699199e-01	1.866880e-01	3.526125e-01	2.216431e-01	2.690897e-01	2.940791e-02	8.770635e-02	3.954036e-02	1.916452e-01	1.987755e-01	1.139843e-01	5.556417e-02	1.617960e-01	2.782348e-01	3.821245e-01	3.197650e-01	1.377178e-02	1.071634e-01	1.468578e-01	3.031749e-02	3.325542e-01	1.361417e-01	1.316440e-01	3.996601e-01	3.956277e-01	1.674982e-01	1.906701e-01	2.462039e-01	2.216159e-01	2.223252e-01	1.732434e-01	3.828155e-01	3.296321e-01	1.622491e-01	7.670323e-02	4.314156e-01
1215000	-2.110933e+04	2.582185e+02	2.639454e+00	2.431323e-01	2.582885e-01	2.796962e-02	6.380899e-02	2.414466e-01	1.653539e-01	8.070276e-02	2.794198e-01	5.586277e-02	4.679886e-02	3.583216e-01	1.788943e-01	4.528962e-01	1.421113e-01	2.434222e-01	9.325686e-02	3.398636e-02	3.432715e-02	1.757397e-01	2.011135e-01	9.766328e-02	7.834090e-02	1.911231e-01	2.560194e-01	4.004326e-01	2.323532e-01	9.732226e-04	4.639966e-02	2.651657e-01	5.467572e-02	3.424900e-01	1.238741e-01	1.356145e-01	3.980214e-01	4.017632e-01	1.764676e-01	1.409001e-01	2.808691e-01	2.577607e-01	2.568082e-01	8.044954e-02	4.049816e-01	3.445200e-01	1.546513e-01	7.391252e-02	4.269162e-01
1220000	-2.111927e+04	2.585662e+02	2.603955e+00	2.299084e-01	2.721368e-01	2.288551e-02	7.607663e-02	2.389551e-01	1.600376e-01	1.348323e-01	2.559394e-01	4.805616e-02	4.113567e-02	3.480522e-01	1.719843e-01	2.858296e-01	2.714679e-01	2.126090e-01	9.836858e-02	9.418828e-02	3.753663e-02	1.730360e-01	1.807417e-01	9.418891e-02	1.030326e-01	1.815490e-01	2.674517e-01	6.483055e-01	7.843100e-02	1.833356e-02	3.434191e-02	1.744995e-01	4.608850e-02	3.273904e-01	1.340964e-01	1.248753e-01	4.136378e-01	3.840773e-01	1.673218e-01	1.538901e-01	2.947108e-01	2.258425e-01	2.647396e-01	1.531199e-01	3.562981e-01	3.686304e-01	1.527520e-01	7.872541e-02	3.998922e-01
1225000	-2.111053e+04	2.569131e+02	2.649912e+00	2.273918e-01	2.665786e-01	3.194344e-02	5.898132e-02	2.296212e-01	1.854837e-01	1.292454e-01	2.148248e-01	4.767240e-02	5.784039e-02	4.017150e-01	1.487020e-01	7.697769e-02	2.991178e-02	5.514011e-01	1.491777e-02	1.662402e-01	1.605514e-01	1.969784e-01	1.706566e-01	1.042264e-01	4.666025e-02	2.241647e-01	2.573137e-01	5.469363e-01	9.531787e-02	1.238246e-01	1.292061e-01	8.219224e-02	2.252285e-02	3.426753e-01	1.336848e-01	1.326322e-01	3.910077e-01	4.139213e-01	1.611397e-01	1.343902e-01	2.905489e-01	2.442763e-01	2.333683e-01	2.011529e-01	3.212024e-01	3.505419e-01	1.335958e-01	9.383265e-02	4.220297e-01
1230000	-2.109705e+04	2.540458e+02	2.690217e+00	2.362778e-01	2.706219e-01	3.265961e-02	6.990576e-02	2.315626e-01	1.589723e-01	1.555491e-01	2.167763e-01	5.530384e-02	7.803306e-02	3.388513e-01	1.554863e-01	1.808781e-01	1.200869e-01	3.402417e-01	4.413358e-03	1.151668e-01	2.392130e-01	2.055866e-01	1.643040e-01	1.029715e-01	9.380304e-02	2.179285e-01	2.154064e-01	4.525667e-01	2.265363e-01	1.886419e-02	2.069151e-02	2.634654e-01	1.787590e-02	3.158586e-01	1.353439e-01	1.289049e-01	4.198927e-01	4.494367e-01	1.415915e-01	1.362316e-01	2.727402e-01	2.399669e-01	2.319524e-01	1.589625e-01	3.691181e-01	3.379598e-01	1.399801e-01	8.720648e-02	4.348536e-01
1235000	-2.112265e+04	2.630259e+02	2.549182e+00	2.298215e-01	2.716686e-01	2.256031e-02	5.997615e-02	2.496950e-01	1.662784e-01	1.344294e-01	2.248293e-01	6.181479e-02	8.647888e-02	3.297289e-01	1.627187e-01	4.108937e-02	7.439711e-02	5.090495e-01	6.579176e-03	9.828254e-02	2.706023e-01	2.080365e-01	2.012929e-01	1.012992e-01	6.791837e-02	2.038191e-01	2.176338e-01	3.202048e-01	9.371009e-02	7.955562e-02	1.157434e-01	3.424229e-01	4.836316e-02	3.486576e-01	1.315730e-01	1.280256e-01	3.917438e-01	4.200866e-01	1.577584e-01	1.417765e-01	2.803784e-01	2.997375e-01	1.891169e-01	1.609474e-01	3.501982e-01	3.408394e-01	1.317282e-01	9.038730e-02	4.370451e-01
1240000	-2.112060e+04	2.545238e+02	2.677919e+00	2.373346e-01	2.582868e-01	2.812888e-02	6.125927e-02	2.664005e-01	1.485900e-01	1.284808e-01	2.067610e-01	5.972482e-02	9.210629e-02	3.399806e-01	1.729465e-01	7.406712e-03	1.327319e-02	7.464656e-01	9.752536e-02	5.745702e-02	7.787209e-02	1.659448e-01	1.706114e-01	9.226322e-02	1.056880e-01	2.049620e-01	2.605306e-01	2.240182e-01	1.942692e-01	1.245826e-01	5.301846e-02	3.657323e-01	3.837926e-02	3.389180e-01	1.272710e-01	1.423843e-01	3.914266e-01	4.200478e-01	1.365506e-01	1.505496e-01	2.928519e-01	3.956438e-01	2.164973e-01	1.013133e-01	2.865457e-01	3.595394e-01	1.291963e-01	7.243913e-02	4.388252e-01
1245000	-2.112326e+04	2.382222e+02	2.865796e+00	2.242522e-01	2.680567e-01	3.430852e-02	8.076011e-02	2.337554e-01	1.588670e-01	1.193844e-01	2.241353e-01	4.296408e-02	6.334512e-02	3.646292e-01	1.855419e-01	3.658608e-02	9.160453e-03	8.046727e-01	9.996405e-03	6.600345e-02	7.358089e-02	1.528719e-01	2.626418e-01	9.312875e-02	8.514516e-02	1.396053e-01	2.666071e-01	3.525493e-01	1.681697e-01	1.260559e-01	4.616818e-02	2.501072e-01	5.694978e-02	3.384922e-01	1.387178e-01	1.332896e-01	3.895004e-01	4.314221e-01	1.437911e-01	1.374749e-01	2.873119e-01	2.680229e-01	2.303682e-01	1.475291e-01	3.540798e-01	3.286684e-01	1.414948e-01	7.784393e-02	4.519929e-01
1250000	-2.111840e+04	2.516194e+02	2.689431e+00	2.325405e-01	2.605762e-01	3.491720e-02	7.596295e-02	2.340469e-01	1.619562e-01	1.126045e-01	1.972677e-01	4.841703e-02	8.717335e-02	3.711004e-01	1.834370e-01	7.931994e-02	5.506622e-02	6.685855e-01	4.940389e-02	6.419746e-02	8.342701e-02	1.508669e-01	1.980986e-01	1.064952e-01	1.054077e-01	1.865204e-01	2.526110e-01	2.665099e-01	2.946119e-01	7.020510e-03	2.517916e-02	3.459243e-01	6.075424e-02	3.501921e-01	1.423122e-01	1.265731e-01	3.809226e-01	4.622690e-01	1.374192e-01	1.444435e-01	2.558684e-01	2.395160e-01	2.869544e-01	1.254493e-01	3.480804e-01	3.403551e-01	1.595094e-01	7.461488e-02	4.255206e-01
1255000	-2.112723e+04	2.607718e+02	2.583525e+00	2.216322e-01	2.767447e-01	3.059452e-02	5.684194e-02	2.380748e-01	1.761118e-01	1.572248e-01	1.884410e-01	8.805244e-02	5.508748e-02	3.196582e-01	1.915361e-01	7.873275e-02	2.306479e-02	6.305223e-01	5.747334e-02	1.206639e-01	8.954286e-02	2.214302e-01	1.578792e-01	1.083099e-01	8.779352e-02	1.955759e-01	2.290112e-01	3.020994e-01	2.090702e-01	2.034357e-01	5.707907e-02	1.898638e-01	3.845188e-02	3.496328e-01	1.351685e-01	1.368079e-01	3.783908e-01	4.114905e-01	1.507416e-01	1.567333e-01	2.810346e-01	3.563330e-01	1.490818e-01	1.135711e-01	3.810141e-01	3.455050e-01	1.533730e-01	8.616325e-02	4.149587e-01
1260000	-2.111493e+04	2.642409e+02	2.538180e+00	2.193164e-01	2.598198e-01	2.893842e-02	6.049657e-02	2.414494e-01	1.899794e-01	1.031694e-01	2.712850e-01	6.673025e-02	6.382305e-02	2.534838e-01	2.415086e-01	1.527149e-02	9.342601e-02	6.055050e-01	2.355241e-02	4.172397e-02	2.205211e-01	1.955457e-01	1.846078e-01	1.038011e-01	7.610910e-02	2.199079e-01	2.200283e-01	2.773533e-01	2.833992e-01	1.768241e-02	1.102461e-01	1.974450e-01	1.138740e-01	3.508187e-01	1.345474e-01	1.265518e-01	3.880820e-01	4.152350e-01	1.586995e-01	1.508309e-01	2.752346e-01	2.642789e-01	2.153081e-01	9.893584e-02	4.214771e-01	3.137641e-01	1.446461e-01	9.557651e-02	4.460134e-01
1265000	-2.111657e+04	2.477930e+02	2.756439e+00	2.245434e-01	2.833607e-01	2.848711e-02	6.388082e-02	2.441296e-01	1.555983e-01	1.454315e-01	2.343854e-01	9.089765e-02	4.167977e-02	3.800284e-01	1.075773e-01	1.839312e-02	1.036016e-01	6.721131e-01	6.259200e-03	1.075312e-01	9.210184e-02	1.916314e-01	1.861796e-01	9.749424e-02	8.136195e-02	1.919115e-01	2.514213e-01	4.005248e-01	2.880091e-01	3.328343e-02	1.349891e-01	8.037901e-02	6.281462e-02	3.547069e-01	1.401289e-01	1.293445e-01	3.758197e-01	3.699438e-01	1.691310e-01	1.762684e-01	2.846567e-01	4.037813e-01	2.364032e-01	1.197873e-01	2.400283e-01	3.395136e-01	1.417409e-01	8.560710e-02	4.331384e-01
1270000	-2.110658e+04	2.571634e+02	2.617659e+00	2.225750e-01	2.835046e-01	3.316911e-02	6.204140e-02	2.428973e-01	1.558125e-01	1.431070e-01	2.316602e-01	5.454633e-02	6.592226e-02	3.488112e-01	1.559530e-01	3.212474e-02	2.521539e-01	4.814100e-01	4.658668e-02	3.910519e-02	1.486195e-01	1.578273e-01	2.093797e-01	1.009729e-01	8.172681e-02	1.970936e-01	2.529996e-01	2.244516e-01	5.425393e-01	3.836332e-02	1.207408e-01	4.185595e-02	3.204904e-02	3.318984e-01	1.309623e-01	1.378983e-01	3.992411e-01	4.046569e-01	1.650205e-01	1.334931e-01	2.968295e-01	2.838324e-01	2.965105e-01	1.244517e-01	2.952054e-01	3.400409e-01	1.514828e-01	8.266724e-02	4.258090e-01
1275000	-2.110832e+04	2.495424e+02	2.732990e+00	2.180808e-01	2.648161e-01	3.349526e-02	6.820487e-02	2.472682e-01	1.681348e-01	1.427709e-01	2.304116e-01	6.357335e-02	3.342710e-02	3.666277e-01	1.631893e-01	1.601995e-01	2.704951e-01	3.905457e-01	1.401288e-01	3.064293e-02	7.987939e-03	1.862904e-01	2.072329e-01	9.305955e-02	6.380928e-02	2.197492e-01	2.298587e-01	1.437885e-01	4.518924e-01	1.949132e-02	1.089859e-01	2.494064e-01	2.643547e-02	3.531057e-01	1.359019e-01	1.387689e-01	3.722235e-01	3.813493e-01	1.771277e-01	1.673047e-01	2.742183e-01	2.311455e-01	2.303467e-01	1.268884e-01	4.116194e-01	3.514056e-01	1.417611e-01	7.189784e-02	4.349355e-01
1280000	-2.112934e+04	2.606138e+02	2.575674e+00	2.143204e-01	2.503890e-01	2.664002e-02	8.908234e-02	2.260713e-01	1.934970e-01	1.318761e-01	2.730658e-01	6.366778e-02	4.305114e-02	2.795224e-01	2.088168e-01	5.107413e-02	2.774397e-02	5.149644e-01	2.097165e-02	1.957202e-01	1.895257e-01	2.054024e-01	1.888119e-01	9.854389e-02	7.817162e-02	1.975090e-01	2.315612e-01	2.239032e-01	4.586805e-01	6.630470e-02	3.157073e-02	1.091417e-01	1.103992e-01	3.497474e-01	1.389791e-01	1.209107e-01	3.903628e-01	3.925862e-01	1.702865e-01	1.395646e-01	2.975627e-01	2.404758e-01	1.274180e-01	1.398673e-01	4.922390e-01	3.396814e-01	1.281890e-01	8.561962e-02	4.465099e-01
1285000	-2.111956e+04	2.458131e+02	2.790763e+00	2.396803e-01	2.677885e-01	2.998702e-02	6.935146e-02	2.234576e-01	1.697351e-01	1.228762e-01	2.727793e-01	8.837409e-02	7.469808e-02	2.836266e-01	1.576458e-01	7.999799e-02	6.279742e-02	3.774932e-01	1.238654e-01	9.599347e-02	2.598525e-01	1.558133e-01	2.328703e-01	1.168548e-01	6.428865e-02	1.717238e-01	2.584492e-01	3.690550e-01	1.941617e-01	2.529231e-02	3.225867e-02	2.612155e-01	1.180168e-01	3.372216e-01	1.359552e-01	1.362758e-01	3.905474e-01	4.018264e-01	1.689450e-01	1.513933e-01	2.778353e-01	2.969677e-01	3.379283e-01	8.421474e-02	2.808893e-01	3.564206e-01	1.618632e-01	8.552166e-02	3.961946e-01
1290000	-2.109798e+04	2.619135e+02	2.581444e+00	2.367666e-01	2.533183e-01	2.914521e-02	7.720299e-02	2.363949e-01	1.671721e-01	1.016387e-01	2.265664e-01	7.208974e-02	1.169711e-01	2.786293e-01	2.041049e-01	2.569174e-02	2.307032e-02	7.805971e-01	1.839866e-02	5.398268e-02	9.825947e-02	1.902328e-01	1.730175e-01	9.921967e-02	8.358318e-02	1.838243e-01	2.701225e-01	4.514583e-01	1.595332e-01	2.739037e-02	3.666201e-02	2.496011e-01	7.535506e-02	3.512329e-01	1.243001e-01	1.294239e-01	3.950430e-01	4.128035e-01	1.434037e-01	1.509575e-01	2.928353e-01	2.400939e-01	2.078966e-01	2.132786e-01	3.387309e-01	3.470613e-01	1.443058e-01	8.376957e-02	4.248633e-01
1295000	-2.110639e+04	2.526454e+02	2.705673e+00	2.159802e-01	2.547583e-01	3.024342e-02	7.974081e-02	2.431321e-01	1.761452e-01	1.335946e-01	2.628389e-01	7.390338e-02	5.941185e-02	2.725723e-01	1.976789e-01	1.901594e-02	5.434208e-02	7.671577e-01	4.953252e-03	7.630274e-02	7.822827e-02	2.054392e-01	1.729939e-01	9.614174e-02	6.318700e-02	2.032065e-01	2.590316e-01	3.079386e-01	2.864188e-01	6.906799e-02	3.337656e-02	2.022548e-01	1.009433e-01	3.494052e-01	1.430639e-01	1.295543e-01	3.779767e-01	4.137285e-01	1.736285e-01	1.373676e-01	2.752754e-01	2.849380e-01	1.835229e-01	9.241924e-02	4.391199e-01	3.470132e-01	1.448841e-01	8.833115e-02	4.197715e-01
1300000	-2.112177e+04	2.489056e+02	2.753190e+00	2.172417e-01	2.517864e-01	2.704939e-02	8.832512e-02	2.523747e-01	1.632227e-01	7.420035e-02	2.116911e-01	6.535593e-02	6.752660e-02	3.703821e-01	2.108439e-01	9.123549e-02	1.849647e-02	5.317759e-01	1.546696e-01	1.297579e-01	7.406465e-02	2.040530e-01	2.034224e-01	1.139473e-01	6.670453e-02	1.918856e-01	2.199871e-01	4.369515e-01	1.350657e-01	4.778644e-02	2.149813e-02	2.888695e-01	6.982875e-02	3.434069e-01	1.200835e-01	1.319053e-01	4.046043e-01	4.305460e-01	1.559279e-01	1.463983e-01	2.671277e-01	2.068026e-01	1.883766e-01	2.914044e-01	3.134163e-01	3.266730e-01	1.439047e-01	9.414346e-02	4.352789e-01
1305000	-2.110895e+04	2.589839e+02	2.618022e+00	2.335060e-01	2.580964e-01	3.145135e-02	6.954444e-02	2.414325e-01	1.659692e-01	7.989455e-02	1.976997e-01	8.319653e-02	6.588028e-02	3.832522e-01	1.900767e-01	2.360999e-01	1.266832e-02	2.761755e-01	2.584168e-02	3.083579e-01	1.408566e-01	1.676674e-01	2.046852e-01	1.195634e-01	6.225198e-02	2.105258e-01	2.353062e-01	4.207418e-01	3.319539e-01	3.619866e-03	6.346156e-02	1.454906e-01	3.473226e-02	3.550146e-01	1.362797e-01	1.329915e-01	3.757143e-01	4.143894e-01	1.419953e-01	1.729143e-01	2.707010e-01	3.718638e-01	1.510567e-01	9.490066e-02	3.821789e-01	3.441068e-01	1.483633e-01	9.445574e-02	4.130741e-01
1310000	-2.108872e+04	2.640492e+02	2.551889e+00	2.076026e-01	2.662673e-01	2.712578e-02	7.348967e-02	2.361144e-01	1.894003e-01	1.352803e-01	2.590964e-01	6.462051e-02	5.856470e-02	3.055549e-01	1.768832e-01	8.673416e-02	1.671572e-02	4.630813e-01	4.862834e-02	2.557388e-01	1.291017e-01	1.977317e-01	1.732925e-01	9.201090e-02	6.431452e-02	2.234788e-01	2.491716e-01	4.986883e-01	2.202850e-01	5.251275e-03	1.672416e-02	2.134769e-01	4.557437e-02	3.586457e-01	1.393715e-01	1.295388e-01	3.724440e-01	4.079565e-01	1.554127e-01	1.583184e-01	2.783123e-01	2.832091e-01	2.455767e-01	1.279854e-01	3.432288e-01	3.614221e-01	1.298671e-01	8.954387e-02	4.191670e-01
1315000	-2.111288e+04	2.461935e+02	2.795329e+00	2.346218e-01	2.497540e-01	3.063167e-02	7.040821e-02	2.533849e-01	1.611994e-01	1.285853e-01	1.707894e-01	7.441868e-02	7.702094e-02	3.634489e-01	1.857368e-01	9.848614e-02	1.263268e-02	6.027756e-01	1.634191e-02	1.553351e-01	1.144286e-01	1.759183e-01	1.809065e-01	9.748552e-02	5.934611e-02	2.175905e-01	2.687530e-01	5.612843e-01	1.647245e-01	7.675654e-02	2.155702e-02	1.592783e-01	1.639923e-02	3.389359e-01	1.216539e-01	1.508393e-01	3.885709e-01	4.348460e-01	1.308231e-01	1.685252e-01	2.658057e-01	4.000351e-01	1.566606e-01	1.047355e-01	3.385688e-01	3.660368e-01	1.351005e-01	8.759745e-02	4.112653e-01
1320000	-2.112561e+04	2.441763e+02	2.825309e+00	2.261956e-01	2.581705e-01	3.315135e-02	6.959889e-02	2.306015e-01	1.822821e-01	1.652498e-01	1.915691e-01	5.160754e-02	5.201403e-02	3.794430e-01	1.601165e-01	4.086292e-02	2.426256e-02	4.459188e-01	7.927193e-02	1.265771e-01	2.831066e-01	1.839552e-01	1.497794e-01	9.420816e-02	9.363581e-02	2.095339e-01	2.688876e-01	3.769688e-01	2.517780e-01	1.022693e-01	8.322740e-02	1.506526e-01	3.510396e-02	3.286582e-01	1.353323e-01	1.391198e-01	3.968897e-01	4.272535e-01	1.456581e-01	1.602387e-01	2.668497e-01	3.503069e-01	1.977360e-01	1.441823e-01	3.077748e-01	3.276689e-01	1.428965e-01	9.425276e-02	4.351818e-01
1325000	-2.111328e+04	2.606839e+02	2.586885e+00	2.317203e-01	2.627942e-01	2.945040e-02	4.785388e-02	2.619276e-01	1.662536e-01	1.312635e-01	2.190471e-01	5.397344e-02	6.828123e-02	3.961252e-01	1.313095e-01	1.607388e-01	5.497751e-02	5.529151e-01	7.917540e-03	1.115315e-01	1.119196e-01	1.750272e-01	1.846552e-01	8.266083e-02	1.091199e-01	1.880648e-01	2.604720e-01	4.417961e-01	1.867106e-01	1.411119e-02	6.076782e-02	1.810519e-01	1.155623e-01	3.517218e-01	1.337789e-01	1.328177e-01	3.816816e-01	4.082968e-01	1.534734e-01	1.391509e-01	2.990789e-01	2.036932e-01	2.980750e-01	1.411223e-01	3.571095e-01	3.236636e-01	1.581184e-01	6.900102e-02	4.492170e-01
1330000	-2.110945e+04	2.408226e+02	2.863162e+00	2.330029e-01	2.535854e-01	2.614108e-02	5.955189e-02	2.653103e-01	1.624084e-01	1.125882e-01	2.866711e-01	5.929018e-02	1.188723e-01	2.394305e-01	1.831476e-01	8.043781e-02	5.378105e-03	5.772760e-01	1.107329e-01	7.795455e-02	1.482206e-01	1.595820e-01	2.098558e-01	7.993170e-02	1.069756e-01	1.662019e-01	2.774530e-01	3.744754e-01	2.955470e-01	3.074616e-02	1.083988e-01	1.762259e-01	1.460671e-02	3.430693e-01	1.258194e-01	1.315672e-01	3.995440e-01	4.091817e-01	1.420215e-01	1.445841e-01	3.042127e-01	3.169669e-01	2.925257e-01	1.093032e-01	2.812042e-01	3.342482e-01	1.444762e-01	5.946243e-02	4.618131e-01
1335000	-2.109615e+04	2.468363e+02	2.776206e+00	2.317107e-01	2.420634e-01	3.330726e-02	6.233839e-02	2.625993e-01	1.679810e-01	1.329139e-01	2.421977e-01	5.095596e-02	3.960010e-02	3.524117e-01	1.819206e-01	4.326369e-02	2.133288e-03	5.962861e-01	7.527484e-02	2.121269e-01	7.091517e-02	1.741877e-01	1.854351e-01	8.984483e-02	8.003709e-02	1.862874e-01	2.842079e-01	4.326749e-01	3.401550e-01	5.006883e-02	1.576770e-02	1.384377e-01	2.289588e-02	3.276813e-01	1.334965e-01	1.517782e-01	3.870439e-01	4.176728e-01	1.363755e-01	1.575587e-01	2.883931e-01	2.476166e-01	2.279341e-01	1.451074e-01	3.793419e-01	3.623436e-01	1.503487e-01	7.134546e-02	4.159622e-01
1340000	-2.109701e+04	2.416898e+02	2.844107e+00	2.025968e-01	2.570103e-01	2.973165e-02	8.076149e-02	2.541572e-01	1.757426e-01	1.093974e-01	2.146808e-01	5.675501e-02	7.994056e-02	3.573503e-01	1.818760e-01	8.286687e-02	2.434324e-01	3.719000e-01	3.638380e-02	1.299500e-01	1.354669e-01	1.812909e-01	1.797233e-01	9.790543e-02	7.392135e-02	2.127287e-01	2.544304e-01	1.761699e-01	3.701042e-01	1.977720e-01	1.989183e-02	2.089941e-01	2.706805e-02	3.415241e-01	1.369740e-01	1.304129e-01	3.910890e-01	4.162683e-01	1.588037e-01	1.498432e-01	2.750849e-01	2.614928e-01	2.221938e-01	1.785415e-01	3.377720e-01	3.335450e-01	1.445468e-01	8.094435e-02	4.409638e-01
1345000	-2.111708e+04	2.404916e+02	2.870163e+00	2.377110e-01	2.430782e-01	3.081562e-02	8.049477e-02	2.486161e-01	1.592843e-01	8.568865e-02	2.185320e-01	8.285752e-02	6.657724e-02	3.498762e-01	1.964684e-01	2.815827e-02	4.061594e-01	2.691300e-01	8.954253e-02	1.237387e-01	8.327115e-02	1.828688e-01	1.739489e-01	1.194594e-01	5.716167e-02	2.356463e-01	2.309149e-01	2.426763e-01	3.561864e-01	9.516491e-02	3.878639e-02	2.054247e-01	6.176129e-02	3.440859e-01	1.270063e-01	1.333395e-01	3.955682e-01	4.338266e-01	1.439752e-01	1.648465e-01	2.573516e-01	3.490069e-01	1.858871e-01	1.809784e-01	2.841277e-01	3.473604e-01	1.348160e-01	9.328839e-02	4.245352e-01
1350000	-2.113334e+04	2.537947e+02	2.678414e+00	2.243561e-01	2.546503e-01	2.751390e-02	8.103991e-02	2.613540e-01	1.510858e-01	1.533583e-01	2.225205e-01	6.365897e-02	3.832622e-02	3.547167e-01	1.674193e-01	3.178792e-02	3.816827e-01	4.240064e-01	6.168211e-03	6.596669e-02	9.038812e-02	1.734204e-01	1.524089e-01	1.293542e-01	5.888954e-02	2.183963e-01	2.675306e-01	2.695237e-01	5.434632e-01	9.554280e-02	6.093345e-02	2.881281e-02	1.724105e-03	3.511552e-01	1.309557e-01	1.445299e-01	3.733593e-01	3.890058e-01	1.515853e-01	1.698869e-01	2.895221e-01	3.428380e-01	2.267368e-01	1.500277e-01	2.803975e-01	3.395231e-01	1.507308e-01	9.870240e-02	4.110438e-01
1355000	-2.112647e+04	2.434944e+02	2.808226e+00	2.429334e-01	2.525510e-01	3.139724e-02	6.740473e-02	2.474012e-01	1.583124e-01	1.177378e-01	2.199919e-01	8.740721e-02	5.146743e-02	3.370164e-01	1.863792e-01	1.029761e-02	5.409770e-01	2.397906e-01	1.227688e-01	2.991264e-02	5.625340e-02	1.472219e-01	1.603103e-01	1.027507e-01	1.144763e-01	1.896564e-01	2.855844e-01	5.702048e-01	2.456185e-01	7.766008e-02	2.003457e-02	2.724174e-02	5.924028e-02	3.349108e-01	1.312784e-01	1.428908e-01	3.909200e-01	4.405103e-01	1.528753e-01	1.402488e-01	2.663656e-01	3.616537e-01	2.633152e-01	7.200030e-02	3.030308e-01	3.368810e-01	1.617163e-01	7.474659e-02	4.266561e-01
1360000	-2.112877e+04	2.462614e+02	2.789467e+00	2.249051e-01	2.558764e-01	2.930407e-02	7.612358e-02	2.479631e-01	1.658277e-01	1.135349e-01	2.110383e-01	5.869954e-02	3.724265e-02	3.735160e-01	2.059685e-01	1.001008e-01	3.369998e-01	2.797900e-01	3.036826e-02	8.273156e-02	1.700096e-01	1.805456e-01	2.186091e-01	1.210165e-01	4.740151e-02	2.018065e-01	2.306209e-01	4.127670e-01	5.801076e-02	1.483260e-01	3.594805e-02	2.642724e-01	8.067586e-02	3.468994e-01	1.228737e-01	1.240856e-01	4.061414e-01	4.348011e-01	1.627223e-01	1.257002e-01	2.767764e-01	3.447371e-01	2.075821e-01	1.388487e-01	3.088321e-01	3.360854e-01	1.416421e-01	9.541782e-02	4.268546e-01
1365000	-2.112499e+04	2.356261e+02	2.946249e+00	2.455088e-01	2.484317e-01	2.851190e-02	6.298829e-02	2.526757e-01	1.618836e-01	1.447071e-01	2.042040e-01	6.975058e-02	4.639437e-02	3.826879e-01	1.522561e-01	7.906099e-02	3.003838e-01	2.958373e-01	5.025625e-04	9.916949e-02	2.250459e-01	1.435351e-01	1.715490e-01	1.051060e-01	8.541183e-02	1.849668e-01	3.094313e-01	3.788425e-01	1.154193e-01	1.687710e-01	5.418731e-02	2.749754e-01	7.804474e-03	3.410706e-01	1.346005e-01	1.322270e-01	3.921019e-01	3.597532e-01	1.671295e-01	1.944770e-01	2.786402e-01	2.430928e-01	2.215117e-01	1.780841e-01	3.573114e-01	3.701686e-01	1.521319e-01	7.060463e-02	4.070949e-01
1370000	-2.112920e+04	2.410282e+02	2.865393e+00	2.260654e-01	2.677538e-01	2.576246e-02	6.987361e-02	2.329789e-01	1.775659e-01	1.229624e-01	1.938587e-01	5.636777e-02	7.430867e-02	3.789406e-01	1.735619e-01	4.851350e-02	1.433831e-01	5.677423e-01	2.468196e-02	1.287151e-01	8.696397e-02	1.930907e-01	1.720444e-01	1.120547e-01	6.952002e-02	1.980836e-01	2.552066e-01	2.994920e-01	2.234046e-01	1.383095e-02	1.461131e-01	3.129423e-01	4.216975e-03	3.459746e-01	1.303990e-01	1.264403e-01	3.971861e-01	4.281712e-01	1.606910e-01	1.418995e-01	2.692382e-01	2.561004e-01	2.423678e-01	1.577190e-01	3.438128e-01	3.302614e-01	1.603249e-01	8.721379e-02	4.222000e-01
1375000	-2.112245e+04	2.381634e+02	2.894164e+00	2.275755e-01	2.688353e-01	3.131851e-02	6.971852e-02	2.307854e-01	1.717668e-01	1.107460e-01	2.502942e-01	6.034161e-02	5.717487e-02	3.546440e-01	1.667993e-01	1.642491e-02	8.578338e-02	6.723280e-01	2.335670e-03	9.093681e-02	1.321913e-01	1.979304e-01	2.155825e-01	8.490403e-02	6.632421e-02	1.838064e-01	2.514524e-01	1.959562e-01	3.931679e-01	2.745901e-02	1.259825e-01	1.917648e-01	6.566961e-02	3.320659e-01	1.318562e-01	1.356311e-01	4.004469e-01	3.950530e-01	1.598153e-01	1.440598e-01	3.010720e-01	3.138242e-01	2.975387e-01	1.133796e-01	2.752576e-01	3.577124e-01	1.367537e-01	7.640350e-02	4.291304e-01
1380000	-2.111196e+04	2.372798e+02	2.899083e+00	2.151605e-01	2.533325e-01	2.896451e-02	6.458132e-02	2.561272e-01	1.818340e-01	1.410867e-01	2.600612e-01	7.968994e-02	4.360996e-02	3.233492e-01	1.522030e-01	4.079123e-02	3.158276e-01	3.801161e-01	1.660866e-02	9.002365e-02	1.566328e-01	1.906123e-01	2.440066e-01	1.081517e-01	5.918143e-02	1.618894e-01	2.361586e-01	3.133983e-01	1.228460e-01	1.484141e-01	1.810421e-02	3.823203e-01	1.491708e-02	3.453607e-01	1.262667e-01	1.326133e-01	3.957593e-01	4.074683e-01	1.512117e-01	1.524158e-01	2.889042e-01	3.500478e-01	2.069562e-01	9.555088e-02	3.474451e-01	3.076329e-01	1.630772e-01	8.503586e-02	4.442540e-01
1385000	-2.112122e+04	2.411876e+02	2.859032e+00	2.167177e-01	2.450737e-01	2.838339e-02	9.211459e-02	2.614372e-01	1.562734e-01	1.119099e-01	2.201163e-01	9.851593e-02	5.150007e-02	3.631634e-01	1.547944e-01	5.068564e-03	3.212348e-01	4.919718e-01	1.590819e-02	1.580935e-01	7.723135e-03	1.618535e-01	2.109786e-01	9.410452e-02	8.694286e-02	1.857902e-01	2.603303e-01	3.594618e-01	1.717124e-01	1.892113e-01	1.827551e-02	2.060576e-01	5.528137e-02	3.472338e-01	1.273194e-01	1.443579e-01	3.810889e-01	4.003118e-01	1.624972e-01	1.625083e-01	2.746827e-01	2.571462e-01	2.240926e-01	2.289149e-01	2.898463e-01	3.321919e-01	1.509598e-01	7.671511e-02	4.401331e-01
1390000	-2.110575e+04	2.384063e+02	2.894661e+00	2.351026e-01	2.495695e-01	2.586055e-02	7.616652e-02	2.383508e-01	1.749501e-01	1.008940e-01	2.373119e-01	5.494064e-02	9.956711e-02	3.339889e-01	1.732975e-01	6.133735e-02	2.904530e-01	3.939223e-01	2.244526e-02	8.406376e-02	1.477783e-01	1.739572e-01	1.900220e-01	8.199144e-02	6.093454e-02	1.976801e-01	2.954148e-01	6.089582e-01	1.833822e-01	1.520242e-02	3.983113e-02	1.159095e-01	3.671644e-02	3.461240e-01	1.265731e-01	1.404388e-01	3.868641e-01	3.954521e-01	1.759602e-01	1.443361e-01	2.842515e-01	2.888349e-01	2.095927e-01	1.616396e-01	3.399328e-01	3.597565e-01	1.411320e-01	8.066088e-02	4.184506e-01
1395000	-2.113172e+04	2.485104e+02	2.758465e+00	2.082113e-01	2.545456e-01	3.305905e-02	6.015940e-02	2.783297e-01	1.656950e-01	1.431340e-01	2.031653e-01	6.198459e-02	7.217362e-02	3.365034e-01	1.830391e-01	5.699401e-02	2.663572e-02	4.582244e-01	3.872480e-02	1.995024e-01	2.199186e-01	1.608393e-01	2.348186e-01	1.109809e-01	8.995135e-02	1.741902e-01	2.292197e-01	6.130518e-01	1.490909e-01	2.370024e-02	6.958136e-03	1.529365e-01	5.426244e-02	3.591961e-01	1.374600e-01	1.283319e-01	3.750120e-01	4.049324e-01	1.378264e-01	1.780920e-01	2.791492e-01	2.653964e-01	1.960351e-01	1.821620e-01	3.564065e-01	3.249005e-01	1.570467e-01	7.556091e-02	4.424919e-01
1400000	-2.110812e+04	2.539485e+02	2.675879e+00	2.308834e-01	2.608506e-01	3.221660e-02	5.851696e-02	2.480779e-01	1.694545e-01	1.354909e-01	2.798607e-01	8.647584e-02	4.900239e-02	3.041911e-01	1.449791e-01	9.936268e-02	1.979665e-01	5.341901e-01	4.826710e-02	9.086705e-02	2.934649e-02	1.795827e-01	1.857731e-01	1.017348e-01	9.878153e-02	2.059375e-01	2.281903e-01	2.713916e-01	3.122095e-01	2.191923e-02	6.976259e-02	2.744118e-01	5.030518e-02	3.370769e-01	1.354075e-01	1.389776e-01	3.885381e-01	3.855893e-01	1.787303e-01	1.529870e-01	2.826933e-01	1.852023e-01	2.805173e-01	1.499661e-01	3.843142e-01	3.313861e-01	1.333005e-01	9.049615e-02	4.448172e-01
1405000	-2.111745e+04	2.451024e+02	2.792183e+00	2.423731e-01	2.598001e-01	3.269717e-02	7.151288e-02	2.397522e-01	1.538646e-01	1.204722e-01	1.993184e-01	6.144619e-02	8.396003e-02	3.161796e-01	2.186236e-01	1.440128e-01	2.271689e-02	5.263716e-01	1.219787e-01	6.859570e-02	1.163243e-01	1.897489e-01	2.215210e-01	1.002609e-01	5.055000e-02	2.037076e-01	2.342116e-01	2.798261e-01	4.396642e-01	8.704607e-03	4.182393e-02	2.274293e-01	2.551797e-03	3.280906e-01	1.377614e-01	1.409114e-01	3.932365e-01	4.261131e-01	1.580821e-01	1.567893e-01	2.590154e-01	2.801360e-01	2.013016e-01	1.148567e-01	4.037057e-01	3.373294e-01	1.410532e-01	8.799629e-02	4.336212e-01
1410000	-2.112388e+04	2.520839e+02	2.711222e+00	2.308468e-01	2.746118e-01	2.842672e-02	6.158118e-02	2.450734e-01	1.594600e-01	1.581192e-01	2.330486e-01	6.265826e-02	3.811340e-02	3.696606e-01	1.383999e-01	7.589772e-02	1.426592e-01	3.351966e-01	2.080488e-01	7.343763e-02	1.647601e-01	1.290447e-01	2.062357e-01	7.589337e-02	8.813940e-02	1.714815e-01	3.292053e-01	4.779925e-01	2.122567e-01	3.404833e-02	3.023207e-02	2.127750e-01	3.269539e-02	3.478906e-01	1.399059e-01	1.266911e-01	3.855124e-01	3.893588e-01	1.675631e-01	1.521315e-01	2.909466e-01	3.621876e-01	2.379208e-01	5.932612e-02	3.405655e-01	3.358496e-01	1.460724e-01	6.887424e-02	4.492038e-01
1415000	-2.110670e+04	2.362879e+02	2.938456e+00	2.271516e-01	2.732911e-01	2.869542e-02	6.891242e-02	2.502210e-01	1.517285e-01	7.944643e-02	2.611735e-01	7.765951e-02	4.472189e-02	3.506839e-01	1.863148e-01	1.917976e-01	1.087065e-01	3.566611e-01	1.653504e-02	1.155789e-01	2.107208e-01	1.671015e-01	1.915593e-01	8.688621e-02	8.139128e-02	1.944515e-01	2.786102e-01	4.322031e-01	3.453895e-01	5.476213e-03	7.679582e-02	7.640052e-02	6.373483e-02	3.363950e-01	1.381384e-01	1.446987e-01	3.807679e-01	4.056558e-01	1.773256e-01	1.556724e-01	2.613462e-01	3.068627e-01	1.752397e-01	8.921345e-02	4.286841e-01	3.580031e-01	1.567066e-01	7.555541e-02	4.097348e-01
1420000	-2.110098e+04	2.365701e+02	2.930574e+00	2.079150e-01	2.600619e-01	2.919025e-02	9.787204e-02	2.511100e-01	1.538508e-01	1.166499e-01	2.572249e-01	6.318317e-02	9.820611e-02	2.800560e-01	1.846798e-01	1.066894e-02	4.656054e-02	4.558849e-01	4.895052e-02	1.675797e-01	2.703554e-01	1.581804e-01	1.768830e-01	1.072700e-01	8.259163e-02	1.856414e-01	2.894335e-01	3.141789e-01	4.536567e-01	7.526933e-02	3.471425e-02	1.115091e-01	1.067164e-02	3.617241e-01	1.371208e-01	1.252019e-01	3.759532e-01	4.043213e-01	1.854029e-01	1.268853e-01	2.833905e-01	3.432288e-01	2.439187e-01	1.829636e-01	2.298890e-01	3.514058e-01	1.493479e-01	8.159243e-02	4.176539e-01
1425000	-2.111145e+04	2.430429e+02	2.779628e+00	2.129964e-01	2.743884e-01	2.856010e-02	6.669699e-02	2.391841e-01	1.781740e-01	1.286696e-01	2.706641e-01	5.506689e-02	6.775137e-02	2.842528e-01	1.935953e-01	7.463019e-02	1.088808e-01	5.689226e-01	2.504725e-02	8.175381e-02	1.407653e-01	1.877672e-01	2.217782e-01	9.028718e-02	8.379843e-02	1.662346e-01	2.501344e-01	4.164630e-01	3.258289e-01	6.228531e-02	9.759409e-02	7.846314e-02	1.936561e-02	3.489609e-01	1.337873e-01	1.420757e-01	3.751760e-01	4.067911e-01	1.673354e-01	1.473411e-01	2.785324e-01	2.167495e-01	2.624173e-01	1.468493e-01	3.739839e-01	3.290554e-01	1.426381e-01	8.227808e-02	4.460284e-01
1430000	-2.110834e+04	2.570486e+02	2.625488e+00	2.475900e-01	2.655987e-01	3.259807e-02	6.009620e-02	2.435943e-01	1.505228e-01	1.144024e-01	2.618135e-01	7.126877e-02	4.492467e-02	2.746380e-01	2.329527e-01	4.501695e-02	1.217286e-02	4.149565e-01	2.341442e-03	1.362125e-01	3.892997e-01	1.613107e-01	2.106098e-01	8.073331e-02	1.071283e-01	1.503106e-01	2.899073e-01	5.511492e-01	1.890919e-01	8.664927e-02	5.689726e-02	9.491500e-02	2.129739e-02	3.282450e-01	1.314933e-01	1.439442e-01	3.963175e-01	4.071192e-01	1.566508e-01	1.618245e-01	2.744055e-01	2.792609e-01	2.608638e-01	1.396540e-01	3.202213e-01	3.529340e-01	1.548542e-01	6.660101e-02	4.256108e-01
1435000	-2.112942e+04	2.410080e+02	2.835047e+00	2.164745e-01	2.591677e-01	3.442871e-02	7.836056e-02	2.370076e-01	1.745609e-01	1.513501e-01	1.810418e-01	5.128723e-02	2.623474e-02	4.258928e-01	1.641933e-01	3.407760e-02	1.962280e-02	3.274894e-01	4.171785e-01	1.264061e-01	7.522564e-02	1.417170e-01	1.818782e-01	8.787270e-02	1.033239e-01	1.999050e-01	2.853032e-01	4.011876e-01	2.212702e-01	9.222098e-03	2.039389e-01	1.115981e-01	5.278315e-02	3.394655e-01	1.394032e-01	1.325333e-01	3.885980e-01	4.038418e-01	1.413931e-01	1.921535e-01	2.626116e-01	3.639009e-01	2.384112e-01	7.203491e-02	3.256531e-01	3.744738e-01	1.526657e-01	6.902440e-02	4.038361e-01
1440000	-2.111816e+04	2.499355e+02	2.748722e+00	2.401994e-01	2.501808e-01	3.154541e-02	6.057913e-02	2.517979e-01	1.656974e-01	1.320395e-01	2.408294e-01	6.961823e-02	7.007983e-02	2.763545e-01	2.110785e-01	1.157205e-01	9.447364e-02	3.824377e-01	1.798008e-01	1.164035e-01	1.111639e-01	1.740158e-01	2.131334e-01	9.021871e-02	6.428823e-02	1.779765e-01	2.803674e-01	3.435310e-01	3.468060e-01	6.298929e-02	1.455132e-02	2.086230e-01	2.349935e-02	3.355404e-01	1.326102e-01	1.382290e-01	3.936204e-01	4.320469e-01	1.677476e-01	1.429744e-01	2.572311e-01	3.042185e-01	2.034503e-01	1.741804e-01	3.181508e-01	3.546013e-01	1.350188e-01	8.089417e-02	4.294858e-01
1445000	-2.110563e+04	2.531230e+02	2.700766e+00	2.420960e-01	2.539729e-01	2.796256e-02	5.799620e-02	2.454405e-01	1.725319e-01	1.146235e-01	2.168160e-01	5.411109e-02	5.985877e-02	4.260893e-01	1.285013e-01	2.367096e-02	3.640531e-01	2.388213e-01	1.949433e-02	5.959694e-02	2.943634e-01	1.597463e-01	1.914363e-01	1.046458e-01	9.819624e-02	1.703529e-01	2.756225e-01	3.893018e-01	2.774826e-01	3.394701e-03	3.003941e-02	2.340587e-01	6.572279e-02	3.329442e-01	1.373836e-01	1.393099e-01	3.903623e-01	4.237739e-01	1.542525e-01	1.535816e-01	2.683920e-01	3.346004e-01	2.005825e-01	1.149281e-01	3.498890e-01	3.327447e-01	1.529291e-01	8.189269e-02	4.324335e-01
1450000	-2.112132e+04	2.319028e+02	3.002248e+00	2.297637e-01	2.620310e-01	2.947275e-02	6.039511e-02	2.557771e-01	1.625604e-01	1.360605e-01	1.876478e-01	5.238304e-02	5.154425e-02	4.051480e-01	1.672163e-01	2.557777e-03	2.565474e-01	6.028067e-01	6.252016e-03	5.470137e-02	7.713478e-02	1.711157e-01	1.891976e-01	1.017293e-01	8.749728e-02	1.940866e-01	2.563735e-01	5.675425e-01	2.100989e-01	3.357139e-02	7.829594e-02	6.730049e-02	4.319077e-02	3.271261e-01	1.376806e-01	1.387812e-01	3.964121e-01	4.394787e-01	1.277555e-01	1.690857e-01	2.636801e-01	2.922830e-01	2.083368e-01	7.642056e-02	4.229597e-01	3.231721e-01	1.535447e-01	8.765111e-02	4.356321e-01
1455000	-2.109570e+04	2.312649e+02	3.024098e+00	2.262276e-01	2.515584e-01	2.758871e-02	6.559814e-02	2.534805e-01	1.755467e-01	9.872602e-02	2.180813e-01	6.596357e-02	6.854555e-02	3.061256e-01	2.425580e-01	3.900068e-02	4.773365e-02	4.967947e-01	2.796144e-02	1.165366e-01	2.719730e-01	1.491132e-01	1.988269e-01	8.462608e-02	7.680797e-02	2.019414e-01	2.886845e-01	3.134053e-01	3.339017e-01	1.012292e-02	2.975075e-02	9.671161e-02	2.161077e-01	3.541725e-01	1.260669e-01	1.347117e-01	3.850488e-01	4.374121e-01	1.465564e-01	1.622945e-01	2.537370e-01	3.578327e-01	2.456074e-01	1.138376e-01	2.827223e-01	3.652087e-01	1.475652e-01	7.128151e-02	4.159446e-01
1460000	-2.109326e+04	2.446801e+02	2.794470e+00	2.333925e-01	2.761307e-01	3.024804e-02	5.857738e-02	2.235803e-01	1.780711e-01	1.701917e-01	2.741045e-01	2.830248e-02	5.689631e-02	3.179670e-01	1.525379e-01	5.578780e-02	2.357922e-02	4.011347e-01	2.258744e-02	9.151548e-02	4.053953e-01	1.598487e-01	2.292834e-01	9.505701e-02	6.360064e-02	1.728582e-01	2.793519e-01	3.484284e-01	3.585719e-01	4.380394e-02	6.611036e-02	9.285517e-02	9.023022e-02	3.496572e-01	1.352575e-01	1.322095e-01	3.828758e-01	4.217195e-01	1.439517e-01	1.492172e-01	2.851116e-01	3.256927e-01	2.045681e-01	8.255713e-02	3.871821e-01	3.523600e-01	1.513735e-01	6.453087e-02	4.317357e-01
1465000	-2.111423e+04	2.461787e+02	2.795460e+00	2.640219e-01	2.514347e-01	3.057821e-02	5.478508e-02	2.458740e-01	1.533062e-01	1.355429e-01	2.270209e-01	5.055498e-02	5.679019e-02	3.427333e-01	1.873577e-01	1.290556e-01	1.792735e-01	1.717655e-01	1.298495e-02	1.123820e-01	3.945385e-01	1.757372e-01	1.898457e-01	8.980673e-02	5.978480e-02	2.050480e-01	2.797775e-01	4.410455e-01	3.667667e-01	1.641265e-02	4.488482e-02	7.674910e-02	5.414121e-02	3.224432e-01	1.335728e-01	1.387945e-01	4.051895e-01	4.161810e-01	1.478498e-01	1.658487e-01	2.701205e-01	3.077924e-01	1.715951e-01	1.031785e-01	4.174341e-01	3.372123e-01	1.564917e-01	7.795556e-02	4.283405e-01
1470000	-2.111533e+04	2.396402e+02	2.874049e+00	2.222468e-01	2.596980e-01	2.765036e-02	7.702668e-02	2.461979e-01	1.671802e-01	1.486670e-01	2.846025e-01	4.403039e-02	4.110846e-02	3.335281e-01	1.480635e-01	1.984725e-02	3.262670e-02	3.737203e-01	1.960612e-01	2.078586e-02	3.569587e-01	1.864741e-01	1.932355e-01	9.234432e-02	5.728257e-02	1.992295e-01	2.714339e-01	5.456091e-01	2.942777e-01	2.886512e-02	4.683594e-02	6.580548e-02	1.860668e-02	3.344656e-01	1.350533e-01	1.391984e-01	3.912826e-01	3.968396e-01	1.492128e-01	1.504181e-01	3.035295e-01	2.490131e-01	2.520595e-01	7.879964e-02	4.201277e-01	3.460168e-01	1.428177e-01	8.529942e-02	4.258660e-01
1475000	-2.111654e+04	2.521378e+02	2.679903e+00	2.428475e-01	2.757532e-01	2.826922e-02	6.684282e-02	2.243709e-01	1.619163e-01	8.817188e-02	1.606417e-01	7.246883e-02	5.728000e-02	4.408706e-01	1.805670e-01	1.094437e-02	7.069888e-02	4.573540e-01	9.750667e-02	5.121426e-02	3.122819e-01	1.776598e-01	1.789131e-01	9.504885e-02	9.030507e-02	1.748315e-01	2.832416e-01	2.164571e-01	5.103354e-01	3.457690e-02	3.433167e-02	1.964013e-01	7.897705e-03	3.215378e-01	1.383217e-01	1.380603e-01	4.020802e-01	4.092297e-01	1.787079e-01	1.647794e-01	2.472830e-01	3.344984e-01	2.626199e-01	8.302233e-02	3.198593e-01	3.423291e-01	1.511722e-01	6.442116e-02	4.420774e-01
1480000	-2.111367e+04	2.510391e+02	2.679421e+00	2.224670e-01	2.731699e-01	2.616433e-02	8.858491e-02	2.300814e-01	1.595325e-01	1.270263e-01	1.953871e-01	8.400595e-02	6.844692e-02	3.424661e-01	1.826676e-01	1.802661e-02	1.520798e-01	6.412893e-01	5.317110e-02	4.448734e-02	9.094576e-02	2.009654e-01	1.879315e-01	1.098505e-01	1.003694e-01	2.067560e-01	1.941271e-01	6.262586e-01	1.846945e-01	1.736306e-02	3.239070e-02	1.303775e-01	8.915646e-03	3.189092e-01	1.385162e-01	1.383792e-01	4.041954e-01	4.292356e-01	1.373400e-01	1.687207e-01	2.647036e-01	2.580888e-01	2.170549e-01	1.418595e-01	3.829968e-01	3.412187e-01	1.413767e-01	8.150056e-02	4.359040e-01
1485000	-2.110513e+04	2.400429e+02	2.856396e+00	2.314893e-01	2.629030e-01	2.906117e-02	6.473451e-02	2.407020e-01	1.711101e-01	1.151748e-01	2.550915e-01	5.789279e-02	6.107919e-02	2.875198e-01	2.232419e-01	2.725512e-02	1.264354e-01	6.985870e-01	3.578084e-03	9.149265e-02	5.265174e-02	1.857443e-01	1.532951e-01	1.029248e-01	9.841037e-02	2.263966e-01	2.332289e-01	5.350545e-01	2.273755e-01	5.876724e-02	5.818904e-02	1.122095e-01	8.404246e-03	3.356318e-01	1.381034e-01	1.388796e-01	3.873852e-01	4.381708e-01	1.632237e-01	1.379419e-01	2.606636e-01	2.565429e-01	1.485378e-01	1.686099e-01	4.263094e-01	3.470452e-01	1.292735e-01	9.657910e-02	4.271022e-01
1490000	-2.112108e+04	2.330613e+02	2.967334e+00	2.200400e-01	2.668287e-01	3.294606e-02	7.330417e-02	2.429775e-01	1.639036e-01	1.062031e-01	2.676127e-01	7.783154e-02	6.860056e-02	2.805735e-01	1.991786e-01	6.305946e-02	2.393104e-01	2.836541e-01	6.052779e-02	1.463791e-01	2.070691e-01	1.705837e-01	1.801055e-01	9.463600e-02	9.612385e-02	1.816587e-01	2.768923e-01	5.273530e-01	2.160844e-01	3.212435e-02	1.244770e-01	8.640768e-02	1.355356e-02	3.354527e-01	1.278533e-01	1.379833e-01	3.987108e-01	3.736749e-01	1.688937e-01	1.520279e-01	3.054035e-01	3.252575e-01	1.972770e-01	1.248499e-01	3.526156e-01	3.562561e-01	1.653484e-01	7.722435e-02	4.011711e-01
1495000	-2.111514e+04	2.320749e+02	3.003440e+00	2.184957e-01	2.650398e-01	3.147774e-02	6.052882e-02	2.384977e-01	1.859602e-01	1.384889e-01	2.339728e-01	6.641783e-02	5.187423e-02	3.203869e-01	1.888594e-01	3.622850e-02	3.682867e-02	4.865948e-01	7.645154e-02	9.479232e-02	2.691042e-01	1.518504e-01	1.980923e-01	7.421851e-02	1.018763e-01	1.753206e-01	2.986418e-01	4.165486e-01	1.921869e-01	9.610830e-02	3.304428e-03	2.786997e-01	1.315201e-02	3.371157e-01	1.451408e-01	1.354680e-01	3.822755e-01	4.206683e-01	1.530580e-01	1.498298e-01	2.764438e-01	2.299614e-01	2.444294e-01	7.358902e-02	4.520201e-01	3.852424e-01	1.565244e-01	6.616273e-02	3.920705e-01
1500000	-2.111898e+04	2.475243e+02	2.778121e+00	2.196917e-01	2.605013e-01	3.260206e-02	7.777369e-02	2.410597e-01	1.683716e-01	1.202723e-01	2.233727e-01	5.098041e-02	1.119321e-01	3.603920e-01	1.330506e-01	1.485671e-02	1.903409e-01	4.147793e-01	1.779051e-02	1.251398e-01	2.370928e-01	1.409658e-01	2.199159e-01	9.213548e-02	6.580738e-02	1.746358e-01	3.065396e-01	3.768104e-01	4.016263e-01	1.562032e-02	3.360805e-02	1.064740e-01	6.586098e-02	3.429161e-01	1.333525e-01	1.317260e-01	3.920055e-01	4.259536e-01	1.547990e-01	1.617271e-01	2.575203e-01	3.841206e-01	1.491577e-01	1.329101e-01	3.338115e-01	3.348911e-01	1.588990e-01	6.763205e-02	4.385779e-01
1505000	-2.111238e+04	2.471448e+02	2.783860e+00	2.212773e-01	2.473612e-01	3.581467e-02	7.995323e-02	2.496137e-01	1.659798e-01	1.000356e-01	2.349023e-01	8.711490e-02	6.772609e-02	2.877639e-01	2.224572e-01	2.886060e-02	1.487308e-01	4.449012e-01	2.318678e-02	1.031753e-01	2.511453e-01	1.505688e-01	2.043350e-01	8.246432e-02	5.096815e-02	2.008696e-01	3.107941e-01	4.607252e-01	2.672138e-01	5.023741e-02	4.516591e-02	1.724921e-01	4.165598e-03	3.549347e-01	1.360454e-01	1.283323e-01	3.806876e-01	4.331141e-01	1.690825e-01	1.535365e-01	2.442669e-01	4.351447e-01	2.486933e-01	1.014496e-01	2.147124e-01	3.584708e-01	1.657293e-01	7.619493e-02	3.996050e-01
1510000	-2.111040e+04	2.550868e+02	2.657422e+00	2.246290e-01	2.413366e-01	2.814352e-02	7.839991e-02	2.526813e-01	1.748097e-01	9.635493e-02	2.542789e-01	5.657537e-02	5.061308e-02	3.679250e-01	1.742527e-01	1.247886e-02	4.683442e-02	4.527102e-01	1.765507e-01	5.463192e-02	2.567939e-01	1.444448e-01	2.065490e-01	8.523711e-02	6.599623e-02	1.884860e-01	3.092868e-01	2.547786e-01	3.267052e-01	6.136323e-02	9.374843e-02	1.940946e-01	6.930989e-02	3.473727e-01	1.357124e-01	1.328834e-01	3.840316e-01	4.457180e-01	1.439741e-01	1.575794e-01	2.527285e-01	3.351094e-01	2.107674e-01	7.763998e-02	3.764833e-01	3.672033e-01	1.486150e-01	6.096978e-02	4.232119e-01
1515000	-2.112342e+04	2.414902e+02	2.854810e+00	2.045771e-01	2.835949e-01	2.959655e-02	7.563543e-02	2.251621e-01	1.814339e-01	8.624798e-02	2.192026e-01	6.963164e-02	9.268833e-02	3.426787e-01	1.895507e-01	2.225140e-02	2.081443e-01	5.585661e-01	4.557792e-02	4.034539e-02	1.251149e-01	1.737561e-01	1.717437e-01	1.067744e-01	6.681580e-02	1.864104e-01	2.944996e-01	2.628042e-01	1.848015e-01	2.325191e-02	8.189864e-02	4.349893e-01	1.225443e-02	3.397780e-01	1.343135e-01	1.227061e-01	4.032024e-01	4.325509e-01	1.690858e-01	1.551993e-01	2.431641e-01	3.545479e-01	2.653673e-01	6.772044e-02	3.123644e-01	3.561123e-01	1.501111e-01	7.609870e-02	4.176779e-01
1520000	-2.113143e+04	2.452666e+02	2.810075e+00	2.341981e-01	2.647253e-01	2.949086e-02	7.528249e-02	2.407758e-01	1.555275e-01	1.535722e-01	1.771831e-01	7.522852e-02	9.806915e-02	3.570284e-01	1.389186e-01	1.341211e-01	3.384330e-02	4.385986e-01	2.508105e-02	5.986270e-02	3.084932e-01	1.989996e-01	2.083612e-01	8.305021e-02	7.209124e-02	1.823416e-01	2.551562e-01	3.297119e-01	2.334165e-01	9.641097e-02	3.281205e-02	1.909222e-01	1.167264e-01	3.292284e-01	1.409644e-01	1.267634e-01	4.030438e-01	4.098699e-01	1.457225e-01	1.781797e-01	2.662278e-01	2.533832e-01	3.205294e-01	8.863389e-02	3.374534e-01	3.441067e-01	1.406082e-01	7.234075e-02	4.429443e-01
1525000	-2.111730e+04	2.498980e+02	2.719347e+00	2.208177e-01	2.432010e-01	3.141533e-02	8.322165e-02	2.383252e-01	1.830191e-01	1.107305e-01	2.803432e-01	6.252675e-02	2.839705e-02	2.961692e-01	2.218333e-01	3.783598e-02	9.725751e-02	2.427717e-01	1.054618e-02	1.038437e-01	5.077450e-01	1.925663e-01	1.493701e-01	1.022537e-01	8.295463e-02	2.189284e-01	2.539268e-01	4.846943e-01	1.796514e-01	3.564802e-02	4.528410e-02	2.393983e-01	1.532389e-02	3.365132e-01	1.353032e-01	1.347696e-01	3.934140e-01	4.141561e-01	1.620481e-01	1.564268e-01	2.673689e-01	4.823665e-01	1.746402e-01	1.662181e-01	1.767753e-01	3.369664e-01	1.370981e-01	8.702197e-02	4.389135e-01
1530000	-2.112579e+04	2.561908e+02	2.646584e+00	2.206219e-01	2.539923e-01	3.150116e-02	7.862252e-02	2.498590e-01	1.654031e-01	9.601500e-02	2.902231e-01	5.361107e-02	4.905759e-02	3.608307e-01	1.502625e-01	7.578104e-02	2.446865e-01	2.775633e-01	8.299401e-02	7.488111e-02	2.440940e-01	1.907293e-01	1.819641e-01	1.080242e-01	7.507157e-02	1.984011e-01	2.458098e-01	5.345565e-01	1.765952e-01	4.387660e-02	3.838321e-02	5.992717e-02	1.466613e-01	3.472129e-01	1.393790e-01	1.372216e-01	3.761865e-01	4.407143e-01	1.509281e-01	1.384526e-01	2.699050e-01	3.435498e-01	2.342633e-01	8.573738e-02	3.364495e-01	3.263951e-01	1.564540e-01	9.203582e-02	4.251151e-01
1535000	-2.111708e+04	2.629020e+02	2.559706e+00	2.167380e-01	2.531889e-01	3.110806e-02	5.860772e-02	2.617063e-01	1.786510e-01	9.518945e-02	3.276268e-01	5.845683e-02	1.101897e-01	2.491719e-01	1.593653e-01	4.809897e-02	5.311774e-02	4.533055e-01	1.543344e-01	1.827780e-02	2.728655e-01	1.945737e-01	2.048972e-01	1.075863e-01	8.040450e-02	1.970309e-01	2.155074e-01	3.342638e-01	4.121720e-01	4.066805e-02	2.038820e-02	1.755633e-01	1.694470e-02	3.436949e-01	1.369641e-01	1.322311e-01	3.871099e-01	4.129075e-01	1.458759e-01	1.216001e-01	3.196164e-01	2.812200e-01	3.156148e-01	9.573803e-02	3.074272e-01	3.411641e-01	1.401861e-01	8.595054e-02	4.326992e-01
1540000	-2.108413e+04	2.650585e+02	2.521919e+00	2.287229e-01	2.532586e-01	3.068880e-02	8.662185e-02	2.419224e-01	1.587854e-01	1.365390e-01	2.580551e-01	5.617130e-02	6.225365e-02	3.204564e-01	1.665245e-01	3.267952e-02	5.333713e-02	1.866589e-01	1.474495e-01	2.541759e-02	5.544574e-01	1.806286e-01	2.143001e-01	9.139920e-02	6.671410e-02	1.840730e-01	2.628851e-01	3.476479e-01	3.603078e-01	2.656003e-02	1.607927e-02	1.859220e-01	6.348301e-02	3.430042e-01	1.264999e-01	1.433318e-01	3.871640e-01	4.122728e-01	1.485277e-01	1.587160e-01	2.804834e-01	2.590809e-01	2.113275e-01	6.209604e-02	4.674956e-01	3.547509e-01	1.457964e-01	7.302075e-02	4.264320e-01
1545000	-2.112033e+04	2.532098e+02	2.682052e+00	2.278967e-01	2.478808e-01	2.584598e-02	7.001384e-02	2.613171e-01	1.670456e-01	1.511338e-01	1.957634e-01	6.725674e-02	6.913033e-02	3.592881e-01	1.574277e-01	2.752451e-02	5.451472e-02	4.973723e-01	1.800950e-03	5.336450e-02	3.654230e-01	2.029643e-01	1.826517e-01	9.608924e-02	8.613962e-02	1.927612e-01	2.393939e-01	5.632080e-01	2.296324e-01	3.033025e-02	1.084687e-01	4.798995e-02	2.037070e-02	3.440256e-01	1.281416e-01	1.445284e-01	3.833043e-01	4.208463e-01	1.205521e-01	1.447269e-01	3.138747e-01	2.502715e-01	2.163060e-01	1.178255e-01	4.155970e-01	3.364781e-01	1.409623e-01	8.777975e-02	4.347799e-01
1550000	-2.114878e+04	2.577064e+02	2.616419e+00	2.327646e-01	2.692256e-01	3.159611e-02	6.252931e-02	2.509815e-01	1.529029e-01	1.314982e-01	2.487685e-01	3.114761e-02	8.571574e-02	3.682291e-01	1.346409e-01	1.054602e-01	1.754682e-02	4.691933e-01	1.208488e-02	1.207614e-01	2.749534e-01	1.546876e-01	2.056942e-01	8.418082e-02	9.091484e-02	1.761181e-01	2.884043e-01	4.978460e-01	2.785708e-01	5.771671e-02	3.290149e-02	5.998626e-02	7.297874e-02	3.257755e-01	1.277289e-01	1.351807e-01	4.113149e-01	4.144381e-01	1.398628e-01	1.640128e-01	2.816863e-01	2.415498e-01	2.789071e-01	1.027844e-01	3.767587e-01	3.648759e-01	1.520871e-01	6.311687e-02	4.199201e-01
1555000	-2.112844e+04	2.615369e+02	2.580898e+00	2.060314e-01	2.653506e-01	3.363683e-02	5.979484e-02	2.629102e-01	1.722761e-01	1.545501e-01	2.238092e-01	5.781656e-02	1.140437e-01	3.124293e-01	1.373511e-01	1.018506e-01	2.286489e-02	3.618507e-01	2.108396e-01	1.559266e-01	1.466676e-01	1.855411e-01	2.251204e-01	1.013520e-01	7.444554e-02	1.681579e-01	2.453831e-01	4.877399e-01	1.112170e-01	2.275171e-01	2.355749e-02	9.689184e-02	5.307666e-02	3.328449e-01	1.433507e-01	1.408993e-01	3.829052e-01	4.151584e-01	1.696460e-01	1.604822e-01	2.547134e-01	3.150422e-01	2.762937e-01	1.579280e-01	2.507362e-01	3.316992e-01	1.489044e-01	8.038613e-02	4.390103e-01
1560000	-2.112128e+04	2.615744e+02	2.576649e+00	1.966758e-01	2.839565e-01	3.371903e-02	8.427976e-02	2.266331e-01	1.747358e-01	1.422329e-01	1.915891e-01	6.145268e-02	5.201746e-02	3.986567e-01	1.540511e-01	6.020390e-02	3.355278e-01	4.442004e-01	7.832635e-02	4.270740e-02	3.903414e-02	1.550916e-01	2.523390e-01	9.830383e-02	7.900666e-02	1.634035e-01	2.518555e-01	2.652207e-01	2.041654e-01	4.113773e-02	9.774105e-02	3.718666e-01	1.986844e-02	3.468312e-01	1.385513e-01	1.239128e-01	3.907047e-01	3.910594e-01	1.545593e-01	1.742918e-01	2.800894e-01	1.824975e-01	2.802655e-01	1.133527e-01	4.238843e-01	3.424144e-01	1.727278e-01	7.085938e-02	4.139984e-01
1565000	-2.113412e+04	2.538838e+02	2.667269e+00	2.239603e-01	2.607669e-01	2.759735e-02	8.631972e-02	2.356369e-01	1.657188e-01	1.083064e-01	2.404326e-01	6.469983e-02	7.575596e-02	3.366636e-01	1.741416e-01	6.956640e-02	1.467963e-01	5.784824e-01	5.789617e-02	6.910881e-02	7.814996e-02	1.486136e-01	1.825508e-01	8.437776e-02	8.746217e-02	1.747454e-01	3.222503e-01	3.828931e-01	2.512926e-01	3.909990e-03	9.155994e-02	2.272201e-01	4.312426e-02	3.502548e-01	1.317196e-01	1.273941e-01	3.906314e-01	4.112248e-01	1.808134e-01	1.393707e-01	2.685912e-01	3.155035e-01	1.426627e-01	1.429229e-01	3.989109e-01	3.565359e-01	1.542025e-01	7.472077e-02	4.145408e-01
1570000	-2.112246e+04	2.492397e+02	2.745221e+00	2.294473e-01	2.781712e-01	3.056437e-02	5.744748e-02	2.508294e-01	1.535402e-01	1.096709e-01	2.849609e-01	5.670455e-02	7.350023e-02	2.933137e-01	1.818497e-01	8.897489e-03	2.766451e-01	6.129363e-01	4.671982e-02	2.197007e-02	3.283125e-02	1.606890e-01	2.228123e-01	7.644280e-02	8.946739e-02	1.439072e-01	3.066812e-01	4.635047e-01	2.157507e-01	7.242829e-02	4.406343e-03	1.988596e-01	4.505042e-02	3.318919e-01	1.382354e-01	1.408038e-01	3.890690e-01	4.186166e-01	1.419137e-01	1.378215e-01	3.016481e-01	2.384519e-01	2.645994e-01	1.131746e-01	3.837740e-01	3.351103e-01	1.581591e-01	6.558954e-02	4.411411e-01
1575000	-2.112582e+04	2.441841e+02	2.822744e+00	2.316136e-01	2.861905e-01	3.138990e-02	8.311999e-02	2.151327e-01	1.525534e-01	1.514948e-01	2.556126e-01	7.650925e-02	7.454839e-02	2.763771e-01	1.654577e-01	4.927551e-02	2.790622e-01	2.873601e-01	4.888342e-02	1.918049e-01	1.436138e-01	1.355706e-01	1.991001e-01	8.719108e-02	1.339419e-01	1.798411e-01	2.643551e-01	5.032951e-01	2.571341e-01	1.468895e-02	4.042939e-02	1.549449e-01	2.950755e-02	3.373168e-01	1.309150e-01	1.273351e-01	4.044331e-01	4.399587e-01	1.434281e-01	1.458509e-01	2.707623e-01	2.927368e-01	1.974667e-01	7.588548e-02	4.339111e-01	3.646375e-01	1.481945e-01	6.758158e-02	4.195864e-01
1580000	-2.111659e+04	2.393479e+02	2.896577e+00	2.252692e-01	2.802383e-01	2.689375e-02	7.524110e-02	2.346281e-01	1.577295e-01	9.372404e-02	2.501499e-01	6.229049e-02	1.164292e-01	2.925049e-01	1.849015e-01	8.992321e-02	1.681524e-01	5.255632e-01	3.767583e-02	1.150887e-01	6.359667e-02	1.465094e-01	2.519489e-01	7.335708e-02	7.907575e-02	1.556868e-01	2.934220e-01	4.552823e-01	3.343750e-01	1.631397e-02	6.408043e-02	9.009575e-02	3.985255e-02	3.368752e-01	1.288650e-01	1.371551e-01	3.971047e-01	4.607553e-01	1.488659e-01	1.305209e-01	2.598579e-01	3.356072e-01	1.990474e-01	2.234037e-01	2.419416e-01	3.388582e-01	1.404937e-01	6.280066e-02	4.578475e-01
1585000	-2.113839e+04	2.429010e+02	2.840527e+00	2.303067e-01	2.527202e-01	2.997027e-02	6.640006e-02	2.662544e-01	1.543484e-01	1.025090e-01	2.035144e-01	5.441244e-02	1.010591e-01	3.510469e-01	1.874581e-01	5.895373e-02	1.850164e-01	5.706304e-01	1.475858e-03	9.927153e-02	8.465201e-02	1.297794e-01	2.564506e-01	7.794248e-02	1.002712e-01	1.550421e-01	2.805142e-01	4.323457e-01	3.158601e-01	1.157334e-01	1.225744e-02	1.103993e-01	1.340403e-02	3.428091e-01	1.203391e-01	1.391044e-01	3.977474e-01	4.666860e-01	1.456012e-01	1.595093e-01	2.282035e-01	1.776022e-01	2.645828e-01	2.260224e-01	3.317927e-01	3.480856e-01	1.411308e-01	6.551527e-02	4.452683e-01
1590000	-2.111467e+04	2.583376e+02	2.626246e+00	2.217559e-01	2.620038e-01	3.236717e-02	7.592858e-02	2.489150e-01	1.590295e-01	1.151771e-01	2.017357e-01	4.578805e-02	3.155313e-02	4.242732e-01	1.814729e-01	6.643763e-02	1.238681e-01	5.378429e-01	5.206566e-03	9.494090e-02	1.717038e-01	2.028586e-01	1.996975e-01	8.706086e-02	9.674014e-02	1.900580e-01	2.235848e-01	3.485959e-01	5.077752e-01	2.046685e-02	5.626118e-02	6.087043e-02	6.030468e-03	3.382768e-01	1.320430e-01	1.350331e-01	3.946470e-01	4.166289e-01	1.531848e-01	1.707367e-01	2.594496e-01	2.557912e-01	1.875216e-01	1.437078e-01	4.129794e-01	3.233208e-01	1.422430e-01	8.552889e-02	4.489073e-01
1595000	-2.111031e+04	2.581559e+02	2.631202e+00	2.328703e-01	2.526109e-01	2.625720e-02	8.373069e-02	2.343173e-01	1.702137e-01	1.191981e-01	1.775197e-01	5.751546e-02	7.834289e-02	3.460581e-01	2.213658e-01	8.211407e-02	3.110440e-02	6.709331e-01	9.873489e-03	6.878341e-02	1.371916e-01	1.549615e-01	2.164205e-01	7.813845e-02	8.837496e-02	1.691133e-01	2.929913e-01	2.507551e-01	1.908324e-01	1.016714e-01	4.732378e-02	3.798774e-01	2.953993e-02	3.452338e-01	1.256617e-01	1.298100e-01	3.992944e-01	4.443167e-01	1.510684e-01	1.577923e-01	2.468225e-01	2.008066e-01	3.840345e-01	1.354325e-01	2.797263e-01	3.608522e-01	1.345600e-01	6.893896e-02	4.356489e-01
1600000	-2.109576e+04	2.445189e+02	2.813816e+00	2.245594e-01	2.672813e-01	3.166554e-02	7.570647e-02	2.315694e-01	1.692178e-01	1.125248e-01	2.713984e-01	5.778840e-02	8.164022e-02	2.903612e-01	1.862870e-01	8.302533e-02	6.277249e-02	5.076234e-01	7.613697e-02	5.288187e-02	2.175600e-01	1.690177e-01	1.837529e-01	9.717248e-02	5.998946e-02	2.040145e-01	2.860530e-01	4.397233e-01	1.057412e-01	7.897301e-02	1.387640e-01	1.036640e-01	1.331345e-01	3.226129e-01	1.387241e-01	1.336457e-01	4.050174e-01	4.135817e-01	1.443896e-01	1.706644e-01	2.713643e-01	3.873860e-01	2.369572e-01	1.091348e-01	2.665220e-01	3.579901e-01	1.439793e-01	8.056231e-02	4.174682e-01
1605000	-2.111942e+04	2.463248e+02	2.779754e+00	2.408737e-01	2.491922e-01	2.630609e-02	7.287252e-02	2.491224e-01	1.616331e-01	1.416848e-01	2.110580e-01	7.146095e-02	6.006391e-02	3.842049e-01	1.315274e-01	4.488128e-02	7.222966e-02	3.757296e-01	2.255228e-01	9.507438e-02	1.865623e-01	2.079292e-01	2.150511e-01	1.255393e-01	7.053023e-02	1.449738e-01	2.359764e-01	4.589210e-01	2.030343e-01	1.385417e-01	4.682020e-02	1.245689e-01	2.811384e-02	3.435032e-01	1.280001e-01	1.343999e-01	3.940968e-01	4.082795e-01	1.408436e-01	1.662077e-01	2.846693e-01	4.132921e-01	2.444182e-01	7.135188e-02	2.709378e-01	3.104311e-01	1.602738e-01	8.199910e-02	4.472960e-01
1610000	-2.111320e+04	2.537685e+02	2.666412e+00	2.300527e-01	2.674079e-01	3.089946e-02	5.888860e-02	2.380171e-01	1.747342e-01	1.297189e-01	2.349202e-01	5.066671e-02	9.812156e-02	3.141386e-01	1.724339e-01	6.791051e-02	2.192594e-01	5.937046e-01	2.070781e-02	1.467886e-02	8.373881e-02	1.664667e-01	1.736222e-01	9.183766e-02	6.126665e-02	2.007062e-01	3.061006e-01	1.947973e-01	1.515437e-01	1.662489e-01	5.202135e-02	3.333867e-01	1.020020e-01	3.519375e-01	1.341785e-01	1.439668e-01	3.699171e-01	3.985351e-01	1.681356e-01	1.396535e-01	2.936759e-01	2.287197e-01	1.461071e-01	6.648562e-02	5.586876e-01	3.872285e-01	1.384559e-01	7.833120e-02	3.959845e-01
1615000	-2.110734e+04	2.500528e+02	2.711449e+00	2.386691e-01	2.515254e-01	2.730512e-02	7.182123e-02	2.551467e-01	1.555324e-01	1.093827e-01	2.037051e-01	4.010546e-02	6.959699e-02	3.364522e-01	2.407576e-01	4.528040e-02	2.174937e-01	5.477024e-01	4.609994e-02	2.348528e-02	1.199383e-01	1.799341e-01	2.072097e-01	9.411790e-02	1.001613e-01	1.848255e-01	2.337514e-01	2.604214e-01	1.345146e-01	2.476685e-02	1.300613e-02	4.953258e-01	7.196517e-02	3.388920e-01	1.285709e-01	1.357244e-01	3.968126e-01	4.212413e-01	1.524864e-01	1.486006e-01	2.776717e-01	2.205021e-01	3.432560e-01	1.030010e-01	3.332409e-01	3.428472e-01	1.448826e-01	7.737236e-02	4.348979e-01
1620000	-2.112244e+04	2.550091e+02	2.663019e+00	2.289539e-01	2.747595e-01	3.197972e-02	6.593497e-02	2.286174e-01	1.697545e-01	1.139665e-01	2.589598e-01	7.853906e-02	1.994837e-02	3.558708e-01	1.727155e-01	4.030893e-02	1.730269e-01	5.222864e-01	1.315956e-02	5.685648e-02	1.943616e-01	1.759057e-01	2.033095e-01	1.036303e-01	1.183248e-01	2.013284e-01	1.975013e-01	3.194525e-01	2.734237e-01	1.186401e-01	1.177673e-02	2.644111e-01	1.229582e-02	3.284345e-01	1.340413e-01	1.413761e-01	3.961480e-01	4.361564e-01	1.562424e-01	1.537918e-01	2.538093e-01	2.902592e-01	3.144115e-01	1.841657e-01	2.111636e-01	3.507040e-01	1.407353e-01	9.107902e-02	4.174817e-01
1625000	-2.110635e+04	2.568923e+02	2.615514e+00	2.287549e-01	2.662029e-01	3.110773e-02	6.669352e-02	2.387381e-01	1.685028e-01	1.442254e-01	2.567528e-01	5.532258e-02	7.241484e-02	2.560974e-01	2.151870e-01	7.000896e-02	3.170676e-02	5.897153e-01	2.881320e-02	4.759469e-02	2.321611e-01	1.747002e-01	2.098917e-01	9.469422e-02	5.853070e-02	2.129208e-01	2.492624e-01	4.814983e-01	1.434271e-01	3.438471e-02	7.951837e-02	2.467877e-01	1.438378e-02	3.258687e-01	1.438979e-01	1.356459e-01	3.945874e-01	4.128684e-01	1.528470e-01	1.501810e-01	2.841035e-01	2.502218e-01	1.690024e-01	1.553215e-01	4.254543e-01	3.459340e-01	1.470016e-01	8.778913e-02	4.192753e-01
1630000	-2.113415e+04	2.592589e+02	2.616084e+00	2.237048e-01	2.567207e-01	3.248968e-02	7.927598e-02	2.446617e-01	1.631471e-01	1.311320e-01	2.097331e-01	6.219658e-02	8.972745e-02	3.354700e-01	1.717409e-01	1.089139e-02	2.988811e-01	4.295217e-01	1.105851e-02	4.822812e-02	2.014192e-01	1.954049e-01	2.159161e-01	9.001388e-02	7.599550e-02	1.732266e-01	2.494430e-01	2.492612e-01	2.275028e-01	4.877052e-03	1.773377e-01	2.834028e-01	5.761845e-02	3.489112e-01	1.316243e-01	1.349775e-01	3.844871e-01	4.080701e-01	1.622206e-01	1.637354e-01	2.659740e-01	3.337486e-01	2.318920e-01	1.240352e-01	3.103242e-01	3.367982e-01	1.415810e-01	8.090551e-02	4.407153e-01
1635000	-2.112431e+04	2.532928e+02	2.673022e+00	2.212949e-01	2.632792e-01	3.019731e-02	5.201433e-02	2.547211e-01	1.784932e-01	1.176599e-01	2.038130e-01	7.709781e-02	6.381758e-02	3.374690e-01	2.001428e-01	4.992163e-03	6.191661e-02	6.241788e-01	6.099662e-02	3.010290e-02	2.178129e-01	1.750305e-01	2.208915e-01	9.597071e-02	1.087840e-01	1.913642e-01	2.079591e-01	3.113485e-01	2.980727e-01	2.776253e-02	1.115684e-01	2.090936e-01	4.215428e-02	3.447631e-01	1.408910e-01	1.386869e-01	3.756590e-01	3.836260e-01	1.739929e-01	1.702139e-01	2.721673e-01	2.165261e-01	2.799482e-01	1.320730e-01	3.714526e-01	3.480747e-01	1.328749e-01	7.579425e-02	4.432561e-01
1640000	-2.113916e+04	2.435560e+02	2.822714e+00	2.357143e-01	2.373387e-01	2.478284e-02	8.589090e-02	2.270193e-01	1.892539e-01	9.368800e-02	2.124825e-01	8.620808e-02	5.070116e-02	3.685474e-01	1.883728e-01	1.027455e-02	1.468074e-02	5.229680e-01	2.532567e-02	6.018114e-02	3.665699e-01	1.646312e-01	2.195336e-01	7.716415e-02	8.925353e-02	1.688477e-01	2.805699e-01	6.243805e-01	1.899332e-01	2.184316e-02	4.949380e-02	9.009244e-02	2.425691e-02	3.502046e-01	1.311888e-01	1.397057e-01	3.789009e-01	4.417257e-01	1.400643e-01	1.840623e-01	2.341476e-01	3.201544e-01	2.097216e-01	1.532723e-01	3.168517e-01	3.572376e-01	1.364210e-01	7.065337e-02	4.356880e-01
1645000	-2.112730e+04	2.377510e+02	2.909912e+00	2.342356e-01	2.814351e-01	3.059503e-02	7.315291e-02	2.313011e-01	1.492802e-01	1.282972e-01	2.362155e-01	8.106827e-02	9.110540e-02	3.588860e-01	1.044277e-01	6.813970e-02	5.048859e-03	6.940464e-01	4.318574e-02	4.040593e-02	1.491733e-01	1.615341e-01	2.175340e-01	9.655178e-02	5.654527e-02	1.673127e-01	3.005221e-01	3.127813e-01	3.216063e-01	2.014272e-02	1.437201e-01	1.338752e-01	6.787448e-02	3.402027e-01	1.313805e-01	1.286200e-01	3.997968e-01	3.864919e-01	1.829100e-01	1.708581e-01	2.597400e-01	2.613943e-01	1.905814e-01	1.152859e-01	4.327384e-01	3.251366e-01	1.440137e-01	7.075200e-02	4.600976e-01
1650000	-2.111397e+04	2.506531e+02	2.727690e+00	2.377934e-01	2.534050e-01	3.195685e-02	6.081950e-02	2.568160e-01	1.592093e-01	1.088537e-01	2.215823e-01	7.500420e-02	6.837789e-02	3.214732e-01	2.047087e-01	4.019289e-03	8.148731e-02	7.138350e-01	1.525117e-02	4.607211e-02	1.393351e-01	1.955086e-01	1.715027e-01	9.556040e-02	8.224218e-02	2.118967e-01	2.432895e-01	3.733085e-01	3.950316e-01	9.739327e-03	4.880572e-02	1.511057e-01	2.200909e-02	3.494761e-01	1.356500e-01	1.371978e-01	3.776761e-01	3.985553e-01	1.765226e-01	1.460110e-01	2.789111e-01	2.670342e-01	2.809050e-01	8.909349e-02	3.629673e-01	3.527062e-01	1.266597e-01	9.112978e-02	4.295043e-01
1655000	-2.109469e+04	2.531878e+02	2.698409e+00	2.323659e-01	2.502516e-01	2.521281e-02	7.589920e-02	2.422350e-01	1.740355e-01	1.173741e-01	2.261894e-01	6.230741e-02	1.198294e-01	3.219865e-01	1.523132e-01	5.147703e-02	7.087663e-02	4.699088e-01	2.961177e-02	1.180638e-01	2.600620e-01	1.396472e-01	2.613955e-01	1.033699e-01	5.132761e-02	1.634879e-01	2.807719e-01	3.735732e-01	4.172905e-01	2.159901e-02	6.892224e-02	1.055804e-01	1.303461e-02	3.460662e-01	1.319112e-01	1.375252e-01	3.844974e-01	4.139124e-01	1.622458e-01	1.338374e-01	2.900045e-01	3.451854e-01	1.944003e-01	9.819606e-02	3.622182e-01	3.323025e-01	1.687278e-01	7.353598e-02	4.254337e-01
1660000	-2.113164e+04	2.421887e+02	2.848763e+00	2.025126e-01	2.571414e-01	3.485921e-02	7.020820e-02	2.538618e-01	1.814168e-01	1.733856e-01	2.561946e-01	4.887457e-02	6.527682e-02	3.396885e-01	1.165799e-01	2.532806e-02	3.686247e-02	4.849388e-01	1.475565e-02	2.313377e-01	2.067773e-01	1.455469e-01	2.503620e-01	7.824246e-02	8.489438e-02	1.668232e-01	2.741309e-01	3.388471e-01	3.086875e-01	6.236601e-02	7.359603e-03	2.546215e-01	2.811818e-02	3.353427e-01	1.419478e-01	1.383250e-01	3.843845e-01	4.080942e-01	1.454684e-01	1.619631e-01	2.844742e-01	3.341932e-01	2.627716e-01	7.310674e-02	3.299285e-01	3.534105e-01	1.658803e-01	7.124832e-02	4.094608e-01
1665000	-2.110744e+04	2.414121e+02	2.856242e+00	1.994256e-01	2.879550e-01	2.896813e-02	5.473571e-02	2.378216e-01	1.910939e-01	9.313869e-02	2.391831e-01	5.998469e-02	6.644099e-02	3.531614e-01	1.880911e-01	1.083639e-01	2.284600e-03	5.597461e-01	4.512303e-02	9.236351e-02	1.921188e-01	2.155536e-01	1.892731e-01	9.840203e-02	6.041720e-02	2.085119e-01	2.278421e-01	4.069941e-01	3.060861e-01	1.524142e-02	8.010926e-02	1.666766e-01	2.489255e-02	3.444310e-01	1.432567e-01	1.273809e-01	3.849314e-01	4.151030e-01	1.942371e-01	1.389674e-01	2.516924e-01	3.134229e-01	2.843592e-01	9.741726e-02	3.048007e-01	3.598866e-01	1.303735e-01	8.700771e-02	4.227322e-01
1670000	-2.112911e+04	2.582518e+02	2.606868e+00	2.574269e-01	2.429023e-01	2.578555e-02	5.604712e-02	2.612396e-01	1.565986e-01	1.026911e-01	2.607749e-01	7.124778e-02	1.173603e-01	2.877135e-01	1.602124e-01	1.317437e-02	1.337016e-01	6.714766e-01	9.127206e-02	3.901589e-02	5.135942e-02	1.852116e-01	1.850829e-01	1.000492e-01	8.619051e-02	2.157213e-01	2.277445e-01	4.609231e-01	1.869315e-01	4.201663e-02	1.070086e-01	1.434444e-01	5.967578e-02	3.332865e-01	1.269127e-01	1.404158e-01	3.993850e-01	3.897949e-01	1.480359e-01	1.615002e-01	3.006690e-01	1.779313e-01	2.725001e-01	1.043858e-01	4.451828e-01	3.347322e-01	1.426231e-01	8.727512e-02	4.353696e-01
1675000	-2.110338e+04	2.425946e+02	2.807954e+00	2.467384e-01	2.535018e-01	3.102555e-02	5.884330e-02	2.484872e-01	1.614038e-01	1.317649e-01	2.742996e-01	6.292626e-02	4.257403e-02	3.319915e-01	1.564438e-01	4.478794e-02	1.138852e-01	5.263859e-01	1.194330e-01	4.210456e-02	1.534034e-01	1.942228e-01	1.538022e-01	9.956260e-02	8.713950e-02	2.041972e-01	2.610757e-01	4.739573e-01	3.693175e-01	3.956486e-03	4.325568e-02	5.861190e-02	5.090109e-02	3.386345e-01	1.385793e-01	1.455631e-01	3.772231e-01	4.125335e-01	1.613721e-01	1.359095e-01	2.901849e-01	2.343541e-01	2.281789e-01	1.520359e-01	3.854311e-01	3.467031e-01	1.475904e-01	9.004799e-02	4.156585e-01
1680000	-2.114054e+04	2.518380e+02	2.716762e+00	2.240817e-01	2.523660e-01	3.380450e-02	5.973053e-02	2.594073e-01	1.706099e-01	1.202004e-01	2.155872e-01	6.003392e-02	1.045790e-01	3.473709e-01	1.522285e-01	4.905937e-02	4.074397e-03	3.252797e-01	7.743310e-02	5.079251e-02	4.933609e-01	1.392352e-01	2.167995e-01	7.494351e-02	6.983912e-02	2.138413e-01	2.853414e-01	2.821682e-01	5.511726e-01	6.117135e-03	3.975346e-02	6.597591e-02	5.481278e-02	3.435253e-01	1.351536e-01	1.320268e-01	3.892944e-01	3.791331e-01	1.489177e-01	1.913444e-01	2.806047e-01	2.523880e-01	3.315580e-01	1.367611e-01	2.792929e-01	3.487534e-01	1.338130e-01	7.513593e-02	4.422976e-01
1685000	-2.111243e+04	2.477391e+02	2.737229e+00	2.369350e-01	2.648746e-01	2.890876e-02	6.512307e-02	2.367285e-01	1.674301e-01	1.534068e-01	2.132417e-01	5.730932e-02	7.305988e-02	3.770009e-01	1.259814e-01	1.117374e-02	3.374994e-01	3.142222e-01	1.122737e-01	6.170497e-02	1.631260e-01	1.723423e-01	1.872468e-01	9.885954e-02	1.022379e-01	1.799134e-01	2.594001e-01	4.011053e-01	2.873769e-01	2.746648e-02	5.545267e-02	1.150252e-01	1.135735e-01	3.421186e-01	1.426551e-01	1.232000e-01	3.920264e-01	4.161823e-01	1.562918e-01	1.603271e-01	2.671987e-01	2.813734e-01	2.822130e-01	1.114343e-01	3.249793e-01	3.336951e-01	1.535125e-01	8.500653e-02	4.277858e-01
1690000	-2.112574e+04	2.541894e+02	2.663437e+00	2.305770e-01	2.414398e-01	3.313438e-02	7.639018e-02	2.485056e-01	1.699531e-01	1.268995e-01	2.069677e-01	4.854117e-02	1.109191e-01	3.078270e-01	1.988456e-01	2.241894e-02	6.092391e-02	3.867928e-01	7.528456e-02	2.265152e-01	2.280646e-01	1.623125e-01	2.334316e-01	7.394012e-02	8.441870e-02	1.755212e-01	2.703759e-01	2.199502e-01	4.486779e-01	2.871419e-02	2.004875e-02	2.288122e-01	5.379681e-02	3.471609e-01	1.453533e-01	1.258975e-01	3.815884e-01	4.422963e-01	1.373769e-01	1.545840e-01	2.657427e-01	3.426810e-01	2.245971e-01	6.554068e-02	3.671813e-01	3.336129e-01	1.367895e-01	6.586007e-02	4.637375e-01
1695000	-2.111411e+04	2.408691e+02	2.856950e+00	2.423589e-01	2.686399e-01	2.942624e-02	5.860730e-02	2.391825e-01	1.617851e-01	1.507917e-01	1.958573e-01	4.430704e-02	1.282597e-01	3.761569e-01	1.046274e-01	1.119723e-01	1.694641e-01	3.523725e-01	2.666657e-02	8.488761e-02	2.546369e-01	1.522032e-01	1.955809e-01	9.589761e-02	1.012819e-01	2.117445e-01	2.432920e-01	2.235996e-01	3.556364e-01	3.009221e-02	4.557747e-02	1.995523e-01	1.455421e-01	3.233634e-01	1.341574e-01	1.459332e-01	3.965460e-01	4.159534e-01	1.333711e-01	1.349848e-01	3.156907e-01	3.417620e-01	2.236262e-01	1.165107e-01	3.181011e-01	3.537630e-01	1.543269e-01	7.898783e-02	4.129223e-01
1700000	-2.110426e+04	2.592101e+02	2.604656e+00	2.359703e-01	2.705186e-01	2.550299e-02	6.343766e-02	2.479869e-01	1.565836e-01	1.313647e-01	2.456451e-01	5.530445e-02	6.364695e-02	3.590762e-01	1.449626e-01	6.947360e-02	2.779565e-01	2.927111e-01	1.464194e-01	9.618258e-02	1.172568e-01	1.677915e-01	2.069342e-01	9.085122e-02	7.178526e-02	1.811219e-01	2.815158e-01	3.665962e-01	1.625603e-01	8.977703e-02	1.101022e-01	2.457857e-01	2.517871e-02	3.366327e-01	1.293343e-01	1.363611e-01	3.976719e-01	4.456858e-01	1.450335e-01	1.432475e-01	2.660332e-01	3.564920e-01	1.515882e-01	1.034423e-01	3.884775e-01	3.507586e-01	1.457170e-01	8.407493e-02	4.194495e-01
1705000	-2.112890e+04	2.592360e+02	2.594758e+00	2.347564e-01	2.510821e-01	3.140143e-02	6.774323e-02	2.424950e-01	1.725219e-01	1.271562e-01	2.438775e-01	5.751754e-02	6.115711e-02	3.405278e-01	1.697639e-01	1.803963e-02	3.783422e-01	2.676020e-01	1.612810e-01	9.464256e-02	8.009262e-02	1.706824e-01	1.953676e-01	9.289153e-02	5.203931e-02	2.055212e-01	2.834980e-01	4.273860e-01	3.252026e-01	4.699170e-02	3.084625e-02	1.143390e-01	5.523434e-02	3.405178e-01	1.327768e-01	1.383489e-01	3.883565e-01	4.075009e-01	1.793198e-01	1.465660e-01	2.666133e-01	3.434396e-01	2.021278e-01	8.657505e-02	3.678575e-01	3.494077e-01	1.430590e-01	7.010021e-02	4.374331e-01
1710000	-2.111265e+04	2.460900e+02	2.758690e+00	2.259710e-01	2.768221e-01	3.411155e-02	5.349582e-02	2.538621e-01	1.557374e-01	1.596872e-01	2.145450e-01	5.020334e-02	1.300066e-01	3.026783e-01	1.428796e-01	6.173222e-02	2.429116e-02	6.431090e-01	5.255062e-02	7.687640e-02	1.414406e-01	1.465839e-01	1.905748e-01	9.207380e-02	7.244214e-02	1.856758e-01	3.126496e-01	4.550220e-01	2.202992e-01	1.912125e-02	1.173770e-01	1.444496e-01	4.373093e-02	3.226878e-01	1.463507e-01	1.545446e-01	3.764169e-01	4.096159e-01	1.631528e-01	1.512881e-01	2.759431e-01	2.234086e-01	1.926493e-01	1.574886e-01	4.264536e-01	3.543142e-01	1.540759e-01	7.443897e-02	4.171709e-01
1715000	-2.110527e+04	2.505829e+02	2.737060e+00	2.303186e-01	2.638613e-01	3.010791e-02	5.648723e-02	2.548006e-01	1.644244e-01	1.190504e-01	2.097415e-01	4.867525e-02	7.417980e-02	4.082934e-01	1.400597e-01	4.017402e-02	1.346568e-01	4.409936e-01	4.358519e-02	4.267899e-02	2.979114e-01	1.723899e-01	1.971012e-01	8.858617e-02	6.031930e-02	2.045204e-01	2.770831e-01	3.491259e-01	3.473953e-01	1.619066e-02	3.078448e-02	2.503685e-01	6.135208e-03	3.454570e-01	1.377073e-01	1.361424e-01	3.806932e-01	4.146238e-01	1.651491e-01	1.402042e-01	2.800229e-01	2.520594e-01	2.661961e-01	1.218829e-01	3.598616e-01	3.392648e-01	1.451102e-01	9.123437e-02	4.243906e-01
1720000	-2.110044e+04	2.400749e+02	2.887980e+00	2.295314e-01	2.739399e-01	2.647646e-02	6.328740e-02	2.359608e-01	1.708041e-01	1.403524e-01	2.515366e-01	5.861745e-02	6.908296e-02	3.549213e-01	1.254892e-01	2.562643e-02	2.233239e-01	3.759327e-01	3.901207e-02	5.263515e-02	2.834698e-01	1.882150e-01	1.939646e-01	9.883558e-02	7.674800e-02	2.154220e-01	2.268148e-01	3.217313e-01	2.831081e-01	2.021566e-03	5.246687e-02	2.885558e-01	5.211640e-02	3.351493e-01	1.388173e-01	1.324522e-01	3.935811e-01	3.891723e-01	1.604046e-01	1.610488e-01	2.893742e-01	3.105805e-01	2.598659e-01	1.264461e-01	3.031075e-01	3.452906e-01	1.411148e-01	9.876020e-02	4.148344e-01
1725000	-2.112879e+04	2.518354e+02	2.705310e+00	2.134661e-01	2.878746e-01	3.363836e-02	4.675293e-02	2.510272e-01	1.672408e-01	1.478631e-01	2.607754e-01	6.602433e-02	5.991872e-02	2.991909e-01	1.662275e-01	1.903636e-01	1.244490e-01	3.244154e-01	5.927926e-02	1.800799e-01	1.214128e-01	1.779053e-01	2.268087e-01	8.938974e-02	8.198999e-02	1.752575e-01	2.486487e-01	1.715095e-01	2.342376e-01	9.291313e-02	2.418870e-02	3.244011e-01	1.527499e-01	3.239537e-01	1.438122e-01	1.295233e-01	4.027108e-01	3.872761e-01	1.922799e-01	1.449007e-01	2.755434e-01	2.703189e-01	2.018289e-01	1.036609e-01	4.241914e-01	3.279061e-01	1.430003e-01	8.942645e-02	4.396672e-01
1730000	-2.113020e+04	2.651838e+02	2.530697e+00	2.177342e-01	2.681577e-01	3.167637e-02	7.878214e-02	2.277755e-01	1.758741e-01	1.106117e-01	1.856621e-01	6.750353e-02	8.111251e-02	4.119394e-01	1.431708e-01	3.276606e-02	3.183180e-02	5.149576e-01	4.889895e-02	1.260194e-01	2.455263e-01	2.171462e-01	1.972756e-01	1.060025e-01	5.605343e-02	1.930897e-01	2.304326e-01	4.151983e-01	1.410313e-01	1.660524e-01	4.587909e-02	2.070124e-01	2.482661e-02	3.440908e-01	1.308391e-01	1.319907e-01	3.930793e-01	4.502412e-01	1.466493e-01	1.631842e-01	2.399253e-01	3.011077e-01	2.469113e-01	9.580941e-02	3.561717e-01	3.479492e-01	1.357306e-01	7.994208e-02	4.363781e-01
1735000	-2.112370e+04	2.619107e+02	2.580590e+00	2.123182e-01	2.716966e-01	3.145498e-02	7.214303e-02	2.436967e-01	1.686905e-01	1.170438e-01	2.120520e-01	6.175825e-02	1.267471e-01	2.995269e-01	1.828719e-01	4.455566e-02	2.155591e-02	5.828643e-01	7.059536e-02	1.491398e-01	1.312890e-01	1.504626e-01	1.833807e-01	1.117546e-01	1.156492e-01	1.923222e-01	2.464307e-01	2.418209e-01	5.508166e-01	8.042277e-03	8.856658e-02	1.021701e-01	8.583565e-03	3.487302e-01	1.321674e-01	1.406678e-01	3.784345e-01	4.202160e-01	1.473659e-01	1.639277e-01	2.684904e-01	2.883509e-01	2.988861e-01	1.141637e-01	2.985992e-01	3.367588e-01	1.528686e-01	8.062677e-02	4.297458e-01
1740000	-2.110764e+04	2.632985e+02	2.556081e+00	2.311955e-01	2.586585e-01	3.045504e-02	7.565939e-02	2.447410e-01	1.592905e-01	1.275851e-01	2.137940e-01	8.752380e-02	8.234536e-02	3.201979e-01	1.685538e-01	9.725311e-02	5.260218e-02	3.355897e-01	3.748208e-02	1.652878e-01	3.117852e-01	1.979764e-01	1.817454e-01	1.014908e-01	9.574484e-02	1.904640e-01	2.325785e-01	1.404764e-01	6.157843e-01	1.263022e-02	4.620688e-02	1.508796e-01	3.402263e-02	3.462825e-01	1.365430e-01	1.302394e-01	3.869350e-01	3.893205e-01	1.733447e-01	1.488284e-01	2.885064e-01	3.984918e-01	2.926700e-01	6.302118e-02	2.458170e-01	3.423422e-01	1.473305e-01	8.112553e-02	4.292018e-01
1745000	-2.111683e+04	2.558158e+02	2.650530e+00	2.552617e-01	2.450201e-01	3.521017e-02	7.085948e-02	2.305356e-01	1.631129e-01	1.000578e-01	2.102619e-01	7.476910e-02	6.581962e-02	3.368128e-01	2.122787e-01	1.620315e-01	3.449175e-02	5.700508e-01	7.953946e-02	1.416433e-01	1.224314e-02	2.260419e-01	1.561776e-01	1.137362e-01	5.948021e-02	2.300758e-01	2.144884e-01	3.882252e-01	4.015396e-01	1.134184e-02	2.757368e-02	1.215222e-01	4.979750e-02	3.322377e-01	1.316119e-01	1.350262e-01	4.011242e-01	4.040080e-01	1.594926e-01	1.491218e-01	2.873776e-01	2.548712e-01	1.592238e-01	1.756190e-01	4.102859e-01	3.283167e-01	1.270448e-01	8.981011e-02	4.548283e-01
1750000	-2.111058e+04	2.570043e+02	2.633913e+00	2.178139e-01	2.809020e-01	2.963818e-02	7.147215e-02	2.438764e-01	1.562974e-01	1.737352e-01	2.306823e-01	4.999872e-02	5.089646e-02	3.024520e-01	1.922354e-01	9.571998e-02	2.514434e-01	4.283401e-01	1.808340e-02	1.254863e-01	8.092680e-02	2.114318e-01	1.438249e-01	9.712831e-02	6.608827e-02	2.396385e-01	2.418883e-01	3.531974e-01	4.988132e-01	6.540103e-03	6.254567e-02	7.096638e-02	7.937271e-03	3.230630e-01	1.393864e-01	1.386212e-01	3.989294e-01	3.859518e-01	1.558967e-01	1.738278e-01	2.843237e-01	3.310951e-01	2.254029e-01	6.817390e-02	3.753281e-01	3.561306e-01	1.444373e-01	8.707575e-02	4.123564e-01
1755000	-2.113183e+04	2.566233e+02	2.638208e+00	2.131818e-01	2.811018e-01	2.640312e-02	8.224709e-02	2.352685e-01	1.617978e-01	1.257220e-01	2.393944e-01	6.369545e-02	4.845691e-02	3.089558e-01	2.137755e-01	4.950360e-02	1.705513e-01	5.919589e-01	2.365523e-02	1.084137e-01	5.591729e-02	1.634182e-01	1.636944e-01	1.100727e-01	8.321989e-02	2.113079e-01	2.682870e-01	5.111065e-01	1.363094e-01	5.307852e-02	6.291107e-02	2.190968e-01	1.749783e-02	3.358743e-01	1.353199e-01	1.254547e-01	4.033510e-01	4.426611e-01	1.362688e-01	1.306663e-01	2.904038e-01	2.718052e-01	2.208150e-01	1.335397e-01	3.738401e-01	3.541858e-01	1.407477e-01	9.343836e-02	4.116282e-01
1760000	-2.111962e+04	2.619882e+02	2.573644e+00	2.204941e-01	2.727387e-01	3.063195e-02	6.936958e-02	2.542547e-01	1.525111e-01	1.488758e-01	2.283992e-01	5.645962e-02	7.450551e-02	3.306537e-01	1.611061e-01	8.660873e-02	5.423479e-02	4.958469e-01	1.997494e-02	5.408618e-02	2.892485e-01	1.755255e-01	2.156713e-01	9.244233e-02	5.702417e-02	1.957154e-01	2.636213e-01	4.832610e-01	1.784747e-01	4.315544e-02	9.759196e-02	1.503259e-01	4.719102e-02	3.325032e-01	1.421831e-01	1.352163e-01	3.900974e-01	3.915205e-01	1.497881e-01	1.547741e-01	3.039173e-01	3.102352e-01	1.965797e-01	1.048251e-01	3.883599e-01	3.620225e-01	1.299492e-01	7.337989e-02	4.346484e-01
1765000	-2.112288e+04	2.594933e+02	2.598498e+00	2.325312e-01	2.646158e-01	3.194430e-02	6.797398e-02	2.296903e-01	1.732444e-01	1.145774e-01	2.939202e-01	7.509525e-02	5.276825e-02	2.859441e-01	1.776948e-01	7.519908e-02	7.055259e-02	6.190787e-01	9.623202e-02	3.813343e-02	1.008041e-01	1.960470e-01	1.877106e-01	9.228690e-02	4.509812e-02	2.384675e-01	2.403899e-01	4.177290e-01	1.077301e-01	1.040405e-01	3.753040e-02	2.109728e-01	1.219972e-01	3.437648e-01	1.309104e-01	1.282042e-01	3.971205e-01	3.827266e-01	1.986136e-01	1.498539e-01	2.688058e-01	2.655159e-01	2.001222e-01	1.591580e-01	3.752039e-01	3.565334e-01	1.199234e-01	9.212213e-02	4.314210e-01
1770000	-2.111336e+04	2.449873e+02	2.805191e+00	2.524842e-01	2.367398e-01	3.602397e-02	6.147792e-02	2.545868e-01	1.586874e-01	1.120019e-01	2.626547e-01	5.715908e-02	5.408368e-02	2.685727e-01	2.455280e-01	3.477623e-02	7.901191e-03	3.563101e-01	1.713706e-01	1.216558e-01	3.079861e-01	2.203679e-01	1.839316e-01	9.675184e-02	6.015413e-02	2.385130e-01	2.002816e-01	3.524835e-01	3.277857e-01	1.474309e-01	3.078793e-02	1.243072e-01	1.720491e-02	3.355649e-01	1.322886e-01	1.410065e-01	3.911400e-01	3.867797e-01	1.714908e-01	1.424516e-01	2.992779e-01	3.613720e-01	2.615324e-01	1.009533e-01	2.761423e-01	3.481318e-01	1.458766e-01	9.032807e-02	4.156636e-01
1775000	-2.112804e+04	2.429018e+02	2.828925e+00	2.381868e-01	2.684676e-01	2.802813e-02	7.416757e-02	2.265736e-01	1.645762e-01	1.492735e-01	2.528787e-01	6.150454e-02	9.018757e-02	2.508351e-01	1.953206e-01	2.463069e-02	7.419035e-02	6.576773e-01	1.888410e-02	1.996337e-02	2.046542e-01	1.668422e-01	2.033992e-01	9.274397e-02	9.673261e-02	2.125680e-01	2.277141e-01	2.974011e-01	4.382578e-01	9.522771e-02	2.494135e-02	1.033056e-01	4.086650e-02	3.475309e-01	1.264275e-01	1.316050e-01	3.944366e-01	3.997019e-01	1.484005e-01	1.419081e-01	3.099895e-01	2.604140e-01	3.750357e-01	1.059847e-01	2.585656e-01	3.770743e-01	1.411200e-01	8.240865e-02	3.993971e-01
1780000	-2.112314e+04	2.529458e+02	2.688420e+00	2.261856e-01	2.572049e-01	3.345322e-02	7.639289e-02	2.379571e-01	1.688063e-01	1.307225e-01	2.222854e-01	6.712895e-02	6.488580e-02	3.613063e-01	1.536711e-01	2.098438e-02	1.825663e-01	3.998911e-01	1.145040e-01	5.613748e-02	2.259167e-01	1.853380e-01	1.919340e-01	9.538980e-02	1.054832e-01	1.861370e-01	2.357181e-01	3.651884e-01	4.068709e-01	1.538631e-01	1.185385e-02	4.000463e-02	2.221915e-02	3.367754e-01	1.379372e-01	1.384311e-01	3.868563e-01	4.262333e-01	1.549171e-01	1.502090e-01	2.686406e-01	2.274878e-01	3.659347e-01	1.734734e-01	2.331041e-01	3.380868e-01	1.346175e-01	8.135379e-02	4.459419e-01
1785000	-2.111482e+04	2.520278e+02	2.706227e+00	2.256751e-01	2.576185e-01	3.052048e-02	7.723862e-02	2.223354e-01	1.866119e-01	1.511796e-01	2.576021e-01	4.942464e-02	7.111826e-02	3.173697e-01	1.533057e-01	9.161803e-03	2.332659e-01	2.998410e-01	1.784347e-01	1.706280e-01	1.086686e-01	2.081612e-01	2.101600e-01	9.693810e-02	7.847032e-02	1.866262e-01	2.196443e-01	3.698286e-01	4.494271e-01	3.781520e-02	2.311875e-02	1.004619e-01	1.934850e-02	3.405998e-01	1.432763e-01	1.327199e-01	3.834040e-01	3.963667e-01	1.552322e-01	1.597709e-01	2.886302e-01	3.042082e-01	2.537470e-01	9.276688e-02	3.492779e-01	3.509649e-01	1.266256e-01	8.012561e-02	4.422839e-01
1790000	-2.112337e+04	2.482312e+02	2.751389e+00	2.219964e-01	2.451601e-01	3.270374e-02	7.582827e-02	2.401920e-01	1.841195e-01	1.710400e-01	2.273094e-01	6.377510e-02	4.930244e-02	3.306763e-01	1.578967e-01	4.329996e-02	6.541241e-02	6.316340e-01	2.065288e-02	1.089097e-01	1.300911e-01	1.909551e-01	1.748663e-01	9.461985e-02	8.184848e-02	1.893194e-01	2.683909e-01	2.414943e-01	3.208696e-01	4.023448e-03	6.494163e-02	2.246262e-01	1.440449e-01	3.518553e-01	1.400239e-01	1.300377e-01	3.780831e-01	4.095444e-01	1.395418e-01	1.627729e-01	2.881409e-01	3.371155e-01	2.010177e-01	1.377486e-01	3.241182e-01	3.454204e-01	1.498054e-01	7.552536e-02	4.292489e-01
1795000	-2.111742e+04	2.565261e+02	2.621153e+00	2.213103e-01	2.451404e-01	3.029274e-02	7.289354e-02	2.550742e-01	1.752888e-01	1.371618e-01	2.474822e-01	5.628382e-02	9.572457e-02	2.549921e-01	2.083555e-01	1.092965e-01	4.448987e-02	5.221198e-01	5.049074e-02	1.152203e-01	1.583828e-01	1.948908e-01	2.274328e-01	8.245991e-02	7.822646e-02	2.000383e-01	2.169517e-01	2.197231e-01	5.296980e-01	4.711401e-02	9.287300e-02	6.990893e-02	4.068289e-02	3.398064e-01	1.297714e-01	1.387794e-01	3.916427e-01	4.133588e-01	1.464299e-01	1.443237e-01	2.958877e-01	3.050082e-01	1.053638e-01	1.475126e-01	4.421154e-01	3.619240e-01	1.372060e-01	8.027693e-02	4.205932e-01
1800000	-2.109484e+04	2.580938e+02	2.619393e+00	2.546531e-01	2.631660e-01	3.029008e-02	6.053831e-02	2.301921e-01	1.611604e-01	1.594509e-01	2.150384e-01	5.802308e-02	4.869196e-02	3.415078e-01	1.772879e-01	6.456413e-02	2.939438e-02	4.591445e-01	3.548390e-02	9.432302e-02	3.170901e-01	1.881061e-01	2.072884e-01	8.710976e-02	7.007616e-02	2.171809e-01	2.302387e-01	2.994597e-01	2.144883e-01	1.752065e-01	5.105865e-02	2.526876e-01	7.099252e-03	3.304247e-01	1.320765e-01	1.391402e-01	3.983586e-01	4.151074e-01	1.609043e-01	1.580361e-01	2.659522e-01	2.916726e-01	2.991424e-01	1.135787e-01	2.956063e-01	3.696639e-01	1.231889e-01	8.561629e-02	4.215309e-01
1805000	-2.111833e+04	2.572663e+02	2.634130e+00	2.312530e-01	2.591138e-01	2.500337e-02	6.540171e-02	2.300743e-01	1.891538e-01	1.601063e-01	2.018858e-01	8.287156e-02	3.805592e-02	3.305067e-01	1.865738e-01	5.711656e-02	4.667756e-02	5.947174e-01	9.848729e-02	1.495236e-01	5.347763e-02	1.905846e-01	1.690672e-01	9.356747e-02	6.280010e-02	2.553647e-01	2.286160e-01	2.601837e-01	3.832020e-01	3.976504e-02	5.757817e-02	1.600665e-01	9.920453e-02	3.376007e-01	1.267324e-01	1.377579e-01	3.979090e-01	3.929343e-01	1.655081e-01	1.618872e-01	2.796704e-01	2.618397e-01	1.499314e-01	1.454409e-01	4.427879e-01	3.562321e-01	1.321869e-01	8.728127e-02	4.242997e-01
1810000	-2.112246e+04	2.566188e+02	2.646610e+00	2.234761e-01	2.567014e-01	3.006020e-02	7.728512e-02	2.425068e-01	1.699703e-01	1.801793e-01	2.317066e-01	5.258737e-02	4.590364e-02	3.422673e-01	1.473558e-01	2.250214e-02	1.221549e-01	4.551906e-01	2.854765e-01	9.946955e-02	1.520631e-02	1.702687e-01	2.323782e-01	9.277236e-02	8.210349e-02	2.134434e-01	2.090339e-01	5.318397e-01	2.623451e-01	2.745101e-03	5.966196e-02	1.092052e-01	3.420294e-02	3.626416e-01	1.369867e-01	1.335152e-01	3.668566e-01	4.239770e-01	1.452825e-01	1.491644e-01	2.815762e-01	2.397858e-01	3.724395e-01	6.753050e-02	3.202442e-01	3.477164e-01	1.143519e-01	8.489094e-02	4.530407e-01
1815000	-2.113591e+04	2.557958e+02	2.668276e+00	2.328098e-01	2.679548e-01	3.288703e-02	5.500630e-02	2.428833e-01	1.684587e-01	1.147329e-01	1.945045e-01	8.275348e-02	6.596428e-02	3.509953e-01	1.910494e-01	6.484998e-02	6.716715e-03	6.671984e-01	2.981069e-02	1.470794e-01	8.434480e-02	2.178014e-01	2.036592e-01	9.088006e-02	5.338790e-02	2.007273e-01	2.335441e-01	4.770485e-01	2.872105e-01	5.064067e-03	5.070183e-02	1.332775e-01	4.669761e-02	3.449243e-01	1.274962e-01	1.344723e-01	3.931072e-01	4.117934e-01	1.598321e-01	1.790731e-01	2.493013e-01	3.427954e-01	2.184068e-01	1.408103e-01	2.979874e-01	3.482446e-01	1.447089e-01	9.389059e-02	4.131559e-01
1820000	-2.110922e+04	2.544047e+02	2.660006e+00	2.465170e-01	2.459562e-01	2.524094e-02	7.077476e-02	2.388452e-01	1.726659e-01	1.319595e-01	2.514417e-01	7.469033e-02	6.076673e-02	3.281105e-01	1.530311e-01	1.520430e-02	1.300197e-01	5.017141e-01	3.800792e-02	6.421238e-02	2.508417e-01	1.952212e-01	2.222005e-01	9.314535e-02	8.874825e-02	1.867495e-01	2.139353e-01	5.383461e-01	1.778400e-01	3.204171e-03	6.282393e-02	1.692788e-01	4.850707e-02	3.443682e-01	1.273982e-01	1.330467e-01	3.951869e-01	3.684347e-01	1.811793e-01	1.833389e-01	2.670472e-01	2.907938e-01	2.641483e-01	9.962093e-02	3.454370e-01	3.418028e-01	1.336472e-01	6.999112e-02	4.545589e-01
1825000	-2.112354e+04	2.568906e+02	2.628493e+00	2.336919e-01	2.516669e-01	2.840907e-02	6.185309e-02	2.579954e-01	1.663837e-01	1.582121e-01	2.682884e-01	6.415559e-02	8.753980e-02	2.329009e-01	1.889032e-01	9.839778e-02	9.844745e-02	4.025982e-01	8.333444e-02	1.391182e-01	1.781040e-01	1.685962e-01	1.980240e-01	9.292976e-02	1.253789e-01	1.773242e-01	2.377470e-01	3.920987e-01	2.419820e-01	5.046461e-04	2.492919e-02	3.044570e-01	3.602844e-02	3.427692e-01	1.293487e-01	1.450096e-01	3.828725e-01	3.975546e-01	1.616901e-01	1.581256e-01	2.826296e-01	2.564977e-01	2.693684e-01	1.052355e-01	3.688984e-01	3.321348e-01	1.357883e-01	7.836166e-02	4.537152e-01
1830000	-2.110553e+04	2.557101e+02	2.663515e+00	2.464261e-01	2.611936e-01	2.552570e-02	6.339469e-02	2.428312e-01	1.606288e-01	1.847509e-01	2.758764e-01	5.355335e-02	5.189547e-02	2.690543e-01	1.648696e-01	3.455873e-02	2.875467e-02	6.066903e-01	6.206319e-02	7.871048e-02	1.892227e-01	1.950212e-01	2.008148e-01	9.408206e-02	6.815092e-02	1.914679e-01	2.504631e-01	4.242310e-01	2.487767e-01	2.950444e-03	5.891953e-02	2.418561e-01	2.326616e-02	3.421894e-01	1.329154e-01	1.336567e-01	3.912385e-01	4.250115e-01	1.459504e-01	1.512477e-01	2.777904e-01	2.683559e-01	2.035753e-01	2.516108e-01	2.764581e-01	3.285549e-01	1.521690e-01	8.140662e-02	4.378695e-01
1835000	-2.112913e+04	2.450748e+02	2.807984e+00	2.330185e-01	2.526605e-01	2.883791e-02	7.153934e-02	2.303243e-01	1.836195e-01	1.286710e-01	2.211519e-01	4.840349e-02	8.138936e-02	3.196317e-01	2.007526e-01	1.483086e-01	6.430008e-02	4.468081e-01	9.125400e-02	1.814328e-01	6.789645e-02	1.464943e-01	2.521334e-01	7.036388e-02	7.010031e-02	1.752451e-01	2.856630e-01	3.067831e-01	2.672126e-01	2.991067e-02	9.693155e-02	2.131299e-01	8.603224e-02	3.459588e-01	1.423164e-01	1.343279e-01	3.773970e-01	3.992342e-01	1.895943e-01	1.516789e-01	2.594926e-01	2.481580e-01	1.422917e-01	1.820337e-01	4.275166e-01	3.371301e-01	1.429551e-01	6.379605e-02	4.561187e-01
1840000	-2.114117e+04	2.322699e+02	3.008140e+00	2.102584e-01	2.627358e-01	2.841583e-02	7.777108e-02	2.341039e-01	1.867151e-01	9.116891e-02	2.012474e-01	6.145563e-02	3.435360e-02	4.131931e-01	1.985813e-01	1.386510e-02	6.739612e-02	5.820956e-01	5.273346e-02	1.684602e-01	1.154496e-01	1.665039e-01	1.909839e-01	9.821917e-02	7.978557e-02	1.829753e-01	2.815322e-01	4.416032e-01	1.067161e-01	3.158132e-02	3.415528e-02	3.415408e-01	4.440330e-02	3.477551e-01	1.265715e-01	1.393696e-01	3.863038e-01	4.262128e-01	1.822306e-01	1.573191e-01	2.342376e-01	2.596648e-01	2.176404e-01	1.457364e-01	3.769584e-01	3.265025e-01	1.473033e-01	7.605068e-02	4.501434e-01
1845000	-2.109875e+04	2.464297e+02	2.778563e+00	2.140948e-01	2.735961e-01	3.011699e-02	7.654633e-02	2.333637e-01	1.722821e-01	1.061814e-01	2.301377e-01	7.883936e-02	6.106672e-02	3.753390e-01	1.484358e-01	4.827081e-02	1.752930e-01	5.097069e-01	5.857211e-03	1.687602e-01	9.211197e-02	2.299379e-01	1.564209e-01	1.041631e-01	6.379736e-02	2.325455e-01	2.131353e-01	4.031368e-01	3.178861e-01	1.727011e-02	1.966975e-02	2.148455e-01	2.719180e-02	3.455323e-01	1.439037e-01	1.381166e-01	3.724473e-01	4.337815e-01	1.691053e-01	1.424682e-01	2.546450e-01	3.449204e-01	2.109667e-01	1.176480e-01	3.264649e-01	3.492100e-01	1.335565e-01	9.461233e-02	4.226211e-01
1850000	-2.113393e+04	2.532958e+02	2.679745e+00	2.412686e-01	2.544156e-01	3.534652e-02	5.990712e-02	2.434057e-01	1.656565e-01	1.384908e-01	1.943889e-01	7.303804e-02	5.351018e-02	3.915592e-01	1.490129e-01	2.341237e-02	9.496628e-02	5.336868e-01	2.169051e-02	5.667978e-02	2.695643e-01	1.972613e-01	1.602437e-01	1.142091e-01	8.939953e-02	1.957387e-01	2.431475e-01	2.666741e-01	6.092011e-01	1.057520e-02	1.531923e-02	7.010534e-02	2.812505e-02	3.217600e-01	1.382673e-01	1.483893e-01	3.915834e-01	4.302176e-01	1.271621e-01	1.846138e-01	2.580064e-01	3.329056e-01	1.653003e-01	1.092665e-01	3.925276e-01	3.076435e-01	1.479770e-01	9.230006e-02	4.520794e-01
1855000	-2.111911e+04	2.402963e+02	2.877316e+00	2.419181e-01	2.760063e-01	2.502409e-02	6.400701e-02	2.223386e-01	1.707058e-01	1.215901e-01	2.129086e-01	6.561649e-02	7.159354e-02	3.480638e-01	1.802275e-01	2.394556e-01	1.640594e-02	2.230037e-01	7.399101e-03	1.244994e-01	3.892363e-01	2.023905e-01	1.842734e-01	9.745265e-02	8.633032e-02	2.038688e-01	2.256844e-01	3.133847e-01	1.724161e-01	8.774251e-02	3.926943e-02	3.388559e-01	4.833140e-02	3.269674e-01	1.406938e-01	1.290635e-01	4.032752e-01	4.203240e-01	1.506025e-01	1.451183e-01	2.839553e-01	3.695580e-01	1.725807e-01	1.319670e-01	3.258943e-01	3.292598e-01	1.314406e-01	8.713684e-02	4.521628e-01
1860000	-2.111596e+04	2.520448e+02	2.695180e+00	2.257186e-01	2.725578e-01	2.363922e-02	7.208247e-02	2.375549e-01	1.684469e-01	1.585230e-01	2.005329e-01	7.258004e-02	4.446443e-02	3.276468e-01	1.962528e-01	9.080820e-02	1.119791e-01	6.254024e-01	1.404311e-02	5.335388e-02	1.044132e-01	1.802634e-01	2.223702e-01	8.064980e-02	6.092144e-02	1.801263e-01	2.756689e-01	2.058913e-01	3.596060e-01	5.705295e-02	7.783145e-02	2.676477e-01	3.197061e-02	3.346520e-01	1.284813e-01	1.259985e-01	4.108682e-01	3.822355e-01	1.728119e-01	1.737473e-01	2.712052e-01	3.783938e-01	1.858971e-01	1.525324e-01	2.831766e-01	3.525534e-01	1.394772e-01	6.658749e-02	4.413819e-01
1865000	-2.112184e+04	2.616099e+02	2.582601e+00	2.085602e-01	2.673491e-01	2.708977e-02	4.939734e-02	2.647183e-01	1.828853e-01	1.094024e-01	2.149895e-01	6.992709e-02	5.891875e-02	3.403484e-01	2.064138e-01	5.470625e-02	1.053583e-01	4.358040e-01	1.321832e-01	8.723909e-02	1.847092e-01	1.998602e-01	1.876171e-01	9.382962e-02	5.321302e-02	2.091082e-01	2.563719e-01	5.183446e-01	2.428728e-01	3.632916e-02	9.537584e-03	1.148398e-01	7.807610e-02	3.492703e-01	1.341535e-01	1.368839e-01	3.796923e-01	4.568352e-01	1.338564e-01	1.486223e-01	2.606861e-01	2.931940e-01	1.867207e-01	1.666599e-01	3.534254e-01	3.571588e-01	1.440474e-01	8.321157e-02	4.155823e-01
1870000	-2.112700e+04	2.485000e+02	2.747000e+00	2.169666e-01	2.604295e-01	2.729499e-02	7.490910e-02	2.600258e-01	1.603739e-01	1.329861e-01	1.893832e-01	4.371139e-02	8.775076e-02	3.805223e-01	1.656462e-01	5.425558e-02	3.791621e-04	3.728024e-01	2.392354e-02	1.689225e-01	3.797168e-01	1.791799e-01	1.694095e-01	1.026647e-01	8.259377e-02	1.801149e-01	2.860372e-01	4.409967e-01	2.845454e-01	1.285520e-02	1.388699e-01	5.658161e-02	6.615115e-02	3.656143e-01	1.344596e-01	1.359155e-01	3.640106e-01	4.362073e-01	1.581117e-01	1.618862e-01	2.437947e-01	2.504610e-01	3.908684e-01	9.378015e-02	2.648904e-01	3.315094e-01	1.579825e-01	8.195824e-02	4.285499e-01
1875000	-2.111927e+04	2.573696e+02	2.647435e+00	2.388689e-01	2.830452e-01	2.887773e-02	5.588552e-02	2.446290e-01	1.486935e-01	1.340635e-01	1.823920e-01	9.228896e-02	3.540507e-02	3.770879e-01	1.787626e-01	1.040402e-02	3.495095e-02	4.913378e-01	2.447582e-03	4.107006e-02	4.197896e-01	2.002611e-01	2.013667e-01	1.069282e-01	3.610725e-02	2.110563e-01	2.442805e-01	3.167544e-01	4.033495e-01	6.845390e-03	1.040311e-01	1.073063e-01	6.171332e-02	3.292822e-01	1.313225e-01	1.420757e-01	3.973196e-01	4.056126e-01	1.707881e-01	1.816438e-01	2.419555e-01	3.147347e-01	1.471675e-01	1.508335e-01	3.872644e-01	3.582589e-01	1.413877e-01	8.828765e-02	4.120657e-01
1880000	-2.113445e+04	2.413938e+02	2.836076e+00	2.634089e-01	2.612254e-01	2.528161e-02	6.558194e-02	2.224276e-01	1.620746e-01	1.399912e-01	2.342274e-01	6.668209e-02	7.446038e-02	3.378442e-01	1.467946e-01	5.159365e-02	1.020324e-01	3.918838e-01	7.733148e-03	2.741593e-02	4.193411e-01	1.546771e-01	2.158153e-01	9.063221e-02	9.231064e-02	1.355807e-01	3.109841e-01	3.275731e-01	4.571140e-01	1.303699e-03	7.744309e-02	8.747740e-02	4.908870e-02	3.418394e-01	1.289292e-01	1.301588e-01	3.990726e-01	3.963990e-01	1.571749e-01	1.825358e-01	2.638902e-01	3.306031e-01	2.776801e-01	6.551385e-02	3.262029e-01	3.425290e-01	1.542204e-01	6.442597e-02	4.388246e-01
1885000	-2.111743e+04	2.577985e+02	2.637143e+00	2.337044e-01	2.504950e-01	3.238684e-02	7.317207e-02	2.497203e-01	1.605214e-01	1.551744e-01	2.013181e-01	5.986276e-02	9.615407e-02	3.461156e-01	1.413750e-01	1.339274e-02	7.753145e-02	5.953352e-01	4.268156e-02	2.600073e-02	2.450583e-01	1.470349e-01	2.230846e-01	8.311225e-02	6.877235e-02	1.801899e-01	2.978060e-01	5.666475e-01	2.008047e-01	6.567196e-02	8.585037e-02	3.362188e-02	4.740358e-02	3.570696e-01	1.308283e-01	1.419813e-01	3.701207e-01	4.107065e-01	1.432878e-01	1.760530e-01	2.699528e-01	3.099472e-01	2.064138e-01	1.578749e-01	3.257641e-01	3.588507e-01	1.417672e-01	7.504715e-02	4.243350e-01
1890000	-2.111738e+04	2.447716e+02	2.813931e+00	2.393918e-01	2.581909e-01	3.713038e-02	7.361839e-02	2.263121e-01	1.653565e-01	9.796255e-02	2.342703e-01	5.539868e-02	7.384283e-02	3.442553e-01	1.942704e-01	5.993462e-03	4.431062e-02	5.741299e-01	8.037314e-02	8.220375e-02	2.129891e-01	1.733290e-01	1.815937e-01	9.563261e-02	8.057200e-02	2.016032e-01	2.672695e-01	4.885548e-01	3.762379e-01	3.539667e-02	7.939902e-03	7.973475e-02	1.213597e-02	3.350081e-01	1.341479e-01	1.396644e-01	3.911796e-01	4.140634e-01	1.877198e-01	1.530338e-01	2.451830e-01	2.064529e-01	3.545162e-01	1.637652e-01	2.752657e-01	3.645268e-01	1.454222e-01	8.485488e-02	4.051961e-01
1895000	-2.112907e+04	2.498251e+02	2.732248e+00	2.251623e-01	2.564982e-01	3.310211e-02	5.844701e-02	2.357964e-01	1.909940e-01	1.085729e-01	2.392038e-01	7.064562e-02	8.807129e-02	3.260132e-01	1.674931e-01	5.611312e-02	1.112699e-01	5.418026e-01	1.185921e-01	1.114128e-01	6.080949e-02	1.728813e-01	1.906271e-01	9.326983e-02	5.126314e-02	2.318049e-01	2.601537e-01	3.273252e-01	2.886379e-01	5.755453e-02	6.795917e-02	1.776662e-01	8.085709e-02	3.516187e-01	1.424583e-01	1.278064e-01	3.781167e-01	4.286816e-01	1.582571e-01	1.507986e-01	2.622627e-01	2.337157e-01	2.032678e-01	1.595167e-01	4.034998e-01	3.590381e-01	1.378170e-01	8.262120e-02	4.205237e-01
1900000	-2.110162e+04	2.552180e+02	2.669008e+00	2.207570e-01	2.756139e-01	2.736644e-02	6.967578e-02	2.379139e-01	1.686730e-01	1.310315e-01	2.702793e-01	5.807239e-02	8.377229e-02	2.782869e-01	1.785576e-01	2.134078e-02	2.074800e-02	6.838956e-01	5.516931e-03	2.115300e-02	2.473457e-01	1.757276e-01	2.021053e-01	9.437662e-02	8.356659e-02	1.893445e-01	2.548794e-01	4.536947e-01	3.427071e-01	2.254878e-02	5.330761e-02	1.032669e-01	2.447490e-02	3.333124e-01	1.300394e-01	1.346795e-01	4.019686e-01	4.439655e-01	1.490127e-01	1.469400e-01	2.600818e-01	2.060383e-01	3.159880e-01	8.083783e-02	3.971358e-01	3.596030e-01	1.416133e-01	8.241982e-02	4.163639e-01
1905000	-2.110804e+04	2.450823e+02	2.811951e+00	2.286549e-01	2.656496e-01	2.753457e-02	6.801403e-02	2.428767e-01	1.672701e-01	1.233898e-01	2.555778e-01	7.818570e-02	2.036754e-02	3.205136e-01	2.019655e-01	2.430102e-03	9.198172e-02	6.919830e-01	4.618140e-03	8.493626e-02	1.240508e-01	1.796148e-01	1.774175e-01	8.503325e-02	6.304997e-02	2.110722e-01	2.838124e-01	4.777392e-01	3.517124e-01	7.525317e-04	6.605571e-02	4.610116e-02	5.763897e-02	3.291489e-01	1.445512e-01	1.410316e-01	3.852684e-01	4.181577e-01	1.647819e-01	1.475138e-01	2.695466e-01	1.978314e-01	1.894379e-01	2.242004e-01	3.885303e-01	3.496539e-01	1.618296e-01	7.918570e-02	4.093307e-01
1910000	-2.112004e+04	2.507389e+02	2.702512e+00	2.444407e-01	2.583361e-01	3.259551e-02	5.737786e-02	2.460035e-01	1.612464e-01	1.284741e-01	2.244876e-01	5.015555e-02	7.712690e-02	3.474236e-01	1.723323e-01	2.597201e-02	6.870848e-02	6.176431e-01	1.943761e-02	4.974468e-02	2.184941e-01	1.736837e-01	1.673343e-01	1.057658e-01	9.760768e-02	2.202186e-01	2.353900e-01	3.882520e-01	2.943986e-01	1.466765e-01	2.468771e-02	1.236539e-01	2.233136e-02	3.247559e-01	1.332516e-01	1.588362e-01	3.831563e-01	4.165548e-01	1.736098e-01	1.574815e-01	2.523539e-01	3.504673e-01	2.654394e-01	1.060445e-01	2.780488e-01	3.415758e-01	1.491959e-01	9.046448e-02	4.187637e-01
1915000	-2.111722e+04	2.432653e+02	2.826074e+00	2.180650e-01	2.656884e-01	2.790877e-02	5.839208e-02	2.571991e-01	1.727467e-01	1.099445e-01	2.121054e-01	4.902768e-02	6.667122e-02	4.183826e-01	1.438686e-01	2.591998e-02	4.217245e-02	7.538745e-01	3.658860e-03	5.741321e-02	1.169610e-01	2.318641e-01	1.629138e-01	1.068771e-01	5.808668e-02	2.169391e-01	2.233193e-01	3.473083e-01	2.942689e-01	6.311462e-03	9.376762e-02	2.388637e-01	1.948006e-02	3.325695e-01	1.363618e-01	1.329409e-01	3.981278e-01	4.264848e-01	1.564112e-01	1.371280e-01	2.799760e-01	2.567064e-01	2.407290e-01	9.421470e-02	4.083499e-01	3.404120e-01	1.511833e-01	9.787926e-02	4.105254e-01
1920000	-2.111800e+04	2.511005e+02	2.720781e+00	2.250840e-01	2.667411e-01	3.267178e-02	6.727886e-02	2.393413e-01	1.688830e-01	9.697204e-02	2.096252e-01	5.373143e-02	9.061640e-02	3.254108e-01	2.236442e-01	3.356096e-02	2.458049e-01	5.610912e-01	1.055804e-02	3.839756e-02	1.105873e-01	1.982636e-01	2.007566e-01	9.256237e-02	8.109679e-02	1.765387e-01	2.507819e-01	1.823181e-01	2.380752e-01	1.181226e-01	5.670699e-02	3.454930e-01	5.928410e-02	3.391137e-01	1.367663e-01	1.320534e-01	3.920665e-01	4.068540e-01	1.656020e-01	1.608404e-01	2.667036e-01	2.372861e-01	2.388550e-01	1.003838e-01	4.234751e-01	3.319355e-01	1.482196e-01	8.487611e-02	4.349688e-01
1925000	-2.111412e+04	2.517617e+02	2.693319e+00	2.449729e-01	2.559185e-01	3.366349e-02	5.799636e-02	2.417852e-01	1.656635e-01	1.449274e-01	2.947971e-01	6.959416e-02	4.126689e-02	2.795175e-01	1.698969e-01	1.437372e-02	1.547007e-01	5.375196e-01	3.048286e-02	9.586315e-02	1.670600e-01	1.908618e-01	1.694275e-01	1.054186e-01	8.199906e-02	1.986439e-01	2.536492e-01	3.777690e-01	1.834412e-01	6.180676e-03	4.232498e-02	3.354290e-01	5.485510e-02	3.271709e-01	1.381608e-01	1.367577e-01	3.979106e-01	4.229683e-01	1.556750e-01	1.426065e-01	2.787502e-01	3.519919e-01	2.348442e-01	1.340601e-01	2.791038e-01	3.460871e-01	1.356945e-01	8.271864e-02	4.354998e-01
1930000	-2.112018e+04	2.523988e+02	2.699901e+00	2.204692e-01	2.493113e-01	2.942784e-02	8.379104e-02	2.404567e-01	1.765439e-01	1.066324e-01	2.494604e-01	4.457650e-02	5.890519e-02	3.463069e-01	1.941186e-01	4.033682e-02	4.073692e-01	3.455158e-01	2.739044e-03	5.335758e-02	1.506815e-01	1.603641e-01	1.915539e-01	8.498921e-02	1.032839e-01	1.883570e-01	2.714518e-01	6.203813e-01	1.756745e-01	9.082095e-03	2.936023e-02	1.368415e-01	2.866044e-02	3.485585e-01	1.304858e-01	1.336825e-01	3.872733e-01	4.282408e-01	1.709965e-01	1.490474e-01	2.517153e-01	3.076594e-01	3.519117e-01	1.236467e-01	2.167822e-01	3.529797e-01	1.547596e-01	7.622326e-02	4.160374e-01
1935000	-2.110701e+04	2.520205e+02	2.710654e+00	2.212688e-01	2.900103e-01	2.664627e-02	7.175778e-02	2.118717e-01	1.784451e-01	1.178293e-01	2.049409e-01	7.031889e-02	4.967472e-02	4.043658e-01	1.528704e-01	3.087416e-02	8.724520e-02	5.116926e-01	3.195092e-03	1.398505e-01	2.271424e-01	1.798066e-01	2.298829e-01	7.775311e-02	9.297285e-02	1.937726e-01	2.258119e-01	2.294219e-01	2.656459e-01	1.656876e-01	1.334602e-01	1.452857e-01	6.049873e-02	3.362736e-01	1.258141e-01	1.345352e-01	4.033771e-01	3.900907e-01	1.492851e-01	1.754472e-01	2.851770e-01	2.546023e-01	2.191607e-01	1.150688e-01	4.111681e-01	3.503066e-01	1.208865e-01	7.303421e-02	4.557727e-01
1940000	-2.111287e+04	2.554353e+02	2.667939e+00	2.280008e-01	2.635955e-01	2.618095e-02	5.962260e-02	2.447280e-01	1.778722e-01	1.364699e-01	2.702358e-01	5.117747e-02	6.686662e-02	2.990183e-01	1.762319e-01	4.477417e-02	3.064257e-02	4.959721e-01	2.997813e-01	9.380739e-02	3.502248e-02	1.714914e-01	1.849367e-01	8.129195e-02	6.459802e-02	1.715026e-01	3.261794e-01	2.811622e-01	4.204220e-01	1.031008e-02	1.339625e-01	1.216059e-01	3.253740e-02	3.462217e-01	1.375940e-01	1.303581e-01	3.858262e-01	3.919667e-01	1.528938e-01	1.455435e-01	3.095960e-01	3.041100e-01	3.082865e-01	1.316233e-01	2.559803e-01	3.582216e-01	1.385118e-01	6.941982e-02	4.338468e-01
1945000	-2.112223e+04	2.424337e+02	2.842562e+00	2.281540e-01	2.902441e-01	2.833802e-02	6.521125e-02	2.028893e-01	1.851634e-01	1.407752e-01	2.178531e-01	7.365686e-02	4.143603e-02	3.713900e-01	1.548888e-01	3.726803e-02	2.870507e-01	4.655359e-01	1.485157e-02	6.683075e-02	1.284630e-01	1.584742e-01	1.867205e-01	7.349364e-02	1.311825e-01	1.797612e-01	2.703679e-01	5.157847e-01	3.694654e-01	1.409906e-02	1.265096e-02	6.676161e-02	2.123823e-02	3.268384e-01	1.449869e-01	1.340855e-01	3.940892e-01	4.051437e-01	1.765790e-01	1.589424e-01	2.593350e-01	2.134347e-01	2.276980e-01	3.888909e-02	5.199782e-01	3.612240e-01	1.338496e-01	6.232131e-02	4.426051e-01
1950000	-2.112229e+04	2.416846e+02	2.845809e+00	2.190684e-01	2.803031e-01	3.509146e-02	5.725200e-02	2.297437e-01	1.785413e-01	1.494628e-01	2.020534e-01	4.391443e-02	5.468739e-02	3.388081e-01	2.110739e-01	5.311763e-02	2.684052e-01	4.924495e-01	1.875479e-03	5.751378e-02	1.266384e-01	1.987080e-01	1.690469e-01	1.057732e-01	6.519764e-02	2.109149e-01	2.503594e-01	3.398715e-01	7.623562e-02	1.009656e-01	4.169684e-02	4.246041e-01	1.662637e-02	3.280982e-01	1.425932e-01	1.244495e-01	4.048592e-01	4.304943e-01	1.500800e-01	1.368289e-01	2.825968e-01	1.906748e-01	3.131604e-01	1.722776e-01	3.238872e-01	3.452750e-01	1.490156e-01	8.706533e-02	4.186441e-01
1955000	-2.112474e+04	2.461629e+02	2.795202e+00	2.120782e-01	2.385356e-01	3.004049e-02	8.371002e-02	2.554816e-01	1.801541e-01	1.328285e-01	2.504911e-01	5.200761e-02	7.995395e-02	3.136563e-01	1.710625e-01	1.190402e-02	1.784332e-01	6.451012e-01	1.086915e-02	9.313237e-02	6.056008e-02	1.670405e-01	2.012042e-01	9.531768e-02	8.604297e-02	2.154538e-01	2.349409e-01	2.817956e-01	3.025505e-01	1.039130e-02	5.709554e-02	3.229378e-01	2.522931e-02	3.496624e-01	1.338805e-01	1.436987e-01	3.727584e-01	4.533357e-01	1.549009e-01	1.332209e-01	2.585426e-01	2.960295e-01	3.493392e-01	1.553706e-01	1.992608e-01	3.341004e-01	1.474957e-01	8.887288e-02	4.295310e-01
1960000	-2.111337e+04	2.500564e+02	2.746446e+00	2.241900e-01	2.499783e-01	3.215597e-02	7.574286e-02	2.448296e-01	1.731033e-01	1.305772e-01	2.419416e-01	6.353920e-02	4.436604e-02	3.748025e-01	1.447734e-01	4.789404e-02	3.415552e-01	3.870247e-01	1.310970e-01	4.614289e-02	4.628616e-02	1.602125e-01	2.246290e-01	9.076599e-02	7.315173e-02	1.773774e-01	2.738634e-01	2.930609e-01	1.799571e-01	9.160217e-02	9.155742e-02	3.203391e-01	2.348328e-02	3.392874e-01	1.424994e-01	1.425524e-01	3.756607e-01	3.870437e-01	1.637433e-01	1.772755e-01	2.719375e-01	1.604644e-01	3.340623e-01	5.813856e-02	4.473347e-01	3.386936e-01	1.509815e-01	7.673892e-02	4.335859e-01
1965000	-2.112371e+04	2.528834e+02	2.689255e+00	2.312776e-01	2.458282e-01	2.849952e-02	8.230671e-02	2.318655e-01	1.802224e-01	1.209536e-01	2.655303e-01	4.278368e-02	6.674598e-02	3.494165e-01	1.545699e-01	2.399071e-02	1.606541e-01	6.003065e-01	1.706885e-02	3.274792e-02	1.652320e-01	1.410315e-01	2.414143e-01	7.374738e-02	1.439671e-01	1.403071e-01	2.595325e-01	3.268001e-01	3.227101e-01	4.081205e-03	3.252351e-02	1.269082e-01	1.869768e-01	3.500115e-01	1.325947e-01	1.290153e-01	3.883786e-01	4.185393e-01	1.599246e-01	1.637017e-01	2.578344e-01	2.711494e-01	2.421336e-01	6.860498e-02	4.181121e-01	3.431617e-01	1.571580e-01	6.689155e-02	4.327887e-01
1970000	-2.110240e+04	2.616679e+02	2.593530e+00	2.386576e-01	2.541392e-01	3.316369e-02	6.098465e-02	2.556024e-01	1.574525e-01	1.282099e-01	3.061347e-01	5.417154e-02	7.382159e-02	2.420556e-01	1.956066e-01	9.990582e-02	8.683904e-02	5.792264e-01	4.939909e-02	6.611623e-02	1.185135e-01	1.611998e-01	2.330709e-01	7.673520e-02	8.224183e-02	1.666250e-01	2.801273e-01	5.738749e-01	2.537853e-01	1.120604e-02	2.196829e-04	1.544400e-01	6.474086e-03	3.349687e-01	1.294656e-01	1.429002e-01	3.926656e-01	3.835666e-01	1.838442e-01	1.569554e-01	2.756339e-01	2.964341e-01	1.674525e-01	2.043906e-01	3.317228e-01	3.532037e-01	1.414294e-01	5.693865e-02	4.484282e-01
1975000	-2.109735e+04	2.607898e+02	2.562478e+00	2.303917e-01	2.561244e-01	3.246074e-02	7.180782e-02	2.277491e-01	1.814662e-01	1.209095e-01	2.508332e-01	4.978666e-02	7.053623e-02	3.292735e-01	1.786609e-01	6.751807e-02	4.119497e-02	5.614554e-01	3.423493e-02	1.856352e-01	1.099615e-01	1.707086e-01	2.095766e-01	9.670606e-02	4.814790e-02	1.979232e-01	2.769377e-01	3.913578e-01	2.649458e-01	4.112375e-02	7.365188e-02	2.123326e-01	1.658818e-02	3.310194e-01	1.293858e-01	1.386597e-01	4.009351e-01	4.100059e-01	1.764808e-01	1.526437e-01	2.608696e-01	3.480927e-01	2.161899e-01	1.250320e-01	3.106855e-01	3.579826e-01	1.303309e-01	8.441598e-02	4.272706e-01
1980000	-2.110406e+04	2.493970e+02	2.743938e+00	2.132155e-01	2.715800e-01	2.508072e-02	7.994094e-02	2.294780e-01	1.807048e-01	1.166378e-01	2.862883e-01	4.984260e-02	6.262455e-02	3.066530e-01	1.779538e-01	2.395205e-02	1.508212e-02	8.137967e-01	4.302193e-02	5.076873e-02	5.337852e-02	1.940526e-01	2.224138e-01	8.812485e-02	9.512991e-02	1.668406e-01	2.334382e-01	4.317085e-01	3.921945e-01	4.197341e-02	5.272032e-02	2.805534e-02	5.334790e-02	3.445266e-01	1.413760e-01	1.278860e-01	3.862114e-01	4.171383e-01	1.513818e-01	1.482887e-01	2.831912e-01	2.792992e-01	1.393691e-01	1.466736e-01	4.346582e-01	3.325444e-01	1.349698e-01	7.476451e-02	4.577213e-01
1985000	-2.112461e+04	2.540667e+02	2.680352e+00	2.370348e-01	2.522825e-01	2.684332e-02	7.205570e-02	2.469940e-01	1.647897e-01	1.504641e-01	2.267250e-01	5.632027e-02	6.628963e-02	3.384568e-01	1.617442e-01	1.115705e-01	4.548700e-02	4.630306e-01	2.728411e-02	9.168448e-02	2.609433e-01	1.884148e-01	2.022040e-01	1.001356e-01	8.461596e-02	2.238830e-01	2.007466e-01	3.853187e-01	4.309579e-01	2.169420e-02	8.979103e-02	3.067813e-02	4.156004e-02	3.519841e-01	1.241581e-01	1.350418e-01	3.888160e-01	3.960237e-01	1.534868e-01	1.424657e-01	3.080239e-01	2.958767e-01	2.556625e-01	9.094209e-02	3.575187e-01	3.302668e-01	1.251420e-01	8.407223e-02	4.605189e-01
1990000	-2.111220e+04	2.507792e+02	2.668832e+00	1.948333e-01	2.706634e-01	2.644569e-02	6.262117e-02	2.564885e-01	1.889480e-01	1.123630e-01	2.721274e-01	8.683634e-02	8.784580e-02	2.774873e-01	1.633402e-01	5.537069e-02	1.005778e-01	5.981895e-01	2.573959e-02	3.313511e-02	1.869873e-01	1.474350e-01	1.704841e-01	8.570463e-02	8.633675e-02	2.087552e-01	3.012844e-01	4.465863e-01	2.320957e-01	6.511863e-02	1.501820e-01	4.387528e-02	6.214214e-02	3.488279e-01	1.410391e-01	1.361258e-01	3.740073e-01	4.154034e-01	1.806492e-01	1.402316e-01	2.637159e-01	2.270747e-01	2.823414e-01	1.977023e-01	2.928816e-01	3.794564e-01	1.382393e-01	6.855044e-02	4.137538e-01
1995000	-2.111183e+04	2.610017e+02	2.554795e+00	2.258205e-01	2.669227e-01	2.771055e-02	6.599663e-02	2.468390e-01	1.667106e-01	1.007273e-01	3.216581e-01	5.208708e-02	5.908864e-02	2.886435e-01	1.777954e-01	1.010446e-02	1.025133e-03	5.893473e-01	1.583348e-01	1.254379e-01	1.157505e-01	1.656765e-01	1.943202e-01	1.018414e-01	7.652458e-02	2.120394e-01	2.495980e-01	4.983547e-01	3.084500e-01	2.750577e-02	6.772853e-03	9.423612e-02	6.468053e-02	3.458878e-01	1.269748e-01	1.355760e-01	3.915614e-01	4.094341e-01	1.657873e-01	1.498275e-01	2.749511e-01	2.771081e-01	2.230869e-01	1.160562e-01	3.837489e-01	3.452441e-01	1.506973e-01	8.171958e-02	4.223391e-01
2000000	-2.111202e+04	2.524465e+02	2.617008e+00	2.368367e-01	2.614132e-01	3.150119e-02	6.961932e-02	2.352120e-01	1.654175e-01	1.752527e-01	2.549041e-01	7.435647e-02	4.363958e-02	2.378369e-01	2.140103e-01	8.652175e-02	2.799723e-01	3.295000e-01	4.200804e-03	4.825103e-02	2.515541e-01	1.816366e-01	1.644725e-01	9.742606e-02	7.990721e-02	1.989343e-01	2.776234e-01	4.217096e-01	2.350345e-01	1.052153e-01	6.057235e-02	1.291220e-01	4.834627e-02	3.359264e-01	1.389559e-01	1.355070e-01	3.896106e-01	4.026670e-01	1.728772e-01	1.413619e-01	2.830939e-01	2.496731e-01	3.135013e-01	1.158290e-01	3.209967e-01	3.628247e-01	1.401224e-01	8.293611e-02	4.141168e-01
2005000	-2.113132e+04	2.464321e+02	2.779233e+00	2.079274e-01	2.661579e-01	2.849880e-02	7.413257e-02	2.440652e-01	1.792181e-01	1.677371e-01	2.495241e-01	4.857059e-02	5.393793e-02	3.180045e-01	1.622258e-01	8.682572e-02	3.296516e-02	5.747900e-01	1.859938e-02	1.528824e-01	1.339373e-01	1.649523e-01	2.004589e-01	1.086207e-01	8.283833e-02	2.101016e-01	2.330282e-01	2.459868e-01	2.225092e-01	1.333056e-01	9.554898e-03	3.017800e-01	8.686342e-02	3.512341e-01	1.349155e-01	1.296904e-01	3.841600e-01	3.803306e-01	1.600543e-01	1.722593e-01	2.873558e-01	3.021848e-01	2.733458e-01	6.899981e-02	3.554696e-01	3.426711e-01	1.408089e-01	9.913180e-02	4.173881e-01
2010000	-2.111889e+04	2.556282e+02	2.647425e+00	2.318747e-01	2.546490e-01	2.560031e-02	6.100439e-02	2.583605e-01	1.685110e-01	1.352366e-01	2.364102e-01	7.422694e-02	4.687112e-02	3.516099e-01	1.556452e-01	4.064274e-02	9.709559e-03	7.035383e-01	9.714890e-03	1.141789e-01	1.222156e-01	1.754330e-01	1.901585e-01	9.913461e-02	1.153766e-01	1.757917e-01	2.441056e-01	5.236766e-01	3.080161e-01	2.561307e-02	1.074051e-02	1.069538e-01	2.499989e-02	3.395839e-01	1.386110e-01	1.377502e-01	3.840548e-01	3.906242e-01	1.584460e-01	1.627540e-01	2.881758e-01	2.998110e-01	2.425791e-01	1.568809e-01	3.007289e-01	3.611931e-01	1.429224e-01	9.102381e-02	4.048607e-01
2015000	-2.111559e+04	2.552519e+02	2.571444e+00	2.356595e-01	2.474418e-01	2.666057e-02	6.504276e-02	2.514579e-01	1.737375e-01	1.186917e-01	2.807859e-01	4.673259e-02	8.961619e-02	2.972290e-01	1.669446e-01	2.483790e-02	2.726894e-02	4.828575e-01	1.747459e-01	5.198388e-02	2.383059e-01	1.791149e-01	2.245080e-01	9.697994e-02	1.165731e-01	1.729936e-01	2.098305e-01	4.895316e-01	1.893625e-01	5.579112e-02	2.125432e-02	2.387444e-01	5.316068e-03	3.512459e-01	1.290666e-01	1.365906e-01	3.830969e-01	4.101108e-01	1.551041e-01	1.477999e-01	2.869852e-01	3.072804e-01	2.389476e-01	9.091286e-02	3.628592e-01	3.262110e-01	1.262433e-01	8.712180e-02	4.604240e-01
2020000	-2.111278e+04	2.558523e+02	2.657623e+00	2.369591e-01	2.544389e-01	2.762621e-02	5.767257e-02	2.547669e-01	1.685363e-01	1.179723e-01	2.110692e-01	5.285582e-02	4.037517e-02	3.849151e-01	1.928125e-01	7.865426e-02	2.279265e-02	7.000267e-01	7.544195e-02	6.132131e-02	6.176308e-02	1.886712e-01	2.532504e-01	8.646994e-02	8.146761e-02	1.781445e-01	2.119964e-01	6.467573e-01	1.185153e-01	3.727145e-03	9.700266e-03	1.546604e-01	6.663960e-02	3.497836e-01	1.338617e-01	1.307807e-01	3.855741e-01	4.364185e-01	1.491839e-01	1.510674e-01	2.633302e-01	2.119950e-01	3.689811e-01	1.534477e-01	2.655762e-01	3.243914e-01	1.568542e-01	7.872301e-02	4.400313e-01
2025000	-2.111893e+04	2.477930e+02	2.739671e+00	2.270451e-01	2.803899e-01	2.810034e-02	7.274634e-02	2.328009e-01	1.589174e-01	1.104030e-01	2.568314e-01	1.040053e-01	4.584190e-02	3.447409e-01	1.381775e-01	1.579778e-01	2.609259e-02	3.396158e-01	1.523380e-01	1.028797e-01	2.210961e-01	2.020658e-01	1.830858e-01	1.165285e-01	4.685673e-02	2.346092e-01	2.168539e-01	6.223398e-01	2.342937e-01	1.836894e-03	1.325519e-02	1.132100e-01	1.506431e-02	3.314278e-01	1.307229e-01	1.304684e-01	4.073809e-01	4.043371e-01	1.624855e-01	1.697143e-01	2.634632e-01	3.333657e-01	1.045903e-01	1.335349e-01	4.285091e-01	3.247170e-01	1.402661e-01	9.003774e-02	4.449792e-01
2030000	-2.109981e+04	2.613779e+02	2.580818e+00	2.178153e-01	2.623160e-01	3.144657e-02	6.667481e-02	2.357146e-01	1.860327e-01	1.484620e-01	1.919961e-01	6.293468e-02	7.929792e-02	3.358395e-01	1.814698e-01	2.359581e-02	2.601190e-01	4.942424e-01	3.004966e-02	6.729469e-02	1.246985e-01	1.940305e-01	2.012798e-01	1.120286e-01	3.866092e-02	1.954790e-01	2.585212e-01	4.652236e-01	2.850672e-01	1.363114e-03	7.044711e-02	1.111202e-01	6.677880e-02	3.366855e-01	1.404185e-01	1.457016e-01	3.771944e-01	4.292838e-01	1.552336e-01	1.510968e-01	2.643858e-01	2.546085e-01	2.173994e-01	1.869225e-01	3.410696e-01	3.533424e-01	1.509880e-01	8.709933e-02	4.085703e-01
2035000	-2.112709e+04	2.568442e+02	2.635415e+00	2.242107e-01	2.569421e-01	2.725287e-02	7.246764e-02	2.501754e-01	1.689512e-01	1.098287e-01	2.170376e-01	5.321432e-02	8.275554e-02	3.883080e-01	1.488558e-01	7.690341e-02	5.317575e-02	5.177922e-01	1.847442e-02	1.670712e-01	1.665830e-01	1.574756e-01	2.238624e-01	7.775264e-02	9.014224e-02	1.669842e-01	2.837829e-01	5.857529e-01	2.039425e-01	4.731756e-03	6.687017e-02	5.537870e-02	8.332396e-02	3.478810e-01	1.187626e-01	1.396921e-01	3.936643e-01	4.018724e-01	1.467082e-01	1.533885e-01	2.980309e-01	3.799263e-01	2.707601e-01	7.893074e-02	2.703828e-01	3.453642e-01	1.401593e-01	7.411001e-02	4.403665e-01
2040000	-2.110198e+04	2.444846e+02	2.800852e+00	2.361578e-01	2.354367e-01	3.216858e-02	6.696818e-02	2.609905e-01	1.682782e-01	1.147533e-01	2.134087e-01	7.023405e-02	8.909914e-02	3.455624e-01	1.669424e-01	4.728339e-02	1.947890e-02	5.650167e-01	2.822897e-02	8.330104e-02	2.566910e-01	1.715378e-01	1.793090e-01	9.405533e-02	8.536155e-02	1.887070e-01	2.810293e-01	3.396567e-01	2.150629e-01	1.017696e-01	8.452092e-02	1.582507e-01	1.007391e-01	3.386816e-01	1.306752e-01	1.338283e-01	3.968149e-01	3.928296e-01	1.471702e-01	1.779897e-01	2.820105e-01	3.206075e-01	1.954184e-01	9.886562e-02	3.851084e-01	3.598876e-01	1.458806e-01	8.210990e-02	4.121218e-01
2045000	-2.110259e+04	2.482639e+02	2.743037e+00	2.175433e-01	2.916860e-01	2.747450e-02	5.234117e-02	2.297040e-01	1.812511e-01	9.947568e-02	2.449823e-01	6.166522e-02	5.769656e-02	3.795110e-01	1.566692e-01	5.650219e-02	1.370159e-02	5.256157e-01	8.317186e-02	1.602853e-01	1.607233e-01	1.746429e-01	2.112773e-01	6.845100e-02	9.196925e-02	1.752223e-01	2.784373e-01	2.414215e-01	2.437908e-01	1.334973e-02	2.609244e-02	4.069820e-01	6.836351e-02	3.518244e-01	1.371036e-01	1.227047e-01	3.883673e-01	4.031218e-01	1.720737e-01	1.622808e-01	2.625237e-01	4.470506e-01	1.229160e-01	9.982242e-02	3.302110e-01	3.581570e-01	1.262065e-01	6.536540e-02	4.502712e-01
2050000	-2.112618e+04	2.507208e+02	2.710601e+00	2.155435e-01	2.682928e-01	3.430319e-02	8.109734e-02	2.338208e-01	1.669423e-01	1.463979e-01	1.711171e-01	6.022347e-02	6.683122e-02	3.799663e-01	1.754640e-01	2.745203e-02	3.793162e-01	2.612675e-01	8.531047e-02	1.087057e-01	1.379481e-01	1.695335e-01	1.636369e-01	8.416988e-02	9.326852e-02	2.101306e-01	2.792606e-01	4.090596e-01	3.634310e-01	4.533598e-02	2.715618e-02	1.193979e-01	3.561933e-02	3.421965e-01	1.394329e-01	1.319339e-01	3.864368e-01	4.484721e-01	1.449466e-01	1.457745e-01	2.608068e-01	2.466532e-01	2.814101e-01	1.546364e-01	3.173003e-01	3.718803e-01	1.304936e-01	7.697379e-02	4.206523e-01
2055000	-2.112873e+04	2.496212e+02	2.730303e+00	2.102972e-01	2.734395e-01	3.702960e-02	5.759333e-02	2.419114e-01	1.797290e-01	1.303728e-01	2.193547e-01	6.596564e-02	1.056921e-01	3.162950e-01	1.623198e-01	3.557325e-01	4.507120e-02	2.797798e-01	1.269384e-02	1.640251e-01	1.426976e-01	1.824868e-01	1.972524e-01	9.792033e-02	9.037827e-02	2.220742e-01	2.098880e-01	2.933669e-01	3.623003e-01	3.612562e-03	7.301323e-02	2.424726e-01	2.523438e-02	3.362668e-01	1.444545e-01	1.384250e-01	3.808538e-01	3.969192e-01	1.530025e-01	1.588362e-01	2.912422e-01	1.629046e-01	1.657634e-01	1.394544e-01	5.318775e-01	3.578815e-01	1.429492e-01	8.500433e-02	4.141650e-01
2060000	-2.111442e+04	2.581717e+02	2.630103e+00	2.210178e-01	2.564562e-01	3.450632e-02	6.455149e-02	2.417669e-01	1.817014e-01	1.176667e-01	2.938869e-01	8.354133e-02	7.846069e-02	2.664416e-01	1.600027e-01	2.179866e-01	9.040736e-02	2.611891e-01	7.734287e-02	1.339785e-01	2.190956e-01	1.905691e-01	1.849932e-01	8.013380e-02	7.739387e-02	2.192064e-01	2.477036e-01	3.407711e-01	2.142474e-01	5.703427e-02	9.074752e-02	2.538971e-01	4.330266e-02	3.515988e-01	1.354398e-01	1.259119e-01	3.870495e-01	3.907372e-01	1.553979e-01	1.577496e-01	2.961153e-01	2.961916e-01	1.379784e-01	1.425298e-01	4.233003e-01	3.494994e-01	1.396704e-01	7.895292e-02	4.318773e-01
2065000	-2.113289e+04	2.594585e+02	2.600244e+00	2.307508e-01	2.598363e-01	2.918512e-02	7.259642e-02	2.535484e-01	1.540828e-01	1.254702e-01	2.285529e-01	5.618468e-02	1.157396e-01	3.712063e-01	1.028463e-01	5.192307e-02	8.614696e-03	6.641512e-01	6.803197e-03	2.412011e-01	2.730668e-02	1.873694e-01	1.984771e-01	9.185314e-02	8.433134e-02	1.893463e-01	2.486227e-01	5.874744e-01	1.799968e-01	1.059825e-02	2.955451e-02	1.894169e-01	2.959096e-03	3.336372e-01	1.352527e-01	1.408480e-01	3.902621e-01	4.428263e-01	1.498742e-01	1.356113e-01	2.716883e-01	2.626593e-01	2.300743e-01	1.636964e-01	3.435700e-01	3.497039e-01	1.590792e-01	7.974652e-02	4.114704e-01
2070000	-2.114455e+04	2.431564e+02	2.820999e+00	2.371100e-01	2.460054e-01	2.661526e-02	8.457136e-02	2.340952e-01	1.716027e-01	9.719861e-02	2.048907e-01	7.343490e-02	8.265107e-02	3.597554e-01	1.820693e-01	2.621949e-02	1.196263e-03	4.982868e-01	3.149971e-02	2.211103e-01	2.216874e-01	2.203747e-01	1.920601e-01	1.073221e-01	7.175046e-02	1.958678e-01	2.126249e-01	2.381932e-01	3.395121e-01	1.247659e-01	4.048089e-02	1.373418e-01	1.197060e-01	3.543534e-01	1.290076e-01	1.238986e-01	3.927404e-01	3.833791e-01	1.793527e-01	1.769745e-01	2.602937e-01	2.734345e-01	1.737874e-01	2.121568e-01	3.406213e-01	3.195972e-01	1.460356e-01	8.836303e-02	4.460042e-01
2075000	-2.112299e+04	2.488122e+02	2.755256e+00	2.362517e-01	2.666536e-01	2.615179e-02	7.107954e-02	2.422192e-01	1.576442e-01	1.200928e-01	1.802975e-01	5.547880e-02	6.806417e-02	4.310819e-01	1.449849e-01	2.812702e-02	6.733196e-03	8.313911e-01	4.307069e-03	3.760316e-02	9.183842e-02	1.818514e-01	2.350373e-01	9.287837e-02	4.613553e-02	1.892700e-01	2.548274e-01	1.520134e-01	3.835736e-01	8.366060e-03	9.702504e-02	3.174017e-01	4.162023e-02	3.445764e-01	1.294270e-01	1.388846e-01	3.871120e-01	4.298259e-01	1.483786e-01	1.630685e-01	2.587271e-01	2.745631e-01	2.942911e-01	1.589318e-01	2.722141e-01	3.367682e-01	1.361956e-01	7.669706e-02	4.503391e-01
2080000	-2.112169e+04	2.589576e+02	2.627925e+00	2.395035e-01	2.554421e-01	2.781709e-02	9.750587e-02	2.380520e-01	1.416794e-01	1.152460e-01	2.049639e-01	5.182118e-02	1.024558e-01	3.296582e-01	1.958550e-01	1.101580e-02	2.613522e-01	4.828470e-01	2.260232e-03	3.797550e-02	2.045492e-01	2.031275e-01	2.081876e-01	8.962399e-02	8.722766e-02	1.728777e-01	2.389556e-01	3.309789e-01	2.758957e-01	5.713758e-02	4.791716e-02	2.631101e-01	2.496063e-02	3.323723e-01	1.351045e-01	1.286827e-01	4.038405e-01	4.237731e-01	1.573513e-01	1.522310e-01	2.666446e-01	2.899590e-01	2.114975e-01	1.301713e-01	3.683723e-01	3.430901e-01	1.402451e-01	8.154350e-02	4.351213e-01
2085000	-2.113947e+04	2.562154e+02	2.656464e+00	2.124257e-01	2.871655e-01	3.357763e-02	6.488077e-02	2.229391e-01	1.790113e-01	1.384245e-01	2.167252e-01	6.416390e-02	6.202071e-02	3.109845e-01	2.076811e-01	2.478605e-02	2.241621e-01	4.893036e-01	3.502427e-03	5.909913e-02	1.991467e-01	1.912509e-01	1.642349e-01	1.110284e-01	5.599562e-02	1.985719e-01	2.789182e-01	2.656991e-01	1.655393e-01	1.576537e-01	6.569185e-02	3.068170e-01	3.859892e-02	3.467122e-01	1.452752e-01	1.285792e-01	3.794334e-01	3.962552e-01	1.691246e-01	1.462444e-01	2.883758e-01	3.973250e-01	1.373754e-01	1.888364e-01	2.764633e-01	3.298846e-01	1.494900e-01	8.819642e-02	4.324290e-01
2090000	-2.110610e+04	2.642162e+02	2.525948e+00	2.354172e-01	2.770956e-01	3.349830e-02	7.614062e-02	2.131105e-01	1.647379e-01	1.143701e-01	2.444017e-01	5.741496e-02	8.029401e-02	3.303958e-01	1.731233e-01	3.944159e-02	7.721635e-03	5.520371e-01	1.791459e-02	2.598711e-01	1.230140e-01	1.742410e-01	2.333010e-01	1.031338e-01	5.830286e-02	1.780451e-01	2.529762e-01	3.526817e-01	4.075304e-01	4.682582e-02	7.277877e-02	7.632027e-02	4.386301e-02	3.328845e-01	1.382230e-01	1.336835e-01	3.952090e-01	3.886769e-01	1.654995e-01	1.483430e-01	2.974806e-01	3.549583e-01	2.395928e-01	1.984024e-01	2.070466e-01	3.335655e-01	1.569434e-01	7.850916e-02	4.309820e-01
2095000	-2.111717e+04	2.394639e+02	2.872552e+00	2.341946e-01	2.462690e-01	3.058092e-02	5.737209e-02	2.647659e-01	1.668175e-01	1.172281e-01	1.518906e-01	6.679253e-02	7.077509e-02	4.088304e-01	1.844832e-01	1.915469e-02	3.778640e-02	5.559857e-01	6.645696e-02	1.465378e-01	1.740785e-01	1.479108e-01	2.572036e-01	6.966367e-02	7.519352e-02	1.663367e-01	2.836917e-01	3.505264e-01	3.358470e-01	4.756251e-02	2.822398e-02	1.530342e-01	8.480597e-02	3.525791e-01	1.240897e-01	1.404548e-01	3.828763e-01	4.406212e-01	1.598096e-01	1.591178e-01	2.404513e-01	2.535455e-01	2.450021e-01	1.425955e-01	3.588570e-01	3.605574e-01	1.516793e-01	6.345451e-02	4.243088e-01
2100000	-2.110888e+04	2.503374e+02	2.725485e+00	2.297398e-01	2.617907e-01	3.002906e-02	7.349587e-02	2.440930e-01	1.608516e-01	1.523766e-01	2.455134e-01	6.831483e-02	4.603519e-02	3.698481e-01	1.179118e-01	6.965201e-02	1.334880e-02	6.126253e-01	2.779879e-02	1.209399e-01	1.556352e-01	1.443999e-01	2.456130e-01	7.439460e-02	8.786777e-02	1.672517e-01	2.804730e-01	4.382106e-01	1.953834e-01	2.621016e-03	3.232406e-02	2.876907e-01	4.377028e-02	3.382876e-01	1.336593e-01	1.291398e-01	3.989133e-01	4.185826e-01	1.452890e-01	1.416030e-01	2.945254e-01	3.641084e-01	1.123926e-01	1.319700e-01	3.915290e-01	3.516955e-01	1.489247e-01	6.967317e-02	4.297067e-01
2105000	-2.110549e+04	2.524912e+02	2.702894e+00	2.272824e-01	2.846008e-01	2.862833e-02	4.901896e-02	2.272094e-01	1.832602e-01	1.244618e-01	1.898704e-01	7.440960e-02	4.624822e-02	3.785916e-01	1.864184e-01	1.221426e-01	1.853599e-02	5.335213e-01	7.907846e-02	9.004195e-02	1.566797e-01	1.672929e-01	2.281726e-01	7.632673e-02	6.006905e-02	1.843538e-01	2.837848e-01	5.077543e-01	1.716036e-01	9.771245e-02	5.357404e-02	1.203349e-01	4.902072e-02	3.443207e-01	1.464040e-01	1.281987e-01	3.810766e-01	3.981452e-01	1.516888e-01	1.884258e-01	2.617403e-01	2.947618e-01	2.822300e-01	1.061974e-01	3.168108e-01	3.336460e-01	1.347930e-01	6.901218e-02	4.625488e-01
2110000	-2.111091e+04	2.508410e+02	2.729050e+00	2.175361e-01	2.821291e-01	2.975877e-02	6.683720e-02	2.308798e-01	1.728591e-01	1.287602e-01	1.880864e-01	5.410251e-02	3.850001e-02	4.001450e-01	1.904058e-01	3.029614e-02	2.258190e-01	5.290854e-01	5.037666e-02	6.205949e-02	1.023633e-01	1.528213e-01	1.899833e-01	7.802084e-02	1.018665e-01	2.024149e-01	2.748932e-01	2.966799e-01	1.509826e-01	3.726183e-02	2.395222e-02	4.667119e-01	2.441149e-02	3.401380e-01	1.401878e-01	1.276437e-01	3.920305e-01	3.995665e-01	1.516532e-01	1.702804e-01	2.784999e-01	2.618777e-01	3.113790e-01	1.051262e-01	3.216171e-01	3.939299e-01	1.418181e-01	6.317855e-02	4.010735e-01
2115000	-2.111537e+04	2.567856e+02	2.639994e+00	2.182288e-01	2.966345e-01	2.959586e-02	6.975703e-02	2.171405e-01	1.686433e-01	1.321941e-01	2.450128e-01	5.251609e-02	7.181321e-02	3.605663e-01	1.378975e-01	3.925082e-02	9.722640e-02	5.459737e-01	1.619386e-02	6.128197e-02	2.400733e-01	1.723963e-01	1.808688e-01	9.252755e-02	8.591647e-02	2.039872e-01	2.643036e-01	4.063814e-01	2.372886e-01	4.643320e-02	1.124307e-03	2.558626e-01	5.290989e-02	3.317550e-01	1.468371e-01	1.251633e-01	3.962445e-01	3.987003e-01	1.578695e-01	1.855876e-01	2.578426e-01	2.864081e-01	3.019105e-01	1.467453e-01	2.649362e-01	3.461161e-01	1.291711e-01	9.410888e-02	4.306039e-01
2120000	-2.111305e+04	2.540202e+02	2.677723e+00	2.330389e-01	2.766675e-01	2.909961e-02	6.050455e-02	2.155157e-01	1.851738e-01	1.310497e-01	2.344803e-01	5.712319e-02	1.339993e-01	3.050429e-01	1.383045e-01	2.878934e-03	1.971184e-01	4.707708e-01	1.237962e-02	1.175860e-02	3.050937e-01	1.736106e-01	1.878278e-01	9.432857e-02	1.062858e-01	1.961714e-01	2.417759e-01	3.855646e-01	7.797505e-02	1.089319e-02	3.152386e-02	4.812741e-01	1.276914e-02	3.274575e-01	1.358605e-01	1.346764e-01	4.020055e-01	4.219098e-01	1.433198e-01	1.405737e-01	2.941967e-01	3.094189e-01	2.518080e-01	1.176261e-01	3.211470e-01	3.468432e-01	1.381933e-01	8.799181e-02	4.269718e-01
2125000	-2.112032e+04	2.442225e+02	2.803111e+00	2.083090e-01	2.827990e-01	2.814969e-02	7.376006e-02	2.301967e-01	1.767856e-01	1.022833e-01	2.791078e-01	5.930179e-02	4.282710e-02	2.790271e-01	2.374529e-01	1.028888e-01	1.641124e-01	4.214512e-01	2.583564e-03	2.619472e-02	2.827692e-01	1.711173e-01	2.206270e-01	9.138295e-02	7.359138e-02	1.790686e-01	2.642128e-01	1.974437e-01	4.989036e-01	8.157173e-03	4.583327e-02	1.793457e-01	7.031654e-02	3.442382e-01	1.379094e-01	1.169015e-01	4.009509e-01	3.669617e-01	1.747503e-01	1.533116e-01	3.049764e-01	2.890493e-01	2.992539e-01	9.293365e-02	3.187631e-01	3.414188e-01	1.475941e-01	9.314038e-02	4.178467e-01
2130000	-2.112846e+04	2.534673e+02	2.669024e+00	2.264497e-01	2.627795e-01	2.946849e-02	7.006081e-02	2.345540e-01	1.766874e-01	1.163984e-01	2.460343e-01	5.608797e-02	7.997905e-02	3.247154e-01	1.767849e-01	3.576865e-02	1.387939e-02	7.056539e-01	5.889590e-02	1.126208e-01	7.318130e-02	1.366497e-01	2.231307e-01	7.374296e-02	8.919362e-02	1.669571e-01	3.103258e-01	5.761141e-01	2.172774e-01	2.610380e-02	9.762882e-02	7.226486e-02	1.061104e-02	3.348246e-01	1.383802e-01	1.283398e-01	3.984554e-01	4.281452e-01	1.662851e-01	1.322788e-01	2.732909e-01	2.528578e-01	1.949130e-01	2.500402e-01	3.021891e-01	3.724815e-01	1.558962e-01	6.183655e-02	4.097857e-01
2135000	-2.112133e+04	2.577828e+02	2.623437e+00	2.165882e-01	2.420136e-01	2.971083e-02	8.434731e-02	2.617109e-01	1.656292e-01	1.516575e-01	2.501564e-01	5.825966e-02	4.198401e-02	3.475487e-01	1.503938e-01	6.007184e-02	5.501728e-02	7.743730e-01	1.982454e-02	8.654165e-02	4.171653e-03	1.286585e-01	2.883338e-01	7.137310e-02	9.833337e-02	1.481085e-01	2.651927e-01	2.357394e-01	2.814482e-01	7.536190e-02	4.789268e-02	2.991037e-01	6.045404e-02	3.488841e-01	1.260054e-01	1.419878e-01	3.831227e-01	4.093004e-01	1.274546e-01	1.705406e-01	2.927045e-01	2.265761e-01	1.587624e-01	1.892602e-01	4.254012e-01	3.342357e-01	1.469322e-01	5.698505e-02	4.618470e-01
2140000	-2.111270e+04	2.558532e+02	2.653584e+00	2.465364e-01	2.396014e-01	2.853099e-02	8.504918e-02	2.344697e-01	1.658124e-01	1.074199e-01	2.194216e-01	7.062723e-02	6.265748e-02	3.804216e-01	1.594521e-01	6.256030e-02	2.849101e-01	3.749927e-01	1.619256e-02	7.188336e-02	1.894609e-01	1.762513e-01	1.851526e-01	1.100862e-01	7.524370e-02	2.047101e-01	2.485561e-01	3.640202e-01	1.048232e-01	1.433116e-01	2.075478e-02	3.605317e-01	6.558438e-03	3.427058e-01	1.316082e-01	1.370442e-01	3.886418e-01	3.805347e-01	1.759097e-01	1.599736e-01	2.835820e-01	2.962149e-01	2.626278e-01	1.132830e-01	3.278743e-01	3.593928e-01	1.311749e-01	7.733647e-02	4.320958e-01
2145000	-2.111593e+04	2.551236e+02	2.665587e+00	2.294793e-01	2.252521e-01	3.015768e-02	8.141204e-02	2.743677e-01	1.593311e-01	1.000751e-01	2.365102e-01	7.483190e-02	5.891180e-02	3.607360e-01	1.689349e-01	5.118521e-02	3.036860e-01	2.957687e-01	4.914827e-03	1.462814e-01	1.981639e-01	2.079859e-01	1.595764e-01	8.921023e-02	7.524280e-02	2.322811e-01	2.357035e-01	4.314967e-01	1.268074e-01	2.598812e-02	3.631295e-02	2.734257e-01	1.059692e-01	3.567650e-01	1.201596e-01	1.391070e-01	3.839684e-01	3.925104e-01	1.610721e-01	1.682214e-01	2.781961e-01	2.701957e-01	3.171296e-01	6.114044e-02	3.515342e-01	3.665122e-01	1.261827e-01	8.598490e-02	4.213202e-01
2150000	-2.110563e+04	2.514975e+02	2.718455e+00	2.374269e-01	2.391523e-01	3.501425e-02	7.658503e-02	2.518834e-01	1.599381e-01	1.330494e-01	2.210263e-01	4.691279e-02	1.283577e-01	3.017918e-01	1.688620e-01	1.690881e-02	1.838933e-01	4.301927e-01	4.131447e-02	1.342915e-01	1.933993e-01	2.156570e-01	1.792742e-01	1.100927e-01	8.335671e-02	2.038267e-01	2.077927e-01	4.660173e-01	2.490037e-01	1.155487e-01	2.822998e-02	1.367466e-01	4.453745e-03	3.414361e-01	1.259756e-01	1.447409e-01	3.878474e-01	4.114538e-01	1.380630e-01	1.559328e-01	2.945505e-01	2.667456e-01	3.576155e-01	1.597633e-01	2.158756e-01	3.225606e-01	1.348648e-01	8.447948e-02	4.580951e-01
2155000	-2.110841e+04	2.468739e+02	2.774225e+00	2.101838e-01	2.922621e-01	2.980266e-02	7.992719e-02	2.180485e-01	1.697758e-01	1.243984e-01	2.483601e-01	5.792665e-02	8.071104e-02	3.072055e-01	1.813983e-01	2.564897e-01	1.203529e-01	3.914795e-01	1.517572e-02	1.552576e-01	6.124451e-02	1.948589e-01	1.957642e-01	7.868891e-02	1.043488e-01	1.990717e-01	2.272675e-01	2.646027e-01	2.343042e-01	2.194605e-01	2.983316e-02	2.250872e-01	2.671228e-02	3.380713e-01	1.492799e-01	1.286687e-01	3.839801e-01	4.206283e-01	1.510840e-01	1.282171e-01	3.000706e-01	2.086687e-01	2.415039e-01	1.760242e-01	3.738032e-01	3.486083e-01	1.200670e-01	7.963627e-02	4.516885e-01
2160000	-2.111232e+04	2.433652e+02	2.827963e+00	2.231059e-01	2.807229e-01	3.560070e-02	5.248125e-02	2.339112e-01	1.741780e-01	1.526195e-01	3.330609e-01	7.093048e-02	4.562739e-02	2.362062e-01	1.615556e-01	8.648553e-02	3.964987e-03	5.905148e-01	2.109977e-02	1.046124e-01	1.933226e-01	1.564627e-01	2.455041e-01	8.719637e-02	7.242439e-02	1.619137e-01	2.764988e-01	2.388948e-01	4.348456e-01	5.183324e-02	1.175157e-01	1.292761e-01	2.763464e-02	3.466891e-01	1.343919e-01	1.335884e-01	3.853306e-01	3.910735e-01	1.670337e-01	1.373056e-01	3.045872e-01	2.072536e-01	2.598732e-01	5.008209e-02	4.827912e-01	3.342293e-01	1.490928e-01	6.819371e-02	4.484842e-01
2165000	-2.111133e+04	2.430764e+02	2.811629e+00	2.120608e-01	2.604423e-01	3.521508e-02	6.043180e-02	2.422119e-01	1.896382e-01	1.441933e-01	2.135729e-01	6.133450e-02	8.189719e-02	3.904146e-01	1.085875e-01	4.067248e-02	8.069756e-02	4.639476e-01	3.825226e-02	2.837192e-01	9.271094e-02	1.665314e-01	2.078621e-01	7.380107e-02	1.126042e-01	1.799395e-01	2.592617e-01	2.188448e-01	2.339049e-01	6.446831e-02	2.426180e-01	1.612595e-01	7.890461e-02	3.446336e-01	1.409145e-01	1.370814e-01	3.773704e-01	3.755439e-01	1.671736e-01	1.669600e-01	2.903226e-01	3.312773e-01	2.940942e-01	1.596659e-01	2.149627e-01	3.447418e-01	1.430467e-01	7.688367e-02	4.353279e-01
2170000	-2.112818e+04	2.443526e+02	2.794058e+00	2.441169e-01	2.614397e-01	3.003400e-02	6.294215e-02	2.350586e-01	1.664086e-01	1.501357e-01	2.647906e-01	5.868507e-02	4.554871e-02	2.901769e-01	1.906631e-01	5.940419e-02	1.684060e-01	4.488591e-01	2.077626e-02	8.707506e-02	2.154794e-01	1.794905e-01	1.919799e-01	9.049956e-02	4.269888e-02	1.924808e-01	3.028504e-01	3.024732e-01	1.931928e-01	1.073574e-01	1.803194e-02	3.550337e-01	2.391093e-02	3.385525e-01	1.287435e-01	1.444332e-01	3.882708e-01	3.876425e-01	1.891307e-01	1.553898e-01	2.678370e-01	2.385883e-01	2.850919e-01	1.315125e-01	3.448073e-01	3.712240e-01	1.236425e-01	7.975221e-02	4.253813e-01
2175000	-2.111808e+04	2.412953e+02	2.823158e+00	2.522428e-01	2.471667e-01	2.780220e-02	7.564918e-02	2.276352e-01	1.695040e-01	1.119740e-01	2.856959e-01	8.564059e-02	6.820832e-02	2.737573e-01	1.747239e-01	1.550249e-01	6.535241e-02	5.813600e-01	2.483269e-02	7.936565e-02	9.406436e-02	1.865372e-01	1.821396e-01	9.760681e-02	6.860628e-02	1.884579e-01	2.766522e-01	1.515237e-01	2.712241e-01	1.001755e-01	6.386621e-02	4.041444e-01	9.066082e-03	3.214151e-01	1.311108e-01	1.417913e-01	4.056828e-01	4.395514e-01	1.715023e-01	1.465227e-01	2.424236e-01	2.971660e-01	2.601598e-01	1.067454e-01	3.359287e-01	3.359872e-01	1.544817e-01	8.756585e-02	4.219653e-01
2180000	-2.111413e+04	2.428189e+02	2.798623e+00	2.371180e-01	2.879791e-01	2.980689e-02	5.157648e-02	2.354241e-01	1.580954e-01	1.257463e-01	2.475885e-01	5.469301e-02	7.003333e-02	3.426938e-01	1.592451e-01	1.925661e-02	1.519328e-01	4.706572e-01	5.898719e-02	2.568321e-01	4.233413e-02	1.528926e-01	1.794839e-01	9.682487e-02	9.154080e-02	2.242068e-01	2.550511e-01	3.832826e-01	2.007399e-01	4.023398e-02	6.925354e-02	2.123145e-01	9.417544e-02	3.157684e-01	1.413361e-01	1.447977e-01	3.980979e-01	4.249515e-01	1.593351e-01	1.282690e-01	2.874444e-01	3.351438e-01	2.529678e-01	1.544309e-01	2.574574e-01	3.634347e-01	1.372710e-01	8.100407e-02	4.182903e-01
2185000	-2.111562e+04	2.574671e+02	2.639827e+00	2.043388e-01	2.685419e-01	3.074485e-02	6.813776e-02	2.396216e-01	1.886152e-01	1.570802e-01	2.556328e-01	4.038980e-02	9.025577e-02	2.874600e-01	1.691814e-01	1.093267e-02	1.804293e-01	3.075199e-01	9.166777e-02	2.960151e-01	1.134352e-01	1.834093e-01	1.796272e-01	1.109926e-01	5.390839e-02	2.154679e-01	2.565946e-01	3.310204e-01	3.371101e-01	1.413860e-02	1.174931e-02	2.754384e-01	3.054323e-02	3.561326e-01	1.385711e-01	1.321493e-01	3.731469e-01	3.922565e-01	1.424606e-01	1.690314e-01	2.962515e-01	4.244207e-01	2.124161e-01	5.654212e-02	3.066211e-01	3.415663e-01	1.375322e-01	9.114756e-02	4.297540e-01
2190000	-2.110979e+04	2.629086e+02	2.574226e+00	2.492169e-01	2.346413e-01	3.308840e-02	7.345784e-02	2.418839e-01	1.677116e-01	1.163824e-01	2.243935e-01	7.872393e-02	8.287059e-02	2.984246e-01	1.992050e-01	1.401407e-02	2.993925e-01	2.631745e-01	2.321453e-02	4.937946e-02	3.508250e-01	1.819050e-01	2.025423e-01	1.006288e-01	6.684977e-02	2.044090e-01	2.436651e-01	5.329035e-01	1.965872e-01	6.888041e-02	3.663058e-02	1.352561e-01	2.974217e-02	3.436437e-01	1.305219e-01	1.453092e-01	3.805252e-01	4.032381e-01	1.449125e-01	1.594105e-01	2.924389e-01	3.905758e-01	2.243435e-01	7.717249e-02	3.079083e-01	3.886947e-01	1.213420e-01	7.806344e-02	4.118999e-01
2195000	-2.110941e+04	2.544110e+02	2.680898e+00	2.332260e-01	2.719938e-01	2.889598e-02	6.384087e-02	2.432352e-01	1.588081e-01	1.468279e-01	1.729496e-01	6.925778e-02	6.971494e-02	3.602392e-01	1.810106e-01	5.937962e-02	1.458107e-01	4.964105e-01	6.119704e-04	7.331515e-02	2.244721e-01	1.822841e-01	1.756923e-01	9.738705e-02	9.048932e-02	2.087622e-01	2.453851e-01	2.045054e-01	1.995600e-01	1.619047e-01	5.961094e-03	4.177821e-01	1.028672e-02	3.322381e-01	1.357365e-01	1.417431e-01	3.902824e-01	3.880181e-01	1.593253e-01	1.543269e-01	2.983297e-01	3.895109e-01	1.945974e-01	8.845001e-02	3.274417e-01	3.794286e-01	1.332975e-01	7.962547e-02	4.076484e-01
2200000	-2.112431e+04	2.531632e+02	2.665658e+00	2.499459e-01	2.448330e-01	2.499498e-02	7.457138e-02	2.405351e-01	1.651196e-01	1.003427e-01	2.337860e-01	4.051710e-02	7.633710e-02	3.482503e-01	2.007668e-01	9.362185e-02	2.187451e-01	4.156878e-01	4.172568e-02	7.214843e-02	1.580712e-01	2.212279e-01	1.855235e-01	9.490554e-02	1.107922e-01	1.879062e-01	1.996447e-01	2.980831e-01	2.050278e-01	1.350481e-01	4.428392e-02	2.227889e-01	9.476814e-02	3.263249e-01	1.257531e-01	1.435401e-01	4.043819e-01	3.990249e-01	1.541506e-01	1.788894e-01	2.679351e-01	3.386909e-01	2.503129e-01	1.199996e-01	2.909966e-01	3.494752e-01	1.312842e-01	8.466920e-02	4.345714e-01
2205000	-2.112313e+04	2.509080e+02	2.700322e+00	2.153170e-01	2.787005e-01	2.821042e-02	7.666597e-02	2.197871e-01	1.813190e-01	1.281703e-01	2.338151e-01	6.836013e-02	5.588537e-02	2.800445e-01	2.337246e-01	3.282467e-02	2.152216e-01	2.237588e-01	1.280912e-01	8.034030e-02	3.197634e-01	2.107973e-01	1.785378e-01	9.016988e-02	6.746455e-02	2.343171e-01	2.187134e-01	2.493542e-01	2.999521e-01	4.206762e-02	5.274826e-02	3.138424e-01	4.203533e-02	3.451658e-01	1.385578e-01	1.288452e-01	3.874312e-01	3.898395e-01	1.722805e-01	1.711981e-01	2.666820e-01	4.083703e-01	2.257888e-01	8.411229e-02	2.817286e-01	3.543789e-01	1.194097e-01	8.649284e-02	4.397186e-01
2210000	-2.109506e+04	2.588162e+02	2.617707e+00	2.149471e-01	2.583258e-01	3.542390e-02	8.181408e-02	2.496797e-01	1.598094e-01	1.290907e-01	2.256541e-01	4.725480e-02	5.166786e-02	3.733322e-01	1.730004e-01	7.118983e-02	1.425291e-01	3.456845e-01	5.773376e-03	1.857613e-01	2.490619e-01	1.795158e-01	1.823056e-01	1.092328e-01	7.976367e-02	2.087735e-01	2.404086e-01	3.202628e-01	1.528561e-01	5.195387e-03	4.331092e-02	4.565326e-01	2.184213e-02	3.450678e-01	1.324223e-01	1.333776e-01	3.891323e-01	4.212619e-01	1.686469e-01	1.478738e-01	2.622174e-01	3.099208e-01	1.767743e-01	1.802226e-01	3.330823e-01	3.586284e-01	1.364581e-01	8.448373e-02	4.204297e-01
2215000	-2.113413e+04	2.577082e+02	2.638213e+00	2.197131e-01	2.538655e-01	3.326061e-02	7.204641e-02	2.527554e-01	1.683590e-01	1.573604e-01	2.153346e-01	5.631500e-02	9.464725e-02	3.364388e-01	1.399040e-01	1.673380e-02	1.371283e-02	5.810811e-01	6.835390e-02	1.446856e-01	1.754328e-01	1.949370e-01	1.687542e-01	9.316316e-02	8.902133e-02	2.037075e-01	2.504167e-01	1.611427e-01	2.114060e-01	3.625863e-02	3.317250e-02	3.935008e-01	1.645194e-01	3.509532e-01	1.226414e-01	1.314203e-01	3.949851e-01	4.140969e-01	1.603082e-01	1.589367e-01	2.666582e-01	3.115018e-01	1.937982e-01	1.385776e-01	3.561225e-01	3.557190e-01	1.183954e-01	9.893158e-02	4.269540e-01
2220000	-2.110266e+04	2.532511e+02	2.688507e+00	2.194922e-01	2.531063e-01	3.689982e-02	5.318805e-02	2.559900e-01	1.813237e-01	1.275357e-01	2.196063e-01	6.417895e-02	5.187615e-02	3.959360e-01	1.408669e-01	2.733822e-02	1.481326e-02	8.289463e-01	5.902736e-03	3.047840e-02	9.252111e-02	1.419814e-01	1.976037e-01	1.009441e-01	7.326854e-02	1.702758e-01	3.159264e-01	3.127030e-01	1.455843e-01	8.306139e-02	5.706421e-02	3.580195e-01	4.356751e-02	3.517822e-01	1.408058e-01	1.377264e-01	3.696856e-01	4.152169e-01	1.565728e-01	1.413166e-01	2.868937e-01	3.341397e-01	2.632104e-01	1.119049e-01	2.907450e-01	3.535631e-01	1.435407e-01	7.841150e-02	4.244847e-01
2225000	-2.111277e+04	2.528131e+02	2.698460e+00	2.157000e-01	2.702534e-01	2.990326e-02	5.784885e-02	2.446155e-01	1.816790e-01	1.330342e-01	1.947290e-01	4.432747e-02	7.589943e-02	4.080946e-01	1.439153e-01	1.900556e-02	5.507547e-02	3.194660e-01	9.239156e-02	1.225879e-01	3.914735e-01	1.750138e-01	2.225849e-01	8.746178e-02	6.025247e-02	1.862226e-01	2.684644e-01	3.403196e-01	1.056470e-01	4.824462e-03	9.576702e-02	4.308542e-01	2.258767e-02	3.409636e-01	1.417791e-01	1.221832e-01	3.950741e-01	4.198822e-01	1.381202e-01	1.529656e-01	2.890321e-01	4.205717e-01	2.462987e-01	9.306741e-02	2.400623e-01	3.511289e-01	1.492063e-01	8.172530e-02	4.179394e-01
2230000	-2.111553e+04	2.473899e+02	2.741914e+00	2.257679e-01	2.489109e-01	3.121320e-02	6.715485e-02	2.597361e-01	1.672171e-01	1.291013e-01	2.583681e-01	6.558205e-02	9.260866e-02	2.645981e-01	1.897418e-01	3.675335e-02	5.349849e-02	3.393335e-01	1.704770e-01	9.558462e-02	3.043530e-01	1.757487e-01	1.737211e-01	1.093982e-01	7.257836e-02	2.192185e-01	2.493352e-01	5.795446e-01	1.446716e-01	8.437514e-03	1.719549e-02	2.394459e-01	1.070497e-02	3.584671e-01	1.252803e-01	1.330926e-01	3.831600e-01	4.375402e-01	1.378049e-01	1.507915e-01	2.738635e-01	3.547363e-01	2.132819e-01	7.054718e-02	3.614346e-01	3.644831e-01	1.417988e-01	8.498179e-02	4.087362e-01
2235000	-2.111804e+04	2.527168e+02	2.699342e+00	2.025609e-01	2.732282e-01	2.557760e-02	8.086216e-02	2.397423e-01	1.780288e-01	1.350421e-01	2.615434e-01	6.591677e-02	7.300211e-02	2.907682e-01	1.737274e-01	1.708256e-01	4.464549e-02	3.376102e-01	6.190239e-02	3.563770e-01	2.863936e-02	1.639616e-01	2.030135e-01	8.638271e-02	7.267306e-02	1.936443e-01	2.803248e-01	2.018899e-01	4.062172e-01	1.125475e-01	3.657631e-02	2.119375e-01	3.083153e-02	3.409234e-01	1.366997e-01	1.322480e-01	3.901289e-01	3.945622e-01	1.661127e-01	1.533222e-01	2.860030e-01	3.595167e-01	2.664693e-01	1.214633e-01	2.525507e-01	3.673055e-01	1.513712e-01	7.462597e-02	4.066973e-01
2240000	-2.109376e+04	2.577606e+02	2.641627e+00	2.260928e-01	2.707964e-01	3.802563e-02	7.739615e-02	2.123135e-01	1.753755e-01	1.308188e-01	2.450676e-01	6.105886e-02	9.108170e-02	3.164232e-01	1.555499e-01	1.122555e-01	4.250120e-02	3.280541e-01	1.068627e-02	1.054378e-01	4.010652e-01	1.799129e-01	1.989791e-01	1.007710e-01	8.993841e-02	2.058253e-01	2.245734e-01	3.804875e-01	4.005212e-01	1.841603e-02	8.361971e-02	6.414765e-02	5.280798e-02	3.281193e-01	1.481955e-01	1.377254e-01	3.859598e-01	4.302041e-01	1.404514e-01	1.395281e-01	2.898164e-01	2.842431e-01	2.641179e-01	1.295650e-01	3.220741e-01	3.513549e-01	1.384068e-01	8.120560e-02	4.290327e-01
2245000	-2.113472e+04	2.551979e+02	2.668787e+00	2.163427e-01	2.770656e-01	2.997153e-02	6.353306e-02	2.437697e-01	1.693174e-01	1.376600e-01	2.030936e-01	7.902881e-02	6.033685e-02	3.199192e-01	1.999615e-01	5.404498e-02	8.800728e-02	6.106841e-01	1.684098e-03	1.217842e-01	1.237954e-01	1.951389e-01	2.135191e-01	1.271206e-01	5.313257e-02	1.840262e-01	2.270627e-01	3.578064e-01	4.002197e-01	2.871127e-02	8.578782e-02	1.034338e-01	2.404105e-02	3.708483e-01	1.322597e-01	1.207273e-01	3.761646e-01	4.135821e-01	1.708602e-01	1.655314e-01	2.500263e-01	3.668382e-01	3.023059e-01	1.049149e-01	2.259409e-01	3.025931e-01	1.730034e-01	9.247506e-02	4.319284e-01
2250000	-2.110775e+04	2.644809e+02	2.537105e+00	2.294844e-01	2.601429e-01	3.222688e-02	6.267763e-02	2.393881e-01	1.760801e-01	1.092983e-01	2.278058e-01	7.670506e-02	8.421235e-02	3.077359e-01	1.942425e-01	9.877170e-03	1.142135e-01	4.784096e-01	4.599209e-04	1.238288e-01	2.732110e-01	1.701897e-01	2.079065e-01	8.780004e-02	1.148528e-01	1.865533e-01	2.326977e-01	2.308773e-01	6.127585e-01	4.920045e-03	7.446487e-02	2.172760e-02	5.525171e-02	3.219980e-01	1.373792e-01	1.367951e-01	4.038276e-01	4.224371e-01	1.536816e-01	1.682908e-01	2.555905e-01	3.883504e-01	2.256861e-01	2.055557e-01	1.804078e-01	3.310996e-01	1.564140e-01	7.800226e-02	4.344842e-01
2255000	-2.113487e+04	2.547958e+02	2.663489e+00	2.354292e-01	2.678506e-01	2.977881e-02	6.179895e-02	2.423563e-01	1.627860e-01	1.452164e-01	2.456038e-01	7.833202e-02	5.166852e-02	3.158156e-01	1.633637e-01	1.825412e-01	4.072834e-02	4.764994e-01	8.918147e-02	5.343988e-02	1.576097e-01	1.706425e-01	2.122254e-01	7.120839e-02	8.913848e-02	1.909532e-01	2.658320e-01	5.709043e-01	2.290244e-01	3.456314e-02	5.568211e-02	3.150786e-02	7.831813e-02	3.306040e-01	1.338858e-01	1.393743e-01	3.961358e-01	4.032160e-01	1.421250e-01	1.620645e-01	2.925944e-01	2.683318e-01	2.113824e-01	1.595869e-01	3.606990e-01	3.592385e-01	1.577698e-01	7.164033e-02	4.113514e-01
2260000	-2.111963e+04	2.438086e+02	2.819019e+00	2.285402e-01	2.620334e-01	3.167869e-02	6.605228e-02	2.441068e-01	1.675886e-01	1.871883e-01	2.670271e-01	6.755012e-02	3.990452e-02	2.954750e-01	1.428549e-01	4.150933e-02	1.153810e-01	5.976787e-01	1.442851e-02	1.796989e-01	5.130358e-02	1.751206e-01	2.038537e-01	8.090214e-02	7.919643e-02	1.977929e-01	2.631342e-01	2.970388e-01	2.267149e-01	2.788415e-02	5.570941e-02	3.131890e-01	7.946367e-02	3.417009e-01	1.428249e-01	1.402997e-01	3.751746e-01	3.855159e-01	1.620545e-01	1.438415e-01	3.085881e-01	3.015040e-01	2.880058e-01	1.403032e-01	2.701870e-01	3.404687e-01	1.401348e-01	7.751267e-02	4.418838e-01
2265000	-2.112774e+04	2.437475e+02	2.821788e+00	2.150625e-01	2.858783e-01	2.941866e-02	6.799068e-02	2.250380e-01	1.766119e-01	1.442305e-01	2.673093e-01	6.824277e-02	7.068231e-02	2.722119e-01	1.773233e-01	2.661138e-02	3.349221e-01	3.653889e-01	5.686681e-02	1.545027e-01	6.170814e-02	1.987972e-01	2.064681e-01	8.207449e-02	7.135125e-02	1.826464e-01	2.586625e-01	6.221058e-01	2.203945e-01	1.759237e-02	9.976610e-03	1.082385e-01	2.169224e-02	3.377713e-01	1.476742e-01	1.294477e-01	3.851068e-01	4.176086e-01	1.406186e-01	1.472536e-01	2.945192e-01	3.598000e-01	2.282530e-01	1.138753e-01	2.980717e-01	3.218621e-01	1.386265e-01	8.852226e-02	4.509892e-01
2270000	-2.113435e+04	2.347621e+02	2.966202e+00	2.286110e-01	2.657064e-01	2.301374e-02	6.947370e-02	2.389889e-01	1.742063e-01	8.573537e-02	2.486780e-01	8.457878e-02	8.471621e-02	3.264449e-01	1.698467e-01	2.685588e-02	3.467391e-02	3.671530e-01	2.470941e-01	1.462339e-01	1.779891e-01	1.843852e-01	2.409464e-01	7.998112e-02	6.770087e-02	1.768603e-01	2.501261e-01	3.787034e-01	3.345964e-01	2.810667e-03	3.140021e-02	2.448191e-01	7.670111e-03	3.479029e-01	1.419149e-01	1.305488e-01	3.796334e-01	3.998975e-01	1.846393e-01	1.450915e-01	2.703718e-01	3.575674e-01	2.664278e-01	7.869030e-02	2.973145e-01	3.203930e-01	1.344011e-01	7.008612e-02	4.751199e-01
2275000	-2.112411e+04	2.543428e+02	2.678331e+00	2.438843e-01	2.629630e-01	2.184187e-02	6.578678e-02	2.411867e-01	1.643374e-01	9.949571e-02	2.040636e-01	8.396628e-02	6.991079e-02	3.859063e-01	1.566573e-01	1.134164e-01	6.603420e-02	4.495270e-01	2.235840e-02	2.001973e-01	1.484666e-01	1.752438e-01	2.040773e-01	8.342372e-02	1.124490e-01	1.768742e-01	2.479321e-01	6.650773e-01	2.080350e-01	6.081498e-03	3.986617e-02	3.444322e-02	4.649687e-02	3.362520e-01	1.404387e-01	1.372346e-01	3.860747e-01	4.174879e-01	1.823448e-01	1.656630e-01	2.345043e-01	3.058210e-01	1.914846e-01	1.635695e-01	3.391249e-01	3.415400e-01	1.246859e-01	6.839389e-02	4.653803e-01
2280000	-2.112471e+04	2.334042e+02	2.965331e+00	2.425167e-01	2.570641e-01	3.530868e-02	6.220866e-02	2.341428e-01	1.687590e-01	1.598575e-01	2.179190e-01	4.556288e-02	5.122031e-02	3.692135e-01	1.562268e-01	7.038559e-02	6.757609e-04	4.383490e-01	2.321126e-02	8.629550e-02	3.810829e-01	1.950178e-01	1.953600e-01	7.965315e-02	6.430350e-02	1.881780e-01	2.774876e-01	1.752055e-01	6.898869e-01	2.266811e-04	2.000499e-02	8.878244e-02	2.589343e-02	3.200242e-01	1.387006e-01	1.447069e-01	3.965682e-01	4.179489e-01	1.465563e-01	1.606844e-01	2.748103e-01	3.148765e-01	2.354718e-01	1.022776e-01	3.473741e-01	3.589277e-01	1.458698e-01	7.755215e-02	4.176504e-01
2285000	-2.111556e+04	2.521955e+02	2.709717e+00	2.301340e-01	2.545799e-01	3.128095e-02	6.680935e-02	2.497174e-01	1.674784e-01	9.936636e-02	2.330744e-01	7.368289e-02	5.944512e-02	3.374917e-01	1.969395e-01	1.121061e-02	1.354611e-02	7.347548e-01	3.272725e-02	7.127072e-02	1.364905e-01	1.398874e-01	2.427248e-01	8.534613e-02	1.024140e-01	1.557466e-01	2.738810e-01	3.791606e-01	2.616167e-01	4.995294e-02	4.694182e-02	2.321283e-01	3.019962e-02	3.530434e-01	1.399087e-01	1.346380e-01	3.724099e-01	4.154091e-01	1.853010e-01	1.313049e-01	2.679850e-01	2.447451e-01	2.715586e-01	1.565876e-01	3.271086e-01	3.481971e-01	1.484474e-01	7.435454e-02	4.290010e-01
2290000	-2.109977e+04	2.456089e+02	2.788941e+00	2.388467e-01	2.566359e-01	2.677075e-02	9.610840e-02	2.196404e-01	1.619978e-01	1.270097e-01	2.719277e-01	6.787068e-02	7.168423e-02	2.714224e-01	1.900853e-01	4.702395e-02	3.682455e-01	4.260118e-01	6.832384e-02	7.134481e-02	1.905004e-02	1.737972e-01	1.846358e-01	8.451440e-02	1.007818e-01	1.733873e-01	2.828835e-01	4.344989e-01	3.726490e-01	8.244575e-02	4.545455e-03	8.143948e-02	2.442133e-02	3.374776e-01	1.355449e-01	1.352814e-01	3.916961e-01	3.998845e-01	1.639162e-01	1.574596e-01	2.787398e-01	2.545100e-01	2.853184e-01	1.278155e-01	3.323561e-01	3.525784e-01	1.317662e-01	7.827763e-02	4.373778e-01
2295000	-2.110542e+04	2.540348e+02	2.664234e+00	2.378563e-01	2.595015e-01	3.031771e-02	7.819398e-02	2.291849e-01	1.649456e-01	1.318257e-01	2.622169e-01	5.835128e-02	4.979643e-02	3.554427e-01	1.423670e-01	2.259177e-02	8.176137e-02	5.655494e-01	7.363681e-02	3.728788e-02	2.191727e-01	1.971143e-01	1.612625e-01	1.033177e-01	1.091164e-01	2.030780e-01	2.261110e-01	5.201411e-01	2.487839e-01	3.446315e-02	7.383826e-02	5.219770e-02	7.057596e-02	3.332568e-01	1.250347e-01	1.381664e-01	4.035421e-01	3.951224e-01	1.495955e-01	1.440655e-01	3.112166e-01	2.428549e-01	3.129965e-01	1.225595e-01	3.215891e-01	3.455261e-01	1.385532e-01	8.838076e-02	4.275400e-01
2300000	-2.110541e+04	2.471731e+02	2.747977e+00	2.469916e-01	2.720788e-01	2.933945e-02	5.761391e-02	2.266313e-01	1.673449e-01	8.686955e-02	2.314357e-01	5.253199e-02	4.911820e-02	3.639822e-01	2.160623e-01	2.812942e-02	1.866766e-02	5.839524e-01	6.069652e-02	1.465677e-01	1.619863e-01	1.847776e-01	1.940569e-01	8.994177e-02	1.050450e-01	1.846181e-01	2.415607e-01	1.285896e-01	3.691685e-01	8.705195e-02	3.605001e-02	2.669015e-01	1.122384e-01	3.465350e-01	1.284092e-01	1.320728e-01	3.929830e-01	4.137480e-01	1.685124e-01	1.769630e-01	2.407766e-01	2.882736e-01	2.953091e-01	1.797965e-01	2.366208e-01	3.573358e-01	1.412259e-01	7.729592e-02	4.241425e-01
2305000	-2.109930e+04	2.706233e+02	2.466503e+00	2.190911e-01	2.920457e-01	2.912522e-02	7.006499e-02	2.107786e-01	1.788943e-01	1.223129e-01	2.580897e-01	7.665008e-02	4.084155e-02	3.189984e-01	1.831074e-01	1.593238e-02	7.926667e-02	4.786868e-01	1.545396e-03	1.014054e-01	3.231633e-01	2.383952e-01	1.817087e-01	7.700526e-02	7.437980e-02	2.182372e-01	2.102739e-01	4.759803e-01	2.518601e-01	3.586000e-02	2.843741e-02	4.449957e-02	1.633626e-01	3.335225e-01	1.358582e-01	1.315170e-01	3.991022e-01	3.920171e-01	1.759398e-01	1.781085e-01	2.539346e-01	3.762869e-01	1.467498e-01	1.347231e-01	3.422402e-01	3.440810e-01	1.249328e-01	8.705984e-02	4.439263e-01
2310000	-2.110995e+04	2.654413e+02	2.518470e+00	2.195014e-01	2.398635e-01	3.283138e-02	8.161267e-02	2.645910e-01	1.616000e-01	9.604440e-02	2.513620e-01	6.381172e-02	9.480429e-02	2.923955e-01	2.015822e-01	7.757550e-02	2.033422e-01	3.282840e-01	6.108029e-02	6.288972e-02	2.668283e-01	2.212926e-01	1.565962e-01	1.007847e-01	6.525659e-02	2.133316e-01	2.427383e-01	4.518472e-01	2.191974e-01	4.139295e-02	3.546315e-02	1.011248e-01	1.509744e-01	3.547380e-01	1.361251e-01	1.364537e-01	3.726833e-01	3.939888e-01	1.660387e-01	1.411953e-01	2.987772e-01	2.337804e-01	3.411888e-01	1.139763e-01	3.110545e-01	3.589698e-01	1.391667e-01	9.981682e-02	4.020466e-01
2315000	-2.110581e+04	2.590805e+02	2.562203e+00	2.253102e-01	2.636771e-01	3.078019e-02	7.795841e-02	2.425213e-01	1.597529e-01	1.048067e-01	2.269862e-01	6.003064e-02	5.482896e-02	3.488065e-01	2.045410e-01	4.144055e-02	1.864301e-01	5.111128e-01	6.058626e-02	8.657030e-02	1.138601e-01	1.746988e-01	1.519710e-01	1.249137e-01	7.385658e-02	2.428019e-01	2.317579e-01	3.727529e-01	3.359682e-01	3.951450e-02	3.318021e-02	1.177871e-01	1.007972e-01	3.486520e-01	1.355485e-01	1.394454e-01	3.763542e-01	4.038572e-01	1.613125e-01	1.448189e-01	2.900114e-01	3.318340e-01	2.826150e-01	1.634421e-01	2.221089e-01	3.750064e-01	1.436340e-01	8.853522e-02	3.928244e-01
2320000	-2.110362e+04	2.423480e+02	2.852742e+00	2.319268e-01	2.765732e-01	3.027304e-02	7.000398e-02	2.281870e-01	1.630361e-01	1.533973e-01	2.542507e-01	6.606219e-02	7.182044e-02	3.097161e-01	1.447532e-01	8.986714e-02	8.401884e-03	5.830756e-01	3.179926e-02	1.411658e-01	1.456903e-01	1.845945e-01	1.555597e-01	8.707135e-02	6.463343e-02	2.267838e-01	2.813572e-01	5.441118e-01	3.252889e-01	4.084471e-02	7.813266e-03	3.993667e-02	4.200468e-02	3.269273e-01	1.372571e-01	1.237095e-01	4.121061e-01	4.116125e-01	1.540431e-01	1.481759e-01	2.861685e-01	2.310811e-01	2.764773e-01	1.465929e-01	3.458487e-01	3.880414e-01	1.124958e-01	9.954006e-02	3.999228e-01
2325000	-2.109136e+04	2.574026e+02	2.641156e+00	2.431088e-01	2.758427e-01	3.687430e-02	6.148569e-02	2.234736e-01	1.592149e-01	9.662075e-02	2.132124e-01	6.613289e-02	8.740476e-02	3.433220e-01	1.933073e-01	6.002041e-02	2.880142e-02	7.422385e-01	2.507878e-02	3.604815e-02	1.078128e-01	1.661070e-01	2.051674e-01	8.820704e-02	6.849779e-02	1.942997e-01	2.777210e-01	4.164763e-01	2.779544e-01	1.307339e-01	1.939197e-02	1.077420e-01	4.770145e-02	3.225444e-01	1.403114e-01	1.406011e-01	3.965431e-01	4.075984e-01	1.627031e-01	1.471593e-01	2.825392e-01	2.693855e-01	2.364070e-01	7.709409e-02	4.171135e-01	3.520262e-01	1.367362e-01	7.671510e-02	4.345226e-01
2330000	-2.110960e+04	2.459407e+02	2.745264e+00	2.017502e-01	2.767747e-01	3.239745e-02	6.427234e-02	2.396426e-01	1.851627e-01	1.271863e-01	2.779821e-01	4.654093e-02	8.539296e-02	2.572016e-01	2.056962e-01	3.197622e-02	1.834973e-01	4.725963e-01	5.572275e-02	6.409807e-02	1.921094e-01	1.856474e-01	1.678204e-01	9.739461e-02	1.318603e-01	2.049550e-01	2.123222e-01	2.459737e-01	2.883647e-01	1.659266e-01	3.036355e-02	2.125005e-01	5.687098e-02	3.412819e-01	1.484304e-01	1.227011e-01	3.875866e-01	4.043539e-01	1.711489e-01	1.567279e-01	2.677693e-01	2.308661e-01	1.835714e-01	1.381404e-01	4.474222e-01	3.614016e-01	1.476628e-01	8.978795e-02	4.011477e-01
2335000	-2.109333e+04	2.555535e+02	2.647137e+00	2.315576e-01	2.533423e-01	2.797742e-02	7.808788e-02	2.514635e-01	1.575714e-01	1.729472e-01	2.339278e-01	4.933020e-02	4.887094e-02	3.581248e-01	1.367990e-01	1.514749e-01	1.466178e-02	2.972168e-01	2.729032e-01	1.556281e-01	1.081152e-01	1.801966e-01	2.213849e-01	9.848349e-02	5.202667e-02	1.922022e-01	2.557062e-01	2.191709e-01	3.342900e-01	3.806455e-02	1.294106e-01	2.416551e-01	3.740877e-02	3.269104e-01	1.390882e-01	1.427360e-01	3.912653e-01	4.075000e-01	1.481920e-01	1.510513e-01	2.932567e-01	3.178017e-01	1.902529e-01	6.552565e-02	4.264198e-01	3.436515e-01	1.432352e-01	7.417982e-02	4.389335e-01
2340000	-2.111006e+04	2.566836e+02	2.653245e+00	2.238149e-01	2.772923e-01	3.061436e-02	8.476370e-02	2.250799e-01	1.584348e-01	1.053614e-01	2.491944e-01	6.442730e-02	3.915194e-02	3.465205e-01	1.953445e-01	2.846513e-02	5.008604e-02	6.506563e-01	6.228224e-02	1.492351e-01	5.927527e-02	1.566671e-01	2.475215e-01	6.750598e-02	1.276026e-01	1.617663e-01	2.389365e-01	1.948661e-01	4.791466e-01	2.206306e-03	1.100437e-01	1.146684e-01	9.906881e-02	3.331820e-01	1.327829e-01	1.299894e-01	4.040457e-01	4.298125e-01	1.563156e-01	1.393060e-01	2.745659e-01	3.321233e-01	2.260643e-01	1.647477e-01	2.770647e-01	3.341160e-01	1.436933e-01	7.071845e-02	4.514723e-01
2345000	-2.110351e+04	2.607970e+02	2.587580e+00	2.302776e-01	2.720960e-01	2.694526e-02	7.361449e-02	2.385969e-01	1.584698e-01	1.442991e-01	2.267513e-01	7.672542e-02	5.515715e-02	3.252282e-01	1.718388e-01	1.106766e-01	5.468176e-02	4.569253e-01	1.261739e-02	1.475881e-01	2.175108e-01	1.840735e-01	2.198855e-01	8.935709e-02	7.425267e-02	1.814029e-01	2.510284e-01	3.797743e-01	1.720001e-01	4.353729e-02	1.908666e-01	2.009867e-01	1.283502e-02	3.432494e-01	1.320329e-01	1.289589e-01	3.957587e-01	4.106691e-01	1.421102e-01	1.532412e-01	2.939796e-01	2.163400e-01	2.592916e-01	7.594778e-02	4.484205e-01	3.300906e-01	1.455123e-01	7.554826e-02	4.488488e-01
2350000	-2.112335e+04	2.616317e+02	2.573064e+00	2.414060e-01	2.459347e-01	2.948065e-02	7.255430e-02	2.403998e-01	1.702246e-01	1.334650e-01	1.985327e-01	5.932878e-02	6.970960e-02	3.087553e-01	2.302087e-01	8.943252e-02	5.657957e-02	5.094818e-01	2.166495e-01	1.560964e-02	1.122470e-01	1.573661e-01	2.144068e-01	7.620936e-02	1.381192e-01	1.670745e-01	2.468240e-01	4.209661e-01	2.709957e-01	5.676869e-02	3.153822e-03	2.056271e-01	4.248864e-02	3.518365e-01	1.314547e-01	1.250437e-01	3.916651e-01	4.275027e-01	1.660936e-01	1.520872e-01	2.543165e-01	2.175977e-01	2.924902e-01	1.094585e-01	3.804535e-01	3.414771e-01	1.379750e-01	6.439870e-02	4.561493e-01
2355000	-2.111466e+04	2.666844e+02	2.504917e+00	2.270057e-01	2.788194e-01	2.555604e-02	6.032555e-02	2.447939e-01	1.634994e-01	1.140385e-01	1.948434e-01	6.561282e-02	5.583904e-02	4.177606e-01	1.519056e-01	8.496803e-02	1.187922e-01	3.119398e-01	2.322823e-01	1.077009e-01	1.443168e-01	1.632947e-01	2.010885e-01	8.372253e-02	1.035156e-01	2.088851e-01	2.394936e-01	3.662790e-01	3.276442e-01	1.317886e-02	7.714781e-02	1.259733e-01	8.977678e-02	3.253643e-01	1.337001e-01	1.416848e-01	3.992508e-01	4.298733e-01	1.480729e-01	1.358434e-01	2.862105e-01	2.649981e-01	3.077065e-01	9.578983e-02	3.315056e-01	3.579373e-01	1.414270e-01	7.114254e-02	4.294932e-01
2360000	-2.112100e+04	2.596454e+02	2.601370e+00	2.710643e-01	2.425650e-01	3.195726e-02	6.255337e-02	2.350094e-01	1.568507e-01	1.312912e-01	1.983530e-01	6.263850e-02	3.728700e-02	3.837190e-01	1.867113e-01	3.140300e-02	7.965516e-02	5.699741e-01	1.556455e-02	5.079589e-02	2.526073e-01	1.593846e-01	2.239778e-01	6.863264e-02	9.941824e-02	1.691271e-01	2.794596e-01	3.764761e-01	4.552686e-01	1.528958e-02	1.346040e-02	8.939232e-02	5.011303e-02	3.317267e-01	1.245928e-01	1.435861e-01	4.000943e-01	3.962100e-01	1.471882e-01	1.549230e-01	3.016789e-01	3.007749e-01	2.470758e-01	1.390376e-01	3.131116e-01	3.540722e-01	1.471322e-01	6.339969e-02	4.353960e-01
2365000	-2.112726e+04	2.436839e+02	2.810244e+00	2.283448e-01	2.569824e-01	3.235367e-02	6.425900e-02	2.465405e-01	1.715197e-01	1.671741e-01	2.199385e-01	6.383691e-02	6.240783e-02	3.475703e-01	1.390723e-01	1.371326e-01	1.589541e-01	5.827396e-01	3.422268e-02	4.647783e-02	4.047311e-02	1.753137e-01	2.020367e-01	8.860866e-02	5.393313e-02	1.675117e-01	3.125961e-01	2.547361e-01	3.840547e-01	4.868066e-02	1.572100e-02	2.339750e-01	6.283262e-02	3.332824e-01	1.378555e-01	1.407283e-01	3.881338e-01	4.030677e-01	1.654671e-01	1.703276e-01	2.611375e-01	3.213875e-01	1.880282e-01	1.511918e-01	3.393925e-01	3.720432e-01	1.439439e-01	7.309234e-02	4.109206e-01
2370000	-2.111406e+04	2.528378e+02	2.688052e+00	2.324413e-01	2.748225e-01	2.970018e-02	5.117388e-02	2.332159e-01	1.786461e-01	1.074481e-01	2.267591e-01	5.446549e-02	8.434200e-02	3.549376e-01	1.720477e-01	5.256834e-02	2.510399e-01	3.894683e-01	2.912540e-03	1.511358e-01	1.528752e-01	1.755995e-01	1.806888e-01	8.816247e-02	6.397124e-02	2.195826e-01	2.719954e-01	7.328517e-01	5.791127e-02	1.116993e-01	1.078137e-02	8.018352e-02	6.572856e-03	3.304684e-01	1.344652e-01	1.378999e-01	3.971665e-01	4.368945e-01	1.453069e-01	1.724827e-01	2.453159e-01	2.818228e-01	1.814663e-01	2.044820e-01	3.322288e-01	3.640404e-01	1.260046e-01	7.983491e-02	4.301201e-01
2375000	-2.110820e+04	2.557952e+02	2.668247e+00	2.216987e-01	2.641183e-01	3.003370e-02	7.635062e-02	2.357015e-01	1.720972e-01	1.380400e-01	1.784423e-01	6.054926e-02	7.036992e-02	3.695506e-01	1.830478e-01	3.372651e-02	1.888331e-01	3.957073e-01	1.473593e-01	1.424774e-01	9.189639e-02	1.450407e-01	2.403887e-01	7.937037e-02	6.755538e-02	1.880430e-01	2.796018e-01	3.181102e-01	2.287436e-01	1.236936e-01	6.302614e-02	1.862006e-01	8.022588e-02	3.440038e-01	1.297726e-01	1.321033e-01	3.941203e-01	4.122718e-01	1.583545e-01	1.492961e-01	2.800777e-01	2.608779e-01	1.521836e-01	1.663148e-01	4.206237e-01	3.783431e-01	1.307677e-01	6.992662e-02	4.209626e-01
2380000	-2.110269e+04	2.526327e+02	2.708334e+00	2.179005e-01	2.780544e-01	2.638398e-02	7.021495e-02	2.401954e-01	1.672508e-01	1.265399e-01	2.058320e-01	6.082808e-02	5.619438e-02	3.322426e-01	2.183631e-01	2.962675e-02	1.210066e-01	4.005587e-01	7.205222e-04	1.491314e-01	2.989560e-01	1.721428e-01	1.632840e-01	1.082548e-01	1.052982e-01	2.011407e-01	2.498793e-01	4.426352e-01	1.456098e-01	5.924326e-02	8.555622e-02	2.281565e-01	3.879901e-02	3.440286e-01	1.348858e-01	1.248211e-01	3.962645e-01	4.174035e-01	1.653348e-01	1.566212e-01	2.606405e-01	3.458819e-01	2.519841e-01	8.064284e-02	3.214911e-01	3.512433e-01	1.298315e-01	8.869905e-02	4.302261e-01
2385000	-2.113510e+04	2.484045e+02	2.735814e+00	2.255728e-01	2.498173e-01	2.842544e-02	7.476840e-02	2.455868e-01	1.758292e-01	1.319156e-01	2.743543e-01	4.287317e-02	4.115132e-02	3.111201e-01	1.985855e-01	3.913888e-02	5.945044e-02	7.614686e-01	1.013443e-02	4.574395e-02	8.406369e-02	2.292313e-01	1.708529e-01	9.568748e-02	9.052110e-02	2.147485e-01	1.989587e-01	4.471865e-01	1.583600e-01	1.219629e-01	1.831426e-02	1.957869e-01	5.838953e-02	3.645837e-01	1.228937e-01	1.337286e-01	3.787940e-01	4.181890e-01	1.555671e-01	1.536543e-01	2.725896e-01	2.251238e-01	2.270175e-01	2.310725e-01	3.167861e-01	3.273507e-01	1.252697e-01	9.834064e-02	4.490390e-01
2390000	-2.111676e+04	2.552049e+02	2.666997e+00	2.173163e-01	2.530592e-01	2.757931e-02	6.457575e-02	2.508415e-01	1.866279e-01	1.280725e-01	2.659115e-01	7.123603e-02	6.988592e-02	3.291149e-01	1.357791e-01	1.218647e-02	5.453335e-02	5.159340e-01	1.021069e-01	1.154427e-01	1.997966e-01	1.788641e-01	2.214964e-01	8.160651e-02	5.823298e-02	1.910647e-01	2.687353e-01	2.990260e-01	2.908207e-01	7.324454e-03	6.141523e-02	2.737149e-01	6.769861e-02	3.509642e-01	1.400315e-01	1.348025e-01	3.742018e-01	3.788886e-01	1.683428e-01	1.512950e-01	3.014737e-01	2.811312e-01	2.366267e-01	1.848548e-01	2.973873e-01	3.596218e-01	1.355255e-01	6.966907e-02	4.351836e-01
2395000	-2.111711e+04	2.655992e+02	2.542030e+00	2.385021e-01	2.418568e-01	3.033606e-02	7.417183e-02	2.543521e-01	1.607810e-01	1.247548e-01	2.714663e-01	7.010194e-02	5.005269e-02	2.629470e-01	2.206773e-01	7.716104e-02	5.367426e-02	6.660122e-01	7.944475e-03	9.046876e-02	1.047393e-01	1.858855e-01	1.777774e-01	9.123923e-02	8.742417e-02	1.731014e-01	2.845723e-01	2.578714e-01	1.051549e-01	2.825630e-02	4.001689e-02	5.530317e-01	1.566879e-02	3.602657e-01	1.228023e-01	1.345549e-01	3.823770e-01	3.967107e-01	1.726965e-01	1.706896e-01	2.599032e-01	2.623366e-01	2.257005e-01	1.442062e-01	3.677566e-01	3.315809e-01	1.371773e-01	6.946386e-02	4.617779e-01
2400000	-2.110953e+04	2.543988e+02	2.671232e+00	2.191568e-01	2.745336e-01	2.821568e-02	6.331594e-02	2.364340e-01	1.783440e-01	1.038114e-01	2.648285e-01	6.335123e-02	7.521504e-02	3.085939e-01	1.842000e-01	2.213863e-02	3.684523e-01	3.763553e-01	1.299722e-01	7.035741e-02	3.272411e-02	1.761356e-01	2.369726e-01	9.794332e-02	6.033879e-02	1.985834e-01	2.300262e-01	2.037236e-01	8.910448e-02	1.532252e-02	1.117434e-01	5.443581e-01	3.574785e-02	3.422107e-01	1.445435e-01	1.329595e-01	3.802864e-01	4.222044e-01	1.530949e-01	1.485929e-01	2.761078e-01	3.048025e-01	2.452513e-01	1.151309e-01	3.348154e-01	3.205645e-01	1.507144e-01	7.681498e-02	4.519061e-01
2405000	-2.114211e+04	2.340458e+02	2.949884e+00	2.376016e-01	2.610742e-01	2.696869e-02	7.063144e-02	2.411308e-01	1.625932e-01	1.358601e-01	2.610040e-01	5.998868e-02	8.567617e-02	3.008280e-01	1.566431e-01	1.017336e-01	2.350820e-01	4.307284e-01	9.114808e-03	1.390456e-01	8.429553e-02	1.479834e-01	2.273505e-01	1.068351e-01	8.908958e-02	1.599498e-01	2.687916e-01	2.974495e-01	1.662456e-01	3.027788e-02	5.979393e-02	4.330990e-01	1.313415e-02	3.363811e-01	1.339182e-01	1.375564e-01	3.921443e-01	3.964256e-01	1.704334e-01	1.364159e-01	2.967251e-01	2.376247e-01	2.815183e-01	1.529213e-01	3.279357e-01	3.329524e-01	1.663121e-01	7.916259e-02	4.215729e-01
2410000	-2.110684e+04	2.480085e+02	2.762259e+00	2.212009e-01	2.590727e-01	3.329937e-02	5.809205e-02	2.648038e-01	1.635312e-01	1.284148e-01	1.836298e-01	5.866946e-02	8.504460e-02	3.983821e-01	1.458592e-01	2.596646e-02	6.831491e-02	4.757167e-01	1.472238e-01	1.197862e-02	2.707996e-01	1.599829e-01	1.688243e-01	1.020188e-01	5.358378e-02	2.358065e-01	2.797837e-01	3.372686e-01	2.056079e-01	3.343934e-02	7.018708e-02	3.090164e-01	4.448068e-02	3.488444e-01	1.366774e-01	1.428221e-01	3.716561e-01	4.196814e-01	1.372658e-01	1.680325e-01	2.750203e-01	2.199283e-01	2.769833e-01	7.360412e-02	4.294842e-01	3.594742e-01	1.510609e-01	9.156989e-02	3.978951e-01
2415000	-2.112638e+04	2.564740e+02	2.638225e+00	2.217801e-01	2.569939e-01	3.029771e-02	6.645201e-02	2.255905e-01	1.988858e-01	1.141804e-01	2.320800e-01	4.943176e-02	8.213010e-02	3.481187e-01	1.740591e-01	2.134323e-02	4.342540e-03	8.095706e-01	3.995464e-03	9.891564e-02	6.183257e-02	1.856184e-01	2.115923e-01	8.825698e-02	8.508746e-02	1.998286e-01	2.296163e-01	4.953068e-01	2.193275e-01	2.249152e-02	2.714601e-02	2.041134e-01	3.161481e-02	3.525706e-01	1.426461e-01	1.310886e-01	3.736947e-01	4.214370e-01	1.527427e-01	1.616579e-01	2.641625e-01	3.653472e-01	2.399987e-01	1.132998e-01	2.813543e-01	3.606093e-01	1.455989e-01	7.239032e-02	4.214015e-01
2420000	-2.111115e+04	2.472444e+02	2.770103e+00	2.162684e-01	2.896957e-01	2.938345e-02	7.092599e-02	2.290909e-01	1.646356e-01	9.548156e-02	2.191653e-01	6.744513e-02	6.206347e-02	3.916906e-01	1.641540e-01	4.586894e-02	3.249788e-02	5.147632e-01	5.928669e-02	1.024240e-01	2.451593e-01	1.860796e-01	1.760001e-01	9.761322e-02	7.472069e-02	2.074324e-01	2.581539e-01	5.133152e-01	2.020844e-01	3.330562e-02	1.126656e-01	1.272034e-01	1.142581e-02	3.278350e-01	1.509936e-01	1.295487e-01	3.916227e-01	4.220032e-01	1.682907e-01	1.573921e-01	2.523141e-01	3.255011e-01	2.440566e-01	9.458071e-02	3.358617e-01	3.501062e-01	1.499663e-01	9.264677e-02	4.072808e-01
2425000	-2.110741e+04	2.462407e+02	2.795088e+00	2.330103e-01	2.507938e-01	2.810245e-02	7.869386e-02	2.523271e-01	1.570725e-01	1.387181e-01	1.907083e-01	6.887429e-02	7.468448e-02	3.405313e-01	1.864836e-01	1.088331e-01	3.600245e-02	5.186461e-01	5.389381e-02	8.963200e-02	1.929926e-01	1.577397e-01	1.672827e-01	1.004829e-01	1.010431e-01	2.289311e-01	2.445205e-01	4.135093e-01	2.368477e-01	8.628111e-02	6.984622e-02	6.502295e-02	1.284926e-01	3.511945e-01	1.360308e-01	1.290487e-01	3.837260e-01	3.912956e-01	1.567881e-01	1.543262e-01	2.975901e-01	2.574494e-01	2.370033e-01	1.148136e-01	3.907337e-01	3.840446e-01	1.303256e-01	8.090436e-02	4.047255e-01
2430000	-2.111453e+04	2.576841e+02	2.617609e+00	2.333426e-01	2.611093e-01	2.944217e-02	7.240678e-02	2.499127e-01	1.537864e-01	1.155119e-01	2.170338e-01	5.998939e-02	8.291188e-02	3.249290e-01	1.996240e-01	1.318115e-02	2.158641e-01	4.320723e-01	6.320704e-02	7.362253e-02	2.020529e-01	1.806879e-01	1.893949e-01	9.666651e-02	6.124727e-02	2.174390e-01	2.545644e-01	2.212272e-01	6.120676e-01	5.804862e-02	1.151440e-02	5.305516e-02	4.408697e-02	3.480159e-01	1.351699e-01	1.262501e-01	3.905642e-01	4.183376e-01	1.610965e-01	1.419456e-01	2.786203e-01	3.697968e-01	1.666401e-01	1.235313e-01	3.400318e-01	3.727238e-01	1.309340e-01	9.016315e-02	4.061791e-01
2435000	-2.109510e+04	2.510970e+02	2.683128e+00	2.297521e-01	2.275096e-01	2.884746e-02	6.805359e-02	2.695342e-01	1.763030e-01	9.512394e-02	1.709145e-01	7.872746e-02	5.290622e-02	4.237597e-01	1.785682e-01	3.397771e-02	1.825965e-01	4.971791e-01	2.534157e-02	3.610263e-02	2.248026e-01	1.832173e-01	2.008975e-01	8.707067e-02	8.376879e-02	1.711895e-01	2.738562e-01	3.747247e-01	1.972060e-01	2.963824e-02	7.648737e-03	2.862137e-01	1.045687e-01	3.440687e-01	1.332087e-01	1.455748e-01	3.771478e-01	4.332707e-01	1.431201e-01	1.573505e-01	2.662587e-01	2.097305e-01	2.413361e-01	1.055126e-01	4.434209e-01	3.321179e-01	1.361536e-01	7.115326e-02	4.605752e-01
2440000	-2.112170e+04	2.425183e+02	2.851070e+00	2.150940e-01	2.849608e-01	3.044937e-02	8.069433e-02	2.262029e-01	1.625986e-01	1.640224e-01	2.055666e-01	6.326364e-02	7.496567e-02	3.458663e-01	1.463154e-01	1.117262e-01	2.196677e-03	5.386984e-01	5.303505e-02	2.049777e-01	8.936596e-02	1.759735e-01	2.483634e-01	8.536986e-02	6.985357e-02	1.587056e-01	2.617340e-01	5.738178e-01	3.109995e-01	2.154979e-03	2.848194e-02	7.367415e-02	1.087165e-02	3.405271e-01	1.430038e-01	1.244355e-01	3.920336e-01	4.137220e-01	1.632200e-01	1.507250e-01	2.723331e-01	3.298483e-01	1.918093e-01	1.068406e-01	3.715017e-01	3.300026e-01	1.408882e-01	7.317769e-02	4.559315e-01
2445000	-2.110989e+04	2.574647e+02	2.630813e+00	2.207091e-01	2.495832e-01	2.935002e-02	6.154734e-02	2.424504e-01	1.963600e-01	1.090297e-01	2.136145e-01	6.417074e-02	5.222228e-02	3.520784e-01	2.088843e-01	3.620801e-02	7.949816e-03	4.687083e-01	2.581512e-02	1.586139e-01	3.027049e-01	1.789141e-01	2.111018e-01	9.878410e-02	7.630682e-02	1.906692e-01	2.442239e-01	3.567282e-01	3.460082e-01	1.952186e-02	8.011038e-02	1.679624e-01	2.966892e-02	3.525925e-01	1.471271e-01	1.337718e-01	3.665085e-01	4.339831e-01	1.629721e-01	1.576812e-01	2.453637e-01	3.013450e-01	1.621109e-01	1.929389e-01	3.436051e-01	3.299851e-01	1.346942e-01	6.901737e-02	4.663033e-01
2450000	-2.110582e+04	2.493820e+02	2.744191e+00	2.066199e-01	2.985843e-01	2.836027e-02	5.601039e-02	2.223766e-01	1.880486e-01	1.211419e-01	2.335839e-01	7.643711e-02	8.661844e-02	2.798610e-01	2.023577e-01	5.731379e-02	3.024385e-02	2.953626e-01	5.019193e-02	1.508483e-01	4.160395e-01	1.839210e-01	2.202988e-01	9.340217e-02	5.540054e-02	2.088438e-01	2.381337e-01	3.332254e-01	2.538682e-01	2.997317e-02	6.157249e-03	2.998173e-01	7.695862e-02	3.449624e-01	1.538353e-01	1.240765e-01	3.771258e-01	3.818897e-01	1.719671e-01	1.516094e-01	2.945338e-01	3.284466e-01	2.550974e-01	9.710245e-02	3.193536e-01	3.433334e-01	1.438513e-01	8.331698e-02	4.294983e-01
2455000	-2.112346e+04	2.450112e+02	2.798068e+00	2.237986e-01	2.567728e-01	3.610255e-02	7.336581e-02	2.376398e-01	1.723204e-01	1.569315e-01	2.347936e-01	8.317298e-02	4.535674e-02	3.187369e-01	1.610083e-01	2.427975e-02	2.682995e-01	3.875070e-01	8.648964e-02	3.890929e-02	1.945149e-01	1.620376e-01	2.268685e-01	9.796928e-02	9.025484e-02	1.565202e-01	2.663497e-01	2.987491e-01	3.076588e-01	3.168167e-02	1.255588e-02	3.155573e-01	3.379726e-02	3.457369e-01	1.376947e-01	1.322013e-01	3.843671e-01	4.063577e-01	1.783061e-01	1.486033e-01	2.667329e-01	3.027289e-01	2.439192e-01	1.021656e-01	3.511863e-01	3.326924e-01	1.702098e-01	7.183863e-02	4.252592e-01
2460000	-2.112152e+04	2.456497e+02	2.795277e+00	2.326989e-01	2.676795e-01	2.968900e-02	6.070412e-02	2.563748e-01	1.528537e-01	1.229951e-01	2.205449e-01	3.287935e-02	7.288203e-02	4.004605e-01	1.502381e-01	1.611720e-01	3.813523e-02	3.482368e-01	8.748449e-02	7.216695e-02	2.928046e-01	1.480706e-01	1.941127e-01	9.373637e-02	1.021074e-01	2.030110e-01	2.589620e-01	3.634706e-01	4.017400e-01	1.799406e-02	2.562553e-02	1.477192e-01	4.345064e-02	3.393957e-01	1.388133e-01	1.438999e-01	3.778910e-01	4.040538e-01	1.525165e-01	1.602150e-01	2.832147e-01	2.893342e-01	2.359623e-01	1.194433e-01	3.552602e-01	3.631710e-01	1.317543e-01	7.485090e-02	4.302238e-01
2465000	-2.111069e+04	2.417885e+02	2.837600e+00	2.396731e-01	2.376285e-01	2.774298e-02	8.061499e-02	2.468747e-01	1.674657e-01	1.268717e-01	1.643120e-01	4.023175e-02	6.356667e-02	3.729633e-01	2.320546e-01	2.190554e-02	1.475873e-01	5.191989e-01	7.961959e-02	7.342307e-02	1.582656e-01	1.978064e-01	1.681693e-01	8.811766e-02	7.175384e-02	2.235794e-01	2.505733e-01	3.481203e-01	2.989157e-01	6.860384e-03	8.703892e-02	2.400507e-01	1.901398e-02	3.504214e-01	1.286758e-01	1.357272e-01	3.851755e-01	4.311676e-01	1.483664e-01	1.395939e-01	2.808722e-01	3.691549e-01	1.594020e-01	1.241099e-01	3.473332e-01	3.700344e-01	1.213741e-01	9.787181e-02	4.107197e-01
2470000	-2.110595e+04	2.455934e+02	2.777014e+00	2.337939e-01	2.548507e-01	2.418280e-02	8.561890e-02	2.403815e-01	1.611722e-01	1.056799e-01	2.005838e-01	5.208856e-02	5.689355e-02	3.734372e-01	2.113171e-01	6.170475e-02	1.508119e-01	4.252945e-01	8.459203e-02	9.622290e-02	1.813739e-01	1.535054e-01	2.411211e-01	9.052748e-02	8.778056e-02	1.740801e-01	2.529854e-01	3.322747e-01	2.740521e-01	1.803983e-01	5.302812e-02	1.460223e-01	1.422451e-02	3.426634e-01	1.426423e-01	1.324235e-01	3.822709e-01	4.190185e-01	1.603064e-01	1.583530e-01	2.623220e-01	3.108282e-01	1.800747e-01	1.627738e-01	3.463234e-01	3.340588e-01	1.407394e-01	7.347037e-02	4.517314e-01
2475000	-2.110706e+04	2.455554e+02	2.797781e+00	2.295395e-01	2.675961e-01	2.634606e-02	7.514685e-02	2.348742e-01	1.664973e-01	1.290953e-01	2.387848e-01	5.962867e-02	3.653568e-02	3.310809e-01	2.048747e-01	2.626453e-02	1.115663e-01	6.475527e-01	3.338829e-02	1.019041e-01	7.932409e-02	1.836149e-01	1.596974e-01	8.533581e-02	7.544748e-02	1.921181e-01	3.037863e-01	2.411085e-01	3.062019e-01	9.638104e-02	2.878489e-02	1.765544e-01	1.509693e-01	3.506031e-01	1.334231e-01	1.367195e-01	3.792544e-01	4.287890e-01	1.635346e-01	1.430775e-01	2.645989e-01	2.587976e-01	1.643873e-01	1.470927e-01	4.297224e-01	3.737072e-01	1.369602e-01	7.653822e-02	4.127943e-01
2480000	-2.111346e+04	2.638291e+02	2.555974e+00	2.307541e-01	2.602933e-01	3.443898e-02	6.899529e-02	2.495605e-01	1.559578e-01	1.426642e-01	2.671121e-01	8.717297e-02	7.290875e-02	2.708187e-01	1.593232e-01	9.649122e-02	1.254333e-01	5.115873e-01	5.281459e-02	6.674711e-02	1.469266e-01	1.665540e-01	1.736438e-01	1.008442e-01	8.254987e-02	2.207118e-01	2.556964e-01	5.343646e-01	1.100610e-01	3.812429e-02	6.930962e-02	1.880205e-01	6.012004e-02	3.367641e-01	1.408932e-01	1.345548e-01	3.877878e-01	3.938861e-01	1.667987e-01	1.480051e-01	2.913101e-01	2.141229e-01	2.036357e-01	1.469206e-01	4.353207e-01	3.796494e-01	1.404285e-01	8.384469e-02	3.960774e-01
2485000	-2.111855e+04	2.566841e+02	2.635553e+00	2.255906e-01	2.504620e-01	2.876097e-02	7.291456e-02	2.400262e-01	1.822456e-01	1.453159e-01	2.903161e-01	5.626217e-02	5.321586e-02	2.738768e-01	1.810132e-01	1.389277e-01	6.432741e-02	3.640424e-01	4.907804e-03	3.436274e-01	8.416720e-02	2.151256e-01	1.900672e-01	9.924945e-02	6.582722e-02	2.066941e-01	2.230365e-01	3.367853e-01	2.142110e-01	1.142447e-01	3.084480e-02	2.573711e-01	4.654306e-02	3.301092e-01	1.350004e-01	1.322283e-01	4.026621e-01	4.386005e-01	1.310459e-01	1.337930e-01	2.965605e-01	2.121421e-01	1.795621e-01	1.465801e-01	4.617157e-01	3.682348e-01	1.336567e-01	8.563641e-02	4.124721e-01
2490000	-2.111797e+04	2.536246e+02	2.650315e+00	2.137533e-01	2.724578e-01	3.472128e-02	6.922099e-02	2.183739e-01	1.914728e-01	1.459996e-01	2.306197e-01	6.736715e-02	9.217193e-02	2.991629e-01	1.646786e-01	1.749371e-01	1.669106e-01	3.949093e-01	7.489805e-02	9.669013e-02	9.165472e-02	1.745984e-01	1.842306e-01	1.111370e-01	7.133252e-02	1.795131e-01	2.791884e-01	6.287317e-01	1.053944e-01	4.422568e-03	5.313478e-02	1.869758e-01	2.134078e-02	3.460240e-01	1.441932e-01	1.253324e-01	3.844504e-01	4.179040e-01	1.428362e-01	1.508196e-01	2.884402e-01	2.706893e-01	3.329851e-01	1.717725e-01	2.245531e-01	3.571867e-01	1.427622e-01	7.590969e-02	4.241414e-01
2495000	-2.110606e+04	2.524162e+02	2.698109e+00	2.335246e-01	2.511519e-01	3.143611e-02	8.032796e-02	2.395231e-01	1.640363e-01	9.752373e-02	1.696544e-01	7.939652e-02	4.741041e-02	3.925519e-01	2.134631e-01	4.014298e-02	3.494184e-02	5.726111e-01	2.116657e-02	6.202763e-02	2.691099e-01	1.778003e-01	1.880501e-01	9.205286e-02	5.814607e-02	2.147572e-01	2.691935e-01	4.231619e-01	2.271779e-01	1.266198e-02	3.617653e-03	3.212081e-01	1.217244e-02	3.553602e-01	1.318562e-01	1.388712e-01	3.739125e-01	4.180778e-01	1.444918e-01	1.810940e-01	2.563364e-01	2.984135e-01	2.579710e-01	1.256660e-01	3.179496e-01	3.679433e-01	1.402439e-01	7.779601e-02	4.140168e-01
2500000	-2.111998e+04	2.497156e+02	2.732177e+00	2.086821e-01	2.633819e-01	2.961160e-02	6.887043e-02	2.447774e-01	1.846766e-01	1.133595e-01	2.327100e-01	4.934562e-02	7.199199e-02	3.228614e-01	2.097315e-01	1.033459e-01	2.296840e-01	4.111119e-01	4.602902e-02	6.668088e-02	1.431482e-01	2.097867e-01	2.004971e-01	8.966500e-02	8.087354e-02	1.782370e-01	2.409406e-01	2.300280e-01	2.121998e-01	6.185215e-02	8.396148e-02	3.852016e-01	2.675699e-02	3.269734e-01	1.491711e-01	1.360468e-01	3.878087e-01	4.359559e-01	1.416448e-01	1.637916e-01	2.586077e-01	1.975066e-01	1.734616e-01	1.206112e-01	5.084206e-01	3.219214e-01	1.391093e-01	8.613667e-02	4.528326e-01
2505000	-2.112075e+04	2.509034e+02	2.701413e+00	2.265376e-01	2.399253e-01	3.060009e-02	6.216692e-02	2.437000e-01	1.970701e-01	1.097293e-01	2.199345e-01	4.957253e-02	6.391076e-02	3.868027e-01	1.700502e-01	5.037611e-02	2.742704e-01	2.797759e-01	2.203043e-01	9.541758e-02	7.985570e-02	1.539580e-01	2.023962e-01	9.909948e-02	9.040885e-02	1.975190e-01	2.566184e-01	2.482064e-01	2.907477e-01	1.208166e-01	4.014213e-02	2.551817e-01	4.490544e-02	3.474431e-01	1.429214e-01	1.309655e-01	3.786701e-01	4.199293e-01	1.419906e-01	1.550563e-01	2.830238e-01	2.453181e-01	2.979585e-01	7.958071e-02	3.771427e-01	3.664707e-01	1.423083e-01	7.039007e-02	4.208310e-01
2510000	-2.111559e+04	2.586859e+02	2.607283e+00	2.115158e-01	2.585595e-01	3.505250e-02	7.122871e-02	2.511124e-01	1.725312e-01	1.280330e-01	2.093425e-01	6.896473e-02	7.225127e-02	3.588987e-01	1.625098e-01	1.019153e-01	3.463718e-01	4.669373e-01	1.999101e-03	5.166882e-02	3.110770e-02	1.717281e-01	1.793632e-01	8.985532e-02	8.204266e-02	2.084095e-01	2.686012e-01	1.073517e-01	1.760242e-01	4.488476e-03	1.582044e-02	5.271875e-01	1.691277e-01	3.424932e-01	1.361477e-01	1.386341e-01	3.827251e-01	4.155891e-01	1.501052e-01	1.555746e-01	2.787311e-01	2.220211e-01	3.166091e-01	1.305612e-01	3.308085e-01	3.531835e-01	1.342950e-01	8.571261e-02	4.268088e-01
2515000	-2.109115e+04	2.443031e+02	2.810094e+00	2.354182e-01	2.584594e-01	3.087496e-02	7.026580e-02	2.449130e-01	1.600686e-01	1.275159e-01	2.359097e-01	4.623135e-02	9.097370e-02	3.046936e-01	1.946756e-01	1.081132e-01	8.685157e-02	6.304338e-01	1.146356e-02	1.018797e-01	6.125811e-02	2.004382e-01	1.938099e-01	9.155950e-02	6.300317e-02	2.112556e-01	2.399337e-01	3.702357e-01	3.230986e-01	9.545403e-02	1.098238e-02	1.278403e-01	7.238904e-02	3.410818e-01	1.259689e-01	1.370624e-01	3.958869e-01	4.019587e-01	1.517790e-01	1.554793e-01	2.907830e-01	2.292671e-01	2.320211e-01	1.850040e-01	3.537078e-01	3.414971e-01	1.407639e-01	9.987304e-02	4.178660e-01
2520000	-2.112502e+04	2.536893e+02	2.681302e+00	2.214957e-01	2.436875e-01	3.232386e-02	8.118341e-02	2.589746e-01	1.623349e-01	1.205009e-01	2.638960e-01	6.988925e-02	4.448575e-02	3.236424e-01	1.775857e-01	9.993300e-02	1.256131e-01	5.443875e-01	5.462314e-03	6.295128e-02	1.616528e-01	1.870305e-01	2.274824e-01	8.633297e-02	5.572277e-02	1.879107e-01	2.555207e-01	1.951973e-01	4.022589e-01	5.917750e-02	4.557187e-02	2.512903e-01	4.650410e-02	3.535489e-01	1.425165e-01	1.433481e-01	3.605865e-01	3.820022e-01	1.738145e-01	1.442944e-01	2.998889e-01	2.236506e-01	2.166964e-01	1.967057e-01	3.629473e-01	3.548885e-01	1.257865e-01	6.798057e-02	4.513444e-01
2525000	-2.112252e+04	2.558963e+02	2.652056e+00	2.393472e-01	2.596625e-01	2.933320e-02	6.444142e-02	2.431368e-01	1.640789e-01	1.332953e-01	2.048762e-01	7.750500e-02	6.457944e-02	3.412186e-01	1.785254e-01	2.245075e-02	6.467233e-02	5.196150e-01	1.850882e-01	7.055648e-02	1.376172e-01	1.842641e-01	1.922652e-01	8.466824e-02	4.927027e-02	1.983294e-01	2.912028e-01	3.145569e-01	2.106637e-01	7.396640e-03	5.341037e-02	3.723487e-01	4.162371e-02	3.377918e-01	1.300799e-01	1.488107e-01	3.833176e-01	4.187944e-01	1.305695e-01	1.632767e-01	2.873594e-01	2.328083e-01	2.191593e-01	7.604329e-02	4.719891e-01	3.598369e-01	1.466623e-01	8.511146e-02	4.083893e-01
2530000	-2.110842e+04	2.513767e+02	2.730286e+00	2.173279e-01	2.586230e-01	2.847881e-02	5.831031e-02	2.616025e-01	1.756574e-01	1.290095e-01	2.547474e-01	6.335926e-02	5.379215e-02	3.252895e-01	1.738021e-01	1.234721e-01	1.089114e-01	6.243623e-01	5.660468e-02	1.119875e-02	7.545081e-02	1.646439e-01	2.197283e-01	8.985539e-02	6.690433e-02	1.734481e-01	2.854200e-01	3.825051e-01	2.008632e-01	1.355988e-02	1.033957e-01	2.404135e-01	5.926277e-02	3.598925e-01	1.306249e-01	1.339945e-01	3.754881e-01	4.033017e-01	1.656798e-01	1.508189e-01	2.801996e-01	2.864946e-01	2.116074e-01	1.759018e-01	3.259961e-01	3.410781e-01	1.621634e-01	7.582531e-02	4.209331e-01
2535000	-2.112055e+04	2.558275e+02	2.642569e+00	2.367042e-01	2.679320e-01	2.449935e-02	6.374911e-02	2.370395e-01	1.700759e-01	1.359637e-01	2.460242e-01	8.133771e-02	5.524819e-02	3.045218e-01	1.769044e-01	5.454425e-02	2.983573e-02	5.084926e-01	5.360990e-02	4.713013e-02	3.063874e-01	1.841456e-01	1.832404e-01	9.168982e-02	9.108130e-02	2.146656e-01	2.351773e-01	3.821780e-01	2.754432e-01	1.255469e-02	1.671790e-02	2.967622e-01	1.634395e-02	3.597279e-01	1.279727e-01	1.289455e-01	3.833538e-01	4.322887e-01	1.491296e-01	1.623153e-01	2.562665e-01	3.934574e-01	2.000815e-01	7.397293e-02	3.324881e-01	3.503776e-01	1.351238e-01	7.557785e-02	4.389208e-01
2540000	-2.112294e+04	2.564013e+02	2.636482e+00	2.150731e-01	2.677423e-01	2.885851e-02	7.174258e-02	2.526896e-01	1.638939e-01	1.475960e-01	1.986880e-01	5.052841e-02	5.353438e-02	3.882116e-01	1.614416e-01	9.999619e-02	1.633029e-02	5.527585e-01	1.560989e-03	2.356025e-01	9.375158e-02	2.020278e-01	1.507501e-01	1.210322e-01	6.086290e-02	2.441520e-01	2.211750e-01	2.094786e-01	2.627074e-01	1.230296e-01	7.867179e-02	2.014870e-01	1.246256e-01	3.238298e-01	1.357408e-01	1.385853e-01	4.018441e-01	4.242072e-01	1.476184e-01	1.557616e-01	2.724127e-01	2.936240e-01	2.871944e-01	7.982731e-02	3.393542e-01	3.440797e-01	1.362562e-01	9.457530e-02	4.250887e-01
2545000	-2.110499e+04	2.504395e+02	2.712134e+00	2.358581e-01	2.581224e-01	2.641860e-02	5.981077e-02	2.609902e-01	1.587999e-01	1.368993e-01	1.827024e-01	7.404959e-02	5.719590e-02	3.657851e-01	1.833677e-01	6.464530e-02	1.818466e-01	6.179586e-01	3.066406e-04	7.961635e-03	1.272813e-01	1.973579e-01	1.764536e-01	1.004555e-01	7.850664e-02	2.234084e-01	2.238179e-01	4.104841e-01	4.219757e-01	6.828888e-02	1.093588e-02	4.153896e-02	4.677638e-02	3.420853e-01	1.225889e-01	1.331782e-01	4.021476e-01	3.765237e-01	1.583660e-01	1.886576e-01	2.764527e-01	2.460889e-01	2.349424e-01	1.571036e-01	3.618651e-01	3.714793e-01	1.245235e-01	7.734319e-02	4.266540e-01
2550000	-2.112543e+04	2.546814e+02	2.662387e+00	2.252803e-01	2.634622e-01	2.752142e-02	6.275300e-02	2.630699e-01	1.579131e-01	1.228730e-01	2.421299e-01	6.692981e-02	9.485585e-02	2.936042e-01	1.796073e-01	1.384521e-01	9.612212e-02	4.697931e-01	1.303897e-01	1.403967e-01	2.484635e-02	2.180529e-01	1.727337e-01	9.750365e-02	6.569953e-02	2.183478e-01	2.276625e-01	2.680121e-01	3.077359e-01	1.213254e-01	1.171781e-01	1.010988e-01	8.464967e-02	3.507202e-01	1.336193e-01	1.380774e-01	3.775830e-01	4.249893e-01	1.565415e-01	1.503427e-01	2.681265e-01	2.141967e-01	2.778523e-01	2.465141e-01	2.614369e-01	3.582644e-01	1.513161e-01	8.233598e-02	4.080835e-01
2555000	-2.111837e+04	2.629291e+02	2.563510e+00	2.422253e-01	2.523499e-01	2.993072e-02	6.447900e-02	2.455283e-01	1.654869e-01	1.064978e-01	2.933704e-01	4.785358e-02	5.377534e-02	3.394796e-01	1.590234e-01	9.155478e-02	1.388172e-01	4.900190e-01	1.383002e-02	1.854345e-01	8.034451e-02	1.939894e-01	2.259117e-01	9.482077e-02	5.853229e-02	1.808353e-01	2.459106e-01	3.630308e-01	2.209872e-01	1.167826e-01	8.321045e-03	2.850792e-01	5.799176e-03	3.350602e-01	1.226998e-01	1.372559e-01	4.049840e-01	4.018673e-01	1.703782e-01	1.628634e-01	2.648912e-01	2.878799e-01	2.370461e-01	2.274470e-01	2.476269e-01	3.395325e-01	1.482575e-01	8.763755e-02	4.245724e-01
2560000	-2.112462e+04	2.546651e+02	2.670790e+00	2.293853e-01	2.561983e-01	3.094269e-02	7.638732e-02	2.424533e-01	1.646331e-01	1.178153e-01	2.613077e-01	4.904202e-02	3.906124e-02	3.726194e-01	1.601544e-01	6.793445e-02	1.584828e-02	5.488878e-01	1.216391e-01	1.065867e-01	1.391037e-01	1.541619e-01	2.174954e-01	8.749018e-02	8.775880e-02	1.920694e-01	2.610243e-01	4.752466e-01	2.628682e-01	1.283483e-02	6.829054e-02	6.318726e-02	1.175726e-01	3.413492e-01	1.384190e-01	1.453816e-01	3.748503e-01	4.315714e-01	1.593292e-01	1.401136e-01	2.689857e-01	2.831197e-01	2.095004e-01	1.410402e-01	3.663398e-01	3.528756e-01	1.500431e-01	7.859845e-02	4.184829e-01
2565000	-2.113004e+04	2.564676e+02	2.654523e+00	2.169733e-01	2.478799e-01	2.858338e-02	7.395629e-02	2.687714e-01	1.638357e-01	9.791816e-02	1.943449e-01	4.754560e-02	1.621157e-01	3.476414e-01	1.504342e-01	1.393726e-01	3.895697e-02	6.801462e-01	2.479637e-02	5.503197e-02	6.169586e-02	1.413303e-01	2.143801e-01	9.599897e-02	1.081596e-01	1.612389e-01	2.788921e-01	2.390592e-01	2.843653e-01	1.354509e-01	7.137018e-03	2.516839e-01	8.230373e-02	3.398406e-01	1.314425e-01	1.391745e-01	3.895424e-01	4.114154e-01	1.389910e-01	1.514495e-01	2.981441e-01	1.266021e-01	2.459354e-01	1.762033e-01	4.512592e-01	3.411241e-01	1.524591e-01	6.442651e-02	4.419903e-01
2570000	-2.110404e+04	2.517493e+02	2.721526e+00	2.137930e-01	2.691967e-01	3.162153e-02	6.284303e-02	2.403023e-01	1.822435e-01	1.237284e-01	2.254647e-01	7.079751e-02	4.934786e-02	3.129010e-01	2.177605e-01	5.413218e-02	3.503215e-02	7.054823e-01	2.029565e-02	6.934756e-02	1.157102e-01	1.547009e-01	2.586183e-01	7.887777e-02	7.785139e-02	1.855800e-01	2.443717e-01	1.515613e-01	2.365671e-01	7.955696e-02	1.353765e-02	4.421680e-01	7.660902e-02	3.483345e-01	1.335997e-01	1.284980e-01	3.895678e-01	3.954440e-01	1.750342e-01	1.624302e-01	2.670916e-01	2.832404e-01	2.514328e-01	1.735434e-01	2.917834e-01	3.571848e-01	1.365243e-01	7.214886e-02	4.341421e-01
2575000	-2.112801e+04	2.559028e+02	2.632276e+00	2.266838e-01	2.512132e-01	3.123918e-02	7.964352e-02	2.244634e-01	1.867569e-01	1.393025e-01	1.911650e-01	3.739238e-02	3.273443e-02	4.202651e-01	1.791407e-01	7.903651e-02	2.687094e-02	6.596809e-01	2.863387e-02	1.528859e-01	5.289194e-02	1.749782e-01	1.776442e-01	1.022521e-01	8.280760e-02	2.076773e-01	2.546406e-01	4.123049e-01	2.743776e-01	8.664128e-02	2.511246e-02	1.217585e-01	7.980537e-02	3.400407e-01	1.357232e-01	1.234616e-01	4.007746e-01	4.531565e-01	1.397166e-01	1.479011e-01	2.592258e-01	3.631244e-01	1.830962e-01	1.563377e-01	2.974418e-01	3.395636e-01	1.640909e-01	7.144588e-02	4.248997e-01
2580000	-2.112658e+04	2.468118e+02	2.773090e+00	2.443211e-01	2.744248e-01	2.784446e-02	5.857369e-02	2.202047e-01	1.746312e-01	1.127515e-01	2.258040e-01	9.149536e-02	5.975761e-02	3.232764e-01	1.869152e-01	3.530559e-02	1.086360e-01	4.546614e-01	7.343836e-02	6.345479e-02	2.645039e-01	1.633451e-01	2.161887e-01	6.513229e-02	1.040315e-01	1.457362e-01	3.055663e-01	3.452593e-01	1.717726e-01	2.641346e-01	4.662584e-02	1.548157e-01	1.739199e-02	3.463698e-01	1.427922e-01	1.333036e-01	3.775344e-01	4.279211e-01	1.504634e-01	1.733119e-01	2.483036e-01	3.225025e-01	2.011715e-01	2.158780e-01	2.604480e-01	3.363409e-01	1.363356e-01	7.794879e-02	4.493747e-01
2585000	-2.110486e+04	2.505970e+02	2.716709e+00	2.128155e-01	2.730643e-01	2.529918e-02	7.888128e-02	2.330665e-01	1.768733e-01	1.324925e-01	2.546354e-01	6.148204e-02	6.830848e-02	3.132004e-01	1.698812e-01	2.317385e-02	3.776741e-01	3.378699e-01	1.876729e-02	9.618360e-02	1.463312e-01	1.830397e-01	2.018929e-01	1.006107e-01	7.628006e-02	1.934370e-01	2.447397e-01	4.968167e-01	2.670389e-01	4.402317e-02	2.228784e-02	1.676563e-01	2.177063e-03	3.395037e-01	1.470249e-01	1.218734e-01	3.915979e-01	3.785075e-01	1.512424e-01	1.670089e-01	3.032412e-01	2.730944e-01	1.828119e-01	1.465427e-01	3.975509e-01	3.249930e-01	1.325437e-01	8.516761e-02	4.572957e-01
2590000	-2.114556e+04	2.567936e+02	2.645437e+00	1.939800e-01	2.883490e-01	3.286506e-02	7.764411e-02	2.126828e-01	1.944789e-01	1.722435e-01	1.890119e-01	6.878483e-02	1.072372e-01	3.028479e-01	1.598747e-01	1.532270e-02	3.100371e-01	3.056240e-01	1.620049e-02	1.102726e-01	2.425431e-01	1.441280e-01	2.327216e-01	1.011853e-01	8.712508e-02	1.683574e-01	2.664825e-01	2.119821e-01	3.227715e-01	9.063984e-02	3.945943e-02	2.952039e-01	3.994321e-02	3.672869e-01	1.347750e-01	1.183764e-01	3.795617e-01	4.231156e-01	1.558993e-01	1.602492e-01	2.607359e-01	3.080465e-01	1.415692e-01	2.063381e-01	3.440462e-01	3.038897e-01	1.691354e-01	8.067066e-02	4.463043e-01
2595000	-2.112552e+04	2.489213e+02	2.742292e+00	2.051059e-01	2.705022e-01	3.149730e-02	7.756849e-02	2.299587e-01	1.853675e-01	1.384932e-01	1.806652e-01	6.158536e-02	6.971511e-02	3.906446e-01	1.588965e-01	6.715367e-02	8.138481e-03	6.016854e-01	1.488714e-02	1.867439e-01	1.213915e-01	1.646462e-01	1.951132e-01	7.784241e-02	1.075671e-01	1.718716e-01	2.829596e-01	4.872359e-01	2.190930e-01	2.012676e-03	4.665336e-02	1.532133e-01	9.179171e-02	3.514527e-01	1.458086e-01	1.307903e-01	3.719484e-01	4.210081e-01	1.307793e-01	1.857621e-01	2.624505e-01	2.435255e-01	3.362439e-01	1.260076e-01	2.942231e-01	3.438850e-01	1.398184e-01	6.724795e-02	4.490487e-01
2600000	-2.112354e+04	2.489154e+02	2.754745e+00	2.342842e-01	2.498716e-01	3.101649e-02	6.731554e-02	2.456950e-01	1.718172e-01	1.418887e-01	2.117197e-01	5.585271e-02	7.504302e-02	3.380486e-01	1.774474e-01	1.991682e-02	1.019842e-01	6.955180e-01	1.733037e-02	6.444539e-02	1.008052e-01	1.573302e-01	2.023918e-01	8.012059e-02	8.579108e-02	2.057188e-01	2.686476e-01	3.383648e-01	2.304507e-01	1.890203e-02	1.519010e-02	3.133475e-01	8.374484e-02	3.462678e-01	1.334248e-01	1.363412e-01	3.839663e-01	4.246200e-01	1.682902e-01	1.317571e-01	2.753327e-01	2.565766e-01	2.067246e-01	9.779749e-02	4.389013e-01	3.466061e-01	1.154054e-01	7.152676e-02	4.664618e-01
2605000	-2.111896e+04	2.548932e+02	2.680221e+00	2.036584e-01	2.635335e-01	2.729213e-02	7.117821e-02	2.559527e-01	1.783851e-01	1.295475e-01	2.142034e-01	5.262330e-02	8.896099e-02	3.525303e-01	1.621345e-01	2.250517e-02	5.770898e-02	5.173041e-01	4.303159e-02	7.048105e-02	2.889692e-01	1.673334e-01	2.129687e-01	1.098312e-01	6.306678e-02	1.888819e-01	2.579181e-01	5.587473e-01	1.692721e-01	2.292424e-03	5.772914e-02	1.310015e-01	8.095749e-02	3.513850e-01	1.448667e-01	1.259659e-01	3.777824e-01	4.164510e-01	1.458322e-01	1.545366e-01	2.831802e-01	2.800996e-01	2.341337e-01	1.724097e-01	3.133569e-01	3.586108e-01	1.429579e-01	8.620642e-02	4.122249e-01
2610000	-2.110935e+04	2.330325e+02	2.993039e+00	2.307955e-01	2.504363e-01	3.029389e-02	6.127987e-02	2.645043e-01	1.626900e-01	1.672578e-01	2.259705e-01	5.180964e-02	7.497116e-02	3.488618e-01	1.311291e-01	3.377120e-02	8.581246e-02	5.951545e-01	9.867877e-02	3.778161e-02	1.488015e-01	1.632931e-01	2.164118e-01	8.573598e-02	7.949369e-02	1.609436e-01	2.941218e-01	2.343115e-01	3.924942e-01	1.311926e-01	3.255260e-02	1.516985e-01	5.775070e-02	3.446907e-01	1.274261e-01	1.425062e-01	3.853771e-01	4.167227e-01	1.521533e-01	1.584905e-01	2.726335e-01	2.265491e-01	2.068120e-01	1.831694e-01	3.834695e-01	3.547737e-01	1.386923e-01	7.645034e-02	4.300837e-01
2615000	-2.110639e+04	2.468745e+02	2.746518e+00	2.385814e-01	2.529902e-01	3.005948e-02	5.935435e-02	2.412605e-01	1.777540e-01	1.338708e-01	2.459258e-01	4.141009e-02	7.513388e-02	3.756436e-01	1.280159e-01	5.301912e-02	5.649267e-02	5.847319e-01	2.404002e-02	1.625463e-01	1.191700e-01	1.825760e-01	2.204258e-01	1.019108e-01	5.757900e-02	2.008242e-01	2.366841e-01	2.944008e-01	4.661839e-01	6.822619e-02	3.464350e-02	6.925423e-02	6.729135e-02	3.447046e-01	1.360014e-01	1.358744e-01	3.834195e-01	3.995032e-01	1.455456e-01	1.843381e-01	2.706131e-01	3.876438e-01	2.142665e-01	1.929788e-01	2.051109e-01	3.372958e-01	1.556462e-01	8.863751e-02	4.184205e-01
2620000	-2.113285e+04	2.569878e+02	2.648705e+00	2.485083e-01	2.502483e-01	3.142467e-02	4.893154e-02	2.464946e-01	1.743926e-01	1.408422e-01	2.403226e-01	4.993616e-02	5.057515e-02	3.335365e-01	1.847874e-01	4.940743e-02	2.991080e-01	3.863501e-01	8.063681e-02	1.059970e-01	7.850072e-02	1.601071e-01	1.945780e-01	8.824989e-02	1.114695e-01	2.055900e-01	2.400054e-01	4.967697e-01	2.113580e-01	3.758157e-02	1.222014e-01	6.387292e-02	6.821638e-02	3.404932e-01	1.331653e-01	1.425684e-01	3.837731e-01	4.291624e-01	1.416103e-01	1.470432e-01	2.821841e-01	3.180144e-01	1.974639e-01	7.517237e-02	4.093494e-01	3.473000e-01	1.386003e-01	9.089114e-02	4.232085e-01
2625000	-2.112304e+04	2.521644e+02	2.698394e+00	2.182757e-01	2.843594e-01	2.820333e-02	7.214113e-02	2.160520e-01	1.809684e-01	1.527967e-01	2.641185e-01	9.177460e-02	4.555875e-02	2.918832e-01	1.538681e-01	3.301165e-02	1.536112e-02	7.750724e-01	2.431720e-02	3.956385e-02	1.126738e-01	2.134493e-01	1.738083e-01	1.220438e-01	4.422655e-02	2.010636e-01	2.454083e-01	5.573631e-01	2.252432e-01	5.679893e-03	1.243456e-01	6.063374e-02	2.673445e-02	3.388087e-01	1.382025e-01	1.252960e-01	3.976928e-01	3.911471e-01	1.599534e-01	1.670301e-01	2.818694e-01	2.487452e-01	3.110000e-01	1.487000e-01	2.915548e-01	3.483647e-01	1.475513e-01	9.698437e-02	4.070997e-01
2630000	-2.112191e+04	2.548379e+02	2.675856e+00	2.454822e-01	2.813953e-01	2.903498e-02	6.529357e-02	2.226190e-01	1.561750e-01	1.346337e-01	2.477159e-01	7.548067e-02	3.845075e-02	3.387187e-01	1.650003e-01	6.393926e-02	9.676268e-02	5.547371e-01	6.433385e-03	4.007086e-02	2.380568e-01	2.003658e-01	1.791610e-01	1.121940e-01	8.009274e-02	2.233977e-01	2.047888e-01	5.925113e-01	2.958716e-01	1.869182e-03	4.966820e-02	2.736742e-02	3.271227e-02	3.299161e-01	1.358654e-01	1.340622e-01	4.001563e-01	3.906850e-01	1.806226e-01	1.650571e-01	2.636353e-01	2.875755e-01	1.984470e-01	1.248492e-01	3.891283e-01	3.421749e-01	1.526196e-01	1.013844e-01	4.038211e-01
2635000	-2.115051e+04	2.380081e+02	2.904823e+00	2.561816e-01	2.373003e-01	2.938110e-02	6.384400e-02	2.529018e-01	1.603912e-01	1.410964e-01	2.552432e-01	7.123137e-02	4.099957e-02	2.669668e-01	2.244627e-01	7.063538e-02	1.096478e-01	5.008687e-01	9.116741e-02	6.455382e-02	1.631268e-01	2.172514e-01	1.587667e-01	8.531053e-02	6.782398e-02	2.360465e-01	2.348010e-01	2.590596e-01	3.537006e-01	8.621751e-02	1.123338e-02	1.342214e-01	1.555675e-01	3.428601e-01	1.194734e-01	1.480843e-01	3.895823e-01	4.115804e-01	1.644240e-01	1.540565e-01	2.699392e-01	3.013496e-01	2.688962e-01	9.980688e-02	3.299473e-01	3.697609e-01	1.267693e-01	9.139912e-02	4.120707e-01
2640000	-2.115369e+04	2.547243e+02	2.677409e+00	2.341085e-01	2.572775e-01	2.754957e-02	7.865534e-02	2.459824e-01	1.564267e-01	9.878543e-02	2.431509e-01	8.112165e-02	7.643338e-02	3.246060e-01	1.759026e-01	9.867401e-03	8.175242e-02	5.550149e-01	4.295618e-02	1.369372e-02	2.967154e-01	1.803847e-01	1.863100e-01	8.835371e-02	6.373205e-02	2.390721e-01	2.421473e-01	3.493320e-01	1.538476e-01	3.957731e-02	7.899976e-02	3.629526e-01	1.529067e-02	3.238002e-01	1.274843e-01	1.510410e-01	3.976746e-01	3.991357e-01	1.650029e-01	1.515894e-01	2.842720e-01	2.638816e-01	2.352181e-01	6.126611e-02	4.396342e-01	3.861816e-01	1.306200e-01	8.363082e-02	3.995676e-01
2645000	-2.113053e+04	2.434419e+02	2.839393e+00	2.518755e-01	2.600717e-01	3.255678e-02	6.871380e-02	2.243510e-01	1.624312e-01	1.227997e-01	2.523195e-01	5.104599e-02	4.947058e-02	3.518165e-01	1.725477e-01	1.148138e-01	7.067069e-02	3.608343e-01	8.863887e-02	3.229876e-01	4.205473e-02	1.530872e-01	2.138701e-01	9.080089e-02	1.048315e-01	1.727395e-01	2.646708e-01	4.432173e-01	3.096102e-01	1.335170e-01	1.028716e-02	9.779170e-02	5.576674e-03	3.235033e-01	1.370387e-01	1.367554e-01	4.027027e-01	3.903803e-01	1.638505e-01	1.576851e-01	2.880842e-01	2.567852e-01	1.872664e-01	2.565760e-01	2.993724e-01	3.423981e-01	1.569594e-01	8.154118e-02	4.191014e-01
2650000	-2.110858e+04	2.514782e+02	2.724844e+00	2.231524e-01	2.352744e-01	3.196028e-02	7.846726e-02	2.583285e-01	1.728173e-01	1.028672e-01	2.036102e-01	5.480827e-02	6.920289e-02	4.339750e-01	1.355364e-01	4.907319e-02	3.658726e-02	3.386471e-01	1.752788e-01	6.908626e-02	3.313274e-01	1.824178e-01	1.870475e-01	1.036520e-01	9.042204e-02	1.849602e-01	2.515005e-01	4.108961e-01	2.542072e-01	7.324097e-02	1.721585e-02	2.205704e-01	2.386946e-02	3.431945e-01	1.297529e-01	1.432349e-01	3.838177e-01	4.548966e-01	1.357099e-01	1.561337e-01	2.532597e-01	3.810860e-01	1.815453e-01	5.721508e-02	3.801536e-01	3.376280e-01	1.532082e-01	7.794917e-02	4.312146e-01
2655000	-2.112562e+04	2.524789e+02	2.699101e+00	2.224713e-01	2.672562e-01	2.968540e-02	6.777509e-02	2.444861e-01	1.683259e-01	1.131485e-01	2.592486e-01	6.767008e-02	5.819528e-02	2.772005e-01	2.245371e-01	8.220722e-02	1.338914e-02	6.505338e-01	4.908281e-03	4.652053e-02	2.024410e-01	1.612892e-01	1.994409e-01	9.996348e-02	6.436037e-02	2.110143e-01	2.639318e-01	3.757981e-01	4.809174e-01	4.112235e-02	5.079411e-02	2.648681e-02	2.488116e-02	3.557215e-01	1.378275e-01	1.194564e-01	3.869946e-01	4.515847e-01	1.467735e-01	1.262889e-01	2.753530e-01	3.441914e-01	1.876153e-01	1.214985e-01	3.466949e-01	3.426977e-01	1.435854e-01	9.041979e-02	4.232971e-01
2660000	-2.112474e+04	2.570951e+02	2.631670e+00	2.237524e-01	2.624709e-01	3.394915e-02	6.250169e-02	2.500977e-01	1.672281e-01	1.340701e-01	2.681380e-01	6.573203e-02	7.964917e-02	2.588385e-01	1.935721e-01	2.899724e-03	3.374476e-02	4.087944e-01	2.797851e-01	1.844713e-01	9.030474e-02	1.670481e-01	1.913233e-01	1.028673e-01	7.476998e-02	1.924681e-01	2.715232e-01	3.308129e-01	2.871923e-01	7.046702e-02	4.970306e-02	1.876595e-01	7.416527e-02	3.470673e-01	1.493316e-01	1.308784e-01	3.727227e-01	4.014608e-01	1.637752e-01	1.362721e-01	2.984919e-01	4.083049e-01	1.233043e-01	1.660721e-01	3.023187e-01	3.393319e-01	1.324449e-01	7.886253e-02	4.493607e-01
2665000	-2.111935e+04	2.526239e+02	2.694426e+00	2.272889e-01	2.861475e-01	2.456616e-02	7.368828e-02	2.293048e-01	1.590044e-01	1.579620e-01	2.739112e-01	6.414859e-02	8.037332e-02	2.815444e-01	1.420605e-01	2.998719e-02	7.844550e-02	4.616966e-01	6.982729e-02	1.640524e-01	1.959910e-01	2.114046e-01	1.740744e-01	9.917005e-02	1.022378e-01	2.099501e-01	2.031630e-01	4.794071e-01	2.721276e-01	1.067003e-02	2.956674e-02	1.615966e-01	4.663193e-02	3.264894e-01	1.335854e-01	1.317615e-01	4.081637e-01	4.050303e-01	1.510440e-01	1.507926e-01	2.931332e-01	3.087697e-01	2.154323e-01	1.465447e-01	3.292533e-01	3.497109e-01	1.455027e-01	8.944472e-02	4.153417e-01
2670000	-2.111234e+04	2.439363e+02	2.804976e+00	2.220711e-01	2.676119e-01	2.977715e-02	6.983396e-02	2.344483e-01	1.762575e-01	1.345651e-01	2.598599e-01	5.212005e-02	6.948185e-02	3.334041e-01	1.505690e-01	8.812378e-02	9.723968e-02	4.629444e-01	2.823940e-02	7.357790e-02	2.498748e-01	1.823566e-01	2.237275e-01	8.038487e-02	6.006072e-02	1.877141e-01	2.657563e-01	5.871402e-01	1.647515e-01	3.012222e-03	6.065960e-02	1.577409e-01	2.669562e-02	3.473617e-01	1.421765e-01	1.264394e-01	3.840223e-01	4.246168e-01	1.469020e-01	1.520703e-01	2.764108e-01	2.891793e-01	2.990633e-01	8.500719e-02	3.267503e-01	3.545911e-01	1.236781e-01	7.666838e-02	4.450624e-01
2675000	-2.112912e+04	2.594075e+02	2.599991e+00	2.403227e-01	2.638615e-01	2.605013e-02	7.040206e-02	2.297594e-01	1.696042e-01	1.282847e-01	2.696396e-01	5.561848e-02	5.751955e-02	3.148494e-01	1.740883e-01	1.563987e-01	3.576049e-02	4.882749e-01	2.020268e-03	1.164513e-01	2.010943e-01	1.523957e-01	2.137111e-01	8.433765e-02	1.013080e-01	1.809558e-01	2.672917e-01	2.814045e-01	3.072578e-01	1.629270e-01	3.362760e-02	1.591216e-01	5.566150e-02	3.332328e-01	1.234965e-01	1.392611e-01	4.040096e-01	4.219899e-01	1.531592e-01	1.530415e-01	2.718095e-01	3.525004e-01	2.325615e-01	1.293377e-01	2.856004e-01	3.497595e-01	1.566822e-01	7.395131e-02	4.196070e-01
2680000	-2.110195e+04	2.489103e+02	2.759541e+00	2.255070e-01	2.806741e-01	2.843674e-02	6.793357e-02	2.251285e-01	1.723201e-01	1.228035e-01	2.391040e-01	9.107194e-02	6.770265e-02	2.913177e-01	1.880001e-01	9.862625e-02	1.732050e-01	4.489523e-01	4.620062e-02	1.240249e-01	1.089909e-01	1.920052e-01	1.941297e-01	9.147093e-02	5.505881e-02	2.031650e-01	2.641704e-01	3.775303e-01	3.957074e-01	7.008429e-02	1.417822e-03	9.745849e-02	5.780172e-02	3.456261e-01	1.371099e-01	1.360468e-01	3.812171e-01	4.058802e-01	1.549893e-01	1.693079e-01	2.698226e-01	2.152116e-01	2.616220e-01	1.685049e-01	3.546614e-01	3.528853e-01	1.388524e-01	8.487926e-02	4.233831e-01
2685000	-2.113753e+04	2.428531e+02	2.838219e+00	2.279350e-01	2.651397e-01	2.749099e-02	5.710820e-02	2.478843e-01	1.744419e-01	1.166256e-01	2.285867e-01	6.751809e-02	4.693406e-02	3.742000e-01	1.661356e-01	1.072417e-02	2.011084e-01	3.135027e-01	1.330077e-01	7.108576e-02	2.705713e-01	1.996147e-01	1.811811e-01	7.490977e-02	6.805722e-02	1.941114e-01	2.821258e-01	4.314884e-01	4.156587e-01	7.810300e-03	3.200462e-02	8.951768e-02	2.352031e-02	3.222425e-01	1.333676e-01	1.415845e-01	4.028053e-01	3.923510e-01	1.638844e-01	1.569559e-01	2.868087e-01	2.752998e-01	2.153223e-01	1.034392e-01	4.059387e-01	3.671280e-01	1.338324e-01	8.172172e-02	4.173179e-01
2690000	-2.111213e+04	2.576578e+02	2.625666e+00	2.015277e-01	2.862659e-01	3.249769e-02	6.313152e-02	2.404596e-01	1.761175e-01	1.299265e-01	2.153448e-01	7.054033e-02	3.407528e-02	3.724216e-01	1.776915e-01	4.931475e-02	6.582211e-02	4.572311e-01	8.508332e-02	9.784936e-02	2.446993e-01	1.899689e-01	1.706371e-01	1.084431e-01	5.496496e-02	2.083010e-01	2.676849e-01	6.039183e-01	1.897541e-01	4.982546e-02	1.999122e-02	1.281989e-01	8.311929e-03	3.401833e-01	1.424498e-01	1.380186e-01	3.793483e-01	4.325784e-01	1.411933e-01	1.647527e-01	2.614756e-01	2.510659e-01	2.889347e-01	8.004749e-02	3.799518e-01	3.377002e-01	1.266935e-01	8.344075e-02	4.521655e-01
2695000	-2.112412e+04	2.518814e+02	2.722352e+00	2.101100e-01	2.775477e-01	2.859451e-02	7.498457e-02	2.274644e-01	1.812988e-01	1.270664e-01	2.039227e-01	5.387456e-02	6.808527e-02	4.133364e-01	1.337147e-01	3.768573e-02	1.598962e-01	5.575747e-01	4.683060e-02	5.227063e-02	1.457421e-01	1.390173e-01	1.895958e-01	9.376479e-02	8.306724e-02	1.979475e-01	2.966073e-01	4.357859e-01	2.062904e-01	1.313811e-01	5.904997e-02	1.322579e-01	3.523478e-02	3.504292e-01	1.426923e-01	1.299077e-01	3.769707e-01	4.150897e-01	1.321596e-01	1.723569e-01	2.803938e-01	2.652848e-01	2.516237e-01	1.034204e-01	3.796710e-01	3.799600e-01	1.600128e-01	6.896195e-02	3.910653e-01
2700000	-2.112000e+04	2.609348e+02	2.590872e+00	2.211358e-01	2.619087e-01	2.769828e-02	6.968584e-02	2.328807e-01	1.866907e-01	1.227845e-01	2.229729e-01	7.213421e-02	6.440880e-02	2.778351e-01	2.398645e-01	1.993388e-02	1.393399e-01	6.201922e-01	1.906472e-02	1.165734e-01	8.489590e-02	1.879976e-01	1.966265e-01	9.765663e-02	7.749360e-02	2.165481e-01	2.236776e-01	4.648998e-01	2.517960e-01	3.668277e-03	5.124437e-02	1.468137e-01	8.157794e-02	3.429336e-01	1.398857e-01	1.314214e-01	3.857593e-01	4.192156e-01	1.656352e-01	1.442398e-01	2.709095e-01	2.678827e-01	2.257190e-01	2.182492e-01	2.881491e-01	3.446253e-01	1.414906e-01	9.224170e-02	4.216423e-01
2705000	-2.113484e+04	2.520625e+02	2.683937e+00	2.302134e-01	2.521310e-01	2.696302e-02	5.708539e-02	2.555800e-01	1.780272e-01	1.428316e-01	1.767621e-01	4.631559e-02	1.304227e-01	3.399219e-01	1.637461e-01	6.672531e-02	4.561169e-02	6.939195e-01	5.400880e-02	9.170073e-02	4.803398e-02	1.736669e-01	1.733987e-01	8.934389e-02	8.801153e-02	2.045837e-01	2.709952e-01	2.239775e-01	3.980421e-01	8.588099e-02	2.429656e-02	2.015463e-01	6.625657e-02	3.636202e-01	1.335090e-01	1.257360e-01	3.771348e-01	3.895662e-01	1.565065e-01	1.476868e-01	3.062404e-01	3.297413e-01	2.383937e-01	8.389048e-02	3.479745e-01	3.606942e-01	1.414171e-01	7.816329e-02	4.197253e-01
2710000	-2.112934e+04	2.514453e+02	2.724694e+00	2.195593e-01	2.651101e-01	3.053001e-02	8.303597e-02	2.413743e-01	1.603902e-01	1.044598e-01	2.415979e-01	7.240806e-02	3.439680e-02	3.717652e-01	1.753722e-01	1.146769e-02	2.214869e-01	4.822877e-01	1.008219e-01	1.218352e-01	6.210055e-02	2.251913e-01	2.112581e-01	9.757081e-02	3.146419e-02	2.218555e-01	2.126600e-01	4.957527e-01	3.367591e-01	1.385067e-02	7.691433e-02	4.838946e-02	2.833378e-02	3.306039e-01	1.317447e-01	1.333408e-01	4.043106e-01	3.974232e-01	1.712623e-01	1.811166e-01	2.501979e-01	3.268639e-01	2.165695e-01	1.346051e-01	3.219615e-01	3.218987e-01	1.255519e-01	1.012978e-01	4.512516e-01
2715000	-2.114284e+04	2.614219e+02	2.562431e+00	2.145456e-01	2.756777e-01	2.479545e-02	6.099135e-02	2.517247e-01	1.722652e-01	8.279514e-02	3.023127e-01	5.604893e-02	2.967218e-02	3.165386e-01	2.126325e-01	2.321714e-02	2.774756e-02	6.817342e-01	2.755451e-02	1.446102e-01	9.513637e-02	2.009448e-01	1.887500e-01	9.770692e-02	4.952770e-02	2.243558e-01	2.387147e-01	4.229591e-01	2.164937e-01	2.878921e-02	4.704047e-02	2.340947e-01	5.062282e-02	3.573972e-01	1.365106e-01	1.310149e-01	3.750774e-01	4.040285e-01	1.956113e-01	1.272965e-01	2.730637e-01	3.487268e-01	1.871223e-01	1.447949e-01	3.193560e-01	3.267901e-01	1.424162e-01	9.133440e-02	4.394593e-01
2720000	-2.112960e+04	2.608050e+02	2.589324e+00	2.340569e-01	2.471353e-01	3.032526e-02	7.306181e-02	2.427057e-01	1.727151e-01	1.204097e-01	2.104027e-01	6.538429e-02	1.040599e-01	3.540586e-01	1.456848e-01	5.529359e-02	3.704702e-01	3.763897e-01	2.797798e-02	1.062032e-01	6.366534e-02	2.128180e-01	1.999776e-01	9.116538e-02	1.036635e-01	2.015426e-01	1.908328e-01	4.678426e-01	2.328915e-01	7.098168e-02	1.500215e-02	1.894791e-01	2.380286e-02	3.466191e-01	1.246996e-01	1.416976e-01	3.869837e-01	4.467285e-01	1.320591e-01	1.538910e-01	2.673214e-01	4.007377e-01	2.052861e-01	1.041542e-01	2.898221e-01	3.073937e-01	1.263106e-01	8.819021e-02	4.781055e-01
2725000	-2.112074e+04	2.489289e+02	2.745838e+00	2.322499e-01	2.496632e-01	3.261507e-02	6.871257e-02	2.500949e-01	1.666644e-01	1.132977e-01	2.488042e-01	6.498317e-02	7.053282e-02	3.006239e-01	2.017582e-01	9.164385e-02	8.368816e-02	3.757169e-01	7.743456e-02	3.318587e-01	3.965781e-02	1.696227e-01	1.655811e-01	9.625723e-02	7.204474e-02	2.277250e-01	2.687692e-01	4.478259e-01	3.441252e-01	6.742362e-03	9.162636e-02	1.034065e-01	6.273751e-03	3.509420e-01	1.322960e-01	1.357918e-01	3.809702e-01	3.832470e-01	1.663262e-01	1.558342e-01	2.945926e-01	2.999152e-01	1.215737e-01	2.180893e-01	3.604219e-01	3.664345e-01	1.344631e-01	7.962129e-02	4.194811e-01
2730000	-2.113741e+04	2.550592e+02	2.648417e+00	2.259095e-01	2.815515e-01	3.290043e-02	7.141579e-02	2.246755e-01	1.635473e-01	9.161886e-02	2.228292e-01	4.592039e-02	3.298106e-02	3.465361e-01	2.601144e-01	1.689530e-01	2.258765e-01	2.115453e-01	9.913806e-02	1.023764e-01	1.921107e-01	1.660978e-01	1.960669e-01	1.038430e-01	6.927325e-02	1.924543e-01	2.722648e-01	2.963029e-01	2.446686e-01	9.295753e-02	7.408920e-02	2.627626e-01	2.921911e-02	3.357649e-01	1.379114e-01	1.259364e-01	4.003873e-01	4.379688e-01	1.493197e-01	1.504157e-01	2.622958e-01	3.827287e-01	1.524014e-01	1.036931e-01	3.611767e-01	3.612152e-01	1.444341e-01	7.840741e-02	4.159433e-01
2735000	-2.112206e+04	2.512113e+02	2.719628e+00	2.233218e-01	2.620616e-01	3.027397e-02	8.026356e-02	2.216448e-01	1.824343e-01	1.029895e-01	1.834906e-01	5.426561e-02	8.613916e-02	4.056055e-01	1.675097e-01	5.256004e-02	3.543109e-01	3.427665e-01	7.397650e-02	5.662011e-02	1.197659e-01	1.872692e-01	2.002214e-01	9.930230e-02	4.004369e-02	2.226520e-01	2.505114e-01	3.003452e-01	2.660144e-01	9.372370e-02	9.211172e-02	2.158621e-01	3.194286e-02	3.368917e-01	1.360659e-01	1.306620e-01	3.963805e-01	4.407044e-01	1.681133e-01	1.414587e-01	2.497236e-01	2.265084e-01	2.118994e-01	1.680826e-01	3.935096e-01	3.605301e-01	1.496975e-01	8.109698e-02	4.086754e-01
2740000	-2.110729e+04	2.582214e+02	2.635661e+00	2.135369e-01	2.709411e-01	3.407110e-02	5.075556e-02	2.501425e-01	1.805528e-01	1.331463e-01	2.157820e-01	5.806354e-02	5.696088e-02	3.652012e-01	1.708461e-01	3.513397e-02	2.045211e-01	4.870437e-01	6.177028e-02	2.825545e-02	1.832755e-01	1.445509e-01	2.253465e-01	8.299113e-02	6.844056e-02	1.756902e-01	3.029807e-01	3.175741e-01	3.375095e-01	1.405718e-02	8.986715e-02	2.104829e-01	3.050919e-02	3.333255e-01	1.513074e-01	1.357084e-01	3.796587e-01	4.276113e-01	1.473127e-01	1.647637e-01	2.603122e-01	2.413527e-01	3.770268e-01	1.034389e-01	2.781817e-01	3.397372e-01	1.532541e-01	6.153234e-02	4.454764e-01
2745000	-2.112850e+04	2.457762e+02	2.807244e+00	2.363855e-01	2.688487e-01	2.854342e-02	7.025196e-02	2.355684e-01	1.604020e-01	9.118975e-02	1.702736e-01	8.247898e-02	6.259965e-02	3.695089e-01	2.239491e-01	3.983526e-02	1.549916e-02	3.796778e-01	1.278376e-01	1.652185e-01	2.719317e-01	1.337534e-01	1.994760e-01	8.680706e-02	1.072358e-01	1.518376e-01	3.208901e-01	2.216021e-01	3.785778e-01	1.635791e-01	1.141278e-01	3.727434e-02	8.483893e-02	3.216804e-01	1.385653e-01	1.274986e-01	4.122557e-01	4.341168e-01	1.436986e-01	1.624970e-01	2.596875e-01	3.134420e-01	2.656982e-01	1.219265e-01	2.989333e-01	3.658754e-01	1.407368e-01	5.779585e-02	4.355920e-01
2750000	-2.110769e+04	2.560111e+02	2.643568e+00	2.560032e-01	2.464566e-01	3.353556e-02	5.900043e-02	2.446199e-01	1.603844e-01	9.759799e-02	2.239618e-01	6.601622e-02	5.306916e-02	3.854932e-01	1.738616e-01	8.638066e-02	6.870178e-02	3.635099e-01	8.286393e-02	1.240337e-01	2.745101e-01	1.718328e-01	1.932161e-01	8.188372e-02	7.048266e-02	2.160199e-01	2.665649e-01	2.632764e-01	3.435898e-01	4.975477e-02	1.045231e-01	2.254967e-01	1.335926e-02	3.244718e-01	1.355790e-01	1.409469e-01	3.990022e-01	4.409994e-01	1.463431e-01	1.529410e-01	2.597165e-01	2.742760e-01	3.272548e-01	9.561612e-02	3.028531e-01	3.409823e-01	1.446165e-01	8.015731e-02	4.342439e-01
2755000	-2.110815e+04	2.404317e+02	2.849835e+00	2.220690e-01	2.812939e-01	2.735980e-02	6.563421e-02	2.412595e-01	1.623836e-01	1.369173e-01	2.502546e-01	7.768847e-02	7.955197e-02	2.838520e-01	1.717357e-01	5.843981e-02	4.466153e-02	5.775328e-01	6.813966e-02	4.379340e-02	2.074328e-01	1.638699e-01	2.395957e-01	8.466491e-02	9.496291e-02	1.616375e-01	2.552690e-01	4.242313e-01	2.215700e-01	9.055315e-02	5.821069e-02	1.546968e-01	5.073804e-02	3.490229e-01	1.353397e-01	1.338030e-01	3.818343e-01	3.980578e-01	1.680983e-01	1.358186e-01	2.980253e-01	1.947265e-01	2.436569e-01	1.542273e-01	4.073893e-01	3.697737e-01	1.407851e-01	6.824069e-02	4.212005e-01
2760000	-2.110293e+04	2.533483e+02	2.683082e+00	2.217061e-01	2.625051e-01	3.146916e-02	7.567164e-02	2.409085e-01	1.677395e-01	1.169357e-01	2.439542e-01	5.025900e-02	4.954990e-02	3.700717e-01	1.692295e-01	8.461585e-02	3.330557e-02	5.308425e-01	9.084226e-02	5.890295e-02	2.014909e-01	2.196886e-01	1.182083e-01	9.394804e-02	1.019202e-01	2.309099e-01	2.353250e-01	4.532025e-01	2.219044e-01	5.510598e-03	3.868219e-02	2.663747e-01	1.432565e-02	3.381361e-01	1.317295e-01	1.382339e-01	3.919005e-01	4.380740e-01	1.517451e-01	1.623423e-01	2.478387e-01	2.272009e-01	1.646430e-01	1.162043e-01	4.919518e-01	3.338237e-01	1.478054e-01	8.332346e-02	4.350474e-01
2765000	-2.110943e+04	2.564752e+02	2.625970e+00	2.228226e-01	2.580689e-01	3.266076e-02	7.861337e-02	2.459963e-01	1.618380e-01	1.445473e-01	1.792660e-01	6.977461e-02	8.442038e-02	3.496901e-01	1.723016e-01	2.796678e-02	1.309161e-01	5.330990e-01	5.859334e-03	9.640085e-02	2.057580e-01	1.842181e-01	2.372164e-01	8.717966e-02	5.127669e-02	1.887679e-01	2.513413e-01	1.692382e-01	9.484755e-02	1.951184e-02	4.578217e-03	6.640380e-01	4.778613e-02	3.502898e-01	1.332886e-01	1.347669e-01	3.816546e-01	4.108474e-01	1.384095e-01	1.803877e-01	2.703554e-01	3.102973e-01	1.818402e-01	1.576669e-01	3.501956e-01	3.484931e-01	1.443146e-01	7.541771e-02	4.317746e-01
2770000	-2.111902e+04	2.419397e+02	2.857799e+00	2.463941e-01	2.595960e-01	3.470917e-02	6.822272e-02	2.297770e-01	1.613009e-01	1.163276e-01	2.399089e-01	7.050487e-02	6.712423e-02	3.545830e-01	1.515514e-01	3.528821e-02	8.158908e-02	5.618813e-01	2.327288e-02	2.477018e-01	5.026671e-02	2.031939e-01	1.813173e-01	1.015038e-01	5.609701e-02	2.284584e-01	2.294295e-01	3.238090e-01	2.698459e-01	9.889067e-03	3.796137e-02	3.210591e-01	3.743551e-02	3.326525e-01	1.300013e-01	1.399093e-01	3.974369e-01	4.067090e-01	1.685215e-01	1.288975e-01	2.958720e-01	2.676647e-01	2.880245e-01	1.006990e-01	3.436119e-01	3.384661e-01	1.418595e-01	9.187479e-02	4.277997e-01
2775000	-2.115151e+04	2.596407e+02	2.616504e+00	2.327933e-01	2.403490e-01	3.430698e-02	7.353894e-02	2.518152e-01	1.671966e-01	1.606657e-01	2.804457e-01	6.824789e-02	6.964941e-02	3.160399e-01	1.049514e-01	4.100196e-02	2.493776e-01	3.769018e-01	1.251348e-01	1.276850e-01	7.989892e-02	2.287720e-01	1.680654e-01	1.117663e-01	4.290533e-02	2.331085e-01	2.153825e-01	2.542683e-01	3.320054e-01	2.521448e-02	9.270888e-02	9.657032e-02	1.992326e-01	3.530624e-01	1.324775e-01	1.361715e-01	3.782886e-01	3.904609e-01	1.635948e-01	1.709941e-01	2.749502e-01	3.602675e-01	1.700375e-01	9.497493e-02	3.747201e-01	3.310475e-01	1.443919e-01	9.814170e-02	4.264189e-01
2780000	-2.112407e+04	2.576203e+02	2.636928e+00	2.252347e-01	2.557700e-01	2.818051e-02	7.786246e-02	2.430970e-01	1.698554e-01	1.384251e-01	1.646911e-01	7.284030e-02	8.377646e-02	4.012998e-01	1.389672e-01	4.255237e-02	1.061221e-02	5.720757e-01	1.029391e-01	1.629720e-01	1.088486e-01	2.426131e-01	1.775627e-01	1.159950e-01	5.530994e-02	2.023076e-01	2.062117e-01	3.595034e-01	1.034891e-01	2.064488e-02	1.248427e-02	4.367598e-01	6.711858e-02	3.534993e-01	1.300669e-01	1.316979e-01	3.847359e-01	4.405471e-01	1.398389e-01	1.532164e-01	2.663977e-01	3.556262e-01	2.083936e-01	1.547011e-01	2.812791e-01	3.150055e-01	1.400827e-01	8.625522e-02	4.586565e-01
2785000	-2.110869e+04	2.492603e+02	2.750314e+00	2.386042e-01	2.417650e-01	2.915534e-02	6.468555e-02	2.469876e-01	1.788022e-01	1.529252e-01	2.640498e-01	4.403478e-02	6.217741e-02	3.104416e-01	1.663712e-01	5.248541e-02	7.621614e-03	6.211847e-01	6.564425e-03	2.065601e-01	1.055838e-01	2.082237e-01	1.549549e-01	9.277710e-02	7.663119e-02	2.207329e-01	2.466802e-01	6.905932e-01	8.695722e-02	5.170189e-02	4.529188e-02	1.034802e-01	2.197553e-02	3.372239e-01	1.330662e-01	1.402349e-01	3.894750e-01	3.783205e-01	1.454739e-01	1.668549e-01	3.093507e-01	3.105610e-01	2.304749e-01	1.490256e-01	3.099386e-01	3.579736e-01	1.351231e-01	8.328707e-02	4.236162e-01
2790000	-2.112503e+04	2.563937e+02	2.660511e+00	2.238216e-01	2.620712e-01	2.929674e-02	7.649551e-02	2.217618e-01	1.865532e-01	1.270192e-01	2.504590e-01	6.537808e-02	5.761849e-02	3.117583e-01	1.877670e-01	8.494692e-02	1.080615e-01	4.680432e-01	3.270179e-02	8.503342e-02	2.212131e-01	1.508231e-01	2.192946e-01	9.381565e-02	6.631008e-02	1.904137e-01	2.793428e-01	3.822357e-01	2.004293e-01	1.712900e-02	7.126698e-03	3.818297e-01	1.124967e-02	3.333971e-01	1.401802e-01	1.297193e-01	3.967034e-01	4.166622e-01	1.707705e-01	1.337572e-01	2.788101e-01	1.703086e-01	3.172549e-01	1.895125e-01	3.229239e-01	3.303609e-01	1.621736e-01	8.849072e-02	4.189747e-01
2795000	-2.113099e+04	2.656021e+02	2.541311e+00	2.163223e-01	2.640858e-01	2.579625e-02	6.939158e-02	2.379903e-01	1.864138e-01	1.284059e-01	2.118211e-01	6.029932e-02	8.846949e-02	3.612789e-01	1.497253e-01	9.091250e-03	5.010766e-02	6.502102e-01	4.380449e-02	4.534540e-02	2.014410e-01	1.437874e-01	2.072211e-01	9.654794e-02	9.825455e-02	1.790978e-01	2.750912e-01	6.098957e-01	2.404426e-01	4.565165e-02	3.303068e-02	6.074874e-02	1.023061e-02	3.331980e-01	1.287958e-01	1.338329e-01	4.041732e-01	4.260852e-01	1.540645e-01	1.385341e-01	2.813163e-01	3.046902e-01	1.996866e-01	8.801088e-02	4.076123e-01	3.336023e-01	1.543961e-01	7.216469e-02	4.398369e-01
2800000	-2.113098e+04	2.685722e+02	2.489494e+00	2.564984e-01	2.388667e-01	2.947290e-02	4.746249e-02	2.592548e-01	1.684447e-01	1.190992e-01	2.097062e-01	9.794250e-02	5.478469e-02	3.526121e-01	1.658553e-01	3.174266e-02	3.623978e-01	2.568240e-01	1.229751e-01	1.093449e-01	1.167155e-01	1.914098e-01	1.678479e-01	8.663576e-02	1.074565e-01	2.193040e-01	2.273460e-01	3.855140e-01	2.810746e-01	7.955770e-02	1.940978e-04	1.438244e-01	1.098352e-01	3.368112e-01	1.381515e-01	1.526405e-01	3.723968e-01	4.176530e-01	1.672917e-01	1.450608e-01	2.699945e-01	3.104334e-01	3.296695e-01	8.198273e-02	2.779143e-01	3.701788e-01	1.245567e-01	6.915773e-02	4.361068e-01
2805000	-2.112505e+04	2.569503e+02	2.633023e+00	2.135479e-01	2.742834e-01	2.608849e-02	7.113641e-02	2.289852e-01	1.859586e-01	1.315329e-01	2.200852e-01	5.173738e-02	8.120801e-02	3.605883e-01	1.548482e-01	5.665465e-02	4.412624e-01	2.156663e-01	1.958705e-01	5.447679e-02	3.606932e-02	1.300352e-01	2.311451e-01	8.375201e-02	8.776561e-02	1.729311e-01	2.943709e-01	3.039069e-01	5.446357e-01	4.105807e-03	5.411998e-02	4.106837e-02	5.216325e-02	3.436627e-01	1.313533e-01	1.331933e-01	3.917907e-01	4.283140e-01	1.448362e-01	1.458432e-01	2.810067e-01	3.017539e-01	1.979652e-01	6.183620e-02	4.384447e-01	3.544726e-01	1.528428e-01	6.465879e-02	4.280258e-01
2810000	-2.112010e+04	2.478872e+02	2.760980e+00	2.337638e-01	2.859551e-01	3.082009e-02	5.998412e-02	2.193539e-01	1.701230e-01	9.928757e-02	2.506680e-01	4.959103e-02	9.350944e-02	3.045183e-01	2.024257e-01	2.458768e-03	2.199222e-01	4.813707e-01	5.471158e-02	8.442350e-02	1.571132e-01	1.665954e-01	1.672690e-01	1.011690e-01	1.164551e-01	1.823154e-01	2.661960e-01	4.499361e-01	2.803728e-01	2.637926e-02	7.396585e-02	8.936525e-02	7.998078e-02	3.417605e-01	1.503346e-01	1.305652e-01	3.773396e-01	4.023419e-01	1.648677e-01	1.389475e-01	2.938429e-01	2.765700e-01	2.738358e-01	1.059924e-01	3.436018e-01	3.528697e-01	1.432572e-01	7.544869e-02	4.284244e-01
2815000	-2.111137e+04	2.519792e+02	2.692367e+00	2.364096e-01	2.571305e-01	2.768225e-02	7.236702e-02	2.338179e-01	1.725927e-01	1.450333e-01	2.342754e-01	8.574455e-02	4.175413e-02	3.116463e-01	1.815463e-01	1.002273e-01	3.037797e-01	3.366866e-01	1.748226e-02	8.363303e-02	1.581910e-01	1.728068e-01	1.931363e-01	8.778951e-02	7.276094e-02	1.831461e-01	2.903603e-01	1.743184e-01	2.753829e-01	1.319472e-01	6.815822e-02	3.333436e-01	1.684967e-02	3.309470e-01	1.335444e-01	1.289054e-01	4.066032e-01	4.208599e-01	1.614819e-01	1.625550e-01	2.551032e-01	3.497509e-01	1.470712e-01	1.145262e-01	3.886517e-01	3.549138e-01	1.486397e-01	7.722574e-02	4.192207e-01
2820000	-2.109832e+04	2.482548e+02	2.764637e+00	2.236887e-01	2.673550e-01	3.169890e-02	6.556856e-02	2.425468e-01	1.691421e-01	7.955025e-02	2.176138e-01	6.502057e-02	6.446841e-02	4.212338e-01	1.521131e-01	2.030583e-01	2.818179e-01	3.523390e-01	5.711646e-03	1.292989e-01	2.777419e-02	1.807217e-01	1.849803e-01	8.815962e-02	7.346997e-02	2.028294e-01	2.698389e-01	5.001886e-01	1.566800e-01	1.162974e-01	1.568362e-02	1.872513e-01	2.389904e-02	3.462985e-01	1.355309e-01	1.348256e-01	3.833451e-01	4.148757e-01	1.660932e-01	1.535465e-01	2.654846e-01	2.987623e-01	1.934883e-01	1.234862e-01	3.842632e-01	3.555760e-01	1.323849e-01	8.394384e-02	4.280952e-01
2825000	-2.111191e+04	2.485858e+02	2.756492e+00	2.361383e-01	2.733882e-01	3.042320e-02	3.802662e-02	2.456046e-01	1.764191e-01	1.120521e-01	2.624597e-01	5.137410e-02	8.411520e-02	2.767578e-01	2.132411e-01	5.820570e-02	9.357693e-02	5.993559e-01	4.107840e-03	8.852564e-02	1.562281e-01	1.536235e-01	2.024277e-01	1.102216e-01	6.107974e-02	2.092176e-01	2.634299e-01	2.732507e-01	2.125307e-01	1.458102e-02	5.948827e-02	4.111039e-01	2.904544e-02	3.458100e-01	1.386201e-01	1.362389e-01	3.793311e-01	4.285781e-01	1.447612e-01	1.508781e-01	2.757826e-01	2.932386e-01	2.347962e-01	1.661288e-01	3.058364e-01	3.578187e-01	1.430526e-01	6.912490e-02	4.300039e-01
2830000	-2.110608e+04	2.432210e+02	2.818319e+00	2.441257e-01	2.711498e-01	2.703031e-02	6.210873e-02	2.188759e-01	1.767096e-01	1.379931e-01	2.179883e-01	6.422093e-02	8.265471e-02	3.267777e-01	1.703652e-01	1.843535e-01	9.177677e-02	4.937935e-01	1.207522e-01	5.448669e-02	5.483739e-02	1.798824e-01	2.208627e-01	9.231567e-02	7.659306e-02	2.088537e-01	2.214925e-01	2.948183e-01	1.193065e-01	1.796598e-01	1.819116e-02	3.669906e-01	2.103370e-02	3.331837e-01	1.336005e-01	1.409591e-01	3.922567e-01	4.217393e-01	1.289464e-01	1.671555e-01	2.821588e-01	2.936842e-01	2.555940e-01	1.357925e-01	3.149292e-01	3.511618e-01	1.321138e-01	8.770409e-02	4.290203e-01
2835000	-2.111942e+04	2.467509e+02	2.762978e+00	2.472230e-01	2.605156e-01	3.454482e-02	7.087901e-02	2.292613e-01	1.575762e-01	1.616376e-01	2.490704e-01	7.202110e-02	7.616596e-02	2.522779e-01	1.888270e-01	1.228571e-02	9.616111e-02	6.208388e-01	5.209405e-02	6.496306e-02	1.536573e-01	1.745219e-01	2.051894e-01	9.292343e-02	7.373482e-02	1.714336e-01	2.821969e-01	5.014042e-01	1.443568e-01	1.319373e-02	7.517834e-02	2.176100e-01	4.825683e-02	3.400718e-01	1.328752e-01	1.322309e-01	3.948220e-01	4.008541e-01	1.681880e-01	1.554698e-01	2.754881e-01	2.936056e-01	3.691723e-01	1.018716e-01	2.353505e-01	3.290218e-01	1.607090e-01	7.048194e-02	4.397872e-01
2840000	-2.108565e+04	2.475144e+02	2.749718e+00	2.322434e-01	2.871534e-01	2.742608e-02	5.760792e-02	2.300936e-01	1.654756e-01	1.307406e-01	2.162852e-01	7.718364e-02	9.356065e-02	3.056374e-01	1.765926e-01	2.346450e-02	5.808154e-02	6.607034e-01	7.691206e-03	1.302206e-01	1.198388e-01	1.574980e-01	1.946609e-01	9.851954e-02	1.107942e-01	1.881869e-01	2.503405e-01	2.181185e-01	2.302169e-01	7.501173e-02	4.373355e-02	3.290381e-01	1.038813e-01	3.271785e-01	1.414339e-01	1.342305e-01	3.971572e-01	4.289851e-01	1.573537e-01	1.344003e-01	2.792610e-01	3.063096e-01	1.794402e-01	1.507023e-01	3.635480e-01	3.509146e-01	1.497659e-01	7.714615e-02	4.221734e-01
2845000	-2.110900e+04	2.444175e+02	2.815759e+00	2.409921e-01	2.467543e-01	2.612435e-02	7.028248e-02	2.516302e-01	1.642165e-01	1.613916e-01	2.238654e-01	5.219139e-02	5.977632e-02	3.350857e-01	1.676896e-01	1.313845e-01	2.595167e-02	6.751506e-01	9.723064e-03	1.203208e-01	3.746938e-02	1.390592e-01	2.054852e-01	9.046844e-02	8.814071e-02	1.700667e-01	3.067797e-01	2.738838e-01	1.938652e-01	4.920812e-02	2.728229e-02	3.346136e-01	1.211470e-01	3.571808e-01	1.250281e-01	1.367755e-01	3.810156e-01	3.979062e-01	1.492687e-01	1.544950e-01	2.983302e-01	2.877736e-01	2.606940e-01	1.100645e-01	3.414679e-01	3.659988e-01	1.578856e-01	6.776305e-02	4.083526e-01
2850000	-2.111663e+04	2.597322e+02	2.619227e+00	2.353790e-01	2.716481e-01	2.584497e-02	6.907142e-02	2.359916e-01	1.620649e-01	8.097345e-02	2.496951e-01	7.028873e-02	9.383639e-02	3.286430e-01	1.765634e-01	6.063443e-02	3.754471e-01	3.428919e-01	2.780910e-02	5.964787e-02	1.335696e-01	1.868508e-01	1.983890e-01	8.879538e-02	5.222291e-02	1.796464e-01	2.940955e-01	2.704368e-01	3.823111e-01	4.986057e-02	4.791027e-02	1.267499e-01	1.227314e-01	3.401382e-01	1.334975e-01	1.308069e-01	3.955574e-01	4.089052e-01	1.681080e-01	1.528891e-01	2.700977e-01	3.165724e-01	2.910318e-01	1.224830e-01	2.699129e-01	3.396319e-01	1.563290e-01	7.802718e-02	4.260119e-01
2855000	-2.112461e+04	2.537424e+02	2.682697e+00	2.148062e-01	2.535727e-01	3.427573e-02	7.736885e-02	2.432480e-01	1.767285e-01	1.324375e-01	2.552715e-01	4.611438e-02	5.620607e-02	2.842089e-01	2.257616e-01	3.692463e-02	7.747597e-02	3.554285e-01	1.406929e-02	8.524041e-02	4.308612e-01	1.508288e-01	1.896724e-01	8.247208e-02	1.147908e-01	1.982485e-01	2.639874e-01	5.928180e-01	2.706232e-01	1.705789e-04	7.290036e-03	1.147304e-01	1.436775e-02	3.415198e-01	1.415078e-01	1.327274e-01	3.842451e-01	3.985054e-01	1.678892e-01	1.549519e-01	2.786536e-01	2.314085e-01	3.658147e-01	1.259254e-01	2.768515e-01	3.420576e-01	1.554666e-01	7.905906e-02	4.234168e-01
2860000	-2.111298e+04	2.467401e+02	2.761216e+00	2.262063e-01	2.479771e-01	3.263874e-02	6.358031e-02	2.646128e-01	1.649848e-01	1.026481e-01	2.838301e-01	7.261679e-02	1.082199e-01	2.780660e-01	1.546192e-01	1.857319e-02	1.365848e-01	4.100895e-01	1.396847e-01	4.520399e-02	2.498639e-01	1.608314e-01	1.891121e-01	8.290008e-02	1.151820e-01	1.971844e-01	2.547901e-01	4.189611e-01	2.360984e-01	1.049453e-02	2.674403e-02	2.320767e-01	7.562525e-02	3.426581e-01	1.288447e-01	1.485193e-01	3.799779e-01	3.842234e-01	1.510931e-01	1.651367e-01	2.995468e-01	2.903137e-01	3.224795e-01	6.532883e-02	3.218780e-01	3.595400e-01	1.466268e-01	7.234317e-02	4.214901e-01
2865000	-2.113275e+04	2.565482e+02	2.640134e+00	2.249779e-01	2.809362e-01	3.327843e-02	5.217077e-02	2.427429e-01	1.658939e-01	1.322971e-01	2.207433e-01	7.038719e-02	5.459119e-02	3.477690e-01	1.742122e-01	1.045885e-01	7.729158e-03	4.817677e-01	7.329428e-02	2.010801e-01	1.315402e-01	1.477077e-01	2.451598e-01	7.757188e-02	8.480266e-02	1.609826e-01	2.837754e-01	3.832013e-01	3.152328e-01	2.500777e-02	3.590079e-02	1.956383e-01	4.501900e-02	3.361152e-01	1.424631e-01	1.304837e-01	3.909380e-01	3.976463e-01	1.706499e-01	1.606214e-01	2.710824e-01	3.475714e-01	3.148572e-01	1.078826e-01	2.296888e-01	3.362939e-01	1.454250e-01	7.290009e-02	4.453810e-01
2870000	-2.111177e+04	2.650128e+02	2.528014e+00	2.079232e-01	2.699245e-01	3.148531e-02	6.426557e-02	2.402202e-01	1.861812e-01	1.351190e-01	2.711939e-01	4.313061e-02	9.477537e-02	3.143003e-01	1.414808e-01	5.512589e-02	1.247852e-02	4.752051e-01	4.787981e-02	2.748224e-01	1.344882e-01	1.591924e-01	2.240436e-01	9.483749e-02	1.122837e-01	1.880809e-01	2.215619e-01	3.243912e-01	3.167750e-01	3.309726e-02	3.579567e-02	2.031132e-01	8.682767e-02	3.528435e-01	1.387713e-01	1.233891e-01	3.849962e-01	4.261755e-01	1.568392e-01	1.526772e-01	2.643081e-01	3.525315e-01	1.403382e-01	2.049238e-01	3.022066e-01	3.409358e-01	1.456058e-01	8.199292e-02	4.314654e-01
2875000	-2.109715e+04	2.508796e+02	2.711669e+00	2.037193e-01	2.532876e-01	2.964655e-02	8.934334e-02	2.410585e-01	1.829448e-01	1.452952e-01	2.229132e-01	6.597553e-02	6.356683e-02	3.479957e-01	1.542536e-01	1.375275e-02	3.425180e-02	5.176782e-01	8.372844e-02	9.084130e-02	2.597475e-01	1.690810e-01	1.898075e-01	1.030356e-01	7.304290e-02	1.958284e-01	2.692045e-01	4.414551e-01	2.608646e-01	8.010774e-02	1.248509e-01	1.820049e-02	7.452115e-02	3.546186e-01	1.440737e-01	1.231416e-01	3.781662e-01	4.113203e-01	1.422863e-01	1.646884e-01	2.817050e-01	2.551322e-01	2.935107e-01	8.395250e-02	3.674046e-01	3.493334e-01	1.512527e-01	8.293199e-02	4.164819e-01
2880000	-2.110877e+04	2.501507e+02	2.739180e+00	2.429897e-01	2.305023e-01	2.873688e-02	6.249872e-02	2.698332e-01	1.654392e-01	1.327005e-01	2.132952e-01	5.995668e-02	1.044175e-01	3.320942e-01	1.575359e-01	4.085854e-02	1.955543e-01	4.176757e-01	1.266033e-02	5.448898e-02	2.787621e-01	1.650474e-01	1.564191e-01	1.228064e-01	3.332692e-02	2.241784e-01	2.982218e-01	5.518519e-01	2.944499e-01	2.031179e-03	3.787693e-02	7.495216e-02	3.883796e-02	3.504705e-01	1.265294e-01	1.564612e-01	3.665388e-01	4.616810e-01	1.380573e-01	1.522280e-01	2.480337e-01	2.847455e-01	2.789144e-01	1.078666e-01	3.284736e-01	3.604110e-01	1.555972e-01	9.313456e-02	3.908572e-01
2885000	-2.109291e+04	2.508789e+02	2.700324e+00	2.531106e-01	2.468480e-01	2.970512e-02	6.468747e-02	2.520982e-01	1.535506e-01	1.046311e-01	2.200553e-01	4.141808e-02	9.544206e-02	3.066374e-01	2.318161e-01	9.490997e-02	2.486302e-01	4.842587e-01	5.064389e-02	5.693540e-02	6.462186e-02	1.302260e-01	2.275884e-01	8.000734e-02	7.053416e-02	1.712813e-01	3.203629e-01	4.416951e-01	2.194261e-01	2.490712e-02	1.332609e-01	1.599164e-01	2.079437e-02	3.430873e-01	1.308193e-01	1.377189e-01	3.883746e-01	4.123314e-01	1.713908e-01	1.478054e-01	2.684724e-01	2.616724e-01	1.887028e-01	1.426253e-01	4.069995e-01	3.676900e-01	1.515950e-01	6.154668e-02	4.191683e-01
2890000	-2.110071e+04	2.403929e+02	2.873284e+00	2.173131e-01	2.667281e-01	2.801281e-02	8.064674e-02	2.295746e-01	1.777247e-01	1.271471e-01	2.153502e-01	4.493796e-02	9.042667e-02	3.836656e-01	1.384724e-01	3.183942e-02	1.221411e-02	4.370228e-01	3.823819e-02	1.286686e-01	3.520169e-01	1.653259e-01	1.866172e-01	9.076893e-02	7.053951e-02	2.195537e-01	2.671948e-01	6.602260e-01	8.110159e-02	3.830053e-02	2.866740e-02	1.061328e-01	8.557165e-02	3.480640e-01	1.334601e-01	1.300655e-01	3.884104e-01	4.194649e-01	1.349646e-01	1.506687e-01	2.949018e-01	2.715168e-01	2.951080e-01	1.569856e-01	2.763897e-01	3.666022e-01	1.329872e-01	8.526894e-02	4.151417e-01
2895000	-2.111160e+04	2.481535e+02	2.756699e+00	2.395313e-01	2.375007e-01	3.105234e-02	7.452608e-02	2.432262e-01	1.741633e-01	1.107347e-01	2.410073e-01	6.461623e-02	5.783019e-02	3.280404e-01	1.977711e-01	2.423345e-02	4.731853e-02	7.484814e-01	5.018823e-02	4.461474e-02	8.516360e-02	1.701553e-01	2.054286e-01	9.395664e-02	7.228868e-02	1.995476e-01	2.586231e-01	3.265641e-01	3.186989e-01	2.406210e-02	4.374030e-02	2.574014e-01	2.953327e-02	3.505935e-01	1.281934e-01	1.388079e-01	3.824052e-01	3.949433e-01	1.686312e-01	1.520078e-01	2.844176e-01	2.933223e-01	3.088168e-01	5.662196e-02	3.412389e-01	3.699761e-01	1.540978e-01	7.222324e-02	4.037028e-01
2900000	-2.109268e+04	2.572047e+02	2.627075e+00	2.391461e-01	2.385896e-01	2.999596e-02	5.290145e-02	2.656174e-01	1.737495e-01	1.215700e-01	2.258021e-01	4.795900e-02	5.954854e-02	3.668491e-01	1.782712e-01	5.597605e-02	1.232957e-01	7.153217e-01	2.613489e-03	5.436986e-02	4.842313e-02	1.658009e-01	2.038162e-01	9.718150e-02	8.472141e-02	1.934275e-01	2.550525e-01	3.474969e-01	4.119404e-01	9.073992e-02	3.121951e-02	8.209634e-02	3.650703e-02	3.550137e-01	1.301449e-01	1.415346e-01	3.733067e-01	4.397525e-01	1.461800e-01	1.589479e-01	2.551196e-01	2.153495e-01	2.414838e-01	1.653616e-01	3.778051e-01	3.491009e-01	1.351784e-01	7.834258e-02	4.373781e-01
2905000	-2.110898e+04	2.578242e+02	2.628370e+00	2.244191e-01	2.699880e-01	3.341489e-02	6.834986e-02	2.315635e-01	1.722646e-01	1.471839e-01	1.813046e-01	4.646628e-02	6.605801e-02	3.259935e-01	2.329937e-01	9.983754e-02	1.551664e-01	5.211095e-01	8.817318e-03	4.197996e-02	1.730893e-01	1.767599e-01	1.655717e-01	7.897403e-02	1.168503e-01	1.890710e-01	2.727731e-01	2.521268e-01	3.022465e-01	7.968698e-02	2.609033e-02	2.179494e-01	1.219000e-01	3.224147e-01	1.382869e-01	1.436365e-01	3.956619e-01	4.367353e-01	1.560027e-01	1.416600e-01	2.656020e-01	3.023286e-01	2.634442e-01	1.199459e-01	3.142812e-01	3.520826e-01	1.326992e-01	7.876565e-02	4.364526e-01
2910000	-2.111675e+04	2.671193e+02	2.512505e+00	2.173875e-01	2.948822e-01	2.774882e-02	7.300776e-02	2.172780e-01	1.696957e-01	1.349053e-01	2.296130e-01	6.361887e-02	8.784039e-02	2.901953e-01	1.938271e-01	5.418041e-02	1.320899e-02	6.656485e-01	1.144315e-01	3.209860e-02	1.204320e-01	2.276185e-01	1.716936e-01	8.350024e-02	8.294286e-02	1.864973e-01	2.477476e-01	4.410859e-01	3.130302e-01	4.416452e-02	1.889289e-02	1.006643e-01	8.216227e-02	3.344562e-01	1.459924e-01	1.337502e-01	3.858013e-01	4.273420e-01	1.698218e-01	1.448908e-01	2.579454e-01	3.488400e-01	2.375241e-01	1.263879e-01	2.872480e-01	3.416667e-01	1.216513e-01	9.606341e-02	4.406186e-01
2915000	-2.110267e+04	2.453555e+02	2.787737e+00	2.285268e-01	2.664750e-01	2.853270e-02	5.202373e-02	2.552836e-01	1.691581e-01	1.151845e-01	1.877097e-01	7.429464e-02	9.684374e-02	3.557344e-01	1.702330e-01	5.864482e-02	8.866666e-03	4.836490e-01	1.750893e-02	2.081715e-01	2.231590e-01	1.728022e-01	2.255366e-01	9.578644e-02	6.303420e-02	2.076604e-01	2.351802e-01	5.012889e-01	2.293919e-01	6.416502e-02	2.991011e-02	1.647839e-01	1.046016e-02	3.407501e-01	1.279961e-01	1.372523e-01	3.940015e-01	4.282830e-01	1.744058e-01	1.533096e-01	2.440016e-01	3.577512e-01	1.953928e-01	2.211093e-01	2.257467e-01	3.374585e-01	1.451307e-01	8.434229e-02	4.330685e-01
2920000	-2.109315e+04	2.384227e+02	2.906430e+00	2.171579e-01	2.913436e-01	3.298366e-02	7.075387e-02	2.106329e-01	1.771280e-01	1.446914e-01	2.293566e-01	5.789643e-02	5.353424e-02	3.148994e-01	1.996218e-01	1.008899e-01	2.654544e-02	5.797265e-01	4.038553e-02	1.422153e-01	1.102373e-01	2.021942e-01	1.778779e-01	1.067291e-01	6.234313e-02	2.220087e-01	2.288470e-01	2.733853e-01	9.873149e-02	1.091852e-01	2.083393e-01	2.536258e-01	5.673303e-02	3.331618e-01	1.385143e-01	1.371200e-01	3.912039e-01	4.209347e-01	1.499229e-01	1.554041e-01	2.737383e-01	2.957079e-01	2.035430e-01	1.603436e-01	3.404056e-01	3.287436e-01	1.420481e-01	8.783952e-02	4.413688e-01
2925000	-2.111688e+04	2.484153e+02	2.757073e+00	2.324845e-01	2.503008e-01	3.156636e-02	7.491627e-02	2.573792e-01	1.533529e-01	1.041553e-01	2.362584e-01	7.106013e-02	6.403289e-02	3.352764e-01	1.892168e-01	3.476394e-02	5.969882e-02	5.491232e-01	9.908855e-03	1.043434e-01	2.421618e-01	1.889178e-01	1.890887e-01	9.082029e-02	5.986765e-02	1.939878e-01	2.773177e-01	3.436765e-01	2.721641e-01	8.393840e-02	2.067791e-02	2.041208e-01	7.542223e-02	3.408091e-01	1.344875e-01	1.330908e-01	3.916126e-01	4.115123e-01	1.694988e-01	1.784245e-01	2.405645e-01	4.180421e-01	2.886502e-01	8.900832e-02	2.042993e-01	3.724692e-01	1.337239e-01	8.552082e-02	4.082860e-01
2930000	-2.113352e+04	2.536418e+02	2.685204e+00	2.294206e-01	2.428005e-01	2.548156e-02	7.967981e-02	2.555762e-01	1.670413e-01	1.375339e-01	1.731482e-01	4.815426e-02	1.032031e-01	3.683658e-01	1.695947e-01	3.346229e-02	3.717565e-02	2.557848e-01	3.506629e-01	2.082487e-01	1.146656e-01	1.801555e-01	1.807255e-01	9.769334e-02	8.311782e-02	2.181960e-01	2.401118e-01	4.146916e-01	2.399306e-01	6.060129e-02	5.785248e-02	1.811533e-01	4.577069e-02	3.600605e-01	1.263397e-01	1.351163e-01	3.784836e-01	4.144235e-01	1.530500e-01	1.459208e-01	2.866057e-01	2.819745e-01	2.422325e-01	1.549999e-01	3.207931e-01	3.471541e-01	1.326650e-01	9.702102e-02	4.231599e-01
2935000	-2.111087e+04	2.549688e+02	2.660731e+00	2.331287e-01	2.443761e-01	3.397533e-02	6.782461e-02	2.521808e-01	1.685145e-01	1.226198e-01	2.328410e-01	5.019223e-02	1.014361e-01	3.345756e-01	1.583353e-01	7.101488e-02	1.893935e-02	5.966896e-01	5.233397e-02	1.067243e-01	1.542979e-01	1.613317e-01	1.925268e-01	9.556056e-02	7.812912e-02	2.005031e-01	2.719487e-01	3.358948e-01	2.830098e-01	7.102552e-02	2.977015e-02	1.960847e-01	8.421502e-02	3.302025e-01	1.400467e-01	1.343582e-01	3.953926e-01	4.086954e-01	1.657178e-01	1.502208e-01	2.753659e-01	3.417722e-01	2.686067e-01	1.225263e-01	2.670948e-01	3.714785e-01	1.454557e-01	7.510189e-02	4.079639e-01
2940000	-2.110577e+04	2.500921e+02	2.714578e+00	2.177265e-01	2.550525e-01	2.757327e-02	7.791256e-02	2.610332e-01	1.607020e-01	1.304838e-01	2.614884e-01	7.215461e-02	5.268871e-02	2.953139e-01	1.878706e-01	8.147296e-02	1.853872e-01	3.563213e-01	1.461194e-01	1.275811e-01	1.031180e-01	1.673925e-01	1.707048e-01	1.049064e-01	7.975366e-02	2.001794e-01	2.770632e-01	4.053147e-01	2.946737e-01	3.453362e-03	8.981544e-02	1.600579e-01	4.668498e-02	3.604214e-01	1.266487e-01	1.336164e-01	3.793135e-01	4.210761e-01	1.451240e-01	1.698979e-01	2.639020e-01	3.777677e-01	1.679844e-01	9.576266e-02	3.584852e-01	3.489095e-01	1.416559e-01	9.952765e-02	4.099070e-01
2945000	-2.111077e+04	2.407852e+02	2.849634e+00	2.390132e-01	2.716258e-01	2.515572e-02	5.702701e-02	2.472952e-01	1.598831e-01	9.564393e-02	2.097646e-01	6.600047e-02	5.213774e-02	3.907264e-01	1.857269e-01	9.058283e-02	3.589062e-01	3.539612e-01	2.627779e-02	9.738439e-02	7.288758e-02	1.462727e-01	1.814658e-01	8.747636e-02	5.978680e-02	1.891476e-01	3.358508e-01	2.986715e-01	2.492468e-01	1.174886e-01	1.274334e-02	2.446907e-01	7.715909e-02	3.344325e-01	1.340132e-01	1.373233e-01	3.942310e-01	4.114733e-01	1.639545e-01	1.493355e-01	2.752367e-01	2.667587e-01	2.667675e-01	1.370362e-01	3.294376e-01	3.581407e-01	1.592131e-01	7.348886e-02	4.091573e-01
2950000	-2.112858e+04	2.657698e+02	2.520992e+00	2.517393e-01	2.599549e-01	2.729050e-02	7.187955e-02	2.411452e-01	1.479905e-01	1.264128e-01	2.726724e-01	6.367877e-02	6.142889e-02	2.530887e-01	2.227184e-01	2.339405e-02	1.857701e-01	3.913109e-01	8.653613e-03	1.723732e-01	2.184982e-01	1.780611e-01	1.809891e-01	9.881051e-02	6.306759e-02	2.041536e-01	2.749181e-01	2.559535e-01	5.697845e-01	5.531123e-03	5.962666e-02	7.993849e-02	2.916579e-02	3.305160e-01	1.204307e-01	1.333541e-01	4.156991e-01	4.156207e-01	1.572415e-01	1.377722e-01	2.893656e-01	3.490866e-01	2.075713e-01	1.474174e-01	2.959247e-01	3.694846e-01	1.373606e-01	7.903438e-02	4.141204e-01
2955000	-2.111159e+04	2.544406e+02	2.679082e+00	2.196798e-01	2.570782e-01	2.763677e-02	7.023283e-02	2.447254e-01	1.806470e-01	1.021748e-01	2.757921e-01	4.309317e-02	4.775413e-02	3.380868e-01	1.930991e-01	1.193380e-02	9.511906e-02	5.322111e-01	1.376220e-01	1.379373e-01	8.517673e-02	2.264001e-01	1.702970e-01	9.297859e-02	5.667584e-02	2.089165e-01	2.447320e-01	5.363161e-01	2.402908e-01	9.386549e-03	4.132875e-02	1.449315e-01	2.774632e-02	3.407502e-01	1.343766e-01	1.390965e-01	3.857766e-01	3.940672e-01	1.933803e-01	1.630726e-01	2.494799e-01	2.963098e-01	1.585804e-01	1.189516e-01	4.261582e-01	3.334704e-01	1.352478e-01	1.006038e-01	4.306780e-01
2960000	-2.111686e+04	2.420772e+02	2.843096e+00	2.250284e-01	2.612899e-01	2.884349e-02	6.141631e-02	2.391289e-01	1.842930e-01	9.599657e-02	2.161967e-01	6.248461e-02	4.135066e-02	3.548840e-01	2.290875e-01	2.459005e-02	2.248708e-01	4.173734e-01	4.474707e-02	2.929242e-02	2.591263e-01	1.752591e-01	2.224889e-01	9.731615e-02	5.362023e-02	1.791781e-01	2.721376e-01	2.646853e-01	2.846530e-01	4.125695e-02	3.362515e-02	2.170641e-01	1.587155e-01	3.362927e-01	1.351105e-01	1.400618e-01	3.885350e-01	4.261219e-01	1.714759e-01	1.518899e-01	2.505123e-01	3.074059e-01	1.733757e-01	1.156910e-01	4.035274e-01	3.222319e-01	1.438812e-01	8.671621e-02	4.471707e-01
2965000	-2.112767e+04	2.629422e+02	2.547998e+00	2.218602e-01	2.696533e-01	2.465854e-02	6.365218e-02	2.469391e-01	1.732367e-01	1.552287e-01	2.491957e-01	6.975703e-02	4.969098e-02	3.002101e-01	1.759175e-01	1.924023e-02	1.274914e-01	6.006608e-01	1.874315e-02	7.094151e-02	1.629229e-01	1.849770e-01	2.197851e-01	8.170590e-02	8.895632e-02	2.024265e-01	2.221491e-01	1.816489e-01	1.436331e-01	2.065694e-01	4.589880e-02	3.260532e-01	9.619665e-02	3.404481e-01	1.423611e-01	1.318369e-01	3.853540e-01	4.289591e-01	1.541405e-01	1.456684e-01	2.712320e-01	3.681586e-01	2.260187e-01	8.104521e-02	3.247775e-01	3.628609e-01	1.318912e-01	8.031030e-02	4.249377e-01
2970000	-2.111658e+04	2.571536e+02	2.643986e+00	2.313178e-01	2.583626e-01	2.973676e-02	5.290146e-02	2.553108e-01	1.723706e-01	1.502958e-01	2.320872e-01	5.688333e-02	5.839893e-02	2.880421e-01	2.142926e-01	2.083393e-02	4.486994e-02	6.277022e-01	6.491709e-02	8.730205e-02	1.543748e-01	1.677955e-01	1.929362e-01	1.005623e-01	7.189795e-02	2.184830e-01	2.483251e-01	1.909209e-01	1.434338e-01	3.621237e-02	8.488660e-02	5.345296e-01	1.001671e-02	3.389365e-01	1.393314e-01	1.293756e-01	3.923566e-01	4.066933e-01	1.622696e-01	1.457728e-01	2.852643e-01	3.032778e-01	2.029167e-01	7.990606e-02	4.138995e-01	3.761551e-01	1.411870e-01	8.041952e-02	4.022383e-01
2975000	-2.113049e+04	2.604864e+02	2.591029e+00	2.099294e-01	2.595877e-01	2.782365e-02	6.489855e-02	2.557909e-01	1.819698e-01	1.307295e-01	2.099446e-01	5.681539e-02	7.949427e-02	3.744946e-01	1.485215e-01	1.673607e-02	5.427035e-02	5.136933e-01	7.119767e-03	1.017105e-01	3.064700e-01	2.202099e-01	1.641829e-01	1.040397e-01	9.335887e-02	1.989956e-01	2.192130e-01	4.365697e-01	3.178730e-01	1.969517e-02	2.049086e-02	1.416409e-01	6.373036e-02	3.551251e-01	1.307316e-01	1.343198e-01	3.798235e-01	3.961646e-01	1.509676e-01	1.544598e-01	2.984079e-01	2.742728e-01	2.805681e-01	8.181330e-02	3.633459e-01	3.379564e-01	1.309389e-01	8.391516e-02	4.471895e-01
2980000	-2.112279e+04	2.406793e+02	2.836432e+00	2.417448e-01	2.456311e-01	3.209229e-02	6.585700e-02	2.527679e-01	1.619069e-01	1.168221e-01	2.823834e-01	7.171557e-02	9.274358e-02	2.863139e-01	1.500214e-01	6.211528e-02	3.549502e-01	3.125976e-01	2.472542e-02	1.056332e-01	1.399783e-01	1.971490e-01	2.333781e-01	1.023278e-01	5.604473e-02	1.952340e-01	2.158664e-01	3.233303e-01	2.581752e-01	8.822868e-02	4.024478e-02	2.406626e-01	4.935841e-02	3.464851e-01	1.296643e-01	1.440487e-01	3.798019e-01	3.910936e-01	1.915659e-01	1.663683e-01	2.509722e-01	3.181650e-01	2.376825e-01	1.545479e-01	2.896046e-01	3.375300e-01	1.414229e-01	8.072860e-02	4.403184e-01
2985000	-2.110250e+04	2.594452e+02	2.603950e+00	2.284786e-01	2.723315e-01	2.680334e-02	5.978498e-02	2.409275e-01	1.716742e-01	1.088301e-01	2.587549e-01	6.065247e-02	5.345856e-02	3.113528e-01	2.069512e-01	9.068089e-02	3.035748e-01	5.028785e-01	3.795982e-03	6.146826e-02	3.760162e-02	1.959630e-01	1.909599e-01	9.038603e-02	8.522339e-02	1.946945e-01	2.427732e-01	5.114205e-01	1.869119e-01	2.575335e-02	8.968202e-02	1.051073e-01	8.112483e-02	3.328739e-01	1.331529e-01	1.289960e-01	4.049772e-01	3.860018e-01	1.781364e-01	1.596432e-01	2.762186e-01	3.020639e-01	2.248817e-01	1.044902e-01	3.685641e-01	3.299462e-01	1.369418e-01	7.830424e-02	4.548078e-01
2990000	-2.110689e+04	2.596004e+02	2.602910e+00	2.573704e-01	2.578998e-01	2.637690e-02	6.902693e-02	2.187177e-01	1.706083e-01	1.191722e-01	2.576649e-01	6.045009e-02	7.244029e-02	3.196766e-01	1.705959e-01	1.916939e-01	6.160933e-03	4.899075e-01	3.285013e-02	6.336479e-02	2.160227e-01	1.711813e-01	2.129777e-01	8.034462e-02	5.771963e-02	2.016985e-01	2.760783e-01	4.017648e-01	3.603048e-01	2.307088e-02	6.367594e-02	1.349980e-01	1.618556e-02	3.284209e-01	1.288974e-01	1.377152e-01	4.049665e-01	4.125633e-01	1.506884e-01	1.597068e-01	2.770415e-01	3.273443e-01	2.306094e-01	1.371825e-01	3.048638e-01	3.600923e-01	1.471308e-01	8.250049e-02	4.102763e-01
2995000	-2.111946e+04	2.343498e+02	2.950431e+00	2.559902e-01	2.625052e-01	3.379880e-02	5.265466e-02	2.397391e-01	1.553121e-01	1.319918e-01	2.619498e-01	9.435454e-02	4.418427e-02	2.882132e-01	1.793064e-01	9.831799e-02	1.035013e-02	6.143089e-01	4.130847e-02	9.080444e-02	1.449100e-01	1.522310e-01	1.952883e-01	8.560004e-02	9.486505e-02	1.746654e-01	2.973502e-01	5.273640e-01	2.031452e-01	2.104011e-02	1.984757e-02	1.610745e-01	6.752856e-02	3.353699e-01	1.293603e-01	1.500430e-01	3.852268e-01	3.838758e-01	1.635209e-01	1.842981e-01	2.683052e-01	3.067270e-01	1.633238e-01	2.179708e-01	3.119784e-01	3.569902e-01	1.566821e-01	7.217235e-02	4.141553e-01
3000000	-2.111421e+04	2.628942e+02	2.567348e+00	2.118627e-01	2.606918e-01	3.152919e-02	5.647190e-02	2.568210e-01	1.826234e-01	1.289105e-01	2.608907e-01	6.632100e-02	7.556646e-02	2.872780e-01	1.810332e-01	1.070758e-01	3.649372e-02	4.744241e-01	6.089556e-02	2.813668e-01	3.974406e-02	1.810460e-01	2.084143e-01	7.764684e-02	1.357389e-01	1.587003e-01	2.384537e-01	3.575129e-01	2.071573e-01	5.613329e-02	1.443112e-01	2.277142e-01	7.171111e-03	3.595767e-01	1.418088e-01	1.325271e-01	3.660874e-01	4.148251e-01	1.584329e-01	1.555247e-01	2.712173e-01	3.181483e-01	2.839032e-01	1.331432e-01	2.648053e-01	3.528869e-01	1.387069e-01	7.091244e-02	4.374938e-01
3005000	-2.111396e+04	2.539316e+02	2.684134e+00	2.302789e-01	2.696324e-01	3.203471e-02	6.510580e-02	2.323779e-01	1.705703e-01	1.004742e-01	2.424073e-01	7.304241e-02	5.751479e-02	3.184251e-01	2.081362e-01	6.950846e-02	1.314100e-01	4.735346e-01	1.065210e-02	1.092507e-01	2.056441e-01	1.510164e-01	2.145422e-01	9.612046e-02	9.415127e-02	1.645745e-01	2.795952e-01	1.154695e-01	5.881349e-01	1.403711e-01	6.699391e-02	7.933212e-02	9.698503e-03	3.430607e-01	1.313288e-01	1.374224e-01	3.881881e-01	3.877211e-01	1.606956e-01	1.726371e-01	2.789462e-01	2.647865e-01	2.444900e-01	1.370005e-01	3.537230e-01	3.448532e-01	1.363884e-01	7.031005e-02	4.484484e-01
3010000	-2.112086e+04	2.444180e+02	2.807442e+00	2.316952e-01	2.591813e-01	3.384133e-02	8.100604e-02	2.373480e-01	1.569281e-01	1.136205e-01	2.861778e-01	5.089466e-02	6.944294e-02	3.151453e-01	1.647188e-01	1.121554e-02	2.407365e-01	6.036223e-01	8.286741e-02	4.773737e-02	1.382094e-02	1.899029e-01	1.972178e-01	9.621268e-02	7.611713e-02	2.188116e-01	2.217379e-01	2.485845e-01	3.725027e-01	6.352373e-03	3.569385e-02	1.774231e-01	1.594435e-01	3.355666e-01	1.425830e-01	1.299472e-01	3.919032e-01	3.983273e-01	1.635679e-01	1.313425e-01	3.067623e-01	3.386296e-01	1.988030e-01	1.875998e-01	2.749676e-01	3.271392e-01	1.346885e-01	9.492010e-02	4.432522e-01
3015000	-2.112272e+04	2.411345e+02	2.861278e+00	2.365657e-01	2.533068e-01	3.090344e-02	7.148760e-02	2.323931e-01	1.753433e-01	1.470623e-01	2.316472e-01	5.948011e-02	5.095443e-02	3.523160e-01	1.585400e-01	7.797943e-02	2.087988e-01	4.170889e-01	5.185167e-02	6.102678e-02	1.832544e-01	2.026397e-01	2.020063e-01	7.977813e-02	9.864500e-02	1.800478e-01	2.368831e-01	4.696262e-01	3.151317e-01	2.509231e-02	2.868442e-02	1.293797e-01	3.208561e-02	3.423779e-01	1.328610e-01	1.287058e-01	3.960553e-01	4.001661e-01	1.645523e-01	1.424811e-01	2.928005e-01	2.284987e-01	2.849939e-01	1.190626e-01	3.674449e-01	3.305020e-01	1.414454e-01	7.873977e-02	4.493128e-01
3020000	-2.112155e+04	2.490365e+02	2.737799e+00	2.300734e-01	2.796771e-01	2.927510e-02	6.510773e-02	2.303570e-01	1.655098e-01	1.761040e-01	2.360662e-01	5.910556e-02	2.582498e-02	2.869937e-01	2.159055e-01	1.034987e-02	6.893716e-02	5.526315e-01	1.067044e-02	1.203661e-01	2.370449e-01	1.851175e-01	2.040464e-01	9.970833e-02	7.064487e-02	1.994123e-01	2.410706e-01	3.257126e-01	2.372334e-01	1.964765e-02	8.333957e-02	3.190757e-01	1.499111e-02	3.508545e-01	1.417746e-01	1.200179e-01	3.873531e-01	3.977944e-01	1.825143e-01	1.521711e-01	2.675201e-01	3.693772e-01	2.221672e-01	1.615674e-01	2.468882e-01	3.555992e-01	1.413744e-01	9.529449e-02	4.077319e-01
3025000	-2.111899e+04	2.596151e+02	2.610217e+00	2.215274e-01	2.751442e-01	2.583081e-02	7.895118e-02	2.265959e-01	1.719505e-01	1.626988e-01	2.385805e-01	6.969060e-02	5.323171e-02	2.959910e-01	1.798074e-01	4.478789e-02	3.191230e-01	4.927978e-01	2.485268e-02	3.499512e-02	8.344356e-02	1.607017e-01	1.877365e-01	8.005667e-02	1.053418e-01	1.914054e-01	2.747579e-01	4.435465e-01	1.252684e-01	2.778838e-02	1.765855e-01	2.005352e-01	2.627609e-02	3.549657e-01	1.276739e-01	1.220815e-01	3.952789e-01	3.884084e-01	1.684642e-01	1.869504e-01	2.561770e-01	3.187504e-01	2.198563e-01	1.433603e-01	3.180330e-01	3.347689e-01	1.537969e-01	7.906619e-02	4.323680e-01
3030000	-2.113600e+04	2.501749e+02	2.709989e+00	2.334914e-01	2.651350e-01	2.615531e-02	5.865290e-02	2.399391e-01	1.766262e-01	1.670372e-01	2.539288e-01	6.847905e-02	6.323093e-02	3.033852e-01	1.439388e-01	1.210751e-01	9.142955e-02	6.574501e-01	9.547910e-03	1.876349e-02	1.017338e-01	1.696015e-01	2.521201e-01	8.231478e-02	5.216851e-02	1.902019e-01	2.535933e-01	2.691593e-01	3.221836e-01	1.844347e-01	5.666683e-02	1.304119e-01	3.714362e-02	3.374838e-01	1.364660e-01	1.342409e-01	3.918093e-01	3.982286e-01	1.369738e-01	1.600400e-01	3.047575e-01	2.496807e-01	2.093427e-01	1.123455e-01	4.286311e-01	3.436057e-01	1.340028e-01	7.687233e-02	4.455192e-01
3035000	-2.112274e+04	2.681549e+02	2.489440e+00	2.317849e-01	2.783986e-01	3.372199e-02	5.341505e-02	2.319781e-01	1.707014e-01	1.309535e-01	2.612539e-01	5.134954e-02	2.750862e-02	3.517780e-01	1.771564e-01	5.774485e-03	1.101220e-01	7.799911e-01	3.764049e-02	4.055111e-02	2.592082e-02	1.759944e-01	2.175846e-01	8.694889e-02	7.698916e-02	1.798489e-01	2.626341e-01	2.872481e-01	3.975730e-01	5.363123e-02	3.590390e-02	1.997163e-01	2.592744e-02	3.270151e-01	1.331367e-01	1.362933e-01	4.035549e-01	4.081705e-01	1.667102e-01	1.471038e-01	2.780154e-01	2.439629e-01	3.012994e-01	1.899915e-01	2.647462e-01	3.486421e-01	1.317381e-01	8.068550e-02	4.389343e-01
3040000	-2.111819e+04	2.430698e+02	2.839310e+00	2.020960e-01	2.853703e-01	2.375442e-02	5.433539e-02	2.671930e-01	1.672509e-01	1.092895e-01	2.091972e-01	6.880244e-02	9.306924e-02	3.064687e-01	2.131729e-01	1.214028e-02	5.448314e-02	6.811868e-01	6.536634e-02	8.449625e-02	1.023272e-01	1.528385e-01	1.916250e-01	9.765573e-02	1.052399e-01	1.838925e-01	2.687485e-01	5.212426e-01	2.105817e-01	1.033093e-02	3.495992e-02	1.897284e-01	3.315642e-02	3.364487e-01	1.336292e-01	1.310195e-01	3.989027e-01	4.105894e-01	1.678142e-01	1.401044e-01	2.814920e-01	2.113798e-01	2.281285e-01	1.779946e-01	3.824971e-01	3.634296e-01	1.537472e-01	7.795356e-02	4.048697e-01
3045000	-2.113444e+04	2.487580e+02	2.750334e+00	2.260884e-01	2.620998e-01	3.145860e-02	5.477000e-02	2.622124e-01	1.633708e-01	8.663038e-02	3.357337e-01	6.776715e-02	6.754329e-02	2.462186e-01	1.961068e-01	2.556320e-01	5.235684e-02	3.892652e-01	1.120648e-01	7.081813e-02	1.198629e-01	1.406549e-01	2.225190e-01	9.884649e-02	6.622740e-02	1.788478e-01	2.929044e-01	4.352084e-01	1.892524e-01	3.299062e-02	1.028290e-01	1.224428e-01	1.172767e-01	3.465909e-01	1.375846e-01	1.402258e-01	3.755987e-01	4.041062e-01	1.729187e-01	1.425134e-01	2.804616e-01	2.272158e-01	2.819936e-01	1.311510e-01	3.596396e-01	3.590997e-01	1.469904e-01	7.904424e-02	4.148656e-01
3050000	-2.111727e+04	2.647108e+02	2.526406e+00	2.165761e-01	2.688001e-01	2.628681e-02	8.151949e-02	2.177867e-01	1.890308e-01	1.235810e-01	2.630512e-01	5.839305e-02	8.466565e-02	3.204541e-01	1.498550e-01	3.931231e-02	1.187836e-01	4.497836e-01	4.154358e-02	3.977976e-02	3.107971e-01	1.903439e-01	1.542211e-01	1.021238e-01	8.026035e-02	2.119422e-01	2.611087e-01	3.812868e-01	4.956379e-01	1.127924e-02	3.085071e-02	5.906076e-02	2.188455e-02	3.367707e-01	1.437039e-01	1.440133e-01	3.755121e-01	4.253383e-01	1.502730e-01	1.352943e-01	2.890944e-01	2.712469e-01	2.693222e-01	1.089128e-01	3.505181e-01	3.572685e-01	1.231993e-01	8.956158e-02	4.299706e-01
3055000	-2.112540e+04	2.470342e+02	2.788693e+00	2.459155e-01	2.498875e-01	2.647090e-02	7.101840e-02	2.503166e-01	1.563910e-01	9.506479e-02	2.061663e-01	4.166995e-02	4.407612e-02	4.110037e-01	2.020191e-01	7.803656e-02	8.623305e-02	5.281135e-01	1.306930e-01	3.090498e-02	1.460189e-01	1.857164e-01	1.952066e-01	9.142030e-02	9.266435e-02	1.920134e-01	2.429790e-01	2.305109e-01	3.317083e-01	7.256635e-03	1.510063e-01	1.821894e-01	9.732839e-02	3.383381e-01	1.339904e-01	1.384528e-01	3.892187e-01	4.270018e-01	1.542468e-01	1.471473e-01	2.716041e-01	2.196403e-01	3.657362e-01	7.029958e-02	3.443239e-01	3.613741e-01	1.432225e-01	7.662334e-02	4.187800e-01
[truncated: 1,389 more rows]
[truncated: 19 more columns]
