# Supplementary material for: Eocene Loranthaceae pollen pushes back divergence ages for major splits in the family
Source: PeerJ. 2017 Jun 7;5:e3373. doi: 10.7717/peerj.3373 (PMC5466002; doi:10.7717/peerj.3373)
Supplement: Supplemental Information 8 — This archive includes all data and analysis files referred to in the main text and supplementary files that are needed to reproduce the shown results. See GuideToFiles.txt for naming schemes and contents of each subfolder included in this archive, and File S1 for analysis set-ups and further background information. [file peerj-05-3373-s008.zip › Step3_speciestrees/BI/00b_cp.all.c.m1.simple.nex.run1.t]

#NEXUS
[ID: 2843141425]
[Param: tree{all}]
begin trees;
   translate
       1 Actinanthella_menyharthii,
       2 Agelanthus_sansibarensis,
       3 Alepis_flavida,
       4 Amyema_cambagei,
       5 Amyema_glabra,
       6 Amyema_queenslandica,
       7 Amylotheca_subumbellata,
       8 Amylotheca_duthieana,
       9 Atkinsonia_ligustrina,
      10 Bakerella_sp_Nickrent_4161,
      11 Baratranthus_axanthus,
      12 Benthamina_alyxifolia,
      13 Berhautia_senegalensis,
      14 Cecarria_obtusifolia,
      15 Cladocolea_cupulata,
      16 Cladocolea_gracilis,
      17 Cladocolea_mcvaughii,
      18 Dactyliophora_novaeguineae,
      19 Decaisnina_brittenii,
      20 Decaisnina_congesta,
      21 Decaisnina_signata,
      22 Decaisnina_triflora,
      23 Dendropemon_bicolor,
      24 Dendrophthoe_curvata,
      25 Dendrophthoe_constricta,
      26 Dendrophthoe_longituba,
      27 Dendrophthoe_vitellina,
      28 Desmaria_mutabilis,
      29 Diplatia_furcata,
      30 Diplatia_grandibractea,
      31 Emelianthe_panganensis,
      32 Englerina_ramulosa,
      33 Erianthemum_dregei,
      34 Gaiadendron_punctatum,
      35 Globimetula_dinklagei,
      36 Helicanthes_elastica,
      37 Helixanthera_coccinea,
      38 Helixanthera_cylindrica,
      39 Helixanthera_parasitica,
      40 Ileostylus_micranthus,
      41 Lepidaria_oviceps,
      42 Lepidaria_sp_Nickrent_4044,
      43 Ligaria_cuneifolia,
      44 Loranthus_europaeus,
      45 Loranthus_grewingkii,
      46 Loranthus_odoratus,
      47 Loxanthera_speciosa,
      48 Lysiana_filifolia,
      49 Lysiana_maritima,
      50 Macrosolen_cochinchinensis,
      51 Macrosolen_melintangensis,
      52 Moquiniella_rubra,
      53 Muellerina_celastroides,
      54 Muellerina_eucalyptoides,
      55 Notanthera_heterophylla,
      56 Nuytsia_floribunda,
      57 Oedina_pendens,
      58 Oliverella_rubroviridis,
      59 Oncella_ambigua,
      60 Oncocalyx_schimperi,
      61 Oncocalyx_sulfureus,
      62 Oryctanthus_occidentalis,
      63 Passovia_pyrifolia,
      64 Peraxilla_tetrapetala,
      65 Phragmanthera_crassicaulis,
      66 Plicosepalus_sagittifolius,
      67 Psittacanthus_calyculatus,
      68 Scurrula_ferruginea,
      69 Scurrula_parasitica,
      70 Scurrula_pulverulenta,
      71 Septulina_glauca,
      72 Socratina_bemarivensis,
      73 Sogerianthe_sessiflora,
      74 Spragueanella_rhamnifolia,
      75 Struthanthus_oerstedii,
      76 Struthanthus_orbicularis,
      77 Struthanthus_woodsonii,
      78 Struthanthus_sp_RE_5128_1,
      79 Phragmanthera_regularis,
      80 Phthirusa_inorna,
      81 Plicosepalus_curviflorus,
      82 Psittacanthus_schiedeanus,
      83 Tapinanthus_constrictiflorus,
      84 Tapinanthus_sp_OM825,
      85 Taxillus_chinensis,
      86 Tolypanthus_involucratus,
      87 Tripodanthus_acutifolius,
      88 Tripodanthus_belmirensis,
      89 Tripodanthus_flagellaris,
      90 Tristerix_aphyllus,
      91 Tristerix_chodatianus,
      92 Tristerix_corymbosus,
      93 Tristerix_grandiflorus,
      94 Tristerix_longebracteatus,
      95 Tristerix_penduliflorus,
      96 Tristerix_peruvianus,
      97 Tristerix_peytonii,
      98 Tristerix_pubescens,
      99 Tristerix_verticillatus,
      100 Tupeia_antarctica,
      101 Vanwykia_remota;
   tree run1.0 = [&U] ((75:2.000000e-02,38:2.000000e-02):2.000000e-02,(12:2.000000e-02,(43:2.000000e-02,(4:2.000000e-02,(30:2.000000e-02,(61:2.000000e-02,((72:2.000000e-02,24:2.000000e-02):2.000000e-02,(5:2.000000e-02,((71:2.000000e-02,22:2.000000e-02):2.000000e-02,(((95:2.000000e-02,86:2.000000e-02):2.000000e-02,51:2.000000e-02):2.000000e-02,((39:2.000000e-02,15:2.000000e-02):2.000000e-02,(93:2.000000e-02,((52:2.000000e-02,16:2.000000e-02):2.000000e-02,((((89:2.000000e-02,(85:2.000000e-02,33:2.000000e-02):2.000000e-02):2.000000e-02,28:2.000000e-02):2.000000e-02,(100:2.000000e-02,20:2.000000e-02):2.000000e-02):2.000000e-02,((((76:2.000000e-02,74:2.000000e-02):2.000000e-02,(40:2.000000e-02,((79:2.000000e-02,(80:2.000000e-02,((88:2.000000e-02,(98:2.000000e-02,((66:2.000000e-02,65:2.000000e-02):2.000000e-02,53:2.000000e-02):2.000000e-02):2.000000e-02):2.000000e-02,47:2.000000e-02):2.000000e-02):2.000000e-02):2.000000e-02,(44:2.000000e-02,(82:2.000000e-02,36:2.000000e-02):2.000000e-02):2.000000e-02):2.000000e-02):2.000000e-02):2.000000e-02,(((73:2.000000e-02,46:2.000000e-02):2.000000e-02,41:2.000000e-02):2.000000e-02,21:2.000000e-02):2.000000e-02):2.000000e-02,(50:2.000000e-02,((92:2.000000e-02,23:2.000000e-02):2.000000e-02,((81:2.000000e-02,78:2.000000e-02):2.000000e-02,((10:2.000000e-02,(32:2.000000e-02,(31:2.000000e-02,(((25:2.000000e-02,(19:2.000000e-02,(29:2.000000e-02,13:2.000000e-02):2.000000e-02):2.000000e-02):2.000000e-02,8:2.000000e-02):2.000000e-02,(70:2.000000e-02,((97:2.000000e-02,((83:2.000000e-02,59:2.000000e-02):2.000000e-02,(42:2.000000e-02,(87:2.000000e-02,((77:2.000000e-02,(56:2.000000e-02,(54:2.000000e-02,37:2.000000e-02):2.000000e-02):2.000000e-02):2.000000e-02,(94:2.000000e-02,(64:2.000000e-02,(67:2.000000e-02,(101:2.000000e-02,(99:2.000000e-02,18:2.000000e-02):2.000000e-02):2.000000e-02):2.000000e-02):2.000000e-02):2.000000e-02):2.000000e-02):2.000000e-02):2.000000e-02):2.000000e-02):2.000000e-02,((17:2.000000e-02,(34:2.000000e-02,(63:2.000000e-02,((69:2.000000e-02,27:2.000000e-02):2.000000e-02,((96:2.000000e-02,14:2.000000e-02):2.000000e-02,((57:2.000000e-02,48:2.000000e-02):2.000000e-02,(62:2.000000e-02,(91:2.000000e-02,7:2.000000e-02):2.000000e-02):2.000000e-02):2.000000e-02):2.000000e-02):2.000000e-02):2.000000e-02):2.000000e-02):2.000000e-02,(68:2.000000e-02,((55:2.000000e-02,((84:2.000000e-02,35:2.000000e-02):2.000000e-02,26:2.000000e-02):2.000000e-02):2.000000e-02,((49:2.000000e-02,9:2.000000e-02):2.000000e-02,(45:2.000000e-02,(11:2.000000e-02,(60:2.000000e-02,((90:2.000000e-02,58:2.000000e-02):2.000000e-02,(6:2.000000e-02,2:2.000000e-02):2.000000e-02):2.000000e-02):2.000000e-02):2.000000e-02):2.000000e-02):2.000000e-02):2.000000e-02):2.000000e-02):2.000000e-02):2.000000e-02):2.000000e-02):2.000000e-02):2.000000e-02):2.000000e-02):2.000000e-02,3:2.000000e-02):2.000000e-02):2.000000e-02):2.000000e-02):2.000000e-02):2.000000e-02):2.000000e-02):2.000000e-02):2.000000e-02):2.000000e-02):2.000000e-02):2.000000e-02):2.000000e-02):2.000000e-02):2.000000e-02):2.000000e-02):2.000000e-02):2.000000e-02):2.000000e-02,1:2.000000e-02);
   tree run1.5000 = [&U] (((((((2:1.641620e-02,(61:3.028156e-03,59:1.084577e-02):1.130965e-02):4.919205e-03,60:2.796559e-02):8.926030e-03,32:3.009922e-02):4.299917e-04,13:2.625113e-02):3.658852e-03,(72:2.898389e-02,((((101:1.530493e-02,10:1.922922e-02):5.616406e-03,52:4.269169e-02):2.853835e-04,((((86:1.357847e-02,53:5.720608e-02):3.764609e-03,(26:1.956946e-02,24:1.113120e-02):5.543407e-03):1.122524e-02,(((30:1.796153e-03,29:8.396333e-03):3.828533e-02,18:1.420335e-02):1.721037e-03,12:1.516374e-02):7.911505e-03):1.128491e-03,((((79:1.446339e-02,(25:1.761468e-02,27:2.365792e-02):2.917563e-02):3.522091e-03,38:1.426971e-02):3.432305e-03,(((5:3.498551e-02,(6:2.958132e-03,36:2.747937e-04):1.808067e-02):4.642485e-03,((((40:3.303036e-02,54:4.775976e-02):4.867340e-02,(100:2.469876e-02,((56:2.075317e-02,34:1.828285e-02):5.774965e-03,(3:2.204866e-02,(43:1.198836e-01,(64:1.788116e-02,(((((((62:1.062151e-02,63:4.046251e-02):8.676651e-03,(88:1.026938e-02,(23:3.643085e-03,41:5.700223e-02):4.383079e-03):4.606716e-03):3.229213e-03,((15:3.588203e-02,(((75:1.725554e-02,76:7.340052e-03):8.465602e-03,16:1.307761e-02):3.778287e-03,77:1.611886e-02):3.375375e-03):7.350790e-03,78:5.022473e-03):1.253746e-02):2.171178e-03,87:1.090779e-02):6.350759e-03,(67:4.618220e-02,82:1.678390e-02):4.669404e-03):2.377995e-02,((97:4.598268e-02,(((99:6.703779e-03,(95:2.816988e-02,(90:1.021512e-03,92:1.906070e-02):3.234684e-02):1.242106e-02):1.650974e-02,((94:1.470156e-02,93:4.725676e-03):3.886738e-04,98:9.870224e-03):3.396327e-03):7.337110e-03,(91:3.523137e-03,96:5.834089e-03):2.784792e-03):1.662146e-02):4.138667e-02,28:3.650771e-02):1.871246e-03):3.768853e-04,((9:1.266090e-02,(51:6.117950e-03,(((50:1.324638e-02,(80:2.386566e-02,(42:1.228782e-02,22:2.052436e-02):6.483860e-03):1.486909e-03):3.571943e-03,8:6.906949e-03):3.440782e-03,((7:8.610815e-03,47:1.270167e-02):4.662941e-03,(49:6.560842e-03,48:3.047527e-03):3.541842e-02):3.538716e-03):2.110778e-03):1.118896e-02):9.959175e-03,((19:9.321917e-03,(21:7.662278e-03,20:1.594463e-03):3.487006e-03):1.257829e-02,55:4.103874e-02):1.251419e-02):1.026505e-02):5.095883e-04):1.568015e-04):9.200779e-03):1.182165e-02):2.091226e-02):7.531389e-03):1.642651e-02,(14:8.485339e-02,89:1.209385e-02):2.368168e-03):2.339714e-02,73:1.577520e-02):2.737044e-04):4.215825e-03,((85:6.166873e-02,66:3.264451e-02):4.301617e-03,70:3.151292e-02):1.249568e-02):8.906097e-05):2.722757e-03,(((31:3.844932e-02,65:1.627255e-02):2.681292e-03,(((58:8.110624e-03,(((33:1.051164e-02,74:1.246077e-03):7.721017e-03,84:1.727948e-02):3.763929e-03,11:4.667626e-02):4.863273e-03):1.033208e-03,(69:2.596856e-02,68:1.991906e-03):5.928997e-02):5.448625e-03,(39:6.909988e-02,35:2.461323e-02):9.383882e-04):5.162063e-03):2.192186e-03,((44:2.651805e-02,71:3.276231e-02):2.882271e-03,81:6.033100e-02):1.967106e-02):5.782675e-03):5.827785e-04):5.938029e-03):1.785987e-04,(45:2.899351e-02,46:4.390285e-03):1.907036e-02):3.253716e-03):3.746143e-03):2.448562e-03,(((4:3.924771e-02,83:2.654351e-02):3.266142e-04,17:8.891852e-02):1.128976e-03,57:3.039221e-02):5.044792e-03):6.449699e-03,37:4.362011e-02,1:1.639199e-02);
   tree run1.10000 = [&U] (((13:2.389244e-02,32:3.458878e-02):5.507676e-03,((60:3.996910e-02,((61:2.864939e-03,59:1.278515e-02):1.573109e-02,2:2.028794e-02):2.080099e-03):3.120875e-03,83:5.193417e-02):1.496200e-03):9.705772e-04,((((57:3.303419e-02,((((((79:2.111472e-02,(66:8.854095e-03,39:4.702994e-02):3.433386e-02):2.128123e-03,(12:1.689458e-02,(((29:1.696683e-02,30:6.211315e-03):1.081560e-03,5:4.124923e-03):2.526112e-02,18:1.108764e-02):7.052314e-04):1.511099e-02):8.376995e-04,(((35:1.895332e-02,31:3.757331e-02):9.916777e-04,71:4.892894e-02):1.709971e-03,(65:1.934272e-02,(58:1.559651e-02,((33:2.605080e-03,74:3.926038e-03):1.556292e-02,84:1.727464e-02):4.630905e-03):1.298043e-02):5.267835e-05):1.475060e-02):1.084738e-04,((38:1.832515e-02,((((85:2.784388e-02,(70:5.414453e-03,(69:4.215916e-03,68:3.341600e-03):2.288928e-02):1.920559e-02):2.081278e-02,(((40:2.616347e-02,54:4.137721e-02):2.677354e-02,((14:5.377574e-02,(44:9.431472e-03,45:8.699525e-03):1.285069e-02):1.241362e-02,46:1.468452e-02):5.229406e-02):8.761419e-04,(((56:9.607512e-02,34:1.778322e-02):6.390815e-03,((9:9.252335e-03,(((19:5.026744e-03,(21:1.740216e-03,20:9.237905e-04):5.942882e-04):1.962113e-02,55:5.711797e-02):3.829918e-03,((((8:1.931179e-02,((42:6.483246e-03,(50:1.256204e-04,51:1.129191e-03):1.517028e-02):3.406600e-03,22:2.317287e-02):3.024478e-03):7.802603e-04,47:1.517399e-02):1.755753e-05,(7:2.186698e-03,(49:2.156672e-03,48:2.130971e-03):1.743045e-02):3.356851e-03):5.245112e-03,(64:5.831284e-03,3:2.220063e-02):1.175767e-02):1.183201e-04):4.263545e-03):8.683597e-03,((28:3.678759e-02,(43:9.669555e-02,((99:9.051754e-03,(95:2.347062e-02,(90:8.818648e-04,92:2.107433e-03):1.099286e-02):7.986734e-03):1.606295e-02,((91:9.643851e-03,96:9.480172e-03):1.383345e-02,(((94:3.460084e-03,93:6.050243e-03):7.587271e-03,98:3.609962e-03):1.861509e-03,97:1.996623e-02):7.612840e-04):8.927526e-03):7.805777e-02):7.268907e-03):4.937947e-03,(((87:1.365299e-02,(63:5.828195e-02,(62:1.204864e-02,(41:4.449322e-02,23:3.694804e-03):5.803063e-03):1.098592e-02):3.746284e-03):2.429277e-03,((88:2.995283e-05,(80:1.581123e-02,(78:1.614017e-02,(((76:7.244552e-03,(75:1.380501e-02,15:2.379100e-02):1.529472e-03):5.048271e-03,16:1.777751e-02):9.234805e-04,77:7.262592e-03):6.814853e-03):6.776244e-03):2.437528e-03):9.800842e-04,89:1.718568e-02):4.273877e-03):1.914162e-03,(67:2.603714e-03,82:2.300249e-03):4.084302e-02):1.904210e-02):1.924146e-03):1.758551e-03):3.615074e-03,100:2.336624e-02):1.733512e-02):3.281083e-02):4.246225e-03,(73:1.820091e-02,(6:4.758777e-03,36:3.007913e-04):1.710239e-02):7.776810e-03):8.359327e-04,81:4.369966e-02):5.374958e-03):8.004027e-05,11:2.277627e-02):5.334003e-03):4.354426e-04,(((86:1.241384e-02,53:4.614120e-02):6.135311e-03,(26:1.753671e-02,24:8.978186e-03):5.229055e-03):4.450642e-03,52:3.118571e-02):1.290030e-03):7.600448e-04,(72:2.005255e-02,((10:2.100525e-02,101:1.682065e-02):4.291208e-03,(25:9.895535e-03,27:9.574831e-03):1.081810e-02):9.874727e-04):2.419818e-03):4.399111e-03):2.814485e-03,37:5.669500e-02):1.523304e-03,4:5.286965e-02):3.628289e-03,17:1.025430e-01):2.051826e-03,1:1.620410e-02);
   tree run1.15000 = [&U] ((((4:5.011533e-02,(17:1.092391e-01,57:3.428982e-02):4.834283e-04):6.666451e-03,((((((26:9.706434e-03,27:1.738576e-02):1.618383e-02,24:1.872939e-02):9.836703e-04,25:6.497084e-03):3.107129e-03,(86:1.392305e-02,37:5.670816e-02):4.746309e-03):3.030639e-03,(((((73:1.134485e-02,(6:3.493102e-03,36:7.291455e-04):1.622186e-02):7.068385e-03,((81:4.351970e-02,(((40:2.584265e-02,(54:4.812444e-03,53:1.767783e-02):2.767295e-02):1.808895e-02,((14:4.961536e-02,46:4.531892e-03):3.674370e-03,(44:1.497585e-03,45:3.795348e-03):1.211345e-02):4.353251e-02):7.160698e-03,(100:3.448232e-02,((((9:1.523745e-02,56:7.233556e-02):2.277338e-03,34:2.193482e-02):1.138406e-03,((64:1.173759e-02,3:1.349622e-02):1.061984e-02,((((7:4.109326e-03,(49:9.954163e-03,48:2.514216e-04):1.194239e-02):7.048303e-03,47:1.332401e-02):1.235825e-04,((8:2.217465e-02,((42:4.105443e-03,(50:1.925032e-03,51:3.832610e-04):1.137221e-02):3.237895e-03,22:2.596812e-02):1.517320e-03):1.704062e-03,((21:6.514901e-05,20:5.522267e-04):3.721503e-03,19:3.219792e-03):2.041337e-02):3.648403e-03):3.585471e-03,55:5.807274e-02):2.096624e-03):7.742526e-03):4.096715e-03,((28:3.740253e-02,(43:9.831189e-02,(((99:9.349883e-03,95:3.040804e-02):7.534482e-03,(90:1.676867e-03,92:2.206186e-03):6.418328e-03):1.028885e-02,((98:5.039682e-03,(94:2.675367e-03,93:1.951641e-03):8.881031e-04):4.804444e-03,((91:6.991446e-03,96:1.501731e-02):5.045119e-03,97:1.949396e-02):1.728783e-03):2.174836e-02):6.643534e-02):5.207912e-03):3.199253e-03,(((63:6.465936e-02,(62:9.586660e-03,(41:7.067198e-02,23:1.134772e-03):8.890959e-03):6.606253e-03):1.034633e-02,((88:2.100916e-03,87:8.150402e-03):3.756045e-04,((80:2.156287e-02,(((75:9.796074e-03,15:2.581994e-02):1.013342e-03,76:6.820948e-03):3.960219e-03,(77:4.981012e-03,(16:9.015228e-03,78:8.149822e-03):7.476700e-03):5.158132e-05):6.190271e-03):4.496197e-03,89:2.223974e-02):4.395826e-03):2.971301e-04):5.798860e-04,(67:1.539010e-02,82:4.265472e-03):2.755937e-02):2.073913e-02):8.588872e-03):2.176274e-03):4.075843e-02):3.417810e-02):1.846102e-03,(85:5.709627e-02,(70:4.635893e-03,(69:5.301578e-03,68:7.412991e-03):2.807229e-03):1.393613e-02):2.116068e-02):3.919053e-03):2.223976e-03,(38:1.486616e-02,11:5.806103e-02):1.239315e-03):6.568643e-03,((66:4.734705e-03,39:2.118148e-03):4.024242e-02,79:2.285218e-02):2.495319e-03):4.805470e-04,(((12:1.615951e-02,(((30:3.614768e-03,29:9.215322e-03):9.449779e-03,5:1.333168e-02):3.147040e-02,18:6.850857e-03):3.081106e-03):1.043501e-02,(52:1.605599e-02,((65:1.956510e-02,71:7.166139e-02):4.859130e-03,((35:1.773588e-02,31:2.736055e-02):2.338602e-03,(58:2.282207e-02,((33:2.368942e-03,74:2.799096e-03):1.617262e-02,84:8.831653e-03):6.503304e-03):1.087762e-02):4.475729e-03):3.297719e-03):4.464580e-03):1.659653e-03,10:2.296140e-02):2.019818e-03):2.540155e-04):8.852994e-04,(72:2.071981e-02,101:1.239940e-02):2.475403e-04):5.321049e-03):8.810926e-03,(((61:2.951078e-03,59:1.006139e-02):2.213155e-02,2:2.007236e-02):2.788718e-03,(60:4.218663e-02,(32:3.821525e-02,83:2.991539e-02):7.370256e-03):2.522758e-03):4.745363e-03):3.809661e-03,13:4.431525e-02,1:2.085067e-02);
   tree run1.20000 = [&U] ((13:3.236845e-02,60:3.874936e-02):2.980296e-03,((((57:3.292551e-02,((72:2.499907e-02,101:1.834021e-02):4.012861e-03,(((((12:1.832947e-02,((30:1.183832e-03,29:8.413429e-03):6.834897e-03,5:1.205579e-02):2.905641e-02):1.568987e-03,18:1.199382e-02):1.513799e-02,(38:2.705501e-02,11:4.071125e-02):2.952374e-03):7.695515e-04,((85:4.821780e-02,(70:4.618773e-03,(69:7.623309e-03,68:1.168109e-02):4.547990e-03):8.711115e-03):3.601410e-02,((81:5.781402e-02,(((40:3.136598e-02,(54:6.473415e-03,53:5.899521e-03):3.010860e-02):2.646060e-02,(((44:2.295156e-03,45:1.585735e-03):2.239327e-02,14:6.763397e-02):6.377010e-03,46:1.480082e-03):3.816108e-02):1.059035e-02,(((56:8.375889e-02,9:8.610029e-03):1.311096e-03,((((((22:3.284836e-02,((21:7.414287e-05,20:1.603708e-03):4.063899e-03,19:1.320704e-03):1.710027e-03):9.853090e-03,(42:1.065943e-02,(50:3.794801e-04,51:1.950224e-03):1.816896e-02):5.846660e-03):1.648932e-03,((47:1.977033e-02,8:1.233112e-02):6.109195e-04,(7:1.804468e-03,(49:4.301071e-03,48:1.521321e-03):1.241050e-02):5.846899e-03):7.865794e-04):1.099866e-02,(64:6.107366e-03,3:1.112894e-02):1.142418e-02):4.603206e-03,55:6.530193e-02):3.968291e-03,(((28:3.692966e-02,(43:1.023455e-01,((((90:3.889039e-03,92:3.871206e-03):8.247429e-03,95:3.054905e-02):3.742213e-03,99:6.831225e-03):7.067418e-03,(((94:2.365200e-03,98:1.502573e-02):1.304966e-03,93:6.406259e-03):3.844810e-03,(97:1.633667e-02,(91:1.049703e-02,96:8.866873e-03):1.572971e-02):5.955438e-03):1.409001e-02):9.789934e-02):1.087736e-02):3.663806e-03,((((17:1.040011e-01,((23:3.984839e-03,62:8.037677e-03):4.165451e-03,63:5.740047e-02):5.305191e-03):6.254787e-03,((88:2.187037e-03,87:1.860289e-03):4.218429e-03,89:2.039681e-02):7.749544e-03):6.868070e-03,((80:1.010111e-02,(((75:1.474386e-02,76:4.744622e-03):4.879910e-03,(16:1.626269e-02,15:2.541850e-02):4.632205e-03):1.194434e-03,(78:6.142130e-03,77:4.031569e-03):1.012971e-04):1.064211e-02):8.477731e-03,41:6.450008e-02):7.243023e-04):2.252634e-03,(67:1.417593e-02,82:2.490390e-02):2.393396e-02):1.970626e-02):3.847851e-03,100:2.988558e-02):1.397117e-03):3.067293e-03):9.473772e-04,34:2.141386e-02):2.996923e-02):3.054218e-02):4.518042e-03,(73:1.882237e-02,(6:3.451972e-03,36:1.320659e-03):3.337573e-02):3.316366e-03):3.640387e-03):1.104768e-03):3.639755e-03,(((79:3.313041e-02,(((25:1.572469e-02,((26:1.842134e-02,27:1.077600e-02):1.147354e-02,24:2.405931e-02):3.824965e-04):6.865114e-03,37:5.346457e-02):4.803614e-03,86:2.098592e-02):4.845498e-03):2.591175e-03,(((65:1.926090e-02,((58:2.235130e-02,((33:3.927519e-05,74:4.372822e-03):6.085539e-03,84:8.694341e-03):4.691225e-03):1.365242e-02,(35:2.687413e-02,31:3.213611e-02):9.768977e-04):1.048239e-03):1.656830e-03,(52:1.135828e-02,71:5.663312e-02):1.152565e-03):6.953794e-03,10:2.140321e-02):7.111640e-04):6.730426e-04,(66:4.150424e-03,39:8.444303e-03):3.711288e-02):4.592795e-04):4.723969e-03):5.100817e-03):1.136861e-03,4:5.823766e-02):7.624977e-03,((61:4.416347e-03,59:1.472540e-02):1.116978e-02,2:1.607066e-02):4.719229e-03):3.093913e-04,(32:3.762109e-02,83:3.359068e-02):1.099792e-02):1.993479e-03,1:1.227643e-02);
   tree run1.25000 = [&U] ((13:1.472309e-02,60:3.567949e-03):3.438131e-02,(((32:2.955193e-02,83:3.671309e-02):1.561893e-02,((61:2.404217e-03,59:1.394854e-02):1.649621e-02,2:1.191270e-02):6.053243e-03):2.300246e-03,(57:3.484985e-02,(((72:2.033786e-02,101:2.496046e-02):1.183220e-03,((((((((40:3.883039e-02,(54:1.083119e-02,53:7.632993e-03):3.527303e-02):2.493003e-02,(46:2.048766e-03,(14:7.345826e-02,(44:8.293410e-03,45:5.125047e-03):5.815853e-03):8.014119e-03):4.734988e-02):2.891333e-03,(((((((8:1.409821e-02,((22:9.719670e-03,((21:3.443568e-04,20:2.383220e-03):3.105730e-03,19:7.132402e-04):7.363451e-03):1.186887e-02,(42:7.529045e-03,(50:1.327523e-03,51:6.288817e-04):1.329613e-02):2.796468e-03):1.667128e-03):8.587871e-04,(7:5.741968e-03,(49:3.585249e-03,48:1.343948e-03):4.679921e-03):8.922247e-03):1.421699e-03,47:1.237454e-02):1.156097e-02,(64:7.953609e-03,3:1.237025e-02):6.953620e-03):1.897775e-03,55:7.584006e-02):1.085140e-03,((28:4.280762e-02,(43:1.011020e-01,(((95:3.358493e-02,99:7.985887e-03):2.575867e-03,(90:1.387981e-03,92:1.968286e-03):1.312409e-02):1.676785e-02,((97:2.862518e-02,((94:2.480201e-03,98:1.260558e-02):1.665964e-03,93:1.755686e-03):4.835574e-03):6.745974e-04,(91:8.973133e-03,96:8.341999e-03):2.730064e-03):1.676316e-02):7.698477e-02):1.138665e-02):2.784042e-03,(((((17:3.150646e-02,((88:6.658809e-04,89:9.016210e-03):6.259163e-03,87:1.365245e-03):1.362116e-03):7.942084e-03,((23:1.073801e-02,62:6.480860e-03):9.398583e-03,63:4.573275e-02):9.432127e-03):2.460514e-03,((41:8.652062e-02,80:1.251396e-02):3.459646e-03,((78:1.555039e-02,(15:3.102188e-02,77:1.388990e-03):5.620013e-03):3.192046e-03,(16:1.996585e-02,(75:1.166797e-02,76:7.804056e-03):3.506566e-03):7.333934e-04):9.774068e-03):8.809967e-03):2.553641e-03,(67:1.416760e-02,82:1.977097e-02):1.090538e-02):2.220702e-02,100:3.070617e-02):4.688863e-03):1.396964e-03):3.071443e-03,((56:9.282321e-02,9:9.486791e-03):1.513173e-03,34:1.913919e-02):1.967779e-04):3.608536e-02):3.386048e-02,((73:2.303130e-02,(6:4.183176e-03,36:1.077237e-03):2.186577e-02):2.099887e-04,(12:2.848761e-02,(18:9.799444e-03,(5:6.391292e-03,(29:5.333263e-03,30:2.252365e-03):4.151351e-03):2.450871e-02):1.438926e-03):3.571155e-03):6.545521e-03):1.403797e-03,((38:1.812415e-02,11:3.897201e-02):5.684467e-03,((85:5.613760e-02,(70:9.484897e-03,(69:9.048857e-03,68:6.978211e-03):8.877441e-03):1.403404e-02):2.564705e-02,81:3.566268e-02):3.361258e-04):6.150226e-04):2.991982e-03,(10:3.394771e-02,((65:1.436037e-02,((35:2.488178e-02,31:3.174564e-02):1.079487e-03,(58:1.704347e-02,((33:2.227783e-05,74:4.684908e-03):1.340332e-02,84:1.306956e-02):9.778436e-03):1.269600e-02):5.207039e-03):3.600410e-03,(52:1.097013e-02,71:5.805967e-02):3.956515e-03):7.244599e-03):2.221769e-03):1.304176e-04,(86:2.073094e-02,(24:2.744284e-02,(((26:1.043312e-02,27:1.114651e-02):1.767729e-02,25:8.510173e-03):1.369357e-03,37:5.809127e-02):2.114418e-03):3.359750e-03):2.914623e-03):2.194320e-03,((66:1.330928e-02,39:2.384899e-02):2.293763e-02,79:2.084833e-02):4.885637e-03):1.255755e-03):4.482032e-03,4:4.100601e-02):1.926671e-03):3.988364e-03):7.411698e-03,1:1.843370e-02);
   tree run1.30000 = [&U] (4:3.402086e-02,((((72:2.149795e-02,101:2.436522e-02):3.646630e-03,(((((65:1.908074e-02,(35:2.877674e-02,(31:3.466627e-02,(58:2.726353e-02,((33:2.011868e-04,74:6.392555e-03):8.693821e-03,84:1.122181e-02):6.684217e-03):1.005689e-02):6.499689e-04):3.365466e-03):4.298032e-03,(52:1.795104e-02,71:5.667508e-02):5.590511e-03):8.915471e-03,(((((((((56:9.060960e-02,9:9.260554e-03):6.166537e-04,34:1.892733e-02):1.573659e-03,((((47:1.016790e-02,(7:3.063607e-03,(49:2.197983e-03,48:3.862073e-04):1.051591e-02):9.161123e-03):1.595672e-03,(8:1.154852e-02,((22:6.265519e-03,((21:1.509262e-03,20:3.176675e-04):2.062976e-03,19:2.144324e-03):3.920039e-03):1.859453e-02,(42:3.459584e-03,(50:2.431796e-03,51:1.445740e-03):1.657839e-02):4.135864e-03):6.309721e-04):1.417032e-03):8.392827e-03,(64:7.763934e-03,3:1.167869e-02):1.376711e-02):1.065265e-03,55:6.753108e-02):5.522567e-03):2.004804e-04,(((43:9.869095e-02,((99:1.971345e-02,(95:3.124706e-02,(90:7.809611e-04,92:2.702416e-03):3.911120e-03):8.688253e-03):2.154613e-03,((98:1.205518e-02,(94:1.727879e-03,93:5.248471e-04):2.785536e-03):5.437110e-03,(97:1.323554e-02,(91:2.496884e-03,96:8.485378e-03):9.037014e-03):3.862229e-03):9.652102e-03):7.902577e-02):1.456169e-02,(41:8.194710e-02,(80:1.487164e-02,((67:3.883251e-03,82:3.187307e-02):2.787198e-02,((((23:1.201118e-02,62:5.911283e-03):1.549984e-02,63:5.619484e-02):1.083986e-02,(17:3.210433e-02,((89:1.722918e-02,88:3.518052e-03):1.232714e-03,87:8.838763e-04):1.162795e-02):6.197171e-03):5.869032e-03,(((77:4.747317e-03,(75:1.068380e-02,76:5.397626e-03):8.397161e-03):9.361970e-04,(78:9.765121e-03,16:1.099450e-02):5.297962e-03):2.804659e-03,15:3.050035e-02):8.123913e-03):1.430466e-03):3.657592e-03):1.831504e-02):2.762607e-03):3.384718e-03,(100:3.003451e-02,28:3.842514e-02):3.023278e-04):5.009774e-03):4.790910e-02,((40:2.778435e-02,(54:5.921561e-03,53:6.662349e-03):3.745101e-02):2.973275e-02,(14:6.188369e-02,((44:4.915385e-03,45:6.202326e-03):1.684228e-02,46:7.067921e-03):3.780133e-03):4.489788e-02):5.697760e-03):3.598717e-02,(73:1.549244e-02,((6:2.357512e-03,36:4.959511e-04):2.287753e-02,(12:1.827185e-02,(18:1.917981e-02,(5:4.608879e-03,(29:4.985011e-03,30:4.379757e-03):9.528105e-03):2.288614e-02):1.455019e-03):3.018868e-03):1.683457e-03):1.198548e-03):9.295882e-04,81:4.303540e-02):1.647805e-03,(38:1.055865e-02,11:1.819541e-02):1.302639e-02):9.403732e-04,(85:4.102714e-02,(70:4.122651e-03,(69:3.059520e-03,68:6.913500e-03):4.125509e-03):1.763217e-02):3.397677e-02):5.089002e-03):1.006567e-04,10:3.451287e-02):2.097050e-04,(((66:1.670384e-02,39:3.324948e-02):1.173556e-02,79:2.941400e-02):3.297515e-03,(86:1.788564e-02,((37:4.847411e-02,24:2.148567e-02):2.416493e-03,(25:9.412533e-03,(26:1.646215e-02,27:7.778946e-03):8.147086e-03):1.283401e-03):6.768015e-03):5.613153e-03):3.362195e-04):1.445827e-03):3.921516e-03,57:3.391330e-02):3.917006e-03,((32:2.990705e-02,83:3.583757e-02):1.247151e-02,(((61:5.062134e-03,59:1.272338e-02):1.411261e-02,2:2.006065e-02):9.314567e-03,(13:4.713846e-03,60:1.481820e-03):2.597738e-02):2.474998e-04):3.077767e-03):1.209808e-02,1:9.930140e-04);
   tree run1.35000 = [&U] ((32:2.905836e-02,83:3.410399e-02):1.189899e-02,(((13:1.297861e-02,60:5.041359e-03):2.064099e-02,((61:5.769964e-03,59:1.689009e-02):1.609148e-02,2:1.636913e-02):7.082480e-03):3.613570e-03,((((72:1.913845e-02,101:1.481790e-02):2.167592e-03,((79:2.548620e-02,(((73:1.822392e-02,((6:2.897302e-03,36:6.675767e-04):2.794488e-02,(12:1.306047e-02,(18:1.122914e-02,(5:8.485387e-03,(29:7.038434e-03,30:1.090546e-03):5.293817e-03):2.254310e-02):5.872726e-03):5.795857e-03):1.402642e-03):3.131952e-03,(((40:2.561353e-02,(54:5.409993e-03,53:4.014470e-03):3.234573e-02):2.603019e-02,(((41:7.142380e-02,100:2.161913e-02):2.378446e-03,((55:6.505708e-02,((64:7.479503e-03,3:1.497892e-02):1.188170e-02,(47:1.421862e-02,((8:1.112545e-02,((22:1.221103e-02,((21:2.582225e-03,20:3.936557e-04):4.635428e-03,19:9.483285e-05):7.452704e-03):1.389020e-02,(42:2.130347e-03,(50:8.315304e-04,51:2.286754e-03):1.597104e-02):4.063243e-03):3.898664e-03):4.836571e-03,(7:1.800455e-03,(49:3.758630e-03,48:4.752939e-03):9.492267e-03):4.161639e-03):9.293687e-04):1.409591e-02):1.502345e-03):2.237776e-03,(34:2.246772e-02,(9:8.122560e-03,56:8.420673e-02):1.015715e-03):1.775067e-03):2.462783e-03):9.522843e-05,(((43:9.380094e-02,((99:1.335051e-02,(95:2.028155e-02,(90:3.985460e-04,92:3.329177e-04):1.098579e-02):9.138476e-03):5.621901e-03,(((98:3.120702e-03,(94:1.723138e-03,93:2.381844e-03):2.078125e-03):2.417569e-03,(91:4.592431e-03,96:8.418738e-03):7.839428e-03):5.170001e-03,97:2.934251e-02):1.414557e-02):7.865292e-02):1.175536e-02,28:3.563225e-02):2.984476e-03,(80:1.383659e-02,((((((23:9.913587e-03,62:3.917664e-03):1.300129e-02,63:4.927526e-02):7.656670e-03,17:4.872920e-02):4.612657e-04,((89:1.728976e-02,88:2.312922e-03):3.795549e-03,87:2.547716e-04):1.173783e-02):2.850492e-03,(((78:1.397962e-02,16:1.674731e-02):6.898528e-03,(77:8.124353e-03,(75:1.231008e-02,76:5.749205e-03):4.363280e-03):1.480160e-03):7.490739e-03,15:2.700296e-02):3.241791e-03):4.455623e-03,(67:1.325838e-02,82:2.552059e-02):9.668734e-03):5.754903e-03):1.737595e-02):2.322406e-03):4.396511e-02):6.873884e-04,(46:4.285836e-03,((44:5.970832e-04,45:4.574808e-03):1.319762e-02,14:6.417179e-02):2.316084e-03):4.775815e-02):3.879978e-02):1.239872e-03,(((38:5.375898e-03,11:1.177616e-02):2.247419e-02,81:6.247348e-02):2.452052e-04,(85:3.952412e-02,(70:8.209960e-03,(69:7.717287e-03,68:4.958751e-03):6.361608e-03):1.995261e-02):3.273204e-02):8.977045e-04):2.991883e-03):2.565788e-03,((((71:5.459880e-02,52:1.779010e-02):3.649182e-03,(65:1.990697e-02,(31:3.184822e-02,((58:1.202276e-02,((33:7.609872e-04,74:3.179863e-03):1.812231e-02,84:2.361240e-02):2.493702e-03):1.024793e-02,35:1.926971e-02):1.553611e-03):3.627382e-03):3.762781e-03):4.175120e-03,(10:3.609177e-02,(66:3.755766e-03,39:3.053574e-02):3.232319e-02):5.654122e-03):2.356192e-03,(((24:1.961856e-02,37:4.415335e-02):8.284718e-03,((26:1.293026e-02,27:9.835659e-03):7.454619e-03,25:1.041085e-02):1.989801e-03):3.046693e-03,86:1.937129e-02):3.225051e-03):4.347397e-04):1.076960e-03):5.435154e-03,57:3.267089e-02):1.428068e-03,4:3.277451e-02):4.620227e-03):1.782417e-03,1:1.430508e-02);
   tree run1.40000 = [&U] (((((59:1.819873e-02,61:2.412437e-03):1.987377e-02,2:2.042122e-02):5.999292e-03,((60:1.356642e-02,13:6.830740e-03):3.134073e-02,(83:2.980269e-02,32:3.646196e-02):1.267623e-02):4.310655e-03):3.380273e-03,(((((66:4.194011e-02,(11:4.847269e-02,10:2.176835e-02):6.250578e-03):1.075464e-03,((((31:3.328956e-02,(35:1.825517e-02,79:2.226141e-02):1.170213e-02):7.302966e-05,(((74:5.420859e-03,33:7.388681e-04):1.494551e-02,84:1.987050e-02):1.133936e-02,58:2.230412e-02):9.157791e-03):1.965274e-03,65:1.503893e-02):1.978329e-03,52:1.342921e-02):5.038899e-03):5.021561e-04,((((81:3.391478e-02,(85:3.248320e-02,(70:5.435247e-03,(69:7.146304e-03,68:6.915106e-03):8.208864e-03):2.185499e-02):1.896881e-02):7.606805e-03,38:1.626970e-02):2.967124e-04,((39:3.395602e-02,((((28:3.492527e-02,(((((((88:3.573194e-03,(89:9.351234e-03,41:7.032712e-02):1.161857e-02):2.808144e-03,87:1.430279e-03):3.118004e-03,80:1.586480e-02):1.126157e-02,(((15:2.137679e-02,17:2.217579e-02):3.691782e-02,((77:7.809196e-03,((76:7.654787e-03,75:1.399514e-02):4.286126e-03,78:1.209268e-02):1.233650e-03):9.691794e-04,16:1.288735e-02):4.271676e-03):1.006606e-02,((62:1.032335e-02,23:1.554573e-02):9.842866e-03,63:5.238537e-02):6.630595e-03):1.374904e-03):2.119061e-03,67:4.410463e-02):2.330165e-03,82:3.539680e-02):1.987289e-02,(55:7.669752e-02,((((99:1.391225e-02,95:2.052894e-02):3.584661e-03,(92:1.443612e-03,90:5.625541e-04):1.211191e-02):3.220289e-02,(((91:3.049251e-03,96:1.293527e-02):1.047286e-02,(98:1.108642e-02,(93:1.112712e-03,94:4.875300e-03):3.152163e-03):7.597705e-03):1.267364e-03,97:1.264807e-02):2.035823e-02):7.514127e-02,43:1.006602e-01):3.608397e-03):6.319795e-03):6.171917e-03):1.719140e-03,(((64:8.287590e-03,3:1.187311e-02):1.126980e-02,(47:2.162515e-02,((7:2.245750e-03,(48:3.018796e-03,49:1.406084e-05):6.387341e-03):9.104513e-03,(8:1.534546e-02,(((50:3.274116e-03,51:2.079474e-03):1.320728e-02,42:6.066550e-03):3.774623e-03,(22:8.829379e-03,(19:3.176529e-03,(21:1.554667e-03,20:2.156112e-04):8.835609e-03):7.093333e-03):1.467511e-02):9.992971e-04):1.870571e-03):2.731082e-04):1.157713e-02):4.202951e-03,((9:1.096197e-02,56:9.841363e-02):1.718781e-03,34:2.716620e-02):6.715923e-04):6.923513e-04):2.632978e-04,100:3.142376e-02):3.990526e-02,(((44:1.154220e-02,45:4.270819e-03):6.977546e-03,(46:9.427765e-03,14:6.159458e-02):1.506456e-03):5.379008e-02,(40:2.768312e-02,(54:7.774624e-03,53:8.161856e-03):3.368473e-02):2.845003e-02):7.168304e-03):3.051652e-02):7.374219e-03,(73:2.593543e-02,(((((30:7.627061e-03,(4:3.016030e-02,29:5.732192e-03):7.507050e-04):7.192939e-03,5:9.545073e-03):2.757512e-02,18:1.290486e-02):1.716760e-03,12:1.747528e-02):1.812124e-03,(36:1.892599e-03,6:3.872826e-03):1.414257e-02):8.867935e-04):2.174263e-03):3.050713e-03):3.647236e-03,(86:1.537397e-02,(37:4.521183e-02,((24:7.558491e-03,25:3.106684e-03):1.175280e-02,(27:1.364649e-02,26:1.298226e-02):1.903866e-02):4.572274e-03):4.383354e-03):4.827990e-03):7.778850e-04):3.051061e-03,(72:1.919713e-02,101:1.666064e-02):1.330138e-03):3.224812e-03,57:3.823305e-02):7.650575e-03):4.294180e-03,71:9.194191e-02,1:1.131648e-02);
   tree run1.45000 = [&U] ((((83:3.072347e-02,32:3.042872e-02):1.571502e-02,((59:1.876100e-02,61:3.223337e-03):1.777637e-02,2:1.777784e-02):6.520504e-03):2.050038e-03,(60:8.806179e-03,13:7.289302e-03):2.582965e-02):4.539603e-03,((57:1.725322e-02,71:5.276432e-02):9.416476e-03,((101:1.881833e-02,72:2.062343e-02):4.118123e-04,(((11:5.396988e-02,10:2.244091e-02):2.214588e-03,(66:4.656817e-02,((((((74:4.220949e-03,33:3.116318e-04):1.401080e-02,84:9.260830e-03):6.869508e-03,58:2.299323e-02):3.719990e-03,((35:1.609967e-02,79:3.439232e-02):8.643729e-03,31:4.285009e-02):1.038259e-03):1.435077e-03,65:1.709792e-02):4.275941e-03,52:2.409599e-02):2.880420e-03):1.083350e-03):2.587659e-03,(((37:5.018220e-02,86:1.622890e-02):6.852881e-03,((24:6.922755e-03,25:5.793803e-06):1.797306e-02,(27:2.663571e-02,26:1.406111e-02):9.753192e-03):5.521884e-03):1.609617e-03,(((81:3.496262e-02,(85:3.439520e-02,(70:9.874721e-03,(69:7.367097e-03,68:6.525673e-03):1.757462e-03):2.150123e-02):1.772584e-02):4.765587e-03,((39:5.991153e-02,(((46:1.043305e-02,(44:1.690842e-02,45:5.133671e-03):6.656995e-03):6.881362e-03,14:7.649951e-02):5.129339e-02,((40:3.336896e-02,(54:1.284581e-02,53:5.295367e-03):2.752108e-02):3.425543e-02,(((56:1.041863e-01,9:9.100911e-03):1.855462e-03,34:2.058496e-02):1.078241e-03,(100:3.208130e-02,((((64:7.272017e-03,3:1.244671e-02):1.014798e-02,((47:2.229328e-02,(8:1.350143e-02,(((50:3.375274e-03,51:2.309941e-04):1.114418e-02,42:4.554216e-03):5.287099e-03,(22:3.619916e-03,(19:3.021214e-03,(21:2.198656e-03,20:3.300446e-03):6.841446e-03):1.579854e-02):2.244761e-02):3.174075e-03):6.995100e-04):3.214789e-04,(7:2.025101e-03,(48:4.735033e-04,49:1.843363e-03):9.276665e-03):1.291716e-02):1.267929e-02):4.041283e-03,28:3.621185e-02):1.073556e-03,((67:4.098755e-02,((82:4.215771e-02,((((76:1.012193e-02,75:1.229986e-02):5.414489e-03,16:1.328551e-02):1.417352e-03,(77:5.975668e-03,(78:8.931559e-03,(15:2.023042e-02,17:2.827105e-02):9.941475e-03):1.065726e-03):9.147212e-04):1.310226e-02,((62:8.693461e-03,23:1.829564e-02):9.535635e-03,63:5.400387e-02):1.914718e-02):2.595347e-04):5.097016e-04,(((88:4.002045e-03,(89:1.517866e-02,41:7.249995e-02):2.262687e-03):9.239608e-03,87:6.724503e-03):1.087049e-02,80:1.306437e-02):3.948785e-03):3.628663e-03):2.039824e-02,(55:7.906717e-02,(((99:1.340909e-02,(95:2.883262e-02,(92:1.464636e-03,90:2.086727e-03):4.467350e-03):9.885563e-03):8.591785e-03,((91:1.029578e-02,96:1.003298e-02):4.210783e-03,(((94:2.313106e-03,93:3.596062e-03):2.234344e-03,98:1.252321e-02):1.657906e-03,97:1.037681e-02):1.716816e-03):1.179742e-02):7.031625e-02,43:1.280296e-01):9.770527e-03):2.471088e-03):2.224225e-03):2.622316e-03):1.070013e-03):3.785622e-02):4.103795e-03):3.398811e-02):6.644298e-03,(73:2.267208e-02,(((18:1.030075e-02,(5:6.546046e-03,((4:2.697812e-02,30:7.755120e-03):2.753421e-03,29:5.039561e-03):9.027962e-03):2.914877e-02):2.262594e-03,12:2.678170e-02):3.983988e-03,(36:5.258796e-04,6:2.639523e-03):2.006146e-02):4.447708e-03):1.859224e-03):5.738732e-03):1.615780e-04,38:2.355066e-02):3.182925e-03):1.270853e-03):1.332207e-03):4.332263e-03):3.806991e-03,1:1.418827e-02);
   tree run1.50000 = [&U] ((((101:1.936434e-02,72:1.491762e-02):1.735229e-03,(((10:3.176258e-02,(79:2.454770e-02,(66:1.393902e-03,39:3.162541e-02):2.121294e-02):1.829953e-02):2.994308e-03,(52:1.048939e-02,(65:1.623965e-02,((58:1.132468e-02,((33:3.652894e-05,74:5.812546e-03):7.588155e-03,84:1.837142e-02):7.206352e-03):1.066444e-02,(35:2.508201e-02,31:3.100445e-02):2.564894e-03):3.958903e-03):1.408609e-03):5.105925e-03):1.446850e-03,((86:1.773536e-02,(71:5.638306e-02,(24:2.367305e-02,(((26:7.050137e-03,27:1.363567e-02):7.409246e-03,25:1.650716e-02):3.503074e-03,37:4.056814e-02):6.427513e-03):7.461139e-04):3.663461e-03):5.654237e-04,((73:2.122459e-02,(((18:3.612463e-03,((5:9.395221e-03,(29:3.204827e-03,30:3.109444e-03):1.176505e-02):4.919616e-03,4:3.428037e-02):2.653917e-02):1.167365e-03,12:1.776520e-02):7.761741e-04,(6:4.474953e-03,36:3.180185e-05):1.867846e-02):1.698103e-03):3.821854e-03,(((((14:7.070133e-02,((44:1.088957e-03,45:8.463528e-03):1.556390e-02,46:2.302951e-03):3.218234e-03):6.006662e-02,(40:2.759634e-02,(54:2.237002e-03,53:1.283891e-02):2.482579e-02):3.003151e-02):6.404444e-03,(((((9:7.076552e-03,56:9.034029e-02):7.459325e-04,34:1.893550e-02):1.614913e-03,((((41:3.609299e-02,47:7.800837e-03):7.507723e-03,(7:9.770850e-03,(49:5.017281e-04,48:5.662052e-04):5.362232e-03):1.456567e-02):3.957230e-04,(8:1.530189e-02,((22:1.124407e-02,((21:3.405285e-06,20:1.520175e-03):1.751512e-03,19:6.091394e-04):6.938592e-03):1.274256e-02,(42:6.483123e-03,(50:1.746665e-03,51:7.857636e-03):1.141946e-02):5.039402e-03):4.612423e-03):1.960651e-03):5.553046e-03,(64:9.561549e-03,3:9.264791e-03):1.033911e-02):6.045042e-03):4.409578e-03,((28:3.369085e-02,(43:1.044595e-01,((99:5.371427e-03,(95:4.528843e-02,(90:5.313839e-04,92:2.195058e-03):4.093142e-03):1.665527e-02):9.616648e-03,((91:6.493639e-03,96:6.032656e-03):9.015419e-03,((98:9.706245e-03,97:3.374826e-03):2.636148e-03,(93:5.033124e-04,94:5.945625e-03):4.049948e-03):3.639712e-03):1.029896e-02):6.785614e-02):1.346184e-02):2.910239e-03,(100:2.590591e-02,55:7.513604e-02):2.975029e-03):1.635802e-03):2.105531e-03,(80:2.360480e-02,((87:2.373364e-03,(89:1.484848e-02,88:1.991301e-03):2.088855e-03):6.144454e-03,(((23:1.322147e-02,62:2.862898e-03):1.594523e-02,63:4.012001e-02):7.382654e-03,(((67:3.449572e-03,17:1.897892e-04):2.789389e-02,((((75:1.424587e-02,76:8.325178e-03):3.449063e-03,(15:2.996904e-02,16:1.367728e-02):3.449444e-04):1.317983e-03,77:6.378869e-03):2.469236e-03,78:5.254417e-03):9.622710e-03):2.476195e-03,82:2.507998e-02):4.430305e-04):8.801837e-04):1.415140e-02):1.925442e-02):3.828017e-02):3.432949e-02,(11:5.129128e-02,38:1.451243e-02):1.826491e-03):2.036502e-03,((85:3.804928e-02,((69:6.558288e-03,68:9.465623e-03):4.934061e-03,70:3.985803e-03):1.663003e-02):2.731928e-02,81:4.416359e-02):4.586537e-04):4.876360e-03):4.425074e-03):2.879037e-03):1.253855e-03):3.671561e-03,57:3.338684e-02):5.502384e-03,(((13:1.985994e-02,60:4.311080e-02):1.996573e-02,(32:3.151207e-02,83:3.544730e-02):1.477940e-02):2.216054e-05,((61:3.555399e-03,59:9.879338e-03):1.763697e-02,2:1.883397e-02):5.998180e-03):9.076864e-04,1:2.048782e-02);
   tree run1.55000 = [&U] ((((61:3.772806e-03,59:2.465308e-02):1.792647e-02,2:2.470822e-02):7.631715e-03,((13:2.813444e-03,60:2.146855e-02):2.717024e-02,(32:3.293447e-02,83:3.721746e-02):9.064347e-03):2.380671e-03):1.465933e-03,(((101:2.263343e-02,72:2.393896e-02):1.779241e-03,(((((85:3.709529e-02,((69:6.607889e-03,68:5.617203e-03):2.928090e-03,70:1.426452e-02):1.734004e-02):2.372161e-02,38:1.363948e-02):4.629373e-04,((81:4.706918e-02,11:3.777017e-02):3.866548e-03,(((((34:1.846074e-02,(9:1.375471e-02,56:8.807524e-02):4.681606e-04):5.926768e-04,(((((8:1.466466e-02,((22:7.509373e-03,((21:6.457844e-04,20:3.829134e-04):1.995335e-03,19:1.180105e-03):1.114286e-02):1.461135e-02,(42:4.186905e-03,(50:8.898644e-04,51:4.315839e-04):1.088268e-02):5.153960e-03):2.123572e-03):1.240257e-03,(7:1.089878e-02,(49:2.329949e-03,48:3.533624e-04):4.505628e-03):7.357174e-03):7.879781e-04,(41:3.625157e-02,47:6.017594e-03):5.921676e-03):1.005936e-02,(64:6.685042e-03,3:9.032501e-03):7.975730e-03):5.174709e-03,((100:2.353223e-02,((((87:2.426536e-03,(88:2.043242e-03,89:1.293647e-02):1.173673e-03):8.106189e-03,80:1.946011e-02):2.357230e-03,(((67:1.394446e-02,17:4.967869e-03):2.455037e-02,(((75:9.767982e-03,76:6.423220e-03):6.484312e-03,16:1.333436e-02):1.601792e-03,((15:1.823624e-02,78:1.072014e-02):5.264043e-03,77:5.710196e-03):1.117433e-03):1.036117e-02):4.019059e-04,(((23:1.378900e-02,62:6.360899e-03):8.218265e-03,63:5.980271e-02):6.382654e-03,82:5.844938e-02):1.579366e-04):1.188867e-03):3.077460e-02,(55:7.325220e-02,(43:1.120660e-01,((99:2.098529e-02,(95:4.359348e-02,(90:1.270521e-04,92:1.131810e-04):8.398624e-03):5.601147e-03):2.430562e-02,(((98:6.413920e-03,(93:4.203285e-04,94:1.755093e-03):2.926294e-03):9.694323e-03,97:1.770315e-02):7.219494e-04,(91:1.204823e-02,96:1.149913e-02):7.732094e-03):9.001951e-03):6.566455e-02):4.972418e-03):5.667090e-04):2.041124e-03):8.589053e-04,28:2.706792e-02):3.555393e-03):2.243932e-03):2.867324e-02,(40:1.927066e-02,(54:1.502073e-02,53:6.096971e-03):2.999769e-02):2.833729e-02):6.862666e-04,((46:4.359470e-03,14:6.343266e-02):2.101052e-04,(44:5.964282e-03,45:4.538119e-03):1.019839e-02):6.351142e-02):4.233949e-02,(73:1.642985e-02,((12:2.171332e-02,(((30:4.088639e-03,(29:7.519917e-03,4:2.528449e-02):3.858131e-03):5.918979e-03,5:8.332137e-03):2.716202e-02,18:4.204132e-03):2.692278e-04):1.420067e-03,(6:9.158966e-03,36:4.937540e-04):2.232909e-02):3.066690e-03):4.783887e-03):1.275759e-03):2.410515e-03):8.791869e-03,((10:3.029708e-02,(79:2.203445e-02,(66:9.939591e-03,39:2.510605e-02):2.570261e-02):5.552386e-03):5.613385e-04,(52:1.193625e-02,(65:1.648363e-02,(((((33:9.313981e-05,74:3.570711e-03):1.574754e-02,84:1.791080e-02):6.369946e-03,58:1.955689e-02):4.445774e-03,35:2.445314e-02):3.139472e-03,31:3.022710e-02):3.504865e-03):1.168653e-03):5.523264e-03):2.368479e-03):4.213714e-04,((86:1.009331e-02,71:4.945122e-02):8.109591e-03,(24:2.307951e-02,(((26:1.188673e-02,27:9.870764e-03):8.754662e-03,25:2.403850e-02):9.120100e-03,37:3.955100e-02):5.928988e-03):2.159557e-03):1.280946e-03):7.486743e-04):3.639958e-03,57:3.491815e-02):5.817276e-03,1:1.914458e-02);
   tree run1.60000 = [&U] ((13:1.363579e-03,60:4.239252e-03):3.511968e-02,((((61:2.478046e-03,59:2.139101e-02):1.722658e-02,2:1.923743e-02):6.024211e-03,(((101:2.261640e-02,72:1.964051e-02):9.125176e-04,((((86:5.088617e-03,71:2.101710e-02):1.414377e-02,((25:1.033452e-02,(26:8.802240e-03,27:1.224165e-02):1.202480e-02):7.970948e-04,(37:3.983098e-02,24:1.599355e-02):4.692391e-03):6.692080e-03):1.883153e-03,((52:1.256742e-02,(65:1.735526e-02,((35:2.574619e-02,31:3.182547e-02):3.569829e-03,(((33:7.411996e-04,74:5.501539e-03):1.309092e-02,84:1.885790e-02):6.706780e-03,58:9.825760e-03):9.802117e-03):1.860645e-03):3.228629e-03):5.866450e-03,((((73:2.144025e-02,((12:1.698966e-02,((((4:3.467051e-02,30:2.716963e-03):1.421805e-03,29:2.274056e-03):9.114352e-03,5:9.385234e-03):2.817104e-02,18:1.020863e-02):6.356024e-04):1.155497e-03,(6:1.861901e-03,36:4.696497e-04):2.134042e-02):2.140236e-03):1.709036e-03,(((40:2.028967e-02,(54:7.703671e-03,53:8.062319e-03):2.520259e-02):3.513523e-02,(46:9.703035e-04,((44:4.369279e-03,45:6.449819e-03):1.132459e-02,14:6.492330e-02):3.909730e-05):7.317373e-02):4.721820e-03,(((((80:7.320269e-03,(87:1.766060e-03,(89:1.391522e-02,88:1.977753e-03):9.660952e-03):6.803846e-03):2.093821e-03,(((23:1.451815e-02,62:8.732842e-03):4.581551e-03,63:6.296500e-02):6.720160e-03,((67:5.328046e-03,17:4.811335e-03):2.720910e-02,(((77:6.958231e-03,((75:9.875673e-03,76:6.762871e-03):8.632460e-03,(15:2.432835e-02,78:9.117500e-03):8.486792e-04):2.063938e-03):3.324807e-03,16:1.958102e-02):7.322597e-03,82:3.749833e-02):9.212733e-04):1.307520e-03):2.003093e-03):3.082085e-02,((55:7.712568e-02,(43:1.179919e-01,((99:1.295137e-02,(95:3.455611e-02,(90:1.509287e-03,92:2.633553e-03):9.347603e-03):8.348033e-03):1.004969e-02,(97:1.863927e-02,((91:7.131784e-03,96:5.777755e-03):1.010409e-02,(98:1.317659e-02,(94:3.197151e-03,93:1.982692e-03):5.180376e-03):1.758958e-03):1.075923e-02):2.022449e-02):5.821288e-02):3.402672e-03):5.672435e-03,28:3.070012e-02):1.555880e-03):6.609099e-03,100:2.523070e-02):4.095916e-04,(((((41:5.195897e-02,47:8.003503e-03):5.586436e-03,(8:1.544011e-02,((22:1.367781e-02,((21:2.199677e-04,20:2.242386e-03):1.509031e-03,19:1.207041e-03):1.008258e-02):2.059295e-02,(42:3.687793e-03,(50:2.837295e-03,51:2.178916e-03):1.492954e-02):5.612760e-03):7.339332e-04):2.008145e-03):7.071975e-04,(7:4.299453e-03,(49:1.513273e-03,48:1.965147e-04):7.787897e-03):8.435298e-03):1.059128e-02,(64:7.083404e-03,3:1.629813e-02):8.397476e-03):8.070671e-03,(34:1.943692e-02,(9:1.175189e-02,56:9.273254e-02):1.015117e-03):2.745337e-03):1.169509e-03):3.018944e-02):2.766841e-02):2.155104e-03,81:5.081893e-02):3.068039e-04,((85:3.905684e-02,((69:1.283366e-02,68:4.714517e-03):1.525773e-03,70:1.301367e-02):2.569262e-02):2.538365e-02,(11:1.850222e-02,38:5.773689e-03):2.461360e-02):3.344440e-04):5.121243e-03):2.172963e-03):1.025714e-03,((79:2.921502e-02,(66:4.400085e-03,39:1.495251e-02):3.136368e-02):1.660193e-03,10:2.047510e-02):2.176262e-03):1.201296e-03):5.192359e-03,57:3.597790e-02):6.944039e-03):3.158324e-04,(32:3.467600e-02,83:3.051631e-02):1.203632e-02):1.917147e-03,1:2.100546e-02);
   tree run1.65000 = [&U] ((((61:2.569356e-03,59:2.217921e-02):1.192142e-02,2:1.994628e-02):1.132462e-02,((13:8.216681e-03,60:1.306273e-02):2.298914e-02,(32:3.648559e-02,83:2.591536e-02):7.728947e-03):6.948798e-03):1.549475e-03,(((((((86:4.551700e-03,71:4.566336e-02):2.099089e-02,(24:2.115972e-02,((25:1.588630e-02,37:5.819966e-02):5.074967e-04,(26:1.059970e-02,27:1.269272e-02):9.172999e-03):5.628957e-03):3.305094e-03):2.571179e-03,(52:1.249926e-02,(65:1.852771e-02,((31:3.009219e-02,35:2.314502e-02):4.714029e-04,(((33:8.186516e-07,74:4.678043e-03):1.528406e-02,84:2.609862e-02):6.279881e-03,58:2.105596e-02):9.999815e-03):2.974797e-03):1.750470e-03):9.292736e-03):3.952960e-04,((79:1.997343e-02,(66:4.593279e-03,39:1.550347e-02):2.472395e-02):2.921826e-03,10:2.818835e-02):9.122226e-04):1.120094e-04,((((73:2.223026e-02,((12:1.700315e-02,((((4:3.408044e-02,30:4.016614e-03):2.032436e-04,29:1.269244e-02):9.625437e-03,5:6.057425e-03):1.841661e-02,18:1.150862e-02):1.354564e-03):2.098831e-03,(6:3.645818e-03,36:9.260085e-05):2.812453e-02):2.011761e-03):4.009365e-03,81:4.550546e-02):5.062401e-04,(85:4.049598e-02,((69:6.048604e-03,68:3.495512e-03):5.268087e-03,70:4.343950e-03):1.590374e-02):2.631897e-02):3.693251e-04,((11:3.381818e-02,38:1.263889e-03):2.501994e-02,((((((56:9.222562e-02,9:1.213226e-02):4.904127e-04,34:2.109224e-02):8.457628e-04,(((43:1.179020e-01,(55:6.263325e-02,((99:2.283114e-02,(95:2.703816e-02,(90:7.530470e-05,92:3.413891e-03):1.172047e-02):6.873011e-03):5.669778e-03,((91:9.027012e-03,96:5.918769e-03):8.444341e-03,(97:1.005891e-02,((94:5.684051e-03,93:7.701477e-03):2.353407e-03,98:4.999409e-03):5.587401e-03):2.057189e-04):2.133085e-02):6.175337e-02):2.833162e-04):2.658365e-03,((80:7.081319e-03,((89:1.781887e-02,88:3.319514e-03):4.523335e-03,87:2.893136e-04):5.784244e-03):3.986869e-03,((82:3.871834e-02,((67:4.760683e-04,17:7.100976e-03):2.463069e-02,((77:5.191546e-03,((75:1.352973e-02,76:3.275122e-03):2.510190e-03,(15:2.257527e-02,78:9.816533e-03):7.336025e-03):1.011248e-03):1.515804e-03,16:2.030253e-02):9.504005e-03):2.610513e-03):6.907727e-05,((23:8.713508e-03,62:9.054625e-03):1.143876e-02,63:4.661738e-02):1.547446e-02):8.316799e-04):2.509760e-02):1.082939e-03,28:3.273652e-02):7.225861e-05):1.705362e-03,(((41:3.843973e-02,47:9.751412e-03):5.553697e-03,((7:4.755672e-03,(49:1.569033e-03,48:1.009575e-03):8.074861e-03):6.986247e-03,(8:1.642160e-02,((22:4.875325e-03,((21:1.449323e-03,20:5.066821e-04):4.345994e-03,19:2.748369e-04):1.067184e-02):2.596916e-02,(42:5.171297e-03,(50:4.535811e-03,51:1.156790e-04):1.381402e-02):2.758130e-03):3.245354e-03):3.125434e-04):2.177484e-04):9.750657e-03,(64:1.290384e-02,3:5.173661e-03):8.978896e-03):1.188053e-02):1.093121e-05,100:3.515496e-02):3.095313e-02,((((44:3.229251e-03,45:3.259507e-03):1.458871e-02,14:6.768664e-02):1.912502e-03,46:2.358023e-03):4.397302e-02,(40:2.698134e-02,(54:7.311848e-03,53:6.018645e-03):3.156710e-02):3.548774e-02):7.320594e-03):3.268622e-02):5.562882e-03):6.194371e-03):2.201883e-03,(101:1.539787e-02,72:2.036421e-02):1.770071e-03):3.090546e-03,57:3.458439e-02):8.166013e-03,1:1.810568e-02);
   tree run1.70000 = [&U] (((32:3.549182e-02,83:3.090599e-02):8.755428e-03,13:3.055738e-02):2.327979e-03,((((72:2.253108e-02,(((((((73:2.293732e-02,((12:1.754395e-02,((5:7.505667e-03,((30:4.837437e-03,29:6.689515e-03):4.828146e-04,4:2.897164e-02):6.320570e-03):3.119859e-02,18:1.124452e-02):2.914527e-03):1.438380e-03,(6:1.877766e-03,36:3.268264e-04):2.677014e-02):2.007797e-03):6.455678e-03,((((28:3.503222e-02,(((((41:3.820000e-02,47:6.044015e-03):8.936059e-03,(8:1.694391e-02,((22:6.119855e-03,((21:4.521880e-04,20:6.621511e-04):4.402270e-03,19:3.316739e-03):7.817772e-03):2.127109e-02,(42:5.335777e-03,(50:4.664567e-03,51:1.225444e-03):7.597326e-03):4.507351e-03):3.348576e-03):1.237066e-03):1.220604e-04,(7:2.543946e-03,(49:1.921786e-03,48:3.090397e-03):8.122744e-03):7.440774e-03):1.015176e-02,(64:1.160025e-02,3:8.752596e-03):9.601841e-03):5.005837e-03,((56:8.187932e-02,34:2.139600e-02):1.556723e-03,9:1.097028e-02):7.441479e-03):9.264766e-05):1.263047e-03,(((43:1.216521e-01,((99:7.505997e-03,(95:2.987257e-02,(90:2.109831e-04,92:3.682183e-05):1.273694e-02):4.067388e-03):1.608103e-02,(((94:4.605351e-03,93:3.838271e-03):2.017811e-03,98:5.961460e-03):2.616822e-03,(97:1.037885e-02,(91:6.601165e-03,96:8.059322e-03):6.489840e-03):3.692561e-03):5.356478e-03):7.007662e-02):5.938736e-03,55:6.790866e-02):7.108997e-03,((80:1.740042e-02,((89:1.348718e-02,88:2.431868e-03):1.422403e-03,87:3.740724e-04):4.285419e-03):1.195394e-02,(((15:2.062586e-02,(67:2.086450e-03,17:5.854542e-03):1.378470e-02):2.025575e-02,(((((82:5.798137e-02,76:5.110744e-03):2.356345e-03,75:1.077192e-02):4.033551e-03,78:8.629020e-03):2.699250e-03,77:7.943062e-03):2.232573e-03,16:2.005811e-02):1.666914e-02):6.121141e-04,((23:2.425761e-02,62:9.342618e-03):6.984781e-03,63:4.810011e-02):1.666739e-02):3.228650e-03):1.960168e-02):3.465739e-03):1.331763e-03,100:3.428801e-02):2.224837e-02,(((44:3.443293e-03,45:5.391058e-03):2.131419e-02,(14:7.066882e-02,46:4.726432e-03):1.397864e-03):4.590876e-02,(40:3.392805e-02,(54:7.075026e-03,53:9.352063e-03):3.257114e-02):3.852097e-02):2.599761e-03):3.779132e-02):1.956559e-03,((85:3.956432e-02,(68:8.064122e-03,(70:9.316219e-03,69:1.093816e-02):2.135314e-03):2.217179e-02):1.738037e-02,81:4.695282e-02):6.496121e-03):3.115276e-04,(11:2.965845e-02,38:1.079825e-02):1.988048e-02):3.453256e-03,((86:1.472876e-02,71:6.154659e-02):6.698644e-03,((((26:1.149295e-02,27:1.679285e-02):1.335968e-02,37:5.775693e-02):2.072484e-03,25:2.151086e-02):8.204716e-03,24:3.001925e-02):3.265459e-03):4.609200e-03):1.614125e-04,(((66:1.717138e-02,39:2.146445e-02):3.331297e-02,10:2.572615e-02):5.006675e-03,((65:1.945545e-02,((35:2.063759e-02,31:3.483057e-02):3.253617e-03,(((33:2.390285e-06,74:2.702142e-03):1.734419e-02,84:1.929115e-02):4.347065e-03,58:2.172567e-02):3.190465e-03):4.542189e-03):2.434865e-03,(79:2.042539e-02,52:1.962710e-02):1.319120e-03):5.135422e-03):2.114577e-03):4.732970e-03,101:1.661055e-02):1.482854e-03):9.627221e-03,57:3.797200e-02):4.869885e-03,((61:3.777000e-03,59:1.493103e-02):1.056479e-02,2:2.058069e-02):1.206257e-02):1.962907e-03,60:5.457705e-02):1.383504e-03,1:1.842223e-02);
   tree run1.75000 = [&U] ((((((((((((((33:1.390154e-03,74:4.415407e-03):1.392624e-02,84:1.930392e-02):9.097224e-03,58:1.028861e-02):1.036141e-02,(31:3.324572e-02,35:2.177254e-02):2.255471e-03):1.188248e-03,(65:1.417293e-02,79:1.878013e-02):1.949668e-03):1.504555e-03,52:1.914063e-02):7.587704e-03,(10:2.659399e-02,(66:7.952807e-03,39:1.202002e-02):3.528259e-02):6.981318e-06):1.686036e-03,((((((40:3.308711e-02,(54:1.163112e-02,53:9.120265e-03):3.415391e-02):3.476686e-02,(14:6.658148e-02,(46:9.917946e-04,(44:1.146451e-03,45:1.178242e-02):1.112263e-02):5.112799e-03):4.334820e-02):3.215756e-03,(((34:3.092784e-02,(56:7.984988e-02,9:9.048006e-03):5.458673e-04):2.488922e-03,((28:3.416392e-02,(((43:1.186368e-01,((((90:4.761444e-05,92:1.220099e-03):1.124852e-02,95:4.459393e-02):7.764419e-03,99:5.345448e-03):1.800680e-02,(((91:6.365077e-03,96:1.346312e-02):6.295813e-03,97:1.456631e-02):2.300416e-03,((94:5.163737e-03,93:5.828942e-03):1.090902e-03,98:3.441880e-03):2.979435e-03):2.300925e-02):8.899544e-02):7.466937e-03,55:7.497035e-02):6.447128e-03,((80:1.662721e-02,((88:2.234309e-03,89:1.293422e-02):1.001757e-03,87:3.216661e-03):6.164604e-03):6.346517e-03,(((15:2.011463e-02,(67:1.218961e-02,17:1.111778e-02):1.974990e-02):8.131045e-03,(((78:7.409437e-03,(75:1.312699e-02,(82:4.279287e-02,76:7.728611e-03):4.033696e-03):5.439256e-03):2.154417e-03,77:6.309120e-03):1.932375e-03,16:1.393390e-02):1.634895e-02):3.319088e-03,((23:1.294152e-02,62:8.932988e-03):1.245028e-02,63:5.261759e-02):8.379057e-03):2.439399e-04):2.723479e-02):6.553557e-03):2.910424e-03,100:3.343815e-02):1.048949e-03):1.210274e-03,(((8:1.652394e-02,((22:2.793426e-03,((21:5.563979e-04,20:1.814506e-03):2.592734e-03,19:1.336856e-04):7.374656e-03):2.037708e-02,(42:6.095148e-03,(50:1.249828e-03,51:1.795283e-03):1.426405e-02):5.645535e-03):2.800939e-03):1.775765e-03,((41:3.558117e-02,47:1.322004e-02):4.221263e-03,(7:8.923052e-03,(49:8.704707e-04,48:5.119572e-03):1.075933e-02):3.946378e-03):8.261753e-04):1.167858e-02,(64:1.104197e-02,3:1.352843e-02):1.273594e-02):6.062301e-03):2.854602e-02):3.558887e-02,(((6:3.539132e-03,36:5.341797e-04):2.379199e-02,(12:1.710911e-02,((5:8.808069e-03,(4:2.895251e-02,(30:3.845349e-03,29:5.910373e-03):1.812274e-03):9.350905e-03):2.557683e-02,18:1.302525e-02):3.360354e-03):3.035083e-03):3.086361e-03,73:1.894921e-02):4.616905e-03):2.925358e-03,((85:3.815961e-02,(70:1.097211e-02,(69:1.199586e-02,68:9.480748e-03):4.479524e-03):1.910971e-02):2.259843e-02,81:4.578906e-02):1.368416e-03):2.129126e-03,(11:2.930547e-02,38:1.149399e-02):1.215345e-02):7.041810e-03):1.693325e-04,71:8.287185e-02):4.666861e-04,((24:3.643723e-02,(((26:1.154018e-02,27:1.294673e-02):1.360425e-02,25:1.437032e-02):9.370753e-03,37:5.428880e-02):1.786007e-03):4.193049e-03,86:1.712580e-02):3.584086e-03):1.686134e-03,(101:1.521784e-02,72:1.922184e-02):4.886577e-03):2.499724e-03,57:3.703083e-02):3.317066e-03,(60:3.277780e-02,((32:3.724127e-02,83:3.013996e-02):1.300177e-02,((61:3.968014e-03,59:1.565154e-02):1.415608e-02,2:2.107580e-02):9.174003e-03):1.028181e-04):2.149224e-03):1.669864e-03,13:3.939203e-02,1:1.921826e-02);
   tree run1.80000 = [&U] (((((((((38:1.495106e-02,81:6.099449e-02):6.370500e-03,11:3.040685e-02):4.713172e-03,((((40:2.460200e-02,(54:1.380312e-02,53:7.415246e-03):2.935498e-02):2.322137e-02,((44:2.367802e-03,45:2.946306e-03):1.097292e-02,(46:2.892476e-03,14:6.556971e-02):2.178153e-03):6.838105e-02):3.119623e-03,((34:2.571958e-02,(9:6.625827e-03,56:7.918952e-02):3.049081e-03):2.134092e-03,(((((41:5.168540e-02,47:1.258507e-02):4.530199e-03,(7:5.876227e-03,(49:2.862967e-03,48:1.088737e-04):1.019578e-02):6.580084e-03):1.584821e-03,(8:1.379774e-02,((22:9.234371e-03,((21:4.945422e-03,20:1.481935e-03):6.283757e-03,19:1.070642e-03):7.732989e-03):1.851848e-02,(42:4.805518e-03,(50:1.545719e-03,51:2.351657e-03):1.083826e-02):2.938192e-03):2.856399e-03):3.264674e-03):1.084992e-02,(64:8.010067e-03,3:1.287865e-02):1.313579e-02):7.491008e-03,((28:3.362977e-02,((43:1.129386e-01,(55:7.136945e-02,((((90:4.532747e-05,92:1.909784e-04):9.652886e-03,95:2.325624e-02):6.585870e-03,99:6.636454e-03):6.697999e-03,((((94:4.230231e-03,93:2.120589e-03):5.042280e-03,98:1.916355e-02):4.789436e-03,(91:8.809153e-03,96:1.281647e-02):5.964152e-03):3.045290e-03,97:1.452150e-02):1.631211e-02):8.762188e-02):2.557478e-04):3.697554e-03,((80:1.238610e-02,((88:1.974620e-03,89:1.160113e-02):1.604276e-03,87:1.119223e-03):3.330171e-03):6.576246e-03,(((15:1.914851e-02,(67:1.080423e-03,17:8.631100e-03):1.644043e-02):1.452718e-02,((((75:1.266498e-02,(76:3.784842e-03,82:4.377752e-02):4.784565e-04):7.135289e-03,78:7.053554e-03):2.181370e-03,77:8.898851e-03):2.434336e-03,16:1.631067e-02):5.405536e-03):2.188954e-03,((23:1.273199e-02,62:8.503928e-03):5.969607e-03,63:5.009032e-02):7.976603e-03):3.500355e-03):2.074672e-02):2.188599e-03):2.550186e-03,100:4.009244e-02):1.278157e-03):1.758228e-03):3.009056e-02):3.344483e-02,((((((29:1.431333e-02,(30:4.462184e-03,4:4.376935e-02):1.749387e-03):4.177026e-03,5:8.929509e-03):2.959173e-02,18:1.195016e-02):5.544613e-03,12:1.628735e-02):1.711456e-03,(6:2.996903e-03,36:5.085226e-04):2.326756e-02):1.967031e-03,73:1.803906e-02):3.278522e-03):2.280341e-03):2.779548e-03,((85:3.317406e-02,(70:7.688670e-03,(68:1.040852e-02,69:6.141999e-03):6.506030e-03):2.298554e-02):1.867332e-02,71:8.000753e-02):4.704164e-03):3.402508e-03,((((((26:7.401462e-03,27:7.353347e-03):6.016628e-03,25:8.096074e-03):5.061894e-03,37:4.645878e-02):3.725201e-03,24:2.387395e-02):3.302541e-03,86:1.602770e-02):1.081636e-03,((10:2.531666e-02,(66:4.425882e-03,39:2.269456e-02):4.259353e-02):7.432935e-05,(79:2.058427e-02,((((31:3.193340e-02,35:2.072678e-02):2.517617e-03,(((33:2.424393e-03,74:2.268576e-03):1.325735e-02,84:2.088111e-02):4.127127e-03,58:2.212102e-02):9.346432e-03):2.680253e-04,65:2.263554e-02):9.131692e-03,52:1.822129e-02):1.400473e-03):4.961595e-03):2.531387e-04):3.775157e-04):2.418065e-03,72:2.360317e-02):1.232333e-03,101:1.933949e-02):4.575518e-03,57:2.816586e-02):3.451636e-03,((((61:4.235705e-03,59:1.493051e-02):1.349843e-02,2:1.783504e-02):4.963492e-03,60:3.156319e-02):3.069068e-03,(13:3.642946e-02,(32:3.545254e-02,83:2.869231e-02):8.373109e-03):8.500770e-04):5.157032e-03,1:1.746542e-02);
   tree run1.85000 = [&U] ((((71:7.769478e-02,((101:2.079422e-02,72:2.432875e-02):1.552800e-03,(((24:2.997804e-02,(((26:7.918983e-03,27:1.733688e-02):5.174886e-03,25:8.858377e-03):7.114255e-03,37:4.615810e-02):4.554396e-03):5.493723e-03,86:1.263179e-02):2.767966e-03,((((66:7.172427e-03,39:1.792122e-02):4.795087e-02,10:2.855778e-02):7.981881e-04,(52:1.354231e-02,(65:2.482241e-02,(((((33:1.520673e-03,74:5.854797e-03):1.546768e-02,84:5.110264e-03):7.651706e-03,58:2.183994e-02):1.347717e-02,(35:2.046342e-02,31:3.152764e-02):2.364925e-03):4.577961e-03,79:2.582088e-02):2.660050e-03):1.118874e-03):7.735156e-03):7.642450e-04,(((85:3.275254e-02,(70:7.590975e-03,(68:5.783342e-03,69:5.346230e-03):2.899163e-03):2.328674e-02):1.871838e-02,((((((30:3.634160e-03,(4:2.424418e-02,29:3.820253e-03):6.765747e-04):1.640666e-02,5:1.405571e-02):2.920070e-02,18:1.023438e-02):2.335868e-03,12:1.968889e-02):2.838847e-03,(6:5.420513e-03,36:9.458861e-04):2.245154e-02):1.007243e-03,73:1.902158e-02):8.263390e-03):1.103398e-03,(((((40:2.443108e-02,(54:1.056094e-02,53:7.321026e-03):2.621863e-02):1.780121e-02,(((44:4.639788e-03,45:3.896347e-03):9.825625e-03,14:6.286150e-02):2.725529e-03,46:4.584453e-03):5.213692e-02):8.723047e-03,((100:3.336406e-02,(((55:5.074380e-02,((80:2.246213e-02,((89:1.937514e-02,88:6.214244e-04):4.725054e-03,87:1.152636e-03):5.267481e-03):6.095275e-03,(((15:7.744154e-03,(67:7.214778e-04,17:1.094204e-02):1.735459e-02):1.648175e-02,((((82:4.159785e-02,(76:5.787120e-03,75:1.204714e-02):1.092750e-03):1.867404e-03,78:6.443370e-03):1.084538e-03,77:8.803494e-03):2.123805e-03,16:1.561797e-02):1.226970e-02):1.148587e-03,((23:1.257021e-02,62:1.435431e-03):1.026715e-02,63:4.770725e-02):9.541062e-03):4.485033e-04):2.060713e-02):2.656760e-03,(((((90:8.533363e-04,92:7.113142e-05):9.530233e-03,95:4.089642e-02):7.938932e-03,99:1.153891e-02):7.043867e-03,((((94:3.278221e-03,93:7.235599e-04):2.144486e-03,98:8.132315e-03):3.252803e-03,(91:8.212678e-03,96:8.424789e-03):1.585626e-02):3.043985e-03,97:1.433699e-02):1.185706e-02):7.975660e-02,43:1.115036e-01):9.807214e-03):9.155931e-04,28:3.320246e-02):1.904690e-03):1.995380e-03,(((((8:1.118213e-02,((22:3.126239e-03,((21:4.827735e-05,20:1.739631e-05):4.665767e-03,19:2.136843e-03):3.773635e-03):2.532806e-02,(42:5.560710e-03,(50:2.282139e-03,51:7.002695e-04):1.070055e-02):6.618844e-03):1.943161e-03):1.364378e-03,(41:5.138869e-02,47:5.761973e-03):9.390319e-03):7.296615e-04,(7:2.060973e-04,(49:5.941826e-03,48:1.389301e-03):1.048150e-02):4.092321e-03):1.529572e-02,(64:1.282761e-02,3:1.271501e-02):1.004695e-02):4.604214e-03,(56:7.818332e-02,(9:7.172716e-03,34:2.423136e-02):1.848707e-03):3.253300e-04):3.548536e-04):3.162952e-02):3.525341e-02,81:4.504168e-02):5.146600e-04,(38:1.347738e-02,11:3.002049e-02):1.072897e-02):5.499754e-04):3.098999e-03):2.845675e-03):2.181978e-03):3.614160e-06):9.170856e-03,57:2.780798e-02):3.483911e-03,(((61:3.641992e-03,59:1.368049e-02):1.140875e-02,2:2.220690e-02):5.148856e-03,(13:1.237570e-02,60:2.346897e-02):1.698123e-02):9.491879e-04):1.984230e-03,(32:3.500207e-02,83:2.832774e-02):7.809693e-03,1:2.175853e-02);
   tree run1.90000 = [&U] ((((60:2.904029e-02,((61:6.253743e-04,59:1.331155e-02):1.507323e-02,2:2.271774e-02):5.936453e-04):5.689133e-03,13:3.854635e-02):2.762645e-04,(32:3.298691e-02,83:2.897938e-02):8.064562e-03):2.539636e-03,((71:7.654829e-02,57:3.002614e-02):5.630244e-04,((101:2.051876e-02,72:2.149415e-02):1.483275e-03,((((52:1.385384e-02,(65:1.810950e-02,(((((33:2.343714e-03,74:2.430660e-03):1.383401e-02,84:1.093892e-02):1.028875e-03,58:2.085888e-02):8.671697e-03,31:3.225289e-02):1.755321e-03,(35:2.590541e-02,79:2.164200e-02):5.372947e-03):1.463730e-03):4.426488e-03):1.053508e-02,((85:3.350597e-02,(70:7.679743e-03,(68:5.916379e-03,69:5.948915e-03):4.574432e-03):2.176059e-02):1.936114e-02,((38:8.764379e-03,11:3.506716e-02):1.375005e-02,(((73:2.102390e-02,(6:1.560794e-03,36:1.287467e-04):2.296801e-02):2.255937e-04,((((30:4.648545e-03,(4:2.810297e-02,29:5.318704e-03):1.154611e-03):1.593282e-02,5:5.169177e-03):3.106289e-02,18:1.046980e-02):4.243500e-03,12:2.025784e-02):1.212433e-03):5.715305e-03,((((40:2.597897e-02,(54:1.135070e-02,53:6.524839e-03):2.793865e-02):2.040286e-02,(14:4.560140e-02,((44:2.313302e-03,45:1.013928e-02):8.300660e-03,46:9.234943e-04):3.616411e-03):5.284262e-02):4.948117e-03,((((((((89:2.063067e-02,87:4.368047e-05):4.393870e-03,88:1.431598e-03):6.869686e-03,80:1.615429e-02):1.362648e-03,((((15:6.467226e-03,67:1.308029e-02):1.250727e-02,17:1.479098e-02):9.993701e-03,((77:7.320605e-03,((78:3.981906e-03,82:4.402956e-02):7.196450e-03,(75:1.422997e-02,76:4.161981e-03):2.503811e-03):1.010244e-03):1.356914e-03,16:1.597724e-02):1.166510e-02):1.788601e-03,((23:1.285937e-02,62:6.993306e-03):5.186195e-03,63:4.880469e-02):9.591321e-03):3.477752e-04):2.168508e-02,((((((90:8.842083e-04,92:6.428472e-04):2.914224e-03,95:3.967537e-02):4.203669e-03,99:8.917742e-03):1.403967e-02,(((91:4.958500e-03,96:9.390499e-03):2.446452e-03,97:8.829862e-03):2.422850e-03,((94:3.737054e-03,93:5.168935e-03):1.622637e-03,98:2.129202e-03):8.602039e-04):5.917285e-03):7.017342e-02,43:1.140685e-01):9.207738e-03,55:5.339036e-02):3.899956e-03):2.355478e-03,28:4.054046e-02):3.396512e-03,100:3.734159e-02):1.711262e-03,((34:2.478876e-02,(56:8.236398e-02,9:7.480362e-03):1.103952e-03):1.100239e-03,(((8:1.143936e-02,((22:3.183721e-03,((21:2.391605e-03,20:1.399177e-03):3.458266e-03,19:4.121145e-04):1.381889e-02):2.164664e-02,(42:4.629326e-03,(50:1.286595e-04,51:2.064076e-04):1.544143e-02):3.451934e-03):1.555184e-03):1.943260e-03,((7:1.794241e-03,(49:4.003821e-04,48:3.647437e-04):1.691074e-02):3.014088e-03,(47:8.907920e-03,41:4.545165e-02):3.913149e-03):5.392028e-05):6.648932e-03,(64:1.250953e-02,3:1.169090e-02):1.253086e-02):6.917032e-03):1.868710e-03):3.103443e-02):2.652344e-02,81:3.676431e-02):4.070874e-03):1.151250e-03):9.732660e-05):3.237308e-03):1.640355e-04,(((((26:1.018374e-02,27:7.026576e-03):8.786135e-03,25:1.194552e-02):4.992787e-03,37:4.721990e-02):3.320239e-03,24:2.196088e-02):2.094837e-03,86:1.666375e-02):2.810095e-03):1.340785e-03,((66:1.867829e-02,39:4.058151e-02):2.423644e-02,10:2.921471e-02):3.334828e-04):8.311142e-04):8.224570e-03):5.645913e-03,1:2.219238e-02);
   tree run1.95000 = [&U] ((((61:5.376269e-03,59:1.439516e-02):1.361617e-02,2:1.699433e-02):8.542192e-03,(60:4.538329e-02,((((101:2.293461e-02,72:2.245797e-02):1.741932e-03,(10:3.300326e-02,((((52:1.623907e-02,(((((33:1.836235e-03,74:2.716842e-03):1.514289e-02,84:1.920608e-02):7.691306e-03,58:1.626453e-02):7.091815e-03,65:2.024169e-02):2.134853e-03,(31:3.804468e-02,(35:2.895548e-02,79:1.196108e-02):3.284400e-03):5.412320e-03):1.329755e-03):8.819503e-03,((85:4.687943e-02,(70:4.910705e-03,(68:9.571252e-03,69:9.641855e-03):3.628098e-03):1.819771e-02):2.164069e-02,(((81:5.215137e-02,(((40:3.716016e-02,(54:8.063618e-03,53:8.319488e-03):3.744645e-02):2.320186e-02,((44:6.226588e-03,45:1.008310e-02):1.087833e-02,(46:8.006414e-04,14:5.605142e-02):3.722215e-04):5.574812e-02):1.780525e-02,(((34:1.946198e-02,(56:9.206139e-02,9:1.280304e-02):5.779106e-04):1.461504e-03,((((8:2.099856e-02,((22:7.169783e-03,((21:2.072576e-03,20:3.102559e-03):1.398591e-03,19:7.137186e-05):5.018825e-03):2.147752e-02,(42:7.692510e-03,(50:2.589168e-04,51:2.561332e-03):1.345232e-02):5.823694e-03):1.709419e-03):4.925034e-03,(7:2.516266e-03,(49:1.246545e-03,48:1.505505e-03):1.690004e-02):1.020679e-02):6.981850e-04,(47:1.138646e-02,41:3.898484e-02):1.172658e-02):1.408150e-02,(64:8.499469e-03,3:1.633823e-02):1.680517e-02):6.890501e-03):1.931112e-03,(100:4.173813e-02,(((((((90:5.719517e-05,92:1.404009e-03):2.320837e-02,95:2.480596e-02):3.741433e-03,99:1.525323e-02):2.443656e-02,(((91:8.313452e-03,96:6.454615e-03):7.248486e-03,((94:4.141752e-03,93:1.724073e-03):2.985805e-03,98:1.267656e-02):3.501191e-03):3.983455e-03,97:6.769485e-03):1.205497e-02):7.843554e-02,43:1.366293e-01):7.427631e-03,28:4.531363e-02):3.055724e-03,((80:1.446665e-02,(((88:4.965748e-03,89:2.305969e-02):1.104374e-03,87:3.446998e-03):8.683796e-03,((((23:1.437342e-02,62:4.017053e-03):6.500889e-03,63:5.312988e-02):1.432152e-02,((17:1.961061e-02,67:7.076552e-03):1.053446e-02,15:9.206969e-03):1.685003e-02):1.234105e-04,(((75:1.979041e-02,76:1.031319e-02):3.868803e-03,(77:9.681452e-03,(78:7.636439e-03,16:1.566433e-02):3.875802e-03):2.150052e-03):1.236923e-03,82:3.677276e-02):9.645072e-03):1.582903e-03):5.584822e-05):2.039192e-02,55:6.347908e-02):4.463484e-03):4.716659e-03):1.560994e-03):4.702283e-02):3.582637e-02):5.398036e-03,(73:1.894690e-02,((6:3.560809e-03,36:6.428744e-04):2.655249e-02,(((4:2.851638e-02,((30:2.627376e-04,29:7.859477e-03):9.009943e-03,5:1.534412e-02):4.605909e-04):2.702565e-02,18:1.065804e-02):3.003224e-03,12:1.535676e-02):2.746606e-03):6.896791e-05):6.417302e-03):9.581651e-04,(38:7.986967e-03,11:2.995576e-02):1.610267e-02):1.157838e-03):4.112805e-03):6.750454e-03,(((25:1.671175e-02,(26:1.925728e-02,27:1.184289e-02):3.177741e-03):2.873163e-03,(37:5.277950e-02,24:2.227424e-02):5.751458e-03):1.776166e-03,86:1.780206e-02):6.495328e-03):9.962872e-04,(66:3.169362e-02,39:4.323305e-02):1.327886e-02):5.784612e-04):3.489341e-03):6.278276e-03,57:3.356137e-02):1.200085e-05,71:4.416109e-02):6.253228e-03):1.079505e-03):3.917252e-03,((32:3.563879e-02,83:3.239137e-02):1.654030e-02,13:4.321369e-02):1.766825e-03,1:2.371891e-02);
   tree run1.100000 = [&U] (((((59:1.771801e-02,61:2.360360e-03):1.482083e-02,2:1.584604e-02):3.352719e-03,(71:4.722921e-02,((((((10:3.391687e-02,(11:2.785633e-03,66:1.361222e-02):2.119855e-02):3.311605e-03,((65:1.622168e-02,(((31:3.107118e-02,35:2.465890e-02):4.399282e-03,(58:1.244012e-02,((74:5.517624e-03,33:1.772746e-03):2.090087e-02,84:1.773612e-02):5.051278e-03):9.712507e-03):2.426524e-03,79:1.306160e-02):8.966574e-04):2.919612e-03,52:2.377672e-02):6.568410e-03):3.904991e-03,((39:6.548747e-02,((37:5.083273e-02,((24:3.047947e-03,25:4.676323e-03):1.508477e-02,(27:6.668766e-03,26:2.032078e-02):7.786904e-03):1.687987e-03):4.671192e-03,86:1.129001e-02):5.580522e-03):6.960790e-04,((((81:3.376679e-02,38:4.934248e-03):1.513048e-02,(((44:5.988222e-03,45:5.903194e-03):9.382441e-03,(46:1.579819e-03,14:5.804031e-02):3.614032e-03):4.568395e-02,((40:2.989182e-02,(54:5.465298e-03,53:8.590013e-03):2.745839e-02):3.460341e-02,((((56:8.586103e-02,34:1.717590e-02):2.362590e-03,9:1.146218e-02):8.268917e-04,((28:2.740599e-02,(((43:1.222912e-01,((99:9.825785e-03,(95:1.984942e-02,(92:2.030974e-04,90:8.206310e-04):1.093601e-02):7.721001e-03):8.203882e-03,((98:5.275657e-03,(94:3.952412e-03,93:1.515134e-03):3.623873e-03):4.731530e-03,(97:1.169796e-02,(91:5.751880e-03,96:1.817012e-02):3.969486e-03):3.525528e-03):9.120074e-03):8.322800e-02):6.836328e-03,(55:4.800734e-02,41:5.589851e-02):1.206437e-02):7.413430e-04,((67:2.601408e-02,80:6.574116e-03):9.381616e-03,((16:2.013284e-02,(77:1.089001e-02,(((17:2.157077e-02,15:1.023657e-02):1.395534e-02,(75:1.723262e-02,76:6.134720e-03):2.137471e-03):3.407304e-03,(82:4.178739e-02,78:2.048672e-03):1.319856e-02):1.838603e-03):1.528486e-03):1.040629e-02,(((62:1.299614e-02,23:1.565206e-02):8.149420e-03,63:3.878007e-02):6.847850e-03,((87:2.897150e-03,88:2.457408e-03):3.117043e-03,89:2.186409e-02):5.887943e-03):1.540004e-03):4.014141e-03):1.984894e-02):3.765395e-03):2.034649e-03,100:3.444818e-02):3.344697e-03):3.647437e-07,((64:7.637984e-03,3:1.311547e-02):1.210059e-02,((47:9.660038e-03,(8:1.182157e-02,(((50:4.994394e-04,51:1.366907e-03):1.602504e-02,42:7.367193e-03):3.876143e-03,(22:4.256892e-03,(19:2.990887e-04,(21:9.166066e-04,20:8.996634e-04):5.137283e-04):3.964682e-03):2.343005e-02):2.608145e-03):2.165595e-03):2.317061e-04,(7:7.922116e-03,(48:1.245490e-03,49:1.539938e-03):1.102442e-02):9.982113e-03):1.054527e-02):3.052921e-03):4.994143e-02):8.992430e-03):1.914154e-02):2.230766e-03,(85:3.841353e-02,(70:6.094696e-03,(69:7.326908e-03,68:4.594990e-03):2.923511e-03):1.609279e-02):3.146385e-02):1.345239e-03,(73:2.206048e-02,((36:2.264694e-03,6:8.285217e-04):2.346114e-02,(12:1.902475e-02,(18:1.758387e-02,(5:6.599119e-03,(29:1.602321e-02,(30:5.433154e-03,4:4.947500e-02):7.240596e-04):3.687868e-03):1.770852e-02):1.794194e-03):1.186688e-03):1.246566e-03):6.709642e-03):6.888642e-03):1.952573e-04):1.364063e-03,72:1.882833e-02):8.695959e-04,101:2.074458e-02):3.573789e-03,57:3.828320e-02):3.918910e-04):6.245009e-03):1.769029e-03,(83:2.317119e-02,32:4.135867e-02):1.871650e-02):2.777642e-03,(60:1.232972e-02,13:3.456722e-03):2.934307e-02,1:1.322982e-02);
   tree run1.105000 = [&U] ((((32:3.738618e-02,83:2.914295e-02):9.332845e-03,13:3.680803e-02):2.070202e-04,(((57:2.710711e-02,71:7.286160e-02):1.937388e-03,((101:1.456335e-02,72:1.880156e-02):2.375749e-03,((10:2.317339e-02,(66:4.961369e-03,39:4.053893e-02):3.385906e-02):5.730561e-04,(((((26:1.063066e-02,27:1.291710e-02):1.443072e-02,(24:1.680464e-02,25:6.209911e-03):7.447478e-03):1.632371e-03,37:3.862439e-02):2.522727e-03,86:1.998860e-02):2.518269e-03,((((73:1.621733e-02,((6:1.021890e-02,36:1.554934e-03):2.773976e-02,(((5:7.192624e-03,((29:6.860347e-03,4:3.525609e-02):1.891599e-03,30:1.309446e-02):1.075192e-02):1.662030e-02,18:1.100627e-02):1.766905e-03,12:2.494679e-02):4.716298e-03):4.251515e-03):4.683379e-03,(((38:1.067612e-02,11:9.259386e-03):1.803580e-02,(((40:2.396199e-02,(54:1.097903e-02,53:1.287270e-02):3.025251e-02):2.845549e-02,(14:5.984452e-02,(46:4.204131e-04,(44:9.706200e-04,45:7.346605e-03):2.332372e-02):3.838974e-03):5.154004e-02):1.088992e-02,(((((((87:1.561558e-03,(88:1.223562e-03,89:1.796669e-02):4.600951e-03):1.824227e-03,80:2.523222e-02):7.926192e-03,(((23:1.019047e-02,62:6.532614e-03):1.218790e-02,63:5.194418e-02):1.757147e-02,((82:4.332963e-02,((77:8.600146e-03,(78:1.514175e-02,(75:1.263765e-02,76:9.259298e-03):4.003311e-03):3.128261e-03):2.109602e-03,16:1.425080e-02):5.758008e-03):1.212933e-02,((17:1.801831e-02,67:2.116663e-02):5.683928e-03,15:1.867398e-02):1.320554e-02):4.386377e-03):9.674038e-04):2.799438e-02,((((99:5.866824e-03,((90:1.971808e-03,92:8.667960e-03):1.561379e-02,95:4.334181e-02):5.476659e-03):5.622760e-03,(((91:4.946044e-03,96:9.310712e-03):9.916635e-03,97:2.858308e-02):3.391703e-03,((94:2.854717e-03,93:4.563176e-03):2.158485e-03,98:4.930623e-03):9.794787e-04):2.465545e-02):8.557956e-02,43:1.076122e-01):5.494548e-03,55:5.137087e-02):2.020900e-03):1.285162e-03,28:3.653395e-02):1.071145e-03,((34:2.018103e-02,(9:6.875232e-03,56:7.552520e-02):3.380299e-03):4.311780e-03,(((47:1.402804e-02,41:3.268533e-02):2.074972e-03,((7:2.673051e-03,(49:3.422009e-04,48:5.873773e-04):1.298011e-02):8.189875e-03,(8:1.117881e-02,((22:1.406487e-02,((21:5.030344e-03,20:2.711928e-03):5.312704e-03,19:3.134834e-03):7.266549e-03):9.670006e-03,(42:5.081254e-03,(50:1.271752e-03,51:6.604117e-04):8.228705e-03):3.943269e-03):1.112722e-03):2.164719e-03):3.020078e-04):9.890027e-03,(64:1.073948e-02,3:1.364236e-02):1.250433e-02):4.783450e-03):4.110707e-03):1.078845e-03,100:2.947303e-02):2.779793e-02):3.235590e-02):1.851269e-03,(85:2.855214e-02,(70:7.007097e-03,(68:5.613825e-03,69:8.419380e-03):5.862418e-03):1.231061e-02):2.165520e-02):9.115910e-04):8.329339e-04,81:5.165803e-02):1.139555e-03,(52:1.703866e-02,(65:1.638072e-02,((31:3.078791e-02,(35:2.328938e-02,79:1.084570e-02):3.907345e-03):1.936479e-03,((84:1.238813e-02,(33:2.954905e-03,74:3.940725e-03):1.172900e-02):6.401594e-03,58:1.709780e-02):9.547333e-03):2.137677e-03):3.078884e-03):6.180829e-03):1.500008e-03):1.193822e-03):3.497850e-03):3.428157e-03):9.964279e-03,((61:5.667138e-03,59:1.265707e-02):1.019594e-02,2:1.526925e-02):3.794419e-03):4.310789e-04):7.064353e-03,60:6.451517e-02,1:1.635036e-02);
   tree run1.110000 = [&U] (13:4.031501e-02,(((71:4.991316e-02,57:3.242502e-02):4.042765e-04,((101:1.394438e-02,72:2.294260e-02):1.838281e-03,(10:2.385149e-02,((66:3.402327e-03,39:2.101957e-02):3.871040e-02,(((52:1.705761e-02,(81:5.251210e-02,(65:1.697223e-02,(((35:2.397087e-02,79:2.530060e-02):6.538442e-03,31:3.168883e-02):1.287380e-03,((84:1.008058e-02,(33:8.216961e-04,74:2.412430e-03):1.996312e-02):1.299253e-03,58:1.531194e-02):6.859792e-03):1.992695e-03):5.025824e-04):1.060044e-03):3.687960e-03,((73:1.847014e-02,((6:1.148115e-02,36:1.013002e-03):2.440266e-02,(((5:7.095683e-03,((4:3.129863e-02,29:6.334304e-03):1.792520e-03,30:1.186784e-02):6.236124e-03):1.828870e-02,18:1.132833e-02):5.195059e-03,12:1.084317e-02):2.036610e-03):1.434611e-03):8.989354e-03,((85:5.351599e-02,(70:7.672944e-03,(68:5.282158e-03,69:1.428924e-02):6.721218e-03):1.451423e-02):1.711425e-02,((((100:3.033547e-02,(((((88:1.991490e-03,(89:1.611709e-02,87:2.948748e-03):8.026460e-04):7.978984e-03,80:2.597056e-02):2.210288e-03,(((23:1.288186e-02,62:3.302303e-03):1.087742e-02,63:3.910146e-02):1.138636e-02,((16:2.110547e-02,(((82:3.800628e-02,(75:1.399752e-02,76:9.653570e-03):1.177357e-03):3.325747e-03,78:1.430694e-02):8.352516e-04,77:4.776051e-03):1.406305e-03):9.555309e-03,((67:2.769454e-03,17:9.322032e-03):1.235580e-02,15:1.068775e-02):1.904532e-02):1.887862e-03):2.933217e-03):3.509096e-02,(55:5.287409e-02,(((99:1.363295e-02,((90:7.130339e-04,92:6.961203e-04):5.033445e-03,95:3.758167e-02):4.339376e-03):1.405623e-02,(((97:1.708656e-02,98:7.629895e-03):2.071413e-03,(94:4.864710e-03,93:8.035266e-04):9.851757e-04):6.374779e-03,(91:1.056692e-02,96:9.583163e-03):3.901090e-03):1.912922e-02):8.194337e-02,43:1.107612e-01):5.885086e-03):5.850205e-03):5.346315e-03,(((34:2.121813e-02,56:9.960138e-02):8.843155e-04,9:9.590930e-03):2.215013e-03,(28:3.650916e-02,(((((8:1.150593e-02,((22:1.355508e-02,((21:2.410673e-03,20:9.878448e-04):1.230537e-03,19:5.604854e-04):1.733145e-03):1.111128e-02,(42:8.644435e-03,(50:1.783741e-03,51:4.824013e-04):8.469494e-03):4.907943e-03):1.808009e-03):1.796510e-03,47:1.489176e-02):1.878605e-03,(7:2.322131e-03,(49:3.422946e-04,48:3.092111e-04):1.307824e-02):8.594315e-03):5.693442e-03,41:6.866402e-02):4.729092e-04,(64:8.377419e-03,3:1.905451e-02):1.187551e-02):4.670222e-03):8.674883e-04):4.009382e-04):2.895443e-04):2.857792e-02,(14:5.273023e-02,(46:5.189619e-03,(44:4.594284e-05,45:3.044314e-03):2.175189e-02):3.513534e-03):5.038225e-02):8.933399e-04,(40:2.175214e-02,(54:3.999588e-03,53:8.933485e-03):2.716296e-02):2.835485e-02):3.385677e-02,(38:2.118184e-03,11:1.804819e-02):2.909539e-02):1.879383e-03):2.351348e-04):1.892887e-03):1.024122e-03,((((26:2.340633e-02,27:1.269247e-02):4.089403e-03,37:4.504173e-02):6.039471e-03,(24:1.647206e-02,25:1.267297e-02):1.055325e-02):2.490199e-03,86:1.200708e-02):2.669007e-03):7.571810e-04):8.788951e-05):1.818422e-03):4.493702e-03):8.852337e-03,((32:3.634072e-02,83:3.010757e-02):9.203019e-03,(((61:2.747565e-03,59:1.581324e-02):1.185621e-02,2:1.646253e-02):4.608486e-03,60:4.046208e-02):1.246204e-04):2.347881e-04):3.441430e-03,1:2.213447e-02);
   tree run1.115000 = [&U] ((((32:3.726565e-02,83:3.087386e-02):1.056954e-02,(13:4.134109e-02,((61:6.171772e-03,59:1.314527e-02):1.304836e-02,2:1.687976e-02):4.327071e-03):6.045700e-05):4.896932e-04,60:4.401756e-02):3.479513e-03,(((101:1.592098e-02,72:2.119416e-02):2.477939e-03,((((((24:6.766218e-03,27:9.128943e-03):1.426465e-02,26:1.926288e-02):6.473571e-03,(37:4.830583e-02,25:1.338321e-02):6.826903e-03):2.271528e-03,86:1.376999e-02):2.586387e-03,((66:2.805616e-02,39:4.242329e-02):1.683701e-02,(10:1.787159e-02,71:4.956743e-02):1.462809e-02):1.907659e-03):2.349451e-05,((((85:3.441337e-02,(70:2.339808e-02,(68:7.300150e-03,69:5.901369e-03):5.438177e-03):2.997947e-02):2.526158e-02,((((((((((8:1.193322e-02,47:1.527078e-02):2.481566e-04,((22:1.549541e-02,((21:6.889564e-03,20:1.012987e-03):9.820486e-04,19:1.413436e-03):4.324761e-03):1.355313e-02,(42:4.684648e-03,(50:3.495113e-03,51:5.598593e-04):9.613602e-03):4.653919e-03):3.164956e-03):4.716440e-04,(7:2.972762e-03,(49:5.683549e-04,48:3.031156e-03):1.007622e-02):5.610044e-03):5.685206e-03,41:5.743994e-02):7.636407e-03,(64:7.333633e-03,3:1.953948e-02):1.023046e-02):4.596632e-03,((34:2.175817e-02,9:1.042470e-02):1.109999e-03,56:1.020094e-01):5.866328e-04):2.187041e-03,(28:4.287415e-02,((((((88:3.441777e-03,89:8.735861e-03):4.052582e-03,87:1.573003e-03):8.161702e-04,80:1.515467e-02):9.358653e-03,((23:1.320973e-02,62:7.130694e-03):1.640681e-02,63:4.009666e-02):1.354049e-02):8.129000e-04,((16:2.164264e-02,(((75:1.435378e-02,(76:4.199566e-03,82:4.166378e-02):5.752574e-04):1.820455e-03,78:1.188874e-02):3.571136e-03,77:1.215453e-02):8.788072e-04):8.465655e-03,((67:7.899674e-03,15:2.348692e-02):8.136378e-03,17:2.112156e-02):2.078149e-02):3.458742e-03):2.996020e-02,(43:1.061195e-01,(((99:1.215626e-02,((90:1.936762e-04,92:3.124381e-04):4.840764e-03,95:2.721880e-02):3.286678e-03):1.207744e-02,(((91:4.439497e-03,96:1.421536e-02):7.373050e-03,97:1.541146e-02):2.308184e-03,(98:5.871142e-03,(94:1.699702e-03,93:4.165548e-03):2.972551e-03):2.538478e-03):1.945006e-02):8.402897e-02,55:6.418679e-02):4.715924e-03):5.687119e-03):9.959159e-04):7.638171e-04):7.959205e-04,100:3.576590e-02):3.311173e-02,((((44:2.970272e-03,45:3.158510e-03):1.991279e-02,46:4.639455e-03):2.238337e-04,14:5.984942e-02):5.516624e-02,(40:2.230577e-02,(54:4.997296e-03,53:1.546526e-02):3.306970e-02):3.373863e-02):3.217511e-03):4.460469e-02,(38:4.325929e-03,11:3.529928e-02):2.426351e-02):2.192655e-03):2.269791e-04,((73:1.945540e-02,(((((29:4.076483e-03,30:2.466165e-03):3.251291e-03,4:3.197436e-02):5.550573e-03,5:6.806694e-03):2.762724e-02,12:1.573283e-02):3.832320e-03,18:1.138439e-02):3.889643e-03):6.474146e-04,(6:3.004550e-03,36:1.007968e-03):1.778873e-02):7.138405e-03):4.437519e-03,((81:4.897918e-02,((31:4.021955e-02,(35:2.069613e-02,79:1.868931e-02):7.306149e-03):4.404794e-03,(((84:1.850910e-02,(33:8.426097e-04,74:3.277794e-03):1.996119e-02):1.846363e-03,58:1.470000e-02):8.557874e-03,65:1.754525e-02):4.171925e-03):4.382021e-03):2.705395e-03,52:1.424528e-02):9.865765e-03):1.456254e-03):1.662302e-03):1.045571e-02,57:3.123658e-02):7.792712e-03,1:1.844914e-02);
   tree run1.120000 = [&U] (13:4.132887e-02,((60:4.404572e-02,(32:3.447153e-02,83:2.986852e-02):9.641506e-03):2.605726e-03,(((61:4.867402e-03,59:1.911353e-02):1.201352e-02,2:1.520615e-02):7.714117e-03,(((101:1.540255e-02,72:1.840695e-02):3.112214e-03,(((66:2.488351e-03,39:1.608374e-02):4.025302e-02,(((52:2.254145e-02,((((84:1.790640e-02,(33:2.196955e-04,74:2.720607e-03):1.242112e-02):7.364273e-03,58:1.308025e-02):1.124324e-02,65:2.413711e-02):4.643981e-03,(31:3.125584e-02,(35:2.039774e-02,79:1.488572e-02):3.968892e-03):6.950969e-03):1.913201e-03):2.483591e-03,(81:7.838850e-02,71:7.576921e-02):1.527870e-03):1.136855e-02,(((86:1.247381e-02,37:4.596332e-02):2.553604e-03,((25:1.558249e-02,24:1.319108e-02):7.072396e-04,(27:1.130873e-02,26:1.863563e-02):8.502370e-03):7.831585e-03):3.896316e-03,(((38:1.022666e-02,11:3.110441e-02):9.860161e-03,(((((((30:7.059299e-03,(4:3.218924e-02,29:1.109080e-02):1.007052e-03):3.000157e-03,5:6.585049e-03):2.713415e-02,18:1.626049e-02):1.667347e-03,12:1.803062e-02):1.838787e-03,(6:4.464292e-03,36:1.971310e-03):1.837464e-02):4.662566e-04,73:1.882188e-02):6.735985e-03,(((((28:4.209216e-02,(((((99:7.387642e-03,((90:9.463093e-04,92:7.699814e-04):1.033594e-02,95:2.670090e-02):5.587951e-03):1.024823e-02,(97:2.468723e-02,((91:7.601423e-03,96:1.134023e-02):7.423155e-03,(98:7.764670e-03,(94:3.466448e-03,93:6.912816e-04):6.521984e-04):7.901731e-03):8.144593e-03):2.701745e-02):9.572289e-02,55:6.482683e-02):4.899269e-03,43:1.026639e-01):1.085492e-03,((((88:5.394020e-03,(80:1.019725e-02,89:8.639453e-03):1.214599e-03):4.485351e-03,87:3.763194e-03):1.368754e-02,((16:1.848058e-02,(((75:1.388638e-02,(82:3.977878e-02,76:6.970084e-03):2.853192e-04):1.555236e-03,78:8.783328e-03):4.281500e-04,77:4.404703e-03):5.120354e-03):7.449734e-03,((67:1.786144e-02,15:7.470862e-03):5.385692e-03,17:1.702654e-02):2.081961e-02):3.038176e-03):1.904984e-04,((23:8.779687e-03,62:5.961639e-03):5.940178e-03,63:4.304007e-02):1.078068e-02):1.789897e-02):1.035586e-03):2.295961e-03,100:4.602828e-02):5.172125e-03,((((7:3.518625e-03,(49:6.362415e-04,48:2.157426e-03):2.867459e-03):5.903629e-03,(47:1.221212e-02,41:3.750438e-02):2.279279e-03):3.112215e-04,(((22:4.587308e-03,((21:3.311635e-03,20:1.525455e-03):4.623733e-03,19:7.214022e-04):6.597274e-03):2.839468e-02,(42:4.934230e-03,(50:8.508136e-04,51:5.638474e-04):1.057800e-02):3.378153e-03):2.690085e-03,8:1.491360e-02):2.344685e-03):1.050482e-02,(64:7.146266e-03,3:9.778808e-03):1.236519e-02):3.177387e-03):2.174041e-03,(34:2.015387e-02,(9:1.021339e-02,56:8.552474e-02):2.372581e-03):1.876672e-04):3.492207e-02,((((44:1.279160e-03,45:4.917298e-03):1.643685e-02,14:5.790055e-02):4.819706e-03,46:2.940182e-03):4.552646e-02,(40:2.157943e-02,(54:4.834570e-03,53:3.968844e-03):3.220443e-02):3.179607e-02):7.953150e-04):2.839452e-02):2.235616e-03):1.907404e-03,(85:4.004072e-02,(70:4.618256e-03,(68:9.737676e-03,69:5.247961e-03):2.458131e-03):1.326520e-02):1.891747e-02):3.142746e-03):4.131789e-03):1.775181e-03):3.358588e-04,10:1.585362e-02):2.780664e-03):6.557035e-03,57:2.858239e-02):1.107195e-02):3.955623e-03):9.046043e-03,1:1.081931e-02);
   tree run1.125000 = [&U] ((((61:1.656766e-03,59:1.058453e-02):1.517537e-02,2:1.656007e-02):4.835082e-03,(((32:3.468548e-02,83:2.897267e-02):1.022050e-02,13:3.013476e-02):9.428196e-04,60:4.370074e-02):8.492515e-05):5.654177e-03,(((101:1.690130e-02,72:1.850955e-02):3.179537e-03,((((37:5.347053e-02,86:1.073963e-02):3.322869e-03,((27:1.616620e-02,26:1.652801e-02):1.050665e-02,(25:1.424360e-02,24:1.977110e-02):3.909807e-03):3.928771e-03):4.842114e-03,(((((((((30:2.835401e-03,29:6.387197e-03):6.309431e-03,5:7.957625e-03):4.259090e-03,4:3.229742e-02):1.970101e-02,18:1.798383e-02):2.877177e-03,12:1.469860e-02):2.851604e-03,(6:3.986462e-03,36:5.305352e-04):1.847707e-02):1.187933e-03,73:1.954246e-02):5.730229e-03,(((46:2.559207e-03,((44:8.052315e-03,45:1.464207e-03):8.930335e-03,14:6.083464e-02):1.713500e-02):5.348617e-02,(((56:8.578804e-02,9:5.854462e-03):1.698499e-03,34:2.037328e-02):9.545858e-04,(((((41:3.504093e-02,(((22:1.066306e-02,((21:1.848275e-03,20:5.046405e-04):5.163914e-03,19:1.913887e-03):4.862415e-03):1.476553e-02,(42:5.115275e-03,(50:2.048966e-03,51:8.639594e-04):9.955358e-03):4.613397e-03):1.257784e-03,8:1.499673e-02):3.448885e-04):1.643444e-03,(7:4.994167e-03,(49:3.760800e-03,48:5.373791e-04):9.553219e-03):8.577579e-03):3.159194e-04,47:1.430340e-02):1.166085e-02,(64:6.165874e-03,3:9.283670e-03):1.031713e-02):8.643812e-03,((28:4.232680e-02,((((99:1.574544e-02,(95:2.550786e-02,(90:2.310981e-03,92:1.758688e-03):1.207149e-02):6.144468e-03):4.564077e-03,((98:9.808814e-03,((94:1.974954e-03,93:4.292577e-03):3.551708e-03,97:1.009457e-02):1.029294e-04):1.173120e-03,(91:9.380508e-03,96:4.539846e-03):8.481777e-03):7.262840e-03):9.233277e-02,43:1.032362e-01):1.966962e-03,((((87:1.673706e-03,(88:3.674561e-03,89:1.487724e-02):4.875731e-03):4.355858e-03,80:8.915865e-03):1.192632e-03,(((23:8.828627e-03,62:6.716333e-03):7.678370e-03,63:4.327999e-02):1.084078e-02,((16:1.858359e-02,(((76:3.404575e-03,75:1.571978e-02):3.109548e-03,(82:4.294557e-02,78:8.124824e-04):4.374660e-03):1.210445e-03,77:7.216408e-03):1.145318e-03):7.710625e-03,((67:1.450685e-03,17:1.803354e-02):1.419789e-02,15:1.346742e-02):2.023960e-02):7.080726e-04):1.087648e-03):2.345990e-02,55:6.529020e-02):3.632515e-03):7.116196e-04):3.964729e-05,100:3.561717e-02):2.733148e-03):3.874575e-05):3.809696e-02):3.431376e-03,(40:3.382409e-02,(54:9.958698e-03,53:6.390275e-03):3.089043e-02):3.197331e-02):2.972386e-02):1.185517e-03,((38:6.591685e-03,11:1.526626e-02):1.990885e-02,(85:4.298242e-02,(68:9.592910e-03,(69:5.935377e-03,70:1.774000e-02):1.497799e-03):2.063759e-02):2.275383e-02):5.184065e-04):4.910029e-03):3.024594e-04,(10:1.633678e-02,((((((84:1.800621e-02,(33:6.586262e-03,74:3.748545e-03):2.312780e-02):1.666783e-03,58:2.330561e-02):8.452377e-03,(31:4.125722e-02,35:2.051145e-02):1.975628e-03):2.512715e-03,(65:1.249213e-02,79:1.413621e-02):1.103437e-03):1.697470e-03,((52:1.468457e-02,81:5.183854e-02):1.262909e-03,71:8.218134e-02):3.240773e-03):6.362186e-03,(66:9.806296e-03,39:5.586146e-02):2.698198e-02):7.991333e-04):1.366828e-03):3.429884e-03):4.685645e-03,57:2.874172e-02):7.060668e-03,1:8.413137e-03);
   tree run1.130000 = [&U] ((((13:4.934484e-04,60:6.591344e-03):3.783054e-02,(32:3.066817e-02,83:2.221143e-02):1.209510e-02):8.842617e-05,((61:4.926991e-03,59:1.760818e-02):1.383055e-02,2:2.209648e-02):6.983015e-03):4.856395e-03,(((101:1.798199e-02,72:1.942088e-02):3.310870e-04,((10:3.882832e-02,(66:2.339260e-02,39:3.035547e-02):1.207492e-02):2.089371e-03,(((71:6.622630e-02,(52:1.912505e-02,((79:1.417014e-02,65:1.618384e-02):8.663691e-04,(((84:1.780726e-02,(33:2.645651e-03,74:2.798333e-03):5.966197e-03):6.686432e-03,58:2.304810e-02):8.358985e-03,(31:4.057771e-02,35:2.028481e-02):3.923175e-03):2.254564e-03):4.069336e-03):2.510746e-03):3.494832e-04,81:6.415672e-02):8.778697e-04,((86:1.277305e-02,(((27:6.261821e-03,26:1.634539e-02):8.633601e-03,24:2.375822e-02):1.912316e-03,(25:2.121208e-02,37:5.079904e-02):3.682785e-04):2.013000e-03):7.093205e-03,((38:2.092776e-02,11:6.368485e-02):7.672968e-03,((85:4.335802e-02,(70:1.479764e-02,(69:6.429537e-03,68:2.931085e-03):4.278534e-03):1.574123e-02):2.806383e-02,((((6:6.156662e-03,36:7.451113e-04):1.456287e-02,(((5:8.240895e-03,(4:2.892875e-02,(29:3.962663e-03,30:3.893237e-03):1.389335e-04):1.371572e-02):1.767606e-02,18:1.778512e-02):2.069287e-03,12:1.453620e-02):1.650554e-03):2.607739e-04,73:1.903029e-02):2.075890e-03,((((44:4.026777e-03,45:1.306598e-03):2.926763e-02,(14:4.819051e-02,46:1.804654e-03):1.389016e-03):5.572386e-02,(40:2.942714e-02,(54:8.638056e-03,53:4.823978e-03):3.264903e-02):2.405131e-02):1.826080e-03,(((((41:4.085208e-02,(((7:3.637603e-03,(49:3.251864e-03,48:1.325819e-03):7.216492e-03):8.832619e-03,(((22:1.064764e-02,(19:3.291632e-04,(21:3.541752e-03,20:9.587755e-04):3.600224e-03):7.181056e-03):1.690119e-02,(42:6.712324e-03,(50:6.264374e-03,51:8.544133e-04):7.185655e-03):5.952302e-03):1.284181e-03,8:1.483103e-02):1.448968e-03):2.515167e-03,47:1.414536e-02):3.150544e-03):7.473815e-03,(64:6.097746e-03,3:1.161838e-02):1.241336e-02):6.593029e-03,((((80:1.794972e-02,((((88:5.580131e-03,89:2.086259e-02):2.033147e-03,87:1.029179e-04):1.688026e-02,((16:1.837826e-02,(((76:7.720270e-03,75:1.554609e-02):5.629087e-03,(82:4.247105e-02,78:8.466915e-03):5.383902e-04):3.148289e-03,77:8.359708e-03):2.468922e-03):1.308738e-02,(15:2.138736e-02,(67:1.291972e-02,17:1.677524e-02):1.237350e-02):1.718660e-02):1.949450e-03):7.537328e-04,((23:9.552455e-03,62:6.629809e-03):6.299446e-03,63:4.280178e-02):1.072099e-02):4.980080e-04):2.551742e-02,(((99:5.733038e-03,(95:2.522601e-02,(90:7.448768e-04,92:7.086764e-04):4.617687e-03):6.704257e-03):6.518603e-03,((97:2.015413e-02,(91:4.523082e-03,96:3.618908e-03):1.304560e-02):1.134963e-03,(98:1.377983e-02,(94:1.889882e-03,93:1.628474e-03):4.887689e-03):4.678475e-04):1.281516e-02):8.890657e-02,43:9.106932e-02):9.472739e-03):2.930236e-04,55:6.795042e-02):1.225932e-03,(100:3.089224e-02,28:4.185912e-02):1.120264e-04):4.740749e-03):1.462512e-03,34:2.014817e-02):2.042126e-04,(56:7.688192e-02,9:5.165811e-03):1.856536e-04):4.001338e-02):4.149713e-02):2.080347e-03):7.903002e-04):5.386387e-03):5.174904e-05):3.589087e-06):7.470803e-04):4.326531e-03,57:3.603507e-02):7.586259e-03,1:1.820472e-02);
   tree run1.135000 = [&U] ((((60:7.382551e-03,13:1.107181e-04):3.820166e-02,(83:2.826083e-02,32:3.119926e-02):2.143561e-02):2.994814e-03,((59:1.446290e-02,61:3.359005e-03):1.376430e-02,2:1.402701e-02):4.796952e-03):1.634416e-03,(57:3.791389e-02,(((((37:4.621450e-02,((25:3.349508e-03,24:9.167549e-03):6.537997e-03,(27:7.106546e-03,26:2.575986e-02):4.284122e-03):3.201193e-03):4.057569e-03,86:2.134244e-02):1.211865e-03,((81:6.201238e-02,(((((84:2.830917e-02,(74:1.807887e-03,33:3.328551e-04):1.597194e-02):5.797604e-03,58:1.776291e-02):1.576925e-02,(31:3.734680e-02,35:2.049096e-02):1.478059e-03):3.805673e-03,((71:4.867260e-02,65:1.334351e-02):6.441844e-03,79:2.611218e-02):3.717130e-03):2.134592e-03,52:1.434749e-02):1.406207e-03):3.595249e-03,((11:2.231264e-02,66:2.670964e-02):1.009491e-02,10:2.576637e-02):1.271152e-03):2.176017e-03):1.203174e-03,((85:4.291861e-02,((69:5.658925e-03,68:4.798589e-03):3.804292e-03,70:8.352425e-03):2.343305e-02):2.501759e-02,(((((36:7.402590e-04,6:1.996540e-03):2.095481e-02,((((5:1.186286e-02,(29:1.085129e-02,30:3.464962e-03):2.053564e-03):2.141462e-03,4:2.661109e-02):1.808824e-02,18:1.141685e-02):1.839395e-03,12:2.601367e-02):9.730771e-04):2.475437e-03,73:1.425118e-02):3.305578e-03,((((44:3.128269e-03,45:2.380708e-03):1.412191e-02,46:1.395424e-03):5.990924e-03,14:5.484252e-02):4.566898e-02,((40:2.672752e-02,(54:1.758335e-03,53:5.103432e-03):2.403121e-02):2.947650e-02,(((64:9.846844e-03,3:1.448816e-02):1.181295e-02,(47:1.627718e-02,((7:3.460123e-04,(48:6.202796e-04,49:3.954321e-04):9.688338e-03):3.519988e-03,(8:1.232367e-02,(((50:7.597969e-04,51:8.234609e-04):1.654866e-02,42:3.392500e-03):4.239846e-03,(22:3.162035e-03,(19:1.952776e-03,(21:9.487990e-04,20:4.389888e-05):3.725868e-04):1.939503e-03):2.638156e-02):1.266496e-03):2.326071e-03):4.984704e-04):1.126834e-02):7.284984e-03,(((9:1.035141e-02,56:9.126054e-02):1.703581e-03,34:2.037338e-02):4.683320e-03,((28:2.721255e-02,(((55:7.266977e-02,((((95:1.989180e-02,(92:2.417322e-03,90:1.776294e-04):1.337797e-02):2.309706e-03,99:7.292167e-03):1.689963e-03,((97:2.221400e-02,((94:8.355036e-04,93:2.632606e-03):3.496417e-03,98:9.816191e-03):9.529361e-04):1.687839e-03,(91:1.030384e-02,96:5.687239e-03):1.300912e-02):1.090818e-02):8.082461e-02,43:1.050461e-01):1.058487e-02):4.451991e-04,41:3.942978e-02):5.233894e-04,((67:2.623988e-02,80:8.586139e-03):4.053992e-03,((((62:7.573896e-03,23:9.401212e-03):1.473986e-02,63:5.173089e-02):1.074325e-02,(77:7.874710e-03,((((75:1.190920e-02,76:5.759674e-03):2.487158e-03,82:4.418715e-02):1.830219e-03,16:1.480514e-02):2.480939e-03,((78:1.060994e-02,17:1.858002e-02):4.943476e-03,15:1.088231e-02):1.643492e-02):1.715741e-04):1.058496e-02):6.805053e-04,((88:3.929620e-03,89:1.277596e-02):1.756008e-03,87:1.203164e-03):1.134791e-02):8.132324e-03):2.012786e-02):2.412841e-03):6.786752e-04,100:3.130829e-02):1.136287e-03):3.191946e-04):3.386035e-02):1.559382e-03):3.703840e-02):1.126820e-03,38:1.863631e-02):1.039240e-05):5.315984e-03):2.117842e-04,(101:1.337211e-02,(39:4.588158e-02,72:1.656571e-02):4.091587e-03):2.422677e-03):2.644584e-03):3.786860e-03,1:1.474335e-02);
   tree run1.140000 = [&U] ((((60:1.536490e-02,13:4.176111e-05):3.185186e-02,(83:2.311216e-02,32:3.517655e-02):3.601637e-03):8.134605e-04,((59:1.340852e-02,61:2.470721e-03):8.591381e-03,2:1.611203e-02):8.636758e-03):2.115313e-03,(57:3.178732e-02,((((86:1.129137e-02,(37:4.225682e-02,((25:7.149292e-03,24:2.446636e-03):1.509042e-02,(27:1.950786e-02,26:1.417563e-02):3.302319e-03):2.953203e-03):4.211215e-03):4.136023e-03,(38:1.760172e-02,((85:3.628186e-02,((69:4.893578e-03,68:5.813182e-03):2.225038e-03,70:5.388179e-03):1.939728e-02):2.229436e-02,((((36:1.696148e-03,6:3.214150e-03):1.942716e-02,(((((5:6.973459e-03,30:5.194648e-03):2.140153e-03,29:1.271967e-02):6.600065e-03,4:2.467108e-02):1.846588e-02,18:9.579660e-03):2.866349e-03,12:1.915166e-02):5.064394e-04):3.612535e-03,73:1.756798e-02):4.438399e-03,(((46:1.477018e-03,((44:8.714214e-03,45:1.802036e-03):1.624486e-02,14:5.178623e-02):4.901785e-03):5.549601e-02,(40:2.477902e-02,(54:9.873550e-03,53:5.475162e-03):3.422541e-02):3.412305e-02):2.811548e-03,((((28:2.522869e-02,((((((95:3.379599e-02,(92:3.745553e-03,90:1.191517e-03):1.324728e-02):2.239243e-03,99:1.599154e-02):5.536298e-03,((94:5.972026e-03,(98:6.677540e-03,93:3.231514e-03):2.381425e-03):2.599713e-03,(97:1.516937e-02,(91:1.377745e-02,96:6.864022e-03):5.884708e-03):3.469141e-03):1.500672e-02):7.493230e-02,43:8.983729e-02):8.951740e-03,55:6.577591e-02):3.762203e-03,((((62:5.706152e-03,23:8.715841e-03):7.688765e-03,63:4.761342e-02):7.016389e-03,((88:4.457628e-04,89:1.348772e-02):3.110905e-03,87:2.479434e-03):2.208241e-03):6.130271e-04,((67:1.558161e-02,80:1.662319e-02):1.194886e-02,((((78:6.501060e-03,(15:1.742383e-02,17:1.673613e-02):1.949071e-03):1.453135e-02,((75:9.506423e-03,82:4.363260e-02):1.157642e-03,76:5.556012e-03):5.885564e-03):9.070832e-05,77:7.802344e-03):2.662002e-03,16:2.016769e-02):1.047386e-02):2.479247e-03):2.535864e-02):1.592647e-03):2.702081e-03,((64:6.013208e-03,3:1.234908e-02):7.669781e-03,((((7:3.122704e-03,(48:1.661272e-04,49:3.443494e-03):1.202865e-02):1.165618e-02,(8:1.944595e-02,(((50:1.883876e-03,51:7.031567e-04):1.534222e-02,42:2.371889e-03):2.525862e-03,(22:1.310473e-02,(19:8.268380e-04,(21:4.635812e-03,20:2.320575e-04):1.937931e-03):1.092282e-02):7.109085e-03):1.299552e-03):1.170033e-03):7.019984e-04,47:1.451835e-02):1.069812e-02,41:4.767319e-02):2.358604e-03):1.055295e-02):3.442587e-03,100:2.430203e-02):1.011748e-03,((9:9.212107e-03,56:8.460743e-02):2.169370e-03,34:1.429150e-02):2.761370e-04):4.287853e-02):2.763974e-02):2.987880e-03):1.116645e-04):2.806880e-03):4.984254e-04,(((((79:2.355688e-02,(71:4.627385e-02,65:1.598767e-02):3.716130e-03):1.581843e-04,(((84:1.534703e-02,(74:3.692707e-03,33:2.024845e-03):1.171230e-02):2.215567e-03,58:1.681563e-02):1.039050e-02,(31:3.378683e-02,35:1.899712e-02):3.778593e-03):1.584709e-03):6.233210e-04,52:1.446639e-02):7.397011e-03,81:4.179690e-02):1.052783e-04,((11:1.883924e-03,66:8.906153e-03):2.573196e-02,10:2.432440e-02):1.617325e-03):2.654619e-03):5.601837e-04,((72:1.971003e-02,101:2.179722e-02):2.474873e-03,39:4.487105e-02):3.735943e-04):3.252063e-03):5.359046e-03,1:1.177983e-02);
   tree run1.145000 = [&U] ((((60:8.501922e-03,13:1.120160e-02):3.010246e-02,(83:2.470299e-02,32:3.704182e-02):1.215312e-02):3.947786e-03,((59:2.359228e-02,61:3.540121e-03):9.081116e-03,2:1.782731e-02):8.061753e-03):3.031067e-03,(57:3.347288e-02,(101:1.724013e-02,(((((79:2.420207e-02,(((((84:1.890973e-02,(74:6.266046e-03,33:3.411847e-04):1.152538e-02):4.257545e-03,58:1.305222e-02):1.127115e-02,(35:2.000446e-02,31:3.228810e-02):1.974470e-03):2.550902e-03,(65:1.186660e-02,71:4.730441e-02):9.542992e-03):1.924735e-03,52:1.598987e-02):6.749757e-05):6.843767e-03,((11:9.029845e-03,66:9.848521e-03):2.627905e-02,(81:4.023615e-02,10:2.561423e-02):3.408262e-03):8.768741e-04):1.274174e-03,(86:1.789886e-02,(37:4.455804e-02,((25:2.448705e-03,24:6.265825e-04):2.318917e-02,(27:7.989889e-03,26:1.492730e-02):8.305223e-03):2.490542e-03):6.454190e-04):4.535293e-03):1.028078e-04,((38:1.853507e-02,((((40:3.068116e-02,(54:8.095237e-03,53:3.212607e-03):4.053511e-02):3.182152e-02,(14:5.141392e-02,(46:3.721392e-03,(44:2.671216e-03,45:3.906546e-03):1.317169e-02):3.722678e-03):4.242130e-02):5.260868e-03,(((28:2.656647e-02,((((((95:2.732690e-02,(92:2.547644e-04,90:7.639145e-04):4.802994e-03):7.431161e-03,99:7.757153e-03):1.043378e-02,(((97:1.661039e-02,(93:3.685792e-03,94:4.020622e-03):6.622565e-03):2.058302e-03,98:7.305331e-03):2.597967e-03,(91:5.546384e-03,96:7.227993e-03):6.898842e-03):1.670840e-02):7.996511e-02,55:6.926374e-02):2.951548e-04,43:9.190756e-02):8.930626e-03,((67:1.640783e-02,80:1.474519e-02):1.258246e-02,((((62:6.669217e-03,23:7.436654e-03):1.404136e-02,63:5.013817e-02):6.864658e-03,(87:6.410522e-03,(89:1.546022e-02,88:4.077756e-03):2.974441e-03):2.493975e-03):2.861339e-03,((77:4.741559e-03,(((15:1.572105e-02,17:2.203088e-02):1.241084e-02,78:7.113753e-03):1.793081e-03,((82:2.996914e-02,75:1.225783e-02):6.174685e-03,76:3.480908e-03):5.151927e-03):5.388636e-03):2.803157e-03,16:1.320263e-02):1.102925e-02):3.612904e-03):2.393517e-02):1.176702e-03):2.212234e-04,(((64:9.901526e-03,3:1.354060e-02):1.663511e-02,(((8:9.224702e-03,(((50:9.920519e-04,51:6.507908e-04):1.214908e-02,42:4.270396e-03):4.633514e-03,(22:9.353608e-03,(19:3.300133e-04,(21:1.599248e-03,20:4.391446e-04):6.094781e-03):5.417207e-03):1.485154e-02):2.077294e-03):9.624272e-04,(47:1.503920e-02,(7:3.572242e-03,(48:1.690937e-03,49:3.270001e-03):5.135236e-03):1.158751e-02):3.326088e-04):1.776394e-03,41:5.020110e-02):4.868676e-03):9.871105e-03,(34:1.499992e-02,(56:8.500464e-02,9:9.003998e-03):1.434491e-03):5.477785e-04):6.102076e-04):4.587910e-04,100:3.838023e-02):2.529941e-02):2.910536e-02,(85:3.972920e-02,((69:4.163698e-03,68:2.848025e-03):3.218992e-03,70:2.870481e-03):1.864313e-02):2.288042e-02):1.508862e-03):1.359086e-03,(((36:1.855624e-03,6:2.818210e-03):2.083465e-02,((((5:7.018337e-03,(29:1.156950e-02,30:1.972837e-03):1.699859e-03):5.381034e-03,4:2.176048e-02):1.593876e-02,18:1.008763e-02):2.330486e-03,12:1.881502e-02):8.235045e-04):3.620688e-03,73:2.091106e-02):3.418235e-03):4.552694e-03):5.012604e-03,(72:1.582411e-02,39:6.934046e-02):6.567350e-04):1.491122e-03):7.192993e-03):1.589035e-03,1:1.174000e-02);
   tree run1.150000 = [&U] ((((83:2.638785e-02,32:2.168475e-02):1.006235e-02,((59:1.904801e-02,61:2.246340e-03):1.314465e-02,2:1.904321e-02):9.874373e-03):1.579561e-04,(60:4.158850e-02,13:2.522666e-02):3.197849e-03):2.604021e-03,((((101:1.841599e-02,39:8.221018e-02):1.233910e-03,(((((85:4.039547e-02,((69:6.463246e-03,68:2.874159e-03):7.189783e-03,70:5.828958e-03):1.976959e-02):2.858238e-02,38:2.018589e-02):3.328696e-04,((((((((4:3.941218e-02,30:4.072534e-03):2.251306e-03,29:8.484938e-03):7.457156e-03,5:7.497021e-03):1.924415e-02,18:1.078427e-02):3.692898e-03,12:1.602189e-02):3.771765e-03,(36:1.484465e-03,6:6.115529e-03):2.356366e-02):1.438385e-03,73:2.349210e-02):1.821763e-03,(((((56:8.976715e-02,9:7.260561e-03):1.150126e-03,34:2.343739e-02):8.531863e-04,(((64:1.005989e-02,3:9.250524e-03):9.304653e-03,(((47:1.454364e-02,(7:1.532484e-03,(48:1.750327e-04,49:4.710445e-03):9.341871e-03):9.296083e-03):8.349672e-05,(8:1.807891e-02,(((50:1.391945e-03,51:8.858771e-04):1.317876e-02,42:6.964321e-03):2.085219e-03,(22:2.433230e-03,(19:1.266343e-04,(21:1.164228e-03,20:9.052152e-04):2.435249e-03):1.060020e-02):1.599194e-02):1.345288e-03):1.625692e-03):1.894331e-03,41:5.362505e-02):7.471919e-03):1.474779e-02,(28:3.099721e-02,(100:3.751894e-02,(((43:9.817609e-02,((99:7.828835e-03,((92:1.695143e-04,90:2.581340e-03):5.737534e-03,95:2.919072e-02):5.000204e-03):2.685728e-02,((98:4.741282e-03,(93:1.693757e-03,94:2.500445e-03):5.332678e-04):3.097655e-03,((91:1.174830e-02,96:5.112248e-03):4.705928e-03,97:2.073706e-02):5.154890e-04):5.847558e-03):6.198242e-02):7.152997e-03,55:7.310305e-02):1.845135e-03,((67:1.943078e-02,80:1.691891e-03):1.238924e-02,((((62:6.689329e-03,23:1.174904e-02):9.030721e-03,63:5.355783e-02):5.424111e-03,((87:5.417586e-03,89:1.651467e-02):3.857292e-03,88:6.307135e-03):6.130433e-03):3.742093e-03,(((16:1.410311e-02,((82:3.150798e-02,76:4.054335e-03):1.868328e-03,75:8.918372e-03):6.184480e-03):1.600172e-03,((15:1.568095e-02,17:2.730703e-02):1.266153e-02,77:2.477943e-03):2.431954e-03):2.541056e-04,78:7.542663e-03):1.412519e-02):1.783600e-03):2.453608e-02):2.308433e-03):1.662902e-03):2.312659e-03):2.286392e-03):3.540211e-02,(46:4.602326e-03,((44:8.366353e-04,45:6.010183e-03):1.752297e-02,14:6.391611e-02):6.168536e-03):4.920723e-02):2.750757e-03,(40:2.915920e-02,(54:3.918134e-03,53:1.701626e-02):3.965581e-02):3.472110e-02):3.284752e-02):4.111842e-03):6.871297e-03,(((11:8.554849e-03,66:1.112736e-02):2.187361e-02,10:2.736124e-02):4.304317e-03,(((79:1.419590e-02,(((35:2.051480e-02,31:3.449030e-02):3.091128e-03,((84:1.480510e-02,(74:2.558670e-03,33:1.388569e-03):1.062808e-02):5.557931e-03,58:1.632289e-02):1.416273e-02):1.146862e-03,(65:1.267596e-02,71:6.930577e-02):5.033462e-03):3.511872e-03):3.675844e-03,52:1.141536e-02):7.378243e-03,81:3.966679e-02):1.079293e-03):1.353375e-03):3.353224e-04,(86:1.794235e-02,(((25:1.071677e-03,24:1.066612e-02):1.201641e-02,(27:1.333662e-02,26:1.594542e-02):3.536811e-03):9.543433e-04,37:4.703630e-02):5.311469e-03):1.908860e-03):1.988543e-03):1.089990e-03,72:1.832466e-02):3.165737e-03,57:3.628602e-02):3.692037e-03,1:1.254072e-02);
   tree run1.155000 = [&U] (((((61:3.929651e-03,59:1.495111e-02):1.807311e-02,2:1.710840e-02):4.976428e-03,(32:3.880786e-02,83:2.236898e-02):1.919071e-02):5.154183e-04,(13:9.768409e-03,60:9.288166e-03):3.425171e-02):2.437071e-03,((((((((((40:2.482137e-02,(54:8.196435e-03,53:1.074492e-02):2.338937e-02):2.586692e-02,((100:2.913284e-02,(28:2.988435e-02,(((((23:1.697044e-02,62:6.618804e-03):5.343538e-03,63:4.331084e-02):6.491882e-03,((16:1.807423e-02,(82:4.136018e-02,((78:8.155922e-03,(75:1.546711e-02,76:5.684624e-03):3.559164e-03):1.308628e-03,77:7.787640e-03):1.386235e-03):7.900296e-04):6.328015e-03,((17:3.616109e-03,67:2.846671e-03):1.785409e-02,15:1.328373e-02):1.182878e-02):3.487469e-03):2.169218e-03,(((89:1.194973e-02,87:6.362810e-04):3.711836e-03,88:7.905832e-03):1.126633e-02,80:1.996094e-02):1.048509e-03):2.224403e-02,(55:6.324143e-02,((((95:3.337223e-02,(90:3.452886e-04,92:1.111613e-04):1.625130e-02):3.807998e-03,99:1.440433e-02):1.077640e-02,(((91:4.862765e-03,96:5.561222e-03):2.877036e-03,(98:6.387416e-03,(94:4.397025e-03,93:2.267784e-03):2.631858e-03):4.751048e-03):3.158440e-03,97:8.309887e-03):1.609978e-02):7.620865e-02,43:9.627034e-02):5.580578e-04):1.608910e-03):4.650476e-03):6.462483e-04):2.063579e-04,(((((7:5.102704e-03,(49:2.905296e-04,48:9.636668e-04):5.830393e-03):9.035892e-03,(((22:4.413069e-03,(19:1.375026e-03,(21:7.781686e-04,20:1.526389e-03):7.674856e-03):3.151878e-03):1.655405e-02,(42:5.720285e-03,(50:1.065855e-03,51:4.366592e-04):1.311090e-02):6.292476e-03):2.070095e-03,8:1.373985e-02):2.985469e-04):4.219175e-04,(47:1.466692e-02,41:3.791370e-02):3.502715e-03):1.174576e-02,(64:9.446633e-03,3:1.086223e-02):1.059510e-02):6.710362e-03,(34:2.157236e-02,(56:8.885873e-02,9:7.475240e-03):5.501538e-04):1.513542e-03):6.581589e-03):2.762787e-02):2.280550e-03,((44:1.499037e-03,45:7.602509e-03):1.900766e-02,(46:8.426915e-03,14:4.086221e-02):4.009032e-03):4.447192e-02):3.547820e-02,(((6:4.228711e-03,36:5.029947e-04):2.422811e-02,(12:1.368844e-02,((5:5.464965e-03,(4:2.486320e-02,(29:4.637774e-03,30:7.406976e-03):3.455551e-03):4.512805e-03):2.837306e-02,18:9.730742e-03):9.970384e-04):1.663502e-03):1.450172e-03,73:1.954921e-02):3.057372e-03):3.407728e-03,38:1.457896e-02):1.107235e-03,(81:4.582975e-02,(85:4.424643e-02,(70:6.813100e-03,(69:3.383549e-03,68:6.902193e-03):4.552849e-03):1.100157e-02):9.744065e-03):9.015805e-03):4.323445e-03,((24:2.411617e-02,(37:5.146824e-02,(25:1.229100e-02,(27:8.282880e-03,26:1.506665e-02):7.566114e-03):3.120199e-03):2.034616e-03):3.086223e-03,86:1.638402e-02):3.229323e-03):1.671071e-03,((((31:2.652354e-02,((58:1.291769e-02,(84:8.127780e-03,(33:2.203691e-03,74:3.481939e-03):1.093941e-02):2.934806e-03):7.632583e-03,(35:1.993304e-02,79:1.263911e-02):7.320286e-03):7.750002e-04):3.702908e-03,(71:6.796704e-02,65:1.271901e-02):2.787565e-03):3.147028e-03,52:1.457083e-02):7.476284e-03,((11:3.439703e-02,10:1.875321e-02):2.999797e-03,(66:2.484404e-02,39:2.233445e-02):1.899577e-02):2.709582e-03):3.062069e-04):1.139286e-03,(101:1.748845e-02,72:1.959766e-02):2.607062e-03):4.151959e-03,57:2.899459e-02):4.397173e-03,1:1.211021e-02);
   tree run1.160000 = [&U] ((60:9.942353e-03,13:1.067805e-02):2.809295e-02,((((((((85:3.295050e-02,((69:7.080633e-03,68:1.202857e-02):6.949202e-03,70:2.134653e-03):1.669861e-02):2.270735e-02,(((40:2.967579e-02,(54:5.847756e-03,53:5.316447e-03):3.459157e-02):2.221609e-02,((((64:6.540512e-03,3:1.131403e-02):1.356536e-02,(((41:2.927036e-02,47:4.725055e-03):6.819381e-03,(7:5.109280e-03,(48:2.766349e-03,49:1.484510e-03):5.076627e-03):1.196699e-02):2.785903e-04,(8:1.233916e-02,(((50:4.161735e-04,51:1.243002e-04):1.181937e-02,42:3.025164e-03):3.265587e-03,(22:7.384375e-03,(19:2.762561e-03,(21:1.841575e-03,20:2.638005e-03):1.290285e-03):7.226823e-03):1.358347e-02):3.664707e-03):3.689705e-03):8.660072e-03):5.537601e-03,((34:2.295752e-02,(56:7.618951e-02,9:7.708762e-03):4.903369e-03):2.908493e-03,(100:3.211791e-02,(28:3.061880e-02,((43:9.697758e-02,(((95:2.680262e-02,(92:6.547010e-05,90:5.404417e-03):6.332706e-03):5.958617e-03,99:1.894533e-02):9.116176e-03,(((98:4.550575e-03,(93:4.541063e-03,94:3.382958e-03):1.958981e-03):3.527277e-03,97:1.227539e-02):1.172643e-03,(91:5.254162e-03,96:5.470139e-03):9.568888e-03):7.997173e-03):6.902947e-02):6.023191e-03,(((((((77:3.899332e-03,(15:1.947833e-02,17:1.657599e-02):1.160544e-02):1.669948e-03,((75:9.236598e-03,76:7.397176e-03):3.313488e-03,82:2.805320e-02):2.547549e-03):4.869395e-04,78:1.605919e-02):4.167963e-03,16:1.772452e-02):9.447403e-03,(((62:7.736641e-03,23:1.054758e-02):5.137084e-03,63:5.483295e-02):8.683066e-03,((87:1.833758e-03,89:1.367641e-02):9.243248e-05,88:6.174752e-03):5.990102e-03):4.729220e-04):4.257900e-03,(67:3.168971e-02,80:1.026316e-02):5.848016e-03):2.206929e-02,55:7.221062e-02):1.043760e-03):4.258642e-03):2.395744e-03):9.380086e-04):1.767076e-03):3.459480e-02,((14:5.620032e-02,(44:8.123506e-04,45:6.808281e-04):8.984849e-03):2.770391e-03,46:7.761983e-04):5.288417e-02):1.420379e-04):3.419116e-02,38:1.740463e-02):2.778199e-03):5.090464e-04,((((((29:1.969669e-02,(4:2.786918e-02,30:4.163874e-03):2.237556e-03):2.244299e-03,5:5.148889e-03):2.405945e-02,18:1.215077e-02):3.723766e-03,12:1.540248e-02):5.664037e-03,(36:1.243027e-03,6:4.524122e-03):2.705725e-02):3.702398e-03,73:1.792286e-02):3.071490e-03):4.295259e-03,((((35:2.643062e-02,31:3.798741e-02):5.122262e-04,(((84:1.824506e-02,(74:1.750438e-03,33:1.020840e-03):6.355214e-03):3.369469e-03,58:1.736111e-02):1.416283e-02,79:8.834131e-03):2.264053e-03):1.311338e-03,(65:1.832092e-02,71:6.342569e-02):3.720498e-03):4.394659e-03,(52:1.614074e-02,81:3.250262e-02):3.880578e-03):3.727741e-03):2.838928e-04,((39:6.330598e-02,(86:1.763521e-02,((27:1.366305e-02,26:1.551219e-02):9.228155e-03,((24:1.893708e-02,25:2.065507e-03):8.317344e-03,37:5.247748e-02):2.395697e-03):3.118967e-03):2.773881e-03):5.891764e-04,(10:2.782487e-02,(66:2.300484e-02,11:1.953164e-02):1.063057e-02):2.171567e-03):1.987899e-03):4.948879e-03,(72:2.095603e-02,101:1.307871e-02):3.246947e-03):4.553538e-03,57:3.154460e-02):8.834008e-03,((83:3.320386e-02,32:3.669191e-02):1.775873e-02,((59:1.471755e-02,61:5.840080e-03):1.845239e-02,2:2.011769e-02):2.807776e-03):2.256642e-04):5.764873e-03,1:1.023896e-02);
   tree run1.165000 = [&U] ((13:1.333095e-02,60:1.282456e-02):2.529439e-02,((((72:2.652445e-02,(101:1.933117e-02,((((38:2.532329e-02,(((6:2.014137e-03,36:1.447188e-03):2.581607e-02,(12:1.700822e-02,((5:1.161306e-02,(29:9.695570e-03,(30:5.692312e-03,4:4.047837e-02):2.447496e-03):8.880954e-03):2.496520e-02,18:1.386473e-02):1.932838e-03):4.099753e-03):2.829661e-03,73:1.868584e-02):8.489772e-03):3.748383e-03,(((((40:2.934429e-02,(54:3.574767e-03,53:7.490116e-03):3.237530e-02):1.927352e-02,((44:4.522872e-03,45:6.642492e-03):1.258668e-02,(46:3.033427e-04,14:7.352885e-02):3.853749e-03):5.579086e-02):3.838539e-03,((((55:7.749380e-02,(((((23:1.635323e-02,62:4.887862e-03):8.892077e-03,63:4.990002e-02):7.030350e-03,((16:1.313570e-02,(77:6.042314e-03,((75:1.311492e-02,(76:6.019681e-03,82:4.291726e-02):3.360105e-03):8.018534e-03,78:8.875832e-03):1.148699e-03):1.224979e-03):1.091365e-02,((17:6.746929e-03,67:3.686295e-03):2.059611e-02,15:7.399292e-03):2.241774e-02):2.108802e-03):1.569862e-03,(((88:5.488510e-03,89:1.210097e-02):3.372478e-03,87:3.331321e-03):9.004796e-03,80:9.901025e-03):9.454211e-04):2.611483e-02,((((95:4.009903e-02,(90:2.657844e-04,92:1.323792e-03):1.370369e-02):9.409528e-03,99:1.000480e-02):1.611212e-02,(97:1.677261e-02,((98:1.081382e-02,(94:3.735305e-03,93:2.905546e-03):1.047263e-03):1.969687e-03,(91:6.763122e-03,96:1.454154e-02):5.144165e-03):1.555226e-03):1.268739e-02):6.198086e-02,43:1.205274e-01):8.682202e-03):8.839961e-04):1.403837e-03,28:3.443087e-02):4.162432e-03,((34:2.283679e-02,(9:7.139849e-03,56:1.034316e-01):2.036623e-03):6.886249e-04,100:3.385319e-02):2.885778e-04):6.837487e-04,(((7:5.160979e-03,(49:3.391204e-03,48:9.467610e-05):5.457089e-03):8.025713e-03,((47:1.756668e-02,41:3.932867e-02):1.572581e-03,(((22:1.296782e-02,(19:4.154370e-04,(21:7.518077e-04,20:3.761209e-03):2.193432e-03):8.578796e-03):2.204244e-02,(42:6.419818e-03,(50:5.142651e-04,51:6.377615e-04):1.425186e-02):4.638195e-03):8.129744e-04,8:1.362467e-02):1.509399e-03):1.111639e-03):9.647420e-03,(64:1.323354e-02,3:7.773095e-03):1.265925e-02):3.200231e-03):3.928412e-02):2.519676e-02,81:5.309274e-02):6.428826e-03,(85:4.379451e-02,(70:4.758686e-03,(69:9.477346e-03,68:9.884354e-03):1.481155e-03):2.095552e-02):2.284315e-02):3.713624e-03):4.068498e-03,(((37:6.508112e-02,(25:2.082004e-02,(27:5.297706e-03,26:1.034835e-02):6.792813e-03):8.529667e-03):3.654412e-03,24:3.844684e-02):2.196299e-03,86:1.857127e-02):3.571044e-04):3.623553e-04,(((65:1.880239e-02,(79:1.876782e-02,((31:2.720969e-02,(35:2.318778e-02,71:4.876949e-02):3.366343e-04):2.656510e-03,(58:1.531380e-02,(84:1.032458e-02,(33:2.771252e-04,74:2.785820e-03):7.211266e-03):1.113361e-02):9.495780e-03):1.382202e-03):2.763157e-03):2.517549e-03,52:1.692838e-02):3.485044e-03,((11:4.230974e-02,10:1.765410e-02):7.002433e-03,(66:6.238924e-03,39:3.643764e-02):2.995939e-02):6.534221e-04):1.016976e-03):1.894717e-03):1.571715e-03):3.230906e-03,57:3.141739e-02):4.545210e-03,(32:3.186688e-02,83:3.675148e-02):1.345317e-02):5.318244e-04,((61:5.060707e-03,59:1.957980e-02):2.448497e-02,2:2.086564e-02):3.133421e-03):1.377636e-03,1:1.637936e-02);
   tree run1.170000 = [&U] (((32:2.510923e-02,83:3.271647e-02):1.577321e-02,((((((((37:6.111304e-02,((27:1.053214e-02,26:1.054434e-02):6.921460e-03,25:1.144909e-02):5.454554e-03):4.009854e-03,24:1.481734e-02):3.751036e-03,86:1.988493e-02):2.020791e-03,(((71:4.816970e-02,11:3.827255e-02):1.447661e-03,10:1.798844e-02):1.846540e-02,((81:5.331466e-02,((((58:1.560382e-02,(84:1.563535e-02,(33:2.007729e-03,74:3.190041e-03):1.607780e-02):4.114005e-03):9.844652e-03,(31:2.772500e-02,(35:2.362692e-02,79:2.058932e-02):1.503214e-03):2.127323e-03):6.571490e-03,65:1.504808e-02):3.844797e-03,52:1.724898e-02):4.244682e-03):2.212091e-03,(66:2.505705e-02,39:4.787222e-02):1.952773e-02):3.517088e-04):2.219252e-03):6.777542e-04,(((85:4.191962e-02,(70:5.633245e-03,(69:2.037720e-03,68:7.909505e-03):2.829774e-03):1.391809e-02):2.314684e-02,(((6:1.202245e-03,36:1.586077e-03):3.155789e-02,(12:1.612166e-02,((5:4.294844e-03,((4:3.090957e-02,30:4.042645e-03):6.512130e-03,29:5.277967e-03):1.154910e-02):2.498419e-02,18:1.412731e-02):1.130972e-03):3.436267e-03):4.152723e-03,73:2.319914e-02):7.530987e-03):6.044354e-05,((((40:2.659787e-02,(54:9.871862e-03,53:7.631969e-03):2.990026e-02):1.782083e-02,(46:3.786135e-04,((44:4.738890e-04,45:9.241587e-03):1.727793e-02,14:7.492138e-02):3.270364e-03):5.427852e-02):1.078369e-02,((34:2.548329e-02,(9:7.275068e-03,56:8.189679e-02):3.675450e-04):2.471018e-03,((28:3.508294e-02,(((55:6.529797e-02,(43:1.231544e-01,((99:9.821589e-03,((90:3.505264e-04,92:6.203971e-03):1.301194e-02,95:4.154111e-02):7.777344e-03):1.250260e-02,((98:7.355687e-03,(94:4.586956e-03,93:2.303906e-03):5.041954e-03):7.575635e-03,((91:4.881051e-03,96:1.232725e-02):6.993864e-03,97:1.873292e-02):2.824184e-04):1.095606e-02):6.947151e-02):2.465155e-03):3.470549e-03,(((((78:1.190600e-02,(75:1.255239e-02,76:6.497828e-03):6.863382e-03):5.275924e-04,(82:5.675717e-02,77:6.787582e-03):6.057642e-03):7.284832e-04,16:1.693765e-02):9.156786e-03,(67:1.239306e-02,(15:1.848545e-02,17:1.801538e-02):1.015644e-02):1.774368e-02):3.669387e-03,(80:1.306159e-02,(((23:1.651490e-02,62:9.794605e-03):7.021102e-03,63:5.084506e-02):7.201135e-03,((88:1.902939e-03,89:1.261652e-02):2.535804e-03,87:1.293473e-03):9.783367e-03):2.965276e-03):7.561297e-04):2.849510e-02):4.200463e-04,100:3.449432e-02):2.481687e-03):1.191819e-03,((47:2.065286e-02,(((7:4.491933e-04,(49:4.815956e-05,48:1.900102e-04):9.223965e-03):7.922580e-03,41:4.139998e-02):3.982325e-03,(((22:8.325260e-03,(19:5.872681e-04,(21:1.786142e-03,20:1.745151e-04):4.826686e-03):6.926518e-03):2.866602e-02,(42:8.155702e-03,(50:2.964727e-03,51:6.913168e-04):1.192158e-02):2.382741e-03):1.137022e-03,8:1.562174e-02):1.857719e-03):8.059593e-05):1.045472e-02,(64:6.604067e-03,3:1.002259e-02):1.057839e-02):5.988204e-03):7.433643e-05):3.535165e-02):3.037726e-02,38:2.580288e-02):1.312764e-03):4.318523e-03):8.157803e-04,(101:1.883318e-02,72:2.654360e-02):5.241910e-04):2.682512e-03,57:3.201240e-02):7.911444e-03,((61:8.657528e-03,59:1.328718e-02):1.401285e-02,2:1.787783e-02):1.112430e-02):2.029632e-03):5.200696e-04,(13:1.082207e-02,60:1.152963e-02):2.008581e-02,1:2.338914e-02);
   tree run1.175000 = [&U] ((((83:3.104471e-02,32:2.978131e-02):7.493763e-03,(60:4.004304e-03,13:1.401358e-02):3.387200e-02):5.271552e-03,((59:1.101615e-02,61:3.277432e-03):1.215887e-02,2:1.510294e-02):1.573395e-02):4.041083e-03,((101:1.716156e-02,((((((40:3.042758e-02,(54:6.918575e-03,53:5.525251e-03):3.971335e-02):3.136597e-02,(((((64:1.062309e-02,3:1.529243e-02):7.408027e-03,(((41:3.753847e-02,47:1.183932e-02):4.292987e-03,(8:2.156735e-02,(((50:1.399552e-03,51:1.086226e-03):8.070451e-03,42:5.301177e-03):3.433057e-03,(22:1.734976e-02,(19:9.871148e-04,(21:9.189167e-04,20:5.024707e-04):1.201994e-02):1.243811e-02):1.733375e-02):2.580012e-03):2.989454e-03):4.339060e-04,(7:2.450612e-03,(48:1.046717e-03,49:2.470438e-03):9.025659e-03):3.248213e-03):9.966725e-03):8.106534e-03,((56:9.123286e-02,34:2.618751e-02):1.265452e-03,9:1.184646e-02):1.999047e-03):1.421498e-03,(((((43:1.123685e-01,(((95:3.506479e-02,(92:9.213315e-05,90:1.468087e-03):4.805359e-03):5.198216e-03,99:1.832037e-02):1.580732e-02,((98:7.750554e-03,(93:1.954345e-03,94:5.771147e-03):4.246453e-03):3.731842e-03,((91:2.007826e-03,96:1.520158e-02):4.988518e-03,97:1.461446e-02):8.088306e-03):1.187597e-02):7.806808e-02):5.386025e-03,55:6.980418e-02):4.406079e-03,((67:2.209740e-02,80:1.475139e-03):7.795577e-03,(((15:1.553707e-02,17:1.877260e-02):2.062824e-02,((((75:2.004435e-02,76:1.133064e-02):6.234699e-04,82:4.758711e-02):5.030763e-03,16:2.003196e-02):5.865595e-04,(78:1.465180e-02,77:8.107918e-03):2.028854e-03):3.442221e-03):9.514821e-03,(((88:1.754131e-03,89:1.986654e-02):2.032145e-03,87:3.428656e-03):7.925865e-03,((62:8.190345e-03,23:1.171480e-02):1.499841e-02,63:6.565952e-02):6.687302e-03):2.359262e-03):2.624034e-04):2.288212e-02):1.458149e-03,100:3.234268e-02):2.145911e-03,28:3.691303e-02):1.857963e-03):4.725017e-02,(14:7.667008e-02,((44:9.451066e-04,45:1.203707e-03):1.500766e-02,46:2.347106e-04):9.667578e-03):5.574183e-02):3.184891e-04):4.352665e-02,(((((5:8.599944e-03,(4:3.859790e-02,(29:1.354742e-02,30:1.947615e-03):2.533940e-04):2.724148e-03):2.449019e-02,18:1.557729e-02):2.752961e-03,12:1.844365e-02):4.419052e-03,(36:1.799030e-04,6:1.390709e-03):3.348346e-02):1.996180e-03,73:2.809608e-02):5.474747e-03):2.882100e-03,(38:4.592004e-02,(85:3.884238e-02,((69:1.602520e-02,68:5.054894e-03):8.993297e-03,70:7.841476e-03):2.331639e-02):2.791255e-02):1.939647e-04):6.758002e-03,(((37:5.310726e-02,((24:2.846464e-02,25:5.356106e-03):1.461748e-03,(26:1.582214e-02,27:7.418496e-03):7.029057e-03):3.666269e-03):1.366542e-03,86:2.836019e-02):4.667812e-03,((((((((84:1.570360e-02,(74:9.778103e-03,33:2.542772e-04):5.901802e-03):7.796069e-03,58:1.557120e-02):1.111614e-02,(35:3.052810e-02,31:2.910823e-02):9.158068e-03):2.474250e-03,(79:1.207666e-02,65:2.246302e-02):7.474987e-03):2.996918e-03,71:7.414167e-02):2.650841e-03,52:2.191379e-02):5.111187e-03,81:6.240451e-02):3.757975e-03,(10:2.793162e-02,(66:1.104658e-02,11:2.408189e-02):3.074211e-02):1.454118e-03):3.443983e-03):1.738114e-04):2.028312e-03,72:2.341093e-02):1.269344e-03):3.421119e-03,(57:3.371198e-02,39:6.611632e-02):1.201199e-03):4.586254e-03,1:2.145648e-02);
   tree run1.180000 = [&U] ((((59:1.012562e-02,61:3.318352e-03):2.041960e-02,2:1.803202e-02):4.530007e-03,((60:7.604642e-03,13:4.321658e-03):3.685703e-02,(83:2.764012e-02,32:2.161928e-02):1.303799e-02):1.256102e-04):2.203123e-03,((((((((37:4.881413e-02,86:2.606759e-02):1.560934e-03,(((26:9.385560e-03,27:9.668007e-03):8.537839e-03,24:1.787823e-02):2.768720e-03,25:9.363597e-03):1.418483e-03):3.355969e-03,(10:2.567366e-02,(66:4.290926e-03,11:6.826921e-03):4.109928e-02):5.930860e-03):3.247916e-04,((38:4.220792e-02,(85:3.570240e-02,((69:1.615931e-02,68:4.196600e-03):1.099261e-03,70:6.487125e-03):2.742019e-02):2.508355e-02):6.090816e-04,((((40:2.796785e-02,(54:9.553690e-03,53:5.078596e-03):3.150857e-02):2.336049e-02,(14:4.305789e-02,((44:2.028227e-03,45:1.623933e-03):9.462217e-03,46:2.716320e-03):7.019345e-03):6.749975e-02):2.698533e-03,((((56:8.385770e-02,9:6.985892e-03):2.517560e-03,34:2.325753e-02):1.459266e-03,((28:3.541640e-02,(((43:1.032847e-01,(((95:2.029400e-02,(92:1.207071e-03,90:6.423732e-03):7.266606e-03):7.003054e-03,99:1.297339e-02):1.076011e-02,(97:1.393065e-02,((98:1.372270e-02,(93:8.751091e-04,94:7.766487e-03):6.169340e-03):7.414397e-03,(91:5.479486e-03,96:1.111987e-02):5.618426e-03):3.315530e-03):9.276307e-03):7.460906e-02):2.355961e-03,55:6.416129e-02):2.572029e-03,((67:1.237902e-02,80:1.993565e-03):1.696545e-02,(((15:1.405214e-02,17:2.210417e-02):7.526504e-03,((((76:4.690424e-03,82:4.516314e-02):9.311703e-04,75:1.363501e-02):2.681696e-03,16:1.841260e-02):1.553915e-03,(77:7.853432e-03,78:1.346737e-02):1.195420e-03):2.756879e-04):1.425292e-02,(((89:1.529909e-02,88:5.017071e-04):5.699521e-04,87:1.156859e-02):3.757554e-03,((62:9.996835e-03,23:1.271840e-02):1.291380e-02,63:6.028851e-02):6.146708e-03):1.517190e-03):2.478666e-03):2.362365e-02):2.118389e-03):1.403711e-03,100:3.339765e-02):9.903200e-04):7.279707e-04,((64:9.849580e-03,3:1.358977e-02):7.619498e-03,(((41:5.207064e-02,47:8.651585e-03):6.080427e-03,(7:2.558511e-03,(48:3.409522e-03,49:5.850695e-04):4.372887e-03):9.924379e-03):2.335339e-03,(8:1.209536e-02,(((50:2.103156e-03,51:2.645193e-03):7.418045e-03,42:4.872636e-03):4.614816e-03,(22:1.594723e-02,(19:1.850471e-03,(21:2.891524e-03,20:1.250968e-03):8.411957e-03):5.413806e-03):1.274784e-02):1.237363e-03):1.718154e-03):9.490687e-03):3.140441e-03):3.304540e-02):4.019168e-02,((((((29:8.006314e-03,(30:7.743635e-03,4:1.840412e-02):9.464284e-04):4.460598e-03,5:7.793707e-03):2.239158e-02,18:1.431804e-02):1.007961e-03,12:1.886414e-02):7.810247e-04,(36:1.023529e-03,6:3.134384e-03):2.012433e-02):1.781103e-03,73:2.809035e-02):2.756302e-03):3.510854e-03):1.322856e-03):3.317772e-04,(((65:2.032468e-02,(((84:1.452554e-02,(74:5.186493e-03,33:3.318685e-04):1.294540e-02):1.011939e-02,58:2.338493e-02):7.383427e-03,(35:1.681489e-02,31:3.240409e-02):2.707407e-03):3.471014e-03):5.225417e-03,((71:6.272165e-02,52:1.311660e-02):4.799572e-03,79:2.012755e-02):1.771195e-03):3.358262e-03,81:5.735980e-02):3.589362e-03):1.173599e-03,(101:1.927555e-02,72:2.124817e-02):3.133050e-03):3.768600e-03,57:2.996256e-02):1.775365e-03,39:5.804312e-02):4.854291e-03,1:1.687218e-02);
   tree run1.185000 = [&U] ((((59:1.977819e-02,61:3.551079e-03):1.223915e-02,2:1.839185e-02):3.301125e-03,((60:3.683603e-03,13:2.447570e-03):3.386291e-02,(83:2.711342e-02,32:3.322394e-02):1.435780e-02):1.914289e-03):1.597089e-03,(57:3.787819e-02,((((10:2.939106e-02,(66:6.687231e-04,11:1.453567e-02):3.907336e-02):1.579806e-03,((((((34:2.702164e-02,(((28:3.736388e-02,((((((95:2.455587e-02,(92:5.245565e-04,90:7.997314e-04):8.367943e-03):8.058294e-03,99:1.037315e-02):1.174403e-02,((91:1.146562e-02,96:5.969325e-03):3.844181e-03,((94:6.305089e-03,(98:8.925018e-03,93:3.810169e-03):6.350046e-04):4.115305e-03,97:2.114450e-02):1.422140e-03):1.768288e-02):7.804709e-02,43:1.101360e-01):9.551740e-03,55:6.487798e-02):4.314642e-03,((((15:1.040040e-02,17:2.679149e-02):1.885738e-02,((((75:1.086159e-02,(82:3.670787e-02,76:4.553643e-03):1.441024e-03):4.589787e-03,78:1.185182e-02):6.917530e-04,77:4.936090e-03):3.617708e-04,16:1.634471e-02):7.608941e-04):1.891362e-02,(67:3.237959e-02,80:7.740727e-03):8.256082e-03):3.757968e-04,(((62:1.260398e-02,23:7.383403e-03):4.504516e-03,63:6.360367e-02):1.285129e-02,(89:2.202533e-02,(88:5.171420e-03,87:2.158028e-03):3.314249e-03):5.230335e-03):2.395033e-03):2.978390e-02):7.588623e-04):1.354127e-03,(((64:6.239072e-03,3:1.433704e-02):7.432455e-03,(((8:1.656646e-02,(((50:4.558702e-04,51:4.230135e-03):2.351889e-02,42:6.768705e-03):1.903927e-03,(22:7.941317e-03,(19:3.326480e-04,(21:3.774830e-03,20:6.458478e-05):1.861518e-03):1.045976e-02):1.979682e-02):1.666321e-03):1.395017e-03,(41:4.485417e-02,47:9.127321e-03):4.419046e-03):3.382164e-04,(7:2.429208e-03,(48:5.160424e-04,49:6.844649e-04):9.564086e-03):6.881584e-03):8.001049e-03):6.867626e-03,100:3.523413e-02):9.952845e-04):1.921706e-03,(56:8.954562e-02,9:1.060190e-02):1.223892e-04):2.371134e-04):4.027279e-02,(40:3.247404e-02,(54:1.007903e-02,53:6.072496e-03):2.618276e-02):4.074505e-02):2.340432e-03,((14:4.352912e-02,46:1.166666e-03):9.006786e-03,(44:1.839512e-03,45:7.227161e-03):1.786431e-02):7.557793e-02):4.517513e-02,(85:3.766562e-02,((69:8.659747e-03,68:9.743789e-03):7.905617e-03,70:7.491408e-03):1.666888e-02):2.627166e-02):4.960638e-04,(38:2.277657e-02,(((((((29:8.430762e-03,30:5.874469e-03):1.476845e-03,4:3.000922e-02):1.853410e-03,5:8.501950e-03):2.521735e-02,18:1.510537e-02):2.767956e-03,12:1.753540e-02):3.932206e-03,(36:9.765592e-04,6:3.673374e-03):2.369063e-02):4.942162e-04,73:2.963499e-02):4.240161e-03):5.703555e-04):2.092151e-03,((((65:2.144230e-02,(((84:2.280776e-02,(74:3.533141e-03,33:9.564156e-05):1.708955e-02):4.304369e-03,58:1.779183e-02):8.163506e-03,(35:2.530541e-02,31:4.260501e-02):2.786434e-03):6.011840e-03):4.813476e-03,(71:4.670373e-02,52:1.046864e-02):2.417884e-03):4.598165e-03,79:2.125823e-02):5.454828e-03,81:5.624959e-02):2.013595e-03):3.172043e-03):1.424235e-03,((((26:2.585807e-02,27:8.089134e-03):2.095805e-03,24:2.152524e-02):2.333209e-03,(86:2.100626e-02,37:5.404847e-02):9.570848e-05):8.076399e-04,25:1.385278e-02):5.668777e-03):3.613172e-04,(101:2.033548e-02,(72:2.241657e-02,39:8.099310e-02):1.150312e-04):3.444097e-03):2.817978e-03):6.595080e-03,1:2.940708e-02);
   tree run1.190000 = [&U] ((((101:1.700271e-02,72:1.712361e-02):1.720200e-03,((((24:3.283516e-02,(37:5.109211e-02,(25:9.397330e-03,(27:6.115371e-03,26:1.197336e-02):3.871278e-03):4.499515e-03):6.478314e-03):1.736335e-03,86:1.706861e-02):3.081088e-03,((38:2.107102e-02,(((39:3.473377e-02,(((56:7.439820e-02,(9:6.850270e-03,(((((41:5.347480e-02,(8:1.300241e-02,((22:8.320234e-03,(19:3.290419e-03,(21:4.919544e-04,20:6.522284e-04):8.265052e-04):1.126732e-02):2.194228e-02,(42:5.464210e-03,(50:3.757596e-03,51:4.723107e-04):1.440983e-02):4.567330e-03):8.464541e-04):8.913725e-04):1.659032e-04,47:1.754436e-02):9.633247e-04,(7:1.123800e-03,(49:2.378599e-03,48:1.578524e-03):1.351978e-02):6.927590e-03):7.019675e-03,(64:6.147744e-03,3:1.063607e-02):8.507411e-03):3.102322e-03,(100:3.914283e-02,(((55:6.333465e-02,(((((90:7.309388e-04,92:1.760082e-03):4.644439e-03,95:3.851093e-02):2.956490e-03,99:1.573344e-02):5.262857e-03,((98:1.008841e-02,(94:4.476626e-03,93:1.490581e-03):5.521568e-04):3.856609e-03,(97:1.322448e-02,(91:6.163472e-03,96:6.744327e-03):1.023888e-02):3.016997e-03):1.179591e-02):8.885477e-02,43:1.051203e-01):8.387893e-03):3.391294e-03,(((((23:1.725965e-02,62:9.452752e-03):1.110721e-02,63:5.381619e-02):6.501854e-03,((((78:9.570751e-03,(82:5.281470e-02,(75:9.636985e-03,76:7.908908e-03):2.988232e-05):5.066471e-03):5.517311e-04,77:8.601560e-03):8.373845e-04,16:9.429563e-03):6.566707e-03,((17:6.614383e-03,67:9.506799e-03):2.248225e-02,15:1.594658e-02):1.154076e-02):2.174563e-03):1.981603e-03,((89:7.881553e-03,88:5.021603e-04):1.544600e-03,87:5.504314e-03):7.372902e-03):4.801658e-03,80:1.925718e-02):1.439746e-02):2.542263e-03,28:2.626002e-02):4.436279e-03):7.861765e-04):3.788705e-03):2.301357e-03):1.757177e-03,34:2.431606e-02):3.444216e-02,((40:2.397636e-02,(54:1.102357e-02,53:2.032766e-03):3.881279e-02):2.714100e-02,(((44:1.417206e-03,45:7.105968e-03):8.744219e-03,46:4.351126e-03):3.137980e-03,14:5.327293e-02):5.704685e-02):5.792085e-03):1.342772e-02):1.580665e-02,(73:1.566543e-02,((6:3.304846e-03,36:2.718423e-05):2.980964e-02,(((4:3.068041e-02,(5:1.283924e-02,(29:3.796595e-03,30:2.971822e-03):8.815813e-03):5.070343e-03):1.829715e-02,18:1.212102e-02):3.703628e-03,12:2.101406e-02):8.682270e-04):2.500017e-03):3.454661e-03):3.517912e-03,(85:3.879208e-02,(70:7.766627e-03,(69:1.050185e-02,68:3.005540e-03):2.486453e-03):2.038143e-02):2.090138e-02):1.639662e-03):1.374489e-03,(52:1.512869e-02,((65:1.670384e-02,81:4.675509e-02):5.784641e-04,((31:2.819807e-02,(58:2.424337e-02,(84:1.268770e-02,(33:7.989367e-04,74:4.204175e-03):1.983512e-02):5.663592e-03):8.671313e-03):2.702704e-03,(35:3.701447e-02,79:2.258313e-02):1.961191e-03):4.342789e-04):2.464083e-03):6.241965e-03):2.190342e-03):1.855609e-03,(10:3.158409e-02,((71:5.811277e-02,66:2.869983e-02):9.025761e-03,11:3.492645e-02):4.428449e-03):2.219541e-03):2.181801e-03):5.949405e-03,57:3.424987e-02):7.475457e-03,(((61:3.326464e-04,59:1.260977e-02):1.615630e-02,2:2.054209e-02):6.337684e-03,((13:1.367914e-02,60:2.252557e-02):2.090693e-02,(32:3.176539e-02,83:2.921761e-02):1.305880e-02):1.863797e-03):1.046458e-03,1:1.763070e-02);
   tree run1.195000 = [&U] ((((83:4.120184e-02,32:4.438954e-02):1.398995e-02,(60:1.595003e-02,13:4.934167e-03):2.705200e-02):4.879413e-03,((59:1.911788e-02,61:2.556286e-03):1.740240e-02,2:1.838983e-02):6.227206e-03):2.055896e-03,(57:3.597539e-02,((((38:2.438185e-02,((((36:2.907180e-04,6:7.187823e-03):3.116702e-02,(12:1.338819e-02,((((29:6.458439e-03,4:2.950848e-02):2.326699e-03,30:6.853102e-03):4.220090e-03,5:8.248142e-03):2.607641e-02,18:8.263933e-03):3.548140e-03):2.487268e-03):4.215363e-03,73:2.538305e-02):4.730952e-03,((((34:2.010818e-02,(9:8.468267e-03,56:9.113156e-02):1.297429e-04):2.522948e-03,((64:1.451308e-02,3:1.451063e-02):1.350367e-02,((47:1.744127e-02,41:4.188602e-02):1.219145e-03,((7:3.414858e-03,(48:1.429677e-04,49:6.590197e-04):1.588667e-02):2.664983e-03,(8:1.722018e-02,(((50:1.627200e-03,51:1.257674e-03):1.345504e-02,42:5.421781e-03):4.159602e-03,(22:9.921041e-03,((21:2.544747e-03,20:6.878631e-04):2.712081e-03,19:4.905245e-04):4.401056e-03):1.614192e-02):1.565752e-03):2.124188e-03):4.495013e-04):1.480924e-02):3.185044e-03):5.623713e-04,((((43:1.250704e-01,((((99:1.271368e-02,95:2.638583e-02):1.233483e-03,(92:4.851249e-04,90:1.431758e-03):1.138469e-02):2.142030e-02,(((93:2.410476e-03,(98:8.489323e-03,94:1.124475e-02):5.178980e-03):5.994790e-03,97:1.775263e-02):6.036920e-05,(91:5.332165e-03,96:9.774471e-03):8.137265e-03):1.482664e-02):8.719064e-02,55:6.307782e-02):1.404100e-03):2.145449e-03,(((((62:1.036165e-02,23:1.214249e-02):5.780730e-03,63:5.448380e-02):1.355794e-02,((87:3.532112e-03,88:3.202502e-03):3.816185e-03,89:1.590720e-02):4.674897e-03):4.769110e-03,(((82:5.939736e-02,77:4.054255e-03):4.631997e-04,(78:8.496153e-03,((75:1.174201e-02,(15:1.196998e-02,17:1.420994e-02):1.520285e-02):7.338200e-03,76:1.159654e-02):2.644997e-03):7.345487e-04):1.143606e-03,16:9.611960e-03):9.948785e-03):4.671193e-03,(67:3.430823e-02,80:9.585537e-03):1.481743e-03):2.992977e-02):4.285902e-03,28:3.662258e-02):3.836270e-03,100:3.172195e-02):1.366581e-03):4.184337e-02,(((14:6.258797e-02,46:6.788901e-03):4.769080e-03,(44:1.414978e-03,45:2.655777e-03):1.193346e-02):6.859373e-02,(40:2.693515e-02,(54:4.799015e-03,53:1.958523e-02):3.807342e-02):2.721195e-02):2.437296e-03):3.577492e-02):2.512969e-03):8.000121e-04,(85:3.779174e-02,((69:3.170386e-03,68:5.938176e-03):2.739970e-03,70:6.250101e-03):1.612214e-02):4.539714e-02):9.224777e-03,(((86:2.064337e-02,37:5.577331e-02):2.984222e-03,((26:2.771434e-02,(27:1.333150e-02,24:1.364745e-02):5.843178e-03):9.227837e-03,25:1.429642e-02):8.076345e-04):4.861092e-03,(((65:1.657835e-02,(((84:3.668192e-02,(74:2.108475e-03,33:2.757186e-03):1.561184e-02):1.810616e-03,58:1.761433e-02):1.120086e-02,(35:2.505294e-02,31:3.058949e-02):2.409167e-03):2.357713e-03):5.331566e-03,(71:4.721751e-02,(52:1.101198e-02,(79:2.608245e-02,81:5.191160e-02):6.968853e-04):4.193524e-03):7.725025e-04):1.044170e-02,(10:2.547067e-02,(66:1.316634e-03,11:1.188620e-02):4.127008e-02):5.720421e-03):9.934029e-04):4.404937e-04):1.491178e-03,(101:1.877162e-02,(39:7.935182e-02,72:1.660530e-02):4.648367e-03):2.546153e-03):5.198874e-03):3.817320e-03,1:1.561016e-02);
   tree run1.200000 = [&U] (((83:2.560467e-02,32:3.473573e-02):1.194332e-02,((60:2.195582e-02,13:1.143564e-02):2.856039e-02,((59:2.074828e-02,61:6.540174e-03):1.309779e-02,2:1.850453e-02):3.255338e-03):3.209161e-04):3.094547e-03,(57:4.735821e-02,((((86:2.142582e-02,(37:5.612118e-02,(((27:2.248761e-03,24:6.683340e-03):1.337049e-02,26:1.625124e-02):3.632792e-03,25:1.979033e-02):3.742032e-03):4.352722e-03):4.429203e-03,(((52:7.832733e-03,71:4.203739e-02):4.893829e-03,(81:4.577785e-02,((79:2.441513e-02,(((84:1.885811e-02,(74:5.978127e-03,33:1.750296e-03):6.440141e-03):1.262473e-02,58:2.944964e-02):8.422550e-03,(35:2.520921e-02,31:3.078029e-02):4.160905e-03):4.185549e-03):2.737365e-03,65:1.668175e-02):5.676719e-04):5.048201e-04):9.960011e-03,(((85:4.643811e-02,((69:6.837731e-03,68:6.564926e-03):4.318015e-03,70:6.277467e-03):2.455916e-02):2.136228e-02,38:2.032082e-02):6.485204e-04,((((36:1.023516e-03,6:6.526680e-04):2.226876e-02,(12:1.347169e-02,(((4:3.641714e-02,(29:1.171927e-02,30:3.356992e-03):6.302673e-03):1.390424e-03,5:8.299588e-03):2.857684e-02,18:6.333339e-03):1.407810e-03):4.188367e-03):1.198321e-03,73:2.554137e-02):2.247418e-03,((46:1.197531e-03,((44:1.059818e-02,45:2.761181e-03):1.401539e-02,14:6.176537e-02):2.731756e-03):3.906112e-02,((((9:6.577501e-03,34:2.023360e-02):8.672011e-06,(((64:6.196374e-03,3:1.460114e-02):9.022981e-03,(((41:4.214728e-02,(8:1.504163e-02,(((50:1.302674e-03,51:2.478871e-03):1.630458e-02,42:5.714491e-03):6.113634e-03,(22:1.568103e-02,((21:2.613230e-04,20:4.307351e-03):3.254477e-03,19:5.357041e-05):3.081627e-03):1.395932e-02):7.144695e-04):1.055519e-03):1.820851e-03,47:1.989322e-02):1.315387e-04,(7:4.533470e-03,(48:1.438594e-04,49:1.155108e-03):1.190100e-02):8.904552e-03):7.933342e-03):7.044267e-03,(100:3.331930e-02,(((((((77:8.711663e-03,(((75:1.181525e-02,82:4.302819e-02):3.373083e-03,76:4.108241e-03):5.826061e-03,((15:2.570454e-02,17:1.607689e-02):9.756416e-03,78:8.004815e-03):2.037595e-03):5.436789e-04):3.779713e-03,16:1.553943e-02):1.476782e-02,((62:7.601948e-03,23:9.976563e-03):1.157960e-02,63:5.482363e-02):4.417453e-03):5.515595e-04,(89:2.053633e-02,(87:1.489332e-03,88:1.863222e-03):5.667247e-03):2.535266e-03):4.820592e-03,(80:1.280699e-03,67:1.447175e-02):2.682928e-02):2.649130e-02,(43:1.271600e-01,((((92:2.075379e-03,90:1.440689e-03):1.226198e-02,(95:2.504139e-02,99:1.279298e-02):1.960127e-03):1.848405e-02,(((98:8.190502e-03,(94:1.302246e-03,93:4.418603e-03):2.360882e-03):5.445314e-03,97:2.000342e-02):4.148442e-04,(91:3.615319e-03,96:1.719181e-02):7.546882e-03):1.513737e-02):7.267127e-02,55:6.347125e-02):1.792209e-03):8.644027e-04):2.520056e-03,28:3.685101e-02):1.522776e-03):1.970923e-03):1.052009e-03):2.972815e-03,56:8.962353e-02):3.748369e-02,(40:3.622419e-02,(54:1.429458e-02,53:2.360727e-03):3.222666e-02):2.339515e-02):8.310351e-03):2.867830e-02):5.360639e-03):5.058432e-03):7.689064e-04):1.924167e-03,(10:2.684144e-02,(66:2.049681e-02,11:1.491469e-02):2.382149e-02):1.332938e-03):3.879834e-03,(101:1.888870e-02,(39:7.984676e-02,72:1.493377e-02):3.220280e-03):1.631633e-03):9.088572e-03):8.874283e-04,1:1.570752e-02);
   tree run1.205000 = [&U] ((13:2.067011e-02,60:9.298819e-03):2.435121e-02,((((61:4.206959e-03,59:1.707441e-02):1.482907e-02,2:1.702449e-02):5.524966e-03,(32:2.750328e-02,83:3.350531e-02):1.179376e-02):1.764666e-03,(((((((31:3.367987e-02,(35:1.659531e-02,79:1.257213e-02):9.430282e-03):1.985513e-03,(58:1.544497e-02,(84:1.441296e-02,(33:4.619796e-04,74:3.235953e-03):1.912110e-02):3.480274e-03):8.747274e-03):1.586510e-03,(65:2.048056e-02,52:2.351362e-02):1.183476e-04):5.092057e-03,((38:1.150994e-02,81:4.787103e-02):5.124563e-03,(((39:3.841383e-02,((56:9.521730e-02,((((((80:1.235421e-02,(89:1.451210e-02,(88:2.446770e-03,87:3.477470e-03):1.073241e-03):5.591781e-03):9.012874e-04,(((15:1.779569e-02,(67:1.195177e-02,17:1.397309e-02):1.389560e-02):8.259572e-03,((((76:5.317941e-03,75:1.066089e-02):9.115149e-04,82:4.235321e-02):3.086653e-03,77:5.161195e-03):2.084160e-03,(16:1.479410e-02,78:9.370468e-03):1.215799e-03):1.419599e-02):2.757858e-03,((23:1.614050e-02,62:3.802598e-03):1.312736e-02,63:5.311019e-02):1.431557e-02):6.329253e-04):2.039685e-02,((((90:4.126918e-04,92:9.383687e-05):1.557336e-02,(99:8.689369e-03,95:3.349910e-02):8.402472e-03):4.721299e-03,(((98:1.138634e-02,(94:9.637138e-03,93:3.874682e-03):5.981486e-03):1.183223e-03,97:1.764488e-02):1.238358e-03,(91:7.529152e-03,96:8.587550e-03):6.908044e-03):1.503216e-02):8.648344e-02,43:9.930827e-02):1.204632e-02):2.696833e-04,55:6.757528e-02):3.235049e-04,28:3.865781e-02):4.862924e-03,((100:3.681613e-02,((47:1.679769e-02,((((22:3.476449e-03,(19:1.689533e-03,(20:6.294649e-04,21:1.875756e-03):2.650886e-03):6.944441e-03):2.314124e-02,(42:7.264413e-03,(50:1.128298e-03,51:6.574908e-04):1.295487e-02):1.263807e-03):3.953758e-03,8:1.511590e-02):1.489936e-03,(41:6.889282e-02,(7:5.984080e-03,(49:4.688461e-04,48:5.036462e-04):5.145079e-03):5.400006e-03):1.062426e-03):4.068083e-03):1.093973e-02,(64:1.036566e-02,3:1.458904e-02):7.429161e-03):4.519912e-03):6.199121e-04,(9:7.470171e-03,34:1.970635e-02):2.927076e-03):3.734742e-03):2.365795e-03):3.126689e-02,((((44:2.071261e-03,45:1.902662e-03):8.880645e-03,14:4.923644e-02):3.061012e-03,46:5.807626e-04):5.281897e-02,(40:3.061426e-02,(54:3.222536e-03,53:5.931790e-03):3.488212e-02):2.236422e-02):4.541626e-03):2.606731e-02):9.841312e-03,(73:1.652146e-02,((6:2.280705e-03,36:2.711408e-03):1.738710e-02,(12:2.066615e-02,((((30:9.133238e-03,29:7.464000e-03):6.136862e-03,5:1.261393e-02):8.725854e-03,4:2.549796e-02):2.123624e-02,18:1.046691e-02):3.980474e-03):2.160399e-03):3.180746e-03):4.485133e-03):2.780932e-03,(85:4.891731e-02,(70:5.992969e-03,(69:1.154738e-02,68:4.490973e-03):3.333911e-03):1.719438e-02):2.778376e-02):1.281695e-04):2.466677e-03):1.642999e-03,(((37:5.139764e-02,((27:9.319674e-03,26:2.002434e-02):9.340098e-03,(24:1.659675e-02,25:5.454333e-03):8.155521e-03):2.274921e-03):3.809119e-03,86:1.762015e-02):3.474145e-03,(10:2.983782e-02,((66:8.398863e-03,11:6.593784e-03):3.089725e-02,71:4.514038e-02):5.231203e-03):2.256114e-03):6.523214e-04):4.618718e-03,(101:1.549524e-02,72:2.052759e-02):4.061144e-04):5.383211e-03,57:3.703519e-02):4.489718e-03):4.018904e-03,1:1.306388e-02);
   tree run1.210000 = [&U] ((13:2.691361e-03,60:7.688685e-03):2.015355e-02,((((61:5.306687e-03,59:1.625690e-02):1.507763e-02,2:1.556988e-02):5.129507e-03,(((((10:2.840920e-02,(71:5.410641e-02,(66:9.245633e-04,11:4.395017e-03):2.720609e-02):4.981790e-03):2.312775e-03,(86:1.393809e-02,(37:5.196160e-02,(24:9.965751e-03,(25:1.178777e-02,(27:1.409959e-02,26:1.763175e-02):3.628061e-03):1.810266e-03):3.918012e-03):5.475112e-03):3.028816e-03):2.175903e-03,(((65:1.949996e-02,((58:1.470547e-02,(84:1.521206e-02,(33:4.604635e-04,74:3.081018e-03):1.570281e-02):9.034420e-03):8.328460e-03,((35:1.168358e-02,79:2.555641e-02):1.158294e-02,31:3.206730e-02):1.106547e-03):5.574133e-03):3.634590e-03,52:1.673076e-02):4.379889e-03,(((38:2.169738e-02,81:3.721883e-02):5.853230e-03,(85:4.657518e-02,(70:4.779102e-03,(69:1.099450e-02,68:7.112367e-03):2.625008e-03):1.648668e-02):2.379965e-02):6.388990e-04,((39:4.022758e-02,((((((43:1.075516e-01,(55:6.406343e-02,((99:1.012390e-02,((90:3.204757e-04,92:3.531879e-03):7.170431e-03,95:3.395541e-02):3.062645e-03):2.451682e-03,(((91:1.467556e-03,96:7.719525e-03):2.402127e-03,(94:1.194580e-03,93:3.699810e-03):4.609089e-03):1.618293e-03,(98:1.586415e-02,97:2.301666e-02):2.684607e-04):1.882334e-02):8.109630e-02):1.034757e-02):5.949646e-03,((80:1.292624e-02,((89:8.712056e-03,88:6.947039e-03):3.284819e-03,87:3.759956e-03):8.348252e-03):7.466344e-03,(((15:1.966544e-02,(67:4.127383e-03,17:1.036258e-02):1.679628e-02):2.690452e-02,((82:4.407429e-02,(75:1.436745e-02,76:4.324615e-03):1.892905e-03):3.459440e-03,((78:1.084509e-02,16:8.815372e-03):5.545397e-03,77:7.459577e-03):2.525833e-03):6.857665e-03):2.895853e-03,((23:1.045921e-02,62:5.193265e-03):1.106253e-02,63:5.744937e-02):7.867998e-03):5.304591e-04):2.403136e-02):2.075841e-03,28:4.213809e-02):2.881442e-04,(((((7:2.002291e-03,(49:2.895100e-03,48:1.852181e-03):8.710926e-03):7.119927e-03,(41:4.538932e-02,(((22:9.295445e-03,(19:9.432407e-03,(20:1.150957e-03,21:1.243445e-03):5.745000e-04):5.853379e-03):8.580814e-03,(42:5.915958e-03,(50:3.654530e-03,51:4.118928e-04):7.603080e-03):4.536129e-03):2.301154e-03,8:1.439216e-02):1.477181e-03):1.013922e-03):1.747608e-04,47:1.705486e-02):1.324665e-02,(64:7.701286e-03,3:1.255662e-02):1.422404e-02):5.650664e-03,((9:8.755655e-03,34:1.930401e-02):1.907664e-03,100:3.505339e-02):2.124508e-04):2.391990e-03):2.821124e-03,56:9.064616e-02):3.260287e-02,(((46:7.959571e-03,14:4.687903e-02):4.769018e-03,(44:1.177590e-03,45:6.080186e-03):1.294512e-02):5.315606e-02,(40:2.949379e-02,(54:1.389013e-02,53:7.325985e-03):2.657400e-02):2.821335e-02):9.841219e-04):1.804207e-02):2.281740e-02,(73:1.573042e-02,((6:3.703505e-03,36:1.336592e-03):1.729813e-02,(12:1.967667e-02,((5:1.200999e-02,((30:2.414336e-03,4:3.204582e-02):6.922905e-04,29:3.639194e-03):7.728479e-03):2.000694e-02,18:9.965763e-03):2.204896e-03):4.550869e-03):3.028454e-03):4.270388e-03):2.387085e-03):1.461208e-03):9.546504e-04):2.780496e-03,(72:1.878626e-02,101:1.475334e-02):8.695112e-04):8.022577e-03,57:2.650967e-02):2.145738e-03):2.268715e-03,(32:2.618644e-02,83:3.190109e-02):9.456302e-03):2.642357e-03,1:1.698312e-02);
   tree run1.215000 = [&U] ((((72:1.720957e-02,101:1.299755e-02):1.762933e-03,((((81:5.810532e-02,(52:2.230595e-02,((71:5.618134e-02,65:1.730839e-02):3.965765e-03,(((84:1.108584e-02,(74:4.367991e-03,33:2.477367e-03):1.522183e-02):7.586829e-03,58:2.252825e-02):9.910533e-03,(31:2.762695e-02,(35:1.821708e-02,79:3.366727e-02):1.567182e-03):3.406373e-03):1.384542e-03):5.427613e-03):1.444867e-03):4.456367e-03,(((85:4.254694e-02,((69:8.569298e-03,68:8.645351e-03):3.557398e-03,70:8.737739e-03):2.084601e-02):2.664431e-02,(((40:2.769507e-02,(54:2.131245e-03,53:1.243186e-02):2.868588e-02):3.312350e-02,(((100:2.507995e-02,(((((82:2.999149e-02,(((75:9.529915e-03,76:7.208934e-03):5.387195e-03,(77:4.472042e-03,((17:1.970951e-02,15:5.328454e-03):9.884590e-03,78:6.735709e-05):6.388866e-03):1.702789e-03):5.038318e-03,16:8.670675e-03):1.245167e-02):3.750015e-03,(((62:7.344890e-03,23:1.398906e-02):7.997532e-03,63:5.214020e-02):1.050143e-02,((88:6.086642e-03,89:1.292601e-02):4.604888e-03,87:9.215729e-03):1.778099e-03):1.811180e-03):3.190873e-03,(80:5.294923e-03,67:2.738740e-02):6.918744e-03):2.437856e-02,((43:9.422004e-02,((((92:1.061136e-03,90:1.656801e-03):7.763140e-03,95:2.813909e-02):5.884314e-03,99:1.001179e-02):1.617469e-02,((98:8.915327e-03,(93:1.084236e-03,94:2.538574e-03):6.454155e-03):3.163567e-03,((91:5.425083e-03,96:9.291208e-03):5.565789e-03,97:1.315085e-02):4.021627e-03):1.099132e-02):8.717256e-02):1.331483e-03,55:5.743510e-02):2.832652e-03):2.581911e-03,28:4.039115e-02):1.010059e-03):2.509842e-03,(((64:7.899615e-03,3:9.453472e-03):1.149348e-02,(47:1.197383e-02,((8:1.539421e-02,(((50:1.022930e-03,51:6.088020e-04):1.250137e-02,42:5.098189e-03):5.907851e-03,(22:7.052307e-03,((21:2.641723e-03,20:6.400669e-03):1.684705e-03,19:2.015434e-04):2.552739e-03):2.362331e-02):3.082496e-04):2.715278e-03,(41:5.740913e-02,(7:6.118097e-03,(48:1.488857e-03,49:3.706671e-03):4.205956e-03):6.438677e-03):3.302085e-03):1.114631e-04):9.340985e-03):6.333839e-03,((56:9.229202e-02,34:1.589250e-02):1.669535e-03,9:1.021583e-02):4.294213e-03):7.878757e-04):3.266955e-02,(((44:3.604391e-03,45:3.549776e-03):8.385571e-03,46:5.035886e-03):5.913048e-03,14:6.153947e-02):6.761638e-02):1.245852e-03):2.798083e-02,(73:1.736311e-02,((12:1.768881e-02,((((29:1.661966e-02,5:7.995338e-03):1.380958e-03,30:3.707571e-03):2.314501e-03,4:3.733583e-02):2.758833e-02,18:9.988847e-03):1.402149e-03):2.601476e-03,(36:2.272576e-03,6:2.387371e-03):1.759905e-02):5.986121e-04):4.905964e-03):1.321580e-03):1.530602e-03,38:1.753896e-02):4.762141e-03):3.103453e-03,(10:2.691408e-02,((66:1.855229e-03,11:3.567848e-03):3.638143e-02,39:6.577441e-02):2.922206e-05):2.743860e-03):1.420282e-03,(86:1.628887e-02,((24:1.516376e-02,37:3.716672e-02):7.312239e-03,((27:1.580102e-02,26:2.455419e-02):6.597645e-03,25:1.413069e-02):8.076030e-03):4.020159e-03):4.305257e-03):2.490659e-03):6.791775e-03,57:3.110805e-02):5.863356e-03,(((60:7.216256e-03,13:3.006017e-03):2.951103e-02,(83:3.010596e-02,32:3.303553e-02):1.197073e-02):1.872588e-05,((59:1.986597e-02,61:1.045923e-03):1.401102e-02,2:2.268082e-02):1.123512e-02):2.900792e-03,1:1.277738e-02);
   tree run1.220000 = [&U] (((((72:1.510077e-02,101:1.356387e-02):3.367865e-03,(((86:2.358748e-02,(24:2.632821e-02,(37:3.878612e-02,((27:1.381815e-02,26:2.594210e-02):5.070246e-03,25:2.072926e-02):5.398011e-03):4.118023e-03):1.009253e-03):2.852162e-03,(((38:2.278768e-02,((((40:2.260237e-02,(54:6.877288e-03,53:7.510697e-03):4.123037e-02):2.584892e-02,(46:2.627872e-03,((44:3.761440e-03,45:6.800024e-03):8.652223e-03,14:5.301782e-02):6.239391e-03):6.497775e-02):2.844779e-03,(56:9.631331e-02,((9:5.343330e-03,(((64:8.243812e-03,3:8.071590e-03):1.242958e-02,((8:9.181488e-03,(((50:5.337548e-04,51:1.175034e-03):1.492028e-02,42:4.777254e-03):2.863364e-03,(22:9.184278e-03,((21:4.940034e-04,20:3.369204e-03):2.341958e-03,19:2.380486e-03):6.541163e-03):1.639121e-02):2.133640e-03):9.036276e-04,((41:5.991052e-02,47:8.939151e-03):5.260813e-03,(7:4.724930e-03,(48:9.317522e-04,49:3.688026e-03):1.244031e-02):5.074566e-03):1.434285e-05):9.223138e-03):6.570467e-03,(100:2.266342e-02,(((80:1.409970e-02,(((((77:2.910613e-03,(17:1.588320e-02,15:1.511996e-02):8.893484e-03):3.827811e-03,((78:4.943284e-03,82:4.154594e-02):3.259383e-03,(76:4.224435e-03,75:1.438728e-02):6.402025e-03):8.351369e-04):5.215265e-03,16:9.460990e-03):1.445059e-02,(((62:6.558619e-03,23:1.441664e-02):1.029268e-02,63:5.212132e-02):4.675161e-03,((88:2.892438e-03,89:1.193752e-02):3.857252e-03,87:8.547906e-04):1.079749e-02):2.706781e-03):2.221493e-03,67:2.858070e-02):4.184143e-03):2.172186e-02,((((((92:2.718736e-04,90:1.222834e-03):9.432277e-03,95:2.724193e-02):4.489738e-03,99:1.195696e-02):8.381208e-03,(((98:2.761408e-03,(94:6.449786e-03,93:3.745378e-03):5.972112e-03):5.293660e-03,97:1.372386e-02):1.452038e-03,(91:1.266097e-02,96:4.845413e-03):7.712994e-03):1.601742e-02):8.141155e-02,55:5.740176e-02):2.006957e-03,43:1.021487e-01):1.643660e-03):3.033558e-03,28:3.980003e-02):1.523758e-03):2.631084e-03):3.864293e-03):3.143351e-04,34:1.658496e-02):2.446920e-03):3.552500e-02):2.919999e-02,(73:1.687775e-02,((12:2.003355e-02,((((29:7.111409e-03,30:1.825547e-02):1.610413e-05,4:2.323619e-02):4.625907e-03,5:8.343706e-03):2.577938e-02,18:1.042407e-02):1.463243e-03):4.978323e-03,(36:6.619656e-04,6:3.198430e-03):2.839581e-02):1.514312e-03):5.927143e-03):1.509529e-03):6.210391e-04,(39:4.639661e-02,(85:3.712246e-02,((69:8.938788e-03,68:6.188929e-03):2.348642e-03,70:9.118455e-03):1.912539e-02):8.845167e-03):1.494326e-02):2.867304e-03,(10:2.808677e-02,(66:4.445254e-03,11:5.929774e-03):4.283678e-02):1.815129e-03):2.065901e-04):7.383463e-05,(81:4.075168e-02,((65:1.910889e-02,(31:3.220102e-02,(((84:1.792956e-02,(74:1.127950e-02,33:2.546852e-04):8.348109e-03):7.920341e-03,58:2.350984e-02):8.637552e-03,35:1.866501e-02):2.357975e-04):3.784849e-04):1.500159e-03,((52:2.010646e-02,79:1.432947e-02):8.154116e-05,71:5.914927e-02):2.367482e-03):4.723225e-03):2.817885e-03):1.883920e-03):6.838303e-03,57:2.278952e-02):4.068820e-03,((59:2.073156e-02,61:5.824698e-03):1.820653e-02,2:1.452842e-02):7.771326e-03):4.306017e-04,((83:2.586464e-02,32:2.702579e-02):1.318899e-02,(60:1.014716e-03,13:1.480519e-02):2.877005e-02):5.573620e-04,1:1.534649e-02);
   tree run1.225000 = [&U] ((((72:2.268568e-02,((((73:1.272506e-02,((12:1.940093e-02,((((29:5.937877e-03,30:3.596940e-03):6.495747e-03,5:7.438538e-03):1.186227e-02,4:1.635916e-02):1.223728e-02,18:1.776399e-02):1.328083e-03):3.092252e-03,(6:7.939363e-03,36:2.026977e-03):2.262029e-02):2.256104e-03):3.130258e-03,((((40:2.748494e-02,(54:6.728762e-03,53:4.914886e-03):2.837526e-02):2.883125e-02,(((44:2.054862e-03,45:4.027782e-03):9.996549e-03,46:9.262056e-03):9.148770e-03,14:5.926397e-02):6.259149e-02):4.736886e-03,(((((((((99:2.477145e-03,(95:4.246825e-02,(90:3.663561e-05,92:5.835348e-04):6.917250e-03):7.565529e-03):6.875650e-03,(((91:2.149938e-03,96:3.767236e-03):5.559706e-03,97:1.541767e-02):3.710192e-03,((93:7.332442e-04,94:5.037482e-03):2.984912e-03,98:1.284327e-02):3.006030e-03):1.295714e-02):8.227506e-02,43:9.924541e-02):3.895050e-03,55:6.004174e-02):3.792851e-03,((80:1.477587e-02,(88:2.276975e-03,(89:1.064029e-02,87:2.720182e-03):6.319030e-03):6.443356e-03):9.791977e-04,(((15:1.262478e-02,(17:3.179883e-02,67:6.208725e-03):4.450004e-03):2.462196e-02,(16:1.323645e-02,((((75:1.303317e-02,82:4.873092e-02):1.997738e-03,76:9.493481e-03):3.252687e-03,78:7.354925e-03):1.473464e-03,77:3.498490e-03):2.033593e-03):1.305397e-02):1.043739e-03,((23:1.717110e-02,62:8.302036e-03):1.028287e-02,63:4.746348e-02):1.061085e-02):8.591295e-04):2.588104e-02):8.032240e-04,28:4.005094e-02):2.057366e-03,((41:4.311033e-02,(47:1.539764e-02,((7:5.724675e-03,(49:6.363787e-04,48:2.892019e-04):1.177339e-02):3.319585e-03,(((22:6.148162e-03,((20:2.298252e-03,21:9.597053e-04):3.149561e-03,19:1.078155e-03):8.404973e-03):2.269426e-02,(42:6.773965e-03,(50:1.693993e-03,51:3.594558e-03):1.060565e-02):3.021874e-03):2.820182e-03,8:1.207161e-02):1.224012e-03):2.075146e-04):1.719273e-04):1.586392e-02,(64:9.745321e-03,3:1.268285e-02):8.519028e-03):5.016772e-03):5.282116e-04,(34:2.752427e-02,(56:8.730641e-02,9:5.842486e-03):6.462705e-05):1.150661e-03):1.461616e-03,100:2.330516e-02):3.951054e-02):2.584197e-02,81:5.162536e-02):3.722594e-03):2.013777e-03,((39:6.758137e-02,(85:4.329073e-02,(70:4.843477e-03,(69:1.535405e-02,68:5.427509e-03):6.885661e-03):1.744030e-02):2.265589e-02):2.196420e-03,38:2.851178e-02):5.451318e-04):1.654286e-03,(((((26:2.234539e-02,(24:8.735333e-03,27:1.487157e-02):1.326507e-02):5.848211e-03,25:1.394359e-02):1.193504e-03,37:3.929441e-02):1.187636e-03,86:2.460111e-02):2.731602e-03,((((79:2.026659e-02,(((58:2.344925e-02,(84:1.484179e-02,(33:2.582213e-03,74:7.638032e-03):1.752278e-02):6.697771e-03):5.522686e-03,(31:3.844955e-02,35:2.688483e-02):2.901939e-03):8.460693e-04,65:1.730640e-02):9.892796e-04):4.457724e-03,52:1.568046e-02):3.310404e-03,(71:5.795221e-02,10:1.887256e-02):7.525467e-03):4.440076e-04,(66:5.136728e-04,11:4.552696e-03):3.417281e-02):1.730885e-03):2.075671e-03):1.057647e-03):5.069335e-04,101:1.556202e-02):8.231968e-03,57:2.447433e-02):3.334609e-03,((13:1.948744e-04,60:4.435661e-03):3.382947e-02,((32:3.569761e-02,83:3.425081e-02):1.136260e-02,((61:1.691203e-03,59:2.180346e-02):1.326259e-02,2:2.164537e-02):4.630968e-03):3.352508e-03):3.599099e-03,1:2.145096e-02);
   tree run1.230000 = [&U] ((((101:1.427070e-02,72:2.467302e-02):1.391281e-03,((((71:4.900671e-02,10:1.559733e-02):8.462118e-03,(66:1.297533e-02,11:6.061796e-03):2.029240e-02):2.156083e-03,((((35:2.455714e-02,31:4.183182e-02):5.830090e-03,((58:2.192698e-03,79:4.023136e-03):1.729598e-02,(84:8.382504e-03,(33:3.461610e-03,74:2.651853e-03):1.461235e-02):6.637927e-03):6.938983e-03):3.729034e-03,65:1.580801e-02):3.038423e-03,52:1.326147e-02):5.387944e-03):1.738094e-03,(((37:3.589229e-02,86:1.432778e-02):2.424874e-03,(25:2.066798e-02,(26:2.319188e-02,(24:1.180153e-03,27:7.593222e-04):1.341275e-02):4.311984e-03):2.525026e-03):8.849322e-03,((((((9:1.551219e-02,56:7.974740e-02):7.235162e-05,34:1.258366e-02):2.415290e-03,((100:2.042953e-02,(((55:7.334000e-02,(((99:1.297008e-02,(95:3.879134e-02,(90:4.087428e-04,92:5.330123e-04):6.251843e-03):8.326974e-03):8.239235e-03,(((93:1.510276e-03,94:1.170095e-02):2.000042e-03,98:1.011602e-02):2.548135e-03,((91:7.347341e-03,96:6.550159e-03):3.437202e-03,97:2.255234e-02):4.310759e-03):1.183530e-02):8.218990e-02,43:1.071036e-01):2.283317e-03):4.566189e-03,((80:1.178342e-02,(87:2.809296e-03,(89:1.331525e-02,88:1.113366e-02):1.117401e-03):2.536641e-03):6.162352e-03,(((15:1.006988e-02,(17:4.385158e-03,67:5.726223e-03):1.047142e-02):1.055292e-02,(16:1.493750e-02,(((75:1.243742e-02,(76:3.337219e-03,82:4.556911e-02):3.501346e-04):2.677797e-03,78:7.539270e-03):1.413648e-03,77:1.189808e-02):4.033935e-03):7.823454e-03):4.307535e-03,((23:1.114622e-02,62:6.235800e-03):1.174326e-02,63:4.335408e-02):1.117140e-02):1.170694e-04):1.957672e-02):1.460008e-03,28:3.732784e-02):8.990666e-04):1.136717e-03,(((7:3.139757e-03,(49:6.266065e-05,48:1.359828e-04):7.680426e-03):4.549856e-03,((41:6.143148e-02,47:1.354325e-02):4.350314e-03,(((22:1.343378e-02,(19:9.224495e-05,(20:1.041539e-03,21:1.054153e-04):6.858695e-04):7.675801e-03):1.556813e-02,(42:3.958525e-03,(50:2.114064e-03,51:1.237170e-03):9.342719e-03):3.644185e-03):3.812722e-03,8:1.102645e-02):1.511995e-03):1.839511e-04):1.028559e-02,(64:6.707596e-03,3:1.158477e-02):7.781449e-03):7.661009e-03):1.350033e-03):3.795564e-02,((46:8.498095e-04,(14:5.510590e-02,(44:4.415050e-03,45:5.000253e-03):1.770897e-02):4.078942e-03):6.021869e-02,(40:2.510529e-02,(54:4.852211e-03,53:7.409829e-03):4.095318e-02):2.562622e-02):4.290036e-03):2.458291e-02,(((12:1.772119e-02,((5:8.602998e-03,((30:4.651075e-03,29:1.301259e-02):2.483723e-04,4:4.083953e-02):2.743033e-03):2.803555e-02,18:8.056209e-03):1.461185e-03):1.710437e-03,(6:3.862209e-03,36:2.223976e-03):2.267382e-02):2.824498e-03,73:1.364185e-02):7.266159e-03):1.743931e-03,(38:2.566863e-02,((39:6.173016e-02,(85:3.954261e-02,(70:4.424128e-03,(69:3.972478e-03,68:5.018061e-03):6.411736e-03):2.039801e-02):2.296588e-02):1.842943e-03,81:4.715563e-02):1.919235e-03):1.182401e-04):3.559377e-03):1.530067e-04):1.039174e-03):3.561489e-03,57:2.235533e-02):4.957327e-03,(((13:2.189212e-02,60:2.923989e-02):1.489317e-02,(32:3.412556e-02,83:3.128536e-02):8.087719e-03):3.452444e-04,((61:2.813589e-03,59:1.755881e-02):1.439782e-02,2:2.006186e-02):5.588804e-03):5.493782e-04,1:1.806383e-02);
   tree run1.235000 = [&U] (((57:3.902160e-02,(((101:1.159433e-02,11:2.669515e-02):8.718371e-03,72:2.390379e-02):2.480661e-04,((((37:4.915888e-02,((27:1.112270e-02,26:1.414207e-02):8.105986e-03,25:6.532189e-03):2.849484e-03):6.836603e-03,24:1.992719e-02):2.650269e-03,86:1.474657e-02):8.772438e-03,((66:3.432063e-02,10:3.290573e-02):1.468252e-03,(((65:2.788337e-02,(79:1.835281e-02,((31:4.061775e-02,(35:2.164836e-02,71:5.904670e-02):8.256382e-04):3.344683e-03,(58:1.362222e-02,((74:4.256108e-03,33:6.386459e-05):1.605859e-02,84:1.710717e-02):5.455757e-03):7.711438e-03):6.162173e-03):3.144767e-03):1.641134e-03,52:1.472490e-02):3.564237e-03,((85:4.476008e-02,((68:7.571065e-03,69:9.014427e-03):2.277940e-03,70:5.668675e-03):1.849038e-02):2.548457e-02,(((((((4:3.230876e-02,(29:5.588967e-03,30:5.252383e-03):6.161244e-04):2.678921e-03,5:1.866458e-02):2.976929e-02,18:1.049917e-02):3.391985e-03,12:1.516409e-02):1.543442e-03,(6:9.462752e-03,36:5.980163e-05):1.806026e-02):3.674024e-03,73:1.671566e-02):8.292376e-03,((39:4.574245e-02,(((40:2.797345e-02,(53:1.443741e-02,54:6.633549e-03):3.059492e-02):4.042812e-02,(14:5.630525e-02,((45:2.951008e-03,44:3.668752e-03):6.904069e-03,46:1.507171e-03):7.708194e-03):5.849439e-02):4.412760e-03,((((((((((((95:2.424323e-02,(92:7.150281e-05,90:1.809833e-03):9.134402e-03):7.113410e-03,99:7.819007e-03):8.510479e-03,(((98:8.166730e-03,(94:1.538802e-03,93:3.731138e-03):2.472258e-03):3.710850e-03,97:1.561648e-02):1.066246e-03,(96:1.016270e-02,91:4.591815e-03):2.603494e-03):9.241121e-03):7.630558e-02,43:1.178990e-01):6.004310e-03,55:8.137836e-02):1.519397e-03,(((((88:4.624289e-04,89:1.579928e-02):1.418298e-03,87:6.600087e-03):1.124845e-02,((77:5.564445e-03,(15:1.284980e-02,17:1.239348e-02):2.269084e-02):6.321088e-03,((75:1.019196e-02,76:3.560419e-03):5.998986e-03,(16:1.768176e-02,78:1.286874e-02):1.261115e-03):1.078292e-03):1.182905e-02):2.455262e-03,(((23:9.256519e-03,62:7.298085e-03):3.077371e-03,63:4.448509e-02):8.163852e-03,(82:3.374036e-03,67:1.350060e-03):3.154614e-02):2.583558e-03):1.812972e-02,80:9.033578e-03):1.252705e-02):1.746494e-03,28:3.656113e-02):4.090115e-03,100:4.202090e-02):1.866631e-03,(((((((21:1.807328e-03,20:3.457000e-04):7.855589e-04,19:1.995044e-03):9.365204e-03,22:5.095044e-03):2.232484e-02,(42:2.638433e-03,(50:1.311734e-03,51:4.666557e-04):1.333868e-02):2.925864e-03):1.929380e-03,((47:1.848248e-02,41:4.046263e-02):1.210550e-03,8:1.435875e-02):1.238313e-03):4.447919e-04,((48:6.630208e-04,49:2.099872e-03):6.603144e-03,7:1.003606e-04):8.473840e-03):8.950459e-03,(64:9.958510e-03,3:9.691843e-03):9.482261e-03):4.368995e-03):2.158567e-03,9:7.597129e-03):9.721106e-04,34:1.976738e-02):4.513988e-03,56:7.296855e-02):3.696437e-02):1.466988e-02):2.415794e-02,(81:3.873072e-02,38:1.265064e-02):1.131372e-02):3.535554e-04):7.624757e-04):4.891538e-03):1.475664e-03):1.354013e-04):4.490544e-03):5.383919e-03):3.388241e-03,(((59:1.432777e-02,61:3.830213e-03):1.580824e-02,2:1.735203e-02):5.214481e-03,60:3.890827e-02):6.619360e-04):1.405430e-03,(13:4.498128e-02,(83:2.910929e-02,32:3.785522e-02):1.083161e-02):5.357356e-03,1:1.735325e-02);
   tree run1.240000 = [&U] ((((101:1.611695e-02,((((10:2.737969e-02,(66:2.671930e-04,11:1.084871e-02):3.231786e-02):3.291815e-03,71:7.981516e-02):2.358363e-03,(((31:3.597907e-02,(35:2.570815e-02,((58:1.507508e-02,(84:1.431827e-02,(33:3.979877e-04,74:4.621441e-03):1.212119e-02):8.862588e-03):3.082743e-03,79:1.821705e-02):4.745040e-03):1.490970e-03):4.039841e-03,65:1.427020e-02):2.565981e-03,52:1.448428e-02):6.841213e-03):1.493118e-03,(((((81:4.552802e-02,(38:3.850179e-03,39:4.696835e-02):1.736911e-02):5.452169e-03,(((40:2.206760e-02,(54:6.716874e-03,53:5.500098e-03):2.727184e-02):3.211795e-02,(46:8.362757e-04,(14:5.552691e-02,(44:6.677919e-03,45:2.188256e-03):1.309925e-02):7.845188e-03):4.257299e-02):4.456165e-03,((((56:7.845513e-02,34:2.903756e-02):1.660222e-03,9:7.617688e-03):2.137248e-03,(((((80:1.381140e-02,((87:3.833302e-03,(89:1.355546e-02,88:7.437720e-03):2.745353e-03):5.768474e-03,((23:9.239358e-03,62:1.072877e-02):7.479815e-03,63:5.394262e-02):4.016481e-03):2.436950e-03):3.385530e-04,(((15:1.415805e-02,17:1.719354e-02):1.028725e-02,(16:1.466879e-02,(((75:1.042590e-02,76:1.011019e-02):6.014489e-03,78:1.008150e-02):4.360776e-05,77:5.320717e-03):1.807043e-03):3.428304e-03):5.866728e-03,(82:4.054764e-03,67:1.738999e-02):2.384961e-02):5.330878e-03):2.095566e-02,(55:7.466306e-02,(((99:1.064495e-02,((90:1.112221e-03,92:2.835371e-03):1.784389e-02,95:2.901750e-02):2.764901e-03):2.116299e-02,(((98:7.409842e-03,(94:2.407758e-03,93:2.403184e-03):3.139217e-03):1.273906e-02,(91:2.422371e-03,96:3.909868e-03):5.774543e-03):1.829514e-04,97:1.166244e-02):5.803077e-03):7.661477e-02,43:1.082550e-01):3.138799e-03):3.605768e-03):1.713997e-03,28:3.637921e-02):7.589227e-04,100:3.936468e-02):4.835959e-03):5.307232e-04,(((41:3.847966e-02,47:1.122292e-02):4.229656e-03,((((22:3.170206e-03,(19:1.359712e-03,(20:9.489504e-05,21:1.164699e-03):7.491834e-03):6.701345e-03):2.540789e-02,(42:5.027101e-03,(50:1.092094e-04,51:9.760843e-04):1.245939e-02):2.927145e-03):9.403656e-04,8:1.028688e-02):2.147065e-03,(7:4.555363e-03,(49:3.694833e-03,48:8.265994e-04):6.369641e-03):7.677543e-03):2.203815e-04):1.128249e-02,(64:1.115769e-02,3:1.384436e-02):7.086735e-03):4.598035e-03):3.162273e-02):2.442438e-02):6.431687e-04,(85:4.025596e-02,(70:1.135951e-02,(69:7.579592e-03,68:9.367593e-03):2.807796e-03):1.691075e-02):1.584272e-02):1.787003e-03,(((((((4:3.311435e-02,29:1.289836e-02):4.161947e-03,30:2.518858e-03):2.697571e-03,5:5.560606e-03):3.309618e-02,18:1.278706e-02):2.658593e-03,12:2.712246e-02):1.602192e-03,(6:5.531321e-03,36:1.060164e-03):2.157258e-02):7.163763e-04,73:1.772200e-02):5.770661e-03):5.572806e-03,(((26:2.361026e-02,(24:4.808243e-03,27:1.595043e-03):1.469270e-02):7.526464e-03,(25:9.559839e-03,37:3.757629e-02):1.925451e-03):1.414436e-03,86:1.955859e-02):7.845470e-03):1.757046e-03):2.601688e-03):3.249376e-04,72:2.329275e-02):4.819071e-03,57:3.142956e-02):4.849020e-03,((((61:5.568166e-03,59:1.508820e-02):1.400207e-02,2:1.738354e-02):7.385683e-03,(13:1.273277e-02,60:1.062732e-02):3.112243e-02):3.337762e-03,(32:3.455947e-02,83:2.928925e-02):1.051646e-02):3.109125e-03,1:1.719848e-02);
   tree run1.245000 = [&U] (((13:1.068778e-02,60:4.942690e-03):3.000361e-02,((32:3.557411e-02,83:3.363443e-02):1.534327e-02,((61:3.196796e-03,59:2.136740e-02):1.044437e-02,2:1.469935e-02):8.754083e-03):2.656503e-03):4.168920e-03,((((86:1.764734e-02,((25:1.243034e-02,(26:2.947725e-02,(24:8.688071e-03,27:7.431934e-03):1.896423e-02):7.698736e-03):3.207462e-03,37:3.965551e-02):5.158664e-03):4.225512e-03,(((10:2.889470e-02,71:6.934763e-02):2.431419e-03,(66:1.214767e-04,11:1.768324e-02):3.158516e-02):2.399703e-03,(((((79:1.592124e-02,(58:2.016103e-02,(84:1.223226e-02,(33:2.155246e-03,74:4.877160e-03):1.211010e-02):4.306540e-03):2.061177e-03):2.046457e-03,(31:3.735717e-02,35:2.489020e-02):3.781089e-03):2.844240e-03,65:2.216859e-02):9.700814e-04,52:1.650582e-02):6.523421e-03,((((((5:1.160557e-02,((30:2.190349e-03,29:7.238478e-03):3.720373e-03,4:3.369413e-02):3.228356e-03):2.248160e-02,18:1.119037e-02):2.103353e-03,12:2.429943e-02):4.468191e-03,(6:5.837387e-03,36:2.170023e-03):1.775611e-02):1.325780e-03,73:1.909167e-02):6.537907e-03,((85:4.248346e-02,(70:1.060712e-02,(69:4.996547e-03,68:6.754667e-03):4.244400e-03):1.147992e-02):2.051189e-02,((39:4.956726e-02,(((9:1.041420e-02,(34:2.750711e-02,((100:3.092233e-02,(28:3.453151e-02,((55:7.365831e-02,(((((90:1.307555e-03,92:1.048838e-04):4.013156e-03,95:3.062313e-02):1.755538e-03,99:1.072617e-02):1.127277e-02,((((91:2.437688e-03,96:4.126214e-03):3.724548e-03,(94:5.384530e-03,93:6.656374e-03):3.572485e-03):2.820297e-03,97:2.359174e-02):7.003191e-03,98:3.939738e-03):1.897169e-02):7.980543e-02,43:1.137687e-01):1.941471e-03):3.148427e-03,((((((16:1.594431e-02,(75:1.666087e-02,76:7.808906e-03):4.029050e-03):1.109954e-03,(15:1.495880e-02,17:2.982836e-02):1.020598e-02):5.025118e-04,(78:1.460701e-02,77:5.534295e-03):7.667852e-04):1.362973e-02,(82:7.999619e-03,67:1.418237e-02):2.737826e-02):2.536725e-03,(((23:8.377309e-03,62:7.308949e-03):1.135176e-02,63:5.692744e-02):1.613466e-02,(87:5.934770e-03,(88:4.656037e-03,89:1.519892e-02):1.959695e-04):6.343005e-03):2.587790e-03):2.517852e-03,80:1.271059e-02):1.755495e-02):6.022635e-03):1.880525e-03):4.282345e-03,((((41:4.086151e-02,47:1.184392e-02):2.245098e-03,(((22:1.027491e-02,(19:7.901374e-04,(20:1.503578e-04,21:1.020167e-04):1.761611e-03):9.114355e-03):2.278603e-02,(42:4.828668e-03,(50:1.808280e-03,51:6.356394e-04):1.535463e-02):6.157208e-03):3.388955e-03,8:2.139176e-02):1.725146e-03):5.018854e-04,(7:2.072252e-03,(49:1.220293e-03,48:7.278064e-04):8.559219e-03):6.913106e-03):1.509795e-02,(64:6.999006e-03,3:1.128025e-02):1.104887e-02):4.231933e-03):4.846362e-04):9.144941e-04):3.718814e-03,56:8.147604e-02):2.391719e-02,((46:5.649342e-04,(14:4.830806e-02,(44:7.626429e-03,45:7.552382e-03):7.630000e-03):8.209378e-03):4.237480e-02,(40:2.979886e-02,(54:3.931751e-03,53:5.426891e-03):3.918883e-02):3.386517e-02):7.989067e-04):1.635512e-02):2.015763e-02,(38:1.806743e-02,81:4.804723e-02):7.058248e-04):3.083679e-03):6.797875e-04):6.514778e-03):1.574766e-03):7.140731e-04):4.145769e-03,(72:2.382733e-02,101:2.345737e-02):5.179972e-03):6.349294e-03,57:3.175185e-02):3.673357e-03,1:1.567708e-02);
   tree run1.250000 = [&U] (((32:3.289327e-02,83:3.109977e-02):1.264332e-02,((13:1.380393e-02,60:1.278128e-02):3.097050e-02,((61:2.436294e-03,59:1.477207e-02):1.464891e-02,2:1.359162e-02):5.558456e-03):2.106095e-03):3.496566e-03,((((((((35:2.234687e-02,79:9.199335e-03):4.812914e-03,((58:1.200409e-02,(84:7.285615e-03,(33:4.940361e-04,74:7.345452e-03):8.532222e-03):6.517838e-03):1.056376e-02,31:3.706227e-02):8.984355e-04):1.964691e-03,65:2.017597e-02):1.548715e-03,52:2.154342e-02):6.031822e-03,((38:1.670588e-02,(85:3.445324e-02,(68:6.245641e-03,(69:8.143816e-03,70:8.965690e-03):1.546326e-03):1.962381e-02):2.246229e-02):2.745373e-03,((81:4.244185e-02,(39:5.644598e-02,(((46:5.890206e-03,((44:5.605071e-03,45:1.592769e-03):2.267609e-02,14:5.829665e-02):7.342048e-03):3.810602e-02,(56:6.865987e-02,(9:7.072341e-03,((((((((((23:1.112369e-02,62:6.758153e-03):1.339106e-02,63:6.623264e-02):8.104729e-03,(87:6.747159e-03,(89:1.427168e-02,88:4.380047e-03):2.353126e-03):4.205695e-03):3.858576e-03,((((78:9.383479e-03,(75:1.265142e-02,76:7.886904e-03):3.493466e-03):2.227478e-03,(77:3.277029e-03,(15:1.584003e-02,17:2.447243e-02):1.123842e-02):1.474266e-03):1.449110e-03,16:1.279818e-02):1.156241e-02,(82:4.698200e-03,67:2.984693e-03):3.663631e-02):7.495807e-04):3.110489e-03,80:1.034804e-02):1.977555e-02,((((((90:1.538717e-03,92:1.131054e-04):1.245875e-02,95:2.831540e-02):2.880717e-03,99:9.917854e-03):5.825811e-03,((97:1.372791e-02,((94:3.681400e-03,93:2.742760e-03):4.013752e-03,98:9.004071e-03):3.428332e-03):2.061308e-03,(91:3.660337e-03,96:2.355986e-02):4.098015e-03):4.226637e-03):8.688174e-02,43:9.939663e-02):5.384381e-03,55:5.157865e-02):7.480197e-05):1.274134e-03,28:2.582652e-02):1.460097e-03,100:3.101540e-02):5.132306e-04,((((7:1.916089e-03,(49:6.123748e-03,48:1.212876e-04):7.733200e-03):5.962133e-03,(41:4.711128e-02,47:9.390731e-03):3.478607e-03):2.415016e-04,(((22:5.567704e-03,(19:3.534792e-04,(20:3.115981e-04,21:3.519982e-04):5.541234e-03):9.877665e-03):1.868141e-02,(42:7.829731e-03,(50:1.924107e-04,51:7.857991e-04):1.467244e-02):3.472554e-03):2.096288e-03,8:1.090110e-02):4.150104e-03):1.025733e-02,(64:7.375650e-03,3:1.043018e-02):8.109143e-03):6.172251e-03):1.706555e-03,34:1.519287e-02):7.733531e-04):3.742729e-03):3.525021e-02):2.105713e-03,(40:2.755324e-02,(54:6.630263e-03,53:6.353140e-03):3.425851e-02):2.997033e-02):1.865200e-02):1.308950e-02):2.245758e-03,(((((5:6.143355e-03,(4:3.286587e-02,(30:1.813393e-03,29:4.342883e-03):1.480476e-03):5.088412e-03):2.078741e-02,18:1.690186e-02):2.776550e-03,12:2.067559e-02):2.419177e-03,(6:4.771459e-03,36:1.920463e-03):1.751268e-02):5.392120e-03,73:1.693970e-02):3.196566e-03):2.694760e-03):2.736429e-03):1.091464e-03,(((10:2.879079e-02,71:6.412165e-02):7.040756e-04,(66:7.010972e-03,11:7.015986e-03):2.735293e-02):1.257672e-03,((26:2.434277e-02,(24:1.205017e-02,27:4.633070e-03):1.520325e-02):5.207357e-03,(37:3.666711e-02,(25:3.298138e-03,86:2.920255e-04):1.393009e-02):1.111667e-03):2.502111e-03):9.789113e-04):3.000048e-03,(72:1.054212e-02,101:1.965489e-02):3.516472e-03):3.925848e-03,57:2.935906e-02):7.627462e-03,1:1.449567e-02);
   tree run1.255000 = [&U] ((((57:3.989434e-02,(((((85:3.982951e-02,((68:4.582524e-03,69:7.440767e-03):5.557805e-03,70:6.003787e-03):2.030117e-02):2.388217e-02,(81:2.751417e-02,38:3.395014e-03):2.250591e-02):9.570874e-04,((((6:3.321371e-03,36:3.216222e-04):2.571564e-02,(((((29:7.523219e-03,4:2.207501e-02):2.703105e-03,30:5.187962e-03):6.487294e-03,5:1.362945e-02):2.287010e-02,12:1.739673e-02):1.518149e-03,18:1.252463e-02):4.834080e-03):2.514018e-04,73:2.295246e-02):3.736241e-03,(39:5.287786e-02,(((40:2.824982e-02,(53:1.211384e-02,54:5.497198e-03):2.788851e-02):2.730174e-02,(((45:9.001413e-04,44:1.210862e-02):1.095360e-02,46:2.374199e-03):6.568480e-03,14:4.888590e-02):4.888207e-02):1.742874e-03,((100:3.727819e-02,(28:4.174561e-02,(((((99:4.153985e-03,((92:1.285797e-03,90:1.995991e-03):3.829239e-03,95:3.889616e-02):6.474743e-03):1.058308e-02,((((94:1.814608e-03,98:4.089540e-03):2.366306e-03,93:2.142505e-03):5.078191e-03,97:1.093425e-02):5.705816e-03,(96:1.825937e-03,91:6.513433e-03):8.199480e-03):6.528947e-03):8.594491e-02,43:1.140931e-01):2.944737e-03,55:5.120687e-02):5.354724e-03,(80:1.082680e-02,((((87:1.157963e-02,(88:8.205010e-04,89:1.245611e-02):1.820081e-03):7.022587e-05,((23:1.158501e-02,62:5.456066e-03):8.262275e-03,63:3.958481e-02):8.742518e-03):1.342067e-03,((15:1.862288e-02,17:2.163929e-02):9.076739e-03,((77:4.643780e-03,(78:6.134718e-03,(75:1.312049e-02,76:9.230529e-03):6.919822e-03):2.594747e-03):1.511384e-03,16:1.261302e-02):4.611868e-04):9.892729e-03):2.701079e-03,(82:2.686274e-02,67:1.886200e-02):1.895677e-02):1.039832e-02):2.032060e-02):1.606029e-03):5.386148e-03):1.742559e-04,((((47:7.421545e-03,41:4.529707e-02):2.711310e-03,(((48:1.910514e-04,49:2.033205e-03):8.959973e-03,7:7.296729e-03):7.964810e-03,(8:1.505052e-02,((((21:1.218256e-03,20:5.756944e-04):2.581774e-03,19:3.830211e-04):3.719142e-03,22:9.313110e-03):1.848771e-02,(42:7.496389e-03,(50:1.692449e-03,51:2.586414e-03):1.727831e-02):4.139172e-03):1.765489e-03):6.931569e-04):3.225339e-04):1.197131e-02,(64:6.387861e-03,3:1.637276e-02):1.016643e-02):5.026845e-03,(9:9.033089e-03,(56:8.525253e-02,34:1.918979e-02):1.372336e-03):2.784225e-03):6.073615e-04):3.129418e-02):2.494618e-02):1.056804e-02):1.925397e-03):4.927484e-03,(((24:2.098139e-02,86:1.817757e-02):2.046932e-03,(37:5.114708e-02,((27:8.108505e-03,26:1.269684e-02):4.330081e-03,25:2.426149e-02):1.042245e-02):4.640450e-03):3.307898e-03,(66:3.831264e-02,(10:2.656708e-02,(((79:1.348072e-02,(65:1.035730e-02,71:3.562326e-02):1.246358e-02):2.640690e-04,((31:2.756598e-02,35:2.552949e-02):3.976134e-03,((84:9.180420e-03,(74:4.799044e-03,33:3.724309e-04):1.106758e-02):9.821442e-03,58:1.790943e-02):3.166875e-03):6.068852e-03):2.074831e-03,52:1.635380e-02):4.311096e-03):3.595370e-03):1.539887e-03):3.125755e-04):1.076851e-03,((101:1.443513e-02,11:3.540222e-02):7.305719e-03,72:1.508401e-02):2.086907e-03):6.482068e-03):4.641649e-03,((59:2.291994e-02,61:2.812599e-03):1.474928e-02,2:1.542743e-02):9.316149e-03):1.711250e-03,(13:3.486543e-02,(83:2.900183e-02,32:2.860959e-02):1.157786e-02):1.931658e-03):1.262734e-02,60:2.356394e-02,1:2.616038e-03);
   tree run1.260000 = [&U] ((((13:3.172542e-02,(83:2.889252e-02,32:3.415072e-02):1.503307e-02):2.522858e-03,((59:1.777750e-02,61:2.681796e-03):1.830911e-02,2:1.571052e-02):3.387063e-03):1.534341e-03,(57:2.629538e-02,((101:2.178379e-02,(11:3.375580e-02,72:1.413378e-02):7.064963e-04):1.637980e-03,(((((37:4.876842e-02,((27:2.317628e-02,26:6.599201e-03):9.854805e-03,25:2.313318e-02):6.967330e-03):3.970948e-03,24:2.115989e-02):5.860311e-03,86:2.155323e-02):2.183346e-03,((81:2.916426e-02,38:6.131617e-03):1.673468e-02,((85:3.797719e-02,((68:5.702408e-03,69:7.898919e-03):6.489730e-03,70:5.724574e-03):2.315710e-02):2.472011e-02,(((73:2.156303e-02,((4:2.195201e-02,((29:1.028679e-02,30:6.636297e-03):1.956204e-04,5:1.299560e-02):4.705020e-03):2.180650e-02,18:9.375911e-03):2.034328e-03):1.187055e-03,(12:1.658767e-02,(6:2.808400e-03,36:1.998588e-04):2.304902e-02):3.976147e-03):4.898729e-03,(39:4.706061e-02,(((40:2.693603e-02,(53:6.370939e-03,54:5.494885e-03):2.854504e-02):2.702176e-02,(100:3.554452e-02,(((((8:1.328500e-02,((((21:1.252649e-03,20:1.360222e-03):4.097503e-04,19:6.874709e-04):3.658256e-03,22:1.143643e-02):1.304106e-02,(42:7.147760e-03,(50:8.200295e-04,51:2.115567e-03):1.635238e-02):5.182062e-03):2.637467e-03):2.857732e-03,(((48:6.713011e-05,49:9.648720e-03):4.899485e-03,7:1.842476e-03):5.683845e-03,(47:9.610383e-03,41:4.319047e-02):3.746291e-03):1.380450e-03):8.647795e-03,(64:6.090785e-03,3:1.048718e-02):9.163487e-03):7.328131e-03,(34:1.829735e-02,(56:8.128776e-02,9:8.612994e-03):2.718193e-03):2.183460e-03):1.951627e-03,(((43:1.087870e-01,((((92:1.745726e-05,90:8.691529e-04):1.198237e-02,(99:1.319210e-02,95:3.460524e-02):1.173432e-02):4.203112e-03,((97:1.106060e-02,(96:1.065160e-02,91:5.606803e-03):2.753707e-03):2.302393e-03,(98:7.101873e-03,(93:7.535776e-03,94:3.458730e-03):2.344751e-03):3.039494e-03):1.674699e-02):8.317368e-02,55:4.882543e-02):1.142369e-03):3.663387e-03,((((((23:1.360902e-02,62:5.031789e-03):1.495590e-02,63:4.870216e-02):5.823698e-03,((89:2.382134e-02,88:1.757977e-03):3.393008e-03,87:1.061864e-02):1.709990e-03):3.602376e-03,(80:1.074098e-02,((15:1.955442e-02,17:1.878208e-02):1.091350e-02,((77:6.024682e-03,(78:3.417175e-03,(75:1.001238e-02,76:8.906162e-03):2.458438e-03):9.722032e-04):4.145035e-04,16:1.129297e-02):1.075126e-03):1.171285e-02):4.287788e-03):1.676379e-03,67:3.723298e-02):2.965498e-03,82:3.332811e-02):1.754938e-02):2.238413e-03,28:3.818405e-02):1.724508e-03):1.086483e-03):3.646907e-02):4.715193e-03,(((45:4.556839e-03,44:1.497907e-03):1.194281e-02,46:6.008525e-03):3.176215e-04,14:4.118180e-02):4.918566e-02):1.224425e-02):1.747126e-02):5.450320e-03):1.248339e-03):3.044031e-03):2.126046e-04,((66:3.392764e-02,(79:1.301633e-02,((((((84:2.184303e-02,(74:6.909860e-03,33:1.250305e-03):1.218277e-02):8.701124e-03,58:2.194810e-02):5.637325e-03,71:2.785540e-02):4.541723e-04,(31:3.886838e-02,35:2.434221e-02):4.780568e-03):1.966227e-03,65:1.651735e-02):2.034426e-03,52:1.566407e-02):4.362002e-03):2.845164e-03):2.743981e-03,10:2.622169e-02):1.556721e-03):1.045733e-03):7.169245e-03):6.582406e-03):1.243111e-02,60:2.461552e-02,1:5.455050e-04);
   tree run1.265000 = [&U] ((13:3.309950e-02,((57:3.591498e-02,((((10:3.364456e-02,((79:1.697644e-03,66:2.595396e-02):1.262498e-02,(((71:7.226964e-02,65:9.249259e-03):1.248048e-02,(((84:6.527596e-03,(74:5.389104e-03,33:1.279000e-04):2.185213e-02):2.728518e-03,58:2.301483e-02):8.697928e-03,(31:4.055184e-02,35:2.720325e-02):4.624969e-04):3.122504e-03):3.971656e-03,52:1.634251e-02):5.926475e-03):1.961549e-03):2.467511e-03,((85:3.962205e-02,((68:5.228425e-03,69:8.241037e-03):6.770812e-03,70:1.047319e-02):1.519159e-02):2.722933e-02,(((38:1.523756e-02,39:4.859597e-02):4.887951e-03,81:3.180116e-02):9.476801e-04,((((40:3.232843e-02,(53:5.482044e-03,54:8.961785e-03):3.323118e-02):2.667070e-02,(46:6.017443e-03,((45:4.637381e-03,44:3.118548e-03):1.166191e-02,14:4.163123e-02):8.295565e-03):4.959856e-02):5.434768e-03,((((((((98:3.540334e-03,(93:2.586320e-03,94:5.012406e-03):1.565595e-03):4.797802e-03,(97:1.099258e-02,(96:6.062367e-03,91:3.137395e-03):7.896078e-03):4.070613e-04):1.174232e-02,((95:3.562416e-02,(92:7.894514e-04,90:4.694284e-04):4.703197e-03):3.802566e-03,99:9.345849e-03):1.623823e-02):8.417953e-02,(55:5.094015e-02,43:1.222121e-01):3.228333e-03):3.993854e-03,(80:1.114964e-02,((((((77:5.435670e-03,(16:1.178209e-02,(75:1.568716e-02,76:1.218472e-02):5.167421e-03):2.631033e-03):3.230347e-05,(78:3.565179e-03,(15:1.127590e-02,17:2.203065e-02):1.054488e-02):2.773713e-03):1.848084e-02,82:4.800609e-02):1.383109e-04,((23:1.792973e-02,62:6.445741e-03):1.718614e-02,63:4.794607e-02):1.484985e-02):1.397976e-03,((87:7.376149e-05,88:1.602967e-03):1.388680e-03,89:2.283090e-02):1.285152e-02):3.274112e-03,67:3.800941e-02):2.702898e-05):1.871845e-02):2.019236e-03,28:3.983788e-02):3.845254e-03,(((((47:1.232274e-02,41:4.506114e-02):8.314281e-04,((48:2.210005e-03,49:6.966492e-04):1.131297e-02,7:1.603812e-03):3.516864e-03):8.066818e-04,(8:1.322172e-02,(((19:1.890705e-03,(20:1.726924e-04,21:3.322041e-05):2.103960e-03):7.902542e-03,22:1.211895e-02):1.635825e-02,(42:7.457342e-03,(50:1.331537e-03,51:2.974336e-03):1.792190e-02):4.953179e-03):4.160930e-03):1.822575e-03):1.864171e-02,(64:8.388748e-03,3:1.302342e-02):5.370104e-03):6.652840e-03,(34:1.908984e-02,(56:8.480848e-02,9:9.720413e-03):1.380444e-03):1.018298e-03):2.255459e-03):1.982129e-03,100:3.708402e-02):3.046612e-02):4.052369e-02,(73:1.787466e-02,((12:1.647971e-02,(((4:5.351095e-02,(29:5.457353e-03,30:1.255824e-02):4.737411e-04):8.849490e-03,5:9.339571e-03):2.185574e-02,18:8.771000e-03):4.670797e-03):6.643221e-03,(6:3.004706e-03,36:1.114553e-04):2.061038e-02):1.692702e-03):9.609263e-03):1.984969e-03):2.778268e-03):5.557929e-03):6.926605e-04,((((27:5.418972e-03,26:1.732014e-02):3.904861e-03,25:1.390782e-02):8.720082e-03,(24:1.969443e-02,37:5.173193e-02):1.063860e-02):4.446041e-03,86:1.595862e-02):3.437008e-03):1.771807e-03,(101:2.285182e-02,(72:2.112417e-02,11:3.427664e-02):1.166363e-03):2.924467e-03):3.873842e-03):6.635624e-03,(((59:1.531589e-02,61:1.422318e-03):1.686819e-02,2:1.549954e-02):5.892411e-03,(83:3.154873e-02,32:4.021619e-02):1.059464e-02):2.561142e-04):2.072868e-03):1.260645e-02,60:7.997747e-03,1:8.245917e-03);
   tree run1.270000 = [&U] ((13:8.100094e-03,60:1.873643e-02):2.860533e-02,(((((101:1.876890e-02,72:2.305686e-02):3.094572e-04,((((24:1.834151e-02,37:4.009575e-02):5.438527e-03,((26:2.158122e-02,27:1.849631e-02):7.498499e-03,25:1.151436e-02):3.850551e-03):3.456016e-03,86:1.660229e-02):3.328563e-03,(((52:1.426353e-02,((79:2.855648e-02,65:1.949637e-02):1.207982e-03,(((58:1.788086e-02,(84:9.952887e-03,(33:3.540168e-05,74:8.455015e-03):1.125930e-02):1.097697e-02):7.153225e-03,31:2.930160e-02):5.984129e-04,35:2.098528e-02):4.581087e-03):3.660912e-03):6.972367e-03,(((38:6.584179e-03,39:5.891661e-02):9.998434e-03,81:4.690386e-02):8.464628e-03,((85:4.420707e-02,((68:1.420809e-03,69:1.070065e-02):4.283506e-03,70:5.530782e-03):1.923228e-02):2.771661e-02,(((((9:9.131180e-03,56:8.352107e-02):2.040189e-03,34:2.084778e-02):2.943684e-04,((((41:3.586124e-02,((47:2.778621e-02,(((22:9.330683e-03,(19:9.919694e-04,(20:1.761513e-03,21:3.481087e-03):8.690439e-03):5.537336e-03):2.255931e-02,(42:7.489575e-03,(50:1.015846e-03,51:5.395853e-04):1.552010e-02):2.534762e-03):1.777689e-03,8:1.237653e-02):8.178879e-04):6.176528e-04,(7:5.388112e-03,(49:5.754079e-04,48:3.715987e-04):9.214833e-03):9.456438e-03):4.290725e-06):1.298372e-02,(64:5.308153e-03,3:1.366297e-02):7.725587e-03):1.230372e-02,(28:4.185511e-02,((43:1.040118e-01,(55:5.424393e-02,(((95:2.918303e-02,(90:7.851250e-04,92:6.028744e-04):1.147296e-02):5.708541e-03,99:1.625500e-02):7.703695e-03,(((91:7.299498e-03,96:1.061031e-02):5.442213e-03,97:1.190476e-02):4.301683e-03,(98:3.157835e-03,(94:1.035784e-02,93:9.454636e-04):4.194715e-03):1.475037e-03):1.727752e-02):8.691408e-02):1.780117e-03):2.835767e-03,(((87:3.311193e-04,(88:5.327521e-03,89:1.249409e-02):3.520635e-03):3.951661e-03,80:6.697472e-03):8.828597e-03,(((23:1.280666e-02,62:5.005610e-03):4.997523e-03,63:4.682031e-02):1.388553e-02,(((15:7.446599e-03,17:3.306667e-02):1.112632e-02,((78:7.794599e-03,16:1.081412e-02):1.512639e-03,(77:4.293479e-03,(75:1.639231e-02,76:5.211322e-03):2.710503e-03):1.901476e-03):4.637773e-03):1.168243e-02,(82:1.865952e-02,67:1.040881e-02):1.943675e-02):2.367682e-03):8.398008e-04):2.146396e-02):4.964803e-03):1.725998e-03):1.813335e-03,100:3.032433e-02):2.715251e-03):3.499697e-02,((((44:7.572122e-03,45:6.809054e-03):1.717856e-02,14:3.974911e-02):6.992459e-03,46:4.023390e-03):4.309664e-02,(40:2.575917e-02,(54:9.343877e-03,53:9.993375e-03):3.751859e-02):2.636560e-02):2.561831e-03):3.391519e-02,(((((5:8.901835e-03,((29:6.216891e-03,30:3.907701e-03):1.570659e-03,4:2.914102e-02):1.490859e-02):2.887667e-02,18:9.168294e-03):2.218308e-03,12:2.229921e-02):2.670162e-03,(6:2.596846e-03,36:3.912524e-03):3.183666e-02):4.846523e-03,73:1.770840e-02):2.834264e-03):1.622525e-03):1.989879e-03):1.368425e-03):1.031193e-03,((66:3.361238e-02,71:6.952317e-02):5.910272e-03,(10:1.859184e-02,11:3.880113e-02):1.506508e-03):3.231570e-03):4.028651e-05):1.281985e-03):2.980830e-03,57:4.396502e-02):5.412489e-03,((61:1.973776e-03,59:2.266662e-02):1.490032e-02,2:1.998447e-02):5.435860e-03):1.482736e-03,(32:3.380418e-02,83:3.265097e-02):1.274930e-02):1.012143e-03,1:9.644390e-03);
   tree run1.275000 = [&U] ((((32:3.151063e-02,83:3.233593e-02):9.969735e-03,((61:5.702265e-04,59:2.244791e-02):1.035083e-02,2:1.656000e-02):7.970383e-03):1.470608e-03,(((101:1.848797e-02,72:2.476161e-02):1.176615e-03,(((71:6.798990e-02,(10:2.118543e-02,11:3.979743e-02):5.662004e-04):1.226235e-02,66:3.975646e-02):1.258451e-03,(((52:1.062758e-02,(79:1.515982e-02,((31:2.768723e-02,65:1.930825e-02):1.603997e-03,(35:2.078280e-02,(58:1.397062e-02,(84:1.352564e-02,(33:1.602181e-03,74:4.432223e-03):8.386599e-03):8.171985e-03):8.638131e-03):1.838796e-03):2.573308e-03):4.775284e-03):8.316946e-03,(((39:5.834813e-02,(85:4.378051e-02,((68:9.242944e-03,69:1.083680e-02):5.650349e-03,70:6.897442e-03):1.762436e-02):2.415774e-02):2.231537e-03,(38:7.495116e-03,81:2.037171e-02):2.364256e-02):2.622269e-04,((((((28:2.711637e-02,((55:5.912540e-02,(((99:2.527030e-03,(95:3.032159e-02,(90:1.352160e-03,92:2.135932e-04):1.035749e-02):2.869853e-03):6.277770e-03,((91:5.824682e-03,96:6.845973e-03):5.514013e-03,(97:7.451623e-03,(98:1.219561e-02,(93:2.874361e-03,94:4.054659e-03):2.373232e-03):9.754972e-03):1.173854e-03):1.880493e-02):8.738672e-02,43:1.030082e-01):1.502089e-03):2.808405e-03,((82:1.543952e-02,67:4.135502e-03):2.505979e-02,(((16:1.581262e-02,(77:7.302497e-03,((75:1.204456e-02,76:5.468112e-03):5.001258e-03,78:9.208441e-03):1.026396e-03):2.563808e-03):6.025304e-03,(15:2.256250e-02,17:2.647237e-02):1.108062e-02):1.086484e-02,((80:1.332557e-02,((88:5.346583e-03,89:2.157943e-02):7.987534e-03,87:2.548402e-03):2.320383e-03):1.026862e-02,((23:1.093911e-02,62:1.058194e-02):6.409596e-03,63:4.636854e-02):5.438348e-03):1.677421e-03):2.494788e-03):2.529445e-02):7.013606e-04):2.824070e-03,((((((22:5.545054e-03,(19:1.322849e-03,(20:5.965681e-04,21:3.652253e-03):4.327496e-03):5.720095e-03):3.009127e-02,(42:7.417309e-03,(50:1.744946e-03,51:1.848095e-03):8.088305e-03):5.114835e-03):1.196397e-03,8:1.225711e-02):1.300586e-03,(41:5.332813e-02,((7:3.671144e-03,(49:4.016096e-04,48:1.642059e-03):7.827846e-03):9.281026e-03,47:1.151078e-02):1.140602e-04):6.548359e-05):1.282661e-02,(64:8.126177e-03,3:9.853654e-03):1.141843e-02):8.019186e-03,((56:7.930353e-02,34:2.468231e-02):3.882385e-04,9:9.206010e-03):1.710712e-03):3.092987e-03):1.423084e-03,100:3.096530e-02):3.663888e-02,(14:4.413574e-02,((44:1.994696e-03,45:4.728542e-03):8.472803e-03,46:2.209518e-03):5.816496e-03):4.133870e-02):9.466887e-04,(40:1.893795e-02,(54:1.265265e-02,53:7.358463e-03):3.641630e-02):3.034323e-02):3.876176e-02,(((((5:8.325253e-03,((30:1.675897e-03,29:1.250850e-02):4.950506e-04,4:2.802223e-02):3.041763e-03):2.713574e-02,18:9.193589e-03):2.302842e-03,12:2.208404e-02):3.541878e-04,(6:5.909444e-04,36:1.632759e-03):2.170755e-02):2.833776e-03,73:1.990042e-02):3.472338e-03):8.570467e-04):4.756688e-03):2.258663e-03,(((24:1.755173e-02,37:3.970887e-02):4.634786e-03,((26:2.024305e-02,27:2.083942e-02):3.023733e-03,25:1.447769e-02):5.588224e-03):3.616832e-03,86:1.637505e-02):4.237362e-03):3.454807e-03):4.906622e-03):3.958319e-03,57:4.068086e-02):2.831537e-03):2.261865e-03,(13:6.246306e-03,60:5.510886e-03):2.838200e-02,1:2.358800e-02);
   tree run1.280000 = [&U] (((((61:6.039525e-04,59:1.409092e-02):3.007630e-02,2:2.358766e-02):5.583975e-03,(13:4.761207e-03,60:8.772023e-03):3.963784e-02):4.351583e-05,(32:4.391481e-02,83:3.424843e-02):1.059791e-02):4.876353e-03,(((101:1.321149e-02,72:2.367101e-02):3.432847e-03,(((((38:4.001699e-04,81:2.516300e-02):2.899111e-02,(((((14:4.532665e-02,((44:1.567327e-03,45:6.920844e-03):1.174692e-02,46:1.095599e-03):4.558921e-03):7.018251e-02,(40:3.929996e-02,(54:1.640550e-02,53:1.227850e-02):3.269306e-02):3.157355e-02):1.593698e-03,((((((80:1.401338e-02,(87:9.683663e-04,(88:4.041186e-03,89:1.867495e-02):1.847320e-03):5.556933e-03):1.184071e-02,(((23:1.073004e-02,62:7.380454e-03):9.092229e-03,63:4.911100e-02):1.006064e-02,((16:1.674785e-02,(((75:1.004990e-02,76:8.145160e-03):8.731292e-04,(15:1.381696e-02,17:2.424764e-02):2.383865e-02):3.509946e-03,(78:7.175613e-03,77:4.893221e-03):5.649189e-03):4.488469e-03):9.082824e-03,(82:1.647747e-02,67:1.349282e-02):1.940788e-02):4.753575e-03):6.562284e-04):2.380606e-02,(55:6.262237e-02,((((99:2.184411e-02,95:3.895630e-02):2.688238e-03,(90:3.041497e-04,92:1.107075e-03):1.010621e-02):1.253204e-02,((98:7.222938e-03,(93:4.024902e-03,94:9.860625e-03):2.592102e-04):2.923926e-03,(97:6.706315e-03,(91:8.530241e-03,96:4.567085e-03):1.144408e-02):1.998025e-03):1.283829e-02):8.219712e-02,43:1.091006e-01):9.074272e-03):4.878972e-03):1.150667e-03,28:4.047080e-02):1.045772e-03,100:3.217867e-02):3.829862e-03,(((((((22:6.824620e-03,(19:2.165087e-03,(20:3.509905e-03,21:2.197546e-03):1.090352e-02):6.234972e-03):1.676014e-02,(42:7.200843e-03,(50:6.788719e-04,51:3.690627e-04):9.392832e-03):3.848192e-03):3.668666e-03,8:1.351753e-02):3.688058e-03,47:1.572373e-02):7.506056e-04,(41:5.648221e-02,(7:1.814801e-03,(49:1.173495e-03,48:7.986299e-04):7.655005e-03):1.974611e-03):1.410734e-03):1.012941e-02,(64:1.411431e-02,3:1.243833e-02):1.209378e-02):1.296809e-02,((56:8.486589e-02,9:7.893921e-03):9.338001e-04,34:2.614214e-02):1.002969e-03):1.585197e-03):2.851963e-02):4.116135e-02,(((((30:1.232802e-02,(5:1.842227e-02,(4:3.015156e-02,29:1.384400e-02):7.651350e-04):1.934865e-04):2.635450e-02,18:1.293440e-02):1.531163e-03,12:2.030337e-02):1.097667e-03,(6:1.322522e-03,36:2.405594e-04):2.681759e-02):5.761943e-04,73:1.851063e-02):3.443491e-03):4.666644e-03,(39:6.308284e-02,(85:4.047943e-02,((68:2.883589e-03,69:8.262864e-03):5.984959e-03,70:9.218117e-03):1.829159e-02):1.832193e-02):1.421245e-02):1.519837e-03):1.594222e-03,(52:1.991508e-02,(65:2.388642e-02,(((35:2.376089e-02,79:1.740895e-02):3.730057e-03,(58:1.852730e-02,(84:2.374990e-02,(33:1.277591e-03,74:4.497153e-03):1.751738e-02):1.170822e-02):7.556450e-03):7.084661e-04,31:5.108591e-02):1.544242e-03):1.144685e-03):1.074213e-02):1.475983e-04,((71:6.683502e-02,(10:2.467454e-02,11:3.152381e-02):1.423528e-03):2.217453e-03,66:4.180581e-02):7.566989e-03):1.280917e-04,((24:1.858983e-02,(((26:1.779494e-02,27:1.577405e-02):7.155691e-03,25:8.898343e-03):6.028404e-04,37:4.320287e-02):5.794367e-03):1.495487e-03,86:1.775253e-02):5.042589e-03):3.037930e-03):4.092698e-03,57:4.308692e-02):2.927397e-03,1:2.498311e-02);
   tree run1.285000 = [&U] ((((60:3.853654e-02,(83:3.223412e-02,32:3.145282e-02):4.977433e-03):7.575655e-03,((59:1.384466e-02,61:2.604439e-03):2.543297e-02,2:2.711342e-02):7.877381e-03):1.118514e-03,(((((((((((74:4.588563e-03,33:4.304024e-03):1.288058e-02,84:1.739371e-02):7.556959e-03,58:2.047497e-02):3.314371e-03,(71:5.020251e-02,(31:3.382213e-02,(35:2.286616e-02,79:1.205529e-02):1.577236e-03):6.354934e-03):9.380673e-04):7.108341e-03,65:2.100795e-02):6.757866e-03,52:1.815092e-02):1.019656e-02,((66:1.738983e-02,11:2.284196e-02):1.564157e-02,10:2.233779e-02):1.762393e-03):2.144380e-03,((((((40:3.336243e-02,(54:1.192006e-02,53:8.962945e-03):2.875188e-02):3.134423e-02,((14:4.625616e-02,(44:2.433218e-03,45:1.066756e-03):9.136527e-03):5.975652e-03,46:2.764450e-03):4.462888e-02):4.824179e-03,(((((8:7.710501e-03,(((50:1.684793e-03,51:5.045373e-04):1.178318e-02,42:1.941045e-03):2.457002e-03,(22:1.376410e-02,((21:5.307620e-04,20:3.988721e-03):4.407987e-03,19:1.072462e-05):9.114702e-03):1.199400e-02):2.711657e-03):4.064078e-04,((47:1.360545e-02,41:4.102762e-02):8.646887e-04,(7:1.653765e-03,(48:3.150340e-03,49:7.781698e-04):9.952782e-03):3.897571e-03):3.369649e-04):8.021944e-03,(64:5.003426e-03,3:9.209885e-03):1.127211e-02):7.921635e-03,((((55:5.311884e-02,(43:1.008471e-01,(((95:3.703043e-02,(92:2.781833e-03,90:1.069650e-03):6.525102e-03):5.510752e-03,99:7.144028e-03):7.123116e-03,(((91:7.233812e-03,96:1.616795e-02):5.881960e-03,97:1.459997e-02):1.385937e-03,((93:2.762862e-03,94:2.109263e-03):1.085263e-03,98:7.314218e-03):6.672982e-03):1.458150e-02):8.653660e-02):6.171410e-03):4.614854e-03,(67:2.967928e-02,((((80:1.299073e-02,87:9.523541e-04):7.222984e-03,(82:5.374518e-02,(16:1.895237e-02,(77:4.439421e-03,(78:8.026947e-03,((75:7.747742e-03,(15:1.599294e-02,17:3.898701e-02):1.689231e-02):5.089641e-03,76:7.546889e-03):3.527147e-03):5.435257e-04):8.491512e-04):8.697162e-03):9.968532e-03):6.274764e-04,((62:9.405440e-03,23:9.317173e-03):7.546579e-03,63:5.331658e-02):1.037469e-02):7.231896e-04,(89:2.593134e-02,88:2.684933e-03):1.372624e-02):2.563415e-03):2.669508e-02):3.210639e-03,28:3.069534e-02):8.542153e-04,100:2.424065e-02):1.223952e-03):1.890063e-04,(34:2.719094e-02,(56:8.088397e-02,9:4.611943e-03):1.179585e-03):3.105759e-03):4.245526e-02):3.810739e-02,(73:1.718515e-02,((36:2.702691e-05,6:3.449060e-03):2.798685e-02,((((4:3.236513e-02,(30:8.168226e-03,29:6.652418e-03):5.962201e-03):3.491320e-03,5:9.246864e-03):2.234342e-02,18:7.033462e-03):3.392323e-03,12:1.780572e-02):2.288122e-03):4.129112e-04):6.234152e-03):3.015178e-03,((39:3.168091e-02,38:5.641510e-03):2.554928e-02,(85:4.632130e-02,((69:8.387436e-03,68:6.973905e-03):1.058589e-03,70:6.041783e-03):1.366646e-02):2.341050e-02):1.021879e-03):3.406377e-03,81:5.516484e-02):1.819272e-03):7.882959e-04,(86:7.846386e-03,((24:2.499416e-02,(37:4.972376e-02,(27:1.549815e-02,26:9.974256e-03):2.631497e-02):6.582693e-03):5.154217e-04,25:2.110341e-02):4.176309e-03):3.117695e-03):2.368015e-03,(72:1.867710e-02,101:1.637686e-02):1.620800e-03):3.815552e-03,57:3.721782e-02):5.062922e-03):2.051852e-03,13:2.896006e-02,1:1.363583e-02);
   tree run1.290000 = [&U] (((((((52:1.589510e-02,(65:2.112334e-02,(((58:1.750380e-02,(84:1.733757e-02,(33:6.531802e-04,74:5.500581e-03):1.070058e-02):6.117621e-03):6.298240e-03,(31:2.804421e-02,35:2.314276e-02):3.788462e-03):2.465251e-03,79:1.259870e-02):2.556777e-04):3.473012e-03):4.755349e-03,(11:5.110653e-02,((66:3.006581e-02,71:5.496407e-02):1.126438e-02,10:2.293535e-02):9.965368e-04):2.214926e-03):1.409449e-03,((((100:2.927014e-02,((28:3.379638e-02,((((47:1.398249e-02,41:4.847556e-02):3.030491e-03,((7:2.297602e-03,(49:7.725621e-05,48:1.079312e-03):1.197907e-02):3.378153e-03,(((22:6.795314e-03,(19:2.434748e-03,(20:2.813788e-04,21:7.182049e-04):3.330770e-03):8.437834e-03):1.653583e-02,(42:3.293730e-03,(50:3.000389e-04,51:1.859461e-03):1.507428e-02):5.034010e-03):1.252362e-03,8:1.415861e-02):1.533323e-03):2.851568e-04):7.155559e-03,(64:4.926350e-03,3:1.622297e-02):1.085673e-02):8.517612e-03,((56:6.743428e-02,9:4.332620e-03):2.908761e-03,34:1.821529e-02):7.453524e-04):7.947730e-05):9.967855e-04,((55:6.500329e-02,((((90:1.208986e-04,92:2.629503e-04):1.087936e-02,(95:2.248876e-02,99:4.425649e-03):5.866626e-03):1.271234e-02,(((91:9.485877e-04,96:7.124934e-03):1.069145e-02,((94:3.395928e-03,93:2.371690e-03):4.599031e-03,98:7.865502e-03):2.889069e-03):2.789937e-03,97:1.506642e-02):7.136473e-03):6.574146e-02,43:1.012928e-01):1.009267e-02):4.370811e-03,((82:1.242737e-02,67:4.173446e-03):2.618735e-02,((((23:1.086256e-02,62:1.123496e-02):4.188080e-03,63:5.512096e-02):1.221164e-02,(16:1.698695e-02,(77:5.092489e-03,(78:1.150189e-02,((76:8.006600e-03,75:1.368990e-02):1.142693e-03,(15:1.226209e-02,17:2.128349e-02):1.808820e-02):5.612639e-03):1.026913e-03):5.404845e-04):1.124956e-02):6.227212e-04,(80:1.228034e-02,((89:8.948855e-03,88:7.373268e-03):2.379470e-03,87:2.183368e-03):6.484529e-03):6.496608e-03):2.613355e-03):2.209250e-02):5.294731e-03):2.263588e-03):4.401342e-02,((14:4.856052e-02,(46:6.440747e-03,(44:2.480389e-03,45:1.075727e-02):9.219371e-03):6.399014e-03):6.405353e-02,(40:1.768395e-02,(54:4.400198e-03,53:1.888221e-02):2.730292e-02):2.105042e-02):3.464850e-03):2.879142e-02,(((6:4.792171e-03,36:2.478407e-04):2.029721e-02,(12:2.000307e-02,((5:5.886615e-03,((30:3.578596e-03,29:9.307835e-03):2.033629e-03,4:2.892858e-02):1.203705e-02):2.449435e-02,18:8.436037e-03):1.368494e-03):2.985352e-03):3.288501e-04,73:1.693500e-02):1.856959e-03):3.659620e-03,((39:4.329911e-02,(85:2.968314e-02,((68:4.502577e-03,69:4.222287e-03):6.253712e-03,70:1.378006e-02):1.996282e-02):2.723802e-02):2.344307e-03,(38:3.142979e-03,81:2.272061e-02):2.610754e-02):1.871348e-04):5.926509e-03):2.954098e-04,(((25:1.405279e-02,(26:1.503296e-02,27:7.250719e-03):4.268954e-03):6.269196e-03,(24:2.457067e-02,37:4.011105e-02):2.997993e-03):3.365544e-03,86:1.627065e-02):7.114089e-03):1.104292e-03,(72:1.987273e-02,101:1.807701e-02):6.864071e-04):5.619257e-03,57:3.660666e-02):8.460868e-03,((32:3.886743e-02,83:3.367834e-02):5.048082e-03,((13:8.092218e-03,60:6.513422e-03):2.376464e-02,((61:1.236538e-03,59:2.356536e-02):1.874645e-02,2:2.725590e-02):8.484738e-03):1.166878e-03):3.691293e-04,1:2.140612e-02);
   tree run1.295000 = [&U] ((13:6.694878e-03,60:1.618405e-02):2.217149e-02,((32:2.859260e-02,83:3.157433e-02):7.327901e-03,(((61:1.790114e-03,59:1.056268e-02):1.730025e-02,2:2.364002e-02):7.187552e-03,(((((((11:4.917774e-02,(66:3.129576e-02,71:4.011069e-02):1.662436e-02):1.083025e-03,10:2.267906e-02):6.294021e-03,(((79:1.245791e-02,65:2.088730e-02):1.254071e-03,(31:3.134205e-02,((58:1.246709e-02,(84:1.445084e-02,(33:3.073575e-04,74:3.817893e-03):1.439528e-02):7.303641e-03):1.362459e-02,35:2.288415e-02):2.119035e-03):5.302359e-04):4.416905e-03,52:1.853862e-02):5.356146e-03):1.011347e-03,((24:2.016525e-02,(37:3.911391e-02,(25:1.315601e-02,(26:1.177052e-02,27:4.876670e-03):1.008541e-02):8.935298e-03):5.091943e-03):5.465559e-03,86:1.135821e-02):2.599343e-03):5.751765e-05,((((((((82:2.338517e-02,67:2.049102e-03):3.618186e-02,(((23:9.544462e-03,62:6.603141e-03):1.211635e-02,63:5.450500e-02):1.155315e-02,((16:1.386319e-02,((78:8.893159e-03,((75:1.339680e-02,76:1.061766e-02):7.477347e-04,(15:1.248426e-02,17:1.766239e-02):1.256884e-02):5.438844e-03):2.575201e-03,77:4.935916e-03):3.422048e-03):1.114854e-02,(((87:1.479915e-03,89:2.464704e-02):3.741996e-03,88:4.751882e-03):5.721823e-03,80:4.602740e-03):2.706797e-03):1.506125e-04):3.697993e-03):2.184563e-02,((((((90:2.676747e-04,92:1.017911e-03):9.626055e-03,95:2.223745e-02):6.274440e-03,99:1.816944e-02):1.388979e-02,((((94:5.875316e-03,93:5.102743e-03):1.535725e-03,98:8.793094e-03):7.954197e-03,97:2.208051e-02):7.117287e-04,(91:5.613325e-03,96:2.261419e-03):4.519466e-03):8.507667e-03):9.882971e-02,43:1.001609e-01):4.916739e-03,((100:2.902725e-02,55:7.564560e-02):3.836381e-03,28:3.285112e-02):1.432808e-06):3.675885e-03):2.997758e-03,(((7:7.939264e-03,(49:1.634097e-03,48:2.829873e-03):8.516492e-03):8.338926e-03,((((22:4.188012e-03,((20:4.653931e-04,21:6.795862e-04):5.209999e-03,19:1.667560e-03):3.939327e-03):2.186633e-02,(42:6.285411e-03,(50:3.712687e-04,51:1.414157e-03):1.119918e-02):1.485676e-03):2.200729e-03,8:1.400039e-02):1.375628e-03,(47:1.518483e-02,41:5.523226e-02):2.277215e-03):9.789516e-04):1.376459e-02,(64:8.134783e-03,3:1.141436e-02):8.514458e-03):7.464789e-03):2.099902e-03,((56:8.571144e-02,9:7.524496e-03):1.902786e-03,34:2.079689e-02):2.142928e-04):3.950563e-02,((14:5.073137e-02,((44:4.848758e-03,45:6.977030e-03):1.247978e-02,46:4.442330e-03):1.993213e-03):5.646541e-02,(40:3.073509e-02,(54:1.076079e-02,53:1.331792e-02):3.030514e-02):2.552107e-02):8.035356e-03):2.846969e-02,(((6:3.470858e-03,36:1.110584e-04):2.007040e-02,(12:1.977954e-02,(((4:2.976600e-02,(29:1.226666e-02,30:1.150259e-02):1.934391e-03):5.975297e-03,5:4.676772e-03):2.601396e-02,18:1.695324e-02):7.980417e-03):4.461735e-03):3.255174e-03,73:1.282300e-02):3.667089e-03):7.576217e-03,((38:4.289768e-03,81:3.239029e-02):2.065219e-02,(39:4.281526e-02,(85:2.935144e-02,((68:8.704500e-03,69:8.883847e-03):8.660654e-03,70:8.534131e-03):1.973974e-02):1.398335e-02):1.115377e-02):1.004969e-03):5.950252e-03):2.011961e-03,(72:2.271960e-02,101:1.787501e-02):1.322608e-03):3.913748e-03,57:3.619760e-02):4.338526e-03):2.461286e-03):2.390887e-03,1:1.891035e-02);
   tree run1.300000 = [&U] (((32:2.827575e-02,83:3.354861e-02):1.339664e-02,(((61:2.388815e-03,59:2.447295e-02):1.838200e-02,2:1.475407e-02):5.473920e-03,(((101:2.394331e-02,72:1.593096e-02):2.554446e-03,((((85:2.971092e-02,((68:1.243195e-02,69:9.474635e-03):7.462555e-03,70:5.449529e-03):2.019971e-02):2.558348e-02,39:5.806207e-02):6.840477e-04,((((100:3.112862e-02,((((((16:1.495057e-02,((78:1.290462e-02,(76:1.416236e-02,((15:1.452300e-02,17:3.464038e-02):1.487569e-02,75:1.431792e-02):2.318376e-04):2.405265e-03):1.252863e-03,77:4.223350e-03):5.166959e-03):1.377022e-02,(((23:1.052022e-02,62:7.238290e-03):5.695012e-03,63:5.791310e-02):1.118809e-02,(82:1.754706e-02,67:6.873907e-03):2.069838e-02):9.711030e-04):3.231610e-03,((87:5.738803e-03,(89:9.066682e-03,88:4.420181e-03):5.075204e-04):5.450806e-03,80:1.010236e-02):2.480694e-03):2.494266e-02,((((99:9.392977e-03,(95:2.254001e-02,(90:1.747649e-03,92:2.867471e-03):1.474324e-02):1.088324e-03):1.137724e-02,(((94:9.462306e-03,93:4.607381e-03):3.193620e-03,98:1.287974e-02):2.897012e-03,((91:9.456888e-03,96:7.351425e-03):1.113926e-02,97:1.765146e-02):1.439150e-03):1.261445e-02):1.088394e-01,43:1.064238e-01):7.034017e-03,55:8.093671e-02):4.156283e-05):2.989008e-03,28:3.144714e-02):3.656190e-04,((((((((22:5.128399e-03,((20:2.330213e-04,21:1.092209e-03):2.428340e-03,19:4.973513e-04):7.729721e-03):2.718317e-02,(42:5.555584e-03,(50:8.321363e-04,51:6.433259e-05):1.415879e-02):3.782711e-03):3.114675e-03,8:1.565373e-02):1.610405e-03,(7:7.383092e-03,(49:9.540123e-03,48:2.483636e-03):1.324554e-02):4.446855e-03):1.142211e-05,47:1.366344e-02):3.050312e-03,41:6.110226e-02):9.350062e-03,(64:4.687061e-03,3:1.212807e-02):9.046851e-03):6.872905e-03,(34:2.209728e-02,(56:8.689260e-02,9:8.524514e-03):1.023743e-03):3.033966e-03):4.112274e-03):3.107512e-03):4.114281e-02,((((44:3.017966e-03,45:1.519456e-03):1.128419e-02,14:5.636073e-02):2.990924e-03,46:1.884269e-03):5.963608e-02,(40:3.265689e-02,(54:3.996938e-03,53:9.049870e-03):3.345039e-02):2.298485e-02):6.832878e-03):3.906218e-02,(((6:4.978286e-03,36:5.011378e-05):1.925079e-02,(12:2.176686e-02,(((30:4.499435e-03,(4:3.619840e-02,29:2.934729e-03):2.089922e-03):7.918729e-03,5:4.483522e-03):2.285918e-02,18:1.331612e-02):4.853595e-03):1.030934e-03):1.678187e-04,73:1.473370e-02):5.238654e-03):3.318789e-03,(38:5.418814e-03,81:2.968938e-02):1.722378e-02):2.969093e-04):3.426542e-03,((24:3.583832e-02,(86:1.563194e-02,(37:4.155963e-02,(25:2.080681e-02,(26:9.199423e-03,27:1.210668e-02):8.339562e-03):7.684840e-03):6.895881e-03):2.195894e-03):1.818602e-03,((((((58:1.431930e-02,(84:1.346140e-02,(33:8.052527e-04,74:4.389137e-03):7.826002e-03):9.393963e-03):1.058784e-02,(35:2.431505e-02,31:3.330181e-02):3.905446e-03):5.506012e-03,65:2.267291e-02):2.050497e-03,79:2.593572e-02):8.054425e-04,52:1.609481e-02):3.927422e-03,(((10:1.917084e-02,11:3.740610e-02):3.874163e-04,71:5.075374e-02):8.949517e-03,66:4.551663e-02):6.719180e-04):1.440881e-03):3.568035e-04):2.277960e-03):4.744927e-03,57:2.801941e-02):4.670123e-03):2.256902e-03):4.622676e-03,(13:2.232124e-02,60:2.371712e-02):1.364603e-02,1:1.528350e-02);
   tree run1.305000 = [&U] (60:1.692925e-02,((13:3.550598e-02,(((59:8.218985e-03,61:4.947383e-03):1.657470e-02,2:1.316923e-02):5.273550e-03,(83:2.727077e-02,32:2.649321e-02):1.095290e-02):1.125645e-03):2.043778e-03,(57:2.661931e-02,((((((81:4.427549e-02,38:3.174587e-03):1.853059e-02,(((12:1.446167e-02,((4:2.413020e-02,(30:9.726848e-03,(5:7.781198e-03,29:1.385131e-02):5.045024e-04):7.656159e-03):1.811229e-02,18:1.570256e-02):2.701302e-03):1.106593e-03,(6:3.234415e-03,36:1.152181e-03):2.305548e-02):1.332848e-04,73:2.699656e-02):6.483670e-03):2.008219e-04,((((((56:8.836272e-02,9:1.054292e-02):5.544471e-03,((((47:9.519810e-03,41:4.304485e-02):4.131150e-03,((8:1.228181e-02,(((19:2.901018e-03,(20:1.090368e-03,21:3.767972e-04):4.758799e-03):5.879629e-03,22:8.833303e-03):1.634725e-02,(42:7.099506e-03,(50:7.795749e-03,51:4.333201e-04):1.076005e-02):4.582559e-03):3.855806e-03):3.172905e-03,((48:3.996090e-03,49:1.155674e-04):1.909076e-02,7:9.755999e-04):1.999861e-03):7.277434e-04):1.247161e-02,(64:9.191863e-03,3:1.884039e-02):7.948660e-03):5.804952e-03,(100:3.178451e-02,(28:3.594818e-02,((55:6.353132e-02,(((((94:2.580158e-03,93:1.375883e-03):1.776981e-03,98:1.287090e-02):6.136371e-03,(97:2.110085e-02,(96:7.703768e-03,91:7.554257e-03):8.452587e-03):5.104901e-03):1.872742e-02,((95:2.386656e-02,(92:7.920564e-04,90:2.249531e-03):9.412010e-03):1.079837e-02,99:7.761779e-03):1.876899e-02):6.618707e-02,43:1.008513e-01):4.359426e-03):6.869702e-03,((67:3.852078e-02,80:2.780817e-03):1.511889e-02,(((16:1.736704e-02,((75:1.661378e-02,76:3.969063e-03):2.819151e-03,(77:2.554485e-03,(15:8.360535e-03,(17:2.763338e-02,78:7.066344e-03):8.506102e-04):7.661351e-03):6.275667e-03):4.092897e-03):2.038746e-03,82:5.557493e-02):4.689662e-03,(((89:1.106377e-02,87:5.042542e-03):5.768136e-03,88:2.231672e-04):1.340399e-03,((23:1.666682e-02,62:8.533623e-03):6.431765e-03,63:5.004164e-02):1.056135e-02):2.605266e-03):1.754186e-03):2.052394e-02):8.372474e-04):8.457648e-04):3.554382e-03):2.562129e-03):1.159263e-03,34:2.087528e-02):3.467687e-02,(40:1.983309e-02,(53:6.341241e-03,54:9.982163e-03):3.296242e-02):2.219944e-02):1.502640e-04,((14:6.394863e-02,(45:4.284252e-03,44:5.096096e-03):1.790485e-02):7.996150e-04,46:2.934036e-03):4.668760e-02):4.468152e-02,39:6.244362e-02):3.614114e-03):1.425807e-04,(85:3.762770e-02,((69:4.460539e-03,68:3.209916e-03):6.678156e-03,70:9.342254e-03):2.144526e-02):2.606394e-02):4.465834e-03,((((37:4.628363e-02,(25:3.527102e-02,26:2.090885e-02):6.967599e-04):2.714913e-03,(27:1.069667e-02,24:5.022059e-03):1.063604e-02):2.916112e-03,86:1.300357e-02):4.592006e-03,(((52:1.127852e-02,(((31:4.749753e-02,(35:2.550626e-02,71:5.643510e-02):7.779701e-03):5.769167e-04,((84:1.342564e-02,(74:1.862742e-03,33:1.144179e-03):6.552916e-03):1.559346e-02,58:2.085847e-02):1.513028e-02):4.321427e-03,65:2.508738e-02):1.058246e-02):1.021146e-02,(11:3.489529e-02,10:2.527191e-02):6.096246e-03):7.481349e-04,(79:1.359998e-02,66:8.757942e-03):2.330425e-02):2.278045e-03):7.010128e-04):1.306367e-03,(101:1.051300e-02,72:1.904017e-02):3.194188e-03):5.477887e-03):5.323114e-03):1.540050e-02,1:3.278434e-03);
   tree run1.310000 = [&U] (60:3.699946e-02,((((72:2.010626e-02,101:1.129207e-02):7.274016e-05,((((86:1.454735e-02,((24:1.581810e-02,37:4.852470e-02):1.037974e-03,(25:9.877314e-03,(26:1.397228e-02,27:1.190479e-02):7.310470e-03):7.789619e-03):2.897614e-03):4.346450e-03,((((85:4.025996e-02,((68:4.966905e-03,69:8.050299e-03):7.010303e-03,70:7.543160e-03):1.484394e-02):2.524220e-02,39:4.362946e-02):2.904498e-03,((38:8.228459e-04,81:2.314100e-02):2.370525e-02,(((((((56:6.959212e-02,9:7.003292e-03):1.217230e-03,34:2.071257e-02):1.814887e-03,((((41:4.799905e-02,(((22:8.806094e-03,((20:1.409832e-03,21:3.463706e-04):4.544333e-03,19:1.882468e-03):4.588443e-03):1.652244e-02,(42:5.957461e-03,(50:4.630930e-03,51:2.033217e-03):7.324221e-03):2.353586e-03):2.721705e-03,8:1.265491e-02):2.451647e-03):1.274910e-03,47:1.090631e-02):2.466191e-06,(7:3.905849e-03,(49:1.039789e-03,48:2.975672e-04):8.187192e-03):7.984844e-03):9.358122e-03,(64:8.273994e-03,3:1.029234e-02):8.170637e-03):7.119222e-03):2.931439e-05,((((((23:7.057068e-03,62:7.087538e-03):5.679275e-03,63:4.035342e-02):5.778561e-03,((16:1.162011e-02,((77:7.645294e-03,(78:1.259645e-02,(75:1.764339e-02,76:3.215064e-03):4.914629e-03):7.109778e-04):6.418287e-04,(15:1.660323e-02,17:1.861732e-02):7.347157e-03):4.667904e-04):8.409183e-03,(80:1.193206e-02,(87:2.566084e-03,(89:1.597211e-02,88:1.900067e-03):9.549025e-04):5.379570e-03):5.123563e-03):8.210374e-04):2.470606e-03,(82:1.218318e-02,67:4.373492e-03):3.142346e-02):2.119857e-02,(55:6.763456e-02,((((95:3.296003e-02,(90:8.962650e-04,92:2.257430e-04):4.275896e-03):4.336252e-03,99:8.988471e-03):2.425575e-03,((((93:4.892411e-03,94:3.679253e-03):1.384849e-03,98:9.505740e-03):1.084094e-02,97:1.241711e-02):3.281416e-03,(91:3.359348e-03,96:6.201706e-03):8.594258e-03):1.847606e-02):8.561591e-02,43:1.023601e-01):5.110888e-03):4.134270e-03):2.928300e-03,28:3.649523e-02):3.034032e-03):6.737106e-04,100:2.601255e-02):3.502528e-02,((40:2.602637e-02,(54:6.721099e-03,53:4.924222e-03):2.477711e-02):1.758407e-02,(((44:4.520757e-03,45:1.125176e-03):1.391838e-02,14:4.520447e-02):5.914361e-03,46:6.084718e-05):4.035716e-02):2.221939e-03):2.619304e-02,(((6:1.057695e-03,36:2.123094e-03):2.164738e-02,(12:2.008356e-02,((4:1.254139e-02,((5:9.030338e-03,30:7.087325e-03):1.854542e-03,29:1.873514e-02):2.065516e-03):1.614999e-02,18:1.532411e-02):3.989525e-03):6.940482e-04):2.332583e-03,73:1.514443e-02):4.316418e-03):1.645948e-03):4.962680e-04):1.648328e-03,(((65:1.572309e-02,79:1.130871e-02):1.223354e-03,((((84:1.850088e-02,(33:1.293336e-03,74:2.808704e-03):2.029647e-02):1.210548e-03,58:1.454112e-02):4.443280e-03,(35:2.576467e-02,71:6.426391e-02):2.905956e-04):1.195113e-03,31:3.701116e-02):1.779232e-03):4.907752e-03,52:1.802373e-02):1.069769e-02):3.110923e-03):5.590090e-04,66:3.103347e-02):1.301371e-05,(10:1.078782e-02,11:5.280469e-02):1.132748e-02):2.118550e-03):4.201562e-03,57:2.581840e-02):6.056231e-03,(((61:3.535303e-03,59:1.334244e-02):1.419955e-02,2:1.870493e-02):6.621649e-03,((32:2.511971e-02,83:2.343744e-02):9.517259e-03,13:2.884806e-02):3.893577e-03):1.213437e-04):8.960860e-03,1:1.016808e-02);
   tree run1.315000 = [&U] ((((83:3.540687e-02,32:4.083226e-02):1.687827e-02,((59:1.510202e-02,61:1.943089e-03):1.161417e-02,2:2.356481e-02):7.425934e-03):2.424211e-03,(60:4.854324e-02,13:1.126678e-02):2.642545e-02):3.943308e-03,(((101:1.583792e-02,72:2.016760e-02):2.269050e-03,((((52:1.828307e-02,(((((74:1.526180e-02,33:7.690925e-04):8.883133e-03,84:9.289633e-03):1.078924e-02,58:2.430146e-02):1.833769e-02,((35:2.578972e-02,31:3.961099e-02):4.440386e-04,71:5.898016e-02):5.003830e-03):1.436152e-03,(79:2.119970e-02,65:1.226486e-02):4.329501e-03):5.420538e-03):5.657766e-03,(10:2.812874e-02,(11:2.866079e-02,66:3.299506e-02):3.387705e-03):3.243270e-03):1.200345e-03,((86:1.777397e-02,37:4.542821e-02):2.287657e-03,((27:1.551807e-02,26:1.251613e-02):8.789980e-03,(25:1.294618e-02,24:2.259297e-02):3.753733e-03):2.949055e-03):4.791817e-03):6.314169e-04,(((((((((47:2.010694e-02,((7:9.528803e-04,(48:2.311768e-03,49:5.327125e-04):7.936023e-03):9.919123e-03,((8:1.593586e-02,(((50:9.061182e-04,51:3.333152e-04):1.384410e-02,42:3.462986e-03):1.483887e-03,(22:6.393950e-03,((21:1.803842e-03,20:2.595481e-03):8.352010e-04,19:1.992113e-03):9.530556e-03):2.396000e-02):5.216919e-03):1.925486e-03,41:3.301171e-02):1.050580e-03):1.198000e-04):1.028694e-02,(64:7.794730e-03,3:1.534321e-02):9.873212e-03):1.004256e-02,((28:3.674594e-02,((((((92:1.412755e-03,90:3.782650e-03):1.953274e-02,(95:4.289440e-02,99:6.024553e-03):2.411540e-03):1.278280e-02,((97:9.034974e-03,(91:6.186303e-03,96:9.305309e-03):9.969730e-03):6.780638e-04,(98:4.229512e-03,(93:3.176491e-03,94:7.121072e-03):5.041001e-04):5.715441e-03):1.961716e-02):8.766596e-02,43:1.037864e-01):5.081675e-03,55:6.812331e-02):2.841645e-03,(((((89:2.737929e-02,(87:7.088802e-04,88:5.120612e-03):3.582693e-04):9.954787e-03,((62:7.165951e-03,23:1.312562e-02):1.093504e-02,63:4.461803e-02):1.379248e-02):1.488267e-03,((((17:2.449846e-02,(15:1.568121e-02,78:1.366941e-03):1.381409e-03):1.822836e-02,(82:3.675503e-02,(76:7.204767e-03,75:9.370476e-03):4.093353e-04):5.749901e-03):9.572381e-04,77:5.440412e-03):5.964174e-05,16:1.865432e-02):1.016545e-02):3.550600e-03,80:2.289369e-02):2.077592e-03,67:4.214311e-02):2.039937e-02):2.135579e-03):1.238496e-03,100:3.391095e-02):4.181134e-03):6.115830e-04,(34:1.817082e-02,(56:9.326505e-02,9:6.811544e-03):1.407242e-03):4.822497e-04):3.077126e-02,((((44:2.101775e-03,45:3.779002e-05):1.166259e-02,14:5.673511e-02):1.877050e-03,46:3.400529e-03):5.662816e-02,(40:2.966733e-02,(54:9.155709e-03,53:6.449647e-03):3.496080e-02):3.296949e-02):4.183343e-03):2.709514e-02,(((12:1.907635e-02,(((4:2.450062e-02,(29:6.050159e-03,30:5.475625e-03):9.403655e-05):4.171810e-03,5:9.425989e-03):3.094782e-02,18:1.097387e-02):2.268590e-03):1.891783e-03,(36:1.664365e-03,6:2.636811e-03):2.994549e-02):2.760732e-03,73:1.768124e-02):4.966963e-03):2.132262e-03,((85:3.934865e-02,((69:9.011211e-03,68:6.166835e-03):6.882924e-03,70:3.581568e-03):1.196476e-02):1.829296e-02,39:7.056084e-02):1.193571e-02):6.770032e-05,38:2.763440e-02):1.315858e-03,81:7.327467e-02):9.065298e-03):2.240142e-03):6.472657e-03,57:4.379586e-02):7.478173e-04,1:2.438311e-02);
   tree run1.320000 = [&U] (((60:2.338218e-02,13:8.015260e-03):2.422051e-02,(((59:1.384191e-02,61:2.588856e-03):1.142501e-02,2:2.159857e-02):5.187447e-03,(83:3.245253e-02,32:3.942720e-02):1.123224e-02):8.451215e-04):2.842432e-03,(57:4.014154e-02,((101:1.451641e-02,72:1.848482e-02):1.611367e-03,(((37:4.792808e-02,((24:1.518777e-02,25:8.119903e-03):2.214897e-03,(27:2.465931e-02,26:1.147178e-02):6.505956e-03):2.749160e-03):7.347115e-03,86:1.971307e-02):1.545504e-03,(((81:7.795068e-02,((((14:5.350376e-02,((44:1.023890e-03,45:2.015671e-03):1.328627e-02,46:2.029827e-03):5.401819e-03):5.190312e-02,((((34:2.000120e-02,(9:7.357598e-03,56:8.198411e-02):2.135126e-03):3.343036e-04,((41:3.117311e-02,(((7:4.259631e-03,(48:2.425347e-04,49:1.902407e-03):8.661220e-03):7.069652e-03,47:1.887849e-02):2.910033e-04,(8:1.282190e-02,(((50:1.961131e-05,51:2.064733e-03):8.494085e-03,42:3.174035e-03):6.141609e-03,(22:1.008249e-02,((21:2.059144e-03,20:2.504961e-03):5.845863e-04,19:2.575570e-03):3.427023e-03):1.650553e-02):1.497264e-03):1.591454e-03):1.335123e-03):8.461127e-03,(64:7.144339e-03,3:9.327909e-03):1.223855e-02):6.473669e-03):3.304354e-03,((100:3.425976e-02,28:2.582329e-02):1.498158e-03,(((67:3.665423e-02,80:1.607464e-02):6.854304e-04,((((((78:2.505420e-03,17:2.540772e-02):5.365407e-04,15:1.021491e-02):1.525346e-02,16:1.709781e-02):1.735532e-03,77:5.130834e-03):1.768278e-03,((82:3.543613e-02,75:8.186037e-03):2.834649e-03,76:5.684978e-03):2.757103e-03):8.876889e-03,((87:1.487610e-03,(88:6.166784e-04,89:2.346455e-02):5.191613e-03):1.161000e-02,((62:5.805760e-03,23:1.343588e-02):1.256978e-02,63:4.089511e-02):8.609236e-03):2.316499e-03):4.596873e-03):2.762778e-02,(55:6.564294e-02,(((99:9.467544e-03,(95:3.979595e-02,(92:1.050360e-05,90:2.345543e-04):6.822943e-03):2.268016e-03):3.738273e-03,(((91:7.503823e-03,96:1.576232e-02):1.090521e-02,97:1.676825e-02):4.457360e-03,((93:3.629151e-03,94:4.571746e-03):1.942027e-03,98:9.124318e-03):5.830218e-03):1.799107e-02):8.598465e-02,43:1.091952e-01):3.840136e-03):3.711832e-03):3.554695e-03):1.765017e-03):2.867770e-02,(40:2.775534e-02,(54:3.628536e-03,53:9.210447e-03):3.887074e-02):3.429156e-02):1.305689e-03):3.165381e-02,(((12:1.581312e-02,((((30:5.153469e-03,4:2.245629e-02):2.468999e-05,29:1.821570e-03):1.461075e-02,5:8.639486e-03):2.062229e-02,18:1.005821e-02):3.067500e-03):3.547122e-03,(36:1.548140e-03,6:2.541679e-03):3.102714e-02):1.381734e-03,73:1.405283e-02):3.521010e-03):4.264600e-03,(39:4.360262e-02,(85:3.667520e-02,((69:5.023114e-03,68:7.548124e-03):3.191446e-03,70:6.466108e-03):2.168878e-02):1.564079e-02):8.502193e-03):9.852236e-05):2.692386e-04,38:2.432843e-02):8.243449e-03,((52:1.764096e-02,((((((74:4.630100e-03,33:8.393085e-04):1.110745e-02,84:1.867543e-02):1.427401e-03,58:1.470758e-02):8.549839e-03,(35:2.472004e-02,(71:6.718045e-02,31:2.321064e-02):5.804694e-03):3.163516e-03):3.911110e-04,65:1.349639e-02):2.591390e-03,79:1.369009e-02):1.600705e-03):1.188022e-02,(10:2.578169e-02,(11:2.826158e-02,66:2.286317e-02):4.704962e-03):5.739776e-03):2.543656e-03):9.709218e-04):1.074232e-03):3.649469e-03):5.019963e-03,1:1.949733e-02);
   tree run1.325000 = [&U] ((((59:1.355413e-02,61:1.252233e-03):1.374188e-02,2:2.505728e-02):4.011350e-03,((83:3.726077e-02,32:4.085929e-02):1.363982e-02,(60:1.888089e-02,13:8.212689e-03):2.061516e-02):8.345602e-04):7.069995e-03,(57:4.437788e-02,((101:1.604840e-02,72:2.043562e-02):2.134435e-03,((81:3.452337e-02,((38:3.506752e-02,((((14:5.915029e-02,46:1.736608e-03):6.237211e-03,(44:3.547838e-03,45:2.329165e-03):1.715347e-02):4.160465e-02,((40:3.068451e-02,(54:4.011475e-03,53:1.196229e-02):3.784855e-02):2.581865e-02,(((((55:7.061583e-02,(80:5.370437e-03,((((62:6.478206e-03,23:1.472599e-02):8.283162e-03,63:4.521098e-02):1.072319e-02,(67:3.554707e-02,((82:4.464793e-02,(77:7.449580e-03,(16:1.704917e-02,(76:5.008926e-03,75:9.749717e-03):2.274903e-03):2.626521e-03):2.759995e-03):3.253936e-04,((78:4.728959e-03,17:1.857511e-02):4.997169e-03,15:1.791971e-02):4.569857e-03):7.938492e-03):4.141508e-03):2.911638e-03,(87:1.062209e-02,(88:1.128281e-02,89:8.051241e-03):4.262286e-03):3.261374e-03):7.244970e-03):2.272219e-02):2.683325e-04,(43:1.207191e-01,((99:7.570653e-03,(95:3.455900e-02,(92:4.142145e-03,90:6.242434e-04):1.057615e-02):6.372288e-03):6.562774e-03,((97:1.853789e-02,(98:3.993863e-03,(93:3.176649e-03,94:5.586926e-03):1.013328e-02):1.304598e-03):7.019956e-04,(91:6.747026e-03,96:1.357378e-02):6.946565e-03):1.436158e-02):9.889890e-02):5.528237e-03):5.031939e-03,(28:4.238941e-02,100:3.640163e-02):8.536212e-05):4.264597e-03,((56:9.063632e-02,9:7.966360e-03):2.578960e-03,34:2.024509e-02):1.335984e-03):7.752220e-04,((((7:4.680011e-03,(48:5.780829e-03,49:8.896939e-03):2.173850e-03):8.786590e-03,(8:1.417507e-02,(((50:1.061709e-04,51:6.425580e-04):9.390510e-03,42:3.101401e-03):2.367377e-03,(22:6.181440e-03,((21:7.901015e-04,20:2.690560e-03):1.542516e-03,19:1.920730e-03):5.040005e-03):2.033145e-02):3.322208e-03):1.016950e-03):3.598320e-07,(47:1.080713e-02,41:3.940629e-02):1.079373e-03):9.636555e-03,(64:1.184095e-02,3:7.866665e-03):1.205781e-02):2.840619e-03):3.120151e-02):8.749030e-03):3.800304e-02,(((12:1.748196e-02,((((4:4.003924e-02,30:4.565722e-03):6.289712e-06,29:8.006948e-03):9.514390e-03,5:7.536786e-03):2.460747e-02,18:1.870842e-02):1.873073e-03):3.975175e-03,(36:1.980237e-04,6:1.184816e-03):2.455343e-02):1.163712e-03,73:1.743907e-02):4.250796e-03):2.361795e-03):3.857932e-05,(39:4.838907e-02,(85:3.833940e-02,((69:4.914636e-03,68:9.057882e-03):3.546007e-03,70:7.148509e-03):1.307028e-02):2.489861e-02):5.779101e-03):5.788471e-04):3.042583e-03,((((52:1.547306e-02,(65:1.814269e-02,(((((74:1.105795e-03,33:1.470892e-03):1.584646e-02,84:1.117331e-02):9.521255e-03,58:2.201088e-02):7.787314e-03,71:7.223698e-02):4.269294e-04,(35:2.661373e-02,31:2.633956e-02):3.917340e-03):2.348970e-03):4.013611e-03):4.957111e-04,79:2.631323e-02):6.082857e-03,((10:2.578359e-02,11:2.876051e-02):7.443770e-03,66:2.736395e-02):2.761502e-03):3.947629e-03,(86:2.067782e-02,(37:5.498320e-02,((27:1.171100e-02,26:1.268246e-02):1.187053e-02,(24:8.388228e-03,25:1.317904e-02):1.546106e-02):3.041318e-03):4.968202e-03):2.817934e-03):8.631430e-04):5.099322e-03):3.729790e-03):3.054409e-03,1:1.532445e-02);
   tree run1.330000 = [&U] ((((32:3.873692e-02,83:3.543145e-02):1.251146e-02,(13:3.017099e-02,60:4.111260e-02):8.173437e-03):2.324188e-03,((61:2.967041e-03,59:2.053749e-02):1.112809e-02,2:1.625532e-02):8.507322e-03):3.753444e-03,((((86:1.948542e-02,(37:5.242935e-02,(24:2.215151e-02,(25:1.676262e-02,(26:6.697035e-03,27:8.309035e-03):1.800010e-03):1.187008e-02):4.424837e-03):1.173108e-04):1.301169e-02,((((66:4.526705e-02,(10:2.285909e-02,11:2.971647e-02):1.039934e-03):8.068426e-04,((65:1.813357e-02,(((58:1.615990e-02,(84:2.332974e-02,(33:3.035262e-03,74:3.094547e-03):7.711490e-03):7.634542e-03):3.287790e-03,31:4.108341e-02):6.797576e-03,(79:1.459861e-02,(35:2.026754e-02,71:4.356563e-02):7.153933e-03):3.615646e-04):1.824073e-03):3.496713e-03,52:1.919747e-02):5.051970e-03):1.655542e-04,81:4.695908e-02):2.813478e-03,(((39:4.859408e-02,(85:3.712621e-02,((68:6.708368e-03,69:9.839601e-03):2.965241e-03,70:9.502579e-03):2.293563e-02):9.108375e-03):6.106655e-03,38:1.758573e-02):1.676560e-03,((((((44:6.998403e-03,45:1.081031e-02):4.507292e-03,14:4.398168e-02):1.850074e-02,46:2.426807e-03):4.755205e-02,(40:2.380983e-02,(54:6.612102e-03,53:4.808746e-03):2.737407e-02):2.451859e-02):5.759243e-03,(100:3.195092e-02,((28:3.938814e-02,(((((((78:1.075904e-02,(75:1.467943e-02,76:7.820173e-03):1.899587e-03):1.782027e-03,77:5.179952e-03):3.778315e-03,16:1.600242e-02):3.141391e-03,(15:1.537201e-02,17:1.723556e-02):5.681261e-03):7.614376e-03,((80:2.941991e-02,((88:2.529526e-03,87:2.901449e-03):1.251205e-03,89:1.975642e-02):4.996671e-04):1.083580e-02,((23:1.008622e-02,62:6.383341e-03):1.270792e-02,63:4.223086e-02):6.435529e-03):1.424156e-03):5.509470e-03,(82:8.593667e-03,67:6.646232e-03):3.209846e-02):2.927939e-02,((((99:8.261164e-03,((90:5.441821e-04,92:5.366990e-04):8.075025e-03,95:3.115061e-02):7.125427e-03):1.651521e-02,((91:1.308290e-02,96:7.018926e-03):3.703192e-03,(97:6.932020e-03,(93:1.282772e-03,(98:1.325102e-02,94:3.999514e-03):6.194643e-05):3.309606e-03):7.839810e-03):7.214515e-03):7.001183e-02,43:1.030435e-01):2.906430e-03,55:5.233274e-02):4.192566e-03):4.470156e-03):2.525485e-03,((((7:1.681214e-03,(49:3.688588e-03,48:1.160032e-03):9.883065e-03):2.854529e-03,((47:2.001110e-02,41:4.600286e-02):3.157155e-03,(((22:1.113061e-02,((20:1.366716e-03,21:7.183894e-04):8.139562e-04,19:1.017560e-03):6.416886e-03):1.316287e-02,(42:5.357182e-03,(50:4.596831e-03,51:5.633939e-04):1.184624e-02):3.400678e-03):1.388267e-03,8:1.505626e-02):6.014550e-04):2.860910e-04):1.055261e-02,(64:6.383621e-03,3:1.472627e-02):9.218768e-03):7.463128e-03,(34:1.403989e-02,(56:7.708832e-02,9:5.903301e-03):3.608629e-03):1.310633e-03):1.675410e-03):1.933389e-03):1.844439e-02):4.332796e-02,(((6:2.084493e-03,36:1.206870e-03):2.674372e-02,(((((29:7.368880e-03,30:6.635095e-03):4.204804e-03,4:3.869165e-02):4.724183e-03,5:7.652680e-03):2.613279e-02,18:7.020336e-03):3.068860e-03,12:1.795228e-02):1.517923e-03):4.203694e-04,73:2.071931e-02):6.281806e-03):1.783569e-03):4.817810e-03):1.866596e-03):2.179205e-03,(101:1.958810e-02,72:1.798777e-02):4.854265e-03):5.159361e-03,57:2.886705e-02):3.978152e-03,1:1.150422e-02);
   tree run1.335000 = [&U] (((32:3.908804e-02,83:2.722407e-02):1.237871e-02,(((61:1.783122e-03,59:1.695569e-02):1.269142e-02,2:1.989391e-02):5.002658e-03,(((((86:2.352175e-02,((25:1.691456e-02,(26:1.260181e-02,27:1.993749e-02):8.460924e-03):6.520259e-03,(24:2.389764e-02,37:5.290458e-02):2.146883e-03):4.367638e-03):4.600618e-03,81:4.716516e-02):3.160037e-05,((((10:2.235580e-02,11:2.263473e-02):7.333428e-03,66:4.567736e-02):4.010837e-04,(((((35:1.957948e-02,(71:5.889833e-02,31:4.226166e-02):3.578813e-03):1.067694e-02,79:1.302851e-02):2.100610e-04,(58:1.630638e-02,(84:7.970772e-03,(33:4.815136e-05,74:2.758170e-03):1.015992e-02):7.703744e-03):1.106555e-02):1.631348e-03,65:1.804136e-02):2.922061e-03,52:1.509409e-02):6.473765e-03):1.996772e-03,(((85:3.540363e-02,((68:3.736910e-03,69:9.410526e-03):4.630615e-03,70:7.186548e-03):2.361810e-02):2.332208e-02,(39:4.891552e-02,38:5.285209e-03):1.111695e-02):3.893040e-03,(((((14:6.026698e-02,46:1.459517e-03):1.009821e-03,(44:1.327104e-03,45:5.701784e-03):1.795263e-02):5.818702e-02,(40:2.402565e-02,(54:6.672036e-03,53:4.665285e-03):3.843007e-02):2.565096e-02):6.507349e-03,((((((((22:1.123150e-02,((20:1.132591e-03,21:2.732359e-03):2.614581e-03,19:4.166688e-04):7.441847e-03):1.807996e-02,(42:3.095692e-03,(50:4.291645e-04,51:2.819337e-03):1.195361e-02):2.673866e-03):2.475711e-03,8:1.695065e-02):4.543508e-04,47:1.276795e-02):5.997036e-04,(41:4.954564e-02,(7:6.795626e-03,(49:1.050308e-02,48:7.960683e-04):4.940641e-03):5.638653e-03):7.322791e-03):1.196438e-02,(64:1.140097e-02,3:1.235556e-02):1.301741e-02):5.572860e-03,(34:1.388304e-02,(56:7.778707e-02,9:9.405736e-03):6.710228e-04):3.024925e-03):1.524791e-03,((28:3.974516e-02,((((((23:1.479169e-02,62:6.050713e-03):9.776299e-03,63:5.009802e-02):7.718946e-03,((((78:1.085657e-02,(75:1.193750e-02,76:6.346237e-03):6.482005e-03):5.150343e-04,77:6.329186e-03):1.203606e-03,16:1.614747e-02):8.804188e-03,(15:1.028512e-02,17:2.735750e-02):1.425290e-02):6.147743e-03):5.975283e-04,(82:2.183263e-02,67:4.945690e-03):2.561088e-02):9.209486e-04,((87:4.037387e-03,(88:5.134871e-03,89:1.405609e-02):4.283441e-03):3.182144e-03,80:1.851903e-02):6.774784e-03):2.800892e-02,(((((90:2.345139e-04,92:4.176236e-03):1.251327e-02,(95:2.996278e-02,99:1.446142e-02):4.500933e-03):2.835417e-02,(97:9.803220e-03,((98:6.182901e-03,(93:1.147371e-03,94:5.202311e-03):4.792411e-03):5.866734e-03,(91:6.244639e-03,96:2.735626e-03):4.599616e-03):3.855552e-03):1.155293e-02):6.636123e-02,55:5.280710e-02):5.001914e-03,43:1.039775e-01):3.438309e-03):2.090442e-03):5.884203e-04,100:2.853906e-02):2.866342e-04):4.125416e-02):2.817808e-02,(((6:2.410871e-03,36:5.515477e-04):2.434704e-02,(((5:8.332057e-03,(4:3.537543e-02,(29:1.062811e-02,30:3.639804e-03):1.839439e-03):4.139458e-03):2.389341e-02,18:9.027055e-03):5.888901e-04,12:1.479877e-02):3.867086e-03):3.792187e-03,73:2.090712e-02):6.137943e-03):4.929131e-03):7.283841e-03):1.346343e-03):2.335702e-03,(101:1.987064e-02,72:2.522340e-02):5.266302e-04):3.580851e-03,57:2.900007e-02):5.360267e-03):2.812617e-03):1.617897e-03,(13:2.463667e-02,60:2.121328e-02):4.502245e-03,1:2.013406e-02);
   tree run1.340000 = [&U] (((83:2.702548e-02,32:3.311942e-02):1.236505e-02,((60:3.115241e-02,13:3.106079e-02):1.120492e-02,((59:1.479314e-02,61:5.780406e-03):1.020619e-02,2:1.369260e-02):5.602087e-03):1.573725e-04):1.011477e-03,(57:2.531647e-02,((72:2.081032e-02,101:1.216924e-02):3.722962e-03,(((11:3.585888e-03,66:6.232841e-03):4.003051e-02,(10:2.631835e-02,(52:2.237920e-02,(71:5.496710e-02,(((31:3.401224e-02,(79:1.423668e-02,35:1.768641e-02):2.980859e-03):3.632771e-03,(((74:3.864943e-03,33:4.498631e-03):1.347419e-02,84:8.974925e-03):3.404990e-03,58:2.433238e-02):1.587687e-02):8.829005e-04,65:1.605338e-02):1.451807e-03):6.884739e-04):4.476926e-03):1.382481e-04):1.588891e-03,((((81:4.231053e-02,38:5.779765e-03):2.750121e-02,(((69:5.547551e-03,68:8.498757e-03):4.157326e-03,70:1.261730e-02):1.463210e-02,(85:2.816193e-02,39:3.561129e-02):2.565269e-02):1.929080e-02):2.007887e-05,((((40:3.212695e-02,(54:4.227101e-03,53:6.928118e-03):3.191572e-02):2.595587e-02,((44:5.079484e-03,45:5.017653e-03):1.307041e-02,(14:5.459973e-02,46:5.923457e-03):3.233097e-03):6.915118e-02):6.524846e-04,(((9:7.546747e-03,((100:3.767830e-02,(((((80:1.425836e-02,((88:1.140449e-03,89:1.230656e-02):1.529734e-03,87:4.354630e-04):1.178872e-02):1.187274e-03,(((62:9.437518e-03,23:1.717623e-02):7.080532e-03,63:5.292000e-02):1.325125e-02,(((78:7.518992e-03,16:1.380263e-02):2.513301e-03,(((75:1.258826e-02,76:5.994795e-03):6.625606e-03,(17:1.553999e-02,15:2.121745e-02):1.158317e-02):1.003124e-03,77:5.315114e-03):9.961280e-04):5.610492e-03,82:3.523521e-02):7.872643e-03):7.950213e-04):2.163787e-03,67:3.269518e-02):2.621629e-02,(55:6.060516e-02,(((99:8.242134e-03,(95:5.158176e-02,(92:1.765157e-03,90:6.992717e-04):6.466202e-03):8.925445e-03):2.048829e-02,(((91:1.268973e-02,96:1.143075e-02):9.060296e-03,97:1.095740e-02):2.396361e-03,(98:1.008452e-02,(93:5.109132e-03,94:3.679469e-03):2.474928e-03):2.714093e-03):7.481491e-03):7.329452e-02,43:1.038376e-01):1.188455e-02):1.116768e-03):3.552397e-03,28:2.915535e-02):1.898121e-03):2.029967e-04,(((8:1.484142e-02,(((50:1.346300e-03,51:2.632244e-04):1.442573e-02,42:6.423912e-03):4.426122e-03,(22:7.544268e-03,((20:1.304467e-03,21:1.614701e-04):6.488716e-03,19:3.604862e-04):5.691096e-03):1.986882e-02):1.189148e-03):2.041043e-03,((41:4.862349e-02,47:1.368915e-02):3.645224e-04,(7:3.775567e-03,(48:1.513155e-03,49:9.726581e-05):9.032853e-03):6.946870e-03):1.181256e-03):1.017215e-02,(64:9.574414e-03,3:1.631841e-02):1.126710e-02):3.291036e-03):8.506666e-04):1.154813e-05,34:2.899210e-02):7.729843e-03,56:9.075061e-02):3.069594e-02):3.450790e-02,(((12:1.356051e-02,((((4:4.941675e-02,30:2.019904e-03):8.858441e-03,29:1.147941e-02):1.830465e-03,5:8.984734e-03):2.476093e-02,18:1.262798e-02):3.053834e-03):1.377040e-03,(36:5.527823e-04,6:3.818817e-03):2.362586e-02):3.503133e-03,73:1.942357e-02):5.134444e-03):7.728044e-04):3.565409e-03,((((27:1.340998e-02,26:8.580124e-03):1.031535e-02,25:1.398591e-02):5.447507e-03,(37:5.246186e-02,24:2.124430e-02):2.380250e-03):4.954945e-03,86:2.605020e-02):3.826823e-03):9.002395e-04):1.330690e-03):1.959235e-03):2.121157e-03,1:1.609959e-02);
   tree run1.345000 = [&U] ((((((86:1.344000e-02,(37:4.526789e-02,(24:2.310683e-02,(25:1.118952e-02,(26:1.240990e-02,27:1.525080e-02):1.350768e-02):1.329417e-03):3.558420e-03):1.051071e-03):4.215849e-03,(((85:3.629818e-02,((68:7.515292e-03,69:5.614027e-03):3.310004e-03,70:9.618807e-03):1.358798e-02):2.401562e-02,(39:3.093324e-02,38:6.548869e-03):2.247311e-02):1.911512e-03,((((14:5.521350e-02,((44:9.931014e-03,45:4.524752e-03):9.581768e-03,46:1.229726e-03):6.813545e-03):5.107888e-02,(40:2.432820e-02,(54:6.705458e-03,53:6.575308e-03):4.125080e-02):3.556713e-02):4.762534e-03,(((((((41:4.624312e-02,47:9.674457e-03):7.020966e-03,(((22:1.178492e-03,((20:3.128912e-04,21:2.789514e-03):3.393709e-03,19:6.818034e-04):4.773133e-03):2.058504e-02,(42:5.889556e-03,(50:1.439858e-03,51:7.062396e-04):1.060781e-02):2.163483e-03):3.083345e-03,8:9.171741e-03):4.496076e-03):2.372018e-04,(7:1.466666e-03,(49:1.158521e-03,48:4.575543e-03):7.091330e-03):4.984001e-03):9.628226e-03,(64:7.822311e-03,3:1.189637e-02):1.078864e-02):4.094670e-03,(28:4.476563e-02,((55:6.564338e-02,(((((90:5.508302e-04,92:6.563919e-05):1.711088e-02,99:7.941055e-03):3.690579e-04,95:3.239009e-02):3.817841e-03,((98:1.222607e-02,(93:3.762119e-03,94:6.315129e-03):6.064277e-03):3.425478e-03,(97:2.112549e-02,(91:4.735767e-03,96:3.806408e-03):6.678685e-03):2.406316e-03):2.158351e-02):8.701255e-02,43:9.121526e-02):1.217779e-02):3.026808e-03,((((82:3.065225e-02,67:1.198506e-02):1.994992e-02,(((77:1.043361e-02,(78:6.438105e-03,(75:2.081262e-02,76:1.063656e-02):7.377673e-03):5.150775e-04):4.781169e-03,16:1.418964e-02):4.187063e-03,(15:1.430650e-02,17:1.733827e-02):2.037780e-02):2.547939e-03):1.936252e-03,((23:1.325329e-02,62:3.041286e-03):8.524664e-03,63:4.229906e-02):1.041301e-02):4.535416e-03,(87:4.612246e-03,(80:9.405620e-03,(89:1.521154e-02,88:1.301147e-03):8.250533e-03):5.431540e-04):4.972147e-03):2.059138e-02):1.426594e-03):3.222334e-03):2.559286e-04,100:2.562571e-02):2.608853e-03,(34:1.587932e-02,(56:7.476433e-02,9:1.107213e-02):2.607848e-04):7.152928e-04):3.736393e-02):3.629610e-02,(((((5:6.102845e-03,(30:5.891637e-03,(4:2.908421e-02,29:6.102902e-03):3.375690e-03):8.462214e-03):2.465157e-02,18:8.452300e-03):6.069027e-03,((6:7.233844e-03,36:2.781754e-04):1.863406e-02,12:1.404339e-02):4.662193e-03):4.857469e-03,73:1.583898e-02):3.584010e-03,81:4.235041e-02):7.895884e-04):1.759900e-03):4.001043e-03):6.800218e-04,((((((35:1.852171e-02,79:8.000049e-03):6.043342e-03,31:4.239517e-02):1.292838e-03,(58:1.267489e-02,((33:5.538664e-04,74:7.497738e-03):1.567009e-02,84:2.589471e-02):1.392978e-03):1.183393e-02):3.636883e-03,(71:5.201262e-02,65:1.195002e-02):6.409211e-03):5.378798e-03,52:1.528958e-02):7.508378e-03,(10:2.602457e-02,(11:3.499581e-02,66:3.528058e-02):7.817154e-03):2.079187e-03):3.302716e-03):4.468696e-04,(101:1.847789e-02,72:1.963984e-02):1.429529e-03):2.704803e-03,57:2.603966e-02):6.153014e-03,(((61:5.157003e-03,59:1.155859e-02):1.646289e-02,2:1.677695e-02):7.282443e-03,((13:1.491237e-02,60:2.739108e-02):1.223108e-02,(32:4.078376e-02,83:2.481259e-02):1.127501e-02):1.798537e-03):1.548962e-03,1:1.916421e-02);
   tree run1.350000 = [&U] (((((81:4.299334e-02,((85:3.467079e-02,((68:6.171735e-03,69:7.319207e-03):3.092995e-03,70:6.860531e-03):1.944871e-02):2.374693e-02,((39:5.223856e-02,38:4.863492e-03):2.644812e-02,((((40:2.469753e-02,(54:1.418916e-02,53:9.908177e-03):3.058133e-02):4.458058e-02,(34:2.207805e-02,(((100:3.020026e-02,((((8:8.526231e-03,(41:2.783569e-02,((42:8.898348e-03,(50:2.794953e-03,51:3.251526e-04):9.974463e-03):4.473586e-03,(22:9.830206e-03,((20:9.734399e-04,21:1.699995e-03):6.555194e-03,19:2.078373e-05):6.017271e-03):2.036881e-02):2.936383e-03):1.489395e-03):1.368511e-03,47:1.753168e-02):3.899959e-04,(7:1.723631e-03,(49:8.199184e-03,48:4.645005e-03):7.043842e-03):4.953688e-03):8.290124e-03,(64:8.916015e-03,3:1.466148e-02):1.292605e-02):6.734722e-03):7.155776e-04,(28:3.170447e-02,(((((((90:3.261638e-04,92:5.170810e-05):1.513524e-02,95:3.591711e-02):3.100801e-03,99:1.850330e-02):1.129936e-02,((93:5.716187e-03,(94:7.640411e-04,98:1.379667e-02):8.013359e-03):9.318885e-03,(97:8.020567e-03,(91:1.239246e-02,96:1.637171e-02):2.695744e-03):1.628088e-03):8.202323e-03):8.278973e-02,43:9.260002e-02):1.012542e-02,((82:4.623713e-02,67:2.533926e-02):1.111409e-02,(((87:1.924971e-03,(88:3.989555e-03,89:1.604852e-02):1.631792e-03):7.669940e-03,80:1.264550e-02):3.400299e-03,(((23:1.345449e-02,62:5.340965e-03):8.781909e-03,63:4.294121e-02):1.205054e-02,((77:9.123262e-03,((78:1.062504e-02,(75:2.112858e-02,76:4.330315e-03):5.016140e-03):6.591736e-04,16:2.174314e-02):9.628196e-04):4.976390e-04,(15:1.285642e-02,17:1.625097e-02):1.319922e-02):1.324786e-02):3.275274e-04):4.047092e-03):2.021446e-02):3.654595e-03,55:6.663992e-02):3.054308e-03):3.518517e-03):5.409765e-04,(56:8.632921e-02,9:1.124021e-02):3.358271e-03):1.222676e-03):3.641958e-02):2.993951e-03,((14:6.099697e-02,(44:1.621892e-03,45:3.161502e-03):7.466771e-03):6.363171e-03,46:1.664995e-03):5.240403e-02):3.949367e-02,(((6:3.076777e-03,36:2.823985e-04):2.442057e-02,(12:1.668150e-02,((5:6.872904e-03,(30:4.335154e-03,(29:6.110082e-03,4:2.904739e-02):2.569137e-04):7.406011e-03):1.987128e-02,18:1.718722e-02):1.487976e-03):4.302116e-03):2.667326e-03,73:2.309751e-02):2.054119e-03):1.866400e-03):5.675941e-04):1.611525e-03):1.975725e-03,(((11:3.445485e-02,(((71:5.660637e-02,65:1.139941e-02):3.947043e-03,((58:1.792517e-02,((33:1.251095e-04,74:5.105529e-03):1.250396e-02,84:2.108859e-02):1.560498e-02):8.063441e-03,(31:3.969900e-02,(35:1.880289e-02,79:1.430754e-02):5.018192e-03):3.009722e-03):1.057549e-03):3.084347e-03,52:1.877339e-02):5.682418e-03):1.879360e-03,(66:3.727576e-02,10:2.851336e-02):1.118140e-03):1.126997e-03,((((25:9.167349e-04,24:1.191423e-02):1.241261e-02,(26:2.159961e-02,27:1.141420e-02):7.001920e-03):4.791356e-03,37:6.004512e-02):1.992237e-04,86:2.013287e-02):5.997055e-03):1.037012e-03):2.668993e-03,(101:1.810517e-02,72:1.993800e-02):2.936750e-03):2.500115e-03,57:3.812168e-02):5.301786e-03,(((61:4.962759e-03,59:1.182868e-02):1.941818e-02,2:1.703164e-02):5.744690e-03,((13:1.006581e-02,60:3.677628e-02):1.922299e-02,(32:4.140291e-02,83:3.207637e-02):6.814552e-03):8.832927e-04):4.602813e-03,1:2.220680e-02);
   tree run1.355000 = [&U] ((((13:2.574896e-02,((59:1.119772e-02,61:2.208528e-03):1.203617e-02,2:1.692897e-02):4.360713e-03):2.718654e-03,(83:2.298042e-02,32:3.531806e-02):1.495535e-02):8.986979e-04,60:4.300570e-02):5.357043e-03,(57:3.523832e-02,((101:9.026860e-03,72:2.256116e-02):1.875552e-03,(((81:3.912320e-02,(((((40:2.438324e-02,(54:5.041623e-03,53:6.438938e-03):3.400058e-02):2.422517e-02,((14:7.675671e-02,46:4.242084e-03):1.892504e-03,(44:2.991701e-04,45:4.939411e-03):1.453757e-02):5.828393e-02):9.791942e-03,((9:5.462041e-03,(34:1.893207e-02,((((8:1.103183e-02,(((50:1.119036e-03,51:6.608377e-04):1.643906e-02,42:4.288986e-03):4.712697e-03,(22:1.083747e-02,((20:1.722970e-03,21:2.165978e-03):5.990533e-03,19:1.608162e-04):1.008666e-02):1.976207e-02):1.784472e-03):1.981618e-03,((7:1.524516e-03,(48:4.287956e-03,49:3.388123e-04):1.002879e-02):4.762755e-03,(47:1.606869e-02,41:5.745557e-02):3.215239e-03):3.748857e-05):8.806031e-03,(64:8.299862e-03,3:1.430343e-02):1.034606e-02):6.045371e-03,((((55:5.667587e-02,((((97:2.151247e-02,(91:8.004623e-03,96:6.053227e-03):1.414958e-02):3.905099e-03,(98:5.337837e-03,(93:5.864500e-04,94:5.110984e-03):2.181025e-03):8.332473e-03):1.810406e-02,((92:7.445913e-04,90:2.651816e-03):5.063121e-03,(95:3.312945e-02,99:1.843228e-02):9.083052e-03):2.844931e-02):8.828763e-02,43:1.020241e-01):6.616121e-03):1.143318e-03,((((82:4.605315e-02,(16:2.096493e-02,(((75:1.098980e-02,76:8.368884e-03):5.618321e-03,(78:2.087035e-04,(17:2.181286e-02,15:1.621149e-02):4.731633e-03):1.025264e-02):2.297940e-03,77:4.593380e-03):3.372634e-03):7.318264e-03):7.122928e-03,((62:4.155532e-03,23:1.597513e-02):7.877933e-03,63:4.971677e-02):1.161992e-02):1.180263e-03,(80:2.215015e-02,(87:8.029839e-04,(88:5.126015e-03,89:1.742234e-02):7.145175e-03):1.017578e-02):5.176475e-04):2.873399e-03,67:4.286490e-02):2.049404e-02):1.179812e-03,28:2.796345e-02):5.221981e-03,100:3.119866e-02):9.522600e-04):4.838282e-03):8.002819e-04):1.880651e-03,56:7.979257e-02):2.993141e-02):2.862503e-02,(85:4.190022e-02,((69:1.142696e-02,68:4.783594e-03):2.401059e-03,70:5.057676e-03):2.025104e-02):1.953130e-02):3.007197e-03,((((((29:9.132569e-03,(30:1.243202e-03,4:2.592287e-02):3.122404e-04):8.512317e-03,5:6.756422e-03):2.698828e-02,18:1.597381e-02):1.519576e-03,12:1.601487e-02):2.899342e-03,(36:2.447983e-04,6:6.591654e-03):2.310398e-02):3.578773e-03,73:2.044314e-02):5.589822e-03):1.753174e-04):5.127076e-05,(38:9.565016e-03,39:2.978014e-02):1.230542e-02):5.747129e-03,(((37:5.380370e-02,((24:1.139023e-02,25:4.954537e-03):5.515216e-03,(27:1.797596e-02,26:1.949812e-02):7.551241e-03):4.047855e-03):2.976462e-03,86:1.377907e-02):5.872463e-03,((52:1.611444e-02,(((31:3.836950e-02,(58:2.013471e-02,((74:4.397393e-03,33:5.096499e-04):8.003488e-03,84:2.556581e-02):3.450875e-03):1.201242e-02):8.242685e-04,(79:1.800972e-02,35:2.058637e-02):7.616332e-03):1.853720e-03,(71:5.081968e-02,65:1.387464e-02):4.147517e-03):4.087793e-03):3.725292e-03,(10:3.740050e-02,(11:4.685266e-03,66:1.701654e-03):3.405219e-02):9.160273e-04):1.995864e-03):1.343782e-04):4.346152e-04):5.521766e-03):3.426983e-03,1:1.681766e-02);
   tree run1.360000 = [&U] ((((59:1.263207e-02,61:3.968218e-03):1.552671e-02,2:1.967717e-02):7.824431e-03,(57:4.042660e-02,((101:1.509932e-02,72:2.890409e-02):1.250619e-03,(((86:1.470597e-02,((37:5.017827e-02,(24:3.506501e-03,25:5.809123e-03):1.503975e-02):4.794423e-03,(27:1.071767e-02,26:2.080973e-02):1.157026e-02):7.276090e-03):2.416567e-03,((((65:1.652701e-02,(31:4.095057e-02,((58:1.884200e-02,((74:4.711264e-03,33:3.110219e-04):1.341590e-02,84:1.583429e-02):6.718635e-03):5.709560e-03,(79:1.152850e-02,35:2.237117e-02):4.414522e-03):1.643153e-03):3.484096e-03):2.338674e-03,52:1.396200e-02):9.763310e-03,71:5.196292e-02):3.592611e-03,((10:2.594887e-02,11:3.308965e-02):7.879589e-03,66:3.150572e-02):3.700938e-03):1.959407e-03):8.973532e-04,((38:1.197609e-02,(39:6.347807e-02,(((40:2.602346e-02,(54:1.400100e-02,53:3.836598e-03):2.090961e-02):1.355417e-02,((14:6.725355e-02,46:4.271446e-03):2.356489e-03,(44:4.061954e-03,45:3.906808e-03):1.466568e-02):4.949990e-02):7.323232e-03,(((9:6.868199e-03,((((47:9.904634e-03,41:6.327649e-02):7.988708e-03,((8:1.177393e-02,(((50:2.431380e-03,51:1.981803e-03):1.270996e-02,42:5.570186e-03):3.096622e-03,(22:6.307318e-03,((20:5.519391e-04,21:1.633412e-03):4.584844e-03,19:7.902126e-04):1.023337e-02):2.339850e-02):1.414132e-03):1.568004e-03,(7:5.793331e-03,(48:2.525787e-03,49:1.458548e-03):5.360594e-03):6.771689e-03):7.049642e-04):1.275456e-02,(64:8.858183e-03,3:9.127024e-03):8.385195e-03):8.071946e-03,((((55:6.048838e-02,((((82:4.404108e-02,(16:2.092460e-02,(((75:1.172906e-02,76:8.618586e-03):3.877926e-03,(78:2.424322e-03,(17:2.163644e-02,15:6.576192e-03):3.558664e-03):5.779262e-03):1.326627e-03,77:4.347573e-03):1.294272e-03):7.132833e-03):7.712619e-03,(((87:1.084964e-03,80:1.549220e-02):5.164230e-03,89:1.952177e-02):8.415962e-04,88:7.841175e-03):6.151245e-03):3.759275e-04,((62:2.974424e-03,23:1.639104e-02):1.063078e-02,63:5.306114e-02):7.864861e-03):2.103001e-04,67:5.060785e-02):2.258411e-02):3.121907e-03,((((97:1.226557e-02,(98:1.259312e-02,(93:9.868799e-04,94:5.538102e-03):3.396250e-03):4.141143e-03):3.146708e-03,(91:7.213317e-03,96:6.145953e-03):6.279243e-03):5.528803e-03,(((92:1.804907e-03,90:6.488817e-04):1.145208e-02,95:3.727649e-02):8.253794e-03,99:4.589081e-03):1.581078e-02):8.078709e-02,43:1.088871e-01):6.077715e-03):7.646476e-04,28:3.387067e-02):2.936604e-03,100:4.607296e-02):3.212245e-03):2.816336e-03):2.178054e-03,34:2.524736e-02):1.781801e-04,56:8.516011e-02):3.194485e-02):1.337869e-02):2.255159e-02):2.984676e-03,((85:4.637269e-02,((69:3.615165e-03,68:9.296804e-03):2.482037e-03,70:7.022853e-03):2.927136e-02):2.446988e-02,(81:4.487203e-02,((((((30:2.378555e-03,(29:8.308507e-03,4:2.517712e-02):1.580737e-03):7.900316e-03,5:8.435417e-03):3.124856e-02,18:1.704834e-02):5.067238e-03,12:1.709216e-02):2.813792e-03,(36:3.437277e-04,6:1.416903e-03):3.063025e-02):2.294591e-03,73:1.836286e-02):9.210605e-03):2.487641e-03):4.086945e-04):4.904673e-03):1.959657e-03):7.428648e-03):5.465612e-03):1.025280e-04,((83:2.452628e-02,32:3.004729e-02):1.280166e-02,(13:2.667056e-02,60:4.649955e-02):2.780895e-03):9.759678e-04,1:2.108435e-02);
   tree run1.365000 = [&U] ((((61:1.318931e-03,59:2.565329e-02):1.335291e-02,2:2.100717e-02):3.125933e-03,((13:7.522121e-03,60:1.415113e-02):1.790547e-02,(32:2.630133e-02,83:3.080213e-02):1.010374e-02):1.844174e-03):1.540180e-04,(((101:1.526180e-02,72:1.823617e-02):3.749313e-04,(((((24:1.488110e-02,25:3.252881e-03):9.039280e-03,(26:1.983920e-02,27:1.251309e-02):3.950644e-03):2.639613e-03,(37:4.708063e-02,86:1.482983e-02):2.070939e-03):6.897808e-03,(((38:5.378763e-03,39:5.798298e-02):2.503935e-02,(85:4.550998e-02,((68:4.199136e-03,69:9.610924e-03):2.941088e-03,70:3.763972e-03):2.076519e-02):2.094596e-02):3.935488e-04,((((((4:3.073051e-02,((30:4.323448e-03,29:7.530582e-03):5.341148e-03,5:9.117954e-03):2.599588e-04):2.766722e-02,18:1.024831e-02):2.813100e-03,12:1.458318e-02):3.441087e-03,(6:3.029305e-03,36:1.436290e-03):2.264646e-02):2.879225e-03,73:1.699172e-02):6.057121e-03,((((40:2.042365e-02,(54:1.137247e-02,53:1.328369e-02):2.498328e-02):3.134299e-02,(14:4.733598e-02,((44:1.512134e-03,45:7.225466e-03):7.978961e-03,46:2.710120e-03):5.992065e-03):5.763478e-02):6.326513e-03,((100:3.445603e-02,(((9:7.349337e-03,56:8.326608e-02):2.735983e-03,34:2.158845e-02):5.877049e-04,(((47:1.454390e-02,(8:1.124228e-02,((42:2.960211e-03,(50:1.154007e-03,51:5.640565e-03):9.339448e-03):4.221855e-03,(22:7.263170e-03,((20:2.200514e-04,21:3.550810e-03):3.279604e-03,19:2.281628e-03):6.739634e-03):2.577218e-02):2.665624e-03):1.522451e-03):2.886385e-04,(41:4.408512e-02,(7:7.767855e-03,(49:4.337982e-03,48:3.047060e-03):6.872033e-03):5.163130e-03):1.516788e-04):9.615976e-03,(64:7.478893e-03,3:9.106524e-03):1.296050e-02):4.820967e-03):3.400039e-03):1.669016e-03,(28:3.044500e-02,((80:1.015406e-02,(((87:1.016126e-03,(89:1.166063e-02,88:2.271734e-03):3.298202e-03):6.782182e-03,((23:1.365796e-02,62:3.947978e-03):6.246073e-03,63:3.815729e-02):8.931393e-03):1.097599e-03,((((((17:1.232409e-02,15:1.145989e-02):5.111596e-03,78:4.255191e-03):8.661387e-03,77:6.596335e-03):3.001111e-03,(75:9.364344e-03,76:3.507071e-03):4.809272e-03):1.582026e-03,16:2.125106e-02):1.102767e-02,(82:2.055635e-02,67:2.561595e-02):1.426671e-02):2.551035e-04):3.497261e-03):2.059266e-02,((((97:1.784492e-02,((98:6.995741e-03,(94:2.651802e-03,93:1.534762e-03):7.037418e-03):8.195189e-04,(91:8.365974e-03,96:5.339553e-03):8.495391e-03):5.598061e-03):1.249556e-02,(((90:8.101867e-05,92:9.363277e-04):8.857366e-03,95:3.449030e-02):4.508403e-03,99:4.927436e-03):9.099384e-03):8.234713e-02,55:6.475591e-02):3.261173e-03,43:1.148405e-01):5.659307e-03):4.826663e-04):9.043104e-04):3.355322e-02):3.754752e-02,81:5.886880e-02):1.440569e-03):3.627787e-03):2.881023e-03):5.725699e-04,(((52:1.783438e-02,((((58:2.073840e-02,((33:1.654190e-03,74:5.175939e-03):1.221194e-02,84:1.437235e-02):8.629671e-03):1.347422e-02,(31:3.022211e-02,(79:2.278050e-02,35:2.998498e-02):7.344943e-03):1.811503e-03):3.102928e-04,65:1.692473e-02):3.783173e-03,71:6.690873e-02):2.002073e-04):3.299311e-03,(10:2.752397e-02,11:3.726710e-02):2.981182e-03):2.506933e-03,66:3.020303e-02):2.040404e-03):2.156259e-03):3.408590e-03,57:3.623697e-02):5.639718e-03,1:1.178385e-02);
   tree run1.370000 = [&U] ((((13:7.344137e-03,60:1.295615e-02):2.959532e-02,((61:1.296802e-03,59:6.942058e-03):1.540914e-02,2:2.031296e-02):1.017411e-02):7.055044e-04,(32:3.854156e-02,83:3.235723e-02):8.764037e-03):3.958303e-03,(((101:1.745352e-02,72:1.803349e-02):3.452822e-03,((((38:4.868634e-03,39:6.091037e-02):1.461933e-02,(85:4.780764e-02,((68:3.842203e-03,69:8.745155e-03):8.104355e-03,70:1.009915e-02):2.569654e-02):2.510868e-02):1.752333e-03,((((((5:8.264220e-03,(30:5.980643e-03,(29:7.925133e-03,4:3.184856e-02):1.875160e-03):1.067540e-02):2.345388e-02,18:1.143651e-02):1.642155e-03,12:1.494838e-02):4.606936e-03,(6:2.138336e-03,36:3.129428e-04):2.628757e-02):3.553524e-03,73:1.784959e-02):3.783802e-03,(((((((56:8.746994e-02,9:7.873654e-03):1.114497e-03,34:2.267839e-02):7.762174e-04,((((8:1.208792e-02,((42:3.242712e-03,(50:1.212269e-03,51:7.911663e-04):1.393068e-02):2.439720e-03,(22:1.862957e-03,((20:1.475997e-04,21:4.182529e-03):8.280775e-03,19:1.560078e-03):6.348679e-03):3.091083e-02):3.877069e-03):8.509959e-04,(7:8.382281e-03,(49:1.892039e-03,48:4.644645e-04):1.144019e-02):7.268606e-03):1.043622e-03,(47:1.620783e-02,41:4.426408e-02):1.509096e-03):1.113886e-02,(64:9.175197e-03,3:9.566286e-03):1.437023e-02):4.057714e-03):2.158914e-03,((28:3.198208e-02,((80:2.647479e-02,(((((((15:5.882436e-03,17:1.378987e-02):2.389367e-03,78:1.873662e-04):9.457954e-03,(75:9.852684e-03,76:6.392552e-03):6.105534e-03):1.185343e-03,77:8.935103e-03):4.766829e-03,16:1.947356e-02):1.099801e-02,(((23:1.269877e-02,62:4.914529e-03):1.577552e-02,63:4.311315e-02):7.273861e-03,((89:2.194990e-02,87:9.660330e-03):1.599687e-05,88:2.158963e-03):2.755330e-03):1.425443e-03):4.628410e-04,(82:1.887354e-02,67:1.948803e-02):2.330670e-02):2.642046e-03):1.823069e-02,(((((91:5.196166e-03,96:6.147307e-03):3.199576e-03,((98:1.327809e-02,(93:1.958883e-03,94:4.319437e-03):2.710746e-03):4.818347e-03,97:1.726111e-02):8.620659e-03):1.540570e-02,(((90:8.590833e-04,92:2.191667e-03):1.086511e-02,95:3.623161e-02):6.786102e-03,99:6.794221e-03):7.067826e-03):8.241389e-02,43:1.197601e-01):4.666569e-03,55:5.045057e-02):6.788189e-03):3.302525e-03):3.924234e-03,100:3.619561e-02):1.916350e-03):3.656281e-02,(14:4.515190e-02,((44:4.225287e-03,45:2.057099e-03):1.792675e-02,46:3.687746e-03):7.634331e-03):6.338890e-02):3.157729e-03,(40:2.262470e-02,(54:1.006218e-02,53:1.395434e-02):2.768422e-02):2.741862e-02):4.312537e-02,81:6.184091e-02):2.689927e-03):2.017448e-03):3.935146e-03,(((10:2.950485e-02,(11:3.733714e-02,66:2.927658e-02):4.443178e-03):1.540528e-03,((65:1.777921e-02,(((35:2.324834e-02,79:2.045780e-02):1.848930e-03,(58:1.784027e-02,((33:2.190439e-04,74:4.217391e-03):7.267910e-03,84:2.066218e-02):3.507422e-03):1.227740e-02):5.008437e-04,31:3.412529e-02):5.374564e-03):2.299889e-04,(71:5.799581e-02,52:1.873479e-02):2.301173e-03):6.090866e-03):1.567763e-03,(86:2.307189e-02,((24:1.579409e-02,25:6.208609e-03):1.111978e-02,(37:4.677794e-02,(26:1.235102e-02,27:4.545940e-03):1.355042e-02):6.449469e-03):5.416793e-03):1.529477e-03):7.507861e-04):6.376650e-03):3.708252e-03,57:3.932645e-02):1.204967e-03,1:1.342757e-02);
   tree run1.375000 = [&U] (((((61:4.863768e-03,59:1.607434e-02):1.252848e-02,2:1.978962e-02):9.279451e-03,((((86:2.247748e-02,((24:1.491225e-02,37:4.557277e-02):5.135583e-03,((26:1.551760e-02,27:2.269589e-02):3.030468e-03,25:1.100751e-02):4.732153e-03):5.402398e-03):4.779154e-03,((((((31:3.762550e-02,(35:2.264938e-02,79:1.818910e-02):1.581421e-03):2.087330e-03,(58:1.707569e-02,((33:3.185138e-04,74:9.553603e-03):1.348845e-02,84:1.185394e-02):6.356185e-03):1.535228e-02):3.523946e-03,65:1.860348e-02):2.121516e-03,(71:5.479437e-02,52:2.124423e-02):2.121141e-03):6.200466e-03,(11:4.120125e-02,(66:4.968742e-02,10:2.926876e-02):5.380125e-03):1.258989e-03):3.433836e-03,((81:6.090106e-02,((((((5:8.051304e-03,((4:3.102803e-02,29:1.158359e-02):8.466697e-04,30:2.338382e-03):5.041951e-04):2.323210e-02,18:1.478638e-02):2.414839e-03,12:1.185263e-02):9.540934e-03,(6:4.922528e-03,36:3.604372e-04):2.083077e-02):7.869499e-04,73:1.504497e-02):3.181465e-03,((38:1.752717e-02,39:5.934110e-02):6.268098e-03,((((14:6.012523e-02,(44:2.258011e-03,45:2.513626e-03):1.377761e-02):4.604719e-03,46:5.097698e-03):5.506444e-02,(40:2.475002e-02,(54:9.629456e-03,53:1.359483e-02):2.685971e-02):3.346184e-02):3.518626e-03,(((34:1.949215e-02,(56:8.514720e-02,9:6.932735e-03):2.551133e-03):1.960308e-03,(28:4.182107e-02,((43:1.166747e-01,((((91:5.327536e-03,96:6.784802e-03):5.560480e-03,97:2.583066e-02):2.415640e-03,(98:7.355440e-03,(93:6.685310e-03,94:2.046512e-03):7.718767e-03):6.154144e-03):8.019124e-03,(((90:8.056276e-04,92:4.325747e-04):8.756403e-03,95:5.360771e-02):4.097352e-03,99:9.927380e-03):1.307863e-02):8.487609e-02):1.424278e-02,(55:8.082067e-02,(((((((15:6.927290e-03,78:2.215040e-04):9.148159e-03,17:1.815266e-02):1.446080e-02,(75:1.631538e-02,76:5.798789e-03):2.898917e-03):1.980797e-03,77:8.704902e-03):5.102943e-04,16:1.897185e-02):1.088828e-02,(82:2.265803e-02,67:1.450893e-02):1.686311e-02):1.757184e-03,((((23:2.097770e-02,62:5.752638e-03):5.525524e-03,63:4.372065e-02):8.321070e-03,(88:5.704688e-03,(87:2.784417e-03,89:1.589842e-02):6.299658e-03):8.255097e-03):2.177773e-03,80:1.624190e-02):6.930379e-04):2.419435e-02):2.861951e-03):3.678528e-03):2.935530e-03):3.511863e-04,(((((7:8.166322e-03,(49:1.634084e-03,48:2.129555e-03):6.818255e-03):1.336974e-02,(8:1.177649e-02,((42:5.441727e-03,(50:4.945525e-03,51:2.590509e-04):6.642240e-03):4.256856e-03,(22:1.169287e-03,((20:1.523316e-03,21:3.312745e-03):5.867717e-04,19:1.019845e-03):2.176021e-03):3.888305e-02):2.551005e-03):7.616199e-04):9.578794e-04,(41:5.707600e-02,47:1.431543e-02):3.621556e-03):1.220936e-02,(64:5.778424e-03,3:1.224339e-02):1.183603e-02):3.722662e-03,100:3.268537e-02):1.329043e-03):3.562082e-02):4.342727e-02):6.780550e-04):1.225832e-04):2.272004e-03,(85:4.951691e-02,((68:9.857336e-03,69:6.857734e-03):4.792695e-03,70:7.457460e-03):2.643758e-02):2.382156e-02):4.359710e-03):1.822322e-04):6.275405e-04,(101:1.700385e-02,72:2.244957e-02):2.575163e-03):3.612714e-03,57:3.831325e-02):7.792628e-03):4.659292e-03,(13:4.062284e-03,60:2.287192e-03):3.098716e-02):1.713846e-04,(32:3.615880e-02,83:3.537093e-02):1.390259e-02,1:1.802463e-02);
   tree run1.380000 = [&U] (13:2.201905e-02,((((59:1.408284e-02,61:2.637937e-03):1.871974e-02,2:1.143271e-02):5.548315e-03,(57:3.307131e-02,((101:1.722870e-02,72:2.660083e-02):1.273614e-03,((((71:5.077743e-02,((65:1.365158e-02,52:1.645675e-02):4.574391e-03,(31:4.884224e-02,(35:2.392975e-02,((((74:7.506749e-03,33:4.262851e-04):1.230547e-02,84:1.434131e-02):4.221514e-03,58:1.392204e-02):2.198573e-03,79:1.046141e-02):3.595197e-03):1.963036e-03):2.333405e-03):1.983029e-03):6.399605e-03,((((39:4.024124e-02,((((44:1.784470e-03,45:7.312976e-03):1.899590e-02,(46:1.972583e-03,14:5.916081e-02):2.719247e-03):5.235158e-02,(40:2.265821e-02,(54:1.401195e-02,53:5.913293e-03):1.980145e-02):2.542918e-02):6.101596e-03,((9:1.108824e-02,(56:7.457427e-02,34:1.543524e-02):7.751784e-05):4.068346e-04,(((((7:2.478608e-03,(48:1.889931e-03,49:2.989971e-03):4.651015e-03):1.110970e-02,(8:1.592239e-02,(((50:1.360837e-03,51:6.560552e-04):1.430556e-02,42:6.138837e-03):7.077335e-03,(22:1.134876e-02,(19:2.377079e-03,(21:5.130536e-03,20:2.261176e-03):2.225179e-03):5.369085e-03):1.500331e-02):4.883405e-03):9.779679e-04):1.306754e-03,(47:7.227712e-03,41:4.338448e-02):8.015356e-03):6.788338e-03,(64:1.247587e-02,3:8.641456e-03):1.177937e-02):6.586462e-03,((28:2.813208e-02,((80:9.830215e-03,((((16:1.505541e-02,((78:5.247841e-03,((76:7.977840e-03,75:1.096531e-02):4.296176e-03,(17:3.397119e-02,15:1.086903e-02):1.163969e-02):8.364969e-04):2.142361e-03,77:6.922552e-03):1.366598e-03):7.964104e-03,82:5.111771e-02):8.261898e-03,67:4.272040e-02):5.239311e-04,(((87:6.870261e-04,88:3.552615e-03):9.293715e-03,((62:7.386260e-03,23:1.150812e-02):1.037310e-02,63:5.205539e-02):9.997431e-03):5.927321e-04,89:1.361670e-02):1.281551e-03):3.876042e-04):1.456405e-02,(55:8.690486e-02,(43:9.622863e-02,(((91:9.981660e-03,96:6.627541e-03):2.234103e-03,(97:1.754619e-02,(98:2.014346e-02,(94:1.030438e-03,93:3.273832e-03):5.298597e-03):5.024152e-03):1.427349e-03):1.287477e-02,(99:1.107759e-02,(95:3.325067e-02,(92:7.304963e-04,90:4.615143e-04):9.214895e-03):6.343874e-03):1.107866e-02):6.368354e-02):8.140805e-03):1.143799e-03):2.060072e-03):1.501769e-03,100:2.883076e-02):3.525752e-03):2.248258e-03):2.756260e-02):1.948616e-02):4.192256e-03,(((12:1.222822e-02,(((4:2.374935e-02,(29:8.780315e-03,30:3.385577e-03):3.073352e-04):6.954728e-03,5:4.142493e-03):1.892236e-02,18:1.362554e-02):2.950512e-03):1.425181e-03,(36:2.216270e-04,6:4.497233e-03):2.747090e-02):1.857769e-03,73:2.388789e-02):2.214295e-03):9.354470e-04,(85:4.197831e-02,((69:7.113995e-03,68:4.726459e-03):9.835920e-03,70:6.357651e-03):2.444580e-02):2.735675e-02):3.844192e-04,(81:3.028546e-02,38:5.299623e-03):1.978236e-02):2.890328e-03):1.925835e-03,((37:4.865033e-02,((26:1.873035e-02,(27:2.109888e-02,25:6.390517e-03):2.054402e-03):5.032385e-05,24:1.490605e-02):4.486304e-03):4.063977e-03,86:1.170967e-02):3.927710e-03):3.957234e-04,((11:6.764691e-03,66:3.230871e-03):2.402128e-02,10:2.301893e-02):7.280843e-03):1.371727e-03):4.488731e-03):3.587855e-03):1.404271e-03,(60:3.668491e-02,(83:3.421765e-02,32:2.524106e-02):6.167026e-03):4.746587e-03):1.676620e-03,1:1.211450e-02);
   tree run1.385000 = [&U] ((((61:3.171438e-03,59:1.057480e-02):1.404613e-02,2:1.509142e-02):8.255967e-03,((13:1.503873e-03,60:3.892243e-03):3.572078e-02,(32:2.602932e-02,83:2.839214e-02):9.234038e-03):1.802969e-03):4.125328e-03,(((101:1.426781e-02,72:2.107608e-02):3.781886e-03,((((((((40:2.396261e-02,(54:8.570939e-03,53:2.017100e-03):3.151661e-02):2.210848e-02,((14:5.920198e-02,((44:4.200902e-03,45:2.391361e-03):1.270586e-02,46:7.672240e-05):6.333749e-03):4.791864e-02,((28:2.725664e-02,((((((23:1.300790e-02,62:7.766176e-03):9.597938e-03,63:5.432895e-02):1.492673e-02,(((16:1.312213e-02,(75:2.332251e-02,76:1.228145e-02):5.612126e-03):7.294304e-04,77:8.982899e-03):4.022017e-04,(17:2.816613e-02,(78:8.932516e-03,15:1.198666e-02):1.115055e-02):3.413694e-03):1.065657e-02):1.997938e-03,(82:3.357587e-02,67:1.480548e-02):1.231038e-02):3.628391e-03,(80:7.182138e-03,(87:1.798500e-03,(88:6.297699e-03,89:2.183515e-02):4.736454e-03):2.787917e-03):7.007162e-03):2.066079e-02,((((((93:1.248684e-03,94:1.908085e-03):3.616601e-03,98:3.384525e-03):2.548806e-03,(97:1.443136e-02,(91:4.243745e-03,96:6.395260e-03):7.279997e-03):5.043773e-03):9.966891e-03,(99:6.039504e-03,(95:2.775595e-02,(90:4.233070e-03,92:6.181765e-04):1.692666e-02):9.828473e-04):1.443948e-02):8.187274e-02,55:7.690677e-02):1.312305e-03,43:9.918233e-02):3.947564e-03):2.101946e-03):4.817387e-04,(((((8:9.999487e-03,((42:4.187061e-03,(50:3.641765e-03,51:8.567206e-04):8.701814e-03):2.559645e-03,(22:2.687579e-03,((20:3.380718e-04,21:1.512390e-03):7.684747e-03,19:1.104268e-03):9.836286e-03):1.640357e-02):3.374671e-03):1.696564e-03,(7:7.026768e-03,(49:1.048024e-03,48:3.281297e-04):8.009845e-03):8.840464e-03):3.423736e-04,(41:4.858411e-02,47:8.486397e-03):4.616068e-03):8.358490e-03,(64:9.169631e-03,3:1.165048e-02):1.543915e-02):5.664169e-03,(((34:2.489794e-02,9:1.411613e-02):2.502122e-04,56:8.372209e-02):1.983508e-03,100:3.569346e-02):1.509910e-03):6.953898e-04):2.981549e-02):8.796306e-04):3.322789e-02,81:4.571386e-02):1.890145e-03,(((((4:2.535864e-02,(30:3.140543e-03,(29:1.251849e-02,5:4.915540e-03):4.484936e-03):5.412390e-03):2.036089e-02,18:8.944341e-03):2.444768e-03,12:1.450855e-02):3.143409e-03,(6:3.179483e-03,36:5.978789e-05):2.008018e-02):2.415437e-03,73:1.436679e-02):5.476947e-03):1.615597e-03,((39:5.653561e-02,(85:4.190508e-02,((68:7.709478e-03,69:1.371148e-02):1.378785e-03,70:6.545274e-03):2.531278e-02):1.485588e-02):9.654704e-03,38:3.169061e-02):3.540142e-04):5.250886e-03,((65:1.854537e-02,((79:1.152496e-02,(((33:2.711422e-03,74:3.497882e-03):9.668418e-03,84:1.973220e-02):8.974359e-03,58:1.910806e-02):5.551390e-06):7.997641e-03,(31:3.464885e-02,35:2.209096e-02):2.916361e-03):4.602446e-03):1.119640e-03,(71:5.486284e-02,52:1.355582e-02):1.666613e-03):8.507410e-03):4.530721e-04,(86:1.748777e-02,(37:5.114666e-02,((24:7.060357e-03,25:7.636476e-03):1.336884e-02,(26:8.669711e-03,27:1.288133e-02):9.521807e-03):3.755569e-03):9.569184e-04):3.019925e-03):1.881971e-04,(11:4.078811e-02,(66:3.424439e-02,10:2.394808e-02):6.959409e-04):3.927973e-03):1.274672e-03):2.190040e-03,57:3.645786e-02):6.104654e-03,1:2.095244e-02);
   tree run1.390000 = [&U] ((((13:3.838318e-03,60:7.028658e-03):2.952471e-02,(32:2.648040e-02,83:2.459162e-02):1.491315e-02):1.517263e-03,((61:1.106044e-03,59:2.218431e-02):1.428955e-02,2:1.535295e-02):6.757754e-03):7.540761e-04,(((101:1.535734e-02,72:2.056633e-02):3.392863e-03,((((86:7.831139e-03,25:6.431367e-03):1.255142e-02,(((27:7.289320e-03,24:1.737921e-02):7.087069e-03,26:1.775060e-02):1.903484e-03,37:5.203302e-02):8.591820e-04):5.467828e-03,((81:4.650606e-02,(((65:1.765411e-02,((58:1.447700e-02,((33:1.024412e-03,74:3.006597e-03):1.208170e-02,84:2.007415e-02):8.320275e-03):1.066098e-02,(31:3.281242e-02,35:2.247379e-02):1.378239e-03):4.907218e-03):7.089725e-04,79:1.211999e-02):4.840894e-03,(71:4.046875e-02,52:1.379074e-02):4.048207e-03):2.296225e-03):2.913429e-03,((38:1.723417e-02,(39:5.751535e-02,(85:4.263128e-02,((69:9.749963e-03,68:9.965289e-03):1.264759e-03,70:1.026990e-02):2.024071e-02):1.740367e-02):1.067687e-02):7.246049e-04,((((((((((23:1.373618e-02,62:1.011957e-02):7.777468e-03,63:6.101369e-02):1.537844e-02,((15:6.308558e-03,17:4.214551e-02):1.403591e-02,(16:2.158473e-02,((75:7.481525e-03,76:7.451168e-03):6.388205e-03,(77:8.604708e-03,78:1.078631e-02):5.502686e-04):1.073324e-03):7.671695e-04):9.801897e-03):2.294834e-03,(82:1.272943e-02,67:7.209405e-03):3.503898e-02):3.350896e-03,(80:1.386685e-02,((88:2.147672e-03,89:9.671541e-03):4.918723e-03,87:9.739573e-04):4.066880e-03):4.404759e-03):2.280251e-02,(55:6.296973e-02,(43:1.009011e-01,((((93:1.714083e-03,94:1.782733e-03):2.866318e-03,(98:7.945641e-03,97:1.588225e-02):3.797786e-03):5.910145e-03,(91:3.836393e-03,96:1.088067e-02):1.171960e-02):1.999605e-02,(99:1.563771e-02,(95:2.957172e-02,(90:1.257002e-03,92:5.944343e-04):6.447191e-03):1.107250e-03):1.807346e-02):7.845483e-02):1.806397e-03):4.327510e-03):1.938377e-03,28:3.351393e-02):2.410106e-03,(100:3.603097e-02,(((((41:5.475309e-02,47:9.393621e-03):3.910759e-03,(8:1.146354e-02,((42:2.397428e-03,(50:2.016404e-03,51:7.227262e-03):8.852613e-03):2.381638e-03,(22:5.006447e-03,((20:1.127858e-03,21:1.228898e-03):7.370723e-03,19:1.533883e-03):8.343618e-03):1.732540e-02):1.096715e-03):1.572816e-03):3.754597e-04,(7:5.967825e-03,(49:1.231979e-04,48:4.559590e-03):7.635482e-03):8.095170e-03):1.122140e-02,(64:8.701856e-03,3:1.568595e-02):1.100173e-02):5.304182e-03,(9:1.191231e-02,(34:2.396949e-02,56:8.517296e-02):3.533849e-03):5.253374e-04):5.183895e-03):1.042778e-03):3.245231e-02,((40:2.656953e-02,(54:6.380647e-03,53:1.155063e-02):2.990308e-02):2.991582e-02,((14:4.991009e-02,(44:5.054719e-04,45:1.051337e-02):2.180900e-02):6.697293e-03,46:5.988221e-04):4.083677e-02):4.278427e-03):4.662174e-02,(((((((30:4.520418e-03,29:4.062832e-03):8.215029e-03,5:1.027623e-02):5.004812e-03,4:2.253280e-02):2.050526e-02,18:8.216120e-03):1.454391e-03,12:1.670401e-02):2.230631e-03,(6:3.234583e-03,36:1.727682e-04):2.099641e-02):3.160264e-03,73:2.393818e-02):7.281688e-03):2.221521e-03):5.255607e-03):9.803817e-04):3.816670e-04,(66:3.066496e-02,(10:1.695599e-02,11:4.200571e-02):8.143275e-03):3.179108e-03):1.108244e-03):3.733832e-03,57:3.585162e-02):4.957932e-03,1:2.257894e-02);
   tree run1.395000 = [&U] (60:2.742094e-02,(((59:1.853143e-02,61:4.006786e-03):1.599143e-02,2:1.929953e-02):5.447929e-03,((57:3.469653e-02,(72:2.878742e-02,((((11:2.087012e-02,66:7.621876e-03):1.559298e-02,10:2.871518e-02):1.249609e-03,(((((((31:3.277021e-02,(79:2.270860e-02,35:2.203999e-02):6.910644e-03):4.713038e-03,(58:1.351374e-02,((74:2.880639e-03,33:7.945693e-04):1.070477e-02,84:9.927154e-03):1.364001e-02):1.382453e-02):9.158021e-04,71:3.604198e-02):3.474873e-04,65:2.263439e-02):1.370957e-03,52:1.871563e-02):8.311764e-03,((85:4.319807e-02,((69:6.570421e-03,68:4.008616e-03):4.872046e-03,70:1.030399e-02):2.120909e-02):1.948265e-02,((81:5.051017e-02,38:7.731326e-03):1.819466e-02,((39:4.602540e-02,(((34:2.903913e-02,(56:7.674115e-02,9:6.847740e-03):4.289475e-03):2.697279e-04,(((28:3.387991e-02,((67:3.819278e-02,((((62:1.465399e-02,23:1.115773e-02):7.833501e-03,63:4.973700e-02):4.447428e-03,(87:5.862117e-04,(89:2.223469e-02,88:5.459275e-03):3.713692e-03):1.398137e-02):1.497411e-03,((16:1.699954e-02,(((76:3.314914e-03,75:1.329952e-02):3.602719e-03,(78:3.145447e-03,(17:2.805206e-02,15:1.292843e-02):7.876437e-03):1.687729e-02):8.762831e-04,77:7.724666e-03):2.523866e-03):2.484340e-03,(82:4.925212e-02,80:7.674642e-03):1.822391e-03):1.389283e-02):4.905338e-03):2.226528e-02,((43:8.958598e-02,((97:2.072387e-02,((91:9.133708e-03,96:6.328896e-03):6.314243e-03,(98:2.936617e-03,(93:2.565493e-03,94:4.831192e-04):3.016784e-04):9.736244e-03):3.903407e-04):1.134759e-02,(((92:2.908974e-03,90:1.919468e-03):1.156951e-02,95:3.375266e-02):8.546646e-03,99:8.645148e-03):1.101476e-02):7.625599e-02):1.432266e-02,55:7.284658e-02):2.477270e-03):2.402906e-03):1.558576e-03,100:3.075320e-02):4.261461e-03,((((47:7.638429e-03,41:5.055438e-02):8.011132e-03,(8:1.638504e-02,(((50:9.929649e-04,51:1.025551e-03):1.618447e-02,42:3.913500e-03):4.552612e-03,(22:1.152638e-02,(19:9.037029e-04,(21:3.440880e-03,20:2.001615e-03):7.360038e-03):7.527080e-03):1.493840e-02):1.986379e-03):9.205184e-04):3.263479e-04,(7:3.218720e-03,(48:9.286886e-04,49:2.246897e-03):6.527722e-03):1.276933e-02):7.702604e-03,(64:9.636599e-03,3:2.105006e-02):1.035515e-02):4.123916e-03):2.819252e-04):3.771554e-02,((40:3.198695e-02,(54:1.141583e-02,53:5.722950e-03):2.704299e-02):2.210748e-02,((14:6.191609e-02,46:2.112839e-03):1.744151e-03,(44:1.947895e-03,45:3.980198e-03):1.248561e-02):4.267350e-02):4.329539e-03):1.298584e-02):2.191285e-02,(73:2.196990e-02,((36:6.234095e-04,6:2.754212e-03):2.746257e-02,(12:1.543866e-02,((4:2.411949e-02,((30:2.523113e-03,29:1.382495e-02):3.923899e-03,5:4.779626e-03):1.337971e-02):1.543064e-02,18:1.363025e-02):1.376979e-03):1.664368e-03):1.320352e-03):8.876963e-03):2.221104e-03):1.242306e-03):3.264432e-03):1.082667e-03,((24:2.663816e-02,(((27:8.515589e-03,26:1.036157e-02):7.191079e-03,25:8.465068e-03):2.429159e-03,37:5.074605e-02):4.383572e-03):3.749984e-03,86:1.003840e-02):4.142267e-03):1.672764e-04):3.314779e-03,101:2.296959e-02):2.022656e-03):5.422220e-03):3.437000e-03,(13:3.877429e-02,(83:2.437628e-02,32:2.907640e-02):1.312726e-02):3.471171e-04):3.187632e-03):1.737129e-02,1:3.793680e-04);
   tree run1.400000 = [&U] (((13:1.362121e-03,60:8.811203e-04):5.125755e-02,(((61:1.915324e-03,59:1.925707e-02):1.376852e-02,2:1.532519e-02):4.711231e-03,(32:4.176407e-02,83:3.446685e-02):1.699775e-02):1.064638e-03):3.413568e-03,(((101:1.682960e-02,72:1.494848e-02):2.724978e-03,(((((((58:1.587302e-02,((33:9.233321e-04,74:2.372813e-03):1.471919e-02,84:2.670110e-02):1.073698e-02):6.444562e-03,((31:4.069721e-02,71:4.134355e-02):1.500007e-04,35:3.543749e-02):1.592036e-03):2.810204e-03,(65:4.631007e-03,79:2.027719e-02):3.648714e-03):2.612225e-03,52:2.040192e-02):4.425031e-03,((((((14:5.203923e-02,(44:1.060797e-03,45:1.128881e-03):1.825681e-02):7.468614e-03,46:2.239939e-03):4.839071e-02,(40:2.471873e-02,(54:7.116137e-03,53:9.537860e-03):3.490736e-02):1.797366e-02):1.195627e-02,((9:6.086457e-03,((((((41:5.241813e-02,47:9.202733e-03):4.159530e-03,(7:5.725949e-03,(49:2.807386e-03,48:2.159139e-04):4.727822e-03):6.481506e-03):7.033473e-04,(8:1.130068e-02,((42:3.009094e-03,(50:7.836828e-04,51:2.446164e-03):7.063960e-03):4.179691e-03,(22:7.783813e-03,((20:8.003834e-04,21:5.342097e-04):2.991320e-03,19:1.626976e-03):3.328108e-03):1.311605e-02):1.661413e-03):1.153471e-03):1.053081e-02,(64:8.499980e-03,3:9.073081e-03):1.359814e-02):6.913329e-03,(100:3.596581e-02,((((82:4.368055e-02,67:7.893897e-03):1.316401e-02,((80:1.488727e-02,((88:7.282768e-03,89:1.326386e-02):6.656917e-04,87:2.568188e-04):5.892053e-03):7.719705e-03,(((23:1.501884e-02,62:3.493909e-03):1.158149e-02,63:3.969932e-02):1.366905e-02,(((77:6.435809e-03,(78:8.940223e-03,(75:1.301360e-02,76:5.111523e-03):4.558126e-03):3.669485e-03):1.837860e-03,16:1.064836e-02):5.519664e-03,(15:9.432768e-03,17:2.459594e-02):1.630348e-02):7.195467e-03):6.051346e-04):4.978090e-03):2.180347e-02,(55:6.951543e-02,((((93:6.967936e-03,(94:7.295912e-03,(97:1.288509e-02,98:8.367939e-04):5.676225e-03):9.341562e-04):2.961365e-03,(91:7.431189e-03,96:1.717831e-02):1.245914e-02):1.295914e-02,(99:7.751639e-03,(95:3.408721e-02,(90:7.189698e-04,92:1.061051e-03):6.022784e-03):1.208240e-02):1.150401e-02):7.778056e-02,43:1.056833e-01):4.465515e-03):3.995201e-03):2.160105e-03,28:4.191991e-02):2.527841e-03):3.894980e-03):2.293475e-03,34:1.820409e-02):6.521058e-04):2.376940e-03,56:8.594415e-02):3.674364e-02):2.666746e-02,(73:2.295323e-02,((6:6.481810e-03,36:1.794106e-03):2.095844e-02,((((4:2.602083e-02,(29:7.579774e-03,30:1.058441e-02):2.005615e-04):4.224060e-03,5:9.538266e-03):1.883367e-02,18:8.534656e-03):3.382959e-03,12:1.298858e-02):2.441754e-03):7.490475e-04):5.202946e-03):4.969457e-04,((39:7.547037e-02,(85:4.246343e-02,((69:6.415468e-03,68:9.785358e-03):3.305587e-03,70:3.093527e-03):2.590338e-02):1.979109e-02):8.957968e-03,38:2.132383e-02):1.194558e-03):2.282474e-03):7.743952e-04,((11:4.391965e-02,10:2.167976e-02):9.076353e-03,66:3.495963e-02):2.134121e-03):1.537249e-04,((86:2.706554e-02,(((25:8.971592e-03,(26:6.096282e-03,27:1.714911e-02):1.548164e-02):2.054858e-03,24:2.546899e-02):1.768396e-03,37:6.609232e-02):3.158198e-03):7.784102e-04,81:5.282358e-02):4.265119e-03):1.800826e-03):4.497774e-03,57:3.578678e-02):5.954179e-03,1:2.035742e-02);
   tree run1.405000 = [&U] (60:2.517754e-02,(((((59:1.421647e-02,61:1.977945e-03):1.486909e-02,2:2.332092e-02):6.082220e-03,(83:2.519191e-02,32:2.908629e-02):1.531778e-02):1.027898e-05,13:3.449640e-02):3.347316e-04,(57:3.806341e-02,(((((81:3.234449e-02,86:1.822697e-04):2.285507e-02,((24:2.354884e-02,((27:8.577243e-03,26:1.318658e-02):5.872307e-03,25:1.223394e-02):1.396078e-02):1.958481e-03,37:5.280255e-02):2.755124e-03):2.255895e-03,((11:3.560757e-02,66:1.238752e-02):1.529588e-02,10:2.622677e-02):3.761287e-03):5.183755e-04,((52:1.353722e-02,((65:1.668365e-02,((58:2.063695e-02,((74:5.322705e-03,33:1.244093e-03):1.396936e-02,84:1.731382e-02):9.395415e-03):7.095883e-03,(31:3.305018e-02,(35:2.421708e-02,71:5.406677e-02):4.690074e-03):2.267129e-03):1.777170e-03):6.137223e-04,79:2.479554e-02):3.319700e-03):1.132593e-02,((38:2.433835e-02,((85:3.563410e-02,((69:6.270225e-03,68:2.280379e-03):4.008522e-03,70:3.532066e-03):2.791542e-02):2.332511e-02,(39:4.150611e-02,(((40:2.303485e-02,(54:5.078454e-03,53:8.150333e-03):3.213985e-02):2.760947e-02,(((9:7.604080e-03,56:7.676725e-02):1.718776e-03,34:2.904900e-02):5.853718e-04,(((((47:1.417563e-02,41:5.225161e-02):1.099546e-03,(7:2.130844e-03,(48:9.543723e-04,49:5.371605e-04):1.043271e-02):8.610816e-03):5.010529e-05,(8:1.127066e-02,(((50:2.599574e-04,51:3.858086e-04):9.237971e-03,42:3.416329e-03):3.810220e-03,(22:9.846978e-03,(19:5.504762e-04,(21:3.171535e-03,20:6.639530e-04):2.371178e-03):7.848000e-03):2.368497e-02):1.586103e-03):6.510670e-04):1.078554e-02,(64:9.043626e-03,3:1.115273e-02):7.130528e-03):6.732746e-03,(((((67:2.100577e-02,80:1.639827e-03):8.908708e-03,((82:5.677674e-02,(16:2.105968e-02,(((76:4.066130e-03,75:1.276009e-02):2.933098e-03,((17:1.728117e-02,15:8.828025e-03):8.599237e-03,78:6.153624e-03):5.032919e-03):1.838186e-03,77:6.018221e-03):1.797841e-03):4.048280e-03):8.469195e-03,((((62:3.150600e-03,23:1.033098e-02):9.078394e-03,63:5.625412e-02):5.004849e-03,88:3.726256e-03):3.874109e-03,(89:2.372591e-02,87:3.437230e-03):8.016815e-03):1.317976e-03):9.962258e-04):2.523277e-02,((43:8.961644e-02,(((((94:2.865991e-03,93:4.268157e-03):4.380439e-03,98:1.151214e-02):4.617348e-03,(91:4.077978e-03,96:1.267169e-02):3.430071e-03):9.955820e-04,97:1.491934e-02):6.652027e-03,((95:3.230987e-02,(92:1.410054e-03,90:9.073436e-04):1.446044e-02):1.165242e-02,99:1.516154e-02):1.906278e-02):7.243110e-02):2.628543e-03,55:7.287134e-02):2.531976e-03):4.196619e-03,28:3.389143e-02):2.052747e-03,100:3.076365e-02):4.318857e-03):3.945093e-04):2.623267e-02):1.008622e-03,(((44:2.508295e-03,45:8.483667e-03):1.199564e-02,46:2.336962e-04):3.314618e-03,14:7.081976e-02):5.057372e-02):1.028840e-02):2.301907e-02):5.138006e-04):3.473363e-05,(73:1.872974e-02,((36:4.189412e-04,6:3.822121e-03):1.716052e-02,(12:1.490501e-02,((((30:1.145710e-03,4:2.708024e-02):3.001492e-03,29:1.100466e-02):2.418260e-03,5:6.229609e-03):3.989066e-02,18:9.644897e-03):2.601988e-03):9.003180e-04):1.131243e-03):4.373369e-03):1.727694e-03):4.318245e-04):2.017295e-03,(72:2.503889e-02,101:2.600167e-02):2.840585e-03):3.665191e-03):1.151773e-02):2.402390e-03,1:1.932264e-02);
   tree run1.410000 = [&U] ((((((101:1.261315e-02,72:2.621057e-02):3.246365e-03,(((((26:2.140478e-02,27:1.200421e-02):3.778216e-03,24:2.454852e-02):4.054487e-03,25:7.848452e-03):3.256536e-03,(37:5.524011e-02,86:2.626768e-02):2.008471e-03):4.925644e-03,(((11:2.847622e-03,66:6.661295e-03):3.438129e-02,10:2.550439e-02):8.035829e-03,((71:3.907039e-02,(79:1.787497e-02,((((58:2.423803e-02,((33:9.987594e-04,74:7.446209e-03):4.853917e-03,84:1.730299e-02):8.787073e-03):1.288731e-02,65:2.278428e-02):3.057149e-04,(35:3.425164e-02,31:4.142384e-02):3.925175e-03):5.918107e-03,52:2.001369e-02):2.216927e-04):2.746369e-04):4.968735e-03,((((((40:2.306939e-02,(54:1.452721e-02,53:9.409421e-03):3.012946e-02):2.246405e-02,(46:1.926651e-03,(14:6.721020e-02,(44:2.829374e-03,45:2.387904e-03):1.767093e-02):7.125668e-03):5.033380e-02):3.876307e-03,(((9:1.568532e-02,(((((((((23:1.378294e-02,62:1.353374e-02):5.471644e-03,63:3.966662e-02):1.016746e-02,((89:2.195150e-02,88:1.225216e-03):7.931808e-04,87:2.924319e-03):1.126792e-02):4.216584e-03,(80:5.417683e-03,(((77:9.732947e-03,(78:4.052215e-03,(75:1.200097e-02,76:1.272963e-02):3.093806e-03):6.534829e-04):3.126886e-03,16:1.730792e-02):4.051334e-03,(15:2.026613e-02,17:2.045342e-02):1.009289e-02):6.723396e-03):3.281278e-03):3.398039e-03,(82:2.532852e-02,67:1.482330e-02):2.558149e-02):1.488430e-02,(55:6.945817e-02,((((97:1.630148e-02,(98:7.137640e-03,(93:1.047554e-03,94:1.747372e-03):3.948881e-03):6.459836e-03):2.110764e-03,(91:4.213532e-03,96:5.467155e-03):8.274170e-03):9.061833e-03,(99:1.098540e-02,(95:3.667464e-02,(90:2.561926e-04,92:8.987121e-04):1.164999e-02):9.593711e-03):1.513662e-02):7.934477e-02,43:9.106128e-02):4.859120e-03):3.377530e-03):2.372182e-03,100:3.226167e-02):2.704592e-03,28:4.191188e-02):5.854464e-03,(((7:3.182899e-03,(49:5.412762e-03,48:5.499969e-03):4.860432e-03):9.595757e-03,((41:5.320584e-02,47:1.409102e-02):2.816990e-03,(8:1.338698e-02,((42:3.204773e-03,(50:2.298371e-03,51:9.312911e-04):1.564728e-02):3.772247e-03,(22:4.711469e-03,((20:4.277752e-04,21:1.043520e-03):2.824041e-03,19:8.518217e-03):3.390082e-03):2.069864e-02):1.153097e-03):1.885691e-03):1.647358e-04):8.578902e-03,(64:1.151554e-02,3:1.109629e-02):9.162326e-03):5.843334e-03):6.006047e-04):8.096740e-04,34:2.619182e-02):2.928522e-03,56:8.944771e-02):3.208998e-02):3.198724e-02,38:2.153199e-02):3.332824e-04,((85:3.411116e-02,((69:1.280992e-02,68:7.915509e-03):2.411301e-03,70:7.060231e-03):1.133607e-02):1.357219e-02,81:5.362876e-02):1.915864e-02):1.848620e-03,((((6:2.123650e-03,36:9.487079e-04):2.420457e-02,(((((29:1.428264e-02,30:7.161500e-03):3.533204e-03,5:1.096446e-02):1.605765e-02,4:2.317444e-02):1.375630e-02,18:1.112425e-02):5.225332e-03,12:2.049024e-02):1.680484e-03):3.081488e-03,73:1.806628e-02):3.715195e-03,39:5.595388e-02):4.136608e-03):6.146524e-03):1.010533e-03):1.322374e-03):6.381739e-04):3.649568e-03,57:3.738982e-02):5.494691e-03,((61:8.996188e-03,59:1.701734e-02):8.219592e-03,2:2.729779e-02):9.109790e-03):4.559008e-04,(32:4.133377e-02,83:3.020890e-02):1.989226e-02):7.531807e-03,(13:5.758745e-03,60:1.853209e-02):1.814283e-02,1:9.313812e-03);
   tree run1.415000 = [&U] ((13:1.937686e-02,60:3.151260e-02):9.459224e-03,((((59:1.840879e-02,61:3.093120e-03):1.056821e-02,2:2.168753e-02):3.421116e-03,(57:3.602842e-02,((((11:4.349029e-03,66:1.971051e-02):2.369206e-02,10:2.521188e-02):5.340970e-04,(((24:2.607102e-02,((25:1.067175e-02,(27:7.235387e-03,26:1.426991e-02):1.923745e-03):4.962435e-03,37:5.184997e-02):7.549313e-03):1.194747e-03,(81:4.003904e-02,86:5.075129e-04):1.051608e-02):1.495779e-03,((52:2.363311e-02,(65:1.967599e-02,((58:2.038604e-02,((74:2.909545e-03,33:3.372572e-06):1.174733e-02,84:1.577135e-02):1.284444e-02):1.231287e-02,((35:2.291134e-02,79:1.433814e-02):1.075960e-03,(71:3.659236e-02,31:3.295539e-02):3.490768e-03):1.816658e-03):7.664105e-04):2.417732e-03):1.215659e-02,((((39:5.034705e-02,(((40:2.752632e-02,(54:9.983632e-03,53:6.894393e-03):2.937486e-02):2.179424e-02,(46:1.520305e-02,((44:7.478416e-04,45:2.068016e-03):2.279742e-02,14:3.904218e-02):2.020500e-03):4.597526e-02):1.946610e-03,((34:2.749595e-02,(9:9.987895e-03,56:7.266303e-02):3.351649e-04):2.721196e-03,(100:2.064966e-02,((((8:1.086448e-02,(((50:1.757702e-03,51:2.763230e-04):1.030132e-02,42:5.973610e-03):2.249679e-03,(22:7.697101e-03,(19:2.734761e-03,(21:1.732947e-03,20:1.853872e-03):3.463445e-03):7.616649e-03):1.897019e-02):2.864321e-03):5.734157e-03,((7:4.404464e-03,(48:2.748983e-04,49:3.252147e-03):5.896746e-03):1.085017e-02,(41:4.321871e-02,47:1.468579e-02):3.121687e-03):7.578245e-04):1.447333e-02,(64:1.395070e-02,3:1.752505e-02):9.024672e-03):4.692377e-03,(((67:3.049809e-02,(((((76:5.813309e-03,75:1.807675e-02):6.100824e-03,16:1.835433e-02):8.599689e-04,(82:3.430747e-02,77:1.756277e-03):4.804579e-03):1.490870e-03,(78:9.683261e-04,(15:1.459157e-02,17:2.005053e-02):1.313063e-02):8.700109e-03):1.213422e-02,80:1.884880e-02):7.258804e-05):4.241585e-03,(((88:8.017877e-04,89:1.477213e-02):2.768849e-03,87:1.632434e-03):1.234701e-02,((62:5.177420e-03,23:7.260664e-03):1.310218e-02,63:4.718378e-02):1.030494e-02):2.421128e-03):2.088007e-02,(28:2.999576e-02,((43:8.482527e-02,(((91:2.570525e-03,96:5.215753e-03):2.084999e-03,(97:1.598232e-02,((93:2.400825e-03,94:2.356341e-03):3.022106e-03,98:6.198330e-03):2.212619e-03):7.797938e-03):1.701510e-02,((95:3.168677e-02,(92:3.962756e-03,90:9.280840e-04):9.377044e-03):8.299969e-03,99:3.971803e-03):7.718278e-03):7.690142e-02):5.093185e-03,55:6.897542e-02):5.558078e-03):6.330708e-04):3.133746e-03):4.241281e-04):2.526633e-04):3.006300e-02):1.593187e-02):1.532550e-02,(73:1.899425e-02,((36:1.117496e-03,6:2.352241e-03):2.118132e-02,(12:1.743019e-02,((((30:7.489301e-03,5:8.097078e-03):7.152630e-04,29:1.376977e-02):5.375308e-03,4:4.650781e-02):2.287410e-02,18:1.275499e-02):1.336260e-03):9.313903e-04):8.776517e-04):4.498803e-03):2.085694e-03,(85:2.950919e-02,((69:9.616261e-03,68:2.510742e-03):8.010458e-03,70:4.233611e-03):1.799855e-02):3.231734e-02):6.153401e-06,38:2.253759e-02):3.917951e-03):8.158223e-04):2.463818e-03):3.423439e-03,(72:2.370023e-02,101:1.018930e-02):1.577531e-03):4.242122e-03):1.125887e-02):1.585876e-03,(83:2.798659e-02,32:2.753125e-02):9.134784e-03):1.611355e-03,1:9.947878e-03);
   tree run1.420000 = [&U] ((((101:1.979976e-02,72:1.841911e-02):9.211285e-04,(((((((((9:8.801131e-03,((100:2.883068e-02,(((7:1.446789e-03,(49:2.029217e-03,48:9.363545e-04):6.940532e-03):5.030988e-03,((41:3.936228e-02,47:9.087016e-03):5.092028e-03,(8:1.261563e-02,((42:4.211669e-03,(50:1.347779e-03,51:1.345407e-03):1.396086e-02):4.621774e-03,(22:4.682180e-03,((20:1.196302e-04,21:9.714449e-04):3.658241e-03,19:4.119716e-04):3.295699e-03):1.471245e-02):2.404147e-03):9.065669e-04):4.207342e-04):1.009793e-02,(64:4.109714e-03,3:1.787730e-02):8.150867e-03):2.373219e-03):1.364371e-03,(28:3.654776e-02,(((((88:4.950294e-03,89:2.034563e-02):3.527765e-03,87:8.153076e-04):6.154534e-03,80:1.049162e-02):4.416174e-03,(((((78:1.715017e-02,(75:1.395852e-02,76:7.428714e-03):1.379745e-03):1.020247e-03,77:5.482775e-03):3.380750e-03,16:1.299134e-02):6.360634e-03,(15:1.519230e-02,17:1.475782e-02):1.311004e-02):6.807096e-03,(((23:1.581685e-02,62:9.346063e-03):1.012178e-02,63:4.571932e-02):1.205117e-02,(82:1.404666e-02,67:5.734481e-03):2.899242e-02):1.357251e-03):2.794708e-03):2.131636e-02,((((((98:4.440499e-03,97:1.411075e-02):3.812594e-03,(93:4.879074e-04,94:4.404989e-03):3.873464e-03):2.957461e-03,(91:1.353684e-02,96:6.670988e-03):1.219222e-02):1.827932e-02,(99:7.556041e-03,(95:3.585007e-02,(90:4.535319e-04,92:3.998466e-03):8.574728e-03):4.427748e-03):3.988308e-03):7.459788e-02,43:9.349049e-02):4.181970e-03,55:6.430031e-02):3.901505e-03):3.127010e-03):1.443184e-03):1.650265e-03):6.863547e-04,34:2.414353e-02):5.956967e-04,56:6.918713e-02):3.896585e-02,(((46:3.377495e-03,14:5.113508e-02):9.995656e-04,(44:1.232223e-03,45:6.254353e-03):1.846526e-02):7.193975e-02,(40:3.104767e-02,(54:1.112756e-02,53:5.868113e-03):2.826819e-02):1.897231e-02):4.135303e-03):3.302599e-02,(((6:3.891291e-03,36:9.358746e-04):2.532057e-02,73:2.122189e-02):1.595974e-04,(((((4:2.643674e-02,29:6.356431e-03):1.197748e-03,30:2.159548e-03):2.619222e-03,5:7.691739e-03):2.823150e-02,18:9.610708e-03):2.109841e-03,12:1.825166e-02):2.757808e-03):6.262859e-03):8.225178e-04,((85:4.068297e-02,((69:3.900577e-03,68:5.941882e-03):5.072973e-03,70:1.137088e-02):1.997056e-02):1.441094e-02,39:5.881179e-02):4.373802e-03):1.347271e-04,(81:3.408987e-02,38:1.845994e-03):2.748208e-02):1.199430e-03,((52:1.568394e-02,((79:1.320587e-02,65:7.731001e-03):8.256846e-03,(((31:3.644184e-02,35:2.618266e-02):7.703694e-03,(58:1.491052e-02,((33:7.012580e-04,74:3.712540e-03):9.081421e-03,84:1.352662e-02):9.238660e-03):8.808238e-03):5.147378e-03,71:6.876444e-02):6.486125e-05):4.636402e-04):5.966416e-03,((11:2.145203e-02,66:3.202031e-02):1.759491e-02,10:2.376013e-02):3.972968e-03):1.155548e-03):1.766061e-03,(86:2.257924e-02,(24:1.982996e-02,(37:4.571917e-02,((26:9.220228e-03,27:1.082182e-02):6.782865e-03,25:1.379270e-02):3.317471e-03):5.165200e-03):3.161600e-03):1.598948e-03):2.098790e-03):4.878136e-03,57:4.812471e-02):5.593638e-03,(((61:1.693651e-03,59:1.745979e-02):1.481847e-02,2:2.020888e-02):4.335260e-03,((32:3.673793e-02,83:2.127245e-02):9.657263e-03,(13:1.976317e-02,60:4.066922e-02):7.065517e-03):4.661729e-04):2.766550e-03,1:2.148075e-02);
   tree run1.425000 = [&U] ((((((((81:3.740051e-02,38:2.912836e-03):2.497699e-02,((85:3.451173e-02,((69:6.330511e-03,68:4.151824e-03):5.662293e-04,70:9.315853e-03):2.576045e-02):2.151302e-02,39:5.977909e-02):1.008727e-02):6.188140e-04,((((40:2.385015e-02,(54:1.131058e-02,53:5.964628e-03):2.836588e-02):2.512358e-02,(((9:8.945886e-03,(((28:3.714887e-02,(((55:6.535788e-02,(((98:7.083436e-03,((93:4.041405e-03,94:7.175366e-03):1.368969e-03,97:2.077602e-02):1.268322e-03):2.311982e-03,(91:9.856224e-03,96:5.136339e-03):9.141437e-03):1.417713e-02,(99:9.106741e-03,(95:3.064804e-02,(90:2.201490e-04,92:1.172031e-03):9.145923e-03):1.025057e-02):4.421216e-03):7.586309e-02):6.505345e-03,43:9.969016e-02):4.253014e-03,(((87:3.660096e-04,(89:2.053400e-02,88:8.111739e-04):1.542061e-03):4.772991e-03,80:1.382642e-02):9.063712e-03,(((((16:1.320502e-02,(75:8.475593e-03,76:1.018962e-02):3.560909e-03):7.461322e-04,(77:4.917394e-03,78:1.848030e-02):8.461141e-05):7.482869e-03,(15:2.532461e-02,17:1.774045e-02):7.614696e-03):6.734907e-03,(82:1.257187e-02,67:7.201431e-03):4.228476e-02):5.652930e-04,((23:5.844737e-03,62:5.279546e-03):5.193623e-03,63:5.269160e-02):9.963701e-03):1.165715e-03):2.876279e-02):1.378542e-03):2.670497e-03,100:2.930487e-02):5.501170e-04,(((8:1.268467e-02,((42:5.097318e-03,(50:8.404181e-04,51:4.716381e-04):1.496711e-02):6.525100e-03,(22:4.759189e-03,((20:1.161601e-03,21:1.478215e-03):9.289231e-04,19:3.592041e-04):5.178978e-03):2.172095e-02):1.046830e-03):2.958243e-03,((7:8.707463e-04,(49:2.213367e-04,48:1.215756e-03):7.819289e-03):3.903208e-03,(41:3.663562e-02,47:2.174814e-02):6.045062e-04):5.905425e-04):1.350948e-02,(64:4.556505e-03,3:1.003876e-02):8.245592e-03):5.980721e-03):3.221833e-03):2.256498e-03,34:1.129974e-02):3.006690e-03,56:7.522420e-02):4.046215e-02):3.856981e-04,(((44:5.428889e-04,45:7.513257e-03):9.036419e-03,46:4.795206e-03):1.572103e-02,14:4.851258e-02):7.266229e-02):4.019784e-02,(73:2.537190e-02,(((((29:1.133262e-02,(4:2.687156e-02,30:4.747039e-03):6.880050e-05):3.738750e-03,5:9.469499e-03):2.869583e-02,18:1.171913e-02):2.778543e-03,12:1.855185e-02):1.548734e-03,(6:3.955292e-03,36:6.882716e-04):3.127342e-02):2.438675e-03):7.625724e-03):8.775498e-04):3.429616e-03,((52:1.594190e-02,(((31:3.704121e-02,35:2.726557e-02):3.265033e-03,(58:1.515576e-02,((33:1.994440e-04,74:1.083793e-02):9.204652e-03,84:1.526689e-02):1.804804e-03):1.943587e-02):3.325332e-03,(79:1.269434e-02,(65:1.174538e-02,71:7.471786e-02):8.868620e-03):9.508763e-04):3.227955e-03):6.678758e-03,((11:3.715431e-02,10:1.692931e-02):9.210315e-03,66:6.274303e-02):1.251114e-03):1.317429e-03):4.393204e-03,(86:1.734060e-02,(24:2.126725e-02,(37:4.647112e-02,((26:1.176388e-02,27:1.049851e-02):4.877723e-03,25:9.217441e-03):3.864174e-03):2.459848e-03):3.822752e-03):2.500403e-03):2.238682e-03,(101:1.957228e-02,72:1.872206e-02):2.276177e-04):4.371060e-03,57:2.711498e-02):5.044450e-03,((13:2.082405e-02,60:2.810822e-02):1.972454e-02,(((61:3.738740e-03,59:1.774696e-02):1.001447e-02,2:2.054126e-02):7.511536e-03,(32:3.734217e-02,83:3.221401e-02):1.390771e-02):1.707785e-03):2.812052e-03,1:2.013070e-02);
   tree run1.430000 = [&U] (13:2.561016e-02,((((((((85:4.535046e-02,((69:8.440900e-03,68:5.539741e-03):6.374695e-03,70:2.743038e-03):1.793664e-02):2.464561e-02,39:6.187690e-02):8.349110e-03,((81:3.713601e-02,38:6.220509e-03):1.510368e-02,(((((44:8.379886e-04,45:4.049441e-03):1.302523e-02,(46:6.990867e-04,14:5.956257e-02):3.131787e-03):6.237737e-02,(40:1.900204e-02,(54:3.282277e-03,53:5.649384e-03):3.727684e-02):1.999058e-02):5.576269e-03,(((((((89:2.053871e-02,(87:4.398530e-03,88:5.868198e-03):1.183094e-04):7.605496e-03,80:1.746249e-02):9.732090e-04,(((((77:1.101614e-02,(78:2.019192e-02,(75:8.860235e-03,76:1.231424e-02):2.569482e-03):2.988601e-03):1.480338e-03,16:2.070098e-02):2.740029e-03,(15:3.260239e-02,17:1.986835e-02):1.441938e-02):5.274633e-03,(82:1.704737e-02,67:1.734356e-02):2.652171e-02):3.250938e-03,((23:5.846077e-03,62:6.650503e-03):8.221283e-03,63:6.087077e-02):1.595302e-02):1.551402e-03):2.876939e-02,(55:6.537286e-02,((43:9.971302e-02,((97:3.041033e-02,(((93:6.520930e-03,94:2.463959e-03):7.872201e-04,98:3.838912e-03):2.545856e-03,(91:6.691076e-03,96:8.456765e-03):8.686632e-03):7.380079e-04):1.636768e-02,((95:2.278481e-02,99:1.362291e-02):3.900254e-03,(90:4.367446e-03,92:7.212965e-05):3.823692e-03):7.588855e-03):8.950308e-02):9.251970e-03,28:2.477005e-02):3.378636e-03):1.011077e-03):1.984935e-03,100:3.111523e-02):7.730168e-04,(34:1.309193e-02,(9:9.230105e-03,56:8.596882e-02):1.473530e-03):1.015901e-03):1.461421e-04,((((8:1.268758e-02,((42:5.660551e-03,(50:1.171224e-03,51:7.615855e-05):1.751306e-02):2.321401e-03,(22:1.212841e-02,((20:4.936001e-04,21:1.230051e-03):3.509699e-03,19:2.223593e-03):3.653347e-03):1.214598e-02):1.502576e-03):3.047586e-03,(7:1.996871e-03,(49:2.540497e-04,48:1.216034e-03):1.317676e-02):8.174434e-03):2.790732e-04,(41:3.675540e-02,47:1.282949e-02):2.803367e-03):6.200497e-03,(64:5.803781e-03,3:1.004106e-02):1.072841e-02):5.459943e-03):3.224958e-02):4.014377e-02,(73:1.627059e-02,(((((30:2.948586e-03,(29:1.144634e-02,4:3.157429e-02):9.153983e-05):2.718404e-03,5:7.388358e-03):2.562992e-02,18:1.172181e-02):3.391486e-03,12:1.855611e-02):8.783348e-04,(6:2.529727e-03,36:6.094172e-04):3.032638e-02):2.643147e-03):4.591887e-03):1.690054e-03):1.054972e-03):3.543177e-03,(86:2.269270e-02,((25:1.112190e-02,(26:1.210989e-02,27:1.116229e-02):9.862150e-03):3.941634e-03,(24:2.311630e-02,37:4.517802e-02):3.752496e-03):3.567281e-03):2.703019e-03):1.775140e-04,((52:1.787575e-02,(((35:2.846509e-02,31:3.477715e-02):1.885215e-03,(58:1.515923e-02,((33:5.559104e-04,74:4.444729e-03):1.196799e-02,84:1.253653e-02):6.153969e-03):9.746099e-03):5.010035e-03,((71:6.654417e-02,65:1.174807e-02):5.452739e-03,79:1.807185e-02):2.773048e-03):3.742673e-03):8.103730e-03,(10:1.968611e-02,(11:2.918995e-02,66:1.539163e-02):1.862612e-02):6.009230e-04):3.153661e-03):3.145845e-03,(101:2.852995e-02,72:2.142618e-02):2.480247e-03):4.257487e-03,57:2.626370e-02):3.751250e-03,((60:3.475986e-02,((61:5.075581e-03,59:1.296319e-02):1.315548e-02,2:2.054597e-02):6.937114e-03):1.786888e-03,(32:3.383757e-02,83:3.222140e-02):1.422677e-02):8.100282e-04):3.369508e-03,1:1.638730e-02);
   tree run1.435000 = [&U] (13:4.595886e-02,((57:4.100828e-02,(((((81:4.563105e-02,(79:1.848762e-02,(65:1.746747e-02,((58:3.009104e-02,((74:4.681540e-03,33:3.042012e-03):1.857529e-02,84:1.452287e-02):2.657528e-03):1.164584e-02,(71:5.083782e-02,(31:3.364508e-02,35:1.950151e-02):3.819375e-03):1.237166e-03):4.082775e-03):6.367421e-04):5.414064e-03):3.182064e-04,52:1.411640e-02):5.483360e-03,((11:2.072767e-02,66:6.974566e-03):2.913801e-02,10:2.541779e-02):5.066514e-03):1.143607e-03,(((((39:3.680067e-02,((56:7.363413e-02,((34:1.749527e-02,9:8.283097e-03):9.720301e-04,((((41:4.674319e-02,47:1.065012e-02):9.204865e-03,((7:4.651258e-04,(48:4.088703e-03,49:2.790281e-04):7.851787e-03):1.069825e-02,(8:1.481474e-02,(((50:1.843592e-03,51:9.707887e-04):7.473406e-03,42:7.112838e-03):6.113099e-03,(22:6.617968e-03,(19:4.592602e-03,(21:1.247692e-03,20:1.099277e-03):2.825392e-03):9.842103e-03):1.830810e-02):8.364720e-04):3.570183e-03):1.055075e-03):1.320740e-02,(64:1.062177e-02,3:1.193895e-02):1.071764e-02):9.789636e-03,((((((16:1.492306e-02,((((15:7.756664e-03,17:2.638329e-02):1.452282e-02,78:3.025110e-03):2.412105e-03,(76:9.552577e-03,75:2.068921e-02):5.531781e-03):1.828859e-03,77:7.126324e-03):1.984606e-03):9.879602e-03,(67:9.590189e-03,82:2.005199e-02):2.962577e-02):3.692458e-03,((62:1.008612e-02,23:7.159942e-03):9.937887e-03,63:5.146444e-02):4.767239e-03):1.581727e-03,(80:2.525327e-02,(87:1.158714e-03,(89:2.704777e-02,88:6.604195e-03):6.763081e-03):3.371679e-03):1.036884e-02):1.821913e-02,(55:5.246041e-02,(((97:1.527627e-02,((91:8.716597e-03,96:8.119718e-03):7.449346e-03,(98:8.165219e-03,(93:1.807008e-03,94:2.660227e-03):3.303379e-03):6.031691e-03):7.113088e-03):1.136604e-02,(99:7.294032e-03,(95:2.778953e-02,(92:1.140210e-03,90:6.762672e-04):7.356045e-03):4.840085e-03):9.955594e-03):7.000765e-02,43:1.082419e-01):1.118013e-02):3.402529e-03):1.232861e-03,(28:2.355039e-02,100:2.639073e-02):8.206139e-05):5.884857e-03):7.543629e-04):4.769232e-03):3.618536e-02,((40:3.134264e-02,(54:1.571054e-02,53:1.066856e-02):2.654622e-02):3.374695e-02,(((44:4.763401e-03,45:5.214206e-03):1.404201e-02,46:7.244684e-03):4.889494e-03,14:5.546115e-02):5.484157e-02):5.706383e-03):1.659085e-02):1.424096e-02,(73:2.460583e-02,(((((29:1.213401e-02,30:2.052663e-03):2.716212e-03,5:1.137006e-02):5.115837e-03,4:2.591187e-02):2.092007e-02,18:9.897008e-03):6.147605e-03,(12:2.189965e-02,(36:6.922368e-04,6:4.548849e-03):2.921516e-02):9.160691e-04):2.448396e-04):5.640083e-03):3.571161e-03,38:2.133125e-02):5.451383e-04,(85:2.788558e-02,((69:5.802384e-03,68:9.687662e-03):4.018798e-03,70:6.288108e-03):2.269688e-02):2.896006e-02):6.130526e-03,(86:1.469541e-02,(((27:6.490205e-03,26:1.687773e-02):1.213865e-02,25:1.492800e-02):4.493689e-03,(24:1.800402e-02,37:4.182912e-02):3.579975e-03):1.849502e-03):7.190076e-03):5.205834e-04):4.588682e-03,(72:1.400095e-02,101:2.024469e-02):2.082899e-03):3.495170e-03):3.731906e-03,((83:2.856620e-02,32:3.809896e-02):1.401414e-02,((60:4.126844e-02,(59:1.917393e-02,61:4.521350e-03):2.106337e-02):2.817298e-03,2:1.475667e-02):3.406265e-03):4.041017e-03):3.217032e-03,1:1.554222e-02);
   tree run1.440000 = [&U] (13:3.105608e-02,(((60:3.842190e-02,((59:1.860335e-02,61:8.566954e-03):1.462468e-02,2:1.431753e-02):6.955350e-03):9.718424e-04,(83:2.771612e-02,32:3.563943e-02):9.869883e-03):5.580386e-04,(57:3.505353e-02,((((86:1.606685e-02,(((24:1.912481e-02,25:3.594544e-03):6.408686e-03,(27:1.372114e-02,26:1.969149e-02):3.568651e-03):9.627126e-04,37:4.940288e-02):1.516520e-03):2.501303e-03,((((((31:3.398851e-02,35:2.635959e-02):2.083356e-03,(58:2.257550e-02,((74:1.403930e-03,33:1.719913e-04):9.028331e-03,84:1.409070e-02):1.417535e-02):6.024748e-03):4.775233e-03,((71:5.055773e-02,65:1.567944e-02):9.744528e-04,81:4.392418e-02):3.072917e-03):1.085046e-03,79:1.941627e-02):5.007532e-04,52:1.358105e-02):5.213989e-03,((11:1.867556e-02,66:1.690049e-02):1.420402e-02,10:2.691449e-02):1.808153e-03):1.034877e-03):2.314648e-05,((73:1.752465e-02,((36:4.937753e-04,6:1.173708e-03):1.944780e-02,(12:2.055187e-02,(((4:2.596506e-02,(30:3.414807e-03,5:1.001169e-02):2.469832e-03):2.839747e-04,29:1.224654e-02):2.610086e-02,18:2.123365e-02):3.512394e-03):2.339018e-03):1.213509e-03):5.679235e-03,((85:3.155753e-02,((69:9.547501e-03,68:3.427757e-03):3.104551e-03,70:6.942753e-03):1.714420e-02):2.698528e-02,((39:3.974676e-02,((56:7.203399e-02,(34:1.628941e-02,((((((7:4.646573e-03,(48:1.754418e-03,49:1.482625e-03):7.612313e-03):5.418554e-03,(8:1.644430e-02,(((50:2.559965e-03,51:2.298153e-03):5.600632e-03,42:4.767690e-03):2.914000e-03,(22:3.876105e-03,(19:3.885244e-03,(21:2.394407e-04,20:1.125358e-03):3.690469e-03):8.378586e-03):1.776329e-02):1.043989e-03):2.781797e-03):7.851142e-04,(41:4.395282e-02,47:5.315169e-03):3.613186e-03):8.261289e-03,(64:7.025903e-03,3:1.235495e-02):1.175264e-02):9.412963e-03,(28:2.284957e-02,(((((((98:5.446242e-03,(93:1.179592e-03,94:4.172222e-03):1.297830e-02):4.545315e-03,((91:2.703864e-03,96:8.565002e-03):4.330969e-03,97:9.637898e-03):1.442650e-03):1.279524e-02,(95:2.696257e-02,((92:1.314192e-04,90:3.329961e-04):4.669860e-03,99:8.285699e-03):1.734381e-03):2.518030e-02):7.343462e-02,43:9.142883e-02):7.040082e-03,55:5.089928e-02):5.758828e-03,((67:3.988307e-03,82:1.914848e-02):2.382805e-02,((((62:4.030344e-03,23:1.816040e-02):1.124340e-02,63:4.993295e-02):1.076869e-02,(89:1.634917e-02,(88:8.855714e-04,(87:2.754819e-04,80:1.563270e-02):4.360618e-03):2.591461e-03):7.881284e-03):2.160074e-03,((77:3.921199e-03,((76:9.853565e-03,75:1.124245e-02):2.073607e-03,16:1.447898e-02):1.130132e-03):3.241297e-03,((15:1.817507e-02,17:3.001582e-02):6.254582e-03,78:4.964835e-05):5.836949e-03):9.352126e-03):1.640272e-03):2.810548e-02):1.008050e-03,100:2.544296e-02):1.965480e-03):2.363187e-03):2.400497e-03,9:1.563640e-02):1.068316e-03):4.404845e-03):3.827988e-02,((40:2.445895e-02,(54:6.303640e-03,53:4.751223e-03):2.809511e-02):4.088277e-02,(((44:1.389395e-03,45:2.898452e-03):1.145947e-02,46:5.463511e-03):5.703617e-03,14:5.498380e-02):4.731608e-02):1.275600e-03):1.239468e-02):1.583043e-02,38:2.170690e-02):1.822912e-03):1.720951e-03):6.086216e-03):3.328184e-04,(72:2.632464e-02,101:1.964225e-02):5.304413e-03):5.761913e-03):2.028052e-03):9.258808e-04,1:2.028966e-02);
   tree run1.445000 = [&U] (13:2.822150e-02,((57:3.478323e-02,((((((39:3.944028e-02,((56:7.147854e-02,((9:8.420265e-03,((((41:4.361391e-02,47:1.367523e-02):1.126755e-03,((8:1.966960e-02,(((50:1.508238e-03,51:9.879246e-05):8.205611e-03,42:4.322747e-03):2.833992e-03,(22:3.846217e-03,(19:1.602359e-03,(21:1.404176e-05,20:7.360743e-04):7.915819e-03):7.234972e-03):1.489374e-02):1.904809e-03):4.450941e-04,(7:1.069492e-03,(48:3.025144e-03,49:5.104776e-03):9.888369e-03):3.623903e-03):2.659346e-04):1.847664e-02,(64:8.611646e-03,3:9.442419e-03):9.747475e-03):3.645417e-03,(((((((98:4.450330e-03,(93:3.708841e-03,94:2.373723e-03):4.420563e-03):3.190171e-03,(97:1.127365e-02,(91:5.014053e-03,96:7.399903e-03):8.363761e-03):5.453136e-03):1.285302e-02,((95:2.241134e-02,(92:1.102989e-04,90:1.241968e-03):9.958598e-03):7.442553e-03,99:1.943500e-02):5.039866e-03):7.286837e-02,43:9.072383e-02):3.649926e-03,55:5.050681e-02):1.039407e-02,((87:7.251863e-05,((89:1.596055e-02,88:3.803111e-03):2.737414e-03,80:1.647470e-02):2.142034e-03):1.629920e-02,(((62:3.999267e-03,23:1.496786e-02):8.566986e-03,63:5.312984e-02):8.192963e-03,((67:1.228297e-03,82:9.888473e-03):3.394970e-02,((((76:3.533537e-03,75:1.475383e-02):5.341779e-03,16:1.404406e-02):1.092394e-03,77:1.478406e-02):3.794183e-03,((17:1.819102e-02,78:3.093060e-04):5.242205e-03,15:1.552892e-02):1.168275e-02):1.129447e-02):8.850491e-04):6.553682e-04):2.788876e-02):7.288913e-03,(100:2.524677e-02,28:2.267338e-02):3.036782e-03):3.020328e-03):1.796276e-03):1.040901e-04,34:1.648293e-02):7.309577e-03):3.138831e-02,((40:2.427035e-02,(54:7.392061e-03,53:6.650397e-03):2.392988e-02):2.776125e-02,(46:5.842301e-04,(14:4.678752e-02,(44:3.345327e-03,45:1.946714e-03):1.159017e-02):2.140446e-03):4.699220e-02):1.981731e-03):1.650181e-02):6.672292e-03,38:1.892427e-02):1.379646e-03,((73:1.508136e-02,((36:8.262434e-04,6:1.101224e-03):3.144740e-02,(12:1.243509e-02,((29:8.537864e-03,(30:2.244154e-03,(4:4.525428e-02,5:9.729064e-03):3.396126e-03):1.352630e-03):2.149190e-02,18:2.044650e-02):1.119530e-03):3.945554e-03):1.527624e-03):5.775639e-03,(85:4.657010e-02,((69:1.021204e-02,68:4.654401e-03):4.790535e-03,70:3.172530e-03):1.600468e-02):2.573702e-02):3.655860e-03):3.129471e-03,((37:4.902194e-02,((24:1.384394e-02,25:6.166553e-03):1.200136e-02,(27:8.054512e-03,26:1.307621e-02):1.034614e-02):3.145077e-03):2.327693e-03,86:1.167680e-02):8.068738e-03):2.264925e-04,(((((((58:9.514809e-03,((74:4.704820e-03,33:8.834933e-04):1.113367e-02,84:8.977094e-03):1.329299e-02):9.066876e-03,(31:3.735212e-02,35:2.647641e-02):1.026325e-03):2.855147e-03,79:1.926655e-02):2.288330e-03,(65:1.004852e-02,71:4.982448e-02):4.455224e-03):1.816785e-03,52:1.375705e-02):1.246935e-03,81:4.338637e-02):5.977964e-03,((11:3.146650e-04,66:5.634017e-03):3.705628e-02,10:2.670696e-02):2.542458e-03):1.657050e-03):2.176085e-03,(101:2.302260e-02,72:1.645475e-02):2.420374e-03):3.725997e-03):5.892083e-03,((((59:1.942527e-02,61:4.647543e-03):1.568770e-02,2:1.606620e-02):4.715353e-03,60:3.145768e-02):2.562097e-03,(83:2.813703e-02,32:2.482957e-02):8.314641e-03):1.036612e-03):1.677046e-04,1:1.691659e-02);
   tree run1.450000 = [&U] ((13:2.701822e-02,((32:3.411587e-02,83:2.566211e-02):1.564211e-02,((((((((26:1.813381e-02,27:1.575348e-02):5.737004e-03,(25:9.603258e-03,24:2.098811e-02):5.187348e-03):2.279613e-03,37:4.584226e-02):3.825231e-03,86:1.768062e-02):4.243151e-03,((((65:1.834712e-02,((58:2.036782e-02,((33:2.971485e-04,74:3.212857e-03):1.418976e-02,84:8.307645e-03):1.355449e-02):9.404146e-03,((79:1.752908e-02,35:2.066233e-02):6.076778e-03,31:3.726067e-02):1.231329e-03):7.697272e-03):2.275401e-03,71:5.971897e-02):9.507404e-04,52:1.990088e-02):4.438736e-03,((((((40:2.067592e-02,(54:1.449792e-02,53:8.505578e-03):3.102916e-02):2.206139e-02,((((41:3.949870e-02,((7:5.331308e-03,(49:1.412574e-03,48:9.724404e-04):7.029740e-03):8.192097e-03,(47:1.674417e-02,(8:1.614705e-02,((42:7.610638e-03,(50:2.117636e-05,51:1.412699e-03):1.509180e-02):6.369504e-03,(22:1.307680e-02,((20:4.342242e-04,21:4.387883e-04):1.673753e-04,19:3.161817e-04):4.842039e-03):1.651626e-02):1.466130e-03):2.300984e-03):1.864862e-03):1.650078e-03):7.783548e-03,(64:1.275526e-02,3:1.192096e-02):1.520980e-02):7.627568e-03,((34:1.659680e-02,(9:1.052779e-02,56:9.181220e-02):3.976322e-04):2.368999e-03,(28:4.669691e-02,(((((((16:1.079609e-02,(77:8.863680e-03,(78:1.417712e-02,(75:1.296985e-02,76:5.807755e-03):7.620602e-03):5.592837e-05):2.517154e-03):3.301471e-03,(15:1.926373e-02,17:1.930092e-02):1.167001e-02):9.883987e-03,(82:2.254703e-02,67:1.328168e-02):2.039391e-02):2.733086e-04,((23:1.283597e-02,62:7.611203e-03):2.011421e-02,63:6.755041e-02):5.970505e-03):1.400328e-03,((87:4.527883e-04,(88:2.208468e-03,89:1.871452e-02):7.517967e-03):8.436652e-03,80:2.523116e-02):4.369181e-03):2.246347e-02,((43:1.198687e-01,((97:1.043805e-02,((98:4.038316e-03,(94:8.293588e-03,93:1.083108e-03):6.987239e-03):8.827506e-03,(91:3.662507e-03,96:1.313356e-02):6.733922e-03):6.148128e-04):1.107337e-02,(95:2.398577e-02,(99:1.084605e-02,(90:7.267362e-04,92:9.054086e-04):1.347662e-02):6.372072e-04):2.936860e-02):8.492312e-02):3.884517e-03,55:6.569805e-02):5.000818e-03):4.350170e-03,100:3.520627e-02):3.688560e-03):3.192811e-04):8.473398e-04):3.462057e-02,(46:9.954092e-03,((44:1.345245e-03,45:2.076935e-03):1.910833e-02,14:6.232154e-02):7.076901e-03):4.426544e-02):9.162084e-04):3.733407e-02,(73:1.915263e-02,(((((30:6.946713e-03,(4:3.606197e-02,29:4.836238e-03):2.936609e-04):7.823401e-03,5:9.788373e-03):2.879204e-02,18:1.990900e-02):1.325895e-03,12:1.734829e-02):1.196158e-03,(6:2.902976e-03,36:7.474846e-05):1.996325e-02):5.314344e-03):4.989585e-03):2.221198e-03,(81:3.858776e-02,38:6.843194e-03):2.078327e-02):6.243633e-04,((85:4.693109e-02,(70:1.029123e-02,(69:3.783964e-03,68:5.260258e-03):4.001734e-03):2.478747e-02):2.461583e-02,39:4.327482e-02):1.462492e-03):5.976317e-03,(10:2.532986e-02,(11:1.503411e-02,66:1.401944e-02):2.389102e-02):3.282876e-03):2.227092e-03):2.301449e-03):1.048387e-03,(101:2.231611e-02,72:2.073918e-02):2.010410e-03):2.755091e-03,57:3.626267e-02):1.020127e-02,((61:5.341406e-03,59:2.295880e-02):1.503550e-02,2:2.556288e-02):1.052048e-02):1.613456e-03):7.920024e-04):1.730563e-02,60:2.617070e-02,1:1.078267e-03);
   tree run1.455000 = [&U] (60:1.926675e-02,((((59:1.851812e-02,61:4.476503e-03):1.034497e-02,2:2.309450e-02):5.413344e-03,(13:4.255802e-02,(83:3.950193e-02,32:2.646497e-02):1.542080e-02):3.125178e-03):2.831086e-04,(57:3.517241e-02,(72:2.383319e-02,((((((((85:4.769921e-02,((69:1.259258e-02,68:5.066030e-03):5.698727e-03,70:4.616713e-03):2.373548e-02):2.005171e-02,38:2.853110e-02):1.399757e-04,(39:7.697738e-02,(((46:1.043367e-03,((44:1.348267e-03,45:1.845620e-03):9.273851e-03,14:4.578490e-02):7.895941e-03):7.775998e-02,(((9:1.219780e-02,(((((((((50:3.786148e-03,51:3.914595e-03):1.609110e-02,42:5.998065e-03):4.738884e-03,(22:4.530353e-03,(19:9.025861e-04,(21:1.042366e-03,20:4.033301e-04):4.928376e-03):4.705339e-03):2.783923e-02):1.862389e-03,8:9.384955e-03):3.359862e-03,(7:5.606493e-03,(48:2.078272e-03,49:4.040087e-04):5.947426e-03):7.456241e-03):9.667116e-04,47:1.950749e-02):1.172265e-03,41:5.900036e-02):9.459481e-03,(64:1.072288e-02,3:1.251906e-02):1.292891e-02):6.331880e-03,(100:3.156948e-02,((55:6.191721e-02,((80:2.180915e-02,(((16:1.412182e-02,((78:9.905949e-03,(75:1.378740e-02,((17:1.408552e-02,15:1.413597e-02):6.624352e-03,76:9.831806e-03):8.697345e-05):3.633323e-03):1.663867e-03,77:1.067305e-02):1.134057e-03):7.630618e-03,(((62:3.548656e-03,23:1.584714e-02):1.018198e-02,63:6.361509e-02):9.488183e-03,(67:6.180510e-03,82:7.681045e-03):3.324354e-02):3.252251e-04):2.697400e-03,((87:2.927602e-03,89:1.628275e-02):8.819550e-04,88:1.165581e-03):1.376007e-02):5.121391e-04):1.960116e-02,(((((93:1.216632e-03,94:2.239863e-03):3.533582e-03,98:1.014576e-02):3.356001e-03,((91:7.946693e-04,96:1.247514e-02):3.804162e-03,97:2.900381e-02):2.497351e-03):1.363579e-02,((95:2.769942e-02,(92:1.185662e-03,90:3.030043e-04):1.221438e-02):7.466623e-03,99:1.592827e-02):1.557962e-02):6.398560e-02,43:1.271175e-01):1.232791e-02):1.804601e-04):1.052842e-03,28:3.358799e-02):4.878723e-03):3.962597e-03):1.909613e-03):9.956715e-04,34:2.661023e-02):7.020965e-03,56:8.966944e-02):3.378663e-02):1.598451e-03,(40:3.554067e-02,(54:1.113675e-02,53:1.021110e-02):2.702870e-02):3.631631e-02):1.332578e-02):2.441518e-02):1.583521e-03,(73:1.901084e-02,((12:1.677229e-02,((4:4.170761e-02,(5:1.175485e-02,(30:7.996080e-03,29:7.377226e-03):7.866650e-03):1.603634e-02):2.264881e-02,18:1.106390e-02):8.694063e-04):3.461218e-03,(36:7.937531e-05,6:3.531792e-03):2.779037e-02):1.417417e-03):7.575114e-03):2.617282e-03,(81:4.899935e-02,(52:1.955830e-02,((71:4.622179e-02,65:1.525692e-02):9.747797e-03,(31:3.739633e-02,((58:1.311480e-02,((74:4.841553e-03,33:3.736930e-04):1.288365e-02,84:1.843055e-02):1.151192e-02):1.213502e-02,(35:3.245792e-02,79:1.711998e-02):2.478447e-03):1.404294e-04):4.688236e-03):8.288167e-04):4.107580e-04):1.073849e-02):1.652478e-03,((37:6.597096e-02,((24:4.134663e-03,25:4.728267e-03):1.779987e-02,(27:1.190453e-02,26:2.168324e-02):7.316022e-03):4.277480e-03):3.723388e-03,86:1.928177e-02):5.369765e-03):2.124681e-04,((11:1.410231e-02,66:4.284120e-03):3.279605e-02,10:3.022047e-02):1.597741e-03):2.196763e-03,101:1.833124e-02):2.805538e-03):5.360356e-03):1.639218e-03):1.149542e-02,1:8.478565e-03);
   tree run1.460000 = [&U] (60:1.810996e-02,(((59:1.852934e-02,61:6.101468e-03):1.151754e-02,2:2.259168e-02):6.875353e-03,((83:2.407504e-02,32:2.588877e-02):1.747458e-02,(13:3.515675e-02,(57:3.394792e-02,((72:2.331429e-02,101:1.446818e-02):1.048197e-03,(((37:5.925730e-02,((27:1.547911e-02,26:1.447623e-02):1.032745e-02,(24:1.272895e-02,25:1.349292e-02):8.084231e-03):3.685481e-03):4.509405e-03,86:1.810359e-02):3.163937e-03,((((85:4.156358e-02,((69:1.231841e-02,68:9.057230e-03):3.247589e-03,70:7.028108e-03):1.674082e-02):3.063076e-02,38:2.962988e-02):1.873919e-03,((73:2.091102e-02,((12:1.715318e-02,((4:2.991973e-02,(5:4.483066e-03,(30:4.512644e-03,29:1.529980e-02):3.827948e-03):7.806310e-03):1.884130e-02,18:1.082302e-02):1.553865e-03):1.845416e-03,(36:1.837357e-03,6:6.076310e-03):2.718530e-02):5.056444e-04):3.492117e-03,(39:7.530140e-02,((((((47:1.560025e-02,((7:4.307138e-03,(48:6.824567e-05,49:8.031836e-03):6.192798e-03):8.912145e-03,((((50:2.772089e-03,51:1.682175e-03):8.372703e-03,42:8.385009e-03):4.370711e-03,(22:8.148214e-03,(19:2.801726e-03,(21:6.153117e-04,20:1.994631e-03):1.437943e-03):8.629149e-03):1.997390e-02):1.465233e-03,8:9.180623e-03):2.626154e-03):1.251894e-03):6.344620e-04,41:5.771578e-02):9.979820e-03,(64:1.284158e-02,3:1.224649e-02):9.428014e-03):6.711305e-03,(34:1.952631e-02,(9:1.081233e-02,56:8.771712e-02):1.436914e-03):1.541205e-03):1.662435e-03,(100:3.158915e-02,((((55:6.492545e-02,((((93:4.402386e-03,94:8.847691e-03):1.560542e-03,98:8.946762e-03):3.554068e-03,((91:1.108192e-02,96:7.741526e-03):5.153334e-03,97:2.353958e-02):8.737401e-04):8.360344e-04,(((92:7.862357e-04,90:1.755203e-03):1.065778e-02,95:2.709634e-02):6.964937e-03,99:8.099234e-03):9.591925e-03):7.235420e-02):3.646609e-03,43:1.243499e-01):2.118492e-03,((((67:8.218201e-03,82:2.129699e-02):2.412048e-02,((16:9.593327e-03,(((75:1.673569e-02,76:1.466416e-02):6.015249e-03,78:1.124409e-02):1.558334e-03,77:5.460086e-03):3.159185e-03):1.371635e-03,(17:2.055986e-02,15:1.368930e-02):1.909573e-02):9.607753e-03):1.760472e-03,((62:4.279920e-03,23:6.793836e-03):1.254029e-02,63:4.203889e-02):9.322612e-03):1.973981e-03,((87:6.691975e-03,80:1.691912e-02):7.455936e-03,(89:1.592824e-02,88:3.615714e-03):1.018955e-02):3.083646e-03):1.982140e-02):5.106215e-03,28:3.248233e-02):5.538203e-04):1.120660e-03):2.908148e-02,(((46:2.438106e-03,(44:1.776348e-04,45:6.963140e-04):1.128495e-02):6.012356e-03,14:4.550563e-02):5.568989e-02,(40:3.476686e-02,(54:6.635209e-03,53:4.957637e-03):2.604990e-02):3.881049e-02):1.290481e-03):2.972901e-02):8.150749e-03):2.464659e-03):5.276782e-03,(((52:1.883739e-02,(((58:2.088123e-02,((74:3.094477e-03,33:8.738669e-03):8.863694e-03,84:1.301219e-02):1.456487e-02):6.545885e-03,((35:1.914789e-02,79:1.198583e-02):6.141804e-03,31:3.658212e-02):1.370949e-03):1.380730e-04,(71:4.521543e-02,65:1.704862e-02):4.195474e-03):1.405292e-03):1.287854e-03,81:4.793252e-02):5.140894e-03,((11:2.224053e-02,66:4.269067e-03):2.972631e-02,10:2.896340e-02):1.699033e-03):1.135921e-03):4.894835e-04):2.297151e-03):5.421732e-03):5.663055e-03):3.749805e-03):1.466491e-04):1.194982e-02,1:9.555076e-03);
   tree run1.465000 = [&U] (60:2.369637e-02,(((83:2.588294e-02,32:3.345944e-02):6.001620e-03,(((59:1.651599e-02,61:2.206037e-03):1.252304e-02,2:2.046060e-02):5.531989e-03,(57:3.327110e-02,((72:1.915919e-02,101:1.165326e-02):4.385864e-03,((86:1.774266e-02,(((27:1.231441e-02,26:1.418761e-02):9.799275e-03,25:8.802735e-03):5.220819e-03,(24:2.062719e-02,37:5.647274e-02):5.947524e-03):3.680488e-03):5.822303e-03,((((52:1.822662e-02,(((58:2.046492e-02,((74:4.335641e-03,33:1.906829e-03):5.202612e-03,84:1.243289e-02):7.440297e-03):1.042138e-02,((71:4.637267e-02,31:3.702157e-02):2.858377e-03,(35:2.179749e-02,79:2.243245e-02):1.551511e-03):4.363181e-03):1.156804e-03,65:1.487031e-02):2.076575e-03):3.701615e-03,81:5.440098e-02):1.117021e-03,((11:7.608183e-04,66:2.546062e-03):3.798508e-02,10:3.121739e-02):2.531258e-03):3.820594e-03,(((85:3.985816e-02,((69:1.207281e-02,68:7.047410e-03):5.243665e-03,70:2.594523e-03):1.890631e-02):3.002007e-02,((73:1.933430e-02,((12:1.593148e-02,((4:2.927323e-02,((29:1.098856e-02,5:8.383612e-03):6.522556e-03,30:4.322268e-03):9.495987e-03):1.367524e-02,18:1.234143e-02):2.634587e-03):2.881660e-03,(36:1.054239e-03,6:2.859165e-03):2.821407e-02):1.624723e-03):1.888592e-03,(39:3.919372e-02,((((((((47:1.349981e-02,41:5.909854e-02):5.826686e-04,((((50:3.560231e-04,51:1.301567e-03):8.286970e-03,42:5.229612e-03):3.739403e-03,(22:3.356414e-03,(19:2.745868e-03,(21:2.846767e-04,20:1.151921e-03):5.240330e-03):6.791262e-03):2.709731e-02):4.006441e-03,8:1.418644e-02):4.856158e-04):1.676160e-03,(7:4.041418e-03,(48:3.656739e-03,49:1.352981e-03):8.640158e-03):9.057771e-03):1.094700e-02,(64:8.691795e-03,3:1.589011e-02):8.064972e-03):3.376493e-03,(34:1.913701e-02,(9:9.764545e-03,56:8.596831e-02):1.359694e-03):1.433786e-03):2.045143e-03,(((55:6.059570e-02,(((((94:8.776625e-03,93:4.644521e-03):2.464131e-03,98:6.809197e-03):2.725626e-03,(97:1.098142e-02,(91:1.281065e-02,96:4.121125e-03):4.841422e-03):4.446151e-03):4.713348e-03,(((92:1.770048e-04,90:2.420710e-03):1.437788e-02,95:2.655612e-02):9.720534e-03,99:5.034188e-03):1.603373e-02):8.471159e-02,43:1.211115e-01):1.850644e-03):7.023157e-03,((((62:9.669578e-03,23:6.658387e-03):9.692582e-03,63:4.120076e-02):9.136746e-03,((87:4.015250e-03,(89:2.196659e-02,88:2.066779e-03):3.122829e-03):3.105885e-03,80:1.103468e-02):7.029756e-03):1.714282e-04,((67:2.550760e-03,82:1.115686e-02):3.079000e-02,((17:1.993646e-02,15:1.421110e-02):2.168406e-02,((((75:1.164965e-02,76:9.808166e-03):4.874260e-03,78:1.032231e-02):1.814538e-03,77:6.917180e-03):4.986999e-04,16:1.110402e-02):2.870332e-03):1.249262e-02):4.255202e-04):1.942622e-02):1.837899e-03,28:3.183473e-02):2.467051e-03):3.687540e-04,100:3.008140e-02):3.212448e-02,((((44:4.041664e-03,45:3.008068e-03):9.949075e-03,46:1.765948e-03):4.469315e-03,14:5.319648e-02):5.424551e-02,(40:1.907741e-02,(54:9.812142e-03,53:7.229090e-03):3.302826e-02):2.933263e-02):8.462884e-03):2.898121e-02):6.040219e-03):1.691839e-03):6.712435e-05,38:2.903915e-02):4.639288e-03):3.629437e-04):1.775728e-03):3.678239e-03):1.237016e-02):2.225050e-03):1.051225e-03,13:3.307700e-02):6.723821e-03,1:1.129791e-02);
   tree run1.470000 = [&U] (60:3.395256e-02,(13:3.211511e-02,(((59:2.774501e-02,61:5.598220e-03):2.061007e-02,2:2.132785e-02):1.093053e-02,((57:3.468135e-02,((72:1.997128e-02,101:1.812157e-02):4.788604e-03,(((((11:1.450712e-03,66:1.807687e-02):3.083498e-02,10:2.943471e-02):4.086130e-03,(81:5.853271e-02,(52:1.362459e-02,(71:6.248355e-02,(((31:3.806045e-02,(58:2.383654e-02,((74:3.251034e-03,33:9.885433e-04):1.001456e-02,84:2.094273e-02):5.780184e-03):1.115959e-02):2.223474e-03,(35:2.377319e-02,79:1.946273e-02):8.341731e-03):5.292601e-03,65:2.127633e-02):3.957875e-03):2.917647e-03):1.247871e-03):1.663500e-03):1.175118e-03,(((85:3.019232e-02,((69:4.564187e-03,68:3.590579e-03):4.526857e-03,70:8.061248e-03):1.846056e-02):2.892662e-02,38:1.976784e-02):1.270884e-03,((73:1.468519e-02,((12:1.660676e-02,((4:3.051402e-02,(5:8.008791e-03,(29:1.303858e-02,30:1.107098e-02):9.694042e-04):1.116339e-02):1.389221e-02,18:1.440557e-02):9.257190e-04):2.411967e-03,(36:7.046276e-04,6:9.155536e-03):1.457195e-02):2.391059e-03):6.303684e-03,(39:8.300382e-02,((((100:3.538846e-02,(28:2.991253e-02,((((67:3.432385e-04,82:1.499510e-02):3.665146e-02,(80:1.119221e-02,(((((75:1.214343e-02,76:8.629158e-03):3.368856e-03,(17:1.163666e-02,15:2.160539e-02):1.515480e-02):2.938790e-03,78:1.309544e-02):9.830914e-04,(77:7.210375e-03,16:1.157468e-02):1.322471e-03):1.761818e-02,((88:2.004647e-03,(87:2.029638e-03,89:2.289768e-02):6.392162e-04):9.380751e-03,((62:5.328206e-03,23:1.382059e-02):8.694311e-03,63:5.276389e-02):1.197188e-02):2.081161e-03):2.696825e-03):2.076722e-03):2.069450e-02,((((97:1.084692e-02,(93:4.486813e-03,(98:4.952830e-03,94:3.595680e-03):5.497546e-03):2.548029e-03):5.032184e-04,(91:2.759577e-03,96:2.609556e-03):4.171108e-03):1.313518e-02,(((92:2.922140e-03,90:1.041544e-03):1.200326e-02,95:4.262357e-02):7.127678e-03,99:1.431991e-02):7.627195e-03):8.830221e-02,43:1.267777e-01):8.610225e-03):1.522864e-03,55:6.352937e-02):1.390949e-03):1.255287e-03):2.145053e-03,((41:6.335514e-02,((((((50:4.091091e-03,51:1.050925e-03):1.655725e-02,42:4.947699e-03):5.074230e-03,(22:1.213947e-02,(19:8.222417e-04,(21:1.273677e-03,20:1.743933e-03):5.940848e-04):1.936669e-02):1.254461e-02):2.348083e-03,8:1.478776e-02):5.264376e-04,(7:6.781470e-03,(48:8.671739e-04,49:1.461627e-03):7.888792e-03):1.267598e-02):1.588717e-03,47:1.318043e-02):8.220639e-04):8.712367e-03,(64:5.739274e-03,3:1.359810e-02):1.098522e-02):2.612312e-03):3.632595e-03,((56:9.131137e-02,9:9.769131e-03):2.046176e-03,34:2.007372e-02):3.720859e-04):3.449836e-02,(((46:2.416723e-04,(44:5.108085e-03,45:2.809096e-03):1.826939e-02):4.120590e-04,14:6.104310e-02):4.959160e-02,(40:2.668552e-02,(54:4.264795e-03,53:1.691990e-02):3.442821e-02):2.541767e-02):3.464845e-03):3.062124e-02):4.922618e-03):2.335903e-03):4.695014e-03):5.459503e-04,(((37:5.924502e-02,24:1.407137e-02):3.167212e-03,((27:1.570591e-02,26:1.649832e-02):4.947608e-03,25:1.647822e-02):5.446759e-03):2.418731e-03,86:2.229792e-02):4.971889e-03):2.714369e-03):2.508838e-03):1.085372e-02,(83:2.744846e-02,32:3.250580e-02):8.917764e-03):1.601015e-03):1.094422e-03):1.270832e-02,1:5.243084e-03);
   tree run1.475000 = [&U] (60:9.892138e-03,(((13:3.734453e-02,(83:2.992307e-02,32:3.308006e-02):1.146406e-02):2.409073e-04,((59:2.072469e-02,61:5.488434e-03):1.921915e-02,2:2.766131e-02):6.649363e-03):1.812788e-04,(57:3.523330e-02,((72:2.016596e-02,101:1.817739e-02):3.510188e-03,((((11:2.028691e-02,66:1.829327e-02):1.687810e-02,10:2.990316e-02):1.503676e-03,(81:5.751626e-02,((71:6.495009e-02,52:1.384143e-02):3.144450e-03,(65:2.161494e-02,((31:3.215517e-02,(35:2.294100e-02,79:1.977248e-02):3.394084e-03):4.773183e-03,(58:1.331030e-02,((74:3.302774e-03,33:1.981593e-03):1.069619e-02,84:1.488920e-02):1.278950e-02):8.912630e-03):1.211092e-03):2.880120e-04):3.083008e-03):4.204460e-03):2.601880e-03,((((37:4.293931e-02,24:3.197825e-02):6.090564e-03,((27:1.488228e-02,26:1.112100e-02):6.988131e-03,25:1.797456e-02):1.837668e-03):3.718019e-03,86:2.037215e-02):2.913958e-03,(((73:1.491891e-02,((12:2.073464e-02,(((30:4.443553e-03,(5:1.129664e-02,29:2.131506e-02):8.384589e-04):5.601808e-03,4:2.531688e-02):2.059548e-02,18:1.895633e-02):2.532505e-03):2.891451e-03,(36:1.039549e-03,6:8.333471e-03):1.574017e-02):4.286762e-04):4.377874e-03,(39:4.155656e-02,((40:2.711021e-02,(54:6.410445e-03,53:5.074373e-03):4.068744e-02):2.970224e-02,((56:7.707312e-02,((9:8.846621e-03,((100:3.271315e-02,(((((67:3.432674e-04,82:3.299230e-02):2.542285e-02,((((17:3.628573e-02,15:1.683718e-02):1.044781e-02,(16:1.121608e-02,(75:1.086625e-02,76:7.701083e-03):7.195992e-03):9.257308e-04):5.775057e-05,(78:9.010982e-03,77:5.555173e-03):9.235793e-04):1.838403e-02,(80:3.438879e-02,((88:2.796974e-03,(89:1.625144e-02,87:1.146666e-03):5.872672e-04):1.125179e-02,((62:5.038576e-03,23:1.145532e-02):1.140191e-02,63:4.794880e-02):1.232942e-02):5.504914e-03):1.704326e-03):2.461889e-03):1.995145e-02,(((97:7.611733e-03,((91:5.308804e-03,96:2.596954e-02):1.053261e-02,((94:3.588248e-03,93:3.453754e-03):3.080765e-03,98:6.844292e-03):3.088947e-03):2.087758e-04):4.758400e-03,((99:5.490994e-03,95:5.099016e-02):2.747002e-03,(92:6.583964e-04,90:1.853875e-03):6.455164e-03):6.977715e-03):8.863048e-02,43:1.287954e-01):1.872495e-02):8.565116e-04,55:6.442490e-02):3.303756e-03,28:3.470891e-02):1.967779e-03):1.248053e-03,(((7:2.419192e-03,(48:1.748219e-04,49:1.574549e-03):1.675578e-02):1.579946e-03,(((((50:3.966771e-04,51:1.586559e-03):1.321393e-02,42:4.747465e-03):3.925501e-03,(22:3.886348e-03,(19:4.489657e-03,(20:2.774942e-03,21:2.927165e-04):2.324705e-03):7.057224e-03):1.541644e-02):3.884852e-03,8:1.502310e-02):2.744855e-03,(41:6.202516e-02,47:1.279404e-02):6.396642e-04):4.581278e-04):1.910435e-02,(64:5.830614e-03,3:1.381452e-02):1.006086e-02):4.513664e-03):5.440191e-03):2.393550e-03,34:1.909303e-02):1.532050e-03):3.845764e-02,((14:6.111780e-02,(44:3.447358e-03,45:1.006122e-02):1.807289e-02):4.798749e-03,46:1.854207e-03):5.303566e-02):8.927049e-04):3.097219e-02):3.965991e-03):7.759083e-03,(38:2.130373e-02,(85:4.554469e-02,((69:7.921253e-03,68:3.394888e-03):6.047592e-03,70:3.119101e-03):1.443131e-02):2.650122e-02):7.526990e-04):3.965757e-03):4.720539e-04):1.870814e-03):3.082050e-03):6.355671e-03):1.652336e-02,1:1.443792e-03);
   tree run1.480000 = [&U] (((((72:2.308133e-02,101:1.940424e-02):4.618617e-03,(((71:5.032189e-02,((65:1.883878e-02,(((58:2.060553e-02,((33:1.797057e-03,74:4.977977e-03):1.930234e-02,84:2.076037e-02):5.545969e-03):5.150992e-03,79:2.045696e-02):8.031402e-03,(31:3.672588e-02,35:2.737656e-02):1.129784e-03):1.615854e-03):1.225814e-03,52:1.100156e-02):2.447816e-03):4.767516e-03,(66:2.927772e-02,(10:3.181620e-02,11:3.875472e-02):2.166906e-03):1.482009e-03):4.940222e-04,((86:1.716451e-02,(((25:5.977850e-03,(26:2.410326e-02,27:2.154635e-02):3.562041e-03):3.426601e-03,37:5.111096e-02):2.592190e-03,24:2.073207e-02):3.176211e-04):5.221962e-03,(38:2.485448e-02,(((81:4.997767e-02,((85:3.500350e-02,((69:5.866302e-03,68:6.636433e-03):2.186596e-03,70:9.166220e-03):1.945943e-02):1.179355e-02,39:4.742365e-02):3.459991e-03):7.951362e-03,(((40:3.062149e-02,(54:2.244889e-03,53:4.105763e-03):3.095903e-02):2.264891e-02,(((44:9.757547e-04,45:1.137764e-03):2.460238e-02,46:5.803261e-03):9.995578e-03,14:4.200625e-02):4.470311e-02):3.275955e-03,(56:8.670922e-02,((((((55:5.870117e-02,((95:3.270116e-02,((((97:1.385621e-02,(91:1.188275e-03,96:7.217054e-03):1.823319e-02):2.030926e-03,(98:5.915058e-03,(94:6.687852e-03,93:3.315437e-03):1.430655e-03):3.783847e-03):1.762260e-02,99:2.734442e-03):4.361591e-03,(90:8.483105e-03,92:4.558375e-03):6.424275e-03):1.005342e-03):9.983139e-02,43:1.099136e-01):9.376873e-03):5.085604e-03,((((23:7.805872e-03,62:9.139133e-03):1.165502e-02,63:4.301405e-02):7.622586e-03,((16:1.226189e-02,(77:6.378191e-03,(((15:4.857759e-03,78:1.091671e-02):1.235072e-02,17:2.811786e-02):3.364660e-03,(75:9.988211e-03,76:9.369520e-03):5.055955e-03):2.227102e-03):1.123063e-03):1.270074e-02,(82:1.142506e-03,67:2.216407e-03):3.246186e-02):3.654194e-04):2.654393e-03,((87:4.651405e-03,(89:1.260868e-02,88:4.810376e-04):4.262822e-03):3.589849e-03,80:8.420153e-03):2.018866e-03):2.614937e-02):1.408133e-03,28:3.740279e-02):5.005860e-03,100:3.115430e-02):2.204696e-03,(((41:4.582216e-02,47:9.196160e-03):3.297866e-03,((8:1.471677e-02,((42:5.195097e-03,(50:1.202504e-03,51:4.995069e-03):1.179355e-02):2.610843e-03,(22:2.294844e-03,((20:9.367909e-04,21:4.708270e-04):1.332906e-03,19:1.055571e-04):8.780760e-03):2.248154e-02):6.624327e-04):7.186025e-03,(7:6.931395e-03,(49:1.358898e-04,48:8.171295e-04):9.374170e-03):6.288822e-03):3.607829e-04):1.691256e-02,(64:9.034664e-03,3:1.123904e-02):8.682929e-03):5.999070e-03):1.216315e-03,(9:1.518203e-02,34:2.022640e-02):1.878591e-03):1.586446e-03):2.511394e-02):3.219481e-02):1.424660e-03,(((12:1.065465e-02,((5:9.257859e-03,((29:6.951816e-03,30:3.164567e-03):2.617374e-03,4:3.991729e-02):1.408237e-02):2.311574e-02,18:1.295360e-02):3.485052e-03):3.390302e-03,(6:2.193783e-03,36:9.577830e-04):2.538033e-02):7.345436e-04,73:1.845867e-02):5.977609e-03):1.227800e-04):4.300400e-03):9.465835e-04):4.047213e-03):5.517828e-03,57:3.220429e-02):8.135921e-03,(((61:8.395600e-04,59:1.871673e-02):1.412812e-02,2:1.439652e-02):8.143846e-03,(60:4.368090e-02,(32:3.243642e-02,83:2.695375e-02):8.794801e-03):2.233350e-03):8.915097e-06):5.922629e-04,13:2.715608e-02,1:2.107196e-02);
   tree run1.485000 = [&U] (60:4.235244e-02,(((83:2.793224e-02,32:3.257102e-02):1.406043e-02,(13:3.237627e-02,((59:1.936100e-02,61:7.667672e-03):1.447313e-02,2:1.629141e-02):4.026351e-03):1.312816e-04):1.381495e-03,(57:3.864843e-02,((72:1.713345e-02,101:1.944286e-02):1.770406e-03,((((((27:8.605510e-03,26:6.402180e-03):9.317522e-03,25:8.975649e-03):3.361364e-03,24:2.034985e-02):3.410481e-03,37:4.347614e-02):5.448102e-04,86:1.331800e-02):9.816163e-03,((((11:4.361584e-02,66:2.032367e-02):5.478333e-03,10:2.669722e-02):4.261290e-03,(((((((35:1.672430e-02,79:1.408496e-02):6.579311e-03,31:2.557213e-02):1.597232e-03,((84:1.609667e-02,(74:2.166254e-03,33:1.092615e-03):1.850841e-02):4.172187e-03,58:1.397717e-02):6.691486e-03):8.910256e-03,65:1.982825e-02):2.613121e-03,71:6.964418e-02):2.610942e-03,52:1.681610e-02):1.141748e-03,81:5.872835e-02):2.192969e-03):3.869221e-03,((85:4.341056e-02,((69:3.114731e-03,68:5.698486e-03):4.435414e-03,70:9.047185e-03):3.137439e-02):3.407998e-02,(((73:1.620200e-02,((12:1.628559e-02,(((29:1.494193e-02,(30:7.053085e-03,4:2.630551e-02):7.338647e-04):2.865696e-03,5:1.213667e-02):2.314276e-02,18:1.219377e-02):1.499669e-03):3.021677e-03,(36:1.362167e-03,6:6.639196e-03):1.489038e-02):1.943754e-03):5.650326e-03,(39:4.202427e-02,(((40:3.038024e-02,(54:1.241419e-02,53:6.582785e-03):3.113614e-02):2.668419e-02,((44:2.252175e-03,45:3.897302e-03):1.929288e-02,(14:4.654781e-02,46:3.978857e-03):5.530092e-04):6.624876e-02):1.376180e-03,(((100:3.153105e-02,(((55:6.343352e-02,(43:1.268135e-01,(((97:6.586342e-03,((94:1.980860e-03,93:1.087547e-03):1.689545e-03,98:1.175676e-02):3.651149e-03):4.384626e-03,(91:3.688106e-03,96:5.586062e-03):1.562749e-03):6.828784e-03,((95:3.952864e-02,(92:3.149944e-04,90:6.524623e-05):1.348702e-02):3.305770e-03,99:1.349644e-02):1.432719e-02):8.540263e-02):4.626374e-03):4.091761e-03,28:3.417480e-02):2.037118e-03,((67:1.774678e-02,82:9.317680e-03):2.015285e-02,((((62:6.333716e-03,23:1.830921e-02):1.052544e-02,63:4.937970e-02):1.492219e-02,((87:1.903333e-03,88:3.765188e-03):4.625603e-03,89:1.032619e-02):1.193523e-02):2.570169e-03,(80:2.720406e-02,((17:2.475413e-02,15:2.029543e-02):7.126763e-03,(((75:1.265131e-02,76:6.218275e-03):4.889227e-03,77:5.311991e-03):2.113155e-04,(16:9.795502e-03,78:7.521077e-03):6.600175e-03):2.800344e-03):1.129561e-02):9.065593e-05):4.066779e-03):2.732450e-02):8.771054e-04):6.636008e-04,((((((50:7.633255e-04,51:1.689986e-03):1.426686e-02,42:5.460696e-03):4.454440e-03,(22:6.167863e-03,(19:2.538074e-04,(20:1.053953e-04,21:1.952360e-03):3.199197e-03):1.597388e-02):1.973761e-02):8.745873e-04,8:1.111709e-02):2.272701e-03,((7:4.930251e-03,(48:1.833975e-04,49:5.243288e-03):1.205862e-02):1.083018e-02,(47:5.484035e-03,41:3.107081e-02):6.074518e-03):1.842991e-04):8.660842e-03,(64:8.949049e-03,3:1.877016e-02):9.247760e-03):5.828389e-03):1.868783e-03,((56:7.363353e-02,9:7.595869e-03):4.448104e-03,34:2.508377e-02):5.578807e-04):3.988337e-02):1.597125e-02):2.042713e-02):1.045524e-03,38:2.097590e-02):1.389188e-03):1.782383e-03):1.743604e-03):2.221477e-03):5.672789e-03):6.847997e-03):5.500054e-03,1:1.324273e-02);
   tree run1.490000 = [&U] ((((60:2.729714e-02,13:1.828674e-02):6.502432e-03,((59:1.931654e-02,61:4.157844e-03):1.460721e-02,2:1.983890e-02):3.632124e-03):8.048728e-04,(83:3.282834e-02,32:4.035827e-02):9.452856e-03):2.658716e-04,(57:3.376107e-02,((101:2.244685e-02,((((((27:9.850280e-03,26:1.140933e-02):1.059499e-02,25:8.955037e-03):6.657480e-03,(24:2.731086e-02,37:6.025311e-02):1.807474e-03):1.175256e-03,86:2.886043e-02):4.483681e-03,(((73:1.761079e-02,((12:1.624819e-02,((5:1.233650e-02,(4:2.649566e-02,(29:1.139223e-02,30:7.652159e-03):2.006676e-03):4.120912e-03):2.020895e-02,18:1.216577e-02):4.120513e-03):1.251101e-03,(36:3.192248e-05,6:2.940192e-03):2.994722e-02):5.728058e-05):4.966435e-03,(39:4.192776e-02,(((40:3.807453e-02,(54:1.325335e-02,53:1.964429e-03):2.590827e-02):3.211144e-02,((44:1.278610e-03,45:1.296111e-03):1.642160e-02,(14:6.180600e-02,46:6.910011e-04):1.876892e-03):3.939437e-02):3.348372e-03,(56:1.078442e-01,(34:2.403525e-02,(((((7:1.215180e-03,(48:3.438280e-03,49:3.406327e-04):8.336059e-03):4.878499e-03,(((((50:1.082060e-04,51:1.346855e-03):1.704084e-02,42:3.594055e-03):2.197966e-03,(22:7.183209e-03,(19:7.097645e-04,(20:2.663156e-03,21:1.121040e-03):3.551262e-03):6.337852e-03):1.335618e-02):3.616822e-03,8:1.301400e-02):2.389202e-03,(47:1.140500e-02,41:3.766752e-02):1.203423e-02):1.904622e-03):1.023897e-02,(64:6.129799e-03,3:1.431684e-02):1.105754e-02):6.508701e-03,((28:3.409632e-02,((((((98:1.078151e-02,(94:7.594057e-03,93:2.146914e-03):4.863418e-03):1.047031e-02,(97:1.657484e-02,(91:6.056545e-03,96:9.728393e-03):5.492607e-03):9.944591e-04):2.619667e-02,((92:1.878045e-03,90:4.995313e-04):3.891831e-03,(95:2.065902e-02,99:1.784530e-02):6.219141e-03):1.429428e-02):8.120978e-02,55:6.328785e-02):1.431097e-03,43:1.265223e-01):2.050928e-03,((((88:1.372693e-02,89:1.030248e-02):6.280064e-03,87:2.810668e-03):1.112782e-02,((67:1.615739e-02,82:2.748552e-02):2.110502e-02,((17:2.324069e-02,15:5.195603e-03):7.701155e-03,((75:1.235676e-02,76:6.203995e-03):5.945215e-03,(77:4.392005e-03,(16:1.165339e-02,78:1.465948e-02):3.806890e-03):1.130605e-03):3.928166e-03):9.150018e-03):8.383461e-04):3.156886e-04,(((62:2.570229e-03,23:1.415102e-02):9.136807e-03,63:4.926630e-02):9.971788e-03,80:6.140475e-03):4.288354e-03):2.726175e-02):2.570876e-03):8.551375e-04,100:3.145390e-02):2.695916e-03):5.804814e-04,9:8.566516e-03):7.811314e-04):5.202408e-03):3.824726e-02):2.291983e-02):9.641474e-03):2.060634e-03,((85:4.746903e-02,((69:6.085010e-03,68:2.850079e-03):3.957465e-03,70:1.361425e-02):2.705782e-02):3.153612e-02,38:2.072377e-02):1.199576e-03):4.327630e-03):6.912797e-06,(((11:4.575780e-03,66:1.755122e-03):4.012483e-02,10:2.663591e-02):3.517447e-03,(81:5.859348e-02,((65:1.978272e-02,(((84:1.871128e-02,(74:2.919332e-03,33:1.780716e-04):1.846590e-02):9.543922e-03,58:1.394508e-02):3.978221e-03,((31:2.313817e-02,71:6.948425e-02):1.108231e-02,(79:6.824585e-03,35:2.738504e-02):1.054636e-03):5.199535e-03):2.012646e-03):1.844243e-03,52:2.225289e-02):1.061330e-03):5.816239e-03):1.081614e-03):2.198179e-03):1.236011e-03,72:1.667771e-02):3.035412e-03):3.967697e-03,1:2.234241e-02);
   tree run1.495000 = [&U] ((((((((71:6.968613e-02,(((65:2.182682e-02,((35:3.393800e-02,(58:2.800180e-02,((33:3.412719e-04,74:3.384799e-03):1.564522e-02,84:2.067769e-02):6.822979e-03):4.463455e-03):4.286597e-04,31:3.895541e-02):5.159391e-03):1.629787e-03,79:1.566341e-02):3.124816e-03,52:2.091075e-02):9.356692e-04):4.935520e-03,10:2.822955e-02):1.413502e-03,(66:4.649985e-03,11:6.042607e-03):3.833176e-02):8.508718e-04,(((((14:5.964164e-02,(46:1.919636e-03,(44:3.202342e-04,45:7.660991e-04):1.780399e-02):1.352975e-03):5.788733e-02,((((28:3.978300e-02,(100:3.702456e-02,(((((16:2.129937e-02,(((75:7.563520e-03,76:7.525090e-03):6.710729e-03,((15:1.345633e-02,17:1.800364e-02):3.932270e-03,78:6.319682e-04):5.850411e-03):2.595486e-03,77:1.104174e-02):1.094928e-03):8.179368e-03,(((89:1.547453e-02,88:2.887406e-03):1.481021e-03,87:1.817853e-03):7.884004e-03,80:2.423581e-02):5.526698e-03):2.954946e-04,((23:1.349136e-02,62:5.835837e-03):1.232050e-02,63:4.634776e-02):1.132929e-02):4.351055e-03,(82:2.235583e-02,67:3.496596e-04):2.694900e-02):2.863036e-02,(55:7.062084e-02,(43:9.510916e-02,(((95:2.946789e-02,(90:4.094516e-04,92:2.715975e-04):4.319936e-03):4.830596e-03,99:5.525416e-03):1.661657e-02,(((91:5.735824e-03,96:6.910221e-03):7.618864e-03,97:1.415181e-02):4.186109e-03,(98:6.649779e-03,(94:2.132195e-03,93:4.044878e-03):4.128108e-03):1.092924e-04):1.130053e-02):9.473986e-02):1.157478e-02):9.291088e-04):3.997077e-03):1.849698e-03):4.385086e-04,((((41:4.111031e-02,47:1.462800e-02):4.103543e-04,(8:1.967275e-02,((42:5.943829e-03,(50:1.256467e-04,51:4.897762e-05):1.293230e-02):4.771787e-03,(22:1.528438e-02,((20:4.725831e-04,21:2.769823e-04):4.800436e-03,19:9.675607e-05):4.604480e-03):1.055492e-02):4.014425e-03):1.106867e-03):2.526321e-04,(7:1.040089e-02,(49:1.445759e-03,48:9.748489e-04):1.260270e-02):4.515971e-03):9.739942e-03,(64:8.215860e-03,3:1.196371e-02):1.410218e-02):5.288531e-03):2.685325e-03,(56:9.205868e-02,(9:8.245316e-03,34:1.803429e-02):2.568231e-04):3.709080e-04):3.381088e-02,(40:4.284607e-02,(54:1.281332e-02,53:6.334342e-03):3.530460e-02):3.132307e-02):3.705608e-03):2.920113e-02,(73:2.138906e-02,((6:2.763263e-03,36:7.095116e-04):2.552478e-02,(12:2.064822e-02,((((29:5.752871e-03,30:4.417101e-03):8.335047e-03,5:1.206979e-02):6.461294e-03,4:3.036160e-02):1.751088e-02,18:1.476817e-02):3.599525e-03):2.410680e-04):4.337919e-03):2.296752e-03):7.206300e-04,81:4.767466e-02):3.036128e-04,(38:2.833736e-02,((85:3.775603e-02,((69:6.474704e-03,68:6.180286e-03):3.788449e-03,70:1.372068e-02):2.037939e-02):2.009600e-02,39:5.337405e-02):5.819110e-03):2.918387e-03):5.443220e-03):7.401118e-04,(((((26:1.311404e-02,27:7.978665e-03):1.402423e-02,25:2.153770e-02):1.286881e-03,37:4.962364e-02):2.253061e-03,24:2.428529e-02):7.982681e-03,86:2.088633e-02):4.546556e-03):1.286611e-03,(72:2.289348e-02,101:1.921678e-02):3.704994e-03):6.957155e-03,57:4.551428e-02):5.647861e-03,((13:3.687616e-02,(60:3.602629e-02,((61:2.362749e-03,59:1.209048e-02):1.847996e-02,2:1.689530e-02):4.334887e-03):2.313121e-03):8.944338e-04,(32:4.489787e-02,83:2.927994e-02):9.774722e-03):4.499609e-03,1:1.942423e-02);
   tree run1.500000 = [&U] ((60:2.861247e-02,13:2.024417e-02):2.710898e-02,((57:3.482342e-02,((101:2.005982e-02,72:2.871501e-02):1.924487e-03,(((86:1.663016e-02,((25:1.878441e-02,(27:9.046756e-03,26:5.090335e-03):1.387488e-02):7.457311e-03,(37:5.004148e-02,24:2.385775e-02):5.270392e-03):6.932521e-03):8.984584e-04,(((11:8.295275e-03,66:2.168376e-02):2.568252e-02,10:3.455602e-02):3.499832e-03,((52:1.750833e-02,((71:6.351886e-02,65:1.283401e-02):2.623367e-03,((31:4.101068e-02,((84:1.961440e-02,(74:4.240182e-03,33:1.311836e-03):2.579010e-02):6.857791e-03,58:1.671695e-02):6.048691e-03):2.010481e-03,(35:1.900666e-02,79:2.865530e-02):3.255861e-03):4.118548e-03):1.748251e-03):1.339395e-03,81:5.999008e-02):9.011346e-03):6.554828e-04):3.435656e-04,((38:2.092552e-02,((73:2.241389e-02,((12:2.454172e-02,((5:8.562858e-03,(30:6.610546e-03,(29:7.911106e-03,4:2.722028e-02):3.603114e-03):4.272583e-03):2.298127e-02,18:1.467178e-02):3.974385e-03):3.215272e-03,(36:1.187153e-03,6:4.257208e-03):3.214814e-02):8.180576e-04):2.097970e-03,(39:4.171855e-02,(((46:5.961640e-03,(14:5.657013e-02,(44:3.812265e-03,45:5.960000e-03):2.580097e-02):1.113705e-02):5.044551e-02,(40:3.828239e-02,(54:4.721954e-03,53:1.428634e-02):2.962219e-02):1.474975e-02):6.817904e-03,(100:3.377428e-02,((((56:8.912232e-02,9:1.082253e-02):2.206783e-03,34:2.416646e-02):1.086529e-03,((((47:7.535301e-03,41:4.668431e-02):1.252628e-02,(7:4.159402e-03,(48:7.477638e-04,49:2.170960e-04):1.533139e-02):3.814458e-03):1.247134e-03,((((50:2.329196e-04,51:3.671571e-04):1.678004e-02,42:5.205180e-03):3.794586e-03,(22:1.083510e-02,(19:1.805501e-03,(20:6.714428e-04,21:2.059397e-03):5.699335e-04):8.834345e-03):1.861751e-02):1.942743e-03,8:2.160635e-02):1.416316e-03):1.046571e-02,(64:8.728800e-03,3:1.439500e-02):9.006438e-03):6.704147e-03):7.391480e-04,(28:3.730167e-02,((55:8.072583e-02,(43:1.181693e-01,(((((94:1.038215e-03,93:6.893798e-03):1.641148e-03,98:1.251419e-02):9.828052e-04,97:8.490249e-03):5.220845e-03,(91:3.378406e-03,96:8.151305e-03):7.697097e-03):1.584174e-02,((92:7.147750e-04,90:1.931858e-06):8.196314e-03,(95:3.254467e-02,99:1.799692e-02):3.886256e-03):1.203186e-02):8.646379e-02):8.394758e-03):6.991293e-04,((80:1.407081e-02,((88:1.501048e-03,87:2.597162e-03):3.314236e-03,89:1.484064e-02):7.605735e-03):4.070233e-03,(((62:3.991918e-03,23:1.353857e-02):1.375212e-02,63:4.773984e-02):1.146788e-02,((67:4.161920e-03,82:1.015231e-03):3.880015e-02,((17:1.749829e-02,15:5.025830e-03):2.802563e-02,(16:1.321614e-02,(77:8.792791e-03,(78:2.795939e-03,(75:1.946679e-02,76:9.750388e-03):5.075861e-03):2.518642e-03):1.189658e-03):5.282045e-03):7.539655e-04):1.740702e-03):1.981174e-03):2.702810e-02):4.869137e-03):2.727144e-03):8.629636e-04):4.517792e-02):2.206102e-02):2.304954e-02):3.638291e-03):4.994235e-04,(85:4.772817e-02,(70:8.078324e-03,(69:5.894437e-03,68:5.116122e-03):2.913118e-03):2.879040e-02):2.999575e-02):3.472397e-03):2.071563e-03):4.411475e-03):6.326819e-03,(((59:1.639277e-02,61:2.659049e-03):1.343131e-02,2:2.555620e-02):5.560645e-03,(83:3.686040e-02,32:4.036258e-02):1.113428e-02):4.813051e-03):4.150199e-03,1:1.412280e-02);
   tree run1.505000 = [&U] ((((60:3.638685e-02,13:2.011518e-02):8.546608e-03,((59:1.218602e-02,61:2.525759e-03):1.528604e-02,2:1.450844e-02):1.180699e-02):1.267245e-03,(83:2.611875e-02,32:3.913139e-02):9.395361e-03):4.138183e-03,(57:3.503972e-02,((((86:1.560300e-02,((24:2.362714e-02,25:1.092119e-02):1.169978e-02,((27:1.877809e-02,26:1.744729e-02):6.420443e-03,37:5.375315e-02):6.469855e-03):3.622936e-03):5.621692e-03,(((11:4.875915e-03,66:1.646186e-02):2.715460e-02,10:2.786085e-02):2.452490e-03,((((71:6.529925e-02,65:6.827216e-03):9.359199e-03,(((35:2.000670e-02,79:2.242575e-02):4.940558e-03,31:3.678506e-02):5.284905e-03,(58:1.682079e-02,((74:4.996786e-03,33:1.287756e-03):1.221975e-02,84:1.973623e-02):7.629945e-03):1.090226e-02):2.402456e-03):2.939939e-03,52:1.925886e-02):4.083800e-03,81:5.909896e-02):1.641628e-03):1.566271e-03):4.130101e-04,((38:2.105550e-02,(85:4.802462e-02,((69:1.350454e-02,68:1.149333e-03):1.952230e-03,70:9.084916e-03):2.538655e-02):2.132051e-02):3.161564e-03,((73:2.002985e-02,((12:2.142666e-02,((5:6.360724e-03,((4:3.122000e-02,30:3.779717e-03):4.852406e-03,29:1.339164e-02):4.347598e-03):2.852423e-02,18:1.460049e-02):2.819060e-03):2.234469e-03,(36:2.022488e-04,6:4.992856e-03):2.880499e-02):2.221749e-03):4.231556e-03,(39:5.877318e-02,(((46:1.436672e-03,((44:1.566866e-03,45:3.791323e-03):1.841603e-02,14:5.968968e-02):3.253802e-03):6.341155e-02,(40:2.601802e-02,(54:4.921491e-03,53:1.515205e-02):2.980618e-02):3.408619e-02):3.401758e-03,(((56:8.967589e-02,(34:2.431657e-02,9:1.088975e-02):2.349244e-04):9.827310e-05,((28:3.521170e-02,(((80:1.415821e-02,((89:1.894648e-02,88:4.047913e-03):4.627365e-03,87:6.999220e-03):2.377652e-03):8.677276e-03,(((62:8.517342e-03,23:7.878403e-03):5.205195e-03,63:4.983101e-02):7.400497e-03,((67:6.164712e-04,82:2.834653e-03):3.302741e-02,((16:1.357207e-02,(77:6.535357e-03,(78:3.752557e-03,(75:1.338911e-02,76:5.806327e-03):4.326660e-03):1.725823e-03):1.826466e-03):9.946799e-04,(17:2.013288e-02,15:1.701282e-02):1.277134e-02):1.232892e-02):9.724220e-04):6.296740e-04):2.678395e-02,(55:7.630188e-02,(43:1.188102e-01,((((91:7.728089e-03,96:9.933749e-03):1.720528e-02,97:1.546449e-02):6.700537e-03,((94:5.402000e-03,93:1.066767e-03):3.440274e-03,98:9.233386e-03):1.305311e-03):1.810643e-02,(((92:2.129494e-03,90:6.236725e-04):6.795895e-03,95:3.562188e-02):4.891244e-03,99:1.107736e-02):5.152509e-03):9.228799e-02):2.063913e-03):2.099575e-03):2.204048e-03):3.082192e-03,100:3.718980e-02):1.648502e-03):5.621370e-04,((((47:7.003472e-03,41:5.332522e-02):8.572369e-03,((((50:1.693457e-04,51:4.595819e-04):1.339133e-02,42:8.518453e-03):3.753240e-03,(22:9.387209e-03,(19:3.202678e-03,(20:5.453101e-03,21:2.906344e-03):4.625918e-03):3.534044e-02):1.570899e-02):4.639295e-03,8:2.318662e-02):9.180834e-04):3.040983e-03,(7:2.737961e-03,(48:2.981324e-05,49:2.184444e-04):9.780310e-03):4.250617e-03):1.131566e-02,(64:7.104110e-03,3:8.763908e-03):1.477724e-02):8.463041e-03):4.217979e-02):8.348586e-03):2.857298e-02):3.211200e-03):3.377053e-03):3.211252e-04,(72:1.603831e-02,101:2.018441e-02):1.582931e-04):5.935726e-03):6.337851e-03,1:1.422932e-02);
   tree run1.510000 = [&U] (((83:2.620024e-02,32:3.942811e-02):9.315171e-03,(((59:1.212430e-02,61:1.843658e-03):1.664296e-02,2:2.396350e-02):8.250120e-03,(60:3.564258e-02,13:3.308050e-02):1.166555e-02):1.463088e-03):3.941281e-03,(57:3.748406e-02,(((((38:3.226547e-02,((73:1.992840e-02,((12:2.131814e-02,((5:1.065396e-02,(4:3.298178e-02,(30:3.501830e-03,29:7.750755e-03):1.725975e-03):4.458238e-03):2.962304e-02,18:1.142430e-02):3.667773e-03):3.653816e-03,(36:2.813012e-03,6:4.967567e-03):2.380754e-02):1.201922e-03):6.534091e-03,(39:4.092823e-02,(((40:2.588624e-02,(54:6.965271e-03,53:1.507530e-02):3.565506e-02):2.903686e-02,((14:8.915223e-02,(44:1.776447e-04,45:4.637368e-03):1.019723e-02):1.211018e-02,46:8.955167e-03):4.308766e-02):2.290157e-03,(((9:8.775667e-03,34:2.637400e-02):4.297724e-03,56:1.035314e-01):7.907623e-04,(((((7:9.160885e-04,(48:8.297846e-04,49:2.756538e-03):1.142401e-02):7.566099e-03,(((((50:2.022019e-03,51:1.162976e-03):1.239520e-02,42:3.904842e-03):4.337892e-03,(22:1.520595e-03,(19:7.645137e-04,(20:6.436881e-04,21:1.282877e-03):1.785278e-03):7.028589e-03):2.332326e-02):1.895825e-03,8:1.462777e-02):1.218670e-03,(47:6.968000e-03,41:3.096379e-02):3.119111e-03):5.516247e-04):8.960116e-03,(64:1.135839e-02,3:1.737849e-02):8.391763e-03):3.704806e-03,(28:3.503335e-02,(55:7.591541e-02,(((80:1.623038e-02,((87:2.450063e-03,89:2.415857e-02):5.358388e-03,88:5.127258e-03):3.296658e-03):3.904666e-03,(((62:6.595049e-03,23:2.555319e-02):5.194692e-03,63:4.957862e-02):1.067603e-02,((67:9.401789e-04,82:7.482901e-03):4.019663e-02,((17:2.362846e-02,15:2.007247e-02):8.577029e-03,(((77:6.502255e-03,78:5.499900e-03):1.314673e-03,(75:1.415128e-02,76:5.776917e-03):4.740222e-03):1.353327e-03,16:1.350332e-02):3.165951e-03):1.502404e-02):1.832450e-03):1.508081e-03):2.561437e-02,(((97:1.064751e-02,((98:5.388654e-03,(93:2.645679e-03,94:2.089197e-03):7.004875e-03):2.158085e-03,(91:8.650876e-03,96:4.741240e-03):2.212264e-02):1.043612e-03):9.989986e-03,(((92:3.515549e-04,90:2.934023e-03):9.231911e-03,95:3.544145e-02):7.844929e-03,99:7.452818e-03):1.221838e-02):6.882812e-02,43:1.182085e-01):8.518707e-03):1.064225e-03):3.510074e-03):2.319752e-03):2.391422e-03,100:3.539625e-02):1.746654e-03):4.765573e-02):2.232418e-02):1.416523e-02):8.264809e-04):7.644009e-04,(85:3.752879e-02,((69:9.675942e-03,68:3.850987e-03):5.409419e-03,70:5.159426e-03):3.120289e-02):2.195176e-02):3.988237e-03,(86:1.587620e-02,((25:1.201729e-02,((27:1.829680e-02,26:2.082441e-02):1.094848e-02,24:2.348842e-02):2.453855e-03):2.307739e-03,37:5.348089e-02):4.353078e-03):4.060180e-03):1.161119e-03,(81:6.042187e-02,((((71:4.998114e-02,65:2.413964e-03):1.163774e-02,((58:1.868881e-02,((74:5.659470e-03,33:5.549352e-04):1.647469e-02,84:2.152096e-02):5.562271e-03):1.016693e-02,(31:3.823050e-02,(35:1.990537e-02,79:1.343933e-02):2.077169e-03):1.361376e-03):9.363839e-03):6.896473e-04,52:1.422632e-02):4.354995e-03,((11:2.293958e-02,66:1.029338e-02):2.396827e-02,10:2.819397e-02):4.832635e-03):1.896022e-03):8.680632e-04):1.359652e-03,(101:2.636261e-02,72:1.988564e-02):1.359093e-03):2.059545e-03):5.926809e-03,1:1.673943e-02);
   tree run1.515000 = [&U] (((((59:1.145115e-02,61:1.837293e-03):1.717181e-02,2:1.145511e-02):3.956379e-03,60:2.895582e-02):3.990572e-03,(13:3.279460e-02,(83:3.001505e-02,32:3.252007e-02):1.632945e-02):1.873945e-03):6.068270e-03,(57:3.192962e-02,(((86:2.297897e-02,(37:5.182324e-02,((27:1.250052e-02,26:7.399261e-03):1.301015e-02,(24:2.272082e-02,25:1.734712e-02):3.891387e-03):5.718928e-03):1.446331e-03):5.595633e-03,((81:5.390215e-02,(((31:3.704554e-02,(35:1.822775e-02,79:1.556485e-02):1.102678e-02):4.591483e-03,((71:5.300693e-02,65:1.415433e-02):4.856531e-03,(58:1.810955e-02,((74:3.822977e-03,33:1.858437e-03):1.044917e-02,84:1.249522e-02):8.029417e-03):7.900409e-03):2.733046e-04):4.790288e-03,52:1.378537e-02):3.649468e-03):5.985268e-03,(((11:1.114032e-02,66:1.949695e-02):2.376046e-02,10:2.732009e-02):3.627978e-03,((38:3.100388e-02,((73:1.931071e-02,((12:1.794283e-02,(((30:7.184335e-03,(4:3.644522e-02,29:1.289258e-02):1.854452e-03):2.344924e-03,5:1.000289e-02):2.747220e-02,18:8.164794e-03):4.512598e-03):1.375156e-03,(36:8.299589e-05,6:3.030513e-03):2.306962e-02):1.313741e-04):5.006653e-03,(39:5.043872e-02,((40:2.559470e-02,(54:6.764551e-03,53:5.287551e-03):3.259256e-02):2.817931e-02,((14:5.279861e-02,(46:1.067833e-02,(44:3.191999e-03,45:6.951302e-03):5.709331e-03):1.492581e-02):4.308937e-02,(((100:3.608082e-02,(((((((50:1.959345e-03,51:2.662368e-05):1.345675e-02,42:7.175189e-03):2.844637e-03,(22:1.013303e-02,(19:5.342840e-03,(20:2.472034e-03,21:6.215277e-04):2.491604e-03):8.642413e-03):1.476615e-02):1.002356e-03,8:1.853506e-02):1.354865e-03,((47:1.089049e-02,41:4.045914e-02):7.659411e-03,(7:3.528425e-03,(48:6.865839e-04,49:4.798106e-03):9.403273e-03):4.915586e-03):6.789886e-04):9.162672e-03,(64:5.632727e-03,3:1.471743e-02):5.712502e-03):4.970385e-03,(28:4.256805e-02,((55:7.356239e-02,((((91:5.605297e-03,96:7.136749e-03):1.626625e-03,((98:1.544396e-02,(93:1.369278e-03,94:5.289288e-03):2.666660e-03):6.059160e-03,97:1.031749e-02):1.987113e-04):1.410200e-02,((95:3.434293e-02,99:4.276917e-03):7.540815e-04,(92:3.599588e-04,90:1.250090e-04):8.945765e-03):1.742701e-02):7.729305e-02,43:1.145446e-01):7.447375e-03):2.856083e-03,(((((62:4.082733e-03,23:1.045122e-02):8.209015e-03,63:4.804191e-02):6.236068e-03,((67:3.776019e-03,82:7.127039e-03):3.779486e-02,((17:2.289608e-02,15:1.611627e-02):1.665975e-02,(78:1.100383e-02,((16:1.087220e-02,(75:8.498124e-03,76:6.174620e-03):4.256843e-03):4.147989e-03,77:6.312085e-03):1.569515e-03):1.010929e-02):3.956454e-03):5.295947e-04):1.212805e-03,(87:2.521497e-04,(89:1.391297e-02,88:4.601190e-03):1.731344e-03):1.370692e-02):4.499530e-03,80:1.572732e-02):2.333636e-02):2.069629e-03):1.255212e-03):1.080421e-03):4.534781e-04,(56:1.012762e-01,9:8.503663e-03):2.426380e-03):2.495961e-03,34:1.901663e-02):3.500388e-02):2.554694e-04):1.516040e-02):1.496875e-02):2.204270e-03):4.822315e-04,(85:4.203049e-02,((69:7.507969e-03,68:5.288951e-03):3.359636e-03,70:4.999508e-03):2.104490e-02):2.576807e-02):4.791242e-03):1.506098e-03):5.976296e-04):7.722298e-04,(101:2.421716e-02,72:1.778562e-02):2.361795e-03):4.918519e-03):1.170482e-03,1:1.956512e-02);
   tree run1.520000 = [&U] ((((2:1.758146e-02,(59:1.532056e-02,61:1.880019e-03):2.007132e-02):3.265893e-03,60:4.898152e-02):2.567855e-03,(13:2.630585e-02,(83:2.440712e-02,32:3.327630e-02):6.381635e-03):6.051141e-03):3.499131e-03,(57:3.321205e-02,(((((((31:3.790701e-02,((58:1.289857e-02,((74:5.060891e-03,33:4.952548e-04):6.216245e-03,84:8.827918e-03):1.550179e-02):5.987002e-03,(71:5.737748e-02,35:1.855434e-02):6.904514e-03):3.070649e-04):4.995222e-03,65:1.717621e-02):1.658529e-03,79:2.455165e-02):1.732489e-03,52:1.410594e-02):5.928475e-03,(81:5.515562e-02,((((39:5.347263e-02,(((40:2.575624e-02,(54:1.148292e-02,53:8.241935e-03):2.643693e-02):2.702775e-02,(((((47:1.415633e-02,41:3.791498e-02):1.891201e-03,(((((50:6.338634e-05,51:8.803832e-04):1.376968e-02,42:5.073406e-03):2.782430e-03,(22:1.036867e-02,(19:2.655895e-04,(20:3.230858e-04,21:1.058917e-03):2.827056e-03):6.195114e-03):2.095139e-02):4.092395e-03,8:1.296893e-02):1.390889e-03,(7:2.310087e-03,(48:9.199315e-04,49:8.185762e-04):8.610514e-03):4.592948e-03):6.538319e-04):9.713682e-03,(64:5.965279e-03,3:1.623251e-02):8.373974e-03):3.107374e-03,(((((((87:1.041847e-03,(88:4.722500e-03,89:1.271746e-02):1.061763e-03):1.438360e-02,(((62:2.970045e-03,23:9.120814e-03):1.228391e-02,63:4.915911e-02):7.690381e-03,((67:1.524219e-02,82:1.058343e-02):3.328033e-02,((17:3.091644e-02,15:2.189183e-02):3.597142e-03,((77:6.329758e-03,(78:1.394637e-02,(75:1.105553e-02,76:5.989970e-03):7.112987e-03):5.920619e-04):2.358395e-03,16:1.160971e-02):9.074280e-03):9.139799e-03):6.771489e-05):2.082163e-03):5.330255e-03,80:1.775949e-02):1.841082e-02,((((91:8.730114e-03,96:7.764534e-03):1.315393e-02,(97:1.196785e-02,((93:1.997994e-03,94:3.930876e-03):3.666862e-03,98:6.406378e-03):7.037850e-03):1.982177e-03):1.052537e-02,((95:3.514156e-02,(92:5.448766e-04,90:7.097401e-04):8.545886e-03):2.173189e-03,99:2.114012e-02):2.608994e-02):8.350570e-02,43:1.214786e-01):2.668728e-03):3.164078e-03,55:7.772854e-02):9.824892e-04,28:2.754394e-02):1.212378e-03,100:3.804403e-02):2.310172e-03):1.170290e-03,((56:7.802295e-02,9:7.494704e-03):3.029261e-03,34:1.945885e-02):1.664726e-04):3.569107e-02):4.510926e-04,((46:5.565717e-03,(44:2.413569e-03,45:4.884968e-03):1.454214e-02):2.699211e-03,14:5.562662e-02):5.538394e-02):1.142531e-02):1.912000e-02,(73:1.975978e-02,((12:1.809135e-02,((5:9.939665e-03,(30:2.961981e-03,(29:5.166976e-03,4:2.700802e-02):6.187393e-04):6.284934e-03):3.458462e-02,18:7.383457e-03):1.073128e-03):2.326028e-03,(36:7.558725e-04,6:2.700590e-03):2.631069e-02):2.230093e-03):4.189089e-03):1.559747e-03,(85:4.619173e-02,((69:4.693801e-03,68:8.901775e-03):6.651906e-03,70:8.198618e-03):2.153429e-02):3.365198e-02):2.187328e-04,38:2.761034e-02):1.215311e-03):1.863863e-03):1.992595e-04,((86:1.244889e-02,((((27:1.959579e-02,26:9.163998e-03):8.148407e-03,25:9.562544e-03):2.023294e-04,24:2.378914e-02):6.453563e-03,37:5.302836e-02):8.183535e-04):4.829042e-03,((11:2.617877e-02,66:2.752361e-02):1.497744e-02,10:2.511889e-02):5.241447e-03):2.339524e-05):1.789197e-03,(101:2.123218e-02,72:1.819921e-02):1.684412e-03):6.478459e-03):8.150454e-03,1:1.741127e-02);
   tree run1.525000 = [&U] ((13:2.829866e-02,(((2:1.799786e-02,(59:1.568341e-02,61:1.071870e-03):2.110063e-02):8.579553e-04,60:3.350649e-02):2.957077e-03,(83:3.784556e-02,32:3.406443e-02):1.008173e-02):2.716328e-03):1.137887e-04,(57:3.753568e-02,((((11:3.131338e-02,66:3.066425e-02):3.412915e-03,10:3.101969e-02):1.461971e-03,((((((27:2.670276e-02,26:1.478021e-02):1.972014e-03,25:1.122919e-02):2.847827e-03,37:5.428430e-02):4.262568e-03,24:2.483181e-02):2.473990e-03,86:1.719344e-02):3.471160e-03,((52:1.634754e-02,((((31:3.880481e-02,(71:6.354896e-02,35:2.343500e-02):6.993282e-03):4.239686e-03,(58:1.297763e-02,((74:4.446693e-03,33:3.794517e-04):6.610803e-03,84:9.037000e-03):1.219336e-02):7.654217e-03):4.444958e-04,65:1.707766e-02):9.920842e-04,79:2.365598e-02):5.479571e-03):7.027216e-03,((38:2.835386e-02,(81:5.646194e-02,((39:5.788733e-02,((56:7.987085e-02,((9:7.891109e-03,34:1.991972e-02):1.856532e-03,(((100:4.237693e-02,((((87:1.944657e-03,(88:4.407302e-03,89:1.790451e-02):1.538559e-03):6.070096e-03,80:6.303007e-03):1.200150e-02,(((62:9.882216e-03,23:1.401659e-02):3.939083e-03,63:5.032340e-02):1.606024e-02,((67:1.934364e-02,82:1.241782e-02):3.004982e-02,((17:2.905311e-02,15:7.983949e-03):1.109552e-02,((77:6.479673e-03,(78:1.329342e-02,(75:1.445688e-02,76:7.346375e-03):1.701476e-03):1.054799e-03):7.474401e-04,16:1.560411e-02):5.998924e-03):6.518911e-03):3.264814e-04):7.758705e-05):1.907405e-02,(55:5.096843e-02,((((97:9.079766e-03,(91:5.916844e-03,96:4.317708e-03):4.894700e-03):2.622664e-03,((93:3.222734e-03,94:3.925706e-03):1.044919e-03,98:6.652237e-03):2.776159e-03):8.879161e-03,(99:1.373445e-02,(95:2.773686e-02,(92:3.849528e-03,90:7.624966e-04):7.199702e-03):1.187589e-03):1.385730e-02):8.903089e-02,43:9.010160e-02):6.620103e-03):1.918591e-03):6.698665e-04):1.156812e-03,28:3.387637e-02):2.862510e-03,(((((7:6.029932e-03,(48:4.209187e-03,49:2.767615e-03):5.108284e-03):4.030558e-03,47:1.246457e-02):9.641579e-04,((((50:2.772584e-04,51:4.581494e-03):1.168202e-02,42:5.620332e-03):4.129247e-03,(22:1.025546e-02,(19:2.520637e-04,(20:2.375251e-04,21:1.359689e-04):2.982094e-03):5.287901e-03):1.431150e-02):4.189320e-03,8:1.424163e-02):1.793899e-03):9.081657e-04,41:3.881804e-02):8.283604e-03,(64:6.106562e-03,3:1.661696e-02):8.572304e-03):4.518700e-03):2.435117e-03):4.583748e-03):3.795195e-02,((40:1.874164e-02,(54:7.067912e-03,53:1.089805e-02):2.446101e-02):2.478793e-02,((44:5.196514e-04,45:5.200659e-03):1.133200e-02,(46:4.886897e-04,14:5.694409e-02):2.356639e-04):6.226968e-02):4.386292e-03):2.405668e-02):1.537348e-02,(73:2.399657e-02,((12:1.819402e-02,((5:4.845808e-03,((29:5.552371e-03,30:6.656965e-03):1.865725e-03,4:3.277523e-02):1.076980e-02):3.199860e-02,18:9.212414e-03):7.654154e-04):1.273462e-03,(36:1.918995e-03,6:4.614259e-03):2.105412e-02):3.156933e-03):5.524555e-03):2.258710e-03):2.164964e-04):1.534731e-04,(85:3.655281e-02,((69:5.831463e-03,68:7.996022e-03):1.798860e-03,70:1.134618e-02):2.204432e-02):3.609741e-02):1.326363e-03):1.430366e-03):4.941204e-03):1.516615e-03,(101:2.173505e-02,72:1.863025e-02):1.724306e-03):2.070064e-03):1.555135e-03,1:1.924905e-02);
   tree run1.530000 = [&U] (13:2.800562e-02,(((57:3.741439e-02,((((10:3.080108e-02,(11:2.229422e-02,66:1.488129e-02):2.395278e-02):1.124494e-03,(52:2.202111e-02,((((31:2.523782e-02,(71:5.107781e-02,35:2.335927e-02):3.561968e-03):4.298328e-03,(58:1.603518e-02,((74:3.321567e-03,33:1.961709e-03):1.603609e-02,84:1.734895e-02):4.055770e-03):6.814423e-03):4.186721e-03,79:2.095563e-02):1.932153e-03,65:1.643680e-02):3.226597e-03):1.155402e-02):1.975589e-03,(((((39:8.597479e-02,(((40:1.706991e-02,(54:1.148261e-02,53:4.069690e-03):2.681434e-02):2.986859e-02,((44:2.593462e-03,45:1.486424e-03):1.165441e-02,(14:5.805660e-02,46:1.504426e-03):7.075286e-03):5.833386e-02):8.777423e-03,((9:9.426872e-03,(56:7.961277e-02,34:2.135276e-02):1.363406e-03):8.687277e-04,((100:3.963316e-02,(28:3.657268e-02,(55:5.080373e-02,((((88:3.549339e-03,(87:1.283282e-03,89:2.146850e-02):3.469860e-03):9.434230e-03,80:1.000662e-02):2.241839e-03,(((62:9.850283e-03,23:1.397129e-02):1.023322e-02,63:5.016079e-02):1.078416e-02,(((17:3.179923e-02,15:9.706296e-03):7.955745e-03,((77:7.278478e-03,(78:9.834400e-03,(75:8.733821e-03,76:7.322636e-03):2.782890e-03):1.243535e-03):1.490529e-03,16:1.576333e-02):4.303439e-03):7.945695e-03,(67:4.631549e-03,82:1.108268e-02):3.181556e-02):1.716078e-03):4.724951e-03):2.297245e-02,(43:8.981046e-02,(((98:3.112111e-03,(94:8.225769e-03,93:2.391731e-03):4.414305e-03):2.764916e-03,((91:8.902829e-03,96:3.416537e-02):2.945752e-03,97:1.155170e-02):2.648294e-03):1.139871e-02,(99:6.701033e-03,(95:2.764724e-02,(92:3.568716e-04,90:6.061104e-04):7.259576e-03):4.938318e-03):5.346525e-03):9.072679e-02):8.124315e-03):3.424458e-03):9.729170e-04):3.295924e-03):2.800052e-03,((((((7:1.332740e-03,(48:1.662080e-03,49:1.146187e-03):5.841782e-03):5.427413e-03,41:3.869260e-02):5.948898e-04,(((50:2.895978e-04,51:1.538225e-03):1.203243e-02,42:5.602171e-03):2.950715e-03,(22:1.928437e-02,(19:9.646061e-05,(20:5.176007e-03,21:4.388064e-03):6.812937e-03):3.680914e-03):1.498976e-02):1.662070e-03):4.175967e-05,8:1.485394e-02):1.633156e-03,47:1.695789e-02):1.153831e-02,(64:1.431641e-02,3:1.656326e-02):1.127629e-02):4.175606e-03):2.522896e-05):3.497142e-02):1.978525e-02):2.058287e-02,(73:2.391903e-02,((12:1.714159e-02,(((29:1.205436e-02,(4:2.599321e-02,30:4.833172e-03):2.293178e-03):9.295853e-03,5:5.344982e-03):3.174929e-02,18:1.199259e-02):1.042647e-03):1.269347e-03,(36:9.207481e-04,6:3.148715e-03):2.061303e-02):2.274050e-03):6.268944e-03):1.137228e-03,(38:1.187187e-02,(85:3.643470e-02,((69:5.580282e-03,68:7.511799e-03):7.840132e-03,70:1.129184e-02):2.197308e-02):1.489225e-02):6.700323e-04):9.619018e-04,81:4.592124e-02):2.972049e-03,(37:5.182487e-02,((25:7.744401e-03,(24:2.097780e-02,(27:7.230507e-03,26:1.738086e-02):8.907105e-03):1.401134e-03):3.045985e-03,86:1.713788e-02):1.044637e-04):3.555277e-03):2.602351e-04):2.927912e-03,(101:1.429194e-02,72:1.859962e-02):2.602892e-03):5.546973e-03):4.786202e-03,(2:1.945029e-02,(59:1.621679e-02,61:4.435407e-03):1.275983e-02):8.668733e-03):2.637791e-03,(60:4.381519e-02,(83:2.293565e-02,32:3.369624e-02):1.040199e-02):1.406854e-03):9.473851e-04,1:1.401475e-02);
   tree run1.535000 = [&U] ((((57:3.231557e-02,(((10:2.726137e-02,((((25:2.141114e-02,(27:8.028257e-03,26:1.378507e-02):6.887583e-03):2.072527e-03,24:1.856700e-02):3.050602e-03,(37:4.500025e-02,86:1.697671e-02):7.829349e-03):4.293969e-03,((((38:1.087527e-02,81:3.772805e-02):9.514643e-03,((85:3.224757e-02,((69:4.727385e-03,68:3.072833e-03):7.006797e-03,70:8.812173e-03):1.429530e-02):2.330704e-02,((39:6.431650e-02,((((9:1.030077e-02,(((((7:5.962808e-03,(48:1.159806e-03,49:6.452196e-04):6.958147e-03):9.704473e-03,(((22:1.355977e-02,(19:3.477864e-03,(20:5.227350e-03,21:6.001101e-04):1.022291e-03):3.806642e-03):1.080058e-02,(((50:9.325108e-04,51:2.309864e-03):1.185510e-02,41:4.909754e-02):2.840143e-03,42:4.474121e-03):5.774139e-03):2.605587e-03,8:1.654632e-02):3.377658e-03):1.380088e-04,47:1.507423e-02):9.307044e-03,(64:7.737136e-03,3:7.097489e-03):9.980404e-03):4.966053e-03,((28:3.300982e-02,(55:7.621814e-02,((((((62:4.914797e-03,23:1.559924e-02):1.059490e-02,63:5.481576e-02):9.398055e-03,(67:6.002199e-03,82:2.967784e-02):2.464300e-02):7.272323e-05,((17:1.323531e-02,15:1.045641e-02):8.795084e-03,(78:8.552229e-03,(77:5.433227e-03,((75:1.527760e-02,76:6.483391e-03):2.559533e-03,16:1.614088e-02):6.162552e-04):1.128962e-03):2.148078e-03):7.937340e-03):3.222717e-03,((89:1.981743e-02,(88:5.886300e-03,87:9.882722e-04):1.532243e-03):2.103548e-03,80:1.117278e-02):5.666041e-03):2.080080e-02,(43:1.081697e-01,((((91:4.111484e-03,96:8.801117e-03):1.035193e-02,(93:6.386403e-03,(94:5.927819e-03,98:3.168949e-03):2.706447e-03):7.652145e-03):2.458803e-03,97:1.935060e-02):2.549760e-02,(99:1.018550e-02,(95:2.446998e-02,(92:1.327970e-03,90:2.368573e-04):3.368591e-03):1.025118e-02):1.191466e-02):8.638378e-02):4.995193e-03):3.725951e-03):3.090041e-04):2.491080e-03,100:3.381959e-02):6.255615e-03):2.761924e-03):7.890171e-04,56:7.061533e-02):6.008988e-04,34:1.716894e-02):3.155125e-02,((14:5.098980e-02,((44:2.236803e-03,45:2.066911e-03):3.807316e-03,46:7.286125e-03):2.148168e-03):6.247898e-02,(40:2.218766e-02,(54:1.298121e-02,53:3.890144e-03):2.873514e-02):2.724468e-02):1.526303e-03):3.013619e-02):4.834309e-03,(73:2.117022e-02,((12:1.517165e-02,((((4:1.608498e-02,29:3.511560e-03):3.803524e-03,30:4.130003e-03):2.784917e-03,5:8.619463e-03):1.696758e-02,18:8.857224e-03):1.690807e-03):2.989163e-03,(36:2.311699e-04,6:7.034571e-03):2.190860e-02):5.744081e-04):4.205205e-03):2.094709e-03):3.197438e-05):3.956532e-03,((52:1.949042e-02,(65:1.301530e-02,((31:2.531512e-02,(35:3.014172e-02,(58:1.419240e-02,((74:6.521839e-03,33:5.399119e-04):1.073735e-02,84:1.345222e-02):1.026795e-02):1.351914e-02):1.496198e-03):2.547646e-03,71:3.747542e-02):1.233187e-03):1.775017e-03):4.702649e-04,79:2.156787e-02):2.902460e-03):2.858034e-03,(11:4.231019e-02,66:5.887013e-04):3.009702e-02):2.613817e-04):1.563857e-03):1.458965e-03,101:1.426761e-02):1.037542e-03,72:1.771837e-02):5.326718e-03):8.795784e-03,(60:3.822603e-02,(2:1.721504e-02,(59:1.612606e-02,61:3.641565e-03):1.986663e-02):3.245492e-03):2.649001e-04):1.725095e-03,(83:2.779546e-02,32:2.982382e-02):1.046687e-02):2.340845e-03,13:2.751582e-02,1:1.614950e-02);
   tree run1.540000 = [&U] ((((57:2.898480e-02,((((((((38:2.025912e-02,81:5.154051e-02):1.756598e-03,((39:5.970281e-02,((((100:3.161976e-02,(28:3.397642e-02,(((((62:6.513560e-03,23:1.385866e-02):5.655094e-03,63:5.768734e-02):9.398971e-03,((67:1.584418e-02,82:7.712214e-03):2.036897e-02,(16:1.661352e-02,((((17:2.008124e-02,15:1.375183e-02):1.740070e-02,(75:1.905070e-02,76:4.196388e-03):5.578858e-03):1.210640e-03,78:8.681956e-03):5.857249e-04,77:5.592326e-03):1.874971e-03):9.756919e-03):4.435936e-03):6.602767e-04,(((88:3.436314e-03,89:1.976521e-02):5.033115e-03,87:1.030137e-03):8.615266e-03,80:1.378057e-02):7.949251e-03):2.400426e-02,((43:1.113372e-01,(((91:8.003934e-03,96:9.058836e-03):1.304993e-02,(98:6.938366e-03,((94:4.508846e-03,93:3.422980e-03):5.557280e-04,97:1.991723e-02):2.664617e-03):1.425775e-03):6.108902e-03,((92:9.064507e-05,90:3.416991e-05):4.609397e-03,(99:1.243561e-02,95:2.505395e-02):1.266140e-03):7.763004e-03):8.943179e-02):1.770188e-03,55:7.844999e-02):7.659709e-04):4.470175e-03):8.485130e-04):3.236265e-03,(((47:1.635635e-02,(((22:1.365120e-02,(19:6.928616e-05,(20:5.840025e-03,21:3.893007e-03):1.453699e-03):1.230784e-02):1.159447e-02,((50:8.411417e-04,51:1.430221e-03):1.257696e-02,(41:4.553512e-02,42:2.667388e-03):4.598377e-03):4.404442e-03):2.131083e-03,8:1.143210e-02):2.013045e-03):1.877496e-05,(7:1.628142e-03,(48:2.044006e-03,49:8.576347e-04):1.170624e-02):3.490818e-03):9.579577e-03,(64:1.088539e-02,3:8.549217e-03):5.858905e-03):7.788898e-03):1.004027e-03,((56:7.850543e-02,9:7.412170e-03):3.452543e-03,34:1.882130e-02):8.235767e-04):2.874361e-02,((((44:7.097784e-03,45:1.087108e-02):6.259532e-03,46:3.763098e-03):2.228702e-03,14:5.317000e-02):6.303192e-02,(40:2.424268e-02,(54:2.035568e-03,53:5.402746e-03):3.671259e-02):3.722263e-02):2.106132e-03):3.256648e-02):4.289600e-03,(73:1.662721e-02,((12:1.561592e-02,((((4:3.945416e-02,30:2.380368e-03):3.236314e-03,29:7.402177e-03):9.707568e-03,5:4.970859e-03):1.749584e-02,18:1.070706e-02):1.060634e-03):2.637301e-03,(36:9.234669e-05,6:4.250587e-03):2.255014e-02):1.672923e-03):4.453440e-03):1.132921e-03):2.690973e-05,(85:3.820394e-02,((69:5.033724e-03,68:8.332730e-03):4.101238e-03,70:9.041009e-03):1.206862e-02):3.343797e-02):8.913567e-03,(52:1.473265e-02,(((35:2.672876e-02,71:3.742836e-02):5.353741e-03,31:2.788482e-02):2.176280e-03,((79:1.991020e-02,65:1.297780e-02):1.690366e-04,(58:1.948045e-02,((74:3.665971e-03,33:2.486607e-03):1.792230e-02,84:1.384614e-02):1.486927e-03):1.256403e-02):1.211168e-03):1.409302e-03):5.720437e-03):2.783610e-03,(((37:4.734112e-02,24:2.408128e-02):3.716809e-03,(25:1.361309e-02,(27:1.164602e-02,26:1.659337e-02):9.486847e-03):3.516705e-03):4.146030e-03,86:2.281487e-02):1.501044e-03):1.954176e-03,(10:3.295408e-02,66:3.704802e-02):1.572977e-03):1.738264e-03,(101:1.378580e-02,72:1.853412e-02):1.319003e-03):1.682614e-03,11:5.273876e-02):2.491600e-03):6.355693e-03,(2:1.708908e-02,(59:1.599368e-02,61:1.581000e-03):1.691595e-02):6.377068e-03):8.568796e-04,60:4.036290e-02):5.219149e-03,((83:2.772199e-02,32:3.833509e-02):1.061977e-02,13:2.925184e-02):3.473781e-04,1:9.761060e-03);
   tree run1.545000 = [&U] ((((83:3.137909e-02,32:4.191574e-02):1.438164e-02,(60:4.295848e-02,(2:1.886396e-02,(59:2.039733e-02,61:5.059258e-03):1.791449e-02):5.232264e-03):7.910734e-05):1.216320e-04,13:3.602512e-02):3.224220e-03,(((((((85:4.217182e-02,((69:7.076355e-03,68:1.004546e-02):4.287853e-03,70:5.133116e-03):2.263011e-02):2.117137e-02,(((39:5.204391e-02,(((14:6.303710e-02,(46:2.255445e-03,(44:4.364000e-04,45:2.921012e-03):1.435739e-02):2.199806e-03):5.575166e-02,(40:2.676054e-02,(54:1.272691e-02,53:7.240236e-03):3.368193e-02):2.144530e-02):3.122042e-03,((((47:1.736812e-02,((((22:7.650064e-03,(19:1.287453e-04,(20:1.450663e-04,21:1.550321e-03):4.755185e-04):5.508849e-03):1.502002e-02,((50:1.007383e-03,51:9.509560e-04):1.471736e-02,(41:3.093279e-02,42:2.931329e-03):4.451343e-03):2.707347e-03):3.531295e-03,8:1.413836e-02):3.133941e-03,(7:4.032881e-03,(48:8.424792e-04,49:2.126054e-03):7.859019e-03):1.248548e-02):1.156586e-03):1.238958e-02,(64:9.631621e-03,3:1.529049e-02):1.247198e-02):5.392207e-03,((56:8.665906e-02,9:1.129748e-02):1.162729e-03,34:2.077610e-02):1.280689e-03):2.994365e-03,(((43:1.263673e-01,((98:8.452362e-03,(((91:5.934028e-03,96:9.999692e-03):8.933960e-03,97:1.431079e-02):3.641189e-03,(94:6.640198e-03,93:3.511495e-03):1.681003e-03):3.491126e-04):1.397027e-02,((99:1.283317e-02,(92:8.665572e-04,90:2.520729e-04):1.130139e-02):1.373203e-03,95:3.344117e-02):1.843105e-02):9.135092e-02):2.479125e-03,(55:7.416432e-02,((((62:6.164760e-03,23:1.182811e-02):1.440711e-02,63:6.367879e-02):1.278127e-02,((67:1.962132e-02,82:1.579510e-02):2.481568e-02,(77:7.176555e-03,(78:9.422083e-03,(16:1.693545e-02,((75:1.940314e-02,(17:3.017289e-02,15:9.261067e-03):1.057472e-02):2.584302e-03,76:6.788195e-03):6.955223e-03):4.084822e-04):2.915912e-05):1.130634e-02):3.561990e-04):3.548105e-03,(((88:5.646730e-03,89:2.588976e-02):5.882299e-04,87:1.150105e-03):1.210944e-02,80:1.602966e-02):2.233941e-03):2.141769e-02):2.184817e-03):6.795597e-03,(100:2.063798e-02,28:4.270612e-02):7.131601e-04):3.019725e-03):4.641755e-02):2.763539e-02):5.374797e-03,(73:1.412540e-02,((12:1.723779e-02,((4:1.886495e-02,((30:3.705205e-03,29:8.426440e-03):8.778022e-03,5:1.153898e-02):1.556103e-02):1.547213e-02,18:1.181910e-02):3.070310e-03):2.760622e-03,(36:1.044239e-03,6:6.436580e-03):2.070180e-02):4.683806e-03):2.921366e-03):3.710848e-03,(81:7.033578e-02,38:2.691257e-02):1.971672e-04):6.537538e-04):1.858283e-03,(52:2.233488e-02,(((31:4.206809e-02,(35:3.409073e-02,71:4.131569e-02):4.652360e-03):3.974337e-03,(58:2.707920e-02,((74:8.984266e-03,33:1.663790e-03):1.136405e-02,84:2.548461e-02):5.048319e-03):9.763928e-03):2.837770e-03,(65:1.447111e-02,79:2.008140e-02):2.926777e-03):4.512318e-03):7.142688e-03):1.192052e-03,((24:2.467163e-02,86:2.109452e-02):5.904368e-04,(37:5.225801e-02,(25:1.219659e-02,(26:1.853270e-02,27:5.892927e-03):1.046450e-02):3.045021e-03):1.500517e-03):2.178271e-03):4.349733e-03,(10:3.090172e-02,66:3.256523e-02):1.622969e-03):1.848264e-04,(72:1.675039e-02,(101:1.515863e-02,11:5.812153e-02):8.851272e-03):6.217514e-03):6.323654e-03,57:3.071111e-02):5.267296e-03,1:1.399034e-02);
   tree run1.550000 = [&U] ((((((((((39:4.762811e-02,((((14:7.237886e-02,(44:1.347161e-03,45:1.840945e-03):1.204908e-02):8.311812e-04,46:6.038618e-03):4.690550e-02,(40:2.836532e-02,(54:1.228504e-02,53:6.135699e-03):3.082409e-02):3.298624e-02):4.693929e-03,(((((80:7.084378e-03,(((88:4.131572e-03,89:1.460040e-02):5.983498e-04,87:5.316599e-03):3.898835e-03,(((62:5.659847e-03,23:1.864547e-02):8.617717e-03,63:4.882425e-02):7.469875e-03,((67:1.314849e-03,82:1.443608e-03):4.106334e-02,(16:1.574905e-02,(77:6.567641e-03,(78:1.126063e-02,(75:1.693319e-02,(76:6.212233e-03,(17:2.651969e-02,15:1.098738e-02):5.348690e-03):1.701865e-04):5.550615e-03):6.716173e-04):3.802451e-03):8.396553e-03):3.106821e-03):2.769700e-03):9.725988e-03):1.960045e-02,(55:5.840206e-02,(43:1.132134e-01,((((91:7.241189e-03,96:9.108437e-03):8.910572e-03,97:1.257278e-02):4.422539e-04,((94:3.434355e-03,93:5.519100e-03):3.769915e-03,98:8.173737e-03):1.595790e-03):1.192863e-02,(99:1.436387e-02,((92:2.173125e-03,90:6.046912e-04):1.588039e-02,95:3.031771e-02):8.303975e-03):4.499959e-03):8.360001e-02):9.839371e-03):2.000322e-03):1.184844e-03,28:3.908261e-02):1.753100e-03,(((((((22:1.233956e-02,(19:2.263652e-04,(21:2.506287e-04,20:1.544746e-03):3.838324e-03):2.286729e-03):1.868044e-02,((50:1.069751e-03,51:3.754073e-03):1.271135e-02,(41:5.220083e-02,42:2.114709e-03):2.392664e-03):4.157888e-03):5.463925e-03,8:9.871104e-03):1.150639e-03,47:1.781035e-02):2.171244e-04,(7:6.554328e-03,(48:3.793601e-03,49:1.519546e-03):6.358715e-03):9.448231e-03):8.651732e-03,(64:1.388790e-02,3:1.228416e-02):9.897084e-03):4.004992e-03,100:3.506605e-02):8.777908e-05):3.022310e-03,((9:6.403957e-03,56:7.853902e-02):1.156619e-03,34:1.845852e-02):1.154673e-03):4.247913e-02):1.222469e-02):2.730701e-02,(73:1.915845e-02,((36:2.622864e-04,6:1.064722e-02):1.442255e-02,(12:1.577521e-02,((4:1.790509e-02,((30:7.297615e-03,29:7.711476e-03):7.773113e-03,5:1.275325e-02):5.315615e-03):2.150054e-02,18:1.081627e-02):2.229011e-03):7.251472e-04):5.399879e-04):5.914397e-03):2.471451e-03,(38:2.405588e-02,((85:4.351523e-02,((69:6.475943e-03,68:3.074287e-03):1.377508e-03,70:7.000121e-03):3.071051e-02):2.505704e-02,81:6.220827e-02):1.223870e-03):7.877562e-05):1.907962e-03,(52:9.430274e-03,((71:3.852898e-02,((35:3.155492e-02,31:3.195011e-02):2.426753e-03,(58:2.252003e-02,((74:2.182614e-03,33:9.829137e-04):1.562753e-02,84:2.235696e-02):6.676365e-03):9.210225e-03):4.216928e-04):3.562854e-03,(65:1.958343e-02,79:1.632780e-02):4.107519e-03):2.042164e-03):3.710188e-03):8.472492e-04,((((24:7.515367e-03,27:7.496173e-03):1.847177e-02,25:5.415868e-03):2.523684e-04,(26:1.783084e-02,37:4.782404e-02):4.436599e-03):3.482152e-03,86:1.987683e-02):3.882277e-03):1.965285e-04,(10:2.534462e-02,66:2.980215e-02):4.319553e-03):2.784501e-04,(101:1.567261e-02,11:4.832854e-02):1.443909e-03):9.297452e-04,72:1.628718e-02):3.553975e-03,57:2.810534e-02):1.182172e-02,(((2:2.590018e-02,(59:1.866666e-02,61:6.654017e-03):1.623072e-02):6.070150e-03,13:3.175021e-02):3.934536e-03,(60:4.252187e-02,(83:2.550263e-02,32:3.835929e-02):1.821648e-02):3.096985e-03):1.456704e-04,1:2.019104e-02);
   tree run1.555000 = [&U] (((((72:1.689248e-02,(101:1.138030e-02,11:4.730841e-02):8.383303e-03):1.125928e-03,((10:2.878137e-02,66:4.014629e-02):5.821173e-04,(((((73:1.921403e-02,((36:1.093668e-03,6:1.542964e-03):2.106734e-02,(12:1.527995e-02,((((30:2.178971e-03,4:3.211738e-02):2.521840e-03,29:9.412745e-03):6.892478e-03,5:7.709921e-03):2.561826e-02,18:1.250219e-02):1.842856e-03):9.214948e-04):1.538632e-03):6.381101e-03,(85:4.343916e-02,((69:7.094535e-03,68:3.791872e-03):6.630581e-03,70:1.712951e-02):2.576251e-02):2.937342e-02):1.886066e-03,((38:6.579694e-03,81:5.339519e-02):1.427743e-02,(39:4.001361e-02,((((44:2.133006e-04,45:1.728685e-03):2.290393e-02,(46:2.265015e-03,14:3.819062e-02):2.047095e-04):5.238853e-02,(40:3.027010e-02,(54:1.036276e-02,53:6.464982e-03):3.684178e-02):3.428568e-02):2.027499e-03,((34:1.914452e-02,(56:7.871610e-02,9:1.290419e-02):1.190667e-03):9.600130e-04,(((((7:2.593066e-03,(48:1.130896e-03,49:3.860620e-03):1.080346e-02):1.055637e-02,(((22:5.642519e-03,(19:1.259344e-04,(21:3.668160e-03,20:5.354113e-04):5.277810e-03):4.613485e-03):2.070400e-02,((50:2.353811e-04,51:4.143334e-03):1.444353e-02,(42:1.171404e-03,41:5.414085e-02):3.393311e-03):5.469405e-03):2.335528e-03,8:1.023796e-02):7.025553e-03):1.814250e-04,47:1.887731e-02):1.356689e-02,(64:1.096614e-02,3:1.274069e-02):1.003109e-02):1.127758e-02,((((80:1.294407e-02,(((67:9.213893e-03,82:4.037396e-03):3.308728e-02,(16:1.873912e-02,((78:1.423912e-02,77:4.245175e-03):5.908149e-03,((17:1.493266e-02,15:1.112143e-02):1.359411e-02,(75:1.707706e-02,76:5.737905e-03):3.207370e-03):1.358033e-03):4.097550e-03):9.839641e-03):1.206280e-03,(((62:1.206671e-02,23:5.209304e-03):1.620768e-02,63:3.746659e-02):4.052681e-03,((88:4.474148e-03,89:1.567613e-02):3.311828e-03,87:4.234125e-03):6.561752e-03):1.515369e-03):6.088032e-03):2.035406e-02,(55:6.289315e-02,(43:1.116557e-01,((((91:4.757635e-03,96:1.242244e-02):9.916170e-03,(93:1.528296e-03,(94:3.537338e-03,98:8.477510e-03):6.962496e-04):9.473587e-03):2.136797e-03,97:1.109472e-02):6.267200e-03,(99:8.903290e-03,((92:9.721620e-04,90:1.941873e-04):4.053252e-03,95:2.810949e-02):8.304117e-03):1.653843e-02):8.670696e-02):2.600062e-03):6.995108e-03):3.537137e-03,100:3.693816e-02):7.923478e-04,28:4.338014e-02):5.143505e-03):6.984370e-04):3.469017e-02):1.077528e-02):2.517262e-02):7.991052e-04):2.161300e-03,((52:5.729298e-03,71:4.022272e-02):4.004114e-03,(((35:3.272765e-02,31:3.711109e-02):5.772632e-04,(58:1.732139e-02,((74:9.307271e-03,33:6.098178e-04):1.640658e-02,84:1.092064e-02):2.506584e-03):9.039027e-03):3.565622e-03,(65:1.133105e-02,79:1.443062e-02):3.624940e-03):4.661567e-03):9.778143e-03):1.820336e-03,((37:4.943097e-02,((24:7.794672e-03,27:1.976600e-03):1.787978e-02,26:2.358144e-02):2.827524e-03):3.693016e-04,(25:9.453351e-04,86:5.085046e-03):1.474888e-02):7.826260e-03):8.637708e-04):1.034376e-03):3.303634e-03,57:3.658470e-02):6.113928e-03,(((2:1.434857e-02,(59:1.513141e-02,61:5.156307e-03):1.634603e-02):7.732525e-03,60:4.119087e-02):3.105269e-03,(83:3.751498e-02,32:4.553813e-02):1.199399e-02):3.873713e-05):4.547788e-03,13:3.054446e-02,1:1.388011e-02);
   tree run1.560000 = [&U] (((((83:2.426722e-02,32:4.928487e-02):1.412562e-02,60:3.762668e-02):4.747724e-03,(2:1.653579e-02,(59:1.515923e-02,61:3.145188e-03):1.123637e-02):1.134140e-02):7.253352e-04,(((72:2.194243e-02,(101:1.140122e-02,11:4.340691e-02):9.381913e-03):3.354073e-03,(((25:7.257168e-03,86:3.664510e-03):1.091245e-02,(37:4.537777e-02,((24:5.797644e-03,27:4.564189e-03):1.381435e-02,26:2.721013e-02):5.613600e-03):1.265346e-03):3.705328e-03,((66:4.508841e-02,10:2.883428e-02):5.952530e-04,((81:4.978265e-02,((52:1.833886e-02,71:4.029666e-02):1.731893e-03,(((31:3.717931e-02,35:3.278781e-02):3.835559e-03,(58:1.514702e-02,((74:4.360431e-03,33:2.233727e-03):1.734449e-02,84:2.267741e-03):6.315983e-03):4.915414e-03):6.063062e-04,(65:2.364177e-02,79:1.451909e-02):5.349507e-05):5.003471e-03):8.857760e-03):2.322493e-05,(((85:4.351902e-02,((69:9.998826e-03,68:6.005692e-03):3.743610e-03,70:8.737778e-03):1.809155e-02):2.218872e-02,(38:2.843457e-02,(39:6.781321e-02,((40:2.878222e-02,(54:5.141575e-03,53:4.786284e-03):3.301909e-02):3.303794e-02,((((44:9.038720e-04,45:1.171711e-02):9.199947e-03,46:2.581618e-03):1.638066e-02,14:3.938521e-02):4.295751e-02,(56:8.123911e-02,(34:2.103455e-02,(((100:3.700607e-02,(((80:1.856851e-02,(((67:7.561339e-03,82:3.078450e-02):2.527801e-02,(((77:9.816686e-03,(17:2.782840e-02,15:1.114188e-02):1.512832e-02):2.133858e-03,(78:1.361261e-02,(75:1.583399e-02,76:6.821469e-03):5.842801e-03):1.258115e-03):1.216648e-03,16:1.877357e-02):1.479781e-02):6.956442e-05,(((62:1.435223e-02,23:1.449555e-02):1.379777e-02,63:3.753547e-02):8.010350e-03,((89:8.900919e-03,88:1.534920e-04):3.556765e-04,87:2.409372e-03):1.307472e-02):7.531405e-03):7.584539e-03):2.057340e-02,(55:6.300877e-02,(((((98:6.610671e-03,(93:3.333265e-03,94:1.387231e-03):1.356785e-03):1.307563e-03,97:1.405767e-02):3.526115e-03,(91:7.689336e-03,96:4.860704e-03):7.380391e-03):1.174944e-02,((95:2.134700e-02,99:9.805134e-03):6.739314e-03,(92:1.246134e-04,90:2.573260e-03):9.535461e-03):7.090890e-03):8.777343e-02,43:1.093111e-01):5.458954e-03):3.019339e-03):6.840257e-04,28:3.593019e-02):1.927896e-03):2.551406e-03,(((((22:4.801489e-03,(19:1.101377e-04,(21:2.672203e-03,20:1.980482e-03):2.253793e-03):5.839961e-03):2.780502e-02,((42:3.749475e-03,41:5.541480e-02):8.259030e-04,(50:2.717937e-03,51:8.571660e-04):1.320381e-02):2.011303e-03):5.832963e-03,8:1.462826e-02):2.236872e-03,(47:1.814909e-02,(7:1.963483e-03,(48:4.752274e-03,49:4.927737e-03):5.488622e-03):7.038299e-03):7.855330e-04):9.309866e-03,(64:1.358006e-02,3:1.209943e-02):1.059404e-02):5.501203e-03):8.377917e-04,9:8.709575e-03):9.836258e-04):4.469040e-03):3.256657e-02):2.382705e-04):1.671270e-02):1.700120e-02):1.693956e-03):5.910550e-03,(73:2.045089e-02,((36:9.750947e-05,6:1.868432e-03):2.171145e-02,(12:1.530804e-02,((((4:3.128760e-02,29:8.049311e-03):2.084843e-03,30:5.274669e-03):8.545205e-03,5:8.265407e-03):2.431148e-02,18:1.930189e-02):2.189452e-03):1.522748e-03):1.231733e-03):5.548511e-03):2.885729e-03):1.247305e-03):1.670537e-04):8.757802e-04):4.819046e-03,57:3.665196e-02):6.396597e-03):9.275809e-04,13:3.060061e-02,1:1.390562e-02);
   tree run1.565000 = [&U] (((2:1.657246e-02,(59:1.594722e-02,61:8.630617e-04):1.379463e-02):8.440014e-03,(((((101:1.265985e-02,11:4.350317e-02):2.547650e-03,81:4.850466e-02):1.950000e-03,72:2.077006e-02):3.375333e-03,((66:4.475981e-02,(((24:1.415766e-02,(26:2.691568e-02,27:2.261094e-02):4.808377e-03):1.016856e-02,(37:4.579151e-02,(25:2.406579e-03,86:3.332272e-04):1.243333e-02):5.947364e-04):5.525540e-03,10:2.841187e-02):6.387611e-04):3.150312e-04,((71:8.985602e-02,(52:1.598764e-02,((65:1.740032e-02,(31:2.924480e-02,(35:2.773438e-02,79:1.520682e-02):4.396053e-03):4.588819e-03):4.888579e-05,(58:2.551199e-02,((74:2.169782e-03,33:3.193452e-04):8.517291e-03,84:6.460554e-03):9.549933e-03):1.358991e-02):3.904507e-03):3.561036e-04):8.024467e-03,(((((36:2.127009e-03,6:6.230043e-03):2.199865e-02,(12:1.716753e-02,((((30:2.434516e-03,29:9.134320e-03):6.976438e-04,4:3.158207e-02):2.859938e-03,5:8.283736e-03):2.460309e-02,18:1.925793e-02):4.600604e-03):4.684786e-03):6.478211e-04,73:2.275810e-02):6.399006e-03,(85:4.255083e-02,((69:1.070043e-02,68:6.119407e-03):5.103445e-03,70:1.112370e-02):1.788680e-02):3.033027e-02):9.132560e-04,(38:2.799312e-02,(39:3.658822e-02,((56:8.748255e-02,(34:2.108119e-02,(9:5.780262e-03,((100:2.780148e-02,((((((((93:4.328069e-04,94:1.342594e-03):3.470118e-04,98:2.707014e-03):7.532295e-03,(91:3.960110e-03,96:1.536970e-02):1.067577e-02):1.390261e-03,97:3.322550e-02):1.454576e-02,(99:9.826877e-03,((92:7.091158e-03,90:1.085045e-03):4.885184e-03,95:4.360269e-02):6.502817e-03):8.692863e-03):8.379327e-02,43:9.831585e-02):1.462784e-02,(55:6.314850e-02,((((67:2.232562e-02,82:4.012514e-02):1.687562e-02,((((75:1.035345e-02,76:4.438320e-03):4.489893e-03,(17:2.789011e-02,15:9.713684e-03):1.680165e-02):5.563155e-05,(78:5.813648e-03,77:6.082548e-03):1.313026e-04):1.097145e-03,16:1.881520e-02):1.033625e-02):4.367779e-03,((62:9.289325e-03,23:1.344353e-02):5.788720e-03,63:4.333096e-02):9.452828e-03):1.340619e-03,((89:1.131410e-02,88:7.318428e-03):2.150567e-03,(87:2.132044e-03,80:1.684064e-02):3.437308e-03):5.610061e-03):2.565342e-02):3.334541e-03):7.629567e-04,28:3.135670e-02):2.063678e-03):4.661633e-03,((47:1.880757e-02,((((22:2.990310e-03,(19:4.552861e-05,(21:7.317759e-05,20:6.905259e-05):3.616384e-03):5.631765e-03):2.574547e-02,((42:4.846896e-03,41:5.627818e-02):1.430812e-03,(50:2.678504e-04,51:8.590668e-04):1.800147e-02):9.176618e-03):3.278573e-03,8:1.320297e-02):2.689832e-03,(7:1.898726e-03,(48:1.461220e-03,49:1.755116e-03):1.137497e-02):6.168562e-03):1.017326e-03):1.144304e-02,(64:5.119985e-03,3:1.107390e-02):1.010706e-02):4.451081e-03):1.729744e-03):1.591393e-03):4.561615e-03):2.522335e-02,((40:3.297571e-02,(54:5.549119e-03,53:7.134099e-03):2.943145e-02):3.087755e-02,((46:1.524672e-04,14:3.905581e-02):5.636669e-03,(44:2.485171e-04,45:6.484383e-03):1.609270e-02):5.163291e-02):2.443922e-03):1.670220e-02):1.155278e-02):1.994297e-03):9.467444e-04):7.829348e-04):1.426348e-03):3.610850e-03,57:3.631270e-02):4.976359e-03):1.821774e-03,((83:2.720406e-02,32:4.887344e-02):1.318943e-02,(60:2.832894e-02,13:3.344757e-02):1.478967e-02):1.170724e-03,1:1.393646e-02);
   tree run1.570000 = [&U] (((83:2.995932e-02,32:3.861991e-02):1.063091e-02,(13:1.915458e-02,60:3.496528e-02):1.603528e-02):2.375803e-03,((((((66:4.742065e-02,10:3.016899e-02):2.887949e-03,(((27:9.450948e-03,26:1.632457e-02):1.155403e-02,24:2.364116e-02):3.402943e-03,((25:5.252240e-03,86:8.219831e-03):1.244938e-02,37:4.962012e-02):2.511246e-03):7.074362e-03):1.309710e-03,((((((58:2.399821e-02,((74:7.087284e-03,33:9.686051e-06):9.944422e-03,84:1.060152e-02):5.982169e-03):1.060568e-02,((35:2.207919e-02,79:1.572201e-02):3.914455e-03,31:3.098332e-02):3.558922e-03):1.858090e-03,65:1.864477e-02):3.458481e-03,(71:4.480717e-02,52:2.078929e-02):1.312362e-03):8.941343e-03,(((85:4.508036e-02,((69:1.119503e-02,68:6.483189e-03):7.503381e-03,70:1.175049e-02):1.970424e-02):2.170525e-02,(38:2.965724e-02,(39:3.637683e-02,(((40:3.963704e-02,(54:7.395419e-03,53:6.958228e-03):2.943935e-02):2.700823e-02,(46:4.453547e-03,(14:7.514804e-02,(44:8.889201e-04,45:1.017890e-03):2.137606e-02):5.690824e-03):5.270548e-02):9.483569e-03,(56:8.401773e-02,((34:2.233441e-02,(((((((22:2.024666e-03,(19:4.363476e-05,(21:1.680588e-03,20:1.494128e-04):2.765273e-03):1.459448e-02):1.939975e-02,((50:3.019323e-03,51:1.802674e-03):1.124698e-02,(42:9.046715e-04,41:5.766565e-02):2.580646e-03):2.592656e-03):3.089989e-03,8:1.333650e-02):1.159435e-03,(7:1.779784e-03,(48:1.946083e-04,49:1.831870e-03):1.159192e-02):4.980880e-03):7.932562e-04,47:1.256565e-02):1.152516e-02,(64:6.101467e-03,3:1.173221e-02):1.039953e-02):5.292836e-03,(((((((((91:1.089528e-02,96:8.988516e-03):4.025823e-03,97:1.535505e-02):5.517366e-03,(98:4.836901e-03,(93:8.470846e-04,94:1.441396e-04):5.546299e-03):7.294737e-04):1.134908e-02,(99:5.023260e-03,((92:1.101130e-03,90:2.091870e-04):5.084813e-03,95:3.611544e-02):4.019151e-03):9.586045e-03):8.877455e-02,43:1.041604e-01):5.338888e-03,55:6.690250e-02):4.163567e-03,(80:1.241250e-02,(((67:2.365281e-02,82:9.152301e-03):4.176567e-02,(16:1.137415e-02,(77:4.747757e-03,(((76:8.810160e-03,(17:2.201530e-02,15:1.029114e-02):1.760129e-02):5.428055e-04,75:1.756336e-02):4.377819e-03,78:8.184473e-03):2.432465e-03):2.980861e-03):1.095071e-02):2.544843e-03,(((62:4.070432e-03,23:1.318460e-02):8.793809e-03,63:4.590686e-02):8.143200e-03,((89:1.198669e-02,88:2.403743e-03):1.289268e-03,87:1.370306e-03):1.072741e-02):2.835907e-03):1.287445e-03):1.601090e-02):3.537037e-03,28:3.838530e-02):1.227604e-03,100:3.454398e-02):1.425117e-03):9.851445e-04):2.249590e-04,9:6.123882e-03):4.849842e-03):2.505916e-02):2.402941e-02):6.508947e-03):2.260001e-03):3.025964e-04,(((12:2.093774e-02,((5:7.444337e-03,((30:4.990860e-03,29:1.287181e-02):7.852836e-04,4:4.001277e-02):2.592753e-03):2.174361e-02,18:1.744954e-02):1.979192e-03):6.548013e-04,73:2.411101e-02):2.096221e-03,(36:6.693918e-05,6:4.813487e-03):2.330641e-02):7.489205e-03):1.324262e-03):7.407567e-04,81:7.123319e-02):3.973123e-04):2.765822e-04,((101:6.237123e-03,11:4.608931e-02):1.097436e-02,72:2.253644e-02):2.318202e-03):9.068784e-03,57:3.953694e-02):8.947860e-03,(2:2.336357e-02,(59:2.535800e-02,61:1.548444e-03):1.085803e-02):4.259692e-03):1.555304e-03,1:1.179392e-02);
   tree run1.575000 = [&U] ((((83:2.422157e-02,32:3.366276e-02):7.382649e-03,(2:1.415938e-02,(59:2.227650e-02,61:2.412069e-03):1.575414e-02):8.120533e-03):7.453432e-06,((((37:5.274748e-02,(((27:2.349362e-02,26:1.462009e-02):4.464400e-03,24:2.389157e-02):3.070154e-03,(25:1.293793e-03,86:1.847912e-03):1.282702e-02):2.019420e-03):5.336285e-03,(((81:4.552780e-02,((((79:1.469579e-02,35:2.550590e-02):2.421361e-03,31:3.249094e-02):2.981050e-03,((58:1.893609e-02,((74:3.735715e-03,33:3.115824e-05):4.533761e-03,84:9.601731e-03):1.480303e-02):1.243672e-02,65:2.115312e-02):8.311461e-05):1.082074e-03,(71:4.210876e-02,52:2.002202e-02):1.149081e-04):2.809980e-03):4.135070e-03,(((38:1.311867e-02,39:4.324016e-02):1.106372e-02,(((40:3.817416e-02,(54:6.017689e-03,53:4.669628e-03):2.533407e-02):2.407448e-02,((46:3.957300e-03,14:6.163923e-02):2.484470e-03,(44:1.528769e-03,45:2.133060e-03):1.973733e-02):4.797085e-02):1.077199e-02,(56:7.131278e-02,(34:2.169611e-02,(9:6.904716e-03,((((((22:2.161421e-03,(19:2.398323e-03,(21:8.110209e-04,20:4.954387e-03):1.580712e-03):8.733918e-03):2.125977e-02,(41:4.211304e-02,((50:1.758972e-03,51:2.539557e-03):1.381482e-02,42:6.377517e-03):2.606961e-03):2.549172e-03):4.639422e-03,8:1.393899e-02):3.358115e-03,((7:2.560534e-03,(48:2.770599e-03,49:1.764261e-03):1.142024e-02):5.883451e-03,47:1.568111e-02):1.711826e-03):9.466000e-03,(64:8.794231e-03,3:9.663001e-03):1.178900e-02):5.707339e-03,(((((67:1.604699e-02,82:2.796239e-02):1.986425e-02,(80:1.195439e-02,(((17:2.418148e-02,15:1.598083e-02):4.704418e-03,((77:5.915492e-03,((76:7.374083e-03,75:1.613994e-02):4.336062e-03,78:6.258561e-03):1.510442e-03):1.432820e-03,16:1.682980e-02):4.186043e-03):1.139104e-02,(((62:2.769528e-03,23:1.477910e-02):1.638561e-02,63:4.466615e-02):5.830798e-03,((88:2.369997e-03,89:1.118123e-02):4.674150e-03,87:2.347729e-03):9.004265e-03):3.956417e-03):3.605826e-03):2.307676e-03):2.457565e-02,(((((91:1.023877e-02,96:7.668305e-03):5.180616e-03,(((93:8.238860e-03,94:1.832467e-03):1.299915e-03,98:1.370106e-02):3.945973e-03,97:2.063708e-02):1.247806e-03):7.666201e-03,(99:1.115692e-02,((92:4.003333e-04,90:3.086951e-03):5.573654e-03,95:3.478254e-02):4.976481e-03):1.119051e-02):9.063980e-02,43:1.112260e-01):3.542839e-03,55:5.292768e-02):1.374461e-03):3.504381e-03,28:3.125741e-02):3.202218e-03,100:3.326907e-02):6.927729e-04):1.644135e-03):4.861746e-04):5.206846e-03):1.891641e-02):3.122825e-02):5.013182e-04,((85:4.341658e-02,((69:1.078186e-02,68:6.278853e-03):1.624580e-03,70:9.813843e-03):2.155361e-02):2.090418e-02,(((36:4.081738e-04,6:4.995983e-03):2.126808e-02,(12:2.158165e-02,((5:8.078504e-03,(29:1.161423e-02,(4:2.717734e-02,30:6.799308e-03):9.299352e-05):2.449798e-03):2.025373e-02,18:7.677255e-03):2.862566e-03):7.957218e-04):2.240902e-03,73:2.847333e-02):8.639969e-03):2.450260e-04):3.722059e-03):1.779323e-03,(66:4.721828e-02,10:2.684455e-02):1.710331e-03):3.425453e-05):1.444420e-03,((11:3.987438e-02,72:1.535067e-02):4.319960e-03,101:1.455167e-02):1.268147e-03):3.886607e-03,57:3.807775e-02):5.193760e-03):1.009932e-03,(13:1.463943e-02,60:2.416994e-02):1.845097e-02,1:1.261469e-02);
   tree run1.580000 = [&U] ((((((10:2.804388e-02,(((86:1.797221e-02,(25:1.934642e-02,(24:3.044257e-02,(27:1.077588e-02,26:1.856785e-02):5.325860e-03):4.827335e-04):5.499563e-03):1.043053e-03,37:5.761682e-02):5.655969e-03,((81:6.014292e-02,(52:2.139423e-02,((((58:1.838111e-02,((74:3.172887e-03,33:3.407543e-03):1.271599e-02,84:1.133978e-02):7.002799e-03):1.078476e-02,(31:3.450518e-02,(79:1.346818e-02,35:1.843818e-02):9.207174e-03):1.880191e-03):6.866656e-05,71:7.504008e-02):5.410024e-04,65:2.197431e-02):3.495328e-03):4.151154e-03):2.954093e-03,(((((36:2.603975e-04,6:5.305704e-03):2.258657e-02,(12:2.291958e-02,(((29:7.500183e-03,(4:2.425262e-02,30:3.783775e-03):1.161144e-03):2.550197e-03,5:8.009834e-03):1.947130e-02,18:1.931531e-02):1.760549e-03):6.261558e-03):1.915641e-03,73:3.023851e-02):9.877096e-03,(((40:2.712676e-02,(54:8.557888e-03,53:9.384755e-03):3.099340e-02):2.376861e-02,((14:6.546049e-02,(44:1.296569e-03,45:1.297794e-02):2.044292e-02):5.458101e-03,46:6.509775e-05):4.195128e-02):6.685133e-03,(56:9.000584e-02,(9:1.492766e-02,(34:2.268276e-02,((((47:1.614011e-02,(7:3.088074e-03,(48:1.424982e-03,49:1.166017e-04):9.753901e-03):5.637318e-03):6.672053e-04,(((22:3.985874e-03,(19:2.289182e-04,(21:4.060096e-03,20:3.185939e-04):2.920797e-03):7.493399e-03):2.180307e-02,((50:6.167252e-03,51:5.274914e-03):1.032205e-02,(41:2.805088e-02,42:5.278583e-03):6.162573e-04):5.441847e-03):3.348433e-03,8:1.480313e-02):2.179744e-03):1.048554e-02,(64:9.339420e-03,3:1.438208e-02):1.489264e-02):4.540374e-03,((((80:1.407315e-02,((((17:2.588264e-02,15:1.704001e-02):1.028294e-02,((77:6.282217e-03,16:2.343121e-02):2.127824e-03,((76:8.007882e-03,75:1.925502e-02):3.740143e-03,78:8.348846e-03):1.413120e-03):3.390893e-03):1.209721e-02,(((62:3.298808e-03,23:1.569531e-02):2.466104e-02,63:4.743519e-02):7.473938e-03,((88:2.178972e-03,89:1.930248e-02):4.055382e-03,87:2.269679e-03):9.061365e-03):3.384545e-03):1.259628e-03,(67:1.291946e-02,82:2.930964e-02):2.627445e-02):1.058704e-02):1.754691e-02,(((((98:5.294929e-03,(93:2.392772e-03,94:1.690280e-03):6.217841e-03):3.448925e-03,((91:7.643598e-03,96:1.300173e-02):3.143283e-03,97:1.200849e-02):2.782414e-03):1.949211e-02,(99:1.530711e-02,((92:9.905224e-04,90:1.110519e-03):1.348559e-02,95:3.242346e-02):9.057744e-03):7.254102e-03):9.625892e-02,43:1.181213e-01):3.804511e-03,55:6.351793e-02):2.453381e-03):3.885405e-03,28:3.337764e-02):5.633061e-03,100:3.681201e-02):2.418427e-03):2.203440e-03):1.966593e-04):5.344185e-03):3.284822e-02):2.841080e-02):8.189857e-04,(38:2.487183e-02,(39:6.663707e-02,(85:4.700306e-02,((69:1.145027e-02,68:8.386358e-03):7.786829e-03,70:4.521717e-03):1.913335e-02):2.003001e-02):2.783649e-03):1.017772e-03):5.321369e-03):3.506371e-04):2.025169e-03):1.761358e-03,66:3.149859e-02):3.009678e-03,(72:1.630232e-02,(11:4.389781e-02,101:1.750326e-02):6.015547e-03):1.450876e-03):3.364475e-03,57:3.594991e-02):6.644846e-03,((2:1.346935e-02,(59:1.649954e-02,61:3.631668e-03):1.176414e-02):6.870406e-03,(83:3.082272e-02,32:3.574964e-02):1.211953e-02):5.352705e-04):2.675648e-03,(13:2.490884e-03,60:4.272057e-03):3.192862e-02,1:1.339672e-02);
   tree run1.585000 = [&U] ((13:1.445772e-02,60:7.834647e-03):2.355318e-02,((83:3.012650e-02,32:3.677709e-02):8.979989e-03,((((((81:6.473747e-02,(((((36:9.352939e-04,6:7.105222e-03):2.042097e-02,((12:1.293812e-02,((4:2.148710e-02,((30:5.406679e-03,29:1.824006e-02):2.104407e-03,5:7.353685e-03):6.712277e-03):1.799248e-02,18:1.338561e-02):2.455335e-03):2.883854e-03,73:2.468787e-02):1.919339e-03):9.515515e-03,(((40:2.650920e-02,(54:1.174150e-02,53:9.171104e-03):2.951162e-02):2.090526e-02,(((44:3.074209e-03,45:5.226483e-03):1.844095e-02,14:6.887123e-02):1.173465e-02,46:3.127401e-05):4.064755e-02):8.875785e-03,(56:8.107899e-02,(34:1.986986e-02,(9:1.412703e-02,((((((22:1.124028e-02,(19:1.851884e-03,(21:1.913641e-03,20:1.544260e-03):8.743506e-04):6.166408e-03):1.514344e-02,(42:2.818446e-03,(41:5.035398e-02,(50:1.135392e-03,51:5.154827e-03):1.029832e-02):3.547459e-03):7.342206e-03):3.384300e-03,8:1.270934e-02):8.493798e-04,(47:1.441732e-02,(7:9.519964e-03,(48:6.714815e-04,49:1.789766e-03):6.998189e-03):9.402097e-03):9.888752e-04):1.061333e-02,(64:1.047359e-02,3:1.610416e-02):1.607695e-02):4.437009e-03,((((80:1.375276e-02,(((88:2.059255e-03,89:2.078774e-02):6.693059e-03,87:6.802505e-03):3.087422e-03,(((17:1.863359e-02,15:1.884419e-02):7.658931e-03,(16:2.178206e-02,(77:5.542234e-03,((76:6.648044e-03,75:1.395123e-02):1.449913e-03,78:8.158778e-03):8.306296e-04):1.792073e-03):5.809302e-03):8.191176e-03,(((62:1.537083e-02,23:1.310488e-02):1.040055e-02,63:4.635529e-02):1.684060e-02,(67:3.817467e-03,82:2.956354e-02):2.886186e-02):2.832245e-03):1.220666e-03):1.170964e-02):1.714744e-02,(55:6.207190e-02,(((((91:5.361391e-03,96:1.392223e-02):3.938310e-03,((94:2.840880e-03,98:7.620384e-03):8.947521e-03,93:2.182430e-03):2.550398e-03):1.759818e-03,97:1.382448e-02):7.948610e-03,(99:2.360165e-03,((92:1.282801e-03,90:1.742759e-04):3.361540e-03,95:3.241498e-02):6.449434e-03):1.222006e-02):1.063675e-01,43:1.154322e-01):4.420871e-03):1.034069e-03):4.562904e-03,100:3.467327e-02):1.904346e-03,28:3.307642e-02):2.549703e-03):2.777831e-03):5.136498e-04):1.770451e-03):3.623398e-02):3.813101e-02):1.398691e-03,((85:5.382060e-02,((69:5.682882e-03,68:9.969093e-03):3.282707e-03,70:6.010550e-03):2.182787e-02):2.742457e-02,(39:7.681511e-02,38:9.037816e-03):1.572816e-02):5.111222e-04):4.902543e-03,(52:2.206126e-02,((71:5.551020e-02,((58:2.202509e-02,((74:1.686091e-03,33:3.463932e-04):6.672187e-03,84:1.533021e-02):8.636031e-03):7.559147e-03,(31:3.432138e-02,35:2.549770e-02):5.819926e-03):5.821204e-03):1.608725e-04,(79:2.051672e-02,65:2.084654e-02):7.109406e-03):2.037869e-03):9.370495e-03):3.411454e-03):3.562376e-03,(((24:2.124184e-02,(25:6.102057e-03,(27:1.035906e-02,26:1.263934e-02):1.471089e-02):1.725106e-02):3.524840e-03,37:5.120406e-02):1.333299e-03,86:7.015677e-03):3.905641e-03):1.849693e-04,(10:2.829923e-02,66:3.115225e-02):3.779452e-03):1.445581e-03,(72:2.595182e-02,(11:4.265684e-02,101:1.663437e-02):3.856798e-03):1.435211e-03):3.868740e-03,57:3.513148e-02):5.819264e-03,(2:1.482120e-02,(59:1.612392e-02,61:3.326986e-03):8.542787e-03):1.114790e-02):5.125449e-04):1.314250e-03,1:1.767819e-02);
   tree run1.590000 = [&U] ((((83:2.819783e-02,32:2.777029e-02):1.496108e-02,(13:1.239488e-02,60:2.914946e-02):1.455464e-02):1.988143e-03,(((((10:2.901108e-02,(81:1.811661e-02,66:1.282139e-02):2.566514e-02):4.406315e-03,(86:1.300457e-02,(37:5.076175e-02,((25:6.103034e-03,24:7.760090e-03):5.525167e-03,(27:8.646963e-03,26:1.193762e-02):9.725043e-03):2.728232e-03):1.154539e-03):4.085065e-03):7.090834e-05,((52:2.192283e-02,((31:4.242060e-02,(35:2.552244e-02,79:2.043633e-02):5.608583e-03):6.063941e-03,((71:5.314506e-02,65:1.270332e-02):4.478409e-03,(58:1.637246e-02,((74:7.875663e-03,33:1.421137e-03):1.171991e-02,84:1.523401e-02):4.783703e-03):1.003950e-02):1.246080e-03):4.535973e-03):7.636868e-03,(((85:4.946943e-02,((69:7.379222e-03,68:7.508795e-03):3.083282e-03,70:6.557123e-03):2.213899e-02):3.413896e-02,(39:7.830437e-02,38:3.115773e-03):1.973433e-02):1.895882e-04,((((36:2.163296e-03,6:7.060635e-03):2.612391e-02,(12:1.011417e-02,((30:1.075523e-02,(4:3.009360e-02,(5:6.571441e-03,29:1.493868e-02):8.528304e-03):5.411233e-04):1.694367e-02,18:1.725493e-02):4.038718e-03):4.064502e-03):2.463957e-03,73:2.617897e-02):3.987345e-03,(((40:2.904317e-02,(54:1.958278e-02,53:1.457510e-02):2.514315e-02):2.866000e-02,(14:7.922012e-02,((44:2.325585e-03,45:1.965105e-03):1.109008e-02,46:7.655370e-04):9.661992e-04):7.720848e-02):7.118697e-03,(56:8.057021e-02,(((((((7:3.087863e-03,(48:4.422284e-04,49:3.171710e-04):4.628435e-03):1.044092e-02,47:2.112033e-02):3.790344e-04,(((22:1.179692e-02,(19:3.637980e-03,(21:4.997987e-04,20:6.755401e-03):4.141177e-03):2.736272e-03):1.343155e-02,(42:3.974859e-03,((50:1.246439e-03,51:5.324562e-04):1.027698e-02,41:5.003799e-02):2.858865e-04):5.847336e-03):1.372169e-03,8:1.605984e-02):6.673342e-04):1.427237e-02,(64:1.040787e-02,3:1.600310e-02):1.597606e-02):4.661326e-03,(28:3.286886e-02,(((((((97:1.277071e-02,(91:9.724190e-03,96:7.748959e-03):5.505168e-03):7.431595e-04,((94:1.795994e-03,93:2.446799e-03):1.362472e-03,98:7.487804e-03):8.772176e-04):1.702435e-02,(99:1.399756e-02,(95:3.426973e-02,(92:2.143736e-04,90:1.920107e-03):9.708621e-03):4.092399e-03):4.966026e-03):9.907121e-02,55:7.111796e-02):3.599246e-03,43:1.147079e-01):2.459475e-03,(80:1.134750e-02,((87:4.843600e-03,(89:3.353908e-02,88:2.550142e-03):1.800958e-03):3.361567e-03,(((16:1.498260e-02,(77:5.934812e-03,((76:4.164860e-03,75:1.475047e-02):5.630738e-03,((17:1.841561e-02,15:1.792395e-02):7.001488e-03,78:1.132838e-02):1.749079e-03):2.232896e-03):9.771368e-04):7.983681e-03,(67:1.849320e-03,82:1.477036e-02):3.472557e-02):6.532281e-04,((62:1.344750e-02,23:1.019296e-02):1.282261e-02,63:4.606440e-02):4.829091e-03):4.224733e-03):1.035708e-03):1.937959e-02):5.015109e-03,100:3.500084e-02):2.577307e-03):3.756204e-03):2.833327e-03,9:1.332249e-02):3.694419e-04,34:1.686714e-02):3.056708e-03):3.645828e-02):3.400845e-02):2.040403e-03):5.123968e-03):2.348086e-03):2.978159e-03,(72:2.578897e-02,(11:3.896945e-02,101:1.145415e-02):6.962973e-03):3.516964e-03):4.008069e-03,57:4.050109e-02):5.510785e-03):2.783918e-03,(2:2.385893e-02,(59:1.602274e-02,61:4.048142e-03):1.024920e-02):4.646799e-03,1:1.756725e-02);
   tree run1.595000 = [&U] ((((2:3.096890e-02,(59:1.764446e-02,61:1.998937e-03):1.606022e-02):6.911141e-03,(((((10:3.432158e-02,(81:2.193850e-02,66:4.661781e-03):2.609990e-02):1.205550e-03,((52:1.152983e-02,((71:4.354132e-02,65:1.496034e-02):5.014418e-03,(((35:2.351803e-02,79:2.430424e-02):3.981993e-04,31:4.030089e-02):1.339646e-03,(58:1.525355e-02,((74:5.477973e-03,33:3.719473e-04):1.264408e-02,84:1.124480e-02):1.079809e-02):8.202307e-03):2.728755e-03):1.788701e-03):6.366941e-03,(((((12:9.319852e-03,((((30:2.698549e-03,29:1.431223e-02):4.183517e-03,5:5.338027e-03):1.233646e-02,4:2.773020e-02):1.361557e-02,18:1.308923e-02):4.663911e-03):3.745296e-03,73:1.316032e-02):8.345974e-04,(36:1.993401e-03,6:2.177998e-03):2.793844e-02):6.111061e-03,(((40:2.676226e-02,(54:1.095372e-02,53:6.046549e-03):2.495840e-02):2.993462e-02,(46:4.933293e-03,(14:6.630681e-02,(44:1.145205e-03,45:4.631247e-03):1.149571e-02):4.309363e-04):6.487327e-02):3.656276e-03,(((((((7:3.592295e-03,(48:3.251089e-04,49:3.985101e-03):9.644698e-03):8.373462e-03,(47:1.764611e-02,(((22:5.702264e-03,(19:1.891206e-03,(21:1.772853e-03,20:7.272827e-04):3.569290e-03):5.998127e-03):1.580025e-02,((42:4.653074e-03,41:4.641956e-02):2.352219e-03,(50:4.546990e-04,51:2.808341e-03):8.197780e-03):6.097677e-03):1.346928e-03,8:1.658510e-02):3.217122e-03):4.858535e-05):1.068286e-02,(64:1.210718e-02,3:1.474630e-02):9.205783e-03):5.993203e-03,(100:3.210685e-02,(((55:6.553271e-02,(((((91:3.716013e-03,96:9.199509e-03):8.026125e-03,97:4.263041e-03):4.397991e-03,(98:6.528352e-03,(94:3.909960e-03,93:5.718283e-03):2.271709e-03):4.920034e-03):1.372254e-02,((92:9.493536e-04,90:1.533898e-03):9.338245e-03,(95:3.237724e-02,99:1.376543e-02):5.590377e-03):1.183926e-02):7.396545e-02,43:1.056993e-01):1.352599e-02):3.367635e-03,((((87:1.993284e-03,89:1.712793e-02):1.506813e-03,88:4.315165e-03):6.869862e-03,80:7.587126e-03):1.578928e-03,(((16:1.380594e-02,((76:9.463544e-03,75:1.359204e-02):5.188528e-03,(((17:3.283140e-02,15:1.548111e-02):7.863587e-04,78:4.897579e-04):1.218287e-02,77:3.979203e-03):3.027239e-03):2.419014e-03):8.515952e-03,(67:1.225080e-02,82:2.074585e-02):2.315382e-02):9.240225e-04,((62:1.239140e-02,23:9.335329e-03):8.429005e-03,63:4.798858e-02):1.708136e-02):6.611398e-03):1.522028e-02):3.088447e-03,28:2.988156e-02):3.857025e-03):1.295025e-03):1.113098e-03,9:8.365669e-03):1.910557e-03,34:2.233320e-02):3.999307e-03,56:7.179262e-02):2.923811e-02):3.312940e-02):1.981214e-03,((85:4.558435e-02,((69:7.279126e-03,68:4.783560e-03):1.358464e-03,70:8.682157e-03):1.237117e-02):2.488363e-02,(39:2.099443e-02,38:2.871076e-03):2.135222e-02):7.709537e-04):3.608213e-03):1.447179e-03):1.024713e-04,((((27:1.127395e-02,26:1.948413e-02):9.926924e-03,(25:3.654829e-03,24:1.039732e-02):1.065013e-02):2.658674e-03,37:4.677517e-02):3.153018e-03,86:2.405313e-02):6.223912e-03):2.366513e-03,(72:2.251654e-02,(11:3.609106e-02,101:1.143929e-02):3.251225e-03):2.695982e-03):4.005932e-03,57:3.732033e-02):4.986648e-03):3.432393e-04,((83:2.333761e-02,32:2.555958e-02):1.008714e-02,60:2.757381e-02):2.152129e-03):1.968472e-03,13:2.836727e-02,1:2.374421e-02);
   tree run1.600000 = [&U] (60:2.968497e-02,(((2:1.839614e-02,(59:1.695521e-02,61:2.469016e-03):1.622476e-02):9.465928e-03,((83:2.242597e-02,32:2.713831e-02):7.128129e-03,13:2.725916e-02):5.464227e-03):1.515857e-03,(((((37:4.628495e-02,((24:1.428540e-02,(27:9.494780e-03,26:1.872302e-02):3.563033e-03):3.958132e-04,25:4.657060e-03):1.279824e-03):4.648876e-03,86:2.172901e-02):4.248605e-03,(((39:4.003370e-02,38:2.123174e-03):2.240201e-02,((85:3.881303e-02,((69:4.126962e-03,68:3.509973e-03):6.414648e-03,70:7.216726e-03):2.223744e-02):2.833636e-02,((((12:1.097046e-02,((((5:1.102236e-02,29:7.484433e-03):3.453854e-03,30:4.149468e-03):3.778605e-03,4:2.641287e-02):1.726702e-02,18:6.166884e-03):1.763043e-03):1.894374e-03,(36:5.664760e-04,6:4.184436e-03):2.773838e-02):3.687362e-05,73:1.264624e-02):4.511867e-03,(((40:2.884360e-02,(54:1.529929e-02,53:9.027329e-03):2.442050e-02):2.626240e-02,(((44:8.842517e-06,45:6.011118e-03):1.531774e-02,46:1.709340e-03):6.433595e-03,14:5.566777e-02):6.413329e-02):3.806028e-03,((34:2.293335e-02,56:6.898819e-02):2.330171e-03,(9:8.361165e-03,((((47:1.768672e-02,(((42:4.494508e-03,(50:5.006033e-05,51:1.743922e-03):1.320330e-02):4.050282e-03,((22:1.347062e-02,(19:1.116547e-03,(21:5.009298e-04,20:1.735456e-03):7.510849e-04):4.645304e-03):1.123665e-02,41:4.320464e-02):6.882617e-05):4.818007e-03,8:1.538922e-02):2.758546e-04):3.941691e-04,(7:3.451969e-03,(48:1.272589e-03,49:2.907669e-04):6.716883e-03):1.103932e-02):4.371265e-03,(64:1.068590e-02,3:1.417026e-02):1.374610e-02):3.403314e-03,(28:3.289214e-02,(((55:6.166096e-02,(((16:1.483164e-02,((76:4.771625e-03,75:1.312665e-02):4.837039e-03,(77:8.483403e-03,(78:5.056713e-03,(15:1.487637e-02,17:2.340588e-02):6.173385e-03):3.763436e-03):2.119593e-03):1.369490e-03):9.062302e-03,(((62:6.014978e-03,23:9.150163e-03):6.952008e-03,63:4.179672e-02):1.362815e-02,((87:6.896360e-04,(89:1.879404e-02,88:4.212155e-03):2.371057e-03):5.293643e-03,80:2.019281e-02):7.806766e-03):8.598184e-04):1.472919e-03,(67:1.487983e-02,82:2.071313e-02):1.174174e-02):2.251300e-02):2.544649e-03,(((98:6.170247e-03,((97:1.170849e-02,(91:3.768501e-03,96:1.020597e-02):1.403308e-02):1.125300e-03,(94:4.564475e-03,93:1.091194e-03):7.552622e-03):3.787231e-03):1.491688e-02,(99:1.181029e-02,((92:2.756562e-04,90:6.631517e-04):6.312958e-03,95:1.560651e-02):6.850317e-03):6.375966e-03):6.884298e-02,43:1.015703e-01):1.239894e-02):1.773551e-04,100:3.937649e-02):8.936420e-04):4.634960e-03):3.450413e-03):8.100569e-05):3.492214e-02):3.574779e-02):1.692376e-03):8.087537e-04):1.628592e-03,(((81:1.287690e-02,66:1.147459e-02):2.861765e-02,(52:2.481233e-02,((71:4.605096e-02,65:6.964509e-03):1.256086e-02,(((35:1.926388e-02,79:2.280593e-02):6.015084e-03,31:3.804667e-02):2.150652e-03,(58:1.465770e-02,((74:2.269535e-03,33:4.473079e-04):3.786644e-03,84:1.358503e-02):1.526160e-02):7.313221e-03):3.230127e-03):3.886559e-03):6.118229e-03):2.123727e-03,10:1.865558e-02):1.913368e-03):8.438436e-04):7.184153e-04,(72:2.070804e-02,(11:3.911579e-02,101:8.144540e-03):8.654099e-03):2.263139e-03):3.496701e-03,57:3.366369e-02):6.443848e-03):1.200212e-02,1:5.867239e-03);
   tree run1.605000 = [&U] (60:1.904196e-02,(13:3.111548e-02,(((2:2.099863e-02,(59:2.429161e-02,61:2.292052e-03):1.211615e-02):1.028135e-02,(83:2.559855e-02,32:3.097754e-02):1.357806e-02):7.801808e-04,((((((39:6.037409e-02,38:1.376142e-02):6.940467e-03,(85:3.843248e-02,((69:7.628788e-03,68:4.321899e-03):1.054926e-02,70:1.099196e-02):2.072346e-02):2.531720e-02):9.755965e-04,((((36:9.130446e-04,6:2.109392e-03):3.077976e-02,(12:1.522431e-02,((5:6.313177e-03,((4:3.159369e-02,30:5.105648e-03):7.860384e-04,29:4.491160e-03):1.138781e-02):2.260226e-02,18:2.166865e-02):2.155376e-03):8.611592e-04):2.682536e-04,73:1.660938e-02):1.865257e-03,(((40:3.292408e-02,(54:8.189850e-03,53:1.204723e-02):4.484187e-02):2.132417e-02,(46:5.847908e-03,((44:3.269719e-04,45:2.646393e-03):1.240628e-02,14:6.354302e-02):3.891096e-03):5.870298e-02):2.447574e-03,(((9:1.327923e-02,((100:3.207584e-02,(28:4.687654e-02,((55:6.832880e-02,(((97:1.181019e-02,(91:7.095548e-03,96:3.237759e-03):3.950421e-03):1.369440e-03,(98:6.168022e-03,(94:8.208390e-03,93:7.123332e-03):4.642204e-03):2.669614e-03):2.317985e-02,((92:1.101302e-04,90:1.920142e-03):5.940675e-03,(95:2.485599e-02,99:1.446170e-02):2.133577e-03):9.236985e-03):7.823319e-02):1.096072e-02,((((((62:1.836477e-02,23:1.665761e-02):8.411143e-03,63:4.713894e-02):1.082840e-02,((77:6.404046e-03,(17:2.386651e-02,(78:1.861291e-03,15:1.031544e-02):1.574336e-03):1.355165e-02):3.270651e-04,(16:1.633464e-02,(76:4.421157e-03,75:1.439329e-02):4.531679e-03):1.571739e-03):1.341854e-02):1.019730e-03,(67:8.428130e-03,82:1.412559e-04):4.544172e-02):2.074406e-03,((88:4.020192e-03,89:1.426401e-02):6.527295e-04,(87:3.773525e-03,80:1.962477e-02):2.851178e-05):8.062313e-03):2.652289e-02,43:1.159394e-01):1.136085e-03):1.136075e-03):4.083926e-03):1.448423e-03,((((((42:5.914853e-03,(50:7.974976e-04,51:1.990633e-03):1.503611e-02):2.812627e-03,(22:9.568320e-03,(19:1.218220e-03,(21:4.897498e-04,20:1.244665e-03):4.025432e-03):5.911272e-03):1.893393e-02):2.111290e-03,8:1.725811e-02):2.292549e-03,(47:2.048103e-02,41:4.954237e-02):1.190207e-03):4.960571e-05,(7:2.315334e-03,(48:4.327931e-03,49:2.730169e-03):4.476882e-03):1.055050e-02):1.047603e-02,(64:1.219762e-02,3:1.644209e-02):1.397715e-02):9.017364e-03):9.258251e-04):1.326691e-04,56:8.784292e-02):1.341132e-03,34:1.908196e-02):3.974560e-02):4.147215e-02):2.524539e-03):4.068885e-03,((((81:2.911629e-02,66:1.136384e-02):2.865476e-02,10:2.151829e-02):4.066136e-03,(52:2.832251e-02,((71:5.256574e-02,65:8.068433e-03):1.188476e-02,(79:2.181346e-02,(31:4.471994e-02,(35:2.320715e-02,(58:1.520640e-02,((74:5.481261e-03,33:2.070716e-03):2.367047e-02,84:8.699382e-03):5.989111e-03):8.357673e-03):1.997641e-03):1.862663e-03):5.509432e-03):2.401324e-03):4.473015e-03):2.808857e-03,((((27:1.855885e-02,24:2.000204e-02):9.115489e-06,26:2.186064e-02):1.568995e-03,25:1.503135e-02):7.129001e-04,(37:4.929326e-02,86:2.480298e-02):2.574951e-03):5.334520e-03):1.813431e-04):2.378352e-03,(72:1.611615e-02,(11:3.402302e-02,101:7.215041e-03):1.105526e-02):1.407272e-03):5.809536e-03,57:3.311742e-02):7.583700e-03):5.871819e-03):9.483887e-03,1:1.069324e-02);
   tree run1.610000 = [&U] ((((((((26:1.952251e-02,(27:1.818591e-02,24:1.786270e-02):5.172920e-03):5.301739e-03,25:1.313978e-02):7.186642e-04,37:5.215130e-02):2.431751e-03,86:2.109284e-02):3.630137e-03,((((85:4.162815e-02,((69:3.579381e-03,68:3.556951e-03):9.717617e-03,70:6.816889e-03):2.196025e-02):2.493039e-02,(39:5.405867e-02,38:1.658100e-02):6.128945e-03):2.145233e-03,((((36:1.882249e-03,6:1.740910e-03):1.883023e-02,(12:2.117180e-02,(((29:8.512710e-03,(30:2.607214e-03,5:7.024655e-03):2.278388e-03):1.412543e-02,4:2.799503e-02):2.042050e-02,18:1.152784e-02):1.136576e-03):2.324399e-03):2.376980e-03,73:1.114694e-02):1.879285e-03,(((40:2.472599e-02,(54:1.599465e-02,53:9.667964e-03):1.887731e-02):3.065580e-02,(14:6.312877e-02,(46:7.481647e-04,(44:3.532091e-03,45:3.227762e-03):1.521148e-02):4.036395e-03):5.292460e-02):2.065133e-03,(((9:1.166041e-02,34:2.285637e-02):2.700370e-03,(((((7:4.662725e-03,(48:4.380453e-04,49:3.656942e-03):1.366365e-02):1.016819e-02,(((42:7.868853e-03,(50:2.964922e-05,51:2.115504e-04):1.342790e-02):4.451391e-03,(22:1.503184e-02,(19:2.389841e-04,(21:1.308889e-03,20:1.826977e-03):4.148348e-03):6.744426e-03):2.043489e-02):1.358431e-03,8:1.541225e-02):3.418284e-03):1.651479e-04,(41:3.212743e-02,47:1.782304e-02):2.284419e-03):9.763830e-03,(64:1.260410e-02,3:1.662964e-02):1.123301e-02):4.295456e-03,(((55:6.544982e-02,((((97:7.800651e-03,(91:4.303695e-03,96:5.450330e-03):5.897072e-03):1.413088e-03,((94:5.134878e-03,93:2.080020e-03):3.810773e-03,98:5.801682e-03):9.184803e-04):1.407843e-02,((92:2.161736e-03,90:6.573175e-05):4.707775e-03,(99:7.497006e-03,95:2.237877e-02):5.715057e-03):1.003912e-02):7.678277e-02,43:1.035390e-01):7.658944e-03):2.359082e-03,((67:5.908920e-03,82:7.889872e-03):3.085921e-02,(((62:4.563345e-03,23:1.676931e-02):1.105092e-02,63:4.417998e-02):7.764023e-03,(((88:4.384214e-03,(87:2.598742e-03,89:1.496505e-02):3.909741e-03):3.611936e-03,80:6.201221e-03):8.431931e-03,(16:1.093415e-02,(77:5.719094e-03,(((15:1.388622e-02,17:1.572582e-02):4.521634e-03,78:7.289148e-03):7.822697e-03,(76:1.054233e-02,75:1.159382e-02):3.573412e-03):4.307672e-03):1.559574e-03):1.562466e-02):1.236658e-03):1.880147e-03):2.393025e-02):2.888850e-03,(28:4.186280e-02,100:3.759424e-02):3.023131e-04):1.047883e-02):1.843905e-04):4.391438e-03,56:8.464231e-02):4.071638e-02):3.703645e-02):3.603470e-03):2.681464e-03,((81:1.619023e-02,66:7.698006e-03):2.061995e-02,(10:2.181131e-02,(52:1.507337e-02,(((58:1.782553e-02,((74:3.985721e-03,33:3.034888e-03):1.143216e-02,84:1.550967e-02):3.925397e-03):5.668070e-03,(35:2.332572e-02,31:3.410407e-02):2.031725e-03):4.371586e-03,((71:4.626487e-02,65:6.126979e-03):2.338267e-03,79:1.349668e-02):5.580094e-03):1.486701e-03):4.334507e-03):3.151883e-03):5.097210e-04):1.695619e-03):1.569520e-03,(72:1.551263e-02,(11:1.993577e-02,101:6.978633e-03):1.585969e-02):1.373829e-03):8.267241e-03,57:2.957531e-02):7.088466e-03,(((13:1.625136e-02,60:1.876133e-02):2.414979e-02,(83:2.839839e-02,32:2.766430e-02):1.392705e-02):1.862192e-04,(2:1.540934e-02,(59:1.941649e-02,61:7.374144e-03):8.821104e-03):4.206072e-03):8.325043e-04,1:1.039105e-02);
   tree run1.615000 = [&U] ((((((((((85:4.612911e-02,((69:1.283568e-02,68:2.412444e-03):5.063648e-03,70:7.553952e-03):2.433466e-02):2.046322e-02,39:5.990366e-02):8.906730e-03,((73:2.804223e-02,((12:1.690038e-02,(((30:5.131229e-03,(5:1.340834e-02,29:1.749083e-02):2.290604e-03):4.959558e-03,4:1.663264e-02):2.544326e-02,18:1.145668e-02):1.696874e-03):2.017855e-03,(36:1.572513e-03,6:2.150149e-03):2.413835e-02):2.797497e-03):6.870696e-03,((((40:2.739944e-02,(54:1.401488e-02,53:1.018219e-02):3.298672e-02):2.789280e-02,(14:6.477841e-02,(46:3.056051e-03,(44:8.969108e-03,45:3.576758e-03):5.861081e-03):5.101038e-04):6.016784e-02):2.101560e-04,(((9:7.393100e-03,34:2.469828e-02):1.590757e-03,((((((42:6.549177e-03,(50:2.628955e-03,51:3.488550e-04):1.166994e-02):9.693446e-03,(22:7.308450e-03,(19:5.454258e-04,(21:2.571218e-03,20:3.001582e-04):3.434221e-03):6.803632e-03):1.589196e-02):4.094888e-03,(8:1.707867e-02,(7:8.264534e-03,(48:3.201578e-04,49:1.276531e-03):1.241407e-02):4.954567e-03):2.423040e-03):1.570956e-04,(41:3.642720e-02,47:9.130403e-03):8.455596e-03):1.220178e-02,(64:1.216448e-02,3:1.525686e-02):5.605506e-03):8.849484e-03,(100:3.997484e-02,(((55:7.252646e-02,((((((94:2.725892e-03,93:1.174650e-04):2.737436e-03,98:6.550612e-03):1.084039e-02,(91:4.706373e-03,96:1.018211e-02):7.127563e-03):1.013221e-03,97:2.875466e-02):1.496075e-02,((95:2.353495e-02,(92:9.557862e-04,90:3.584037e-04):1.370393e-02):1.196946e-03,99:1.545425e-02):1.348981e-02):8.434364e-02,43:1.147339e-01):5.099465e-03):2.299160e-03,((67:2.798823e-03,82:6.567670e-03):3.298773e-02,(((16:1.211638e-02,(((78:7.736582e-03,(17:2.944098e-02,15:2.023668e-02):2.298841e-02):8.399904e-03,(76:5.454253e-03,75:1.284738e-02):2.532073e-03):1.290087e-03,77:7.115383e-03):1.728200e-03):1.268125e-02,((62:8.934803e-03,23:1.634863e-02):1.128033e-02,63:4.895686e-02):7.495865e-03):5.235942e-04,(88:5.438569e-03,(87:1.822338e-03,(89:1.785939e-02,80:9.790871e-03):1.625612e-03):3.276427e-03):1.336506e-02):2.279263e-03):2.179350e-02):1.686368e-03,28:4.638914e-02):1.984889e-03):3.322159e-03):2.422277e-03):6.342200e-04,56:9.249429e-02):4.696427e-02):4.274802e-02,38:1.493748e-02):2.750930e-03):9.325797e-04):6.119334e-03,(52:1.971874e-02,(79:1.582885e-02,((71:4.955864e-02,65:1.196007e-02):4.279281e-03,((58:2.179995e-02,((74:3.008031e-03,33:3.833601e-03):1.356192e-02,84:1.518786e-02):6.777256e-03):7.008810e-03,(35:2.584777e-02,31:3.779151e-02):2.009231e-03):1.466987e-03):8.679694e-04):6.336530e-03):4.915354e-03):9.748453e-04,((86:2.124861e-02,((((27:1.234047e-02,26:2.163335e-02):4.335626e-03,25:1.511622e-02):6.678867e-04,24:2.409406e-02):8.993509e-03,37:5.779007e-02):4.126853e-03):3.444905e-03,((81:2.035026e-02,66:1.442261e-03):3.107450e-02,10:2.699867e-02):1.660990e-03):9.095825e-04):2.607264e-03,(72:1.717638e-02,(11:2.720817e-02,101:7.733184e-03):1.241689e-02):2.102797e-03):3.813538e-03,57:3.277309e-02):6.827644e-03,(2:1.683826e-02,(59:2.151586e-02,61:1.756142e-03):2.021226e-02):1.043713e-02):2.536483e-03,(83:3.207173e-02,32:3.214847e-02):1.415093e-02):3.373797e-03,(13:2.597459e-02,60:1.856272e-02):9.916192e-03,1:1.985370e-02);
   tree run1.620000 = [&U] ((((72:1.998133e-02,(11:3.544890e-02,101:1.376941e-02):7.371404e-03):9.512220e-04,(((((52:2.086579e-02,(79:1.925246e-02,((71:4.685729e-02,((58:1.973653e-02,((74:2.394261e-03,33:6.709026e-05):7.699997e-03,84:1.238411e-02):6.376933e-03):1.604730e-02,(31:3.745519e-02,35:2.767005e-02):9.222260e-04):3.244461e-03):1.085451e-03,65:1.296847e-02):8.568435e-04):4.149882e-03):5.843909e-03,(81:1.842796e-02,66:1.330379e-02):2.853437e-02):2.221156e-03,10:2.575324e-02):4.794561e-04,(38:1.412327e-02,(((73:2.607232e-02,((12:1.919410e-02,(((5:7.414232e-03,(30:1.691607e-02,29:1.090065e-02):1.041889e-03):5.256754e-03,4:2.447344e-02):1.763213e-02,18:1.326597e-02):3.140081e-03):1.316027e-03,(36:6.994084e-04,6:4.580077e-03):2.282261e-02):3.565286e-03):4.466936e-03,(((((((8:1.689056e-02,((42:9.199847e-03,(50:1.855854e-03,51:1.585400e-03):1.097076e-02):4.546350e-03,(22:6.967328e-03,(19:6.350072e-04,(21:5.114290e-04,20:1.128697e-03):3.648246e-03):1.170970e-02):1.711253e-02):3.958659e-03):1.419203e-03,(47:8.547704e-03,41:3.510763e-02):7.086777e-03):8.217614e-04,(7:2.072678e-03,(48:2.680514e-03,49:1.871585e-03):4.882780e-03):9.460177e-03):1.202263e-02,(64:1.515232e-02,3:1.442524e-02):1.198524e-02):9.193818e-03,(100:2.979880e-02,(34:1.765287e-02,(9:7.027454e-03,56:9.508651e-02):8.759023e-04):2.210015e-03):9.291410e-04):1.137178e-03,(28:4.386055e-02,((55:6.950732e-02,(43:1.084800e-01,(((97:1.902781e-02,((94:2.929958e-03,93:5.518735e-03):2.094872e-03,98:9.360412e-03):3.892164e-03):9.408081e-04,(91:6.299277e-03,96:8.399515e-03):1.026217e-02):1.248945e-02,((95:2.338980e-02,(92:2.845425e-03,90:6.814822e-04):7.648573e-03):3.006799e-03,99:1.049403e-02):8.615050e-03):8.014831e-02):1.098470e-02):3.151936e-03,((67:3.001308e-03,82:6.209678e-03):3.176254e-02,(((16:1.942465e-02,((78:6.520303e-03,(((17:3.103502e-02,15:1.154642e-02):1.817171e-02,76:4.944772e-03):6.851588e-04,75:1.452877e-02):3.019871e-03):1.019765e-03,77:5.376919e-03):3.237671e-03):1.608619e-02,(80:1.031122e-02,(87:1.366339e-04,(89:2.062440e-02,88:1.973730e-03):1.762049e-03):4.357727e-03):7.197359e-03):2.041340e-03,((62:6.515697e-03,23:1.366925e-02):6.925503e-03,63:4.628831e-02):7.242630e-03):6.881006e-03):1.920538e-02):3.218816e-03):3.858454e-03):4.229770e-02,((40:2.590595e-02,(54:3.327948e-03,53:1.069478e-02):3.675780e-02):3.352128e-02,((46:1.915946e-03,14:6.142607e-02):2.341797e-03,(44:1.165200e-04,45:7.990414e-03):6.997447e-03):5.905832e-02):5.103387e-03):4.234170e-02):3.449485e-03,((85:4.361469e-02,((69:3.667699e-03,68:6.427077e-03):3.192016e-03,70:7.142199e-03):2.300822e-02):1.934780e-02,39:5.663842e-02):5.644985e-03):6.668275e-04):2.902425e-03):1.322241e-04,(86:1.324142e-02,(24:2.270282e-02,(((27:1.050327e-02,26:7.046573e-03):9.642867e-03,25:9.044638e-03):6.166656e-03,37:5.464003e-02):1.342777e-03):3.872090e-03):2.755072e-03):3.354603e-03):4.715925e-03,57:3.036565e-02):4.591219e-03,(((83:3.143858e-02,32:3.740695e-02):1.365579e-02,(13:2.455876e-02,60:2.810692e-02):1.298833e-02):4.501594e-03,(2:1.638668e-02,(59:1.835380e-02,61:1.945286e-03):2.382984e-02):5.634071e-03):1.987298e-03,1:2.802543e-02);
   tree run1.625000 = [&U] ((((72:1.520669e-02,(11:3.409750e-02,101:1.469283e-02):4.935411e-03):6.883465e-04,(((86:1.379655e-02,(37:4.837751e-02,(((27:7.979036e-03,26:1.403131e-02):5.888285e-03,25:8.531292e-03):2.330682e-03,24:1.952016e-02):1.481920e-03):6.866855e-03):8.133769e-04,(38:1.250454e-02,(((85:3.430154e-02,((69:4.310108e-03,68:5.307735e-03):2.816613e-03,70:1.042531e-02):1.691538e-02):1.713027e-02,39:4.653148e-02):8.386327e-03,((73:1.802982e-02,((12:1.699419e-02,(((5:6.812246e-03,(30:4.162025e-03,29:4.162676e-03):8.036172e-03):9.114955e-03,4:2.166844e-02):1.597231e-02,18:1.174550e-02):3.291745e-03):3.759403e-03,(36:8.550764e-04,6:2.923067e-03):1.606795e-02):1.068480e-03):5.280544e-03,(((28:4.118949e-02,((43:9.604662e-02,((((94:1.036276e-02,93:8.039680e-04):3.410283e-03,(98:4.162585e-03,97:2.010347e-02):3.937660e-04):7.965610e-04,(91:7.768520e-03,96:6.701305e-03):4.990555e-03):2.031545e-02,(99:6.138774e-03,(95:2.044827e-02,(92:4.020624e-03,90:5.540442e-04):1.205344e-02):6.650742e-03):7.000917e-03):6.295375e-02):9.725699e-03,(55:6.170276e-02,((67:1.691516e-03,82:7.813759e-03):3.477918e-02,(((87:1.588774e-03,((89:2.013359e-02,88:1.214717e-03):6.365616e-03,80:9.515328e-03):9.050066e-04):1.160223e-02,((17:2.507374e-02,15:1.315567e-02):9.814147e-03,(((76:6.826071e-03,75:1.640031e-02):6.175684e-03,(78:7.627228e-03,77:6.556292e-03):8.351974e-04):2.718308e-03,16:1.250002e-02):1.881661e-03):1.424249e-02):1.494739e-03,((62:7.218850e-03,23:1.412274e-02):8.260772e-03,63:4.098301e-02):7.063770e-03):3.910823e-03):1.747116e-02):1.778997e-03):2.560077e-03):4.556523e-03,(100:2.439528e-02,(((((47:1.367321e-02,41:4.457760e-02):1.445670e-03,(8:1.136093e-02,((42:8.065873e-03,(50:1.935800e-03,51:4.636431e-04):1.119133e-02):4.762331e-03,(22:5.779404e-03,(19:8.640298e-04,(21:1.735967e-03,20:7.713071e-04):3.108197e-03):9.390720e-03):2.296067e-02):2.996208e-03):2.154521e-03):2.916385e-04,(7:1.769253e-03,(48:6.219631e-04,49:1.446032e-04):7.620608e-03):1.225994e-02):1.151678e-02,(64:1.341565e-02,3:9.315455e-03):1.084729e-02):6.450660e-03,(34:1.562960e-02,(56:8.677346e-02,9:4.177389e-03):1.275587e-03):9.426927e-04):2.891675e-03):9.631673e-04):3.744978e-02,((40:2.353381e-02,(54:8.086800e-03,53:9.469004e-03):2.837784e-02):2.651081e-02,(14:5.946016e-02,((44:4.641516e-03,45:1.678222e-03):9.612697e-03,46:2.582886e-03):1.229658e-04):5.663501e-02):3.533744e-03):3.895871e-02):2.041419e-03):1.296816e-03):3.288956e-03):1.052883e-03,(((81:2.497625e-02,66:6.963035e-03):3.008338e-02,(79:2.174465e-02,(52:1.341858e-02,((65:1.516063e-02,71:5.179225e-02):1.538305e-03,(31:3.344636e-02,((58:2.535041e-02,((74:6.950316e-03,33:7.021925e-05):1.665953e-02,84:1.205600e-02):4.370248e-03):6.753790e-03,35:2.449867e-02):2.340029e-03):2.500356e-03):5.089800e-03):3.376465e-03):2.501825e-03):1.059923e-03,10:1.987363e-02):3.559514e-03):4.191210e-03):3.798708e-03,57:2.688531e-02):5.910822e-03,(((2:1.408981e-02,(59:1.631257e-02,61:7.600293e-04):1.097031e-02):4.988327e-03,(83:2.786904e-02,32:3.311958e-02):9.305344e-03):2.121070e-03,(13:2.810186e-02,60:3.376793e-02):8.976960e-03):2.745920e-03,1:1.991446e-02);
   tree run1.630000 = [&U] ((((2:1.509814e-02,(59:1.348807e-02,61:7.625612e-03):1.414770e-02):5.262613e-03,(83:3.981328e-02,32:3.484065e-02):1.126030e-02):3.773018e-04,(13:2.081568e-02,60:3.160691e-02):2.043812e-02):2.089228e-03,((72:1.599691e-02,((11:5.750944e-02,101:1.359555e-02):5.686474e-03,((((81:3.200267e-02,66:5.926698e-03):3.646188e-02,(((65:1.678426e-02,((58:2.619761e-02,((74:3.753048e-03,33:1.422229e-04):1.580197e-02,84:9.589982e-03):2.555676e-03):5.968942e-03,((35:2.086990e-02,79:1.346870e-02):5.071670e-03,31:3.518440e-02):1.295453e-03):1.471191e-03):2.666911e-03,(71:5.273509e-02,52:1.530061e-02):1.870996e-03):7.622718e-03,10:4.148508e-02):2.665037e-04):2.377437e-03,(86:1.616843e-02,(37:5.356974e-02,((27:6.201331e-03,26:1.476045e-02):6.616293e-03,(24:1.671017e-02,25:7.516852e-03):1.904284e-03):5.761310e-03):3.859805e-03):1.817007e-03):5.294050e-04,((((12:1.659596e-02,((4:2.279445e-02,(30:4.558047e-03,(5:7.251583e-03,29:1.383947e-02):4.798618e-03):5.811353e-03):1.913256e-02,18:1.765301e-02):2.300624e-03):5.805380e-03,((36:1.021870e-03,6:5.995074e-03):1.823820e-02,73:1.896675e-02):2.869960e-04):8.668158e-03,(((40:2.475675e-02,(54:1.176152e-02,53:5.136453e-03):2.219411e-02):2.185540e-02,(((44:4.685948e-03,45:1.054131e-03):4.197793e-03,46:5.636354e-03):1.057098e-03,14:6.462442e-02):6.256708e-02):8.543717e-03,(100:2.263230e-02,((((((7:8.111370e-04,(48:9.406760e-04,49:1.498217e-04):1.479221e-02):2.925986e-03,(47:1.625875e-02,(8:1.452286e-02,((42:3.205640e-03,(50:1.426580e-05,51:8.435087e-04):1.250207e-02):6.268677e-03,(22:6.664878e-03,(19:4.414103e-03,(21:7.536526e-04,20:4.675031e-03):4.495889e-03):8.262822e-03):2.472710e-02):1.059998e-03):3.005646e-04):3.340035e-04):3.412034e-03,41:4.689408e-02):1.232506e-02,(64:5.592407e-03,3:1.087071e-02):8.713265e-03):4.057557e-03,(28:4.332992e-02,(((((67:6.386115e-03,82:1.294821e-02):3.543844e-02,((17:1.122940e-02,15:2.621423e-02):1.668568e-02,((77:1.244025e-02,((76:6.893653e-03,75:1.522892e-02):6.688476e-03,78:7.088970e-03):2.036803e-03):1.424387e-03,16:1.314959e-02):4.281938e-03):1.258580e-02):2.118569e-03,((62:4.059325e-03,23:9.133157e-03):1.279740e-02,63:4.311270e-02):9.768799e-03):1.671862e-03,(80:1.094448e-02,((88:1.179358e-03,89:1.930107e-02):1.435172e-03,87:9.169540e-03):1.392828e-02):5.264419e-04):1.895379e-02,(43:1.029751e-01,((((97:1.022323e-02,(98:8.104623e-03,(94:4.215170e-03,93:2.346298e-03):6.228546e-03):9.004492e-04):5.579971e-03,(91:2.290085e-03,96:3.243722e-03):5.623468e-03):1.749253e-02,((95:2.171782e-02,(92:1.569287e-03,90:3.022552e-03):7.765565e-03):4.972016e-03,99:2.549473e-02):1.363935e-02):8.392513e-02,55:5.828101e-02):4.555724e-03):3.193762e-03):4.012923e-03):3.365867e-03):5.343100e-04,((56:9.211823e-02,9:4.487822e-03):1.658834e-03,34:2.034426e-02):4.715062e-04):6.041949e-04):2.460455e-02):3.977517e-02):1.273116e-03,((85:2.977252e-02,((69:5.280922e-03,68:4.164335e-03):4.252682e-03,70:1.732613e-02):1.979942e-02):1.802045e-02,(38:4.836797e-04,39:3.164903e-02):2.162348e-02):1.678133e-03):6.083070e-03):3.446389e-03):2.681570e-03):4.420538e-03,57:4.629515e-02):6.144570e-03,1:1.626346e-02);
[truncated: 5,828,074 more chars]
