# Supplementary material for: Eocene Loranthaceae pollen pushes back divergence ages for major splits in the family
Source: PeerJ. 2017 Jun 7;5:e3373. doi: 10.7717/peerj.3373 (PMC5466002; doi:10.7717/peerj.3373)
Supplement: Supplemental Information 8 — This archive includes all data and analysis files referred to in the main text and supplementary files that are needed to reproduce the shown results. See GuideToFiles.txt for naming schemes and contents of each subfolder included in this archive, and File S1 for analysis set-ups and further background information. [file peerj-05-3373-s008.zip › Step3_speciestrees/BI/00b_cp.all.c.m1.simple.nex.run2.p]

[ID: 2843141425]
Gen	LnL	LnPr	TL{all}	r(A<->C){1}	r(A<->G){1}	r(A<->T){1}	r(C<->G){1}	r(C<->T){1}	r(G<->T){1}	r(A<->C){2}	r(A<->G){2}	r(A<->T){2}	r(C<->G){2}	r(C<->T){2}	r(G<->T){2}	r(A<->C){3}	r(A<->G){3}	r(A<->T){3}	r(C<->G){3}	r(C<->T){3}	r(G<->T){3}	r(A<->C){4}	r(A<->G){4}	r(A<->T){4}	r(C<->G){4}	r(C<->T){4}	r(G<->T){4}	r(A<->C){5}	r(A<->G){5}	r(A<->T){5}	r(C<->G){5}	r(C<->T){5}	r(G<->T){5}	pi(A){1}	pi(C){1}	pi(G){1}	pi(T){1}	pi(A){2}	pi(C){2}	pi(G){2}	pi(T){2}	pi(A){3}	pi(C){3}	pi(G){3}	pi(T){3}	pi(A){4}	pi(C){4}	pi(G){4}	pi(T){4}
0	-3.712256e+04	1.749222e+02	3.980000e+00	1.666667e-01	1.666667e-01	1.666667e-01	1.666667e-01	1.666667e-01	1.666667e-01	1.666667e-01	1.666667e-01	1.666667e-01	1.666667e-01	1.666667e-01	1.666667e-01	1.666667e-01	1.666667e-01	1.666667e-01	1.666667e-01	1.666667e-01	1.666667e-01	1.666667e-01	1.666667e-01	1.666667e-01	1.666667e-01	1.666667e-01	1.666667e-01	1.666667e-01	1.666667e-01	1.666667e-01	1.666667e-01	1.666667e-01	1.666667e-01	2.500000e-01	2.500000e-01	2.500000e-01	2.500000e-01	2.500000e-01	2.500000e-01	2.500000e-01	2.500000e-01	2.500000e-01	2.500000e-01	2.500000e-01	2.500000e-01	2.500000e-01	2.500000e-01	2.500000e-01	2.500000e-01
5000	-2.355082e+04	2.204166e+02	3.183893e+00	1.677678e-01	2.106286e-01	5.448916e-02	7.621967e-02	2.758279e-01	2.150668e-01	1.374779e-01	2.243896e-01	4.349256e-02	1.394367e-01	3.178853e-01	1.373178e-01	8.828189e-02	2.390272e-01	1.925921e-01	1.949536e-01	1.665776e-01	1.185677e-01	2.083112e-01	1.693133e-01	9.687186e-02	6.726541e-02	2.711980e-01	1.870403e-01	1.218857e-01	1.710014e-01	2.791973e-01	1.243181e-01	2.019431e-01	1.016545e-01	3.318539e-01	1.537563e-01	1.613606e-01	3.530293e-01	3.761914e-01	1.486169e-01	1.641017e-01	3.110901e-01	3.069578e-01	2.056981e-01	9.946965e-02	3.878745e-01	3.536150e-01	1.261799e-01	1.019525e-01	4.182526e-01
10000	-2.188435e+04	2.257121e+02	3.103492e+00	2.148784e-01	2.842843e-01	3.224198e-02	5.912550e-02	2.357818e-01	1.736881e-01	9.511584e-02	2.049606e-01	4.290010e-02	8.532751e-02	3.015496e-01	2.701463e-01	7.542128e-02	6.709983e-02	4.558350e-01	3.967578e-02	2.170834e-01	1.448848e-01	1.673310e-01	2.202367e-01	8.099222e-02	8.073207e-02	1.983658e-01	2.523423e-01	3.446146e-01	2.257194e-01	2.374506e-03	4.830113e-02	3.406450e-01	3.834549e-02	3.236899e-01	1.417499e-01	1.426122e-01	3.919479e-01	4.320011e-01	1.687003e-01	1.572858e-01	2.420129e-01	2.598212e-01	2.403428e-01	7.461346e-02	4.252225e-01	3.513103e-01	1.322329e-01	7.316589e-02	4.432908e-01
15000	-2.145903e+04	2.422260e+02	2.861171e+00	2.311117e-01	2.894044e-01	2.516661e-02	6.708503e-02	2.222137e-01	1.650185e-01	1.066530e-01	2.840357e-01	6.064228e-02	3.644047e-02	3.110664e-01	2.011622e-01	8.679793e-02	1.135549e-02	5.566315e-01	1.404234e-02	9.702819e-02	2.341445e-01	2.042050e-01	2.255208e-01	8.586431e-02	9.654942e-02	1.861771e-01	2.016833e-01	3.334114e-01	2.473660e-01	4.386731e-03	3.574680e-04	3.884975e-01	2.598098e-02	3.141894e-01	1.411496e-01	1.354257e-01	4.092353e-01	4.046145e-01	1.697180e-01	1.383807e-01	2.872868e-01	2.364813e-01	2.492990e-01	1.719729e-01	3.422468e-01	3.393001e-01	1.295198e-01	8.271917e-02	4.484609e-01
20000	-2.135578e+04	2.363311e+02	2.934307e+00	2.327739e-01	2.889696e-01	3.476449e-02	5.907715e-02	2.242952e-01	1.601197e-01	1.203062e-01	2.428696e-01	4.784525e-02	6.598276e-02	3.196069e-01	2.033893e-01	1.338867e-01	1.032832e-02	5.195172e-01	2.685216e-02	1.477831e-01	1.616325e-01	1.703452e-01	2.114514e-01	8.493985e-02	6.783985e-02	2.127600e-01	2.526637e-01	2.550493e-01	3.007142e-01	4.972448e-03	1.023743e-01	2.864657e-01	5.042410e-02	3.207715e-01	1.443023e-01	1.324182e-01	4.025080e-01	4.204147e-01	1.669912e-01	1.376787e-01	2.749153e-01	2.806397e-01	1.782301e-01	2.255627e-01	3.155675e-01	3.774892e-01	1.266749e-01	8.090765e-02	4.149283e-01
25000	-2.127002e+04	2.498005e+02	2.749960e+00	2.375693e-01	2.653454e-01	3.273137e-02	5.368795e-02	2.398976e-01	1.707683e-01	1.304238e-01	2.371184e-01	4.159199e-02	6.899660e-02	3.286277e-01	1.932416e-01	1.836001e-01	1.080419e-01	1.507658e-01	3.494033e-01	8.328626e-02	1.249026e-01	1.540041e-01	1.724638e-01	1.060518e-01	7.564819e-02	1.979096e-01	2.939226e-01	2.341376e-01	2.431204e-01	6.844380e-02	1.283048e-01	2.527159e-01	7.327752e-02	3.278973e-01	1.370213e-01	1.355059e-01	3.995754e-01	4.283707e-01	1.415862e-01	1.639867e-01	2.660563e-01	2.897500e-01	1.998817e-01	1.204583e-01	3.899100e-01	3.412826e-01	1.602547e-01	8.976649e-02	4.086962e-01
30000	-2.126716e+04	2.488261e+02	2.764887e+00	2.067402e-01	2.843613e-01	3.538714e-02	6.161238e-02	2.338184e-01	1.780806e-01	1.145548e-01	1.728969e-01	3.319092e-02	6.447179e-02	4.470953e-01	1.677904e-01	7.485034e-02	2.442121e-01	3.367452e-01	9.949820e-02	1.153316e-01	1.293626e-01	1.989794e-01	1.818563e-01	1.035353e-01	5.787885e-02	2.279705e-01	2.297797e-01	2.588678e-01	3.007137e-01	7.686775e-02	7.747222e-02	2.635666e-01	2.251198e-02	3.317346e-01	1.428169e-01	1.399124e-01	3.855360e-01	4.113822e-01	1.300362e-01	1.635142e-01	2.950674e-01	2.670383e-01	2.568162e-01	9.544475e-02	3.807007e-01	3.656413e-01	1.331179e-01	1.052421e-01	3.959987e-01
35000	-2.122960e+04	2.273726e+02	3.077253e+00	2.337174e-01	2.428544e-01	2.562000e-02	5.718214e-02	2.665621e-01	1.740640e-01	1.278358e-01	2.186977e-01	6.076222e-02	5.086310e-02	3.214087e-01	2.204325e-01	4.247172e-02	3.227916e-01	3.529140e-01	1.611023e-02	2.052832e-01	6.042925e-02	1.482675e-01	2.286327e-01	8.234459e-02	7.431275e-02	1.744091e-01	2.920333e-01	3.595650e-01	1.136189e-01	7.142550e-02	6.467781e-02	2.683931e-01	1.223196e-01	3.553343e-01	1.280633e-01	1.398539e-01	3.767485e-01	4.217378e-01	1.404648e-01	1.783726e-01	2.594248e-01	3.737824e-01	1.360569e-01	1.613402e-01	3.288205e-01	3.438119e-01	1.383794e-01	7.219196e-02	4.456167e-01
40000	-2.114676e+04	2.482795e+02	2.762860e+00	2.279245e-01	2.540989e-01	2.466486e-02	7.751525e-02	2.484949e-01	1.673016e-01	1.327694e-01	2.256401e-01	5.438943e-02	9.160599e-02	2.847739e-01	2.108212e-01	3.073593e-02	2.682233e-01	3.873871e-01	1.215917e-02	1.484731e-01	1.530214e-01	1.833393e-01	1.925390e-01	9.423898e-02	6.102594e-02	1.790284e-01	2.898284e-01	2.336326e-01	1.941961e-01	1.806032e-02	2.749737e-02	5.084456e-01	1.816800e-02	3.507721e-01	1.273667e-01	1.299696e-01	3.918916e-01	4.164110e-01	1.519371e-01	1.604364e-01	2.712155e-01	3.554058e-01	1.831683e-01	1.335160e-01	3.279099e-01	3.436084e-01	1.580615e-01	8.524143e-02	4.130886e-01
45000	-2.114135e+04	2.381503e+02	2.894652e+00	2.258361e-01	2.651045e-01	2.816205e-02	6.732135e-02	2.394088e-01	1.741672e-01	1.242720e-01	2.256376e-01	5.007514e-02	7.885117e-02	3.495650e-01	1.715991e-01	7.313869e-02	5.036213e-01	2.441987e-01	2.043640e-02	5.090716e-02	1.076977e-01	1.530670e-01	2.007890e-01	9.720957e-02	8.517663e-02	1.790027e-01	2.847551e-01	2.309147e-01	1.166095e-01	4.870992e-02	2.519005e-02	5.567930e-01	2.178282e-02	3.383230e-01	1.368039e-01	1.286059e-01	3.962672e-01	3.703326e-01	1.529759e-01	1.664162e-01	3.102752e-01	3.447031e-01	1.996582e-01	1.199060e-01	3.357327e-01	3.397804e-01	1.546442e-01	7.041398e-02	4.351615e-01
50000	-2.114061e+04	2.605155e+02	2.585977e+00	2.231508e-01	2.542962e-01	2.903830e-02	7.020117e-02	2.473463e-01	1.759673e-01	1.499672e-01	1.854328e-01	4.327302e-02	1.182597e-01	2.999042e-01	2.031631e-01	5.045856e-02	5.507807e-01	1.787259e-01	7.773242e-02	8.385972e-02	5.844275e-02	1.807168e-01	1.471087e-01	8.404539e-02	1.232682e-01	2.143692e-01	2.504917e-01	2.910500e-01	1.352329e-01	1.101454e-01	1.417741e-02	4.021072e-01	4.728713e-02	3.496747e-01	1.288014e-01	1.296191e-01	3.919048e-01	4.321537e-01	1.452951e-01	1.455586e-01	2.769925e-01	3.176012e-01	1.912391e-01	1.132374e-01	3.779223e-01	3.841984e-01	1.181013e-01	8.151879e-02	4.161814e-01
55000	-2.114065e+04	2.607310e+02	2.576439e+00	2.365376e-01	2.543164e-01	2.996587e-02	7.025552e-02	2.542398e-01	1.546848e-01	1.278006e-01	2.101575e-01	5.852719e-02	4.014427e-02	3.379110e-01	2.254594e-01	4.394826e-02	4.330599e-01	2.212038e-01	4.055469e-02	9.388736e-02	1.673460e-01	1.882782e-01	2.241866e-01	1.117450e-01	5.629143e-02	1.889133e-01	2.305854e-01	3.947204e-01	1.499263e-01	2.082362e-01	2.396171e-02	1.806892e-01	4.246612e-02	3.397761e-01	1.327252e-01	1.403544e-01	3.871443e-01	4.189825e-01	1.594500e-01	1.573354e-01	2.642321e-01	2.768866e-01	1.621856e-01	1.445853e-01	4.163425e-01	3.470097e-01	1.419058e-01	8.926978e-02	4.218148e-01
60000	-2.111980e+04	2.502481e+02	2.737832e+00	2.055677e-01	2.616426e-01	3.215680e-02	8.185967e-02	2.402602e-01	1.785130e-01	1.227443e-01	2.266423e-01	6.271387e-02	5.243749e-02	3.577267e-01	1.777353e-01	3.254981e-02	4.948611e-01	2.907921e-01	1.694002e-03	7.276129e-02	1.073417e-01	1.794921e-01	1.677631e-01	1.007193e-01	7.971732e-02	2.316368e-01	2.406713e-01	2.391606e-01	1.952336e-01	2.695837e-01	1.365134e-02	1.677168e-01	1.146539e-01	3.407890e-01	1.406562e-01	1.331211e-01	3.854337e-01	4.265730e-01	1.503129e-01	1.571384e-01	2.659757e-01	3.642335e-01	2.260913e-01	6.175523e-02	3.479200e-01	3.537768e-01	1.393513e-01	8.857109e-02	4.183009e-01
65000	-2.117556e+04	2.491981e+02	2.757168e+00	2.361103e-01	2.657429e-01	3.038886e-02	7.595730e-02	2.284080e-01	1.633927e-01	1.499330e-01	2.003349e-01	6.082408e-02	7.424136e-02	3.335899e-01	1.810768e-01	2.361035e-02	5.424777e-01	1.621607e-01	3.635405e-03	1.109656e-01	1.571502e-01	1.810744e-01	1.830397e-01	1.066940e-01	8.279167e-02	2.032605e-01	2.431398e-01	1.669598e-01	3.003147e-01	2.408084e-01	4.901379e-02	1.995593e-01	4.334410e-02	3.282096e-01	1.433373e-01	1.305221e-01	3.979310e-01	4.167990e-01	1.483089e-01	1.688386e-01	2.660535e-01	3.815172e-01	1.524076e-01	1.394541e-01	3.266211e-01	3.438628e-01	1.559458e-01	9.278985e-02	4.074016e-01
70000	-2.115622e+04	2.457496e+02	2.801933e+00	2.177932e-01	2.591055e-01	2.703582e-02	8.815635e-02	2.378508e-01	1.700583e-01	9.377465e-02	2.523741e-01	6.243934e-02	2.628266e-02	3.340642e-01	2.310651e-01	3.622311e-02	4.764707e-01	2.703809e-01	2.320563e-02	3.493947e-02	1.587802e-01	1.943169e-01	1.627571e-01	9.622167e-02	8.842659e-02	1.851145e-01	2.731633e-01	2.288151e-01	1.721955e-01	2.060016e-01	1.379024e-01	1.918990e-01	6.318637e-02	3.372753e-01	1.434313e-01	1.246733e-01	3.946202e-01	4.022221e-01	1.601337e-01	1.501086e-01	2.875357e-01	2.906923e-01	2.688623e-01	1.492307e-01	2.912147e-01	3.411247e-01	1.461423e-01	9.436567e-02	4.183673e-01
75000	-2.112309e+04	2.519052e+02	2.719273e+00	2.277509e-01	2.667151e-01	3.518259e-02	6.941891e-02	2.386301e-01	1.623024e-01	1.461958e-01	2.373101e-01	6.733203e-02	6.853361e-02	3.349850e-01	1.456434e-01	1.689315e-02	5.070409e-01	3.320657e-01	5.046445e-02	3.348878e-02	6.004708e-02	1.553295e-01	2.026969e-01	7.906696e-02	9.756054e-02	1.845566e-01	2.807895e-01	1.964765e-01	2.498905e-01	2.591090e-01	1.793384e-02	2.564119e-01	2.017823e-02	3.309537e-01	1.367010e-01	1.398617e-01	3.924835e-01	4.283535e-01	1.452626e-01	1.495700e-01	2.768138e-01	3.160105e-01	1.441745e-01	1.338851e-01	4.059299e-01	3.627162e-01	1.288883e-01	7.218771e-02	4.362078e-01
80000	-2.111071e+04	2.466375e+02	2.776953e+00	2.148003e-01	2.607647e-01	3.482140e-02	7.032822e-02	2.440106e-01	1.752748e-01	1.518932e-01	2.305385e-01	5.616727e-02	7.149765e-02	3.217330e-01	1.681704e-01	8.234472e-02	3.692253e-01	2.774260e-01	5.077098e-03	1.679283e-01	9.799864e-02	1.625437e-01	2.038804e-01	9.421566e-02	9.473952e-02	1.970835e-01	2.475372e-01	1.699148e-01	3.558032e-01	9.506863e-02	9.585379e-03	3.310499e-01	3.857809e-02	3.358096e-01	1.323515e-01	1.276913e-01	4.041477e-01	3.778038e-01	1.700885e-01	1.587964e-01	2.933113e-01	3.255658e-01	2.872217e-01	1.149734e-01	2.722392e-01	3.703072e-01	1.199586e-01	7.831021e-02	4.314240e-01
85000	-2.111508e+04	2.574365e+02	2.618429e+00	2.127434e-01	2.498028e-01	3.069495e-02	7.669266e-02	2.476775e-01	1.823887e-01	8.497999e-02	2.813786e-01	8.724610e-02	5.202794e-02	3.020283e-01	1.923390e-01	8.630327e-03	3.593439e-01	3.987203e-01	8.802421e-02	1.292926e-01	1.598861e-02	1.775122e-01	2.013549e-01	1.124383e-01	5.476410e-02	2.417559e-01	2.121745e-01	1.644811e-01	3.388569e-01	1.609704e-01	1.522315e-02	1.916921e-01	1.287764e-01	3.387727e-01	1.380608e-01	1.355502e-01	3.876163e-01	3.772961e-01	2.024540e-01	1.455743e-01	2.746756e-01	3.290124e-01	2.667396e-01	1.419263e-01	2.623217e-01	3.524032e-01	1.410158e-01	9.046706e-02	4.161139e-01
90000	-2.114926e+04	2.393796e+02	2.892984e+00	2.161787e-01	2.785009e-01	3.159199e-02	8.040994e-02	2.238966e-01	1.694219e-01	1.661801e-01	2.426013e-01	6.816356e-02	8.722826e-02	3.185657e-01	1.172610e-01	6.268878e-02	1.066653e-01	5.675786e-01	3.692195e-02	7.069827e-02	1.554470e-01	1.743328e-01	1.895182e-01	9.919685e-02	6.128241e-02	2.289695e-01	2.467003e-01	4.816617e-01	1.290268e-01	2.848630e-02	1.466427e-01	1.759546e-01	3.822797e-02	3.462379e-01	1.404142e-01	1.328002e-01	3.805477e-01	3.906328e-01	1.492450e-01	1.620184e-01	2.981038e-01	2.996792e-01	2.528085e-01	1.191766e-01	3.283357e-01	3.510896e-01	1.617225e-01	8.947774e-02	3.977102e-01
95000	-2.113984e+04	2.536010e+02	2.675091e+00	2.185613e-01	2.557328e-01	2.793971e-02	7.775980e-02	2.582924e-01	1.617140e-01	1.002095e-01	2.378941e-01	7.827960e-02	5.528220e-02	3.232760e-01	2.050586e-01	2.978477e-02	2.234527e-01	4.636497e-01	7.594910e-02	1.042305e-01	1.029333e-01	1.441401e-01	2.236474e-01	8.782561e-02	8.251122e-02	1.967187e-01	2.651570e-01	4.148277e-01	2.284391e-01	5.880688e-02	1.092237e-01	1.329767e-01	5.572580e-02	3.481188e-01	1.312865e-01	1.277013e-01	3.928934e-01	4.147954e-01	1.708930e-01	1.414586e-01	2.728529e-01	2.251842e-01	3.168102e-01	1.664326e-01	2.915730e-01	3.531127e-01	1.480194e-01	7.054269e-02	4.283252e-01
100000	-2.111979e+04	2.655468e+02	2.528148e+00	2.280836e-01	2.548063e-01	2.941194e-02	6.944041e-02	2.568949e-01	1.613628e-01	1.536843e-01	2.271167e-01	5.143706e-02	7.716947e-02	3.480667e-01	1.425258e-01	2.732422e-02	2.783661e-01	3.870186e-01	6.121481e-03	4.055929e-02	2.606103e-01	1.792450e-01	1.731957e-01	1.025633e-01	9.625319e-02	1.764904e-01	2.722523e-01	3.695857e-01	2.327946e-01	7.394167e-02	1.921706e-01	8.889820e-02	4.260923e-02	3.574873e-01	1.285597e-01	1.277011e-01	3.862519e-01	3.983053e-01	1.590729e-01	1.672123e-01	2.754096e-01	2.662016e-01	2.875205e-01	1.654093e-01	2.808686e-01	3.272433e-01	1.539126e-01	8.400362e-02	4.348404e-01
105000	-2.112047e+04	2.405226e+02	2.868008e+00	2.455934e-01	2.490356e-01	2.976933e-02	6.176821e-02	2.541110e-01	1.597224e-01	1.300689e-01	2.403225e-01	7.445641e-02	8.190760e-02	3.030925e-01	1.701521e-01	3.361217e-02	4.065155e-01	3.636407e-01	9.815816e-03	3.926320e-02	1.471526e-01	1.797560e-01	2.291339e-01	9.908669e-02	7.363629e-02	1.906474e-01	2.277398e-01	5.900611e-01	2.292223e-01	8.607621e-02	3.578495e-02	3.100082e-02	2.785458e-02	3.379225e-01	1.270669e-01	1.389811e-01	3.960295e-01	4.212780e-01	1.374634e-01	1.694023e-01	2.718564e-01	2.811269e-01	2.452847e-01	1.508198e-01	3.227686e-01	3.641478e-01	1.446969e-01	7.695258e-02	4.142028e-01
110000	-2.112933e+04	2.592528e+02	2.611069e+00	2.376332e-01	2.675978e-01	2.956663e-02	5.451851e-02	2.387817e-01	1.719022e-01	1.567432e-01	2.244138e-01	8.891711e-02	7.633624e-02	3.149361e-01	1.386536e-01	8.535744e-03	3.455552e-01	4.751811e-01	3.517835e-02	3.150834e-02	1.040413e-01	1.893199e-01	1.546645e-01	9.295101e-02	7.652605e-02	2.445912e-01	2.419474e-01	5.905580e-01	1.215711e-01	1.506186e-01	8.321666e-02	3.163732e-02	2.239833e-02	3.361548e-01	1.422640e-01	1.358581e-01	3.857231e-01	3.659103e-01	1.521858e-01	1.844215e-01	2.974823e-01	1.811170e-01	2.244650e-01	1.513930e-01	4.430249e-01	3.687838e-01	1.232822e-01	9.452617e-02	4.134078e-01
115000	-2.112260e+04	2.538480e+02	2.692258e+00	2.301715e-01	2.665513e-01	3.573470e-02	6.493379e-02	2.449802e-01	1.576285e-01	1.103908e-01	2.446033e-01	5.650415e-02	7.708913e-02	3.088845e-01	2.025281e-01	8.661719e-02	3.234778e-01	4.298314e-01	3.053642e-02	8.998521e-02	3.955201e-02	2.047003e-01	1.909648e-01	8.667423e-02	8.475029e-02	2.084799e-01	2.244305e-01	3.396937e-01	3.009808e-01	1.194928e-01	1.174303e-01	1.018159e-01	2.058655e-02	3.226455e-01	1.430641e-01	1.375115e-01	3.967790e-01	4.016521e-01	1.620031e-01	1.614282e-01	2.749166e-01	3.324923e-01	2.035911e-01	1.195382e-01	3.443784e-01	3.499505e-01	1.315882e-01	7.765105e-02	4.408102e-01
120000	-2.111175e+04	2.592428e+02	2.615060e+00	2.569010e-01	2.413013e-01	3.127593e-02	7.131954e-02	2.452747e-01	1.539275e-01	1.281565e-01	2.631338e-01	6.597893e-02	4.761811e-02	3.382851e-01	1.568276e-01	7.699718e-02	2.921065e-01	3.673277e-01	1.520455e-02	7.924871e-02	1.691154e-01	1.817518e-01	1.780169e-01	9.600634e-02	9.323617e-02	1.896465e-01	2.613422e-01	3.669127e-01	2.033345e-01	2.092156e-01	1.053491e-01	6.050599e-02	5.468205e-02	3.463388e-01	1.137868e-01	1.423452e-01	3.975292e-01	4.106710e-01	1.543960e-01	1.716441e-01	2.632889e-01	3.762841e-01	2.413837e-01	1.416367e-01	2.406955e-01	3.381024e-01	1.406435e-01	7.299700e-02	4.482571e-01
125000	-2.110916e+04	2.509153e+02	2.732797e+00	2.472908e-01	2.658386e-01	2.917401e-02	7.786944e-02	2.203126e-01	1.595146e-01	1.233158e-01	2.312027e-01	6.707250e-02	6.874697e-02	3.239943e-01	1.856677e-01	1.232920e-01	5.507879e-02	3.706532e-01	3.175405e-01	6.794362e-02	6.549192e-02	1.674717e-01	1.511071e-01	1.015054e-01	7.244138e-02	2.121397e-01	2.953347e-01	3.077102e-01	3.473469e-01	1.020910e-01	2.625672e-02	9.371486e-02	1.228803e-01	3.294081e-01	1.300451e-01	1.409126e-01	3.996342e-01	4.345324e-01	1.802683e-01	1.387272e-01	2.464722e-01	3.434680e-01	2.564483e-01	1.084670e-01	2.916167e-01	3.655697e-01	1.389006e-01	8.945572e-02	4.060740e-01
130000	-2.110182e+04	2.496384e+02	2.731949e+00	2.349647e-01	2.614532e-01	3.226661e-02	5.346604e-02	2.407373e-01	1.771122e-01	1.548900e-01	2.210933e-01	8.060568e-02	4.075573e-02	3.421107e-01	1.605446e-01	1.116565e-01	5.772454e-03	3.869741e-01	2.782489e-01	1.058374e-01	1.115107e-01	1.776414e-01	2.167420e-01	9.958417e-02	6.326009e-02	1.942576e-01	2.485146e-01	2.199176e-01	4.660587e-01	1.963562e-03	3.354093e-02	1.845793e-01	9.393991e-02	3.396456e-01	1.443761e-01	1.350558e-01	3.809225e-01	3.982375e-01	1.679681e-01	1.666113e-01	2.671830e-01	3.115411e-01	2.321384e-01	6.250234e-02	3.938182e-01	3.453626e-01	1.601787e-01	7.567217e-02	4.187865e-01
135000	-2.110904e+04	2.528857e+02	2.690899e+00	2.245959e-01	2.431420e-01	2.836474e-02	7.890780e-02	2.484879e-01	1.765017e-01	1.012179e-01	2.236229e-01	8.366819e-02	5.740493e-02	3.604495e-01	1.736367e-01	1.005065e-01	1.120796e-01	3.862721e-01	3.306973e-02	1.553513e-01	2.127209e-01	1.682318e-01	1.520452e-01	1.006394e-01	9.098508e-02	2.156516e-01	2.724469e-01	3.779175e-01	3.363386e-01	9.572662e-03	5.808160e-02	1.700391e-01	4.805050e-02	3.427941e-01	1.309601e-01	1.273724e-01	3.988735e-01	4.150855e-01	1.604207e-01	1.550501e-01	2.694437e-01	3.196070e-01	2.841398e-01	7.667294e-02	3.195802e-01	3.505183e-01	1.560456e-01	8.148109e-02	4.119550e-01
140000	-2.110540e+04	2.561291e+02	2.651976e+00	2.110661e-01	2.646018e-01	3.108076e-02	5.566926e-02	2.376359e-01	1.999462e-01	1.221579e-01	1.916131e-01	6.467165e-02	9.778471e-02	3.327682e-01	1.910045e-01	1.531909e-01	6.221076e-02	4.786819e-01	2.377714e-02	1.269492e-01	1.551901e-01	1.911687e-01	2.071867e-01	9.909266e-02	7.946934e-02	1.825237e-01	2.405589e-01	4.052157e-01	4.179472e-01	8.647487e-03	2.651425e-02	1.208053e-01	2.087005e-02	3.381719e-01	1.501312e-01	1.378193e-01	3.738776e-01	4.267649e-01	1.546779e-01	1.717057e-01	2.468514e-01	2.397043e-01	1.636101e-01	2.501032e-01	3.465824e-01	3.429293e-01	1.321387e-01	7.970989e-02	4.452221e-01
145000	-2.112986e+04	2.334667e+02	2.963273e+00	2.001423e-01	2.804227e-01	3.186509e-02	7.110385e-02	2.383737e-01	1.780924e-01	1.676978e-01	2.518978e-01	6.138537e-02	6.091186e-02	2.869880e-01	1.711191e-01	2.488398e-02	4.199541e-02	4.617511e-01	1.186554e-01	3.012506e-02	3.225890e-01	1.852700e-01	2.119070e-01	9.754404e-02	5.081348e-02	2.108520e-01	2.436134e-01	2.705909e-01	4.753179e-01	3.292580e-02	7.941556e-02	1.154965e-01	2.625326e-02	3.593348e-01	1.384359e-01	1.316244e-01	3.706049e-01	4.163101e-01	1.487412e-01	1.673749e-01	2.675738e-01	2.541983e-01	2.571214e-01	7.322715e-02	4.154531e-01	3.585717e-01	1.484926e-01	7.973185e-02	4.132039e-01
150000	-2.111754e+04	2.318557e+02	2.994897e+00	2.298037e-01	2.387061e-01	2.348323e-02	8.235009e-02	2.679822e-01	1.576746e-01	1.594933e-01	2.284026e-01	5.102642e-02	6.709030e-02	3.132557e-01	1.807317e-01	3.656657e-02	2.322586e-02	5.807307e-01	4.728888e-02	7.341185e-02	2.387761e-01	1.751237e-01	1.936259e-01	7.792588e-02	7.340785e-02	1.904226e-01	2.894941e-01	2.765718e-01	4.346954e-01	1.898290e-02	6.999635e-02	1.645573e-01	3.519617e-02	3.345590e-01	1.356610e-01	1.404229e-01	3.893571e-01	4.177262e-01	1.492944e-01	1.315516e-01	3.014278e-01	2.739525e-01	2.337994e-01	1.540186e-01	3.382296e-01	3.706070e-01	1.388758e-01	7.391698e-02	4.166002e-01
155000	-2.111225e+04	2.460156e+02	2.806785e+00	2.273884e-01	2.581151e-01	3.319764e-02	6.597085e-02	2.452368e-01	1.700912e-01	1.302194e-01	2.717439e-01	6.612901e-02	6.541577e-02	2.640541e-01	2.024378e-01	1.388974e-02	6.397554e-03	6.891270e-01	1.854841e-02	6.828933e-02	2.037480e-01	1.777190e-01	1.939446e-01	9.017761e-02	5.885582e-02	1.727198e-01	3.065832e-01	2.542667e-01	5.442166e-01	1.948567e-02	4.255689e-02	9.199580e-02	4.747834e-02	3.589985e-01	1.355817e-01	1.378698e-01	3.675500e-01	3.858627e-01	1.724049e-01	1.583163e-01	2.834160e-01	3.203082e-01	1.986095e-01	1.548357e-01	3.262466e-01	3.621023e-01	1.272832e-01	7.174419e-02	4.388703e-01
160000	-2.112070e+04	2.561578e+02	2.626395e+00	2.171985e-01	2.755706e-01	3.371764e-02	5.567109e-02	2.440388e-01	1.738035e-01	1.739609e-01	2.258974e-01	6.450459e-02	8.557724e-02	3.265936e-01	1.234663e-01	3.115645e-02	2.878025e-02	5.853568e-01	9.271164e-03	1.106360e-02	3.343718e-01	1.749241e-01	1.989522e-01	8.681432e-02	6.851514e-02	2.161621e-01	2.546320e-01	5.995961e-01	2.405622e-01	8.362990e-03	3.700053e-02	2.685831e-02	8.761990e-02	3.366835e-01	1.405278e-01	1.383954e-01	3.843933e-01	3.757201e-01	1.660529e-01	1.789904e-01	2.792366e-01	2.663392e-01	2.178949e-01	1.622735e-01	3.534924e-01	3.299378e-01	1.351363e-01	8.274694e-02	4.521790e-01
165000	-2.112031e+04	2.575231e+02	2.644495e+00	2.470245e-01	2.410418e-01	2.677607e-02	6.381343e-02	2.558184e-01	1.655258e-01	1.335845e-01	1.874698e-01	4.246154e-02	8.989234e-02	3.568709e-01	1.897209e-01	2.830132e-02	3.041242e-02	6.458090e-01	4.986908e-02	6.469451e-02	1.809137e-01	1.721020e-01	1.941837e-01	9.367719e-02	5.936359e-02	1.993353e-01	2.813382e-01	4.956879e-01	2.710109e-01	4.768061e-02	1.832616e-02	1.485607e-01	1.873375e-02	3.439904e-01	1.179301e-01	1.363628e-01	4.017167e-01	4.221991e-01	1.447198e-01	1.673679e-01	2.657132e-01	3.694505e-01	1.965038e-01	7.870001e-02	3.553456e-01	3.607346e-01	1.451422e-01	7.892733e-02	4.151959e-01
170000	-2.112372e+04	2.468617e+02	2.790548e+00	2.230326e-01	2.656046e-01	3.175428e-02	5.432284e-02	2.425823e-01	1.827034e-01	1.247372e-01	2.148764e-01	4.181363e-02	5.789778e-02	4.043344e-01	1.563406e-01	1.546294e-02	6.177672e-02	5.460508e-01	4.318092e-02	5.014596e-02	2.833827e-01	1.834948e-01	2.069710e-01	9.341571e-02	1.059526e-01	1.896791e-01	2.204868e-01	2.075282e-01	2.626010e-01	3.466806e-02	2.131798e-01	2.461296e-01	3.589330e-02	3.479236e-01	1.450923e-01	1.315640e-01	3.754201e-01	3.946493e-01	1.320252e-01	1.772062e-01	2.961192e-01	3.183238e-01	2.319936e-01	1.795724e-01	2.701103e-01	3.108931e-01	1.535939e-01	7.899292e-02	4.565201e-01
175000	-2.111485e+04	2.465699e+02	2.786780e+00	2.282586e-01	2.836486e-01	3.005467e-02	6.849220e-02	2.162343e-01	1.733116e-01	1.424380e-01	2.594523e-01	7.263869e-02	7.186708e-02	3.165751e-01	1.370289e-01	3.501164e-02	2.160674e-02	5.162073e-01	7.405798e-02	2.099760e-01	1.431403e-01	1.807834e-01	1.820176e-01	9.976279e-02	6.733948e-02	2.105911e-01	2.595056e-01	3.332331e-01	2.280805e-01	1.131984e-01	1.075780e-01	1.960216e-01	2.188845e-02	3.330571e-01	1.452975e-01	1.428724e-01	3.787730e-01	4.128500e-01	1.605139e-01	1.453231e-01	2.813130e-01	3.416461e-01	1.778372e-01	1.181535e-01	3.623632e-01	3.489697e-01	1.493871e-01	8.107371e-02	4.205695e-01
180000	-2.114140e+04	2.536326e+02	2.638811e+00	2.403109e-01	2.731325e-01	3.300702e-02	8.914025e-02	2.231289e-01	1.412805e-01	1.352631e-01	2.573845e-01	5.850758e-02	7.561936e-02	3.119774e-01	1.612480e-01	4.040580e-02	2.336787e-01	6.158872e-01	2.804741e-02	2.470480e-02	5.727614e-02	1.673542e-01	1.845236e-01	1.067413e-01	7.026347e-02	1.915075e-01	2.796099e-01	3.594934e-01	3.324405e-01	1.475726e-01	5.126217e-02	7.874638e-02	3.048506e-02	3.257430e-01	1.387422e-01	1.363910e-01	3.991239e-01	3.847513e-01	1.523274e-01	1.552504e-01	3.076709e-01	2.939423e-01	1.889940e-01	1.524819e-01	3.645817e-01	3.419945e-01	1.454351e-01	7.963179e-02	4.329387e-01
185000	-2.111038e+04	2.477625e+02	2.768384e+00	2.273141e-01	2.567782e-01	2.913623e-02	7.268729e-02	2.422822e-01	1.718020e-01	1.602875e-01	2.728437e-01	5.081819e-02	4.522319e-02	2.722067e-01	1.986207e-01	1.794849e-02	2.033721e-03	6.242801e-01	6.031692e-02	2.420352e-01	5.338557e-02	1.813430e-01	1.656042e-01	9.474026e-02	6.043717e-02	2.327322e-01	2.651432e-01	4.874727e-01	9.745273e-02	1.106352e-01	1.357621e-01	1.178028e-01	5.087449e-02	3.461878e-01	1.318448e-01	1.423342e-01	3.796332e-01	4.021944e-01	1.352026e-01	1.503405e-01	3.122625e-01	3.602997e-01	2.290046e-01	1.531910e-01	2.575047e-01	3.568682e-01	1.320190e-01	8.936287e-02	4.217500e-01
190000	-2.111847e+04	2.434188e+02	2.822529e+00	2.396161e-01	2.417974e-01	3.237311e-02	7.346283e-02	2.513324e-01	1.614181e-01	1.131758e-01	2.245274e-01	8.261388e-02	5.650241e-02	3.728687e-01	1.503119e-01	8.616492e-03	2.867601e-02	5.726392e-01	2.055837e-02	2.365315e-01	1.329784e-01	1.498514e-01	1.902049e-01	9.090437e-02	9.426600e-02	2.113920e-01	2.633813e-01	5.631765e-01	1.941963e-01	8.107820e-02	4.685281e-02	1.101916e-01	4.504555e-03	3.642295e-01	1.384655e-01	1.270153e-01	3.702897e-01	3.791163e-01	1.638054e-01	1.881046e-01	2.689737e-01	3.526305e-01	2.614606e-01	8.858251e-02	2.973264e-01	3.866275e-01	1.259344e-01	6.982184e-02	4.176162e-01
195000	-2.112136e+04	2.520871e+02	2.705855e+00	2.156737e-01	2.700865e-01	3.465821e-02	6.230552e-02	2.451292e-01	1.721468e-01	1.490046e-01	2.183467e-01	5.543390e-02	4.624721e-02	3.691270e-01	1.618406e-01	1.174992e-01	2.425240e-02	5.551889e-01	1.028153e-01	2.283301e-02	1.774111e-01	1.826193e-01	1.990795e-01	9.565370e-02	6.718651e-02	1.959818e-01	2.594792e-01	4.046043e-01	4.835346e-01	2.133449e-02	2.368386e-02	3.261905e-02	3.422365e-02	3.327541e-01	1.357330e-01	1.327829e-01	3.987300e-01	4.167849e-01	1.393441e-01	1.740317e-01	2.698392e-01	3.183242e-01	2.427235e-01	9.132574e-02	3.476265e-01	3.583031e-01	1.458925e-01	9.074921e-02	4.050552e-01
200000	-2.111042e+04	2.453943e+02	2.788186e+00	1.977825e-01	2.793491e-01	3.042125e-02	6.099734e-02	2.350867e-01	1.963630e-01	1.349288e-01	2.178789e-01	7.187040e-02	7.959970e-02	2.890613e-01	2.066609e-01	6.012777e-02	2.547757e-02	5.847056e-01	8.666159e-02	2.024285e-02	2.227846e-01	1.380736e-01	2.154928e-01	8.522161e-02	6.253844e-02	1.710809e-01	3.275926e-01	4.430404e-01	3.650738e-01	2.016740e-02	6.897881e-02	5.575124e-02	4.698828e-02	3.577258e-01	1.445198e-01	1.315317e-01	3.662227e-01	4.149371e-01	1.794706e-01	1.297065e-01	2.758858e-01	3.142038e-01	2.489095e-01	1.529334e-01	2.839532e-01	3.817122e-01	1.370194e-01	7.623579e-02	4.050326e-01
205000	-2.111279e+04	2.487261e+02	2.759459e+00	2.384403e-01	2.631857e-01	2.996997e-02	7.138444e-02	2.407562e-01	1.562634e-01	1.984773e-01	2.470443e-01	5.032633e-02	4.447326e-02	3.327943e-01	1.268846e-01	3.516341e-02	2.604262e-02	3.952302e-01	6.190193e-02	5.103411e-02	4.306278e-01	1.441204e-01	2.110163e-01	8.992129e-02	8.649108e-02	1.667549e-01	3.016960e-01	4.554643e-01	3.445413e-01	6.782292e-03	6.653500e-02	9.381546e-02	3.286167e-02	3.403660e-01	1.278485e-01	1.320595e-01	3.997259e-01	3.779555e-01	1.500736e-01	1.903706e-01	2.816002e-01	2.393794e-01	3.229013e-01	1.082312e-01	3.294880e-01	3.384345e-01	1.519285e-01	6.883482e-02	4.408022e-01
210000	-2.108473e+04	2.577859e+02	2.633051e+00	2.278328e-01	2.549757e-01	2.634351e-02	6.709431e-02	2.412324e-01	1.825212e-01	1.183188e-01	2.190584e-01	7.317065e-02	4.939292e-02	3.440967e-01	1.959625e-01	1.695631e-02	9.795072e-02	3.274124e-01	2.314356e-02	5.169545e-02	4.828416e-01	1.453652e-01	2.120404e-01	9.801811e-02	5.308808e-02	1.926464e-01	2.988419e-01	4.283727e-01	3.426896e-01	2.828147e-02	1.582797e-02	1.741922e-01	1.063608e-02	3.452148e-01	1.283849e-01	1.389779e-01	3.874224e-01	3.899905e-01	1.805482e-01	1.524740e-01	2.769873e-01	2.693071e-01	1.998488e-01	8.880814e-02	4.420361e-01	3.565338e-01	1.587221e-01	7.292069e-02	4.118234e-01
215000	-2.110039e+04	2.422467e+02	2.853288e+00	2.259379e-01	2.481213e-01	2.451838e-02	6.863737e-02	2.498045e-01	1.829805e-01	1.323478e-01	2.398929e-01	7.907430e-02	4.195040e-02	3.605608e-01	1.461737e-01	1.566031e-02	4.373788e-02	4.636774e-01	1.194372e-02	4.696624e-02	4.180144e-01	1.897702e-01	2.204319e-01	9.401691e-02	4.553779e-02	1.809736e-01	2.692696e-01	4.691258e-01	3.121187e-01	1.146376e-02	4.010477e-02	1.185710e-01	4.861597e-02	3.333404e-01	1.337297e-01	1.253779e-01	4.075520e-01	4.147010e-01	1.592968e-01	1.738488e-01	2.521534e-01	2.755613e-01	2.149214e-01	7.525033e-02	4.342670e-01	3.358961e-01	1.352956e-01	8.343588e-02	4.453724e-01
220000	-2.110400e+04	2.453552e+02	2.796325e+00	2.114246e-01	2.781029e-01	3.324534e-02	8.507074e-02	2.228639e-01	1.692926e-01	1.129329e-01	1.930735e-01	6.864235e-02	8.047498e-02	3.742342e-01	1.706421e-01	9.199219e-02	7.900028e-02	5.749348e-01	1.752507e-03	2.408263e-02	2.282376e-01	1.737195e-01	2.468181e-01	8.318841e-02	7.053928e-02	1.613441e-01	2.643906e-01	5.491397e-01	1.366167e-01	3.089964e-02	7.723654e-02	1.985979e-01	7.509463e-03	3.402909e-01	1.303124e-01	1.411151e-01	3.882816e-01	4.100493e-01	1.649850e-01	1.392368e-01	2.857290e-01	3.255924e-01	2.011072e-01	1.735277e-01	2.997726e-01	3.479578e-01	1.484674e-01	6.924445e-02	4.343303e-01
225000	-2.111086e+04	2.490915e+02	2.742470e+00	2.408049e-01	2.609414e-01	3.855378e-02	5.797581e-02	2.295799e-01	1.721441e-01	1.782042e-01	1.906008e-01	5.795930e-02	7.195209e-02	3.658188e-01	1.354647e-01	1.304600e-02	1.408031e-01	5.915557e-01	4.821119e-03	7.471512e-02	1.750589e-01	1.781496e-01	2.221614e-01	8.097781e-02	7.223151e-02	2.113009e-01	2.351788e-01	2.785684e-01	2.599442e-01	3.510722e-02	3.737865e-02	3.319457e-01	5.705592e-02	3.309506e-01	1.428427e-01	1.411440e-01	3.850628e-01	4.076444e-01	1.572944e-01	1.658147e-01	2.692465e-01	3.437532e-01	2.878188e-01	1.145956e-01	2.538324e-01	3.465122e-01	1.407099e-01	7.031817e-02	4.424597e-01
230000	-2.113117e+04	2.485042e+02	2.738953e+00	2.191509e-01	3.063912e-01	3.590101e-02	6.071612e-02	2.093804e-01	1.684603e-01	1.112882e-01	2.140457e-01	5.908975e-02	5.944011e-02	3.305961e-01	2.255401e-01	2.628679e-02	5.827631e-02	5.519323e-01	5.250877e-03	1.779837e-02	3.404554e-01	1.833769e-01	1.778232e-01	1.092770e-01	6.410294e-02	2.038613e-01	2.615586e-01	2.952553e-01	3.222410e-01	3.229437e-02	1.290204e-01	1.419006e-01	7.928841e-02	3.241885e-01	1.349218e-01	1.358324e-01	4.050573e-01	3.958589e-01	1.604898e-01	1.747949e-01	2.688563e-01	2.229830e-01	3.825241e-01	4.904180e-02	3.454510e-01	3.256294e-01	1.424271e-01	7.696726e-02	4.549763e-01
235000	-2.111242e+04	2.650973e+02	2.532541e+00	2.184023e-01	2.596467e-01	3.107827e-02	6.418813e-02	2.555920e-01	1.710926e-01	1.279299e-01	2.692063e-01	5.362406e-02	6.520468e-02	3.637271e-01	1.203079e-01	5.191384e-02	2.364738e-03	7.515378e-01	1.406925e-02	7.698475e-02	1.031296e-01	1.637606e-01	2.064891e-01	1.066820e-01	6.087882e-02	2.019752e-01	2.602143e-01	3.298886e-01	3.735490e-01	2.050162e-02	4.660548e-02	1.087672e-01	1.206882e-01	3.397879e-01	1.342999e-01	1.325191e-01	3.933931e-01	3.980640e-01	1.513773e-01	1.657134e-01	2.848454e-01	2.979344e-01	1.406799e-01	2.553919e-01	3.059938e-01	3.716430e-01	1.538132e-01	7.769201e-02	3.968519e-01
240000	-2.112930e+04	2.486106e+02	2.768934e+00	2.287588e-01	2.830023e-01	2.730678e-02	5.705576e-02	2.329824e-01	1.708940e-01	1.141599e-01	2.111806e-01	5.176741e-02	4.816570e-02	3.935177e-01	1.812087e-01	5.397170e-02	1.937494e-03	5.033393e-01	1.278050e-01	2.053527e-01	1.075938e-01	1.444383e-01	1.959985e-01	7.927706e-02	6.475190e-02	2.032516e-01	3.122827e-01	4.361576e-01	2.686922e-01	1.385172e-01	1.092263e-01	1.876412e-02	2.864256e-02	3.199628e-01	1.408570e-01	1.351494e-01	4.040309e-01	4.350375e-01	1.561032e-01	1.570475e-01	2.518118e-01	2.636590e-01	2.778000e-01	1.262976e-01	3.322434e-01	3.623385e-01	1.348620e-01	7.600035e-02	4.267992e-01
245000	-2.113279e+04	2.606079e+02	2.595464e+00	2.247038e-01	2.967448e-01	2.728657e-02	7.517279e-02	1.998155e-01	1.762765e-01	1.361690e-01	1.906209e-01	7.003323e-02	5.295918e-02	4.023082e-01	1.479096e-01	4.096097e-02	1.720598e-03	4.855237e-01	2.491808e-01	8.365577e-02	1.389581e-01	1.936915e-01	1.731620e-01	8.906125e-02	9.959423e-02	2.003010e-01	2.441901e-01	5.194437e-01	2.069698e-01	1.163482e-01	9.064088e-02	3.935410e-02	2.724337e-02	3.355605e-01	1.295957e-01	1.253458e-01	4.094980e-01	4.255762e-01	1.332251e-01	1.612910e-01	2.799077e-01	2.397065e-01	2.199851e-01	7.445311e-02	4.658553e-01	3.680087e-01	1.397188e-01	8.782750e-02	4.044449e-01
250000	-2.110101e+04	2.465702e+02	2.790427e+00	2.403786e-01	2.452961e-01	3.050966e-02	7.890358e-02	2.418333e-01	1.630788e-01	1.300865e-01	1.910431e-01	6.411833e-02	3.259811e-02	4.173884e-01	1.647655e-01	2.005262e-02	3.570625e-02	6.277946e-01	1.329602e-01	7.243436e-02	1.110519e-01	2.034737e-01	1.814247e-01	9.454049e-02	6.970614e-02	1.839546e-01	2.669004e-01	6.267791e-01	1.098465e-01	2.099513e-02	3.185646e-02	1.884108e-01	2.211199e-02	3.367732e-01	1.304996e-01	1.500007e-01	3.827265e-01	4.019774e-01	1.481187e-01	1.747644e-01	2.751395e-01	3.007999e-01	1.723356e-01	1.817528e-01	3.451117e-01	3.292165e-01	1.398983e-01	8.652649e-02	4.443587e-01
255000	-2.112938e+04	2.208653e+02	3.176739e+00	2.508221e-01	2.542411e-01	3.087751e-02	7.337813e-02	2.345638e-01	1.561174e-01	1.252181e-01	2.264548e-01	4.477578e-02	4.441027e-02	3.505500e-01	2.085911e-01	4.951516e-02	2.338216e-03	5.894015e-01	6.237367e-03	2.433082e-01	1.091995e-01	1.582186e-01	1.746664e-01	9.043189e-02	9.262570e-02	1.786890e-01	3.053684e-01	5.622730e-01	2.194238e-01	3.386963e-02	7.540506e-02	5.649317e-02	5.253534e-02	3.367809e-01	1.315783e-01	1.480900e-01	3.835508e-01	3.954157e-01	1.772804e-01	1.589375e-01	2.683665e-01	2.724099e-01	2.343367e-01	2.293732e-01	2.638802e-01	3.757391e-01	1.534073e-01	8.091844e-02	3.899352e-01
260000	-2.112825e+04	2.656429e+02	2.507412e+00	2.118893e-01	2.582381e-01	3.909952e-02	6.018576e-02	2.564185e-01	1.741688e-01	1.852143e-01	2.137705e-01	5.034025e-02	7.147329e-02	3.676386e-01	1.115631e-01	3.182398e-02	1.655035e-02	6.248908e-01	4.659604e-03	1.778065e-01	1.442688e-01	1.849043e-01	2.003916e-01	9.780417e-02	9.271442e-02	1.985805e-01	2.256050e-01	4.083183e-01	3.377502e-01	8.780915e-02	6.424792e-02	7.683954e-02	2.503491e-02	3.490542e-01	1.415655e-01	1.345207e-01	3.748595e-01	4.090972e-01	1.371234e-01	1.631315e-01	2.906479e-01	2.446493e-01	2.376669e-01	1.562802e-01	3.614036e-01	3.296453e-01	1.490062e-01	6.971196e-02	4.516365e-01
265000	-2.112714e+04	2.574731e+02	2.635093e+00	2.261841e-01	2.584849e-01	3.087867e-02	7.557666e-02	2.370375e-01	1.718381e-01	1.224493e-01	2.239736e-01	5.470130e-02	8.891199e-02	3.104843e-01	1.994796e-01	3.938755e-02	4.152245e-01	4.565220e-01	5.706214e-03	3.353464e-02	4.962514e-02	1.719355e-01	1.854941e-01	7.712790e-02	8.846614e-02	2.123535e-01	2.646228e-01	3.267569e-01	2.856385e-01	5.571611e-02	1.233447e-01	1.949025e-01	1.364136e-02	3.387554e-01	1.402481e-01	1.422450e-01	3.787514e-01	4.273098e-01	1.514505e-01	1.282872e-01	2.929525e-01	2.628122e-01	1.811173e-01	1.966647e-01	3.594058e-01	3.763307e-01	1.316555e-01	9.048530e-02	4.015285e-01
270000	-2.111564e+04	2.539022e+02	2.689149e+00	2.386727e-01	2.699526e-01	3.111286e-02	5.497055e-02	2.394968e-01	1.657945e-01	1.499818e-01	1.908898e-01	5.905891e-02	9.359459e-02	3.238905e-01	1.825843e-01	3.882519e-02	4.663554e-01	2.918790e-01	3.482679e-02	1.546648e-02	1.526472e-01	1.896473e-01	1.667272e-01	1.057432e-01	7.486886e-02	2.203231e-01	2.426903e-01	4.542618e-01	3.099632e-01	1.170750e-02	1.642364e-01	1.321296e-02	4.661816e-02	3.239448e-01	1.404093e-01	1.486019e-01	3.870439e-01	4.346672e-01	1.340102e-01	1.606477e-01	2.706750e-01	2.627273e-01	2.736032e-01	1.433755e-01	3.202940e-01	3.581989e-01	1.485330e-01	1.042265e-01	3.890416e-01
275000	-2.111999e+04	2.357311e+02	2.950375e+00	2.348550e-01	2.623678e-01	2.565230e-02	6.175279e-02	2.410004e-01	1.743716e-01	1.331627e-01	2.229126e-01	6.230358e-02	4.628042e-02	4.078982e-01	1.274425e-01	2.866470e-02	1.222962e-01	4.765598e-01	1.544517e-02	1.318210e-01	2.252131e-01	1.622996e-01	2.336940e-01	9.183000e-02	7.368974e-02	2.034516e-01	2.350351e-01	4.929997e-01	2.086485e-01	5.186733e-02	3.895988e-02	1.666122e-01	4.091234e-02	3.458458e-01	1.226181e-01	1.390679e-01	3.924682e-01	4.127527e-01	1.427454e-01	1.667254e-01	2.777766e-01	3.196623e-01	2.338855e-01	5.608816e-02	3.903640e-01	3.405831e-01	1.363300e-01	7.577287e-02	4.473140e-01
280000	-2.111680e+04	2.517756e+02	2.703083e+00	2.435266e-01	2.577350e-01	3.525143e-02	7.304372e-02	2.323839e-01	1.580593e-01	8.562248e-02	2.409001e-01	6.141482e-02	6.605105e-02	3.483111e-01	1.977004e-01	1.159676e-01	5.156376e-02	6.564022e-01	6.711298e-03	4.546848e-02	1.238867e-01	2.307096e-01	1.428743e-01	1.248180e-01	6.118027e-02	2.348240e-01	2.055939e-01	6.422716e-01	7.491497e-02	6.845176e-02	2.246707e-02	1.338039e-01	5.809067e-02	3.381758e-01	1.341865e-01	1.375207e-01	3.901169e-01	4.453249e-01	1.488378e-01	1.425514e-01	2.632859e-01	1.740732e-01	2.791441e-01	1.790528e-01	3.677298e-01	3.473061e-01	1.189714e-01	1.098159e-01	4.239066e-01
285000	-2.112729e+04	2.589205e+02	2.604294e+00	2.323127e-01	2.798474e-01	2.900572e-02	5.074699e-02	2.415755e-01	1.665117e-01	1.584351e-01	2.109103e-01	6.149488e-02	3.696230e-02	3.905682e-01	1.416292e-01	1.096986e-01	8.948946e-02	5.767599e-01	8.753040e-02	5.289946e-02	8.362219e-02	1.710900e-01	1.938284e-01	1.100216e-01	7.869767e-02	1.664958e-01	2.798666e-01	4.687805e-01	3.088551e-01	1.871194e-02	4.557198e-02	7.177832e-02	8.630217e-02	3.406106e-01	1.357900e-01	1.359639e-01	3.876354e-01	3.758705e-01	1.713991e-01	1.465247e-01	3.062056e-01	2.714238e-01	1.908421e-01	2.419469e-01	2.957872e-01	3.394182e-01	1.500488e-01	7.679771e-02	4.337353e-01
290000	-2.111258e+04	2.466927e+02	2.778746e+00	2.160257e-01	2.482849e-01	3.060745e-02	6.642266e-02	2.543183e-01	1.843409e-01	1.328419e-01	2.281903e-01	5.118660e-02	5.536798e-02	3.620288e-01	1.703844e-01	9.575285e-02	1.422724e-02	6.003990e-01	4.792745e-02	7.868070e-02	1.630127e-01	1.470851e-01	2.470672e-01	8.258992e-02	8.107282e-02	2.123704e-01	2.298146e-01	6.570797e-01	2.113496e-01	3.782848e-02	1.658327e-02	6.177712e-02	1.538189e-02	3.514581e-01	1.355119e-01	1.296855e-01	3.833445e-01	3.924475e-01	1.667089e-01	1.622396e-01	2.786040e-01	3.197161e-01	3.161484e-01	9.338996e-02	2.707455e-01	3.664589e-01	1.456842e-01	8.011435e-02	4.077425e-01
295000	-2.112195e+04	2.440716e+02	2.812997e+00	2.389533e-01	2.514857e-01	3.231309e-02	6.365633e-02	2.544012e-01	1.591904e-01	1.032939e-01	2.139802e-01	5.545955e-02	7.430544e-02	3.597891e-01	1.931718e-01	1.657802e-02	4.016621e-02	6.402768e-01	8.013852e-02	1.200075e-01	1.028330e-01	1.692727e-01	2.354224e-01	7.601554e-02	7.700467e-02	1.822029e-01	2.600818e-01	5.575138e-01	2.662906e-01	3.876822e-02	4.787521e-02	8.556524e-02	3.986951e-03	3.285833e-01	1.399373e-01	1.439705e-01	3.875089e-01	3.863618e-01	1.467936e-01	1.782803e-01	2.885643e-01	4.053476e-01	1.217777e-01	1.467650e-01	3.261097e-01	3.492806e-01	1.438999e-01	6.921917e-02	4.376003e-01
300000	-2.113628e+04	2.528796e+02	2.659913e+00	2.308465e-01	2.545592e-01	2.736058e-02	8.943333e-02	2.411257e-01	1.566747e-01	1.633297e-01	1.478722e-01	8.525355e-02	3.510707e-02	4.309090e-01	1.375285e-01	1.206161e-01	1.894242e-02	2.919948e-01	1.169611e-01	4.365319e-01	1.495366e-02	1.679161e-01	1.644156e-01	8.721105e-02	7.836733e-02	2.473087e-01	2.547812e-01	1.879123e-01	2.194741e-01	2.595557e-02	5.995485e-02	4.760654e-01	3.063774e-02	3.352433e-01	1.281324e-01	1.469919e-01	3.896324e-01	4.155219e-01	1.438473e-01	1.762661e-01	2.643646e-01	3.484813e-01	2.333621e-01	1.286864e-01	2.894702e-01	3.627906e-01	1.375845e-01	8.076711e-02	4.188578e-01
305000	-2.110247e+04	2.557540e+02	2.634446e+00	2.220339e-01	2.689274e-01	2.718056e-02	7.607542e-02	2.268154e-01	1.789674e-01	9.299992e-02	2.689650e-01	6.493481e-02	3.632380e-02	3.271334e-01	2.096431e-01	2.656304e-02	3.399094e-01	2.530889e-01	2.292324e-02	8.862780e-02	2.688876e-01	2.055382e-01	1.851616e-01	1.216728e-01	7.259073e-02	1.886360e-01	2.264008e-01	2.895224e-01	3.442226e-01	3.885367e-02	4.863089e-02	2.629307e-01	1.583975e-02	3.449057e-01	1.380728e-01	1.300587e-01	3.869629e-01	4.149556e-01	1.593852e-01	1.516899e-01	2.739694e-01	3.800636e-01	2.283371e-01	6.887952e-02	3.227198e-01	3.182685e-01	1.648625e-01	8.781742e-02	4.290515e-01
310000	-2.113358e+04	2.450268e+02	2.787724e+00	2.198344e-01	2.620103e-01	3.414948e-02	7.050521e-02	2.389896e-01	1.745110e-01	1.364883e-01	2.206832e-01	7.147113e-02	3.848769e-02	3.055058e-01	2.273639e-01	7.445754e-02	9.294029e-03	4.596717e-01	5.288648e-02	2.271866e-01	1.765036e-01	1.535530e-01	2.028588e-01	8.024013e-02	9.673461e-02	2.096296e-01	2.569838e-01	2.782821e-01	2.132361e-01	9.780432e-02	4.372798e-02	3.227222e-01	4.422721e-02	3.401077e-01	1.476802e-01	1.259936e-01	3.862186e-01	3.969964e-01	1.679053e-01	1.612013e-01	2.738970e-01	3.281231e-01	3.051356e-01	8.935342e-02	2.773879e-01	3.653820e-01	1.407101e-01	7.291434e-02	4.209936e-01
315000	-2.111804e+04	2.546869e+02	2.625413e+00	2.136736e-01	2.586888e-01	3.137823e-02	6.752678e-02	2.560554e-01	1.726771e-01	1.131153e-01	1.912647e-01	9.961244e-02	7.021742e-02	3.238137e-01	2.019764e-01	3.045291e-02	1.099832e-01	4.219854e-01	9.825913e-03	9.123474e-02	3.365178e-01	1.915504e-01	1.832147e-01	9.967626e-02	6.262631e-02	2.047677e-01	2.581647e-01	5.901002e-01	2.361885e-01	7.745797e-03	7.432723e-02	7.981482e-02	1.182343e-02	3.554256e-01	1.369764e-01	1.393610e-01	3.682370e-01	3.931430e-01	1.565303e-01	1.584515e-01	2.918753e-01	3.483995e-01	1.667996e-01	9.936947e-02	3.854314e-01	3.406216e-01	1.424963e-01	8.284412e-02	4.340380e-01
320000	-2.112697e+04	2.651220e+02	2.539871e+00	2.405784e-01	2.670126e-01	2.817530e-02	5.982182e-02	2.344752e-01	1.699366e-01	1.376135e-01	1.641098e-01	5.168957e-02	6.153272e-02	4.423826e-01	1.426719e-01	1.150582e-02	1.039457e-01	6.543943e-01	2.756481e-02	1.069046e-01	9.568475e-02	2.064334e-01	1.484335e-01	1.078592e-01	7.258417e-02	2.229016e-01	2.417881e-01	5.053176e-01	2.654385e-01	5.592381e-03	1.603577e-02	1.892032e-01	1.841250e-02	3.498453e-01	1.339634e-01	1.290286e-01	3.871627e-01	4.266083e-01	1.562756e-01	1.660867e-01	2.510294e-01	4.292418e-01	2.020699e-01	7.572837e-02	2.929599e-01	3.478189e-01	1.490365e-01	1.036999e-01	3.994447e-01
325000	-2.111292e+04	2.555356e+02	2.657520e+00	2.339945e-01	2.543861e-01	3.009935e-02	8.140137e-02	2.262854e-01	1.738333e-01	1.415835e-01	2.624597e-01	5.342471e-02	4.447632e-02	3.833906e-01	1.146652e-01	2.909192e-02	8.808348e-02	4.086078e-01	9.291827e-02	6.084063e-02	3.204579e-01	1.598086e-01	2.160231e-01	8.988231e-02	8.755164e-02	1.736933e-01	2.730411e-01	5.443407e-01	3.044611e-01	4.118914e-02	1.015396e-02	7.229895e-02	2.755620e-02	3.436219e-01	1.505135e-01	1.317610e-01	3.741035e-01	3.848106e-01	1.456688e-01	1.528361e-01	3.166845e-01	2.324864e-01	2.328265e-01	8.439918e-02	4.502879e-01	3.667157e-01	1.553476e-01	6.798385e-02	4.099529e-01
330000	-2.110356e+04	2.518373e+02	2.703591e+00	2.290921e-01	2.937693e-01	3.695078e-02	5.942225e-02	2.136763e-01	1.670893e-01	1.010510e-01	2.433233e-01	1.117713e-01	5.283758e-02	3.014307e-01	1.895860e-01	4.013058e-02	1.463273e-02	5.056425e-01	1.129918e-01	9.921349e-02	2.273889e-01	1.775080e-01	1.824725e-01	1.079326e-01	7.186539e-02	2.056679e-01	2.545537e-01	7.045940e-01	1.958633e-01	1.970976e-02	2.135173e-02	4.344454e-02	1.503668e-02	3.278872e-01	1.442497e-01	1.305671e-01	3.972961e-01	3.980318e-01	1.668270e-01	1.559436e-01	2.791976e-01	2.331441e-01	3.293424e-01	1.284483e-01	3.090653e-01	3.638992e-01	1.513074e-01	8.415227e-02	4.006411e-01
335000	-2.110756e+04	2.630200e+02	2.547119e+00	2.227172e-01	2.757140e-01	3.008188e-02	5.901042e-02	2.240409e-01	1.884357e-01	1.145815e-01	2.986159e-01	5.049222e-02	6.783083e-02	2.835807e-01	1.848989e-01	7.561956e-02	2.000173e-03	5.586272e-01	4.388312e-02	1.058963e-01	2.139736e-01	1.819241e-01	1.537722e-01	8.608320e-02	1.063926e-01	1.972767e-01	2.745513e-01	6.648145e-01	1.618352e-01	6.351142e-03	6.160698e-02	3.981306e-02	6.557908e-02	3.479552e-01	1.462059e-01	1.154783e-01	3.903605e-01	3.868662e-01	1.801148e-01	1.569758e-01	2.760432e-01	3.121058e-01	2.088196e-01	2.011276e-01	2.779470e-01	3.707685e-01	1.248958e-01	8.029430e-02	4.240414e-01
340000	-2.112290e+04	2.573709e+02	2.635852e+00	2.361372e-01	2.664872e-01	3.107006e-02	6.238320e-02	2.551345e-01	1.487879e-01	1.226315e-01	2.403104e-01	7.087979e-02	4.495810e-02	2.970171e-01	2.242031e-01	2.981149e-02	2.117509e-01	3.944383e-01	8.886947e-03	2.808378e-02	3.270286e-01	2.157854e-01	1.902585e-01	9.575673e-02	3.966103e-02	1.806977e-01	2.778406e-01	1.881479e-01	5.912748e-01	1.165817e-02	3.595562e-02	1.480515e-01	2.491200e-02	3.449857e-01	1.236688e-01	1.421174e-01	3.892281e-01	4.061649e-01	1.687758e-01	1.533587e-01	2.717005e-01	2.814478e-01	2.023324e-01	8.232986e-02	4.338900e-01	3.405267e-01	1.309736e-01	8.188124e-02	4.466184e-01
345000	-2.112629e+04	2.443204e+02	2.815659e+00	2.224504e-01	2.623355e-01	3.226109e-02	7.164664e-02	2.422855e-01	1.690209e-01	1.209510e-01	2.151371e-01	6.970838e-02	5.115997e-02	3.610888e-01	1.819548e-01	1.084943e-01	3.260728e-02	3.254550e-01	6.747435e-03	1.424362e-01	3.842598e-01	1.347087e-01	2.129420e-01	7.706530e-02	1.213282e-01	1.667085e-01	2.872471e-01	6.300590e-01	1.952821e-01	3.179655e-02	1.252475e-02	1.160819e-01	1.425564e-02	3.519976e-01	1.328744e-01	1.334225e-01	3.817055e-01	4.302375e-01	1.574223e-01	1.442172e-01	2.681230e-01	3.881854e-01	3.202367e-01	1.032554e-01	1.883225e-01	3.898018e-01	1.333949e-01	6.872312e-02	4.080802e-01
350000	-2.111944e+04	2.594026e+02	2.612679e+00	2.503484e-01	2.402064e-01	3.449365e-02	6.623034e-02	2.557390e-01	1.529823e-01	1.182461e-01	2.251175e-01	6.204308e-02	7.197784e-02	3.250144e-01	1.976010e-01	1.892651e-01	1.295835e-02	4.774063e-01	9.287359e-02	1.205960e-01	1.069007e-01	1.935166e-01	1.432219e-01	1.087366e-01	6.815145e-02	2.240329e-01	2.623405e-01	6.551708e-01	1.164914e-01	7.564750e-04	1.082390e-02	1.976585e-01	1.909894e-02	3.485423e-01	1.320085e-01	1.348841e-01	3.845651e-01	4.027412e-01	1.737266e-01	1.625612e-01	2.609710e-01	1.963302e-01	2.066872e-01	2.091902e-01	3.877924e-01	3.697223e-01	1.287883e-01	8.830681e-02	4.131826e-01
355000	-2.111610e+04	2.553505e+02	2.643046e+00	2.028737e-01	2.630892e-01	2.919148e-02	7.400839e-02	2.500041e-01	1.808331e-01	1.600239e-01	2.462461e-01	6.062743e-02	6.793484e-02	3.098159e-01	1.553518e-01	1.180493e-01	1.590186e-02	5.854204e-01	2.322032e-02	1.386734e-01	1.187347e-01	1.927304e-01	1.789464e-01	9.843091e-02	2.896879e-02	2.312537e-01	2.696698e-01	5.740934e-01	1.352081e-01	5.143743e-02	1.387131e-03	2.066503e-01	3.122361e-02	3.481360e-01	1.474772e-01	1.310382e-01	3.733485e-01	3.886139e-01	1.512381e-01	1.734829e-01	2.866651e-01	2.805036e-01	2.109543e-01	1.015192e-01	4.070228e-01	3.541588e-01	1.508444e-01	8.050335e-02	4.144934e-01
360000	-2.112825e+04	2.524517e+02	2.700147e+00	2.473464e-01	2.535565e-01	2.745123e-02	7.617737e-02	2.521414e-01	1.433270e-01	1.301824e-01	2.402589e-01	7.415444e-02	4.818650e-02	3.238723e-01	1.833454e-01	1.116687e-02	1.722189e-01	4.044336e-01	4.548865e-03	6.853604e-02	3.390958e-01	1.962807e-01	1.903244e-01	8.597732e-02	1.237061e-01	1.970337e-01	2.066779e-01	4.059401e-01	2.903175e-01	5.823615e-02	2.622163e-02	1.823727e-01	3.691193e-02	3.406613e-01	1.308164e-01	1.409401e-01	3.875821e-01	3.828906e-01	1.816535e-01	1.565149e-01	2.789410e-01	3.131144e-01	3.022233e-01	1.306859e-01	2.539764e-01	3.159323e-01	1.243639e-01	8.570277e-02	4.740011e-01
365000	-2.111862e+04	2.490301e+02	2.746086e+00	2.386270e-01	2.768329e-01	2.947956e-02	6.028768e-02	2.268812e-01	1.678917e-01	1.379995e-01	2.487960e-01	5.836469e-02	8.820094e-02	3.465155e-01	1.201233e-01	1.723538e-02	1.571831e-01	2.964426e-01	2.997239e-02	4.218461e-02	4.569819e-01	1.917261e-01	1.859786e-01	9.202338e-02	9.446300e-02	1.827500e-01	2.530589e-01	3.021790e-01	2.954485e-01	4.235965e-02	6.035874e-02	2.002688e-01	9.938519e-02	3.364529e-01	1.370133e-01	1.370526e-01	3.894811e-01	4.078914e-01	1.613715e-01	1.540110e-01	2.767261e-01	3.115575e-01	2.452510e-01	1.064014e-01	3.367901e-01	3.505789e-01	1.430339e-01	7.964840e-02	4.267388e-01
370000	-2.110306e+04	2.494777e+02	2.738488e+00	2.343209e-01	2.524175e-01	2.621574e-02	7.729683e-02	2.387195e-01	1.710295e-01	1.397798e-01	2.369771e-01	7.563693e-02	5.633787e-02	2.921955e-01	1.990728e-01	1.874284e-02	4.157874e-02	3.577933e-01	4.688848e-03	1.411626e-01	4.360337e-01	1.707810e-01	1.664601e-01	1.093123e-01	1.011673e-01	2.084133e-01	2.438660e-01	4.654075e-01	1.458840e-01	4.655586e-02	1.006415e-01	1.816211e-01	5.989014e-02	3.336360e-01	1.400817e-01	1.233942e-01	4.028881e-01	3.919241e-01	1.842173e-01	1.520165e-01	2.718422e-01	3.429693e-01	2.694991e-01	1.000193e-01	2.875123e-01	3.499359e-01	1.365557e-01	8.036483e-02	4.331436e-01
375000	-2.110863e+04	2.518111e+02	2.692573e+00	2.414378e-01	2.699367e-01	3.115800e-02	6.039436e-02	2.367582e-01	1.603150e-01	1.314225e-01	2.916670e-01	6.815586e-02	5.268458e-02	3.135874e-01	1.424827e-01	9.113574e-02	9.129526e-02	5.765009e-01	3.519118e-02	9.193841e-02	1.139385e-01	1.699758e-01	1.862995e-01	9.668079e-02	1.082073e-01	1.953665e-01	2.434702e-01	5.541941e-01	1.407924e-01	2.283488e-02	6.593618e-02	1.945667e-01	2.167584e-02	3.484998e-01	1.251787e-01	1.267853e-01	3.995362e-01	3.851789e-01	1.455526e-01	1.626283e-01	3.066403e-01	3.081222e-01	2.616536e-01	1.001272e-01	3.300970e-01	3.534972e-01	1.545534e-01	7.414417e-02	4.178052e-01
380000	-2.111263e+04	2.535758e+02	2.641755e+00	1.947060e-01	3.033477e-01	3.176816e-02	5.535965e-02	2.449709e-01	1.698476e-01	1.431862e-01	2.484583e-01	7.000003e-02	1.016045e-01	2.860080e-01	1.507430e-01	9.825644e-02	2.270202e-01	2.880559e-01	2.336039e-02	3.400995e-02	3.292971e-01	1.898540e-01	2.002980e-01	8.068265e-02	8.139643e-02	2.147998e-01	2.329690e-01	2.489672e-01	2.223119e-01	1.075684e-02	7.080466e-02	4.211809e-01	2.597853e-02	3.299597e-01	1.508572e-01	1.292861e-01	3.898970e-01	4.001870e-01	1.440425e-01	1.581665e-01	2.976040e-01	3.048107e-01	2.263979e-01	8.550610e-02	3.832852e-01	3.665699e-01	1.408145e-01	8.508411e-02	4.075315e-01
385000	-2.112979e+04	2.531954e+02	2.693761e+00	2.356840e-01	2.664823e-01	2.745988e-02	5.357411e-02	2.462220e-01	1.705777e-01	1.188186e-01	2.255504e-01	5.028672e-02	8.473987e-02	3.211373e-01	1.994670e-01	5.762303e-03	1.932179e-02	5.732217e-01	8.548727e-02	1.433535e-01	1.728535e-01	2.191488e-01	2.293468e-01	1.034553e-01	4.246929e-02	1.768059e-01	2.287739e-01	2.064272e-01	2.632080e-01	1.310655e-01	9.579019e-02	2.309796e-01	7.252951e-02	3.435206e-01	1.381818e-01	1.241471e-01	3.941504e-01	4.437552e-01	1.465267e-01	1.482482e-01	2.614699e-01	3.352700e-01	2.003039e-01	1.717591e-01	2.926670e-01	3.049655e-01	1.434444e-01	9.101057e-02	4.605795e-01
390000	-2.110752e+04	2.524557e+02	2.703396e+00	2.176003e-01	2.714845e-01	2.983595e-02	7.115967e-02	2.314896e-01	1.784300e-01	8.753954e-02	2.268803e-01	6.383474e-02	4.089014e-02	3.632154e-01	2.176399e-01	1.761758e-02	4.034855e-01	3.058874e-01	5.970307e-02	5.552896e-02	1.577775e-01	1.709557e-01	2.000159e-01	9.518461e-02	6.918028e-02	1.663681e-01	2.982953e-01	3.931718e-01	1.875727e-01	4.142042e-02	3.932391e-02	3.003482e-01	3.816308e-02	3.369210e-01	1.413361e-01	1.245812e-01	3.971618e-01	4.390393e-01	1.751523e-01	1.370024e-01	2.488059e-01	2.679884e-01	2.872450e-01	6.792415e-02	3.768424e-01	3.500128e-01	1.508912e-01	6.950174e-02	4.295943e-01
395000	-2.112353e+04	2.631789e+02	2.562921e+00	2.216655e-01	2.803617e-01	2.974285e-02	6.414812e-02	2.391823e-01	1.648995e-01	1.164880e-01	2.525434e-01	4.680198e-02	6.709367e-02	3.580246e-01	1.590483e-01	6.496210e-02	5.542071e-01	2.289777e-01	4.862725e-02	2.643087e-02	7.679500e-02	1.858531e-01	1.892181e-01	1.102123e-01	3.035433e-02	2.038090e-01	2.805532e-01	4.010663e-01	1.403420e-01	2.925523e-02	7.577452e-02	3.476535e-01	5.908408e-03	3.229577e-01	1.384046e-01	1.357160e-01	4.029216e-01	4.313095e-01	1.598585e-01	1.466682e-01	2.621638e-01	2.745492e-01	2.300873e-01	1.050865e-01	3.902769e-01	3.761994e-01	1.348970e-01	7.706659e-02	4.118369e-01
400000	-2.111675e+04	2.269651e+02	3.067675e+00	2.144531e-01	2.643720e-01	3.750752e-02	7.262288e-02	2.543125e-01	1.567320e-01	1.526371e-01	2.256431e-01	8.387662e-02	7.153649e-02	2.824981e-01	1.838086e-01	4.586883e-02	4.188992e-01	4.057233e-01	1.501139e-02	5.955260e-02	5.494470e-02	1.846812e-01	1.881804e-01	9.494582e-02	9.951069e-02	1.843991e-01	2.482829e-01	3.813010e-01	2.697363e-01	1.752769e-02	1.632757e-03	2.882524e-01	4.154992e-02	3.451743e-01	1.435001e-01	1.293232e-01	3.820024e-01	3.875936e-01	1.736148e-01	1.482418e-01	2.905497e-01	2.822757e-01	2.086641e-01	1.644635e-01	3.445968e-01	3.365650e-01	1.413813e-01	7.452255e-02	4.475311e-01
405000	-2.110435e+04	2.358317e+02	2.913065e+00	2.277519e-01	2.598147e-01	2.809493e-02	6.713205e-02	2.626057e-01	1.546007e-01	1.415549e-01	2.505716e-01	7.289781e-02	4.398238e-02	3.124496e-01	1.785437e-01	3.088740e-02	8.041480e-02	7.750068e-01	1.072072e-02	6.811827e-02	3.485197e-02	1.709424e-01	2.142912e-01	8.095550e-02	6.230119e-02	1.825617e-01	2.889480e-01	3.202567e-01	3.739691e-01	5.565275e-03	9.640112e-02	1.067203e-01	9.708751e-02	3.444958e-01	1.418094e-01	1.480209e-01	3.656740e-01	4.082904e-01	1.553755e-01	1.659978e-01	2.703363e-01	2.514994e-01	2.667648e-01	1.390990e-01	3.426368e-01	3.686043e-01	1.410138e-01	7.284021e-02	4.175417e-01
410000	-2.110645e+04	2.576181e+02	2.643195e+00	2.266584e-01	2.916169e-01	3.073078e-02	7.057644e-02	2.227514e-01	1.576661e-01	1.474724e-01	1.980379e-01	8.869409e-02	5.804061e-02	3.578643e-01	1.498906e-01	2.678155e-02	1.201486e-01	5.978878e-01	1.111432e-01	2.141220e-02	1.226267e-01	2.010983e-01	1.731754e-01	1.032648e-01	6.194036e-02	1.988274e-01	2.616939e-01	1.819611e-01	3.536296e-01	1.071651e-03	6.239856e-02	2.102567e-01	1.906823e-01	3.364335e-01	1.355240e-01	1.386933e-01	3.893492e-01	4.248604e-01	1.410185e-01	1.658870e-01	2.682342e-01	2.576631e-01	2.610742e-01	1.394343e-01	3.418283e-01	3.351236e-01	1.304850e-01	8.310628e-02	4.512851e-01
415000	-2.113147e+04	2.598327e+02	2.609086e+00	2.179372e-01	2.888424e-01	3.471836e-02	6.140513e-02	2.265950e-01	1.705019e-01	1.196625e-01	2.440364e-01	6.445755e-02	4.085593e-02	3.583335e-01	1.726542e-01	1.577002e-02	3.927076e-02	5.428699e-01	2.004570e-01	1.050878e-01	9.654449e-02	2.018917e-01	2.087574e-01	1.107807e-01	6.526661e-02	2.055276e-01	2.077759e-01	3.157917e-01	3.301657e-01	4.709716e-02	1.898837e-02	1.998911e-01	8.806597e-02	3.289461e-01	1.311001e-01	1.358560e-01	4.040978e-01	4.127094e-01	1.564738e-01	1.597071e-01	2.711098e-01	3.745994e-01	3.067261e-01	7.011528e-02	2.485593e-01	3.321965e-01	1.354845e-01	9.448122e-02	4.378378e-01
420000	-2.115000e+04	2.406743e+02	2.820347e+00	2.559734e-01	2.769278e-01	3.205781e-02	6.120517e-02	2.158931e-01	1.579427e-01	1.431014e-01	2.761171e-01	6.497111e-02	2.819674e-02	2.923260e-01	1.952877e-01	9.997476e-02	1.839231e-01	4.698713e-01	3.606995e-02	5.241622e-02	1.577447e-01	2.288289e-01	1.834743e-01	1.061153e-01	5.034864e-02	2.412439e-01	1.899889e-01	2.997261e-01	1.354600e-01	1.859632e-01	3.239938e-02	2.319792e-01	1.144721e-01	3.242591e-01	1.405167e-01	1.420618e-01	3.931624e-01	3.920410e-01	1.552538e-01	1.551207e-01	2.975845e-01	2.587969e-01	2.114180e-01	9.911897e-02	4.306661e-01	3.483155e-01	1.274920e-01	1.101289e-01	4.140637e-01
425000	-2.113518e+04	2.439167e+02	2.815479e+00	2.113947e-01	2.681803e-01	2.438544e-02	8.109505e-02	2.364736e-01	1.784710e-01	1.149527e-01	2.301912e-01	4.251310e-02	8.326662e-02	3.439044e-01	1.851720e-01	1.559323e-01	1.127624e-01	5.470020e-01	2.038940e-02	1.060780e-01	5.783592e-02	1.442676e-01	1.821208e-01	7.908848e-02	1.288525e-01	1.535245e-01	3.121461e-01	3.669059e-01	3.047781e-01	1.310631e-02	1.663346e-01	6.927950e-02	7.959547e-02	3.456649e-01	1.412044e-01	1.303107e-01	3.828200e-01	4.296826e-01	1.606326e-01	1.518522e-01	2.578327e-01	3.345261e-01	2.008299e-01	1.048377e-01	3.598063e-01	3.455947e-01	1.548247e-01	7.329122e-02	4.262893e-01
430000	-2.112653e+04	2.423792e+02	2.853970e+00	2.360989e-01	2.535850e-01	3.078668e-02	6.518375e-02	2.449184e-01	1.694272e-01	1.119922e-01	2.307495e-01	7.441163e-02	4.550647e-02	3.594989e-01	1.778414e-01	3.407332e-02	3.441017e-01	1.835029e-01	3.133863e-02	2.192221e-01	1.877613e-01	1.942058e-01	2.102433e-01	1.020351e-01	6.785502e-02	1.844523e-01	2.412085e-01	2.058748e-01	3.433257e-01	9.681413e-02	2.993406e-02	1.901208e-01	1.339305e-01	3.350478e-01	1.406571e-01	1.446208e-01	3.796743e-01	4.545866e-01	1.414646e-01	1.282658e-01	2.756830e-01	2.776004e-01	2.376971e-01	1.509339e-01	3.337686e-01	3.399910e-01	1.536949e-01	7.480803e-02	4.315060e-01
435000	-2.113247e+04	2.472451e+02	2.767642e+00	2.208275e-01	3.047191e-01	2.691781e-02	5.418602e-02	2.152582e-01	1.780913e-01	1.504940e-01	2.105638e-01	6.064457e-02	3.698544e-02	3.878350e-01	1.534773e-01	4.997386e-02	1.308085e-01	5.654546e-01	2.833445e-02	1.523546e-01	7.307401e-02	1.988040e-01	1.891427e-01	9.479911e-02	7.160013e-02	2.129959e-01	2.326582e-01	2.563581e-01	2.709652e-01	5.416632e-02	1.194704e-01	2.297570e-01	6.928289e-02	3.310084e-01	1.488781e-01	1.428017e-01	3.773118e-01	4.107982e-01	1.526211e-01	1.614062e-01	2.751745e-01	2.318034e-01	3.245370e-01	1.111830e-01	3.324767e-01	3.200015e-01	1.335217e-01	8.533669e-02	4.611400e-01
440000	-2.111696e+04	2.561456e+02	2.628477e+00	2.374247e-01	2.652394e-01	2.669060e-02	6.018716e-02	2.358788e-01	1.745793e-01	1.470611e-01	2.683471e-01	6.666154e-02	5.471222e-02	2.911318e-01	1.720862e-01	7.453756e-02	1.584477e-03	4.840672e-01	2.703731e-02	1.723393e-01	2.404341e-01	2.006496e-01	2.234256e-01	1.005526e-01	5.602171e-02	1.731241e-01	2.462263e-01	2.736941e-01	3.026595e-01	5.639212e-02	3.700279e-02	1.525516e-01	1.776998e-01	3.417770e-01	1.388565e-01	1.422022e-01	3.771643e-01	4.031003e-01	1.452391e-01	1.602463e-01	2.914143e-01	2.877570e-01	2.327839e-01	1.846574e-01	2.948016e-01	2.910479e-01	1.517311e-01	9.251805e-02	4.647029e-01
445000	-2.112736e+04	2.452095e+02	2.768537e+00	2.293845e-01	2.517818e-01	3.042306e-02	7.010932e-02	2.492366e-01	1.690647e-01	1.157078e-01	2.660079e-01	5.449122e-02	9.651427e-02	2.854700e-01	1.818088e-01	4.878060e-02	1.104000e-02	5.319782e-01	2.978749e-03	1.284986e-01	2.767239e-01	1.731792e-01	1.913396e-01	1.119183e-01	7.671034e-02	1.874639e-01	2.593888e-01	3.426718e-01	3.154049e-01	6.620033e-02	4.792347e-02	1.934119e-01	3.438755e-02	3.547151e-01	1.281424e-01	1.402292e-01	3.769133e-01	3.999864e-01	1.350396e-01	1.430401e-01	3.219338e-01	3.101145e-01	1.844231e-01	2.788110e-01	2.266514e-01	3.645354e-01	1.549145e-01	7.198466e-02	4.085654e-01
450000	-2.112764e+04	2.354837e+02	2.937762e+00	2.334692e-01	2.780120e-01	3.066544e-02	7.015109e-02	2.275800e-01	1.601222e-01	1.224072e-01	2.026208e-01	7.442506e-02	6.552278e-02	3.470502e-01	1.879740e-01	8.311847e-02	7.405557e-03	4.709221e-01	4.534591e-02	1.970664e-01	1.961416e-01	1.544813e-01	2.086047e-01	7.688388e-02	7.584807e-02	1.745706e-01	3.096115e-01	1.526015e-01	4.597292e-01	1.224686e-03	1.600088e-01	1.019653e-01	1.244704e-01	3.295837e-01	1.335970e-01	1.276020e-01	4.092173e-01	4.072847e-01	1.524774e-01	1.690520e-01	2.711859e-01	2.487398e-01	2.031947e-01	1.009908e-01	4.470747e-01	3.551694e-01	1.337932e-01	8.114685e-02	4.298905e-01
455000	-2.109833e+04	2.525829e+02	2.679502e+00	1.974622e-01	2.832858e-01	2.932906e-02	6.017736e-02	2.551575e-01	1.745880e-01	1.073708e-01	1.942541e-01	4.714449e-02	1.119806e-01	3.941622e-01	1.450879e-01	2.821325e-01	3.870462e-02	3.853762e-01	1.021861e-01	1.122208e-01	7.937973e-02	1.703563e-01	1.896513e-01	9.015915e-02	9.513655e-02	1.772747e-01	2.774220e-01	3.096806e-01	3.588269e-01	5.123179e-02	4.074271e-02	1.604634e-01	7.905458e-02	3.544640e-01	1.361131e-01	1.294097e-01	3.800132e-01	4.412425e-01	1.363292e-01	1.657786e-01	2.566498e-01	2.392653e-01	2.249408e-01	1.183271e-01	4.174668e-01	3.503013e-01	1.367888e-01	7.214304e-02	4.407668e-01
460000	-2.112219e+04	2.639113e+02	2.547054e+00	2.345406e-01	2.749496e-01	2.711583e-02	7.312485e-02	2.229532e-01	1.673159e-01	1.207790e-01	2.137932e-01	6.195317e-02	3.370117e-02	4.029441e-01	1.668294e-01	1.519007e-01	4.824341e-02	5.476800e-01	8.177126e-04	9.540446e-02	1.559537e-01	1.893691e-01	1.944992e-01	9.549021e-02	6.449537e-02	1.920652e-01	2.640810e-01	2.392991e-01	3.883074e-01	2.372517e-03	7.269157e-02	2.847457e-01	1.258373e-02	3.458616e-01	1.321631e-01	1.298527e-01	3.921227e-01	3.988863e-01	1.541047e-01	1.641888e-01	2.828202e-01	2.622929e-01	2.553176e-01	1.426840e-01	3.397056e-01	3.400220e-01	1.398538e-01	7.919471e-02	4.409295e-01
465000	-2.111607e+04	2.443347e+02	2.795110e+00	2.134940e-01	2.615750e-01	3.349121e-02	7.158067e-02	2.497648e-01	1.700944e-01	1.452034e-01	2.648775e-01	5.639100e-02	6.863810e-02	2.985434e-01	1.663466e-01	1.220019e-01	1.445232e-01	4.804995e-01	4.406743e-02	6.045459e-02	1.484533e-01	1.911429e-01	1.683991e-01	1.212882e-01	8.589322e-02	1.863402e-01	2.469365e-01	3.931513e-01	2.408346e-01	1.154251e-01	9.818573e-02	1.289946e-01	2.340865e-02	3.411431e-01	1.309685e-01	1.295265e-01	3.983620e-01	3.999728e-01	1.777062e-01	1.536240e-01	2.686970e-01	3.555999e-01	2.345464e-01	1.071884e-01	3.026653e-01	3.394791e-01	1.256552e-01	8.928426e-02	4.455815e-01
470000	-2.111978e+04	2.518334e+02	2.709535e+00	2.295010e-01	2.615828e-01	2.602537e-02	8.435372e-02	2.492631e-01	1.492740e-01	1.147473e-01	2.251197e-01	7.999439e-02	3.108062e-02	3.422774e-01	2.067806e-01	4.607163e-02	2.064827e-01	4.706870e-01	1.414574e-02	5.635437e-02	2.062586e-01	2.021780e-01	2.011911e-01	1.000779e-01	7.663792e-02	1.976159e-01	2.222992e-01	2.342986e-01	3.847291e-01	1.839877e-01	8.011452e-02	4.885894e-02	6.801107e-02	3.428015e-01	1.354205e-01	1.394733e-01	3.823047e-01	4.165528e-01	1.639556e-01	1.664372e-01	2.530544e-01	3.236441e-01	2.151271e-01	9.858058e-02	3.626482e-01	3.442082e-01	1.258227e-01	1.007426e-01	4.292266e-01
475000	-2.111483e+04	2.611438e+02	2.585306e+00	2.385595e-01	2.698780e-01	3.407369e-02	5.913265e-02	2.381195e-01	1.602367e-01	1.404391e-01	2.415743e-01	4.832262e-02	8.169070e-02	3.072413e-01	1.807319e-01	9.738459e-02	6.516157e-05	4.147471e-01	1.827206e-02	2.458120e-01	2.237191e-01	1.634138e-01	2.065078e-01	8.307743e-02	6.412305e-02	2.342261e-01	2.486518e-01	4.347211e-01	1.887191e-01	5.863700e-03	1.627394e-02	3.085921e-01	4.583007e-02	3.261507e-01	1.336389e-01	1.295769e-01	4.106335e-01	4.013185e-01	1.542021e-01	1.546989e-01	2.897805e-01	2.423491e-01	2.256244e-01	1.133666e-01	4.186599e-01	3.683636e-01	1.131615e-01	8.035331e-02	4.381215e-01
480000	-2.110870e+04	2.535139e+02	2.677699e+00	2.289725e-01	2.654868e-01	2.685177e-02	5.733205e-02	2.607966e-01	1.605602e-01	1.173078e-01	2.632361e-01	5.681739e-02	4.980829e-02	3.411688e-01	1.716617e-01	8.382200e-02	2.465219e-02	4.317984e-01	3.979776e-03	2.223952e-01	2.333524e-01	2.036862e-01	1.688552e-01	9.744134e-02	5.796289e-02	2.494497e-01	2.226046e-01	5.498798e-01	1.139316e-01	1.058658e-02	3.386478e-02	2.453635e-01	4.637378e-02	3.443568e-01	1.275159e-01	1.442797e-01	3.838476e-01	4.120483e-01	1.558492e-01	1.478955e-01	2.842071e-01	2.694921e-01	1.828215e-01	1.124639e-01	4.352226e-01	3.672211e-01	1.336755e-01	8.343379e-02	4.156697e-01
485000	-2.111685e+04	2.500057e+02	2.712790e+00	2.081143e-01	2.950358e-01	2.639051e-02	6.256204e-02	2.393506e-01	1.685468e-01	9.909782e-02	2.152850e-01	5.919685e-02	7.848314e-02	3.187243e-01	2.292130e-01	4.845476e-02	3.538476e-01	3.931802e-01	4.234090e-02	2.578758e-02	1.363889e-01	1.931188e-01	1.412202e-01	1.012498e-01	6.636958e-02	2.254845e-01	2.725570e-01	5.888319e-01	1.810671e-01	9.170468e-03	3.306310e-02	1.296567e-01	5.821069e-02	3.479704e-01	1.421019e-01	1.259444e-01	3.839832e-01	4.192860e-01	1.858339e-01	1.506751e-01	2.442050e-01	2.631342e-01	2.172873e-01	4.638359e-02	4.731949e-01	3.658056e-01	1.164220e-01	8.812297e-02	4.296495e-01
490000	-2.111893e+04	2.688313e+02	2.479616e+00	2.166540e-01	2.602921e-01	3.101450e-02	6.066443e-02	2.580224e-01	1.733525e-01	1.151917e-01	2.329609e-01	6.186448e-02	7.567215e-02	3.173177e-01	1.969931e-01	1.162680e-02	1.470359e-01	4.499815e-01	5.175868e-02	8.451046e-02	2.550866e-01	1.855188e-01	1.745345e-01	9.549539e-02	7.355190e-02	2.575469e-01	2.133525e-01	5.196461e-01	2.792175e-01	2.535923e-02	7.569294e-02	2.939890e-02	7.068530e-02	3.441805e-01	1.267083e-01	1.406535e-01	3.884577e-01	4.222992e-01	1.482268e-01	1.607312e-01	2.687428e-01	2.854747e-01	2.682872e-01	1.252641e-01	3.209741e-01	3.637715e-01	1.359123e-01	8.028994e-02	4.200263e-01
495000	-2.111528e+04	2.530484e+02	2.690585e+00	2.543844e-01	2.594610e-01	2.345796e-02	5.705405e-02	2.321686e-01	1.734740e-01	1.337630e-01	1.893133e-01	5.940670e-02	1.019757e-01	3.901967e-01	1.253446e-01	5.559536e-02	1.295362e-01	6.372978e-01	3.167248e-02	3.993556e-02	1.059626e-01	1.927566e-01	1.785752e-01	9.662972e-02	4.660728e-02	2.130896e-01	2.723416e-01	4.637038e-01	3.663044e-01	3.167407e-02	2.979099e-02	6.019450e-02	4.833222e-02	3.357296e-01	1.257395e-01	1.390122e-01	3.995187e-01	4.259211e-01	1.571223e-01	1.501630e-01	2.667936e-01	2.115189e-01	2.931727e-01	1.400255e-01	3.552829e-01	3.452755e-01	1.428924e-01	8.699748e-02	4.248347e-01
500000	-2.109418e+04	2.469361e+02	2.768862e+00	2.356000e-01	2.700609e-01	3.021711e-02	5.882681e-02	2.384541e-01	1.668410e-01	1.487398e-01	2.101302e-01	5.907507e-02	6.654058e-02	3.430165e-01	1.724978e-01	1.730679e-02	1.121539e-01	6.922342e-01	2.859040e-03	2.233176e-02	1.531144e-01	1.555410e-01	2.066431e-01	1.054300e-01	1.002732e-01	1.955773e-01	2.365354e-01	4.615243e-01	2.910115e-01	1.781301e-03	7.050555e-02	1.192708e-01	5.590663e-02	3.348820e-01	1.311617e-01	1.349637e-01	3.989926e-01	4.013642e-01	1.705781e-01	1.612257e-01	2.668320e-01	2.143206e-01	2.420685e-01	1.758434e-01	3.677675e-01	3.457881e-01	1.487615e-01	8.388084e-02	4.215696e-01
505000	-2.112235e+04	2.441995e+02	2.820413e+00	2.328765e-01	2.480336e-01	2.880997e-02	5.604171e-02	2.529142e-01	1.813241e-01	1.403639e-01	2.631455e-01	6.814063e-02	5.294398e-02	3.264980e-01	1.489079e-01	1.857175e-01	7.865982e-02	4.466199e-01	1.279847e-02	1.397923e-01	1.364120e-01	1.648059e-01	2.125965e-01	1.025426e-01	7.976409e-02	1.592694e-01	2.810215e-01	2.583140e-01	3.958887e-01	6.340790e-02	7.676004e-02	1.128600e-01	9.276939e-02	3.517490e-01	1.332050e-01	1.417711e-01	3.732749e-01	4.180670e-01	1.428670e-01	1.638669e-01	2.751991e-01	2.661927e-01	2.436917e-01	1.456998e-01	3.444158e-01	3.274633e-01	1.629491e-01	7.645119e-02	4.331364e-01
510000	-2.112366e+04	2.571621e+02	2.638077e+00	2.177988e-01	2.652755e-01	3.005276e-02	5.902746e-02	2.504684e-01	1.773771e-01	1.402760e-01	2.976756e-01	6.391020e-02	6.732760e-02	2.949103e-01	1.359004e-01	1.214544e-01	1.244692e-01	2.541419e-01	2.113703e-01	8.868813e-02	1.998762e-01	1.456648e-01	2.285576e-01	8.585536e-02	8.727788e-02	1.643488e-01	2.882956e-01	4.240666e-01	2.821800e-01	5.575963e-02	1.586284e-02	1.152400e-01	1.068910e-01	3.504610e-01	1.371149e-01	1.231957e-01	3.892285e-01	4.051411e-01	1.490068e-01	1.514692e-01	2.943829e-01	3.597599e-01	2.369391e-01	5.838131e-02	3.449196e-01	3.621546e-01	1.721857e-01	7.408739e-02	3.915723e-01
515000	-2.110047e+04	2.609068e+02	2.586232e+00	2.275353e-01	2.618210e-01	2.813362e-02	7.844834e-02	2.321606e-01	1.719012e-01	1.461141e-01	2.518824e-01	9.020515e-02	4.270419e-02	2.945860e-01	1.745082e-01	1.186884e-01	9.208674e-02	3.049108e-01	1.242681e-01	2.716239e-01	8.842206e-02	2.106909e-01	1.625094e-01	1.007105e-01	8.545526e-02	2.218946e-01	2.187393e-01	2.860245e-01	4.452782e-01	3.132574e-02	2.146172e-03	1.596075e-01	7.561789e-02	3.472146e-01	1.340667e-01	1.342115e-01	3.845073e-01	4.120014e-01	1.661490e-01	1.448369e-01	2.770127e-01	3.028958e-01	1.325323e-01	1.317991e-01	4.327728e-01	3.200878e-01	1.346094e-01	9.319019e-02	4.521126e-01
520000	-2.111574e+04	2.535676e+02	2.688299e+00	2.269524e-01	2.576104e-01	3.382521e-02	7.765681e-02	2.439036e-01	1.600516e-01	1.641618e-01	2.586598e-01	8.208440e-02	7.151999e-02	2.713714e-01	1.522026e-01	7.265781e-03	1.158862e-01	5.145607e-01	5.079906e-02	4.682415e-02	2.646641e-01	2.022639e-01	1.775465e-01	9.537889e-02	6.290347e-02	1.770872e-01	2.848201e-01	4.099466e-01	3.372508e-01	1.067887e-01	2.520379e-02	3.272710e-02	8.808307e-02	3.426686e-01	1.361383e-01	1.284865e-01	3.927065e-01	3.914820e-01	1.568851e-01	1.534579e-01	2.981751e-01	2.832029e-01	3.038977e-01	7.742650e-02	3.354729e-01	3.459750e-01	1.383866e-01	7.722534e-02	4.384130e-01
525000	-2.111825e+04	2.516845e+02	2.721923e+00	2.076705e-01	2.632348e-01	2.857224e-02	7.781228e-02	2.577129e-01	1.649974e-01	1.297673e-01	2.303569e-01	9.049786e-02	5.111062e-02	3.314471e-01	1.668202e-01	4.304498e-02	3.844974e-01	4.277318e-01	6.592785e-04	4.516750e-02	9.889911e-02	1.894177e-01	2.028266e-01	9.855415e-02	7.230055e-02	1.834575e-01	2.534436e-01	3.299722e-01	4.789419e-01	1.961128e-03	9.920310e-02	5.878863e-02	3.113301e-02	3.446363e-01	1.320335e-01	1.286684e-01	3.946618e-01	3.970116e-01	1.838742e-01	1.645984e-01	2.545158e-01	3.923959e-01	1.918394e-01	9.496497e-02	3.207997e-01	3.282501e-01	1.528332e-01	7.889354e-02	4.400231e-01
530000	-2.112006e+04	2.493740e+02	2.754442e+00	2.217317e-01	2.676028e-01	3.138422e-02	6.291095e-02	2.468834e-01	1.694869e-01	1.537131e-01	2.647530e-01	4.939792e-02	3.693959e-02	2.823594e-01	2.128370e-01	2.306470e-02	5.048240e-01	1.101293e-01	2.040223e-01	9.038203e-02	6.757764e-02	2.026790e-01	1.686670e-01	9.674175e-02	7.825290e-02	2.259801e-01	2.276792e-01	3.394633e-01	4.332586e-01	1.553624e-02	2.433773e-02	1.206156e-01	6.678851e-02	3.437957e-01	1.388501e-01	1.297717e-01	3.875825e-01	3.788977e-01	1.595309e-01	1.773092e-01	2.842622e-01	3.443928e-01	2.500059e-01	8.796232e-02	3.176389e-01	3.676794e-01	1.196355e-01	8.396111e-02	4.287240e-01
535000	-2.111785e+04	2.468551e+02	2.794113e+00	2.149366e-01	2.481790e-01	3.179534e-02	7.417935e-02	2.553690e-01	1.755408e-01	9.939555e-02	2.462195e-01	6.600052e-02	7.462465e-02	3.337496e-01	1.800102e-01	3.786041e-02	1.049292e-01	4.863784e-01	4.056829e-02	1.349625e-01	1.953011e-01	1.313835e-01	2.196875e-01	7.724683e-02	1.011505e-01	1.674868e-01	3.030449e-01	3.849914e-01	2.460505e-01	3.059588e-02	4.504379e-02	2.543266e-01	3.899193e-02	3.603544e-01	1.235931e-01	1.340721e-01	3.819804e-01	4.302943e-01	1.313424e-01	1.378916e-01	3.004717e-01	2.768808e-01	2.978589e-01	8.794221e-02	3.373180e-01	3.629763e-01	1.421420e-01	6.347068e-02	4.314110e-01
540000	-2.111151e+04	2.424815e+02	2.839493e+00	2.134241e-01	2.494192e-01	3.036021e-02	8.023667e-02	2.516283e-01	1.749315e-01	1.436276e-01	2.241747e-01	4.760418e-02	8.715984e-02	3.112113e-01	1.862224e-01	1.351232e-02	8.912390e-02	5.837786e-01	4.615488e-02	7.133572e-02	1.960946e-01	1.528901e-01	2.488177e-01	7.758171e-02	8.795831e-02	1.494875e-01	2.832646e-01	5.957829e-01	1.630523e-01	1.723971e-01	2.155585e-02	4.032398e-02	6.887893e-03	3.610967e-01	1.373009e-01	1.231349e-01	3.784675e-01	3.756836e-01	1.868272e-01	1.589438e-01	2.785455e-01	2.328395e-01	1.808615e-01	1.889788e-01	3.973201e-01	3.478633e-01	1.451096e-01	6.484238e-02	4.421847e-01
545000	-2.111805e+04	2.518398e+02	2.692572e+00	2.279578e-01	2.494005e-01	2.875310e-02	5.667669e-02	2.674394e-01	1.697725e-01	1.286791e-01	2.548579e-01	6.481256e-02	4.362431e-02	3.306291e-01	1.773970e-01	2.497086e-02	7.850088e-02	4.423432e-01	3.659199e-02	7.182164e-03	4.104109e-01	1.547017e-01	1.938400e-01	8.679127e-02	6.481130e-02	2.111507e-01	2.887051e-01	4.539173e-01	2.493261e-01	1.859805e-01	1.650281e-02	3.331963e-02	6.095376e-02	3.348781e-01	1.355023e-01	1.313056e-01	3.983140e-01	4.290375e-01	1.497149e-01	1.472569e-01	2.739907e-01	2.329015e-01	1.763577e-01	1.342141e-01	4.565267e-01	3.839013e-01	1.380684e-01	7.664211e-02	4.013881e-01
550000	-2.112095e+04	2.601366e+02	2.600179e+00	2.331656e-01	2.706436e-01	2.825732e-02	6.121796e-02	2.224751e-01	1.842405e-01	1.469412e-01	2.558464e-01	5.743479e-02	5.182937e-02	3.004492e-01	1.874990e-01	3.431764e-02	7.433419e-02	5.056454e-01	4.254998e-02	3.714959e-02	3.060032e-01	2.411621e-01	1.716439e-01	1.118777e-01	8.302383e-02	1.738039e-01	2.184885e-01	4.227808e-01	2.024846e-01	2.391652e-01	2.465274e-02	8.025533e-02	3.066132e-02	3.405641e-01	1.400658e-01	1.325714e-01	3.867987e-01	4.118215e-01	1.651626e-01	1.583784e-01	2.646375e-01	2.523949e-01	2.901353e-01	1.048527e-01	3.526171e-01	3.312209e-01	1.601557e-01	8.468244e-02	4.239410e-01
555000	-2.111552e+04	2.622828e+02	2.543003e+00	2.132075e-01	2.999439e-01	3.189399e-02	5.457809e-02	2.297251e-01	1.706515e-01	1.108727e-01	2.057437e-01	6.160122e-02	1.534613e-01	2.864006e-01	1.819204e-01	3.396958e-02	2.316578e-01	4.522366e-01	2.361511e-02	2.065376e-02	2.378672e-01	1.668276e-01	2.403179e-01	1.029765e-01	6.651303e-02	1.841773e-01	2.391876e-01	2.270798e-01	3.736335e-01	1.215473e-01	1.327557e-02	1.335210e-01	1.309428e-01	3.360467e-01	1.474789e-01	1.406786e-01	3.757958e-01	4.274780e-01	1.562590e-01	1.516161e-01	2.646469e-01	3.046603e-01	2.120950e-01	1.663472e-01	3.168976e-01	3.476188e-01	1.565604e-01	8.030248e-02	4.155183e-01
560000	-2.113426e+04	2.364088e+02	2.910076e+00	2.046491e-01	2.955303e-01	2.645350e-02	7.285000e-02	2.300129e-01	1.705043e-01	1.321973e-01	1.779208e-01	3.805822e-02	7.972266e-02	4.160941e-01	1.560068e-01	5.296489e-02	1.121097e-01	4.536169e-01	3.943369e-02	1.184975e-01	2.233773e-01	1.718827e-01	1.485566e-01	1.220817e-01	5.750229e-02	2.257281e-01	2.742485e-01	3.909792e-01	2.631561e-01	1.402346e-01	2.158507e-02	1.388614e-01	4.518358e-02	3.399011e-01	1.332852e-01	1.303175e-01	3.964962e-01	4.253146e-01	1.594332e-01	1.363650e-01	2.788872e-01	2.250507e-01	3.041587e-01	1.676261e-01	3.031645e-01	3.439995e-01	1.481628e-01	1.031656e-01	4.046721e-01
565000	-2.109421e+04	2.459716e+02	2.754454e+00	2.488418e-01	2.588577e-01	2.961272e-02	5.988369e-02	2.293656e-01	1.734384e-01	1.210979e-01	2.381372e-01	6.279359e-02	7.577898e-02	3.212731e-01	1.809192e-01	1.068517e-01	2.633062e-04	5.446643e-01	1.436198e-01	8.206504e-02	1.225359e-01	1.732382e-01	2.012620e-01	9.908489e-02	8.687213e-02	1.832836e-01	2.562592e-01	5.934501e-01	1.801686e-01	3.015435e-02	2.985172e-02	1.442134e-01	2.216191e-02	3.442550e-01	1.351353e-01	1.332572e-01	3.873525e-01	3.850569e-01	1.725521e-01	1.536676e-01	2.887234e-01	3.265036e-01	2.047901e-01	1.369730e-01	3.317333e-01	3.406919e-01	1.459508e-01	7.844567e-02	4.349116e-01
570000	-2.110957e+04	2.511600e+02	2.708547e+00	2.282486e-01	2.700819e-01	2.875746e-02	7.573879e-02	2.207983e-01	1.763750e-01	1.161285e-01	2.469181e-01	6.828095e-02	5.477281e-02	3.520883e-01	1.618114e-01	3.583642e-02	1.664264e-01	4.804278e-01	4.051642e-02	6.271911e-02	2.140739e-01	1.944941e-01	2.317917e-01	9.468281e-02	5.560847e-02	1.811021e-01	2.423208e-01	3.813809e-01	3.616207e-01	2.350147e-02	1.314446e-01	7.952541e-02	2.252696e-02	3.401657e-01	1.382499e-01	1.316775e-01	3.899069e-01	4.301764e-01	1.437324e-01	1.289257e-01	2.971656e-01	2.937769e-01	2.240803e-01	9.351899e-02	3.886238e-01	3.365534e-01	1.504612e-01	7.196406e-02	4.410213e-01
575000	-2.110954e+04	2.527926e+02	2.703728e+00	2.256456e-01	2.686566e-01	3.184542e-02	7.124318e-02	2.346754e-01	1.679338e-01	1.434275e-01	2.173250e-01	6.060789e-02	6.425549e-02	3.545193e-01	1.598648e-01	6.312296e-02	1.202240e-01	3.713291e-01	8.643199e-02	1.365970e-01	2.222949e-01	1.674877e-01	1.970331e-01	1.040919e-01	8.467316e-02	1.728205e-01	2.738936e-01	4.005105e-01	2.424317e-01	8.227971e-03	4.785642e-02	2.146075e-01	8.636590e-02	3.446329e-01	1.369284e-01	1.240733e-01	3.943654e-01	3.890450e-01	1.602322e-01	1.747693e-01	2.759535e-01	2.828498e-01	2.232107e-01	1.580520e-01	3.358875e-01	3.349559e-01	1.362959e-01	8.211862e-02	4.466296e-01
580000	-2.111153e+04	2.551921e+02	2.675367e+00	2.524032e-01	2.571930e-01	3.214339e-02	6.289036e-02	2.332756e-01	1.620944e-01	1.489772e-01	2.210153e-01	6.348828e-02	6.827352e-02	3.232686e-01	1.749770e-01	6.005980e-02	8.912458e-02	4.543384e-01	9.550587e-02	8.042446e-02	2.205469e-01	1.637232e-01	2.310584e-01	9.308391e-02	5.368748e-02	1.856485e-01	2.727985e-01	2.643642e-01	1.732337e-01	6.609930e-02	3.264503e-02	3.168843e-01	1.467735e-01	3.303787e-01	1.340782e-01	1.353762e-01	4.001670e-01	4.281109e-01	1.550696e-01	1.346173e-01	2.822023e-01	3.467516e-01	2.565793e-01	5.664525e-02	3.400239e-01	3.595721e-01	1.255820e-01	7.833792e-02	4.365080e-01
585000	-2.110538e+04	2.373401e+02	2.916780e+00	2.407920e-01	2.727392e-01	2.830077e-02	7.479807e-02	2.223813e-01	1.609886e-01	1.526492e-01	2.331202e-01	8.041305e-02	5.190572e-02	2.902153e-01	1.916966e-01	3.454802e-02	1.535729e-01	5.054743e-01	1.028045e-01	1.089106e-01	9.468967e-02	1.626804e-01	1.810898e-01	9.091749e-02	6.819650e-02	1.879116e-01	3.092042e-01	4.023005e-01	1.482680e-01	4.284402e-02	6.194732e-03	3.717615e-01	2.863134e-02	3.450232e-01	1.247865e-01	1.363587e-01	3.938316e-01	3.923046e-01	1.575292e-01	1.677653e-01	2.824009e-01	2.177666e-01	3.407651e-01	1.294231e-01	3.120452e-01	3.517231e-01	1.507798e-01	7.517707e-02	4.223200e-01
590000	-2.110138e+04	2.476046e+02	2.758790e+00	2.176770e-01	2.599539e-01	2.957722e-02	7.815012e-02	2.420494e-01	1.725924e-01	1.489189e-01	2.238019e-01	5.421885e-02	7.733689e-02	3.639244e-01	1.317990e-01	7.848729e-02	6.536319e-02	5.216102e-01	1.399181e-01	1.355742e-01	5.904696e-02	1.820325e-01	2.318545e-01	9.549746e-02	6.844135e-02	1.760444e-01	2.461298e-01	3.467857e-01	2.179125e-01	1.891909e-01	5.280876e-02	9.522361e-02	9.807852e-02	3.642101e-01	1.373164e-01	1.285509e-01	3.699227e-01	3.980152e-01	1.550415e-01	1.639627e-01	2.829805e-01	3.033267e-01	2.439582e-01	1.309203e-01	3.217948e-01	3.236293e-01	1.375768e-01	8.601558e-02	4.527783e-01
595000	-2.111586e+04	2.424050e+02	2.836987e+00	2.443945e-01	2.567964e-01	2.708237e-02	5.998741e-02	2.530048e-01	1.587345e-01	1.721050e-01	2.270218e-01	5.648168e-02	7.052562e-02	3.151863e-01	1.586797e-01	5.227541e-02	1.736072e-01	3.651644e-01	1.820640e-01	1.004294e-01	1.264597e-01	1.908121e-01	1.982575e-01	1.057652e-01	7.705500e-02	2.131351e-01	2.149752e-01	2.563330e-01	3.323690e-01	1.189065e-01	6.639501e-02	1.748143e-01	5.118221e-02	3.401547e-01	1.300302e-01	1.411822e-01	3.886329e-01	4.017163e-01	1.489960e-01	1.559801e-01	2.933076e-01	2.717556e-01	2.167665e-01	8.237441e-02	4.291035e-01	3.530272e-01	1.362729e-01	8.876733e-02	4.219326e-01
600000	-2.111473e+04	2.496277e+02	2.745225e+00	2.201955e-01	2.570065e-01	2.884418e-02	6.443691e-02	2.503621e-01	1.791548e-01	1.309094e-01	2.226278e-01	5.594939e-02	5.155389e-02	3.789598e-01	1.599997e-01	1.323129e-01	1.089712e-01	2.833167e-01	2.299102e-01	7.411738e-02	1.713716e-01	1.764900e-01	1.785185e-01	9.227154e-02	8.264882e-02	2.014759e-01	2.685952e-01	2.631835e-01	3.907706e-01	5.286812e-02	1.506710e-01	5.023963e-02	9.226708e-02	3.363147e-01	1.458798e-01	1.304754e-01	3.873300e-01	4.228570e-01	1.584895e-01	1.552358e-01	2.634178e-01	2.243227e-01	1.825106e-01	2.049568e-01	3.882098e-01	3.486682e-01	1.381014e-01	8.418318e-02	4.290473e-01
605000	-2.112451e+04	2.529321e+02	2.705651e+00	2.407255e-01	2.750743e-01	3.069415e-02	5.889367e-02	2.224396e-01	1.721727e-01	1.512070e-01	2.345606e-01	5.074399e-02	6.310507e-02	3.075151e-01	1.928683e-01	1.703635e-01	1.524419e-01	2.512153e-01	3.228018e-01	6.943347e-02	3.374406e-02	1.540818e-01	1.996233e-01	7.747758e-02	8.049266e-02	1.872140e-01	3.011106e-01	2.553823e-01	4.499088e-01	1.685418e-01	3.946007e-02	5.619559e-02	3.051139e-02	3.356855e-01	1.344766e-01	1.332680e-01	3.965700e-01	4.058570e-01	1.626361e-01	1.533323e-01	2.781746e-01	2.655572e-01	1.853976e-01	1.206976e-01	4.283476e-01	3.689949e-01	1.361334e-01	6.806161e-02	4.268101e-01
610000	-2.112148e+04	2.592630e+02	2.586053e+00	2.189139e-01	2.532430e-01	3.216320e-02	7.202926e-02	2.348210e-01	1.888297e-01	1.407688e-01	2.019690e-01	6.775855e-02	7.098630e-02	3.713003e-01	1.472170e-01	1.218968e-01	2.825441e-02	5.780039e-01	8.318769e-02	1.075101e-01	8.114705e-02	1.461854e-01	1.823454e-01	7.437427e-02	1.040844e-01	1.953333e-01	2.976773e-01	2.853302e-01	2.740759e-01	7.122234e-02	4.850242e-02	2.668841e-01	5.398506e-02	3.413275e-01	1.339163e-01	1.358517e-01	3.889044e-01	4.353606e-01	1.515971e-01	1.590349e-01	2.540074e-01	2.544524e-01	2.332596e-01	1.247808e-01	3.875072e-01	3.698808e-01	1.396015e-01	7.387753e-02	4.166402e-01
615000	-2.110404e+04	2.243559e+02	3.099216e+00	2.446272e-01	2.364322e-01	3.091601e-02	6.204902e-02	2.576535e-01	1.683220e-01	1.203970e-01	2.283530e-01	6.297115e-02	1.046499e-01	3.260099e-01	1.576191e-01	3.854547e-03	5.748139e-02	6.340985e-01	1.316249e-01	7.470816e-02	9.823249e-02	1.455595e-01	2.169503e-01	8.376356e-02	1.179196e-01	1.645776e-01	2.712294e-01	4.233632e-01	1.546186e-01	2.630683e-02	5.530569e-02	3.160669e-01	2.433873e-02	3.436703e-01	1.234897e-01	1.453793e-01	3.874607e-01	3.889201e-01	1.689929e-01	1.747884e-01	2.672986e-01	3.502486e-01	2.942060e-01	1.032405e-01	2.523049e-01	3.474386e-01	1.646943e-01	6.812066e-02	4.197465e-01
620000	-2.109819e+04	2.515372e+02	2.715761e+00	2.182623e-01	2.751423e-01	3.316288e-02	6.309951e-02	2.468075e-01	1.635255e-01	1.421258e-01	2.678711e-01	4.126192e-02	1.244748e-01	2.958627e-01	1.284036e-01	1.009029e-01	1.750194e-01	3.766153e-01	2.629781e-02	2.065202e-01	1.146444e-01	1.813726e-01	2.317480e-01	9.251548e-02	6.933027e-02	1.905563e-01	2.344773e-01	4.732104e-01	8.865832e-02	3.054496e-02	1.926192e-02	3.847929e-01	3.531575e-03	3.335318e-01	1.389650e-01	1.333126e-01	3.941906e-01	4.032722e-01	1.539626e-01	1.577169e-01	2.850483e-01	2.966372e-01	2.636110e-01	1.263603e-01	3.133915e-01	3.237855e-01	1.505093e-01	7.803256e-02	4.476726e-01
625000	-2.111983e+04	2.496387e+02	2.741467e+00	2.228368e-01	2.752036e-01	2.940781e-02	6.650913e-02	2.328676e-01	1.731751e-01	1.270501e-01	2.265549e-01	4.952878e-02	6.418579e-02	3.478334e-01	1.848471e-01	9.064226e-02	1.576957e-01	3.514178e-01	1.681847e-01	1.645789e-01	6.748062e-02	1.596510e-01	2.560860e-01	1.045010e-01	5.994031e-02	1.940965e-01	2.257253e-01	4.419624e-01	2.046298e-01	8.026367e-02	2.501467e-02	2.111753e-01	3.695411e-02	3.331516e-01	1.403130e-01	1.405567e-01	3.859786e-01	4.083647e-01	1.302192e-01	1.642173e-01	2.971989e-01	2.414254e-01	2.382156e-01	1.331508e-01	3.872082e-01	3.465236e-01	1.467099e-01	8.440636e-02	4.223601e-01
630000	-2.110686e+04	2.459681e+02	2.798276e+00	2.195861e-01	2.773872e-01	2.724009e-02	6.698566e-02	2.373454e-01	1.714556e-01	1.141196e-01	2.119575e-01	8.725003e-02	3.871533e-02	3.777891e-01	1.701685e-01	9.395785e-02	1.330007e-01	5.182955e-01	4.368376e-03	8.374359e-02	1.666340e-01	1.825859e-01	1.929893e-01	1.006391e-01	7.388921e-02	2.150082e-01	2.348883e-01	4.717634e-01	1.551257e-01	3.774691e-02	1.766239e-01	1.203659e-01	3.837429e-02	3.503010e-01	1.386763e-01	1.219322e-01	3.890905e-01	4.062188e-01	1.704102e-01	1.664934e-01	2.568775e-01	2.903857e-01	1.993260e-01	1.505973e-01	3.596910e-01	3.550454e-01	1.470571e-01	8.918960e-02	4.087079e-01
635000	-2.113136e+04	2.419902e+02	2.856897e+00	2.258828e-01	2.764873e-01	2.933826e-02	4.979840e-02	2.459627e-01	1.725305e-01	1.033017e-01	2.436114e-01	5.397010e-02	6.556927e-02	3.577132e-01	1.758343e-01	4.672326e-02	5.295492e-02	5.491826e-01	1.188957e-02	1.894810e-01	1.497686e-01	1.812818e-01	1.666317e-01	9.506696e-02	2.988553e-02	2.199111e-01	3.072229e-01	5.810824e-01	2.021381e-01	4.494146e-03	7.618684e-02	1.035648e-01	3.253371e-02	3.371392e-01	1.357265e-01	1.389816e-01	3.881527e-01	4.196461e-01	1.632819e-01	1.647104e-01	2.523616e-01	2.956421e-01	2.123395e-01	1.762411e-01	3.157773e-01	3.745308e-01	1.481120e-01	8.573583e-02	3.916213e-01
640000	-2.110537e+04	2.552399e+02	2.655657e+00	2.284852e-01	2.496467e-01	3.158401e-02	6.428373e-02	2.542143e-01	1.717861e-01	1.296184e-01	2.477538e-01	4.255242e-02	6.976152e-02	3.808888e-01	1.294251e-01	8.752905e-02	5.954926e-02	4.589135e-01	5.207025e-02	2.315494e-01	1.103885e-01	2.012584e-01	1.892966e-01	9.997756e-02	6.982453e-02	2.197948e-01	2.198482e-01	4.493914e-01	3.533807e-01	3.696547e-02	2.643879e-02	6.950550e-02	6.431822e-02	3.489806e-01	1.314164e-01	1.327411e-01	3.868620e-01	3.995050e-01	1.430133e-01	1.729737e-01	2.845081e-01	2.832743e-01	1.779494e-01	2.299418e-01	3.088345e-01	3.382700e-01	1.376553e-01	1.035845e-01	4.204902e-01
645000	-2.112455e+04	2.469862e+02	2.786744e+00	2.144379e-01	2.793088e-01	3.021634e-02	7.965379e-02	2.272599e-01	1.691232e-01	1.211002e-01	2.175943e-01	7.728186e-02	8.043637e-02	3.709833e-01	1.326039e-01	9.761704e-02	1.949259e-01	3.323882e-01	4.090315e-02	1.395181e-01	1.946476e-01	2.041220e-01	1.900652e-01	9.053077e-02	1.032122e-01	1.766511e-01	2.354189e-01	5.669035e-01	1.665747e-01	5.001894e-04	1.404840e-02	1.690604e-01	8.291288e-02	3.427374e-01	1.376362e-01	1.356859e-01	3.839405e-01	4.495780e-01	1.181010e-01	1.412202e-01	2.911008e-01	2.674632e-01	1.822029e-01	1.472518e-01	4.030821e-01	3.362427e-01	1.404431e-01	8.176560e-02	4.415485e-01
650000	-2.111614e+04	2.565891e+02	2.647225e+00	2.219150e-01	2.785144e-01	3.058757e-02	7.197494e-02	2.297588e-01	1.672493e-01	1.382811e-01	2.655514e-01	1.101254e-01	5.286395e-02	2.734348e-01	1.597433e-01	2.784419e-02	7.861164e-02	5.250050e-01	3.065642e-02	1.755210e-01	1.623617e-01	1.548616e-01	1.788364e-01	9.766900e-02	6.269136e-02	2.121041e-01	2.938376e-01	4.469241e-01	1.725439e-01	4.653412e-02	8.543114e-02	2.133956e-01	3.517106e-02	3.371769e-01	1.492060e-01	1.316535e-01	3.819636e-01	3.852371e-01	1.790079e-01	1.747274e-01	2.610277e-01	3.578315e-01	2.411241e-01	7.324895e-02	3.277955e-01	3.636297e-01	1.425036e-01	7.980029e-02	4.140664e-01
655000	-2.111346e+04	2.418417e+02	2.832701e+00	2.340563e-01	2.719192e-01	3.246327e-02	6.551025e-02	2.209561e-01	1.750948e-01	1.430286e-01	2.739463e-01	8.019628e-02	5.806590e-02	2.585177e-01	1.862451e-01	2.071419e-02	4.986306e-02	6.460679e-01	8.802252e-02	7.537218e-02	1.199602e-01	2.029122e-01	2.060344e-01	9.518372e-02	6.948164e-02	2.187938e-01	2.075942e-01	3.697666e-01	2.742402e-01	9.183360e-03	9.007144e-02	2.276700e-01	2.906837e-02	3.557003e-01	1.412544e-01	1.370036e-01	3.660417e-01	3.766079e-01	2.080566e-01	1.446787e-01	2.706568e-01	2.025138e-01	2.913804e-01	1.286417e-01	3.774642e-01	3.425781e-01	1.461423e-01	9.156732e-02	4.197122e-01
660000	-2.112312e+04	2.463731e+02	2.775236e+00	2.142190e-01	2.825006e-01	2.465035e-02	7.343035e-02	2.329898e-01	1.722099e-01	1.463586e-01	2.415191e-01	7.463831e-02	9.667427e-02	2.624834e-01	1.783263e-01	4.718120e-02	2.610386e-02	7.112830e-01	1.067087e-01	5.781731e-02	5.090593e-02	1.828382e-01	2.048445e-01	9.764757e-02	1.080925e-01	1.781409e-01	2.284362e-01	3.833343e-01	1.413972e-01	1.164014e-02	7.453228e-02	3.576824e-01	3.141372e-02	3.423420e-01	1.395409e-01	1.300820e-01	3.880351e-01	4.356570e-01	1.357366e-01	1.444023e-01	2.842041e-01	2.472181e-01	1.637145e-01	1.353329e-01	4.537346e-01	3.246225e-01	1.582817e-01	8.572088e-02	4.313749e-01
665000	-2.114324e+04	2.446136e+02	2.816402e+00	1.852091e-01	2.677360e-01	3.023361e-02	8.113288e-02	2.568036e-01	1.788849e-01	1.454197e-01	1.687889e-01	7.237830e-02	7.784227e-02	3.202746e-01	2.152962e-01	1.525576e-01	7.884953e-02	5.315649e-01	9.286142e-02	8.423031e-02	5.993626e-02	1.682310e-01	2.152748e-01	9.877389e-02	4.470575e-02	1.878369e-01	2.851778e-01	3.993239e-01	1.786989e-01	2.031561e-03	2.914573e-02	3.307688e-01	6.003122e-02	3.523394e-01	1.377106e-01	1.250656e-01	3.848844e-01	4.546491e-01	1.318620e-01	1.842985e-01	2.291903e-01	2.836076e-01	1.571313e-01	9.257625e-02	4.666849e-01	3.508589e-01	1.357251e-01	7.551905e-02	4.378970e-01
670000	-2.111750e+04	2.552483e+02	2.655322e+00	2.243137e-01	2.721578e-01	2.500122e-02	8.973970e-02	2.212541e-01	1.675335e-01	9.707248e-02	2.351065e-01	6.240168e-02	7.034637e-02	3.792388e-01	1.558342e-01	1.078525e-02	1.423953e-01	5.837109e-01	1.163337e-01	1.000458e-01	4.672904e-02	1.484253e-01	2.243152e-01	8.301837e-02	4.502045e-02	2.010067e-01	2.982140e-01	3.009995e-01	2.512746e-01	3.738485e-02	1.579290e-02	2.283884e-01	1.661597e-01	3.265438e-01	1.454765e-01	1.218422e-01	4.061375e-01	4.326047e-01	1.603690e-01	1.509973e-01	2.560290e-01	3.076860e-01	2.440682e-01	1.327143e-01	3.155315e-01	3.821184e-01	1.305946e-01	6.348446e-02	4.238025e-01
675000	-2.112824e+04	2.419924e+02	2.848516e+00	2.240172e-01	2.593747e-01	3.488991e-02	8.315511e-02	2.366758e-01	1.618873e-01	1.626856e-01	1.716348e-01	5.269942e-02	6.361014e-02	4.268816e-01	1.224884e-01	1.030476e-01	1.783764e-01	4.001477e-01	1.095766e-01	9.015062e-02	1.187011e-01	1.489996e-01	1.963840e-01	9.614965e-02	8.886268e-02	1.843303e-01	2.852738e-01	2.886749e-01	3.796768e-01	1.878344e-02	3.003840e-02	1.388385e-01	1.439879e-01	3.258457e-01	1.425452e-01	1.417936e-01	3.898155e-01	4.159419e-01	1.181173e-01	1.744558e-01	2.914850e-01	3.601544e-01	2.279056e-01	1.542240e-01	2.577160e-01	3.315921e-01	1.672701e-01	8.733943e-02	4.137983e-01
680000	-2.111543e+04	2.475038e+02	2.766749e+00	2.144749e-01	2.833447e-01	3.087418e-02	6.937444e-02	2.341282e-01	1.678036e-01	1.393843e-01	2.067929e-01	5.076769e-02	4.191444e-02	4.115947e-01	1.495459e-01	4.165018e-03	8.449744e-02	4.319018e-01	6.794014e-02	1.081601e-01	3.033355e-01	1.548449e-01	2.137604e-01	7.654698e-02	9.405101e-02	2.025121e-01	2.582846e-01	3.223138e-01	1.143316e-01	1.999947e-01	5.790722e-02	1.795140e-01	1.259386e-01	3.270105e-01	1.500461e-01	1.331935e-01	3.897499e-01	4.380523e-01	1.555546e-01	1.543658e-01	2.520272e-01	2.389153e-01	2.206043e-01	1.564507e-01	3.840298e-01	3.380311e-01	1.387491e-01	6.897058e-02	4.542492e-01
685000	-2.111669e+04	2.388813e+02	2.906190e+00	2.104058e-01	2.629989e-01	2.995194e-02	7.291254e-02	2.506395e-01	1.730914e-01	1.192532e-01	2.492562e-01	5.370109e-02	5.033605e-02	3.528749e-01	1.745785e-01	6.677656e-02	2.926282e-02	5.557348e-01	3.406059e-02	1.068945e-01	2.072707e-01	1.606569e-01	1.659009e-01	9.201680e-02	1.478432e-01	2.126271e-01	2.209552e-01	2.261487e-01	1.956139e-01	4.242602e-02	1.830629e-01	2.080415e-01	1.447070e-01	3.542445e-01	1.397422e-01	1.385319e-01	3.674814e-01	4.219390e-01	1.443349e-01	1.324626e-01	3.012635e-01	3.238899e-01	1.878189e-01	1.203243e-01	3.679669e-01	3.484356e-01	1.462477e-01	8.756478e-02	4.177519e-01
690000	-2.112151e+04	2.558847e+02	2.642813e+00	2.188542e-01	2.458368e-01	3.081609e-02	7.567254e-02	2.487483e-01	1.800721e-01	1.675423e-01	2.547089e-01	5.931400e-02	6.106731e-02	3.182196e-01	1.391479e-01	1.122136e-02	1.360936e-01	3.682877e-01	6.580743e-02	3.031171e-02	3.882782e-01	1.818556e-01	2.033949e-01	9.565345e-02	6.997725e-02	1.842122e-01	2.649066e-01	3.553345e-01	1.581115e-01	1.174645e-01	7.965066e-02	1.447414e-01	1.446975e-01	3.477789e-01	1.367461e-01	1.385306e-01	3.769445e-01	4.265191e-01	1.492355e-01	1.522667e-01	2.719787e-01	2.630045e-01	2.026339e-01	1.456382e-01	3.887234e-01	3.435110e-01	1.460018e-01	7.321542e-02	4.372718e-01
695000	-2.111843e+04	2.596464e+02	2.596933e+00	2.228083e-01	2.705038e-01	2.511245e-02	6.766604e-02	2.356497e-01	1.782597e-01	1.528214e-01	2.793271e-01	5.559773e-02	9.187642e-02	2.627799e-01	1.575975e-01	7.359887e-02	7.952817e-02	4.489986e-01	1.136464e-01	3.165628e-02	2.525717e-01	1.703938e-01	2.091200e-01	8.148970e-02	8.171674e-02	2.073918e-01	2.498880e-01	3.791664e-01	2.524305e-01	9.932395e-02	8.023467e-03	1.569336e-01	1.041221e-01	3.484233e-01	1.329661e-01	1.226003e-01	3.960103e-01	3.862108e-01	1.514895e-01	1.439037e-01	3.183960e-01	2.418683e-01	2.966520e-01	7.705043e-02	3.844292e-01	3.676193e-01	1.474448e-01	7.423461e-02	4.107013e-01
700000	-2.109397e+04	2.505934e+02	2.725675e+00	2.283255e-01	2.651113e-01	2.966322e-02	6.924873e-02	2.384737e-01	1.691774e-01	1.153370e-01	2.079170e-01	5.733149e-02	5.826866e-02	3.657196e-01	1.954263e-01	2.598252e-01	1.658645e-02	4.213912e-01	7.220019e-03	1.181039e-01	1.768732e-01	1.686638e-01	1.988500e-01	9.627349e-02	7.602115e-02	1.790031e-01	2.811884e-01	3.483818e-01	1.198124e-01	2.989227e-02	8.816089e-02	3.687484e-01	4.500425e-02	3.333063e-01	1.340735e-01	1.429915e-01	3.896288e-01	4.397246e-01	1.606585e-01	1.280312e-01	2.715857e-01	2.960272e-01	1.969280e-01	1.720462e-01	3.349986e-01	3.548063e-01	1.394823e-01	7.528305e-02	4.304284e-01
705000	-2.109809e+04	2.454954e+02	2.779949e+00	2.203759e-01	2.621598e-01	3.141013e-02	6.300653e-02	2.445203e-01	1.785273e-01	1.190037e-01	2.406959e-01	5.974967e-02	1.305124e-01	2.835850e-01	1.664534e-01	5.109935e-02	7.263681e-02	7.232003e-01	2.111588e-02	9.123399e-02	4.071364e-02	1.989451e-01	1.952296e-01	9.044794e-02	5.140661e-02	1.996886e-01	2.642821e-01	3.997004e-01	1.354568e-01	5.171677e-02	3.323612e-02	3.658893e-01	1.400065e-02	3.375059e-01	1.346750e-01	1.328778e-01	3.949413e-01	3.936449e-01	1.653322e-01	1.633039e-01	2.777189e-01	1.915115e-01	2.351595e-01	1.929074e-01	3.804217e-01	3.525097e-01	1.342580e-01	8.587553e-02	4.273568e-01
710000	-2.113652e+04	2.398073e+02	2.882635e+00	2.481508e-01	2.751226e-01	3.106384e-02	6.568462e-02	2.297622e-01	1.502159e-01	1.330910e-01	2.175972e-01	7.476692e-02	4.355485e-02	3.940470e-01	1.369430e-01	5.565176e-02	1.390627e-01	6.329262e-01	3.363366e-02	7.861811e-02	6.010754e-02	1.475739e-01	2.229065e-01	8.600368e-02	6.778010e-02	1.765544e-01	2.991815e-01	1.886738e-01	1.213393e-01	2.383722e-02	2.861222e-03	5.936139e-01	6.967449e-02	3.218957e-01	1.465456e-01	1.256715e-01	4.058872e-01	4.193898e-01	1.634813e-01	1.664491e-01	2.506798e-01	3.520445e-01	1.747450e-01	8.016815e-02	3.930423e-01	3.459556e-01	1.471220e-01	7.347593e-02	4.334465e-01
715000	-2.110652e+04	2.465927e+02	2.781263e+00	2.077811e-01	2.820451e-01	2.673339e-02	7.716719e-02	2.234443e-01	1.828290e-01	1.827337e-01	2.581724e-01	7.973959e-02	9.445886e-02	2.664731e-01	1.184224e-01	6.631057e-02	1.825861e-01	6.319361e-01	2.863996e-03	6.374137e-02	5.256188e-02	2.007866e-01	1.828888e-01	9.529244e-02	6.957549e-02	1.905512e-01	2.609055e-01	5.743901e-01	1.321522e-01	1.377263e-02	2.609099e-02	2.338038e-01	1.979030e-02	3.398137e-01	1.420975e-01	1.245405e-01	3.935483e-01	3.756740e-01	1.483268e-01	1.545744e-01	3.214247e-01	2.464926e-01	3.426591e-01	1.880905e-01	2.227578e-01	3.479506e-01	1.341970e-01	8.077568e-02	4.370768e-01
720000	-2.110364e+04	2.459525e+02	2.794938e+00	2.294020e-01	2.636376e-01	3.219866e-02	6.373342e-02	2.458922e-01	1.651361e-01	1.176773e-01	2.676945e-01	6.689628e-02	2.810864e-02	3.242919e-01	1.953313e-01	6.287214e-02	2.480715e-01	4.977840e-01	2.499817e-02	6.622551e-02	1.000487e-01	1.808184e-01	2.049981e-01	9.172978e-02	9.974722e-02	2.016840e-01	2.210225e-01	5.261209e-01	2.743822e-01	3.976193e-02	2.312066e-02	1.282640e-01	8.350267e-03	3.358369e-01	1.376266e-01	1.398310e-01	3.867054e-01	3.849135e-01	1.639959e-01	1.859108e-01	2.651798e-01	2.324838e-01	2.919362e-01	1.117415e-01	3.638384e-01	3.468499e-01	1.284523e-01	8.675456e-02	4.379432e-01
725000	-2.112417e+04	2.512158e+02	2.709676e+00	2.451802e-01	2.529592e-01	3.138283e-02	7.578813e-02	2.411569e-01	1.535328e-01	9.922395e-02	2.280227e-01	6.716512e-02	5.934334e-02	3.148902e-01	2.313546e-01	1.653150e-02	2.121477e-01	4.847481e-01	3.144367e-02	4.041250e-02	2.147165e-01	2.327411e-01	1.867441e-01	1.067069e-01	5.633248e-02	2.107891e-01	2.066863e-01	4.662840e-01	2.998750e-01	5.839956e-02	5.695087e-02	1.038545e-01	1.463613e-02	3.416743e-01	1.226364e-01	1.411804e-01	3.945089e-01	4.226125e-01	1.744343e-01	1.511280e-01	2.518252e-01	3.373795e-01	2.450168e-01	7.190546e-02	3.456983e-01	3.252885e-01	1.272661e-01	9.274875e-02	4.546967e-01
730000	-2.111211e+04	2.529882e+02	2.695685e+00	2.173147e-01	2.587085e-01	3.035726e-02	7.619928e-02	2.408610e-01	1.765593e-01	1.443551e-01	2.405619e-01	5.934336e-02	9.999414e-02	2.870512e-01	1.686943e-01	3.463042e-02	1.356991e-01	4.982032e-01	6.665215e-03	1.322117e-01	1.925904e-01	1.774445e-01	1.564738e-01	9.902203e-02	7.562301e-02	2.304910e-01	2.609456e-01	3.950456e-01	3.767926e-01	5.913694e-02	7.050591e-02	4.433170e-02	5.418730e-02	3.374986e-01	1.397884e-01	1.367215e-01	3.859916e-01	3.853705e-01	1.393933e-01	1.546748e-01	3.205614e-01	3.261795e-01	1.990269e-01	1.660225e-01	3.087711e-01	3.618317e-01	1.303872e-01	7.969383e-02	4.280872e-01
735000	-2.113135e+04	2.618622e+02	2.574388e+00	2.421479e-01	2.655194e-01	2.719437e-02	7.282743e-02	2.420940e-01	1.502169e-01	1.060114e-01	2.602341e-01	6.213588e-02	7.980037e-02	3.072287e-01	1.845895e-01	1.006036e-01	7.739696e-03	7.474343e-01	1.772585e-02	3.593686e-02	9.055968e-02	1.782746e-01	2.035440e-01	9.180580e-02	8.303376e-02	1.886216e-01	2.547202e-01	3.569377e-01	2.314155e-01	4.263122e-02	9.871238e-03	3.222785e-01	3.686586e-02	3.442480e-01	1.267911e-01	1.283220e-01	4.006389e-01	4.346170e-01	1.393750e-01	1.419876e-01	2.840204e-01	2.543781e-01	2.536121e-01	1.768472e-01	3.151626e-01	3.286967e-01	1.369536e-01	7.203588e-02	4.623137e-01
740000	-2.111520e+04	2.707650e+02	2.444803e+00	2.210365e-01	2.645206e-01	3.075410e-02	5.958355e-02	2.457588e-01	1.783465e-01	9.346269e-02	2.528742e-01	5.551786e-02	1.158783e-01	2.906604e-01	1.916065e-01	5.834337e-02	2.909421e-01	3.587164e-01	1.499272e-03	7.836302e-02	2.121359e-01	1.433040e-01	1.902091e-01	1.007819e-01	8.711477e-02	2.061188e-01	2.724713e-01	5.310627e-01	2.224807e-01	2.863016e-03	6.627064e-02	1.578399e-01	1.948303e-02	3.429983e-01	1.439811e-01	1.252561e-01	3.877645e-01	4.278559e-01	1.485506e-01	1.736236e-01	2.499699e-01	3.546486e-01	2.761533e-01	7.417516e-02	2.950229e-01	3.590893e-01	1.441457e-01	6.948279e-02	4.272821e-01
745000	-2.110532e+04	2.408931e+02	2.859861e+00	2.322996e-01	2.842152e-01	2.817193e-02	5.771564e-02	2.273003e-01	1.702973e-01	1.251652e-01	2.519071e-01	6.170896e-02	5.915111e-02	2.978598e-01	2.042078e-01	1.083824e-01	2.329566e-01	5.654645e-01	8.566512e-03	4.666132e-02	3.796863e-02	1.551054e-01	2.166086e-01	8.467584e-02	9.635708e-02	1.693245e-01	2.779286e-01	6.384803e-01	1.888024e-01	4.832097e-03	4.986327e-02	5.702644e-02	6.099550e-02	3.396706e-01	1.393819e-01	1.259297e-01	3.950178e-01	4.178508e-01	1.478897e-01	1.356980e-01	2.985615e-01	2.241125e-01	3.157535e-01	1.446950e-01	3.154390e-01	3.478484e-01	1.476347e-01	8.000817e-02	4.245088e-01
750000	-2.111115e+04	2.347466e+02	2.957561e+00	2.282144e-01	2.763513e-01	2.678108e-02	8.256567e-02	2.174362e-01	1.686514e-01	1.194619e-01	2.332622e-01	6.423796e-02	8.878672e-02	2.910558e-01	2.031954e-01	1.759351e-03	3.593653e-01	4.134148e-01	5.213185e-02	4.522518e-02	1.281035e-01	1.514889e-01	2.239528e-01	8.284414e-02	9.604432e-02	1.491721e-01	2.964979e-01	7.334435e-01	1.233689e-01	1.951920e-02	7.059736e-03	8.362736e-02	3.298130e-02	3.333020e-01	1.374471e-01	1.258474e-01	4.034035e-01	3.861687e-01	1.642747e-01	1.616210e-01	2.879357e-01	2.126396e-01	3.254231e-01	1.422572e-01	3.196802e-01	3.328680e-01	1.510255e-01	7.214756e-02	4.439590e-01
755000	-2.110875e+04	2.496752e+02	2.713664e+00	2.294851e-01	2.596746e-01	2.909402e-02	7.667428e-02	2.298384e-01	1.752336e-01	1.147876e-01	2.980535e-01	5.746002e-02	6.895324e-02	2.953079e-01	1.654377e-01	1.820508e-02	2.297958e-01	6.577046e-01	4.904133e-03	6.822448e-02	2.116587e-02	1.811340e-01	1.953021e-01	8.198940e-02	9.119272e-02	1.752553e-01	2.751265e-01	5.716509e-01	2.586515e-01	8.081665e-03	2.695898e-02	9.752305e-02	3.713396e-02	3.493170e-01	1.313039e-01	1.296546e-01	3.897245e-01	4.171258e-01	1.633764e-01	1.325301e-01	2.869677e-01	2.626702e-01	2.220964e-01	1.584676e-01	3.567657e-01	3.707013e-01	1.418835e-01	7.100564e-02	4.164095e-01
760000	-2.111551e+04	2.436143e+02	2.769650e+00	2.233329e-01	2.709749e-01	3.084714e-02	7.325880e-02	2.445766e-01	1.570097e-01	9.829182e-02	2.959923e-01	5.250378e-02	3.882582e-02	3.088006e-01	2.055857e-01	7.041680e-02	1.776888e-01	4.514973e-01	4.335786e-02	1.837249e-01	7.331430e-02	1.999193e-01	1.886614e-01	1.083670e-01	7.452125e-02	2.006171e-01	2.279139e-01	4.699593e-01	2.665155e-01	6.277300e-02	4.085625e-02	1.223340e-01	3.756189e-02	3.184282e-01	1.374332e-01	1.395622e-01	4.045764e-01	4.066761e-01	1.475989e-01	1.443897e-01	3.013354e-01	2.357055e-01	2.822491e-01	1.888066e-01	2.932389e-01	3.418390e-01	1.307155e-01	9.244346e-02	4.350021e-01
765000	-2.110479e+04	2.559844e+02	2.646240e+00	2.305389e-01	2.426601e-01	2.777136e-02	6.538284e-02	2.707854e-01	1.628614e-01	1.234482e-01	2.187563e-01	4.937594e-02	5.162486e-02	4.270090e-01	1.297857e-01	5.994315e-02	2.602926e-02	6.477284e-01	5.477342e-02	9.531620e-02	1.162095e-01	2.095144e-01	1.470749e-01	1.196712e-01	6.615479e-02	2.464894e-01	2.110953e-01	4.089943e-01	2.667434e-01	2.765594e-02	3.276394e-02	2.333641e-01	3.047826e-02	3.459344e-01	1.268956e-01	1.361758e-01	3.909942e-01	4.194407e-01	1.378684e-01	1.513773e-01	2.913136e-01	2.550045e-01	2.828837e-01	9.573075e-02	3.663810e-01	3.242094e-01	1.297726e-01	1.064877e-01	4.395303e-01
770000	-2.109680e+04	2.466554e+02	2.777352e+00	2.143565e-01	2.613315e-01	2.890207e-02	8.024740e-02	2.547404e-01	1.604221e-01	1.922761e-01	2.183924e-01	5.883697e-02	3.823403e-02	3.231212e-01	1.691393e-01	5.234425e-02	1.017361e-03	8.126840e-01	2.082318e-03	5.030158e-02	8.157050e-02	1.890740e-01	1.771906e-01	1.088099e-01	6.796208e-02	2.287326e-01	2.282308e-01	5.799087e-01	2.285350e-01	9.592021e-03	2.882834e-02	1.256954e-01	2.744053e-02	3.314027e-01	1.419604e-01	1.311209e-01	3.955159e-01	4.101575e-01	1.330700e-01	1.528523e-01	3.039201e-01	1.820135e-01	2.572155e-01	2.030925e-01	3.576786e-01	3.224403e-01	1.442197e-01	9.158621e-02	4.417538e-01
775000	-2.110327e+04	2.441383e+02	2.814712e+00	2.355188e-01	2.697266e-01	2.954860e-02	5.258682e-02	2.351626e-01	1.774566e-01	1.133087e-01	2.330541e-01	8.612865e-02	7.001507e-02	3.454177e-01	1.520758e-01	2.065762e-02	5.162310e-02	7.185903e-01	7.490268e-02	2.341259e-02	1.108137e-01	1.781457e-01	2.424029e-01	8.807915e-02	6.716739e-02	1.754195e-01	2.487853e-01	3.636628e-01	2.833585e-01	3.733016e-02	1.351972e-01	1.491915e-01	3.125981e-02	3.429404e-01	1.378607e-01	1.324218e-01	3.867771e-01	4.034019e-01	1.546581e-01	1.682131e-01	2.737269e-01	1.852748e-01	2.443289e-01	1.844753e-01	3.859211e-01	3.331400e-01	1.533834e-01	8.169870e-02	4.317778e-01
780000	-2.111182e+04	2.442427e+02	2.818379e+00	2.210227e-01	2.573730e-01	2.825209e-02	6.330820e-02	2.618315e-01	1.682124e-01	1.379478e-01	2.099295e-01	5.962909e-02	8.432928e-02	3.251933e-01	1.829710e-01	8.763525e-02	4.726403e-02	6.073345e-01	1.199239e-01	1.192713e-01	1.857098e-02	1.947132e-01	1.664785e-01	1.014354e-01	1.079024e-01	2.034129e-01	2.260576e-01	1.828868e-01	4.457809e-01	6.615137e-03	1.229251e-01	1.163245e-01	1.254676e-01	3.474350e-01	1.195706e-01	1.416614e-01	3.913331e-01	4.105612e-01	1.679978e-01	1.597074e-01	2.617336e-01	2.439296e-01	2.007585e-01	1.670577e-01	3.882542e-01	3.299819e-01	1.469084e-01	8.269372e-02	4.404160e-01
785000	-2.110945e+04	2.561962e+02	2.647730e+00	2.132984e-01	2.725662e-01	3.140858e-02	6.706938e-02	2.348919e-01	1.807655e-01	1.250842e-01	2.584667e-01	4.264304e-02	6.074486e-02	3.450888e-01	1.679724e-01	7.082126e-02	6.009438e-02	6.286316e-01	3.253982e-02	1.136507e-01	9.426224e-02	2.022483e-01	1.791306e-01	1.108152e-01	6.482667e-02	2.216897e-01	2.212895e-01	3.142476e-01	2.610911e-01	5.483029e-02	5.155537e-03	2.731572e-01	9.151828e-02	3.509998e-01	1.421204e-01	1.287135e-01	3.781663e-01	3.951309e-01	1.629981e-01	1.399688e-01	3.019023e-01	3.783185e-01	2.407473e-01	1.124587e-01	2.684755e-01	3.260130e-01	1.415350e-01	8.833535e-02	4.441167e-01
790000	-2.110828e+04	2.446966e+02	2.804272e+00	2.407591e-01	2.586495e-01	3.359225e-02	5.521528e-02	2.456160e-01	1.661679e-01	1.040795e-01	2.295152e-01	4.605506e-02	1.058702e-01	3.422521e-01	1.722280e-01	7.194444e-02	8.677708e-02	5.647670e-01	3.718226e-02	1.715024e-01	6.782682e-02	1.707785e-01	1.630313e-01	1.254045e-01	8.423123e-02	1.971448e-01	2.594096e-01	4.536150e-01	3.238505e-01	2.262325e-02	2.192914e-02	1.563332e-01	2.164886e-02	3.496849e-01	1.406531e-01	1.381331e-01	3.715288e-01	4.175062e-01	1.577966e-01	1.551477e-01	2.695495e-01	3.189410e-01	1.696109e-01	2.055944e-01	3.058538e-01	3.623282e-01	1.495537e-01	8.437089e-02	4.037472e-01
795000	-2.111117e+04	2.323851e+02	2.982719e+00	2.321464e-01	2.778399e-01	3.108722e-02	6.241734e-02	2.398290e-01	1.566801e-01	1.308851e-01	1.881050e-01	4.191246e-02	5.563408e-02	3.833625e-01	2.001009e-01	3.517537e-02	1.968315e-01	6.132626e-01	5.112172e-02	5.911955e-02	4.448930e-02	1.859696e-01	1.764560e-01	8.548633e-02	7.484908e-02	2.085329e-01	2.687061e-01	5.488673e-01	2.838650e-01	6.161230e-02	6.802897e-03	5.676059e-02	4.209197e-02	3.318740e-01	1.334910e-01	1.395248e-01	3.951102e-01	4.225260e-01	1.219854e-01	1.602440e-01	2.952447e-01	3.001696e-01	2.783556e-01	1.227117e-01	2.987631e-01	3.473865e-01	1.421578e-01	9.224367e-02	4.182120e-01
800000	-2.111777e+04	2.570007e+02	2.648075e+00	2.245135e-01	2.356938e-01	2.965900e-02	8.209015e-02	2.607915e-01	1.672521e-01	1.146842e-01	1.897450e-01	5.692222e-02	6.011747e-02	4.409175e-01	1.376136e-01	5.692270e-02	1.783815e-01	5.581708e-01	5.246313e-03	5.972698e-02	1.415518e-01	1.973833e-01	1.660872e-01	1.061233e-01	1.064639e-01	1.757065e-01	2.482358e-01	5.430336e-01	2.770802e-01	7.593441e-02	5.854526e-03	3.796073e-02	6.013651e-02	3.446762e-01	1.328837e-01	1.431508e-01	3.792893e-01	4.264313e-01	1.390801e-01	1.725274e-01	2.619612e-01	1.983033e-01	2.875915e-01	1.028630e-01	4.112422e-01	3.102283e-01	1.512073e-01	8.456165e-02	4.540028e-01
805000	-2.111228e+04	2.415583e+02	2.836742e+00	2.180969e-01	2.573462e-01	2.887156e-02	8.094421e-02	2.381531e-01	1.765879e-01	1.041451e-01	2.503194e-01	6.668489e-02	7.107583e-02	3.242447e-01	1.835300e-01	4.125043e-02	1.031627e-01	6.089179e-01	8.807394e-03	1.265228e-01	1.113388e-01	2.102328e-01	1.752880e-01	1.123583e-01	6.656110e-02	1.928882e-01	2.426716e-01	4.391397e-01	2.334977e-01	1.228126e-01	3.518590e-02	7.153821e-02	9.782595e-02	3.408116e-01	1.267643e-01	1.431647e-01	3.892594e-01	4.213121e-01	1.715187e-01	1.540776e-01	2.530916e-01	2.909447e-01	2.851613e-01	1.336989e-01	2.901951e-01	3.368475e-01	1.521593e-01	9.412026e-02	4.168729e-01
810000	-2.111631e+04	2.517023e+02	2.690141e+00	2.303228e-01	2.436578e-01	3.262447e-02	5.128052e-02	2.719022e-01	1.702122e-01	9.690678e-02	2.532229e-01	4.761306e-02	7.143463e-02	3.645723e-01	1.662503e-01	6.060107e-02	7.569096e-02	4.313742e-01	8.113622e-02	1.840428e-01	1.671548e-01	1.957278e-01	1.981130e-01	8.475653e-02	5.991296e-02	2.024830e-01	2.590067e-01	4.624443e-01	1.322991e-01	1.164359e-01	8.332141e-03	2.377242e-01	4.276439e-02	3.536987e-01	1.227684e-01	1.416602e-01	3.818726e-01	4.247428e-01	1.566313e-01	1.531878e-01	2.654380e-01	2.732408e-01	2.952166e-01	1.304921e-01	3.010505e-01	3.539790e-01	1.292222e-01	7.760604e-02	4.391928e-01
815000	-2.112204e+04	2.621295e+02	2.562366e+00	2.266151e-01	2.549743e-01	3.255050e-02	5.499470e-02	2.661882e-01	1.646773e-01	1.281530e-01	2.410834e-01	8.227967e-02	6.061380e-02	3.108495e-01	1.770207e-01	1.157023e-01	1.777552e-01	3.503459e-01	6.207783e-02	8.815711e-02	2.059616e-01	1.801239e-01	1.825525e-01	1.148839e-01	5.636422e-02	2.235674e-01	2.425080e-01	3.930634e-01	2.077402e-01	1.686556e-01	1.850162e-02	1.974053e-01	1.463380e-02	3.499872e-01	1.307585e-01	1.374567e-01	3.817976e-01	4.370439e-01	1.489024e-01	1.568137e-01	2.572399e-01	3.612659e-01	1.812592e-01	9.779548e-02	3.596794e-01	3.287718e-01	1.520926e-01	9.987425e-02	4.192613e-01
820000	-2.112401e+04	2.583565e+02	2.618425e+00	2.236546e-01	2.599663e-01	2.812455e-02	6.624186e-02	2.545670e-01	1.674457e-01	1.246389e-01	2.140450e-01	5.372677e-02	3.993961e-02	4.014926e-01	1.661571e-01	1.279002e-01	1.922020e-01	4.485363e-01	8.787072e-03	5.608495e-02	1.664895e-01	2.058893e-01	2.007357e-01	9.322405e-02	6.393821e-02	1.943275e-01	2.418852e-01	2.706744e-01	3.441731e-01	2.144057e-01	2.293120e-02	1.125777e-01	3.523795e-02	3.390709e-01	1.379202e-01	1.400377e-01	3.829712e-01	4.138936e-01	1.632227e-01	1.525343e-01	2.703493e-01	1.587012e-01	2.017838e-01	2.173412e-01	4.221738e-01	3.649437e-01	1.251369e-01	8.708872e-02	4.228307e-01
825000	-2.108604e+04	2.467764e+02	2.760827e+00	2.501815e-01	2.533048e-01	3.117438e-02	9.140305e-02	2.165787e-01	1.573575e-01	1.064550e-01	2.043781e-01	6.614636e-02	5.311442e-02	3.776345e-01	1.922716e-01	1.235193e-02	1.675710e-01	4.924322e-01	1.486104e-03	4.620238e-02	2.799565e-01	1.604020e-01	2.046441e-01	8.153751e-02	1.058206e-01	1.906391e-01	2.569566e-01	3.100288e-01	4.619786e-01	7.633547e-02	5.146924e-02	6.984016e-02	3.034770e-02	3.537459e-01	1.330167e-01	1.312465e-01	3.819908e-01	4.466535e-01	1.381965e-01	1.562148e-01	2.589352e-01	2.362530e-01	3.076085e-01	9.190612e-02	3.642323e-01	3.490856e-01	1.355316e-01	8.255879e-02	4.328240e-01
830000	-2.112283e+04	2.408771e+02	2.855168e+00	2.097862e-01	2.497092e-01	3.011883e-02	7.236730e-02	2.670854e-01	1.709331e-01	6.607238e-02	2.562488e-01	8.237565e-02	4.935792e-02	3.696105e-01	1.763348e-01	6.304101e-03	2.700840e-01	3.957215e-01	2.567219e-02	1.586358e-01	1.435824e-01	1.607952e-01	2.114721e-01	9.155908e-02	1.022476e-01	1.957436e-01	2.381824e-01	3.627453e-01	3.670602e-01	7.442080e-03	7.475394e-02	7.036281e-02	1.176357e-01	3.513680e-01	1.496956e-01	1.340974e-01	3.648390e-01	4.114022e-01	1.766529e-01	1.465081e-01	2.654368e-01	3.776883e-01	1.893248e-01	1.665588e-01	2.664282e-01	3.710378e-01	1.544041e-01	7.641095e-02	3.981471e-01
835000	-2.111314e+04	2.552561e+02	2.660015e+00	2.349624e-01	2.397771e-01	2.810028e-02	6.813808e-02	2.600156e-01	1.690066e-01	1.090153e-01	2.408545e-01	6.489790e-02	7.521770e-02	3.553670e-01	1.546477e-01	2.488987e-02	1.913608e-01	4.647984e-01	1.684072e-02	1.111889e-01	1.909214e-01	1.852161e-01	2.092741e-01	7.984646e-02	8.808006e-02	1.951731e-01	2.424102e-01	2.263500e-01	4.972289e-01	6.938254e-03	1.838068e-02	1.438837e-01	1.072185e-01	3.528614e-01	1.364897e-01	1.390251e-01	3.716238e-01	3.990944e-01	1.514386e-01	1.754227e-01	2.740443e-01	2.199435e-01	3.189082e-01	1.388468e-01	3.223015e-01	3.482070e-01	1.188947e-01	7.559625e-02	4.573020e-01
840000	-2.112016e+04	2.451297e+02	2.807510e+00	2.256955e-01	2.700698e-01	3.143610e-02	7.817448e-02	2.422780e-01	1.523462e-01	1.165948e-01	2.707398e-01	6.778076e-02	8.950983e-02	3.055811e-01	1.497938e-01	3.091050e-02	1.302732e-01	5.815653e-01	5.138205e-02	1.262271e-01	7.964186e-02	1.698935e-01	2.187825e-01	1.004361e-01	7.719568e-02	1.988106e-01	2.348816e-01	2.237383e-01	2.086435e-01	3.289540e-03	6.454293e-02	3.444515e-01	1.553343e-01	3.497798e-01	1.266429e-01	1.322692e-01	3.913081e-01	4.059151e-01	1.497288e-01	1.461665e-01	2.981896e-01	3.193092e-01	2.904351e-01	9.302654e-02	2.972292e-01	3.201908e-01	1.683037e-01	9.696098e-02	4.145446e-01
845000	-2.112201e+04	2.528601e+02	2.689142e+00	2.448800e-01	2.832446e-01	3.154164e-02	5.351405e-02	2.304389e-01	1.563808e-01	1.359287e-01	2.669977e-01	4.759604e-02	3.573778e-02	2.974954e-01	2.162444e-01	3.334978e-02	9.142409e-02	5.933702e-01	8.742735e-03	2.126206e-01	6.049263e-02	1.902463e-01	2.218269e-01	8.508454e-02	6.264022e-02	2.006652e-01	2.395368e-01	3.086482e-01	2.880236e-01	6.249721e-03	4.792972e-02	2.820052e-01	6.714355e-02	3.346099e-01	1.312662e-01	1.327941e-01	4.013299e-01	4.146043e-01	1.847420e-01	1.096254e-01	2.910283e-01	3.790779e-01	2.545208e-01	1.254814e-01	2.409199e-01	3.363050e-01	1.435248e-01	7.004614e-02	4.501241e-01
850000	-2.111642e+04	2.432995e+02	2.822559e+00	2.334071e-01	2.586877e-01	3.061172e-02	6.554754e-02	2.480250e-01	1.637209e-01	1.538195e-01	2.320158e-01	5.141022e-02	3.357546e-02	3.647521e-01	1.644270e-01	2.296274e-02	2.268129e-01	3.633467e-01	1.148446e-01	1.818837e-01	9.014943e-02	1.892094e-01	2.020987e-01	8.997667e-02	8.810176e-02	1.971552e-01	2.334582e-01	2.674035e-01	4.024363e-01	1.148437e-03	1.035352e-01	2.032664e-01	2.221009e-02	3.493547e-01	1.311447e-01	1.318505e-01	3.876501e-01	4.057577e-01	1.499710e-01	1.708059e-01	2.734655e-01	3.708914e-01	2.472978e-01	8.436693e-02	2.974439e-01	3.292933e-01	1.366854e-01	9.104803e-02	4.429733e-01
855000	-2.110296e+04	2.426360e+02	2.834685e+00	2.239259e-01	2.613699e-01	2.736581e-02	6.080663e-02	2.391256e-01	1.874062e-01	1.227319e-01	2.207777e-01	6.056024e-02	5.413235e-02	3.664201e-01	1.753777e-01	1.197499e-02	9.037544e-02	4.192881e-01	1.604751e-01	7.568025e-02	2.422061e-01	2.065221e-01	1.564300e-01	1.135407e-01	7.616930e-02	2.070714e-01	2.402665e-01	4.385438e-01	1.900773e-01	2.931753e-02	3.629478e-02	2.896379e-01	1.612868e-02	3.452389e-01	1.402731e-01	1.230846e-01	3.914034e-01	3.820532e-01	1.655652e-01	1.630763e-01	2.893053e-01	4.115598e-01	2.149968e-01	1.021255e-01	2.713178e-01	3.411547e-01	1.324125e-01	9.369692e-02	4.327358e-01
860000	-2.113758e+04	2.429788e+02	2.831522e+00	2.327785e-01	2.836784e-01	2.981140e-02	5.740061e-02	2.303601e-01	1.659709e-01	1.278619e-01	2.024764e-01	7.871254e-02	2.118082e-02	3.559996e-01	2.137688e-01	3.229777e-02	2.254074e-01	4.998154e-01	5.106456e-03	5.725957e-02	1.801134e-01	1.676970e-01	1.868317e-01	9.005385e-02	8.368339e-02	1.845424e-01	2.871917e-01	3.431360e-01	8.475691e-02	2.629886e-02	6.773162e-02	4.067749e-01	7.130170e-02	3.385409e-01	1.370611e-01	1.398192e-01	3.845788e-01	4.200283e-01	1.404404e-01	1.826588e-01	2.568726e-01	2.798614e-01	2.664496e-01	1.306375e-01	3.230516e-01	3.487319e-01	1.376702e-01	8.125837e-02	4.323396e-01
865000	-2.110942e+04	2.513408e+02	2.693597e+00	2.290647e-01	2.731544e-01	2.975750e-02	7.135075e-02	2.252668e-01	1.714058e-01	1.221749e-01	3.267199e-01	4.734503e-02	5.599735e-02	2.209221e-01	2.268407e-01	1.902475e-02	1.456516e-01	5.715335e-01	1.526437e-02	1.297495e-01	1.187763e-01	1.475337e-01	1.890183e-01	9.268483e-02	5.687009e-02	1.967791e-01	3.171140e-01	4.374168e-01	3.726865e-01	7.778005e-03	1.087492e-01	4.330711e-02	3.006236e-02	3.250859e-01	1.375663e-01	1.330336e-01	4.043142e-01	4.089381e-01	1.741656e-01	1.374419e-01	2.794543e-01	3.506293e-01	1.712727e-01	1.335878e-01	3.445103e-01	3.512117e-01	1.582018e-01	8.245224e-02	4.081343e-01
870000	-2.109333e+04	2.516522e+02	2.713184e+00	2.184920e-01	2.433395e-01	2.612213e-02	6.788407e-02	2.783532e-01	1.658091e-01	1.154519e-01	3.041533e-01	4.739906e-02	6.318480e-02	3.084639e-01	1.613471e-01	1.099164e-02	1.391521e-01	5.334868e-01	1.732574e-02	7.142705e-02	2.276167e-01	1.273485e-01	2.615279e-01	7.091306e-02	7.917467e-02	1.527098e-01	3.083261e-01	4.181394e-01	2.679866e-01	1.658502e-02	5.766562e-02	1.890514e-01	5.057197e-02	3.428491e-01	1.346078e-01	1.498432e-01	3.726999e-01	3.918081e-01	1.587340e-01	1.498036e-01	2.996544e-01	2.603968e-01	2.408702e-01	1.079127e-01	3.908203e-01	3.444576e-01	1.602055e-01	6.162227e-02	4.337146e-01
875000	-2.109354e+04	2.640136e+02	2.551356e+00	2.373646e-01	2.559149e-01	3.126327e-02	5.449842e-02	2.452007e-01	1.757581e-01	1.383813e-01	1.856136e-01	5.266563e-02	9.613544e-02	3.652107e-01	1.619933e-01	3.005372e-02	2.071501e-01	4.191063e-01	6.783006e-02	9.062175e-02	1.852381e-01	2.020828e-01	1.839348e-01	9.779811e-02	6.940564e-02	2.090240e-01	2.377546e-01	3.989590e-01	2.997772e-01	9.527667e-02	1.222614e-02	1.186299e-01	7.513101e-02	3.345573e-01	1.359699e-01	1.260792e-01	4.033936e-01	4.123058e-01	1.345923e-01	1.618130e-01	2.912889e-01	2.501984e-01	2.393674e-01	9.519742e-02	4.152368e-01	3.501206e-01	1.483357e-01	8.042041e-02	4.211234e-01
880000	-2.111996e+04	2.624517e+02	2.549606e+00	2.109797e-01	2.654895e-01	3.383112e-02	8.463083e-02	2.344311e-01	1.706378e-01	1.070607e-01	2.121841e-01	7.985757e-02	7.466189e-02	3.721031e-01	1.541326e-01	9.990363e-03	1.053303e-01	4.918187e-01	5.456893e-02	3.688257e-02	3.014092e-01	1.833185e-01	1.676186e-01	1.009976e-01	6.244156e-02	2.234564e-01	2.621674e-01	4.296782e-01	3.029963e-01	2.231841e-02	3.759582e-04	2.170055e-01	2.762567e-02	3.350900e-01	1.374867e-01	1.320055e-01	3.954178e-01	4.046374e-01	1.675814e-01	1.660738e-01	2.617074e-01	2.301856e-01	2.755566e-01	9.794602e-02	3.963118e-01	3.648885e-01	1.418125e-01	8.205792e-02	4.112411e-01
885000	-2.112859e+04	2.355550e+02	2.928729e+00	2.112609e-01	2.804876e-01	2.968260e-02	4.980722e-02	2.551643e-01	1.735974e-01	1.417995e-01	2.250691e-01	5.106612e-02	9.694157e-02	3.281228e-01	1.570008e-01	3.457405e-02	9.141072e-02	5.359708e-01	4.164443e-02	2.143987e-02	2.749601e-01	1.953022e-01	1.778403e-01	7.657671e-02	1.053602e-01	1.961123e-01	2.488083e-01	3.788058e-01	2.164393e-01	6.188661e-02	2.878831e-02	2.031567e-01	1.109233e-01	3.453998e-01	1.352679e-01	1.391572e-01	3.801751e-01	4.417702e-01	1.435173e-01	1.422037e-01	2.725088e-01	2.433397e-01	2.250796e-01	8.474913e-02	4.468316e-01	3.375335e-01	1.357358e-01	7.658853e-02	4.501421e-01
890000	-2.112937e+04	2.466562e+02	2.781745e+00	2.596878e-01	2.561774e-01	2.520433e-02	7.648656e-02	2.328025e-01	1.496414e-01	1.286266e-01	2.340591e-01	5.518093e-02	8.307947e-02	3.158049e-01	1.832489e-01	1.164415e-02	1.047633e-01	3.063446e-01	1.126811e-01	3.063418e-02	4.339327e-01	2.039475e-01	2.084289e-01	1.166300e-01	5.376381e-02	1.848768e-01	2.323530e-01	2.602150e-01	1.258344e-01	4.841668e-02	1.186792e-01	3.581873e-01	8.866751e-02	3.299702e-01	1.298849e-01	1.372199e-01	4.029250e-01	4.135627e-01	1.671222e-01	1.474579e-01	2.718572e-01	2.551495e-01	2.201667e-01	9.282702e-02	4.318568e-01	3.116740e-01	1.488332e-01	9.532421e-02	4.441686e-01
895000	-2.112834e+04	2.549405e+02	2.621633e+00	2.163442e-01	2.467179e-01	2.991902e-02	6.364229e-02	2.652987e-01	1.780779e-01	1.134419e-01	2.825779e-01	6.027919e-02	8.724638e-02	3.188130e-01	1.376416e-01	8.592376e-02	1.592296e-01	4.073438e-01	4.476464e-02	2.584501e-02	2.768932e-01	1.695242e-01	1.939198e-01	9.280594e-02	1.043914e-01	1.557258e-01	2.836329e-01	2.904538e-01	4.019188e-01	5.231625e-02	9.054205e-02	1.429969e-01	2.177221e-02	3.408730e-01	1.327387e-01	1.464446e-01	3.799436e-01	3.806840e-01	1.946215e-01	1.514620e-01	2.732326e-01	2.626923e-01	1.919304e-01	2.059223e-01	3.394550e-01	3.322564e-01	1.432869e-01	7.948461e-02	4.449722e-01
900000	-2.110553e+04	2.595692e+02	2.597900e+00	2.501754e-01	2.493529e-01	3.412250e-02	6.822232e-02	2.427891e-01	1.553377e-01	1.469809e-01	2.324072e-01	6.914312e-02	5.831882e-02	3.070676e-01	1.860823e-01	2.023086e-02	4.631362e-02	6.861149e-01	2.955271e-02	3.222787e-02	1.855600e-01	1.716609e-01	1.934545e-01	1.158377e-01	5.725451e-02	1.935004e-01	2.682919e-01	2.993037e-01	2.756320e-01	2.839731e-01	3.807976e-02	7.676380e-02	2.624764e-02	3.371737e-01	1.308254e-01	1.343959e-01	3.976050e-01	4.176777e-01	1.458081e-01	1.533401e-01	2.831741e-01	2.456361e-01	2.995112e-01	1.211127e-01	3.337400e-01	3.489280e-01	1.633721e-01	8.076484e-02	4.069351e-01
905000	-2.111828e+04	2.556817e+02	2.621524e+00	2.377251e-01	2.627607e-01	3.312732e-02	6.454483e-02	2.365650e-01	1.652770e-01	1.066163e-01	2.566957e-01	7.536303e-02	1.156522e-01	2.513663e-01	1.943065e-01	7.906301e-02	4.704114e-02	6.339745e-01	1.401316e-02	9.387526e-02	1.320330e-01	1.449591e-01	2.008451e-01	8.737693e-02	7.426803e-02	1.592968e-01	3.332541e-01	2.474160e-01	3.552716e-01	2.744173e-01	1.051073e-02	7.234361e-02	4.004065e-02	3.434638e-01	1.342895e-01	1.370526e-01	3.851941e-01	3.956368e-01	1.731670e-01	1.538014e-01	2.773948e-01	2.335948e-01	3.820804e-01	8.898046e-02	2.953443e-01	3.538831e-01	1.561467e-01	6.863344e-02	4.213368e-01
910000	-2.111541e+04	2.469613e+02	2.745605e+00	2.438150e-01	2.583495e-01	3.329315e-02	5.929276e-02	2.413409e-01	1.639088e-01	1.300518e-01	2.369631e-01	6.455864e-02	3.555850e-02	3.718002e-01	1.610678e-01	3.628750e-02	1.213223e-01	4.278042e-01	1.745237e-02	1.167787e-01	2.803548e-01	1.781158e-01	2.238770e-01	8.267218e-02	7.873831e-02	1.874502e-01	2.491466e-01	3.295405e-01	2.012730e-01	2.323175e-01	4.134538e-02	1.780875e-01	1.743605e-02	3.213442e-01	1.441427e-01	1.439689e-01	3.905442e-01	4.140102e-01	1.691923e-01	1.485789e-01	2.682186e-01	2.596684e-01	1.478651e-01	1.540996e-01	4.383669e-01	3.681457e-01	1.365005e-01	6.875306e-02	4.266008e-01
915000	-2.111542e+04	2.529964e+02	2.695544e+00	2.187999e-01	2.708884e-01	2.877958e-02	8.021838e-02	2.353120e-01	1.660018e-01	1.134270e-01	2.358992e-01	8.566686e-02	7.871547e-02	2.996146e-01	1.866768e-01	1.115402e-03	2.226639e-02	5.725087e-01	5.655508e-03	8.218824e-02	3.162658e-01	1.696362e-01	1.366113e-01	1.056444e-01	8.841174e-02	1.959026e-01	3.037937e-01	4.417163e-01	3.371972e-01	7.033029e-02	2.551196e-02	7.125518e-02	5.398908e-02	3.341448e-01	1.338397e-01	1.450092e-01	3.870064e-01	4.101709e-01	1.662734e-01	1.484313e-01	2.751245e-01	3.278999e-01	2.744123e-01	1.105068e-01	2.871810e-01	3.578984e-01	1.520144e-01	8.960306e-02	4.004842e-01
920000	-2.112832e+04	2.428301e+02	2.837362e+00	2.478765e-01	2.418675e-01	3.403827e-02	6.431678e-02	2.457924e-01	1.661086e-01	1.239949e-01	1.574211e-01	6.386147e-02	6.178581e-02	4.570039e-01	1.359328e-01	4.125685e-03	2.519044e-02	4.563667e-01	7.203868e-02	5.190157e-02	3.903770e-01	1.633307e-01	1.815979e-01	1.016075e-01	8.138285e-02	1.979325e-01	2.741485e-01	4.657920e-01	3.708620e-01	3.106286e-03	7.142036e-02	7.261138e-02	1.620802e-02	3.397925e-01	1.254294e-01	1.364889e-01	3.982892e-01	4.194053e-01	1.380036e-01	1.681004e-01	2.744907e-01	3.809437e-01	2.079805e-01	1.367150e-01	2.743608e-01	3.393680e-01	1.462021e-01	7.824241e-02	4.361875e-01
925000	-2.113330e+04	2.490117e+02	2.753749e+00	2.357216e-01	2.709607e-01	2.876967e-02	6.479031e-02	2.405164e-01	1.592414e-01	1.177651e-01	2.148838e-01	6.754386e-02	9.423260e-02	3.338914e-01	1.716832e-01	9.877356e-02	2.640661e-02	4.153618e-01	5.035797e-02	5.790138e-02	3.511987e-01	1.382821e-01	2.373434e-01	9.908051e-02	7.098583e-02	1.749237e-01	2.793845e-01	3.908568e-01	1.412013e-01	3.274257e-02	8.404892e-02	2.500827e-01	1.010677e-01	3.240823e-01	1.481138e-01	1.399835e-01	3.878204e-01	4.115356e-01	1.364469e-01	1.663266e-01	2.856909e-01	2.303407e-01	3.442057e-01	1.338749e-01	2.915787e-01	3.439449e-01	1.457617e-01	8.469507e-02	4.255983e-01
930000	-2.112446e+04	2.480000e+02	2.763541e+00	2.420030e-01	2.681218e-01	3.294478e-02	5.726436e-02	2.295281e-01	1.701380e-01	1.405332e-01	2.204656e-01	5.024226e-02	2.555084e-02	3.555393e-01	2.076689e-01	1.045439e-01	1.256833e-01	2.465721e-01	1.434842e-01	5.919336e-02	3.205231e-01	1.842428e-01	2.107049e-01	9.228010e-02	6.788481e-02	1.869163e-01	2.579711e-01	5.546474e-01	3.018129e-01	1.652045e-02	2.072056e-02	7.968398e-02	2.661466e-02	3.344285e-01	1.358630e-01	1.429472e-01	3.867613e-01	4.256102e-01	1.590531e-01	1.425188e-01	2.728179e-01	2.949000e-01	2.871410e-01	1.663018e-01	2.516572e-01	3.536928e-01	1.397343e-01	7.774583e-02	4.288271e-01
935000	-2.110519e+04	2.532067e+02	2.688937e+00	2.150354e-01	2.597381e-01	3.031143e-02	5.833956e-02	2.492984e-01	1.872770e-01	1.536461e-01	3.016648e-01	5.970189e-02	4.309578e-02	2.718121e-01	1.700793e-01	4.116512e-02	1.312681e-01	3.565199e-01	1.975021e-02	7.846431e-02	3.728324e-01	1.578792e-01	1.748711e-01	9.042435e-02	1.145885e-01	1.946470e-01	2.675899e-01	4.413568e-01	3.268664e-01	2.051498e-02	3.197134e-02	1.732404e-01	6.050109e-03	3.542141e-01	1.300381e-01	1.243902e-01	3.913575e-01	4.075011e-01	1.582017e-01	1.369635e-01	2.973337e-01	3.298995e-01	2.221530e-01	1.063004e-01	3.416471e-01	3.504888e-01	1.460950e-01	7.839728e-02	4.250190e-01
940000	-2.110961e+04	2.395774e+02	2.886618e+00	2.501560e-01	2.703010e-01	2.885595e-02	6.729154e-02	2.338150e-01	1.495804e-01	1.405798e-01	2.096191e-01	6.520048e-02	4.754227e-02	3.335204e-01	2.035379e-01	5.361846e-02	3.173897e-02	5.306659e-01	1.046403e-01	9.473710e-02	1.845993e-01	1.436752e-01	2.115896e-01	8.861112e-02	7.468887e-02	1.973614e-01	2.840738e-01	3.478119e-01	3.100309e-01	5.864805e-02	1.027865e-02	2.449434e-01	2.828706e-02	3.304694e-01	1.282996e-01	1.441296e-01	3.971015e-01	4.142926e-01	1.510653e-01	1.534544e-01	2.811876e-01	3.631643e-01	2.033694e-01	1.132629e-01	3.202034e-01	3.818445e-01	1.416003e-01	6.563144e-02	4.109238e-01
945000	-2.111064e+04	2.477164e+02	2.734552e+00	2.192713e-01	2.820216e-01	2.599633e-02	6.648336e-02	2.308762e-01	1.753512e-01	1.151129e-01	2.512471e-01	7.133127e-02	5.504552e-02	3.252788e-01	1.819843e-01	5.448435e-02	4.272942e-02	4.277886e-01	4.939372e-05	1.427654e-01	3.321829e-01	1.995297e-01	1.832835e-01	9.554420e-02	7.878339e-02	2.127368e-01	2.301223e-01	5.336269e-01	2.161544e-01	9.107064e-03	5.126822e-02	1.136613e-01	7.618209e-02	3.638774e-01	1.376933e-01	1.282106e-01	3.702188e-01	3.952815e-01	1.911446e-01	1.515733e-01	2.620006e-01	3.133485e-01	2.051357e-01	2.305879e-01	2.509279e-01	3.706404e-01	1.214496e-01	9.338986e-02	4.145201e-01
950000	-2.112219e+04	2.490588e+02	2.725137e+00	2.202499e-01	2.779077e-01	3.045312e-02	8.166442e-02	2.293952e-01	1.603296e-01	1.309913e-01	2.165201e-01	5.748040e-02	4.776328e-02	3.491246e-01	1.981203e-01	3.211323e-02	1.000007e-01	4.903216e-01	3.085483e-02	1.741506e-01	1.725591e-01	2.084523e-01	2.059001e-01	9.510449e-02	4.085308e-02	1.979703e-01	2.517198e-01	6.185417e-01	1.140615e-01	2.083353e-02	7.688533e-02	1.474511e-01	2.222684e-02	3.365956e-01	1.336692e-01	1.268844e-01	4.028508e-01	4.524098e-01	1.394671e-01	1.480452e-01	2.600779e-01	2.560997e-01	2.616728e-01	2.059651e-01	2.762624e-01	3.415174e-01	1.356923e-01	7.946396e-02	4.433263e-01
955000	-2.110924e+04	2.401962e+02	2.873956e+00	2.215264e-01	2.676972e-01	2.800884e-02	6.888164e-02	2.494359e-01	1.644501e-01	9.290166e-02	2.309796e-01	9.284221e-02	3.376573e-02	4.151806e-01	1.343301e-01	5.784913e-02	5.038417e-02	5.476423e-01	3.576589e-03	1.810947e-01	1.594531e-01	1.562460e-01	2.158153e-01	8.182461e-02	5.555772e-02	1.618428e-01	3.287136e-01	6.365226e-01	2.549438e-01	2.836328e-02	1.541833e-02	5.260096e-02	1.215103e-02	3.401558e-01	1.304133e-01	1.463069e-01	3.831239e-01	4.041687e-01	1.599297e-01	1.595301e-01	2.763716e-01	3.068554e-01	1.909173e-01	1.202430e-01	3.819843e-01	3.265498e-01	1.563982e-01	6.692700e-02	4.501250e-01
960000	-2.112123e+04	2.328874e+02	2.985248e+00	2.153161e-01	2.852982e-01	2.671222e-02	8.112992e-02	2.191938e-01	1.723497e-01	1.354218e-01	2.422105e-01	7.070418e-02	9.989735e-02	2.894577e-01	1.623084e-01	1.446392e-01	1.531494e-02	6.396428e-01	1.257210e-02	1.022716e-01	8.555934e-02	1.514328e-01	2.126735e-01	7.953391e-02	1.100021e-01	1.767102e-01	2.696475e-01	4.852459e-01	2.474129e-01	4.925843e-02	2.434477e-02	1.529636e-01	4.077438e-02	3.343022e-01	1.464622e-01	1.299248e-01	3.893108e-01	4.346406e-01	1.506551e-01	1.616022e-01	2.531021e-01	2.295445e-01	2.451553e-01	2.193613e-01	3.059389e-01	3.595983e-01	1.624971e-01	6.954034e-02	4.083643e-01
965000	-2.111017e+04	2.448319e+02	2.805067e+00	2.184081e-01	2.686470e-01	3.160479e-02	5.823637e-02	2.278376e-01	1.952661e-01	1.161961e-01	2.705632e-01	7.858585e-02	4.455977e-02	3.218331e-01	1.682620e-01	4.581236e-02	1.536515e-01	4.407827e-01	4.577544e-02	1.036310e-01	2.103469e-01	1.777424e-01	1.967785e-01	9.133400e-02	1.029236e-01	1.606922e-01	2.705292e-01	3.597077e-01	2.804993e-01	1.884602e-02	7.432559e-02	2.192053e-01	4.741608e-02	3.402181e-01	1.431159e-01	1.262714e-01	3.903946e-01	4.082423e-01	1.661740e-01	1.569610e-01	2.686227e-01	3.712621e-01	2.323840e-01	6.626973e-02	3.300842e-01	3.269556e-01	1.521236e-01	7.066246e-02	4.502583e-01
970000	-2.112501e+04	2.420730e+02	2.853288e+00	2.069549e-01	2.742699e-01	2.840693e-02	6.879075e-02	2.435385e-01	1.780390e-01	1.510608e-01	1.843867e-01	7.308838e-02	4.142340e-02	3.903276e-01	1.597131e-01	3.608364e-02	1.889262e-02	6.269061e-01	2.977975e-02	2.019313e-01	8.640658e-02	1.480686e-01	2.210707e-01	8.416891e-02	8.758063e-02	1.843503e-01	2.747608e-01	2.726015e-01	4.878005e-01	4.604437e-02	4.592533e-02	1.314129e-01	1.621543e-02	3.411004e-01	1.408063e-01	1.352381e-01	3.828552e-01	3.858247e-01	1.356387e-01	1.928531e-01	2.856834e-01	2.870821e-01	2.400574e-01	1.276960e-01	3.451645e-01	3.291011e-01	1.586939e-01	7.547547e-02	4.367295e-01
975000	-2.111492e+04	2.466518e+02	2.777595e+00	2.096029e-01	2.788817e-01	2.883935e-02	7.580731e-02	2.323899e-01	1.744788e-01	1.125635e-01	2.413069e-01	5.912344e-02	7.622774e-02	3.224612e-01	1.883172e-01	3.507399e-02	9.952861e-02	4.785179e-01	2.297333e-02	2.368436e-01	1.270626e-01	1.677725e-01	2.185280e-01	8.771186e-02	5.548132e-02	2.014156e-01	2.690908e-01	5.476742e-01	3.080407e-01	2.675079e-04	5.453297e-02	5.737694e-02	3.210761e-02	3.323066e-01	1.440194e-01	1.156259e-01	4.080481e-01	3.619613e-01	1.861024e-01	1.492584e-01	3.026779e-01	2.496186e-01	1.428425e-01	9.179254e-02	5.157464e-01	3.864008e-01	1.387344e-01	7.869175e-02	3.961731e-01
980000	-2.111349e+04	2.641985e+02	2.530475e+00	2.274887e-01	2.724726e-01	2.787594e-02	6.705935e-02	2.261406e-01	1.789628e-01	8.894441e-02	2.357941e-01	4.542222e-02	5.906769e-02	4.256387e-01	1.451329e-01	5.714718e-02	6.702498e-03	6.060638e-01	5.802804e-02	1.273238e-01	1.447346e-01	1.606117e-01	1.814370e-01	1.023123e-01	6.812188e-02	2.054327e-01	2.820845e-01	3.416987e-01	2.882427e-01	3.358704e-02	1.708773e-02	2.780638e-01	4.132012e-02	3.477337e-01	1.312717e-01	1.295377e-01	3.914569e-01	4.051815e-01	1.737727e-01	1.640060e-01	2.570399e-01	2.772744e-01	1.720144e-01	2.061925e-01	3.445188e-01	3.510043e-01	1.430028e-01	7.731659e-02	4.286764e-01
985000	-2.110991e+04	2.538531e+02	2.675230e+00	2.145718e-01	2.576627e-01	3.127844e-02	7.443601e-02	2.500585e-01	1.719926e-01	1.218760e-01	2.848467e-01	8.223716e-02	3.749285e-02	2.841464e-01	1.894009e-01	7.766385e-02	1.685801e-02	5.756563e-01	9.817325e-02	7.888319e-02	1.527654e-01	1.797495e-01	2.206933e-01	9.080516e-02	7.561364e-02	1.852309e-01	2.479074e-01	3.871389e-01	2.419892e-01	4.318236e-02	2.729191e-02	1.435848e-01	1.568128e-01	3.346452e-01	1.437714e-01	1.344331e-01	3.871502e-01	3.947078e-01	1.581629e-01	1.845951e-01	2.625343e-01	3.563157e-01	2.074854e-01	1.000502e-01	3.361488e-01	3.420657e-01	1.521444e-01	7.554142e-02	4.302485e-01
990000	-2.109768e+04	2.541452e+02	2.673968e+00	2.435679e-01	2.529447e-01	3.036689e-02	8.025553e-02	2.403117e-01	1.525533e-01	1.172923e-01	2.091205e-01	6.545951e-02	1.004168e-01	3.498243e-01	1.578866e-01	5.380577e-02	8.817296e-02	6.162970e-01	3.620661e-02	2.890002e-02	1.766176e-01	2.122831e-01	2.086317e-01	6.930220e-02	7.484607e-02	1.841518e-01	2.507852e-01	3.787844e-01	4.210532e-01	1.354237e-02	4.610229e-02	1.187795e-01	2.173819e-02	3.310560e-01	1.314820e-01	1.389917e-01	3.984703e-01	4.261259e-01	1.528432e-01	1.643793e-01	2.566516e-01	2.838969e-01	2.354678e-01	1.008523e-01	3.797830e-01	3.321052e-01	1.288567e-01	7.171051e-02	4.673277e-01
995000	-2.111108e+04	2.551566e+02	2.654279e+00	2.338253e-01	2.564758e-01	2.976437e-02	6.707769e-02	2.411123e-01	1.717446e-01	1.509567e-01	2.490230e-01	5.487433e-02	6.987367e-02	3.277522e-01	1.475201e-01	2.918472e-02	1.336073e-01	4.048306e-01	1.213074e-01	9.126078e-02	2.198092e-01	2.189629e-01	1.552314e-01	1.230332e-01	4.808054e-02	2.207339e-01	2.339581e-01	4.967018e-01	2.207529e-01	1.061966e-02	8.582730e-02	1.417473e-01	4.435102e-02	3.464764e-01	1.345832e-01	1.324264e-01	3.865140e-01	4.574770e-01	1.490717e-01	1.418496e-01	2.516016e-01	2.434071e-01	3.332730e-01	7.222900e-02	3.510909e-01	3.282551e-01	1.464010e-01	9.191991e-02	4.334240e-01
1000000	-2.112523e+04	2.413057e+02	2.849093e+00	2.091732e-01	2.599822e-01	3.407583e-02	9.130548e-02	2.419155e-01	1.635478e-01	9.252215e-02	2.588187e-01	4.577391e-02	8.709179e-02	3.415994e-01	1.741941e-01	5.993839e-02	3.697531e-02	3.514009e-01	7.049652e-02	2.034913e-01	2.776975e-01	1.462861e-01	2.160210e-01	9.074360e-02	1.016534e-01	2.083061e-01	2.369898e-01	5.103236e-01	2.154695e-01	9.457443e-02	3.900653e-02	7.700702e-02	6.361892e-02	3.522910e-01	1.341831e-01	1.293686e-01	3.841573e-01	4.054767e-01	1.630375e-01	1.449925e-01	2.864933e-01	3.707892e-01	2.124865e-01	7.471024e-02	3.420141e-01	3.615497e-01	1.253822e-01	7.339413e-02	4.396740e-01
1005000	-2.111865e+04	2.669691e+02	2.496264e+00	1.961642e-01	2.831238e-01	2.570533e-02	7.031230e-02	2.320290e-01	1.926654e-01	1.528799e-01	2.390524e-01	6.210825e-02	8.759213e-02	2.721922e-01	1.861752e-01	8.070654e-02	6.841813e-02	4.694710e-01	1.870219e-01	6.831608e-02	1.260663e-01	1.628494e-01	1.710358e-01	9.081123e-02	8.771411e-02	1.992894e-01	2.883001e-01	4.096845e-01	2.971224e-01	4.769628e-02	9.107000e-02	6.718855e-02	8.723829e-02	3.470569e-01	1.384010e-01	1.280845e-01	3.864576e-01	3.916120e-01	1.882005e-01	1.490084e-01	2.711791e-01	2.931932e-01	1.413142e-01	8.368598e-02	4.818066e-01	3.644073e-01	1.331367e-01	8.561442e-02	4.168415e-01
1010000	-2.114220e+04	2.515546e+02	2.689222e+00	2.424903e-01	2.528715e-01	2.947183e-02	6.615551e-02	2.363639e-01	1.726469e-01	1.587692e-01	1.926539e-01	5.408862e-02	4.590115e-02	3.879080e-01	1.606792e-01	4.322373e-02	2.461725e-01	3.402862e-01	1.002673e-01	1.564961e-01	1.135543e-01	1.515153e-01	2.113553e-01	7.074385e-02	1.184218e-01	1.427948e-01	3.051690e-01	4.051621e-01	3.243307e-01	6.721813e-02	8.006378e-02	1.205408e-01	2.684443e-03	3.337506e-01	1.477202e-01	1.321243e-01	3.864049e-01	4.039619e-01	1.446660e-01	1.742048e-01	2.771673e-01	2.208258e-01	1.507928e-01	2.427761e-01	3.856053e-01	3.671552e-01	1.321682e-01	7.029181e-02	4.303847e-01
1015000	-2.111530e+04	2.648977e+02	2.528677e+00	2.301364e-01	2.616758e-01	3.237924e-02	6.447540e-02	2.495245e-01	1.618087e-01	1.319652e-01	2.111779e-01	7.493514e-02	4.188144e-02	3.050642e-01	2.349762e-01	2.681493e-02	5.180026e-02	5.271762e-01	1.732001e-02	9.433679e-02	2.825518e-01	1.794479e-01	1.932169e-01	7.103155e-02	6.936481e-02	1.764396e-01	3.104993e-01	4.047099e-01	2.378327e-01	4.602513e-02	1.539697e-02	1.730561e-01	1.229792e-01	3.489049e-01	1.297383e-01	1.342705e-01	3.870863e-01	4.176013e-01	1.444857e-01	1.561429e-01	2.817701e-01	3.055881e-01	1.830899e-01	1.046689e-01	4.066532e-01	3.553484e-01	1.345630e-01	6.527539e-02	4.448132e-01
1020000	-2.110540e+04	2.438463e+02	2.811813e+00	2.457953e-01	2.519658e-01	3.087245e-02	7.312556e-02	2.493867e-01	1.488542e-01	9.896007e-02	2.623260e-01	4.978435e-02	6.392371e-02	2.940827e-01	2.309231e-01	8.341375e-02	8.415537e-03	5.866580e-01	1.136452e-03	9.350175e-02	2.268745e-01	1.610836e-01	2.121167e-01	8.231423e-02	8.617255e-02	1.567555e-01	3.015574e-01	5.213203e-01	1.800738e-01	2.625117e-02	2.555174e-02	2.408666e-01	5.936341e-03	3.422140e-01	1.286910e-01	1.366609e-01	3.924341e-01	4.434616e-01	1.573344e-01	1.388381e-01	2.603659e-01	3.412028e-01	3.038116e-01	1.045404e-01	2.504452e-01	3.557515e-01	1.583037e-01	6.886214e-02	4.170827e-01
1025000	-2.112111e+04	2.316231e+02	2.978465e+00	2.229430e-01	2.419691e-01	3.211618e-02	7.102275e-02	2.540827e-01	1.778663e-01	1.025869e-01	1.961909e-01	5.374745e-02	5.064969e-02	4.028808e-01	1.939443e-01	2.648004e-02	5.962198e-02	4.730447e-01	1.160459e-02	1.925195e-01	2.367292e-01	1.455158e-01	2.398412e-01	8.970322e-02	6.645322e-02	1.510081e-01	3.074785e-01	2.714435e-01	2.426731e-01	5.952292e-02	6.908332e-02	3.011696e-01	5.610757e-02	3.545228e-01	1.286189e-01	1.391907e-01	3.776675e-01	4.195442e-01	1.667306e-01	1.506153e-01	2.631098e-01	3.987764e-01	2.330756e-01	1.217177e-01	2.464303e-01	3.548291e-01	1.544054e-01	6.800654e-02	4.227589e-01
1030000	-2.110937e+04	2.480899e+02	2.761841e+00	2.340392e-01	2.617353e-01	3.219636e-02	7.920659e-02	2.315483e-01	1.612742e-01	1.271415e-01	2.376298e-01	4.855186e-02	4.014502e-02	3.927039e-01	1.538279e-01	3.705006e-02	3.645539e-02	6.049359e-01	2.207090e-02	5.147928e-02	2.480085e-01	1.780689e-01	1.918514e-01	9.236341e-02	7.464202e-02	2.007833e-01	2.622909e-01	2.801822e-01	2.584953e-01	1.819103e-01	9.769642e-02	1.187410e-01	6.297469e-02	3.291363e-01	1.391748e-01	1.364449e-01	3.952439e-01	4.154569e-01	1.435867e-01	1.484825e-01	2.924739e-01	3.001871e-01	2.410358e-01	1.420069e-01	3.167701e-01	3.621562e-01	1.346616e-01	8.689769e-02	4.162845e-01
1035000	-2.111419e+04	2.598334e+02	2.608191e+00	2.210059e-01	2.575020e-01	2.960025e-02	7.739672e-02	2.420564e-01	1.724386e-01	1.174292e-01	2.078060e-01	7.684122e-02	8.994639e-02	3.306676e-01	1.773096e-01	9.607735e-02	2.188425e-01	5.718436e-01	3.961189e-03	7.820088e-02	3.107452e-02	1.573378e-01	1.684008e-01	1.060792e-01	1.056107e-01	2.091899e-01	2.533816e-01	4.679760e-01	1.434469e-01	5.519858e-03	4.501633e-02	2.853301e-01	5.271081e-02	3.480897e-01	1.427461e-01	1.313323e-01	3.778320e-01	4.223171e-01	1.803008e-01	1.463204e-01	2.510617e-01	2.804032e-01	1.956674e-01	1.361251e-01	3.878043e-01	3.627375e-01	1.453884e-01	8.504439e-02	4.068297e-01
1040000	-2.111449e+04	2.544787e+02	2.679769e+00	2.105925e-01	2.806435e-01	3.070618e-02	6.701799e-02	2.227734e-01	1.882665e-01	1.112326e-01	3.273937e-01	7.151235e-02	4.055152e-02	2.874900e-01	1.618198e-01	9.324305e-02	1.323955e-01	4.910535e-01	4.946049e-02	7.847137e-02	1.553761e-01	1.894983e-01	1.964761e-01	1.234814e-01	2.820188e-02	1.953093e-01	2.670330e-01	5.640571e-01	2.759372e-01	2.885483e-03	6.879219e-02	3.760701e-02	5.072102e-02	3.372243e-01	1.436169e-01	1.336412e-01	3.855177e-01	3.928834e-01	1.889414e-01	1.480285e-01	2.701467e-01	2.371052e-01	2.408287e-01	1.598093e-01	3.622569e-01	3.393196e-01	1.343784e-01	9.999662e-02	4.263054e-01
1045000	-2.112181e+04	2.546286e+02	2.669620e+00	2.192893e-01	2.552267e-01	3.407253e-02	5.530723e-02	2.507531e-01	1.853511e-01	9.034572e-02	2.334324e-01	6.805895e-02	6.772914e-02	3.388750e-01	2.015588e-01	1.701925e-01	3.445099e-02	5.769569e-01	5.700142e-02	6.928982e-02	9.210835e-02	1.723940e-01	2.087578e-01	1.168942e-01	7.834828e-02	1.869135e-01	2.366922e-01	5.768133e-01	1.762496e-01	5.688952e-02	2.916385e-02	7.226557e-02	8.861818e-02	3.365740e-01	1.474747e-01	1.360776e-01	3.798737e-01	4.163485e-01	1.700115e-01	1.346779e-01	2.789622e-01	2.253200e-01	2.172420e-01	1.493415e-01	4.080965e-01	3.183972e-01	1.649982e-01	8.606684e-02	4.305377e-01
1050000	-2.110185e+04	2.455541e+02	2.795664e+00	2.360133e-01	2.454114e-01	3.041710e-02	7.417304e-02	2.449574e-01	1.690277e-01	1.390114e-01	2.422501e-01	5.227327e-02	6.771964e-02	3.496295e-01	1.491161e-01	1.184796e-02	6.877074e-02	4.922741e-01	1.282803e-02	1.341147e-01	2.801645e-01	1.633521e-01	2.207069e-01	8.016473e-02	1.030110e-01	1.754717e-01	2.572936e-01	4.547409e-01	2.808801e-01	1.244414e-01	2.299778e-02	1.057307e-01	1.120907e-02	3.479660e-01	1.399610e-01	1.353116e-01	3.767614e-01	4.250268e-01	1.707453e-01	1.565470e-01	2.476810e-01	4.027626e-01	1.997818e-01	1.256257e-01	2.718299e-01	3.310942e-01	1.431275e-01	7.450734e-02	4.512710e-01
1055000	-2.111415e+04	2.492199e+02	2.727239e+00	2.275922e-01	2.849954e-01	2.754333e-02	6.595970e-02	2.310162e-01	1.628932e-01	1.239258e-01	2.372694e-01	6.253799e-02	5.517371e-02	3.446977e-01	1.763954e-01	4.098543e-02	1.643783e-01	3.807297e-01	1.034967e-01	1.236192e-01	1.867906e-01	1.996055e-01	1.937190e-01	9.736765e-02	9.797971e-02	1.552105e-01	2.561177e-01	3.118641e-01	2.421840e-01	5.697749e-02	2.321266e-02	2.318984e-01	1.338634e-01	3.369257e-01	1.289300e-01	1.292347e-01	4.049095e-01	4.118842e-01	1.485654e-01	1.620526e-01	2.774979e-01	1.854684e-01	3.586519e-01	8.891490e-02	3.669648e-01	3.205571e-01	1.559925e-01	8.191011e-02	4.415404e-01
1060000	-2.111968e+04	2.657367e+02	2.520803e+00	2.186473e-01	2.567415e-01	3.137605e-02	8.035600e-02	2.453113e-01	1.675679e-01	1.492382e-01	2.311818e-01	6.867915e-02	7.073321e-02	2.784744e-01	2.016933e-01	6.699433e-02	1.697931e-01	3.766015e-01	1.175532e-01	3.534413e-02	2.337138e-01	1.809807e-01	2.533412e-01	1.026083e-01	4.033985e-02	2.030545e-01	2.196754e-01	4.800170e-01	1.959433e-01	5.553599e-02	1.062327e-02	2.024466e-01	5.543385e-02	3.550289e-01	1.256202e-01	1.353438e-01	3.840071e-01	3.616742e-01	1.629000e-01	1.570534e-01	3.183725e-01	2.470324e-01	1.974652e-01	1.577274e-01	3.977750e-01	3.132646e-01	1.466977e-01	8.801804e-02	4.520197e-01
1065000	-2.113080e+04	2.522296e+02	2.710259e+00	2.344739e-01	2.643592e-01	2.919744e-02	6.055809e-02	2.475786e-01	1.638327e-01	1.722513e-01	1.530676e-01	4.960833e-02	8.085247e-02	4.112275e-01	1.329928e-01	7.909372e-02	1.927849e-01	4.985463e-01	6.111244e-02	9.996561e-02	6.849704e-02	2.288110e-01	1.637520e-01	1.194084e-01	5.618707e-02	1.987790e-01	2.330625e-01	4.191519e-01	2.597494e-01	2.914830e-03	1.637700e-02	2.606184e-01	4.118843e-02	3.380458e-01	1.363090e-01	1.316977e-01	3.939475e-01	4.383779e-01	1.309667e-01	1.893836e-01	2.412718e-01	2.054010e-01	2.889347e-01	1.772449e-01	3.284193e-01	3.385456e-01	1.477435e-01	9.129281e-02	4.224180e-01
1070000	-2.110104e+04	2.528635e+02	2.675117e+00	2.445842e-01	2.539815e-01	2.910362e-02	7.712335e-02	2.229658e-01	1.722416e-01	1.403716e-01	1.919355e-01	5.956357e-02	5.257038e-02	3.576752e-01	1.978837e-01	6.849305e-02	1.619700e-01	5.550436e-01	5.076164e-02	8.281657e-02	8.091515e-02	2.059468e-01	2.000285e-01	1.045237e-01	9.162969e-02	1.709707e-01	2.269006e-01	4.387386e-01	3.297935e-01	1.993916e-02	3.026977e-02	9.967805e-02	8.158091e-02	3.510819e-01	1.368466e-01	1.280886e-01	3.839829e-01	4.054523e-01	1.612463e-01	1.781797e-01	2.551217e-01	3.040360e-01	1.381370e-01	1.462650e-01	4.115619e-01	3.231521e-01	1.552409e-01	7.853986e-02	4.430672e-01
1075000	-2.112706e+04	2.424618e+02	2.850372e+00	2.336402e-01	2.858658e-01	2.746354e-02	4.780420e-02	2.385946e-01	1.666318e-01	1.229422e-01	2.235885e-01	5.818556e-02	6.508616e-02	3.767020e-01	1.534956e-01	7.277546e-02	4.742611e-03	6.065814e-01	9.727524e-04	9.635056e-02	2.185773e-01	1.833415e-01	2.689547e-01	8.412036e-02	5.643384e-02	1.636068e-01	2.435428e-01	2.479075e-01	3.653838e-01	4.668205e-02	1.462316e-01	1.476768e-01	4.611818e-02	3.334353e-01	1.404144e-01	1.322782e-01	3.938722e-01	4.183316e-01	1.651366e-01	1.412998e-01	2.752319e-01	2.854387e-01	2.657630e-01	1.342889e-01	3.145095e-01	3.449875e-01	1.445097e-01	7.575768e-02	4.347451e-01
1080000	-2.110797e+04	2.503109e+02	2.733813e+00	2.227994e-01	2.683304e-01	3.044125e-02	8.088558e-02	2.323383e-01	1.652050e-01	1.331736e-01	2.158566e-01	6.763546e-02	7.352082e-02	3.056857e-01	2.041278e-01	1.770429e-02	1.585285e-01	6.312108e-01	8.057527e-02	6.080498e-02	5.117619e-02	1.417270e-01	1.894618e-01	9.919953e-02	1.047066e-01	2.017405e-01	2.631646e-01	5.912755e-01	1.382077e-01	1.011404e-01	8.617138e-02	6.149465e-02	2.171039e-02	3.384424e-01	1.340837e-01	1.304863e-01	3.969876e-01	3.891872e-01	1.585983e-01	1.773036e-01	2.749108e-01	2.522315e-01	1.910973e-01	1.632976e-01	3.933736e-01	3.474891e-01	1.480562e-01	8.397195e-02	4.204827e-01
1085000	-2.113327e+04	2.538249e+02	2.684850e+00	2.070049e-01	2.782314e-01	3.069177e-02	8.599356e-02	2.318683e-01	1.662100e-01	1.354074e-01	2.323554e-01	7.703443e-02	4.769450e-02	3.614607e-01	1.460476e-01	7.492158e-02	1.416230e-01	4.850343e-01	1.141153e-01	6.646905e-02	1.178368e-01	1.765857e-01	2.115333e-01	1.113587e-01	4.504264e-02	1.898862e-01	2.655933e-01	5.152832e-01	1.104964e-01	1.651398e-01	1.598368e-02	1.784987e-01	1.459817e-02	3.344536e-01	1.372999e-01	1.370652e-01	3.911813e-01	4.286025e-01	1.625571e-01	1.471947e-01	2.616457e-01	2.612116e-01	2.495517e-01	1.434357e-01	3.458010e-01	3.678681e-01	1.560118e-01	7.895240e-02	3.971678e-01
1090000	-2.110487e+04	2.500869e+02	2.732649e+00	2.208466e-01	2.561306e-01	3.196385e-02	6.152477e-02	2.630404e-01	1.664939e-01	1.023404e-01	2.369273e-01	5.831904e-02	1.038235e-01	3.247362e-01	1.738535e-01	3.857673e-02	2.059437e-02	6.395387e-01	9.877305e-02	1.089245e-01	9.359269e-02	1.726838e-01	2.038638e-01	9.752563e-02	8.779807e-02	2.016895e-01	2.364392e-01	6.178794e-01	1.640669e-01	7.347176e-02	2.104257e-02	1.051299e-01	1.840950e-02	3.379132e-01	1.368044e-01	1.501720e-01	3.751103e-01	3.989993e-01	1.666274e-01	1.573958e-01	2.769775e-01	3.152163e-01	1.172106e-01	1.464358e-01	4.211374e-01	3.514762e-01	1.245771e-01	8.529058e-02	4.386561e-01
1095000	-2.110991e+04	2.494926e+02	2.749797e+00	2.335605e-01	2.756242e-01	3.442510e-02	6.261703e-02	2.197620e-01	1.740111e-01	1.538952e-01	2.453962e-01	6.304653e-02	8.064902e-02	2.941910e-01	1.628221e-01	1.359273e-01	1.627864e-01	3.306079e-01	2.958005e-01	2.001083e-02	5.486705e-02	2.000110e-01	1.680077e-01	1.092694e-01	6.935776e-02	2.143934e-01	2.389608e-01	5.063874e-01	1.342044e-01	2.602411e-02	9.840877e-02	1.986937e-01	3.628160e-02	3.285206e-01	1.387444e-01	1.337016e-01	3.990334e-01	4.145409e-01	1.395307e-01	1.645498e-01	2.813786e-01	2.559027e-01	3.217208e-01	6.208447e-02	3.602920e-01	3.325086e-01	1.437549e-01	9.656250e-02	4.271741e-01
1100000	-2.111623e+04	2.572805e+02	2.618943e+00	2.105552e-01	2.464681e-01	2.900241e-02	8.562255e-02	2.317879e-01	1.965639e-01	1.401232e-01	2.511407e-01	7.686834e-02	7.722541e-02	2.926264e-01	1.620159e-01	1.271561e-01	3.696803e-01	3.705974e-01	3.969890e-02	4.852781e-02	4.433955e-02	1.525796e-01	1.857642e-01	7.785409e-02	9.175290e-02	1.895578e-01	3.024914e-01	2.634898e-01	3.453546e-01	4.515278e-02	2.452332e-02	1.213161e-01	2.001634e-01	3.630331e-01	1.344717e-01	1.295744e-01	3.729208e-01	4.128341e-01	1.746945e-01	1.452451e-01	2.672263e-01	1.843062e-01	3.211015e-01	1.431027e-01	3.514897e-01	3.464265e-01	1.515009e-01	8.151118e-02	4.205614e-01
1105000	-2.110458e+04	2.582057e+02	2.607746e+00	2.298462e-01	2.611724e-01	2.732200e-02	6.632713e-02	2.445313e-01	1.708011e-01	1.312131e-01	2.304331e-01	5.144457e-02	1.040111e-01	3.079066e-01	1.749915e-01	1.796066e-02	6.343339e-02	7.148072e-01	1.584883e-02	4.213906e-02	1.458108e-01	1.855041e-01	1.917205e-01	8.090357e-02	1.034105e-01	2.198003e-01	2.186610e-01	1.872950e-01	2.674396e-01	3.604796e-02	8.169178e-02	1.571353e-01	2.703904e-01	3.482260e-01	1.299494e-01	1.340701e-01	3.877546e-01	4.096397e-01	1.557542e-01	1.548692e-01	2.797369e-01	2.428375e-01	3.161784e-01	1.213668e-01	3.196173e-01	3.513506e-01	1.253797e-01	8.125188e-02	4.420178e-01
1110000	-2.110912e+04	2.513472e+02	2.708364e+00	2.606530e-01	2.526700e-01	2.810037e-02	5.833100e-02	2.412863e-01	1.589593e-01	1.326046e-01	2.033757e-01	7.735464e-02	4.527885e-02	3.699334e-01	1.714528e-01	2.903085e-02	6.464513e-02	5.891733e-01	1.058707e-01	3.800973e-02	1.732703e-01	1.748349e-01	1.848183e-01	1.158554e-01	8.439948e-02	2.207354e-01	2.193565e-01	1.307177e-01	3.920996e-01	6.443292e-02	1.424953e-02	2.637406e-01	1.347596e-01	3.412883e-01	1.193216e-01	1.330316e-01	4.063585e-01	4.043455e-01	1.706881e-01	1.589128e-01	2.660536e-01	2.395310e-01	1.945306e-01	8.309571e-02	4.828426e-01	3.631240e-01	1.455905e-01	9.276383e-02	3.985216e-01
1115000	-2.110450e+04	2.561793e+02	2.639828e+00	2.206685e-01	2.540275e-01	2.920020e-02	8.307720e-02	2.228083e-01	1.902183e-01	9.776365e-02	2.680823e-01	7.378175e-02	7.460132e-02	2.582546e-01	2.275163e-01	3.852799e-02	1.611689e-02	6.603786e-01	1.407617e-02	6.623262e-02	2.046677e-01	2.019614e-01	1.664134e-01	1.143710e-01	4.294906e-02	2.085980e-01	2.657072e-01	2.130983e-01	3.665938e-01	1.244805e-01	5.954465e-02	1.712887e-01	6.499397e-02	3.425437e-01	1.363928e-01	1.311890e-01	3.898745e-01	4.004244e-01	1.742843e-01	1.463056e-01	2.789858e-01	2.414742e-01	2.689366e-01	1.135892e-01	3.760000e-01	3.508726e-01	1.450940e-01	8.784452e-02	4.161889e-01
1120000	-2.110580e+04	2.363123e+02	2.926424e+00	2.271787e-01	2.474701e-01	3.052909e-02	9.078177e-02	2.370833e-01	1.669570e-01	1.143874e-01	2.202327e-01	7.122185e-02	5.775419e-02	3.302105e-01	2.061932e-01	2.301626e-02	1.465192e-01	4.687929e-01	2.726742e-02	1.028568e-01	2.315473e-01	1.961020e-01	1.858740e-01	1.019369e-01	3.774363e-02	1.913451e-01	2.869984e-01	1.051184e-01	3.028894e-01	2.962266e-01	7.547290e-02	1.865093e-01	3.378333e-02	3.583163e-01	1.339921e-01	1.366810e-01	3.710107e-01	3.795727e-01	1.645182e-01	1.732645e-01	2.826447e-01	3.106933e-01	2.668630e-01	9.561174e-02	3.268320e-01	3.323963e-01	1.502713e-01	8.740341e-02	4.299290e-01
1125000	-2.113690e+04	2.432272e+02	2.799463e+00	2.110260e-01	2.592479e-01	3.145582e-02	7.614313e-02	2.299767e-01	1.921505e-01	1.383375e-01	2.075392e-01	6.250530e-02	6.331684e-02	3.554306e-01	1.728706e-01	5.028533e-02	3.416426e-01	3.841360e-01	3.415108e-02	7.842028e-02	1.113646e-01	1.656469e-01	1.904040e-01	8.363093e-02	7.198106e-02	1.857410e-01	3.025961e-01	2.856385e-01	3.412645e-01	1.493396e-01	4.921784e-02	1.441239e-01	3.041565e-02	3.548758e-01	1.489294e-01	1.312311e-01	3.649637e-01	4.162531e-01	1.460544e-01	1.707198e-01	2.669727e-01	2.292503e-01	2.938011e-01	1.532625e-01	3.236861e-01	3.886228e-01	1.367932e-01	7.083373e-02	4.037502e-01
1130000	-2.111977e+04	2.480585e+02	2.767989e+00	2.145821e-01	2.669467e-01	2.945473e-02	6.654237e-02	2.553409e-01	1.671332e-01	1.317484e-01	2.581473e-01	7.937205e-02	8.556666e-02	2.843320e-01	1.608336e-01	6.580752e-02	2.998435e-01	4.554445e-01	2.325339e-02	2.878083e-02	1.268703e-01	1.671984e-01	1.766264e-01	9.491095e-02	9.803071e-02	1.839723e-01	2.792612e-01	4.095220e-01	3.060674e-01	4.402663e-02	1.302902e-01	7.159521e-02	3.849854e-02	3.429132e-01	1.390208e-01	1.364960e-01	3.815700e-01	4.052774e-01	1.608283e-01	1.441634e-01	2.897310e-01	2.390303e-01	1.548605e-01	7.060557e-02	5.355037e-01	3.571198e-01	1.404376e-01	6.736653e-02	4.350760e-01
1135000	-2.110441e+04	2.444386e+02	2.800112e+00	2.114225e-01	2.765704e-01	2.798668e-02	6.489797e-02	2.460469e-01	1.730755e-01	1.188936e-01	2.250050e-01	4.640647e-02	8.616651e-02	3.062780e-01	2.172505e-01	9.915550e-02	1.478415e-01	5.104347e-01	5.576733e-02	4.020865e-02	1.465922e-01	1.639419e-01	2.166487e-01	9.883862e-02	6.732269e-02	1.719660e-01	2.812821e-01	3.040118e-01	2.723965e-01	4.037718e-02	7.154866e-02	1.871427e-01	1.245232e-01	3.508007e-01	1.330928e-01	1.382089e-01	3.778976e-01	4.015372e-01	1.537170e-01	1.425396e-01	3.022062e-01	2.392350e-01	2.757983e-01	9.604305e-02	3.889237e-01	3.571977e-01	1.556569e-01	7.089324e-02	4.162521e-01
1140000	-2.109705e+04	2.612649e+02	2.585399e+00	2.476677e-01	2.657282e-01	3.046911e-02	6.536093e-02	2.159912e-01	1.747828e-01	1.297656e-01	1.690624e-01	5.531578e-02	6.003035e-02	4.302402e-01	1.555857e-01	2.100906e-03	8.002210e-02	4.814220e-01	4.392748e-02	9.492578e-02	2.976018e-01	2.150921e-01	1.877659e-01	7.312228e-02	7.412952e-02	2.137316e-01	2.361586e-01	3.033361e-01	4.909476e-01	2.145365e-02	9.112505e-02	7.732537e-02	1.581219e-02	3.474166e-01	1.347354e-01	1.339866e-01	3.838614e-01	4.202735e-01	1.481241e-01	1.620177e-01	2.695847e-01	2.223843e-01	3.046244e-01	5.952851e-02	4.134628e-01	3.315176e-01	1.303022e-01	7.815988e-02	4.600203e-01
1145000	-2.109323e+04	2.514983e+02	2.717615e+00	2.212674e-01	2.712319e-01	2.808263e-02	7.651713e-02	2.312813e-01	1.716196e-01	1.451181e-01	2.534306e-01	6.000114e-02	7.051441e-02	2.703238e-01	2.006120e-01	5.793937e-02	3.432265e-03	5.923592e-01	7.213893e-03	2.115803e-01	1.274750e-01	1.806909e-01	1.902526e-01	9.646413e-02	1.164441e-01	2.048221e-01	2.113261e-01	2.024509e-01	5.098397e-01	3.958856e-03	2.898417e-02	1.835284e-01	7.123791e-02	3.400360e-01	1.259599e-01	1.304717e-01	4.035324e-01	4.038446e-01	1.642679e-01	1.338262e-01	2.980613e-01	3.629164e-01	1.978997e-01	9.510400e-02	3.440799e-01	3.208352e-01	1.390420e-01	7.716165e-02	4.629611e-01
1150000	-2.112319e+04	2.590816e+02	2.612668e+00	2.356124e-01	2.565141e-01	2.558264e-02	4.839134e-02	2.481757e-01	1.857238e-01	1.455840e-01	2.326390e-01	8.405943e-02	6.048409e-02	3.106369e-01	1.665965e-01	2.492517e-02	6.138417e-02	4.418062e-01	3.626023e-02	3.664118e-01	6.921242e-02	1.761862e-01	2.391969e-01	7.925975e-02	7.327811e-02	1.582405e-01	2.738385e-01	3.786838e-01	2.554066e-01	1.156768e-02	8.063523e-02	2.097938e-01	6.391287e-02	3.319814e-01	1.379685e-01	1.457960e-01	3.842541e-01	3.965878e-01	1.662477e-01	1.612308e-01	2.759337e-01	3.596042e-01	2.294851e-01	1.383391e-01	2.725716e-01	3.314500e-01	1.368036e-01	6.827588e-02	4.634705e-01
1155000	-2.111597e+04	2.404663e+02	2.870538e+00	2.269735e-01	2.441112e-01	3.081103e-02	6.334138e-02	2.541696e-01	1.805934e-01	1.679410e-01	1.971348e-01	6.210953e-02	4.998563e-02	3.854052e-01	1.374239e-01	5.577696e-02	5.097873e-02	5.717126e-01	4.448678e-02	1.246303e-01	1.524146e-01	1.795473e-01	1.740383e-01	9.831968e-02	6.778106e-02	2.075172e-01	2.727965e-01	5.998281e-01	2.427259e-01	4.471031e-02	4.296127e-02	3.507849e-02	3.469594e-02	3.483987e-01	1.296002e-01	1.369280e-01	3.850731e-01	4.058901e-01	1.485390e-01	1.657941e-01	2.797768e-01	3.545320e-01	2.533691e-01	1.354498e-01	2.566490e-01	3.426788e-01	1.626591e-01	9.114406e-02	4.035181e-01
1160000	-2.109404e+04	2.360389e+02	2.924439e+00	2.297916e-01	2.672166e-01	2.937218e-02	6.783079e-02	2.364252e-01	1.693637e-01	1.047761e-01	2.268126e-01	1.058444e-01	5.583837e-02	3.146271e-01	1.921015e-01	1.815100e-01	4.074727e-02	4.777084e-01	3.900503e-02	7.769770e-02	1.833316e-01	2.340691e-01	1.642754e-01	9.681473e-02	6.539847e-02	2.168662e-01	2.225761e-01	4.006878e-01	2.452946e-01	1.971001e-02	1.871052e-02	2.870358e-01	2.856124e-02	3.352036e-01	1.397242e-01	1.353651e-01	3.897071e-01	4.073871e-01	1.813879e-01	1.527822e-01	2.584427e-01	3.651155e-01	2.142872e-01	1.074284e-01	3.131689e-01	3.448024e-01	1.343547e-01	9.224895e-02	4.285939e-01
1165000	-2.110265e+04	2.559772e+02	2.657591e+00	2.489369e-01	2.468099e-01	3.083161e-02	5.330718e-02	2.639546e-01	1.561598e-01	1.181574e-01	1.915386e-01	5.171089e-02	9.267898e-02	3.808031e-01	1.651110e-01	8.638559e-02	1.098062e-02	6.879075e-01	3.849496e-06	9.091612e-02	1.238063e-01	2.054308e-01	1.942946e-01	1.053703e-01	7.760691e-02	2.175752e-01	1.997221e-01	5.157082e-01	2.038141e-01	2.065988e-02	7.071650e-02	1.318055e-01	5.729584e-02	3.337830e-01	1.268214e-01	1.470375e-01	3.923581e-01	4.001218e-01	1.391864e-01	1.648058e-01	2.958860e-01	3.286037e-01	1.774471e-01	1.444265e-01	3.495226e-01	3.158134e-01	1.364646e-01	1.003796e-01	4.473424e-01
1170000	-2.110467e+04	2.316582e+02	2.994898e+00	2.044605e-01	2.647613e-01	2.767452e-02	8.226297e-02	2.457681e-01	1.750726e-01	1.130349e-01	2.692226e-01	6.951477e-02	2.991713e-02	3.273744e-01	1.909362e-01	2.874041e-02	2.288091e-02	7.521436e-01	3.408417e-02	5.451886e-02	1.076320e-01	1.808096e-01	1.858860e-01	9.679083e-02	5.731610e-02	1.803253e-01	2.988723e-01	2.594513e-01	3.615724e-01	1.091497e-01	4.496401e-02	8.507959e-02	1.397830e-01	3.538636e-01	1.400595e-01	1.267370e-01	3.793400e-01	3.869900e-01	1.595786e-01	1.574387e-01	2.959928e-01	3.648916e-01	1.577945e-01	1.627895e-01	3.145245e-01	3.265153e-01	1.488947e-01	8.498276e-02	4.396072e-01
1175000	-2.111696e+04	2.481786e+02	2.757891e+00	2.228762e-01	2.469454e-01	3.025020e-02	7.923914e-02	2.534002e-01	1.672888e-01	1.123325e-01	2.522259e-01	5.309752e-02	7.946021e-02	3.032806e-01	1.996033e-01	3.411165e-02	1.642487e-01	6.018691e-01	6.036437e-02	2.613141e-02	1.132748e-01	1.483582e-01	2.177799e-01	9.970485e-02	6.999062e-02	1.998917e-01	2.642747e-01	4.845767e-01	1.876459e-01	2.602274e-02	8.025769e-02	1.012785e-01	1.202185e-01	3.477122e-01	1.319136e-01	1.477687e-01	3.726056e-01	4.126617e-01	1.600504e-01	1.332270e-01	2.940610e-01	2.950075e-01	2.054073e-01	1.693426e-01	3.302427e-01	3.322465e-01	1.588647e-01	8.309159e-02	4.257971e-01
1180000	-2.112949e+04	2.444654e+02	2.822315e+00	2.314535e-01	2.777611e-01	3.216367e-02	4.959701e-02	2.460742e-01	1.629505e-01	1.199599e-01	2.003536e-01	7.828541e-02	3.935629e-02	3.566413e-01	2.054036e-01	6.594439e-02	4.208611e-03	5.441851e-01	1.455098e-01	5.159434e-02	1.885577e-01	1.848892e-01	1.851500e-01	9.696173e-02	5.123351e-02	2.454563e-01	2.363092e-01	3.362773e-01	3.715697e-01	1.175571e-01	8.523755e-02	5.457317e-02	3.478516e-02	3.485233e-01	1.343125e-01	1.403894e-01	3.767748e-01	3.992228e-01	1.590022e-01	1.586122e-01	2.831629e-01	2.375371e-01	2.744664e-01	1.355529e-01	3.524436e-01	3.458136e-01	1.519995e-01	8.758712e-02	4.145998e-01
1185000	-2.113651e+04	2.543210e+02	2.664318e+00	2.218262e-01	2.627273e-01	3.045998e-02	6.479023e-02	2.478850e-01	1.723113e-01	9.576816e-02	2.325245e-01	6.717810e-02	7.272874e-02	2.987170e-01	2.330835e-01	1.703532e-01	3.955932e-02	3.579073e-01	8.997276e-02	1.390694e-01	2.031381e-01	1.983484e-01	1.818411e-01	9.962845e-02	6.705320e-02	2.160106e-01	2.371183e-01	6.904118e-01	1.655926e-01	6.125263e-03	7.657008e-02	5.857802e-02	2.722272e-03	3.518827e-01	1.396683e-01	1.276872e-01	3.807618e-01	4.259381e-01	1.746999e-01	1.391225e-01	2.602394e-01	4.121059e-01	1.700368e-01	1.571130e-01	2.607444e-01	3.428743e-01	1.295695e-01	8.271295e-02	4.448432e-01
1190000	-2.112050e+04	2.560206e+02	2.662676e+00	2.291932e-01	2.543495e-01	2.919277e-02	6.915871e-02	2.411784e-01	1.769274e-01	1.558541e-01	1.912284e-01	5.392061e-02	1.148600e-01	3.522903e-01	1.318465e-01	6.391984e-03	2.492030e-02	5.605552e-01	2.992809e-02	1.078986e-01	2.703059e-01	1.708178e-01	2.168573e-01	8.002905e-02	9.976146e-02	1.761125e-01	2.564218e-01	3.327053e-01	2.176369e-01	1.572519e-01	1.047006e-01	1.224863e-01	6.521896e-02	3.466944e-01	1.360732e-01	1.298011e-01	3.874313e-01	4.017350e-01	1.517261e-01	1.484184e-01	2.981206e-01	3.317179e-01	2.062703e-01	1.485955e-01	3.134163e-01	3.371961e-01	1.447122e-01	7.099114e-02	4.471006e-01
1195000	-2.111826e+04	2.558518e+02	2.646754e+00	2.151591e-01	2.540920e-01	3.279225e-02	6.338376e-02	2.408266e-01	1.937463e-01	1.370882e-01	2.348416e-01	5.820986e-02	9.318692e-02	3.350121e-01	1.416613e-01	1.125706e-01	7.201611e-02	3.866057e-01	1.363737e-01	1.003713e-01	1.920626e-01	1.912391e-01	1.963715e-01	9.437870e-02	7.578477e-02	1.975678e-01	2.446582e-01	3.999954e-01	1.562439e-01	1.595787e-01	1.771857e-02	1.882133e-01	7.825009e-02	3.478165e-01	1.325623e-01	1.270302e-01	3.925910e-01	3.794996e-01	1.597694e-01	1.647319e-01	2.959991e-01	3.365450e-01	2.074385e-01	1.523246e-01	3.036920e-01	3.242481e-01	1.417024e-01	8.404136e-02	4.500081e-01
1200000	-2.111028e+04	2.455014e+02	2.785582e+00	2.443573e-01	2.414641e-01	2.615116e-02	5.591530e-02	2.555413e-01	1.765708e-01	1.305750e-01	1.839399e-01	4.607898e-02	6.214249e-02	3.947559e-01	1.825077e-01	7.348607e-03	1.044752e-02	5.328232e-01	6.915052e-03	1.005955e-01	3.418701e-01	2.224896e-01	1.815048e-01	1.044523e-01	6.415625e-02	1.717169e-01	2.556802e-01	2.923423e-01	1.521051e-01	2.473878e-01	2.961184e-02	2.464481e-01	3.210486e-02	3.396984e-01	1.349518e-01	1.377653e-01	3.875845e-01	4.238780e-01	1.591341e-01	1.642495e-01	2.527384e-01	3.653609e-01	2.240905e-01	1.026894e-01	3.078591e-01	3.138176e-01	1.409827e-01	9.414943e-02	4.510502e-01
1205000	-2.111314e+04	2.539667e+02	2.695353e+00	2.040729e-01	2.857311e-01	2.758350e-02	6.594922e-02	2.571244e-01	1.595388e-01	1.142280e-01	2.408323e-01	5.751368e-02	8.354505e-02	3.354054e-01	1.684756e-01	1.196396e-02	3.311348e-01	3.136646e-01	3.786565e-03	1.714169e-02	3.223085e-01	1.880240e-01	2.017306e-01	8.662404e-02	1.050592e-01	1.875795e-01	2.309828e-01	2.626949e-01	1.628350e-01	1.420994e-01	5.882406e-02	3.415232e-01	3.202337e-02	3.361409e-01	1.316751e-01	1.323648e-01	3.998193e-01	4.242099e-01	1.558406e-01	1.388996e-01	2.810498e-01	2.505598e-01	3.298049e-01	7.522815e-02	3.444071e-01	3.320202e-01	1.530976e-01	6.872670e-02	4.461555e-01
1210000	-2.111236e+04	2.554521e+02	2.656187e+00	2.637197e-01	2.650120e-01	2.458703e-02	6.674165e-02	2.253456e-01	1.545941e-01	1.448626e-01	1.997084e-01	6.453691e-02	9.250484e-02	3.668749e-01	1.315123e-01	1.324669e-02	3.296641e-01	4.017770e-01	8.359389e-02	5.260587e-02	1.191125e-01	1.890559e-01	2.342273e-01	9.139948e-02	7.410751e-02	1.746639e-01	2.365459e-01	4.689430e-01	2.948147e-01	4.994500e-02	7.039385e-02	9.520584e-02	2.069760e-02	3.288066e-01	1.361988e-01	1.346026e-01	4.003919e-01	3.806298e-01	1.580355e-01	1.670330e-01	2.943016e-01	2.652974e-01	3.499186e-01	9.142597e-02	2.933580e-01	3.427884e-01	1.500805e-01	7.172736e-02	4.354038e-01
1215000	-2.112046e+04	2.757190e+02	2.406469e+00	2.198806e-01	2.566844e-01	2.474181e-02	6.817466e-02	2.540074e-01	1.765112e-01	1.455583e-01	2.344340e-01	5.458313e-02	9.284856e-02	3.025774e-01	1.699986e-01	2.140988e-02	1.074722e-01	5.971668e-01	3.916051e-02	1.003872e-01	1.344033e-01	1.709617e-01	2.010275e-01	1.074764e-01	1.002867e-01	1.973402e-01	2.229073e-01	1.876043e-01	4.576203e-01	5.546279e-02	1.521449e-02	9.812201e-02	1.859761e-01	3.565349e-01	1.328224e-01	1.175827e-01	3.930600e-01	4.432631e-01	1.290916e-01	1.544038e-01	2.732416e-01	4.133194e-01	1.818544e-01	1.696445e-01	2.351817e-01	3.626690e-01	1.495820e-01	8.452042e-02	4.032286e-01
1220000	-2.111273e+04	2.504652e+02	2.717455e+00	2.374706e-01	2.441012e-01	2.941694e-02	8.790694e-02	2.380461e-01	1.630583e-01	9.862628e-02	2.210599e-01	6.536785e-02	7.385853e-02	3.137894e-01	2.272981e-01	5.262482e-02	5.586241e-02	4.869338e-01	1.304859e-01	4.012112e-02	2.339720e-01	2.454174e-01	1.448966e-01	9.652420e-02	7.424941e-02	2.185419e-01	2.203704e-01	1.747615e-01	5.598860e-01	6.726976e-02	2.035269e-02	1.073424e-01	7.038766e-02	3.403884e-01	1.238755e-01	1.403319e-01	3.954042e-01	4.355479e-01	1.680366e-01	1.546976e-01	2.417180e-01	2.285166e-01	3.066618e-01	1.315829e-01	3.332387e-01	3.075269e-01	1.410923e-01	1.093110e-01	4.420698e-01
1225000	-2.110276e+04	2.397685e+02	2.869942e+00	2.039632e-01	2.548652e-01	3.256151e-02	6.238362e-02	2.532317e-01	1.929948e-01	1.011599e-01	2.080626e-01	5.521883e-02	6.173391e-02	3.522452e-01	2.215796e-01	3.713291e-02	2.629328e-01	3.571584e-01	3.058023e-02	1.944323e-02	2.927524e-01	1.996810e-01	2.053954e-01	1.004673e-01	6.356734e-02	2.054403e-01	2.254487e-01	3.629343e-01	3.886534e-01	7.617432e-02	8.629377e-02	5.914635e-02	2.679788e-02	3.472137e-01	1.413134e-01	1.436213e-01	3.678515e-01	4.615471e-01	1.413838e-01	1.476595e-01	2.494097e-01	2.854966e-01	1.926408e-01	5.865047e-02	4.632122e-01	3.415262e-01	1.444877e-01	8.737885e-02	4.266072e-01
1230000	-2.111690e+04	2.621610e+02	2.578909e+00	2.190856e-01	2.689913e-01	3.304078e-02	6.302403e-02	2.383650e-01	1.774932e-01	1.582230e-01	2.312979e-01	6.238073e-02	4.778804e-02	3.442732e-01	1.560372e-01	1.616578e-02	3.698378e-01	2.989622e-01	6.605404e-02	3.098315e-02	2.179971e-01	1.768587e-01	1.814971e-01	1.085911e-01	8.191169e-02	2.044966e-01	2.466447e-01	5.966960e-01	2.479448e-01	1.166095e-03	6.712891e-02	5.407669e-02	3.298746e-02	3.386899e-01	1.350305e-01	1.408920e-01	3.853875e-01	3.937244e-01	1.520664e-01	1.706233e-01	2.835859e-01	2.317967e-01	2.474821e-01	1.047074e-01	4.160138e-01	3.307861e-01	1.479311e-01	8.543768e-02	4.358452e-01
1235000	-2.112807e+04	2.565799e+02	2.599030e+00	2.381757e-01	2.742015e-01	2.691279e-02	5.541558e-02	2.349151e-01	1.703793e-01	1.169073e-01	2.694733e-01	6.565784e-02	5.907008e-02	3.084661e-01	1.804254e-01	5.752237e-02	4.353096e-01	2.270096e-01	1.276100e-01	3.554783e-02	1.170006e-01	2.119855e-01	1.939296e-01	9.393335e-02	4.755788e-02	1.959526e-01	2.566411e-01	3.750510e-01	3.320784e-01	9.210001e-02	4.688312e-02	6.244076e-02	9.144676e-02	3.479257e-01	1.375322e-01	1.388429e-01	3.756992e-01	3.980942e-01	1.729835e-01	1.372191e-01	2.917032e-01	3.576789e-01	1.981160e-01	9.939063e-02	3.448145e-01	3.148514e-01	1.452787e-01	8.972312e-02	4.501468e-01
1240000	-2.109932e+04	2.614704e+02	2.577700e+00	2.194331e-01	2.679633e-01	2.950238e-02	6.788574e-02	2.451585e-01	1.700570e-01	1.103233e-01	2.780532e-01	6.569125e-02	5.774632e-02	3.324369e-01	1.557491e-01	7.337142e-02	2.854880e-01	2.885052e-01	5.683109e-02	8.371085e-02	2.120934e-01	1.368420e-01	1.908097e-01	8.770747e-02	1.080842e-01	2.123829e-01	2.641737e-01	3.229274e-01	3.591962e-01	3.360442e-02	3.222037e-03	2.639626e-01	1.708732e-02	3.303170e-01	1.486814e-01	1.336933e-01	3.873083e-01	4.018563e-01	1.605365e-01	1.558941e-01	2.817131e-01	3.652659e-01	1.625998e-01	1.136047e-01	3.585296e-01	3.932994e-01	1.264147e-01	6.731451e-02	4.129713e-01
1245000	-2.111087e+04	2.470745e+02	2.777897e+00	2.472588e-01	2.533670e-01	3.045793e-02	5.047002e-02	2.715615e-01	1.468847e-01	1.109361e-01	2.431334e-01	5.878068e-02	7.584033e-02	3.083801e-01	2.029293e-01	1.049313e-02	2.745896e-01	2.301702e-01	3.566360e-04	7.988130e-02	4.045092e-01	1.789122e-01	1.871086e-01	8.397093e-02	8.186021e-02	1.791062e-01	2.890418e-01	2.473693e-01	4.065081e-01	1.916444e-02	3.323893e-02	2.364040e-01	5.731529e-02	3.441072e-01	1.324016e-01	1.401925e-01	3.832987e-01	4.120581e-01	1.586927e-01	1.453972e-01	2.838520e-01	3.725455e-01	2.530824e-01	1.082617e-01	2.661104e-01	3.521237e-01	1.368284e-01	8.254210e-02	4.285058e-01
1250000	-2.113500e+04	2.520296e+02	2.718239e+00	2.097567e-01	2.642827e-01	2.681705e-02	7.731076e-02	2.462977e-01	1.755350e-01	1.230053e-01	2.151504e-01	6.343737e-02	9.805450e-02	3.281290e-01	1.722234e-01	5.164702e-03	1.087624e-01	3.462891e-01	1.173388e-01	6.611391e-02	3.563310e-01	1.644567e-01	2.252510e-01	8.520506e-02	8.907343e-02	2.015400e-01	2.344738e-01	2.551346e-01	1.763736e-01	7.281816e-02	8.980298e-02	3.380272e-01	6.784346e-02	3.574504e-01	1.289447e-01	1.257843e-01	3.878206e-01	3.964819e-01	1.557250e-01	1.966512e-01	2.511419e-01	2.205738e-01	2.533655e-01	1.476973e-01	3.783635e-01	3.438024e-01	1.495562e-01	7.690761e-02	4.297338e-01
1255000	-2.112880e+04	2.291071e+02	3.030920e+00	2.251390e-01	2.511436e-01	3.111348e-02	7.249372e-02	2.453990e-01	1.747112e-01	1.700844e-01	2.183505e-01	6.967875e-02	6.573247e-02	3.120992e-01	1.640547e-01	6.078535e-02	4.609540e-03	5.657011e-01	5.010959e-02	7.873284e-02	2.400616e-01	1.694925e-01	2.192793e-01	8.744376e-02	7.167910e-02	1.567367e-01	2.953686e-01	3.816164e-01	1.768754e-01	1.104681e-01	2.528863e-02	2.293259e-01	7.642558e-02	3.270724e-01	1.419454e-01	1.439166e-01	3.870657e-01	3.903043e-01	1.454241e-01	1.617948e-01	3.024769e-01	3.060790e-01	2.477541e-01	1.574193e-01	2.887477e-01	3.598212e-01	1.400190e-01	7.063336e-02	4.295265e-01
1260000	-2.109664e+04	2.616355e+02	2.564576e+00	2.363842e-01	2.539233e-01	2.805674e-02	6.900477e-02	2.456997e-01	1.669314e-01	1.318350e-01	2.026239e-01	7.727385e-02	8.235160e-02	3.078813e-01	1.980344e-01	1.725248e-01	1.147488e-02	3.408349e-01	2.152176e-02	1.250214e-01	3.286223e-01	1.724278e-01	1.842695e-01	1.187847e-01	6.538935e-02	1.941365e-01	2.649921e-01	3.124722e-01	2.649631e-01	1.977785e-02	3.200936e-02	2.715107e-01	9.926678e-02	3.405508e-01	1.277572e-01	1.480499e-01	3.836420e-01	4.054755e-01	1.606147e-01	1.592572e-01	2.746527e-01	2.857112e-01	2.504821e-01	1.829087e-01	2.808980e-01	3.606348e-01	1.386365e-01	8.107246e-02	4.196562e-01
1265000	-2.112102e+04	2.554030e+02	2.638546e+00	2.338884e-01	2.570169e-01	2.882999e-02	5.819459e-02	2.464012e-01	1.756689e-01	1.073860e-01	3.032630e-01	7.188662e-02	4.323061e-02	2.595122e-01	2.147215e-01	1.165049e-01	5.711072e-03	5.068182e-01	9.366559e-02	6.011212e-02	2.171882e-01	1.785672e-01	2.193718e-01	8.760036e-02	7.374830e-02	1.783182e-01	2.623941e-01	4.838710e-01	1.756083e-01	6.122337e-03	3.877812e-02	2.486874e-01	4.693282e-02	3.396820e-01	1.345666e-01	1.447431e-01	3.810084e-01	3.852266e-01	1.649164e-01	1.471486e-01	3.027084e-01	3.443968e-01	1.902292e-01	1.425454e-01	3.228286e-01	3.130614e-01	1.521545e-01	9.246397e-02	4.423201e-01
1270000	-2.113482e+04	2.574454e+02	2.617178e+00	2.191227e-01	2.618018e-01	3.457431e-02	6.679336e-02	2.464259e-01	1.712819e-01	1.336138e-01	1.768876e-01	7.116018e-02	9.267857e-02	4.019048e-01	1.237551e-01	2.031767e-01	1.887209e-01	3.705049e-01	3.819677e-02	1.326209e-01	6.677979e-02	1.532103e-01	2.249891e-01	1.027791e-01	7.831735e-02	1.904916e-01	2.502126e-01	5.729122e-01	1.171449e-01	7.697454e-03	2.449700e-02	2.519198e-01	2.582861e-02	3.497770e-01	1.262783e-01	1.414183e-01	3.825265e-01	4.250617e-01	1.651620e-01	1.616603e-01	2.481160e-01	2.765447e-01	2.726344e-01	1.342317e-01	3.165892e-01	3.312012e-01	1.503148e-01	7.001325e-02	4.484708e-01
1275000	-2.112157e+04	2.613363e+02	2.580374e+00	2.037401e-01	2.660304e-01	3.030534e-02	6.147051e-02	2.521221e-01	1.863316e-01	1.384031e-01	2.529625e-01	5.740588e-02	4.656211e-02	3.356377e-01	1.690288e-01	6.577140e-03	9.004553e-02	6.356797e-01	3.445089e-02	2.251008e-01	8.145940e-03	2.058807e-01	1.710662e-01	8.797392e-02	9.983439e-02	2.105563e-01	2.246884e-01	5.805063e-01	1.012620e-01	2.811886e-02	5.047623e-02	1.951670e-01	4.446959e-02	3.606930e-01	1.305376e-01	1.251571e-01	3.836123e-01	3.983661e-01	1.531770e-01	1.413032e-01	3.071536e-01	3.465575e-01	3.083546e-01	9.222417e-02	2.528637e-01	3.581726e-01	1.313322e-01	8.153789e-02	4.289573e-01
1280000	-2.110401e+04	2.500729e+02	2.734246e+00	2.238540e-01	2.776266e-01	2.643605e-02	6.409070e-02	2.488479e-01	1.591447e-01	1.859366e-01	2.599752e-01	5.631272e-02	6.063983e-02	3.025733e-01	1.345623e-01	4.282457e-02	1.852640e-01	4.856281e-01	3.630243e-04	1.805094e-02	2.678693e-01	1.710245e-01	1.824351e-01	7.705755e-02	1.232199e-01	1.900030e-01	2.562599e-01	4.647267e-01	3.278083e-01	2.990117e-02	1.175784e-02	9.350507e-02	7.230085e-02	3.250916e-01	1.365559e-01	1.321868e-01	4.061657e-01	3.686685e-01	1.567606e-01	1.677059e-01	3.068650e-01	1.932521e-01	2.473281e-01	1.082312e-01	4.511886e-01	3.634885e-01	1.340418e-01	7.100138e-02	4.314683e-01
1285000	-2.110658e+04	2.500157e+02	2.740980e+00	2.321956e-01	2.652432e-01	3.127110e-02	5.306914e-02	2.451100e-01	1.731110e-01	1.045274e-01	2.823984e-01	5.529345e-02	8.779615e-02	2.761756e-01	1.938091e-01	6.062103e-02	2.075219e-01	4.682651e-01	1.092539e-01	4.380581e-02	1.105323e-01	1.406595e-01	2.419548e-01	7.651223e-02	9.258520e-02	1.446549e-01	3.036333e-01	4.517581e-01	2.066618e-01	1.747481e-01	1.308423e-02	1.390733e-01	1.467448e-02	3.479619e-01	1.310483e-01	1.380683e-01	3.829215e-01	4.127661e-01	1.710762e-01	1.468582e-01	2.692995e-01	2.810968e-01	2.453488e-01	1.117181e-01	3.618362e-01	3.517728e-01	1.531713e-01	5.904771e-02	4.360082e-01
1290000	-2.111446e+04	2.547138e+02	2.673036e+00	2.135459e-01	2.644073e-01	2.584882e-02	6.716414e-02	2.444361e-01	1.845977e-01	1.321858e-01	2.283694e-01	6.572811e-02	9.151390e-02	3.241113e-01	1.580914e-01	7.854013e-02	1.879786e-02	6.843317e-01	1.564524e-02	7.218912e-02	1.304960e-01	2.005953e-01	1.927488e-01	8.890746e-02	7.188175e-02	1.768553e-01	2.690114e-01	2.664140e-01	2.449704e-01	6.408506e-02	1.116878e-01	9.602899e-02	2.168137e-01	3.431011e-01	1.412843e-01	1.324610e-01	3.831536e-01	4.097077e-01	1.493068e-01	1.614976e-01	2.794879e-01	3.158216e-01	2.711740e-01	1.496259e-01	2.633785e-01	3.430437e-01	1.320382e-01	7.940055e-02	4.455175e-01
1295000	-2.112112e+04	2.688293e+02	2.472053e+00	2.447018e-01	2.632306e-01	3.270147e-02	7.739018e-02	2.309150e-01	1.510610e-01	1.333074e-01	2.824108e-01	9.760236e-02	6.349103e-02	2.631077e-01	1.600807e-01	1.866551e-02	1.826921e-02	5.857062e-01	2.628998e-02	1.347300e-01	2.163391e-01	1.666743e-01	2.297928e-01	9.796666e-02	6.884788e-02	1.863439e-01	2.503744e-01	3.180578e-01	3.922946e-01	7.329602e-02	2.486642e-02	1.557827e-01	3.570245e-02	3.427817e-01	1.326622e-01	1.345060e-01	3.900501e-01	3.805718e-01	1.586040e-01	1.684839e-01	2.923403e-01	3.480191e-01	2.103579e-01	1.199522e-01	3.216709e-01	3.559811e-01	1.323259e-01	8.307619e-02	4.286168e-01
1300000	-2.115126e+04	2.373613e+02	2.900274e+00	2.260485e-01	2.723610e-01	3.293968e-02	5.679987e-02	2.519745e-01	1.598764e-01	1.443279e-01	2.252568e-01	6.819231e-02	3.839831e-02	3.129114e-01	2.109134e-01	3.959530e-04	1.386123e-01	5.883523e-01	7.771564e-02	4.646170e-02	1.484621e-01	1.618281e-01	2.885010e-01	1.006688e-01	7.846895e-02	1.516321e-01	2.189011e-01	4.327348e-01	2.626380e-01	7.893475e-03	5.027540e-02	1.745321e-01	7.192619e-02	3.507219e-01	1.338620e-01	1.335080e-01	3.819080e-01	4.028917e-01	1.498490e-01	1.591860e-01	2.880733e-01	2.286419e-01	2.756347e-01	1.562645e-01	3.394590e-01	3.286457e-01	1.549711e-01	7.199178e-02	4.443915e-01
1305000	-2.110668e+04	2.478904e+02	2.767866e+00	2.345644e-01	2.544768e-01	2.883859e-02	6.735986e-02	2.449685e-01	1.697918e-01	1.405016e-01	2.161081e-01	8.252427e-02	7.809875e-02	3.159758e-01	1.667914e-01	6.954117e-02	1.806564e-01	5.203932e-01	8.623235e-02	9.992244e-02	4.325438e-02	1.558261e-01	2.179170e-01	9.116620e-02	7.488168e-02	1.808768e-01	2.793321e-01	5.592936e-01	8.424172e-02	3.036659e-02	4.985375e-02	2.318718e-01	4.437255e-02	3.385884e-01	1.408362e-01	1.425107e-01	3.780647e-01	4.107299e-01	1.591455e-01	1.563342e-01	2.737905e-01	3.111523e-01	2.686478e-01	1.176441e-01	3.025557e-01	3.639576e-01	1.512624e-01	6.852467e-02	4.162553e-01
1310000	-2.111675e+04	2.505562e+02	2.719864e+00	2.169951e-01	2.759060e-01	2.949756e-02	6.781029e-02	2.289950e-01	1.807960e-01	1.331577e-01	2.053882e-01	5.099954e-02	9.732636e-02	3.505348e-01	1.625935e-01	3.494663e-02	8.965864e-02	3.435678e-01	2.251809e-02	1.893056e-01	3.200033e-01	1.553498e-01	2.245967e-01	8.152311e-02	1.337129e-01	1.601693e-01	2.446482e-01	6.067383e-01	1.298323e-01	1.123069e-02	9.397995e-03	1.780758e-01	6.472492e-02	3.400246e-01	1.327784e-01	1.212303e-01	4.059667e-01	4.170254e-01	1.589921e-01	1.530231e-01	2.709594e-01	2.605589e-01	2.216439e-01	1.151651e-01	4.026322e-01	3.205186e-01	1.494720e-01	7.244345e-02	4.575660e-01
1315000	-2.110370e+04	2.374458e+02	2.895916e+00	2.070645e-01	2.797811e-01	2.601363e-02	7.381003e-02	2.377328e-01	1.755979e-01	1.457902e-01	2.305583e-01	5.612139e-02	5.586727e-02	3.063455e-01	2.053175e-01	3.699244e-02	1.407169e-01	5.974845e-01	1.258883e-02	3.549656e-02	1.767207e-01	1.620975e-01	1.680847e-01	9.799460e-02	7.198625e-02	2.013618e-01	2.984752e-01	3.013114e-01	2.942122e-01	3.350064e-02	1.728555e-01	1.389082e-01	5.921214e-02	3.375554e-01	1.455779e-01	1.258672e-01	3.909995e-01	4.170859e-01	1.559933e-01	1.529606e-01	2.739602e-01	1.875520e-01	2.925238e-01	1.268351e-01	3.930891e-01	3.616368e-01	1.499336e-01	9.227383e-02	3.961558e-01
1320000	-2.111495e+04	2.399162e+02	2.893082e+00	1.906667e-01	2.939919e-01	3.065009e-02	8.907653e-02	2.208382e-01	1.747766e-01	1.411886e-01	2.081674e-01	7.385496e-02	5.894156e-02	2.841548e-01	2.336927e-01	7.813336e-02	5.130844e-02	6.519639e-01	3.424942e-02	5.082828e-02	1.335166e-01	1.636455e-01	1.715552e-01	8.073333e-02	9.801093e-02	1.933173e-01	2.927377e-01	3.510174e-01	2.315204e-01	7.120733e-03	1.456280e-01	2.550685e-01	9.644885e-03	3.327529e-01	1.462894e-01	1.215955e-01	3.993622e-01	4.147261e-01	1.711260e-01	1.564525e-01	2.576954e-01	3.158397e-01	2.204183e-01	7.950548e-02	3.842365e-01	3.863705e-01	1.306076e-01	5.998716e-02	4.230347e-01
1325000	-2.111270e+04	2.254132e+02	3.048064e+00	2.374714e-01	2.849098e-01	2.573798e-02	6.907428e-02	2.236793e-01	1.591272e-01	9.304756e-02	2.018031e-01	6.568272e-02	7.469630e-02	3.392392e-01	2.255311e-01	6.266992e-02	7.410747e-02	5.087712e-01	3.946095e-02	4.747431e-02	2.675161e-01	1.584500e-01	2.216904e-01	7.992347e-02	1.054545e-01	1.856299e-01	2.488517e-01	4.022764e-01	1.990124e-01	1.233519e-01	4.824753e-02	2.046655e-01	2.244629e-02	3.356249e-01	1.269862e-01	1.286512e-01	4.087377e-01	4.351226e-01	1.642366e-01	1.382386e-01	2.624021e-01	2.440563e-01	3.368332e-01	1.236597e-01	2.954508e-01	3.544725e-01	1.413728e-01	6.877170e-02	4.353829e-01
1330000	-2.113356e+04	2.552090e+02	2.628959e+00	2.403330e-01	2.568619e-01	2.311724e-02	8.406939e-02	2.233524e-01	1.722661e-01	1.059558e-01	2.822764e-01	7.515469e-02	5.296081e-02	3.006620e-01	1.829903e-01	1.495623e-01	1.818196e-01	4.695951e-01	1.021556e-02	6.393114e-02	1.248763e-01	1.898806e-01	2.058663e-01	9.833809e-02	8.704307e-02	1.846897e-01	2.341822e-01	3.650486e-01	2.759763e-01	7.830899e-02	8.683389e-02	1.558981e-01	3.793411e-02	3.497606e-01	1.320318e-01	1.190732e-01	3.991344e-01	4.306680e-01	1.564276e-01	1.574617e-01	2.554427e-01	3.869663e-01	2.525346e-01	1.327466e-01	2.277526e-01	3.226396e-01	1.496371e-01	7.783190e-02	4.498914e-01
1335000	-2.110562e+04	2.557404e+02	2.647656e+00	2.335374e-01	2.585922e-01	3.457070e-02	6.564960e-02	2.452436e-01	1.624066e-01	1.715099e-01	3.002039e-01	5.852157e-02	3.897920e-02	3.176610e-01	1.131245e-01	2.056290e-02	2.295504e-01	5.121892e-01	3.384369e-02	1.251228e-01	7.873106e-02	1.930785e-01	1.481996e-01	1.038452e-01	6.590852e-02	2.323792e-01	2.565889e-01	5.942008e-01	1.811436e-01	1.072638e-02	1.963474e-02	1.112947e-01	8.299981e-02	3.318940e-01	1.355294e-01	1.394710e-01	3.931056e-01	4.161542e-01	1.517013e-01	1.507027e-01	2.814419e-01	2.837224e-01	2.264857e-01	1.490573e-01	3.407346e-01	3.616216e-01	1.402530e-01	8.974224e-02	4.083831e-01
1340000	-2.112077e+04	2.561954e+02	2.616897e+00	2.115174e-01	2.815780e-01	3.215387e-02	6.434260e-02	2.343976e-01	1.760105e-01	1.281402e-01	2.162701e-01	6.021228e-02	7.001922e-02	3.376599e-01	1.876982e-01	1.335799e-01	1.238828e-01	5.875166e-01	5.021459e-03	4.739580e-02	1.026034e-01	1.787785e-01	1.811958e-01	7.742806e-02	6.214233e-02	2.196741e-01	2.807813e-01	3.973705e-01	3.937864e-01	4.821777e-02	5.171119e-02	6.346937e-02	4.544482e-02	3.383167e-01	1.476055e-01	1.324042e-01	3.816736e-01	3.906663e-01	1.647188e-01	1.556665e-01	2.889485e-01	2.080689e-01	3.228609e-01	1.115807e-01	3.574895e-01	3.533945e-01	1.333129e-01	7.612715e-02	4.371654e-01
1345000	-2.109254e+04	2.451950e+02	2.801747e+00	2.147506e-01	2.758765e-01	3.486461e-02	7.232740e-02	2.260888e-01	1.760921e-01	1.359161e-01	2.347848e-01	7.689156e-02	5.968655e-02	3.354054e-01	1.573155e-01	1.190332e-03	2.148720e-01	5.095831e-01	1.102101e-02	5.286186e-02	2.104717e-01	1.968073e-01	1.656800e-01	1.107578e-01	7.254206e-02	2.117385e-01	2.424744e-01	5.236799e-01	2.013858e-01	3.655700e-03	1.117761e-01	1.324675e-01	2.703498e-02	3.439414e-01	1.450652e-01	1.331904e-01	3.778030e-01	3.940026e-01	1.697946e-01	1.657927e-01	2.704101e-01	3.404594e-01	1.542968e-01	9.663282e-02	4.086110e-01	3.335351e-01	1.423839e-01	9.436766e-02	4.297133e-01
1350000	-2.112661e+04	2.553902e+02	2.675142e+00	2.108117e-01	2.695434e-01	3.782081e-02	6.050289e-02	2.237184e-01	1.976029e-01	1.269257e-01	2.566841e-01	5.717821e-02	6.442788e-02	3.460685e-01	1.487157e-01	1.460132e-02	2.183096e-01	4.430623e-01	2.070318e-02	2.471707e-02	2.786066e-01	1.896521e-01	1.639072e-01	1.134510e-01	6.377056e-02	2.376597e-01	2.315595e-01	3.350678e-01	1.722577e-01	4.655377e-03	8.418251e-02	3.764106e-01	2.742605e-02	3.460078e-01	1.438589e-01	1.383292e-01	3.718041e-01	4.160267e-01	1.547889e-01	1.728201e-01	2.563643e-01	2.650685e-01	2.261171e-01	1.219598e-01	3.868546e-01	3.352209e-01	1.452310e-01	9.224848e-02	4.272997e-01
1355000	-2.110378e+04	2.538332e+02	2.686753e+00	2.240999e-01	2.690771e-01	3.057677e-02	5.546823e-02	2.333591e-01	1.874189e-01	1.502365e-01	2.317368e-01	6.641020e-02	6.645520e-02	3.384205e-01	1.467408e-01	3.446218e-02	2.180996e-02	5.071139e-01	1.178636e-01	1.098305e-01	2.089198e-01	1.677802e-01	2.182457e-01	9.224315e-02	8.317262e-02	2.036537e-01	2.349045e-01	5.088062e-01	1.386027e-01	3.526377e-02	1.822199e-02	2.916348e-01	7.470458e-03	3.343751e-01	1.467790e-01	1.312591e-01	3.875868e-01	4.033835e-01	1.674272e-01	1.684829e-01	2.607064e-01	2.506976e-01	2.155860e-01	1.053713e-01	4.283451e-01	3.449175e-01	1.407892e-01	8.829396e-02	4.259993e-01
1360000	-2.111242e+04	2.550903e+02	2.654085e+00	2.177186e-01	2.536236e-01	3.417655e-02	5.970682e-02	2.472783e-01	1.874961e-01	9.072828e-02	2.161273e-01	5.846044e-02	7.359149e-02	3.845451e-01	1.765474e-01	1.554985e-02	2.205059e-01	4.071192e-01	1.696176e-01	1.481761e-01	3.903133e-02	2.010047e-01	1.945129e-01	9.304458e-02	5.653002e-02	1.984631e-01	2.564448e-01	3.601609e-01	2.240591e-01	1.327309e-02	7.741624e-02	2.900178e-01	3.507285e-02	3.321887e-01	1.370507e-01	1.345740e-01	3.961867e-01	4.208930e-01	1.455004e-01	1.588409e-01	2.747657e-01	3.525049e-01	1.666549e-01	9.963595e-02	3.812042e-01	3.492060e-01	1.387699e-01	8.116515e-02	4.308589e-01
1365000	-2.114554e+04	2.483694e+02	2.750620e+00	2.264332e-01	2.963694e-01	3.023705e-02	5.531630e-02	2.145785e-01	1.770656e-01	1.355785e-01	2.401651e-01	5.005716e-02	6.986072e-02	3.245229e-01	1.798157e-01	1.210606e-02	4.034406e-02	4.941932e-01	1.604941e-01	7.264765e-02	2.202149e-01	1.991647e-01	1.918500e-01	9.286761e-02	1.202758e-01	1.776346e-01	2.182073e-01	2.663937e-01	1.912645e-01	2.556613e-02	9.563956e-02	3.027387e-01	1.183974e-01	3.354226e-01	1.418618e-01	1.209545e-01	4.017611e-01	4.327723e-01	1.588822e-01	1.536230e-01	2.547225e-01	2.901727e-01	1.583694e-01	1.129630e-01	4.384949e-01	3.378571e-01	1.295320e-01	9.217543e-02	4.404355e-01
1370000	-2.112590e+04	2.576988e+02	2.625076e+00	2.485921e-01	2.613030e-01	2.732063e-02	6.074227e-02	2.418776e-01	1.601644e-01	1.245496e-01	2.090210e-01	7.437526e-02	6.309530e-02	3.801020e-01	1.488568e-01	2.318744e-02	5.889459e-02	5.871789e-01	2.171678e-02	6.290345e-02	2.461188e-01	1.402506e-01	1.914334e-01	1.165584e-01	1.044016e-01	1.982261e-01	2.491299e-01	2.478150e-01	4.320676e-01	2.703626e-02	1.253144e-01	1.261876e-01	4.157921e-02	3.161102e-01	1.371991e-01	1.396181e-01	4.070726e-01	4.324558e-01	1.420265e-01	1.519332e-01	2.735845e-01	3.091016e-01	2.320452e-01	9.299643e-02	3.658568e-01	3.479395e-01	1.657426e-01	8.504866e-02	4.012693e-01
1375000	-2.113321e+04	2.610203e+02	2.574524e+00	2.305939e-01	2.717202e-01	3.456556e-02	5.777162e-02	2.282006e-01	1.771480e-01	1.198296e-01	2.234140e-01	6.450343e-02	5.670355e-02	3.838447e-01	1.517048e-01	1.039509e-01	1.284759e-02	5.515987e-01	9.255738e-02	5.747927e-02	1.815662e-01	1.842612e-01	1.990477e-01	1.105156e-01	5.955660e-02	1.854353e-01	2.611835e-01	2.351052e-01	4.146312e-01	2.710455e-02	1.144954e-02	2.446292e-01	6.708029e-02	3.481944e-01	1.308831e-01	1.329843e-01	3.879382e-01	4.303718e-01	1.557732e-01	1.588805e-01	2.549744e-01	2.380111e-01	2.722527e-01	1.622906e-01	3.274455e-01	3.263637e-01	1.449443e-01	8.643163e-02	4.422603e-01
1380000	-2.112851e+04	2.572055e+02	2.628599e+00	2.121232e-01	2.529996e-01	3.344508e-02	7.361329e-02	2.409208e-01	1.868980e-01	1.391650e-01	2.359863e-01	7.670978e-02	3.282164e-02	3.301459e-01	1.851714e-01	8.153129e-02	1.118878e-02	6.470939e-01	7.060216e-02	7.722527e-02	1.123586e-01	1.803918e-01	2.083910e-01	1.150774e-01	6.943346e-02	1.792478e-01	2.474586e-01	6.355453e-01	2.254716e-01	6.499464e-02	1.930924e-02	4.317551e-02	1.150375e-02	3.492479e-01	1.489128e-01	1.377504e-01	3.640889e-01	4.063454e-01	1.595597e-01	1.680842e-01	2.660107e-01	2.268757e-01	2.698323e-01	1.003629e-01	4.029291e-01	3.418682e-01	1.541782e-01	7.694858e-02	4.270050e-01
1385000	-2.111591e+04	2.536657e+02	2.692571e+00	2.290551e-01	2.686150e-01	2.971658e-02	6.846045e-02	2.333606e-01	1.707924e-01	1.367472e-01	2.714696e-01	4.565069e-02	8.531163e-02	3.012371e-01	1.595838e-01	5.550462e-02	6.182380e-02	4.709500e-01	1.203710e-01	4.221112e-02	2.491395e-01	2.091351e-01	1.654588e-01	1.044491e-01	5.741703e-02	2.320192e-01	2.315207e-01	5.197696e-01	2.169623e-01	6.340102e-02	5.456479e-02	1.044756e-01	4.082668e-02	3.510557e-01	1.383243e-01	1.222154e-01	3.884046e-01	3.836958e-01	1.547763e-01	1.663982e-01	2.951297e-01	2.337409e-01	2.667137e-01	1.151141e-01	3.844313e-01	3.581033e-01	1.447096e-01	7.791814e-02	4.192689e-01
1390000	-2.110578e+04	2.414644e+02	2.847090e+00	2.367286e-01	2.549050e-01	3.005587e-02	5.873552e-02	2.448660e-01	1.747091e-01	1.540698e-01	2.444198e-01	5.077916e-02	5.878233e-02	3.008110e-01	1.911379e-01	2.742689e-02	9.299130e-02	4.606680e-01	2.259159e-02	4.594865e-02	3.503736e-01	1.504593e-01	2.119514e-01	7.414812e-02	9.494005e-02	1.637645e-01	3.047367e-01	4.281767e-01	2.668464e-01	3.267145e-02	2.072046e-02	1.871355e-01	6.444940e-02	3.378297e-01	1.377034e-01	1.296457e-01	3.948211e-01	4.235041e-01	1.562049e-01	1.577210e-01	2.625699e-01	2.620849e-01	3.071321e-01	1.438802e-01	2.869028e-01	3.600519e-01	1.496404e-01	6.448874e-02	4.258189e-01
1395000	-2.112302e+04	2.568518e+02	2.645792e+00	2.070084e-01	2.643414e-01	2.601435e-02	6.691386e-02	2.625388e-01	1.731832e-01	1.331516e-01	1.882135e-01	5.912531e-02	5.991420e-02	3.743780e-01	1.852174e-01	2.122690e-02	9.130960e-02	4.724637e-01	8.147191e-03	9.336922e-02	3.134834e-01	1.880839e-01	1.465364e-01	1.032439e-01	8.272395e-02	2.424748e-01	2.369371e-01	4.132937e-01	3.772338e-01	1.012296e-02	2.477257e-03	1.588655e-01	3.800682e-02	3.419313e-01	1.313428e-01	1.438264e-01	3.828995e-01	4.009968e-01	1.457593e-01	1.606521e-01	2.925917e-01	3.150532e-01	1.950217e-01	9.110618e-02	3.988189e-01	3.852515e-01	1.279212e-01	8.140643e-02	4.054209e-01
1400000	-2.110376e+04	2.510918e+02	2.708759e+00	2.203765e-01	2.622940e-01	3.289092e-02	6.439876e-02	2.471830e-01	1.728569e-01	1.393056e-01	2.247617e-01	5.490279e-02	4.460999e-02	4.059059e-01	1.305140e-01	1.362446e-02	1.158223e-01	5.549444e-01	5.759454e-02	1.752642e-01	8.275010e-02	1.818793e-01	1.687850e-01	8.305976e-02	1.015058e-01	1.973462e-01	2.674239e-01	3.542704e-01	2.507753e-01	9.539368e-02	2.217052e-02	1.866229e-01	9.076721e-02	3.392348e-01	1.372010e-01	1.457364e-01	3.778278e-01	4.070620e-01	1.439163e-01	1.563547e-01	2.926670e-01	3.450141e-01	2.158108e-01	1.112245e-01	3.279506e-01	3.590274e-01	1.160632e-01	8.183485e-02	4.430745e-01
1405000	-2.111055e+04	2.551322e+02	2.673783e+00	2.180926e-01	2.629627e-01	2.420955e-02	7.476915e-02	2.403816e-01	1.795844e-01	1.364141e-01	2.023431e-01	5.361449e-02	6.657453e-02	4.025068e-01	1.385470e-01	1.515237e-01	6.248003e-02	3.821546e-01	7.144643e-02	1.055322e-01	2.268630e-01	1.759461e-01	1.951601e-01	9.070190e-02	8.637420e-02	1.878544e-01	2.639633e-01	1.976667e-01	3.215226e-01	1.582558e-02	1.297840e-01	1.185254e-01	2.166757e-01	3.574778e-01	1.272913e-01	1.307113e-01	3.845196e-01	4.084861e-01	1.276037e-01	1.834928e-01	2.804173e-01	3.511591e-01	2.371297e-01	1.231581e-01	2.885531e-01	3.564821e-01	1.333151e-01	7.286946e-02	4.373333e-01
1410000	-2.111822e+04	2.484756e+02	2.769900e+00	2.294342e-01	2.729499e-01	3.085338e-02	6.641127e-02	2.371204e-01	1.632309e-01	9.396373e-02	2.030922e-01	7.103081e-02	6.493283e-02	3.189297e-01	2.480508e-01	7.403791e-02	3.958013e-02	5.024073e-01	4.642612e-06	1.422282e-01	2.417418e-01	2.195197e-01	1.832750e-01	9.927118e-02	5.938491e-02	2.333841e-01	2.051651e-01	1.943504e-01	4.531227e-01	7.532418e-03	5.936686e-02	1.507248e-01	1.349028e-01	3.347256e-01	1.346159e-01	1.367490e-01	3.939095e-01	4.252249e-01	1.566370e-01	1.564496e-01	2.616885e-01	4.002115e-01	2.557914e-01	7.960400e-02	2.643931e-01	3.437674e-01	1.316404e-01	9.389823e-02	4.306940e-01
1415000	-2.111116e+04	2.431182e+02	2.829345e+00	2.215595e-01	2.731486e-01	2.802558e-02	6.341195e-02	2.313142e-01	1.825402e-01	9.864246e-02	2.547106e-01	6.207809e-02	8.743552e-02	3.175120e-01	1.796213e-01	1.353593e-01	4.962636e-02	5.291072e-01	9.411196e-02	8.864344e-02	1.031518e-01	2.118330e-01	1.424503e-01	9.104362e-02	1.100822e-01	2.218376e-01	2.227532e-01	4.409732e-01	2.472697e-01	3.835931e-02	1.348523e-01	4.692623e-02	9.161929e-02	3.419481e-01	1.375030e-01	1.320973e-01	3.884516e-01	4.051940e-01	1.759426e-01	1.526241e-01	2.662393e-01	2.595747e-01	2.592548e-01	1.255414e-01	3.556291e-01	3.309972e-01	1.340002e-01	9.575642e-02	4.392462e-01
1420000	-2.110434e+04	2.522202e+02	2.702273e+00	2.229653e-01	2.678064e-01	3.048372e-02	8.615090e-02	2.350553e-01	1.575384e-01	1.475041e-01	2.685405e-01	5.090797e-02	5.516498e-02	2.793437e-01	1.985389e-01	3.149347e-01	6.457363e-02	4.377954e-01	9.330185e-03	1.594690e-01	1.389706e-02	1.699073e-01	1.964012e-01	8.828611e-02	1.256992e-01	1.650435e-01	2.546627e-01	4.224599e-01	1.404917e-01	5.071239e-02	4.510310e-02	3.239136e-01	1.731933e-02	3.429495e-01	1.336572e-01	1.321997e-01	3.911936e-01	3.841990e-01	1.687911e-01	1.550737e-01	2.919363e-01	3.078523e-01	2.091427e-01	1.839276e-01	2.990774e-01	3.440588e-01	1.439514e-01	6.443624e-02	4.475536e-01
1425000	-2.112896e+04	2.611544e+02	2.586635e+00	2.277883e-01	2.648859e-01	3.008055e-02	7.823371e-02	2.504505e-01	1.485611e-01	1.010047e-01	2.387344e-01	3.646021e-02	4.635599e-02	4.045602e-01	1.728844e-01	1.437789e-02	1.357876e-01	3.186478e-01	7.850129e-02	3.961316e-01	5.655385e-02	2.150453e-01	1.702954e-01	9.545784e-02	5.643339e-02	2.288085e-01	2.339596e-01	3.027135e-01	1.094896e-01	1.716041e-01	6.620177e-02	3.367687e-01	1.322226e-02	3.347843e-01	1.276503e-01	1.418929e-01	3.956725e-01	4.234934e-01	1.582774e-01	1.446284e-01	2.736008e-01	3.318515e-01	1.897818e-01	1.347583e-01	3.436084e-01	3.507528e-01	1.436413e-01	9.247143e-02	4.131345e-01
1430000	-2.111475e+04	2.461915e+02	2.783931e+00	2.344029e-01	2.594001e-01	2.904057e-02	6.617251e-02	2.374674e-01	1.735165e-01	1.266883e-01	2.225714e-01	7.042627e-02	6.870611e-02	2.999904e-01	2.116176e-01	2.219242e-02	1.618635e-01	6.534388e-01	6.732092e-02	3.997181e-02	5.521258e-02	2.181991e-01	1.922335e-01	8.746960e-02	5.117914e-02	1.898105e-01	2.611082e-01	3.189110e-01	2.470008e-01	6.382600e-02	8.666141e-02	2.173474e-01	6.625333e-02	3.376631e-01	1.294552e-01	1.424092e-01	3.904726e-01	3.929136e-01	1.751355e-01	1.555115e-01	2.764394e-01	3.089466e-01	2.447061e-01	8.789194e-02	3.584553e-01	3.490263e-01	1.334219e-01	8.351727e-02	4.340346e-01
1435000	-2.111594e+04	2.389649e+02	2.869200e+00	2.076207e-01	2.628998e-01	3.023900e-02	7.993161e-02	2.351859e-01	1.841229e-01	1.120325e-01	1.866020e-01	3.519463e-02	1.176885e-01	4.049111e-01	1.435713e-01	1.275118e-02	3.314863e-01	5.100211e-01	2.419046e-02	4.707438e-02	7.447664e-02	1.524876e-01	2.197948e-01	9.801673e-02	6.226901e-02	2.257025e-01	2.417293e-01	4.126051e-01	3.515403e-01	3.298460e-02	1.827110e-02	1.017145e-01	8.288444e-02	3.445184e-01	1.363825e-01	1.321134e-01	3.869857e-01	4.282178e-01	1.445820e-01	1.567037e-01	2.704966e-01	2.935222e-01	2.162198e-01	8.982876e-02	4.004292e-01	3.419838e-01	1.468201e-01	8.497753e-02	4.262185e-01
1440000	-2.111644e+04	2.568325e+02	2.627770e+00	2.377689e-01	2.396932e-01	2.787098e-02	7.507906e-02	2.494249e-01	1.701629e-01	1.562137e-01	2.625856e-01	6.685724e-02	3.826869e-02	2.939412e-01	1.821336e-01	8.163152e-02	3.494676e-01	3.675794e-01	8.210494e-02	3.714731e-02	8.206924e-02	2.133706e-01	2.137898e-01	9.695393e-02	8.015605e-02	1.840875e-01	2.116421e-01	3.738883e-01	1.137737e-01	1.197207e-01	1.372815e-01	2.404419e-01	1.489393e-02	3.527313e-01	1.298502e-01	1.358562e-01	3.815623e-01	4.174836e-01	1.552111e-01	1.531762e-01	2.741292e-01	2.622775e-01	2.551919e-01	7.335306e-02	4.091775e-01	3.329670e-01	1.484160e-01	8.803899e-02	4.305781e-01
1445000	-2.113360e+04	2.628710e+02	2.550212e+00	2.371103e-01	2.529647e-01	2.957164e-02	8.209697e-02	2.436284e-01	1.546280e-01	1.426754e-01	2.496089e-01	6.227278e-02	2.964748e-02	2.744634e-01	2.413321e-01	7.717717e-03	2.056996e-01	5.736696e-01	1.168145e-05	6.365315e-02	1.492482e-01	1.645718e-01	1.877332e-01	9.749046e-02	9.515546e-02	2.015586e-01	2.534905e-01	1.788057e-01	2.367082e-01	1.390878e-02	5.188248e-02	4.190771e-01	9.961772e-02	3.352818e-01	1.286666e-01	1.317865e-01	4.042651e-01	3.959093e-01	1.570809e-01	1.654517e-01	2.815581e-01	3.279754e-01	1.988132e-01	1.852502e-01	2.879613e-01	3.715249e-01	1.242690e-01	8.803178e-02	4.161744e-01
1450000	-2.111424e+04	2.526487e+02	2.702606e+00	2.279250e-01	2.320770e-01	3.330305e-02	6.704681e-02	2.585420e-01	1.811062e-01	1.298739e-01	2.443220e-01	5.217376e-02	7.431583e-02	3.455303e-01	1.537842e-01	1.488531e-01	1.583002e-01	4.844050e-01	3.005681e-02	5.610752e-02	1.222775e-01	1.782391e-01	2.027849e-01	1.221274e-01	3.927668e-02	2.072485e-01	2.503235e-01	4.378142e-01	1.860107e-01	1.855238e-02	3.983721e-02	3.028658e-01	1.491971e-02	3.549427e-01	1.366101e-01	1.423242e-01	3.661230e-01	4.061075e-01	1.514655e-01	1.377428e-01	3.046842e-01	2.438546e-01	1.878713e-01	2.212836e-01	3.469905e-01	3.502856e-01	1.466164e-01	9.762914e-02	4.054689e-01
1455000	-2.111447e+04	2.574639e+02	2.641994e+00	2.291760e-01	2.576112e-01	2.548618e-02	6.921115e-02	2.508298e-01	1.676857e-01	1.341182e-01	2.689670e-01	4.875394e-02	5.247889e-02	3.088841e-01	1.867979e-01	8.554853e-02	1.119421e-03	6.324031e-01	1.633199e-02	1.110536e-01	1.535434e-01	1.453958e-01	2.046714e-01	8.271446e-02	8.487977e-02	1.548795e-01	3.274591e-01	2.757164e-01	4.173505e-01	1.724427e-02	5.458663e-02	2.242855e-01	1.081664e-02	3.475942e-01	1.379105e-01	1.367303e-01	3.777650e-01	4.132220e-01	1.669520e-01	1.488151e-01	2.710109e-01	2.774789e-01	2.155242e-01	8.363889e-02	4.233580e-01	3.612717e-01	1.425704e-01	6.337273e-02	4.327852e-01
1460000	-2.111909e+04	2.410938e+02	2.871320e+00	2.204643e-01	2.853887e-01	2.857132e-02	6.675747e-02	2.342051e-01	1.646132e-01	1.436880e-01	1.979075e-01	5.045811e-02	4.910092e-02	3.906869e-01	1.681586e-01	6.340098e-02	2.134057e-01	6.443888e-01	1.818072e-02	4.773217e-02	1.289164e-02	1.589067e-01	2.249024e-01	9.449951e-02	7.739694e-02	1.643645e-01	2.799299e-01	4.235713e-01	3.288924e-01	1.444744e-02	4.171992e-03	1.976563e-01	3.126059e-02	3.529468e-01	1.329882e-01	1.260743e-01	3.879907e-01	4.136166e-01	1.406446e-01	1.535538e-01	2.921850e-01	1.844651e-01	2.258439e-01	1.751047e-01	4.145862e-01	3.553396e-01	1.505550e-01	7.551164e-02	4.185939e-01
1465000	-2.113286e+04	2.445873e+02	2.798344e+00	2.430357e-01	2.788324e-01	3.029216e-02	5.392155e-02	2.278853e-01	1.660329e-01	1.359298e-01	1.939592e-01	8.895387e-02	7.237558e-02	3.829765e-01	1.258051e-01	1.682431e-02	4.413157e-01	2.028808e-01	4.197379e-02	7.860003e-02	2.184054e-01	1.460855e-01	1.877337e-01	8.221287e-02	9.566846e-02	1.801102e-01	3.081893e-01	5.071954e-01	2.445801e-01	9.196479e-02	1.093160e-02	6.648503e-02	7.884305e-02	3.236857e-01	1.399134e-01	1.349769e-01	4.014240e-01	4.045671e-01	1.378929e-01	1.762326e-01	2.813075e-01	4.553713e-01	1.886886e-01	1.025065e-01	2.534336e-01	3.599020e-01	1.322905e-01	6.523373e-02	4.425737e-01
1470000	-2.110342e+04	2.610127e+02	2.567529e+00	2.143994e-01	2.838119e-01	2.250142e-02	8.361617e-02	2.135423e-01	1.821289e-01	1.596301e-01	2.530390e-01	6.166918e-02	6.889298e-02	2.803829e-01	1.763859e-01	7.708334e-02	1.327232e-01	5.369568e-01	8.727777e-02	1.081185e-01	5.784032e-02	1.840041e-01	1.982084e-01	9.939815e-02	8.490270e-02	1.647279e-01	2.687587e-01	2.088620e-01	4.710097e-01	1.559819e-01	3.544071e-02	6.268103e-02	6.602465e-02	3.513475e-01	1.395350e-01	1.211214e-01	3.879961e-01	4.106222e-01	1.492950e-01	1.622518e-01	2.778309e-01	2.655742e-01	2.257335e-01	1.079591e-01	4.007333e-01	3.495243e-01	1.478858e-01	7.722030e-02	4.253696e-01
1475000	-2.111276e+04	2.626943e+02	2.559801e+00	2.215184e-01	2.642010e-01	2.942034e-02	6.540697e-02	2.517459e-01	1.677073e-01	1.484001e-01	2.740718e-01	6.452303e-02	8.137746e-02	2.615523e-01	1.700753e-01	4.537500e-02	1.446342e-02	4.491348e-01	2.597441e-02	2.372595e-01	2.277928e-01	1.642792e-01	1.911166e-01	1.008450e-01	6.128713e-02	1.799384e-01	3.025336e-01	4.884633e-01	2.421920e-01	1.761768e-02	2.480103e-02	8.434848e-02	1.425776e-01	3.425622e-01	1.244760e-01	1.314947e-01	4.014671e-01	3.897628e-01	1.732886e-01	1.366820e-01	3.002666e-01	3.680078e-01	2.273274e-01	1.100856e-01	2.945792e-01	3.179321e-01	1.457886e-01	8.413095e-02	4.521484e-01
1480000	-2.110849e+04	2.546895e+02	2.673494e+00	2.053890e-01	2.726166e-01	3.901481e-02	6.348556e-02	2.509265e-01	1.685675e-01	1.643921e-01	2.020614e-01	6.201510e-02	2.939213e-02	3.590149e-01	1.831244e-01	5.723155e-02	4.009621e-01	3.378915e-01	4.731557e-02	7.991754e-02	7.668180e-02	1.726364e-01	1.920598e-01	8.911922e-02	9.866744e-02	1.851662e-01	2.623509e-01	1.982559e-01	4.176196e-01	2.809433e-02	6.081114e-02	2.272800e-01	6.793903e-02	3.407002e-01	1.385096e-01	1.414508e-01	3.793395e-01	3.873884e-01	1.480686e-01	1.779894e-01	2.865536e-01	2.620242e-01	1.921100e-01	1.463352e-01	3.995306e-01	3.412574e-01	1.355098e-01	8.277161e-02	4.404611e-01
1485000	-2.112400e+04	2.516073e+02	2.723662e+00	2.226680e-01	2.741073e-01	2.573467e-02	8.173295e-02	2.255424e-01	1.702147e-01	1.393615e-01	1.832628e-01	7.357831e-02	4.449188e-02	4.049804e-01	1.543251e-01	8.576945e-03	4.893939e-01	2.726956e-01	1.553722e-01	5.933021e-02	1.463117e-02	1.907510e-01	1.974307e-01	9.338912e-02	7.051225e-02	2.135327e-01	2.343842e-01	2.139369e-01	4.922089e-01	2.520631e-02	4.756572e-02	1.604238e-01	6.065828e-02	3.345508e-01	1.420801e-01	1.322086e-01	3.911605e-01	4.113506e-01	1.752070e-01	1.563763e-01	2.570661e-01	2.661537e-01	1.957524e-01	1.041207e-01	4.339732e-01	3.409584e-01	1.414547e-01	8.694103e-02	4.306458e-01
1490000	-2.111200e+04	2.567255e+02	2.633321e+00	2.331860e-01	2.560581e-01	2.766852e-02	6.438113e-02	2.371545e-01	1.815518e-01	1.119597e-01	2.974013e-01	6.984451e-02	5.906519e-02	2.932324e-01	1.684970e-01	7.468758e-03	4.559378e-01	4.045479e-01	7.220594e-03	6.023486e-02	6.459003e-02	1.659692e-01	2.047493e-01	1.106036e-01	6.005371e-02	2.058147e-01	2.528095e-01	2.349414e-01	2.919250e-01	6.077651e-03	5.474441e-03	4.137297e-01	4.785174e-02	3.285204e-01	1.286559e-01	1.289099e-01	4.139138e-01	4.132766e-01	1.502320e-01	1.498110e-01	2.866804e-01	2.351868e-01	3.229990e-01	1.155601e-01	3.262541e-01	3.482991e-01	1.407446e-01	8.163235e-02	4.293240e-01
1495000	-2.112391e+04	2.400450e+02	2.875892e+00	2.359483e-01	2.545254e-01	3.188641e-02	6.560548e-02	2.368096e-01	1.752248e-01	1.238676e-01	2.786845e-01	4.856048e-02	3.195099e-02	3.585416e-01	1.583949e-01	9.643253e-03	4.204952e-01	2.601213e-01	1.159878e-02	3.369760e-02	2.644439e-01	1.466624e-01	1.656064e-01	8.229276e-02	1.021291e-01	2.068065e-01	2.965029e-01	4.388868e-01	2.267824e-01	5.264374e-03	4.331543e-02	2.031166e-01	8.263446e-02	3.434969e-01	1.393840e-01	1.315023e-01	3.856169e-01	4.032807e-01	1.585338e-01	1.549894e-01	2.831961e-01	3.359006e-01	2.444234e-01	9.955696e-02	3.201190e-01	3.831944e-01	1.445580e-01	7.540221e-02	3.968454e-01
1500000	-2.112403e+04	2.512404e+02	2.714977e+00	2.195658e-01	2.640071e-01	2.885232e-02	6.922430e-02	2.470720e-01	1.712785e-01	1.179568e-01	2.040969e-01	8.665569e-02	5.744315e-02	3.028981e-01	2.309493e-01	1.203752e-02	2.334821e-01	3.030432e-01	1.686698e-02	6.965731e-02	3.649129e-01	1.914937e-01	2.022880e-01	8.870262e-02	6.491686e-02	1.964498e-01	2.561491e-01	1.047107e-01	3.380053e-01	8.160329e-02	9.026307e-02	3.423030e-01	4.311462e-02	3.558215e-01	1.319621e-01	1.300718e-01	3.821446e-01	4.233848e-01	1.549241e-01	1.626528e-01	2.590383e-01	2.255051e-01	3.578015e-01	9.525322e-02	3.214402e-01	3.242784e-01	1.623376e-01	8.310180e-02	4.302822e-01
1505000	-2.110932e+04	2.422432e+02	2.816802e+00	2.165717e-01	2.851763e-01	3.039587e-02	7.535858e-02	2.134502e-01	1.790473e-01	1.489884e-01	2.586623e-01	5.640449e-02	5.455343e-02	3.283484e-01	1.530429e-01	6.899570e-03	1.756910e-01	4.495204e-01	2.886709e-02	1.249142e-01	2.141077e-01	1.735481e-01	1.852811e-01	9.590363e-02	7.674794e-02	2.380494e-01	2.304699e-01	3.427073e-01	3.685269e-01	2.754465e-02	8.743438e-02	1.561638e-01	1.762288e-02	3.451134e-01	1.445265e-01	1.109731e-01	3.993870e-01	3.853265e-01	1.684369e-01	1.639034e-01	2.823332e-01	2.762801e-01	1.932369e-01	2.183035e-01	3.121796e-01	3.435908e-01	1.449201e-01	8.196307e-02	4.295261e-01
1510000	-2.112336e+04	2.491828e+02	2.725327e+00	2.404678e-01	2.548638e-01	3.054810e-02	5.701971e-02	2.505864e-01	1.665142e-01	1.152317e-01	2.057163e-01	6.885305e-02	8.931911e-02	3.619047e-01	1.589752e-01	9.926892e-02	1.029711e-01	4.360299e-01	1.088240e-01	8.482461e-02	1.680815e-01	1.651233e-01	1.915942e-01	1.026534e-01	1.213580e-01	1.701444e-01	2.491268e-01	3.797202e-01	3.770207e-01	5.067634e-02	1.134273e-01	3.527632e-02	4.387919e-02	3.446477e-01	1.340876e-01	1.330305e-01	3.882342e-01	3.854540e-01	1.652494e-01	1.796742e-01	2.696225e-01	3.557033e-01	1.763994e-01	9.322166e-02	3.746757e-01	3.449270e-01	1.434885e-01	8.500991e-02	4.265746e-01
1515000	-2.110632e+04	2.518752e+02	2.695946e+00	2.196411e-01	2.554291e-01	3.270220e-02	6.686137e-02	2.454676e-01	1.798986e-01	8.940896e-02	2.033767e-01	5.457260e-02	1.115248e-01	3.456771e-01	1.954399e-01	1.602764e-01	1.635191e-01	4.078048e-01	2.589433e-02	1.095566e-01	1.329488e-01	1.934564e-01	1.681642e-01	1.096424e-01	6.998565e-02	2.034291e-01	2.553223e-01	1.690598e-01	3.822670e-01	2.874415e-02	1.084259e-01	1.464584e-01	1.650447e-01	3.415712e-01	1.317171e-01	1.246694e-01	4.020423e-01	4.321563e-01	1.564822e-01	1.318079e-01	2.795536e-01	2.818023e-01	1.976551e-01	1.473343e-01	3.732083e-01	3.401926e-01	1.463752e-01	8.762582e-02	4.258065e-01
1520000	-2.111250e+04	2.595049e+02	2.614213e+00	2.208563e-01	2.788279e-01	2.972062e-02	5.280153e-02	2.436807e-01	1.741130e-01	9.516979e-02	2.012677e-01	5.564478e-02	1.196701e-01	3.703025e-01	1.579452e-01	1.233241e-01	1.329454e-02	3.120489e-01	2.084006e-01	1.387911e-01	2.041407e-01	1.803170e-01	1.865568e-01	1.025397e-01	5.608421e-02	1.932126e-01	2.812897e-01	3.527832e-01	3.323110e-01	9.182782e-02	1.957794e-02	7.294445e-02	1.305556e-01	3.371147e-01	1.370465e-01	1.418106e-01	3.840283e-01	4.558565e-01	1.421000e-01	1.510907e-01	2.509528e-01	3.064305e-01	2.179616e-01	1.065951e-01	3.690128e-01	3.335530e-01	1.546765e-01	8.261173e-02	4.291587e-01
1525000	-2.110799e+04	2.454528e+02	2.785209e+00	2.438974e-01	2.655141e-01	3.404242e-02	6.288455e-02	2.384565e-01	1.552050e-01	1.385307e-01	2.228055e-01	7.798165e-02	6.715731e-02	3.217511e-01	1.717738e-01	2.363453e-02	5.424817e-02	5.906877e-01	1.721116e-01	1.273224e-01	3.199564e-02	1.726540e-01	1.878654e-01	9.017972e-02	9.060503e-02	1.762822e-01	2.824137e-01	3.726213e-01	3.929450e-01	4.688779e-02	5.557224e-02	9.729867e-02	3.467500e-02	3.227000e-01	1.381161e-01	1.337268e-01	4.054571e-01	3.953788e-01	1.568221e-01	1.733275e-01	2.744717e-01	3.246629e-01	2.837414e-01	1.406947e-01	2.509010e-01	3.418537e-01	1.468550e-01	7.236115e-02	4.389302e-01
1530000	-2.110899e+04	2.499675e+02	2.738810e+00	2.075493e-01	2.751840e-01	2.898666e-02	7.383930e-02	2.274599e-01	1.869807e-01	1.368154e-01	2.461246e-01	4.935898e-02	3.076111e-02	4.255641e-01	1.113758e-01	3.804980e-02	2.039999e-01	3.992671e-01	7.123478e-02	6.232808e-02	2.251203e-01	1.648065e-01	1.762040e-01	9.645098e-02	8.664041e-02	2.112501e-01	2.646481e-01	3.948077e-01	4.294202e-01	1.951995e-02	1.039911e-01	2.757703e-02	2.468410e-02	3.510873e-01	1.369464e-01	1.369090e-01	3.750572e-01	4.054312e-01	1.385078e-01	1.625128e-01	2.935483e-01	2.544316e-01	2.168882e-01	1.070744e-01	4.216057e-01	3.320219e-01	1.414962e-01	8.411542e-02	4.423665e-01
1535000	-2.113612e+04	2.515794e+02	2.700835e+00	2.315771e-01	2.300440e-01	3.727866e-02	6.721600e-02	2.593113e-01	1.745729e-01	1.504652e-01	2.686243e-01	6.259599e-02	6.638437e-02	2.474553e-01	2.044748e-01	8.291261e-02	4.908515e-02	5.027144e-01	7.264063e-02	8.572029e-02	2.069269e-01	1.773572e-01	1.776654e-01	9.848985e-02	8.616514e-02	1.954260e-01	2.648964e-01	3.404529e-01	2.942401e-01	1.175688e-01	5.225836e-03	2.241544e-01	1.835800e-02	3.426311e-01	1.372643e-01	1.467294e-01	3.733752e-01	4.072613e-01	1.595360e-01	1.520773e-01	2.811254e-01	3.115216e-01	2.385920e-01	1.257324e-01	3.241539e-01	3.328820e-01	1.361851e-01	9.305542e-02	4.378775e-01
1540000	-2.111649e+04	2.422719e+02	2.816400e+00	2.484126e-01	2.371595e-01	3.456199e-02	6.544896e-02	2.415122e-01	1.729048e-01	1.730607e-01	2.624243e-01	5.179459e-02	5.556978e-02	3.269974e-01	1.301533e-01	1.389854e-01	4.965283e-03	6.168944e-01	8.356219e-02	1.015262e-01	5.406651e-02	1.601444e-01	1.919647e-01	8.206241e-02	8.457116e-02	1.940432e-01	2.872141e-01	3.012778e-01	1.866716e-01	9.697074e-02	4.738767e-02	2.255739e-01	1.421184e-01	3.361374e-01	1.333236e-01	1.530216e-01	3.775174e-01	3.894351e-01	1.332891e-01	1.530199e-01	3.242559e-01	3.329108e-01	2.109726e-01	1.479073e-01	3.082093e-01	3.312289e-01	1.437790e-01	8.254961e-02	4.424424e-01
1545000	-2.112779e+04	2.446971e+02	2.801238e+00	2.274038e-01	2.697915e-01	3.671062e-02	5.951412e-02	2.313042e-01	1.752757e-01	9.932561e-02	1.759552e-01	8.696382e-02	6.849870e-02	3.202263e-01	2.490304e-01	9.837642e-02	1.577317e-01	3.122262e-01	1.568639e-01	1.895620e-01	8.523982e-02	1.529575e-01	2.483810e-01	1.029929e-01	6.731621e-02	1.510450e-01	2.773075e-01	2.721281e-01	2.849072e-01	8.528279e-02	7.030260e-02	1.353331e-01	1.520463e-01	3.249259e-01	1.355390e-01	1.484014e-01	3.911337e-01	4.382846e-01	1.527425e-01	1.647052e-01	2.442676e-01	3.369754e-01	1.408725e-01	1.825128e-01	3.396392e-01	3.339282e-01	1.711148e-01	6.953838e-02	4.254186e-01
1550000	-2.111700e+04	2.517115e+02	2.698234e+00	2.172366e-01	2.856494e-01	3.296764e-02	5.881526e-02	2.380193e-01	1.673119e-01	1.261306e-01	2.227089e-01	5.073790e-02	5.693617e-02	3.840888e-01	1.593976e-01	6.154645e-02	1.291818e-01	5.681106e-01	6.313197e-02	8.942101e-02	8.860817e-02	1.354840e-01	2.216683e-01	8.532031e-02	8.804093e-02	1.640543e-01	3.054322e-01	2.403035e-01	2.478744e-01	1.089938e-01	4.775457e-02	3.264506e-01	2.862318e-02	3.300039e-01	1.353554e-01	1.310297e-01	4.036110e-01	4.431488e-01	1.439419e-01	1.506213e-01	2.622881e-01	2.282098e-01	2.309391e-01	1.842085e-01	3.566426e-01	3.395626e-01	1.649435e-01	6.511838e-02	4.303755e-01
1555000	-2.111826e+04	2.384823e+02	2.897841e+00	2.345820e-01	2.682374e-01	2.609949e-02	7.843519e-02	2.214220e-01	1.712238e-01	1.363513e-01	2.215545e-01	6.160868e-02	4.324503e-02	3.742011e-01	1.630394e-01	1.740339e-01	7.296115e-03	3.826073e-01	8.433205e-02	1.858950e-01	1.658355e-01	1.565660e-01	1.818497e-01	8.444409e-02	6.573072e-02	2.003216e-01	3.110879e-01	3.072775e-01	3.225473e-01	3.355638e-02	4.935399e-02	2.276644e-01	5.960042e-02	3.331092e-01	1.351027e-01	1.267034e-01	4.050847e-01	4.070324e-01	1.502439e-01	1.577946e-01	2.849292e-01	2.918104e-01	2.654599e-01	1.304474e-01	3.122823e-01	3.743405e-01	1.411318e-01	7.976339e-02	4.047643e-01
1560000	-2.110346e+04	2.513588e+02	2.712927e+00	2.150057e-01	2.749562e-01	3.456865e-02	6.277705e-02	2.265765e-01	1.861160e-01	1.260705e-01	2.182194e-01	6.154039e-02	7.350780e-02	3.615993e-01	1.590626e-01	1.545466e-02	7.803834e-02	7.135157e-01	1.975071e-02	7.456657e-02	9.867407e-02	1.256533e-01	1.980290e-01	9.067572e-02	1.132391e-01	1.818823e-01	2.905205e-01	5.600623e-01	3.062174e-01	1.028220e-02	2.071653e-02	9.180611e-02	1.091547e-02	3.247501e-01	1.429300e-01	1.344119e-01	3.979080e-01	4.261986e-01	1.555657e-01	1.587667e-01	2.594690e-01	2.644599e-01	2.161211e-01	1.764164e-01	3.430026e-01	3.577521e-01	1.509123e-01	7.015710e-02	4.211785e-01
1565000	-2.110022e+04	2.554503e+02	2.654339e+00	2.168219e-01	2.838698e-01	2.842628e-02	6.470325e-02	2.358827e-01	1.702961e-01	1.100367e-01	2.827600e-01	3.685358e-02	5.992511e-02	3.171701e-01	1.932545e-01	7.527515e-02	1.368476e-01	5.092547e-01	7.508672e-02	9.993006e-02	1.036058e-01	1.566652e-01	2.084176e-01	8.959025e-02	1.007209e-01	1.542870e-01	2.903190e-01	6.427713e-01	7.073385e-02	9.958697e-02	9.464079e-02	8.220987e-02	1.005724e-02	3.224790e-01	1.432248e-01	1.302881e-01	4.040082e-01	4.302670e-01	1.721675e-01	1.409307e-01	2.566349e-01	3.421445e-01	1.770126e-01	9.266898e-02	3.881739e-01	3.665993e-01	1.304300e-01	7.132020e-02	4.316505e-01
1570000	-2.110680e+04	2.467413e+02	2.765641e+00	2.392190e-01	2.417626e-01	2.750652e-02	6.591156e-02	2.382590e-01	1.873412e-01	7.899954e-02	1.895628e-01	7.505559e-02	9.076652e-02	3.630614e-01	2.025542e-01	1.169581e-02	4.813108e-02	5.556900e-01	1.950638e-02	2.150307e-01	1.499461e-01	1.670038e-01	2.228313e-01	9.388541e-02	4.524202e-02	1.737468e-01	2.972906e-01	5.207954e-01	2.357143e-01	1.478740e-02	3.671634e-02	8.149425e-02	1.104923e-01	3.480871e-01	1.392150e-01	1.315676e-01	3.811304e-01	4.294773e-01	1.538678e-01	1.620466e-01	2.546083e-01	3.351991e-01	2.756133e-01	1.077358e-01	2.814518e-01	3.391457e-01	1.566347e-01	7.563860e-02	4.285810e-01
1575000	-2.110084e+04	2.425640e+02	2.839144e+00	2.481796e-01	2.579215e-01	3.075650e-02	5.247299e-02	2.485366e-01	1.621329e-01	1.031874e-01	1.755606e-01	6.169210e-02	6.981813e-02	4.313551e-01	1.583866e-01	1.298348e-02	1.816405e-03	5.480867e-01	1.406019e-01	2.145874e-01	8.192414e-02	1.326175e-01	2.046952e-01	8.740959e-02	1.089206e-01	1.770996e-01	2.892575e-01	5.913849e-01	1.597553e-01	8.476353e-02	2.147482e-02	9.457811e-02	4.804338e-02	3.367257e-01	1.293379e-01	1.460805e-01	3.878559e-01	4.192828e-01	1.530335e-01	1.844687e-01	2.432150e-01	3.287736e-01	1.974933e-01	1.425398e-01	3.311933e-01	3.896288e-01	1.378724e-01	7.249954e-02	3.999992e-01
1580000	-2.111504e+04	2.432700e+02	2.830339e+00	2.362495e-01	2.620295e-01	3.369698e-02	6.085620e-02	2.410534e-01	1.661144e-01	9.633934e-02	2.361621e-01	7.203906e-02	1.002114e-01	3.280253e-01	1.672229e-01	2.963160e-02	2.234735e-01	4.010016e-01	1.347073e-01	1.701788e-01	4.100714e-02	1.676353e-01	1.678647e-01	8.575268e-02	6.513421e-02	2.280214e-01	2.855917e-01	3.792372e-01	1.131653e-01	2.051117e-01	1.874984e-02	2.746649e-01	9.071098e-03	3.364863e-01	1.362834e-01	1.395225e-01	3.877078e-01	4.429107e-01	1.492416e-01	1.501294e-01	2.577183e-01	2.919834e-01	2.520632e-01	1.331177e-01	3.228357e-01	3.587246e-01	1.325890e-01	8.608814e-02	4.225982e-01
1585000	-2.109667e+04	2.577003e+02	2.634648e+00	2.480700e-01	2.605966e-01	2.564208e-02	5.021261e-02	2.510637e-01	1.644150e-01	1.410239e-01	1.901522e-01	4.851850e-02	5.852056e-02	3.696237e-01	1.921612e-01	1.072600e-01	1.101074e-01	5.084657e-01	6.391331e-02	9.843737e-02	1.118162e-01	1.801218e-01	2.131682e-01	9.044585e-02	8.755465e-02	1.733368e-01	2.553727e-01	4.418567e-01	2.059974e-01	1.890598e-01	2.495675e-02	1.108526e-01	2.727675e-02	3.345516e-01	1.268165e-01	1.463690e-01	3.922629e-01	4.306604e-01	1.521579e-01	1.433906e-01	2.737911e-01	2.716045e-01	1.905889e-01	1.421635e-01	3.956431e-01	3.453718e-01	1.362753e-01	7.517586e-02	4.431770e-01
1590000	-2.111311e+04	2.290218e+02	3.026924e+00	2.424464e-01	2.652850e-01	2.799350e-02	7.071093e-02	2.339715e-01	1.595926e-01	1.121721e-01	2.013005e-01	5.644060e-02	7.664105e-02	3.658331e-01	1.876126e-01	1.797365e-01	1.786251e-01	5.002903e-01	2.496515e-02	9.503950e-02	2.134346e-02	1.698480e-01	1.801923e-01	8.863036e-02	9.837984e-02	2.106502e-01	2.522993e-01	4.964879e-01	2.824367e-01	2.076541e-02	5.887696e-02	7.073397e-02	7.069899e-02	3.503409e-01	1.279068e-01	1.434553e-01	3.782971e-01	4.005130e-01	1.498925e-01	1.922652e-01	2.573294e-01	2.311713e-01	1.625784e-01	1.694594e-01	4.367909e-01	3.377210e-01	1.519402e-01	7.505151e-02	4.352872e-01
1595000	-2.112781e+04	2.559187e+02	2.642865e+00	2.318854e-01	2.492645e-01	3.130832e-02	8.485826e-02	2.476764e-01	1.550071e-01	1.141797e-01	2.077107e-01	9.591866e-02	7.574298e-02	3.291830e-01	1.772650e-01	3.530083e-02	5.748040e-01	1.109708e-01	3.070675e-02	6.322256e-02	1.849950e-01	1.860148e-01	1.936800e-01	9.358698e-02	8.110859e-02	2.006927e-01	2.449169e-01	3.928137e-01	2.818089e-01	2.049457e-02	1.460104e-01	1.419051e-01	1.696740e-02	3.342567e-01	1.313409e-01	1.373809e-01	3.970216e-01	4.174379e-01	1.732867e-01	1.270330e-01	2.822424e-01	3.596972e-01	2.545465e-01	6.406766e-02	3.216887e-01	3.322485e-01	1.479272e-01	8.918160e-02	4.306426e-01
1600000	-2.111883e+04	2.493251e+02	2.744645e+00	2.343540e-01	2.822991e-01	2.992578e-02	5.837159e-02	2.304430e-01	1.646065e-01	1.559511e-01	2.863832e-01	5.335395e-02	6.458033e-02	2.673716e-01	1.723598e-01	2.600516e-02	2.832702e-01	4.775593e-01	3.686627e-03	4.635586e-02	1.631229e-01	1.723253e-01	1.793839e-01	7.586358e-02	1.179755e-01	2.045985e-01	2.498532e-01	3.387833e-01	2.129294e-01	1.371091e-01	6.961869e-02	1.848920e-01	5.666750e-02	3.464338e-01	1.325592e-01	1.360490e-01	3.849580e-01	3.691016e-01	1.627409e-01	1.325912e-01	3.355663e-01	2.197967e-01	2.596061e-01	1.537711e-01	3.668262e-01	3.516188e-01	1.279272e-01	7.723526e-02	4.432187e-01
1605000	-2.111177e+04	2.533908e+02	2.696613e+00	1.962853e-01	2.792508e-01	2.514984e-02	7.973363e-02	2.446934e-01	1.748871e-01	1.053652e-01	2.403278e-01	4.608996e-02	9.816235e-02	3.456944e-01	1.643603e-01	4.300791e-03	2.873158e-01	5.119959e-01	5.589894e-02	3.063303e-02	1.098556e-01	1.442426e-01	2.108725e-01	7.129361e-02	1.209386e-01	1.777288e-01	2.749239e-01	3.691063e-01	2.563622e-01	1.530332e-01	1.797088e-02	1.350321e-01	6.849538e-02	3.381660e-01	1.330469e-01	1.335322e-01	3.952549e-01	3.787971e-01	1.854161e-01	1.500428e-01	2.857441e-01	3.535014e-01	2.439145e-01	1.008758e-01	3.017083e-01	3.576838e-01	1.420687e-01	6.723805e-02	4.330094e-01
1610000	-2.112604e+04	2.417406e+02	2.843847e+00	2.391724e-01	2.601343e-01	2.981886e-02	6.823621e-02	2.224510e-01	1.801873e-01	1.181070e-01	2.476003e-01	5.225096e-02	8.511388e-02	3.321636e-01	1.647642e-01	1.000336e-01	7.063152e-02	3.907641e-01	1.295218e-02	2.114727e-01	2.141460e-01	1.956704e-01	1.812900e-01	1.000862e-01	8.504490e-02	2.011921e-01	2.367164e-01	2.427773e-01	3.193136e-01	4.645793e-02	3.309650e-02	3.108909e-01	4.746383e-02	3.468765e-01	1.453148e-01	1.240171e-01	3.837917e-01	3.884781e-01	1.713587e-01	1.607001e-01	2.794631e-01	2.838810e-01	2.133679e-01	1.178172e-01	3.849339e-01	3.571179e-01	1.414879e-01	7.558852e-02	4.258058e-01
1615000	-2.110113e+04	2.493293e+02	2.740609e+00	2.224400e-01	2.755741e-01	3.067530e-02	7.508221e-02	2.367959e-01	1.594325e-01	1.103676e-01	2.508336e-01	5.824378e-02	7.686896e-02	3.259404e-01	1.777456e-01	1.631346e-01	2.253128e-02	4.053765e-01	2.426803e-02	1.584189e-01	2.262706e-01	1.692376e-01	1.860257e-01	8.512478e-02	9.238526e-02	1.863677e-01	2.808589e-01	4.239639e-01	3.034110e-01	6.021788e-02	3.139349e-02	1.586889e-01	2.232483e-02	3.239773e-01	1.359517e-01	1.307816e-01	4.092894e-01	4.157759e-01	1.441051e-01	1.521733e-01	2.879457e-01	1.831322e-01	2.050040e-01	1.134911e-01	4.983726e-01	3.468391e-01	1.596459e-01	7.593744e-02	4.175776e-01
1620000	-2.111702e+04	2.541877e+02	2.684153e+00	2.295990e-01	2.682996e-01	2.999062e-02	6.625925e-02	2.336125e-01	1.722390e-01	1.229569e-01	2.635057e-01	4.669895e-02	1.015180e-01	2.956774e-01	1.696430e-01	8.793302e-03	5.153151e-02	3.619180e-01	9.137526e-02	4.549886e-02	4.408831e-01	1.985368e-01	1.761300e-01	9.540375e-02	7.131241e-02	2.335035e-01	2.251136e-01	2.108756e-01	4.684244e-01	1.242652e-01	5.446061e-02	8.703828e-02	5.493597e-02	3.444671e-01	1.417358e-01	1.282227e-01	3.855744e-01	3.743914e-01	1.645154e-01	1.594712e-01	3.016220e-01	3.525377e-01	2.961503e-01	4.746349e-02	3.038485e-01	3.630727e-01	1.179623e-01	8.675143e-02	4.322136e-01
1625000	-2.111549e+04	2.524806e+02	2.697661e+00	2.377681e-01	2.526902e-01	2.784900e-02	7.113025e-02	2.271782e-01	1.833843e-01	1.605787e-01	2.453035e-01	8.843498e-02	2.642778e-02	2.979584e-01	1.812966e-01	4.373989e-02	1.026096e-01	3.076236e-01	1.095351e-01	1.678516e-01	2.686402e-01	1.908849e-01	1.928152e-01	1.038791e-01	5.140477e-02	1.848796e-01	2.761364e-01	4.043655e-01	2.755011e-01	5.632793e-03	2.442770e-02	1.973455e-01	9.272744e-02	3.410388e-01	1.333246e-01	1.238858e-01	4.017507e-01	4.050554e-01	1.527009e-01	1.516499e-01	2.905938e-01	3.532034e-01	2.003966e-01	1.407160e-01	3.056840e-01	3.422765e-01	1.442651e-01	8.846699e-02	4.249914e-01
1630000	-2.110588e+04	2.411955e+02	2.873762e+00	2.350970e-01	2.468784e-01	2.758030e-02	6.523912e-02	2.493103e-01	1.758949e-01	1.268103e-01	2.370695e-01	4.511038e-02	8.448914e-02	3.600913e-01	1.464293e-01	8.811996e-02	9.515203e-02	4.122723e-01	6.642276e-02	5.987920e-02	2.781538e-01	1.830974e-01	1.716472e-01	1.057594e-01	5.640856e-02	2.294035e-01	2.536839e-01	3.814948e-01	2.599042e-01	6.890265e-02	1.014991e-02	2.231279e-01	5.642052e-02	3.523357e-01	1.384159e-01	1.333898e-01	3.758586e-01	3.850362e-01	1.708308e-01	1.522708e-01	2.918622e-01	2.410693e-01	2.335295e-01	1.176459e-01	4.077553e-01	3.685245e-01	1.409200e-01	8.223586e-02	4.083196e-01
1635000	-2.110649e+04	2.614772e+02	2.587791e+00	2.307972e-01	2.413794e-01	2.990272e-02	7.101872e-02	2.574734e-01	1.694286e-01	1.635039e-01	2.176130e-01	6.961399e-02	8.581545e-02	3.291793e-01	1.342743e-01	1.895907e-02	1.680404e-02	6.135765e-01	1.536414e-02	8.506157e-02	2.502347e-01	1.902815e-01	1.971285e-01	8.945584e-02	7.839056e-02	1.998177e-01	2.449259e-01	4.441066e-01	1.779291e-01	3.793451e-02	6.610833e-02	2.463966e-01	2.752486e-02	3.577740e-01	1.331672e-01	1.297678e-01	3.792910e-01	4.004190e-01	1.663129e-01	1.649348e-01	2.683334e-01	2.642744e-01	2.426222e-01	1.178123e-01	3.752911e-01	3.370459e-01	1.291086e-01	8.693264e-02	4.469129e-01
1640000	-2.112508e+04	2.489584e+02	2.759329e+00	2.304932e-01	2.535756e-01	3.113350e-02	6.450685e-02	2.546554e-01	1.656354e-01	1.180125e-01	1.964188e-01	6.164020e-02	9.359874e-02	3.827715e-01	1.475582e-01	4.561373e-02	2.356182e-01	5.419688e-01	1.688967e-03	5.103252e-02	1.240778e-01	1.745985e-01	2.038319e-01	9.203536e-02	8.041983e-02	1.921452e-01	2.569692e-01	1.952671e-01	1.994738e-01	8.416938e-02	5.581993e-02	4.047519e-01	6.051786e-02	3.349243e-01	1.285549e-01	1.371240e-01	3.993968e-01	4.164478e-01	1.335497e-01	1.735861e-01	2.764164e-01	2.459661e-01	2.024404e-01	1.449497e-01	4.066437e-01	3.581878e-01	1.493801e-01	8.136122e-02	4.110710e-01
1645000	-2.113268e+04	2.507593e+02	2.708346e+00	2.264251e-01	2.724428e-01	3.091832e-02	7.986575e-02	2.326355e-01	1.577125e-01	1.487387e-01	2.360601e-01	5.604941e-02	5.017817e-02	3.241386e-01	1.848350e-01	4.264723e-02	1.115685e-01	5.906925e-01	1.369997e-02	5.340346e-02	1.879883e-01	1.756470e-01	1.827669e-01	8.880067e-02	1.031930e-01	1.607815e-01	2.888110e-01	3.778250e-01	2.135002e-01	1.337878e-01	3.957313e-02	1.041976e-01	1.311162e-01	3.388273e-01	1.462242e-01	1.270023e-01	3.879463e-01	4.095134e-01	1.578970e-01	1.504912e-01	2.820983e-01	2.892525e-01	2.732221e-01	1.629160e-01	2.746094e-01	3.525977e-01	1.432339e-01	7.716662e-02	4.270018e-01
1650000	-2.110518e+04	2.552912e+02	2.669566e+00	2.129229e-01	2.751354e-01	2.574914e-02	6.624647e-02	2.436079e-01	1.763381e-01	1.166215e-01	2.498653e-01	6.427903e-02	9.873797e-02	3.056140e-01	1.648822e-01	3.024301e-02	6.286323e-02	4.598802e-01	2.617444e-02	1.247546e-01	2.960846e-01	1.623427e-01	2.234682e-01	9.081598e-02	1.143077e-01	1.713812e-01	2.376842e-01	3.316513e-01	1.975999e-01	9.317191e-02	7.171285e-02	2.499477e-01	5.591636e-02	3.383512e-01	1.447924e-01	1.380506e-01	3.788057e-01	4.232321e-01	1.466788e-01	1.322567e-01	2.978324e-01	3.607630e-01	2.326744e-01	8.431466e-02	3.222479e-01	3.474340e-01	1.427862e-01	7.893403e-02	4.308458e-01
1655000	-2.112741e+04	2.650287e+02	2.541928e+00	2.184084e-01	2.837207e-01	3.097714e-02	7.860348e-02	2.150905e-01	1.731998e-01	9.810001e-02	2.510319e-01	7.938587e-02	7.190349e-02	2.685607e-01	2.310181e-01	9.039185e-02	6.635401e-02	4.392396e-01	7.896729e-02	1.791106e-01	1.459366e-01	1.813614e-01	1.962525e-01	8.803331e-02	1.002751e-01	1.568957e-01	2.771820e-01	2.876696e-01	3.225903e-01	5.513514e-02	4.683990e-02	2.267761e-01	6.098891e-02	3.410774e-01	1.349496e-01	1.239063e-01	4.000668e-01	4.210539e-01	1.739270e-01	1.543889e-01	2.506301e-01	4.118392e-01	2.271490e-01	9.613945e-02	2.648723e-01	3.193857e-01	1.637939e-01	6.768944e-02	4.491310e-01
1660000	-2.110101e+04	2.501303e+02	2.740418e+00	2.377495e-01	2.846815e-01	2.770464e-02	6.206552e-02	2.260967e-01	1.617022e-01	1.151614e-01	2.311234e-01	5.037368e-02	9.904655e-02	3.353253e-01	1.689697e-01	5.049669e-02	1.636837e-01	4.124181e-01	2.818360e-01	2.017520e-02	7.139030e-02	1.887602e-01	1.966263e-01	1.007243e-01	8.043437e-02	2.145996e-01	2.188553e-01	5.330612e-01	1.649333e-01	4.850206e-02	1.071976e-01	1.176902e-01	2.861562e-02	3.312193e-01	1.408639e-01	1.291713e-01	3.987455e-01	4.189659e-01	1.602791e-01	1.340308e-01	2.867242e-01	2.193726e-01	3.409322e-01	1.201134e-01	3.195818e-01	3.307646e-01	1.476570e-01	8.509538e-02	4.364830e-01
1665000	-2.112137e+04	2.621482e+02	2.571894e+00	2.322136e-01	2.575007e-01	3.320152e-02	7.650381e-02	2.439486e-01	1.566317e-01	1.282803e-01	2.591930e-01	8.685758e-02	3.051614e-02	3.641461e-01	1.310069e-01	5.295281e-02	6.935852e-02	4.259862e-01	2.256642e-01	7.121517e-02	1.548231e-01	2.137175e-01	2.115248e-01	9.010538e-02	8.022867e-02	1.889893e-01	2.154344e-01	4.147549e-01	1.681052e-01	7.523511e-02	5.574785e-03	2.530593e-01	8.327062e-02	3.458559e-01	1.329970e-01	1.385261e-01	3.826210e-01	4.196341e-01	1.834629e-01	1.604628e-01	2.364403e-01	2.593068e-01	2.053070e-01	1.141629e-01	4.212234e-01	3.219459e-01	1.238665e-01	9.806829e-02	4.561193e-01
1670000	-2.112091e+04	2.634741e+02	2.552081e+00	2.306015e-01	2.419349e-01	2.867548e-02	7.362497e-02	2.669378e-01	1.582253e-01	1.062489e-01	2.502631e-01	6.721028e-02	4.924129e-02	3.433620e-01	1.836744e-01	7.838574e-02	1.073447e-02	3.750408e-01	1.894374e-01	7.364825e-02	2.727533e-01	1.978882e-01	1.809986e-01	1.051050e-01	6.698968e-02	1.827043e-01	2.663141e-01	3.606327e-01	3.047225e-01	5.571678e-02	3.230558e-02	2.025150e-01	4.410751e-02	3.540056e-01	1.177539e-01	1.362075e-01	3.920329e-01	4.134353e-01	1.668604e-01	1.571929e-01	2.625114e-01	2.356773e-01	3.040101e-01	7.083270e-02	3.894800e-01	3.337980e-01	1.513752e-01	8.723913e-02	4.275877e-01
1675000	-2.112569e+04	2.476362e+02	2.755599e+00	2.514321e-01	2.576943e-01	3.248738e-02	6.436427e-02	2.240933e-01	1.699286e-01	1.368032e-01	2.150870e-01	6.789815e-02	3.455060e-02	3.462334e-01	1.994277e-01	6.414928e-03	1.447022e-01	6.884631e-01	6.386589e-02	8.469401e-02	1.185992e-02	1.634977e-01	2.020576e-01	8.447555e-02	1.328597e-01	1.584959e-01	2.586136e-01	3.503814e-01	2.997383e-01	3.165632e-02	1.104717e-01	1.131424e-01	9.460988e-02	3.258357e-01	1.338835e-01	1.476368e-01	3.926440e-01	4.253206e-01	1.517070e-01	1.662230e-01	2.567493e-01	2.145930e-01	3.233394e-01	1.174864e-01	3.445812e-01	3.479297e-01	1.302243e-01	6.538453e-02	4.564614e-01
1680000	-2.110072e+04	2.521909e+02	2.703937e+00	2.339689e-01	2.624193e-01	3.471870e-02	8.014462e-02	2.278463e-01	1.609021e-01	1.319129e-01	1.865975e-01	6.996806e-02	4.266737e-02	3.587775e-01	2.100767e-01	3.334914e-02	1.800049e-01	6.518702e-01	2.646597e-02	2.497934e-02	8.333045e-02	1.748845e-01	1.839902e-01	1.001825e-01	7.121758e-02	2.067906e-01	2.629346e-01	3.385977e-01	3.367713e-01	1.615083e-02	6.043338e-02	1.525413e-01	9.550554e-02	3.389398e-01	1.251951e-01	1.241560e-01	4.117091e-01	4.027361e-01	1.717735e-01	1.531711e-01	2.723193e-01	2.959146e-01	2.115390e-01	1.092911e-01	3.832553e-01	3.518428e-01	1.320862e-01	8.319683e-02	4.328741e-01
1685000	-2.111997e+04	2.503674e+02	2.718888e+00	2.449407e-01	2.750808e-01	2.768195e-02	6.656644e-02	2.290006e-01	1.567295e-01	1.486686e-01	1.950767e-01	8.420951e-02	4.778726e-02	3.725736e-01	1.516844e-01	2.063543e-02	1.932861e-01	6.808199e-01	2.269243e-03	3.653754e-02	6.645179e-02	1.685190e-01	1.652149e-01	7.743529e-02	1.117321e-01	2.295723e-01	2.475263e-01	2.615936e-01	2.638243e-01	2.314769e-01	3.541497e-02	1.527183e-01	5.497195e-02	3.376268e-01	1.351897e-01	1.343678e-01	3.928157e-01	3.996701e-01	1.565071e-01	1.666625e-01	2.771603e-01	2.719377e-01	2.457981e-01	9.788287e-02	3.843813e-01	3.920221e-01	1.186353e-01	7.218514e-02	4.171575e-01
1690000	-2.111648e+04	2.433731e+02	2.840226e+00	2.397702e-01	2.518166e-01	3.395578e-02	5.282493e-02	2.490518e-01	1.725807e-01	9.666476e-02	1.822021e-01	5.928966e-02	6.814455e-02	4.092074e-01	1.844916e-01	8.032614e-03	1.646242e-01	4.655371e-01	3.411046e-02	7.848204e-02	2.492135e-01	1.738016e-01	2.199155e-01	9.226538e-02	1.027474e-01	1.555864e-01	2.556838e-01	2.752605e-01	2.963323e-01	2.457795e-01	1.808924e-02	1.325803e-01	3.195815e-02	3.281184e-01	1.333603e-01	1.373651e-01	4.011562e-01	4.285947e-01	1.606109e-01	1.457029e-01	2.650915e-01	3.934120e-01	1.954774e-01	1.157175e-01	2.953931e-01	3.253707e-01	1.617789e-01	7.875083e-02	4.340996e-01
1695000	-2.111602e+04	2.535034e+02	2.664156e+00	2.296507e-01	2.702352e-01	2.926241e-02	5.960862e-02	2.388819e-01	1.723611e-01	1.352975e-01	2.540021e-01	7.399816e-02	7.001207e-02	3.115770e-01	1.551132e-01	3.721538e-02	8.512903e-02	6.433912e-01	1.712094e-02	8.495051e-02	1.321929e-01	1.749510e-01	2.317763e-01	8.964205e-02	6.939255e-02	1.821305e-01	2.521077e-01	6.039280e-01	1.454349e-01	2.284944e-03	3.466390e-02	1.813016e-01	3.238674e-02	3.405271e-01	1.411182e-01	1.398113e-01	3.785433e-01	3.968000e-01	1.665155e-01	1.573058e-01	2.793788e-01	3.086236e-01	1.589031e-01	1.820715e-01	3.504017e-01	3.756000e-01	1.237091e-01	8.643475e-02	4.142561e-01
1700000	-2.112985e+04	2.463681e+02	2.783334e+00	2.446464e-01	2.591071e-01	3.214511e-02	6.602337e-02	2.221033e-01	1.759747e-01	8.031551e-02	2.213362e-01	4.402345e-02	9.606708e-02	3.472703e-01	2.109875e-01	7.323884e-02	8.071571e-02	3.604527e-01	7.155880e-02	1.964823e-01	2.175517e-01	1.788338e-01	1.950094e-01	1.038403e-01	7.490411e-02	2.030297e-01	2.443827e-01	3.607751e-01	1.450955e-01	1.234246e-01	1.044796e-02	2.087054e-01	1.515514e-01	3.266105e-01	1.395647e-01	1.336154e-01	4.002094e-01	4.583795e-01	1.504203e-01	1.408105e-01	2.503897e-01	3.051914e-01	2.470404e-01	1.269763e-01	3.207918e-01	3.519433e-01	1.466099e-01	9.151328e-02	4.099335e-01
1705000	-2.112265e+04	2.517925e+02	2.686208e+00	2.383427e-01	2.644972e-01	2.667218e-02	7.368541e-02	2.410335e-01	1.557690e-01	1.328342e-01	1.844328e-01	4.328301e-02	5.085376e-02	4.053877e-01	1.832085e-01	1.533510e-02	1.454144e-01	5.947017e-01	3.728875e-02	8.288555e-02	1.243746e-01	1.864888e-01	2.305895e-01	1.202318e-01	5.453978e-02	1.759030e-01	2.322472e-01	1.274885e-01	2.417407e-01	4.676059e-02	2.452732e-02	3.867130e-01	1.727700e-01	3.228416e-01	1.272266e-01	1.385934e-01	4.113385e-01	4.560670e-01	1.471843e-01	1.657220e-01	2.310268e-01	2.037671e-01	2.404717e-01	1.972256e-01	3.585356e-01	3.154587e-01	1.330588e-01	8.104336e-02	4.704391e-01
1710000	-2.110856e+04	2.448452e+02	2.798100e+00	2.332715e-01	2.640286e-01	3.084437e-02	7.189103e-02	2.208447e-01	1.791199e-01	1.293229e-01	2.218765e-01	6.189373e-02	7.246531e-02	3.681073e-01	1.463342e-01	4.872059e-02	1.797908e-01	4.748808e-01	8.852965e-02	1.061613e-01	1.019169e-01	1.703121e-01	1.915515e-01	1.062767e-01	1.211783e-01	1.841988e-01	2.264826e-01	3.528508e-01	4.824947e-01	7.985004e-02	2.318584e-02	3.173543e-02	2.988315e-02	3.276024e-01	1.353562e-01	1.305032e-01	4.065382e-01	3.943707e-01	1.619187e-01	1.538171e-01	2.898936e-01	2.237680e-01	1.677454e-01	2.282298e-01	3.802568e-01	3.325875e-01	1.595971e-01	8.401980e-02	4.237955e-01
1715000	-2.113029e+04	2.515875e+02	2.717323e+00	2.312081e-01	2.323366e-01	3.106136e-02	9.157545e-02	2.270677e-01	1.867508e-01	8.957308e-02	2.203477e-01	8.202538e-02	7.629655e-02	3.828672e-01	1.488901e-01	7.913441e-02	7.897697e-02	4.297018e-01	2.515191e-02	1.275600e-01	2.594749e-01	2.000542e-01	1.869068e-01	1.081473e-01	6.279250e-02	2.075285e-01	2.345707e-01	5.024172e-01	2.578088e-01	5.511859e-02	3.963605e-02	6.373854e-02	8.128089e-02	3.522385e-01	1.379838e-01	1.192931e-01	3.904846e-01	3.993804e-01	1.552867e-01	1.754467e-01	2.698862e-01	2.527804e-01	2.620461e-01	1.561728e-01	3.290007e-01	3.127350e-01	1.537901e-01	9.251814e-02	4.409567e-01
1720000	-2.114354e+04	2.453989e+02	2.794907e+00	2.211468e-01	2.481949e-01	3.521354e-02	4.928047e-02	2.546667e-01	1.914975e-01	1.190936e-01	2.854721e-01	7.165781e-02	6.749813e-02	3.237687e-01	1.325098e-01	1.068517e-01	1.385759e-01	4.056846e-01	4.650996e-02	1.631771e-01	1.392008e-01	1.610118e-01	2.115638e-01	1.133969e-01	6.580231e-02	1.799798e-01	2.682454e-01	2.897110e-01	4.456343e-01	2.888292e-02	6.671042e-02	1.542878e-01	1.477350e-02	3.521671e-01	1.369728e-01	1.400367e-01	3.708234e-01	3.627675e-01	1.764454e-01	1.867842e-01	2.740029e-01	1.736640e-01	2.143820e-01	2.324705e-01	3.794835e-01	3.342809e-01	1.491635e-01	8.043579e-02	4.361198e-01
1725000	-2.112313e+04	2.144024e+02	3.255090e+00	2.177402e-01	2.484615e-01	3.141580e-02	8.275135e-02	2.426662e-01	1.769649e-01	9.540642e-02	2.348985e-01	5.831523e-02	6.793738e-02	3.264195e-01	2.170230e-01	1.634228e-01	9.019536e-02	3.651950e-01	1.090405e-01	7.558990e-02	1.965565e-01	1.439187e-01	2.157798e-01	8.596682e-02	8.258464e-02	1.700702e-01	3.016798e-01	5.950941e-01	1.576139e-01	5.510000e-03	3.864243e-02	1.902933e-01	1.284630e-02	3.392568e-01	1.360183e-01	1.286154e-01	3.961095e-01	4.441750e-01	1.491252e-01	1.349343e-01	2.717656e-01	2.958621e-01	2.434282e-01	1.016504e-01	3.590592e-01	3.493525e-01	1.373002e-01	7.700951e-02	4.363377e-01
1730000	-2.112304e+04	2.212400e+02	3.134895e+00	2.227179e-01	2.676206e-01	2.992372e-02	6.640360e-02	2.326373e-01	1.806969e-01	1.206018e-01	2.417976e-01	5.336150e-02	8.262446e-02	3.033185e-01	1.982961e-01	6.116556e-02	4.094440e-02	2.537167e-01	1.478603e-01	1.943167e-01	3.019963e-01	1.506976e-01	1.983961e-01	8.282322e-02	6.591005e-02	1.937154e-01	3.084576e-01	3.063621e-01	1.244467e-01	4.282895e-02	1.677717e-02	4.760905e-01	3.349463e-02	3.522917e-01	1.334542e-01	1.268397e-01	3.874143e-01	4.279753e-01	1.529700e-01	1.427462e-01	2.763085e-01	4.082740e-01	2.868553e-01	6.500188e-02	2.398688e-01	3.742551e-01	1.343652e-01	6.571960e-02	4.256601e-01
1735000	-2.113280e+04	2.557535e+02	2.649920e+00	2.147516e-01	2.516266e-01	3.087874e-02	6.747989e-02	2.468471e-01	1.884160e-01	1.698743e-01	2.011010e-01	5.709644e-02	8.851597e-02	2.787488e-01	2.046635e-01	7.269696e-02	1.826868e-01	4.279112e-01	1.132912e-01	1.216429e-01	8.177093e-02	2.290059e-01	2.047261e-01	7.763812e-02	4.897197e-02	1.988217e-01	2.408363e-01	5.588793e-01	1.768327e-01	2.213892e-02	5.095250e-02	9.133016e-02	9.986644e-02	3.309474e-01	1.411118e-01	1.383259e-01	3.896149e-01	4.044689e-01	1.659161e-01	1.603658e-01	2.692493e-01	2.198709e-01	2.265903e-01	2.053744e-01	3.481645e-01	3.239141e-01	1.387692e-01	8.775839e-02	4.495583e-01
1740000	-2.112727e+04	2.652601e+02	2.523664e+00	2.356710e-01	2.684160e-01	2.488733e-02	7.994797e-02	2.232402e-01	1.678375e-01	1.497311e-01	2.293127e-01	6.965538e-02	3.836057e-02	3.667815e-01	1.461587e-01	1.754075e-02	2.896222e-01	3.668037e-01	4.703629e-02	1.394551e-01	1.395419e-01	1.504214e-01	1.718200e-01	9.674574e-02	7.139225e-02	2.249613e-01	2.846594e-01	4.997023e-01	2.102287e-01	1.479916e-02	9.097612e-02	1.623003e-01	2.199339e-02	3.541030e-01	1.321212e-01	1.301550e-01	3.836208e-01	4.184114e-01	1.476578e-01	1.611043e-01	2.728265e-01	3.317878e-01	2.814086e-01	1.143217e-01	2.724818e-01	3.912027e-01	1.442910e-01	8.134451e-02	3.831617e-01
1745000	-2.112546e+04	2.499042e+02	2.730379e+00	2.426581e-01	2.655580e-01	3.214315e-02	7.666006e-02	2.301103e-01	1.528704e-01	1.173784e-01	2.359752e-01	5.177877e-02	8.601759e-02	3.349954e-01	1.738547e-01	3.732446e-02	4.238430e-01	3.111847e-01	3.903247e-02	5.729069e-02	1.313247e-01	1.595376e-01	1.730963e-01	9.197507e-02	8.639227e-02	1.940059e-01	2.949928e-01	3.825280e-01	1.615744e-01	7.997469e-02	1.464094e-01	1.324277e-01	9.708583e-02	3.305355e-01	1.340788e-01	1.295201e-01	4.058657e-01	4.338439e-01	1.638953e-01	1.346092e-01	2.676516e-01	2.241944e-01	2.236857e-01	1.174207e-01	4.346992e-01	3.598384e-01	1.361821e-01	7.307920e-02	4.309004e-01
1750000	-2.110158e+04	2.448550e+02	2.820197e+00	1.884406e-01	2.657443e-01	3.199701e-02	8.703133e-02	2.447298e-01	1.820570e-01	1.172757e-01	2.341753e-01	6.283427e-02	4.085311e-02	3.892801e-01	1.555815e-01	7.816168e-02	1.656358e-02	5.350618e-01	7.033659e-02	1.383034e-01	1.615730e-01	1.774121e-01	1.888240e-01	1.049527e-01	8.383266e-02	1.864473e-01	2.585313e-01	3.113999e-01	2.967377e-01	3.153123e-02	3.146117e-02	2.277198e-01	1.011503e-01	3.372602e-01	1.416953e-01	1.295641e-01	3.914804e-01	4.042898e-01	1.598882e-01	1.618650e-01	2.739570e-01	2.398461e-01	2.289809e-01	1.661483e-01	3.650247e-01	3.472361e-01	1.466198e-01	8.404167e-02	4.221024e-01
1755000	-2.113128e+04	2.457314e+02	2.804422e+00	2.434307e-01	2.598709e-01	2.481070e-02	7.589612e-02	2.390488e-01	1.569428e-01	9.170918e-02	2.697968e-01	7.093854e-02	1.054146e-01	3.310042e-01	1.311366e-01	1.046803e-02	2.603281e-02	6.685681e-01	2.948084e-03	1.614365e-01	1.305464e-01	1.874632e-01	1.524887e-01	1.341751e-01	2.796613e-02	2.201200e-01	2.777870e-01	3.788818e-01	2.298620e-01	1.601890e-01	7.515399e-02	1.238135e-01	3.209966e-02	3.332770e-01	1.326713e-01	1.339236e-01	4.001281e-01	4.078934e-01	1.676298e-01	1.443960e-01	2.800808e-01	3.090776e-01	2.824235e-01	9.680766e-02	3.116913e-01	3.225504e-01	1.541321e-01	1.023233e-01	4.209942e-01
1760000	-2.111850e+04	2.514621e+02	2.722904e+00	2.218963e-01	2.593133e-01	3.045915e-02	8.090602e-02	2.519410e-01	1.554843e-01	1.107814e-01	2.111396e-01	8.539069e-02	8.841401e-02	3.275665e-01	1.767078e-01	4.977004e-02	2.283093e-01	4.405379e-01	1.916092e-02	4.200384e-02	2.202181e-01	2.102851e-01	1.919704e-01	9.628350e-02	9.065353e-02	2.083939e-01	2.024136e-01	2.368779e-01	2.239719e-01	9.362597e-02	7.066041e-03	3.913167e-01	4.714153e-02	3.498496e-01	1.234385e-01	1.292922e-01	3.974197e-01	3.986821e-01	1.587371e-01	1.665433e-01	2.760375e-01	2.386837e-01	2.770507e-01	1.616548e-01	3.226109e-01	3.424452e-01	1.416757e-01	1.015176e-01	4.143615e-01
1765000	-2.111667e+04	2.495200e+02	2.748141e+00	2.366154e-01	2.746153e-01	3.259914e-02	5.882946e-02	2.278451e-01	1.694956e-01	1.278640e-01	1.820999e-01	5.592479e-02	7.358158e-02	4.434403e-01	1.170894e-01	1.729432e-02	1.083040e-02	5.071332e-01	8.110058e-02	2.382284e-02	3.598186e-01	2.042589e-01	2.156186e-01	9.876719e-02	7.990947e-02	1.836381e-01	2.178077e-01	3.281494e-01	2.190146e-01	2.529526e-02	5.513464e-02	3.332460e-01	3.916006e-02	3.227213e-01	1.284909e-01	1.429311e-01	4.058567e-01	4.357127e-01	1.521170e-01	1.377503e-01	2.744199e-01	2.337165e-01	3.269117e-01	9.477216e-02	3.445996e-01	3.196868e-01	1.316634e-01	8.668437e-02	4.619654e-01
1770000	-2.110602e+04	2.602702e+02	2.587063e+00	2.168564e-01	2.748023e-01	3.123936e-02	6.281528e-02	2.304105e-01	1.838762e-01	1.098908e-01	2.017833e-01	7.048483e-02	6.828420e-02	3.813583e-01	1.681986e-01	2.503888e-02	7.619030e-02	6.743319e-01	2.020123e-02	9.698121e-02	1.072565e-01	2.110336e-01	1.499339e-01	1.040401e-01	8.737527e-02	1.990983e-01	2.485189e-01	4.571219e-01	2.713532e-01	1.054215e-02	9.022637e-02	1.546567e-01	1.609970e-02	3.412460e-01	1.337241e-01	1.353215e-01	3.897083e-01	4.187215e-01	1.672481e-01	1.437980e-01	2.702324e-01	2.681814e-01	2.489096e-01	1.512644e-01	3.316447e-01	3.322557e-01	1.385257e-01	8.932490e-02	4.398937e-01
1775000	-2.113303e+04	2.563216e+02	2.637973e+00	2.278789e-01	2.950562e-01	3.062933e-02	6.282520e-02	2.208222e-01	1.627881e-01	9.950819e-02	1.858099e-01	8.688247e-02	6.101773e-02	3.822550e-01	1.845267e-01	5.162177e-02	7.813423e-02	6.396708e-01	5.849495e-03	1.355021e-01	8.922159e-02	2.048370e-01	2.257745e-01	8.281376e-02	6.470496e-02	1.628326e-01	2.590372e-01	3.046737e-01	5.315401e-01	1.622670e-02	4.495740e-03	1.152867e-01	2.777715e-02	3.344372e-01	1.409271e-01	1.389944e-01	3.856413e-01	4.022998e-01	1.561891e-01	1.834032e-01	2.581080e-01	3.421772e-01	2.242509e-01	1.817098e-01	2.518621e-01	3.339410e-01	1.383051e-01	7.284668e-02	4.549072e-01
1780000	-2.111091e+04	2.511882e+02	2.715781e+00	2.198718e-01	2.593132e-01	3.247822e-02	5.106880e-02	2.598548e-01	1.774132e-01	1.306252e-01	2.924498e-01	7.207340e-02	3.430448e-02	3.043920e-01	1.661551e-01	7.928553e-02	1.370913e-02	5.414207e-01	2.443945e-02	1.119896e-01	2.291556e-01	2.004612e-01	1.565558e-01	1.153244e-01	7.424618e-02	2.119940e-01	2.414183e-01	2.704225e-01	2.719440e-01	2.250564e-03	5.358320e-03	2.453015e-01	2.047232e-01	3.326190e-01	1.460370e-01	1.365338e-01	3.848101e-01	3.729071e-01	1.809124e-01	1.563759e-01	2.898047e-01	2.049595e-01	2.160546e-01	2.270423e-01	3.519436e-01	3.490719e-01	1.505138e-01	1.003508e-01	4.000635e-01
1785000	-2.114229e+04	2.489222e+02	2.751187e+00	2.104748e-01	2.651874e-01	3.279317e-02	5.877469e-02	2.696632e-01	1.631067e-01	1.663423e-01	1.989974e-01	5.529050e-02	9.308566e-02	3.205672e-01	1.657169e-01	8.786270e-02	6.370589e-02	4.202599e-01	2.092537e-02	3.422508e-02	3.730211e-01	2.020199e-01	1.454066e-01	9.418639e-02	9.479057e-02	2.156860e-01	2.479106e-01	3.228089e-01	3.057621e-01	9.889613e-02	1.213850e-01	5.833404e-02	9.281384e-02	3.629831e-01	1.300654e-01	1.284355e-01	3.785160e-01	4.175240e-01	1.537361e-01	1.392925e-01	2.894474e-01	2.589442e-01	3.360622e-01	8.352268e-02	3.214710e-01	3.548941e-01	1.424936e-01	8.691029e-02	4.157020e-01
1790000	-2.112294e+04	2.507112e+02	2.729057e+00	2.203731e-01	2.819580e-01	3.143349e-02	7.195296e-02	2.202663e-01	1.740161e-01	1.395318e-01	2.737682e-01	1.086277e-01	4.084691e-02	2.440097e-01	1.932158e-01	6.619647e-03	2.092171e-02	5.967346e-01	1.691251e-02	1.407421e-01	2.180694e-01	1.539319e-01	2.216169e-01	9.741906e-02	9.287290e-02	1.973243e-01	2.368350e-01	4.267844e-01	2.640095e-01	2.029847e-02	1.554206e-01	1.026659e-01	3.082106e-02	3.302548e-01	1.426895e-01	1.210310e-01	4.060247e-01	4.041670e-01	1.493073e-01	1.547615e-01	2.917642e-01	3.483687e-01	2.068881e-01	8.419661e-02	3.605465e-01	3.520007e-01	1.497979e-01	7.724718e-02	4.209542e-01
1795000	-2.110135e+04	2.669608e+02	2.506962e+00	2.058370e-01	2.552764e-01	3.229878e-02	7.476957e-02	2.433819e-01	1.884364e-01	1.357086e-01	2.137946e-01	5.127002e-02	5.625460e-02	3.723014e-01	1.706708e-01	3.681340e-02	2.666511e-02	6.891414e-01	5.911054e-02	4.391865e-02	1.443509e-01	1.674133e-01	1.799909e-01	9.489334e-02	1.029098e-01	2.098330e-01	2.449597e-01	2.346085e-01	4.062970e-01	6.533838e-02	1.035483e-01	9.512192e-02	9.508597e-02	3.512313e-01	1.436092e-01	1.236803e-01	3.814792e-01	4.008801e-01	1.465128e-01	1.556042e-01	2.970029e-01	2.245258e-01	2.264797e-01	1.431186e-01	4.058759e-01	3.607069e-01	1.349897e-01	8.548662e-02	4.188167e-01
1800000	-2.110210e+04	2.411647e+02	2.850749e+00	2.054556e-01	2.683388e-01	2.655381e-02	6.270526e-02	2.417301e-01	1.952164e-01	1.348468e-01	2.427512e-01	5.450530e-02	7.610187e-02	3.385405e-01	1.532544e-01	5.558845e-02	1.016427e-02	4.796253e-01	1.496732e-01	1.064241e-01	1.985246e-01	1.749024e-01	1.658709e-01	1.100343e-01	5.690523e-02	2.165321e-01	2.757550e-01	5.209145e-01	2.930517e-01	1.396690e-02	2.631502e-02	1.394276e-01	6.324235e-03	3.513510e-01	1.415403e-01	1.267619e-01	3.803467e-01	4.075867e-01	1.516269e-01	1.473911e-01	2.933954e-01	3.335596e-01	2.223668e-01	1.482849e-01	2.957887e-01	3.606570e-01	1.428557e-01	8.008652e-02	4.164009e-01
1805000	-2.109448e+04	2.566616e+02	2.655948e+00	2.347347e-01	2.499979e-01	3.163471e-02	7.227294e-02	2.379185e-01	1.734412e-01	1.318796e-01	2.041805e-01	6.663689e-02	6.922419e-02	3.266102e-01	2.014686e-01	1.123136e-01	1.218419e-01	4.748844e-01	7.429773e-03	7.156779e-02	2.119625e-01	1.690993e-01	1.480267e-01	9.248351e-02	9.650645e-02	2.154309e-01	2.784531e-01	2.551300e-01	3.672899e-01	6.179932e-02	8.188202e-02	1.901982e-01	4.370066e-02	3.291406e-01	1.324398e-01	1.354921e-01	4.029275e-01	4.126295e-01	1.399351e-01	1.696780e-01	2.777574e-01	2.533428e-01	2.393415e-01	1.826993e-01	3.246165e-01	3.430102e-01	1.371353e-01	7.809083e-02	4.417637e-01
1810000	-2.111601e+04	2.370790e+02	2.923444e+00	2.263253e-01	2.303405e-01	2.551573e-02	7.842856e-02	2.583739e-01	1.810160e-01	1.398956e-01	2.243033e-01	4.279480e-02	5.289330e-02	3.976446e-01	1.424684e-01	4.379713e-02	1.022118e-01	5.126526e-01	8.905394e-02	5.797806e-02	1.943064e-01	1.884182e-01	2.046112e-01	8.456529e-02	6.857049e-02	1.882768e-01	2.655580e-01	3.777700e-01	2.139479e-01	1.291474e-01	4.491347e-02	1.548995e-01	7.932173e-02	3.507356e-01	1.265922e-01	1.388424e-01	3.838297e-01	4.200733e-01	1.407437e-01	1.370425e-01	3.021405e-01	2.695556e-01	2.764100e-01	1.582340e-01	2.958004e-01	3.477767e-01	1.264456e-01	7.421498e-02	4.515627e-01
1815000	-2.111337e+04	2.545230e+02	2.682280e+00	2.360737e-01	2.787488e-01	3.293549e-02	8.071814e-02	2.164337e-01	1.550902e-01	1.272150e-01	2.191102e-01	6.353093e-02	5.578901e-02	3.445569e-01	1.897980e-01	2.638378e-02	3.181370e-02	7.613665e-01	8.749702e-03	1.980522e-02	1.518811e-01	1.857634e-01	2.209279e-01	8.950229e-02	5.959617e-02	2.065813e-01	2.376290e-01	3.403088e-01	2.561973e-01	4.770855e-02	1.464899e-01	1.824723e-01	2.682309e-02	3.119368e-01	1.295485e-01	1.405423e-01	4.179723e-01	4.115752e-01	1.730458e-01	1.393149e-01	2.760641e-01	1.967625e-01	3.221420e-01	1.003486e-01	3.807469e-01	3.320368e-01	1.318825e-01	9.157894e-02	4.445018e-01
1820000	-2.110338e+04	2.490664e+02	2.742303e+00	2.246049e-01	2.648282e-01	3.002218e-02	6.888630e-02	2.407312e-01	1.709273e-01	1.289395e-01	2.405539e-01	5.820876e-02	4.906355e-02	3.483121e-01	1.749223e-01	1.949947e-02	4.760856e-02	6.664768e-01	4.899322e-02	1.371768e-01	8.024521e-02	1.912789e-01	1.858298e-01	9.468790e-02	6.414065e-02	1.972687e-01	2.667940e-01	4.999683e-01	2.881096e-01	3.711572e-02	5.538807e-02	9.389931e-02	2.551897e-02	3.575249e-01	1.268683e-01	1.322450e-01	3.833619e-01	4.223417e-01	1.552439e-01	1.465147e-01	2.758997e-01	2.949804e-01	2.654121e-01	1.453409e-01	2.942666e-01	3.307647e-01	1.518445e-01	8.006158e-02	4.373292e-01
1825000	-2.112034e+04	2.362971e+02	2.920436e+00	2.291341e-01	2.703039e-01	3.457934e-02	7.430836e-02	2.317128e-01	1.599615e-01	1.613589e-01	1.911121e-01	6.136888e-02	5.466546e-02	3.709937e-01	1.605010e-01	3.642120e-02	3.693521e-02	7.095340e-01	2.869961e-03	1.907086e-01	2.353100e-02	1.704322e-01	2.148175e-01	1.055481e-01	4.978449e-02	2.126094e-01	2.468082e-01	5.517257e-01	2.559255e-01	4.190459e-02	1.390355e-02	9.814476e-02	3.839589e-02	3.257639e-01	1.405916e-01	1.320904e-01	4.015541e-01	4.437584e-01	1.583340e-01	1.589517e-01	2.389559e-01	3.047564e-01	1.503398e-01	2.420371e-01	3.028667e-01	3.594757e-01	1.302241e-01	9.240789e-02	4.178922e-01
1830000	-2.111862e+04	2.725256e+02	2.440056e+00	2.120786e-01	2.762455e-01	2.944025e-02	8.027256e-02	2.304884e-01	1.714747e-01	1.152638e-01	2.394027e-01	4.355548e-02	6.655714e-02	3.383897e-01	1.968311e-01	2.387224e-01	1.808973e-03	5.923623e-01	4.126103e-03	9.947210e-02	6.350811e-02	2.018707e-01	1.603854e-01	1.108265e-01	8.486832e-02	2.122126e-01	2.298364e-01	3.483461e-01	2.353774e-01	8.084985e-02	1.644965e-02	3.156354e-01	3.341616e-03	3.425017e-01	1.363792e-01	1.335802e-01	3.875389e-01	4.376197e-01	1.300975e-01	1.404534e-01	2.918294e-01	3.066392e-01	1.988160e-01	1.338064e-01	3.607385e-01	3.420028e-01	1.463944e-01	9.296941e-02	4.186334e-01
1835000	-2.110311e+04	2.460055e+02	2.809017e+00	2.326774e-01	2.643723e-01	2.703941e-02	6.255012e-02	2.473599e-01	1.660008e-01	1.613200e-01	2.066360e-01	8.371389e-02	7.305122e-02	3.259364e-01	1.493424e-01	2.210769e-02	3.325561e-02	6.210999e-01	8.237710e-02	1.300033e-01	1.111564e-01	1.841224e-01	2.073913e-01	8.071793e-02	1.068533e-01	1.847203e-01	2.361949e-01	3.118904e-01	2.659014e-01	2.923795e-02	9.469922e-03	2.039672e-01	1.795330e-01	3.517633e-01	1.299860e-01	1.311744e-01	3.870763e-01	4.184698e-01	1.424724e-01	1.569186e-01	2.821391e-01	2.031209e-01	2.453173e-01	2.064977e-01	3.450641e-01	3.305495e-01	1.617322e-01	7.762395e-02	4.300943e-01
1840000	-2.112514e+04	2.631970e+02	2.569270e+00	2.196852e-01	2.681074e-01	2.799832e-02	6.808322e-02	2.365870e-01	1.795389e-01	1.466940e-01	2.638853e-01	8.587230e-02	2.944723e-02	2.942126e-01	1.798886e-01	6.878095e-02	1.530577e-02	4.075209e-01	9.278749e-03	1.030563e-01	3.960574e-01	1.454417e-01	1.840276e-01	1.090351e-01	5.964969e-02	2.312709e-01	2.705750e-01	4.058089e-01	2.742614e-01	2.754375e-02	8.087713e-02	1.468869e-01	6.462190e-02	3.607549e-01	1.324314e-01	1.386663e-01	3.681474e-01	3.680997e-01	1.905042e-01	1.694482e-01	2.719479e-01	3.281235e-01	1.904213e-01	8.727075e-02	3.941844e-01	3.630215e-01	1.524965e-01	7.278345e-02	4.116986e-01
1845000	-2.114164e+04	2.638486e+02	2.552431e+00	2.332633e-01	2.403739e-01	2.764956e-02	7.935004e-02	2.456837e-01	1.736794e-01	1.034226e-01	2.591803e-01	7.544645e-02	7.220424e-02	3.315559e-01	1.581905e-01	4.110024e-02	6.778621e-02	5.468749e-01	3.686125e-03	5.981708e-02	2.807355e-01	2.115504e-01	2.206606e-01	9.375548e-02	8.755259e-02	1.752208e-01	2.112601e-01	1.588392e-01	6.384238e-01	2.655066e-02	1.996257e-02	3.531096e-02	1.209129e-01	3.493565e-01	1.231092e-01	1.475544e-01	3.799799e-01	4.106234e-01	1.625919e-01	1.503805e-01	2.764042e-01	4.296326e-01	1.768681e-01	1.436667e-01	2.498326e-01	3.394327e-01	1.269619e-01	8.185870e-02	4.517467e-01
1850000	-2.111473e+04	2.606470e+02	2.589951e+00	2.166507e-01	2.777475e-01	2.890674e-02	6.629308e-02	2.417848e-01	1.686171e-01	1.079241e-01	2.767727e-01	6.069394e-02	5.852266e-02	2.910139e-01	2.050727e-01	1.181899e-01	1.036267e-01	5.134453e-01	3.882011e-02	1.421807e-01	8.373717e-02	1.881150e-01	2.203812e-01	9.505814e-02	5.295307e-02	1.874338e-01	2.560587e-01	4.500875e-01	9.357784e-02	1.785316e-01	1.286316e-01	8.950469e-02	5.966678e-02	3.339064e-01	1.372227e-01	1.306299e-01	3.982409e-01	4.114622e-01	1.584107e-01	1.381735e-01	2.919536e-01	2.854613e-01	2.246200e-01	1.879099e-01	3.020089e-01	3.419115e-01	1.535831e-01	7.507898e-02	4.294265e-01
1855000	-2.112817e+04	2.496869e+02	2.742152e+00	2.213501e-01	2.667008e-01	3.001293e-02	5.347750e-02	2.523320e-01	1.761266e-01	9.840629e-02	2.142333e-01	6.270830e-02	8.083516e-02	3.811400e-01	1.626769e-01	2.312287e-02	6.293400e-04	7.889475e-01	3.861057e-02	1.059739e-01	4.271584e-02	1.590375e-01	2.124987e-01	6.740128e-02	7.859082e-02	1.836708e-01	2.988010e-01	3.771414e-01	2.880384e-01	8.822479e-02	1.178573e-01	9.135375e-02	3.738442e-02	3.388400e-01	1.379487e-01	1.333870e-01	3.898243e-01	3.900457e-01	1.770446e-01	1.807234e-01	2.521864e-01	3.329126e-01	1.914371e-01	1.860038e-01	2.896466e-01	3.690530e-01	1.329180e-01	6.432672e-02	4.337023e-01
1860000	-2.111866e+04	2.561780e+02	2.660161e+00	2.119062e-01	2.814996e-01	3.196417e-02	7.604309e-02	2.363745e-01	1.622125e-01	1.421810e-01	2.270977e-01	4.859617e-02	6.291554e-02	3.333044e-01	1.859051e-01	3.111331e-02	2.838515e-02	5.381922e-01	2.870735e-02	1.594747e-01	2.141273e-01	1.978127e-01	2.014150e-01	7.327573e-02	8.972338e-02	1.885810e-01	2.491923e-01	5.507724e-01	3.031887e-01	1.390920e-02	5.831867e-02	5.783593e-02	1.597516e-02	3.475699e-01	1.275952e-01	1.377740e-01	3.870610e-01	4.132995e-01	1.624910e-01	1.493310e-01	2.748785e-01	1.910040e-01	2.022272e-01	7.890488e-02	5.278639e-01	3.542558e-01	1.326670e-01	7.163609e-02	4.414411e-01
1865000	-2.113409e+04	2.573244e+02	2.635753e+00	2.341868e-01	2.582497e-01	3.027594e-02	6.265063e-02	2.370723e-01	1.775646e-01	1.497939e-01	2.119439e-01	6.986001e-02	6.791123e-02	3.031598e-01	1.973310e-01	5.842383e-02	2.626291e-01	4.101292e-01	3.484512e-02	1.467980e-01	8.717475e-02	1.812805e-01	2.196271e-01	1.110750e-01	5.085870e-02	2.209843e-01	2.161743e-01	2.765127e-01	4.234688e-01	2.931664e-02	8.417375e-02	1.594756e-01	2.705253e-02	3.319083e-01	1.432807e-01	1.394856e-01	3.853255e-01	4.098668e-01	1.537032e-01	1.585383e-01	2.778917e-01	2.626971e-01	3.239724e-01	1.421180e-01	2.712125e-01	3.330048e-01	1.468528e-01	9.928928e-02	4.208531e-01
1870000	-2.110267e+04	2.499909e+02	2.728029e+00	2.115865e-01	2.537945e-01	2.717103e-02	7.586534e-02	2.455594e-01	1.860232e-01	1.594679e-01	2.855338e-01	3.806498e-02	5.466644e-02	2.558758e-01	2.063911e-01	2.074853e-02	1.990423e-02	7.938885e-01	2.425017e-02	4.553090e-02	9.567764e-02	1.940018e-01	1.994256e-01	1.041748e-01	5.367280e-02	2.096569e-01	2.390681e-01	2.453622e-01	4.142057e-01	1.810750e-02	4.363736e-02	2.348047e-01	4.388247e-02	3.582369e-01	1.360956e-01	1.389040e-01	3.667635e-01	3.877603e-01	1.620266e-01	1.447521e-01	3.054610e-01	3.063931e-01	2.169074e-01	1.059388e-01	3.707607e-01	3.417199e-01	1.494633e-01	7.750599e-02	4.313108e-01
1875000	-2.111661e+04	2.606122e+02	2.584205e+00	2.110784e-01	2.575651e-01	3.140974e-02	7.591448e-02	2.522399e-01	1.717923e-01	1.050159e-01	2.345146e-01	5.332501e-02	1.319442e-01	3.148748e-01	1.603254e-01	1.139087e-02	1.060438e-01	5.597471e-01	5.435344e-02	6.889790e-02	1.995668e-01	2.040825e-01	2.217551e-01	1.010233e-01	6.263242e-02	1.760305e-01	2.344761e-01	4.684828e-01	2.190540e-01	2.744047e-02	4.859368e-02	1.828678e-01	5.356129e-02	3.337945e-01	1.383974e-01	1.361469e-01	3.916612e-01	4.251433e-01	1.405793e-01	1.407137e-01	2.935637e-01	2.882446e-01	2.842458e-01	8.013814e-02	3.473715e-01	3.380719e-01	1.477548e-01	8.434788e-02	4.298254e-01
1880000	-2.110234e+04	2.552672e+02	2.636058e+00	2.063924e-01	2.505051e-01	3.004446e-02	7.497119e-02	2.606969e-01	1.773900e-01	1.314355e-01	2.263996e-01	6.797475e-02	8.355640e-02	3.083894e-01	1.822443e-01	1.954677e-02	1.115385e-01	6.394963e-01	1.024818e-02	7.800216e-02	1.411682e-01	1.735345e-01	2.116774e-01	9.327972e-02	9.797905e-02	1.695149e-01	2.540145e-01	4.663601e-01	2.822845e-01	1.109333e-01	3.726171e-02	7.584480e-02	2.731554e-02	3.372918e-01	1.336676e-01	1.368660e-01	3.921745e-01	4.236376e-01	1.656707e-01	1.294074e-01	2.812843e-01	2.647827e-01	2.478436e-01	1.669128e-01	3.204608e-01	3.310131e-01	1.320545e-01	7.640628e-02	4.605261e-01
1885000	-2.110946e+04	2.457390e+02	2.778827e+00	2.464090e-01	2.290760e-01	3.139642e-02	7.579044e-02	2.394328e-01	1.778953e-01	1.307614e-01	2.639821e-01	5.669638e-02	7.835951e-02	2.553384e-01	2.148623e-01	9.463976e-02	1.964528e-02	5.146369e-01	1.230930e-04	1.279385e-01	2.430165e-01	1.421025e-01	2.116972e-01	8.787894e-02	8.730886e-02	1.931351e-01	2.778774e-01	4.853698e-01	3.786030e-01	1.046882e-02	5.948292e-02	3.375614e-02	3.231928e-02	3.434031e-01	1.322237e-01	1.422322e-01	3.821410e-01	3.910382e-01	1.722303e-01	1.552131e-01	2.815184e-01	2.654450e-01	2.518670e-01	1.686394e-01	3.140485e-01	3.648288e-01	1.527079e-01	6.923358e-02	4.132297e-01
1890000	-2.110062e+04	2.475342e+02	2.750471e+00	2.248003e-01	2.668921e-01	2.853739e-02	8.155288e-02	2.366649e-01	1.615524e-01	1.122190e-01	2.589638e-01	6.305744e-02	6.942755e-02	3.383919e-01	1.579403e-01	8.674111e-02	8.205190e-02	5.215245e-01	1.067597e-01	7.699958e-02	1.259233e-01	1.546483e-01	1.960344e-01	9.380167e-02	1.017801e-01	1.923534e-01	2.613822e-01	4.755290e-01	2.324462e-01	5.601648e-02	3.702066e-02	1.672812e-01	3.170645e-02	3.481235e-01	1.293521e-01	1.365876e-01	3.859369e-01	4.243716e-01	1.521715e-01	1.585733e-01	2.648836e-01	3.499481e-01	3.336401e-01	7.698283e-02	2.394290e-01	3.600810e-01	1.400118e-01	7.461086e-02	4.252963e-01
1895000	-2.111236e+04	2.403994e+02	2.874734e+00	2.321141e-01	2.416959e-01	3.484298e-02	6.962010e-02	2.483182e-01	1.734087e-01	1.056586e-01	2.036334e-01	5.215705e-02	5.613098e-02	4.114129e-01	1.710071e-01	1.336235e-02	7.320273e-02	5.172546e-01	1.477797e-01	7.432478e-02	1.740759e-01	2.064387e-01	1.847334e-01	9.257888e-02	9.081612e-02	1.553792e-01	2.700537e-01	5.314954e-01	3.553065e-01	8.402184e-03	2.257875e-02	6.627432e-02	1.594283e-02	3.429199e-01	1.353986e-01	1.361581e-01	3.855234e-01	3.915943e-01	1.677885e-01	1.761131e-01	2.645041e-01	2.906422e-01	2.948228e-01	6.056154e-02	3.539734e-01	3.463862e-01	1.285056e-01	7.708594e-02	4.480222e-01
1900000	-2.110533e+04	2.433686e+02	2.809171e+00	2.517978e-01	2.547709e-01	2.706805e-02	6.753960e-02	2.552794e-01	1.435442e-01	1.267467e-01	1.894306e-01	7.609641e-02	5.527112e-02	3.469172e-01	2.055380e-01	4.407360e-03	1.635512e-01	2.573338e-01	3.464478e-02	7.949737e-02	4.605655e-01	2.077256e-01	2.059676e-01	8.327836e-02	8.770824e-02	2.066298e-01	2.086904e-01	6.472481e-01	1.522257e-01	1.695162e-01	3.614729e-03	1.178240e-02	1.561282e-02	3.313060e-01	1.249664e-01	1.442193e-01	3.995082e-01	4.103772e-01	1.825702e-01	1.700355e-01	2.370170e-01	3.152907e-01	2.656872e-01	7.466474e-02	3.443574e-01	3.661754e-01	1.234469e-01	8.811054e-02	4.222672e-01
1905000	-2.110329e+04	2.485966e+02	2.737245e+00	2.290322e-01	2.757834e-01	2.861932e-02	5.353908e-02	2.483892e-01	1.646367e-01	1.446160e-01	2.093098e-01	3.485040e-02	7.453664e-02	3.243686e-01	2.123186e-01	7.098536e-02	1.239847e-01	5.262653e-01	8.212967e-02	1.319245e-02	1.834425e-01	1.562905e-01	1.886462e-01	8.315610e-02	1.418772e-01	1.556928e-01	2.743372e-01	4.444151e-01	3.882302e-01	1.097737e-02	1.926626e-02	6.223487e-02	7.487618e-02	3.419878e-01	1.370465e-01	1.368687e-01	3.840970e-01	4.206221e-01	1.492044e-01	1.352020e-01	2.949715e-01	2.302127e-01	1.886774e-01	1.032742e-01	4.778357e-01	3.586411e-01	1.384538e-01	7.123034e-02	4.316747e-01
1910000	-2.110743e+04	2.562271e+02	2.645606e+00	2.339814e-01	2.917395e-01	3.452887e-02	6.163695e-02	2.181666e-01	1.599467e-01	1.708356e-01	1.677986e-01	6.049363e-02	7.992465e-02	3.604466e-01	1.605009e-01	3.717478e-02	7.419977e-02	4.594016e-01	1.393260e-01	1.209731e-01	1.689248e-01	1.695203e-01	1.909084e-01	7.861169e-02	1.194632e-01	1.951280e-01	2.463684e-01	3.343677e-01	3.068124e-01	2.810346e-02	2.109357e-02	2.088976e-01	1.007253e-01	3.310061e-01	1.374937e-01	1.247809e-01	4.067193e-01	4.290486e-01	1.314494e-01	1.665013e-01	2.730007e-01	2.889121e-01	2.491642e-01	1.190209e-01	3.429028e-01	3.905384e-01	1.283008e-01	7.400928e-02	4.071515e-01
1915000	-2.110975e+04	2.624376e+02	2.565021e+00	2.264814e-01	2.527261e-01	2.914695e-02	6.399408e-02	2.562338e-01	1.714176e-01	1.384066e-01	2.267863e-01	7.356606e-02	7.846064e-02	3.223780e-01	1.604024e-01	1.999096e-01	1.039167e-01	3.634865e-01	8.541793e-02	1.289558e-01	1.183135e-01	2.041121e-01	1.789902e-01	9.468445e-02	6.397796e-02	2.216192e-01	2.366160e-01	4.504895e-01	2.644304e-01	1.113367e-01	9.583629e-02	6.572597e-02	1.218109e-02	3.435975e-01	1.426490e-01	1.313869e-01	3.823665e-01	3.945500e-01	1.630504e-01	1.733744e-01	2.690252e-01	3.295031e-01	2.365561e-01	1.451880e-01	2.887527e-01	3.532726e-01	1.375493e-01	9.705167e-02	4.121264e-01
1920000	-2.112669e+04	2.528992e+02	2.692707e+00	2.173443e-01	2.899290e-01	2.904703e-02	5.529445e-02	2.291487e-01	1.792365e-01	1.413990e-01	2.185284e-01	6.579878e-02	7.986817e-02	3.354213e-01	1.589844e-01	3.235393e-01	9.465587e-02	2.824457e-01	9.456035e-02	1.069970e-01	9.780187e-02	1.898332e-01	1.909569e-01	9.220517e-02	7.633223e-02	1.982378e-01	2.524347e-01	5.201578e-01	3.027731e-01	3.040146e-02	6.976476e-02	7.337623e-02	3.526736e-03	3.264887e-01	1.302040e-01	1.333028e-01	4.100045e-01	4.323855e-01	1.204860e-01	1.611834e-01	2.859451e-01	3.017442e-01	2.139533e-01	9.825843e-02	3.860441e-01	3.367723e-01	1.442331e-01	8.366528e-02	4.353293e-01
1925000	-2.111860e+04	2.593549e+02	2.615264e+00	2.089082e-01	2.791023e-01	3.841014e-02	5.321060e-02	2.503055e-01	1.700633e-01	1.458119e-01	2.194472e-01	5.212097e-02	4.694411e-02	3.483259e-01	1.873499e-01	1.190350e-01	2.076061e-01	4.591826e-01	2.424660e-02	8.523842e-02	1.046912e-01	1.667685e-01	1.833404e-01	1.035265e-01	5.219173e-02	2.160538e-01	2.781191e-01	2.559055e-01	2.387463e-01	9.267791e-03	8.677516e-02	2.278820e-01	1.814232e-01	3.431430e-01	1.416637e-01	1.347157e-01	3.804775e-01	3.785852e-01	1.547317e-01	1.399564e-01	3.267267e-01	3.475739e-01	1.909658e-01	1.761347e-01	2.853256e-01	3.594715e-01	1.353771e-01	8.389540e-02	4.212560e-01
1930000	-2.111358e+04	2.423821e+02	2.859480e+00	1.988132e-01	2.644558e-01	2.893446e-02	6.435049e-02	2.593868e-01	1.840592e-01	1.209528e-01	1.938901e-01	5.196857e-02	8.573250e-02	3.763492e-01	1.711068e-01	5.406315e-02	4.336906e-01	3.262811e-01	6.208432e-02	8.068575e-02	4.319506e-02	1.883908e-01	1.504151e-01	7.020035e-02	1.106825e-01	2.303382e-01	2.499731e-01	3.232568e-01	1.416746e-01	4.863197e-02	3.857315e-02	4.288839e-01	1.897954e-02	3.485991e-01	1.307473e-01	1.456088e-01	3.750448e-01	4.031685e-01	1.375008e-01	1.675937e-01	2.917370e-01	2.484915e-01	2.532226e-01	1.543414e-01	3.439445e-01	3.611120e-01	1.157495e-01	7.381991e-02	4.493186e-01
1935000	-2.112171e+04	2.479493e+02	2.757199e+00	2.330670e-01	2.647288e-01	3.426128e-02	6.779603e-02	2.377941e-01	1.623529e-01	1.399735e-01	2.314748e-01	7.513606e-02	6.857681e-02	3.537760e-01	1.310629e-01	1.999465e-02	2.614449e-01	3.530612e-01	1.340212e-01	1.305997e-01	1.008783e-01	1.709176e-01	1.908993e-01	9.587748e-02	7.414982e-02	1.945897e-01	2.735662e-01	4.069645e-01	3.021803e-01	1.623664e-03	1.424442e-01	1.293569e-01	1.743037e-02	3.320620e-01	1.351057e-01	1.428621e-01	3.899701e-01	4.059241e-01	1.567572e-01	1.485769e-01	2.887418e-01	3.284597e-01	2.822047e-01	6.091873e-02	3.284169e-01	3.414168e-01	1.357225e-01	7.695427e-02	4.459064e-01
1940000	-2.110698e+04	2.441954e+02	2.815749e+00	2.134672e-01	2.621031e-01	3.421707e-02	7.297569e-02	2.327664e-01	1.844705e-01	1.575072e-01	2.224764e-01	5.918666e-02	3.926435e-02	3.086261e-01	2.129393e-01	3.970401e-02	2.163009e-02	6.422164e-01	1.263284e-02	1.600436e-01	1.237730e-01	1.649193e-01	1.855583e-01	1.088079e-01	8.871772e-02	2.044158e-01	2.475809e-01	3.227378e-01	3.825900e-01	1.759967e-02	5.802377e-02	1.401722e-01	7.887656e-02	3.245747e-01	1.517355e-01	1.314906e-01	3.921992e-01	4.332956e-01	1.459402e-01	1.593761e-01	2.613882e-01	3.285462e-01	2.093606e-01	1.613855e-01	3.007078e-01	3.295995e-01	1.583591e-01	7.804846e-02	4.339929e-01
1945000	-2.112613e+04	2.587625e+02	2.617842e+00	2.163980e-01	2.811384e-01	2.473043e-02	8.909188e-02	2.275497e-01	1.610916e-01	1.388070e-01	2.152339e-01	7.570170e-02	3.946912e-02	3.788018e-01	1.519865e-01	4.048700e-02	2.283220e-02	6.563314e-01	2.217559e-02	2.885314e-02	2.293207e-01	2.175051e-01	1.754234e-01	1.055709e-01	5.137812e-02	2.422506e-01	2.078719e-01	3.094698e-01	3.445965e-01	8.281125e-02	6.915380e-03	2.244006e-01	3.180652e-02	3.443372e-01	1.376168e-01	1.385147e-01	3.795313e-01	3.982097e-01	1.467915e-01	1.792615e-01	2.757372e-01	2.850279e-01	2.385067e-01	8.254699e-02	3.939184e-01	3.398737e-01	1.342530e-01	1.007022e-01	4.251711e-01
1950000	-2.112734e+04	2.596963e+02	2.604727e+00	2.211763e-01	2.748283e-01	3.051264e-02	6.420590e-02	2.464626e-01	1.628142e-01	1.371385e-01	2.185116e-01	7.529941e-02	3.266887e-02	3.845089e-01	1.518727e-01	1.460472e-02	7.251142e-03	3.996978e-01	9.357260e-02	2.692410e-02	4.579496e-01	2.332840e-01	1.576808e-01	1.228703e-01	6.609925e-02	2.144895e-01	2.055761e-01	4.045243e-01	1.692008e-01	1.256725e-01	3.607591e-02	1.940679e-01	7.045860e-02	3.278775e-01	1.354268e-01	1.394238e-01	3.972719e-01	4.062177e-01	1.686587e-01	1.629013e-01	2.622223e-01	2.562690e-01	1.992206e-01	1.007958e-01	4.437146e-01	3.036099e-01	1.560750e-01	1.011699e-01	4.391452e-01
1955000	-2.111592e+04	2.553918e+02	2.653918e+00	2.199322e-01	2.686028e-01	2.955703e-02	5.684514e-02	2.600150e-01	1.650478e-01	9.392504e-02	1.769801e-01	3.921942e-02	1.070772e-01	4.278239e-01	1.549744e-01	2.309470e-02	2.496219e-01	4.507617e-01	7.835300e-02	7.378817e-02	1.243806e-01	1.619005e-01	1.935687e-01	9.777696e-02	7.112853e-02	2.087702e-01	2.668551e-01	4.173121e-01	1.884370e-01	2.540897e-02	9.558328e-02	2.690119e-01	4.246785e-03	3.575775e-01	1.281402e-01	1.332623e-01	3.810199e-01	4.338320e-01	1.389460e-01	1.428917e-01	2.843302e-01	2.750352e-01	2.613680e-01	1.777159e-01	2.858810e-01	3.502867e-01	1.400430e-01	7.906416e-02	4.306062e-01
1960000	-2.112432e+04	2.435797e+02	2.826374e+00	2.357554e-01	2.527833e-01	2.834891e-02	6.205578e-02	2.549624e-01	1.660943e-01	1.680399e-01	1.684797e-01	7.174591e-02	9.378236e-02	3.801665e-01	1.177856e-01	8.729017e-02	1.463184e-02	5.368858e-01	2.871585e-02	1.028593e-01	2.296170e-01	1.451856e-01	2.480145e-01	8.304822e-02	9.119278e-02	1.758885e-01	2.566703e-01	3.112657e-01	1.357963e-01	6.793658e-02	1.804763e-01	2.774802e-01	2.704495e-02	3.567040e-01	1.284279e-01	1.306605e-01	3.842076e-01	4.243032e-01	1.372461e-01	1.553323e-01	2.831183e-01	3.212905e-01	1.512686e-01	1.331066e-01	3.943343e-01	3.458628e-01	1.436442e-01	6.806114e-02	4.424318e-01
1965000	-2.111749e+04	2.468478e+02	2.785632e+00	2.225551e-01	2.570360e-01	2.667229e-02	6.619295e-02	2.550609e-01	1.724827e-01	1.551655e-01	2.326304e-01	7.148354e-02	8.334366e-02	3.167887e-01	1.405882e-01	4.372690e-02	2.568975e-02	5.486344e-01	5.124379e-02	7.587152e-02	2.548336e-01	1.761413e-01	2.226591e-01	9.486253e-02	7.499547e-02	1.491768e-01	2.821648e-01	5.181354e-01	3.224948e-01	1.469826e-03	3.918490e-02	1.033729e-01	1.534217e-02	3.488577e-01	1.244298e-01	1.282513e-01	3.984612e-01	4.317848e-01	1.614274e-01	1.414130e-01	2.653747e-01	3.023450e-01	1.874628e-01	2.472949e-01	2.628974e-01	3.226713e-01	1.511332e-01	7.093766e-02	4.552579e-01
1970000	-2.110445e+04	2.598180e+02	2.604188e+00	2.096317e-01	2.533649e-01	2.915404e-02	9.687338e-02	2.505479e-01	1.604280e-01	1.276885e-01	2.528186e-01	5.205648e-02	1.103384e-01	3.114909e-01	1.456071e-01	7.620129e-02	2.064718e-01	3.905809e-01	6.753885e-03	7.644252e-02	2.435496e-01	1.507350e-01	2.308579e-01	7.309204e-02	9.971541e-02	1.709624e-01	2.746372e-01	1.698379e-01	2.082119e-01	1.685245e-01	9.586417e-02	2.821962e-01	7.536532e-02	3.453991e-01	1.414298e-01	1.302866e-01	3.828845e-01	4.013089e-01	1.479837e-01	1.443940e-01	3.063134e-01	2.499098e-01	2.170679e-01	1.264570e-01	4.065654e-01	3.696037e-01	1.252710e-01	6.167127e-02	4.434540e-01
1975000	-2.111170e+04	2.496882e+02	2.739178e+00	2.370986e-01	2.593315e-01	2.990359e-02	6.802744e-02	2.281455e-01	1.774934e-01	9.618847e-02	2.647370e-01	3.792104e-02	4.670296e-02	3.162316e-01	2.382190e-01	3.078905e-02	1.362707e-01	5.216502e-01	2.003903e-02	6.852172e-02	2.227292e-01	1.920685e-01	2.237106e-01	8.965371e-02	8.510575e-02	1.650908e-01	2.443706e-01	4.048604e-01	2.458455e-01	9.537579e-02	8.348244e-02	1.307034e-01	3.973244e-02	3.338487e-01	1.436420e-01	1.437643e-01	3.787450e-01	4.398299e-01	1.577216e-01	1.359424e-01	2.665061e-01	3.037289e-01	2.498518e-01	9.954503e-02	3.468743e-01	3.373240e-01	1.346872e-01	6.811506e-02	4.598738e-01
1980000	-2.111342e+04	2.654412e+02	2.519234e+00	2.019519e-01	3.184535e-01	2.947523e-02	5.295332e-02	2.119311e-01	1.852351e-01	1.358165e-01	2.199315e-01	5.375994e-02	8.786711e-02	3.344897e-01	1.681353e-01	1.071378e-01	6.000522e-02	2.085985e-01	9.087681e-03	5.647042e-02	5.587004e-01	1.455660e-01	1.970924e-01	8.014287e-02	9.989782e-02	2.087178e-01	2.685832e-01	2.895688e-01	4.025622e-01	2.648472e-03	1.173611e-01	1.314090e-01	5.645038e-02	3.342958e-01	1.436940e-01	1.248912e-01	3.971191e-01	4.215261e-01	1.548878e-01	1.554330e-01	2.681531e-01	2.742858e-01	1.777063e-01	1.529006e-01	3.951073e-01	3.841928e-01	1.199994e-01	7.665304e-02	4.191548e-01
1985000	-2.111955e+04	2.462860e+02	2.774137e+00	2.353383e-01	2.373258e-01	2.937200e-02	7.762994e-02	2.516825e-01	1.686515e-01	1.789789e-01	2.087683e-01	7.161225e-02	4.114444e-02	3.668371e-01	1.326591e-01	7.179899e-02	3.171353e-01	2.585965e-01	1.545911e-02	1.417855e-01	1.952246e-01	1.907041e-01	1.577148e-01	1.071404e-01	5.852313e-02	2.198672e-01	2.660505e-01	3.326910e-01	3.011612e-01	1.330226e-02	4.735428e-02	2.802254e-01	2.526587e-02	3.309543e-01	1.289897e-01	1.428339e-01	3.972221e-01	4.226866e-01	1.465871e-01	1.296904e-01	3.010359e-01	3.274043e-01	3.007977e-01	7.766477e-02	2.941333e-01	3.539826e-01	1.453056e-01	8.689542e-02	4.138164e-01
1990000	-2.110994e+04	2.484989e+02	2.748717e+00	2.244194e-01	2.558819e-01	3.000645e-02	5.992473e-02	2.461324e-01	1.836350e-01	1.382058e-01	2.407604e-01	5.597350e-02	3.827810e-02	2.917931e-01	2.349892e-01	3.073717e-02	2.748525e-01	3.605410e-01	8.357267e-02	9.689739e-02	1.533993e-01	1.803825e-01	2.037262e-01	9.886050e-02	4.696807e-02	2.244579e-01	2.456047e-01	4.736043e-01	2.560734e-01	2.187783e-02	1.351406e-02	1.377764e-01	9.715396e-02	3.471425e-01	1.271556e-01	1.333590e-01	3.923428e-01	4.164878e-01	1.615013e-01	1.421967e-01	2.798142e-01	3.292458e-01	2.282666e-01	9.309757e-02	3.493901e-01	3.615415e-01	1.273263e-01	9.210404e-02	4.190282e-01
1995000	-2.109259e+04	2.524626e+02	2.714761e+00	2.291923e-01	2.642320e-01	3.071175e-02	5.956137e-02	2.523522e-01	1.639504e-01	1.334416e-01	2.507974e-01	6.443874e-02	5.113453e-02	3.277872e-01	1.724006e-01	7.309868e-02	1.412055e-02	6.405492e-01	7.040369e-02	4.243118e-02	1.593967e-01	1.680190e-01	2.019441e-01	9.013542e-02	8.003195e-02	1.972493e-01	2.626202e-01	3.487654e-01	3.517143e-01	2.278337e-02	1.816564e-02	2.199366e-01	3.863463e-02	3.269323e-01	1.371871e-01	1.441998e-01	3.916808e-01	4.550852e-01	1.621971e-01	1.269448e-01	2.557728e-01	3.024997e-01	2.018652e-01	1.299769e-01	3.656583e-01	3.475963e-01	1.407020e-01	8.141425e-02	4.302874e-01
2000000	-2.110587e+04	2.502251e+02	2.732403e+00	2.315687e-01	2.682887e-01	3.000700e-02	6.677930e-02	2.301776e-01	1.731787e-01	1.450606e-01	2.423344e-01	7.270115e-02	4.459245e-02	2.948096e-01	2.005017e-01	9.811437e-03	7.744665e-02	5.803104e-01	6.145687e-02	6.156211e-02	2.094125e-01	1.885696e-01	1.917807e-01	9.379427e-02	6.574168e-02	2.103014e-01	2.498124e-01	5.273520e-01	1.502098e-01	1.292622e-01	3.672213e-02	9.787057e-02	5.858338e-02	3.367554e-01	1.414036e-01	1.348901e-01	3.869510e-01	4.065939e-01	1.520878e-01	1.540996e-01	2.872188e-01	2.534323e-01	2.579025e-01	1.662126e-01	3.224525e-01	3.616734e-01	1.304241e-01	7.564857e-02	4.322539e-01
2005000	-2.111310e+04	2.450633e+02	2.802999e+00	2.510273e-01	2.515058e-01	2.679244e-02	6.027257e-02	2.459001e-01	1.645018e-01	1.265063e-01	2.707280e-01	8.809926e-02	8.182330e-02	2.579645e-01	1.748786e-01	5.138647e-02	1.935230e-01	4.718273e-01	2.937176e-02	1.461118e-01	1.077797e-01	1.598027e-01	1.534698e-01	1.190712e-01	6.385012e-02	2.246918e-01	2.791145e-01	4.751101e-01	2.108519e-01	4.498575e-02	2.600483e-02	1.694720e-01	7.357541e-02	3.523369e-01	1.293328e-01	1.345097e-01	3.838207e-01	3.670132e-01	1.662860e-01	1.553928e-01	3.113080e-01	2.674994e-01	2.762765e-01	1.308388e-01	3.253854e-01	3.600945e-01	1.562530e-01	9.696667e-02	3.866858e-01
2010000	-2.111170e+04	2.500138e+02	2.734591e+00	2.286024e-01	2.877016e-01	3.020113e-02	7.047200e-02	2.158598e-01	1.671631e-01	1.088776e-01	2.274740e-01	5.658982e-02	7.296405e-02	3.716878e-01	1.624067e-01	8.225867e-03	2.274758e-01	4.631673e-01	6.495047e-02	4.608319e-02	1.900973e-01	1.794260e-01	1.733419e-01	1.061344e-01	1.134946e-01	2.130889e-01	2.145141e-01	3.049945e-01	1.042799e-01	2.643794e-02	1.583812e-03	5.356628e-01	2.704101e-02	3.417861e-01	1.349023e-01	1.368464e-01	3.864652e-01	4.308850e-01	1.510080e-01	1.546430e-01	2.634640e-01	2.744181e-01	2.859392e-01	1.191973e-01	3.204454e-01	3.516436e-01	1.402344e-01	9.110054e-02	4.170214e-01
2015000	-2.111806e+04	2.718657e+02	2.436301e+00	2.288181e-01	2.632314e-01	3.119864e-02	6.100522e-02	2.480536e-01	1.676931e-01	1.285796e-01	2.638513e-01	6.328300e-02	8.285161e-02	3.048176e-01	1.566169e-01	2.383543e-02	1.996055e-01	5.591838e-01	1.955505e-02	1.154260e-01	8.239419e-02	1.909123e-01	1.859711e-01	8.330277e-02	9.789927e-02	1.912359e-01	2.506785e-01	2.852168e-01	2.116672e-01	7.308802e-02	5.236450e-02	3.274044e-01	5.025912e-02	3.488233e-01	1.414521e-01	1.376681e-01	3.720564e-01	3.567983e-01	1.750850e-01	1.713086e-01	2.968081e-01	2.839187e-01	2.416339e-01	1.875036e-01	2.869439e-01	3.361594e-01	1.338233e-01	7.661421e-02	4.534030e-01
2020000	-2.113361e+04	2.520888e+02	2.713527e+00	2.512310e-01	2.686687e-01	3.156584e-02	7.059454e-02	2.324025e-01	1.455375e-01	1.273592e-01	1.978801e-01	6.002889e-02	4.546074e-02	3.690392e-01	2.002318e-01	6.230663e-02	2.044446e-02	8.262717e-01	2.417559e-02	4.706733e-02	1.973433e-02	1.732365e-01	1.523972e-01	9.151895e-02	1.392703e-01	2.055645e-01	2.380127e-01	3.388573e-01	3.757945e-01	1.454740e-02	1.478462e-01	1.083749e-01	1.457976e-02	3.270389e-01	1.380400e-01	1.314936e-01	4.034275e-01	4.367912e-01	1.590429e-01	1.454541e-01	2.587118e-01	2.140355e-01	3.035739e-01	2.021038e-01	2.802867e-01	3.580866e-01	1.374696e-01	7.802444e-02	4.264194e-01
2025000	-2.110576e+04	2.452406e+02	2.796366e+00	2.521947e-01	2.550720e-01	3.455802e-02	7.895859e-02	2.175803e-01	1.616364e-01	1.168459e-01	2.736553e-01	4.920007e-02	9.164199e-02	3.116099e-01	1.570469e-01	8.589305e-02	1.126632e-02	6.769292e-01	5.391319e-02	1.084117e-01	6.358649e-02	1.626744e-01	1.926803e-01	6.984570e-02	8.147925e-02	1.949601e-01	2.983602e-01	5.621192e-01	2.377911e-01	8.058419e-03	5.653405e-02	1.232223e-01	1.227488e-02	3.232897e-01	1.389459e-01	1.389707e-01	3.987938e-01	4.488908e-01	1.569940e-01	1.178504e-01	2.762647e-01	2.279914e-01	2.531549e-01	1.494730e-01	3.693806e-01	3.819669e-01	1.256394e-01	6.934581e-02	4.230478e-01
2030000	-2.111149e+04	2.468841e+02	2.752467e+00	2.237168e-01	2.462524e-01	3.545118e-02	7.125837e-02	2.594588e-01	1.638625e-01	1.182137e-01	2.445010e-01	7.342957e-02	7.050706e-02	3.279437e-01	1.654050e-01	1.138624e-01	2.863061e-04	5.976984e-01	1.893422e-03	8.083563e-02	2.054239e-01	1.707497e-01	2.298344e-01	9.244316e-02	9.045102e-02	1.739324e-01	2.425892e-01	2.559898e-01	4.837259e-01	7.042684e-03	1.688781e-01	7.008384e-02	1.427961e-02	3.484906e-01	1.332621e-01	1.446913e-01	3.735560e-01	4.011782e-01	1.528040e-01	1.611889e-01	2.848289e-01	3.138573e-01	2.319140e-01	9.614078e-02	3.580880e-01	3.428765e-01	1.492194e-01	8.539652e-02	4.225076e-01
2035000	-2.110156e+04	2.563324e+02	2.615729e+00	2.243093e-01	2.678335e-01	3.140475e-02	7.384827e-02	2.468070e-01	1.557972e-01	1.144165e-01	2.915154e-01	6.073992e-02	6.097480e-02	2.992525e-01	1.731009e-01	6.005395e-02	3.680916e-02	4.660949e-01	4.883881e-03	2.508599e-01	1.812982e-01	1.840987e-01	2.069727e-01	8.987112e-02	7.330728e-02	1.969974e-01	2.487528e-01	3.959529e-01	3.648440e-01	1.548439e-03	1.500659e-01	7.688299e-02	1.070575e-02	3.476966e-01	1.286442e-01	1.403681e-01	3.832911e-01	4.104544e-01	1.524019e-01	1.407961e-01	2.963476e-01	3.576975e-01	1.888119e-01	1.337739e-01	3.197167e-01	3.526294e-01	1.359672e-01	7.475796e-02	4.366455e-01
2040000	-2.114328e+04	2.592456e+02	2.606079e+00	2.419536e-01	2.629817e-01	2.981482e-02	7.601252e-02	2.198006e-01	1.694368e-01	1.101648e-01	2.439100e-01	8.021099e-02	7.552181e-02	3.046247e-01	1.855677e-01	9.039502e-03	1.418262e-01	5.199679e-01	1.200721e-03	1.834694e-01	1.444963e-01	1.941260e-01	1.647597e-01	9.454196e-02	7.536582e-02	1.961090e-01	2.750975e-01	1.904543e-01	1.760099e-01	2.522786e-01	4.343279e-03	3.489100e-01	2.800393e-02	3.256107e-01	1.271334e-01	1.386203e-01	4.086357e-01	4.193803e-01	1.645820e-01	1.788259e-01	2.372119e-01	3.258737e-01	2.241057e-01	1.881430e-01	2.618776e-01	3.678094e-01	1.411242e-01	8.932116e-02	4.017452e-01
2045000	-2.110100e+04	2.500301e+02	2.693023e+00	2.359414e-01	2.435804e-01	2.741459e-02	8.596124e-02	2.424489e-01	1.646535e-01	1.330840e-01	2.434078e-01	6.433574e-02	7.009768e-02	2.982394e-01	1.908354e-01	3.371021e-01	1.371539e-01	3.681019e-01	3.782523e-02	1.161991e-01	3.617866e-03	1.943230e-01	1.844787e-01	1.067005e-01	8.786184e-02	2.403147e-01	1.863213e-01	2.813253e-01	3.061176e-01	9.741688e-03	1.285016e-01	2.382506e-01	3.606312e-02	3.486645e-01	1.252525e-01	1.432786e-01	3.828044e-01	4.065338e-01	1.749227e-01	1.415422e-01	2.770012e-01	2.508739e-01	1.896065e-01	1.097268e-01	4.497928e-01	3.399136e-01	1.312148e-01	9.606120e-02	4.328104e-01
2050000	-2.110256e+04	2.567626e+02	2.646219e+00	2.216237e-01	2.484832e-01	2.661040e-02	7.993159e-02	2.536433e-01	1.697078e-01	1.643476e-01	2.309561e-01	5.574996e-02	4.388766e-02	3.418388e-01	1.632199e-01	4.295906e-02	8.956202e-02	4.107830e-01	1.792206e-02	3.531372e-02	4.034602e-01	2.283299e-01	1.422278e-01	1.061801e-01	6.971667e-02	2.331472e-01	2.203983e-01	2.529144e-01	4.211336e-01	5.179992e-03	8.770892e-02	1.685550e-01	6.450805e-02	3.462061e-01	1.299558e-01	1.374451e-01	3.863930e-01	3.837708e-01	1.703604e-01	1.723920e-01	2.734768e-01	2.319041e-01	3.101915e-01	1.495327e-01	3.083718e-01	3.636307e-01	1.167823e-01	1.003723e-01	4.192147e-01
2055000	-2.110496e+04	2.616320e+02	2.559123e+00	2.300472e-01	2.625686e-01	3.409152e-02	5.535040e-02	2.471196e-01	1.708228e-01	1.320330e-01	2.345575e-01	7.153402e-02	8.150388e-02	2.803872e-01	1.999844e-01	7.209030e-03	8.421393e-02	5.153293e-01	1.026335e-02	1.195528e-01	2.634316e-01	1.879873e-01	1.887594e-01	9.631986e-02	8.747111e-02	2.148627e-01	2.245996e-01	3.934315e-01	3.740091e-01	1.085524e-02	7.802667e-02	6.233525e-02	8.134227e-02	3.409589e-01	1.358519e-01	1.356135e-01	3.875757e-01	4.098555e-01	1.661100e-01	1.524292e-01	2.716053e-01	3.688081e-01	2.301605e-01	5.938616e-02	3.416453e-01	3.321173e-01	1.339988e-01	7.775091e-02	4.561330e-01
2060000	-2.112464e+04	2.454216e+02	2.781680e+00	2.084536e-01	2.987319e-01	2.953209e-02	6.359272e-02	2.327114e-01	1.669783e-01	1.223456e-01	2.059749e-01	6.739852e-02	3.599773e-02	3.878755e-01	1.804077e-01	2.600338e-02	1.551015e-01	5.395461e-01	1.317339e-03	1.095570e-01	1.684747e-01	2.190738e-01	1.556119e-01	9.075108e-02	1.041439e-01	2.205641e-01	2.098554e-01	3.528430e-01	3.158711e-01	4.246002e-02	7.047102e-02	1.557220e-01	6.263282e-02	3.480025e-01	1.438754e-01	1.287547e-01	3.793674e-01	3.821550e-01	1.756136e-01	1.670530e-01	2.751784e-01	3.133418e-01	3.325431e-01	1.110006e-01	2.431145e-01	3.688781e-01	1.250117e-01	8.805525e-02	4.180549e-01
2065000	-2.112558e+04	2.443971e+02	2.816183e+00	2.304405e-01	2.577727e-01	2.809569e-02	6.796542e-02	2.480279e-01	1.676978e-01	1.227793e-01	1.621220e-01	9.055086e-02	3.977080e-02	3.993652e-01	1.854119e-01	2.846328e-02	9.881847e-02	4.683715e-01	9.062137e-02	8.780600e-02	2.259194e-01	1.836515e-01	1.464792e-01	1.212247e-01	9.030252e-02	1.905827e-01	2.677593e-01	1.544383e-01	1.871287e-01	9.228469e-04	6.501655e-02	5.232543e-01	6.923923e-02	3.401828e-01	1.295219e-01	1.470025e-01	3.832927e-01	4.064949e-01	1.667749e-01	1.748636e-01	2.518666e-01	3.010308e-01	3.071100e-01	9.084185e-02	3.010173e-01	3.432586e-01	1.611896e-01	9.233519e-02	4.032167e-01
2070000	-2.112065e+04	2.608508e+02	2.598814e+00	2.098002e-01	2.644453e-01	3.469040e-02	5.597763e-02	2.650667e-01	1.700198e-01	1.501736e-01	2.208936e-01	5.378706e-02	2.006053e-02	3.229974e-01	2.320878e-01	1.181889e-02	3.040931e-03	7.926763e-01	1.222861e-02	2.724828e-02	1.529870e-01	1.594138e-01	2.420087e-01	7.439195e-02	6.773871e-02	1.575638e-01	2.988830e-01	1.459701e-01	4.016278e-01	2.039395e-02	2.324550e-02	3.351926e-01	7.356997e-02	3.521393e-01	1.310372e-01	1.334130e-01	3.834105e-01	4.609551e-01	1.425634e-01	1.514365e-01	2.450450e-01	2.481629e-01	2.262199e-01	1.774254e-01	3.481918e-01	3.512108e-01	1.420534e-01	6.061878e-02	4.461169e-01
2075000	-2.111467e+04	2.512628e+02	2.711575e+00	2.289175e-01	2.429417e-01	3.253463e-02	7.150309e-02	2.510842e-01	1.730188e-01	1.171880e-01	2.721655e-01	5.650593e-02	5.334771e-02	2.747729e-01	2.260200e-01	1.586174e-01	1.184195e-01	5.467209e-01	5.610781e-02	8.047096e-02	3.966346e-02	1.783381e-01	1.866759e-01	8.935645e-02	9.339271e-02	1.976143e-01	2.546226e-01	4.172422e-01	3.659215e-01	9.030078e-02	3.192307e-02	8.443037e-02	1.018216e-02	3.562807e-01	1.375515e-01	1.284014e-01	3.777665e-01	4.275819e-01	1.600624e-01	1.317473e-01	2.806085e-01	1.773681e-01	2.073217e-01	1.924009e-01	4.229093e-01	3.540426e-01	1.415142e-01	7.639839e-02	4.280448e-01
2080000	-2.109207e+04	2.451941e+02	2.797104e+00	2.477220e-01	2.420894e-01	3.532584e-02	6.993310e-02	2.487358e-01	1.561938e-01	1.374937e-01	2.059975e-01	7.897287e-02	8.611513e-02	3.523670e-01	1.390539e-01	6.454624e-02	6.793099e-02	3.399879e-01	9.107767e-02	1.166235e-01	3.198337e-01	2.036387e-01	1.811473e-01	9.928591e-02	7.151933e-02	2.205708e-01	2.238379e-01	4.893742e-01	2.926150e-01	6.112025e-02	4.758130e-02	1.056034e-01	3.705848e-03	3.285339e-01	1.411877e-01	1.399999e-01	3.902784e-01	4.058787e-01	1.365063e-01	1.590974e-01	2.985176e-01	3.329698e-01	2.335934e-01	1.220547e-01	3.113822e-01	3.526351e-01	1.432561e-01	8.328811e-02	4.208207e-01
2085000	-2.110971e+04	2.495872e+02	2.734381e+00	2.317769e-01	2.657525e-01	2.834377e-02	8.009378e-02	2.373899e-01	1.566431e-01	1.468984e-01	2.173571e-01	5.178338e-02	8.389782e-02	3.332067e-01	1.668566e-01	9.618764e-03	4.377321e-02	5.259311e-01	6.060492e-03	8.436417e-02	3.302523e-01	1.655293e-01	1.980659e-01	9.214894e-02	1.035138e-01	1.937128e-01	2.470293e-01	3.561039e-01	2.500855e-01	7.670912e-02	6.077788e-02	1.990308e-01	5.729285e-02	3.547556e-01	1.275384e-01	1.260897e-01	3.916163e-01	4.170606e-01	1.447550e-01	1.537475e-01	2.844369e-01	3.393876e-01	2.120589e-01	7.932637e-02	3.692271e-01	3.306552e-01	1.608137e-01	8.566400e-02	4.228671e-01
2090000	-2.112528e+04	2.542120e+02	2.671190e+00	2.242391e-01	2.689272e-01	3.125267e-02	7.107855e-02	2.437976e-01	1.607049e-01	1.380963e-01	2.169725e-01	5.041742e-02	7.019764e-02	2.920034e-01	2.323127e-01	6.102502e-02	2.280269e-01	2.394290e-01	8.621394e-02	8.528838e-02	3.000167e-01	1.621618e-01	1.920737e-01	1.002885e-01	5.347052e-02	1.961532e-01	2.958523e-01	3.106815e-01	2.295437e-01	3.574809e-02	6.188711e-02	3.279316e-01	3.420804e-02	3.386767e-01	1.461329e-01	1.359673e-01	3.792231e-01	4.098420e-01	1.640575e-01	1.447102e-01	2.813903e-01	3.347401e-01	2.763422e-01	1.112524e-01	2.776653e-01	3.748466e-01	1.374210e-01	8.242615e-02	4.053062e-01
2095000	-2.110713e+04	2.509777e+02	2.706382e+00	2.306895e-01	2.406887e-01	3.290668e-02	7.644784e-02	2.555655e-01	1.637019e-01	9.774890e-02	2.307498e-01	6.633803e-02	5.252814e-02	3.700949e-01	1.825403e-01	6.747915e-02	3.458427e-01	4.052231e-01	4.260516e-02	6.516246e-02	7.368741e-02	1.954145e-01	1.829234e-01	1.019007e-01	7.600236e-02	2.189997e-01	2.247593e-01	3.762006e-01	1.536821e-01	1.298069e-01	8.650740e-02	2.114696e-01	4.233338e-02	3.430852e-01	1.267273e-01	1.430492e-01	3.871383e-01	4.307527e-01	1.456922e-01	1.433732e-01	2.801819e-01	2.496843e-01	3.054774e-01	7.610142e-02	3.687369e-01	3.531794e-01	1.295225e-01	9.181908e-02	4.254790e-01
2100000	-2.112382e+04	2.552604e+02	2.662296e+00	2.248481e-01	2.667180e-01	2.767243e-02	6.333260e-02	2.459936e-01	1.714353e-01	1.849213e-01	2.376832e-01	6.291367e-02	6.889567e-02	3.052851e-01	1.403012e-01	8.453560e-02	7.027886e-02	4.255625e-01	1.617600e-01	1.203513e-01	1.375118e-01	2.064485e-01	1.561752e-01	9.206323e-02	8.358293e-02	2.439928e-01	2.177375e-01	3.509383e-01	7.028457e-02	9.788808e-03	2.659047e-02	5.181301e-01	2.426776e-02	3.303472e-01	1.454305e-01	1.301100e-01	3.941122e-01	4.060428e-01	1.416739e-01	1.662529e-01	2.860304e-01	1.997154e-01	2.901564e-01	2.546667e-01	2.554616e-01	3.696194e-01	1.254939e-01	8.630668e-02	4.185800e-01
2105000	-2.112937e+04	2.363842e+02	2.916292e+00	1.971421e-01	2.895478e-01	2.877263e-02	6.868725e-02	2.400196e-01	1.758306e-01	1.169984e-01	2.509619e-01	4.472386e-02	9.655740e-02	3.135835e-01	1.771750e-01	3.682433e-02	3.582648e-02	3.860002e-01	1.079750e-01	3.366686e-01	9.670544e-02	2.013734e-01	1.714992e-01	8.598545e-02	7.254359e-02	2.476639e-01	2.209344e-01	2.725683e-01	3.354613e-01	6.932215e-02	7.304697e-02	2.339692e-01	1.563204e-02	3.556560e-01	1.354756e-01	1.341566e-01	3.747118e-01	4.424491e-01	1.493044e-01	1.416980e-01	2.665485e-01	2.654369e-01	2.128029e-01	1.492039e-01	3.725564e-01	3.448217e-01	1.359501e-01	1.000830e-01	4.191453e-01
2110000	-2.111036e+04	2.489119e+02	2.758733e+00	2.267744e-01	2.724380e-01	3.100701e-02	7.597174e-02	2.380876e-01	1.557212e-01	1.366755e-01	2.229566e-01	6.706957e-02	8.919746e-02	3.189612e-01	1.651396e-01	6.516432e-02	4.580088e-02	5.335467e-01	2.310750e-04	6.161492e-02	2.936421e-01	1.681640e-01	1.922273e-01	9.418373e-02	7.611449e-02	1.916712e-01	2.776393e-01	3.084856e-01	1.911628e-01	9.817667e-02	3.723028e-02	3.110315e-01	5.391318e-02	3.509445e-01	1.327640e-01	1.311598e-01	3.851317e-01	4.220424e-01	1.526595e-01	1.340201e-01	2.912780e-01	3.673343e-01	2.181819e-01	9.436486e-02	3.201188e-01	3.532310e-01	1.466729e-01	8.855368e-02	4.115424e-01
2115000	-2.109073e+04	2.464341e+02	2.784058e+00	2.425315e-01	2.811739e-01	3.012888e-02	7.267893e-02	2.111163e-01	1.623705e-01	1.184162e-01	2.400957e-01	6.018033e-02	9.628398e-02	3.290646e-01	1.559592e-01	1.299451e-01	1.078065e-01	4.207669e-01	5.663729e-02	2.376859e-01	4.715828e-02	2.010101e-01	1.753846e-01	9.237666e-02	7.697742e-02	1.841128e-01	2.701383e-01	5.190585e-01	1.937618e-01	5.341724e-02	6.757433e-02	1.315757e-01	3.461247e-02	3.180046e-01	1.403941e-01	1.365798e-01	4.050215e-01	4.184421e-01	1.344663e-01	1.759257e-01	2.711659e-01	2.607596e-01	2.073836e-01	1.104172e-01	4.214396e-01	3.303446e-01	1.467680e-01	8.203053e-02	4.408569e-01
2120000	-2.109938e+04	2.480395e+02	2.739959e+00	2.443381e-01	2.551089e-01	2.515881e-02	7.339137e-02	2.347138e-01	1.672891e-01	1.102073e-01	2.560966e-01	7.363252e-02	7.419811e-02	3.062453e-01	1.796202e-01	1.939170e-01	1.662856e-01	3.950822e-01	1.333410e-02	1.911653e-01	4.021572e-02	1.665822e-01	2.335674e-01	7.971258e-02	8.299571e-02	1.588281e-01	2.783141e-01	3.073996e-01	1.703459e-01	1.293579e-01	2.255279e-02	3.524334e-01	1.791042e-02	3.491587e-01	1.295999e-01	1.295813e-01	3.916601e-01	3.725585e-01	1.767706e-01	1.518714e-01	2.987995e-01	2.822539e-01	1.530889e-01	1.472506e-01	4.174066e-01	3.245988e-01	1.462958e-01	6.589245e-02	4.632130e-01
2125000	-2.110905e+04	2.553746e+02	2.645686e+00	2.092794e-01	2.912930e-01	2.876255e-02	7.952052e-02	2.227754e-01	1.683691e-01	1.098201e-01	2.287966e-01	4.446154e-02	7.421131e-02	4.058889e-01	1.368216e-01	2.418577e-02	2.401956e-01	5.559973e-01	5.263168e-02	5.692332e-02	7.006636e-02	1.642387e-01	1.710934e-01	9.332651e-02	6.992916e-02	2.069423e-01	2.944700e-01	4.732492e-01	2.975194e-01	5.245749e-02	1.258697e-01	3.465406e-02	1.625012e-02	3.394736e-01	1.358005e-01	1.197742e-01	4.049517e-01	4.269866e-01	1.541586e-01	1.483019e-01	2.705529e-01	2.741913e-01	1.958160e-01	1.199665e-01	4.100262e-01	3.504627e-01	1.540174e-01	7.642242e-02	4.190975e-01
2130000	-2.111428e+04	2.441738e+02	2.809324e+00	2.368748e-01	2.639797e-01	2.945014e-02	6.093077e-02	2.427068e-01	1.660578e-01	1.116175e-01	1.855922e-01	7.832611e-02	7.869816e-02	3.270306e-01	2.187355e-01	2.681485e-01	8.533116e-02	2.305332e-01	5.943189e-02	1.844638e-01	1.720915e-01	1.804255e-01	1.842139e-01	8.965209e-02	1.035474e-01	1.873422e-01	2.548189e-01	2.593776e-01	3.936499e-01	2.815698e-02	8.411250e-03	2.659171e-01	4.448726e-02	3.491718e-01	1.323419e-01	1.272111e-01	3.912751e-01	3.803944e-01	1.679912e-01	1.800111e-01	2.716032e-01	3.274222e-01	1.562803e-01	1.107285e-01	4.055690e-01	3.383057e-01	1.367420e-01	8.460218e-02	4.403501e-01
2135000	-2.111524e+04	2.440832e+02	2.816871e+00	2.188933e-01	2.531796e-01	3.182966e-02	6.646240e-02	2.420084e-01	1.876266e-01	7.821009e-02	2.085655e-01	6.192323e-02	7.501411e-02	3.250098e-01	2.512773e-01	8.929453e-02	2.238480e-01	3.160505e-01	1.547376e-02	1.311623e-01	2.241710e-01	1.958020e-01	1.748556e-01	9.545886e-02	8.767445e-02	2.353870e-01	2.108221e-01	5.615318e-01	1.624403e-01	2.281537e-02	4.176850e-02	1.405574e-01	7.088655e-02	3.468244e-01	1.278269e-01	1.281879e-01	3.971609e-01	4.128163e-01	1.596967e-01	1.628207e-01	2.646663e-01	2.207985e-01	2.625847e-01	1.207422e-01	3.958746e-01	3.711714e-01	1.416250e-01	9.080408e-02	3.963995e-01
2140000	-2.111748e+04	2.468341e+02	2.762693e+00	2.140894e-01	2.628764e-01	2.758209e-02	6.380306e-02	2.385489e-01	1.931001e-01	1.185329e-01	2.501995e-01	6.893978e-02	6.289193e-02	3.187511e-01	1.806848e-01	1.733046e-01	4.550404e-03	5.253651e-01	1.143803e-01	5.398091e-02	1.284187e-01	2.230708e-01	1.969988e-01	9.192680e-02	7.854730e-02	1.844556e-01	2.250007e-01	4.529449e-01	3.151494e-01	6.380419e-02	2.566011e-02	9.407050e-02	4.837091e-02	3.592691e-01	1.466401e-01	1.315199e-01	3.625709e-01	4.126081e-01	1.584666e-01	1.493091e-01	2.796162e-01	2.934726e-01	2.103840e-01	8.916510e-02	4.069782e-01	3.364168e-01	1.368950e-01	8.452522e-02	4.421630e-01
2145000	-2.109540e+04	2.443531e+02	2.820998e+00	2.124329e-01	2.660398e-01	3.010211e-02	7.106964e-02	2.247979e-01	1.955576e-01	1.066865e-01	2.472935e-01	9.886924e-02	4.341622e-02	3.563092e-01	1.474254e-01	3.041804e-01	4.476714e-03	6.115644e-01	7.936879e-03	3.242564e-02	3.941606e-02	1.781712e-01	1.676936e-01	9.162179e-02	9.929426e-02	1.854170e-01	2.778022e-01	3.194988e-01	3.906481e-01	2.466252e-02	2.270474e-02	2.263100e-01	1.617587e-02	3.520217e-01	1.384086e-01	1.305717e-01	3.789980e-01	3.826105e-01	1.755022e-01	1.639721e-01	2.779152e-01	2.607760e-01	2.639021e-01	1.631167e-01	3.122052e-01	3.421552e-01	1.452822e-01	7.735115e-02	4.352115e-01
2150000	-2.111507e+04	2.595511e+02	2.610113e+00	2.474638e-01	2.442787e-01	2.757794e-02	7.808723e-02	2.382519e-01	1.643404e-01	1.555494e-01	2.800862e-01	6.013402e-02	6.297522e-02	2.827154e-01	1.585397e-01	6.773496e-02	1.709007e-02	5.760281e-01	7.225152e-02	3.940683e-02	2.274885e-01	1.672241e-01	2.598574e-01	1.070658e-01	7.381380e-02	1.696839e-01	2.223549e-01	5.641795e-01	2.730576e-01	2.292553e-03	3.350281e-02	4.044934e-02	8.651820e-02	3.225241e-01	1.413416e-01	1.385245e-01	3.976098e-01	3.917162e-01	1.679425e-01	1.452945e-01	2.950468e-01	3.146695e-01	2.278783e-01	1.419044e-01	3.155477e-01	3.132083e-01	1.651868e-01	7.888414e-02	4.427208e-01
2155000	-2.109968e+04	2.509899e+02	2.718181e+00	2.285226e-01	2.719200e-01	2.787490e-02	7.708486e-02	2.277837e-01	1.668139e-01	1.745291e-01	2.227866e-01	4.885443e-02	8.895856e-02	3.334525e-01	1.314188e-01	8.110414e-02	1.516248e-02	3.772471e-01	4.573292e-02	9.944659e-02	3.813068e-01	1.887290e-01	1.898529e-01	1.065603e-01	4.361201e-02	2.005832e-01	2.706626e-01	4.710656e-01	2.100065e-01	3.317440e-02	5.416822e-02	1.938332e-01	3.775206e-02	3.346425e-01	1.354237e-01	1.450986e-01	3.848353e-01	4.001308e-01	1.351653e-01	1.528013e-01	3.119026e-01	3.027772e-01	2.058495e-01	1.219217e-01	3.694517e-01	3.401474e-01	1.356687e-01	8.468500e-02	4.394989e-01
2160000	-2.109698e+04	2.560199e+02	2.659713e+00	2.410172e-01	2.503142e-01	2.855477e-02	6.403213e-02	2.457492e-01	1.703326e-01	1.532283e-01	2.540071e-01	6.267038e-02	4.872098e-02	3.276505e-01	1.537228e-01	4.774762e-02	1.651437e-01	5.025352e-01	6.645018e-02	7.016628e-02	1.479571e-01	1.580945e-01	2.642485e-01	8.848047e-02	7.475750e-02	1.648323e-01	2.495866e-01	2.649237e-01	4.057506e-01	7.378424e-04	1.342557e-01	1.300587e-01	6.427352e-02	3.337327e-01	1.317033e-01	1.341036e-01	4.004604e-01	3.813337e-01	1.592994e-01	1.832953e-01	2.760716e-01	3.760025e-01	1.909871e-01	1.862265e-01	2.467839e-01	3.449534e-01	1.516918e-01	7.030388e-02	4.330509e-01
2165000	-2.112123e+04	2.272274e+02	3.068530e+00	2.344644e-01	2.394383e-01	2.612913e-02	7.422013e-02	2.596308e-01	1.661173e-01	1.289770e-01	2.936232e-01	4.642978e-02	8.468909e-02	2.974201e-01	1.488608e-01	2.684008e-02	4.709544e-01	4.526977e-01	2.235229e-03	1.957749e-02	2.769511e-02	1.406605e-01	2.207142e-01	9.476057e-02	9.105532e-02	1.857441e-01	2.670652e-01	3.393815e-01	3.044436e-01	2.278976e-02	2.597982e-01	6.734975e-02	6.237150e-03	3.415405e-01	1.232757e-01	1.371240e-01	3.980598e-01	3.948561e-01	1.539822e-01	1.406802e-01	3.104814e-01	1.707590e-01	3.577272e-01	1.273065e-01	3.442073e-01	3.700938e-01	1.401428e-01	8.381702e-02	4.059463e-01
2170000	-2.113392e+04	2.640553e+02	2.543612e+00	2.527972e-01	2.590298e-01	2.903105e-02	6.998442e-02	2.339905e-01	1.551670e-01	1.566728e-01	2.481942e-01	1.056048e-01	6.476106e-02	2.423046e-01	1.824625e-01	9.942650e-02	1.266705e-01	5.980248e-01	5.697602e-02	5.243182e-02	6.647037e-02	1.634574e-01	1.787996e-01	9.253272e-02	1.193972e-01	1.570137e-01	2.887994e-01	6.848200e-01	1.428851e-01	1.121729e-02	4.334451e-02	6.966798e-02	4.806505e-02	3.277952e-01	1.320917e-01	1.424088e-01	3.977043e-01	4.024259e-01	1.640235e-01	1.450525e-01	2.884981e-01	2.590880e-01	2.918896e-01	1.266688e-01	3.223537e-01	3.583964e-01	1.472095e-01	7.090406e-02	4.234900e-01
2175000	-2.111608e+04	2.613872e+02	2.590911e+00	2.380072e-01	2.636508e-01	3.438115e-02	6.705616e-02	2.384483e-01	1.584565e-01	1.278488e-01	2.316986e-01	6.266428e-02	7.099550e-02	3.510027e-01	1.557901e-01	3.778222e-02	2.716614e-01	4.457462e-01	3.077148e-03	7.769548e-02	1.640375e-01	2.081095e-01	1.975741e-01	9.756255e-02	8.682018e-02	1.842636e-01	2.256701e-01	4.499378e-01	3.141226e-01	2.208455e-02	3.552851e-02	9.457269e-02	8.375389e-02	3.524399e-01	1.413668e-01	1.280376e-01	3.781557e-01	3.762774e-01	1.749415e-01	1.519460e-01	2.968351e-01	2.523942e-01	2.739084e-01	1.011556e-01	3.725419e-01	3.348968e-01	1.355195e-01	9.165533e-02	4.379284e-01
2180000	-2.112471e+04	2.491171e+02	2.756792e+00	2.075316e-01	2.648798e-01	3.193372e-02	7.867065e-02	2.352382e-01	1.817460e-01	1.423219e-01	2.718327e-01	6.734224e-02	6.299541e-02	3.114124e-01	1.440953e-01	4.005843e-01	5.053113e-02	2.739691e-01	1.828809e-03	9.906208e-02	1.740245e-01	2.094298e-01	1.807919e-01	9.004562e-02	7.299907e-02	1.934338e-01	2.532997e-01	3.799001e-01	3.733740e-01	1.030542e-01	3.362017e-02	5.968654e-02	5.036500e-02	3.509988e-01	1.412110e-01	1.372596e-01	3.705305e-01	4.112756e-01	1.405944e-01	1.549545e-01	2.931755e-01	3.643677e-01	1.381396e-01	1.616653e-01	3.358273e-01	3.529370e-01	1.451558e-01	9.130186e-02	4.106054e-01
2185000	-2.111772e+04	2.675839e+02	2.500047e+00	2.295471e-01	2.640439e-01	3.106742e-02	5.525591e-02	2.397136e-01	1.803721e-01	1.674244e-01	2.309477e-01	5.848813e-02	8.615396e-02	2.922234e-01	1.647625e-01	5.387010e-02	1.460140e-01	3.675980e-01	1.595156e-02	1.405434e-01	2.760230e-01	2.063788e-01	1.843622e-01	8.919623e-02	1.094022e-01	1.732416e-01	2.374189e-01	4.386925e-01	2.788749e-01	3.785330e-02	1.899016e-02	1.672555e-01	5.833364e-02	3.473356e-01	1.326935e-01	1.345456e-01	3.854253e-01	4.040894e-01	1.434741e-01	1.612103e-01	2.912262e-01	3.516983e-01	2.750912e-01	1.169262e-01	2.562843e-01	3.542691e-01	1.318053e-01	7.601238e-02	4.379131e-01
2190000	-2.113484e+04	2.434690e+02	2.834982e+00	2.327815e-01	2.824254e-01	2.674163e-02	6.055858e-02	2.348665e-01	1.626265e-01	1.335596e-01	1.951400e-01	6.407922e-02	1.001019e-01	3.391648e-01	1.679543e-01	8.101333e-02	9.512163e-03	7.330829e-01	2.542560e-02	2.006552e-02	1.309005e-01	1.673738e-01	1.652946e-01	1.060737e-01	1.027641e-01	2.144163e-01	2.440774e-01	4.621287e-01	1.655106e-01	1.030320e-01	6.243543e-02	1.917208e-01	1.517234e-02	3.375180e-01	1.246143e-01	1.349801e-01	4.028876e-01	4.035747e-01	1.708376e-01	1.502366e-01	2.753511e-01	2.539655e-01	3.338913e-01	7.829976e-02	3.338435e-01	3.672299e-01	1.491781e-01	8.602522e-02	3.975668e-01
2195000	-2.112203e+04	2.636526e+02	2.548589e+00	2.263760e-01	2.591059e-01	2.856575e-02	6.646491e-02	2.336125e-01	1.858749e-01	9.923824e-02	2.301038e-01	7.101186e-02	5.251521e-02	4.128990e-01	1.342319e-01	4.560311e-02	9.664049e-02	5.410958e-01	1.082556e-01	1.432256e-01	6.517934e-02	2.207862e-01	1.885840e-01	1.001117e-01	5.106606e-02	1.924788e-01	2.469733e-01	3.818723e-01	2.121803e-01	4.476699e-02	3.104473e-02	3.034056e-01	2.673014e-02	3.500567e-01	1.281845e-01	1.250595e-01	3.966993e-01	3.902916e-01	1.528485e-01	1.571737e-01	2.996862e-01	2.704545e-01	2.408249e-01	1.049339e-01	3.837866e-01	3.164457e-01	1.416572e-01	8.262723e-02	4.592699e-01
2200000	-2.112543e+04	2.540293e+02	2.641667e+00	2.372092e-01	2.427674e-01	2.664668e-02	8.006416e-02	2.594487e-01	1.538639e-01	1.474868e-01	2.607234e-01	6.740934e-02	6.229588e-02	2.902934e-01	1.717912e-01	4.279924e-02	1.184962e-01	5.177119e-01	1.014971e-01	3.950241e-02	1.799932e-01	1.639297e-01	1.731287e-01	1.064223e-01	7.334186e-02	2.109444e-01	2.722330e-01	5.184549e-01	2.272872e-01	6.720196e-03	4.103435e-03	1.949947e-01	4.843960e-02	3.334813e-01	1.266281e-01	1.408729e-01	3.990177e-01	4.104898e-01	1.486864e-01	1.710435e-01	2.697802e-01	1.717756e-01	3.593133e-01	2.803275e-02	4.408784e-01	3.339212e-01	1.492618e-01	9.213959e-02	4.246775e-01
2205000	-2.111576e+04	2.455695e+02	2.796194e+00	2.413114e-01	2.686314e-01	2.755050e-02	5.765550e-02	2.431610e-01	1.616902e-01	1.452774e-01	2.274326e-01	5.445360e-02	4.956617e-02	3.540787e-01	1.691915e-01	1.573111e-01	5.282185e-02	4.398298e-01	4.219324e-02	2.146583e-01	9.318573e-02	1.414665e-01	1.922676e-01	9.479661e-02	7.577050e-02	1.951841e-01	3.005146e-01	4.986017e-01	3.528382e-01	4.772751e-03	2.452498e-02	3.866904e-02	8.059337e-02	3.412572e-01	1.304757e-01	1.451013e-01	3.831658e-01	4.363575e-01	1.446915e-01	1.520354e-01	2.669156e-01	3.407183e-01	2.414777e-01	9.526486e-02	3.225392e-01	3.703351e-01	1.419292e-01	7.832829e-02	4.094074e-01
2210000	-2.111018e+04	2.525328e+02	2.691291e+00	2.049463e-01	2.797924e-01	2.758229e-02	8.746081e-02	2.328048e-01	1.674134e-01	1.833963e-01	2.005370e-01	6.025834e-02	8.735301e-02	3.057396e-01	1.627157e-01	9.635552e-02	6.776756e-02	4.940555e-01	1.485399e-02	1.571825e-01	1.697849e-01	1.924815e-01	1.925272e-01	8.463865e-02	5.963616e-02	1.976834e-01	2.730331e-01	6.136287e-01	9.067703e-02	4.903913e-03	1.537525e-02	2.628893e-01	1.252586e-02	3.532887e-01	1.404979e-01	1.308590e-01	3.753544e-01	4.113367e-01	1.371546e-01	1.501958e-01	3.013129e-01	2.603604e-01	2.822293e-01	1.494854e-01	3.079248e-01	3.502167e-01	1.297965e-01	7.875479e-02	4.412321e-01
2215000	-2.114143e+04	2.474449e+02	2.776965e+00	2.392481e-01	2.662257e-01	2.708343e-02	5.375407e-02	2.484500e-01	1.652386e-01	9.129602e-02	2.671442e-01	8.115559e-02	6.591604e-02	3.354829e-01	1.590053e-01	7.778048e-02	2.157464e-02	3.617395e-01	3.600159e-01	1.234041e-01	5.548537e-02	1.905297e-01	1.769942e-01	7.912609e-02	8.654419e-02	2.134651e-01	2.533408e-01	4.505963e-01	1.963309e-01	4.430281e-02	6.637937e-02	1.690117e-01	7.337885e-02	3.405670e-01	1.430699e-01	1.328061e-01	3.835570e-01	4.133321e-01	1.676582e-01	1.525983e-01	2.664114e-01	2.399072e-01	1.675302e-01	1.866651e-01	4.058974e-01	3.443380e-01	1.235884e-01	8.237262e-02	4.497011e-01
2220000	-2.110881e+04	2.471760e+02	2.782189e+00	2.372187e-01	2.663830e-01	3.079939e-02	7.104380e-02	2.381747e-01	1.563804e-01	1.375132e-01	1.830658e-01	6.734622e-02	6.800210e-02	3.929428e-01	1.511299e-01	1.798085e-01	8.580416e-02	4.975033e-01	2.383264e-02	3.802542e-02	1.750259e-01	1.662018e-01	1.976637e-01	8.927301e-02	1.057130e-01	1.948623e-01	2.462863e-01	4.925298e-01	1.589307e-01	1.443361e-01	7.148936e-02	1.026396e-01	3.007443e-02	3.385578e-01	1.313224e-01	1.375909e-01	3.925289e-01	3.914438e-01	1.360800e-01	1.685439e-01	3.039323e-01	2.250125e-01	1.326850e-01	9.759604e-02	5.447064e-01	3.458124e-01	1.302937e-01	8.771002e-02	4.361838e-01
2225000	-2.111260e+04	2.601801e+02	2.564809e+00	2.336521e-01	2.616429e-01	3.234430e-02	7.553836e-02	2.273915e-01	1.694309e-01	1.157276e-01	2.211576e-01	7.415775e-02	5.479322e-02	3.560467e-01	1.781171e-01	4.707137e-02	6.446463e-02	5.246438e-01	2.966524e-02	1.617171e-01	1.724379e-01	1.788089e-01	1.740042e-01	9.649736e-02	9.216126e-02	2.239147e-01	2.346135e-01	2.213266e-01	3.803325e-01	1.087658e-01	4.075543e-02	1.591786e-01	8.964098e-02	3.378769e-01	1.381414e-01	1.396784e-01	3.843033e-01	4.129531e-01	1.588383e-01	1.685301e-01	2.596785e-01	3.072018e-01	2.153303e-01	1.059468e-01	3.715211e-01	3.673838e-01	1.380300e-01	8.699611e-02	4.075900e-01
2230000	-2.111983e+04	2.578965e+02	2.637447e+00	2.449262e-01	2.629201e-01	2.417087e-02	6.625705e-02	2.247131e-01	1.770127e-01	1.209172e-01	2.353511e-01	5.523712e-02	4.206985e-02	3.915849e-01	1.548399e-01	1.834073e-01	1.270692e-01	3.083291e-01	9.368675e-02	2.376763e-02	2.637401e-01	2.151080e-01	1.839059e-01	9.540853e-02	7.368724e-02	2.148557e-01	2.170345e-01	3.951893e-01	3.200656e-01	4.701619e-02	5.105961e-02	1.492604e-01	3.740887e-02	3.378059e-01	1.403782e-01	1.287190e-01	3.930969e-01	3.834018e-01	1.765703e-01	1.483864e-01	2.916416e-01	2.400210e-01	2.460510e-01	1.716268e-01	3.423012e-01	3.073824e-01	1.240353e-01	8.137134e-02	4.872110e-01
2235000	-2.113155e+04	2.553659e+02	2.673707e+00	2.435241e-01	2.641387e-01	2.929069e-02	6.241302e-02	2.390978e-01	1.615356e-01	1.336617e-01	2.234279e-01	3.102267e-02	9.187583e-02	3.564496e-01	1.635623e-01	8.907404e-02	7.773144e-02	3.700665e-01	3.390937e-02	2.546330e-01	1.745856e-01	1.378694e-01	1.807106e-01	9.415916e-02	9.012031e-02	2.039215e-01	2.932191e-01	3.239676e-01	1.722812e-01	7.940052e-03	1.032274e-01	3.104707e-01	8.211306e-02	3.370419e-01	1.407675e-01	1.569807e-01	3.652098e-01	4.307800e-01	1.944549e-01	1.282563e-01	2.465088e-01	2.736356e-01	1.938505e-01	1.537464e-01	3.787676e-01	3.710937e-01	1.412070e-01	7.148239e-02	4.162170e-01
2240000	-2.111558e+04	2.554577e+02	2.624012e+00	2.224985e-01	2.698202e-01	2.943211e-02	6.052406e-02	2.504337e-01	1.672913e-01	1.053254e-01	2.360260e-01	7.602316e-02	5.314740e-02	3.316177e-01	1.978604e-01	5.698666e-02	5.738152e-02	3.151695e-01	2.052049e-02	3.088242e-01	2.411176e-01	1.854255e-01	1.780631e-01	8.769203e-02	8.720610e-02	1.770147e-01	2.845985e-01	4.266858e-01	1.985072e-01	1.196584e-01	3.968710e-02	1.727585e-01	4.270297e-02	3.463082e-01	1.402123e-01	1.440256e-01	3.694539e-01	4.118946e-01	1.689188e-01	1.578996e-01	2.612870e-01	3.723453e-01	1.662401e-01	1.867786e-01	2.746360e-01	3.488478e-01	1.274841e-01	8.664846e-02	4.370197e-01
2245000	-2.111072e+04	2.545781e+02	2.644935e+00	2.172502e-01	2.769315e-01	3.068699e-02	6.254790e-02	2.427969e-01	1.697865e-01	1.189882e-01	2.244245e-01	6.525315e-02	4.725654e-02	3.472237e-01	1.968539e-01	1.299141e-01	2.069117e-01	2.609184e-01	6.691339e-02	1.868459e-01	1.484966e-01	1.668687e-01	2.064182e-01	1.075631e-01	7.069796e-02	1.719810e-01	2.764711e-01	5.695049e-01	2.299939e-01	3.098435e-02	2.880489e-02	8.700838e-02	5.370358e-02	3.484666e-01	1.331991e-01	1.362209e-01	3.821134e-01	3.909376e-01	1.694951e-01	1.597239e-01	2.798434e-01	3.483370e-01	1.952623e-01	1.554276e-01	3.009731e-01	3.621437e-01	1.325401e-01	7.069520e-02	4.346209e-01
2250000	-2.113652e+04	2.421931e+02	2.841816e+00	2.172396e-01	2.970193e-01	3.460953e-02	5.747737e-02	2.211711e-01	1.724831e-01	1.444768e-01	1.809182e-01	4.478303e-02	5.049819e-02	4.061836e-01	1.731402e-01	1.093967e-01	4.504872e-02	4.884338e-01	1.422157e-01	6.510858e-02	1.497965e-01	1.942231e-01	2.111400e-01	9.195254e-02	6.782769e-02	1.695191e-01	2.653376e-01	5.488180e-01	3.049283e-01	4.089698e-02	3.108731e-02	4.430695e-02	2.996242e-02	3.434147e-01	1.352864e-01	1.357259e-01	3.855730e-01	4.638682e-01	1.330661e-01	1.798924e-01	2.231734e-01	3.107002e-01	2.663804e-01	9.563167e-02	3.272877e-01	3.217690e-01	1.339071e-01	8.134814e-02	4.629758e-01
2255000	-2.112865e+04	2.468557e+02	2.788825e+00	2.149546e-01	2.863701e-01	2.877874e-02	6.195606e-02	2.503293e-01	1.576112e-01	9.738782e-02	2.353405e-01	6.629971e-02	6.898157e-02	3.370884e-01	1.949020e-01	8.792274e-02	1.182745e-01	3.777876e-01	3.089691e-01	4.005667e-02	6.698942e-02	1.817256e-01	1.999315e-01	9.004860e-02	9.605373e-02	1.727071e-01	2.595333e-01	5.507720e-01	8.849986e-02	2.986683e-02	1.363062e-02	3.025447e-01	1.468595e-02	3.404907e-01	1.450507e-01	1.315268e-01	3.829319e-01	4.063840e-01	1.685375e-01	1.349990e-01	2.900795e-01	2.007211e-01	2.913683e-01	1.077627e-01	4.001479e-01	3.504279e-01	1.332113e-01	7.065513e-02	4.457057e-01
2260000	-2.112656e+04	2.615712e+02	2.585683e+00	2.123400e-01	2.484038e-01	3.187926e-02	7.209593e-02	2.735510e-01	1.617301e-01	1.093756e-01	2.812176e-01	6.051765e-02	5.151532e-02	2.772814e-01	2.200925e-01	2.240835e-02	1.111028e-01	4.924361e-01	2.130689e-02	5.583456e-02	2.969113e-01	1.872826e-01	1.744657e-01	9.773314e-02	6.732723e-02	2.495390e-01	2.236523e-01	5.006306e-01	3.671517e-01	4.288019e-02	1.284948e-02	7.133089e-02	5.157153e-03	3.606203e-01	1.227757e-01	1.313101e-01	3.852938e-01	4.072471e-01	1.561351e-01	1.550118e-01	2.816061e-01	2.237833e-01	2.129553e-01	1.295180e-01	4.337435e-01	3.570582e-01	1.327697e-01	8.811775e-02	4.220543e-01
2265000	-2.111573e+04	2.548621e+02	2.639315e+00	2.365888e-01	2.571177e-01	3.425901e-02	6.029928e-02	2.435585e-01	1.681768e-01	1.313356e-01	2.077874e-01	9.408645e-02	7.157197e-02	2.918911e-01	2.033276e-01	2.081925e-02	7.523698e-02	6.275495e-01	4.174235e-03	4.262243e-02	2.295976e-01	1.925397e-01	1.614208e-01	1.031582e-01	9.555398e-02	2.249996e-01	2.223278e-01	4.542198e-01	1.394377e-01	1.847940e-01	1.952459e-02	1.346232e-01	6.740070e-02	3.394291e-01	1.316489e-01	1.498078e-01	3.791142e-01	4.198202e-01	1.490143e-01	1.664903e-01	2.646752e-01	3.223392e-01	3.121802e-01	9.286245e-02	2.726181e-01	3.584293e-01	1.400414e-01	9.371643e-02	4.078129e-01
2270000	-2.112365e+04	2.460285e+02	2.796544e+00	2.261157e-01	2.615453e-01	2.723280e-02	6.681143e-02	2.419072e-01	1.763876e-01	1.393194e-01	2.501932e-01	8.344780e-02	4.460170e-02	3.131381e-01	1.692998e-01	8.475308e-02	1.048835e-01	5.310063e-01	1.789312e-02	2.582712e-02	2.356369e-01	1.553454e-01	1.717253e-01	8.728883e-02	1.481234e-01	1.816728e-01	2.558443e-01	3.387709e-01	3.197180e-01	6.154224e-02	3.932581e-03	1.697637e-01	1.062726e-01	3.443244e-01	1.452212e-01	1.292880e-01	3.811665e-01	3.958508e-01	1.609089e-01	1.538280e-01	2.894123e-01	3.545802e-01	1.328762e-01	1.976784e-01	3.148652e-01	3.486597e-01	1.395177e-01	7.845681e-02	4.333659e-01
2275000	-2.111679e+04	2.439227e+02	2.784783e+00	2.161162e-01	2.572656e-01	3.037280e-02	7.857794e-02	2.419058e-01	1.757616e-01	8.827402e-02	2.328397e-01	7.402633e-02	5.326930e-02	3.774275e-01	1.741631e-01	3.884114e-02	6.944850e-02	6.674563e-01	8.892433e-03	1.113234e-01	1.040382e-01	1.853988e-01	1.448079e-01	9.927405e-02	1.041380e-01	1.979739e-01	2.684073e-01	3.544695e-01	2.772530e-01	2.586021e-02	3.066868e-02	2.606365e-01	5.111216e-02	3.385930e-01	1.336633e-01	1.311764e-01	3.965672e-01	4.252264e-01	1.598573e-01	1.487990e-01	2.661172e-01	3.520910e-01	2.052194e-01	1.495445e-01	2.931450e-01	3.354264e-01	1.327069e-01	8.089885e-02	4.509678e-01
2280000	-2.110723e+04	2.460492e+02	2.785865e+00	2.353833e-01	2.721517e-01	3.068222e-02	7.811781e-02	2.225402e-01	1.611247e-01	1.698087e-01	2.156145e-01	5.613216e-02	7.045632e-02	3.020461e-01	1.859422e-01	6.341328e-02	5.458756e-02	6.841065e-01	6.318849e-04	9.018447e-02	1.070763e-01	1.442824e-01	2.166673e-01	9.693763e-02	8.302260e-02	1.630163e-01	2.960737e-01	4.793261e-01	2.125178e-01	5.103038e-02	4.856685e-02	1.759523e-01	3.260661e-02	3.589057e-01	1.337743e-01	1.340351e-01	3.732849e-01	4.290779e-01	1.563382e-01	1.567180e-01	2.578658e-01	2.531003e-01	2.252809e-01	1.631471e-01	3.584717e-01	3.458072e-01	1.553424e-01	6.912449e-02	4.297258e-01
2285000	-2.112145e+04	2.623500e+02	2.568150e+00	2.403017e-01	2.505494e-01	2.773770e-02	5.630154e-02	2.537183e-01	1.713914e-01	1.261111e-01	2.445193e-01	5.736615e-02	4.424049e-02	3.643684e-01	1.633945e-01	8.368569e-02	4.451489e-02	5.494796e-01	1.018641e-02	9.353305e-02	2.186003e-01	1.939372e-01	1.894958e-01	1.012731e-01	7.289802e-02	1.920997e-01	2.502962e-01	2.102256e-01	2.042009e-01	1.711745e-03	3.714443e-02	5.338001e-01	1.291718e-02	3.408374e-01	1.363082e-01	1.334865e-01	3.893679e-01	4.023105e-01	1.704268e-01	1.628242e-01	2.644384e-01	3.658339e-01	1.504585e-01	1.453336e-01	3.383739e-01	3.486216e-01	1.374874e-01	7.160539e-02	4.422856e-01
2290000	-2.110520e+04	2.419287e+02	2.841134e+00	2.046964e-01	2.790610e-01	3.096554e-02	6.678846e-02	2.405165e-01	1.779721e-01	1.226706e-01	2.289397e-01	7.194645e-02	5.959835e-02	3.302585e-01	1.865864e-01	1.972155e-01	8.669508e-02	5.217074e-01	3.044393e-02	1.071339e-01	5.680415e-02	2.233050e-01	1.570816e-01	9.302587e-02	9.349525e-02	2.258031e-01	2.072892e-01	2.823628e-01	3.551353e-01	5.937665e-02	3.980807e-02	2.133522e-01	4.996500e-02	3.439639e-01	1.374853e-01	1.290496e-01	3.895012e-01	4.064857e-01	1.494537e-01	1.494516e-01	2.946090e-01	2.790062e-01	1.728677e-01	2.378683e-01	3.102578e-01	3.270365e-01	1.305801e-01	8.994533e-02	4.524381e-01
2295000	-2.111353e+04	2.425181e+02	2.845477e+00	2.433806e-01	2.495869e-01	2.486038e-02	6.160440e-02	2.474596e-01	1.731081e-01	1.421645e-01	2.344947e-01	4.181419e-02	5.192927e-02	3.429563e-01	1.866411e-01	2.561630e-01	6.595588e-02	3.755893e-01	4.084633e-02	8.730194e-02	1.741436e-01	1.756622e-01	1.794960e-01	1.103896e-01	7.788674e-02	1.980054e-01	2.585600e-01	5.747108e-01	2.423532e-01	3.882091e-03	4.305599e-02	5.726494e-02	7.873294e-02	3.425919e-01	1.318506e-01	1.314288e-01	3.941287e-01	4.273899e-01	1.438070e-01	1.465703e-01	2.822329e-01	2.278803e-01	3.066655e-01	6.335414e-02	4.021000e-01	3.459391e-01	1.351219e-01	9.184618e-02	4.270928e-01
2300000	-2.110664e+04	2.608386e+02	2.572184e+00	2.271254e-01	2.364035e-01	2.939752e-02	8.524582e-02	2.390563e-01	1.827714e-01	1.283216e-01	2.337610e-01	6.229439e-02	7.056272e-02	3.495790e-01	1.554812e-01	5.891870e-02	3.706826e-01	1.788225e-01	1.359094e-02	1.417946e-01	2.361906e-01	2.096439e-01	1.845420e-01	1.005234e-01	3.466306e-02	1.962698e-01	2.743579e-01	1.977947e-01	4.197734e-01	1.598316e-01	3.618024e-02	1.711903e-01	1.522981e-02	3.555008e-01	1.281030e-01	1.200570e-01	3.963392e-01	4.377083e-01	1.369620e-01	1.641578e-01	2.611720e-01	2.855100e-01	1.681903e-01	1.328528e-01	4.134469e-01	3.392437e-01	1.479462e-01	7.905749e-02	4.337526e-01
2305000	-2.112108e+04	2.448133e+02	2.788085e+00	2.290887e-01	2.631746e-01	2.580332e-02	5.379887e-02	2.364475e-01	1.916870e-01	1.242952e-01	2.398734e-01	7.307827e-02	4.361602e-02	3.127177e-01	2.064195e-01	8.245319e-02	6.931492e-02	6.606861e-01	3.527003e-02	4.208419e-02	1.101916e-01	1.798389e-01	1.844223e-01	1.058129e-01	5.314216e-02	1.956492e-01	2.811345e-01	4.783472e-01	1.353857e-01	7.410575e-02	2.431703e-02	2.397229e-01	4.812151e-02	3.384823e-01	1.462309e-01	1.218291e-01	3.934577e-01	3.940460e-01	1.672720e-01	1.483693e-01	2.903127e-01	2.685197e-01	3.267962e-01	1.143924e-01	2.902918e-01	3.626904e-01	1.277757e-01	9.340886e-02	4.161251e-01
2310000	-2.111543e+04	2.439110e+02	2.791580e+00	2.264721e-01	2.912934e-01	2.653475e-02	5.983976e-02	2.213833e-01	1.744766e-01	1.179213e-01	2.854087e-01	6.130710e-02	9.308505e-02	2.752813e-01	1.669965e-01	2.239277e-02	8.890838e-02	5.980071e-01	9.492686e-02	5.760707e-02	1.381579e-01	2.077401e-01	2.148621e-01	9.537759e-02	6.018492e-02	1.751584e-01	2.466769e-01	4.005595e-01	2.585957e-01	3.947051e-02	1.949374e-02	2.431781e-01	3.870247e-02	3.374971e-01	1.441292e-01	1.244253e-01	3.939485e-01	4.017726e-01	1.608178e-01	1.418926e-01	2.955170e-01	3.121867e-01	2.491375e-01	1.322903e-01	3.063855e-01	3.304632e-01	1.414558e-01	7.661521e-02	4.514657e-01
2315000	-2.112270e+04	2.694024e+02	2.476488e+00	2.098578e-01	2.819718e-01	3.121887e-02	6.345175e-02	2.367552e-01	1.767445e-01	1.585486e-01	2.220085e-01	7.187901e-02	4.361789e-02	3.262261e-01	1.777199e-01	6.246487e-02	1.594712e-01	4.627786e-01	1.975355e-03	1.106492e-01	2.026608e-01	1.967532e-01	1.656006e-01	1.099922e-01	1.067127e-01	1.906313e-01	2.303100e-01	2.756636e-01	2.912905e-01	4.819509e-02	1.572576e-02	3.482120e-01	2.091308e-02	3.537201e-01	1.374989e-01	1.304362e-01	3.783449e-01	4.165899e-01	1.689849e-01	1.507491e-01	2.636761e-01	3.294099e-01	1.285851e-01	1.766935e-01	3.653115e-01	3.138830e-01	1.540177e-01	8.685658e-02	4.452426e-01
2320000	-2.110690e+04	2.450188e+02	2.800938e+00	2.200313e-01	2.792058e-01	3.353888e-02	7.413688e-02	2.258936e-01	1.671935e-01	1.390864e-01	2.390003e-01	5.747858e-02	1.060380e-01	3.148301e-01	1.435667e-01	3.809820e-02	3.956130e-02	5.687988e-01	4.690226e-02	2.378150e-02	2.828579e-01	1.544171e-01	1.579020e-01	9.197030e-02	1.060398e-01	1.951005e-01	2.945704e-01	3.347754e-01	2.792908e-01	7.671622e-02	2.568507e-02	2.160056e-01	6.752697e-02	3.350038e-01	1.336785e-01	1.302729e-01	4.010448e-01	3.931604e-01	1.628952e-01	1.601817e-01	2.837627e-01	2.667434e-01	2.752411e-01	9.030386e-02	3.677117e-01	3.730783e-01	1.392819e-01	8.002440e-02	4.076153e-01
2325000	-2.111827e+04	2.407029e+02	2.868557e+00	2.156654e-01	2.536703e-01	3.133047e-02	7.105917e-02	2.422653e-01	1.860094e-01	1.436236e-01	2.456935e-01	6.177695e-02	7.348469e-02	2.957377e-01	1.796836e-01	6.865544e-02	2.890086e-01	5.842874e-01	1.608018e-02	1.964216e-02	2.232621e-02	1.750505e-01	2.056532e-01	1.079615e-01	5.923273e-02	2.029249e-01	2.491772e-01	4.798624e-01	2.854463e-01	7.743056e-02	6.141833e-02	5.262510e-02	4.321732e-02	3.511399e-01	1.377744e-01	1.409913e-01	3.700944e-01	3.890520e-01	1.718399e-01	1.450897e-01	2.940184e-01	2.048251e-01	3.361503e-01	1.723578e-01	2.866667e-01	3.639342e-01	1.507959e-01	9.502066e-02	3.902492e-01
2330000	-2.111254e+04	2.553052e+02	2.652903e+00	2.236084e-01	2.543088e-01	2.884996e-02	7.946311e-02	2.350996e-01	1.786701e-01	1.042230e-01	2.662156e-01	7.260591e-02	8.552248e-02	3.166380e-01	1.547951e-01	3.333192e-02	3.389603e-01	2.457855e-01	3.995366e-02	1.185017e-01	2.234669e-01	2.077250e-01	1.693812e-01	1.112497e-01	6.449158e-02	2.311259e-01	2.160266e-01	4.345878e-01	3.335295e-01	5.125480e-02	3.786986e-02	1.207488e-01	2.200929e-02	3.272990e-01	1.382781e-01	1.369499e-01	3.974730e-01	4.233631e-01	1.658811e-01	1.316823e-01	2.790736e-01	3.335610e-01	3.149488e-01	9.583014e-02	2.556601e-01	3.618242e-01	1.229896e-01	1.093635e-01	4.058226e-01
2335000	-2.112429e+04	2.433282e+02	2.811794e+00	2.283704e-01	2.495666e-01	2.529556e-02	6.896516e-02	2.581850e-01	1.696173e-01	1.070751e-01	2.958358e-01	5.856271e-02	8.575890e-02	2.497437e-01	2.030237e-01	1.164773e-01	6.966787e-03	4.605268e-01	4.632627e-02	2.373443e-01	1.323586e-01	1.718400e-01	1.887088e-01	8.013300e-02	9.982153e-02	1.500170e-01	3.094798e-01	3.227210e-01	3.480445e-01	6.814159e-02	6.980945e-02	1.498251e-01	4.145834e-02	3.461933e-01	1.298547e-01	1.342295e-01	3.897225e-01	4.054580e-01	1.586752e-01	1.416111e-01	2.942558e-01	3.217244e-01	2.509665e-01	1.117823e-01	3.155267e-01	3.500194e-01	1.508338e-01	7.325387e-02	4.258930e-01
2340000	-2.111994e+04	2.347517e+02	2.947357e+00	2.199155e-01	2.876869e-01	3.141044e-02	4.920115e-02	2.383777e-01	1.734083e-01	1.421508e-01	2.157029e-01	6.572554e-02	2.435298e-02	3.808003e-01	1.712675e-01	6.478056e-02	1.765157e-03	5.339377e-01	7.522318e-03	2.086543e-02	3.711288e-01	1.510600e-01	1.988534e-01	8.548045e-02	9.487933e-02	1.805785e-01	2.891483e-01	2.532678e-01	2.974557e-01	4.036034e-02	1.404102e-01	2.177275e-01	5.077857e-02	3.339790e-01	1.437688e-01	1.313212e-01	3.909310e-01	3.850189e-01	1.609253e-01	1.599005e-01	2.941553e-01	2.303889e-01	2.946660e-01	1.636255e-01	3.113196e-01	3.641128e-01	1.427504e-01	6.141758e-02	4.317193e-01
2345000	-2.110781e+04	2.504547e+02	2.730730e+00	2.289108e-01	2.606720e-01	2.924051e-02	6.193609e-02	2.580676e-01	1.611730e-01	1.292929e-01	2.497196e-01	7.649763e-02	4.581470e-02	3.427619e-01	1.559133e-01	6.839589e-02	1.019078e-01	6.648332e-01	4.126581e-02	1.044671e-01	1.913020e-02	1.805983e-01	1.674618e-01	1.228879e-01	6.280160e-02	2.116019e-01	2.546485e-01	2.018963e-01	4.874897e-01	1.618234e-02	9.100897e-02	1.460632e-01	5.735953e-02	3.397792e-01	1.403384e-01	1.416387e-01	3.782437e-01	4.053258e-01	1.667713e-01	1.652525e-01	2.626505e-01	2.782717e-01	1.788380e-01	1.422217e-01	4.006685e-01	3.498829e-01	1.433233e-01	9.558606e-02	4.112077e-01
2350000	-2.111193e+04	2.440662e+02	2.814267e+00	2.249000e-01	2.424900e-01	3.003361e-02	7.898957e-02	2.647205e-01	1.588662e-01	1.469071e-01	2.380770e-01	5.694603e-02	5.415804e-02	2.961618e-01	2.077500e-01	1.021096e-01	1.370213e-01	5.195935e-01	8.398481e-02	8.975611e-02	6.753469e-02	2.282529e-01	2.013917e-01	1.003486e-01	5.352384e-02	2.013189e-01	2.151640e-01	1.650580e-01	4.307319e-01	7.633251e-03	5.689294e-02	1.443372e-01	1.953467e-01	3.465864e-01	1.333209e-01	1.500281e-01	3.700646e-01	3.720174e-01	1.782865e-01	1.594695e-01	2.902266e-01	3.077904e-01	2.111531e-01	1.809421e-01	3.001145e-01	3.175749e-01	1.322499e-01	9.760512e-02	4.525701e-01
2355000	-2.109553e+04	2.330500e+02	2.961561e+00	2.216096e-01	2.616110e-01	3.601065e-02	7.663731e-02	2.452351e-01	1.588963e-01	1.033913e-01	2.494213e-01	5.986133e-02	6.352070e-02	3.734995e-01	1.503059e-01	7.436143e-03	2.026994e-01	6.001060e-01	3.859190e-03	5.042488e-02	1.354744e-01	2.217733e-01	1.460481e-01	9.181265e-02	6.527242e-02	2.422804e-01	2.328132e-01	5.552926e-01	1.994630e-01	8.129941e-02	1.554896e-02	1.232244e-01	2.517153e-02	3.404503e-01	1.443726e-01	1.399183e-01	3.752587e-01	4.023362e-01	1.811518e-01	1.433218e-01	2.731903e-01	2.532964e-01	3.012997e-01	1.280786e-01	3.173254e-01	3.507980e-01	1.323621e-01	9.871354e-02	4.181264e-01
2360000	-2.111756e+04	2.527057e+02	2.690089e+00	2.258676e-01	2.941204e-01	3.409777e-02	5.210893e-02	2.221154e-01	1.716899e-01	1.126961e-01	2.128505e-01	6.864310e-02	6.942985e-02	3.326199e-01	2.037605e-01	1.680715e-01	6.323883e-03	5.872397e-01	4.398458e-02	1.416875e-01	5.269287e-02	1.924620e-01	1.855387e-01	9.179643e-02	8.430003e-02	2.095962e-01	2.363066e-01	3.599274e-01	4.388642e-01	2.758782e-02	2.001061e-02	1.149014e-01	3.870860e-02	3.359791e-01	1.410141e-01	1.390903e-01	3.839165e-01	3.650687e-01	1.688764e-01	1.896756e-01	2.763793e-01	2.139169e-01	1.352686e-01	2.743997e-01	3.764148e-01	3.371542e-01	1.168439e-01	8.201163e-02	4.639903e-01
2365000	-2.110798e+04	2.654126e+02	2.534655e+00	2.272748e-01	2.566058e-01	2.992042e-02	6.321181e-02	2.436098e-01	1.793774e-01	1.417217e-01	2.228261e-01	5.284536e-02	4.334963e-02	3.459214e-01	1.933357e-01	1.073292e-02	2.709183e-01	3.575142e-01	3.885860e-02	9.073424e-02	2.312418e-01	1.498615e-01	1.606187e-01	9.010164e-02	1.137141e-01	2.058485e-01	2.798557e-01	2.461192e-01	4.775676e-01	2.709298e-02	4.313588e-02	1.787067e-01	2.737768e-02	3.377414e-01	1.430957e-01	1.419628e-01	3.772001e-01	4.280744e-01	1.635649e-01	1.613568e-01	2.470039e-01	3.451988e-01	1.944653e-01	8.996340e-02	3.703725e-01	3.655884e-01	1.327389e-01	8.761614e-02	4.140565e-01
2370000	-2.110844e+04	2.601484e+02	2.592761e+00	2.355019e-01	2.559629e-01	3.086463e-02	7.353479e-02	2.364495e-01	1.676863e-01	1.319326e-01	2.221198e-01	6.066661e-02	1.018043e-01	3.051016e-01	1.783751e-01	1.455129e-02	3.085394e-01	5.006037e-01	9.024912e-03	4.520062e-02	1.220800e-01	1.762276e-01	1.998138e-01	9.398927e-02	1.000711e-01	1.505100e-01	2.793882e-01	4.369380e-01	2.252252e-01	1.858440e-02	3.742594e-02	2.480303e-01	3.379609e-02	3.473831e-01	1.352329e-01	1.301893e-01	3.871947e-01	4.314186e-01	1.674375e-01	1.317067e-01	2.694372e-01	2.841020e-01	2.139535e-01	1.626956e-01	3.392489e-01	3.333926e-01	1.628549e-01	8.911245e-02	4.146401e-01
2375000	-2.109608e+04	2.467539e+02	2.777049e+00	2.188115e-01	3.014561e-01	2.728452e-02	6.466782e-02	2.003045e-01	1.874756e-01	1.361989e-01	2.542594e-01	7.250812e-02	6.289505e-02	3.233134e-01	1.508252e-01	1.221135e-02	6.148748e-02	7.194097e-01	3.485871e-02	1.290353e-01	4.299751e-02	1.626158e-01	1.905749e-01	9.548090e-02	9.550437e-02	2.076229e-01	2.482010e-01	3.347585e-01	3.026183e-01	7.279345e-02	7.272626e-02	1.932775e-01	2.382596e-02	3.369431e-01	1.427673e-01	1.207241e-01	3.995655e-01	4.100848e-01	1.567991e-01	1.432984e-01	2.898177e-01	3.209927e-01	2.270502e-01	1.728609e-01	2.790962e-01	3.802299e-01	1.442623e-01	7.552085e-02	3.999870e-01
2380000	-2.111771e+04	2.447289e+02	2.814647e+00	2.426060e-01	2.402104e-01	2.689513e-02	7.200059e-02	2.503714e-01	1.679164e-01	1.326513e-01	2.097732e-01	7.650006e-02	8.392925e-02	3.348858e-01	1.622605e-01	6.607229e-02	1.647036e-01	4.512569e-01	4.582605e-02	1.530276e-01	1.191135e-01	1.545689e-01	1.596482e-01	8.929397e-02	8.874439e-02	2.088967e-01	2.988478e-01	3.741521e-01	2.231491e-01	9.335585e-02	2.256522e-02	2.328157e-01	5.396206e-02	3.345873e-01	1.316895e-01	1.358048e-01	3.979184e-01	4.155084e-01	1.422372e-01	1.795496e-01	2.627047e-01	2.191727e-01	2.925393e-01	2.258651e-01	2.624229e-01	3.587862e-01	1.424180e-01	9.221259e-02	4.065832e-01
2385000	-2.111420e+04	2.571673e+02	2.630474e+00	2.388872e-01	2.561022e-01	3.286768e-02	7.006596e-02	2.384226e-01	1.636545e-01	1.357722e-01	2.516655e-01	4.873584e-02	8.276822e-02	3.137938e-01	1.672644e-01	2.350239e-02	7.848312e-02	5.168912e-01	7.359200e-03	4.977141e-02	3.239926e-01	1.518845e-01	1.846861e-01	7.279355e-02	9.819842e-02	1.560244e-01	3.364131e-01	1.559521e-01	4.534560e-01	9.799508e-02	1.513457e-01	7.709051e-02	6.416058e-02	3.414344e-01	1.392547e-01	1.282899e-01	3.910210e-01	4.109530e-01	1.574593e-01	1.406690e-01	2.909186e-01	2.415145e-01	2.708527e-01	1.018199e-01	3.858129e-01	3.563544e-01	1.311504e-01	7.328762e-02	4.392076e-01
2390000	-2.113108e+04	2.481544e+02	2.759052e+00	2.073953e-01	2.639066e-01	3.068994e-02	7.912606e-02	2.447181e-01	1.741639e-01	8.048301e-02	2.401292e-01	6.639508e-02	8.279605e-02	3.190812e-01	2.111155e-01	1.101199e-01	1.280006e-01	3.974613e-01	1.889733e-02	1.308834e-01	2.146374e-01	1.421180e-01	1.818745e-01	9.175811e-02	7.670299e-02	1.911382e-01	3.164083e-01	4.075782e-01	3.390143e-01	1.921468e-02	6.663782e-02	1.007372e-01	6.681777e-02	3.471948e-01	1.312501e-01	1.438821e-01	3.776730e-01	4.360108e-01	1.475417e-01	1.496821e-01	2.667654e-01	3.878055e-01	2.203106e-01	9.381396e-02	2.980699e-01	3.879990e-01	1.366539e-01	7.361988e-02	4.017273e-01
2395000	-2.110151e+04	2.664358e+02	2.487355e+00	2.187752e-01	2.836116e-01	2.925608e-02	5.755138e-02	2.167080e-01	1.940977e-01	1.218443e-01	2.560377e-01	7.364309e-02	6.697543e-02	3.194284e-01	1.620711e-01	1.491882e-01	1.287806e-01	4.268651e-01	4.046834e-02	1.021443e-01	1.525536e-01	1.654747e-01	1.849059e-01	9.129791e-02	8.548546e-02	1.791817e-01	2.936543e-01	3.513989e-01	2.853405e-01	1.828099e-02	4.139593e-02	2.499921e-01	5.359167e-02	3.314188e-01	1.420040e-01	1.217035e-01	4.048737e-01	4.331708e-01	1.392136e-01	1.421674e-01	2.854482e-01	3.103954e-01	2.062143e-01	1.836552e-01	2.997351e-01	3.719000e-01	1.457530e-01	7.601729e-02	4.063297e-01
2400000	-2.110812e+04	2.542829e+02	2.658347e+00	2.182801e-01	2.715117e-01	2.573539e-02	6.620062e-02	2.302881e-01	1.879842e-01	1.319364e-01	2.621798e-01	4.349460e-02	7.615184e-02	3.016409e-01	1.845964e-01	1.352931e-01	5.194005e-02	5.102153e-01	1.962677e-02	9.511580e-02	1.878090e-01	1.764685e-01	2.372650e-01	8.878249e-02	7.880401e-02	1.716913e-01	2.469887e-01	3.578002e-01	2.240040e-01	3.396202e-02	4.984892e-02	2.955759e-01	3.880902e-02	3.547380e-01	1.433123e-01	1.265999e-01	3.753498e-01	3.902851e-01	1.729028e-01	1.555970e-01	2.812152e-01	2.675215e-01	2.791715e-01	1.688929e-01	2.844141e-01	3.329332e-01	1.489947e-01	8.667000e-02	4.314021e-01
2405000	-2.112970e+04	2.616818e+02	2.564560e+00	2.463859e-01	2.605704e-01	3.316704e-02	6.592934e-02	2.447309e-01	1.492164e-01	1.194760e-01	2.094469e-01	5.789031e-02	7.462782e-02	3.375810e-01	2.009780e-01	1.747366e-01	1.530617e-01	3.686011e-01	3.579536e-02	2.217905e-01	4.601465e-02	1.737635e-01	2.155748e-01	7.544089e-02	7.413396e-02	1.910625e-01	2.700244e-01	2.531070e-01	3.504747e-01	1.704367e-01	6.936135e-02	6.848973e-02	8.813051e-02	3.408116e-01	1.321750e-01	1.443419e-01	3.826716e-01	4.132168e-01	1.610430e-01	1.616032e-01	2.641371e-01	2.346101e-01	2.080707e-01	3.241673e-01	2.331519e-01	3.455917e-01	1.471058e-01	7.443675e-02	4.328657e-01
2410000	-2.111565e+04	2.591531e+02	2.599163e+00	2.250259e-01	2.636361e-01	3.234699e-02	7.136884e-02	2.336614e-01	1.739608e-01	1.189421e-01	2.531426e-01	6.253450e-02	1.214935e-01	3.098184e-01	1.340689e-01	5.737392e-02	1.831194e-01	2.227616e-01	2.227723e-02	2.801812e-02	4.864497e-01	1.578205e-01	1.616196e-01	1.070726e-01	7.026414e-02	2.107670e-01	2.924562e-01	2.004755e-01	4.813308e-01	8.455516e-02	4.442360e-02	1.324484e-01	5.676662e-02	3.586231e-01	1.292736e-01	1.321706e-01	3.799326e-01	4.234513e-01	1.504634e-01	1.543710e-01	2.717143e-01	2.761604e-01	1.849700e-01	6.685277e-02	4.720168e-01	3.419703e-01	1.622899e-01	7.932168e-02	4.164181e-01
2415000	-2.111576e+04	2.628618e+02	2.551857e+00	2.244269e-01	2.673356e-01	3.131788e-02	5.829923e-02	2.488536e-01	1.697668e-01	1.020435e-01	1.744655e-01	6.630360e-02	5.137028e-02	4.210937e-01	1.847234e-01	1.255930e-01	6.786546e-02	3.459780e-01	1.572655e-01	1.512457e-01	1.520523e-01	1.768082e-01	1.752278e-01	1.005638e-01	1.037676e-01	2.248502e-01	2.187825e-01	2.697907e-01	1.734242e-01	1.172754e-01	1.136215e-02	4.200609e-01	8.086622e-03	3.456462e-01	1.449836e-01	1.373693e-01	3.720009e-01	4.512637e-01	1.491320e-01	1.547141e-01	2.448902e-01	2.753097e-01	2.340991e-01	7.368045e-02	4.169107e-01	3.473505e-01	1.299723e-01	9.944925e-02	4.232280e-01
2420000	-2.110279e+04	2.540771e+02	2.675294e+00	2.369665e-01	2.713304e-01	3.087576e-02	7.714759e-02	2.306963e-01	1.529834e-01	9.237253e-02	2.772624e-01	6.428298e-02	6.114449e-02	3.040952e-01	2.008425e-01	1.235011e-01	9.916805e-02	5.402340e-01	3.229065e-02	5.253338e-02	1.522728e-01	1.746468e-01	1.854347e-01	9.144248e-02	9.068002e-02	2.001469e-01	2.576491e-01	4.178576e-01	1.893528e-01	9.272130e-02	9.196648e-03	2.820108e-01	8.860865e-03	3.367398e-01	1.275296e-01	1.259440e-01	4.097867e-01	4.071634e-01	1.686093e-01	1.290157e-01	2.952116e-01	2.520803e-01	2.725601e-01	1.174501e-01	3.579095e-01	3.867969e-01	1.390779e-01	7.344299e-02	4.006822e-01
2425000	-2.111355e+04	2.416278e+02	2.850628e+00	2.087799e-01	2.800431e-01	3.087002e-02	7.306652e-02	2.433425e-01	1.638980e-01	9.006343e-02	2.495605e-01	7.567703e-02	4.126891e-02	2.949744e-01	2.484558e-01	1.215951e-02	2.100552e-03	9.078536e-01	4.030149e-03	6.306250e-02	1.079372e-02	1.645605e-01	2.432017e-01	8.072378e-02	8.547014e-02	1.764627e-01	2.495811e-01	3.471327e-01	3.691689e-01	1.384956e-01	3.247672e-02	9.758900e-02	1.513713e-02	3.385435e-01	1.563172e-01	1.288378e-01	3.763015e-01	4.166407e-01	1.719812e-01	1.437619e-01	2.676162e-01	2.832400e-01	2.695843e-01	1.335030e-01	3.136727e-01	3.359193e-01	1.322114e-01	7.329784e-02	4.585714e-01
2430000	-2.111909e+04	2.632924e+02	2.554868e+00	2.188733e-01	2.533154e-01	2.908293e-02	8.793690e-02	2.388711e-01	1.719203e-01	1.243663e-01	1.871150e-01	5.960757e-02	6.182844e-02	4.194551e-01	1.476276e-01	3.416295e-02	2.019548e-01	4.562450e-01	2.554898e-02	8.311251e-02	1.989758e-01	1.654526e-01	1.834910e-01	8.157611e-02	1.232437e-01	1.832699e-01	2.629668e-01	3.841877e-01	1.898021e-01	1.744792e-01	3.832653e-02	1.441957e-01	6.900885e-02	3.474271e-01	1.349812e-01	1.412477e-01	3.763441e-01	4.041198e-01	1.433482e-01	1.731212e-01	2.794108e-01	2.933417e-01	2.953313e-01	9.622789e-02	3.150991e-01	3.656568e-01	1.259359e-01	7.377143e-02	4.346359e-01
2435000	-2.111767e+04	2.460583e+02	2.788300e+00	2.218888e-01	2.839743e-01	3.002122e-02	7.328716e-02	2.207491e-01	1.700794e-01	1.267220e-01	2.248939e-01	7.315846e-02	9.856036e-02	2.798121e-01	1.968532e-01	2.088741e-02	7.546018e-01	1.593951e-01	3.466971e-02	2.116210e-02	9.283930e-03	1.634556e-01	2.156548e-01	7.085428e-02	1.023425e-01	1.946637e-01	2.530291e-01	5.024721e-01	3.161107e-01	1.508419e-02	9.025749e-02	6.870758e-02	7.367990e-03	3.391415e-01	1.351861e-01	1.302579e-01	3.954145e-01	4.279107e-01	1.523565e-01	1.444156e-01	2.753172e-01	3.080695e-01	2.488462e-01	1.090294e-01	3.340549e-01	3.672451e-01	1.255805e-01	7.202770e-02	4.351467e-01
2440000	-2.107978e+04	2.481691e+02	2.761621e+00	2.152135e-01	2.836242e-01	2.667742e-02	6.240130e-02	2.296955e-01	1.823881e-01	1.364058e-01	2.465420e-01	5.733406e-02	7.736159e-02	3.317135e-01	1.506430e-01	1.484240e-01	1.011117e-01	4.733787e-01	3.781425e-02	1.071305e-01	1.321408e-01	1.651976e-01	1.955874e-01	8.969859e-02	9.003037e-02	2.073615e-01	2.521246e-01	2.946723e-01	3.174598e-01	1.786038e-02	9.054950e-02	1.735677e-01	1.058903e-01	3.434469e-01	1.464272e-01	1.314785e-01	3.786474e-01	3.970043e-01	1.659869e-01	1.458894e-01	2.911195e-01	3.180072e-01	2.327226e-01	1.073618e-01	3.419083e-01	3.843316e-01	1.394096e-01	6.587928e-02	4.103795e-01
2445000	-2.112241e+04	2.597788e+02	2.581785e+00	2.270718e-01	2.600064e-01	3.033394e-02	5.725718e-02	2.452232e-01	1.801074e-01	1.326919e-01	2.221275e-01	5.971286e-02	6.394742e-02	3.474248e-01	1.740956e-01	3.219057e-02	1.889898e-01	4.885747e-01	9.545235e-03	9.808535e-02	1.826143e-01	1.739049e-01	1.796444e-01	1.010095e-01	1.066066e-01	1.957842e-01	2.430504e-01	5.697088e-01	1.501258e-01	2.355326e-02	4.003738e-02	1.699447e-01	4.663012e-02	3.429232e-01	1.351963e-01	1.363979e-01	3.854826e-01	4.421210e-01	1.403239e-01	1.524665e-01	2.650886e-01	2.749488e-01	2.774686e-01	8.682116e-02	3.607615e-01	3.309376e-01	1.590246e-01	7.300218e-02	4.370356e-01
2450000	-2.111076e+04	2.506032e+02	2.721865e+00	2.221641e-01	2.549845e-01	3.089339e-02	6.749297e-02	2.444337e-01	1.800314e-01	1.006949e-01	2.574644e-01	7.070237e-02	6.487543e-02	3.211159e-01	1.851470e-01	5.494001e-02	1.350514e-01	4.743442e-01	1.389652e-01	1.282494e-01	6.844982e-02	1.376513e-01	1.710611e-01	9.212781e-02	9.467084e-02	1.719998e-01	3.324891e-01	5.968486e-01	2.067261e-01	1.275367e-01	9.496717e-03	3.970644e-02	1.968544e-02	3.448721e-01	1.308748e-01	1.370389e-01	3.872142e-01	4.305575e-01	1.370378e-01	1.430261e-01	2.893785e-01	3.057246e-01	2.081691e-01	1.174337e-01	3.686726e-01	3.770203e-01	1.453338e-01	6.610910e-02	4.115368e-01
2455000	-2.109850e+04	2.589327e+02	2.606696e+00	2.483994e-01	2.724682e-01	2.800022e-02	6.130013e-02	2.316980e-01	1.581341e-01	1.152871e-01	2.506177e-01	6.956758e-02	8.755964e-02	2.861516e-01	1.908163e-01	3.434342e-02	5.253877e-01	3.039818e-01	4.310389e-03	1.946798e-02	1.125087e-01	1.712321e-01	2.490972e-01	8.386649e-02	6.599239e-02	1.786537e-01	2.511582e-01	4.419702e-01	3.675315e-01	2.000859e-02	4.550805e-02	8.862768e-02	3.635400e-02	3.225090e-01	1.335675e-01	1.346693e-01	4.092541e-01	3.991077e-01	1.434789e-01	1.702241e-01	2.871893e-01	3.670160e-01	1.578715e-01	1.009328e-01	3.741797e-01	3.409829e-01	1.593725e-01	6.868478e-02	4.309599e-01
2460000	-2.112797e+04	2.652385e+02	2.520533e+00	2.108501e-01	2.569615e-01	3.318996e-02	8.275156e-02	2.281988e-01	1.880481e-01	1.015219e-01	2.722198e-01	5.645052e-02	6.455739e-02	3.046994e-01	2.005509e-01	6.238373e-02	4.962921e-01	2.758433e-01	1.299938e-02	8.395861e-02	6.852289e-02	1.549273e-01	2.082518e-01	7.132216e-02	1.113427e-01	2.094783e-01	2.446776e-01	2.823042e-01	1.829770e-01	1.730623e-03	4.944637e-02	4.493429e-01	3.419890e-02	3.427557e-01	1.460737e-01	1.322514e-01	3.789192e-01	4.099522e-01	1.731295e-01	1.222394e-01	2.946788e-01	2.674242e-01	1.422173e-01	2.002348e-01	3.901237e-01	3.922002e-01	1.184566e-01	5.914217e-02	4.302011e-01
2465000	-2.110820e+04	2.503716e+02	2.716658e+00	2.277122e-01	2.700354e-01	2.554190e-02	7.696178e-02	2.354390e-01	1.643098e-01	1.514379e-01	2.812450e-01	4.765709e-02	5.940559e-02	3.145202e-01	1.457342e-01	1.360495e-02	3.509391e-01	4.601293e-01	3.762336e-03	7.708056e-02	9.448372e-02	1.817725e-01	1.685446e-01	1.045598e-01	1.147525e-01	1.874417e-01	2.429289e-01	2.850434e-01	3.236742e-01	5.617911e-02	2.609408e-02	2.055756e-01	1.034336e-01	3.376922e-01	1.302719e-01	1.321674e-01	3.998685e-01	3.977675e-01	1.470822e-01	1.396737e-01	3.154766e-01	2.672707e-01	2.779697e-01	1.248549e-01	3.299047e-01	3.406460e-01	1.467871e-01	8.204983e-02	4.305171e-01
2470000	-2.110521e+04	2.492907e+02	2.731286e+00	2.327810e-01	2.778995e-01	2.728061e-02	8.117748e-02	2.198763e-01	1.609852e-01	1.269684e-01	2.555243e-01	4.483489e-02	4.663853e-02	3.469231e-01	1.791109e-01	4.086785e-02	6.151840e-02	5.384005e-01	2.252073e-02	1.298155e-01	2.068771e-01	1.907602e-01	2.148149e-01	9.561287e-02	9.057574e-02	1.554779e-01	2.527583e-01	3.968523e-01	1.666936e-01	6.261566e-02	4.290579e-02	2.586425e-01	7.229006e-02	3.407963e-01	1.333214e-01	1.245096e-01	4.013727e-01	4.319407e-01	1.303363e-01	1.555898e-01	2.821332e-01	3.599162e-01	1.756948e-01	1.913604e-01	2.730285e-01	3.622638e-01	1.353628e-01	6.884888e-02	4.335246e-01
2475000	-2.110225e+04	2.477173e+02	2.771554e+00	2.202096e-01	2.799881e-01	3.210270e-02	6.271306e-02	2.273445e-01	1.776420e-01	1.079560e-01	1.991825e-01	7.044099e-02	7.929641e-02	3.723630e-01	1.707610e-01	1.627977e-01	4.160967e-02	5.163325e-01	1.051836e-01	1.117270e-01	6.234953e-02	1.427679e-01	2.144148e-01	7.986954e-02	9.691086e-02	1.720756e-01	2.939612e-01	4.089805e-01	3.035944e-01	4.860296e-02	9.792275e-03	1.459002e-01	8.312968e-02	3.465798e-01	1.380558e-01	1.292498e-01	3.861146e-01	4.132446e-01	1.651679e-01	1.526115e-01	2.689760e-01	3.101673e-01	2.148905e-01	7.485445e-02	4.000878e-01	3.240628e-01	1.526977e-01	6.332871e-02	4.599108e-01
2480000	-2.112186e+04	2.438288e+02	2.823267e+00	2.260929e-01	2.658399e-01	2.754602e-02	5.904426e-02	2.338673e-01	1.876096e-01	1.203151e-01	2.413097e-01	6.000463e-02	4.187083e-02	4.024888e-01	1.340109e-01	4.287324e-02	1.180074e-01	5.467007e-01	9.101824e-02	8.918765e-02	1.122127e-01	1.670156e-01	3.031124e-01	7.771144e-02	6.619837e-02	1.399530e-01	2.460092e-01	3.592358e-01	2.161284e-01	1.580359e-02	7.215007e-02	1.902811e-01	1.464010e-01	3.497533e-01	1.326168e-01	1.314276e-01	3.862024e-01	4.409822e-01	1.680023e-01	1.484652e-01	2.425503e-01	2.453778e-01	1.906366e-01	1.123861e-01	4.515994e-01	3.190273e-01	1.387326e-01	6.545736e-02	4.767828e-01
2485000	-2.111922e+04	2.308074e+02	3.023468e+00	2.197728e-01	2.595227e-01	3.198543e-02	7.075427e-02	2.458052e-01	1.721596e-01	1.301786e-01	1.604787e-01	5.349349e-02	7.981336e-02	4.045819e-01	1.714540e-01	1.080710e-01	2.107037e-02	4.068369e-01	6.990070e-02	2.088091e-01	1.853120e-01	1.518709e-01	2.533773e-01	7.759274e-02	8.395775e-02	1.726573e-01	2.605440e-01	4.117360e-01	2.634625e-01	2.489592e-02	5.336633e-02	2.206109e-01	2.592827e-02	3.340155e-01	1.372695e-01	1.375011e-01	3.912139e-01	4.470607e-01	1.413046e-01	1.688635e-01	2.427712e-01	4.222680e-01	1.679580e-01	2.106789e-01	1.990951e-01	3.435465e-01	1.482919e-01	7.616209e-02	4.319995e-01
2490000	-2.113668e+04	2.613865e+02	2.574039e+00	2.293887e-01	2.624687e-01	3.019101e-02	5.405261e-02	2.459106e-01	1.779885e-01	1.363763e-01	2.693824e-01	5.650270e-02	5.931724e-02	3.125175e-01	1.659039e-01	9.129344e-02	3.505062e-01	3.214289e-01	6.902977e-02	6.517690e-02	1.025648e-01	1.950982e-01	2.244390e-01	8.908769e-02	7.902964e-02	1.908655e-01	2.214800e-01	3.468875e-01	1.005696e-01	5.194703e-02	1.539425e-01	3.265856e-01	2.006788e-02	3.463024e-01	1.467971e-01	1.371057e-01	3.697948e-01	3.724648e-01	1.671610e-01	1.605771e-01	2.997971e-01	2.671696e-01	3.081205e-01	1.612555e-01	2.634544e-01	3.366695e-01	1.307561e-01	7.141350e-02	4.611608e-01
2495000	-2.111741e+04	2.574189e+02	2.647090e+00	2.317732e-01	2.544962e-01	2.767850e-02	6.994720e-02	2.435448e-01	1.725601e-01	1.572407e-01	2.074903e-01	5.370064e-02	1.083695e-01	2.870755e-01	1.861234e-01	1.405981e-01	1.042831e-01	2.839791e-01	1.464829e-01	9.518165e-02	2.294751e-01	1.779706e-01	2.264328e-01	1.006129e-01	8.651363e-02	1.694365e-01	2.390336e-01	3.831129e-01	2.560943e-01	1.167762e-02	1.756832e-01	1.266468e-01	4.678526e-02	3.400003e-01	1.436952e-01	1.377267e-01	3.785779e-01	4.151210e-01	1.651647e-01	1.503988e-01	2.693155e-01	3.661379e-01	1.985475e-01	6.987405e-02	3.654405e-01	3.219978e-01	1.655015e-01	7.376128e-02	4.387394e-01
2500000	-2.110427e+04	2.578261e+02	2.636619e+00	2.219506e-01	2.398676e-01	2.650426e-02	7.507668e-02	2.536670e-01	1.829339e-01	9.033757e-02	2.559537e-01	7.249822e-02	6.574390e-02	3.275679e-01	1.878988e-01	5.461893e-02	1.492559e-01	5.509178e-01	3.140185e-04	1.046288e-01	1.402645e-01	1.836773e-01	2.014580e-01	9.117640e-02	7.352274e-02	2.155008e-01	2.346648e-01	3.735304e-01	2.494061e-01	1.602525e-01	3.838387e-02	1.560796e-01	2.234746e-02	3.646765e-01	1.271315e-01	1.339779e-01	3.742141e-01	4.252488e-01	1.679908e-01	1.472680e-01	2.594924e-01	3.186249e-01	1.469510e-01	1.269203e-01	4.075037e-01	3.481783e-01	1.364173e-01	8.906516e-02	4.263393e-01
2505000	-2.112501e+04	2.513984e+02	2.711233e+00	2.144326e-01	2.511211e-01	2.915582e-02	6.176136e-02	2.641199e-01	1.794092e-01	1.070537e-01	2.442256e-01	6.073673e-02	9.583305e-02	2.691183e-01	2.230326e-01	1.175070e-01	1.713501e-01	4.462586e-01	1.228373e-02	6.119276e-02	1.914078e-01	1.863495e-01	2.241538e-01	9.736198e-02	6.712839e-02	1.724725e-01	2.525338e-01	2.860665e-01	2.590982e-01	5.287398e-02	4.222518e-02	3.090302e-01	5.070590e-02	3.520753e-01	1.377780e-01	1.376103e-01	3.725364e-01	4.358646e-01	1.577205e-01	1.321404e-01	2.742744e-01	2.307972e-01	2.018956e-01	1.452786e-01	4.220286e-01	3.425297e-01	1.490582e-01	7.030250e-02	4.381096e-01
2510000	-2.113756e+04	2.497375e+02	2.725714e+00	2.211024e-01	2.640325e-01	2.775082e-02	8.589721e-02	2.303159e-01	1.709012e-01	1.392984e-01	2.309607e-01	6.139407e-02	6.715958e-02	3.247548e-01	1.764324e-01	7.243745e-02	4.609554e-02	5.578118e-01	4.214983e-02	6.236401e-02	2.191414e-01	1.726665e-01	2.217868e-01	7.572869e-02	1.130140e-01	1.872071e-01	2.295968e-01	2.599002e-01	4.902243e-01	6.170537e-03	4.305709e-02	1.186536e-01	8.199431e-02	3.399970e-01	1.379342e-01	1.392075e-01	3.828613e-01	3.980964e-01	1.675166e-01	1.497306e-01	2.846564e-01	2.388457e-01	2.761595e-01	7.669724e-02	4.082976e-01	3.630631e-01	1.400624e-01	7.068850e-02	4.261860e-01
2515000	-2.111658e+04	2.453240e+02	2.808057e+00	2.466484e-01	2.387194e-01	3.386651e-02	7.688151e-02	2.309747e-01	1.729095e-01	1.087661e-01	1.749917e-01	6.316738e-02	6.019123e-02	3.991168e-01	1.937669e-01	4.335169e-02	6.265353e-02	5.814594e-01	1.478699e-02	4.906676e-02	2.486816e-01	1.894412e-01	1.777940e-01	9.348823e-02	9.597292e-02	1.977339e-01	2.455697e-01	1.567986e-01	3.585791e-01	4.029713e-02	6.150097e-02	2.922343e-01	9.058996e-02	3.457356e-01	1.322509e-01	1.340669e-01	3.879466e-01	4.436389e-01	1.389926e-01	1.624154e-01	2.549530e-01	3.067651e-01	2.575829e-01	1.489258e-01	2.867262e-01	3.331155e-01	1.498083e-01	8.855366e-02	4.285226e-01
2520000	-2.113704e+04	2.600952e+02	2.590624e+00	2.414671e-01	2.621200e-01	3.005411e-02	7.183956e-02	2.340551e-01	1.604642e-01	1.570780e-01	1.895167e-01	5.078267e-02	7.191726e-02	3.971329e-01	1.335725e-01	2.578515e-02	5.056784e-01	1.492201e-01	1.177827e-01	1.488862e-01	5.264746e-02	2.061132e-01	1.820215e-01	8.443143e-02	8.533663e-02	1.965099e-01	2.455874e-01	2.886328e-01	3.220747e-01	3.412871e-03	1.031136e-01	2.028447e-01	7.992122e-02	3.293433e-01	1.360354e-01	1.432840e-01	3.913373e-01	4.014548e-01	1.392886e-01	1.839236e-01	2.753330e-01	3.618831e-01	2.152305e-01	1.290856e-01	2.938008e-01	3.330400e-01	1.402045e-01	7.334440e-02	4.534110e-01
2525000	-2.113941e+04	2.322708e+02	2.959685e+00	2.423230e-01	2.639627e-01	3.281811e-02	5.778109e-02	2.349738e-01	1.681414e-01	1.524526e-01	2.184786e-01	6.485253e-02	5.089897e-02	3.408960e-01	1.724212e-01	4.554979e-02	4.176883e-02	6.805242e-01	5.178972e-02	2.302115e-02	1.573463e-01	1.856290e-01	1.602231e-01	1.189966e-01	6.063482e-02	2.204610e-01	2.540554e-01	3.323518e-01	2.316553e-01	8.952530e-02	3.616720e-02	2.438622e-01	6.643813e-02	3.223247e-01	1.331274e-01	1.395645e-01	4.049834e-01	3.919828e-01	1.614842e-01	1.376313e-01	3.089017e-01	1.918295e-01	3.393374e-01	1.076614e-01	3.611716e-01	3.584250e-01	1.414036e-01	8.320120e-02	4.169702e-01
2530000	-2.110762e+04	2.572155e+02	2.632485e+00	2.215286e-01	2.683479e-01	2.993573e-02	7.512242e-02	2.423888e-01	1.626766e-01	1.397187e-01	2.280806e-01	6.205379e-02	6.970052e-02	3.390447e-01	1.614017e-01	3.405626e-02	1.749028e-01	5.368128e-01	6.079555e-02	7.230614e-02	1.211265e-01	1.837074e-01	2.250930e-01	8.490199e-02	6.552027e-02	1.774766e-01	2.633008e-01	4.215992e-01	2.251599e-01	2.855018e-02	7.997658e-02	2.227094e-01	2.200476e-02	3.315257e-01	1.423151e-01	1.303642e-01	3.957951e-01	4.203340e-01	1.382659e-01	1.541342e-01	2.872659e-01	4.420013e-01	1.577961e-01	9.355356e-02	3.066491e-01	3.539699e-01	1.293922e-01	8.171730e-02	4.349206e-01
2535000	-2.112697e+04	2.586326e+02	2.607225e+00	2.161239e-01	2.837307e-01	2.989763e-02	6.243634e-02	2.338785e-01	1.739330e-01	1.172039e-01	2.037778e-01	6.176954e-02	8.565853e-02	3.503533e-01	1.812370e-01	7.216642e-02	3.340787e-01	2.795581e-01	1.106704e-01	8.291480e-02	1.206116e-01	1.744505e-01	2.059646e-01	9.771245e-02	6.970583e-02	1.848692e-01	2.672974e-01	1.847810e-01	2.151760e-01	4.447248e-02	4.777092e-02	4.381954e-01	6.960417e-02	3.502634e-01	1.474733e-01	1.289334e-01	3.733299e-01	3.932976e-01	1.649718e-01	1.704123e-01	2.713183e-01	2.577263e-01	2.500281e-01	1.146123e-01	3.776333e-01	3.362333e-01	1.350724e-01	7.295084e-02	4.557435e-01
2540000	-2.112955e+04	2.527416e+02	2.683395e+00	2.486640e-01	2.707523e-01	2.594884e-02	7.339906e-02	2.273263e-01	1.539095e-01	9.655277e-02	2.210114e-01	7.102938e-02	1.219084e-01	3.056180e-01	1.838801e-01	8.957669e-02	1.353157e-01	5.402585e-01	6.621183e-02	3.854859e-02	1.300886e-01	1.811131e-01	1.621759e-01	9.731830e-02	9.011392e-02	2.093781e-01	2.599007e-01	2.870129e-01	2.856387e-01	8.160265e-02	3.367760e-02	1.245542e-01	1.875140e-01	3.308755e-01	1.291613e-01	1.479773e-01	3.919858e-01	4.298203e-01	1.382014e-01	1.494768e-01	2.825015e-01	2.850952e-01	2.135444e-01	1.468622e-01	3.544982e-01	3.426326e-01	1.378156e-01	9.953761e-02	4.200142e-01
2545000	-2.112421e+04	2.653994e+02	2.517333e+00	2.033316e-01	2.548396e-01	3.454897e-02	7.780086e-02	2.522212e-01	1.772578e-01	1.143528e-01	2.727636e-01	6.797035e-02	8.022651e-02	2.550970e-01	2.095898e-01	1.476044e-02	3.163622e-01	3.249139e-01	5.010995e-03	4.248604e-02	2.964665e-01	1.934961e-01	1.762467e-01	7.879002e-02	1.065774e-01	2.048651e-01	2.400246e-01	2.489955e-01	4.227366e-01	8.787845e-02	2.189054e-02	1.255887e-01	9.291018e-02	3.499456e-01	1.364878e-01	1.313111e-01	3.822555e-01	3.809143e-01	1.654136e-01	1.435078e-01	3.101643e-01	3.176861e-01	2.491383e-01	1.552024e-01	2.779731e-01	3.431324e-01	1.388214e-01	8.059471e-02	4.374515e-01
2550000	-2.112333e+04	2.460866e+02	2.777492e+00	2.288521e-01	2.787462e-01	2.651890e-02	6.274226e-02	2.380713e-01	1.650693e-01	1.909804e-01	2.446035e-01	3.941996e-02	4.047794e-02	3.282539e-01	1.562643e-01	1.052095e-01	4.293101e-01	2.812413e-01	4.068377e-02	7.320094e-02	7.035431e-02	1.729109e-01	1.639063e-01	1.139464e-01	7.289950e-02	2.072237e-01	2.691132e-01	5.579966e-01	2.215833e-01	7.709743e-02	2.537037e-02	1.017105e-01	1.624185e-02	3.369768e-01	1.356990e-01	1.371196e-01	3.902046e-01	3.980287e-01	1.490399e-01	1.612586e-01	2.916728e-01	2.272032e-01	3.316168e-01	1.873466e-01	2.538335e-01	3.507416e-01	1.633872e-01	8.285753e-02	4.030137e-01
2555000	-2.110258e+04	2.430546e+02	2.843775e+00	2.138021e-01	2.609517e-01	3.032963e-02	7.813591e-02	2.422683e-01	1.745123e-01	1.468475e-01	2.638280e-01	6.157244e-02	5.349921e-02	2.671236e-01	2.071293e-01	2.949151e-02	3.209980e-02	6.456689e-01	4.666131e-02	1.190297e-01	1.270487e-01	1.688770e-01	2.016875e-01	9.842688e-02	6.168509e-02	1.729942e-01	2.963294e-01	3.153969e-01	2.141622e-01	3.894458e-03	1.140302e-01	2.345015e-01	1.180147e-01	3.485589e-01	1.489898e-01	1.368832e-01	3.655681e-01	3.814841e-01	1.559661e-01	1.726944e-01	2.898554e-01	3.329668e-01	1.604967e-01	1.768299e-01	3.297066e-01	3.376293e-01	1.449188e-01	8.088109e-02	4.365708e-01
2560000	-2.109929e+04	2.533540e+02	2.675179e+00	2.118255e-01	2.760531e-01	2.864339e-02	8.383890e-02	2.217372e-01	1.779020e-01	1.106307e-01	2.501295e-01	5.903414e-02	8.576900e-02	3.493859e-01	1.450508e-01	5.077048e-02	2.792478e-02	7.231103e-01	5.887222e-03	3.478796e-02	1.575193e-01	1.521787e-01	2.097739e-01	9.395073e-02	1.090530e-01	1.578251e-01	2.772185e-01	4.698298e-01	3.245933e-01	7.010455e-03	7.969428e-02	9.003828e-02	2.883392e-02	3.527480e-01	1.362762e-01	1.158209e-01	3.951549e-01	4.016309e-01	1.922412e-01	1.455140e-01	2.606138e-01	2.066452e-01	2.167519e-01	1.662982e-01	4.103047e-01	3.353357e-01	1.443670e-01	7.044229e-02	4.498549e-01
2565000	-2.112480e+04	2.478480e+02	2.771226e+00	2.464749e-01	2.587466e-01	2.994390e-02	7.075399e-02	2.206339e-01	1.734467e-01	1.179696e-01	2.016982e-01	4.887954e-02	7.288730e-02	3.723318e-01	1.862336e-01	3.745039e-02	2.151358e-03	7.921397e-01	2.310056e-02	9.083105e-02	5.432694e-02	1.563459e-01	2.051081e-01	8.780822e-02	1.165032e-01	1.829757e-01	2.512589e-01	4.058510e-01	1.622188e-01	5.809943e-02	3.410247e-02	1.553423e-01	1.843860e-01	3.399289e-01	1.258469e-01	1.255013e-01	4.087229e-01	4.634329e-01	1.452116e-01	1.419122e-01	2.494433e-01	1.913874e-01	3.270780e-01	2.054950e-01	2.760396e-01	3.496097e-01	1.419122e-01	8.255407e-02	4.259240e-01
2570000	-2.112599e+04	2.565307e+02	2.632582e+00	2.331880e-01	2.377597e-01	3.024306e-02	7.498801e-02	2.623156e-01	1.615056e-01	1.265491e-01	2.418714e-01	7.849404e-02	7.798576e-02	3.195396e-01	1.555601e-01	1.579518e-02	3.375335e-02	4.163882e-01	1.679582e-01	1.260221e-01	2.400829e-01	1.975248e-01	2.076506e-01	8.723057e-02	7.049742e-02	2.057106e-01	2.313861e-01	4.128888e-01	2.710064e-01	8.696456e-03	3.260158e-02	1.937733e-01	8.103343e-02	3.535350e-01	1.290923e-01	1.337452e-01	3.836274e-01	4.056650e-01	1.607646e-01	1.490814e-01	2.844890e-01	2.793055e-01	2.649825e-01	1.210402e-01	3.346718e-01	3.435567e-01	1.405606e-01	7.967817e-02	4.362045e-01
2575000	-2.111650e+04	2.516867e+02	2.708273e+00	2.126688e-01	2.724062e-01	3.213925e-02	7.575904e-02	2.392028e-01	1.678239e-01	1.078909e-01	2.301028e-01	5.882247e-02	9.351814e-02	3.515391e-01	1.581266e-01	1.164709e-01	7.640813e-02	3.353537e-01	2.036412e-01	5.691189e-02	2.112142e-01	1.779866e-01	1.657479e-01	9.929720e-02	7.723528e-02	2.076695e-01	2.720635e-01	4.692422e-01	3.759454e-01	3.143211e-02	6.171759e-02	2.459480e-02	3.706797e-02	3.655546e-01	1.375406e-01	1.169923e-01	3.799125e-01	4.232204e-01	1.420373e-01	1.504722e-01	2.842702e-01	3.228330e-01	1.832066e-01	1.283364e-01	3.656240e-01	3.835977e-01	1.523045e-01	7.105199e-02	3.930458e-01
2580000	-2.110703e+04	2.586650e+02	2.607333e+00	2.227245e-01	2.547442e-01	3.141684e-02	6.492582e-02	2.474569e-01	1.787317e-01	1.055929e-01	2.410773e-01	6.545345e-02	5.332939e-02	3.862036e-01	1.483433e-01	6.582259e-02	5.259529e-04	7.204797e-01	6.423601e-02	7.679713e-02	7.213860e-02	1.935536e-01	1.743358e-01	1.080770e-01	6.488357e-02	2.520732e-01	2.070769e-01	4.302894e-01	3.583434e-01	3.155874e-02	2.493365e-02	1.492618e-01	5.612993e-03	3.482920e-01	1.334341e-01	1.276391e-01	3.906348e-01	4.122054e-01	1.772751e-01	1.554912e-01	2.550284e-01	2.477430e-01	2.715796e-01	1.527188e-01	3.279585e-01	3.622166e-01	1.328421e-01	9.135559e-02	4.135856e-01
2585000	-2.111588e+04	2.627731e+02	2.571829e+00	2.228994e-01	2.625969e-01	2.957119e-02	7.388175e-02	2.347521e-01	1.762987e-01	1.114803e-01	2.411012e-01	7.031295e-02	5.600479e-02	3.168271e-01	2.042736e-01	5.179765e-02	9.568108e-02	5.632909e-01	5.442328e-02	3.532304e-02	1.994840e-01	1.551931e-01	1.798049e-01	1.100191e-01	7.876866e-02	2.362487e-01	2.399656e-01	4.774762e-01	2.784584e-01	7.490383e-02	9.765083e-03	7.831329e-02	8.108321e-02	3.468407e-01	1.322204e-01	1.346517e-01	3.862873e-01	4.180425e-01	1.521632e-01	1.455488e-01	2.842455e-01	2.402454e-01	2.049918e-01	8.052580e-02	4.742370e-01	3.619969e-01	1.330424e-01	8.337097e-02	4.215897e-01
2590000	-2.112125e+04	2.454460e+02	2.797140e+00	1.919687e-01	2.660752e-01	3.203342e-02	6.883057e-02	2.573348e-01	1.837574e-01	1.057277e-01	1.781558e-01	4.128537e-02	5.282663e-02	4.128201e-01	2.091844e-01	7.959758e-02	4.198149e-02	4.916825e-01	3.848408e-02	1.401341e-01	2.081203e-01	2.074023e-01	1.582900e-01	1.150031e-01	7.517296e-02	2.250461e-01	2.190854e-01	4.493291e-01	3.073083e-01	3.710958e-02	6.614009e-02	9.632609e-02	4.378678e-02	3.647964e-01	1.446041e-01	1.299661e-01	3.606334e-01	4.197424e-01	1.431795e-01	1.510922e-01	2.859859e-01	4.109727e-01	2.182081e-01	1.017609e-01	2.690583e-01	3.234190e-01	1.391418e-01	9.756699e-02	4.398721e-01
2595000	-2.110947e+04	2.557277e+02	2.637885e+00	2.244770e-01	2.669101e-01	3.021269e-02	6.602502e-02	2.338076e-01	1.785677e-01	1.144217e-01	2.659682e-01	7.656869e-02	5.874292e-02	3.064119e-01	1.778865e-01	1.777218e-01	1.680358e-01	3.164797e-01	1.069975e-01	1.193205e-01	1.114446e-01	2.008924e-01	1.564501e-01	1.028949e-01	1.136636e-01	2.163835e-01	2.097154e-01	2.302243e-01	3.805931e-01	1.229831e-02	7.449666e-02	1.340408e-01	1.683468e-01	3.451912e-01	1.414169e-01	1.271582e-01	3.862337e-01	4.082015e-01	1.583543e-01	1.485771e-01	2.848671e-01	2.237638e-01	2.441342e-01	1.574101e-01	3.746918e-01	3.449435e-01	1.541307e-01	9.196795e-02	4.089579e-01
2600000	-2.112841e+04	2.407771e+02	2.867980e+00	2.229024e-01	2.495443e-01	3.320893e-02	7.297021e-02	2.534670e-01	1.679070e-01	1.373880e-01	1.731649e-01	8.545481e-02	9.687466e-02	2.995343e-01	2.075834e-01	2.314785e-02	1.763015e-01	1.845217e-01	3.249976e-01	1.957604e-01	9.527094e-02	1.924580e-01	1.960159e-01	9.431933e-02	8.495044e-02	1.960714e-01	2.361850e-01	4.666880e-01	3.034979e-01	2.144376e-02	1.106211e-02	1.416903e-01	5.561787e-02	3.541903e-01	1.209043e-01	1.314234e-01	3.934820e-01	4.351581e-01	1.332610e-01	1.571080e-01	2.744729e-01	4.292646e-01	1.730212e-01	9.365415e-02	3.040600e-01	3.435928e-01	1.275104e-01	9.148659e-02	4.374102e-01
2605000	-2.112109e+04	2.524397e+02	2.672505e+00	2.176628e-01	2.753392e-01	3.482589e-02	6.811452e-02	2.304396e-01	1.736180e-01	1.363465e-01	1.891019e-01	7.008227e-02	8.592224e-02	3.354327e-01	1.831144e-01	5.186974e-02	1.945977e-01	2.293707e-01	1.637415e-01	1.192048e-01	2.412157e-01	1.732927e-01	1.977896e-01	1.003886e-01	7.577373e-02	1.925423e-01	2.602130e-01	2.328129e-01	3.941736e-01	5.156268e-02	1.617825e-01	1.029171e-01	5.675124e-02	3.372256e-01	1.446241e-01	1.275040e-01	3.906464e-01	4.211887e-01	1.493857e-01	1.579524e-01	2.714732e-01	3.123145e-01	2.093240e-01	1.009623e-01	3.773993e-01	3.495906e-01	1.433247e-01	8.332336e-02	4.237613e-01
2610000	-2.111717e+04	2.581190e+02	2.602331e+00	2.280162e-01	2.876157e-01	3.368920e-02	6.664496e-02	2.279197e-01	1.561142e-01	1.565790e-01	2.411950e-01	5.382668e-02	8.962396e-02	3.219048e-01	1.368706e-01	1.158712e-02	2.340673e-01	4.252570e-01	1.147760e-01	6.924253e-02	1.450700e-01	1.620653e-01	2.044122e-01	9.560919e-02	7.522144e-02	1.696826e-01	2.930093e-01	5.761199e-01	1.497021e-01	5.779940e-02	2.494583e-02	1.782480e-01	1.318473e-02	3.414833e-01	1.444222e-01	1.299320e-01	3.841624e-01	4.258293e-01	1.588140e-01	1.263508e-01	2.890059e-01	3.511772e-01	2.413674e-01	8.774000e-02	3.197154e-01	3.358042e-01	1.539932e-01	8.070921e-02	4.294935e-01
2615000	-2.111227e+04	2.572429e+02	2.605659e+00	2.217734e-01	2.586198e-01	3.021746e-02	7.355722e-02	2.527033e-01	1.631289e-01	1.483618e-01	2.295850e-01	6.046618e-02	8.827358e-02	2.860520e-01	1.872615e-01	1.481265e-01	2.108061e-01	3.319960e-01	1.287152e-01	4.847618e-02	1.318800e-01	1.993834e-01	1.788488e-01	8.166847e-02	9.755460e-02	1.988865e-01	2.436582e-01	5.219123e-01	2.933066e-01	8.819015e-02	2.839621e-02	6.552020e-02	2.674457e-03	3.406004e-01	1.333242e-01	1.343747e-01	3.917008e-01	4.145955e-01	1.310442e-01	1.566867e-01	2.976736e-01	2.004170e-01	2.376279e-01	1.067673e-01	4.551878e-01	3.444689e-01	1.267373e-01	8.328592e-02	4.455078e-01
2620000	-2.112275e+04	2.605424e+02	2.592471e+00	2.288907e-01	2.378475e-01	2.379093e-02	7.394048e-02	2.809085e-01	1.546220e-01	1.207033e-01	2.066140e-01	3.289618e-02	1.157576e-01	3.065701e-01	2.174588e-01	6.814811e-02	1.937660e-01	4.893588e-01	4.068901e-04	9.882718e-02	1.494930e-01	2.108952e-01	1.882575e-01	9.246763e-02	8.351890e-02	1.968590e-01	2.280017e-01	3.379549e-01	3.157831e-01	7.454772e-02	5.520071e-02	1.855862e-01	3.092734e-02	3.484737e-01	1.265712e-01	1.481523e-01	3.768028e-01	4.299798e-01	1.332150e-01	1.568779e-01	2.799272e-01	3.776460e-01	2.243811e-01	1.665000e-01	2.314730e-01	3.432345e-01	1.312268e-01	7.926243e-02	4.462763e-01
2625000	-2.110294e+04	2.500659e+02	2.736537e+00	2.359861e-01	2.489793e-01	2.512211e-02	5.622470e-02	2.495948e-01	1.840930e-01	1.407480e-01	1.907766e-01	7.307077e-02	5.174879e-02	4.026588e-01	1.409971e-01	4.298743e-02	1.962010e-01	4.466556e-01	1.124131e-02	6.586012e-02	2.370545e-01	2.225100e-01	1.896794e-01	9.835165e-02	8.874722e-02	2.068499e-01	1.938618e-01	5.133126e-01	1.636612e-01	1.062991e-02	1.514371e-02	1.994586e-01	9.779403e-02	3.517549e-01	1.357655e-01	1.402034e-01	3.722763e-01	4.075660e-01	1.313111e-01	1.782148e-01	2.829081e-01	2.471186e-01	2.418821e-01	1.195485e-01	3.914507e-01	3.111774e-01	1.478038e-01	1.037861e-01	4.372327e-01
2630000	-2.110987e+04	2.564946e+02	2.652876e+00	2.404992e-01	2.248852e-01	3.171142e-02	6.539772e-02	2.726334e-01	1.648730e-01	1.262270e-01	1.885115e-01	6.295599e-02	4.548731e-02	3.802765e-01	1.965417e-01	4.273714e-03	1.739575e-01	4.108202e-01	6.059079e-02	3.509277e-02	3.152650e-01	1.795049e-01	1.817746e-01	9.821573e-02	8.766235e-02	1.881142e-01	2.647282e-01	2.242072e-01	3.440044e-01	2.903686e-01	4.514899e-02	3.350768e-02	6.276308e-02	3.397257e-01	1.372757e-01	1.482878e-01	3.747109e-01	4.263192e-01	1.641849e-01	1.496714e-01	2.598245e-01	3.934157e-01	2.477050e-01	9.348240e-02	2.653969e-01	3.460946e-01	1.318999e-01	7.890415e-02	4.431014e-01
2635000	-2.110477e+04	2.551182e+02	2.669113e+00	2.075010e-01	2.688650e-01	2.724012e-02	6.077319e-02	2.535675e-01	1.820532e-01	1.096029e-01	2.825281e-01	4.609545e-02	4.244534e-02	3.228644e-01	1.964637e-01	9.658756e-02	1.140364e-01	5.569998e-01	2.629734e-02	9.961260e-02	1.064664e-01	1.881248e-01	1.774014e-01	9.119916e-02	8.518431e-02	2.067605e-01	2.513298e-01	3.988071e-01	4.344872e-01	1.928033e-02	6.196806e-02	5.709444e-02	2.836287e-02	3.493307e-01	1.375300e-01	1.331955e-01	3.799438e-01	3.854872e-01	1.700306e-01	1.505651e-01	2.939170e-01	3.357584e-01	2.123449e-01	1.058474e-01	3.460493e-01	3.564212e-01	1.340466e-01	8.333965e-02	4.261926e-01
2640000	-2.112070e+04	2.612054e+02	2.576443e+00	2.416801e-01	2.642014e-01	3.790153e-02	6.824111e-02	2.242698e-01	1.637060e-01	1.759532e-01	2.138694e-01	4.634319e-02	7.047995e-02	3.331775e-01	1.601768e-01	7.816043e-02	8.498527e-02	4.039296e-01	1.068895e-01	5.714958e-02	2.688856e-01	1.624934e-01	2.070378e-01	9.463532e-02	5.169147e-02	1.999469e-01	2.841951e-01	3.641750e-01	2.380905e-01	1.433595e-02	1.091085e-01	2.628637e-01	1.142633e-02	3.372806e-01	1.342003e-01	1.339374e-01	3.945818e-01	4.133606e-01	1.355773e-01	1.705516e-01	2.805105e-01	2.241816e-01	2.771843e-01	8.397794e-02	4.146562e-01	3.779249e-01	1.470548e-01	6.942680e-02	4.055935e-01
2645000	-2.111401e+04	2.618531e+02	2.585336e+00	1.955726e-01	2.803452e-01	2.865481e-02	8.212090e-02	2.412005e-01	1.721060e-01	1.082542e-01	1.773427e-01	7.900322e-02	9.523609e-02	3.589903e-01	1.811735e-01	1.442986e-01	1.901595e-02	6.400056e-01	2.196824e-02	1.439154e-01	3.079614e-02	1.853586e-01	2.256259e-01	9.379296e-02	8.684921e-02	1.522402e-01	2.561331e-01	3.748301e-01	2.915575e-01	6.806213e-03	5.694655e-02	1.889228e-01	8.093686e-02	3.414108e-01	1.413357e-01	1.240488e-01	3.932047e-01	4.136889e-01	1.407374e-01	1.696708e-01	2.759030e-01	3.806747e-01	1.920900e-01	6.352721e-02	3.637081e-01	3.294080e-01	1.357334e-01	7.637356e-02	4.584850e-01
2650000	-2.112711e+04	2.527390e+02	2.672925e+00	2.254567e-01	2.661460e-01	3.132913e-02	7.433039e-02	2.339200e-01	1.688178e-01	1.017986e-01	2.855087e-01	5.441949e-02	6.281306e-02	2.830001e-01	2.124600e-01	7.610986e-02	1.150526e-01	6.724186e-01	8.838638e-02	1.645607e-02	3.157647e-02	1.846333e-01	1.864956e-01	9.641625e-02	1.211047e-01	2.008153e-01	2.105349e-01	2.855877e-01	2.406730e-01	2.493219e-02	4.807665e-02	3.756111e-01	2.511937e-02	3.560919e-01	1.255722e-01	1.375181e-01	3.808178e-01	4.002827e-01	1.468441e-01	1.570158e-01	2.958575e-01	3.505367e-01	2.061870e-01	9.349325e-02	3.497831e-01	3.226168e-01	1.244835e-01	8.748352e-02	4.654163e-01
2655000	-2.112040e+04	2.444497e+02	2.804838e+00	2.153971e-01	2.820911e-01	2.833577e-02	7.040331e-02	2.379823e-01	1.657904e-01	1.380347e-01	2.343091e-01	6.287934e-02	4.283732e-02	3.480100e-01	1.739295e-01	1.220733e-01	2.070868e-02	5.245180e-01	1.786189e-01	8.356801e-02	7.051309e-02	1.851342e-01	1.771857e-01	9.958667e-02	5.849834e-02	2.000600e-01	2.795350e-01	2.009478e-01	3.767836e-01	4.796416e-02	4.168027e-02	3.097586e-01	2.286559e-02	3.435850e-01	1.334260e-01	1.321500e-01	3.908389e-01	4.119675e-01	1.552682e-01	1.426522e-01	2.901121e-01	2.546451e-01	3.041363e-01	8.580310e-02	3.554155e-01	3.542705e-01	1.357989e-01	8.392847e-02	4.260021e-01
2660000	-2.111299e+04	2.475821e+02	2.776192e+00	2.313903e-01	2.558210e-01	3.053057e-02	6.379888e-02	2.318593e-01	1.866000e-01	1.117334e-01	2.226245e-01	7.624244e-02	1.002733e-01	3.185701e-01	1.705563e-01	1.466617e-01	9.218552e-03	5.010723e-01	9.160985e-03	2.168385e-01	1.170479e-01	1.548114e-01	2.466983e-01	7.868706e-02	7.849891e-02	1.495804e-01	2.917240e-01	2.203127e-01	5.351272e-01	1.782069e-02	9.086647e-02	6.292283e-02	7.295016e-02	3.515339e-01	1.358033e-01	1.318596e-01	3.808032e-01	4.102837e-01	1.554389e-01	1.670798e-01	2.671976e-01	2.963322e-01	1.926695e-01	1.967965e-01	3.142018e-01	3.461608e-01	1.546105e-01	7.265216e-02	4.265765e-01
2665000	-2.113835e+04	2.540671e+02	2.695140e+00	2.326381e-01	2.556695e-01	2.677371e-02	7.635475e-02	2.371941e-01	1.713698e-01	1.160456e-01	1.918674e-01	8.274350e-02	5.679056e-02	3.771857e-01	1.753672e-01	6.095564e-02	2.738168e-01	5.580920e-01	2.004675e-02	4.554045e-02	4.154841e-02	1.385353e-01	2.376809e-01	8.132509e-02	6.532676e-02	1.954706e-01	2.816613e-01	5.012748e-01	9.673002e-02	1.582843e-02	1.833974e-02	3.316460e-01	3.618103e-02	3.413834e-01	1.288423e-01	1.303357e-01	3.994385e-01	4.129598e-01	1.440711e-01	1.516237e-01	2.913454e-01	2.445515e-01	2.778982e-01	9.383404e-02	3.837162e-01	3.664363e-01	1.475144e-01	6.506671e-02	4.209826e-01
2670000	-2.113443e+04	2.602347e+02	2.610213e+00	2.213113e-01	2.637099e-01	3.371947e-02	7.588377e-02	2.264372e-01	1.789384e-01	1.263164e-01	2.223584e-01	8.072265e-02	3.885770e-02	3.762148e-01	1.555301e-01	8.861492e-02	4.506572e-02	5.437831e-01	3.806453e-02	9.315409e-02	1.913176e-01	1.976524e-01	1.750624e-01	1.188927e-01	5.321230e-02	2.081944e-01	2.469858e-01	6.093451e-01	1.067133e-01	3.199033e-02	1.679434e-02	1.495944e-01	8.556254e-02	3.411567e-01	1.295536e-01	1.328904e-01	3.963992e-01	4.216947e-01	1.559255e-01	1.577265e-01	2.646533e-01	2.773706e-01	3.005371e-01	1.205647e-01	3.015275e-01	3.508241e-01	1.386186e-01	1.016018e-01	4.089555e-01
2675000	-2.112590e+04	2.659200e+02	2.520319e+00	2.162854e-01	2.748413e-01	2.666744e-02	7.942488e-02	2.298931e-01	1.728880e-01	1.478917e-01	2.105857e-01	7.948510e-02	9.290504e-02	3.079301e-01	1.612024e-01	1.020557e-01	1.469540e-01	3.948670e-01	1.035546e-01	1.802419e-01	7.232675e-02	1.783380e-01	1.765401e-01	8.276103e-02	1.043500e-01	2.198934e-01	2.381175e-01	2.390699e-01	4.661790e-01	2.049765e-02	8.597340e-02	1.615437e-01	2.673638e-02	3.539549e-01	1.258651e-01	1.263747e-01	3.938052e-01	4.064638e-01	1.652990e-01	1.591117e-01	2.691255e-01	2.477567e-01	2.223799e-01	8.082872e-02	4.490347e-01	3.563942e-01	1.326507e-01	7.203564e-02	4.389195e-01
2680000	-2.110877e+04	2.496216e+02	2.744574e+00	2.377629e-01	2.714973e-01	2.638912e-02	8.946622e-02	2.260308e-01	1.488536e-01	1.284978e-01	1.884892e-01	5.675573e-02	6.241434e-02	4.134247e-01	1.504183e-01	1.472178e-03	3.399479e-01	4.216220e-01	6.642706e-03	3.820173e-02	1.921135e-01	1.866656e-01	1.750913e-01	9.721663e-02	7.687239e-02	2.099217e-01	2.542325e-01	4.355733e-01	2.915324e-01	2.106326e-02	1.466057e-01	5.736629e-02	4.785916e-02	3.199582e-01	1.330177e-01	1.406236e-01	4.064005e-01	4.509859e-01	1.456402e-01	1.475932e-01	2.557808e-01	3.071438e-01	2.382780e-01	9.794946e-02	3.566287e-01	3.451447e-01	1.390182e-01	6.985706e-02	4.459801e-01
2685000	-2.111675e+04	2.549492e+02	2.653280e+00	2.370911e-01	2.526179e-01	2.984195e-02	1.015007e-01	2.333220e-01	1.456264e-01	1.304314e-01	2.548985e-01	9.533808e-02	3.394976e-02	2.980823e-01	1.873000e-01	1.431450e-02	3.738110e-01	4.101352e-01	2.032777e-02	5.146530e-02	1.299463e-01	1.814766e-01	1.979411e-01	9.088125e-02	8.647614e-02	1.965598e-01	2.466652e-01	3.102054e-01	3.536262e-01	9.473732e-02	5.915603e-03	2.174068e-01	1.810858e-02	3.327894e-01	1.297521e-01	1.384236e-01	3.990350e-01	3.780729e-01	1.702550e-01	1.625646e-01	2.891076e-01	3.594294e-01	1.950157e-01	1.436210e-01	3.019339e-01	3.519941e-01	1.461438e-01	7.752999e-02	4.243322e-01
2690000	-2.110827e+04	2.541041e+02	2.689153e+00	2.277112e-01	2.480777e-01	2.518479e-02	7.691617e-02	2.435877e-01	1.785224e-01	1.473162e-01	2.189970e-01	6.312574e-02	9.969978e-02	3.159659e-01	1.548953e-01	1.095626e-02	2.874182e-02	6.691762e-01	5.554734e-02	4.255133e-02	1.930271e-01	1.650856e-01	2.060451e-01	1.079637e-01	1.046447e-01	1.996768e-01	2.165841e-01	2.203668e-01	2.951424e-01	3.047092e-03	2.243685e-01	1.797271e-01	7.734804e-02	3.411432e-01	1.374851e-01	1.377382e-01	3.836335e-01	4.032260e-01	1.529336e-01	1.543630e-01	2.894774e-01	2.100824e-01	3.212769e-01	8.139630e-02	3.872443e-01	3.492273e-01	1.234646e-01	9.500762e-02	4.323005e-01
2695000	-2.112421e+04	2.531061e+02	2.697549e+00	2.307639e-01	2.616503e-01	2.922361e-02	5.961683e-02	2.369727e-01	1.817727e-01	1.483233e-01	2.351260e-01	8.304943e-02	5.494993e-02	3.419304e-01	1.366210e-01	1.304193e-01	2.012622e-02	4.129647e-01	4.167841e-03	2.183783e-01	2.139437e-01	1.899516e-01	2.410840e-01	1.046366e-01	7.878455e-02	1.564978e-01	2.290454e-01	4.089029e-01	1.348263e-01	7.639707e-02	2.984406e-02	3.253398e-01	2.468986e-02	3.427476e-01	1.383718e-01	1.364325e-01	3.824481e-01	3.525192e-01	1.589096e-01	1.881603e-01	3.004109e-01	2.194807e-01	1.926765e-01	1.666715e-01	4.211713e-01	3.338850e-01	1.460296e-01	7.689072e-02	4.431947e-01
2700000	-2.111644e+04	2.421887e+02	2.838607e+00	2.352398e-01	2.594597e-01	2.615848e-02	7.306217e-02	2.639884e-01	1.420915e-01	1.464347e-01	2.398544e-01	5.340780e-02	5.968637e-02	3.061812e-01	1.944355e-01	2.724940e-02	1.267826e-02	2.655513e-01	3.735548e-01	1.501251e-01	1.708411e-01	1.299942e-01	2.080605e-01	8.469602e-02	1.146649e-01	1.674758e-01	2.951087e-01	2.642623e-01	4.348087e-01	1.009886e-01	6.903447e-02	8.604653e-02	4.485939e-02	3.486013e-01	1.238208e-01	1.356334e-01	3.919445e-01	4.297769e-01	1.723757e-01	1.477157e-01	2.501316e-01	2.518775e-01	4.181605e-01	9.846142e-02	2.315006e-01	3.699625e-01	1.480837e-01	7.802815e-02	4.039256e-01
2705000	-2.111969e+04	2.454943e+02	2.786207e+00	2.257086e-01	2.623299e-01	2.881966e-02	6.083814e-02	2.434920e-01	1.788118e-01	1.048821e-01	2.310451e-01	7.787651e-02	7.318159e-02	3.346730e-01	1.783417e-01	3.234253e-01	1.010077e-01	3.583579e-01	5.620565e-02	6.389470e-02	9.710873e-02	1.937300e-01	1.771031e-01	1.136023e-01	8.763987e-02	1.941594e-01	2.337653e-01	3.508835e-01	3.133702e-01	1.830420e-02	1.952951e-01	6.763991e-02	5.450706e-02	3.381222e-01	1.409776e-01	1.409962e-01	3.799040e-01	3.915376e-01	1.607852e-01	1.773065e-01	2.703706e-01	2.740186e-01	1.942047e-01	1.591229e-01	3.726538e-01	3.310821e-01	1.367977e-01	8.169070e-02	4.504295e-01
2710000	-2.111373e+04	2.525134e+02	2.686133e+00	2.468446e-01	2.418090e-01	3.051550e-02	7.324698e-02	2.515251e-01	1.560588e-01	9.932071e-02	1.931153e-01	6.970341e-02	5.370975e-02	3.663111e-01	2.178397e-01	4.789079e-02	1.118069e-02	4.909830e-01	2.086011e-02	6.638145e-02	3.627039e-01	2.081667e-01	1.679249e-01	1.013529e-01	8.224129e-02	1.844118e-01	2.559024e-01	2.652397e-01	5.268135e-01	3.302479e-03	2.876585e-02	1.010170e-01	7.486136e-02	3.482586e-01	1.307933e-01	1.400843e-01	3.808637e-01	4.341044e-01	1.591316e-01	1.464182e-01	2.603457e-01	3.310621e-01	1.698166e-01	7.278225e-02	4.263390e-01	3.224415e-01	1.429303e-01	8.926637e-02	4.453617e-01
2715000	-2.109719e+04	2.627591e+02	2.555627e+00	2.168453e-01	2.409174e-01	3.222420e-02	8.812408e-02	2.433854e-01	1.785036e-01	1.388181e-01	2.346089e-01	6.100902e-02	4.558076e-02	2.856003e-01	2.343829e-01	3.931688e-02	7.992803e-02	4.847521e-01	8.593150e-03	2.322906e-01	1.551192e-01	2.023507e-01	2.055955e-01	7.372166e-02	6.525796e-02	2.026458e-01	2.504284e-01	1.488554e-01	4.928688e-01	1.323903e-02	2.079014e-02	2.911110e-01	3.313566e-02	3.546589e-01	1.296812e-01	1.357495e-01	3.799104e-01	4.056443e-01	1.562193e-01	1.565182e-01	2.816182e-01	3.054548e-01	1.783156e-01	1.822739e-01	3.339557e-01	3.446648e-01	1.385722e-01	7.660749e-02	4.401554e-01
2720000	-2.113346e+04	2.369363e+02	2.899988e+00	2.193993e-01	2.372517e-01	3.011181e-02	7.345920e-02	2.573636e-01	1.824144e-01	1.104965e-01	2.860717e-01	6.755200e-02	7.182865e-02	2.406927e-01	2.233585e-01	1.346509e-02	5.109284e-03	5.117403e-01	7.605489e-02	1.191475e-01	2.744830e-01	1.605057e-01	2.187248e-01	9.689587e-02	6.575636e-02	1.964011e-01	2.617161e-01	6.506249e-01	9.400768e-02	1.027963e-02	3.319300e-02	1.889596e-01	2.293515e-02	3.623215e-01	1.354430e-01	1.343786e-01	3.678568e-01	4.069676e-01	1.718486e-01	1.510253e-01	2.701585e-01	3.469084e-01	2.304004e-01	1.554929e-01	2.671983e-01	3.452580e-01	1.553060e-01	7.750312e-02	4.219329e-01
2725000	-2.111998e+04	2.470221e+02	2.777357e+00	2.333948e-01	2.420777e-01	3.164324e-02	6.768920e-02	2.394017e-01	1.857934e-01	9.695890e-02	2.382294e-01	5.676748e-02	8.235801e-02	3.877293e-01	1.379569e-01	2.957826e-02	5.289773e-02	3.313385e-01	1.422494e-01	4.624794e-02	3.976882e-01	1.835680e-01	2.036196e-01	1.058623e-01	5.493096e-02	2.318569e-01	2.201622e-01	5.285612e-01	1.681698e-01	3.139235e-02	7.551503e-04	2.525035e-01	1.861801e-02	3.312682e-01	1.342867e-01	1.414137e-01	3.930314e-01	4.345292e-01	1.605771e-01	1.304629e-01	2.744307e-01	3.309683e-01	2.359786e-01	1.364312e-01	2.966219e-01	3.401386e-01	1.427293e-01	7.815480e-02	4.389773e-01
2730000	-2.112682e+04	2.473594e+02	2.766016e+00	2.274882e-01	2.640130e-01	2.979254e-02	6.343986e-02	2.475208e-01	1.677456e-01	1.170841e-01	1.943225e-01	7.837723e-02	1.201288e-01	3.254663e-01	1.646211e-01	2.084656e-02	1.721886e-01	2.140423e-01	1.511259e-01	2.390993e-01	2.026974e-01	1.807355e-01	1.861016e-01	1.067967e-01	7.400377e-02	1.831232e-01	2.692393e-01	3.896511e-01	3.380736e-01	3.619199e-02	3.719025e-02	1.425519e-01	5.634113e-02	3.433777e-01	1.536511e-01	1.257576e-01	3.772136e-01	4.262558e-01	1.538590e-01	1.337247e-01	2.861606e-01	2.097221e-01	1.124058e-01	1.073911e-01	5.704810e-01	3.475066e-01	1.478368e-01	8.383897e-02	4.208177e-01
2735000	-2.109560e+04	2.615006e+02	2.586449e+00	2.108719e-01	2.610935e-01	3.093833e-02	7.265071e-02	2.429941e-01	1.814514e-01	1.110775e-01	2.772059e-01	5.760534e-02	4.199711e-02	2.773371e-01	2.347771e-01	2.939626e-02	7.562105e-02	4.946269e-01	1.054729e-01	9.954923e-02	1.953337e-01	1.533356e-01	2.231338e-01	8.579421e-02	6.734591e-02	1.805476e-01	2.898429e-01	3.489153e-01	2.021438e-01	3.995603e-02	8.213818e-02	3.172946e-01	9.552099e-03	3.502607e-01	1.354633e-01	1.320399e-01	3.822360e-01	3.700012e-01	1.755225e-01	1.554247e-01	2.990516e-01	3.071279e-01	2.680198e-01	7.388333e-02	3.509690e-01	3.727441e-01	1.461765e-01	7.281732e-02	4.082621e-01
2740000	-2.111920e+04	2.494953e+02	2.744734e+00	2.191753e-01	2.681594e-01	3.269283e-02	6.366759e-02	2.446433e-01	1.716616e-01	1.139366e-01	2.265319e-01	6.027229e-02	5.656147e-02	3.653223e-01	1.773755e-01	6.542584e-02	3.377445e-01	2.175573e-01	6.642836e-02	7.979829e-02	2.330457e-01	1.978652e-01	2.095656e-01	9.189924e-02	8.555492e-02	1.777139e-01	2.374011e-01	5.362088e-01	2.168447e-01	1.239889e-02	2.476446e-02	1.864393e-01	2.334377e-02	3.468078e-01	1.365005e-01	1.220352e-01	3.946565e-01	4.135719e-01	1.595202e-01	1.665730e-01	2.603349e-01	2.685103e-01	2.881447e-01	8.579389e-02	3.575512e-01	3.558953e-01	1.357703e-01	7.113133e-02	4.372031e-01
2745000	-2.111208e+04	2.550827e+02	2.674088e+00	2.185726e-01	2.583259e-01	3.449311e-02	6.279051e-02	2.505580e-01	1.752599e-01	1.150693e-01	2.596892e-01	6.536917e-02	6.574916e-02	3.085979e-01	1.855253e-01	4.833377e-02	6.092790e-02	4.521435e-01	1.023948e-01	6.662340e-02	2.695766e-01	1.611144e-01	1.694145e-01	9.275502e-02	6.979528e-02	2.076237e-01	2.992970e-01	6.348226e-01	1.944035e-01	7.203850e-03	3.082591e-02	1.259893e-01	6.754795e-03	3.559398e-01	1.342959e-01	1.376556e-01	3.721087e-01	4.190786e-01	1.632324e-01	1.634875e-01	2.542016e-01	2.813672e-01	3.747419e-01	6.918612e-02	2.747048e-01	3.550987e-01	1.415922e-01	8.711119e-02	4.161979e-01
2750000	-2.108664e+04	2.532327e+02	2.683878e+00	2.232714e-01	2.514546e-01	3.261970e-02	6.396027e-02	2.609413e-01	1.677526e-01	1.117681e-01	2.205187e-01	5.473182e-02	7.833188e-02	3.170529e-01	2.175966e-01	4.948474e-02	1.611520e-02	5.833737e-01	5.639654e-02	1.516028e-01	1.430270e-01	1.507362e-01	2.310946e-01	8.798270e-02	8.919173e-02	1.692206e-01	2.717741e-01	3.427476e-01	2.849011e-01	9.286667e-02	1.298359e-02	2.054381e-01	6.106295e-02	3.375422e-01	1.412233e-01	1.342219e-01	3.870125e-01	4.531428e-01	1.457070e-01	1.506242e-01	2.505260e-01	2.846169e-01	2.929139e-01	1.426815e-01	2.797877e-01	3.584999e-01	1.518681e-01	6.519912e-02	4.244329e-01
2755000	-2.111576e+04	2.425038e+02	2.845002e+00	2.185845e-01	2.547938e-01	3.358925e-02	6.600537e-02	2.448167e-01	1.822105e-01	1.359976e-01	2.282464e-01	6.396968e-02	6.576459e-02	3.466268e-01	1.593949e-01	2.982750e-02	3.405429e-01	4.578605e-01	3.399640e-02	1.086978e-01	2.907489e-02	1.648017e-01	2.261337e-01	8.023505e-02	7.310111e-02	1.724953e-01	2.832332e-01	5.816610e-01	1.112584e-01	9.015588e-02	1.940103e-02	1.620174e-01	3.550627e-02	3.462893e-01	1.382383e-01	1.322947e-01	3.831777e-01	4.181211e-01	1.695206e-01	1.448648e-01	2.674935e-01	3.214290e-01	3.342961e-01	1.078447e-01	2.364301e-01	3.153330e-01	1.528814e-01	7.189024e-02	4.598953e-01
2760000	-2.111917e+04	2.554021e+02	2.661539e+00	2.289144e-01	2.501396e-01	2.929676e-02	5.760123e-02	2.614008e-01	1.726471e-01	1.184940e-01	1.932667e-01	5.524064e-02	8.591038e-02	3.833632e-01	1.637251e-01	2.990239e-02	1.253151e-01	6.619242e-01	5.447156e-02	4.680858e-02	8.157807e-02	2.010536e-01	1.851737e-01	1.022074e-01	6.353163e-02	2.081410e-01	2.398926e-01	4.121976e-01	2.668007e-01	6.112007e-02	2.892670e-02	2.120379e-01	1.891708e-02	3.506337e-01	1.243153e-01	1.323222e-01	3.927287e-01	4.107933e-01	1.462903e-01	1.484470e-01	2.944695e-01	2.413741e-01	2.691881e-01	1.592153e-01	3.302225e-01	3.409070e-01	1.456632e-01	7.520260e-02	4.382272e-01
2765000	-2.112358e+04	2.666964e+02	2.507256e+00	2.358004e-01	2.477421e-01	3.436304e-02	7.267043e-02	2.608288e-01	1.485953e-01	1.464494e-01	2.396710e-01	5.734030e-02	9.119064e-02	3.363501e-01	1.289985e-01	5.100162e-02	5.813723e-02	4.692485e-01	3.541355e-03	2.328238e-01	1.852476e-01	2.212547e-01	1.582327e-01	8.737589e-02	8.878628e-02	2.049461e-01	2.394043e-01	3.222011e-01	2.024859e-01	7.425103e-02	5.748196e-03	2.788672e-01	1.164466e-01	3.434225e-01	1.315176e-01	1.349599e-01	3.901000e-01	4.369892e-01	1.469683e-01	1.431092e-01	2.729333e-01	3.299388e-01	2.066922e-01	1.719407e-01	2.914284e-01	3.624215e-01	1.228432e-01	8.959794e-02	4.251374e-01
2770000	-2.111657e+04	2.488819e+02	2.759970e+00	2.295292e-01	2.752832e-01	3.200197e-02	5.457314e-02	2.299906e-01	1.786220e-01	1.262338e-01	2.910385e-01	6.271304e-02	3.955408e-02	2.870703e-01	1.933903e-01	5.770425e-02	1.916021e-02	7.481082e-01	1.144692e-02	6.803406e-02	9.554635e-02	1.720510e-01	2.191879e-01	1.019137e-01	8.785238e-02	1.829071e-01	2.360879e-01	5.144031e-01	2.227705e-01	4.388428e-02	2.606434e-02	1.500890e-01	4.278876e-02	3.567719e-01	1.303476e-01	1.330197e-01	3.798608e-01	3.956842e-01	1.618545e-01	1.723351e-01	2.701262e-01	2.842798e-01	2.129033e-01	1.783377e-01	3.244792e-01	3.447067e-01	1.306868e-01	8.829157e-02	4.363149e-01
2775000	-2.112387e+04	2.415076e+02	2.843500e+00	2.113766e-01	2.843309e-01	2.741940e-02	6.105166e-02	2.406556e-01	1.751658e-01	1.186899e-01	2.253600e-01	7.767146e-02	4.356936e-02	2.795809e-01	2.551283e-01	4.129217e-02	2.350636e-02	5.728198e-01	1.282098e-01	7.890070e-02	1.552711e-01	1.918823e-01	1.957672e-01	9.532960e-02	8.484804e-02	1.983276e-01	2.338452e-01	3.937021e-01	1.426635e-01	4.421533e-02	3.954278e-02	3.168496e-01	6.302668e-02	3.419516e-01	1.432553e-01	1.266756e-01	3.881175e-01	4.063190e-01	1.620631e-01	1.784903e-01	2.531275e-01	3.231523e-01	2.386507e-01	1.698872e-01	2.683099e-01	3.470319e-01	1.359344e-01	8.939455e-02	4.276392e-01
2780000	-2.111188e+04	2.442414e+02	2.816450e+00	2.186616e-01	2.833651e-01	3.228628e-02	5.966458e-02	2.341881e-01	1.718343e-01	1.175159e-01	2.204913e-01	7.396624e-02	9.844894e-02	2.984968e-01	1.910808e-01	9.077596e-02	1.782413e-02	5.140187e-01	7.683597e-02	1.619472e-01	1.385981e-01	1.695506e-01	2.045439e-01	9.623605e-02	9.132089e-02	2.158488e-01	2.224997e-01	3.675856e-01	3.077889e-01	8.950769e-02	7.772243e-02	5.388119e-02	1.035142e-01	3.538806e-01	1.371500e-01	1.189014e-01	3.900680e-01	4.437564e-01	1.374286e-01	1.560396e-01	2.627754e-01	2.426045e-01	1.414396e-01	1.499874e-01	4.659685e-01	3.655822e-01	1.357572e-01	7.754310e-02	4.211176e-01
2785000	-2.110962e+04	2.505022e+02	2.727273e+00	2.412396e-01	2.608333e-01	3.192075e-02	5.158579e-02	2.552417e-01	1.591789e-01	1.584417e-01	2.465874e-01	7.901602e-02	5.720772e-02	2.838165e-01	1.749306e-01	4.198948e-02	8.677978e-02	3.929716e-01	1.092537e-01	1.348163e-01	2.341892e-01	1.876146e-01	1.831242e-01	9.331969e-02	6.994558e-02	2.162589e-01	2.497370e-01	4.857440e-01	2.733913e-01	3.624814e-02	2.516234e-02	1.056323e-01	7.382192e-02	3.349308e-01	1.340769e-01	1.366813e-01	3.943110e-01	3.959707e-01	1.543064e-01	1.669319e-01	2.827910e-01	3.173422e-01	1.916707e-01	1.102598e-01	3.807273e-01	3.650770e-01	1.243411e-01	8.640593e-02	4.241760e-01
2790000	-2.111873e+04	2.514339e+02	2.715335e+00	2.382495e-01	2.684501e-01	3.019240e-02	6.288377e-02	2.322582e-01	1.679660e-01	1.469195e-01	2.256091e-01	6.146963e-02	8.663919e-02	3.121070e-01	1.672556e-01	5.572321e-02	2.853497e-01	3.173344e-01	7.368542e-02	2.372838e-01	3.062354e-02	1.925018e-01	2.041868e-01	1.065788e-01	3.740500e-02	2.385717e-01	2.207559e-01	3.583448e-01	3.179773e-01	1.248426e-01	6.080533e-02	1.215231e-01	1.650687e-02	3.328189e-01	1.389717e-01	1.299985e-01	3.982109e-01	3.960774e-01	1.624437e-01	1.467098e-01	2.947691e-01	4.241888e-01	1.797548e-01	1.286967e-01	2.673596e-01	3.430733e-01	1.328875e-01	7.771251e-02	4.463266e-01
2795000	-2.114191e+04	2.520953e+02	2.700065e+00	2.123698e-01	2.553426e-01	3.393984e-02	7.519940e-02	2.620219e-01	1.611264e-01	1.418959e-01	2.037951e-01	6.344971e-02	5.120569e-02	3.668821e-01	1.727715e-01	2.099962e-02	5.549897e-02	1.734686e-01	5.062308e-01	1.478264e-01	9.597550e-02	1.986058e-01	2.205912e-01	1.028084e-01	3.701032e-02	2.086421e-01	2.323421e-01	6.512047e-01	1.158038e-01	1.347982e-02	5.625709e-02	1.334207e-01	2.983394e-02	3.483828e-01	1.440328e-01	1.347184e-01	3.728659e-01	4.148847e-01	1.515911e-01	1.853455e-01	2.481787e-01	4.191466e-01	1.890308e-01	1.375064e-01	2.543162e-01	3.435680e-01	1.353047e-01	8.771620e-02	4.334111e-01
2800000	-2.111573e+04	2.505042e+02	2.731791e+00	2.338492e-01	2.553410e-01	2.871115e-02	7.348072e-02	2.368939e-01	1.717240e-01	1.519722e-01	1.907684e-01	6.854588e-02	5.425052e-02	3.715349e-01	1.629281e-01	2.648877e-01	3.837899e-02	5.206811e-01	2.489673e-02	9.180599e-02	5.934955e-02	1.652383e-01	2.069128e-01	9.078180e-02	7.424629e-02	2.125390e-01	2.502818e-01	4.321044e-01	4.184023e-01	5.245648e-03	2.195306e-02	4.976133e-02	7.253323e-02	3.301992e-01	1.291667e-01	1.385289e-01	4.021052e-01	4.268263e-01	1.413845e-01	1.627489e-01	2.690403e-01	2.272055e-01	2.330254e-01	1.243548e-01	4.154143e-01	3.536637e-01	1.417943e-01	7.454686e-02	4.299951e-01
2805000	-2.114836e+04	2.574835e+02	2.626528e+00	2.153501e-01	2.843920e-01	3.281249e-02	7.384692e-02	2.229277e-01	1.706708e-01	1.185285e-01	1.834620e-01	7.563220e-02	4.052377e-02	4.129044e-01	1.689491e-01	7.215411e-02	1.078616e-03	2.490483e-01	1.151617e-01	1.616761e-01	4.008812e-01	1.510918e-01	2.043027e-01	9.653219e-02	1.030323e-01	1.876466e-01	2.573944e-01	3.501808e-01	3.669919e-01	4.764769e-02	1.788433e-01	5.293545e-02	3.400825e-03	3.352307e-01	1.355873e-01	1.370082e-01	3.921738e-01	4.129960e-01	1.678449e-01	1.591155e-01	2.600435e-01	2.837652e-01	1.629081e-01	2.085836e-01	3.447431e-01	3.620538e-01	1.476687e-01	8.282141e-02	4.074561e-01
2810000	-2.113613e+04	2.396100e+02	2.866928e+00	2.335581e-01	2.548535e-01	3.075609e-02	7.090241e-02	2.457595e-01	1.641704e-01	1.272304e-01	2.925914e-01	4.952719e-02	7.133921e-02	2.379601e-01	2.213517e-01	1.212355e-01	8.713992e-05	4.426356e-01	1.864762e-01	8.101850e-02	1.685471e-01	1.715872e-01	1.950233e-01	9.172816e-02	8.533927e-02	1.897346e-01	2.665874e-01	2.829236e-01	1.182439e-01	2.009064e-01	7.190682e-02	2.569749e-01	6.904444e-02	3.436168e-01	1.343885e-01	1.390064e-01	3.829883e-01	3.828314e-01	1.776598e-01	1.352840e-01	3.042248e-01	2.886765e-01	2.483922e-01	8.278775e-02	3.801435e-01	3.488634e-01	1.482613e-01	7.615167e-02	4.267237e-01
2815000	-2.112573e+04	2.532723e+02	2.678052e+00	2.160543e-01	2.504370e-01	2.992057e-02	7.400832e-02	2.474606e-01	1.821192e-01	1.156707e-01	2.505625e-01	8.055180e-02	3.895881e-02	2.535349e-01	2.607214e-01	8.665492e-03	2.196564e-01	3.448458e-01	1.634966e-01	3.734934e-02	2.259864e-01	1.931550e-01	1.820666e-01	1.016709e-01	8.339015e-02	2.245373e-01	2.151799e-01	4.520018e-01	2.173467e-01	3.742975e-02	5.293806e-02	2.242323e-01	1.605135e-02	3.525277e-01	1.380077e-01	1.304820e-01	3.789826e-01	4.089351e-01	1.919049e-01	1.512914e-01	2.478685e-01	2.864380e-01	3.220234e-01	1.245864e-01	2.669522e-01	3.338046e-01	1.408405e-01	9.960069e-02	4.257542e-01
2820000	-2.112971e+04	2.538946e+02	2.686080e+00	2.309737e-01	2.585545e-01	3.594992e-02	7.047660e-02	2.294383e-01	1.746070e-01	1.040099e-01	2.743298e-01	1.057303e-01	6.818595e-02	2.812160e-01	1.665280e-01	1.889340e-01	1.447289e-01	5.452144e-01	1.099105e-02	7.154060e-02	3.859101e-02	1.935507e-01	2.208453e-01	1.059695e-01	8.171021e-02	1.937378e-01	2.041865e-01	5.312604e-01	1.950505e-01	2.114578e-02	4.988569e-02	1.020202e-01	1.006374e-01	3.483032e-01	1.417760e-01	1.348552e-01	3.750656e-01	4.435222e-01	1.617252e-01	1.631240e-01	2.316286e-01	3.215419e-01	2.614471e-01	1.290398e-01	2.879712e-01	3.268754e-01	1.285581e-01	9.356587e-02	4.510006e-01
2825000	-2.111065e+04	2.538043e+02	2.696901e+00	2.296358e-01	2.713957e-01	3.248044e-02	6.147633e-02	2.380017e-01	1.670100e-01	1.508810e-01	2.591541e-01	4.962700e-02	6.689983e-02	3.473041e-01	1.261340e-01	1.627580e-02	1.118395e-01	4.954072e-01	2.989087e-02	8.626474e-02	2.603219e-01	2.012888e-01	2.293638e-01	8.677165e-02	6.827957e-02	1.545067e-01	2.597895e-01	2.954613e-01	2.290642e-01	2.355813e-02	4.823050e-02	3.373499e-01	6.633592e-02	3.272585e-01	1.399481e-01	1.346990e-01	3.980944e-01	4.030796e-01	1.596011e-01	1.551172e-01	2.822021e-01	3.081083e-01	2.226435e-01	1.189626e-01	3.502856e-01	3.237516e-01	1.501180e-01	7.668920e-02	4.494412e-01
2830000	-2.110490e+04	2.451979e+02	2.807151e+00	2.212845e-01	2.655159e-01	3.343032e-02	7.283187e-02	2.401589e-01	1.667784e-01	1.178708e-01	2.653015e-01	5.424785e-02	5.058295e-02	2.812378e-01	2.307592e-01	6.577034e-02	2.472961e-01	3.512213e-01	5.183969e-02	8.136222e-02	2.025104e-01	1.844303e-01	2.423824e-01	7.101659e-02	7.594315e-02	1.521644e-01	2.740631e-01	5.183856e-01	1.935618e-01	1.442100e-02	2.719777e-02	1.999774e-01	4.645649e-02	3.500809e-01	1.329935e-01	1.286122e-01	3.883134e-01	4.289515e-01	1.499316e-01	1.548559e-01	2.662610e-01	3.285459e-01	1.582096e-01	1.564536e-01	3.567909e-01	3.512419e-01	1.413460e-01	6.324345e-02	4.441687e-01
2835000	-2.111927e+04	2.474960e+02	2.762966e+00	2.227096e-01	2.760713e-01	2.771878e-02	8.010475e-02	2.391334e-01	1.542622e-01	1.354657e-01	2.794748e-01	5.002522e-02	6.616829e-02	2.958130e-01	1.730530e-01	9.485147e-02	6.751821e-02	3.982456e-01	7.377166e-02	1.124941e-01	2.531189e-01	1.553760e-01	1.845151e-01	9.685626e-02	8.601756e-02	1.579918e-01	3.192433e-01	3.740266e-01	4.722560e-01	2.698868e-02	3.772431e-02	6.172434e-02	2.728000e-02	3.418473e-01	1.330954e-01	1.301830e-01	3.948744e-01	4.208622e-01	1.895647e-01	1.359199e-01	2.536532e-01	2.919960e-01	2.093720e-01	1.253250e-01	3.733070e-01	3.278911e-01	1.597741e-01	6.793460e-02	4.444001e-01
2840000	-2.110752e+04	2.587043e+02	2.618845e+00	2.044645e-01	2.803204e-01	2.939267e-02	7.372973e-02	2.337235e-01	1.783692e-01	1.193998e-01	1.730106e-01	5.340778e-02	5.692247e-02	4.334795e-01	1.637798e-01	3.689060e-02	7.142036e-02	6.510753e-01	4.349455e-02	4.272148e-02	1.543977e-01	1.692969e-01	1.565830e-01	9.834758e-02	1.001888e-01	2.058486e-01	2.697351e-01	4.750580e-01	2.090089e-01	7.032951e-02	2.973137e-02	1.738590e-01	4.201318e-02	3.589421e-01	1.391994e-01	1.170799e-01	3.847786e-01	4.595025e-01	1.268679e-01	1.582219e-01	2.554077e-01	2.927903e-01	2.429093e-01	1.311152e-01	3.331853e-01	3.582293e-01	1.425559e-01	7.834090e-02	4.208738e-01
2845000	-2.110694e+04	2.542247e+02	2.674832e+00	2.378094e-01	2.488410e-01	3.462020e-02	8.001750e-02	2.340907e-01	1.646212e-01	1.200510e-01	1.996505e-01	9.307448e-02	5.121148e-02	3.869241e-01	1.490884e-01	7.351616e-02	8.214726e-03	5.705526e-01	2.489595e-02	5.596930e-02	2.668513e-01	1.970958e-01	1.994651e-01	9.699125e-02	8.005965e-02	2.196449e-01	2.067433e-01	3.507119e-01	4.245037e-01	1.218671e-02	8.392679e-02	8.080067e-02	4.787026e-02	3.285063e-01	1.471489e-01	1.404162e-01	3.839286e-01	4.279557e-01	1.743145e-01	1.636034e-01	2.341263e-01	3.136590e-01	2.177940e-01	1.471108e-01	3.214362e-01	3.186282e-01	1.398425e-01	8.984913e-02	4.516803e-01
2850000	-2.110775e+04	2.554555e+02	2.667574e+00	2.146310e-01	2.610496e-01	3.107660e-02	8.479585e-02	2.488126e-01	1.596344e-01	1.191990e-01	1.765016e-01	6.119810e-02	5.762788e-02	3.676409e-01	2.178326e-01	2.957351e-02	1.312555e-01	5.784809e-01	2.482782e-03	7.541413e-02	1.827932e-01	1.989838e-01	1.571163e-01	9.249202e-02	8.039423e-02	2.268114e-01	2.442022e-01	5.707180e-01	1.563197e-01	6.521825e-02	8.351228e-03	1.820364e-01	1.735632e-02	3.459928e-01	1.332933e-01	1.402187e-01	3.804952e-01	4.570716e-01	1.684458e-01	1.466149e-01	2.278677e-01	2.650862e-01	2.796686e-01	2.161111e-01	2.391341e-01	3.497412e-01	1.269074e-01	9.701823e-02	4.263331e-01
2855000	-2.110497e+04	2.414389e+02	2.856443e+00	2.089425e-01	2.625814e-01	2.940052e-02	7.347752e-02	2.565839e-01	1.690141e-01	1.237152e-01	2.350587e-01	8.419604e-02	1.175596e-01	3.110530e-01	1.284175e-01	1.324580e-02	3.525336e-01	4.205100e-01	3.331627e-02	1.910788e-02	1.612865e-01	1.830628e-01	2.151309e-01	9.551820e-02	9.029872e-02	1.931343e-01	2.228551e-01	4.181147e-01	3.785927e-01	3.775863e-03	3.346862e-02	1.515852e-01	1.446298e-02	3.609718e-01	1.399785e-01	1.362637e-01	3.627860e-01	4.178745e-01	1.447161e-01	1.589510e-01	2.784583e-01	2.667919e-01	3.554879e-01	8.892223e-02	2.887979e-01	3.453121e-01	1.287676e-01	8.035615e-02	4.455641e-01
2860000	-2.110804e+04	2.529624e+02	2.687732e+00	2.434502e-01	2.577134e-01	3.401998e-02	6.429912e-02	2.518110e-01	1.487063e-01	1.360888e-01	2.120282e-01	5.924491e-02	6.971425e-02	3.138189e-01	2.091050e-01	3.501100e-02	1.138060e-01	5.037188e-01	2.821664e-02	2.077248e-01	1.115227e-01	1.459597e-01	2.087336e-01	1.054467e-01	9.123335e-02	1.759874e-01	2.726393e-01	4.141275e-01	1.804682e-01	7.600318e-02	1.101899e-01	1.766527e-01	4.255851e-02	3.308302e-01	1.382744e-01	1.436518e-01	3.872436e-01	4.228136e-01	1.435187e-01	1.513741e-01	2.822937e-01	3.197146e-01	1.486158e-01	1.622415e-01	3.694281e-01	3.568147e-01	1.616703e-01	7.774951e-02	4.037655e-01
2865000	-2.111387e+04	2.557275e+02	2.656553e+00	2.346702e-01	2.622736e-01	2.794405e-02	8.292162e-02	2.218023e-01	1.703883e-01	1.331444e-01	2.271287e-01	6.527475e-02	5.977507e-02	3.623235e-01	1.523537e-01	6.040667e-02	1.652702e-02	6.608662e-01	1.210816e-01	6.143187e-02	7.968666e-02	1.847199e-01	2.108485e-01	1.069085e-01	4.356136e-02	1.791260e-01	2.748357e-01	2.246726e-01	1.851204e-01	3.397117e-01	1.274496e-02	2.233242e-01	1.442612e-02	3.355669e-01	1.383757e-01	1.287015e-01	3.973559e-01	3.910189e-01	1.878561e-01	1.462136e-01	2.749115e-01	2.913879e-01	2.152250e-01	2.044722e-01	2.889148e-01	3.409389e-01	1.408632e-01	8.387176e-02	4.343261e-01
2870000	-2.111183e+04	2.591949e+02	2.597489e+00	2.265127e-01	2.498633e-01	3.267410e-02	8.162873e-02	2.426732e-01	1.666479e-01	1.320910e-01	2.195716e-01	1.041736e-01	4.925184e-02	3.056212e-01	1.892908e-01	1.379022e-01	8.571407e-02	5.005349e-01	5.932138e-02	8.440036e-02	1.321270e-01	1.975699e-01	1.777926e-01	9.466356e-02	1.033166e-01	2.091566e-01	2.175007e-01	2.974238e-01	5.384359e-01	1.245529e-02	3.939752e-02	7.768165e-02	3.460590e-02	3.424866e-01	1.206832e-01	1.444453e-01	3.923849e-01	4.123453e-01	1.673379e-01	1.636688e-01	2.566480e-01	3.240874e-01	2.112132e-01	1.531219e-01	3.115774e-01	3.524456e-01	1.410901e-01	9.716361e-02	4.093008e-01
2875000	-2.111780e+04	2.427273e+02	2.847618e+00	2.255607e-01	2.588268e-01	3.521414e-02	7.469106e-02	2.399537e-01	1.657536e-01	1.267806e-01	1.679384e-01	4.280233e-02	6.408461e-02	4.433524e-01	1.550416e-01	8.501611e-02	1.178870e-02	5.159845e-01	5.370210e-02	9.938188e-02	2.341267e-01	1.571956e-01	2.173632e-01	1.020583e-01	6.093275e-02	2.009366e-01	2.615135e-01	4.888830e-01	1.277414e-01	6.896904e-02	7.585656e-03	2.894125e-01	1.740848e-02	3.298539e-01	1.313975e-01	1.356629e-01	4.030857e-01	4.325938e-01	1.439695e-01	1.637693e-01	2.596675e-01	2.501603e-01	2.198697e-01	1.673553e-01	3.626148e-01	3.494020e-01	1.617313e-01	8.818896e-02	4.006778e-01
2880000	-2.111630e+04	2.583696e+02	2.579654e+00	2.400202e-01	2.816681e-01	2.797174e-02	5.264400e-02	2.288242e-01	1.688718e-01	1.055044e-01	1.842637e-01	5.117104e-02	5.679277e-02	4.420803e-01	1.601879e-01	5.630264e-02	1.746324e-01	6.526360e-01	1.313194e-02	5.829172e-02	4.500528e-02	1.683380e-01	2.041928e-01	9.724756e-02	6.441317e-02	1.704455e-01	2.953630e-01	2.920074e-01	3.652192e-01	5.406062e-02	7.383562e-02	1.512474e-01	6.362986e-02	3.212526e-01	1.421968e-01	1.304906e-01	4.060601e-01	4.300418e-01	1.511721e-01	1.705498e-01	2.482363e-01	2.520103e-01	3.194340e-01	1.689463e-01	2.596093e-01	3.538987e-01	1.520977e-01	6.427526e-02	4.297283e-01
2885000	-2.114001e+04	2.514662e+02	2.716302e+00	2.440421e-01	2.645167e-01	3.322515e-02	7.686107e-02	2.178026e-01	1.635524e-01	1.530008e-01	2.001749e-01	7.186619e-02	3.552071e-02	3.927937e-01	1.466437e-01	5.303610e-02	9.499241e-02	3.026016e-01	1.196511e-02	1.340218e-01	4.033830e-01	1.616447e-01	2.482479e-01	9.057028e-02	6.873701e-02	1.799574e-01	2.508427e-01	2.442401e-01	3.445788e-01	3.712328e-02	8.509697e-03	1.498049e-01	2.157432e-01	3.348510e-01	1.273348e-01	1.367045e-01	4.011097e-01	3.927958e-01	1.731225e-01	1.697355e-01	2.643462e-01	3.157035e-01	3.069699e-01	1.676322e-01	2.096944e-01	3.310116e-01	1.549660e-01	8.542902e-02	4.285933e-01
2890000	-2.111816e+04	2.628391e+02	2.553513e+00	2.262494e-01	2.549926e-01	3.011929e-02	7.481449e-02	2.339991e-01	1.798251e-01	1.042175e-01	2.303653e-01	5.522759e-02	5.201700e-02	2.851386e-01	2.730341e-01	1.841642e-01	4.033030e-02	1.656824e-01	2.921387e-01	2.333451e-01	8.433932e-02	1.898399e-01	1.683182e-01	1.074448e-01	7.316358e-02	2.019846e-01	2.592489e-01	5.560051e-01	1.915576e-01	8.108091e-03	9.939176e-02	5.446949e-02	9.046803e-02	3.619322e-01	1.338734e-01	1.213134e-01	3.828810e-01	4.160444e-01	1.511496e-01	1.357883e-01	2.970177e-01	3.148157e-01	1.748078e-01	1.320660e-01	3.783106e-01	3.643586e-01	1.331437e-01	8.418344e-02	4.183143e-01
2895000	-2.112902e+04	2.660345e+02	2.517794e+00	2.185500e-01	2.614806e-01	2.942512e-02	8.336867e-02	2.306167e-01	1.765589e-01	1.389454e-01	2.717174e-01	3.541554e-02	9.001379e-02	2.662006e-01	1.977073e-01	1.452677e-01	2.070648e-01	2.817767e-01	9.206946e-02	1.300757e-01	1.437456e-01	1.646187e-01	1.919467e-01	1.233459e-01	6.823971e-02	1.934233e-01	2.584257e-01	2.472290e-01	1.838998e-01	1.284277e-01	4.462952e-02	3.524677e-01	4.334622e-02	3.517831e-01	1.327573e-01	1.360082e-01	3.794514e-01	4.131626e-01	1.583336e-01	1.485288e-01	2.799750e-01	3.482783e-01	2.268575e-01	1.756453e-01	2.492189e-01	3.300647e-01	1.546743e-01	9.795811e-02	4.173028e-01
2900000	-2.111200e+04	2.559179e+02	2.652561e+00	2.311025e-01	2.769599e-01	3.297398e-02	5.769195e-02	2.369213e-01	1.643504e-01	1.466744e-01	2.458735e-01	7.539051e-02	7.194927e-02	3.053637e-01	1.547487e-01	8.414690e-02	2.278509e-01	4.838858e-01	3.633451e-02	3.060239e-02	1.371795e-01	1.671972e-01	2.165568e-01	7.857458e-02	8.591667e-02	1.916549e-01	2.600998e-01	2.659233e-01	4.947673e-01	4.423810e-02	7.181703e-02	4.905841e-02	7.419583e-02	3.484748e-01	1.361493e-01	1.321736e-01	3.832023e-01	4.126186e-01	1.532152e-01	1.373822e-01	2.967840e-01	2.345701e-01	3.669972e-01	7.717919e-02	3.212535e-01	3.660697e-01	1.366974e-01	7.194076e-02	4.252922e-01
2905000	-2.110559e+04	2.498524e+02	2.700044e+00	2.287884e-01	2.711098e-01	2.938488e-02	6.995127e-02	2.380315e-01	1.627342e-01	1.018477e-01	2.190713e-01	5.975544e-02	9.195864e-02	3.299130e-01	1.974540e-01	3.045653e-02	1.183220e-01	5.645350e-01	4.591586e-02	1.513322e-01	8.943838e-02	1.617765e-01	2.201592e-01	9.043632e-02	5.630573e-02	1.918870e-01	2.794353e-01	3.521118e-01	4.375659e-01	6.054517e-02	3.020024e-02	9.351466e-02	2.606225e-02	3.414154e-01	1.346578e-01	1.263071e-01	3.976198e-01	4.294609e-01	1.739824e-01	1.579465e-01	2.386102e-01	3.791727e-01	2.231120e-01	1.307034e-01	2.670119e-01	3.690649e-01	1.595108e-01	7.919116e-02	3.922332e-01
2910000	-2.111301e+04	2.497549e+02	2.711304e+00	2.452114e-01	2.377549e-01	2.711694e-02	6.585940e-02	2.565215e-01	1.675359e-01	9.919528e-02	2.114873e-01	4.156976e-02	7.429790e-02	3.764455e-01	1.970042e-01	1.274914e-02	5.200535e-01	2.510032e-01	4.912842e-03	8.042701e-02	1.308543e-01	1.714420e-01	1.995346e-01	9.844967e-02	7.656763e-02	2.086289e-01	2.453772e-01	3.996258e-01	2.079762e-01	1.485444e-02	1.079899e-01	2.024792e-01	6.707444e-02	3.403486e-01	1.307477e-01	1.329978e-01	3.959060e-01	4.392343e-01	1.551637e-01	1.307020e-01	2.748999e-01	2.841579e-01	2.087527e-01	1.366403e-01	3.704491e-01	3.613773e-01	1.481034e-01	8.350642e-02	4.070129e-01
2915000	-2.111775e+04	2.573662e+02	2.632631e+00	2.212723e-01	2.369996e-01	4.020301e-02	7.050694e-02	2.746833e-01	1.563349e-01	1.555994e-01	2.708949e-01	4.570075e-02	9.570012e-02	2.922171e-01	1.398877e-01	3.510843e-02	7.430983e-02	7.038567e-01	3.559782e-02	1.015323e-01	4.959491e-02	1.631262e-01	1.885753e-01	8.818947e-02	7.145347e-02	1.796363e-01	3.090193e-01	3.358520e-01	2.393783e-01	2.609088e-01	2.097717e-02	9.765920e-02	4.522451e-02	3.502097e-01	1.329395e-01	1.406016e-01	3.762492e-01	3.902370e-01	1.455092e-01	1.552015e-01	3.090523e-01	3.178232e-01	1.504714e-01	2.059714e-01	3.257340e-01	3.254152e-01	1.503665e-01	8.652070e-02	4.376975e-01
2920000	-2.110788e+04	2.443165e+02	2.812225e+00	2.309733e-01	2.983036e-01	2.552920e-02	5.982361e-02	2.273279e-01	1.580423e-01	1.626132e-01	2.394261e-01	6.198580e-02	4.143118e-02	3.203250e-01	1.742187e-01	1.644124e-01	2.160286e-01	3.123927e-01	3.195039e-02	1.613809e-01	1.138350e-01	1.349255e-01	2.102998e-01	8.189037e-02	8.186977e-02	1.800152e-01	3.109994e-01	2.813418e-01	3.390488e-01	3.257282e-02	9.102218e-02	2.031222e-01	5.289219e-02	3.301279e-01	1.398060e-01	1.321567e-01	3.979095e-01	4.072574e-01	1.438263e-01	1.601599e-01	2.887564e-01	2.514902e-01	2.302674e-01	1.441502e-01	3.740922e-01	3.628685e-01	1.335919e-01	7.481785e-02	4.287218e-01
2925000	-2.111974e+04	2.478050e+02	2.765781e+00	2.219445e-01	2.437675e-01	3.203678e-02	7.123224e-02	2.559727e-01	1.750463e-01	1.042322e-01	2.388713e-01	8.778175e-02	3.943313e-02	3.865050e-01	1.431766e-01	2.908590e-02	4.018811e-01	4.304129e-01	3.205952e-03	1.096121e-01	2.580212e-02	1.262927e-01	2.361419e-01	6.606603e-02	9.797013e-02	1.664873e-01	3.070419e-01	3.866450e-01	2.572302e-01	1.770052e-01	3.686418e-02	2.595717e-02	1.162982e-01	3.294080e-01	1.358804e-01	1.412120e-01	3.934995e-01	3.946198e-01	1.763072e-01	1.672543e-01	2.618186e-01	2.858869e-01	2.869984e-01	1.279006e-01	2.992141e-01	3.943198e-01	1.376916e-01	5.903610e-02	4.089525e-01
2930000	-2.111082e+04	2.521662e+02	2.707430e+00	2.111872e-01	2.825832e-01	2.581978e-02	7.353800e-02	2.280685e-01	1.788033e-01	1.258757e-01	2.554361e-01	3.403100e-02	5.617641e-02	3.761103e-01	1.523705e-01	2.732174e-02	2.996659e-01	3.720375e-01	1.489238e-01	8.409222e-03	1.436419e-01	1.406330e-01	2.371893e-01	8.018316e-02	7.816866e-02	1.991320e-01	2.646939e-01	2.155145e-01	3.930350e-01	3.511353e-02	1.074318e-01	2.342857e-01	1.461946e-02	3.441826e-01	1.377315e-01	1.295215e-01	3.885645e-01	4.169382e-01	1.679124e-01	1.408623e-01	2.742870e-01	2.171340e-01	3.132193e-01	5.043617e-02	4.192106e-01	3.513635e-01	1.511491e-01	7.404082e-02	4.234466e-01
2935000	-2.110809e+04	2.533384e+02	2.695765e+00	2.350145e-01	2.377129e-01	2.694084e-02	7.072380e-02	2.714033e-01	1.582046e-01	1.560102e-01	1.899139e-01	6.469584e-02	1.031455e-01	3.114767e-01	1.747578e-01	1.833696e-02	8.981001e-02	3.767934e-01	2.871850e-02	1.556761e-01	3.306650e-01	1.891120e-01	1.986358e-01	8.701628e-02	8.912299e-02	2.118419e-01	2.242710e-01	2.547198e-01	4.047276e-01	1.099584e-01	4.919717e-02	1.732960e-01	8.101037e-03	3.367121e-01	1.363724e-01	1.352088e-01	3.917067e-01	4.061584e-01	1.433876e-01	1.626737e-01	2.877803e-01	2.974890e-01	2.618796e-01	6.729301e-02	3.733384e-01	3.615879e-01	1.324958e-01	8.416139e-02	4.217549e-01
2940000	-2.110553e+04	2.463822e+02	2.792853e+00	2.191867e-01	2.710346e-01	3.409371e-02	8.127748e-02	2.327120e-01	1.616954e-01	1.787735e-01	2.019503e-01	7.163677e-02	6.837462e-02	3.424590e-01	1.368058e-01	7.021204e-02	8.170959e-03	6.111088e-01	1.681401e-02	6.121148e-02	2.324827e-01	1.680709e-01	1.959857e-01	9.423778e-02	6.706643e-02	2.007227e-01	2.739164e-01	6.543474e-01	1.592690e-01	1.021347e-02	2.820590e-02	1.208266e-01	2.713767e-02	3.235991e-01	1.445392e-01	1.291745e-01	4.026872e-01	4.262088e-01	1.232075e-01	1.571300e-01	2.934538e-01	2.842611e-01	1.556279e-01	1.114245e-01	4.486865e-01	3.423220e-01	1.393798e-01	8.921607e-02	4.290822e-01
2945000	-2.113003e+04	2.506069e+02	2.725963e+00	2.061125e-01	2.886122e-01	3.554962e-02	6.375462e-02	2.341825e-01	1.717885e-01	1.319750e-01	2.663694e-01	4.984572e-02	9.317703e-02	3.223799e-01	1.362530e-01	2.057298e-02	1.741146e-02	6.376189e-01	7.384696e-02	1.130172e-01	1.375325e-01	1.660082e-01	2.154939e-01	9.903681e-02	9.941412e-02	1.865134e-01	2.335337e-01	4.880644e-01	2.233995e-01	7.514886e-02	6.362859e-02	1.010378e-01	4.872079e-02	3.448034e-01	1.452096e-01	1.241778e-01	3.858092e-01	4.106762e-01	1.404591e-01	1.679732e-01	2.808914e-01	3.613013e-01	2.689808e-01	1.368851e-01	2.328329e-01	3.452127e-01	1.495138e-01	8.156665e-02	4.237068e-01
2950000	-2.112132e+04	2.583888e+02	2.626910e+00	2.112766e-01	2.678194e-01	3.355037e-02	7.088257e-02	2.330961e-01	1.833750e-01	9.974494e-02	2.649464e-01	5.902851e-02	7.148197e-02	3.163719e-01	1.884262e-01	4.747239e-02	8.942308e-02	5.703006e-01	7.373472e-02	9.699759e-02	1.220716e-01	1.891004e-01	2.071992e-01	8.960567e-02	6.006312e-02	2.195196e-01	2.345120e-01	4.684445e-01	2.544023e-01	4.753388e-02	2.430528e-02	1.812123e-01	2.410165e-02	3.415457e-01	1.515977e-01	1.376374e-01	3.692192e-01	4.060839e-01	1.604267e-01	1.319200e-01	3.015694e-01	3.152967e-01	1.470002e-01	1.359875e-01	4.017157e-01	3.457897e-01	1.276291e-01	8.763978e-02	4.389414e-01
2955000	-2.111185e+04	2.432870e+02	2.818613e+00	2.433901e-01	2.609287e-01	2.687106e-02	6.386377e-02	2.411470e-01	1.637994e-01	1.193530e-01	2.673716e-01	4.368596e-02	5.088003e-02	2.977195e-01	2.209900e-01	4.651537e-02	1.852007e-01	5.615133e-01	1.350572e-02	1.004745e-01	9.279046e-02	1.467891e-01	2.231921e-01	7.911365e-02	7.160347e-02	1.816817e-01	2.976200e-01	3.751132e-01	3.016430e-01	7.797710e-02	1.033379e-01	5.684512e-02	8.508362e-02	3.460339e-01	1.363121e-01	1.464803e-01	3.711738e-01	4.063194e-01	1.427808e-01	1.351936e-01	3.157061e-01	2.296183e-01	2.592476e-01	8.484424e-02	4.262899e-01	3.471245e-01	1.489338e-01	6.712589e-02	4.368158e-01
2960000	-2.111878e+04	2.383871e+02	2.885962e+00	2.319332e-01	2.665720e-01	3.787650e-02	7.325485e-02	2.385229e-01	1.518406e-01	1.409602e-01	2.150051e-01	7.242761e-02	7.004692e-02	2.892041e-01	2.123561e-01	8.892597e-02	8.084061e-04	4.000848e-01	6.642701e-02	1.503788e-01	2.933751e-01	1.413992e-01	1.968535e-01	1.013102e-01	1.143460e-01	1.766344e-01	2.694567e-01	4.350119e-01	5.803738e-02	2.520283e-01	2.823000e-02	1.979565e-01	2.873589e-02	3.278778e-01	1.378393e-01	1.363373e-01	3.979456e-01	3.837939e-01	1.687282e-01	1.527599e-01	2.947180e-01	3.392298e-01	2.220107e-01	8.436673e-02	3.543928e-01	3.632717e-01	1.506124e-01	7.607428e-02	4.100416e-01
2965000	-2.111856e+04	2.481954e+02	2.759147e+00	2.155861e-01	2.843556e-01	3.043024e-02	7.038190e-02	2.263807e-01	1.728654e-01	1.236387e-01	2.066932e-01	7.817274e-02	1.272938e-01	2.875258e-01	1.766758e-01	7.990019e-02	2.788360e-02	3.000887e-01	1.914189e-01	1.713081e-01	2.294005e-01	1.733594e-01	1.860432e-01	9.134133e-02	6.874949e-02	1.910452e-01	2.894613e-01	1.112828e-01	1.102895e-01	6.920378e-02	6.925858e-02	6.031122e-01	3.685314e-02	3.365283e-01	1.385171e-01	1.270974e-01	3.978572e-01	4.191213e-01	1.396198e-01	1.593153e-01	2.819436e-01	2.725733e-01	1.389939e-01	1.551059e-01	4.333270e-01	3.525150e-01	1.308743e-01	8.385075e-02	4.327599e-01
2970000	-2.112038e+04	2.505064e+02	2.719190e+00	2.271023e-01	2.747930e-01	3.421561e-02	7.487326e-02	2.319224e-01	1.570934e-01	1.454557e-01	2.543773e-01	5.522058e-02	5.787646e-02	3.203926e-01	1.666774e-01	9.482548e-02	1.273174e-01	4.260817e-01	1.102702e-01	2.036335e-01	3.787179e-02	1.701602e-01	2.256930e-01	9.006918e-02	8.455556e-02	1.664740e-01	2.630481e-01	1.235050e-01	9.532305e-02	4.948896e-02	9.265603e-03	5.657003e-01	1.567171e-01	3.354893e-01	1.455032e-01	1.348002e-01	3.842073e-01	4.305632e-01	1.370028e-01	1.440409e-01	2.883931e-01	3.480353e-01	2.476950e-01	7.723257e-02	3.270371e-01	3.437047e-01	1.332503e-01	7.481474e-02	4.482303e-01
2975000	-2.109596e+04	2.489666e+02	2.739624e+00	2.211498e-01	2.836746e-01	3.251083e-02	7.109170e-02	2.233879e-01	1.681852e-01	1.625127e-01	2.626165e-01	8.390854e-02	2.824324e-02	2.820849e-01	1.806342e-01	4.339022e-02	1.280414e-01	6.040202e-01	1.988175e-02	3.734158e-02	1.673249e-01	2.232875e-01	2.114727e-01	8.231249e-02	7.809589e-02	2.031570e-01	2.016744e-01	2.945306e-01	2.140476e-01	2.266531e-03	2.696610e-01	2.069059e-01	1.258838e-02	3.404579e-01	1.334653e-01	1.401228e-01	3.859541e-01	3.603400e-01	1.583964e-01	1.576038e-01	3.236598e-01	2.736418e-01	3.175232e-01	9.275264e-02	3.160824e-01	3.244545e-01	1.328204e-01	8.253159e-02	4.601936e-01
2980000	-2.110776e+04	2.454139e+02	2.785007e+00	2.276833e-01	2.803046e-01	3.078438e-02	5.808977e-02	2.329527e-01	1.701853e-01	7.504009e-02	2.094482e-01	5.711530e-02	4.983495e-02	4.148646e-01	1.936968e-01	2.205639e-02	2.178013e-01	5.933274e-01	1.241279e-02	1.052693e-01	4.913287e-02	1.717163e-01	2.403158e-01	8.399232e-02	5.653732e-02	1.498661e-01	2.975722e-01	4.528910e-01	2.663537e-01	5.610268e-02	1.139777e-01	9.491878e-02	1.575614e-02	3.202227e-01	1.489478e-01	1.376463e-01	3.931832e-01	4.379387e-01	1.542128e-01	1.517933e-01	2.560551e-01	3.112151e-01	2.082094e-01	1.554123e-01	3.251632e-01	3.282787e-01	1.390140e-01	6.703375e-02	4.656736e-01
2985000	-2.111176e+04	2.451714e+02	2.781986e+00	2.130674e-01	2.800186e-01	3.273991e-02	7.453004e-02	2.360031e-01	1.636409e-01	1.292083e-01	2.189392e-01	5.837779e-02	9.608212e-02	3.042480e-01	1.931446e-01	6.714708e-02	2.208529e-01	3.193318e-01	1.207905e-01	1.754367e-01	9.644097e-02	1.886321e-01	1.458659e-01	1.083939e-01	6.262870e-02	2.342982e-01	2.601811e-01	1.929000e-01	4.306415e-01	2.106901e-02	1.062960e-01	2.123635e-01	3.673000e-02	3.301221e-01	1.402488e-01	1.368966e-01	3.927325e-01	4.075562e-01	1.697185e-01	1.515740e-01	2.711513e-01	3.069489e-01	2.559808e-01	1.402234e-01	2.968469e-01	3.695555e-01	1.373317e-01	9.061573e-02	4.024970e-01
2990000	-2.111926e+04	2.502826e+02	2.721161e+00	2.243018e-01	2.683190e-01	2.458714e-02	7.174351e-02	2.205539e-01	1.904947e-01	1.396562e-01	2.091737e-01	3.871537e-02	7.887953e-02	3.569030e-01	1.766722e-01	3.732142e-02	7.932340e-03	6.203470e-01	3.699227e-02	1.338438e-01	1.635632e-01	1.743174e-01	1.839167e-01	8.323117e-02	8.508711e-02	2.076676e-01	2.657800e-01	2.157443e-01	4.506746e-01	5.679830e-02	1.141030e-01	8.505002e-02	7.762976e-02	3.385352e-01	1.396294e-01	1.345130e-01	3.873224e-01	4.254159e-01	1.457282e-01	1.354197e-01	2.934362e-01	3.027159e-01	2.406468e-01	1.291747e-01	3.274625e-01	3.741584e-01	1.360902e-01	7.546495e-02	4.142864e-01
2995000	-2.112366e+04	2.382817e+02	2.903516e+00	2.276800e-01	2.663114e-01	2.478499e-02	6.966732e-02	2.328256e-01	1.787308e-01	1.250778e-01	2.104154e-01	6.351629e-02	5.615634e-02	3.456279e-01	1.992063e-01	7.195313e-02	1.215555e-01	4.521332e-01	1.085181e-02	3.657922e-02	3.069270e-01	1.935086e-01	2.058181e-01	1.030306e-01	7.502362e-02	1.940765e-01	2.285425e-01	3.713897e-01	3.920108e-01	1.055861e-01	8.737569e-03	8.887943e-02	3.339641e-02	3.427941e-01	1.322260e-01	1.370846e-01	3.878953e-01	4.054365e-01	1.656972e-01	1.575507e-01	2.713155e-01	3.629378e-01	2.310235e-01	1.537057e-01	2.523330e-01	3.666802e-01	1.414669e-01	7.918581e-02	4.126671e-01
3000000	-2.111763e+04	2.472101e+02	2.760986e+00	2.052710e-01	2.799199e-01	2.942504e-02	7.525647e-02	2.411571e-01	1.689704e-01	9.235441e-02	1.996550e-01	6.540176e-02	5.241542e-02	3.619908e-01	2.281826e-01	5.360257e-02	1.000418e-01	3.793501e-01	1.160613e-01	1.277306e-01	2.232137e-01	1.879648e-01	1.686999e-01	9.173048e-02	9.911065e-02	2.032379e-01	2.492563e-01	3.028241e-01	3.083752e-01	1.513562e-01	7.268540e-02	4.852226e-02	1.162369e-01	3.335221e-01	1.490586e-01	1.311265e-01	3.862928e-01	4.167485e-01	1.615250e-01	1.669476e-01	2.547788e-01	3.317925e-01	2.392982e-01	1.605339e-01	2.683754e-01	3.234943e-01	1.356091e-01	8.180958e-02	4.590870e-01
3005000	-2.112687e+04	2.540933e+02	2.671400e+00	2.135816e-01	2.579682e-01	3.250751e-02	6.179738e-02	2.619391e-01	1.722062e-01	1.136046e-01	2.299626e-01	9.687346e-02	4.945577e-02	3.532357e-01	1.568679e-01	1.149758e-02	5.001326e-02	4.670143e-01	4.138318e-02	1.328475e-01	2.972442e-01	1.710499e-01	2.387520e-01	9.378709e-02	7.174730e-02	1.608163e-01	2.638474e-01	2.667220e-01	4.557352e-01	1.214678e-01	4.949101e-02	4.936094e-02	5.722304e-02	3.414488e-01	1.386904e-01	1.384483e-01	3.814125e-01	4.151298e-01	1.683371e-01	1.600077e-01	2.565253e-01	3.950207e-01	1.849749e-01	8.222044e-02	3.377839e-01	3.438026e-01	1.592599e-01	7.634030e-02	4.205972e-01
3010000	-2.109503e+04	2.522626e+02	2.691256e+00	2.025014e-01	2.924835e-01	2.957686e-02	6.914879e-02	2.341710e-01	1.721184e-01	1.428870e-01	2.616998e-01	6.187884e-02	6.861285e-02	2.601322e-01	2.047893e-01	6.692185e-02	1.401414e-01	4.973583e-01	3.402192e-03	1.186083e-01	1.735680e-01	1.534955e-01	2.077611e-01	8.281563e-02	7.886258e-02	1.946512e-01	2.824141e-01	7.317886e-01	1.223085e-01	9.782897e-03	3.861905e-02	9.032567e-02	7.175357e-03	3.302744e-01	1.443568e-01	1.280527e-01	3.973160e-01	4.058210e-01	1.729974e-01	1.538862e-01	2.672954e-01	2.419157e-01	1.889982e-01	1.564492e-01	4.126369e-01	3.648174e-01	1.435368e-01	6.791917e-02	4.237267e-01
3015000	-2.111059e+04	2.354519e+02	2.929140e+00	2.036112e-01	2.886508e-01	2.645490e-02	7.940741e-02	2.297522e-01	1.721236e-01	1.487795e-01	2.474588e-01	5.491603e-02	5.731673e-02	3.393903e-01	1.521387e-01	8.296288e-02	1.123460e-01	3.478930e-01	6.883689e-03	1.020691e-01	3.478454e-01	1.795162e-01	2.293898e-01	8.113235e-02	7.151413e-02	1.848271e-01	2.536205e-01	4.970304e-01	1.817840e-01	4.461819e-03	1.768747e-02	2.376175e-01	6.141879e-02	3.426308e-01	1.439038e-01	1.319771e-01	3.814883e-01	3.859391e-01	1.410913e-01	1.471772e-01	3.257924e-01	3.782390e-01	1.834313e-01	1.197585e-01	3.185711e-01	3.390475e-01	1.394428e-01	8.709701e-02	4.344127e-01
3020000	-2.113535e+04	2.576009e+02	2.639600e+00	2.174974e-01	2.686641e-01	3.167124e-02	7.642410e-02	2.389785e-01	1.667646e-01	9.988698e-02	2.536838e-01	5.722654e-02	6.344779e-02	3.185073e-01	2.072476e-01	6.438663e-02	8.561047e-02	5.921941e-01	2.578210e-02	8.769690e-02	1.443299e-01	1.848111e-01	2.110629e-01	1.084282e-01	5.397748e-02	2.166815e-01	2.250387e-01	5.361212e-01	8.443949e-02	1.730768e-01	2.224418e-02	1.733844e-01	1.073394e-02	3.466960e-01	1.399433e-01	1.256441e-01	3.877166e-01	4.041062e-01	1.494309e-01	1.514087e-01	2.950542e-01	1.516331e-01	2.877707e-01	1.490770e-01	4.115192e-01	3.569222e-01	1.385410e-01	7.129200e-02	4.332447e-01
3025000	-2.110697e+04	2.554982e+02	2.656244e+00	1.998734e-01	2.728793e-01	3.418180e-02	8.101613e-02	2.380106e-01	1.740387e-01	1.218523e-01	2.469870e-01	6.588123e-02	6.792457e-02	2.910863e-01	2.062686e-01	9.358949e-02	8.668661e-02	6.146194e-01	5.825838e-03	1.084450e-01	9.083365e-02	1.980748e-01	1.903714e-01	8.237393e-02	5.739023e-02	1.719942e-01	2.997955e-01	2.686003e-01	2.807902e-01	4.972549e-02	5.562443e-02	2.161795e-01	1.290800e-01	3.474720e-01	1.433599e-01	1.249219e-01	3.842462e-01	4.256477e-01	1.532931e-01	1.674190e-01	2.536402e-01	3.026886e-01	2.475939e-01	1.281367e-01	3.215808e-01	3.581847e-01	1.385472e-01	7.218333e-02	4.310848e-01
3030000	-2.114118e+04	2.657387e+02	2.521034e+00	2.215817e-01	2.572889e-01	3.171065e-02	5.800817e-02	2.602285e-01	1.711821e-01	1.146708e-01	2.370839e-01	5.630192e-02	7.439645e-02	3.431768e-01	1.743701e-01	9.456400e-03	1.299781e-02	6.189888e-01	1.328149e-01	1.314882e-01	9.425388e-02	1.651368e-01	1.852845e-01	8.521337e-02	8.415266e-02	1.835027e-01	2.967101e-01	1.646695e-01	3.944842e-01	1.430214e-01	6.855248e-02	1.170147e-01	1.122576e-01	3.392921e-01	1.375955e-01	1.435245e-01	3.795879e-01	4.392305e-01	1.567385e-01	1.462005e-01	2.578305e-01	3.026789e-01	2.124722e-01	1.476974e-01	3.371515e-01	3.726558e-01	1.275608e-01	7.574990e-02	4.240335e-01
3035000	-2.112199e+04	2.602171e+02	2.593049e+00	2.563233e-01	2.626396e-01	2.719170e-02	7.161653e-02	2.318099e-01	1.504190e-01	1.592502e-01	2.235723e-01	5.198793e-02	6.217911e-02	3.397187e-01	1.632918e-01	7.119853e-02	1.088660e-01	3.310446e-01	1.864395e-01	8.953923e-02	2.129121e-01	1.654965e-01	1.827000e-01	7.703255e-02	1.439928e-01	2.225547e-01	2.082235e-01	2.479219e-01	5.299178e-01	6.845886e-03	2.746830e-03	1.630423e-01	4.952531e-02	3.244580e-01	1.271644e-01	1.484695e-01	3.999081e-01	4.152236e-01	1.589164e-01	1.455255e-01	2.803344e-01	3.413527e-01	1.678656e-01	8.519286e-02	4.055889e-01	3.654775e-01	1.199814e-01	8.831424e-02	4.262268e-01
3040000	-2.111035e+04	2.626006e+02	2.540862e+00	2.446580e-01	2.614345e-01	2.917195e-02	5.592857e-02	2.562823e-01	1.525247e-01	1.134041e-01	2.353734e-01	6.294067e-02	7.878043e-02	3.361645e-01	1.733369e-01	1.600432e-02	1.896514e-01	5.856732e-01	5.695323e-02	7.077429e-02	8.094356e-02	1.805460e-01	2.109544e-01	9.346374e-02	4.755935e-02	1.968604e-01	2.706161e-01	2.278257e-01	2.627995e-01	2.401151e-01	3.351784e-02	1.550393e-01	8.070247e-02	3.322908e-01	1.322237e-01	1.430783e-01	3.924072e-01	4.087399e-01	1.514733e-01	1.556205e-01	2.841664e-01	2.371257e-01	2.950424e-01	1.020375e-01	3.657944e-01	3.738976e-01	1.297326e-01	7.369245e-02	4.226774e-01
3045000	-2.111573e+04	2.517304e+02	2.717589e+00	2.356268e-01	2.392750e-01	3.430016e-02	8.189629e-02	2.400773e-01	1.688245e-01	1.409402e-01	2.385717e-01	5.294989e-02	3.529338e-02	3.508496e-01	1.813952e-01	1.304484e-01	1.520408e-02	5.825224e-01	5.549868e-02	4.345374e-02	1.728728e-01	2.020324e-01	1.716790e-01	8.943542e-02	7.491842e-02	2.151996e-01	2.467352e-01	2.834643e-01	2.330070e-01	1.233553e-01	5.400883e-02	2.069507e-01	9.921389e-02	3.435062e-01	1.314247e-01	1.340555e-01	3.910135e-01	4.203502e-01	1.667564e-01	1.400687e-01	2.728248e-01	3.574051e-01	1.850272e-01	1.526103e-01	3.049574e-01	3.541528e-01	1.325096e-01	8.372557e-02	4.296119e-01
3050000	-2.111893e+04	2.559696e+02	2.606094e+00	2.201079e-01	2.525350e-01	2.356135e-02	8.242997e-02	2.468216e-01	1.745442e-01	1.355201e-01	2.430111e-01	7.461126e-02	6.828774e-02	3.342355e-01	1.443344e-01	6.151577e-02	3.452097e-02	4.435898e-01	6.023663e-02	1.079061e-01	2.922307e-01	2.032352e-01	1.800287e-01	8.741235e-02	7.786644e-02	2.208543e-01	2.306030e-01	6.184544e-01	1.413104e-01	8.878099e-03	5.966963e-02	1.213130e-01	5.037447e-02	3.427782e-01	1.275714e-01	1.283326e-01	4.013178e-01	4.034038e-01	1.580244e-01	1.689359e-01	2.696359e-01	2.445158e-01	2.582133e-01	1.078322e-01	3.894388e-01	3.619483e-01	1.224664e-01	9.245912e-02	4.231262e-01
3055000	-2.111920e+04	2.554114e+02	2.674810e+00	2.184924e-01	2.781856e-01	3.348385e-02	6.146764e-02	2.259279e-01	1.824425e-01	8.212443e-02	2.243310e-01	4.991756e-02	1.105522e-01	2.890668e-01	2.440080e-01	9.431144e-03	1.853659e-02	5.706370e-01	7.848365e-03	7.360054e-02	3.199463e-01	2.091681e-01	1.492469e-01	9.451311e-02	1.288591e-01	2.140471e-01	2.041657e-01	2.483314e-01	3.172652e-01	2.966422e-02	2.762501e-02	3.168455e-01	6.026870e-02	3.313971e-01	1.442081e-01	1.284673e-01	3.959274e-01	4.102966e-01	1.704441e-01	1.474749e-01	2.717844e-01	2.760366e-01	3.362193e-01	1.609092e-01	2.268348e-01	3.472175e-01	1.259782e-01	9.361865e-02	4.331856e-01
[truncated: 1,389 more rows]
[truncated: 19 more columns]
