# Supplementary material for: Eocene Loranthaceae pollen pushes back divergence ages for major splits in the family
Source: PeerJ. 2017 Jun 7;5:e3373. doi: 10.7717/peerj.3373 (PMC5466002; doi:10.7717/peerj.3373)
Supplement: Supplemental Information 8 — This archive includes all data and analysis files referred to in the main text and supplementary files that are needed to reproduce the shown results. See GuideToFiles.txt for naming schemes and contents of each subfolder included in this archive, and File S1 for analysis set-ups and further background information. [file peerj-05-3373-s008.zip › Step3_speciestrees/BI/00b_cp.all.c.m1.simple.nex.run2.t]

#NEXUS
[ID: 2843141425]
[Param: tree{all}]
begin trees;
   translate
       1 Actinanthella_menyharthii,
       2 Agelanthus_sansibarensis,
       3 Alepis_flavida,
       4 Amyema_cambagei,
       5 Amyema_glabra,
       6 Amyema_queenslandica,
       7 Amylotheca_subumbellata,
       8 Amylotheca_duthieana,
       9 Atkinsonia_ligustrina,
      10 Bakerella_sp_Nickrent_4161,
      11 Baratranthus_axanthus,
      12 Benthamina_alyxifolia,
      13 Berhautia_senegalensis,
      14 Cecarria_obtusifolia,
      15 Cladocolea_cupulata,
      16 Cladocolea_gracilis,
      17 Cladocolea_mcvaughii,
      18 Dactyliophora_novaeguineae,
      19 Decaisnina_brittenii,
      20 Decaisnina_congesta,
      21 Decaisnina_signata,
      22 Decaisnina_triflora,
      23 Dendropemon_bicolor,
      24 Dendrophthoe_curvata,
      25 Dendrophthoe_constricta,
      26 Dendrophthoe_longituba,
      27 Dendrophthoe_vitellina,
      28 Desmaria_mutabilis,
      29 Diplatia_furcata,
      30 Diplatia_grandibractea,
      31 Emelianthe_panganensis,
      32 Englerina_ramulosa,
      33 Erianthemum_dregei,
      34 Gaiadendron_punctatum,
      35 Globimetula_dinklagei,
      36 Helicanthes_elastica,
      37 Helixanthera_coccinea,
      38 Helixanthera_cylindrica,
      39 Helixanthera_parasitica,
      40 Ileostylus_micranthus,
      41 Lepidaria_oviceps,
      42 Lepidaria_sp_Nickrent_4044,
      43 Ligaria_cuneifolia,
      44 Loranthus_europaeus,
      45 Loranthus_grewingkii,
      46 Loranthus_odoratus,
      47 Loxanthera_speciosa,
      48 Lysiana_filifolia,
      49 Lysiana_maritima,
      50 Macrosolen_cochinchinensis,
      51 Macrosolen_melintangensis,
      52 Moquiniella_rubra,
      53 Muellerina_celastroides,
      54 Muellerina_eucalyptoides,
      55 Notanthera_heterophylla,
      56 Nuytsia_floribunda,
      57 Oedina_pendens,
      58 Oliverella_rubroviridis,
      59 Oncella_ambigua,
      60 Oncocalyx_schimperi,
      61 Oncocalyx_sulfureus,
      62 Oryctanthus_occidentalis,
      63 Passovia_pyrifolia,
      64 Peraxilla_tetrapetala,
      65 Phragmanthera_crassicaulis,
      66 Plicosepalus_sagittifolius,
      67 Psittacanthus_calyculatus,
      68 Scurrula_ferruginea,
      69 Scurrula_parasitica,
      70 Scurrula_pulverulenta,
      71 Septulina_glauca,
      72 Socratina_bemarivensis,
      73 Sogerianthe_sessiflora,
      74 Spragueanella_rhamnifolia,
      75 Struthanthus_oerstedii,
      76 Struthanthus_orbicularis,
      77 Struthanthus_woodsonii,
      78 Struthanthus_sp_RE_5128_1,
      79 Phragmanthera_regularis,
      80 Phthirusa_inorna,
      81 Plicosepalus_curviflorus,
      82 Psittacanthus_schiedeanus,
      83 Tapinanthus_constrictiflorus,
      84 Tapinanthus_sp_OM825,
      85 Taxillus_chinensis,
      86 Tolypanthus_involucratus,
      87 Tripodanthus_acutifolius,
      88 Tripodanthus_belmirensis,
      89 Tripodanthus_flagellaris,
      90 Tristerix_aphyllus,
      91 Tristerix_chodatianus,
      92 Tristerix_corymbosus,
      93 Tristerix_grandiflorus,
      94 Tristerix_longebracteatus,
      95 Tristerix_penduliflorus,
      96 Tristerix_peruvianus,
      97 Tristerix_peytonii,
      98 Tristerix_pubescens,
      99 Tristerix_verticillatus,
      100 Tupeia_antarctica,
      101 Vanwykia_remota;
   tree run2.0 = [&U] (62:2.000000e-02,(43:2.000000e-02,((50:2.000000e-02,((42:2.000000e-02,38:2.000000e-02):2.000000e-02,20:2.000000e-02):2.000000e-02):2.000000e-02,((73:2.000000e-02,(90:2.000000e-02,44:2.000000e-02):2.000000e-02):2.000000e-02,((81:2.000000e-02,(17:2.000000e-02,(53:2.000000e-02,16:2.000000e-02):2.000000e-02):2.000000e-02):2.000000e-02,((52:2.000000e-02,((47:2.000000e-02,41:2.000000e-02):2.000000e-02,(23:2.000000e-02,(31:2.000000e-02,((72:2.000000e-02,(94:2.000000e-02,(92:2.000000e-02,32:2.000000e-02):2.000000e-02):2.000000e-02):2.000000e-02,((70:2.000000e-02,(79:2.000000e-02,57:2.000000e-02):2.000000e-02):2.000000e-02,((((87:2.000000e-02,(59:2.000000e-02,(((65:2.000000e-02,64:2.000000e-02):2.000000e-02,61:2.000000e-02):2.000000e-02,29:2.000000e-02):2.000000e-02):2.000000e-02):2.000000e-02,21:2.000000e-02):2.000000e-02,(88:2.000000e-02,((40:2.000000e-02,35:2.000000e-02):2.000000e-02,(34:2.000000e-02,(18:2.000000e-02,7:2.000000e-02):2.000000e-02):2.000000e-02):2.000000e-02):2.000000e-02):2.000000e-02,((30:2.000000e-02,(6:2.000000e-02,(68:2.000000e-02,5:2.000000e-02):2.000000e-02):2.000000e-02):2.000000e-02,(86:2.000000e-02,(11:2.000000e-02,((45:2.000000e-02,(91:2.000000e-02,(95:2.000000e-02,(66:2.000000e-02,((101:2.000000e-02,37:2.000000e-02):2.000000e-02,14:2.000000e-02):2.000000e-02):2.000000e-02):2.000000e-02):2.000000e-02):2.000000e-02,((49:2.000000e-02,(46:2.000000e-02,(39:2.000000e-02,15:2.000000e-02):2.000000e-02):2.000000e-02):2.000000e-02,(19:2.000000e-02,(28:2.000000e-02,(24:2.000000e-02,(63:2.000000e-02,(85:2.000000e-02,(67:2.000000e-02,(33:2.000000e-02,(((89:2.000000e-02,((78:2.000000e-02,69:2.000000e-02):2.000000e-02,((93:2.000000e-02,82:2.000000e-02):2.000000e-02,60:2.000000e-02):2.000000e-02):2.000000e-02):2.000000e-02,58:2.000000e-02):2.000000e-02,(((96:2.000000e-02,77:2.000000e-02):2.000000e-02,(80:2.000000e-02,13:2.000000e-02):2.000000e-02):2.000000e-02,(9:2.000000e-02,(75:2.000000e-02,(10:2.000000e-02,((56:2.000000e-02,(((97:2.000000e-02,51:2.000000e-02):2.000000e-02,36:2.000000e-02):2.000000e-02,((76:2.000000e-02,(((84:2.000000e-02,74:2.000000e-02):2.000000e-02,54:2.000000e-02):2.000000e-02,((99:2.000000e-02,55:2.000000e-02):2.000000e-02,((98:2.000000e-02,71:2.000000e-02):2.000000e-02,48:2.000000e-02):2.000000e-02):2.000000e-02):2.000000e-02):2.000000e-02,25:2.000000e-02):2.000000e-02):2.000000e-02):2.000000e-02,(8:2.000000e-02,(26:2.000000e-02,(22:2.000000e-02,2:2.000000e-02):2.000000e-02):2.000000e-02):2.000000e-02):2.000000e-02):2.000000e-02):2.000000e-02):2.000000e-02):2.000000e-02):2.000000e-02):2.000000e-02):2.000000e-02):2.000000e-02):2.000000e-02):2.000000e-02):2.000000e-02):2.000000e-02):2.000000e-02):2.000000e-02):2.000000e-02):2.000000e-02):2.000000e-02):2.000000e-02):2.000000e-02):2.000000e-02):2.000000e-02):2.000000e-02):2.000000e-02):2.000000e-02,(4:2.000000e-02,(100:2.000000e-02,(12:2.000000e-02,((83:2.000000e-02,27:2.000000e-02):2.000000e-02,3:2.000000e-02):2.000000e-02):2.000000e-02):2.000000e-02):2.000000e-02):2.000000e-02):2.000000e-02):2.000000e-02):2.000000e-02):2.000000e-02,1:2.000000e-02);
   tree run2.5000 = [&U] (((30:2.989332e-02,(32:1.103026e-02,83:2.346248e-02):8.891842e-03):3.495128e-03,(((((98:6.154239e-03,(90:9.934216e-03,92:7.050765e-03):4.451538e-02):7.821204e-03,(93:2.094962e-03,94:3.248752e-03):1.295446e-02):8.372643e-04,(91:8.622451e-03,96:6.188447e-03):1.283879e-02):2.502559e-02,97:1.269341e-02):5.763158e-02,((((((((31:3.083847e-02,52:9.460613e-03):3.702065e-04,65:1.948414e-02):4.959163e-03,(61:1.125556e-02,(59:8.108470e-04,71:2.662418e-02):6.547246e-03):2.296851e-02):3.925033e-03,(24:3.983448e-02,(((80:2.153422e-03,13:1.244962e-02):1.517496e-02,(15:9.012414e-03,66:4.359537e-03):2.383146e-02):8.162831e-03,(21:1.905854e-03,20:9.746984e-04):3.924428e-02):3.542109e-03):1.078477e-02):1.894943e-03,((57:2.157153e-02,101:1.024748e-02):1.463757e-03,10:2.736174e-02):1.836178e-03):6.225427e-03,(((35:2.463805e-02,(33:1.728348e-03,74:4.588131e-03):3.672207e-02):4.548417e-03,(37:4.916227e-02,(29:2.397085e-02,95:1.228659e-01):8.304805e-03):7.049972e-03):6.225699e-04,72:2.632747e-02):1.067521e-03):8.052573e-04,(((86:2.216275e-02,(18:1.720300e-02,(((73:2.051094e-02,(6:9.176487e-04,36:4.563097e-03):1.813015e-02):7.790161e-03,(12:1.370521e-02,5:3.796781e-02):6.798290e-03):1.144296e-02,(11:3.899618e-02,58:3.273538e-02):8.096874e-03):2.791661e-03):9.329105e-03):1.378400e-05,(((40:1.774881e-02,(53:7.007161e-03,54:5.731462e-03):2.258033e-02):1.951326e-02,4:2.107642e-02):6.080848e-03,(((55:4.596248e-02,((((44:6.830692e-03,46:3.179003e-03):2.921156e-02,14:2.050377e-02):4.263265e-02,78:1.406201e-02):3.280823e-02,45:5.670791e-02):8.783629e-03):8.740143e-03,(43:1.009972e-01,(((82:5.921750e-02,(67:3.318889e-02,((((23:9.566015e-03,62:6.945539e-03):6.644127e-03,63:3.572490e-02):6.858569e-03,(87:9.783030e-03,88:3.725916e-03):8.995847e-03):3.168244e-04,(17:2.954122e-02,(76:7.174234e-03,(77:8.037502e-03,(16:1.273740e-02,(75:2.190035e-02,89:2.698986e-02):6.793121e-03):4.796562e-03):5.028101e-03):3.282102e-03):7.558954e-03):7.832413e-03):1.088702e-02):2.377435e-03,((7:6.902620e-04,(48:1.006236e-02,49:7.440497e-03):1.211664e-02):1.065112e-02,84:5.693034e-02):9.781100e-04):3.355296e-03,((((47:1.307039e-02,((22:3.912593e-03,19:4.059727e-03):2.078928e-02,(8:1.170252e-02,((51:1.304449e-02,50:2.338646e-02):3.480745e-03,(41:4.222247e-02,28:3.977984e-02):1.028323e-02):4.100843e-03):1.197504e-02):6.275706e-04):1.203053e-02,42:1.134865e-02):1.616332e-02,25:7.677995e-02):1.955272e-02,(((34:1.745985e-02,(9:7.291635e-03,56:6.941254e-02):1.602586e-03):3.280626e-03,(64:1.106798e-02,3:1.571434e-02):8.398384e-03):2.445125e-04,100:2.976438e-02):6.579795e-04):1.963461e-03):3.927494e-03):1.091820e-02):1.606545e-02,(27:5.061046e-02,39:4.448462e-02):7.057429e-05):1.320774e-02):2.619080e-02):3.247044e-03,((85:4.148944e-02,(79:1.903597e-02,((99:4.148756e-02,60:4.565224e-02):2.006974e-02,((69:5.915246e-03,70:1.296308e-02):3.108983e-03,68:7.852860e-03):1.795276e-02):3.673133e-03):4.340020e-03):7.249519e-03,(2:3.241575e-02,38:1.204400e-02):5.059086e-04):1.928897e-03):5.058732e-03):1.087959e-03,26:3.664659e-02):3.814982e-03):3.378015e-03):9.102095e-03,81:1.630831e-02,1:9.417766e-03);
   tree run2.10000 = [&U] (((61:2.146077e-02,2:3.677440e-02):6.217464e-03,(32:2.968336e-02,83:3.943496e-02):8.346336e-03):1.969584e-03,(57:2.715204e-02,((72:1.382148e-02,(101:1.614987e-02,11:5.264204e-02):8.781607e-03):2.109897e-03,((10:2.333232e-02,(86:2.038883e-02,((27:9.260497e-03,26:1.575388e-02):8.566385e-03,(24:1.409916e-03,25:1.042351e-03):1.883825e-02):8.742805e-03):2.081490e-03):1.187855e-03,((((((((9:1.273401e-02,(14:1.420551e-01,34:2.457211e-02):5.154949e-04):4.878807e-03,((100:3.583750e-02,((28:3.814622e-02,55:6.895222e-02):1.459903e-03,((67:3.664831e-02,(89:1.802606e-02,(((87:9.494665e-03,((63:3.760840e-02,(23:1.290543e-02,62:7.877962e-03):1.214453e-02):8.091510e-03,88:1.463324e-03):3.222811e-04):1.011156e-03,80:1.182407e-02):5.525260e-03,(((((16:4.166148e-03,78:8.079966e-03):9.096046e-03,(75:1.470893e-02,76:4.966142e-03):3.939123e-03):3.135364e-04,77:7.949705e-03):1.495451e-03,82:6.403879e-02):4.247740e-04,(17:2.686345e-02,15:1.483773e-02):2.312447e-02):2.410627e-02):1.995250e-03):6.701417e-04):2.749485e-02,(43:8.288063e-02,((((91:9.188992e-03,96:1.642194e-02):5.033810e-03,97:2.162064e-02):4.500661e-03,((93:1.157218e-03,94:2.681647e-03):1.743056e-03,98:1.509506e-02):7.503376e-03):2.714127e-02,(((92:8.838650e-04,90:3.920002e-03):1.313920e-02,95:2.753091e-02):1.332022e-02,99:9.593067e-03):2.343653e-02):3.051653e-02):1.448004e-02):4.689874e-03):1.535234e-03):1.930320e-03,(((((42:3.001471e-03,(51:7.037267e-03,50:1.283897e-04):1.079238e-02):3.631678e-03,((19:3.574409e-03,(21:6.263418e-03,20:8.317585e-04):2.942523e-03):2.030277e-03,22:2.353068e-02):1.106518e-02):7.969285e-04,8:1.358219e-02):6.627421e-04,((7:9.037897e-03,(49:2.927093e-03,48:5.790679e-04):4.004614e-03):6.394094e-03,(47:1.105091e-02,41:4.073511e-02):6.101606e-03):6.172646e-04):8.696251e-03,(3:1.102740e-02,64:1.098314e-02):6.188042e-03):3.526247e-03):6.239346e-04):4.721654e-03,56:8.019122e-02):3.832374e-02,((53:7.435845e-03,54:9.640567e-03):3.443798e-02,(40:4.585748e-02,(44:3.601465e-02,46:2.261547e-02):5.328883e-02):2.092013e-03):1.486698e-02):3.775752e-02,(((85:3.522823e-02,(70:8.421294e-03,(69:5.158191e-03,68:1.386303e-02):2.528586e-03):1.831719e-02):2.772649e-03,39:4.766031e-02):8.813823e-04,84:2.931613e-02):1.148010e-02):2.557307e-03,((52:1.713485e-02,((59:4.011606e-02,((58:1.973852e-02,(74:4.181435e-03,33:5.227730e-03):1.529166e-02):4.799819e-03,79:1.645478e-02):1.475634e-02):1.239219e-03,((81:4.395219e-02,(71:5.187198e-02,31:2.494338e-02):2.966883e-03):7.494209e-04,35:2.213356e-02):4.629289e-03):3.683308e-04):3.669572e-03,13:4.003603e-02):1.433247e-02):6.189079e-04,(73:2.620981e-02,(38:1.973132e-02,(12:1.904789e-02,((4:4.426960e-02,((29:3.827302e-02,5:3.760993e-02):3.668174e-04,18:1.378506e-02):5.899954e-03):4.664916e-03,(6:2.019020e-03,36:1.071041e-03):2.459867e-02):1.482370e-03):6.042035e-03):2.082026e-03):5.987330e-03):2.756308e-03,(((30:2.081838e-02,66:2.085765e-02):1.559120e-02,37:6.224875e-02):4.170206e-03,(60:5.015195e-02,(45:4.848862e-02,65:2.479803e-02):9.899149e-04):8.801172e-04):2.577495e-03):4.880380e-04):1.162856e-03):5.842810e-03):4.491196e-03,1:1.157492e-02);
   tree run2.15000 = [&U] (((61:2.473052e-02,2:1.334685e-02):8.818617e-03,(32:3.425577e-02,83:3.572115e-02):1.319471e-02):1.433075e-03,(57:3.438215e-02,((72:2.438228e-02,(101:1.098992e-02,11:2.781562e-02):3.655725e-03):6.909512e-04,(((13:5.740455e-02,84:2.408676e-02):1.655884e-03,((((((9:1.228573e-02,((((28:3.582066e-02,((55:6.524490e-02,100:3.102990e-02):4.953023e-03,((43:1.120398e-01,((97:1.624414e-02,(((93:1.718308e-03,94:1.067343e-03):1.757662e-04,98:4.479301e-03):5.092238e-03,(91:1.006606e-02,96:1.101304e-02):1.295671e-02):2.679234e-03):1.543679e-02,((95:1.916712e-02,99:1.788557e-02):7.301775e-03,(92:2.182429e-03,90:1.141113e-03):2.091086e-02):1.962704e-02):6.854550e-02):1.250778e-02,((((63:4.355638e-02,(23:1.004587e-02,62:6.965329e-03):8.122165e-03):1.081394e-02,(87:3.155096e-03,88:2.609489e-03):1.052146e-02):1.979425e-04,(((17:2.829980e-02,15:1.309051e-02):1.180168e-02,(((82:4.438660e-02,77:1.368776e-02):1.366020e-04,(78:8.843881e-03,(75:1.282970e-02,76:6.535402e-03):5.251466e-03):3.330346e-04):3.425963e-03,16:1.468958e-02):2.487046e-03):4.891964e-03,80:1.407266e-02):5.168362e-03):6.982422e-03,(67:3.485357e-02,89:2.111965e-02):1.104964e-02):1.824892e-02):1.570562e-03):1.659923e-04):5.657341e-03,(((((42:7.209965e-03,(51:6.019976e-03,50:5.110669e-04):1.473929e-02):4.485813e-03,((19:2.400388e-04,(21:1.672598e-03,20:6.608821e-05):8.259882e-03):4.904546e-03,22:8.517241e-03):1.235772e-02):1.070268e-03,8:1.432543e-02):6.780388e-04,((47:6.401156e-03,41:2.949394e-02):9.756971e-03,(7:1.416939e-03,(49:2.313182e-03,48:4.641142e-04):5.583081e-03):1.163520e-02):7.354851e-04):1.322416e-02,(3:1.329953e-02,64:7.641238e-03):1.113687e-02):8.850971e-03):2.234987e-03,34:2.106755e-02):2.317753e-03,56:8.856400e-02):3.340567e-04):3.183540e-03,14:1.050185e-01):3.524087e-02,(((44:1.322092e-02,45:6.344790e-03):1.061379e-02,46:2.072849e-03):3.730479e-02,((53:1.291347e-02,54:8.265597e-03):2.991418e-02,40:2.571048e-02):1.783381e-02):6.845629e-03):3.476872e-02,38:2.366148e-02):1.708956e-03,((85:3.974406e-02,(70:3.991781e-03,(69:6.532509e-03,68:4.127232e-03):4.355336e-03):1.973706e-02):1.390960e-02,39:4.775787e-02):4.024345e-03):1.684328e-03,(73:1.878784e-02,((6:2.171909e-03,36:5.552091e-04):2.109033e-02,((12:1.501649e-02,(4:3.486745e-02,(29:1.389474e-02,5:4.045530e-03):7.397795e-03):1.391549e-02):4.995258e-03,18:1.530567e-02):3.788020e-03):5.635178e-04):9.665975e-03):3.237077e-03):5.599451e-04,((86:1.370861e-02,((24:9.871987e-03,37:4.581937e-02):3.499215e-03,(25:3.097952e-03,(27:2.285809e-02,26:1.464515e-02):7.504304e-03):1.066432e-03):7.743179e-03):6.286040e-03,((59:3.379057e-02,(((65:1.499393e-02,((((35:1.621826e-02,79:2.229443e-02):5.381318e-03,(71:4.902544e-02,81:7.459492e-02):4.443323e-03):7.846892e-04,(58:1.762177e-02,(74:8.928086e-03,33:1.762252e-03):2.350881e-02):8.091075e-03):6.735712e-04,31:2.977924e-02):3.072862e-03):1.825133e-03,52:1.968292e-02):4.563417e-03,60:5.306792e-02):1.414220e-03):2.835008e-03,((30:8.654592e-03,66:5.209129e-03):2.978494e-02,10:2.810357e-02):1.709051e-03):1.066905e-03):6.811617e-04):1.616347e-03):5.154233e-03):4.765695e-03,1:1.439317e-02);
   tree run2.20000 = [&U] ((57:3.553331e-02,((72:2.829545e-02,(101:1.085377e-02,11:3.443804e-02):6.554925e-03):3.124149e-03,((((13:4.866871e-02,60:6.433923e-02):5.063568e-03,((59:3.799966e-02,(((65:1.794858e-02,((31:3.200647e-02,81:3.975544e-02):6.894029e-03,((58:1.199776e-02,(74:1.796212e-03,33:8.439520e-04):2.433694e-02):1.470087e-02,(35:1.679809e-02,79:1.772517e-02):7.532152e-03):3.652290e-03):5.576824e-04):2.024142e-03,71:6.573671e-02):6.850557e-04,52:1.902906e-02):2.568100e-03):3.486186e-03,(10:3.042865e-02,(30:7.363618e-03,66:4.211930e-03):3.140775e-02):1.595574e-03):2.105692e-03):4.742698e-03,(86:1.622323e-02,((24:1.571108e-02,37:5.249352e-02):3.133769e-03,(25:4.093938e-03,(27:6.550401e-03,26:1.516873e-02):8.773926e-03):4.592792e-03):3.552131e-03):2.248886e-03):1.037531e-03,(((73:1.320465e-02,(((((4:4.384732e-02,29:3.040268e-03):1.628272e-02,5:1.317984e-02):1.998248e-02,18:8.864548e-03):5.644856e-03,12:2.104855e-02):5.656348e-03,(6:6.421276e-03,36:1.607089e-03):2.780886e-02):3.455915e-04):6.140870e-03,((85:3.513089e-02,(70:1.323849e-02,(69:8.088877e-03,68:5.790045e-03):3.643730e-03):2.309602e-02):2.767647e-02,39:5.700163e-02):1.927744e-03):1.792915e-04,((((((53:1.345007e-02,54:5.761209e-03):3.343577e-02,40:2.662967e-02):2.731128e-02,(46:2.640898e-03,((44:1.896467e-04,45:7.739999e-03):7.434933e-03,14:6.700827e-02):9.199753e-03):5.973351e-02):7.547121e-03,(((((43:1.160454e-01,((((93:2.679397e-03,94:3.336433e-03):1.386014e-03,98:6.315668e-03):2.539661e-03,(97:2.068518e-02,(91:2.385329e-03,96:6.786988e-03):9.019903e-03):1.758249e-03):1.491792e-02,((95:3.802673e-02,(92:7.467064e-04,90:9.976637e-04):9.994490e-03):1.630957e-03,99:1.023099e-02):2.359814e-02):7.123159e-02):1.403308e-02,(55:8.712651e-02,100:2.339413e-02):2.401855e-03):2.817256e-03,(28:3.710130e-02,((67:3.614136e-02,89:1.398371e-02):2.117026e-03,((((((77:7.600244e-03,82:3.616924e-02):2.020723e-03,(16:1.053725e-02,78:5.140791e-03):2.705812e-03):2.486069e-04,(75:1.620757e-02,76:7.311683e-03):4.294907e-03):2.474689e-03,(17:2.263839e-02,15:1.624228e-02):1.207532e-02):4.236199e-03,80:9.543735e-03):8.989556e-03,(88:3.645154e-03,((63:5.155006e-02,(23:1.105124e-02,62:4.561546e-03):1.256087e-02):8.381179e-03,87:1.172555e-02):3.314130e-04):2.839576e-03):5.240142e-03):2.768276e-02):9.761362e-04):7.010950e-03,((((41:6.119660e-02,47:9.864302e-03):1.698076e-03,(((42:4.801406e-03,(51:3.569968e-03,50:2.305329e-03):1.224145e-02):2.509337e-03,((19:3.774257e-03,(21:3.440212e-03,20:7.788085e-04):4.139957e-04):7.845355e-03,22:4.694860e-03):2.279770e-02):4.957487e-03,8:1.650871e-02):4.691361e-03):9.302051e-04,(7:4.744503e-03,(49:8.268479e-04,48:2.082402e-03):7.062306e-03):7.147564e-03):1.053832e-02,(3:1.222352e-02,64:6.438874e-03):1.457125e-02):8.933521e-03):1.475795e-03,(9:9.485542e-03,(34:2.111406e-02,56:8.866322e-02):7.242357e-04):3.960068e-04):2.971689e-02):3.280610e-02,38:2.550246e-02):3.202833e-03,84:2.077159e-02):3.761830e-03):2.925004e-03):2.294973e-03):8.803786e-03):5.640951e-03,((32:3.083567e-02,83:3.413903e-02):1.102911e-02,(61:1.406305e-02,2:2.085044e-02):3.229242e-03):2.063063e-03,1:2.048805e-02);
   tree run2.25000 = [&U] (60:2.974377e-02,(13:2.831960e-02,((((((((37:4.934081e-02,((26:7.886115e-03,27:8.554649e-03):1.063980e-02,25:1.236026e-02):4.007719e-03):4.947635e-03,24:2.488562e-02):2.642071e-03,86:1.565993e-02):4.001216e-03,((((((79:1.191172e-02,35:3.037543e-02):3.093472e-03,31:3.380673e-02):4.226448e-04,(((33:8.486666e-04,74:4.240628e-03):1.494955e-02,84:1.503639e-02):1.048986e-02,58:1.068048e-02):1.311638e-02):2.534400e-03,(65:1.541381e-02,(4:4.506512e-02,52:1.789909e-02):1.965507e-03):4.785757e-04):5.687959e-03,(81:3.717138e-02,(((((((((((94:3.886346e-03,93:5.227189e-03):6.557454e-03,98:7.973768e-03):3.520580e-03,((91:4.276106e-03,96:7.972978e-03):1.367307e-02,97:9.703507e-03):1.572454e-03):1.683608e-02,((95:3.573075e-02,(90:6.990160e-04,92:4.678569e-03):2.093920e-02):6.126397e-03,99:3.304947e-03):9.179889e-03):8.789904e-02,43:1.138040e-01):5.332758e-03,((((((((77:4.908050e-03,(78:6.327396e-03,(82:3.065388e-02,(76:1.049156e-02,75:1.329055e-02):3.960469e-03):1.450405e-03):1.184965e-03):1.678688e-03,16:1.857940e-02):3.952729e-03,(17:1.913628e-02,15:1.176337e-02):1.285225e-02):8.363923e-03,((23:1.132745e-02,62:7.481033e-03):8.484210e-03,63:4.674844e-02):9.398524e-03):2.019037e-04,(80:1.622710e-02,(87:1.753676e-03,88:4.336561e-03):6.234347e-03):2.173207e-03):6.081151e-04,67:4.111850e-02):3.851830e-02,100:3.104843e-02):1.557632e-03,((28:4.527569e-02,(55:6.958452e-02,((89:3.419958e-02,((47:1.123682e-02,41:3.550684e-02):2.446189e-03,(((49:3.720689e-03,48:6.255214e-04):1.406955e-02,7:4.440258e-03):8.315108e-03,(8:8.472163e-03,((42:5.448966e-03,(51:4.038680e-04,50:1.225984e-03):1.055618e-02):5.173435e-03,((19:3.772113e-03,20:8.743254e-03):1.009434e-02,22:8.788715e-03):2.216145e-02):2.056105e-03):3.389279e-03):8.549357e-04):5.144369e-03):1.151421e-02,(3:1.477156e-02,64:7.004972e-03):1.540376e-02):3.118803e-04):7.534485e-03):2.850842e-03,((56:9.044375e-02,9:8.523810e-03):1.718888e-03,(34:2.116513e-02,21:1.477709e-02):5.159458e-04):2.248412e-03):4.836261e-03):1.578625e-03):3.444078e-02,((((45:1.806983e-03,44:2.422503e-03):2.200851e-02,46:1.300583e-03):6.395937e-03,14:5.944701e-02):5.490248e-02,((53:1.570406e-02,54:1.146469e-02):3.650209e-02,40:2.934611e-02):3.042256e-02):1.283423e-04):1.180278e-02,39:4.549459e-02):2.036787e-02,(73:1.133801e-02,((6:2.229321e-03,36:3.027781e-03):1.501002e-02,(12:1.771385e-02,(18:7.001398e-03,(5:5.671995e-03,(29:1.238932e-02,30:8.771500e-03):7.072240e-03):2.210577e-02):1.975618e-03):1.920915e-03):2.100247e-03):2.632966e-03):2.177017e-03,38:1.325585e-02):7.001549e-04,((70:8.962653e-03,(69:4.099033e-03,68:3.672442e-03):2.430286e-03):1.469907e-02,85:5.014802e-02):2.186860e-02):7.054196e-03):3.443731e-04):9.395791e-04,(((71:1.965038e-02,66:4.146612e-03):2.961925e-02,10:2.565189e-02):4.027786e-04,11:4.771128e-02):3.181160e-03):2.752394e-03):1.758650e-03,(72:1.998200e-02,101:2.126381e-02):2.011266e-03):5.346063e-03,57:2.835830e-02):4.815334e-03,(2:1.529993e-02,(59:1.469627e-02,61:6.806451e-03):1.855495e-02):9.885512e-03):7.097356e-04,(83:1.915731e-02,32:3.465567e-02):9.935479e-03):5.547698e-04):1.333578e-02,1:6.585035e-04);
   tree run2.30000 = [&U] (60:1.349275e-02,((13:3.066565e-02,(83:2.526471e-02,32:3.363442e-02):1.586768e-02):1.398122e-03,(((((81:3.596524e-02,101:1.131111e-02):8.292921e-03,72:2.382468e-02):1.062316e-03,((((71:3.055993e-02,66:3.077912e-03):3.284146e-02,10:2.847663e-02):3.572929e-04,11:4.628622e-02):3.780811e-03,(((((52:2.079930e-02,79:3.873244e-02):7.051105e-03,(((((33:2.110038e-03,74:1.812334e-03):2.005122e-02,84:1.661676e-02):7.886311e-03,58:1.648016e-02):7.571037e-03,65:1.572582e-02):3.696882e-04,(35:2.948032e-02,31:3.366355e-02):5.606931e-03):4.555552e-03):1.229648e-03,4:4.373713e-02):2.363396e-03,((38:2.217516e-02,(((((14:6.069756e-02,((45:1.400372e-03,44:2.693871e-03):1.101807e-02,46:4.873681e-04):4.223793e-03):5.519257e-02,((53:9.818027e-03,54:6.285358e-03):3.176838e-02,40:2.662242e-02):2.861770e-02):4.067693e-03,(((56:8.361633e-02,9:8.591513e-03):1.246760e-03,((((((91:2.765586e-03,96:7.023556e-03):1.001365e-02,97:9.803295e-03):8.663974e-04,((93:1.521904e-03,94:2.151292e-03):1.218123e-03,98:6.492932e-03):2.536757e-03):2.037449e-02,((95:2.905951e-02,(90:9.652915e-05,92:2.148389e-03):6.537617e-03):1.149895e-02,99:1.110494e-02):3.812235e-03):1.049092e-01,((((((((77:6.889140e-03,((76:7.704795e-03,75:1.386681e-02):4.476921e-03,82:3.970148e-02):2.236707e-03):5.930595e-04,78:2.024204e-02):2.116043e-03,16:1.290227e-02):5.669721e-03,(17:2.570360e-02,15:1.200734e-02):6.924343e-03):2.162786e-03,80:2.171216e-02):1.097188e-03,(((23:9.774823e-03,62:3.723342e-03):9.709082e-03,63:5.545912e-02):9.471174e-03,(87:1.642347e-03,88:9.081373e-03):1.145664e-02):5.991696e-03):2.692500e-03,67:3.433219e-02):2.424903e-02,43:1.104504e-01):5.303941e-03):2.268682e-03,100:3.351232e-02):7.702877e-04):1.524268e-03,((21:1.991717e-02,34:2.054143e-02):3.406994e-03,(28:4.394150e-02,((((8:1.106172e-02,((42:2.967940e-03,(51:2.392876e-04,50:4.225855e-03):1.210876e-02):1.549016e-03,((19:8.493116e-04,20:4.670599e-03):1.912932e-03,22:7.780917e-03):2.014686e-02):2.104261e-03):6.352559e-03,((47:8.654824e-03,41:3.066349e-02):4.681278e-03,((49:2.991103e-03,48:1.291495e-03):9.946726e-03,7:5.818095e-04):7.898498e-03):1.520018e-03):6.622517e-03,(89:3.409921e-02,(3:2.031260e-02,64:4.599861e-03):6.017480e-03):5.902812e-03):4.358966e-03,55:7.119863e-02):5.882940e-03):1.951476e-03):1.120440e-03):3.892157e-02):1.658314e-02,39:3.247602e-02):1.015010e-02,(73:2.373183e-02,((6:7.610062e-03,36:1.517071e-04):1.456771e-02,(12:1.296783e-02,(18:9.747003e-03,(5:8.338452e-03,(29:7.957716e-03,30:2.139471e-03):6.514240e-03):2.439810e-02):1.780902e-03):9.249905e-04):2.296823e-03):4.604757e-03):2.255431e-03):3.575525e-04,((70:4.907081e-03,(69:1.249163e-02,68:4.941450e-03):6.167399e-03):1.554249e-02,85:4.867025e-02):2.206169e-02):2.171674e-03):1.289045e-03,(((37:4.872526e-02,((26:1.866998e-02,27:1.931959e-02):4.179040e-03,25:1.050273e-02):1.541677e-03):7.289343e-03,24:2.415229e-02):3.052248e-03,86:2.114257e-02):1.989476e-03):1.636663e-03):1.518211e-03):6.193496e-03,57:3.692387e-02):3.136760e-03,(2:2.244997e-02,(59:1.665157e-02,61:2.415173e-03):1.298342e-02):3.093347e-03):1.971586e-03):1.599742e-02,1:6.679949e-03);
   tree run2.35000 = [&U] (((60:7.668156e-02,(32:2.490855e-02,83:2.696496e-02):1.651470e-02):2.540320e-03,(((61:3.360698e-03,59:2.300167e-02):1.490886e-02,2:1.566868e-02):4.013437e-03,13:3.228755e-02):1.962112e-04):1.685445e-03,((81:5.764827e-02,57:2.990420e-02):7.175075e-04,((101:1.603684e-02,72:2.893607e-02):1.654217e-03,(((66:8.985621e-03,25:1.472345e-02):2.642975e-02,((37:4.597805e-02,86:1.423965e-02):2.652736e-03,(26:2.988353e-02,(24:1.569435e-02,27:4.115035e-04):1.154281e-02):9.121829e-03):2.614900e-03):6.222308e-03,((((38:2.242269e-02,((((((46:1.198674e-02,((45:1.042258e-02,44:1.371495e-03):1.240452e-02,14:5.929009e-02):6.588012e-03):6.149766e-02,(40:3.095338e-02,(53:1.279387e-02,54:8.455041e-03):3.179359e-02):2.915506e-02):5.618304e-03,((((100:4.003847e-02,((56:8.851628e-02,9:7.084963e-03):9.185797e-04,41:5.991835e-02):3.547940e-03):1.996297e-03,((((64:9.311786e-03,3:9.836399e-03):1.147242e-02,(21:1.641379e-03,20:1.484611e-03):3.705964e-02):3.153253e-03,((47:1.753758e-02,(((42:5.783924e-03,(51:2.562025e-03,50:5.527224e-04):1.083587e-02):4.502871e-03,(22:1.227173e-02,19:8.913549e-03):1.197749e-02):2.368589e-03,8:1.165060e-02):1.171385e-03):1.195159e-03,(7:2.707014e-03,(48:4.644804e-04,49:2.367513e-03):1.154503e-02):8.061284e-03):1.625150e-02):3.493452e-03,55:8.786790e-02):4.183098e-03):2.821171e-04,(28:4.612707e-02,((((97:1.329778e-02,(((94:2.457770e-03,93:4.018814e-03):4.867730e-03,98:1.502953e-02):3.876329e-03,(91:6.949831e-03,96:6.398653e-03):3.482394e-03):3.719856e-03):1.296110e-02,(99:1.963184e-02,(95:3.563167e-02,(90:1.210442e-03,92:5.117849e-04):1.180765e-02):3.391832e-03):1.372372e-02):1.015693e-01,43:1.027380e-01):2.475931e-02,((((15:2.326740e-02,((78:7.755602e-03,16:1.535392e-02):4.776823e-04,(77:5.571257e-03,((75:1.206193e-02,76:8.347360e-03):6.459065e-03,82:4.609936e-02):4.498052e-03):3.077836e-03):9.213759e-03):4.516873e-03,(17:3.170188e-02,((23:1.256998e-02,62:6.304447e-03):1.196882e-02,63:7.083380e-02):1.304841e-02):2.949864e-03):3.964691e-04,(80:2.154394e-02,((88:2.086965e-03,89:1.050400e-02):4.073878e-03,87:1.340431e-03):3.763187e-03):1.345362e-02):4.263327e-05,67:3.648057e-02):2.218376e-02):8.907266e-04):2.876604e-03):4.506551e-03,34:1.744545e-02):3.058263e-02):3.171285e-02,11:3.825012e-02):1.339738e-02,39:6.652617e-02):6.141845e-03,(73:1.834985e-02,((12:1.778191e-02,((4:3.100889e-02,(29:9.392674e-03,(30:3.276276e-03,5:5.314124e-03):5.039220e-03):7.593353e-03):2.159309e-02,18:1.289659e-02):4.759391e-03):3.254630e-03,(6:4.104870e-03,36:6.742296e-04):1.807116e-02):2.014013e-03):4.089822e-03):2.764058e-03):1.601180e-03,(((69:8.762365e-03,68:6.217680e-03):5.452667e-03,70:7.502684e-03):2.333695e-02,85:3.719629e-02):2.297141e-02):5.225469e-03,((((65:1.050838e-02,71:6.040986e-02):7.405657e-03,79:2.863613e-02):1.604199e-03,((35:3.830923e-02,31:2.546734e-02):4.636325e-03,(58:1.974075e-02,((33:1.100176e-03,74:5.537532e-03):1.449971e-02,84:1.599379e-02):1.743099e-02):4.031314e-03):2.030128e-03):3.254936e-03,52:1.970367e-02):9.821184e-03):3.035704e-03,10:2.831132e-02):3.033412e-04):1.810316e-03):4.730289e-03):7.375948e-03,1:1.346945e-02);
   tree run2.40000 = [&U] (13:3.126268e-02,((((61:4.732794e-03,59:1.556178e-02):8.046835e-03,2:2.246668e-02):6.261058e-03,((81:5.308618e-02,57:2.722734e-02):4.285649e-03,((101:1.460130e-02,72:2.382075e-02):4.773237e-03,((10:3.775753e-02,(((((69:4.808955e-03,68:1.669379e-03):4.472151e-03,70:8.613852e-03):1.902952e-02,85:4.725115e-02):3.307521e-02,(((11:3.308700e-02,(73:1.792477e-02,((12:1.999118e-02,((5:1.162553e-02,(30:7.065941e-03,(29:1.055457e-02,4:3.426955e-02):1.063963e-02):3.539715e-05):1.966690e-02,18:1.002502e-02):3.130395e-03):9.944360e-04,(6:7.195301e-03,36:9.806105e-05):1.642560e-02):6.287187e-04):5.496765e-03):3.006140e-04,(((((45:4.159026e-04,44:1.428802e-03):1.404634e-02,46:2.145149e-03):1.016312e-02,14:5.462769e-02):5.062583e-02,(40:2.818260e-02,(53:6.813632e-03,54:1.539791e-02):2.727755e-02):2.006483e-02):4.438169e-03,((((64:1.097933e-02,3:1.045688e-02):1.010331e-02,((7:7.882872e-03,(48:1.011240e-03,49:2.100049e-04):9.434586e-03):9.625601e-03,((((42:5.266177e-03,(51:1.991790e-03,50:6.660481e-04):1.080811e-02):3.726286e-03,((21:1.453995e-03,20:3.168370e-04):2.994186e-03,(22:6.382469e-03,19:1.126477e-03):2.384661e-03):1.133989e-02):1.272208e-03,8:1.336748e-02):3.113999e-03,47:1.824796e-02):2.439317e-03):1.306550e-02):6.097463e-03,55:8.000243e-02):1.075963e-03,((34:1.717157e-02,((56:7.638907e-02,41:4.617955e-02):6.024440e-03,9:7.509065e-03):1.009809e-03):2.996718e-03,(100:3.566381e-02,((((((((94:7.880844e-03,93:3.391891e-03):3.047041e-03,98:7.718532e-03):1.865202e-03,(91:6.075969e-03,96:5.825879e-03):5.372201e-03):4.181707e-03,97:1.268556e-02):1.738655e-02,(99:1.242262e-02,(95:3.244211e-02,(90:6.705896e-04,92:3.797343e-04):1.277438e-02):6.529133e-03):4.109656e-03):9.247738e-02,43:9.460606e-02):8.359027e-03,((((78:1.942534e-02,((15:1.953196e-02,17:3.451194e-02):1.258723e-02,77:4.959117e-03):2.517032e-03):6.246016e-04,((76:1.035907e-02,(82:3.908889e-02,75:8.581841e-03):4.801358e-03):5.527667e-03,16:1.152613e-02):3.318582e-03):1.130626e-02,((((23:1.447065e-02,62:5.695808e-03):9.507309e-03,63:6.449313e-02):7.621120e-03,(88:3.706419e-03,(87:7.325185e-04,89:1.204711e-02):6.044276e-04):1.056475e-02):1.653847e-03,80:1.915474e-02):1.044199e-03):1.078947e-03,67:3.342488e-02):2.038345e-02):9.024730e-04,28:3.549262e-02):2.021526e-04):3.286356e-03):3.709129e-04):3.774286e-02):3.033686e-02):6.902442e-04,(39:5.254063e-02,38:1.644331e-02):9.926756e-03):9.922045e-04):5.890336e-03,((((65:9.127439e-03,71:4.219627e-02):7.498280e-03,79:2.607278e-02):7.035060e-04,((35:3.028671e-02,31:3.807590e-02):3.603803e-03,(58:1.426311e-02,((33:1.030416e-03,74:4.927482e-03):1.461072e-02,84:1.920492e-02):6.304176e-03):9.082874e-03):2.428065e-03):1.964110e-03,52:1.335734e-02):6.822401e-03):1.014450e-03):5.420143e-04,((66:2.537528e-02,25:7.047954e-03):2.048138e-02,(86:1.977063e-02,(37:4.356132e-02,(26:2.080534e-02,(24:6.035308e-03,27:6.496414e-03):7.611784e-03):4.565817e-03):1.689067e-03):2.657084e-03):1.949261e-03):8.902011e-04):5.563794e-03):4.652727e-03):8.312183e-04,(60:6.780519e-02,(32:2.397065e-02,83:2.738964e-02):1.078595e-02):2.766028e-03):1.166269e-03,1:8.630742e-03);
   tree run2.45000 = [&U] (((81:5.011044e-02,57:3.328915e-02):5.588201e-03,((101:1.889144e-02,72:1.639223e-02):3.478099e-03,(((66:8.404392e-03,25:3.758774e-03):2.574520e-02,((37:6.265601e-02,(26:2.198751e-02,(24:1.811644e-03,27:2.926163e-03):1.607488e-02):4.762528e-03):1.406991e-03,86:1.379921e-02):2.288181e-03):6.072402e-03,(((((((69:7.724701e-03,68:3.269347e-03):7.188212e-03,70:1.024600e-02):2.297612e-02,85:4.993600e-02):3.362623e-02,(39:3.267058e-02,38:4.464428e-04):2.687912e-02):2.115346e-04,((11:2.557539e-02,(((40:2.940337e-02,(53:6.684229e-03,54:8.599827e-03):2.882748e-02):3.553539e-02,((45:4.328644e-03,44:6.047826e-03):1.045994e-02,(46:1.196392e-02,14:6.768763e-02):1.308220e-03):5.633928e-02):3.316178e-03,(((41:5.015923e-02,(((80:2.711761e-03,67:2.055384e-02):1.086201e-02,((((23:1.529288e-02,62:5.717042e-03):6.147828e-03,63:6.815768e-02):1.172335e-02,(16:2.053981e-02,((78:8.387000e-03,((((15:1.244068e-02,17:3.356496e-02):1.545090e-02,82:4.540830e-02):2.173430e-04,75:1.281838e-02):7.516311e-05,76:1.215310e-02):4.181828e-03):1.514231e-03,77:6.068499e-03):1.485316e-03):1.470993e-02):3.910491e-03,(87:7.803281e-04,(88:7.929474e-03,89:1.604629e-02):4.264873e-03):9.257247e-03):2.720971e-03):3.085453e-02,(((((98:8.157104e-03,(93:4.464949e-04,94:7.044497e-03):2.477287e-03):8.330142e-03,(97:2.135522e-02,(91:5.859057e-03,96:8.706812e-03):1.570908e-02):2.527435e-03):1.207204e-02,(99:1.312848e-02,(95:2.428292e-02,(90:1.735489e-03,92:7.627455e-04):7.342067e-03):5.994471e-03):9.491453e-03):7.154936e-02,43:9.998164e-02):1.617915e-02,28:3.685484e-02):3.971865e-03):2.070096e-03):4.324968e-04,((((64:1.160318e-02,3:1.105105e-02):9.689985e-03,55:5.539728e-02):1.520747e-03,((7:6.748737e-03,(48:9.887016e-04,49:3.883817e-03):4.254135e-03):9.022017e-03,(47:1.868533e-02,(((42:5.722235e-03,(51:8.419693e-04,50:2.577834e-03):9.185547e-03):4.349744e-03,(22:1.734652e-02,((21:1.724640e-04,20:4.365711e-03):2.443485e-03,19:4.054624e-04):5.770168e-03):2.415041e-02):2.681322e-03,8:1.664423e-02):3.837835e-04):1.604011e-03):1.457951e-02):1.345649e-02,((9:7.935736e-03,34:1.666569e-02):2.830683e-04,56:1.013301e-01):2.503396e-03):8.332360e-04):1.746861e-04,100:3.706652e-02):3.988744e-02):2.305532e-02):1.144877e-02,(73:1.904680e-02,((12:1.610187e-02,((((29:1.604193e-02,5:1.558672e-02):1.897066e-03,30:1.128381e-02):1.094238e-02,4:3.313654e-02):2.751453e-02,18:1.510523e-02):1.515511e-03):1.497561e-03,(6:2.032580e-03,36:6.917006e-04):2.335460e-02):1.585715e-03):5.390522e-03):5.422155e-04):2.870021e-03,(52:2.077205e-02,(((65:5.737809e-03,71:5.486036e-02):9.416172e-03,((35:2.785978e-02,31:4.072429e-02):3.364979e-03,(58:1.559822e-02,((33:8.260647e-04,74:5.207465e-03):1.441907e-02,84:1.625930e-02):5.155206e-03):1.499147e-02):6.008781e-04):2.782602e-03,79:1.893962e-02):4.099923e-03):6.799943e-03):9.534305e-04,10:3.804731e-02):1.492277e-04):3.267205e-03):3.098320e-03):1.156850e-02,((60:3.495397e-02,13:1.495409e-02):2.995890e-02,((2:2.374326e-02,(61:4.251447e-03,59:1.582183e-02):1.459805e-02):3.406928e-03,(32:2.566989e-02,83:3.049845e-02):1.179306e-02):1.670032e-03):2.681197e-03,1:1.504158e-02);
   tree run2.50000 = [&U] ((60:2.062745e-02,13:1.380721e-02):2.440451e-02,(((2:1.439165e-02,(61:3.357398e-03,59:1.441240e-02):1.171983e-02):5.269943e-03,(57:3.000866e-02,(((101:1.913124e-02,72:1.402629e-02):3.362668e-03,((((52:1.637947e-02,((65:5.733814e-03,71:4.945412e-02):1.183445e-02,(((31:3.542933e-02,35:2.434241e-02):3.480601e-04,79:2.972237e-02):1.757165e-03,(58:1.608387e-02,((33:4.597293e-03,74:4.035901e-03):1.135973e-02,84:1.741987e-02):5.502229e-03):5.219229e-03):2.170076e-04):4.570289e-03):8.183688e-03,10:2.431280e-02):1.370527e-03,(((((69:5.186744e-03,68:9.245490e-03):1.736631e-03,70:9.344188e-03):2.071193e-02,85:4.365410e-02):3.031252e-02,(39:1.756532e-02,38:2.730258e-03):2.113565e-02):2.492519e-03,((11:3.586048e-02,(((40:2.229336e-02,(53:7.982798e-03,54:8.268023e-03):3.022202e-02):3.012319e-02,(((45:9.769254e-03,44:1.007892e-02):9.481494e-03,46:3.634268e-03):3.144228e-03,14:7.044946e-02):5.112770e-02):3.728655e-03,(((80:5.295300e-03,67:2.053193e-02):1.236835e-02,(((((75:9.752000e-03,76:8.959055e-03):6.033524e-03,((78:1.724617e-02,82:4.203357e-02):8.413782e-04,(15:5.423445e-03,17:1.408876e-02):1.646355e-02):2.292020e-03):1.050025e-03,77:7.890543e-03):3.141451e-04,16:1.926212e-02):1.360663e-02,(((23:1.528438e-02,62:5.153654e-03):7.835126e-03,63:4.512770e-02):5.317471e-03,((89:9.488501e-03,88:1.899623e-03):1.014599e-03,87:6.570123e-04):1.369915e-02):2.101838e-03):1.608162e-03):2.680703e-02,((((41:4.129101e-02,(((97:1.646629e-02,((91:4.545279e-03,96:3.465786e-03):6.972582e-03,((94:2.630662e-03,98:8.678809e-03):5.486631e-03,93:5.580355e-03):2.065916e-03):2.025228e-03):9.119230e-03,(99:8.937233e-03,(95:3.179951e-02,(90:2.287314e-03,92:7.621360e-04):1.037983e-02):6.985358e-03):1.431689e-02):6.720363e-02,43:9.012891e-02):1.117613e-02):6.054274e-03,28:3.322297e-02):1.973965e-03,100:3.341378e-02):1.002052e-03,(((56:8.898328e-02,9:7.767119e-03):1.640648e-03,34:1.883043e-02):2.110686e-03,(((64:5.110566e-03,3:1.032834e-02):1.197371e-02,(((7:1.127481e-02,(48:2.016455e-03,49:4.028074e-03):1.223183e-02):8.357040e-03,(((42:5.021156e-03,(51:3.602729e-03,50:1.748851e-03):1.047963e-02):3.543388e-03,(22:6.219580e-03,((21:2.664297e-04,20:2.826537e-04):2.377843e-03,19:4.247777e-03):6.342803e-03):1.756024e-02):1.345781e-03,8:1.456950e-02):3.504238e-03):1.279383e-03,47:1.433863e-02):1.103202e-02):1.347437e-03,55:5.386708e-02):3.605757e-03):1.340300e-03):8.472627e-04):3.528605e-02):2.176721e-02):1.108720e-02,(73:1.716982e-02,((12:1.514269e-02,(((5:5.946148e-03,(29:1.342914e-02,30:1.488855e-03):8.887833e-04):1.050072e-02,4:2.987109e-02):1.232862e-02,18:1.254599e-02):2.504866e-03):3.739884e-03,(6:4.136846e-03,36:9.777433e-04):2.403179e-02):1.436438e-03):5.337738e-03):1.619302e-03):3.425623e-03):1.043174e-03,((66:2.215312e-02,25:4.849745e-04):1.194646e-02,((37:4.898257e-02,86:1.393926e-02):3.331431e-03,(26:2.249730e-02,(24:1.133724e-02,27:5.794132e-03):8.809203e-03):8.660395e-03):1.367871e-03):4.299592e-03):2.288191e-04):1.607308e-03,81:4.324406e-02):2.776324e-03):9.715913e-03):3.628051e-04,(32:3.531937e-02,83:2.662053e-02):1.138030e-02):2.136876e-03,1:1.976111e-02);
   tree run2.55000 = [&U] ((((2:2.142277e-02,(61:4.018632e-03,59:1.515689e-02):1.858496e-02):5.358406e-03,(((101:1.924933e-02,(72:1.411287e-02,(10:2.397765e-02,(((52:1.698112e-02,((65:1.671573e-02,71:6.250665e-02):3.930530e-03,((31:3.564804e-02,(35:2.327883e-02,79:2.404343e-02):1.243192e-03):1.496132e-03,(58:1.813665e-02,((33:1.150982e-03,74:9.818670e-04):1.122119e-02,84:2.330107e-02):5.536195e-03):9.302873e-03):6.017462e-04):3.248401e-03):6.462431e-03,(((11:4.860997e-02,(((40:3.410657e-02,(53:2.766450e-03,54:1.177923e-02):2.551003e-02):2.539965e-02,((46:9.698692e-04,14:7.357406e-02):2.891638e-03,(45:7.787000e-03,44:4.234000e-03):9.175449e-03):5.105768e-02):8.291020e-03,(((34:1.734016e-02,(56:6.468442e-02,9:1.024478e-02):1.577244e-03):1.193271e-03,(100:3.679434e-02,((((((97:8.666470e-03,((91:6.475795e-03,96:1.069423e-02):6.630271e-03,((94:2.024390e-03,93:1.953252e-03):2.818566e-03,98:8.376713e-03):3.765764e-03):5.391933e-03):9.240487e-03,(99:1.326365e-02,(95:2.650805e-02,(90:2.608334e-03,92:3.896646e-03):2.377826e-02):7.748730e-03):1.590677e-02):6.307848e-02,43:9.659782e-02):8.616162e-03,28:3.323248e-02):3.657012e-04,((80:1.795452e-03,67:2.268682e-03):2.258469e-02,((((77:9.843092e-03,((78:8.225417e-04,(15:1.406270e-02,17:1.322046e-02):6.529806e-03):1.629357e-02,(75:1.032845e-02,76:9.446386e-03):3.494841e-03):5.682256e-04):9.922624e-04,16:1.938102e-02):5.329897e-03,82:4.071405e-02):4.094398e-03,(((23:1.596486e-02,62:5.856299e-03):8.205227e-03,63:4.181824e-02):1.181065e-02,((89:1.187895e-02,88:9.037819e-04):5.781435e-03,87:2.392295e-03):1.222798e-02):2.439303e-03):5.742924e-03):2.681527e-02):1.977280e-03,((64:9.433314e-03,3:9.056825e-03):9.831258e-03,(55:5.164858e-02,((((42:5.052152e-03,(51:1.620992e-03,50:1.244465e-03):9.915705e-03):3.751883e-03,(22:7.168510e-03,((21:9.587216e-04,20:7.099848e-04):6.822596e-03,19:5.163358e-04):6.403459e-03):2.458970e-02):1.490847e-03,8:1.405835e-02):1.811951e-03,((7:5.615046e-04,(48:7.870887e-04,49:3.228754e-03):8.830076e-03):6.757039e-03,47:1.442715e-02):4.541200e-04):8.574526e-03):3.529261e-03):1.901311e-03):3.276926e-03):6.327884e-04):5.596066e-03,41:3.964711e-02):2.590927e-02):2.811589e-02):1.597920e-03,(73:1.543866e-02,((12:1.367525e-02,((((30:4.871710e-03,29:1.055457e-02):7.437979e-03,5:8.960220e-03):9.319038e-03,4:3.005549e-02):1.388270e-02,18:1.241411e-02):3.102432e-03):6.302143e-03,(6:3.664238e-03,36:1.603800e-03):1.617358e-02):4.510098e-03):6.212781e-03):1.080870e-03,((((69:1.176919e-02,68:8.009518e-03):3.633713e-03,70:8.374494e-03):2.083979e-02,85:4.092405e-02):3.028290e-02,(39:2.908337e-02,38:2.950614e-03):2.247303e-02):3.160474e-04):3.264625e-03):1.506922e-03,((66:1.708287e-02,25:1.562030e-02):1.197794e-02,((26:2.152619e-02,(24:1.384424e-02,27:2.647914e-03):6.574704e-03):4.220310e-03,(86:1.753733e-02,37:4.422376e-02):4.021435e-03):5.031404e-03):4.367880e-03):1.075402e-03):7.175657e-04):2.009088e-03):1.301185e-03,81:4.225221e-02):2.023446e-03,57:3.024240e-02):5.344593e-03):3.952999e-03,(32:2.448583e-02,83:2.901216e-02):1.269552e-02):3.866805e-03,(60:7.830897e-03,13:8.590125e-03):2.176533e-02,1:1.511784e-02);
   tree run2.60000 = [&U] ((((2:2.231627e-02,(61:2.865916e-03,59:1.569338e-02):1.493679e-02):7.069155e-03,((((72:3.137720e-02,81:4.431399e-02):1.030472e-04,101:1.930238e-02):3.955615e-03,((((52:1.773215e-02,((65:2.126456e-02,71:6.511368e-02):4.806855e-03,(((35:2.424974e-02,79:2.504624e-02):5.019678e-03,(58:1.889310e-02,((33:2.484614e-04,74:6.308398e-03):1.575242e-02,84:1.257415e-02):6.534105e-03):4.647776e-03):1.882745e-03,31:3.713485e-02):1.556699e-03):1.431014e-03):5.647478e-03,(((11:3.871847e-02,(((40:3.552909e-02,(53:4.860183e-03,54:1.188182e-02):2.575766e-02):2.845097e-02,(((9:1.264844e-02,34:1.806339e-02):1.317847e-03,((41:5.609923e-02,((((7:1.754647e-03,(48:3.829146e-03,49:4.230830e-04):1.279976e-02):5.122360e-03,(((42:6.560762e-03,(51:3.593735e-04,50:4.184404e-03):9.408053e-03):7.322476e-03,(22:7.882829e-03,((21:8.590974e-04,20:2.324603e-03):5.955116e-03,19:2.058607e-03):7.419120e-03):2.284278e-02):1.568507e-03,8:1.588756e-02):4.298456e-04):2.789463e-04,47:1.730743e-02):1.001424e-02,(64:7.572753e-03,3:1.281181e-02):1.611095e-02):2.666044e-03):1.593036e-03,((55:5.783915e-02,100:2.482268e-02):1.735311e-03,(28:4.026021e-02,((((97:1.682644e-02,((98:5.474801e-03,(94:7.197605e-04,93:4.665389e-03):6.873427e-03):4.435429e-03,(91:5.949577e-03,96:7.031113e-03):6.271511e-03):5.275879e-05):2.030101e-02,(99:7.880462e-03,(95:2.761365e-02,(90:1.060721e-03,92:1.016702e-03):5.086599e-03):5.985244e-03):8.399150e-03):7.258033e-02,43:1.006267e-01):1.259496e-02,((80:3.776561e-03,67:2.436862e-02):1.269666e-02,((88:2.790965e-03,(89:1.231606e-02,87:1.193252e-03):4.931308e-03):5.988549e-03,(82:4.864314e-02,(((23:1.589287e-02,62:1.014082e-02):1.061452e-02,63:4.356240e-02):1.245056e-02,((77:9.930175e-03,((15:1.671643e-02,17:1.485703e-02):2.447548e-02,(78:4.008065e-03,(75:1.075923e-02,76:6.711973e-03):4.301004e-03):1.993770e-03):9.065692e-05):2.189306e-03,16:2.018937e-02):1.193932e-02):6.023327e-05):5.927225e-04):2.490015e-03):3.454309e-02):2.604898e-03):1.160854e-03):8.944708e-04):8.630092e-04):6.452406e-03,56:6.582000e-02):2.646452e-02):2.194876e-03,(14:7.270103e-02,(46:3.508030e-04,(45:1.510816e-03,44:7.933064e-03):1.377702e-02):3.099232e-04):5.428792e-02):2.928855e-02):2.973331e-03,(73:1.549698e-02,((12:1.693910e-02,((((29:1.558956e-02,5:1.406592e-02):8.342487e-04,30:8.189468e-03):9.684005e-03,4:3.130904e-02):1.899747e-02,18:1.387631e-02):1.411059e-03):1.038571e-03,(6:2.539286e-03,36:3.616133e-04):2.998675e-02):4.433992e-03):3.621066e-03):1.399584e-03,((39:4.219205e-02,38:9.188209e-04):2.803911e-02,(((69:8.543907e-03,68:3.314976e-03):5.095388e-03,70:8.724208e-03):2.155891e-02,85:3.905881e-02):2.475685e-02):1.218466e-03):5.215878e-03):2.784895e-03,10:2.207054e-02):8.683561e-04,((66:3.512466e-02,25:8.874121e-04):8.320057e-03,((37:4.606825e-02,86:1.951039e-02):5.204893e-03,(24:2.150319e-02,(26:2.017678e-02,27:7.079639e-03):3.924072e-03):6.883111e-03):3.472153e-03):3.043050e-03):1.094104e-03):4.683659e-03,57:3.150375e-02):6.856552e-03):1.150371e-03,(32:2.965329e-02,83:3.249079e-02):1.518573e-02):3.040322e-03,(60:2.813751e-03,13:1.131778e-02):2.760328e-02,1:1.574838e-02);
   tree run2.65000 = [&U] ((((2:2.232500e-02,(61:1.019723e-02,59:1.499942e-02):7.843226e-03):7.148138e-03,(60:1.935384e-02,13:1.297042e-02):2.049863e-02):8.969241e-04,(32:2.949628e-02,83:3.336196e-02):1.167925e-02):1.623090e-03,((101:1.225423e-02,((10:3.902210e-02,(((66:1.720550e-02,25:7.759562e-04):2.009425e-02,(86:1.601588e-02,(37:4.799466e-02,(24:2.305186e-02,(26:2.060815e-02,27:3.388259e-03):4.291405e-03):1.261170e-03):7.679375e-03):2.627199e-03):3.483855e-03,((52:1.848986e-02,((((58:1.795815e-02,((33:3.759803e-04,74:2.522317e-03):1.662559e-02,84:9.562078e-03):3.819168e-03):7.849527e-03,35:2.420261e-02):3.505625e-03,31:3.696207e-02):4.922303e-03,((65:1.110223e-02,79:3.482487e-02):3.931771e-03,71:3.984871e-02):1.395416e-03):3.141358e-03):5.616942e-03,((11:4.042101e-02,((((((41:5.488084e-02,(34:1.797772e-02,9:1.142351e-02):3.326707e-03):1.616597e-03,((55:5.938998e-02,100:2.548824e-02):6.887173e-03,(28:4.665460e-02,(((64:1.085713e-02,3:9.669474e-03):8.166311e-03,(((7:3.193409e-03,(48:3.449799e-03,49:3.296845e-03):7.196302e-03):6.462775e-03,(((42:7.074408e-03,(51:5.203932e-03,50:2.137491e-03):1.666991e-02):4.671855e-03,(22:9.171219e-03,((21:1.288812e-04,20:2.804888e-03):6.621853e-03,19:1.896255e-03):1.144817e-02):1.693894e-02):6.995705e-04,8:1.676433e-02):4.872693e-03):1.239758e-03,47:1.309602e-02):1.089321e-02):1.847295e-03,((((((94:1.985350e-03,93:7.621172e-04):3.519569e-03,(98:9.568605e-03,97:1.033895e-02):6.054416e-03):3.928645e-03,(91:5.447091e-03,96:9.424902e-03):1.177689e-02):7.559784e-03,(99:8.549949e-03,(95:2.880733e-02,(90:3.089066e-03,92:8.404478e-04):9.271500e-03):9.068137e-03):7.570481e-03):7.192001e-02,43:1.033248e-01):1.232897e-02,((80:8.114320e-03,67:1.224096e-02):1.816679e-02,((((23:1.987193e-02,62:6.868753e-03):1.118288e-02,63:4.473042e-02):1.290855e-02,(82:4.273563e-02,((17:2.015728e-02,15:1.646724e-02):1.237951e-02,((78:1.303418e-02,((75:1.104771e-02,76:2.946272e-03):1.161983e-03,16:2.073070e-02):5.397242e-04):4.342024e-04,77:1.134020e-02):4.153323e-03):1.396950e-02):7.475819e-04):2.340623e-03,((89:1.257332e-02,87:3.599613e-04):3.002723e-04,88:3.079698e-03):1.389288e-02):3.013124e-03):3.039033e-02):3.597833e-03):4.778457e-05):6.816226e-04):7.319816e-04):6.248238e-03,56:6.758482e-02):3.022943e-02,((46:2.057676e-03,(14:6.906909e-02,(45:1.354035e-02,44:5.307090e-03):6.775407e-03):1.296895e-02):4.214225e-02,(40:3.542239e-02,(53:3.916056e-03,54:1.666916e-02):2.644830e-02):3.169728e-02):3.941317e-03):3.311938e-02,(73:1.497349e-02,((12:1.595032e-02,(((29:1.097376e-02,(30:1.179915e-02,5:1.080461e-02):4.400697e-03):5.316267e-03,4:2.907157e-02):2.373310e-02,18:1.424837e-02):4.665081e-03):2.464800e-03,(6:5.904697e-03,36:2.583727e-03):1.915410e-02):8.610589e-04):6.424088e-03):8.795821e-04,(39:3.855931e-02,38:1.040590e-03):1.646242e-02):2.452209e-03):1.071079e-04,(((69:7.636857e-03,68:5.555695e-03):4.664009e-03,70:6.231584e-03):1.981040e-02,85:4.010608e-02):2.665942e-02):3.960221e-03):4.380973e-04):1.506027e-03):8.817456e-04,72:3.245468e-02):1.372490e-03):5.701096e-03,(81:7.096514e-02,57:3.234845e-02):6.412887e-03):8.906469e-03,1:1.617064e-02);
   tree run2.70000 = [&U] (((((101:1.255570e-02,81:7.213182e-02):1.976178e-03,72:2.974606e-02):3.139104e-03,((((25:2.651630e-02,(26:1.847510e-02,(27:1.803473e-04,24:1.569301e-02):4.542302e-03):9.280468e-03):6.084488e-04,(37:5.024400e-02,86:1.455616e-02):3.451018e-03):5.869383e-03,((11:2.991854e-02,(((40:2.546791e-02,(53:5.480866e-03,54:1.707925e-02):1.985673e-02):1.974219e-02,((46:4.790568e-03,((45:9.195714e-03,44:1.196435e-03):1.170715e-02,14:7.933381e-02):3.053323e-03):4.317902e-02,(41:5.558090e-02,(((9:1.071387e-02,(((64:1.112424e-02,3:1.039674e-02):1.876003e-02,((47:1.919548e-02,(((42:5.296409e-03,(51:2.826563e-05,50:4.703571e-03):1.769308e-02):6.042519e-03,(22:1.046997e-02,((21:4.661284e-03,20:3.020274e-04):1.143771e-03,19:1.739150e-03):2.063608e-03):1.924737e-02):5.029946e-03,8:1.717676e-02):2.234148e-03):1.834870e-03,(7:3.709857e-03,(48:1.311863e-04,49:7.416598e-03):8.267859e-03):1.439260e-02):8.861459e-03):5.122280e-03,(((55:6.044221e-02,((((((91:5.618330e-03,96:9.656772e-03):6.665941e-03,((93:1.119084e-03,94:2.038893e-03):1.585015e-03,98:1.421795e-02):4.186762e-03):2.034538e-03,97:1.590259e-02):7.468942e-03,(99:6.755217e-03,(95:2.440069e-02,(90:5.332741e-04,92:1.089278e-03):8.913465e-03):8.278789e-03):2.257151e-02):7.428515e-02,43:1.058668e-01):6.122267e-03,((((89:1.288265e-02,87:2.158204e-03):1.518477e-02,(((23:1.074840e-02,62:3.313146e-03):9.730006e-03,63:5.098674e-02):1.075794e-02,88:4.333561e-03):1.511442e-03):4.064890e-03,(82:4.378701e-02,((77:1.336342e-02,(17:1.805517e-02,15:1.687236e-02):1.287899e-02):2.890951e-04,(78:1.667617e-02,((75:1.024916e-02,76:6.919476e-03):6.544789e-03,16:1.559463e-02):7.326259e-04):3.871505e-03):4.485556e-03):1.002505e-02):1.943274e-03,(80:4.315096e-04,67:1.254211e-02):2.615589e-02):1.805045e-02):2.419405e-03):1.706068e-03,28:2.949231e-02):1.307110e-03,100:2.944847e-02):2.000950e-03):7.271352e-04):8.204741e-04,34:2.467652e-02):9.235341e-03,56:7.111663e-02):2.788221e-03):4.165122e-02):4.230062e-03):3.217866e-02,(73:1.534186e-02,((12:1.130988e-02,((((29:1.863023e-02,5:1.185794e-02):5.838395e-04,30:8.642267e-03):4.899320e-03,4:4.044168e-02):2.080090e-02,18:1.459890e-02):3.043842e-03):4.455803e-03,(6:6.513771e-03,36:2.289620e-03):2.677921e-02):1.225365e-03):4.935266e-03):3.427034e-04):8.619543e-04,((39:2.592080e-02,38:1.275949e-02):1.494269e-02,(((69:1.550153e-02,68:6.269908e-03):2.715975e-03,70:5.335843e-03):1.741844e-02,85:4.627945e-02):2.589833e-02):1.786035e-04):5.900656e-03):2.314791e-04,(((79:1.949185e-02,(((58:2.501551e-02,((33:3.028977e-04,74:8.574464e-03):1.722809e-02,84:2.311986e-02):6.045765e-03):6.505046e-03,(35:2.602161e-02,31:3.833570e-02):2.330230e-03):3.528805e-03,(65:9.305407e-03,71:5.526322e-02):7.797790e-03):6.402225e-04):2.096918e-03,52:1.873946e-02):6.203869e-03,(10:3.111504e-02,66:4.988894e-02):2.330879e-03):3.678767e-03):4.529571e-04):1.872190e-03,57:3.314428e-02):5.779961e-03,((2:2.287423e-02,(61:1.479629e-03,59:1.816750e-02):1.037470e-02):5.942459e-03,((60:8.563873e-03,13:9.071706e-03):3.355348e-02,(32:3.029875e-02,83:2.433701e-02):1.060299e-02):1.553522e-03):4.742253e-03,1:1.765468e-02);
   tree run2.75000 = [&U] (((((72:1.398987e-02,81:7.474030e-02):2.895928e-03,101:1.305031e-02):2.584872e-03,(((25:1.757963e-02,(26:1.745642e-02,(27:7.939987e-03,24:7.961335e-03):1.503900e-02):2.597766e-03):3.798173e-03,(37:5.222326e-02,86:1.735419e-02):3.887901e-03):6.734457e-03,(((66:2.757982e-02,10:2.766075e-02):2.431716e-03,(((65:1.763548e-02,(71:5.656539e-02,79:1.870991e-02):2.897367e-03):1.908743e-03,((58:1.273405e-02,((33:5.490856e-04,74:3.971950e-03):1.328091e-02,84:2.279001e-02):1.114681e-02):1.129296e-02,(31:3.294929e-02,35:2.358204e-02):1.484396e-03):3.342281e-03):8.449671e-04,52:1.947766e-02):6.336919e-03):1.289156e-03,((((6:3.772797e-03,36:1.029742e-03):2.299771e-02,(12:1.457383e-02,((30:5.895386e-03,(5:1.343056e-02,(4:3.516386e-02,29:1.340584e-02):5.088272e-03):6.073753e-03):2.288229e-02,18:1.034865e-02):4.146140e-03):3.155054e-03):1.714423e-03,73:2.310125e-02):5.412502e-03,(((((69:7.111162e-03,68:4.298063e-03):6.932874e-03,70:9.074561e-03):1.723489e-02,85:4.383060e-02):2.691854e-02,(11:4.818488e-02,((((100:3.657931e-02,((55:6.484492e-02,(((82:5.038968e-02,(((23:8.501875e-03,62:7.375304e-03):1.223613e-02,63:5.299526e-02):1.317037e-02,((77:7.449507e-03,78:5.659266e-03):7.443377e-04,(16:1.781244e-02,((17:2.433330e-02,15:1.315689e-02):1.350590e-02,(75:1.196487e-02,76:1.047374e-02):5.181052e-03):3.828129e-04):1.298663e-03):1.354311e-02):5.344185e-06):2.759669e-03,(88:3.098079e-03,(89:1.589760e-02,87:4.323217e-03):7.512669e-03):5.982491e-03):7.520971e-03,(80:1.184826e-02,67:2.128735e-02):8.536156e-03):2.302365e-02):6.162547e-04,(28:2.976365e-02,((((97:6.577282e-03,((93:3.341834e-03,94:3.351628e-03):4.580454e-03,98:7.369249e-03):2.936353e-03):2.722560e-03,(91:4.614527e-03,96:8.261152e-03):1.343280e-02):5.362448e-03,((95:3.628049e-02,(90:1.827183e-03,92:1.636511e-04):1.540126e-02):6.312851e-03,99:6.690158e-03):2.698500e-03):7.470996e-02,43:1.100372e-01):8.752484e-03):5.980871e-04):1.248796e-03):1.515613e-03,(((64:1.162402e-02,3:1.114966e-02):1.323688e-02,(((7:4.165475e-03,(48:1.328752e-03,49:3.481032e-04):1.604037e-02):8.279627e-03,47:1.901984e-02):6.415977e-04,(((42:6.280716e-03,(51:5.806752e-05,50:1.205819e-03):1.128857e-02):4.238994e-03,(22:9.332383e-03,((21:1.623227e-03,20:9.474725e-04):1.814866e-03,19:5.356843e-04):1.228988e-02):1.386482e-02):5.705646e-03,8:1.785340e-02):2.487347e-03):7.776387e-03):2.797204e-04,41:5.499406e-02):5.800027e-03):9.293260e-04,(34:2.699789e-02,(9:1.113592e-02,56:7.289556e-02):1.628653e-03):7.370287e-04):3.451259e-02,((40:2.647116e-02,(53:4.841324e-03,54:5.349716e-03):2.641014e-02):2.852336e-02,(((45:1.095089e-03,44:1.345781e-03):1.532235e-02,14:4.461548e-02):1.707986e-02,46:1.550530e-04):3.675127e-02):1.010244e-02):1.149723e-02):2.087187e-02):1.077873e-03,(39:2.333841e-02,38:1.211782e-02):1.793896e-02):4.072693e-04):7.207457e-03):6.324647e-04):3.080033e-03):2.728633e-03,57:3.444993e-02):4.470820e-03,(((2:1.360687e-02,(61:9.368944e-03,59:1.077730e-02):9.572349e-03):4.687036e-03,(60:1.343490e-03,13:4.577263e-03):3.487525e-02):1.198660e-03,(32:3.015352e-02,83:3.571121e-02):1.275911e-02):2.727958e-03,1:1.835015e-02);
   tree run2.80000 = [&U] (((81:4.464843e-02,57:3.877977e-02):4.629929e-03,((101:1.994352e-02,72:2.314197e-02):4.274780e-03,(((86:1.573348e-02,((25:1.732307e-02,((24:2.121921e-02,27:8.030557e-03):9.386667e-03,26:1.944923e-02):5.478820e-03):2.516555e-03,37:5.926734e-02):3.009245e-03):9.682659e-03,(((39:3.755223e-02,38:2.975834e-03):1.661030e-02,(((69:6.347944e-03,68:5.456835e-03):5.641626e-03,70:9.973886e-03):1.828164e-02,85:4.469176e-02):2.941307e-02):1.764636e-03,((11:4.913159e-02,(((((((((98:9.350637e-03,(93:4.521337e-03,94:6.373657e-04):3.388103e-04):3.907874e-03,((91:3.821680e-03,96:6.614209e-03):4.455208e-03,97:8.072608e-03):2.659298e-03):4.850490e-03,((95:3.308550e-02,(90:3.432648e-05,92:1.793122e-03):6.976167e-03):2.136128e-03,99:1.762817e-02):8.658320e-03):8.438069e-02,43:1.121991e-01):8.924449e-03,28:2.995204e-02):6.558915e-04,(55:6.550112e-02,(((((77:4.687198e-03,(16:1.729871e-02,((17:2.117682e-02,15:1.727374e-02):2.922062e-02,(75:8.918554e-03,76:7.027467e-03):5.944751e-03):1.154335e-03):1.136464e-03):2.516575e-04,78:1.071035e-02):1.454879e-02,82:4.823421e-02):4.374490e-03,((87:3.433592e-03,(89:1.874514e-02,88:2.368268e-03):5.709354e-03):3.979365e-03,((23:1.128165e-02,62:3.844144e-03):1.360634e-02,63:5.403648e-02):9.824922e-03):2.041651e-03):1.575538e-03,(80:1.009388e-02,67:1.707176e-02):1.198634e-02):2.244776e-02):1.027982e-03):8.323941e-04,100:2.742054e-02):1.213632e-03,((34:1.763360e-02,(9:9.249233e-03,56:7.432778e-02):1.932837e-03):1.520269e-03,((64:7.406834e-03,3:1.136872e-02):1.155039e-02,((((42:7.254994e-03,(51:2.046010e-03,50:2.962641e-04):1.437186e-02):2.368724e-03,(22:3.131630e-03,((21:1.355378e-03,20:2.475065e-03):5.623494e-03,19:1.353202e-04):8.378707e-03):2.407262e-02):1.835625e-03,8:1.204143e-02):1.359077e-03,((47:1.939354e-02,41:6.947777e-02):1.344044e-03,(7:2.867145e-03,(48:1.135861e-03,49:1.334510e-03):8.005751e-03):1.059419e-02):2.565400e-03):7.724596e-03):7.285856e-03):1.117336e-03):3.060392e-02,((40:2.699126e-02,(53:6.481473e-03,54:7.794588e-03):3.170094e-02):2.539193e-02,(((45:1.839999e-03,44:1.618698e-04):1.615377e-02,14:4.578318e-02):9.278497e-03,46:4.561960e-03):5.746485e-02):6.795460e-03):1.723097e-02):1.546892e-02,(((6:4.842752e-03,36:2.188757e-04):2.447141e-02,(12:2.199461e-02,((4:4.413419e-02,(5:6.660753e-03,(29:1.059496e-02,30:4.971822e-03):1.754086e-03):1.562284e-02):1.411238e-02,18:1.055198e-02):4.051213e-03):2.608659e-03):1.874782e-03,73:1.710305e-02):5.518844e-03):2.266509e-03):7.158588e-03):3.107566e-05,((66:2.812169e-02,10:2.957150e-02):2.704284e-03,(52:1.641799e-02,(79:1.294123e-02,((71:6.171422e-02,65:1.749221e-02):1.989337e-05,((35:2.772306e-02,31:3.656325e-02):3.103159e-03,(58:1.298424e-02,((33:1.676603e-03,74:2.749135e-03):1.280268e-02,84:7.177365e-03):8.246324e-03):9.986843e-03):6.829880e-03):7.339271e-04):2.612353e-03):1.105920e-02):4.095159e-03):4.050348e-04):3.628460e-03):5.276253e-03,(((32:2.903981e-02,83:3.134472e-02):1.189362e-02,(60:1.959428e-02,13:2.207938e-02):2.289769e-02):3.337758e-05,(2:1.808917e-02,(61:3.793496e-03,59:1.749123e-02):1.043060e-02):9.797769e-03):4.335503e-03,1:2.065742e-02);
   tree run2.85000 = [&U] (((((101:1.801076e-02,72:2.089925e-02):2.444288e-03,(((86:1.737000e-02,37:5.495373e-02):1.047354e-03,(24:2.672397e-02,(25:1.703394e-02,(27:7.857479e-03,26:1.756437e-02):4.287446e-03):3.879291e-04):3.040779e-03):8.887845e-03,((((39:4.634179e-02,66:2.537354e-02):1.396068e-02,10:2.670567e-02):2.047457e-03,((79:1.113372e-02,(65:1.771161e-02,((35:1.944861e-02,31:3.301984e-02):9.146658e-04,(58:1.082958e-02,((33:1.433306e-03,74:5.846173e-03):1.154728e-02,84:1.322133e-02):2.729990e-03):1.912914e-02):2.657222e-03):2.027094e-03):5.436567e-04,(71:5.573339e-02,52:8.576432e-03):1.376798e-02):3.310834e-03):2.205596e-03,(((11:3.328661e-02,((((64:7.107834e-03,3:1.026696e-02):1.025519e-02,(((7:2.202647e-03,(48:4.892947e-04,49:8.982129e-04):1.056322e-02):3.678781e-03,(47:1.751407e-02,(((42:4.408481e-03,(51:5.609983e-04,50:8.709350e-04):1.448791e-02):5.322003e-03,(22:8.729246e-03,((21:6.261789e-04,20:1.201939e-03):2.159594e-03,19:6.819991e-05):1.211734e-02):1.802954e-02):4.689075e-03,8:1.035035e-02):1.623935e-03):7.240702e-04):5.439843e-03,41:4.472831e-02):6.727690e-03):5.387580e-03,(((56:8.973159e-02,9:1.113916e-02):1.503256e-03,34:1.995986e-02):7.189546e-04,((((((((((91:4.685185e-03,96:5.951306e-03):5.500392e-03,97:4.983223e-03):2.673077e-03,98:9.124731e-03):8.742891e-04,(93:1.666585e-03,94:6.387780e-03):9.257701e-03):1.162581e-02,((95:3.024158e-02,(90:7.588120e-05,92:5.073769e-04):4.043524e-03):2.185284e-03,99:1.636412e-02):1.200476e-02):7.884237e-02,43:1.013257e-01):3.025930e-03,55:5.915329e-02):4.277495e-03,((((82:3.796679e-02,(87:1.666353e-03,(88:3.539578e-03,89:1.486892e-02):2.171541e-03):3.229724e-03):7.271438e-03,((23:1.375142e-02,62:4.254696e-03):6.463081e-03,63:4.522402e-02):9.998648e-03):3.658087e-03,((78:1.005450e-02,(17:2.024812e-02,15:1.559971e-02):6.545432e-03):6.721860e-03,((16:1.236373e-02,(76:5.241127e-03,75:1.634398e-02):3.834217e-03):2.234354e-03,77:8.284032e-03):5.783466e-04):8.268592e-03):3.410602e-03,(80:7.913789e-03,67:2.002615e-02):1.217581e-02):2.027231e-02):1.735348e-03,28:3.437381e-02):8.411064e-04,100:2.765183e-02):1.017989e-03):7.646326e-04):3.461582e-02,((40:1.967647e-02,(53:7.349092e-03,54:6.582077e-03):2.456438e-02):2.453405e-02,((14:6.197677e-02,46:6.238616e-03):1.580699e-03,(45:4.825073e-03,44:1.936480e-03):2.061881e-02):5.440520e-02):8.174340e-03):2.429451e-02):1.146344e-02,(((6:1.821103e-03,36:4.941632e-04):2.445337e-02,(((((29:7.749535e-03,30:2.881520e-03):1.047843e-03,5:6.015248e-03):9.008574e-03,4:3.311862e-02):1.659294e-02,12:1.986307e-02):5.412739e-04,18:1.196675e-02):4.639648e-03):7.804107e-04,73:1.271128e-02):6.597941e-03):3.616581e-03,((((69:6.163062e-03,68:8.981539e-03):5.352036e-03,70:8.888563e-03):1.553935e-02,85:4.036061e-02):2.656260e-02,38:2.164575e-02):9.474422e-04):5.399449e-03):2.896404e-03):5.196304e-04):1.838607e-03,81:6.913978e-02):2.050936e-04,57:3.627907e-02):3.747710e-03,((60:8.710860e-04,13:3.554003e-03):3.223333e-02,((2:1.880017e-02,(61:4.692984e-03,59:1.579613e-02):1.685065e-02):3.907663e-03,(32:3.469595e-02,83:2.549472e-02):1.257538e-02):5.170505e-04):4.251914e-03,1:1.934743e-02);
   tree run2.90000 = [&U] ((13:3.686643e-02,(((((72:1.210838e-02,11:4.042253e-02):7.224870e-03,101:2.783936e-02):2.301435e-03,(((((65:1.686266e-02,((((84:1.809874e-02,(74:3.818339e-03,33:1.302552e-03):9.460965e-03):7.114669e-03,58:2.237085e-02):1.361366e-02,(31:3.646500e-02,35:2.739396e-02):7.198566e-04):8.051124e-04,(71:5.955703e-02,79:2.624361e-02):3.333440e-03):1.480064e-03):5.429207e-03,52:1.268098e-02):2.773163e-03,(66:4.353315e-02,10:2.395337e-02):3.088249e-03):2.094047e-03,(86:2.102710e-02,(((24:1.718247e-02,25:9.043314e-03):8.497586e-03,(27:1.202297e-02,26:2.815087e-02):3.389559e-03):3.448656e-03,37:6.377538e-02):1.376595e-05):6.156353e-03):3.282033e-05,((85:4.372260e-02,((69:8.562003e-03,68:3.859531e-03):1.770428e-03,70:1.087650e-02):1.369130e-02):2.961112e-02,(((38:1.981966e-02,81:6.458888e-02):1.345989e-02,(39:4.276102e-02,((100:3.615096e-02,((28:3.284539e-02,(((82:4.831130e-02,(77:4.203553e-03,((16:1.609204e-02,(76:5.064978e-03,75:2.352789e-02):6.318260e-03):3.489684e-03,((78:3.225393e-04,17:3.911653e-03):1.221323e-02,15:2.253200e-02):7.531986e-03):2.172520e-03):1.681316e-03):1.148245e-02,(((89:2.015350e-02,87:2.863224e-03):1.017007e-02,((63:4.358082e-02,(23:1.340706e-02,62:1.011026e-02):8.105601e-03):1.207789e-02,88:2.437380e-03):1.467086e-03):3.318499e-03,(80:2.126452e-03,67:1.803957e-02):2.779741e-02):1.339300e-03):2.599224e-02,(43:9.781941e-02,((97:1.472060e-02,(((93:8.821679e-04,94:3.036657e-03):1.328526e-03,98:7.721997e-03):5.181868e-03,(91:3.356049e-03,96:7.452279e-03):1.768398e-02):2.566893e-03):9.821146e-03,(((92:9.015066e-04,90:2.521127e-03):2.420011e-02,95:4.103959e-02):7.798651e-03,99:3.264005e-03):1.025434e-02):9.693904e-02):5.082728e-03):2.933240e-03):8.348532e-04,(((56:8.188558e-02,9:1.383952e-02):6.013302e-04,(55:6.723715e-02,((3:8.619043e-03,64:8.334077e-03):1.257117e-02,(47:1.369385e-02,(((((42:4.406178e-03,(51:5.641887e-04,50:9.273082e-04):1.295671e-02):3.303194e-03,(((19:6.351927e-04,21:5.058860e-04):5.417587e-05,20:1.413340e-03):1.131059e-02,22:1.248293e-02):1.443537e-02):1.797813e-03,8:1.287975e-02):1.999207e-03,(7:1.925314e-03,(49:1.408737e-02,48:2.842018e-04):1.390050e-02):6.841542e-03):1.920238e-04,41:2.927438e-02):9.000923e-04):1.141223e-02):2.059932e-03):4.475506e-03):4.226928e-04,34:2.397757e-02):1.904953e-03):6.747799e-04):3.979449e-02,(((53:9.185851e-03,54:4.766307e-03):3.559185e-02,40:2.547463e-02):1.819698e-02,(((44:4.814572e-03,45:4.350851e-04):2.178472e-02,14:8.493677e-02):1.496343e-02,46:2.535717e-04):5.102365e-02):9.485137e-03):1.031250e-02):2.085902e-02):2.782534e-03,(73:1.952626e-02,((6:4.300800e-03,36:2.138283e-03):2.274389e-02,(((4:1.993723e-02,((29:6.477870e-03,30:4.039889e-03):9.923571e-03,5:1.341689e-02):4.123491e-03):2.885515e-02,18:1.977159e-02):2.678361e-03,12:1.873236e-02):2.545151e-03):3.824920e-03):8.698320e-03):2.387216e-03):5.072970e-03):6.532970e-04):3.355535e-03,57:4.259127e-02):7.291421e-03,(((61:9.430695e-04,59:1.657655e-02):1.927833e-02,2:2.437448e-02):6.225896e-03,(32:2.877870e-02,83:3.420167e-02):2.035573e-02):9.503164e-05):4.681223e-03):1.496245e-02,60:1.085227e-02,1:2.526681e-03);
   tree run2.95000 = [&U] ((((32:2.936768e-02,83:3.457042e-02):1.311520e-02,13:3.263351e-02):2.428019e-03,((((72:2.213617e-02,101:2.617857e-02):1.623496e-03,((66:4.179881e-02,10:3.054015e-02):3.713057e-03,(((((((84:1.490203e-02,58:2.212804e-02):3.321703e-03,(74:3.379926e-03,33:3.979852e-04):9.790425e-03):1.486806e-02,(35:2.205193e-02,(71:4.412204e-02,31:3.227817e-02):2.908107e-03):3.927056e-03):2.671167e-03,(65:1.064730e-02,79:1.515505e-02):6.389332e-03):7.399028e-03,52:1.122498e-02):7.176964e-03,((((((14:4.350155e-02,(46:9.585028e-04,(44:3.671609e-03,45:7.972821e-03):1.272415e-02):3.334048e-03):5.223039e-02,(((53:1.033450e-02,54:8.098221e-03):3.041282e-02,40:3.193904e-02):3.163019e-02,(100:3.200019e-02,((((80:7.080438e-03,67:1.740764e-02):2.486358e-02,(((88:4.410621e-03,(89:2.617889e-02,87:1.839760e-03):3.592566e-03):6.471356e-03,(63:4.233477e-02,(23:9.169724e-03,62:8.949421e-03):1.077899e-02):5.063552e-03):1.559258e-03,(82:4.672033e-02,((((76:8.404325e-03,75:2.248987e-02):2.903822e-03,((17:1.780170e-02,15:1.643914e-02):2.073625e-03,78:8.408389e-03):4.151637e-03):1.053536e-03,77:5.529234e-03):2.772214e-03,16:1.479045e-02):7.037357e-04):9.242852e-03):3.392155e-04):2.557021e-02,((43:8.658801e-02,((((91:2.981277e-03,96:1.034921e-02):9.402738e-03,97:8.430120e-03):2.859324e-03,(98:1.717242e-02,(94:7.531328e-03,93:1.576958e-03):6.291188e-03):3.119471e-03):1.609452e-02,(((92:1.648520e-03,90:4.721721e-04):1.066875e-02,95:3.632752e-02):3.469725e-03,99:7.328981e-03):1.328923e-02):8.580872e-02):8.517464e-03,28:2.907416e-02):3.081470e-03):3.212979e-03,((34:2.161644e-02,(56:7.236607e-02,9:1.132930e-02):4.464064e-04):2.024780e-03,((((7:5.804094e-03,(49:2.672195e-03,48:1.793061e-03):8.768120e-03):5.759361e-03,((41:5.782535e-02,47:1.153180e-02):5.456557e-03,(((42:4.091773e-03,(51:2.117671e-03,50:4.510697e-04):1.086886e-02):3.773437e-03,(((21:8.071198e-04,20:5.887199e-03):9.838726e-03,19:2.552783e-04):4.713002e-03,22:8.870772e-03):1.580147e-02):1.744856e-03,8:1.291435e-02):3.484487e-03):2.822113e-05):1.442115e-02,(3:8.402248e-03,64:1.142574e-02):1.086347e-02):3.905375e-03,55:5.832618e-02):3.820792e-03):2.443750e-03):6.345284e-04):2.731061e-02):6.175162e-03):2.872046e-02,(85:5.013068e-02,((69:7.132761e-03,68:1.628651e-03):5.914122e-03,70:5.129440e-03):1.753652e-02):1.959144e-02):3.623859e-04,81:3.273341e-02):1.308451e-03,(39:3.618489e-02,38:3.634801e-03):1.446298e-02):1.253634e-03,(73:1.728430e-02,((6:2.406658e-03,36:2.823618e-03):1.984948e-02,(((4:1.764808e-02,(29:1.162580e-02,(5:7.711479e-03,30:1.089277e-02):2.107312e-03):1.131429e-02):1.718405e-02,18:1.646051e-02):1.094274e-03,12:1.348114e-02):4.251202e-03):2.565597e-03):7.901644e-03):4.905830e-03):2.431832e-03,(86:1.562549e-02,(((24:1.363942e-02,25:5.261912e-04):1.855716e-02,(27:1.610594e-02,26:9.896325e-03):9.621294e-03):1.549369e-03,37:5.505905e-02):8.023915e-04):5.461685e-03):3.215363e-03):2.761122e-03):4.091586e-03,(11:3.843207e-02,57:3.338622e-02):2.034469e-03):4.975158e-03,((61:7.493129e-03,59:1.702975e-02):1.182720e-02,2:1.560235e-02):1.582971e-02):3.905981e-03):1.199624e-02,60:3.485422e-02,1:4.332971e-03);
   tree run2.100000 = [&U] ((((61:2.722690e-03,59:1.762619e-02):1.774556e-02,2:1.860249e-02):8.145361e-03,(((32:2.820925e-02,83:2.609108e-02):1.274421e-02,13:2.647713e-02):3.205234e-03,(11:3.535870e-02,(((101:1.968607e-02,72:2.049298e-02):1.646307e-03,((((((((31:2.899195e-02,35:2.005512e-02):2.408105e-03,(58:2.052207e-02,((74:5.791993e-03,33:4.515287e-05):7.522052e-03,84:1.382049e-02):7.886493e-03):1.136227e-02):1.290883e-03,71:4.014899e-02):2.687755e-03,(79:1.579816e-02,65:1.880595e-02):1.589323e-03):2.282800e-03,52:1.236469e-02):6.656087e-03,(((85:2.968268e-02,((69:6.615092e-03,68:4.206270e-03):4.524276e-03,70:1.112563e-02):1.959898e-02):2.701244e-02,(81:4.478116e-02,((39:3.229978e-02,38:5.160013e-03):2.338551e-02,((100:3.226725e-02,(((28:2.931324e-02,(((((7:4.887377e-03,(49:1.931703e-03,48:4.675344e-04):8.131762e-03):7.417520e-03,(41:3.514011e-02,47:8.581458e-03):2.225171e-03):5.037673e-05,(((42:5.591497e-03,(51:8.760011e-05,50:2.257133e-04):1.008004e-02):3.140069e-03,(((21:2.773576e-03,20:1.664873e-03):2.072684e-03,19:1.615311e-03):6.423252e-03,22:4.436980e-03):2.479919e-02):7.607689e-04,8:1.258983e-02):5.109574e-04):9.816330e-03,(3:1.658684e-02,64:1.059650e-02):9.816756e-03):5.711711e-03,55:5.463170e-02):8.174288e-04):8.421072e-04,(34:1.666399e-02,(56:7.740552e-02,9:1.050706e-02):9.872378e-04):1.415521e-03):2.403398e-04,(((80:1.049886e-03,67:3.203917e-02):1.635945e-02,(((87:1.302636e-03,(88:1.899257e-03,89:9.680796e-03):5.200484e-03):6.719008e-03,(63:4.734683e-02,(23:1.416569e-02,62:8.299905e-03):1.176214e-02):9.018670e-03):5.483352e-03,(82:3.971475e-02,(((76:5.370977e-03,75:1.386173e-02):2.802618e-03,16:1.762917e-02):2.477686e-03,(78:8.210382e-03,((17:1.103114e-02,15:9.763946e-03):1.954307e-02,77:3.465060e-03):4.403743e-03):4.039074e-03):4.667081e-03):8.345216e-03):3.301050e-03):2.012652e-02,(43:8.030377e-02,(((97:1.105486e-02,(98:9.080258e-03,(94:3.070856e-03,93:2.437085e-03):2.209478e-04):4.350272e-03):3.256801e-04,(91:1.134562e-02,96:7.335588e-03):4.944687e-03):1.578891e-02,((92:1.940974e-04,90:6.503507e-04):1.897171e-02,(95:2.301453e-02,99:6.458431e-03):4.801454e-03):2.535632e-02):7.403639e-02):1.744237e-02):4.257861e-03):3.595468e-03):2.809053e-02,(((53:9.584456e-03,54:7.510482e-03):3.464816e-02,40:2.962102e-02):2.933459e-02,(((44:3.127509e-04,45:2.852528e-03):3.215607e-03,14:6.777094e-02):2.657260e-03,46:2.579114e-03):4.843970e-02):6.233752e-03):2.663603e-02):4.382012e-03):2.293882e-03):9.327143e-04,(73:1.582008e-02,((6:2.231991e-03,36:2.912652e-05):2.737511e-02,(((4:2.491915e-02,(30:1.230167e-02,(29:1.051555e-02,5:1.041572e-02):5.821685e-03):1.940082e-03):1.138710e-02,18:9.501893e-03):5.610969e-03,12:1.250273e-02):7.971642e-04):1.026047e-03):7.479481e-03):3.884919e-03):7.441576e-05,(66:3.573846e-02,10:3.098707e-02):6.428228e-04):5.041485e-04,(86:1.572103e-02,(37:5.096931e-02,((24:6.196891e-03,25:6.867143e-03):9.745899e-03,(27:1.293390e-02,26:1.422434e-02):4.123486e-03):2.672700e-03):5.113891e-03):2.432751e-03):2.458149e-03):8.461586e-03,57:3.096317e-02):1.132397e-03):4.337496e-03):9.481953e-04):1.022631e-03,60:2.820333e-02,1:1.249815e-02);
   tree run2.105000 = [&U] ((13:2.201438e-02,60:3.130012e-02):6.144281e-03,((((57:3.572589e-02,((101:2.271416e-02,72:2.188985e-02):1.264383e-03,((((((79:4.303860e-02,65:1.803703e-02):5.226717e-03,((58:1.936891e-02,((74:6.632133e-03,33:1.952378e-04):1.461364e-02,84:1.754316e-02):4.811493e-03):1.389198e-02,(35:2.516762e-02,31:3.345145e-02):8.045347e-03):5.422157e-03):6.704948e-03,(52:1.664480e-02,71:5.941350e-02):3.700592e-03):1.064111e-02,(66:3.148218e-02,10:3.298661e-02):9.300732e-04):3.190960e-03,(86:1.813922e-02,(37:5.880935e-02,((24:1.621168e-02,25:1.697113e-03):1.060496e-02,(27:1.492338e-02,26:1.123444e-02):2.246885e-02):5.519417e-03):1.188383e-03):9.948162e-03):1.043697e-03,((39:4.845038e-02,38:5.904576e-03):1.463751e-02,(((85:4.148736e-02,((69:7.632618e-03,68:3.919389e-03):8.204693e-03,70:6.305161e-03):2.608617e-02):2.220470e-02,81:6.101738e-02):7.863443e-04,((((((28:3.573354e-02,100:3.723441e-02):1.237683e-03,(55:6.303509e-02,(((47:1.621474e-02,41:6.021628e-02):5.234657e-03,((((42:5.089552e-03,(51:3.828786e-04,50:8.356260e-04):9.894955e-03):3.730487e-03,(((21:1.704794e-03,20:1.440700e-03):8.371140e-03,19:1.803395e-03):1.027489e-02,22:1.285013e-02):1.897294e-02):3.135691e-03,8:1.514384e-02):4.010622e-04,(7:1.470622e-03,(49:7.046954e-04,48:4.980224e-03):5.704262e-03):9.154466e-03):1.320127e-03):1.248095e-02,(3:1.356210e-02,64:1.222644e-02):1.222586e-02):5.456774e-03):3.149869e-03):5.456495e-04,((9:1.382046e-02,34:1.972459e-02):5.524320e-04,((((63:5.977977e-02,(23:1.320563e-02,62:1.202841e-02):1.019082e-02):5.309551e-03,(88:7.519196e-04,(87:5.036665e-03,89:1.763189e-02):5.890688e-03):5.403141e-03):7.531137e-04,((((16:2.034087e-02,((76:6.498221e-03,75:1.150513e-02):4.562181e-03,82:4.582363e-02):3.700733e-03):1.157351e-03,77:8.735575e-03):3.451455e-04,((15:1.961098e-02,78:5.061728e-03):8.186688e-05,17:1.584488e-02):6.971788e-03):1.424068e-02,(80:2.119607e-03,67:1.006551e-02):2.055972e-02):1.518827e-04):2.249761e-02,(43:9.265601e-02,((((91:5.396138e-04,96:9.357142e-03):2.835140e-03,97:1.074025e-02):3.287012e-03,((94:4.015305e-03,93:5.688385e-03):5.798615e-04,98:5.906910e-03):7.044156e-03):2.296845e-02,(((92:2.817770e-04,90:2.136496e-04):7.823501e-03,95:2.909244e-02):3.972889e-03,99:8.604322e-03):9.509554e-03):9.413947e-02):1.268073e-02):4.620777e-03):1.924576e-03):1.690426e-03,56:8.821265e-02):3.462810e-02,(((53:6.548543e-03,54:2.145500e-02):1.460442e-02,40:2.654994e-02):2.318213e-02,(46:3.563792e-03,((44:1.401571e-03,45:2.157480e-03):2.423970e-02,14:4.978686e-02):4.330404e-03):6.434185e-02):4.457802e-03):3.049266e-02,(73:1.825351e-02,((6:5.685687e-03,36:1.377095e-03):3.002706e-02,(12:1.297541e-02,((4:2.998693e-02,(30:3.120703e-03,(5:1.035139e-02,29:1.856452e-02):1.365209e-03):9.176039e-03):1.949921e-02,18:1.366933e-02):1.695521e-03):2.942044e-03):2.320053e-03):7.181205e-03):1.839058e-03):1.143570e-03):5.871036e-03):1.801820e-03):2.701607e-03):1.942907e-03,11:3.599293e-02):8.490932e-03,(32:3.476137e-02,83:3.010438e-02):8.984150e-03):4.513351e-03,((61:1.905849e-03,59:1.463413e-02):1.057071e-02,2:2.066423e-02):1.023287e-02):1.127422e-03,1:1.591648e-02);
   tree run2.110000 = [&U] ((((((((((((31:3.216835e-02,35:2.881589e-02):1.379244e-04,(58:1.802702e-02,((74:5.628695e-03,33:1.752689e-04):1.422967e-02,84:8.169713e-03):4.502548e-03):8.660605e-03):1.222501e-03,(65:1.678742e-02,79:1.322842e-02):7.668347e-04):2.193598e-03,(52:1.895494e-02,71:5.529731e-02):2.012011e-03):7.044321e-03,(66:2.591916e-02,10:2.147726e-02):5.414975e-04):2.166886e-03,(86:1.501437e-02,(((24:1.720018e-02,25:1.820587e-02):5.084603e-03,(27:8.350833e-03,26:1.830841e-02):6.958580e-03):3.735234e-03,37:4.706186e-02):6.269028e-03):1.297002e-03):2.493729e-04,((((85:3.861310e-02,((69:5.328838e-03,68:3.647852e-03):4.064957e-03,70:5.961640e-03):2.712919e-02):1.822642e-02,39:4.477647e-02):5.355066e-03,(((((9:1.391056e-02,34:1.819198e-02):1.052304e-03,56:8.987861e-02):1.338727e-03,((55:6.086704e-02,((((47:1.281267e-02,41:7.305045e-02):3.659085e-03,(7:2.185527e-03,(49:5.591936e-03,48:9.521800e-04):4.869092e-03):8.325296e-03):3.836927e-04,(8:1.597563e-02,((42:3.229580e-03,(51:9.558159e-04,50:1.703680e-03):1.400565e-02):2.061220e-03,(((21:7.180573e-04,20:1.740468e-03):1.723734e-03,19:9.404345e-04):5.060328e-03,22:5.281712e-03):1.331408e-02):1.737392e-03):9.727003e-04):1.383970e-02,(3:1.063329e-02,64:6.717943e-03):1.248606e-02):1.984442e-03):4.233735e-03,(((((((16:1.732770e-02,(76:5.632619e-03,(82:4.420731e-02,75:1.691395e-02):1.699569e-03):1.762762e-03):2.458970e-03,77:6.833793e-03):1.149422e-03,((17:7.284189e-03,78:1.197637e-04):4.647741e-03,15:1.706738e-02):1.432353e-02):1.255580e-02,((87:1.135718e-02,(88:6.076332e-04,89:2.411538e-02):4.416047e-03):6.335291e-03,(63:5.563820e-02,(23:1.012669e-02,62:7.863955e-03):1.216225e-02):8.644802e-03):6.510810e-04):2.606627e-03,(80:4.685944e-03,67:8.593383e-03):1.391107e-02):2.057348e-02,(28:3.156663e-02,(43:8.623676e-02,((((94:2.649406e-03,98:5.497676e-03):7.574350e-03,93:4.146891e-03):2.589647e-03,((91:6.377475e-03,96:6.657769e-03):6.720094e-03,97:1.050856e-02):4.438462e-04):2.152237e-02,(99:1.295634e-02,(95:1.586520e-02,(92:1.176506e-03,90:2.419191e-03):5.382303e-03):4.440535e-03):1.132637e-02):8.226888e-02):9.346500e-03):4.244305e-03):8.333962e-04,100:3.482564e-02):2.120250e-03):6.103319e-04):3.222905e-02,(((53:1.206979e-02,54:7.960687e-03):3.535186e-02,40:3.167327e-02):2.733191e-02,(46:2.000615e-03,(14:4.189257e-02,(44:2.610940e-03,45:6.425649e-03):1.346588e-02):3.588477e-03):4.611599e-02):6.870772e-03):3.165949e-02,(73:1.992305e-02,((6:2.558153e-03,36:1.006614e-03):2.862622e-02,(12:1.175657e-02,((4:2.753320e-02,((29:1.691818e-02,5:9.337097e-03):1.329854e-02,30:1.028050e-02):5.760326e-03):5.205773e-03,18:1.419027e-02):3.716367e-03):4.761225e-03):9.810240e-04):4.813915e-03):3.497390e-03):2.563033e-03,(81:3.891061e-02,38:1.262570e-02):8.302868e-03):4.492507e-03):5.475018e-04,(11:3.340963e-02,(101:2.116558e-02,72:1.786893e-02):2.252758e-03):9.555912e-04):6.672456e-03,57:3.135343e-02):7.791401e-03,((61:1.142955e-03,59:1.362027e-02):1.487620e-02,2:1.734559e-02):9.498690e-03):6.455328e-04,((32:3.301521e-02,83:2.801874e-02):1.227216e-02,13:3.681161e-02):1.479616e-03):1.589782e-02,60:1.603205e-02,1:4.157075e-03);
   tree run2.115000 = [&U] (((((32:3.166674e-02,83:2.831449e-02):1.268523e-02,13:3.837831e-02):6.049397e-04,((61:3.311090e-03,59:1.376404e-02):1.180807e-02,2:1.752868e-02):7.963742e-03):5.061686e-04,(((72:2.682197e-02,101:1.404113e-02):1.370052e-03,(((66:3.046776e-02,(11:3.167566e-02,10:2.350594e-02):3.616685e-03):1.498422e-04,(((((85:4.727585e-02,((69:1.063663e-02,68:6.575883e-03):5.418722e-03,70:7.769712e-03):2.290768e-02):1.236372e-02,39:4.869598e-02):5.126781e-03,(((56:8.280972e-02,((9:6.576431e-03,(((3:1.074553e-02,64:9.567430e-03):8.517831e-03,(((41:3.009638e-02,((42:3.263670e-03,(51:1.326616e-03,50:4.401450e-04):1.427482e-02):4.713600e-03,(((21:5.093923e-03,20:1.610083e-03):3.236201e-03,19:2.000037e-03):5.287206e-03,22:8.570939e-03):2.191454e-02):3.551986e-04):2.503646e-03,(47:9.489865e-03,8:1.558902e-02):1.687564e-03):1.161205e-04,(7:5.996774e-03,(49:3.103363e-03,48:1.800263e-03):7.463956e-03):5.625171e-03):1.618110e-02):4.303895e-03,(55:6.559063e-02,((((((16:1.751060e-02,(77:6.659532e-03,((78:1.404466e-04,(17:1.824352e-02,15:1.645201e-02):8.485314e-03):1.267425e-02,((75:9.115926e-03,76:5.663457e-03):8.162893e-04,82:3.892278e-02):7.424443e-03):4.363639e-04):7.713572e-04):1.391041e-02,((87:1.970100e-03,(88:4.417614e-04,89:2.251389e-02):5.529420e-03):7.473934e-03,(63:5.622549e-02,(23:1.488655e-02,62:5.952922e-03):6.403925e-03):8.736052e-03):2.178432e-03):6.292046e-04,80:2.210487e-02):4.833826e-03,67:3.014455e-02):1.903798e-02,(100:4.627346e-02,(43:8.714703e-02,((97:1.137201e-02,((98:5.555707e-03,(93:4.129583e-03,94:2.967788e-03):3.912560e-03):4.607822e-03,(91:4.810992e-03,96:8.366702e-03):1.183138e-02):5.584166e-04):1.077826e-02,(99:1.519948e-02,((92:4.207763e-03,90:1.015983e-03):1.134926e-02,95:5.591677e-02):6.104093e-03):8.249862e-03):8.035111e-02):8.052055e-03):2.657787e-03):1.440299e-03,28:3.407391e-02):2.164349e-04):2.828391e-04):3.069989e-03):1.004787e-03,34:1.905891e-02):4.689229e-05):3.256925e-02,(((53:1.508834e-02,54:4.137012e-03):4.879399e-02,40:3.061452e-02):2.844817e-02,((14:5.990330e-02,(44:2.043297e-03,45:1.299932e-03):1.327737e-02):1.459544e-02,46:2.450512e-03):5.049120e-02):7.629472e-03):2.674203e-02,(73:1.491534e-02,((6:1.633290e-03,36:8.305373e-04):3.012424e-02,(12:1.040935e-02,((4:2.906829e-02,(30:2.496920e-03,(29:1.486200e-02,5:9.435655e-03):1.328574e-03):8.853410e-03):2.026027e-02,18:1.434714e-02):4.275677e-03):1.761876e-03):5.816612e-03):4.784469e-03):2.435502e-03):1.681987e-03,(81:4.294262e-02,38:1.003655e-02):5.912371e-03):3.494100e-03,(52:1.572761e-02,((65:1.696462e-02,71:5.687679e-02):1.473858e-03,((58:1.613607e-02,((74:5.320150e-03,33:2.820583e-04):1.191425e-02,84:1.621069e-02):4.074516e-03):1.112763e-02,(31:3.668494e-02,(79:7.305889e-03,35:2.139690e-02):5.071955e-03):3.190257e-03):1.422883e-03):1.416488e-03):5.473639e-03):7.145877e-04):1.331828e-03,(86:1.512348e-02,((25:1.678204e-02,(27:8.816704e-03,26:1.636161e-02):7.659672e-03):8.025077e-04,(37:4.755863e-02,24:2.203197e-02):1.028070e-03):2.875972e-03):3.151745e-03):9.394515e-04):7.508053e-03,57:3.168438e-02):9.890181e-03):1.541804e-02,60:1.265988e-02,1:6.354740e-03);
   tree run2.120000 = [&U] ((13:3.607887e-02,((((61:4.038162e-03,59:2.011588e-02):1.115065e-02,2:1.876636e-02):8.221792e-03,(((72:1.277740e-02,101:1.319985e-02):2.466272e-03,(((((65:1.478107e-02,((58:1.347851e-02,((74:4.380337e-03,33:5.513254e-04):8.886531e-03,84:8.815691e-03):4.694012e-03):1.166594e-02,(31:3.448695e-02,(79:8.458589e-03,35:1.844635e-02):5.614177e-03):3.001895e-03):1.339379e-03):4.030945e-03,(71:5.346901e-02,52:1.066594e-02):3.826942e-03):4.702023e-03,(66:3.939210e-02,(10:2.133761e-02,11:3.889383e-02):6.293045e-03):2.099490e-03):4.083447e-03,((81:2.780156e-02,38:1.315324e-02):1.269633e-02,(((((46:1.287582e-04,(14:6.170475e-02,(44:2.536325e-03,45:5.353779e-03):1.242935e-02):1.262353e-02):5.077806e-02,((53:1.178177e-02,54:5.613267e-03):3.358427e-02,40:2.878025e-02):2.674369e-02):2.843391e-03,(((56:8.055311e-02,9:1.002616e-02):9.585618e-04,34:1.824469e-02):1.254628e-03,(100:4.372243e-02,(((3:1.011272e-02,64:1.097063e-02):7.504925e-03,((41:2.829315e-02,47:7.977680e-03):1.167333e-02,((7:2.431251e-03,(49:2.428598e-03,48:4.597931e-04):9.033977e-03):4.305423e-03,(8:1.423233e-02,((42:3.348112e-03,(51:1.429692e-03,50:2.512687e-04):1.341954e-02):3.666889e-03,(((21:3.673164e-03,20:1.604061e-04):7.688118e-05,19:1.880204e-03):7.396870e-03,22:9.193788e-03):1.594454e-02):1.693357e-03):9.695468e-04):2.002215e-03):1.469593e-02):4.595993e-03,(((55:6.166075e-02,(43:8.603167e-02,((((91:7.807098e-03,96:7.865409e-03):6.048682e-03,((93:2.645865e-03,94:2.289497e-03):8.431758e-03,98:6.855954e-03):6.660571e-03):1.955279e-03,97:1.069066e-02):7.512737e-03,((95:2.863916e-02,(92:1.468200e-04,90:2.422435e-04):1.162403e-02):7.332390e-03,99:4.908196e-03):9.439808e-03):6.520047e-02):9.305289e-03):4.545867e-03,((67:3.411268e-02,80:1.449750e-02):1.115777e-02,(((89:2.255778e-02,(88:1.166369e-03,87:3.086234e-03):5.439914e-03):5.287603e-03,(63:5.285673e-02,(23:1.399461e-02,62:5.596252e-03):7.746975e-03):4.108358e-03):1.669603e-03,((77:4.273464e-03,(((82:6.347558e-02,75:1.204542e-02):3.042616e-03,76:5.525303e-03):3.061041e-03,16:2.249931e-02):2.279742e-03):1.831172e-03,((17:2.084639e-02,15:1.997389e-02):2.893763e-03,78:6.768358e-03):1.022136e-02):1.447076e-02):4.573966e-04):2.743179e-02):1.437567e-03,28:3.617395e-02):3.409692e-03):4.773616e-04):8.772888e-05):3.463656e-02):3.486648e-02,(73:1.402168e-02,((6:3.575173e-03,36:4.680400e-04):2.440695e-02,(12:9.785670e-03,((4:3.017235e-02,((30:5.847680e-03,29:1.212091e-02):9.763550e-04,5:8.439525e-03):1.378091e-02):5.338556e-03,18:1.214804e-02):4.892720e-03):3.813081e-03):2.481715e-03):3.054432e-03):7.695775e-04,((85:3.061915e-02,((69:7.363037e-03,68:5.868956e-03):3.742346e-03,70:3.941417e-03):2.597903e-02):1.363316e-02,39:4.577835e-02):1.344235e-02):8.920762e-04):3.444903e-03):8.317031e-04,(86:1.748966e-02,(((27:1.272353e-02,26:1.393971e-02):9.773823e-03,25:1.512736e-02):5.533859e-03,(37:3.937059e-02,24:2.289322e-02):3.718515e-03):7.491907e-03):3.382519e-03):1.267062e-03):4.383024e-03,57:3.555610e-02):8.417969e-03):3.483673e-04,(32:2.976942e-02,83:2.864766e-02):1.293915e-02):3.207108e-03):2.984479e-03,60:2.913044e-02,1:1.068532e-02);
   tree run2.125000 = [&U] (((2:2.223870e-02,(61:3.377819e-03,59:9.071769e-03):1.318694e-02):1.009731e-02,(((32:3.461453e-02,83:3.152234e-02):1.157187e-02,((((((73:2.175946e-02,((((5:8.819545e-03,(30:8.628742e-03,(29:5.542083e-03,4:2.803308e-02):3.056036e-03):8.245677e-03):2.967406e-02,18:1.407585e-02):4.161696e-03,12:1.573829e-02):3.353773e-03,(6:6.302565e-03,36:4.094461e-05):2.752023e-02):9.012277e-04):4.594690e-03,((38:1.460528e-02,(11:2.810563e-02,((((14:6.495877e-02,46:3.118817e-03):2.748342e-04,(45:9.894079e-03,44:6.016773e-04):1.764740e-02):5.398050e-02,(40:3.278474e-02,(53:1.659404e-02,54:1.099009e-02):2.619891e-02):2.013699e-02):2.068782e-03,(((((43:1.128812e-01,(55:6.243994e-02,(((98:4.086359e-03,(94:5.832646e-03,93:1.237286e-03):1.991630e-03):2.337991e-03,(97:1.497761e-02,(91:5.540089e-03,96:3.587385e-03):8.831578e-03):4.047199e-03):1.939432e-02,((95:2.832053e-02,(90:1.395458e-04,92:1.097696e-03):5.383134e-03):3.283380e-03,99:1.567944e-02):7.926876e-03):8.266502e-02):4.362452e-03):5.480311e-03,((80:1.269267e-02,((89:2.208645e-02,88:3.541722e-03):2.335440e-03,87:1.660741e-03):9.033053e-03):2.381468e-03,(((23:7.653209e-03,62:7.694104e-03):4.125488e-03,63:4.985121e-02):1.484142e-02,(((15:9.607478e-03,17:3.120621e-02):1.198343e-02,((((76:6.729772e-03,75:1.055239e-02):4.530223e-03,78:6.544459e-03):4.657202e-03,77:8.598686e-03):1.747430e-03,16:1.610908e-02):1.424543e-03):1.302193e-02,(82:1.677778e-02,67:1.512911e-02):3.140784e-02):1.112052e-03):1.867525e-03):2.332629e-02):2.463963e-03,28:3.488779e-02):2.865248e-03,100:2.836792e-02):1.534107e-03,((34:2.500419e-02,(9:8.517330e-03,56:7.377264e-02):3.610613e-03):9.295259e-04,((64:7.950440e-03,3:1.266748e-02):1.275441e-02,(((7:6.958396e-03,(48:1.955680e-04,49:1.055668e-04):1.095412e-02):5.733210e-03,(47:1.657038e-02,(((42:4.824019e-03,(51:5.549232e-04,50:3.603729e-03):1.246950e-02):2.584872e-03,(22:4.787200e-03,(21:3.788526e-03,(19:7.358751e-04,20:4.273333e-03):1.751051e-03):9.222359e-03):1.919925e-02):1.365071e-03,8:1.062603e-02):3.628378e-03):2.923111e-04):3.215839e-03,41:4.032118e-02):5.528723e-03):5.671858e-03):2.666597e-03):3.533745e-02):3.200121e-02):4.463528e-03):3.789292e-04,(((68:2.580024e-03,69:9.847711e-03):4.728483e-03,70:5.876870e-03):1.764074e-02,85:4.369909e-02):2.069556e-02):5.990082e-04):1.897169e-04,81:6.944996e-02):2.859704e-03,((((65:2.054496e-02,(79:1.840097e-02,((58:1.823643e-02,((33:1.770169e-03,74:3.419316e-03):7.011406e-03,84:2.323684e-02):6.028981e-03):9.728098e-03,(31:3.463033e-02,35:2.731637e-02):1.214905e-03):2.724916e-03):2.514575e-03):2.757902e-03,(71:5.784985e-02,52:1.038996e-02):5.591308e-03):7.430042e-03,(10:2.635146e-02,(39:1.665030e-02,66:4.006649e-03):3.610232e-02):1.571361e-03):4.134361e-03,((37:4.868255e-02,24:2.253227e-02):2.435342e-03,((27:1.444572e-02,26:2.918413e-02):3.645312e-03,(25:2.528712e-02,86:1.994136e-02):5.825796e-03):2.175293e-05):3.052028e-03):3.598737e-04):2.197320e-03,(101:2.594527e-02,72:2.086779e-02):3.516795e-03):4.111180e-03,57:4.073468e-02):5.310219e-03):8.686050e-04,13:2.736158e-02):7.858583e-04):2.808044e-03,60:3.296597e-02,1:9.151253e-03);
   tree run2.130000 = [&U] ((((32:3.215948e-02,83:2.259178e-02):1.185372e-02,((2:2.372082e-02,(61:2.369623e-03,59:1.632897e-02):8.363861e-03):1.003615e-02,(((((38:2.940677e-02,(81:6.731163e-02,((((14:6.836904e-02,(46:2.770132e-03,(45:7.343821e-04,44:9.056975e-03):5.284933e-03):7.117176e-04):5.190343e-02,(40:2.643688e-02,(53:6.171804e-03,54:7.966996e-03):2.913412e-02):3.169788e-02):6.691269e-03,((9:1.026413e-02,34:1.840925e-02):2.514715e-03,(56:7.265234e-02,(((64:7.644520e-03,3:1.418327e-02):7.473542e-03,((41:4.950194e-02,47:1.053951e-02):1.006545e-02,((((42:9.161477e-03,(51:2.001052e-03,50:5.198918e-04):7.778228e-03):1.397767e-03,(22:9.520581e-03,((20:5.019277e-03,21:1.012118e-03):7.486401e-03,19:2.215220e-03):1.354439e-02):1.471567e-02):2.541276e-03,8:8.774874e-03):1.875682e-03,(7:1.968541e-03,(48:6.293905e-05,49:6.128570e-03):7.826511e-03):8.149894e-03):2.326722e-04):1.445609e-02):3.979994e-03,(28:3.836462e-02,(((55:6.003736e-02,(((((98:7.993656e-03,(94:3.825621e-03,93:4.119421e-03):5.220697e-03):1.555676e-03,(91:6.936582e-03,96:8.098698e-03):7.536927e-03):2.682178e-04,97:2.412887e-02):2.098843e-02,((95:2.631111e-02,(90:1.248045e-03,92:1.426346e-04):5.176000e-03):7.075938e-03,99:1.507613e-02):1.186620e-02):7.592236e-02,43:1.257395e-01):8.624552e-03):1.569807e-03,((80:2.583627e-02,((89:2.123660e-02,88:2.070045e-03):6.049450e-03,87:1.596839e-03):1.234218e-03):6.548084e-03,(((23:1.014206e-02,62:8.165259e-03):8.251600e-03,63:4.177664e-02):1.394966e-02,(((15:9.237799e-03,17:1.805576e-02):1.284905e-02,((77:6.104500e-03,((76:6.470822e-03,75:8.519695e-03):3.356512e-03,78:1.225443e-02):8.352505e-04):3.199129e-03,16:2.164179e-02):3.237324e-03):1.060730e-02,(82:8.441586e-03,67:6.239610e-04):3.681204e-02):1.630071e-03):4.366396e-03):2.146077e-02):1.289134e-03,100:2.826882e-02):1.516737e-03):4.054659e-03):4.272201e-03):4.121707e-04):3.537995e-02):2.611082e-02,11:3.214526e-02):3.444712e-03):2.341532e-03):9.325159e-04,((((68:1.042794e-02,69:1.017494e-02):3.172901e-03,70:8.808091e-03):1.552625e-02,85:4.201762e-02):2.525589e-02,(73:2.132786e-02,((((5:8.480184e-03,((4:4.206675e-02,30:5.595664e-03):4.858706e-03,29:5.979872e-03):1.115166e-02):2.867389e-02,18:1.353423e-02):9.602903e-04,12:1.713934e-02):1.928642e-03,(6:4.716471e-03,36:1.869290e-04):2.824989e-02):5.971804e-04):6.534069e-03):1.723826e-05):4.602600e-03,(((10:2.377684e-02,(39:2.831834e-02,66:4.498485e-03):3.471316e-02):2.483236e-03,(((((35:2.626529e-02,31:3.329782e-02):2.831241e-03,(58:1.753472e-02,((33:7.275461e-04,74:1.567331e-03):1.187961e-02,84:1.514584e-02):4.617604e-03):1.272704e-02):3.585677e-03,79:1.769294e-02):4.843269e-04,65:1.971667e-02):2.685605e-03,(71:5.472811e-02,52:9.990173e-03):3.993319e-03):9.189115e-03):1.727407e-03,(86:1.983703e-02,((24:2.529925e-02,37:4.680933e-02):5.664674e-03,((27:7.710230e-03,26:1.201059e-02):8.685031e-03,25:2.431412e-02):4.399842e-03):2.102927e-03):3.592222e-03):8.317152e-04):1.607643e-03,(101:1.347955e-02,72:1.310643e-02):8.537543e-04):3.895457e-03,57:3.316396e-02):8.699720e-03):8.449792e-04):2.355946e-03,13:3.762264e-02):1.629312e-02,60:2.097859e-02,1:2.381535e-03);
   tree run2.135000 = [&U] (60:4.134557e-02,(((((72:2.491155e-02,101:1.365337e-02):2.764270e-03,(((((65:1.550591e-02,(((58:1.654247e-02,79:1.138833e-02):9.704086e-03,((74:5.122983e-03,33:8.613731e-04):1.415994e-02,84:1.451882e-02):6.041522e-03):1.052331e-02,(35:2.249476e-02,31:3.551539e-02):2.448379e-03):2.180939e-03):3.358675e-03,52:1.059995e-02):6.396791e-03,(66:3.455117e-02,(71:4.675349e-02,(10:2.014626e-02,11:3.712242e-02):7.012248e-03):4.887453e-03):1.413672e-03):2.151242e-03,81:4.323629e-02):1.645168e-03,((86:1.836360e-02,(((27:1.198091e-02,26:1.774850e-02):4.885972e-03,25:1.751166e-02):5.673291e-03,(37:5.735619e-02,24:2.277359e-02):6.817115e-03):6.707845e-03):5.095322e-03,(((39:3.991003e-02,(85:4.282615e-02,((69:9.771036e-03,68:4.419146e-03):2.187427e-03,70:5.702371e-03):1.699120e-02):1.732092e-02):6.346736e-03,(((((14:5.652595e-02,(44:1.863158e-03,45:5.377394e-03):8.109452e-03):2.646688e-03,46:1.687112e-03):5.762976e-02,((53:1.072136e-02,54:6.875198e-03):3.634324e-02,40:2.756844e-02):2.943880e-02):1.780101e-03,((((56:7.739024e-02,9:1.038607e-02):1.373614e-03,34:2.209952e-02):4.739289e-04,((3:1.064873e-02,64:7.307542e-03):1.532125e-02,(((((42:3.989277e-03,(51:8.143322e-04,50:4.539783e-03):8.098028e-03):5.934609e-03,((19:9.358849e-04,(21:6.636430e-04,20:1.121049e-03):2.279848e-03):1.016903e-02,22:3.369564e-03):1.629103e-02):8.347535e-04,8:1.184853e-02):1.480926e-03,(41:4.245395e-02,47:1.036811e-02):4.631053e-03):1.129229e-04,(7:2.748260e-03,(49:2.649980e-03,48:4.347596e-04):7.945265e-03):1.239813e-02):5.496085e-03):4.697912e-03):7.414190e-03,(((55:6.486229e-02,((43:1.019014e-01,((((91:4.965757e-03,96:9.419307e-03):7.579201e-03,97:1.912489e-02):4.193928e-04,(98:6.241511e-03,(93:6.443939e-04,94:7.668065e-03):1.829698e-03):1.340531e-02):8.243024e-03,(((92:7.304456e-04,90:2.794669e-03):1.169795e-02,95:2.234991e-02):3.299776e-03,99:6.408575e-03):5.840475e-03):7.476990e-02):1.531938e-02,(67:3.054286e-02,((89:1.581417e-02,(88:2.981570e-03,(87:2.407064e-03,80:1.877088e-02):8.628436e-04):1.243342e-03):6.929718e-03,((63:4.532048e-02,(23:1.396652e-02,62:3.865787e-03):8.462537e-03):9.859453e-03,((((17:1.743089e-02,15:1.288550e-02):1.956421e-02,77:5.593250e-03):2.965303e-03,(16:1.439457e-02,(82:5.997630e-02,78:1.337861e-02):2.256230e-03):1.500461e-03):9.498542e-04,(76:6.588474e-03,75:1.437092e-02):4.433153e-03):1.218810e-02):3.203947e-03):2.633421e-03):2.159004e-02):1.768051e-03):3.086530e-03,28:2.447668e-02):2.223968e-03,100:2.399489e-02):5.071085e-04):4.106636e-02):2.987163e-02,(73:1.593159e-02,((6:2.399696e-03,36:6.587535e-04):2.652533e-02,((((5:7.252531e-03,(30:1.018446e-02,29:1.141295e-02):6.828060e-03):1.259634e-02,4:4.207586e-02):8.005423e-03,18:9.620526e-03):2.636115e-03,12:1.389157e-02):3.919685e-03):2.782590e-04):6.663873e-03):1.991912e-03):8.901619e-04,38:2.014053e-02):3.222979e-03):8.963782e-05):4.487337e-03):2.773588e-03,57:3.795543e-02):8.665840e-03,((61:4.295365e-03,59:1.809149e-02):1.245353e-02,2:1.550682e-02):7.174015e-03):3.836761e-03,((32:2.659915e-02,83:2.579435e-02):1.189789e-02,13:4.127214e-02):9.890202e-04):6.826146e-03,1:6.987837e-03);
   tree run2.140000 = [&U] ((((((101:1.975133e-02,72:3.286264e-02):3.091630e-04,(((86:1.429154e-02,((25:5.851384e-03,((27:1.083129e-02,26:1.093144e-02):1.237408e-02,37:4.780085e-02):3.359070e-03):3.257587e-03,24:3.097111e-02):2.603914e-03):4.790444e-03,((10:3.172291e-02,(39:3.170884e-02,66:2.348864e-02):2.026615e-02):1.056527e-03,(((71:4.146372e-02,65:1.748165e-02):1.351135e-03,((58:1.535615e-02,((33:6.095351e-04,74:2.353689e-03):8.493353e-03,84:1.615936e-02):1.399382e-02):1.045323e-02,(31:4.264757e-02,(79:1.147411e-02,35:2.668323e-02):1.356590e-03):2.478931e-03):2.576369e-03):8.733495e-03,52:1.746015e-02):7.434343e-03):1.910495e-03):1.706043e-04,((((68:5.476414e-03,69:4.679266e-03):3.912417e-03,70:8.667407e-03):1.564118e-02,85:3.972902e-02):3.206802e-02,(((73:2.185066e-02,((6:5.764958e-03,36:4.524813e-04):1.556147e-02,(((((29:1.001403e-02,30:6.430574e-03):1.493042e-03,4:4.321558e-02):5.133507e-03,5:8.462867e-03):2.842989e-02,18:1.261814e-02):1.383181e-03,12:1.710434e-02):4.924087e-04):2.924825e-03):6.511514e-03,(((((((64:6.635029e-03,3:1.226332e-02):1.233582e-02,((7:8.409566e-04,(48:1.644414e-04,49:6.139214e-04):1.755531e-02):7.035868e-03,((41:3.558772e-02,47:8.994881e-03):6.745235e-03,(((42:4.035704e-03,(51:9.960944e-04,50:2.231595e-03):1.183689e-02):5.305268e-03,(22:6.793443e-03,((20:1.315455e-04,21:1.378449e-03):5.839559e-03,19:2.375844e-04):5.303052e-03):1.624097e-02):2.869932e-03,8:1.483658e-02):1.468551e-03):6.486238e-04):1.084128e-02):2.786101e-03,((56:8.305675e-02,9:8.952847e-03):9.904351e-04,34:2.401888e-02):3.348020e-03):2.896029e-03,(((((((98:7.914429e-03,(94:4.288552e-03,93:7.658625e-04):7.854455e-04):5.221699e-04,(97:1.600510e-02,(91:4.034158e-03,96:9.112989e-03):7.015571e-03):3.214006e-03):7.058086e-03,(99:9.894008e-03,((90:6.675101e-04,92:7.618359e-04):7.818712e-03,95:2.545185e-02):1.955177e-03):6.791580e-03):1.041210e-01,55:5.245191e-02):1.323428e-03,43:1.217964e-01):2.893740e-03,((((23:1.345050e-02,62:5.442822e-03):1.012368e-02,63:4.169133e-02):7.852431e-03,(((((76:5.290901e-03,75:1.865430e-02):4.408855e-03,((15:7.853143e-03,17:1.350250e-02):5.951585e-03,78:1.446575e-03):4.034194e-03):5.619616e-04,77:4.356165e-03):8.301254e-03,16:1.168348e-02):9.357155e-03,(82:2.368749e-02,67:3.096848e-02):4.776417e-03):4.132173e-04):9.848097e-04,(88:3.865358e-03,(87:6.819625e-03,(89:1.885387e-02,80:1.804190e-02):1.924556e-04):1.887979e-03):5.404837e-03):2.089323e-02):2.173468e-03,28:3.091184e-02):3.613110e-03):1.527578e-03,100:2.646274e-02):3.201811e-02,((46:9.515662e-04,((45:3.799100e-03,44:2.388342e-03):2.293769e-02,14:6.756661e-02):6.312369e-04):4.709577e-02,(40:2.627245e-02,(53:1.074063e-02,54:3.113558e-03):3.380680e-02):3.243646e-02):1.348516e-02):2.756206e-02,11:4.005721e-02):1.223683e-02):2.410449e-03,(38:9.308688e-03,81:4.991671e-02):1.380868e-02):2.718981e-05):3.031171e-03):2.577491e-03):4.993630e-03,57:2.578254e-02):7.280096e-03,(2:2.259729e-02,(61:1.474398e-03,59:1.033127e-02):9.650778e-03):5.760894e-03):2.309905e-04,((32:3.088616e-02,83:2.629121e-02):1.192057e-02,13:2.711271e-02):3.075836e-03):1.822554e-02,60:3.256311e-02,1:8.295631e-04);
   tree run2.145000 = [&U] ((((32:3.088844e-02,83:3.506200e-02):1.661283e-02,(13:3.887619e-02,60:4.367050e-02):5.564637e-03):8.675976e-04,((61:2.747311e-03,59:1.634866e-02):1.679182e-02,2:2.034018e-02):1.165963e-02):1.477191e-03,(57:4.292379e-02,(81:5.842528e-02,(((((71:5.093484e-02,(11:4.244464e-02,10:2.971114e-02):2.295814e-03):1.281777e-03,66:4.040351e-02):7.586794e-03,(((37:5.835888e-02,86:1.415825e-02):2.787196e-03,(((27:2.442554e-02,26:2.115864e-02):8.144780e-03,25:2.210989e-02):5.779686e-03,24:3.185423e-02):8.696940e-03):5.852243e-03,(((65:1.771421e-02,79:2.598569e-02):2.304057e-03,((58:1.455051e-02,((74:3.715395e-03,33:1.495408e-03):1.355731e-02,84:1.612455e-02):3.062497e-03):1.180875e-02,(35:2.578318e-02,31:2.985262e-02):3.764561e-03):1.732578e-03):2.608822e-03,52:2.049922e-02):6.678107e-03):1.557464e-03):4.522312e-04,(((73:2.311026e-02,((6:5.890191e-04,36:1.074040e-03):2.346931e-02,((((30:4.189380e-03,(5:8.197377e-03,29:1.759036e-02):3.141211e-04):2.396635e-03,4:1.931075e-02):1.591947e-02,18:1.039168e-02):3.531353e-03,12:1.207085e-02):8.859833e-03):1.726892e-03):1.247194e-02,((56:1.016362e-01,((9:9.109275e-03,(((3:1.343007e-02,64:9.113042e-03):1.408794e-02,((41:6.283342e-02,47:1.465466e-02):4.878670e-03,((7:6.134724e-03,(49:1.524357e-03,48:1.077280e-03):1.120721e-02):7.980295e-03,(((42:7.853748e-03,(51:3.531876e-04,50:4.502662e-03):1.490837e-02):5.395338e-03,((19:1.272524e-04,(21:5.722237e-03,20:3.050973e-04):4.523296e-03):5.863241e-03,22:7.465683e-03):2.641617e-02):3.268472e-03,8:1.230709e-02):4.532247e-04):2.195327e-04):6.909898e-03):9.266619e-03,((((55:6.673475e-02,(43:1.100695e-01,(((98:8.139195e-03,(93:1.217631e-03,94:4.945569e-03):3.163350e-03):2.578973e-03,((91:8.348770e-03,96:7.567209e-03):6.883471e-03,97:1.312717e-02):1.867491e-03):1.768479e-02,(((92:4.450263e-04,90:2.020682e-03):3.416081e-03,95:2.319048e-02):8.633424e-03,99:9.945026e-03):7.662316e-04):8.996185e-02):6.747325e-03):3.364369e-03,((67:3.299109e-02,82:6.112219e-02):2.976749e-03,(((80:8.439224e-03,(87:1.194946e-04,(88:2.945011e-03,89:1.708179e-02):2.038210e-03):3.287948e-03):1.019041e-02,(63:6.812186e-02,(23:7.873171e-03,62:4.215753e-03):1.410393e-02):9.145323e-03):2.169311e-03,(((77:1.082331e-02,78:1.402262e-02):2.605543e-03,(17:3.049124e-02,15:1.680149e-02):2.738973e-02):1.580996e-03,(16:1.255119e-02,(76:1.099879e-02,75:1.192379e-02):1.855118e-03):1.642425e-03):1.121897e-02):5.955054e-04):2.556509e-02):2.338069e-03,28:2.811402e-02):6.678717e-04,100:3.368072e-02):3.939806e-03):5.374867e-04):1.457862e-03,34:2.342069e-02):6.742581e-04):3.199870e-02,(((53:7.486424e-03,54:7.794088e-03):2.706779e-02,40:3.351481e-02):1.824296e-02,(((44:3.379035e-03,45:3.177456e-03):1.257231e-02,14:5.409198e-02):4.519982e-03,46:8.101164e-03):5.542582e-02):1.425564e-02):3.099645e-02):4.044326e-04,((39:4.533452e-02,(85:3.376851e-02,((69:4.142081e-03,68:5.187223e-03):8.728133e-03,70:9.458748e-03):2.837830e-02):1.992078e-02):8.601641e-03,38:2.175493e-02):4.726178e-03):4.054371e-03):1.332484e-03,(72:2.450753e-02,101:1.947540e-02):1.057147e-03):5.050483e-03):1.151173e-04):2.905917e-03,1:1.697906e-02);
   tree run2.150000 = [&U] ((((60:4.438288e-02,13:3.951036e-02):1.204359e-02,((61:4.192621e-03,59:1.340649e-02):1.802049e-02,2:1.368149e-02):1.170986e-02):6.680223e-04,(32:3.276915e-02,83:3.268661e-02):1.060189e-02):3.205289e-03,(57:4.362399e-02,((101:2.045676e-02,(((86:1.419403e-02,24:2.573512e-02):4.174499e-03,(37:4.977653e-02,((27:1.512976e-02,26:8.995024e-03):1.576696e-02,25:2.247056e-02):9.862662e-04):2.704821e-03):3.487244e-03,((38:3.369116e-02,(((73:2.391677e-02,((6:5.611788e-03,36:1.731201e-04):2.389884e-02,(((((30:2.933586e-03,29:6.831291e-03):7.845037e-03,5:1.022598e-02):1.187666e-02,4:2.788076e-02):1.375066e-02,18:1.311875e-02):1.553491e-03,12:1.366616e-02):3.411784e-03):2.472307e-03):3.228140e-03,((((34:2.380275e-02,(((3:1.364915e-02,64:1.394310e-02):9.337354e-03,(((((42:8.769216e-03,(51:9.467545e-04,50:2.229409e-03):1.748835e-02):5.625299e-03,((19:2.803674e-04,(21:3.504506e-04,20:9.763176e-04):1.072150e-03):6.796065e-03,22:3.067502e-03):2.383297e-02):8.296408e-04,8:1.175708e-02):1.025267e-03,(41:5.704816e-02,47:6.544836e-03):9.303869e-03):5.965569e-04,(7:3.172758e-03,(49:1.309960e-03,48:5.618055e-04):7.247807e-03):8.807810e-03):1.147519e-02):5.594391e-03,9:9.552170e-03):5.867445e-04):3.096809e-03,(((((43:1.118650e-01,((99:5.296302e-03,(95:2.861202e-02,(92:2.194105e-04,90:8.140683e-04):1.260336e-02):4.832501e-03):3.432182e-03,(((91:4.756036e-03,96:1.409793e-02):5.990214e-03,97:2.988210e-02):7.388822e-03,(98:1.925894e-03,(93:4.670627e-03,94:7.493449e-03):2.835709e-03):3.515045e-04):2.437916e-02):1.055051e-01):7.195295e-03,((80:1.635568e-02,((88:1.917726e-03,89:1.241267e-02):3.294206e-03,87:1.063175e-02):8.281832e-03):3.761346e-04,((82:5.909922e-02,(67:3.382233e-02,(16:1.842903e-02,(77:5.898261e-03,((76:4.606641e-03,75:1.419059e-02):7.014581e-03,((17:3.108735e-02,15:2.324533e-02):3.672852e-03,78:2.153756e-03):1.037433e-02):1.347463e-04):2.761265e-03):1.220304e-02):2.113506e-03):1.930043e-03,(63:6.923310e-02,(23:1.483617e-02,62:1.178653e-02):9.777628e-03):1.029524e-02):2.889322e-03):2.525083e-02):2.764705e-03,55:6.782336e-02):1.757136e-03,28:2.857263e-02):1.052954e-03,100:3.423013e-02):4.547253e-04):5.928197e-05,56:1.098066e-01):3.111586e-02,(((53:4.827685e-03,54:2.276495e-02):2.203933e-02,40:3.406152e-02):2.844545e-02,(46:2.566363e-04,((44:4.923494e-04,45:1.767069e-03):1.488048e-02,14:5.795071e-02):1.509480e-03):5.632995e-02):7.390756e-03):3.145635e-02):8.561165e-04,(((85:3.758529e-02,((69:1.081000e-02,68:3.576092e-03):4.070458e-03,70:1.692944e-02):2.776706e-02):2.316861e-02,81:4.743677e-02):6.339391e-05,39:6.981135e-02):1.850942e-03):4.632741e-05):8.102817e-03,((10:3.256651e-02,((71:4.831199e-02,66:2.101473e-02):1.445382e-02,11:4.263768e-02):2.512181e-03):8.681560e-04,((79:1.015026e-02,52:2.026297e-02):1.808870e-03,(65:1.800317e-02,((58:2.358252e-02,((74:1.828040e-03,33:2.078368e-03):9.692068e-03,84:2.792796e-02):8.117958e-03):1.341740e-02,(35:2.620377e-02,31:2.893162e-02):1.957046e-03):5.738366e-03):3.782705e-03):7.076714e-03):1.362724e-03):1.697942e-03):2.600389e-03):6.074603e-04,72:2.293595e-02):3.193998e-03):5.249525e-03,1:1.507265e-02);
   tree run2.155000 = [&U] (13:4.367451e-02,((((101:2.347963e-02,72:2.124768e-02):2.798764e-03,(((24:2.347033e-02,(((27:1.181108e-02,26:1.464176e-02):4.615730e-03,37:4.525894e-02):2.505081e-03,25:1.366205e-02):6.114442e-04):5.916791e-04,86:1.328431e-02):8.738765e-03,((((38:3.654857e-03,81:3.969116e-02):2.188138e-02,((73:2.572712e-02,((((5:8.293175e-03,(4:3.394697e-02,(29:8.668277e-03,30:1.591582e-02):6.039414e-03):5.780039e-03):3.417460e-02,18:1.383899e-02):1.732482e-03,12:1.814066e-02):1.322883e-03,(6:4.779084e-03,36:1.858557e-03):1.658981e-02):2.084765e-03):4.672270e-03,(((((34:2.266942e-02,(9:1.475612e-02,(((64:6.668622e-03,3:1.012782e-02):7.494202e-03,((((42:6.522818e-03,(51:1.743879e-03,50:2.675557e-03):8.173208e-03):1.815820e-03,(22:2.470185e-03,((20:1.422823e-04,21:3.439691e-03):3.395095e-03,19:6.779418e-04):6.425193e-03):2.548239e-02):5.419887e-04,8:1.730001e-02):1.984860e-03,((7:3.602431e-03,(48:6.294837e-03,49:2.379215e-03):6.658249e-03):1.108541e-02,(47:1.198178e-02,41:2.866348e-02):1.026955e-02):6.938847e-05):8.757021e-03):7.956004e-03,((((((((91:8.808344e-03,96:6.010507e-03):1.075828e-02,((94:4.420348e-03,93:2.624057e-03):5.188285e-03,(98:1.053921e-02,97:1.513003e-02):3.441584e-03):4.025971e-03):9.317966e-03,((95:3.150105e-02,(90:4.730349e-04,92:1.714694e-03):1.063561e-02):6.892355e-03,99:8.323577e-03):7.554261e-03):9.288958e-02,43:1.086383e-01):9.161427e-03,((67:2.552372e-02,82:6.430218e-03):2.339974e-02,(((((89:1.352589e-02,88:2.788961e-03):3.538208e-03,87:2.955358e-03):9.038102e-04,80:3.627837e-03):9.072133e-03,((23:1.287332e-02,62:5.886403e-03):1.099070e-02,63:5.099376e-02):7.707337e-03):5.162973e-03,(16:1.463808e-02,(((76:5.802242e-03,75:1.219144e-02):7.275098e-03,((17:1.561408e-02,15:2.085102e-02):1.434507e-02,78:5.603919e-03):1.886715e-03):6.901357e-04,77:4.507474e-03):1.515798e-03):9.429277e-03):2.666535e-03):2.221684e-02):1.678110e-05,55:7.946662e-02):1.947022e-03,28:2.923997e-02):4.891465e-03,100:3.583673e-02):2.328221e-03):1.429571e-03):2.089979e-04):3.201468e-03,56:7.650023e-02):3.365169e-02,(40:3.570806e-02,(53:8.334411e-03,54:6.608282e-03):4.149381e-02):3.174941e-02):3.600769e-04,((46:9.429456e-05,(45:2.121232e-03,44:3.210118e-05):1.076573e-02):2.858887e-03,14:5.893497e-02):7.284637e-02):1.235242e-02,11:3.792710e-02):1.816899e-02):3.172509e-03):8.554420e-04,(((68:1.853958e-03,69:9.494816e-03):2.170087e-03,70:9.790845e-03):1.864444e-02,85:5.578010e-02):2.518346e-02):5.627843e-03,(((52:1.377003e-02,71:5.669114e-02):3.864062e-04,((79:7.892354e-03,((31:4.047190e-02,35:2.946668e-02):1.819194e-03,(58:1.633595e-02,((33:2.120630e-03,74:2.929250e-03):1.355834e-02,84:1.165114e-02):7.668066e-03):8.869247e-03):3.700186e-03):2.023742e-03,65:2.133914e-02):1.906307e-03):5.288665e-03,((39:4.451296e-02,66:9.180394e-04):3.622192e-02,10:3.372081e-02):9.330876e-04):2.307120e-03):1.542260e-03):1.476783e-03):6.304589e-03,57:4.365397e-02):5.833270e-03,((32:3.552145e-02,83:2.947670e-02):9.983570e-03,(60:6.796643e-02,(2:1.219966e-02,(61:4.275996e-03,59:1.180330e-02):1.434308e-02):2.787774e-03):7.129607e-04):4.903627e-03):2.447784e-03,1:1.932970e-02);
   tree run2.160000 = [&U] (((60:1.570567e-02,13:9.216672e-04):3.238112e-02,(((61:3.544850e-03,59:1.230318e-02):1.396319e-02,2:1.635483e-02):9.638581e-03,(32:2.945959e-02,83:2.822040e-02):1.481323e-02):2.412288e-03):2.505573e-03,(57:2.540175e-02,((((11:4.109037e-02,10:1.765315e-02):5.358207e-03,(66:2.493164e-02,71:3.613661e-02):1.405751e-02):1.111313e-03,(((37:4.541097e-02,(24:2.399921e-02,(25:1.491690e-02,(27:1.797047e-02,26:1.186827e-02):6.536122e-03):1.456117e-03):6.220062e-03):2.742326e-03,86:1.129366e-02):1.509102e-03,((((73:2.194850e-02,((6:2.107780e-03,36:1.252111e-03):2.158693e-02,((((30:7.136905e-03,(5:1.991525e-03,4:2.735059e-02):2.619608e-03):7.062609e-03,29:1.095570e-02):3.007101e-02,18:8.102493e-03):8.264540e-03,12:1.986320e-02):2.601917e-03):4.808012e-03):4.029496e-03,((56:9.807756e-02,(34:1.972578e-02,((((((((((95:2.840400e-02,(92:1.863205e-03,90:1.095626e-03):1.067852e-02):7.932805e-03,99:3.224088e-03):1.257132e-02,((97:6.357087e-03,(91:8.775051e-03,96:3.892756e-03):5.467393e-03):1.206820e-03,((93:3.342744e-03,94:2.666504e-03):3.352384e-03,98:8.253617e-03):2.253791e-03):9.808001e-03):9.752601e-02,55:6.429079e-02):5.672609e-04,43:9.917121e-02):2.018528e-03,(((((63:4.818888e-02,(23:1.295866e-02,62:7.323624e-03):9.806948e-03):1.129769e-02,82:4.306457e-02):2.378086e-03,((77:4.915958e-03,((78:7.240781e-03,15:1.275225e-02):2.292571e-03,17:1.343400e-02):4.168418e-03):2.980086e-03,((76:3.386439e-03,75:9.936173e-03):4.195505e-03,16:2.049160e-02):2.361627e-03):1.534938e-02):3.658055e-03,((87:1.224711e-04,89:1.126942e-02):4.482787e-03,88:5.642039e-03):7.883725e-03):3.123040e-03,(80:4.686886e-03,67:2.673145e-03):3.044352e-02):2.398306e-02):2.452458e-03,28:4.160297e-02):2.483953e-03,100:2.810689e-02):3.424048e-03,((3:1.362200e-02,64:7.323788e-03):1.234201e-02,(41:3.985366e-02,((7:1.800936e-03,(49:1.988965e-03,48:2.444477e-03):9.610875e-03):1.081190e-02,((((42:4.057395e-03,(51:5.750382e-04,50:1.075272e-03):1.962360e-02):4.029817e-03,((19:1.409803e-03,(21:2.634157e-03,20:1.493836e-03):9.470898e-04):8.955712e-03,22:8.344435e-03):1.790959e-02):3.000998e-03,8:1.354573e-02):2.111511e-03,47:1.624375e-02):7.047263e-04):2.231138e-03):8.718619e-03):5.038334e-03):1.638173e-03,9:1.343649e-02):1.793379e-03):1.358285e-03):3.484304e-02,((46:3.128293e-04,(14:5.318155e-02,(44:6.559215e-04,45:4.300317e-03):1.129957e-02):6.964356e-03):5.481186e-02,((53:6.928341e-03,54:1.768962e-02):2.319349e-02,40:2.578865e-02):3.111488e-02):4.596531e-03):3.540966e-02):1.373010e-03,(((85:3.610309e-02,((69:7.266282e-03,68:5.108680e-03):3.150759e-03,70:4.189813e-03):2.794602e-02):2.172270e-02,39:4.299546e-02):1.031477e-02,(38:7.046982e-03,81:3.071196e-02):1.181556e-02):6.844635e-05):4.639839e-03,(52:2.035473e-02,((65:1.874099e-02,(79:1.613907e-02,(58:2.325366e-02,(84:1.478593e-02,(74:2.278933e-03,33:1.293958e-04):1.753555e-02):2.300969e-03):7.677484e-03):6.412984e-04):1.810936e-03,(35:2.092378e-02,31:3.274960e-02):2.975611e-03):2.230984e-03):3.544707e-03):1.919728e-03):2.738086e-03):2.387464e-03,(101:1.714597e-02,72:2.082920e-02):2.640447e-03):7.163582e-03):5.673018e-03,1:2.087893e-02);
   tree run2.165000 = [&U] (((60:2.704045e-02,((61:3.361488e-03,59:2.351185e-02):1.432868e-02,2:2.074321e-02):6.076186e-03):3.465831e-03,(13:3.300656e-02,(32:2.808924e-02,83:2.985597e-02):9.416013e-03):3.787015e-04):5.471216e-03,(57:2.422016e-02,((((((12:1.696780e-02,((4:2.928772e-02,(5:8.212272e-03,(30:9.045034e-03,29:1.230205e-02):3.564781e-03):1.879562e-03):3.724156e-02,18:2.001710e-02):8.853823e-04):7.861508e-04,(73:1.657549e-02,(6:2.481760e-03,36:9.954615e-04):2.124840e-02):2.101890e-04):6.370946e-03,((((100:2.679947e-02,((((55:6.130024e-02,((((95:2.708276e-02,(92:9.024834e-04,90:2.242940e-03):7.837048e-03):3.249769e-03,99:5.449889e-03):1.170747e-02,((((93:4.976824e-03,94:6.799916e-03):1.516754e-02,98:2.793308e-03):3.525268e-03,(91:8.366870e-03,96:8.065497e-03):5.403172e-03):5.283880e-03,97:1.964131e-02):8.676618e-03):9.298949e-02,43:9.455815e-02):5.466251e-04):1.263998e-03,((((63:4.160371e-02,(23:1.084170e-02,62:9.451729e-03):7.919903e-03):8.454515e-03,((89:2.202538e-02,88:2.211877e-03):1.896093e-03,87:5.123158e-03):4.814864e-03):1.792723e-03,((((76:4.643009e-03,75:1.137662e-02):3.410977e-03,16:1.573728e-02):1.222297e-03,(((17:2.026534e-02,15:1.368449e-02):6.736185e-03,78:5.271542e-03):1.711573e-03,77:8.785230e-03):1.342165e-04):1.330553e-02,82:3.852607e-02):2.936701e-05):3.404038e-03,(80:3.624261e-04,67:2.375241e-03):1.987090e-02):2.391649e-02):1.467282e-03,28:3.496798e-02):1.634381e-03,((56:8.814309e-02,(9:1.037607e-02,34:1.543857e-02):6.185824e-04):4.826949e-04,((3:1.298835e-02,64:7.469186e-03):1.362737e-02,(41:5.079493e-02,((7:2.953921e-03,(49:1.257547e-03,48:7.296248e-04):1.169357e-02):8.369099e-03,((((42:2.678756e-03,(51:8.126234e-04,50:1.261453e-03):1.848094e-02):1.883733e-03,((19:2.848061e-03,(21:6.644049e-04,20:2.029941e-03):9.445219e-03):3.633623e-03,22:6.431881e-03):1.786231e-02):4.602782e-03,8:1.566693e-02):2.543466e-03,47:1.777095e-02):1.621107e-03):6.813470e-03):8.513242e-03):4.822534e-03):2.221676e-04):1.139997e-04):2.954701e-02,((((44:1.155681e-03,45:1.116334e-02):1.613031e-02,46:8.789078e-04):4.072706e-03,14:6.239267e-02):4.162670e-02,((53:1.232205e-02,54:7.979983e-03):2.481081e-02,40:2.190738e-02):2.770945e-02):3.064908e-03):3.937781e-02,(85:3.442372e-02,((69:7.370039e-03,68:3.875361e-03):2.814032e-03,70:5.612811e-03):1.295265e-02):2.025127e-02):1.638831e-03,((38:9.023974e-03,81:4.693585e-02):1.489148e-02,39:6.326894e-02):7.626348e-03):4.042603e-04):5.677981e-03,(52:2.031098e-02,(((((74:5.222256e-03,33:1.385805e-03):4.160918e-03,84:1.578009e-02):1.458191e-02,58:1.702710e-02):1.041851e-02,(31:3.161121e-02,(35:1.928155e-02,79:1.101547e-02):7.588240e-03):4.958815e-03):1.206132e-03,65:2.171100e-02):3.095819e-03):8.799188e-03):2.011498e-03,((((24:2.203650e-02,37:4.131603e-02):2.081832e-03,(25:1.317654e-02,(27:1.039636e-02,26:1.131620e-02):1.354066e-02):7.684130e-03):3.632960e-03,86:1.467634e-02):3.277442e-03,((11:3.198756e-02,10:1.341091e-02):8.789887e-03,(66:1.243319e-02,71:3.989095e-02):2.625091e-02):3.719818e-03):3.505161e-03):1.140094e-03,(101:2.114400e-02,72:1.986030e-02):1.454491e-03):7.457867e-03):2.433400e-03,1:2.049994e-02);
   tree run2.170000 = [&U] (((((2:2.113179e-02,(61:1.007757e-02,59:1.122792e-02):1.177313e-02):8.257322e-03,13:3.673720e-02):3.044949e-04,(32:3.113291e-02,83:3.146197e-02):1.690944e-02):9.783125e-04,(((101:1.701711e-02,72:2.270423e-02):3.057874e-03,(((39:5.632049e-02,66:3.987648e-04):3.645661e-02,((((52:2.101664e-02,(((31:3.851938e-02,35:2.340380e-02):1.038830e-03,(84:1.365190e-02,(58:1.693300e-02,(33:3.671954e-04,74:3.878962e-03):1.484540e-02):5.388911e-03):1.139162e-02):2.472234e-03,(65:1.422355e-02,79:1.343185e-02):3.667079e-03):2.400687e-03):2.676602e-03,71:5.340500e-02):1.086467e-03,(((73:2.491059e-02,((6:5.312959e-03,36:1.248621e-03):2.332739e-02,((((30:2.642479e-03,(4:5.537929e-02,29:1.066099e-02):7.974022e-04):4.103845e-03,5:8.223910e-03):1.973653e-02,18:1.437500e-02):5.708337e-03,12:1.762951e-02):2.160326e-03):1.705766e-03):4.049161e-03,((((100:4.194567e-02,((34:2.504932e-02,(9:1.034651e-02,56:7.407226e-02):2.766723e-03):8.463842e-04,((64:6.786024e-03,3:8.739855e-03):1.020042e-02,(((((42:5.020859e-03,(51:1.693453e-04,50:1.104429e-03):1.356260e-02):1.140228e-03,(22:9.280295e-03,((20:1.094360e-03,21:5.063681e-04):6.686090e-03,19:1.738322e-03):9.166131e-03):1.916034e-02):2.139283e-03,8:1.650452e-02):9.701675e-04,((7:2.943208e-03,(48:3.271552e-03,49:3.983245e-04):7.053428e-03):5.202357e-03,47:1.419718e-02):9.053067e-04):9.560822e-04,41:3.925334e-02):1.202674e-02):6.044854e-03):8.603837e-04):2.952261e-04,(28:3.265782e-02,(((((91:6.519564e-03,96:8.165056e-03):9.289868e-03,((98:9.542061e-03,(94:7.537234e-03,93:5.402207e-03):6.055049e-03):8.272583e-03,97:1.680337e-02):3.804487e-03):1.990033e-02,(99:1.506223e-02,(95:1.919311e-02,(90:1.926846e-05,92:8.090427e-05):8.190105e-03):3.219813e-03):5.834270e-03):9.449850e-02,43:1.256956e-01):4.949748e-03,((((80:4.474358e-03,((23:9.907442e-03,62:7.849790e-03):8.326521e-03,63:4.906391e-02):5.545256e-03):5.590301e-03,((89:1.586071e-02,(87:6.115550e-03,88:4.952338e-03):1.758577e-03):6.971172e-03,((17:2.525946e-02,15:1.089015e-02):1.195190e-02,((78:1.154651e-02,16:1.740652e-02):1.599049e-03,((76:5.905627e-03,75:1.765440e-02):5.600259e-03,77:8.620027e-03):2.155603e-03):4.159053e-03):1.846277e-02):1.535559e-03):7.349347e-03,(67:2.778898e-03,82:1.567754e-03):4.411837e-02):2.152380e-02,55:6.602037e-02):9.506342e-04):1.961857e-03):4.647303e-03):5.013102e-02,((46:1.362073e-03,(14:5.953264e-02,(45:1.114983e-03,44:3.798456e-03):2.330092e-02):3.307104e-03):5.122059e-02,(40:2.238230e-02,(53:1.228845e-02,54:1.108829e-02):3.145314e-02):2.336836e-02):5.344382e-03):1.972009e-02,11:3.763542e-02):1.447210e-02):4.676642e-03,((38:1.070307e-02,81:3.854260e-02):1.791148e-02,(((68:1.079824e-02,69:3.549622e-03):7.031993e-03,70:8.477515e-03):1.571216e-02,85:4.360868e-02):2.892882e-02):8.347264e-04):4.919407e-03):4.843565e-04,10:3.020504e-02):1.415445e-04):2.311832e-04,(((25:1.295157e-02,(27:1.085822e-02,26:1.506850e-02):9.879269e-03):3.185318e-03,(37:5.102488e-02,24:2.310178e-02):2.504237e-03):5.047488e-03,86:1.534078e-02):4.139406e-03):1.103185e-03):3.463081e-03,57:2.908761e-02):3.404935e-03):1.229893e-02,60:2.620444e-02,1:8.709312e-03);
   tree run2.175000 = [&U] (((32:3.182942e-02,83:2.664459e-02):9.502862e-03,((57:3.860280e-02,((101:1.117828e-02,72:1.807964e-02):4.098546e-03,(((((85:3.899289e-02,((69:6.719418e-03,68:7.738054e-03):3.945654e-03,70:3.557473e-03):2.320219e-02):1.941978e-02,((39:4.971978e-02,(38:2.008686e-02,81:6.483070e-02):1.648099e-03):4.706404e-03,((((46:7.506855e-03,(44:2.023028e-03,45:3.307876e-03):1.026996e-02):4.284732e-03,14:6.480518e-02):5.540595e-02,((53:6.351292e-03,54:4.688898e-03):3.366384e-02,40:2.449822e-02):3.898184e-02):1.652077e-03,(((28:3.196151e-02,((55:5.987956e-02,(((((16:1.653770e-02,((77:1.395217e-02,(17:3.283324e-02,15:2.237008e-02):9.131258e-03):3.903011e-03,(78:3.411714e-03,(75:1.273940e-02,76:5.655386e-03):8.246695e-03):2.171470e-03):2.149551e-03):8.136103e-03,82:5.852647e-02):3.988321e-03,(63:4.069557e-02,(23:1.228075e-02,62:9.519202e-03):1.903254e-02):1.528499e-02):8.698455e-04,(80:4.111650e-03,67:3.245683e-02):1.047695e-02):2.036512e-04,((88:1.209297e-03,89:2.078044e-02):5.387356e-03,87:9.119041e-04):1.477472e-02):2.219308e-02):7.739617e-04,((((95:3.319212e-02,(92:9.993993e-05,90:2.119098e-03):1.124327e-02):3.382438e-03,99:6.407475e-03):1.006783e-02,((91:6.781568e-03,96:1.620006e-02):6.202281e-03,(97:1.285848e-02,((94:1.222158e-03,93:3.854644e-03):2.825425e-03,98:8.200440e-03):3.328737e-03):1.630728e-03):1.364483e-02):9.246123e-02,43:1.071092e-01):1.568905e-03):4.527647e-03):2.330499e-03,100:3.044547e-02):1.286684e-03,(((34:2.193533e-02,9:1.117280e-02):7.120936e-04,56:6.796118e-02):7.530416e-04,((3:1.428467e-02,64:8.318530e-03):1.403904e-02,(((((42:5.570266e-03,(51:3.232874e-04,50:1.934163e-04):1.531001e-02):5.700605e-03,((19:5.206055e-04,(21:1.896632e-03,20:3.108872e-05):7.316281e-03):6.160178e-03,22:8.887125e-03):1.694459e-02):2.226510e-03,8:1.723289e-02):2.862676e-03,(41:5.753711e-02,(7:4.588855e-03,(49:8.201579e-04,48:6.705876e-04):1.138609e-02):5.482677e-03):1.614016e-03):2.261878e-04,47:1.459333e-02):1.078454e-02):5.155031e-03):4.811950e-03):3.138903e-02):4.509735e-02):2.670301e-03):2.607533e-04,(((12:1.982164e-02,((((30:5.225601e-03,29:1.715421e-03):2.127969e-03,4:3.215860e-02):1.495228e-02,5:4.275455e-03):2.373790e-02,18:6.507640e-03):1.762130e-03):2.675317e-03,(6:3.531004e-03,36:4.604723e-04):2.428345e-02):3.860485e-03,73:1.976773e-02):1.060035e-02):6.408770e-03,((37:4.540699e-02,86:1.498272e-02):6.575251e-03,(((27:1.160234e-02,26:1.309538e-02):3.529799e-03,24:2.531611e-02):3.293609e-03,25:1.471950e-02):1.138314e-03):5.236688e-03):7.056684e-04,(((11:3.623337e-02,(66:2.312310e-02,71:1.615583e-02):3.043495e-02):5.752612e-04,10:2.718498e-02):5.107573e-03,(52:2.295331e-02,(65:1.707352e-02,((((74:4.406406e-03,33:5.521789e-04):1.707872e-02,84:1.326832e-02):6.150954e-03,58:2.413150e-02):1.097538e-02,(31:3.568155e-02,(35:1.691067e-02,79:1.169532e-02):5.009290e-03):5.156629e-03):1.454315e-03):1.476259e-03):7.610086e-03):1.983709e-03):6.280445e-03):2.498684e-03):6.783200e-03,((61:2.497311e-03,59:1.321844e-02):1.597638e-02,2:2.270764e-02):6.929732e-03):1.335750e-03):2.457349e-03,(60:2.394199e-02,13:3.146063e-02):8.247059e-03,1:1.165655e-02);
   tree run2.180000 = [&U] (((((39:4.346405e-02,72:1.704159e-02):2.124559e-03,101:2.338195e-02):4.404047e-03,((86:1.283762e-02,(24:1.331831e-02,(((27:2.633209e-02,26:9.733825e-03):1.140607e-02,25:9.406814e-03):8.500909e-03,37:4.871059e-02):2.233353e-03):2.813350e-03):2.672208e-03,((((85:4.262879e-02,((69:4.321534e-03,68:5.540171e-03):9.859509e-04,70:9.093038e-03):2.250969e-02):2.129726e-02,(38:1.780961e-02,81:3.467997e-02):8.958729e-03):1.268470e-03,((73:2.574812e-02,((12:1.362971e-02,((5:8.976677e-03,(30:1.148467e-02,(29:3.890238e-03,4:4.860595e-02):8.006230e-04):6.914901e-03):2.984308e-02,18:1.679304e-02):2.089771e-03):1.368955e-03,(36:1.765120e-04,6:5.853516e-03):1.598443e-02):1.036576e-03):3.517714e-03,(((9:1.071774e-02,(56:7.788695e-02,34:1.825576e-02):6.707126e-04):1.008475e-03,(((((7:1.514682e-03,(49:1.692238e-03,48:1.538571e-03):1.271762e-02):4.047366e-03,47:1.061260e-02):4.956999e-05,((((41:4.283234e-02,(51:1.259617e-03,50:1.347817e-03):1.669944e-02):6.869104e-04,42:3.706333e-03):4.618314e-03,((19:3.718259e-04,(20:1.571754e-03,21:4.416348e-03):4.138336e-04):4.297093e-03,22:9.110369e-03):2.065931e-02):1.928546e-03,8:1.205368e-02):5.381161e-05):7.959770e-03,(64:5.615919e-03,3:1.274690e-02):1.125593e-02):3.881098e-03,((((55:5.787909e-02,((((90:2.163015e-03,92:2.944964e-03):1.352531e-02,(95:2.400863e-02,99:9.007732e-03):5.533548e-03):5.966285e-03,((93:1.653897e-03,(98:1.262134e-02,94:3.990713e-03):1.834504e-03):5.959558e-03,((91:4.147660e-03,96:9.907284e-03):3.806299e-03,97:8.076879e-03):1.217885e-03):2.683781e-02):9.366279e-02,43:1.172999e-01):2.364873e-03):2.685386e-03,((80:3.776365e-03,67:2.170144e-02):9.097333e-03,((((78:1.863243e-02,((75:1.336197e-02,76:5.493902e-03):1.628894e-03,(15:1.743538e-02,17:1.952540e-02):3.225680e-02):6.891867e-03):1.367689e-03,(77:3.865027e-03,82:3.043443e-02):7.726802e-04):2.352406e-03,16:1.507859e-02):1.031763e-02,(88:5.623180e-03,((87:5.191914e-03,89:2.521843e-02):5.265806e-03,(63:4.100857e-02,(62:3.222852e-03,23:7.174036e-03):1.103302e-02):6.024801e-03):1.315331e-03):5.264271e-04):1.717930e-03):2.219259e-02):6.104891e-03,28:3.347844e-02):8.996981e-04,100:2.945847e-02):3.061478e-03):5.938860e-04):3.291837e-02,(((14:4.841467e-02,(45:1.880060e-03,44:4.799778e-03):1.050271e-02):2.952461e-02,46:1.423125e-03):2.594235e-02,((54:1.173790e-02,53:6.597713e-03):2.199154e-02,40:3.685843e-02):2.394329e-02):1.031931e-02):3.077616e-02):2.148584e-03):6.004824e-03,((52:1.435328e-02,((((84:8.238563e-03,(33:6.601821e-04,74:6.379929e-03):2.230298e-02):6.129267e-03,58:1.631745e-02):1.059013e-02,((35:2.337253e-02,79:1.722874e-02):2.567974e-03,31:3.578433e-02):3.284262e-03):4.074490e-03,65:1.317764e-02):3.408578e-03):1.153138e-02,(10:2.931281e-02,(71:4.764463e-02,(11:1.028313e-02,66:7.520591e-03):1.844184e-02):5.247360e-03):4.603447e-03):7.120884e-04):2.281207e-04):1.081012e-03):5.049914e-03,57:3.514059e-02):1.489760e-03,(((32:3.293179e-02,83:3.831251e-02):1.047636e-02,((61:7.119212e-03,59:1.101405e-02):1.450408e-02,2:1.480290e-02):4.403920e-03):2.682891e-03,(60:1.007592e-02,13:1.657152e-02):2.055257e-02):6.283535e-03,1:2.455369e-02);
   tree run2.185000 = [&U] ((57:3.694372e-02,((((86:1.554727e-02,(37:3.246604e-02,(25:2.124467e-02,(26:2.013100e-02,(24:2.863433e-02,27:1.453281e-02):6.095805e-04):4.556045e-03):1.276179e-03):1.928028e-03):5.065712e-03,((38:1.686262e-02,(((((((28:3.520019e-02,((55:6.213582e-02,((((95:3.669750e-02,(92:3.868108e-05,90:1.613699e-04):1.275948e-02):1.177818e-02,99:8.285588e-03):1.427655e-02,((98:6.418202e-03,(94:3.899321e-03,93:3.020655e-03):5.614267e-03):5.998422e-03,((91:7.521829e-03,96:9.305841e-03):4.404714e-03,97:1.427092e-02):1.630823e-03):6.908776e-03):7.902217e-02,43:1.111450e-01):6.353729e-03):5.179259e-03,(((82:4.609052e-02,((77:6.493359e-03,((75:1.514275e-02,76:6.513407e-03):6.771700e-03,16:1.531624e-02):9.560471e-04):9.249558e-04,((17:2.425307e-02,15:8.440731e-03):7.943531e-03,78:4.468153e-03):1.094314e-02):5.229214e-03):3.050449e-03,(((89:1.963576e-02,87:2.642028e-03):1.807982e-03,88:3.774457e-03):8.507359e-03,(63:5.073959e-02,(23:1.251001e-02,62:3.365147e-03):9.360063e-03):1.137478e-02):3.266150e-03):3.486405e-03,(80:4.131390e-03,67:2.084776e-02):1.340571e-02):1.875795e-02):1.460340e-03):2.145592e-03,((3:1.528241e-02,64:7.576882e-03):1.339633e-02,(47:1.435162e-02,((7:7.309298e-03,(49:1.041216e-02,48:2.233711e-03):1.125164e-02):5.298088e-03,(41:4.223559e-02,(((42:2.911701e-03,(51:4.730374e-04,50:1.285939e-04):1.816506e-02):1.662741e-03,((19:3.964203e-03,(21:1.233965e-04,20:6.631728e-04):3.629212e-05):8.393012e-03,22:9.979735e-03):2.260547e-02):3.114096e-03,8:1.456878e-02):4.671118e-04):1.366080e-03):3.194878e-04):1.264199e-02):4.873276e-03):9.042316e-04,100:3.328928e-02):1.156240e-03,((9:1.064654e-02,56:9.224509e-02):2.972859e-03,34:2.236048e-02):1.841149e-03):3.035132e-02,(((53:1.004269e-02,54:3.630877e-03):3.493229e-02,40:2.710215e-02):3.139919e-02,(46:2.263162e-03,(14:6.292955e-02,(44:7.695734e-04,45:2.241338e-03):1.010365e-02):9.996731e-03):5.200898e-02):2.236281e-03):3.779314e-02,(39:5.108234e-02,81:4.965269e-02):5.285483e-03):9.454710e-04,(((12:1.938812e-02,(((29:2.455278e-03,(4:3.902490e-02,30:7.700101e-03):5.139894e-03):6.891990e-03,5:1.272992e-02):2.537365e-02,18:1.662984e-02):2.235762e-03):3.912703e-04,(6:1.948823e-03,36:5.150137e-04):1.513259e-02):2.868190e-03,73:2.146335e-02):5.520183e-03):1.478856e-03):1.009306e-04,(85:4.046214e-02,((69:1.012486e-02,68:8.437065e-03):4.665315e-03,70:1.221401e-02):2.232841e-02):2.709425e-02):2.819622e-03):9.144635e-04,((((((((74:3.322453e-03,33:7.773127e-04):2.219357e-02,84:6.514534e-03):4.750738e-03,58:1.667637e-02):1.409401e-02,31:4.010093e-02):7.412064e-04,(35:2.935763e-02,79:1.528156e-02):7.841940e-03):1.208032e-03,65:2.288536e-02):1.938455e-03,52:1.553411e-02):6.338070e-03,(((66:1.187543e-02,71:3.602402e-02):2.460690e-02,11:4.436163e-02):1.319650e-03,10:2.815235e-02):1.426583e-03):2.848162e-03):3.008734e-03,(72:1.339252e-02,101:1.159948e-02):1.274280e-03):6.804109e-03):3.810715e-03,(((60:2.417825e-02,13:1.214820e-02):1.652599e-02,((61:2.796949e-03,59:1.566504e-02):1.654815e-02,2:2.356326e-02):6.963451e-03):1.060824e-04,(32:3.481024e-02,83:4.086560e-02):8.154218e-03):5.449103e-03,1:1.293126e-02);
   tree run2.190000 = [&U] ((57:3.727610e-02,(((((((((74:2.298098e-03,33:3.823300e-03):1.737986e-02,84:9.496717e-03):6.863796e-03,58:2.495367e-02):8.338213e-03,((35:2.789807e-02,79:1.996472e-02):5.330458e-03,31:3.714276e-02):8.934859e-04):1.147482e-03,65:2.780410e-02):2.511735e-03,52:1.552428e-02):7.153691e-03,((11:4.433353e-02,10:2.693440e-02):5.701997e-03,(66:2.838846e-03,71:3.674018e-02):3.645136e-02):1.709041e-03):2.104842e-03,(((24:1.845624e-02,(37:3.468406e-02,(25:1.458659e-02,(27:4.317626e-03,26:1.733381e-02):6.810359e-03):1.381426e-03):3.552383e-03):9.001608e-04,86:1.752528e-02):6.216252e-03,((38:2.011940e-02,((39:6.774018e-02,((((34:2.234632e-02,(56:8.858306e-02,9:5.645099e-03):1.350209e-04):1.352551e-03,(100:3.209305e-02,((28:3.363512e-02,(55:6.217453e-02,(((((95:3.225986e-02,(92:4.536845e-04,90:1.415498e-03):7.524384e-03):3.807955e-03,99:6.756912e-03):8.917788e-03,((((93:3.586561e-03,94:8.661521e-03):1.312821e-03,98:8.460621e-03):6.049552e-03,(91:7.073121e-03,96:9.053896e-03):5.710288e-03):3.952866e-04,97:4.190371e-02):7.740317e-03):8.320315e-02,43:1.162894e-01):7.409810e-03,(((82:4.606133e-02,(16:1.913563e-02,((75:1.513316e-02,76:6.280099e-03):4.489946e-03,(((15:1.139829e-02,78:1.234728e-02):1.597062e-03,17:2.423770e-02):1.127799e-02,77:4.877914e-03):1.224908e-03):1.151867e-03):6.998195e-03):5.956476e-03,((63:5.070746e-02,(23:1.591647e-02,62:7.131034e-03):1.293553e-02):7.435484e-03,(89:1.641494e-02,(87:3.940064e-03,88:2.975150e-04):9.938381e-04):1.086810e-02):9.420843e-04):3.146806e-03,(80:4.128773e-03,67:1.116310e-02):2.919537e-02):2.089457e-02):2.119601e-03):4.038717e-03):3.425293e-03,((3:7.949053e-03,64:1.176743e-02):7.580900e-03,((((42:3.154917e-03,(51:1.155206e-03,50:8.301135e-04):1.583975e-02):5.757567e-03,((19:1.536678e-04,(21:1.296690e-04,20:1.371660e-05):2.430915e-03):7.882982e-03,22:9.973414e-03):1.206534e-02):5.100469e-03,8:1.455955e-02):2.017404e-03,((47:1.293651e-02,41:4.174913e-02):1.681592e-03,(7:6.219439e-03,(49:1.595293e-03,48:1.161090e-03):6.274222e-03):5.285045e-03):4.178679e-04):1.065942e-02):7.707322e-03):1.181027e-03):1.540442e-03):3.203246e-02,(((53:8.697721e-03,54:9.330808e-03):3.444935e-02,40:2.777071e-02):2.554061e-02,(((44:3.406100e-03,45:5.558961e-03):1.184588e-02,14:7.723870e-02):6.214974e-04,46:2.261728e-03):4.800166e-02):9.509321e-03):2.424988e-02,81:6.542341e-02):1.077746e-03):1.061861e-02,(((12:1.937584e-02,((((4:3.782935e-02,30:5.497095e-03):3.134805e-03,29:3.033229e-03):9.384472e-03,5:7.915624e-03):2.058576e-02,18:2.106998e-02):1.263527e-03):2.351239e-03,(6:6.677358e-03,36:3.747814e-03):2.329522e-02):2.653160e-03,73:2.144975e-02):4.160887e-03):2.784449e-03):1.392431e-03,(85:5.176125e-02,((69:9.077213e-03,68:7.810513e-03):3.723893e-03,70:5.291839e-03):2.873064e-02):2.960558e-02):6.448056e-03):1.430949e-03):1.385897e-03,(72:1.646085e-02,101:2.090070e-02):6.986530e-04):4.002055e-03):3.588182e-03,((32:3.444536e-02,83:3.071194e-02):7.204101e-03,((60:9.644353e-03,13:2.159211e-02):2.620505e-02,((61:5.163270e-03,59:1.128497e-02):1.451156e-02,2:2.354834e-02):9.412794e-03):3.422333e-04):3.250880e-03,1:1.423600e-02);
   tree run2.195000 = [&U] ((((72:1.656115e-02,101:1.728114e-02):2.794583e-03,(((((24:1.981200e-02,37:4.949400e-02):5.785307e-03,86:2.619823e-02):8.866637e-04,(25:1.790409e-02,(27:1.050445e-02,26:1.655499e-02):5.658643e-03):3.091009e-03):5.621100e-03,(((39:8.217482e-02,66:2.855948e-02):6.979792e-04,10:2.217571e-02):9.017185e-04,((65:1.433611e-02,(31:3.869646e-02,(35:3.308223e-02,(((33:1.701502e-03,74:2.437306e-03):1.056966e-02,84:1.311033e-02):7.847976e-03,58:1.616039e-02):7.349834e-03):1.705013e-03):1.989380e-03):1.748804e-03,(52:1.311864e-02,(79:3.451321e-02,71:6.508424e-02):6.011525e-03):9.526404e-04):3.962914e-03):1.399161e-03):1.009043e-03,(((38:6.692843e-03,81:3.594711e-02):1.171142e-02,(((68:3.161396e-03,69:6.986290e-03):4.427696e-03,70:5.160974e-03):2.336062e-02,85:4.152435e-02):2.573041e-02):2.275282e-04,((((100:2.505753e-02,((28:3.366993e-02,((((((77:1.008817e-02,((78:4.045887e-03,16:1.113716e-02):9.744232e-03,(76:3.998668e-03,75:1.172306e-02):5.956426e-03):5.941937e-05):4.212964e-03,(17:2.008311e-02,15:1.330042e-02):1.749721e-02):1.153966e-02,((23:1.463411e-02,62:3.817607e-03):1.042663e-02,63:4.732013e-02):1.367923e-02):5.972427e-04,(80:1.115476e-02,(87:4.042505e-03,(89:1.255519e-02,88:1.441610e-03):3.781053e-03):8.213907e-03):4.081028e-03):3.026430e-03,(67:5.593620e-03,82:1.945916e-02):2.667525e-02):2.367857e-02,((((97:8.421044e-03,((94:4.017270e-03,98:4.472721e-03):3.402173e-03,93:9.861254e-03):8.776765e-03):5.338756e-03,(91:1.341150e-02,96:7.989356e-03):4.325691e-03):1.458437e-02,((90:2.086377e-03,92:2.993901e-04):4.968727e-03,(99:1.283891e-02,95:2.157680e-02):4.030998e-03):1.735905e-02):9.321909e-02,(43:1.237416e-01,55:6.246933e-02):1.606213e-03):2.744708e-03):2.152945e-03):8.893627e-04,(((64:8.003278e-03,3:1.264655e-02):7.654683e-03,(((7:7.460203e-04,(48:2.133038e-05,49:6.638368e-04):1.623888e-02):4.706359e-03,(41:3.491640e-02,47:1.733739e-02):2.688655e-03):1.176187e-03,(((42:3.007358e-03,(51:6.278984e-03,50:2.336691e-03):1.121320e-02):5.471535e-03,(22:9.634921e-03,((20:1.278752e-03,21:7.471908e-04):1.086198e-03,19:5.496854e-04):5.017435e-03):2.369396e-02):1.930427e-03,8:1.234075e-02):4.156005e-03):9.105235e-03):2.390152e-03,((56:7.555560e-02,9:8.742267e-03):4.719009e-04,34:2.387811e-02):1.531590e-03):6.450975e-03):1.456925e-03):3.943681e-02,((((45:2.199372e-03,44:3.683380e-03):9.842636e-03,14:4.786574e-02):1.069636e-03,46:5.556385e-04):5.025810e-02,(40:2.346600e-02,(53:4.057925e-03,54:1.207543e-02):3.224047e-02):2.377975e-02):3.203928e-03):2.147763e-02,11:4.616227e-02):8.291822e-03,(73:1.359041e-02,((6:8.322447e-04,36:7.372170e-06):1.807538e-02,((((4:4.499099e-02,(30:4.493731e-03,29:4.941069e-03):3.415202e-03):6.004026e-03,5:8.301897e-03):3.343769e-02,18:1.142842e-02):2.700202e-03,12:1.197138e-02):9.637714e-04):2.007114e-03):5.063296e-03):4.996454e-03):5.000629e-03):3.784402e-03):6.657045e-03,57:2.953892e-02):5.569410e-03,((((32:2.972879e-02,83:3.520557e-02):9.322587e-03,(2:1.556049e-02,(61:7.367587e-03,59:1.187598e-02):1.179995e-02):4.297057e-03):1.654851e-05,13:4.127599e-02):1.643394e-03,60:3.539689e-02):3.299879e-03,1:1.125054e-02);
   tree run2.200000 = [&U] (13:4.094512e-02,(((32:2.745526e-02,83:3.482412e-02):1.183187e-02,60:3.759658e-02):2.106775e-03,(((72:1.704623e-02,(101:1.856877e-02,(((((((34:2.565729e-02,(56:8.580561e-02,9:1.283102e-02):8.822920e-04):2.449292e-03,(((64:9.409331e-03,3:1.358886e-02):7.560099e-03,(((((42:3.300241e-03,(51:3.889811e-03,50:1.206550e-03):1.052921e-02):3.255871e-03,(22:1.395022e-02,((20:2.849712e-03,21:2.491842e-03):2.012432e-03,19:3.166893e-04):3.582677e-03):1.949537e-02):7.823592e-04,8:1.853696e-02):1.443954e-03,(7:1.070897e-03,(48:6.041209e-05,49:1.502325e-04):1.111851e-02):5.979348e-03):9.067861e-04,(41:3.867149e-02,47:6.661171e-03):5.917411e-03):9.783676e-03):3.793795e-03,(28:3.790094e-02,(100:3.450398e-02,((((67:1.176980e-02,82:9.353279e-03):3.066233e-02,(((16:2.352777e-02,(76:4.503256e-03,75:1.482437e-02):2.572514e-03):8.138201e-04,78:1.643992e-02):2.156725e-04,(77:1.400114e-03,(17:1.621810e-02,15:1.429145e-02):2.863522e-02):3.159521e-03):1.681301e-02):1.162160e-03,(((23:1.238374e-02,62:2.940031e-03):1.488448e-02,63:5.422030e-02):1.031193e-02,((80:1.839007e-02,(89:1.899110e-02,88:9.553769e-03):1.408769e-03):6.471930e-04,87:2.364833e-05):1.208249e-02):1.498862e-03):2.859450e-02,(43:1.158880e-01,(((((91:2.802635e-03,96:1.020858e-02):8.896632e-03,97:1.296373e-02):1.899804e-03,((94:3.102404e-03,93:1.357909e-03):6.488318e-03,98:4.761913e-03):5.606038e-03):1.658848e-02,((95:2.438087e-02,(90:2.517563e-03,92:4.204875e-04):8.663616e-03):2.583497e-03,99:9.572268e-03):8.157360e-03):9.434923e-02,55:6.712399e-02):2.724299e-03):1.369150e-03):1.459110e-03):1.163793e-03):5.337646e-03):1.766612e-04):3.200299e-02,((46:4.364597e-03,(14:4.457225e-02,(45:9.049187e-03,44:4.183250e-03):1.296395e-02):8.837635e-04):6.631268e-02,(40:2.627300e-02,(53:4.203453e-03,54:1.073005e-02):3.013015e-02):2.863418e-02):1.095395e-02):2.840043e-02,11:4.537413e-02):1.672381e-02,(73:1.438008e-02,((6:1.706725e-03,36:2.241201e-03):2.677443e-02,(((((30:8.527107e-03,4:3.994101e-02):9.578534e-04,29:4.476282e-03):1.175490e-02,5:7.851155e-03):4.242954e-02,18:1.227996e-02):3.146364e-04,12:1.349184e-02):2.087312e-03):2.862038e-03):5.352065e-03):2.882095e-03,((38:1.291571e-02,81:2.795276e-02):1.491828e-02,(((68:2.607483e-03,69:4.384927e-03):9.031071e-03,70:5.545524e-03):1.838858e-02,85:3.908571e-02):2.818529e-02):3.161676e-04):5.533472e-03,((86:1.934042e-02,(24:2.051900e-02,((25:1.733984e-02,(27:6.948936e-03,26:1.187629e-02):1.247911e-02):3.538102e-03,37:5.237174e-02):5.479354e-03):4.852675e-03):1.724013e-03,((52:1.829802e-02,((((35:2.890118e-02,31:4.157977e-02):2.124963e-03,(((33:6.256265e-04,74:1.341857e-03):1.147798e-02,84:1.301630e-02):4.358078e-03,58:1.605478e-02):1.291459e-02):1.527189e-03,79:3.982727e-02):5.492676e-04,(65:1.584187e-02,71:6.412510e-02):4.239249e-03):1.704206e-03):4.483682e-03,((66:1.037789e-02,39:3.947506e-02):9.929538e-03,10:2.382804e-02):1.269896e-03):1.282845e-03):6.264480e-04):1.237878e-03):6.593572e-04):4.219157e-03,57:3.173990e-02):5.984393e-03,(2:1.671991e-02,(61:3.360120e-03,59:1.276087e-02):1.857465e-02):2.759288e-03):1.530073e-03):1.030742e-03,1:2.085005e-02);
   tree run2.205000 = [&U] (((13:4.080419e-02,(32:4.176320e-02,83:2.610383e-02):8.056141e-03):1.974841e-03,60:3.686724e-02):1.341823e-03,((((101:1.738897e-02,72:1.698990e-02):1.828078e-03,((((38:3.126363e-03,81:2.914261e-02):3.054204e-02,(((((((56:7.858852e-02,9:7.542222e-03):2.529936e-03,34:1.899667e-02):2.939216e-03,((100:2.880964e-02,((((((((17:1.252985e-02,15:3.418927e-02):1.946464e-02,77:3.826576e-03):7.285591e-03,(16:1.412337e-02,(76:8.999036e-03,75:1.512079e-02):5.466525e-03):1.645035e-03):2.059400e-03,78:1.157611e-02):1.641739e-02,(((23:1.355617e-02,62:7.946541e-03):6.997417e-03,63:6.138668e-02):1.037754e-02,((88:3.138282e-03,(89:1.159275e-02,87:5.759685e-04):2.472233e-04):6.679228e-03,80:1.243160e-02):3.132666e-03):6.672782e-04):1.195518e-03,(67:7.054809e-03,82:1.456865e-02):2.411509e-02):2.182517e-02,((43:1.157738e-01,((((94:3.099347e-03,93:5.317750e-04):7.190751e-03,98:3.034191e-03):2.143989e-03,((91:3.764284e-03,96:1.385002e-02):3.991644e-03,97:1.121052e-02):5.040808e-03):2.061135e-02,((95:2.438656e-02,(90:2.863599e-04,92:5.396889e-04):1.144093e-02):1.744085e-03,99:1.317470e-02):1.371734e-02):9.425626e-02):3.782543e-03,55:6.705784e-02):3.202088e-03):2.516422e-03,28:3.123470e-02):2.128955e-03):7.351757e-04,((64:7.387629e-03,3:1.357547e-02):7.216927e-03,((((((42:6.448926e-03,(51:1.548910e-03,50:2.035354e-03):1.116191e-02):1.952828e-03,(22:6.961878e-03,((20:7.172722e-04,21:5.168798e-04):1.242353e-03,19:4.523223e-05):4.471477e-03):2.406945e-02):3.903115e-03,8:1.423134e-02):6.511580e-04,41:4.209158e-02):1.909382e-03,47:1.079242e-02):1.794988e-04,(7:2.649248e-03,(48:1.378344e-03,49:1.853895e-04):1.015030e-02):7.063910e-03):8.099947e-03):3.492860e-03):3.699089e-03):3.338303e-02,(((46:4.199292e-03,(45:1.823848e-02,44:2.470490e-03):2.430210e-02):5.118131e-05,14:7.599770e-02):6.394564e-02,(40:3.733141e-02,(53:1.327489e-02,54:7.345344e-03):2.589545e-02):2.870902e-02):1.274416e-02):2.676597e-02,11:3.317922e-02):5.627196e-03,(73:1.604118e-02,((6:5.943408e-03,36:3.561605e-03):2.230476e-02,(((((29:5.375000e-03,4:2.073946e-02):1.809315e-03,30:5.962700e-03):2.463261e-03,5:9.262690e-03):2.125574e-02,18:1.230118e-02):4.365385e-03,12:1.347855e-02):3.141403e-03):1.436915e-03):6.046817e-03):1.653318e-03,(((68:1.211283e-02,69:1.238130e-02):7.662537e-03,70:1.179878e-02):1.800032e-02,85:4.666071e-02):2.752768e-02):5.914387e-04):4.538787e-03,(86:1.611654e-02,((24:2.145918e-02,37:5.232013e-02):4.130209e-03,((27:1.178444e-02,26:1.586822e-02):9.212992e-03,25:1.166806e-02):3.894719e-03):2.159908e-03):4.378460e-03):1.897773e-04,(((52:1.751353e-02,71:4.740024e-02):4.929189e-03,((((((33:1.342714e-03,74:2.532938e-03):8.647301e-03,84:1.932631e-02):1.090647e-02,58:1.603896e-02):6.386634e-03,(35:2.324257e-02,31:4.153880e-02):3.841810e-03):2.500601e-03,65:2.284799e-02):5.446715e-04,79:1.432216e-02):2.145090e-03):5.902869e-03,((66:7.771776e-03,39:2.604504e-02):3.438622e-02,10:2.611386e-02):2.097485e-03):7.060606e-04):7.826600e-04):2.372173e-03,57:3.170862e-02):6.501326e-03,(2:2.394343e-02,(61:3.356809e-03,59:2.050899e-02):1.151897e-02):6.924388e-03):1.864046e-03,1:2.008268e-02);
   tree run2.210000 = [&U] (((32:3.941507e-02,83:2.675928e-02):1.236816e-02,((((101:1.782559e-02,72:1.602830e-02):2.414594e-03,(((86:1.652121e-02,(37:5.569581e-02,(25:1.665798e-02,(24:1.553188e-02,(27:4.365790e-03,26:1.626666e-02):9.228590e-03):3.519298e-03):7.449546e-04):2.584022e-03):4.043039e-03,((((79:1.420081e-02,65:2.342169e-02):8.293085e-04,((((33:3.922130e-05,74:3.036684e-03):1.204011e-02,84:1.466765e-02):3.839331e-03,58:1.554058e-02):1.481703e-02,(35:2.455052e-02,31:3.897167e-02):1.213249e-03):7.376905e-03):2.340632e-03,(71:4.959011e-02,52:1.289557e-02):1.677957e-03):7.421775e-03,((66:8.727346e-03,39:3.417199e-02):2.996945e-02,10:2.676956e-02):1.333546e-03):1.494271e-03):3.295543e-04,((38:2.762102e-03,81:3.053524e-02):2.406600e-02,(((((56:9.294647e-02,((9:9.557760e-03,(((((((80:9.919548e-03,(87:8.803626e-04,(88:4.327684e-03,89:1.188383e-02):3.413505e-03):6.014364e-03):7.894601e-03,(((23:1.247896e-02,62:2.593816e-03):1.387855e-02,63:4.411912e-02):1.197252e-02,(((77:5.757020e-03,(17:1.410605e-02,15:1.150005e-02):1.212003e-02):2.372338e-03,((76:9.426739e-03,75:1.181881e-02):6.004198e-03,78:9.277075e-03):1.377491e-03):1.944631e-03,16:1.447799e-02):1.106883e-02):6.124937e-04):3.062464e-03,(67:1.204431e-02,82:1.941465e-02):2.817730e-02):2.179234e-02,((55:6.762968e-02,((((94:4.123550e-03,93:2.137988e-03):2.043441e-03,98:7.979789e-03):5.095731e-03,((91:5.578017e-03,96:7.802657e-03):5.785074e-03,97:1.646522e-02):2.419591e-03):1.596113e-02,((95:2.845854e-02,(90:2.009362e-03,92:3.750361e-03):9.787796e-03):2.172418e-03,99:4.918172e-03):1.336728e-02):9.736029e-02):2.144562e-03,43:1.186808e-01):2.894204e-03):1.389952e-03,100:3.279895e-02):1.072640e-03,((64:7.573127e-03,3:7.517459e-03):5.094498e-03,((47:1.140592e-02,((((42:3.327893e-03,(51:1.676217e-03,50:2.907375e-03):1.439779e-02):3.707773e-03,(22:7.978412e-03,((20:4.947767e-03,21:5.573091e-05):2.069006e-03,19:1.201840e-03):1.565096e-03):1.575825e-02):2.031890e-03,8:1.225424e-02):8.666639e-04,41:4.327677e-02):7.466581e-04):1.130534e-03,(7:3.697621e-03,(48:3.100947e-04,49:4.245488e-04):1.358147e-02):6.543539e-03):7.211786e-03):4.872164e-03):1.914466e-04,28:3.762921e-02):1.662602e-03):1.982333e-03,34:1.947367e-02):5.131294e-04):3.605397e-02,((14:4.402418e-02,((45:1.635926e-03,44:3.687546e-03):1.641243e-02,46:8.789409e-05):4.818610e-03):6.493906e-02,(40:3.850078e-02,(53:1.064053e-02,54:4.108177e-03):3.046712e-02):2.506787e-02):3.488095e-03):3.167081e-02,11:3.637139e-02):3.282621e-03,(73:1.644396e-02,((6:2.025537e-03,36:2.833520e-04):2.418851e-02,(((((4:2.052853e-02,29:2.173056e-03):2.170716e-03,30:3.190228e-03):4.078653e-03,5:8.799352e-03):2.298558e-02,18:1.289233e-02):2.485273e-03,12:1.725554e-02):2.027835e-03):4.131117e-03):3.237716e-03):1.062271e-03,(((68:2.768015e-03,69:7.700263e-03):5.569661e-03,70:8.716283e-03):1.766093e-02,85:4.205144e-02):2.905460e-02):2.563390e-03):3.661489e-03):2.749285e-03):2.916797e-03,57:3.250480e-02):8.448963e-03,(2:1.604648e-02,(61:2.013457e-03,59:2.290916e-02):1.303677e-02):2.761578e-03):1.082711e-03):1.339740e-03,(13:3.666344e-02,60:2.665778e-02):9.869219e-03,1:1.884024e-02);
   tree run2.215000 = [&U] ((((101:2.619289e-02,72:2.718925e-02):2.980696e-03,((((52:1.604780e-02,(71:7.149114e-02,(((79:2.172954e-02,(35:2.530420e-02,31:4.056537e-02):3.794034e-03):3.832546e-04,(((33:5.290410e-05,74:3.769397e-03):1.357764e-02,84:1.191966e-02):1.937200e-03,58:1.617610e-02):1.354221e-02):3.142605e-03,65:2.253177e-02):7.706594e-04):1.750839e-03):5.302117e-03,(10:2.678911e-02,(66:5.852933e-04,39:4.181887e-02):2.728516e-02):1.918014e-03):2.383186e-03,(((((68:3.473416e-03,69:7.736839e-03):2.399402e-03,70:6.775048e-03):1.877406e-02,85:4.377108e-02):2.677256e-02,(38:9.253810e-03,81:2.947401e-02):1.039320e-02):1.889005e-03,(((((40:2.249564e-02,(53:6.001126e-03,54:2.456541e-03):3.348247e-02):2.117890e-02,(((45:1.003283e-02,44:7.283905e-03):7.088725e-03,14:7.322546e-02):1.705235e-03,46:1.112251e-03):6.863479e-02):6.506509e-03,(100:3.273721e-02,(((((((23:8.107750e-03,62:7.085569e-03):8.589928e-03,63:4.896064e-02):6.780092e-03,(((77:9.914170e-03,((76:6.436075e-03,75:1.219852e-02):5.749028e-03,78:9.217374e-03):1.755782e-03):2.154047e-03,16:1.338639e-02):3.649684e-03,(17:2.665926e-02,15:1.367210e-02):1.926320e-02):7.288022e-03):5.739001e-04,(67:6.195067e-03,82:8.685562e-03):4.318545e-02):4.214173e-03,(80:1.032520e-02,(87:1.503748e-03,(88:7.888990e-03,89:9.617303e-03):3.375926e-03):5.795888e-03):7.164631e-03):2.978735e-02,(((((98:1.300063e-02,(94:8.386597e-03,93:1.712123e-03):5.029300e-03):6.409098e-03,((91:7.080631e-03,96:1.032789e-02):2.235005e-02,97:1.741470e-02):4.435377e-03):1.974972e-02,((95:2.962232e-02,(90:2.552600e-03,92:1.227948e-04):8.587702e-03):6.831459e-03,99:9.210457e-03):8.798217e-03):1.015246e-01,43:1.346402e-01):1.461908e-03,55:7.039532e-02):4.927323e-03):4.950662e-03,((((64:1.018557e-02,3:9.546776e-03):1.029272e-02,(((41:5.855795e-02,47:1.187235e-02):9.623591e-03,(((42:3.012446e-03,(51:1.685747e-03,50:1.886411e-03):1.222797e-02):2.466539e-03,(22:1.427090e-02,((20:1.018819e-04,21:4.513279e-03):1.880037e-03,19:2.536900e-04):4.374716e-03):1.640266e-02):1.017552e-03,8:1.275536e-02):1.978967e-03):3.076130e-04,(7:6.450091e-04,(48:3.224206e-03,49:1.483668e-03):1.413687e-02):2.409414e-03):5.899819e-03):8.404057e-03,((56:9.224949e-02,34:2.166608e-02):9.700342e-04,9:1.030117e-02):4.729514e-03):1.058736e-03,28:3.530662e-02):1.138911e-03):1.621321e-03):4.106940e-02):3.069380e-02,11:4.822731e-02):4.894087e-04,(((((4:1.722161e-02,(5:9.159191e-03,(30:5.656574e-03,29:1.372441e-02):3.637123e-04):2.530004e-03):2.651582e-02,18:1.200352e-02):2.496074e-03,12:1.426553e-02):1.979693e-03,(6:4.343250e-03,36:6.148011e-04):2.477452e-02):2.511672e-04,73:1.711642e-02):4.357460e-03):2.650272e-03):6.636600e-03):6.772937e-04,(86:1.339558e-02,((37:5.948859e-02,24:1.616703e-02):3.576341e-03,(25:1.733919e-02,(27:1.324589e-02,26:9.495270e-03):8.526726e-03):6.104011e-03):3.991203e-03):2.865980e-03):2.343430e-03):1.072069e-02,57:3.383405e-02):7.991214e-03,((2:1.646210e-02,(61:3.513793e-03,59:1.336261e-02):2.079670e-02):7.241035e-03,((32:3.723532e-02,83:2.785356e-02):1.287394e-02,(13:2.301440e-02,60:4.128124e-02):5.797970e-03):1.251352e-03):9.323185e-04,1:1.602157e-02);
   tree run2.220000 = [&U] ((((61:4.294873e-03,59:1.688876e-02):2.133253e-02,2:2.583913e-02):7.631486e-03,((32:3.009241e-02,83:2.830943e-02):1.234177e-02,(60:2.875406e-02,13:1.199336e-02):2.451515e-02):7.908593e-04):2.120080e-03,(57:3.385024e-02,((72:1.615732e-02,101:2.089018e-02):3.654874e-04,(((37:6.108229e-02,86:1.629162e-02):8.314383e-03,(24:2.664149e-02,(25:1.578731e-02,(26:1.712453e-02,27:1.397175e-02):3.999105e-03):1.729258e-03):5.206227e-03):6.566908e-03,(((((((12:2.090619e-02,((4:3.612829e-02,((29:1.591943e-02,30:7.102120e-03):2.281038e-03,5:1.134831e-02):1.707097e-03):3.086738e-02,18:1.802185e-02):1.562438e-03):1.833840e-03,(6:3.825826e-03,36:1.438061e-03):2.089221e-02):1.175249e-03,73:1.533427e-02):6.180432e-03,((((44:7.268465e-03,45:2.519814e-03):7.341258e-03,46:1.028681e-02):1.015530e-02,14:4.826105e-02):4.791622e-02,(((53:6.463258e-03,54:9.134287e-03):4.141454e-02,40:2.968360e-02):2.945404e-02,((((9:6.565471e-03,56:9.563939e-02):9.472281e-04,34:2.179670e-02):1.439684e-03,((3:1.246373e-02,64:7.096469e-03):1.196805e-02,(((41:3.762394e-02,47:9.471909e-03):5.642448e-03,(7:1.328387e-03,(49:1.509452e-03,48:1.444646e-03):9.416719e-03):5.408874e-03):3.370485e-04,(((42:4.259657e-03,(51:3.389606e-03,50:1.800092e-03):1.342042e-02):4.024294e-03,((19:2.414257e-03,(20:1.259725e-03,21:4.604538e-04):2.267496e-03):1.458471e-02,22:3.078423e-03):2.593793e-02):3.646629e-03,8:1.140899e-02):2.314074e-03):1.286346e-02):9.232267e-03):6.149113e-04,((28:3.984846e-02,((80:2.242783e-02,((((88:2.111814e-03,89:8.480062e-03):4.754232e-03,87:1.778966e-04):9.640407e-03,(82:5.335841e-02,(((15:1.966840e-02,17:1.342161e-02):1.378254e-02,((77:8.769788e-03,((75:1.059812e-02,76:5.006583e-03):7.196011e-03,78:1.653049e-02):1.595362e-03):2.476011e-03,16:1.153590e-02):4.112956e-03):9.194320e-03,(63:4.849381e-02,(23:1.816448e-02,62:9.475381e-03):1.600403e-02):8.836873e-03):7.391788e-05):2.724189e-03):3.808919e-03,67:3.285804e-02):4.713236e-03):1.771866e-02,((55:6.331088e-02,(((95:2.601250e-02,(92:1.319829e-03,90:1.314991e-04):6.848618e-03):7.160677e-03,99:7.787693e-03):1.168167e-02,((((94:5.421003e-03,93:2.116472e-03):2.111656e-04,98:3.870037e-03):2.171725e-03,97:1.433336e-02):2.237315e-03,(91:6.537302e-03,96:8.382270e-03):5.836734e-03):1.073858e-02):7.329279e-02):4.579169e-03,43:1.099520e-01):2.092613e-03):3.506820e-03):1.681110e-03,100:4.199517e-02):3.504545e-03):3.054932e-02):1.019888e-03):3.797261e-02):3.516501e-03,(39:5.355513e-02,(85:4.075490e-02,(70:1.035077e-02,(69:6.280151e-03,68:4.109120e-03):3.916825e-03):1.368869e-02):1.997452e-02):6.034607e-03):7.545592e-04,(38:1.021830e-02,81:6.049687e-02):1.993663e-02):6.858963e-03,(((65:1.424990e-02,((35:3.382178e-02,31:3.855613e-02):8.678598e-04,(((74:4.074210e-03,33:3.060898e-03):1.826772e-02,84:1.393051e-02):5.859254e-03,(58:1.177629e-02,79:1.834669e-02):6.711478e-03):9.665888e-03):1.922106e-03):1.585619e-03,52:1.713610e-02):5.151599e-03,(10:3.167128e-02,(11:2.582169e-02,(66:2.811281e-03,71:2.930333e-02):2.547502e-02):1.505216e-03):3.693449e-03):1.225568e-03):8.239704e-04):2.540948e-03):5.331912e-03):6.579087e-03,1:1.391556e-02);
   tree run2.225000 = [&U] ((60:3.807040e-02,((72:1.641864e-02,(((((52:1.363694e-02,((((71:5.244965e-02,(35:2.367961e-02,79:2.040814e-02):2.483053e-03):9.747319e-05,31:4.085580e-02):4.274985e-03,(58:2.242295e-02,(84:1.259593e-02,(33:3.987448e-03,74:9.709265e-03):1.536492e-02):7.325825e-03):7.270105e-03):2.301951e-03,65:1.931196e-02):6.937948e-04):6.750173e-03,(10:2.933138e-02,(66:9.440611e-03,11:3.868284e-03):2.824540e-02):5.159056e-03):7.932486e-04,((85:4.068308e-02,(70:5.025262e-03,(68:6.168411e-03,69:7.613957e-03):4.890254e-03):1.724286e-02):2.500393e-02,(((((46:4.168610e-03,((45:1.453391e-03,44:8.779287e-03):1.189527e-02,14:6.817666e-02):3.402974e-03):6.232559e-02,(56:8.720454e-02,(34:1.516381e-02,(((100:2.759745e-02,(28:3.942610e-02,((55:7.243767e-02,(((99:9.259795e-03,((90:2.931365e-03,92:1.354452e-03):1.147862e-02,95:5.165594e-02):4.516315e-03):9.895758e-03,(((94:5.751445e-03,93:2.370392e-03):8.381848e-04,98:2.983610e-03):8.230671e-04,(97:1.182423e-02,(91:5.816371e-03,96:1.051026e-02):6.499761e-03):2.449849e-03):3.381382e-03):9.391702e-02,43:9.582226e-02):1.175001e-02):2.609188e-03,(((67:4.327552e-02,((((78:2.311549e-03,82:5.032713e-02):9.966386e-03,((75:1.262341e-02,76:5.359764e-03):1.083281e-03,(15:9.348745e-03,17:3.484636e-02):9.867025e-03):4.158930e-03):1.023375e-03,77:6.250055e-03):2.456515e-03,16:1.554872e-02):7.929826e-03):3.135449e-04,(63:4.833229e-02,(62:6.187182e-03,23:1.375757e-02):1.451385e-02):8.244812e-03):1.808035e-03,(80:1.098101e-02,(87:5.315953e-03,(89:1.200875e-02,88:7.403843e-03):5.263313e-03):5.600563e-03):2.384554e-03):2.382054e-02):7.554139e-03):9.852642e-04):1.885298e-04,((47:1.476013e-02,(((((19:6.476115e-04,(20:9.513846e-04,21:1.226615e-03):3.269492e-03):7.184171e-03,22:4.267773e-03):2.205826e-02,(41:3.935608e-02,(42:2.752411e-03,(51:7.667340e-04,50:3.871991e-04):1.633374e-02):4.031097e-03):7.378978e-05):2.379819e-04,8:1.433649e-02):3.107350e-03,(7:6.412575e-03,(49:1.303411e-03,48:3.095836e-03):7.556153e-03):3.683565e-03):1.013522e-03):8.028768e-03,(64:7.615282e-03,3:1.518510e-02):7.207444e-03):4.220386e-03):1.718267e-03,9:9.582789e-03):5.945519e-04):3.889777e-03):3.829394e-02):1.294073e-03,((54:2.589484e-03,53:5.716545e-03):3.121268e-02,40:2.352678e-02):2.575171e-02):3.152444e-02,(((36:1.484980e-03,6:5.177178e-03):1.773634e-02,(12:1.416617e-02,(18:9.009283e-03,(5:1.100370e-02,(30:7.643553e-03,(4:4.172939e-02,29:6.187884e-03):6.084113e-03):9.422267e-03):2.892550e-02):5.303004e-03):1.212288e-03):1.305445e-03,73:1.676206e-02):5.802124e-03):4.050981e-04,(38:1.415123e-02,81:2.688809e-02):2.235342e-02):1.259590e-04):4.758372e-03):2.244841e-04,((37:4.816165e-02,((24:1.493770e-03,25:8.156969e-05):2.589214e-02,(27:1.077721e-02,26:1.821458e-02):5.639950e-03):1.725057e-03):2.696882e-03,86:1.922561e-02):2.391505e-03):1.099551e-03,101:1.576853e-02):9.913835e-04):4.891744e-03,(57:3.648612e-02,39:8.400847e-02):1.111486e-03):2.406657e-03):1.430790e-03,((13:2.991705e-02,((61:1.374176e-03,59:1.468258e-02):1.299250e-02,2:1.534449e-02):8.918782e-03):9.773384e-04,(32:3.479018e-02,83:3.042365e-02):1.087503e-02):1.669770e-03,1:1.629719e-02);
   tree run2.230000 = [&U] ((13:9.743198e-03,60:6.271255e-03):3.087539e-02,(((101:1.720971e-02,(((((71:6.442168e-02,52:2.343626e-02):1.554425e-03,(79:1.811342e-02,(65:1.641090e-02,((((33:1.424761e-03,74:2.134523e-03):5.205026e-03,84:1.854853e-02):1.405211e-02,58:1.944655e-02):8.637097e-03,(31:3.140146e-02,35:2.987235e-02):2.006831e-03):1.785604e-03):1.622758e-03):3.176383e-03):9.870234e-03,(10:2.141633e-02,(66:1.192812e-02,39:2.402733e-02):3.239411e-02):2.224393e-03):1.643296e-03,((86:2.016048e-02,(37:5.232350e-02,((27:1.127268e-02,26:1.970497e-02):7.862218e-03,(24:7.846002e-03,25:5.552274e-03):1.487211e-02):2.785255e-03):3.373963e-03):4.937183e-03,(((73:2.408309e-02,((((4:2.527976e-02,(5:5.637942e-03,(30:1.092673e-02,29:8.656453e-03):6.420046e-03):5.054680e-03):2.198791e-02,18:1.022517e-02):1.586122e-03,12:1.316719e-02):3.222753e-03,(6:5.990129e-03,36:3.233114e-04):2.296350e-02):1.996698e-03):9.090095e-03,(81:3.558780e-02,(11:4.929226e-02,((((45:1.140479e-02,44:9.405520e-03):1.234681e-02,14:7.312369e-02):1.183934e-02,46:4.845837e-03):6.877329e-02,((((9:7.043435e-03,34:2.331410e-02):1.833515e-03,56:8.731008e-02):3.894886e-03,((((80:1.375831e-02,((((17:1.405835e-02,15:1.612433e-02):1.024386e-02,(((76:7.120190e-03,75:9.281642e-03):7.197315e-03,16:8.886485e-03):1.458858e-03,(77:3.427062e-03,78:1.829890e-02):3.391805e-03):6.063101e-03):4.687578e-03,(((89:2.321925e-02,88:2.522223e-04):2.232511e-03,87:2.655177e-03):6.441770e-03,((23:8.085829e-03,62:9.459948e-03):1.207961e-02,63:3.919869e-02):6.432873e-03):1.391339e-03):4.109206e-03,(67:3.620715e-02,82:5.395351e-02):2.722838e-03):4.782036e-03):1.755887e-02,(43:1.079758e-01,(((97:1.977985e-02,(91:1.324158e-02,96:7.626808e-03):1.107383e-02):2.404579e-03,((93:2.791649e-03,94:3.736134e-03):4.878534e-03,98:2.799221e-03):6.468858e-03):1.488900e-02,(((90:2.267229e-03,92:2.047350e-03):1.451394e-02,95:3.198851e-02):1.424798e-02,99:1.228952e-02):7.148188e-03):5.535218e-02):1.022580e-02):2.096294e-03,((55:6.033164e-02,100:3.269691e-02):1.881910e-03,28:3.375809e-02):3.226586e-03):1.855028e-03,((64:1.109222e-02,3:1.030185e-02):1.336677e-02,(((7:2.462455e-03,(48:5.537929e-06,49:1.402115e-04):9.526343e-03):6.977525e-03,(47:1.621327e-02,41:3.840876e-02):1.448265e-03):1.012130e-03,(((42:6.488865e-03,(51:2.202362e-03,50:4.464701e-03):8.377650e-03):4.106559e-03,(22:5.209051e-03,((20:1.598501e-03,21:2.885680e-03):2.566190e-03,19:9.567782e-04):1.242655e-02):1.705879e-02):2.420932e-03,8:1.713785e-02):1.923508e-03):5.329112e-03):6.501910e-03):9.075813e-04):3.640007e-02,(40:2.822824e-02,(53:4.887997e-03,54:1.052761e-02):2.824265e-02):2.883549e-02):2.546701e-04):3.710838e-02):4.056988e-03):1.859249e-03):2.493226e-03,(38:2.386625e-02,(((68:3.853259e-03,69:7.197712e-03):2.806298e-03,70:6.096963e-03):2.054121e-02,85:3.376713e-02):2.139032e-02):4.459474e-04):2.729553e-03):9.551238e-04):1.470766e-03,72:2.032610e-02):1.000779e-04):4.062717e-03,57:2.926061e-02):1.040291e-02,((32:3.062486e-02,83:3.885435e-02):9.662052e-03,(2:2.038277e-02,(61:2.226518e-03,59:1.617155e-02):1.182899e-02):9.170970e-03):1.357804e-03):3.940979e-03,1:1.250186e-02);
   tree run2.235000 = [&U] ((((101:1.530359e-02,72:1.649543e-02):4.107448e-04,((((86:2.107934e-02,37:4.551821e-02):1.191949e-03,((25:1.076539e-02,(27:1.313187e-02,26:1.158271e-02):4.965989e-03):6.408674e-04,24:2.273396e-02):3.342285e-03):4.052053e-03,(((38:7.527106e-04,81:2.926385e-02):1.500695e-02,(85:4.411846e-02,(70:3.904419e-03,(68:5.117851e-03,69:1.379027e-02):3.550315e-03):1.547363e-02):1.534411e-02):4.243795e-03,(((((9:5.609585e-03,(((28:3.501861e-02,(((80:4.173411e-03,67:2.294629e-02):9.086996e-03,(((((75:1.036066e-02,76:4.708700e-03):1.732739e-03,82:3.852411e-02):1.123710e-03,(((15:7.887778e-03,17:2.013799e-02):2.149748e-02,77:3.801582e-03):3.393331e-03,16:1.023286e-02):7.235724e-04):1.246944e-03,78:1.440546e-02):1.459969e-02,((63:4.292917e-02,(62:5.192944e-03,23:6.699320e-03):5.360901e-03):1.157556e-02,(87:5.959507e-03,(88:1.408487e-03,89:2.312754e-02):1.261833e-03):6.343168e-03):2.903339e-03):2.985528e-03):2.149822e-02,((((99:7.121495e-03,((90:7.080422e-04,92:4.443332e-04):6.626801e-03,95:4.588127e-02):1.700701e-02):6.360079e-03,((98:5.859806e-03,(94:4.803446e-03,93:1.854961e-03):7.113673e-03):4.353630e-03,((91:5.223770e-03,96:8.402894e-03):9.095617e-03,97:2.033313e-02):2.022121e-03):1.355635e-02):7.801446e-02,43:9.486822e-02):6.275047e-03,55:5.474031e-02):8.499816e-04):1.591930e-03):2.480614e-03,100:3.001964e-02):3.553916e-03,(((((42:4.770873e-03,(51:3.304076e-03,50:8.161339e-04):9.839019e-03):3.272873e-03,((19:1.156378e-04,(20:7.836870e-04,21:6.308463e-04):3.098025e-03):1.288619e-02,22:1.329366e-03):2.604583e-02):4.170673e-04,8:1.909990e-02):1.148050e-03,((7:2.457608e-03,(49:3.783340e-04,48:4.043440e-03):1.032022e-02):7.009148e-03,(47:1.212523e-02,41:4.669331e-02):2.465714e-03):5.836307e-05):9.096722e-03,(64:1.095169e-02,3:1.579971e-02):9.829090e-03):4.169809e-03):3.322489e-03):1.278521e-03,34:1.856519e-02):7.307503e-04,56:7.795282e-02):3.678114e-02,(((54:1.602269e-02,53:7.043707e-03):2.339806e-02,40:2.316615e-02):2.288057e-02,(14:5.141667e-02,(46:3.586115e-03,(45:6.466013e-03,44:5.403891e-03):1.737882e-02):3.666238e-04):5.420022e-02):3.434487e-03):3.129293e-02,(((36:1.001056e-04,6:1.136130e-03):2.269547e-02,(12:1.436571e-02,(18:1.685461e-02,(5:5.171979e-03,((30:1.553765e-03,29:5.271434e-03):1.095400e-03,4:3.231161e-02):8.156618e-03):2.376814e-02):3.620137e-03):8.377810e-04):1.681416e-03,73:1.488821e-02):2.470206e-03):2.235957e-03):1.937428e-03):1.379440e-03,(((((35:2.028536e-02,(71:4.206032e-02,31:2.528957e-02):7.012118e-04):1.975732e-03,(58:1.338501e-02,(84:1.678537e-02,(33:1.418431e-03,74:5.254142e-03):1.740744e-02):7.619793e-03):1.188692e-02):1.770674e-03,(65:2.356012e-02,79:1.682164e-02):5.180205e-03):2.916158e-03,52:1.014568e-02):4.545564e-03,(10:2.614070e-02,(66:4.666069e-03,11:1.048865e-02):3.284246e-02):1.977333e-03):2.522153e-03):3.486004e-03):4.473794e-03,(57:3.318337e-02,39:3.267332e-02):4.743728e-04):3.675838e-03,(60:4.559860e-02,((32:3.346211e-02,83:3.424398e-02):9.331212e-03,(13:3.347523e-02,((61:2.119493e-03,59:1.208041e-02):1.803070e-02,2:1.281001e-02):6.671618e-03):5.872318e-04):2.569986e-04):1.832668e-03,1:1.785177e-02);
   tree run2.240000 = [&U] ((((61:6.736840e-03,59:9.724768e-03):1.934535e-02,2:2.606750e-02):3.337229e-03,((60:4.584472e-03,13:1.029388e-02):3.392952e-02,(32:3.730601e-02,83:2.605813e-02):1.830273e-02):1.994057e-03):7.012827e-04,(57:3.899354e-02,((101:1.752908e-02,72:1.926145e-02):9.543202e-04,(((((65:1.829682e-02,79:2.010213e-02):1.049838e-04,(((84:1.632800e-02,(74:3.269367e-03,33:1.029829e-03):1.890297e-02):2.365588e-03,58:2.074982e-02):8.223231e-03,(35:2.210826e-02,31:2.900250e-02):5.455324e-03):5.491745e-03):8.841433e-04,52:1.440752e-02):6.101636e-03,((11:4.067568e-02,10:1.971783e-02):8.144033e-03,(66:1.054006e-02,71:1.993098e-02):4.906094e-02):4.143799e-03):2.136391e-03,((((((12:1.240945e-02,((5:1.122131e-02,(30:4.094108e-03,(29:1.365567e-02,4:2.028152e-02):3.132740e-03):6.689352e-03):3.432718e-02,18:1.390798e-02):1.323443e-03):1.881817e-03,(6:2.165257e-03,36:3.073792e-04):3.484254e-02):3.877384e-03,73:2.202089e-02):6.133154e-03,((((44:4.717768e-04,45:4.113277e-03):1.874893e-02,(46:3.593235e-03,14:4.535026e-02):1.380797e-03):6.273689e-02,(((53:2.190241e-03,54:1.503023e-02):3.043989e-02,40:2.702802e-02):3.110453e-02,(((28:4.066346e-02,((55:5.858836e-02,((((95:4.427613e-02,(92:2.492623e-03,90:6.788080e-04):1.904521e-02):1.076804e-02,99:8.527441e-03):1.004195e-02,((((91:6.478351e-03,96:7.731853e-03):1.063648e-02,97:1.597690e-02):6.825997e-03,98:7.188139e-03):1.312802e-03,(94:2.394799e-03,93:4.205345e-03):1.987477e-03):1.172327e-02):8.223668e-02,43:1.003856e-01):8.254197e-03):3.333114e-03,(((16:2.108508e-02,(77:5.301225e-03,(((15:2.613643e-02,17:2.054995e-02):1.026860e-02,78:7.619598e-03):1.541238e-02,(75:1.144939e-02,76:4.467268e-03):7.486633e-03):5.580924e-04):5.184160e-03):9.053045e-03,(((88:1.011893e-03,89:1.534665e-02):3.759136e-03,87:2.717041e-03):1.774526e-02,((82:4.568112e-02,67:2.682567e-02):1.096335e-02,(63:4.736387e-02,(23:1.665275e-02,62:1.386915e-02):6.078739e-03):9.221630e-03):7.769617e-06):2.117132e-03):3.303089e-03,80:1.398871e-02):1.730415e-02):3.258588e-03):1.831860e-03,100:3.644121e-02):2.175042e-03,(((9:7.906366e-03,56:8.666319e-02):9.785476e-04,34:1.912097e-02):3.145101e-03,((3:1.605169e-02,64:8.524707e-03):1.081474e-02,((41:3.491977e-02,(47:2.190768e-02,(7:2.509013e-03,(49:1.103286e-03,48:2.848744e-03):7.472777e-03):6.909900e-03):6.012548e-05):1.450331e-03,(((42:4.342953e-03,(51:1.060879e-03,50:3.909885e-03):1.025478e-02):7.633506e-03,((19:1.419530e-03,(20:1.699437e-03,21:3.736626e-03):1.592430e-03):2.012060e-03,22:8.327422e-03):2.298893e-02):2.464121e-03,8:1.126692e-02):2.034428e-03):8.213917e-03):5.829827e-03):2.512555e-03):3.187879e-02):3.691879e-03):1.783049e-02,39:5.265099e-02):2.204648e-02):2.496254e-03,((38:2.056386e-03,81:2.848926e-02):2.320008e-02,(85:2.719414e-02,(70:1.461324e-02,(69:7.253399e-03,68:6.399877e-03):6.803317e-03):2.131386e-02):2.726529e-02):2.070268e-03):5.283516e-03,(((37:5.333504e-02,(25:4.746452e-03,24:5.051914e-05):1.554280e-02):4.399341e-03,(26:1.599175e-02,27:8.821218e-03):1.328981e-02):7.860460e-03,86:1.115888e-02):4.399782e-03):1.330378e-03):6.669520e-04):5.504196e-03):5.049698e-03,1:1.581994e-02);
   tree run2.245000 = [&U] ((57:4.056477e-02,((101:1.767833e-02,72:2.316955e-02):7.918124e-04,(((38:2.004028e-03,81:6.116441e-03):2.858555e-02,(((((12:1.747635e-02,((5:1.544281e-02,(30:4.997245e-03,(4:2.606040e-02,29:5.092173e-03):8.639701e-03):1.594127e-03):2.304558e-02,18:1.408352e-02):5.118562e-03):4.898722e-04,(6:3.877861e-03,36:3.062796e-04):2.602753e-02):1.158920e-03,73:2.220838e-02):6.792248e-03,((((((44:1.186110e-03,45:1.859000e-03):1.312674e-02,46:4.680517e-03):1.439193e-03,14:5.753429e-02):4.898321e-02,((53:1.030932e-02,54:8.700273e-03):3.069269e-02,40:2.658975e-02):2.638762e-02):5.018592e-03,(((((56:8.740108e-02,9:5.932323e-03):4.058175e-04,34:2.271261e-02):4.619427e-03,((3:1.702387e-02,64:8.597290e-03):9.743847e-03,(41:3.103861e-02,(47:2.136260e-02,((7:2.636997e-03,(49:3.743545e-04,48:1.022196e-03):6.583737e-03):9.891280e-03,(((42:1.013387e-02,(51:3.493224e-03,50:7.077936e-05):1.335302e-02):5.861828e-03,((19:3.643679e-04,(20:3.019490e-04,21:5.376065e-07):1.231178e-02):2.993296e-03,22:6.116491e-03):1.970920e-02):4.299901e-03,8:1.136285e-02):1.087679e-03):1.787053e-05):1.406025e-03):9.820986e-03):4.968747e-03):4.608786e-03,100:3.675148e-02):7.786776e-04,(((((((95:4.131810e-02,(92:9.249058e-03,90:9.946168e-04):7.215215e-03):1.789815e-02,99:1.232772e-02):6.263849e-03,(((91:8.851823e-03,96:3.375508e-03):1.236142e-02,97:9.959099e-03):3.318529e-04,(98:4.203838e-03,(93:4.028717e-03,94:5.236382e-03):1.684519e-03):2.871270e-03):1.182846e-02):7.561902e-02,43:9.499925e-02):3.798891e-03,55:6.098921e-02):2.146231e-03,(((63:4.776715e-02,(23:1.679453e-02,62:7.848299e-03):8.850428e-03):8.399888e-03,((((88:5.464644e-04,89:1.427735e-02):1.165248e-02,87:1.729144e-03):3.041972e-03,80:1.410782e-02):7.445589e-03,(16:1.171227e-02,(77:8.888967e-03,((78:9.333110e-04,(15:1.680961e-02,17:3.515617e-02):1.857116e-03):1.151677e-02,(75:1.223161e-02,76:2.042324e-03):2.699903e-03):1.462199e-03):3.212819e-03):8.564950e-03):2.359031e-03):5.791789e-03,(82:1.209177e-02,67:2.560217e-02):1.514142e-02):1.829144e-02):3.550873e-03,28:4.252057e-02):1.868639e-03):3.592978e-02):2.189074e-02,39:4.943974e-02):1.431651e-02):3.149356e-03,(85:4.424791e-02,(70:6.817324e-03,(69:6.003226e-03,68:6.271207e-03):5.570868e-03):1.245189e-02):1.570293e-02):1.576263e-04):3.984547e-03,((((26:1.612791e-02,27:1.361718e-02):1.176554e-02,(25:4.714853e-03,24:2.227363e-03):1.035613e-02):9.044422e-03,(86:1.125389e-02,37:5.182484e-02):3.317115e-03):6.152474e-03,(((11:3.895085e-02,(66:1.087555e-02,71:9.844524e-03):3.093165e-02):4.088933e-03,10:1.988572e-02):2.115934e-03,((79:2.160436e-02,(65:1.501030e-02,(((84:1.957055e-02,(74:3.403744e-03,33:2.772812e-03):1.897830e-02):5.809465e-03,58:2.092649e-02):9.421184e-03,(35:2.233922e-02,31:2.924944e-02):6.070639e-04):5.926035e-03):1.165927e-03):2.366357e-03,52:1.148049e-02):7.588923e-03):9.551852e-04):5.639879e-04):2.277758e-03):4.234288e-03):4.386673e-03,((32:3.762365e-02,83:2.202225e-02):1.030436e-02,(((61:2.020264e-03,59:1.556588e-02):2.198734e-02,2:1.771559e-02):9.824750e-03,(60:9.018269e-03,13:2.888983e-03):2.927258e-02):1.099002e-03):3.148252e-03,1:1.799771e-02);
   tree run2.250000 = [&U] (((2:1.399337e-02,((61:3.358619e-03,59:1.457545e-02):1.824014e-02,60:4.486582e-02):3.235046e-03):5.102809e-03,(13:3.252406e-02,(32:3.367302e-02,83:2.632626e-02):1.364139e-02):6.715660e-05):1.769588e-03,(39:5.464208e-02,(57:3.840317e-02,((101:2.143855e-02,72:1.486673e-02):4.104768e-03,((((52:1.598051e-02,((((35:2.305844e-02,31:4.170797e-02):3.240422e-03,(58:1.586261e-02,(84:4.296894e-03,(33:3.235594e-04,74:2.876505e-03):7.168555e-03):9.677056e-03):7.805955e-03):4.869126e-03,79:1.656220e-02):7.633003e-04,(71:4.946012e-02,65:2.162163e-02):1.222260e-03):2.998093e-03):3.406362e-03,(10:3.449118e-02,(66:9.629920e-03,11:6.939233e-03):2.447732e-02):1.421127e-03):2.097572e-03,(((((((54:5.653125e-03,53:1.374354e-02):4.132336e-02,40:3.081746e-02):3.681692e-02,(((45:2.076116e-03,44:1.238979e-03):1.142371e-02,14:5.379950e-02):1.149834e-02,46:4.421420e-03):6.987588e-02):8.019648e-03,(34:2.367207e-02,((9:8.994130e-03,56:8.757970e-02):8.152178e-04,(((100:3.771676e-02,((43:1.106277e-01,(((99:6.322167e-03,(90:2.871404e-03,92:2.342449e-05):7.323741e-03):1.365110e-03,95:1.782631e-02):1.375185e-02,((((93:2.463045e-03,94:8.144195e-03):1.505065e-03,98:1.325402e-02):3.813715e-03,(91:5.296562e-03,96:1.059496e-02):1.097346e-02):1.288732e-04,97:1.521034e-02):1.839134e-02):9.787745e-02):6.584839e-03,(55:5.284229e-02,((((15:1.356779e-02,17:2.817603e-02):1.748130e-02,(16:1.803196e-02,(77:6.858366e-03,((75:1.214328e-02,76:7.344515e-03):7.762521e-03,(82:2.998705e-02,78:7.571616e-03):6.180457e-03):1.375390e-03):4.479952e-03):4.955314e-03):9.703276e-03,(((89:2.202555e-02,88:1.933356e-03):2.575386e-03,87:1.841200e-03):1.087823e-02,(63:5.643519e-02,(62:9.119169e-03,23:1.202431e-02):9.540000e-03):6.770826e-03):2.014043e-03):2.568587e-03,(67:3.104479e-02,80:2.673433e-03):4.304152e-03):2.197799e-02):1.129452e-03):4.360650e-03):5.120308e-04,28:3.842999e-02):4.210549e-03,(((7:1.568230e-03,(49:5.284086e-03,48:3.824370e-04):1.104217e-02):8.303187e-03,((((42:4.188975e-03,(51:1.153600e-03,50:1.638256e-03):1.363398e-02):3.123886e-03,((19:1.439765e-03,(20:1.531013e-04,21:1.800414e-03):1.223665e-03):7.818618e-03,22:1.123230e-02):1.578719e-02):3.175823e-03,8:1.201958e-02):8.384235e-04,(47:1.643421e-02,41:3.824083e-02):6.548196e-03):2.512244e-04):9.695075e-03,(64:6.497768e-03,3:9.028361e-03):1.514328e-02):7.307204e-03):3.407409e-03):1.236894e-03):2.938471e-02):3.830815e-02,(((36:2.335462e-03,6:5.273799e-03):3.074502e-02,(12:1.946361e-02,(18:2.001806e-02,(4:3.013882e-02,(5:1.134312e-02,(29:1.430227e-02,30:1.850563e-03):3.917022e-04):4.379302e-03):2.407734e-02):2.096995e-03):6.522200e-03):3.939627e-03,73:1.654108e-02):4.642404e-03):2.148338e-03,(38:1.219264e-03,81:3.716454e-02):2.605294e-02):1.552079e-04,(85:3.942356e-02,((68:3.795545e-03,69:5.785010e-03):5.184734e-03,70:1.343189e-02):1.833072e-02):2.896770e-02):3.772297e-03):2.751232e-04,(86:1.754767e-02,(24:1.814964e-02,(37:4.780749e-02,(25:1.189840e-02,(27:1.164829e-02,26:1.347348e-02):1.355816e-02):7.757869e-03):2.766439e-03):7.540727e-03):1.937181e-03):1.279984e-03):4.086065e-03):1.020122e-03):3.663144e-03,1:1.978206e-02);
   tree run2.255000 = [&U] ((60:1.502958e-02,13:2.675015e-02):1.225590e-02,((32:4.438099e-02,83:3.811212e-02):7.927778e-03,((57:4.778810e-02,((101:1.570097e-02,72:3.090971e-02):2.605257e-03,((((((65:1.521884e-02,79:3.475095e-02):3.953063e-03,(((84:1.283654e-02,(74:3.293270e-03,33:1.354299e-04):1.715637e-02):8.385165e-03,58:1.969097e-02):1.742851e-02,(31:3.985359e-02,35:2.631715e-02):2.597650e-03):2.358153e-03):4.610794e-03,52:2.486883e-02):5.473939e-03,(((38:1.961370e-02,81:3.692606e-02):5.868031e-03,((((6:2.080826e-03,36:1.616394e-03):3.250666e-02,((((5:1.286809e-02,(29:9.366039e-03,30:3.716350e-03):1.571907e-02):9.373030e-03,4:3.010664e-02):3.000791e-02,18:1.145822e-02):4.558737e-03,12:2.951443e-02):7.185068e-04):2.522759e-03,73:2.262890e-02):9.487147e-03,(((((53:4.162086e-03,54:2.273652e-02):3.983552e-02,40:3.358823e-02):3.214157e-02,((14:8.020759e-02,46:5.099435e-03):8.261680e-04,(44:4.835494e-03,45:2.813996e-03):1.493753e-02):8.663545e-02):4.061086e-03,((((((55:7.063162e-02,(43:1.119157e-01,(((95:2.439792e-02,(92:7.267677e-04,90:4.641976e-04):1.247150e-02):5.768512e-03,99:1.401865e-02):2.070580e-02,(97:1.255647e-02,((91:9.368022e-03,96:5.614846e-03):1.072101e-02,(98:1.119019e-02,(93:5.930768e-04,94:3.368026e-03):7.469700e-03):2.581170e-03):1.540996e-02):1.419929e-02):8.697967e-02):6.135478e-03):4.693514e-03,((((16:1.382654e-02,((75:1.246198e-02,76:1.066215e-02):4.497317e-03,(77:6.245701e-03,(17:1.591436e-02,(15:1.350976e-02,78:3.161529e-03):7.327245e-03):9.766198e-03):5.691539e-04):2.979060e-03):1.183072e-02,(80:1.676693e-02,((88:6.276443e-03,89:3.581347e-02):1.655729e-03,87:6.408508e-04):9.521403e-03):6.757374e-03):1.089673e-03,(63:6.393619e-02,(23:1.802524e-02,62:4.913530e-03):1.070965e-02):5.429134e-03):4.415185e-03,(82:3.450325e-02,67:4.129122e-02):1.882537e-02):2.492251e-02):8.803302e-04,28:4.585997e-02):1.585136e-03,((3:1.548736e-02,64:6.872918e-03):1.099757e-02,(((41:4.908535e-02,47:1.536107e-02):9.973459e-04,(((42:4.116539e-03,(51:2.487700e-03,50:5.949561e-04):1.120980e-02):3.783415e-03,((19:6.863692e-04,(21:6.878194e-03,20:1.760343e-03):7.242481e-03):1.683487e-02,22:8.281836e-03):2.167231e-02):2.637223e-03,8:1.276524e-02):7.030845e-04):2.359962e-03,(7:1.980706e-03,(49:1.553361e-04,48:1.034556e-03):1.711858e-02):1.228390e-02):1.334140e-02):7.238014e-03):8.118672e-05,(34:2.717426e-02,(56:1.070883e-01,9:8.830223e-03):1.654763e-03):3.969905e-03):5.915282e-04,100:3.402208e-02):4.359527e-02):2.143563e-02,39:6.916799e-02):3.505904e-02):2.004826e-04):1.213341e-03,(85:5.420776e-02,(70:1.000037e-02,(69:5.027026e-03,68:1.209354e-02):3.894572e-03):2.487205e-02):2.447791e-02):3.107043e-03):9.383382e-04,((37:5.843096e-02,((26:1.918222e-02,27:1.886773e-02):1.584964e-02,(25:9.953139e-03,24:1.001544e-04):1.798866e-02):1.599750e-03):2.839731e-03,86:1.855567e-02):4.763220e-03):2.025701e-03,((11:4.404920e-02,10:2.110539e-02):3.884012e-03,(66:4.363689e-03,71:1.982870e-02):4.135338e-02):2.162788e-03):1.278398e-03):3.319495e-03):8.946113e-03,((61:9.478092e-03,59:1.281781e-02):1.119715e-02,2:1.992036e-02):6.247027e-03):3.405676e-03):4.472622e-03,1:1.860222e-02);
   tree run2.260000 = [&U] (((61:4.304680e-03,59:8.639655e-03):9.542326e-03,2:1.613040e-02):5.747108e-03,((57:2.197259e-02,((101:1.223848e-02,72:1.449170e-02):7.082559e-04,((((66:7.371270e-03,71:2.836871e-02):3.223384e-02,(11:3.535986e-02,10:1.645108e-02):1.780494e-02):2.477669e-03,((((65:1.292413e-02,79:8.015932e-03):6.448074e-03,((35:1.682926e-02,31:3.106480e-02):2.936417e-03,((84:1.022855e-02,(74:3.342488e-03,33:8.832584e-04):6.717828e-03):1.112818e-02,58:1.534858e-02):8.426123e-03):2.128646e-03):5.195073e-03,52:2.492395e-02):1.007672e-02,((38:2.168528e-02,(85:3.498691e-02,((69:6.167458e-03,68:2.719133e-03):3.267401e-03,70:7.069492e-03):1.808677e-02):2.226324e-02):7.353690e-04,(((((6:1.773261e-03,36:6.243652e-04):1.707387e-02,73:2.036333e-02):5.674351e-05,((((5:1.003033e-02,(29:1.122037e-02,30:1.865218e-03):1.301456e-03):7.058828e-03,4:2.818750e-02):1.729687e-02,18:9.996349e-03):4.358167e-03,12:2.300570e-02):3.236462e-04):4.900821e-03,81:4.356007e-02):2.254350e-04,(((((53:8.362448e-03,54:1.341807e-02):2.930327e-02,40:2.772337e-02):2.621639e-02,((46:6.843871e-03,(44:3.498134e-03,45:2.032747e-03):9.956711e-03):1.375768e-03,14:4.740559e-02):6.972973e-02):4.890785e-03,((100:2.624113e-02,(((55:6.436642e-02,(43:8.723524e-02,(((95:3.248041e-02,(92:6.607082e-04,90:5.908876e-04):6.127334e-03):1.578593e-02,99:7.450249e-03):9.956625e-03,(((98:9.663978e-03,94:2.335792e-03):3.080504e-04,93:7.636101e-03):3.486242e-03,((91:7.401449e-03,96:9.973646e-03):1.186199e-02,97:1.244789e-02):4.375831e-03):1.851415e-02):7.369650e-02):6.692447e-03):3.414373e-03,(80:1.115886e-02,(((63:4.818161e-02,(23:1.219149e-02,62:9.678833e-03):6.576216e-03):7.286596e-03,((82:9.914844e-03,67:1.541995e-02):3.341768e-02,(((77:6.213958e-03,(75:9.713778e-03,76:1.059523e-02):3.992615e-03):3.811827e-03,(16:1.345714e-02,78:7.096373e-03):3.193211e-03):2.438035e-03,(17:1.240481e-02,15:7.107759e-03):1.015056e-02):1.412370e-02):2.137837e-03):2.047241e-03,((88:5.867356e-03,87:4.603726e-04):4.453356e-03,89:2.308471e-02):1.103987e-02):2.460526e-03):2.481786e-02):5.635530e-04,28:3.197333e-02):1.485274e-03):2.144820e-03,(((3:1.073614e-02,64:7.308150e-03):1.341081e-02,((((42:5.865418e-03,(51:5.733984e-04,50:1.292951e-03):8.446296e-03):2.680606e-03,((19:6.632100e-05,(21:1.364376e-03,20:2.481519e-04):1.859759e-03):6.711239e-03,22:2.989466e-03):2.382431e-02):1.094446e-03,8:1.645335e-02):4.410381e-03,((7:7.679288e-04,(49:3.818692e-03,48:1.074701e-03):2.651316e-03):6.293780e-03,(41:3.869282e-02,47:1.137063e-02):3.561358e-03):2.465132e-04):6.731485e-03):7.943554e-03,((56:9.661377e-02,9:7.187791e-03):1.292701e-03,34:2.027000e-02):1.934588e-03):1.780158e-03):3.813198e-02):9.545995e-03,39:5.391458e-02):2.732758e-02):2.694096e-03):3.339873e-03):4.511148e-04):9.592224e-05,(((26:1.254792e-02,27:1.171486e-02):1.031316e-02,(25:1.198815e-02,24:1.629169e-02):4.374082e-03):6.236678e-03,(86:1.027759e-02,37:3.913198e-02):1.954356e-03):4.098800e-03):2.001536e-03):2.515430e-03):4.441290e-03,((60:8.958010e-03,13:1.604772e-03):3.767602e-02,(32:3.134458e-02,83:2.469564e-02):9.536853e-03):1.027359e-03):7.176290e-04,1:2.210979e-02);
   tree run2.265000 = [&U] (((13:2.930878e-02,(32:2.925399e-02,83:3.373934e-02):1.582428e-02):1.144617e-03,(60:3.480140e-02,(2:2.104506e-02,(61:9.654704e-04,59:1.186779e-02):1.251537e-02):3.641423e-03):3.514335e-03):1.223757e-03,(((((((65:1.657212e-02,(((35:2.261958e-02,79:1.031289e-02):3.095718e-03,31:3.129708e-02):4.862159e-03,(((33:3.902204e-03,74:4.512411e-03):1.497582e-02,84:2.072283e-02):5.559484e-03,58:1.951037e-02):1.084201e-02):3.302735e-03):3.652523e-03,(52:1.575406e-02,71:3.883542e-02):6.866762e-04):4.221104e-03,(10:3.174935e-02,(66:1.218392e-03,39:1.849575e-02):3.781625e-02):7.612401e-04):2.570236e-03,((37:5.468844e-02,86:1.326058e-02):3.851521e-03,((25:2.775124e-03,24:4.428415e-03):1.827416e-02,(27:1.058624e-02,26:1.371299e-02):5.538609e-03):3.930341e-03):4.623723e-03):1.842475e-03,((((68:6.610484e-03,69:7.670680e-03):2.784493e-03,70:1.269556e-02):2.568319e-02,85:4.268850e-02):2.471403e-02,(((38:9.061569e-03,11:3.218279e-02):1.216955e-02,(((((64:1.023628e-02,3:1.089875e-02):1.352913e-02,((41:3.828295e-02,47:4.111418e-03):9.153697e-03,((((42:6.247889e-03,(51:1.651957e-03,50:3.500320e-05):1.138044e-02):3.761908e-03,(22:1.589565e-02,((20:1.766024e-04,21:6.801706e-04):1.065648e-02,19:1.846792e-03):8.041243e-03):1.738026e-02):3.378206e-03,8:1.193721e-02):2.335686e-03,(7:1.687319e-03,(48:1.834099e-03,49:2.695051e-03):7.580287e-03):5.248074e-03):1.859012e-03):8.258181e-03):5.456148e-03,(((((80:2.414549e-02,((88:3.522175e-03,(89:1.184667e-02,87:2.302200e-03):1.173319e-03):6.936539e-03,(((82:2.355666e-02,67:1.097405e-02):2.779385e-02,(((77:1.294947e-02,((76:6.301490e-03,75:1.789091e-02):4.950084e-03,78:3.434819e-02):6.908757e-04):4.265136e-04,16:1.307271e-02):3.426713e-03,(17:1.468297e-02,15:1.687774e-02):1.086209e-02):1.248073e-02):1.924055e-03,((23:1.436731e-02,62:5.180418e-03):9.004478e-03,63:4.807971e-02):4.366290e-03):5.434699e-03):7.417339e-03):2.206281e-02,(((((98:1.398767e-02,(94:3.370304e-03,93:8.444322e-04):3.798697e-03):4.904572e-03,((91:1.079257e-02,96:8.047592e-03):2.467053e-03,97:1.405207e-02):6.646281e-03):1.035403e-02,((95:3.110490e-02,(90:3.061729e-03,92:1.244289e-03):1.421532e-02):4.356546e-03,99:2.645463e-03):8.083576e-03):8.207890e-02,43:1.090217e-01):2.575818e-03,55:5.422324e-02):3.578219e-03):2.052063e-03,28:3.556917e-02):8.253932e-04,100:2.846417e-02):1.032452e-03,((56:8.068104e-02,34:1.696533e-02):3.444807e-03,9:7.230850e-03):1.454067e-03):4.040981e-04):3.060941e-02,((40:2.947471e-02,(53:1.142396e-02,54:1.353101e-02):2.878322e-02):2.149790e-02,(14:5.198406e-02,((45:4.776638e-03,44:4.526593e-03):6.572785e-03,46:2.862392e-03):9.561925e-03):3.673556e-02):1.056026e-03):2.619725e-02,81:5.362858e-02):1.118087e-02):1.501173e-03,(73:1.475264e-02,((6:1.325391e-02,36:7.830679e-04):1.939567e-02,(12:1.814569e-02,(18:1.226984e-02,(4:2.632610e-02,(5:9.919301e-03,(30:9.115415e-03,29:1.039731e-02):8.652070e-04):4.932198e-03):1.502477e-02):3.833797e-03):1.982956e-03):6.648114e-03):4.101888e-03):2.340203e-04):2.960065e-03):1.769445e-03,(72:1.660254e-02,101:2.258672e-02):1.168530e-03):4.317408e-03,57:4.327064e-02):4.746328e-03,1:1.045459e-02);
   tree run2.270000 = [&U] (60:3.700959e-02,(((13:3.116845e-02,(2:1.851289e-02,(61:1.667347e-03,59:1.542725e-02):1.188768e-02):1.132172e-02):1.361731e-04,(32:4.642099e-02,83:3.297279e-02):1.352736e-02):1.619442e-03,(((((((71:4.118808e-02,52:1.315151e-02):6.325141e-03,((((33:2.416683e-04,74:4.798730e-03):1.038573e-02,84:1.509568e-02):1.199422e-02,58:2.074832e-02):1.152995e-02,((35:2.405483e-02,79:2.026766e-02):2.747135e-03,31:3.328292e-02):3.671724e-03):1.649364e-03):2.125125e-03,65:2.098668e-02):5.092301e-03,(((((((40:2.038190e-02,(53:4.779068e-03,54:1.259563e-02):3.060955e-02):2.689929e-02,((45:3.872990e-03,44:6.734378e-03):7.452408e-03,(14:5.528251e-02,46:8.101182e-03):9.986329e-03):4.374893e-02):2.172374e-03,(((34:2.113075e-02,(56:8.580035e-02,9:1.234358e-02):1.097608e-03):4.518168e-03,((64:1.235317e-02,3:6.178957e-03):1.043812e-02,((41:4.417460e-02,47:7.854720e-03):6.717132e-03,((7:9.144997e-03,(48:3.532715e-04,49:3.110237e-03):7.368675e-03):5.387699e-03,(((42:6.644325e-03,(51:6.254238e-04,50:1.615532e-03):1.240745e-02):1.943009e-03,(22:3.074695e-03,((20:1.439247e-03,21:1.251536e-03):6.496822e-03,19:1.130242e-03):5.458109e-03):2.591543e-02):4.340884e-03,8:1.509613e-02):1.367397e-03):5.618225e-04):9.862105e-03):2.570973e-03):4.193200e-04,(((((((91:3.287000e-03,96:8.872383e-03):1.571879e-02,(97:1.603435e-02,(98:9.725444e-03,(94:1.771354e-03,93:2.374655e-03):5.306687e-03):2.117081e-03):2.719291e-03):8.560169e-03,((95:2.976683e-02,99:7.666605e-03):1.315655e-03,(90:3.255999e-03,92:5.927057e-04):1.306494e-02):1.949313e-02):8.865275e-02,55:5.903630e-02):1.638086e-03,((((82:1.725526e-02,67:1.060558e-02):2.635312e-02,(((23:1.443909e-02,62:3.406730e-03):1.106902e-02,63:4.851644e-02):1.000847e-02,((((17:1.639060e-02,15:2.009383e-02):1.183181e-02,78:9.902787e-04):3.224930e-03,77:5.760182e-03):9.397673e-04,(16:1.643696e-02,(76:6.699392e-03,75:1.225072e-02):2.920064e-03):8.056513e-04):1.624032e-02):1.330834e-03):8.023683e-04,((87:2.999244e-03,(88:9.969480e-04,89:1.774772e-02):1.356121e-03):6.825384e-03,80:9.384669e-03):3.434241e-03):2.805808e-02,43:1.159393e-01):1.842816e-03):4.306556e-03,100:3.027026e-02):1.940907e-03,28:3.782608e-02):5.616484e-03):3.255161e-02):2.397746e-02,81:5.703138e-02):9.620240e-03,(73:2.481815e-02,((6:4.017564e-03,36:9.172240e-05):2.027793e-02,(12:1.394610e-02,(18:1.304838e-02,(4:2.799653e-02,((30:7.436034e-03,29:1.105703e-02):1.495960e-03,5:1.089567e-02):1.617782e-02):8.107650e-03):2.085304e-03):3.841568e-03):1.514779e-03):4.352667e-03):9.555311e-04,(38:3.498417e-04,11:3.238709e-02):2.663277e-02):8.383173e-05,(((69:8.689623e-03,70:1.325935e-02):1.152552e-03,68:7.673557e-03):2.044370e-02,85:3.967406e-02):2.472297e-02):4.015022e-03):1.463244e-03,(((66:1.934914e-03,39:1.394653e-02):4.308135e-02,10:3.376389e-02):3.103969e-03,(86:1.299268e-02,(37:4.732320e-02,((27:1.100157e-02,26:2.067066e-02):3.416815e-03,(25:8.880070e-03,24:7.640019e-03):1.376117e-02):1.792717e-03):4.131999e-03):8.421744e-03):2.142347e-04):2.115565e-03,(72:1.765599e-02,101:2.401988e-02):2.767505e-03):3.867727e-03,57:3.812276e-02):4.165713e-03):1.290350e-03,1:1.151774e-02);
   tree run2.275000 = [&U] (((60:2.927604e-02,(13:3.865378e-02,(32:2.762721e-02,83:3.237365e-02):8.187075e-03):1.875854e-03):9.593927e-04,((61:3.952318e-03,59:1.928986e-02):1.453532e-02,2:2.124006e-02):7.169707e-03):3.894425e-03,(57:4.082867e-02,((101:1.880814e-02,72:2.245660e-02):7.819005e-04,((((((66:3.251807e-02,71:3.990385e-02):9.853155e-03,(10:3.122764e-02,11:5.296571e-02):1.578624e-03):2.176208e-03,(52:1.199633e-02,((((35:2.418382e-02,31:3.899534e-02):3.149224e-03,((84:1.191529e-02,(74:7.274443e-03,33:4.453361e-03):1.351135e-02):6.158267e-03,58:1.612383e-02):1.147973e-02):3.690518e-03,65:2.050741e-02):2.674070e-03,79:1.944876e-02):8.886309e-04):7.146659e-03):2.376024e-04,81:5.555141e-02):2.512775e-03,(((26:1.651514e-02,27:3.203502e-02):9.021126e-03,(25:1.597870e-02,24:1.991347e-02):5.755322e-03):6.921350e-03,(37:4.367530e-02,86:1.609462e-02):6.107186e-03):5.772037e-03):8.580581e-04,((73:2.392130e-02,((((5:9.469349e-03,((30:2.206223e-03,4:3.518768e-02):1.497931e-03,29:4.104072e-03):7.038573e-03):2.561372e-02,18:1.274744e-02):2.046187e-03,12:1.510208e-02):3.767337e-03,(6:2.854869e-03,36:5.960927e-04):2.898413e-02):1.121593e-03):6.905078e-03,((38:3.022225e-02,(((((46:4.209518e-03,14:6.304107e-02):1.593468e-03,(44:3.844410e-03,45:6.022326e-03):1.205837e-03):4.878768e-02,((53:1.629112e-02,54:2.072741e-03):3.571611e-02,40:3.011541e-02):3.744271e-02):5.933826e-03,((9:8.962474e-03,(34:2.409632e-02,56:1.079221e-01):1.131635e-03):7.603220e-04,((28:3.426925e-02,(((((((95:5.667396e-02,(92:8.362841e-04,90:3.262451e-03):2.040411e-03):1.161146e-02,99:1.145887e-02):1.341882e-02,((((93:3.512582e-03,94:4.548764e-03):2.532754e-03,98:6.259045e-03):3.924725e-03,(91:1.586066e-02,96:2.688055e-03):1.449174e-02):4.234692e-04,97:2.139490e-02):1.036065e-02):8.699773e-02,43:1.087689e-01):7.110461e-03,55:7.511886e-02):1.465081e-03,((80:7.712601e-03,(87:4.298977e-04,(88:6.129970e-03,89:1.696779e-02):3.347182e-03):7.206606e-03):2.288392e-03,((63:5.241558e-02,(23:1.428193e-02,62:5.105080e-03):7.745730e-03):1.556498e-02,((82:1.480439e-02,67:3.179629e-03):3.147458e-02,(((75:2.202011e-02,76:2.282458e-03):2.075372e-03,16:1.566513e-02):2.727363e-04,((17:3.009285e-02,15:1.438961e-02):2.266349e-02,(77:6.639161e-03,78:4.096672e-03):4.295474e-03):3.450479e-03):1.278086e-02):8.498334e-04):6.279397e-03):3.009951e-02):4.949905e-03,100:2.824743e-02):3.742474e-03):1.480059e-03,((3:1.315390e-02,64:7.371725e-03):1.006526e-02,((7:5.138698e-04,(49:3.337971e-03,48:7.710439e-04):5.447157e-03):8.292734e-03,((((42:4.068220e-03,(51:3.600728e-04,50:1.814592e-04):1.481132e-02):6.811592e-03,((19:1.348378e-03,(21:8.035559e-04,20:7.584651e-04):4.172328e-03):9.549551e-03,22:3.231563e-03):3.070827e-02):1.063489e-03,8:1.588572e-02):2.681905e-03,(41:4.587542e-02,47:1.011915e-02):9.590164e-03):1.380376e-03):1.365881e-02):5.293289e-03):1.274462e-03):4.116745e-02):1.840820e-02,39:6.354804e-02):1.071491e-02):1.718286e-03,(85:4.555321e-02,((69:1.033819e-02,68:6.419713e-03):1.184111e-02,70:1.281152e-02):1.394487e-02):2.819877e-02):1.681226e-03):5.989953e-03):1.050737e-03):7.202610e-03):3.712291e-03,1:1.422155e-02);
   tree run2.280000 = [&U] ((((57:3.848854e-02,((101:1.879136e-02,72:1.962547e-02):2.093571e-03,((((37:4.014652e-02,((25:1.432179e-02,(26:1.483540e-02,27:2.799634e-02):6.153791e-03):8.281023e-04,24:3.226655e-02):2.811575e-03):3.622389e-03,86:1.424146e-02):6.263903e-03,(((73:2.090552e-02,((((5:6.234922e-03,(29:1.001431e-02,(30:1.869313e-03,4:2.567338e-02):3.125893e-03):5.641603e-03):2.895281e-02,18:9.789458e-03):1.217743e-03,12:1.682410e-02):6.661300e-03,(6:2.927584e-03,36:2.401236e-04):2.533007e-02):5.542999e-03):9.707495e-03,(85:3.636674e-02,((69:6.404871e-03,70:1.040191e-02):1.224620e-03,68:7.870691e-03):1.782414e-02):2.459304e-02):1.272259e-03,((((((28:3.395598e-02,((43:1.054931e-01,(55:5.848963e-02,(((95:4.514023e-02,(92:1.603164e-03,90:5.066527e-04):1.367117e-02):1.389137e-03,99:7.686916e-03):1.076573e-02,((98:6.431595e-03,(93:1.027368e-02,94:1.741605e-03):4.237972e-03):2.415406e-03,(97:5.084174e-03,(91:1.005796e-02,96:9.325470e-03):1.230796e-02):3.694231e-03):9.294855e-03):7.067943e-02):2.654253e-03):3.758585e-03,(((87:1.436359e-04,(89:1.482865e-02,88:3.184363e-03):5.129102e-04):2.913656e-03,80:1.415673e-02):6.996341e-03,((63:5.259461e-02,(23:1.248140e-02,62:8.259938e-03):3.093950e-03):7.182355e-03,((82:3.609371e-02,67:1.592198e-02):1.428729e-02,(16:1.300287e-02,((77:3.750272e-03,(17:2.748928e-02,15:1.257550e-02):1.808399e-02):2.475122e-03,(78:2.123438e-02,(75:1.016423e-02,76:6.721025e-03):3.118823e-03):8.966281e-04):2.961124e-03):8.002045e-03):5.127305e-04):3.582735e-03):2.620034e-02):7.874047e-04):2.641840e-03,100:2.534665e-02):4.294909e-03,((3:1.404869e-02,64:6.442365e-03):9.647767e-03,((7:5.942120e-03,(49:3.904282e-03,48:3.225359e-04):4.677357e-03):6.622741e-03,((41:4.009186e-02,47:1.109996e-02):4.967473e-03,(((42:4.728861e-03,(51:1.519397e-03,50:4.198613e-03):8.499737e-03):2.731068e-03,((19:4.268137e-04,(21:1.856969e-03,20:5.376230e-03):4.767649e-03):7.182237e-03,22:4.918706e-03):2.683685e-02):2.069487e-03,8:1.388299e-02):1.552571e-03):1.340874e-03):1.088680e-02):5.649538e-03):6.624878e-04,(56:9.431627e-02,(34:2.215443e-02,9:7.949640e-03):7.383940e-04):4.966649e-04):3.279799e-02,(((46:4.120061e-04,(44:9.147235e-04,45:1.383991e-03):1.044689e-02):1.098630e-04,14:5.023950e-02):6.734716e-02,((53:1.418211e-02,54:1.007639e-02):2.484757e-02,40:3.265811e-02):2.587493e-02):4.421686e-03):2.944529e-02,(39:6.280804e-02,38:1.648976e-02):3.721147e-03):3.546793e-03):2.667108e-03):1.868789e-03,((10:2.212208e-02,11:4.091292e-02):5.954387e-03,((81:4.699369e-02,(66:8.888372e-03,71:4.008269e-02):1.723006e-02):7.271049e-03,(52:1.368834e-02,(65:1.792202e-02,(((35:1.925045e-02,31:3.025471e-02):2.707969e-03,((84:2.047609e-02,(74:4.859722e-03,33:1.359214e-03):1.357327e-02):1.189041e-02,58:1.426243e-02):1.012054e-02):5.068078e-03,79:2.853974e-02):9.020755e-04):6.901487e-03):6.740515e-03):2.320219e-03):7.082356e-04):1.959212e-03):4.540251e-03):6.043769e-03,((32:2.493218e-02,83:2.936621e-02):7.909831e-03,13:3.378066e-02):8.265137e-04):1.390517e-03,((61:3.454046e-03,59:1.334835e-02):1.626792e-02,2:1.856231e-02):7.278871e-03):9.251369e-03,60:3.245161e-02,1:5.692307e-03);
   tree run2.285000 = [&U] (((2:2.003027e-02,(61:4.949262e-03,59:2.181780e-02):1.285279e-02):3.914946e-03,((32:3.302809e-02,83:2.322552e-02):1.332000e-02,(60:2.548176e-02,13:1.743265e-02):1.722680e-02):2.069999e-03):3.353279e-03,(((72:1.681088e-02,101:1.496643e-02):1.148483e-03,((((66:2.472716e-03,39:4.907436e-02):2.686916e-02,10:2.462049e-02):1.349582e-03,((((((31:2.898900e-02,35:2.284755e-02):3.536817e-03,71:5.859372e-02):1.817793e-03,(((33:8.917667e-04,74:6.125429e-03):1.311040e-02,84:1.493805e-02):2.193336e-03,58:2.749634e-02):9.842015e-03):2.760313e-03,65:1.807603e-02):1.358815e-03,52:2.177869e-02):5.042196e-03,79:1.472538e-02):4.992346e-03):1.469153e-03,((((26:2.261290e-02,(27:5.502318e-03,24:7.490088e-03):1.017888e-02):6.914506e-03,(25:5.817198e-03,86:2.793005e-03):9.235046e-03):2.940074e-03,37:5.165274e-02):3.009233e-03,((73:1.601937e-02,((6:1.876423e-03,36:3.527060e-05):2.133586e-02,(12:1.562703e-02,(18:7.086986e-03,(4:2.815902e-02,((29:7.447464e-03,30:2.528310e-03):5.051390e-03,5:1.452824e-02):1.643158e-02):1.103906e-02):1.686365e-03):1.183536e-03):1.200110e-03):5.583039e-03,((((((46:1.311315e-04,((45:1.883155e-03,44:4.636873e-03):1.870789e-02,14:3.003133e-02):6.839602e-04):7.009807e-02,(40:3.266124e-02,(53:1.731471e-02,54:9.281404e-03):2.806104e-02):3.163064e-02):2.891612e-03,(56:8.807486e-02,((9:1.526233e-02,(((64:6.514535e-03,3:1.096334e-02):8.252532e-03,(((((42:3.825171e-03,(51:5.524310e-04,50:1.607540e-03):7.385969e-03):2.506280e-03,(22:7.414800e-03,((20:4.057045e-03,21:4.810483e-04):4.963631e-04,19:3.966377e-03):4.294568e-03):2.483263e-02):2.787848e-03,8:1.383925e-02):1.680762e-03,(7:1.542948e-03,(48:2.975224e-04,49:4.297908e-03):6.852536e-03):8.698649e-03):3.768491e-04,(41:3.056766e-02,47:1.143270e-02):8.785300e-03):9.009875e-03):8.243486e-03,((80:1.282458e-02,((((89:2.986866e-02,88:3.016547e-03):9.342825e-04,87:1.228677e-03):7.007406e-03,((23:1.722935e-02,62:8.427195e-03):4.646407e-03,63:5.027388e-02):1.193933e-02):2.307588e-03,((((77:4.045188e-03,(17:2.303043e-02,15:1.445556e-02):7.534283e-03):9.710642e-05,78:3.679434e-03):3.265948e-03,(16:1.630453e-02,(76:6.464411e-03,75:1.372264e-02):5.075573e-03):1.363198e-03):1.182690e-02,(82:6.737861e-03,67:2.054776e-02):3.639017e-02):6.505643e-04):3.286381e-03):2.507848e-02,((100:2.780817e-02,55:5.550277e-02):4.638151e-03,(28:3.338663e-02,((((91:3.561641e-03,96:8.451591e-03):7.739779e-03,(97:1.554487e-02,(93:1.410032e-03,(94:6.933697e-04,98:1.282238e-02):2.688500e-03):7.099200e-03):4.346432e-03):1.489080e-02,((95:4.108408e-02,(90:8.371114e-04,92:3.151859e-04):1.366124e-02):2.588196e-03,99:1.266960e-02):1.697776e-02):7.187072e-02,43:1.073280e-01):1.392659e-02):8.041582e-04):1.049655e-03):2.908013e-03):6.407310e-04):8.639986e-04,34:1.893221e-02):5.230847e-03):3.073251e-02):2.047357e-02,81:3.775046e-02):8.178312e-03,(38:2.058517e-03,11:1.294920e-02):1.959412e-02):1.037630e-03,(((69:4.962803e-03,68:3.229003e-03):3.714307e-03,70:2.742287e-03):1.571492e-02,85:4.910289e-02):2.209194e-02):1.326240e-05):4.822070e-03):1.334035e-04):3.020377e-03):5.751700e-03,57:3.953443e-02):5.216361e-03,1:1.745787e-02);
   tree run2.290000 = [&U] ((((32:4.010406e-02,83:3.635570e-02):8.690894e-03,((57:3.712209e-02,((((((37:5.439163e-02,((26:1.041924e-02,27:1.008929e-02):6.705932e-03,25:1.351628e-02):1.113999e-02):2.690507e-03,24:1.289257e-02):2.390600e-03,86:2.312758e-02):3.773572e-03,((((71:6.373097e-02,11:3.894837e-02):1.367396e-03,10:3.367443e-02):3.928225e-03,(79:2.161781e-02,(52:1.640988e-02,(65:1.720052e-02,((35:2.453650e-02,31:3.313370e-02):1.089607e-03,((84:1.415548e-02,(74:4.683785e-03,33:3.259170e-03):1.266500e-02):6.084942e-03,58:1.701601e-02):1.260132e-02):2.171136e-03):3.220184e-03):1.008865e-03):5.354675e-03):1.470437e-03,(66:6.996827e-03,81:4.542505e-02):2.419678e-02):2.042844e-03):3.527270e-04,((((85:3.982733e-02,((69:5.609096e-03,68:6.852907e-03):3.195480e-03,70:1.075180e-02):2.069788e-02):2.766987e-02,(73:2.349196e-02,(((((5:4.970270e-03,(30:6.037900e-03,29:3.035530e-03):1.813266e-02):5.801031e-03,4:4.750089e-02):2.325188e-02,18:1.762031e-02):3.826595e-03,12:1.914367e-02):1.713784e-03,(6:4.586246e-03,36:4.972647e-03):1.922513e-02):1.213542e-03):4.260829e-03):1.170433e-03,38:1.805889e-02):2.859572e-05,(39:6.878474e-02,(((46:4.766478e-03,(14:5.661769e-02,(44:3.256892e-03,45:4.930261e-04):1.769180e-02):1.660133e-03):6.582642e-02,((53:4.449751e-03,54:9.051214e-03):2.661342e-02,40:2.296809e-02):3.812047e-02):1.252295e-03,(100:3.198847e-02,((((55:6.157403e-02,(43:8.505247e-02,(((95:3.241247e-02,(92:6.084772e-04,90:2.960151e-05):1.196394e-02):4.906890e-03,99:1.884832e-02):8.591461e-03,((94:3.026872e-03,93:3.989816e-03):1.516868e-03,(((91:3.109052e-03,96:1.160444e-02):2.251235e-02,97:1.159930e-02):3.278925e-03,98:9.546108e-03):2.517560e-03):2.490185e-02):6.960524e-02):9.730465e-03):8.768268e-05,(((63:5.746159e-02,(23:1.804255e-02,62:4.923394e-03):1.215267e-02):1.317332e-02,(((17:2.166075e-02,15:1.044989e-02):1.395670e-02,((77:3.100194e-03,((75:1.505459e-02,76:7.328839e-03):3.069855e-03,78:1.967033e-03):1.215921e-04):2.451025e-03,16:1.363807e-02):7.938994e-04):1.216540e-02,((88:2.035111e-03,(87:1.386196e-04,89:2.022951e-02):1.305482e-03):7.521218e-03,80:1.461519e-02):8.026916e-03):2.491068e-04):2.475490e-03,(82:3.479167e-02,67:1.210697e-02):2.199526e-02):2.958656e-02):4.964681e-03,28:4.168403e-02):3.596340e-03,((34:1.965950e-02,(9:8.216502e-03,56:1.028088e-01):3.856866e-03):7.126890e-04,((3:1.120283e-02,64:7.721358e-03):1.080117e-02,(((47:1.565439e-02,(7:2.364144e-03,(49:3.021553e-03,48:3.063973e-04):6.806875e-03):3.901849e-03):8.327188e-05,(8:1.674649e-02,((42:3.457184e-03,(51:3.206324e-04,50:2.423404e-04):7.842461e-03):3.008983e-03,((19:6.400848e-04,(21:5.484109e-04,20:1.431737e-03):3.340468e-03):5.947924e-03,22:9.816004e-03):1.520123e-02):2.354408e-03):6.505041e-04):2.822799e-03,41:3.711232e-02):1.139182e-02):4.157432e-03):3.744331e-04):2.288838e-04):2.981489e-02):1.351667e-02):2.496205e-02):3.076924e-03):1.404974e-03,(101:2.098901e-02,72:2.138154e-02):2.808879e-03):6.491903e-03):3.861453e-03,((61:2.723321e-03,59:1.430699e-02):8.473632e-03,2:2.297939e-02):4.659972e-03):5.818020e-04):1.603052e-03,13:3.313147e-02):1.402755e-02,60:1.462450e-02,1:2.782703e-03);
   tree run2.295000 = [&U] (((57:3.250630e-02,((((86:2.329993e-02,((37:5.576445e-02,24:3.603045e-02):4.059862e-03,(25:1.361700e-02,(26:2.370589e-02,27:3.180154e-02):4.632001e-03):6.287290e-03):1.097613e-03):3.522568e-03,(((38:2.195607e-02,(73:1.690245e-02,((((5:6.195610e-03,(29:9.109721e-03,(30:1.029352e-02,4:1.754958e-02):3.472840e-03):8.940222e-03):2.472158e-02,18:1.112003e-02):1.477969e-03,12:1.928633e-02):2.381979e-03,(6:3.763787e-03,36:1.622710e-04):3.363535e-02):5.252866e-04):4.297974e-03):1.579526e-03,(85:4.012413e-02,((69:7.779951e-03,68:3.814997e-03):3.664043e-03,70:1.187515e-02):2.112275e-02):2.802783e-02):1.405547e-04,(39:7.123519e-02,(((53:5.974435e-03,54:1.220380e-02):3.399739e-02,40:3.040166e-02):3.661162e-02,((34:1.980600e-02,((9:9.335831e-03,(((28:4.199466e-02,((55:6.203288e-02,(43:8.568628e-02,(((95:2.915743e-02,(92:6.626976e-04,90:6.264861e-04):5.057639e-03):1.796799e-02,99:2.522562e-03):7.820656e-03,(((94:3.348242e-03,93:3.285777e-03):7.834066e-04,98:9.710997e-03):2.878406e-03,(97:2.317555e-02,(91:1.130036e-02,96:8.687781e-03):8.271502e-03):1.266991e-03):1.675495e-02):7.012394e-02):1.477697e-02):3.248483e-03,((((((16:1.269325e-02,(77:1.116747e-02,((75:1.516678e-02,76:5.720287e-03):5.194689e-03,78:3.996023e-03):1.299651e-03):1.483222e-03):1.425841e-02,(17:2.754562e-02,15:2.259828e-02):5.638346e-03):5.655020e-03,(63:5.788979e-02,(23:1.717935e-02,62:3.278022e-03):1.470216e-02):1.327149e-02):8.517374e-04,(82:1.303355e-02,67:6.646431e-03):3.001298e-02):3.124168e-04,(89:2.432552e-02,(88:6.921353e-03,87:1.965021e-03):2.732496e-03):9.630889e-03):5.184931e-03,80:1.459805e-02):1.816312e-02):2.664342e-03):2.565206e-03,100:3.061614e-02):3.065871e-03,((3:1.128631e-02,64:8.489349e-03):1.059459e-02,((7:3.150874e-03,(49:4.052272e-03,48:6.090731e-04):4.680998e-03):6.508341e-03,((8:2.062062e-02,((42:4.985722e-03,(51:4.395344e-04,50:4.595820e-04):9.912487e-03):5.345225e-03,((19:4.723648e-03,(21:1.490229e-04,20:1.241106e-03):2.627502e-03):7.390046e-03,22:5.680985e-03):1.547899e-02):3.731658e-03):1.876416e-03,(41:3.738888e-02,47:1.099634e-02):4.274288e-03):1.327307e-03):1.001931e-02):5.603475e-03):9.982843e-04):1.078346e-03,56:1.035749e-01):1.505676e-03):3.444742e-02,((14:6.158141e-02,46:4.801998e-03):1.444788e-03,(44:1.900197e-03,45:3.753132e-03):1.637859e-02):5.535343e-02):1.956360e-03):2.036666e-02):2.080667e-02):2.680702e-03):1.537555e-03,((66:2.641779e-02,81:2.131158e-02):1.629143e-02,(((79:1.354826e-02,(65:1.979937e-02,(31:3.287605e-02,(35:2.264090e-02,((84:1.544785e-02,(74:4.243005e-03,33:4.510197e-04):1.275938e-02):3.849338e-03,58:1.897295e-02):1.007243e-02):1.957067e-03):1.003869e-02):1.830875e-03):1.495381e-03,52:1.653217e-02):5.793964e-03,((11:3.333024e-02,71:5.588483e-02):3.099891e-03,10:3.392537e-02):1.518976e-03):2.380362e-03):1.386996e-03):2.748826e-03,(101:2.114542e-02,72:2.171008e-02):1.297155e-03):5.149548e-03):4.686996e-03,((13:4.056898e-02,(32:3.250108e-02,83:2.983992e-02):9.798845e-03):7.850994e-04,((61:3.191444e-03,59:1.603135e-02):1.278600e-02,2:2.384679e-02):7.695974e-03):1.412097e-03):8.988258e-03,60:2.884297e-02,1:1.320922e-03);
   tree run2.300000 = [&U] ((((32:2.861618e-02,83:2.962812e-02):1.510655e-02,(2:1.728646e-02,(61:5.002867e-03,59:1.462219e-02):2.083369e-02):3.272408e-03):2.805132e-03,(60:1.223723e-02,13:1.623978e-03):3.181525e-02):5.675437e-03,(((101:2.078988e-02,72:1.884856e-02):2.509377e-03,(((((39:7.260979e-02,((56:7.393496e-02,((34:2.406624e-02,(((64:9.259227e-03,3:9.680539e-03):7.643168e-03,(((((42:5.394294e-03,(51:2.030547e-03,50:6.637036e-03):7.811923e-03):3.148822e-03,(22:4.147259e-03,((20:6.446385e-05,21:2.651313e-03):1.071531e-03,19:1.044654e-03):7.385397e-03):2.355384e-02):3.892514e-03,8:1.271406e-02):5.189149e-04,47:1.518827e-02):1.499915e-03,(41:5.012606e-02,(7:4.383468e-03,(48:1.954355e-04,49:5.742079e-04):8.055138e-03):8.475808e-03):2.220750e-03):7.450127e-03):6.053330e-03,((((((23:1.172851e-02,62:4.020789e-03):8.048012e-03,63:5.416345e-02):6.873307e-03,(((77:1.007140e-02,((76:5.055907e-03,75:1.287975e-02):2.935931e-03,(78:1.903640e-03,(17:2.001636e-02,15:2.270241e-02):9.529496e-03):6.762538e-03):6.018395e-04):4.410558e-04,16:1.693425e-02):1.256002e-02,(82:1.284058e-02,67:2.706995e-03):2.730616e-02):8.581060e-04):4.727015e-03,(87:1.550310e-03,(88:9.507276e-03,89:1.406903e-02):1.006818e-03):1.161253e-02):4.845984e-03,80:3.502129e-02):2.281631e-02,((((((94:4.438071e-03,(93:4.193717e-03,98:5.047535e-03):3.839513e-03):6.626853e-03,(97:1.573373e-02,(91:7.117791e-03,96:4.957313e-03):2.867809e-03):1.152856e-03):8.909867e-03,(((90:2.118468e-04,92:3.857409e-04):6.544348e-03,95:2.013131e-02):2.547437e-03,99:1.019055e-02):1.300882e-02):7.983347e-02,43:1.023244e-01):2.794830e-03,28:3.158954e-02):7.736309e-04,(100:2.400391e-02,55:6.906962e-02):3.444812e-03):3.643772e-03):3.102461e-03):2.358201e-03):2.114174e-04,9:1.046327e-02):3.846097e-03):2.920776e-02,((40:3.612722e-02,(53:6.028203e-03,54:1.567334e-02):2.256350e-02):2.304493e-02,(14:5.328143e-02,(46:3.051868e-03,(45:1.391532e-03,44:4.435874e-03):8.953890e-03):2.385588e-03):7.075899e-02):8.230123e-03):3.446494e-02):4.612190e-03,(38:1.798788e-02,81:3.701303e-02):1.252099e-03):9.697525e-04,((73:2.511420e-02,((6:2.614439e-03,36:8.054312e-04):1.945894e-02,(12:1.101596e-02,(18:1.019449e-02,(5:5.992362e-03,((30:1.514732e-04,4:4.121780e-02):9.413025e-04,29:4.805871e-03):6.239822e-03):2.035767e-02):2.596410e-03):4.217395e-03):1.044584e-03):7.722958e-03,((((69:8.745848e-03,68:3.723063e-03):1.523286e-03,70:5.846446e-03):2.057737e-02,85:4.909576e-02):1.899931e-02,11:3.095603e-02):5.149123e-03):1.462954e-03):6.868975e-03,((((26:1.633086e-02,27:4.061081e-03):5.943171e-03,24:1.736216e-02):3.485777e-03,37:5.257562e-02):2.261076e-03,(25:3.699618e-03,86:7.118788e-03):8.675797e-03):3.443586e-03):3.404258e-05,(66:4.848317e-02,((52:2.119279e-02,((65:2.218767e-02,((((33:1.221768e-03,74:3.982224e-03):1.329748e-02,84:1.194154e-02):2.930653e-03,58:2.129688e-02):7.164974e-03,(31:2.775954e-02,(71:5.443137e-02,35:2.158875e-02):4.435741e-03):3.254460e-03):1.736585e-03):6.591405e-05,79:2.312596e-02):4.085122e-03):4.982429e-03,10:3.291856e-02):1.570298e-04):9.982141e-04):7.103098e-04):7.976475e-03,57:3.437146e-02):4.975771e-03,1:2.915751e-02);
   tree run2.305000 = [&U] ((((32:3.562207e-02,83:2.105638e-02):8.665157e-03,(((61:4.470483e-03,59:1.402504e-02):1.115478e-02,2:1.511506e-02):5.935306e-03,(57:3.020889e-02,(((72:1.950833e-02,101:2.353480e-02):3.172800e-04,39:6.147776e-02):7.574947e-04,((((38:1.586234e-02,81:4.758603e-02):8.148117e-04,((85:3.457722e-02,((68:1.191769e-02,69:7.218518e-03):6.640784e-03,70:7.424346e-03):1.939825e-02):2.735484e-02,(((((54:7.698344e-03,53:9.204777e-03):2.661949e-02,40:2.368350e-02):2.749774e-02,((46:8.749463e-03,(45:7.422245e-03,44:1.274156e-03):1.073636e-02):8.486407e-03,14:4.825407e-02):4.389350e-02):2.340600e-03,(100:3.603521e-02,(((((((95:3.285538e-02,(90:2.322292e-03,92:1.009129e-03):8.477055e-03):5.609235e-03,99:1.196875e-02):7.797531e-03,(((98:5.963964e-03,97:2.057675e-02):1.395084e-04,(94:8.265745e-04,93:3.290028e-03):5.260021e-03):2.489915e-03,(91:4.852748e-03,96:8.953866e-03):4.168749e-03):1.382667e-02):6.813504e-02,43:1.128903e-01):3.623527e-03,55:7.012766e-02):7.293020e-03,(80:7.357129e-03,(((((17:3.034925e-02,15:2.134656e-02):2.074806e-02,((((75:8.972035e-03,76:9.876780e-03):6.840860e-03,78:7.586270e-03):8.325722e-04,77:5.317057e-03):8.219609e-04,16:1.784953e-02):1.753327e-03):1.106295e-02,(67:1.293786e-03,82:9.447510e-03):3.058541e-02):1.357802e-03,(63:4.053407e-02,(62:6.572328e-03,23:1.230940e-02):9.103776e-03):1.258915e-02):1.469346e-03,(87:5.442336e-04,(88:2.356446e-03,89:1.743682e-02):2.409186e-03):1.045756e-02):2.462647e-03):1.569571e-02):1.739282e-03,(28:3.813745e-02,((((7:3.855181e-03,(49:3.569729e-03,48:5.050572e-04):1.171425e-02):6.092591e-03,(((((19:4.599073e-04,(21:3.670767e-04,20:1.675010e-03):3.051974e-03):4.735573e-03,22:1.073949e-02):1.321134e-02,((51:2.409958e-04,50:8.319090e-04):1.584055e-02,42:3.015424e-03):5.231354e-03):1.248545e-03,8:1.465862e-02):1.229908e-03,(47:1.254751e-02,41:2.645942e-02):1.388458e-03):1.885345e-04):1.317304e-02,(64:8.717798e-03,3:1.780090e-02):8.836663e-03):8.527685e-03,((9:5.546651e-03,56:8.351157e-02):1.237023e-03,34:1.689160e-02):3.602246e-04):4.169611e-04):1.511033e-03):9.912734e-04):3.491990e-02):2.845502e-02,(((12:1.297790e-02,(((4:4.505145e-02,(29:8.541058e-03,30:7.478672e-03):3.785926e-03):1.346894e-04,5:1.208629e-02):2.637185e-02,18:1.317790e-02):2.938353e-03):5.384226e-03,(36:1.916975e-05,6:4.467397e-03):1.911994e-02):3.518845e-03,73:1.466976e-02):6.292480e-03):1.894395e-03):1.066603e-04):4.558067e-03,((11:4.321283e-02,10:2.146236e-02):6.130430e-03,(66:3.170391e-02,((79:2.079586e-02,(65:1.958315e-02,((((33:8.728008e-04,74:1.683650e-03):1.232370e-02,84:1.317831e-02):5.020623e-03,58:1.722449e-02):8.023610e-03,(35:2.217625e-02,31:3.016916e-02):2.214181e-03):8.290496e-03):2.076560e-03):4.290774e-04,(71:5.463675e-02,52:8.859374e-03):5.421296e-03):6.162838e-03):3.774448e-04):1.096104e-03):3.238526e-04,((37:4.830069e-02,((25:1.035085e-02,24:3.318352e-02):5.986004e-03,(27:1.536993e-02,26:1.926390e-02):7.674761e-03):4.707435e-03):3.404702e-03,86:1.090827e-02):1.087822e-03):2.255209e-03):6.259845e-03):1.022179e-02):1.850478e-03):9.062336e-03,13:3.369772e-02):4.422263e-04,60:2.945909e-02,1:8.965586e-03);
   tree run2.310000 = [&U] ((60:2.100510e-02,13:1.547545e-03):3.496913e-02,(((2:1.634812e-02,(61:7.764188e-03,59:1.025087e-02):1.538845e-02):1.043746e-02,(32:2.974458e-02,83:3.969791e-02):1.619566e-02):3.507013e-04,(((101:2.309418e-02,72:1.942793e-02):2.937077e-03,((((((79:3.080185e-02,(((33:5.021813e-03,74:6.402880e-03):1.326513e-02,84:2.403504e-02):9.392536e-03,58:1.272173e-02):4.404791e-03):5.175772e-03,(31:3.468661e-02,35:2.978360e-02):2.456412e-03):3.327788e-03,65:1.586377e-02):5.186981e-03,(71:6.533327e-02,52:1.995585e-02):1.726956e-03):7.936940e-03,(10:3.299702e-02,66:3.844554e-02):1.643052e-03):1.077511e-03,(((((((((40:3.115763e-02,(53:6.982096e-03,54:1.285414e-02):2.008780e-02):3.144857e-02,(((56:7.374138e-02,9:6.984941e-03):1.247752e-03,34:2.714071e-02):1.692193e-03,(((64:5.881602e-03,3:1.305772e-02):5.934957e-03,((47:5.480698e-03,41:6.552299e-02):1.209819e-02,((((42:5.718346e-03,(51:3.032690e-04,50:7.834225e-04):1.203792e-02):1.468819e-03,(22:7.905296e-03,((20:3.326432e-03,21:1.742964e-04):1.516033e-03,19:6.628873e-04):5.857547e-03):1.663551e-02):6.463957e-03,8:1.275861e-02):1.520332e-03,(7:1.195414e-03,(48:2.829251e-05,49:1.318344e-03):1.010135e-02):6.227765e-03):7.654918e-04):9.403420e-03):3.304727e-03,(((100:2.616750e-02,55:6.102240e-02):1.663527e-03,(((((98:7.981011e-03,(94:2.512634e-03,93:2.308961e-03):4.395781e-03):5.355927e-03,((91:1.284322e-02,96:5.057333e-03):8.580581e-03,97:1.081270e-02):8.639316e-04):7.752163e-03,(99:1.573844e-02,((90:2.287479e-03,92:8.531652e-04):1.046018e-02,95:2.742649e-02):6.641576e-03):7.585680e-03):8.797918e-02,43:1.111731e-01):4.666740e-03,28:3.218519e-02):5.293344e-04):4.872023e-04,(80:1.267111e-02,((82:1.565994e-02,67:1.097871e-02):2.115979e-02,((((75:7.609444e-03,76:7.948672e-03):7.449956e-03,((((17:3.015574e-02,15:1.281363e-02):1.479367e-02,78:4.027187e-03):8.571429e-04,77:1.005137e-02):4.409700e-03,16:1.681901e-02):2.458060e-03):1.220446e-02,((23:1.437161e-02,62:9.524854e-03):9.598054e-03,63:3.839667e-02):6.679097e-03):4.553357e-04,((89:1.101539e-02,88:7.576943e-03):9.895975e-04,87:2.155723e-04):1.512136e-02):5.098648e-03):1.903481e-02):1.344299e-02):3.397931e-03):3.325738e-03):3.342950e-02):7.457563e-03,(46:1.905455e-03,((45:3.946099e-03,44:2.882968e-04):1.957061e-02,14:5.884127e-02):4.843210e-03):5.158907e-02):3.370281e-02,(((12:1.978856e-02,(18:1.048532e-02,(((4:2.161434e-02,29:1.041781e-02):3.774580e-04,30:2.548783e-03):1.632456e-03,5:7.782089e-03):2.648561e-02):1.462896e-03):3.962311e-03,(6:8.231014e-04,36:1.082780e-03):2.514174e-02):1.568444e-03,73:1.679594e-02):3.015226e-03):3.243153e-03,(38:1.515285e-02,81:3.768260e-02):1.168096e-02):3.238455e-03,(((69:1.326106e-02,68:8.621958e-03):6.151417e-03,70:6.271450e-03):2.710465e-02,85:3.705311e-02):1.911111e-02):4.623586e-03,11:5.685278e-02):1.692452e-03,39:6.969828e-02):2.031302e-03,((25:7.015723e-03,86:1.893423e-02):6.031529e-03,(24:2.957965e-02,(37:5.419170e-02,(26:1.113086e-02,27:1.174612e-02):6.368933e-03):4.680811e-03):2.787862e-03):7.336586e-03):3.755868e-04):1.781673e-03):4.415628e-03,57:3.542798e-02):6.062969e-03):2.081163e-03,1:1.650912e-02);
   tree run2.315000 = [&U] ((57:2.275509e-02,(72:1.916675e-02,((((86:1.366374e-02,((27:1.080693e-02,26:1.061130e-02):1.060782e-02,(25:2.532291e-02,(24:2.814286e-02,37:4.745498e-02):2.046663e-03):3.945021e-03):9.064051e-03):4.985975e-03,(((66:2.120042e-02,11:2.042333e-02):1.234465e-02,10:2.464059e-02):2.205360e-03,(79:1.825581e-02,((((((33:2.411004e-05,74:6.258352e-03):1.201826e-02,84:8.642162e-03):4.976584e-03,58:2.316069e-02):6.310674e-03,(35:1.884744e-02,31:3.129082e-02):2.122866e-03):3.233790e-03,65:1.548618e-02):3.422382e-03,((71:7.164402e-02,52:6.342602e-03):5.062741e-03,81:8.299464e-02):4.817561e-04):2.385100e-03):3.246883e-03):1.276606e-03):4.885457e-04,(((((((5:1.328029e-02,(29:1.277786e-02,(4:3.167439e-02,30:5.839167e-03):1.140067e-03):1.994122e-03):2.298623e-02,18:1.175600e-02):3.186050e-03,12:1.275066e-02):2.202692e-03,(36:1.677228e-03,6:1.658652e-03):1.742450e-02):4.516133e-04,73:1.524770e-02):8.993133e-03,(39:4.002647e-02,((56:8.728408e-02,((9:1.058038e-02,(((((((19:5.097378e-04,(21:2.743939e-03,20:3.887586e-04):1.406740e-03):6.531024e-03,22:6.203872e-03):2.448223e-02,((51:4.889350e-04,50:6.837380e-04):1.019541e-02,42:3.325811e-03):3.237508e-03):7.918610e-04,8:1.323052e-02):9.943558e-04,((7:3.181899e-03,(49:3.620163e-03,48:3.606663e-04):6.193653e-03):3.240699e-03,(47:6.025553e-03,41:2.893956e-02):8.914062e-03):3.984020e-04):1.342086e-02,(64:5.752587e-03,3:9.328691e-03):8.054550e-03):7.875442e-03,((28:3.664178e-02,(((((95:2.700513e-02,(90:1.094965e-03,92:6.080149e-04):1.385995e-02):9.044766e-03,99:1.510555e-02):1.665155e-02,(((93:1.912710e-03,94:5.390769e-03):7.394324e-03,98:1.143416e-02):4.261139e-04,((91:6.709346e-03,96:5.264048e-03):1.005363e-02,97:1.680697e-02):8.879017e-04):9.946415e-03):7.759106e-02,43:8.456674e-02):1.531762e-02,(((67:2.032379e-02,82:3.170254e-02):1.206490e-02,(((16:1.473020e-02,(((75:1.823084e-02,76:2.771763e-03):3.028313e-03,((15:1.333345e-02,78:2.195590e-03):2.838651e-03,17:2.332279e-02):7.172833e-03):1.029260e-03,77:6.217394e-03):2.606001e-03):1.259061e-02,(63:5.068928e-02,(62:6.014167e-03,23:1.162757e-02):9.702783e-03):5.355438e-03):1.570556e-04,((87:5.659631e-03,(88:3.093831e-03,89:1.853949e-02):1.047032e-03):8.245717e-03,80:1.118107e-02):7.450785e-03):4.201382e-03):1.974266e-02,55:6.485084e-02):2.631792e-03):2.918606e-03):2.088711e-05,100:3.574210e-02):1.045518e-03):2.206268e-03):5.412566e-04,34:1.859032e-02):5.060994e-03):2.737350e-02,((((45:8.709608e-03,44:1.413222e-03):2.240457e-02,14:4.360794e-02):4.641366e-03,46:1.719374e-03):3.801247e-02,((54:1.487188e-02,53:1.476154e-02):1.755564e-02,40:2.464229e-02):2.647390e-02):6.097894e-03):1.959927e-02):1.432857e-02):1.590889e-03,(38:2.009366e-02,(85:3.668123e-02,((68:8.504600e-03,69:1.065678e-02):8.814277e-03,70:4.617839e-03):1.671322e-02):3.546988e-02):3.108347e-04):3.195734e-03):5.218051e-04,101:1.896749e-02):5.147999e-04):8.248665e-03):4.453501e-03,(((61:3.576329e-03,59:1.953481e-02):1.012758e-02,2:2.467161e-02):8.649332e-03,((32:3.466478e-02,83:2.299352e-02):1.348454e-02,(60:2.530929e-02,13:2.469405e-02):8.317493e-03):8.519386e-04):2.297487e-03,1:1.566883e-02);
   tree run2.320000 = [&U] (((57:3.437549e-02,((((86:1.611080e-02,((((26:1.352243e-02,27:8.403788e-03):4.765710e-03,25:1.522582e-02):5.349785e-03,24:1.954482e-02):3.965991e-03,37:4.773566e-02):2.118788e-03):3.217816e-03,(((38:2.802133e-03,39:2.160349e-02):1.932140e-02,((((((28:2.855734e-02,55:7.996224e-02):1.319892e-03,(100:3.133022e-02,((80:1.275638e-02,((((82:5.167230e-02,67:6.379206e-03):1.899043e-02,((77:9.286639e-03,(17:2.533611e-02,(78:6.526396e-05,15:3.702190e-03):6.048844e-03):1.395506e-02):4.174011e-03,((75:1.370914e-02,76:5.827278e-03):1.922930e-03,16:1.560265e-02):3.864429e-03):1.354269e-02):1.495200e-03,((89:1.359831e-02,88:2.032163e-04):2.606951e-03,87:2.664011e-03):6.904912e-03):2.538880e-05,(63:4.840480e-02,(23:1.202917e-02,62:8.547272e-03):7.709569e-03):9.042411e-03):3.216064e-03):2.360219e-02,(((99:6.690169e-03,(95:2.535174e-02,(92:5.171193e-04,90:4.214021e-03):1.139249e-02):8.607794e-03):1.235616e-02,((91:5.829335e-03,96:1.105289e-02):1.230903e-02,((94:4.453655e-03,93:3.260178e-03):3.956538e-03,(98:6.273254e-03,97:1.887522e-02):2.334593e-03):4.782439e-03):9.294816e-03):7.583113e-02,43:1.086030e-01):1.176415e-02):4.266609e-03):3.382066e-03):2.191398e-03,((3:9.827259e-03,64:8.071428e-03):1.045219e-02,((47:1.391313e-02,(8:1.551119e-02,(((41:3.678203e-02,42:1.864724e-03):3.819837e-03,(51:3.561938e-04,50:1.954479e-03):1.506054e-02):4.402483e-03,((19:1.441699e-03,(21:1.610912e-03,20:2.725425e-04):5.579435e-03):3.217278e-03,22:1.007275e-02):1.061272e-02):6.670242e-04):2.540524e-03):3.206925e-04,(7:3.230346e-03,(49:2.148164e-03,48:1.698074e-03):9.571558e-03):4.012652e-03):6.800273e-03):5.559596e-03):1.264486e-05,(34:1.982429e-02,(9:6.120974e-03,56:8.882140e-02):2.827313e-04):1.829528e-03):2.729583e-02,(((46:1.980376e-03,(44:5.278750e-04,45:1.084735e-03):1.668917e-02):1.013129e-02,14:4.903103e-02):3.839722e-02,((53:3.029979e-03,54:8.188014e-03):2.807014e-02,40:3.069500e-02):2.258589e-02):1.017011e-02):4.659271e-02,(((12:1.714814e-02,(((30:3.357067e-03,(29:1.048131e-02,4:3.431396e-02):1.363304e-03):6.956483e-03,5:1.282112e-02):2.448037e-02,18:1.740933e-02):1.193271e-03):2.840663e-03,(6:4.936455e-03,36:3.773685e-03):1.361549e-02):2.972836e-03,73:1.428615e-02):5.426240e-03):4.879166e-04):1.807424e-04,(85:3.923340e-02,((69:9.141198e-03,68:3.657615e-03):4.097894e-03,70:3.675796e-03):1.703960e-02):2.207955e-02):2.741262e-03):2.521096e-04,((66:3.077327e-02,(10:1.282989e-02,11:2.699599e-02):1.138187e-02):3.434535e-03,(81:3.561682e-02,((71:4.568001e-02,52:1.488047e-02):3.075674e-03,((((35:1.125392e-02,79:2.763253e-02):4.263702e-03,31:2.662789e-02):4.036898e-03,((84:2.690127e-02,(74:2.399737e-03,33:1.668406e-04):1.532295e-02):3.845314e-03,58:1.119417e-02):1.393054e-02):1.772348e-03,65:1.305332e-02):2.385803e-03):5.174441e-03):1.349435e-03):1.116917e-03):1.109350e-03,(72:2.160256e-02,101:1.491541e-02):1.997969e-03):6.385105e-03):4.294758e-03,(((61:4.596903e-03,59:1.059501e-02):1.631216e-02,2:1.947729e-02):6.260871e-03,(13:2.450471e-02,(32:3.450389e-02,83:2.526993e-02):8.267363e-03):4.262181e-05):1.301130e-03):5.497875e-03,60:2.290615e-02,1:6.529528e-03);
   tree run2.325000 = [&U] ((57:3.106549e-02,((((((66:2.478182e-02,11:1.897702e-02):1.944760e-02,10:2.976327e-02):2.209834e-03,(((((71:6.415520e-02,79:1.392419e-02):2.280523e-03,65:8.476470e-03):1.792189e-03,((((33:8.835499e-04,74:9.359005e-04):1.528761e-02,84:1.369380e-02):2.350021e-03,58:2.031648e-02):1.499351e-02,(31:3.078899e-02,35:3.096781e-02):2.103559e-03):1.716584e-03):1.876788e-03,81:4.285952e-02):2.406131e-04,52:2.096144e-02):5.303118e-03):6.417727e-03,((24:2.069065e-02,86:1.396635e-02):9.299641e-04,(37:4.075823e-02,((27:1.106010e-02,26:2.102503e-02):4.082066e-03,25:3.320669e-03):1.648017e-03):3.951545e-03):4.014975e-03):5.924081e-04,((38:1.952709e-02,(((((((30:4.567182e-03,(29:1.085492e-02,4:3.569582e-02):1.881717e-03):1.022084e-02,5:1.275226e-02):2.615629e-02,18:1.428681e-02):3.888650e-03,12:1.522301e-02):2.394382e-03,(36:2.416204e-04,6:3.817265e-03):2.318177e-02):9.106984e-04,73:2.320068e-02):3.792633e-03,(39:7.563536e-02,(((((((80:1.118834e-02,((((((75:1.237631e-02,76:1.145685e-02):2.242287e-03,78:6.637848e-03):2.504973e-04,77:5.051724e-03):9.275759e-04,((17:1.826181e-02,15:2.340893e-02):1.062539e-02,16:1.474538e-02):6.925522e-04):9.642784e-03,((67:9.163716e-03,82:2.990980e-02):2.611601e-02,(63:5.181186e-02,(62:5.766298e-03,23:1.704203e-02):1.036763e-02):1.035624e-02):1.050087e-03):1.466643e-03,((89:1.398535e-02,88:6.929349e-03):1.215708e-02,87:1.421256e-03):8.619002e-03):1.863991e-02):1.445760e-02,(43:8.565332e-02,(55:6.106401e-02,((99:5.914349e-03,(95:2.824584e-02,(90:8.293582e-04,92:1.049993e-03):9.012032e-03):5.078309e-03):9.816230e-03,((((94:2.672165e-03,93:3.247243e-03):5.521704e-03,98:6.492816e-03):5.289045e-03,(91:6.903843e-03,96:6.461278e-03):3.161290e-03):9.386718e-04,97:1.981777e-02):1.685580e-02):8.439562e-02):3.982956e-03):2.969614e-03):2.247400e-03,28:3.499103e-02):2.180779e-03,(((((((19:1.387367e-03,(21:3.472774e-04,20:1.168635e-03):3.138845e-03):7.176664e-03,22:8.461615e-03):1.737387e-02,((51:1.588582e-03,50:5.026362e-03):8.189480e-03,42:3.107995e-03):4.281453e-03):3.558339e-03,8:1.357054e-02):2.933435e-03,(47:1.634993e-02,41:2.464869e-02):1.631740e-03):2.560883e-03,(7:3.138830e-03,(49:1.883982e-03,48:5.508755e-04):1.187395e-02):2.172576e-03):1.306115e-02,(64:8.261243e-03,3:1.367204e-02):1.590691e-02):3.097537e-03):1.655694e-03,100:3.276710e-02):1.334338e-03,(34:2.184700e-02,(9:7.727256e-03,56:7.817559e-02):3.290058e-03):2.204998e-03):3.055234e-02,((((45:4.478809e-03,44:1.400004e-03):1.173322e-02,14:5.176587e-02):8.456790e-04,46:3.732908e-04):6.541874e-02,((54:2.051810e-03,53:1.236487e-02):4.192628e-02,40:2.248644e-02):2.854434e-02):6.551569e-03):3.541038e-02):5.852017e-05):2.151456e-03):5.857982e-04,(85:3.749358e-02,((68:8.079017e-03,69:8.248539e-03):4.082186e-03,70:1.100532e-02):1.689253e-02):2.544572e-02):4.430793e-03):2.539086e-03,(72:1.672556e-02,101:2.001361e-02):2.553860e-03):3.890075e-03):5.541859e-03,((32:3.652477e-02,83:2.386232e-02):1.522710e-02,((60:8.765578e-04,13:9.558590e-03):3.878583e-02,((61:4.280045e-03,59:1.853774e-02):1.234572e-02,2:1.832158e-02):6.627106e-03):6.851986e-05):2.302501e-03,1:1.103749e-02);
   tree run2.330000 = [&U] ((57:3.086819e-02,((((86:1.913442e-02,(24:2.399238e-02,(((27:8.463843e-03,26:1.289324e-02):9.156049e-03,25:1.084744e-02):6.417252e-03,37:3.777475e-02):3.383847e-03):1.103346e-03):8.247937e-03,((85:3.619497e-02,((68:8.027707e-03,69:8.903033e-03):3.194619e-03,70:1.368428e-02):2.088878e-02):2.321198e-02,((((((46:3.473581e-03,(14:5.075796e-02,(45:7.957002e-03,44:2.356455e-03):8.890813e-03):8.118532e-03):7.068690e-02,((54:1.150083e-02,53:1.236366e-02):3.211921e-02,40:2.591119e-02):3.147410e-02):2.486101e-03,(((((80:1.871134e-02,(((63:3.773246e-02,(62:4.387311e-03,23:1.039652e-02):7.164893e-03):7.639011e-03,((82:8.310532e-02,67:2.536171e-02):1.454848e-03,(16:1.572176e-02,((17:2.984326e-02,15:1.186261e-02):1.147186e-02,(77:4.136582e-03,((75:9.023622e-03,76:6.403499e-03):2.984720e-03,78:6.675963e-03):6.545672e-04):3.292536e-03):5.596006e-03):1.213737e-02):1.074328e-03):1.362861e-03,((89:1.695153e-02,88:3.148988e-03):3.422556e-03,87:2.735324e-03):1.531105e-02):3.333584e-03):1.879281e-02,(55:6.067619e-02,((((90:7.130973e-04,92:9.274016e-04):9.305827e-03,(95:3.598239e-02,99:4.591519e-03):2.361239e-03):1.444212e-02,((97:1.844334e-02,(91:9.608204e-03,96:8.573057e-03):1.874890e-03):6.017585e-03,(98:7.613698e-03,(93:3.689680e-03,94:5.834042e-03):2.728825e-04):3.427444e-03):1.648253e-02):8.385962e-02,43:9.710305e-02):3.957660e-03):3.813370e-03):1.930442e-03,28:3.476880e-02):1.321363e-03,((((((((19:3.047366e-03,(21:3.355637e-05,20:1.572097e-03):1.986274e-03):6.795592e-03,22:8.996835e-03):2.079385e-02,((51:2.015901e-05,50:2.323274e-03):6.786955e-03,42:3.088256e-03):2.460733e-03):8.882540e-04,8:1.350434e-02):8.811168e-04,(7:3.505094e-04,(49:3.790890e-04,48:8.345684e-04):7.358053e-03):7.149232e-03):5.016174e-04,(47:9.564282e-03,41:4.616415e-02):3.933564e-03):1.149059e-02,(64:9.742686e-03,3:1.211870e-02):8.924543e-03):1.266824e-02,((34:1.990468e-02,56:7.461477e-02):1.417162e-03,9:8.878554e-03):6.814307e-04):3.176397e-03):1.440921e-04,100:2.815990e-02):3.674884e-02):2.794972e-02,39:6.551744e-02):1.018041e-02,((((((29:8.841824e-03,(4:3.598368e-02,30:1.189212e-02):2.306559e-03):7.046298e-03,5:1.267127e-02):1.583912e-02,18:1.419608e-02):1.570909e-03,12:1.438340e-02):2.707064e-03,(36:2.760514e-04,6:3.793021e-03):2.268319e-02):3.208103e-03,73:1.706843e-02):3.108128e-03):5.292720e-03,38:2.159289e-02):1.733115e-03):4.090767e-03):3.412482e-04,(((66:2.441897e-02,11:2.582494e-02):1.319935e-02,10:2.957424e-02):2.092585e-03,((52:1.383092e-02,((71:5.613325e-02,65:1.661181e-02):8.208836e-04,(31:3.059345e-02,(35:3.077113e-02,(((33:4.941962e-04,74:2.969100e-03):6.115851e-03,84:2.177608e-02):1.053614e-02,58:1.681902e-02):7.502515e-03):1.801544e-04):5.933922e-03):2.553490e-03):4.884385e-04,(81:3.789078e-02,79:2.520972e-02):7.023010e-04):4.436235e-03):1.073514e-03):4.030661e-03,(72:1.661933e-02,101:1.988650e-02):3.552346e-03):3.955858e-03):3.098046e-03,(((61:3.561371e-03,59:1.818735e-02):1.226731e-02,2:1.359661e-02):7.969446e-03,((60:1.360033e-02,13:1.298616e-03):3.674352e-02,(32:3.629280e-02,83:2.371077e-02):1.362817e-02):1.332008e-03):1.926603e-03,1:1.345633e-02);
   tree run2.335000 = [&U] ((57:3.011248e-02,((((((((((31:2.984447e-02,35:2.742485e-02):2.266538e-03,(((33:1.211005e-03,74:3.156509e-03):5.699445e-03,84:6.152992e-03):8.287720e-03,58:1.971969e-02):8.271876e-03):2.425853e-03,65:1.676564e-02):8.046516e-04,71:5.620963e-02):3.233244e-03,79:2.084922e-02):8.679053e-04,52:1.548911e-02):1.154749e-03,81:4.130481e-02):2.359204e-03,(((85:3.695206e-02,((68:5.019500e-03,69:3.648949e-03):5.023418e-03,70:5.030529e-03):2.082801e-02):2.549519e-02,((((((46:6.011645e-03,(45:5.269857e-04,44:3.296192e-03):8.461024e-03):1.197538e-02,14:5.968435e-02):5.851710e-02,((54:2.478209e-03,53:1.293428e-02):3.950145e-02,40:2.068692e-02):2.497289e-02):2.914419e-05,((((((((82:3.623052e-02,67:2.355897e-02):1.660474e-02,((78:5.538751e-03,(17:2.911264e-02,15:1.932975e-02):9.922565e-03):9.266518e-03,(((75:9.791230e-03,76:1.419746e-02):4.128934e-03,16:1.415348e-02):2.065836e-03,77:7.513959e-03):2.301169e-03):6.002921e-03):1.979675e-03,(63:4.272747e-02,(62:7.297080e-03,23:1.087986e-02):4.714331e-03):1.186104e-02):1.882109e-03,(((89:1.579493e-02,88:7.116981e-03):5.817840e-04,87:3.756413e-04):1.385122e-02,80:9.803085e-03):3.024289e-03):2.371587e-02,(55:7.380674e-02,((((95:3.389630e-02,(90:5.487001e-04,92:3.598995e-04):9.151617e-03):7.071537e-03,99:1.262161e-02):1.408855e-02,((91:2.817397e-03,96:5.094913e-03):5.297622e-03,(97:1.799181e-02,(98:3.164520e-03,(93:1.175211e-03,94:2.514201e-03):6.131851e-04):6.883318e-04):1.018255e-03):1.490654e-02):8.180659e-02,43:9.472579e-02):7.562193e-03):1.505801e-03):4.067599e-03,28:3.391760e-02):1.854666e-03,100:3.064946e-02):1.415337e-04,(((((47:9.666554e-03,41:4.503397e-02):2.793798e-03,((((19:7.187286e-04,(21:3.673130e-03,20:1.228101e-03):2.570864e-03):5.367924e-03,22:7.730007e-03):1.554578e-02,((51:1.166789e-03,50:8.150220e-05):8.929560e-03,42:3.676078e-03):2.483719e-03):2.390840e-03,8:1.317373e-02):1.799818e-03):8.823446e-05,(7:2.713610e-03,(49:2.190506e-03,48:1.133868e-03):1.224680e-02):1.012917e-02):9.248654e-03,(64:5.632747e-03,3:1.182201e-02):9.668656e-03):7.092061e-03,(34:1.586007e-02,(9:8.903990e-03,56:6.839128e-02):6.495881e-04):3.314243e-03):5.250433e-04):2.337476e-02):2.336587e-02,39:6.391346e-02):2.561481e-02,(((((((4:2.674032e-02,29:3.260573e-03):2.375203e-03,30:6.309237e-03):9.098619e-03,5:4.152502e-03):1.877100e-02,18:1.384853e-02):9.808382e-04,12:1.477623e-02):5.182261e-04,(36:1.029323e-03,6:1.199878e-03):2.549449e-02):1.103587e-03,73:1.665057e-02):4.829695e-03):8.290834e-04):7.644260e-04,38:2.225557e-02):1.815377e-03):1.532795e-03,(((66:2.382115e-02,11:2.960108e-02):9.225357e-03,10:2.885021e-02):2.370373e-03,(86:1.305366e-02,((24:1.296714e-02,37:3.684995e-02):3.236794e-03,((27:1.062895e-02,26:1.314633e-02):1.267164e-02,25:1.056448e-02):2.640539e-03):1.928785e-03):5.520946e-03):5.156550e-03):3.933010e-03,(72:1.373145e-02,101:1.113484e-02):1.922408e-03):5.681278e-03):1.696078e-03,(((60:1.718704e-03,13:9.606875e-04):3.429139e-02,((61:3.450376e-03,59:1.367188e-02):2.152121e-02,2:1.595770e-02):7.774339e-03):7.280566e-04,(32:3.540429e-02,83:2.285734e-02):1.361348e-02):5.405934e-03,1:1.411623e-02);
   tree run2.340000 = [&U] ((((57:3.969806e-02,((((38:3.295410e-03,39:2.783867e-02):1.989392e-02,((((((56:9.472057e-02,9:9.356849e-03):1.799739e-04,(((3:1.225571e-02,64:8.720764e-03):1.351375e-02,((47:1.327083e-02,(7:3.278339e-03,(49:1.234366e-03,48:4.427903e-04):6.251451e-03):1.407255e-02):3.238139e-04,((8:1.420783e-02,(((19:1.317035e-03,(21:1.459913e-03,20:9.405060e-04):1.125749e-03):3.369113e-03,22:8.326271e-03):2.506070e-02,(42:3.276064e-03,(51:2.840621e-03,50:9.659654e-04):1.203875e-02):5.426966e-03):1.993974e-03):1.080923e-03,41:4.095793e-02):2.954040e-04):9.988777e-03):5.825252e-03,(100:2.920421e-02,(((((((99:1.484822e-02,(92:1.206670e-04,90:1.151768e-03):8.885028e-03):3.585746e-03,95:2.886324e-02):6.363770e-03,((97:1.197246e-02,(91:2.849581e-03,96:4.418628e-03):2.255496e-03):2.611418e-03,(98:8.155126e-03,(94:1.787040e-03,93:1.347744e-03):9.189183e-03):1.332572e-03):1.941775e-02):7.202790e-02,43:9.690320e-02):5.809478e-03,55:8.011022e-02):1.391994e-03,((88:5.365640e-03,(80:2.452952e-02,(89:3.631688e-02,87:3.692113e-03):1.534182e-03):6.847300e-03):5.413240e-03,((63:4.417857e-02,(23:2.087447e-02,62:4.786596e-03):1.361503e-02):4.760256e-03,((67:2.361819e-02,(16:1.511425e-02,(77:8.771286e-03,((75:1.536189e-02,76:8.307528e-03):3.855583e-03,(78:4.082807e-03,(15:1.164133e-02,17:2.070978e-02):9.778553e-04):1.040644e-02):9.994822e-05):1.518185e-04):1.846102e-02):1.493277e-03,82:2.857535e-02):1.971352e-04):2.724243e-04):2.337946e-02):5.610441e-03,28:3.556976e-02):2.653322e-03):1.610146e-03):4.536906e-03):3.861194e-04,34:1.654135e-02):3.912112e-02,(((53:6.074245e-03,54:4.818050e-03):2.820617e-02,40:2.660564e-02):3.048440e-02,(46:1.814318e-04,((44:1.978849e-04,45:2.210999e-03):1.672439e-02,14:5.216402e-02):8.988769e-03):4.123175e-02):5.757831e-03):3.301444e-02,(73:1.887780e-02,((6:4.640927e-03,36:1.416401e-03):2.260354e-02,(12:1.884406e-02,((4:3.823631e-02,(5:7.087511e-03,(30:2.510912e-03,29:2.124331e-02):7.625653e-03):5.837598e-03):1.912965e-02,18:1.244903e-02):3.247025e-03):7.834585e-04):2.637107e-03):1.300998e-03):3.199821e-03,(85:5.520761e-02,((69:4.236518e-03,68:7.292653e-03):2.770404e-03,70:3.996495e-03):2.315492e-02):1.836237e-02):2.095148e-04):2.720566e-03,((((66:9.166478e-03,11:1.533007e-02):2.225603e-02,10:2.065627e-02):2.140296e-03,(((((31:2.618490e-02,(58:1.981626e-02,((74:8.578628e-03,33:1.658497e-03):1.372411e-02,84:1.324239e-02):4.688034e-03):9.769130e-03):1.842551e-03,(35:1.597703e-02,79:1.342640e-02):7.100897e-03):4.132390e-03,(65:1.568658e-02,71:5.322498e-02):4.475668e-03):1.651646e-03,52:1.798744e-02):4.118494e-03,81:4.996607e-02):2.286820e-03):2.350898e-03,(86:1.376245e-02,((37:5.805532e-02,(25:2.143658e-02,(26:6.915725e-03,27:2.051830e-02):9.808789e-03):3.823117e-03):1.218870e-03,24:1.622955e-02):1.249596e-03):8.690955e-03):1.317960e-03):3.270921e-03,(101:2.311498e-02,72:1.540411e-02):1.261451e-03):9.332423e-03):3.981134e-03,((61:3.071817e-03,59:1.577120e-02):1.380985e-02,2:1.649221e-02):5.394327e-03):1.591563e-04,(32:3.421078e-02,83:2.794266e-02):1.121726e-02):5.364158e-03,(60:7.008950e-03,13:7.230505e-03):3.286420e-02,1:1.133369e-02);
   tree run2.345000 = [&U] ((((61:2.716266e-03,59:2.023545e-02):1.315622e-02,2:1.505048e-02):6.051371e-03,((57:3.338626e-02,((((37:4.452595e-02,((27:2.321602e-02,26:1.873485e-02):9.343585e-03,(24:4.022105e-03,25:6.647620e-03):1.888663e-02):8.901252e-03):1.471313e-03,86:1.925864e-02):5.415302e-03,(((((85:4.892767e-02,((68:8.256955e-03,69:9.356439e-03):5.335379e-03,70:7.720377e-03):2.277954e-02):2.786871e-02,((((((34:2.585773e-02,(9:8.042106e-03,56:6.887857e-02):3.844194e-04):2.068540e-03,(((41:5.078978e-02,47:1.288429e-02):1.151106e-04,(((((19:3.037968e-03,(21:3.361348e-03,20:1.947672e-03):1.411600e-03):2.731403e-03,22:1.223123e-02):2.109938e-02,((51:5.314624e-04,50:2.306226e-03):9.729870e-03,42:8.713190e-03):4.999108e-03):2.248903e-03,8:1.485747e-02):1.619698e-03,(7:6.404668e-03,(49:2.563397e-03,48:2.438461e-03):8.926829e-03):8.458092e-03):7.978202e-05):8.757727e-03,(64:7.331694e-03,3:1.679852e-02):9.901083e-03):5.135845e-03):4.828669e-04,((((80:1.662261e-02,(((63:4.818849e-02,(62:8.162737e-03,23:2.352008e-02):7.240907e-03):6.370032e-03,((82:3.889867e-03,67:1.705009e-02):3.193195e-02,((77:7.740451e-03,(15:1.858600e-02,17:1.474996e-02):2.617801e-02):1.488233e-03,((75:1.625429e-02,76:6.922821e-03):5.395028e-03,(78:1.484689e-02,16:2.059598e-02):6.649612e-04):5.007553e-04):8.939204e-03):2.820983e-03):4.221419e-03,((89:1.239407e-02,88:1.930273e-03):2.615459e-03,87:1.613948e-03):7.073054e-03):7.924279e-03):1.612394e-02,((43:1.072317e-01,((99:6.276890e-03,(95:3.330394e-02,(90:1.541867e-03,92:3.178611e-03):7.643847e-03):1.983375e-03):8.228181e-03,((91:1.014597e-02,96:1.161173e-02):1.017731e-02,((93:1.039079e-02,97:1.294422e-02):3.780203e-04,(98:8.226218e-03,94:5.509280e-03):1.033411e-02):2.270665e-03):1.117902e-02):9.316358e-02):6.662776e-03,55:6.014101e-02):1.163894e-03):6.409221e-03,28:3.979357e-02):1.558135e-03,100:2.931632e-02):4.206489e-04):3.310623e-02,(((54:1.363451e-02,53:6.479996e-03):2.617007e-02,40:2.632587e-02):2.799720e-02,((46:5.719732e-04,(45:8.481486e-03,44:5.781256e-03):7.376940e-03):1.775616e-03,14:6.537717e-02):5.875834e-02):8.370661e-03):3.367395e-02,39:6.664976e-02):4.321565e-03,38:2.344792e-02):2.176455e-04):1.087816e-03,(((12:1.345897e-02,(18:1.401420e-02,((5:7.745777e-03,(29:1.233488e-02,30:1.076476e-02):4.812307e-03):5.138624e-03,4:3.765026e-02):2.695091e-02):2.679183e-03):2.987229e-03,(36:2.541372e-03,6:9.614962e-03):2.116438e-02):2.582913e-03,73:2.102344e-02):3.913025e-03):3.355277e-03,((79:2.575056e-02,(((65:1.520641e-02,((35:2.225030e-02,(((33:2.944994e-03,74:4.110730e-03):1.002764e-02,84:9.427390e-03):1.737126e-02,58:2.048641e-02):1.079360e-02):5.979430e-03,31:2.643334e-02):5.587618e-03):1.501171e-03,52:2.327973e-02):2.687503e-03,81:5.432017e-02):7.301482e-04):1.053489e-03,71:5.675900e-02):2.037848e-03):7.701000e-04,(10:2.813421e-02,(66:2.321747e-02,11:1.586236e-02):2.127805e-02):1.994014e-03):6.504804e-04):7.017111e-04,(72:1.870666e-02,101:2.268044e-02):2.297518e-03):4.759039e-03):3.945084e-03,(32:3.687579e-02,83:2.139227e-02):1.014959e-02):4.917009e-03):3.045165e-03,(60:1.476929e-02,13:1.147978e-02):3.048837e-02,1:1.433567e-02);
   tree run2.350000 = [&U] (((32:3.416316e-02,83:2.487505e-02):1.354440e-02,((60:1.619509e-03,13:1.284932e-02):2.972239e-02,((61:2.330533e-03,59:1.707464e-02):8.759672e-03,2:1.500910e-02):5.253502e-03):2.967947e-04):3.150460e-03,(57:3.178075e-02,((72:1.780707e-02,101:2.390849e-02):2.691418e-04,((((((((100:2.790653e-02,((((43:9.133982e-02,(((99:1.390099e-02,95:4.765384e-02):6.987174e-03,(90:1.377349e-03,92:2.974064e-04):4.534913e-03):2.271849e-02,(97:1.273898e-02,((94:3.200635e-03,(98:8.830003e-03,93:7.872172e-03):4.982421e-05):6.247899e-03,(91:6.861937e-03,96:8.821499e-03):7.541252e-03):2.904039e-03):1.362712e-02):6.750278e-02):6.788740e-03,55:6.362546e-02):4.030957e-03,(((((15:5.674702e-03,17:1.915140e-02):1.321864e-02,(16:1.463490e-02,((78:3.639305e-03,(75:1.299104e-02,76:5.941519e-03):4.529695e-03):3.638369e-03,77:5.179010e-03):2.546117e-03):2.459069e-03):1.525373e-02,((63:4.587115e-02,(62:7.696356e-03,23:9.526305e-03):6.381764e-03):9.642342e-03,(87:6.922945e-03,(88:1.370953e-03,89:2.210280e-02):7.652816e-04):1.626016e-03):2.129723e-03):6.453659e-04,80:2.484714e-02):1.366664e-03,(82:1.302441e-02,67:9.038761e-03):3.380995e-02):1.610975e-02):1.921668e-03,28:3.787993e-02):2.448704e-03):4.869553e-04,(((56:6.286022e-02,9:1.125282e-02):9.308824e-04,34:2.159960e-02):4.015114e-03,(((((7:2.358256e-03,(49:3.255395e-03,48:2.686404e-03):9.344043e-03):7.121669e-03,((((19:3.414550e-03,(21:5.913462e-05,20:7.227434e-04):2.631903e-03):9.502146e-03,22:1.188789e-02):1.003082e-02,((51:7.385844e-04,50:1.897256e-03):8.175970e-03,42:6.802969e-03):2.247498e-03):5.029395e-03,8:1.414299e-02):3.729958e-03):6.398222e-04,41:4.686436e-02):6.449570e-04,47:1.230980e-02):1.143255e-02,(64:7.854366e-03,3:1.599069e-02):1.338867e-02):5.345631e-03):3.194595e-03):3.203214e-02,(((54:1.125479e-02,53:6.207017e-03):3.304916e-02,40:2.857801e-02):2.194465e-02,(((45:7.765463e-03,44:3.289139e-03):9.138437e-03,46:6.969185e-04):5.391404e-04,14:4.797091e-02):6.507525e-02):5.714468e-03):3.041798e-02,39:5.412675e-02):2.601857e-03,38:2.232033e-02):7.588064e-04,(((36:6.033964e-05,6:3.608977e-03):2.014660e-02,73:2.690918e-02):6.223216e-04,(12:1.349844e-02,(18:9.273173e-03,(((29:1.145853e-02,4:2.476134e-02):4.084440e-03,30:3.584407e-03):3.849617e-03,5:5.034601e-03):2.532817e-02):2.431200e-03):3.338482e-03):1.001840e-02):1.296709e-03,(85:4.424556e-02,((69:1.227837e-02,68:2.704745e-03):5.631383e-03,70:7.349112e-03):2.094126e-02):2.641706e-02):3.207288e-03,(((37:4.420187e-02,86:1.641292e-02):4.253031e-03,((27:1.598751e-02,26:1.464843e-02):1.217151e-02,(24:1.024045e-02,25:4.766283e-03):9.074841e-03):1.638721e-03):4.239198e-03,((81:5.591942e-02,((65:1.541982e-02,((71:5.407789e-02,79:1.839287e-02):2.890716e-03,((35:2.423517e-02,31:2.151121e-02):1.479698e-03,(((33:4.013824e-05,74:4.693649e-03):1.403429e-02,84:1.734661e-02):5.122702e-03,58:1.587664e-02):8.538049e-03):4.866881e-03):1.572229e-03):8.437564e-04,52:8.744239e-03):2.712218e-03):4.692193e-03,(10:2.678126e-02,(66:2.918311e-02,11:4.338052e-02):6.356637e-03):4.191118e-03):1.360818e-03):3.295890e-05):2.354716e-03):3.119138e-03):9.312317e-03,1:2.205058e-02);
   tree run2.355000 = [&U] ((60:2.093430e-02,13:1.397388e-02):2.514307e-02,((((61:3.595438e-03,59:1.728499e-02):1.303446e-02,2:2.120443e-02):7.527486e-03,(57:3.420601e-02,(101:2.087413e-02,(72:2.684529e-02,((((10:2.708188e-02,11:4.310376e-02):4.226754e-03,66:3.774005e-02):9.649540e-04,(((65:1.554557e-02,79:1.406438e-02):2.581223e-03,((((33:3.953855e-03,74:4.460246e-03):7.050351e-03,84:2.099027e-02):9.428724e-03,58:2.006422e-02):7.115308e-03,(71:5.256957e-02,(35:2.813651e-02,31:2.177622e-02):1.889640e-03):1.296637e-03):3.969233e-03):2.866275e-03,(52:8.851966e-03,81:4.039955e-02):9.192884e-03):4.000287e-03):1.629459e-03,((((((27:8.877636e-03,26:1.602610e-02):4.900652e-03,25:1.821394e-02):1.025107e-03,37:4.594992e-02):2.659668e-03,24:2.030676e-02):1.955139e-03,86:1.709657e-02):6.087850e-03,((((((((((43:9.246511e-02,(((95:1.948174e-02,99:4.016256e-03):1.521109e-03,(90:7.667695e-04,92:5.317532e-04):1.074846e-02):1.547059e-02,((91:1.448487e-02,96:1.001306e-02):5.147831e-03,(97:1.523521e-02,((93:6.647158e-04,94:2.991698e-03):1.699570e-03,98:6.360283e-03):7.117653e-03):3.991060e-03):1.296751e-02):6.833440e-02):9.639241e-03,55:6.440931e-02):7.039586e-03,(((63:4.644248e-02,(62:7.791173e-03,23:9.643667e-03):5.287437e-03):9.731452e-03,((87:6.447290e-03,(88:4.632076e-03,89:1.407445e-02):1.095029e-03):7.211767e-03,(82:2.333376e-02,67:3.643973e-04):3.350366e-02):1.301253e-03):2.579851e-03,((16:1.089969e-02,(77:6.719825e-03,((15:1.304949e-02,17:2.499859e-02):2.247266e-02,((75:1.315109e-02,76:1.452225e-02):3.069183e-03,78:7.023715e-03):1.015596e-03):1.503489e-04):2.551777e-03):1.159724e-02,80:1.708339e-02):6.454094e-03):1.630822e-02):2.602205e-03,28:3.834660e-02):2.847152e-03,(((34:1.761435e-02,(9:1.139145e-02,56:6.363465e-02):6.766540e-04):2.132192e-03,(((7:1.207841e-03,(49:6.982391e-05,48:1.094864e-03):8.346643e-03):7.365589e-03,((47:1.332563e-02,41:5.212573e-02):2.137399e-04,((((19:3.393308e-04,(21:3.419058e-04,20:2.753788e-03):5.388507e-03):2.986304e-03,22:1.598168e-02):1.634567e-02,((51:5.108637e-04,50:4.134542e-04):1.047567e-02,42:5.963854e-03):2.827206e-03):5.025558e-03,8:1.265057e-02):1.813640e-03):1.054539e-04):7.211435e-03,(64:7.588286e-03,3:1.291755e-02):1.263174e-02):4.793870e-03):1.859361e-03,100:3.573036e-02):2.991020e-04):3.773184e-02,(((54:9.704409e-03,53:1.037057e-02):3.491084e-02,40:2.893009e-02):2.221501e-02,(14:5.037366e-02,((45:6.120868e-03,44:2.752058e-03):1.006833e-02,46:1.644868e-03):1.638416e-03):5.245279e-02):1.746978e-02):1.918151e-02,39:4.423596e-02):1.223280e-02,(73:2.228151e-02,((36:1.938932e-04,6:7.248251e-03):2.082869e-02,(12:1.366474e-02,(18:9.871984e-03,(5:4.980506e-03,(29:1.135653e-02,(4:3.197172e-02,30:1.197491e-02):2.151390e-03):3.686988e-03):2.295501e-02):2.857764e-03):1.064686e-03):4.426842e-04):5.180551e-03):1.656286e-03,38:2.971694e-02):1.473462e-03,(85:4.479066e-02,((69:5.446017e-03,68:4.558404e-03):4.826546e-03,70:4.214716e-03):1.491498e-02):1.967334e-02):3.160140e-03):1.070744e-03):4.677726e-04):6.405338e-04):8.270090e-03):5.008687e-03):3.824417e-04,(32:3.562590e-02,83:3.359741e-02):1.289838e-02):3.936825e-04,1:2.328594e-02);
   tree run2.360000 = [&U] ((((61:1.997959e-03,59:1.702987e-02):1.373892e-02,2:1.995570e-02):5.814610e-03,((32:2.960844e-02,83:3.180093e-02):1.692504e-02,(60:1.265047e-02,13:6.437306e-03):2.863497e-02):4.794441e-05):2.583552e-03,(57:2.876317e-02,((72:1.930957e-02,101:1.963629e-02):1.482758e-03,(((((38:1.414317e-03,39:3.308925e-02):1.417881e-02,((((28:2.918420e-02,(((43:1.071488e-01,(((95:2.604172e-02,(92:2.142602e-03,90:8.408434e-04):1.598430e-02):3.265393e-03,99:6.645718e-03):5.520566e-03,(((94:9.835283e-03,93:1.783941e-03):2.189373e-03,98:9.121286e-03):3.201438e-03,(97:1.051682e-02,(91:3.726770e-03,96:8.083776e-03):1.562417e-02):1.066687e-03):1.435666e-02):9.080579e-02):2.872740e-03,55:9.068247e-02):2.567847e-03,((((((75:7.855423e-03,76:8.462315e-03):7.818365e-03,(78:5.848037e-03,16:1.077559e-02):4.794874e-03):5.106092e-04,(77:4.292717e-03,(17:3.772288e-02,15:2.181895e-02):1.280574e-02):5.292822e-03):7.707205e-03,(((89:1.738811e-02,87:1.091507e-02):4.919739e-03,(63:4.864294e-02,(23:1.041364e-02,62:7.086251e-03):8.068801e-03):4.608626e-03):2.131543e-04,88:3.564992e-03):3.324350e-03):4.178234e-03,(67:3.338345e-03,82:3.046509e-02):3.027055e-02):2.391933e-03,80:1.739253e-02):1.588185e-02):2.253921e-03):1.397740e-03,100:2.453287e-02):1.151213e-03,(((3:7.764915e-03,64:8.937546e-03):9.697208e-03,(41:4.138050e-02,((8:1.439888e-02,(((19:8.671724e-04,(20:4.257975e-03,21:7.931485e-05):4.447580e-03):9.955689e-03,22:1.151115e-02):2.088640e-02,(42:5.066507e-03,(51:5.981527e-04,50:1.206148e-03):9.751254e-03):3.920359e-03):7.351768e-04):3.254926e-03,(47:1.098551e-02,(7:2.150152e-03,(49:4.738360e-03,48:5.526347e-04):1.030533e-02):4.621546e-03):3.312150e-04):4.901218e-03):4.465379e-03):3.277493e-03,(34:2.531349e-02,(56:1.009362e-01,9:7.574212e-03):2.892241e-03):1.691016e-03):1.738264e-03):3.028738e-02,(((53:1.405470e-02,54:7.944022e-03):3.468360e-02,40:2.836539e-02):3.294277e-02,((46:2.374166e-03,(44:7.014690e-03,45:1.206212e-02):1.045118e-02):3.290507e-03,14:5.963946e-02):6.522320e-02):4.133180e-03):2.655345e-02):2.767012e-03,((85:4.611217e-02,((69:1.110466e-02,68:6.457572e-03):2.371952e-03,70:9.833334e-03):1.216459e-02):2.831148e-02,(((((30:6.823341e-03,((4:2.103846e-02,5:4.582997e-03):5.625735e-03,29:1.449038e-02):5.235950e-03):2.278085e-02,18:8.433203e-03):8.840160e-04,12:2.039234e-02):1.055805e-03,(6:4.419662e-03,36:1.207805e-03):2.213477e-02):2.877392e-03,73:2.207076e-02):6.658895e-03):4.129367e-05):3.317733e-03,((37:4.989798e-02,86:1.948567e-02):2.064606e-03,((26:4.014697e-03,27:2.264072e-02):1.610293e-02,(25:1.828709e-03,24:1.631279e-03):1.985606e-02):4.901822e-03):7.255514e-03):1.116168e-03,(((81:7.697135e-02,(79:1.430111e-02,(65:1.918728e-02,((58:1.354728e-02,((74:1.111462e-03,33:1.133487e-03):3.650376e-03,84:2.043281e-02):7.078207e-03):1.249046e-02,(31:3.781713e-02,35:1.999450e-02):3.946436e-03):9.381374e-04):1.333369e-03):1.892490e-03):3.712587e-04,(52:1.612209e-02,71:7.024420e-02):3.002046e-03):4.146302e-03,(10:1.787928e-02,(66:1.459658e-03,11:6.698693e-03):2.294355e-02):5.934741e-03):1.442533e-03):3.171416e-03):4.127240e-03):4.933443e-03,1:1.722887e-02);
   tree run2.365000 = [&U] (((32:3.041862e-02,83:2.971431e-02):9.618969e-03,((60:1.377584e-02,13:6.613451e-03):2.941851e-02,((61:5.063691e-03,59:1.327528e-02):8.235008e-03,2:1.827359e-02):8.579773e-03):5.358576e-04):2.654246e-03,(57:2.955022e-02,((72:2.720055e-02,101:2.017360e-02):1.571257e-03,((((38:5.097739e-03,39:5.641603e-02):1.266295e-02,(85:4.708627e-02,((69:5.928039e-03,68:4.430088e-03):4.565337e-03,70:7.344035e-03):2.152772e-02):2.908617e-02):2.987123e-03,((((46:3.340115e-03,(14:6.208023e-02,(44:4.356667e-04,45:5.948529e-03):1.746015e-02):2.024644e-03):7.399275e-02,((53:1.003495e-02,54:1.194250e-02):3.497550e-02,40:2.829931e-02):3.329779e-02):9.165723e-04,((28:2.343724e-02,((((((((77:4.923724e-03,(75:1.001965e-02,76:7.578271e-03):2.726151e-03):2.410159e-03,(78:1.104561e-02,16:1.107045e-02):5.965921e-03):2.046508e-03,(17:1.827335e-02,15:1.243905e-02):1.481175e-02):1.106892e-02,(67:7.499084e-03,82:4.205315e-03):2.164657e-02):2.586142e-03,(63:4.601935e-02,(23:1.428075e-02,62:6.313052e-03):1.433538e-02):5.735495e-03):5.087020e-03,((87:2.125551e-04,89:1.571201e-02):2.780027e-03,88:9.705125e-04):1.099425e-02):1.182083e-02,80:1.100444e-02):1.631643e-02,(((((95:2.877106e-02,(92:7.842290e-04,90:1.011619e-03):9.143525e-03):5.011787e-03,99:9.232933e-03):5.864933e-03,(((94:3.751331e-03,93:8.571219e-04):4.374233e-03,98:1.275586e-02):2.807190e-03,((91:1.182486e-02,96:7.642447e-03):8.392218e-03,97:1.108027e-02):1.042400e-03):1.474950e-02):9.521770e-02,43:1.080753e-01):5.575512e-03,55:6.628504e-02):1.015146e-03):1.890080e-03):1.525980e-03,((((3:7.977387e-03,64:4.925456e-03):1.711932e-02,(((7:4.720219e-03,(49:4.868016e-03,48:5.061577e-04):5.663299e-03):1.010876e-02,(47:8.783756e-03,41:2.392146e-02):1.211911e-02):1.799834e-04,(8:1.098166e-02,((((21:3.035532e-05,19:3.615409e-03):5.506802e-03,20:3.396393e-03):1.221751e-02,22:1.160956e-02):1.167412e-02,(42:1.610811e-03,(51:9.478929e-04,50:7.651279e-03):6.683109e-03):4.370050e-03):2.501960e-03):1.251807e-03):1.324452e-02):7.257124e-03,(34:2.600615e-02,(56:1.036981e-01,9:7.781466e-03):2.213273e-03):2.979438e-03):1.424615e-03,100:2.315175e-02):5.861774e-05):3.872227e-02):3.128998e-02,(((((((4:1.655892e-02,30:1.431379e-03):1.348227e-03,29:1.398105e-02):6.159775e-03,5:7.715427e-03):2.450759e-02,18:9.630662e-03):4.170553e-03,12:2.095034e-02):5.713108e-04,(6:4.501589e-03,36:1.486458e-03):2.730284e-02):1.595574e-03,73:2.356801e-02):7.279886e-04):4.081125e-03):4.555667e-03,(((37:4.882717e-02,86:1.643334e-02):3.518387e-03,((26:1.300584e-02,27:1.196057e-02):1.369922e-02,(25:2.639175e-03,24:3.230189e-03):1.440081e-02):5.639706e-03):7.265218e-03,(((71:7.248413e-02,52:1.923613e-02):1.275618e-03,(81:8.505351e-02,(79:2.559417e-02,(((58:1.617358e-02,((74:6.964532e-03,33:5.310332e-04):1.395828e-02,84:1.703960e-02):6.493301e-03):1.156761e-02,(31:3.885192e-02,35:2.054161e-02):5.147540e-03):2.345932e-03,65:2.290248e-02):4.547972e-04):1.984529e-03):2.484717e-03):4.234603e-03,(10:2.764320e-02,(66:4.588620e-03,11:1.652486e-02):3.873766e-02):1.840041e-03):2.287520e-03):3.050182e-03):2.226441e-03):4.718487e-03):2.645177e-03,1:1.770030e-02);
   tree run2.370000 = [&U] ((57:2.887699e-02,((101:1.848443e-02,72:2.659443e-02):1.619950e-04,(((81:4.860661e-02,((52:2.175523e-02,(((58:1.309492e-02,((74:2.914278e-03,33:2.026690e-04):1.670016e-02,84:2.001758e-02):3.320389e-03):1.092589e-02,(31:3.954638e-02,35:2.772203e-02):4.112768e-03):3.287346e-03,(65:1.871190e-02,79:1.408619e-02):3.870603e-03):1.959782e-03):1.998523e-03,71:7.638266e-02):7.466578e-04):1.861471e-03,(10:2.701341e-02,(66:7.153242e-04,11:1.462038e-03):3.755057e-02):1.637651e-03):2.819927e-03,(((37:4.771476e-02,((26:1.206927e-02,27:1.434814e-02):1.492428e-02,(25:1.137887e-03,24:4.435171e-03):1.396897e-02):1.466162e-03):1.872620e-03,86:1.672482e-02):6.576113e-03,(((((14:5.863406e-02,((44:2.961946e-04,45:2.683974e-03):1.242540e-02,46:2.827416e-03):1.660299e-03):6.535151e-02,((53:2.043955e-02,54:3.837956e-04):4.200832e-02,40:2.557644e-02):2.321355e-02):8.893261e-03,((((3:1.291369e-02,64:8.988287e-03):7.659870e-03,((8:1.170768e-02,((((20:1.731588e-03,21:1.022226e-03):3.350109e-03,19:3.254387e-04):7.798569e-03,22:4.847197e-03):1.932759e-02,(42:3.219253e-03,(51:1.166020e-03,50:1.352966e-04):1.181496e-02):4.928458e-03):3.214659e-03):1.862334e-03,((7:4.872186e-03,(49:3.756745e-04,48:1.430124e-03):9.263507e-03):1.270023e-02,(47:8.478966e-03,41:7.120932e-02):9.814204e-03):1.378972e-03):1.091351e-02):6.291308e-03,((9:6.934859e-03,56:1.013356e-01):1.444628e-03,34:2.510084e-02):9.307788e-04):1.843004e-04,(100:3.163208e-02,(28:2.290328e-02,((((67:1.543740e-03,82:1.671286e-02):3.504923e-02,((17:1.794393e-02,15:1.828653e-02):9.683592e-03,(((75:1.416095e-02,76:7.679948e-03):2.315200e-03,16:2.704291e-02):3.638969e-03,(77:4.171721e-03,78:1.157593e-02):2.115814e-03):9.409200e-03):2.815868e-03):3.774847e-03,(((63:5.568346e-02,(23:1.395539e-02,62:7.067043e-03):1.343092e-02):8.705626e-03,(87:1.142224e-03,(88:1.359747e-03,89:1.248859e-02):4.765641e-03):7.661182e-03):2.198309e-03,80:1.013987e-02):3.637290e-04):2.343258e-02,(55:6.477489e-02,(43:1.035133e-01,(((95:3.247960e-02,(92:1.610574e-03,90:3.335699e-04):1.104810e-02):2.361050e-03,99:1.242210e-02):1.289146e-02,(((91:6.746223e-03,96:4.840256e-03):1.547088e-02,97:9.682580e-03):1.109746e-03,((94:9.893794e-03,98:1.518209e-02):5.673283e-03,93:5.515229e-03):4.343263e-03):1.567428e-02):9.706275e-02):3.186389e-03):1.856622e-03):2.302058e-03):2.346684e-03):1.027749e-03):3.638887e-02):3.644283e-02,((((((4:1.714011e-02,30:2.042284e-03):1.943869e-03,29:1.146070e-02):2.581997e-03,5:9.107553e-03):1.962660e-02,18:1.628879e-02):3.278689e-03,(12:2.311649e-02,(6:4.414608e-03,36:3.966790e-05):2.493423e-02):1.754725e-03):2.015270e-03,73:2.339691e-02):3.065123e-03):3.288107e-03,((38:3.540238e-03,39:5.513072e-02):1.221555e-02,(85:3.707206e-02,((69:6.162531e-03,68:7.260282e-03):1.865611e-03,70:2.848230e-03):1.874949e-02):3.036177e-02):3.151795e-04):2.085824e-03):7.219229e-06):1.320482e-03):9.361810e-03):7.233180e-03,((32:3.301825e-02,83:2.784138e-02):1.110288e-02,((60:2.198684e-02,13:5.458107e-03):1.924728e-02,((61:4.948327e-03,59:1.297283e-02):1.774716e-02,2:2.177753e-02):5.025499e-03):1.154509e-03):1.847066e-03,1:1.285850e-02);
   tree run2.375000 = [&U] ((57:2.891858e-02,(((((37:5.057406e-02,(((27:1.070770e-02,26:1.754680e-02):5.546322e-03,24:2.705820e-02):4.063508e-03,25:1.876139e-02):1.422880e-03):1.478906e-03,86:1.602608e-02):6.413763e-03,(((85:4.842629e-02,((69:5.649871e-03,68:5.689649e-03):7.294924e-03,70:2.941093e-03):2.198314e-02):2.251235e-02,38:3.034569e-02):4.076140e-04,((((((((((((19:8.105017e-04,(21:6.740890e-03,20:4.844403e-04):2.862962e-03):1.472364e-02,22:4.356394e-03):2.811820e-02,((51:9.649567e-04,50:4.668993e-04):1.835913e-02,42:6.966101e-03):4.492818e-03):3.691347e-03,8:9.436911e-03):2.770223e-03,((7:1.304256e-03,(49:1.842559e-03,48:3.261568e-03):1.257254e-02):5.980558e-03,(47:5.067739e-03,41:3.614548e-02):1.437832e-02):1.095723e-04):5.671007e-03,(64:6.969867e-03,3:1.005528e-02):1.404692e-02):6.210235e-03,(34:1.860797e-02,(9:6.018912e-03,56:6.760077e-02):4.183431e-03):1.447877e-03):6.716853e-04,100:3.037813e-02):3.113176e-04,(28:3.818704e-02,(((((89:1.273299e-02,80:2.344740e-02):4.260571e-04,(88:7.098827e-03,87:1.218484e-03):1.850970e-03):7.604892e-03,(((77:5.497848e-03,((75:1.302812e-02,76:8.195057e-03):2.774580e-03,78:5.935573e-03):1.956612e-03):1.240546e-03,16:1.237956e-02):3.997160e-04,(15:1.085881e-02,17:1.934376e-02):1.848917e-02):1.064486e-02):1.312998e-03,((63:4.675580e-02,(62:1.099073e-02,23:6.104105e-03):1.091471e-02):8.969272e-03,(82:5.254769e-03,67:3.410720e-04):4.034223e-02):1.112109e-03):1.859529e-02,((43:1.060639e-01,((99:5.344226e-03,((90:1.855675e-03,92:7.502448e-05):1.934170e-02,95:2.847048e-02):2.573807e-03):3.547839e-03,(((91:7.231048e-03,96:1.213507e-02):2.496739e-03,97:2.303723e-02):2.302863e-03,((93:2.143695e-03,94:6.016663e-03):4.635051e-03,98:1.089913e-02):2.079574e-03):2.246739e-02):7.862274e-02):6.185623e-03,55:6.701888e-02):5.059259e-03):1.853345e-03):1.640042e-03):2.699519e-02,(((54:1.209265e-02,53:6.408567e-03):2.998438e-02,40:3.239837e-02):3.486407e-02,(46:2.276702e-04,(14:6.150987e-02,(45:3.804133e-03,44:2.025705e-05):1.685516e-02):8.049410e-04):5.872501e-02):6.358138e-03):1.874565e-02,39:5.463828e-02):1.311987e-02,((((18:1.064304e-02,((30:3.902712e-03,(29:1.646058e-02,5:1.276429e-02):9.816251e-04):5.997792e-04,4:1.935481e-02):2.178807e-02):2.324104e-03,12:1.729029e-02):3.103874e-03,(36:5.287612e-04,6:6.000370e-03):2.081888e-02):1.910456e-03,73:1.593954e-02):4.441206e-03):2.283178e-03):6.187417e-03):3.018244e-04,(((66:2.639284e-02,11:3.513226e-02):5.635924e-03,10:2.586526e-02):1.693266e-03,(81:5.190178e-02,(71:5.573877e-02,((79:3.913696e-02,52:2.026895e-02):7.065382e-03,(65:1.616469e-02,((((33:3.317895e-03,74:4.474742e-03):1.227544e-02,84:1.497229e-02):9.462274e-03,58:1.489350e-02):7.263015e-03,(35:2.543749e-02,31:2.920161e-02):1.395284e-03):3.366858e-03):7.223947e-03):2.073079e-03):3.466052e-03):6.139053e-04):1.709483e-03):2.270248e-03,(72:2.301500e-02,101:1.338981e-02):4.511787e-03):3.612903e-03):3.693162e-03,((32:3.453074e-02,83:3.069985e-02):1.125542e-02,(((61:1.085854e-03,59:1.966720e-02):1.776793e-02,2:2.416098e-02):7.838145e-03,(60:2.267281e-03,13:6.911994e-04):3.526160e-02):1.331016e-05):3.235184e-03,1:1.333417e-02);
   tree run2.380000 = [&U] ((((32:4.126929e-02,83:2.861439e-02):1.010740e-02,(60:9.418253e-03,13:6.490547e-03):2.594833e-02):1.005086e-03,((61:1.598169e-03,59:2.241333e-02):1.717919e-02,2:1.710919e-02):5.098578e-03):1.356276e-03,(((101:2.064570e-02,72:1.993149e-02):3.493986e-04,((((10:2.658587e-02,(66:3.015373e-03,11:2.034818e-02):2.986139e-02):8.881257e-04,(81:3.288080e-02,(52:2.503396e-02,((65:8.411054e-03,79:7.769578e-03):9.052765e-03,(71:7.152736e-02,((35:2.534240e-02,31:2.346437e-02):1.143930e-03,((84:1.851735e-02,(74:6.170157e-03,33:1.723055e-03):9.709674e-03):7.017239e-03,58:1.345924e-02):1.505806e-02):3.857564e-03):1.545458e-04):3.537276e-03):1.152044e-02):4.009259e-03):1.431699e-03,(((26:1.682373e-02,27:1.128237e-02):5.990512e-03,(86:2.341396e-03,25:1.362279e-03):1.448067e-02):2.979287e-04,(37:4.230966e-02,24:2.204587e-02):5.202304e-03):5.710950e-03):1.139532e-04,((((((53:3.641816e-03,54:6.152883e-03):3.676423e-02,40:2.955935e-02):1.922651e-02,(14:5.565664e-02,((44:8.057667e-05,45:6.369474e-03):1.947582e-02,46:3.079741e-03):8.704360e-03):5.997321e-02):6.060118e-03,(56:7.834193e-02,(34:1.747028e-02,(9:7.886700e-03,((100:2.833625e-02,((((80:1.824723e-02,((89:1.763719e-02,88:9.538772e-04):1.138083e-03,87:6.016054e-04):1.321644e-02):6.248790e-03,((63:4.270199e-02,(23:1.662104e-02,62:8.789873e-03):1.224818e-02):4.011619e-03,((67:9.654903e-03,82:2.654159e-02):2.713569e-02,(78:1.602539e-02,((77:5.213842e-03,(16:1.567490e-02,(75:1.154243e-02,76:5.145325e-03):3.641944e-03):1.097821e-03):1.549303e-03,(17:1.807961e-02,15:1.573199e-02):2.544391e-02):1.099225e-03):7.321043e-03):4.444977e-04):5.316296e-04):2.089260e-02,((43:1.024211e-01,((97:1.788213e-02,((91:3.302120e-03,96:1.460579e-02):4.740309e-03,((94:1.628670e-03,93:4.521965e-03):1.790639e-03,98:9.935729e-03):2.831209e-03):4.397542e-03):1.229471e-02,(99:2.687366e-03,((92:1.523790e-03,90:4.626610e-05):9.594956e-03,95:2.615164e-02):1.292899e-02):8.309013e-03):7.368422e-02):1.313994e-02,55:6.894052e-02):1.628091e-03):1.514529e-03,28:3.779472e-02):1.549624e-03):3.354687e-03,((3:9.084053e-03,64:8.331567e-03):1.149017e-02,(((8:1.075696e-02,((((20:3.956179e-03,21:1.983415e-03):3.467541e-03,19:1.536639e-03):7.811298e-03,22:1.566994e-02):1.527663e-02,(42:5.560741e-03,(51:1.494548e-04,50:2.752749e-03):1.298441e-02):4.825957e-03):1.954207e-03):1.123001e-03,(7:1.317248e-03,(49:6.607041e-04,48:7.339905e-04):9.477682e-03):7.283371e-03):3.839701e-04,(47:5.736906e-03,41:3.809102e-02):8.311584e-03):1.334989e-02):3.534832e-03):1.285396e-03):1.094322e-03):1.185719e-03):3.162299e-02):3.952344e-02,(((12:9.872607e-03,((((29:1.392639e-02,30:1.104494e-02):1.159382e-03,5:7.978956e-03):9.782708e-03,4:3.532415e-02):1.395152e-02,18:1.324660e-02):4.336157e-03):4.709535e-03,(6:5.820230e-03,36:2.305880e-03):3.018345e-02):6.926920e-04,73:1.830055e-02):2.483178e-03):2.210104e-03,((85:4.203034e-02,(70:9.204654e-03,(69:8.469222e-03,68:5.439956e-03):2.161655e-03):1.826724e-02):3.033961e-02,(38:1.884344e-02,39:5.317951e-02):3.601163e-03):7.391903e-04):2.646679e-03):1.962333e-03):6.521397e-03,57:2.515322e-02):1.954419e-03,1:1.845370e-02);
   tree run2.385000 = [&U] ((57:3.011743e-02,((((((((79:2.013599e-02,(31:4.804524e-02,((71:5.279249e-02,35:2.606488e-02):3.628392e-03,(((33:4.868807e-03,74:5.736930e-03):8.586860e-03,84:1.373024e-02):2.097182e-03,58:1.105399e-02):6.173730e-03):3.983699e-04):4.521253e-03):8.160849e-04,65:1.752374e-02):3.987161e-03,52:1.757665e-02):1.806473e-03,81:4.244283e-02):5.053170e-03,(66:3.543696e-02,(10:2.798249e-02,11:3.552269e-02):3.302830e-03):2.022219e-03):3.242495e-03,(38:3.312812e-02,(((((((((((((47:1.240464e-02,((((19:6.871807e-04,(21:1.363579e-02,20:8.962209e-04):1.708759e-03):7.750031e-03,22:6.115978e-03):1.877076e-02,((51:2.298193e-03,50:5.340291e-03):7.521872e-03,42:2.642628e-03):3.252979e-03):3.166521e-03,8:9.116049e-03):6.169692e-04):1.507704e-05,(7:2.086293e-03,(49:1.706361e-03,48:2.926757e-04):7.585858e-03):6.091276e-03):3.030861e-03,41:4.929486e-02):2.710640e-03,(64:9.239103e-03,3:1.253749e-02):1.153523e-02):3.308841e-03,((((((63:4.900355e-02,(62:8.089434e-03,23:1.693731e-02):1.361425e-02):7.759963e-03,((((77:6.004452e-03,(78:9.194162e-03,(75:1.626587e-02,76:7.477975e-03):2.695931e-03):2.554124e-04):2.849278e-03,16:1.148942e-02):2.444799e-03,(15:2.005295e-02,17:1.551486e-02):2.383901e-02):9.413114e-03,(82:3.275537e-03,67:2.900988e-04):3.584963e-02):5.629139e-04):2.610204e-03,(88:3.552629e-03,((87:2.365084e-03,80:8.278211e-03):4.997839e-04,89:1.311906e-02):5.716691e-03):5.853237e-03):2.552092e-02,((((((90:1.629983e-03,92:8.348082e-04):1.354680e-02,95:5.477173e-02):4.342754e-03,99:6.746123e-03):1.586820e-02,(((91:4.376311e-03,96:6.355471e-03):1.532009e-02,97:1.144925e-02):7.150889e-03,((93:2.980318e-03,94:3.042275e-03):2.159366e-03,98:1.141280e-02):6.898926e-03):8.679506e-03):8.748646e-02,43:1.051242e-01):4.071659e-03,55:5.146922e-02):9.780555e-04):2.944549e-03,28:3.608918e-02):4.078407e-03,100:3.138693e-02):8.681740e-04):2.546343e-03,34:1.844311e-02):6.112221e-05,9:9.024800e-03):4.141238e-03,56:7.851914e-02):3.153942e-02,((54:3.968584e-03,53:1.208975e-02):3.602408e-02,40:2.872706e-02):2.562838e-02):2.891293e-04,(((45:8.979272e-03,44:6.383755e-03):9.269132e-03,46:1.889644e-03):9.156831e-03,14:5.326012e-02):5.714822e-02):7.333157e-03,39:5.773690e-02):2.543989e-02,((((18:1.573033e-02,(((4:2.983242e-02,30:9.298199e-03):3.426684e-03,29:5.280083e-03):3.894970e-03,5:9.316704e-03):2.119213e-02):1.828673e-03,12:1.713710e-02):3.860605e-03,(36:7.577550e-04,6:2.113687e-03):2.810188e-02):4.789440e-04,73:1.386817e-02):2.403928e-03):6.236115e-04,(85:4.287073e-02,((69:7.477779e-03,68:6.170864e-03):2.668652e-03,70:1.028193e-02):1.611646e-02):1.931098e-02):1.347504e-04):5.547059e-03):1.150677e-03,(86:1.354198e-02,((25:5.044605e-03,(27:1.010124e-02,26:1.636807e-02):5.455415e-03):2.003202e-03,(37:6.389536e-02,24:1.981707e-02):1.027897e-02):5.647989e-03):4.447276e-03):1.790564e-03,(101:1.522561e-02,72:1.553321e-02):9.996799e-04):7.075127e-03):3.082344e-03,(((60:3.708390e-02,13:1.446062e-02):1.211232e-02,(32:2.720035e-02,83:2.887670e-02):1.068637e-02):5.697366e-03,((61:4.574690e-03,59:2.311730e-02):1.538598e-02,2:1.363728e-02):1.139370e-02):2.283505e-03,1:1.285522e-02);
   tree run2.390000 = [&U] (((60:1.739505e-03,13:6.956810e-03):3.463033e-02,(((61:3.780861e-03,59:1.133137e-02):1.737447e-02,2:2.165977e-02):6.297236e-03,(32:2.840241e-02,83:2.455493e-02):5.456678e-03):5.193465e-04):5.608480e-03,((((((86:6.396461e-03,25:4.737026e-03):1.035777e-02,((24:2.584854e-02,37:3.997395e-02):4.537735e-03,(26:1.854836e-02,27:1.385907e-02):1.175918e-02):7.572536e-04):4.815845e-03,(((66:4.929315e-03,11:1.532583e-02):2.521258e-02,10:2.548383e-02):1.978772e-03,((52:2.449337e-02,(65:2.019582e-02,(((71:3.204767e-02,31:2.931057e-02):1.390124e-03,(79:2.164700e-02,35:2.769171e-02):7.556378e-04):4.255621e-03,((84:1.815406e-02,(74:3.987304e-03,33:2.617174e-03):1.325138e-02):7.144177e-03,58:2.257128e-02):1.107574e-02):4.527252e-03):2.081439e-03):6.433640e-03,81:5.057570e-02):2.017656e-03):2.157595e-03):9.697136e-04,((85:4.146421e-02,(70:7.130029e-03,(68:3.999854e-03,69:9.899165e-03):4.820140e-03):2.537416e-02):2.852105e-02,(((73:1.394811e-02,((12:1.128270e-02,((5:1.451372e-02,((30:2.207794e-03,4:2.717966e-02):1.897927e-03,29:9.617378e-03):7.166993e-03):2.243249e-02,18:9.056919e-03):1.445206e-03):4.881929e-03,(6:3.569143e-03,36:7.954891e-04):2.054343e-02):3.625481e-03):4.943797e-03,(((34:2.126082e-02,(((28:4.018356e-02,((((67:3.832709e-02,82:1.442262e-02):2.418406e-02,((63:4.189259e-02,(23:1.746637e-02,62:5.563054e-03):5.659198e-03):7.908200e-03,(((17:2.481600e-02,15:1.393812e-02):7.340393e-03,(16:1.883986e-02,(77:7.208371e-03,((75:8.922282e-03,76:1.206182e-02):6.771379e-03,78:1.275719e-02):5.450349e-04):1.094318e-03):2.168983e-03):9.571162e-03,(((89:1.519142e-02,88:2.612576e-03):3.238796e-03,87:3.304420e-03):6.312002e-03,80:9.234838e-03):4.659262e-03):2.665465e-04):1.656289e-03):2.113039e-02,((55:6.218787e-02,((97:1.529111e-02,((91:6.459612e-03,96:4.788519e-03):5.634060e-03,(98:1.084640e-02,(93:2.483950e-03,94:3.971520e-03):1.302878e-03):7.999786e-03):4.495060e-03):5.424636e-03,(((92:2.413219e-04,90:8.517570e-04):7.016919e-03,95:2.850029e-02):1.350306e-02,99:1.014965e-02):8.614270e-03):1.017704e-01):2.855990e-03,43:1.073319e-01):6.068715e-03):2.830191e-03,100:3.229076e-02):7.368180e-04):3.103660e-03,((3:8.723547e-03,64:9.584811e-03):1.372251e-02,(((8:1.218029e-02,((((20:1.017789e-03,21:2.179490e-03):2.377615e-03,19:1.368672e-03):2.187438e-03,22:4.259386e-03):2.222120e-02,(42:4.995528e-03,(51:5.686227e-04,50:1.405266e-04):1.297382e-02):7.584555e-03):1.625464e-03):2.354408e-03,(41:5.299302e-02,47:1.377249e-02):3.228814e-03):3.542673e-04,(7:9.688841e-03,(49:2.929872e-03,48:1.245623e-03):1.125057e-02):5.018179e-03):8.305167e-03):4.596249e-03):1.878305e-03,9:1.434723e-02):7.441906e-05):7.095991e-03,56:7.874333e-02):4.054588e-02,((46:2.309037e-03,((44:1.668764e-02,45:3.058476e-03):1.146791e-02,14:5.840230e-02):1.410197e-03):6.223409e-02,((53:6.750699e-03,54:5.147017e-03):2.807958e-02,40:3.096070e-02):3.298905e-02):3.128565e-03):3.471762e-02):1.480387e-03,(38:1.822232e-02,39:6.502720e-02):9.522444e-03):1.050750e-03):3.250961e-03):3.652121e-03,(72:1.430344e-02,101:2.205827e-02):1.339288e-03):1.774415e-03,57:3.646262e-02):3.909524e-03,1:1.810297e-02);
   tree run2.395000 = [&U] (((57:3.508990e-02,((((((81:1.985512e-02,38:1.207069e-03):3.331972e-02,(((40:2.903876e-02,(53:8.965743e-03,54:1.584630e-02):2.781898e-02):3.401203e-02,(((((56:8.446097e-02,9:1.509706e-02):1.198599e-03,34:1.670238e-02):8.006413e-04,(100:3.025708e-02,(28:2.917372e-02,(((((((94:2.839678e-03,93:1.055870e-03):3.488925e-04,98:9.583009e-03):5.484922e-03,((91:1.217880e-02,96:5.229775e-03):8.681952e-03,97:8.093050e-03):5.710900e-04):1.916364e-02,(((90:8.789377e-04,92:5.662043e-04):7.379471e-03,95:3.201271e-02):1.025823e-02,99:7.164677e-03):1.585012e-02):7.734596e-02,55:5.881677e-02):3.505079e-03,43:8.927390e-02):6.128703e-04,((89:1.391897e-02,((87:1.097916e-02,((((((78:1.068182e-02,(76:8.034607e-03,75:8.120010e-03):2.531988e-03):5.370700e-04,77:9.329360e-03):2.432220e-03,16:1.214343e-02):8.982595e-04,(17:1.882789e-02,15:1.023885e-02):1.195720e-02):1.211174e-03,82:6.023613e-02):1.281179e-02,((23:1.558720e-02,62:5.925561e-03):3.697923e-03,63:4.838953e-02):7.751591e-03):1.708564e-03):3.424638e-03,(88:2.512989e-04,67:3.100424e-02):4.431747e-03):1.801390e-03):3.529140e-03,80:7.829533e-03):1.849709e-02):2.081146e-03):9.875808e-04):1.704554e-03):4.177394e-04,((64:7.253835e-03,3:1.249841e-02):7.849411e-03,(47:1.588914e-02,(41:4.378082e-02,((7:5.558897e-04,(48:4.556526e-03,49:3.910163e-03):6.269852e-03):5.511809e-03,(((22:4.758520e-03,(19:1.166046e-03,(21:1.417314e-04,20:1.754393e-04):4.284711e-03):8.674489e-03):2.030307e-02,(42:4.815677e-03,(51:3.257786e-04,50:1.002488e-03):1.061363e-02):4.172741e-03):1.766001e-03,8:1.230622e-02):1.883536e-03):2.353818e-04):2.475813e-03):7.527921e-03):9.433901e-03):3.652973e-02,(((45:3.949753e-03,44:6.722870e-04):1.503624e-02,14:5.444279e-02):1.377682e-03,46:1.669513e-03):6.271137e-02):1.168228e-03):3.476818e-02,(73:1.093663e-02,((6:5.249839e-03,36:2.604353e-03):1.866934e-02,(((((4:2.610271e-02,30:3.314190e-03):2.146033e-04,29:2.381154e-03):1.166023e-02,5:1.044233e-02):2.031633e-02,18:7.986192e-03):1.887546e-03,12:1.935929e-02):8.357621e-04):2.676648e-03):5.241735e-03):2.274669e-03):4.583890e-04,((70:8.393629e-03,(69:5.910524e-03,68:6.494866e-03):2.766795e-03):2.337337e-02,85:2.927698e-02):2.805765e-02):4.778514e-03,((((((58:2.114765e-02,(84:1.043239e-02,(33:1.098532e-03,74:6.946416e-03):1.542988e-02):4.228631e-03):9.001464e-03,(35:2.253842e-02,31:3.415974e-02):3.297039e-03):3.529073e-03,79:1.956826e-02):6.935680e-04,(71:4.675663e-02,65:1.202278e-02):5.859115e-03):1.175289e-03,52:1.168792e-02):8.565848e-03,(10:3.548000e-02,(11:1.165480e-02,66:1.757051e-02):1.513575e-02):2.352311e-03):2.500497e-03):8.540636e-04,(86:1.745148e-02,(37:5.101240e-02,(((27:6.773527e-03,26:8.227920e-03):5.117405e-03,25:1.172434e-02):9.677882e-03,24:2.632852e-02):1.637510e-03):1.379517e-03):3.859574e-03):1.758240e-03,(101:1.214293e-02,72:2.264243e-02):4.712030e-04):1.197694e-03):6.325561e-03,((32:4.304336e-02,83:2.320939e-02):6.657576e-03,(((61:3.097421e-03,59:1.012830e-02):9.815316e-03,2:2.311856e-02):8.432761e-03,(60:3.616789e-02,13:8.844498e-03):1.441581e-02):1.858226e-03):4.038694e-03):1.125151e-02,39:4.914890e-02,1:6.498668e-03);
   tree run2.400000 = [&U] (((57:4.453838e-02,((((((((58:2.247424e-02,(84:1.983989e-02,(33:1.456203e-03,74:7.344106e-03):1.981458e-02):2.655954e-03):1.154351e-02,(35:2.675590e-02,31:3.144624e-02):2.314088e-03):4.551840e-03,((71:5.550590e-02,79:1.380226e-02):3.665760e-03,65:1.424915e-02):7.170694e-03):2.001398e-03,52:1.098760e-02):8.705804e-03,((10:2.215807e-02,11:4.281015e-02):6.920634e-03,66:2.939956e-02):2.929060e-03):1.174636e-03,((((((64:9.671189e-03,3:1.483716e-02):1.220579e-02,(((((22:5.610199e-03,(19:1.142319e-03,(21:1.903549e-03,20:1.041105e-03):2.447455e-03):1.429607e-02):2.023700e-02,(42:6.302155e-03,(51:7.052703e-04,50:8.706454e-04):1.577058e-02):4.832985e-03):1.927442e-03,8:1.502242e-02):2.166587e-03,(41:5.124647e-02,47:1.642327e-02):8.803403e-04):7.591987e-05,(7:2.116523e-03,(48:6.866440e-04,49:1.800718e-03):1.208417e-02):3.749841e-03):1.492435e-02):4.150905e-03,(((28:3.463282e-02,((((((91:1.132506e-02,96:6.190382e-03):1.039407e-02,(93:2.851656e-03,(98:6.011906e-03,94:7.599261e-03):2.375110e-03):1.383285e-02):2.049853e-03,97:1.460536e-02):2.243221e-02,(99:4.703911e-03,((90:6.111484e-03,92:5.060162e-04):9.057844e-03,95:5.358107e-02):6.777882e-03):1.943756e-02):7.464052e-02,43:1.059792e-01):1.181161e-02,((((((((((17:1.577262e-02,15:1.622291e-02):9.823739e-03,(78:8.211963e-03,(75:1.008391e-02,76:7.148969e-03):5.220725e-03):1.967514e-04):2.225825e-03,77:5.005558e-03):2.009335e-03,16:2.006306e-02):3.845858e-03,82:7.150773e-02):8.492859e-03,((23:2.023465e-02,62:6.800840e-03):1.082283e-02,63:6.235283e-02):1.055126e-02):1.184557e-03,87:1.303362e-02):3.184504e-03,(88:3.943482e-03,(89:2.931721e-02,67:3.447803e-02):3.471290e-03):2.094324e-03):1.113263e-02,80:1.676119e-02):2.108447e-02,55:7.161080e-02):6.420794e-04):1.834431e-03):2.475323e-03,100:3.500231e-02):7.115498e-03,((56:1.005913e-01,34:1.872268e-02):8.325939e-04,9:1.148270e-02):2.059029e-03):6.930304e-04):4.534662e-02,(((46:1.305273e-03,14:6.915153e-02):6.399406e-03,(45:7.220621e-03,44:3.952685e-04):1.315598e-02):6.984148e-02,(40:3.447260e-02,(53:9.414222e-03,54:2.167585e-02):2.650699e-02):2.393091e-02):1.959644e-03):4.020990e-02,(73:2.675594e-02,((6:6.660956e-03,36:5.174856e-04):2.531531e-02,((((30:8.579961e-03,(4:3.593145e-02,29:1.289226e-02):5.733554e-04):2.839737e-03,5:1.239634e-02):2.406265e-02,18:1.542751e-02):4.198835e-03,12:2.137515e-02):3.205034e-03):5.087821e-04):7.503731e-03):2.729418e-03,((81:2.957585e-02,38:1.203125e-03):2.700073e-02,((70:1.451862e-02,(69:6.774859e-03,68:5.815277e-03):7.297509e-03):1.771984e-02,85:4.909301e-02):3.544037e-02):1.338932e-03):3.809375e-03):2.140261e-04,(86:2.106650e-02,(37:6.055803e-02,((27:1.115486e-02,26:4.921911e-03):1.246033e-02,(25:1.124320e-02,24:2.308521e-02):7.605758e-03):3.826551e-03):3.817938e-04):4.495223e-03):1.022924e-02,(101:2.960928e-02,72:3.055676e-02):1.498604e-03):4.733545e-03):1.221072e-03,((32:4.384861e-02,83:3.273914e-02):1.274829e-02,(((61:1.240540e-03,59:2.207444e-02):1.165199e-02,2:1.316713e-02):1.001073e-02,(60:1.952041e-02,13:6.526874e-03):2.316801e-02):3.662015e-04):7.756470e-03):1.726949e-02,39:4.983869e-02,1:3.245182e-03);
   tree run2.405000 = [&U] ((((60:1.445502e-02,13:8.968712e-03):2.948753e-02,((61:5.227609e-03,59:2.711438e-02):1.005315e-02,2:1.808090e-02):1.084338e-02):1.331967e-03,(32:3.298461e-02,83:3.451628e-02):9.597885e-03):2.465806e-03,(((((37:6.360536e-02,((26:1.237543e-02,27:1.180350e-02):7.243146e-03,(25:8.814811e-03,24:1.645101e-02):7.945587e-03):1.155476e-03):2.735390e-03,86:1.793989e-02):4.394679e-03,(((((71:7.045585e-02,52:1.514599e-02):1.804009e-03,((65:1.393472e-02,(((84:1.176648e-02,(74:2.554129e-03,33:1.454784e-03):1.783087e-02):6.469971e-03,58:1.241050e-02):1.144000e-02,(31:3.526862e-02,35:2.181708e-02):1.282887e-04):5.064858e-03):2.932681e-04,79:2.518307e-02):2.080241e-03):5.527865e-04,81:6.279794e-02):6.471578e-03,((66:4.106050e-04,11:8.639792e-03):2.885354e-02,10:2.988985e-02):2.355904e-03):8.320904e-04,((((((53:4.899696e-03,54:4.272821e-03):2.847639e-02,40:2.456957e-02):2.597750e-02,(((44:8.081881e-04,45:1.007259e-02):8.242909e-03,46:1.403783e-03):4.673956e-03,14:7.628055e-02):5.298498e-02):7.247019e-03,((34:2.204425e-02,(9:1.205672e-02,(((3:1.456679e-02,64:1.364513e-02):1.048893e-02,((7:7.136640e-03,(49:7.950972e-04,48:6.272394e-05):1.635275e-02):3.005002e-03,((41:4.852874e-02,47:9.690957e-03):4.679109e-03,(8:1.428620e-02,((((20:6.441206e-04,21:4.176660e-03):9.666923e-04,19:1.843382e-03):3.096491e-03,22:3.836614e-03):2.299937e-02,(42:8.868671e-03,(51:1.492378e-03,50:2.055858e-03):1.110965e-02):4.700498e-03):1.869253e-03):1.852326e-03):6.622260e-04):1.527434e-02):4.410815e-03,(((55:7.113240e-02,(((87:6.401327e-03,(88:4.598644e-03,89:1.957172e-02):8.637486e-03):8.954692e-03,((63:4.913561e-02,(23:1.498229e-02,62:9.791545e-03):6.991425e-03):8.427717e-03,((67:1.784783e-02,82:3.359431e-02):1.452877e-02,(16:1.159827e-02,(((75:1.212412e-02,76:1.272953e-02):5.813165e-03,((78:2.860050e-03,17:2.414103e-02):9.066792e-03,15:1.736486e-02):8.564075e-03):1.145370e-03,77:8.424455e-03):2.268438e-03):1.386121e-02):5.629947e-04):1.917946e-03):9.060297e-03,80:1.252708e-02):2.312092e-02):6.217701e-04,(((97:8.503368e-03,((91:6.227125e-03,96:1.229913e-02):9.171375e-03,((93:8.356711e-04,94:1.970055e-03):1.350653e-02,98:7.828823e-03):6.469805e-03):7.490270e-03):1.066117e-02,(95:4.292607e-02,((92:1.150884e-03,90:2.101774e-04):2.123500e-02,99:1.734661e-02):2.979354e-03):1.626477e-02):8.711307e-02,43:1.182946e-01):5.440685e-03):4.674685e-03,(100:3.925858e-02,28:3.533309e-02):3.216612e-03):1.645202e-03):2.452871e-03):2.131655e-03):5.149174e-03,56:9.235766e-02):3.327873e-02):3.628419e-02,(73:2.153974e-02,((12:2.360510e-02,((5:9.767454e-03,(30:3.841211e-03,(4:4.841687e-02,29:3.218973e-03):8.160023e-03):8.800102e-03):2.540729e-02,18:2.071742e-02):4.122744e-03):2.451094e-03,(6:3.010840e-03,36:8.337437e-04):2.236827e-02):2.754394e-03):2.789301e-03):8.366543e-04,((39:5.284022e-02,38:8.698390e-03):2.616832e-02,(85:4.319955e-02,(70:6.966540e-03,(68:9.146511e-03,69:3.335321e-03):3.099297e-03):2.145895e-02):2.289361e-02):4.314595e-03):5.366487e-03):2.274958e-04):8.202618e-04,(72:2.265129e-02,101:1.983887e-02):1.571053e-03):5.036001e-03,57:3.627834e-02):1.914582e-03,1:2.591619e-02);
   tree run2.410000 = [&U] ((((60:2.721887e-02,13:1.216572e-02):2.041034e-02,(32:2.210500e-02,83:3.219241e-02):1.381157e-02):1.554590e-03,((61:7.581561e-03,59:1.485371e-02):1.316380e-02,2:1.197684e-02):1.458580e-02):1.962039e-03,(((72:1.929859e-02,101:1.616643e-02):3.008728e-04,(((((65:1.169247e-02,((79:1.574585e-02,((58:1.788040e-02,((74:3.649851e-03,33:5.142067e-04):1.292751e-02,84:1.055154e-02):4.629533e-03):9.305256e-03,(35:2.812141e-02,31:4.226365e-02):3.421750e-03):3.130833e-03):1.091558e-04,71:6.002744e-02):2.663793e-03):2.558422e-03,52:1.873166e-02):4.037566e-03,81:5.512362e-02):2.480263e-03,((66:1.493686e-02,11:1.309388e-02):2.458283e-02,10:2.621661e-02):1.106247e-03):1.915579e-03,((((39:2.412513e-02,38:2.037145e-02):1.274406e-02,(85:3.348852e-02,(70:5.935398e-03,(68:8.572179e-03,69:4.000288e-03):3.111628e-03):1.748853e-02):2.846941e-02):1.214937e-03,(((((53:4.821951e-03,54:5.054108e-03):3.276967e-02,40:3.358483e-02):2.181417e-02,(14:6.899604e-02,((44:2.064570e-03,45:1.528725e-03):1.048003e-02,46:4.878152e-03):7.590108e-03):6.030391e-02):4.678578e-03,(((9:8.214626e-03,34:1.487388e-02):1.026297e-03,(((3:1.209295e-02,64:7.988973e-03):6.196877e-03,((7:1.226464e-02,(49:7.486478e-04,48:1.038639e-03):1.188181e-02):7.537171e-03,((41:3.018443e-02,47:8.256565e-03):6.583745e-03,(8:1.187965e-02,((((20:3.768922e-04,21:2.743887e-04):1.298010e-03,19:2.801695e-03):2.544203e-03,22:1.634704e-02):1.529654e-02,(42:9.583723e-03,(51:2.306874e-03,50:2.234669e-03):9.465269e-03):2.714024e-03):2.156454e-03):1.685914e-03):2.802933e-03):1.140310e-02):2.835316e-03,(28:3.124077e-02,(((55:6.331049e-02,(((((93:1.297797e-03,94:2.168344e-03):2.057925e-03,98:7.453780e-03):3.390140e-03,((91:4.617749e-03,96:1.047869e-02):6.011661e-03,97:7.745248e-03):1.754234e-03):1.989737e-02,(((92:7.010537e-04,90:2.569131e-03):8.912582e-03,95:4.830527e-02):8.353258e-03,99:3.466826e-03):4.546357e-03):8.396840e-02,43:1.022883e-01):8.925356e-03):1.854105e-03,(((((78:1.559784e-02,(16:9.881568e-03,((15:1.491218e-02,17:2.800798e-02):1.566645e-02,(75:1.034102e-02,76:5.890602e-03):3.408914e-03):1.436498e-03):2.085491e-03):2.462472e-05,77:5.485856e-03):1.266275e-02,(((88:2.315777e-03,89:2.059801e-02):6.141520e-03,87:4.316358e-03):7.531215e-03,(63:4.186288e-02,(23:1.543561e-02,62:8.093893e-03):1.523881e-02):4.988496e-03):7.289155e-04):1.437918e-03,(67:2.229427e-02,82:2.276418e-02):1.727841e-02):7.839384e-03,80:4.763807e-03):1.632751e-02):8.611947e-04,100:3.344778e-02):6.575798e-04):4.600603e-03):1.528311e-04):6.479064e-03,56:7.616261e-02):2.571162e-02):3.518817e-02,(73:1.447821e-02,((12:1.231434e-02,((5:8.497604e-03,((29:1.118621e-02,30:6.039006e-03):4.352793e-04,4:4.125052e-02):2.152202e-03):2.627038e-02,18:1.765096e-02):9.393985e-04):3.258459e-03,(6:4.449523e-03,36:8.433819e-05):2.480710e-02):6.874437e-04):6.192435e-03):3.239455e-03):4.861063e-03,((24:2.269928e-02,(((26:1.064394e-02,27:1.043561e-02):9.307966e-03,25:1.813745e-02):2.863872e-03,37:5.187481e-02):4.084437e-03):1.557700e-03,86:2.129604e-02):3.864452e-03):7.083343e-04):2.875479e-03):5.553457e-03,57:3.539623e-02):8.225664e-03,1:1.519298e-02);
   tree run2.415000 = [&U] (((((61:7.343428e-03,59:1.225942e-02):1.065052e-02,2:2.250548e-02):8.088665e-03,(32:2.475847e-02,83:2.089355e-02):6.862183e-03):2.441481e-04,(60:3.111704e-02,13:3.335301e-02):3.303062e-03):2.704823e-03,((((((((37:4.838088e-02,(24:2.051789e-02,(27:1.085380e-02,26:2.624004e-02):2.256844e-03):2.273803e-03):2.123213e-05,25:8.979974e-03):5.854917e-03,86:2.108599e-02):3.097017e-03,(81:5.141087e-02,(((85:3.367572e-02,(70:5.164053e-03,(68:6.855540e-03,69:1.125518e-02):4.271722e-03):1.300656e-02):2.517064e-02,(39:3.476149e-02,38:6.167414e-03):2.200004e-02):3.608731e-04,((((14:5.963906e-02,((44:1.294645e-03,45:1.022485e-02):6.770664e-03,46:2.199115e-03):2.326133e-04):5.470938e-02,((34:2.508232e-02,((((3:1.209280e-02,64:8.598861e-03):5.624937e-03,(((41:2.842262e-02,47:8.406839e-03):7.951158e-03,(8:1.107951e-02,((((20:2.851258e-03,21:2.280567e-03):4.599674e-04,19:3.120754e-04):1.130227e-02,22:7.978512e-03):1.738782e-02,(42:8.856801e-03,(51:6.257697e-04,50:4.742820e-03):9.483141e-03):3.436723e-03):3.222904e-03):2.200367e-03):1.015359e-03,(7:3.078584e-03,(49:9.003233e-04,48:9.686834e-04):1.416933e-02):9.176418e-03):1.045826e-02):5.403192e-03,((28:3.751902e-02,((((((15:1.753394e-02,17:1.539122e-02):9.278746e-03,(16:1.795560e-02,((75:2.005879e-02,76:8.905586e-03):7.978031e-03,(77:4.740959e-03,78:8.598673e-03):7.270190e-04):3.061694e-03):3.270783e-03):1.008319e-02,(((89:2.113267e-02,88:2.509020e-03):6.643787e-04,87:2.007918e-03):1.484342e-02,(63:3.904327e-02,(23:1.116195e-02,62:5.013951e-03):7.759884e-03):1.178093e-02):1.337002e-03):1.299249e-03,(67:2.322650e-02,82:2.229336e-02):1.684510e-02):1.497767e-02,80:2.156137e-02):1.022268e-02,(55:6.221736e-02,((((91:6.766317e-03,96:1.868459e-02):7.327870e-03,(((93:1.056376e-03,94:8.564356e-03):9.535824e-04,98:6.923806e-03):5.199116e-03,97:2.141946e-02):4.895001e-03):9.319301e-03,(((92:2.628005e-04,90:2.470139e-03):6.079987e-03,99:1.793815e-02):6.434986e-04,95:4.359754e-02):1.168195e-02):7.123683e-02,43:9.539882e-02):3.748509e-03):3.288295e-03):2.811592e-03):2.632257e-03,100:3.013910e-02):1.859191e-03):3.204046e-03,9:9.132313e-03):9.288506e-04):3.628172e-03,56:7.103281e-02):2.315919e-02):5.059501e-03,((53:4.497177e-03,54:3.110828e-03):3.112021e-02,40:3.132278e-02):3.371890e-02):4.026227e-02,(73:2.214377e-02,((12:1.269399e-02,((5:7.507354e-03,((4:4.001338e-02,30:1.699367e-03):2.908124e-03,29:8.213264e-03):6.876756e-03):2.450098e-02,18:1.646211e-02):1.399233e-03):1.496995e-03,(6:3.155678e-03,36:8.225462e-04):2.413573e-02):3.528719e-03):2.489353e-03):4.273538e-03):5.493397e-04):6.353095e-03):4.629334e-04,((71:4.841421e-02,(((65:1.064383e-02,79:1.468531e-02):1.532458e-03,35:2.629571e-02):8.424121e-04,(31:3.941705e-02,(58:2.631790e-02,((74:5.983423e-03,33:2.531094e-03):1.144103e-02,84:1.121025e-02):3.428697e-03):6.711171e-03):2.615746e-03):2.258534e-03):1.678035e-03,52:1.747002e-02):1.100603e-02):2.022707e-03,((66:1.341211e-02,11:1.221197e-02):1.539489e-02,10:2.600774e-02):2.631887e-03):2.665146e-03,(101:1.507757e-02,72:2.264252e-02):2.561115e-04):3.366600e-03,57:2.891295e-02):4.410536e-03,1:1.344047e-02);
   tree run2.420000 = [&U] ((57:3.628583e-02,((101:1.724734e-02,72:1.894979e-02):1.652983e-03,((86:2.851834e-02,((24:2.577438e-02,37:5.075395e-02):4.486596e-03,(25:1.803865e-02,(27:7.994039e-03,26:1.616597e-02):2.793848e-03):4.049931e-03):6.384130e-03):2.560164e-03,(((((((40:3.182617e-02,(53:1.414378e-02,54:5.255759e-03):4.679801e-02):2.930816e-02,(((((34:1.625419e-02,9:1.059959e-02):2.591324e-03,(((((((97:2.369828e-02,((94:2.291426e-03,93:2.752624e-03):2.476463e-03,98:8.062812e-03):3.209109e-04):3.876088e-03,(91:1.038903e-02,96:9.816224e-03):2.861623e-03):1.109810e-02,((95:1.606908e-02,(90:2.416547e-04,92:5.778210e-04):1.349960e-02):4.765058e-03,99:1.635729e-02):7.784085e-03):9.331683e-02,43:9.396067e-02):5.760450e-03,55:6.369102e-02):6.305888e-03,((82:3.560647e-02,((((23:1.052960e-02,62:6.047021e-03):1.503239e-02,63:5.406083e-02):4.345372e-03,(80:1.480616e-02,((87:4.407343e-03,88:1.670162e-03):2.634194e-03,89:1.883881e-02):8.292164e-03):3.687156e-03):1.715629e-03,((78:1.365311e-02,(16:1.184157e-02,(75:1.486552e-02,76:2.478911e-03):2.718722e-03):6.451374e-04):2.215245e-03,(77:1.115868e-02,(17:2.557192e-02,15:2.418180e-02):1.773730e-02):1.145677e-03):1.664110e-02):2.777328e-04):5.782429e-04,67:4.426378e-02):1.819513e-02):3.752953e-04,28:3.299599e-02):1.764550e-03):7.285603e-04,((64:1.518443e-02,3:1.184259e-02):6.975960e-03,((((22:8.616993e-03,(19:1.776428e-03,(21:9.982366e-04,20:5.229057e-05):1.141835e-03):1.376939e-02):1.826386e-02,(42:3.688803e-03,(51:3.410430e-03,50:2.845225e-03):1.198947e-02):4.422885e-03):3.191445e-03,8:1.244543e-02):2.058069e-03,(((7:1.815196e-04,(48:2.125129e-03,49:2.401216e-03):1.178231e-02):1.181451e-02,41:5.368337e-02):8.317176e-04,47:1.154318e-02):1.909939e-04):1.218257e-02):4.087406e-03):4.752013e-04,100:2.871534e-02):6.635383e-03,56:8.745441e-02):4.153614e-02):4.057909e-03,(((45:2.429263e-03,44:9.343032e-03):8.358744e-03,46:4.349467e-03):8.173086e-03,14:7.811499e-02):4.988254e-02):2.847308e-02,39:4.699167e-02):2.669793e-03,(((18:1.207019e-02,((30:1.032068e-02,(5:1.027512e-02,(29:1.155314e-02,4:3.881161e-02):2.464834e-05):9.740257e-03):2.358921e-02,12:1.793694e-02):1.155503e-03):3.392335e-03,73:1.858394e-02):1.068083e-03,(6:5.351198e-03,36:4.065767e-03):2.254740e-02):3.172108e-03):2.091129e-03,((81:4.774520e-02,38:1.302362e-02):1.559598e-02,((70:1.131351e-02,(69:5.970368e-03,68:2.529213e-03):9.206473e-03):1.787071e-02,85:4.818162e-02):2.342292e-02):3.948070e-05):5.780859e-03,(((65:1.561003e-02,(79:1.270107e-02,((58:1.801927e-02,(84:1.460810e-02,(33:1.600723e-03,74:3.416920e-03):8.087552e-03):1.517911e-02):8.963744e-03,((71:5.408184e-02,35:2.196485e-02):6.874491e-03,31:3.831727e-02):2.121736e-03):3.030629e-03):9.697260e-07):2.123632e-03,52:1.809597e-02):7.586243e-03,((66:1.475357e-02,11:3.316737e-02):1.877205e-02,10:1.704895e-02):2.205174e-04):3.542431e-03):1.476157e-03):4.537473e-03):4.636994e-03):2.657565e-03,(((60:9.671928e-03,13:3.031854e-03):2.592906e-02,(32:3.040184e-02,83:3.196843e-02):1.436373e-02):1.834404e-03,((61:4.539681e-03,59:1.880767e-02):1.571964e-02,2:2.108771e-02):4.119947e-03):4.515656e-03,1:1.945788e-02);
   tree run2.425000 = [&U] ((((61:6.885221e-03,59:1.752436e-02):3.179898e-02,2:1.164277e-02):3.716510e-03,(57:2.846119e-02,(((((73:2.444846e-02,((12:1.396407e-02,(18:1.097125e-02,((30:2.775301e-03,4:2.529884e-02):7.484064e-04,(5:8.003883e-03,29:1.570616e-02):1.382556e-03):3.113924e-02):3.795309e-03):7.468688e-04,(36:1.361712e-03,6:2.206577e-03):2.043998e-02):4.739123e-03):4.498580e-03,((((54:1.775659e-02,53:6.644720e-03):2.742085e-02,40:2.606411e-02):2.968480e-02,(((45:3.682391e-03,44:3.693873e-03):1.590148e-02,46:8.162201e-03):7.930275e-03,14:6.792977e-02):4.809965e-02):9.669873e-03,(((9:9.876751e-03,34:2.431918e-02):2.124020e-03,((((((((95:2.808406e-02,99:1.212942e-02):5.202565e-03,(90:1.385198e-03,92:6.464771e-04):1.518302e-02):1.111550e-02,(((91:6.018158e-03,96:1.522621e-03):1.033396e-02,97:2.839423e-02):1.172608e-03,(98:8.372465e-03,(94:7.874935e-04,93:5.718398e-03):2.307840e-03):1.866266e-03):1.043100e-02):8.814086e-02,43:1.011526e-01):4.857074e-03,55:9.179532e-02):3.826733e-03,(((63:4.498495e-02,(62:1.025143e-02,23:9.168225e-03):8.215895e-03):1.058240e-02,(((75:1.502670e-02,76:7.094118e-03):6.397020e-03,((78:6.137651e-03,16:1.403231e-02):3.584463e-03,(77:8.093710e-03,(15:1.179510e-02,17:1.961139e-02):1.812441e-02):5.353255e-04):9.178221e-04):1.155156e-02,(82:1.275069e-02,67:9.783134e-03):3.466175e-02):3.245612e-04):9.463434e-04,(((88:2.876710e-03,89:1.703327e-02):4.408781e-03,87:8.360348e-03):9.603050e-04,80:1.419153e-02):6.307696e-03):2.975061e-02):1.329726e-03,28:3.954233e-02):2.511386e-03,(100:3.765249e-02,((((7:3.057147e-03,(49:5.243385e-04,48:3.503906e-04):9.331413e-03):1.009451e-02,(8:1.307615e-02,(((19:4.519705e-03,(21:3.116035e-04,20:2.480341e-03):2.025609e-03):6.167416e-03,22:1.880266e-03):2.372271e-02,((51:2.337512e-04,50:8.303804e-04):1.617700e-02,42:4.683775e-03):5.812529e-03):2.986812e-03):4.712796e-03):7.767721e-05,(41:4.439945e-02,47:1.379437e-02):7.013883e-04):8.275166e-03,(64:5.275861e-03,3:1.283186e-02):1.542657e-02):4.476727e-03):1.061907e-03):2.520546e-03):1.032156e-02,56:7.854406e-02):3.705283e-02):4.042921e-02):3.110802e-03,((38:2.483408e-02,39:6.275539e-02):1.321508e-03,(85:5.417228e-02,(70:6.935780e-03,(68:3.722861e-03,69:9.746077e-03):1.354452e-03):1.686812e-02):2.112570e-02):1.867432e-03):3.433079e-03,((((81:1.065123e-02,66:2.994984e-03):3.350792e-02,(11:3.820404e-02,10:2.120108e-02):3.657403e-03):9.835689e-04,(52:3.121504e-02,((79:1.400942e-02,65:1.244375e-02):9.738063e-04,((((33:3.652135e-03,74:4.227408e-03):1.948813e-02,84:1.089658e-02):3.741498e-03,58:1.775992e-02):8.714078e-03,(31:2.606310e-02,(35:2.605026e-02,71:5.441141e-02):2.437976e-05):6.770042e-04):2.974894e-03):3.896264e-03):4.233825e-03):3.228509e-03,(((25:1.361167e-02,(27:1.693558e-02,26:8.480291e-03):1.834786e-02):2.926489e-03,24:3.846961e-02):5.626415e-03,(37:7.434598e-02,86:1.974093e-02):7.405802e-04):1.903225e-03):5.028379e-04):2.876870e-03,(101:2.336696e-02,72:2.532141e-02):5.558477e-04):5.894764e-03):7.207579e-03):4.814214e-04,((32:3.269686e-02,83:2.699235e-02):1.060521e-02,(13:1.453056e-02,60:1.107166e-02):2.267908e-02):9.143545e-04,1:1.819922e-02);
   tree run2.430000 = [&U] ((((60:1.349195e-02,13:7.989320e-04):3.299582e-02,((61:2.813300e-03,59:2.403146e-02):1.418995e-02,2:2.122446e-02):4.088632e-03):5.395073e-03,(32:3.828263e-02,83:3.629657e-02):1.047141e-02):1.555332e-03,(57:3.171368e-02,((101:2.390923e-02,72:1.961488e-02):3.560116e-03,(((((((((46:5.164206e-03,(14:5.099920e-02,(45:1.569065e-03,44:5.151137e-03):7.039105e-03):8.562649e-03):4.365706e-02,(40:3.640770e-02,(53:3.759877e-03,54:1.343869e-02):2.944783e-02):3.070759e-02):5.245132e-03,((34:1.589152e-02,(9:9.165425e-03,(((64:1.024976e-02,3:5.824784e-03):8.069019e-03,(47:1.333221e-02,((((22:8.582393e-03,(19:1.783995e-03,(21:1.127198e-03,20:1.877991e-04):3.059482e-03):1.405576e-02):2.685641e-02,(42:7.328647e-03,(51:1.299248e-02,50:2.887742e-04):1.486655e-02):2.694990e-03):3.457471e-03,8:1.700945e-02):2.491762e-03,((7:2.915212e-03,(48:1.169777e-03,49:1.221122e-03):7.821258e-03):6.474885e-03,41:6.576857e-02):9.189320e-04):7.577130e-04):4.324310e-03):1.074120e-02,((28:3.101278e-02,(((((82:6.440679e-02,(((17:3.321888e-02,15:1.590929e-02):1.514189e-02,67:4.406237e-02):1.282999e-03,(16:1.365558e-02,(77:7.455367e-03,(78:6.301429e-03,(75:1.582331e-02,76:4.322640e-03):4.611223e-03):3.583689e-04):1.097731e-03):1.251250e-02):5.086543e-04):1.952947e-03,((23:8.425736e-03,62:4.713571e-03):1.033930e-02,63:5.664216e-02):9.077956e-03):9.163567e-04,(80:1.512388e-02,((88:9.316917e-03,89:1.892297e-02):2.467635e-03,87:7.739355e-04):4.458082e-03):8.135689e-03):1.792846e-02,55:6.894719e-02):2.003957e-03,((((97:2.040184e-02,(91:5.265786e-03,96:6.515562e-03):3.462440e-03):5.104650e-03,(98:8.221528e-03,(94:6.030947e-03,93:1.578035e-03):2.279163e-03):3.821948e-03):1.060331e-02,((95:2.632284e-02,(90:3.454331e-03,92:3.865267e-04):3.519812e-03):3.830457e-03,99:1.086770e-02):2.043019e-02):8.672256e-02,43:9.844717e-02):5.350176e-03):2.224726e-03):6.442868e-04,100:3.048591e-02):2.894700e-03):4.321232e-04):2.906034e-03):5.014387e-03,56:9.163024e-02):2.905736e-02):2.513096e-02,39:5.830036e-02):1.469282e-02,(73:1.633604e-02,((6:4.806599e-03,36:5.839041e-04):2.349747e-02,(((4:3.581434e-02,((30:5.128529e-03,29:2.090225e-03):1.040090e-02,5:9.985010e-03):1.546643e-03):2.607278e-02,18:1.442221e-02):5.585465e-03,12:2.403744e-02):1.824581e-03):3.954318e-03):5.004133e-03):4.190036e-03,(((70:9.316889e-03,(69:1.090051e-02,68:5.143837e-03):4.045278e-03):1.920777e-02,85:3.079669e-02):2.729793e-02,38:2.347712e-02):5.718841e-06):2.885582e-03,(((((((79:1.231043e-02,35:2.562164e-02):2.644297e-03,31:3.758571e-02):4.926820e-03,(58:1.666825e-02,(84:3.340688e-02,(33:1.818986e-03,74:6.722366e-03):4.868548e-03):1.071558e-02):8.727842e-03):4.432893e-03,65:1.635539e-02):3.110615e-03,71:5.778043e-02):7.467798e-05,52:1.608904e-02):8.910447e-03,((66:3.030296e-02,11:1.110942e-02):1.955722e-02,10:1.809499e-02):2.594772e-03):6.078455e-04):2.473068e-05,(86:2.021397e-02,(24:2.634085e-02,((25:2.093851e-02,(27:1.655390e-02,26:9.525697e-03):7.525215e-03):4.984865e-03,37:4.907807e-02):5.056675e-03):2.347972e-03):4.346509e-03):1.166212e-03,81:5.862266e-02):1.921023e-03):7.510141e-03):7.263926e-03,1:1.228182e-02);
   tree run2.435000 = [&U] (((13:2.398826e-02,60:1.691104e-02):1.062900e-02,((32:3.095391e-02,83:3.155381e-02):9.809110e-03,((61:2.682722e-03,59:1.316028e-02):1.722697e-02,2:2.583686e-02):4.332278e-03):1.589104e-03):2.632630e-03,(57:2.700819e-02,((((((((71:4.805632e-02,(79:2.352107e-02,35:2.194413e-02):4.864200e-03):1.823642e-03,31:2.289519e-02):3.954580e-03,((((33:3.672277e-04,74:6.977728e-03):1.364281e-02,84:1.069509e-02):1.035054e-02,58:1.778102e-02):1.037890e-02,65:2.186857e-02):1.571344e-03):8.231783e-04,52:1.570650e-02):6.944820e-03,((11:3.080251e-02,10:2.356348e-02):6.801460e-03,(81:4.695335e-03,66:9.180433e-03):4.422113e-02):9.896822e-04):1.898378e-03,(((((((9:9.825772e-03,34:2.341557e-02):1.805188e-03,(((((7:1.756474e-03,(49:8.070360e-03,48:5.173530e-04):1.312846e-02):5.522899e-03,((8:8.117608e-03,(((19:2.656013e-03,(21:8.409217e-04,20:9.670214e-04):6.781829e-04):3.096461e-03,22:1.096144e-02):2.390658e-02,((51:3.306005e-03,50:1.642635e-03):1.647454e-02,42:4.683284e-03):3.178239e-03):6.972448e-03):6.623436e-04,(41:6.389536e-02,47:4.165737e-03):7.247168e-03):1.388598e-03):1.397047e-02,(64:8.029341e-03,3:8.800758e-03):1.355605e-02):7.047638e-03,100:3.290225e-02):2.659613e-03,(((55:6.748268e-02,((((90:2.131456e-04,92:1.042268e-03):1.598701e-02,(95:2.633600e-02,99:1.579981e-02):3.798972e-03):2.250313e-02,((98:9.394767e-03,(94:8.779939e-03,93:5.803339e-03):1.443130e-03):3.536339e-03,((91:9.927403e-03,96:9.579831e-03):1.467893e-02,97:1.705504e-02):4.091345e-03):4.536790e-03):7.358889e-02,43:1.221072e-01):5.509988e-03):1.972867e-03,(((((88:1.589625e-03,89:1.328686e-02):5.223928e-04,87:1.267198e-03):8.835107e-03,80:1.206246e-02):3.332601e-03,((16:1.776553e-02,(((15:2.187620e-02,17:1.978977e-02):7.182525e-03,77:3.790590e-03):4.637927e-03,((75:1.012072e-02,76:8.831765e-03):5.176384e-03,78:6.599225e-03):1.635232e-03):4.819190e-04):1.354632e-02,(63:5.227234e-02,(62:6.766907e-03,23:8.965434e-03):1.346063e-02):1.587059e-02):8.032919e-05):1.751210e-03,(82:3.795208e-02,67:3.623283e-02):1.277702e-02):2.590385e-02):2.154927e-03,28:3.558046e-02):1.666047e-03):1.404385e-03):5.818294e-03,56:6.778979e-02):3.088849e-02,((14:6.274836e-02,((45:8.602185e-03,44:1.684604e-03):2.057816e-02,46:7.325380e-04):3.645403e-03):5.348019e-02,((54:5.892118e-03,53:1.586350e-02):3.108728e-02,40:2.073716e-02):2.367552e-02):9.206205e-03):4.094527e-02,(73:2.273647e-02,((12:1.539045e-02,(18:9.122544e-03,(5:7.985638e-03,(4:2.085594e-02,(30:4.999381e-03,29:2.865065e-03):8.051639e-03):6.794448e-03):2.677681e-02):1.309423e-03):5.272058e-03,(36:8.880220e-05,6:9.162528e-03):2.481960e-02):6.242243e-04):3.097047e-03):2.666978e-03,((85:3.521465e-02,(70:6.334052e-03,(68:4.811834e-03,69:1.306044e-02):3.990562e-03):2.420004e-02):2.641366e-02,(39:4.938797e-02,38:1.375965e-02):7.220149e-03):2.053653e-03):5.330861e-03,(((((27:5.538608e-03,26:1.737602e-02):9.097896e-03,24:2.550236e-02):1.405904e-03,25:2.349843e-02):8.679185e-04,37:5.364632e-02):2.509803e-03,86:1.696036e-02):2.334772e-03):2.547953e-03):2.309640e-03,101:2.629275e-02):1.146935e-03,72:2.205843e-02):6.559774e-03):4.174469e-03,1:1.522121e-02);
   tree run2.440000 = [&U] ((60:1.464379e-02,13:3.311880e-03):3.738043e-02,((57:2.525724e-02,((101:2.267642e-02,72:1.992550e-02):5.839417e-04,(((66:1.124211e-02,11:5.039760e-03):3.721419e-02,10:2.393987e-02):4.790290e-03,(((((38:7.600121e-03,39:4.710534e-02):7.725611e-03,(((((40:2.690734e-02,(53:1.004097e-02,54:7.465917e-03):2.229800e-02):2.926208e-02,(56:9.218726e-02,((9:5.768276e-03,(((64:7.006652e-03,3:1.824588e-02):1.025448e-02,((7:6.535735e-03,(48:2.620582e-04,49:3.911317e-04):1.356010e-02):5.668029e-03,(((((22:4.568189e-03,(19:4.218835e-04,(21:1.262296e-03,20:7.082991e-04):2.782976e-04):7.211858e-03):1.862173e-02,(42:4.766192e-03,(51:1.597523e-04,50:2.441969e-03):7.448186e-03):3.996263e-03):3.844841e-03,8:1.569470e-02):1.749246e-03,41:4.280739e-02):9.154158e-04,47:1.328342e-02):6.749829e-04):6.114988e-03):5.641944e-03,(100:2.918988e-02,(((((((98:6.045153e-03,(94:2.840908e-03,93:3.287585e-03):2.180516e-03):7.008136e-03,((91:8.512431e-03,96:5.130913e-03):1.805045e-03,97:7.088634e-03):1.790781e-03):1.706817e-02,((95:2.887877e-02,(90:2.078282e-04,92:2.078422e-04):6.251470e-03):7.392878e-03,99:1.453576e-02):8.061055e-03):8.368511e-02,43:9.488235e-02):4.172769e-03,55:6.645059e-02):1.598375e-03,(((((23:1.648698e-02,62:1.814672e-02):4.814313e-03,63:5.459112e-02):1.135138e-02,(82:4.196635e-02,(((78:1.104933e-02,(76:4.074755e-03,75:1.423000e-02):4.277284e-03):2.093242e-03,((17:2.492794e-02,15:1.125661e-02):7.636964e-03,77:7.268332e-03):1.701357e-03):7.999681e-04,16:1.023406e-02):3.642334e-03):8.176422e-03):9.455229e-04,(80:1.305449e-02,((88:3.284434e-03,89:1.748840e-02):9.485472e-04,87:1.872178e-03):1.575297e-03):9.648983e-03):1.596827e-03,67:2.921830e-02):1.555460e-02):2.058600e-03,28:3.134234e-02):1.764244e-03):2.364960e-03):5.237647e-03):6.018471e-04,34:2.540262e-02):1.576156e-03):2.768790e-02):4.225372e-03,((46:1.539199e-03,(45:2.800585e-03,44:1.437612e-03):8.412619e-03):3.626148e-03,14:4.264329e-02):5.389509e-02):3.302874e-02,81:5.793513e-02):2.250341e-03,(73:2.846739e-02,((6:2.664095e-03,36:1.907612e-03):2.308126e-02,(((((30:3.145419e-03,29:1.439578e-02):1.141658e-03,4:5.857212e-02):6.298869e-03,5:9.086138e-03):2.459990e-02,18:5.907611e-03):2.406375e-03,12:1.745092e-02):3.109618e-04):4.439344e-04):4.222207e-03):1.389447e-03):3.524327e-04,((70:8.207194e-03,(69:6.760159e-03,68:6.595083e-03):5.757275e-03):1.211923e-02,85:3.947957e-02):3.073572e-02):5.454673e-03,((52:1.503546e-02,((79:2.201561e-02,65:1.956037e-02):9.758380e-04,((31:2.396179e-02,35:2.370705e-02):4.983618e-03,((84:5.859513e-03,(33:3.197523e-04,74:9.607184e-03):1.528188e-02):3.191758e-03,58:1.794383e-02):8.004657e-03):4.416480e-03):3.051574e-03):1.985015e-03,71:5.287470e-02):1.055507e-02):3.837893e-04,((37:4.960173e-02,(((26:1.130631e-02,27:1.950645e-02):6.519597e-03,25:1.947038e-02):1.795689e-03,24:2.245626e-02):1.659156e-03):3.015573e-03,86:2.409013e-02):2.942527e-03):1.376696e-04):1.060848e-03):3.385680e-03):1.108076e-02,(((61:2.169711e-03,59:1.717038e-02):1.034146e-02,2:2.045591e-02):1.009527e-02,(32:2.859192e-02,83:2.563094e-02):1.483117e-02):6.934224e-04):2.342344e-03,1:1.453857e-02);
   tree run2.445000 = [&U] ((((60:1.276709e-02,13:1.034000e-02):3.157086e-02,((61:3.056612e-03,59:2.156300e-02):1.797428e-02,2:2.094147e-02):1.018035e-02):2.314919e-03,(32:3.142620e-02,83:2.753670e-02):1.554731e-02):1.221514e-03,(57:3.058571e-02,((101:1.579212e-02,72:2.474979e-02):2.550417e-03,((((((38:1.626493e-04,39:4.961149e-02):2.752766e-02,(((70:6.244161e-03,(69:9.017425e-03,68:7.390334e-03):3.386601e-03):1.302034e-02,85:4.241503e-02):3.095947e-02,81:4.636468e-02):3.727952e-03):1.362135e-03,((73:3.058405e-02,((6:5.008534e-03,36:2.767277e-04):2.245454e-02,(((((4:3.155122e-02,30:5.642419e-03):8.617258e-03,29:1.582272e-02):8.920932e-04,5:1.088272e-02):2.564827e-02,18:1.046793e-02):3.714490e-03,12:2.413121e-02):1.448172e-03):1.004749e-03):4.127101e-03,((((45:2.000313e-03,44:8.125982e-04):1.049871e-02,14:4.501826e-02):2.784716e-03,46:8.008974e-03):5.958559e-02,(((56:1.001502e-01,9:9.675967e-03):2.321011e-03,(34:2.707165e-02,(((64:1.151843e-02,3:1.755971e-02):1.372924e-02,(47:1.842053e-02,(41:2.714908e-02,((7:2.743546e-03,(48:3.492837e-04,49:4.544032e-05):1.419476e-02):1.262355e-02,(((22:1.055144e-02,(19:2.032311e-03,(21:1.554000e-03,20:5.217669e-03):3.993661e-03):4.410252e-03):1.655724e-02,(42:5.703468e-03,(51:2.738428e-03,50:3.059700e-03):1.119116e-02):1.071697e-02):1.124293e-03,8:9.675880e-03):5.672896e-04):7.824351e-04):1.691379e-04):1.016879e-02):5.453304e-03,(100:3.136026e-02,(((((((91:4.835129e-03,96:5.274372e-03):5.951233e-03,(98:5.510626e-03,(94:5.178117e-03,93:4.981760e-04):3.544602e-03):4.134878e-03):2.204743e-04,97:1.523664e-02):1.833725e-02,(99:7.377631e-03,((90:1.953122e-03,92:2.723243e-04):6.172452e-03,95:3.981749e-02):4.399296e-03):7.193003e-03):7.996244e-02,43:1.170273e-01):2.579281e-03,(55:7.139144e-02,((((((17:1.835120e-02,15:1.532704e-02):1.455490e-02,78:5.463088e-03):1.814406e-04,77:9.069106e-03):6.026914e-05,(16:1.546951e-02,(82:4.403972e-02,(76:5.801985e-03,75:1.552748e-02):2.187734e-03):1.685894e-03):2.511925e-03):1.397407e-02,(((23:1.243857e-02,62:7.725009e-03):1.256553e-02,63:5.236862e-02):3.051254e-03,(((89:1.929330e-02,80:1.621176e-02):9.996971e-04,88:7.167504e-03):3.442953e-03,87:3.921652e-04):9.467089e-03):1.992832e-03):5.845275e-03,67:3.101567e-02):1.719646e-02):2.541046e-03):3.958331e-03,28:3.509391e-02):1.651292e-03):1.816790e-03):2.523912e-03):6.891048e-04):2.815421e-02,(40:2.890801e-02,(53:1.049969e-03,54:1.137857e-02):3.260570e-02):3.303451e-02):2.331857e-04):3.501566e-02):3.079458e-03):3.772713e-03,(((((31:2.827706e-02,35:2.352259e-02):3.305524e-03,((84:1.289795e-02,(33:1.075676e-03,74:6.625216e-03):1.534600e-02):3.579063e-03,58:1.578408e-02):1.207941e-02):1.755595e-03,(79:2.423990e-02,71:5.538859e-02):1.638130e-03):1.785950e-03,65:1.171642e-02):3.484845e-03,52:1.646103e-02):8.460826e-03):1.119223e-04,((((26:1.279037e-02,27:1.691505e-02):6.961486e-03,37:3.945980e-02):2.332580e-03,(24:8.665749e-03,25:1.648644e-02):7.148075e-03):9.995984e-03,86:1.414805e-02):4.008255e-03):1.142989e-03,((66:3.188096e-02,11:3.502238e-02):9.142218e-03,10:2.571989e-02):4.892270e-03):2.444476e-03):6.966299e-03):4.442842e-03,1:1.581111e-02);
   tree run2.450000 = [&U] ((((61:1.256218e-03,59:1.814172e-02):1.554272e-02,2:2.138259e-02):3.114300e-03,((32:5.355183e-02,83:2.805141e-02):1.800858e-02,(13:1.669602e-02,60:3.557643e-02):2.243802e-02):4.069697e-03):2.533118e-03,(((101:2.203173e-02,72:2.399592e-02):2.022813e-03,((10:2.450014e-02,(((((85:4.295860e-02,(70:1.190669e-02,(69:7.131354e-03,68:4.860387e-03):4.589509e-03):2.573991e-02):2.654456e-02,81:5.140597e-02):1.112300e-03,((((((46:4.289699e-03,(44:2.430706e-03,45:4.233807e-03):7.081654e-03):3.200980e-03,14:8.101741e-02):6.497694e-02,((53:7.214902e-03,54:1.322836e-02):2.368328e-02,40:3.086413e-02):3.917763e-02):6.507914e-03,((34:2.126264e-02,(((28:3.831189e-02,(100:3.754668e-02,(((((((91:9.402486e-03,96:6.057266e-03):5.286108e-03,97:6.889616e-03):1.324051e-03,(98:2.023703e-03,(94:9.089574e-03,93:4.983645e-03):6.982802e-03):5.423647e-03):1.312678e-02,(((92:3.325216e-03,90:2.553619e-05):4.527863e-03,95:3.132936e-02):1.019634e-03,99:1.640879e-02):1.091018e-02):8.789479e-02,43:1.204708e-01):8.180156e-03,55:6.381800e-02):2.971177e-03,((80:1.792390e-02,(87:1.149198e-03,(88:5.583398e-03,89:3.222260e-02):1.004638e-03):1.519892e-02):5.787141e-03,((((15:1.510223e-02,17:2.564265e-02):1.609165e-02,((77:6.803997e-03,((75:2.085836e-02,76:1.228779e-02):3.351039e-03,78:6.325293e-03):9.819909e-04):3.284533e-03,16:2.201642e-02):3.884368e-03):9.671046e-03,(67:9.131014e-03,82:1.341700e-02):3.187069e-02):5.426576e-04,(63:5.583708e-02,(23:2.159796e-02,62:8.326778e-03):8.816111e-03):1.188904e-02):7.288546e-04):2.410519e-02):4.174794e-03):4.670062e-04):5.440853e-03,((3:1.360429e-02,64:9.097501e-03):1.188025e-02,((41:5.903060e-02,47:5.545612e-03):1.103856e-02,(((((19:1.528975e-03,(21:8.282042e-04,20:5.027518e-04):6.726143e-03):5.228117e-03,22:5.112632e-03):1.603152e-02,(42:7.950361e-03,(51:1.706978e-03,50:2.337070e-03):1.215889e-02):2.340782e-03):2.186181e-03,8:1.413355e-02):3.115021e-03,(7:9.092230e-03,(49:1.231423e-04,48:2.006448e-04):1.299855e-02):1.658031e-02):2.157568e-03):8.434876e-03):3.314849e-03):2.757811e-03,9:1.473606e-02):1.399713e-03):6.018703e-03,56:8.603132e-02):3.056554e-02):3.123017e-02,(73:1.755077e-02,((12:1.692610e-02,(((4:3.154092e-02,(29:7.635601e-03,30:5.690313e-03):4.894779e-03):3.775260e-03,5:8.138722e-03):2.353243e-02,18:1.453908e-02):1.956636e-03):3.600062e-03,(6:6.030820e-03,36:2.959164e-03):2.232432e-02):3.018264e-03):2.342042e-03):3.967208e-03,(39:2.981664e-02,38:2.124267e-03):3.009437e-02):3.606321e-04):2.629293e-03,(11:9.993217e-03,66:8.917041e-03):3.669868e-02):7.417506e-03,(((((35:2.349056e-02,(71:6.039962e-02,65:3.591509e-03):1.210267e-02):1.329006e-04,31:4.151978e-02):1.749648e-04,(58:1.523934e-02,(84:1.836139e-02,(74:2.349331e-03,33:8.784021e-05):2.035170e-02):5.991097e-03):1.120846e-02):2.560023e-03,79:2.981412e-02):1.947727e-03,52:1.892895e-02):8.352682e-03):1.154099e-03):2.024729e-03,((((24:3.714453e-03,27:2.970184e-03):1.760574e-02,(25:1.336318e-02,26:2.117765e-02):4.220356e-03):5.196621e-03,37:6.522093e-02):1.939058e-04,86:1.527092e-02):7.782492e-03):8.321516e-04):6.106596e-03,57:3.153544e-02):4.523459e-03,1:1.488616e-02);
   tree run2.455000 = [&U] ((((32:3.368355e-02,83:2.984890e-02):1.419949e-02,((61:7.355122e-03,59:1.996248e-02):1.447214e-02,2:2.170033e-02):7.177673e-03):3.886984e-04,(13:5.072783e-03,60:3.751321e-02):2.444347e-02):8.003377e-04,(((101:1.690573e-02,72:2.108720e-02):5.220067e-03,(((52:1.754608e-02,(79:2.919466e-02,((31:4.068630e-02,(35:2.372700e-02,(58:1.339207e-02,(84:1.114429e-02,(74:6.408273e-03,33:1.512244e-03):8.842866e-03):7.227415e-03):7.629931e-03):1.050906e-03):6.438064e-03,(71:5.307815e-02,65:1.314505e-02):6.594613e-03):2.423348e-03):2.218161e-03):6.003922e-03,((11:9.225499e-03,66:1.010303e-02):2.393615e-02,10:2.875794e-02):3.170166e-03):9.961581e-04,((((((39:3.659285e-02,38:1.429200e-03):2.525344e-02,((((9:9.870315e-03,34:1.779661e-02):4.021573e-04,((((100:3.652585e-02,(((((97:6.054476e-03,(91:2.907128e-03,96:1.137326e-02):7.841518e-03):3.231261e-03,(98:8.456005e-03,(94:3.968938e-03,93:1.080392e-03):1.632949e-03):1.733366e-03):1.486099e-02,(((92:8.783507e-05,90:1.356833e-03):1.592880e-02,95:2.181392e-02):2.180679e-03,99:6.942073e-03):8.388436e-03):8.011892e-02,43:1.172266e-01):4.406669e-03,(((80:1.956368e-02,(89:1.520331e-02,87:9.310440e-05):4.493399e-03):2.234065e-03,88:4.498921e-03):3.291510e-03,(((67:1.135072e-02,82:2.124503e-02):2.319279e-02,((15:1.446020e-02,17:2.242320e-02):1.289573e-02,((77:6.875206e-03,((75:1.389342e-02,76:9.352162e-03):5.568272e-03,78:1.256957e-02):2.320407e-03):9.139301e-04,16:1.923979e-02):7.214194e-03):7.991288e-03):2.387513e-03,(63:4.906867e-02,(23:1.120306e-02,62:7.511209e-03):5.869732e-03):1.548988e-02):1.369076e-03):2.359001e-02):1.639406e-03):1.432536e-03,55:6.959189e-02):1.599172e-03,28:3.347345e-02):7.343378e-03,((3:1.294966e-02,64:7.569453e-03):8.746636e-03,(((7:1.315701e-03,(49:8.755374e-04,48:2.562889e-03):1.124691e-02):8.919344e-03,((((19:2.112366e-04,(21:1.448397e-03,20:4.503683e-04):2.896718e-03):6.183216e-03,22:9.757682e-03):1.726866e-02,(42:1.037787e-02,(51:1.807037e-03,50:6.427234e-04):1.792495e-02):3.461867e-03):3.487575e-03,8:1.055142e-02):1.731653e-03):2.321853e-04,(41:4.609284e-02,47:1.575429e-02):1.864549e-03):8.870717e-03):3.896684e-03):2.916928e-03):1.032232e-02,56:8.314080e-02):2.686047e-02,(((53:6.340332e-03,54:1.400649e-02):2.088492e-02,40:3.084297e-02):2.848235e-02,(14:6.769010e-02,(46:2.401938e-03,(44:1.301386e-03,45:2.570223e-03):8.254699e-03):2.450853e-03):5.839780e-02):4.909890e-03):2.843421e-02):6.852250e-05,81:5.033785e-02):1.544666e-03,(85:3.889004e-02,(70:8.358276e-03,(69:6.390838e-03,68:6.028841e-03):3.495418e-03):1.675582e-02):3.149490e-02):3.310114e-03,(73:1.911222e-02,((12:1.811135e-02,(((5:6.347918e-03,(29:1.219494e-02,30:1.448057e-03):2.003535e-03):3.748827e-03,4:3.025586e-02):1.815044e-02,18:1.277670e-02):3.051523e-03):4.980897e-03,(6:3.068779e-03,36:1.464211e-03):2.504297e-02):4.832600e-04):7.149884e-03):4.108498e-03,((37:5.731504e-02,((26:1.993115e-02,27:7.596368e-03):6.369809e-03,(24:2.278208e-02,25:1.066633e-02):1.163397e-02):1.002531e-03):2.039806e-03,86:1.329225e-02):1.378969e-03):4.155915e-04):4.589382e-03):2.356702e-03,57:2.599548e-02):3.161111e-03,1:1.329517e-02);
   tree run2.460000 = [&U] (((32:3.216860e-02,83:2.850642e-02):1.426536e-02,(((61:2.057640e-03,59:2.078751e-02):1.688195e-02,2:2.182588e-02):4.886940e-03,(13:2.525261e-02,60:1.212194e-02):1.420601e-02):7.562940e-04):3.708975e-03,(((101:1.555326e-02,72:1.940095e-02):2.429284e-03,((((52:8.376227e-03,(((35:2.265986e-02,31:3.885640e-02):2.388841e-03,(58:1.920124e-02,(84:1.041055e-02,(74:2.178948e-03,33:3.926369e-04):9.193630e-03):8.270395e-03):1.047141e-02):3.178114e-03,((71:3.616575e-02,65:1.424705e-02):1.386109e-03,79:7.510070e-03):6.017549e-03):1.653901e-03):4.360878e-03,((11:1.069783e-02,66:9.648637e-03):3.297424e-02,10:2.746452e-02):5.322713e-03):2.928140e-03,(((26:1.382892e-02,27:2.204315e-02):7.321209e-03,(24:1.638039e-02,25:9.558564e-03):2.488737e-04):3.640505e-03,(37:5.443870e-02,86:1.327519e-02):3.803515e-03):3.863743e-03):1.349770e-03,(((85:3.889330e-02,(70:1.589208e-02,(69:7.336876e-03,68:5.464812e-03):5.079652e-03):1.243105e-02):2.311145e-02,38:2.142400e-02):1.499028e-03,((39:3.292423e-02,((((9:1.041403e-02,34:1.992877e-02):1.408183e-04,((28:3.196796e-02,((100:3.514539e-02,55:5.032060e-02):5.903634e-03,((((88:9.415096e-03,(89:1.570372e-02,87:1.559789e-03):4.113469e-03):4.789496e-03,80:1.860977e-02):3.134379e-03,(((67:9.870924e-03,82:1.230792e-02):3.070861e-02,((15:1.109583e-02,17:1.731300e-02):1.300616e-02,((((75:1.204724e-02,76:7.129273e-03):8.491713e-03,77:8.759931e-03):2.265233e-04,78:9.132922e-03):3.180305e-03,16:1.837447e-02):5.938749e-03):1.295674e-02):3.063943e-03,(63:4.548754e-02,(23:1.017968e-02,62:7.359358e-03):5.913950e-03):8.221429e-03):2.543849e-03):2.080568e-02,(43:1.157384e-01,((((91:1.234630e-02,96:8.763412e-03):9.184331e-03,97:7.807375e-03):1.357004e-03,(98:1.216344e-02,(94:4.224308e-03,93:2.881271e-03):6.039945e-03):1.628925e-03):1.512123e-02,(((92:3.397506e-04,90:1.295809e-03):7.514972e-03,95:1.708704e-02):9.228054e-03,99:1.495028e-02):1.231161e-02):7.737946e-02):3.947423e-03):3.998129e-03):4.558942e-03):5.973540e-03,((3:1.193602e-02,64:7.589859e-03):7.336699e-03,((41:4.401977e-02,(47:1.504572e-02,(7:1.553475e-03,(49:2.043946e-04,48:1.841040e-03):4.495000e-03):9.411855e-03):4.738011e-04):1.835983e-04,((((19:6.630269e-04,(21:7.119299e-05,20:1.470719e-03):1.058509e-03):2.897947e-03,22:4.880066e-03):1.596657e-02,(42:7.182786e-03,(51:2.480199e-03,50:8.716642e-06):1.711876e-02):5.149898e-03):3.603089e-03,8:1.079991e-02):1.781198e-03):1.075411e-02):3.778143e-03):1.329524e-03):6.565204e-03,56:7.741689e-02):3.046335e-02,(((53:6.055170e-03,54:8.980119e-03):2.032116e-02,40:2.945578e-02):2.136432e-02,(((44:2.696080e-03,45:4.424092e-03):4.083510e-03,46:8.567457e-03):1.106423e-02,14:7.058218e-02):6.048187e-02):7.383746e-03):2.521601e-02):4.053934e-03,(81:4.807387e-02,(73:1.875436e-02,((6:2.486618e-03,36:1.398357e-03):2.451780e-02,(12:1.729677e-02,(((30:6.536369e-03,(29:1.149641e-02,5:5.122427e-03):2.369710e-03):1.008280e-02,4:2.889508e-02):1.152903e-02,18:9.151250e-03):2.872380e-03):2.113638e-03):2.377242e-03):1.777346e-03):2.582899e-03):1.852454e-03):3.953442e-03):1.434403e-03):9.878866e-04,57:2.482631e-02):4.829905e-03,1:9.796930e-03);
   tree run2.465000 = [&U] ((57:3.401627e-02,((((11:3.637465e-02,(((((((40:2.450640e-02,(53:2.157270e-03,54:1.282725e-02):3.994742e-02):2.402499e-02,(46:2.158469e-04,(14:7.462671e-02,(45:9.280732e-04,44:9.460647e-04):1.076385e-02):4.093453e-03):5.263117e-02):8.362618e-03,(((56:9.083455e-02,9:1.222589e-02):2.246667e-03,(((((((91:6.086317e-03,96:1.057480e-02):6.380523e-03,(((93:3.037660e-03,94:3.065423e-03):6.331297e-03,98:1.187384e-02):6.114143e-03,97:2.068173e-02):7.995831e-04):5.659240e-03,((90:1.841021e-03,92:2.755854e-03):1.193359e-02,(99:3.461327e-03,95:2.995467e-02):2.784296e-03):1.136581e-02):8.929022e-02,43:1.021958e-01):8.485447e-03,(100:3.783828e-02,(55:6.060109e-02,28:3.881619e-02):3.399690e-03):2.983287e-03):2.020364e-03,((67:4.233688e-02,80:2.692399e-03):6.357981e-03,((89:1.158915e-02,(87:2.803376e-03,88:3.993420e-03):1.416510e-03):1.064959e-02,((((23:1.346970e-02,62:8.778672e-03):7.718886e-03,63:5.134338e-02):6.939107e-03,82:5.102867e-02):2.230616e-03,(16:1.472688e-02,(77:6.144062e-03,(((15:9.288611e-03,17:2.300129e-02):1.525323e-02,(76:7.882322e-03,75:1.373705e-02):5.611025e-04):3.434915e-03,78:1.056063e-02):2.653339e-03):5.474830e-03):1.264065e-02):2.246417e-04):3.729177e-03):2.458185e-02):2.619519e-03,((64:6.722992e-03,3:9.103787e-03):9.443015e-03,((47:1.832620e-02,((7:3.458521e-03,(48:2.135729e-03,49:6.251182e-04):9.165534e-03):7.174940e-03,(((22:7.638450e-03,(19:7.608146e-04,(21:5.017106e-04,20:1.885524e-03):2.648899e-03):3.702233e-03):1.879304e-02,(42:3.341008e-03,(51:1.136803e-03,50:8.298105e-04):1.135899e-02):2.360644e-03):2.207648e-03,8:1.059290e-02):2.466572e-03):7.415967e-04):4.154832e-03,41:3.606026e-02):9.122030e-03):3.493903e-03):1.856132e-03):2.578100e-03,34:2.441837e-02):2.939295e-02):3.354564e-02,((((5:1.010305e-02,((4:3.254000e-02,30:6.549491e-03):1.715095e-03,29:7.017160e-03):6.018115e-03):2.687047e-02,18:1.641765e-02):3.951628e-03,12:1.437689e-02):2.298313e-03,((6:1.608443e-03,36:3.989226e-03):2.959905e-02,73:2.457190e-02):1.557298e-03):8.792350e-03):4.764301e-04,(38:8.265939e-03,39:4.448970e-02):1.971017e-02):7.672951e-04,((70:1.050690e-02,(69:9.169747e-03,68:7.621580e-03):2.802280e-03):1.927239e-02,85:4.467641e-02):2.637571e-02):8.455192e-05,81:4.552121e-02):9.123486e-03):1.457917e-03,(((71:6.259148e-02,66:3.342376e-02):9.025210e-04,10:2.511666e-02):5.001847e-03,(52:1.564870e-02,((65:2.448764e-02,79:2.987477e-02):1.884244e-03,(35:3.097891e-02,(((84:1.864725e-02,(33:8.332805e-04,74:3.417095e-03):8.589624e-03):6.161113e-03,58:1.757618e-02):4.628594e-03,31:4.014936e-02):7.139698e-04):2.942493e-03):2.016014e-03):5.448434e-03):1.829164e-03):2.721232e-04,(((25:1.345849e-02,((27:1.070475e-02,24:1.352310e-02):9.662764e-03,26:1.851672e-02):3.275953e-03):1.216273e-03,37:4.149404e-02):1.949392e-03,86:2.505812e-02):1.488623e-03):2.110193e-03,(101:1.497044e-02,72:2.478679e-02):2.138887e-03):2.910931e-03):3.381730e-03,(((32:3.656149e-02,83:2.838608e-02):9.690927e-03,((61:2.960596e-03,59:1.491377e-02):1.694789e-02,2:2.158354e-02):4.532901e-03):4.169181e-05,(60:3.346325e-02,13:5.148926e-03):3.102060e-02):5.987265e-03,1:1.812296e-02);
   tree run2.470000 = [&U] ((((61:3.130934e-03,59:1.394863e-02):1.051047e-02,2:1.534553e-02):1.219894e-02,((81:4.678267e-02,((101:1.694718e-02,72:2.318273e-02):2.679344e-03,((((37:5.253328e-02,(((27:2.141958e-02,26:1.937272e-02):3.192303e-03,25:1.938402e-02):4.116412e-03,24:2.122380e-02):8.205811e-04):5.879829e-03,86:1.705508e-02):1.637778e-03,((((38:5.747958e-03,39:2.877837e-02):2.017357e-02,11:3.552470e-02):2.994999e-03,((70:6.490451e-03,(69:6.279937e-03,68:5.054761e-03):1.526649e-03):2.102068e-02,85:4.178520e-02):2.439862e-02):9.287138e-05,((((40:3.265467e-02,(53:6.995019e-03,54:1.126660e-02):3.292466e-02):2.806822e-02,(((45:5.639186e-03,44:5.515527e-03):5.453454e-03,14:5.794398e-02):5.625375e-03,46:2.242556e-03):5.582666e-02):5.904380e-03,(((28:3.630422e-02,((((((95:2.801617e-02,(90:3.587072e-05,92:1.457076e-03):1.479204e-02):2.084225e-03,99:1.086006e-02):3.808458e-03,(((98:2.090010e-03,(93:1.856641e-03,94:4.992816e-03):2.498843e-03):2.393185e-03,97:2.035831e-02):1.750402e-03,(91:1.735192e-03,96:7.459408e-03):8.622558e-03):1.404859e-02):7.806313e-02,43:8.931908e-02):7.099192e-03,((((23:1.172586e-02,62:6.015803e-03):9.838762e-03,63:4.802072e-02):6.725515e-03,(88:4.216546e-03,(87:5.828624e-03,89:1.456290e-02):1.044846e-03):7.526399e-03):3.329376e-04,(((16:9.997074e-03,(77:9.679433e-03,((75:1.284806e-02,(76:8.835435e-03,(15:1.399253e-02,17:2.562405e-02):2.487595e-02):2.775245e-03):2.819540e-03,78:8.549499e-03):6.624621e-04):1.521327e-03):1.080947e-02,82:4.772637e-02):5.560280e-03,(80:1.863682e-02,67:3.239714e-02):4.556805e-03):3.903016e-04):2.623988e-02):4.120026e-03,(55:5.415333e-02,100:3.408672e-02):5.615662e-03):1.210359e-03):1.604515e-03,((64:1.086885e-02,3:1.032177e-02):6.362523e-03,((((22:1.142469e-02,(19:5.920667e-04,(21:9.023878e-04,20:8.532302e-04):8.036827e-04):5.856141e-03):2.021331e-02,(42:6.470532e-03,(51:7.946536e-04,50:1.654244e-04):1.008187e-02):2.567751e-03):6.298296e-03,8:1.699867e-02):4.267783e-04,((7:2.013939e-03,(48:5.464318e-03,49:3.282357e-03):7.057779e-03):7.133985e-03,(47:1.706395e-02,41:3.354136e-02):3.513317e-03):2.321686e-04):1.146450e-02):6.676113e-03):1.186914e-03,((56:7.932425e-02,34:1.713815e-02):2.621622e-04,9:8.540279e-03):1.984906e-04):3.305407e-02):3.685473e-02,((73:2.846496e-02,(12:1.344649e-02,(18:2.181817e-02,((29:1.329737e-02,(4:2.998307e-02,30:5.593811e-03):1.807743e-04):1.582439e-03,5:1.318558e-02):1.894618e-02):3.141231e-03):1.847391e-03):1.496901e-03,(6:1.504353e-03,36:1.311169e-03):2.768356e-02):3.814692e-03):4.259484e-03):3.511141e-03):5.836602e-04,((10:2.399207e-02,(66:3.284758e-02,71:5.277260e-02):7.230871e-03):2.257263e-03,(52:2.184395e-02,((((84:1.744051e-02,(33:2.010753e-05,74:5.808180e-03):5.816053e-03):8.134405e-03,58:1.643874e-02):7.517973e-03,(35:2.920547e-02,31:3.771630e-02):3.482338e-03):2.519691e-03,(65:2.003859e-02,79:2.361775e-02):2.306897e-03):2.666889e-03):3.887941e-03):4.176589e-04):1.040890e-03):2.552376e-03):8.460099e-04,57:3.487722e-02):1.122394e-02):1.183325e-04,((60:3.315789e-02,13:1.677898e-02):1.573693e-02,(32:3.419543e-02,83:2.654909e-02):1.314841e-02):6.577866e-04,1:1.695014e-02);
   tree run2.475000 = [&U] ((((13:3.974880e-03,60:1.284676e-02):2.926862e-02,((61:1.639761e-03,59:1.354835e-02):1.596231e-02,2:2.161894e-02):6.462295e-03):6.716390e-04,(32:3.529986e-02,83:3.150757e-02):8.247689e-03):4.126640e-03,(((101:1.923220e-02,72:1.597554e-02):2.338923e-03,(((((85:3.971133e-02,(70:1.176965e-02,(69:6.624504e-03,68:5.142042e-03):2.070357e-03):2.916518e-02):1.933595e-02,38:2.431103e-02):1.825038e-03,((73:2.173850e-02,((6:4.590950e-03,36:1.196667e-03):2.792451e-02,(((((30:3.172475e-03,29:8.154376e-03):8.392218e-03,5:9.801477e-03):2.998663e-03,4:3.764873e-02):2.086239e-02,18:8.800188e-03):2.970651e-03,12:1.357841e-02):6.345552e-04):7.561001e-04):5.405281e-03,((((((((3:1.227588e-02,64:6.670044e-03):8.206201e-03,(((7:1.864675e-03,(49:2.620325e-03,48:6.247721e-03):4.243243e-03):4.815682e-03,47:1.507123e-02):4.182114e-04,(((((19:1.055590e-04,(21:4.228777e-03,20:2.360145e-04):2.046484e-03):3.997697e-03,22:1.102376e-02):1.612453e-02,(42:8.223492e-03,(51:8.846176e-04,50:2.226508e-03):8.068638e-03):4.036717e-03):1.930332e-03,8:1.107879e-02):8.037130e-04,41:4.602884e-02):6.304722e-04):1.369619e-02):2.948255e-03,((((43:9.286246e-02,(((97:1.008920e-02,((93:5.551993e-03,94:2.916560e-03):4.820319e-04,98:9.744058e-03):4.501439e-03):6.665506e-03,(91:7.979398e-03,96:8.869679e-03):5.193087e-03):1.061043e-02,((95:2.394755e-02,(92:1.478474e-03,90:4.480384e-03):1.442656e-02):8.837062e-03,99:1.021286e-02):1.590414e-02):6.671583e-02):6.651330e-03,55:6.265505e-02):4.315845e-04,(((((88:4.169952e-03,89:1.276605e-02):1.084475e-03,(87:6.049910e-05,80:2.044072e-02):3.523293e-03):6.750005e-03,(63:4.575699e-02,(23:1.278856e-02,62:4.047183e-03):8.658993e-03):8.877215e-03):3.566124e-04,((15:1.187640e-02,17:2.309706e-02):1.555774e-02,((((75:1.463056e-02,76:5.434914e-03):3.470828e-03,78:1.023605e-02):1.623185e-03,77:6.854056e-03):4.120751e-03,16:1.328740e-02):4.991643e-03):9.545209e-03):3.564648e-03,(67:4.738260e-04,82:2.968641e-03):2.916795e-02):2.159536e-02):4.062455e-03,28:3.364163e-02):2.705435e-03):4.798350e-04,100:3.240970e-02):5.666255e-03,(56:7.085192e-02,9:7.572560e-03):1.534750e-03):2.566664e-03,34:1.979893e-02):2.914242e-02,(((53:8.748513e-03,54:5.609435e-03):3.715357e-02,40:3.199877e-02):1.973523e-02,(46:3.446021e-05,(14:4.535970e-02,(44:6.983145e-03,45:3.175375e-03):2.576481e-02):3.082335e-03):6.310014e-02):5.492040e-03):2.514685e-02,(39:6.050709e-02,81:4.204340e-02):3.362463e-03):7.741947e-03):2.584726e-03):5.906710e-03,((52:2.221620e-02,(((35:1.695616e-02,79:5.239108e-03):8.722141e-03,(31:3.765713e-02,(((74:3.836042e-03,33:6.921701e-04):7.769925e-03,84:1.722204e-02):8.567214e-03,58:1.453718e-02):6.363202e-03):8.520596e-04):1.913585e-03,(71:4.815915e-02,65:1.463621e-02):3.307023e-03):7.803033e-04):8.273084e-03,((11:1.561598e-02,66:9.377967e-03):2.870808e-02,10:3.541205e-02):1.537447e-03):3.063957e-03):8.240538e-05,(86:1.319602e-02,((26:1.195322e-02,27:2.211224e-02):9.260645e-03,((25:9.536068e-03,24:1.388412e-02):8.442238e-03,37:5.508037e-02):1.578919e-03):3.113860e-03):3.535375e-03):4.991163e-03):5.472598e-03,57:3.792203e-02):3.681704e-03,1:1.104546e-02);
   tree run2.480000 = [&U] (((32:2.750976e-02,83:3.165375e-02):1.499825e-02,((13:5.399218e-03,60:1.366842e-02):2.997517e-02,((61:3.871277e-03,59:1.662907e-02):1.478854e-02,2:1.948167e-02):3.875692e-03):5.818389e-04):4.108947e-03,(((101:2.544585e-02,72:1.648587e-02):1.121755e-03,((((11:1.444003e-02,66:7.707461e-03):2.395566e-02,10:3.590476e-02):1.647896e-03,(71:5.374720e-02,((((((74:3.958582e-03,33:1.608755e-04):1.720397e-02,84:1.910111e-02):2.225701e-03,58:2.137604e-02):7.943679e-03,(31:3.691243e-02,(35:1.418430e-02,79:2.267864e-02):7.156859e-03):2.331953e-03):6.409503e-03,65:2.629283e-02):4.598662e-03,52:2.292589e-02):8.257428e-04):8.749741e-03):8.549499e-04,((38:2.508763e-02,(((73:2.166242e-02,((6:2.120040e-03,36:1.727303e-03):2.881654e-02,(12:2.203772e-02,((5:5.037779e-03,((4:3.649086e-02,30:3.392584e-03):8.260226e-03,29:7.277948e-03):8.748242e-03):2.490525e-02,18:9.303056e-03):3.787603e-03):3.533471e-04):2.986486e-03):7.605777e-03,(((((34:2.538326e-02,((9:6.941945e-03,56:7.236538e-02):1.810254e-03,(((55:6.465654e-02,(((43:9.887246e-02,((((93:4.598010e-03,94:3.963259e-03):6.416411e-03,(98:1.778773e-03,97:9.179951e-03):8.692032e-04):7.637900e-03,(91:1.212739e-02,96:9.248316e-03):1.030907e-02):1.832776e-02,((95:3.085824e-02,(92:1.321752e-03,90:1.579344e-03):1.570988e-02):3.371478e-03,99:6.019585e-03):1.053811e-02):6.512520e-02):4.756455e-03,100:3.276083e-02):8.092394e-04,((((63:4.721867e-02,(23:1.284958e-02,62:8.923869e-03):5.693007e-03):1.016629e-02,(67:2.776946e-02,82:4.142700e-02):8.284140e-04):2.222763e-03,((15:1.385245e-02,17:2.383488e-02):1.113438e-02,((((75:9.796843e-03,76:5.964245e-03):2.389271e-03,78:8.312470e-03):1.928687e-03,77:7.073005e-03):2.219594e-03,16:1.493879e-02):5.540500e-03):8.282558e-03):1.848444e-03,(80:2.086253e-02,(87:3.111889e-04,(89:2.275163e-02,88:2.761653e-03):3.282207e-03):8.584394e-03):4.198770e-03):3.224299e-02):5.261027e-04):9.408809e-04,28:3.471630e-02):4.555834e-03,((3:1.060757e-02,64:6.941444e-03):6.338095e-03,((7:4.394269e-03,(49:3.709804e-04,48:4.670692e-04):5.331393e-03):5.361126e-03,(((((19:4.068623e-03,(21:1.868339e-03,20:1.824735e-03):1.394529e-03):7.998594e-03,22:5.415131e-03):1.781677e-02,(42:8.486188e-03,(51:5.549222e-05,50:1.291060e-03):1.167183e-02):4.691495e-03):2.387702e-03,8:1.341811e-02):3.273750e-03,(41:4.202580e-02,47:9.027346e-03):2.441740e-03):5.402920e-04):9.928702e-03):4.671923e-03):1.111036e-03):1.810051e-03):2.927001e-02,((14:4.559488e-02,(44:2.269974e-03,45:1.411772e-03):7.365355e-03):4.845876e-03,46:1.218663e-03):6.563196e-02):2.612435e-04,((53:8.515244e-03,54:1.078832e-02):3.344835e-02,40:3.549270e-02):2.393385e-02):2.135501e-02,39:5.149254e-02):1.178687e-02,81:4.338646e-02):4.123223e-03):1.042376e-03,(85:4.384294e-02,(70:6.641441e-03,(69:6.836121e-03,68:5.372303e-03):7.471193e-03):1.913998e-02):2.000248e-02):1.073941e-03):7.905694e-03,(86:1.390783e-02,((37:5.862009e-02,24:1.913745e-02):4.150919e-03,((26:1.352441e-02,27:9.959513e-03):9.845439e-03,25:7.576905e-03):1.137622e-05):2.695521e-03):5.118798e-03):5.501285e-04):3.262088e-03):4.868712e-03,57:3.936876e-02):2.854873e-03,1:1.391870e-02);
   tree run2.485000 = [&U] (((((61:3.035293e-03,59:1.761680e-02):1.449626e-02,2:2.198176e-02):8.161706e-03,(32:3.255677e-02,83:3.441153e-02):1.113812e-02):3.036233e-04,(60:1.049764e-02,13:5.566366e-03):3.208743e-02):2.624284e-03,(((101:2.358329e-02,72:2.110884e-02):1.467547e-03,((((((65:1.779674e-02,(((84:2.241315e-02,(33:4.234392e-04,74:3.611067e-03):1.516140e-02):8.744235e-03,58:1.684871e-02):8.758100e-03,(35:2.739068e-02,31:3.131291e-02):1.248588e-03):5.146904e-03):2.017823e-03,52:2.111890e-02):8.872449e-04,79:2.193001e-02):6.602825e-03,((71:5.574238e-02,66:4.657531e-03):2.185699e-02,10:1.928071e-02):1.538808e-03):1.401771e-03,(((((((64:6.028477e-03,3:8.098072e-03):1.109381e-02,((((22:5.396236e-03,(19:7.164983e-04,(21:1.158812e-04,20:1.166014e-03):2.493138e-03):3.855486e-03):1.865950e-02,(42:5.516289e-03,(51:6.368955e-04,50:1.660667e-03):1.185668e-02):3.609345e-03):2.388896e-03,8:1.362231e-02):1.030867e-03,((7:2.545235e-03,(48:1.962793e-03,49:3.874655e-04):1.277248e-02):6.102198e-03,(47:1.094662e-02,41:5.373459e-02):3.375942e-03):1.155645e-05):6.654747e-03):1.028904e-02,((9:1.032133e-02,56:7.996854e-02):2.436390e-03,34:2.176063e-02):4.072695e-04):3.943319e-04,(100:3.196861e-02,((55:5.575616e-02,28:2.155244e-02):7.091941e-03,(((((95:3.289309e-02,(90:8.806663e-04,92:2.201451e-05):9.417629e-03):8.086704e-03,99:1.023084e-02):6.966228e-03,((97:1.891801e-02,(91:4.537037e-03,96:9.087903e-03):6.662982e-03):1.955166e-03,((93:1.685582e-03,94:4.037533e-03):6.385361e-03,98:9.466853e-03):3.812605e-03):1.020406e-02):8.756270e-02,43:1.092263e-01):5.768937e-03,((((23:1.858070e-02,62:5.093135e-03):1.272735e-02,63:5.270770e-02):8.601540e-03,(((16:1.337826e-02,(((75:1.511937e-02,76:4.109308e-03):2.373142e-03,(78:1.720088e-02,(15:2.188081e-02,17:2.387740e-02):6.145486e-03):2.211885e-03):1.564141e-03,77:7.487875e-03):2.055554e-03):7.435117e-03,82:3.081060e-02):8.141258e-04,67:3.628432e-02):4.516409e-04):4.008323e-03,(80:1.807038e-02,((88:4.419078e-03,89:2.606934e-02):1.990629e-04,87:2.166526e-04):5.673713e-03):5.071499e-03):2.312295e-02):2.557897e-03):2.131184e-03):1.191588e-03):3.025180e-02,((14:5.634498e-02,(46:3.077468e-03,(45:2.421693e-03,44:6.595551e-03):2.585022e-02):2.051993e-03):5.340241e-02,(40:2.389731e-02,(53:7.909691e-03,54:4.206726e-03):3.946029e-02):3.005751e-02):6.321492e-03):3.392957e-02,(73:2.245336e-02,((12:1.622164e-02,((((30:1.163079e-02,4:3.329317e-02):2.217925e-03,29:1.175191e-02):6.474664e-03,5:9.488274e-03):2.088054e-02,18:1.238296e-02):4.483080e-03):2.587922e-03,(6:1.240951e-03,36:5.091370e-04):2.380233e-02):7.545501e-03):2.555122e-03):1.548068e-03,((38:4.531624e-03,39:4.248596e-02):1.526475e-02,(11:4.122601e-02,((70:2.893244e-03,(69:1.044989e-02,68:9.689163e-03):7.465744e-04):3.144753e-02,85:2.790379e-02):1.587750e-02):6.666579e-03):2.260753e-03):4.381376e-03):5.575756e-04,(86:2.388693e-02,(37:5.389458e-02,((27:1.267038e-02,26:9.459799e-03):1.139969e-02,(25:2.757123e-03,24:4.352086e-03):1.440660e-02):1.344001e-03):7.643852e-04):2.674817e-03):8.397961e-04):5.242684e-03,(57:3.322227e-02,81:4.359817e-02):1.239511e-02):5.892359e-03,1:1.439688e-02);
   tree run2.490000 = [&U] (((32:2.745422e-02,83:2.731041e-02):1.261605e-02,(((61:3.302851e-03,59:1.877368e-02):1.329490e-02,2:2.013932e-02):5.127988e-03,(((101:2.160662e-02,72:1.697075e-02):1.990232e-03,((((((70:4.618657e-03,(69:6.971140e-03,68:8.877048e-03):6.032310e-03):1.473852e-02,85:3.635916e-02):1.860240e-02,(38:5.494187e-03,39:4.972847e-02):1.967859e-02):6.080395e-04,((((56:7.310931e-02,((9:7.525018e-03,(((64:7.837473e-03,3:6.228761e-03):1.503071e-02,((7:2.296769e-03,(48:3.039449e-03,49:1.468416e-03):1.058041e-02):6.947728e-03,((47:1.318371e-02,41:3.157567e-02):7.331230e-03,(((22:8.518122e-03,(19:1.520848e-03,(21:3.905841e-04,20:8.103507e-04):2.872229e-03):3.881204e-03):1.354475e-02,(42:3.883019e-03,(51:3.695673e-04,50:2.188629e-03):1.373694e-02):5.180958e-03):1.919626e-03,8:1.327308e-02):2.144813e-03):5.407453e-05):6.479454e-03):2.886107e-03,(100:3.191821e-02,((55:5.161351e-02,28:1.974598e-02):1.072516e-03,((((99:9.270133e-03,(95:3.698385e-02,(90:1.237004e-03,92:1.060210e-04):7.644981e-03):4.132012e-03):1.012598e-02,((93:3.824284e-03,(98:6.314774e-03,94:5.508285e-03):2.535689e-03):9.826703e-03,(97:1.153547e-02,(91:6.803929e-03,96:8.996589e-03):3.776657e-03):4.654437e-03):1.219501e-02):7.234578e-02,43:1.000713e-01):1.185147e-02,((((67:3.287226e-02,(16:1.324101e-02,((78:3.421258e-03,(76:9.176571e-03,(75:1.360368e-02,(15:1.125935e-02,17:3.300771e-02):1.395463e-02):2.502518e-03):2.485102e-03):2.489372e-03,77:6.828072e-03):1.342467e-03):1.042551e-02):2.005082e-03,((23:1.465904e-02,62:4.666244e-03):7.497953e-03,63:3.733276e-02):4.590663e-03):5.458288e-04,82:3.935136e-02):5.254594e-04,((88:1.754308e-03,89:1.519251e-02):1.953377e-03,(80:1.091923e-02,87:2.699746e-04):1.072501e-02):3.241730e-03):2.832529e-02):1.215887e-03):1.572493e-03):1.811774e-03):2.188161e-03):1.374785e-03,34:1.676480e-02):1.991763e-03):2.682173e-02,((14:5.162232e-02,((45:8.655796e-03,44:6.042733e-03):1.711298e-02,46:6.335993e-03):1.645687e-03):4.887626e-02,(40:2.189431e-02,(53:1.209153e-02,54:4.002860e-03):3.026779e-02):2.924010e-02):1.904626e-03):3.108570e-02,(73:1.890546e-02,(((((4:3.952527e-02,(30:9.581876e-04,29:1.055824e-02):3.527363e-03):8.430979e-04,5:6.006109e-03):2.298207e-02,18:1.134506e-02):2.240162e-03,12:1.903520e-02):1.852694e-03,(6:3.241299e-03,36:1.443637e-03):2.616807e-02):3.107337e-03):2.569621e-03):2.392348e-03,11:3.736296e-02):3.126748e-04):2.732530e-03,((52:1.224297e-02,(79:2.362328e-02,(65:2.156758e-02,(((84:1.506886e-02,(33:2.076947e-03,74:3.268416e-03):1.659137e-02):5.512138e-03,58:2.086676e-02):1.185541e-02,(31:2.804942e-02,35:2.697262e-02):2.535282e-03):2.010468e-03):2.539679e-03):2.527483e-03):6.153128e-03,((71:2.215449e-02,66:2.515199e-03):4.067796e-02,10:1.923045e-02):8.017602e-04):1.526777e-03):3.306572e-05,((86:1.074157e-02,37:4.937731e-02):3.987167e-03,((25:7.192283e-03,24:2.951112e-03):8.694158e-03,(27:5.458740e-03,26:1.453381e-02):1.221188e-02):2.205743e-03):3.025148e-03):3.324351e-03):3.712936e-03,(57:3.043769e-02,81:4.421330e-02):2.808584e-04):1.067951e-02):4.892932e-03):3.702352e-03,(60:1.087129e-03,13:4.448840e-03):2.147546e-02,1:1.459039e-02);
   tree run2.495000 = [&U] ((((13:1.925402e-03,60:1.652885e-02):2.737864e-02,(32:3.761789e-02,83:3.029471e-02):2.276256e-02):1.047460e-03,((61:1.533813e-03,59:1.512568e-02):6.062310e-03,2:1.151714e-02):5.754558e-03):1.354041e-03,(((((52:2.118092e-02,(((((74:6.390391e-03,33:4.496759e-04):1.368750e-02,84:1.635090e-02):5.501449e-03,58:1.463267e-02):1.096991e-02,((35:1.768309e-02,79:9.676600e-03):1.106990e-03,31:3.785300e-02):2.649183e-03):3.779866e-04,(71:6.577883e-02,65:1.581700e-02):7.400650e-04):4.274788e-03):6.831417e-03,((((73:1.749609e-02,((6:1.371115e-03,36:3.323914e-04):2.344516e-02,(12:1.659491e-02,((((30:5.442001e-03,29:1.737414e-02):9.579572e-04,5:1.054088e-02):1.070766e-03,4:2.078258e-02):2.191573e-02,18:1.594934e-02):2.600641e-03):1.509932e-03):2.811338e-03):2.460241e-03,((39:6.312951e-02,(((14:6.532376e-02,((44:8.243848e-03,45:4.504311e-03):1.143996e-02,46:3.137902e-03):1.392687e-03):7.072887e-02,((53:8.586582e-03,54:5.976880e-03):3.172867e-02,40:3.525289e-02):2.061837e-02):1.089891e-02,((((34:1.847391e-02,(9:5.943942e-03,56:7.922508e-02):1.790411e-03):4.759237e-03,100:2.822484e-02):3.264704e-04,((3:7.930389e-03,64:8.598612e-03):9.458167e-03,((7:3.321509e-03,(49:3.523434e-03,48:1.467054e-03):4.969866e-03):8.943302e-03,((41:5.817057e-02,47:3.586633e-03):9.682509e-03,((((19:7.654728e-04,(21:1.743333e-03,20:7.670826e-05):2.849872e-03):8.195728e-03,22:9.311537e-03):1.643471e-02,(42:5.311308e-03,(51:6.268224e-04,50:7.513298e-04):1.770633e-02):4.868596e-03):1.158593e-03,8:1.189614e-02):4.719997e-04):2.695397e-04):1.434694e-02):3.390670e-03):2.171081e-05,((((((((((15:1.779013e-02,17:1.247774e-02):1.582628e-02,77:4.302283e-03):3.082555e-03,(16:1.595521e-02,(75:8.082616e-03,76:7.834799e-03):5.302705e-03):1.584343e-03):3.280972e-03,82:3.543583e-02):1.724777e-03,78:7.001662e-03):5.581889e-03,(63:4.755916e-02,(23:1.172806e-02,62:1.863269e-03):1.191434e-02):1.015731e-02):1.458895e-03,(80:1.316660e-02,((88:2.642094e-03,87:3.454391e-03):7.096737e-03,89:1.879739e-02):4.129408e-03):5.256977e-03):1.900991e-03,67:3.525132e-02):2.476048e-02,((55:6.479093e-02,(((98:7.847504e-03,(97:8.525482e-03,(93:4.434791e-03,94:7.433869e-03):1.651362e-03):1.558384e-03):4.896121e-03,(91:5.602403e-03,96:7.140420e-03):8.629406e-03):2.551108e-02,(99:8.845725e-03,(95:3.030131e-02,(92:9.044784e-04,90:1.569351e-04):1.261346e-02):4.830790e-03):5.948206e-03):8.110113e-02):3.157660e-03,43:1.047627e-01):3.292843e-03):1.515837e-03,28:3.195054e-02):3.354723e-03):3.287500e-02):1.637440e-02):7.557825e-03,81:4.125785e-02):1.116652e-02):5.597587e-03,(85:4.509122e-02,(70:7.157703e-03,(69:7.078361e-03,68:4.434829e-03):5.304903e-03):2.021159e-02):2.340987e-02):7.945148e-04,38:2.927479e-02):2.220712e-03):7.709554e-04,((86:1.114226e-02,((25:2.509085e-02,(26:1.675661e-02,27:8.467928e-03):3.622075e-03):2.389060e-03,(37:5.635593e-02,24:2.391884e-02):4.045372e-03):3.223615e-03):4.365431e-03,((11:2.822131e-03,66:6.994362e-03):3.678872e-02,10:3.901969e-02):2.746775e-03):6.714670e-04):2.582078e-03,(101:1.986019e-02,72:2.531489e-02):3.016096e-03):6.501042e-03,57:3.257578e-02):8.552830e-04,1:1.065343e-02);
   tree run2.500000 = [&U] ((((61:2.623477e-03,59:1.293893e-02):1.353104e-02,2:1.116137e-02):6.242686e-03,(((((((73:1.811728e-02,((6:1.700828e-03,36:7.715074e-04):2.026452e-02,(12:1.718411e-02,((5:8.720375e-03,(4:3.365601e-02,(29:4.668927e-03,30:1.055769e-02):2.923884e-03):6.425924e-03):2.679162e-02,18:7.720782e-03):3.033307e-03):1.545933e-03):8.941495e-04):7.791635e-03,((39:5.051280e-02,((100:2.922696e-02,(((34:2.022147e-02,(9:8.892589e-03,56:7.486205e-02):6.018933e-04):2.874215e-03,((3:1.208070e-02,64:8.903906e-03):1.543513e-02,(((((19:1.130729e-03,(21:1.111048e-03,20:6.757034e-05):5.902566e-03):1.064328e-02,22:9.642143e-03):1.701823e-02,(42:2.410001e-03,(51:8.973855e-04,50:7.780057e-04):1.206188e-02):1.880340e-03):1.388380e-03,8:1.066369e-02):3.133839e-03,((41:6.161491e-02,47:8.959077e-03):6.161158e-04,(7:4.462025e-03,(49:3.194941e-03,48:8.729157e-04):9.051237e-03):6.838903e-03):3.194570e-04):1.128382e-02):4.240943e-03):4.027759e-03,((((((63:4.924775e-02,(23:1.207253e-02,62:4.812099e-03):7.004109e-03):1.552849e-02,((16:1.652170e-02,(((75:1.356813e-02,76:8.112974e-03):6.222808e-03,78:5.160267e-03):1.880346e-03,77:4.455036e-03):3.597898e-03):5.121975e-03,(82:6.681675e-02,(15:1.300081e-02,17:2.666464e-02):1.178653e-02):9.855474e-03):6.125573e-03):1.090144e-03,(80:1.653161e-02,((88:1.454415e-03,89:1.488778e-02):2.971308e-03,87:3.612829e-03):5.351106e-03):4.359759e-03):3.539557e-03,67:3.726750e-02):2.771752e-02,((((((97:1.784958e-02,98:8.825122e-03):4.162442e-03,(93:1.054280e-02,94:5.593849e-03):3.460985e-03):5.089359e-03,(91:5.654590e-03,96:1.190911e-02):1.645773e-02):1.004532e-02,((95:3.006344e-02,99:6.147942e-03):6.277415e-04,(92:9.365919e-04,90:4.929343e-04):1.908259e-02):7.725000e-03):7.803473e-02,55:6.709132e-02):1.807237e-03,43:1.084823e-01):7.014624e-03):2.678348e-03,28:4.062423e-02):3.920094e-04):3.504889e-04):3.459235e-02,(((53:8.051431e-03,54:6.728203e-03):3.253220e-02,40:2.348983e-02):3.212399e-02,(((44:5.966838e-04,45:5.142391e-03):1.267450e-02,46:3.173116e-04):8.887116e-03,14:6.570360e-02):3.801490e-02):1.203703e-03):1.848969e-02):5.363586e-03,81:5.705751e-02):1.156299e-02):6.027869e-04,((85:5.241697e-02,(70:1.612959e-02,(69:4.485896e-03,68:7.893577e-03):6.963396e-03):1.827622e-02):3.043384e-02,38:2.350278e-02):2.529974e-03):3.593398e-03,(86:2.043333e-02,((37:4.500562e-02,24:2.373772e-02):3.606643e-03,(25:1.322434e-02,(26:1.011127e-02,27:7.779311e-03):1.191530e-02):9.101750e-03):2.785927e-03):4.814544e-03):4.614747e-04,((52:2.193294e-02,(65:1.195189e-02,((31:3.616012e-02,((35:1.792638e-02,79:1.651748e-02):3.510026e-03,71:6.307771e-02):2.820968e-03):3.093924e-03,(((74:3.875698e-03,33:2.777556e-03):8.785696e-03,84:2.650978e-02):3.743114e-03,58:1.728166e-02):1.570351e-02):2.009233e-03):3.807036e-03):5.449705e-03,(10:2.454040e-02,(11:7.980489e-03,66:6.479763e-04):3.599387e-02):4.670289e-03):1.539022e-03):1.292622e-03,(101:2.010549e-02,72:1.774719e-02):1.857498e-03):3.323573e-03,57:2.865747e-02):1.383416e-02):2.476833e-03,((32:3.722830e-02,83:3.137033e-02):1.660277e-02,(13:8.379539e-04,60:4.851629e-03):3.807880e-02):3.291762e-04,1:1.105328e-02);
   tree run2.505000 = [&U] (((32:3.727250e-02,83:3.662745e-02):1.237693e-02,(((((((65:2.000207e-02,((31:4.865781e-02,(35:1.066356e-02,79:2.591561e-02):1.427033e-02):2.758839e-03,((84:1.554823e-02,(33:1.794311e-03,74:5.570044e-03):1.282678e-02):9.041453e-03,58:1.548384e-02):1.278855e-02):6.093942e-03):1.649743e-03,52:1.336493e-02):1.264709e-02,(((73:2.754093e-02,((((((4:3.096956e-02,29:1.048939e-02):3.160806e-03,5:7.801689e-03):2.121037e-03,30:9.293683e-03):3.692343e-02,18:2.021456e-02):2.928169e-03,12:1.533108e-02):2.681293e-03,(6:7.123815e-03,36:6.328546e-04):3.683181e-02):1.974967e-03):1.198312e-02,(11:3.606915e-02,(38:3.465123e-04,39:4.697002e-02):1.975529e-02):1.567889e-04):4.450884e-05,((((40:2.613950e-02,(53:8.046839e-03,54:6.721067e-03):3.983133e-02):3.188879e-02,((((45:8.018719e-04,44:5.307268e-03):2.024243e-02,14:6.478554e-02):6.292517e-04,46:9.393009e-03):5.805980e-02,(((((64:7.150381e-03,3:1.235275e-02):1.092328e-02,((7:3.330008e-03,(48:5.862743e-04,49:9.863736e-04):1.020267e-02):7.247703e-03,((41:2.849120e-02,47:9.192266e-03):6.976108e-03,(((22:6.854046e-03,(19:4.985152e-04,(21:6.738845e-04,20:1.938648e-03):3.382716e-03):1.177550e-02):1.912636e-02,(42:9.415298e-03,(51:3.544862e-04,50:1.285531e-03):1.417782e-02):3.044051e-03):2.168657e-03,8:1.526557e-02):1.009419e-03):6.980944e-04):8.017835e-03):4.020905e-03,(100:3.636850e-02,(28:2.960759e-02,((((99:7.808687e-03,((90:2.887156e-04,92:8.785158e-04):1.186576e-02,95:3.796559e-02):6.368824e-04):1.082177e-02,((97:9.981471e-03,(91:7.251652e-03,96:1.140356e-02):7.383415e-03):4.735400e-03,(98:1.077726e-02,(93:2.812180e-03,94:3.555479e-03):7.542114e-03):1.958176e-03):1.670301e-02):8.786822e-02,55:6.670016e-02):7.015801e-03,(43:1.416696e-01,(80:1.421216e-02,((87:9.147945e-03,(88:4.584032e-03,89:8.836584e-03):4.393535e-03):2.336770e-03,(((23:1.176568e-02,62:4.507550e-03):8.835069e-03,63:5.134612e-02):8.429051e-03,((67:3.574717e-03,82:1.306051e-03):5.425262e-02,((15:2.006896e-02,17:1.737180e-02):1.050491e-02,((75:1.443727e-02,76:6.594195e-03):8.115423e-03,((77:5.076633e-03,78:5.630160e-03):1.439940e-04,16:1.717071e-02):3.951827e-05):5.334773e-03):6.868764e-03):2.573601e-04):3.615156e-03):5.852903e-03):1.867770e-02):2.934626e-03):4.784063e-03):1.835280e-03):2.972307e-03):3.872957e-03,9:9.396904e-03):1.205508e-03,(56:7.557239e-02,34:2.420915e-02):3.457888e-04):4.180549e-02):3.594830e-03):2.954902e-02,81:6.787007e-02):4.891654e-04,((70:1.318496e-02,(69:5.938725e-03,68:4.184161e-03):5.115577e-03):2.439468e-02,85:3.742748e-02):2.311973e-02):1.997894e-03):5.470811e-03):8.830804e-04,(((((25:9.656284e-03,(27:1.622015e-02,26:1.804434e-02):5.671980e-03):3.584369e-04,37:4.551794e-02):6.486696e-03,24:2.745556e-02):5.665192e-03,86:1.266423e-02):3.876496e-03,((71:1.455945e-02,66:1.844503e-04):3.986850e-02,10:2.461891e-02):9.880517e-03):3.042090e-04):1.198298e-03,(101:1.847257e-02,72:2.044943e-02):4.518241e-03):3.637098e-03,57:3.545278e-02):7.757926e-03,((61:1.802602e-03,59:1.220102e-02):1.147363e-02,2:1.887038e-02):3.841860e-03):1.483458e-03):1.476528e-03,(60:7.957095e-03,13:9.194855e-03):2.972807e-02,1:2.113048e-02);
   tree run2.510000 = [&U] (((((61:2.233711e-03,59:1.709143e-02):1.164102e-02,2:1.226261e-02):1.061291e-02,(32:4.322518e-02,83:2.553567e-02):1.135808e-02):9.291061e-04,(13:8.576820e-04,60:1.083130e-02):3.114525e-02):9.607372e-03,(((101:1.647847e-02,72:1.451095e-02):3.318308e-03,((86:1.489187e-02,(24:2.738730e-02,(((26:1.183852e-02,27:5.756249e-03):1.216110e-02,25:1.111969e-02):1.321827e-03,37:5.299966e-02):1.822010e-03):5.046870e-03):2.472179e-03,(((85:3.847051e-02,(70:4.871922e-03,(69:7.210436e-03,68:8.749945e-03):2.881161e-03):1.350266e-02):1.691513e-02,(38:2.260231e-02,((((12:1.672996e-02,((4:2.072535e-02,((5:1.364834e-02,30:4.532960e-03):1.285481e-03,29:1.598558e-02):1.391094e-02):1.106561e-02,18:1.280670e-02):1.213507e-03):2.397269e-03,(6:4.755621e-03,36:2.575163e-04):2.421203e-02):3.121095e-03,73:1.680286e-02):3.950862e-03,((39:6.882175e-02,((((34:1.939926e-02,((((3:1.003409e-02,64:1.313446e-02):1.471410e-02,((41:3.236556e-02,47:2.591396e-03):1.059029e-02,((((((19:3.851708e-03,21:2.228134e-03):1.205292e-03,20:1.536707e-03):7.001970e-03,22:9.490334e-03):2.411963e-02,(42:4.979809e-03,(51:1.670035e-03,50:2.324464e-03):8.743668e-03):3.795759e-03):4.429945e-03,8:1.116597e-02):1.206546e-03,(7:3.046816e-03,(49:2.123307e-03,48:4.651608e-06):5.136750e-03):7.162893e-03):6.936989e-04):1.222078e-02):3.615151e-03,(((((((((93:5.724888e-03,94:8.986910e-03):4.384791e-03,(98:5.096603e-03,97:9.290191e-03):6.924137e-03):1.012222e-02,(91:1.000962e-02,96:1.521403e-02):3.156932e-03):9.717218e-03,((95:3.879175e-02,(92:1.522847e-03,90:6.781051e-05):7.697046e-03):1.243836e-02,99:6.037451e-03):6.967905e-03):7.121133e-02,43:1.034147e-01):1.060701e-03,55:7.186738e-02):2.464700e-03,(((67:3.552659e-02,((((76:7.145379e-03,75:1.254961e-02):2.446780e-03,16:1.250251e-02):1.536565e-03,77:5.850405e-03):6.143103e-04,((78:2.842177e-03,(15:1.197114e-02,17:3.404475e-02):3.857494e-03):6.293484e-03,82:4.822564e-02):5.092767e-03):1.465999e-02):1.627207e-03,(63:5.042937e-02,(23:1.570256e-02,62:4.380685e-03):1.198379e-02):9.564648e-03):1.692096e-03,(80:1.195706e-02,(88:7.827208e-03,(87:4.021388e-04,89:7.363617e-03):4.087422e-03):6.322920e-03):6.607869e-03):2.612454e-02):1.706484e-03,28:2.952388e-02):1.035097e-03,100:3.232567e-02):1.616961e-03):2.846497e-03,9:1.042997e-02):1.391837e-03):4.390718e-03,56:7.001625e-02):3.147462e-02,((53:7.525299e-03,54:1.180757e-02):1.579986e-02,40:2.326472e-02):2.714597e-02):2.356615e-03,(((44:3.836204e-04,45:4.296226e-03):1.816554e-02,14:5.809359e-02):6.256829e-04,46:1.687689e-03):6.135188e-02):1.678766e-02):1.577472e-02,81:5.619141e-02):5.937430e-03):4.550581e-03):8.075918e-04):2.193055e-03,((52:1.705781e-02,((71:5.884876e-02,79:1.528249e-02):1.481451e-03,(((31:3.418029e-02,35:2.837217e-02):6.184263e-04,(((74:3.737344e-03,33:2.678193e-03):1.228224e-02,84:1.242474e-02):1.246451e-02,58:1.419381e-02):1.017410e-02):3.033528e-03,65:1.216159e-02):2.361002e-03):1.532106e-03):4.793589e-03,(10:2.627173e-02,(11:4.742198e-03,66:6.457992e-03):3.299425e-02):1.277456e-03):1.332031e-03):3.087763e-04):2.990358e-03):3.370069e-03,57:4.123429e-02):2.922412e-03,1:1.712316e-02);
   tree run2.515000 = [&U] (((((61:2.208299e-03,59:1.985565e-02):1.136478e-02,2:1.872757e-02):5.123389e-03,(32:4.283402e-02,83:2.532444e-02):1.034042e-02):8.306954e-04,(13:3.561686e-03,60:1.164287e-03):3.648449e-02):4.335728e-03,(((101:1.996999e-02,72:1.417828e-02):9.459347e-04,(((((85:3.803285e-02,(70:1.163751e-02,(69:7.893038e-03,68:8.375860e-03):2.192296e-03):2.405238e-02):2.785920e-02,38:2.740748e-02):9.884946e-04,((39:6.803879e-02,((((53:2.902379e-03,54:9.415326e-03):2.197226e-02,40:2.351367e-02):2.522510e-02,(46:1.243255e-03,((44:1.254451e-03,45:8.161121e-03):1.814793e-02,14:5.743268e-02):5.126516e-03):4.207568e-02):3.514800e-03,((34:1.964868e-02,((((3:7.923156e-03,64:1.276202e-02):8.522410e-03,(((((((19:2.260841e-03,(21:7.805341e-04,20:1.439924e-03):3.345075e-03):2.349845e-03,22:1.095502e-02):9.245574e-03,(42:3.964928e-03,(51:4.543854e-04,50:1.645684e-03):9.895639e-03):3.388361e-03):1.383176e-03,8:1.606995e-02):1.368014e-03,(7:8.924708e-04,(49:6.664453e-04,48:1.161021e-03):1.044643e-02):9.965141e-03):1.454629e-03,41:3.455547e-02):5.970965e-06,47:1.331265e-02):1.072950e-02):6.298863e-03,((28:2.593860e-02,((43:9.793122e-02,((((98:1.122522e-02,(93:1.369229e-03,94:7.948441e-03):6.258119e-03):4.228328e-03,(97:1.006631e-02,(91:3.977768e-03,96:9.514788e-03):3.461643e-03):1.301322e-03):9.606668e-03,((95:2.780120e-02,(92:2.088988e-03,90:2.067270e-03):1.004360e-02):8.470627e-03,99:1.168802e-02):7.647776e-03):6.938978e-02,55:7.324931e-02):1.030746e-03):2.787007e-03,(((((89:1.896716e-02,88:1.833742e-03):3.808808e-03,87:7.528342e-03):5.028933e-03,80:1.143220e-02):1.987912e-03,((((78:5.874052e-03,(76:1.023355e-02,75:1.178148e-02):5.336090e-03):6.850247e-04,((15:8.730456e-03,17:2.363589e-02):7.568067e-03,(82:5.457893e-02,77:5.783847e-03):3.421658e-04):7.620157e-03):1.259860e-03,16:1.283781e-02):8.229130e-03,(63:3.733354e-02,(23:1.371601e-02,62:4.069201e-03):9.364088e-03):1.202697e-02):2.033198e-04):2.064211e-03,67:3.375342e-02):2.138917e-02):2.725255e-03):2.009031e-03,100:3.195791e-02):7.771366e-04):4.582591e-04,9:1.031131e-02):1.055736e-03):2.214129e-03,56:7.381379e-02):3.810911e-02):1.394457e-02):1.466194e-02,(81:4.869800e-02,(((12:1.785844e-02,((4:2.106581e-02,(5:9.854919e-03,(29:4.457711e-03,30:8.750775e-03):1.073224e-02):7.621506e-03):1.607789e-02,18:1.343656e-02):1.167237e-03):3.261446e-03,(6:4.695074e-03,36:3.435943e-04):2.409637e-02):3.758757e-03,73:1.661170e-02):4.282165e-03):4.704460e-04):2.682987e-03):3.840382e-03,(86:1.407014e-02,((((26:1.369475e-02,27:9.823117e-03):3.165941e-03,25:1.038536e-02):6.141163e-03,24:2.337900e-02):3.917178e-03,37:5.239670e-02):4.339895e-03):5.639307e-03):6.913540e-04,((10:3.092025e-02,(11:3.981890e-03,66:2.365954e-03):3.146448e-02):2.754649e-04,(52:1.778315e-02,((79:2.660415e-02,((71:6.784661e-02,31:3.491612e-02):1.428382e-03,(35:2.804939e-02,(((74:6.511911e-03,33:1.146510e-03):1.224898e-02,84:1.679772e-02):8.830484e-03,58:1.281011e-02):4.237540e-03):7.365469e-04):1.077220e-03):2.738620e-03,65:1.202323e-02):2.186234e-03):5.978958e-03):1.001299e-03):1.876307e-03):3.889191e-03,57:4.076518e-02):6.665665e-03,1:1.692835e-02);
   tree run2.520000 = [&U] ((13:2.726198e-02,((32:3.274853e-02,83:2.167227e-02):1.002334e-02,(60:4.117500e-02,((61:2.529671e-03,59:1.293377e-02):1.061824e-02,2:2.099526e-02):3.484096e-03):3.236451e-03):2.314935e-03):1.714692e-03,(57:3.500288e-02,((((27:1.500415e-02,(24:1.299402e-02,26:2.222673e-02):3.557331e-03):1.774495e-03,((37:3.874422e-02,86:2.508231e-02):4.516056e-03,25:1.675815e-02):1.517352e-03):5.765519e-03,((((39:1.699502e-02,38:1.775506e-03):3.434126e-02,((((100:2.882292e-02,((55:7.210505e-02,(((((95:1.791542e-02,(90:2.434275e-03,92:5.850708e-03):6.251654e-03):5.276954e-03,99:1.402753e-02):9.590171e-03,(((91:3.946123e-03,96:6.828429e-03):5.238284e-03,97:1.152193e-02):8.053289e-04,(98:1.513044e-02,(93:4.037392e-03,94:2.650227e-03):2.449560e-03):6.931735e-03):2.261502e-02):8.960182e-02,43:1.030697e-01):1.457140e-02,(((63:5.171734e-02,(62:3.742445e-03,23:1.083576e-02):7.240663e-03):2.134157e-02,(((((((75:1.284137e-02,76:4.116128e-03):3.018825e-03,78:1.070336e-02):2.083529e-03,77:4.142732e-03):1.849188e-03,16:1.078918e-02):3.467075e-03,(15:2.216702e-02,17:1.964358e-02):1.774825e-02):3.851612e-03,82:4.131875e-02):9.481393e-03,67:3.381003e-02):9.704834e-04):1.882962e-03,(80:1.126748e-02,(87:7.650120e-04,(89:1.530304e-02,88:4.110040e-03):2.728767e-03):2.514293e-03):1.356551e-02):2.447523e-02):1.292854e-03):3.553842e-03,28:2.788284e-02):2.529504e-03):1.124552e-03,((34:1.501917e-02,(9:8.422122e-03,56:8.340373e-02):3.319843e-03):1.593123e-03,(((47:9.248289e-03,41:5.117605e-02):3.273129e-03,((7:5.222299e-03,(49:1.819317e-04,48:1.406750e-03):1.321885e-02):4.960980e-03,(8:9.510136e-03,(((19:8.147666e-04,(21:6.710960e-05,20:1.980185e-03):1.413390e-03):8.209664e-03,22:9.955941e-03):8.160236e-03,(42:6.233153e-03,(51:4.723930e-04,50:1.279446e-03):9.668147e-03):3.253399e-03):3.548821e-03):3.227118e-03):1.276514e-04):7.415933e-03,(64:9.543291e-03,3:1.434328e-02):7.831692e-03):9.209436e-03):1.867272e-03):4.631293e-02,(((54:1.510172e-02,53:7.498027e-03):2.377275e-02,40:2.394168e-02):3.241193e-02,(((45:1.282058e-02,44:3.679175e-03):7.822863e-03,46:6.255684e-03):4.507125e-03,14:3.827411e-02):6.098094e-02):2.616456e-03):3.480443e-02,(73:1.803383e-02,((12:1.577221e-02,(18:1.506512e-02,(5:5.866760e-03,((4:2.536969e-02,29:8.044052e-03):6.674205e-03,30:4.271325e-03):1.651218e-03):3.225649e-02):2.475992e-03):5.560668e-03,(36:3.827167e-04,6:2.304564e-03):2.348112e-02):3.697716e-04):3.289485e-03):1.353150e-03):1.710092e-03,(81:4.300246e-02,(85:4.648076e-02,((69:6.955537e-03,68:6.581619e-03):1.777812e-03,70:6.663820e-03):2.028248e-02):1.633156e-02):3.324472e-03):5.602511e-03,(((71:6.867850e-02,((79:2.625756e-02,((35:2.847984e-02,31:3.340214e-02):1.529550e-03,(((33:2.327287e-05,74:2.455425e-03):2.026451e-02,84:1.242122e-02):4.518084e-03,58:1.858583e-02):7.620073e-03):1.757115e-03):3.428715e-03,65:1.571214e-02):1.369391e-03):2.954831e-03,52:1.516348e-02):3.717669e-03,(66:3.411133e-02,(10:2.506044e-02,11:3.182920e-02):2.507526e-03):1.441791e-03):1.210399e-03):3.176234e-04):1.577688e-03,(101:1.883307e-02,72:1.484076e-02):3.653607e-03):5.830492e-03):8.520897e-03,1:1.159864e-02);
   tree run2.525000 = [&U] (((((((((46:6.980712e-04,((45:4.177322e-03,44:3.049656e-03):1.215575e-02,14:5.253378e-02):4.826612e-04):5.391581e-02,((40:2.908948e-02,(53:6.802752e-03,54:1.704734e-03):4.906647e-02):2.899362e-02,((((64:7.237635e-03,3:9.526371e-03):9.937449e-03,((47:1.064900e-02,((((22:7.169081e-03,(19:9.841551e-04,(21:7.029814e-04,20:2.446461e-03):1.579660e-03):2.900965e-03):2.116928e-02,(42:4.830378e-03,(51:8.330728e-04,50:5.479876e-03):8.294217e-03):2.823008e-03):2.391374e-03,8:1.522025e-02):1.915365e-03,(7:3.194520e-03,(48:2.799888e-04,49:4.979450e-03):6.697261e-03):1.018846e-02):1.262098e-03):1.353673e-04,41:6.197815e-02):1.553509e-02):5.876781e-03,(34:2.258098e-02,(9:7.079930e-03,56:8.117112e-02):1.487906e-03):1.113225e-03):2.063866e-03,(((((88:1.986233e-03,89:1.906329e-02):6.694760e-03,87:3.532929e-03):5.479110e-03,80:2.055008e-02):3.861235e-03,(((23:1.577834e-02,62:4.216001e-03):1.481422e-02,63:5.979796e-02):1.376609e-02,((67:3.419688e-03,82:1.056452e-02):3.019053e-02,(16:1.802517e-02,((78:8.116269e-03,(75:1.427704e-02,76:9.083745e-03):9.323393e-03):1.287296e-03,((15:4.170723e-03,17:2.193958e-02):1.488907e-02,77:3.374802e-03):7.150333e-03):1.177255e-03):7.537063e-03):2.831384e-04):3.296655e-03):2.347917e-02,((55:7.553022e-02,100:3.153621e-02):2.625581e-03,(((((90:1.197409e-03,92:8.583453e-04):7.572515e-03,(95:4.194569e-02,99:1.699094e-02):3.235880e-03):1.145905e-02,((97:1.488631e-02,(91:3.318227e-03,96:2.393906e-03):9.327674e-03):6.128871e-04,(98:5.613581e-03,(94:1.786582e-03,93:9.783320e-04):2.852636e-03):1.817739e-03):8.251921e-03):9.739775e-02,28:3.206662e-02):4.143046e-03,43:1.048464e-01):7.487148e-04):3.136985e-03):4.923871e-03):4.602828e-02):7.541861e-04):3.796005e-02,(73:2.053050e-02,((12:1.475996e-02,((5:1.200397e-02,((30:1.151257e-02,4:2.670656e-02):1.489844e-03,29:1.088674e-02):7.346957e-03):3.118278e-02,18:1.399221e-02):3.250851e-03):1.176439e-03,(6:5.392379e-03,36:3.742534e-04):2.619751e-02):1.880845e-04):1.300483e-03):6.298908e-03,((70:1.132403e-02,(69:6.439992e-03,68:6.072785e-03):6.296518e-03):1.934343e-02,85:3.969711e-02):1.999534e-02):5.968726e-04,(39:1.667237e-02,38:5.955732e-03):1.936143e-02):2.343781e-03,((((10:2.802055e-02,11:4.018014e-02):7.388596e-04,(71:2.652359e-02,66:1.529305e-02):3.127886e-02):3.420112e-03,((52:2.281153e-02,(((31:3.110009e-02,35:1.738652e-02):2.334653e-03,((84:1.068439e-02,(33:1.933732e-03,74:4.906170e-03):1.908890e-02):6.383897e-03,58:2.560166e-02):5.384547e-03):2.724919e-03,65:1.575496e-02):3.699650e-03):1.809801e-03,79:1.944301e-02):6.547306e-03):1.783882e-03,((((26:7.580763e-03,27:7.423615e-03):1.689414e-02,25:2.678919e-02):1.032972e-03,(24:1.579165e-02,37:5.070376e-02):1.631969e-03):3.636250e-03,86:1.917922e-02):4.204991e-03):4.112250e-04):1.910177e-03,(72:1.875171e-02,(101:1.506356e-02,81:5.263398e-02):3.968829e-03):1.077165e-03):4.427062e-03,57:3.166492e-02):4.043923e-03,((32:2.655147e-02,83:3.919093e-02):1.170368e-02,((60:2.746577e-02,13:5.136773e-03):2.441846e-02,((61:1.210032e-03,59:1.053113e-02):2.413236e-02,2:1.941903e-02):7.524374e-03):6.081658e-04):2.400577e-03,1:1.697609e-02);
   tree run2.530000 = [&U] (((60:5.828067e-03,13:2.204011e-03):2.973404e-02,(32:4.509826e-02,83:2.569756e-02):1.701757e-02):1.008848e-03,(((((((((37:4.242827e-02,(24:1.608355e-02,25:1.459828e-02):7.583490e-04):1.469329e-03,(26:1.150706e-02,27:2.007880e-02):1.363086e-02):3.658619e-03,86:2.112676e-02):3.114914e-03,(((70:5.566957e-03,(69:6.305136e-03,68:5.948048e-03):2.679482e-03):1.628190e-02,85:4.455208e-02):2.471793e-02,((39:4.548065e-02,38:7.633863e-03):1.998902e-02,((((((64:9.332060e-03,3:1.013505e-02):9.303811e-03,((((22:5.830458e-03,(19:3.822352e-03,(21:1.110996e-04,20:5.197024e-03):1.969373e-03):2.840218e-03):2.072599e-02,(42:4.729228e-03,(51:1.316854e-03,50:1.391592e-03):9.394890e-03):2.845431e-03):2.658360e-03,8:1.526689e-02):1.245617e-03,((7:7.393772e-04,(48:1.744893e-03,49:7.705244e-03):1.154623e-02):7.546932e-03,(41:3.024890e-02,47:9.929272e-03):3.494251e-03):2.565998e-05):1.428858e-02):4.620611e-03,(34:1.980237e-02,(56:7.917333e-02,9:6.673272e-03):8.383332e-04):2.814060e-03):1.733400e-03,(((55:7.394859e-02,100:3.087583e-02):3.715506e-03,((((99:6.387616e-03,(95:4.488308e-02,(90:2.538148e-04,92:8.481872e-05):4.933078e-03):5.539622e-03):2.603403e-03,(((94:3.993754e-03,(93:1.512179e-03,98:9.581369e-03):1.647912e-03):7.719081e-03,(91:1.438850e-02,96:1.272062e-02):8.786970e-03):3.186543e-03,97:1.404988e-02):1.636282e-02):9.210597e-02,43:1.026509e-01):7.568254e-03,28:2.620892e-02):2.120499e-03):4.277629e-03,((((((((75:1.607305e-02,76:1.068781e-02):5.287222e-03,16:2.043513e-02):5.469215e-04,77:9.931592e-03):4.226821e-04,78:1.438089e-02):5.242303e-03,(15:3.290404e-02,17:2.993601e-02):1.577245e-02):8.392543e-03,(67:2.015984e-02,82:3.008314e-02):2.402941e-02):1.776052e-03,(((88:7.055160e-04,89:1.866409e-02):7.792664e-03,87:1.596286e-03):3.782802e-03,80:1.224492e-02):5.937983e-03):4.449098e-04,((23:1.492768e-02,62:6.911325e-03):1.707194e-02,63:5.854576e-02):1.092879e-02):2.088415e-02):2.608544e-03):2.550367e-02,((40:2.848033e-02,(53:1.108310e-02,54:8.717351e-03):2.714252e-02):2.897753e-02,(((45:2.456002e-03,44:2.755225e-03):1.160059e-02,14:5.969773e-02):2.129349e-03,46:5.682095e-04):5.372878e-02):5.643999e-03):3.434887e-02,(73:2.010059e-02,((12:1.445088e-02,(((5:1.106397e-02,(29:1.305570e-02,30:1.520881e-02):9.949699e-04):1.303569e-02,4:4.261874e-02):9.245664e-03,18:1.369921e-02):1.693841e-03):1.463378e-03,(6:3.680158e-03,36:1.172123e-03):2.495411e-02):1.041798e-03):8.087700e-03):2.867101e-03):4.235292e-04):3.506059e-03):4.136758e-03,81:5.153181e-02):3.405259e-04,(((11:4.093625e-02,10:2.453910e-02):3.041570e-03,(71:3.018320e-02,66:8.245559e-03):3.333333e-02):2.571016e-03,(((((31:3.044884e-02,35:2.470753e-02):1.772876e-03,((84:1.016444e-02,(33:2.165796e-04,74:3.606540e-03):8.835366e-03):1.044913e-02,58:1.362400e-02):1.452514e-02):4.066724e-03,65:1.706325e-02):2.543315e-03,52:1.889068e-02):2.600872e-03,79:1.827884e-02):4.479052e-03):3.388621e-03):3.343840e-03,(72:2.585895e-02,101:1.474812e-02):3.459418e-04):9.764131e-03,57:3.100184e-02):5.883618e-03,((61:4.016266e-03,59:1.203449e-02):1.147619e-02,2:2.005788e-02):7.152322e-03):2.699596e-03,1:1.588533e-02);
   tree run2.535000 = [&U] ((((13:3.960655e-03,60:6.344860e-03):2.974339e-02,((61:4.965874e-03,59:1.916403e-02):1.599602e-02,2:1.657149e-02):3.369160e-03):2.190751e-03,(32:4.616774e-02,83:3.074861e-02):1.801838e-02):2.697208e-03,(((101:1.652243e-02,72:2.379824e-02):2.768784e-03,((((10:3.239894e-02,(11:5.623243e-04,66:6.482711e-03):4.752609e-02):2.537811e-03,(((65:1.534995e-02,((((74:3.411280e-03,33:6.273241e-04):9.156466e-03,84:1.806822e-02):3.339107e-03,58:2.196246e-02):1.342804e-02,(35:2.356951e-02,31:2.912630e-02):2.260542e-03):1.065575e-03):1.682446e-03,(71:3.828667e-02,79:2.117171e-02):1.085238e-02):3.700305e-04,52:1.739550e-02):7.695570e-03):7.163081e-04,(((85:3.798171e-02,(70:4.824807e-03,(69:8.248118e-03,68:2.295421e-03):7.473227e-03):1.880688e-02):3.177907e-02,(((39:5.339849e-02,(((14:5.459158e-02,(46:3.690538e-03,(44:3.752037e-04,45:5.777064e-03):1.140000e-02):2.483515e-03):5.965968e-02,(34:2.763830e-02,((((((55:6.878857e-02,(((97:8.759273e-03,((91:3.054222e-03,96:8.190419e-03):7.612450e-03,((94:4.579321e-03,93:1.487114e-03):6.784852e-04,98:8.069509e-03):6.066283e-03):9.095173e-04):1.483673e-02,((95:3.430032e-02,(92:5.810865e-03,90:2.353051e-04):6.208780e-03):7.712936e-03,99:7.995717e-03):9.147915e-03):7.857007e-02,43:1.185792e-01):1.043251e-02):3.574389e-03,(((87:5.985082e-04,(89:3.328568e-02,88:2.991850e-03):2.013411e-03):2.018455e-02,(80:1.402618e-02,(16:1.201585e-02,(((78:4.843328e-03,(15:1.364653e-02,17:1.675819e-02):5.943518e-03):9.785721e-03,(76:8.024189e-03,75:2.074272e-02):5.803609e-03):8.989218e-05,77:6.948501e-03):3.336109e-03):3.720901e-03):1.537461e-02):6.464813e-04,((67:3.798079e-02,(63:4.192464e-02,(23:1.100366e-02,62:4.087447e-03):9.660212e-03):8.575885e-03):5.777853e-05,82:4.589309e-02):3.743040e-03):2.575829e-02):3.464664e-03,28:3.888612e-02):4.173936e-03,100:3.898903e-02):8.503859e-04,((3:1.672289e-02,64:1.038473e-02):9.855080e-03,((((41:4.104886e-02,47:8.238234e-03):1.070021e-02,8:1.209827e-02):6.259973e-04,(((19:2.162755e-03,(20:1.680075e-03,21:2.156299e-03):3.201122e-03):1.243559e-02,22:1.205069e-02):1.995961e-02,(42:3.679904e-03,(51:6.039108e-04,50:3.425412e-03):1.489299e-02):5.014364e-03):3.196501e-03):1.220780e-03,(7:5.118052e-03,(49:4.836351e-04,48:6.219655e-03):9.752805e-03):6.020659e-03):9.112569e-03):1.062190e-02):3.468629e-03,(9:9.653347e-03,56:8.465152e-02):1.228541e-03):1.826238e-03):2.985732e-02):3.505981e-03,((53:6.437788e-03,54:1.269432e-02):3.487437e-02,40:2.116314e-02):2.205861e-02):1.923057e-02):1.690912e-02,81:5.004961e-02):2.914620e-03,(73:2.497842e-02,((12:1.630101e-02,((5:1.283931e-02,((4:3.474311e-02,29:1.081977e-02):8.736529e-04,30:6.853599e-03):7.004863e-03):1.855162e-02,18:1.177899e-02):2.355757e-03):7.982857e-04,(6:4.860705e-03,36:2.013492e-03):2.588527e-02):2.884605e-03):3.779558e-03):2.864123e-03):8.334203e-04,38:3.007394e-02):6.749404e-03):7.964423e-04,(86:2.344858e-02,(37:5.337227e-02,((26:2.012191e-02,27:1.055996e-02):1.890781e-03,(24:1.805015e-02,25:1.253051e-02):1.445947e-03):8.134266e-04):4.363985e-03):2.499894e-03):1.415723e-03):4.498911e-03,57:3.430200e-02):2.927293e-03,1:1.610128e-02);
   tree run2.540000 = [&U] (((32:4.526035e-02,83:3.014427e-02):1.766424e-02,((13:1.556840e-02,60:2.129469e-02):2.400673e-02,((61:5.017266e-03,59:1.878738e-02):1.790911e-02,2:1.731559e-02):4.745474e-03):2.854656e-03):2.907427e-03,(((101:1.666124e-02,((((((((((74:5.352801e-03,33:1.852575e-04):1.540970e-02,84:1.771310e-02):7.504147e-03,58:2.587918e-02):7.416542e-03,(35:2.310627e-02,31:2.714503e-02):4.643857e-03):3.932315e-03,65:1.880018e-02):2.141351e-04,79:3.761930e-02):3.554609e-03,(71:5.836093e-02,52:1.429433e-02):1.705517e-03):5.797748e-03,(((85:3.555553e-02,(70:1.003415e-02,(69:8.086008e-03,68:4.306709e-03):4.573852e-03):1.638526e-02):2.770249e-02,38:2.994541e-02):1.102857e-03,(81:5.007710e-02,((39:4.714332e-02,((((44:3.069065e-05,45:1.789836e-03):2.340810e-02,(14:4.553856e-02,46:3.955574e-03):2.860303e-03):6.165194e-02,((53:6.311259e-03,54:5.695794e-03):3.418894e-02,40:2.185269e-02):2.214010e-02):5.633023e-03,(((3:1.639421e-02,64:4.883373e-03):1.295847e-02,(((8:1.737222e-02,(((19:2.203450e-03,(21:1.052198e-03,20:3.051466e-03):7.384476e-03):1.001986e-02,22:1.234400e-02):1.155463e-02,(42:3.607579e-03,(51:3.622421e-03,50:1.514330e-03):1.292899e-02):3.177581e-03):2.277003e-03):3.420076e-03,(7:4.456679e-03,(49:1.559144e-04,48:2.078613e-03):5.439889e-03):8.442831e-03):4.218054e-04,(41:4.743686e-02,47:1.255205e-02):6.029901e-03):7.314590e-03):4.734986e-03,((34:2.209643e-02,(9:7.802981e-03,56:8.298777e-02):1.061886e-03):2.512164e-03,((((((((97:9.398064e-03,(98:5.357255e-03,(93:6.385255e-03,94:6.131874e-03):7.953718e-04):7.334182e-03):2.821974e-04,(91:7.821043e-03,96:4.622979e-03):7.175018e-03):1.687319e-02,((95:3.490316e-02,(92:1.708898e-03,90:2.761450e-04):1.589479e-02):4.951960e-03,99:1.472848e-02):1.166333e-02):7.127438e-02,43:1.162486e-01):1.359127e-02,(67:3.559858e-02,(82:4.277837e-02,(((((((76:5.070486e-03,75:1.063355e-02):7.740511e-03,78:4.932635e-03):3.668063e-03,77:6.811934e-03):2.047577e-03,16:1.513675e-02):6.649667e-03,(15:6.960792e-03,17:2.389033e-02):2.176689e-02):1.032690e-02,80:1.331272e-02):3.259200e-04,(((87:6.382591e-03,89:1.701927e-02):3.763993e-03,88:5.249828e-03):2.641494e-03,(63:4.707700e-02,(23:1.157955e-02,62:9.048179e-03):1.102441e-02):1.046531e-02):3.549363e-03):5.895398e-03):3.998011e-03):2.347202e-02):1.014890e-03,55:6.743659e-02):3.803518e-03,28:3.812185e-02):1.984255e-03,100:2.451860e-02):3.661140e-03):4.299557e-04):3.093818e-02):2.354873e-02):2.161332e-02,(73:1.997425e-02,((12:1.383718e-02,((5:1.292318e-02,((4:3.216402e-02,29:8.023010e-03):3.843725e-03,30:6.448089e-03):2.604523e-03):3.206954e-02,18:1.716463e-02):4.282634e-03):4.017765e-03,(6:4.765172e-03,36:2.969918e-04):2.537652e-02):1.300225e-03):2.786822e-03):3.488338e-04):1.010053e-03):3.625791e-03):1.225668e-03,(86:1.737537e-02,(37:5.474368e-02,((24:7.451003e-03,25:2.996130e-03):1.538694e-02,(26:2.040388e-02,27:2.924154e-02):3.174426e-03):4.147545e-03):2.322442e-03):5.960204e-03):1.409839e-03,(10:3.363599e-02,(11:3.024453e-02,66:2.193554e-02):1.471856e-02):2.448872e-03):1.219040e-03):1.788321e-03,72:1.278423e-02):6.435420e-03,57:4.049381e-02):4.438039e-03,1:1.930919e-02);
   tree run2.545000 = [&U] ((((61:3.318130e-03,59:1.881360e-02):1.796111e-02,2:1.507491e-02):5.562425e-03,((13:3.126861e-03,60:2.907161e-03):3.266697e-02,(32:3.050131e-02,83:3.018635e-02):1.613800e-02):1.142161e-04):3.984060e-04,(((101:1.374510e-02,72:2.040139e-02):1.260390e-03,(((10:3.562435e-02,((11:1.349783e-02,66:9.275582e-04):3.298351e-02,((65:1.820510e-02,(79:1.105090e-02,((35:2.320401e-02,31:3.815356e-02):5.096623e-03,(((74:5.360273e-03,33:2.511378e-04):7.942366e-03,84:1.773783e-02):6.012850e-03,58:1.264788e-02):1.340367e-02):2.672021e-03):5.640798e-04):3.379704e-03,(71:5.844240e-02,52:1.501465e-02):2.687312e-03):6.306955e-03):3.692556e-04):1.756506e-03,((((81:5.699994e-02,(39:3.992700e-02,(((((44:1.552672e-03,45:6.759313e-03):1.876975e-02,46:1.718447e-02):1.180959e-03,14:5.647394e-02):5.997603e-02,((53:1.260108e-02,54:2.300419e-03):3.061253e-02,40:2.188319e-02):2.308389e-02):3.054989e-03,((100:3.431061e-02,(9:1.077283e-02,(34:2.451268e-02,56:8.317168e-02):4.795898e-04):3.957794e-04):8.966593e-05,(((3:9.950536e-03,64:1.047627e-02):1.581846e-02,(((41:5.390742e-02,(7:2.382497e-03,(49:2.063941e-04,48:4.510223e-03):9.835397e-03):4.946871e-03):1.497731e-03,47:1.242238e-02):9.749389e-04,(8:1.739648e-02,(((19:2.837195e-04,(21:2.494299e-03,20:6.011790e-05):1.334412e-03):9.822898e-03,22:1.470061e-02):1.192920e-02,(42:5.333858e-03,(51:1.461057e-03,50:1.758552e-03):1.056894e-02):3.608676e-03):3.010356e-03):2.903900e-03):1.166535e-02):5.044386e-03,(28:3.817507e-02,((((63:4.714272e-02,(23:1.363444e-02,62:1.021041e-02):7.445122e-03):1.211790e-02,((82:3.986995e-02,67:3.053317e-02):1.938217e-02,((((77:4.906078e-03,(76:5.129481e-03,75:1.390147e-02):3.768860e-03):1.813911e-03,78:1.288532e-02):7.924694e-04,16:1.290574e-02):2.193956e-03,(15:1.250223e-02,17:2.279994e-02):1.352987e-02):5.363374e-03):8.040301e-04):4.566059e-03,(80:8.524446e-03,((89:2.355705e-02,88:4.431475e-03):8.128068e-03,87:3.631285e-03):4.130135e-03):6.922866e-03):2.049491e-02,(55:6.446494e-02,((((97:1.421592e-02,(98:6.390178e-03,(93:5.366637e-04,94:5.412490e-03):1.284958e-03):2.195668e-03):4.773388e-03,(91:1.086422e-02,96:2.624286e-03):1.544848e-03):4.725161e-03,((95:3.930576e-02,(92:2.551174e-04,90:1.874128e-04):5.283564e-03):9.455987e-03,99:9.607432e-03):9.590552e-03):7.532656e-02,43:1.164109e-01):1.389397e-03):1.933643e-03):1.818750e-03):5.166151e-03):1.126136e-03):3.682972e-02):7.840731e-03):1.983219e-02):2.423469e-02,(73:1.961470e-02,((12:1.385650e-02,((5:4.876847e-03,(30:5.678767e-03,(29:7.758687e-03,4:3.265417e-02):1.625232e-03):7.186498e-03):2.682027e-02,18:1.718859e-02):2.166269e-03):5.495058e-03,(6:2.757554e-03,36:8.332237e-04):2.345724e-02):7.272075e-04):2.074117e-03):1.881606e-03,(85:3.203788e-02,(70:2.475860e-03,(69:7.030021e-03,68:7.674431e-03):3.341395e-03):1.372667e-02):3.132363e-02):4.258598e-04,38:2.998721e-02):1.109701e-03):1.160467e-03,((37:5.295700e-02,((24:1.545415e-02,25:1.188103e-02):3.722597e-03,(26:1.937678e-02,27:7.694674e-03):5.415158e-03):6.532063e-03):3.240753e-03,86:2.095014e-02):4.243177e-03):1.503695e-03):4.512172e-03,57:2.746006e-02):4.728070e-03,1:1.326551e-02);
   tree run2.550000 = [&U] (((((101:1.248608e-02,72:1.871107e-02):4.319771e-03,((((10:2.364067e-02,(11:1.379832e-02,66:6.655289e-03):2.268367e-02):3.365233e-03,((71:5.141588e-02,52:1.742630e-02):4.912740e-03,((((35:2.218584e-02,79:2.867739e-02):4.327823e-03,31:3.638017e-02):9.506483e-04,(((74:3.632253e-03,33:1.476052e-04):1.597793e-02,84:1.510849e-02):5.668238e-03,58:1.227443e-02):9.761787e-03):5.709299e-04,65:1.716172e-02):2.970263e-03):3.092377e-03):1.836239e-03,((85:4.617145e-02,(70:6.668866e-03,(69:9.106908e-03,68:9.804869e-03):9.263759e-04):1.440694e-02):2.317942e-02,(38:2.683429e-02,(((73:1.849053e-02,(((18:1.452719e-02,(((29:4.604771e-03,30:2.574184e-03):6.375598e-03,5:7.170205e-03):3.059008e-03,4:3.038074e-02):2.003531e-02):7.659710e-04,12:1.332458e-02):1.025134e-03,(6:3.147637e-03,36:1.496053e-03):3.272915e-02):5.079622e-04):3.911914e-03,81:5.021522e-02):2.245388e-03,(39:5.360695e-02,(((14:5.862721e-02,(46:4.679880e-04,(44:6.264654e-04,45:2.916841e-03):1.421386e-02):1.305349e-02):4.844367e-02,((53:1.084290e-02,54:7.362288e-03):3.788744e-02,40:2.679204e-02):2.176090e-02):5.882552e-03,(56:7.840490e-02,(34:1.401008e-02,(100:4.113986e-02,(9:1.043361e-02,((28:2.935259e-02,(((((63:4.444085e-02,(23:1.407147e-02,62:9.625224e-03):3.838946e-03):8.035475e-03,(((77:1.140451e-02,16:1.890204e-02):1.047343e-04,((76:2.344723e-03,75:1.383157e-02):4.354756e-03,78:8.478288e-03):9.352091e-04):1.539721e-03,(15:1.700525e-02,17:2.965460e-02):1.398623e-02):1.230841e-02):4.700939e-05,(82:2.502333e-02,67:9.953745e-03):2.517655e-02):1.208078e-03,(80:5.677269e-03,(87:1.730146e-04,(89:2.220693e-02,88:1.610194e-03):4.026141e-04):4.982141e-03):6.230359e-03):3.135454e-02,((43:1.101647e-01,((((94:2.880537e-03,98:5.389136e-03):3.248816e-03,93:8.166925e-04):4.942224e-03,((91:3.507366e-03,96:8.279741e-03):1.165346e-02,97:1.168058e-02):2.048361e-03):2.339206e-02,((92:2.507849e-04,90:8.405684e-04):7.976024e-03,(95:1.722447e-02,99:4.337177e-03):4.528076e-03):6.363260e-03):6.795146e-02):3.586201e-03,55:6.998435e-02):1.327172e-03):4.938713e-03):1.079859e-03,((3:1.426960e-02,64:8.787986e-03):7.082901e-03,((8:9.061113e-03,(((19:3.605236e-04,(21:7.572894e-04,20:2.239376e-05):3.855822e-03):2.877548e-03,22:2.084422e-02):1.008287e-02,(42:5.170137e-03,(51:2.240521e-04,50:1.901522e-03):9.740906e-03):5.360407e-03):1.232466e-03):2.811349e-03,((41:6.189894e-02,47:1.117954e-02):1.149333e-03,(7:2.458029e-03,(49:3.395468e-03,48:5.762523e-04):8.601007e-03):3.636772e-03):1.607679e-04):1.009072e-02):3.854102e-03):5.476968e-04):3.687637e-03):1.770647e-04):4.141185e-04):3.597635e-02):4.246723e-03):3.706843e-02):1.088294e-03):1.966106e-03):1.985080e-03):8.570853e-04,(((25:1.764585e-02,(26:1.335847e-02,27:5.656529e-03):7.174428e-03):5.567863e-03,(24:1.833245e-02,37:4.992190e-02):4.648090e-03):4.848136e-03,86:1.585646e-02):4.184989e-03):2.327653e-03):7.531294e-03,57:2.588625e-02):4.624146e-03,(((61:3.655375e-03,59:1.843198e-02):1.375757e-02,2:1.421093e-02):3.050107e-03,(32:3.683339e-02,83:2.789106e-02):1.294479e-02):9.842332e-04):3.491034e-03,(13:2.178899e-02,60:1.262800e-02):1.515190e-02,1:1.138692e-02);
   tree run2.555000 = [&U] ((((101:1.961051e-02,72:1.663542e-02):3.678514e-03,((((52:1.551447e-02,(71:4.954462e-02,(((((74:2.051444e-03,33:1.112180e-03):9.444432e-03,84:1.524975e-02):1.028782e-02,58:2.182447e-02):1.718635e-02,65:1.271606e-02):9.019559e-04,((35:2.704241e-02,79:1.703628e-02):3.215241e-03,31:3.634968e-02):5.700510e-04):2.119178e-03):1.563651e-03):6.569491e-03,((38:2.708517e-02,(85:4.791810e-02,(70:7.017156e-03,(69:5.728658e-03,68:5.273353e-03):6.356222e-03):1.670850e-02):2.004194e-02):2.949777e-03,(((39:6.155411e-02,((((44:2.618692e-03,45:3.429457e-03):1.831234e-02,(14:5.285735e-02,46:1.798872e-02):3.420095e-03):4.988459e-02,((53:1.094428e-02,54:6.311800e-03):3.663864e-02,40:2.468024e-02):2.421881e-02):3.358966e-03,(((((((63:4.485635e-02,(23:1.102295e-02,62:6.571908e-03):7.803255e-03):1.300485e-02,((82:1.000068e-02,67:1.464167e-02):2.705868e-02,(((15:1.434801e-02,(78:2.009826e-03,17:1.390537e-02):6.362091e-03):8.613607e-03,77:5.138089e-03):8.886178e-04,((76:4.088219e-03,75:1.396089e-02):2.282780e-03,16:1.907876e-02):5.538756e-04):9.911935e-03):4.248742e-04):3.054778e-03,(80:1.403491e-02,(87:5.506815e-03,(88:2.890019e-03,89:2.241455e-02):9.404129e-06):2.788654e-03):2.250962e-03):2.169756e-02,(43:1.111946e-01,(55:7.063866e-02,((((98:4.775253e-03,(93:3.762905e-03,94:6.627237e-03):1.934461e-03):2.362120e-03,97:1.015190e-02):9.359290e-04,(91:6.362095e-03,96:3.815061e-03):7.103171e-03):2.165994e-02,(((92:2.727848e-05,90:5.613905e-04):1.019530e-02,99:7.323956e-03):8.020822e-04,95:2.057521e-02):1.203574e-02):6.800913e-02):9.972432e-04):2.254084e-03):1.698071e-03,100:4.152450e-02):6.689268e-04,28:2.898220e-02):7.879392e-04,(((9:1.053116e-02,34:2.421929e-02):6.042465e-04,56:7.067883e-02):2.549316e-03,((3:1.115201e-02,64:8.870149e-03):1.263851e-02,((8:9.573578e-03,(((19:1.203759e-03,(21:8.466219e-04,20:2.218541e-04):2.099809e-03):1.031304e-02,22:3.945155e-03):1.439033e-02,(42:7.111175e-03,(51:4.973999e-04,50:2.474061e-03):1.341533e-02):1.161999e-03):2.384418e-03):1.359937e-03,((41:6.247766e-02,47:9.689976e-03):6.513883e-03,(7:6.889744e-03,(49:8.953646e-04,48:1.939270e-03):8.316055e-03):4.858754e-03):2.092491e-04):1.105026e-02):3.987256e-03):1.546768e-03):3.708564e-02):1.890790e-02):7.000183e-03,81:4.865014e-02):1.544524e-02,(73:1.839378e-02,(((18:1.466301e-02,(4:2.338020e-02,((30:3.575972e-03,29:4.834834e-03):3.895986e-03,5:8.597771e-03):7.196232e-03):1.732575e-02):3.152969e-03,12:1.344916e-02):1.330874e-03,(6:2.563910e-03,36:1.800214e-04):2.105365e-02):5.716046e-04):5.850638e-03):2.724847e-03):3.298399e-03):8.593831e-04,((37:4.324096e-02,((24:1.907694e-02,25:5.127723e-03):4.044764e-03,(26:1.568359e-02,27:1.539701e-02):8.340084e-03):1.820329e-03):7.089790e-04,86:2.108913e-02):2.715060e-03):5.551462e-05,(10:2.386170e-02,(11:6.170238e-03,66:5.938457e-03):1.868551e-02):4.597391e-03):3.201491e-03):3.487228e-03,57:3.743292e-02):2.748080e-03,((13:4.554811e-03,60:2.401099e-03):2.505532e-02,(((61:1.257865e-03,59:1.317164e-02):1.327622e-02,2:1.434380e-02):6.372080e-03,(32:3.838829e-02,83:3.182603e-02):1.057664e-02):3.191205e-04):3.211635e-03,1:1.575826e-02);
   tree run2.560000 = [&U] ((((32:4.301643e-02,83:4.180848e-02):1.185177e-02,(((101:2.197478e-02,72:1.864100e-02):3.945522e-03,((((10:2.673849e-02,(11:1.180147e-02,66:1.577690e-02):1.829447e-02):3.963835e-03,(52:1.517865e-02,(((35:3.030268e-02,79:1.764363e-02):7.384967e-03,(31:3.808478e-02,(((74:7.655509e-03,33:1.693443e-03):5.945543e-03,84:1.006404e-02):8.116863e-03,58:1.948854e-02):6.219016e-03):1.264842e-02):3.963147e-03,(65:1.424912e-02,71:4.912309e-02):4.597510e-03):1.271171e-03):1.092693e-02):1.287034e-03,((((((((14:6.224407e-02,((44:4.821094e-03,45:4.305769e-03):2.027104e-02,46:4.400922e-05):5.289504e-03):5.589873e-02,((53:1.226373e-02,54:5.501499e-03):4.338016e-02,40:2.501611e-02):2.491571e-02):9.772040e-03,((((80:1.178145e-02,(((88:2.107057e-03,89:1.143854e-02):6.837633e-03,87:2.165755e-03):1.069835e-02,((63:4.994172e-02,(23:9.109314e-03,62:3.808300e-03):1.136675e-02):1.072781e-02,((82:2.000384e-02,67:1.743537e-02):1.232260e-02,(16:2.727399e-02,(77:1.051933e-02,(((17:2.233490e-02,15:1.756262e-02):1.147068e-02,(76:6.043067e-03,75:1.162176e-02):4.952049e-03):2.023910e-04,78:1.508625e-02):7.510925e-04):2.881105e-03):1.220298e-02):1.830646e-03):3.941363e-03):1.590694e-03):2.118998e-02,(43:1.232748e-01,((((97:1.113387e-02,(91:5.991585e-03,96:3.993370e-03):2.078370e-03):5.763706e-03,((98:7.295175e-03,94:7.635360e-03):5.122359e-03,93:6.410978e-03):2.393783e-03):1.405858e-02,((95:3.150860e-02,(92:1.084828e-03,90:1.967915e-03):1.548743e-02):1.273247e-03,99:8.628753e-03):1.586495e-02):7.508742e-02,55:9.030230e-02):2.414537e-03):4.447427e-03):2.997559e-03,28:3.247633e-02):4.345285e-03,((34:2.564552e-02,(56:7.919995e-02,9:6.339452e-03):2.553213e-03):5.923629e-04,(100:2.877405e-02,((3:1.249650e-02,64:9.556303e-03):7.943037e-03,(((7:1.206787e-03,(49:3.299747e-03,48:2.458869e-03):6.899010e-03):2.966923e-03,(8:1.528503e-02,(((19:3.015035e-03,(21:8.910286e-04,20:1.004126e-03):4.613237e-04):1.589219e-02,22:5.311417e-03):2.649817e-02,(42:7.968506e-03,(51:3.493461e-04,50:7.204329e-04):1.261457e-02):2.589588e-03):2.331411e-03):2.227680e-03):8.613503e-04,(41:7.001004e-02,47:1.148204e-02):1.528417e-03):1.398349e-02):5.061540e-03):1.944833e-03):5.228323e-04):4.076733e-02):2.596966e-02,81:6.279054e-02):3.148508e-03,39:6.897513e-02):7.905107e-03,(((6:2.809523e-03,36:2.059193e-03):2.826506e-02,(12:2.072761e-02,(18:1.369525e-02,(4:2.245814e-02,((30:1.920774e-03,5:9.633013e-03):3.257354e-03,29:1.808740e-02):6.644225e-03):1.597534e-02):1.914946e-03):3.719872e-03):2.685117e-03,73:2.130825e-02):7.604230e-03):2.812571e-03,(85:3.874282e-02,(70:1.146763e-02,(69:7.176045e-03,68:5.920645e-03):3.934513e-03):2.203460e-02):2.988227e-02):3.158328e-04,38:3.035059e-02):4.552491e-03):1.581400e-04,((37:6.079752e-02,((25:1.498728e-02,(27:1.758571e-02,26:1.559994e-02):4.481652e-03):3.583599e-03,24:2.575520e-02):5.330133e-03):6.527734e-03,86:1.959831e-02):3.009110e-03):3.518865e-03):3.944310e-03,57:4.194588e-02):4.614962e-03):2.549859e-04,((61:6.235002e-03,59:1.598840e-02):1.432881e-02,2:1.323366e-02):7.570053e-03):1.578359e-03,(13:3.757668e-03,60:4.054281e-02):2.248022e-02,1:1.905138e-02);
   tree run2.565000 = [&U] ((((101:2.049076e-02,72:1.639295e-02):4.307960e-03,(((((((85:4.191419e-02,(70:1.229294e-02,(69:9.581321e-03,68:4.003438e-03):1.369399e-03):2.399503e-02):2.144988e-02,39:7.067472e-02):5.428942e-03,81:6.154264e-02):3.011974e-03,38:2.402283e-02):7.569111e-05,((((((44:3.005786e-03,45:1.739823e-03):1.402194e-02,46:1.078048e-05):1.077204e-02,14:5.624105e-02):4.800266e-02,((53:6.792059e-03,54:1.042945e-02):3.350311e-02,40:2.314164e-02):3.096783e-02):7.201148e-03,(56:7.698684e-02,((34:2.404691e-02,((28:3.639290e-02,((((82:1.336921e-02,67:8.094750e-03):3.069222e-02,((((87:5.169755e-03,(89:2.395030e-02,88:6.754674e-03):2.312620e-03):1.847915e-03,80:1.381827e-02):7.716041e-03,(16:1.654161e-02,(77:1.003528e-02,((76:8.883235e-03,75:1.057590e-02):4.156414e-03,(78:8.819931e-03,(17:2.846804e-02,15:1.637657e-02):1.399283e-02):4.529485e-03):1.325410e-03):2.615282e-03):1.103106e-02):1.353563e-03,(63:5.148231e-02,(23:1.442720e-02,62:1.030626e-02):6.898469e-03):7.429033e-03):3.504062e-03):2.181724e-02,((55:6.660604e-02,43:1.149497e-01):5.070218e-04,((97:1.197161e-02,((98:5.524742e-03,(94:1.081080e-03,93:5.253021e-03):6.917687e-03):2.808903e-03,(91:4.055157e-03,96:1.015110e-02):1.041517e-02):7.006655e-03):9.288335e-03,((95:3.016464e-02,(92:1.945848e-03,90:5.004859e-04):1.248787e-02):3.157305e-03,99:8.046028e-03):1.025438e-02):7.149585e-02):4.497648e-03):4.864092e-03,100:3.134350e-02):1.529714e-04):1.778667e-04,((3:1.100776e-02,64:5.879728e-03):1.122934e-02,(((41:2.775632e-02,47:1.334679e-02):2.739592e-03,(7:4.230436e-03,(49:4.680165e-04,48:2.618288e-03):1.149923e-02):6.679583e-03):1.014913e-03,(8:1.425279e-02,(((19:2.900081e-03,(21:5.890844e-03,20:1.117244e-03):7.886953e-04):3.735989e-03,22:7.027705e-03):2.470867e-02,(42:4.521699e-03,(51:1.560782e-03,50:2.304596e-03):1.221618e-02):4.746744e-03):3.591604e-03):8.037091e-04):1.185566e-02):7.677409e-03):2.346305e-04):1.844528e-03,9:5.204196e-03):2.432519e-03):3.422841e-02):3.844492e-02,(73:1.567388e-02,((6:7.915152e-03,36:2.932184e-04):2.648217e-02,(12:1.432488e-02,(18:1.394039e-02,(4:2.830370e-02,(29:1.605597e-02,(30:7.693395e-03,5:5.904654e-03):1.001481e-03):6.762449e-03):2.412587e-02):3.391985e-03):4.148329e-03):1.497863e-03):4.391829e-03):1.064912e-03):4.133685e-03,((10:2.493276e-02,(11:2.188182e-02,66:1.471143e-02):2.801037e-02):2.765186e-03,(52:1.623048e-02,(((((74:6.855963e-03,33:2.022226e-03):6.831975e-03,84:8.426145e-03):7.262773e-03,58:2.272782e-02):6.400823e-03,(31:4.091876e-02,(35:2.778251e-02,79:1.895384e-02):5.585186e-03):2.576028e-03):1.024472e-03,(65:2.219893e-02,71:4.580566e-02):5.327984e-04):4.337346e-03):4.778650e-03):1.426504e-03):2.059828e-03,(((((27:1.313176e-02,26:1.454643e-02):4.246855e-03,25:1.609664e-02):9.626242e-04,24:1.771907e-02):4.873878e-03,37:5.669168e-02):7.336075e-04,86:1.827478e-02):4.699842e-03):1.078803e-03):3.189544e-03,57:3.911315e-02):4.303299e-03,((((61:2.043415e-03,59:1.813677e-02):2.265635e-02,2:1.193479e-02):6.784871e-03,(13:2.350822e-02,60:3.248998e-02):7.746781e-03):2.519162e-03,(32:4.039449e-02,83:2.106117e-02):1.190154e-02):3.414131e-03,1:1.776478e-02);
   tree run2.570000 = [&U] ((((101:2.254616e-02,72:1.482681e-02):3.352900e-03,((((81:5.766705e-02,38:1.828408e-02):1.151410e-02,((39:6.548801e-02,(85:4.087535e-02,(70:7.083084e-03,(69:8.857346e-03,68:7.988263e-03):7.396309e-03):1.732790e-02):2.825576e-02):3.117911e-03,((((((44:5.422677e-03,45:7.341332e-03):1.135788e-02,46:4.816744e-03):3.361099e-05,14:5.211361e-02):4.266889e-02,((53:5.986152e-03,54:8.138250e-03):3.266415e-02,40:2.144331e-02):3.241353e-02):5.420036e-03,(56:7.133690e-02,(100:2.904325e-02,((9:8.133551e-03,((28:2.785606e-02,(((82:1.875687e-02,67:1.211294e-02):2.249652e-02,(((16:1.532765e-02,(77:9.298810e-03,(78:8.172650e-03,(76:8.358615e-03,75:1.113667e-02):4.030149e-03):3.066092e-03):1.091818e-03):2.095314e-03,(17:3.012356e-02,15:1.592496e-02):1.590387e-02):1.598060e-02,(((87:2.087019e-03,(89:2.707569e-02,88:5.526315e-03):1.531426e-03):9.301947e-03,80:1.204514e-02):7.120071e-03,(63:4.959501e-02,(23:1.336841e-02,62:7.265032e-03):9.269690e-03):1.238108e-02):9.213028e-04):1.912438e-03):2.980124e-02,(55:6.171792e-02,(((((91:5.361685e-03,96:1.111375e-02):6.366097e-03,97:6.306011e-03):1.300522e-04,(98:9.522841e-03,(94:5.778541e-03,93:5.310246e-03):1.132202e-02):7.131412e-03):1.187398e-02,(99:1.501945e-02,(95:2.731839e-02,(92:2.181258e-03,90:5.660519e-03):9.968495e-03):3.147070e-03):2.206753e-02):7.937438e-02,43:1.088853e-01):1.191043e-02):1.084113e-03):9.467067e-04):2.349751e-03,((3:1.066612e-02,64:1.004643e-02):9.289228e-03,((8:1.473675e-02,(((19:4.964979e-04,(21:9.473305e-04,20:1.201247e-03):1.117121e-02):7.358731e-03,22:1.012444e-02):1.322259e-02,(42:7.146922e-03,(51:1.040377e-03,50:1.847609e-03):1.218436e-02):3.065473e-03):2.376472e-03):4.453129e-03,((7:2.736265e-03,(49:2.084039e-03,48:3.190703e-04):9.829970e-03):8.106349e-03,(41:3.399691e-02,47:1.268502e-02):6.656354e-03):3.524550e-04):9.753547e-03):4.945179e-03):2.991153e-03):1.352456e-03,34:2.464697e-02):5.973341e-04):4.715148e-03):3.171644e-02):3.562351e-02,(73:1.542160e-02,((6:7.334272e-03,36:1.591534e-03):2.360060e-02,(12:1.327360e-02,(18:1.164740e-02,((4:2.566215e-02,(5:8.419758e-03,30:1.197596e-02):2.933453e-03):1.714229e-04,29:1.589471e-02):2.241167e-02):1.305648e-03):4.922411e-03):2.223286e-03):8.432832e-03):3.145457e-03):5.811464e-04):3.922591e-03,((10:1.917707e-02,(11:1.261950e-02,66:1.058442e-02):3.223594e-02):2.203510e-03,(((((35:2.548093e-02,(((74:4.175198e-03,33:4.113015e-05):1.267405e-02,84:1.424201e-02):1.155425e-02,58:1.564721e-02):1.182367e-02):2.549120e-03,31:4.042101e-02):8.344781e-04,(71:4.303816e-02,65:1.421211e-02):8.860279e-03):9.038794e-05,79:1.812334e-02):3.741417e-03,52:1.298047e-02):5.689506e-03):1.265289e-03):9.234453e-04,((((27:8.686175e-03,26:1.347889e-02):1.576828e-02,37:5.334079e-02):1.216680e-03,(25:4.316348e-03,24:2.562692e-03):1.578797e-02):1.989621e-03,86:1.241560e-02):3.726440e-03):4.030465e-04):2.604481e-03,57:3.821943e-02):7.378122e-03,((13:9.076150e-03,60:2.434342e-02):2.352830e-02,((32:3.806785e-02,83:1.828766e-02):1.118037e-02,((61:6.876410e-03,59:1.680574e-02):1.940999e-02,2:1.105892e-02):1.016872e-02):8.116440e-04):2.716280e-03,1:1.408031e-02);
   tree run2.575000 = [&U] ((13:2.120334e-03,60:7.699834e-03):3.368601e-02,(((((101:2.293906e-02,((((10:2.897150e-02,(11:8.720207e-03,66:1.308271e-02):3.085260e-02):4.823257e-03,((52:1.295399e-02,(79:1.845481e-02,71:5.636957e-02):2.250831e-03):2.240997e-03,(65:1.768270e-02,((31:4.075060e-02,35:3.913215e-02):2.524218e-03,(((74:4.209242e-03,33:5.128514e-04):1.270126e-02,84:1.498488e-02):1.269984e-03,58:1.365925e-02):1.169944e-02):3.303968e-03):4.785396e-03):5.033014e-03):2.045489e-03,(81:5.418943e-02,((38:2.601866e-02,((85:4.330512e-02,(70:3.899689e-03,(69:6.117114e-03,68:4.973917e-03):3.403198e-03):2.558581e-02):2.246845e-02,((((((44:2.037829e-03,45:7.423282e-03):1.017977e-02,46:5.808890e-04):8.698644e-03,14:6.235107e-02):4.279549e-02,((53:6.034962e-03,54:1.074192e-02):3.348850e-02,40:2.484644e-02):3.254083e-02):5.464230e-03,(56:7.191856e-02,(34:2.651392e-02,(100:3.153215e-02,((((3:1.224617e-02,64:9.107576e-03):6.153390e-03,(((7:7.373925e-04,(49:1.095159e-03,48:1.037308e-03):1.157093e-02):6.780117e-03,(41:2.963212e-02,47:7.304131e-03):9.044596e-03):3.822407e-04,(8:1.485691e-02,(((19:2.274070e-05,(21:3.442477e-03,20:2.139162e-03):5.888284e-03):1.120643e-02,22:1.097318e-02):1.384471e-02,(42:4.854809e-03,(51:4.187550e-03,50:1.114741e-03):1.638651e-02):4.390569e-03):1.440088e-03):2.111408e-03):5.848805e-03):7.685882e-03,9:8.199870e-03):2.434271e-04,(28:2.808320e-02,((((((98:1.374057e-02,(93:1.685527e-03,94:3.343148e-03):1.226923e-03):3.971141e-03,((91:2.662972e-03,96:4.819638e-03):7.188147e-03,97:7.324264e-03):3.138762e-03):1.548932e-02,(((92:3.419099e-03,90:3.884835e-03):1.087546e-02,95:3.780239e-02):5.183656e-03,99:7.953344e-03):3.677849e-03):8.541911e-02,43:1.023303e-01):7.767390e-03,55:8.262915e-02):9.992144e-04,(((87:3.979338e-04,(89:1.130532e-02,88:2.480495e-03):3.531620e-03):7.104101e-03,80:3.018279e-02):1.449777e-02,(((63:3.903858e-02,(23:1.322851e-02,62:8.195664e-03):7.055339e-03):9.919775e-03,(82:1.890981e-02,67:4.020681e-03):2.918715e-02):6.464474e-04,(((17:3.400346e-02,15:9.366413e-03):1.519581e-02,(77:1.094278e-02,((76:1.070451e-02,75:1.122747e-02):7.864233e-03,78:1.089869e-02):1.370843e-03):8.485951e-05):1.450705e-03,16:1.313650e-02):1.432437e-02):4.247835e-03):3.004423e-02):4.705862e-03):9.679655e-04):3.603232e-03):1.568484e-03):3.692572e-03):3.197505e-02):3.591398e-02,(73:2.006584e-02,((6:2.737140e-03,36:3.105615e-04):2.589828e-02,(12:1.296308e-02,(18:1.434861e-02,((30:2.556511e-03,(29:1.418991e-02,5:1.278731e-02):1.458276e-03):9.484739e-03,4:2.924220e-02):1.633392e-02):1.326713e-03):3.086530e-03):2.444847e-03):3.731118e-03):2.165563e-03):1.816940e-03):4.379562e-03,39:6.454225e-02):3.145311e-03):3.217941e-05):9.570357e-05,((((27:8.854714e-03,26:1.358879e-02):5.328922e-03,(25:5.075370e-03,24:2.444642e-03):1.510564e-02):3.670505e-03,37:4.896795e-02):1.686078e-03,86:1.251683e-02):5.927005e-03):3.772091e-03):7.091234e-04,72:2.033970e-02):2.530073e-03,57:3.853107e-02):5.263427e-03,(32:3.874300e-02,83:2.618625e-02):1.324448e-02):7.438791e-05,((61:3.226425e-03,59:2.081753e-02):8.144209e-03,2:1.740214e-02):7.461943e-03):4.727938e-03,1:1.813890e-02);
   tree run2.580000 = [&U] (((((61:3.194476e-03,59:1.947463e-02):1.952777e-02,2:1.722982e-02):7.415899e-03,(32:4.003454e-02,83:2.145009e-02):2.076219e-02):1.220493e-03,((((((10:1.770998e-02,(11:2.508725e-03,66:5.477715e-03):2.559776e-02):3.160687e-03,((((((((74:3.820502e-03,33:3.896662e-03):9.069883e-03,84:1.046825e-02):5.423224e-03,58:1.969912e-02):2.709132e-03,35:2.860255e-02):2.171617e-03,31:4.034707e-02):8.527258e-03,(65:1.409235e-02,79:1.787024e-02):5.068248e-03):1.701819e-03,71:5.048566e-02):1.500391e-03,52:2.066666e-02):3.961055e-03):3.038877e-03,((37:4.866374e-02,((27:9.877908e-03,26:1.710099e-02):6.395841e-03,(25:7.836849e-03,24:1.198622e-02):1.176417e-02):1.140430e-03):3.089280e-03,86:1.012332e-02):1.647493e-03):7.481047e-04,(39:6.199314e-02,((((((53:5.975202e-03,54:9.961406e-03):3.424004e-02,40:3.708206e-02):2.971944e-02,(56:7.120641e-02,((((100:3.862842e-02,((3:1.212490e-02,64:7.065965e-03):8.881425e-03,(((8:1.849994e-02,(((19:5.780122e-05,(21:1.949208e-03,20:1.618148e-03):6.837385e-03):1.131240e-02,22:1.086452e-02):1.742005e-02,(42:3.808492e-03,(51:5.923863e-04,50:3.841789e-03):1.185933e-02):5.791714e-03):1.538934e-03):1.108080e-03,41:4.736701e-02):3.094704e-04,(47:1.678379e-02,(7:1.510407e-03,(49:1.532746e-03,48:8.272291e-04):8.279496e-03):9.994007e-03):9.103213e-04):8.998368e-03):8.203987e-03):9.939006e-04,(28:4.957455e-02,(((55:7.140813e-02,(((((94:3.599406e-03,93:1.962962e-03):4.638326e-03,98:6.546855e-03):2.040807e-03,(91:8.568896e-03,96:5.839911e-03):8.812224e-03):2.613923e-03,97:1.133888e-02):4.235709e-03,(99:5.361240e-03,(95:3.572400e-02,(92:6.162475e-04,90:3.846366e-03):3.991008e-03):8.780489e-03):3.119934e-03):8.457327e-02):3.409917e-04,43:1.013170e-01):7.063097e-03,((((89:1.070425e-02,88:1.645949e-03):1.603726e-03,87:4.950520e-03):7.310831e-03,80:2.309870e-02):5.420043e-04,((63:3.871388e-02,(23:1.309752e-02,62:2.535742e-03):1.145300e-02):1.149938e-02,((82:1.927861e-02,67:1.126869e-03):3.240630e-02,((17:2.859722e-02,15:1.067942e-02):2.061090e-02,((77:5.569898e-03,((76:7.613111e-03,75:1.656763e-02):4.137336e-03,78:1.558297e-02):4.483025e-04):2.040479e-03,16:1.836020e-02):4.519267e-03):4.438031e-03):3.058931e-04):2.359038e-03):3.083247e-02):1.282822e-03):2.526116e-04):1.403300e-03,9:9.002973e-03):9.006715e-04,34:1.911044e-02):9.564726e-04):3.165842e-02):9.255475e-04,((14:6.173366e-02,46:3.841042e-03):5.736470e-03,(44:3.536869e-03,45:1.784050e-03):2.021791e-02):5.239003e-02):3.555835e-02,(((6:2.854226e-03,36:2.522309e-04):2.300238e-02,(12:1.283471e-02,(((4:2.821790e-02,(29:1.250309e-02,30:2.842352e-03):1.309291e-04):3.815426e-03,5:9.616451e-03):3.013634e-02,18:1.437506e-02):2.355805e-03):3.976172e-03):1.219466e-03,73:1.930566e-02):5.062487e-03):5.238601e-03,(((85:4.008121e-02,(70:3.861074e-03,(69:6.613851e-03,68:9.399590e-03):2.835984e-03):2.533245e-02):2.224597e-02,81:4.300728e-02):5.571481e-03,38:2.796541e-02):4.214266e-04):2.702884e-03):2.799314e-03):8.359601e-04,(72:2.319594e-02,101:2.300776e-02):4.952242e-04):4.078105e-03,57:3.814952e-02):6.413471e-03):1.555978e-03,(13:8.025959e-03,60:1.505689e-02):2.230165e-02,1:1.488938e-02);
   tree run2.585000 = [&U] ((((((((((((53:1.178367e-02,54:4.713800e-03):3.645552e-02,40:2.913343e-02):2.763131e-02,(14:6.483549e-02,(46:1.036006e-02,(44:1.358030e-03,45:4.901557e-03):1.242008e-02):3.202684e-03):6.332784e-02):6.767050e-03,(56:1.002908e-01,(9:1.067135e-02,(((3:1.179450e-02,64:9.927555e-03):1.259487e-02,(((7:2.739974e-03,(49:5.365891e-03,48:7.365700e-04):9.108744e-03):6.900782e-03,(47:1.686078e-02,(8:1.906412e-02,(((19:3.537476e-04,(21:1.971358e-04,20:7.245028e-04):4.667601e-03):1.137848e-02,22:5.190979e-03):1.795130e-02,(42:6.308847e-03,(51:9.849939e-05,50:1.010098e-03):1.222100e-02):6.011512e-03):1.314539e-03):1.610785e-03):2.067464e-04):3.182264e-04,41:4.806933e-02):8.726540e-03):8.553625e-03,((100:3.143317e-02,34:2.247384e-02):4.013676e-05,((((((97:2.939301e-02,((91:4.086684e-03,96:5.768764e-03):1.017784e-02,(98:6.746510e-03,(94:8.362248e-03,93:2.041542e-03):3.195297e-03):1.545295e-03):2.016773e-04):2.097442e-02,(99:4.359769e-03,(95:3.764544e-02,(92:3.590150e-03,90:2.096627e-03):4.393055e-03):3.275077e-03):8.809915e-03):9.267060e-02,55:7.358582e-02):5.753149e-04,43:1.044068e-01):3.707381e-03,((80:2.284208e-02,((89:1.439500e-02,88:8.190348e-03):5.022748e-05,87:1.038391e-03):1.657898e-02):2.300269e-03,((((17:2.302234e-02,15:2.266432e-02):1.641240e-02,((77:7.510483e-03,(78:5.407198e-03,(76:7.839876e-03,75:1.707288e-02):4.121434e-03):2.312344e-03):1.779755e-03,16:2.008914e-02):5.467066e-03):1.363487e-02,(82:2.588705e-02,67:2.454469e-02):2.830088e-02):1.390039e-03,(63:5.200848e-02,(23:1.363777e-02,62:5.044943e-03):1.549408e-02):1.050593e-02):1.230840e-03):2.581038e-02):3.000954e-03,28:4.345205e-02):3.956389e-03):1.986867e-03):1.228184e-03):3.601783e-03):2.944356e-02):3.419251e-02,(((6:5.885477e-03,36:1.143990e-03):2.118767e-02,(12:1.595932e-02,((5:9.697401e-03,((29:9.475980e-03,30:1.767247e-03):3.309140e-03,4:3.277311e-02):1.226556e-03):3.121635e-02,18:1.351026e-02):2.345815e-03):2.247725e-03):3.463188e-03,73:1.862028e-02):4.471792e-03):4.679496e-05,((39:6.425523e-02,(85:3.964870e-02,(70:6.744974e-03,(69:8.551334e-03,68:9.686243e-03):7.594473e-03):2.269359e-02):1.949318e-02):3.401214e-03,(38:2.710272e-02,81:4.514683e-02):1.131756e-03):4.136483e-03):4.996627e-03,(((26:2.365882e-02,(27:1.027205e-02,24:6.607298e-03):1.606783e-02):1.708993e-03,37:5.014781e-02):2.905413e-03,(25:9.152059e-03,86:6.070922e-03):8.313566e-03):7.522964e-03):1.358163e-03,((((65:1.139831e-02,79:1.781569e-02):1.109168e-02,(31:4.157751e-02,((((74:9.628897e-03,33:7.491705e-04):1.214442e-02,84:1.499955e-02):5.653695e-03,58:2.029987e-02):7.929749e-03,(71:5.381216e-02,35:2.944062e-02):2.022446e-04):2.286357e-03):4.017086e-03):1.686227e-03,52:2.129691e-02):6.244450e-03,((11:9.624132e-03,66:9.721488e-03):2.653363e-02,10:3.764494e-02):2.280086e-03):1.038323e-03):1.040484e-03,(72:2.390333e-02,101:2.034036e-02):9.142499e-04):4.202472e-03,57:3.931294e-02):1.529904e-02,(((61:1.446517e-03,59:1.516351e-02):1.721548e-02,2:1.775527e-02):8.282426e-03,(32:3.919696e-02,83:3.789911e-02):6.439131e-03):2.676108e-04):2.355798e-03,(13:2.073106e-02,60:2.348359e-02):2.324724e-02,1:1.158563e-02);
   tree run2.590000 = [&U] (((13:9.102664e-03,60:1.189296e-02):1.883810e-02,((32:3.802384e-02,83:3.396764e-02):6.120246e-03,((61:5.189354e-03,59:8.827784e-03):1.162758e-02,2:1.749938e-02):7.769988e-03):1.032696e-03):2.036938e-03,(((((((38:8.800337e-03,81:4.235357e-02):1.417496e-02,(39:6.027973e-02,(85:4.624610e-02,(70:6.561982e-03,(69:4.080629e-03,68:7.913107e-03):3.208448e-03):2.670669e-02):1.857674e-02):3.031457e-03):6.316231e-04,(((((53:1.101159e-02,54:7.937215e-03):2.940550e-02,40:2.733093e-02):2.646650e-02,((14:6.126157e-02,46:6.021775e-04):2.916093e-03,(44:7.181305e-03,45:5.524070e-03):1.464704e-02):7.359406e-02):1.069275e-02,(((3:1.323343e-02,64:8.036375e-03):1.251670e-02,((47:1.581759e-02,(7:3.253410e-04,(49:3.604584e-03,48:1.519867e-03):1.368410e-02):3.883223e-03):6.979663e-04,(8:1.788461e-02,((((19:1.361286e-03,(21:5.755082e-04,20:2.955240e-04):2.108766e-03):1.427264e-02,22:3.590999e-03):2.149125e-02,(42:5.918516e-03,(51:9.779531e-04,50:5.639657e-03):1.103107e-02):3.440341e-03):3.302810e-03,41:4.248777e-02):6.638402e-04):3.124897e-03):8.287763e-03):9.803512e-03,((100:3.561472e-02,((55:6.903303e-02,(43:1.184023e-01,(((((94:3.883612e-03,93:2.339954e-03):3.236540e-03,98:7.324999e-03):1.234590e-03,(91:2.722969e-03,96:8.580514e-03):6.163936e-03):7.896183e-04,97:2.702655e-02):1.967672e-02,(99:5.864122e-03,(95:2.817788e-02,(92:2.442883e-03,90:8.085219e-05):7.900576e-03):2.039205e-03):8.527621e-03):7.717234e-02):2.354082e-03):2.886552e-03,(((87:8.135384e-04,(89:8.108998e-03,88:4.468047e-03):5.810490e-03):1.137346e-02,((63:4.888282e-02,(23:7.857552e-03,62:8.419289e-03):6.172584e-03):1.121639e-02,((82:4.527720e-02,67:1.402250e-02):2.709086e-02,((17:2.159793e-02,15:1.196904e-02):2.169355e-02,(77:4.815997e-03,(78:7.733820e-03,(16:1.298810e-02,(76:6.455026e-03,75:1.455401e-02):5.061411e-03):7.315503e-04):6.052359e-04):3.743703e-03):4.991905e-03):2.902925e-03):1.834414e-03):4.231164e-03,80:1.436019e-02):2.177969e-02):1.115366e-03):2.551818e-03,(28:3.646757e-02,(34:2.008188e-02,(9:5.852481e-03,56:9.408579e-02):1.699870e-03):3.519887e-03):1.965886e-04):9.619027e-05):4.214861e-02):2.930943e-02,(((6:5.521340e-03,36:5.662102e-04):1.698646e-02,(12:2.087889e-02,((5:9.146364e-03,((30:1.285864e-02,29:1.165770e-02):1.125913e-03,4:2.201822e-02):5.080425e-03):2.928498e-02,18:1.106723e-02):2.902445e-03):3.201577e-03):2.449464e-03,73:1.822359e-02):5.692380e-03):8.960991e-04):4.088455e-03,(((79:1.656321e-02,((65:1.604357e-02,71:5.360334e-02):2.302442e-03,((((74:3.973358e-03,33:6.377929e-04):1.908037e-02,84:1.407152e-02):5.303898e-03,58:3.093220e-02):1.232705e-02,(35:2.761911e-02,31:3.677726e-02):3.249993e-03):2.998203e-03):1.852915e-03):1.331834e-03,52:1.997926e-02):4.710101e-03,((11:1.231053e-02,66:1.027829e-03):3.050760e-02,10:2.132639e-02):1.783608e-03):2.508474e-03):5.329623e-04,(((26:2.126586e-02,(27:1.490519e-02,24:6.693181e-03):1.199733e-02):8.035042e-03,(25:1.870025e-02,86:1.505625e-02):3.756663e-03):7.657178e-04,37:4.704514e-02):6.659546e-03):1.272259e-03,(72:2.215067e-02,101:1.398265e-02):1.609518e-03):5.562833e-03,57:3.656993e-02):4.542646e-03,1:2.640945e-02);
   tree run2.595000 = [&U] ((((61:2.854088e-03,59:2.199297e-02):2.188573e-02,2:1.563171e-02):3.630508e-03,((((101:2.084489e-02,((((27:1.597547e-02,26:1.317893e-02):4.509439e-03,(37:4.639075e-02,24:1.494985e-02):8.265239e-03):1.121072e-03,(25:1.167793e-04,86:5.988258e-03):8.496792e-03):3.616341e-03,((((79:1.626920e-02,((65:1.566295e-02,71:5.285773e-02):9.072207e-03,((35:3.395553e-02,31:3.626569e-02):2.425867e-03,(((74:1.642537e-02,33:1.646296e-03):6.047920e-03,84:1.548578e-02):7.781547e-03,58:1.610408e-02):9.468879e-03):2.688764e-03):4.124261e-03):4.561607e-04,52:1.643790e-02):4.320875e-03,((11:1.535633e-02,66:5.402921e-03):3.013039e-02,10:2.081445e-02):3.376862e-03):1.700538e-03,((((((53:1.085842e-02,54:7.656652e-03):2.940194e-02,40:2.695076e-02):2.788860e-02,(((44:4.599071e-03,45:5.447231e-03):6.352501e-03,14:5.940416e-02):9.248365e-03,46:2.762531e-03):7.191795e-02):9.882770e-03,((((((((91:4.164769e-03,96:5.345728e-03):8.235904e-03,((98:8.163814e-03,97:1.926324e-02):2.955085e-03,(94:3.967729e-03,93:6.246934e-03):8.874256e-03):5.463931e-03):9.321995e-03,((92:3.035451e-03,90:4.449495e-04):1.060130e-02,(95:2.778594e-02,99:1.105219e-02):2.487251e-03):1.632874e-02):7.774529e-02,55:7.153310e-02):4.779446e-03,43:1.167554e-01):3.499837e-03,((((77:2.547415e-03,(17:2.794605e-02,15:1.892460e-02):8.999355e-03):4.498662e-03,((16:2.290943e-02,(76:5.476499e-03,75:1.301605e-02):3.556953e-03):2.804110e-03,78:6.807471e-03):1.046392e-03):1.118261e-02,((82:4.464741e-02,67:3.489816e-02):5.980012e-03,(63:4.820287e-02,(23:1.169499e-02,62:3.138959e-03):1.702659e-02):6.668922e-03):1.076117e-03):2.452198e-03,(((89:2.831243e-02,88:1.253866e-03):6.310731e-03,87:1.351787e-04):4.772499e-03,80:1.084401e-02):1.116470e-02):2.230642e-02):2.113007e-03,28:3.334511e-02):2.121354e-03,(100:3.511932e-02,((9:1.012198e-02,(34:1.980255e-02,56:8.889718e-02):1.231396e-03):1.092234e-03,((3:1.304935e-02,64:7.924591e-03):1.234259e-02,(((8:1.851586e-02,((((51:1.643367e-03,50:6.104914e-04):1.757071e-02,42:7.786725e-03):3.170363e-03,41:3.981573e-02):1.085636e-03,((19:1.863787e-03,(21:8.947525e-04,20:4.046077e-04):8.369951e-03):5.695746e-03,22:4.010064e-03):2.837396e-02):1.874736e-03):1.796236e-03,47:1.640933e-02):2.182993e-03,(7:4.396577e-03,(49:1.535610e-04,48:1.080004e-03):1.755865e-02):3.352642e-03):9.981076e-03):5.731356e-03):2.800699e-04):1.016993e-03):2.809863e-02):3.716596e-02,(73:1.859404e-02,((12:2.058847e-02,((5:6.810808e-03,((4:4.384305e-02,30:3.727112e-03):6.432002e-04,29:9.540313e-03):1.786607e-03):2.256203e-02,18:1.175234e-02):2.066392e-03):1.061143e-03,(6:3.872409e-03,36:4.120372e-04):1.684704e-02):1.173335e-03):1.644812e-03):3.094426e-03,((39:5.944125e-02,(85:4.560282e-02,(70:4.349214e-03,(69:6.805023e-03,68:5.794817e-03):6.174035e-03):1.957448e-02):1.586160e-02):1.569716e-02,(38:3.218954e-02,81:5.709266e-02):7.757335e-03):1.374924e-03):7.540576e-03):2.090621e-03):2.834843e-03):1.945181e-03,72:1.777118e-02):4.863808e-03,57:3.608364e-02):5.142798e-03,(32:3.902982e-02,83:2.740724e-02):1.710398e-02):9.863021e-04):4.984223e-03,(13:5.863372e-03,60:2.271205e-02):3.215619e-02,1:1.793341e-02);
   tree run2.600000 = [&U] (((32:3.061177e-02,83:3.021383e-02):9.609436e-03,((13:5.068178e-03,60:2.586561e-02):3.272120e-02,((61:4.423415e-03,59:1.943696e-02):2.010432e-02,2:2.556652e-02):7.124075e-03):3.203875e-04):6.694652e-03,(((101:2.074182e-02,72:1.795212e-02):2.431938e-03,((((((79:1.433976e-02,(65:8.711669e-03,71:5.152611e-02):6.401707e-03):5.059360e-03,((35:2.296332e-02,31:3.549013e-02):2.154394e-03,(((74:4.022761e-03,33:7.248587e-04):4.142711e-03,84:1.931892e-02):1.213424e-02,58:1.758314e-02):1.226242e-02):6.024016e-03):1.676001e-03,52:3.069218e-02):6.763136e-03,((11:7.894787e-03,66:5.266807e-03):3.453123e-02,10:2.029008e-02):3.823892e-03):1.300302e-03,(((39:5.794377e-02,(85:5.446557e-02,(70:9.292759e-03,(69:8.766491e-03,68:8.634107e-03):3.414479e-03):1.674764e-02):1.601473e-02):1.344812e-02,(((((53:3.733839e-03,54:1.007749e-02):2.866123e-02,40:2.758046e-02):2.177920e-02,(14:5.197719e-02,((44:1.006838e-02,45:1.051986e-02):1.225557e-02,46:2.658418e-03):1.781940e-03):6.245120e-02):4.650330e-03,(((((((((91:4.059704e-03,96:1.431329e-02):4.841939e-03,(98:6.899600e-03,(93:7.950483e-03,94:2.752736e-03):2.006328e-03):4.428133e-03):9.072554e-04,97:1.036926e-02):1.842854e-02,((95:2.826940e-02,99:1.121332e-02):2.432640e-03,(92:3.023204e-03,90:2.096385e-04):1.708994e-02):1.552657e-02):7.578669e-02,43:1.138140e-01):5.891027e-03,55:6.973100e-02):1.890612e-03,28:3.223648e-02):1.732622e-04,(((16:2.086881e-02,(((76:5.418288e-03,75:1.268814e-02):3.392108e-03,78:2.617224e-03):1.201388e-03,(77:3.064450e-03,(17:2.450880e-02,15:1.346903e-02):1.271241e-02):1.254664e-03):2.877621e-03):2.240905e-02,((((87:2.947556e-03,88:2.939275e-03):1.669910e-03,89:2.083604e-02):4.539573e-03,(63:4.698852e-02,(23:1.081466e-02,62:5.191701e-03):1.226855e-02):8.534246e-03):4.077701e-03,80:1.513525e-02):3.802956e-04):1.289953e-03,(82:3.126140e-02,67:1.643163e-02):2.218558e-02):2.504419e-02):5.775745e-03,(100:3.370520e-02,((34:1.938044e-02,(56:8.665763e-02,9:1.023132e-02):1.711456e-03):2.808980e-03,((3:1.987729e-02,64:7.724950e-03):1.144528e-02,((47:1.779126e-02,(41:4.008026e-02,(8:1.804940e-02,(((51:3.515995e-04,50:1.643984e-03):1.347467e-02,42:5.821843e-03):1.440807e-03,((19:1.287266e-03,(21:2.687578e-04,20:6.293350e-04):2.366611e-03):2.116158e-02,22:4.395969e-03):2.594290e-02):1.732369e-03):3.361403e-04):1.504210e-03):1.084143e-03,(7:3.792569e-03,(49:1.173963e-03,48:1.395831e-03):7.379875e-03):6.279224e-03):9.398073e-03):4.634871e-03):1.311101e-04):1.233519e-03):2.848248e-02):3.100957e-02,(73:1.957635e-02,((12:2.006980e-02,((5:7.103359e-03,(4:2.020218e-02,(29:1.098620e-02,30:6.678626e-03):6.228640e-04):5.095222e-03):2.717596e-02,18:9.351084e-03):6.420303e-04):2.312821e-03,(6:1.314227e-02,36:1.322453e-05):1.617621e-02):5.744678e-04):4.551600e-03):3.143361e-04):7.317030e-05,(38:4.188294e-03,81:5.565435e-02):1.737900e-02):6.343218e-03):2.087516e-03,((((27:1.557301e-02,26:1.041021e-02):1.065840e-02,37:4.522205e-02):3.358197e-03,24:1.752622e-02):5.009992e-03,(25:1.205159e-02,86:3.167905e-03):8.620571e-03):7.050050e-03):9.779888e-04):3.459812e-03,57:3.517460e-02):1.469481e-03,1:1.741873e-02);
   tree run2.605000 = [&U] ((((32:3.131021e-02,83:3.033697e-02):1.648778e-02,(13:7.118053e-03,60:8.866507e-03):3.521036e-02):4.283471e-04,((61:3.124094e-03,59:1.273976e-02):2.460010e-02,2:1.187689e-02):4.556709e-03):4.303650e-03,(((((86:1.463920e-02,(24:2.641013e-02,((27:1.651828e-02,26:6.130431e-03):1.863804e-02,(37:4.540636e-02,25:1.269825e-02):1.241841e-04):7.322839e-03):1.529165e-03):6.894045e-03,((11:2.759440e-02,66:1.600990e-02):1.287553e-02,10:2.115467e-02):4.090894e-03):1.224253e-03,((((71:5.173611e-02,(79:1.730291e-02,65:1.150241e-02):1.742304e-03):5.852468e-03,((35:2.305691e-02,31:3.563478e-02):2.870330e-03,(((74:1.406075e-03,33:6.963489e-04):5.360362e-03,84:1.511571e-02):1.349907e-02,58:1.749746e-02):1.368280e-02):2.768358e-03):2.230034e-03,52:2.606581e-02):8.417682e-03,((38:2.210599e-03,81:1.311453e-02):3.087888e-02,((39:5.601583e-02,(85:3.593030e-02,(70:4.284785e-03,(69:1.268532e-02,68:6.441800e-03):6.485069e-03):2.291560e-02):8.977618e-03):1.875056e-02,(((((53:3.749057e-03,54:1.225841e-02):2.726324e-02,40:2.573801e-02):2.151116e-02,(46:3.454547e-03,(14:6.453793e-02,(44:1.168910e-03,45:9.135341e-03):3.652118e-02):5.414806e-03):4.986410e-02):3.593903e-03,(100:3.299091e-02,((28:3.119489e-02,(55:6.398655e-02,(((((98:6.094230e-03,((93:3.380395e-03,94:4.463833e-03):1.929320e-03,97:1.207563e-02):3.284334e-03):7.829384e-03,(91:8.769899e-03,96:1.464250e-02):4.735751e-03):1.427736e-02,(99:1.371286e-02,(95:2.923794e-02,(92:4.032264e-03,90:1.238985e-03):1.075258e-02):8.674847e-03):5.540752e-03):7.609557e-02,43:1.142779e-01):6.084953e-03,((((16:1.656138e-02,(77:9.973080e-03,(((75:6.694322e-03,76:5.384267e-03):9.747976e-04,(17:2.334064e-02,15:2.731787e-02):8.725935e-03):1.205107e-03,78:7.854676e-03):8.902066e-04):3.146248e-03):8.288946e-03,80:1.883284e-02):5.263497e-03,((63:4.494435e-02,(23:1.085874e-02,62:4.077572e-03):1.417997e-02):9.716481e-03,((88:2.725057e-03,89:1.504104e-02):2.668941e-03,87:4.828030e-03):8.023573e-03):1.268947e-03):5.980224e-03,(82:5.927503e-03,67:1.058791e-02):2.716411e-02):2.784304e-02):8.082015e-04):3.660490e-03):3.874845e-03,((9:8.852381e-03,(34:1.954878e-02,56:8.798301e-02):3.302773e-04):3.643053e-03,((3:9.239968e-03,64:7.756435e-03):1.091733e-02,((8:7.171711e-03,(((51:1.173957e-03,50:3.943772e-03):1.259260e-02,42:5.992477e-03):1.184710e-03,((19:3.783050e-03,(21:1.279518e-04,20:7.976599e-04):1.488395e-03):9.837661e-03,22:1.930209e-02):1.704832e-02):4.675754e-03):1.883206e-03,((7:1.388083e-03,(49:2.947396e-03,48:7.315801e-04):6.313625e-03):9.373581e-03,(47:9.883748e-03,41:4.024362e-02):8.911287e-03):5.556851e-04):9.430490e-03):5.467098e-03):3.816998e-03):9.988463e-04):2.859856e-02):4.590759e-02,(73:1.965614e-02,((12:2.015159e-02,((((4:3.643290e-02,29:6.051147e-03):6.244539e-03,30:7.141051e-03):4.466427e-03,5:7.132310e-03):2.770376e-02,18:1.314487e-02):1.240882e-03):2.916594e-03,(6:1.323820e-03,36:1.005352e-04):2.703159e-02):1.074736e-03):1.741305e-03):5.629088e-04):3.809378e-04):3.366084e-03):1.877446e-03):8.204490e-04,(72:1.895503e-02,101:2.082635e-02):2.575212e-03):6.637957e-03,57:3.531796e-02):1.451214e-03,1:1.798621e-02);
   tree run2.610000 = [&U] ((13:3.838617e-03,60:4.722340e-03):3.572323e-02,(((32:3.102674e-02,83:3.333174e-02):1.478583e-02,((61:1.248408e-03,59:1.782155e-02):1.873665e-02,2:1.176936e-02):5.693521e-03):2.057858e-03,((72:2.025554e-02,(101:2.063780e-02,(((((((35:2.284816e-02,31:3.531215e-02):3.142179e-03,(((74:2.554422e-03,33:2.524698e-03):9.680018e-03,84:2.244923e-02):4.506025e-03,58:1.854360e-02):6.918289e-03):3.840391e-03,((65:1.414366e-02,71:5.649791e-02):2.440024e-03,79:1.201631e-02):6.736010e-04):2.845597e-03,52:2.582982e-02):6.309419e-03,((11:1.509714e-02,66:1.686839e-02):1.909296e-02,10:2.977243e-02):1.834447e-03):3.174074e-03,(((38:2.582314e-03,81:4.154762e-02):1.949039e-02,((((((28:3.091246e-02,(((((88:6.172796e-04,89:1.857058e-02):6.530230e-04,87:3.957423e-03):1.038606e-02,(((17:2.703216e-02,(78:7.370798e-03,15:2.047134e-02):1.592080e-03):2.953259e-03,(((75:9.929508e-03,76:5.335519e-03):4.216570e-03,16:1.641144e-02):1.098372e-03,77:6.788856e-03):2.017077e-03):1.331747e-02,((63:4.453744e-02,(23:1.196371e-02,62:6.307363e-03):5.666988e-03):6.675329e-03,(82:4.602051e-03,67:4.531312e-03):3.083516e-02):2.158064e-03):4.392180e-03):1.053687e-03,80:1.274557e-02):1.927825e-02,((((97:1.655969e-02,(98:6.445831e-03,(93:5.577369e-03,94:4.875063e-03):2.691523e-03):8.954121e-03):1.038293e-03,(91:2.937032e-03,96:8.445424e-03):8.560541e-03):1.373594e-02,(99:1.303296e-02,(95:2.897323e-02,(92:4.431779e-04,90:1.294885e-03):8.005246e-03):4.580695e-03):6.541327e-03):8.064709e-02,43:1.041086e-01):1.001962e-02):9.937415e-03):8.557219e-04,(55:6.340723e-02,((3:8.977042e-03,64:6.991383e-03):1.110138e-02,((8:6.811317e-03,(((51:1.524256e-03,50:1.939767e-03):1.247859e-02,42:3.942630e-03):2.471940e-03,((19:1.420216e-04,(21:5.216695e-04,20:2.140349e-03):3.158467e-03):6.612053e-03,22:2.069573e-02):1.456803e-02):1.484481e-03):9.094060e-04,((7:1.666992e-03,(49:2.803385e-03,48:4.054349e-03):7.036956e-03):8.346728e-03,(47:5.665103e-03,41:5.033825e-02):5.369763e-03):1.175733e-03):1.324255e-02):5.264789e-03):1.025955e-03):1.050148e-03,(34:1.702270e-02,(56:8.718644e-02,9:9.081242e-03):3.149310e-04):2.880684e-03):1.156871e-04,100:3.058094e-02):3.329301e-02,(((53:1.806925e-02,54:2.139333e-03):3.121448e-02,40:2.571746e-02):2.304973e-02,(14:6.395362e-02,((44:6.431515e-03,45:1.306143e-03):1.118453e-02,46:6.377277e-03):3.278384e-03):4.493063e-02):3.776535e-03):3.138866e-02,(73:1.989380e-02,((6:1.508992e-03,36:5.076950e-03):2.328433e-02,((((4:2.729840e-02,(30:4.945708e-03,29:4.320601e-03):1.271635e-02):2.653616e-03,5:4.757564e-03):2.691915e-02,18:1.344287e-02):2.734230e-03,12:1.996915e-02):1.006089e-03):3.850933e-03):4.978840e-03):1.685110e-03):5.161523e-05,(39:3.365823e-02,(85:3.525463e-02,((70:1.136162e-02,69:1.003168e-02):2.596449e-03,68:5.725982e-03):1.753308e-02):1.207023e-02):1.069410e-02):9.564409e-03):2.214269e-03,(86:1.714270e-02,(24:2.879338e-02,((37:4.499526e-02,(27:9.630550e-03,26:1.052018e-02):1.859594e-02):1.460043e-04,25:1.072147e-02):4.769035e-03):2.038044e-03):4.625435e-03):6.188168e-04):6.367407e-04):2.935390e-03,57:3.212521e-02):8.564038e-03):1.743552e-03,1:1.461714e-02);
   tree run2.615000 = [&U] ((((61:5.992902e-03,59:1.034441e-02):1.775150e-02,2:1.484139e-02):8.873090e-03,((((72:2.042098e-02,101:2.436666e-02):2.711445e-03,((((79:2.556968e-02,((71:6.708674e-02,65:1.839816e-02):3.500171e-03,((((74:7.611068e-03,33:3.275382e-04):1.375328e-02,84:1.851975e-02):1.275488e-02,58:2.138031e-02):5.685927e-03,(31:3.702596e-02,35:3.401775e-02):2.907926e-03):3.848216e-03):4.851273e-04):2.414428e-03,52:1.110015e-02):6.385854e-03,((11:1.740663e-02,66:1.182029e-02):2.958280e-02,10:3.636730e-02):9.753293e-04):2.248713e-03,(((((14:7.174217e-02,(46:5.063791e-03,(44:2.910406e-03,45:1.918881e-03):9.897648e-03):1.920555e-02):5.180391e-02,(((((9:1.143418e-02,56:1.008840e-01):1.507696e-03,34:1.962675e-02):8.651864e-04,(55:7.238573e-02,(((7:4.085089e-03,(49:2.075668e-03,48:5.856037e-04):1.627348e-02):7.003931e-03,((47:1.530877e-02,41:4.615722e-02):4.105174e-03,(8:1.760197e-02,(((51:5.812790e-04,50:2.335932e-03):1.580427e-02,42:4.097087e-03):4.866484e-03,((19:5.777069e-04,(21:3.978916e-04,20:1.408369e-03):6.045559e-04):4.377448e-03,22:1.049217e-02):1.722685e-02):4.629229e-03):8.660994e-04):4.684042e-04):1.087150e-02,(3:1.035031e-02,64:7.955987e-03):1.400122e-02):2.263684e-03):4.653525e-03):6.327675e-03,(100:3.525907e-02,((((((97:1.426603e-02,(91:1.034466e-02,96:5.779483e-03):7.228314e-03):4.291643e-03,((94:2.440625e-03,93:1.696796e-03):2.654980e-03,98:1.281555e-02):5.567994e-03):2.148483e-02,(99:1.491067e-02,((92:1.627426e-03,90:9.982077e-04):1.377548e-02,95:3.340542e-02):2.692926e-03):4.402823e-03):9.298410e-02,43:1.200346e-01):7.127584e-03,28:3.460512e-02):4.803264e-03,((((((75:1.499386e-02,76:5.662125e-03):5.315580e-03,16:1.399956e-02):1.307235e-03,77:9.736782e-03):2.023608e-05,((17:3.767922e-02,15:1.524748e-02):8.845894e-03,78:1.089384e-02):1.426081e-02):1.782803e-02,((63:4.854142e-02,(23:1.379386e-02,62:1.296517e-02):7.660574e-03):6.752279e-03,(82:4.094732e-02,67:4.778427e-03):4.018922e-02):2.395252e-03):1.505493e-03,(88:8.416923e-03,(80:1.857438e-02,(87:9.077541e-04,89:2.141142e-02):1.291588e-02):3.139507e-03):2.808899e-03):2.222735e-02):7.428743e-04):3.209948e-04):5.162720e-02,((53:3.444234e-03,54:5.571018e-03):4.721023e-02,40:2.965159e-02):2.629127e-02):3.269282e-03):3.859341e-02,(73:2.378717e-02,((6:3.751348e-03,36:6.624966e-04):2.684626e-02,(((5:1.065179e-02,(30:6.008925e-03,(29:9.056065e-03,4:3.593623e-02):1.339806e-03):5.223230e-03):3.153797e-02,18:1.549929e-02):1.584224e-03,12:1.702267e-02):2.656655e-03):2.040588e-03):4.251209e-03):1.190293e-03,(38:2.414919e-02,(((85:4.064771e-02,(70:6.683466e-03,(69:5.952470e-03,68:7.025812e-03):8.035449e-03):4.285649e-02):1.515121e-02,39:9.666008e-02):2.520601e-04,81:4.580206e-02):2.800801e-03):1.403765e-03):4.326123e-03,(86:1.976511e-02,(37:5.187842e-02,((27:1.093530e-02,26:1.546113e-02):1.190775e-02,(25:2.245392e-02,24:2.521326e-02):1.061548e-02):2.360612e-03):9.241014e-03):3.272005e-03):1.367768e-04):7.082805e-04):9.116640e-03,57:3.703957e-02):8.654495e-03,(32:3.991064e-02,83:3.843067e-02):1.280515e-02):1.237239e-04):4.108739e-03,(13:8.497480e-03,60:1.150655e-02):3.636852e-02,1:1.619357e-02);
   tree run2.620000 = [&U] ((((61:3.578233e-03,59:1.406921e-02):1.335052e-02,2:1.406945e-02):7.590787e-03,((13:7.508208e-03,60:1.533978e-02):2.689106e-02,(32:3.409222e-02,83:3.131320e-02):1.490213e-02):1.401067e-03):2.547081e-03,(((72:2.987862e-02,101:2.081433e-02):1.661353e-03,(((((25:2.226848e-02,(27:2.270779e-02,26:1.344592e-02):6.576813e-03):3.402309e-03,37:5.876996e-02):3.155226e-03,24:2.207804e-02):7.502630e-03,86:1.549487e-02):3.726773e-03,(((79:2.342375e-02,((((((74:8.451743e-03,33:4.115763e-03):1.647738e-02,84:1.027118e-02):5.363955e-03,58:1.511478e-02):1.234089e-02,(31:3.162809e-02,35:2.699921e-02):3.030968e-03):1.986153e-03,65:1.436393e-02):3.500888e-03,(71:5.696800e-02,52:9.760508e-03):1.154452e-03):2.072824e-03):6.219856e-03,(66:3.122161e-02,(10:3.106545e-02,11:2.895693e-02):2.804913e-03):2.870890e-03):2.262357e-03,((39:7.891917e-02,(81:5.880031e-02,38:1.778187e-02):3.038014e-03):2.986425e-05,(((100:2.960900e-02,(((80:9.408273e-03,(((((((75:1.280796e-02,76:7.370850e-03):3.102229e-03,16:1.269764e-02):4.865715e-04,77:5.680970e-03):1.397735e-03,(17:1.608860e-02,15:1.930972e-02):1.808580e-02):4.511248e-04,78:8.885502e-03):1.493030e-02,((63:4.647034e-02,(23:1.178290e-02,62:9.590939e-03):6.493043e-03):7.088685e-03,(82:1.547229e-02,67:8.339426e-05):3.959338e-02):7.305135e-04):6.272779e-03,((89:1.463004e-02,88:8.134647e-03):7.164835e-03,87:7.702922e-03):5.336201e-03):2.593166e-03):2.242158e-02,((((((91:8.280656e-03,96:8.818803e-03):1.407022e-02,((94:4.620096e-03,93:2.420276e-03):1.930598e-03,98:4.161412e-03):1.196646e-02):2.537420e-03,97:1.218624e-02):7.678589e-03,((92:3.018380e-04,90:6.113782e-04):1.093534e-02,(95:3.634589e-02,99:8.652021e-03):2.759298e-03):1.816871e-02):7.190790e-02,43:1.037032e-01):4.361355e-03,28:2.956017e-02):6.400674e-04):2.318260e-03,((55:5.965558e-02,((((47:1.294769e-02,41:3.942814e-02):4.616858e-03,(7:2.725379e-03,(49:1.156452e-03,48:4.541763e-04):5.360239e-03):7.010806e-03):8.819573e-04,(8:1.458729e-02,(((51:6.152009e-04,50:7.397301e-04):1.103887e-02,42:3.499788e-03):7.534206e-03,((19:4.929457e-04,(21:1.680247e-03,20:9.511018e-05):2.690670e-03):6.868167e-03,22:8.962560e-03):2.060022e-02):2.684846e-03):6.009142e-04):6.337957e-03,(3:1.410630e-02,64:5.812325e-03):9.430153e-03):3.319362e-03):2.489630e-03,(56:8.617651e-02,(9:9.869910e-03,34:1.723592e-02):3.163143e-04):2.027908e-03):1.094684e-03):1.323106e-03):4.410067e-02,((((44:5.854346e-03,45:2.770028e-03):1.172970e-02,14:6.128316e-02):5.601241e-03,46:3.612584e-03):4.416421e-02,((53:1.665427e-02,54:8.567633e-03):3.364397e-02,40:2.532880e-02):3.074753e-02):5.298200e-03):3.430780e-02,((73:1.423043e-02,((6:3.204454e-03,36:1.993360e-03):2.157452e-02,(((5:9.313373e-03,((29:7.961015e-03,30:3.753933e-03):3.916162e-04,4:2.237108e-02):6.145405e-03):2.651351e-02,18:1.138284e-02):2.082978e-03,12:1.454100e-02):1.410849e-03):2.063764e-03):3.003664e-03,(85:5.258222e-02,(70:6.124428e-03,(69:9.152556e-03,68:5.288311e-03):3.012174e-03):1.560944e-02):2.637961e-02):1.085037e-03):3.998071e-04):6.587892e-03):6.303341e-04):1.027873e-03):3.097206e-03,57:3.163972e-02):3.802682e-03,1:1.732975e-02);
   tree run2.625000 = [&U] ((((61:3.589182e-03,59:1.166737e-02):1.608655e-02,2:1.483997e-02):3.754231e-03,((13:2.784446e-03,60:1.573998e-02):2.838864e-02,(32:3.419655e-02,83:2.525098e-02):8.078166e-03):5.823389e-04):3.833988e-03,(((72:2.997005e-02,101:2.479336e-02):1.305028e-03,((((11:4.337591e-02,66:2.929158e-02):2.346216e-03,10:2.731047e-02):3.874735e-03,((52:1.377057e-02,(((((((74:3.824017e-03,33:2.883071e-03):1.473315e-02,84:2.434992e-02):6.736333e-03,58:1.516103e-02):5.430542e-03,(31:3.172488e-02,35:2.708183e-02):3.040243e-03):3.769817e-03,65:1.927101e-02):1.623684e-03,79:2.377498e-02):2.329736e-03,71:5.619069e-02):1.608514e-04):3.624715e-03,((38:2.349790e-02,(((((53:8.377792e-03,54:2.564974e-02):1.670168e-02,40:2.488395e-02):3.081724e-02,(((44:6.239014e-03,45:7.536395e-04):8.014298e-03,46:7.151348e-03):6.672365e-03,14:7.000675e-02):4.457681e-02):4.994457e-03,((((((((91:9.120258e-03,96:6.698282e-03):1.657557e-02,(((98:1.162976e-02,94:2.391918e-03):5.825781e-04,93:4.108406e-03):1.236958e-02,97:9.527535e-03):3.100806e-04):2.044332e-02,((99:1.096638e-02,(92:9.582016e-04,90:9.132320e-04):1.165532e-02):1.431934e-04,95:4.198526e-02):1.477851e-02):8.210891e-02,43:1.040206e-01):4.499062e-03,28:2.965063e-02):1.716722e-04,(80:1.186011e-02,(((63:4.661255e-02,(23:1.069151e-02,62:9.316991e-03):1.192696e-02):5.823251e-03,((77:7.563704e-03,(((75:1.850002e-02,76:5.140126e-03):6.296657e-03,16:1.898544e-02):1.159692e-03,((17:3.196462e-02,15:1.439321e-02):7.369078e-03,78:1.812745e-03):5.078085e-03):9.413799e-04):1.300936e-02,(82:1.393289e-02,67:1.453557e-03):3.971454e-02):1.273359e-04):3.040203e-04,((88:2.692194e-03,89:2.114508e-02):6.287538e-04,87:7.079691e-03):2.126281e-03):1.415791e-02):1.415265e-02):8.042043e-04,((9:7.821624e-03,(34:2.021934e-02,56:9.116823e-02):4.562754e-04):2.714177e-03,(55:5.983813e-02,((((41:5.939305e-02,47:1.561441e-02):5.331419e-04,(8:1.092444e-02,(((51:1.284487e-03,50:1.199483e-03):1.388718e-02,42:3.944597e-03):5.148683e-03,((19:8.972912e-04,(21:4.605792e-03,20:1.468267e-03):6.452526e-03):8.174112e-03,22:8.989987e-03):1.383615e-02):4.510534e-03):2.668484e-03):3.401910e-04,(7:1.708190e-04,(49:7.115103e-04,48:1.955399e-03):1.296700e-02):3.302939e-03):1.284151e-02,(3:9.190249e-03,64:6.353108e-03):7.764226e-03):4.408981e-03):2.136440e-03):2.451237e-03):1.448252e-03,100:2.969961e-02):2.893641e-02):3.462241e-02,(81:5.898025e-02,39:6.188391e-02):1.910293e-03):2.623096e-03):4.141274e-04,((((6:2.253551e-03,36:9.869212e-04):1.723524e-02,(((5:9.341873e-03,((4:2.388548e-02,30:1.723971e-03):5.142228e-03,29:1.038348e-02):5.667503e-03):2.722760e-02,18:1.066071e-02):2.826616e-03,12:1.506019e-02):2.990388e-03):2.502511e-03,73:1.596467e-02):4.496516e-03,(85:3.756597e-02,(70:1.228958e-02,(69:6.438885e-03,68:4.313924e-03):4.776595e-03):1.985780e-02):2.680775e-02):1.694530e-03):2.613373e-03):1.908749e-04):5.534280e-04,((37:5.228209e-02,((27:1.022972e-02,26:2.364362e-02):4.479229e-03,(24:1.097872e-02,25:2.365997e-02):7.241111e-03):6.525421e-03):6.955179e-04,86:1.399715e-02):3.058785e-03):4.367332e-03):5.156275e-03,57:3.612484e-02):4.045847e-03,1:1.741588e-02);
   tree run2.630000 = [&U] (((61:1.663067e-03,59:1.228988e-02):1.212652e-02,2:2.647692e-02):4.267715e-03,(((72:2.200198e-02,(101:2.075212e-02,(((11:2.405355e-02,66:2.025519e-02):2.170645e-02,10:2.831547e-02):1.939189e-03,((((52:1.389994e-02,71:6.339276e-02):4.421689e-03,((79:1.227187e-02,((58:1.525025e-02,((74:4.227377e-03,33:1.954259e-03):5.948298e-03,84:1.494604e-02):7.218562e-03):1.533718e-02,(31:3.507124e-02,35:2.891737e-02):1.294609e-03):3.125618e-03):1.229462e-03,65:2.146457e-02):2.498637e-03):6.899266e-03,(38:1.959869e-02,(((81:6.329074e-02,(((((53:3.595080e-03,54:8.328307e-03):4.210892e-02,40:2.831973e-02):2.705256e-02,(14:4.738233e-02,((44:4.729215e-03,45:4.439153e-03):1.243674e-02,46:6.786718e-04):8.797865e-03):6.670539e-02):4.891306e-03,(((80:1.221099e-02,(((82:5.743485e-03,67:9.927231e-04):4.464574e-02,((16:1.930105e-02,(77:7.033886e-03,((75:2.002583e-02,76:5.402821e-03):3.206935e-03,((17:2.850617e-02,15:7.289242e-03):7.225949e-03,78:5.808381e-03):3.712737e-03):1.037937e-03):1.400436e-03):1.326740e-02,(63:5.152927e-02,(23:1.181926e-02,62:9.699554e-03):9.024810e-03):8.089038e-03):3.645963e-04):2.053550e-03,(89:3.209266e-02,(87:7.975185e-03,88:4.180529e-03):2.457208e-04):7.157801e-03):1.516901e-02):1.566777e-02,((28:3.277819e-02,(((((94:6.931133e-03,93:1.955341e-03):9.438154e-04,98:3.711241e-03):4.575221e-03,(97:1.088099e-02,(91:1.947785e-03,96:1.631854e-02):1.277957e-02):2.923347e-03):1.892735e-02,((95:2.004011e-02,99:9.686080e-03):4.506512e-04,(92:4.155091e-03,90:1.077475e-03):7.307346e-03):1.291857e-02):9.086754e-02,43:1.058612e-01):8.504215e-03):1.417827e-03,100:3.589660e-02):2.139624e-03):6.655377e-04,((34:2.235209e-02,(9:8.425121e-03,56:9.980881e-02):2.209458e-03):1.326995e-03,(55:8.220338e-02,(((7:6.208307e-03,(49:1.955798e-03,48:2.380417e-03):8.767663e-03):7.209518e-03,((8:1.060189e-02,(((51:9.540660e-03,50:8.956804e-04):1.030703e-02,42:5.681522e-03):4.428068e-03,((19:1.076873e-03,(21:8.511529e-04,20:7.417999e-04):1.271396e-03):1.016811e-02,22:1.201984e-02):1.189442e-02):2.000598e-03):2.311251e-03,(41:5.772242e-02,47:5.406345e-03):1.436362e-02):7.341876e-04):1.089754e-02,(3:1.213418e-02,64:1.089678e-02):9.308589e-03):4.811084e-03):2.442895e-03):1.512789e-03):3.514729e-02):2.691730e-02,39:4.992760e-02):2.056369e-04):7.395863e-03,(((6:2.491257e-03,36:1.071025e-03):1.899233e-02,((18:1.256116e-02,(5:5.659467e-03,((4:2.751823e-02,30:3.136791e-03):9.847172e-04,29:1.304333e-03):1.329997e-02):3.000305e-02):1.290474e-03,12:1.517142e-02):4.402323e-03):3.796041e-03,73:1.764863e-02):3.926251e-03):4.876389e-03,(85:4.152845e-02,(70:9.263380e-03,(69:1.089680e-02,68:4.549141e-03):3.675742e-03):1.532921e-02):3.332787e-02):4.346275e-04):3.711237e-03):7.179052e-04,(((37:5.141615e-02,26:1.955966e-02):3.682989e-03,(25:1.910357e-02,(24:8.275420e-04,27:5.222899e-03):2.244225e-02):8.556478e-04):2.437891e-03,86:1.547358e-02):4.355834e-03):3.853597e-04):2.493110e-03):1.238422e-03):4.901814e-03,57:3.993532e-02):1.203579e-02,((13:1.774063e-03,60:1.179660e-02):3.871965e-02,(32:3.069640e-02,83:3.172698e-02):1.369032e-02):2.839659e-04):8.064130e-04,1:1.927086e-02);
[truncated: 5,828,074 more chars]
