# Supplementary material for: Eocene Loranthaceae pollen pushes back divergence ages for major splits in the family
Source: PeerJ. 2017 Jun 7;5:e3373. doi: 10.7717/peerj.3373 (PMC5466002; doi:10.7717/peerj.3373)
Supplement: Supplemental Information 8 — This archive includes all data and analysis files referred to in the main text and supplementary files that are needed to reproduce the shown results. See GuideToFiles.txt for naming schemes and contents of each subfolder included in this archive, and File S1 for analysis set-ups and further background information. [file peerj-05-3373-s008.zip › Step3_speciestrees/ML/00a_nr.all.c.m1.epf]

72 3976
Actinanthella_menyharthii                NNNNNNNNNNNNNNNNNNNNNNNNNNNNNNNNNNNNNNNNNNNNNNNNNNNNNNNNNNNNNNNNNNNNNNNNNNNNNNNNNNNNNNNNaatggctcattaaatcagttatagtttgtttgatggtatttgctactcggataaccgtagtaattctagagctaatacgtgcaccgaaccccgactcttctggaagggatgcatttattagataaaaggtcgacgcgggctctNNgcccgtcgttctgatgaatcatgataacttgacggatcgcacggccatcgtgccggcgacgcatcattcaaatttctgccctatcaactttcgatggtaggatagtggcctaccatggttttgacgggtgacggagaattagggttcgattccggagagggagcctgagaaacggctaccacatccaaggaaggcagcaggcgcgcaaattacccaatcctgacacggggaggtagtgacaataaataacaataccgggctctctgagtctggtaattggaatgagtacaatctaaatcccttaacgaggatccattggagggcaagtctggtgccagcagccgcggtaattccagctccaatagcgtatatttaagttgttgcagttaaaaagctcgtagttggaccttgggttgggtcgatcggtccgccgttaggtgtgtaccggtcggcccgtcccttctaccggcgatgcgctcctggccttaactggccgggtcgtgcctccggtgctgttactttgaagaaattagagtgctcaaagcaagcctacgctctggatacattagcatgggataacatcataggatttcggtcctattctgttggccttcgggatcggagtaatgattaacagggacagtcgggggcattcgtatttcatagtcagaggtgaaattcttggatttatgaaagacgaacaactgcgaaagcatttNNNNNNNNgccaaggatgttttcattaatcaagaacgaaagttgggggctcgaagacgatcagataccgtcctagtctcaaccataaacgatgccgaccagggatcagcggatgttacttgtaggactccgctggcaccttatgagaaatcaaagtttttgggttccggggggagtatggtcgcaaggctgaaacttaaaggaattgacggaagggcaccaccaggagtggagcctgcggcttaatttgactcaacacgggaaaacttaccaggtccagacatagtaaggattgacagactgagagctctttctagattctatgggtggtggtgcatggccgttcttagttggtggagcgatttgtctggttaattccgttaacgaacgagacctcagcctgctaactagctacgtggaggtatacctccatggctagcttcttagagggactatggcctttcaggccacggaagtttgaggcaataacaggtctgtgatgcccttagatgttctgggccgcacgcgcgctacactgatgtattcaacgagtctatagccttggccgacaggcccgggtaatctttgaaatttcatcgtgatggggatagatcattgcaattgttggtcttcaacgaggaattcctagtaagcgcgagtcatcagctcgcgttgaatacgtccctgccctttgtacacaccgcccgtcgctcctaccgattgaatggtccggtgaagtgttcggatcgaggcgacgcgagcggtccgccgccgccNcgcgacgtcgcgagaNNNNNNNNNNNNNNNNNNNNNNNNNNNNNNNNNNNNNNNNNNNNNNNNNNNNNNNNNNNNNNNNNNNNtttaagcatatcaataagcggaggaaaagaaacttacgaggattcccctagtaacggcgagcgaaccgggaacagcccagcttgaaaatcgtccggcgctgccgcacgaattgtagtctgtagaagcgtcctcagcggcggaccgggctcaagtcccctggaagggggcgccggagagggtgagagccccgtcgtgcccggaccctgccgcaccacgaggcgctgtcggcgagtcgggttgtttgggaatgcagccccaatcgggcggtaaattccgtccaaggctaaatacgggcgagagaccgatagcaaacaagtaccgcgagggaaagatgaaaaggactttgaaaagagagtcaaagagtgcttgaaattgtcgggagggaagcggatgggggccggcgatgcacctcggtcggatgtggaacggccgccggccggtccgccgatcgactcggggtgcggaccgatgcggattgaggcggcggcccaagcccgggccgtcgttacNNgctcgcggagatgccgccgcctcgatcgtgggaagcagcgcgcgccgcccNNNNNgcggcgtgcctcNNggcacctgcgcgctccgggcatcggcctgcgggctccccattcgacccgtcttgaaacacggaccaaggagtctgacatgtgtgcgagtcaacgggcNgactaaacccgtaaggcgaaaggaagctgaNttggagggatccccNNNNNNctgcgggNNNtgcacccccgaccgaccttgatcttctgtgaagggttcgagtgtgagcatgcctgtcgggacccgaaagatggtgaactatgcctgagcggggcgaagccagaggaaactctggtggaggcccgcagcgatactgacgtgcaaatcgttcgtctgacttgggtataggggcgaaagactaatcgaaccgtctagtagctggttccctccgaagtttccctcaggatagctggagctcgcgcgcgagttctatcaggtaaagccaatgattagaggcatcgggggcgcaacgccctcgacctattctcaaactttaaatgggtaggacgacgcggctgcttcgttgagccgcggcggggaatcgagagctccaagtgggccatttttggtaagcagaactggcgatgcgggatgaaccggaagccgggttacggtgcccaactgcgcgctaacctagatcccacaaagggtgttggtcgattaagacagcaggacggtggtcatggaagtcgaaatccgctaaggagtgtgtaacaactcacctgccgaatcaactagccccgaaaatggatggcgcttaagcgcgcgacctatacccggccgtcgaggcaacggccaggccccgatgagtaggagggcgcggcggtcgctgcaaaacctgtggcgcgagcccgggcggagcgtccgtcggtgcggatcttggtggtagtagcaaatattcaaatgagaactttgaaggccgaagaggggaaaggttccatgtgaacggcacttgcacatgggttagtcgatcctaagagacgggggaagcccgtccgacagcgcacaacgcgcgagcttcgaaagggaatcgggttaaaattcccgaaccgggacgtggtggttgacggcgacgttagggagtccggagacgtcgtcgggggccccgggaagagttatcttttctgtttaacagcctgcccaccctggaatcggttcagccggaggtagggtccagcggctggaacagcaccgcacgtcgcgcggtgtccggtgcgccctcgacggcccctgaaaatccggaggaccgagtgccatccacgcccgttcgtactcataaccgcatcaggtctccaaggtgaacaNNNNNNNNNNNNNNNNNNNNNNNNNNNNNNNNNNNNNNNNNNNNNNNNNNNNNNNNNNNNNNNNNNNNNNNNNNNNNNNNNNNNNNNNNNNNNNNNNNNNNNNNNNNNNNNNNNNNNNNNNNNNNNNNNNNNNNNNNNNNNNNNNNNNNNNNNNNNNNNNNNNNNNNNNNNNNNNNNNNNNNNNNNNNNNNNNNNNNNNNNNNNNNNNNNNNNNNNNNNNNNNNNNNNNNNNNNNNNNNNNNNNNNNNNNNNNNNNNNNNNNNNNNNNNNNNNNNNNNNNNNNNNNNNNNNNNNNNNNNNNNN
Aetanthus_nodosus                        NNNNNNNNcctgccagtagtcatatgcttgtctcaaagattaagccatgcatgtgcaagtatgaactaattcagactgtgaaactgcgaatggctcattaaatcagttatagtttgtttgatggtatctgctactcggataaccgtagtaattctagagctaatacgtgcaacaaaccccgacNNttctggaagggatgcatttattagataaaaggtcgacgcgggctctNNgcccgttgctctgatgattcatgataactcgacggatcgcacggccctcgtgccggcgacgcatcattcaaatatctgccctatcaactttcgatggtaggatagtggcctaccatggtgatgacgggtgacggagaattagggttcgattccggagagggagcctgagaaacggctaccacatccaaggaaggcagcaggcgcgcaaattacccaatcctgacacggggaggtagtgacaataaataacaataccgggctctatgagtctggtaattggaatgagtacaatctaaatcccttaacgaggatccattggagggcaagtctggtgccagcagccgcggtaattccagctccaatagcgtatatttaagttgttgcagttaaaaagctcgtagttggaccttgggttgggtcgatcggtccgccgtcaggtgtgtaccggtcggcctgtcccttctaccggcgatgcgctcctggccttaattggccgggtcgtgcctccggtgctgttactttgaagaaattagagtgctcaaagcaagcctacgctctggatacattagcatgggataacatcataggatttcggtcctattctgttggccttcgggatcggagtaatgattaacagggacagtcgggggcattcgtatttcatagtcagaggtgaaattcttggatttatgaaagacgaacaactgcgaaagcatttNNNNNNNNgccaaggatgttttcattaatcaagaacgaaagttgggggctcgaagacgatcagataccgtcctagtctcaaccataaacgatgccgaccagggatcagcggatgttacttttaggactccgctggcaccttatgagaaatcaaagtttttgggttccggggggagtaNNNtcgcaaggctgaaacttaaaggaattgNNNNNNNNNNNNNNNNNNNNNNNNNNNNNNNNNNNNNNNNNNNNNNNNNNNNNNNNNNNNNNNNNNNNNNNNNNNNNNNNNNNNNNNNNNNNNNNNNNNNNNNNNNNNNNNNNNNNNNNNNNNNNNNNNNNNNNNNNNNNNNNNNNNNNNNNNNNNNNNNNNNNNNNNNNNNNNNNNNNNNNNNNNNNNNNNNNNNNNNNNNNNNNNNNNNNNNNNNNNNNNNNNNNNNNNNNNNNNNNNNNNNNNNNNNNNNNNNNNNNNNNNNNNNNNNNNNNNNNNNNNNNNNNNNNNNNNNNNNNNNNNNNNNNNNNNNNNNNNNNNNNNNNNNNNNNNNNNNNNNNNNNNNNNNNNNNNNNNNNNNNNNNNNNNNNNNNNNNNNNNNNNNNNNNNNNNNNNNNNNNNNNNNNNNNNNNNNNNNNNNNNNNNNNNNNNNNNNNNNNNNNNNNNNNNNNNNNNNNNNNNNNNNNNNNNNNNNNNNNNNNNNNNNNNNNNNNNNNNNNNNNNNNNNNNNNNNNNNNNNNNNNNNNNNNNNNNNNNNNNNNNNNNNNNNNNNNNNNNNNNNNNNNNNNNNNNNNNNNNNNNNNNNNNNNNNNNNNNNNNNNNNNNNNNNNNNNNNNNNNNNNNNNNNNNNNNNNNNNNNNNNNNNNNNNNNNNNNNNNNNNNNNNNNNNNNNNNNNNNNNNNNNNNNNNNNNNNNNNNNNNNNNNNNNNNNNNNNNNNNNNNNNNNNNNNNNNNNNNNNNNNNNNNNNNNNNNNNNNNNNNNNNNNNNNNNNNNNNNNNNNNNNNNNNNNNNNNNNNNNNNNNNNNNNNNNNNNNNNNNNNNNNNNNNNNNNNNNNNNNNNNNNNNNNNNNNNNNNNNNNNNNNNNNNNNNNNNNNNNNNNNNNNNNNNNNNNNNNNNNNNNNNNNNNNNNNNNNNNNNNNNNNNNNNNNNNNNNNNNNNNNNNNNNNNNNNNNNNNNNNNNNNNNNNNNNNNNNNNNNNNNNNNNNNNNNNNNNNNNNNNNNNNNNNNNNNNNNNNNNNNNNNNNNNNNNNNNNNNNNNNNNNNNNNNNNNNNNNNNNNNNNNNNNNNNNNNNNNNNNNNNNNNNNNNNNNNNNNNNNNNNNNNNNNNNNNNNNNNNNNNNNNNNNNNNNNNNNNNNNNNNNNNNNNNNNNNNNNNNNNNNNNNNNNNNNNNNNNNNNNNNNNNNNNNNNNNNNNNNNNNNNNNNNNNNNNNNNNNNNNNNNNNNNNNNNNNNNNNNNNNNNNNNNNNNNNNNNNNNNNNNNNNNNNNNNNNNNNNNNNNNNNNNNNNNNNNNNNNNNNNNNNNNNNNNNNNNNNNNNNNNNNNNNNNNNNNNNNNNNNNNNNNNNNNNNNNNNNNNNNNNNNNNNNNNNNNNNNNNNNNNNNNNNNNNNNNNNNNNNNNNNNNNNNNNNNNNNNNNNNNNNNNNNNNNNNNNNNNNNNNNNNNNNNNNNNNNNNNNNNNNNNNNNNNNNNNNNNNNNNNNNNNNNNNNNNNNNNNNNNNNNNNNNNNNNNNNNNNNNNNNNNNNNNNNNNNNNNNNNNNNNNNNNNNNNNNNNNNNNNNNNNNNNNNNNNNNNNNNNNNNNNNNNNNNNNNNNNNNNNNNNNNNNNNNNNNNNNNNNNNNNNNNNNNNNNNNNNNNNNNNNNNNNNNNNNNNNNNNNNNNNNNNNNNNNNNNNNNNNNNNNNNNNNNNNNNNNNNNNNNNNNNNNNNNNNNNNNNNNNNNNNNNNNNNNNNNNNNNNNNNNNNNNNNNNNNNNNNNNNNNNNNNNNNNNNNNNNNNNNNNNNNNNNNNNNNNNNNNNNNNNNNNNNNNNNNNNNNNNNNNNNNNNNNNNNNNNNNNNNNNNNNNNNNNNNNNNNNNNNNNNNNNNNNNNNNNNNNNNNNNNNNNNNNNNNNNNNNNNNNNNNNNNNNNNNNNNNNNNNNNNNNNNNNNNNNNNNNNNNNNNNNNNNNNNNNNNNNNNNNNNNNNNNNNNNNNNNNNNNNNNNNNNNNNNNNNNNNNNNNNNNNNNNNNNNNNNNNNNNNNNNNNNNNNNNNNNNNNNNNNNNNNNNNNNNNNNNNNNNNNNNNNNNNNNNNNNNNNNNNNNNNNNNNNNNNNNNNNNNNNNNNNNNNNNNNNNNNNNNNNNNNNNNNNNNNNNNNNNNNNNNNNNNNNNNNNNNNNNNNNNNNNNNNNNNNNNNNNNNNNNNNNNNNNNNNNNNNNNNNNNNNNNNNNNNNNNNNNNNNNNNNNNNNNNNNNNNNNNNNNNNNNNNNNNNNNNNNNNNNNNNNNNNNNNNNNNNNNNNNNNNNNNNNNNNNNNNNNNNNNNNNNNNNNNNNNNNNNNNNNNNNNNNNNNNNNNNNNNNNNNNNNNNNNNNNNNNNNNNNNNNNNNNNNNNNNNNNNNNNNNNNNNNNNNNNNNNNNNNNNNNNNNNNNNNNNNNNNNNNNNNNNNNNNNNNNNNNNNNNNNNNNNNNNNNNNNNNNNNNNNNNNNNNNNNNNNNNNNNNNNNNNNNNNNNNNNNNNNNNNNNNNNNNNNNNNNNNNNNNNNNNNNNNNNNNNNNNNNNNNNNNNNNNNNNNNNNNNNNNNNNNNNNNNNNNNNNNNNNNNNNNNNNNNNNNNNNNNNNNNNNNNNNNNNNNNNNNNNNNNNNNNNNNNNNNNNNNNNNNNNNNNNNNNNNNNNNNNNNNNNNNNNNNNNNNNNNNNNNNNNNNNNNNNNNNNNNNNNNNNNNNNNNNNNNNNNNNNNNNNNNNNNNNNNNNNNNNNNNNNNNNNNNNNNNNNNNNNNNNNNNNNNNNNNNNNNNNNNNNNNNNNNNNNNNNNNNNNNNNNNNNNNNNNNNNNNNN
Agelanthus_sansibarensis                 NNgttgatcctgccagtagtcatatgcttgtctcaaagattaagccatgcatgtgtaagtatgaactaattcagactgtgaaactgcgaatggctcattaaatcagttatagtttgtttgatggtatttgctactcggataaccgtagtaattctagagctaatacgtgcaccgaaccccgactcctgtggaagggatgcatttattagataaaaggtcgacNNNggctctNNgcccgttgttctgatgaatcatgataacttgacggatcgcacggccatcgtgccggcgacgcatcattcaaatttctgccctatcaactttcgatggtaggatagtggcctaccatggttttgacgggtgacggagaattagggttcgattccggagagggagcctgagaaacggctaccacatccaaggaaggcagcaggcgcgcaaattacccaatcctgacacggggaggtagtgacaataaataacaataccgggctctatgagtctggtaattggaatgagtacaatctaaatcccttaacgaggatccattgaagggcaagtctggtgccagcagccgcggtaattccagctccaatagcgtatatttaagttgttgcagttaaaaagctcgtagttggaccttgggttgggtcgatcggtccgccttcaggtgtgtaccggtcgtcccgtcccttctgccggcgatgcgctcctggccttaattggccgggtcgtgcctccggtgctgttactttgaagaaattagagtgctcaaagcaagcctacgctctggatacattagcatgggataacatcataggatttcggtcctattNNgttggccttcgggatcggagtaatgattaacagggacagtcgggggcattcgtatttcatagtcagaggtgaaattcttggatttatgaaagacgaacaactgcgaaagcatttNNNNNNNNgccaaggatgttttcattaatcaagaacgaaagttgggggctcgaagacgatcagataccgtcctagtctcaaccataaacgatgccgaccagggatcagcggatgttacttgtaggactccgctggcaccttatgagaaatcaaagtttttgggttccggggggagtatggtcgcaaggctgaaacttaaaggaattgacggaagggcaccaccaggagtggagcctgcggcttaatttgactcaacacgggaaaacttaccaggtccagacatagtaaggattgacagactgagagctctttctcgattctatgggtggtggtgcatggccgttcttagttggtggagcgatttgtctggttaattccgttaacgaacgagacctcagcctgctaactagctacgtggaggtgtacctccatggctagcttcttagagggactatggccttttaggccacggaagtttgaggcaataacaggtctgtgatgcccttagatgttctgggccgcacgcgcgctacactgatgtattcaacgagtctatagccttggccgacaggcccgggtaatctttgaaatttcatcgtgatggggatagatcattgcaattgttggtcttcaacgaggaattcctagtaagcgcgagtcatcagctcgcgttgactacgtccctgccctttgtacacaccgcccgtcgctcctaccgattgaatggtccggtgaagtgttcggatcgaggcgacgcgggcggtNNNtcgctgccNcgcgacgtcgcgagaagtccactgaaccttatcatttagaggaaggaNNNNNNNNNNNNNNNNNNNNNNNNNNNNNNNNNNNNtttaagcatatcaataagcggaggaaaagaaacttacgaggattcccctagtaacggcgagcgaaccgggaacagcccagcttgaaaatcgcgcggcgccgccgcgcgaattgtagtctgtagaagcgtcctcagcggcggaccgggctcaagccccctggaagggggcgccggagagggtgagagccccgtcgtgcccggaccctgccgcaccacgaggcgctgtcggcgagtcgggttgtttgggaatgcagccccaatcgggcggtaaattccgtccaaggctaaatacgggcgagagaccgatagcaaacaagtaccgcgagggaaagatgaaaaggactttgaaaagagagtcaaagagtgcttgaaattgtcgggagggaagcggatgggggccggcgatgcgccccggtcggatgcggaacggccgacagccggtccgccgatcgactcggggtgcggaccgatgcggattgaggcggcggcccaagcccgggccgtcgttacNNgctcgcggagacgtcgccgcctcgatcgtggaaagcagcgcgcgccgcctNNNNNgcggcgtgcctcNNggcacccgcgcgctccgggcaacggcctgcgggctccccattcgacccgtcttgaaacacggaccaaggagtctgacatgtgtgcgagtcaacgggaNgattaaacccgtaaggcgaaaggaagctgaNttggtgggatccccNNNNNNccgcgggNNNtgcacccccgactgaccttgatcttctgagaagggttcgagtgtgagcatacctgtcgggacccgaaagatggtgaactatgcctgagcggggcgaagccagaggaaactctggtggaggcccgcagcgatactgacgtgcaaatcgttcgtctgacttgggtataggggcgaaagactaatcgaaccgtctagtagctggttccctccgaagtttcccttaggatagctggagctcgcgcgcgagttctatcaggtaaagccaatgattagaggcatcgggggcgcaacgccctcgacctattctcaaactttaaatgggtaggacgacgcggctgcttcgttgagccgcggcgaggaatcgagagctccaagtgggccatttttggtaagcagaactggcgatgcgggatgaaccggaagccgggttacggtgcccaactgcgcgctaacctagatcccacaaagggtgttggtcgattaagacagcaggacggtggtcatggaagtcgaaatccgctaaggagtgtgtaacaactcacctgccgaatcaactagccccgaaaatggatggcgctcaagcgcgcgacctatacccggccgtcgaggcaacggccaggccccgatgagtaggagggcgcggcggccgccgcgaaacctgtggcgcgagcccgggcggagcggccgtcggtgcggatcttggtggtagtagcaaatattcaaatgagaactttgaaggccgaagaggggaaaggttccatgtgaacggcacttgcacatgggttagtcgatcctaagagacgggggaagcccgtccgacagcgcacaacgcgcgagcttcgaaagggaatcgggttaaaattcccgaaccgggacgtggtggttgacggcgacgttacggagtccggagacgtcgtcgggggccccgggaagagttatcttttctgtttaacagcctgcccaccctggaatcggctcagccggaggtagggtccagcggctggaacagcaccgcacgtcgcgcggtgtccggtgcgccctcgacggcccctgaaaatccggaggaccgagtgccatccacgcccgttcgtactcataaccgcatcaggtctccaaggtgaacagcctctggtcaatggaacaatgtaggcaagggaagtcggcaaaatggatccgtaacttcgggaaaaggattggctctgagggctgggctcgggggtcccagccccgaacccgtcgcctgtcggcggactgctcgagccgctaccgtggcgagagcgggccgccgcgtgccgtccgggggacggactgggaacggctccctccNNNNNNNgggggccttccccgagcagcgaacagccagctcagaactggtacggacaaggggaatccgacNNNNNNNNNNNNNNNNNNNNNNNNNNNNNNNN
Alepis_flavida                           tggttgatcctgccagtagtcatatgcttgtctcaaagattaagccatgcatgtgtaagtatgaactaattcagactgtgaaactgcgaatggctcattaaatcagttatagtttgtttgatggtatctgctactcggataaccgtagtaattctagagctaatacgtgcaacaaaccccgacNNttccggaagggatgcatttattagataaaaggtcgacNNNggctctNNgcccgttgctttgatgattcatgataactcgacggatcgcacggccctcgtgccggcgacgcatcattcaaatttctgccctatcaactttcgatggtaggatagtggcctaccatggtgatgacgggtgacggagaattagggttcgattccggagagggagcctgagaaacggctaccacatccaaggaaggcagcaggcgcgcaaattacccaatcctgacacggggaggtagtgacaataaataacaataccgggctctNtgagtctggtaattggaatgagtacaatctaaattccttaacgaggatcaattggagggcaagtctggtgccagcagccgcggtaattccagctccaatagcgtatatttaagttgttgcagttaaaaagctcgtagttggaccttgggttgggtcgatcggtccgccgttaggtgtgtaccggtcggcctgtcccttctaccggcgatgcgctcctggacttaattggccgggtcgtgcctccggtgctgttactttgaagaaattagagtgctcaaagcaagcctacgctctggatacattagcatgggataacatcataggatttcggtcctattctgttggccttcgggatcggagtaatgattaacagggacagtcgggggcattcgtatttcatagtcagaggtgaaattcttggatttatgaaagacgaacaactgcgaaagcatttNNNNNNNNgccaaggatgttttcattaatcaagaacgaaagttgggggctcgaagacgatcagataccgtcctagtctcaaccataaacgatgccgaccagggatcagcggatgttacttttaggactccgctggcaccttatgagaaatcaaagtttttgggttccggggggagtatggtcgcaaggctgaaacttaaaggaattgacggaagggcaccaccaggagtggagcctgcggcttaatttgactcaacacggggaaacttaccaggtccagacatagtaaggattgacagactgagagctctttcttgattctatgggtggtggtgcatggccgttcttagttggtggagcgatttgtctggttaattccgttaacgaacgagacctcagcctgctaactagctacatggaggtatccctccatggctagcttcttagagggactatggccttttaggccacggaagtttgaggcaataacaggtctgtgatgcccttagatgttctgggccgcacgcgcgctacactgatgtattcaacgagtctatagccttggccgacaggcccgggtaatctttgaaatttcatcgtgatggggatagatcattgcaattgttggtcttcaacgaggaattcctagtaagcgcgagtcatcagctcgcgttgactacgtccctgccctttgtacacaccgcccgtcgctcctaccgattgaatggtccggtgaagtgttcggatcgcggcgacgtgggcggtNNNtcgctgccNggcgacgtcgcgagaagtccactgaaccttatcatttagaggaNNNNNNNNNNNNNNNNNNNNNNNNNNNNNNNNNNNNNNNNNNNNNNNNNNNNNNNNNNNNNNNNNNNNNNNNNNNNNNNNgattcccctagtaacggcgagcgaaccgggaatagcccagcttgaaaatcgttcggcccggccgttcgaattgtagtctgtagaagcgtcctcagcggcggaccgggctcaagtcctctggaagggggcgccggagagggtgagagccccgtcgtgctcggaccctgccgcatcacgaggcgctgtcggcgagtcgggttgtttgggaatgcagccctaatcgggcggtaaattccgtccaaggctaaatatgggcgagagaccgatagcaaacaagtaccgcgagggaaagatgaaaaggactttgaaaagagagtcaaagagtgcttgaaattgtcgggagggaagcggatgggggccggcgatgcacctcggtcggatgtggaacggccacaagccggtctgccgatcgactcggggtgtggaccgatgcggattggggcggcggcccaagcctaggcagttgttatNNgcctgcggagacgtcgccgcctcgatcgtggtaggcagcgcgcgccctcNNNNNNNgggcgtgcttcNNggcacctgcgcgctccaggcaacggcctgcgggctccccattcgacccgtcttgaaacacggaccaaggagtctgacatgtgtgcgagtcaacgggcNgattaaacccgtaaggcgtaaggaagctgaNttggtgggatccccNNNNNNctgcgggNNNtgcacccccgaccgaccttgatcttctgagaagggttcgagtgtgagcatgcctgtcgggacccgaaagatggtgaactatgcctgagcggggcgaagccagaggaaactctggtggaggcccgcagcgatactgacgtgcaaatcgttcgtctgacttgggtataggggcgaaagactaatcgaaccgtctagtagctggttccctccNNNNNNNNNNNNNNNNNNNNNNNNNNNNNNNNNNNNNNNNNNNNNNNNNNNNNNNNNNNNNNNNNNNNNNNNNNNNNNNNNNNNNNNNNNNNNNNNNNNNNNNNNNNNNNNNNNNNNNNNNNNNNNNNNNNNNNNNNNNNNNNNNNNNNNNNNNNNNNNNNNNNNNNNNNNNNNNNNNNNNNNNNNNNNNNNNNNNNNNNNNNNNNNNNNNNNNNNNNNNNNNNNNNNNNNNNNNNNNNNNNNNNNNNNNNNNNNNNNNNNNNNNNNNNNNNNNNNNNNNNNNNNNNNNNNNNNNNNNNNNNNNNNNNNNNNNNNNNNNNNNNNNNNNNNNNNNNNNNNNNNNNNNNNNNNNNNNNNNNNNNNNNNNNNNNNNNNNNNNNNNNNNNNNNNNNNNNNNNNNNNNNNNNNNNNNNNNNNNNNNNNNNNNNNNNNNNNNNNNNNNNNNNNNNNNNNNNNNNNNNNNNNNNNNNNNNNNNNNNNNNNNNNNNNNNNNNNNNNNNNNNNNNNNNNNNNNNNNNNNNNNNNNNNNNNNNNNNNNNNNNNNNNNNNNNNNNNNNNNNNNNNNNNNNNNNNNNNNNNNNNNNNNNNNNNNNNNNNNNNNNNNNNNNNNNNNNNNNNNNNNNNNNNNNNNNNNNNNNNNNNNNNNNNNNNNNNNNNNNNNNNNNNNNNNNNNNNNNNNNNNNNNNNNNNNNNNNNNNNNNNNNNNNNNNNNNNNNNNNNNNNNNNNNNNNNNNNNNNNNNNNNNNNNNNNNNNNNNNNNNNNNNNNNNNNNNNNNNNNNNNNNNNNNNNNNNNNNNNNNNNNNNNNNNNNNNNNNNNNNNNNNNNNNNNNNNNNNNNNNNNNNNNNNNNNNNNNNNNNNNNNNNNNNNNNNNNNNNNNNNNNNNNNNNNNNNNNNNNNNNNNNNNNNNNNNNNNNNNNNNNNNNNNNNNNNNNNNNNNNNNNNNNNNNNNNNNNNNNNNNNNNNNNNNNNNNNNNNNNNNNNNNNNNNNNNNNNNNNNNNNNNNNNNNNNNNNNNNNNNNNNNNNNNNNNNNNNNNNNNNNNNNNNNNNNNNNNNNNNNNNNNNNNNNNNNNNNNNNNNNNNNNNNNNNNNNNNNNNNNNNNNNNNNNNNNNNNNNNNNNNNNNNNNNNNNNNNNNNNNNNNNNNNNNNNNNNNNNNNNNNNNNNNNNNNNNNNNNNNNNNNNNNNNNNNNNNNNNNNNNNNNNNNNNNNNNNNNN
Amyema_glabra                            NggttgatcctgccagtagtcatatgcttgtctcaaagattaagccatgcatgtgtaagtatgaactaattcagactgtgaaactgcgaatggctcattaaatcagttatagtttgtttgatggtatttgctactcggataaccgtagtaattctagagctaatacgtgcaccaaaccccgacNNttctggaagggatgcatttattagataaaaggtcgacNNNggcttcNNgcccgttgctctgatgaatcatgataacttgacggatcgcacggccatcgtgccggcgacgcatcattcaaatttctgccctatcaactttcgatggtaggatagtggcctaccatggtgatgacgggtgacggagaattagggttcgattccggagagggagcctgagaaacggctaccacatccaaggaaggcagcaggcgcgcaaattacccaatcctgacacggggaggtagtgacaataaataacaataccgggctcaatgagtctggtaattggaatgagtacaatctaaatcccttaacgaggatccattggagggcaagtctggtgccagcagccgcggtaattccagctccaatagcgtatatttaagttgttgcagttaaaaagctcgtagttggaccttgggttgggtcgatcggtccgccgccaggtgtgtaccggtcggcctgtcccttctaccggcgatgcgctccttgccttaattggccgggtcgtgcctccggtgctgttactttgaagaaattagagtgctcaaagcaagcctacgctctggatacattagcatgggataacatcataggatttcggtcctattctgttggccttcgggatcggagtaatgattaacagggacagtcgggggcattcgtatttcatagtcagaggtgaaattcttggatttatgaaagacgaacaactgcgaaagcatttNNNNNNNNgccaaggatgttttcattaatcaagaacgaaagttgggggctcgaagacgatcagataccgtcctagtctcaaccataaacgatgccgaccagggatcagcggacgttacttataggacaccgctggcaccttatgagaaatcaaagtttttgggttccggggggagtatggtcgcaaggctgaaacttaaaggaattgacggaagggcaccaccaggagtggagcctgcggcttaatttgactcaacacggggaaacttaccaggtccagacatagtaaggattgacagactgagagctctttctagattctatgggtggtggtgcatggccgttcttagttggtggagcgatttgtctggttaattccgttaacgaacgagacctcagcctgctaactagctacgtggaggtatccctccatggctagcttcttagagggactatggccttttaggccacggaagtttgaggcaataacaggtctgtgatgcccttagatgttctgggccgcacgcgcgctacactgatgtattcaacgagtctatagccttggccgacaggcccgggtaatctttgaaatttcatcgtgatggggatagatcattgcaattgttggtcttcaacgaggaattcctagtaagcgcgagtcatcagctcgcgttgactacgtccctgccctttgtacacaccgcccgtcgctcctaccgattgaatggtccggtgaagtgttcggatcgaggcgacgtgggcggtNNNacgctgccNcgcgacgtcgcgagaagtccactgaaccttatcatttagaggaaNNNNNNNNNNNNNNNNNNNNNNNNNNNNNNNNNNNNNNNNNNNNNNNNNNNNNNNNNNNNNNNNNNNNNNNNNNNNNNNNNNNNNNNNNNNaacggcgagcgaaccgggaatagcccagcttgaaaatcgttcggcccagccgcacgaattgtagtctgtagaagcgtcctcagcggcggaccgggctcaagtcccctggaagggggcgccggagagggtgagagccccgtcgtgcccggaccctgccgcatcacgaggtgctgNcggcgagtcgggttgtttgggaatgcagccccaattgggcggtaaattccgtccaaggctaaatatgggcgagagaccgatagcaaacaagtaccgcgagggaaagatgaaaaggactttgaaaagagagtcaaagagtgcttgaaattgtcgggagggaagcgaatgggggccggcgatgcacctcggtcggatgtggaacggccaacagccggtccgccgatcgactcggggtgtggaccgatgcggattgaggcggcggcccaagcctgggctgttgttacNNgcctgcggagatgtcgtcgcctcgatcgtggaatacagcgcgcgccgtNNNNNNNcaggcgtgcttcNNggcacctgcgcgctccgggcaacggcctgcNNNNNNNNNNNNNNNNNNNNNNNNNNNNNNNNNNNNNNNNNNNNNNNNNNNNNNNNNNNNNNNNNNNNNNNNNNNNNNNNNNNNNNNNNNNaagctgaNttggtgggatcccctNNNNNccgcgggNNNtgcacccccgactgaccttgatcttctgagaagggttcgagtgtgagcatgcctgtcgggacccgaaagatggtgaactatgcctgagcggggcgaagccagaggaaactctggtggaggcccgcagcgatactgacgtgcaaatcgttcgtctgacttgggtataggggcgaaagactaatcgaaccgtctagtagctggttccctccgaagtttccctcaggatagctggagctcgcgcgcgagttctatcagataaagccaatgattagaggaatcgggggcgcaatgccctcgacctattctcaaactttaaatgggtaggacgacacggctgctttgttgagccgtggcgaggaatcgagagctccaagtgggccatttttggtaagcagaactggcgatgcgggatgaaccggaagccgggttacggtgcccaactgcgcgctaacctagaacccacaaagggtgttggtcgattaagacagcaggacggtggtcatggaagccgaaatccgctaaggagtgtgtaacaactcacctgccgaaccaactagccccgaaaatggatggcgcttaagcgcgcgacctatacccggccgtcgaggcagcggccaagccccgatgagaaggagggcgcgacggtcgctgcgaaacctgtggcgcgagcccgggcggagcgtccgtcggtgcggatcttggtggtagtagcaaatattcaaatgagaactttgaaggccgaagaggggaaaggttccatgtgaacggcacttgcacatgggttagtcgatcctaagagacgggggaagcccgtccgacagcgcgaaacgcgcgagcttcgaaagggaatcgggttaaaattcccgaaccgggacgtggtggttgacggcaacgttaggaagtccggagacgtcgtcgggagccccgggaagagttatcttttctgtttaacagcctgcccaccctggaatcggctcagccggaggtagggtccagcggctggaacagcaccgcacgtcgcgcggtgtccggtgcgccctcgacggcccctgaaaatccggaggaccaagtaccatccacgcccgttcgtactcacaaccgcatcaggtctccaaggtgaacagcctctggtcgatggaacaatgtaggcaagggaagtcggcaaaatggatccgtaacttcgggaaaaggattgNctctgagggctgggctcgggggtcccagccctgaacccatcggctgtcggcggactgctcgagctgctaccgcggcgagagcgggtcgccgcgtgccgtccgggggacggactgggaacggctccctcNNNNNNNNgggggccttccccgagcagcgaacagccagctcagaactggtacggacaaggggaatccgactgtttaattaaaacaaagcattgcgacggtcc
Amyema_queenslandica                     NNNNNNNNNNNNNNNNNNNNNNNNNNNNNNNNNNNNNNNNNNNNNNNNNNNNNNNtaagtatgaactaattcagactgtgaaactgcgaatggctcattaaatcagttatagtttgtttgatggtatttgctactcggataaccgtagtaattctagagctaatacgtgcaccaaaccccgacNNttctggaagggacgcatttattagataaaaggtcgacgcgggccctNNgcccgttgctctgatgaatcatgataacttgacggatcgcacggccctcgtgccggcgacgcatcattcaaatttctgccctatcaactttcgatggtaggatagtggcctaccatggtgatgacgggtgacggagaattagggttcgattccggagagggagcctgagaaacggctaccacatccaaggaaggcagcaggcgcgcaaattacccaatcctgacacggggaggtagtgacaataaataacaataccgggctctacgagtctggtaattggaatgagtacaatctaaatcccttaacgaggatccattggagggcaagtctggtgccagcagccgcggtaattccagctccaatagcgtatatttaagttgttgcagttaaaaagctcgtagttggaccttgggctgggtcgatcggtccgccgccaggtgtgtaccggtcggcccgtcccttctaccggcgatgcgctcctggccttaattggccgggtcgtgcctccggtgctgttactttgaagaaattagagtgctcaaagcaagcctacgctctggatacattagcatgggataacatcataggatttcggtcctattctgttggccttcgggatcggagtaatgattaacagggacagtcgggggcattcgtatttcatagtcagaggtgaaattcttggatttatgaaagacgaacaactgcgaaagcatttNNNNNNNNgccaaggatgttttcattaatcaagaacgaaagttgggggctcgaagacgatcagataccgtcctagtctcaaccataaacgatgccgaccagggatcagcggatgttacttacaggactccgctggcaccttatgagaaatcaaagtttttgggttccggggggagtatggtcgcaaggctgaaacttaaaggaattgacggaagggcaccaccaggagtggagcctgcggcttaatttgactcaacacggggaaacttaccaggtccagacatagtaaggattgacagactgagagctctttctagattctatgggtggtggtgcatggccgttcttagttggtggagcgatttgtctggttaattccgttaacgaacgagacctcagcctgctaactagctacatggaggtacccctccatggctagcttcttagagggactatggccttttaggccacggaagtttgaggcaataacaggtctgtgatgcccttagatgttctgggccgcacgcgcgctacactgatgtattcaacgagtctatagccttggccgacaggcccgggtaatctttgaaatttcatcgtgatggggatagatcattgcaattgttggtcttcaacgaggaattcctagtaagcgcgagtcatcagctcgcgttgactacgtccctgccctttgtacacaccgcccgtcgctcctaccgattgaatggtccggtgaagtgttcggatcgcggcgacgtgggcggtNNNtcgcggccNcgcgacgtcgcgagaagtNNNNNNNNNNNNNNNNNNNNNNNNNNNNNNNNNNNNNNNNNNNNNNNNNNNNNNNNNNNNNNNNNNNNNNNNNNNNNNNNNNNNNNNNNNNNNNNNNNNNNNNNNNNNNNNNNNNNNNNNNNNNNNNNNNNNNNNNNNNNNNcggNNNNNNNNNNNNNNNNNNNNNNNNNacgaattgtagtctgtagaagcgtcctcagcggcggaccgggctcaagtcccctggaagggggcgccggagagggtgagagccccgtcgtgcccggaccctgccgcatcacgaggcgctgtcggcgagtcgggttgtttgggaatgcagccccaatcgggcggtaaattccgtccaaggctaaatatgggcgagagaccgatagcaaacaagtaccgcgagggaaagatgaaaaggactttgaaaagagagtcaaagagtgcttgaaattgtcgggagggaagcggatgggggccggcgatgcacctcggtcggatgtggaacggccaacagccggtccgccgatcgactcggggtgcggaccgatgcggattgaggcggcggcccaagcctaggccgtcgttaaNNgcctgcggagacgtcgccgcctcgatcgtggaatgcagcgcgcgccgcNNNNNNNcaggcgtgcttcNNggcacctgcgcgctccgggcaacggcctgcgggctccccattcgacccgtcttgaaacacggaccaaggagtctgacatgtgtgcgagtcaacgggcNgattaaacccgtaaggcgaaaggaagctgaNttggtgggatccccNNNNNNccgcgggNNNtgcacccccgaccgaccttgatcttctgagaagggttcgagtgtgagcatgcctgtcgggacccgaaagatggtgaactatgcctgagcggggcgaagccagaggaaactctggtggaggcccgcagcgatactgacgtgcaaatcgttcgtctgacttgggtataggggcgaaagactaatcgaaccgtctagtagctggttccctccgaagtttccctcaggatagctggagctcgcgcgcgagttctatcagataaagccaatgattagaggaatcgggggcgcaatgccctcgacctattctcaaactttaaatgggtaggacgacacggctgcttcgttgagccgtggcgaggaatcgagagctccaagtgggccatttttggtaagcagaactggcgatgcgggatgaaccggaagccgggttacggtgcccaactgcgcgctaacctagatcccacaaagggtgttggtcgattaagacagcaggacggtggtcatggaagtcgaaatccgctaaggagtgtgtaacaactcacctgccgaatcaactagccccgaaaatggatggcgcttaagcgcgcgacctatacccggccgtcgaggcaacggccaggccccgatgagtaggagggcgcggcggtcgccgcgaaacctgtggcgcgagcccgggcggagcgtccgtcggtgcggatcttggtggtagtagcaaatattcaaatgagaactttgaaggccgaagaggggaaaggttccatgtgaacggcacttgcacatgggttagtcgatcctaagagacgggggaagcccgtccgacagcgcgaaacgcgcgagcttcgaaagggaatcgggttaaaattcccgaaccgggacgtggtggttgacggcaacgttagggagtccggagacgtcgtcgggggcctcgggaagagttatcttttctgtttaacagcctgcccaccctggaatcggctcagccggaggtagggtccagcggctggaacagcaccgcacgtcgcgcggtgtccggtgcgccctcgacggcccttgaaaatccggaggaccgggtcccatccacgcccgttcgtactcataaccgcatcaggtctccaaggtgaacagcctctggtcgatggaacaatgtaggcaagggaagtcggcaaaatggatccgtaacttcgggaaaaggattggctctgagggctgggctcgggggtcccagccccgaacccatcggctgtcggcggactgctcgagctgctaccgcggcgagagcgggtcgccgcgtgccgtccgggggacggactgggaacggctccctcNNNNNNNNgggggccttccccgagcagcgaacagccagctcagaactggtNNNNNNNNNNNNNNNNNNNNNNNNNNNNNNNNNNNNNNNNNNNNNNNNNNNN
Amylotheca_duthieana                     NNNNNNNNNNNNNNNNNNNNNNNNNNNNNNNNNNNNNNNNNNNNNNNNNNNNNNNNNNNNatgaactaattcagactgtgaaactgcgaatggctcattaaatcagttatagtttgtttgatggtatttgctactcggataaccgtagtaattctagagctaatacgtgcaccgaaccccgacNNttctggaagggatgcatttattagataaaaggtcgacgcgggcttcgtgcccgttgctctgatgaatcatgataacttgacggatcgcacggcctttgtgccggcgacgcatcattcaaatttctgccctatcaactttcgatggtaggatagtggcctaccatggtgatgacgggtgacggagaattagggttcgattccggagagggagcctgagaaacggctaccacatccaaggaaggcagcaggcgcgcaaattacccaatcctgacacggggaggtagtgacaataaataacaataccgggctctacgagtctggtaattggaatgagtacaatctaaatcccttaacgaggatccattggagggcaagtctggtgccagcagccgNNNNNNNNNNNNNNNNNNNNNNNNNNNNNNNNNNNNNNNNNNNNNNNNNNNNNNNNNNNNNNNNNNNNNNNNNNNNNNNNNNNNNNNNNNNNNNNNNNNNNNNNNNNNNNNNNNNNNNNNNNNNNNNNNNNNNNNNNNNNNNNNNNNNNNNNNNNNNNNNNNNNNNNNNNNNNNNNNNNNNNNNNNNNNNNNNNNNNNNNNNNNNNNNNNNNNNNNNNNNNNNNNNNNNNNNNNNNNNNNNNNNNNNNNNNNNNNNNNNNNNNNNNNNNNNNNNNNNNNNNNNNNNNNNNNNNNNNNNNNNNNNNNNNNNNNNNNNNNNNNNNNNNNNNNNNNNNNNNNNNNNNNNNNNNNNNNNNNNNNNNNNNNNNNNNNNNNNNNNNNNNNNNNNNNNNNNNNNNNNNNNNNNNNNNNNNNNNNNNNNNNNNNNNNNNNNNNNNNNNNNNNNNNNNNNNNNNNNNNNNNNNNNNNNNNNNNNNNNNNNNNNNNNNNNNNNNNNNNNNNNNNNNNNNNNNNNNNNNNNNNNNNNNNNNNNNNNNNNNNNNNNNNNNNNNNNNNNNNNNNNNNNNNNNNNNNNNNNNNNNNNNNNNNNNNNNNNNNNNNNNNNNNNNNNNNNNNNNNNNNNNNNNNNNNNNNNNNNNNNNNNNNNNNNNNNNNNNNNNNNNNNNNNNNNNNNNNNNNNNNNNNNNNNNNNNNNNNNgggtggtggtgcatggccgttcttagttagtggagcgatttgtctggttaattccgttaacgaacgagacctcagcctgctaactagctacatggaggtatccctccatggctagcttcttagagggactatggccttttaggtcacggaagtttgaggcaataacaggtctgtgatgcccttagatgttctgggccgcacgcgcgctacactgatgtattcatcgagtctatagccttggccgacaggtccgggtaatctttgaaatttcatcgtgatggggatagatcattgcaattgttggtcttcaacgaggaattcctagtaagcgcgagtcatcagctcgcgttgactacatccctgccctttgtacacaccgcccgtcgctcctaccgattgaatggtccggtgaagtgttcggatcgcggcgacgtgggcggtNNNtcgccgccNagcgacgtcgcgagaagtccactgaaccttatcatttagaggaaggagaagtcgtaacaagatttccgtaggtgcccgctgagtttaagcatatcaataagcggaggaaaagaaacttacaaggattcccctagtaacggcgagcgaaccgggaacagcccagcttgaaaatcgttcggcccagccgttcgaattgtagtctgtagaagcgtcctcagcggcggaccgggctcaagtcctctggaagggggcgccggagagggtgagagccccgtcgtgcccggaccctgccgcatcacgaggcgctgtcggcgagtcgggttgtttgggaatgcagccctaatcgggcggtaaattccgtccaaggctaaatatgggcgagagaccgatagcaaacaagtaccgcgagggaaagatgaaaaggactttgaaaagagagtcaaagagtgcttgaaattgtcgggagggaagcggatgggggccggcgatgcgcctcggtcggatgtggaacggccacaagccggtccgccgatcgactcggggcgtggaccgatgcggattggggcggcggcccaagcctaggcagtcgttatNNgcctgcggagacgtcgtcgccccgatcgtggtaggcagcgcgcgccctcNNNNNNcgggcgtgcctcNNggcacctgcgcgctccaggcagcggcctgcgggctccccattcgacccgtcttgaaacacggaccatggagtctgacatgtgtgcgagtcaacgggcNgattaaacccgtaaggcgtaaggaagctgaNttggtgggatccccNNNNNNtcgcgggNNNtgcacccccgaccgaccttgatcttctgagaagggttcgagtgtgagcatgcctgtcgggacccgaaagatggtgaactatgcctgagcggggcgaagccagaggaaactctggtggaggcccgcagcgatactgacgtgcaaatcgttcgtctgacttgggtataggggcgaaagactaatcgaaccgtctagtagctggttccctccgaagtttccctcaggatagctggagctcgagcgcgagttctatcaggtaaagccaatgattagaggcatcgggggcgcaacgccctcgacctattctcaaactttaaatgggtaggacggcgcggctgcttcgttgagccgcgccagggaatcgagagctccaagtgggccatttttggtaagcagaactggcgatgcgggatgaaccggaagccgggttacggtgcccaactgcgcgctaacctagaacccacaaagggtgttggtcgattaagacagcaggacggtggtcatggaagtcgaaatccgctaaggagtgtgtaacaactcacctgccgaatcaactagccccgaaaatggatggcgctcaagcgcgcgacctatacccggccgtcggggcaacggccaggccccgatgagtaggagggcgcggcggtcgctgcaaaacctgtggcgcgagcccgggcggagcgtccgtcggtgcggatcttggtggtagtagcaaatattcaaatgagaactttgaaggccgaagaggggaaaggttccatgtgaacggcacttgcacatgggttagtcgatcctaagagacgggggaagcccgtctgatagcgcgcgccgcgcgaacttcgaaagggaatcgggttaaaattcccgaaccgggacgcggtggttgacggcgacgttagggagtccggagacgtcgtcgggggccccgggaagagttatcttttctgtttaacagcctgcccaccctggaatcggctcagccggaggtagggtccagcggctggaacagcaccgcacgtcgcgcggtgtccggtgcgccctcgacggcccctgaaaatccggaggaccgagtaccatccacgcccgttcgtactcataaccgcatcaggtctccaaggtgaacagcctctggtcgatggaacaatgtaggcaagggaagtcggcaaaatggatccgtaacttcgggaaaaggattggctctgagggctgggctcgggggtcccagccccgaacccgtcggctgtcggcggactgctcgagctgctaccgcggcgagagcgggtcgccgcgtgccgtccgggggacggactgggaacggctcctcgNNNNNNNNcggggccttccccgagcaacgaacagtcggctcagaactggtacggacaaggggNNNNNNNNNNNNNNNNNNNNNNNNNNNNNNNNNNNNNNNN
Atkinsonia_ligustrina                    NNNNNNNNNNNNNNNNNNNNNNNNNNNNNNNNNNNNNNNNNNNNNNNNNNNNNNNNNNgtatgaactaattcagactgtgaaactgcgaatggctcattaaatcagttatagtttgtttgatggtatctgctactcggataaccgtagtaattctagagctaatacgtgcaacaaaccccgacNNttttggaagggatgcatttattagataaaaggtcgacgcgggctctNNgcccgttgctctgatgattcatgataactcgacggatcgcacggccctcgtgccggcgacgcatcattcaaatttctgccctatcaactttcgatggtaggatagtggcctaccatggtgatgacgggtgacggagaattagggttcgattccggagagggagcctgagaaacggctaccacatccaaggaaggcagcaggcgcgcaaattacccaatcctgacacggggaggtagtgacaataaataacaataccgggctctatgagtctggtaattggaatgagtacaatctaaatcccttaacgaggatccattggagggcaagtctggtgccagcagccgcggtaattccagctccaatagcgtatatttaagttgttgcagttaaaaagctcgtagttggaccttgggttgggtcgatcggtccgccgttaggtgtgtaccggtcggcctgtcccttctaccggcgatgcgctcctggccttaattggccgggtcgtgcctccggtgctgctactttgaagaaattagagtgctcaaagcaagcctacgctctggatacattagcatgggataacatcataggatttcggtcctattctgttggccttcgggatcggagtaatgattaacagggacagtcgggggcattcgtatttcatagtcagaggtgaaattcttggatttatgaaagacgaacaactgcgaaagcatttNNNNNNNNgccaaggatgttttcattaatcaagaacgaaagttgggggctcgaagacgatcagataccgtcctagtctcagccataaacgatgctgaccagggatcagcggatgttacttttaggactccgctggcaccttatgagaaatcaaagtttttgggttccggggggagtatggtcgcaaggctgaaacttaaaggaattgacggaagggcaccaccaggagtggagcctgcggcttaatttgactcaacacggggaaacttaccaggtccagacatagtaaggattgacagactgagagctctttcttgattctatgggtggtggtgcatggccgttcttagttggtggagcgatttgtctggttaattccgttaacgaacgagacctcagcctgctaactagctacatggaggtatccctccatggctagcttcttagagggactatggccttttaggccacggaagtttgaggcaataacaggtctgtgatgcccttagatgttctgggccgcacgcgcgctacactgatgtattcaacgagtctatagccttggccgacaggcccgggtaatctttgaaatttcatcgtgatggggatagatcattgcaattgttggtcttcaacgaggaattcctagtaagcgcgagtcatcagctcgcgttgactacgtccctgccctttgtacacaccgcccgtcgctcctcccgattgaatggtccggtgNagtgttcggatcgcggcgacgtgggcggtNNNtcgctgccNggcgacgtcgcgaNNNNNNNNNNNNNNNNNNNNNNNNNNNNNNNNNNNNNNNNNNNNNNNNNNNNNNNNNNNNNNNNNNNNNNNNNNNNNNNNNNNNNNNNNNNNNNNNNNNNNNNNNNNNNNNNNNNNNNNNNNNNNNNNNNNNNNNNNNNNNNNNNNNNNNNNNNNNNNNNNNNNNNNNNNNNNNNNNNNNNNNNNNNNNNNNNNNNNNNNNNNNNNNNNNNNNNNNNNNNNagtcctctggaagggggcgccggagagggtgagagccccgtcgtgcccggaccctgccgcatcacgaggcgctgtcggcgagtcgggttgtttgggaatgcagccccaatcgggcggtaaattccgtccaaggctaaatatgggcgagagaccgatagcaaacaagtaccgcgagggaaagatgaaaaggactttgaaaagagagtcaaagagtgcttgaaattgtcgggagggaagcggatgggggccggcgatgcacctcggtcggatgtggaacggccatcagccggtccgccgatcgactcggggtgtggaccgaagcggattgaggcggcggcccaagcctaggctgttgttatNNgcctgcggagacgtcgtcgcctcgatcgtggtaagcagcgcgcgccgtNNNNNNNcaggcgtgcttcNNggcacctgcgcgctccaggcaacggcctgcgggctccccattcgacccgtcttgaaacacggaccaaggagtctgacatgtgtgcgagtcaacgggcNgattaaacccgtaaggcgtaaggaagctgaNttggtgggatccccNNNNNNtagcgggNNNtgcacccccgaccgaccttgatcttctgagaagggttcgagtgtgagcatgcctgtcgggacccgaaagatggtgaactatgcctgagcggggcgaagccagaggaaactctggtggaggcccgcagcgatactgacgtgcaaatcgttcgtctgacttgggtataggggcgaaagactaatcgaaccgtctagtagctggttccctccNNNNNNNNNNNNNNNNNNNNNNNNNNNNNNNNNNNNNNNNNNNNNNNNNNNNNNNNNNNNNNNNNNNNNNNNNNNNNNNNNNNNNNNNNNNNNNNNNNNNNNNNNNNNNNNNNNNNNNNNNNNNNNNNNNNNNNNNNNNNNNNNNNNNNNNNNNNNNNNNNNNNNNNNNNNNNNNNNNNNNNNNNNNNNNNNNNNNNNNNNNNNNNNNNNNNNNNNNNNNNNNNNNNNNNNNNNNNNNNNNNNNNNNNNNNNNNNNNNNNNNNNNNNNNNNNNNNNNNNNNNNNNNNNNNNNNNNNNNNNNNNNNNNNNNNNNNNNNNNNNNNNNNNNNNNNNNNNNNNNNNNNNNNNNNNNNNNNNNNNNNNNNNNNNNNNNNNNNNNNNNNNNNNNNNNNNNNNNNNNNNNNNNNNNNNNNNNNNNNNNNNNNNNNNNNNNNNNNNNNNNNNNNNNNNNNNNNNNNNNNNNNNNNNNNNNNNNNNNNNNNNNNNNNNNNNNNNNNNNNNNNNNNNNNNNNNNNNNNNNNNNNNNNNNNNNNNNNNNNNNNNNNNNNNNNNNNNNNNNNNNNNNNNNNNNNNNNNNNNNNNNNNNNNNNNNNNNNNNNNNNNNNNNNNNNNNNNNNNNNNNNNNNNNNNNNNNNNNNNNNNNNNNNNNNNNNNNNNNNNNNNNNNNNNNNNNNNNNNNNNNNNNNNNNNNNNNNNNNNNNNNNNNNNNNNNNNNNNNNNNNNNNNNNNNNNNNNNNNNNNNNNNNNNNNNNNNNNNNNNNNNNNNNNNNNNNNNNNNNNNNNNNNNNNNNNNNNNNNNNNNNNNNNNNNNNNNNNNNNNNNNNNNNNNNNNNNNNNNNNNNNNNNNNNNNNNNNNNNNNNNNNNNNNNNNNNNNNNNNNNNNNNNNNNNNNNNNNNNNNNNNNNNNNNNNNNNNNNNNNNNNNNNNNNNNNNNNNNNNNNNNNNNNNNNNNNNNNNNNNNNNNNNNNNNNNNNNNNNNNNNNNNNNNNNNNNNNNNNNNNNNNNNNNNNNNNNNNNNNNNNNNNNNNNNNNNNNNNNNNNNNNNNNNNNNNNNNNNNNNNNNNNNNNNNNNNNNNNNNNNNNNNNNNNNNNNNNNNNNNNNNNNNNNNNNNNNNNNNNNNNNNNNNNNNNNNNNNNNNNNNNNNNNNNNNNNNNNNNNNNNNNNNNNNNNNNNNNNNNNNNNNNNNNNNNNNNNNNNNNNNNNNNNNNNNNNNNNN
Bakerella_sp_Nickrent_4161               NNNNNNNNNNNNNNNNNNNNNNNNNNNNNNNNNNNNNNNNNNNNccatgcatgtgtaagtatgaactaattcagactgtgaaactgcgaatggctcattaaatcagttatagtttgtttgatggtatttgctactcggataaccgtagtaattctagagctaatacgtgcaccaaaccccgacttttccggaagggacgcatttattagataaaaggtcgacgcgggctctNNgcccgttgttctgatgaatcatgataacttgacggatcgcacggtcatcgcgccggcgacgcatcattcaaatttctgccctatcaactttcgatggtaggatagtggcctaccatggttttgacgggtgacggagaattagggttcgattccggagagggagcctgagaaacggctaccacatccaaggaaggcagcaggcgcgcaaattacccaatcctgacacggggaggtagtgacaataaataacaataccgggctctacgagtctggtaattggaatgagtacaatctaaatcccttaacgaggatccattggagggcaagtctggtgccagcagccgcggtaattccagctccaatagcgtatatttaagttgttgcagttaaaaagctcgtagttggaccttgggctgggtcgatcggtccgccgtcaggtgtgtaccggtcggcccgtcccttctaccggcgatgcgctcctggccttaattggccgggtcgtgcctccggtgctgttactttgaagaaattagagtgctcaaagcaagcctacgctctggatatattagcatgggataacatcataggatttcggtcctattctgttggccttcgggatcggagtaatgattaacagggacagtcgggggcattcgtatttcatagtcagaggtgaaattcttggatttatgaaagacgaacaactgcgaaagcatttNNNNNNNNgccaaggatgttttcattaatcaagaacgaaagttgggggctcgaagacgatcagataccgtcctagtctcaaccataaacgatgccgaccagggatcagcggatgttacttttaggactccgctggcaccttatgagaaatcaaagtttttgggttccggggggagtatggtcgcaaggctgaaacttaaaggaattgacggaagggcaccaccaggagtggagcctgcggcttaatttgactcaacacggggaaacttaccaggtccagacatagtaaggattgacagactgagagctctttctagattctatgggtggtggtgcatggccgttcttagttggtggagcgatttgtctggttaattccgttaacgaacgagacctcagcctgctaactagctacgcggaggtatccctccgtggctagcttcttagagggactatggccttttaggccacggaagtttgaggcaataacaggtctgtgatgcccttagatgttctgggccgcacgcgcgctacactgatgtattcaacgagtctatagccttggccgacaggcccgggtaatctttgaaatttcatcgtgatggggatagatcattgcaattgttggtcttcaacgaggaattcctagtaagcgcgagtcatcagctcgcgttgactacgtccctgccctttgtacacaccgcccgtcgctcctaccgattgaatggtccggtgaagtgttcggatcgaggcgacgcgggcggtNNNtcgctgccNcgcgacgtcgcgagaagtccactgaNNNNNNNNNNNNNNNNNNNNNNNNNNNNNNNNNNNNNNNNNNNNNNNNNNNNNNNNNNNNNNNNNNNNNNNNNNNNNNNNNNNNNNNNNNNNNNNNNNNNNNcccctagtaacggcgagcgaaccgggaacagcccagcttgaaaatcgcgcggNcccgNcgcgcgaattgNagtctgtagaagcgtccNcNgcggcggaccgggctcaagtcccctggaagggggcgccggagagggtgagagccccgtcgtgcccggaccctgccgcatcacgaggcgctgtcggcgagtcgggttgtttgggaatgcagccccaatcgggcggtaaattccgtccaaggctaaatacgggcgagagaccgatagcaaacaagtaccgcgagggaaagatgaaaaggactttgaaaagagagtcaaagagtgcttgaaattgtcgggagggaagcggatgggggccggcgatgcgccccggtcggatgcggaacggccaacggccggtccgccgatcgactcggggcgtggaccgatgcggattgaggcggcggcccaagcctgggcNgctgatacNNgcctgcggagatgtcgccgcctcgatcgtggaaagcagcgcgcgccgcNNNNNNNgaggcgtgcttcNNggcacccgcgcgctccgggcaacggcctgcgggctccccattcgacccgtcttgaaacacggaccaaggagtctgacatgtgtgcgagtcaacgggcNgattaaacccgtaaggcgaaaggaagctgaNctggtgggatccccNNNNNNtagcgggNNNtgcacccccgaccgaccttgatcttctgagaagggttcgagtgtgagcatgcctgtcgggacccgaaagatggtgaactatgcctgagcggggcgaagccagaggaaactctggtggaggcccgcagcgatactgacgtgcaaatcgttcgtctgacttgggtataggggcgaaagactaatcgaaccgtctagtagctggttccctccgaagtttccctcaggatagctggagctcgcgcgcgagttctatcaggtaaagccaatgattagaggcatcgggggcgcaacgccctcgacctattctcaaactttaaatgggtaggacgacgcggctgcttcgttgagccgcggcgaggaatcgagagctccaagtgggccatttttggtaagcagaactggcgatgcgggatgaaccggaagccgggttacggtgcccaactgcgcgctaacctagatcccacaaagggtgttggtcgattaagacagcaggacggtggtcatggaagtcgaaatccgctaaggagtgtgtaacaactcacctgccgaatcaactagccccgaaaatggatggcgcttaagcgcgcgacctatacccggccgtcgaggcaacggccaggccccgatgagtaggagggcgcggcggtcgctgcaaaacctgtggcgcgagcccgggcggagcgtccgtcggtgcggatcttggtggtagtagcaaatattcaaatgagaactttgaaggccgaagaggggaaaggttccatgtgaacggcacttgcacatgggttagtcgatcctaagagacgggggaagcccgtccgacagcgcacaNcgcgcgagcttcgaaagggaatcgggttaaaattcccgaaccgggacgtggtggttgacggcgacgttagggagtccggagacgtcgtcgggggccccgggaagagttatcttttctgtttaacagcctgcccaccctggaatcggctcagccggaggtagggtccagcggctggaacagcaccgcacgtcgcgcggtgtccggtgcgccctcgacggcccctgaaaatccggaggacNNNNNNNNNNNNNNNNNNNNNNNNNNNNNNNNNNgcatcaggtctccaaggtgaacagcctctggtcaatggaacaatgtaggcaagggaagtcggcaaaatggatccgtaacttcgggaaaaggattggctctgagggctgggctcgggggtcccagccccgaactcgtcggctgtcggcggactgctcgagctgctaccgcggcgagagcgggtcgccgcgtgccgtccgggggacggactgggaacggctccctcNNNNNNNNgggggccttccccgagcagcgaacagccagctcagaactggtacggacaaNgggaatccNNNNNNNNNNNNNNNNNNNNNNNNNNNNNNNNNNN
Baratranthus_axanthus                    NNNNNNNNNNNNNNNNNNNNNNNNNNNNNNNNNNNNNNNNNNNNNNNNNNNNNNNNNNNNatgaactaattcagactgtgaaactgcgaatggctcattaaatcagttatagtttgtttgatggtatttgctactcggataaccgtagtaattctagagctaatacgtgcaccaaaccccgacNNttctggaagggatgcatttattagataaaaggtcgacgcgggctctNNgtccgttgctctgatgaatcatgataacttgacggatcgcatggccttcgtgccggcgacgcatcattcaaatttctgccctatcaactttcgatggtaggatagtggcctaccatggtgatgacgggtgacggagaattagggttcgattccggagagggagcctgagaaacggctaccacatccaaggaaggcagcaggcgcgcaaattacccaatcctgacacggggaggtagtgacaataaataacaataccgggctctacgagtctggtaattggaatgagtacaatctaaatcccttaacgaggatccattggagggcaagtctggtgccagcagccgcggtaattccagctccaatagcgtatatttaagttgttgcagttaaaaagctcgtagttggaccttgggctgggtcgatcggtccgccgtcaggtgtgtaccggtcgacctgtcccttctaccggcgatgcgctcctgNccttaattgaccgggtcgtgcctccggtgctgttactttgaagaaattagagtgctcaaagcaagcctacgctctggatacattagcatgggataacatcataggatttcggtcctattctgttggccttcgggatcggagtaatgattaNcagggacagtcgggggcattcgtatttcatagtcagaggtgaaattcttggatttatgaaagacgaacaactgcgaaagcatttNNNNNNNNgccaaggatgttttcattaatcaagaacgaaagttgggggctcgaagacgatcagataccgtcctagtctcaaccataaacgatgccgaccagggatcagcggatgttacttacaggactccgctggcaccttatgagaaatcaaagtttttgggttccggggggagtatggtcgcaaggctgaaacttaaaggaattgacggaagggcaccaccaggagtggagcctgcggcttaatttgactcaacacggggaaacttaccaggtccagacatagtaaggattgacagactgagagctctttctagattctatgggtggtggtgcatggccgttcttagttggtggagcgatttgtctggttaattccgttaacgaacgagacctcagcctgctaactagctacatggaggtgtccctccatggctagcttcttagagggactatggccttttaggccacggaagtttgaggcaataacaggtctgtgatgcccttagatgttctgggccgcacgcgcgctacactgatgtattcaacgagtctatagccttggccgacaggcccgggtaatctttgaaatttcatcgtgatggggatagatcattgcaattgttggtcttcaacgaggaattcctagtgagcgcgagtcatcaactcgcgttgactacgtccctgccctttgtacacaccgcccgtcgctcttaccgattgaatggtccggtgaagtgttcggatcgaggcgacgtgggcggtNNNtcgctgccNcgcgacgtcgcgagaagtccactgaNNNNNNNNNNNNNNNNNNNNNNNNNNNNNNNNNNNNNNNNNNNNNNNNNNNNNNNNNNNNNNNNNNNNNNNNNNNNNNNNNNNNNNNNNNNNNNNNNNNattcccctagtaacggcgagcgaaccgggaacagcccagcttgaaaatcgttcggcccagccgcacgaattgtagtctgtagaagcgtcctcagcggcggaccgggctcaagtcctctggaagggggcgccggagagggtgagagccccgtcgtgcccggaccctgccgcatcacgaggcgctgtcggcgagtcgggttgtttgggaatgcagccccaatcgggcggtaaattccgtccaaggctaaatacgggcgagagaccgatagcaaacaagtaccgcgagggaaagatgaaaaggactttgaaaagagagtcaaagagtacttgaaattgtcgggagggaagcggatgggggccggcgatgcgcctcggtcggatgtggaacggccaacagccggtccgccgatcgactcggggcgtggaccgatgcggattggggcggcggcccaagcctaggctatcgttacNNgcctgcggagatgtcgtcgcctcgatcgtggaatgcagcgcgcgccgcNNNNNNNcaggcgtgcttcNNggcacctgcgcgctacgggcaacggcctgcgggctccccattcgacccgtcttgaaacacggaccaaggagtctgacatgtgtgcgagtcaacgggcNgattaaacccgtaaggcgaaaggaagctgaNttggcgggatccccNNNNNNtagcgggNNNtgcacccccgaccgaccttgatcttctgagaagggttcgagtgtgagcatgcctgtcgggacccgaaagatggtgaactatgcctgagcggggcgaagccagaggaaactctggtggaggcccgcagcgatactgacgtgcaaatcgttcgtctgacttgggtataggggcgaaagactaatcgaaccgtctagtagctggttccctccgaagtttccctcaggatagctggagctcgtgcgcgagttctatcagataaagccaatgattagaggcatcgggggcgcaataccctcgacctattctcaaactttaaatgggtaggacgacacggctgcttagttgagccgtggcgaggaatcgagagctccaagtgggccatttttggtaagcagaactggcgatgcgggatgaaccggaagccgggttacggtgcccaactgcgcgctaacctagatcccacaaagggtgttggtcgattaagacagcaggacggtggtcatggaagtcgaaatccgctaaggagtgtgtaactactcacctgccgaatcaactagccccgaaaatggatggcgcttaagcgcgcgacctatacccggccgtcgaggcaacggccaggccccgatgagtaggagggcgcggcggtcgctgcaaaacctgtggcgcgagcccgggcggagcgtccgtcggtgcggatcttggtggtagtagcaaatattcaaatgagaactttgaaggccgaagaggggaaaggttccatgtgaacggcacttgcacatgggtgagtcgatcctaagagacgggggaagcccgtccgacagcgctcaacgcgcgagcttcgaaagggaatcgggttaaaattcccgaaccgggacgtggtggttgacggcaacgttagggagtccggagacgtcgtcgggggccctgggaagagttatcttttctgtttaacagcctgcccaccctggaatcggttcagccggaggtagggtccagcggctggaacagcaccgcacgtcgcgcggtgtccggtgcgccctcgacggcccctgaaaatccggaggaccgagtgccatccacgcccgttcgtactcataaccgcatcaggtctccaaggtgaacagcctctggtcgatggaacaatgtaggcaagggaagtcggcaaaatggatccgtaacttcgggaaaaggattggctctgagggctgggctcgggggtcccagccctaaactcgtcggctgtcggcggactgctcgagctgctaccgcggcgagagcgggccgccgcgtgccgtccgggggacggactgggaacggctccctcNNNNNNNNgggggccttccccgagcagcgaacagccagctcagaNNNNNNNNNNNNNNNNNNNNNNNNNNNNNNNNNNNNNNNNNNNNNNNNNNNNNNNNNN
Benthamina_alyxifolia                    NNNNNNNtcctgccagtactcatatgcttgtctcaaagattaagccatgcatgtgtaagtatgaactaattcagactgtgaaactgcgaatggctcattaaatcagttatagtttgtttgatggtatttgctactcggataaccgtagtaattctagagctaatacgtgcaccaaaccccgacNttcctggaagggatgcatttattagataaaaggtcgacgcgggctctNNgtccgttgctctgatgaatcatgataacttgacggatcgcatggccttcgcgccggcgacgcatcattcaaatttctgccctatcaactttcgatggtaggatagtggcctaccatggtgatgacgggtgacggagaattagggttcgattccggagagggagcctgagaaacggctaccacatccaaggaaggcagcaggcgcgcaaattacccaatcctgacacggggaggtagtgacaataaataacaataccgggctctacgagtctggtaattggaatgagtacaatctaaatcccttaacgaggatccattggagggcaagtctggtgccagcagccgcggtaattccagctccaatagcgtatatttaagttgttgcagttaaaaagctcgtagttggaccttgggctgggtcgatcggtccgccgccaggtgtgtaccggtcggcctgtcccttctaccggcgatgcgctcctggccttaattggccgggtcgtgcctccggtgctgttactttgaagaaattagagtgctcaaagcaagcctacgccctggatacattagcatgggataacatcataggatttcggtcctattctgttggccttcgggatcggagtaatgattaacagggacagtcgggggcattcgtatttcatagtcagaggtgaaactcttggatttatgaaagacgaacaactgcgaaagcatttNNNNNNNNgccaaggatgttttcattaatcaagaacgaaagttgggggctcgaagacgatcagataccgtcctagtctcaaccataaacgatgccgaccagggatcagcggatgttacttataggactccgctggcaccttatgagaaatcaaagtttttgggttccggggggagtatggtcgcaaggctgaaacttaaaggaattgacggaagggcaccaccaggagtggagcctgcggcttaatttgactcaacacggggaaacttaccaggtccagacatagtaaggattgacagattgagagctcttcctagattctatgggtggtggtgcatggccgttcttagttggtggagcgatttgtctggttaattccgttaacgaacgagacctcagcctgctaactagctacatggaggtatccctccatggctagcttcttagagggactatggccttttaggccacggaagtttgaggcaataacaggtctgtgatgcccttagatgttctgggccgcacgcgcgctacactgatgtattcaacgagtctatagccttggccgacaggcccgggtaatctttgaaatttcatcgtgatggggatagatcattgcaattgttggtcttcaacgaggaattcctagtaagcgcgagtcatcagctcgcgttgactacgtccctgccctttgtacacaccgcccgtcgctcctaccgattgaatggtccggtgaagtgttcggatcgaggcgacgcgggcggtNNcttgcggccccgcgacgtcgtgagaagtccactgaaccttatcatttagaggaaggagaagtcgtaacaaggNNNNNNNNNNNNcccgctgagtttaagcatatcaataagcggaggaaaagaaacttacaaggattcccctagtaacggcgagcggaccgggaacagcccagcttgaaaatcgctcggcccagccgtgcgaattgtagtctgtagaagcgtcctcagcggcggaccgggctcaagtcctctggaagggggcgccggagagggtgagagccccgtcgtgcccggaccctgccgcatcacgaggcgctgtcggcgagtcgggttgtttgggaatgcagccccaatcgagcggtaaattccgtccaaggctaaatatgggcgagagaccgatagcaaacaagtaccgcgagggaaagatgaaaaggactttgaaaagagagtcaaagagtgcttgaaattgtcgggagggaagcggatgggggccggcgatgcacctcggtcggatgtggaacggccaacagccggtccgccgatcggctcggggtgtggaccgatgcggattgaggcggcggcccaagcctaggccgtcgttacNNgcctgcggagatgtcgtcgcctcgatcgtggaatgcagcgcgcgccgcNNNNNNNacggcgtgcttcNNggcacctgcgcgctccgggcaacggcctgcgggctccccattcgacccgtcttgaaacacggaccaaggagtctgacatgtgtgcgagtcaacgggcNgattaaacccgtaaggcgaaaggaagctgaNttggtgggatccccNNNNNNctgcgggNNNtgcacccccgaccgaccttgatcttctgagaagggttcgagtgtgagcatgcctgtcgggacccgaaagatggtgaactatgcctgagcggggcgaagccagaggaaactctggtggaggcccgcagcgatactgacgtgcaaatcgttcgtctgacttgggtataggggcgaaagactaatcgaaccgtctagtagctggttccctccgaagtttccctcaggatagctggagctcgcgcgcgagttctatcagataaagccaatgattagaggaatcgggggcgcaatgccctcgacctattctcaaactttaaatgggtaggacgacacggctgcttcgttgagccgtggcgaggaatcgagagctccaagtgggccatttttggtaagcagaactggcgatgcgggatgaaccggaagccgggttacggtgcccaactgcgcgctaacctagatcccacaaagggtgttggtcgattaagacagcaggacggtggtcatggaagtcgaaatccgctaaggagtgtgtaacaactcacctgccgaatcaactagccccgaaaatggatggcgcttaagcgcgcgacctatacccggccgtcgaggcaacggccaggccccgatgagtaggagggcgcggcggtcgccgcgaaacctgtggcgcgagcccgggcggagcgtccgtcggtgcggatcttggtggtagtagcaaatattcaaatgagaactttgaaggccgaagaggggaaaggttccatgtgaacggcacttgcacatgggttagtcgatcctaagagacgggggaagcctgtccgacagcgcgaaacgcgcgagcttcgaaagggaatcgggttaaaattcccgaaccgggacgtggtggttgacggcaacgttagggagtccggagacgtcgtcgggggcctcgggaagagttatcttttctgtttaacagcctgcccaccctggaatcggctcagccggaggtagggtccagcggctggaacagcaccgcacgtcgcgcggtgtccggtgcgccctcgacggcccttgaaaatccggaggaccaggtatcattcacgcccgttcgtactcataaccgcatcaggtctccaaggtgaacagcctctggtcgatggaagaatgtaggcaagggaagtcggcaaaatggatccgtaacttcgggaaaaggattggctctgagggctgggctcgggggtcccagccccgaacccatcggctgtcggcggactgctcgagctgctaccgcggcgagagcgggtcgccgcgtgccgtccgggggacggactgggaacggctccctcNNNNNNNNgggggccttccccgagcagcgaacagccagctNNNNNNNNNNNNNNNNNNNNNNNNNNNNNNNNNNNNNNNNNNNNNNNNNNNNNNNNNNNNNN
Berhautia_senegalensis                   NNNNNNNtcctgccagtagtcatatgcttgtctcaaagattaagccatgcatgtgtaagtatgaactaattcagactgtgaaactgcgaatggctcattaaatcagttatagtttgtttgatggtatttgctactcggataaccgtagtaattctagagctaatacgtgcaccgaaccccgacttttatggaagggatgcatttattagataaaaggtcggcgcgggctctNNgcctgttgttctgatgaatcatgataacttgacggatcgcatggccatcgtgccggcgacgcatcattcaaatttctgccctatcaactttcgatggtaggatagtggcctaccatggttttgacgggtgacggagaattagggttcgattccggagagggagcctgagaaacggctaccacatccaaggaaggcagcaggcgcgcaaattacccaatcctgacacggggaggtagtgacaataaataacaataccgggctcaacgagtctggtaattggaatgagtacaatctaaatcccttaacgaggatccattggagggcaaatctggtgccagcagccgcagtaattccagctccaatagcgtatatttaagttgttgcagttaaaaagctcgtagttggaccttgggctgggtcggtcggtccgccttcaggtgtgcaccggtcggcctgtcccttctaccggcgatgcgctcctggccttaattggccgggtcgtgcctccggtgctgttactttgaagaaattagagtgctcaaagcaagcctacgctctggatacattagcatgggataacatcataggatttcggtcctattctgttggccttcgggatcggagtaatgattaacaggggcagtcgggggcattcgtatttcatagtcagaggtgaaattcttggatttatgcaagacgaacaactgcgaaagcatttNNNNNNNNgccaaggatgttttcattaatcaagaacgaaagttgggggctcgaagacgatcagataccgtcctagtctcaaccataaacgatgccgaccagggatcagcggatgttacttgtaggactccgctggcaccttatgagaaatcaaagtttttgggttccggggggagtatggtcgcaaggctgaaacttaaaggaattgacggaagggcaccaccaggagtggagcctgcggcttaatttgactcaacacggggaaacttaccaggtccagacatagtaaggattgacagactgagagctctttctagattctatgggtggtggtgcatggccgttcttagttggtggagcgatttgtctggttaattccgttaacgaacgagacctcagcctgctaactagctacgtggaggtatccctccatggctagcttcttagagggactatggccttttaggccacggaagtttgaggcaataacaggtctgtgatgcccttagatgttctgggccgcacgcgcgctacactgatgtattcaacgagtctatagccttggccgacaggcccgggtaatctttgaaatttcatcgtgatggggatagatcattgcaattgttggtcttcaacgaggaattcctagtaagcgcgagtcatcagctcgcgttgactacgtccctgccctttgtacacaccgcccgtcgctcctaccgattgaacggtccggtgaagtgttcggatcgaggcgacgtgggcggtNNNtcgctgctNcgcgacgtcgcgagaagtccactgaaccttatcatttagaggaaggagaagtcgtaacaaggtttccgtaggtgNNNNNNNNNNNNNNNNNNNNNNNNNNNNNNNNNNNNNNNNNNNNNNNNNNNNNNNNNNNNNNNNNNNNagcgaaccgggaaaagcccagcttgaaaatcgcgcggcgccgccacgcgaattgtagtctgtaNaagcgtcctcagcggcggaccgggctcaagtcccctggaagggggcgccggagagggtgagagccccgtcgtgcccggaccctgccgcaccacgaggcgctgtcggcgagtcgggttgtttgggaatgcagccccaatcgggcggtaaattccgtccaaggctaaatacgggcgagagaccgatagcaaacaagtaccgcgagggaaagatgaaaaggactttgaaaagagagtcaaagagtgcttgaaattgtcgggagggaagcggatgggggccggcgatgcgccccggtcggatgtggaacggccaacagccggtccgccgctcgactcggggcgtggaccgatgcggattgaggcggcggcccaagcccgggcccttgataaNNgcccgcggagatgtcgccgccccgatcgtggaaagcagcgcgcgccgctcNNNNNgcggcgtgcctcNNggcacctgcgcgctccgggcaacggcctgcgggctccccattcgacccgtcttgaaacacggaccaaggagtctgacatgtgtgcgagtcaacgggcNgattaaacccgtaaggcgaaaggaagctgaNttggcgggatccccNNNNNNccgtgggNNNtgcacccccgaccgaccttgatcttctgagaagggttcgagtgtgagcatgcctgccgggacccgaaagatggtgaactatgcctgagcggggcgaagccagaggaaactctggtggaggcccgcagcgatactgacgtgcaaatcgttcgtctgacttgggtataggggcgaaagactaatcgaaccatctagtagctggttccctccgaagtttccctcaggatagctggagctcgcgcgcgagttctatcaggtaaagccaatgattagaggcatcgggggcgcaacgccctcgacctattctcaaactttaaatgggtaggacggcgcggctgcttcgttgagccgcgtcgaggaatcgagagctccaagtgggccatttttggtaagcagaactggcgatgcgggatgaaccggaagccgggttacggtgcccaactgcgcgctaacctagatcccacaaagggtgttggtcgattaagacagcaggacggtggtcatggaagtcgaaatccgctaaggagtgtgtaacaactcacctgccgaatcaactagccccgaaaatggatggcgcttaagcgcgcgacctatacccggccgtcgaggcaacggccaggccccgatgagtaagagggcgcggcggtcgctgcaaaacctgtggcgcgagcccgggcggagcgtccgtcggtgcggctctcggtggtagtagcaaatattcaaatgagaactttgaaggccgaagaagggaaaggttccatgtgaacggcacttgcacatgggttagtcgatcctaagaggcgggggaagcccgtccgacagcgcacgacgcgcgatcttcgaaagggaatcgggttaaaattcccgtaccgggacgtggtggttgacggcaacgttaggaagcccgaagacgccgccggggcccccggaaagagttatcttttctgtttaacagcctgcccaccctggaatcggctcagccggaggtagggtccagcggctggaacagcaccgcacgtcgcgcggtgtccggtgcgccctcgacggcccctgaaaatccgggggaccgagtgccatccacgcccgttcgtactcataaccgcatcaggtctccaaggtgaacagcctctggccaatggaacaatgtaggcaagggaagtcggcaaaatggatccgtaacttcgggaaaaggattggctctgagggttgggctcgggggtcccagccccgaacccatcggctgtcggcggactgctcgagctgctcccgcggcgagagcgggtcgtcgcgtgccgtccgggggacggactgggaacggctccctcNNNNNNNNgggggccttccccgagcagcgaacagccagctcagaactggtacggacaaggggaatccgactgtttaattaaaacaaagcattgcgatggtcc
Cecarria_obtusifolia                     NNNNNNNtcctgccagtactcatatgcttgtctcaaagattaagccatgcatgtgtaagtatgaactaattcagactgtgaaactgcgaatggctcattaaatcagttatagtttgtttgatggtatttgctactcggataaccgtagtaattctagagctaatacgtgcaccaaaccccgacNNttttggaagggacgcatttattagataaaaggtcaacgcgagctttNNgctcgttgctctgacgactcatgataacttgacggatcgcacggccttcgtgccggcgacgcatcattcaaatttctgccctatcaactttcgatggtaggatagtggcctaccatggtgatgacgggtgacggagaattagggttcgattccggagagggagcctgagaaacggctaccacatccaaggaaggcagcaggcgcgcaaattacccaatcctgacacggggaggtagtgacaataaataacaataccgggctctttgagtctggtaattggaatgagtacaatctaaatcccttaacgaggatccattggagggcaagtctggtgccagcagccgcggtaattccagctccaatagcgtatatttaagttgttgcagttaaaaagctcgtagttggaccttgggctgggtcgatcggtccgccgccaggtgtgcaccggccggcccgtcctttctaccggcgatgcgctcctggccttgattggccgggtcgtgcctccggtgctgttactttgaagaaattagagtgctcaaagcaagcctacgctctggatacattagcatgggataacatcataggatttcggtcctattctgttggccttcgggatcggagtaatgattaacagggacagtcgggggcattcgtatttcatagtcagaggtgaaattcttggatttatgaaagacgaacaactgcgaaagcatttNNNNNNNNgccaaggatgttttcattaatcaagaacgaaagttgggggctcgaagacgatcagataccgtcctagtctcaaccataaacgatgccgaccagggatcagcggatgttgcttaaaggactccgctgtcaccttatgagaaatcaaagtttttgggttccggggggagtatggtcgcaaggctgaaacttaaaggaattgacggaagggcaccaccaggagtggagcctgcggcttaatttgactcaacacggggaaacttaccaggtccagacatagtaaggattgacagactgagagctctttctagattctatgggtggtggtgcatggccgttcttagttggtggagcgatttgtctggttaattccgttaacgaacgagacctcagcctgctaactagctacatggaggtatccctccatggctagcttcttagagggactatggccttttaggccatggaactttgaggcaataacaggtttgtgacgcccttagatgttgtgggccgcacgcgcgctacactgatgtattcaacgagtctatagccttggccgacagtcccgggtaatctttcaaatttcatcgtgatggggatagatcattgcaattgttggtcttcaacgaggaattcgtagtacgcgcgcgtcatcagctcgcgttgactacgtcccagccctttgtacacaccgcccgtcgctcctaccgattgaatggtccggtgaagtgttcggatcgcggcgacgtgggcggtNNNtcgctgccNcgcgacgtcacgagaagtccactgaaccttatcatttagaggaaggagaagtcgtaacaaggtttccgtaggtgcccgctgagtttaagcatatcaataagcggaggaaaagaaacttacaaggattcccctagtaacggcgagcgaaccgggaacagcccagcttgaaaatcgttcggccgtgccgtgcgaattgtagtctgtagaagcgtcctcagcggcggaccgggctcaagtcctctggaagggggcgccggagagggtgagagccccgtcgtgcccggaccctgccgcagcacgaggcgctgtcggcgagtcgggttgtttgggaatgcagccccaatcgggcggtaaattccgtccaaggctaaatatgggcgagagaccgatagcaaacaagtaccgcgagggaaagatgaaaaggactttgaaaagagagtcaaaaagtgcttgaaattgtcgggagggaagcggatgggggccggcgatgcacctcggtcggatgtggaacggccaacagccggtccgccgatcgactcggggtgtggaccgatgcggattgaggcggcggcccaagcctgggctcttgctatNNgcctgtggagatgtcgtcgcctcgatcgtggcaagcagcgcgcgccatNNNNNNNcaggcgtgcctcNNggcacctgcgcgctccgggcatcggcctgcgggctccccattcgacccgtcttgaaacacggaccaaggagtctgacatgtgtgcgagtcaacgggcNgattaaacccgtaaggcgtaaggaagctgaNttggcgggatccccNNNNNNtagcgggNNNtgcacccccgaccgaccttgatcttctgagaagggttcgagtgtgagcatgcctgtcgggacccgaaagatggtgaactatgcctgagcggggcgaagccagaggaaactctggtggaggcccgcagcgatactgacgtgcaaatcgttcgtctgacttgggtataggggcgaaagactaatcgaaccgtctagtagctggttccctccgaagtttccctcaggatagctggagctcgtgcgagagttctatcaggtaaagccaatgattagaggcatcgggggcgcaacgccctcgacctattctcaaactttaaatgggtaggacggcgcggctgctttgttgagccgcgtcgaggaatcgagagctccaagtgggccatttttggtaagcagaactggcgatgcgggatgaaccggaagccgggttacggtgcccaactgcgcgctaacctagatcccacaaagggtgttggtcgattaagacagcaggacggtggtcatggaagtcgaaatccgctaaggagtgtgtaacaactcacctgccgaatcaactagccccgaaaatggatggcgcttaagcgcgcgacctatacccggccgtcgaggcaacggccaggccccgatgagtaggagggcgcggcggtcgctgcaaaacctgtggcgcgagcccgggcggagcgtccgtcggtgcggatcttggtggtagtagcaaatattcaaatgagaactttgaaggccgaagaggggaaaggttccatgtgaacggcacttgcacatgggttagtcgatcctaagagacgggggaaacccgtccgacagcgcgaaacgcgtgatcttcgaaagggaatcgggttaaaattcccgaaccgggacgtggtggttgacggcaacgttagggagtccggagacgtcgtcgggggcctcgggaagagttatcttttctgcttaacagcctgcccaccctggaatcggctcagccggaggtagggtccagcggctggaacagcatcgcacgtcgcgcggtgtccggtgcgccctcgacggcccttgaaaatccggaggaccgggtgccatccaNNNNNNNNNNNNNNNNNNNNNNNNNNNNNNNNNNNNNNNNNNNNNNNNNNNNNNNNNNNNNNNNNNNNNNNNNNNNNNNNNNNNNNNNNNNNNNNNNNNNNNNNNNNNNNNNNNNNNNNNNNNNNNNNNNNNNNNNNNNNNNNNNNNNNNNNNNNNNNNNNNNNNNNNNNNNNNNNNNNNNNNNNNNNNNNNNNNNNNNNNNNNNNNNNNNNNNNNNNNNNNNNNNNNNNNNNNNNNNNNNNNNNNNNNNNNNNNNNNNNNNNNNNNNNNNNNNNNNNNNNNNNNNNNNNNNNNNNNNNNNNNNNNNNNNNNNNNNNNNNNNNNNNNNNNNNNNNNNNNNNNNNNNN
Cladocolea_gracilis                      NNNNNNNNNNNNNNNNNNNNNNNNNNNNNNNNNNNNNNNNNNNNNNNNNNNNNNNNNNNNatgaactaattcagactgtgaaactgcgaatggctcattaaatcagttatagtttgtttgatggtatctgctactcggataaccgtagtaatgctagagctaatacgtgcaccaccccccgacNNttttggaagggacgcatttattagataaaaggtcgacgcgggctctNNgcccgttgctctgatgattcatgataactcgacggatcgcacggccctcgtgccggcgacgcatcattcaaatttctgccctatcaactttcgatggtaggatagtggcctaccatggtgatgacgggtgacggagaattagggttcgattccggagagggagcctgagaaacggctaccacatccaaggaaggcagcaggcgcgtaaattacccaatcctgacacggggaggtagtgacaataaataacaataccgggctctatgagtctggtaattggaatgagtacaatctaaatcccttaacgaggatccattggagggcaagtctggtgccagcagccgcggtaattccagctccaatagcgtatatttaagttgttgcagttaaaaagctagtagttggaccttgggttgggtcgatcggtccgccgttaggtgtgtaccggtcggcctgtcccttctaccggcgatgcgctcctggccttaattggccgggtcgtgcctccggtgctgttactttgaagaaattagagtgctcaaagcaagcctacgctctggatacattagcatgggataacatcataggatttcggtcctattctgttggccttcgggatcggagtaatgattaacagggacagtcgggggcattcgtatttcatagtcagaggtgaaattcttggatttatgaaagacgaacaactgcgaaagcatttNNNNNNNNgccaaggatgttttcattaatcaagaacgaaagttgggggctcgaagacgatcagataccgtcctagtctcaaccataaacgatgccgaccagggatcagcggatgttacttataggactccgctggcaccttatgagaaatcaaagtttttgggttccggggggagtatggtcgcaaggctgaaacttaaaggaattgacggaagggcaccaccaggagtggagcctgcggcttaatttgactcaacacggggaaacttaccaggtccagacatagtaaggattgacagactgagagctctttcttgattctatgggtggtggtgcatggccgttcttagttggtggagcgatttgtctggttaattccgttaacgaacgagacctcagcctgctaaatagctacatggaggtatacctccatggctagcttcttagagggactatggcctttcaggccacggaagtttgaggcaataacaggtctgtgatgcccttagatgttctgggccgcacgcgcgctacactgatgtattcaacgagtctatagccttggccgacaggcccgggtaatctttgaaatttcatcgtgatggggatagatcattgcaattgttggtcttcaacgaggaattcctagtaagcgcgagtcatcagctcgcgttgactacgtccctgccctttgtacacaccgcccgtcgctcctaccgattgaatggtccggtgaagtgttcggatcgcggcgacgtgggcggtNNNtcgctgccNggcgacgtcgcgagNNNNNNNNNNNNNNNNNNNNNNNNNNNNNNNNNNNNNNNNNNNNNNNNNNNNNNNNNNNNNNNNNNNNNtttaagcatatcaataagcggaggaaaagaaacttacaaggattcccctagtaacggcgagcgaaccgggaatagcccaccttgaaaatcgttcggcccagccgctcgaattgtagtctgtagaagcgtcctcagcggcggaccgggctcaagtcctctggaagggggcgccggagagggtgagagccccgtcgtgtccggaccctgccgcatcacgaggcgctgtcggcgagtcgggttgtttgggaatgcagccccaatcgggcggtaaattccgtccaaggctaaatatgggcgagagaccgatagcaaacaagtaccgcgagggaaagatgaaaaggactttgaaaagagagtcaaagtgtgcttgaaattgtcgggagggaagcggatgggggccggcgatgcacctcggtcggatgtggaacggctatcagccggtccgccgatcggctcggggtgtggaccaatgcggattgaggcgacggcccaagcctaggctgttgttatNNgcctgtggagacgtcgtcgcatcgatcgtggtaggcagcgcgcgctacNNNNNNNtaggcgcgcttcNNggcacctgcgcgctccgggcaacggcctgcgggctccccattcgacccgtcttgaaacacggaccaaggagtctgacatgtgagcgagtcaacgggcNgattaaacccgtaaggcgtaaggaagctgaNttggtgggatccccNNNNNNtagcgggNNNtgcacccccgaccgaccttgatcttctgagaagggttcgagtgtgagcatgcctgtcgggacccgaaagatggtgaactatgcctgagcggggcgaagccagaggaaactctggtggaggcccgcagcgatactgacgtgcaaatcgttcgtctgacttgggtataggggcgaaagactaatcgaaccgtctagtagctggttccctccgaagtttccctcaggatagctggagctcgcgcgagagttctacaaggtaaagccaatgattagaggcatcgggggcgcaacgccctcgacctattctcaaactttaaataggtaggacggcgcggctgcttcgttgagccgcgccaaggaatcgagagctccaagtgggccatttttggtaagcagaactggcgatgcgggatgaaccggaagccgggttacggtgcccaactgcgcgctaacctagatcccacaaagggtgttggtcgattaagacagcaggacggtggtcatggaagtcgaaatccgctaaggagtgtgtaacaactcacctgccgaatcaactagccccgaaaatggatggcgcttaagcgcgcgacctatacccggccgtcgaggcaactgccaggccccgatgagtaggagggcgcggcggtcgctgcaaaacctgtggcgcgagcccgggcggagcggccgtcggtgcggatcttggtggtagtagcaaatattcaaatgagaactttgaaggccgaagaggggaaaggttccatgtgaacggcacttgcacatgggttagtcgatcctaagagacgggggaagcccgtccgatagcgtgcaacacgcgagcttcgaaagggaatcaggttaaaattcctgaaccgggatgtggtggttgacggcaacgttagggagtccggagacgtcgtcgggggcctcgggaagagttatcttttctgtttaacagcctgcccaccctggaatcggctcagccggaggtagggtccagcggctggaacagcaccgcacgtcgcgcggtgtccggtgcgccctcgacggcccttgaaaatccggaggaccgagtaccatccacgcccgttcgtactcataaccgcatcaggtctccNNNNNNNNNNNNNNNNNNNNNNNNNNNNNNNNNNNNNNNNNNNNNNNNNNNNNNNNNNNNNNNNNNNNNNNNNNNNNNNNNNNNNNNNNNNNNNNNNNNNNNNNNNNNNNNNNNNNNNNNNNNNNNNNNNNNNNNNNNNNNNNNNNNNNNNNNNNNNNNNNNNNNNNNNNNNNNNNNNNNNNNNNNNNNNNNNNNNNNNNNNNNNNNNNNNNNNNNNNNNNNNNNNNNNNNNNNNNNNNNNNNNNNNNNNNNNNNNNNNNNNNNNNNNNNNNNNNNNNNNNNNNNNNNNNNNNNNNNNNNNNNNNNNNNNNNN
Dactyliophora_novaeguineae               NNNNNNNNNNNNNNNNNNNNNNNNNNNNNNNNNNNNNNNNNNNNNNNNNNNNNNNNNNNNNNNNNNNNNNNNNNNNNNNNNNNNNNNNNNNNNNNNNNNNNNNNNNNNNNNNNNNNNNNNNNNNNNNNNNNNNNNNNNNNNNNNNNNNNNNNNNNNNNNNNNNNNNNNNNNNNNNNNNNNNNNNNNNNNNNNNNNNNNNNNNNNNNNNNNNNNNNNNNNNNNNNNNNNNNNNNNNNNNNNNNNNNNNNNNNNNNNNNNNNNNNNNNNNNNNNNNNNNNNNNcgtgccggcgacgcatcattcaaatttctgccctatcaactttcgatggtaggatagtggcctaccatggtgatgacgggtgacggagaattagggttcgattccggagagggagcctgagaaacggctaccacatccaaggaaggcagcaggcgcgcaaattacccaatcctgacacggggaggtagtgacaataaataacaataccgggctctacgagtctggtaattggaatgagtacaatctaaatcccttaacgaggatccattggagggcaagtctggtgccagcagccgcggtaattccagctccaatagcgtatatttaagttgttgcagttaaaaagctcgtagttggaccttgggttgggtcgatcggtccgccgccaggtgtgtaccggtcggcctgtcccttctaccggcgatgcggtcctggccttaactggccgggtcgtgcctccggtgctgttactttgaagaaattagagtgctcaaagcaagcctacgctctggatacattagcatgggataacatcataggatttcggtcctattctgttggccttcgggatcggagtaatgattaacagggacagtcgggggcattcgtatttcatagtcagaggtgaaattcttggatttatgaaagacgaacaactgcgaaagcatttNNNNNNNNgccaaggatgttttcattaatcaagaacgaaagttgggggctcgaagacgatcagataccgtcctagtctcaaccataaacgatgccgaccagggatcagcggacgttacttacaggacaccgctggcaccttatgagaaatcaaagtttttgggttccggggggagtatggtcgcaaggctgaaacttaaaggaattgacggaagggcaccaccaggagtggagcctgcggcttaatttgactcaacacggggaaacttaccaggtccagacatagtaaggattgacagactgagagctctttctagattctatgggtggtggtgcatggccgttcttagttggtggagcgatttgtctggttaattccgttaacgaacgagacctcagcctgctaactagctacatggaggtatccctccatggctagcttcttagagggactatggccttttaggccacggaagtttgaggcaataacaggtctgtgatgcccttagatgttctgggccgcacgcgcgctacactgatgtattcaacgagtctatatccttggccgacaNNNNNNNNNNNNNNNNNNNNNNNNNNNNNNNNNNNNNNNNNNNNNNNNNNNNNNNNNNNNNNNNNNNNNNNNNNNNNNNNNNNNNNNNNNNNNNNNNNNNNNNNNNNNNNNNNNNNNNNNNNNNNNNNNNNNNNNNNNNNNNNNNNNNNNNNNNNNNNNNNNNNNNNNNNNNNNNNNNNNNNNNNNNNNNNNNNNNNNNNNNNNNNNNNNNNNNNNNNNNNNNNNNNNNNNNNNNNNNNNNNNNNNNNNNNNNNNNNNNNNNNNNNNNNNNNNNNNNNNNNNNNNNNNNNNNNNNNNNNNNNNNNNNNNNNNNNNNNNNNNNNNNNNNNNNNNNNNNNNNNNNNNNNNNNNNNNNNNNNNatagcccagcttgaaaatcgctcggcccagNcgcgcgaattgtagtctgtagaagcgtcctcagcggcggaccgggctcaagtcctctggaagggggcgccggagagggtgagagccccgtcgtgcccggaccctgccgcatcacgaggcgctgtcggcgagtcgggttgtttgggaatgcagccccaatcgggcggtaaattccgtccaaggctaaatacgggcgagagaccgatagcaaacaagtaccgcgagggaaagatgaaaaggactttgaaaagagagtcaaagagtgcttgaaattgtcgggagggaagcggatgggggccggcgatgcacctcggtcggatgtggaacggccaatagccggtccgccgatcgactcggggtgtggaccgatgcggattgaggcggcggcccaagcctaggccgtcgttacNNgcctgcggagatgtcgtcgcctcgatcgtggaatgcagcgcgcgccgcNNNNNNNaaggcgtgcttcNNggcacctgcgcgctccgggcatcggcctgcgggctccccattcgacccgtcttgaaacacggaccaaggagtctgacatgtgtgcgagtcaacgggcNgattaaacccgtaaggcgaaaggaagctgaNttggcgggatcccctNNNNNccgcgggNNNtgcacccccgaccgaccttgatcttctgagaagggttcgagtgtgagcatgcctgtcgggacccgaaagatggtgaactatgcctgagcggggcgaagccagaggaaactctggtggaggcccgcagcgatactgacgtgcaaatcgttcgtctgacttgggtataggggcgaaagactaatcgaaccgtctagtagctggttccctccgaagtttccctcaggatagctggagctcgNgcgcgagttctatcagataaagccaatgattagaggaatcgggggcgcaatgccctcgacctattctcaaactttaaatgggtaggacgacacggctgcttcgttgagccgtggcgagNNNNNNNNNNNNNNNNNNNNNNNNNNNttggtaagcagaactggcgatgcgggatgaaccggaagccgggttacggtgcccaactgcgcgctaacctagatcccacaaagggtgttggtcgattaagacagcaggacggtggtcatggaagtcgaaatccgctaaggagtgtgtaacaactcacctgccgaatcaactagccccgaaaatggatggcgcttaagcgcgcgacctatacccggccgtcgaggcaacggccaggccccgatgagtaggagggcgcggcggtcgctgcgaaacctgtggcgcgagcccgggcggagcgtccgtcggtgcggatcttggtggtagtagcaaatattcaaatgagaactttgaaggccgaagaggggaaaggttccatgtgaacggcacttgcacatgggttagtcgatcctaagagacgggggaagcccgtccgacagcgcgaaacgcgcgagcttcgaaagggaatcgggttaaaattcccgaaccgggacgtggtggtcgacggcaacgttagggagtccggagacgtcgtcgggggcctcgggaagagttatcttttctgtttaacagcctgcccaccctggaatcggctcagccggaggtagggtccagcggctggaacagcaccgcacgtcgcgcggtgtccggtgcgccctcgacggcccttgaaaatccggaggaccgNNNNNcatccacgcccgttcgtactcataaccgcatcaggtctccNNNNNNNNNNNNNNNNNNNNNNNNNNNNNNNNNNNNNNNNNNNNNNNNNNNNNNNNNNNNNNNNNNNNNNNNNNNNNNNNNNNNNNNNNNNNNNNNNNNNNNNNNNNNNNNNNNNNNNNNNNNNNNNNNNNNNNNNNNNNNNNNNNNNNNNNNNNNNNNNNNNNNNNNNNNNNNNNNNNNNNNNNNNNNNNNNNNNNNNNNNNNNNNNNNNNNNNNNNNNNNNNNNNNNNNNNNNNNNNNNNNNNNNNNNNNNNNNNNNNNNNNNNNNNNNNNNNNNNNNNNNNNNNNNNNNNNNNNNNNNNNNNNNNNNNNN
Decaisnina_triflora                      NNNNNNNNNNNNNNNNNNNNNNNNNNNNNNNNNNNNNNNNNNNNNNNNNNNNNNNNNagtatgaactaattcagactgtgaaactgcgaatggctcattaaatcagttatagtttgtttgatggtatttgctactcggataaccgtagtaattctagagctaatacgtgcaccaaaccccgacNNttccggaagggatgcatttattagataaaaggtcaacgcgggcttacNgcccgtcgctctgatgattcatgataactcgacggatcgcacggccttcgtgccggcgacgcatcattcaaatttctgccctatcaactttcgatggtaggatagtggcctaccatggtgatgacgggtgacggagaattagggttcgattccggagagggagcctgagaaacggctaccacatccaaggaaggcagcaggcgcgcaaattacccaatcctgacacggggaggtagtgacaataaataacaataccgggctctatgagtctggtaattggaatgagtacaatctaaatcccttaacgaggatccattggagggcaagtctggtgccagcagccgcggtaattccagctccaatagcgtatatttaagttgttgcagttaaaaagctcgtagttggaccttgggctgggtcgatcggtccgccgtcaggtgtgtaccggtcggctcgtcccttctaccggcgatgcgctcctggtcttaattggccgggtcgtgcctccggtgctgttactttgaagaaattagagtgctcaaagcaagcctacgctctggatacattagcatgggataacatcataggatttcggtcctattctgttggccttcgggatcggagtaatgattaacagggacagtcgggggcattcgtatttcatagtcagaggtgaaattcttggatttatgaaagacgaacaactgcgaaagcatttNNNNNNNNgccaaggatgttttcattaatcaagaacgaaagttgggggctcgaagacgatcagataccgtcctagtctcaaccataaacgatgccgaccagggatcagcggatgttacttttaggactccgctggcaccttatgagaaatcaaagtttttgggttccggggggagtatggtcgcaaggctgaaacttaaaggaattgacggaagggcaccaccaggagtggagcctgcggcttaatttgactcaacacggggaaacttaccaggtccagacatagtaaggattgacagactgagagctctttcttgattctatgggtggtggtgcatggccgttcttagttggtggagcgatttgtctggttaattccgttaacgaacgagacctcagcctgctaactagctacatggaggtatccctccatggctagcttcttagagggactatggcctttcaggccacggaagtttgaggcaataacaggtctgtgatgcccttagatgttctgggccgcacgcgcgctacactgatgtattcaacgagtctatagccttggccgacaggcccgggtaatctttgaaatttcatcgtgatggggatagatcattgcaattgttggtcttcaacgaggaattcctagtaagcgcgagtcatcagctcgcgttgactacgtccctgccctttNNNNNNNNNNNNNNNNNNNNNNNNNNNNNNNNNNNNNNNNNNNNNNNNNNNNNNNNNNNNNNNNNNNNNNNNNNNNNNNNNNNNNNNNNNNNNNNNNNNNNNNNNNNNNNNNNNNNNNNNNNNNNNNNNNNNNNNNNNNNNNNNNNNNNNNNNNNNNNNNNNNNNNNNNNNNNNNNNNNNNNNNNNNNNNNNNNNNNNNNNNNNNNNNNNNNNNNNNNNNNNNNNNagcgaaccgggaacagcccagcttgagaatcgttcggcccggccgttcgaattgtagtctgtagaagcgtcctcagcggcggaccgggctcaagtcctctggaagggggcgccggagagggtgagagccccgtcgcgcccggaccctgccgcatcacgaggcgctgtcggcgagtcgggttgtttgggaatgcagccctaatcgggcggtaaattccgtccaaggctaaatacgggcgagagaccgatagcaaacaagtaccgcgagggaaagatgaaaaggactttgaaaagagagtcaaagagtgcttgaaattgtcgggagggaagcggatgggggccggcgatgcgcctcggtcggatgtggaacggcctaaaaccggtccgccgatcggctcggggcgtggaccgatgcggatcggggcggcggcccaagcctaggcagttgctatNNgcctgcggagacgtcgtcgcctcgatcgtggcaggcagcgcgcgccctccNNNNNggggcgtgcttcNNggcacctgcgcgctccaggcagcggcctgcgggctccccattcgacccgtcttgaaacacggaccaaggagtctgacatgtgtgcgagtcaacgggcNgattaaacccgtaaggcgcaaggaagctgaNctggcgggatccccNNNNNNtagcgggNNNtgcacccccgaccgaccttgatcttctgagaagggttcgagtgtgagcatgcctgtcgggacccgaaagatggtgaactatgcctgagcggggcgaagccagaggaaactctggtggaggcccgcagcgatactgacgtgcaaatcgttcgtctgacttgggtataggggcgaaagactaatcgaaccgtctagtagctggttccctccgaagtttccctcaggatagctggagctcgagcgcgagttctatcaggtaaagccaatgattagaggcatcgggggcgcaacgccctcgacctattctcaaactttaaatgggtaggacggcgcggctgcttcgctgagccgcgccacggaatcgagagctccaagtgggccatttttggtaagcagaactggcgatgcgggatgaaccggaagccgggttacggtgcccaactgcgcgctaacctagaacccacaaagggtgttggtcgattaagacagcaggacggtggtcatggaagtcgaaatccgctaaggagtgtgtaacaactcacctgccgaatcaactagccccgaaaatggatggcgctcaagcgcgcgacctatacccggccgtcggggcaacggccaggccccgatgagtaggagggcgcggcggtcgctgcgaaacctgtggcgcgagcccgggcggagcgtccgtcggtgcggatcttggtggtagtagcaaatattcaaatgagaactttgaaggccgaagaggggaaaggttccatgtgaacggcacttgcacatgggttagtcgatcctaagagacgggggaagcccgtctgacagcgcgcgccgcgcgaacttcgaaagggaatcgggttaaaattcccgaaccgggacgcggtggttgacggcgacgttagggagtccggagacgtcgtcgggggcctcgggaagagttatcttttctgtttaacagcctgcccaccctggaatcggctcagccggaggtagggtccagcggctggaacagcaccgcacgtcgcgcggtgtccggtgcgccctcgacggcccttgaaaatccggaggaccgagtaccatccgcgcccgttcgtactcataaccgcatcaggtctccaaggtgaacagcctctggtcgatggaacaatgtaggcaagggaagtcggcaaaatggatccgtaacttcgggaaaaggattggctctgagggctgggctcgggggtcccagccccgaacccgtcggctgtcggcggactgctcgagctgctaccgcggcgagagcgggtcgccgcgtgccgtccgggggacggactgggaacggccNccctccNNNNNNgggggccttccccgagcaacgaacagtcggctcagaactggtacggacaaggggaatccNNNNNNNNNNNNNNNNNNNNNNNNNNNNNNNNNNN
Dendropemon_bicolor                      NNNttgatcctgccagtagtcatatgcttgtctcaaagattaagccatgcatgtgtaagtatgaactaattcagactgtgaaactgcgaatggctcattaaatcagttatagtttgtttgatggtatctgctactcggataaccgtagtaattctagagctaatacgtgcctcaaaccccgacNNttttggaagggatgcatttattagataaaaggtcgacgcgggctctNNgctcgttgctctgatgattcatgataactcgacggatcgcacggccctcgtgccggcgacgcatcattcaaatttctgccctatcaactttcgatggtaggatagtggcctaccatggtgatgacgggtaacggagaattagggttcgattccggagagggagcctgagaaacggctaccacatccaaggaaggcagcaggcgcgcaaattacccaatcctgacacggggaggtagtgacaataaataacaataccgggctcaatgagtctggtaattggaatgagtacaatctaaatcccttaacgaggatccattggagggcaagtctggtgccagcagccgcggtaattccagctccaatagcgtatatttaagttgttgcagttaaaaagctcgtagttggaccttgggttgggtcgatcggtccgccattaggtgtgtaccggtcggcctgtcccttctaccggcgatgcgctcctgtccttaattggccgggtcgtgcctccggtgctgttactttgaagaaattagagtgctcaaagcaagcctacgctctggatacattagcatgggataacatcataggatttcggtcctattctgttggccttcgggatcggagtaatgattaacagggacagtcgggggcattcgtatttcatagtcagaggtgaaattcttggatttatgaaagacgaacaactgcgaaagcatttNNNNNNNNgccaaggatgttttcattaatcaagaacgaaagttgggggctcgaagacgatcagataccgtcctagtctcaaccataaacgatgccgaccagggatcagcggatgttacttataggactccgctggcaccttatgagaaatcaaagtttttgggttccggggggagtatggtcgcaaggctgaaacttaaaggaattgacggaagggcaccaccaggagtggagcctgcggcttaatttgactcaacacggggaaacttaccaggtccagacatagtaaggattgacagactgagagctctttcttgattctatgggtggtggtgcatggccgttcttagttggtggagcgatttgtctggttaattccgttaacgaacgagacctcagcctgctaaatagctacatggaggtatacctccatggctagcttcttagagggactatggccttttaggccacggaagtttgaggcaataacaggtctgtgatgcccttagatgttctgggccgcacgcgcgctacactgatgtattcaacgagtctatagccttggccgacaggcccgggtaatctttgaaatttcatcgtgatggggatagatcattgcaattgttggtcttcaacgaggaattcctagtaagcgcgagtcatcagctcgcgttgactacgtccctgccctttgtacacaccgcccgtcgctcctaccgattgaatggtccggtgaagtgttcggatcgcggcgacgtgggcggtNNNtcgctgccNggcgacgtcgcgagaagtccactgaaccttatcatttagaggaaggaNNNNNNNNNNNNNNNNNNNNNNNNNNNNNNNNNNNNtttaagcatatcaataagcggaggaaaagaaacttacaaggattcccctagtaacggcgagcgaaccgggaatagcccagcttgaaaatcgttcggcttagccgttcgaattgtagtctgtagaagcgtccccagcggcggaccgggctcaagtcctctggaagggggcgccggagagggtgagagccccgtcgtgcccggaccctgccgcatcacgaggcgctgtcggcgagtcgggttgtttgggaatgcagccctaattgggcggtaaattccgtccaaggctaaatatgggcgagagaccgatagcaaacaagtactgcgagggaaagatgaaaaggactttgaaaagagagtcaaagagtgcttgaaattgtcgggagggaagcggatgggggccggcaatgcgcctcggtcggatgtggaacggccattagccggtctgccgatcgactcggggtgtggaccaatgtggattgatgcggcggcccaagcctaggctgttgttatNNgcctgcggagacgtcgctgcatcgatcgtggtaggcagcgcgcgccacNNNNNNNtaggcgtgcttcNNggtacctgcgcgctccaggcaatggcctgcgggctccccattcgacccgtcttgaaacacggaccaaggagtctgacatgtgtgcgagtcaacgggcNgattaaacccgtaaggcgtaaggaagctgaNttggtgggatccccNNNNNNtagcgggNNNtgcacccccgaccgaccttgatcttttgagaagggttcgagtgtgagcatgcctgtcgggacccgaaagatggtgaactatgcctgagcggggcgaagccagaggaaactctggtggaggcccgcagcgatactgacgtgcaaatcgttcgtctgacttgggtataggggcgaaagactaatcgaaccatctagtagctggttccctccgaagtctccctcaggatagctggagctcgcacgagagttctaNNNNgtaaagccaatgattagaggcatcgggggcgcaacgccctcgacctattctcaaactttaaataggtaggacggcacggctgctttgNNgagccgtgccaaggaatcaagagctccaagtgggccatttttggtaagcagaactggcgatgcgggatgaaccggaagccgggttacggtgcccaactgcgcgctaacctagatcccacaaagggtgttggtcgattaagacagcaggacggtggtcatggaagtcgaaatccgctaaggagtgtgtaataactcacctgccgaatcaactagccccgaaaatggatggcgcttaagcgcgcgacctatacccggccatcgaggcaactgccaggccccgatgagtaggagggcgcggcggtcgctgcaaaacctgtggcgtgagcccgggcggagcgtccgtcggtgcggatcttggtggtagtagcaaatattcaaatgagaactttgaaggccgaagaggggaaaggttccatgtgaacggcacttgcacatgggttagtcgatcctaagagacgggggaagcccgtccgagagcgtgcaacacgcgagcttcgaaagggaatcgggttaaaattcctgaaccgggatgtggtggttgacggcaacgttagggagtctggagacgtcgtcgggggcctcgggaagagttatcttttctgtttaacagcctgcccaccctggaatcggctcagccggaggtagggtccagcggttggaacagcaccgcacgtcgcgcggtgtccggtgcgccctcgacggcccttgaaaatccggaggaccgagtatcatNNNNNNNNNNNNNNNNNNNNNNNNNNNNNNNNNNNNNNNNNNNNNNNNNNNNNNNNNNNNNNNNNNNNNNNNNNNNNNNNNNNNNNNNNNNNNNNNNNNNNNNNNNNNNNNNNNNNNNNNNNNNNNNNNNNNNNNNNNNNNNNNNNNNNNNNNNNNNNNNNNNNNNNNNNNNNNNNNNNNNNNNNNNNNNNNNNNNNNNNNNNNNNNNNNNNNNNNNNNNNNNNNNNNNNNNNNNNNNNNNNNNNNNNNNNNNNNNNNNNNNNNNNNNNNNNNNNNNNNNNNNNNNNNNNNNNNNNNNNNNNNNNNNNNNNNNNNNNNNNNNNNNNNNNNNNNNNNNNNNNNNNNNNNNN
Dendrophthoe_curvata                     NNNttgatcctgccagtagtcatatgcttgtctcaaagattaagccatgcatgtgtaagtatgaactaattcagactgtgaaactgcgaatggctcattaaatcagttatagtttgtttgatggtatttgctactcggataaccgtagtaattctagagctaatacgtgcaccaMaccccgacNNttctggaagggacgcatttattagataaaaggtcgacgcSggcttcNNgcccgttgttctgatgaatcatgataacttgacggatcgcacggccatcgtgccggcgacgcatcattcaaatttctgccctatcaactttcgatggtaggatagtggcctaccatggttttgacgggtgacggagaattagggttcgattccggagagggagcctgagaaacggctaccacatccaaggaaggcagcaggcgcgcaaattacccaatcctgacacggggaggtagtgacaataaataacaataccgggctctacgagtctggtaattggaatgagtacaatctaaatcccttaacgaggatccattggagggcaagtctggtgccagcagccgcggtaattccagctccaatagcgtatatttaagttgttgcagttaaaaagctcgtagttggaccttgggctgggtcgatcggtccgccgtcaggtgtgtaccggtcggcccgtcccttctaccggcgatgcgttcctggccttagctggccgggtcgtgcctccggtgctgttactttgaagaaattagagtgctcaaagcaagcctacgctctggatacattagcatgggataacatcataggatttcgatcctattctgttggccttcgggatcggagtaatgattaacagggacagtcgggggcattcgtatttcatagtcagaggtgaaattcttggatttatgaaagacgaacaactgcgaaagcatttNNNNNNNNgccaaggatgttttcattaatcaagaacgaaagttgggggctcgaagacgatcagataccgtcctagtctcaaccataaacgatgccgaccagggatcagcggatgttacttataggactccgctggcaccttatgagaaatcaaagtttttgggttccggggggagtatggtcgcaaggctgaaacttaaaggaattgacggaagggcaccaccaggagtggagcctgcggcttaatttgactcaacacggggaaacttaccaggtccagacatagtaaggattgacagactgagagctctttctagattctatgggtggtggtgcatggccgttcttagttggtggagcgatttgtctggttaattccgttaacgaacgagacctcagcctgctaactagctacatggaggtgaccctccatggctagcttcttagagggactatggccttttaggccacggaagtttgaggcaataacaggtctgtgatgcccttagatgttctgggccgcacgcgcgctacactgatgtattcaacgagtctatagccttggccgacaggcccgggtaatctttgaaatttcatcgtgatggggatagatcattgcaattgttggtcttcaacgaggaattcctagtaagcgcgagtcatcagctcgcgttgactacgtccctgccctttgtacacaccgcccgtcgctcctaccgattgaatggtccggtgaagtgttcggatcgaggcgacgtgggcggtNNNccgctgccNcgcgacgtcgcgagaagtccactgaaccttatcatttagaggaaggagaagtcNNNNNNNNNNNNNNNNNNNNNNNNNNNNNNNNNNNNNNNNNNNNNNNNNNNNNNNNNNNNNNNNNNNNNNNNNNNNNNNNNNNNNNNNNNNNNNNNNNNNNNNNNNNNNNNNNNNNNNNNNNNNNNNNNNNNNNNNNNNNNNNNNNNNNNNNNNNNNNNNNNNNNNNNNNNNNNNNNNNNNNNNNNNNNNNNNNNNNNNNNNNNNNNNNNNNNNNNNNNNNNNNNNNNNNNNNNNNNNNNNNNNNNNNNNNNNNNNNNNNNNNNNNNNNNNNNNNNNNNNNNNNNNNNNNNNNNNNNNNNNNNNNNNNNNNNNNNNNNNNNNNNNNNNNNNNNNNNNNNNNNNNNNNNNNNNNNNNNNNNNNNNNNNNNNNNNNNNNNNNNNNNNNNNNNNNNNNNNNNNNNNNNNNNNNNNNNNNNNNNNNNNNNNNNNNNNNNNNNNNNNNNNNNNNNNNNNNNNNNNNNNNNNNNNNNNNNNNNNNNNNNNNNNNNNNNNNNNNNNNNNNNNattgaggcggcggcccaagcctgggccgtcgttacNNgcctgcggagatgccgccgcctcgatcgtggaacgcagcgcgcgccgcNNNNNNNaaggcgtgcctccgggcacctgcgcgctccgggcaacggcctgcgggctccccattcgacccgtcttgaaacacggaccaaggagtctgacatgtgtgcgagtcaacgggcNgatcaaacccgtaaggcgaaaggaagctgaNctggtgggatcccccNNNNNctgcgggNNNtgcacccccgaccgaccttgatcttctgagaagggttcgagtgtgagcatgcctgtcgggacccgaaagatggtgaactatgcctgagcggggcgaagccagaggaaactctggtggaggcccgcagcgatactgacgtgcaaatcgttcgtctgacttgggtataggggcgaaagactaatcgaaccgtctagtagctggttccctccgaagtttccctcaggatagctggagctcgcgcgcgagttctatcaggtaaagccaatgattagaggcatcgggggcgcaatgccctcgacctattctcaaactttaaatgggtaggacgacacggctgcttcgctgagccgtggcgaggaatcgagagctccaagtgggccatttttggtaagcagaactggcgatgcgggatgaaccggaagccgggttacggtgcccaactgcgcgctaacctagatcccacaaagggtgttggtcgattaagacagcaggacggtggtcatggaagtcgaaatccgctaaggagtgtgtaactactcacctgccgaatcaactagccccgaaaatggatggcgcttaagcgcgcgacctatacccggccgtcgaggcaacggccaggccccgatgagtaggagggcgcggcggtcgctgcaaaacctgtggcgcgagcccgggcggagcgtccgtcggtgcggatcttggtggtagtagcaaatattcaaatgagaactttgaaggccgaagaggggaagggttccatgtgaacggcacttgcacNNNNNNNNNNNNNNNNNNNNNNNNNNNNNNNNNNNNNNNNNNNNNNNNNNNNNNNNNNNNNNNNNNNNNNNNNNNNNNNNNNNNNNNNNNNNNNNNNNNNNNNNNNNNNNNNNNNNNNNNNNNNNNNNNNNNNNNNNNNNNNNNNNNNNNNNNNNNNNNNNNNNNNNNNNNNNNNNNNNNNNNNNNNNNNNNNNNNNNNNNNNNNNNNNNNNNNNNNNNNNNNNNNNNNNNNNNNNNNNNNNNNNNNNNNNNNNNNNNNNNNNNNNNNNNNNNNNNNNNNNNNNNNNNNNNNNNNNNNNNNNNNNNNNNNNNNNNNNNNNNNNNNNNNNNNNNNNNNNNNNNNNNNNNNNNNNNNNNNNNNNNNNNNNNNNNNNNNNNNNNNNNNNNNNNNNNNNNNNNNNNNNNNNNNNNNNNNNNNNNNNNNNNNNNNNNNNNNNNNNNNNNNNNNNNNNNNNNNNNNNNNNNNNNNNNNNNNNNNNNNNNNNNNNNNNNNNNNNNNNNNNNNNNNNNNNNNNNNNNNNNNNNNNNNNNNNNNNNNNNNNNNNNNNNNNNNNNNNNNNNNNNNNNNNNNNNNNNNNNNNNNNNNNNNNNNNNNNNNNNNNNNNNNNNNNNNNNNNNNNNNNNNNNNNNNNNNNNNNNNNNNNNNNNN
Dendrophthoe_longituba                   NNNNNNNNNNNNNNNNNNNNNNNNNNNNNNNNNNNNNNNNNNNNNNNNNNNNNNNNNNNNNNNNNNNNNNNNNNNNNNNNNNNNNNNNNNNNNNNNNNNNNNNNNNNNNNNNNNNNNNNNNNNNNNNNNNNNNNNNNNNNNNNNNNNNNNNNNNNNNNNNNNNNNNNNNNNNNNNNNNNNNNNNNNNNNNNNNNNNNNNNNNNNNNNNNNNNNNNNNNNNNNNNNNNNNNNNNNNNNNNNNNNNNNNNNNNNNNNNNNNNNNNNNNNNNNNNNNNNNNNNNNNNNNNNNNNNNNNNNNNNNNNNNNNNNNNNNNNNNNNNNNNNNNNNNNNNNNNNNNNNNNNNNNNNNNNNNNNNNNNNNNNNNNNNNNNNNNNNNNNNNNNNNNNNNNNNNNNNNNNNNNNNNNNNNNNNNNNNNNNNNNNNNNNNNNNNNNNNNNNNNNNNNNNNNNNNNNNNNNNNNNNNNNNNNNNNNNNNNNNNNNNNNNNNNNNNNNNNNNNNNNNNNNNNNNNNNNNNNNNNNNNNNNNNNNNNNNNNNNNNNNNNNNNNNNNNNNNNNNNNNNNNNNNNNNNNNNNNNNNNNNNNNNNNNNNNNNNNNNNNNNNNNNNNNNNNNNNNNNNNNNNNNNNNNNNNNNNNNNNNNNNNNNNNNNNNNNNNNNNNNNNNNNNNNNNNNNNNNNNNNNNNNNNNNNNNNNNNNNNNNNNNNNNNNNNNNNNNNNNNNNNNNNNNNNNNNNNNNNNNNNNNNNNNNNNNNNNNNNNNNNNNNNNNNNNNNNNNNNNNNNNNNNNNNNNNNNNNNNNNNNNNNNNNNNNNNNNNNNNNNNNNNNNNNNNNNNNNNNNNNNNNNNNNNNNNNNNNNNNNNNNNNNNNNNNNNNNNNNNNNNNNNNNNNNNNNNNNNNNNNNNNNNNNNNNNNNNNNNNNNNNNNNNNNNNNNNNNNNNNNNNNNNNNNNNNNNNNNNNNNNNNNNNNNNNNNNNNNNNNNNNNNNNNNNNNNNNNNNNNNNNNNNNNNNNNNNNNNNNNNNNNNNNNNNNNNNNNNNNNNNNNNNNNNNNNNNNNNNNNNNNNNNNNNNNNNNNNNNNNNNNNNNNNNNNNNNNNNNNNNNNNNNNNNNNNNNNNNNNNNNNNNNNNNNNNNNNNNNNNNNNNNNNNNNNNNNNNNNNNNNNNNNNNNNNNNNNNNNNNNNNNNNNNNNNNNNNNNNNNNNNNNNNNNNNNNNNNNNNNNNNNNNNNNNNNNNNNNNNNNNNNNNNNNNNNNNNNNNNNNNNNNNNNNNNNNNNNNNNNNNNNNNNNNNNNNNNNNNNNNNNNNNNNNNNNNNNNNNNNNNNNNNNNNNNNNNNNNNNNNNNNNNNNNNNNNNNNNNNNNNNNNNNNNNNNNNNNNNNNNNNNNNNNNNNNNNNNNNNNNNNNNNNNNNNNNNNNNNNNNNNNNNNNNNNNNNNNNNNNNNNNNNNNNNNNNNNNNNNNNNNNNNNNNNNNNNNNNNNNNNNNNNNNNNNNNNNNNNNNNNNNNNNNNNNNNNNNNNNNNNNNNNNNNNNNNNNNNNNNNNNNNNNNNNNNNNNNNNNNNNNNNNNNNNNNNNNNNNNNNNNNNNNNNNNNNNNNNNNNNNNNNNNNNNNNNNNNNNNNNNNNNNNNNNNNNNNNNNNNNNNNNNNNNNNNNNNNNNNNNNNNNNNNNNNNNNNNNNNNNNNNNNNNNNNNNNNNNNNNNNNNNNNNNNNNNNNNNNNNNNNNNNNNNNNNNNNNNNNNNNNNNNNNNNNNNNNNNNNNNNNNNNNNNNNNNNNNNNNNNNNNNNNNNNNNNNNNNNNNNNNNNNNNNNNNNNNNNNNNNNNNNNNNNNNNNNNNNNNNNNNNNNNNNNNNNNNNNNNNNNaacggcgagcgaaccgggaacagcccagNttgaaaatcgcgcggNcgNgNcgNNNgaaNtgtagactgtagaagcgtcctcagcggcggaccgggctcaagtcccctggaagggggcgccggagagggtgagagccccgtcgtgcccggaccctgccgcaccacNaggcgctgtcggcgagtcgggttgtttgggaatgcagccccaatcgggcggtaaattccgtccaaggctaaatatgggcgagagaccgatagcaaacaagtaccgcgagggaaagatgaaaaggactttgaaaagagagtcaaagagtgcttgaaattgtcgggagggaagcggatgggggccggcgatgcacctcggtcggatgtggaacggccaacagccggtccgccgatcgactcggggtgcggaccgatgcggattgaggcggcggcccaagcctgggccgtcgttacNNgcctgcggagatgccgccgcctcgatcgtggaatgcagcgcgcgccgcNNNNNNNacggcgtgcttcNNggcacctgcgcgctccgggcaacggcctgcgggctccccattcgacccgtcttgaaacacggaccaaggagtctgacatgtgtgcgagtcaacgggcNgactaaacccgtaaggcgaaaggaagctgaNttggtgggatcccccNNNNNctgcgggNNNtgcacccccgaccgaccttgatcttctgagaagggttcgagtgtgagcatgcctgtcgggacccgaaagatggtgaactatgcctgagcggggcgaagccagaggaaactctggtggaggcccgcagcgatactgacgtgcaaatcgttcgtctgacttgggtataggggcgaaagactaatcgaaccgtctagtagctggttccctccgaagtttccctcaggatagctggagctcgcgcgcgagttctatcaggtaaagccaatgattagaggcatcgggggcgcaatgccctcgacctattctcaaactttaaatgggtaggacgacacggctgcttcgctgagccgtggcgaggaatcgagagctccaagtgggccatttttggtaagcagaactggcgatgcgggatgaaccggaagccgggttacggtgcccaactgcgcgctaacctagatcccacaaagggtgttggtcgattaagacagcaggacggtggtcatggaagtcgaaatccgctaaggagtgtgtaacaactcacctgccgaatcaactagccccgaaaatggatggcgcttaagcgcgcgacctatacccggccgtcgaggcaacggccaggccccgatgagtaggagggcgcggcggtcgctgcaaaacctgtggcgcgagcccgggcggagcgtccgtcggtgcggatcttggtggtagtagcaaatattcaaatgagaactttgaaggccgaagaggagaagggttccatgtgaacggcacttgcacatgggttagtcgatcctaagagacgggggaagcccgtccgacagcgcgatccgcgcgagcttcgaaagggaatcgggttaaaactcccgagccgggacgtggtggttgacggcgacgttagggagtccggagacgtcgtcgggggccccgggaagagttatcttttctgtttaacagcctgcccaccctggaatcggttcggccggaggtagggtccagcggctggaacagcaccgcacgtcgcgcggtgtccggtgcgccctcgacggcccNtgaaaatccggaggaccgagtaccatccacgcccgttcgtaccgataaccgcatcaggtctccaaggtgaacagcctctggtcgatggaacaatgtaggcaagggaagtcggcaaaatggatccgtaacttcgggaaaaggattggctctgagggctgggctcgggggtcccagccccgaacccatcggctgtcggcggactgctcgagctgctctcgcggcgagagcgggtcgccgcgtgccgtccgggcgacggactgggaacggctccctcNNNNNNNNgggggccttccccgagcagcgaacagccagctcagaactggtacggNNNNNNNNNNNNNNNNNNNNNNNNNNNNNNNNNNNNNNNNNNNNNNNN
Desmaria_mutabilis                       NNNNNNNNNNNNNNNNNNNNNNNNNNNNNNNNNNNNNNNNNNagccatgcatgtgtaagtatgaactaattcagactgtgaaactgcgaatggctcattaaatcagttatagtttgtttgatggtatctgctactcggataaccgtagtaattctagagctaatacgtgcaacaaaccccgacNNttctggaagggatgcatttattagataaaaggtcgacgcgggctctNNgcccgttgctctgatgattcatgataactcgacggatcgcacggccctcgtgccggcgacgcatcattcaaatatctgccctatcaactttcgatggtaggatagtggcctaccatggtgatgacgggtgacggagaattagggttcgattccggagagggagcctgagaaacggctaccacatccaaggaaggcagcaggcgcgcaaattacccaatcctgacacggggaggtagtgacaataaataacaataccgggctctatgagtctggtaattggaatgagtacaatctaaatcccttaacgaggatccattggagggcaagtctggtgccagcagccgcggtaattccagctccaatagcgtatatttaagttgttgcagttaaaaagctcgtagttggaccttgggttgggtcgatcggtccgccgtcaggtgtgtaccggtcggcctgtcccttctaccggcgatgcgctcctggccttaattggccgggtcgtgcctccggtgctgttactttgaagaaattagagtgctcaaagcaagcctacgctctggatacattagcatgggataacatcataggatttcggtcctattctgttggccttcgggatcggagtaatgattaacagggacagtcgggggcattcgtatttcatagtcagaggtgaaattcttggatttatgaaagacgaacaactgcgaaagcatttNNNNNNNNgccaaggatgttttcattaatcaagaacgaaagttgggggctcgaagacgatcagataccgtcctagtctcaaccataaacgatgccgaccagggatcagcggatgttacttttaggactccgctggcaccttatgagaaatcaaagtttttgggttccggggggagtatggtcgcaaggctgaaacttaaaggaattgacggaagggcaccaccaggagtggagcctgcggcttaatttgactcaacacggggaaacttaccaggtccagacatagtaaggattgacagactgagagctctttcttgattctatgggtggtggtgcatggccgttcttagttggtggagcgatttgtctggttaattccgttaacgaacgagacctcagcctgctaactagctacatggaggtatccctccatggctagcttcttagagggactatggccttttaggccacggaagtttgaggcaataacaggtctgtgatgcccttagatgttctgggccgcacgcgcgctacactgatgtattcaacgagtctatagccttggccgacaggcccgggtaatctttgaaatttcatcgtgatggggatagatcattgcaattgttggtcttcaacgaggaattcctagtaagcgcgagtcatcagctcgcgttgactacgtccctgccctttgtacacaccgcccgtcgctcctaccgattgaatggtccggtgaagtgttcggatcgcggcgacgtgggcggtNNNtcgctgccNggcgacgtcgcgagaagtccactgaNNNNNNNNNNNNNNNNNNNNNNNNNNNNNNNNNNNNNNNNNNNNNNNNNNNNNNNNNNNNNNNNNNNNNNNNNNNNNNNNNNNNNNNNNNNNNNNNNNNNNNNNNNNNNNNNNNNNNNNcgaaccgggaaacgcccagcttgaaaatcgttcggcccaggcgatcgaattgtagtctgtagaagcgtcctcagcggcggaccgggctcaagtcctctggaagggggcgccggagagggNgagagccccgtcgtgcccggaccctgccgcatcacgaggcgctgtcggcgagtcgggttgtttgggaatgcagccccaatcgggcggtaaattccgtccaaggctaaatatgggcgagagaccgatagcaaacaagtaccgcgagggaaagatgaaaaggactttgaaaagagagtcaaagagtgcttgaaattgtcgggagggaagcggatgggggccggcgatgcacctcggtcggatgtggaacggccatcagccggtccgccgatcgactcggggtgtggaccgatgcggattgaggcggcggcccaagcctaggctgttgatatNNgcctgcggagacgtcgccgcctcgatcgtggtaggcagcgcgcgccatNNNNNNNaaggcgtgcttcNNggcacctgcgcgctccaggcaacggcctgcgggctccccattcgacccgtcttgaaacacggaccaaggagtctgacatgtgtgcgagtcaacgggcNgattaaacccgtaaggcgtaaggaagctgaNttggtgggatccccNNNNNNtagcgggNNNtgcaccgccgaccgaccttgatcttctgagaagggttcgagtgtgagcatgcctgtcgggacccgaaagatggtgaactatgcctgagcggggcgaagccagaggaaactctggtggaggcccgcagcgatactgacgtgcaaatcgttcgtctgacttgggtataggggcgaaagactaatcgaaccgtctagtagctggttccctccNNNNNNNNNNNNNNNNNNNNNNNNNNNNNNNNNNNNNNNNNNNNNNNNNNNNNNNNNNNNNNNNNNNNNNNNNNNNNNNNNNNNNNNNNNNNNNNNNNNNNNNNNNNNNNNNNNNNNNNNNNNNNNNNNNNNNNNNNNNNNNNNNNNNNNNNNNNNNNNNNNNNNNNNNNNNNNNNNNNNNNNNNNNNNNNNNNNNNNNNNNNNNNNNNNNNNNNNNNNNNNNNNNNNNNNNNNNNNNNNNNNNNNNNNNNNNNNNNNNNNNNNNNNNNNNNNNNNNNNNNNNNNNNNNNNNNNNNNNNNNNNNNNNNNNNNNNNNNNNNNNNNNNNNNNNNNNNNNNNNNNNNNNNNNNNNNNNNNNNNNNNNNNNNNNNNNNNNNNNNNNNNNNNNNNNNNNNNNNNNNNNNNNNNNNNNNNNNNNNNNNNNNNNNNNNNNNNNNNNNNNNNNNNNNNNNNNNNNNNNNNNNNNNNNNNNNNNNNNNNNNNNNNNNNNNNNNNNNNNNNNNNNNNNNNNNNNNNNNNNNNNNNNNNNNNNNNNNNNNNNNNNNNNNNNNNNNNNNNNNNNNNNNNNNNNNNNNNNNNNNNNNNNNNNNNNNNNNNNNNNNNNNNNNNNNNNNNNNNNNNNNNNNNNNNNNNNNNNNNNNNNNNNNNNNNNNNNNNNNNNNNNNNNNNNNNNNNNNNNNNNNNNNNNNNNNNNNNNNNNNNNNNNNNNNNNNNNNNNNNNNNNNNNNNNNNNNNNNNNNNNNNNNNNNNNNNNNNNNNNNNNNNNNNNNNNNNNNNNNNNNNNNNNNNNNNNNNNNNNNNNNNNNNNNNNNNNNNNNNNNNNNNNNNNNNNNNNNNNNNNNNNNNNNNNNNNNNNNNNNNNNNNNNNNNNNNNNNNNNNNNNNNNNNNNNNNNNNNNNNNNNNNNNNNNNNNNNNNNNNNNNNNNNNNNNNNNNNNNNNNNNNNNNNNNNNNNNNNNNNNNNNNNNNNNNNNNNNNNNNNNNNNNNNNNNNNNNNNNNNNNNNNNNNNNNNNNNNNNNNNNNNNNNNNNNNNNNNNNNNNNNNNNNNNNNNNNNNNNNNNNNNNNNNNNNNNNNNNNNNNNNNNNNNNNNNNNNNNNNNNNNNNNNNNNNNNNNNNNNNNNNNNNNNNNNNNNNNNNNNNNNNNNNNNNNNNNNNNNNNNNNNNNNNNNNNNNNNNNNNNNNNNNNNNNNNNNNNNNNNNNNNNNNNNNNNNNNNN
Diplatia_furcata                         NggttgatcctgccagtagtcatatgcttgtctcaaagattaagccatgcatgtgtaagtatgaactaattcagactgtgaaactgcgaatggctcattaaatcagttatagtttgtttgatggtatttgctactcggataaccgtagtaattctagagctaatacgtgcaccaaaccccgacNNttctggaagggatgcatttattagataaaaggtcgacacNggttccNNgcccgttgctctgatgaatcatgataacttgacggatcgcacggccatcgtgccggcgacgcatcattcaaatttctgccctatcaactttcgatggtaggatagtggcctaccatggtgatgacgggtgacggagaattagggttcgattccggagagggagcctgagaaacggctaccacatccaaggaaggcagcaggcgcgcaaattacccaatcctgacacggggaggtagtgacaataaataacaataccgggctcatcgagtctggtaattggaatgagtacaatctaaatcccttaacgaggatccattggagggcaagtctggtgccagcagccgcggtaattccagctccaatagcgtatatttaagttgttgcagttaaaaagctcgtagttggaccttgggttgggtcgatcggtccgccgccaggtgtgtaccggtcggcctgtcccttctaccggcgatgcgctcctagccttaattggccgggtcgtgcctccggtgctgttactttgaagaaattagagtgctcaaagcaagcctacgctctggatacattagcatgggataacatcataggatttcggtcctattctgttggccttcgggatcggagtaatgattaacagggacagtcgggggcattcgtatttcatagtcagaggtgaaattcttggatttatgaaagacgaacaactgcgaaagcatttNNNNNNNNgccaaggatgttttcattaatcaagaacgaaagttgggggctcgaagacgatcagataccgtcctagtctcaaccataaacgatgccgaccagggatcagcggacgttacttataggacaccgctggcaccttatgagaaatcaaagtttttgggttccggggggagtatggtcgcaaggctgaaacttaaaggaattgacggaagggcaccaccaggagtggagcctgcggcttaatttgactcaacacggggaaacttaccaggtccagacatagtaaggattgacagactgagagctctttctagattctatgggtggtggtgcatggccgttcttagttggtggagcgatttgtctggttaattccgttaacgaacgagacctcagcctgctaactagctacgtggaggtatccctccatggctagcttcttagagggactatggccttttaggccacggaagtttgaggcaataacaggtctgtgatgcccttagatgttctgggccgcacgcgcgctacactgatgtattcaacgagtctatagccttggccgacaggcccgggtaatctttgaaatttcatcgtgatggggatagatcattgcaattgttggtcttcaacgaggaattcctagtaagcgcgagtcatcagctcgcgttgactacgtccctgccctttgtacacaccgcccgtcgctcctaccgattgaatggtccggtgaagtgttcggatcgaggcgacgtgggcggtNNNacgctgccNcgcgacgtcgcgagaagtccactgaaccttatcatttNNNNNNNNNNNNNNNNNNNNNNNNNNNNNNNNNNNNNNNNNNNNNNNNNNNNNNNNNNNNNNNNNNNNNNNNNNNNNNNNNNNNNNNNNNNNNNNNNNNNNNNNNNNNNNNNNNNNNNNNNNNNNNNNNNNNNNNNNNNNNNNNNNNNNNNNNNNNNNNNNNNNNNNNNNNNNNNNNNNNNNNNNNNNNNNNNNNNNNNNNNNNNNNNNNNNNNNNNNNNNNNNNNNNNNNNNNNNNNNNNNNNNNNNNNNNNNNNNNNNNNNNNNNNNNNNNNNNNNNNNNNNNNNNNNNNNNNNNNNNNNNNNNNNNNNNNNNNNNNNNNNNNNNNNNNNNNNNNNNNNNNNNNNNNNNNNNNNNNNNNNNNNNNNNNNNNNNNNNNNNNNNNNNNNNNNNNNNNNNNNNNNNNNNNNNNNNNNNNNNNNNNNNNNNNNNNNNNNNNNNNNNNNNNNNNNNNNNNNNNNNNNNNNNNNNNNNNNNNNNNNNNNNNNNNNNNNNNNNNNNNNNNNNNNNNNNNNNNNNNNNNNNNNNNNNNNNNNNNNNNNNNNNNNNNNNNNNNNNNNNNNNNNNNNNNNNNNNNNNNNNNNNNNNNNNNNNNNNNNNNNNNNNNNNNNNNNNNNNNNNNNNNNNNNNNNNNNNNNNNNNNNNNNNNNNNNNNNNNNNNNNNNNNNNNNNNNNNNNNNNNNNNNNNNNNNNNNNNNNNNNNNNNNNNNNNNNNNNNNNNNNNNNNNNNNNNNNNNNNNNNNNNNNNNNNNNNNNNNNNNNNNNNNNNNNNNNNNNNNNNNNNNNNNNNNNNNNNNNNNNNNNNNNNNNNNNNNNNNNNNNNNNNNNNNNNNNNNNNNNNNNNNNNNNNNNNNNNNNNNNNNNNNNNNNNNNNNNNNNNNNNNNNNNNNNNNNNNNNNNNNNNNNNNNNNNNNNNNNNNNNNNNNNNNNNNNNNNNNNNNNNNNNNNNNNNNNNNNNNNNNNNNNNNNNNNNNNNNNNNNNNNNNNNNNNNNNNNNNNNNNNNNNNNNNNNNNNNNNNNNNNNNNNNNNNNNNNNNNNNNNNNNNNNNNNNNNNNNNNNNNNNNNNNNNNNNNNNNNNNNNNNNNNNNNNNNNNNNNNNNNNNNNNNNNNNNNNNNNNNNNNNNNNNNNNNNNNNNNNNNNNNNNNNNNNNNNNNNNNNNNNNNNNNNNNNNNNNNNNNNNNNNNNNNNNNNNNNNNNNNNNNNNNNNNNNNNNNNNNNNNNNNNNNNNNNNNNNNNNNNNNNNNNNNNNNNNNNNNNNNNNNNNNNNNNNNNNNNNNNNNNNNNNNNNNNNNNNNNNNNNNNNNNNNNNNNNNNNNNNNNNNNNNNNNNNNNNNNNNNNNNNNNNNNNNNNNNNNNNNNNNNNNNNNNNNNNNNNNNNNNNNNNNNNNNNNNNNNNNNNNNNNNNNNNNNNNNNNNNNNNNNNNNNNNNNNNNNNNNNNNNNNNNNNNNNNNNNNNNNNNNNNNNNNNNNNNNNNNNNNNNNNNNNNNNNNNNNNNNNNNNNNNNNNNNNNNNNNNNNNNNNNNNNNNNNNNNNNNNNNNNNNNNNNNNNNNNNNNNNNNNNNNNNNNNNNNNNNNNNNNNNNNNNNNNNNNNNNNNNNNNNNNNNNNNNNNNNNNNNNNNNNNNNNNNNNNNNNNNNNNNNNNNNNNNNNNNNNNNNNNNNNNNNNNNNNNNNNNNNNNNNNNNNNNNNNNNNNNNNNNNNNNNNNNNNNNNNNNNNNNNNNNNNNNNNNNNNNNNNNNNNNNNNNNNNNNNNNNNNNNNNNNNNNNNNNNNNNNNNNNNNNNNNNNNNNNNNNNNNNNNNNNNNNNNNNNNNNNNNNNNNNNNNNNNNNNNNNNNNNNNNNNNNNNNNNNNNNNNNNNNNNNNNNNNNNNNNNNNNNNNNNNNNNNNNNNNNNNNNNNNNNNNNNNNNNNNNNNNNNNNNNNNNNNNNNNNNNNNNNNNNNNNNNNNNNNNNNNNNNNNNNNNNNNNNNNNNNNNNNNNNNNNNNNNNNNNNNNNNNNNNNNNNNNNNNNNNNNNNNNNNNNNNNNNNNNNNNNNNNNNNNNNNNNNNNNNNNNNNNNNNNNNNNNNNNNNNNNNNNNNNNNNNNNNNNNNNNNNNNNNNNNNNNNNNNNNNNNNNNNNNNNNNNNNNNNNNNNNNNNNNNNNNNNNNNNNNNNNNNNNNNNNNNNNNNNNNNNNNNNNNNNNNNNNNNNNNNNNNNNNNNNNNNNNN
Emelianthe_panganensis                   NNNNNNNNNNNNNNNNNNNNNNNNNNNNNNNNNNNNNNNNNNNNNNNNNNNNNNNNNNNNNNNNNNNNNttcagactgtgaaactgcgaatggctcattaaatcagttatagtttgtttgatggtatttgctactcggataaccgtagtaattctagagctaatacgtgcaccgaaccccgacttttgcggaagggatgcatttattagataaaaggtcgacgcgggctctNNgcccgttgttctgatgaatcatgataacttgacggatcgcacggccatcgtgccggcgacgcatcattcaaatttctgccctatcaactttcgatggtaggatagtggcctaccatggttttgacgggtgacggagaattagggttcgattccggagagggagcctgagaaacggctaccacatccaaggaaggcagcaggcgcgcaaattacccaatcctgacacggggaggtagtgacaataaataacaataccgggctctacgagtctggtaattggaatgagtacaatctaaatcccttaacgaggatccattggagggcaagtctggtgccagcagccgcggtaattccagctccaatagcgtatatttaagttgttgcagttaaaaagctcgtagttggaccttgggttgggtcgatcggtccgccttcaggtgtgtaccggtcggcctgtcccttctaccggcgatgcgctcctggccttaattggccgggtcgtgcctccggtgctgttactttgaagaaattagagtgctcaaagcaagcctacgctctggatacattagcatgggataacatcataggatttcggtcctattctgttggccttcgggatcggagtaatgattaacagggacagtcgggggcattcgtatttcatagtcagaggtgaaattcttggatttatgaaagacgaacaactgcgaaagcatttNNNNNNNNgccaaggatgttttcattaatcaagaacgaaagttgggggctcgaagacgatcagataccgtcctagtctcaaccataaacgatgccgaccagggatcagcggatgttacttgtaggactccgctggcaccttatgagaaatcaaagtttttgggttccggggggagtatggtcgcaaggctgaaacttaaaggaattgacggaagggcaccaccaggagtggagcctgcggcttaatttgactcaacacggggaaacttaccaggtccagacatagtaaggattgacagactgagagctctttctagattctatgggtggtggtgcatggccgttcttagttggtggagcgatttgtctggttaattccgttaacgaacgagacctcagcctgctaactagctacatggaggtatccctccatggctagcttcttagagggactatggccttttaggccacggaagtttgaggcaataacaggtctgtgatgcccttagatgttctgggccgcacgcgcgctacactgatgtattcaacgagtctatagccttggccgacaggcccgggtaatctttgaaatttcatcgtgatggggatagatcattgcaattgttggtcttcaacgaggaattcctagtaagcgcgagtcatcagctcgcgttgactacgtccctgccctttgtacacaccgcccgtcgctcctaccgattgaatggtccggtgaagtgttcggatcgaggcgacgtgggcggtNNNtcgccgccNcgcgacgtcgcgagaagNNNNNNNNNNNNNNNNNNNNNNNNNNNNNNNNNNNNNNNNNNNNNNNNNNNNNNNNNNNNNNNNNNNNNNNNNNNNNNNNNNNNNNNNNNNNNNNNNNNNNNNNNNNNNNNNNNNNNNaacggcgagcgaaccgggaatagcccagcttgaaaatcgcgcggcgatgtcgcgcgaattgtagtctgtagaagcgtcctcagcggcggaccgggctcaagttccctggaagggggcgccggagagggtgagagccccgtcgtgcccggaccctgccgcatcacgaggcgctgtcggcgagtcgggttgtttgggaatgcagccccaatcgggcggtaaattccgtccaaggctaaatacgggcgagagaccgatagcaaacaagtaccgcgagggaaagatgaaaaggactttgaaaagagagtcaaagagtgcttgaaattgtcgggagggaagcggatgggggccggcgatgcacctcggtcggatgtggaacggccaacagtcggtccgccgatcgactcggggtgtggaccgatgcggattgaggcggcggcccaagcctgggctgtcgtgacNNgcctgcggagatgtcgccgcctcgatcgtggaatgcagcgcgcgccgcNNNNNNNacggcgtgcttcNNggcacctgcgcgctccgggcaacggcctgcgggctccccattcgacccgtcttgaaacacggaccaaggagtctgacatgtgtgcgagtcaacgggcNgattaaacccgtaaggcgaaaggaagctgaNttggtgggatccccNNNNNNcagcgggNNNtgcacccccgaccgaccttgatcttctgagaagggttcgagtgtgagcatgcctgtcgggacccgaaagatggtgaactatgcctgagcggggcgaagccagaggaaactctggtggaggcccgcagcgatactgacgtgcaaatcgttcgtctgacttgggtataggggcgaaagactaatcgaaccgtctagtagctggttccctccgaagtttccctcaggatagctggagctcgagcgcgagttctatcaggtaaagccaatgattagaggcatcgggggcgcaacgccctcgacctattctcaaactttaaatgggtaggacggcgcggctgcttcgNtgagccgcgccaaggaatcgagagctccaagtgggccatttttggtaagcagaactggcgatgcgggatgaaccggaagccgggttacggtgcccaactgcgcgctaacctagatcccacaaagggtgttggtcgattaagacagcaggacggtggtcatggaagtcgaaatccgctaaggagtgtgtaacaactcacctgccgaatcaactagccccgaaaatggatggcgcttaagcgcgcgacctatacccggccgtcgaggcaacggccaggccccgatgagtaggagggcgcggcggtcgctgcaaaacctgtggcgcgagcccgggcggagcgtccgtcggtgcggatcttggtggtagtagcaaatattcaaatgagaactttgaaggccgaagaggggaaaggttccatgtgaacggcacttgcacatgggttagtcgatcctaagagacgggggaagcccgtccgacagcgcgaaacgcgcgagcttcgaaagggaatcgggttaaaattcccgaaccgggacgtggtggttgacggcgacgttagggagtccggagacgtcgtcgggggccccgggaagagttatcttttctgtttaacagcctgcccaccctggaatcggctcagccggaggtagggtccagcggctggaacagcaccgcacgtcgcgcggtgtccggtgcgccctcgacggcccctgaaaatccggaggaccgagtgccatccacgcccgttcgtactcataaccgcatcaggtctccaaggtgaacagcctctggccaacggaacaatgtaggcaagggaagtcggcaaaatggatccgtaacttcgggaaaaggattggctctgagggctgggctcgggggtcccagccccgaactcatcggctgtcggcggactgctcgagctgccaccgcggcgagagcgggtcgccgcgtgccgtccgggggacggactgggaacggctccctcNNNNNNNNgggggccttccccgagcagcgaacagccagctcagaactggtacggacNNNNNNNNNNNNNNNNNNNNNNNNNNNNNNNNNNNNNNNNNNNNNN
Englerina_ramulosa                       NNNNNNNNNNNNNNNNNNNNNNNNNNNNNNNNNNNNNNNNNNNNNNNNNNNNNNNNNNNNNNNNNNNNNNNNNNNNNNNNNNNNNNNNNNNNNNNNNNNNNNNNNNNNNNNNNNNNNNNNNNNNNNNNNNNNNNNNNNNNNNNNNNNNNNNNNNNNNNNNNNNNNNNNNNNNNNNNNNNNNNNNNNNNNNNNNNNNNNNNNNNNNNNNNNNNNNNNNNNNNNNNNNNNNNNNNNNNNNNNNNNNNNNNNNNNNNNNNNNNNNNNNNNNNNNNNNNNNNNNNNNNNNNNNNNNNNNNNNNNNNNNNNNNNNNNNNNNNNNNNNNNNNNNNNNNNNNNNNNNNNNNNNNNNNNNNNNNNNNNNNNNNNNNNNNNNNNNNNNNNNNNNNNNNNNNNNNNNNNNNNNNNNNNNNNNNNNNNNNNNNNNNNNNNNNNNNNNNNNNNNNNNNNNNNNNNNNNNNNNNNNNNNNNNNNNNNNNNNNNNNNNNNNNNNNNNNNNNNNNNNNNNNNNNNNNNNNNNNNNNNNNNNNNNNNNNNNNNNNNNNNNNNNNNNNNNNNNNNNNNNNNNNNNNNNNNNNNNNNNNNNNNNNNNNNNNNNNNNNNNNNNNNNNNNNNNNNNNNNNNNNNNNNNNNNNNNNNNNNNNNNNNNNNNNNNNNNNNNNNNNNNNNNNNNNNNNNNNNNNNNNNNNNNNNNNNNNNNNNNNNNNNNNNNNNNNNNNNNNNNNNNNNNNNNNNNNNNNNNNNNNNNNNNNNNNNNNNNNNNNNNNNNNNNNNNNNNNNNNNNNNNNNNNNNNNNNNNNNNNNNNNNNNNNNNNNNNNNNNNNNNNNNNNNNNNNNNNNNNNNNNNNNNNNNNNNNNNNNNNNNNNNNNNNNNNNNNNNNNNNNNNNNNNNNNNNNNNNNNNNNNNNNNNNNNNNNNNNNNNNNNNNNNNNNNNNNNNNNNNNNNNNNNNNNNNNNNNNNNNNNNNNNNNNNNNNNNNNNNNNNNNNNNNNNNNNNNNNNNNNNNNNNNNNNNNNNNNNNNNNNNNNNNNNNNNNNNNNNNNNNNNNNNNNNNNNNNNNNNNNNNNNNNNNNNNNNNNNNNNNNNNNNNNNNNNNNNNNNNNNNNNNNNNNNNNNNNNNNNNNNNNNNNNNNNNNNNNNNNNNNNNNNNNNNNNNNNNNNNNNNNNNNNNNNNNNNNNNNNNNNNNNNNNNNNNNNNNNNNNNNNNNNNNNNNNNNNNNNNNNNNNNNNNNNNNNNNNNNNNNNNNNNNNNNNNNNNNNNNNNNNNNNNNNNNNNNNNNNNNNNNNNNNNNNNNNNNNNNNNNNNNNNNNNNNNNNNNNNNNNNNNNNNNNNNNNNNNNNNNNNNNNNNNNNNNNNNNNNNNNNNNNNNNNNNNNNNNNNNNNNNNNNNNNNNNNNNNNNNNNNNNNNNNNNNNNNNNNNNNNNNNNNNNNNNNNNNNNNNNNNNNNNNNNNNNNNNNNNNNNNNNNNNNNNNNNNNNNNNNNNNNNNNNNNNNNNNNNNNNNNNNNNNNNNNNNNNNNNNNNNNNNNNNNNNNNNNNNNNNNNNNNNNNNNNNNNNNNNNNNNNNNNNNNNNNNNNNNNNNNNNNNNNNNNNNNNNNNNNNNNNNNNNNNNNNNNNNNNNNNNNNNNNNNNNNNNNNNNNNNNNNNNNNNNNNNNNNNNNNNNNNNNNNNNNNNNNNNNNNNNNNNNNNNNNNNNNNNNNNNNNNNNNNNNNNNNNNNNNNNNNNNNNNNNNNNNNNNNNNNNNNNNNNNNNNNNNNNNNNNNNNNNNNNNNNNNNNNNNNNNNNNNNNNNNNNNNNNNNNNNNNNNNNNNNNNNNNNNNNNNNNNNNNNNNNNNNNNNNNNNNNNNNNNNNNNNcccctagNaacggcgagcgaaccgggaatagcccagcttgaaaatcgttcggcaccggcgaacgaattgtagactgtagaagcgtcctcagcggcggactgggctcaagtcccctggaagggggcgcctgagagggtgagagccccgtcgtgcccggaccctgccgcatcacgaggcgctgtcggcgagtcgggttgtttgggaatgcagccctaatcgggcggtaaattccgtccaaggctaaatacgggcgagagaccgatagcaaacaagtaccgcgagggaaagatgaaaaggactttgaaaagagagtcaaagagtgcttgaaattgtcgggagggaagcggatgggggccggcgatgcacctcggtcggatgcggaatggttaacatccggttcgccgatcgactcggggtgtggaccgatgcggattgaggtggcggcccaagcctgggccgttgttaaNNgcctgtggagacgtcgtcgcctcgatcgtgggaagcagcgcgcgccgcttNNNNNgcggcgtgcctcNNggtacttgcgcgctacgggcaacggcctgcgggctccccattcgacccgtcttgaaacacggaccaaggagtctgacatgtgtgcgagtcaacgggcNgattaaacccgttaggcgaaaggaagctgaNttggtgggatccccNNNNNNctgcgggNNNtgcacccccgaccgaccttgatNttctgagaagggttcgagtgtgagcatgcctgtcgggacccgaaagatggtgaactatgcctgagcggggcgaagccagaggaaactctggtggaggcccgcagcgatactgacgtgcaaatcgttcgtctgacttgggtataggggcgaaagactaatcgaaccgtctagtagctggttccctccgaagtttcccttaggatagctggagctcgagcgcgagttctatcaggtaaagccaatgattagaggcatcgggggcgcaacgccctcgacctattctcaaactttaaatgggtaggatggcgcggctgctttgttgagccgcgccgaggaatcgagagctccaagtgggccatttttggtaagcagaactggcgatgcgggatgaaccggaagccgggttacggtgcccaattgcgcgctaacctagatcccacaaagggtgttggtcgattaagacagcaggacggtggtcatggaagtcgaaatccgctaaggagtgtgtaacaactcacctgccgaatcaactagccccgaaaatggatggcgcttaagcgcgcgacctatacccggccgtcgaggcaacggccaggccccgatgagtaggagggcgcggcggtcgctgcaaaacctgtggcgcgagcccgggcggagcgtccgtcggtgcggatcttggtggtagtagcaaatattcaaatgagaactttgaaggccgaagaggggaaaggttccatgtgaacggcacttgcacatgggttagtcgatcctaagagacgggggaagcccgtccgatagcgtgtaacgcgcgagcttcgaaagggaatcgggttaaaattcccgaaccgggacgtggtggttgacggcgacgttaggtagtccggagacgtcgtcgggggccccgNgaagagttatcttttctgtttaacagcctgcccaccctggaatcggctcagccggaggtagggtccagcggctggaacagcaccgcacgtcgcgcggtgtNcggtgcgccctcgacggcccttgaaaatccggaggaccgagtgccatccacgcctgttcgtactcataaccgcatcaggtctccaaggtgaacagcctctggtcaatggaacaatgtaggcaagggaagtcggcaaaatagatctgtaacttcgggaaaaggattggctctgagggctgggctcgggggtcccagccccgaacccatcggctgtcggcggactgctcgagctgcttNcgtggcaagagcgggtcaccgcgtgccgtccgggggacggactgggaatggctccctcNNNNNNNNgggggccttccccgagcagcgaacagccagctcagaactggtacggaNNNNNNNNNNNNNNNNNNNNNNNNNNNNNNNNNNNNNNNNNNNNNNN
Englerina_woodfordioides                 tggttgatcctgccagtagtcatatgcttgtctcaaagattaagccatgcatgtgtaagtatgaacaaattcagactgtgaaactgcgaatggctcattaaatcagttatagtttgtttgatggtatttgctactcggataaccgtagtaattctagagctaatacgtgcaccgaaccccgactctcaaggaagggatgcatttattagataaaaggtcgacNNNggctttNNgcccgttgttttgatgaatcatgataacttgacggatcgcacggccattgtgccggcgacgcatcattcaaatttctgccctatcaactttcgatggtaggatagtggcctaccatggttttgacgggtgacggagaattagggttcgattccggagagggagcctgagaaacggctaccacatccaaggaaggcagcaggcgcgcaaattacccaatcctgacacggggaggtagtgacaataaataacaataccgggctctatgagtctggtaattggaatgagtacaatctaaatcccttaacgaggatccattggagggcaagtctggtgccagcagccgcggtaattccagctccaatagcgtatatttaagttgttgcagttaaaaagctcgtagttggaccttgggttgggtcaatcggtccgccttcaggtgtgtaccggttgtcctgtcccttctaccggcgatgcgctcctggccttaattggccgggtcgtgcctccggtgctgttactttgaagaaattagagtgctcaaagcaagcctacgctctggatacattagcatgggataacatcataggatttcggtcctattctgttggccttcgggatcggagtaatgattaacagggacagtcgggggcattcgtatttcatagtcagaggtgaaattcttggatttatgaaagacgaacaactgcgaaagcatttNNNNNNNNgccaaggatgttttcattaatcaagaacgaaagttgggggctcgaagacgatcagataccgtcctagtctcaaccataaacgatgccgaccagggatcagcggatgttacttgtaggactccgctggcaccttatgagaaatcaaagtttttgggttccggggggagtatggtcgcaaggctgaaacttaaaggaattgacggaagggcaccaccaggagtggagcctgcggcttaatttgactcaacacgggaaaacttaccaggtccagacatagtaaggattgacagactgagagctctttctagattctatgggtggtggtgcatggccgttcttagttggtggagcgatttgtctggttaattccgttaacgaacgagacctcagcctgctaactagctacgtggaggtatccctccatggctagcttcttagagggactatggccttttaggccacggaagtttgaggcaataacaggtctgtgatgcccttagatgttctgggccgcacgcgcgctacactgatgtattcaacgagtctatagccttggccgacaggcccgggtaatctttgaaatttcatcgtgatggggatagatcattgcaattgttggtcttcaacgaggaattcctagtaagcgcgagtcatcagctcgcgttgactacgtccctgccctttgtacacaccgcccgtcgctcctaccgattgaatggtccggtgaagtgttcggatcgaggcgacgtgggcggtNNNtcgctgccNcgcgacgtcgcgagaagtccactgaaccttatcatttNNNNNNNNNNNNNNNNNNNNNNNNNNNNNNNNNNNNNNNNNNNNNNNNNNNNNNNNNNNNNNNNNNNNNNNNNNNNNNNNNNNNNNNNNNNNNNNNNNNNNNNNNNNNNNNNNNNNNNNNNNNNNNNNNNNNNNNNNNNNNNNNNNNNNNNNNNNNNNNNNNNNNNNNNNNNNNNNNNNNNNNNNNNNNNNNNNNNNNNNNNNNNNNNNNNNNNNNNNNNNNNNNNNNNNNNNNNNNNNNNNNNNNNNNNNNNNNNNNNNNNNNNNNNNNNNNNNNNNNNNNNNNNNNNNNNNNNNNNNNNNNNNNNNNNNNNNNNNNNNNNNNNNNNNNNNNNNNNNNNNNNNNNNNNNNNNNNNNNNNNNNNNNNNNNNNNNNNNNNNNNNNNNNNNNNNNNNNNNNNNNNNNNNNNNNNNNNNNNNNNNNNNNNNNNNNNNNNNNNNNNNNNNNNNNNNNNNNNNNNNNNNNNNNNNNNNNNNNNNNNNNNNNNNNNNNNNNNNNNNNNNNNNNNNNNNNNNNNNNNNNNNNNNNNNNNNNNNNNNNNNNNNNNNNNNNNNNNNNNNNNNNNNNNNNNNNNNNNNNNNNNNNNNNNNNNNNNNNNNNNNNNNNNNNNNNNNNNNNNNNNNNNNNNNNNNNNNNNNNNNNNNNNNNNNNNNNNNNNNNNNNNNNNNNNNNNNNNNNNNNNNNNNNNNNNNNNNNNNNNNNNNNNNNNNNNNNNNNNNNNNNNNNNNNNNNNNNNNNNNNNNNNNNNNNNNNNNNNNNNNNNNNNNNNNNNNNNNNNNNNNNNNNNNNNNNNNNNNNNNNNNNNNNNNNNNNNNNNNNNNNNNNNNNNNNNNNNNNNNNNNNNNNNNNNNNNNNNNNNNNNNNNNNNNNNNNNNNNNNNNNNNNNNNNNNNNNNNNNNNNNNNNNNNNNNNNNNNNNNNNNNNNNNNNNNNNNNNNNNNNNNNNNNNNNNNNNNNNNNNNNNNNNNNNNNNNNNNNNNNNNNNNNNNNNNNNNNNNNNNNNNNNNNNNNNNNNNNNNNNNNNNNNNNNNNNNNNNNNNNNNNNNNNNNNNNNNNNNNNNNNNNNNNNNNNNNNNNNNNNNNNNNNNNNNNNNNNNNNNNNNNNNNNNNNNNNNNNNNNNNNNNNNNNNNNNNNNNNNNNNNNNNNNNNNNNNNNNNNNNNNNNNNNNNNNNNNNNNNNNNNNNNNNNNNNNNNNNNNNNNNNNNNNNNNNNNNNNNNNNNNNNNNNNNNNNNNNNNNNNNNNNNNNNNNNNNNNNNNNNNNNNNNNNNNNNNNNNNNNNNNNNNNNNNNNNNNNNNNNNNNNNNNNNNNNNNNNNNNNNNNNNNNNNNNNNNNNNNNNNNNNNNNNNNNNNNNNNNNNNNNNNNNNNNNNNNNNNNNNNNNNNNNNNNNNNNNNNNNNNNNNNNNNNNNNNNNNNNNNNNNNNNNNNNNNNNNNNNNNNNNNNNNNNNNNNNNNNNNNNNNNNNNNNNNNNNNNNNNNNNNNNNNNNNNNNNNNNNNNNNNNNNNNNNNNNNNNNNNNNNNNNNNNNNNNNNNNNNNNNNNNNNNNNNNNNNNNNNNNNNNNNNNNNNNNNNNNNNNNNNNNNNNNNNNNNNNNNNNNNNNNNNNNNNNNNNNNNNNNNNNNNNNNNNNNNNNNNNNNNNNNNNNNNNNNNNNNNNNNNNNNNNNNNNNNNNNNNNNNNNNNNNNNNNNNNNNNNNNNNNNNNNNNNNNNNNNNNNNNNNNNNNNNNNNNNNNNNNNNNNNNNNNNNNNNNNNNNNNNNNNNNNNNNNNNNNNNNNNNNNNNNNNNNNNNNNNNNNNNNNNNNNNNNNNNNNNNNNNNNNNNNNNNNNNNNNNNNNNNNNNNNNNNNNNNNNNNNNNNNNNNNNNNNNNNNNNNNNNNNNNNNNNNNNNNNNNNNNNNNNNNNNNNNNNNNNNNNNNNNNNNNNNNNNNNNNNNNNNNNNNNNNNNNNNNNNNNNNNNNNNNNNNNNNNNNNNNNNNNNNNNNNNNNNNNNNNNNNNNNNNNNNNNNNNNNNNNNNNNNNNNNNNNNNNNNNNNNNNNNNNNNNNNNNNNNNNNNNNNNNNNNNNNNNNNNNNNNNNNNNNNNNNNNNNNNNNNNNNNNNNNNNNNNNNNNNNNNNNNNNNNNNNNNNNNNNNNNNNNNNNNNNNNNNNNNNNNNNNNNNNNNNNNNNNNNNNNNNNNNNNNNNNNNNNNNNNNNNNNNNNNNNNNNNNNN
Erianthemum_dregei                       NNNNNNNNNNtgccagtagtcatatgcttgtctcaaagattaagccatgcatgtgtaagtatgaactaattcagactgtgaaactgcgaatggctcattaaatcagttatagtttgtttgatggtatttgctactcggataaccgtagtaattctagagctaatacgtgcaccaaaccccgactttcacggaagggatgcatttattagataaaaggtcgacgcgggttctNNccccgttgttctgatgaatcatgataacttgacggatcgcacggccatcgtgccggcgacgcatcattcaaatttctgccctatcaactttcgatggtaggatagtggcctaccatggttttgacgggtgacggagaattagggttcgattccggagagggagcctgagaaacggctaccacatccaaggaaggcagcaggcgNNNaaattacccaatcctgacacggggaggtagtgacaataaataacaataccgggctctacgagtctggtaattggaatgagtacaatctaaatcccttaacgaggatccattggagggcaagtctggtgccagcagccgcggtaattccagctccaatagcgtatatttaagttgttgcagttaaaaagctcgtagttggaccttgggttgggtNgctcggtccgcctttaggtgtgcaccggtcggcctgtcccttctaccggcgatgcgctcctggccttaattggccgggtcgtgcctccggtgctgttactttgaagaaattagagtgctcaaagcaagcctacgctctggatacattagcatgggataacatcataggatttcggtcctattctgttggccttcgggatcggagtaatgattaacagggacagtcgggggcattcgtatttcatagtcagaggtgaaattcttggatttatgaaagacgaacaactgcgaaagcatttNNNNNNNNgccaaggatgttttcattaatcaagaacgaaagttgggggctcgaagacgatcagataccgtcctagtctcaaccataaacgatgccgaccagggatcagcggatgttacttgtaggactccgctggcaccttatgagaaatcaaagtttttgggttccggggggagtatggtcgcaaggctgaaacttaaaggaattgacggaagggcaccaccaggagtggagcctgcggcttaatttgactcaacacggggaaacttaccaggtccagacatagtaaggattgacagactgagagagcNNNNNNgattctatgggtggtggtgcatggccgttcttagttggtggagcgatttgtctggttaattccgttaacgaacgagacctcagcctgctaactagctacatggaggtatccctccatggctagcttcttagagggactatggccttttaggccacggaagtttgaggcaataacaggtctgtgatgcccttagatgttctgggccgcacgcgcgctacactgatgtattcaacgagtctatagccttggccgacaggcccgggtaatctttgaaatttcatcgtgatggggatagatcattgcaattgttggtcttcaacgaggaattcctagtaagcgcgagtcatcagctcgcgttgactacgtccctgccctttgtacacaccgcccgtcgctcctaccgattgaatggtccggtgaagtgttcggatcgaggcgacgtgggcggtNNNtcgccgccNcgcgacgtcgcgagaagtccactgaaccttatcatttagaggaaNNNNNNNNNNNNNNNNNNNNNNNNNNNNNNNNNNNNNNNNNNNNNNNNNNNNNNNNNNNNNNNNNNNNNNNNNNNNNNNNNNNcccctagtaacggcgagcgaaccgggaatagcccagcttgaaaatcgcgcggcactgccgcgcgaattgtagtctgtagaagcgtcctcagcggcggaccgggctcaagttccctggaagggggcgccggagagggtgagagccccgtcgtgcccggaccctgccgcatcacgaggcgctgtcggcgagtcgggttgtttgggaatgcagccccaatcgggcggtaaattccgtccaaggctaaatacgggcgagagaccgatagcaaacaagtaccgcgagggaaagatgaaaaggactttgaaaagagagtcaaagagtgcttgaaattgtcgggagggaagcggatgggggccggcgatgcacctcggtcggatgtggaacggccgtcggccggtccgccgatcgactcggggtgtggaccgatgcggattgaggtggcggcccaagcctgggcctttgttacNNgcctgcggagatgtcgccgcctcgatcgtggaatgcagcgcgcgccgcNNNNNNNaaggcgtgcttcNNggcacctgcgcgctccgggcaacggcctgcgggctccccattcgacccgtcttgaaacacggaccaaggagtctgacatgtgtgcgagtcaacgggcNgattaaacccgtaaggcgaaaggaagctgaNttggtgggatccccNNNNNNtagagggNNNtgcacccccgaccgaccttgatcttctgagaagggttcgagtgtgagcatgcctgtcgggacccgaaagatggtgaactatgcctgagcggggcgaagccaggggaaactctggtggaggcccgcagcgatactgacgtgcaaatcgttcgtctgacttgggtataggggcgaaagactaatcgaaccgtctagtagctggttccctccgaagtttccctcaggatagctggagctcgcgcgcgagttctatcaggtaaagccaatgattagaggcatcgggggcgcaacgccctcgacctattctcaaactttaaatgggtaggacgacgcggctgctttgttgagccgcggcgaggaatcgagagctccaagtgggccatttttggtaagcagaactggcgatgcgggatgaaccggaagccgggttacggtgcccaactgcgcgctaacctagatcccacaaagggtgttggtcgattaagacagcaggacggtggtcatggaagtcgaaatccgctaaggagtgtgtaacaactcacctgccgaatcaactagccccgaaaatggatggcgcttaagcgcgcgacctatacccggccgtcgaggcaacggccaggccccgatgagtaggagggcgcggcggtcgctgcaaaacctgtggcgcgagcccgggcggagcgtccgtcggtgcggatcttggtggtagtagcaaatattcaaatgagaactttgaaggccgaagaggggaaaggttccatgtgaacggcacttgcacatgggttagtcgatcctaagagacgggggaagcccgtccgacagcgcgaaacgcgcgagcttcgaaagggaatcgggttaaaattcccgaaccgggtcgtggtggttgacggcgaccttagggagtccggagacgtcgtcgggggccccgggaagagttatcttttctgtttaacagcctgcccaccctggaatcggctcagccggaggtagggtccagcggctggaagagcaccgcacgtcgcgcggtgtccggtgcgccctcgacggcccctgaaaatccggaggaccgagtgccatccacgcccgttcgtactcataaccgcatcaggtctccaaggtgaacagcctctggtcaatggaacaatgtaggcaagggaagtcggcaaaatggatccgtaacttcgggaaaaggattggctctgagggctgggctcgggggtcccagccccgaactcatcggctgtcggcggactgctcgagctgctaccgcggcgagagcgggtcgccgcgtgccgtccgggggacggactgggaacggctccttcNNNNNNNNgggggccttccccgagcagcgaacagccagctcagaactggtacggacaaNNNNNNNNNNNNNNNNNNNNNNNNNNNNNNNNNNNNNNNNNNNN
Gaiadendron_punctatum                    NNNNNNNNNNtgccagtagtcatatgcttgtctcaaagattaagccatgcatgtgtaagtatgaactaattcagactgtgaaactgcgaatggctcattaaatcagttatagtttgtttgatggtatctgctactcggataaccgtagtaNNtctagagctaatacgtgNNNNaaaccccgacNNtttcggaagggatgcatttNttagataaaaggtcgacgNNggctctNNgcccgttgctctgatgattcatgataactcgacggatcgNNNNgccctcgtgccggcgacgcatcattcaaatttctgccctatcaactttcgatggtaggatNNtggcctaccatggtgatgacgggtgNcggagaattagggttcgattccggagagggagcctgagaaacggctaNNacatccaaggaaggcagcaggcgcgcaaattacccaatcctgacacggggaggtagtgacaataaataacaataccgggcNctatgagtctggtaattggaatgagtacaatctaaatcccttaacgaggatccattggagggcaagtctggtgccagcagccgcggtaattccagctccaatagcgtatatttaagttgttgcagttaaaaagctcgtagttggaccttgggttNggtcgatcggtccgcctttaggNgtgtaccgNtcggcccgtcccttctaccggcgatgcgcNcctggccttaattggNcgggtcgtgcctccggtgctgttactttgaagaaattagagtgctcaaagcaagcctacgctctgtatacattagcatgggataacNNcataggatttcggtcctattctgttggccttcgggatcggagtaatgattaacNgggacagtcgggggcattcgtatttcatagtcagaggtgaaattcttggatttatgaaagacgaacaactgcgaaagcatttNNNNNNNNgccaaggatgttttcattaatcaagaacgaaagttgggggctcgaagacgatcagataccgtcctagtctcaaccataaacgatgccgaccagggatcagcggatgttacttttagtactccgctggcaccttatgagaaatcaaagtttttgggttccggggggagtatggtcgcaaggctgaaacttaaagNaattNacgNaagggcaccaccatgagtggagcctgcgNNNNaatttgactcaacacggggaaacttaccaggtccagacatagtaaggattgacagactgagagctctttcttgattctatgggtggtggtgcatggccgttcttagttggtggagcgatttgtctggttaattccgttaacgaacgagacctcagcctgctaactagctaNNNgcaggtatccctccgtggctagcttcttagagggactatggccttttaggccacggaagtttgaggcaataacaggtctgtgatgcccttagatgttctgggccgcacgcgcgctacactgatgtattcaacgagtctatagccttggccgacaggcccgggtaatctttgaaatttcatcgtgatggggatagatcattgcaattgttggtcttcaacgaggaattcctagtaagcgcgagtcatcagctcgcgttgactacgtccctgccctttgtacacaccgcccgtcgctcctaccgattgaatggtccggtgaagtgttcggatcgcggcgacgtgggcNgtNNNtcgctgccNggcgacgtcgcgagaagtccactgaaccttatcatttagaggaaggaNNNNNNNNNNNNNNNNNNNNNNNNNNNNNNNNNNNNNNNNNNNNNNNNNNNNNNNNNNNNNNNNNNNNNNNNNNNNNNNNNNNNNNgtaacggcgagcgaaccgggaacagcccagcttgaaaatcgttcggcccagccgttcgaattgtagtctgtagaagcgtcctcagcggcggaccgggctcaagtcctctggaagggggcgccggagagggtgagagccccgtcgtgcccggaccctgccgcaccacgaggcgctgtcggcgagtcgggttgtttgggaatgcagccccaatcgggcggtaaattccgtccaaggctaaatatgggcgagagaccgatagcaaacaagtaccgcgagggaaagatgaaaaggactttgaaaagagagtcaaagagtgcttgaaattgtcgggagggaagcggatgggggccggcgatgcacctcggtcggatgtggaacggccaccagccggtccgccgatcgactcggggtgtggaccgatgcggattgaggcggcggcctaagcctgggcagttgttatNNgcctgcggagacgccgtcgcctcgattgtggtaggcagcgcgcgccgcNNNNNNNtcggcgtgcttcNNggcacctgcgcgctccgggcaacggcctgcgggctccccattcgacccgtcttgaaacacggaccaaggagtctgacatgtgtgcgagtcaacgggcNgattaaacccgtaaggcgtaaggaagctgaNttggtgggatccccNNNNNNtagcgggNNNtgcacccccgaccgaccttgatcttctgagaagggttcgagtgtgagcatgcctgtcgggacccgaaagatggtgaactatgcctgagcggggcgaagccagaggaaactctggtggaggcccgcagcgatacaaacgtgcaaatcgttcgtctgacttgggtataggggcgaaagactaatcgaaccatctagtagctggttccctccNNNNNNNNNNNNNNNNNNNNNNNNNNNNNNNNNNNNNNNNNNNNNNNNNNNNNNNNNNNNNNNNNNNNNNNNNNNNNNNNNNNNNNNNNNNNNNNNNNNNNNNNNNNNNNNNNNNNNNNNNNNNNNNNNNNNNNNNNNNNNNNNNNNNNNNNNNNNNNNNNNNNNNNNNNNNNNNNNNNNNNNNNNNNNNNNNNNNNNNNNNNNNNNNNNNNNNNNNNNNNNNNNNNNNNNNNNNNNNNNNNNNNNNNNNNNNNNNNNNNNNNNNNNNNNNNNNNNNNNNNNNNNNNNNNNNNNNNNNNNNNNNNNNNNNNNNNNNNNNNNNNNNNNNNNNNNNNNNNNNNNNNNNNNNNNNNNNNNNNNNNNNNNNNNNNNNNNNNNNNNNNNNNNNNNNNNNNNNNNNNNNNNNNNNNNNNNNNNNNNNNNNNNNNNNNNNNNNNNNNNNNNNNNNNNNNNNNNNNNNNNNNNNNNNNNNNNNNNNNNNNNNNNNNNNNNNNNNNNNNNNNNNNNNNNNNNNNNNNNNNNNNNNNNNNNNNNNNNNNNNNNNNNNNNNNNNNNNNNNNNNNNNNNNNNNNNNNNNNNNNNNNNNNNNNNNNNNNNNNNNNNNNNNNNNNNNNNNNNNNNNNNNNNNNNNNNNNNNNNNNNNNNNNNNNNNNNNNNNNNNNNNNNNNNNNNNNNNNNNNNNNNNNNNNNNNNNNNNNNNNNNNNNNNNNNNNNNNNNNNNNNNNNNNNNNNNNNNNNNNNNNNNNNNNNNNNNNNNNNNNNNNNNNNNNNNNNNNNNNNNNNNNNNNNNNNNNNNNNNNNNNNNNNNNNNNNNNNNNNNNNNNNNNNNNNNNNNNNNNNNNNNNNNNNNNNNNNNNNNNNNNNNNNNNNNNNNNNNNNNNNNNNNNNNNNNNNNNNNNNNNNNNNNNNNNNNNNNNNNNNNNNNNNNNNNNNNNNNNNNNNNNNNNNNNNNNNNNNNNNNNNNNNNNNNNNNNNNNNNNNNNNNNNNNNNNNNNNNNNNNNNNNNNNNNNNNNNNNNNNNNNNNNNNNNNNNNNNNNNNNNNNNNNNNNNNNNNNNNNNNNNNNNNNNNNNNNNNNNNNNNNNNNNNNNNNNNNNNNNNNNNNNNNNNNNNNNNNNNNNNNNNNNNNNNNNNNNNNNNNNNNNNNNNNNNNNNNNNNNNNNNNNNNNNNNNNNNNNNNNNNNNNNNNNNNNNNNNNNNNNNNNNNNNNNNNNNNNN
Globimetula_dinklagei                    NNNNNNNNcctgccagtagtcatatgcttgtctcaaagattaagccatgcatgtgtaagtatgaactaattcagactgtgaaactgcgaatggctcattaaatcagttatagtttgtttgatggtatttgctactcggataaccgtagtaattctagagctaatacgtgcaccgaaccccgactcttgcggaagggatgcatttattagataaaaggtcgacgcgggttctNNgcccgttgttctgatgaatcatgataacttgacggatcgcacggccatcgtgccggcgacgcatcattcaaatttctgccctatcaactttcgatggtaggatagtggcctaccatggttttgacgggtgacggagaattagggttcgattccggagagggagcctgagaaacggctaccacatccaaggaaggcagcaggcgcgcaaattacccaatcctgacacggggaggtagtgacaataaataacaataccgggctctacgagtctggtaattggaatgagtacaatctaaatcccttaacgaggatccattggagggcaagtctggtgccagcagccgcggtaattccagctccaatagcgtatatttaagttgttgcagttaaaaagctcgtagttggaccttgggttgggtcgatcggtccgccttcaggtgtgtaccggtcggcctgtcccttctaccggcgatgcgctcctggccttaattggccgggtcgtgcctccggtgctgttactttgaagaaattagagtgctcaaagcaagcctacgctctggatacattagcatgggataacatcataggatttcggtcctattctgttggccttcgggatcggagtaatgattaacagggacagtcgggggcattcgtatttcatagtcagaggtgaaattcttggatttatgaaagacgaacaactgcgaaagcatttNNNNNNNNgccaaggatgttttcattaatcaagaacgaaagttgggggctcgaagacgatcagataccgtcctagtctcaaccataaacgatgccgaccagggatcagcggatgttacttataggactccgctggcaccttatgagaaatcaaagtttttgggttccggggggagtatggtcgcaaggctgaaacttaaaggaattgacggaagggcaccaccaggagtggagcctgcggcttaatttgactcaacacggggaaacttaccaggtccagacatagtaaggattgacagactgagagctctttctagattctatgggtggtggtgcatggccgttcttagttggtggagtgatttgtctggttaattccgttaacgaacgagacctcagcctgctaactagctacatggaggtatccctccatggctagcttcttagagggactatggccttttaggccacggaagtttgaggcaataacaggtctgtgatgcccttagatgttctgggccgcacgcgcgctacactgatgtattcaacgagtctatagccttggccgacaggcccgggtaatctttgaaatttcatcgtgatggggatagatcattgcaattgttggtcttcaacgaggaattcctagtaagcgcgagtcatcagctcgcgttgactacgtccctgccctttgtacacaccgcccgtcgctcctaccgattgaatggtccggtgaagtgttcggatcgaggcgacgtgggcggtNNNccgccgccNcgcgacgtcgcgagaagtccactgaaccttatcatttagaggaaNNNNNNNNNNNNNNNNNNNNNNNNNNNNNNNNNNNNNNNNNNNNNNNNNNNNNNNNNNNNNNNNNNNNNNNNNNNNNNNNNNNNNNNNNNNNNNNNNNNNNNNNNNNNNNNNNNNNcagctggaaaatcgcgcgggatNaacgcgcgaattgtagtctgtagaagcgtcctcagcggcggaccgggctcaagNtccctggaagggggcgccggagagggtgacagccccgtcgtgcccggaccctgccgcatcacgaggNgctgtcggcgagNcgggttgtttgggaatgcagccccaatcgggcggtaaattccgtccaaggctaaatacgggcgagagaccgatagcaaacaagtaccgcgagggaaagatgaaaaggactttgaaaagagagtcaaagagtgcttgaaattgtcgggagggaagcggatgggggccggcgatgcacctcggtcggatgtggaacggccacaagccggtccgccgatcgactcggggtgcggaccgatgcggattgaggcggcggcccaagcctgggccgtcgttacNNgcctgcggagatgccgccgcctcgatcgtggaatgcagcgcgcgccgcNNNNNNNacggcgtgcttcNNggcacctgcgcgctccgggcaacggcctgcgggctccccattcgacccgtcttgaaacacggaccaaggagtctgacatgtgtgcgagtcaacgggcNgattaaacccgtaaggcgaaaggaagctgaNttggtgggatccccNNNNNNcagcgggNNNtgcacccccgaccgaccttgatcttctgagaagggttcgagtgtgagcatgcctgtcgggacccgaaagatggtgaactatgcctgagcggggcgaagccagaggaaactctggtggaggcccgcagcgatactgacgtgcaaatcgttcgtctgacttgggtataggggcgaaagactaatcgaaccgtctagtagctggttccctccgaagtttccctcaggatagctggagctcgcgcgcgagttctatcaggtaaagccaatgattagaggcatcgggggcgcaacgccctcgacctattctcaaactttaaatgggtaggacgacgcggctgcttcgttgagccgcggcgaggaatcgagagctccaagtgggccatttttggtaagcagaactggcgatgcgggatgaaccggaagccgggttacggtgcccaactgcgcgctaacctagatcccacaaagggtgttggtcgattaagacagcaggacggtggtcatggaagtcgaaatccgctaaggagtgtgtaactactcacctgccgaatcaactagccccgaaaatggatggcgcttaagcgcgcgacctatacccggccgtcgaggcaacggccaggccccgatgagtaggagggcgcggcggtcgctgcgaaacctgtggcgcgagcccgggcggagcgtccgtcggtgcggatcttggtggtagtagcaaatattcaaatgagaactttgaaggccgaagaggggaaaggttccatgtgaacggcacttgcacatgggttagtcgatcctaagagacgggggaagcccgtccgacagcgccaagcgcgcgagcttcgaaagggaatcgggttaaaattcccgaaccgggacgtggtggttgacggcgacgttagggagtccggagacgtcgtcgggggccccgggaagagttatcttttctgtttaacagcctgcccaccctggaatcggctcagccggaggtagggtccagcggctggaacagcaccgcacgtcgcgcggtgtccggtgcgccctcgacggcccctgaaaatccggaggaccgagtgccatccacgcccgttcgtactcataaccgcatcaggtctccaaggtgaacagcctctggccaatggaacaatgtaggcaagggaagtcggcaaaatggatccgtaacttcgggaaaaggattggctctgagggctgggctcgggggtcccagccccgaacccgtcggctgtcggcggactgctcgagctgccaccgcggcgagagcgggtcgccgcgtgccgtccgggcgacggactcggaacggctccctcNNNNNNNNgggggccttccccgagcagcgaacagccagctcagaactggtacggacaaNNNNNNNNNNNNNNNNNNNNNNNNNNNNNNNNNNNNNNNNNNNN
Helixanthera_coccinea                    NNNNNNNNNNNNNNNNNNNNNNNNNNNNNNNNNNNNNNNNNNNNNNNNNNNNNNNNNNNNNNNNNNNNNNNNNNNNNNNNNNNNNNNNNNNNNNNNNNNNNNNNNNNNNNNNNNNNNNNNNNNNNNNNNNNNNNNNNNNNNNNNNNNNNNNNNNNNNNNNNNNNNNNNNNNNNNNNNNNNNNNNNNNNNNNNNNNNNNNNNNNNNNNNNNNNNNNNNNNNNNNNNNNNNNNNNNNNNNNNNNNNNNNNNNNNNNNNNNNNNNNNNNNNNNNNNNNNNNNNNNNNNNNNNNNNNNNNNNNNNNNNNNNNNNNNNNNNNNNNNNNNNNNNNNNNNNNNNNNNNNNNNNNNNNNNNNNNNNNNNNNNNNNNNNNNNNNNNNNNNNNNNNNNNNNNNNNNNNNNNNNNNNNNNNNNNNNNNNNNNNNNNNNNNNNNNNNNNNNNNNNNNNNNNNNNNNNNNNNNNNNNNNNNNNNNNNNNNNNNNNNNNNNNNNNNNNNNNNNNNNNNNNNNNNNNNNNNNNNNNNNNNNNNNNNNNNNNNNNNNNNNNNNNNNNNNNNNNNNNNNNNNNNNNNNNNNNNNNNNNNNNNNNNNNNNNNNNNNNNNNNNNNNNNNNNNNNNNNNNNNNNNNNNNNNNNNNNNNNNNNNNNNNNNNNNNNNNNNNNNNNNNNNNNNNNNNNNNNNNNNNNNNNNNNNNNNNNNNNNNNNNNNNNNNNNNNNNNNNNNNNNNNNNNNNNNNNNNNNNNNNNNNNNNNNNNNNNNNNNNNNNNNNNNNNNNNNNNNNNNNNNNNNNNNNNNNNNNNNNNNNNNNNNNNNNNNNNNNNNNNNNNNNNNNNNNNNNNNNNNNNNNNNNNNNNNNNNNNNNNNNNNNNNNNNNNNNNNNNNNNNNNNNNNNNNNNNNNNNNNNNNNNNNNNNNNNNNNNNNNNNNNNNNNNNNNNNNNNNNNNNNNNNNNNNNNNNNNNNNNNNNNNNNNNNNNNNNNNNNNNNNNNNNNNNNNNNNNNNNNNNNNNNNNNNNNNNNNNNNNNNNNNNNNNNNNNNNNNNNNNNNNNNNNNNNNNNNNNNNNNNNNNNNNNNNNNNNNNNNNNNNNNNNNNNNNNNNNNNNNNNNNNNNNNNNNNNNNNNNNNNNNNNNNNNNNNNNNNNNNNNNNNNNNNNNNNNNNNNNNNNNNNNNNNNNNNNNNNNNNNNNNNNNNNNNNNNNNNNNNNNNNNNNNNNNNNNNNNNNNNNNNNNNNNNNNNNNNNNNNNNNNNNNNNNNNNNNNNNNNNNNNNNNNNNNNNNNNNNNNNNNNNNNNNNNNNNNNNNNNNNNNNNNNNNNNNNNNNNNNNNNNNNNNNNNNNNNNNNNNNNNNNNNNNNNNNNNNNNNNNNNNNNNNNNNNNNNNNNNNNNNNNNNNNNNNNNNNNNNNNNNNNNNNNNNNNNNNNNNNNNNNNNNNNNNNNNNNNNNNNNNNNNNNNNNNNNNNNNNNNNNNNNNNNNNNNNNNNNNNNNNNNNNNNNNNNNNNNNNNNNNNNNNNNNNNNNNNNNNNNNNNNNNNNNNNNNNNNNNNNNNNNNNNNNNNNNNNNNNNNNNNNNNNNNNNNNNNNNNNNNNNNNNNNNNNNNNNNNNNNNNNNNNNNNNNNNNNNNNNNNNNNNNNNNNNNNNNNNNNNNNNNNNNNNNNNNNNNNNNNNNNNNNNNNNNNNNNNNNNNNNNNNNNNNNNNNNNNNNNNNNNNNNNNNNNNNNNNNNNNNNNNNNNNNNNNNNNNNNNNNNNNNNNNNNNNNNNNNNNNNNNNNNNNNNNNNNNNNNNNNNNNNNNNNNNNNNNNNNNcccgctgagtttaagcatatcaataagcggaggaaaagaaacttacgaggattcccctagtaacggcgagcgaaccgggaacagcccagcttgaaaatcgttcggccctgccgcgcgaattgtagtctgtagaagcgtcctcagcggcggaccgggctcaagtcctctggaagggggcgccggagagggtgagagccccgtcgtgcccggaccctgccgcatcacgaggcgctgtcggcgagtcgggttgtttgggaatgcagccccaatcgggcggtaaattccgtccaaggctaaatacgggcgagagaccgatagcaaacaagtaccgcgagggaaagatgaaaaggactttgaaaagagagtcaaagagtgcttgaaattgtcgggagggaagcggatgggggccggcgatgcacctcggtcggatgtggaacggccaacagccggtccgccgatcgactcggggtgcggaccgatgcggattgaggcggcggcccaagcctgggccttcgagacNNgcctgcggagatgccgccgcctcgatcgtggaaagcagcgcgcgccgcNNNNNNNaaggcgtgcctcNNggcacctgcgcgctccgggcatcggcctgcgggctccccattcgacccgtcttgaaacacggaccaaggagtctgacatgtgtgcgagtcaacgggcNgactaaacccgtaaggcgaaaggaagctgaNttggcgggatccccNNNNNNcagtgggNNNtgcacccccgaccgaccttgatcttctgagaagggttcgagtgtgagcatgcctgtcgggacccgaaagatggtgaactatgcctgagcggggcgaagccagaggaaactctggtggaggcccgcagcgatactgacgtgcaaatcgttcgtctgacttgggtataggggcgaaagactaatcgaaccatctagtagctggttccctccgaagtttccctcaggatagctggagctcgcgcgcgagttctatcaggtaaagccaatgattagaggcatcgggggcgccacgccctcgacctattctcaaactttaaatgggtaggacgacacggctgcttcgctgagccgtggcgaggaatcgagagctccaagtgggccatttttggtaagcagaactggcgatgcgggatgaaccggaagccgggttacggtgcccaactgcgcgctaacctagatcccacaaagggtgttggtcgattaagacagcaggacggtggtcatggaagtcgaaatccgctaaggagtgtgtaacaactcacctgccgaatcaactagccccgaaaatggatggcgcttaagcgcgcgacctatacccggccgtcgaggcaacggccaagccccgatgagtaggagggcgcggcggtcgctgcaaaacctgtggcgcgagcccgggcggagcgtccgtcggtgcggatcttggtggtagtagcaaatattcaaatgagaactttgaaggccgaagaggggaaaggttccatgtgaacggcacttgcacatgggttagtcgatcctaagagacgggggaagcccgtccgacagcgcgctgcgcgcgagcttcgaaagggaatcgggttaaaattcccgaaccgggacgtggtggttgacggcgacgttagggagtccggagacgtcgtcgggggccccgggaagagttatcttttctgtttaacagcctgcccaccctggaatcggctcagccggaggtagggtccagcggctggaacagcaccgcacgtcgcgcggtgtccggtgcgccctcgacggcccctgaaaatccggaggaccgagtgccatccacgcccgttcgtactcataaccgcatcaggtctccaaggtgaacagcctctggtcgatggaacaatgtaggcaagggaagtcggcaaaatggatccgtaacttcgggaaaaggattggctctgagggctgggctcgggggtcccagccccgaacccatcggctgtcggcggactgctcgagctgctctcgcggcgagagcgggtcgccgcgtgccgtccgggggacggactgggaacggccccctcgcNNNNNNgggggccttccccgagcagcgaacagccagctcagaactggtacggaNNNNNNNNNNNNNNNNNNNNNNNNNNNNNNNNNNNNNNNNNNNNNNN
Helixanthera_cylindrica                  NNNNNNNNNNNNNNNNNNNNNNNNNNNNtgtctcaaagattaagccatgcatgtgtaagtatgaactaattcagactgtgaaactgcgaatggctcattaaatcagttatagtttgtttgatggtatttgctactcggataaccgtagtaattctagagctaatacgtgcaccgaaccccgacNNttctggaagggatgcatttattagataaaaggtcgacgcggactctNNgtccgttgctctgatgaatcatgataacttgacggatcgcacggccatcgtgccggcgacgcatcattcaaatttctgccctatcaactttcgatggtaggatagtggcctaccatggtgatgacgggtgacggagaattagggttcgattccggagagggagcctgagaaacggctaccacatccaaggaaggcagcaggcgcgcaaattacccaatcctgacacggggaggtagtgacaataaataacaataccgggctctacgagtctggtaattggaatgagtacaatctaaatcccttaacgaggatccattggagggcaagtctggtgccagcagccgcggtaattccagctccaatagcgtatatttaagttgttgcagttaaaaagctcgtagttggaccttgggttgggtcgatcggtccgccgccaggtgtgtaccggtcggcctgtcccttctaccggcgatgcgctcctggccttaattggccgggtcgtgcctccggtgctgttactttgaagaaattagagtgctcaaagcaagcctacgctctggatacattagcatgggataacatcataggatttcggtcctattctgttggccttcgggatcggagtaatgattaacagggacagtcgggggcattcgtatttcatagtcagaggtgaaattcttggatttatgaaagacgaacaactgcgaaagcatttNNNNNNNNgccaaggatgttttcattaatcaagaacgaaagttgggggctcgaagacgatcagataccgtcctagtctcaaccataaacgatgccgaccagggatcggcggatgttacttacaggactccgccggcaccttatgagaaatcaaagtttttgggttccggggggagtatggtcgcaaggctgaaacttaaaggaattgacggaagggcaccaccaggagtggagcctgcggcttaatttgactcaacacggggaaacttaccaggtccagacatagtaaggattgacagactgagagctctttctagattctatgggtggtggtgcatggccgttcttagttggtggagcgatttgtctggttaattccgttaacgaacgagacctcagcctgctaactagctacgtggaggtatccctccatggctagcttcttagagggactatggccttttaggccacggaagtttgaggcaataacaggtctgtgatgcccttagatgttctgggccgcacgcgcgctacactgatgtattcaacgagtctatagccttggccgacaggcccgggtaatctttgaaatttcatcgtgatggggatagatcattgcaattgttggtcttcaacgaggaattcctagtaagcgcgagtcatcagctcgcgttgactacgtccctgccctttgtacacaccgcccgtcgctcctaccgattgaatggtccggtgaagtgttcggatcgaggcgacgtgggcggtNNNccgctgccNcgcgacgtcgcgagaagtccactgaaccttatcatttagagNNNNNNNNNNNNNNNNNNNNNNNNNNNNNNNNNNNNNNNNNNNNNNNNNNNNNNNNNNNNNNNNNNNNNNNNNNNNNNNNNNNNNNNNNNNNNNNNNNNNNNNNNNNNNNNNNNNNNNNNNNNNNNNNNNNNNNNNNNNNNNNNNNNNNNNNNNNNNNNNNNNNNNNNNNNNNNNNNNNNNNNNNNNNNNNNNNNNNNNNNNNNNNNNNNNNNNNNNNNNNNNNNNNNNNNNNNNNNNNNNNNNNNNNNNNNNNNNNNNNNNNNNNNNNNNNNNNNNNNNNNNNNNNNNNNNNNNNNNNNNNNNNNNNNNNNNNNNNNNNNNNNNNNNNNNNNNNNNNNNNNNNNNNNNNNNNNNNNNNNNNNNNNNNNNNNNNNNNNNNNNNNNNNNNNNNNNNNNNNNNNNNNNNNNNNNNNNNNNNNNNNNNNNNNNNNNNNNNNNNNNNNNNNNNNNNNNNNNNNNNNNNNNNNNNNNNNNNNNNNNNNNNNNNNNNNNNNctNNNNNNNNNNNNNNNNNNNNNNNNNNNNNNNNNNNNNNNNNNNNNNNatcgttacNNgcccgcggagacgtcgccgcctcgatcgtggaaagcagcgcgcgccgcNNNNNNNcaggcgtgcttcNNggcacctgcgcgctccgggcaacggcctgcgggctccccattcgacccgtcttgaaacacggaccaaggagtctgacatgtgtgcgagtcaacgggcNgatcaaacccgtaaggcgaaaggaagctgaNttggcgggatccccNNNNNNctgcgggNNNtgcacccccgaccgaccttgatcttctgagaagggttcgagtgtgagcatgcctgtcgggacccgaaagatggtgaactatgcctgagcggggcgaagccagaggaaactctggtggaggcccgcagcgatactgacgtgcaaatcgttcgtctgacttgggtataggggcgaaagactaatcgaaccgtctagtagctggttccctccgaagtttccctcaggatagctggagctcgcgcgcgagttctatcaggtaaagccaatgattagaggcatcgggggcgcaatgccctcgacctattctcaaactttaaatgggtaggacgacgcggctgcttcgttgagccgcggcgaggaatcgagagctccaagtgggccatttttggtaagcagaactggcgatgcgggatgaaccggaagccgggttacggtgcccaactgcgcgctaacctagatcccacaaagggtgttggtcgattaagacagcaggacggtggtcatggaagtcgaaatccgctaaggagtgtgtaacaactcacctgccgaatcaactagccccgaaaatggatggcgcttaagcgcgcgacctatacccggccgtcgaggcaacggccaggccccgatgagtaggagggcgcggcggtcgccgcaaaacctgtggcgcgagcccgggcggagcggccgtcggtgcggatcttggtggtagtagcaaatattcaaatgagaactttgaaggccgaagaggggaaaggttccatgtgaacggcacttgcacatgggttagtcgatcctaagagacgggggaagcccgtccgacagcgcgtaccgcgcgagcttcgaaagggaatcgggttaaaattcccgaaccgggacNNNNNNNNNNNNNNNNNNNNNNNNNNNNNNNNNNNNNNNNNNNNNNNNNNNNNNNNNNNNNNNNNNNNNNNNNNNNNNNNNNNNNNNNNNNNNNNNNNNNNNNNNNNNNNNNNNNNNNNNNNNNNNNNNNNNNNNNNNNNNNNNNNNNNNNNNNNNNNNNNNNNNNNNNNNNNNNNNNNNNNNNNNNNNNNNNNNNNNNNNNNNNNNNNNNNNNNNNNNNNNNNNNNNNNNNNNNNNNNNNNNNNNNNNNNNNNNNNNNNNNNNNNNNNNNNNNNNNNNNNNNNNNNNNNNNNNNNNNNNNNNNNNNNNNNNNNNNNNNNNNNNNNNNNNNNNNNNNNNNNNNNNNNNNNNNNNNNNNNNNNNNNNNNNNNNNNNNNNNNNNNNNNNNNNNNNNNNNNNNNNNNNNNNNNNNNNNNNNNNNNNNNNNNNNNNNNNNNNNNNNNNNNNNNNNNNNNNNNNNNNNNNNNNNNNNNNNNNNNNNNNNNNNNNNNNNNNNNNNNNNNNNNNNNNNNNNNNNNNNNNNNNNNNNNNNNNNNNNNNNNNNNNNNNNN
Helixanthera_kirkii                      NNNNNNNNNNNNNNNgtagtcatatgcttgtctcaaagattaagccatgcatgtgtaagtatgaactaattcagactgtgaaactgcgaatggctcattaaatcagttatagtttgtttgatggtatttgctactcggataaccgtagtaattctagagctaatacgtgcaccgaaccccgacNtttacggaagggatgcatttattagataaaaggtcgacgcgggcttcNNgctcgttgttctgatgaatcatgataacttgacggattgcacggccatcgtgccggcgacgcatcattcaaatttctgccctatcaactttcgatggtaggatagtggcctaccatggttttgacgggtgacggagaattagggttcgattccggagagggagcctgagaaacggctaccacatccaaggaaggcagcaggcgcgcaaattacccaatcctgacacggggaggtagtgacaataaataacaataccgggctctatgagtctggtaattggaatgagtacaatctaaatcccttaacgaggatccattggagggcaagtctggtgccagcagccgcggtaattccagctccaatagcgtatatttaagttgttgcagttaaaaagctcgtagttggaccttgggttgggccgatcggtccgccttcgggtgtgtaccggccggcctgtcccttctaccggcgatgcgctcctggccttaattggccgggtcgtgcctccggtgctgttactttgaagaaattagagtgctcaaagcaagcctacgctctggatacattagcatgggataacatcataggatttcggtcctattctgttggccttcgggatcggagtaatgattaacagggacagtcgggggcattcgtatttcatagtcagaggtgaaattcttggatttatgaaagacgaacaactgcgaaagcatttNNNNNNNNgccaaggatgttttcattaatcaagaacgaaagttgggggctcgaagacgatcagataccgtcctagtctcaaccataaacgatgccgaccagggatcagcggatgttacattaaggactccgctggcaccttatgagaaatcaaagtttttgggttccggggggagtatggtcgcaaggctgaaacttaaaggaattgacggaagggcaccaccaggagtggagcctgcggcttaatttgactcaacacggggaaacttaccaggtccagacatagtaaggattgacagactgagagctctttctagattctatgggtggtggtgcatggccgttcttagttggtggagcgatttgtctggttaattccgttaacgaacgagacctcagcctgctaactagctacatggaggtatccctccatggctagcttcttagagggactatggccttttaggccacggaagtttgaggcaataacaggtctgtgatgcccttagatgttctgggccgcacgcgcgctacactgatgtattcaacgagtctatagccttggccgacaggcccgggtaatctttgaaatttcatcgtgatggggatagatcattgcaattgttggtcttcaacgaggaattcctagtaagcgcgagtcatcagctcgcgttgactacgtccctgccctttgtacacaccgcccgtcgctcctaccgattgaatggtccggtgaagtgttcggatcgaggcgacgcgggcggtNNNtcgccgcgccgcgacgtcgcgagaagtccactgaaccttatcatttagaggaaggagNNNNNNNNNNNNNNNNNNNNNNNNNNNNNNNNNNNNNNNNNNNNNNNNNNNNNNNNNNNNNNNNNNNNNNNNNNNNNNNNNNNNNNNNNNNNNNNNNNNNNNNNNNNNNNNNNNNNNNNNNNNNNNNNNNNNNNNNNNNNNNNNNNNNNNNNNNNNNNNNNNNNNNNNNNNNNNNNNNNNNNNNNNNNNNNNNNNNNNNNNNNNNNNNNNNNNNNNNNNNNNNNNNNNNNNNNNNNNNNNNNNNNNNNNNNNNNNNNNNNNNNNNNNNNNNNNNNNNNNNNNNNNNNNNNNNNNNNNNNNNNNNNNNNNNNNNNNNNNNNNNNNNNNNNNNNNNNNNNNNNNNNNNNNNNNNNNNNNNNNNNNNNNNNNNNNNNNNNNNNNNNNNNNNNNNNNNNNNNNNNNNNNNNNNNNNNNNNNNNNNNNNNNNNNNNNNNNNNNNNNNNNNNNNNNNNNNNNNNNNNNNNNNNNNNNNNNNNNNNNNNNNNNNNNNNNNNNNNNNNNNNNNNNNNNNNNNNNNNNNNNNNNNNNNNNNNNNNNNNNNNNNNNNNNNNNNNNNNNNNNNNNNNNNNNNNNNNNNNNNNNNNNNNNNNNNNNNNNNNNNNNNNNNNNNNNNNNNNNNNNNNNNNNNNNNNNNNNNNNNNNNNNNNNNNNNNNNNNNNNNNNNNNNNNNNNNNNNNNNNNNNNNNNNNNNNNNNNNNNNNNNNNNNNNNNNNNNNNNNNNNNNNNNNNNNNNNNNNNNNNNNNNNNNNNNNNNNNNNNNNNNNNNNNNNNNNNNNNNNNNNNNNNNNNNNNNNNNNNNNNNNNNNNNNNNNNNNNNNNNNNNNNNNNNNNNNNNNNNNNNNNNNNNNNNNNNNNNNNNNNNNNNNNNNNNNNNNNNNNNNNNNNNNNNNNNNNNNNNNNNNNNNNNNNNNNNNNNNNNNNNNNNNNNNNNNNNNNNNNNNNNNNNNNNNNNNNNNNNNNNNNNNNNNNNNNNNNNNNNNNNNNNNNNNNNNNNNNNNNNNNNNNNNNNNNNNNNNNNNNNNNNNNNNNNNNNNNNNNNNNNNNNNNNNNNNNNNNNNNNNNNNNNNNNNNNNNNNNNNNNNNNNNNNNNNNNNNNNNNNNNNNNNNNNNNNNNNNNNNNNNNNNNNNNNNNNNNNNNNNNNNNNNNNNNNNNNNNNNNNNNNNNNNNNNNNNNNNNNNNNNNNNNNNNNNNNNNNNNNNNNNNNNNNNNNNNNNNNNNNNNNNNNNNNNNNNNNNNNNNNNNNNNNNNNNNNNNNNNNNNNNNNNNNNNNNNNNNNNNNNNNNNNNNNNNNNNNNNNNNNNNNNNNNNNNNNNNNNNNNNNNNNNNNNNNNNNNNNNNNNNNNNNNNNNNNNNNNNNNNNNNNNNNNNNNNNNNNNNNNNNNNNNNNNNNNNNNNNNNNNNNNNNNNNNNNNNNNNNNNNNNNNNNNNNNNNNNNNNNNNNNNNNNNNNNNNNNNNNNNNNNNNNNNNNNNNNNNNNNNNNNNNNNNNNNNNNNNNNNNNNNNNNNNNNNNNNNNNNNNNNNNNNNNNNNNNNNNNNNNNNNNNNNNNNNNNNNNNNNNNNNNNNNNNNNNNNNNNNNNNNNNNNNNNNNNNNNNNNNNNNNNNNNNNNNNNNNNNNNNNNNNNNNNNNNNNNNNNNNNNNNNNNNNNNNNNNNNNNNNNNNNNNNNNNNNNNNNNNNNNNNNNNNNNNNNNNNNNNNNNNNNNNNNNNNNNNNNNNNNNNNNNNNNNNNNNNNNNNNNNNNNNNNNNNNNNNNNNNNNNNNNNNNNNNNNNNNNNNNNNNNNNNNNNNNNNNNNNNNNNNNNNNNNNNNNNNNNNNNNNNNNNNNNNNNNNNNNNNNNNNNNNNNNNNNNNNNNNNNNNNNNNNNNNNNNNNNNNNNNNNNNNNNNNNNNNNNNNNNNNNNNNNNNNNNNNNNNNNNNNNNNNNNNNNNNNNNNNNNNNNNNNNNNNNNNNNNNNNNNNNNNNNNNNNNNNNNNNNNNNNNNNNNNNNNNNNNNNNNNNNNNNNNNNNNNNNNNNNNNNNNNNNNNNNNNNNNNNNNNNNNNNNNNNNNNNNNNNNNNNNNNNNNNNNNNNNNNNNNNNNNNNNNNNNNNNNNNNNNNNNNNNNNNNNNNNNNNNNNNNNNNNNNNNNNNNNNNNNNNNNNNNNNNNNNNNNNNNNNNNNNNNNNNNNNNNNNNNNNNNNNNNNNNNNNNNNNNNNNNN
Ileostylus_micranthus                    tggttgatcctgccagtagtcatatgcttgtctcaaagattaagccatgcatgtgtaagtatgaactaattcagactgtgaaactgcgaatggctcattaaatcagttatagtttgtttgatggtatttgctactcggataaccgtagtaattctagagctaatacgtgcaacaaaccccgacNNttccggaagggatgcatttattagataaaaggtcgacgcaggctctNNgctcgttgctctgatgattcatgataacttgacggatcgcacggccctcgtgccggcgacgcatcattcaaatttctgccctatcaactttcgatggtaggatagtggcctaccatggtgatgacgggtgacggagaattagggttcgattccggagagggagcctgagaaacggctaccacatccaaggaaggcagcaggcgcgcaaattacccaatcctgacacggggaggtagtgacaataaataacaataccgggctctaagagtctggtaattggaatgagtacaatctaaatcccttaacgaggatccattggagggcaagtctggtgccagcagccgcggtaattccagctccaatagcgtatatttaagttgttgcagttaaaaagctcgtagttggaccttgggttgggtcgatcggtccgcctttaggtgtgtaccggtcggcctgtcccttctaccggcgatgcgctcctggccttaattggccgggtcgtgcctccggtgctgttactttgaagaaattagagtgctcaaagcaagcctacgctctggatacattagcatgggataacatcataggatttcggtcctattctgttggccttcgggatcggagtaatgattaacagggacagtcgggggcattcgtatttcatagtcagaggtgaaattcttggatttatgaaagacgaacaactgcgaaagcatttNNNNNNNNgccaaggatgttttcattaatcaagaacgaaagttgggggctcgaagacgatcagataccgtcctagtctcaaccataaacgatgccgaccagggatcagcggatgttacttataggactccgctggcaccttatgagaaatcaaagtttttgggttccggggggagtatggtcgcaaggctgaaacttaaaggaattgacggaagggcaccaccaggagtggagcctgcggcttaatttgactcaacacggggaaacttaccaggtccagacatagtaaggattgacagactgagagctctttctagattctatgggtggtggtgcatggccgttcttagttggtggagcgatttgtctggttaattccgttaacgaacgagacctcagcctgctaactagctacacggaggtatccctccatggctagcttcttagagggactatggccttttaggccacggaagtttgaggcaataacaggtctgtgatgcccttagatgttctgggccgcacgcgcgctacactgatgtattcaacgagtctatagccttggccgacaggcccgggtaatctttgaaatttcatcgtgatggggatagatcattgcaattgttggtcttcaacgaggaattcctagtaagcgcgagtcatcagctcgcgttgactacgtccctgccctttgtacacaccgcccgtcgctcctaccgattgaatggtccggtgaagtgttcggatcgcggcgacgtgggcggtNNNtcgctgccNcgcgacgtcgcgagaagtccactgaaccttatcatttagaggaaggagaagtcgtaacaaggtttccgtaggtgNNNNNNNNNNNNNNNNNNNNNNNNNNNNNNNNNNNNNNNNNNNNNNNNNNNNNNNNNNNNNNNNNNNNNNNNNNNNgggaacagcccagcttgaaaatNgttcggcccagccgtacgaattgNagtctgtaNaagcgtcctcagcggcggaccgggctcaagtcctctggaagggggcgccggagagggtgacagccccgtcgtgcccggaccctgccgcatcacgaggcgctgtcggcgagtcgggttgtttgggaatgcagccccaatcgggcggtaaattccgtccaaggctaaatacgggcgagagaccgatagcaaacaagtaccgcgagggaaagatgaaaaggactttgaaaagagagtcaaagagtgcttgaaattgtcgggagggaagcggatgggggccggcggtgcacctcggtcggatgtggaacggccaccagccggtccgccgatcgactcggggtgtggaccgatgcggactgaggcggcggcccaagcctgggctgttgttacNNccctgcggagatgccgccgcctcgatcgtggaaagcagcgcgcgccatNNNNNNNcaggcgtgcttcNNggcacctgcgcgctccgggcagcggtctgcgggctccccattcgacccgtcttgaaacacggaccaaggagtctgacatgtgtgcgagtcaacgggcNgattaaacccgtaaggcgcaaggaagctgaNttggcgggatccccNNNNNNtagcgggNNNtgcacccccgaccgaccttgatcttctgagaagggttcgagtgtgagcatgcctgtcgggacccgaaagatggtgaactatgcctgagcggggcgaagccagaggaaactctggtggaggcccgcagcgatactgacgtgcaaatcgttcgtctgacttgggtataggggcgaaagactaatcgaaccgtctagtagctggttccctccgaagtttccctcaggatagctggagctcgcgcgcgagttctatcaggtaaagccaatgattagaggcatcgggggcgcaacgccctcgacctattctcaaactttaaataggtaggacgacacggctgcttcgttgagccgtggcgaggaatcgagagctccaagtgggccatttttggtaagcagaactggcgatgcgggatgaaccggaagccgggttacggtgcccaactgcgcgctaacctagatcccacaaagggtgttggtcgattaagacagcaggacggtggtcatggaagtcgaaatccgctaaggagtgtgtaacaactcacctgccgaatcaactagccccgaaaatggatggcgcttaagcgcgcgacctatacccggccgtcgaggcaacggccaggccccgatgagtaggagggcgcggcggtcgctgcgaaacctgtggcgcgagcccgggcggagcgtccgtcggtgcggatcttggtggtagtagcaaatattcaaatgagaactttgaaggccgaagaggggaaaggttccatgtgaacggcacttgcacatgggttagtcgatcctaagagacgggggaagcccgtccgatagcgcgaaacgcgcgagcttcgaaagggaatcgggttaaaattcccgaaccgggacgtggtggttgacggcaacgttagggagtccggagacgtcgtcgggggcctcgggaagagttatcttttctgtttaacagcctgcccaccctggaatcggctcagccggaggtagggtccagcggctggaacagcaccgcacgtcgcgcggtgtccggtgcgccctcgacggcccttgaaaatccggaggaccgagtgccatccacgcccgttNNNNNNNNNNNNNNNNNNNNNNNNNNNNNNNNNNNNNNNNNNNNNNNNNNNNNNNNNNNNNNNNNNNNNNNNNNNNNNNNNNNNNNNNNNNNNNNNNNNNNNNNNNNNNNNNNNNNNNNNNNNNNNNNNNNNNNNNNNNNNNNNNNNNNNNNNNNNNNNNNNNNNNNNNNNNNNNNNNNNNNNNNNNNNNNNNNNNNNNNNNNNNNNNNNNNNNNNNNNNNNNNNNNNNNNNNNNNNNNNNNNNNNNNNNNNNNNNNNNNNNNNNNNNNNNNNNNNNNNNNNNNNNNNNNNNNNNNNNNNNNNNNNNNNNNNNNNNNNNNNNNNNNNNNNNNNNNNNNN
Lepeostegeres_lancifolia                 NNNNNNNNNNNNNNNNNNNNNNNNNNNNNNNNNNNNNNNNNNNNNNNNNNNNNNNNNNNNNNNNNNNNNNNNNNNNNNNNNNNNNNNNNNNNNNNNNNNNNNNNNNNNNNNNNNNNNNNNNNNNNNNNNNNNNNNNNNNNNNNNNNNNNNNNNNNNNNNNNNNNNNNNNNNNNNNNNNNNNNNNNNNNNNNNNNNNNNNNNNNNNNNNNNNNNNNNNNNNNNNNNNNNNNNNNNNNNNNNNNNNNNNNNNNNNNNNNNNNNNNNNNNNNNNNNNNNNNNNNNNNNNNNNNNNNNNNNNNNNNNNNNNNNNNNNNNNNNNNNNNNNNNNNNNNNNNNNNNNNNNNNNNNNNNNNNNNNNNNNNNNNNNNNNNNNNNNNNNNNNNNNNNNNNNNNNNNNNNNNNNNNNNNNNNNNNNNNNNNNNNNNNNNNNNNNNNNNNNNNNNNNNNNNNNNNNNNNNNNNNNNNNNNNNNNNNNNNNNNNNNNNNNNNNNNNNNNNNNNNNNNNNNNNNNNNNNNNNNNNNNNNNNNNNNNNNNNNNNNNNNNNNNNNNNNNNNNNNNNNNNNNNNNNNNNNNNNNNNNNNNNNNNNNNNNNNNNNNNNNNNNNNNNNNNNNNNNNNNNNNNNNNNNNNNNNNNNNNNNNNNNNNNNNNNNNNNNNNNNNNNNNNNNNNNNNNNNNNNNNNNNNNNNNNNNNNNNNNNNNNNNNNNNNNNNNNNNNNNNNNNNNNNNNNNNNNNNNNNNNNNNNNNNNNNNNNNNNNNNNNNNNNNNNNNNNNNNNNNNNNNNNNNNNNNNNNNNNNNNNNNNNNNNNNNNNNNNNNNNNNNNNNNNNNNNNNNNNNNNNNNNNNNNNNNNNNNNNNNNNNNNNNNNNNNNNNNNNNNNNNNNNNNNNNNNNNNNNNNNNNNNNNNNNNNNNNNNNNNNNNNNNNNNNNNNNNNNNNNNNNNNNNNNNNNNNNNNNNNNNNNNNNNNNNNNNNNNNNNNNNNNNNNNNNNNNNNNNNNNNNNNNNNNNNNNNNNNNNNNNNNNNNNNNNNNNNNNNNNNNNNNNNNNNNNNNNNNNNNNNNNNNNNNNNNNNNNNNNNNNNNNNNNNNNNNNNNNNNNNNNNNNNNNNNNNNNNNNNNNNNNNNNNNNNNNNNNNNNNNNNNNNNNNNNNNNNNNNNNNNNNNNNNNNNNNNNNNNNNNNNNNNNNNNNNNNNNNNNNNNNNNNNNNNNNNNNNNNNNNNNNNNNNNNNNNNNNNNNNNNNNNNNNNNNNNNNNNNNNNNNNNNNNNNNNNNNNNNNNNNNNNNNNNNNNNNNNNNNNNNNNNNNNNNNNNNNNNNNNNNNNNNNNNNNNNNNNNNNNNNNNNNNNNNNNNNNNNNNNNNNNNNNNNNNNNNNNNNNNNNNNNNNNNNNNNNNNNNNNNNNNNNNNNNNNNNNNNNNNNNNNNNNNNNNNNNNNNNNNNNNNNNNNNNNNNNNNNNNNNNNNNNNNNNNNNNNNNNNNNNNNNNNNNNNNNNNNNNNNNNNNNNNNNNNNNNNNNNNNNNNNNNNNNNNNNNNNNNNNNNNNNNNNNNNNNNNNNNNNNNNNNNNNNNNNNNNNNNNNNNNNNNNNNNNNNNNNNNNNNNNNNNNNNNNNNNNNNNNNNNNNNNNNNNNNNNNNNNNNNNNNNNNNNNNNNNNNNNNNNNNNNNNNNNNNNNNNNNNNNNNNNNNNNNNNNNNNNNNNNNNNNNNNNNNNNNNNNNNNNNNNNNNNNNNNNNNNNNNNNNNNNNNNNNNNNNNNNNNNNNNNNNNNNNNNNNNNNNNNNNNNNNNNNNNNNNNNNNNNNNNNNNNNNNNtttaagcatatcaataagcggaggaaaagaaacttacaaggattcccctagtaacggcgagcgaaccgggaacagcccagcttgaaaatcgctcggcccagccgcgcgaattgtagtctgtagaagcgtcctcagcggcggaccgggctcaagtcctctggaagggggcgccggagagggtgagagccccgtcgtgcccggaccctgccgcatcacgaggcgctgtcggcgagtcgggttgtttgggaatgcagccctaatcgggcggtaaattccgtccaaggctaaatacgggcgagagaccgatagcaaacaagtaccgcgagggaaagatgaaaaggactttgaaaagagagtcaaagagtgcttgaaattgtcgggagggaagcggatgggggccggcgatgcgcctcggtcggatgtggaacggccacaagccggtccgccgatcgactcggggcgtggaccgatgcggattggggcggcggcccaagcctaggcagtcgtcatNNgcctgcggagacgtcgtcgccccgatcgtgggaggcagcgcgcgccctcNNNNNNcgggcgtgcctcNNggcacctgcgcgctccaggcagcggcctgcgggctccccattcgacccgtcttgaaacacggaccaaggagtctgacatgtgtgcgagtcaacgggcNgattaaacccgtaaggcgtaaggaagctgaNttggtgggatcccctNNNNNccgcgggNNNtgcacccccgaccgaccttgatcttctgagaagggttcgagtgtgagcatgcctgtcgggacccgaaagatggtgaactatgcctgagcggggcgaagccagaggaaactctggtggaggcccgcagcgatactgacgtgcaaatcgttcgtctgacttgggtataggggcgaaagactaatcgaaccgtctagtagctggttccctccgaagtttccctcaggatagctggagctcgagcgcgagttctatcaggtaaagccaatgattagaggcatcgggggcgcaacgccctcgacctattctcaaactttaaatgggtaggacggcgcggctgcttcgttgagccgcgccacggaatcgagagctccaagtgggccatttttggtaagcagaactggcgatgcgggatgaaccggaagccgggttacggtgcccaactgcgcgctaacctagaacccacaaagggtgttggtcgattaagacagcaggacggtggtcatggaagtcgaaatccgctaaggagtgtgtaacaactcacctgccgaatcaactagccccgaaaatggatggcgctcaagcgcgcgacctatacccggccgtcggggcaacggccaggccccgatgagtaggagggcgcggcggtcgctgcaaaacctgtggcgcgagcccgggcggagcgtccgtcggtgcggatcttggtggtagtagcaaatattcaaatgagaactttgaaggccgaagaggggaaaggttccatgtgaacggcacttgcacatgggttagtcgatcctaagagacgggggaagcccgtctgatagcgcgcgccgcgcggacttcgaaagggaatcgggttaaaattcccgaaccgggacgcggtggttgacggcgacgttagggagtccggagacgtcgtcggggccctcgggaagagttatcttttctgtttaacagcctgcccaccctggaatcggctcagccggaggtagggtccagcggctggaacagcaccgcacgtcgcgcggtgtccggtgcgccctcgacggcccttgaaaatccggaggaccgagtaccatccNNNNNNNNNNNNNNNNNNNNNNNNNNNNNNNNNNNNNNNNNNNNNNNNNNNNNNNNNNNNNNNNNNNNNNNNNNNNNNNNNNNNNNNNNNNNNNNNNNNNNNNNNNNNNNNNNNNNNNNNNNNNNNNNNNNNNNNNNNNNNNNNNNNcccgaacccgtcggctgtcggcggactgctcgagctgctaccgcggcgagagcgggtcgccgcgtgccgtccgggggacggactgggaacggcccctccNNNNNNNNgggggccttccccgagcaacgaacagtcggctcagaactggtacggacaaggggaatccgactgtttaattaaaacaaagcattgcgatggtcc
Lepidaria_sp_Nickrent_4044               NNNNNNNNNNNNNNNNNNNNNNNNNNNNNNNNNNNNNNNNNNNNccatgcatgtgtaagtatgaactaattcagactgtgaaactgcgaatggctcattaaatcagttatagtttgtttgatggtatctgctactcggataaccgtagtaattctagagctaatacgtgcaacaaaccccgacNNttccggaagggatgcatttattagataaaaggtcgacgcgggctctNNgcccgttgctctgatgattcatgataactcgacggatcgcacggccctcgtgccggcgacgcatcattcaaatttctgccctatcaactttcgatggtaggatagtggcctaccatggtgatgacgggtgacggagaattagggttcgattccggagagggagcctgagaaacggctaccacatccaaggaaggcagcaggcgcgcaaattacccaatcctgacacggggaggtagtgacaataaataacaataccgggctctatgagtctggtaattggaatgagtacaatctaaatcccttaacgaggatccattggagggcaagtctggtgccagcagccgcggtaattccagctccaatagcgtatatttaagttgttgcagttaaaaagctcgtagttggaccttgggctgggtcgatcggtccgccgttaggtgtgtatcggtcggcccgtcccttctaccggcgatgcgctcctggccttaattggccgggtcgtgcctccggtgctgttactttgaagaaattagagtgctcaaagcaagcctacgctctggatacattagcatgggataacatcataggatttcggtcctattctgttggccttcgggatcggagtaatgattaacagggacagtcgggggcattcgtatttcatagtcagaggtgaaattcttggatttatgaaagacgaacaactgcgaaagcatttNNNNNNNNgccaaggatgttttcattaatcaagaacgaaagttgggggctcgaagacgatcagataccgtcctagtctcaaccataaacgatgccgaccagggatcagcggatgttacttttaggactccgctggcaccttatgagaaatcaaagtttttgggttccggggggagtatggtcgcaaggctgaaacttaaaggaattgacggaagggcaccaccaggagtggagcctgcggcttaatttgactcaacacggggaaacttaccaggtccagacatagtaaggattgacagactgagagctctttcttgattctatgggtggtggtgcatggccgttcttagttggtggagcgatttgtctggttaattccgttaacgaacgagacctcagcctgctaactagctacacggaggtatccctccgtggctagcttcttagagggactatggccttttaggccacggaagtttgaggcaataacaggtctgtgatgcccttagatgttctgggccgcacgcgcgctacactgatgtattcaacgagtctatagccttggccgacaggcccgggtaatctttgaaatttcatcgtgatggggatagatcattgcaattgttggtcttcaacgaggaattcctagtaaNNNNNNNNNNNNNNNNNNNNNNNNNNNNNNNNNNNNNNNNNNNNNNNNNNNNNNNNNNNNNNNNNNNNNNNNNNNNNNNNNNNNNNNNNNNNNNNNNNNNNNNNNNNNNNNNNNNNNNNNNNNNNNNNNNNNNNNNNNNNNNNNNNNNNNNNNNNNNNNNNNNNNNNNNNNNNNNNNNNNNNNNNNNNNNNNNNNNNNNNNNNNNNNNNNNNNNNNNNNNNNNNNNNNNNNNNNNNNNNNNNNNNNNNNNNNNNNNNNNNNNNNNNNNNNNNNNNNNNNNNNNNNNNNNNNNNNNNNNNNNNNNNNNNNNNNNNNNNNNNNNNNNNNNNNNNNNNNNNNNNNNNNNNNNNNNNNNNNNNNNNNNNNNNNNNNNNNNNNNNNNNNNNNNNNNNNNNNNNNNNNNNNNNNNNNNNNNNNNNNNNNNNNNNNNNNNNNNNNNNNNNNNNNNNNNNNNNNNNNNNNNNNNNNNNNNNNNNNNNNNNNNNNNNNNNNNNNNNNNNNNNNNNNNNNNNNNNNNNNNNNNNNNNNNNNNNNNNNNNNNNNNNNNNNNNNNNNNNNNNNNNNNNNNNNNNNNNNNNNNNNNNNNNNNNNNNNNNNNNNNNNNNNNNNNNNNNNNNNNNNNNNNNNNNNNNNNNNNNNNNNNNNNNNNNNNNNNNNNNNNNNNNNNNNNNNNNNNNNNNNNNNNNNNNNNNNNNNNNNNNNNNNNNNNNNNNNNNNNNNNNNNNNNNNNNNNNNNNNNNNNNNNNNNNNNNNNNNNNNNNNNNNNNNNNNNNNNNNNNNNNNNNNNNNNNNNNNNNNNNNNNNNNNNNNNNNNNNNNNNNNNNNNNNNNNNNNNNNNNNNNNNNNNNNNNNNNNNNNNNNNNNNNNNNNNNNNNNNNNNNNNNNNNNNNNNNNNNNNNNNNNNNNNNNNNNNNNNNNNNNNNNNNNNNNNNNNNNNNNNNNNNNNNNNNNNNNNNNNNNNNNNNNNNNNNNNNNNNNNNNNNNNNNNNNNNNNNNNNNNNNNNNNNNNNNNNNNNNNNNNNNNNNNNNNNNNNNNNNNNNNNNNNNNNNNNNNNNNNNNNNNNNNNNNNNNNNNNNNNNNNNNNNNNNNNNNNNNNNNNNNNNNNNNNNNNNNNNNNNNNNNNNNNNNNNNNNNNNNNNNNNNNNNNNNNNNNNNNNNNNNNNNNNNNNNNNNNNNNNNNNNNNNNNNNNNNNNNNNNNNNNNNNNNNNNNNNNNNNNNNNNNNNNNNNNNNNNNNNNNNNNNNNNNNNNNNNNNNNNNNNNNNNNNNNNNNNNNNNNNNNNNNNNNNNNNNNNNNNNNNNNNNNNNNNNNNNNNNNNNNNNNNNNNNNNNNNNNNNNNNNNNNNNNNNNNNNNNNNNNNNNNNNNNNNNNNNNNNNNNNNNNNNNNNNNNNNNNNNNNNNNNNNNNNNNNNNNNNNNNNNNNNNNNNNNNNNNNNNNNNNNNNNNNNNNNNNNNNNNNNNNNNNNNNNNNNNNNNNNNNNNNNNNNNNNNNNNNNNNNNNNNNNNNNNNNNNNNNNNNNNNNNNNNNNNNNNNNNNNNNNNNNNNNNNNNNNNNNNNNNNNNNNNNNNNNNNNNNNNNNNNNNNNNNNNNNNNNNNNNNNNNNNNNNNNNNNNNNNNNNNNNNNNNNNNNNNNNNNNNNNNNNNNNNNNNNNNNNNNNNNNNNNNNNNNNNNNNNNNNNNNNNNNNNNNNNNNNNNNNNNNNNNNNNNNNNNNNNNNNNNNNNNNNNNNNNNNNNNNNNNNNNNNNNNNNNNNNNNNNNNNNNNNNNNNNNNNNNNNNNNNNNNNNNNNNNNNNNNNNNNNNNNNNNNNNNNNNNNNNNNNNNNNNNNNNNNNNNNNNNNNNNNNNNNNNNNNNNNNNNNNNNNNNNNNNNNNNNNNNNNNNNNNNNNNNNNNNNNNNNNNNNNNNNNNNNNNNNNNNNNNNNNNNNNNNNNNNNNNNNNNNNNNNNNNNNNNNNNNNNNNNNNNNNNNNNNNNNNNNNNNNNNNNNNNNNNNNNNNNNNNNNNNNNNNNNNNNNNNNNNNNNNNNNNNNNNNNNNNNNNNNNNNNNNNNNNNNNNNNNNNNNNNNNNNNNNNNNNNNNNNNNNNNNNNNNNNNNNNNNNNNNNNNNNNNNNNNNNNNNNNNNNNNNNNNNNNNNNNNNNNNNNNNNNNNNNNNNNNNNNNNNNNNNNNNNNNNNNNNNNNNNNNNNNNNNNNNNNNNNNNNNNNNNNNNNNNNNNNNNNNNNNNNNNNNNNNNNNNNNNNNNNNNNNNNNNNNNNNNNNNNNNNNNNNNNNNNNNNNNNNNNNNNNNNNNNNNNNNNNNNNNNNNNNNNNNNNNNNNNNNNNNNNNNNNNNNNNNNNNNNNNNNNNNNNNNNNNNNNNNNNNNNNNNNNNN
Ligaria_cuneifolia                       tggttgatcctgccagtagtcatatgcttgtctcaaagattaagccatgcatgtgtaagtatgaactaattcagactgtgaaactgcgaatggctcattaaatcagttatagtttgtttgatggtatctgctactcggataaccgtagtaattctagagctaatacgtgcaaaaaaccccgacNNttttggaagggatgcatttattagataaaaggtcgacNNNggctctNNgcccgttgctctgatgaatcataataacttgacggatctcacggcctttgtgccggcgacgcatcattcaaatttctgccctatcaactttcgatggtaggatagtggcctaccatggtgatgacgggtgacggagaattagggttcgattccggagagggagcctgagaaacggctaccacatccaaggaaggcagcaggcgcgcaaattacccaatcctgacacggggaggtagtgacaataaataacaataccgggctctatgagtctggtaattggaatgagtacaatctaaatcccttaacgaggatccattggagggcaagtctggtgccagcagccgcggtaattccagctccaatagcgtatatttaagttgttgcagttaaaaagctcgtagttggaccttgggttgggtcgatcggtccgccgttaggtgtgcaccggtcggcttgtcccttctaccggcgatgcgctcctggccttaactggccgggtcgttcctccggtgctgttactttgaagaaattagagtgctcaaagcaagcctacgctctggatatattagcatgggataacatcataggatttcggtcctattctgttggccttcgggatcggagtaatgattaacagggacagtcgggggcattcgtatttcatagtcagaggtgaaattcttggatttatgaaagacgaacaactgcgaaagcatttgccaaggagccaaggatgttttcattaatcaagaacgaaagttgggggctcgaagacgatcagataccgtcctagtctcaaccataaacgatgccgaccagggatcagcggatgttgcttataggactccgctggcaccttatgagaaatcaaagtttttgggttccggggggagtatggtcgcaaggctgaaacttaaaggaattgacggaagggcaccaccaggagtggagcctgcggcttaatttgactcaacacggggaaacttaccaggtccagacatagtaaggattgacagattgagagctctttcttgattctatgggtggtggtgcatggccgttcttagttggtggagcgatttgtctggttaattccgttaacgaacgagacctcagcctgctaactagctacgtggaggtgcccctccatggctagcttcttagagggactatggccaattaggccacggaagtttgaggcaNNNNNNNNNNNNNNatgcccttagatgttctgggccgcacgcgcgctacactgatgtattcaacgagtctatagccttggccgacaggcccgggtaatctttgaaatttcatcgtgatggggatagatcattgcaattgttggtcttaaacgaggaattcctagtaagcgcgagtcatcagctcgcgttgactacgtccctgccctttgtacacaccgcccgtcgctcctaccgattgaatggtccggtgaagtgttcggatcgcggcgacgtgggcggtNNNtcgccgccNggcgacgtcgcgagaagtccactgaaccttatcattNNNNNNNNNNNNNNNNNNNNNNNNNNNNNNNNNNNNNNNNNNNNNNNNNNNNNNNNNNNNNNNNNNNNNNNNNNNNNNNNNNNNNNNggattccctagtaacggcgagcgaaccgggaaaagcccagcttgaaaatcgttcggccaggccgttcgaattgtagtctgtagaagcgtactcagcggcggaccgggctcaagtcctctggaagggggcgccgtagagggtgacagccccgttgcgcccggaccctgccgcatcacgaggcgctgtcggcgagtcgggttgtttgggaatgcagccctaatcgggcggtaaattccgtccaaggctaaatatgggcgagagaccgatagcaaacaagtaccgcgagggaaagatgaaaaggactttgaaaagagagtcaaagagtgcttgaaattgtcgggagggaagcggatgggggccggcgatgcacctcggtcggatgtggaacggctaaccgccggtccgccaatcgactcggggtgtgggccgatgcagattgaggcggcggcccaagcctaggcttttgttacNNgcctgcggagacgtcgtcgcctcgatcgtggtaagcagcgcgcgccttNNNNNNNcgggcgtgcttcNNggcacctgcgcgctcagggcaacggcctgcgggctccccattcgacccgtcttgaaacacggaccaaggagtctgacatgtgtgcgagtcaacgggcNgattaaacccgtaaggcgtaaggaagctaaNttggtgggatcccctNNNNNcgcggggNNNtgcaccgccgaccgaccttgatcttctgagaagggttcgagtgtgagcatgcctgtcgggacccgaaagatggtgaactatgcctgagcggggcgaagccagaggaaactctggtggaggcccgcagcgatactgacgtgcaaatcgttcgtctgacttgggtataggggcgaaagactaatcgaaccatctagtagctggttccctccNNNNNNNNNNNNNNNNNNNNNNNNNNNNNNNNNNNNNNNNNNNNNNNNNNNNNNNNNNNNNNNNNNNNNNNNNNNNNNNNNNNNNNNNNNNNNNNNNNNNNNNNNNNNNNNNNNNNNNNNNNNNNNNNNNNNNNNNNNNNNNNNNNNNNNNNNNNNNNNNNNNNNNNNNNNNNNNNNNNNNNNNNNNNNNNNNNNNNNNNNNNNNNNNNNNNNNNNNNNNNNNNNNNNNNNNNNNNNNNNNNNNNNNNNNNNNNNNNNNNNNNNNNNNNNNNNNNNNNNNNNNNNNNNNNNNNNNNNNNNNNNNNNNNNNNNNNNNNNNNNNNNNNNNNNNNNNNNNNNNNNNNNNNNNNNNNNNNNNNNNNNNNNNNNNNNNNNNNNNNNNNNNNNNNNNNNNNNNNNNNNNNNNNNNNNNNNNNNNNNNNNNNNNNNNNNNNNNNNNNNNNNNNNNNNNNNNNNNNNNNNNNNNNNNNNNNNNNNNNNNNNNNNNNNNNNNNNNNNNNNNNNNNNNNNNNNNNNNNNNNNNNNNNNNNNNNNNNNNNNNNNNNNNNNNNNNNNNNNNNNNNNNNNNNNNNNNNNNNNNNNNNNNNNNNNNNNNNNNNNNNNNNNNNNNNNNNNNNNNNNNNNNNNNNNNNNNNNNNNNNNNNNNNNNNNNNNNNNNNNNNNNNNNNNNNNNNNNNNNNNNNNNNNNNNNNNNNNNNNNNNNNNNNNNNNNNNNNNNNNNNNNNNNNNNNNNNNNNNNNNNNNNNNNNNNNNNNNNNNNNNNNNNNNNNNNNNNNNNNNNNNNNNNNNNNNNNNNNNNNNNNNNNNNNNNNNNNNNNNNNNNNNNNNNNNNNNNNNNNNNNNNNNNNNNNNNNNNNNNNNNNNNNNNNNNNNNNNNNNNNNNNNNNNNNNNNNNNNNNNNNNNNNNNNNNNNNNNNNNNNNNNNNNNNNNNNNNNNNNNNNNNNNNNNNNNNNNNNNNNNNNNNNNNNNNNNNNNNNNNNNNNNNNNNNNNNNNNNNNNNNNNNNNNNNNNNNNNNNNNNNNNNNNNNNNNNNNNNNNNNNNNNNNNNNNNNNNNNNNNNNNNNNNNNNNNNNNNNNNNNNNNNNNNNNNNNNNNNNNNNNNNNNNNNNNNNNNNNNNNNNNNNNNNNNNNNNNNNNNNNNNNNNNNNNNNNNNNNNNNNNNNNNNNNNNNNNNNNNNNNNNNNNNNNNNNNNNNNNNNNNNNNNNNNNNNNNNNN
Loranthus_delavayi                       NNNNNNNNNNNNNNNNNNNNNNNNNNNNNNNNNNNNNNNNNNNNNNatgcatgtgtaagtatgaacaaattcagactgtgaaactgcgaatggctcattaaatcagttatagtttgtttgatggtatttgctactcggataaccgtagtaattctagagctaatacgtgcaccaaaccccgacNtttctggaagggatgcatttattagataaaaggtcaacgcgggcctcNNgcccgttgctctgacgattcatgataacttgacggatcgcacggcctttgtgccggcgacgcatcattcaaatttctgccctatcaactttcgatggtaggatagtggcctaccatggtgatgacgggtgacggagaattagggttcgattccggagagggagcctgagaaacggctaccacatccaaggaaggcagcaggcgcgcaaattacccaatcctgacacggggaggtagtgacaataaataacaataccgggctctttgagtctggtaattggaatgagtacaatctaaatcccttaacgaggatccattggagggcaagtctggtgccagcagccgcggtaattccagctccaatagcgtatatttaagttgttgcagttaaaaagctcgtagttggaccttgggttgggtcgatcggtccgcctttaggtgtgtaccagtcggcttgtcccttctaccggcgatgcgctcctggccttaattggccgggtcgtgcctccggtgctgttactttgaagaaattagagtgctcaaagcaagcctacgctctggatacattagcatgggataacatcataggatttcggtcctattctgttggccttcgggatcggagtaatgattaacagggacagtcgggggcattcgtatttcatagtcagaggtgaaattcttggatttatgaaagacgaacaactgcgaaggcatttNNNNNNNNgccaaggatgttttcattaatcaagaacgaaagttgggggctcgaagacgatcagataccgtcctagtctcaaccataaacgatgccgaccagggatcagcggatgttacttataggactccgctggcaccttatgagaaatcaaagtttttgggttccggggggagtatggtcgcaaggctgaaacttaaaggaattgacggaagggcaccaccaggagtggagcctgcggcttaatttgNctcaacacggggaaacttaccaggtccagacatagtaaggattgacagactgagagctctttcgagattctatgggtggtggtgcatggccgttcttagttggtggagcgatttgtctggttaattccgttaacgaacgagacctcagcctgctaactagctacatggaggtatccctccatggctagcttcttagagggactatggccttttaggccacggaagtttgaggcaataacaggtctgtgatgcccttagatgttctgggccgcacgcgcgctacactgatgtattcaacgagtNtatagccttggccgacaggcccgggtaatctttgaaatttcatcgtgatggggatagatcattgcaattgttggtcttcaacgaggaattcctcgtaagcgcgagtcatcagctcgcgttgactacgtccctgccctttgtacNcaccgccNgtcgctcctaccgattgaatggtccggtgaagtgttcggatcgcggcgacgtgggcggtNNNtcgctgccNcgcgacgtcacgagaagtccactgaaccttatcatttagaggaaggagaagNNNNNNNNNNNNNNNNNNNNNNNNNNNNNNNNNNNNNNNNNNNNNNNNNNNNNNNNNNNNNNNNNNNNNNNNNNNNNNNNNNNNNNNNNNNNNNNNNNNNNNNNNNNNNNNNNNNNNNNNNNNNNNNNNNNNNNNNNNNNNNNNNNNNNNNNNNNNNNNNNNNNNNNNNNNNNNNNNNNNNNNNNNNNNNNNNNNNNNNNNNNNNNNNNNNNNNNNNNNNNNNNNNNNNNNNNNNNNNNNNNNNNNNNNNNNNNNNNNNNNNNNNNNNNNNNNNNNNNNNNNNNNNNNNNNNNNNNNNNNNNNNNNNNNNNNNNNNNNNNNNNNNNNNNNNNNNNNNNNNNNNNNNNNNNNNNNNNNNNNNNNNNNNNNNNNNNNNNNNNNNNNNNNNNNNNNNNNNNNNNNNNNNNNNNNNNNNNNNNNNNNNNNNNNNNNNNNNNNNNNNNNNNNNNNNNNNNNNNNNNNNNNNNNNNNNNNNNNNNNNNNNNNNNNNNNNNNNNNNNNNNNNNNNNNNNNNNNNNNNNNNNNNNNNNNNNNNNNNNNNNNNNNNNNNNNNNNNNNNNNNNNNNNNNNNNNNNNNNNNNNNNNNNNNNNNNNNNNNNNNNNNNNNNNNNNNNNNNNNNNNNNNNNNNNNNNNNNNNNNNNNNNNNNNNNNNNNNNNNNNNNNNNNNNNNNNNNNNNNNNNNNNNNNNNNNNNNNNNNNNNNNNNNNNNNNNNNNNNNNNNNNNNNNNNNNNNNNNNNNNNNNNNNNNNNNNNNNNNNNNNNNNNNNNNNNNNNNNNNNNNNNNNNNNNNNNNNNNNNNNNNNNNNNNNNNNNNNNNNNNNNNNNNNNNNNNNNNNNNNNNNNNNNNNNNNNNNNNNNNNNNNNNNNNNNNNNNNNNNNNNNNNNNNNNNNNNNNNNNNNNNNNNNNNNNNNNNNNNNNNNNNNNNNNNNNNNNNNNNNNNNNNNNNNNNNNNNNNNNNNNNNNNNNNNNNNNNNNNNNNNNNNNNNNNNNNNNNNNNNNNNNNNNNNNNNNNNNNNNNNNNNNNNNNNNNNNNNNNNNNNNNNNNNNNNNNNNNNNNNNNNNNNNNNNNNNNNNNNNNNNNNNNNNNNNNNNNNNNNNNNNNNNNNNNNNNNNNNNNNNNNNNNNNNNNNNNNNNNNNNNNNNNNNNNNNNNNNNNNNNNNNNNNNNNNNNNNNNNNNNNNNNNNNNNNNNNNNNNNNNNNNNNNNNNNNNNNNNNNNNNNNNNNNNNNNNNNNNNNNNNNNNNNNNNNNNNNNNNNNNNNNNNNNNNNNNNNNNNNNNNNNNNNNNNNNNNNNNNNNNNNNNNNNNNNNNNNNNNNNNNNNNNNNNNNNNNNNNNNNNNNNNNNNNNNNNNNNNNNNNNNNNNNNNNNNNNNNNNNNNNNNNNNNNNNNNNNNNNNNNNNNNNNNNNNNNNNNNNNNNNNNNNNNNNNNNNNNNNNNNNNNNNNNNNNNNNNNNNNNNNNNNNNNNNNNNNNNNNNNNNNNNNNNNNNNNNNNNNNNNNNNNNNNNNNNNNNNNNNNNNNNNNNNNNNNNNNNNNNNNNNNNNNNNNNNNNNNNNNNNNNNNNNNNNNNNNNNNNNNNNNNNNNNNNNNNNNNNNNNNNNNNNNNNNNNNNNNNNNNNNNNNNNNNNNNNNNNNNNNNNNNNNNNNNNNNNNNNNNNNNNNNNNNNNNNNNNNNNNNNNNNNNNNNNNNNNNNNNNNNNNNNNNNNNNNNNNNNNNNNNNNNNNNNNNNNNNNNNNNNNNNNNNNNNNNNNNNNNNNNNNNNNNNNNNNNNNNNNNNNNNNNNNNNNNNNNNNNNNNNNNNNNNNNNNNNNNNNNNNNNNNNNNNNNNNNNNNNNNNNNNNNNNNNNNNNNNNNNNNNNNNNNNNNNNNNNNNNNNNNNNNNNNNNNNNNNNNNNNNNNNNNNNNNNNNNNNNNNNNNNNNNNNNNNNNNNNNNNNNNNNNNNNNNNNNNNNNNNNNNNNNNNNNNNNNNNNNNNNNNNNNNNNNNNNNNNNNNNNNNNNNNNNNNNNNNNNNNNNNNNNNNNNNNNNNNNNNNNNNNNNNNNNNNNNNNNNNNNNNNNNNNNNNNNNNNNNNNNNNNNNNNNNNNNNNNNNNNNNNNNNNNNNNNNNNNNNNNNNNNNNNNNNNNNNNNNNNNNNNNNNNNNNNNNNNNNNNNNNNNNNNNNNNNNNNNNNNNNNNNNNNNNNNNNNNNNNNNN
Loranthus_europaeus                      tggttgatcctgccagtagtcatatgcttgtctcaaagattaagccatgcatgtgtaagtatgaactaattcagactgtgaaactgcgaatggctcattaaatcagttatagtttgtttgatggtatttgctactcggataaccgtagtaattctagagctaatacgtgcaccaaaccccgacNNtcctggaagggatgcatttattagataaaaggtcaacNNNggctctNNgcccgttgctctgacgattcatgataacttgacggatcgcacggcctttgtgccggcgacgcatcattcaaatttctgccctatcaactttcgatggtaggatagtggcctaccatggtgatgacgggtgacggagaattagggttcgattccggagagggagcctgagaaacggctaccacatccaaggaaggcagcaggcgcgcaaattacccaatcctgacacggggaggtagtgacaataaataacaataccgggctctttgagtctggtaattggaatgagtacaatctaaatcccttaacgaggatccattggagggcaagtctggtgccagcagccgcggtaattccagctccaatagcgtatatttaagttgctgcagttaaaaagctcgtagttggaccttgggttgggtcgatcggtccgccttcaggtgtgtaccggtcgtcttgtcccttctaccggcgatgcgctcctggccttaattggccgggtcgtgcctccggtgctgttactttgaagaaattagagtgctcaaagcaagcctacgctctggatacattagcatgggataacatcataggatttcggtcctattctgttggccttcgggatcggagtaatgattaacagggacagtcgggggcattcgtatttcatagtcagaggtgaaattcttggatttatgaaagacgaacaactgcgaaagcatttNNNNNNNNgccaaggatgttttcattaatcaagaacgaaagttgggggctcgaagacgatcagataccgtcctagtctcaaccataaacgatgccgaccagggatcagcggatgttacttataggactccgctggcaccttatgagaaatcaaagtttttgggttccggggggagtatggtcgcaaggctgaaacttaaaggaattgacggaagggcaccaccaggagtggagcctgcggcttaatttgactcaacacgggaaaacttaccaggtccagacatagtaaggattgacagactgagagctctttcgagattctatgggtggtggtgcatggccgttcttagttggtggagcgatttgtctggttaattccgttaacgaacgagacctcagcctgctaactagctacatggaggtatccctccatggctagcttcttagagggactatNcccttttaggccacggaagtttgaggcaataacaggtctgtgatgcccttagatgttctgggccgcacgcgcgctacactgatgtattcaacgagtctatagccttggccgacaggcccgggtaatctttgaaatttcatcgtgatggggatagatcattgcaattgttggtcttcaacgaggaattcctcgtaagcgcgagtcatcagctcgcgttgactacgtccctgccctttgtacacaccgcccgtcgctcctaccgattgaatggtccggtgaagtgttcggatcgcggcgacgtgggcggtNNNtcgctgccNcgcgacgtcacgagaagNNNNNNNNNNNNNNNNNNNNNNNNNNNNNNNNNNNNNNNNNNNNNNNNNNNNNNNNNNNNNNNNNNNNNNNNNNNNNNNNNNNNNNNNNNNNNNNNNNNNNNNNNNNNNNNNNNNNNNNacggcgagcgNaccgggaacagcccagcttgaaaatcgttcggccaaggcgNgNgaattgtagtctgtagaagcgtcctcagcggcggaccgggNtcNagtcccctggaagggggcgccggagagggtgacagccccgtcgtgcctggaccctgccgcatcacgaggcgctgtcggcgacccgggttgtttgggaatgcagccccaatcgggcggtaaattccgtccaaggctaaatatgggcgagagaccgatagcaaacaagtaccgcgagggaaagatgaaaaggactttgaaaagagagNcaaagagtgcttgaaattgtcgggagggaagcggatgggggccggcgatgcacctcggtcggatgtggaacggccaccagccggtccgccgatcggctcggggtgtggaccgatgcggattgaggcggcggcccaagcctgggctgttgttatNNgctcgcggagatgtcgccgcctcgatcgtggcaagcagcgcgcgccgtNNNNNNNtcggcgtgcttcNNggcacctgcgcgctccgggcatcggcctgcgggctccccattcgacccgtcttgaaacacggaccaaggagtctgacatgtgtgcgagtcaacgggcNgattaaacccgtaaggcgcaaggaagctgaNttggtgggatccccNNNNNNatgcgggNNNtgcacccccgaccgaccttgatcttctgagaagggttcgagtgtgagcatgcctgtcgggacccgaaagatggtgaactatgcctgagcggggcgaagccagaggaaactctggtggaggcccgcagcgatactgacgtgcaaatcgttcgtctgacttgggtataggggcgaaagactaatcgaaccgtctagtagctggttccctccgaagtttccctcaggatagctggagctcgtgcgagagttctatcaggtaaagccaatgattagaggcatcgggggcgcaacgccctcgacctattctcaaactttaaataggtaggacggcacggctgctttgctgagccgtgccgaggaatcgagagctccaagtgggccatttttggtaagcagaactggcgatgcgggatgaaccggaagccgggttacggtgcccaactgcgcgctaacctagatcccacaaagggtgttggtcgattaagacagcaggacggtggtcatggaagtcgaaatccgctaaggagtgtgtaacaactcacctgccgaatcaactagccccgaaaatggatggcgcttaagcgcgcgacctatacccggccgtcgaggcaacggccaggccccgatgagtaggagggcgcggcggtcgctgcaaaacctgtggcgcgagcccgggcggagcgtccgtcggtgcggatcttggtggtagtagcaaatattcaaatgagaactttgaaggccgaagaggggaaaggttccatgtgaacggcacttgcacatgggttagtcgatcctaagattcgggggaaacccgtccgacagcgtgaaacgcgcgatcatcgaaagggaatcgggttaaaattcccgaaccgggacgtggtggttgacggcaacgttagggagtccggagacgtcgtcgggggcctcgggaagagttatcttttctgtttaacagcctgcccaccctggaatcggctcagccggagatagggtccagcggttggaacagctccgcacgtcgcgcggtgtccggtgcgccctcgacggcccttgaaaatccggaggaccgggtgccatccacgcccgttcgtactcgtaaccgcatcaggtctccaaggtgaacagcctctggccaatggaacaatgtaggcaagggaagtcggcaaaatggatccgtaacttcgggaaaaggattggctctgagggctgggctcgggggtcccagtcccgaacccatcggctgtcggcggactgctcgagctgctaccgcggcgagagcgggtcgccgcgtgccgtccgggggacggactgggaacggcccttacNNNNNNNNgggggtcttccccgagcagcgaacagtcagctcagaactggtacggacaaggggaatccgactgtttaattaaaacaaagcattgcgatggtcc
Loranthus_kaoi                           NNNNNNNNNNNNNNNNNNNNNNNNNNNNNNNNNNNNNNNNNNNNNNNNgcatgtgtaagtatgaacaaattcagactgtgaaactgcgaatggctcattaaatcagttatagtttgtttgatggtatttgctactcggataaccgtagtaattctagagctaatacgtgcaccaaaccccgacNtttctggaagggatgcatttattagataaaaggtcaacgcgggcctcNNgcccgttgctctgacgattcatgataacttgacggatcgcacggcctttgtgccggcgacgcatcattcaaatttctgccctatcaactttcgatggtaggatagtggcctaccatggtgatgacgggtgacggagaattagggttcgattccggagagggagcctgagaaacggctaccacatccaaggaaggcagcaggcgcgcaaattacccaatcctgacacggggaggtagtgacaataaataacaataccgggctctttgagtctggtaattggaatgagtacaatctaaatcccttaacgaggatccattggagggcaagtctggtgccagcagccgcggtaattccagctccaatagcgtatatttaagttgttgcagttaaaaagctcgtagttggaccttgggttgggtcgatcggtccgcctttaggtgtgtaccagtcggcttgtcccttctaccggcgatgcgctcctggccttaattggccgggtcgtgcctccggtgctgttactttgaagaaattagagtgctcaaagcaagcctacgctctggatacattagcatgggataacatcataggatttcggtcctattctgttggccttcgggatcggagtaatgattaacagggacagtcgggggcattcgtatttcatagtcagaggtgaaattcttggatttatgaaagacgaacaactgcgaaagcatttNNNNNNNNgccaaggatgttttcattaatcaagaacgaaagttgggggctcgaagacgatcagataccgtcctagtctcaaccataaacgatgccgaccagggatcagcggatgttacttataggactccgctggcaccttatgagaaatcaaagtttttgggttccggggggagtatggtcgcaaggctgaaacttaaaggaattgacggacgggcaccaccaggagtggagcctgcggcttaatttgactcaacacggggaaacttaccaggtccagacatagtaaggattgacagactgagagctctttcgagattctatgggtggtggtgcatggccgttcttagttggtggagcgatttgtctggttaattccgttaacgaacgagacctcagcctgctaactagctacatggaggtatccctccatggctagcttcttagagggactatggccttttaggccacggaagtttgaggcaataacaggtctgtgatgcccttagatgttctgggccgcacgcgcgctacactgatgtattcaacgagtctatagccttggccgacaggcccgggtaatctttgaaatttcatcgtgatggggatagatcattgcaattgttggtcttcaacgaggaattcctcgtaagcgcgagtcatcagctcgcgttgactacgtccctgccctttgtacacaccgccagtcgctcctaccgattgaatggtccggtgaagtgttcggatcgcggcgaNNtgtgcggtNNNtcgctgccNcgcaacgtcacgagaagtccactgaaccttatcatttagaggaaggagaagNNNNNNNNNNNNNNNNNNNNNNNNNNNNNNNNNNNNNNNNNNNNNNNNNNNNNNNNNNNNNNNNNNNNNNNNNNNNNNNNNNNNNNNNNNNNNNNNNNNNNNNNNNNNNNNNNNNNNNNNNNNNNNNNNNNNNNNNNNNNNNNNNNNNNNNNNNNNNNNNNNNNNNNNNNNNNNNNNNNNNNNNNNNNNNNNNNNNNNNNNNNNNNNNNNNNNNNNNNNNNNNNNNNNNNNNNNNNNNNNNNNNNNNNNNNNNNNNNNNNNNNNNNNNNNNNNNNNNNNNNNNNNNNNNNNNNNNNNNNNNNNNNNNNNNNNNNNNNNNNNNNNNNNNNNNNNNNNNNNNNNNNNNNNNNNNNNNNNNNNNNNNNNNNNNNNNNNNNNNNNNNNNNNNNNNNNNNNNNNNNNNNNNNNNNNNNNNNNNNNNNNNNNNNNNNNNNNNNNNNNNNNNNNNNNNNNNNNNNNNNNNNNNNNNNNNNNNNNNNNNNNNNNNNNNNNNNNNNNNNNNNNNNNNNNNNNNNNNNNNNNNNNNNNNNNNNNNNNNNNNNNNNNNNNNNNNNNNNNNNNNNNNNNNNNNNNNNNNNNNNNNNNNNNNNNNNNNNNNNNNNNNNNNNNNNNNNNNNNNNNNNNNNNNNNNNNNNNNNNNNNNNNNNNNNNNNNNNNNNNNNNNNNNNNNNNNNNNNNNNNNNNNNNNNNNNNNNNNNNNNNNNNNNNNNNNNNNNNNNNNNNNNNNNNNNNNNNNNNNNNNNNNNNNNNNNNNNNNNNNNNNNNNNNNNNNNNNNNNNNNNNNNNNNNNNNNNNNNNNNNNNNNNNNNNNNNNNNNNNNNNNNNNNNNNNNNNNNNNNNNNNNNNNNNNNNNNNNNNNNNNNNNNNNNNNNNNNNNNNNNNNNNNNNNNNNNNNNNNNNNNNNNNNNNNNNNNNNNNNNNNNNNNNNNNNNNNNNNNNNNNNNNNNNNNNNNNNNNNNNNNNNNNNNNNNNNNNNNNNNNNNNNNNNNNNNNNNNNNNNNNNNNNNNNNNNNNNNNNNNNNNNNNNNNNNNNNNNNNNNNNNNNNNNNNNNNNNNNNNNNNNNNNNNNNNNNNNNNNNNNNNNNNNNNNNNNNNNNNNNNNNNNNNNNNNNNNNNNNNNNNNNNNNNNNNNNNNNNNNNNNNNNNNNNNNNNNNNNNNNNNNNNNNNNNNNNNNNNNNNNNNNNNNNNNNNNNNNNNNNNNNNNNNNNNNNNNNNNNNNNNNNNNNNNNNNNNNNNNNNNNNNNNNNNNNNNNNNNNNNNNNNNNNNNNNNNNNNNNNNNNNNNNNNNNNNNNNNNNNNNNNNNNNNNNNNNNNNNNNNNNNNNNNNNNNNNNNNNNNNNNNNNNNNNNNNNNNNNNNNNNNNNNNNNNNNNNNNNNNNNNNNNNNNNNNNNNNNNNNNNNNNNNNNNNNNNNNNNNNNNNNNNNNNNNNNNNNNNNNNNNNNNNNNNNNNNNNNNNNNNNNNNNNNNNNNNNNNNNNNNNNNNNNNNNNNNNNNNNNNNNNNNNNNNNNNNNNNNNNNNNNNNNNNNNNNNNNNNNNNNNNNNNNNNNNNNNNNNNNNNNNNNNNNNNNNNNNNNNNNNNNNNNNNNNNNNNNNNNNNNNNNNNNNNNNNNNNNNNNNNNNNNNNNNNNNNNNNNNNNNNNNNNNNNNNNNNNNNNNNNNNNNNNNNNNNNNNNNNNNNNNNNNNNNNNNNNNNNNNNNNNNNNNNNNNNNNNNNNNNNNNNNNNNNNNNNNNNNNNNNNNNNNNNNNNNNNNNNNNNNNNNNNNNNNNNNNNNNNNNNNNNNNNNNNNNNNNNNNNNNNNNNNNNNNNNNNNNNNNNNNNNNNNNNNNNNNNNNNNNNNNNNNNNNNNNNNNNNNNNNNNNNNNNNNNNNNNNNNNNNNNNNNNNNNNNNNNNNNNNNNNNNNNNNNNNNNNNNNNNNNNNNNNNNNNNNNNNNNNNNNNNNNNNNNNNNNNNNNNNNNNNNNNNNNNNNNNNNNNNNNNNNNNNNNNNNNNNNNNNNNNNNNNNNNNNNNNNNNNNNNNNNNNNNNNNNNNNNNNNNNNNNNNNNNNNNNNNNNNNNNNNNNNNNNNNNNNNNNNNNNNNNNNNNNNNNNNNNNNNNNNNNNNNNNNNNNNNNNNNNNNNNNNNNNNNNNNNNNNNNNNNNNNNNNNNNNNNNNNNNNNNNNNNNNNNNNNNNNNNNNNNNNNNNNNNNNNNNN
Loranthus_odoratus                       NNNNNNNNNNNNNNNNNNNNNNNNNNNNNNNNNNNNNNNNNNNNNNNNNNNNNNNNNNNNNNNNNNNNNNNNNNNNNNNNNNNNNNNNNNNNNNtcattaaatcagttatagtttgtttgatggtatttgctactcggataaccgtagtaattctagagctaatacgtgcaccaaaccccgacNtttctggaagggatgcatttattagataaaaggtcaacgcgggcctcNNgcccgttgctctgacgattcatgataacttgacggatcgcacggcctttgtgccggcgacgcatcattcaaatttctgccctatcaactttcgatggtaggatagtggcctaccatggtgatgacgggtgacggagaattagggttcgattccggagagggagcctgagaaacggctaccacatccaaggaaggcagcaggcgcgcaaattacccaatcctgacacggggaggtagtgacaataaataacaataccgggctctttgagtctggtaattggaatgagtacaatctaaatcccttaacgaggatccattggagggcaagtctggtgccagcagccgcggtaattccagctccaatagcgtatatttaagttgttgcagttaaaaagctcgtagttggaccttgggttgggtcgatcggtccgcctttaggtgtgtaccagtcggcttgtcccttctaccggcgatgcgctcctggccttaattggccgggtcgtgcctccggtgctgttactttgaagaaattagagtgctcaaagcaagcctacgctctggatacattagcatgggataacatcataggatttcggtcctattctgttggccttcgggatcggagtaatgattaacagggacagtcgggggcattcgtatttcatagtcagaggtgaaattcttggatttatgaaagacgaacaactgcgaaagcatttNNNNNNNNgccaaggatgttttcattaatcaagaacgaaagttgggggctcgaagacgatcagataccgtcctagtctcaaccataaacgatgccgaccagggatcagcggatgttacttataggactccgctggcaccttatgagaaatcaaagtttttgggttccggggggagtatggtcgcaaggctgaaacttaaaggaattgacggaagggcaccaccaggagtggagcctgcggcttaatttgactcaacacggggaaacttaccaggtccagacatagtaaggattgacagactgagagctctttcgagattctatgggtggtggtgcatggccgttcttagttggtggagcgatttgtctggttaattccgttaacgaacgagacctcagcctgctaactagctacatggaggtatccctccatggctagcttcttagagggactatggccttttaggccacggaagtttgaggcaataacaggtctgtgatgcccttagatgttctgggccgcacgcgcgctacactgatgtattcaacgagtctatagccttggccgacaggcccgggtaatctttgaaatttcatcgtgatggggatagatcattgcaattgttggtcttcaacgaggaattcctcgtaagcgcgagtcatcagctcgcgttgactacgtccctgccctttgtacacaccgcccgtcgctcctaccgattgaatggtccggtgaagtgttcggatcgcggcgacgtgggNNNNNNNNNNNNNNNNNNNNNNNNNNNNNNNNNNNNNNNNNNNNNNNNNNNNNNNNNNNNNNNNNNNNNNNNNNNNNNNNNNNNNNNNNNNNNNNNNNNNNNNNNNNNNNNNNNNNNNNNNNNNNNNNNNNNNNNNNNNNNNNNccctagtaacggcgagcgaaccgggaacagcccagcttgaaaatcgctcggccaagccgtgcgaattgtagtctgtagaagcgtcctcagcggcggaccgggctcaagtcccctggaagggggcgccggagagggtgacagccccgtcgtgcccggaccctgtcgcatcacgaggcgctgtcggcgagtcgggttgtttgggaatgcagccccaatcgggcggtaaattccgtccaaggctaaatatgggcgagagaccgatagcaaacaagtaccgcgagggaaagatgaaaaggactttgaaaagagagtcaaagagtgcttgaaattgccgggagggaagcggatgggggccggcgatgcacctcggtcggatgtggaacggccaccagccggtccgccgatcggctcggggtgtggaccgatgcggattgaggcggcggcccaagcctgggccgtcgttacNNgcctgcggagatgtcgccgcctcgatcgtggcaagcagcgcgcgccgcNNNNNNNaaggcgtgcctcNNggcacctgcgcgctccgggcatcggcctgcgggctccccattcgacccgtcttgaaacacggaccaaggagtctgacatgtgtgcgagtcaacgggcNgattaaacccgtaaggcgcaaggaagctgaNttggtgggatccccNNNNNNctgcgggNNNtgcacccccgaccgaccttgatcttctgagaagggttcgagtgtgagcatgcctgtcgggacccgaaagatggtgaactatgcctgagcggggcgaagccagaggaaactctggtggaggcccgcagcgatactgacgtgcaaatcgttcgtctgacttgggtataggggcgaaagactaatcgaaccatctagtagctggttccctccgaagtttccctcaggatagctggagctcgcgcgagagttctatcaggtaaagccaatgattagaggcatcgggggcgcaacgccctcgacctattctcaaactttaaatgggtaggacggcacggctgctttgctgagccgtgtcggggaatcgagagctccaagtgggccatttttggtaagcagaactggcgatgcgggatgaaccggaagccgggttacggtgcccaactgcgcgctaacctagatcccacaaagggtgttggtcgattaagacagcaggacggtggtcatggaagtcgaaatccgctaaggagtgtgtaacaactcacctgccgaatcaactagccccgaaaatggatggcgcttaagcgcgcgacctatacccggccgtcgaggcaacggccaggccccgatgagtaggagggcgcggcggtcgctgcaaaacctgtggcgcgagcccgggcggagcgtccgtcggtgcggatcttggtggtagtagcaaatattcaaatgagaactttgaaggccgaagaggggaaaggttccatgtgaacggcacttgcacatgggttagtcgatcctaagattcgggggaaacccgtccgacagcgcgaaacgcgcgatcatcgaaagggaatcgggttaaaattcccgaaccgggacgtggtggttgacggcaacgttagggagtccggagacgtcgtcgggggcctcgggaagagttatcttttctgtttaacagcctgcccaccctggaatcggctcagccggagatagggtccagcggttggaacagcaccgcacgtcgcgcggtgtccggtgcgccctcgacggcccttgaaaatccggaggaccgggtgccatccaNNNNNNNNNNNNNNNNNNNNNNNNNNNNNNNNNNNNNNNNNNNNNNNNNNNNNNNNNNNNNNNNNNNNNNNNNNNNNNNNNNNNNNNNNNNNNNNNNNNNNNNNNNNNNNNNNNNNNNNNNNNNNNNNNNNNNNNNNNNNNNNNNNNNNNNNNNNNNNNNNNNNNNNNNNNNNNNNNNNNNNNNNNNNNNNNNNNNNNNNNNNNNNNNNNNNNNNNNNNNNNNNNNNNNNNNNNNNNNNNNNNNNNNNNNNNNNNNNNNNNNNNNNNNNNNNNNNNNNNNNNNNNNNNNNNNNNNNNNNNNNNNNNNNNNNNNNNNNNNNNNNNNNNNNNNNNNNNNNNNNNNNNNN
Loxanthera_speciosa                      NNNNNNNtcctgccagtagtcatatgcttgtctcaaagattaagccatgcatgtgtaagtatgaactaattcagactgtgaaactgcgaatggctcattaaatcagttatagtttgtttgatggtatctgctacttggataaccgtagtaatgctagagctaatacatgcaacaaaccccgacNNtttcggaagggatgcatttattagataaaaggtcgacgcgggcttctNgcccgttgctctgatgattcatgataactcgacggatcgcacggccctcgagccggcgacgcatcattcaaatctctgccctatcaactttcgatggtaggatagtggcctaccatggtgatgacgggtgacggagaattagggttcgattccggagagggagcctgagaaacggctaccacatccaaggaaggcagcaggcgcgcaaattacccaatcctgacacggggaggtagtgacaataaataacaataccgggctctatgagtctggtaattggaatgagtacaatctaaatctcttaacgaggatccattggagggaaagtctggtgccagcagccgcggtaattccagctccaatagcgtatatttaagttgttgcagttgaaaagctcgtagttggaccttgggctgggtcaatcggtccgccgttaggtgtgtaccggtcggctcgtcccttctactggcgatgcgctcctggccttaattggccgggtcgtgcctccggtgctgttactttgaagaaattagagtgctcaaagcaagcctacgctctggatacattagcatgggataacatcataggattttggtcctattctgttggtctttgggatcggagtaatgattaacagggacagtcgggggcattcgtatttcatagtcagaggtgaaattcttggatttatgaaagacgaacaactgcgaaagcatttNNNNNNNNgccaaggatgttttcattaatcaagaacgaaagttgggggctcgaagacgatcagataccgtcctagtctcaaccataaacgatgccgaccagggatcagcggatgttacttttaggactccgctggcaccttatgagaaatcaaagtttttgggttccggggggagtatggtcgcaaggctgaaacttaaaggaattgacggaagggcaccaccaggagtggagcctgcggcttaatttgactcaacacggggaaacttaccaggtccagacatagtaaggattgacagactgagagctctttcttgattctatgggtggtggtgcatggccgttcttagttagtggagcgatttgtctggttaattccgttaacgaacgagacctcagcctgctaactagctacatggaggtatccctccatggctagcttcttagagggactatggccttttaggtcacggaagtttgaggcaataacaggtctgtgatgcccttagatgttctgggccgcacgcgcgctacactgatgtattcatcgagtctatagccttggccgacaggtccgggtaatctttgaaatttcatcgtgatggggatagatcattgcaattgttggtcttcaacgaggaattcctagtaagcgcgagtcatcagctcgcgttgactacatccctgccctttgtacacaccgcccgtcgctcctaccgattgaatggtccggtgaagtgttcggatcgcggcgacgtgggcggtNNNtcgccgccNagcgacgtcgcgagaagtccactgaaccttatcatttagaggaaggagaagtcgtaacaagatttccgtaggtgNNNNNNNNNNNNNNNNNNNNNNNNNNNNNNNNNNNNNNNNNNNNNNNNNgattcccctagtaacggcgagcgaaccgggaatagcccagcttgaaaatcgttcggcctggccgttcgaattgtagtctgtagaagcgtcctcagcggcggaccgggctcaagtcctctggaaNggggcgccggagagggtgagagccccgtcgtgcccggaccctgtcgcatcacgaggcgctgtcgacgagtcgggttgtttgggaatgcagccctaatcgggcggtaaattccgtccaaggctaaatttcggcgagagaccgatagcaaacaagtaccgcgagggaaagatgaaaaggactttgaaaagagagtcaaagagtgcttgaaattgtcgcgagggaagcggatgggggccggcgatgcgcctcggtcggatgtggaacggcctcaacccggtccgccgatcgactcggggcgtggaccgatgcggattgggtcggcggcccaagcctaggtagttgttagNNgcctgcggagacgtcgtcgccctgatcgtggtaggcagcgtgcgcccttNNNNNNcgggcgtgcctcNNggcacctgcgcgctccaggcagcggcctgcgggctccccattcgacccgtcttgaaacacggaccaaggagtctgacatgtgtgcgagtcaacgggcNgtttaaacctgtaaggcgtaaggaagctgaNttggcgggatcccctNNNNNtcgcgggNNNtgcacccccgaccgaccttgatcttctgagaagggttcgagtgtgagcgtgcctgtcgggacccgaaagatggtgaactatgcctgagcggggcgaagccagaggaaactctggtggaggcccgcagcgatactgacgtgcaaatcgttcgtctgacttgggtataggggcgaaagactaatcgaaccgtctagtagctggttcccttcgaagtttccctcaggatagctggagctcgagtacgagttctatcaggtaaagccaatgattagaggcatcgggggcgcaacgccttcgacctattctcaaactttaaatgggtaggacggcgcgcctgcttcgttgagccgcgctagggaatcgagagctccaagtgggccatttttggtaagcagaactggcgatgcgggatgaaccggaagccgggttacggtgcccaattgcgcgctaacctagaacccacaaagggtgttggtcgattaagacagcaggacggtggtcatggaagtcgaaatccgctaaggagtgtgtaacaactcacctgccgaatcaactagccccgaaaatggatggcgctcaagcgcgcgacctatacccggccgtcagggcaacggccaggccctgatgagtaggagggcgtggcggtcgctgcaaaacctgtggcgcgagcccgggcggagcggctgtcagtgcggatcttggtggtagtagcaaatattcaaatgagaactttgaaggccgaagaggggaaaggttccatgtgaacggcacttgcacatgggttagtcgatcctaagagacgggggaagctcgtccgatagcgcgcatcgcgcgaacttcgaaagggaatcgggttaaaattctcgaaccgggatgcggtggttgacggtgatgttagggagtccggagatgtcgtcgggggccccgggaagagttatcttttgtgtttaacagcctgcccaccctggaatcggctcagccggaggtagggtccagcggctggaacagcgcagcacgtcgctcggtgtccggtgcgccctcgacggcccttgaaaattcggaggaccgagtaccatccacgcccgttcgtactcataaccgcatcaggtctccaaggtgaacagcctctggtcaatggaacaatgtaggcaagggaagtcggcaaaatggatccgtaacttcgggaaaaggattggctctgagggctgggctcgggggtcccagccccaaacccagcggctgtcggcggactgctcgagctgctaccgcggcgagagcgggtcgccgcgtgctgtccgggggacggactgggaacggctccttgNNNNNNNNcggggccttccccgagcaacgaatagtcggctcagaactggtacggacNNNNNNNNNNNNNNNNNNNNNNNNNNNNNNNNNNNNNNNNNNNNNN
Lysiana_exocarpi                         NggttgatcctgccagtagtcatatgcttgtctcaaagattaagccatgcatgtgtaagtatgaacaaattcagactgtgaaactgcgaatggctcattaaatcagttatagtttgtttgatggtatctgctactcggataaccgtagtaattctagagctaatacgtgcaacaaaccccgacNNttccggaagggatgcatttattagataaaaggtcgacgcgggccttNNgcccgttgctctgatgattcatgataactcgacggatcgcacggccctcgtgccggcgacgcatcattcaaatttctgccctatcaactttcgatggtaggatagtggcctaccatggtgatgacgggtgacggagaattagggttcgattccggagagggagcctgagaaacggctaccacatccaaggaaggcagcaggcgcgcaaattacccaatcctgacacggggaggtagtgacaataaataacaataccgggctcaatgagtctggtaattggaatgagtacaatctaaatcccttaacgaggatccattggagggcaagtctggtgccagcagccgcggtaattccagctccaatagcgtatatttaagttgttgcagttaaaaagctcgtagttggaccttgggctgggtcgatcggtccgccatcaggtgtgtaccggtcNgcctgtcccttctaccggcgatgcgctcctggccttaattggccgggtcgtgcctccggtgctgttactttgaagaaattagagtgctcaaagcaagcctacgctctggatacattagcatgggataacatcataggatttcggtcctattctgttggccttcgggatcggagtaatgattaacagggacagtcgggggcattcgtatttcatagtcagaggtgaaattcttggatttatgaaagacgaacaactgcgaaagcatttNNNNNNNNgccaaggatgttttcattaatcaagaacgaaagttgggggctcgaagacgatcagataccgtcctagtctcaaccataaacgatgccgaccagggatcagcggatgttacttttaggacNccgctggcaccttatgagaaatcaaagtttttgggttccggggggagtatggtcgcaaggctgaaacttaaaggaattgacggaagggcaccaccaggagtggagcctgcggcttaatttgactcaacacggggaaacttaccaggtccagacatagtaaggattgacagactgagagctctttcttgattctatgggtggtggtgcatggccgttcttagttggtggagcgatttgtctggttaattccgttaacgaacgagacctcagcctgctaactagctacatggaggtatacctccatggctagcttcttagagggactatggccttttaggccacggaagtttgaggcaataacaggtctgtgatgcccttagatgttctgggccgcacgcgcgctacactgatgtattcaacgagtctatagccttggccgacaggcccgggtaatctttgaaatttcatcgtgatggggatagatcattgcaattgttggtcttcaacgaggaattcctagtaagcgcgagtcatcagctcgcgttgactacgtccctgccctttgtacacaccgcccgtcgctcctaccgattgaatggtccggtgaagtgttcggatcgcggcgacgtgggcggtNctcgactgccNggcgacgtcgcgagaagtccactgaaccttatcatttNNNNNNNNNNNNNNNNNNNNNNNNNNNNNNNNNNNNNNNNNNNNNNNNNNNNNNNNNNNNNNNNNNNNNNNNNNNNNNNNNNNNNNNNNNNNNNNNNNNNNNNNNNNNNNNNNNNNNNNNNNNNNNNNNNNNNNNNNNNNNNNNNNNNNNNNNNNNNNNNNNNNNNNNNNNNNNNNNNNNNNNNNNNNNNNNNNNNNNNNNNNNNNNNNNNNNNNNNNNNNNNNNNNNNNNNNNNNNNNNNNNNNNNNNNNNNNNNNNNNNNNNNNNNNNNNNNNNNNNNNNNNNNNNNNNNNNNNNNNNNNNNNNNNNNNNNNNNNNNNNNNNNNNNNNNNNNNNNNNNNNNNNNNNNNNNNNNNNNNNNNNNNNNNNNNNNNNNNNNNNNNNNNNNNNNNNNNNNNNNNNNNNNNNNNNNNNNNNNNNNNNNNNNNNNNNNNNNNNNNNNNNNNNNNNNNNNNNNNNNNNNNNNNNNNNNNNNNNNNNNNNNNNNNNNNNNNNNNNNNNNNNNNNNNNNNNNNNNNNNNNNNNNNNNNNNNNNNNNNNNNNNNNNNNNNNNNNNNNNNNNNNNNNNNNNNNNNNNNNNNNNNNNNNNNNNNNNNNNNNNNNNNNNNNNNNNNNNNNNNNNNNNNNNNNNNNNNNNNNNNNNNNNNNNNNNNNNNNNNNNNNNNNNNNNNNNNNNNNNNNNNNNNNNNNNNNNNNNNNNNNNNNNNNNNNNNNNNNNNNNNNNNNNNNNNNNNNNNNNNNNNNNNNNNNNNNNNNNNNNNNNNNNNNNNNNNNNNNNNNNNNNNNNNNNNNNNNNNNNNNNNNNNNNNNNNNNNNNNNNNNNNNNNNNNNNNNNNNNNNNNNNNNNNNNNNNNNNNNNNNNNNNNNNNNNNNNNNNNNNNNNNNNNNNNNNNNNNNNNNNNNNNNNNNNNNNNNNNNNNNNNNNNNNNNNNNNNNNNNNNNNNNNNNNNNNNNNNNNNNNNNNNNNNNNNNNNNNNNNNNNNNNNNNNNNNNNNNNNNNNNNNNNNNNNNNNNNNNNNNNNNNNNNNNNNNNNNNNNNNNNNNNNNNNNNNNNNNNNNNNNNNNNNNNNNNNNNNNNNNNNNNNNNNNNNNNNNNNNNNNNNNNNNNNNNNNNNNNNNNNNNNNNNNNNNNNNNNNNNNNNNNNNNNNNNNNNNNNNNNNNNNNNNNNNNNNNNNNNNNNNNNNNNNNNNNNNNNNNNNNNNNNNNNNNNNNNNNNNNNNNNNNNNNNNNNNNNNNNNNNNNNNNNNNNNNNNNNNNNNNNNNNNNNNNNNNNNNNNNNNNNNNNNNNNNNNNNNNNNNNNNNNNNNNNNNNNNNNNNNNNNNNNNNNNNNNNNNNNNNNNNNNNNNNNNNNNNNNNNNNNNNNNNNNNNNNNNNNNNNNNNNNNNNNNNNNNNNNNNNNNNNNNNNNNNNNNNNNNNNNNNNNNNNNNNNNNNNNNNNNNNNNNNNNNNNNNNNNNNNNNNNNNNNNNNNNNNNNNNNNNNNNNNNNNNNNNNNNNNNNNNNNNNNNNNNNNNNNNNNNNNNNNNNNNNNNNNNNNNNNNNNNNNNNNNNNNNNNNNNNNNNNNNNNNNNNNNNNNNNNNNNNNNNNNNNNNNNNNNNNNNNNNNNNNNNNNNNNNNNNNNNNNNNNNNNNNNNNNNNNNNNNNNNNNNNNNNNNNNNNNNNNNNNNNNNNNNNNNNNNNNNNNNNNNNNNNNNNNNNNNNNNNNNNNNNNNNNNNNNNNNNNNNNNNNNNNNNNNNNNNNNNNNNNNNNNNNNNNNNNNNNNNNNNNNNNNNNNNNNNNNNNNNNNNNNNNNNNNNNNNNNNNNNNNNNNNNNNNNNNNNNNNNNNNNNNNNNNNNNNNNNNNNNNNNNNNNNNNNNNNNNNNNNNNNNNNNNNNNNNNNNNNNNNNNNNNNNNNNNNNNNNNNNNNNNNNNNNNNNNNNNNNNNNNNNNNNNNNNNNNNNNNNNNNNNNNNNNNNNNNNNNNNNNNNNNNNNNNNNNNNNNNNNNNNNNNNNNNNNNNNNNNNNNNNNNNNNNNNNNNNNNNNNNNNNNNNNNNNNNNNNNNNNNNNNNNNNNNNNNNNNNNNNNNNNNNNNNNNNNNNNNNNNNNNNNNNNNNNNNNNNNNNNNNNNNNNNNNNNNNNNNNNNNNNNNNNNNNNNNNNNNNNNNNNNNNNNNNNNNNNNNNNNNNNNNNNNNNNNNNNNNNNNNNNNNNNNNNNNNNNNNNNNNNNN
Lysiana_filifolia                        NNNNNNNNNNNNNNNNNNNNNNNNNNNNNNNNNNNaagattaagccatgcatgtgtaagtatgaacaaattcagactgtgaaactgcgaatggctcattaaatcagttatagtttgtttgatggtatctgctactcggataaccgtagtaattctagagctaatacgtgcaacaaaccccgacNNttccggaagggatgcatttattagataaaaggtcgacgcgggccttNNgcccgttgctctgatgattcatgataactcgacggatcgcacggccctcgtgccggcgacgcatcattcaaatttctgccctatcaactttcgatggtaggatagtggcctaccatggtgatgacgggtgacggagaattagggttcgattccggagagggagcctgagaaacggctaccacatccaaggaaggcagcaggcgcgcaaattacccaatcctgacacggggaggtagtgacaataaataacaataccgggctcaatgagtctggtaattggaatgagtacaatctaaatcccttaacgaggatccattggagggcaagtctggtgccagcagccgcggtaattccagctccaatagcgtatatttaagttgttgcagttaaaaagctcgtagttggaccttgggctgggtcgatcggtccgccatcaggtgtgtaccggtcggcctgtcccttctaccggcgatgcgctcctggccttaattggccgggtcgtgcctccggtgctgttactttgaagaaattagagtgctcaaagcaagcctacgctctggatacattagcatgggataacatcataggatttcggtcctattctgttggccttcgggatcggagtaatgattaacagggacagtcgggggcattcgtatttcatagtcagaggtgaaattcttggatttatgaaagacgaacaactgcgaaagcatttNNNNNNNNgccaaggatgttttcattaatcaagaacgaaagttgggggctcgaagacgatcagataccgtcctagtctcaaccataaacgatgccgaccagggatcagcggatgttacttttaggactccgctggcaccttatgagaaatcaaagtttttgggttccggggggagtatggtcgcaaggctgaaacttaaaggaattgacggaagggcaccaccaggagtggagcctgcggcttaatttgactcaacacggggaaacttaccaggtccagacatagtaaggattgacagactgagagctctttcttgattctatgggtggtggtgcatggccgttcttagttggtggagcgatttgtctggttaattccgttaacgaacgagacctcagcctgctaactagctacatggaggtatacctccatggctagcttcttagagggactatggccttttaggccacggaagtttgaggcaataacaggtctgtgatgcccttagatgttctgggccgcacgcgcgctacactgatgtattcaacgagtctatagccttggccgacaggcccgggtaatctttgaaatttcatcgtgatggggatagatcattgcaattgttggtcttcaacgaggaattcctagtaagcgcgagtcatcagctcgcgttgactacgtccctgccctttgtacacaccgcccgtcgctcctaccgattgaatggtccggtgaagtgttcggatcgcggcgacgtgggcggtNctcgactgccNggcgacgtcgcgagaagtccactgaaccttatcatttagaggaaggagNNNNNNNNNNNNNNNNNNNNNNNNNNNNNNNNNNNNNNNNNNNNNNNNNNNNNNNNNNNNNNNNNNNNNNNNNNNNNNNNNNNNNNNNNNNNNNNNNNNNNNNNNNNNNNNNNNNNNNNNNNNNNNNNNNNNNNNNNNNNNNNNNNNNNNNNNNgtagaagcgtcctcagcggcggaccaggNtcaagtcctctggaagggggcgccggagagggtgagagccccgtcgtgcccggaccctgccgcatcacgaggcgctgtcggcgagtcgggttgtttgggaatgcagccctaatcgggcggtaaattccgtccaaggctaaatatgggcgagagaccgatagcaaacaagtaccgcgagggaaagatgaaaaggactttgaaaagagagtcaaagagtgcttgaaattgtcgggagggaagcggatgggggccggcgatgcgcctcggtcggatgtggaacggccgcaagccggtccgccgatcgactcggggcgtggaccgatgcggattggggcggcggcccaagcctaggcagtcgttatNNgcctgcggagacgtcgtcgccccgatcgtggcaggcagcgcgcgccctcNNNNNNcgggcgtgcttcNNggcacctgcgcgctccaggcagcggcctgcgggctccccattcgacccgtcttgaaacacggaccaaggagtctgacatgtgtgcgagtcaacgggcNgattaaacccgtaaggcgtaaggaagctgaNttggtgggatccccNNNNNNtcgcgggNNNtgcacccccgaccgaccttgatcttctgagaagggttcgagtgtgagcatgcctgtcgggacccgaaagatggtgaactatgcctgagcggggcgaagccagaggaaactctggtggaggcccgcagcgatactgacgtgcaaatcgttcgtctgacttgggtataggggcgaaagactaatcgaaccgtctagtagctggttccctccgaagtttccctcaggatagctggagctcgagcgcgagttctatcaggtaaagccaatgattagaggcatcgggggcgcaacgccctcgacctattctcaaactttaaatgggtaggacggcgcggctgcttcgttgagccgcgccagggaatcgagagctccaagtgggccatttttggtaagcagaactggcgatgcgggatgaaccggaagccgggttacggtgcccaactgcgcgctaacctagaacccacaaagggtgttggtcgattaagacagcaggacggtggtcatggaagtcgaaatccgctaaggagtgtgtaacaactcacctgccgaatcaactagccccgaaaatggatggcgctcaagcgcgcgacctatacccggccgtcggggcaacggccaggccccgatgagtaggagggcgcggcggtcgctgcgaaacctgtggcgcgagcccgggcggagcgtccgtcggtgcggatcttggtggtagtagcaaatattcaaatgagaactttgaaggccgaagaggggaaaggttccatgtgaacggcacttgcacatgggttagtcgatcctaagagacgggggaagcccgtctgatagcgcggtcagcgcgaacttcgaaagggaatcgggttaaaattcccgaaccgggacgcggtggttgacggcgacgttagggagtccggagacgtcgtcgggggcctcgggaagagttatcttttctgtttaacagcctgcccaccctggaatcggctcagccggaggtagggtccagcggctggaacagcaccgcacgtcgcgcggtgtccggtgcgccctcgacggcccttgaaaatccggaggaccgagtaccatccacgcccgttcgtactcataaccgcatcaggtctccaaggtgaacagcctctggtcgatggaacaatgtaggcaagggaagtcggcaaaatggatccgtaacttcgggaaaaggattggctctgagggctgggctcgggggtccccgccccgaacccgtcggctgtcggcggactgctcgagctgctaccgcggcgagagcgggtcgccgcgtgccgtccgggggacggactgggaacggctcctccNNNNNNNNgggggccttccccgagcaacgaacagtcggctcagaactggtacggacaaNNNNNNNNNNNNNNNNNNNNNNNNNNNNNNNNNNNNNNNNNNNN
Macrosolen_cochinchinensis               NNNNNNNtcctgccagtactcatatgcttgactcaaagattaagccatgcatgtgtaagtatgaactaattcagactgtgaaactgcgaatggctcattaaatcagttatagtttgtttgatagtatctgctactcggataaccgtagtaattctagagctaatacgtgcaccgaacccagacNNttccggaagggatgcatttattagataaaaggtcgacgcgggcttccNgcccgttgctctgatgattcatgataactcgacggatcgcacggccctcgtgccggcgacgcatcattcaaatttctgccctatcaactttcgatggtaggatagtggcctaccatggtgatgacgggtgacggagaattagggttcgattccggagagggagcctgagaaacggctaccacatccaaggaaggcagcaggcgcgcaaattacccaatcctgacacggggaggtagtgacaataaataacaataccgggctctatgagtctggtaattggaatgagtacaatctaaatcccttaacgaggatccattggagggcaagtctggtgccagcagccgcggtaattccagctccaatagcgtatatttaagttgttgcagttgaaaagctcgtagttggaccttgggctgggtcgatcggtccgccgttaggtgtgtatcggtcggcccgtcccttctgccggcgacgcgctcctggccttaattggccgggtcgtgcctccggtgctgttactttgaagaaattagagtgctcaaagcaagcctacgctctggatacattagcatgggataacatcataggatttcggtcctattctgttggccttcgggatcggagtaatgattaacagggacagtcgggggcattcgtatttcatagtcagaggtgaaattcttggatttatgaaagacgaacaactgcgaaagcatttNNNNNNNNgccaaggatgttttcattaatcaagaacgaaagttgggggctcgaagacgatcagataccgtcctagtctcaaccataaacgatgccgaccagggatcagcggatgttacttttaggactccgctggcaccttatgagaaatcaaagtttttgggttccggggggagtatggtcgcaaggctgaaacttaaaggaattgacggaagggcaccaccaggagtggagcctgcggcttaatttgactcaacacggggaaactttccaggtccagacatagtaaggattgacagactgagagctctttcttgattctatggggggtggtgcatggccgttcttagttggtggagcgatttgtctggttaattccgttaacgaacgagacctcagcctgctaactagctacatggaggtatccctccatggctagcttcttagagggactatggccttttaggccacggaagtttgaggcaataacaggtctgtgatgcccttagatgttctgggccgcacgcgcgctacactgatgtattcaacgagtctatagccttggccgacaggcccgggtaatctttgaaatttcatcgtgatggggatagatcattgcaattgttggtcttcaacgaggaattcctagtaagcgcgagtcatcagctcgcgttgactacgtccctgccctttgtacacaccgcccgtcgctcctaccgattgaatggtccggtgaagtgttcggatcgcggcgacgtgggcggcNtacggctgccNggcgacgtcgcgagaagtccactgaaccttatcatttagaggaaggagaagtcgtaacaaggtttccgtaggtgNNNNNNNNNNNNNNNNNNNNNNNNNNNNNNNNNNNNNNNNNNNNNNNNNNNNNNNNNNNNNNNNNNNNNNNNNNNcgggaacagcccagcttgaaaatcgttcggcgcagccgttcgaattgtagactgtttaagcgtcctcagcggcggaccgggctcaagtcctctggaagggggNgccggagagggtgagagccccgtcgtgcccggaccctgccgcatcacgaggcgctgtcggcgagtcgggttgtttgggaatgcagccctaatcgggcggtaaattccgtccaaggctaaatatgggcgagagaccgatagcaaacaagtaccgcgagggaaagatgaaaaggactttgaaaagagagtcaaagagtgcttgaaattgtcgggagggaagcggatgggggccggcgatgcgcctcggtcggatgtggaacggccacaagccggtccgccgatcgactcggggcgtggaccgatgcggattggggcggcggcccaagcctaggcagttgttatNNgcctgcggagacgtcgtcgccccgatcgtgggaggcagcgcgcgcccctctcgcgggggcgtgcctcNNggcacctgcgcgctccaggcagcggcctgcgggctccccattcgacccgtcttgaaacacggaccaaggagtctgacatgtgtgcgagtcaacgggcNgattaaacccgtaaggcgcaaggaagctgaNgtggcgggatccccNNNNNNtcgcgggNNNtgcacccccgaccgaccttgatcttctgagaagggttcgagtgtgagcatgcctgtcgggacccgaaagatggtgaactatgcctgagcggggcgaagccagaggaaactctggtggaggcccgcagcgatactgacgtgcaaatcgttcgtctgacttgggtataggggcgaaagactaatcgaaccgtctagtagctggttccctccgaagtttccctcaggatagctggagctcgagcgcgagttctatcaggtaaagccaatgattagaggcatcgggggcgcaacgccctcgacctattctcaaactttaaatgggtaggacggcgcggctgcttcgttgagccgcgccagggaatcgagagctccaagtgggccatttttggtaagcagaactggcgatgcgggatgaaccggaagccgggttacggtgcccaactgcgcgctaacctagaacccacaaagggtgttggtcgattaagacagcaggacggtgNtcatggaagtcgaaatccgctaaggagtgtgtaacNactcacctgccgaatcaactagccccgaaaatggatggcgctcaagcgcgcgacctatacccggccgtcggggcaacggccaggccccgatgagtaggagggcgcggcggtcgctgcaaaacctgtggcgcgagcccgggcggagcgtccgtcggtgcggatcttggtggtagtagcaaatattcaaatgagaactttgaaggccgaagaggggaaaggttccatgtgaacggcacttgcacatgggttagtcgatcctaagagacgggggaagcccgtctgatagcgcgcctcgcgcgaacttcgaaagggaatcgggttaaaattcccgaaccgggacgcggccgttgacggcgacgttaggaagtccggagacgtcgtcgggggccccgggaagagttatcttttctgtttaacagcctgcccaccctggaatcggctcagccggaggtagggtccagcggctggaacagcaccgcacgtcgcgcggtgtccggtgcgccctcgacggcccctgaaaatccggaggaccgagtaccgtccgcgcccgttcgtactcataaccgcatcaggtctccaaggtgaacagcctcaggtcaatggaacaatgtaggcaagggaagtcggcaaaatggatccgtaacttcgggaaaaggattggctctgagggctgggctcgggggtcccagccccgaacccgtcggctgtcggcggactgctcgagctgctaccgtggtgagagcgggtcgccgcgtgccgtccgggggacggactgggaacggctccttcgcNNNNNNgggggccttccccgagcaacgaacagccggctcagaactggtacggacaaggggaatccgactgtttaattaaaacaaagcattgcgatggtcc
Moquiniella_rubra                        NNNttgatcctgccagtagtcatatgcttgtctcaaagattaagccatgcatgtgtaagtatgaactaattcagactgtgaaactgcgaatggctcattaaatcagttatagtttgtttgatggtatttgctactcggataaccgtagtaattctagagctaatacgtgcaccgaaccccgactcttgcggaagggatgcatttattagataaaaggtcgacgcgggcttctNgctcgtcgttctgatgaatcatgataacttgacggatcgcacggccatcgtgccggcgacgcatcattcaaatttctgccctatcaactttcgatggtaggatagtggcctaccatggttttgacgggtgacggagaattagggttcgattccggagagggagcctgagaaacggctaccacatccaaggaaggcagcaggcgcgcaaattacccaatcctgacacggggaggtagtgacaataaataacaataccgggctctacgagtctggtaattggaatgagtacaatctaaatcccttaacgaggatccattggagggcaagtctggtgccagcagccgcggtaattccagctccaatagcgtatatttaagttgttgcagttaaaaagctcgtagttggaccttgggttgggtcgatcggtccgccttcgggtgtgtaccggtcggcctgtcccttctaccggcgatgcgctcctggccttaattggccgggtcgtgcctccggtgctgttactttgaagaaattagagtgctcaaagcaagcctacgctctggatacattagcatgggataacatcataggatttcggtcctattctgttggccttcgggatcggagtaatgattaacagggacagtcgggggcattcgtatttcatagtcagaggtgaaattcttggatttatgaaagacgaacaactgcgaaagcatttNNNNNNNNgccaaggatgttttcattaatcaagaacgaaagttgggggctcgaagacgatcagataccgtcctagtctcaaccataaacgatgccgaccagggatcagcggatgttacttgtaggactccgctggcaccttatgagaaatcaaagtttttgggttccggggggagtatggtcgcaaggctgaaacttaaaggaattgacggaagggcaccaccaggagtggagcctgcggcttaatttgactcaacacggggaaacttaccaggtccagacatagtaaggattgacagactgagagctctttctagattctatgggtggtggtgcatggccgttcttagttggtggagcgatttgtctggttaattccgttaacgaacgagacctcagcctgctaactagctacgtggaggtatccctccatggctagcttcttagagggactatggccttttaggccacggaagtttgaggcaataacaggtctgtgatgcccttagatgttctgggccgcacgcgcgctacactgatgtattcaacgagtctatagccttggccgacaggcccgggtaatctttgaaatttcatcgtgatggggatagatcattgcaattgttggtcttcaacgaggaattcctagtaagcgcgagtcatcagctcgcgttgactacgtccctgccctttgtacacaccgcccgtcgctcctaccgattgaatggtccggtgaagtgttcggatcgaggcgacgcgggcggtNNNccgccgtcNcgcgacgtcgcgagaagtccactaaaccttatcatttagaggaagNNNNNNNNNNNNNNNNNNNNNNNNNNNNNNNNNNNNNNNNNNNNNNNNNNNNNNNNNNNNNNNNNNNNNNNNNNNNNNNNNNNNcctagtaacggcgagcgaaccgggaatagcccagcttgaaaatcgcgcggcgctgccgcgcgaattgtagtctgtagaagcgtcctcagcggcggaccgggctcaagttccctggaagggggcgccggagagggtgagagccccgtcgtgcccggaccctgccgcatcacgaggcgctgtcggcgagtcgggttgtttgggaatgcagccccaatcgggcggtaaattccgtccaaggctaaatacgggcgagagaccgatagcaaacaagtaccgcgagggaaagatgaaaaggactttgaaaagagagtcaaagagtgcttgaaattgtcgggagggaagcggatgggggccggcgatgcacctcggtcggatgtggaacggccagcggccggtccgccgatcgactcggggtgcggaccgatgcggattgaggcggcggcccaagcccgggccgtcgatacNNgcctgcggagatgtcgccgcctcgatcgtggaaagcagcgcgcgccgcNNNNNNNgaggcgtgcttcNNggcacctgcgcgctccgggcaacggcctgcgggctccccattcgacccgtcttgaaacacggaccaaggaNtctgacatgtgtgcgagtcaacgggcNgatcaaacccgtaaggcgaaaggaagctgaNttggcgggatccccNNNNNNcagcgggNNNtgcaccgccgaccgaccttgatcttctgagaagggctcgagtgtgagcatgcctgtcgggacccgaaagatggtgaactatgcctgagcggggcgaagccagaggaaactctggtggaggcccgcagcgatactgacgtgcaaatcgttcgtctgacttgggtataggggcgaaagactaatcgaaccgtctagtagctggttccctccNNNNNNNNNNNNNNNNNNNNNNNNNNNNNNNNNNNNNNNNNNNNNNNNNNNNNNNNNNNNNNNNNNNNNNNNNNNNNNNNNNNNNNNNNNNNNNNNNNNNNNNNNNNNNNNNNNNNNNNNNNNNNNNNNNNNNNNNNNNNNNNNNNNNNNNNNNNNNNNNNNNNNNNNNNNNNNNNNNNNNNNNNNNNNNNNNNNNNNNNNNNNNNNNNNNNNNNNNNNNNNNNNNNNNNNNNNNNNNNNNNNNNNNNNNNNNNNNNNNNNNNNNNNNNNNNNNNNNNNNNNNNNNNNNNNNNNNNNNNNNNNNNNNNNNNNNNNNNNNNNNNNNNNNNNNNNNNNNNNNNNNNNNNNNNNNNNNNNNNNNNNNNNNNNNNNNNNNNNNNNNNNNNNNNNNNNNNNNNNNNNNNNNNNNNNNNNNNNNNNNNNNNNNNNNNNNNNNNNNNNNNNNNNNNNNNNNNNNNNNNNNNNNNNNNNNNNNNNNNNNNNNNNNNNNNNNNNNNNNNNNNNNNNNNNNNNNNNNNNNNNNNNNNNNNNNNNNNNNNNNNNNNNNNNNNNNNNNNNNNNNNNNNNNNNNNNNNNNNNNNNNNNNNNNNNNNNNNNNNNNNNNNNNNNNNNNNNNNNNNNNNNNNNNNNNNNNNNNNNNNNNNNNNNNNNNNNNNNNNNNNNNNNNNNNNNNNNNNNNNNNNNNNNNNNNNNNNNNNNNNNNNNNNNNNNNNNNNNNNNNNNNNNNNNNNNNNNNNNNNNNNNNNNNNNNNNNNNNNNNNNNNNNNNNNNNNNNNNNNNNNNNNNNNNNNNNNNNNNNNNNNNNNNNNNNNNNNNNNNNNNNNNNNNNNNNNNNNNNNNNNNNNNNNNNNNNNNNNNNNNNNNNNNNNNNNNNNNNNNNNNNNNNNNNNNNNNNNNNNNNNNNNNNNNNNNNNNNNNNNNNNNNNNNNNNNNNNNNNNNNNNNNNNNNNNNNNNNNNNNNNNNNNNNNNNNNNNNNNNNNNNNNNNNNNNNNNNNNNNNNNNNNNNNNNNNNNNNNNNNNNNNNNNNNNNNNNNNNNNNNNNNNNNNNNNNNNNNNNNNNNNNNNNNNNNNNNNNNNNNNNNNNNNNNNNNNNNNNNNNNNNNNNNNNNNNNNNNNNNNNNNNNNNNNNNNNNNNNNNNNNNNNNNNNNNNNNNNNNNNNNNNNNNNNNNNNNNNNNNNNNNNNNNNNNNNNNNNNNNNNNNNNNNNNNNNNNNNN
Muellerina_eucalyptoides                 NNNNNNNNNNNNNNNNNNNNNNNNNNNNNNNNNNNNNNNNNNNNNNNNNNNNNNNNNNNNNNNNNNNNNNNNNNNNNNNNNNNNNNNNNNtggctcattaaatcagttatagtttgtttgatggtatttgctactcggataaccgtagtaattctagagctaatacgtgcaacaaaccccgacNttcttggaagggatgcatttattagataaaaggtcgacgcgggctcctNgctcgttgctctgatgattcatgataacttgacggatcgcacggccctcgtgccggcgacgcatcattcaaatttctgccctatcaactttcgatggtaggatagtggcctaccatggtgatgacgggtgacggagaattagggttcgattccggagagggagcctgagaaacggctaccacatccaaggaaggcagcaggcgcgcaaattacccaatcctgacacggggaggtagtgacaataaataacaataccgggctctaagagtctggtaattggaatgagtacaatctaaatcccttaacgaggatccattggagggcaagtctggtgccagcagccgcggtaattccagctccaatagcgtatatttaagttgttgcagttaaaaagctcgtagttggaccttgggttgggtcaatcggtccgcctttaggtgtgtaccggtcggcctgtcccttctaccggcgatgcgctcctggccttaattggccgggtcgtgcctacggtgctgttactttgaagaaattagagtgctcaaagcaagcctacgctctggatacattagcatgggataacatcataggatttcggtcctattctgttggccttcgggatcggagtaatgattaacagggacagtcgggggcattcgtatttcatagtcagaggtgaaattcttggatttatgaaagacgaacaactgcgaaagcatttNNNNNNNNgccaaggatgttttcattaatcaagaacgaaagttgggggctcgaagacgatcagataccgtcctagtctcaaccataaacgatgccgaccagggatcagcggatgttacttataggactccgctggcaccttatgagaaatcaaagtttttgggttccggggggagtatggtcgcaaggctgaaacttaaaggaattgacggaagggcaccaccaggagtggagcctgcggcttaatttgactcaacacggggaaacttaccaggtccagacatagtaaggattgacagactgagagctctttctagattctatgggtggtggtgcatggccgttcttagttggtggagcgatttgtctggttaattccgttaacgaacgagacctcagcctgctaactagctacatggaggtatccctccatggctagcttcttagagggactatggccttttaggccacggaagtttgaggcaataacaggtctgtgatgcccttagatgttctgggccgcacgcgcgctacactgatgtattcaacgagtctatagccttggccgacaggcccgggtaatctttgaaatttcatcgtgatggggatagatcattgcaattgttggtcttcaacgaggaattcctagtaagcgcgagtcatcagctcgcgttgactacgtccctgccctttgtacacaccgcccgtcgctcctaccgattgaatggtccggtgaagtgttcggatcgcggcgacgtgggcggtNNNNNNNNNNNNNNNNNNNNNNNNNNNNNNNNNNNNNNNNNNNNNNNNNNNNNNNNNNNNNNNNNNNNNNNNNNNNNNNNNNNNNNNNNNNNNNNNNNNNNNNNNNNNNNNNNNNNNNNNNNNNNNNNNNNNNNggattcccctagtaacggcgagcgaaccgggaacagcccagcttgaaaatcgttcggcccagccgcacgaattgtagtctgtagaagcgtcctcagcggcggaccgggctcaagtcctctggaagggggcgccggagagggtgacagccccgtcgtgcccggaccctgccgcatcacgaggcNctgtcggcgagtcgggttgtttgggaatgcagccccaatcgggcggtaaattccgtccaaggctaaatacgggcgagagaccgatagcaaacaagtaccgcgagggaaagatgaaaaggactttgaaaagagagtcaaagagtgcttgaaattgtcgggagggaagcggatgggggccggcggtgcacctcggtcggatgtggaacggccacaagccggtccgccgatcggctcggggtgtggaccgatgcggattgaggcggcggcccaagcctgggctgtcgttacNNgcctgcggagatgtcgccgcctcgatcgtggcaagcagcgcgcgccgcNNNNNNNaaggcgtgcttcNNggcacctgcgcgctccaggcagcggtctgcgggctccccattcgacccgtcttgaaacacggaccaaggagtctgacatgtgtgcgagtcaacgggcNgattaaacccgtaaggcgaaaggaagctgaNttggtgggatccccNNNNNNtagcgggNNNtgcacccccgaccgaccttgatcttctgagaagggttcgagtgtgagcatgcctgtcgggacccgaaagatggtgaactatgcctgagcggggcgaagccagaggaaactctggtggaggcccgcagcgatactgacgtgcaaatcgttcgtctgacttgggtataggggcgaaagactaatcgaaccgtctagtagctggttccctccgaagtttccctcaggatagctggagctcgcgcgcgagttctatcaggtaaagccaatgattagaggcatcgggggcgcaacgccctcgacctattctcaaactttaaataggtaggacgacacggctgcttcgttgagccgtggcgaggaatcgagagctccaagtgggccatttttggtaagcagaactggcgatgcgggatgaaccggaagccgggttacggtgcccaactgcgcgctaacctagatcccacaaagggtgttggtcgattaagacagcaggacggtggtcatggaagtcgaaatccgctaaggagtgtgtaacaactcacctgccgaatcaactagccccgaaaatggatggcgcttaagcgcgcgacctatacccggccgtcgaggcaacggccaggccccgatgagtaggagggcgcggcggtcgctgcgaaacctgtggcgcgagcccgggcggagcgtccgtcggtgcggatcttggtggtagtagcaaatattcaaatgagaactttgaaggccgaagaggggaaaggttccatgtgaacggcacttgcacatgggttagtcgatcctaagagacgggggaagcccgtccgatagcgcgacacgcgcgagcttcgaaagggaatcgggttaaaattcccgaaccgggacgtggtggttgacggcaacgttagggagtccggagacgtcgtcgggggcctcgggaagagttatcttttctgtttaacagcctgcccaccctggaatcggctcagccggaggtagggtccagcggctggaacagcaccgcacgtcgcgcggtgtccggtgcgccctcgacggcccttgaaaatccggaggaccgagtgccatccacgcccgttcgtactcataaccgcatcaggtctccaaggtgaacagcctctggtcgatggaacaatgtaggcaagggaagtcggcaaaatggatccgtaacttcgggaaaaggattggctctgagggctgggctcgggggtcccagtccttaacccatcggctgtcggcggactgctcgagctgctaccgcggcgagagcgggtctccgcgtgccgtccgggggacggactgggaacggctccctcNNNNNNNNgggggccttccccgagcagcgaacagtcagctcagaactggtacgNNNNNNNNNNNNNNNNNNNNNNNNNNNNNNNNNNNNNNNNNNNNNNNNN
Notanthera_heterophylla                  NNNNNNNNNNNNNNNNNNNNNNNNNNNNNNNNNNNNNNNNNNNNNNNNNNNNNNNtaagtatgaactaattcagactgtgaaactgcgaatggctcattaaatcagttatagtttgtttgatggtatttgctactcggataaccgtagtaattctagagctaatacgtgcaccaaaccccgacNNtcttggaagggatgcatttattagataaaaggtcgacgcgggctctNNgcccgttgctctgatgattcatgataactcgacggatcgcacggccctcgtgccggcgacgcatcattcaaatttctgccctatcaactttcgatggtaggatagtggcctaccatggtgatgacgggtgacggagaattagggttcgattccggagagggagcctgagaaacggctaccacatccaaggaaggcagcaggcgcgcaaattacccaatcctgacacggggaggtagtgacaataaataacaataccgggctctatgagtctggtaattggaatgagtacaatctaaatcccttaacgaggatccattggagggcaagtctggtgccagcagccgcggtaattccagctccaatagcgtatatttaagttgttgcagttaaaaagctcgtagttggaccttgggctgggtcgatcggtccgccgtcaggtgtgcaccggccggcccgtcccttctaccggcgatgcgctcctggccttgattggccgggtcgtgcctccggtgctgttactttgaagaaattagagtgctcaaagcaagcctacgctctggatacattagcatgggataacatcataggatttcggtcctattctgttggccttcgggatcggagtaatgattaacagggacagtcgggggcattcgtatttcatagtcagaggtgaaattcttggatttatgaaagacgaacaactgcgaaagcatttNNNNNNNNgccaaggatgttttcattaatcaagaacgaaagttgggggctcgaagacgatcagataccgtcctagtctcaaccataaacgatgccgaccagggatcagcggatgttgcttaaaggactccgctggcaccttatgagaaatcaaagtttttgggttccggggggagtatggtcgcaaggctgaaacttaaaggaattgacggaagggcaccaccaggagtggagcctgcggcttaattttactcaacccggggaaacttaccaggtccagacatagtaaggattgacagactgagagctctttcttgattctatgggtggtggtgcatggccgttcttagttggtggagcgatttgtctggttaattccgttaacgaacgagacctcagcctgctaactagctacgcggaggattccctccgtggctagcttcttagagggactatggccttttaggccacggaagtttgaggcaataacaggtctgtgatgcccttagatgttctgggccgcacgcgcgctacactgatgtattcaacgagtctatagccttggccgacaggcccgggtaatctttgaaatttcatcgtgatggggatagatcattgcaattgttggtcttcaacgaggaattcctagtaagcgcgagtcatcacctcgcgttggatNcgtccctgccctttgtacacaccgcccgtcgctcctaccgattgaatggtccgttgaagtgttcggatcNNNNNNNNNNNNNNNNNNNNNNNNNNNNNNNNNNNNNNNNNNNNNNNNNNNNNNNNNNNNNNNNNNNNNNNNNNNNNNNNNNNNNNNNNNNNNNNNNNNNNNNcccgctgagtttaagcatatcaataagcggaggaaaagaaacttacaaggattcccctagtaacggcgagcgaaccgggaacagcccagcttgaaaatcgtccggccaagccgttcgaattgtagtctgtagaagcgtcctcagcggcggaccgggctcaagtcccctggaagggggcgccggagagggtgagagccccgtcgtgcccggaccctgccgcaccacgaggcgctgtcggcgagtcgggttgtttgagaatgcagccccaatcgggcggtaaattccgtccaaggctaaataccggcgagagaccgatagcaaacaagtaccgcgagggaaagatgaaaaggactttgaaaagagagtcaaagagtgcttgaaattgtcgggagggaagcggatgggggccggcgatgcgccccggtcggatgtggaacggccctcggccggtccgccgatcgactcggggcgtggaccgatgcggattggggcggcggcccaagcctgggctgtagatagNNgcctgcggagacgtcgccgcctcgatcgtggtaggcagcgcgcgccctNNNNNNNcgggcgtgcttcNNggcacctgcgcgctccgggcaacggcctgcgggctccccattcgacccgtcttgaaacacggaccaaggagtctgacatgtgtgcgagtcaacgggcNaattaaacccgtaaggcgtaaggaagctgaNttggtgggatcccctNNNNNccgcgggNNNtgcacccccgaccgaccttgatcttctgagaagggttcgagtgtgagcatgcctgtcgggacccgaaagatggtgaNctatgcctgagcggggcgaagccagaggaaactctggtggaggcccgcagcgatactgacgtgcaaatcgttcgtctgacttgggtataggggcgaaagactaatcgaaccgtctagtagctggttccctccNNNNNNNNNNNNNNNNNNNNNNNNNNNNNNNNNNNNNNNNNNNNNNNNNNNNNNNNNNNNNNNNNNNNNNNNNNNNNNNNNNNNNNNNNNNNNNNNNNNNNNNNNNNNNNNNNNNNNNNNNNNNNNNNNNNNNNNNNNNNNNNNNNNNNNNNNNNNNNNNNNNNNNNNNNNNNNNNNNNNNNNNNNNNNNNNNNNNNNNNNNNNNNNNNNNNNNNNNNNNNNNNNNNNNNNNNNNNNNNNNNNNNNNNNNNNNNNNNNNNNNNNNNNNNNNNNNNNNNNNNNNNNNNNNNNNNNNNNNNNNNNNNNNNNNNNNNNNNNNNNNNNNNNNNNNNNNNNNNNNNNNNNNNNNNNNNNNNNNNNNNNNNNNNNNNNNNNNNNNNNNNNNNNNNNNNNNNNNNNNNNNNNNNNNNNNNNNNNNNNNNNNNNNNNNNNNNNNNNNNNNNNNNNNNNNNNNNNNNNNNNNNNNNNNNNNNNNNNNNNNNNNNNNNNNNNNNNNNNNNNNNNNNNNNNNNNNNNNNNNNNNNNNNNNNNNNNNNNNNNNNNNNNNNNNNNNNNNNNNNNNNNNNNNNNNNNNNNNNNNNNNNNNNNNNNNNNNNNNNNNNNNNNNNNNNNNNNNNNNNNNNNNNNNNNNNNNNNNNNNNNNNNNNNNNNNNNNNNNNNNNNNNNNNNNNNNNNNNNNNNNNNNNNNNNNNNNNNNNNNNNNNNNNNNNNNNNNNNNNNNNNNNNNNNNNNNNNNNNNNNNNNNNNNNNNNNNNNNNNNNNNNNNNNNNNNNNNNNNNNNNNNNNNNNNNNNNNNNNNNNNNNNNNNNNNNNNNNNNNNNNNNNNNNNNNNNNNNNNNNNNNNNNNNNNNNNNNNNNNNNNNNNNNNNNNNNNNNNNNNNNNNNNNNNNNNNNNNNNNNNNNNNNNNNNNNNNNNNNNNNNNNNNNNNNNNNNNNNNNNNNNNNNNNNNNNNNNNNNNNNNNNNNNNNNNNNNNNNNNNNNNNNNNNNNNNNNNNNNNNNNNNNNNNNNNNNNNNNNNNNNNNNNNNNNNNNNNNNNNNNNNNNNNNNNNNNNNNNNNNNNNNNNNNNNNNNNNNNNNNNNNNNNNNNNNNNNNNNNNNNNNNNNNNNNNNNNNNNNNNNNNNNNNNNNNNNNNNNNNNNNNNNNNNNNNNNNNNNNNNNNNNNNNNNNNNNNNNNNNNNNNNNNNNNNNNNNNNNNNNNNNNNNNNNNNNNNNNN
Nuytsia_floribunda                       tggttgatcctgccagtagtcatatgcttgtctcaaagattaagccatgcatgtgtaagtatgaactaattcagactgtgaaactgcgaatggctcattaaatcagttatagtttgtttgatggtatctgctactcggataaccgtagtaattctagagctaatacgtgcaccaaaccccgacNtctttggaagggacgcatttattagataaaaggtcgacgcgggcctaNNgcccgttgctctgatgattcatgataactcgacggatcgcacggccctcgtgccggcgacgcatcattcaaatatctgccctatcaactttcgatggtaggatagtggcctaccatggtgatgacgggtgacggagaattagggttcgattccggagagggagcctgagaaacggctaccacatccaaggaaggcagcaggcgcgcaaattacccaatcctgacacggggaggtagtgacaataaataacaataccgggctctatgagtctggtaattggaatgagtacaatctaaatcccttaacgaggatccattggagggcaagtctggtgccagcagccgcggtaattccagctccaatagcgtatatttaagttgttgcagttaaaaagctcgtagttggaccttgggttgggtcgatcggtccgccttcaggtgtgtaccggtcggctcgtcccttctaccggcgatgcgctcctggccttaattggccgggtcgtgcctccggtgctgttactttgaagaaattagagtgctcaaagcaagcctacgctctggatacattagcatgggataacatcataggatttcggtcctattctgttggccttcgggatcggagtaatgattaacagggacagtcgggggcattcgtatttcatagtcagaggtgaaattcttggatttatgaaagacgaacaactgcgaaagcatttNNNNNNNNgccaaggatgttttcattaatcaagaacgaaagttgggggctcgaagacgatcagataccgtcctagtctcaaccataaacgatgccgaccagggatcagcggatgttactttcaggactccgctggcaccttatgagaaatcaaagtttttgggttccggggggagtatggtcgcaaggctgaaacttaaaggaattgacggaagggcaccaccaggagtggagcctgcggcttaatttgactcaacacggggaaacttaccaggtccagacatagtaagNNNtgacagactgagagctctttcttgattctatgggtggtggtgcatggccgttcttagttggtggagcgatttgtctggttaattccgttaacgaacgagacctcagcctgctaactagctatatggaggtatccctccatggctagcttcttagagggactatggccttttaggccacggaagtttgaggcaataacaggtctgtgatgcccttagatgttctgggccgcacgcgcgctacactgatgtattcaacgagtctatagccttggccgacaggcccgggtaatctttgaaatttcatcgtgatggggatagatcattgcaattgttggtcttcaacgaggaattcctagtaagcgcgagtcatcagctcgcgttgactacgtccctgccctttgtacacaccgcccgtcgctcctaccgattgaatggtccggtgaagtgttcggatcgcggcgacgtgggcggtNNNtcgctgccNggcgacgtcgcgagaagtccactgaaccttatcatttagaggaaggagaagtcgtaacaaggtttccgtaggtgNNNNNNNNNNNNNNNNNNNNNNNNNNNNNNNNNNNNNNNNNNNNNNNNNNNNNNNNNNNNNNNcggcgagcgaaccgggaacagcccagcttgaaaatcgttcggcccggccgttcgaattgtagtctgtaNaagcgtcctcagcggcggaccgggctcaagtcctctggaagggggcgccggaNagggtgagagccccgtcgtgcccggaccctgccgcatcacgaggcgctgtcggcgagtcgggttgtttgggaatgcagccccaatcgggcggtaaattccgtccaaggctaaatatgggcgagagaccgatagcaaacaagtaccgcgagggaaagatgaaaaggactttgaaaagagagtcaaagagtgcttgaaattgtcgggagggaagcggatgggggccggcgatgcgcctcggtcggatgtggaacggcctccagccggtccgccgatcgactcggggcgtggaccgacgcggattgagggggcggcccaagcctgggcagtcgacatNNgcctgcggagatgtcgtcgcctcgatcgtggtatgcagcgcgcgccgcNNNNNNNacggcgtgcctcNNggcacctgcgcgctccaggcgtcggcctgcgggctccccattcgacccgtcttgaaacacggaccaaggagtctgacatgtgtgcgagtcaacgggcNgattaaacccgtaaggcgtaaggaagctgaNttggtgggatccccNNNNNNtcgcgggNNNtgcacccccgaccgaccttgatcttctgagaagggttcgagtgtgagcatgcctgtcgggacccgaaagatggtgaactatgcctgagcggggcgaagccagaggaaactctggtggaggcccgcagcgatactgacgtgcaaatcgttcgtctgacttgggtataggggcgaaagactaatcgaaccgtctagtagctggttccctccNNNNNNNNNNNNNNNNNNNNNNNNNNNNNNNNNNNNNNNNNNNNNNNNNNNNNNNNNNNNNNNNNNNNNNNNNNNNNNNNNNNNNNNNNNNNNNNNNNNNNNNNNNNNNNNNNNNNNNNNNNNNNNNNNNNNNNNNNNNNNNNNNNNNNNNNNNNNNNNNNNNNNNNNNNNNNNNNNNNNNNNNNNNNNNNNNNNNNNNNNNNNNNNNNNNNNNNNNNNNNNNNNNNNNNNNNNNNNNNNNNNNNNNNNNNNNNNNNNNNNNNNNNNNNNNNNNNNNNNNNNNNNNNNNNNNNNNNNNNNNNNNNNNNNNNNNNNNNNNNNNNNNNNNNNNNNNNNNNNNNNNNNNNNNNNNNNNNNNNNNNNNNNNNNNNNNNNNNNNNNNNNNNNNNNNNNNNNNNNNNNNNNNNNNNNNNNNNNNNNNNNNNNNNNNNNNNNNNNNNNNNNNNNNNNNNNNNNNNNNNNNNNNNNNNNNNNNNNNNNNNNNNNNNNNNNNNNNNNNNNNNNNNNNNNNNNNNNNNNNNNNNNNNNNNNNNNNNNNNNNNNNNNNNNNNNNNNNNNNNNNNNNNNNNNNNNNNNNNNNNNNNNNNNNNNNNNNNNNNNNNNNNNNNNNNNNNNNNNNNNNNNNNNNNNNNNNNNNNNNNNNNNNNNNNNNNNNNNNNNNNNNNNNNNNNNNNNNNNNNNNNNNNNNNNNNNNNNNNNNNNNNNNNNNNNNNNNNNNNNNNNNNNNNNNNNNNNNNNNNNNNNNNNNNNNNNNNNNNNNNNNNNNNNNNNNNNNNNNNNNNNNNNNNNNNNNNNNNNNNNNNNNNNNNNNNNNNNNNNNNNNNNNNNNNNNNNNNNNNNNNNNNNNNNNNNNNNNNNNNNNNNNNNNNNNNNNNNNNNNNNNNNNNNNNNNNNNNNNNNNNNNNNNNNNNNNNNNNNNNNNNNNNNNNNNNNNNNNNNNNNNNNNNNNNNNNNNNNNNNNNNNNNNNNNNNNNNNNNNNNNNNNNNNNNNNNNNNNNNNNNNNNNNNNNNNNNNNNNNNNNNNNNNNNNNNNNNNNNNNNNNNNNNNNNNNNNNNNNNNNNNNNNNNNNNNNNNNNNNNNNNNNNNNNNNNNNNNNNNNNNNNNNNNNNNNNNNNNNNNNNNNNNNNNNNNNNNNNNNNNNNNNNNNNNNNNNNNNNNNNNNNNNNNNNNNNNNNNNNNNNNNNNNNNNNNNNNNNNNNNNNNNNNNNNNNNNNNN
Oedina_pendens                           NNNNNNNtcctgccagtagtcatatgcttgtctcaaagattaagccatccatgtgtaagtatgaactaactcagactgtgaaactgcgaatggctcattaaatcagttatagtttgtttgatggtatttgcttctcggataaccgtagtaattctagagctaatacgtgcaacaaaccccgacNNttctggaagggatgcatttattagataaaaggtcaacgcgggctttNNgcccgttgctctgatgattcatgataactcgacggatcgcacggcctttgtgccggcgacgcatcattcaaatttctgccctatcaactttcgatggtaggatagtggcctactatggtggtgacgggtgacggagaattagggttcgattccggagagggagcctgagaaacggctaccacatccaaggaaggcagcaggcgcgcaaatcacccaatcccgacacggggaggtagtgacaataaataacaataccgggctcaatgagtctggtaattggaatgagtacaatctaaatcccttaacgaggatccattggagggcaagtctggtgccagcagccgcggtaattccagctccaatagcgtatatttaagttgttgcagttaaaaagctcgtagttggacctaggaatgtgcaggccggtccgcctcatggtgtgtacctgtcagcttgtttctactgccggcgatgcgctcctggccttaattggccgggtcgttcctccggcgctgttactttgaagaaattagagtgctcaaagcaggcctacgctNtgtatacattagcatgggataacatcataggatttcgatcctattctgttggccttcgggatcggaggaatgattaacaggggcagtcgggggcattcgtatttcatagtcagaggtgaaattcttggatttatgaaagacgaacaactgcgaaagcatttNNNNNNNNgccaaggatgttttcattaatcaagaacgaaagttgggggctcgaagacgatcagataccgtcctagtctcaaccataaacgatgccgaccagggatcagcggatgttacttgtaggactccgctggcaccttatgagaaatcaaagtttttgggttccggggggagtatggtcgcaaggctgaaacttaaaggaattgacggaagggcaccaccaggagtggagcctgcggcttaatttgactcaacacggggaaacttaccaggtccagacatagtaaggattgacagactgagagctctttctagattctatgggtggtggtgcatggccgttcttagttggtggagcgatttgtctggttaattccgttaacgaacgagacctcagcctgctaactagctacatggaggtatccctccatggctagcttcttagagggactatggccttttaggccacggaagtttgaggcaataacaggtctgtgatgcccttagatgttctgggccgcacgcgcgctacactgatgtattcaacgagtctatagccttggccgacaggcccgggtaatctttgaaatttcatcgtgatggggatagatcattgcaattgttggtcttcaacgaggaattcctagtaagcgcgagtcatcagctcgcgttgactacgtccctgccctttgtacacaccgcccgtcgctcctaccgattgaatggtccggtgaagtgttcggatcgaggcgacgtgggcggtNNNtcgccgccNcgcgacgtcgcgagaagtccacNNNNNNNNNNNNNNNNNNNNNNNNNNNNNNNNNNNNNNNNNNNNNNNNNNNNNNNNNNNNNNNNNNNNNNNNNNNNNNNNNNNNNNNNNNNNNNNNNNNNNNNNNNNNNtagtaacggcgagcgaaccgggaatagcccagcttgaaaatcgcgcggcactgccgcgcgaattgtagtctgtagaagcgtcctcagcggcggaccgggctcaagttccctggaagggggcgccggagagggtgagagccccgtcgtgcccggaccctgccgcatcacgaggcgctgtcggcgagtcgggttgtttgggaatgcagccccaatcgggcggtaaattccgtccaaggctaaatacgggcgagagaccgatagcaaacaagtaccacgagggaaagatgaaaaggactttgaaaagagagtcaaagagtgcttgaaattgtcgggagggaagcggatgggggccggcgatgcacctcggtcggatgtggaacggccaacggccggtccgccgatcggctcggggtgcggaccgatgcggattgaggcggcggcccaagcctgggctttcgttacNNgcctgcggagatgtcgccgcctcgatcgtggaatgcagcgcgcgccgcNNNNNNNcaggcgtgcttcNNggcacttgcgcgctccgggcaacggcctgcgggctccccattcgacccgtcttgagacacggaccaaggagtctgacatgtgtgcgagtcaacgggcNgatcaaacccgtaaggcgaaaggaagctgaNttggtgggatccccNNNNNNtagcgggNNNtgcacccccgaccgaccttgatcttctgagaagggttcgagtgtgagcatgcctgtcgggacccgaaagatggtgtactatgcctgagcggggcgaagccagaggaaactctggtggaggcccgcagcgatactgacgtgcaaatcgttcgtctgacttgggtataggggcgaaagactaatcgaaccgtctagtagctggttccctccgaagtttccctcaggatagctggagctcgcgcgcgagctctatcaggtaaagccaatgaatagaggcatcgggggcgcaacgccctcgacctattctcaaactttaaatgggtaggacgacgcggctgcttcgttgagccgcggcgaggaatcgagagctccaagtgggccatttttggtaagcggaactggcaatgcgggatgaaccggaagccgggttacggtgcccaactgcacgttaacctagatcccacaaagggtgtcggtcgattaagacagcaggacattggtcatggaagtcgaaatccgctaaggagtgtgtaaaaactcacctgccgaatcaactagccccgaaaatggatggcgcttaagcgcgcgacctatacccggccatcgaggcaacggccaggccccgatgagtaggagggcgcggcggtcgctgtaaaacctgtggtgcgagcccgggcggagcgtccgtcggtgcggatcttagtggtagtagcaaatattcaaatgagaactttgaaggccgaagaggggaaaggttccatgtgaacggcacttgcacatgcgttagtcgatcctaagagacgagggaagcccatccgacagtgcgaaacgcgcgagcttcgaaagggaatcgggttaaaattcccgaaccgggtcgtggtggttgacggcgacgttacagagtccggagacgtcgtcggggcccccgggaagagttatcttttctatttaacagcctgcccaccctggaatcggctcagccgaaggtagggtccagcggatagaagagcaccgcacgtcgcgcggtgtccggtgcgccctcgacggcacctgaaaatccggaggaccgagtgccatccacgcccgttcgtactcataaccgcatcaggtctccaaggtgaacagcctctggtcaatggaacaatgtaggcaagggaagtcggcaaaatggatccgtaactttgggaaaagtattggctctgagggctgggctcgggggtcccagccccgaactcatcggctgtcggcggactgctcgagctgctaccgtggcgagagtgggtcgccgcgtgccgtccgggggacggactgggaacggctccttcNNNNNNNNgggggccttccccaagcagcgaacagccagctcagaactggtacggacaaggggaatccgactgtttaattaaaacaaagcattgcgatggtcc
Oliverella_rubroviridis                  NNNNNNNNNNNNNNNNNNNNNNNNNNNNNNNNNNNNNNNNNNNNNNNNNNNNNNNNNNNNNNNNNNNaattcagactgtgaaactgcgaatggctcattatatcagctatagtttgtttgatggtatttgctactcggataaccgNagtaattctagagctaatacgtgcaccgaaccccgacttttacggaagggatgcatttattagataaaaggtcgacgcgggctttNNgcccgttgttcagatgaatcatgataacttgacggatcgcacggccattgtgccggcgacgcatcattcaaatttctgccctatcaactttcgatggtaggatagtggcctaccatggttttgacgggtgacggagaattagggttcgattccggagagggagcctgagaaacggctaccacatccaaggaaggcagcaggcgcgcaaattacccaatcctgacacggggaggtagtgacaataaataacaataccgggctctacgagtctggtaattggaatgagtacaatctaaatcccttaacgaggatccattggagggcaagtctggtgccagcagccgcggtaattccagctccaatagcgtatatttaagttgttgcagttaaaaagctcgtagttggaccttgggttgggtcgatcggtccgcctttaggtgtgtaccggttggcctgtcctttctaccggcgatgcgctcctggcNttaattggccgggtcgtgcctccggtgctgttactttgaagaaattagagtgctcaaagcaagcctacgctctggatacattagcatgggataacatcataggatttcggtcctattctgttggccttcgggatcggagtaatgattaacagggacagtcgggggcattcgtatttcatagtcagaggtgaaattcttggatttatgaaagacgaacaactgcgaaagcatttNNNNNNNNgccaaggatgttttcattaatcaagaacgaaagttgggggctcgaagacgatcagataccgtcctagtctcaaccataaacgatgccgaccagggatcagcggatgttacttataggactccgctggcaccttatgagaaatcaaagtttttgggttccggggggagtatggtcgcaaggctgaaacttaaaggaattgacggaagggcaccaccaggagtggagcctgcggcttaatttgactcaacacgggaaaacttaccaggtccagacatagtaaggattgacagactgagagctctttcgagattctatgggtggtggtgcatggccgttcttagttggtggagcgatttgtctggttaattccgttaacgaacgagacctcagcctgctaactagctacgtggaggtatccctccatggctagcttcttagagggactatggccttttaggccacggaagtttgaggcaataacaggtctgtgatgcccttagatgttctgggccgcacgcgcgctacactgatgtattcaacgagtctatagccttggccgacaggcctgggtaatctttgaaatttcatcgtgatggggatagatcattgcaattgttggtcttcaacgaggaattcctagtaagcgcgagtcatcagctcgcgttgactacgtccctgccctttgtacacaccgcccgtcgctcctaccgattgaatggtccggtgaagtgttcggatcgaggcgacgtgggcggtNNNtcgccgccNtgcgacgtcgcgagaagtccactgaaccttatcatttagaggaaggagaagtcgtaacaaggtttcggtaggtgcccgctgagtttaagcatatcaataagcggaggaaaagaaacttacaaggattcccctagtaacggcgagcgaaccgggaatagcccaacttgaaaatcgttcggcgctgccgcacgaattgtagtctgtagaagcgtcctcagcggcggaccgggctcaagtcccctggaagggggcgcctgagagggtgagagccccgtcgtgcccggaccctgccgcatcacgaggcgctgtcggcgagtcgggttgtttgggaatgcagccccaatcgggcggtaaattccgtccaaggctaaatacgggcgagagaccgatagcaaacaagtaccgcgagggaaagatgaaaaggactttgaaaagagagtcaaagagtgcttgaaattgtcgggagggaagcggatgggggccggcgatgcaccccggtcggatgtggaacgtccaaaagacggtccgccgatcgactcggggtgtggaccgatgcggattgaggcggcggcccaaNcctgggccgttgttaaNNgcctgcggagacgccgccgcctcgatcgtggaaagcagcgcgcgccgctNNNNNNgcggcgtgcctcNNggcacttgcgcgctccgggcaacggcctgcgggctccccattcgacccgtcttgaaacacggaccaaggagtctgacatgtgtgcgagtcaacgggaNgattaaacccgttaggcaaaacgaagctgaNttggtgggatccccNNNNNNctgcgggNNNtgcacccccgaccgaccttgatcttctgagaagggttcgagtgtgagcatgcctgtcgggNcccgaaagatggtgaactatgcctgagcggggcgaagccagaggaaactctggtggaggcccgcagcgatactgacgtgcaaatcgttcgtctgacttgggtataggggcgaaagactaatcgaaccgtctagtagctggttccctccgaagtttcccttaggatagctggagctcgcgcgcgagttctatcaggtaaagccaatgattagaggcatcgggggcgcaacgccctcgacctattctcaaactttaaatgggtaggacgacgcggctgctttgttgagccgcggcgaggaatcgagagctccaagtgggccatttttggtaagcagaactggcgatgcggaatgaaccggaagccgggttacggtgtccaactgcgcgctaacctagatcccacaaagggtgttggtcgattaagacagcaggacggtggtcatggaagtcgaaatccgctaaggagtgtgtaacaactcacctgccgaatcaactagccccgaaaatggatggcgcttaagcgcgcgacctatacccggccgtcgaggcaacggccaggccccgatgagtaggatggcgcggcggtcgctgcgaaacctgtggcgcgagcccgggcggagcgtccgtcggtgcggatcttggtggtagtagcaaatattcaaatgagaactttgaaggccgaagaggggaaaggttccatgtgaacggcacttgcacatgggttagtcgatcctaagagacgggggaagcccgtccgacagcgcgtaacgcgcgagcttcgaaagggaatcggNNNNNNNNNNNNNNNNNNNNNNNNNNNNNNNNNNNNNNNNNNNNNNNNNNNNNNNNNNNNNNNNNNNNNNNNNNNNNNNNNNNNNNNNNNNNNNNNNNNNNNNNNNNNNNNNNNNNNNNNNNNNNNNNNNNNNNNNNNNNNNNNNNNNNNNNNNNNNNNNNNNNNNNNNNNNNNNNNNNNNNNNNNNNNNNNNNNNNNNNNNNNNNNNNNNNNNNNNNNNNNNNNNNNNNNNNNNNNNNNNNNNNNNNNNNNNNNNNNNNNNNNNNNNNNNNNNNNNNNNNNNNNNNNNNNNNNNNNNNNNNNNNNNNNNNNNNNNNNNNNNNNNNNNNNNNNNNNNNNNNNNNNNNNNNNNNNNNNNNcgggggtcccagccccgaacccatcggctgtcggcggactgctcgagtcgcttccgcaacaagagcgggccaccgcgtgccgtccgggggacggactgggaacgactccctcNNNNNNNNgggggccttccccgagcagcgaacagccagctcagaactggtacggacaaggggaatccgactgtttaattaaaacaaagcattgcgatggtcc
Oncella_ambigua                          NNNNNNNtcctgccagtactcatatgcttgtctcaaagattaagccatgcatgtgtaagtatgaactaattcagactgtgaaactgcgaatggctcattaaatcagttatagtttgtttgatggtacttgctactcggataaccgtagtaattctagagctaatacgtgcaccgaaccccgactctcgcggaaggggcgcatttattagataaaaggtcggcgcgggctctNNgcccgttgttctgatgaatcatgataactcgacgtatcgcacggccatcgtgccggcgacgcatcattcaaatttctgccctatcaactttcgatggtaggatagtggcctaccatggttttgacgggtgacggagaattagggttcgattccggagagggagcctgagaaacggctaccacatccaaggaaggcagcaggcgcgcaaattacccaatcctgacacggggaggtagtgacaataaataacaataccgggctctacgagtctggtaattggaatgagtacaatctaaatcccttaacgaggatccattggagggcaagtctggtgccagcagccgcggtaattccagctccaatagcgtatatttaagttattgcagttaaaaagctcgtagttggaccttgggtcgggtcgatcggtccgccctcgggtgtgtaccggccgacccgtcccttctaccggcgatgcgctcctggccttaattggccgggtcgtgcctccggtgctgttactttgaagaaattagagtgctcaaagcaagcctacgctctggatacattagcatgggataacatcataggatttcggtcctattctgttggccttcgggatcggagtaatgattaacagggacagtcgggggcattcgtatttcatagtcagaggtgaaattcttggatttatgaaagacgaacaactgcgaaagcatttNNNNNNNNgccaaggatgttttcattaatcaagaacgaaagttgggggctcgaagacgaacagataccgtcctagtctcaaccataaacgatgccgaccagggatcagcggatgttacttgtaggactccgctggcaccttatgagaaatcaaagtttttgggttccggggggagtatggtcgcaaggctgaaacttaaaggaattgacggaagggcaccaccaggagtggagcctgcggcttaatttgactcaacacggggaaacttaccaggtccagacatagtaaggattgacagactgagagctctttctagattctatgggtggtggtgcatggccgttcttagttggtggagcgatttgtctggttaattccgttaacgaacgagacctcagcctgctaactagctacatggaggtatccctccatggctagcttcttagagggactatggccttttaggccacggaagtttgaggcaataacaggtctgtgatgcccttagatgttctgggccgcacgcgcgctacactgatgtattcaacgagtctatagccttggccgacaggcccgggtaatctttgaaatttcatcgtgatggggatagatcattgcaactgttggtcttcaacgaggaattcctagtaagcgcgagtcatcagctcgcgttgactacgtccctgccctttgtacacaccgcccgtcgctcctaccgattgaatggtccggtgaagtgttcggatcgaggcgacgtgggcggtNNNtcgccgccNcgcgacgtcgcgagaagtccactgaaccttatcatttagaggaaggagaagtcgtaacaaggtttccgtaggtgNNNNNNNNNNNNNNNNNNNNNNNNNNNNNNNNNNNNNNNNNNNNNNNNNNNNNNNNNNNNNNNNNNNNNNNNNNNNNNNNNNNNNNNNNNNNNNNNNNNNNNNNNNNNNNNNNNNNNNNNNNNNNNNNNNNNNNNNNNNNNNNNNNNNNNNNNNNNNNNNNNNNNNNNNNNNNNNNNNNNNNNNNNNNNNNNNNNNNNNNNNNNNNNNNNNNNNNNNNNNNNNNNNNNNNNNNNNNNNNNNNNNNNNNNNNNNNNNNNNNNNNNNNNNNNNNNNNNNNNNNNNNNNNNNNNNNNNNNNNNNNNNNNNNNNNNNNNNNNNNNNNNNNNNNNNNNNNNNNNNNNNNNNNNNNNNNNNNNNNNNNNNNNNNNNNNNNNNNNNNNNNNNNNNNNNNNNNNNNNNNNNNNNNNNNNNNNNNNNNNNNNNNNNNNNNNNNNNNNNNNNNNNNNNNNNNNNNNNNNNNNNNNNNNNNNNNNNNNNNNNNNNNNNNNNNNNNNNNNNNNNNNNNNNNNNNNNNNNNNNNNNNNNNNNNNNNNNNNNNNNNNNNNNNNNNNNNNNNNNNNNNNNNNNNNNNNNNNNNNNNNNNNNNNNNNNNNNNNNNNNNNNNNNNNNNNNNNNNNNNNNNNNNNNNNNNNNNNNNNNNNNNNNNNNNNNNNNNNNNNNNNNNNNNNNNNNNNNNNNNNNNNNNNNNNNNNNNNNNNNNNNNNNNNNNNNNNNNNNNNNNNNNNNNNNNNNNNNNNNNNNNNNNNNNNNNNNNNNNNNNNNNNNNNNNNNNNNNNNNNNNNNNNNNNNNNNNNNNNNNNNNNNNNNNNNNNNNNNNNNNNNNNNNNNNNNNNNNNNNNNNNNNNNNNNNNNNNNNNNNNNNNNNNNNNNNNNNNNNNNNNNNNNNNNNNNNNNNNNNNNNNNNNNNNNNNNNNNNNNNNNNNNNNNNNNNNNNNNNNNNNNNNNNNNNNNNNNNNNNNNNNNNNNNNNNNNNNNNNNNNNNNNNNNNNNNNNNNNNNNNNNNNNNNNNNNNNNNNNNNNNNNNNNNNNNNNNNNNNNNNNNNNNNNNNNNNNNNNNNNNNNNNNNNNNNNNNNNNNNNNNNNNNNNNNNNNNNNNNNNNNNNNNNNNNNNNNNNNNNNNNNNNNNNNNNNNNNNNNNNNNNNNNNNNNNNNNNNNNNNNNNNNNNNNNNNNNNNNNNNNNNNNNNNNNNNNNNNNNNNNNNNNNNNNNNNNNNNNNNNNNNNNNNNNNNNNNNNNNNNNNNNNNNNNNNNNNNNNNNNNNNNNNNNNNNNNNNNNNNNNNNNNNNNNNNNNNNNNNNNNNNNNNNNNNNNNNNNNNNNNNNNNNNNNNNNNNNNNNNNNNNNNNNNNNNNNNNNNNNNNNNNNNNNNNNNNNNNNNNNNNNNNNNNNNNNNNNNNNNNNNNNNNNNNNNNNNNNNNNNNNNNNNNNNNNNNNNNNNNNNNNNNNNNNNNNNNNNNNNNNNNNNNNNNNNNNNNNNNNNNNNNNNNNNNNNNNNNNNNNNNNNNNNNNNNNNNNNNNNNNNNNNNNNNNNNNNNNNNNNNNNNNNNNNNNNNNNNNNNNNNNNNNNNNNNNNNNNNNNNNNNNNNNNNNNNNNNNNNNNNNNNNNNNNNNNNNNNNNNNNNNNNNNNNNNNNNNNNNNNNNNNNNNNNNNNNNNNNNNNNNNNNNNNNNNNNNNNNNNNNNNNNNNNNNNNNNNNNNNNNNNNNNNNNNNNNNNNNNNNNNNNNNNNNNNNNNNNNNNNNNNNNNNNNNNNNNNNNNNNNNNNNNNNNNNNNNNNNNNNNNNNNNNNNNNNNNNNNNNNNNNNNNNNNNNNNNNNNNNNNNNNNNNNNNNNNNNNNNNNNNNNNNNNNNNNNNNNNNNNNNNNNNNNNNNNNNNNNNNNNNNNNNNNNNNNNNNNNNNNNNNNNNNNNNNNNNNNNNNNNNNNNNNNNNNNNNNNNNNNNNNNNNNNNNNNNNNNNNNNNNNNNNNNNNNNNNNNNNNNNNNNNNNNNNNNNNNNNNNNNNNNNNNNNNNNNNNNNNNNNNNNNNNNNNNNNNNNNNNNNNNNNNNNNNNNNNNNNNNNNNNNNNNNNNNNNNNNNNNNNNNNNNNNNNNNNNNNNNNNNNNNNNNNNNNNNNNNNNNNNNNNNNNNNNNNNNNNNNNNNNNNNNNNNNNNNNNNNNNNNNNNNNNNNNNNNNN
Oncocalyx_sulfureus                      NNNNNNNNNNNNNNNNNNNNNNNNNNNNNNNNNNNNNNNNNNNNNNNtgcatgtgtaagtatgaactaattcagactgtgaaactgcgaatggctcattaaatcagttatagtttgtttgatggtacttgctactcggataaccgtagtaattctagagctaatacgtgcaccgaaccccgactctcgcggaaggggcgcatttattagataaaaggtcggcgcgggctctNNgcccgttgttctgatgaatcatgataactcgacggatcgcacggccatcgtgccggcgacgcatcattcaaatttctgccctatcaactttcgatggtaggatagtggcctaccatggttttgacgggtgacggagaattagggttcgattccggagagggagcctgagaaacggctaccacatccaaggaaggcagcaggcgcgcaaattacccaatcctgacacggggaggtagtgacaataaataacaataccgggctctacgagtctggtaattggaatgagtacaatctaaatcccttaacgaggatccattggagggcaagtctggtgccagcagccgcggtaattccagctccaatagcgtatatttaagttgttgcagttaaaaagctcgtagttggaccttgggtcgggtcgatcggtccgccctcgggtgtgtaccggccgccccgtcccttctaccggcgatgcgctcctggccttaattggccgggtcgtgcctccggtgctgttactttgaagaaattagagtgctcaaagcaagcctacgctctggatacattagcatgggataacatcataggatttcggtcctattctgttggccttcgggatcggagtaatgattaacagggacagtcgggggcattcgtatttcatagtcagaggtgaaattcttggatttatgaaagacgaacaactgcgaaagcatttNNNNNNNNgccaaggatgttttcattaatcaagaacgaaagttgggggctcgaagacgatcagataccgtcctagtctcaaccataaacgatgccgaccagggatcagcggatgttacttgtaggactccgctggcaccttatgagaaatcaaagtttttgggttccggggggagtatggtcgcaaggctgaaacttaaaggaattgacggaagggcaccaccaggagtggagcctgcggcttaatttgactcaacacgggaaaacttaccaggtccagacatagtaaggattgacagactgagagctctttctagattctatgggtggtggtgcatggccgttcttagttggtggagcgatttgtctggttaattccgttaacgaacgagacctcagcctgctaactagctacgcggaggtgtacctccgtggctagcttcttagagggactatggccttttaggccacggaagttcgaggcaataacaggtctgtgatgcccttagatgttctgggccgcacgcgcgctacactgatgtattcaacgagtctatagccttggccgacaggcccgggtaatctttgaaatttcatcgtgatggggatagatcattgcaattgttggtcttcaacgaggaattcctagtaagcgcgagtcatcagctcgcgttgactacgtccctgccctttgtacacaccgcccgtcgctcctaccgattgaatggtccggtgaagtgttcggatcgaggcgacgcgggcggtNNNtcgccgccNcgcgacgtcgcgagaagtccNNNNNNNNNNNNNNNNNNNNNNNNNNNNNNNNNNNNNNNNNNNNNNNNNNNNNNcccgctgagtttaagcatatcaataagcggaggaaaagaaacttacgaggattcccctagtaacggcgagcgaaccgggaacagcccagcttgaaaatcgcgcggcggcgccgcgcgaattgtagtctgtagaagcgtcctcagcggcggaccgggctcaagtcccctggaagggggcgccggagagggtgagagccccgtcgtgcccggaccctgccgcaccacgaggcgctgtcggcgagtcgggttgtttgggaatgcagccccaatcgggcggtaaattccgtccaaggctaaatacgggcgagagaccgatagcgaacaagtaccgcgagggaaagatgaaaaggactttgaaaagagagtcaaagagtgcttgaaattgccgggagggaagcggatgggggccggcgatgcgccccggtcggatgtggaacggcctgcggccggtccgccgatcgactcggggcgtggaccgatgcggattgaggcggcggcccaagcccgggccgtcgacacNNgcctgcggagacgccgccgcctcgatcgtggaaagcagcgcgccgcacNNNNNNNgtggcgtgcctcNNggcacccgcgcgctccgggcaacggcctgcgggctccccattcgacccgtcttgaaacacggaccaaggagtctgacatgtgtgcgagtcaacgggcNgacgaaacccgtaaggcgaaaggaagctgaNttggcgggatcccccNNNNNccgcgggNNNtgcacccccgaccgaccttgatctgatgagaagggttcgagtgtgagcatgcctgtcgggacccgaaagatggtgaactatgcctgagcggggcgaagccagaggaaactctggtggaggcccgcagcgatactgacgtgcaaatcgttcgtctgacttgggtataggggcgaaagactaatcgaaccgtctagtagctggttccctccgaagtttccctcaggatagctggagctcgcgcgcgagttctatcaggtaaagccaatgactagaggcatcgggggcgcaacgccctcgacctattctcaaactttaaatgggtaggacgacgcggctgcttcgttgagccgcggcgaggaatcgagagctccaagtgggccatttttggtaagcagaactggcgatgcgggatgaaccggaagccgggttacggtgcccaactgcgcgctaacctagatcccacaaagggtgttggtcgattaagacagcaggacggtggtcatggaagtcgaaatccgctaaggagtgtgtaacaactcacctgccgaatcaactagccccgaaaatggatggcgcttaagcgcgcgacctatacccggccgtcgaggcaacggccaggccccgatgagtaggaaggcgcggcggtcgccgcgaaacccgcggcgcgagcccgggcggagcgtccgtcggtgcggatcttggtggtagtagcaaatattcaaatgagaactttgaaggccgaagaggggaaaggttccatgtgaacggcacttgcacatgggttagtcgatcctaagagacgggggaagcccgtccgacagcgcacgacacgcgagcttcgaaagggaatcgggttaaaattcccgaaccgggacgtggtggttgacggNgacgttagggagtccggagacgtcgccgggggccccgggaagagttatcttttctgtttaacagcccgcccaccctggaatcggctcagccggaggtagggtccagcggctggaacaNNNNNNNNNNNNNNNNNNNNNNNNNNNNNNNNNNNNNNNNNNNNNNNNNNNNNNNNNNNNNNNNNNNNNNNNNNNNNNNNNNNNNNNNNNNNNNNNNNNNNNNNNNNNNNNNNNNNNNNNNNNNNNNNNNNNNNNNNNNNNNNNNNNNNNNNNNNNNNNNNNNNNNNNNNNNNNNNNNNNNNNNNNNNNNNNNNNNNNNNNNNNNNNNNNNtcccagccccgaacccgtcggctgtcggcggactgctcgagctgcttccgcggcgagagcgggtcgccgcgtgccgtccgggggacgggctgggaacggccccctcNNNNNNNNgggggccttccccgggcagcgaacagccagctcagaactggtacggacaaggggaatccgactgtttaattaaaacaaagcattgcgatggtcc
Oryctanthus_occidentalis                 NNNNNNNNNNNNNNNNNNNNNNNNNNNNNNNNNNNNNNNNNNNNNNNNNNNNNNNNaagtatgaactaattcagactNNgtaactgcgaatggctcattaaatcagttatagtttgtttgatggtatctactgctcggataaccgtagtaattctagagctaatacgtgcctaaaaccccgacNNttttNNNNNggatgcatttattagataaaaggtcgacNNNNgctctNNgcccgttgctctgatgattcatgataactcgacggatcgcacggccctcgtgccggcgacgcatcattcaaatttctgccctatcaactttcgatggtaggatNgtggcctaccatggtgatgacgggtaacggagaattagggttcgattccggagagggagcctgagaaacggctaccacatccaaggaaggcagcaggcgcgcaaattacccaatcctgacacggggaggtagtgacaataaataacaataccgggctcaatgagtctggtaattggaatgagtacaatctaaatcccttaacgaggatccattggagggcaagtctggtgccagcagccgcggtaattccagctccaatagcgtatatttaagttgttgcagttaaaaagctcgtagttggaccttgggttgggtcgatcggtccgccattaggtgtgtaccggtcggcctgtcccttctaccggcgatgcgctcctggccttaattggccgggtcgtgcctccggtgctgttactttgaagaaattagagtgctcaaagcaagcctacgctctggatacattagcatgggataacatcataggatttcggtcctattctgttgNNcttcgggatcggagtaatgattaacagggacagtcgggggcatNNgtatttcatagtcagaggtgaaattcttggatttatgaaagacgaacaactgcgaaagcatttNNNNNNNNgccaaggatgttttcattaatcaagaacgaaagttgggggNtcgaagacgatcagataccgtcctagtctcaaccataaacgatgccgaccagggatcagcggatgttacttataggactccgctggcaccttatgagaaatcaaagtttttgggttccggggggagtatggtcgcaaggctgaaacttaaaggaattgacggaagggcaccaccaggagtggaNNNNNNNNNNtaatttgactcaacacggggaaacttaccaggtccagacatagtaaggattgacagactgagagctctttcttgattctatgggtggtggtgcatggccgttcttagttggtggagcgatttgtctggttaattccgttaacgaacgagacctcagcctgctaaatNNNNNNNNNNNNNNNNNcctccatggctagcttcttagagggactatggccttttaggccacNgaagtttgaggcaataacaggtctgtgatgcccttagatgttctgggccgcacgcgcgctacactgatgtattcaacgagtctatagccttggccgacaggcccgggtaatctttgaaatttcatcgtgatggggatagatcattgcaattgttggtcttcaacgaggaattcctagtaaggccgagtcatcagctcgcgttgactacgtccctgccctttgtacacaccgcccgtcgctcctaccgattgaatggtccggtgaagtgttcggatcgcggcgacgtgggcggtNNNtcgctgccNggcgacgtcgcgagaagtccactgaaccttatcatttagaNNNNNNNNNNNNNNNNNNNNNNNNNNNNNNNNNNNNNNNNNNNtttaagcatatcaataagcggaggaaaagaaacttacaaggattcccctagtaacggcgagcgaaccgggaatagcccagcttgaaaatcgttcggcctagccgttcgaattgtagtctgtagaagcgtcctcagcggcggaccgggctcaagtcctctggaagggggcgccggagagggtgagaaccccgtcgtgcccggaccctgccgcatcacgaggcgctgtcggcgagtcgggttgtttgggaatgtagccctaattgggcggtaaattccgtccaaggctaaatatgggcgagagaccgatagcaaacaagtaccgcgagggaaagatgaaaaggactttgaaaagagagtcaaaaagtgcttgaaattgtcgggagggaagcggatgggggccggcgatgcgcctcggtcggacgtggaacggccattagccggtctgccgatcgactcggggcgtggaccaatgcggattgacgcggcggcccaagcctaggctgttgttatNNgcctgcggagacgtcgctgcatcgatcgtggtaggcagcgcgcgccacNNNNNNNtaggcgtgcttcNNggtacctgcgcgctccaggcaatggcctgcgggctccccattcgacccgtcttgaaacacggaccaaggagtctgacatgtgtgcgggtcgacgggcNgattaaacccgtaaggcgtaaggaagctgaNttggtgggatccccNNNNNNtagcgggNNNtgcacccccgaccgaccttgatcttttgagaagggttcgagtgtgagcatgcctgtcgggacccgaaagatggtgaactatgcctgagcggggcgaagccagaggaaactctggtggaggcccgcagcgatactgacgtgcaaatcgttcgtctgacttgggtataggggcgaaagactaatcgaaccatctagtagctggttccctccgaagtttccctcaggatagctggagctcgcacgagagttctacaaggtaaagccaatgattagaggcatcgggggcgcaacgccctcgacctattctcaaactttaaataggtaggacggcacggctgctttgNNgagccgtgccaaggaatcaagagctccaagtgggccatttttggtaagcagaactggcgatgcgggatgaaccggaagccgggttacggtgcccaactgcgcgctaacctagatcccacaaagggtgttggtcgattaagacagcaggacggtggtcatggaagtcgaaatccactaaggagtgtgtaacaactcacctgccgaatcaactagccccgaaaatggatggcgcttaagcgcacgacctatacccggccatcgaggcaactgccaggccccgatgagtaagaaggcgcggcggtcgctgcaaaacctgtggcgtgagcccgggcggagcgtccgtcggtgcggatcttggtggtagtagcaaatattcaaatgagaactttgaaggccgaagaagggaaaggttccatgtgaacggcacttgcacatgggttagtcgatcctaagagacgggggaagcccgtccgagagcgtgcaacacgcgagcttcgaaagggaatcgggttaaaattcctgaaccgggatgtggtggttgacggcaacgttagggagtctggagacgtcgtcgggggcctcgggaagagttatcttttctgtttaacagcctgcccaccctggaatcggctcagccggaggtagggtctagcggttggaacagcaccgcacgtcgcgcggtgtccggtgcgccctcgacggcccttgaaaatccggaggaccgagtatcatccacgcccgttcgtactcataaccgcatcaggtctccaaggtgaacagcctctggtcgatggaagaatgtaggcaagggaagtcggcaaaatggatccgtaacctcgggaaaaggattggctctgagggctgggctcgggggtcccagtcctgaacccgtcggctgtcggtggactgctcgagctgctaccgcggcgagagcgggttgccgcgtgccgtccgggggacggactaggaacggctccctcNNNNNNNNcggggccttccccgagcaacgaacagccagctcagaactggtacggacaaggggaatccgactgtttaattaaaacaaagcattgcgatggtcc
Passovia_pyrifolia                       tggttgatcctgccagtagtcatatgcttgtctcaaagattaagccatgcatgtgtaagtatgaactaattcagactgtgaaactgcgaatggctcattaaatcagttatagtttgtttgatggtatctgctactcggataaccgtagtaattctagagctaatacgtgcaccaaaccccgacNNttctggaagggacgcatttattagataaaaggtcgacNNgggctttNNgcccgttgctctgatgattcatgataactcgacggatcgcacggccctcgtgccggcgacgcatcattcaaatttctgccctatcaactttcgatggtaggatNgtggcctaccatggtggtgacgggtgacggagaattagggttcgattccggagagggagcctgagaaacggctaccacatccaaggaaggcagcaggcgcgcaaattacccaatcctgacacggggaggtagtgacaataaataacaataccgggctcttagagtctggtaattggaatgagtacaatctaaatcccttaacgaggatccattggagggcaagtctggtgccagcagccgcggtaattccagctccaatagcgtatatttaagttgttgcagttaaaaagctcgtagttggaccttgggttgggtcgatcggtccgccgttaggtgtgtaccggtcggcctgtcccttctaccggcgatgcgctcctggccttaattggccgggtcgtgcctccggtgctgttactttgaagaaattagagtgctcaaagcaagcctacgctctgaatacattagcatgggataacatcataggatttcggtcctattctgttggccttcgggatcggagtaatgattaacagggacagtcgggggcattcgtatttcatagtcagaggtgaaattcttggatttatgaaagacgaacaactgcgaaagcatttNNNNNNNNgccaaggatgttttcattaatcaagaacgaaagttgggggctcgaagacgatcagataccgtcctagtctcaaccataaacgatgccgaccagggatcagcggatgttacttataggactccgctggcaccttatgagaaatcaaagtttttgggttccggggggagtatggtcgcaaggctgaaacttaaaggaattgacggaagggcaccaccaggagtggagcctgcggcttaatttgactcaacacggggaaacttaccaggtccagacatagtaaggattgacagactgagagctctttcttgattctatgggtggtggtgcatggccgttcttagttggtggagcgatttgtctggttaattccgttaacgaacgagacctcagcctgctaaatagctacatggaggtatccctccatggctagcttcttagagggactatggccttttaggccacggaagtttgaggcaataacaggtctgtgatgcccttagatgttctgggccgcacgcgcgctacactgatgtattcaacgagtctatagccttggccgacaggcccgggtaatctttgaattttcatcgtgatggggatagatcattgcaattgttggtcttcaacgaggaattcctagtaagNgcgagtcatcagctcgcgttgactacgtccctgccctttgtacacaNcgcccgtcgctcctaccgattgaatggtccggtgaagtgttcggatcgcggcgacgtgNNNNNNNNNNNNNNNNNNNNNNNNNNNNNNNNNNNNNNNNNNNNNNNNNNNNNNNNNNNNNNNNNNNNNNNNNNNNNNNNNNNNNNNNNNNNcccgctgagtttaagcatatcaataagcggaggaaaagaaacttacaaggactcccctagtaacggcgagcgaaccgggaatagcccagcttgaaaatcgttcggcctagccgctcgaattgtagtctgtagaagcgtcctcagcggcggaccgggctcaagtcccctggaagggggtgccagagagggtgagagccccgtcgtgcccggaccctgccgcatcacgaggcgctgtcggcgagtcgggttgtttgagaatgcagccctaattgggcggtaaattccgtccaaggctaaatacgggcgagaaaccgatagcaaacaagtaccgcgagggaaagatgaaaaggactttgaaaagagagtcaaagagtgcttgaaattgtcgggagggaagcggatgggggccggcgatgcacctcggtcggatgtggaacggccattgtccggtctgccgatcgactcggggtgtggaccgatgcggattgatgtggcggcccaatcctaggctgttgttatNNgcctgcggagatgtcgtcgcattgatcgtggtaggcagcgcgcgccacNNNNNNNtaggcgtgctttNNggcacctgcgcgctccaggcaacggcctgcgggctccccattcgacccgtcttgaaacacggaccaaggagtctgacatgtgtgcgagtcaacgggcNtattaaacccgtaaggcgtaaggaagctgaNctggtgggatccccNNNNNNtagtgggNNNtgcacccccgaccgaccttgatcatctgagaagggttcgagtgtgagcatgcctgtcgggacccgaaagatggtgaactatgcctgagcggggcgaagccagaggaaactctggtggaggcccgcagcgatactgacgtgcaaatcgttcgtctgacttgggtataggggcgaaagactaatcgaaccatctagtagctggttccctccgaagtttccctcaggatagctggagctcgtgtgagagttctacaaggtaaagccaatgattagaggcatcgggggcgcaacgccctcgacctattctcaaactttaaataggtaggacggcgcggctgcttcgttgagccgtgccaaggaatcgagagctccaagtgggccatttttggtaagcagaactggcgatgcgggatgaaccggaagccgggttacggtgcctaactgcgcgctaacctagatcccacaaagggtgttggtcgattaagacagcaggacggtggtcatggaagtcgaaatccgctaaggagtgtgtaacaactcacctgccgaatcaactagccccgaaaatggatggcgcttaagcgcgcgacctatacccggccgtcgaggcaactgccaggccccgatgagtaggagggcgcggcggtcgctgtaaaacctgtggcgcgagcccgggcggagcgtccgtcggtgcggatcttggtggtagtagcaaatattcaaatgagaactttgaaggccgaagaggggaaaggttccatgtgaacggcacttgcacatgggttagtcgatcctaagagacgggggaaacctgtccgatagcgtgcaacacgcgagcttcgaaagggaatcaggttaaaattcctgaaccgggatgtggtggttgacggcaacgttagggagtccggagacgtcgtcgggggcctcgggaagagttatcttttctgtttaacagcctgcccaccctggaatcggctcagccggaggtagggtccagcggctggaacagcaccgcacgtcgcgcggtgtccggtgcgccctcgacggcccttgaaaatccggaggaccgagtatcatccacgcccgttcgtactcataaccgcatcaggtctccaaggtgaacagcctctggtcaatggaagaatgtaggcaagggaagtcggcaaaatggatccgtaacctcgggaaaaggattggctctgagggctgggctcgggggtcccagtcctgaacccgtcggctgtcggtggactgctcgagctgctaccgcggcgagagcgggtcgccgcgtgccgtttgggggacggactgggaacggctccttcNNNNNNNNaggggccttccccgagcaacgaacagccagctcagaactggtacggNNNNNNNNNNNNNNNNNNNNNNNNNNNNNNNNNNNNNNNNNNNNNNNN
Peraxilla_tetrapetala                    NNNNNNNNNNNNNNNNNNNNNNNNNNNNNNNNNNNNNNNNNNNNNNNNNNNNNNNNNNNtatgaactaattcagactgtgaaactgcgaatggctcattaaatcagttatagtttgtttgatggtatctgctactcggataaccgtagtaattctagagctaatacgtgcaacaaaccccgacNNtttcggaagggatgcatttattagataaaaggtcgacgcgggctctNNgcccgttgctctgatgattcatgataactcgacggatcgcacggccctcgtgccggcgacgcatcattcaaatttctgccctatcaactttcgatggtaggatagtggcctaccatggtgatgacgggtgacggagaattagggttcgattccggagagggagcctgagaaacggctaccacatccaaggaaggcagcaggcgcgcaaattacccaatcctgacacggggaggtagtgacaataaataacaataccgggctctatgagtctggtaattggaatgagtacaatctaaatcccttaacgaggatccattggagggcaagtctggtgccagcagccgcggtaattccagctccaatagcgtatatttaagttgttgcagttaaaaagctcgtagttggaccttgggttgggtcgatcggtccgccgttaggtgtgtaccggtcggcctgtcccttctaccggcgatgcgctcctggccttaattggccgggtcgtgcctccggtgctgttactttgaagaaattagagtgctcaaagcaagcctacgctctggatacattagcatgggataacatcataggatttcggtcctattctgttggccttcgggatcggagtaatgattaacagggacagtcgggggcattcgtatttcatagtcagaggtgaaattcttggatttatgaaagacgaacaactgcgaaagcatttNNNNNNNNgccaaggatgttttcattaatcaagaacgaaagttgggggctcgaagacgatcagataccgtcctagtctcaaccataaacgatgccgaccagggatcagcggatgttacttttaggactccgctggcaccttatgagaaatcaaagtttttgggttccggggggagtatggtcgcaaggctgaaacttaaaggaattgacggaagggcaccaccaggagtggagcctgcggcttaatttgactcaacacggggaaacttaccaggtccagacatagtaaggattgacagactgagagctctttcttgattctatgggtggtggtgcatggccgttcttagttggtggagcgatttgtctggttaattccgttaacgaacgagacctcagcctgctaactagctacatggaggtatccctccatggctagcttcttagagggactatggccttttaggccacggaagtttgaggcaataacaggtctgtgatgcccttagatgttctgggccgcacgcgcgctacactgatgtattcaacgagtctatagccttggccgacaggcccgggtaatctttgaaatttcatcgtgatggggatagatcattgcaattgttggtcttaaacgaggaattcctagtaagcgcgagtcatcagctcgcgttgactacgtccctgccctttgtacacaccgcccgtcgctcctaccgattgaatggtccggtgaagtgttcggatcgcggcgacgtgggcggtNNNtcgctgccNggcgacgtcgcgagaagtccactgNNNNNNNNNNNNNNNNNNNNNNNNNNNNNNNNNNNNNNNNNNNNNNNNNNNNNNNNNNNNNNNNNNNNNNNNNNNNNNNNNNNNNNNNNNNNNNNNNNNNNNNNNNNNagaaacggcgagcgaaccgggaatagcccagNNNNNNNNNNNNNNNNNccaggcgttcgaattgaagtcggtaNaagcgNcctcagcggcggaccgggctcaagtcctNtggaagggNgcgccggagagggtgagagccccgtNgtgcccggaccctgccgcatcacgaggcgctgtcggcgagtcgggttgtttgggaatgcagccctaatcgggcggtaaattccgtccaaggctaaatatgggcgagagaccgatagcaaacaagtaccgcgagggaaagatgaaaaggactttgaaaagagagtcaaagagtgcttgaaattgtcgggagggaagcggatgggggccggcgatgcacctcggtcggatgtggaacggccacaagccggtccgccgatcgactcggggtgtggaccgatgcggattggggcggcggcccaagcctaggcagttgttatNNgcctgcggagacgtcgtcgcctcgatcgtggtaggcagcgcgcgccctNNNNNNNcgggcgtgcttcNNggcacctgcgcgctccaggcaacggcctgcgggctccccattcgacccgtcttgaaacacggaccaaggagtctgacatgtgtgcgagtcaacgggcNgattaaacccgtaaggcgtaaggaagctgaNttggtgggatccccNNNNNNctgcgggNNNtgcacccccgaccgaccttgatcttctgagaagggttcgagtgtgagcatgcctgtcgggacccgaaagatggtgaactatgcctgagcggggcgaagccagaggaaactctggtggaggcccgcagcgatactgacgtgcaaatcgttcgtctgacttgggtataggggcgaaagactaatcgaaccgtctagtagctggttccctccgaagtttccctcaggatagctggagctcgagcgcgagttctatcaggtaaagccaatgattagaggcatcgggggcgcaacgccctcgacctattctcaaactttaaatgggtaggacggcgtggctgctttgttgagccgcgctaaggaatcgagagctccaagtgggccatttttggtaagcagaactggcgatgcgggatgaaccggaagccgggttacggtgcccaactgcgcgctaacctagaacccacaaagggtgttggtcgattaagacagcaggacggtggtcatggaagtcgaaatccgctaaggagtgtgtaacaactcacctgccgaatcaactagccccgaaaatggatggcgcttaagcgcgcgacctatacccggccgtcgaggcaactgccaggccccgatgagtaggagggcgcggcggtcgctgcaaaacctgtggcgcgagcccgggcggagcgtccgtcggtgcggatcttggtggtagtagcaaatattcaaatgagaactttgaaggccgaagaggggaaaggttccatgtgaacggcacttgcacatgggttagtcgatcctaagagacgggggaagcccgtctgatagcgtgcaacgcgcgaacttcgaaagggaatcgggttaaaattcccgaaccgggacgtggtggttgacggcgacgttagggagtccggagacgtcgtcgggggcctcgggaagagttatcttttctgtttaacagcctgcccaccctggaatcggctcagccggaggtagggtccagcggctggaacagcaccgcacgtcgcgcggtgtccggtgcgccctcgacggcccttgaaaatccggaggaccgagtatcatccacgcccgttcgtactcataaccgcatcaggtctccaaggtgaacagcctctggtcgatggaagaatgtaggcaagggaagtcggcaaaatggatccgtaacttcgggaaaaggattggctctgagggctgggctcgggggtcccagtcccgaacccgtcggctgtcggcggactgctcgagctgctaccgcggcgagagcgggtcNNNNNNtgccgtccgggggacggaNtgggaacggctcctccNNNNNNNNgggggccttccccgagcaacgaacagtcggctcagaactggtNNNNNNNNNNNNNNNNNNNNNNNNNNNNNNNNNNNNNNNNNNNNNNNNNNNN
Phragmanthera_crassicaulis               NNNNNNNNNNNNNNNNNNNNNNNNNNNNNNNNNNNNNNNNNNagccatgcatgtgtaagtatgaactaattcagactgtgaaactgcgaatggctcattaaatcagttatagtttgtttgatggtatttgctactcggataaccgtagtaattctagagctaatacgtgcaccgaaccccgactctcgcggaagggatgcatttattagataaaaggtcgacgcgggctctNNgcccgttgttctgatgaatcatgataacttgacggatcgcacggccttcgtgccggcgacgcatcattcaaatttctgccctatcaactttcgatggtaggatagtggcctaccatggttttgacgggtgacggagaattagggttcgattccggagagggagcctgagaaacggctaccacatccaaggaaggcagcaggcgcgcaaattacccaatcctgacacggggaggtagtgacaataaataacaataccgggctctacgagtctggtaattggaatgagtacaatctaaatccNttaacgaggatccattggagggcaagtctggtgccagcagccgcggtaattccagctccaatagcgtatatttaagttgttgcagttaaaaagctcgtagttggaccttgggttgggtcgatcggtccgccttcaggtgtgtaccggccggcccgtcccttctaccggcgatgcgctcctggccttaattggccgggtcgtgcctccggtgctgttactttgaagaaattagagtgctcaaagcaagcctacgctctggatacattagcatgggataacatcataggatttcggtcctattctgttggccttcgggatcggagtaatgattaacagggacagtcgggggcattcgtatttcatagtcagaggtgaaattcttggatttatgaaagacgaacaactgcgaaagcatttNNNNNNNNgccaaggatgttttcattaatcaagaacgaaagttgggggctcgaagacgatcagataccgtcctagtctcaaccataaacgatgccgaccagggatcagcggatgttacttgtaggactccgctggcaccttatgagaaatcaaagtttttgggttccggggggagtatggtcgcaaggctgaaacttaaaggaattgacggaagggcaccaccaggagtggagcctgcggcttaatttgactcaacacggggaaacttaccaggtccagacatagtaaggattgacagactgagagctctttctagattctatgggtggtggtgcatggccgttcttagttggtggagcgatttgtctggttaattccgttaacgaacgagacctcagcctgctaactagctacgtggaggtatccctccatggctagcttcttagagggactatggccttttaggccacggaagtttgaggcaataacaggtctgtgatgcccttagatgttctgggccgcacgcgcgctacactgatgtattcaacgagtctatagccttggccgacaggcccgggtaatctttgaaatttcatcgtgatggggatagatcattgcaattgttggtcttcaacgaggaattcctagtaagcgcgagtcatcagctcgcgttgactacgtccctgccctttgtacacaccgcccgtcgctcctaccgattgaatggtccggtgaagtgttcggatcgaggcgacgtgggcggtNNNtcgccgctNcgcgacgtcgcgagaagtccactgaaccttatcatttagaggaaggagaagtcgNNNNNNNNNNNNNNNNNNNNcccgctgagtttaagcatatcaataagcggaggaaaagaaacttacaaggattcccctagtaacggcgagcgaaccgggaacagcccagcttgaaaatcgcgcggccgcgccgcgcgaattgtagtctgtagaagcgtcctcagcggcggaccgggctcaagttccctggaagggggcgccggagagagtgagagccccgtcgtgcccggaccctgccgcatcacgaggcgctgtcggcgagtcgggttgtttgggaatgcagccccaatcgggcggtaaattccgtccaaggctaaatacgggcgagagaccgatagcaaacaagtaccgcgagggaaagatgaaaaggactttgaaaagagagtcaaagagtgcttgaaattgtcgggagggaagcggatgggggccggcgatgcgccccggtcggatgtggaacggccaacagccggcccgccgatcgactcggggtgtggaccgatgcggattgaggcggcggcccaagcctgggccgtcgatacNNgcccgcggagatgccgccgcctcgatcgtggaaagcagcgcgcgccgcNNNNNNNaaggcgtgcttcNNggcacctgcgcgctccgggcaacggcctgcgggctctccattcgacccgtcttgaNacacggNccaaggagtctgacatgtgtgcgagtcaacgggcNgatcaaacccgtaaggcgaaaggaagctgaNttggtgggatccccNNNNNNctgcgggNNNtgcacccccgaccgaccttgatcttctgagaagggttcgagtgtgagcatgcctgtcgggacccgaaagatggtgaactatgcctgagcggggcgaagccagaggaaactctggtggaggcccgcagcgatactgacgtgcaaatcgttcgtctgacttgggtataggggcgaaagactaatcgaaccgtctagtagctggttccctccgaagtttccctcaggatagctggagctcgcgcgcgagttctatcaggtaaagccaatgattagaggcatcgggggcgcaacgccctcgacctattctcaaactttaaatgggtaggacgacgcggctgcttcgttgagccgcggcgaggaatcgagagctccaagtgggccatttttggtaagcagaactggcgatgcgggatgaaccggaagccgggttacggtgcccaactgcgcgctaacctagatcccacaaagggtgttggtcgattaagacagcaggacggtggtcatggaagttgaaatccgctaaggagtgtgtaacaactcacctgccgaatcaactagccccgaaaatggatggcgcttaagcgcgcgacctatacccggccgtcgaggcaacggccaggccccgatgagtaggagggcgcggcggtcgctgcaaaacctgtggcgcgagcccgggcggagcgtccgtcggtgcggatcttggtggtagtagcaaatattcaaatgagaactttgaaggccgaagaggggaaaggttccatgtgaacggcacttgcacatgggttagtcgatcctaagagacgggggaagccagtccgacagcgcactacgcgcgagcttcgaaagggaatcgggttaaaattcccgaaccgggacgtggtggttgacggcgacgttagggagtccggagacgtcgtcgggggccccgggaagagttatcttttctgtttaacagcctgcccaccctggaatcggctcagccggaggtagggtccagcggctggaacagcaccgcacgtcgcgcggtgtccggtgcgccctcgacggcccctgaaaatccggaggaccgagtgccatccacgcccgttcgtactcataaccgcatcaggtctccaaggtgaacagcctctggtcaatggaacaatgtaggcaagggaagtcggcaaaatggatccgtaacttcgggaaaaggattggctctgagggctgggctcgggggtcccagccccgaactcgtcggctgtcggcggactgctcgagctgctaccgcggcgagagcgggtcgccgcgtgccgtccgggcgacggactgggaacggctccctcNNNNNNNNgggggccttccccgggctgcgaacagccagctcagaactggtacggacaaggggaatccgactgtttaattaaaacaaagcattgcgatggtcc
Plicosepalus_sagittifolius               NNNNNNNNNNNNNNNNNNNNNNNNNNNNNNNNNNNNNNNNNNNNNNNNNNNNNNNNNNNNNNNNNNNNNNNNNNNNNNNNNNNNNNNNNNNNNNNNNNNNNNNNNNNNNNNNNNNNNNNNatggtacttgctactgggataaccgtagtaattctagagctaatacgtgcaacaaaccccgacNtatttggaagggatgcatttattagataaaaggtcggcgcgggctctNNgctcgtcgttctgatgaatcatgataacttgacggatcgcacggccttcgtgccggcgacgcatcattcaaatttctgccctatcaactttcgatggtaggatagtggcctaccatggttttgacgggtgacggagaattagggttcgattccggagagggagcctgagaaacggctaccacatccaaggaaggcagcaggcgcgcaaattacccaatcctgacacggggaggtagtgacaataaataacaataccgggctctacgagtctggtaattggaatgagtacaatctaaatcccttaacgaggatccattggagggcaagtctggtgccagcagccgcggtaattccagctccaatagcgtatatttaagttgttgcagttaaaaagctcgtagttggaccttgggctgggtcgatcggtccgccgtcaggtgtgtaccggtcggcccgtcccttctaccggcgttgcgctcctggccttaactggccgggtcgtgtctccggtgctgttactttgaagaaattagagtgctcaaagcaagcctacgctctggatacattagcatgggataacatcataggatttcggtcctattctgttggccttcgggatcggagtaatgattaacagggacagtcgggggcattcgtatttcatagtcagaggtgaaattcttggatttatgaaagacgaacaactgcgaaagcatttNNNNNNNNgccaaggatgttttcattaatcaagaacgaaagttgggggctcgaagacgatcagataccgtcctagtctcaaccataaacgatgccgaccagggatcagcggatgttacttataggactccgctggcaccttatgagaaatcaaagtttttgggttccggggggagtatggtcgcaaggctgaaacttaaaggaattgacggaagggcaccaccaggagtggagcctgcggcttaatttgactcaacacggggaaacttaccaggtccagacatagtaaggattgacagactgagagctctttctagattctatgggtggtggtgcatggccgttcttagttggtggagcgatttgtctggttaattccgttaacgaacgagacctcagcctgctaactagctacgtggaggtatccctccatggctagcttcttagagggactatggccttttaggccacggaagtttgaggcaataacaggtctgtgatgcccttagatgttctgggccgcacgcgcgctacactgatgtattcaacgagtctatagccttggccgacaggcccgggtaatctttgaaatttcatcgtgatggggatagatcattgcaattgttggtcttcaacgaggaattcctagtaagcgcgagtcatcagctcgcgttgactacgtccctgccctttgtacacaccgcccgtcgctcctaccgattgaatggtccggtgaagtgttcggatcgaggcgacNNNNNNNNNNNNNNNNNNNNNNNNNNNNNNNNNNNNNNNNNNNNNNNNNNNNNNNNNNNNNNNNNNNNNNNNNNNNNNNNNNNNNNNNNNNNNNNNNNNNNNNNNNNNNNNNNNNNNNNNNNNNNNNNNNNNNNNNNNNNNNNNNNNNNNNNtagtaacggcgagcgaaccgggaacagcccagcttgaaaatcgttcggccctgccgNacgaattgtagtctgtagaagcgtcctcagcggcggaccgggNtcaagtcccctggaagggggtgccggagagggtgagagccccgtcgtgcccggaccctgccgcatcacgaggNgctgtcggcgagtcgggttgtttgggaatgcagccccaatcgggcgggaaattccgtccaaggctaaatacgggcgagagaccgatagcaaacaagtaccgcgagggaaagatgaaaaggactttgaaaagagagtcaaagagtgcttgaaattgtcgggagggaagcggatgggggccggcgatgcacctcggtcggatgcggaacggccaacagccggtccgccgatcggctcggggtgcggaccgatgcggattgaggcggcggcccaagcctgggccgtcgttaaNNgcctgcggagatgccgccgcctcgatcgtggaacacagcgcgcgccgtNNNNNNNtaggcgtgctaaNNggcacctgcgcgctccgggcaacggcctgcgggctccccattcgacccgtcttgaaacacggaccaaggagtctgacatgtgtgcgagtcaacgggcNgattaaacccgtaaggcgaaaggaagctgaNgtggcgggatcccctagtaatagcgggNNNtgcacccccgaccgaccttgatcttttgagaagggttNgagtgtgagcatccctgtcgggacccgaaagatggtgaactatgcctgagcggggcgaagccagaggaaactctggtggaggcccgcagcgatactgacgtgcaaatcgttcgtctgacttgggtataggggcgaaagactaatcgaaccatctagtagctggttccctccgaagtttccctcaggatagctggagctcgggcgagagttctatcaggtaaagccaatgattagaggcatcgggggcgcaacgccctcgacctattctcaaactttaaatgggtaggacggcgcggctgcttcgttgaaccgcgccgaggaatcgagagctccaagtgggccatttttggtaagcagaactggcgatgcgggatgaaccggaagccgggttacggtgcccaactgcgcgctaacctagagcccacaaagggtgttggtcgattaagacagcaggacggtggtcatggaagtcgaaatccgctaaggagtgtgtaacaactcacctgccgaatcaactagccccgaaaatggatggcgcttaagcgcgcgacctatacccggccgtcgaggcaacggccaggccccgatgagtaggagggcgcgacggtcgccgcaaaacctgtggcgcgagcccgggcggagcgtccgtcggtgcggatcttggtggtagtagcaaatattcaaatgagaactttgaaggccgaagaggggaaaggttccatgtgaacggcacttgcacatgggttagtcgatcctaagaggcgggggaagcccgtccgacagcgcgacaagcgcgagcttcgaaagggaatcgggttaaaattcccgacccgggacgtggtggttgacggcgacgttagggagtccggagacgtcgtcgggggccccgggaagagttatcttttctgtttaacagcctgcccaccctggaatcggctcagccggaggtagggtccagcggctggaacagctccgcacgtcgcgcggcgtccggtgcgccctcgacggcccctgaaaatccggaggtccgagtgccatccacNNNNNNNNNNNNNNNNNNNNNNNNNNNNNNNNNNNNNNNNNNNNNNNNNNNNNNNNNNNNNNNNNNNNNNNNNNNNNNNNNNNNNNNNNNNNNNNNNNNNNNNNNNNNNNNNNNNNNNNNNNNNNNNNNNNNNNNNNNNNNNNNNNNNNNNNNNNNNNNNNNNNNNNNNNNNNNNNNNNNNNNNNccgcggcgagagcgggccgccgcgtgccgtccgggcgatggactgggaacggcctcccccttcgagggggggccttccccgagcagcgaacagccagctcagaactggtacggacaaggggaatccgactgtttaattaaaacaaagcattgcgatggtcc
Psittacanthus_angustifolius              NNNNNNNNNNNgccagtagtcatatgcttgtctcaaagattaagccatgcatgtgtaagtatgaactaattcagactgtgaaactgcgaatggctcattaaatcagttatagtttgtttgatggtatctgctactcggataaccgtagtaatgctagagctaatacgtgcaccaaaccccaacNNtttcNgaagggatgcatttattagataaaaggtcgacgcaggcttttagcctgttgctctgatgattcataataactcgacggatcgcaaggccctggtgccggcgacgcatcattcaaatttctgccctatcaactttcgatggtaggatagtggcctaccatggtgatgacgggtgacggagaattagggttcgattccggagagggagcctgagaaacggctaccacatccaaggaaggcagcaggcgcgcaaattacccaatcctgacacggggaggtagtgacaataaataacaataccgggctctatgagtctggtaattggaatgagtacaatctaaatcccttaacgaggatccattggagggcaagtctggtgccagcagccgcggtaattccagctccaatagcgtatatttaagttgttgcagttaaaaagctcgtagttggaccttgggttgggtcgatcggtccgcctttaggtgtgcaccggtcggcctgtcccttctaccggcgatgcgctcctggccttaattggccgggtcgtgcctccggtgctgttactttgaagaaattagagtgctcaaagcaagcctacgctctggatacattagcatgggataacatcataggatttcggtcctattctgttggccttcgggatcggagtaatgattaacagggacagtcgggggcattcgtatttcatagtcagaggtgaaattcttggatttatgaaagacgaacaactgcgaaagcatttNNNNNNNNgccaaggatgttttcattaatcaagaacgaaagttgggggctcgaagacgatcagataccgtcctagtctcaaccataaacgatgccgaccagggatcagcggatgttacttataggactccgctggNaccttatgagaaatcaaagtttttgggttccggggggagtatggtcgcaaggctgaaacttaaaggaattgacggaagggcaccaccaggagtggagcctgcggcttaatttgactcaacacggggaaacttaccaggtccagacatagtaaggattgacagactgagagctctttcttgattctatgggtggtggtgcatggccgttcttagttggtggagcgatttgtctggttaattccgttaacgaacgagacctcagcctgctaaatagctacatggaggtatacctccatggctagcttcttagagggactatggccttttaggccacggaagtttgaggcaataacaggtctgtgatgcccttagatgttctgggccgcacgcgcgctacactgatgtattcaacgagtctatagccttggccgacaggcccgggtaatctttgaaatttcatcgtgatggggatagatcattgcaattgttggtcttcaacgaggaattcctagtaagcgcgagtcatcagctcgcgttgactacgtccctgccctttgtacacaccgcccgtcgctcctaccgattgaatggtccggtgaagtgttcggatcgcggcgacgtgggcggtNNNtcgctgccaggcgacgtcgcgagaagtccactgaaccttatcatttNgaggaaggagaaNNNNNNNNNNNNNNNNNNNNNNNNNNNNNNNNNNNNNNNNNNNNNNNNNNNNNNNNNNNNNNNNNNNNNNNNNNNNNNNNNNNNNNNNNNNNNNNNNNNNNNNNNNNNNNNNNNNNNNNNNNNNNNNNNNNNNNNNNNNNNNNNNNNNNNNNNNNNNNNNNNNNNNNNNNNNNNNNNNNNNNNNNNNNNNNNNNNNNNNNNNNNNNNNNNNNNNNNNNNNNNNNNNNNNNNNNNNNNNNNNNNNNNNNNNNNNNNNNNNNNNNNNNNNNNNNNNNNNNNNNNNNNNNNNNNNNNNNNNNNNNNNNNNNNNNNNNNNNNNNNNNNNNNNNNNNNNNNNNNNNNNNNNNNNNNNNNNNNNNNNNNNNNNNNNNNNNNNNNNNNNNNNNNNNNNNNNNNNNNNNNNNNNNNNNNNNNNNNNNNNNNNNNNNNNNNNNNNNNNNNNNNNNNNNNNNNNNNNNNNNNNNNNNNNNNNNNNNNNNNNNNNNNNNNNNNNNNNNNNNNNNNNNNNNNNNNNNNNNNNNNNNNNNNNNNNNNNNNNNNNNNNNNNNNNNNNNNNNNNNNNNNNNNNNNNNNNNNNNNNNNNNNNNNNNNNNNNNNNNNNNNNNNNNNNNNNNNNNNNNNNNNNNNNNNNNNNNNNNNNNNNNNNNNNNNNNNNNNNNNNNNNNNNNNNNNNNNNNNNNNNNNNNNNNNNNNNNNNNNNNNNNNNNNNNNNNNNNNNNNNNNNNNNNNNNNNNNNNNNNNNNNNNNNNNNNNNNNNNNNNNNNNNNNNNNNNNNNNNNNNNNNNNNNNNNNNNNNNNNNNNNNNNNNNNNNNNNNNNNNNNNNNNNNNNNNNNNNNNNNNNNNNNNNNNNNNNNNNNNNNNNNNNNNNNNNNNNNNNNNNNNNNNNNNNNNNNNNNNNNNNNNNNNNNNNNNNNNNNNNNNNNNNNNNNNNNNNNNNNNNNNNNNNNNNNNNNNNNNNNNNNNNNNNNNNNNNNNNNNNNNNNNNNNNNNNNNNNNNNNNNNNNNNNNNNNNNNNNNNNNNNNNNNNNNNNNNNNNNNNNNNNNNNNNNNNNNNNNNNNNNNNNNNNNNNNNNNNNNNNNNNNNNNNNNNNNNNNNNNNNNNNNNNNNNNNNNNNNNNNNNNNNNNNNNNNNNNNNNNNNNNNNNNNNNNNNNNNNNNNNNNNNNNNNNNNNNNNNNNNNNNNNNNNNNNNNNNNNNNNNNNNNNNNNNNNNNNNNNNNNNNNNNNNNNNNNNNNNNNNNNNNNNNNNNNNNNNNNNNNNNNNNNNNNNNNNNNNNNNNNNNNNNNNNNNNNNNNNNNNNNNNNNNNNNNNNNNNNNNNNNNNNNNNNNNNNNNNNNNNNNNNNNNNNNNNNNNNNNNNNNNNNNNNNNNNNNNNNNNNNNNNNNNNNNNNNNNNNNNNNNNNNNNNNNNNNNNNNNNNNNNNNNNNNNNNNNNNNNNNNNNNNNNNNNNNNNNNNNNNNNNNNNNNNNNNNNNNNNNNNNNNNNNNNNNNNNNNNNNNNNNNNNNNNNNNNNNNNNNNNNNNNNNNNNNNNNNNNNNNNNNNNNNNNNNNNNNNNNNNNNNNNNNNNNNNNNNNNNNNNNNNNNNNNNNNNNNNNNNNNNNNNNNNNNNNNNNNNNNNNNNNNNNNNNNNNNNNNNNNNNNNNNNNNNNNNNNNNNNNNNNNNNNNNNNNNNNNNNNNNNNNNNNNNNNNNNNNNNNNNNNNNNNNNNNNNNNNNNNNNNNNNNNNNNNNNNNNNNNNNNNNNNNNNNNNNNNNNNNNNNNNNNNNNNNNNNNNNNNNNNNNNNNNNNNNNNNNNNNNNNNNNNNNNNNNNNNNNNNNNNNNNNNNNNNNNNNNNNNNNNNNNNNNNNNNNNNNNNNNNNNNNNNNNNNNNNNNNNNNNNNNNNNNNNNNNNNNNNNNNNNNNNNNNNNNNNNNNNNNNNNNNNNNNNNNNNNNNNNNNNNNNNNNNNNNNNNNNNNNNNNNNNNNNNNNNNNNNNNNNNNNNNNNNNNNNNNNNNNNNNNNNNNNNNNNNNNNNNNNNNNNNNNNNNNNNNNNNNNNNNNNNNNNNNNNNNNNNNNNNNNNNNNNNNNNNNNNNNNNNNNNNNNNNNNNNNNNNNNNNNNNNNNNNNNNNNNNNNNNNNNNNNNNNNNNNNNNNNNNNNNNNNNNNNNNNNNNNNNNNNNNNNNNNNNNNNNNNNNNNNNNNNNNNNNNNNNNNNN
Psittacanthus_calyculatus                NNNNNNNNNNNNNNNNNNNNNNNNNNNNNNNNNNNNNNNNNNNNNNNNNNNNNNNNNNNNNNNNNNNNNNNNNNNNNNNNNNNNNNNNNNNNNNNNNNNNNNNNNNNNNNNNNNNNNNNNNNNNNNNNNNNNNNNNNNNNNNNNNNNNNNNNNNNNNNNNNNNNNNNNNNNNNNNNNNNNNNNNNNNNNNNNNNNNNNNNNNNNNNNNNNNNNNNNNNNNNNNNNNNNNNNNNNNNNNNNNNNNNNNNNNNNNNNNNNNNNNNNNNNNNNNNNNNNNNNNNNNNNNNNNNNNNNNNNNNNNNNNNNNNNNNNNNNNNNNNNNNNNNNNNNNNNNNNNNNNNNNNNNNNNNNNNNNNNNNNNNNNNNNNNNNNNNNNNNNNNNNNNNNNNNNNNNNNNNNNNNNNNNNNNNNNNNNNNNNNNNNNNNNNNNNNNNNNNNNNNNNNNNNNNNNNNNNNNNNNNNNNNNNNNNNNNNNNNNNNNNNNNNNNNNNNNNNNNNNNNNNNNNNNNNNNNNNNNNNNNNNNNNNNNNNNNNNNNNNNNNNNNNNNNNNNNNNNNNNNNNNNNNNNNNNNNNNNNNNNNNNNNNNNNNNNNNNNNNNNNNNNNNNNNNNNNNNNNNNNNNNNNNNNNNNNNNNNNNNNNNNNNNNNNNNNNNNNNNNNNNNNNNNNNNNNNNNNNNNNNNNNNNNNNNNNNNNNNNNNNNNNNNNNNNNNNNNNNNNNNNNNNNNNNNNNNNNNNNNNNNNNNNNNNNNNNNNNNNNNNNNNNNNNNNNNNNNNNNNNNNNNNNNNNNNNNNNNNNNNNNNNNNNNNNNNNNNNNNNNNNNNNNNNNNNNNNNNNNNNNNNNNNNNNNNNNNNNNNNNNNNNNNNNNNNNNNNNNNNNNNNNNNNNNNNNNNNNNNNNNNNNNNNNNNNNNNNNNNNNNNNNNNNNNNNNNNNNNNNNNNNNNNNNNNNNNNNNNNNNNNNNNNNNNNNNNNNNNNNNNNNNNNNNNNNNNNNNNNNNNNNNNNNNNNNNNNNNNNNNNNNNNNNNNNNNNNNNNNNNNNNNNNNNNNNNNNNNNNNNNNNNNNNNNNNNNNNNNNNNNNNNNNNNNNNNNNNNNNNNNNNNNNNNNNNNNNNNNNNNNNNNNNNNNNNNNNNNNNNNNNNNNNNNNNNNNNNNNNNNNNNNNNNNNNNNNNNNNNNNNNNNNNNNNNNNNNNNNNNNNNNNNNNNNNNNNNNNNNNNNNNNNNNNNNNNNNNNNNNNNNNNNNNNNNNNNNNNNNNNNNNNNNNNNNNNNNNNNNNNNNNNNNNNNNNNNNNNNNNNNNNNNNNNNNNNNNNNNNNNNNNNNNNNNNNNNNNNNNNNNNNNNNNNNNNNNNNNNNNNNNNNNNNNNNNNNNNNNNNNNNNNNNNNNNNNNNNNNNNNNNNNNNNNNNNNNNNNNNNNNNNNNNNNNNNNNNNNNNNNNNNNNNNNNNNNNNNNNNNNNNNNNNNNNNNNNNNNNNNNNNNNNNNNNNNNNNNNNNNNNNNNNNNNNNNNNNNNNNNNNNNNNNNNNNNNNNNNNNNNNNNNNNNNNNNNNNNNNNNNNNNNNNNNNNNNNNNNNNNNNNNNNNNNNNNNNNNNNNNNNNNNNNNNNNNNNNNNNNNNNNNNNNNNNNNNNNNNNNNNNNNNNNNNNNNNNNNNNNNNNNNNNNNNNNNNNNNNNNNNNNNNNNNNNNNNNNNNNNNNNNNNNNNNNNNNNNNNNNNNNNNNNNNNNNNNNNNNNNNNNNNNNNNNNNNNNNNNNNNNNNNNNNNNNNNNNNNNNNNNNNNNNNNNNNNNNNNNNNNNNNNNNNNNNNNNNNNNNNNNNNNNNNNNNNNNNNNNNNNNNNNNNNNNNNNNNNNNNNNNggaacggcgagcgaaccgggaataacccagcttgaaaatcgttcggcccatccgttcgaattgtagtctgtacaagcgtcctcagcggcggaccgggctcaagtcctttggaagggggcgccagagagggtgagagccccgtcgtgcccggaccctgccgcatcacgaggcgctgtcggcgagtcgggttgtttgggaatgcagccccaattgggNggtaaattccgtccaaggctaaatatgggcgagagaccgatagcaaacaagtaccgcgagggaaagatgaaaaggactttgaaaagagagtcaaagagtgcttgaaattgNcgggagggaagcggatgggggccggcgatgcacctcggtcggatgtggaacggccattagccggtccgccgatcgactcggggtgtggaccgatgctgattgaggcggcggcccaagcctaggcagttgttatNNgcctgtggatacgtcgccgcttcgatcgtggtaggcagcacgcgccatNNNNNNNtaggcgtactttNNggtacctgcgtgctccaggcaacggcctgcgggctccccattNgacccgtcttgaaacacggaccaaggagtctgacatgtgtgcgagtcattgggtNgatgaaacccgtaaggcgtaaggaagctgaNttggtgggatccctNNNNNNtaatgggNNNtgcacccccgaccgaccttgatcttctgagaagggttcgagtgtgagcatgcctgtcgggacccgaaagatggtgaactatgcctgagcggggcgaagccagaggaaactctggtggaggcccgcagcgatactgacgtgcaaatcgttcgtctgacttgggtataggggcgaaagactaatcgaaccgtctagtagctggttccctccgaagtttcccttaggatagctggagctcgcgcgagagttctacaaggtaaagccaatgattagaggcatcgggggcgcaacgccctcgacctattctcaaactttaaataggtaggacggcacggctgctttgttgagctgtgccatggaatcaagagctccaagtgggccatttttggtaagcagaactggcgatgcgggatgaaccgaaagccgggttacggtgcccaactgcgcgctaacctagaacccacaaagggtgttggtcgattaagacagcaggacggtggtcatggaagtcgaaatccgctaaggagtgtgtaacaactcacctgccgaatcaactagccccgaaaatggatggcgcttaagcgcgcgacctatacccNNNNNNNNNNNNNNNNNNNNNNNNNNNNNNNNNNNNNNNNNNNNNNNNNNNNNNNaaaacctgcggcgtgagcccgggcggagcgtccgtcggcgcggatcttggtggtagtagcaaatattcaaatgagaactttgaaggccgaagaggggaaaggttccatgtgaacggcacttgcacatgggttagtcgatcctaagagacgggggaagcccgtttgatagcgtgNaacacgcgagcttcgaaagggaatcaggttaaaattcctgaaccgggatgtggtggttgacggcaacgttagggagtccggagacgtcgtcgggggcctcgggaagagttatcttttctgNNNNNNNNNNNNNNNNNNNNNNNNNNNNNNNNNNNNNNNNNNNNNNNNNNNNNNNNNNNNNNNNNNNNNNNNNNNNNNNNNNNNNNNNNNNNNNNNNNNNNNNNNNNNNNNNNNNNNNNNNNNNNNNNNNNNNNNNNNNNNNNNNNNNNNNNNNNNNNNNNNNNNNNNNNNNNNNNNNNNNNNNNNNNNNNNNNNNNNNNNNNNNNNNNNNNNNNNNNNNNNNNNNNNNNNNNNNNNNNNNNNNNNNNNNNNNNNNNNNNNNNNNNNNNNNNNNNNNNNNNNNNNNNNNNNNNNNNNNNNNNNNNNNNNNNNNNNNNNNNNNNNNNNNNNNNNNNNNNNNNNNNNNNgtccgggggacgaactgggaacggctcctttNNNNNNNNcggggccttccccgagcaacgaacagccagctcagaactggtacggacNNNNNNNNNNNNNNNNNNNNNNNNNNNNNNNNNNNNNNNNNNNNNN
Scurrula_ferruginea                      NNNNNNNNNNNNNNNNNNNNNNNNNNNNNNNNNNNNNNNNNNNNNNNNNNNNNNNNNNNtatgaactaattcagactgtgaaactgcgaatggctcattaaatcagttatagtttgtttgatggtatttgctactcggataaccgtagtaattctagagctaatacgtgcacctaaccccgacNNttccggaagggatgcatttattagataaaaggtcgacgcgggctttcNgcccgttgttctgatgaatcataataacttgacggatcgcacggccatcgtgccggcgacgcatcattcaaatttctgccctatcaactttcgatggtaggatagtggcctaccatggttttgacgggtgacggagaattagggttcgattccggagagggagcctgagaaacggctaccacatccaaggaaggcagcaggcgcgcaaattacccaatcctgacacggggaggtagtgacaataaataacaataccgggctctacgagtctggtaattggaatgagtacaatctaaatcccttaacgaggatccattggagggcaagtctggtgccagcagccgcggtaattccagctccaatagcgtatatttaagttgttgcagttaaaaagctcgtagttggaccttgggctgggtcgatcggtccgccgtcaggtgtgtaccggtcggcctgtcccttctaccggcgatgcgctcctggccttaattggccgggtcgtgcctccggtgctgttactttgaagaaattagagtgctcaaagcaagcctacgctctggatacattagcatgggataacatcataggatttcggtcctattctgttggccttcgggatcggagtaatgattaacagggacagtcgggggcattcgtatttcatagtcagaggtgaaattcttggatttatgaaagacgaacaactgcgaaagcatttNNNNNNNNgccaaggatgttttcattaatcaagaacgaaagttgggggctcgaagacgatcagataccgtcctagtctcaaccataaacgatgccgaccagggatcagcggatgttacttacaggactccgctggcaccttatgagaaatcaaagtttttgggttccggggggagtatggtcgcaaggctgaaacttaaaggaattgacggaagggcaccaccaggagggaagcctgcggcttaatttgactcaacacggggaaacttaccaggtccagacatagtaaggattgacagactgagagctctttctagattctatgggtggtggtgcatggccgttcttagttggtggagcgatttgtctggttaattccgttaacgaacgagacctcagcctgctaactagctacatggaggtatccctccatggctagcttcttagagggactatggccttttaggccacggaagtttgaggcaataacaggtctgtgatgcccttagatgttctgggccgcacgcgcgctacactgatgtattcaacgagtctatagccttggccgacaggcccgggtaatctttgaaatttcatcgtgatggggatagatcattgcaattgttggtcttcaacgaggaattcctagtaagcgcgagtcatcagctcgcgttgagtacgtccctgccctttgtacacaccgcccgtcgctcctaccgattgaatggtccggtgaagtgttcggatcgaggcgacgtgggcggtNNNttgctgccNcgcgacgtcgcgagaagtccactNNNNNNNNNNNNNNNNNNNNNNNNNNNNNNNNNNNNNNNNNNNNNNNNNNNNNNNNNNNNNNNNNNNNNNNNNNNNNNNNNNNNNNNNNNNNNNNNNNNNNNNNcccctagtaacggcgagcgaaccgggaacagcccagcttgaaaatcgttcggccatgccgcacgaattgtagtctgtagaagcgtcctcagcggcggaccgggctcaagtcccctggaagggggcgccggagagggtgagagccccgtcgtgcccggaccctgccgcatcacgaggcgctgtcggcgagtcgggttgtttgggaatgcagccccaatcgggcgggaaattccgtccaaggctaaatatgggcgagagaccgatagcaaacaagtaccgcgagggaaagatgaaaaggactttgaaaagagagtcaaagagtgcttgaaattgtcgggagggaagcggatgggggccggcgatgcacctcggtcggatgtggaacggccaacagccggtccgccgatcgactcggggtgtggaccgatgcggattgaggcggcggcccaagcctgggctttcgttacNNgcccgcggagatgtcgccgcctcgatcgtggaaagcagcgcgcgccgcNNNNNNNagggcgtgcttcNNggcacctgcgcgctccgggcaacggcctgcgggctccccattcgacccgtcttgaaacacggaccaaggagtctgacatgtgtgcgagtcaacgggcNgattaaacccgtaaggcgaaaggaagctgaNttggtgggatcccccNNNNNcagcgggNNNtgcacccccgaccgaccttgatcttctgagaagggttcgagtgtgagcatgcctgtcgggacccgaaagatggtgaactatgcctgagcggggcgaagccagaggaaactctggtggaggcccgcagcgatactgacgtgcaaatcgttcgtctgacttgggtataggggcgaaagactaatcgaaccgtctagtagctggttccctccgaagtttccctcaggatagctggagctcgcgcgcgagttctatcaggtaaagccaatgattagaggcatcgggggcgtaacgccctcgacctattctcaaactttaaatgggtaggacgacacggctgcttcgttgagccgtggcgaggaatcgagagctccaagtgggccatttttggtaagcagaactggcgatgcgggatgaaccggaagccgggttacggtgcccaactgcgcgctaacctagatcccacaaagggtgttggtcgattaagacagcaggacggtggtcatggaagtcgaaatccgctaaggagtgtgtaacaactcacctgccgaatcaactagccccgaaaatggatggcgcttaagcgcgcgacctatacccggccgtcgaggcaacggccaggccccgatgagtaggagggcgcggcggtcgctgcaaaacctgtggcgtgagcccgggcggagcgtccgtcggtgcggatcttggtggtagtagcaaatattcaaatgagaactttgaaggccgaagaggggaaaggttccatgtgaacggcacttgcacatgggttagtcgatcctaagagacgggggaagcccgtccgacagcgcgaaccgcgcgagcttcgaaagggaatcgggttaaaattcccgaaccgggacgtggtggttgacggcgacgttagggagtccggagacgtcgtcgggggccccgggaagagttatcttttctgtttaacagcctgcccaccctggaatcggctcagccggaggtagggtccagcggctggaacagcaccgcacgtcgcgcggtgtccggtgcgccctcgacggcccctgaaaatccggaggaccgagtgNNNNNNNNNNNNNNNNNNNNNNNNNNNNNNNNNNggtctccaaggtgaacagcctctggtcgatggaacaatgtaggcaagggaagtcggcaaaatggatccgtaacttcgggaaaaggattggctctgagggctgggctcgggggtcccagccccgaacccatcggctgtcggcggactgctcgagctgcttccgcggNgagagcgggtcgccgcgtgccgtccgggggacggactgggaacggctccctcNNNNNNNNgggggccttccccgagcagtgaacatccaNNNNNNNNNNNNNNNNNNNNNNNNNNNNNNNNNNNNNNNNNNNNNNNNNNNNNNNNNNNNNNNNN
Scurrula_parasitica                      NNNNNNNNNNNNNNNNNNNNNNNNNNNNNNNNNNNNNNNNNNNNNNNNNNNtgtgtaagtatgaactaattcagactgtgaaactgcgaatggctcattaaatcagttatagtttgtttgatggtatttgctactcggataaccgtagtaattctagagctaatacgtgcacctaaccccgacNNttccggaagggatgcatttattagataaaaggtcgacgcgggcttctNgcccgttgttctgatgaatcataataacttgacggatcgcacggccatcgtgccggcgacgcatcattcaaatttctgccctatcaactttcgatggtaggatagtggcctaccatggttttgacgggtgacggagaattagggttcgattccggagagggagcctgagaaacggctaccacatccaaggaaggcagcaggcgcgcaaattacccaatcctgacacggggaggtagtgacaataaataacaataccgggctctacgagtctggtaattggaatgagtacaatctaaatcccttaacgaggatccattggagggcaagtctggtgccagcagccgcggtaattccagctccaatagcgtatatttaagttgttgcagttaaaaagctcgtagttggaccttgggttgggtcgatcggtccgccgtcaggtgtgtaccggttggcctgtcccttctaccggcgatgcgctcctgtccttaattggccgggtcgtgcctccggtgctgttactttgaagaaattagagtgctcaaagcaagcctacgctctggatacattagcatgggataacatcataggatttcggtcctattctgttggccttcgggatcggagtaatgattaacagggacagtcgggggcattcgtatttcatagtcagaggtgaaattcttggatttatgaaagacgaacaactgcgaaagcatttNNNNNNNNgccaaggatgttttcattaatcaagaacgaaagttgggggctcgaagacgatcagataccgtcctagtctcagccataaatgatgccgaccagggatcagcggatgttacttacaggactccgctggcaccttatgagaaatcNNNNNNNNNNNNNNNNNNNNNNNNNNNNNNNNNNNNNNNNNNNNNNNNNNNNNNNNNNNNNNNNNNNNNNNNNNNNNNNNNNNNNNcggcttaatttgactcaacacgggaaaacttgccaggtccagacatagtaaggattgacagactgagagctctttctagattctatgggtggtggtgcatggccgttcttagttggtggagcgatttgtctggttaattccgttaacgaacgagacctcagcctgctaactagctacatggaggtatccctccatggctagcttcttagagggactatggccttctaggccacggaagtttgaggcaataacaggtctgtgatgcccttagatgttctgggccgcacgcgcgctacactgatgtattcaacgagtctatagccttggccgacaggcccgggtaatctttgaaatttcatcgtgatggggatagatcattgcaattgttggtcttcaacgaggaattcctagtaagcgcgagtcatcagctcgcgttgactacgtccctgccctttgtacacaccgcccgtcgctcctaccgattgaatggtccggtgaagtgttcggatcgaggcgacgtgggcggtNNNtcgctgccNcgcgacgtcgcgagaagtcNNNNNNNNNNNNNNNNNNNNNNNNNNNNNNNNNNNNNNNNNNNNNNNNNNNNNNNNNNNNNNNNNNNNNNNNNNNNNNNNNNNNNNNNNNNNNNNNNNNNNNNNNNNNNNNctagtaacggcgagcgaaccgggaacagcccagcttgaaaatcgttcggccgtgccgcacgaattgtagtctgtagaagcgtcctcagcggcggaccgggctcaagtcccctggaagggggcgcctgagagggtgagagccccgtcgtgcccggaccctgccgcatcacgaggcgctgtcggcgagtcgggttgtttgggaatgcagccccaatcgggcggtaaattccgtccaaggctaaatatgggcgagagaccgatagcaaacaagtaccgcgagggaaagatgaaaaggactttgaaaagagagtcaaagagtgcttgaaattgtcgggagggaagcggatgggggccggcgatgcacctcggtcggatgtggaacggccaacagccggtccgccgatcgactcggggtgtggaccgatgcggattgaggcggcggcccaagcctgggctttcgttacNNgcccgcggagatgccgccgcctcgatcgtggaaagcagcgcgcgccgcNNNNNNNacggcgtgcttcNNggcacctgcgcgctccgggcaacggcctgcgggctccccattcgacccgtcttgaaacacggaccaaggagtctgacatgtgtgcgagtcaacgggcNgattaaacccgtaaggcgaaaggaagctgaNttggtgggatccccNNNNNNcagcgggNNNtgcacccccgaccgaccttgatcttctgagaagggttcgagtgtgagcatgcctgtcgggacccgaaagatggtgaactatgcctgagcggggcgaagccagaggaaactctggtggaggcccgcagcgatactgacgtgcaaatcgttcgtctgacttgggtataggggcgaaagactaatcgaaccgtctagtagctggttccctccgaagtttccctcaggatagctggagctcgcgcgcgagttctatcaggtaaagccaatgattagaggcatcgggggcgcaacgccctcgacctattctcaaactttaaatgggtaggacgacacggctgcttcgttgagccgtggcgaggaatcgagagctccaagtgggccatttttggtaagcagaactggcgatgcgggatgaaccggaagccgggttacggtgcccaactgcgcgctaacctagatcccacaaagggtgttggtcgattaagacagcaggacggtggtcatggaagtcgaaatccgctaaggagtgtgtaacaactcacctgccgaatcaactagccccgaaaatggatggcgcttaagcgcgcgacctatacccggccgtcgaggcaacggccaggccccgatgagtaggagggcgcggcggtcgctgcaaaacctgtggcgcgagcccgggcggagcgtccgtcggtgcggatcttggtggtagtagcaaatattcaaatgagaactttgaaggccgaagaggggaaaggttccatgtgaacggcacttgcacatgggttagtcgatcctaagagacgggggaagNNNNNNNNNNNNNNNNNNNNNNNNNNNNNNNNNNNNNNNNNNNNNNNNNNNNNNNNNNNNNNNNNNNNNNNNNNNNNNNNNNNNNNNNNNNNNNNNNNNNNNNNNNNNNNNNNNNNNNNNNNNNNNNNNNNNNNNNNNNNNNNNNNNNNNNNNNNNNNNNNNNNNNNNNNNNNNNNNNNNNNNNNNNNNNNNNNNNNNNNNNNNNNNNNNNNNNNNNNNNNNNNNNNNNNNNNNNNNNNNNNNNNNNNNNNNNNNNNNNNNNNNNNNNNNNNNNNNNNNNNNNNNNNNNNNNNNNNNNNNNNNNNNNNNNNNNNNNNNNNNNNNNNNNNNNNNNNNNNNNNNNNNNNNNNNNNNNNNNNNNNNNNNNNNNNNNNNNNNNNNNNNNNNNNNNNNNNNNNNNNNNNNNNNNNNNNNNNNNNNNNNNNNNNNNNNNNNNNNNNNNNNNNNNNNNNNNNNNNNNNNNNNNNNNNNNNNNNNNNNNNNNNNNNNNNNNNNNNNNNNNNNNNNNNNNNNNNNNNNNNNNNNNNNNNNNNNNNNNNNNNNNNNNNNNNNNNNNNNNNNNNNNNNNNNNNNNNNNNNNNNNNNNNNNNNNNNNNNNNNNNNNNNNNNNNNNNNNN
Scurrula_pulverulenta                    NNNNNNNNNNNNNNNNNNNNNNNNNNNNNNNNNNNaagattaagccatgcatgtgtaagtatgaactaattcagactgtgaaactgcgaatggctcattaaatcagttatagtttgtttgatggtatttgctactcggataaccgtagtaattctagagctaatacgtgcacctaaccccgacNNttccggaagggatgcatttattagataaaaggtcgacgcgggctcacNgcccgttgttctgatgaatcataataacttgacggatcgcacggccatcgtgccggcgacgcatcattcaaatttctgccctatcaactttcgatggtaggatagtggcctaccatggttttgacgggtgacggagaattagggttcgattccggagagggagcctgagaaacggctaccacatccaaggaaggcagcaggcgcgcaaattacccaatcctgacacggggaggtagtgacaataaataacaataccgggctctacgagtctggtaattggaatgagtacaatctaaatcccttaacgaggatccattggagggcaagtctggtgccagcagccgcggtaattccagctccaatagcgtatatttaagttgttgcagttaaaaagctcgtagttggaccttgggttgggtcgatcggtccgccgtcaggtgtgtaccggtcggcctgtcccttctaccggcgatgcgctcctggccttaattggccgggtcgtgcctccggtgctgttactttgaagaaattagagtgctcaaagcaagcctacgctctggatacattagcatgggataacatcataggatttcggtcctattctgttggccttcgggatcggagtaatgattaacagggacagtcgggggcattcgtatttcatagtcagaggtgaaattcttggatttatgaaagacgaacaactgcgaaagcatttNNNNNNNNgccaaggatgttttcattaatcaagaacgaaagttgggggctcgaagacgatcagataccgtcctagtctcaaccataaacgatgccgaccagggatcagcggatgttacttacaggactccgctggcaccttatgagaaatcaaagtttttgggttccggggggagtatggtcgcaaggctgaaacttaaaggaattgacggaagggcaccaccaggagtggagcctgcggcttaatttgactcaacacgggaaaacttaccaggtccagacatagtaaggattgacagactgagagctctttctagattctatgggtggtggtgcatggccgttcttagttggtggagcgatttgtctggttaattccgttaacgaacgagacctcagcctgctaactagctacatggaggtatccctccatggctagcttcttagagggactatggccttttaggccacggaagtttgaggcaataacaggtctgtgatgcccttagatgttctgggccgcacgcgcgctacactgatgtattcaacgagtctatagccttggccgacaggcccgggtaatctttgaaatttcatcgtgatggggatagatcattgcaattgttggtcttcaacgaggaattcctagtaagcgcgagtcatcagctcgcgttgactacgtccctgccctttgtacacaccgcccgtcgctcctaccgattgaatggtccggtgaagtgttcggatcgaggcgacgtgggcggtNNNtcgctgccNcgcgacgtcgcgagaagtccagtgaaccttatcaNNNNNNNNNNNNNNNNNNNNNNNNNNNNNNNNNNNNNNNNNNNNNNNNNNNNNNNNNNNNNNNNNNNNNNNNNNNNNNNNNNNNNNNNNNNNNNNNctagtaacggcgagcgaaccgggaacagcccagcttgaaaatcgttcggccgtgccgcacgaattgtagtctgtagaagcgtcctcagcggcggaccgggNtcaagtcccctggaagggggcgcctgagagggtgagagccccgtNgtgcccggaccctgccgcatcacgaggcgctgtcggcgagtcgggttgtttgggaatgcagccccaatcgggcggtaaattccgtccaaggctaaatatgggcgagagaccgatagcaaacaagtaccgcgagggaaagatgaaaaggactttgaaaagagagtcaaagagtgcttgaaattgtcgggagggaagcggatgggggccggcgatgcacctcggtcggatgtggaacggccaacagccggtccgccgatcgactcggggtgtggaccgatgcggattggggcggcggcccaagcctgggctcttgttacNNgcccgcggagatgtcgccgcctcgatcgtggaaagcagcgcgcgccgtNNNNNNNaaggcgtgcttcNNggcacccgcgcgctccgggcaacggcctgcgggctccccattcgacccgtcttgaaacacggaccaaggagtctgacatgtgtgcgagtcaacgggcNgattaaacccgtaaggcgaaaggaagctgaNttggcgggatccccNNNNNNtagcgggNNNtgcacccccgaccgaccttgatcttctgagaagggttcgagtgtgagcatgcctgtcgggacccgaaagatggtgaactatgcctgagcggggcgaagccagaggaaactctggtggaggcccgcagcgatactgacgtgcaaatcgttcgtctgacttgggtataggggcgaaagactaatcgaaccgtctagtagctggttccctccgaagtttccctcaggatagctggagctcgcgcgcgagttctatcaggtaaagccaatgattagaggcatcgggggcgcaacgccctcgacctattctcaaactttaaatgggtaggacgacacggctgctttgctgagccgtggcgaggaatcgagagctccaagtgggccatttttggtaagcagaactggcgatgcgggatgaaccggaagccgggttacggtgcccaactgcgcgctaacctagatcccacaaagggtgttggtcgattaagacagcaggacggtggtcatggaagtcgaaatccgctaaggagtgtgtaacaactcacctgccgaatcaactagccccgaaaatggatggcgcttaagcgcgcgacctatacccggccgtcgaggcaacggccaggccccgatgagtaggagggcgcggcggtcgctgcaaaacctgtggcgcgagcccgggcggagcgtccgtcggtgcggatcttggtggtagtagcaaatattcaaatgagaactttgaaggccgaagaggggaaaggttccatgtgaacggcacttgcacatgggttagtcgatcctaagagacgggggaagcccgtccgaNNNNNNNNNNNNNNNNNNNNNNNNNNNNNNNNNNNNNNNNNNNNNNNNNNNNNNNNNNNNNNNNNNNNNNNNNNNNNNNNNNNNNNNNNNNNNNNNNNNNNNNNNNNNNNNNNNNNNNNNNNNNNNNNNNNNNNNNNNNNNNNNNNNNNNNNNNNNNNNNNNNNNNNNNNNNNNNNNNNNNNNNNNNNNNNNNNNNNNNNNNNNNNNNNNNNNNNNNNNNNNNNNNNNNNNNNNNNNNNNNNNNNNNNNNNNNNNNNNNNNNNNNNNNNNNNNNNNNNNNNNNNNNNNNNNNNNNNNNNNNNNNNNNNNNNNNNNNNNNNNNNNNNNNNNNNNNNNNNNNNNNNNNNNNNNNNNNNNNNNNNNNNNNNNNNNNNNNNNNNNNNNNNNNNNNNNNNNNNNNNNNNNNNNNNNNNNNNNNNNNNNNNNNNNNNNNNNNNNNNNNNNNNNNNNNNNNNNNNNNNNNNNNNNNNNNNNNNNNNNNNNNNNNNNNNNNNNNNNNNNNNNNNNNNNNNNNNNNNNNNNNNNNNNNNNNNNNNNNNNNNNNNNNNNNNNNNNNNNNNNNNNNNNNNNNNNNNNNNNNNNNNNNNNNNNNNNNNNNNNNNNNNNNN
Septulina_glauca                         NNNNNNNNNNNNNNNNNNNNNNNNNNNNNNNNNNNNNNNNNNNNNNNNNNNNNNNNNNNNNNNNNNNNNNNNNNNNNNNNNNNNNNNNNNNNNNNNNNNNNNNNNNNNNNNNNNNNNNNNNNNNNNNNNNNNNNNNNNNNNNNNNNNNNNNNNNNNNNNNNNNNNNNNNNNNNNNNNNNNNNNNNNNNNNNNNNNNNNNNNNNNNNNNNNNNNNNNNNNNNNNNNNNNNNNNNNNNNNNNNNNNNNNNNNNNNNNNNNNNNNNNNNNNNNNNNNNNNNNNNNNNNNNNNNNNNNNNNNNNNNNNNNNNNNNNNNNNNNNNNNNNNNNNNNNNNNNNNNNNNNNNNNNNNNNNNNNNNNNNNNNNNNNNNNNNNNNNNNNNNNNNNNNNNNNNNNNNNNNNNNNNNNNNNNNNNNNNNNNNNNNNNNNNNNNNNNNNNNNNNNNNNNNNNNNNNNNNNNNNNNNNNNNNNNNNNNNNNNNNNNNNNNNNNNNNNNNNNNNNNNNNNNNNNNNNNNNNNNNNNNNNNNNNNNNNNNNNNNNNNNNNNNNNNNNNNNNNNNNNNNNNNNNNNNNNNNNNNNNNNNNNNNNNNNNNNNNNNNNNNNNNNNNNNNNNNNNNNNNNNNNNNNNNNNNNNNNNNNNNNNNNNNNNNNNNNNNNNNNNNNNNNNNNNNNNNNNNNNNNNNNNNNNNNNNNNNNNNNNNNNNNNNNNNNNNNNNNNNNNNNNNNNNNNNNNNNNNNNNNNNNNNNNNNNNNNNNNNNNNNNNNNNNNNNNNNNNNNNNNNNNNNNNNNNNNNNNNNNNNNNNNNNNNNNNNNNNNNNNNNNNNNNNNNNNNNNNNNNNNNNNNNNNNNNNNNNNNNNNNNNNNNNNNNNNNNNNNNNNNNNNNNNNNNNNNNNNNNNNNNNNNNNNNNNNNNNNNNNNNNNNNNNNNNNNNNNNNNNNNNNNNNNNNNNNNNNNNNNNNNNNNNNNNNNNNNNNNNNNNNNNNNNNNNNNNNNNNNNNNNNNNNNNNNNNNNNNNNNNNNNNNNNNNNNNNNNNNNNNNNNNNNNNNNNNNNNNNNNNNNNNNNNNNNNNNNNNNNNNNNNNNNNNNNNNNNNNNNNNNNNNNNNNNNNNNNNNNNNNNNNNNNNNNNNNNNNNNNNNNNNNNNNNNNNNNNNNNNNNNNNNNNNNNNNNNNNNNNNNNNNNNNNNNNNNNNNNNNNNNNNNNNNNNNNNNNNNNNNNNNNNNNNNNNNNNNNNNNNNNNNNNNNNNNNNNNNNNNNNNNNNNNNNNNNNNNNNNNNNNNNNNNNNNNNNNNNNNNNNNNNNNNNNNNNNNNNNNNNNNNNNNNNNNNNNNNNNNNNNNNNNNNNNNNNNNNNNNNNNNNNNNNNNNNNNNNNNNNNNNNNNNNNNNNNNNNNNNNNNNNNNNNNNNNNNNNNNNNNNNNNNNNNNNNNNNNNNNNNNNNNNNNNNNNNNNNNNNNNNNNNNNNNNNNNNNNNNNNNNNNNNNNNNNNNNNNNNNNNNNNNNNNNNNNNNNNNNNNNNNNNNNNNNNNNNNNNNNNNNNNNNNNNNNNNNNNNNNNNNNNNNNNNNNNNNNNNNNNNNNNNNNNNNNNNNNNNNNNNNNNNNNNNNNNNNNNNNNNNNNNNNNNNNNNNNNNNNNNNNNNNNNNNNNNNNNNNNNNNNNNNNNNNNNNNNNNNNNNNNNNNNNNNNNNNNNNNNNNNNNNNNNNNNNNNNNNNNNNNNNNNNNNNNNNNNNNNNNNNNNNNNNNNNNNNNNNNNNNNNNNNNNNNNNNNNNNNNNNNNNNNNNNNNNNNNNNNNNNNNNNNNNNNNNNNNNNNNNNNNNNNNNNNNNNNNNNNNNNNNNNNNNNNNNNNNNNNNNcctagtaacggcgagcgaaccgggaatagcccagcttgaaaatcgtacggccgtgccgcacgaattgtagtctgtagaagcgtcctcagcggcggaccgggctcaagttccctggaagggggcgccggagagggtgagagccccgtcgtgcccggaccctgccgcatcacgaggcgctgtcggcgagtcgggttgtttgggaatgcagccccaatcgggcggtaaattccgtccaaggctaaatacaggcgagagaccgatagcaaacaagtaccgcgagggaaagatgaaaaggactttgaaaagagagtcaaagagtgcttgaaattgtcgggagggaagcggatgggggccggcgatgcacctcggtcggatgtggaacggccaacagccggtccgccgatcgactcggggtgtggaccgatgcggattgaggcggcggcccaagcctgggccgttgttacNNgcctgcggagatgtcgccgcctcgatcgtggaaagcagcgcgcgccgcNNNNNNNaaggcgtgcttcNNggcacctgcgcgctccgggcaacggcctgcgggctccccattcgacccgtcttgaaacacggaccaaggagtctgacatgtgtgcgagtcaacgggcNgattaaacccgtaaggcgaaaggaagctgaNttggtgggatccccNNNNNNtagcgggNNNtgcacccccgaccgaccttgatcttctgagaagggttcgagtgtgagcatgcctgtcgggacccgaaagatggtgaactatgcctgagcggggcgaagccagaggaaactctggtggaggcccgcagcgatactgacgtgcaaatcgttcgtctgacttgggtataggggcgaaagactaatcgaaccgtctagtagctggttccctccgaagtttccctcaggatagctggagctcgcgcgcgagttctatcaggtaaagccaatgattagaggcatcgggggcgcaacgccctcgacctattctcaaactttaaatgggtaggacgacgcggctgcttcgttgagccgcggcgaggaatcgagagctccaagtgggccatttttggtaagcagaactggcgatgcgggatgaaccggaagccgggttacggtgcccaactgcgcgctaacctagatcccacaaagggtgttggtcgattaagacagcaggacggtggtcatggaagtcgaaatccgctaaggagtgtgtaacaactcacctgccgaatcaactagccccgaaaatggatggcgcttaagcgcgcgacctatacccggccgtcgaggcaacggccaggccccgatgagtaggagggcgcggcggtcgctgcaaaacctgtggcgcgagcccgggcggagcgtccgtcggtgcggatcttggtggtagtagcaaatattcaaatgagaactttgaaggccgaagaggggaaaggttccatgtgaacggcacttgcacatgggttagtcgatcctaagagacgggggaagcccgtccgacagcgcactacgcgcgagcttcgaaagggaatcgggttaaaattcccgaaccgggacgtggtggttgacggcgacgttagggagtccggagacgtcgtcgggggccccgggaagagttatcttttctgtttaacagcctgcccaccctggaatcggctcagccggaggtagggtccagcggctggaacagcaccgcacgtcgcgcggtgtccggtgcgccctcgacggcccctgaaaatccggaggaccgagtgccatccacgcccgttcgtactcataaccgcatcaggtctccaaggtgaacagcctctggccaatggaacaatgtaggcaagggaagtcggcaaaatggatccgtaacttcgggaaaaggattggctctgagggctgggctcgggggtcccagccctgaactcgtcggctgtcggcggactgctcgagctgctaccgcggcgagagcgggtcgccgcgtgccgtccgggggacggactgggaacggctccctcNNNNNNNNgggggccttccccgagcagcgaacagccagctcagaactggtacggacaaggggaatccgactgtttaattaaaacaaagcattgNNNNNNNNN
Socratina_bemarivensis                   NNNNNNNNNNNNNNNNNNNNNNNNNNNNNNNNNNNNNNNNNNNNNNNNNNNNNNNNNagtatgaactaattcagactgtgaaactgcgaatggctcattaaatcagttatagtttgtttgatggtatttgctactcggataaccgtagtaattctagagctaatacgtgcaccgaaccccgactcttgcggaagggatgcatttattagataaaaggtcgacgcgggctctNNgcccgttgttctgatgaatcatgataactcgacggatcgcacggccatcgtgccggcgacgcatcattcaaatttctgccctatcaactttcgatggtaggatagtggcctaccatggttttgacgggtgacggagaattagggttcgattccggagagggagcctgagaaacggctaccacatccaaggaaggcagcaggcgcgcaaattacccaatcctgacacggggaggtagtgacaataaataacaataccgggctctacgagtctggtaattggaatgagtacaatctaaatcccttaacgaggatccattggagggcaagtctggtgccagcagccgcggtaattccagctccaatagcgtatatttaagttgttgcagttaaaaagctcgtagttggaccttgggctgggtcgatcggtccgccttcaggtgtgtaccggccggcccgtcccttctgccggcgatgcgctcctggccttaattggccgggtcgtgcctccggcgctgttactttgaagaaattagagtgctcaaagcaagcctacgctctggatacattagcatgggataacatcataggatttcggtcctattctgttggccttcgggatcggagtaatgattaacagggacagtcgggggcattcgtatttcatagtcagaggtgaaattcttggatttatgaaagacgaacaactgcgaaagcatttNNNNNNNNgccaaggatgttttcattaatcaagaacgaaagttgggggctcgaagacgattagataccgtcctagtctcaaccataaacgatgccgaccagggatcagcggatgtcacctaaaggactccgctggcaccttatgagaaatcaaagtctttgggttccggggggagtatggtcgcaaggctgaaacttaaaggaattgacggaagggcaccaccaggagtggagcctgcggcttaatttgactcaacacggggaaacttaccaggtccagacatagtaaggattgacagactgagagctctttctagattctatgggtggtggtgcatggccgttcttagttggtggagcgatttgtctggttaattccgttaacgaacgagacctcagcctgctaactagctacgtggaggtatccctccatggctagcttcttagagggactatggccttttaggccacggaagtttgaggcaataacaggtctgtgatgcccttagatgttctgggccgcacgcgcgctacactgatgtattcaacgagtctatagccttggccgacaggcccgggtaatctttgaaatttcatcgtgatggggatagatcattgcaattgttggtcttcaacgaggaattcctagtaagcgcgagtcatcagctcgcgttgactacgtccctgccctttgtacacaccgcccgtcgctcctaccgattgaatggtccggtgaagtgttcggatcgaggcgacgtgggcggtNNNtcgccgccNcgcgacgtcgcgaNNNNNNNNNNNNNNNNNNNNNNNNNNNNNNNNNNNNNNNNNNNNNNNNNNNNNNNNNNNNNNNNNNNNNNNNNNNNNNNNNNNNNNNNNNNNNNNNNNNNNNNNNNNNNggattcccctagtaacggcgagcgaaccgggaacagcccagcttgaaaatcgcgcggcctcgccgcgcgaattgtagtctgtagaagcgtcctcagcggcggaccgggctcaagtcccctggaagggggcgccggagagggtgagagccccgtcgtgcccggaccctgccgcatcacgaggcgctgtcggcgagtcgggttgtttgggaatgcagccccaatcgggcggtaaattccgtccaaggctaaatacgggcgagagaccgatagcaaacaagtaccgcgagggaaagatgaaaaggactttgaaaagagagtcaaagagtgcttgaaattgtcgggagggaagcggatgggggccggcgatgcacctcggtcggatgcggaacggccaacagccggtccgccgatcgactcggggtgcggaccgatgcggatcgaggcggcggcccaagcctgggccgtcgatacNNgcctgcggagacgtcgccgcctcgatcgtggaatgcagcgcgcgccgcNNNNNNNacggcgtgctccNNggcacctgcgcgctccgggcaacggcctgcgggctccccattcgacccgtcttgaaacacggaccaaggagtctgacatgtgtgcgagtcaacgggcNgataaaacccgtaaggcgaaaggaagctgaNttggtgggatcccccNNNNNctgcgggNNNtgcacccccgaccgaccttgatcttctgagaagggttcgagtgtgagcatgcctgtcgggacccgaaagatggtgaactatgcctgagcggggcgaagccagaggaaactctggtggaggcccgcagcgatactgacgtgcaaatcgttcgtctgacttgggtataggggcgaaagactaatcgaaccgtctagtagctggttccctccgaagtttccctcaggatagctggagctcgcgcgcgagttctatcaggtaaagccaatgattagaggcatcgggggcgcaacgccctcgacctattctcaaactttaaatgggtaggacgacgcggctgcttcgttgagccgcggcgaggaatcgagagctccaagtgggccatttttggtaagcagaactggcgatgcgggatgaaccggaagccgggttacggtgcccaactgcgcgctaacctagaacccacaaagggtgttggtcgattaagacagcaggacggtggtcatggaagtcgaaatccgctaaggagtgtgtaacgactcacctgccgaatcaactagccccgaaaatggatggcgcttaagcgcgcgacctatacccggccgtcggggcaacggccaggccccgatgagtaggagggcgcggcggtcgccgcgaaacctgtggcgcgagcccgggcggagcgtccgtcggtgcggatcttggtggtagtagcaaatattcaaatgagaactttgaaggccgaagaggggaaaggttccatgtgaacggcacttgcacatgggttagtcgatcctaagagacgggggaaacccgtccgacagcgcgatccgcgcgagcttcgaaagggaatcgggttaaaattcccgaaccgggacgtggtggtagacggcgacgttagggagtccggagacgtcgtcgggggccccgggaagagttatcttttctgcttaacagcctgcccaccctggaatcggctcagccggaggtagggtccagcggctggaacagcaccgcacgtcgcgcggtgtccggtgcgccctcgacggcccttgaaaatccggaggaccNNNNNNNNNNNNNNNNNNNNNNNNNNNNNNNNNNNNNNNNNNNNNNNNNNNNNNNNNNNNNNNNNNNNNNNNNNNNNNNNNNNNNNNNNNNNNNNNNNNNNNNNNNNNNNNNNNNNNNNNNNNNNNNNNNNNNNNNNNNNNNNNNNNNNNNNNNNNNNNNNNNNNNNNNNNNNNNNNNNNNNNNNNNNNNNNNNNNNNNNNNNNNNNNNNNNNNNNNNNNNNNNNNNNNNNNNNNNNNNNNNNNNNNNNNNNNNNNNNNNNNNNNNNNNNNNNNNNNNNNNNNNNNNNNNNNNNNNNNNNNNNNNNNNNNNNNNNNNNNNNNNNNNNNNNNNNNNNNNNNNNNNNNNNNNNNNNNNNNN
Sogerianthe_sessiflora                   NNNNNNNNNNNNNNNNNNNNNNNNNNNNNNNNNNNNNNNNNNNNNNNNNNNNNNNNNNNNNNNNNNNNNNNNNNNNNNNNNNNNNNNNNNNNNNNNNNNNNNNNNNNNNNNNNNNNNNNNNNNNNNNNNNNNNNNNNNNNNNNNNNNNNNNNNNNNNNNNNNNNNNNNNNNNNNNNNNNNNNNNNNNNNNNNNNNNNNNNNNNNNNNNNNNNNNNNNNNNNNNNNNNNNNNNNNNNNNNNNNNNNNNNNNNNNNNNNNNNNNNNNNNNNNNNNNNNNNNNNNNNNNNNNNNNNNNNNNNNNNNNNNNNNNNNNNNNNNNNNNNNNNNNNNNNNNNNNNNNNNNNNNNNNNNNNNNNNNNNNNNNNNNNNNNNNNNNNNNNNNNNNNNNNNNNNNNNNNNNNNNNNNNNNNNNNNNNNNNNNNNNNNNNNNNNNNNNNNNNNNNNNNNNNNNNNNNNNNNNNNNNNNNNNNNNNNNNNNNNNNNNNNNNNNNNNNNNNNNNNNNNNNNNNNNNNNNNNNNNNNNNNNNNNNNNNNNNNNNNNNNNNNNNNNNNNNNNNNNNNNNNNNNNNNNNNNNNNNNNNNNNNNNNNNNNNNNNNNNNNNNNNNNNNNNNNNNNNNNNNNNNNNNNNNNNNNNNNNNNNNNNNNNNNNNNNNNNNNNNNNNNNNNNNNNNNNNNNNNNNNNNNNNNNNNNNNNNNNNNNNNNNNNNNNNNNNNNNNNNNNNNNNNNNNNNNNNNNNNNNNNNNNNNNNNNNNNNNNNNNNNNNNNNNNNNNNNNNNNNNNNNNNNNNNNNNNNNNNNNNNNNNNNNNNNNNNNNNNNNNNNNNNNNNNNNNNNNNNNNNNNNNNNNNNNNNNNNNNNNNNNNNNNNNNNNNNNNNNNNNNNNNNNNNNNNNNNNNNNNNNNNNNNNNNNNNNNNNNNNNNNNNNNNNNNNNNNNNNNNNNNNNNNNNNNNNNNNNNNNNNNNNNNNNNNNNNNNNNNNNNNNNNNNNNNNNNNNNNNNNNNNNNNNNNNNNNNNNNNNNNNNNNNNNNNNNNNNNNNNNNNNNNNNNNNNNNNNNNNNNNNNNNNNNNNNNNNNNNNNNNNNNNNNNNNNNNNNNNNNNNNNNNNNNNNNNNNNNNNNNNNNNNNNNNNNNNNNNNNNNNNNNNNNNNNNNNNNNNNNNNNNNNNNNNNNNNNNNNNNNNNNNNNNNNNNNNNNNNNNNNNNNNNNNNNNNNNNNNNNNNNNNNNNNNNNNNNNNNNNNNNNNNNNNNNNNNNNNNNNNNNNNNNNNNNNNNNNNNNNNNNNNNNNNNNNNNNNNNNNNNNNNNNNNNNNNNNNNNNNNNNNNNNNNNNNNNNNNNNNNNNNNNNNNNNNNNNNNNNNNNNNNNNNNNNNNNNNNNNNNNNNNNNNNNNNNNNNNNNNNNNNNNNNNNNNNNNNNNNNNNNNNNNNNNNNNNNNNNNNNNNNNNNNNNNNNNNNNNNNNNNNNNNNNNNNNNNNNNNNNNNNNNNNNNNNNNNNNNNNNNNNNNNNNNNNNNNNNNNNNNNNNNNNNNNNNNNNNNNNNNNNNNNNNNNNNNNNNNNNNNNNNNNNNNNNNNNNNNNNNNNNNNNNNNNNNNNNNNNNNNNNNNNNNNNNNNNNNNNNNNNNNNNNNNNNNNNNNNNNNNNNNNNNNNNNNNNNNNNNNNNNNNNNNNNNNNNNNNNNNNNNNNNNNNNNNNNNNNNNNNNNNNNNNNNNNNNNNNNNNNNNNNNNNNNNNNNNNNNNNNNNNNNNNNNNNNNNNNNNNNNNNNNNNNNNNNNNNNNNNNNNNNNNNNNNNNNNNNNNNcccgctgagtttaagcatatcaataagcggaggaaaagaaacttacaaggattcccctagtaacggcgagcgaaccgggaatagcccagcttgaaaatcgttcggcccagccgcgcgaattgtagtctgtagaagcgtcctcagcggcggaccgggctcaagtcccctggaagggggtgccggagagggtgagagccccgtcgtgcccggaccctgccgcatcacgaggcgctgtcggcgagtcgggttgtttgggaatgcagccccaatcgggcggtaaattccgtccaaggctaaatatgggcgagagaccgatagcaaacaagtaccgcgagggaaagatgaaaaggactttgaaaagagagtcaaagagtgcttgaaattgtcgggagggaagcggatgggggccggcgatgcacctcggtcggatgtggaacggccaacagccggtccgccgatcggctcggggtgtggaccgatgcggattgaggcggcggcccaagcctaggccgtcgttacNNgcctgcggagacgtcgtcgcctcgatcgtggaatgcagcgcgcgccgcNNNNNNNtgggcgtgcttcNNggcacctgcgcgctccgggcaacggcctgcgggctccccattcgacccgtcttgagacacggaccaaggagtctgacatgtgtgcgagtcaacgggcNgattaaacccgtaaggcgaaaggaagctgaNttggtgggatccccNNNNNNtagcgggNNNtgcacccccgaccgaccttgatcttctgagaagggttcgagtgtgagcatgcctgtcgggacccgaaagatggtgaactatgcctgagcggggcgaagccagaggaaactctggtggaggcccgcagcgatactgacgtgcaaatcgttcgtctgacttgggtataggggcgaaagactaatcgaaccgtctagtagctggttccctccgaagtttccctcaggatagctggagctcgcgcgcgagttctatcagataaagccaatgattagaggaatcgggggcgcaatgccctcgacctattctcaaactttaaatgggtaggacgacgcggctgctttgttgagccgcggcgaggaatcgagagctccaagtgggccatttttggtaagcagaactggcgatgcgggatgaaccggaagccgggttacggtgcctaactgcgcgctaacctagatcccacaaagggtgttggtcgattaagacagcaggacggtggtcatggaagtcgaaatccgctaaggagtgtgtaacaactcacctgccgaatcaactagccccgaaaatggatggcgcttaagcgcgcgacctatacccggccgtcgaggcaacggccaggccccgatgagtaggagggcgcggcggtcgctgcgaaacctgtggcgcgagcccgggcggagcgtccgtcggtgcggatcttggtggtagtagcaaatattcaaatgagaactttgaaggccgaagaggggaaaggttccatgtgaacggcacttgcacatgggtaagtcgatcctaagagacgggggaagcccgtccgacagcgcgaaccgcgcgagcttcgaaagggaatcgggttaaaattcccgaaccgggacgtggtggttgacggcaacgttagggagtccggagacgtcgtcgggagccccgggaagagttatcttttctgtttaacagcctgccctccctggaatcggctcagccggaggtagggtccagcggctggaacagcaccgcacgtcgcgcggtgtccggtgcgccctcgacggcccttgaaaatccggaggaccgagtaccatccacgcccgttcgtactcataaccgcatcaggtctccaaggtgaacagcctctggtcaatggaacaatgtaggcaagggaagtcggcaaaatggatccgtaacttcgggaaaaggattggctctgagggctgggctcgggggtcccagccccgaacccatcggctgtcggcggactgctcgagctgctaccgcggcgagagcgggtcgccgcgtgccgtccgggggacggactgggaacggctccctccNNNNNNNgggggccttccccgagcagcgaacagccagctcagaNNNNNNNNNNNNNNNNNNNNNNNNNNNNNNNNNNNNNNNNNNNNNNNNNNNNNNNNNN
Struthanthus_oerstedii                   tggttgatcctgccagtagtcatatgcttgtctcaaagattaagccatgcatgtgtaagtatgaactaattcagactgtgaaactgcgaatggctcattaaatcagttatagttNgtttgatggtatctgctactcggataaccgtagtaatgctagagctaatNcgtgcaccaaaccccgacNNtcttggaagggatgcaNttattagataaaaggtcgacNNNggctctNNgcccgttgctctgatgattcatgataactcgacggatcgcacggccctcgtgccggcgacgcNtcattcaaatttctgccctatcaactttcgatggtaggatagtggcctaccatggtgatgacgggtgacggagaattagggttcgattccggagagggagcctgagaaacggctaccacatccaaNNNNNNNagcaggcgNgcaaattacccaatcctgacacggggaggtagtgacaataaatNacaataccgggctctatgagtctggtaattggaatgagtacaatctaaatcccttaacgaggatccattggagggcaagtctggtgccagcagccgcggtaattccagctccaatagcgtatatttaagttgttgcagttaaaaagctcgtagttggaccttgggttgggtcgatcggtccgccgttaggtgtgtaccggtcggcctgtcccttctaccggcNatgcgctcctggccttaattggccgggtcgtgNctccggtgctgttactttgaagaaatNNNNNNNNNNNNNNNNNNNNNNNgctctggatacattagcatgggataacatcNtaggaNNNNNNNNNNNNNNNNNNNNNcttcgggatcggagtaatgattaacagggacagtcgggggcattcgtatttcatagtNNgaggtgaaattcttggatttatgaaagNcgaacaactgNgaaagcatttNNNNNNNNgccaaggatgttttcattaatcaagaacgaaagttgggggctcgaagacgatcagataccgtcctagtctcaaccataaacgatgccgaccagggatcagcggatgttacttttaggactccgctggcaccttatgagaaatcaaagtttttgggttccggggggagtatggtcgcaaggctgaaacttaaaggaattgacggaagggcaccaccaggagtggNgcaNNcggcttaNtttgactcaacacggggaaacttaccaggtccagacatagtaaggattgacagactgagagctctttcttgattctatgggtggtggtgcatggccgttcttagttggtggagcgatttgtctggttaattccgttaacgaacgagacctcagcctgctaaatagctacatggaggtatacctccatggctagcttcttagagggactatggccttttaggccacggaagtttgaggcaataacaggtctgtgatgcccttagatgttctgggccgcacgcgcgctacactgatgtattcaacgagtctatagccttNgccgacaggcccgggtaatctttgaaatttcatcgtgatgaggatagatcattgcaattgttggtcttcaacgaggaattcctagtaagNNNNagtcatcagctcgcgtNgactacgtccctgccctttgtacacaccgcccgtcgctcctaccgattgaatggtccggtgaagtgttcggatcgcggcgacgtgNgcggtNNNtcgNtgccNggcgacgtcgcgagaagtccactgaaNNNNNNNNNNNNNNNNNNNNNNNNNNNNNNNNNNNNNNNNNNNNNNNNcccgctgagtttaagcatatcaataagcggaggaaaagaaacttacaaggattcccctagtaacggcgagcgaaccgggaacagcccagcttgaaaatcgttcggcccagccgttcgaattgtagtctgtagaagcgtcctcagcggcggaccgggctcaagtcctctggaagggggcgccggagagggtgagagccccgtcgtgcccggaccctgccgcatcacgaggcgctgtcggcgagtcgggttgtttgggaatgcagccccaatcgggcggtaaattccgtccaaggctaaatatgggcgagagaccgatagcaaacaagtaccgcgagggaaagatgaaaaggactttgaaaagagagtcaaagagtgcttgaaattgtcgggagggaagcggatgggggccggcgatgcacctcggtcggatgtggaacggccaccggccggtctgccgatcgactcggggtgtggaccgatgcggattgatgcggcggcccaagcctaggctgttgatatNNgcctgcggagacgtcgtcgcatcgatcgtggtaggcagcgcgcgccgcNNNNNNNtgggcgtgcttcNNggcacctgcgcgctccgggcaacggcctgcgggctccccattcgacccgtcttgaaacacggaccaaggagtctgacatgtgtgcgagtcaacgggcNgattaaacccgtaaggcgtaaggaagctgaNttggtgggatccccNNNNNNtagcgggNNNtgcacccccgaccgaccttgatcttctgagaagggttcgagtgtgagcatgcctgtcgggacccgaaagatggtgaactatgcctgagcggggcgaagccagaggaaactctggtggaggcccgcagcgatactgacgtgcaaatcgttcgtctgacttgggtataggggcgaaagactaatcgaaccgtctagtagctggttccctccgaagtttccctcaggatagctggagctcgcgcgagagttctacaaggtaaagccaatgattagaggcatcgggggcgcaacgccctcgacctattctcaaactttaaataggtaggacggcgcggctgcttcgttgagccgcgccaaggaatcgagagctccaagtgggccatttttggtaagcagaactggcgatgcgggatgaaccggaagccgggttacggtgcccaactgcgcgctaacctagaacccacaaagggtgttggtcgattaagacagcaggacggtggtcatggaagtcgaaatccgctaaggagtgtgtaacaactcacctgccgaatcaactagccccgaaaatggatggcgcttaagcgcgcgacctatacccggccgtcgaggcaactgccaggccccgatgagtaggagggcgcggcggtcgctgcaaaacctgtggcgcgagcccgggcggagcgtccgtcggtgcggatcttggtggtagtagcaaatattcaaatgagaactttgaaggccgaagaggggaaaggttccatgtgaacggcacttgcacatgggttagtcgatcctaagagacgggggaagcccgtccgatagcgtgcaacacgcgagcttcgaaagggaatcaggttaaaattcctgaaccgggatgtggtggttgacggcaacgttagggagtccggagacgtcgtcgggggcctcgggaagagttatcttttctgtttaacagcctgcccaccctggaatcggctcagccggaggtagggtccagcggctggaacagcaccgcacgtcgcgcggtgtccggtgcgccctcgacggcccttgaaaatccggaggaccgagtaccatccacgcccgttcgtactcataaccgcatcaggtctccaaggtgaacagcctctggtcgatggaagaatgtaggcaagggaagtcggcaaaatggatccgtaacctcgggaaaaggattggctctgagggctgggctcgggggtcccagtcctgaacccgtcggctgtcggtggactgctcgagctgctaccgcggcgagagcgggtcgccgcgtgccgtccgggggacggactgggaacggctcctcgNNNNNNNNcggggctttccccgagcaacgaacagccagctcagaactggtacgNNNNNNNNNNNNNNNNNNNNNNNNNNNNNNNNNNNNNNNNNNNNNNNNN
Struthanthus_woodsonii                   NNNNNNNNNNNNNNNNNNNNNNNNNNNNNNNNNNNNNNNNNaagccatgcatgtgtaagtatgaactaattcagactgtgaaactgcgaatggctcattaaatcagttatagtttgtttgatggtatctgctactcggataaccgtagtaatgctagagctaatacgtgcacaaaaccccgacNNtcttggaagggatgcatttattagataaaaggtcgacgcgggctctNNgcccgttgctctgatgattcatgataactcgacggatcgcacggccctcgtgccggcgacgcatcattcaaatttctgccctatcaactttcgatggtaggatagtggcctaccatggtgatgacgggtgacggagaattagggttcgattccggagagggagcctgagaaacggctaccacatccaaggaaggcagcaggcgcgcaaattacccaatcctgacacggggaggtagtgacaataaataacaataccgggctctatgagtctggtaattggaatgagtacaatctaaatcccttaacgaggatccattggagggcaagtctggtgccagcagccgcggtaattccagctccaatagcgtatatttaagttgttgcagttaaaaagctcgtagttggaccttgggttgggtcgatcggtccgccgttaggtgtgtaccggtcggcctgtcccttctaccggcgatgcgctcctggccttaattggccgggtcgtgcctccggtgctgttactttgaagaaattagagtgctcaaagcaagcctacgctctggatatattagcatgggataacatcataggatttcggtcctattctgttggccttcgggatcggagtaatgattaacagggacagtcgggggcattcgtatttcatagtcagaggtgaaattcttggatttatgaaagacgaacaactgcgaaagcatttNNNNNNNNgccaaggatgttttcattaatcaagaacgaaagttgggggctcgaagacgatcagataccgtcctagtctcaaccataaacgatgccgaccagggatcagcggatgttacttttaggactccgctggcaccttatgagaaatcaaagtttttgggttccggggggagtatggtcgcaaggctgaaacttaaaggaattgacggaagggcaccaccaggagtggagcctgcggcttaatttgactcaacacggggaaacttaccaggtccagacatagtaaggattgacagactgagagctctttcttgattctatgggtggtggtgcatggccgttcttagttggtggagtgatttgtctggttaattccgttaacgaacgagacctcagcctgctaaatagctacatggaggtatacctccatggctagcttcttagagggactatggccttttaggccacggaagtttgaggcaataacaggtctgtgatgcccttagatgttctgggccgcacgcgcgctacactgatgtattcaacgagtctatagccttggccgacaggcccgggtaatctttgaaatttcatcgtgatggggatagatcattgcaattgttggtcttcaacgaggaattcctagtaagcgcgagtcatcagctcgcgttgactacgtccctgccctttgtacacaccgcccgtcgctcctaccgattgaatggtccggtgaagtgttcggatcgcggcgacgtgggcggtNNNtcgctgccNggcgacgtcgcgagaagtccactgaaNNNNNNNNNNNNNNNNNNNNNNNNNNNNNNNNNNNNNNNNNNNNNNNNNNNNNNNNNNNNNNNNNNNNNNNNNNNNNNNNNNNNNNNNNNNNNNNNNNNNNNNcctaataacggcgagcgaaccgggaatagcccagcttgaaaatcgttcggcccagccgttcgaattgtagtctgtagaagcgtcctcagcggcggaccgggctcaagtcctctggaagggggcgccggagagggtgagagccccgtcgtgcccggaccctgccgcatcacgaggcgctgtcggcgagtcgggttgtttgggaatgcagccccaatcgggcggtaaattccgtccaaggctaaatatgggcgagagaccgatagcaaacaagtaccgcgagggaaagatgaaaaggactttgaaaagagagtcaaagagtgcttgaaattgtcgggagggaagcggatgggggccggcgatgcacctcggtcggatgtggaacggccatcagccggtctgccactcgactcggggtgtggaccgatgcggattgatgcggcggcccaagcctaggctgttgatatNNgcctgtggagacgtcgtcgcatcgatcgtggtaggcagcgcgcgccacNNNNNNNtaggcgtgcttcNNggcacctgcgtgctccaggcaacggcctgcgggctccccattcgacccgtcttgaaacacggaccaaggagtctgacatgtgtgcgagttaacgggcNgattaaacccgtaaagcgtaaggaagctgaNttggtgggatccccNNNNNNtagcgggNNNtgcacccccgaccgaccttgatcttctgagaagggttcgagtgtgagcatgcctgtcgggacccgaaagatggtgaactatgcctgagcggggcgaagccagaggaaactctggtggaggcccgcagcgatactgacgtgcaaatcgttcgtctgacttgggtataggggcgaaagactaatcgaaccgtctagtagctggttccctccgaagtttccctcaggatagctggagctcgcgcgagagttctacaaggtaaagccaatgattagaggcatcgggggcgcaacgccctcgacctattctcaaactttaaataggtaggacggcgcggctgctttgttgagccgcgccaaggaatcgagagctccaagtgggccatttttggtaagcagaactggcgatgcgggatgaaccggaagccgggttacggtgcccaactgcgcgctaacctagatcccacaaagggtgttggtcgattaagacagcaggacggtggtcatggaagtcgaaatccgctaaggagtgtgtaacaactcacctgccgaatcaactagccccgaaaatggatggcgcttaagcgcgcgacctatacccggccgtcgaggcaactgccaggccccgatgagtaggagggcgcggcggtcgctgcaaaacctgtggcgcgagcccgggcggagcgtccgtcggtgcggatcttggtggtagtagcaaatattcaaatgagaactttgaaggccgaagaggggaaaggttccatgtgaacggcacttgcacatgggttagtcgatcctaagagacgggggaagcccgtctgatagcgtgcaacacgcgagcttcgaaagggaatcaggttaaaattcctgaaccgggatgtggtggttgacggcaacgttagggagtccggagacgtcgtcgggggcctcgggaagagttatcttttctgtttaacagcctgcccaccctggaatcggctcagccggaggtagggtccagcggctggaacagcaccgcacgtcgcgcggtgtccggtgcgccctcgacggcccttgaaaatccggaggaccgagtaccatccacgcccgttcgtactcataaccgcatcaggtctccaaggtgaacagcctctggtcgatggaagaatgtaggcaagggaagtcggcaaaatggatccgtaacctcgggaaaaggattggctctgagggctgggctcgggggtcccagtcctgaacccgtcggctgtcggtggactgctcgagctgctaccgcggcgagagcgggtcgccgcgtgccgtccgggggacggactgggaacggctccttcNNNNNNNNcggggctttccccgagcaacgaacagccagctcagaactgNNNNNNNNNNNNNNNNNNNNNNNNNNNNNNNNNNNNNNNNNNNNNNNNNNNNNN
Tapinanthus_constrictiflorus             NNNNNNNNNNNNNNNNNNNNNNNNNNNNNNNNNNNNNNNNNNNNNNNNNNNNNNNNNNNNNNNNNNNNNNNNNNNNNNNNNNNNNNNNNNNNNNNNNNNNNNNNNNNNNNNNNNNNNNNNNNNNNNNNNNNNNNNNNNNNNNNNNNNNNNNNNNNNNNNNNNNNNNNNNNNNNNNNNNNNNNNNNNNNNNNNNNNNNNNNNNNNNNNNNNNNNNNNNNNNNNNNNNNNNNNNNNNNNNNNNNNNNNNNNNNNNNNNNNNNNNNNNNNNNNNNNNNNNNNNNNNNNNNNNNNNNNNNNNNNNNNNNNNNNNNNNNNNNNNNNNNNNNNNNNNNNNNNNNNNNNNNNNNNNNNNNNNNNNNNNNNNNNNNNNNNNNNNNNNNNNNNNNNNNNNNNNNNNNNNNNNNNNNNNNNNNNNNNNNNNNNNNNNNNNNNNNNNNNNNNNNNNNNNNNNNNNNNNNNNNNNNNNNNNNNNNNNNNNNNNNNNNNNNNNNNNNNNNNNNNNNNNNNNNNNNNNNNNNNNNNNNNNNNNNNNNNNNNNNNNNNNNNNNNNNNNNNNNNNNNNNNNNNNNNNNNNNNNNNNNNNNNNNNNNNNNNNNNNNNNNNNNNNNNNNNNNNNNNNNNNNNNNNNNNNNNNNNNNNNNNNNNNNNNNNNNNNNNNNNNNNNNNNNNNNNNNNNNNNNNNNNNNNNNNNNNNNNNNNNNNNNNNNNNNNNNNNNNNNNNNNNNNNNNNNNNNNNNNNNNNNNNNNNNNNNNNNNNNNNNNNNNNNNNNNNNNNNNNNNNNNNNNNNNNNNNNNNNNNNNNNNNNNNNNNNNNNNNNNNNNNNNNNNNNNNNNNNNNNNNNNNNNNNNNNNNNNNNNNNNNNNNNNNNNNNNNNNNNNNNNNNNNNNNNNNNNNNNNNNNNNNNNNNNNNNNNNNNNNNNNNNNNNNNNNNNNNNNNNNNNNNNNNNNNNNNNNNNNNNNNNNNNNNNNNNNNNNNNNNNNNNNNNNNNNNNNNNNNNNNNNNNNNNNNNNNNNNNNNNNNNNNNNNNNNNNNNNNNNNNNNNNNNNNNNNNNNNNNNNNNNNNNNNNNNNNNNNNNNNNNNNNNNNNNNNNNNNNNNNNNNNNNNNNNNNNNNNNNNNNNNNNNNNNNNNNNNNNNNNNNNNNNNNNNNNNNNNNNNNNNNNNNNNNNNNNNNNNNNNNNNNNNNNNNNNNNNNNNNNNNNNNNNNNNNNNNNNNNNNNNNNNNNNNNNNNNNNNNNNNNNNNNNNNNNNNNNNNNNNNNNNNNNNNNNNNNNNNNNNNNNNNNNNNNNNNNNNNNNNNNNNNNNNNNNNNNNNNNNNNNNNNNNNNNNNNNNNNNNNNNNNNNNNNNNNNNNNNNNNNNNNNNNNNNNNNNNNNNNNNNNNNNNNNNNNNNNNNNNNNNNNNNNNNNNNNNNNNNNNNNNNNNNNNNNNNNNNNNNNNNNNNNNNNNNNNNNNNNNNNNNNNNNNNNNNNNNNNNNNNNNNNNNNNNNNNNNNNNNNNNNNNNNNNNNNNNNNNNNNNNNNNNNNNNNNNNNNNNNNNNNNNNNNNNNNNNNNNNNNNNNNNNNNNNNNNNNNNNNNNNNNNNNNNNNNNNNNNNNNNNNNNNNNNNNNNNNNNNNNNNNNNNNNNNNNNNNNNNNNNNNNNNNNNNNNNNNNNNNNNNNNNNNNNNNNNNNNNNNNNNNNNNNNNNNNNNNNNNNNNNNNNNNNNNNNNNNNNNNNNNNNNNNNNNNNNNNNNNNNNNNNNNNNNNNNNNNNNNNNNNNNNNNNNNNNNNNNNNNNNNNNNNNNNNNNNNNNNNNNNNNNNNNNNNNNNNNNNNNNNNNNNNNNNNNNNNNNNNNNNNNNNNNNNNNNNNNNNNNNNNNNcggcgagcgaaccgggaacagcccagcttgaaaatcgttcggcactgNcgcacgaattgNagNcNgtagaagcgtcctcagcggcggaccgggctcaagtcccctggaagggggcgcctgagagggtgagagccccgtcgtgcccggaccctgccgcaccacgaggcgctgtcggcgagtcgggttgtttgggaatgcagccctaatcgggcggtaaattccgtccaaggctaaatacgggcgagagaccgatagcaaacaagtaccgcgagggaaagatgaaaaggactttgaaaagagagtcaaacagtgcttgaaattgtcgggagggaagcggatgggggccggcgatgcgcctcggtcggatgtggaacggccaactgccggtccgccgatcgactcggggtgtggaccgatgcggattgaggcggcggcccaagcctgggttgttgttaaNNgcctgcggagacgtcgccgcctcgatcgtggaaagcagcgcgcgccgctcNNNNNgcggcgtgcctcNNggcacttgcgcgctacgggcaacggcctgcgggctccccattcgacccgtcttgaaacacggaccaaggagtctgacatgtgtgcgagtcaacgggcNgattaaacccgttaggcgaaaggaagctgaNttggtgggatccccNNNNNNacgcgggNNNtgcacccccgaccgaccttgatcttctgagaagggttcgagtgtgagcatgcctgtcgggacccgaaagatggtgaactatgcctgagcggggcgaagccagaggaaactctggtggaggcccgcagcgatactgacgtgcaaatcgttcgtctgacttgggtataggggcgaaagactaatcgaaccgtctagtagctggttccctccgaagtttcccttaggatagctggagctcgcgcgcgagttctatcaggtaaagccaatgattagaggcatcgggggcgcaacgccctcgacctattctcaaactttaaatgggtaggacgacgcggctgcttcgttgagccgcggcgaggaatcgagagctccaagtgggccatttttggtaagcagaactggcgatgcgggatgaaccggaagccgggttacggtgcccaactgcgcgctaacctagatcccacaaagggtgttggtcgattaagacagcaggacggtggtcatggaagtcgaaatccgctaaggagtgtgtaacaactcacctgccgaatcaactagccccgaaaatggatggcgcttaagcgcgcgacctatacccggccgtcgaggcaacggccaggccccgatgagtaggagggcgcggcggtcgctgcaaaacctgtggcgcgagcccgggcggagcgtccgtcggtgcggatcttggtggtagtagcaaatattcaaatgagaactttgaaggccgaagaggggaaaggttccatgtgaacggcacttgcacatgggttagtcgatcctaagagacgggggaagcccgtccgacagcgcgtaacgcgcgagcttcgaaagggaatcgggttaaaattcccgaaccgggacgtggtggttgacggcgacgttagggagtccggagacgtcgtcgggggccccgggaagagttatcttttctgtttaacagcctgcccaccctggaatcggctcagccggaggtagggtccagcggctggaacagcaccgcacgtcgcgcggtgtccggtgcgccctcgacggcccctgaaaatccggaggaccgagtgccatccacgcccgttcgtactcataaccgcatcaggtctccaaggtgaacagcctctggtcaatggaacaatgtaggcaagggaagtcggcaaaatggatctgtaacttcgggaaaaggattggctctgagggctgggctcgggggtcccagccccgaacccgtcggctgtcggtggactgctcgagctgcttccgcggcgagagcgggtcgccgcgtgccgtccgggggacggactgggaacggctccctcNNNNNNNNgggggccttccccgggcagcgagcagccagctcagaactggtacNNNNNNNNNNNNNNNNNNNNNNNNNNNNNNNNNNNNNNNNNNNNNNNNNN
Tapinanthus_quinquangulus                NggttgatcctgccagtagtcatatgcttgtctcaaagattaagccatgcatgtgtaagtatgaacaaattcagactgtgaaactgcgaatggctcattaaatcagttatagtttgtttgatggtatttgctactcggataaccgtagtaattctagagctaatacgtgcaccgacccccgactgttacggaagggatgcatttattagataaaaggtcgacNNNggctttNNgcccgttgttcagatgaatcatgataacttgacggatcgcacggccattgtgccggcgacgcatcattcaaatttctgccctatcaactttcgatggtaggatagtggcctaccatggttttgacgggtgacggagaattagggttcgattccggagagggagcctgagaaacggctaccacatccaaggaaggcagcaggcgcgcaaattacccaatcctgacacggggaggtagtgacaataaataacaataccgggctctacgagtctggtaattggaatgagtacaatctaaatcccttaacgaggatccattggagggcaagtctggtgccagcagccgcggtaattccagctccaatagcgtatatttaagttgttgcagttaaaaagctcgtagttggaccttgggttgggtcgatcggtccgccttcaggtgtgtaccggttggcctgtcccttctaccggcgatgcgttcctggccttaattggccgggtcgtgcctccggtgctgttactttgaagaaattagagtgctcaaagcaagcctacgctctggatacattagcatgggataacatcataggatttcggtcctattctgttggccttcgggatcggagtaatgattaacagggacagtcgggggcattcgtatttcatagtcagaggtgaaattcttggatttatgaaagacgaacaactgcgaaagcatttNNNNNNNNgccaaggatgttttcattaatcaagaacgaaagttgggggctcgaagacgatcagataccgtcctagtctcaaccataaacgatgccgaccagggatcagcggatgttacttataggactccgctggcaccttatgagaaatcaaagtttttgggttccggggggagtatggtcgcaaggctgaaacttaaaggaattgacggaagggcaccaccaggagtggagcctgcggcttaatttgactcaacacgggaaaacttaccaggtccagacatagtaaggattgacagactgagagctctttctagattctatgggtggtggtgcatggccgttcttagttggtggagcgatttgtctggttaattccgttaacgaacgagacctcagcctgctaactagctacgtggaggtatccctccatggctagcttcttagagggactatggccttttaggccacggaagtttgaggcaataacaggtctgtgatgcccttagatgttctgggccgcacgcgcgctacactgatgtattcaacgagtctatagccttNgccgacaggcctgggtaatctttgaaatttcatcgtgatggggatagatcattgcaattgttggtcttcaacgaggaattcctagtaagcgcgagtcatcagctcgcgttgactacgtccctgccctttgtacacaccgcccgtcgctcctaccgattgaatggtccggtgaagtgttcggatcgaggcgacgtgggcggtNNNtcgctgccNcgcgacgtcgcgagaagtccactgaaccttatcatttNNNNNNNNNNNNNNNNNNNNNNNNNNNNNNNNNNNNNNNNNNNNNNNNNNNNNNNNNNNNNNNNNNNNNNNNNNNNNNNNNNNNNNNNNNNNNNNNNNNNNNNNNNNNNNNNNNNNNNNNNNNNNNNNNNNNNNNNNNNNNNNNNNNNNNNNNNNNNNNNNNNNNNNNNNNNNNNNNNNNNNNNNNNNNNNNNNNNNNNNNNNNNNNNNNNNNNNNNNNNNNNNNNNNNNNNNNNNNNNNNNNNNNNNNNNNNNNNNNNNNNNNNNNNNNNNNNNNNNNNNNNNNNNNNNNNNNNNNNNNNNNNNNNNNNNNNNNNNNNNNNNNNNNNNNNNNNNNNNNNNNNNNNNNNNNNNNNNNNNNNNNNNNNNNNNNNNNNNNNNNNNNNNNNNNNNNNNNNNNNNNNNNNNNNNNNNNNNNNNNNNNNNNNNNNNNNNNNNNNNNNNNNNNNNNNNNNNNNNNNNNNNNNNNNNNNNNNNNNNNNNNNNNNNNNNNNNNNNNNNNNNNNNNNNNNNNNNNNNNNNNNNNNNNNNNNNNNNNNNNNNNNNNNNNNNNNNNNNNNNNNNNNNNNNNNNNNNNNNNNNNNNNNNNNNNNNNNNNNNNNNNNNNNNNNNNNNNNNNNNNNNNNNNNNNNNNNNNNNNNNNNNNNNNNNNNNNNNNNNNNNNNNNNNNNNNNNNNNNNNNNNNNNNNNNNNNNNNNNNNNNNNNNNNNNNNNNNNNNNNNNNNNNNNNNNNNNNNNNNNNNNNNNNNNNNNNNNNNNNNNNNNNNNNNNNNNNNNNNNNNNNNNNNNNNNNNNNNNNNNNNNNNNNNNNNNNNNNNNNNNNNNNNNNNNNNNNNNNNNNNNNNNNNNNNNNNNNNNNNNNNNNNNNNNNNNNNNNNNNNNNNNNNNNNNNNNNNNNNNNNNNNNNNNNNNNNNNNNNNNNNNNNNNNNNNNNNNNNNNNNNNNNNNNNNNNNNNNNNNNNNNNNNNNNNNNNNNNNNNNNNNNNNNNNNNNNNNNNNNNNNNNNNNNNNNNNNNNNNNNNNNNNNNNNNNNNNNNNNNNNNNNNNNNNNNNNNNNNNNNNNNNNNNNNNNNNNNNNNNNNNNNNNNNNNNNNNNNNNNNNNNNNNNNNNNNNNNNNNNNNNNNNNNNNNNNNNNNNNNNNNNNNNNNNNNNNNNNNNNNNNNNNNNNNNNNNNNNNNNNNNNNNNNNNNNNNNNNNNNNNNNNNNNNNNNNNNNNNNNNNNNNNNNNNNNNNNNNNNNNNNNNNNNNNNNNNNNNNNNNNNNNNNNNNNNNNNNNNNNNNNNNNNNNNNNNNNNNNNNNNNNNNNNNNNNNNNNNNNNNNNNNNNNNNNNNNNNNNNNNNNNNNNNNNNNNNNNNNNNNNNNNNNNNNNNNNNNNNNNNNNNNNNNNNNNNNNNNNNNNNNNNNNNNNNNNNNNNNNNNNNNNNNNNNNNNNNNNNNNNNNNNNNNNNNNNNNNNNNNNNNNNNNNNNNNNNNNNNNNNNNNNNNNNNNNNNNNNNNNNNNNNNNNNNNNNNNNNNNNNNNNNNNNNNNNNNNNNNNNNNNNNNNNNNNNNNNNNNNNNNNNNNNNNNNNNNNNNNNNNNNNNNNNNNNNNNNNNNNNNNNNNNNNNNNNNNNNNNNNNNNNNNNNNNNNNNNNNNNNNNNNNNNNNNNNNNNNNNNNNNNNNNNNNNNNNNNNNNNNNNNNNNNNNNNNNNNNNNNNNNNNNNNNNNNNNNNNNNNNNNNNNNNNNNNNNNNNNNNNNNNNNNNNNNNNNNNNNNNNNNNNNNNNNNNNNNNNNNNNNNNNNNNNNNNNNNNNNNNNNNNNNNNNNNNNNNNNNNNNNNNNNNNNNNNNNNNNNNNNNNNNNNNNNNNNNNNNNNNNNNNNNNNNNNNNNNNNNNNNNNNNNNNNNNNNNNNNNNNNNNNNNNNNNNNNNNNNNNNNNNNNNNNNNNNNNNNNNNNNNNNNNNNNNNNNNNNNNNNNNNNNNNNNNNNNNNNNNNNNNNNNNNNNNNNNNNNNNNNNNNNNNNNNNNNNNNNNNNNNNNNNNNNNNNNNNNNNNNNNNNNNNNNNNNNNNNNNNNNNNNNNNNNNNNNNNNNNNNNNNNNNNNNNNNNNNNNNNNNNNNNNNNNNNNNNNNNNNNNNNNNNNNNNNNNNNNNNNNNNNNNNNNNNNNNNNNNNNNNNNNNNNNNNNNNNNNNNNNNNNNNNNNNNNNNNNNNNNNNNNNNNNNNNNNNNN
Taxillus_chinensis                       NNNNNNNtcctgccagtagtcatatgcttgtctcaaagattaagccatgcatgtgtaagtatgaactaattcagactgtgaaactgcgaatggctcattaaatcagttatagtttgtttgatggtatttgctactcggataaccgtagtaattctagagctaatacgtgcacccacccccgacNNttctggaagggacgcatttattagataaaaggtcgacgcgggccttgcgcccgttgttctgatgaatcatgataacttgacggatcgcacggccatcgtgccggcgacgcatcattcaaatttctgccctatcaactttcgatggtaggatagtggcctaccatggttttgacgggtgacggagaattagggttcgattccggagagggagcctgagaaacggctaccacatccaaggaaggcagcaggcgcgcaaattacccaatcctgacacggggaggtagtgacaataaataacaataccgggctctacaagtctggtaattggaatgagtacaatctaaatcccttaacgaggatccattggagggcaagtctggtgccagcagccgcggtaattccagctccaatagcgtatatttaagttgttgcagttaaaaagctcgtagttggaccttgggttgggtcgatcggtccgccgtcaggtgtgtaccggtcggcctgtcccttctaccggcgatgcgctcctggccttaattggccgggtcgtgcctccggtgctgttactttgaagaaattagagtgctcaaagcaagcctacgctctggatacattagcatgggataacatcataggatttcggtcctattctgttggccttcgggatcggagtaatgattaacagggacagtcgggggcattcgtatttcatagtcagaggtgaaattcttggatttatgaaagacgaacaactgcgaaagcatttNNNNNNNNgccaaggatgttttcattaatcaagaacgaaagttgggggctcgaagacgatcagataccgtcctagtctcaaccataaacgatgccgaccagggatcagcggatgttacttacaggactccgctggcaccttatgagaaatcaaagtttttgggttccggggggagtatggtcgcaaggctgaaacttaaaggaattgacggaagggcaccaccaggagtggagcctgcggcttaatttgactcaacacgggaaaacttaccaggtccagacatagtaaggattgacagactgagagctctttctagattctatgggtggtggtgcatggccgttcttagttggtggagcgatttgtctggttaattccgttaacgaacgagacctcagcctgctaactagctacatggaggtatccctccatggctagcttcttagagggactatggccttttaggccacggaagtttgaggcaataacaggtctgtgatgcccttagatgttctgggccgcacgcgcgctacactgatgtattcaacgagtctatagccttggccgacaggcccgggtaatctttgaaatttcatcgtgatggggatagatcattgcaattgttggtcttcaacgaggaattcctagtaagcgcgagtcatcagctcgcgttgactacgtccctgccctttgtacacaccgcccgtcgctcctaccgattgaatggtccggtgaagtgttcggatcgaggcgacgtgggcggtNNNccgctgccNcgcgacgtcgcgagaagtccactgaaccttatcatttagaggaaggagaagtcgtaacaaggtttccgtaggtgNNNNNNNNNNNNNNNNNNNNNNNNNNNNNNNNNNNNNNNNNNNNNNNNNNNNNNNNNNNNNaacggcgagcgaaccgggaacagcccagcttgaaaatcgttcggccctgccgcacgaattgtagtctgtagaagcgtcctcagcggcggaccgggctcaagtcctctggaagggggcgccggagagggtgagagccccgtcgtgcccggaccctgccgcatcacgaggcgctgtcggcgagtcgggttgtttgggaatgcagccccaatcgggcggtaaattccgtccaaggctaaatatgggcgagagaccgatagcaaacaagtaccgcgagggaaagatgaaaaggactttgaaaagagagtcaaagagtgcttgaaattgtcgggagggaagcggatgggggccggcgatgcacctcggtcggatgtggaacggccaacagccggtccgccgatcgactcggggtgtggaccgatgcggattgaggcggcggcccaagcctgggctctcgttacNNgcccgcggagatgtcgccgcctcgatcgtggaaagcagcgcgcgccgcNNNNNNNgaggcgtgctccNNggcacctgcgcgctccgggcaacggcctgcgggctccccattcgacccgtcttgaaacacggaccaaggagtctgacatgtgtgcgagtcaacgggcNgattaaacccgtaaggcgaaaggaagctgaNttggcgggatccccNNNNNNcagcgggNNNtgcacccccgaccgaccttgatcttctgagaagggttcgagtgtgagcatgcctgtcgggacccgaaagatggtgaactatgcctgagcggggcgaagccagaggaaactctggtggaggcccgcagcgatactgacgtgcaaatcgttcgtctgacttgggtataggggcgaaagactaatcgaaccgtctagtagctggttccctccgaagtttccctcaggatagctggagctcgcgcgcgagttctatcaggtaaagccaatgattagaggcatcgggggcgcaacgccctcgacctattctcaaactttaaatgggtaggacgacacggctgcttcgttgagccgtggcgaggaatcgagagctccaagtgggccatttttggtaagcagaactggcgatgcgggatgaaccggaagccgggttacggtgcccaactgcgcgctaacctagatcccacaaagggtgttggtcgattaagacagcaggacggtggtcatggaagtcgaaatccgctaaggagtgtgtaacaactcacctgccgaatcaactagccccgaaaatggatggcgcttaagcgcgcggcctatacccggccgtcgaggcaacggccaggccccgatgagtaggagggcgcggcggtcgctgcaaaacctgtggcgcgagcccgggcggagcgtccgtcggtgcggatcttggtggtagtagcaaatattcaaatgagaactttgaaggccgaagaggggaaaggttccatgtgaacggcacttgcacatgggttagtcgatcctaagagacgggggaagcccgtccgacagcgcgaaccgcgcgagcttcgaaagggaatcgggttaaaattcccgaaccgggacgtggtggttgacggcgacgttagggagtccggagacgtcgtcgggggccccgggaagagttatcttttctgtttaacagcctgcccaccctggaatcggctcagccggaggtagggtccagcggctggaacagcaccgcacgtcgcgcggtgtccggtgcgccctcgacggcccttgaaaatccggaggaccgagtgccatccacgcccgttcgtactcataaccgcatNNNNNNNNNNNNNNNNNNNNNNNNNNNNNNNNNNNNNNNNNNNNNNNNNNNNNNNNNNNNNNNNNNNNNNNNNNNNNNNNNNNNNNNNNNNNNNNNNNNNNNNNNNNNNNNNNNNNNcagccccgaacccatcggctgtcggcggactgctcgagctgctaccgcggcgagagcgggtcgccgcgtgccgtccgggggacggactgggaacggctccctcNNNNNNNNgggggccttccccgagcagcgaacagccagctcagaactggtacggacaaggggaatccgactgtttaattaaaacaaagcattgcgatggtcc
Tripodanthus_acutifolius                 NggttgatcctgccagtgctcatatgcttgtctcaaagattaagccatgcatgtgtaagtatgaactaattcagactgtgaaactgcgaatggctcattaaatcagttatagtttgtttgatggtatctgctactcggataaccgtagtaattctagagctaatacgtgcaacaaaccccgacNNttttggaagggatgcatttattagataaaaggtcgacgcgggctctNNgctcgttgctctgatgattcatgataactcgacggatcgcacggccctcgtgccggcgacgcatcattcaaatttctgccctatcaactttcgatggtaggatagtggcctaccatggtgatgacgggtgacggagaattagggttcgattccggagagggagcctgagaaacggctaccacatccaaggaaggcagcaggcgcgcaaattacccaatcctgacacggggaggtagtgacaataaataacaataccgggctctatgagtctggtaattggaatgagtacaatctaaatcccttaacgaggatccattggagggcaagtctggtgccagcagccgcggtaattccagctccaatagcgtatatttaagttgttgcagttaaaaagctcgtagttggaccttgggttgggtcgatcggtccgccgttaggtgtgtaccggtcggcctgtcccttctaccggcgatgcgctcctggccttaattggccgggtcgtgcctccggtgctgttactttgaagaaattagagtgctcaaagcaagcctacgctctggatacattagcatgggataacatcataggatttcggtcctattctgttggccttcgggatcggagtaatgattaacagggacagtcgggggcattcgtatttcatagtcagaggtgaaattcttggatttatgaaagacgaacaactgcgaaagcatttNNNNNNNNgccaaggatgttttcattaatcaagaacgaaagttgggggctcgaagacgatcagataccgtcctagtctcaaccataaacgatgccgaccagggatcagcggatgttacttttaggactccgctggcaccttatgagaaatcaaagtttttgggttccggggggagtatggtcgcaaggctgaaacttaaaggaattgacggaagggcaccaccaggagtggagcctgcggcttaatttgactcaacacggggaaacttaccaggtccagacatagtaaggattgacagactgagagctctttcttgattctatgggtggtggtgcatggccgttcttagttggtggagcgatttgtctggttaattccgttaacgaacgagacctcagcctgctaaatagctacatggaggtatacctccatggctagcttcttagagggactatggccttttaggccacggaagtttgaggcaataacaggtctgtgatgcccttagatgttctgggccgcacgcgcgctacactgatgtattcaacgagtctatagccttggccgacaggcccgggtaatctttgaaatttcatcgtgatggggatagatcattgcaattgttggtcttcaacgaggaattcctagtaagcgcgagtcatcagctcgcgttgactacgtccctgccctttgtacacaccgcccgtcgctcctaccgattgaatggtccggtgaagtgttcggatcgaggcgacgtgggcggtNNNtcgctgccNggcgacgtcgcgagaagtccactgaaccttatcattNNNNNNNNNNNNNNNNNNNNNNNNNNNNNNNNNNNNNNNNNNNNNNNNNNNNNNNNatcaataagcggaggaaaagaaacttacaaggattcccctagtaacggcgagcgaaccgggaatagcccagcttgaaaatcgttcggcccagccgttcgaattgtagtctgtagaagcgtcctcagcggcggaccgggctcaagtcctctggaaggggacgccggagagggtgagagccccgtcgtgcccggaccctgccgcatcacgaggcgctgtcggcgagtcgggttgtttgggaatgcagccccaatcgggcgataaattccgtccaaggctaaatatgggcgagagaccgatagcaaacaagtaccgcgagggaaagatgaaaaggactttgaaaagagagtcaaagagtgcttgaaattgtcgggagggaagcggatgggggccggcgatgcacctcggtcggatgtggaacggccaccagccggtccgccgatcgactcggggtgtggaccgatgcggattgaggtggcggcccaagcctaggctgttgttatNNgcctgcggagacgtcgccgcctcgatcgtggtaggcagcgcgcgccacNNNNNNNtaggcgtgcttcNNggcacctgcgcgctccaggcaacggcctgcgggctccccattcgacccgtcttgaaacacggaccaaggagtctgacatgtgtgcgagtcaacgggcNgattaaacccgtaaggcgttaggaagctgaNttggtgggatccctNNNNNNtagcgggNNNtgcacccccgaccgaccttgatcttctgagaagggttcgagtgtgagcatgcctgtcgggacccgaaagatggtgaactatgcctgagcggggcgaagccagaggaaactctggtggagacccgcagcgatactgacgtgcaaatcgttcgtctgacttgggtataggggcgaaagactaatcgaaccgtctagtagctggttccctccgaagtttccctcaggatagctggagctcgcgcgagagttctacaaggtaaagccaatgattagaggcatcgggggcgcaacgccctcgacctattctcaaactttaaataggtaggacggcacggctgctttgttgagccgtgccaaggaatcgagagctccaagtgggccatttttggtaagcagaactggcgatgcgggatgaaccggaagccgggttacggtgctcaactgcgcgctaacctagatcccacaaagggtgttggtcgattaagacagcaggacggtggtcatggaagtcgaaatccgctaaggagtgtgtaacaactcacctgccgaatcaactagccccgaaaatggatggcgcttaagcgcgcgacctatacccggccatcgtggcaactgccaggcctcgacgagtaagagggcgcggcggtcgctgcaaaacctgtggcgcgagcccgggcggagcgtccgtcggtgcggatcttggtggtagtagcaaatattcaaatgagaactttgaaggccgaagaggggaaaggttccatgtgaacggcacttgcacatgggttagtcgatcctaagagacgggggaagcccgtctgatagcgtgcaacacgcgagcttcgaaagggaatcgggttaaaattcccgaaccgggatgtggtggttgacggcaacgttagggagtccggagacgtcgtcgggggcctcgggaagagttatcttttctgtttaacagcctgcccaccctggaatcggctcagccggaggtagggtccagcggctggaacagcaccgcacgtcgcgcggtgtccggtgcgccctcgacggcccttgaaaatccggaggaccgagtgccatccacgcccgttcgtactcataaccgcatcaggtctccaaggtgaacagcctctggtcgatggaagaatgtaggcaagggaagtcggcaaaatggatccgtaacctcgggaaaaggattggctctgagggctgggctcgggggtcccagtcctgaacccgtcggctgtcggtggactgctcgagctgctaccgcggcgagagcgggtcgccgcgtgccgtccgggggacggactgggaacggctccctcNNNNNNNNgggggccttccccgagcaacgaacagccagctcagaactggtacggacaaggggaatccgactgtttaattaaaacaaagcattgcgatggtcc
Tristerix_corymbosus                     NNNNNNNNNNNNNNNNNNNNNNNNNNNNNNNNNNNNNNNNNNNNNNNNNNNNNNNNNNNNNNNNNNtaattcagactgtgaaactgcgaatggctcattaaatcagttatagtttgtttgatggtacctgctactcggataaccgtagtaattctagagctaatacgtgccaaaaaccccgacNttcttggaagggacgcatttattagataaaaggtcgacgcgggctctNNgcccgttgctctgatgattcatgataacttgacggatcgcacggccttcgtgccggcgacgcatcattcaaatttctgccctatcaactttcgatggtaggatagtggcctaccatggtgatgacgggtgacggagaattagggttcgattccggagagggagcctgagaaacggctaccacatccaaggaaggcagcaggcgcgcaaattacccaatcctgacacggggaggtagtgacaataaataacaataccgggctctatgagtctggtaattggaatgagtacaatctaaatcccttaacgaggatccattggagggcaagtctggtgccagcagccgcggtaattccagctccaatagcgtatatttaagttgttgcagttaaaaagctcgtagttggaccttgggttgggtcgatcggtccgccgttaggtgtgtaccggtcggcctgtcccttctaccggcgatgcgctcctggccttaattggccgggtcgtgcctccggtgctgttactttgaagaaactagagtgctcaaagcaagcctacgctctggatacattagcatgggataacatcataggatttcggtcctattctgttggccttcgggatcggagtaatgattaacagggacagtcgggggcattcgtatttcatagtcagaggtgaaattcttggatttatgaaagacgaacaactgcgaaagcatttNNNNNNNNgccaaggatgttttcattaatcaagaacgaaagttgggggctcgaagacgatcagataccgtcctagtctcaaccataaacgatgccgaccagggatcagcggatgttacttttaggactccgctggcaccttatgagaaatcaaagtttttgggttccggggggagtatggtcgcaaggctgaaacttaaaggaattgacggaagggcaccaccaggagtggagcctgcggcttaatttgactcaacacggggaaacttaccaggtccagacatagtaaggattgacagactgagagctttttcttgattctatgggtggtggtgcatggccgttcttagttggtggagcgatttgtctggttaattccgttaacgaacgagacctcagcctgctaactagctacatggaggtatccctccatggctagcttcttagagggactatggccttttaggccacggaagtttgaggcaataacaggtctgtgatgcccttagatgttctgggccgcacgcgcgctacactgatgtattcaacgagtctatagccttggccgacaggcccgggtaatctttgaaatttcatcgtgatggggatagatcattgcaattgttggtcttcaacgaggaattcctagtaagcgcgagtcatcagctcgcgttgactacgtccctgccctttgtacacaccgcccgtcgctcctaccgattgaatggtccaataaagtgttcggatcgaggcgacgtgNNNNNNNNNNNNNNNNNNNNNNNNNNNNNNNNNNNNNNNNNNNNNNNNNNNNNNNNNNNNNNNNNNNNNNNNNNNNNNNNNNNNNNNNNNNNNNNNNNNNNNNNNNNNNNNNNNNNNNNNNNNNNNNNNNNNNNNNNNNNNNNNNNNNNNNNNaacggcgagcgaaccgggaatagcccagcttgaaaatcgttcggcccaNccgttcgaattgtagtctgtagaagcgtcctcagcggcggaccgggctcaagtcctctggaagggggcgccggagagggtgagagccccgtcgtgcccggaccctgccgcatcacgaggcgctgtcggcgagtcgggttgtttgagaatgcagccccaatcgggcggtaaattccgtccaaggctaaatatgggcgagagaccgatagcaaacaagtaccgcgagggaaagatgaaaaggactttgaaaagagagtcaaagagtgcttgaaattgtcgggagggaagcggatgggggccggcgatgcacctcggtcggatgtggaacggccatcggccggtccgccgatcggctcggggtgtggaccgatgcggattgaggcggaggcccaagcctgggcagtagatatNNgcccgcggagatgtcgccgcctcgatcgtggtatgcagcgcgcgccgcNNNNNNNacggcgtgcttcNNggcacctgcgcgctccaggcaacggccagcgggctccccattcgacccgtcttgaaacacggaccaaggagtctgacatgtgtgcgagtcaacgggcNgattaaacccgtaaggcgtaaggaagctgaNttggtgggatccccNNNNNNtagcgggNNNtgcacccccgaccgaccttgatcttctgagaagggttcgagtgtgagcatgcctgtcgggacccgaaagatggtgaactatgcctgagcggggcgaagccagaggaaactctggtggaggcccgcagcgatactgacgtgcaaatcgttcgtctgacttgggtataggggcgaaagactaatcgaaccgtctagtagctggttccctccNNNNNNNNNNNNNNNNNNNNNNNNNNNNNNNNNNNNNNNNNNNNNNNNNNNNNNNNNNNNNNNNNNNNNNNNNNNNNNNNNNNNNNNNNNNNNNNNNNNNNNNNNNNNNNNNNNNNNNNNNNNNNNNNNNNNNNNNNNNNNNNNNNNNNNNNNNNNNNNNNNNNNNNNNNNNNNNNNNNNNNNNNNNNNNNNNNNNNNNNNNNNNNNNNNNNNNNNNNNNNNNNNNNNNNNNNNNNNNNNNNNNNNNNNNNNNNNNNNNNNNNNNNNNNNNNNNNNNNNNNNNNNNNNNNNNNNNNNNNNNNNNNNNNNNNNNNNNNNNNNNNNNNNNNNNNNNNNNNNNNNNNNNNNNNNNNNNNNNNNNNNNNNNNNNNNNNNNNNNNNNNNNNNNNNNNNNNNNNNNNNNNNNNNNNNNNNNNNNNNNNNNNNNNNNNNNNNNNNNNNNNNNNNNNNNNNNNNNNNNNNNNNNNNNNNNNNNNNNNNNNNNNNNNNNNNNNNNNNNNNNNNNNNNNNNNNNNNNNNNNNNNNNNNNNNNNNNNNNNNNNNNNNNNNNNNNNNNNNNNNNNNNNNNNNNNNNNNNNNNNNNNNNNNNNNNNNNNNNNNNNNNNNNNNNNNNNNNNNNNNNNNNNNNNNNNNNNNNNNNNNNNNNNNNNNNNNNNNNNNNNNNNNNNNNNNNNNNNNNNNNNNNNNNNNNNNNNNNNNNNNNNNNNNNNNNNNNNNNNNNNNNNNNNNNNNNNNNNNNNNNNNNNNNNNNNNNNNNNNNNNNNNNNNNNNNNNNNNNNNNNNNNNNNNNNNNNNNNNNNNNNNNNNNNNNNNNNNNNNNNNNNNNNNNNNNNNNNNNNNNNNNNNNNNNNNNNNNNNNNNNNNNNNNNNNNNNNNNNNNNNNNNNNNNNNNNNNNNNNNNNNNNNNNNNNNNNNNNNNNNNNNNNNNNNNNNNNNNNNNNNNNNNNNNNNNNNNNNNNNNNNNNNNNNNNNNNNNNNNNNNNNNNNNNNNNNNNNNNNNNNNNNNNNNNNNNNNNNNNNNNNNNNNNNNNNNNNNNNNNNNNNNNNNNNNNNNNNNNNNNNNNNNNNNNNNNNNNNNNNNNNNNNNNNNNNNNNNNNNNNNNNNNNNNNNNNNNNNNNNNNNNNNNNNNNNNNNNNNNNNNNNNNNNNNNNNNNNNNNNNNNNNNNNNNNNNNNNNNNNNNNNNNNNNNNNNNNNNNNNNNNNNNNNNNNNNNNNN
Tupeia_antarctica                        NNNNNNNNNNtgccagtagtcatatgcttgtctcaaagattaagccatgcatgtgtaagtatgaactaattcagactgtgaaactgcgaatggctcattaaatcagttatagtttgtttgatggtatctgctactcggataaccgtagtaattctagagctaatacgtgcaacaaaccccgacNNttctggaagggatgcatttattagataaaaggtcgaNNcaggctctNNgcccgttgctctgatgattcatgataactcgacggatcgcacggccctcgtgccggcgacgcatcattcaaatttctgccctatcaactttcgatggtaggatagtggcctaccatggtgatgacgggtgacggagaattagggttcgattccggagagggagcctgagaaacggctaccacatccaaggaaggcagcaggcgcgcaaattacccaatcctgacacggggaggtagtgacaataaataacaataccgggctctatgagtctggtaattggaatgagtacaatctaaatcccttaacgaggatccattggagggcaagtctggtgccagcagccgcggtaattccagctccaatagcgtatatttaagttgttgcagttaaaaagctcgtagttggaccttgggttgggtcgatcggtccgccgttaggtgtgtaccggtcggcctgtcccttctaccggcgatgcgctcctggtcttaattggccgggtcgtgcctccggtgctgttactttgaagaaattagagtgctcaaagcaagcctacgctctggatacattagcatgggataacatcataggatttcggtcctattctgttggccttcgggatcggagtaatgattaacagggacagtcgggggcattcgtatttcatagtcagaggtgaaattcttggatttatgaaagacgaacaactgcgaaagcatttNNNNNNNNgccaaggatgttttcattaatcaagaacgaaagttgggggctcgaagacgatcagataccgtcctagtctcaaccataaacgatgccgaccagggatcagcggatgttacttttaggactccgctggcaccttatgagaaatcaaagtttttgggttccggggggagtatggtcgcaaggctgaaacttaaaggaattgacggaagggcaccaccaggagtggagcctgcggcttaatttgactcaacacggggaaacttaccaggtccagacatagtaaggattgacagactgagagctctttcttgattctatgggtggtggtgcatggccgttcttagttggtggagcgatttgtctggttaattccgttaacgaacgagacctcagcctgctaactagctacatggaggtatccctccatggctagcttcttagagggactatggccttttaggccacggaagtttgaggcaataacaggtctgtgatgcccttagatgttctgggccgcacgcgcgctacactgatgtattcaacgagtctatagccttggccgacaggcccgggtaatctttgaaatttcatcgtgatggggatagatcattgcaattgttggtcttcaacgaggaattcctagtaagcgcgagtcatcagctcgcgttgactacgtccctgccctttgtacacaccgcccgtcgctcctaccgattgaatggtccggtgaagtgttcggatcgcggcgacgtgggcggtNNNtcgctgccNggcgacgtcgcgagaagtccactgaaccttatcatttagaggaaggagNNNNNNNNNNNNNNNNNNNNNNNNNNNNNNNNNNNNNNNNNNNNNNNNNNNNNNNNNNNNNNagaaacttacaaggattcccctagtaacggcgagcgaaccgggaaaagcccagcttgaaaatcgttcggcccagccgttcgaattgtagtctgtagaagcgtcctcagcggcggaccgggctcaagtcccctggaagggggcgccggagagggtgagagccccgtcgtgcccggaccctgccgcatcacgaggcgctgtcggtgagtcgggttgtttgggaatgcagccccaatcgggcggtaaattccgtccaaggctaaatatgggcgagagaccgatagcaaacaagtaccgcgagggaaagatgaaaaggacttcgaaaagagagtcaaagagtgcttgaaattgtcgggagggaagcggatgggggccggcgatgcacctcggtcggatgtggaacggccatcagccggtccgccgatcggctcggggtgtggaccgatgcggattgaggcggcggcccaagcctgggctgttgttatNNgcctgcggagatgtcgccgcctcgatcgtggtaggcagcgcgcgccgcNNNNNNNaaggcgtgcttcNNggcacctgcgcgctccaggcaacggcctgcgggctccccattcgacccgtcttgaaacacggaccaaggagtctgacatgtgtgcgagtcaacgggcNgattaaacccgtaaggcgtaaggaagctgaNttggtgggatccccNNNNNNtagcgggNNNtgcacccccgaccgaccttgatcttttgagaagggttcgagtgtgagcatgcctgtcgggacccgaaagatggtgaactatgcctgagcggggcgaagccagaggaaactctggtggaggcccgcagcgatactgacgtgcaaatcgttcgtctgacttgggtataggggcgaaagactaatcgaaccgtctagtagctggttccctccNNNNNNNNNNNNNNNNNNNNNNNNNNNNNNNNNNNNNNNNNNNNNNNNNNNNNNNNNNNNNNNNNNNNNNNNNNNNNNNNNNNNNNNNNNNNNNNNNNNNNNNNNNNNNNNNNNNNNNNNNNNNNNNNNNNNNNNNNNNNNNNNNNNNNNNNNNNNNNNNNNNNNNNNNNNNNNNNNNNNNNNNNNNNNNNNNNNNNNNNNNNNNNNNNNNNNNNNNNNNNNNNNNNNNNNNNNNNNNNNNNNNNNNNNNNNNNNNNNNNNNNNNNNNNNNNNNNNNNNNNNNNNNNNNNNNNNNNNNNNNNNNNNNNNNNNNNNNNNNNNNNNNNNNNNNNNNNNNNNNNNNNNNNNNNNNNNNNNNNNNNNNNNNNNNNNNNNNNNNNNNNNNNNNNNNNNNNNNNNNNNNNNNNNNNNNNNNNNNNNNNNNNNNNNNNNNNNNNNNNNNNNNNNNNNNNNNNNNNNNNNNNNNNNNNNNNNNNNNNNNNNNNNNNNNNNNNNNNNNNNNNNNNNNNNNNNNNNNNNNNNNNNNNNNNNNNNNNNNNNNNNNNNNNNNNNNNNNNNNNNNNNNNNNNNNNNNNNNNNNNNNNNNNNNNNNNNNNNNNNNNNNNNNNNNNNNNNNNNNNNNNNNNNNNNNNNNNNNNNNNNNNNNNNNNNNNNNNNNNNNNNNNNNNNNNNNNNNNNNNNNNNNNNNNNNNNNNNNNNNNNNNNNNNNNNNNNNNNNNNNNNNNNNNNNNNNNNNNNNNNNNNNNNNNNNNNNNNNNNNNNNNNNNNNNNNNNNNNNNNNNNNNNNNNNNNNNNNNNNNNNNNNNNNNNNNNNNNNNNNNNNNNNNNNNNNNNNNNNNNNNNNNNNNNNNNNNNNNNNNNNNNNNNNNNNNNNNNNNNNNNNNNNNNNNNNNNNNNNNNNNNNNNNNNNNNNNNNNNNNNNNNNNNNNNNNNNNNNNNNNNNNNNNNNNNNNNNNNNNNNNNNNNNNNNNNNNNNNNNNNNNNNNNNNNNNNNNNNNNNNNNNNNNNNNNNNNNNNNNNNNNNNNNNNNNNNNNNNNNNNNNNNNNNNNNNNNNNNNNNNNNNNNNNNNNNNNNNNNNNNNNNNNNNNNNNNNNNNNNNNNNNNNNNNNNNNNNNNNNNNNNNNNNNNNNNNNNNNNNNNNNNNNNNNNNNNNNNNNNNNNNNNNNNNNNNNNNNNNNNNNNNNNNNNNNNNNNNNNNNNNNNNNNNNNNNNNNNN
Vanwykia_remota                          NNNNNNNNNNNNNNNNNNNNNNNNNNNNNNNNNNNNNNNNNaagccatgcatgtgtaagtatgaactaattcagactgtgaaactgcgaatggctcattaaatcagttatagtttgtttgatggtatttgctactcggataaccgtagtaattctagagctaatacgtgcaccaaaccccgacNtttttggaagggatgcatttattagataaaaggtcgacgcgggctctNNgcccgttgttctgatgaatcatgataacttgacggatcgcacggccatcgtgccggcgacgcatcattcaaatttctgccctatcaactttcgatggtaggatagtggcctaccatggttttgacgggtgacggagaattagggttcgattccggagagggagcctgagaaacggctaccacatccaaggaaggcagcaggcgcgcaaattacccaatcctgacacggggaggtagtgacaataaataacaataccgggctctacgagtctggtaattggaatgagtacaatctaaatcccttaacgaggatccattggagggcaagtctggtgccagcagccgcggtaattccagctccaatagcgtatatttaagttgttgcagttaaaaagctcgtagttggaccttgggctgggtcggtcggtccgccttttggtgtgtaccggtcggcccgtcccttctaccggcgatgcgctcctggccttaattggccgggtcgtgcctccggtgctgttactttgaagaaattagagtgctcaaagcaagcctacgctctggatacattagcatgggataacatcataggatttcggtcctattctgttggccttcgggatcggagtaatgattaacagggacagtcgggggcattcgtatttcatagtcagaggtgaaattcttggatttatgaaagacgaacaactgcgaaagcatttNNNNNNNNgccaaggatgttttcattaatcaagaacgaaagttgggggctcgaagacgattagataccgtcctagtctcaaccataaacgatgccgaccagggatcagcggatgtcacctaaaggactccgctggcaccttatgagaaatcaaagtctttgggttccggggggagtatggtcgcaaggctgaaacttaaaggaattgacggaagggcaccaccaggagtggagcctgcggcttaatttgactcaacacggggaaacttaccaggtccagacatagtaaggattgacagactgagagctctttctagattctatgggtggtggtgcatggccgttcttagttggtggagcgatttgtctggttaattccgttaacgaacgagacctcagcctgctaactagctacatggaggtatccctccatggctagcttcttagagggactatggccttttaggccacggaagtttgaggcaataacaggtctgtgatgcccttagatgttctgggccgcacgcgcgctacactgatgtattcaacgagtctatagccttggccgacaggcccgggtaatctttgaaatttcatcgtgatggggatagatcattgcaattgttggtcttcaacgaggaattcctagtaagcgcgagtcatcagctcgcgttgactacgtccctgccctttgtacacaccgcccgtcgctcctaccgattgaatggtccggtgaagtgttcggatcgaggcgacgtgggcggtNNNtcgctgccNcgcgacgtcgcgagaagtccactgaNNNNNNNNNNNNNNNNNNNNNNNNNNNNNNNNNNNNNNNNNNNNNNNNNNNNNNNNNNtttaagtatatcaataagcggaggaaaagaaacttacaaggattcccctagtaacggcgagcgaaccgggaacagcccagcttgaaaatcgtccggccgtgccgcacgaattgtagtctgtagaagcgtcctcagcggcggaccgggctcaagtcccctggaagggggcgccggagagggtgagagccccgtcgtgcccggaccctgccgcatcacgaggcgctgtcggcgagtcgggttgtttgggaatgcagccccaatcgggcggtaaattccgtccaaggctaaatatgggcgagagaccgatagcaaacaagtaccgcgagggaaagatgaaaaggactttgaaaagagagtcagagagtgcttgaaattgccgggagggaagcggatgggggccggcgatgcacctcggtcggatgtggaacggccaacagccggtccgccgatcgactcggggtgtggaccgatgcggatcgaggcggcggcccaagcctgggccgtcgttacNNgcctgcggagacgtcgccgcctcgatcgtggaatgcagcgcgcgccgcNNNNNNNacggcgtgcttcNNggcacctgcgcgctccgggcaacggcctgcaggctccccattcgacccgtcttgaaacacggaccaaggagtctgacatgtgtgcgagtcaacgggcNgattaaacccgtaaggcgaaaggaagctgaNttggcgggatccccNNNNNNtagcgggNNNtgcacccccgaccgaccttggtcttctgagaagggtccgagtgtgagcatgcctgtcgggacccgaaagatggtgaactatgcctgagcggggcgaagccagaggaaactctggtggaggcccgcagcgatactgacgtgcaaatcgttcgtctgacttgggtataggggcgaaagactaatcgaaccgtctagtagctggttccctccgaagtttccctcaggatagctggagctcgcgcgcgagttctatcaggtaaagcgaatgattagaggcatcgggggcgcaacgccctcgacctattctcaaactttaaatgggtaggacgacgcggctgcttcgttgagccgcggcgaggaatcgagagctccaagtgggccatttttggtaagcagaactggcgatgcgggatgaaccggaagccgggttacggtgcccaactgcgcgctaacctagatcccacaaagggtgttggtcgattaagacagcaggacggtggtcatgaaagttgaaatccgctaaggagtgtgtaacgactcacctgccgaatcaactagccccgaaaatggatggcgcttaagcgcgcgacctatacccggccgtcgaggcaacggccatgccccgatgagtaggagggcgcggcggtcgctgtaaaacctgtggcgcgagcccgggcggagcgtccgtcggtgcggatcttggtggtagtagcaaatattcaaatgagaactttgaaggccgaagaggggaaaggttccatgtgaacggcacttgcacatgggttagtcgatcctaagagacgggggaaacccgtccgacagcgcgatccgcgcgagcttcgaaagggaatcgggttaaaattcccgaaccgggacgtggtggttgacggcaacgttagggagtccggagacgtcgtcgggggccccgggaagagttatcttttctgcttaacagcctgcccaccctggaatcggctcagccggaggtagggtccagcggctggaacagcaccgcacgtcgcgcggtgtccggtgcgccctcgacggcccctgaaaatccggaggaccgagtgccatccacgcccgttcgtactcataaccgcatcaggtctccaaggtgaacagcctctggtcgatggaacaatgtaggcaagggaagtcggcaaaatggatccgtaacttcgggaaaaggattggctctgagggctgggctcgggggtcccagccccgaactcgtcggctgtcggcggactgctcgagctgctaccgcggcgagagcgggtcgccgcgtgccgtccgggggacggactgggaacggctccctccNNNNNNNgggggccttccccgagcagcgaacagccagctcagNNNNNNNNNNNNNNNNNNNNNNNNNNNNNNNNNNNNNNNNNNNNNNNNNNNNNNNNNNN
