# Supplementary material for: Eocene Loranthaceae pollen pushes back divergence ages for major splits in the family
Source: PeerJ. 2017 Jun 7;5:e3373. doi: 10.7717/peerj.3373 (PMC5466002; doi:10.7717/peerj.3373)
Supplement: Supplemental Information 8 — This archive includes all data and analysis files referred to in the main text and supplementary files that are needed to reproduce the shown results. See GuideToFiles.txt for naming schemes and contents of each subfolder included in this archive, and File S1 for analysis set-ups and further background information. [file peerj-05-3373-s008.zip › Step3_speciestrees/ML/00b_cp.all.c.m1.epf]

101 2901
Actinanthella_menyharthii                caggagtatatttatgcacttactcatgatcgtagtttcaatcgatcaagtttgttcgaaaatgtaagttatgacaaaaagattaggttactaattgtgaaacgattaattactcgaatgtatcaccagaattattttcttatttctacttttNNNNNNNNNgatNNNNNNtataatNNNNNNNNNNNNcaaaatgctttttttgggcacaacaaacatttttattttcaaatcatatcgtgtaagttagcggttattgtggaaattcaacttttcctaggcttagtaNNNtcttctcttNNNNNNNNNgaagataatNNNaaaatagacgaatcgaaaaatttacgatcaattcattccatatttccctttctagaagataaattctcccgtttaaattatgtgtcaaatatactaataccttatcctgttcatcttgaaatattggttttaattcttcgttgttgggtgaaagatgcttcttctttacattttttacgattcattttccacgaaaatcgtaattggaaccatttttttttccaaaataactatatttccacccttNNNNNNNNNNNNtcaaaaagaNNNNNNNNNNNNaatcagagattctttttattcttatataattctcatgtctgtgaatatgaattcatttttgtttttttacgtaaccaatcctatcatttacgatcaacattttttggaaccttttttgagcgaactattttctatggaaaaataaaaaaagaatatcttNNNNNNgtaaatgtcNNNNNNtttactaaggattttcaaaccataNNNNNNtcatgtatgttcaaagatatttttatgcattatgttaggtatcaaggaaaatctattttggcttcaaaatggacgttttttattctgaataaatggaactattatcttgctctcttttggaaatgtcgtttttatgtgtggtatcaatcagaaaggNNNNNNataaaaacattatccaagcatttccttgactttctaagttatcttNNNNNNtcaagtgcaNNNNNNaatatacgattcaatccttcgttgggacgaagtcaaatgatagaaaattcatttttaataNNNNNNaataataatattattaagNNNNNNNNNacgtttgataccacagttccaattatacctttggttggaccattgggtaaagcgaaaggtggtgacgtcttaggtcaccccattaggaagNNNttgatctcggccgatttcNNNNNNtcagattatgatattattgacttattttggcatatatgcagaaatctttctcattattacagcggagcttcaaaaaaaNNNaatagtttgtatcaaataNNNNNNNNNaagtatatacttcgactttcgtgtactagaactttagctcgtaaacacaaaagcgctttacgtgcttttttgaaaagattagttccagaagttttggaagaattttttatggaggaggagcaagttctttcgttgatcttctcaaggtattcttttccttcgcggagattgtatagagaaggtcgtatttggtatttggatatttattatttgtatcaacgatctagtcaatcaNNNNNNNNNNNNNNNNNNNNNNNNNNNNNNNNNNNNNNNNNNNNNNNNNNNNNNNNNNNNNNNNNNNNNNNNNNNNNNNNNNNNNNNNNNNNNNNNNNNNNNNNNNNNNNNNNNNNNNNNNNNNNNNNNNNNNNNNNNNNNNNNNNNNNNNNNNNNNNNNNNNNNNNNNNNNNNNNNNNNNNNNNNNNNNNNNNNNNNNNNNNNNNNNNNNNNNNNNNNNNNNNNNNNNNNNNNNNNNNNNNNNNNNNNNNNNNNNNNNNNNNNNNNNNNNNNNNNNNNNNNNNNNNNNNNNNNNNNNNNNNNNNNNNNNNNNNNNNNNNNNNNNNNNNNNNNNNNNNNNNNNNNNNNNNNNNNNNNNNNNNNNNNNNNNNNNNNNNNNNNNNNNNNNNNNNNNNNNNNNNNNNNNNNNNNNNNNNNNNNNNNNNNNNNNNNNNNNNNNNNNNNNNNNNNNNNNNNNNNNNNNNNNNNNNNNNNNNNNNNNNNNNNNNNNNNNNNNNNNNNNNNNNNNNNNNNNNNNNNNNNNNNNNNNNNNNNNNNNNNNNNNNNNNNNNNNNNNNNNNNNNNNNNNNNNNNNNNNNNNNNNNNNNNNNNNNNNNNNNNNNNNNNNNNNNNNNNNNNNNNNNNNNNNNNNNNNNNNNNNNNNNNNNNNNNNNNNNNNNNNNNNNNNNNNNNNNNNNNNNNNNNNNNNNNNNNNNNNNNNNNNNNNNNNNNNNNNNNNNNNNNNNNNNNNNNNNNNNNNNNNNNNNNNNNNNNNNNNNNNNNNNNNNNNNNNNNNNNNNNNNNNNNNNNNNNNNNNNNNNNNNNNNNNNNNNNNNNNNNNNNNNNNNNNNNNNNNNNNNNNNNNNNNNNNNNNNNNNNNNNNNNNNNNNNNNNNNNNNNNNNNNNNNNNNNNNNNNNNNNNNNNNNNNNNNNNNNNNNNNNNNNNNNNNNNNNNNNNNNNNNNNNNNNNNNNNNNNNNNNNNNNNNNNNNNNNNNNNNNNNNNNNNNNNNNNNNNNNNNNNNNNNNNNNNNNNNNNNNNNNNNNNNNNNNNNNNNNNNNNNNNNNNNNNNNNNNNNNNNNNNNNNNNNNNNNNNNNNNNNNNNNNNNNNNNNNNNNNNNNNNNNNNNNNNNNNNNNNNNNNNNNNNNNNNNNNNNNNNNNNNNNNNNNNNNNNNNNNNNNNNNNNNNNNNNNNNNNNNNNNNNNNNNNNNNNNNNNNNNNNNNNNNNNNNNNNNNNNNNNNNNNNNNNNNNNNNNNNNNNNNNNNNNNNNNNNNNNNNNNNNNNNNNNNNNNNNNNNNNNNNNNNNNNNNNNNNNNNNNNNNNNNNNNNNN
Agelanthus_sansibarensis                 NNNNNNNNNNNNNNNNNNNNNNNNNNNNNNNNNNNNNNNNNNcgatcaagtttgttcaaaaatgtaagttatgacaaaagggttaggttactaattgtgaaacgattaattactcgaatgtatcaccagaattcttttcttatttctacttatNNNNNNNNNgatNNNNNNtataacNNNNNNNNNNNNcaaaatgctttttttgggcacaacaaacatttttatttgcaaatcatatcgtgtaagttagcggttattgtggaaattaaacttttcctaggcttagtaNNNtcttctcttNNNNNNNNNgaagataatNNNaaaatagacgaatctaaaaatttacgatcaattcattccatatttccctttctagaagataaattctcccgtttaaattatgtgtcaaatatactaataccttatcctgtacatcttgaaatattggttttaattcttcgttgttgggtaaaagatgcttcttctttacattttttacaattcgttttccacaaaaataataattggaaccatttttttttcaaaaataactatatttccacccttNNNNNNNNNNNNtcaaaaagaNNNNNNNNNNNNaatcagagattatttttattcttatataattctcatgtctgtgaatatgaatccatttttgtttttttacgtaaccaatcctatcatttacgatcaacattttttggaaccttttttgagcgaactattttctatggaaaaataaaaaaagagtatcttNNNNNNgtaaatgtcNNNNNNtttactaaggattttcaagccataNNNNNNtcatatatgttcaaagatatttttatgcattatgttaggtaccaaggaaaatcgattttggcttcaaaatggacgttttttattctgaataaatggaactattaccttgctctcttttggaaatatcgtttttatgtgtggtatcaatcagaaaggNNNNNNataaaaacattatccaagcatttccttgactttctaggttatcgtNNNNNNtcaagtgcaNNNNNNaatatacgattcaattcttcgttgggacgaagtcaaatgatagaaaatttatttataataNNNNNNaataataatattattaagacgtttgagacgtttgatactacagttccaattatacctttggttggaccattaggtaaagcgaaaggtggtgacgtcttaggtcaccccattagtaagNNNttgatctcggccgatttaNNNNNNtcagattatgatattattgacttattttggcatatattcagaaatctttctcattattacagcggagcttcaaaaaaaNNNaatagtttgtatcaaataNNNNNNNNNaagtatatacttcgactttcatgtactagaactttagctcgtaaacacaaaagcgctttacgtgcttttttgaaaagattagttccagaagttttggaagaattttttatggaggaggagcaagttctttcgttgatcttctcaaggtattcttttccttcgcgtagattgtatagagaaggtcgtatttggNNNNNNNNNNNNNNNNNNNNNNNNNNNNNNNNNNNNNNNNNNNNNNNNNNNNNNNNNNNNNNNNNNNNNNNNNNttgagccttagtatggaaacccactaagtgNNNNNataactttcaaattcagggaaaccgtggaattaaaaaaaataggcaatcctgagccaaatcccgtttNNNNNNtccNNNNNNgaaNNNNNNNNaatNNNgagtaaggaaagcaagccagaatNNNNNNNNNNNaaaaaaaggataggtgcagagactcaacggaagctgttNNNNNNNctNaataaaNNNNNNNtacNNNatacaNNNNagacaaNNNNNNNNNNNNNNataaatggagttgaNNNNNNttNcccccgtcgatNNNNNNNNNNNNNNNNNNNNNNNNNNNNNNNNNNNNNNNNNNNNNNNNNNNNNNNNNNNNNNNNNNNNNNNNNNNNNNNNNNNNNNNNNNNNNNNNNNNNNNNNNNNNNNNNNNNNNNNNNNNNNNNNNNNNNNNNNNNNNNNNNNNNNNNNNNNNNNNNNNNNNNNNNNNNNNNNNNaggcgagaataaagatagagtcccagtctacatgtcaataccgacaacaatgaaatttatagNtaataggaaaatccgtcgactNNNNNttttaaatcatgagggttcaagtccctctatcccaaaaaaNNNNNNNNNNNNNNNNNNNNNNNNNNNNNNNNNNNNNNNNNNNNNNNNNNNNNNNNNNNNNNNNNNNNNNNNNNNNNNNNNNNNNNNNNNNNNNNNNNNNNNNNNNNNNNNNNNNNNNNNNNNNNNNNNNNNNNNNNNNNNNNNNNNNNNNNNNNNNNNNNNNNNNNNNNNNNNNNNNNNNNNNNNNNNNNNNNNNNNNNNNNNNNNNNNNNNNNNNNNNNNNNNNNNNNNNNNNNNNNNNNNNNNNNNNNNNNNNNNNNNNNNNNNNNNNNNNNNNNNNNNNNNNNNNNNNNNNNNNNNNNNNNNNNNNNNNNNNNNNNNNNNNNNNNNNNNNNNNNNNNNNNNNNNNNNNNNNNNNNNNNNNNNNNNNNNNNNNNNNNNNNNNNNNNNNNNNNNNNNNNNNNNNNNNNNNNNNNNNNNNNNNNNNNNNNNNNNNNNNNNNNNNNNNNNNNNNNNNNNNNNNNNNNNNNNNNNNNNNNNNNNNNNNNNNNNNNNNNNNNNNNNNNNNNNNNNNNNNNNNNNNNNNNNNNNNNNNNNNNNNNNNNNNNNNNNNNNNNNNNNNNNNNNNNNNNNNNNNNNNNNNNNNNNNNNNNNNNNNNNNNNNNNNNNNNNNNNNNNNNNNNNNNNNNNNNNNNNNNNNNNNNNNNNNNNNNNNNNNNNNNNNNNNNNNNNNN
Alepis_flavida                           caggagtatatttatgcacttactcacaatcgtagtttaaatcgatcaagtttgctcgaaaatgtaggttatgacaaaaaatttagattactaattgtgaaacgcttaattactcgaatgtatcaacagaattcttttcttatttctactaatNNNNNNNNNaatNNNNNNtctaacNNNNNNNNNNNNctaaatcctttttttgggcacaacaaacatttttattttcaaatcatatcgagtaaattagcagttattgtggaaatgaaactttccctatgcttagtaNNNtcttccctaNNNNNNNNNgaagatcaaNNNaaaatagacgaatctcaaaatttacgatcaattcattccacatttccctttttagaagataaattctcctatttaaattatgtgtcaaatatactaataccctatcctgttcatcttgaaatcttgattctaattcttcgttactgggtgaaagatgcctcttctttgcattttttacgattcgttttccacgagaatcttaattggaaccccacctttttttcaaagaaatatattgacactcttNNNNNNNNNNNNtcaaaaagaNNNNNNNNNNNNaatcaaagattattcttatttttatataactctcatgtctgtgaatacgaatccattttcgtttttttacgtaaccaatcctatcatttacgatcaacattttttggaaccctttttgagcgcatttttttctatggaaaaataaaaaaagagtatcttNNNNNNgtaaatgtcNNNNNNtttactcaggattttcaagctattNNNNNNtcatggctgttcaaagatccttttatgcattatgttaggtatcaaggaaaatcgattctggcttcaaaacggacgtttcttattctgaataaatggaaatattaccttgccctcttttggaaatgtcgtttttatgtgtggtatcaaccagaaaggatccatatcaaaacattatccaagcatttccttgactttctaggttatcttNNNNNNtcaagtgcaNNNNNNagtatacgattcaacccttcggtgggacgaagtcaaatgctagaaaattcatttataataNNNNNNNNNaataatattattaagNNNNNNNNNacgtttgataccacagttccaattatgcctttggttggatcattggctaaagcgaaagtttgtgacgtcttaggtcaccccattagtaagNNNttggtctgggccgatttcNNNNNNtcagattatgatattattgacttattttggcgtatatgcagaaatctttctcNNNNNNNNNNNNNNNNNNNNNNNNNNNNNNNNNNNNNNNNNNNNNNNNNNNNNNNNNNNNNNNNNNNNNNNNNNNNNNNNNNNNNNNNNNNNNNNNNNNNNNNNNNNNNNNNNNNNNNNNNNNNNNNNNNNNNNNNNNNNNNNNNNNNNNNNNNNNNNNNNNNNNNNNNNNNNNNNNNNNNNNNNNNNNNNNNNNNNNNNNNNNNNNNNNNNNNNNNNNNNNNNNNNNNNNNNNNNNNNNNNNNNNNNNNNNNNNNNNNNNNNNNNNNNNNNNNNNNNNNNNNNNNNNNNcgaaattggtagacgctacggacttaattggattgagccttagtatggaaacccactaagtgNNNNNataactttcaaattcagggaaaccatggaattaataaaaataggcaatcctgagccaaatcccgtttNNNNNNtccNNNNNNgaaNNNNNNNNaatNNNgagtagggaaagcaagccagaatNNNNNNNNNNNNaaaaaaggataggtgcagagactcaacggaagctgttNNNNNNNctNaacaaaNNNNNNNtacNNNatacaNNNNatacaaNNNNNNNNNNNNNNNNNNataaagttgaNNNNNNttNcNNNNgctggtNNNNNNNNNNNNNNNNNNNNNNNNNNNNNNNNNNNNNNNNNNNNNNNNNNNNNNNNNNNNNNNNNNNNNNNNNNNNNNNNNNNNNNNNNNNNNNNNNNNNNNNNNNNNNNNNNNNNNNNNNNNNNNNNNNNNNNNNNNNNNNNNNNNNNNNNNNNNNNNNNNNNNNNNNNNNNNNNNNagacgagaataaagatagagtcccattctacatgtcaataccgacaacaatgaaatttatagNtaagaggaaaatccgtcgattNNNNNtttaaaatcatgagggttcaagtccctctatccccaaaaaaNNNNNNNNNNgcccatNttgaccccctNaattatttNNNNNNctcNNNNNNNNNNNNNNNNNNNNNNNNNNNNNNNNNNNNNNNNNNNNNNNNNNNNNNNNNNNNNNNNNNNNNNNNNNNNNNNaaaatccctNttcatttNNNNNNNNNNNNNNNNNNNNttNNNNNNNNNNNNNNNNNNNNNNNNNNNNNNNNNNNNNNNNNNNNNNNNcatatttaggcaagaaatccccattNNNNNNNttNNNNNNNNNNNNaataattcacagNNNNNNNNNccagtacNNNNNNttataNNNNNNNNNNNNNNNNNNNNNNNNNNNNNNNNNNNNNNNNNNNNNNNNNNNNNNNNNNNNNctgaaacttNNNNNNNNNNNNNNNaNNNNNNcatttacNNNNaaagtcttattcNNNNNNNNaattagNNNNNNNNtcatttttNNNNNNcatNNNNtttgtgtaNNNttttNNcaaNaaagaaaNNNNaNctttacaNNNagtaatacNNNNNNNNNNNNNNNNNNNttttttatatttttaattgacatagacccaaNNNNNgcgttctNNNNNNNNNNNNNagtaNNNNNNNaaataagaacggcgcatcaNNNNataatggtcgggatagctcaKttggtagagcagaggactgaaaatcctcgtgtcaccN
Amyema_cambagei                          NNNNNNNNNNNNNNNNNNNNNNNNNNNNNNNNNNNNNNNNNNNNNNNNNNNNNNNNNNNNNNNNNNNNNNNNNNNNNNNNNNNNNNNNNNNNNNNNNNNNNNNNNNNNNNNNNNNNNNNNNNNNNNNNNNNNNNNNNNNNNNNNNNNNNNNNNNNNNNNNNNNNNNNNNNNNNNNNNNNNNNNNNNNNNNNNNNNNNNNNNNNNNNNNNNNNNNNNNNNNNNNNNNNNNNNNNNNNNNNNNNNNNNNNNNNNNNNNNNNNNNNNNNNNNNNNNNNNNNNNNNNNNNNNNNNNNNNNNNNNNNNNNNNNNNNNNNNNNNNNNNNNNNNNNNNNNNNNNNNNNNNNNNNNNNNNNNNNNNNNNNNNNNNNNNNNNNNNNNNNNNNNNNNNNNNNNNNNNNNNNNNNNNNNNNNNNNNNNNNNNNNNNNNNNNNNNNNNNNNNNNNNNNNNNNNNNNNNNNNNNNNNNNNNNNNNNNNNNNNNNNNNNNNNNNNNNNNNNNNNNNNNNNNNNNNNNNNNNNNNNNNNNNNNNNNNNNNNNNNNNNNNNNNNNNNNNNNNNNNNNNNNNNNNNNNNNNNNNNNNNNNNNNNNNNNNNNNNNNNNNNNNNNNNNNNNNNNNNNNNNNNNNNNNNNNNNNNNNNNNNNNNNNNNNNNNNNNNNNNNNNNNNNNNNNNNNNNNNNNNNNNNNNNNNNNNNNNNNNNNNNNNNNNNNNNNNNNNNNNNNNNNNNNNNNNNNNNNNNNNNNNNNNNNNNNNNNNNNNNNNNNNNNNNNNNNNNNNNNNNNNNNNNNNNNNNNNNNNNNNNNNNNNNNNNNNNNNNNNNNNNNNNNNNNNNNNNNNNNNNNNNNNNNNNNNNNNNNNNNNNNNNNNNNNNNNNNNNNNNNNNNNNNNNNNNNNNNNNNNNNNNNNNNNNNNNNNNNNNNNNNNNNNNNNNNNNNNNNNNNNNNNNNNNNNNNNNNNNNNNNNNNNNNNNNNNNNNNNNNNNNNNNNNNNNNNNNNNNNNNNNNNNNNNNNNNNNNNNNNNNNNNNNNNNNNNNNNNNNNNNNNNNNNNNNNNNNNNNNNNNNNNNNNNNNNNNNNNNNNNNNNNNNNNNNNNNNNNNNNNNNNNNNNNNNNNNNNNNNNNNNNNNNNNNNNNNNNNNNNNNNNNNNNNNNNNNNNNNNNNNNNNNNNNNNNNNNNNNNNNNNNNNNNNNNNNNNNNNNNNNNNNNNNNNNNNNNNNNNNNNNNNNNNNNNNNNNNNNNNNNNNNNNNNNNNNNNNNNNNNNNNNNNNNNNNNNNNNNNNNNNNNNNNNNNNNNNNNNNNNNNNNNNNNNNNNNNNNNNNNNNNNNNNNNNNNNNNNNNNNNNNNNNNNNNNNNNNNNNNNNNNNNNNNNNNNNNNNNNNNNNNNNNNNNNNNNNNNNNNNNNNNNNNNNNNNNNNNNNNNNNNNNNNNNNNNNNNNNNNNNNNNNNNNNNNNNNNNNNNNNNNNNNNNNNNNNNNNNNNNNNNNNNNNNNNNNNNNNNNNNNNNNNNNNNNNNNNNNNNNNNNNNNNNNNNNNNNNNNNNNNNNNNNNNNNNNNNNNNNNNNNNNNNNNNNNNNNNNNNNNNNNNNNNNNcgaaattggtagacgctacggacttaattgggttgagccttagtatggaaacccactaagtgNNNNNataactttcaaattcagggaaaccgtggaattaataaaaataggcaatcctgagccaaatcccgtttNNNNNNtccttttccgaaNNNNNNNNaatNNNgagtagggaaagcaagccagaatNNNNNNNNNNNNaaaaaaggataggtgcagagactcaacggaagctgttNNNNNNNctNaataaaNNNNNNNgacNNNatacaNNNNatacaaNNNNNNNNNNNNNNNNNNatggagttgaNNNNNNttNcNNNNgccggtNNNNNNNNNNNNNNNNNNNNNNNNNNNNNNNNNNNNNNNNNNNNNNNNNNNNNNNNNNNNNNNNNNNNNNNNNNNNNNNNNNNNNNNNNNNNNNNNNNNNNNNNNNNNNNNNNNNNNNNNNNNNNNNNNNNNNNNNNNNNNNNNNNNNNNNNNNNNNNNNNNNNNNNNNNNNNNNNNNagacgagaataaagatagagtcccattctacatgtcaataccgacaacaatgaaatttatagNtaagaggaaaatccgtcgactNNNNNttttaaatcatgagggttcaagtccctctatccccaaaaaaNNNNNNNNNNgcccgtNttaaacccctNaattttatNNNNNNNNNNNNNNNNNNNNNNNNNNNNNNNNNNNNNNNNNNNNNcctNNNNNNNNtNNNNNNNNNttgtNNNNNNNtagcNNaacccNNNNNNNNNNNNNNNNNNccNNNNNNNNNNNNNNNNNttNNNNNNNNNNNNNNNNNNNNNNNNNNNNNNNNNNNNNNNNNNNNNNNNcatttttaggagagaaatacccattNNNNNNNttNNNNNNNNNNNNactaattcacagNNNNNNNNNtcaatactttatNNNNNNNNNNNNNNNNNNNNNNNNNNNataNNNNNNNNNNNNNNNNNNNNNNNNNNNNNNNNNNNNNNtgaaacttNNNNNNNNNNNNNNNaNNNNNNcattttcNNNNaaagtattattaNNNNNNNNaattagNNNNNNNNtaattttgNNNNNNcatNNNNtttgtgtaNNNtttttaaNaNaagaNNNNNNaaattttacaNNNagtaatacNNNNNNNNNNNNNNNNNNNNNNNNNNNNNtttNtNNNNNNttagatNNNNNNNNNNNNNNttNNNNNNNNNNNNNNNNNNNNNNNNNNNNNNNNNNNNNNNNNNNNNNNttaatggtcgggatagctcagttggtagaNNNNNNNNNNNNNNNNNNNNNNNNNNNNN
Amyema_glabra                            NNNNNNNNNNNNNNNNNNNNNNNNNNNNNNNNNNNNNNNNNNNNNNNNNNNNNNNNNNNNaatgtgagttatgacaaaaaggttaggttactaattgtgaaacgtttaattactggaatgtatcatcagaattcttttcttatttctacttatNNNNNNNNNNNNNNNNNNNNNNNNNNNNNNNNNNNNcaaaatgctttttttggacacaacaaacatttttatttgcaaatcatatcgagtaagttagcggttattgtggaaatgaaacttttcctaggcttagtaNNNtcttctattNNNNNNNNNgaagataatNNNaaaatagacgaatctaaaaatttacgatcaattcattccatatttccttttttagaagataaattctcctgtttcaattatgtgtcaaatatactaataccttatcctgctcatcttgaaatattggttttaattcttcgttgttgggtgaaagatgcttcttctttacattttttacgattcgttttacacgagaatcgtaattggaaccattttttttttcaaNNNaaatatatttccacccttNNNNNNNNNNNNtcaaaaagaaaaaaaNNNNNNaatcagagattattggtatttttatataattctcaggcctgggaatacgaatccatttttgtttttttacgtaaccaatcctatcatttacgatcaacattttttggaactttttttgagcgaactattttctatgtaaaaataaaaaaagagtatcttNNNNNNgtaaatgttNNNNNNtttactaaggattttcaagccataNNNNNNtcatgtatgttcaaagatatttttatacattatgttaggtatcaaggaaaatctattctggcttcaaaatgtacgttttttattcagaataaatggaactattactttgctctcttttggaaatgtcgtttttatgtgtggtatcaatcagaaaggNNNNNNataaaaacattatccaagcatttccttgcctttctaggttatcttNNNNNNtcaagtgcaNNNNNNaatatacgattcaacccttcgttgggacgaagtcaaatgatagaaaattcatttctaataNNNNNNNNNaataatattagtaagNNNNNNNNNacgtttgataccacagttccaattacacctttggttggaccattggttaaagctaaagttggtgacgttttaagttatcccattagtaagNNNttaatctcgtccgatttaNNNNNNtcagattatgatattattgacttattctggcatatatgcagaaatctttctcattattacagcggagcttcaaaaaaaNNNagtagtttgtatcaaataNNNNNNNNNaagtatatacttcgactttcttgtactagaactttagctcgtaaacacaaaagcgctttacgtgcttttttgaaaagattaggtcaaaaagttttggaagaattttttatggaggaggagcaagttcttttgttaatcttctcaaggtattcttttacttcgaagagattgtatagaaaaggtNNNNNNNNNNNNNNNNNNNNNNNNNNNNNNNNNNNNNNNNNNNNNNNNNNNNNNNNNNNNNNNNNNNNNNNNNNNNNNNNNNNNNNNNccttagtatggaaacccactaagtgNNNNNataactttcaaattcagggaaaccgtggaattaataaaaatgggcaatcctgagccaaatcccgtttNNNNNNtccNNNNNNgaaNNNNNNNNaatNNNgagtagggaaagcaagccagaatNNNNNNNNNNNNaaaaaaggataggtgcagagactcaacggaagctgttNNNNNNNctNaataaaNNNNNNNgacNNNNNNNNNNNNatacaaNNNNNNNNNNNNNNNNNNatggagttgaNNNNNNttNcNNNNgccggtNNNNNNNNNNNNNNNNNNNNNNNNNNNNNNNNNNNNNNNNNNNNNNNNNNNNNNNNNNNNNNNNNNNNNNNNNNNNNNNNNNNNNNNNNNNNNNNNNNNNNNNNNNNNNNNNNNNNNNNNNNNNNNNNNNNNNNNNNNNNNNNNNNNNNNNNNNNNNNNNNNNNNNNNNNNNNNNNNNagacgagaataaagatagagtcccattctacatgtcaataccgacaacaatgaaatttatagNtaagaggaaaatccgtcgactNNNNNtttaaaatcatgagggttcaagtccctctatccccaaaaaaaNNNNNNNNNgcccgtNttaaacccctNaaNNNNNtNNNNNNNNNNNNNNNNNNNNNNNNNNNNNNNNNtttatccNNNNNcNNNNNNNNNNNNNNNNNNNNNNNtNNNNNNNtagcNNagttaaaaacNNNNNNNNNNNNNttNNNNNNNNNNNNNNNNNttNNNNNNNNNNNNNNNNNNNNNNNNNNNNNNNNNNNNNNNNNNNNNNNNcatatttaggcgagaaatacccattttactaattNNNNNNNNNNNNactaattcacagNNNNNNNNNtcaatacNNNNNNNNNNNNNNNNNNNNNNNNNNNNNNNNNtaNNNNNNNNNNNNNNNNNNNNNNNNNNNNNNNNNNNNNctgaaacttNNNNNNNNNNNNNNNaNNNNNNcatttacNNNNaaagtcttattcNNNNNNNNaattatNNNNNNNNtaNNNNNNNNNNNNNatNNNNtttgtgtaNNNtttttaaNaNaataNNNNNNaaattttacaNNNagtaatacNNNNNNNNNNNNNNNNNNNNNNNNNNNNNtttNtNNNNNNttagatNNNNNNNNNNNNNNttNNNNNNNNNNNNNNNNNNNNNNNNNNNNNNNNNNNNNNNNNNNNNNNttaatggtcgggatagctNNNNNNNNNNNNNNNNNNNNNNNNNNNNNNNNNNNNNNNN
Amyema_queenslandica                     NNNNNNNNNNNNNNNNNNNNNNNNNNNNNNNNNNNNNNNNNNNNNNNNNNNttgttcgaaaatgtaggttatgacaaaaaggttaggttactaattgtgaaacgcttaattactcgaatgtattaccagaattcttttcttatttctacttatNNNNNNNNNgatNNNNNNtcgaacNNNNNNNNNNNNcaaaatgctttttttggacacaacaaacatttttatttgcaaatcatatcgggtaagttggcggttattgtggaaattaaacttttcctaggcttagtaNNNtcttctattNNNNNNNNNgaagataatNNNaaaatagacgaatctaaaaatttacgatcaattcattccatatttccctttttagaagataaattctcccgtttaaattatgtgtcaagtatactaataccttatcctgctcatcttgaaatattggttttaattcttcgttgttgggtgaaagatgcttcttctttacattttttacgattcgttttccacgagaatcgtaattggaaccatttttttttacaaaataaatatagttccacccttNNNNNNNNNNNNtcaaaaagaNNNNNNNNNNNNaatcagagattatttttattcttatataattctcatgtctgtgaatacgaatccatttttgtttttttacgtaaccaatcctatcatttacgatcaacattttttggaaccttttttgagcgaactgttttctatggaaaaataaaaaaagagtatcttNNNNNNgtaaatgtcNNNNNNtttactaaggattttcaagccataNNNNNNttatgtatgttcaaagatatttttatgcattatgttaggtatcaaggaaaatctattctggcttcaaaatggacgttttttattctgaataaatggaactattatcttgctctcttttggaaatgtcgtttttatgtgtggtatcaatcagaaaagNNNNNNataaaaatattatccaagcatttccttgcctttctaggttatcttNNNNNNtcaagtacaNNNNNNaatatacgattcaacccttcgttgggacgaagtcaaatgatagaaaattcatttataataNNNaataataataatattattaagNNNNNNNNNacgtttgataccacaggtccaattatacctttggttggaccattggttaaagcgaaagttagtgacgtcttaggtcaccccattagtgagNNNttgagctcggccgatttaNNNNNNtcagattatgatattattgacttattttggcatatatgcagaaatctttctcattattacagcggacgttcaaaaaaaNNNaagagtttgtatcaaataNNNNNNNNNaagtatatacttcgactttattgtactagaactttagctcgtaaacacaaaagcgctttacgtgcttttttgaaaagattaggtccagaagttttggaagaattttttatggaggaggagcaagttctttcgttgatcttctcaaggtattcttttacttcgcagagaNNNNNNNNNNNNNNNNNNNNNNNNNNNNNNNNNNNNNNNNNNNNNNNNNNNNNNNNNNNNNNNNNNNNNNNNNNNNNNNNNNNNNNNNNNNNNNNNNNNNNNNNNNNNNNNNNNNNNNNNNNNNNNNNNNNNNNtaactttcaaattcagggaaaccgtggaattaataaaaataggcaatcctgagccaaatcccgtttNNNNNNtccNNNNNNgaaNNNNNNNNaatNNNgagtagggaaagcaagccagaatNNNNNNNNNNNaaaaaagggataggtgcagagactcaacggaagctgttNNNNNNNctNaataaaNNNNNNNtacNNNatNcaNNNNatacaaNNNNNNNNNNNNNNNNNNatggagttgaNNNNNNttNcNNNNgccggtNNNNNNNNNNNNNNNNNNNNNNNNNNNNNNNNNNNNNNNNNNNNNNNNNNNNNNNNNNNNNNNNNNNNNNNNNNNNNNNNNNNNNNNNNNNNNNNNNNNNNNNNNNNNNNNNNNNNNNNNNNNNNNNNNNNNNNNNNNNNNNNNNNNNNNNNNNNNNNNNNNNNNNNNNNNNNNNNNNagacgagaataaagatagagtcccattctacatgtcaataccgacaacaatgaaatttatagNtacgaggaaaatccgtcgactNNNNNttttaaatcatgagggttcaagtccctctatccccaaaaaaaNNNNNNNNNgcccgtNttaaacccctNaattctttNNNNNNctcNNNNNNNNNNNNNNNNNNNNNttatttatccNNNNNcttNNNNNNNNtNNNNNNNNNttgtNNNNNNNtagcNNagttaaaaacccccNNNNNNNNNNNNNNNNNNNNNNNNNNNNttNNNNNNNNNNNNNNNNNNNNNNNNNNNNNNNNNNNNNNNNNNNNNNNNcatttttNcgcgagaaatacccattNNNNNNNttNNNNNNNNNNNNaataattcacagNNNNNNNNNtcagtactttatattttatatacatatattgaatNNNNNataNNNNNNNNNNNNNNNNNNNNNNNNNNNNNNNNNNNNNttgaaacttNNNNNNNNNNNNNNNaNNNNNNcatttacNNNNaaagtcttattcNNNNNNNNaattNNNNNNNNNNNNNNNtttNNNNNNcatNNNNtttttttaNNNtttttaaNaNatttNNNNNNtctttttaaaNNNagtaatacNNNNNNNNNNNNNNNNNNNNNNNNNNNNNtttNNNNNNNgttagatNNNNNNNNNNNNNNttNNNNNNNNNNNNNNNNNNNNNNNNNNNNNNNNNNNNNNNNNNNNNNNttaatggtcgggatagNNNNNNNNNNNNNNNNNNNNNNNNNNNNNNNNNNNNNNNNNN
Amylotheca_subumbellata                  NNNNNNNNNNNNNNNNNNNNNNNNNNNNNNNNNNNNNNNNNNNNNNNNNNNNNNNNNNNNNNNNNNNNNNNNNNNNNNNNNNNNNNNNNNNNNNNNNNNNNNNNNNNNNNNNNNNNNNNNNNNNNNNNNNNNNNNNNNNNNNNNNNNNNNNNNNNNNNNNNNNNNNNNNNNNNNNNNNNNNNNNNNNNNNNNNNNNNNNNNNNNNNNNNNNNNNNNNNNNNNNNNNNNNNNNNNNNNNNNNNNNNNNNNNNNNNNNNNNNNNNNNNNNNNNNNNNNNNNNNNNNNNNNNNNNNNNNNNNNNNNNNNNNNNNNNNNNNNNNNNNNNNNNNNNNNNNNNNNNNNNNNNNNNNNNNNNNNNNNNNNNNNNNNNNNNNNNNNNNNNNNNNNNNNNNNNNNNNNNNNNNNNNNNNNNNNNNNNNNNNNNNNNNNNNNNNNNNNNNNNNNNNNNNNNNNNNNNNNNNNNNNNNNNNNNNNNNNNNNNNNNNNNNNNNNNNNNNNNNNNNNNNNNNNNNNNNNNNNNNNNNNNNNNNNNNNNNNNNNNNNNNNNNNNNNNNNNNNNNNNNNNNNNNNNNNNNNNNNNNNNNNNNNNNNNNNNNNNNNNNNNNNNNNNNNNNNNNNNNNNNNNNNNNNNNNNNNNNNNNNNNNNNNNNNNNNNNNNNNNNNNNNNNNNNNNNNNNNNNNNNNNNNNNNNNNNNNNNNNNNNNNNNNNNNNNNNNNNNNNNNNNNNNNNNNNNNNNNNNNNNNNNNNNNNNNNNNNNNNNNNNNNNNNNNNNNNNNNNNNNNNNNNNNNNNNNNNNNNNNNNNNNNNNNNNNNNNNNNNNNNNNNNNNNNNNNNNNNNNNNNNNNNNNNNNNNNNNNNNNNNNNNNNNNNNNNNNNNNNNNNNNNNNNNNNNNNNNNNNNNNNNNNNNNNNNNNNNNNNNNNNNNNNNNNNNNNNNNNNNNNNNNNNNNNNNNNNNNNNNNNNNNNNNNNNNNNNNNNNNNNNNNNNNNNNNNNNNNNNNNNNNNNNNNNNNNNNNNNNNNNNNNNNNNNNNNNNNNNNNNNNNNNNNNNNNNNNNNNNNNNNNNNNNNNNNNNNNNNNNNNNNNNNNNNNNNNNNNNNNNNNNNNNNNNNNNNNNNNNNNNNNNNNNNNNNNNNNNNNNNNNNNNNNNNNNNNNNNNNNNNNNNNNNNNNNNNNNNNNNNNNNNNNNNNNNNNNNNNNNNNNNNNNNNNNNNNNNNNNNNNNNNNNNNNNNNNNNNNNNNNNNNNNNNNNNNNNNNNNNNNNNNNNNNNNNNNNNNNNNNNNNNNNNNNNNNNNNNNNNNNNNNNNNNNNNNNNNNNNNNNNNNNNNNNNNNNNNNNNNNNNNNNNNNNNNNNNNNNNNNNNNNNNNNNNNNNNNNNNNNNNNNNNNNNNNNNNNNNNNNNNNNNNNNNNNNNNNNNNNNNNNNNNNNNNNNNNNNNNNNNNNNNNNNNNNNNNNNNNNNNNNNNNNNNNNNNNNNNNNNNNNNNNNNNNNNNNNNNNNNNNNNNNNNNNNNNNNNNNNNNNNNNNNNNNNNNNNNNNNNNNNNNNNNNNNNNNNNNNNNNNNNNNNNNNNNNNNNNNNNNNNNNNNNcgaaattggtagacgctacggacttaattggattgagccttNNNNNNNNNNNNNNNNaagtgNNNNNataactttcaaattcagggaaaccgtggaattaataaaaataggcaatcctgagccaaatcccgtttNNNNNNtccNNNNNNggaNNNNNNNNaatNNNgagtagggaaagctagccagaatNNNNNNNNNNNaaaaaaaggataggtgcagagactcaacggaagctgttNNNNNNNctNaacaaaNNNNNNNtacNNNatacaNNNNatacaaNNNNNNNNNNNNNNNNNNatggagttgaNNNNNNttNcNNNNgctggtNNNNNNNNNNNNNNNNNNNNNNNNNNNNNNNNNNNNNNNNNNNNNNNNNNNNNNNNNNNNNNNNNNNNNNNNNNNNNNNNNNNNNNNNNNNNNNNNNNNNNNNNNNNNNNNNNNNNNNNNNNNNNNNNNNNNNNNNNNNNNNNNNNNNNNNNNNNNNNNNNNNNNNNNNNNNNNNNNNagacgagaataaagatagagtcccattctacatgtcaataccgacaacaatgaaatttatagNtaagaggaaaatccgtcgactNNNNNttttaaatcatgagggttcaagtccctctatccccaaaaaaNNNNNNNNNNgcccatNttgatcccctNaattatttNNNNNNctcNNNNNNNNNNNNNNNNNNNNNNNNNNNNNNcNNNNNcttNNNNNNNNtNNNNNNNNNtcgtNNNNNNNtagcNNggttaaaaatccttNttcatttNNNNNNNNNNNNNNNNNNNNttNNNNNNNNNNNNNNNNNNNNNNNNNNNNNNNNNNNNNNNNNNNNNNNNcatatttaggtaagaaatccccattNNNNNNNttNNNNNNNNNNNNaataattcacagNNNNNNNNNtcagtacNNNNNNttataNNNNNNNNNNNNNNNNNNNNNNNNNNNNNNNNNNNNNNNNNNNNNNNNNNNNNNNNNNNNNctgaaacttNNNNNNNNNNNNNNNaNNNNNNcatttacNNNNaaagtcttattcNNNNNNNNaattagNNNNNNNNtcattcttNNNNNNcatNNNNtttgtgtaNNNttttNNcaaNaaagaaaNNNNaNctttNNNNNNNNNNNNNNNNNNNNNNNNNNNNNNNNNNNNNNNNNNNNNNNNNNNNNNNNNNNNNNNaNNNNNgccttctNNNNNNNNNNNNNagtaNNNNNNNaaataagaaccgcgcatcaNNNNataatggtcgggatNNNNNNNNNNNNNNNNNNNNNNNNNNNNNNNNNNNNNNNNNNNN
Amylotheca_duthieana                     caggagtatatttatgcacttactcataatcgtagtttaaatcgatcaagtttgttcgaaaatgtaggttatgacaaaaaatttaggttactaattgtgaaacgcttaattactcgaatgtatcaacagaattcttttcttatttatactaatNNNNNNNNNgatNNNNNNtctaacNNNNNNNNNNNNcaaaatcctttttttgggcacaacaaacatttttattttcaaatcatatcaggtaaattagcaattattctggaaattaaactttccctatgcttagtaNNNtcttccctcNNNNNNNNNgaagataagaagaaaatagacgaatctcaaaatatacgatcaattcattccacatttccctttttagaagaaaaattctcccatttaaattatgtgtcaaatatattaataccctatcctgttcatcttgaaatcttgattctaattcttcgttactgggtgaaagatgtttcttcttggcattttttacgattcgttttccacgagaatcgtaattggaactttttttttttcccaaagaaatatatttacactcttNNNNNNNNNNNNtcaaaaagaNNNNNNNNNNNNaatcaaagattattcttatttttatataattctcatgtctgtgaatacgaatccatttttgtttttttacgtaaccaatcctatcatttacgatcaacattttttggaaccctttttgagcgaatttttttctatggaaaaataaaaaaagagtatcttNNNNNNgtaaatatcNNNNNNtttactaaggattttcaagctattNNNNNNtcatggctgttcaaagatccctttatgcattatgttaggtatcaaggaaaatcgattatggcttcaaaacggacgtctcttattctgaataaatggaaatattaccttgccctcttttggaaatgtcgtttttttgtgtggtatcaaccagaaaggatccatataaaaacattatccaagcatttccttgactttataggttatcttNNNNNNtcaagtgcaNNNNNNagtatacgcNNNNNNccttcggtgggacgaagtcaaatgccagaaaattcatttataataNNNNNNNNNaataatattattaagNNNNNNNNNacgtttgataccatagttccaattatgcctttggttggatcattggctaaagcgaaagtttgtgacgttttaggttaccccattagtaagNNNttggtctgggccgatttaNNNNNNtcagattatgatattattgacttattttggcgtatatgcagaaatctttctcattattacagcggacgctcaaaaaaaNNNaagagtttgtatcaaataNNNNNNNNNaagtatatacttcgactttcttgtactagaactttagctcgtaaacataaaagcactctacgtgcttttttgaaacgattaggtccggaatttttggaagaattttttacggaagaggagcaagttctttcgttgaccttctcaaggtattcttttacttcgcggaagttatatagagaaggtcgtttttggtattttgatattNNNNNNNNNNNNNNNNNNNNNNNNNNNNNNNNNNNNNNNNNNNNNNNNNNNNNNNNNNNNNNNNNNNccttagtatggaaacccactaagtgNNNNNataactttcaaattcagggaaaccgtggaattaataaaaataggcaatcctgagccaaatcccgtttNNNNNNtccNNNNNNgaaNNNNNNNNaatNNNgagtagggaaaacaagccagaatNNNNNNNNaaaaaaaaaaggataggtgcagagactcaacggaagctgttNNNNNNNctNaacaaaNNNNNNNtacNNNaaacaNNNNatacaaNNNNNNNNNNNNNNNNNNatggagttgaNNNNNNttNcNNNNgctggtNNNNNNNNNNNNNNNNNNNNNNNNNNNNNNNNNNNNNNNNNNNNNNNNNNNNNNNNNNNNNNNNNNNNNNNNNNNNNNNNNNNNNNNNNNNNNNNNNNNNNNNNNNNNNNNNNNNNNNNNNNNNNNNNNNNNNNNNNNNNNNNNNNNNNNNNNNNNNNNNNNNNNNNNNNNNNNNNNNagacgagaataaagatagagtcccattctacatgtcaataccgacaacaatgaaatttatagNtaagaggaaaatccgtcgactNNNNNttttaaatcatgagggttcaagtccctctatccccaaaaaaNNNNNNNNNNgcctatNttgactccctNaattttttNNNNNNctcNNNNNNNNNNNNNNNNNNNNNNNNNNNNNNcNNNNNcttNNNNNNNNtNNNNNNNNNtcgtNNNNNNNtagcNNggttaaaaatccttNtttatttttNNNNNNNNNNNNNNNNNNctNNNNNNNNNNNNNNNNNNNNNNNNNNNNNNNNNNNNNNNNNNNNNNNNcatatttagggaagaaNNNNNcattNNNNNNNttNNNNNNNNNNNNaataattcacagNNNNNNNNNtcagtacNNNNNNttataNNNNNNNNNNNNNNNNNNNNNNNNNNNNNNNNNNNNNNNNNNNNNNNNNNNNNNNNNNNNNctgaaacttNNNNNNNNNNNNNNNaNNNNNNcatttacNNNNaaagtcttattcNNNNNNNNaattagNNNNNNNNtcatttttNNNNNNtatNNNNtttgtgtaNNNttttNNcaaNaaagaaaNNNNaNctttNNNNNNNNtaatactttgtttactttgtttagattttttagatttttaattgacatagacccaaNNNNNgccttctNNNNNNNNNNNNNagtaNNNNNNNaaataagaaccgcgcatcaNNNNataatggtcgggatagctcagttggtagagNNNNNNNNNNNNNNNNNNNNNNNNNNNN
Atkinsonia_ligustrina                    NNNNNNNNNNNNNNNNNNNNNNNNNNNNNNNNNNNNNNNNNNNNNNNNNNNNNNNNNgaaaatgtaggttatgacaaaaaatttaggttactaattgtgaaacgcttaattactcgaatgtatcaacagaattctttgcttatttctactaatNNNNNNNNNgatNNNNNNtctaacNNNNNNNNNNNNcaaaatcccttttttgggcacaacaaacatttttattttcaaatcatatcgggtaaattagcagttattgtggaaattaaactttccctatgcttagtaNNNtcttccctcNNNNNNNNNgaagataagNNNaaaatagacgaatctcaaaatttacgatcaattcattccatatttccctttttagaagaaaaattctcccatttaaattatgtgtcaaatatactaataccctatcctgttcatcttgaaatcttgattctaattcttcgttactgggtgaaagatgcctcttctttgcattttttacgattcgttttccacgagaatcgtaattggaaccatttttttttcccaaagaaatatatttccactcttNNNNNNNNNNNNtcaaaaagaNNNNNNNNNNNNaatcaaagattattcttattcttatataattctcatgtctgtgaatacgaatccatttttgtttttttacgtaaccaatcccatcatttacgatcaacattttttggaaccctttttgagcgaatgtttttctatggaaaaataaaaaaagagtatcttNNNNNNgtaaatgtcNNNNNNtttactaaggattttcaagctattNNNNNNtcatggctgttcaaagatccttttatgcattatgtaaggtatcaaggaaaatctattctggcttcaaaacggacgtctcttattctgaataaatggaaatattaccttgccctcttttggaaatgtcgtttttatgtgtggtatcaaccagaaaggatccatataaaaacattatccaagcatttccttgactttctaggttatcttNNNNNNtcaagtgcaNNNNNNagtatacgattcaacccttcggtgggacgaagtcaaatgctagaaaattcatttataataNNNNNNNNNaataatattattaagNNNNNNNNNacgtttgataccacagttccaattatgcctttggttggatcattggctaaagcgaaagtttgtgacgtcttaggtcaccccattagtaagNNNttggtctgggccgatttaNNNNNNtcagattatgatattattgacttattttggcgtatatgcagaaatctttctcattattacagcggagcctcaaaaaaaNNNaagagtttgtatcaaataNNNNNNNNNaagtatatacttcgactttcttgtactagaactttagctcgtaaacacaaaagcactctacgtgcttttttgaaaagattaggtccggaatttttggaagaattttttacggaggaggaacaggttctttcgttgatcttctcaaggtactctttcacttcgcNNNNNNNNNNNNNNNNNNNNNNNNNNNNNNNNNNNNNNNNNNNNNNNNNNNNNNNNNNNNNNNNNNNNNNNcgaaattggtagacgttacggacttaattggattgagccttagtatggaaacccactaagtgNNNNNataactttcaaattcagggaaaccgtggaattaataaaaataggcaatcctgagccaaatcccgtttNNNNNNtccNNNNNNgaaNNNNNNNNaatNNNgagtagggaaagcaagccagaatNNNNNNaaaaaaaggaaaggataggtgcagagactcaacggaagctgttNNNNNNNctNaacaaaNNNNNNNtacNNNatacaNNNNatacaaNNNNNNNNNNNNNNNNNNatggagttgattgtctttNcNNNNgctggtNNNNNNNNNNNNNNNNNNNNNNNNNNNNNNNNNNNNNNNNNNNNNNNNNNNNNNNNNNNNNNNNNNNNNNNNNNNNNNNNNNNNNNNNNNNNNNNNNNNNNNNNNNNNNNNNNNNNNNNNNNNNNNNNNNNNNNNNNNNNNNNNNNNNNNNNNNNNNNNNNNNNNNNNNNNNNNNNNNagccgagaataaagatagagtcccattctacatgtcaataccgacaacaatgaaatttatagNtaagaggaaaatccgtcgactNNNNNttttaaatcatgagggttcaagtccctctatccccaaaaaaNNNNNNNNNNgcccatNttgaccccctNaattatttNNNNNNctcNNNNNNNNNNNNNNNNNNNNNttatttatccNNNNNcttNNNNNNNNtNNNNNNNNNtcgtNNNNNNNtagcNNggttaaaaatccttNttcatttNNNNNNNNNNNNNNNNNNNNttNNNNNNNNNNNNNNNNNNNNNNNNNNNNNNNNNNNNNNNNNNNNNNNNcatatttaggcaagaaatccccattNNNNNNNttNNNNNNNNNNNNaataattcacagNNNNNNNNNtcagKacNNNNNNttataNNNNNNNNNNNNNNNNNNNNNNNNNNNNNNNNNNNNNNNNNNNNNNNNNNNNNNNNNNNNNctgaaacttNNNNNNNNNNNNNNNaNNNNNNcatttacNNNNaaagtcttattcNNNNNNNNaattagNNNNNNNNtcatttttNNNNNNcatNNNNtttttgtaNNNttttNNcaaNaaagaaaNNNNacctttacaNNNagtaatacNNNNNNNNNNNNNNNNNNNctttttatatttttaattgacatagacccaaNNNNNgccttctNNNNNNNNNNNNNagtaNNNNNNNaaataagaacggcgcatcaNNNNataatggtcgggatagctcagttggtagagcagaggactgaaaatcctcctgNNNNNN
Bakerella_sp_Nickrent_4161               NNNgagtatatttatgcacttactcataatcgtagtttcaatcgatcaagtttgttcgaaaatgtaagttatgacaaaaagattaggttactaattgtgaaacgattaattactcgaatgtatcaccagaattttttccttatttctacttatNNNNNNNNNgatNNNNNNtataacNNNNNNNNNNNNcaaaatgctttttttggacacaacaaacatttttatttgaaaatcatatcgggtaagttagcggttattgtggaaataaaacttttcctaggtttattaNNNtcttccagaNNNNNNNNNgaagataatNNNaaaatagacgaatctaaaaatttacgatcaattcattccatatttccctttttagaagataaattctctcgtttaaattatgtgtcaaatatactaataccttatcctgttcatcttgaaatattggttttaattcttcgttgttgggtgaaagatgcttcttctttacattttttacgattcgttttccacgagaatcataattggaaccatttttttttcaaaaataaatatgtttccgcccttNNNNNNNNNNNNtcaaaaagaNNNNNNNNNNNNaatccgagattatttttattcttatataattctcatgtctgtgaatacgaatccatttttggttttttacgtaaccaatcctatcatttacgatcaacattttttggaaccttttttgagcgaactattttctatggaaaaataaaaaaagagtatcttNNNNNNgtaaatgtcNNNNNNtttactaaggattttcaagccataNNNNNNtcatgtatgtttaaagatatttttatgcattatgttaggtatcaaggaaagtctattctggcttcaaaatgggcgttttttattctgaataaatggaactattaccttgatctcttttggaaatgtcgtttttatgtgtggtatcaatcagaaaggNNNNNNctaaaaacattatccaagcatttccttgactttctaggttatcttNNNNNNtcaagtgcaNNNNNNaatatacgattcaacccttcgttgggacgaagtcaaatgatagaaaattcatttataataNNNNNNaataataatattattaagNNNNNNNNNacgtttgataccactataccttttatacctttggttggaccattggttaaagcgaaagttggtgacgtcttaggtcaccccattagtaagNNNttgatctcggccgatttaNNNNNNtcagattatgatattattgactcattttgtcatatatgcagaaatctttttcattattacagcggagcttcaaaaaaaNNNaatagtttgtatcaaataNNNNNNNNNaagtatatacttcgactttcgtgtactataactttagctcgtaaacacaaaagtgctttacgtgcttttttgaaaagattagttccagaagttttggaagaattttttatggaggaggaacaagttctttcgttgatcttctcaaggtattcttttacttcgcagagattgtatagagaaggtcgtatttggtatttggatatttatNNNNNNNNNNNNNNNNNNNNNNNNNNNNNNNNNNggtagacgctacggacttaattgggttgagccttagtatggaaacccactaagtgNNNNNataactttcaaattcagggaaaccgtggaattaataaaaataggcaatcctgagccaaatcccgtttNNNNNNtccNNNNNNgaaNNNNNNNNaatNNNgagtagggaaagcaagccagaacNNNNNNNNNNNaaaaaaaggataggtgcagagactcaacggaagctgttNNNNNNNctNaataaaNNNNNNNtacNNNatacaNNNNatacaaNNNNNNNNNNNNNNNNNNatggagttgaNNNNNNttNcNNNNgccggtNNNNNNNNNNNNNNNNNNNNNNNNNNNNNNNNNNNNNNNNNNNNNNNNNNNNNNNNNNNNNNNNNNNNNNNNNNNNNNNNNNNNNNNNNNNNNNNNNNNNNNNNNNNNNNNNNNNNNNNNNNNNNNNNNNNNNNNNNNNNNNNNNNNNNNNNNNNNNNNNNNNNNNNNNNNNNNNNNNagacaagaataaagatagagtcccattctacatgtcaataccgacaacaatgaaatttatagNtaagaggaaaatccgtcgactNNNNNttttaaatcatgagggttcaagtccctctatccccaaaaaaNNNNNNNNNNgcccgtNttgaacccctNaattcgttNNNNNNctcNNNNNNNNNNNNNNNNNNNNNttatttatccNNNNNcttNNNNNNNNtNNNNNNNNNtcgtNNNNNNNtaacNNagttaaaaatacccNNNNttcatttNNNNNNNNNNNNNNNNNttNNNNNNNNNNNNNNNNNNNNNNNNNNNNNNNNNNNNNNNNNNNNNNNNcatatttaggcgcgaaatacacattNNNNNNNttNNNNNNNNNNNNaataattcacagNNNNNNNNNNNNNNNNNNNNNNNNNNNNNNNNNNNNNNNNNNNNNNNNNNNNNNNNNNNNNNNNNNNNNNNNNNNNNNNNNNNNNNNNNNNNNNNNNNNNNNNNNNNNNNNNNNNNNNNNNNNNNNNNNNNNNNNNNNNNNNNNNNNNNNNNNNNNNNNNNNNNNNNNNNNNNNNNNNNNNNNNNtttgtgtaNNNttttaaaNaNaataNNNNNNaaattttacaNNNagtaatacNNNNNNNNNNNNNNNNNNNNNNNNNNNNNtttNtNNNNNNttagatNNNNNNNNNNNNNNttNNNNNNNNNNNNNNNNNNNNNNNNNNNNNNNNNNNNNNNNNNNNNNNttaatggtcgggatagctcagttggtagagcagaggactgaaaatcctcgtgtcacca
Baratranthus_axanthus                    NNNNNNNNNNNNNNNNNNNNNNNNNNNNNNNNNNNNNNNNNNNNNNNNNNNNNNNNNNNNNNNNNNNNNNNNNNNNNNNNNNNNNNNNNNNNNNNNNNNNNNNNNNNNNNNNNNNNNNNNNNNNNNNNNNNNNNNNNNNNNNNNNNNNNNNNNNNNNNNNNNNNNNNNNNNNNNNNNNNNNNNNNNNNNNNNNNNNNNNNNNNNNNNNNNNNNNNNNNNNNNNNNNNNNNNNNNNNNNNNNNNNNNNNNNNNNNNNNNNNNNNNNNNNNNNNNNNNNNNNNNNNNNNNNNNNNNNNNNNNNNNNNNNNNNNNNNNNNNNNNNNNNNNNNNNNNNNNNNNNNNNNNNNNNNNNNNNNNNNNNNNNNNNNNNNNNNNNNNNNNNNNNNNNNNNNNNNNNNNNNNNNNNNNNNNNNNNNNNNNNNNNNNNNNNNNNNNNNNNNNNNNNNNNNNNNNNNNNNNNNNNNNNNNNNNNNNNNNNNNNNNNNNNNNNNNNNNNNNNNNNNNNNNNNNNNNNNNNNNNNNNNNNNNNNNNNNNNNNNNNNNNNNNNNNNNNNNNNNNNNNNNNNNNNNNNNNNNNNNNNNNNNNNNNNNNNNNNNNNNNNNNNNNNNNNNNNNNNNNNNNNNNNNNNNNNNNNNNNNNNNNNNNNNNNNNNNNNNNNNNNNNNNNNNNNNNNNNNNNNNNNNNNNNNNNNNNNNNNNNNNNNNNNNNNNNNNNNNNNNNNNNNNNNNNNNNNNNNNNNNNNNNNNNNNNNNNNNNNNNNNNNNNNNNNNNNNNNNNNNNNNNNNNNNNNNNNNNNNNNNNNNNNNNNNNNNNNNNNNNNNNNNNNNNNNNNNNNNNNNNNNNNNNNNNNNNNNNNNNNNNNNNNNNNNNNNNNNNNNNNNNNNNNNNNNNNNNNNNNNNNNNNNNNNNNNNNNNNNNNNNNNNNNNNNNNNNNNNNNNNNNNNNNNNNNNNNNNNNNNNNNNNNNNNNNNNNNNNNNNNNNNNNNNNNNNNNNNNNNNNNNNNNNNNNNNNNNNNNNNNNNNNNNNNNNNNNNNNNNNNNNNNNNNNNNNNNNNNNNNNNNNNNNNNNNNNNNNNNNNNNNNNNNNNNNNNNNNNNNNNNNNNNNNNNNNNNNNNNNNNNNNNNNNNNNNNNNNNNNNNNNNNNNNNNNNNNNNNNNNNNNNNNNNNNNNNNNNNNNNNNNNNNNNNNNNNNNNNNNNNNNNNNNNNNNNNNNNNNNNNNNNNNNNNNNNNNNNNNNNNNNNNNNNNNNNNNNNNNNNNNNNNNNNNNNNNNNNNNNNNNNNNNNNNNNNNNNNNNNNNNNNNNNNNNNNNNNNNNNNNNNNNNNNNNNNNNNNNNNNNNNNNNNNNNNNNNNNNNNNNNNNNNNNNNNNNNNNNNNNNNNNNNNNNNNNNNNNNNNNNNNNNNNNNNNNNNNNNNNNNNNNNNNNNNNNNNNNNNNNNNNNNNNNNNNNNNNNNNNNNNNNNNNNNNNNNNNNNNNNNNNNNNNNNNNNNNNNNNNNNNNNNNNNNNNNNNNNNNNNNNNNNNNNNNNNNNNNNNNNNNNNNNNNNNNNNNNNNNNNNNNNNNNNNNNNNNNNNNNNNNNNNNNNNNcgaaattggtagacgctacggacttaattggattgagccttagtatggaaacccactaagtgNNNNNataactttcaaattcagggaaaccgtggaattaataaaaatcggcaatcctgagccaaatcccgtttNNNNNNtccNNNNNNgaaNNNNNNNNaatNNNgaatagggaaagcaagccagaatNNNNNNNNNNaaaaaaaaggataggtgcagagactcaacggaagctgttNNNNNNNctaaataaatacataatacNNNatacaNNNNatacaaNNNNNNNNNNNNNNNNNNatggagttgaNNNNNNttNcNNNNgtcggtNNNNNNNNNNNNNNNNNNNNNNNNNNNNNNNNNNNNNNNNNNNNNNNNNNNNNNNNNNNNNNNNNNNNNNNNNNNNNNNNNNNNNNNNNNNNNNNNNNNNNNNNNNNNNNNNNNNNNNNNNNNNNNNNNNNNNNNNNNNNNNNNNNNNNNNNNNNNNNNNNNNNNNNNNNNNNNNNNNagacgagaataaagatagagtcccattcYacatgtcaataccgacaacaatgaaatttatagNtaagaggaaaatccgtcgactNNNNNttttaaatcatgagggttcaagtccctctatccccaaaaggNNNNNNNNNNgcccgtNttgaacccctNaattctttNNNNNNctcNNNNNNNNNNNNNNNNNNNNNttagttatccNNNNNcttNNNNNNNNtNNNNNNNNNtcgtNNNNNNNtagcNNagttaaaaatccccNNNNttcatttNNNNNNNNNNNNNNNNNttNNNNNNNNNNNNNNNNNNNNNNNNNNNNNNNNNNNNNNNNNNNNNNNNcatatttaggttcgaaatacccattNNNNNNNttNNNNNNNNNNNNaataagtcacagNNNNNNNNNtcagtactttatatactgatNNNNNNNNNNNNNNNNNNNataNNNNNNNNNNNNNNNNNNNNNNNNNNNNNNNNNNNNNctgaaacttNNNNNNNNNNNNNNNaNNNNNNcattcatttacaaagtcttattcNNNNNNNNaataagNNNNNNNNtgatttttNNNNNNcatNNNNtttgtgtaNNNttttaaaaaNagaaaatttWaaattttacaNNNagtaaWacNNNNNNNNNNNNNNNNNNNNNNNNNNNNNtttNtNNNNNNtgagatNNNNNNNNNNNNNNttNNNNNNNNNNNNNNNNNNNNNNNNNNNNNNNNNNNNNNNNNNNNNNNttaatggtcgggatagctcagttggtagagcagaagactgaaaNNNNNNNNNNNNNNN
Benthamina_alyxifolia                    caggagtatatttatgcacttacttataatcgtagtttcaatcgatcaaatttgttcgaaaatgtgggttatgacaaaaaggttaggttactaattgtgaaacgcttaattactcgaatgtatcaccagaattctcttcttatttctacttatNNNNNNNNNgatNNNNNNtcgaacNNNNNNNNNNNNcaaaatgttttttttggacacaacaaacatttttatttgcaaatcatatcgggtaagttagcggttattgtggaaattaaacttgtcctaggcttagtaNNNtcttctattNNNNNNNNNgaagataatNNNaaaatagacgaatctaaaaatttacgatcaattcattccatatttccctttttagaagataaattctcccgtttaaattatgtgtcaaatatactaataccttatcctgttcatcttgaaatattggttttaattcttcgttgttgggtgaaagatgcttcttctttacattttttacgatttgttttccacgagaatcgtaattggaaccatttttttttccaaaataaatatatttacacccttNNNNNNNNNNNNtcaaaaagaNNNNNNNNNNNNaatcagagattatttttattcttatataattctcatgtctgtgaatacgaatccatttttNNNtttttacgtaaccaatcctatcatttacgatcaacattttttggaaccttttttgagcgaacttttttctatggaaaaatcaaaaaagagtatcttNNNNNNggaaatgtcNNNNNNtttactaaggattttcaagccataNNNNNNtcatgtatgttcaaagatatttttatgcattatgttaggtatcaaggaaaatctattctggcttcaaaatggacgttttttattctgaataaatggaactattaccttgctctcttttggaaatgtcgtttttatgtgtggtatcaatcagaaaggNNNNNNataaaaacattatccaagcatttccttgcctttctaggttatcttNNNNNNtcaagtacaNNNNNNaatatacgattcaacccttcgttgggacgaagtcaaatgatagaaaattcatttataataNNNaataataataatattattaagNNNNNNNNNacgtttgataccacagttccaattataccttttgttggaccattggttaaagcgaaagttggtgacgtcttaggtcaccccattagtaagNNNttgatctcgtccgatttaNNNNNNtcagattatgatattattgacttattttggcatatatgcagaaatctttctcattattacagcggagcttcaaaaaaaNNNaatagtttgtatcaaataNNNNNNNNNaagtatatacttcgactttcttgtactagaactttagctcgtaaacacaaaagcgctttacgtgcttttttgaaaagattaggtccagaagttttggaagaattttttatggaggaggagcaagttctttcgttgatcttctcaaggtattcttttacttcgcagagattgtatagagaaggtcgtatttggtatttggatatttattatNNNNNNNNNNNNNNNNNNNNNNNNcgaaattggtagacgctacggacttaattgggttgagccttagtatggaaacccactaagtgNNNNNataactttcaaattcagggaaaccgtggaattaataaaaataggcaatcctgagccaaatcctgtttNNNNNNtccNNNNNNaaaNNNNNNNNaataatgagtagggaaagcaagccagaatNNNNNNNNNNNaaaaaaaggataggtgcagagactcaacggaagctgttNNNNNNNctNaataaaNNNNNNNtacNNNatacaNNNNatacaaNNNNNNNNNNNNNNNNNNatggagttgaNNNNNNttNcNNNNgccggtNNNNNNNNNNNNNNNNNNNNNNNNNNNNNNNNNNNNNNNNNNNNNNNNNNNNNNNNNNNNNNNNNNNNNNNNNNNNNNNNNNNNNNNNNNNNNNNNNNNNNNNNNNNNNNNNNNNNNNNNNNNNNNNNNNNNNNNNNNNNNNNNNNNNNNNNNNNNNNNNNNNNNNNNNNNNNNNNNNagacgagaataaagatagagtcccattctacatgtcaataccgacaacaatgaaatttatagNtaagaggaaaatccgtcgactNNNNNtttaaaatcatgagggttcaagtccctctatccccaaaaaaaNNNNNNNNNgcccgtNttaaacccctaaattctttNNNNNNctaNNNNNNNNNNNNNNNNNNNNNttatttatccNNNNNcttNNNNNNNNtNNNNNNNNNtcgtNNNNNNNtagcNNagttaaaaactcccNNNNttcatttNNNNNNNNNNNNNNNNNttNNNNNNNNNNNNNNNNNNNNNNNNNNNNNNNNNNNNNNNNNNNNNNNNcatatttaggcgagaaatacccattNNNNNNNttNNNNNNNNNNNNaataattcatagNNNNNNNNNtcagtactttatttatatatttaatatatttatNNNNNNagaNNNNNNNNNNNNNNNNNNNNNNNNNNNNNNNNNNNNNctgaaacttNNNNNNNNNNNNNNNaNNNNNNcatttacNNNNaaagtcttattcNNNNNNNNaattagNNNNNNNNtcattttaNNNNNNaatNNNNtttgtgtaNNNtttttaaNaNaataNNNNNNaaattttacaNNNagtaatacNNNNNNNNNNNNNNNNNNNNNNNNNNNNNtttNtNNNNNNttagatNNNNNNNNNNNNNNttNNNNNNNNNNNNNNNNNNNNNNNNNNNNNNNNNNNNNNNNNNNNNNNttaatggtcgggatagctcagttggtagagcagaggactgaaaatcctcgtgtcacca
Berhautia_senegalensis                   NNNNNNNNNNNNNNNNNNNNNNNNNNNNNNNNNNNNNNNNNNNNNNNNNNNNNNNNNNNNNNNNNNNNNNNNNNNNNNNNNNNNaggttactaattgtgaaacgattaattactcgaatgtatcaccagaattcttttcttatttctacttatNNNNNNNNNgatNNNNNNtataaccaatatgcttaccaaaatgctttttttgggcacaacaaacatttttatttgcaaatcatatcgtgtaagttatcggttattgtggaaatgaaacttttcttaggcttagtatcttcttctcttNNNNNNNNNgaagagaatNNNaaaatagacgaatctaaaaatttacaatcaattcattccatatttccctctctagaagaaaaatcctctcgtttaaattatgtgtcaaatatactaataccttatcctgttcatcttgaaatattggttttaattcttcgttgttgggtgaaagatgcttcttctttacattttttacgattcgttttccatgaaaatcgtaattggaaccatttttttttcaaaaataactctatttccacccttNNNNNNNNNNNNtcaacaaaaaaaNNNNNNNNNaatcagaaattctttttattcttatataattctcatgtctgtgaatatgaatccatttttgtttttttacgtaaccaatcctatcatttacgatcaacattttttggaaccttttttgagcgaactattttctatggaaaaataaaaaaagaatatcttNNNNNNgtaaatgtcNNNNNNtttactaaggattttcaagccataNNNNNNtcatgtatgttcaaagatatttttatgcattatgttaggtatcaaggaaaatctattttggcgtcaaaatggacgttttttattctgaataaatggaactatttccttgctcctttttggaaatgtcgtttttatgtgtggtatcaatcagaaaggNNNNNNataaaaaaattatccaagcatttccttgactttctaggttatcttNNNNNNtcaagtacaNNNNNNaatatacgattcaatccttcgttgggacgaagtcaaatgatagaaaattcatttataataNNNNNNaagaataatattattaatNNNNNNNNNacgtttgataccacaattccaattatacctttggttgaatcattgggtaaagcgaaaggtggtgacgtcttaggtcaccccattagtaagNNNttgatctcggccgatttaNNNNNNtcagattatgatattattgacttattttggcatatatgcagaaatctttctcattattacagcggagcttcaaaaaaaNNNaatagtttgtatcaactaNNNNNNNNNaagtatatacttcgactttcgtgtactagaactttagctcataaacgcaaaagcgctttacgtgtttttttgaaaagattagttccagaagttttggaagaattttttatggaggatgagcaagttctttcgttaatcttctcaaggtattcttttccttcgcggagattgtatatagagggtcgtatttggtatttggatatttattatNNNNNNNNNNNNNNNNNNNNNNNNNNNNNNNNNNNNNNNNNNNNNNNNNNNNNNNNNNNNNNNNNNNNNNNNNNNNNNNNNNNNNNNNNNNNNNNNNNNNNNNNNNNNNNNNNNNNNNNNNNNNNNNNNNNNNNNNNNNNNNNNNNNNNNNNNNNNNNNNNNNNNNNNNNNNNNNNNNNNNNNNNNNNNNNNNNNNNNNNNNNNNNNNNNNNNNNNNNNNNNNNNNNNNNNNNNNNNNNNNNNNNNNNNNNNNNNNNNNNNNNNNNNNNNNNNNNNNNNNNNNNNNNNNNNNNNNNNNNNNNNNNNNNNNNNNNNNNNNNNNNNNNNNNNNNNNNNNNNNNNNNNNNNNNNNNNNNNNNNNNNNNNNNNNNNNNNNNNNNNNNNNNNNNNNNNNNNNNNNNNNNNNNNNNNNNNNNNNNNNNNNNNNNNNNNNNNNNNNNNNNNNNNNNNNNNNNNNNNNNNNNNNNNNNNNNNNNNNNNNNNNNNNNNNNNNNNNNNNNNNNNNNNNNNNNNNNNNNNNNNNNNNNNNNNNNNNNNNNNNNNNNNNNNNNNNNNNNNNNNNNNNNNNNNNNNNNNNNNNNNNNNNNNNNNNNNNNNNNNNNNNNNNNNNNNNNNNNNNNNNNNNNNNNNNNNNNNNNNNNNNNNNNNNNNNNNNNNNNNNNNNNNNNNNNNNNNNNNNNNNNNNNNNNNNNNNNNNNNNNNNNNNNNNNNNNNNNNNNNNNNNNNNNNNNNNNNNNNNNNNNNNNNNNNNNNNNNNNNNNNNNNNNNNNNNNNNNNNNNNNNNNNNNNNNNNNNNNNNNNNNNNNNNNNNNNNNNNNNNNNNNNNNNNNNNNNNNNNNNNNNNNNNNNNNNNNNNNNNNNNNNNNNNNNNNNNNNNNNNNNNNNNNNNNNNNNNNNNNNNNNNNNNNNNNNNNNNNNNNNNNNNNNNNNNNNNNNNNNNNNNNNNNNNNNNNNNNNNNNNNNNNNNNNNNNNNNNNNNNNNNNNNNNNNNNNNNNNNNNNNNNNNNNNNNNNNNNNNNNNNNNNNNNNNNNNNNNNNNNNNNNNNNNNNNNNNNNNNNNNNNNNNNNNNNNNNNNNNNNNNNNNNNNNNNNNNNNNNNNNNNNNNNNNNNNNNNNNNNNNNNNNNNNNNNNNNNNNNNNNNNNNNNNNNNNNNNNNNNNNNNNNNNNNNNNNNNNNNNNNNNNNNNNNNNNNNNNNNNNNNNNNNNNNNNNNNNNNNNNNNNNNNNNNNNNNNNNNNNNNNNNNNNNNNNNNNNNNNNNNNNNNNNNNNNNNNNNNNNNNNNNNNNNNNNNNNNNNNNNNNNNNNNNNNNNNNNNNNNNNNNNNNNNNNNNNNN
Cecarria_obtusifolia                     NNNNNNNNNNNNNNNNNNNNNNNNNNNNNNNNNNNNNNNNNNNNNNNNNNNNNNNNNNNNNNNNNNNNNNNNNNNNNNNNNNttaggttactaattgtgaaacgcttaattactcgaatgtatcaacagaattattttattatttctactaatNNNNNNNNNgatNNNNNNNNNNNNNNNNNNNNNNNNNNNNNNNNNNNNNNNNNNNNNNNNNNNNNNNNNNNNNNNNNNNNNNNNNNNNNNNNNNNNNNNNNNNNNNNNNNNNNNNNNNNNNNNNNNNNNNNNNNNNNNNNNNNNNNNNNNNNNNNNNNNNNNNNNNNNNNNNNNNNNNNNNNNNNNNNNNNNNNNNNNNNNNNNNNNNNNNNNNNNNNNNNNNNNNNNNNNNNNNNNNNNNNNNNNNNNNNNNNNNNNNNNNNNNNNNNNNNNNNNNNNNNNNNNNNNNNNNNNNNNNNNNNNNNNNNNNNNNNNNNNNNNNNNNNNNNNNNNNNNNNNNNNNNNNNNNNNNNNNNNNNNNNNNNNNNNNNNNNNNNNNNNNNNNNNNNNNNNNNNNNNNNNNNNNNNNNNNNNNNNNNNNNNNNNNNNNNNNNNNNNNNNNNNNNNNNNNNNNNNNNNNNNNNNNNNNNNNNNNNNNNNNNNNNNNNNNNNNNNNNNNNNNNNNNNNNNNNNNNNNNNNNNNNNNNNNNNNNNNNNNNNNNNNNNNNNNNNNNNNNNNNNNNNNNNNNNNNNNNNNNNNNNNNNNNNNNNNNNNNNNNNNNNNNNNNNNNNNNNNNNNNNNNNNNNNNNNNNNNNNNNNNNNNNNNNNNNNNNNNNNNNNNNNNNNNNNNNNNNNNNNNNNNNNNNNNNNNNNNNNNNNNNNNNNNNNNNNNNNNNNNNNNNNNNNNNNNNNNNNNNNNNNNNNNNNNNNNNNNNNNNNNNNNNNNNctcttttggaaatatcgtttttatgtgcggtatcaaccagaacggNNNNNNataaaaacattatccaagcatttcNNNNNNtttctaggttatcttNNNNNNtcaagtgtaNNNNNNagtatacgattcaacttttggttggtccgaagtctaatgctagaaaattcctttctaataNNNNNNaataataatattattaagNNNNNNNNNgcgtttgatactacaNNNNNNNNNatgcctttggttggatctttggctaaagcgaaagttggcgatgtcttaggtcgccctattaataagNNNttgatctcgatcgatttaNNNNNNtcagattatgatattattgacttattttggcatatatgccaaaatatttttaattatttcagcggagtctcaaaaaaaNNNaagagtttgtatcaaataNNNNNNNNNaagtatatatttcgacttNNNNNNNNNNNNNNNNNNNNNNNNNNNNNNNNNNNNNNNNNNNNNNNNNNNNNNNNNNNNNNNNNNNNNNaatttttggaataattttttttggtggaagagcaagttctttcgttgatcttctaaaggtattcttttaactcccggggtttatatagagaaagtcatgtttggtatctggatattNNNNNNNNNNNNNNNNNNNNNNNNNNNNNNcgaaattggtagacgctacggacttaattggattgagccttagtatggaaacttactaagtgNNNNNataactttcaaattcagggaaaccgtggaattaataaaaataggcaatcctgaaccaaatcccgtttNNNNNNtcaNNNNNNtaaNNNNNNNNaatNNNgagtagggaaatcaagccagaatNNNNNNNNNNaaaaaaaaggataggtgcagagactcaatggaagctgttNNNNNNNctNaataaatacatNNtacNNNatacaNNNNatacaaNNNNNNNNNNNNNNNNNNattgtatgtaNNNNNNgcNNNNNNNccggtNNNNNNNNNNNNNNNNNNNNNNNNNNNNNNNNNNNNNNNNNNNNNNNNNNNNNNNNNNNNNNNNNNNNNNNNNNNNNNNNNNNNNNNNNNNNNNNNNNNNNNNNNNNNNNNNNNNNNNNNNNNNNNNNNNNNNNNNNNNNNNNNNNNNNNNNNNNNNNNNNNNNNNNNNNNNNNNNNNagacgagaataaagatagagtcccattctacatgtcaataccgacaacaattaaatttatagNtaagaggaaaatccgtcgattNNNNNttWaaaatcatgagggttcaRgtccctctatccccaaaaaaRaaaaagNNNgcccgtNttgagcccccNattagtNNNNNNNNNNNNNNNNNNNNNNNNNNNNNNNNNNNNNNNNNNNNNNNNNNNNNNNNNNNNNNNNNNNNtcatNNNNNNNtagcNNattttNNNNNNNNNNNNNNNNNNNNNNNNNNNNNNNNNNNNNNNNNNNNNNNNNNNNNNNNNNNNNNNNNNNNNNNNNNNNNNNNNNNNNNNaatttttaggcaagaaatgcccattNNNNNNNttNNNNNNNNNNNNaataattcacagNNNNNNNNNtcagtacttttttttataNNNNNNNNNNNNNNNNNNNNNNNNNNNNNNNNNNNNNNNNNNNNNNNNNNNNNNNNNNNNNctgaaacttatctactgNNNNNNNaNNNNNNcatttatNNNNaaagtcttattcNNNNNNNNNNNNNNNNNNNNNNNNNNNNNNNNNNNNNNNNNNNtttttataNNNtttNNNNNNNNNNNNNNNNNNNNNNNNNNNNNNNNNNNNNNNNNNNNNNNNNNNNNNNNNNNNNNNNNNNNNNNNNNNNNNNNNNNNNNNNNNNNNNNNNNNNNNNNNNNNNNNNNNNNNNNNNNNNNNNNNNNNNNNNNNNNNNNNNNNttaatggtcaggatagNNNNNNNNNNNNNNNNNNNNNNNNNNNNNNNNNNNNNNNNNN
Cladocolea_cupulata                      NNNNNNNNNNNNNNNNNNNNNNNNNNNNNNNNNNNNNNNNNNNNNNNNNNNNNNNNNNNNNNNNNNNNNNNNNNNNNNNNNNNNNNNNNNNNNNNNNNNNNNNNNNNNNNNNNNNNNNNNNNNNNNNNNNNNNNNNNNNNNNNNNNNNNNNNNNNNNNNNNNNNNNNNNNNNNNNNNNNNNNNNNNNNNNNNNNNNNNNNNNNNNNNNNNNNNNNNNNNNNNNNNNNNNNNNNNNNNNNNNNNNNNNNNNNNNNNNNNNNNNNNNNNNNNNNNNNNNNNNNNNNNNNNNNNNNNNNNNNNNNNNNNNNNNNNNNNNNNNNNNNNNNNNNNNNNNNNNNNNNNNNNNNNNNNNNNNNNNNNNNNNNNNNNNNNNNNNNNNNNNNNNNNNNNNNNNNNNNNNNNNNNNNNNNNNNNNNNNNNNNNNNNNNNNNNNNNNNNNNNNNNNNNNNNNNNNNNNNNNNNNNNNNNNNNNNNNNNNNNNNNNNNNNNNNNNNNNNNNNNNNNNNNNNNNNNNNNNNNNNNNNNNNNNNNNNNNNNNNNNNNNNNNNNNNNNNNNNNNNNNNNNNNNNNNNNNNNNNNNNNNNNNNNNNNNNNNNNNNNNNNNNNNNNNNNNNNNNNNNNNNNNNNNNNNNNNNNNNNNNNNNNNNNNNNNNNNNNNNNNNNNNNNNNNNNNNNNNNNNNNNNNNNNNNNNNNNNNNNNNNNNNNNNNNNNNNNNNNNNNNNNNNNNNNNNNNNNNNNNNNNNNNNNNNNNNNNNNNNNNNNNNNNNNNNNNNNNNNNNNNNNNNNNNNNNNNNNNNNNNNNNNNNNNNNNNNNNNNNNNNNNNNNNNNNNNNNNNNNNNNNNNNNNNNNNNNNNNNNNNNNNNNNNNNNNNNNNNNNNNNNNNNNNNNNNNNNNNNNNNNNNNNNNNNNNNNNNNNNNNNNNNNNNNNNNNNNNNNNNNNNNNNNNNNNNNNNNNNNNNNNNNNNNNNNNNNNNNNNNNNNNNNNNNNNNNNNNNNNNNNNNNNNNNNNNNNNNNNNNNNNNNNNNNNNNNNNNNNNNNNNNNNNNNNNNNNNNNNNNNNNNNNNNNNNNNNNNNNNNNNNNNNNNNNNNNNNNNNNNNNNNNNNNNNNNNNNNNNNNNNNNNNNNNNNNNNNNNNNNNNNNNNNNNNNNNNNNNNNNNNNNNNNNNNNNNNNNNNNNNNNNNNNNNNNNNNNNNNNNNNNNNNNNNNNNNNNNNNNNNNNNNNNNNNNNNNNNNNNNNNNNNNNNNNNNNNNNNNNNNNNNNNNNNNNNNNNNNNNNNNNNNNNNNNNNNNNNNNNNNNNNNNNNNNNNNNNNNNNNNNNNNNNNNNNNNNNNNNNNNNNNNNNNNNNNNNNNNNNNNNNNNNNNNNNNNNNNNNNNNNNNNNNNNNNNNNNNNNNNNNNNNNNNNNNNNNNNNNNNNNNNNNNNNNNNNNNNNNNNNNNNNNNNNNNNNNNNNNNNNNNNNNNNNNNNNNNNNNNNNNNNNNNNNNNNNNNNNNNNNNNNNNNNNNNNNNNNNNNNNNNNNNNNNNNNNNNNNNNNNNNNNNNNNNNNNNNNNNNNNNNNNNNNNNNNNNNNNNNNNNNNNNNNNNcgaaattggtagacgctacggacttaattggattgagccttagtatggaaacccactaagtgNNNNNataactttcaaattcagggaaaccgtggaattaataaaaataggcaatcctgagccaaatcccgtttNNNNNNcccNNNNNNgaaNNNNNNNNaacNgagagtagggaaagcaagccagaatNNaaataaaaaaaggaaaggataggtgcagagactcaacggaagctgttNNNNNNNctNaacaaaNNNNNNNtacNNNatacaaatgatacaaNNNNNNNNNNNNNNNNNNatggggtttattgtctttNcNNNNgccggtNNNNNNNNNNNNNNNNNNNNNNNNNNNNNNNNNNNNNNNNNNNNNNNNNNNNNNNNNNNNNNNNNNNNNNNNNNNNNNNNNNNNNNNNNNNNNNNNNNNNNNNNNNNNNNNNNNNNNNNNNNNNNNNNNNNNNNNNNNNNNNNNNNNNNNNNNNNNNNNNNNNNNNNNNNNNNNNNNNagacgagaataaagatagagtcccattctacatgtcaatacctacaacaatgaaatttatagttaagaggaaaatccgccgactNNNNNtttaaaatcatgagggttcaagtccctctatccccaaaaaaNNNNNNNNNNgcccatNtttaccccctNaattttttNNNNNNatcNNNNNNNNNNNNNNNNNNNNNttatttatccNNNNNcgtNNNNNNNNtNNNNNNNNNtcgtNNNNNNNtagcNNgattaaaaatNNNNNNNNatttNNNNNNNNNNNNNNNNNNNNttNNNNNNNNNNNNNNNNNNNNNNNNNNNNNNNNNNNNNNNNNNNNNNNNcatttttaggcaagaaatccccattNNNNNNNttNNNNNNNNNNNNaataactcacagNNNNNNNNNtcagtacNNNNNNttataNNNNNNNNNNNNNNNNNNNNNNNNNNNNNNNNNNNNNNNNNNNNNNNNNNNNNNNNNNNNNctgaaacttNNNNNNNNNNNNNNNaNNNNNNcatttacNNNNaaagtcttattcaattaNNNgtttagNNNNNNNNttatttttNNNNNNaatNNNNtttgtgtaNNNttttcacaaNaaagaaaNNNNactttacatacNagtaatacNNNNNNNNNNNNNNNNNNNttttttatattttaaattgacatagacccaaNNNNNgcctNNNNNNNNNNNNNNNNNNtaNNNNNNNaaataagaacggcgcatcaNNNNataatggttgggatagctcagttggtagagcagaggactgaaaNNNNNNNNNNNNNNN
Cladocolea_gracilis                      NNNNNNNNNNNNNNNNNNNNNNNNNNNNNNNNNNNNNNNNNNNNNNNNNNNNNNNNNNNNNNNNNNggttatgacaaaaagtttaggttactaattgtgaaacgcttaattactcgaatgtatcaacagaattatttttttatttctactaatNNNNNNNNNgatNNNNNNtctaacNNNNNNNNNNNNcaaaatacttttttgggacacaacaaatatttttattttcaaatcctatcgggtaaattagcagttattgtggaaattaaactttccctatacttagtaNNNtcttccctcgaagacNNNgaagataagNNNaaaatagataaattccaaaatttacgatcaattcattccatatttccctttttagaagaaaaattctcccatttaaattatgtgtcaaatatactaataccctatcctgttcatcttgaaatcttgattctaattcttcgttactgggtgaaagacgcttcttctttgcattttttacgattcgttttccacgagaatcgtaattggaatattNNNttgtttccaaagaattttattttcactctaNNNNNNNNNNNNNNNNNNagaNNNNNNNNNNNNaatcaaagattattcNNNNNNttatataattctcatgtctgtgaatacgaatccatttttgtttttttacgtaaccaatcctatcatttacgatcaacattttttggaacctcttttgagcgaattttcttctatggaaaaataaaaaaagagttttttNNNNNNgtaaatgtcNNNNNNtttactaagtattttcaagttattNNNNNNtcatggctgttcaaagatccttttatgcattatgttaggtatcaaggaaaatctattctggcttcaaaacgggcgtctcttattctgaataaatggaaatattatcttgccctcttttggaaatgtcgtttttatgcgtgggatcaaccagaaaggattcatataaaaacattatccaagcactttcttgactttctaggttatcttNNNNNNtcaagtgcaNNNNNNagtatacgcNNNNNNccttcggcgggacgaagtcaaatgctagaaaattcatttttaataNNNNNNNNNaataatattattaagNNNNNNNNNacgtttgataccacagttccaattatgcctttggttggatcgttggctaaagcaaaagtttgtgacgtcttaggttaccccattagtaagNNNttggtctggtccgatttaNNNNNNtcagattatgatattattgacttattttggcgtatatgcagaaatctttctcattattacagcggagcctcaaaaaaaNNNaagagtttgtatcaaataNNNNNNNNNaagtatatacttcgactttcttgtactagaactttagcttgtaaacacaaaagcactctacgtgcttttttgaaaagattaggtccggaattttttgaagaattttttacgggggaggagcaagttctttcgttgatcttttcaaggtattcttttacctcgcggcggNNNNNNNNNNNNNNNNNNNNNNNNNNNNNNNNNNNNNNNNNNNNNNNNNNNNNNNNNNNNNNNNNNNNNNNNNNNNNgacgctacggacttaattggattgagccttagtatggaaacccactaagtgNNNNNataactttcaaattcagggaaaccgtggaattaataaaaataggcaatcctgagccaaatcccgtttNNNNNNcccNNNNNNgaaNNNNNNNNaacNNNgagtagggaaagcaagccagaatNNNNNNNaaataaaaaaaggataggtgcagagactcaacggaagctgttNNNNNNNctNaacaaaNNNNNNNtacNNNatacaNNNNNNNNNaNNNNNNNNNNNNNNNNNNatggggttgattgtctttNcNNNNgccggtNNNNNNNNNNNNNNNNNNNNNNNNNNNNNNNNNNNNNNNNNNNNNNNNNNNNNNNNNNNNNNNNNNNNNNNNNNNNNNNNNNNNNNNNNNNNNNNNNNNNNNNNNNNNNNNNNNNNNNNNNNNNNNNNNNNNNNNNNNNNNNNNNNNNNNNNNNNNNNNNNNNNNNNNNNNNNNNNNNaNNNgagaataaagatagagtcccattctacatgtcaatacctacaacaatgaaatttatagttaagaggaaaatccgtcgactNNNNNtttttaatcatgagggttcaagtccctctatccccaaaaaaNNNNNNNNNNgcccatNttgaccccctNaattttttNNNNNNatcNNNNNNNNNNNNNNNNNNNNNttatttatccNNNNNNNNNNNNNNNNNNNNNNNNNNctgtNNNNNNNtagcNNgattaaaaatctttNttcatatNNNNNNNNNNNNNNNNNNNNNNNNNNNNNNNNNNNNNNNNNNNNNNNNNNNNNNNNNNNNNNNNNNNNNNNNNNNttaggcaagaaatccccattNNNNNNNttNNNNNNNNNNNNaataactcacagNNNNNNNNNtcagtacNNNNNNttataNNNNNNNNNNNNNNNNNNNNNNNNNNNNNNNNNNNNNNNNNNNNNNNNNNNNNNNNNNNNNctgaaacttNNNNNNNNNNNNNNNaNNNNNNcatttacNNNNaaagtcttattcNNNNNNNNaataNNNNNNNNNNNNNNNNNNNNNNNNaatNNNNtttgtgtaNNNttttNNcaaNaaagaaaagaaaactttacaNNNagtaatactttttttataNNNNNNNNNttttatttaattaaatagaaaatagacccaaNNNNNgccttatNNNNNNNNNNNNNagtaNNNNNNNaaataagaacggcgcatcaNNNNataatggttgggatagNNNNNNNNNNNNNNNNNNNNNNNNNNNNNNNNNNNNNNNNNN
Cladocolea_mcvaughii                     NNNNNNNNNNNNNNNNNNNNNNNNNNNNNNNNNNNNNNNNNNNNNNNNNNNNNNNNNNNNNNNNNNNNNNNNNNNNNNNNNNNNNNNNNNNNNNNNNNNNNNNNNNNNNNNNNNNNNNNNNNNNNNNNNNNNNNNNNNNNNNNNNNNNNNNNNNNNNNNNNNNNNNNNNNNNNNNNNNNNNNNNNNNNNNNNNNNNNNNNNNNNNNNNNNNNNNNNNNNNNNNNNNNNNNNNNNNNNNNNNNNNNNNNNNNNNNNNNNNNNNNNNNNNNNNNNNNNNNNNNNNNNNNNNNNNNNNNNNNNNNNNNNNNNNNNNNNNNNNNNNNNNNNNNNNNNNNNNNNNNNNNNNNNNNNNNNNNNNNNNNNNNNNNNNNNNNNNNNNNNNNNNNNNNNNNNNNNNNNNNNNNNNNNNNNNNNNNNNNNNNNNNNNNNNNNNNNNNNNNNNNNNNNNNNNNNNNNNNNNNNNNNNNNNNNNNNNNNNNNNNNNNNNNNNNNNNNNNNNNNNNNNNNNNNNNNNNNNNNNNNNNNNNNNNNNNNNNNNNNNNNNNNNNNNNNNNNNNNNNNNNNNNNNNNNNNNNNNNNNNNNNNNNNNNNNNNNNNNNNNNNNNNNNNNNNNNNNNNNNNNNNNNNNNNNNNNNNNNNNNNNNNNNNNNNNNNNNNNNNNNNNNNNNNNNNNNNNNNNNNNNNNNNNNNNNNNNNNNNNNNNNNNNNNNNNNNNNNNNNNNNNNNNNNNNNNNNNNNNNNNNNNNNNNNNNNNNNNNNNNNNNNNNNNNNNNNNNNNNNNNNNNNNNNNNNNNNNNNNNNNNNNNNNNNNNNNNNNNNNNNNNNNNNNNNNNNNNNNNNNNNNNNNNNNNNNNNNNNNNNNNNNNNNNNNNNNNNNNNNNNNNNNNNNNNNNNNNNNNNNNNNNNNNNNNNNNNNNNNNNNNNNNNNNNNNNNNNNNNNNNNNNNNNNNNNNNNNNNNNNNNNNNNNNNNNNNNNNNNNNNNNNNNNNNNNNNNNNNNNNNNNNNNNNNNNNNNNNNNNNNNNNNNNNNNNNNNNNNNNNNNNNNNNNNNNNNNNNNNNNNNNNNNNNNNNNNNNNNNNNNNNNNNNNNNNNNNNNNNNNNNNNNNNNNNNNNNNNNNNNNNNNNNNNNNNNNNNNNNNNNNNNNNNNNNNNNNNNNNNNNNNNNNNNNNNNNNNNNNNNNNNNNNNNNNNNNNNNNNNNNNNNNNNNNNNNNNNNNNNNNNNNNNNNNNNNNNNNNNNNNNNNNNNNNNNNNNNNNNNNNNNNNNNNNNNNNNNNNNNNNNNNNNNNNNNNNNNNNNNNNNNNNNNNNNNNNNNNNNNNNNNNNNNNNNNNNNNNNNNNNNNNNNNNNNNNNNNNNNNNNNNNNNNNNNNNNNNNNNNNNNNNNNNNNNNNNNNNNNNNNNNNNNNNNNNNNNNNNNNNNNNNNNNNNNNNNNNNNNNNNNNNNNNNNNNNNNNNNNNNNNNNNNNNNNNNNNNNNNNNNNNNNNNNNNNNNNNNNNNNNNNNNNNNNNNNNNNNNNNNNNNNNNNNNNNNNNNNNNNNNNNNNNNNNNNNNNNNNNNNNNNNNNNNNNNNNNNNNNNNNNNNNNNNNcgaaattggtggacgctacggacttaattggattgagccttagtatggaaacccactaagtgNNNNNataactttcaaattcagggaaaccgtggaattaataaaaataggcaatcctgagccaaatcccgtttNNNNNNcccNNNNNNgaaNNNNNNNNaacNgagagtagggaaagcaagccagaatNNaaataaaaaaaggataggataggtgcagagactcaacggaagctgttNNNNNNNctNaacaaaNNNNNNNtacNNNatacaNNNNatacaaNNNNNNNNNNNNNNNNNNatggggttgattgtctttNcNNNNgccggtNNNNNNNNNNNNNNNNNNNNNNNNNNNNNNNNNNNNNNNNNNNNNNNNNNNNNNNNNNNNNNNNNNNNNNNNNNNNNNNNNNNNNNNNNNNNNNNNNNNNNNNNNNNNNNNNNNNNNNNNNNNNNNNNNNNNNNNNNNNNNNNNNNNNNNNNNNNNNNNNNNNNNNNNNNNNNNNNNNagacgagaataaagatagagtcccattctacatgtcaatacctacaacaatgaaatttatagttaagaggaaaatccgtcgactNNNNNttttaaatcatgagggttcaagtccctctatccccaaaaaaNNNNNNNNNNgcccatNttgaccccctNaattttttNNNNNNatcNNNNNNNNNNNNNNNNNNNNNttatttatccNNNNNcttNNNNNNNNttcgttagcgtcgtNNNNNNNtagcNNgattaaaaatctttNttcatatNNNNNNNNNNNNNNNNNNNNttNNNNNNNNNNNNNNNNNNNNNNNNNNNNNNNNNNNNNNNNNNNNNNNNcatatttaggcacgaaatccccattNNNNNNNttNNNNNNNNNNNNaataactcacagNNNNNNNNNtcagtacNNNNNNttataNNNNNNNNNNNNNNNNNNNNNNNNNNNNNNNNNNNNNNNNNNNNNNNNNNNNNNNNNNNNNctgaaacttNNNNNNNNNNNNNNNaNNNNNNcatttNNNNNNNNNNNNNNNNNNNagttNNNatttttNNNNNNNNttatttttNNNNNNaatNNNNtttgtgtaNNNttttNNcaaNaaagaaaNNNNactttaNNNNNNNNNNNNNNNNNNNNNNNNNNNNNNNNNNNNNNNNNNNNNNNNNNNNNNNNNNNNNNNNNNNNNNgccNNNNNNNNNNNNNNNNNNtaNNNNNNNaaataagaatggcgcatcaNNNNataatggttgggatagctcagttggtagagcagaggactgaaaNNNNNNNNNNNNNNN
Dactyliophora_novaeguineae               caggagtatatttatgcacttactcataatcgtagtttcaatcgatcaagtttgttcgaaaatgtaggttatgacacgaaggttaggttactaattgtgaaacgcttaattactcgaatgtatcaccagaattcttttcttatttatacttatNNNNNNNNNgatNNNNNNtcgaacNNNNNNNNNNNNcaaaatgctttttttggacaccacaaacatttttatttgcaaatcatatcgggtaagttagcggttattgtggaaattaaacttttcctaggcttagtaNNNtcttctattNNNNNNNNNgaaaataatNNNaaaatagacgaatctaaaaatttacgatcaattcattccatatttccctttttagaagataaattctcccgtttcaattatgtgtcaaatatactaataccttatcctgttcatcttgaaatattggttttaattcttcgttgttgggtgaaagatgcttcttctttacattttttacgattcgttttccacgagaatcgtaattggaactatttttttttaccaaataaatatatttccacccttNNNNNNNNNNNNtcaaaaagaNNNNNNNNNNNNaatcagagattatttttattcttatataattctcatgtctgtgaatacgaatccatttttgtttttttacgtaaccaatcctatcatttacgatcaacattttttggaaccttttttgagcgaactattttctatggaaaaataaaaaaagagtatcttNNNNNNgtaaatgtcNNNNNNtttactaaggattttcaagccataNNNNNNtcatgtatgttcaaagatatttttatgcattatgttaggtatcaaggaaaatctattctggcttcaaaatggacgttttttattctgaataaatggaactattactttgctctcttttggaaatgtcgtttttatgtgtggtatcaatcagaaaggNNNNNNataaaaacattatacaagcatttccttgcctttctaggttatcttNNNNNNtcaagtgcaNNNNNNaatatacgattcaacccttcgttgggacgaagtcaaatgatagaaaattcatttataataNNNaataataataataatattaagNNNNNNNNNacgtttgataccacagttccaattatacctttggttggaccattggttaaagcgaaagttggtgacgtcttaggtcaccccattagtaagNNNttgatctcgtccgatttaNNNNNNtcagattatgatattattgacttattttggcatatctgcagaaatctttctcattattacagcggagcttcaaaaaaaNNNaatagtttgtatcaaataNNNNNNNNNaagtatatacttcgactttcttgtactagaactttagctcgtaaacacaaaagcgctttacgtgcttttttgaaaagattaggcacagaagttttggaagaattttttatggaggaggagcaagttctttcgttgatcttctcaaggtattcttttacttcgcagagatagtatagagaaggtcgtatttggtatttggatatttattatNNNNNNNNNNNNNNNNNNNNNNNNcgaaattggtagacgctacggacttaattgggttgagccttagtatggaaacccactaagtgNNNNNataactttcaaattcagggaaaccgtggaattaataaaaataggcaatcctgagccaaatcccgtttNNNNNNtccNNNNNNgaaNNNNNNNNaatNNNgagtagggaaagcaagccagaatNNNNNNNNNNNaaaaaaaggataggtgcagagactcaacggaagctgttNNNNNNNctNaataaaNNNNNNNgacNNNatacaNNNNatacaaNNNNNNNNNNNNNNNNNNatgtagttgaNNNNNNttNcNNNNgccggtNNNNNNNNNNNNNNNNNNNNNNNNNNNNNNNNNNNNNNNNNNNNNNNNNNNNNNNNNNNNNNNNNNNNNNNNNNNNNNNNNNNNNNNNNNNNNNNNNNNNNNNNNNNNNNNNNNNNNNNNNNNNNNNNNNNNNNNNNNNNNNNNNNNNNNNNNNNNNNNNNNNNNNNNNNNNNNNNNNagacgagaataaagatagagtcccattctacatgtcaataccgacaacaatgaaatttatagNtaagaggaaaatccgtcgactNNNNNttttaaatcatgagggttcaagtccctctatccccaaaaaaaNNNNNNNNNgcccgtNttaaacccctNaattctttNNNNNNNNNNNNNNNNNNNNNNNNNNNNNNNNNtttattcNNNNNcttNNNNNNNNtNNNNNNNNNtcgtNNNNNNNtagcNNagttaaaaacccccNNNNttcatttNNNNNNNNNNNNNNNNNttNNNNNNNNNNNNNNNNNNNNNNNNNNNNNNNNNNNNNNNNNNNNNNNNcatatttaggcgagaaatacccattNNNNNNNttNNNNNNNNNNNNaataattcacatNNNNNNNNNtcagtactttatNNNNNNNNNNNNNNNNNNNNNNNNNNNataNNNNNNNNNNNNNNNNNNNNNNNNNNNNNNNNNNNNNctgaaacttNNNNNNNNNNNNNNNaNNNNNNcatttacNNNNaaagtcttattcNNNNNNNNaattagNNNNNNNNtcatttttNNNNNNgatNNNNtttgtgtaNNNtttttaaNaNaagaNNNNNNaaattttacaNNNagtaatacNNNNNNNNNNNNNNNNNNNNNNNNNNNNNtttNtNNNNNNttagatttttNNNNNaatggttNNNNNNNNNNNNNNNNNNNNNNNNNNNNNNNNNNNNNNNNNNNNNNNttaatggtcgggatagctcagttggtagagcagaNNNNNNNNNNNNNNNNNNNNNNNN
Decaisnina_brittenii                     NNNNNNNNNNNNNNNNNNNNNNNNNNNNNNNNNNNNNNNNNNNNNNNNNNNNNNNNNNNNNNNNNNNNNNNNNNNNNNNNNNNNNNNNNNNNNNNNNNNNNNNNNNNNNNNNNNNNNNNNNNNNNNNNNNNNNNNNNNNNNNNNNNNNNNNNNNNNNNNNNNNNNNNNNNNNNNNNNNNNNNNNNNNNNNNNNNNNNNNNNNNNNNNNNNNNNNNNNNNNNNNNNNNNNNNNNNNNNNNNNNNNNNNNNNNNNNNNNNNNNNNNNNNNNNNNNNNNNNNNNNNNNNNNNNNNNNNNNNNNNNNNNNNNNNNNNNNNNNNNNNNNNNNNNNNNNNNNNNNNNNNNNNNNNNNNNNNNNNNNNNNNNNNNNNNNNNNNNNNNNNNNNNNNNNNNNNNNNNNNNNNNNNNNNNNNNNNNNNNNNNNNNNNNNNNNNNNNNNNNNNNNNNNNNNNNNNNNNNNNNNNNNNNNNNNNNNNNNNNNNNNNNNNNNNNNNNNNNNNNNNNNNNNNNNNNNNNNNNNNNNNNNNNNNNNNNNNNNNNNNNNNNNNNNNNNNNNNNNNNNNNNNNNNNNNNNNNNNNNNNNNNNNNNNNNNNNNNNNNNNNNNNNNNNNNNNNNNNNNNNNNNNNNNNNNNNNNNNNNNNNNNNNNNNNNNNNNNNNNNNNNNNNNNNNNNNNNNNNNNNNNNNNNNNNNNNNNNNNNNNNNNNNNNNNNNNNNNNNNNNNNNNNNNNNNNNNNNNNNNNNNNNNNNNNNNNNNNNNNNNNNNNNNNNNNNNNNNNNNNNNNNNNNNNNNNNNNNNNNNNNNNNNNNNNNNNNNNNNNNNNNNNNNNNNNNNNNNNNNNNNNNNNNNNNNNNNNNNNNNNNNNNNNNNNNNNNNNNNNNNNNNNNNNNNNNNNNNNNNNNNNNNNNNNNNNNNNNNNNNNNNNNNNNNNNNNNNNNNNNNNNNNNNNNNNNNNNNNNNNNNNNNNNNNNNNNNNNNNNNNNNNNNNNNNNNNNNNNNNNNNNNNNNNNNNNNNNNNNNNNNNNNNNNNNNNNNNNNNNNNNNNNNNNNNNNNNNNNNNNNNNNNNNNNNNNNNNNNNNNNNNNNNNNNNNNNNNNNNNNNNNNNNNNNNNNNNNNNNNNNNNNNNNNNNNNNNNNNNNNNNNNNNNNNNNNNNNNNNNNNNNNNNNNNNNNNNNNNNNNNNNNNNNNNNNNNNNNNNNNNNNNNNNNNNNNNNNNNNNNNNNNNNNNNNNNNNNNNNNNNNNNNNNNNNNNNNNNNNNNNNNNNNNNNNNNNNNNNNNNNNNNNNNNNNNNNNNNNNNNNNNNNNNNNNNNNNNNNNNNNNNNNNNNNNNNNNNNNNNNNNNNNNNNNNNNNNNNNNNNNNNNNNNNNNNNNNNNNNNNNNNNNNNNNNNNNNNNNNNNNNNNNNNNNNNNNNNNNNNNNNNNNNNNNNNNNNNNNNNNNNNNNNNNNNNNNNNNNNNNNNNNNNNNNNNNNNNNNNNNNNNNNNNNNNNNNNNNNNNNNNNNNNNNNNNNNNNNNNNNNNNNNNNNNNNNNNNNNNNNNNNNNNNNNNNNNNNNNNNNNNNNNNNNNNNNNNNNNNNNNNNNNNNNNNcgaaattggtagacgctacggacttaattggattgagccttagtatggaaacccactaagtgNNNNNataactttcaaattcagggaaaccgtggaattaataaaaataggcaatcctgagccaaatcccgtttNNNNNNtccNNNNNNNaaNNNNNNNNaNtNNNgagtagggaaaacaaaccagaatNNNNNNNNNNaaaaaaaaggataggtgcagagactcaacggaaNNtgttNNNNNNNctNaacaaNNNNNNNNtacNNNatNcaNNNNctacaaNNNNNNNNNNNNNNNNNNatggagttgaNNNNNNttNcNNNNgctggtNNNNNNNNNNNNNNNNNNNNNNNNNNNNNNNNNNNNNNNNNNNNNNNNNNNNNNNNNNNNNNNNNNNNNNNNNNNNNNNNNNNNNNNNNNNNNNNNNNNNNNNNNNNNNNNNNNNNNNNNNNNNNNNNNNNNNNNNNNNNNNNNNNNNNNNNNNNNNNNNNNNNNNNNNNNNNNNNNNagacgagaataaagatagagtcccattctacatgtcaataccgacaacaatgaaatttatagNtaagaggaaaatccgtcgactNNNNNttttaaatcatgagggttcaagtccctctatccccaaaaaaNNNNNNNNNNgcccatNttggccccctNaattatttNNNNNNctaNNNNNNNNNNNNNNNNNNNNNNNNNNNNNNcNNNNNcttNNNNNNNNtNNNNNNNNNtcggNNNNNNNgagcNNggttaaaaatccttNttcatttNNNNNNNNNNNNNNNNNNNNttNNNNNNNNNNNNNNNNNNNNNNNNNNNNNNNNNNNNNNNNNNNNNNNNcctatttaggaaagaaatccccattNNNNNNNttNNNNNNNNNNNNaataattcacagNNNNNNNNNttagtacNNNNNNttataNNNNNNNNNNNNNNNNNNNNNNNNNNNNNNNNNNNNNNNNNNNNNNNNNNNNNNNNNNNNNctgaaacttNNNNNNNNNNNNNNNaNNNNNNcatttacNNNNaaagtcNNNNNNNNNNNNNNNNNtagNNNNNNNNtcatttttNNNNNNcatNNNNtttgtgtaNNNttttNNcaaNaaagaaaNNNNaNctttacaNNNagtaatacNNNNNNNNNNNNNNNNNNNttttttagatttttaattgacatagacccaaNNNNNgccttctNNNNNNNNNNNNNagtaNNNNNNNaaataagaaccgcgcatcaNNNNataatggtcgggatagctcagttggtagagcNNNNNNNNNNNNNNNNNNNNNNNNNNN
Decaisnina_congesta                      NNNNNNNNNNNNNNNNNNNNNNNNNNNNNNNNNNNNNNNNNNNNNNNNNNNNNNNNNNNNNNNNNNNNNNNNNNNNNNNNNNNNNNNNNNNNNNNNNNNNNNNNNNNNNNNNNNNNNNNNNNNNNNNNNNNNNNNNNNNNNNNNNNNNNNNNNNNNNNNNNNNNNNNNNNNNNNNNNNNNNNNNNNNNNNNNNNNNNNNNNNNNNNNNNNNNNNNNNNNNNNNNNNNNNNNNNNNNNNNNNNNNNNNNNNNNNNNNNNNNNNNNNNNNNNNNNNNNNNNNNNNNNNNNNNNNNNNNNNNNNNNNNNNNNNNNNNNNNNNNNNNNNNNNNNNNNNNNNNNNNNNNNNNNNNNNNNNNNNNNNNNNNNNNNNNNNNNNNNNNNNNNNNNNNNNNNNNNNNNNNNNNNNNNNNNNNNNNNNNNNNNNNNNNNNNNNNNNNNNNNNNNNNNNNNNNNNNNNNNNNNNNNNNNNNNNNNNNNNNNNNNNNNNNNNNNNNNNNNNNNNNNNNNNNNNNNNNNNNNNNNNNNNNNNNNNNNNNNNNNNNNNNNNNNNNNNNNNNNNNNNNNNNNNNNNNNNNNNNNNNNNNNNNNNNNNNNNNNNNNNNNNNNNNNNNNNNNNNNNNNNNNNNNNNNNNNNNNNNNNNNNNNNNNNNNNNNNNNNNNNNNNNNNNNNNNNNNNNNNNNNNNNNNNNNNNNNNNNNNNNNNNNNNNNNNNNNNNNNNNNNNNNNNNNNNNNNNNNNNNNNNNNNNNNNNNNNNNNNNNNNNNNNNNNNNNNNNNNNNNNNNNNNNNNNNNNNNNNNNNNNNNNNNNNNNNNNNNNNNNNNNNNNNNNNNNNNNNNNNNNNNNNNNNNNNNNNNNNNNNNNNNNNNNNNNNNNNNNNNNNNNNNNNNNNNNNNNNNNNNNNNNNNNNNNNNNNNNNNNNNNNNNNNNNNNNNNNNNNNNNNNNNNNNNNNNNNNNNNNNNNNNNNNNNNNNNNNNNNNNNNNNNNNNNNNNNNNNNNNNNNNNNNNNNNNNNNNNNNNNNNNNNNNNNNNNNNNNNNNNNNNNNNNNNNNNNNNNNNNNNNNNNNNNNNNNNNNNNNNNNNNNNNNNNNNNNNNNNNNNNNNNNNNNNNNNNNNNNNNNNNNNNNNNNNNNNNNNNNNNNNNNNNNNNNNNNNNNNNNNNNNNNNNNNNNNNNNNNNNNNNNNNNNNNNNNNNNNNNNNNNNNNNNNNNNNNNNNNNNNNNNNNNNNNNNNNNNNNNNNNNNNNNNNNNNNNNNNNNNNNNNNNNNNNNNNNNNNNNNNNNNNNNNNNNNNNNNNNNNNNNNNNNNNNNNNNNNNNNNNNNNNNNNNNNNNNNNNNNNNNNNNNNNNNNNNNNNNNNNNNNNNNNNNNNNNNNNNNNNNNNNNNNNNNNNNNNNNNNNNNNNNNNNNNNNNNNNNNNNNNNNNNNNNNNNNNNNNNNNNNNNNNNNNNNNNNNNNNNNNNNNNNNNNNNNNNNNNNNNNNNNNNNNNNNNNNNNNNNNNNNNNNNNNNNNNNNNNNNNNNNNNNNNNNNNNNNNNNNNNNNNNNNNNNNNNNNNNNNNNNNNNNNNNNNNNNNNNNNNNNNNNNNNNNNcgaaattggtagacgctacggacttaattggattgagccttagtatggaaacccactaagtgNNNNNataactttcaaattcagggaaaccgtggaattaataaaaataggcaatcctgagccaaatcccgtttNNNNNNtccNNNNNNgaaNNNNNNNNaatNNNgagtagggaaaacaaaccagaatNNNNNNNNNaaaaaaaaaggataggtgcagagactcaacggaagctgttNNNNNNNctNaacaaaNNNNNNNtacNNNatNNNNNNNNNNNNNNNNNNNNNNNNNNNNNNNacggagttgaNNNNNNttNcNNNNgctggtNNNNNNNNNNNNNNNNNNNNNNNNNNNNNNNNNNNNNNNNNNNNNNNNNNNNNNNNNNNNNNNNNNNNNNNNNNNNNNNNNNNNNNNNNNNNNNNNNNNNNNNNNNNNNNNNNNNNNNNNNNNNNNNNNNNNNNNNNNNNNNNNNNNNNNNNNNNNNNNNNNNNNNNNNNNNNNNNNNagacgagaataaagatagagtcccattctacatgtcaataccgacaacaatgaaatttatagNtaagaggaaaatccgtcgactNNNNNttttaaatcatgagggttcaagtccctctatccccaaaaaaNNNNNNNNNNgcccatNttggccccctNaattatttNNNNNNctaNNNNNNNNNNNNNNNNNNNNNNNNNNNNNNcNNNNNcttNNNNNNNNtNNNNNNNNNtcggNNNNNNNgagcNNggttaaaaatccttNttcatttNNNNNNNNNNNNNNNNNNNNttNNNNNNNNNNNNNNNNNNNNNNNNNNNNNNNNNNNNNNNNNNNNNNNNcctatttaggaaagaaatccccattNNNNNNNttNNNNNNNNNNNNaataattcacagNNNNNNNNNttagtacNNNNNNttataNNNNNNNNNNNNNNNNNNNNNNNNNNNNNNNNNNNNNNNNNNNNNNNNNNNNNNNNNNNNNctgaaacttNNNNNNNNNNNNNNNaNNNNNNcatttacNNNNaaagtcNNNNNNNNNNNNNNNNNtagNNNNNNNNtcatttttNNNNNNcatNNNNtttgtgtaNNNttttNNcaaNaaagaaaNNNNaNctttacaNNNagtaatacNNNNNNNNNNNNNNNNNNNttttttagatttttaattgacatagacccaaNNNNNgccttctNNNNNNNNNNNNNagtaNNNNNNNaaataagaaccgcgcatcaNNNNataatggtcgggatagctcagttggtagagcagaaggctgaaaaNNNNNNNNNNNNNN
Decaisnina_signata                       NNNNNNNNNNNNNNNNNNNNNNNNNNNNNNNNNNNNNNNNNNNNNNNNNNNNNNNNNNNNNNNNNNNNNNNNNNNNNNNNNNNNNNNNNNNNNNNNNNNNNNNNNNNNNNNNNNNNNNNNNNNNNNNNNNNNNNNNNNNNNNNNNNNNNNNNNNNNNNNNNNNNNNNNNNNNNNNNNNNNNNNNNNNNNNNNNNNNNNNNNNNNNNNNNNNNNNNNNNNNNNNNNNNNNNNNNNNNNNNNNNNNNNNNNNNNNNNNNNNNNNNNNNNNNNNNNNNNNNNNNNNNNNNNNNNNNNNNNNNNNNNNNNNNNNNNNNNNNNNNNNNNNNNNNNNNNNNNNNNNNNNNNNNNNNNNNNNNNNNNNNNNNNNNNNNNNNNNNNNNNNNNNNNNNNNNNNNNNNNNNNNNNNNNNNNNNNNNNNNNNNNNNNNNNNNNNNNNNNNNNNNNNNNNNNNNNNNNNNNNNNNNNNNNNNNNNNNNNNNNNNNNNNNNNNNNNNNNNNNNNNNNNNNNNNNNNNNNNNNNNNNNNNNNNNNNNNNNNNNNNNNNNNNNNNNNNNNNNNNNNNNNNNNNNNNNNNNNNNNNNNNNNNNNNNNNNNNNNNNNNNNNNNNNNNNNNNNNNNNNNNNNNNNNNNNNNNNNNNNNNNNNNNNNNNNNNNNNNNNNNNNNNNNNNNNNNNNNNNNNNNNNNNNNNNNNNNNNNNNNNNNNNNNNNNNNNNNNNNNNNNNNNNNNNNNNNNNNNNNNNNNNNNNNNNNNNNNNNNNNNNNNNNNNNNNNNNNNNNNNNNNNNNNNNNNNNNNNNNNNNNNNNNNNNNNNNNNNNNNNNNNNNNNNNNNNNNNNNNNNNNNNNNNNNNNNNNNNNNNNNNNNNNNNNNNNNNNNNNNNNNNNNNNNNNNNNNNNNNNNNNNNNNNNNNNNNNNNNNNNNNNNNNNNNNNNNNNNNNNNNNNNNNNNNNNNNNNNNNNNNNNNNNNNNNNNNNNNNNNNNNNNNNNNNNNNNNNNNNNNNNNNNNNNNNNNNNNNNNNNNNNNNNNNNNNNNNNNNNNNNNNNNNNNNNNNNNNNNNNNNNNNNNNNNNNNNNNNNNNNNNNNNNNNNNNNNNNNNNNNNNNNNNNNNNNNNNNNNNNNNNNNNNNNNNNNNNNNNNNNNNNNNNNNNNNNNNNNNNNNNNNNNNNNNNNNNNNNNNNNNNNNNNNNNNNNNNNNNNNNNNNNNNNNNNNNNNNNNNNNNNNNNNNNNNNNNNNNNNNNNNNNNNNNNNNNNNNNNNNNNNNNNNNNNNNNNNNNNNNNNNNNNNNNNNNNNNNNNNNNNNNNNNNNNNNNNNNNNNNNNNNNNNNNNNNNNNNNNNNNNNNNNNNNNNNNNNNNNNNNNNNNNNNNNNNNNNNNNNNNNNNNNNNNNNNNNNNNNNNNNNNNNNNNNNNNNNNNNNNNNNNNNNNNNNNNNNNNNNNNNNNNNNNNNNNNNNNNNNNNNNNNNNNNNNNNNNNNNNNNNNNNNNNNNNNNNNNNNNNNNNNNNNNNNNNNNNNNNNNNNNNNNNNNNNNNNNNNNNNNNNNNNNNNNNNNNNNNNNNNNNNNNNNNNNNNNNNNNNNNNNNNNNNNNNNNNNNNNNNNNNNNNNNNNNNNNNNNNNNNNNNtgagccttagtatggaaacccactaagtgNNNNNataactttcaaattcagggaaaccgtggaattaataaaaataggcaatcctgagccaaatcccgtttNNNNNNtccNNNNNNgaaNNNNNNNNaatNNNgagtagggaaaacaaaccagaatNNNNNNNNNaaaaaaaaaggataggtgcagagactcaacggaagctgttNNNNNNNctNaacaaaNNNNNNNtacNNNatNNNNNNNNNNNNNNNNNNNNNNNNNNNNNNNacggagttgaNNNNNNttNcNNNNgctggtNNNNNNNNNNNNNNNNNNNNNNNNNNNNNNNNNNNNNNNNNNNNNNNNNNNNNNNNNNNNNNNNNNNNNNNNNNNNNNNNNNNNNNNNNNNNNNNNNNNNNNNNNNNNNNNNNNNNNNNNNNNNNNNNNNNNNNNNNNNNNNNNNNNNNNNNNNNNNNNNNNNNNNNNNNNNNNNNNNagacgagaataaagatagagtcccattctacatgtcaataccgacaacaatgaaatttatagNtaagaggaaaatccgtcgactNNNNNttttaaatcatgagggttcaagtccctctatccccaaaaaaNNNNNNNNNNgcccatNttggccccctNaattatttNNNNNNctaNNNNNNNNNNNNNNNNNNNNNNNNNNNNNNcNNNNNcttNNNNNNNNtNNNNNNNNNtcggNNNNNNNgagcNNggttaaaaatccttNttcatttNNNNNNNNNNNNNNNNNNNNttNNNNNNNNNNNNNNNNNNNNNNNNNNNNNNNNNNNNNNNNNNNNNNNNcctatttaggaaagaaatccccattNNNNNNNttNNNNNNNNNNNNaataattcacagNNNNNNNNNttagtacNNNNNNttataNNNNNNNNNNNNNNNNNNNNNNNNNNNNNNNNNNNNNNNNNNNNNNNNNNNNNNNNNNNNNctgaaacttNNNNNNNNNNNNNNNaNNNNNNcatttacNNNNaaagtcNNNNNNNNNNNNNNNNNtagNNNNNNNNtcatttttNNNNNNcatNNNNtttgtgtaNNNttttNNcaaNaaagaaaNNNNaNctttacaNNNagtaatacNNNNNNNNNNNNNNNNNNNttttttagatttttaattgacatagacccaaNNNNNgccttctNNNNNNNNNNNNNagtaNNNNNNNaaataagaaccgcgcatcaNNNNataatggtcgggatagctcagttggtagagcagaagNNNNNNNNNNNNNNNNNNNNNN
Decaisnina_triflora                      NNNNNNNNNNNNNNNNNNNNNNNNNNNNNNNNNNNNNNNNNNNNNNNNNNNNNNNNNNNNNNNNNNNNNNNNNNNNNNNNNNNNNNNNNNNNNNNNNNNNNNNNNNNNNNNNNNNNNNNNNNNcaacagaattcttttcttatttctactaatNNNNNNNNNgatNNNNNNtctaacNNNNNNNNNNNNcaaaatccttttttggggcacaacaaacattttgatttgaaaatcatatccgataaattagcagttattgcggaaatgaaactttccctaggcttagtaNNNtcttccttcNNNNNNNNNgaagataagNNNaaaatagacgaatctcaaaatatacgatcaattcattccacatttccctttttagaagaaaaattctcccatttaaattatgtgtcaaatatattaataccctatcctgttcatcttgaaatcttgattctaattcttcgttactgggtgaaagatgtttcttctttgcattttttacgattcgtttttcacgagaatcgtaattggaactttctttttttccaaaataaatatagttacactcttNNNtcaaaaagttcaaaaagaNNNNNNNNNNNNaatcaaggattattcttatttttatataattctcatgtctgtgaatacgaatccatttttgtttttttacgtaaccaatcctattatttacgatcaacattttttggaaccctttttgagcgaatttttttctatggaaaaataaaaaaagagtatcttNNNNNNgtaaatgtcNNNNNNtttactaaggattttcaagctattNNNNNNtcatggctgttcaaagatccctttctgcattatattcggtatcaaggaaaatcgattctggcttcaaaacagacgtctcttattctgaataaatggaaatattaccttgccctcttttggaaatgtcgtttttttgtgtggtatcaacccgaaaggatccatataaaaacattatccaagcatttccttgactttctaggttatcttNNNNNNtcaagtgcaNNNNNNagtatacgcttcaacccttcggtgggacgaagtcaaatgttagaaaattcatttataataNNNNNNNNNaataatattattaagNNNNNNNNNacgtttgataccatagttccaattatacctttggttggatcattggctaaagccaaaatttgtgacgtcttaggtcaccccattagtaagNNNttggtctgggccgatttaNNNNNNtcagattatgatattattaacttattttggcgtatatgcagaaatctttctcattattacagcggagcctcaacaaaaNNNaaaagtttgtatcaaataNNNNNNNNNaagtatatacttcgactttcttgtactagaactttagctcgtaaacataaaagcactctacgtgcttttttgaaacgattaggtccggaatttttggaagaattttttacggaagaggagcaagttctttacttgatcttctcaaggtattcttttagttcgcggaagttatatggagaaggtNNNNNNNNNNNNNNNNNNNNNNNNNNNNNNNNNNNNNNNNNNNNNNNNNNNNNNNNNNNNNNNNNNNNNNNNNNNNNNNNNNNNNNNNccttagtatggaaacccactaagtgNNNNNataactttcaaattcagggaaaccgtggaattaataaaaataggcaatcctgagccaaatcccgtttNNNNNNtccNNNNNNgaaNNNNNNNNaatNNNgagtagggaaaacaagccagaatNNNNNNNNaaaaaaaaaaggataggtgcagagactcaacggaagctgttNNNNNNNctNaacaaaNNNNNNNtgcNNNatacaNNNNctacaaNNNNNNNNNNNNNNNNNNatggagttgaNNNNNNttNcNNNNgctggtNNNNNNNNNNNNNNNNNNNNNNNNNNNNNNNNNNNNNNNNNNNNNNNNNNNNNNNNNNNNNNNNNNNNNNNNNNNNNNNNNNNNNNNNNNNNNNNNNNNNNNNNNNNNNNNNNNNNNNNNNNNNNNNNNNNNNNNNNNNNNNNNNNNNNNNNNNNNNNNNNNNNNNNNNNNNNNNNNNagacgagaataaagatagagtcccattctacatgtcaataccgacaacaatgaaatttatagNtaagaggaaaatccgtcgactNNNNNttttaaatcatgagggttcaagtccctctatccccaaaaaaNNNNNNNNNNgcccatNttgaccccctNaattctttNNNNNNctaNNNNNNNNNNNNNNNNNNNNNNNNNNNNNNcNNNNNcttNNNNNNNNtNNNNNNNNNtcggNNNNNNNgagcNNggttaaaaatccttNttcatttNNNNNNNNNNNNNNNNNNNNttNNNNNNNNNNNNNNNNNNNNNNNNNNNNNNNNNNNNNNNNNNNNNNNNcctatttaggcaagaaatccccattNNNNNNNttNNNNNNNNNNNNaataattcacagNNNNNNNNNttagtacNNNNNNttataNNNNNNNNNNNNNNNNNNNNNNNNNNNNNNNNNNNNNNNNNNNNNNNNNNNNNNNNNNNNNctgaNNNNNNNNNNNNNNNNNNNNNNNNNNNNNNNNNNNNNNNNNNNNNNNNNNNNNNNNNNNNNNNNNNNNNNNNNNNNNtttNNNNNNaatNNNNtttgtgtaNNNttttNNcaaNaaagaaaNNNNaNctttacaNNNagtaatacNNNNNNNNNNNNNNNNNNNttttttagatttttaattgacatagacccaaNNNNNgccttctNNNNNNNNNNNNNagtaNNNNNNNaaataagaaccgcgcatcaNNNNataatggtcgggatagctcagttggtagagNNNNNNNNNNNNNNNNNNNNNNNNNNNN
Dendropemon_bicolor                      NNNNNNNNNNNNNNNNNNNNNNNNNNNNNNNNNNNNNNNNNNNNNNNNNNNNNNNNcgaaaatgtaggttatgacaaaaagtttaggttactaattgtgaaacgcttaattactcgaatgtatcaacagaattattttcttatttctactaatNNNNNNNNNgatNNNNNNtctaacNNNNNNNNNNNNcaaaatcctttttgggggcacaacaaatatttttattttcaaatcttatcgggtaaattagcagttattgtggaaatgaaactttccctatgcttagtaNNNtcttccctcNNNNNNNNNgaagataagNNNaaaatagacgaataccaaaatttacgatcaattcattccatatttccctttttagaagataaatactcccatttaaattatgtgtcaaatatactaataccgtatcctgttcatcttgaaatcttgattctaattcttcgttactggttgaaagacgtctcttctttgcattttttacgattcgttttccacgagaatcgtaattggaatcttNNNttttttccaaagaaatatatttccactcttttaaatttaaaaatcaaaagaNNNNNNNNNNNNaatcaaagattattcNNNNNNttatataattctcatgtctgtgaatacgaatccattattgtttttttacgtaaccaatcctatcatttacgatcaacatcttttggaaccccttttgagcgaattttcttctatggaaaaataaaaaaagagttttttNNNNNNgtaaatgtcNNNNNNtttactaacgattttcaagttattNNNNNNtcatggctgttcaaagatccttttatgcattatgttaggtatcaaggaaaatctattctggcttcaaaacgggcgtctcttattcttaataaatggaaatattatcttaccctcttttggaaatgtcgtttttatgtgtggtatcaaccagaaagtattcatataaaaacattatccaagcactttatttactttctaggttatctttcaatttcaagtgcaNNNNNNagtatacgattcaacccttcggcgggacgaagtcaaatgctagaaaattcatttttaataNNNNNNNNNaataatattattaagNNNNNNNNNacgtttgataccacagttccaattatgcctttggttggatcgttggctaaagcaaaagtttgtgacgtcttaggtcaccccattagtaagNNNttggtctggtccgatttaNNNNNNtcagattatgatattatttatttattttggcatatatgcagaaatctttctcattattatagcggagcctcaaaaaaaNNNaagagtttgtatcaaataNNNNNNNNNaagtatatacttcgactttcttgtactagaactttagcttgtaaacacaaaagcactctacgtgcttttttgaaaagattaggtccggaattttttgaagaattttttacggaggaggagcaagttctttcgttgatcttttcaaggtatttttttacttcgcggcggttgtatagagaaNNNNNNNNNNNNNNNNNNNNNNNNNNNNNNNNNNNNNNNNNNNNNNNNNNNNNNNNNNNNNNNNNNNNNNNNNNNNNNNNNNNNNNNNNNNNNNNNNNNNNNNNNNNNNNNNNNNNNNNNNNNNNNNNNNNNNNNNNNNNNNNNNNNNNNNNNNNNNNNNNNNNNNNNNNNNNNNNNNNNNNNNNNNNNNNNNNNNNNNNNNNNNNNNNNNNNNNNNNNNNNNNNNNNNNNNNNNNNNNNNNNNNNNNNNNNNNNNNNNNNNNNNNNNNNNNNNNNNNNNNNNNNNNNNNNNNNNNNNNNNNNNNNNNNNNNNNNNNNNNNNNNNNNNNNNNNNNNNNNNNNNNNNNNNNNNNNNNNNNNNNNNNNNNNNNNNNNNNNNNNNNNNNNNNNNNNNNNNNNNNNNNNNNNNNNNNNNNNNNNNNNNNNNNNNNNNNNNNNNNNNNNNNNNNNNNNNNNNNNNNNNNNNNNNNNNNNNNNNNNNNNNNNNNNNNNNNNNNNNNNNNNNNNNNNNNNNNNNNNNNNNNNNNNNNNNNNNNNNNNNNNNNNNNNNNNNNNNNNNNNNNNNNNNNNNNNNNNNNNNNNNNNNNNNNNNNNNNNNNNNNNNNNNNNNNNNNNNNNNNNNNNNNNNNNNNNNNNNNNNNNNNNNNNNNNNNNNNNNNNNNNNNNNNNNNNNNNNNNNNNNNNNNNNNNNNNNNNNNNNNNNNNNNNNNNNNNNNNNNNNNNNNNNNNNNNNNNNNNNNNNNNNNNNNNNNNNNNNNNNNNNNNNNNNNNNNNNNNNNNNNNNNNNNNNNNNNNNNNNNNNNNNNNNNNNNNNNNNNNNNNNNNNNNNNNNNNNNNNNNNNNNNNNNNNNNNNNNNNNNNNNNNNNNNNNNNNNNNNNNNNNNNNNNNNNNNNNNNNNNNNNNNNNNNNNNNNNNNNNNNNNNNNNNNNNNNNNNNNNNNNNNNNNNNNNNNNNNNNNNNNNNNNNNNNNNNNNNNNNNNNNNNNNNNNNNNNNNNNNNNNNNNNNNNNNNNNNNNNNNNNNNNNNNNNNNNNNNNNNNNNNNNNNNNNNNNNNNNNNNNNNNNNNNNNNNNNNNNNNNNNNNNNNNNNNNNNNNNNNNNNNNNNNNNNNNNNNNNNNNNNNNNNNNNNNNNNNNNNNNNNNNNNNNNNNNNNNNNNNNNNNNNNNNNNNNNNNNNNNNNNNNNNNNNNNNNNNNNNNNNNNNNNNNNNNNNNNNNNNNNNNNNNNNNNNNNNNNNNNNNNNNNNNNNNNNNNNNNNNNNNNNNNNNNNNNNNNNNNNNNNNNNNNNNNNNNNNNNNNNNNNNNNNNNNNNNNNNNNNNNNNNNNNNNNNNNNNNNNNNNNNNNNNNNNNNNNNNNNNNNNNNN
Dendrophthoe_curvata                     NNNNNNNNNNNNNNNNNNNNNNNNNNNNNNNNNNNNNNNNNNNNNNNNNNNNNNNNNNNNaatgtaagttatgacaaaaaagttaggttactaattgtgaaacgattaattactcgaatgtatcaccagaactcttttcttatttctacttatNNNNNNNNNgatNNNNNNtataacNNNNNNNNNNNNcaaaatgatttttttgggcacaacaagcatttttatttgcaaatcatatcgggtaagttagcggttattgtggaaattaaactttttctaggcttagtaNNNtcttctcttNNNNNNNNNgaagataatNNNaaaatagacgaatataaaaatttacgatcaattcattccatatttccctttttagaagataaattttcccgtttaaattatgtgtcaaatatactaataccttatcctgttcatcttgaactattggttttaattcttcgttgttgggtgaaagattcttcttctttacattttttacggttcgttttccacgagaatcgtacttggaaccatttttttttacaaaataaatatatttccacccttNNNNNNNNNNNNccaaaaagaNNNNNNNNNNNNaatcatagattttttttattcttatataattctcatgtttgtgaatacgaatccatttttgtttttttacgtaaccaatcctattatttacgatcaacattttttggaaccttttttgagcgaactattttctatggaaaaataaaaaaagagtattttNNNNNNgtaactgtcNNNNNNtttactaaggattttcaagccataNNNNNNtcatgtatgttcaaagatatttgtatgcattatgttaggtatcaaggaaaatctattctggcttcaaaatggacgttttttattctgaataaatggaactattatcttactctcttttggaaatgtcgtttttatgtgtgttatcaatcagaaaggNNNNNNataaaaacattatccaagcatttccttgactttctaggttatcttNNNNNNtcaagttcaNNNNNNaatagacgattcaacccttcgttgggacgaagtcaaatgatagaaaattcatttataataNNNNNNaataataatattattaagNNNNNNNNNacgtttgataccacagttccaattatacctttggttggaccattggttaaagtgaaagttggtgacgtcttaggtcaacccattagtaagNNNttgatctcgaccgatttaNNNNNNtcagattatgatattattgacttattttggcatatatgcagaaatctttctcattattacagcggagcttcaaaaaaaNNNaatagtttgtatcaactaNNNNNNNNNaagtatatacttcgactttcgtgtactagaactttagctcgtaaacacaaaagcgctttacgtgcttttttgaaaagattagttccagaagttttggaagaattttttatggaggaggagcaagttctttcgttgatcttctcaaggtattcttttccttcgcagagattgNNNNNNNNNNNNNNNNNNNNNNNNNNNNNNNNNNNNNNNNNNNNNNNNNNNNNNNNNNNNNNNNNNNNNNNNNNNNNNNNNNNNNNNNNNNNNNNNNNNNNNNNNNNNNNNNNNNNNNNNNNNNNNNNNNNNNNNNNNNNNNNNNNNNNNNNNNNNNNNNNNNNNNNNNNNNNNNNNNNNNNNNNNNNNNNNNNNNNNNNNNNNNNNNNNNNNNNNNNNNNNNNNNNNNNNNNNNNNNNNNNNNNNNNNNNNNNNNNNNNNNNNNNNNNNNNNNNNNNNNNNNNNNNNNNNNNNNNNNNNNNNNNNNNNNNNNNNNNNNNNNNNNNNNNNNNNNNNNNNNNNNNNNNNNNNNNNNNNNNNNNNNNNNNNNNNNNNNNNNNNNNNNNNNNNNNNNNNNNNNNNNNNNNNNNNNNNNNNNNNNNNNNNNNNNNNNNNNNNNNNNNNNNNNNNNNNNNNNNNNNNNNNNNNNNNNNNNNNNNNNNNNNNNNNNNNNNNNNNNNNNNNNNNNNNNNNNNNNNNNNNNNNNNNNNNNNNNNNNNNNNNNNNNNNNNNNNNNNNNNNNNNNNNNNNNNNNNNNNNNNNNNNNNNNNNNNNNNNNNNNNNNNNNNNNNNNNNNNNNNNNNNNNNNNNNNNNNNNNNNNNNNNNNNNNNNNNNNNNNNNNNNNNNNNNNNNNNNNNNNNNNNNNNNNNNNNNNNNNNNNNNNNNNNNNNNNNNNNNNNNNNNNNNNNNNNNNNNNNNNNNNNNNNNNNNNNNNNNNNNNNNNNNNNNNNNNNNNNNNNNNNNNNNNNNNNNNNNNNNNNNNNNNNNNNNNNNNNNNNNNNNNNNNNNNNNNNNNNNNNNNNNNNNNNNNNNNNNNNNNNNNNNNNNNNNNNNNNNNNNNNNNNNNNNNNNNNNNNNNNNNNNNNNNNNNNNNNNNNNNNNNNNNNNNNNNNNNNNNNNNNNNNNNNNNNNNNNNNNNNNNNNNNNNNNNNNNNNNNNNNNNNNNNNNNNNNNNNNNNNNNNNNNNNNNNNNNNNNNNNNNNNNNNNNNNNNNNNNNNNNNNNNNNNNNNNNNNNNNNNNNNNNNNNNNNNNNNNNNNNNNNNNNNNNNNNNNNNNNNNNNNNNNNNNNNNNNNNNNNNNNNNNNNNNNNNNNNNNNNNNNNNNNNNNNNNNNNNNNNNNNNNNNNNNNNNNNNNNNNNNNNNNNNNNNNNNNNNNNNNNNNNNNNNNNNNNNNNNNNNNNNNNNNNNNNNNNNNNNNNNNNNNNNNNNNNNNNNNNNNNNNNNNNNNNNNNNNNNNNNNNNNNNNNNNNNNNNNNNNNNNNNNNNNNNNNNNNNNNNNNNNNNNNNNNNNNNNNNNNNNNNNNNNNNNNNNNNNNNNNNNNNNNNNNNNNNN
Dendrophthoe_constricta                  NNNNNNNNNNNNNNNNNNNNNNNNNNNNNNNNNNNNNNNNNNNNNNNNNNNNNNNNNNNNNNNNNNNNNNNNNNNNNNNNNNNNNNNNNNNNNNNNNNNNNNNNNNNNNNNNNNNNNNNNNNNNNNNNNNNNNNNNNNNNNNNNNNNNNNNNNNNNNNNNNNNNNNNNNNNNNNNNNNNNNNNNNNNNNNNNNNNNNNNNNNNNNNNNNNNNNNNNNNNNNNNNNNNNNNNNNNNNNNNNNNNNNNNNNNNNNNNNNNNNNNNNNNNNNNNNNNNNNNNNNNNNNNNNNNNNNNNNNNNNNNNNNNNNNNNNNNNNNNNNNNNNNNNNNNNNNNNNNNNNNNNNNNNNNNNNNNNNNNNNNNNNNNNNNNNNNNNNNNNNNNNNNNNNNNNNNNNNNNNNNNNNNNNNNNNNNNNNNNNNNNNNNNNNNNNNNNNNNNNNNNNNNNNNNNNNNNNNNNNNNNNNNNNNNNNNNNNNNNNNNNNNNNNNNNNNNNNNNNNNNNNNNNNNNNNNNNNNNNNNNNNNNNNNNNNNNNNNNNNNNNNNNNNNNNNNNNNNNNNNNNNNNNNNNNNNNNNNNNNNNNNNNNNNNNNNNNNNNNNNNNNNNNNNNNNNNNNNNNNNNNNNNNNNNNNNNNNNNNNNNNNNNNNNNNNNNNNNNNNNNNNNNNNNNNNNNNNNNNNNNNNNNNNNNNNNNNNNNNNNNNNNNNNNNNNNNNNNNNNNNNNNNNNNNNNNNNNNNNNNNNNNNNNNNNNNNNNNNNNNNNNNNNNNNNNNNNNNNNNNNNNNNNNNNNNNNNNNNNNNNNNNNNNNNNNNNNNNNNNNNNNNNNNNNNNNNNNNNNNNNNNNNNNNNNNNNNNNNNNNNNNNNNNNNNNNNNNNNNNNNNNNNNNNNNNNNNNNNNNNNNNNNNNNNNNNNNNNNNNNNNNNNNNNNNNNNNNNNNNNNNNNNNNNNNNNNNNNNNNNNNNNNNNNNNNNNNNNNNNNNNNNNNNNNNNNNNNNNNNNNNNNNNNNNNNNNNNNNNNNNNNNNNNNNNNNNNNNNNNNNNNNNNNNNNNNNNNNNNNNNNNNNNNNNNNNNNNNNNNNNNNNNNNNNNNNNNNNNNNNNNNNNNNNNNNNNNNNNNNNNNNNNNNNNNNNNNNNNNNNNNNNNNNNNNNNNNNNNNNNNNNNNNNNNNNNNNNNNNNNNNNNNNNNNNNNNNNNNNNNNNNNNNNNNNNNNNNNNNNNNNNNNNNNNNNNNNNNNNNNNNNNNNNNNNNNNNNNNNNNNNNNNNNNNNNNNNNNNNNNNNNNNNNNNNNNNNNNNNNNNNNNNNNNNNNNNNNNNNNNNNNNNNNNNNNNNNNNNNNNNNNNNNNNNNNNNNNNNNNNNNNNNNNNNNNNNNNNNNNNNNNNNNNNNNNNNNNNNNNNNNNNNNNNNNNNNNNNNNNNNNNNNNNNNNNNNNNNNNNNNNNNNNNNNNNNNNNNNNNNNNNNNNNNNNNNNNNNNNNNNNNNNNNNNNNNNNNNNNNNNNNNNNNNNNNNNNNNNNNNNNNNNNNNNNNNNNNNNNNNNNNNNNNNNNNNNNNNNNNNNNNNNNNNNNNNNNNNNNNNNNNNNNNNNNcgaaattggtagacgctacggacttaattgggttgagccttagtatggaaacccactaagtgNNNNNataactttcaaattcagggaaaccgtggaattaataaaaataggcaatcctgagccaaatcccgtttNNNNNNtccNNNNNNgaaNNNNNNNNaatNNNgagtagtgaaagcaagttagaatNNNNNNNNNNNaaaaaaaggataggtgcagagactcaacggaagctgttNNNNNNNctNaataaaNNNNNNNtacNNNatacaNNNNatacaatacaaacatacaatacaaatggagtttaNNNNNNttNcNNNNgccggtNNNNNNNNNNNNNNNNNNNNNNNNNNNNNNNNNNNNNNNNNNNNNNNNNNNNNNNNNNNNNNNNNNNNNNNNNNNNNNNNNNNNNNNNNNNNNNNNNNNNNNNNNNNNNNNNNNNNNNNNNNNNNNNNNNNNNNNNNNNNNNNNNNNNNNNNNNNNNNNNNNNNNNNNNNNNNNNNNNagacgagaataaagatagagtcccattctacatgtcaataccgacaacaatgaaatttatagNtaataggaaaatccgtcgactNNNNNttttaaatcatgagggttcaagtccctctatccccaaaaaaNNNNNNNNNNgcccgtNttgaacccctNaattctttNNNNNNctcNNNNNNNNNNNNNNNNNNNNNttatttatctNNNNNcttNNNNNNNNtNNNNNNNNNtcatNNNNNNNtagcNNatttaaaaatccccNNNNttcatttNNNNNNNNNNNNNNNNNatNNNNNNNNNNNNNNNNNNNNNNNNNNNNNNNNNNNNNNNNNNNNNNNNcatagttaggcgagaaatacccattNNNNNNNttNNNNNNNNNNNNaataattcacagNNNNNNNNNtcagtactttatNNNNNNNNNNNNNNNNNNNNNNNNNNNataNNNNNNNNNNNNNNNNNNNNNNNNNNNNNNNNNNNNNctgaNNNNNNNNNNNNNNNNNNNNNNNNNNNNNNNNNNNNNNNNNNNNNNNNNNNNNNNNNNNNNNNNNNNNNNNNNNNNNtttNNNNNNcatNNNNtttgtgtaNNNttttaaaNaNaataNNNNNNaaattttacaNNNagtaatacNNNNNNNNNNNNNNNNNNNNNNNNNNNNNtNNNNNNNNNNttagatNNNNNNNNNNNNNNttNNNNNNNNNNNNNNNNNNNNNNNNNNNNNNNNNNNNNNNNNNNNNNNttaatggtcgggatNNNNNNNNNNNNNNNNNNNNNNNNNNNNNNNNNNNNNNNNNNNN
Dendrophthoe_longituba                   caggagtatatttatgcacttactcataatcgtagtttcaatcgatcaagtttgtttgaaaatgtaagttatgacaaaaaggttaggttactaattgtgaaacgattaattactcgaatgtatcaccagaattctgttattatttatacttatNNNNNNNNNgatNNNNNNtataacNNNNNNNNNNNNcaaaatgctttttttgggcacaacaagtatttttatttgcaaatcatatcgggtaagttagcggttattgtagaaattaaactttttctaggcttagtaNNNgcttctcttNNNNNNNNNgaagataatNNNaaaatagacgaatctaaaaatttacgatcaattcattccatatttccctttttagaagataaattctcccgtttaaattatgtgtcaaatatattaataccttatcctgttcatcttgaaatattggttttaattcttcgttgttggatgaaagatccttcttctttacattttttacgattcgtttttcacgagaatcgtaattggaaccatttttttttccaaaataaatatatttccacccttNNNNNNNNNNNNccaaaaagaNNNNNNNNNNNNaatcagagattatttctattcttatataattctcatgtctgtgaatacgaatccgtttttNNNtttttacgtaaccaatcctatcatttacgatcaacattttttggaaccttttttgagcgaactgttttttatggaaaaataaaaaaagagtatcttNNNNNNgtaaatgtcNNNNNNtttactaaggattttcaagccataNNNNNNtcatatatgttcaaagatatttgtatgcattatgttaggtataaaggaaaatctattctggcttcaaaatggacgttttttattctgaataaatggaattattaccttattctcttttggaaatgtcgtttttatgtgtggtatcaatcagaaaggNNNNNNataaaaacattatccaagcatttccttgactttctaggttatcttNNNNNNtcaagtgcaNNNNNNaatatacgattcaacctttcgttgggacgaagtcaaatgatagaaaattcatttataataNNNNNNaataataatattattaacNNNNNNNNNacgtttgataccacagttccaattatatctttggttggaccattggttaaagtgaaaattggtgacttcttaggtcaccccattagtaagNNNttgatctcgaccgatttaNNNNNNtcagattgtgatattattgatttattttggcatatatgcagaaatctttctcattattacagcggagcttcaaaaaaaNNNaatagtttgtatcaaataNNNNNNNNNaagtatatacttcgactttcgtgtactagaactttagctcgtaaacacaaaagcgctttacgtgcttttttgaaaagattagttccagaagttttggaagaattttttatggaggaggagcaagtcctttcgttgatcttctcaaggtattcttttccttcgcagagattgtatatagaaggtcgtatttggtatttggatacttattatttgtatcaacgatctagtcaatcaNNNNNNNNNNNNNNNNNNNNNNNNNNNNNNNNNNNNNNNNNNNtatggaaacccactaagtgNNNNNataactttcaaattcagggaaaccgtggaattaataaaaataggcaatcctgagccaaatcctgtttNNNNNNtccNNNNNNgaaNNNNNNNNaatNNNgagtagtgaaagcaagctagaatNNNNNNNNNaaaaaaaaaggataggtgcagagactcaacggaagctgttNNNNNNNctNaataaaNNNNNNNtacNNNatacaNNNNatacaaNNNNNNNNNNNNNNNNNNatggagttgaNNNNNNttNcNNNNgccggtNNNNNNNNNNNNNNNNNNNNNNNNNNNNNNNNNNNNNNNNNNNNNNNNNNNNNNNNNNNNNNNNNNNNNNNNNNNNNNNNNNNNNNNNNNNNNNNNNNNNNNNNNNNNNNNNNNNNNNNNNNNNNNNNNNNNNNNNNNNNNNNNNNNNNNNNNNNNNNNNNNNNNNNNNNNNNNNNNNagacaagaataaagatagagtcccattctacatgtcaataccgacaacaatgaaatttatagNtaataggaaaatccgtcgactNNNNNttttaaatcatgagggttcaagtccctctatccccaaaaaaNNNNNNNNNNgtctgtNttgaacccctNaattatttNNNNNNctcNNNNNNNNNNNNNNNNNNNNNttatttatctNNNNNcttNNNNNNNNtNNNNNNNNNtcgtNNNNNNNtaacNNagttaaaaatccccNNNNttcatttNNNNNNNNNNNNNNNNNctNNNNNNNNNNNNNNNNNNNNNNNNNNNNNNNNNNNNNNNNNNNNNNNNcatagttaggcgagaaatacccattNNNNNNNttNNNNNNNNNNNNaataattcacagNNNNNNNNNtcagtactttatNNNNNNNNNNNNNNNNNNNNNNNNNNNataNNNNNNNNNNNNNNNNNNNNNNNNNNNNNNNNNNNNNctgaaacttNNNNNNNNNNNNNNNaNNNNNNcatttacNNNNaaagtcttattcNNNNNNNNaattagNNNNNNNNtcatttttNNNNNNcatNNNNtttgtgtattttttttaaaaNaagaNNNNNNaaattttacaNNNagtaatacNNNNNNNNNNNNNNNNNNNNNNNNNNNNNtttNtNNttNNttagatttttNNNNNatNNNttNNNNNNNNNNNNNNNNNNNNNNNNNNNNNNNNNNNNNNNNNNNNNNNttaatggtcgggatagctcagttggtagaNNNNNNNNNNNNNNNNNNNNNNNNNNNNN
Dendrophthoe_vitellina                   NNNNNNNNNNNNNNNNNNNNNNNNNNNNNNNNNNNNNNNNNNNNNNNNNNNNNNNNNNNNNNNNNNNNNNNNNNNNNNNNNNNNNNNNNNNNNNNNNNNNNNNNNNNNNNNNNNNNNNNNNNNNNNNNNNNNNNNNNNNNNNNNNNNNNNNNNNNNNNNNNNNNNNNNNNNNNNNNNNNNNNNNNNNNNNNNNNNNNNNNNNNNNNNNNNNNNNNNNNNNNNNNNNNNNNNNNNNNNNNNNNNNNNNNNNNNNNNNNNNNNNNNNNNNNNNNNNNNNNNNNNNNNNNNNNNNNNNNNNNNNNNNNNNNNNNNNNNNNNNNNNNNNNNNNNNNNNNNNNNNNNNNNNNNNNNNNNNNNNNNNNNNNNNNNNNNNNNNNNNNNNNNNNNNNNNNNNNNNNNNNNNNNNNNNNNNNNNNNNNNNNNNNNNNNNNNNNNNNNNNNNNNNNNNNNNNNNNNNNNNNNNNNNNNNNNNNNNNNNNNNNNNNNNNNNNNNNNNNNNNNNNNNNNNNNNNNNNNNNNNNNNNNNNNNNNNNNNNNNNNNNNNNNNNNNNNNNNNNNNNNNNNNNNNNNNNNNNNNNNNNNNNNNNNNNNNNNNNNNNNNNNNNNNNNNNNNNNNNNNNNNNNNNNNNNNNNNNNNNNNNNNNNNNNNNNNNNNNNNNNNNNNNNNNNNNNNNNNNNNNNNNNNNNNNNNNNNNNNNNNNNNNNNNNNNNNNNNNNNNNNNNNNNNNNNNNNNNNNNNNNNNNNNNNNNNNNNNNNNNNNNNNNNNNNNNNNNNNNNNNNNNNNNNNNNNNNNNNNNNNNNNNNNNNNNNNNNNNNNNNNNNNNNNNNNNNNNNNNNNNNNNNNNNNNNNNNNNNNNNNNNNNNNNNNNNNNNNNNNNNNNNNNNNNNNNNNNNNNNNNNNNNNNNNNNNNNNNNNNNNNNNNNNNNNNNNNNNNNNNNNNNNNNNNNNNNNNNNNNNNNNNNNNNNNNNNNNNNNNNNNNNNNNNNNNNNNNNNNNNNNNNNNNNNNNNNNNNNNNNNNNNNNNNNNNNNNNNNNNNNNNNNNNNNNNNNNNNNNNNNNNNNNNNNNNNNNNNNNNNNNNNNNNNNNNNNNNNNNNNNNNNNNNNNNNNNNNNNNNNNNNNNNNNNNNNNNNNNNNNNNNNNNNNNNNNNNNNNNNNNNNNNNNNNNNNNNNNNNNNNNNNNNNNNNNNNNNNNNNNNNNNNNNNNNNNNNNNNNNNNNNNNNNNNNNNNNNNNNNNNNNNNNNNNNNNNNNNNNNNNNNNNNNNNNNNNNNNNNNNNNNNNNNNNNNNNNNNNNNNNNNNNNNNNNNNNNNNNNNNNNNNNNNNNNNNNNNNNNNNNNNNNNNNNNNNNNNNNNNNNNNNNNNNNNNNNNNNNNNNNNNNNNNNNNNNNNNNNNNNNNNNNNNNNNNNNNNNNNNNNNNNNNNNNNNNNNNNNNNNNNNNNNNNNNNNNNNNNNNNNNNNNNNNNNNNNNNNNNNNNNNNNNNNNNNNNNNNNNNNNNNNNNNNNNNNNNNNNNNNNNNNNNNNNNNNNNNNNNNNNNNNNNNNNNNNNNNNNNNNNNNNNNNNNNNNNNNNNNNNNNNNNNNNNNNcgaaattggtagacgttacggacttaattgggttgagccttagtatggaaacccactaagtgNNNNNataactttcaaattcagggaaaccgtggaattaataaaaataggcaatcctgagccaaatcctgtttNNNNNNtccNNNNNNgaaNNNNNNNNaatNNNgagtagtgaaagcaagctagaatNNNNNNNNNNNaaaaaaaggataggtgcagagactcaacggaagctgttNNNNNNNctNaataaaNNNNNNNtacNNNatacaNNNNatacaaNNNNNNNNNNNNNNNNNNatggagttgaNNNNNNttNcNNNNNNNNNNNNNNNNNNNNNNNNNNNNNNNNNNNNNNNNNNNNNNNNNNNNNNNNNNNNNNNNNNNNNNNNNNNNNNNNNNNNNNNNNNNNNNNNNNNNNNNNNNNNNNNNNNNNNNNNNNNNNNNNNNNNNNNNNNNNNNNNNNNNNNNNNNNNNNNNNNNNNNNNNNNNNNNNNNNNNNNNNNNNNNtccagaataaagatagagtcccattctacatgtcaatactgacaacaatgaaatttatagNtaataggaaaatccgtcgactNNNNNttttaaatcatgagggttcaagtccctctatccccaaaaaaNNNNNNNNNNgcctgcNttgaacccctNaattctttNNNNNNctcNNNNNNNNNNNNNNNNNNNNNttatttatctNNNNNcttNNNNNNNNtNNNNNNNNNtcgtNNNNNNNtagcNNagttaaaaatccccNNNNttcatttNNNNNNNNNNNNNNNNNttNNNNNNNNNNNNNNNNNNNNNNNNNNNNNNNNNNNNNNNNNNNNNNNNcatagttaggcgagaaatacccattNNNNNNNttNNNNNNNNNNNNaataattcacagNNNNNNNNNtcagtactttatNNNNNNNNNNNNNNNNNNNNNNNNNNNataNNNNNNNNNNNNNNNNNNNNNNNNNNNNNNNNNNNNNctgaaacttNNNNNNNNNNNNNNNaNNNNNNcatttacNNNNaaagtcttattcNNNNNNNNaattagNNNNNNNNtcatttttNNNNNNcatNNNNtttgtgtaNNNttttaaaNaNaataNNNNNNaaattttacaNNNagtaatacNNNNNNNNNNNNNNNNNNNNNNNNNNNNNttNNNNNNNNNNNNNNNNNNNNNNNNNNNNNttNNNNNNNNNNNNNNNNNNNNNNNNNNNNNNNNNNNNNNNNNNNNNNNtttatggtcgggatNNNNNNNNNNNNNNNNNNNNNNNNNNNNNNNNNNNNNNNNNNNN
Desmaria_mutabilis                       NNNNNNNNNNNNNNNNNNNNNNNNNNNNNNNNNNNNNNNNNNNNNNNNNNtttgttcgaaaatataggttatgacaaaaaatttaggttactaattgtgaaacgcttaattactcgaatgtatcaaccgaattcttttcttatttctactaatNNNNNNNNNgatNNNNNNtctaacNNNNNNNNNNNNcaaaatcctatttttgggcccaacaaacattctttttttcaaatcctatcgggtaaattagcagttattgtggaaatgaaactttccctatgcttagtaNNNtcttccctcNNNNNNNNNgaagataagNNNaaaatagacgaatctcgaaatttacgatcaattcattccatatttccctttttagaagataaattctgccagttaaattttgtgtcaaatatactaataccctatcctgttcatcttgaaatcttgattctaattcttcgttactgggtgaaagatgcctcttctttgcattttttacgatttgttttccacgagaatcgtaattggaaccgtttttttttcctaaataaaaatatttccacccttNNNNNNNNNNNNtcaaaaagaNNNNNNNNNNNNaataaaagattattcttattcttatataattctcatgtctgtgaatacgaatccatttttgtttttttacgtaaccaatcttatcatttacgatcaacattttttggaaccctttttgagcggatttttttctatggaaaaataaaaaaagagtatcttNNNNNNgtaaatgtcNNNNNNtttactaaggagttgcaagctattNNNNNNtcatggctgttcaaagatccttttatgcattatgttaggtatcaaggaaaatatattctggcttcaaaacggacgtctctttttttgaataaatggaaatattaccttgccctcttttggaaatgtcgtttttatgtgtggtatcaaccagaaaagatccatataaaaacattatccaagcatttccttgactttctaggttattttNNNNNNtcaagtgcaNNNNNNagtatacgattcaacccttcggtgggacgaagtcaaatgctagaaaattcatttataataNNNNNNNNNaataatattattaagNNNNNNNNNacgtttgataccacagttcctattatgcctttagttggatcattggctaaagcgaaaatttgtgacgtcttaggtcaccccattagtaagNNNttagtctgggccgatttaNNNNNNtcagattataatattattgacttattttggcgtatatgccgaaatctttctNNNNNNNNNNNNNNNNNNNNNNNNNNNNNNNNNNNNNNNNNNNNNNNNNNNNNNNNNNNNNNNNNNNNNNNNNNNNNNNNNNNNNNNNNNNNNNNNNNNNNNNNNNNNNNNNNNNNNNNNNNNNNNNNNNNNNNNNNNNNNNNNNNNNNNNNNNNNNNNNNNNNNNNNNNNNNNNNNNNNNNNNNNNNNNNNNNNNNNNNNNNNNNNNNNNNNNNNNNNNNNNNNNNNNNNNNNNNNNNNNNNNNNNNNNNNNNNNNNNNNNNNNNNNNNNNNNNNNNNNNNNNNNNNNNNcgaaattggtagacgctacggacttaattggattgagccttagtatggaaacccactaagtgNNNNNataactttcaaattcagggaaaccgtggaattaataaaaataggcaatcctgagccaaatcccgtttNNNNNNttcNNNNNNgaaNNNNNNNNaatNNNgagtagggaaagcaaaccagaatNNNNNNNNNNNcaaaaaaggataggtgcagagactcaacggaagctgttNNNNNNNctNaacaaaNNNNNNNtacNNNatacaNNNNatacaaNNNNNNNNNNNNNNNNNNatggagttgattgtctttNcNNNNgctggtNNNNNNNNNNNNNNNNNNNNNNNNNNNNNNNNNNNNNNNNNNNNNNNNNNNNNNNNNNNNNNNNNNNNNNNNNNNNNNNNNNNNNNNNNNNNNNNNNNNNNNNNNNNNNNNNNNNNNNNNNNNNNNNNNNNNNNNNNNNNNNNNNNNNNNNNNNNNNNNNNNNNNNNNNNNNNNNNNNagacgagaataaagagagagtcccattctacatgtcaataccgacaacaatgaaatttatagNtaagaggaaaatccgtcgactNNNNNttttaaatcatgagggttcaagtccctctatccccaaaaaaNNNNNNNNNNgcccatNttgaccccctNaattttttNNNNNNatcNNNNNNNNNNNNNNNNNNNNNttatttatacNNNNNcttNNNNNNNNtNNNNNNNNNtcgtNNNNNNNtagcNNggttaaaaatccttNNNNNNNNNNNNNNNNNNNNNNNNNNNNNNNNNNNNNNNNNNNNNNNNNNNNNNNNNNNNNNNNNNNNNNNNNNNNNNNNNNNNNNNNNNNNNNNNNNNNNNNNNNNNNNNNNNNNNNNNNNNNNNNNNNNNNNNNNNNNNNNNNNNNNNNNNNNNNNNNNNNNNNNNNNNNNNNNNNNNNNNNNNNNNNNNNNNNNNNNNNNNNNNNNNNNNNNNNNNNNNNNNNNNNNNNNNNNNNNNNNNNNNNNNNNNNNNNNNNNNNNNNNNNNgtcttattcNNNNNNNNaattagNNNNNNNNtcatttttaatttaaatNNNNtttgtgtaNNNttttNNcaaNaaagaaaNNNNaNctttacaNNNagtaatactttttgNNNNNNNNNNNNNatatttttatttttaattgacatagaccccaNNNNNgccctctNNNNNNNNNNNNNagtaNNNNNNNaaataagaacggtgcatcaNNNNataatggtcgggatagctcagttggtagagcagaggactgaaaatcctcgtgccccaa
Diplatia_furcata                         NNNNNNNNNNNNNNNNNNNNNNNNNNNNNNNNNNNNNNNNNNcgatcaagtttgttcgaaaatgtgggttatgacaaaaaggttaggttactaattgtgaaacgtttaattactggaatgtatcatcagaatttttttcttatttctacttatNNNNNNNNNgatNNNNNNtcgaacNNNNNNNNNNNNcaaaatgctttttttggacacaacaaacattttgatttgcaaatcatatcgagtaagttagcggttattgtggaaatgaaacttttcctaggcttattaNNNtcttctattNNNNNNNNNgaagataatNNNaaaatagacgaatctaaaaatttacgatcaattcattccatatttccttttttagaagataaattctcctgtttcaattatgtgtcaaatatactaataccttatcctgttcatcttgaaatattggttttaattcttcgttgttgggtgaaagatgcttcttctttacattttttacgattcgttttacacgagaatcgtaattggaaccatttttttttccaaNNNaaatatatttccacccttNNNNNNNNNNNNtcaaaaagaaaaaaaaaaagaaatcaaaaattattggaatttttatataattctcaggtttgggaatacgaatccatttttgtttttttacgtaaccaatcctatcatttacgatcaacattttttggaactttttttgagcgaactattttctatggaaaaataaaaaaagagtattttNNNNNNgtaaatgttNNNNNNtttactaaggattttcaagccataNNNNNNtcatgtatgttcaaagatatttttatacattatgttaggtatcaaggaaaatctattctggctttaaaatgtacgttttttattcagaataaatggacctattacttttctctcttttggaaatgtcgtttttatgtgtggtatcaatcagaaaggNNNNNNataaaaacattatccaaacatttccttgcctttctaggttatcttNNNNNNtcaagtgcaNNNNNNaatatacgattcaacccttcgttgggacgaagtcaaatgatagaaaattcatttataataNNNNNNNNNaataatattagtaagNNNNNNNNNacgtttgataccacagttccaattacacctttggNNNNNNNNNNNNNNNNNNNNNNNNNNNNNNNNNNNNtaggttatcccattagtaagNNNttgatctcgtccgatttaNNNNNNtcggattatgatattattgacttattcgggcatatatgcagaaatctttctcattattacagcggagcttcaaaaaaaNNNagtagtttgtatcaaataNNNNNNNNNaagtatatacttcgactttcttgtactagaactttagctcgtaaacacaaaagcgctttacgtgcttttttgaaaagattaggtcaaaaagttttggaagaattttttatggaggaggagcaagttctttcattaatcttctccaggtattcttttacttcgaggagattgtatNNNNNNNNNNNNNNNNNNNNNNNNNNNNNNNNNNNNNNNNNNNNNNNNNNNNNNNNNNNNNNNNNNNNNNNNNNNNNNNNNNNNNNNNNNNNNNNNNNNNNNNNNNNNNNNcccactaagtgNNNNNataactttcaaattcagggaaaccgtggaattaataaaaatgggcaatcctgagccaaatcccgtttNNNNNNtccNNNNNNgaaNNNNNNNNaatNNNgagtagggaaagcaagccagaatNNNNNNNNNNNNaaaaaaggataggtgcagagactcaacggaagctgttNNNNNNNctNaataaaNNNNNNNgacNNNNNNNNNNNNatgcaaNNNNNNNNNNNNNNNNNNatggagttgaNNNNNNttNcNNNNgccggtNNNNNNNNNNNNNNNNNNNNNNNNNNNNNNNNNNNNNNNNNNNNNNNNNNNNNNNNNNNNNNNNNNNNNNNNNNNNNNNNNNNNNNNNNNNNNNNNNNNNNNNNNNNNNNNNNNNNNNNNNNNNNNNNNNNNNNNNNNNNNNNNNNNNNNNNNNNNNNNNNNNNNNNNNNNNNNNNNNagacgagaataaagatagagtcccattctacatgtcaataccgacaacaatgaaatttatagNtaagaggaaaatccgtcgactNNNNNtttaaaatcatgagggttcaagtccctctatccccaaaaaaaNNNNNNNNNgcccgtNttaaacccctNaaNNNNNtNNNNNNNNNNNNNNNNNNNNNNNNNNNNNNNNNtttatccNNNNNcttNNNNNNNNtNNNNNNNNNtcNtNNNNNNNtagcNNagttaaaaacNNNNNNNNNNNNNttNNNNNNNNNNNNNNNNNttNNNNNNNNNNNNNNNNNNNNNNNNNNNNNNNNNNNNNNNNNNNNNNNNcatagttaggagagaaatacccattNNNNNNNttNNNNNNNNNNNNactaattcacagNNNNNNNNNtcaatacNNNNNNNNNNNNNNNNNNNNNNNNNNNNNNNNNtaNNNNNNNNNNNNNNNNNNNNNNNNNNNNNNNNNNNNNctgaaacttNNNNNNNNNNNNNNNaNNNNNNcatttacNNNNaaagtcttattcNNNNNNNNaattagNNNNNNNNtaattttgNNNNNNcatNNNNtttgtgtaNNNtttttaaNaNaagaNNNNNNaaattttacaNNNagtaatacNNNNNNNNNNNNNNNNNNNNNNNNNNNNNtttNtNNNNNNttagatNNNNNNNNNNNNNNttNNNNNNNNNNNNNNNNNNNNNNNNNNNNNNNNNNNNNNNNNNNNNNNttaatggtcgggatagctcagttggtagagcagaggactgaaaatcctcgtgtcaccN
Diplatia_grandibractea                   NNNNNNNNNNNNNNNNNNNNNNNNNNNNNNNNNNNNNNNNNNNNNNNNNNNNNNNNNNNNNNNNNNNNNNNNNNNNNNNNNNNNNNNNNNNNNNNNNNNNNNNNNNNNNNNNNNNNNNNNNNNNNNNNNNNNNNNNNNNNNNNNNNNNNNNNNNNNNNNNNNNNNNNNNNNNNNNNNNNNNNNNNNNNNNNNNNNNNNNNNNNNNNNNNNNNNNNNNNNNNNNNNNNNNNNNNNNNNNNNNNNNNNNNNNNNNNNNNNNNNNNNNNNNNNNNNNNNNNNNNNNNNNNNNNNNNNNNNNNNNNNNNNNNNNNNNNNNNNNNNNNNNNNNNNNNNNNNNNNNNNNNNNNNNNNNNNNNNNNNNNNNNNNNNNNNNNNNNNNNNNNNNNNNNNNNNNNNNNNNNNNNNNNNNNNNNNNNNNNNNNNNNNNNNNNNNNNNNNNNNNNNNNNNNNNNNNNNNNNNNNNNNNNNNNNNNNNNNNNNNNNNNNNNNNNNNNNNNNNNNNNNNNNNNNNNNNNNNNNNNNNNNNNNNNNNNNNNNNNNNNNNNNNNNNNNNNNNNNNNNNNNNNNNNNNNNNNNNNNNNNNNNNNNNNNNNNNNNNNNNNNNNNNNNNNNNNNNNNNNNNNNNNNNNNNNNNNNNNNNNNNNNNNNNNNNNNNNNNNNNNNNNNNNNNNNNNNNNNNNNNNNNNNNNNNNNNNNNNNNNNNNNNNNNNNNNNNNNNNNNNNNNNNNNNNNNNNNNNNNNNNNNNNNNNNNNNNNNNNNNNNNNNNNNNNNNNNNNNNNNNNNNNNNNNNNNNNNNNNNNNNNNNNNNNNNNNNNNNNNNNNNNNNNNNNNNNNNNNNNNNNNNNNNNNNNNNNNNNNNNNNNNNNNNNNNNNNNNNNNNNNNNNNNNNNNNNNNNNNNNNNNNNNNNNNNNNNNNNNNNNNNNNNNNNNNNNNNNNNNNNNNNNNNNNNNNNNNNNNNNNNNNNNNNNNNNNNNNNNNNNNNNNNNNNNNNNNNNNNNNNNNNNNNNNNNNNNNNNNNNNNNNNNNNNNNNNNNNNNNNNNNNNNNNNNNNNNNNNNNNNNNNNNNNNNNNNNNNNNNNNNNNNNNNNNNNNNNNNNNNNNNNNNNNNNNNNNNNNNNNNNNNNNNNNNNNNNNNNNNNNNNNNNNNNNNNNNNNNNNNNNNNNNNNNNNNNNNNNNNNNNNNNNNNNNNNNNNNNNNNNNNNNNNNNNNNNNNNNNNNNNNNNNNNNNNNNNNNNNNNNNNNNNNNNNNNNNNNNNNNNNNNNNNNNNNNNNNNNNNNNNNNNNNNNNNNNNNNNNNNNNNNNNNNNNNNNNNNNNNNNNNNNNNNNNNNNNNNNNNNNNNNNNNNNNNNNNNNNNNNNNNNNNNNNNNNNNNNNNNNNNNNNNNNNNNNNNNNNNNNNNNNNNNNNNNNNNNNNNNNNNNNNNNNNNNNNNNNNNNNNNNNNNNNNNNNNNNNNNNNNNNNNNNNNNNNNNNNNNNNNNNNNNNNNNNNNNNNNNNNNNNNNNNNNNNNNNNNNNNNNNNNNNNNNNNNNNNNNNNNNNNNNNNNNNNNNNNNNNNNNNNNNNNNNNNNNNNNNNNNNNNNNNNNNcgaaattggtagacgctacggacttaattgggttgagccttagtatggaaacccactaagtgNNNNNataactttcaaattcagggaaaccgtggaattaataaaaatgggcaatcctgagccaaatcccgtttNNNNNNtccNNNNNNgaaNNNNNNNNaatNNNgagtagggaaagcaagccagaatNNNNNNNNNNNNNNNNNaggataggtgcagagactcaacggaagctgttNNNNNNNctNaataaaNNNNNNNgacNNNNNNNNNNNNatacaaNNNNNNNNNNNNNNNNNNatggagttgaNNNNNNttNcNNNNgccggtNNNNNNNNNNNNNNNNNNNNNNNNNNNNNNNNNNNNNNNNNNNNNNNNNNNNNNNNNNNNNNNNNNNNNNNNNNNNNNNNNNNNNNNNNNNNNNNNNNNNNNNNNNNNNNNNNNNNNNNNNNNNNNNNNNNNNNNNNNNNNNNNNNNNNNNNNNNNNNNNNNNNNNNNNNNNNNNNNNagacgagaataaagatagagtcccattctacatgtcaataccgacaacaatgaaatttatagNtaagaggaaaatccgtcgactNNNNNtttaaaatcatgagggttcaagtccctctatccccaaaaaagNNNNNNNNNgcccgtNttaaacccctNaaNNNNNtNNNNNNNNNNNNNNNNNNNNNNNNNNNNNNNNNtttatccNNNNNcttNNNNNNNNtNNNNNNNNNtcgtNNNNNNNtagcNNagttaaaaacNNNNNNNNNNNNNttNNNNNNNNNNNNNNNNNttNNNNNNNNNNNNNNNNNNNNNNNNNNNNNNNNNNNNNNNNNNNNNNNNcatatttaggagagaaatacccattNNNNNNNttNNNNNNNNNNNNactaattcacagNNNNNNNNNtcaatatNNNNNNNNNNNNNNNNNNNNNNNNNNNNNNNNNtaNNNNNNNNNNNNNNNNNNNNNNNNNNNNNNNNNNNNNctgaaacttNNNNNNNNNNNNNNNaNNNNNNcatttacNNNNaaagtcttattcNNNNNNNNaattagNNNNNNNNtaattttgNNNNNNcatNNNNtttgtgtaNNNtttttaaNaNaagaNNNNNNaaattttacaNNNagtaatacNNNNNNNNNNNNNNNNNNNNNNNNNNNNNtttNtNNNNNNttagatNNNNNNNNNNNNNNttNNNNNNNNNNNNNNNNNNNNNNNNNNNNNNNNNNNNNNNNNNNNNNNttaatggtcgggatagctcagttggtagagcagaNNNNNNNNNNNNNNNNNNNNNNNN
Emelianthe_panganensis                   NNNNNNNNNNNNNNNNNNNNNNNNNNNNNNNNNNNNNNNNNNNNNNNNNNNNNNNNNNNNNNNNNNNNNNNNNNNNNNNNNNNNNNNttactaattgtgaaacgattaattactcgaatgtatcaccagaattcttttcttatttctactNctNNNNNNNNNaatNNNNNNtataacNNNNNNNNNNNNcaaaatgttttttgggggcacaacaaacatttttattttcaaatcatatcgggtaagttagcggttattgtggaaattaaacttttcctaggcctagtaNNNtcttctcttNNNNNNNNNgaagataataaaaaaatagacgaatcgcaaaatttacgatcaattcattccatatttccctttttagaagataaattctcccgtttaaattatgtgtcaaatatactaataccttatcctgttcatcttgaaatactagttttaattcttcgttgttgggtgaaagatgcttcttatttacattttttacgattcgttttccacgagaatcgtaattggaaccatttttttttcaaaaagaaatatatttctacccttNNNNNNNNNNNNtcaaaaagaNNNNNNNNNNNNaatcggagattatttttattcttatataattctcatgtctgtgaatacgaatccatttttgtttttttacgtaaccaatcctatcatttacgatcaacattttttggaaccttttttgagcgaactattttctatggaaaaataaaaaaagagtatcttNNNNNNggaaatggcNNNNNNtttactaaggattttcaacccataNNNNNNtcaNNNNNNNNNNNNNNNNNNNNNNNNNNNNNNNNNNNNNNNNNNNNNNNNNNNNNNNNNNNNNNNNNNNNNNNNttttttattctgaataaatggaactattaccttgctctcttttggaaatgtcggttttatgtgtggtatcaatcagaaaggNNNNNNataaaaacattattcaagcatttccttgactttctaggttatcttNNNNNNtcaagtgcaNNNNNNaatatacgattcaacccttcgttgggacgaagtcaaatgatagaaaattcatttctaataNNNNNNaataataatattattaagNNNNNNNNNacatttgataccacagttcaaattatacctttggttggaccattggttcaagcgaaagttggtgacgtcttaggtcaccccattagtaagttgttgatctcgtcagatttaNNNNNNtcagattatgatattattgacttattttggcatatatgcagaaatctttctcattattacagtggagcttcaaaaaaaaaaaagagtttgtatcaaataNNNNNNNNNaagtatatacttcaactttcgtgtactagaactgtagctcgtaaacacaaaagttctttacgtgctttttcgaaaagattagttctcgaagttttcgaagaattttttatggaggaggagcaagttctttcgttgatcttctcaaggtattcttttccttcgcagNNNNNNNNNNNNNNNNNNNNNNNNNNNNNNNNNNNNNNNNNNNNNNNNNNNNNNNNNNNNNNNNNNNNNNNNNNNNNNNNgacgctacggacttaattgggttgagccttagtatggaaacccactaagtgaagtgataactttcaaattcagggaaaccgtggaattaataaaaataggcaatcctgagccaaatcccgtttNNNNNNtccNNNNNNgaaNNNNNNNNaatNNNgagtagggaaagcaaaccagaatNNNNNNNNNNNaaaaaaaggataggtgcagagactcaacggacgctgttNNNNNNNctNaataaaNNNNNNNtacNNNatNNNNNNNNNNNNNNNNNNNNNNNNNNNNNNNatggagttgaNNNNNNttNcNNNNgccggtNNNNNNNNNNNNNNNNNNNNNNNNNNNNNNNNNNNNNNNNNNNNNNNNNNNNNNNNNNNNNNNNNNNNNNNNNNNNNNNNNNNNNNNNNNNNNNNNNNNNNNNNNNNNNNNNNNNNNNNNNNNNNNNNNNNNNNNNNNNNNNNNNNNNNNNNNNNNNNNNNNNNNNNNNNNNNNNNNNagacgagaataaagatagagtcccattctacatgtcaataccgacaacaatgaaatttatagNtaagaggaaaatccgtcgactNNNNNtttaaaatcatgagggttcaagtccctctatccccaaaaaaNNNNNNNNNNgcccgtNttgaaccacaNaattctttNNcttattaNNNNNNNNNNNNNNNNNNNNNtttttcctttNNNNNtttNNNNNNNNtNNNNNNNNNtcgtNNNNNNNtagcNNaatttttaatccNNNNNNNNNNNNNNNNNNNNNNNNNNNNNNccNNNNNNNNNNNNNNNNNNNNNNNNNNNNNNNNNNNNNNNNNNNNNNNNtttatttaggcgagaaacacccattNNNNNNNtgNNNNNNNNNNNNaataattcacagNNNNNNNNNtcagtactttatatatatatactatatactgNNNNNNNNataNNNNNNNNNNNNNNNNNNNNNNNNNNNNNNNNNNNNNctgaaacttNNNNNNNNNNNNNNNaNNNNNNcatttacNNNNaaagtcttattcNNNNNNNNaattagNNNNNNNNtcatttttNNNNNNcatNNNNtttgtgtaNNNttttaagaNNNNNNNNNNNNaaatttgacaNNNagtaatacNNNNNNNNNNNNNNNNNNNNNNNNNNNNNtttNtNNttagttcgatNNNNNNNNNNNNNNttNNNNNNNNNNNNNNNNNNNNNNNNNNNNNNNNNNNNNNNNNNNNNNNtgaatggtcgggatagctcagttggtagNNNNNNNNNNNNNNNNNNNNNNNNNNNNNN
Englerina_ramulosa                       NNNNNNNNNNNNNNNNNNNNNNNNNNNNNNNNNNNNNNNaatcgatcaagtttgttcgaaaatgcaagttatgacaaaaaggctaggttactaattgtgaaacgattaattactcgaatgtatcaccagaattcttttcttatttctacttatNNNNNNNNNgatNNNNNNtataacNNNNNNNNNNNNcaaaatgctttttttgggcacaacaaacatttttatttgcaaatcatatcgtgtaagttaacggttattgtggaaattaaacttttcctaggcttagtaNNNtcttctcttNNNNNNNNNgaagataatNNNaaaatagacgaatctaaaaatttacgatcaattcattccatatttccctttctagaagaaaaattctctcgtttaaattatgtgtcaaatatactaataccttatcctgttcattttgaaatattggttttaattcttcgttgttgggtgaaagatgcttcttctttacattttttacgattcgttttccacgaaaatcgtaattggaaccatttttttttcaaaaataactatatttccacccttNNNNNNNNNNNNtcaaaaaaaNNNNNNNNNNNNaatcagagattctttttattcttatataattctcatgtctgtgaatatgaatccatttttgtttttttacgtaaccaaccctatcatttacgatcaacattttttggaaccttttttgagcgaactattttctatggaaaaataaaaaaagagtatcttNNNNNNgtaaatgtcNNNNNNtttactaaggattttcaagttataNNNNNNtcatgtatgttcaaagatatttttatgcattatgttaggtatcaaggaaaatctattttggctttaaaatggacgttttttattctgaataaatggaagtattaccttactctcttttggaaatgtcgtttttatgtgtggtatcaatcagaaaggNNNNNNataaaaacattatccaagcatttccttgactttttaggttatcttNNNNNNtcaagtgcaNNNNNNaatatacgattcaatccttcgttgggacgaagtcaaatgatagaaaattcatttataatgNNNNNNaataataatattattaagNNNNNNNNNacgtttgataccacagttccaattatacctttggttggaccattgggtaaagcgaaaagtggtgccgttttaggtcaccccattactaagNNNttgatcccggacgatttcNNNNNNtcagattatgatattattggcttattttggcatatatgcagaaatctttctcattattacagcggagcttcaaaaaaaNNNaatagtttgtatcaaataNNNNNNNNNaaatatatacttcgactttcgtgtactagaactttagctcataaacacaaaagcgctttacgtgcttttttgaaaagattacttccagaagttttggaagaattttttatggaggaggataaagttctttcgttgatcttatcaaggtattcttttccttcgcggagattNNNNNNNNNNNNNNNNNNNNNNNNNNNNNNNNNNNNNNNNNNNNNNNNNNNNNNNNNNNNNNNNcgaaattggtagacgctacggacttaattaggttgagccttagtatggaaacccactaagtgNNNNNataactttcaaattcagggaaaccgtggaattaataaaaataggcaatcctgagccaaatcccgtttNNNNNNtccNNNNNNgaaNNNNNNNNaatNNNgagtagggaaagtaagccagcagNNNNNNNNNNaaaaaaaaggataggtgcagagactcaacggaagctgttNNNNNNNctNaataaaNNNNNNNtacNNNatacaNNNNacacaaNNNNNNNNNNNNNNNNNNctcgagttgaNNNNNNttgcccaagttggtNNNNNNNNNNNNNNNNNNNNNNNNNNNNNNNNNNNNNNNNNNNNNNNNNNNNNNNNNNNNNNNNNNNNNNNNNNNNNNNNNNNNNNNNNNNNNNNNNNNNNNNNNNNNNNNNNNNNNNNNNNNNNNNNNNNNNNNNNNNNNNNNNNNNNNNNNNNNNNNNNNNNNNNNNNNNNNNNNNaggcgagaataaagatagagtcccattctacatgtcaatgccgacaacaatgaaatttatagNtaagaggaaaatccgtcgactNNNNNttttaaatcatgagggttcaagtccctctatccccaaaaaaNNNNNNNNNNgcctgtNttgaacacctNaattctttNNNNNNctcNNNNNNNNNNNNNNNNNNNNNttatttttccNNNNNcttNNNNNNNNtNNNNNNNNNtcgtNNNNNNNtagcNNagtcaaaatcctctNttctttNNNNNNNNNNNNNNNNNNNNNttNNNNNNNNNNNNNNNNNNNNNNNNNNNNNNNNNNNNNNNNNNNNNNNNcatatttaggcgagaaatatccattNNNNNNNttNNNNNNNNNNNNaataattcacagNNNNNNNNNtcagtactttatttatatattatatattatttatttNNNatatattatatattaattattaatttaattaatatataatctgaaatttNNNNNNNNNNNNNNNaNNNNNNcatttacNNNNaaagtattattcNNNNNNNNaatttaNNNNNNNgtcatttttNNNNNNcatNNNNtttgtgtatttttttttttaNaaaaNNNNNNNNNNNNNNaaNNNaaNaatacNNNNNNNNNNNNNNNNNNNNNNNNNNNNNtttNtNNNNNNttagatNNNNNNNNNNNNNNttNNNNNNNNNNNNNNNNNNNNNNNNNNNNNNNNNNNNNNNNNNNNNNNttaaNNNNNNNNNNNNNNNNNNNNNNNNNNNNNNNNNNNNNNNNNNNNNNNNNNNNNN
Erianthemum_dregei                       NNNNNNNNNNNNNNNNNNNNNNNNNNNNNNNNNNNNNNNNNNcgatcaagtttgttcgaaaatgtaagttatgacaaaaaggttaggttcctaattgtgaaacgattaattactcgactgtatcaccagaattcttttcttatttctacttatNNNNNNNNNgatNNNNNNtataacNNNNNNNNNNNNcaaaatgtttttttggggtacaacaaacatttttatttgcaaatcatatcgggtaagttagcggttattgtagaaattaaacttttcctaggcctagtaNNNtcttctctttcttctcttgaagataataaaaaaataaacgaatctaaaaatttccgatcaattcattccatatttccctttttagaagataaattctcccatttaaattatgtgtcaaatatactaataccttatcctgttcatcttgaaatattagttttaattcttcgttattgggtgaacgatgcttcttctttacattttttacgattcgttttccacgagaatcgtaattggaaccatttttttttccaaaataaatctatttctacccttNNNNNNNNNNNNtcaaaaaggNNNNNNNNNNNNaatcagagattatttttcttcttatataattctcatgtctgtgaatacgaatccatttttgtttttttacgtaaccaatcctatcatttacgatcaacattttttggaaccttttttgaacgaacttttttctatggaaaaataaaaaaagagtatcttNNNNNNgtaaatggctttacctttactaaggattttcaagccataNNNNNNtcatgtatgttcaaagatatttttatgcattatgttaggtatcaaggaaaatctattctggcttcaaaatggacattttttattctgaataaatggaactattaccttgctctcttttggaaatgtcgtttttatgtgtggtatcaatcagaaaggNNNNNNataaaaacattatccaagcatttccctgactttctaggttatcttNNNNNNtcaagtgcaNNNNNNaatatacgattcaacccttcgttgggacgaagtcaaatgatagaaaattcatttataataNNNNNNaataataatattattaagNNNNNNNNNacatttgataccacagttccaattatacctttggttggaccattggttaaagcaaaagttggtgacgtcttaggtcaccccattagtaagttgttgatatcgtccgatttaNNNNNNtccgattatgatattattgacttattttggcatatatgcagaaatctttctcattattacagcggagcttcaaaaaaaNNNaagagtttgtatcaaataNNNNNNNNNaagtatatactgcgacttttgtgtactagaactttagctcgtaaacacaaaagtgctttacgtgcttttttgaaaagattagttccagaagttttggaagaattttttatggaggaggagcaagttctttcgttgatcttctcaaagtattcttttccttcgcagagattgtatagagaaggtcgtatttggNNNNNNNNNNNNNNNNNNNNNNNNNNNNNNNNNNNNNNNNNNcgaaattggtagacgctacggacttaattgggttgagccttagtatggaaacccactaagtgNNNNNataactttcaaattcagggaaaccgtggaattaataaaaataggcaatcctgagccaaatcccgtttNNNNNNtccNNNNNNgaaNNNNNNNNaatNNNgaggagggaaagcaaaccagaatNNNNNNNNNNNaaaaaaaggataggtgcagagactcaacggaagctgttNNNNNNNctNaataaaNNNNNNNtacNNNatacaNNNNaNNNNNNNNNNNNNNNNNNNNNNNatggagttgaNNNNNNttNcNNNNgccagtNNNNNNNNNNNNNNNNNNNNNNNNNNNNNNNNNNNNNNNNNNNNNNNNNNNNNNNNNNNNNNNNNNNNNNNNNNNNNNNNNNNNNNNNNNNNNNNNNNNNNNNNNNNNNNNNNNNNNNNNNNNNNNNNNNNNNNNNNNNNNNNNNNNNNNNNNNNNNNNNNNNNNNNNNNNNNNNNNNagacgagaataaagatagagtcccattctacatgtcaataccgacaacaatgaaatttatagNtaagaggaaaatccgtcgactNNNNNttttaaatcatgagggttcaagtccctctatccccaaaaaaNNNNNNNNNNgcccgtNttgaacccctNaattctttNNNNNcttcNNNNNNNNNNNNNNNNNNNNNttatttatccNNNNNcttNNNNNNNNtNNNNNNNNNtcgtNNNNNNNtagcNNaataaaaaaatccNNNNNNNNNNNNNNNNNNNNNNNNNNNNNccNNNNNNNNNNNNNNNNNNNNNNNNNNNNNNNNNNNNNNNNNNNNNNNNtttatttaggcgaKaaatacccattNNNNNNNttNNNNNNNNNNNNaataattcacagNNNNNNNNNtcagtactttattataattatatattatatactgNNNNNataNNNNNNNNNNNNNNNNNNNNNNNNNNNNNNNNNNNNNctgaaacttNNNNNNNNNNNNNNNaNNNNNNcatttaaNNNNaaagtcttattcNNNNNNNNaattagcaaattagtcatttttNNNNNNtatNNNNtttgtgtRNNNtttRaaaaaNaagaNNNNNNaaattttacaNNNagtaaYacNNNNNNNNNNNNNNNNNNNNNNNNNNNNNtttNtNNtYagttagatNNNNNNNNNNNNNNttNNNNNNNNNNNNNNNNNNNNNNNNNNNNNNNNNNNNNNNNNNNNNNNWtaatggtcgggatagStcagttggtagagcagaggactgaaaatcctcgtgtccNNN
Gaiadendron_punctatum                    NNNNNNNNNNNNNNNNNNNNNNNNNNNNNNNNNNNNNNNNNNNNNNNNNNNNNNNNNNNNNNNNNNNNNtatgacaaaaaatttaggttactaattgtgaaacgcttaattactcgaatgtatcaacagaattcttttcttatttttactaatNNNNNNNNNgatNNNNNNtctaacNNNNNNNNNNNNcaaaatcccttttttgggcacaacaaacatttttattttcaaatcatatcgggtaaattagcagttattgtggaaattaaactttccctacgcttagtaNNNtcttccctcNNNNNNNNNgaagataagNNNaaaatagacgaatctaaaaatttacgatcaattcattccatatttccctttttagaagataaattctcccatttaaattatgtgtcaaatatactaataccctatcctgttcatcttgaaatcttgattctaattcttcgttactgggtgaaagatgcctcttctttacattttttacgattcgttttccacgagaatcgtaattgtaaccaattttttttaccaaagaaatatatttccactcttNNNNNNNNNNNNtcaaaaagaNNNNNNNNNNNNaatcaaaaattattcNNNNNNttatataattctcatgtctgtgaatacgaatccatttttttttttttacggaaccaatccaatcatttacaaccaaatttttttggaaccctttttgagcgaatttttttctatggaaaaataaaaaaaaagtatcttNNNNNNgtaaatgccNNNNNNtttattaaggattttcaagctattNNNNNNtcatgccagttcaaagaaccttttatgcattatgttaggtatcaaggtaaatctattctggcttcaaaacggacgtctcttattctgaataaatggaaatattaccttgccctcttttggaaatgtcgtttttatgtatggtatcaaccagaaaggatccatataaaaacattatccaagcatttccttgactttctaggttatcttNNNNNNtcaagtgcaNNNNNNagtatacgattcaacccttcggtgggacgaagtcaaatgctagaaaattcatttataataNNNNNNNNNaataatattattaagNNNNNNNNNacgtttgataccacagttccaattatgcctttgattggatcattggctaaagcgaaagtttgtgacgtcttaggtcaccccattagtaagNNNttggtctgggccgatttaNNNNNNtcagattatgatattattgacttattttggcgtatctgcagaaatctttctcattattacagcggagcctcaaaaaaaNNNaagagtttgtatcaaataNNNNNNNNNaagtatatacttcgactttcttgtactagaactttagctcgtaaacacaaaagcactctacgtgcttttttgaaaagattaggtccggaatttttggaagaattttttacggaggaggtgcaagttctttcgttgatcttctcaaggtattcttttacttcgcggaggttatatagagaaggtcgtatttggtatttggatattNNNNNNNNNNNNNNNNNNNNNNNNNNNNNNcgaaattggtagacgctacggacttaattggattgagccttagtatggaaacccactaagtgNNNNNataactttcaaattcagggaaaccgtggaattaataaaaataggcaatcctgagccaaatcccgtttNNNNNNtccNNNNNNgaaNNNNNNNNaatNNNgagtagggaaagcaagccagaatNNNNNNNNNNNaaaaaaaggataggtgcagagactcaacggaagctgttNNNNNNNctNaacaaaNNNNNNNtaYNNNatacaNNNNatacaaNNNNNNNNNNNNNNNNNNatggcgttgaNNNNNtttNcNNNNgctggtNNNNNNNNNNNNNNNNNNNNNNNNNNNNNNNNNNNNNNNNNNNNNNNNNNNNNNNNNNNNNNNNNNNNNNNNNNNNNNNNNNNNNNNNNNNNNNNNNNNNNNNNNNNNNNNNNNNNNNNNNNNNNNNNNNNNNNNNNNNNNNNNNNNNNNNNNNNNNNNNNNNNNNNNNNNNNNNNNNagacgagaataaagatagagtcccattctacatgtcaataccgacaacaatgaaatttatagNtaagaggaaaatccgtcgactNNNNNttttaaatcatgagggttcaagtccctctatccccaaaaaaaaaaaaNNNNgcctatNttgaccccctNaattatttNNNNNNatcNNNNNNNNNNNNNNNNNNNNNNNNNNNNNNtNNNNNtatNNNNNNNNtNNNNNNNNNtcgtNNNNNNNtagcNNggttaaaaatccttNttcatttNNNNNNNNNNNNNNNNNNNNttNNNNNNNNNNNNNNNNNNNNNNNNNNNNNNNNNNNNNNNNNNNNNNNNcatatttaggcaataaatccccattNNNNNNNttNNNNNNNNNNNNaataattcacagNNNNNNNNNtcagtacNNNNNNttataNNNNNNNNNNNNNNNNNNNNNNNNNNNNNNNNNNNNNNNNNNNNNNNNNNNNNNNNNNNNNctgaaacttNNNNNNNNNNNNNNNaNNNNNNcatttacNNNNaaagtcttattcNNNNNNNNaattagNNNNNNNNtcatttttNNNNNNaatNNNNtttgtgtaNNNttttNNcaaNaaagaaaNNNNaNctttacaNNNagtaatacNNNNNNNNNNNNNNNNNNNttttttatattttWaattgacatagacccaaNNNNNgccttctNNNNNNNNNNNNNagtaNNNNNNNaaataagaacggcgcatcaNNNNataatggtcgggatagctcagttggtagagcagaggactgaaaatcctcgtgtcacNN
Globimetula_dinklagei                    caggagtatatttatgcacttactcataatcgtaatttcaatcgatcaagtttgttcgaaaatgtaagttatgacaaaaaggttaggttactaattgtgaaacgattaattactcgaatgtatcaccagaattattttcttatttctacttatNNNNNNNNNaatNNNNNNtataacNNNNNNNNNNNNcaaaatgttttttgggggcacaacaaacatttttatttgaaaatcatatcgggtaagttagtggttattgtagaaattaaacttttcctaggcctagtaNNNtcttttattNNNNNNNNNgaagataataaaaaaatagacgaatctaaaaatttacgatcaattcattccatatttccctttttagaagataaattctcccgtttaaattatgtatcaaatatactaataccttatcctgttcatcttgaaatattagttttaattcttcgttgttgggtgaaagatgcttcttatttacattttttacgattcgttttccacgaaaatcataattggaaccatttttttttccaaaataaatgtatttctacccttNNNNNNNNNNNNtcaaaaagaNNNNNNNNNNNNaatcagagattctttttattcttatataattctcatgtctgtgaatacgaatccatttttttttttttacgtaaccaatcctatcatttacgatcaacattttttggaaccttttttgagcgaactattttctatggaaaaataaaaaaagagtatcttNNNNNNgtaaatggcNNNNNNtttactaaggattttcaagccataNNNNNNtcatatatgttcaaagatatttttatcctttatgttaggtatcaaggaaaatctattctggcttcaaaatggacgttttttattctgaataaatggaactattatcttgctcttttttggaaatgtcgtttttatgtgtggtatcaatcagaaaggNNNNNNataaaaacattatccaagcatttccttgactttctaggttatcttNNNNNNtcaagtgcaNNNNNNaatatacgattcaacccttcgttgggacgaagtcaaatgatagaaaattcatttataatgNNNNNNaataataatattattaaaNNNNNNNNNacatttgataccgcagttccaattatacctttggttggaccattggttaaagcgaaagttggtgacgttttaggtcaccccattagtaagttgttgatctcgtccgatttaNNNNNNtcagattatgatattattgacttattttggcatatatgcagaaatctttctcattattacagtggagcttcaaaaaaaNNNaagagtttgtatcaaataNNNNNNNNNaagtatatacttcgactttcgtgtactagaactttagctcgtaaacacaaaagtgctttacgtgcttttttaaaaagattagttacagaagttttggaagaattttttatggaagaggagcaagttatttcgttgatcttctcaaggtattcttttctttcgcagagattgtatagagaaggtcgtattcggtatttggatatttattatttgtatcaacgatctagtcaatcaNNNNNNNNNNNNNNNNNNNNNNNNNNNNNNNNNNNNNccttagtatggaaacccactaagtgNNNNNataactttcaaattcagggaaaccgtggaattaataaaaataggcaatcctgagccaaatcccgtttNNNNNNtccNNNNNNgaaNNNNNNNNaatNNNgagtagggaaagcaagccagaatNNNNNNNNNNNNNNaaaaggataggtgcagagactcaacggaagctgttNNNNNNNctNaataaaNNNNNNNtacNNNatacaNNNNatacaaNNNNNNNNNNNNNNNNNNatggagttgaNNNNNNttNcNNNNgccggtNNNNNNNNNNNNNNNNNNNNNNNNNNNNNNNNNNNNNNNNNNNNNNNNNNNNNNNNNNNNNNNNNNNNNNNNNNNNNNNNNNNNNNNNNNNNNNNNNNNNNNNNNNNNNNNNNNNNNNNNNNNNNNNNNNNNNNNNNNNNNNNNNNNNNNNNNNNNNNNNNNNNNNNNNNNNNNNNNNagacgagaataaagatagagtcccattctacatgtcaataccgacaacaatgaaatttatagNtaagaggaaaatccgtcgactNNNNNttttaaatcatgagggttcaagtccctctatccccaaaaaaNNNNNNNNNNgcccgtNttgaacccttNaattctttNNNNNcttcNNNNNNNNNNNNNNNNNNNNNttatttatccNNNNNcttNNNNNNNNtNNNNNNNNNtcatNNNNNNNtagcNNaattcaaaattcccNtNNtNNNNNNNNNNNNNNNNNNNNNNNNNNNNNNNNNNNNNNNNNNNNNNNNNNNNNNNNNNNNNNNNNNNNNNNNNNNtatttaggcgagaaatacccattNNNNNNNttNNNNNNNNNNNNaataattcacagNNNNNNNNNtcagtactttatNNNNNNNNNNNNNNNNNNNNNNNNNNNataNNNNNNNNNNNNNNNNNNNNNNNNNNNNNNNNNNNNNctgaaacttNNNNNNNNNNNNNNNaNNNNNNcatttacNNNNaaagtcttattcNNNNNNNNaattagNNNNNNNNtcatttttNNNNNNcatNNNNtttttgtaNNNttttaaaNaNaataNNNNNNaaattttacaNNNagttaataNNNNNNNNNNNNNNNNNNNNNNNNNNNNNcttNtNNttagttagatNNNNNNNNNNNNNNttNNNNNNNNNNNNNNNNNNNNNNNNNNNNNNNNNNNNNNNNNNNNNNNgtaatggtcgggatagctcagttggtagagcagaggactgaaaatcctcgtgtccNNN
Helicanthes_elastica                     NNNNNNNNNNNNNNNNNNNNNNNNNNNNNNNNNNNNNNNNNNNNNNNNNNNNNNNNNNNNNNNNNNNNNNNNNNNNNNNNNNNNNNNNNNNNNNNNNNNNNNNNNNNNNNNNNNNNNNNNNNNNNNNNNNNNNNNtttcttatttctacttatNNNNNNNNNgatNNNNNNtcgaacNNNNNNNNNNNNcaaaatgctttttttggacacaacaaacatttttatttgcaaatcatatcgggtaagttggcggttattgtggaaattaaacttttcctaggcttagtaNNNtcttctattNNNNNNNNNgaagataatNNNaaaatagacgaatctaaaaatttacgatcaattcattccatatttccctttttagaagataaattctcccgtttaaattatgtgtcaagtatactaataccttatcctgctcatcttgaaatattggttttaattcttcgttgttgggtgaaagatgcttcttctttacattttttacgattcgttttccacgagaatcgtaattggaaccatttttttttacaaaataaatatagttccacccttNNNNNNNNNNNNtcaaaaagaNNNNNNNNNNNNaatcagagattatttttattcttatataattctcatgtctgtgaatacgaatccatttttgtttttttacgtaaccaatcctatcatttacgatcaacattttttggaaccttttttgagcgaactgttttctatggaaaaataaaaaaagagtatcttNNNNNNgtaaatgtcNNNNNNtttactaaggattttcaagccataNNNNNNttatgtatgttcaaagatatttttatgcattatgttaggtatcaaggaaaatctattctggcttcaaaatggacgttttttattctgaataaatggaactattatcttgctctcttttggaaatgtcgtttttatgtgtggtatcaatcagaaaagNNNNNNataaaaatattatccaagcatttccttgcctttctaggttatcttNNNNNNtcaagtacaNNNNNNaatatacgattcaacccttcgttgggacgaagtcaaatgatagaaaattcatttataataNNNaataataataatattattaagNNNNNNNNNacgtttgataccacaggtccaattatacctttggttggaccattggttaaagcgaaagttagtgacgtcttaggtcaccccattagtgagNNNttgagctcggccgatttaNNNNNNtcagattatgatattattgacttattttggcatatatgcagaaatctttctcattattacagcggagcttcaaaaaaaNNNaagagtttgtatcaaataNNNNNNNNNaagtatatacttcgactttattgtactagaactttagctcgtaaacacaaaagcgctttacgtgcttttttgaaaagattaggtccagaagttttggaagaattttttatggaggaggagcaagttctttcgttgatcttctcaaggtattcttttacttcgcagagattgtctagagaaggtcgtatttggtatttggatNNNNNNNNNNNNNNNNNNNNNNNNNNNNNNNNNNNNNNNNNNNNNNNNNNNNNNNNNNNNNNNNNNNNNNNNNNNNNNNNNNNNNNNNNNNNNNNNNNNNNNNNNNNNNNNNNNNNNNNNNNNNNNNNNNNNNNNNNNNNNNNNNNNNNNNNNNNNNNNNNNNNNNNNNNNNNNNNNNNNNNNNNNNNNNNNNNNNNNNNNNNNNNNNNNNNNNNNNNNNNNNNNNNNNNNNNNNNNNNNNNNNNNNNNNNNNNNNNNNNNNNNNNNNNNNNNNNNNNNNNNNNNNNNNNNNNNNNNNNNNNNNNNNNNNNNNNNNNNNNNNNNNNNNNNNNNNNNNNNNNNNNNNNNNNNNNNNNNNNNNNNNNNNNNNNNNNNNNNNNNNNNNNNNNNNNNNNNNNNNNNNNNNNNNNNNNNNNNNNNNNNNNNNNNNNNNNNNNNNNNNNNNNNNNNNNNNNNNNNNNNNNNNNNNNNNNNNNNNNNNNNNNNNNNNNNNNNNNNNNNNNNNNNNNNNNNNNNNNNNNNNNNNNNNNNNNNNNNNNNNNNNNNNNNNNNNNNNNNNNNNNNNNNNNNNNNNNNNNNNNNNNNNNNNNNNNNNNNNNNNNNNNNNNNNNNNNNNNNNNNNNNNNNNNNNNNNNNNNNNNNNNNNNNNNNNNNNNNNNNNNNNNNNNNNNNNNNNNNNNNNNNNNNNNNNNNNNNNNNNNNNNNNNNNNNNNNNNNNNNNNNNNNNNNNNNNNNNNNNNNNNNNNNNNNNNNNNNNNNNNNNNNNNNNNNNNNNNNNNNNNNNNNNNNNNNNNNNNNNNNNNNNNNNNNNNNNNNNNNNNNNNNNNNNNNNNNNNNNNNNNNNNNNNNNNNNNNNNNNNNNNNNNNNNNNNNNNNNNNNNNNNNNNNNNNNNNNNNNNNNNNNNNNNNNNNNNNNNNNNNNNNNNNNNNNNNNNNNNNNNNNNNNNNNNNNNNNNNNNNNNNNNNNNNNNNNNNNNNNNNNNNNNNNNNNNNNNNNNNNNNNNNNNNNNNNNNNNNNNNNNNNNNNNNNNNNNNNNNNNNNNNNNNNNNNNNNNNNNNNNNNNNNNNNNNNNNNNNNNNNNNNNNNNNNNNNNNNNNNNNNNNNNNNNNNNNNNNNNNNNNNNNNNNNNNNNNNNNNNNNNNNNNNNNNNNNNNNNNNNNNNNNNNNNNNNNNNNNNNNNNNNNNNNNNNNNNNNNNNNNNNNNNNNNNNNNNNNNNNNNNNNNNNNNNNNNNNNNNNNNNNNNNNNNNNNNNNNNNNNNNNNNNNNNNNNNNNNNNNNNNNNNNNNNNNNNNNNNNNNNNNNNNNNNNNNNNNNNNNNNNNNNNNNNNNNNNNNNNNNNNNN
Helixanthera_coccinea                    NNNNNNNNNNNNNNNNNNNNNNNNNNNNNNNNNNNNNNNNNNNNNNNNNNNNNNNNNNNNNNNNNNNNNNNNgacaaaaaggttaggttactaattgtgaaacgattaattactcgattgtatcaccagaattattttcttatttatacttatNNNNNNNNNgatNNNNNNtataacNNNNNNNNNNNNcaaaattatttttttgggcacaacaaacatttttatttgcaaatcatatcgggtaagttagcggttattgtggaaatgaaactttttcaaggcttagtaNNNtcctctcttNNNNNNNNNgaagataatNNNaaaatagacgaatctaaaaatttacgatcaattcattccatatttccctttttagaagataaattctcccgtttaaattatgtgtcaaatatactaataccttatcctgttcattttgaaatattggttttaattcttcgttgttgggtgaaagattgttcttttttacattttttacgattcgttttccacgagaatcgtaattggaaccatttttttttccaaaataaatatatttccacccttNNNNNNNNNNNNcaaaaaagaNNNNNNNNNNNNaatcagagatttttattattcttatataattctcatgtctgtgaatacgaatccatttttgtttttttacgtaaccaatcctatcatttacgatcaacattttttggaaccttttttgagcgaactcttttctatggaaaaaataataaagagtatcttgtactggtaaatgtcNNNNNNtttactaaggattttcaagccataNNNNNNtcatgtatgttcaaagatatttgtatgcattatgttaggtatcaaggaaaattcattctggcttcaaaatggacgttttttattctgaataaatggacttattacctgctcttcttttggaaatgtcgtttatgtgtgtggtaccaatcagaaaggNNNNNNataaaaatattatcccagcattcccttgactttctaagttatcttNNNNNNtcaagtgcaNNNNNNaatagacgattcaacctttcgttgggacgaagtcaaatgctagaaaattcatttataataNNNNNNaataataatattattaagNNNNNNNNNacgtttgataccacagttccaattacacctttggttagaccattggttaaagcgaaaagtggtgacgtcttaggtcaccccattagtaagNNNttgatctcggccgatttaNNNNNNtcagattatgatattattgacttattttggcatatatgcagaaatctttctcattattacagcggagcttcaaaaaaaNNNaaaagtttgtatcaaataNNNNNNNNNaagtatatacttcgactttcgtgtactagaactttagctcgtaaacacaaaagtgctttacgtgcttttttgaaaagattagttccagaagttttggaagaattttttatggaggaggagcaagttctttcgttgatcttctcaaggtattcttttcNNNNNNNNNNNNNNNNNNNNNNNNNNNNNNNNNNNNNNNNNNNNNNNNNNNNNNNNNNNNNNNNNNNNNNNNNNNNNNNNNNNNNNNNNNNNNtacggacttaattgatttgagccttagtatggaaacccactaagtgNNNNNataactttcaaattcagggaaaccgtggaattaataaaaataggcaatcctgagccaaatcccgtttNNNNNNtccNNNNNNgacNNNNNNNNaatNNNgagtagtgaaagcaagctagaatNNNNNNNNNNNNNNNaaaggataggcgcagagactcaacggaagctgttNNNNNNNctNaataaaNNNNNNNtacNNNatacaNNNNatacaaNattacaatacatttgtaatggagtggaNNNNNNttNcNNNNgccggtNNNNNNNNNNNNNNNNNNNNNNNNNNNNNNNNNNNNNNNNNNNNNNNNNNNNNNNNNNNNNNNNNNNNNNNNNNNNNNNNNNNNNNNNNNNNNNNNNNNNNNNNNNNNNNNNNNNNNNNNNNNNNNNNNNNNNNNNNNNNNNNNNNNNNNNNNNNNNNNNNNNNNNNNNNNNNNNNNNagacgagaataaagatagagtcccattcaacatgtcaataccgacaacaatgcaatttgtagNtaagaggaaaatccgtcgactNNNNNtaaaaaatcatgagggttcaagtccctctatccccaaaaaaNNNNNNNNNNgcccgtNttgaacccccNaattctttNNNNNNctcNNNNNNNNNNNNNNNNNNNNNttatttctctNNNNNcttNNNNNNNNtNNNNNNNNNtcgtNNNNNNNtagcNNagttcaaaatccccNttttttttNNNNNNNNNNNNNNNNNNNttNNNNNNNNNNNNNNNNNNNNNNNNNNNNNNNNNNNNNNNNNNNNNNNNcatagttaggcgagaaataaccattNNNNNNNttNNNNNNNNNNNNcataattcacagNNNNNNNNNtcagtactttatataatNNNNNNNNNNNNNNNNNNNNNNataNNNNNNNNNNNNNNNNNNNNNNNNNNNNNNNNNNNNNctgaaacttNNNNNNNNNNNNNNNaNNNNNNcatttacNNNNaaagtcttattcNNNNNNNNaattagNNNNNNNNtgatttttNNNNNNcatNNNNtttgtgtaNNNNttttaacaNaagaNNNNNNaaatattacaNNNagtaatacNNNNNNNNNNNNNNNNNNNNNNNNNNNNNttttttattttttagatNNNNNNNNNNNNNNttNNNNNNNNNNNNNNNNNNNNNNNNNNNNNNNNNNNNNNNNNNNNNNNttaatggtcgggatagctcagttggtagagcagaggactgaaaatcctcgNNNNNNNN
Helixanthera_cylindrica                  NNNNNNNNNNNNNNNNNNNNNNNNNNNNNNNNNNNNNNNNNNNNNNNNNNNNNNNNNgaaaatgtaggttatgacaaaaaggttaggttactaattgtgaaacgcttaattactcgaatgtatcaccagaattcttttattatttctacttatgattataatgatNNNNNNtataacNNNNNNNNNNNNcaaaatgctttttttaggcacaacaaacatttttatttccaaatcatatcgggtaagttagcggttattgtggaaataaaattttttctaggcttagtaNNNtcttctcttNNNNNNNNNgaagataatNNNaaaatagacgaatctaaaaatttacgatcaattcattccatatttccctttttagaagataaattctcccgtttaaattatgtgtcaaatatactaataccttatcctgttcatcttgaaatattggttttaattcttcgttgttgggtaaaagatgcttcttctttacattttttacgatttgttttccacgagaatcgtaattggaaccatttttttttccaatataaatatagttccatccttNNNNNNNNNNNNtcaaaaagaNNNNNNNNNNNNaatcagagatttgttttattcttatataattctcatgtctgtgaatacgaatccatttttgtttttttacgtaaccaatcctatcatttacgatcaacattttttggaaccttttttgagcgaactattttctatggaaaaataaaaaaagagtatcttNNNNNNgtaaatNNNNNNNNNNNNNNNaaggattttcaagccataNNNNNNtcatgtatgttcaaagatagttttatgcattatgttaggtatcaaggaaaatctattctggcttcaaaacggacgttttttattctgaataaatggaactattaccttactctcttttggaaatgtcgtttttatgtgtggtatcaatcagaaaggNNNNNNataaaaacattatccaagcatttccttgactttataggttatcttNNNNNNtcaagtgcaNNNNNNaatatacgattcaacccttcgtttggacgaagtcaaatgatagaaaattcatttataataNNNaataaaaataatattattaagNNNNNNNNNacgtttgataccacagttccaattatacctttggttggaccattggataaagcgaaagttggtgacgtcttaggtcactccattagtaagNNNttgatctcggccgatttatcagattcagattatgatattattgacttattttggcatatatgcagaaatctttctcattattacagcggagcttcaaaaaaaNNNaagagtttgtatcaaataNNNNNNNNNaagtatatacttcgactttcttgtactagaactttagctcgtaaacacaaaagcgctttacgtgcttttttgaaaagattaggttcagaagttttggaagaattttttatggaggaggagcaagttctttcgttgatcttctcaaggtattcttttccttcgcagagattNNNNNNNNNNNNNNNNNNNNNNNNNNNNNNNNNNNNNNNNNNNNNNNNNNNNNNNNNNNNNNNNNNNNNNNNNNNNNNNNNNNNNNNNNNNNNNNNNNNNNNNNNNNNNNNNNNNNNNNNNNNNNNNNNNNNNNNNNNNNNNNNNNNNNNNNNNNNNNNNNNNNNNNNNNNNNNNNNNNNNNNNNNNNNNNNNNNNNNNNNNNNNNNNNNNNNNNNNNNNNNNNNNNNNNNNNNNNNNNNNNNNNNNNNNNNNNNNNNNNNNNNNNNNNNNNNNNNNNNNNNNNNNNNNNNNNNNNNNNNNNNNNNNNNNNNNNNNNNNNNNNNNNNNNNNNNNNNNNNNNNNNNNNNNNNNNNNNNNNNNNNNNNNNNNNNNNNNNNNNNNNNNNNNNNNNNNNNNNNNNNNNNNNNNNNNNNNNNNNNNNNNNNNNNNNNNNNNNNNNNNNNNNNNNNNNNNNNNNNNNNNNNNNNNNNNNNNNNNNNNNNNNNNNNNNNNNNNNNNNNNNNNNNNNNNNNNNNNNNNNNNNNNNNNNNNNNNNNNNNNNNNNNNNNNNNNNNNNNNNNNNNNNNNNNNNNNNNNNNNNNNNNNNNNNNNNNNNNNNNNNNNNNNNNNNNNNNNNNNNNNNNNNNNNNNNNNNNNNNNNNNNNNNNNNNNNNNNNNNNNNNNNNNNNNNNNNNNNNNNNNNNNNNNNNNNNNNNNNNNNNNNNNNNNNNNNNNNNNNNNNNNNNNNNNNNNNNNNNNNNNNNNNNNNNNNNNNNNNNNNNNNNNNNNNNNNNNNNNNNNNNNNNNNNNNNNNNNNNNNNNNNNNNNNNNNNNNNNNNNNNNNNNNNNNNNNNNNNNNNNNNNNNNNNNNNNNNNNNNNNNNNNNNNNNNNNNNNNNNNNNNNNNNNNNNNNNNNNNNNNNNNNNNNNNNNNNNNNNNNNNNNNNNNNNNNNNNNNNNNNNNNNNNNNNNNNNNNNNNNNNNNNNNNNNNNNNNNNNNNNNNNNNNNNNNNNNNNNNNNNNNNNNNNNNNNNNNNNNNNNNNNNNNNNNNNNNNNNNNNNNNNNNNNNNNNNNNNNNNNNNNNNNNNNNNNNNNNNNNNNNNNNNNNNNNNNNNNNNNNNNNNNNNNNNNNNNNNNNNNNNNNNNNNNNNNNNNNNNNNNNNNNNNNNNNNNNNNNNNNNNNNNNNNNNNNNNNNNNNNNNNNNNNNNNNNNNNNNNNNNNNNNNNNNNNNNNNNNNNNNNNNNNNNNNNNNNNNNNNNNNNNNNNNNNNNNNNNNNNNNNNNNNNNNNNNNNNNNNNNNNNNNNNNNNNNNNNNNNNNNNNNNNNNNNNNNNNNNNNNNNNNNNNNNNNNNNNNNNNNNNNNNNNNNNNNNNNNNNNNNNNNNNNNNNNNNNN
Helixanthera_parasitica                  NNNNNNNNNNNNNNNNNNNNNNNNNNNNNNNNNNNNNNNNNNNNNNNNNNNNNNNNNNNNNNNNNNNNNNNNNNNNNNNNNNNNNNNNNNNNNNNNNNNNNNNNNNNNNNNNNNNNNNNNNNNNNNNNNNNNNNNNNNNNNNNNNNNNNNNNNNNNNNNNNNNNNNNNNNNNNNNNNNNNNNNNNNNNNNNNNNNNNNNNNNNNNNNNNNNNNNNNNNNNNNNNNNNNNNNNNNNNNNNNNNNNNNNNNNNNNNNNNNNNNNNNNNNNNNNNNNNNNNNNNNNNNNNNNNNNNNNNNNNNNNNNNNNNNNNNNNNNNNNNNNNNNNNNNNNNNNNNNNNNNNNNNNNNNNNNNNNNNNNNNNNNNNNNNNNNNNNNNNNNNNNNNNNNNNNNNNNNNNNNNNNNNNNNNNNNNNNNNNNNNNNNNNNNNNNNNNNNNNNNNNNNNNNNNNNNNNNNNNNNNNNNNNNNNNNNNNNNNNNNNNNNNNNNNNNNNNNNNNNNNNNNNNNNNNNNNNNNNNNNNNNNNNNNNNNNNNNNNNNNNNNNNNNNNNNNNNNNNNNNNNNNNNNNNNNNNNNNNNNNNNNNNNNNNNNNNNNNNNNNNNNNNNNNNNNNNNNNNNNNNNNNNNNNNNNNNNNNNNNNNNNNNNNNNNNNNNNNNNNNNNNNNNNNNNNNNNNNNNNNNNNNNNNNNNNNNNNNNNNNNNNNNNNNNNNNNNNNNNNNNNNNNNNNNNNNNNNNNNNNNNNNNNNNNNNNNNNNNNNNNNNNNNNNNNNNNNNNNNNNNNNNNNNNNNNNNNNNNNNNNNNNNNNNNNNNNNNNNNNNNNNNNNNNNNNNNNNNNNNNNNNNNNNNNNNNNNNNNNNNNNNNNNNNNNNNNNNNNNNNNNNNNNNNNNNNNNNNNNNNNNNNNNNNNNNNNNNNNNNNNNNNNNNNNNNNNNNNNNNNNNNNNNNNNNNNNNNNNNNNNNNNNNNNNNNNNNNNNNNNNNNNNNNNNNNNNNNNNNNNNNNNNNNNNNNNNNNNNNNNNNNNNNNNNNNNNNNNNNNNNNNNNNNNNNNNNNNNNNNNNNNNNNNNNNNNNNNNNNNNNNNNNNNNNNNNNNNNNNNNNNNNNNNNNNNNNNNNNNNNNNNNNNNNNNNNNNNNNNNNNNNNNNNNNNNNNNNNNNNNNNNNNNNNNNNNNNNNNNNNNNNNNNNNNNNNNNNNNNNNNNNNNNNNNNNNNNNNNNNNNNNNNNNNNNNNNNNNNNNNNNNNNNNNNNNNNNNNNNNNNNNNNNNNNNNNNNNNNNNNNNNNNNNNNNNNNNNNNNNNNNNNNNNNNNNNNNNNNNNNNNNNNNNNNNNNNNNNNNNNNNNNNNNNNNNNNNNNNNNNNNNNNNNNNNNNNNNNNNNNNNNNNNNNNNNNNNNNNNNNNNNNNNNNNNNNNNNNNNNNNNNNNNNNNNNNNNNNNNNNNNNNNNNNNNNNNNNNNNNNNNNNNNNNNNNNNNNNNNNNNNNNNNNNNNNNNNNNNNNNNNNNNNNNNNNNNNNNNNNNNNNNNNNNNNNNNNNNNNNNNNNNNNNNNNNNNNNNNNNNNNNNNNNNNNNNNNNNNNNNNNNNNNNNNNNNNNNNNNNNNNNNNctacggacttaattgggttgagccttagtatggaaacccactaagtgNNNNNataactttcaaattcagggaaaccttggaattaataaaaataggcaatcctgagccaaatcccgtttNNNNNNtacNNNNNNgaaNNNNNNNNaatNNNgagtagggaaaacaagccagaatNNNNNNNNNNNaaaaaaaggataggtgcagagactcaacggaagctgttNNNNNNNctNaataaaNNNNNNNtacNNNaaacaNNNNatacaaNNNNNNNNNNNNNNNNNNatggagtttaNNNNNNttNcNNNNgccggtNNNNNNNNNNNNNNNNNNNNNNNNNNNNNNNNNNNNNNNNNNNNNNNNNNNNNNNNNNNNNNNNNNNNNNNNNNNNNNNNNNNNNNNNNNNNNNNNNNNNNNNNNNNNNNNNNNNNNNNNNNNNNNNNNNNNNNNNNNNNNNNNNNNNNNNNNNNNNNNNNNNNNNNNNNNNNNNNNNaaacgagaataaagatagagtcccattttacatgtcaataccgacaacaatgaaatttatagNtaagaggaaaatccgtcgactNNNNNttttaaatcatgagggttcaagtccctctatccccaaaaaaNNNNNNNNNNgacagtNttgaatccctNaattctttNNNNNNctcNNNNNNNNNNNNNNNNNNNNNgtatttatccNNNNNNNNNNNNNNNNNNNNNNNNNNctgtNNNNNNNtagcNNagttaaaaatccccNNNNtttatttNNNNNNNNNNNNNNNNNttNNNNNNNNNNNNNNNNNNNNNNNNNNNNNNNNNNNNNNNNNNNNNNNNcatctttaggcgagaaataaccattNNNNNNNttNNNNNNNNNNNNaataattcacagNNNNNNNNNtcagtactttactttagaactttatatactatatactgaataNNNNNNNNNNNNNNNNNNNNNNNNNNNNNNNNNNNNNttgaaacttNNNNNNNNNNNNNNNaNNNNNNcatttacNNNNaaagtattattcNNNNNNNNaattagNNNNNNNNNcatttttNNNNNNcatNNNNtttgtgtaNNNtttNNNNNNNNNNNNNNNNNttattttacaNNNagtaatacNNNNNNNNNNNNNNNNNNNNNNNNNNNNNtttttNNtaaatttataNNNNNNNNNNNNNNttNNNNNNNNNNNNNNNNNNNNNNNNNNNNNNNNNNNNNNNNNNNNNNNttaaNNNNNNNNNNNNNNNNNNNNNNNNNNNNNNNNNNNNNNNNNNNNNNNNNNNNNN
Ileostylus_micranthus                    NNNNNNNNNNNNNNNNNNNNNNNNNNNNNNNNNNNNNNNaatcgatcaaatttgttcgaaaatgtaggttatgacacaaaagttaggttactaattgtgaaacgcttaattactcgaatgtatcaacagaatttttttattatttctactaatNNNNNNNNNgatNNNNNNtctaacNNNNNNNNNNNNcaaaatactttttgggggcacaataaacatttttatttgcaaatcatgtcgggtaacttagcagttattgtggaaatgaaattttgcctacacttagtaNNNtcttctctcNNNNNNNNNaaagataatNNNaaaatagacgaatataaaaatttacgatcaattcattccctatttccctttttagaagataaattatcccgtttaaattatgtatcaaatagactaataccctaccctgttcatcttgaaatattggttctaattattcgttgctggttgaaagatgcctcttctttgcattttttacgattcattttacacgtgaatcgtaattggaacctttcttttttacaaaataaatatatttccactcttNNNNNNNNNNNNtcaaaaagaNNNNNNNNNNNNaatcagagattcttcttattcttatataattctcatgtctgtgaatacgaatccatttttgtttttttacgtaaccaatcctctcatttacgatcaacattttttgtaaccctttttgagcgaaattttttatatggaaaaataaaaaaagagcatcttNNNNNNgtaaatttaNNNNNNtttactaaggattttcaagccattNNNNNNtcatggctgttcaaagatatttttatacattatgttaggtatcaaggaaaatcgattccggcttcaaaacggacgtctcttattcttaataaatggaattattaccttgacctcttttggaaatgtcatttttatgtgtggtatcaagcagaaaggNNNNNNataaataaattatccaagcatttcctttactttttaggttatctgNNNNNNttaaattcaNNNNNNagtatacgattcaacccttcgttgggacgaagtcaaatgctagaaaattcatttataataNNNNNNNNNaataatattattaagNNNNNNNNNacgtttgataccacagttccaattatgcctttggttggatcattggctaaagcgaaagttgatgatgttttaggtcaccccattagtaagNNNttgatctcgtccgatttaNNNNNNtcagattatgatattattgacttattttggtatatatgcagaaatttttctcattattacagcggatcctcaaaaaaaNNNaaaagtttgtatcaaataNNNNNNNNNaagtatatacttagactttattgtactagaactttagctcgtaaacacaaaagcgctttacgtgcttttttgaaaagattaggtccggcatttttggaagaattttttacggaggaggagcaagttctttcgttgatcttctcaaggtcttcttttacttcgcggaggttatatagagaaggtcgtatttggtatttggatattNNNNNNNNNNNNNNNNNNNNNNNNNNNNNNcgaaattggtagacgctacggacttaattggattgagccttagtatggaaacccactaagtgNNNNNataactttcaaattcagggaaaccgtggaattaataaaaataggcaatcctgagccaaatcctgtttNNNNNNtccNNNNNNgaaNNNNNNNNaatNNNgagtagggaaagcaagccagaatNNNNNNaaaaaaaaaaaaggataggtgcagagactcaacggaagctgttctaataactNaataaaNNNNNNNtacNNNatacaNNNNatacaaNNNNNNNNNNNNNNNNNNatgNNNNNNNNNNNNNNNNcNNNNgccggtNNNNNNNNNNNNNNNNNNNNNNNNNNNNNNNNNNNNNNNNNNNNNNNNNNNNNNNNNNNNNNNNNNNNNNNNNNNNNNNNNNNNNNNNNNNNNNNNNNNNNNNNNNNNNNNNNNNNNNNNNNNNNNNNNNNNNNNNNNNNNNNNNNNNNNNNNNNNNNNNNNNNNNNNNNNNNNNNNNagacgagaataaagatagagtcccattYtacatgtcaataccgacaacaatgaaatttatagNtaagaggaaaatccgtcgactNNNNNttttaaatcatgagggttcaagtccctctatccccaaaaaaaNNNNNNNNNgtccgtNttgaacccctNaattctttNNNNNNcccNNNNNNNNNNNNNNNNNNNNNttatttatccNNNNNNNNNNNNNNNNNNNNNNNNNNctgtNNNNNNNtagtNNagttaaaaacccttNNNNNNNNNNNNNNNNNNNNNNNNNNNNttNNNNNNNNNNNNNNNNNNNNNNNNNNNNNNNNNNNNNNNNNNNNNNNNcatttttaggcaagaaatacccattNNNNNNNttNNNNNNNNNNNNtataattcacaaNNNNNNNNNtcagtacttttatactaaaatttatNNNNNNNNNNNNNNctaNNNNNNNNNNNNNNNNNNNNNNNNNNNNNNNNNNNNNctgaaacttNNNNNNNNNNNNNNNaNNNNNNcatttatNNNNaaagtcttattcNNNNNNNNaattagNNNNNNNNtactttttNNNNNNcatNNNNtttgtgtaNNNttttaaaNaNaataNNNNNNcaattttacaNNNagtaatacNNNNNNNNNNNNNNNNNNNNNNNNNNNNNtttNtNNNNNNttagatNNNNNNNNNNNNNNttNNNNNNNNNNNNNNNNNNNNNNNNNNNNNNNNNNNNNNNNNNNNNNNttaatggtcgggatagctcagttggtagagcaaaaaNNNNNNNNNNNNNNNNNNNNNN
Lepidaria_oviceps                        NNNNNNNNNNNNNNNNNNNNNNNNNNNNNNNNNNNNNNNNNNNNNNNNNNNNNNNNNNNNNNNNNNNNNNNNNNNNNNNNNNNNNNNNNNNNNNNNNNNNNNNNNNNNNNNNNNNNNNNNNNNNNNNNNNNNNNNNNNNNNNNNNNNNNNNNNNNNNNNNNNNNNNNNNNNNNNNNNNNNNNNNNNNNNNNNNNNNNNNNNNNNNNNNNNNNNNNNNNNNNNNNNNNNNNNNNNNNNNNNNNNNNNNNNNNNNNNNNNNNNNNNNNNNNNNNNNNNNNNNNNNNNNNNNNNNNNNNNNNNNNNNNNNNNNNNNNNNNNNNNNNNNNNNNNNNNNNNNNNNNNNNNNNNNNNNNNNNNNNNNNNNNNNNNNNNNNNNNNNNNNNNNNNNNNNNNNNNNNNNNNNNNNNNNNNNNNNNNNNNNNNNNNNNNNNNNNNNNNNNNNNNNNNNNNNNNNNNNNNNNNNNNNNNNNNNNNNNNNNNNNNNNNNNNNNNNNNNNNNNNNNNNNNNNNNNNNNNNNNNNNNNNNNNNNNNNNNNNNNNNNNNNNNNNNNNNNNNNNNNNNNNNNNNNNNNNNNNNNNNNNNNNNNNNNNNNNNNNNNNNNNNNNNNNNNNNNNNNNNNNNNNNNNNNNNNNNNNNNNNNNNNNNNNNNNNNNNNNNNNNNNNNNNNNNNNNNNNNNNNNNNNNNNNNNNNNNNNNNNNNNNNNNNNNNNNNNNNNNNNNNNNNNNNNNNNNNNNNNNNNNNNNNNNNNNNNNNNNNNNNNNNNNNNNNNNNNNNNNNNNNNNNNNNNNNNNNNNNNNNNNNNNNNNNNNNNNNNNNNNNNNNNNNNNNNNNNNNNNNNNNNNNNNNNNNNNNNNNNNNNNNNNNNNNNNNNNNNNNNNNNNNNNNNNNNNNNNNNNNNNNNNNNNNNNNNNNNNNNNNNNNNNNNNNNNNNNNNNNNNNNNNNNNNNNNNNNNNNNNNNNNNNNNNNNNNNNNNNNNNNNNNNNNNNNNNNNNNNNNNNNNNNNNNNNNNNNNNNNNNNNNNNNNNNNNNNNNNNNNNNNNNNNNNNNNNNNNNNNNNNNNNNNNNNNNNNNNNNNNNNNNNNNNNNNNNNNNNNNNNNNNNNNNNNNNNNNNNNNNNNNNNNNNNNNNNNNNNNNNNNNNNNNNNNNNNNNNNNNNNNNNNNNNNNNNNNNNNNNNNNNNNNNNNNNNNNNNNNNNNNNNNNNNNNNNNNNNNNNNNNNNNNNNNNNNNNNNNNNNNNNNNNNNNNNNNNNNNNNNNNNNNNNNNNNNNNNNNNNNNNNNNNNNNNNNNNNNNNNNNNNNNNNNNNNNNNNNNNNNNNNNNNNNNNNNNNNNNNNNNNNNNNNNNNNNNNNNNNNNNNNNNNNNNNNNNNNNNNNNNNNNNNNNNNNNNNNNNNNNNNNNNNNNNNNNNNNNNNNNNNNNNNNNNNNNNNNNNNNNNNNNNNNNNNNNNNNNNNNNNNNNNNNNNNNNNNNNNNNNNNNNNNNNNNNNNNNNNNNNNNNNNNNNNNNNNNNNNNNNNNNNNNNNNNNNNNNNNNNNNNNNNNNNNNNNNNNNNNNNNNNNNNNNNNNNNNNNNNNNNNNNNNNNNNNNNNNNNNNNNNNNNNNNNNNNNNNNNNNNNNNNNNNNNNNNNNtatggaaacacactaagtgNNNNNataactttcaaattcagggaaaccgtggaattaataaaaataggcaatcctgagccaaatcccgtttNNNNNNtctNNNNNNgaaNNNNNNNNaatNNNNNNNagggaaagcaagccagaatNNNNNNNNNaaaaaaaaaggataggtgcagagactcaacggaagctgttNNNNNNNctNaacaaaNNNNNNNcaaNNNatacatacaatacaaNNNNNNNNNNNNNNNNNNatgcagttgaNNNNNNttNcNNNNgctggtNNNNNNNNNNNNNNNNNNNNNNNNNNNNNNNNNNNNNNNNNNNNNNNNNNNNNNNNNNNNNNNNNNNNNNNNNNNNNNNNNNNNNNNNNNNNNNNNNNNNNNNNNNNNNNNNNNNNNNNNNNNNNNNNNNNNNNNNNNNNNNNNNNNNNNNNNNNNNNNNNNNNNNNNNNNNNNNNNNagacgagaataaagatagagtcccattctacatgtcaataccgacaacaatgaaatttatagNtaataggaaaatccgtcgactNNNNNttttaaatcatgagggttcaagtccctctatccccaaaaaaaNNNNNNNNNgcccatNttgaccccctNaattatttNNNNNNctcNNNNNNNNNNNNNNNNNNNNNcNNNNNNNNNNNNNNcttNNNNNNNNtNNNNNNNNNtcgtNNNNNNNtagcNNggttaaaaatccttattcatttNNNNNNNNNNNNNNNNNNNNttNNNNNNNNNNNNNNNNNNNNNNNNNNNNNNNNNNNNNNNNNNNNNNNNcatatttaggcaaaaaatccccattNNNNNNNttNNNNNNNNNNNNaattatttttaaNNNNNNNNNtaattaataatacttaataNNNNNNNNNNNNNNNNNNNNNNNNNNNNNNNNNNNNNNNNNNNNNNNNNNNNNNNNNNNNctgaaacttNNNNNNNNNNNNNNNaNNNNNNcatttacNNNNaaagtcttattcNNNNNNNNaattagNNNNNNNNtcatttttNNNNNNaattttgtttgtgtaNNNttttNNcaaNaaagaaaNNNNNNNNNNNNNNNNNNNNNNNNNNNNNNNNNNNNNNNNNNNNNNNNNNNNNNNNNNNNNNNNNNNNNNNNNNNNNNNactttctNNNNNNNNNNNNNagtaNNNNNNNaaataagaaccgcgcatcaNNNNataatggtcgggatagctcagttggtagagcagaggactgaaaatNNNNNNNNNNNNN
Lepidaria_sp_Nickrent_4044               caggagtatatttatgcacttactcataatcgtagtttaaatcgatcaagtttgttcgaaaatgtaggttatgacaaaaaatttaggttactaattgtgaaacgcttaattactcgaatgtatcaacagaattcttttcttatttatactaatNNNNNNNNNgatNNNNNNtctaacNNNNNNNNNNNNcaaaatccttttttggggcacaacaaacattttgattttcaaatcatatcaggtaaattagcagttattgtggaaatgaaactttccctatgcttagtaNNNtcttctctcNNNNNNNNNgaagataagNNNaaaatagacgaatctcaaaatatacgatcaattcattccacatttccctttttagaagaaaaattctcccatttaaattatgtgtcaaatatattaataccctatcctgttcatcttgaaatcttgattctaattcttcgttactggttgaaagatgtttcttctttgcattttttacgattcgttttccacgagaatcataattggaactttttttttttcccaaataaatatatttacactcttNNNNNNNNNNNNtcaaaaagaNNNNNNNNNNNNaatcaaagattattcttatttttatataattctcatgtctgtgaatacgaatccatttttgtttttttacgtaaccaatcctatcatttacgatcaacattttttggaaccctttttgagcgaatttttttctatggaaaaataaaaaaagagtatcttNNNNNNgtaaatgtcNNNNNNtttactaaggattttcaagctattNNNNNNtcatggctgttcaaagatccctttatgcattatgttaggtatcaaggaaagtcgattctggcttcaaaacggacgtctcttattctgaataaatggaaatattaccttccccttttttggaaatgtcgtttttttgtgtggtatcaaccagaaaggatccatataaaaacattatccaagcatttccttgactttctaggttatcttNNNNNNtcaaatgcaNNNNNNagtatacgcttcaacccttcggtgggacgaagtcaaatgctagaaaattcatttataataNNNNNNNNNaataatattattaagNNNNNNNNNacgtttgataccatagttccaattatgcctttggttggatcgttggctaaagcgaaagtttgtgacgtcttaggtcaccccattagtaagNNNttggtctgggccgatttaNNNNNNtcagattatgatattattgacttattttggcgtatatgcagaaatctttctcattattacagcggagcctcaaaaaaaNNNaagagtttgtatcaaataNNNNNNNNNaagtatctacttcgactttcttgtactagaactttagctcgtaaacataaaagcactctacgtgcttttttgaaacgattagttccggaatttttggaagaattttttacggaagaggagcaagttctttcgttgatcttctcaaggtattcttttacttcgcgaaagttatatagagaaggtcgtNNNNNNNNNNNNNNNNNNNNNNNNNNNNNNNNNNNNNNNNNNNNNNNNNNNNNNNNNNNNNNNNNNNNNNNNNNNNNNNNNNNNNNNttagtatggaaacccactaagtgNNNNNataactttcaaattcagggaaaccgtggaattaataaaaataggcaatcctgagccaaatcccgtttNNNNNNtccNNNNNNgaaNNNNNNNNaatNNNgagtagggaaaacaagccagaatNNNNNNNNNNaaaaaaaaggataggtgcagagactcaacggaagctgttNNNNNNNctNaacaaaNNNNNNNtacNNNatacaNNNNatacaaNNNNNNNNNNNNNNNNNNatggagttgaNNNNNNttNcNNNNgctggtNNNNNNNNNNNNNNNNNNNNNNNNNNNNNNNNNNNNNNNNNNNNNNNNNNNNNNNNNNNNNNNNNNNNNNNNNNNNNNNNNNNNNNNNNNNNNNNNNNNNNNNNNNNNNNNNNNNNNNNNNNNNNNNNNNNNNNNNNNNNNNNNNNNNNNNNNNNNNNNNNNNNNNNNNNNNNNNNNNagacgagaataaagatagagtcccattctacatgtcaataccgacaacaatgaaatttatagNtaagaggaaaatccgtcgactNNNNNttttaaatcatgagggttcaagtccctctatccccaaaaaaNNNNNNNNNNgcccatattgaccccctNaattatttNNNNNNctcNNNNNNNNNNNNNNNNNNNNNNNNNNNNNNcNNNNNcttNNNNNNNNtNNNNNNNNNtcgtNNNNNNNtagcNNggttaaaaatccttNttcatttNNNNNNNNNNNNNNNNNNNNttNNNNNNNNNNNNNNNNNNNNNNNNNNNNNNNNNNNNNNNNNNNNNNNNcatatttaggcaagaaatccccattttNNNNNttNNNNNNNNNNNNaataattcacagNNNNNNNNNtcagtacNNNNNNttataNNNNNNNNNNNNNNNNNNNNNNNNNNNNNNNNNNNNNNNNNNNNNNNNNNNNNNNNNNNNNctgaaacttNNNNNNNNNNNNNNNaNNNNNNcatttacNNNNaaagtcttattcNNNNNNNNaattagNNNNNNNNtcatttttNNNNNNaatNNNNtttgtgtaNNNttttNNcaataaagaaaNNNNaNctttacaNNNagtaatacNNNNNNNNNNNNNNNNNNNttttttagattttgaattgacatagacccaaNNNNNgccttctNNNNNNNNNNNNNagtaNNNNNNNaaataagaaccgcgcatcaNNNNataatggtcgggatagctcagttggtagaNNNNNNNNNNNNNNNNNNNNNNNNNNNNN
Ligaria_cuneifolia                       NNNNNNNNNNNNNNNNNNNNNNNNNNNaatcgtagtttcaatcgatcaagtttggtcgaaaataggggttatgaaaaaaaatttaggttactaattgtgaaacgcttaattactcgaatgtatccacataatttttttattatttcgactaatNNNNNNNNNgatNNNNNNtctaatNNNNNNNNNNNNcaaaatccgtttttggggcacaacaaaaattttttttttcaaatcctatcgggtaaattagcaattattttggaaattcaactttccctatgcttagtaNNNtcttcccacNNNNNNNNNgaagataatNNNaaaatcgaaaaatctcaaaatttacgatcaattcataccatatttccctttttcgaagataaattctcccgtttaaattatgtgtcaaatatactaataccttatcctgttcatcttgaaatcttgattctaattcttcgttactggataaaagatgcttcctctttgcattttttacgatttgtttttcacgaaaattgtaattggaaccatttcttttgtaaaaagaaatatatttttactcttNNNNNNNNNNNNtcaaaaaacNNNNNNNNNNNNaatataagattattcttatttttatataattctcatgtctgtgaatacgaatccattgttttttttttacgcaaccaatcctatcatttaagatcaacattttttggaaccctttttgagcgaatttatttttatataaaaatgaaaaaagagtatcttNNNNNNataaaagtaNNNNNNtttactaggaattttcaagacgttNNNNNNtcatggctgttcaaagatctttttatgcattatgttaggtatcaaggaaaatctattctggcttcaaaacggacgtctcttattctgaataaatggaaatattactttgtcctctttttgaaatgttgtttttatgtatggtatcaaccagaaaggatccatataaaaacattatccaagcattgtttttactttctaggttatcttNNNNNNtcaNNNNNNNNNNNNaatatacgattcaacccttcggtgagacgaagtcaaatgttagaaaattcatttataataNNNNNNNNNaatagtagtattaagNNNNNNNNNacgtttgataccgtggttccaattatgcctttggttggatcattagctaaagctaaagtttgtgatgtcttaggtcaccccatcagtaagNNNttggcctgggctgatttaNNNNNNtcagattatgatattattgacttattttggcgtatatgtagaaatctttctNNNNNNNNNNNNNNNNNNNNNNNNNNNNNNNNNNNNNNNNNNNNNNNNNNNNNNNNNNNNNNNNNNNNNNNNNNNNNNNNNNNNNNNNNNNNNNNNNNNNNNNNNNNNNNNNNNNNNNNNNNNNNNNNNNNNNNNNNNNNNNNNNNNNNNNNNNNNNNNNNNNNNNNNNNNNNNNNNNNNNNNNNNNNNNNNNNNNNNNNNNNNNNNNNNNNNNNNNNNNNNNNNNNNNNNNNNNNNNNNNNNNNNNNNNNNNNNNNNNNNNNNNNNNNNNNNNNNNNNNNNNNNNNNNNNcgaaattggtagacgctacggacttaatttaattgagccttagtatggaaacccactaagtgNNNNNataattttcaaattcagggaaaccgcggaatWaaNaaaaagaggcaatcctgagccaaatcccgcttNNNNNNtccNNNNNNgaaNNNNNNNNaatNNNgagtggggaacacaaaccggaatNNNNNNNaaaaaaaaagaggataggtgcagagactcaatggaagctgttNNNNNNNctNaacaaaNNNNNNNtacNNNaaataNNNNatacaaNNNNNNNNNNNNNaacaaaaggggttgattgtctttNcNNNNgccgatNNNNNNNNNNNNNNNNNNNNNNNNNNNNNNNNNNNNNNNNNNNNNNNNNNNNNNNNNNNNNNNNNNNNNNNNNNNNNNNNNNNNNNNNNNNNNNNNNNNNNNNNNNNNNNNNNNNNNNNNNNNNNNNNNNNNNNNNNNNNNNNNNNNNNNNNNNNNNNNNNNNNNNNNNNNNNNNNNNagacgagaataaagatagagtcccattctacatgtcaataccgacaacaatgaaatttatagNtaagaggaaaatccgtcgactNNNNNtttaaaatcatgagggttcaagtccctctatccccaaaaagNNNNNNNNNNgcatatNttgatcccctNaattttttNNNNNNNNNNNNNNNNNNNNNNNNNNNNNNNNNNNNNNNNNNNNNNNNNNNNNNNNNNNNNNNNNNNNNNNNNNNNNNNNNNNNNNNNNNNNNNNNNNNNNNNNNNNNNNNNNNNNNNNNNNNNNNtNNNNNNNNNNNNNNNNNNNNNNNNNNNNNNNNNNNNNNNNNNNNNNNNcctatttaggcaagaaaNgcccattNNNNNNNttNNNNNNNNNNNNaataNNNNNNNNNNNNNNNNNatagtaNNNNNNNNNNNNNNNNNNNNNNNNNNNNNNNNNNNNNNNNNNNNNNNNNNNNNNNNNNNNNNNNNNNNNNNNNcttacatttNNNNNNNNNNNNNNNaNNNNNNcaaatacNNNNaaagttttatagNNNNNNNNNNNNNNNNNNNNNNtcatttaaNNNNNNaatNNNNttttcgtaNNNttttcaaaaNNNNNNNNagaaaactttaaaNNNagtaatatNNNNNNNNNNNNNNNNNNNNNNNNNNNNNttttaattgacagaaacNNNNNNNNNNNNNNYtNNNNNNNNNNNNNNNNNtMtagtaaaaWaagaacggcacatcaNNNNaaagtggtcgggatagctcagttggtagagcagaggactgaaaatcctcgNNNNNNNN
Loranthus_europaeus                      NNNNNNNNNNNNNNNNNNNNNNNNNNNNNNNNNNNNNNNNNNNNNNNNNNNNNNNNNNNNNNNNNNNNNNNNNNNNNNNNNNNNNNNNNNNNNNNNNNNNNNNNNNNNNNNNNNNNNNNNNNNNNNNNNNNNNNNNNNNNNNNNNNNNNNNNNNNNNNNNNNNNNNNNNNNNNNNNNNNNNNNNNNNNNNNNNNNNNNNNNNNNNNNNNNNNNNNNNNNNNNNNNNNNNNNNNNNNNNNNNNNNNNNNNNNNNNNNNNNNNNNNNNNNNNNNNNNNNNNNNNNNNNNNNNNNNNNNNNNNNNNNNNNNNNNNNNNNNNNNNNNNNNNNNNNNNNNNNNNNNNNNNNNNNNNNNNNNNNNNNNNNNNNNNNNNNNNNNNNNNNNNNNNNNNNNNNNNNNNNNNNNNNNNNNNNNNNNNNNNNNNNNNNNNNNNNNNNNNNNNNNNNNNNNNNNNNNNNNNNNNNNNNNNNNNNNNNNNNNNNNNNNNNNNNNNNNNNNNNNNNNNNNNNNNNNNNNNNNNNNNNNNNNNNNNNNNNNNNNNNNNNNNNNNNNNNNNNNNNNNNNNNNNNNNNNNNNNNNNNNNNNNNNNNNNNNNNNNNNNNNNNNNNNNNNNNNNNNNNNNNNNNNNNNNNNNNNNNNNNNNNNNNNNNNNNNNNNNtttgtttttttacgtaaccaatcctgtcagttacgatcaacattttttggaaccttttttgagcgacattttttctatggaaaaataaaaaaagagcatcttNNNNNNgtaaatgtcNNNNNNtttactaaggattttaaagccatttactggtactggttgttcaaagatagtttcatgcattatgttaggtatcaaggaaaatgcactttggctttaaaacgggcgtctcttattctaaataaatggaaatattaccttgccctcttttggaaatatcgtttttatgtgcggtataaaccagaacggNNNNNNataaaaacattatccaagcatttccttaactttctaggttatcttNNNNNNtcaagtgtaNNNNNNagtatacgattcaacccttggttgggccgaagtcaaatgctagagaattcctttctaataNNNNNNNNNaataatattattaagNNNNNNNNNacgtttgataccacagttccaattatgcctttggttggatctttggctaaagcgaaagttggtgatgtattaggtcaccctattaataagNNNttgatctcgatcgatttaNNNNNNtcagattatgatattattgacttattttggcatatatgccaaaatatttatcattattacagcggaatctcaaaaaaaNNNaagagtttgtatcaaataNNNNNNNNNaagtatatatttcgactttcttgtactagaactttaNNNNNNNNNNNNNNNNNNNNNNNNNNNNNNNNNNNNNNNNNNNNNNNNNNNNNNNNNNNNNNNNNNNNNNNNNNNNNNNNNNNNNNNNNNNNNNNNNNNNNNNNNNNNNNNNNNNNNNNNNNNNNNNNNNNNNNNNNNNNNNNNNNNNNNNNNNNNNNNNNNNNNNNNNNNNNNNNNNNNNNNNNNNNNNNNNNNNNNNNNNNNNNNNNNNNNNNNNNNNNNNNNNNNNNNNNNNNNttagtatggaaactcactaagtgNNNNNataactttcaaattcagggaaaccgtggaattaataaaaataggcaatcctgaaccaaatcccgtttNNNNNNtcaNNNNNNtaaNNNNNNNNaatNNNgagtagggaaatcaagccagaaWNNNNNNNNNNaaaaaaaaggataggtgcagagactcaacggaagctgttNNNNNNNctNaataaaNNNNNNNtacNNNatacaNNNNatacaaNNNNNNNNNNNNNNNNNNatggagttgaNNNNNNttNcNNNNgccggtNNNNNNNNNNNNNNNNNNNNNNNNNNNNNNNNNNNNNNNNNNNNNNNNNNNNNNNNNNNNNNNNNNNNNNNNNNNNNNNNNNNNNNNNNNNNNNNNNNNNNNNNNNNNNNNNNNNNNNNNNNNNNNNNNNNNNNNNNNNNNNNNNNNNNNNNNNNNNNNNNNNNNNNNNNNNNNNNNNagacgagaataaagatagagtcccWttctacatgtcaataccgacaacaatgaaatttacagNtaagaggaaaatccgtcgactNNNNNttttaaatcatgagggttcaagtccctctatccccaaaaaaagtcaaNNNNgtccgtNttgaacccctNaattctatNNNNNNNNNNNNNNNNNNNNNNNNNNNNNNNNNNNNNNccNNNNNcttNNNNNNNNtNNNNNNNNNtcatNNNNNNNtatcNNattttNNNNNNNNNNNNNNNNNNNNNNNNNNNNNNNNNNNNNNNNNNNNNNNNNNNNNNNNNNNNNNNNNNNNNNNNNNNNNNNNNNNNNNNaatttttaggcaagaaatgcccattNNNNNNNttNNNNNNNNNNNNaataattcacagNNNNNNNNNtcagtactttacttttNNNNNNNNNNNNNNNNNNNNNNNataNNNNNNNNNNNNNNNNNNNNNNNNNNNNNNNNNNNNNctgaaacttatctactgacacttaaNNNNNNcatttacNNNNaaagtcttattcNNNNNNNNNNNNNNNNNNNNNNNNNNNNNNNNNNNNNNNNNNNNNNNNNNNNNNtttNNNNNNNNNNNNNNNNNNNNNNNNNNNNNNNNNNNNNNNNNNNNNNNNNNNNNNNNNNNNNNNNNNNNNNNNNNNNNNttagatNNNNNNNNNNNNNNttNNNNNNNNNNNNNNNNNNNNNNNNNNNNNNNNNNNNNNNNNNNNNNNttaatggtcgggatagctcagttggtagagcagaggactgaaaatcctcgtgtcaccN
Loranthus_grewingkii                     NNNNNNNNNNNNNNNNNNNNNNNNNNNNNNNNNNNNNNNNNNNNNNNNNNNNNNNNNNNNNNNNNNNNNNNNNNNNNNNNNNNNNNNNNNNNNNNNNNNNNNNNNNNNNNNNNNNNNNNNNNNNNNNNNNNNNNNNNNNNNNNNNNNNNNNNNNNNNNNNNNNNNNNNNNNNNNNNNNNNNNNNNNNNNNNNNNNNNNNNNNNNNNNNNNNNNNNNNNNNNNNNNNNNNNNNNNNNNNNNNNNNNNNNNNNNNNNNNNNNNNNNNNNNNNNNNNNNNNNNNNNNNNNNNNNNNNNNNNNNNNNNNNNNNNNNNNNNNNNNNNNNNNNNNNNNNNNNNNNNNNNNNNNNNNNNNNNNNNNNNNNNNNNNNNNNNNNNNNNNNNNNNNNNNNNNNNNNNNNNNNNNNNNNNNNNNNNNNNNNNNNNNNNNNNNNNNNNNNNNNNNNNNNNNNNNNNNNNNNNNNNNNNNNNNNNNNNNNNNNNNNNNNNNNNNNNNNNNNNNNNNNNNNNNNNNNNNNNNNNNNNNNNNNNNNNNNNNNNNNNNNNNNNNNNNNNNNNNNNNNNNNNNNNNNNNNNNNNNNNNNNNNNNNNNNNNNNNNNNNNNNNNNNNNNNNNNNNNNNNNNNNNNNNNNNNNNNNNNNNNNNNNNNNNNNNNNNNNNNNNNNNNNNNNNNNNNNNNNNNNNNNNNNNNNNNNNNNNNNNNNNNNNNNNNNNNNNNNNNNNNNNNNNNNNNNNNNNNNNNNNNNNNNNNNNNNNNNNNNNNNNNNNNNNNNNNNNNNNNNNNNNNNNNNNNNNNNNNNNNNNNNNNNNNNNNNNNNNNNNNNNNNNNNNNNNNNNNNNNNNNNNNNNNNNNNNNNNNNNNNNNNNNNNNNNNNNNNNNNNNNNNNNNNNNNNNNNNNNNNNNNNNNNNNNNNNNNNNNNNNNNNNNNNNNNNNNNNNNNNNNNNNNNNNNNNNNNNNNNNNNNNNNNNNNNNNNNNNNNNNNNNNNNNNNNNNNNNNNNNNNNNNNNNNNNNNNNNNNNNNNNNNNNNNNNNNNNNNNNNNNNNNNNNNNNNNNNNNNNNNNNNNNNNNNNNNNNNNNNNNNNNNNNNNNNNNNNNNNNNNNNNNNNNNNNNNNNNNNNNNNNNNNNNNNNNNNNNNNNNNNNNNNNNNNNNNNNNNNNNNNNNNNNNNNNNNNNNNNNNNNNNNNNNNNNNNNNNNNNNNNNNNNNNNNNNNNNNNNNNNNNNNNNNNNNNNNNNNNNNNNNNNNNNNNNNNNNNNNNNNNNNNNNNNNNNNNNNNNNNNNNNNNNNNNNNNNNNNNNNNNNNNNNNNNNNNNNNNNNNNNNNNNNNNNNNNNNNNNNNNNNNNNNNNNNNNNNNNNNNNNNNNNNNNNNNNNNNNNNNNNNNNNNNNNNNNNNNNNNNNNNNNNNNNNNNNNNNNNNNNNNNNNNNNNNNNNNNNNNNNNNNNNNNNNNNNNNNNNNNNNNNNNNNNNNNNNNNNNNNNNNNNNNNNNNNNNNNNNNNNNNNNNNNNNNNNNNNNNNNNNNNNNNNNNNNNNNNNNNNNNNNNNNNNNNNNNNNNNNNNNNNNNNNNNNNNNNNNNNNNNNNNNNNNNNNNNNNNNNNNNNNNNNNNNNNNNNNNNNNNNNNNNNNNNNNNNNNNNNNNNNNNNNNNNNNNNNNNNNNNNNNNNNNNNNNNNNNNNNccgtggaattaataaaaataggcaatcctgaaccaaatcccgtttNNNNNNtcaNNNNNNtaaNNNNNNNNaatNNNgagtagggaaatcaagccagaatNNNNNNNNNNNaaaaaaaggataggtgcagagactcaacggaagctgttNNNNNNNctNaataaaNNNNNNNtacNNNatacaNNNNatacaaNNNNNNNNNNNNNNNNNNatggagttgaNNNNNNttNcNNNNgccggtNNNNNNNNNNNNNNNNNNNNNNNNNNNNNNNNNNNNNNNNNNNNNNNNNNNNNNNNNNNNNNNNNNNNNNNNNNNNNNNNNNNNNNNNNNNNNNNNNNNNNNNNNNNNNNNNNNNNNNNNNNNNNNNNNNNNNNNNNNNNNNNNNNNNNNNNNNNNNNNNNNNNNNNNNNNNNNNNNNagacgagaataaagatagagtcccattctacatgtcaataccgacaacaatgaaatttacagNtaagaggaaaatccgtcgactNNNNNttttaaatcatgagggttcaagtccctctatccccaaaaaaaNNNNNNNNNgtccgtNttgaacccctNaattctatNNNNNNNNNNNNNNNNNNNNNNNNNNNNNNNNNNNNNNccNNNNNcttNNNNNNNNtNNNNNNNNNtcatNNNNNNNtatcNNattttNNNNNNNNNNNNNNNNNNNNNNNNNNNNNNNNNNNNNNNNNNNNNNNNNNNNNNNNNNNNNNNNNNNNNNNNNNNNNNNNNNNNNNNaatttttaggcaagaaatgcccattNNNNNNNttNNNNNNNNNNNNaataattcacagNNNNNNNNNtcagtactttacttttNNNNNNNNNNNNNNNNNNNNNNNataNNNNNNNNNNNNNNNNNNNNNNNNNNNNNNNNNNNNNctgaaacttatctactgacacttaaNNNNNNcatttacNNNNaaagtcttatttNNNNNNNNNNNNNNNNNNNNNNNNNNNNNNNNNNNNNNNNNNNNNNNNNNNNNNNNNNNNNNNNNNNNNNNNNNNNNNNNNNNNNNNNNNNNNNNNNNNNNNNNNNNNNNNNNNNNNNNNNNNNNNNNNNNNNNNNtagatNNNNNNNNNNNNNNttNNNNNNNNNNNNNNNNNNNNNNNNNNNNNNNNNNNNNNNNNNNNNNNttaatggtcgggatagctcagttggtagagcagaggactgaaaatcctcgtgtcaccN
Loranthus_odoratus                       NNNNNNNNNNNNNNNNNNNNNNNNNNNNNNNNNNNNNNNNNNNNNNNNNNNNNNNNNNNNNNNNNNNNNNNNNNNNNNNNNNNNNNNNNNNNNNNNNNNNNNNNNNNNNNNNNNNNNNNNNNNNNNNNNNNNNNNNNNNNNNNNNNNNNNNNNNNNNNNNNNNNNNNNNNNNNNNNNNNNNNNNNNNNNNNNNNNNNNNNNNNNNNNNNNNNNNNNNNNNNNNNNNNNNNNNNNNNNNNNNNNNNNNNNNNNNNNNNNNNNNNNNNNNNNNNNNNNNNNNNNNNNNNNNNNNNNNNNNNNNNNNNNNNNNNNNNNNNNNNNNNNNNNNNNNNNNNNNNNNNNNNNNNNNNNNNNNNNNNNNNNNNNNNNNNNNNNNNNNNNNNNNNNNNNNNNNNNNNNNNNNNNNNNNNNNNNNNNNNNNNNNNNNNNNNNNNNNNNNNNNNNNNNNNNNNNNNNNNNNNNNNNNNNNNNNNNNNNNNNNNNNNNNNNNNNNNNNNNNNNNNNNNNNNNNNNNNNNNNNNNNNNNNNNNNNNNNNNNNNNNNNNNNNNNNNNNNNNNNNNNNNNNNNNNNNNNNNNNNNNNNNNNNNNNNNNNNNNNNNNNNNNNNNNNNNNNNNNNNNNNNNNNNNNNNNNNNNNNNNNNNNNNNNNNNNNNNNNNNNNNNNNNNNNNNNNNNNNNNNNNNNNNNNNNNNNNNNNNNNNNNNNNNNNNNNNNNNNNNNNNNNNNNNNNNNNNNNNNNNNNNNNNNNNNNNNNNNNNNNNNNNNNNNNNNNNNNNNNNNNNNNNNNNNNNNNNNNNNNNNNNNNNNNNNNNNNNNNNNNNNNNNNNNNNNNNNNNNNNNNNNNNNNNNNNNNNNNNNNNNNNNNNNNNNNNNNNNNNNNNNNNNNNNNNNNNNNNNNNNNNNNNNNNNNNNNNNNNNNNNNNNNNNNNNNNNNNNNNNNNNNNNNNNNNNNNNNNNNNNNNNNNNNNNNNNNNNNNNNNNNNNNNNNNNNNNNNNNNNNNNNNNNNNNNNNNNNNNNNNNNNNNNNNNNNNNNNNNNNNNNNNNNNNNNNNNNNNNNNNNNNNNNNNNNNNNNNNNNNNNNNNNNNNNNNNNNNNNNNNNNNNNNNNNNNNNNNNNNNNNNNNNNNNNNNNNNNNNNNNNNNNNNNNNNNNNNNNNNNNNNNNNNNNNNNNNNNNNNNNNNNNNNNNNNNNNNNNNNNNNNNNNNNNNNNNNNNNNNNNNNNNNNNNNNNNNNNNNNNNNNNNNNNNNNNNNNNNNNNNNNNNNNNNNNNNNNNNNNNNNNNNNNNNNNNNNNNNNNNNNNNNNNNNNNNNNNNNNNNNNNNNNNNNNNNNNNNNNNNNNNNNNNNNNNNNNNNNNNNNNNNNNNNNNNNNNNNNNNNNNNNNNNNNNNNNNNNNNNNNNNNNNNNNNNNNNNNNNNNNNNNNNNNNNNNNNNNNNNNNNNNNNNNNNNNNNNNNNNNNNNNNNNNNNNNNNNNNNNNNNNNNNNNNNNNNNNNNNNNNNNNNNNNNNNNNNNNNNNNNNNNNNNNNNNNNNNNNNNNNNNNNNNNNNNNNNNNNNNNNNNNNNNNNNNNNNNNNNNNNNNNNNNNNNNNNNNNNNggtagacgctacggacttaattggattgagccttagtatggaaactcactaagtgNNNNNataactttcaaattcagggaaaccgtggaattaataaaaataggcaatcctgaaccaaatcccgtttNNNNNNtcaNNNNNNtaaNNNNNNNNaatNNNgagtagggaaatcaagccagaatNNNNNNNNNNaaaaaaaaggataggtgcagagactcaacggaagctgttNNNNNNNctNaataaaNNNNNNNtacNNNatacaNNNNatacaaNNNNNNNNNNNNNNNNNNatggagNNNNNNNNNNNNNcNNNNgccggtNNNNNNNNNNNNNNNNNNNNNNNNNNNNNNNNNNNNNNNNNNNNNNNNNNNNNNNNNNNNNNNNNNNNNNNNNNNNNNNNNNNNNNNNNNNNNNNNNNNNNNNNNNNNNNNNNNNNNNNNNNNNNNNNNNNNNNNNNNNNNNNNNNNNNNNNNNNNNNNNNNNNNNNNNNNNNNNNNNagacgagaataaagatagagtcccattctacatgtcaataccgacaacaatgaaatttatagNtaagaggaaaatccgtcgactNNNNNttttaaatcatgagggttcaagtccctctatccccaaaaaaaNNNNNNNNNgtccgtNttgaacccctNaattctatNNNNNNNNNNNNNNNNNNNNNNNNNNNNNNNNNNNNNNccNNNNNcttNNNNNNNNtNNNNNNNNNtcatNNNNNNNtagcNNattttNNNNNNNNNNNNNNNNNNNNNNNNNNNNNNNNNNNNNttNNNNNNNNNNNNNNNNNNNNNNNNNNNNNNNNNNNNNNNNNNNNNNNNaatttttaggcaagaaatgcccattNNNNNNNttNNNNNNNNNNNNaataattcacagNNNNNNNNNtcagtacttttNNNNNNNNNNNNNNNNNNNNNNNNNNNNataNNNNNNNNNNNNNNNNNNNNNNNNNNNNNNNNNNNNNctgaaacttctctactgacacttaaNNNNNNcatttacNNNNaaagtcttattcNNNNNNNNNNNNNNNNNNNNNNNNNNNNNNNNNNNNNNNNNNNNNNNNNNNNNNtttNNNNNNNNNNNNNNNNNNNNNNNNNNNNNNNNNNNNNNNNNNNNNNNNNNNNNNNNNNNNNNNNNNNNNNNNNNNNNNttagatNNNNNNNNNNNNNNttNNNNNNNNNNNNNNNNNNNNNNNNNNNNNNNNNNNNNNNNNNNNNNNttaatggtcgggatagctcagttggtagagcagaggactgaaaatcctcgtgtcacca
Loxanthera_speciosa                      NNNNNNNNNNNNNNNNNNNNNNNNNNNNNNNNNNNNNNNaatcgatcaagtttgttcgaaaatgtaggttatgacaaaaaatttaggttactaattgtgaaacgcttaatgactcgaatgtatcaacagaattcttttcttatttctactaatNNNNNNNNNgatNNNNNNtctaacNNNNNNNNNNNNcaaaatcctttttttgggcacaacaaacatttttattttcaaatcatatcaggtaaattagcagttattgtggaaattaaactttctctatgcttagtaNNNtcttctctcNNNNNNNNNgaagataagNNNaaaataaacgaatctcaaaatatacgatcaattcattcgacatttacctttttagaagaaaaattcttccatttaaattatgtgtcaaatatattaataccctatcctgttcatcttgaaatcttgattctaattcttcgttactgggtgaaagatgtttcttctttgcattttttacgattcgttttccacgagaatcgtaattggaactttttttttctcgcaaagaaatatatttacactcttNNNNNNNNNNNNtcaaaaagaNNNNNNNNNNNNaataaaagattattcttatttttatataattctcatgtctgtgaatacgaatccatttttgtttttttacgtaaccaatcctatcatttacgatcaacattttttggaaccctttttgagcgaatttttttctatggaaaaataaaaaaagagtatcttNNNNNNgtaaatgtcNNNNNNtttactaaggattttcaagctattNNNNNNtcatggctgttcaaagatccttttatgcattatgttaggtatcaaggaaaatcgattctggcttcaaaacggacgtctcttattctgaataaatggaaatattaccttgcccacttttggaaatgtcgtttttttgtgtggtatcaaccagaaaggatccatataaaaacattatccaagcatttccttgactttctaggttatcttNNNNNNtcaagtgcaNNNNNNagtatacgcttcaacccttcggtgggacgaagtcaaatgctagaaaattcatttataataNNNNNNNNNaataatattattaagNNNNNNNNNacgtttgataccatagttccaattatgcctttggttggatcattggctaaagcgaaagtttgtgacgtcttaggtcaccccattagtaagNNNtcagtctgggccgatttaNNNNNNtcagattatgatattattgacttattttggcgtatatgcagaaatctttcttattattacagcggagcctcaaaaaaaNNNaagagtttgtatcaaataNNNNNNNNNaagtatatacttcgattttcttgtactagaactttagctcgtaaacataaaagcactctacgtgcttttttgaaacgattaggtccggaatttttggaagaattttttatggaagaggagcaagttctttcgttgatcttctcaaagtattcttttacttcgcggaagttatatagagaaggtcgtttttggtattttgatattNNNNNNNNNNNNNNNNNNNNNNNNNNNNNNNNNNNNNNNNNNNNNNNNNNNNNNNNNNNNNNNNNNNNNNNagtatggaaacccactaagtgNNNNNataactttcaaattcagggaaaccgtggaattaataaaaataggcaatcctgagccaaatcccatttNNNNNNtccNNNNNNgaaNNNNNNNNaatNNNgagtagggaaagcaagccagaaaNNNNNNNNNNaaaaaaaaggataggtgcagagactcaacggaagctgttNNNNNNNctNaacaaaNNNNNNNtacNNNatacaNNNNatacaaNNNNNNNNNNNNNNNNNNatagagttgaNNNNNNttNcNNNNgctggtNNNNNNNNNNNNNNNNNNNNNNNNNNNNNNNNNNNNNNNNNNNNNNNNNNNNNNNNNNNNNNNNNNNNNNNNNNNNNNNNNNNNNNNNNNNNNNNNNNNNNNNNNNNNNNNNNNNNNNNNNNNNNNNNNNNNNNNNNNNNNNNNNNNNNNNNNNNNNNNNNNNNNNNNNNNNNNNNNNagacgagaataaagatagagtcccattctacatgtcaataccgacaacaatgaaatttatagNtaagaggaaaatccgtcgactNNNNNttttaaatcatgagggttcaagtccctctatccccaaaaaaNNNNNNNNNNgcccatNttgacNNNNNNNNNNatttNNNNNNatcNNNNNNNNNNNNNNNNNNNNNNNNNNNNNNcNNNNNcttNNNNNNNNtNNNNNNNNNtcgtNNNNNNNtagcNNggttaaaaatccttNttcatttNNNNNNNNNNNNNNNNNNNNttNNNNNNNNNNNNNNNNNNNNNNNNNNNNNNNNNNNNNNNNNNNNNNNNcatatttaggcaagaaatcccNNNNNNNNNNNttNNNNNNNNNNNNaataatttacagNNNNNNNNNtcagtacNNNNNNttataNNNNNNNNNNNNNNNNNNNNNNNNNNNNNNNNNNNNNNNNNNNNNNNNNNNNNNNNNNNNNctgaaacttNNNNNNNNNNNNNNNaNNNNNNcatttacNNNNaaagtcttattcNNNNNNNNaattagNNNNNNNNtcaNNNNNNNNNNNNNNNNNNtttgtgtaNNNttttNNcaaNaaagaaaNNNNaNctttacaaataataatacNNNNNNNNNNNNNNNNNNNttttttagatttttaattgacatagacccaaNNNNNgccttctNNNNNNNNNNNNNagtaNNNNNNNaaataagaaccgcgcatcaNNNNataatggtcgggatagctcagttggNNNNNNNNNNNNNNNNNNNNNNNNNNNNNNNNN
Lysiana_filifolia                        NNNNNNNNNNNNNNNNNNNNNNNNNNNNNNNNNNNNNNNNNtcgatcaagtttgttcgaaaatgtaggttatgacaaaaaattgaggttactaattgtgaaacgcttaattactcgaatgtatcaacagaattcttttcttatttctactaatNNNNNNNNNgatNNNNNNtctaacNNNNNNNNNNNNcaaaatcctttttttgggcacaacaaacatttttattttcaaatcatatcaggtaaattagcagttattgtggaaatgaaactttccctatgcttagtaNNNtcttccctcNNNNNNNNNgaagataagNNNagaatagacgaatctcaaaatatacgatcaattcattccacatttccctttttagaagaaaaattctcccatttaaattatgtgtcaaatatattaataccctatcctgttcatcttgaaatcttgattctaattcttcgttactgggtgaaagatgtttcttctttgcattttttacgatttgttttccacgagaatcgtaattggaactttttttttttccaaaagaaatatNNNNNNactcttNNNNNNNNNNNNtcaaaaagaNNNNNNNNNNNNaatcaaagattattcttatttttatataattctcatgtctgggaatacaaatccatttttgtttttttacgtaaccaatcctatcatttacgatcaacattttttggaaccctttttgagcgaatttttttctatggaaaaataaaaaaagagtatcttNNNNNNgtaaatgtcNNNNNNtttactaaggattttcaagctattNNNNNNtcatggctgttcaaagatccttttatgcattatgttaggtatcaaggaaaatctattctggcttcaaaacggacgtctcttattctgaataaatggaaatattaccttgccctcctttggaaatgtcgtttttttgtgtggtatcaaccagaaaggattcatagaaaaacattatccaagcatttccttgactttctaggttatcttNNNNNNtcaagtgcaNNNNNNagtatacgcttcaacccttcggtgggacgaagtcaaatgctagaaaattcatttataataNNNNNNNNNaataatattattaagNNNNNNNNNacgtttgataccatagttccaattatgcctttggttggatcattggctaaagcgaaagtttgtgacgtcttaggtcatcccatgagtaagNNNttggtctgggccgatttaNNNNNNtcagattatgatattattgacttattttggcgtatatacagaaatctttctcattattacagcggagcctcaaaaaaaNNNaagagtttgtatcaaataNNNNNNNNNaagtatatacttcgactttcttgtactagaactttagctcgtaaacataaaagcactctacgtgcttttttgaaacgattaggtccggaatttttggaagaattttttaccgaagaggaacaagttctttcattgatcttctcaaggtattcttttacttcgcggaagttatatagagaaggtcgtttttggtattttgatattNNNNNNNNNNNNNNNNNNNNNNNNNNNNNNNNNNNNNNNNNNNNNNNNNNNNNNNNNNNNNNNNNNNNNNNNNNNNNNNaacccactaagtgNNNNNataactttcaaattcagggaaaccgtggaattaataaaaataggcaatcctgagccaaatcccgtttNNNNNNtccNNNNNNgaaNNNNNNNNaatNNNgagtagggaaagctagccagaatNNNNNNNaaaaaaaaaagggataggtgcagagactcaacggaagctgttNNNNNNNctNaacaaaNNNNNNNtacNNNatacaNNNNctacaaNNNNNNNNNNNNNNNNNNatggagttgaNNNNNNttNcNNNNgctggtNNNNNNNNNNNNNNNNNNNNNNNNNNNNNNNNNNNNNNNNNNNNNNNNNNNNNNNNNNNNNNNNNNNNNNNNNNNNNNNNNNNNNNNNNNNNNNNNNNNNNNNNNNNNNNNNNNNNNNNNNNNNNNNNNNNNNNNNNNNNNNNNNNNNNNNNNNNNNNNNNNNNNNNNNNNNNNNNNNagacgagaataaagatagagtcccattctacatgtcaataccgacaacaatgaaatttatagNtaagaggaaaatccgtcgactNNNNNttttaaatcatgagggttcaagtccctctatccccaaaaaaNNNNNNNNNNgcccatNttgatcccctNaattatttNNNNNNctcNNNNNNNNNNNNNNNNNNNNNNNNNNNNNNcNNNNNcttNNNNNNNNtNNNNNNNNNtcgtNNNNNNNtagcNNggttaaaaatccttNttcatttttcNNNNNNNNNNNNNNNNNttNNNNNNNNNNNNNNNNNNNNNNNNNNNNNNNNNNNNNNNNNNNNNNNNcatatttaggtaagaaatccccattNNNNNNNttNNNNNNNNNNNNaataattcacagNNNNNNNNNtcaatacNNNNNNttataNNNNNNNNNNNNNNNNNNNNNNNNNNNNNNNNNNNNNNNNNNNNNNNNNNNNNNNNNNNNNctgaaacttNNNNNNNNNNNNNNNaNNNNNNcatttacNNNNaaaatcttattcNNNNNNNNaattagNNNNNNNNtcattcttNNNNNNcatNNNNtttgtgtaNNNttttNNcaaNaaagaaaNNNNaNctttNNNNNNNNNNNNNNNNNNNNNNNNNNNNNNNNNNNNNNNNNNNNNNNNNNNNNNNNNNNNNNNaNNNNNgccttctNNNNNNNNNNNNNagtaNNNNNNNaaataagaaccgcgcatcaNNNNataatggtcgggatagctcagttggtagagcagaggactgaaaatcctcgtgtcNNNN
Lysiana_maritima                         NNNNNNNNNNNNNNNNNNNNNNNNNNNNNNNNNNNNNNNNNNNNNNNNNNNNNNNNNNNNNNNNNNNNNNNNNNNNNNNNNNNNNNNNNNNNNNNNNNNNNNNNNNNNNNNNNNNNNNNNNNNNNNNNNNNNNNNNNNNNNNNNNNNNNNNNNNNNNNNNNNNNNNNNNNNNNNNNNNNNNNNNNNNNNNNNNNNNNNNNNNNNNNNNNNNNNNNNNNNNNNNNNNNNNNNNNNNNNNNNNNNNNNNNNNNNNNNNNNNNNNNNNNNNNNNNNNNNNNNNNNNNNNNNNNNNNNNNNNNNNNNNNNNNNNNNNNNNNNNNNNNNNNNNNNNNNNNNNNNNNNNNNNNNNNNNNNNNNNNNNNNNNNNNNNNNNNNNNNNNNNNNNNNNNNNNNNNNNNNNNNNNNNNNNNNNNNNNNNNNNNNNNNNNNNNNNNNNNNNNNNNNNNNNNNNNNNNNNNNNNNNNNNNNNNNNNNNNNNNNNNNNNNNNNNNNNNNNNNNNNNNNNNNNNNNNNNNNNNNNNNNNNNNNNNNNNNNNNNNNNNNNNNNNNNNNNNNNNNNNNNNNNNNNNNNNNNNNNNNNNNNNNNNNNNNNNNNNNNNNNNNNNNNNNNNNNNNNNNNNNNNNNNNNNNNNNNNNNNNNNNNNNNNNNNNNNNNNNNNNNNNNNNNNNNNNNNNNNNNNNNNNNNNNNNNNNNNNNNNNNNNNNNNNNNNNNNNNNNNNNNNNNNNNNNNNNNNNNNNNNNNNNNNNNNNNNNNNNNNNNNNNNNNNNNNNNNNNNNNNNNNNNNNNNNNNNNNNNNNNNNNNNNNNNNNNNNNNNNNNNNNNNNNNNNNNNNNNNNNNNNNNNNNNNNNNNNNNNNNNNNNNNNNNNNNNNNNNNNNNNNNNNNNNNNNNNNNNNNNNNNNNNNNNNNNNNNNNNNNNNNNNNNNNNNNNNNNNNNNNNNNNNNNNNNNNNNNNNNNNNNNNNNNNNNNNNNNNNNNNNNNNNNNNNNNNNNNNNNNNNNNNNNNNNNNNNNNNNNNNNNNNNNNNNNNNNNNNNNNNNNNNNNNNNNNNNNNNNNNNNNNNNNNNNNNNNNNNNNNNNNNNNNNNNNNNNNNNNNNNNNNNNNNNNNNNNNNNNNNNNNNNNNNNNNNNNNNNNNNNNNNNNNNNNNNNNNNNNNNNNNNNNNNNNNNNNNNNNNNNNNNNNNNNNNNNNNNNNNNNNNNNNNNNNNNNNNNNNNNNNNNNNNNNNNNNNNNNNNNNNNNNNNNNNNNNNNNNNNNNNNNNNNNNNNNNNNNNNNNNNNNNNNNNNNNNNNNNNNNNNNNNNNNNNNNNNNNNNNNNNNNNNNNNNNNNNNNNNNNNNNNNNNNNNNNNNNNNNNNNNNNNNNNNNNNNNNNNNNNNNNNNNNNNNNNNNNNNNNNNNNNNNNNNNNNNNNNNNNNNNNNNNNNNNNNNNNNNNNNNNNNNNNNNNNNNNNNNNNNNNNNNNNNNNNNNNNNNNNNNNNNNNNNNNNNNNNNNNNNNNNNNNNNNNNNNNNNNNNNNNNNNNNNNNNNNNNNNNNNNNNNNNNNNNNNNNNNNNNNNNNNNNNNNNNNNNNNNNNNNNNNNNNNNNNcgaaatgggtagacgctacggacttaattgaattgagccttagtatggaaacccactaagtgNNNNNataactttcaaattcagggaaaccgtggaattaataaaaataggcaatcctgagccaaatcccgtttNNNNNNtccNNNNNNgaaNNNNNNNNaatNNNgagtagggaaagctagccagaatNNNNNNNNaaaaaaaaagggataggtgcagagactcaacggaagctgttNNNNNNNctNaacaaaNNNNNNNtacNNNatacaNNNNctacaaNNNNNNNNNNNNNNNNNNatggagttgaNNNNNNttNcNNNNgctggtNNNNNNNNNNNNNNNNNNNNNNNNNNNNNNNNNNNNNNNNNNNNNNNNNNNNNNNNNNNNNNNNNNNNNNNNNNNNNNNNNNNNNNNNNNNNNNNNNNNNNNNNNNNNNNNNNNNNNNNNNNNNNNNNNNNNNNNNNNNNNNNNNNNNNNNNNNNNNNNNNNNNNNNNNNNNNNNNNNagacgagaataaagatagagtcccattctacatgtcaataccgacaacaatgaaatttatagNtaagaggaaaatccgtcgactNNNNNttttaaatcatgagggttcaagtccctctatccccaaaaaaNNNNNNNNNNgcccatNttgatcccctNaattatttNNNNNNctcNNNNNNNNNNNNNNNNNNNNNNNNNNNNNNcNNNNNcttNNNNNNNNtNNNNNNNNNtcgtNNNNNNNtagcNNggttaaaaatccttNttcatttttcNNNNNNNNNNNNNNNNNttNNNNNNNNNNNNNNNNNNNNNNNNNNNNNNNNNNNNNNNNNNNNNNNNcatatttaggtaagaaatccccattNNNNNNNttNNNNNNNNNNNNaataattcacagNNNNNNNNNtcaatacNNNNNNttataNNNNNNNNNNNNNNNNNNNNNNNNNNNNNNNNNNNNNNNNNNNNNNNNNNNNNNNNNNNNNctgaaacttNNNNNNNNNNNNNNNaNNNNNNcatttacNNNNaaaatcttattcNNNNNNNNaattagNNNNNNNNtcattcttNNNNNNcatNNNNtttgtgtaNNNttttNNcaaNaaagaaaNNNNaNctttNNNNNNNNNNNNNNNNNNNNNNNNNNNNNNNNNNNNNNNNNNNNNNNNNNNNNNNNNNNNNNNaNNNNNgccttctNNNNNNNNNNNNNagtaNNNNNNNaaataagaaccgcgcatcaNNNNataatggtcgggatagctcagttggtagagcagaggactgaaaNNNNNNNNNNNNNNN
Macrosolen_cochinchinensis               caggagtatatttatgcacttactcataatcgtagtttaaatcgatcaagtttgttcgaaaatgtgggttatgacaaaaaatttaggttactaattgtgaaacgcttaattactcgaatgtatcaacagaattcttttcttatttctactaatNNNNNNNNNgatNNNNNNtcgaacNNNNNNNNNNNNcaaaatccttttttggggcacaacaaacattttgattttcaaatcatatcaggtaaattagcagttattatggaaatgaaactttccctatgcttagtaNNNtcttccctcNNNNNNNNNgaagataagNNNaaaatagacgaatctcaaaatatacgatcaattcattccacatttccctttttagaagaaaaattcgcccatttaaattatgtgtcaaatatattaataccctatcctgttcatcttgaaatcttgattctaattcttcgttactgggtgaaagatgtttcttctttgcattttttacgattcgttttccacgagaatcataattggaactttttttttttccaaaataaatatatttacactattNNNNNNNNNNNNtcaaaaagaNNNNNNNNNNNNaatcaaagattattcttatttttatataattctcatgtctgtgaatacgaatccatttttgtttttttacgtaaccaatcctatcatttacgatcaacattttttggaaccctttttgagcgaatttttttctatggaaaaataaaaaaagagtatcttNNNNNNgtaaatatcNNNNNNtttactaaggattttcaagctattNNNNNNtcatggctgttcaaagatccctttatgcattatgttaggtatcaaggaaaatcgattctggcttcaaaacggacgtctcttattctgaataaatggaaatattaccttccccttttttggaaatgtcgtttttttgtgtggtatcaaccagaaaggatccatataaaaacattatccaagcatttccttgactttctaggttatcttNNNNNNtcaaatgcaNNNNNNagtatacgcttcaacccttcggtgggtcgaagtcaaatgctagaaaattcatttataataNNNNNNNNNaataatattattaagNNNNNNNNNacgtttgataccatagttccaattatgcctttggttggatcattggctaaagcgaaagtttgtgacgtcttaggtcaccccattagtaagNNNttgatctgggctgatttaNNNNNNtcagattatgatattattgacttattttggcgtatatgcagaaatctttctcattattacagcggacgctcaaaaaaaNNNaagagtttgtatcaaataNNNNNNNNNaagtatatacttcgactttcttgtactagaactttagctcgtaaatataaaagcactctacgtgcttttttgaaacgattaggcccggaatttttggaagaattttttacggaagaggagcaagttcgttcgttgatcttctcaaggtattcttttacttcgcaaaagttatatagagaaggtcgtttttggtattttgatattNNNNNNNNNNNNNNNNNNNNNNNNNNNNNNNNNNNNNNNNNNNNNNNNNNNNNNNNNNNNNNNNNNNNNNNNNNNNNNNNNNNNNNNNNNNNNNNNNNNNNNNNNNNNNNNNNNNNNNNNNNNNNNNNNNNNNNNNNNNNNNNNNNNNNNNccaaatcccgtttNNNNNNtccNNNNNNgaaNNNNNNNNaatNNNgagtagggaaaacaagccagaatNaaaaaaaaaggaaaaaaggataggtgcagagactcaacggaagctgttNNNNNNNctNaacaaaNNNNNNNtacNNNatacaNNNNatacaaNNNNNNNNNNNNNNNNNNatggagttgaNNNNNNttNcNNNNgctggtNNNNNNNNNNNNNNNNNNNNNNNNNNNNNNNNNNNNNNNNNNNNNNNNNNNNNNNNNNNNNNNNNNNNNNNNNNNNNNNNNNNNNNNNNNNNNNNNNNNNNNNNNNNNNNNNNNNNNNNNNNNNNNNNNNNNNNNNNNNNNNNNNNNNNNNNNNNNNNNNNNNNNNNNNNNNNNNNNNagacaagaataaagatagagtcccattctacatgtcaataccgacaacaatgaaatttatagNtaagaggaaaatccgtcgactNNNNNttttaaatcatgagggttcaagtccctctatccccaaaaaaNNNNNNNNNNccccatattgaccccctNaattatttNNNNNNctcNNNNNNNNNNNNNNNNNNNNNNNNNNNNNNcNNNNNcttNNNNNNNNtNNNNNNNNNtcgtNNNNNNNtagcNNggttaaaaatccttNttcatttNNNNNNNNNNNNNNNNNNNNttNNNNNNNNNNNNNNNNNNNNNNNNNNNNNNNNNNNNNNNNNNNNNNNNcatatttaggcaagaaatccccattttNNNNNttNNNNNNNNNNNNaataagtcacagNNNNNNNNNtcagtacNNNNNNttataNNNNNNNNNNNNNNNNNNNNNNNNNNNNNNNNNNNNNNNNNNNNNNNNNNNNNNNNNNNNNctgaaacttNNNNNNNNNNNNNNNaNNNNNNcatttacNNNNaaagtcttattcNNNNNNNNaattagNNNNNNNNtcatttttNNNNNNaatNNNNtttgtgtaNNNttttNNcaaNaaagaaaNNNNaNctttagaNNNagtaatacNNNNNNNNNNNNNNNNNNNttttttagatttttaattgacatagacccaaNNNNNgccttctNNNNNNNNNNNNNagtaNNNNNNNaaataagaaccgcgcatcaNNNNataatggtcggNNNNNNNNNNNNNNNNNNNNNNNNNNNNNNNNNNNNNNNNNNNNNNN
Macrosolen_melintangensis                NNNNNNNNNNNNNNNNNNNNNNNNNNNNNNNNNNNNNNNNNNNNNNNNNNNNNNNNNNNNNNNNNNNNNNNNNNNNNNNNNNNNNNNNNNNNNNNNNNNNNNNNNNNNNNNNNNNNNNNNNNNNNNNNNNNNNNNNNNNNNNNNNNNNNNNNNNNNNNNNNNNNNNNNNNNNNNNNNNNNNNNNNNNNNNNNNNNNNNNNNNNNNNNNNNNNNNNNNNNNNNNNNNNNNNNNNNNNNNNNNNNNNNNNNNNNNNNNNNNNNNNNNNNNNNNNNNNNNNNNNNNNNNNNNNNNNNNNNNNNNNNNNNNNNNNNNNNNNNNNNNNNNNNNNNNNNNNNNNNNNNNNNNNNNNNNNNNNNNNNNNNNNNNNNNNNNNNNNNNNNNNNNNNNNNNNNNNNNNNNNNNNNNNNNNNNNNNNNNNNNNNNNNNNNNNNNNNNNNNNNNNNNNNNNNNNNNNNNNNNNNNNNNNNNNNNNNNNNNNNNNNNNNNNNNNNNNNNNNNNNNNNNNNNNNNNNNNNNNNNNNNNNNNNNNNNNNNNNNNNNNNNNNNNNNNNNNNNNNNNNNNNNNNNNNNNNNNNNNNNNNNNNNNNNNNNNNNNNNNNNNNNNNNNNNNNNNNNNNNNNNNNNNNNNNNNNNNNNNNNNNNNNNNNNNNNNNNNNNNNNNNNNNNNNNNNNNNNNNNNNNNNNNNNNNNNNNNNNNNNNNNNNNNNNNNNNNNNNNNNNNNNNNNNNNNNNNNNNNNNNNNNNNNNNNNNNNNNNNNNNNNNNNNNNNNNNNNNNNNNNNNNNNNNNNNNNNNNNNNNNNNNNNNNNNNNNNNNNNNNNNNNNNNNNNNNNNNNNNNNNNNNNNNNNNNNNNNNNNNNNNNNNNNNNNNNNNNNNNNNNNNNNNNNNNNNNNNNNNNNNNNNNNNNNNNNNNNNNNNNNNNNNNNNNNNNNNNNNNNNNNNNNNNNNNNNNNNNNNNNNNNNNNNNNNNNNNNNNNNNNNNNNNNNNNNNNNNNNNNNNNNNNNNNNNNNNNNNNNNNNNNNNNNNNNNNNNNNNNNNNNNNNNNNNNNNNNNNNNNNNNNNNNNNNNNNNNNNNNNNNNNNNNNNNNNNNNNNNNNNNNNNNNNNNNNNNNNNNNNNNNNNNNNNNNNNNNNNNNNNNNNNNNNNNNNNNNNNNNNNNNNNNNNNNNNNNNNNNNNNNNNNNNNNNNNNNNNNNNNNNNNNNNNNNNNNNNNNNNNNNNNNNNNNNNNNNNNNNNNNNNNNNNNNNNNNNNNNNNNNNNNNNNNNNNNNNNNNNNNNNNNNNNNNNNNNNNNNNNNNNNNNNNNNNNNNNNNNNNNNNNNNNNNNNNNNNNNNNNNNNNNNNNNNNNNNNNNNNNNNNNNNNNNNNNNNNNNNNNNNNNNNNNNNNNNNNNNNNNNNNNNNNNNNNNNNNNNNNNNNNNNNNNNNNNNNNNNNNNNNNNNNNNNNNNNNNNNNNNNNNNNNNNNNNNNNNNNNNNNNNNNNNNNNNNNNNNNNNNNNNNNNNNNNNNNNNNNNNNNNNNNNNNNNNNNNNNNNNNNNNNNNNNNNNNNNNNNNNNNNNNNNNNNNNNNNNNNNNNNNNNNNNNNNNNcgaaattggtagacgctacggacttaattggattgagccttagtatggaaacccactaagtgNNNNNataactttcaaattcagggaaaccgtggaattaataaaaataggcaatcctgagccaaatcccgtttNNNNNNtccNNNNNNgaaNNNNNNNNaatNNNgagtagggaaaacaagccagaataaaaaaaaaaggaaaaaaggataggtgcagagactcaacggaagctgttNNNNNNNctNaacaaaNNNNNNNtacNNNatacaNNNNatacaaNNNNNNNNNNNNNNNNNNatggagttgaNNNNNNttNcNNNNgctggtNNNNNNNNNNNNNNNNNNNNNNNNNNNNNNNNNNNNNNNNNNNNNNNNNNNNNNNNNNNNNNNNNNNNNNNNNNNNNNNNNNNNNNNNNNNNNNNNNNNNNNNNNNNNNNNNNNNNNNNNNNNNNNNNNNNNNNNNNNNNNNNNNNNNNNNNNNNNNNNNNNNNNNNNNNNNNNNNNNagacaagaataaagatagagtcccattctacatgtcaataccgacaacaatgaaatttatagNtaagaggaaaatccgtcgactNNNNNttttaaatcatgagggttcaagtccctctatccccaaaaaaNNNNNNNNNNccccatattgaccccctNaattatttNNNNNNctcNNNNNNNNNNNNNNNNNNNNNNNNNNNNNNcNNNNNcttNNNNNNNNtNNNNNNNNNtcgtNNNNNNNtagcNNggttaaaaatccttNttcatttNNNNNNNNNNNNNNNNNNNNttNNNNNNNNNNNNNNNNNNNNNNNNNNNNNNNNNNNNNNNNNNNNNNNNcatatttaggcaagaaatccccattttNNNNNttNNNNNNNNNNNNaataagtcacagNNNNNNNNNtcagtacNNNNNNttataNNNNNNNNNNNNNNNNNNNNNNNNNNNNNNNNNNNNNNNNNNNNNNNNNNNNNNNNNNNNNctgaaacttNNNNNNNNNNNNNNNaNNNNNNcatttacNNNNaaagtcttattcNNNNNNNNaattagNNNNNNNNtcatttttNNNNNNaatNNNNtttgtgtaNNNttttNNcaaNaaagaaaNNNNaNctttagaNNNagtaatacNNNNNNNNNNNNNNNNNNNttttttagatttttaattgacatagacccaaNNNNNgccttctNNNNNNNNNNNNNagtaNNNNNNNaaataagaaccgcgcatcaNNNNataatggtcgggatagctcaNttggtagagcagaggactgaaaaNNNNNNNNNNNNNN
Moquiniella_rubra                        NNNNNNNNNNNNNNNNNNNNNNNNNNNNNNNNNNNNttcaatcgatcaagtttgttcgaaaatgtaagttataacaaaaaggttaggttactaattgtgaaacgattaattactcgaatgtatcaccagaattcttttcttatttctacttatNNNNNNNNNgattataactataacNNNNNNNNNNNNcaaaatgtttttttggggcacaacaaacatttttatttgcaaatcatatcggataagttagcggttattgtggaaatgaaacttttcctaggactagtaNNNtcttctcttNNNNNNNNNgaagataataaaaaaatagacgaatctaaaaatttacgatcaattcattccatatttccctttttagaagataaattctctcgtttaaattatgtgtcaaatatactaataccttatcctgttcatcttgaaatattagttttaattcttcgttgttgggtgaaagatgcttcttctttacattttttacgattcgttttccacgagaatcctaattggaaccatttttttttccaaaataaatatatttctacctttNNNNNNNNNNNNtcaaaaagaNNNNNNNNNNNNaatcagagattctttttattcttatataattctcatgtctgtgaatacgaatccatttttgtttttttacgtaaccaatcctatcatttacgatcaacattttttggaaccttttttgagcgaactattttctatagaaaaataaaaaaagagtatcttNNNNNNgtaaatatcNNNNNNtttactaaggattttcaagccataNNNNNNgcatgtatgttcaaagatatttttatgcattatgttaggtatcaaggaaaatctattctggcttcaaaatggacgttttttattctgaataaatggaactattaccttgctctcttttggaaatgtcgtttttatgtgtggtatcactcagaaaggNNNNNNataaaaacattatccaagcatttccttgactttctaggttatcttNNNNNNtcaagtgcaNNNNNNaatatacgattcaactcttcgttgggacgaagtcaaatgatagaaaattcatttctaataNNNNNNaataataatattattaagNNNNNNNNNacgtttgataccacagttccaattatacctttggttggaccattggttaaagcgaaagttggtgacgtcttaggtcaccccattagtaagttgttgatctcgtccgatttaNNNNNNtcagattatgatattattgacttattttggcatatatgcagaaatctttctcNNNNNNNNNNNNNNNNNNNNNNNNNNNNNNNNNNNNNNNNNNNNNNNNNNNNNNNNNNNNNNNNNNNNNNNNNNNNNNNNNNNNNNNNNNNNNNNNNNNNNNNNNNNNNNNNNNNNNNNNNNNNNNNNNNNNNNNNNNNNNNNNNNNNNNNNNNNNNNNNNNNNNNNNNNNNNNNNNNNNNNNNNNNNNNNNNNNNNNNNNNNNNNNNNNNNNNNNNNNNNNNNNNNNNNNNNNNNNNNNNNNNNNNNNNNNNNNNNNNNNNNNNNNNNNNNNNNNNNNNNNNNNNNNNNNNNNNNNNNNNNNNNNNNNNNNNNNNNNNNNNNNNNNNNNtagtatggaaacccactaagtgNNNNNataactttcaaattcagggaaaccgtggaattaataaaaataggcaatcctgagccaaatcccatttNNNNNNtccNNNNNNgaaNNNNNNNNaatNNNgagtagggaaagcaagccagaatNNNNNNNNNNNaaaaaaaggataggtgcagagactcaacggaagctgttNNNNNNNctNaataaaNNNNNNNtacNNNatacaNNNNatacaaNNNNNNNNNNNNNNNNNNatggagttgaNNNNNNttNcNNNNgccggtNNNNNNNNNNNNNNNNNNNNNNNNNNNNNNNNNNNNNNNNNNNNNNNNNNNNNNNNNNNNNNNNNNNNNNNNNNNNNNNNNNNNNNNNNNNNNNNNNNNNNNNNNNNNNNNNNNNNNNNNNNNNNNNNNNNNNNNNNNNNNNNNNNNNNNNNNNNNNNNNNNNNNNNNNNNNNNNNNNagacgagaataaagatagagtcccattctacatgtcaataccgacaacaatgaaatttatagNtaagaggaaaatccgtcgactNNNNNttttaaatcatgagggttcaagtccctctatccccaaaaaaNNNNNNNNNNgcccgtNtNgaacgcctNaattctttNNNNNcttcNNNNNNNNNNNNNNNNNNNNNttatttatccNNNNNcttNNNNNNNNtNNNNNNNNNtcgtNNNNNNNtagcNNaatttgaaatccccNgNNttcatttNNNNNNNNNNNNNNNNNttNNNNNNNNNNNNNNNNNNNNNNNNNNNNNNNNNNNNNNNNNNNNNNNNcatatttaggtgagaaatactcattNNNNNNNttNNNNNNNNNNNNaataattcacagNNNNNNNNNtcattactttatNNNNNNNNNNNNNNNNNNNNNNNNNNNataNNNNNNNNNNNNNNNNNNNNNNNNNNNNNNNNNNNNNctgaaacttNNNNNNNNNNNNNNNaNNNNNNcatttccNNNNaaagtcttattcNNNNNNNNaattagNNNNNNNNtcatttttNNNNNNcatNNNNtttgtgtaNNNttttaaaNaNaataNNNNNNaaattttacaNNNagtaatacNNNNNNNNNNNNNNNNNNNNNNNNNNNNNtttNtNNttagttagatNNNNNNNNNNNNNNttNNNNNNNNNNNNNNNNNNNNNNNNNNNNNNNNNNNNNNNNNNNNNNNttaatggtcgggatagctcagttggtagagNNNNNNNNNNNNNNNNNNNNNNNNNNNN
Muellerina_celastroides                  NNNNNNNNNNNNNNNNNNNNNNNNNNNNNNNNNNNNNNNNNNNNNNNNNNNNNNNNNNNNNNNNNNNNNNNNNNNNNNNNNNNNNNNNNNNNNNNNNNNNNNNNNNNNNNNNNNNNNNNNNNNNNNNNNNNNNNNNNNNNNNNNNNNNNNNNNNNNNNNNNNNNNNNNNNNNNNNNNNNNNNNNNNNNNNNNNNNNNNNNNNNNNNNNNNNNNNNNNNNNNNNNNNNNNNNNNNNNNNNNNNNNNNNNNNNNNNNNNNNNNNNNNNNNNNNNNNNNNNNNNNNNNNNNNNNNNNNNNNNNNNNNNNNNNNNNNNNNNNNNNNNNNNNNNNNNNNNNNNNNNNNNNNNNNNNNNNNNNNNNNNNNNNNNNNNNNNNNNNNNNNNNNNNNNNNNNNNNNNNNNNNNNNNNNNNNNNNNNNNNNNNNNNNNNNNNNNNNNNNNNNNNNNNNNNNNNNNNNNNNNNNNNNNNNNNNNNNNNNNNNNNNNNNNNNNNNNNNNNNNNNNNNNNNNNNNNNNNNNNNNNNNNNNNNNNNNNNNNNNNNNNNNNNNNNNNNNNNNNNNNNNNNNNNNNNNNNNNNNNNNNNNNNNNNNNNNNNNNNNNNNNNNNNNNNNNNNNNNNNNNNNNNNNNNNNNNNNNNNNNNNNNNNNNNNNNNNNNNNNNNNNNNNNNNNNNNNNNNNNNNNNNNNNNNNNNNNNNNNNNNNNNNNNNNNNNNNNNNNNNNNNNNNNNNNNNNNNNNNNNNNNNNNNNNNNNNNNNNNNNNNNNNNNNNNNNNNNNNNNNNNNNNNNNNNNNNNNNNNNNNNNNNNNNNNNNNNNNNNNNNNNNNNNNNNNNNNNNNNNNNNNNNNNNNNNNNNNNNNNNNNNNNNNNNNNNNNNNNNNNNNNNNNNNNNNNNNNNNNNNNNNNNNNNNNNNNNNNNNNNNNNNNNNNNNNNNNNNNNNNNNNNNNNNNNNNNNNNNNNNNNNNNNNNNNNNNNNNNNNNNNNNNNNNNNNNNNNNNNNNNNNNNNNNNNNNNNNNNNNNNNNNNNNNNNNNNNNNNNNNNNNNNNNNNNNNNNNNNNNNNNNNNNNNNNNNNNNNNNNNNNNNNNNNNNNNNNNNNNNNNNNNNNNNNNNNNNNNNNNNNNNNNNNNNNNNNNNNNNNNNNNNNNNNNNNNNNNNNNNNNNNNNNNNNNNNNNNNNNNNNNNNNNNNNNNNNNNNNNNNNNNNNNNNNNNNNNNNNNNNNNNNNNNNNNNNNNNNNNNNNNNNNNNNNNNNNNNNNNNNNNNNNNNNNNNNNNNNNNNNNNNNNNNNNNNNNNNNNNNNNNNNNNNNNNNNNNNNNNNNNNNNNNNNNNNNNNNNNNNNNNNNNNNNNNNNNNNNNNNNNNNNNNNNNNNNNNNNNNNNNNNNNNNNNNNNNNNNNNNNNNNNNNNNNNNNNNNNNNNNNNNNNNNNNNNNNNNNNNNNNNNNNNNNNNNNNNNNNNNNNNNNNNNNNNNNNNNNNNNNNNNNNNNNNNNNNNNNNNNNNNNNNNNNNNNNNNNNNNNNNNNNNNNNNNNNNNNNNNNNNNNNNNNNNNNNNNNNNNNNNNNNNNNNNNNNNNNNNNNNNNNNNNNNNNcgaaattggtagacgctacggacttaattggattgagccttagtatggaaactcactaagtgNNNNNataactttcaaattcagggaaaccgtggaattaataaaaataggcaatcctgagccaaatcctgtttNNNNNNtccNNNNNNgaaNNNNNNNNaatNNNgagtagggaaagcaagccaaaaaNNNNNNNNaaaaaaaaaaggataggtgcagagactcaacggaagctgttNNNNNNNctNaataaaNNNNNNNtacNNNatacaNNNNatacaaNNNNNNNNNNNNNNNNNNatggagttgcNNNNNNttNcNNNNtccggtNNNNNNNNNNNNNNNNNNNNNNNNNNNNNNNNNNNNNNNNNNNNNNNNNNNNNNNNNNNNNNNNNNNNNNNNNNNNNNNNNNNNNNNNNNNNNNNNNNNNNNNNNNNNNNNNNNNNNNNNNNNNNNNNNNNNNNNNNNNNNNNNNNNNNNNNNNNNNNNNNNNNNNNNNNNNNNNNNNagacgagaataaagatagagtcccattctacatgtcaataccgacaacaatgaaatttctagNtaagaggaaaatccgtcgactNNNNNttttaaatcatgagggttcaagtccctctatccccaaaaaaaNNNNNNNNNgtccgtNttgaacccctNaattcgttNNNNNNcccNNNNNNNNNNNNNNNNNNNNNttatttctccNNNNNNNNNNNNNNNNNNNNNNNNNNctgtNNNNNNNtaacNNagttaaaaatccttNNNNttcatttNNNNNNNNNNNNNNNNNttNNNNNNNNNNNNNNNNNNNNNNNNNNNNNNNNNNNNNNNNNNNNNNNNcatatttaggcaagaaatactcattNNNNNNNttNNNNNNNNNNNNaataattcacaaNNNNNNNNNtcagtatttttatactaaaatttatNNNNNNNNNNNNNNctaNNNNNNNNNNNNNNNNNNNNNNNNNNNNNNNNNNNNNctgaaacttNNNNNNNNNNNNNNNaNNNNNNcatttaaNNNNaaagtattattcNNNNNNNNcaNNNNNNNNNNNNNNNtttttNNNNNNcatNNNNtttgtgtcNNNttttaaaNaNaataNNNNNNaaattttacaNNNagtaatacNNNNNNNNNNNNNNNNNNNNNNNNNNNNNtttNtNNNNNNttagNtNNNNNNNNNNNNNNgtNNNNNNNNNNNNNNNNNNNNNNNNNNNNNNNNNNNNNNNNNNNNNNNttaatggNNNNNNNNNNNNNNNNNNNNNNNNNNNNNNNNNNNNNNNNNNNNNNNNNNN
Muellerina_eucalyptoides                 NNNNNNNNNNNNNNNNNNNNNNNNNNNNNNNNNNNNNNNNNNNNNNNNNNNNNNNNNgaaaatgtaggttataacacaaaagttaggttactaattgtgaaacgcttaattactcaaatgtatcaacagaattattttcttatttctactactNNNNNNNNNgatNNNNNNtctaacNNNNNNNNNNNNcaaaatactttttgggggcacaataaacatttttatttgcaaatcatgtcgggtaaattagcagttattgtgaaaattaaattttgcctacatttattaNNNtcttctctaNNNNNNNNNgaagataatNNNaaaatagacgaatctaaaaatttacgatcaattcattccctatttccctttttagaagataaattctctcatttaaattatgtatcaaatagactaataccctatcctgttcatcttgaaatattagttctcattcttcgttgctcgttgaaagatgcctcttctttgcattttttacgattcgttttccatgagaatcgtaatcggaaccttttttttttacaaaagaaatatatttccacttttNNNNNNNNNNNNtcaaaaagaNNNNNNNNNNNNaatcagggattctttttattcttatataattctcatgtctgtgaatgcgaatccatttttgtttttttacgtaaccaatcctatcatttacgatcaacattttttggaaccctttttgagcgaaattttttatatagaaaaataaaaaaagagcatcttNNNNNNgtaaatgtaNNNNNNtttactaaggattttcaagccattNNNNNNtcatggttgttcaaagatatttttatacattatgttaggtatcaaggaaaatctattctggctgcaaagcggacgtctcttattctgaataaatggaattattaccttgacctcttttggaaatgtcgtttttatgtgtggtatcaaccagaaagaNNNaggataaataaattatccaagcatttcctttactttctaggttatctgNNNNNNtcaagttcaNNNNNNaatatacgattcaacccttcgttgggacgaagtcaaatgctagaaaatgcatttctaataNNNNNNNNNaataatattattaagNNNNNNNNNacgcttgatactacagttccaattctgcctttggttggatcattgtctaaagcgaaagttgatgatgttttagatcaccccattagtaagNNNtggatctcgtccgatttaNNNNNNtcagattatgatattattgacttattttggtatatatgcagaactatttctcattattacagcggagcctcaaaaaaaNNNacgagtttgtatcaaataNNNNNNNNNaagtacatactgcgactttcttgtactagaactttagctcgtaaacacaaaagtgctttacgtgcttttttgaaaagattaggtccggaatttttggaagaattttttacagaggaggaacaagttctttcgttgatcttctcaaggtattcttttacttcgcgtaggttatatagaNNNNNNNNNNNNNNNNNNNNNNNNNNNNNNNNNNNNNNNNNNNNNNNNNNNNNNNNNcgaaattggtagacgctacggacttaattggattgagccttagtatggaaactcactaagtgNNNNNataactttcaaattcagggaaaccgtggaattaataaaaataggcaatcctgagccaaatcctgtttNNNNNNtccNNNNNNgaaNNNNNNNNaatNNNgagtagggaaagcaagccaaaatNNNNNNNNNNaaaataaaggataggtgcagagactcaacggaagctgttNNNNNNNctNaataaaNNNNNNNtacNNNatacaNNNNatacaaNNNNNNNNNNNNNNNNNNatggagttgcNNNNNNttNcNNNNgccggtNNNNNNNNNNNNNNNNNNNNNNNNNNNNNNNNNNNNNNNNNNNNNNNNNNNNNNNNNNNNNNNNNNNNNNNNNNNNNNNNNNNNNNNNNNNNNNNNNNNNNNNNNNNNNNNNNNNNNNNNNNNNNNNNNNNNNNNNNNNNNNNNNNNNNNNNNNNNNNNNNNNNNNNNNNNNNNNNNNagacRagaataaagatagagtcccattctacatgtcaataccgacaacaatgaaatttctagNtaagaggaaaatccgtcgactNNNNNttttaaatcatgagggttcaagtccctctatccccaaaaaaaNNNNNNNNNgtccgtNttgaacccctNaattcgttNNNNNNcccNNNNNNNNNNNNNNNNNNNNNttatttctccNNNNNNNNNNNNNNNNNNNNNNNNNNctgtNNNNNNNtaacNNagttaaaaatccttNNNNttcatttNNNNNNNNNNNNNNNNNttNNNNNNNNNNNNNNNNNNNNNNNNNNNNNNNNNNNNNNNNNNNNNNNNcatatttaggcaagaaatactcattNNNNNNNttNNNNNNNNNNNNaataattcacaaNNNNNNNNNtcagtattttgatactaaaatttatNNNNNNNNNNNNNNctaNNNNNNNNNNNNNNNNNNNNNNNNNNNNNNNNNNNNNctgaaacttNNNNNNNNNNNNNNNaNNNNNNcatttaaNNNNaaagtattattcNNNNNNNNcaNNNNNNNNNNNNNNNtttttNNNNNNcatNNNNtttgtgtcNNNttttaaaNaNaagaNNNNNNaaattttacaNNNagtaatacNNNNNNNNNNNNNNNNNNNNNNNNNNNNNtttNtNNNNNNttagatNNNNNNNNNNNNNNttNNNNNNNNNNNNNNNNNNNNNNNNNNNNNNNNNNNNNNNNNNNNNNNtgaatggtcgggatagctcagttggtagagcagaggactgaaaatcctcgtgtcaccc
Notanthera_heterophylla                  NNNNNNNNNNNNNNNNNNNNNNNNNNNNNNNNNNNNNNNNNNNNNNNNNNNNNNNNNNNNNNNNNNNNNNNNNNNNNNNNNNNNaggttactaattgtgaaacgcttaattactggaatgtatcgacagaattattttctgatttctaataatNNNNNNNNNgatNNNNNNtctaacNNNNNNNNNNNNcaaaagactttttttgggcataacaaacattttaattttaaaatcctatcgggtaaattagcagttattgtagaaatgaaactttccctgtgcttagtaNNNtctttccccNNNNNNNNNgaagataagNNNaaaatagacgaatctcaatatttaggatcaattcattccacatttccatttttagaagagaaattgtcccatttaaattatgtgtcaaatatactaataccttatcctgttcatcttgaaatcttgattctaattcttcattaccgggtgaaagatgcaccttctttgcaacttttacgatttgttttccatgagattcgtaattggaaccttNNNttttttcccaattaatatatttccNNNNNNNNNNNNNNNNNNNNNNNNagaNNNNNNNNNNNNaatcaaagattattcttattcttatataattctcatgtctgtgaatacgaatccatttttgtttttttacgtaaccaatcctatcatttacgatcaacattttttggaaccctttttgagcgaatttttttctatggaaaaagaaaaggggggtatcttNNNNNNgtaaatgttNNNNNNtttactaaggattttcaagctattNNNNNNtcatggaggttcaaagatccctttatgcattatgttaggtatcaagaaaagtcgattctggcttcaaaacgaacgtttcttattttgaataaatggaaatattaccttaccctcttttggaaatatcgcttttatgtgtggtatcaatccgaaaggatccatataaaaacattatccaagcattttctttactttctaggttatcttNNNNNNtcaagtgcaNNNNNNagtatacgattcaacccctcggtgggacgaagtcaaatgatagaaaattcatttataataNNNNNNNNNaataatattattaagNNNNNNNNNacatttggtaccatagttccaattatgcctttggttgggtcattggctaaagcgagagtttttgacgtcttaggtcgccccgttagtaaaNNNtcggcccgggccgatttaNNNNNNtcagattatgatattattggcttattttggcgtatatgcagaaatctttctNNNNNNNNNNNNNNNNNNNNNNNNNNNNNNNNNNNNNNNNNNNNNNNNNNNNNNNNNNNNNNNNNNNNNNNNNNNNNNNNNNNNNNNNNNNNNNNNNNNNNNNNNNNNNNNNNNNNNNNNNNNNNNNNNNNNNNNNNNNNNNNNNNNNNNNNNNNNNNNNNNNNNNNNNNNNNNNNNNNNNNNNNNNNNNNNNNNNNNNNNNNNNNNNNNNNNNNNNNNNNNNNNNNNNNNNNNNNNNNNNNNNNNNNNNNNNNNNNNNNNNNNNNNNNNNNNNNNNNNNNNNNNNNNNNNcgaaattggtagacgctacggacttaattggattgagccttNNtatggaaacctacgaagtgNNNNNataactttcaaattcagggaaaccgtggaattaataaaaacaggcaatcctgaaccaaatcccgtttNNNNNNtccNNNNNNgaaNNNNNNNNaatNNNgagtagggaaagcaagccagaatNNNNNNNNNNNaaaaaaaggataggtgcagagactcaacggaagctgttNNNNNNNctNaacaaaNNNNNNNtacNNNatacaNNNNatacaaNNNNNNNNNNNNNNNNNNatggagttgaNNNNNtttNcNNNNgctggtNNNNNNNNNNNNNNNNNNNNNNNNNNNNNNNNNNNNNNNNNNNNNNNNNNNNNNNNNNNNNNNNNNNNNNNNNNNNNNNNNNNNNNNNNNNNNNNNNNNNNNNNNNNNNNNNNNNNNNNNNNNNNNNNNNNNNNNNNNNNNNNNNNNNNNNNNNNNNNNNNNNNNNNNNNNNNNNNNNagacgagaataaagatagagtcccattctacatgttaataccgacaacaatgaaatttatagNtaagaggaaaatccgtcgactNNNNNttttaaatcatgagggttcaagtccctctatccccaaaaaaNNNNNNNNNNgcccatNttgaccccccNaattttttNNNNNNctcNNNNNNNNNNNNNNNNNNNNNttatttatccNNNNNcttNNNNNNNNtNNNNNNNNNtcgtNNNNNNNtagtNNggttaaaaatcccgNttcatttNNNNNNNNNNNNNNNNNNNNttNNNNNNNNNNNNNNNNNNNNNNNNNNNNNNNNNNNNNNNNNNNNNNNNcatatttagacaagaaacccccagtNNNNNNNttNNNNNNNNNNNNaataatttacagNNNNNNNNNtcagtacNNNNNNttataNNNNNNNNNNNNNNNNNNNNNNNNNNNNNNNNNNNNNNNNNNNNNNNNNNNNNNNNNNNNNctgaaacttNNNNNNNNNNNNNNNaNNNNNNcatttacNNNNaaagtcttagtcNNNNNNNNNNNNNNNNNNNNNNNNatttatNNNNNNaatNNNNtttgtgtaNNNttttNNcaaNaaagaaaNNNNacttggacaNNNagtaatacttttttNNNNNNNNNNNNNgtatttttctttttaattgacataNNNNNNNNNNNNNNNttctNNNNNNNNNNNNNagtaNNNNNNNaaataagaacggcgcatcaNNNNataatggtcaggatagctcagttggtagagcagaggactgaaaatcctcgtgtNNNNN
Nuytsia_floribunda                       NNNNNNNNNNNNNNNNNNNNNNNNNNNNNNNNNNNNNNNNNNNNNNNNNgtttgttagaaaatgtaggttataacaaaaaattcaggttactaattgtgaaacgtttaattactcgaatgtatcaacagaattctttgcttatttctactaatNNNNNNNNNgatNNNNNNtttaacNNNNNNNNNNNNcaaaataccctttttggtcacaaaaaaaatttgtattttcaaatcatatcgggtagattagcaattgttgtggaaattatactttccctatgcttagtaNNNtcttccctcNNNNNNNNNgaaaagaagNNNaaagtagccgaatctaaaaatttacgatcaattcattccatatttccttttttagaagataaattctcccatttaaattatgtgtcaaatatactaataccctatcctgttcatcttgaaatcttgattctaattcttcgttactgggtgaaagatccctcttctttgcattttttacgattcgttttccacaagaatcataattggaacccttttattttcccaaagaaatatatttccacccttNNNNNNNNNNNNtcaaaaagaNNNNNNNNNNNNaatcaaagattgtccttattcttatataattctcatgtctgtgaatacgaatccatttacgtttttttacgtaaccaatcttctcatttacgatcaacatttcttggaaccctttttgagcgaatttttttctatggaaaaataaaaaaagagtatctcNNNNNNgtaaatgtcNNNNNNtttactaaggattttcaagctattNNNNNNtcatggctgttcaaagatcctttcatgcattatgttaggtatcaagggaaattcattctggcttcaaaacggacgtctcttctgctgaataaatggaaatattaccttgcccttttttggaaatgtcgtttttatgtgtggtctcaaccagaaaggctccatataaatacattatccaagcatttcctcggctttctaggctatcttNNNNNNtcaagtgcaNNNNNNagtatgcgattaaacccttcagtgggacgaagtcaaatgctagaaaattcatttataataNNNNNNNNNaataatgttattaagNNNNNNNNNacgtttgataccacagttccaattattcctttggttggatcgttggctaaagcgaaagtttgtgacgtcttagggcaccccattagtaagNNNttggtctgggccgatttaNNNNNNtccgattatgatattattgacttattttggcgtatatgcagaaatctttctcattattacagcggagcctcaaaaaaaNNNaagagtttgtatcaaataNNNNNNNNNaagtatatacttcgactttcttgtactagaactttagctcgtaaacacaaaagcactctgcgcgcttttttgaaaagattaggtccagaatttttggaagaattttttacggaggacgaacaagttttttctttgatcttatcaagatattcttgtacttcgcgcagtttatatagagaaNNNNNNNNNNNNNNNNNNNNNNNNNNNNNNNNNNNNNNNNNNNNNNNNNNNNNNNNNNNNNggtagacgctacggacttaattggattgagccttagtatggaaacccactaagtgNNNNNataactttcaaattcagggaaaccgtggaattaataaaaataggcaatcctgagccaaatcccgtttNNNNNNtccNNNNNNgaaNNNNNNNNaatNNNaagtagggaagtcaagcccgaatNNNNNNNNNNNaaaaaagggataggtgcagagactcaacgggagctgttNNNNNNNctNaacaaaNNNNNNNtacNNNatacaNNNNNNNNNNNNNNNNNNNNNNNNNNNNNNggagttgattgtctttNcNNNNgctgatcgcaacttcagcaaaacctctatacatatgtatagtactgaaatttcaaattttataaaagaaatataaataatgaaaataatgattcgaatccttattttttatacgaaaaaaaattcgaatattaattgatcaaatcaattactccatagtctgatagattttttgaagattaatcagacgagaataaagatagagtcccattctacatgtcaataccgacaacaatgaaatttagagNtaagaggaaaatccgtcgactNNNNNtttgaaatcatgagggttcaagtccctctatccccaaaaaaNNNNNNNNNNgcccatNttgactccctNaaccttttatccYttttNNNNNNNNNNNNNNNNNNNNNNNNNNNNNNNNNNNNNNNNNNNNNNNNNNNNNNNNNttgtNNNNNNNtagcNNggttaaaaagattttKttatttttcatctattccactcttttctttcacaaacagattcgaatgtaatatatataatacacggacaaatgaacatctttaggaaagaaatccccattNNNNNNNttNNNNNNNNNNNNcataattcacagNNNNNNNNNttaatatcagtacttataNNNNNNNNNNNNNNNNNNNNNNNNNNNNNNNNNNNNNNNNNNNNNNNNNNNNNNNNNNNNNctgaaactgNNNNNNNNNNNNNNNaNNNNNNcatttacNNNNaaagtcttattcNNNNNNNNaattggNNNNNNNNtaatttttNNNNNNaatNNNNtttgtgtaNNNttttcaaaaNNNNNNNNagaaaactttgaaNNNNNNNNNNNNNNNNNNNNNNNNNNNNNNNNNNNNtactttgtttatcttttgaattgacaagccctctactNNNNNNNNNNNNNNNNNNNNNNNaaaattagaMcggcgcatcaNNNNataatggtcgggatagctcagtNNNNNNNNNNNNNNNNNNNNNNNNNNNNNNNNNNNN
Oedina_pendens                           NNNNNNNNNNNNNNNNNNNNNNNNNNNNNNNNNNNNNNNNNNNNNNNNNNNttgttcgaaaatgtaatttatgacaaaaaggttagattactaattgtgaaacgattaattactcgaatgtatcaccagaattcgtgtcttatttctacgtatNNNNNNNNNgatNNNNNNtataacNNNNNNNNNNNNcaaaatgctttttttgggcacaacatacatttttatttgcaaatcatatcgtgtaagttaacaattattgttgaaattaaacttttcctaggcttagtaNNNtcttctcttNNNNNNNNNgaagataatNNNaaaatagacgaatctaaaaatttacgatcaattcattccatatttccctttctagaagataaattctcccgtttaaattatgtgtcaaatatactaataccttatcctgttcattttgaaatattggttttaattcttcgttgttgggtgaaagatgcttcttctttacattttttacgattcgttttccacgaaaatcataattggaaccatttttttttccaaaataactatagttacacccttNNNNNNNNNNNNtcaaaaagaNNNNNNNNNNNNaatcagagattatttttattcttatataattctcatggctatgaatatgaatccatttttggttttttacgtaaccaatcctatcatttacgatcaacattttttggaaccttttttgagcgaactattttctatgggaaaattaaaaaagagtatcttNNNNNNgtaaatgtcNNNNNNtttacgaaggatttccaagtcataNNNNNNtcatgtatgttcaaagatatttttatgcattatgttaggtatcaaggaaaatctatttggtcttcaaaatggacgttttttattctaaataaatggaactattaccttgctctcttttggaaatgtcgtttttatgtgtggtatcaatcagaaaggNNNNNNataacaacattatccaagcatttccttgactttctaggttatcttNNNNNNtcaagtgcaNNNNNNaatatacaattcaatccttcgttgggacgaagtcaaatgatagaaaattcatttataataNNNNNNaataataatattattaagNNNNNNNNNacgtttgataccacagttcaaattatacctttggttggaccattggttaaagcgaaagttggtgacgtcttaggtcaccccattagtaagNNNttgatctcggccgatttaNNNNNNtcagattatgatattattgacttattttggtatatatgcagaaatctttctcattattacagcggagcttcaaaaaaaNNNaatagtttgtatcaaataNNNNNNNNNaagtatatacttcgacttttgtgtactagaactttagctcgtaaacacaaaagcgctttacgtgcttttttgaaaagattagttccagaagttttggaagaattttttatggaggaggggcaagttctttcgttgatcttctcaaggtattcttttccttcgcggagattgtatagagaaggtcgtatttggtatttggatatttatNNNNNNNNNNNNNNNNNNNNNNNNNNNNNNNNNNNNNNNNNNNtacggacttaattgggttgagccttagtatggaaacccactaagtgNNNNNataactttcaaattcagggaaaccgtggaattaataaaaataggcaatcctgagccaaatcccgtttNNNNNNtccNNNNNNgaaNNNNNNNNaatNNNgagtagggaaagcaaaccagaatNNNNNNNNNNNaaaaaaaggataggtgcagagactcaacggaagttgttNNNNNNNctNaataaaNNNNNNNtccNNNatacaNNNNatacaaNNNNNNNNNNNNNNNNNNatggagttgaNNNNNNttNcNNNNgccagtNNNNNNNNNNNNNNNNNNNNNNNNNNNNNNNNNNNNNNNNNNNNNNNNNNNNNNNNNNNNNNNNNNNNNNNNNNNNNNNNNNNNNNNNNNNNNNNNNNNNNNNNNNNNNNNNNNNNNNNNNNNNNNNNNNNNNNNNNNNNNNNNNNNNNNNNNNNNNNNNNNNNNNNNNNNNNNNNNNatacaagaataaagatagagtcccattttacatgtcaataccgacaacaatgaaatttatagNtaagaagaaaatccgtcgactNNNNNttttaaatcatgagggttcaagtccctctatccccaaaaaaNNNNNNNNNNNNNNNNNNNNNNNNNNNNNNNNNNNNNNNNNNNNNNNNNNNNNNNNNNNNNNNNNNNNNNNNNtccNNNNNNNNNNNNNNNNNNNNNNNNNNNNNNNNNNNNNNNNNNNNNNNNNNNNNNNNNNNNNNNNNNNNNNNNNNNNNNNNNNNNNccNNNNNNNNNNNNNNNNNNNNNNNNNNNNNNNNNNNNNNNNNNNNNNNNtttatttaggcgagaaatacccattNNNNNNNttNNNNNNNNNNNNaataattcacagNNNNNNNNNtcagtaNNNNNNNNNNNNNNNNNNNNNNNNNNNNNNNNNNNNNNNNNNNNNNNNNNNNNNNNNNNNNNNNNNNNNNNNNNNgaaacttNNNNNNNNNNNNNNNaNNNNNNcatttacNNNNaaagtcttattcNNNNNNNNaattagNaaattagtcatttttNNNNNNtatNNNNtttgtgtaNNNttttttaaaNaataNNNNNNaaattttacaNNNagtaatacNNNNNNNNNNNNNNNNNNNNNNNNNNNNNtttatNNttagttagatNNNNNNNNNNNNNNttNNNNNNNNNNNNNNNNNNNNNNNNNNNNNNNNNNNNNNNNNNNNNNNttaatggtcgggaNNNNNNNNNNNNNNNNNNNNNNNNNNNNNNNNNNNNNNNNNNNNN
Oliverella_rubroviridis                  NNNNNNNNNNNNNNNNNNNNNNNNNNNNNNNNNNNNttcaatcgatcaagtttgttcgaaaatgtaagttatgacaaaaaggttaggttcctaattgtgaaacgattaattactcgaatgtatcaccagaattcttttattatttctacttatNNNNNNNNNgatNNNNNNtataacNNNNNNNNNNNNcaaaatttttttggggggcacaacaaacatttttatttgcaaatcatatcgggtaagttagcggttattgtagaaattaaacttttcctatgcctagtaNNNtcttctcttNNNNNNNNNgaagataataaaaaaataaacgaatctaaaaatttacgatcaattcattccatatttccctttttagaagataaattctcccatttaaattatgtgtcaaatatattaataccttatcctgttcatcttgaaatattagttttaattcttcgttgttgggtgaaagatgcttcttctttacattttttacgatttgttttccacgagaatcgtaattggaaccatttttttttccaaaataaatatatttctacccttNNNNNNNNNNNNtcaaaaagaNNNNNNNNNNNNaatcagagattatttttattcttatataattctcatgtctgtgaatacgaatccatttttgtttttttacgtaaccaatcctatcatttgcgatcaacattttttggaaccttttttgagcgaacttttttctatggaaaaataaaaaaagagtatcttNNNNNNgtaaatggctttacctttactaaggattttcaagccataNNNNNNtcatgtatgttcaaagatatttttatgcattatgttagatatcaaggaaaatctattctggcttcaaaatgggcattttttattctgaataaatggaactattaccttgctctcttttggaaatgtcgtttttatgtgtggtatcaatcagaaaggNNNNNNataaaaacactatccaagcatttccttgcctttataggttatcttNNNNNNtcaagtgcaNNNNNNaatatacgattcaacccttcgttgggacgaagtcaaatgatagaaaattcacttataataNNNNNNaataataatattattaagNNNNNNNNNacatttgataccacagttccaattatacctttggttggaccattggttaaagcgaaagttggtgacgtcttaggtcaccccattagtaagttgttgatatcgtccgatttaNNNNNNtcagattatgatattatttacttattttggcatatatgcagaaatctttctcattattacagcggagcttcaaaaaaaNNNaatagtttgtatcaaataaatcaaataaagtatatatttcgacttttgtgtattagaactttagctcgtaaacacaaaagtgctttacgtgcttttttgaaaagattagttccagaagttttggaagaattttttatggaggaggagcaagttctttcgttgatcttctcaaggtattcttttccttcgaagagattgtatagagaaggtcgtatttggtatttggatatttattatNNNNNNNNNNNNNNNNNNNNNNNNNNNNNNNNNNNNNNNNNNNNNNNNNNNNNNNNNNNNNNNNNNNNNNNNNNNNNNNNNNNNNNNNNNNNNNNNNNNNNNNNNNNNNNNNNNNNNNNNNNNNNNNNNNNNNNNNNNNNNNNNNNNNNNNNNNNNNNNNNNNNNNNNNNNNNNNNNNNNNNNNNNNNNNNNNNNNNNNNNNNNNNNNNNNNNNNNNNNNNNNNNNNNNNNNNNNNNNNNNNNNNNNNNNNNNNNNNNNNNNNNNNNNNNNNNNNNNNNNNNNNNNNNNNNNNNNNNNNNNNNNNNNNNNNNNNNNNNNNNNNNNNNNNNNNNNNNNNNNNNNNNNNNNNNNNNNNNNNNNNNNNNNNNNNNNNNNNNNNNNNNNNNNNNNNNNNNNNNNNNNNNNNNNNNNNNNNNNNNNNNNNNNNNNNNNNNNNNNNNNNNNNNNNNNNNNNNNNNNNNNNNNNNNNNNNNNNNNNNNNNNNNNNNNNNNNNNNNNNNNNNNNNNNNNNNNNNNNNNNNNNNNNNNNNNNNNNNNNNNNNNNNNNNNNNNNNNNNNNNNNNNNNNNNNNNNNNNNNNNNNNNNNNNNNNNNNNNNNNNNNNNNNNNNNNNNNNNNNNNNNNNNNNNNNNNNNNNNNNNNNNNNNNNNNNNNNNNNNNNNNNNNNNNNNNNNNNNNNNNNNNNNNNNNNNNNNNNNNNNNNNNNNNNNNNNNNNNNNNNNNNNNNNNNNNNNNNNNNNNNNNNNNNNNNNNNNNNNNNNNNNNNNNNNNNNNNNNNNNNNNNNNNNNNNNNNNNNNNNNNNNNNNNNNNNNNNNNNNNNNNNNNNNNNNNNNNNNNNNNNNNNNNNNNNNNNNNNNNNNNNNNNNNNNNNNNNNNNNNNNNNNNNNNNNNNNNNNNNNNNNNNNNNNNNNNNNNNNNNNNNNNNNNNNNNNNNNNNNNNNNNNNNNNNNNNNNNNNNNNNNNNNNNNNNNNNNNNNNNNNNNNNNNNNNNNNNNNNNNNNNNNNNNNNNNNNNNNNNNNNNNNNNNNNNNNNNNNNNNNNNNNNNNNNNNNNNNNNNNNNNNNNNNNNNNNNNNNNNNNNNNNNNNNNNNNNNNNNNNNNNNNNNNNNNNNNNNNNNNNNNNNNNNNNNNNNNNNNNNNNNNNNNNNNNNNNNNNNNNNNNNNNNNNNNNNNNNNNNNNNNNNNNNNNNNNNNNNNNNNNNNNNNNNNNNNNNNNNNNNNNNNNNNNNNNNNNNNNNNNNNNNNNNNNNNNNNNNNNNNNNNNNNNNNNNNNNNNNNNNNNNNNNNNNNNNNNNNNNNNNNNNNNNNNNNNNNNNNNNNNNNNNNNNNNNNNN
Oncella_ambigua                          caggagtatatttatgcacttacccataatcgtagtttcaatcgatcaagtttgttcgaaaatgtaagttatgacaaaaaggttaggttcctaattgtgaaacgattaattactcgactgtattaccagaattcttttcttatttctacttatacttatNNNgatNNNNNNtataacNNNNNNNNNNNNcaaaatgtttttttggggcacaacaaacatttttatttgaaaataatatcgggtaagttagcgattattgtagaaatgaaacttttactaggcctagtaNNNtcttctcttNNNNNNNNNgaagataataaaaaaataaacgaatctaaaaatttccgatcaattcattccacatttccctttctagaagataaattctcccgtttaaattatgtgtcaaatatactaataccttatcctgttcatcttgaaatattggttttaattcttcgttgttgggtaaaagatgcgtcttctttacattttttacgattcgttttccacgaaaataataattggaaccatttttttttcaaaaataactatatttccatccttNNNNNNNNNNNNtcaaaaagaNNNNNNNNNNNNaatcagagattatttttattcttatataattctcatgtctgtgaatatgaatccatttttgtttttttacgtaaccaatcctatcatttacgatctacattttttggaaccttttttgagcgaactattttctatggaaaaataaaaaaagagtatcttNNNNNNgtaaatgtcNNNNNNtttactaaggattttcaagccataNNNNNNtcatgtatgttcaaagatatttttatgcattatgttaggtatcaaggaaaatctattttggcttcaaaatgtacgttttttattctgaataaatggaactattaccttgctctcttttggaaatgtcgtttttatgtgtggtatcaatcagaaaggNNNNNNataaaaacattatccaagcatttccttgactttctaggttatcttNNNNNNtcaagtgcaNNNNNNaatatacgattcaatccttcgttgggacgaagtcaaatgatagaaaattcatttataataNNNNNNaataataatattattaagNNNNNNNNNacgtttgataccacagttccaattatacctttggttggaccagtaggtaaagcaaaaggtggtgatatcttaggtcaccccattagtaagNNNttgatctcgtccgatttaNNNNNNtcagattatgatattattgacttattttggcatatatgcagaaatctttctcattattacagcggatcttcaaaaaaaNNNaatagtttgtatcaaataNNNNNNNNNaagtatatacttcgactttcatgtactcgaactttagctcgtaaacacaaaagcgctttacgtgcttttttcaaaagattagttccagaagttttggaagaattttttatggaggaggagcaagttctttcgtttatcttctcaaggtgttcttttccgtcgcggagattgtatagagaaggtcgtatttggtatttggatatttattatNNNNNNNNNNNNNNNNNNNNNNNNNNNNNNNNNNNNNNNNNNNNNNNNNNNNNNNNNNNNNNNNNNNNNNNNNNNNNNNNNNNNNNNNNNNNNNNNNNNNNNNNNNNNNNNNNNNNNNNNNNNNNNNNNNNNNNNNNNNNNNNNNNNNNNNNNNNNNNNNNNNNNNNNNNNNNNNNNNNNNNNNNNNNNNNNNNNNNNNNNNNNNNNNNNNNNNNNNNNNNNNNNNNNNNNNNNNNNNNNNNNNNNNNNNNNNNNNNNNNNNNNNNNNNNNNNNNNNNNNNNNNNNNNNNNNNNNNNNNNNNNNNNNNNNNNNNNNNNNNNNNNNNNNNNNNNNNNNNNNNNNNNNNNNNNNNNNNNNNNNNNNNNNNNNNNNNNNNNNNNNNNNNNNNNNNNNNNNNNNNNNNNNNNNNNNNNNNNNNNNNNNNNNNNNNNNNNNNNNNNNNNNNNNNNNNNNNNNNNNNNNNNNNNNNNNNNNNNNNNNNNNNNNNNNNNNNNNNNNNNNNNNNNNNNNNNNNNNNNNNNNNNNNNNNNNNNNNNNNNNNNNNNNNNNNNNNNNNNNNNNNNNNNNNNNNNNNNNNNNNNNNNNNNNNNNNNNNNNNNNNNNNNNNNNNNNNNNNNNNNNNNNNNNNNNNNNNNNNNNNNNNNNNNNNNNNNNNNNNNNNNNNNNNNNNNNNNNNNNNNNNNNNNNNNNNNNNNNNNNNNNNNNNNNNNNNNNNNNNNNNNNNNNNNNNNNNNNNNNNNNNNNNNNNNNNNNNNNNNNNNNNNNNNNNNNNNNNNNNNNNNNNNNNNNNNNNNNNNNNNNNNNNNNNNNNNNNNNNNNNNNNNNNNNNNNNNNNNNNNNNNNNNNNNNNNNNNNNNNNNNNNNNNNNNNNNNNNNNNNNNNNNNNNNNNNNNNNNNNNNNNNNNNNNNNNNNNNNNNNNNNNNNNNNNNNNNNNNNNNNNNNNNNNNNNNNNNNNNNNNNNNNNNNNNNNNNNNNNNNNNNNNNNNNNNNNNNNNNNNNNNNNNNNNNNNNNNNNNNNNNNNNNNNNNNNNNNNNNNNNNNNNNNNNNNNNNNNNNNNNNNNNNNNNNNNNNNNNNNNNNNNNNNNNNNNNNNNNNNNNNNNNNNNNNNNNNNNNNNNNNNNNNNNNNNNNNNNNNNNNNNNNNNNNNNNNNNNNNNNNNNNNNNNNNNNNNNNNNNNNNNNNNNNNNNNNNNNNNNNNNNNNNNNNNNNNNNNNNNNNNNNNNNNNNNNNNNNNNNNNNNNNNNNNNNNNNNNNNNNNNNNNNNNNNNNNNNNNNNNNNNNNNNNNNNNNNNNNNNNNNNNNNNNNNNNNNNNNNNNNNNNNNNNNNNNNNN
Oncocalyx_schimperi                      NNNNNNNNNNNNNNNNNNNNNNNNNNNNNNNNNNNNNNNNNNNNNNNNNNNNNNNNNNNNNNNNNNNNNNNNNNNNNNNNNNNNNNNNNNNNNNNNNNNNNNNNNNNNNNNNNNNNNNNNNNNNNNNNNNNNNNNNNNNNNNNNNNNNNNNNNNNNNNNNNNNNNNNNNNNNNNNNNNNNNNNNNNNNNNNNNNNNNNNNNNNNNNNNNNNNNNNNNNNNNNNNNNNNNNNNNNNNNNNNNNNNNNNNNNNNNNNNNNNNNNNNNNNNNNNNNNNNNNNNNNNNNNNNNNNNNNNNNNNNNNNNNNNNNNNNNNNNNNNNNNNNNNNNNNNNNNNNNNNNNNNNNNNNNNNNNNNNNNNNNNNNNNNNNNNNNNNNNNNNNNNNNNNNNNNNNNNNNNNNNNNNNNNNNNNNNNNNNNNNNNNNNNNNNNNNNNNNNNNNNNNNNNNNNNNNNNNNNNNNNNNNNNNNNNNNNNNNNNNNNNNNNNNNNNNNNNNNNNNNNNNNNNNNNNNNNNNNNNNNNNNNNNNNNNNNNNNNNNNNNNNNNNNNNNNNNNNNNNNNNNNNNNNNNNNNNNNNNNNNNNNNNNNNNNNNNNNNNNNNNNNNNNNNNNNNNNNNNNNNNNNNNNNNNNNNNNNNNNNNNNNNNNNNNNNNNNNNNNNNNNNNNNNNNNNNNNNNNNNNNNNNNNNNNNNNNNNNNNNNNNNNNNNNNNNNNNNNNNNNNNNNNNNNNNNNNNNNNNNNNNNNNNNNNNNNNNNNNNNNNNNNNNNNNNNNNNNNNNNNNNNNNNNNNNNNNNNNNNNNNNNNNNNNNNNNNNNNNNNNNNNNNNNNNNNNNNNNNNNNNNNNNNNNNNNNNNNNNNNNNNNNNNNNNNNNNNNNNNNNNNNNNNNNNNNNNNNNNNNNNNNNNNNNNNNNNNNNNNNNNNNNNNNNNNNNNNNNNNNNNNNNNNNNNNNNNNNNNNNNNNNNNNNNNNNNNNNNNNNNNNNNNNNNNNNNNNNNNNNNNNNNNNNNNNNNNNNNNNNNNNNNNNNNNNNNNNNNNNNNNNNNNNNNNNNNNNNNNNNNNNNNNNNNNNNNNNNNNNNNNNNNNNNNNNNNNNNNNNNNNNNNNNNNNNNNNNNNNNNNNNNNNNNNNNNNNNNNNNNNNNNNNNNNNNNNNNNNNNNNNNNNNNNNNNNNNNNNNNNNNNNNNNNNNNNNNNNNNNNNNNNNNNNNNNNNNNNNNNNNNNNNNNNNNNNNNNNNNNNNNNNNNNNNNNNNNNNNNNNNNNNNNNNNNNNNNNNNNNNNNNNNNNNNNNNNNNNNNNNNNNNNNNNNNNNNNNNNNNNNNNNNNNNNNNNNNNNNNNNNNNNNNNNNNNNNNNNNNNNNNNNNNNNNNNNNNNNNNNNNNNNNNNNNNNNNNNNNNNNNNNNNNNNNNNNNNNNNNNNNNNNNNNNNNNNNNNNNNNNNNNNNNNNNNNNNNNNNNNNNNNNNNNNNNNNNNNNNNNNNNNNNNNNNNNNNNNNNNNNNNNNNNNNNNNNNNNNNNNNNNNNNNNNNNNNNNNNNNNNNNNNNNNNNNNNNNNNNNNNNNNNNNNNNNNNNNNNNNNNNNNNNNNNNNNcgaaattggtagacgctacggacttaattaggttgagccttagtatggaaacccgctaagtgNNNNNataactttcaaattcagggaaaccgtggaattaatcaaaataggcaatcctgagccaaatcccgtttNNNNNNtccNNNNNNgaatNNNNNNNaatNNNgagtagggaaagcaagccagaatNNNNNNNNNNNaaaaaaaggataggtgcagagactcaacggaagctgttNNNNNNNctNaatcaaNNNNNNNtacNNNatacaNNNNattgatNNNNNNNNNNNNNNNNNNNNNNNNNNNNNNNNNNtcNcccggtgtggtNNNNNNNNNNNNNNNNNNNNNNNNNNNNNNNNNNNNNNNNNNNNNNNNNNNNNNNNNNNNNNNNNNNNNNNNNNNNNNNNNNNNNNNNNNNNNNNNNNNNNNNNNNNNNNNNNNNNNNNNNNNNNNNNNNNNNNNNNNNNNNNNNNNNNNNNNNNNNNNNNNNNNNNNNNNNNNNNNNaggcgagaataaagatagagtcccattctacatgtcaataccgacaacaatgaaatttatagNtaataggaaaatccgtcgactNNNNNttttaaatcatgagggttcaagtccctctatccccaaaaaaNNNNNNNNNNgcccgtNttgaacccctNaattctttNNNNNNctcNNNNNNNNNNNNNNNNNNNNNttatttatccNNNNNcttNNNNNNNNtNNNNNNNNNtcgtNNNNNNNtagtNNagttcaaaatctNNNNNNNNNNNNNNNNNNNNNNNNNNNNNNttNNNNNNNNNNNNNNNNNNNNNNNNNNNNNNNNNNNNNNNNNNNNNNNNcatatttaggcgagaaatacccgttttaataattNNNNNNNNcacagataattcacagNNNNNNNNNtcagtactttttatatNNNNNNNNNNNNNNNNNNNNNNNataNNNNNNNNNNNNNNNNNNNNNNNNNNNNNNNNNNNNNctgaaacttNNNNNNNNNNNNNNNaNNNNNNcatttacNNNNaaagtattattcNNNNNNNNaattagNNNNNNNNtcatttttNNNNNNcatNNNNtttgtgtatNNtaaaaaataNaataNNNNNNaaatttgacaNNNagtaatacNNNNNNNNNNNNNNNNNNNNNNNNNNNNNtttNtNNNNNNttagatNNNNNNNNNNNNNNttNNNNNNNNNNNNNNNNNNNNNNNNNNNNNNNNNNNNNNNNNNNNNNNttaatggtcgggatagctcaNttggtagagcagaggactgaaaatNNNNNNNNNNNNN
Oncocalyx_sulfureus                      NNNNNNNNNNNNNNNNNNNNNNNNNNNNNNNNNNNNNNNaatcgatcaagtttgttcgaaaatataagttatgacaaaaaggttaggttactaattgtgaaacgattaattactcgaatgtatcaccagaattcttttcttatttctacttatNNNNNNNNNgatNNNNNNtataacNNNNNNNNNNNNcaaaatgctttttttgggcacaacaaacatttttatttgaaaatcatatcgtgtaagttagcggttattgtggaaattaaacttttcctaggcttagtaNNNtcttctcttNNNNNNNNNgaagataataaaaaaatcgacgaatctaaaaatttacgatcaattcattccatatttccctttctagaagataaattctcccgtttaaataatgtgtcaaatatactaataccttatcctgttcatcttgaaatattggttttaattcttcgttgttgggtaaaagatgcgtcttctttacattttttacgattcgttttccacgaaaataataattggaaccatttttttttcaaaaataactatatttccatccttNNNNNNNNNNNNtcaaaaagaNNNNNNNNNNNNaatcagagattatttttattcttatataattctcatgtctgtgaatatgaatccatttttgtttttttacgtaaccaatcctatcatttacgatcaacattttttggaaccttttttgagcgaactattttctatggaaaaataaaaaaagagtatcttNNNNNNgtaaatgtcNNNNNNtttactaaggattttcaagccataNNNNNNtcatgtatgttcaaagatatttttatgcattatgttaggtatcaaggaaaatctattttggcttcaaaatgtacgttttttattctgaataaatggaactattaccttgctctcttttggaaatgtcgtttttatgtgtggtatcaatcagaaaggNNNNNNataaaaacattatccaagcatttccttgactttctaggttatcttNNNNNNtcaagtgcaNNNNNNaatatacgattcaatccttcgttgggacgaagtcaaatgatagaaaattcatttataataNNNNNNaataataatattattaagNNNNNNNNNacgtttgataccacagttccaattatacctttggttggaccagtaggtaaagcaaaaggtggtgatatcttaggtcaccccattagtaagNNNttgatctcgtccgatttaNNNNNNtcagattatgatattattgacttattttggcatatatgcagaaatctttctcattattacagcggatcttcaaaaaaaNNNaatagtttgtatcaaataNNNNNNNNNaagtatatacttcgactttcatgtactcgaactttagctcgtaaacacaaaagcgctttacgtgcttttttcaaaagattagttccagaagttttggaagaattttttatggaggaggagcaagttctttcgtttatcttctcaaggtgttcttttccgtcgcggagattgtatagagaaggtcgtatttggtatttggatatttatNNNNNNNNNNNNNNNNNNNNNNNNNNNNNNNNNNNNNNNacgctacggacttaattaggttgagccttagtatggaaacccactaagtgNNNNNataactttcaaattcagggaaaccgtggaattaataaaaataggcaatcctgagccaaatcccgtttNNNNNNtccNNNNNNgaaNNNNNNNNaatNNNgagtaaggaaagcaagccagaatNNNNNNNNNNNaaaaaaaggataggtgcagagactcaacggaagctgttNNNNNNNctNaataaaNNNNNNNtacNNNatacaNNNNatacaaNNNNNNNNNacaatacaaatggagttaaNNNNNNttNccacggttgatNNNNNNNNNNNNNNNNNNNNNNNNNNNNNNNNNNNNNNNNNNNNNNNNNNNNNNNNNNNNNNNNNNNNNNNNNNNNNNNNNNNNNNNNNNNNNNNNNNNNNNNNNNNNNNNNNNNNNNNNNNNNNNNNNNNNNNNNNNNNNNNNNNNNNNNNNNNNNNNNNNNNNNNNNNNNNNNNNNaggcgagaataaagatagagtcccattctacatgtcaataccgacaacaatgaaatttatagNtaataggaaaatccgtcgactNNNNNttttaaatcatgagggttcaagtccctctatccccaaaaaaNNNNNNNNNNgcccgtNttgaacccctNaattctttNNNNNNctcNNNNNNNNNNNNNNNNNNNNNttatttatccNNNNNcttNNNNNNNNtNNNNNNNNNtcgtNNNNNNNtagtNNagttcaaaaccctcNNNNttcatttNNNNNNNNNNNNNNNNNttNNNNNNNNNNNNNNNNNNNNNNNNNNNNNNNNNNNNNNNNNNNNNNNNcatatttaggcgagaaatacccgttNNNNNNNttNNNNNNNNNNNNactaattcacagNNNNNNNNNtcagtaatataNNNNNNNNNNNNNNNNNNNNNNNNNNNNNNNNNNNNNNNNNNNNNNNNNNNNNNNNNNNNNNNNNNNNctgaaacttNNNNNNNNNNNNNNNNNNNNNNNNNNNNNNNNNNNNNNNNNNNNNNNNNNNNNNNNNNNNNNNNNNNacatttttNNNNNNcatNNNNtttgtgtaNNNNNNttaaaaaaataNNNNNNaaattttacaNNNagtaatacNNNNNNNNNNNNNNNNNNNNNNNNNNNNNtttNtNNNNNNttagatNNNNNNNNNNNNNNttNNNNNNNNNNNNNNNNNNNNNNNNNNNNNNNNNNNNNNNNNNNNNNNttaatggtcgggatagctcagttggtagagcagaggactgaaaatcctcgtgtcaccN
Oryctanthus_occidentalis                 NNNNNNNNNNNNNNNNNNNNNNNNNNNNNNNNNNNNNNNNNNagagcaagtttgttcgaaaatgtaggttatgataaaaagtttaggttactaattgtgaaacgcttaattactcgaatgtatcaacagaattattttattatttctactaatNNNNNNNNNgatNNNNNNtctaacNNNNNNNNNNNNcaaaatcctttttgggggcacaacaaatatttttattttcaaatcttatcgggtaaattagcagttattgtggaaatgaaactttccctatgcttagtaNNNtcttccctcNNNNNNNNNgaagataagNNNaaaatagacgaataccaaaatttacgatcaattcattccatatttccctttttagaagataaattctcccatttaaattatgtgtcaaatatactaataccgtatcctgttcatcttgaaatcttgattctaattcttcgttactggttgaaagacgtctcttctttgcattttttacgattcgttttccacgagaatcgtaattggaatcttNNNttttttccaaagaaatatatttccactcttttaaatttaaaaataaaaagaNNNNNNNNNNNNaatcaaagattattcNNNNNNttatataattctcatgtctgtgaatacgaatccatttttgtttttttacgtaaccaatcctatcatttacgatcaacatcttttggaaccccttttgagcgaattttcttctatggaaaaataaaaaaagagttttttNNNNNNgtaaatgtcNNNNNNtttactaaggattttcaagttattNNNNNNtcatggctgttcaaagatccttttatgcattatgttaggtatcaaggaaaatctattctggcttcaaaacgggcgtctcttattctgaataaatggaaatattatcttgccctcttttggaaatgtcgtttttatgtgtggtatcaaccagaaaggattcatataaaaacattatccaagcactttcttgactttctaggttatctttcaatttcaagtgcaNNNNNNagtatacgattcaacccttcggcgggacgaagtcaaatgctagaaaattcatttttcataNNNNNNNNNaataatattattaagNNNNNNNNNacgtttgataccacagttccaattatgcctttggttggatcgttggctaaagcaaaagtttgtgacgtcttaggtcaccccattagtaagNNNttggtctggtccgatttaNNNNNNtcagattatgatattattgatttattttggcatatatgcagaaatctttctcattattacagcggagcctcaaaaaaaNNNaagaatttgtatcaaataNNNNNNNNNaagtatatacttcgactttcttgtactagaactttagcttgtaaacacaaaagcactctacgtgcttttttgaaaagattaggtccggaattttttgaagaattttttacggaggaggaacaagttctttcgttgatcttttcaaggtattcttttacctcgcggcggttgtatagagaaNNNNNNNNNNNNNNNNNNNNNNNNNNNNNNNNNNNNNNNNNNNNNNNNNNNNNNNNNNNNNNNNNNNNNNNNNNNNNNNNNNNNNNNNNNNNNNNNNNNNNNNNNNNNNNNNNNNNNNNNNNNNNNNNNNNNNNNNNNNNNNNNNNNNNNNNNNNNNNNNNNNNNNNNNNNNNNNNNNNNNNNNNNNNNNNNNNNNNNNNNNNNNNNNNNNNNNNNNNNNNNNNNNNNNNNNNNNNNNNNNNNNNNNNNNNNNNNNNNNNNNNNNNNNNNNNNNNNNNNNNNNNNNNNNNNNNNNNNNNNNNNNNNNNNNNNNNNNNNNNNNNNNNNNNNNNNNNNNNNNNNNNNNNNNNNNNNNNNNNNttgattgtctttNcNNNNgccggtNNNNNNNNNNNNNNNNNNNNNNNNNNNNNNNNNNNNNNNNNNNNNNNNNNNNNNNNNNNNNNNNNNNNNNNNNNNNNNNNNNNNNNNNNNNNNNNNNNNNNNNNNNNNNNNNNNNNNNNNNNNNNNNNNNNNNNNNNNNNNNNNNNNNNNNNNNNNNNNNNNNNNNNNNNNNNNNNNNagacgagaataaagatagagtcccattctacatgtNNNNNcctacaacaatgaaatttatagttaagaggaaaatccgtcgactNNNNNttttaaatcatgagggttcaagtccctctatccccaaNNNNNNNNNNNNNNgcccatNttgaacccctNaattttttNNNNNNctcNNNNNNNNNNNNNNNNNNNNNttatttatccNNNNNctcNNNNNNNNtNNNNNNNNNtcgtNNNNNNNtagcNNgattaaaaatctttNttcttttNNNNNNNNNNNNNNNNNNNNtgNNNNNNNNNNNNNNNNNNNNNNNNNNNNNNNNNNNNNNNNNNNNNNNNcatatttaggcaagaaatccccattNNNNNNNttNNNNNNNNNNNNcataactcacagNNNNNNNNNtcagtactttaacttataNNNNNNNNNNNNNNNNNNNNNNNNNNNNNNNNNNNNNNNNNNNNNNNNNNNNNNNNNNNNNctgaaacttNNNNNNNNNNNNNNNaNNNNNNcatttacNNNNaNNNNNNNNNNNNNNNNNNNaattagNNNNNNNNttctttctNNNNNNNttNNNNtttgtgtaNNNttttNNcaaNNNNNNNNNNNNNNNNNNNNNNNNNgtaatactttctgatNNNNNNNNNNNattgttcttcttctaattgacatagacccaaNNNNNgccttttNNNNNNNNNNNNNagtaNNNNNNNaaataagaacggcgcatcaNNNNataatNNNNNggNNNNNNNNNNNNNNNNNNNNNNNNNNNNNNNNNNNNNNNNNNNNNN
Passovia_pyrifolia                       NNNNNNNNNNNNNNNNNNNNNNNNNNNNNNNNNNNNNNNNNNNNNNNNNNNNNNNNNNNNNNNNNNNNNNNNNNNNNNNNNNNNNNNNNNNNNNNNgtaaaacgcttaattactcgaatgtatcaacagaattattttattatttatactaatNNNNNNNNNgatNNNNNNtctaacNNNNNNNNNNNNaaaaatacttttttggggcacaacaaatatttttattttcaaatcttatcgggtaaattagcatttattgtggaaattaaactttccctatgcttagtaNNNtcttccctcNNNNNNNNNgaagataatNNNaaaatagatgaataccaaaatttacggtcaattcattccatatttccctttttagaagatcaattctcccatttaaattatgtgtcaaatatactaataccctatcctgttcatcttgaaatattgattctaattcttcggtactgggtgaaagacgtctcttctttgcattttttacgattcgttttccacgagaatcgtaattggaatcttNNNttttttacaaagaaatatatttccacttttNNNNNNNNNNNNtgtaaaatcNNNNNNNNNNNNaataaaagattattcttatacttatataattctcatgtctgtgaatacgaatccatttttgtttttttacgtaaccaatcctatcatttacgatcaacatcttttggaaccccttttgagcgaattttcttctatggaaaaataaaaaaagagttttttNNNNNNttgaatataNNNNNNtttactaaggatttgcaagttattNNNNNNtcatggctgttcaaagatccttttatgcattatgttaggtatcaaggaaaatctattctggcttcaaaacgggcgtctcttattcttaataaatggaaatattatcttgccctcttttgtaaatttcgtttttatgtgtggtatcaaccagaaaggattcatataaaaattttatccaagcactttattgactttataggttatctttcaatttcaagtgcaNNNNNNagtatacgagtcaacccttcggcaggacgaagtcaaatgctagaaaattcatttttaatcNNNNNNNNNaataatattattaagNNNNNNNNNacgtttgatactacagttccaattatgcctttggttggatcgttggctaaagcaaaagtttgtgacgtattaggtcaacccattagtaagNNNttggtctggtccgatttaNNNNNNtcagattttgatattcttgacttattttggcgtatatgcagaaatctttctcattattacagcggagcctcaaaaaaaaaaaatagtttgtatcaaataNNNNNNNNNaagtatataattcgactttcttgtactagaactttagcttgtaaacacaaaagcactctacgttcttttttgaaaagattaggttcagaattttttgaagaattttttacggaggaggagcaagttctttcgNNNNNNNNNNNNNNNNNNNNNNNNNNNNNNNNNNNNNNNNNNNNNNNNNNNNNNNNNNNNNNNNNNNNNNNNNNNNNNNNNNNNNNNNNNNNNNNNNNNNNNNNNNNNNNNNNNNcgctacggacttaattggattgagccttagtatggaaacccactaagtgNNNNNataactttcaaattcagggaaaccgtggaattaataaaaataggcaatcctgagccaaatcccgtttNNNNNNcccNNNNNNgaaNNNNNNNNaacNNNgagtagggaaagcaagccagaatNNNNNNNNNNNaaaaaaaggataggtgcagagactcaacggaagctgttNNNNNNNctNaacaaaNNNNNNNtacNNNatacaatacaaacaaNNNNNNNNNNNNNNNNNNatggggttgattgtctttNgNNNNgccggtNNNNNNNNNNNNNNNNNNNNNNNNNNNNNNNNNNNNNNNNNNNNNNNNNNNNNNNNNNNNNNNNNNNNNNNNNNNNNNNNNNNNNNNNNNNNNNNNNNNNNNNNNNNNNNNNNNNNNNNNNNNNNNNNNNNNNNNNNNNNNNNNNNNNNNNNNNNNNNNNNNNNNNNNNNNNNNNNNNagacgagaataaagatagagtcccattctacatgtNNNNNcctacaacaatgaaatttatagttaagaggaaaatccgtcgactNNNNNtttaaaatcatgagggttcaagtccctctatccccaaNNNNNNNNNNNNNNgcccatNtggaacccctNcatttttgNNNNNNatcNNNNNNNNNNNNNNNNNNNNNttatttatacNNNNNattNNNNNNNNtNNNNNNNNNtcgtNNNNNNNtagcNNgattaaaaatatttNttcatatNNNNNNNNNNNNNNNNNNNNNNNNNNNNNNNNNNNNNNNNNNNNNNNNNNNNNNNNNNNNNNNNNNNNNNNNNNNttaggcaagaaatctccattNNNNNNNttNNNNNNNNNNNNcataactcacagNNNNNNNNNtcagtacNNNNNNttataNNNNNNNNNNNNNNNNNNNNNNNNNNNNNNNNNNNNNNNNNNNNNNNNNNNNNNNNNNNNNctgaaaataNNNNNNNNNNNNNNNaNNNNNNcatttatNNNNaaagtattattcaatattcNaattagNNNNNNNNttctttttNNNNNNcatNNNNtttgtgtaNNNttttNNcaaaaataaaaNNNNNNctttacaNNNagtcatacttttttctNNNNNNNNNNNatttttctttttttcattgacatagactcaaNNNNNgacttttNNNNNNNNNNNNNagtaNNNNNNNaaataataacggcgcatcaNNNNataatggttgggataNNNNNNNNNNNNNNNNNNNNNNNNNNNNNNNNNNNNNNNNNNN
Peraxilla_tetrapetala                    NNNNNNNNNNNNNNNNNNNNNNNNNNNNNNNNNNNNNNNNNNNNNNNNNNNNNNNNNNNNNNNNNNNNNNNNgacaaaaaatttagattactaattgtgaaacgcttaactactcgaatgtatcaacagaattattttcttatttctactaatNNNNNNNNNaatNNNNNNtctaacNNNNNNNNNNNNctaaatcctttttttgggcacaacaaacatttttattttcaaatcatatcgggtaaattagaagttattgtggaaataaaactttccctatgcttagtaNNNtcttccctaNNNNNNNNNgaagataagNNNaaaatagacgaatctaaaaatttacgatcaattcattccacatttccctttttagaagataaattctcccatttaaattatgtgtcaaatatactaataccctatcctgttcatcttgaaatcttgattctaattcttcgttactgggtgaaagatgcctcttctttgcattttttacgattcgttttccacgagaatcttaattggaaccccctttttttttcaaagaaatatattgacactcttNNNNNNNNNNNNtcaaaaagaNNNNNNNNNNNNaatcaaagattattcttatttttatataactctcatgtctgtgaatacgaatccattttcgtttttttacgtaaccaatcctatcatttacgatcaacattttttggaaccctttttgagcgaatttttttctatggaaaaataaaaaaagagtatcttNNNNNNgtaaatgtcNNNNNNtttactaaggattttaaagctattNNNNNNtcatggctgttcaaagatccttttatgcattatgttaggtatcaaggaaaatcgattctggcttcaaaacagacgtctcttattctgaataaatggaaatattaccttgacctcttttggaaatgtcgtttttatgtgtggtatcaaccagaaaggatccatataaaaacattatccaagcctttccttgactttctaggttatcttNNNNNNtcaagtgcaNNNNNNagtatacgattcaacccttcggtgggacgaagtcaaatgctagaaaattcatttataataNNNNNNNNNaataatattattaaaNNNNNNNNNacgtttgataccacagttccaattatgcctttggttggatcattggctaaagcgaaagtttgtgacgtcttaggtcaccccattagtaagNNNttggtctgggccgatttaNNNNNNtcagattatgatattattgacttattttggcgtatatgcagaaatctttctcattattacagcggagcctcaaaaaaaNNNaatagtttgtatcaaataNNNNNNNNNaagtatatacttcgactttcttgtactagaactttagctcgtaaacataaaagcactctacgtgcttttttgaaaagattaggtccggaatttttggaagaattttttacggaagaggagcaaattctttcgttgatcttctcaaggtattcttttacttcgcggaggttatatagagaaggtcgtttNNNNNNNNNNNNNNNNNNNNNNNNNNNNNNNNNNNNNNNNNNNNNNcgaaattggtagacgctacggacttaattggattgagccttagtatggaaacccactaagtgNNNNNataactttcaaattcagggaaaccatggaattaataaaaataggcaatcctgagccaaatcccgtttNNNNNNtccNNNNNNgaaNNNNNNNNaatNNNgagtagggaaagcaagccagaatNNNNNNNNNNNNaaaaaaggataggtgcagagactcaacggaagctgttNNNNNNNctNaacaaaNNNNNNNtacNNNatacaNNNNatacaaNNNNNNNNNNNNNNNNNNataaagttgaNNNNNNttNcNNNNgctggtNNNNNNNNNNNNNNNNNNNNNNNNNNNNNNNNNNNNNNNNNNNNNNNNNNNNNNNNNNNNNNNNNNNNNNNNNNNNNNNNNNNNNNNNNNNNNNNNNNNNNNNNNNNNNNNNNNNNNNNNNNNNNNNNNNNNNNNNNNNNNNNNNNNNNNNNNNNNNNNNNNNNNNNNNNNNNNNNNNagacgagaataaagatagagtcccattctacatgttaataccgacaacaatgaaatttatagNtaagaggaaaatccgtcgactNNNNNttttaaatcatgagggttcaagtccctctatccccaaaaaaNNNNNNNNNNgcccatNttgaccccctNaattatttNNNNNNctcNNNNNNNNNNNNNNNNNNNNNNNNNNNNNNNNNNNNNNNNNNNNNNNNNNNNNNNNNNNNNNNNNNNNNNNNNNNNNNNaaaatccttNttcatttNNNNNNNNNNNNNNNNNNNNttNNNNNNNNNNNNNNNNNNNNNNNNNNNNNNNNNNNNNNNNNNNNNNNNcatatttaggcaagaaatccccattNNNNNNNttNNNNNNNNNNNNaataattcacagNNNNNNNNNtcagtacNNNNNNttataNNNNNNNNNNNNNNNNNNNNNNNNNNNNNNNNNNNNNNNNNNNNNNNNNNNNNNNNNNNNNctgaaacttNNNNNNNNNNNNNNNaNNNNNNcatttacNNNNaaagtcttattcaattattcaattagNNNNNNNNtcattttgNNNNNNcatNNNNtttgtgtaNNNttttNNcaaNaaagaaaNNNNaNctttacaNNNagtaatacNNNNNNNNNNNNNNNNNNNttttttatatttttaattgacatagacccaaNNNNNgccttctNNNNNNNNNNNNNagtaNNNNNNNaaataagaacggcgcatcaNNNNataatggtcgggatagctcaNNNNNNNNNNNNNNNNNNNNNNNNNNNNNNNNNNNNNN
Phragmanthera_crassicaulis               NNNNNNNNNNNNNNNNNNNNNNNNNNNNNNNNNNNNNNNNNNNNNNNNNgtttgttcgaaaatgtaagttatgacaaaaaggttaggttactaattgtgaaacgattaattactcgaatgtatgaccagaatccttttcttatttatacttatNNNNNNNNNgatNNNNNNtataacNNNNNNNNNNNNcaaaatgttttttttgggcacaacaaacatttttatttgcaaatcatatcgggtaagttagcggttattgtggaaatgaaacttttcctaggcctagtaNNNtcttctcttNNNNNNNNNgaaaataataaaaaaatagacgaatctaaaaatttacgatctattcattccatatttccctttttagaagataaattctcccgtttaaattatgtatcaaatatactaataccttatcctgttcatcttgaaatattagttttaattcttcgttgttgggtgaaagacgcttcttctttacattttttacgattcgttttccacgagaatcgtaattggaatcatttttttttccaaaataaatatatttctacccttNNNNNNNNNNNNtcaaaaagaNNNNNNNNNNNNaataagagattatttttattcttatataattctcatgtctgtgaatacgaatccatttttatttttttacgtaaccaatcctatcatttacgatcaacagtttttggaaccttttttgagcgaactattttctatggaaaaataaaaaaagagtatcttNNNNNNgtaaatggcNNNNNNtttactaaggattttcaagccataNNNNNNtcatgtatgttcaaagatatttttatgcattatgttaggtatcaaggaaaatctattctggcttcaaaatggacgttttttattctgaataaatggaactattaccttgctctcttttggaaatgtcgtttttatgtgtggtatcaatcagaaaggNNNNNNataaaaacattatccaagcatttccttgactttctaggttatcttNNNNNNtcaagtgcaaatacaaatatacgatttaacccttcgttgggaagaagtcaaatgatagaaaattcatttataataNNNNNNaataataatattattaagNNNNNNNNNacatttgataccacagttccaattatacctttggttggaccattggttaaagcaaaagttggtgacgtcttaggtcaccccattagtaagttgttgagctcgtccgatttaNNNNNNtcagattatgatattattgacttattttggcatatatgcagaaatctttctcattattacagcggatcttccaaaaaaNNNaaaaatttgtatcaaataNNNNNNNNNaagtatatacttcgattttcatgtactagaactttagctcgtaaacacaaaagtgctttacgtgcttttttgaaaagattagttccagaagttttggaagaattttttatggaggaggagcaagttctttcgttgatcttctcaaggtattcttttccttcgcagagattgtatagagaaggtcgtatttggNNNNNNNNNNNNNNNNNNNNNNNNNNNNNNNNNNNNNNNNNNNNNNNNNNNNNNNNNNNNNNNNNNNNNNNNNNNNNNNNNNNNNNNNNNaaacccactaagtgNNNNNataactttcaaattcagggaaaccgtggaattaataaaaataggcaatcctgagccaaatcccgtttNNNNNNtccNNNNNNgaaNNNNNNNNaatNNNgagtagggaaagcaagacagaatNNNNNNNNNNNNNNaaaaggataggtgcagagactcaacggaagctgttNNNNNNNctNaataaaNNNNNNNtacNNNatacaNNNNatacaaNNNNNNNNNNNNNNNNNNatggagttgaNNNNNNttNcNNNNgccggtNNNNNNNNNNNNNNNNNNNNNNNNNNNNNNNNNNNNNNNNNNNNNNNNNNNNNNNNNNNNNNNNNNNNNNNNNNNNNNNNNNNNNNNNNNNNNNNNNNNNNNNNNNNNNNNNNNNNNNNNNNNNNNNNNNNNNNNNNNNNNNNNNNNNNNNNNNNNNNNNNNNNNNNNNNNNNNNNNNagacgagaataaagatagagtcccattctacatgtcaataccgacaacaatgaaatttatagNtaagaggaaaatccgtcgactNNNNNttttaaatcatgagggttcaagtccctctatccccaaaaaaNNNNNNNNNNgcccgtNttgaacccctNaattctttNNNNgcttcNNNNNNNNNNNNNNNNNNNNNttatttatcNNNNNNNNNNNNNNNNNNNNNNNNNNNtcgtNNNNNNNtagcNNaatttaaaatccccNtNNtNNNNNNNNNNNNNNNNNNNNNNNNNNNNNNNNNNNNNNNNNNNNNNNNNNNNNNNNNNNNNNNNNNNNNNNNNNNtatttaggcgataaatacccattNNNNNNNttNNNNNNNNNNNNaataatttacagNNNNNNNNNtcagtactttatNNNNNNNNNNNNNNNNNNNNNNNNNNNataNNNNNNNNNNNNNNNNNNNNNNNNNNNNNNNNNNNNNctgaaacttNNNNNNNNNNNNNNNaNNNNNNcatttactNNNaaagtcttattcNNNNNNNNaattagNNNNNNNNtcatttttNNNNNNcatNNNNtttgtgtaNNNttttaaacaNaagaNNNNNNaaattttacaNNNagtaatacNNNNNNNNNNNNNNNNNNNNNNNNNNNNNtttNtNNttagttagatNNNNNNNNNNNNNNttNNNNNNNNNNNNNNNNNNNNNNNNNNNNNNNNNNNNNNNNNNNNNNNttaatggtcgggatagctcagttggtagagcagaggactgaaaatcctcgtgtcaccN
Plicosepalus_sagittifolius               NNagagtatatttatgcacttactcataatcgtagtttcaatcgatcaagtttgttcgaaaatgtaagttatgacaaaaaggttaggttattaattgtgaaacgattaattactcgaatgtatcaccagaattattttattatttctccttatNNNNNNNNNgatNNNNNNtataacNNNNNNNNNNNNcaaaatgctttttttgggcacaacaaccatttttatttgcaaatcatatcgagtaagttagtggttattgtggaaatgaaacttttcctaggcttagtaNNNtcttctattNNNNNNNNNgaagataatNNNaaaatagacgaatctacaaatttacgatcaattcattccatatttccctttttagaagataaattctcccgtttaaattatgtgtcaaatatactaataccttatcctgttcatcttgaaatattggttttaattcttcgttgttgggtgaaagatgcttcttctttacattttttacgattcattttccacgagaatcgtaattggaactatttttttttccaaaataaatatagttacactcttNNNNNNNNNNNNtcaaaaagaNNNNNNNNNNNNaatcagagattatttttatgcttatataattctcatgtctgtgaatacgaatccatttttggttttttacgtaaccaatcctatcatttacgatcaacattttttggaacctttttggagcgaactattttctatggaaaaataaaaaaagagtctcttNNNNNNgtaaatgtcNNNNNNtttactaaggattttcaagccagaNNNNNNtcatgtatgttcaaagatatttttatgcattatgttaggtatcaaggaaaatctattctggcttcaaaatggacgttttttattctgaataaatggaactattaccttgctctcttttggaaatgtcgtgtttatgtgtggtatcaatcagacaaaNNNNNNatagaagcattatccaagtatttccttgactttctagagtatcttNNNNNNtcaagtgcaNNNNNNaatagtcgattcaacccttcgttgggccgaagtcaaatgatagaaaattcatttataataNNNNNNaataataatattattaagNNNNNNNNNacgtttgataccacagttccaattatNcctttagttggaccattggttaaagcgaaagttggtgacgtcttaggtcaccccattagtaagNNNttgatctcagccgatttaNNNNNNtcagattatgatattattgacttattttggcatatatgcagaaatctttctcattattacagcggagcttcaaaaaaaNNNaatagtttgtatcaaataNNNNNNNNNaagtatatacttcgactttcgtgtactagaactttagctcgtaaacacaaaagtgttttacgtgcttttttgaaaagattagttccaaaagttttggaagaattttttatagaggaggagcaagttctttcgttaatcttctcaaggtattcttttccttcgcagagattgtatagagaaggtcatatttggtatttggatNNNNNNNNNNNNNNNNNNNNNNNNNNNNNNNNNNNNNNNNNNNNNNNNNNNNNNNNNNNNNNNNNNNNNNNNNNNNNNNNNNNNNNNNNNNNNNNNNNNNNNNNNNNNNNNNNNNNNNNNNNNNNNNNNNNNNNNNNNNNNNNNNNNNNNNNNNNNNNNNNNNNNNNNNNNNNNNNNNNNNNNNNNNNNNNNNNNNNNNNNNNNNNNNNNNNNNNNNNNNNNNNNNNNNNNNNNNNNNNNNNNNNNNNNNNNNNNNNNNNNNNNNNNNNNNNNNNNNNNNNNNNNNNNNNNNNNNNNNNNNNNNNNNNNNNNNNNNNNNNNNNNNNNNNNNNNNNNNNNNNNNNNNNNNNNNNNNNNNNNNNNNNNNNNNNNNNNNNNNNNNNNNNNNNNNNNNNNNNNNNNNNNNNNNNNNNNNNNNNNNNNNNNNNNNNNNNNNNNNNNNNNNNNNNNNNNNNNNNNNNNNNNNNNNNNNNNNNNNNNNNNNNNNNNNNNNNNNNNNNNNNNNNNNNNNNNNNNNNNNNNNNNNNNNNNNNNNNNNNNNNNNNNNNNNNNNNNNNNNNNNNNNNNNNNNNNNNNNNNNNNNNNNNNNNNNNNNNNNNNNNNNNNNNNNNNNNNNNNNNNNNNNNNNNNNNNNNNNNNNNNNNNNNNNNNNNNNNNNNNNNNNNNNNNNNNNNNNNNNNNNNNNNNNNNNNNNNNNNNNNNNNNNNNNNNNNNNNNNNNNNNNNNNNNNNNNNNNNNNNNNNNNNNNNNNNNNNNNNNNNNNNNNNNNNNNNNNNNNNNNNNNNNNNNNNNNNNNNNNNNNNNNNNNNNNNNNNNNNNNNNNNNNNNNNNNNNNNNNNNNNNNNNNNNNNNNNNNNNNNNNNNNNNNNNNNNNNNNNNNNNNNNNNNNNNNNNNNNNNNNNNNNNNNNNNNNNNNNNNNNNNNNNNNNNNNNNNNNNNNNNNNNNNNNNNNNNNNNNNNNNNNNNNNNNNNNNNNNNNNNNNNNNNNNNNNNNNNNNNNNNNNNNNNNNNNNNNNNNNNNNNNNNNNNNNNNNNNNNNNNNNNNNNNNNNNNNNNNNNNNNNNNNNNNNNNNNNNNNNNNNNNNNNNNNNNNNNNNNNNNNNNNNNNNNNNNNNNNNNNNNNNNNNNNNNNNNNNNNNNNNNNNNNNNNNNNNNNNNNNNNNNNNNNNNNNNNNNNNNNNNNNNNNNNNNNNNNNNNNNNNNNNNNNNNNNNNNNNNNNNNNNNNNNNNNNNNNNNNNNNNNNNNNNNNNNNNNNNNNNNNNNNNNNNNNNNNNNNNNNNNNNNNNNNNNNNNNNNNNNNNNNNNNNNNNNNNNNNNNNNNNNNNNNNNNNNNNNNNNNNNNN
Psittacanthus_calyculatus                NNNNNNNNNNNNNNNNNNNNNNNNNNNNNNNNNNNNNNNNNNNNNNNNNNNNNNNNNNNNNNNNNNNNNNNNNNNNNNNNNNNNNNNNNNNNNNNNNNNNNNNNNNNNNNNNNNNNNNNNNNNNNNNNNNNNNNNNNNNNNNNNtctactaatNNNNNNNNNgatNNNNNNtctaaaNNNNNNNNNNNNcaaaatccttttttggggcacaaattttttttttattttcaaatcctatcgggtaaattagcagttattggggaaatgaaactttccctttgcttagtaNNNtcttccctcNNNNNNNNNgaagataagNNNaaaatagacgaatcccaaaatttacgatcaattcattctatatttccctttttagaagataaattctcccatttaaattatgtgtcaaatatactaataccctatcctgttcatcttgaaatcttgattctaattcttcgttactgggtgaaagacacttcttccttgcattttttacgattcgttttccacgagaatcataattggaatcttttttttttttcaaagaaatatatttccacccttNNNNNNNNNNNNtcaaaaagaNNNNNNNNNNNNaataaaagattattcNNNNNNttatataattctcatgtctgtgaatacgaatccatttttgtttttttacgtaaccaatcctatcatttacgatcaacattttttggaaccctttttgatcgaattttcttctatggaaaaataaaaaaagagttttttNNNNNNgtaaatgttNNNNNNtttactaaggattttcaagttattNNNNNNtcatggttgttcaaagatccttttatgcattatgttaggtatcaagaaaaatctattctagcttcaaaacgggcgtctctttttctgaataaatggaaatattatcttgccctcttttggaaatgtcgtttttatgcgtggtatcaaccagaaaggattcatataaaaacattatccaagcaccttcttgactttctaggttatcttNNNNNNtcaagtgcaNNNNNNagtatacgattcaacccttcggcaggacgaagtcaaatgctagaaaattcatttttaataNNNNNNNNNaataatattattaagNNNNNNNNNacgtttaataccacagttccaattatgcctttggttggatcgttggctaaagcaaaagtttgtgacgtcttaggtcgccctattagtaagNNNttggtctggtccgatttaNNNNNNtcagattatgatattattgacttattttggcgtatatgcggaaatctttctcattattacagcggagtctcaaaaaaaNNNaagagtttgtatcaaataNNNNNNNNNaagtatatacttcgactttcttgtactagaactttagcttgtaaacacaaaagcactctacatgcttttttgaaaagattaggtccggaatttttggaagaattttttacggagaaggagcaagttctttcgttgatcttttcaaggtattcttttaccccgcggcggttgtatagagaaggtNNNNNNNNNNNNNNNNNNNNNNNNNNNNNNNNNNNNNNNNNNNNNNNNNNNNNNNNNNNNNNNNNNNNNNNNNNNNNNNNNNNNNNNNNNNNNNNNNNNNNNNNNNNNNNNNNNNNNNNNNNNNNNNNNNNNNNNNNNNNNNNNNNNNNNNNNNNNNNNNNNNNNNNNNNNNNNNNNNNNNNNNNNNNNNNNNNNNNNNNNNNNNNNNNNNNNNNNNNNNNNNNNNNNNNNNNNNNNNNNNNNNNNNNNNNNNNNNNNNNNNNNNNNNNNNNNNNNNNNNNNNNNNNNNNNNNNNNNNNNNNNNNNNNNNNNNNNNNNNNNNNNNNNNNNNNNNNNNNNNNNNNNNNNNNNNNNNNNNNNNNNNNNNNNNNNNNNNNNNNNNNNNNNNNNNNNNNNNNNNNNNNNNNNNNNNNNNNNNNNNNNNNNNNNNNNNNNNNNNNNNNNNNNNNNNNNNNNNNNNNNNNNNNNNNNNNNNNNNNNNNNNNNNNNNNNNNNNNNNNNNNNNNNNNNNNNNNNNNNNNNNNNNNNNNNNNNNNNNNNNNNNNNNNNNNNNNNNNNNNNNNNNNNNNNNNNNNNNNNNNNNNNNNNNNNNNNNNNNNNNNNNNNNNNNNNNNNNNNNNNNNNNNNNNNNNNNNNNNNNNNNNNNNNNNNNNNNNNNNNNNNNNNNNNNNNNNNNNNNNNNNNNNNNNNNNNNNNNNNNNNNNNNNNNNNNNNNNNNNNNNNNNNNNNNNNNNNNNNNNNNNNNNNNNNNNNNNNNNNNNNNNNNNNNNNNNNNNNNNNNNNNNNNNNNNNNNNNNNNNNNNNNNNNNNNNNNNNNNNNNNNNNNNNNNNNNNNNNNNNNNNNNNNNNNNNNNNNNNNNNNNNNNNNNNNNNNNNNNNNNNNNNNNNNNNNNNNNNNNNNNNNNNNNNNNNNNNNNNNNNNNNNNNNNNNNNNNNNNNNNNNNNNNNNNNNNNNNNNNNNNNNNNNNNNNNNNNNNNNNNNNNNNNNNNNNNNNNNNNNNNNNNNNNNNNNNNNNNNNNNNNNNNNNNNNNNNNNNNNNNNNNNNNNNNNNNNNNNNNNNNNNNNNNNNNNNNNNNNNNNNNNNNNNNNNNNNNNNNNNNNNNNNNNNNNNNNNNNNNNNNNNNNNNNNNNNNNNNNNNNNNNNNNNNNNNNNNNNNNNNNNNNNNNNNNNNNNNNNNNNNNNNNNNNNNNNNNNNNNNNNNNNNNNNNNNNNNNNNNNNNNNNNNNNNNNNNNNNNNNNNNNNNNNNNNNNNNNNNNNNNNNNNNNNNNNNNNNNNNNNNNNNNNNNNNNNNNNNNNNNNNNNNNNNNNNNNNNNNNNNNNNNNNNNNNNNNNNNNNNNNNNNNNNNNNNNNNNNNNNNN
Scurrula_ferruginea                      caggagtatatttatgcacttactcataagcgtagtttcaatcgatcaagtttgttcgaaaatgtaggttatgacaaaaaggttaggttactaattgtgaaacgcttaattactcgaatgtatcaccagaattcttttcttatttcgacttatNNNNNNNNNgatNNNNNNtataacNNNNNNNNNNNNcaaaatgattttttggggcacaacaagcttttttgttttcaaatcatatcgagtaagttagcagttcttgtagaaattaaacttttcctaggcgtagtaNNNtcttctcttNNNNNNNNNgaagataatNNNaaaataaacgaatctaaaaatttacgatcaattcattccatatttccctttttagaagatcaattctcccgtttaaattatgtgtcaaagatattaataccttatcctgttcatcttgaaatattggttttaattcttcgttgttgggtgaaagatgctgcttctttacattttttacgattcgttttccacgagaatcgtaattggaacctttttttttttccaaataaatatatttccaaccttNNNNNNNNNNNNtcaaaaagaNNNNNNNNNNNNaatcagagattatttttattcttatataattctcatgtctgtgaatacgaatcgatttttgtttttttacgtaaccaatcctatcatttacaatcaacattttttggaaccttttttgagcgaactattttctatggaaaaatcaaaaaagagtatcttNNNNNNgtcaatgtcNNNNNNtttactaaggattttcaagccataNNNNNNtcatgtatgttcaaagatatttttttgcattatgttaggtatcaaggaaaatctattctggcttcaaaatggacgttttttattcttaataaatggaactattaccttgctctctttttaaaatgtcgtttttatgtgtggtatcaatcagaaaggNNNNNNataaaaacattatccaagcatttcctttactttctaggttatcttNNNNNNttaagtgcaNNNNNNaatatactattcaacccttcgttggcgcgaagtcaaatgatcgaaaattcatttctaataNNNNNNNNNaataatattattaagNNNNNNNNNacgtttgataccacagttccaattatacctttggttggaccattagttaaagcgaaagttggtgacgtcttaggtcaccccattagtaagNNNttgatatcggccgatttaNNNNNNtcagattatgatattattgactttttttggcatatatgcagaaatatttttcattattacagaggagcttccaaaaaaNNNaatagtttgtaccatataNNNNNNNNNaagtatatacttcgactttcttgtactagaactttagctcgtaaacacaaaagcgctttacgtgcttttttgaaaagattaggtccagaagttttggaagaatttttgatggaggaggagcaagttctttcggtgatcttctcaaggtattcttttccttcgcagagattgtacagagaaggtcgtatttggtatttggatatttattatttgtatcaacgatctagtcaatcacgaaattggtagacgctacggacttaattgggttgagccttagtatggaaacccactaagtgNNNNNataactttcaaattcagggaaaccgtggaattaataaaaataggcaatcctgagccaaatcccgtttNNNNNNtccNNNNNNgaagNNNNNNNaatNNNgagtagggaaagcaagccagaatNNNNNNNNNaaaaaaaaaggataggtgcagagactcaacggaagttgttNNNNNNNctNaataaaNNNNNNNtacNNNatacaNNNNatacaaNNNNNNNNNNNNNNNNNNatggagttgNNNNNNNNNNNNNNNattcgcNNNNNNNNNNNNNNNNNNNNNNNNNNNNNNNNNNNNNNNNNNNNNNNNNNNNNNNNNNNNNNNNNNNNNNNNNNNNNNNNNNNNNNNNNNNNNNNNNNNNNNNNNNNNNNNNNNNNNNNNNNNNNNNNNNNNNNNNNNNNNNNNNNNNNNNNNNNNNNNNNNNNNNNNNNNNNNNNNNcgNcgagaataaagatagagtcccattYtacatgtcaataccgacaacaatgaaattKatagNtaataggaaaatccgtcgactNNNNNttgtaaatcatgagggttcaagtccctctatccccaaaaaaNNNNNNNNNNgcccgtNttgaacccctNaattctttNNNNNNctcNNNNNNNNNNNNNNNNNNNNNgtatttattNNNNNNNNNNNNNNNNNNNNNNNNNNNtcgtNNNNNNNtagcNNagttcaaaattctcNNNNNNNNNNNNNNNNNNNNNNNNNNNNttNNNNNNNNNNNNNNNNNNNNNNNNNNNNNNNNNNNNNNNNNNNNNNNNcattNNNNNNNNNNaaatacccattNNNNNNNttNNNNNNNNNNNNaagaattcacagtcagtaatattagaactttatataNNNNNNNNNNNNNNNNNNNNNNNNNNNNNNNNNNNNNNNNNNNNNNNNNNNNNNNNNNNNNNNNctgaaacttNNNNNNNNNNNNNNNaNNNNNNNNNNtacNNNNaaagtcgtattcNNNNNNNNaattagNNNNNNNNtcatttttNNNNNNcatNNNNtttttgtaNNNtttaaaaaaNNNNNNNNNNNNNattgtacaNNNagtaatacttttcaatNNNNNNNNNNNNNNNNNNNNNNNNNNNNNNNNNNNNNNNNNNNNNNNNNNNNttNNNNNNNNNNNNNNNNNNNNNNNNNNNNNNNNNNNNNNNNNNNNNNNgtaatggtcgggatagNNNNNNNNNNNNNNNNNNNNNNNNNNNNNNNNNNNNNNNNNN
Scurrula_parasitica                      NNNNNNNNNNNNNNNNNNNNNNNNNNNNNNNNNNNNNNNNNNNNNNNNNNNNNNNNNNNNNNNgtaggttatgacaaaaaggttaggttactaattgtgaaacgcttaattactcNaatgtatcaccagaattcttttcttatttcgacttatNNNNNNNNNgatNNNNNNtataacNNNNNNNNNNNNcaaaatgattttttggggcacaacaagcttttttgttttcaaatcatatcgagtaagttagcagttcttgtagaaattaaacttttcctaggcgtagtaNNNtcttctcttNNNNNNNNNgaagataatNNNaaaataaacgaatctaaaaatttacgatcaattcattccatatttccctttttagaagatcaattctcccgtttaaattatgtgtcaaagatcttaataccttatcctgttcatcttgaaatattggttttaattcttcgttgttgggtgaaagatgctgcttctttacattttttacgattcgttttccacgataatcgtaattggaacctttttttttttccaaataaatatatttccaaccttNNNNNNNNNNNNtcaaaaagaNNNNNNNNNNNNaatcagagattatttttattcttatataattctcatgtctgtgaatacgaatcgatttttgtttttttacgtaaccaatcctatcatttacaatcaacattttttggaaccttttttgagcgaactattttctctggaaaaatacaaaaagagtatcttNNNNNNgtcaatgtcNNNNNNtttactaaggattttcaagccataNNNNNNtcatgtatgttcaaagatatttttttgcattatgttaggtatcaaggaaaatctattctggcttcaaaatggacgttttttattcttaataaatggaactattactttgctctcttttttaaatgtcgtttttatgtgtggtatcaatcagaaaggNNNNNNataaaaacattatccaagcatttcctttactttctaggttatcttNNNNNNttaagttcaNNNNNNaatatactattcaacccttcgttggcgcgaagtcaaatgatagaaaattcatttctaataNNNNNNNNNaataatattattaagNNNNNNNNNacgtttgataccacagttccaattatacctttggttggaccattagttaaagcgaaagttggtgacgtcttaggtcaccccattagtaagNNNttgatatcggccgatttaNNNNNNtcagattatgatattattgactttttttggcatatatgcagaaatatttttcattattacagaggagcttccaaaaaaNNNaatagtttgtaccatataNNNNNNNNNaagtatatacttcgactttcttgtactagaactttagctcgtaaacacaaaagcgctttacgtgcttttttgaaaagattaggtccagaagttttggaagaatttttgatggaggaagagcaagttctttcggtgatcttctcaaggtattcttttccttcgcagagattgcatNNNNNNNNNNNNNNNNNNNNNNNNNNNNNNNNNNNNNNNNNNNNNNNNNNNNNNNNNNNNNNNNNNNNNNNNNNNNNNNNNNNNNNNNNNNNNNNNNNNNNNNNNNNNNNNNNNNNNNNNNNNNNNNNNNNNNNNNNNNNNNNNNNNNNNNNNNNNNNNNNNNNNNNNNNNNNNNNNNNNNNNNNNNNNNNNNNNNNNNNNNNNNNNNNNNNNNNNNNNNNNNNNNNNNNNNNNNNNNNNNNNNNNNNNNNNNNNNNNNNNNNNNNNNNNNNNNNNNNNNNNNNNNNNNNNNNNNNNNNNNNNNNNNNNNNNNNNNNNNNNNNNNNNNNNNNNNNNNNNNNNNNNNNNNNNNNNNNNNNNNNNNNNNNNNNNNNNNNNNNNNNNNNNNNNNNNNNNNNNNNNNNNNNNNNNNNNNNNNNNNNNNNNNNNNNNNNNNNNNNNNNNNNNNNNNNNNNNNNNNNNNNNNNNNNNNNNNNNNNNNNNNNNNNNNNNNNNNNNNNNNNNNNNNNNNNNNNNNNNNNNNNNNNNNNNNNNNNNNNNNNNNNNNNNNNNNNNNNNNNNNNNNNNNNNNNNNNNNNNNNNNNNNNNNNNNNNNNNNNNNNNNNNNNNNNNNNNNNNNNNNNNNNNNNNNNNNNNNNNNNNNNNNNNNNNNNNNNNNNNNNNNNNNNNNNNNNNNNNNNNNNNNNNNNNNNNNNNNNNNNNNNNNNNNNNNNNNNNNNNNNNNNNNNNNNNNNNNNNNNNNNNNNNNNNNNNNNNNNNNNNNNNNNNNNNNNNNNNNNNNNNNNNNNNNNNNNNNNNNNNNNNNNNNNNNNNNNNNNNNNNNNNNNNNNNNNNNNNNNNNNNNNNNNNNNNNNNNNNNNNNNNNNNNNNNNNNNNNNNNNNNNNNNNNNNNNNNNNNNNNNNNNNNNNNNNNNNNNNNNNNNNNNNNNNNNNNNNNNNNNNNNNNNNNNNNNNNNNNNNNNNNNNNNNNNNNNNNNNNNNNNNNNNNNNNNNNNNNNNNNNNNNNNNNNNNNNNNNNNNNNNNNNNNNNNNNNNNNNNNNNNNNNNNNNNNNNNNNNNNNNNNNNNNNNNNNNNNNNNNNNNNNNNNNNNNNNNNNNNNNNNNNNNNNNNNNNNNNNNNNNNNNNNNNNNNNNNNNNNNNNNNNNNNNNNNNNNNNNNNNNNNNNNNNNNNNNNNNNNNNNNNNNNNNNNNNNNNNNNNNNNNNNNNNNNNNNNNNNNNNNNNNNNNNNNNNNNNNNNNNNNNNNNNNNNNNNNNNNNNNNNNNNNNNNNNNNNNNNNNNNNNNNNNNNNNNNNNNNNNNNNNNNNNNNNNNNNNNNNNNNNNNNNNNNNNNNNNNNNNNNNNNNNNNNNNNNNNNNNNNNNNNNNNNNN
Scurrula_pulverulenta                    NNNNNNNNNNNNNNNNNNNNNNNNNNNNNNNNNNNNNNNNNNNNNNNNNNNNNNNNNgaaaatgtaggttataacaaaaaggttaggttactaattgtgaaacgcttaattactcgaatgtatcaccagaattcttttcttatttcgacttatNNNNNNNNNgatNNNNNNtataacNNNNNNNNNNNNcaaaattattttttggggcacaacaagcttttttgttttcaaatcatatcgagtaagttagcagttcttgtagaaattaaacttttcctaggcgtagtaNNNtcttctcttNNNNNNNNNgaagataatNNNaaaataaacgaatctaaaaatttacgatcaattcattccatatttccctttttagaagatcaattctcccgtttaaattatgtgtcaaagatattaataccttatcctgttcatcttgaaatattggttttaattcttcgttgttgggtgaaagatgctgcttctttacattttttacgattcgttttccacgagaatcgtaattggaacctttttttttttccaaataaatatatttccaaccttNNNNNNNNNNNNtcaaaaagaNNNNNNNNNNNNaatcagagattctttttattcttatataattctcatgtctgtgaatacgaatcgatttttgtttttttacgtaaccaatcctatcatttacaatcaacattttttggaaccttttttgagcgaactattttctatggaaaaatacaaaaagagtatcttNNNNNNgtcaatgtcNNNNNNtttactaaggattttcaagtcataNNNNNNtcatgtatgttcaaagatatttttttgcattatgttaggtatcaaggaaaatctattctggcttcaaaatggacgttttttattcttaataaatggaactattaccttgctatcttttttaaatgtcgtttttatgtgtggtatcaatcagaaaggNNNNNNataaaaacattatccaagcatttcctttactttctaggttatcttNNNNNNttaagtgcaNNNNNNaatatactattcaacccttcgttggcgcgaagtcaaatgatagaaaattcatttctaataNNNNNNNNNaataatattattaagNNNNNNNNNacgtttgataccacagttccaattatacctttggttggaccattggttaaagcgaaagttggtgacgtcttaggtcaccccattagtaagNNNttgatatcggccgatttaNNNNNNtcagattatgatattatttactttttttggcatatatgcagaaatatttttcattattacagaggagcttccaaaaaaNNNaaaagtttgtatcatataNNNNNNNNNaagtatatacttcgactttcttgtactagaactttagctcgtaaacacaaaagcgctttacgtgctttttttaaaagattaggtccagaagttttggaagaatttttgatggaggaggagcaagttctttcggtgatcttctcaaggtattcttttccttcgcagagattgtatNNNNNNNNNNNNNNNNNNNNNNNNNNNNNNNNNNNNNNNNNNNNNNNNNNNNNNNNNNNNNNNNNNNNNNNNNNNNNNNNNNNNNNNNNNNNNNNNNNNNNNNNNNNNNNNNNNNNNNNNNNNNNNNNNNNNNNNNNNNNNNNNNNNNNNNNNNNNNNNNNNNNNNNNNNNNNNNNNNNNNNNNNNNNNNNNNNNNNNNNNNNNNNNNNNNNNNNNNNNNNNNNNNNNNNNNNNNNNNNNNNNNNNNNNNNNNNNNNNNNNNNNNNNNNNNNNNNNNNNNNNNNNNNNNNNNNNNNNNNNNNNNNNNNNNNNNNNNNNNNNNNNNNNNNNNNNNNNNNNNNNNNNNNNNNNNNNNNNNNNNNNNNNNNNNNNNNNNNNNNNNNNNNNNNNNNNNNNNNNNNNNNNNNNNNNNNNNNNNNNNNNNNNNNNNNNNNNNNNNNNNNNNNNNNNNNNNNNNNNNNNNNNNNNNNNNNNNNNNNNNNNNNNNNNNNNNNNNNNNNNNNNNNNNNNNNNNNNNNNNNNNNNNNNNNNNNNNNNNNNNNNNNNNNNNNNNNNNNNNNNNNNNNNNNNNNNNNNNNNNNNNNNNNNNNNNNNNNNNNNNNNNNNNNNNNNNNNNNNNNNNNNNNNNNNNNNNNNNNNNNNNNNNNNNNNNNNNNNNNNNNNNNNNNNNNNNNNNNNNNNNNNNNNNNNNNNNNNNNNNNNNNNNNNNNNNNNNNNNNNNNNNNNNNNNNNNNNNNNNNNNNNNNNNNNNNNNNNNNNNNNNNNNNNNNNNNNNNNNNNNNNNNNNNNNNNNNNNNNNNNNNNNNNNNNNNNNNNNNNNNNNNNNNNNNNNNNNNNNNNNNNNNNNNNNNNNNNNNNNNNNNNNNNNNNNNNNNNNNNNNNNNNNNNNNNNNNNNNNNNNNNNNNNNNNNNNNNNNNNNNNNNNNNNNNNNNNNNNNNNNNNNNNNNNNNNNNNNNNNNNNNNNNNNNNNNNNNNNNNNNNNNNNNNNNNNNNNNNNNNNNNNNNNNNNNNNNNNNNNNNNNNNNNNNNNNNNNNNNNNNNNNNNNNNNNNNNNNNNNNNNNNNNNNNNNNNNNNNNNNNNNNNNNNNNNNNNNNNNNNNNNNNNNNNNNNNNNNNNNNNNNNNNNNNNNNNNNNNNNNNNNNNNNNNNNNNNNNNNNNNNNNNNNNNNNNNNNNNNNNNNNNNNNNNNNNNNNNNNNNNNNNNNNNNNNNNNNNNNNNNNNNNNNNNNNNNNNNNNNNNNNNNNNNNNNNNNNNNNNNNNNNNNNNNNNNNNNNNNNNNNNNNNNNNNNNNNNNNNNNNNNNNNNNNNNNNNNNNNNNNNNNNNNNNNNNNNNNNNNNNNNNNNNNNNNNNNNNNNNNNNNNNNNNNNN
Septulina_glauca                         NNNNNNNNNNNNNNNNNNNNNNNNNNNNNNNNNNNNNNNNNNNNNNNNNNNNNNNNNNNNNNNNNNNNNNNNNNNNNNNNNNNNNNNNNNNNNNNNNNNNNNNNNNNNNNNNNNNNNNNNNNNNNNNNNNNNNNNNNNNNNNNNNNNNNNNNNNNNNNNNNNNNNNNNNNNNNNNNNNNNNNNNNNNNNNNNNNNNNNNNNNNNNNNNNNNNNNNNNNNNNNNNNNNNNNNNNNNNNNNNNNNNNNNNNNNNNNNNNNNNNNNNNNNNNNNNNNNNNNNNNNNNNNNNNNNNNNNNNNNNNNNNNNNNNNNNNNNNNNNNNNNNNNNNNNNNNNNNNNNNNNNNNNNNNNNNNNNNNNNNNNNNNNNNNNNNNNNNNNNNNNNNNNNNNNNNNNNNNNNNNNNNNNNNNNNNNNNNNNNNNNNNNNNNNNNNNNNNNNNNNNNNNNNNNNNNNNNNNNNNNNNNNNNNNNNNNNNNNNNNNNNNNNNNNNNNNNNNNNNNNNNNNNNNNNNNNNNNNNNNNNNNNNNNNNNNNNNNNNNNNNNNNNNNNNNNNNNNNNNNNNNNNNNNNNNNNNNNNNNNNNNNNNNNNNNNNNNNNNNNNNNNNNNNNNNNNNNNNNNNNNNNNNNNNNNNNNNNNNNNNNNNNNNNNNNNNNNNNNNNNNNNNNNNNNNNNNNNNNNNNNNNNNNNNNNNNNNNNNNNNNNNNNNNNNNNNNNNNNNNNNNNNNNNNNNNNNNNNNNNNNNNNNNNNNNNNNNNNNNNNNNNNNNNNNNNNNNNNNNNNNNNNNNNNNNNNNNNNNNNNNNNNNNNNNNNNNNNNNNNNNNNNNNNNNNNNNNNNNNNNNNNNNNNNNNNNNNNNNNNNNNNNNNNNNNNNNNNNNNNNNNNNNNNNNNNNNNNNNNNNNNNNNNNNNNNNNNNNNNNNNNNNNNNNNNNNNNNNNNNNNNNNNNNNNNNNNNNNNNNNNNNNNNNNNNNNNNNNNNNNNNNNNNNNNNNNNNNNNNNNNNNNNNNNNNNNNNNNNNNNNNNNNNNNNNNNNNNNNNNNNNNNNNNNNNNNNNNNNNNNNNNNNNNNNNNNNNNNNNNNNNNNNNNNNNNNNNNNNNNNNNNNNNNNNNNNNNNNNNNNNNNNNNNNNNNNNNNNNNNNNNNNNNNNNNNNNNNNNNNNNNNNNNNNNNNNNNNNNNNNNNNNNNNNNNNNNNNNNNNNNNNNNNNNNNNNNNNNNNNNNNNNNNNNNNNNNNNNNNNNNNNNNNNNNNNNNNNNNNNNNNNNNNNNNNNNNNNNNNNNNNNNNNNNNNNNNNNNNNNNNNNNNNNNNNNNNNNNNNNNNNNNNNNNNNNNNNNNNNNNNNNNNNNNNNNNNNNNNNNNNNNNNNNNNNNNNNNNNNNNNNNNNNNNNNNNNNNNNNNNNNNNNNNNNNNNNNNNNNNNNNNNNNNNNNNNNNNNNNNNNNNNNNNNNNNNNNNNNNNNNNNNNNNNNNNNNNNNNNNNNNNNNNNNNNNNNNNNNNNNNNNNNNNNNNNNNNNNNNNNNNNNNNNNNNNNNNNNNNNNNNNNNNNNNNNNNNNNNNNNNNNNNNNNNNNNNNNNNNNNNNNNNNNNNNNNNNNNNNNNgacgctacggacttaattgggttgagccttagtatggaaacccactaagtgNNNNNataactttcaaattcagggaaaccgtggaattaataaaaataggcaatcctgagccaaatcccgtttNNNNNNtccNNNNNNgaaNNNNNNNNaatNNNgagtagggaaagcaagccagaatNNNNNNNNNNNaaaaaaaggataggtgcagagactcaacggaagctgttNNNNNNNctNaataaaNNNNNNNtacNNNatacaNNNNatacaaNNNNNNNNNNNNNNNNNNatggagtgaaNNNNNNttNcNNNNgacggtNNNNNNNNNNNNNNNNNNNNNNNNNNNNNNNNNNNNNNNNNNNNNNNNNNNNNNNNNNNNNNNNNNNNNNNNNNNNNNNNNNNNNNNNNNNNNNNNNNNNNNNNNNNNNNNNNNNNNNNNNNNNNNNNNNNNNNNNNNNNNNNNNNNNNNNNNNNNNNNNNNNNNNNNNNNNNNNNNNagccgagaataaagatagagtcccattctacatgtcaataccgacaacaatgaaatttatagNtaagaggaaaatccgtcgactNNNNNttttaaatcatgagggttcaagtccctctatccccaaaaaaNNNNNNNNNNgcccgtNttgaaccccgNaatttattNNNNNcttcNNNNNNNNNNNNNNNNNNNNNttatttatacNNNNNcctNNNNNNNNtNNNNNNNNNtcgtNNNNNNNtagcNNaattacaaatctcNNNNNNNNNNNNNNNNNNNNNNNNNNNNNNNNNNNNNNNNNNNNNNNNNNNNNNNNNNNNNNNNNNNNNNNNNNNNNNNNNNNNNNNggtgctaactacctattNNNNNNNttNNNNNNNNNNNNaataattcacagNNNNNNNNNtcagtactttatNNNNNNNNNNNNNNNNNNNNNNNNNNNataNNNNNNNNNNNNNNNNNNNNNNNNNNNNNNNNNNNNNtttaaacttNNNNNNNNNNNNNNNaNNNNNNcatttacNNNNatagtcttattcNNNNNNNNaattagNNNNNNNNtcatttttNNNNNNaatNNNNtttgtgtaNNNttttaaaNaNaataNNNNNNacattttacaNNNaggaatacNNNNNNNNNNNNNNNNNNNNNNNNNNNNNttgNtNNttcgttcgatNNNNNNNNNNNNNNttNNNNNNNNNNNNNNNNNNNNNNNNNNNNNNNNNNNNNNNNNNNNNNNgtaatggtcgggatagctcagttggtagagcagaggactgaaaatcctcgtgtcgccc
Socratina_bemarivensis                   NNNNNNNNNNNNNNNNNNNNNNNNNNNNNNNNNNNNNNNNNNcgatcaagtttgttcgaaaatgtaagttatgacaaaaagggtaggttactaattgtgaaacgattaattactcgaatgtatcaccagaattcttttcttatttctacttatNNNNNNNNNgatNNNNNNtataacNNNNNNNNNNNNcaaaatgctttttttgggcacaacaaacatttttatttgcaaatcatatcgggtaagttagcggttattgtggaaattcaacttttcctaggcttagtaNNNtcgtctcttNNNNNNNNNgaagataatNNNaaaataaacgaatcgaaaaatttacgatcaattcattccatatttccctttttagaagataaattctctcgtttaaattatgtgtcaaatatactaataccttatcctgttcatcttgaaatattggttttaattcttcgttgttgggtgaaagatgcttcttcgttacattttttacgattcgttttccacgaaaacgctaattggaatcatttttttttccaaaataactatatttccactcttNNNNNNNNNNNNtcaaaaagaNNNNNNNNNNNNaatccgagattatttttattcttatataattctcatgtctgtgaatatgaatccatttttgtttttttacgtaaccaatcctatcatttacgatcaacattttttggaaccttttttgagcgaactattttctatggaaaaataaaaaaagagtatcttNNNNNNgtaaatgtcNNNNNNtttactaaggattttcaagccataNNNNNNtcatgtatgttcaaagatatttttatgcattatgttaggtatcaaggaaaatctattctggcttcaaaatggacgttttttattctgaataaatggaactattaccttgctctcttttggaaatgtcgtttttatgtgtggtatcaatcagaaaggNNNNNNataaaaacattatccaagcatttccttgactttctaggttctcttNNNNNNtcaagtgcaNNNNNNaatatacgattcaaccctttgttgggacgaagtcaaatgatacaaaattcatttataataNNNNNNaataataatattattaagNNNNNNNNNacgtttgataccacagttccaattatacctNNNNNNNNNNNNNNNNNNNNNNNNNNNNNNggtgacgtcttaggtcaccccattagtaagNNNttgatctcttcggatttaNNNNNNtccgattatgatattattgacttattttggcatatatgcagaaatctttcgcattattacagcggagcttcaaaaaaaNNNaatagtttgtatcaaataNNNNNNNNNaagtatatacttcgactttcgtgtactagaactttagctcgtaaacacaaaagcactttacgtgcttttttgaaaagattagttccagaagttttggaagaattttttatggaggaggaaNaagttctttcgttgatcttctcaaggtattcttttccttcacagagattgtatagagaaggtcgtatttggNNNNNNNNNNNNNNNNNNNNNNNNNNNNNNNNNNNNNNNNNNNNNNNNNNNNNNNNNctacggacttaattaagttgagccttagtatggaaacccactaagtgNNNNNataactttcaaattcagggaaaccgtggaattaataaaaataggcaatcctgagccaaatcccgtttNNNNNNtccNNNNNNgaaNNNNNNNNaatNNNgagtaggtaaagcaagacagaatNNNNNNNNNNNaaaaaaaggataggtgcagagactcaacggaagctgttNNNNNNNctNaataaaNNNNNNNtacNNNatacaNNNNatacaaNNNNNNNNNNNNNNNNNNatggagttgaNNNNNNttNcNNNNgccggtNNNNNNNNNNNNNNNNNNNNNNNNNNNNNNNNNNNNNNNNNNNNNNNNNNNNNNNNNNNNNNNNNNNNNNNNNNNNNNNNNNNNNNNNNNNNNNNNNNNNNNNNNNNNNNNNNNNNNNNNNNNNNNNNNNNNNNNNNNNNNNNNNNNNNNNNNNNNNNNNNNNNNNNNNNNNNNNNNNaaacgagaataaagatagagtcccattctacatgtcaataccgacaacaatgaaatttatagNtaagaggaaaatccgtcgactNNNNNttttaaatcatgagggttcaagtccctctatccccaaaaaaNNNNNNNNNNgcccgtNttgaactcctNaattctttNNNNNNctcNNNNNNNNNNNNNNNNNNNNNttatttatccNNNNNcttNNNNNNNNtNNNNNNNNNtcgtNNNNNNNtagcNNagttaaaaatccccNNNNttcatttNNNNNNNNNNNNNNNNNttNNNNNNNNNNNNNNNNNNNNNNNNNNNNNNNNNNNNNNNNNNNNNNNNcatatttaggcgagaaatacccattNNNNNNNttNNNNNNNNNNNNaataattcacagNNNNNNNNNtcagtactttatNNNNNNNNNNNNNNNNNNNNNNNNNNNataNNNNNNNNNNNNNNNNNNNNNNNNNNNNNNNNNNNNNctgaaacttNNNNNNNNNNNNNNNaNNNNNNcatttacNNNNaaagtcttattcNNNNNNNNaattagNNNNNNNNtcatttttNNNNNNcatNNNNtttgtgtaNNNttttaaaNaNaagaNNNNNNaaattttacaNNNagtactacNNNNNNNNNNNNNNNNNNNNNNNNNNNNNtttNtNNNNNNttagatNNNNNNNNNNNNNNttNNNNNNNNNNNNNNNNNNNNNNNNNNNNNNNNNNNNNNNNNNNNNNNtNNNNNNNNNNNNNNNNNNNNNNNNNNNNNNNNNNNNNNNNNNNNNNNNNNNNNNNNN
Sogerianthe_sessiflora                   NNNNNNNNNNNNNNNNNNNNNNNNNNNNNNNNNNNNNNNNNNNNNNNNNNNNNNNNNNNNaatgtacgatatgacaaaaagNNNaggttactaattgtgaaacgtttaattactcgaatgtatcaccagaattattttcttttttctacttatNNNNNNNNNgatNNNNNNtctaacNNNNNNNNNNNNcaaaatgctttttttggacacaacaaacatttttatttgcaaattatatggggtaagttagcggttattgtggaaattaaacttttcctaggcttagtaNNNtcttctattNNNNNNNNNgaagataatNNNaaaatagacgaatctaaaaatttacgatcaattcattccatatttccctttttagaagataaattctcccgtttaaattatgtgtcaaatatactaataccttatcctgttcatcttgaaatattggttttaattcttcgtggttgggtgaaagatgcttcttctttacattttttacgattcgttttccacgataatcgtaattggaaccatttattttggaaaaataaatatatttccacccttNNNNNNNNNNNNtcagaacgaNNNNNNNNNNNNaatcagagattatttttattcttatataattctcatgtctgtgaatacgaatacatttttgtttttttacgtaaccaatcctatcatttacgatcaacattttttggaaccttttttgagcgaacgattttctatggaaaaataaaaaaagagtatcttNNNNNNgtaaatggcNNNNNNtttactaaggattttcaagccataNNNNNNtcatgtatgttcaaagatatttttatgcattatgttaggtatcaaggaaaatctattctggcttcaaaatggacgttttttattctgaataaatggaactattaccttgctctcttttggaaatttcgtttttatgtgtggtatcaatcagaacgtNNNNNNataaaaacattatccaagcatttcctttgctttctaggttatcttNNNNNNtcaagtgcaNNNNNNaatatacgattcaacccttcgttgggacgaagtcaaatgatagaaaattcatttctaataNNNaataataataatattattaagNNNNNNNNNacgtttgataccacagttccaattatacctttggttggaccattggttaaagcgaaagttggtgacgtcttaggtcaccccattagtaagNNNttgatctcggccgatttaNNNNNNtcagattatgatattattgacttattttggcatatatgcagaaatctttctcattattacagcggagcttcaaaacaaNNNaagagtttgtatcaaataNNNNNNNNNaagtctatacttcgactttcttgtactagaactttagctcgtaaacacaaaagcgctttacgtgcttttttgaaaagattaggtccagaagttttggaagaattttttatggaggaggagcaagttctttcgttgatcttctcaaggtattcttttacttcgcagagattgtatagagaaggtcgtatttggtatttggatNNNNNNNNNNNNNNNNNNNNNNNNNNNNNNNNNcgaaatcggtagacgctacggacttaattgggttgagccttagtatggaaacccactaagtgNNNNNataactttcaaattcagggaaaccgtggaattaataaaaataggcaatcctgagccaaatcccgtttNNNNNNtccNNNNNNgaaNNNNNNNNaatNNNgagtagggaaagcaagccagaatNNNNNNNNNNNaaaaaaaggataggtgcagagactcaacggaagctgttNNNNNNNctNaataaaNNNNNNNtacNNNatacaNNNNatacaaNNNNNNNNNNNNNNNNNNatggagttgaNNNNNNttNcNNNNgccggtNNNNNNNNNNNNNNNNNNNNNNNNNNNNNNNNNNNNNNNNNNNNNNNNNNNNNNNNNNNNNNNNNNNNNNNNNNNNNNNNNNNNNNNNNNNNNNNNNNNNNNNNNNNNNNNNNNNNNNNNNNNNNNNNNNNNNNNNNNNNNNNNNNNNNNNNNNNNNNNNNNNNNNNNNNNNNNNNNNagacgagaataaagatagagtcccattctacatgtcaataccgacaacaatgaaatttatagNtaagaggaaaatccgtcgactNNNNNttttaaatcatgagggttcaagtccctctatccccaaaaaaaNNNNNNNNNgcccgtNttaaacccctNaattctttctcttactcNNNNNNNNNNNNNNNNNNNNNttatttatccNNNNNcttNNNNNNNNtNNNNNNNNNtcgtNNNNNNNtaNNNNNNNNNNNNNNNNNNNNNNNNNNNNNNNNNNNNNNNNNNNNNNNNNNNNNNNNNNNNNNNNNNNNNNNNNNNNNNNNNNNNNNNNNNNNNNNNNNNNNNNNNNNNNNNNNNNNNNNNNNNNNNNNNNNNNNNNNNNNNNNNNNNNNNNNNNNNNNNNNNNtcagtactttatNNNNNNNNNNNNNNNNNNNNNNNNNNNataNNNNNNNNNNNNNNNNNNNNNNNNNNNNNNNNNNNNNctgaaacttNNNNNNNNNNNNNNNaNNNNNNcatttacNNNNaaagtcttattcNNNNNNNNaattagNNNNNNNNtcatttttNNNNNNcatNNNNtttgtgtaNNNtttttaaNaNaagaNNNNNNaaattttacaNNNagtaatacNNNNNNNNNNNNNNNNNNNNNNNNNNNNNtttNtNNNNNNttagatNNNNNNNNNNNNNNttNNNNNNNNNNNNNNNNNNNNNNNNNNNNNNNNNNNNNNNNNNNNNNNttaatggtcgggatagctcagttggtagagcagaggactgaaaatcctcgtgtcacca
Spragueanella_rhamnifolia                NNNNNNNNNNNNNNNNNNNNNNNNNNNNNNNNNNNNNNNNNNNNNNNNNNNNNNNNNNNNNNNNNNNNNNNNNNNNNNNNNNNNaggttactaattgtgaaacgattaattactcgactgtatcaccagaattcttttcttatttctacttatNNNNNNNNNgatNNNNNNtataacNNNNNNNNNNNNcaaaacgtttttttggggtacaacaaacatttttatttgcaaatcatatcgggtaagttagcggttattgtagaaattaaacttttcctaggcctagtaNNNtcttctctttcttctcttgaagataataaaaaaataaacgaatctaaaaatttccgatcaattcattccatatttccctttttagaagataaattctcccatttaaattatgtgtcaaatatactaataccttatcctgttcatcttgaaatattagttttaattcttcgttattgggtgaacgatgcttcttctttacattttttacgattcgttttccacgagaatcgtaattggaaccatttttttttccaaaataaatctatttctacccttNNNNNNNNNNNNtcaaaaaggNNNNNNNNNNNNaatcagagattatttttcttcttatataattctcatgtctgtgaatacgaatccatttttgtttttttacgtaaccaatcctatcatttacgatcaacattttttggaaccttttttgaacgaacttttttctatggaaaaataagaaaagagtatcttNNNNNNgtaaatggctttacctttactaaggattttcaagccataNNNNNNtcatgtatgttcaaagatattttcatgcattatgttaggtatcaaggaaaatctattctggcttcaaaatggacattttttattctgaataaatggaactattaccttgctctcttttggaaatgtcgtttttatgtgtggtatcaatcagaaaggNNNNNNataaaaacattatccaagcatttccctgactttctaggttatcttNNNNNNtcaagtgcaNNNNNNaatatacgattcaacccttcgttgggacgaagtcaaatgatagaaaattcatttataataNNNNNNaataataatattattaagNNNNNNNNNacatttgataccacagttccaattatacctttggttggaccattggttaaagcaaaagttggtgacgtcttaggtcaccccattagtaagttgttgatatcgtccgatttaNNNNNNtccgattatgatattattgacttattttggcatatatgcagaaatctttctcattattacagcggagcttcaaaaaaaNNNaagagtttgtatcaaataNNNNNNNNNaagtatatactgcgacttttgtgtactagaactttagctcgtaaacacaaaagtgctttacgtgcttttttgaaaagattagttccagaagttttggaagaattttttatggaggaggagcaagttctttcgttgatcttctcaaagtattcttttccttcgcagagattgtatagagaaggtcgtatttggtatttggatatttattatttgtatcaacgatctagttaatcaNNNNNNNNNNNNNNNNNNNNNNNNNNNNNNNNNNNNNNNNNNNNNNNNNNNNNNNNNNNNNNNNNNNNNNNNNNNNNNNNNNNNNNNNNNNNNNNNNNNNNNNNNNNNNNNNNNNNNNNNNNNNNNNNNNNNNNNNNNNNNNNNNNNNNNNNNNNNNNNNNNNNNNNNNNNNNNNNNNNNNNNNNNNNNNNNNNNNNNNNNNNNNNNNNNNNNNNNNNNNNNNNNNNNNNNNNNNNNNNNNNNNNNNNNNNNNNNNNNNNNNNNNNNNNNNNNNNNNNNNNNNNNNNNNNNNNNNNNNNNNNNNNNNNNNNNNNNNNNNNNNNNNNNNNNNNNNNNNNNNNNNNNNNNNNNNNNNNNNNNNNNNNNNNNNNNNNNNNNNNNNNNNNNNNNNNNNNNNNNNNNNNNNNNNNNNNNNNNNNNNNNNNNNNNNNNNNNNNNNNNNNNNNNNNNNNNNNNNNNNNNNNNNNNNNNNNNNNNNNNNNNNNNNNNNNNNNNNNNNNNNNNNNNNNNNNNNNNNNNNNNNNNNNNNNNNNNNNNNNNNNNNNNNNNNNNNNNNNNNNNNNNNNNNNNNNNNNNNNNNNNNNNNNNNNNNNNNNNNNNNNNNNNNNNNNNNNNNNNNNNNNNNNNNNNNNNNNNNNNNNNNNNNNNNNNNNNNNNNNNNNNNNNNNNNNNNNNNNNNNNNNNNNNNNNNNNNNNNNNNNNNNNNNNNNNNNNNNNNNNNNNNNNNNNNNNNNNNNNNNNNNNNNNNNNNNNNNNNNNNNNNNNNNNNNNNNNNNNNNNNNNNNNNNNNNNNNNNNNNNNNNNNNNNNNNNNNNNNNNNNNNNNNNNNNNNNNNNNNNNNNNNNNNNNNNNNNNNNNNNNNNNNNNNNNNNNNNNNNNNNNNNNNNNNNNNNNNNNNNNNNNNNNNNNNNNNNNNNNNNNNNNNNNNNNNNNNNNNNNNNNNNNNNNNNNNNNNNNNNNNNNNNNNNNNNNNNNNNNNNNNNNNNNNNNNNNNNNNNNNNNNNNNNNNNNNNNNNNNNNNNNNNNNNNNNNNNNNNNNNNNNNNNNNNNNNNNNNNNNNNNNNNNNNNNNNNNNNNNNNNNNNNNNNNNNNNNNNNNNNNNNNNNNNNNNNNNNNNNNNNNNNNNNNNNNNNNNNNNNNNNNNNNNNNNNNNNNNNNNNNNNNNNNNNNNNNNNNNNNNNNNNNNNNNNNNNNNNNNNNNNNNNNNNNNNNNNNNNNNNNNNNNNNNNNNNNNNNNNNNNNNNNNNNNNNNNNNNNNNNNNNNNNNNNNNNNNNNNNNNNNNNNNNNNNNNNNNNNNNNNNNNNNNNNNN
Struthanthus_oerstedii                   NNNNNNNNNNNNNNNNNNNNNNNNNNNNNNNNNNNNNNNNNNNNNNNNNNNttgttcgaaaatgtaagttatgacaaaaagtttaggttactaattgtgaaacgcttaattactcgaatgtatcaacagaattatttgtttatttatactaatNNNNNNNNNgatNNNNNNtctaacNNNNNNNNNNNNcaaaatactttttggggacacaacaaatatttttattttcaaatcctatcgggtaaattagcagttattgtggaaattaaactttccctatacttagtaNNNtcttccctcNNNNNNNNNgaagataagNNNaaaatagatgaattccaaaatttacgatcaattcattccatatttccctttttagaagaaaaattctcccatttaaattatgtgtcaaatatactaataccctatcctgttcatcttgaaatcttgattctaattcttcgttactgggtgaaagacgcctcttctttgcattttttaagattcgttttccacgagaattgtaattggaatcttNNNttttttccaaagaaatttattttcactctaNNNNNNNNNNNNNNNNNNagaNNNNNNNNNNNNaatcaaagattattcNNNNNNttatataattctcatgtctgtgaatacgaatccatttttgtttttttacgtaaccaatcctatcatttacgatcaacattttttggaacctcttttgagcgaattttcttctatgggaaaaataaaaaagagtttttcNNNNNNgtaaatgtcNNNNNNtttactaaggattttcaagttattNNNNNNtcatggctgttcaaagatccttttatgccttatgttaggtaccaaggaaaatctattctggcttcaaaacgggcgtctcttattctgaataaatggaaatcttatcttgccctcttttggaaatgtcgtttttatgcgtggtatgacccagaaaggattcatatacaagccttatccaagcactttcttgactttctaggttatcttNNNNNNtcaagtgtaNNNNNNagtatatgcNNNNNNccttcgtcgggacgaagtcaaatgctagaaaattcatttttaataNNNNNNNNNaataatattattaagNNNNNNNNNacgtttgataccacagttccaattatgcctttggttggatcgttggctaaagcaaaagtttgtgacgtcttaggttaccccattagtaagNNNttggtctggtccgatttaNNNNNNtcagattatgatattattgacttattttggcgtatatgcagaaatctttctcattattacagcggagcctcaaaaaaaNNNaagagtttgtatcaaataNNNNNNNNNaagtatatacttcgactttcttgtactagaactttagcttgtaaacacaaaagcactctacgtgcttttttgaaaagattaggtccggaattttttgaagaattttttacgggggaggagcaagaactttcgttgatcttttcaaggtattcttttacctcgcggcggttgtatagagaaNNNNNNNNNNNNNNNNNNNNNNNNNNNNNNNNNNNNNNNNNNNNNNNNNNNNNNNNNNNNNNNNNgacgctacggacttaattggattgagccttagtatggaaacccactaagtgNNNNNataactttcaaattcagggaaaccgtggaattaataaaaataggcaatcctgagccaaatcccgtttNNNNNNcccNNNNNNgaaNNNNNNNNaacNNNgagtagggaaagcaagccagaatNNNNNNNaaataaaaaaaggataggtgcagagactcaacggaagctgttNNNNNNNctNaacaaaNNNNNNNtacNNNatacaNNNNatacaaNNNNNNNNNNNNNNNNNNatggggttgattgtctttNcNNNNgccggtNNNNNNNNNNNNNNNNNNNNNNNNNNNNNNNNNNNNNNNNNNNNNNNNNNNNNNNNNNNNNNNNNNNNNNNNNNNNNNNNNNNNNNNNNNNNNNNNNNNNNNNNNNNNNNNNNNNNNNNNNNNNNNNNNNNNNNNNNNNNNNNNNNNNNNNNNNNNNNNNNNNNNNNNNNNNNNNNNNagacgagaataaagatagagtcccattctacatgttaatacctacaacaatgaaatttatagttaagaggaaaatccgtcgactNNNNNttttaaatcatgagggttcaagtccctctatccccaaaaaaNNNNNNNNNNgcccatNttgaccccctNaattaNNNNNNNNNNtcNNNNNNNNNNNNNNNNNNNNNttatttatccNNNNNcttNNNNNNNNtNNNNNNNNNtcgtNNNNNNNtagcNNgattaaaaatctttNttcatttNNNNNNNNNNNNNNNNNNNNNNNNNNNNNNNNNNNNNNNNNNNNNNNNNNNNNNNNNNNNNNNNNNNNNNNNNNNttaggcaagaaatccccattNNNNNNNttNNNNNNNNNNNNaataactcacagNNNNNNNNNtcagtacNNNNNNttataNNNNNNNNNNNNNNNNNNNNNNNNNNNNNNNNNNNNNNNNNNNNNNNNNNNNNNNNNNNNNctgaaacttNNNNNNNNNNNNNNNacattNNcatttacNNNNaaattcNNNNNNNNNNNNNNaattagNNNNNNNNttatttttNNNNNNgatNNNNtttgtgtaNNNttttNNcaaNaaagaaaNNNNaNctttacaNNNagtaatacNNNNNNNNNNNNNNNNNNNttttttatattttaaattgatatagacccaaNNNNNgccttctNNNNNNNNNNNNNagtaNNNNNNNaaataagaacggcgcatcaNNNNataatggttgggatagctcagttggtagagcagaggactgaaaatcctcgtgtcaccc
Struthanthus_orbicularis                 NNNNNNNNNNNNNNNNNNNNNNNNNNNNNNNNNNNNNNNNNNNNNNNNNNNNNNNNNNNNNNNNNNNNNNNNNNNNNNNNNNNNNNNNNNNNNNNNNNNNNNNNNNNNNNNNNNNNNNNNNNNNNNNNNNNNNNNNNNNNNNNNNNNNNNNNNNNNNNNNNNNNNNNNNNNNNNNNNNNNNNNNNNNNNNNNNNNNNNNNNNNNNNNNNNNNNNNNNNNNNNNNNNNNNNNNNNNNNNNNNNNNNNNNNNNNNNNNNNNNNNNNNNNNNNNNNNNNNNNNNNNNNNNNNNNNNNNNNNNNNNNNNNNNNNNNNNNNNNNNNNNNNNNNNNNNNNNNNNNNNNNNNNNNNNNNNNNNNNNNNNNNNNNNNNNNNNNNNNNNNNNNNNNNNNNNNNNNNNNNNNNNNNNNNNNNNNNNNNNNNNNNNNNNNNNNNNNNNNNNNNNNNNNNNNNNNNNNNNNNNNNNNNNNNNNNNNNNNNNNtcttctttgcattttttaagattcgttttccacgagaattgtaattggaatcttNNNttttttccaaagaaatttattttcactctaNNNNNNNNNNNNNNNNNNagaNNNNNNNNNNNNaatcaaagattattcNNNNNNttatataattctcatgtctgtgaatacgaatccatttttgtttttttacgtaaccaatcctatcatttacgatcaacattttttggaacctcttttgagcgaattttcttctatggaaaaataaaaaaagagttttttNNNNNNgtaaatgtcNNNNNNtttactaaggattttcaagttattNNNNNNtcatggctgttcaaagatccttttatgcattatgttaggtatcaaggaaaatctattctggcttcaaaacgggcgtctcttattctgaataaatggaaatattatcttgccctcttttggaaatgtcgtttttatgcgtggtatgaaccagaaaggattcatataaaaacattatccaagcactttcttgactttctaggttatcttNNNNNNtcaagtgtaNNNNNNagtatatgcNNNNNNccttcgtcgggacgaagtcaaatgctagaaaattcatttttaataNNNNNNaataataatattattaagNNNNNNNNNacgtttgataccacagttccaattatgcctttggttggatcgttggctaaagcaaaagtttgtgacgtcttaggttaccccattagtaagNNNNNNNNNNNNNNNNNNNNNNNNNNNNNNNNNNNNNNNNNNNNNNNNNNNNNNNNNNNNNNNNNNNNNNNNNNNNNNNNNNNNNNNNNNNNNNNNNNNNNNNNNNNNNNNNNNNNNNNNNNNNNNNNNNNNNNNNNNNNNNNNNNNNNNNNNNNNNNNNNNNNNNNNNNNNNNNNNNNNNNNNNNNNNNNNNNNNNNNNNNNNNNNNNNNNNNNNNNNNNNNNNNNNNNNNNNNNNNNNNNNNNNNNNNNNNNNNNNNNNNNNNNNNNNNNNNNNNNNNNNNNNNNNNNNNNNNNNNNNNNNNNNNNNNNNNNNNNNNNNNNNNNNNNNNNNNNNNNNNNNNNNNNNNNNNNNNNNNNNNNNNNNNNNNNNNNNNNNNNNNNNNNNNNNNNNNNNNNNNNNNNNNNNNNNgtatggaaacccactaagtgNNNNNataactttcaaattcagggaaaccgtggaattaataaaaataggcaatcctgagccaaatcccgtttNNNNNNcccNNNNNNgaaNNNNNNNNaacNNNgagtagggaaagcaagccagaatNNNNNNNNNNNaaaaaaaggataggtgcagagactcaacggaagctgttNNNNNNNctNaacaaaNNNNNNNtacNNNatacaNNNNatacaaNNNNNNNNNNNNNNNNNNatggggttgattgtctttNcNNNNgccggtNNNNNNNNNNNNNNNNNNNNNNNNNNNNNNNNNNNNNNNNNNNNNNNNNNNNNNNNNNNNNNNNNNNNNNNNNNNNNNNNNNNNNNNNNNNNNNNNNNNNNNNNNNNNNNNNNNNNNNNNNNNNNNNNNNNNNNNNNNNNNNNNNNNNNNNNNNNNNNNNNNNNNNNNNNNNNNNNNNagacgagaataaagatagagtcccattctacatgtcaatacctacNNNNNNNNNNNNNNNNNNNNNNNNNNNNNNNNNNNNNNNNNNNNNNNNNNNNNNNNNNNNNNNNNNNNNNNNNNNNNNNaaaaaaNNNNNNNNNNgcccatNttgaccccctNaattttttNNNNNNctcNNNNNNNNNNNNNNNNNNNNNttatttatccNNNNNcttNNNNNNNNgNNNNNNNNNtcgtNNNNNNNtagtNNgattaaaaatctttNttcatttNNNNNNNNNNNNNNNNNNNNttNNNNNNNNNNNNNNNNNNNNNNNNNNNNNNNNNNNNNNNNNNNNNNNNcatatttaggcaagaaatccccattNNNNNNNttNNNNNNNNNNNNaataactcacagNNNNNNNNNtcagtatNNNNNNttataNNNNNNNNNNNNNNNNNNNNNNNNNNNNNNNNNNNNNNNNNNNNNNNNNNNNNNNNNNNNNctgaaacttNNNNNNNNNNNNNNNaNNNNNNcatttacNNNNaaagtcttattcNNNNNNNNaattagNNNNNNNNttattttgNNNNNNaatNNNNtttgtgtaNNNttttNNcaaNaaagaaaNNNNaNctttacaNNNaNtaNNNctttNNttatNNNNNNNNNNatttttattttttaaattgacatagacccaaNNNNNgccttctNNNNNNNNNNNNNagtaNNNNNNNaaataagaacgNcgcgtcNNNNNNNNNNNNNNNNNNNNNNNNNNNNNNNNNNNNNNNNNNNNNNNNNNNNNNNNNNNNNNN
Struthanthus_woodsonii                   NNNNNNNNNNNNNNNNNNNNNNNNNNNNNNNNNNNNNNNNNNNNNNNNNNNNNNNNNNNNNNNNNNNNNNNNNNNNNNNNNNNNNNNNNNNNNNNNNNNNNNNNNNNNNNgactcgaatgtatcaacagaattatttgtttatttctactaatNNNNNNNNNgatNNNNNNtctaacNNNNNNNNNNNNcaaaatatttttttgggacacaacaaatatttttattttcaaatcctatcgggtaaattagcagttattgtggaaattaaactttccctatacttagtaNNNtcttccctcNNNNNNNNNgaagataagNNNaaaatagatgaattccaaaatttacgatcaattcattccatatttccctttttggaagaaaaattctcccatttaaattatgtgtcaaatatactaataccctatcctgttcatcttgaaatcttgattctaattcttcgttactgggtgaaagacgcctcttctttgcattttttacgattcgttttacacgagaatcgtaattggaatcttNNNttttttccaaagaaatttattttcactcttNNNNNNNNNNNNtcaaaaagaNNNNNNNNNNNNaatcaaagattattcNNNNNNttatataattctcatgtctgtgaatacgaatccatttttgtttttttacgtaaccaatcctatcatttacgatcaacattttttggaacctcttttgagcgaattttcttctatggaaaaataaaaaaagagttttttNNNNNNgtaaatgtcNNNNNNtttactaaagattttcaagttattNNNNNNtcatggctgttcaaagatccttttatgcattatgttaggtatcaaggaaaatctattctggcttcaaaacgggcgtctcttattctgaataaatggaaatattatcttgccctcttttcgaaatgtcgtttttatgcgtggtatcaaccagaaaggattcatataaaaacattatccaagcactttcttgactttctaggttatcttNNNNNNtcaagtgcaNNNNNNagtatacgcNNNNNNccttcgtcgggacgaagtcaaatgctagaaaattcatttttaataNNNNNNNNNaataatattattaagNNNNNNNNNacgtttgataccacagttccaattatgcctttggttggatcgttggctaaagcaaaagtttgtgacgtcttaggttaccccattagtaagNNNttggtctggtccgatttaNNNNNNtcagattatgatattattgacttattttggcgtatatgcagaaatctttctcattattacagcggagcctcaaaaaaaNNNaagagtttgtatcaaataNNNNNNNNNaagtatatacttcgactttcttgtactagaactttagcNNNNNNNNNNNNNNNNNNNNNNNNNNNNNNNNNNNNNNNNNNNNNNNNNNNNNNNNNNNNNNNNNNNNNNNNNNNNNNNNNNNNNNNNNNNNNNNNNNNNNNNNNNNNNNNNNNNNNNNNNNNNNNNNNNNNNNNNNNNNNNNNNNNNNNNNNNNNNNNNNNNNNNNNNNNNNNNNNNNNNNNNNNNNNNNNNNNNNNNNNNNNNNNNNNNNNNNNNNNNNNNNNNNNNNNNNNNNNNNNNNNNaaacccactaagtgNNNNNataactttcaaattcagggaaaccgtggaattaataaaaataggcaatcctgagccaaatcccgtttNNNNNNcccNNNNNNgaaNNNNNNNNaacNNNgagtagggaaagcaagccagaatNNNNNNNNNNNaaaaaaaggataggtgcagagactcaacggaagctgttNNNNNNNctNaacaaaNNNNNNNtacNNNatacaNNNNatacaaNNNNNNNNNNNNNatcaaatggggttgattgtctttNcNNNNgccggtNNNNNNNNNNNNNNNNNNNNNNNNNNNNNNNNNNNNNNNNNNNNNNNNNNNNNNNNNNNNNNNNNNNNNNNNNNNNNNNNNNNNNNNNNNNNNNNNNNNNNNNNNNNNNNNNNNNNNNNNNNNNNNNNNNNNNNNNNNNNNNNNNNNNNNNNNNNNNNNNNNNNNNNNNNNNNNNNNNagacgagaataaagatagagtcccattctacatgtcaatacctacaacaatgaaatttatagttaagaggaaaatccgtcgactNNNNNttttaaatcatgagggttcaagtccctctatccccaaaaaaNNNNNNNNNNgcccatNttgaccccctNaattttttNNNNNNatcNNNNNNNNNNNNNNNNNNNNNNNNNNNNNNNNNNNNNNtNNNNNNNNtNNNNNNNNNacgtNNNNNNNtagcNNgattaaaaatctttNttcatttNNNNNNNNNNNNNNNNNNNNNNNNNNNNNNNNNNNNNNNNNNNNNNNNNNNNNNNNNNNNNNNNNNNNNNNNNNNttaggcaagaaatccccattNNNNNNNttNNNNNNNNNNNNaataactcacagNNNNNNNNNtcagtacNNNNNNtgataNNNNNNNNNNNNNNNNNNNNNNNNNNNNNNNNNNNNNNNNNNNNNNNNNNNNNNNNNNNNNctgaaacttNNNNNNNNNNNNNNNaNNNNNNcatttacNNNNaaagtcttattcNNNNNNNNaattagNNNNNNNNttaNNNNNNNNNNNNNtNNNNtttgtgtaNNNttttNNcaaNaaagaaaNNNNaNctttNNNNNNNNNNNNNNNNNNNNNNNNNNNNNNNNNNNNNNNNNNNNNNNNNNNNNNNNNNNNNNNaNNNNNgccttctagtaaaNNNNNNNagtaNNNNNNNaaataagaacggcgcaNNNNNNNNNNatggttgggatagctcagttggtagagcagaggactgaaaatcctcgtgtcaccN
Struthanthus_sp_RE_5128_1                NNNNNNNNNNNNNNNNNNNNNNNNNNNNNNNNNNNNNNNNNNNNNNNNNNNNNNNNNNNNNNNNNNNNNNNNNNNNNNNNNNNNNNNNNNNNNNNNNNNNNNNNNNNNNNNNNNNNNNNNNNNNNNNNNNNNNNNNNNNNNNNNNNNNNNNNNNNNNNNNNNNNNNNNNNNNNNNNNNNNNNNNNNNNNNNNNNNNNNNNNNNNNNNNNNNNNNNNNNNNNNNNNNNNNNNNNNNNNNNNNNNNNNNNNNNNNNNNNNNNNNNNNNNNNNNNNNNNNNNNNNNNNNNNNNNNNNNNNNNNNNNNNNNNNNNNNNNNNNNNNNNNNNNNNNNNNNNNNNNNNNNNNNNNNNNNNNNNNNNNNNNNNNNNNNNNNNNNNNNNNNNNNNNNNNNNNNNNNNNNNNNNNNNNNNNNNNNNNNNNNNNNNNNNNNNNNNNNNNNNNNNNNNNNNNNNNNNNNNNNNNNNNNNNNNNNNNNNNNNNtcttctttgcattttttacgattcgttttccacgagaatcgtaattggaatcttNNNttttttccaaagaaatttattttcactcttNNNNNNNNNNNNtcaaaaagaNNNNNNNNNNNNaatcaaagattattcNNNNNNttatataattctcatgtctgtgaatacgaatccatttttgtttttttacgtaaccaatcctatcatttacgatcaacattttttggaacctcttttgagcgaattttcttctatgtaaaaataaaaaaagagttttttNNNNNNgtaaatgtcNNNNNNtttactaagtattttcaagttattNNNNNNtcatggctgttcaaagatccttttatgcattatgttaggtatcaaggaaaatctattctggcttcaaaacgggcgtctcttattctgaataaatggaaatattatcttgccctcttttggaaatgtcgtttttatgcgtggtatcaaccagaaaggattcatataaaaacattatccaagcactttcttgactttctaggttatcttNNNNNNtcaagtgtaNNNNNNagtatacgcNNNNNNccttcgtcgggacgaagtaaaatgctagaaaattcatttttaataNNNNNNaataatattattattaagNNNNNNNNNacgtttgataccacagttccaattatgcctttggttggatcgttggctaaagcaaaagtttgtgacgtcttaggtNNNNNNNNNNNNNNNNNNNNNNNNNNNNNNNNNNNNNNNNNNNNNNNNNNNNNNNNNNNNNNNNNNNNNNNNNNNNNNNNNNNNNNNNNNNNNNNNNNNNNNNNNNNNNNNNNNNNNNNNNNNNNNNNNNNNNNNNNNNNNNNNNNNNNNNNNNNNNNNNNNNNNNNNNNNNNNNNNNNNNNNNNNNNNNNNNNNNNNNNNNNNNNNNNNNNNNNNNNNNNNNNNNNNNNNNNNNNNNNNNNNNNNNNNNNNNNNNNNNNNNNNNNNNNNNNNNNNNNNNNNNNNNNNNNNNNNNNNNNNNNNNNNNNNNNNNNNNNNNNNNNNNNNNNNNNNNNNNNNNNNNNNNNNNNNNNNNNNNNNNNNNNNNNNNNNNNNNNNNNNNNNNNNNNNNNNNNNNNNNNNNNNNNNNNNNNNNNNNNNNNNNNNNNNNNNNNNNNNNNNNNNNNNNNNNNNNNNNNNNNNNNNNNNNNNNNNNNNNNNNNNNNNNNNNNNNNNNNNNNNNNNNNNNNNNNNNNNNNNNNNNNNNNNNNNNNNNNNNNNNNNNNNNNNNNNNNNNNNNNNNNNNNNNNNNNNNNNNNNNNNNNNNNNNNNNNNNNNNNNNNNNNNNNNNNNNNNNNNNNNNNNNNNNNNNNNNNNNNNNNNNNNNNNNNNNNNNNNNNNNNNNNNNNNNNNNNNNNNNNNNNNNNNNNNNNNNNNNNNNNNNNNNNNNNNNNNNNNNNNNNNNNNNNNNNNNNNNNNNNNNNNNNNNNNNNNNNNNNNNNNNNNNNNNNNNNNNNNNNNNNNNNNNNNNNNNNNNNNNNNNNNNNNNNNNNNNNNNNNNNNNNNNNNNNNNNNNNNNNNNNNNNNNNNNNNNNNNNNNNNNNNNNNNNNNNNNNNNNNNNNNNNNNNNNNNNNNNNNNNNNNNNNNNNNNNNNNNNNNNNNNNNNNNNNNNNNNNNNNNNNNNNNNNNNNNNNNNNNNNNNNNNNNNNNNNNNNNNNNNNNNNNNNNNNNNNNNNNNNNNNNNNNNNNNNNNNNNNNNNNNNNNNNNNNNNNNNNNNNNNNNNNNNNNNNNNNNNNNNNNNNNNNNNNNNNNNNNNNNNNNNNNNNNNNNNNNNNNNNNNNNNNNNNNNNNNNNNNNNNNNNNNNNNNNNNNNNNNNNNNNNNNNNNNNNNNNNNNNNNNNNNNNNNNNNNNNNNNNNNNNNNNNNNNNNNNNNNNNNNNNNNNNNNNNNNNNNNNNNNNNNNNNNNNNNNNNNNNNNNNNNNNNNNNNNNNNNNNNNNNNNNNNNNNNNNNNNNNNNNNNNNNNNNNNNNNNNNNNNNNNNNNNNNNNNNNNNNNNNNNNNNNNNNNNNNNNNNNNNNNNNNNNNNNNNNNNNNNNNNNNNNNNNNNNNNNNNNNNNNNNNNNNNNNNNNNNNNNNNNNNNNNNNNNNNNNNNNNNNNNNNNNNNNNNNNNNNNNNNNNNNNNNNNNNNNNNNNNNNNNNNNNNNNNNNNNNNNNNNNNNNNNNNNNNNNNNNNNNNNNNNNNNNNNNNNNNNNNNNNNNNNNNNNNNNNNNNNNNNNNNNNNNNNNNNNNNNNNNNNNNNNNNNNNNNNNNNNNNNNNNNNNNNNNNNNNNNNNNNNNNNNNNNNNNNNNNNNNNNNNNNNNNNNNNNNNNNNNNNNNNNNNNNNNNNNNNNNNNNNNNNNNNNNNNNNNNNNNNNNNNNNNNNNNNNNNNN
Phragmanthera_regularis                  NNNNNNNNNNNNNNNNNNNNNNNNNNNNNNNNNNNNNNNNNNNNNNNNNNNNNNNNNNNNNNNNNNNNNNNNNNNNNNNNNNNNNNNNNNNNNNNNNNNNNNNNNNNNNNNNNNNNNNNNNNNNNNNNNNNNNNNNNNNNNNNNNNNNNNNNNNNNNNNNNNNNNNNNNNNNNNNNNNNNNNNNNNNNNNNNNNNNNNNNNNNNNNNNNNNNNNNNNNNNNNNNNNNNNNNNNNNNNNNNNNNNNNNNNNNNNNNNNNNNNNNNNNNNNNNNNNNNNNNNNNNNNNNNNNNNNNNNNNNNNNNNNNNNNNNNNNNNNNNNNNNNNNNNNNNNNNNNNNNNNNNNNNNNNNNNNNNNNNNNNNNNNNNNNNNNNNNNNNNNNNNNNNNNNNNNNNNNNNNNNNNNNNNNNNNNNNNNNNNNNNNNNNNNNNNNNNNNNNNNNNNNNNNNNNNNNNNNNNNNNNNNNNNNNNNNNNNNNNNNNNNNNNNNNNNNNNNNNNNNNNNNNNNNNNNNNNNNNNNNNNNNNNNNNNNNNNNNNNNNNNNNNNNNNNNNNNNNNNNNNNNNNNNNNNNNNNNNNNNNNNNNNNNNNNNNNNNNNNNNNNNNNNNNNNNNNNNNNNNNNNNNNNNNNNNNNNNNNNNNNNNNNNNNNNNNNNNNNNNNNNNNNNNNNNNNNNNNNNNNNNNNNNNNNNNNNNNNNNNNNNNNNNNNNNNNNNNNNNNNNNNNNNNNNNNNNNNNNNNNNNNNNNNNNNNNNNNNNNNNNNNNNNNNNNNNNNNNNNNNNNNNNNNNNNNNNNNNNNNNNNNNNNNNNNNNNNNNNNNNNNNNNNNNNNNNNNNNNNNNNNNNNNNNNNNNNNNNNNNNNNNNNNNNNNNNNNNNNNNNNNNNNNNNNNNNNNNNNNNNNNNNNNNNNNNNNNNNNNNNNNNNNNNNNNNNNNNNNNNNNNNNNNNNNNNNNNNNNNNNNNNNNNNNNNNNNNNNNNNNNNNNNNNNNNNNNNNNNNNNNNNNNNNNNNNNNNNNNNNNNNNNNNNNNNNNNNNNNNNNNNNNNNNNNNNNNNNNNNNNNNNNNNNNNNNNNNNNNNNNNNNNNNNNNNNNNNNNNNNNNNNNNNNNNNNNNNNNNNNNNNNNNNNNNNNNNNNNNNNNNNNNNNNNNNNNNNNNNNNNNNNNNNNNNNNNNNNNNNNNNNNNNNNNNNNNNNNNNNNNNNNNNNNNNNNNNNNNNNNNNNNNNNNNNNNNNNNNNNNNNNNNNNNNNNNNNNNNNNNNNNNNNNNNNNNNNNNNNNNNNNNNNNNNNNNNNNNNNNNNNNNNNNNNNNNNNNNNNNNNNNNNNNNNNNNNNNNNNNNNNNNNNNNNNNNNNNNNNNNNNNNNNNNNNNNNNNNNNNNNNNNNNNNNNNNNNNNNNNNNNNNNNNNNNNNNNNNNNNNNNNNNNNNNNNNNNNNNNNNNNNNNNNNNNNNNNNNNNNNNNNNNNNNNNNNNNNNNNNNNNNNNNNNNNNNNNNNNNNNNNNNNNNNNNNNNNNNNNNNNNNNNNNNNNNNNNNNNNNNNNNNNNNNNNNNNNNNNNNNNNNNNNNNNNNNNNNNNNNNNNNNNNNNNNNcgaaattggtagacgctacggacttaattgggttgagccttagtatggaaacccactaagtgNNNNNataactttcaaattcagggaaaccgtggaattaataaaaataggcaatcctgagccaaatcccgtttNNNNNNtccNNNNNNgaaNNNNNNNNaatNNNgagtagggaaagcaagccagaatNNNNNNNNNNNaaaaaaaggataggtgcagagactcaacggaagctgttNNNNNNNctNaataaaNNNNNNNtacNNNatacaNNNNatacaaNNNNNNNNNNNNNNNNNNatggagttgaNNNNNNttNcNNNNaccggtNNNNNNNNNNNNNNNNNNNNNNNNNNNNNNNNNNNNNNNNNNNNNNNNNNNNNNNNNNNNNNNNNNNNNNNNNNNNNNNNNNNNNNNNNNNNNNNNNNNNNNNNNNNNNNNNNNNNNNNNNNNNNNNNNNNNNNNNNNNNNNNNNNNNNNNNNNNNNNNNNNNNNNNNNNNNNNNNNNagacgagaataaagatagagtcccattctacatgtcaataccgacaacaatgaaatttatagNtaagaggaaaatccgtcgactNNNNNttttaaatcatgagggttcaagtccctctatccccacaaaaNNNNNNNNNNgcccgtNttgaacccctNaattctttNNNNNcttcNNNNNNNNNNNNNNNNNNNNNttatttatccNNNNNcttNNNNNNNNtNNNNNNNNNtcgtNNNNNNNtagcaaaatgaaaaatccccNNNNtttatttatatatttatatttagattNNNNNNNNNNNNNNNNNNNNNNNNNNNNNNNNNNNNNNNNNNNNNNNNtatatttaggcgagaaatacccataNNNNNNNNNNNNNNNNNNNNNNNtaattcacagNNNNNNNNNtcagNNNNNNNNNNNNNNNNNNNNNNNNNNNNNNNNNNNNNaNNNNNNNNNNNNNNNNNNNNNNNNNNNNNNNNNNNNNctgaaacttNNNNNNNNNNNNNNNaNNNNNNcatttaNNNNNaaagtcttattcNNNNNNNNaattagNNNNNNNNtcatttttNNNNNNcatNNNNtttgtgtaNNNttttaaaNNNNNNNNNNNNNaaattttacaNNNagtaatacNNNNNNNNNNNNNNNNNNNNNNNNNNNNNcttNtNNNNNNttagttcgaNNNNNNNNNNNttNNNNNNNNNNNNNNNNNNNNNNNNNNNNNNNNNNNNNNNNNNNNNNNttaatggtcgggatagctcagttggtagagcagaagactgaaaNNNNNNNNNNNNNNN
Phthirusa_inorna                         NNNNNNNNNNNNNNNNNNNNNNNNNNNNNNNNNNNNNNNNNNNNNNNNNNNNNNNNNNNNNNNNNNNNNNNNNNNNNNNNNNNNNNNNNNNNNNNNNNNNNNNNNNNNNNNNNNNNNNNNNNNNNNNNNNNNNNNNNNNNNNNNNNNNNNNNNNNNNNNNNNNNNNNNNNNNNNNNNNNNNNNNNNNNNNNNNNNNNNNNNNNNNNNNNNNNNNNNNNNNNNNNNNNNNNNNNNNNNNNNNNNNNNNNNNNNNNNNNNNNNNNNNNNNNNNNNNNNNNNNNNNNNNNNNNNNNNNNNNNNNNNNNNNNNNNNNNNNNNNNNNNNNNNNNNNNNNNNNNNNNNNNNNNNNNNNNNNNNNNNNNNNNNNNNNNNNNNNNNNNNNNNNNNNNNNNNNNNNNNNNNNNNNNNNNNNNNNNNNNNNNNNNNNNNNNNNNNNNNNNNNNNNNNNNNNNNNNNNNNNNNNNNNNNNNNNNNNNNNNNNNNNNNNNNNNNNNNNNNNNNNNNNNNNNNNNNNNNNNNNNNNNNNNNNNNNNNNNNNNNNNNNNNNNNNNNNNNNNNNNNNNNNNNNNNNNNNNNNNNNNNNNNNNNNNNNNNNNNNNNNNNNNNNNNNNNNNNNNNNNNNNNNNNNNNNNNNNNNNNNNNNNNNNNNNNNNNNNNNNNNNNNNNNNNNNNNNNNNNNNNNNNNNNNNNNNNNNNNNNNNNNNNNNNNNNNNNNNNNNNNNNNNNNNNNNNNNNNNNNNNNNNNNNNNNNNNNNNNNNNNNNNNNNNNNNNNNNNNNNNNNNNNNNNNNNNNNNNNNNNNNNNNNNNNNNNNNNNNNNNNNNNNNNNNNNNNNNNNNNNNNNNNNNNNNNNNNNNNNNNNNNNNNNNNNNNNNNNNNNNNNNNNNNNNNNNNNNNNNNNNNNNNNNNNNNNNNNNNNNNNNNNNNNNNNNNNNNNNNNNNNNNNNNNNNNNNNNNNNNNNNNNNNNNNNNNNNNNNNNNNNNNNNNNNNNNNNNNNNNNNNNNNNNNNNNNNNNNNNNNNNNNNNNNNNNNNNNNNNNNNNNNNNNNNNNNNNNNNNNNNNNNNNNNNNNNNNNNNNNNNNNNNNNNNNNNNNNNNNNNNNNNNNNNNNNNNNNNNNNNNNNNNNNNNNNNNNNNNNNNNNNNNNNNNNNNNNNNNNNNNNNNNNNNNNNNNNNNNNNNNNNNNNNNNNNNNNNNNNNNNNNNNNNNNNNNNNNNNNNNNNNNNNNNNNNNNNNNNNNNNNNNNNNNNNNNNNNNNNNNNNNNNNNNNNNNNNNNNNNNNNNNNNNNNNNNNNNNNNNNNNNNNNNNNNNNNNNNNNNNNNNNNNNNNNNNNNNNNNNNNNNNNNNNNNNNNNNNNNNNNNNNNNNNNNNNNNNNNNNNNNNNNNNNNNNNNNNNNNNNNNNNNNNNNNNNNNNNNNNNNNNNNNNNNNNNNNNNNNNNNNNNNNNNNNNNNNNNNNNNNNNNNNNNNNNNNNNNNNNNNNNNNNNNNNNNNNNNNNNNNNNNNNNNNNNNNNNNNNNNNNNNNNNNNNNNNNNNNNNNNNNNNNNNNNNNNNNNNNNNNNNNNNNNNNNNNNNNNNNNNNNNNNNNNNcgaaattggtagacgctacggacttaattggattgagccttagtatggaaacccactaagtgNNNNNataactttcaaattcagggaaaccgtggaattaataaaaataggcaatcctgagccaaatcccgtttNNNNNNtccNNNNNNgaaNNNNNNNNNNNNNNNNgtagggaaagcaagccagaatNNNNNNNNNNNaaaaaaaggataggtgcagagactcaacggaagctgttNNNNNNNctNaacaaaNNNNNNNtacNNNatacaNNNNaaacaaNNNNNNNNNNNNNNNNNNatggggttgattgtttttNcNNNNgccggtNNNNNNNNNNNNNNNNNNNNNNNNNNNNNNNNNNNNNNNNNNNNNNNNNNNNNNNNNNNNNNNNNNNNNNNNNNNNNNNNNNNNNNNNNNNNNNNNNNNNNNNNNNNNNNNNNNNNNNNNNNNNNNNNNNNNNNNNNNNNNNNNNNNNNNNNNNNNNNNNNNNNNNNNNNNNNNNNNNagacgagaataaagatagagtcccattctacatgtcaatacctacaacaatgaaatttatagttaagaggaaaatccgtcgactNNNNNttttaaatcatgagggttcaagtccctctatccccaaaaaaNNNNNNNNNNgcccatNttgaccccctNaattttttNNNNNNctcNNNNNNNNNNNNNNNNNNNNNttatttatccttatccctttctctaattctctaatatcgtNNNNNNNtagcNNgattaaaaatctttNttcatttNNNNNNNNNNNNNNNNNNNNNNNNNNNNNNNNNNNNNNNNNNNNNNNNNNNNNNNNNNNNNNNNNNNNNNNNNNNttaggcaagaaatctccattNNNNNNNttNNNNNNNNNNNNaataactcacagNNNNNNNNNtcagtacNNNNNNttataNNNNNNNNNNNNNNNNNNNNNNNNNNNNNNNNNNNNNNNNNNNNNNNNNNNNNNNNNNNNNctgaNNNNNNNNNNNNNNNNNNNNNNNNNNNNNNttacNNNNaaagtcttattcNNNNNNNNaattagNNNNNNNNttatttttNNNNNNaatNNNNtttgtgtaNNNttttNNcaaNaaagaaaNNNNaNctttacaNNNagtaatacNNNNNNNNNNNNNNNNNNNttttttatatttttaactgacatagacccaaNNNNNgccttctattctagccttctagtaNNNNNNNaaataagaacgtcgcatcatatgataatggtNNNNNNNNNNNNNNNNNNNNNNNNNNNNNNNNNNNNNNNNNNNNNNNNNN
Plicosepalus_curviflorus                 NNNNNNNNNNNNNNNNNNNNNNNNNNNNNNNNNNNNNNNNNNNNNNNNNNNNNNNNNNNNNNNNNNNNNNNNNNNNNNNNNNNNNNNNNNNNNNNNNNNNNNNNNNNNNNNNNNNNNNNNNNNNNNNNNNNNNNNNNNNNNNNNNNNNNNNNNNNNNNNNNNNNNNNNNNNNNNNNNNNNNNNNNNNNNNNNNNNNNNNNNNNNNNNNNNNNNNNNNNNNNNNNNNNNNNNNNNNNNNNNNNNNNNNNNNNNNNNNNNNNNNNNNNNNNNNNNNNNNNNNNNNNNNNNNNNNNNNNNNNNNNNNNNNNNNNNNNNNNNNNNNNNNNNNNNNNNNNNNNNNNNNNNNNNNNNNNNNNNNNNNNNNNNNNNNNNNNNNNNNNNNNNNNNNNNNNNNNNNNNNNNNNNNNNNNNNNNNNNNNNNNNNNNNNNNNNNNNNNNNNNNNNNNNNNNNNNNNNNNNNNNNNNNNNNNNNNNNNNNNNNNNNNNNNNNNNNNNNNNNNNNNNNNNNNNNNNNNNNNNNNNNNNNNNNNNNNNNNNNNNNNNNNNNNNNNNNNNNNNNNNNNNNNNNNNNNNNNNNNNNNNNNNNNNNNNNNNNNNNNNNNNNNNNNNNNNNNNNNNNNNNNNNNNNNNNNNNNNNNNNNNNNNNNNNNNNNNNNNNNNNNNNNNNNNNNNNNNNNNNNNNNNNNNNNNNNNNNNNNNNNNNNNNNNNNNNNNNNNNNNNNNNNNNNNNNNNNNNNNNNNNNNNNNNNNNNNNNNNNNNNNNNNNNNNNNNNNNNNNNNNNNNNNNNNNNNNNNNNNNNNNNNNNNNNNNNNNNNNNNNNNNNNNNNNNNNNNNNNNNNNNNNNNNNNNNNNNNNNNNNNNNNNNNNNNNNNNNNNNNNNNNNNNNNNNNNNNNNNNNNNNNNNNNNNNNNNNNNNNNNNNNNNNNNNNNNNNNNNNNNNNNNNNNNNNNNNNNNNNNNNNNNNNNNNNNNNNNNNNNNNNNNNNNNNNNNNNNNNNNNNNNNNNNNNNNNNNNNNNNNNNNNNNNNNNNNNNNNNNNNNNNNNNNNNNNNNNNNNNNNNNNNNNNNNNNNNNNNNNNNNNNNNNNNNNNNNNNNNNNNNNNNNNNNNNNNNNNNNNNNNNNNNNNNNNNNNNNNNNNNNNNNNNNNNNNNNNNNNNNNNNNNNNNNNNNNNNNNNNNNNNNNNNNNNNNNNNNNNNNNNNNNNNNNNNNNNNNNNNNNNNNNNNNNNNNNNNNNNNNNNNNNNNNNNNNNNNNNNNNNNNNNNNNNNNNNNNNNNNNNNNNNNNNNNNNNNNNNNNNNNNNNNNNNNNNNNNNNNNNNNNNNNNNNNNNNNNNNNNNNNNNNNNNNNNNNNNNNNNNNNNNNNNNNNNNNNNNNNNNNNNNNNNNNNNNNNNNNNNNNNNNNNNNNNNNNNNNNNNNNNNNNNNNNNNNNNNNNNNNNNNNNNNNNNNNNNNNNNNNNNNNNNNNNNNNNNNNNNNNNNNNNNNNNNNNNNNNNNNNNNNNNNNNNNNNNNNNNNNNNNNNNNNNNNNNNNNNNNNNNNNNNNNNNNNNNNNNNNNNNNNNNNNNNNNNNNNNNNNNNNNNNNNNNNNcgaaattggtagacgctacggacttaattgggttgagccttagtacggaaacccactaagtgNNNNNataactttcaaattcagggaaatcttggaattaataaaaataggcaatcctgagccaaatcccgtttttagaatccNNNNNNgaaNNNNNNNNaatNNNgagtagggaaagcaagccagaatNNNNNaaaaaaaataaaaggataggtgcagagactcaacggaagctgttNNNNNNNctNaataaaNNNNNNNtacNNNatacaNNNNatacaaNNNNNNNNNNNNNNNaaaatggagttaaNNNNNNttNcNNNNgccaatNNNNNNNNNNNNNNNNNNNNNNNNNNNNNNNNNNNNNNNNNNNNNNNNNNNNNNNNNNNNNNNNNNNNNNNNNNNNNNNNNNNNNNNNNNNNNNNNNNNNNNNNNNNNNNNNNNNNNNNNNNNNNNNNNNNNNNNNNNNNNNNNNNNNNNNNNNNNNNNNNNNNNNNNNNNNNNNNNNagacgagaataaagatagagtcccattctacatgtcaataccgacaacaattcaatttatagNtaagaggaaaatccgtcgactttttattttaaatcatgagggttcaagtccctctatccccaaaaaaNNNNNNNNNNgcccgtNttgaacccctNaattatttNNNNNNctcNNNNNNNNNNNNNNNNNNNNNttatttatccNNNNNtatNNNNNNNNtNNNNNNNNNtcgtNNNNNNNtagcNNaattataaatccccNNNNNNNNNNNNNNNNNNNNNNNNNNNNttNNNNNNNNNNNNNNNNNNNNNNNNNNNNNNNNNNNNNNNNNNNNNNNNcatttttNNNcgagaaatacccattNNNNNNNttNNNNNNNNNNNNaataattcacagNNNNNNNNNtcagtactttatataNNNNNNNNNNNNNNNNNNNNNNNNNNNNNNNNNNNNNNNNNNNNNNNNNNNNNNNNNNNNNNNNctgaaacttNNNNNNNNNNNNNNNaNNNNNNcattgtaatacaaaatcttattcNNNNNNNNacttagNNNNNNNNtcatttttNNNNNNcatNNNNtttgtataNNNttttaaaaaNNNNNNNNataaaattttacaNNNNNNNNNNNNNNNNNNNNNNNNNNNNNNNNNNNNNNNNNNNNNNNagttttagatNNNNNNNNNNNNNNttNNNNNNNNNNNNNNNNNNNNNNNNNNNNNNNNNNNNNNNNNNNNNNNttaatggtcgggataNNNNNNNNNNNNNNNNNNNNNNNNNNNNNNNNNNNNNNNNNNN
Psittacanthus_schiedeanus                NNNNNNNNNNNNNNNNNNNNNNNNNNNNNNNNNNNNNNNNNNNNNNNNNNNNNNNNNNNNNNNNNNNNNNNNNNNNNNNNNNNNNNNNNNNNNNNNNNNNNNNNNNNNNNNNNNNNNNNNNNNNNNNNNNNNNNNNNNNNNNNNNNNNNNNNNNNNNNNNNNNNNNNNNNNNNNNNNNNNNNNNNNNNNNNNNNNNNNNNNNNNNNNNNNNNNNNNNNNNNNNNNNNNNNNNNNNNNNNNNNNNNNNNNNNNNNNNNNNNNNNNNNNNNNNNNNNNNNNNNNNNNNNNNNNNNNNNNNNNNNNNNNNNNNNNNNNNNNNNNNNNNNNNNNNNNNNNNNNNNNNNNNNNNNNNNNNNNNNNNNNNNNNNNNNNNNNNNNNNNNNNNNNNNNNNNNNNNNNNNNNNNNNNNNNNNNNNNNNNNNNNNNNNNNNNNNNNNNNNNNNNNNNNNNNNNNNNNNNNNNNNNNNNNNNNNNNNNNNNNNNNNNNNNNNNNNNNNNNNNNNNNNNNNNNNNNNNNNNNNNNNNNNNNNNNNNNNNNNNNNNNNNNNNNNNNNNNNNNNNNNNNNNNNNNNNNNNNNNNNNNNNNNNNNNNNNNNNNNNNNNNNNNNNNNNNNNNNNNNNNNNNNNNNNNNNNNNNNNNNNNNNNNNNNNNNNNNNNNNNNNNNNNNNNNNNNNNNNNNNNNNNNNNNNNNNNNNNNNNNNNNNNNNNNNNNNNNNNNNNNNNNNNNNNNNNNNNNNNNNNNNNNNNNNNNNNNNNNNNNNNNNNNNNNNNNNNNNNNNNNNNNNNNNNNNNNNNNNNNNNNNNNNNNNNNNNNNNNNNNNNNNNNNNNNNNNNNNNNNNNNNNNNNNNNNNNNNNNNNNNNNNNNNNNNNNNNNNNNNNNNNNNNNNNNNNNNNNNNNNNNNNNNNNNNNNNNNNNNNNNNNNNNNNNNNNNNNNNNNNNNNNNNNNNNNNNNNNNNNNNNNNNNNNNNNNNNNNNNNNNNNNNNNNNNNNNNNNNNNNNNNNNNNNNNNNNNNNNNNNNNNNNNNNNNNNNNNNNNNNNNNNNNNNNNNNNNNNNNNNNNNNNNNNNNNNNNNNNNNNNNNNNNNNNNNNNNNNNNNNNNNNNNNNNNNNNNNNNNNNNNNNNNNNNNNNNNNNNNNNNNNNNNNNNNNNNNNNNNNNNNNNNNNNNNNNNNNNNNNNNNNNNNNNNNNNNNNNNNNNNNNNNNNNNNNNNNNNNNNNNNNNNNNNNNNNNNNNNNNNNNNNNNNNNNNNNNNNNNNNNNNNNNNNNNNNNNNNNNNNNNNNNNNNNNNNNNNNNNNNNNNNNNNNNNNNNNNNNNNNNNNNNNNNNNNNNNNNNNNNNNNNNNNNNNNNNNNNNNNNNNNNNNNNNNNNNNNNNNNNNNNNNNNNNNNNNNNNNNNNNNNNNNNNNNNNNNNNNNNNNNNNNNNNNNNNNNNNNNNNNNNNNNNNNNNNNNNNNNNNNNNNNNNNNNNNNNNNNNNNNNNNNNNNNNNNNNNNNNNNNNNNNNNNNNNNNNNNNNNNNNNNNNNNNNNNNNNNNNNNNNNNNNNNNNNNNNNNNNNNNNNNNNNNNNNNNNNNNNNNNNNNNNNNNNNNNNNNNNNNNNNNNtacggacttaattggattgagccttagtatggaaacccactaagtgNNNNNataactttcaaattcagggaaactgtggaattaataaaaataggcaatcctgagccaaatcccgtttNNNNNNcccNNNNNNgaaNNNNNNNNaacNNNgagtagggaaaacaaatNNNNNNNNNNNNNNNNNaaaaaaaggataggtgcagagactcaacggaagctgttNNNNNNNctNaacaaaNNNNNNNtacNNNatacaNNNNatacaaNNNNNNNNNNNNNNNNNNatggagttggttgtctttNcNNNNgccggtNNNNNNNNNNNNNNNNNNNNNNNNNNNNNNNNNNNNNNNNNNNNNNNNNNNNNNNNNNNNNNNNNNNNNNNNNNNNNNNNNNNNNNNNNNNNNNNNNNNNNNNNNNNNNNNNNNNNNNNNNNNNNNNNNNNNNNNNNNNNNNNNNNNNNNNNNNNNNNNNNNNNNNNNNNNNNNNNNNagacgagaataaagatagagtcccattctacatgtcaatacctacaacaatgaaatttatagttaagaggaaaatccgtcgactNNNNNttttaaatcatgagggttcaagtccctctatccccNNNNNNNNNNNNNNNNNNNNacNttgacccctcNaattNtttNNNNNNctcNNNNNNNNNNNNNNNNNNNNNttatttatacNNNNNcttNNNNNNNNtNNNNNNNNNtcatNNNNNNNtatcNNgatttaaaatctttNttaatttNNNNNNNNNNNNNNNNNNNNttNNNNNNNNNNNNNNNNNNNNNNNNNNNNNNNNNNNNNNNNNNNNNNNNcatatttaggcaagaaatccttattNNNNNNNttNNNNNNNNNNNNaataaNNNNNNNNNNNNNNNNNcagtacNNNNNNttataNNNNNNNNNNNNNNNNNNNNNNNNNNNNNNNNNNNNNNNNNNNNNNNNNNNNNNNNNNNNNctgaaacttNNNNNNNNNNNNNNNaaacttacatttacNNNNaaagtcttattcNNNNNNNNaattagNNNNNNNNttatttaaNNNNNNaatNNNNtttgtgtaNNNttttNNtaaNaaagaaaNNNNNNNNNNNNNNNNNNNNNNNNNNNNNNNNNNNNNNNNNNNNNNNNNNNNNNNNNNNNNNNNNNNNactttaNNNNNgccttctNNNNNNNNNNNNNagtaNNNNNNNaaataagaacggcgcatcaNNNNataatggttgggatagctcagttggtagagcagaNNNNNNNNNNNNNNNNNNNNNNNN
Tapinanthus_constrictiflorus             NNNNNNNNNNNNNNNNNNNNNNNNNNNNNNtgcagtttcaatcgatcaagtttgttcaaaaatgtaagttatgccaaaaaggttaggttactaattgtgaaacgattaattactcgaatgtatcaccagaattcttttcttatttctacttatNNNNNNNNNgatNNNNNNtataacNNNNNNNNNNNNcaaaatgctttttttgggcataacaaacattttaatttgcaaatcatatcgtgtaagttaacggttattgtggaaattaaacttttcctaggcttagtaNNNtcttctcttNNNNNNNNNgaagataatNNNaaaatagacgaatctaaaaatttacgatcaattcattccatatttccctttatagaagataaattctctcgtttaaattatgtgttaaatatactaataccttatcctgttcattttgaaatattggttttaattcttcgttattgggtgaaagatgcttcttctttacattttttacgattcgttttccacgacaatggtaattggaaccatttttttttcaaaaataactatatttccacccttNNNNNNNNNNNNtcaaaaagaNNNNNNNNNNNNaatcagagattatttttattcttatataattctcatgtctgtgaatatgaatccatttttgtttttttacgtaaccaaccctatcatttacgatcaacattttttagaatcttttttgagcgaactattttctatggaaaaataaaaaaagagtatcttNNNNNNgtaaatgtcNNNNNNtttattaaggattttcaagtcataNNNNNNtcatgtatgttcaaagatatttttatgcattatgttaggtatcaaggaaaatctattttggcttcaaaatggacgttttttattctgaataaatggaactattaccttactctcttttggaaatgtcgtttttatgtgtggtatcaatcagacaggNNNNNNataaaaacattatccaagcatttccttgactttctaggttatcttNNNNNNttaagtgcaNNNNNNaatatacgattcaatccttcgttgggacgaagtcaaatgatagaaaattcatttataatgaataataataataatattattaagNNNNNNNNNacgtttgataccacagttccaattatacctttggttggaccattgggtaaagcgaaaggtggtgacgtcttaggtcaccccattactaagNNNttgatctcggacgatttaNNNNNNtcagattatgatattattgacttattttggcatatatgcagaaatctttctcattattacagcggagcttcaaaaaaaNNNaatagtttgtatcaaataNNNNNNNNNaagtatatacttcgactttcgtgtactagaactttagctcgtaaacacaaaagtgctttacgtgcttttttgaaaagattagttccagaagttttggaagaattttttatggaggaggatcaaattctttcgttgatcttatcaaggtattcttttccttcgcggagattgtatagagaaggtcatatttggtatttggatatttattatNNNNNNNNNNNNNNNNNNNNNNNNNNNNNNNNNNNNNNNNNNNNNNNNNNNNNNNNNNNNNNNNNNNNNNNNNNNNccactaagtgNNNNNataactttcaaattcagggaaaccgaggaattaataaaaataggcaatcctgagccaaatcccgtttNNNNNNtccNNNNNNgaaNNNNNNNNaatNNNgagtagggaaagcaagctagaatNNNNNNNNNNNaaaaaaaggataggtgcagagactcaacggaagctgttNNNNNNNctNaataaaNNNNNNNtacNNNatacaNNNNatacaaNNNNNNNNNNNNNNNNNNatggagttgaNNNNNNttNccccagtcggtNNNNNNNNNNNNNNNNNNNNNNNNNNNNNNNNNNNNNNNNNNNNNNNNNNNNNNNNNNNNNNNNNNNNNNNNNNNNNNNNNNNNNNNNNNNNNNNNNNNNNNNNNNNNNNNNNNNNNNNNNNNNNNNNNNNNNNNNNNNNNNNNNNNNNNNNNNNNNNNNNNNNNNNNNNNNNNNNNNaggcgagaataaagatagagtcccattctacatgtcaataccgacaacaatgaaatttatagNtaataggaaaatccgtcgactNNNNNttttaaatcatgagggttcaagtccctctatccccaaaaaaNNNNNNNNNNgcccgtNttgaacccctNaattatttNNNNNNttcttatcttatttattatatttattatttatccNNNNNcttNNNNNNNNtNNNNNNNNNtcgtNNNNNNNtagcNNagttcaaaatcctcttttttttNNNNNNNNNNNNNNNNNNNNttNNNNNNNNNNNNNNNNNNNNNNNNNNNNNNNNNNNNNNNNNNNNNNNNcatatttaggcgataaatatctgttNNNNNNNttNNNNNNNNNNNNaataattcacagNNNNNNNNNtcagtacttaatttaaacttaatttaatatatatactgaatatataNNNNNNNNNNNNNNNNNNNNNNNNNNNNNNNNNctaaaacttNNNNNNNNNNNNNNNaNNNNNNtatttacNNNNaaagtattgNNNNNNNNNNNNNNNNNNNNNNNNNgcatttttNNNNNNcatNNNNtttgtgtattgtattaaaaaaaaagaaagaatacttttNNNNNNNNNNNNNNNNNNNNNNNNNNNNNNNNNNNNNNNNNNNNNNNNNNNNNNttagatNNNNNNNNNNNNNNttNNNNNNNNNNNNNNNNNNNNNNNNNNNNNNNNNNNNNNNNNNNNNNNttaatggtcgggatagctcatttggtagagcagaggactgaaaatcctcNNNNNNNNN
Tapinanthus_sp_OM825                     NNNNNNNNNNNNNNNNNNNNNNNNNNNNNNNNNNNNNNNNNNNNNNNNNNNNNNNNNNNNNNNNNNNNNNNNNNNNNNNNNNNNNNNNNNNNNNNNNNNNNNNNNNNNNNNNNNNNNNNNNNNNNNNNNNNNNNNNNNNNNNNNNNNNNNNNNNNNNNNNNNNNNNNNNNNNNNNNNNNNNNNNNNNNNNNNNNNNNNNNNNNNNNNNNNNNNNNNNNNNNNNNNNNNNNNNNNNNNNNNNNNNNNNNNNNNNNNNNNNNNNNNNNNNNNNNNNNNNNNNNNNNNNNNNNNNNNNNNNNNNNNNNNNNNNNNNNNNNNNNNNNNNNNNNNNNNNNNNNNNNNNNNNNNNNNNNNNNNNNNNNNNNNNNNNNNNNNNNNNNNNNNNNNNNNNNNNNNNNNNNNNNNNNNNNNNNNNNNNNNNNNNNNNNNNNNNNNNNNNNNNNNNNNNNNNNNNNNNNNNNNNNNNNNNNNNNNNNNgcttcttctttacattttttacgatttgttttccacgagaatNNNaattggaaccatttttttttccaaaataaatctatttctacccttNNNNNNNNNNNNtcaaaaagaNNNNNNNNNNNNaatcagagattctttttcttcttatataattctcatgtctgtgaatacgaatccatttttgtttttttacgtaaccaatcctatcatttacgatcaacattttttggaaccttttttgagcgaacttttttctatggaaaaataaaaaacgagtatcttNNNNNNgtaaatggctttacctttactaaggattttcaagccataNNNNNNtcatgtatgttcaaagatatttttatgcattatgttaggtatcaaggaaaatctattctggcttcaaaatggacattttttattctgaataaatggaactattaccttgctctcttttggaaatgtcgtttttatgtgtggtatcaattagaaaggNNNNNNataaaaacattatccaaacatttccttgaatttctaggttatcttNNNNNNtcaagtgcaNNNNNNaatatacgattcaacccttcgttgggacgaagtcaaatgatagaaaattcatttataataNNNNNNaataataatattattaagNNNNNNNNNacatttgataccacagttccaattatacctttgattggaccattggttaaagcgaaagttggtgacgtcttaggtcacctcattagtaagNNNNNNNNNNNNNNNNNNNNNNNNNNNNNNNNNNNNNNNNNNNNNNNNNNNNNNNNNNNNNNNNNNNNNNNNNNNNNNNNNNNNNNNNNNNNNNNNNNNNNNNNNNNNNNNNNNNNNNNNNNNNNNNNNNNNNNNNNNNNNNNNNNNNNNNNNNNNNNNNNNNNNNNNNNNNNNNNNNNNNNNNNNNNNNNNNNNNNNNNNNNNNNNNNNNNNNNNNNNNNNNNNNNNNNNNNNNNNNNNNNNNNNNNNNNNNNNNNNNNNNNNNNNNNNNNNNNNNNNNNNNNNNNNNNNNNNNNNNNNNNNNNNNNNNNNNNNNNNNNNNNNNNNNNNNNNNNNNNNNNNNNNNNNNNNNNNNNNNNNNNNNNNNNNNNNNNNNNNNNNNNNNNNNNNNNNNNNNNNNNNNNNNNNNNNNNNNNNNNNNNNNNNNNNNNNNNNNNNNNNNNNNNNNNNNNNNNNNNNNNNNNNNNNNNNNNNNNNNNNNNNNNNNNNNNNNNNNNNNNNNNNNNNNNNNNNNNNNNNNNNNNNNNNNNNNNNNNNNNNNNNNNNNNNNNNNNNNNNNNNNNNNNNNNNNNNNNNNNNNNNNNNNNNNNNNNNNNNNNNNNNNNNNNNNNNNNNNNNNNNNNNNNNNNNNNNNNNNNNNNNNNNNNNNNNNNNNNNNNNNNNNNNNNNNNNNNNNNNNNNNNNNNNNNNNNNNNNNNNNNNNNNNNNNNNNNNNNNNNNNNNNNNNNNNNNNNNNNNNNNNNNNNNNNNNNNNNNNNNNNNNNNNNNNNNNNNNNNNNNNNNNNNNNNNNNNNNNNNNNNNNNNNNNNNNNNNNNNNNNNNNNNNNNNNNNNNNNNNNNNNNNNNNNNNNNNNNNNNNNNNNNNNNNNNNNNNNNNNNNNNNNNNNNNNNNNNNNNNNNNNNNNNNNNNNNNNNNNNNNNNNNNNNNNNNNNNNNNNNNNNNNNNNNNNNNNNNNNNNNNNNNNNNNNNNNNNNNNNNNNNNNNNNNNNNNNNNNNNNNNNNNNNNNNNNNNNNNNNNNNNNNNNNNNNNNNNNNNNNNNNNNNNNNNNNNNNNNNNNNNNNNNNNNNNNNNNNNNNNNNNNNNNNNNNNNNNNNNNNNNNNNNNNNNNNNNNNNNNNNNNNNNNNNNNNNNNNNNNNNNNNNNNNNNNNNNNNNNNNNNNNNNNNNNNNNNNNNNNNNNNNNNNNNNNNNNNNNNNNNNNNNNNNNNNNNNNNNNNNNNNNNNNNNNNNNNNNNNNNNNNNNNNNNNNNNNNNNNNNNNNNNNNNNNNNNNNNNNNNNNNNNNNNNNNNNNNNNNNNNNNNNNNNNNNNNNNNNNNNNNNNNNNNNNNNNNNNNNNNNNNNNNNNNNNNNNNNNNNNNNNNNNNNNNNNNNNNNNNNNNNNNNNNNNNNNNNNNNNNNNNNNNNNNNNNNNNNNNNNNNNNNNNNNNNNNNNNNNNNNNNNNNNNNNNNNNNNNNNNNNNNNNNNNNNNNNNNNNNNNNNNNNNNNNNNNNNNNNNNNNNNNNNNNNNNNNNNNNNNNNNNNNNNNNNNNNNNNNNNNNNNNNNNNNNNNNNNNNNNNNNNNNNNNNNNNNNNNNNNNNNNNNNNNNNNNNNNNNNNNNNNNNNNNNNNNNNNNNNNNNNNNNNNNNNNNNNNNNNNNNNNNNNNNNNNNNNNNNNNNNNNNNNNNNNNNNNNNNNNN
Taxillus_chinensis                       NNNNNNNNNNNNNNNNNNNNNNNNNNNNNNNNNNNNNNNNNNNNNNNNNNNttgttcgaaaatgtaggttatgacaaaaaggttaggttactaattgtgaaacgcttaattactcgaatgtatcaccataattattttcttatttctacttatNNNNNNNNNgatNNNNNNtataacNNNNNNNNNNNNcaaaattcttttttggggcacaacaaactttttttttttcaaatcatatcgagtaagttagcagttattgtagaaattaaacttttcctaggcgtagtaNNNtcttcaagaNNNNNNNNNgaatataatNNNcaaatagacgaatctaaaaaggtacgatcaattcattccatatttccctttttagaaaatcaattctcccgttcaaattatgggtcaaaaatactaataccttatccggttcatcttgaaatattggttttaattcttcgttgttgggtgaaagatgcttcttttttacatttgttacgattcattttccacgagaatcgtaattggaaccttttttttttccaaaatcaatctatttacaaccttNNNNNNNNNNNNtcaaaaagaNNNNNNNNNNNNaatcaaagattctttttcttcttatataattctcatgccggggaatacaaatatatttttgtttttttacgtaaccaatcctatcatttacaatcaacattttttggaaccttttttgagcgaactattttctatggaaaaataaaaaaagagtatcttNNNNNNgtcaatgtcNNNNNNtttactaaagattttcaagccataNNNNNNtcatgtatgttcaaagatatttttttgcattatgttaggtatcaaggaaaatcgattacggcttcaaaatggacgttttttattcttaataaatggaactattaccttgctctcttttttaaatgtcgtttttatgtgtggtatcaatcaaaaaggNNNNNNataaaaacattatccaatcatttcctttactttctaggttatcttNNNNNNttaagtgcaNNNNNNaatatacgattcaacccttcgttggcgcgaagtcaaatgatagaaaattcatttctaataNNNNNNNNNaataatattattaagNNNNNNNNNacgtttgataccacagttccaattatacctttggttggaccattggttaaagcgaaagttggtgacgtcttaggtcaccccattattaagNNNtttatatcggccgatttaNNNNNNtcagattatgatattattgacttattttggcatatatgcagaaatctttttcattattacagcggagcttccaaaaaaNNNaagagtttgtatcatataNNNNNNNNNaagtatatacttcgactttattgtactagaactgtagctcgtaaacacaaaagcgctttacgttcttttttgaaaagattaggtccagaagttttggaagaattttttatggaggaggagcaagttctttcgttgatcttctcaaggtattcttttccttcgaagagattgtatagagaaggtcgtatttggtatttggatNNNNNNNNNNNNNNNNNNNNNNNNNNNNNNNNNNNNNNNNNNNNNNNNNNNNNNNNNNaattgggttgagccttagtatggaaacccactaagtgNNNNNataactttcaaattcagggaaaccgtggaattaataaaaataggcaatcctgagccaaatcccgtttNNNNNNtacNNNNNNgaagNNNNNNNaatNNNgagtagggacagcaagccagaatNNNNNNNNNNNaaaaaaaggataggtgcagagactcaacggaagctgttNNNNNNNctNaataaaNNNNNNNtacNNNaatcaNNNNatacaaNNNNNNNNNNNNNNNNNNatggagttcNNNNNNNNNNNNNNNgccggtNNNNNNNNNNNNNNNNNNNNNNNNNNNNNNNNNNNNNNNNNNNNNNNNNNNNNNNNNNNNNNNNNNNNNNNNNNNNNNNNNNNNNNNNNNNNNNNNNNNNNNNNNNNNNNNNNNNNNNNNNNNNNNNNNNNNNNNNNNNNNNNNNNNNNNNNNNNNNNNNNNNNNNNNNNNNNNNNNNagacgagaataaagatagagtcccattctacatgtcaataccgacaacaatgaaatttatagNtaagaggaaaatccgtcgactNNNNNttttaaatcatgagggttcaagtccctctatccccaaaaaaaNNNNNNNNNgcccgtNttgaacccctNaattatttNNNNNNatcNNNNNNNNNNNNNNNNNNNNNgtatttatttNNNNNNNNNNNNNNNNNNNNNNNNNNtcgtNNNNNNNtagcNNagttcaaaatcctcNNNNNNNNNNNNNNNNNNNNNNNNNNNNttNNNNNNNNNNNNNNNNNNNNNNNNNNNNNNNNNNNNNNNNNNNNNNNNcattNNNNNNNNNNaaatacccattNNNNNNNttNNNNNNNNNNNNcataattcacagtactttagattagaactttatataNNNNNNNNNNNNNNNNNNNNNNNNNNNNNNNNNNNNNNNNNNNNNNNNNNNNNNNNNNNNNNNNctgaaacttNNNNNNNNNNNNNNNaNNNNNNcatttacNNNNaaagtattcttcNNNNNNNNaattagNNNNNNNNtcatttttNNNNNNcatNNNNtttgtgtaNNNNNNNNNNNNNNNaaaaaagaaaattgtacaNNNagtaatacttgtctNNNNNNNNNNNNNNNNNNNNNNNNNNNNNNNNNNNNNNNNNNNNNNNNNNNNNNttNNNNNNNNNNNNNNNNNNNNNNNNNNNNNNNNNNNNNNNNNNNNNNNttaatggtcgggatagctcagttggNNNNNNNNNNNNNNNNNNNNNNNNNNNNNNNNN
Tolypanthus_involucratus                 NNNNNNNNNNNNNNNNNNNNNNNNNNNNNNNNNNNNNNNNNNNNNNNNNNNNNNNNNNNNNNNNNNNNNNNNNNNNNNNNNNNNNNNNNNNNNNNNNNNNNNNNNNNNNNNNNNNNNNNNNNNcaccagaattcttttcttatttctacttatNNNNNNNNNgatNNNNNNtataacNNNNNNNNNNNNcaaaatgctttttttgggcacaacaaacatttttatttgcaaatcatatcggttaagttagcggttattgtggaaattaaactttttctaggcttagtaNNNtcttctcttNNNNNNNNNgaagataatNNNaaaatagacgaatctaaaaatttacgatcaattcattccatatttccctttttagaagataaattctcccgtttaaattatgtgtcaaatatactaataccttatcctgttcatcttgaaatattggttttaattcttcgttgttgggtgaaagattcttcttctttacattttttacgattcgttttccacgagaatcgtaattggaaccatttttttttccaaaataaatatatttccacccttNNNNNNNNNNNNtcaaaaagaNNNNNNNNNNNNaatcagagattatttttattcttatataattctcatgtctgtgaatacgaatctatttttgtttttttacgtaaccaatcctatcatttacgatcaacattttttggaaccttttttgagcgaactcttttctatggaaaaataaaaaaagagtattttNNNNNNgtaaatgtcNNNNNNgttactaaggattttcaagccataNNNNNNtcatgtatgttcaaagatatttgtatgcattatgtgaggtatcaaggaaaatctattttggcttcaaaatggacgttttttattctgaataaatggaactattaccttgctctcttttgtaaatgtcgtttttatgtgtggtatcaatcagaaaggNNNNNNataaaaacattatccaagcatttccttgactttctgagttatcttNNNNNNtcaagtgcaNNNNNNaatatacgattcaacccttcgttgggacgaagtcaaatggtagaaaattcatttataataNNNNNNaataataatattattaagNNNNNNNNNacgtttgataccaaagttccaattatacctttggttggaccattggttaaagcgaaagttggtgacgtattaggtcaccccattagtaagNNNttgatctcggccgatttaNNNNNNtcagattatgatattattgacttattttggcatatatgcagaaatctttctcattattacagcggagcttcaaaaaaaNNNaatagtttgtatcaaataNNNNNNNNNaagtatatacttcgactttcgtgtactagaactttagctcgtaaacacaaaagcgctttccgtgcgtttttgaaaagattagttccagaagttttggaagaattttttatggaggagaagcaagttctttcgttgatcttctcaaggtattcttttacttcgcagagattgtatagagaaggtcgtatttggNNNNNNNNNNNNNNNNNNNNNNNNNNNNNNNNNNNNNNNNNNNNNNNNNNNNNNNNNNNNNNNNNNNNNNNNNNNNNNNNNNNNNNNNNNNNNNNNNNNNNNNNNNNNNNNNNNNNNNNNNNNNNNNNNNNNNNNNNNNNNNNNNNNNNNNNNNNNNNNNNNNNNNNNNNNNNNNNNNNNNNNNNNNNNNNNNNNNNNNNNNNNNNNNNNNNNNNNNNNNNNNNNNNNNNNNNNNNNNNNNNNNNNNNNNNNNNNNNNNNNNNNNNNNNNNNNNNNNNNNNNNNNNNNNNNNNNNNNNNNNNNNNNNNNNNNNNNNNNNNNNNNNNNNNNNNNNNNNNNNNNNNNNNNNNNNNNNNNNNNNNNNNNNNNNNNNNNNNNNNNNNNNNNNNNNNNNNNNNNNNNNNNNNNNNNNNNNNNNNNNNNNNNNNNNNNNNNNNNNNNNNNNNNNNNNNNNNNNNNNNNNNNNNNNNNNNNNNNNNNNNNNNNNNNNNNNNNNNNNNNNNNNNNNNNNNNNNNNNNNNNNNNNNNNNNNNNNNNNNNNNNNNNNNNNNNNNNNNNNNNNNNNNNNNNNNNNNNNNNNNNNNNNNNNNNNNNNNNNNNNNNNNNNNNNNNNNNNNNNNNNNNNNNNNNNNNNNNNNNNNNNNNNNNNNNNNNNNNNNNNNNNNNNNNNNNNNNNNNNNNNNNNNNNNNNNNNNNNNNNNNNNNNNNNNNNNNNNNNNNNNNNNNNNNNNNNNNNNNNNNNNNNNNNNNNNNNNNNNNNNNNNNNNNNNNNNNNNNNNNNNNNNNNNNNNNNNNNNNNNNNNNNNNNNNNNNNNNNNNNNNNNNNNNNNNNNNNNNNNNNNNNNNNNNNNNNNNNNNNNNNNNNNNNNNNNNNNNNNNNNNNNNNNNNNNNNNNNNNNNNNNNNNNNNNNNNNNNNNNNNNNNNNNNNNNNNNNNNNNNNNNNNNNNNNNNNNNNNNNNNNNNNNNNNNNNNNNNNNNNNNNNNNNNNNNNNNNNNNNNNNNNNNNNNNNNNNNNNNNNNNNNNNNNNNNNNNNNNNNNNNNNNNNNNNNNNNNNNNNNNNNNNNNNNNNNNNNNNNNNNNNNNNNNNNNNNNNNNNNNNNNNNNNNNNNNNNNNNNNNNNNNNNNNNNNNNNNNNNNNNNNNNNNNNNNNNNNNNNNNNNNNNNNNNNNNNNNNNNNNNNNNNNNNNNNNNNNNNNNNNNNNNNNNNNNNNNNNNNNNNNNNNNNNNNNNNNNNNNNNNNNNNNNNNNNNNNNNNNNNNNNNNNNNNNNNNNNNNNNNNNNNNNNNNNNNNNNNNNNNNNNNNNNNNNNNNNNNNNNNNNNNNNNNNNNNNNNNNNNNNNNNNNNNNNNNN
Tripodanthus_acutifolius                 caggagtatatttatgcacttactcataatcgtggtttaaatcgatcaagtttgttcgaaaatgtaggttatgaaaaaaagtttaggttactaattgtgaaacgcttaattactcgaatgtatcaacagaattattttcttatttctactaatNNNNNNNNNgatNNNNNNtctaacNNNNNNNNNNNNcaaaatccttttttggggcacaacaaatattttgattttcaaatcctatcgggtaaattagcagttattgtggaaattaagctttccctatgcttagtaNNNtcttccctcNNNNNNNNNgaagataagNNNaaaatagacgaatcccaaaatttacgatcaattcattccatatttccctttttagaagataaattctcccatttaaattatgtgtcaaatatactaataccctatcctgttcatcttgaaatcttgattctaattcttcgttactgggtgaaagacgcctcttctttgcattttttacgattcgttttccacgagaatcgtaattggaatctttttttttttacaaagaaatatatttccactcttNNNNNNNNNNNNtcaaaaagaNNNNNNNNNNNNaatcaaagattattcttattcttatataattctcatgtctgtgaatacgaatccatttttgtttttttacgtaaccaatcctatcatttacgatcaactttttttggaaccccttttgagcgaattttcttctatggaaaaataaaaaaagagttttttNNNNNNgtaaatgtcNNNNNNtttactaaggattttcaagttattNNNNNNtcatggctgttcaaagatccctttatgcattatgttaggtatcaaggaaaatctattctggcttcaaaacgggcgtctcttattctgaataaatggcaatattatcttgccctcttttggaaatgtcgtttttatgtgtggtatcaaccagaaaggattcatataaaaacattatccaagcactttcttgactttctaggttatcttNNNNNNtcaagtgcaNNNNNNagtatacgattcaacccttcggcgggacgaagtcaaatgctagaaaatgcatttttaataNNNNNNNNNaataatattattaagNNNNNNNNNacgtttgataccacagttccaattatgcctttggttggatcgttggctaaagcaaaagtttgtgacgtcttaggtcaccccattagtaagNNNtcggtctggtccgatttaNNNNNNtcagattatgatattattgacttattttggcgtatatgcagaaatctttcgcattattacagcggagcctcaaaaaaaNNNagaagtttgtatcaaataNNNNNNNNNaagtatatacttcgactttcttgtactagaactttagcttgtaaacacaaaagcactttacgtgcttttttgaaaagattaggtccggaattttttgaagatttttttacggaggaggagcaagttctttcgttgatctttccaaggtattcttttccttcgcggcggttgtatagaNNNNNNNNNNNNNNNNNNNNNNNNNNNNNNNNNNNNNNNNNNNNNNNNNNNNNNNNNYSRaaWYggtagacgctacggacttaattggattgagccttagtatggaaMcccactaagtgNNNNNataactttcaaattcagggaaaccgYggaattaataaaaataggcaatcctgagccaaatcccgtttNNNNNNtYcNNNNNNgaaNNNNNNNNaacNNNgagtagggaaagcaagccagaatNNNNNNNNNNNaaaaaaaggataggtgcagagactcaacggaagctgttNNNNNNNctNaacaaaNNNNNNNtacNNNatacaNNNNaWacaaNNNNNNNNNNNNNaacaaatggggttgattgtctttNcNNNNgMcggtNNNNNNNNNNNNNNNNNNNNNNNNNNNNNNNNNNNNNNNNNNNNNNNNNNNNNNNNNNNNNNNNNNNNNNNNNNNNNNNNNNNNNNNNNNNNNNNNNNNNNNNNNNNNNNNNNNNNNNNNNNNNNNNNNNNNNNNNNNNNNNNNNNNNNNNNNNNNNNNNNNNNNNNNNNNNNNNNNNagacgagaataaagatagagtcccattctacatgtcaatacctacaacaatgaaatttatagttaaKaggaaaatccgtcgactNNNNNttttaaatcatgagggttcaagtccctctatccccaaaaaaNNNNNNNNNNgcccatNttgaMcccctNaattWtttNNNNNNctcNNNNNNNNNNNNNNNNNNNNNttatttatccNNNNNcYtNNNNNNNNtNNNNNNNNNtcgtNNNNNNNtagcNNgattaaaaatctttNttcatttNNNNNNNNNNNNNNNNNNNNttNNNNNNNNNNNNNNNNNNNNNNNNNNNNNNNNNNNNNNNNNNNNNNNNcatatttaggcaWgaaaKccccattNNNNNNNttNNNNNNNNNNNNaataactcacagNNNNNNNNNtcagtacNNNNNNttatatNNNNNNNNNNNNNNNNNNNNNNNNNNNNNNNNNNNNNNNNNNNNNNNNNNNNNNNNNNNNctgaaacttNNNNNNNNNNNNNNNaNNNNNNcatttacNNNNaaagtcttattcNNNNNNNNaattagNNNNNNNNttattttWNNNNNNaatNNNNKttgtgtaNNNttttNNcaaNaaagaaaNNNNaNctttacaNNNagtaatactttNtttatNNNNNNNNNNatttttMtttttttaattgacatagacccaaNNNNNgccttctNNNNNNNNNNNNNagtaNNNNNNNaaataagaacggYgcatcaNNNNataatggttgggatagctcagttggtagagcagaggactgaaWMtcctcgYgYMRccN
Tripodanthus_belmirensis                 NNNNNNNNNNNNNNNNNNNNNNNNNNNNNNNNNNNNNNNNNNNNNNNNNNNNNNNNNNNNNNNNNNNNNNNNNNNNNNNNNNNNNNNNNNNNNNNNNNNNNNNNNNNNNNNNNNNNNNNNNNNNNNNNNNNNNNNNNNNNNNNNNNNNNNNNNNNNNNNNNNNNNNNNNNNNNNNNNNNNNNNNNNNNNNNNNNNNNNNNNNNNNNNNNNNNNNNNNNNNNNNNNNNNNNNNNNNNNNNNNNNNNNNNNNNNNNNNNNNNNNNNNNNNNNNNNNNNNNNNNNNNNNNNNNNNNNNNNNNNNNNNNNNNNNNNNNNNNNNNNNNNNNNNNNNNNNNNNNNNNNNNNNNNNNNNNNNNNNNNNNNNNNNNNNNNNNNNNNNNNNNNNNNNNNNNNNNNNNNNNNNNNNNNNNNNNNNNNNNNNNNNNNNNNNNNNNNNNNNNNNNNNNNNNNNNNNNNNNNNNNNNNNNNNNNNNNNNNNNNNNNNNNNNNNNNNNNNNNNNNNNNNNNNNNNNNNNNNNNNNNNNNNNNNNNNNNNNNNNNNNNNNNNNNNNNNNNNNNNNNNNNNNNNNNNNNNNNNNNNNNNNNNNNNNNNNNNNNNNNNNNNNNNNNNNNNNNNNNNNNNNNNNNNNNNNNNNNNNNNNNNNNNNNNNNNNNNNNNNNNNNNNNNNNNNNNNNNNNNNNNNNNNNNNNNNNNNNNNNNNNNNNNNNNNNNNNNNNNNNNNNNNNNNNNNNNNNNNNNNNNNNNNNNNNNNNNNNNNNNNNNNNNNNNNNNNNNNNNNNNNNNNNNNNNNNNNNNNNNNNNNNNNNNNNNNNNNNNNNNNNNNNNNNNNNNNNNNNNNNNNNNNNNNNNNNNNNNNNNNNNNNNNNNNNNNNNNNNNNNNNNNNNNNNNNNNNNNNNNNNNNNNNNNNNNNNNNNNNNNNNNNNNNNNNNNNNNNNNNNNNNNNNNNNNNNNNNNNNNNNNNNNNNNNNNNNNNNNNNNNNNNNNNNNNNNNNNNNNNNNNNNNNNNNNNNNNNNNNNNNNNNNNNNNNNNNNNNNNNNNNNNNNNNNNNNNNNNNNNNNNNNNNNNNNNNNNNNNNNNNNNNNNNNNNNNNNNNNNNNNNNNNNNNNNNNNNNNNNNNNNNNNNNNNNNNNNNNNNNNNNNNNNNNNNNNNNNNNNNNNNNNNNNNNNNNNNNNNNNNNNNNNNNNNNNNNNNNNNNNNNNNNNNNNNNNNNNNNNNNNNNNNNNNNNNNNNNNNNNNNNNNNNNNNNNNNNNNNNNNNNNNNNNNNNNNNNNNNNNNNNNNNNNNNNNNNNNNNNNNNNNNNNNNNNNNNNNNNNNNNNNNNNNNNNNNNNNNNNNNNNNNNNNNNNNNNNNNNNNNNNNNNNNNNNNNNNNNNNNNNNNNNNNNNNNNNNNNNNNNNNNNNNNNNNNNNNNNNNNNNNNNNNNNNNNNNNNNNNNNNNNNNNNNNNNNNNNNNNNNNNNNNNNNNNNNNNNNNNNNNNNNNNNNNNNNNNNNNNNNNNNNNNNNNNNNNNNNNNNNNNNNNNNNNNNNNNNNNNNNNNNNNNNNNNNNNNNNNNNNNNNNNNNNNNNNNNNNNNNNNNNNNNNNNNNNNNNNNNNNNNNNNNNNNNNNNNNNNNNNNNNNNNNNNNNNNNNNNNNNNNNNNNNaagtgNNNNNataactttcaaattcagggaaaccgtggaattaataaaaataggcaatcctgagccaaatcccgtttNNNNNNtccNNNNNNgaaNNNNNNNNaacNNNgagtagggaaagcaagccagaatNNNNNNNNNNNaaaaaaaggataggtgcagagactcaacggaagctgttNNNNNNNctNaacaaaNNNNNNNtacNNNatacaNNNNatacaaNNNNNNNNNNNNNNNNNNatggggttgattgtctttNcNNNNgccggtNNNNNNNNNNNNNNNNNNNNNNNNNNNNNNNNNNNNNNNNNNNNNNNNNNNNNNNNNNNNNNNNNNNNNNNNNNNNNNNNNNNNNNNNNNNNNNNNNNNNNNNNNNNNNNNNNNNNNNNNNNNNNNNNNNNNNNNNNNNNNNNNNNNNNNNNNNNNNNNNNNNNNNNNNNNNNNNNNNagacgagaataaagatagagtcccattctacatgtcaatacctacaacaatgaaatttatagttaagaggaaaatccgtcgactNNNNNttttaaatcatgagggttcaagtccctctatccccaaaaaaNNNNNNNNNNgcccatNttgaccccctNaattttttNNNNNNctcNNNNNNNNNNNNNNNNNNNNNttatttatccNNNNNcctNNNNNNNNtNNNNNNNNNtcgtNNNNNNNtagcNNgattcaaaatctttNttcatttNNNNNNNNNNNNNNNNNNNNttNNNNNNNNNNNNNNNNNNNNNNNNNNNNNNNNNNNNNNNNNNNNNNNNcatatttaggcaagaaatccccattNNNNNNNttNNNNNNNNNNNNaataactcacagNNNNNNNNNtcagtacNNNNNNttataNNNNNNNNNNNNNNNNNNNNNNNNNNNNNNNNNNNNNNNNNNNNNNNNNNNNNNNNNNNNNctgaaacttNNNNNNNNNNNNNNNaNNNNNNcatttacNNNNaaagtcttattcNNNNNNNNaattagNNNNNNNNttatttttNNNNNNaatNNNNtttgtgtaNNNttttNNcaaNaaagaaaNNNNaNctttacaNNNaataatactttNtttatNNNNNNNNNNatttttctttttttaattgacatagacccaaNNNNNgccttctNNNNNNNNNNNNNagtaNNNNNNNaaataagaacggcgcatcaNNNNataatggttgggatagctcagttggtagagcagaggactgaaaatcctcgtgNNNNNN
Tripodanthus_flagellaris                 NNNNNNNNNNNNNNNNNNNNNNNNNNNNNNNNNNNNNNNNNNNNNNNNNNNNNNNNNNNNNNNNNNNNNNNNNNNNNNNNNNNNNNNNNNNNNNNNNNNNNNNNNNNNNNNNNNNNNNNNNNNNNNNNNNNNNNNNNNNNNNNNNNNNNNNNNNNNNNNNNNNNNNNNNNNNNNNNNNNNNNNNNNNNNNNNNNNNNNNNNNNNNNNNNNNNNNNNNNNNNNNNNNNNNNNNNNNNNNNNNNNNNNNNNNNNNNNNNNNNNNNNNNNNNNNNNNNNNNNNNNNNNNNNNNNNNNNNNNNNNNNNNNNNNNNNNNNNNNNNNNNNNNNNNNNNNNNNNNNNNNNNNNNNNNNNNNNNNNNNNNNNNNNNNNNNNNNNNNNNNNNNNNNNNNNNNNNNNNNNNNNNNNNNNNNNNNNNNNNNNNNNNNNNNNNNNNNNNNNNNNNNNNNNNNNNNNNNNNNNNNNNNNNNNNNNNNNNNNNNNNNNNNNNNNNNNNNNNNNNNNNNNNNNNNNNNNNNNNNNNNNNNNNNNNNNNNNNNNNNNNNNNNNNNNNNNNNNNNNNNNNNNNNNNNNNNNNNNNNNNNNNNNNNNNNNNNNNNNNNNNNNNNNNNNNNNNNNNNNNNNNNNNNNNNNNNNNNNNNNNNNNNNNNNNNNNNNNNNNNNNNNNNNNNNNNNNNNNNNNNNNNNNNNNNNNNNNNNNNNNNNNNNNNNNNNNNNNNNNNNNNNNNNNNNNNNNNNNNNNNNNNNNNNNNNNNNNNNNNNNNNNNNNNNNNNNNNNNNNNNNNNNNNNNNNNNNNNNNNNNNNNNNNNNNNNNNNNNNNNNNNNNNNNNNNNNNNNNNNNNNNNNNNNNNNNNNNNNNNNNNNNNNNNNNNNNNNNNNNNNNNNNNNNNNNNNNNNNNNNNNNNNNNNNNNNNNNNNNNNNNNNNNNNNNNNNNNNNNNNNNNNNNNNNNNNNNNNNNNNNNNNNNNNNNNNNNNNNNNNNNNNNNNNNNNNNNNNNNNNNNNNNNNNNNNNNNNNNNNNNNNNNNNNNNNNNNNNNNNNNNNNNNNNNNNNNNNNNNNNNNNNNNNNNNNNNNNNNNNNNNNNNNNNNNNNNNNNNNNNNNNNNNNNNNNNNNNNNNNNNNNNNNNNNNNNNNNNNNNNNNNNNNNNNNNNNNNNNNNNNNNNNNNNNNNNNNNNNNNNNNNNNNNNNNNNNNNNNNNNNNNNNNNNNNNNNNNNNNNNNNNNNNNNNNNNNNNNNNNNNNNNNNNNNNNNNNNNNNNNNNNNNNNNNNNNNNNNNNNNNNNNNNNNNNNNNNNNNNNNNNNNNNNNNNNNNNNNNNNNNNNNNNNNNNNNNNNNNNNNNNNNNNNNNNNNNNNNNNNNNNNNNNNNNNNNNNNNNNNNNNNNNNNNNNNNNNNNNNNNNNNNNNNNNNNNNNNNNNNNNNNNNNNNNNNNNNNNNNNNNNNNNNNNNNNNNNNNNNNNNNNNNNNNNNNNNNNNNNNNNNNNNNNNNNNNNNNNNNNNNNNNNNNNNNNNNNNNNNNNNNNNNNNNNNNNNNNNNNNNNNNNNNNNNNNNNNNNNNNNNNNNNNNNNNNNNNNNNNNNNNNNNNNNNNcgaaattggtagacgctacggacttaattggattgagccttagtatggaaacccactaagtgNNNNNataactttcaaattcagggaaaccgtggaattaataaaaataggcaatcctgagccaaatcccgtttNNNNNNttcNNNNNNgaaNNNNNNNNaacNNNgagtagggaaagcaagccagaatNNNNNNNNNNNaaaaaaaggataggtgcagagactcaacggaagctgttNNNNNNNctNaacaaaNNNNNNNtatNNNacacaNNNNNNNNNNNNNNNNNNNNNNNNNNNNNNgaggttgattctctttNcNNNNgccggtNNNNNNNNNNNNNNNNNNNNNNNNNNNNNNNNNNNNNNNNNNNNNNNNNNNNNNNNNNNNNNNNNNNNNNNNNNNNNNNNNNNNNNNNNNNNNNNNNNNNNNNNNNNNNNNNNNNNNNNNNNNNNNNNNNNNNNNNNNNNNNNNNNNNNNNNNNNNNNNNNNNNNNNNNNNNNNNNNNagacgagaataaagatagagtcccattctacatgtcaatacctacaacaatgaaatttatagttaataggaaaatccgtcgactNNNNNttttaaatcatgagggttcaagtccctctatccccaaaaaaNNNNNNNNNNgcccatNttgaccccctNaattttttNNNNNNctcNNNNNNNNNNNNNNNNNNNNNttatttatcccctttcctNNNNNNNNtNNNNNNNNNtcgtNNNNNNNtagtNNgattcaaaatctttNttcatttNNNNNNNNNNNNNNNNNNNNttNNNNNNNNNNNNNNNNNNNNNNNNNNNNNNNNNNNNNNNNNNNNNNNNcatatttaggcaagaaatccccattNNNNNNNttNNNNNNNNNNNNaataattcacagNNNNNNNNNttagtacNNNNNNttataNNNNNNNNNNNNNNNNNNNNNNNNNNNNNNNNNNNNNNNNNNNNNNNNNNNNNNNNNNNNNctgaaacttNNNNNNNNNNNNNNNaNNNNNNcatttacNNNNaaagtcttattcNNNNNNNNaattagNNNNNNNNttatttttNNNNNNaatNNNNtttgtgtaNNNttttNNcaaNaaagaaaNNNNaNctttacaNNNagtaatactttatttatNNNNNNNNNNatttttatttttttaattgacatagacccaaNNNNNgccttctNNNNNNNNNNNNNagtaNNNNNNNaaataagaacggcgcatcaNNNNataatggttgggatagctcagttggtagagcagaggactgaaaatcNNNNNNNNNNNN
Tristerix_aphyllus                       NNNNNNNNNNNNNNNNNNNNNNNNNNNNNNNNNNNNNNNNNNNNNNNNNNNNNNNNNNNNNNNNNNNNNNNNNNNNNNNNNNNNNNNNNNNNNNNNNNNNNNNNNNNNNNNNNNNNNNNNNNNNNNNNNNNNNNNNNNNNNNNNNNNNNNNNNNNNNNNNNNNNNNNNNNNNNNNNNNNNNNNNNNNNNNNNNNNNNNNNNNNNNNNNNNNNNNNNNNNNNNNNNNNNNNNNNNNNNNNNNNNNNNNNNNNNNNNNNNNNNNNNNNNNNNNNNNNNNNNNNNNNNNNNNNNNNNNNNNNNNNNNNNNNNNNNNNNNNNNNNNNNNNNNNNNNNNNNNNNNNNNNNNNNNNNNNNNNNNNNNNNNNNNNNNNNNNNNNNNNNNNNNNNNNNNNNNNNNNNNNNNNNNNNNNNNNNNNNNNNNNNNNNNNNNNNNNNNNNNNNNNNNNNNNNNNNNNNNNNNNNNNNNNNNNNNNNNNNNNNNNNNNNNNNNNNNNNNNNNNNNNNNNNNNNNNNNNNNNNNNNNNNNNNNNNNNNNNNNNNNNNNNNNNNNNNNNNNNNNNNNNNNNNNNNNNNNNNNNNNNNNNNNNNNNNNNNNNNNNNNNNNNNNNNNNNNNNNNNNNNNNNNNNNNNNNNNNNNNNNNNNNNNNNNNNNNNNNNNNNNNNNNNNNNNNNNNNNNNNNNNNNNNNNNNNNNNNNNNNNNNNNNNNNNNNNNNNNNNNNNNNNNNNNNNNNNNNNNNNNNNNNNNNNNNNNNNNNNNNNNNNNNNNNNNNNNNNNNNNNNNNNNNNNNNNNNNNNNNNNNNNNNNNNNNNNNNNNNNNNNNNNNNNNNNNNNNNNNNNNNNNNNNNNNNNNNNNNNNNNNNNNNNNNNNNNNNNNNNNNNNNNNNNNNNNNNNNNNNNNNNNNNNNNNNNNNNNNNNNNNNNNNNNNNNNNNNNNNNNNNNNNNNNNNNNNNNNNNNNNNNNNNNNNNNNNNNNNNNNNNNNNNNNNNNNNNNNNNNNNNNNNNNNNNNNNNNNNNNNNNNNNNNNNNNNNNNNNNNNNNNNNNNNNNNNNNNNNNNNNNNNNNNNNNNNNNNNNNNNNNNNNNNNNNNNNNNNNNNNNNNNNNNNNNNNNNNNNNNNNNNNNNNNNNNNNNNNNNNNNNNNNNNNNNNNNNNNNNNNNNNNNNNNNNNNNNNNNNNNNNNNNNNNNNNNNNNNNNNNNNNNNNNNNNNNNNNNNNNNNNNNNNNNNNNNNNNNNNNNNNNNNNNNNNNNNNNNNNNNNNNNNNNNNNNNNNNNNNNNNNNNNNNNNNNNNNNNNNNNNNNNNNNNNNNNNNNNNNNNNNNNNNNNNNNNNNNNNNNNNNNNNNNNNNNNNNNNNNNNNNNNNNNNNNNNNNNNNNNNNNNNNNNNNNNNNNNNNNNNNNNNNNNNNNNNNNNNNNNNNNNNNNNNNNNNNNNNNNNNNNNNNNNNNNNNNNNNNNNNNNNNNNNNNNNNNNNNNNNNNNNNNNNNNNNNNNNNNNNNNNNNNNNNNNNNNNNNNNNNNNNNNNNNNNNNNNNNNNNNNNNNNNNNNNNNNNNNNNNNNNNNNNNNNNNNNNNNNNNNNNNNNNNNNNNNNNNNNNNNNNNNNNNNNNNNNNNNNNNNNNNNNNNNNNttagtatggaaacccactaagtgNNNNNataactttcaaattcagggaaaccgtggaattaataaaaataggcaatcctgagccaaatcccgtttNNNNNNtacNNNNNNgaaNNNNNNNNaatNNNgagtagggaaaacgggcccgaatNNNNNNNNNNNcaaaaaaggataggcgcagagactcaacggaagctgttNNNNNNNctNaacaaaNNNNNNNtacNNNatacaNNNNatccaaNNNNNNNNNNNNNNNNNNatggagttggttgtctttNcNNNNgctggtNNNNNNNNNNNNNNNNNNNNNNNNNNNNNNNNNNNNNNNNNNNNNNNNNNNNNNNNNNNNNNNNNNNNNNNNNNNNNNNNNNNNNNNNNNNNNNNNNNNNNNNNNNNNNNNNNNNNNNNNNNNNNNNNNNNNNNNNNNNNNNNNNNNNNNNNNNNNNNNNNNNNNNNNNNNNNNNNNNagacgagaataaagatagagtcccattctacatgtcaataccgacaacaatgaaatttatagNtaagaggaaaatccgtcgactNNNNNttttaaatcatgagggttcaagtccctctatccccaaaaaaNNNNNNNNNNacccNNNNNNNNtttctNgactatgaccccaaaatNNNNNNNNNNNNNNNNNNNNNtggattatccNNNNNcctNNNNNNNNtNNNNNNNNNtcgttattcgttagcNNggttccaaatctttttaatttNNNNNNNNNNNNNNNNNNNNNtgNNNNNNNNNNNNNNNNNNNNNNNNNNNNNNNNNNNNNNNNNNNNNNNNcatatttaggcaaaaaacccccattNNNNNNNttNNNNNNNNNNNNcataattcacagNNNNNNNNNtcagtacttttaNNNNNNNNNNNNNNNNNNNNNNNNNNNNNNNNNNNNNNNNNNNNNNNNNNNNNNNNNNNNNNNNNNNYtgaaacttNNNNNNNNNNNNNNNaNNNNNNcatttacNNNNaaagtcttattcNNNNNNNNaattggNNNNNNNNtcatttttNNNNNNcatNNNNtttgtgtaNNNttttcaaaaNNNNNNNNagaaaactttacaNNNagtaatacNNNNNNNNNNNNNNNNNNNttttttctatttttctttttaattgaccaagccctNgccttctNNNNNNNNNNNNNagtaNNNNNNNaaataagaacggtgcatcaNNNNataatggtcgggatagctcagttggtagagcagaRgactgaaaatcctcgtgtNNNNN
Tristerix_chodatianus                    NNNNNNNNNNNNNNNNNNNNNNNNNNNNNNNNNNNNNNNNNNNNNNNNNNNNNNNNNNNNNNNNNNNNNNNNNNNNNNNNNNNNNNNNNNNNNNNNNNNNNNNNNNNNNNNNNNNNNNNNNNNNNNNNNNNNNNNNNNNNNNNNNNNNNNNNNNNNNNNNNNNNNNNNNNNNNNNNNNNNNNNNNNNNNNNNNNNNNNNNNNNNNNNNNNNNNNNNNNNNNNNNNNNNNNNNNNNNNNNNNNNNNNNNNNNNNNNNNNNNNNNNNNNNNNNNNNNNNNNNNNNNNNNNNNNNNNNNNNNNNNNNNNNNNNNNNNNNNNNNNNNNNNNNNNNNNNNNNNNNNNNNNNNNNNNNNNNNNNNNNNNNNNNNNNNNNNNNNNNNNNNNNNNNNNNNNNNNNNNNNNNNNNNNNNNNNNNNNNNNNNNNNNNNNNNNNNNNNNNNNNNNNNNNNNNNNNNNNNNNNNNNNNNNNNNNNNNNNNNNNNNNNNNNNNNNNNNNNNNNNNNNNNNNNNNNNNNNNNNNNNNNNNNNNNNNNNNNNNNNNNNNNNNNNNNNNNNNNNNNNNNNNNNNNNNNNNNNNNNNNNNNNNNNNNNNNNNNNNNNNNNNNNNNNNNNNNNNNNNNNNNNNNNNNNNNNNNNNNNNNNNNNNNNNNNNNNNNNNNNNNNNNNNNNNNNNNNNNNNNNNNNNNNNNNNNNNNNNNNNNNNNNNNNNNNNNNNNNNNNNNNNNNNNNNNNNNNNNNNNNNNNNNNNNNNNNNNNNNNNNNNNNNNNNNNNNNNNNNNNNNNNNNNNNNNNNNNNNNNNNNNNNNNNNNNNNNNNNNNNNNNNNNNNNNNNNNNNNNNNNNNNNNNNNNNNNNNNNNNNNNNNNNNNNNNNNNNNNNNNNNNNNNNNNNNNNNNNNNNNNNNNNNNNNNNNNNNNNNNNNNNNNNNNNNNNNNNNNNNNNNNNNNNNNNNNNNNNNNNNNNNNNNNNNNNNNNNNNNNNNNNNNNNNNNNNNNNNNNNNNNNNNNNNNNNNNNNNNNNNNNNNNNNNNNNNNNNNNNNNNNNNNNNNNNNNNNNNNNNNNNNNNNNNNNNNNNNNNNNNNNNNNNNNNNNNNNNNNNNNNNNNNNNNNNNNNNNNNNNNNNNNNNNNNNNNNNNNNNNNNNNNNNNNNNNNNNNNNNNNNNNNNNNNNNNNNNNNNNNNNNNNNNNNNNNNNNNNNNNNNNNNNNNNNNNNNNNNNNNNNNNNNNNNNNNNNNNNNNNNNNNNNNNNNNNNNNNNNNNNNNNNNNNNNNNNNNNNNNNNNNNNNNNNNNNNNNNNNNNNNNNNNNNNNNNNNNNNNNNNNNNNNNNNNNNNNNNNNNNNNNNNNNNNNNNNNNNNNNNNNNNNNNNNNNNNNNNNNNNNNNNNNNNNNNNNNNNNNNNNNNNNNNNNNNNNNNNNNNNNNNNNNNNNNNNNNNNNNNNNNNNNNNNNNNNNNNNNNNNNNNNNNNNNNNNNNNNNNNNNNNNNNNNNNNNNNNNNNNNNNNNNNNNNNNNNNNNNNNNNNNNNNNNNNNNNNNNNNNNNNNNNNNNNNNNNNNNNNNNNNNNNNNNNNNNNNNNNNNNNNNNNNNNNNNNNNNNNNNNNNNNNNNNNNNNNNNNNNNNNNNNNNNNNNNNNNNNNNNNNNNNNNNNNNNNNNNNNNNtaactttcaaattcagggaaaccgtggaattaataaaaataggcaatcctgagccaaatcccgtttNNNNNNtacNNNNNNgaaNNNNNNNNaatNNNgagtagggaaagcgggcccgaatNNNNNNNNNNNcaaaaaaggataggcgcagagactcaacggaagctgttNNNNNNNctNaacaaaNNNNNNNtatNNNatacaNNNNatacaaNNNNNNNNNNNNNNNNNNatggagttggttgtctttNcNNNNgctggtNNNNNNNNNNNNNNNNNNNNNNNNNNNNNNNNNNNNNNNNNNNNNNNNNNNNNNNNNNNNNNNNNNNNNNNNNNNNNNNNNNNNNNNNNNNNNNNNNNNNNNNNNNNNNNNNNNNNNNNNNNNNNNNNNNNNNNNNNNNNNNNNNNNNNNNNNNNNNNNNNNNNNNNNNNNNNNNNNNagacgagaataaagatagagtcccattctacatgtcaataccgacaacaatgaaatttatagNtaagaggaaaatccgtcgactNNNNNtttaaaatcatgagggttcaagtccctctatccccaaaaaaNNNNNNNNNNgctcNNNNNNNNtttatNgactatgaccacaaaatNNNNNNNNNNNNNNNNNNNNNtggattatccNNNNNcctNNNNNNNNtNNNNNNNNNtcgttattcgttagcNNggttcaaaatattttttatttNNNNNNNNNNNNNNNNNNNNNttNNNNNNNNNNNNNNNNNNNNNNNNNNNNNNNNNNNNNNNNNNNNNNNNcatatttaggcaagaaattgccattNNNNNNNttNNNNNNNNNNNNaataattcacagNNNNNNNNNtcagtacttaacttataNNNNNNNNNNNNNNNNNNNNNNNNNNNNNNNNNNNNNNNNNNNNNNNNNNNNNNNNNNNNNNctgaaacttNNNNNNNNNNNNNNNaNNNNNNcatttacNNNNaaagtcttattcNNNNNNNNaattggNNNNNNNNtcattttaNNNNNNaatNNNNtttgtgtaNNNtttttaaaaNNNNNNNNataaaactttacaNNNagtaatacNNNNNNNNNNNNNNNNNNNttttttctatttttaaNNNNNNttgaccaagccttcgccttctNNNNNNNNNNNNNagtaNNNNNNNaaataagaacggtacatcaNNNNaaaatggtcgggatagctcagttggtagagcagaggactgNNNNNNNNNNNNNNNNNN
Tristerix_corymbosus                     NNNNNNNNNNNNNNNNNNNNNNNNNNNNNNNNNNNNNNNNatcgatcaagtttggtcaaaaatgtagattttgaaaaaaaatttaggttactaattgtaaaacgcttaattactcgaatgtataaacaaagttcttttatgatttctacttatNNNNNNNNNgatNNNNNNtataacNNNNNNNNNNNNcaaaattcttttgtggggcacaacaaacattttttttttcaaatcctatcgggtaaattaacagttattggggaaataaaactttccctatgtttagtgNNNtcgtcacccNNNNNNNNNgaagatacgNNNaaaataaacgaatctaaaaatttacgctcaattcactccatatttccctttttagaagataaactctcccatttttattatttgtcaaatatactaataccctatcctgttcatcttgaaattttgattctaattcttcgttactgggtaaaagatgtctcttctttgcattttttacgatttgttttccatgagaatcgtaattggaaccatttctttgggaaaaagaaatatatttctacttttNNNNNNNNNNNNtctaaaataNNNNNNNNNNNNaatcaaagatttctcttattcttatataattcttatatctgtgaatatgaatccatttttgtttttttacgtaatcaatcctatcatttacgatcaacattttttagaaccctttttgagcgcatttttttttatggaaaaacaaataaagagtatcttNNNNNNgtaaatgtgNNNNNNtttactaaggattttcaagctattNNNNNNtcatggatgttcaaagatacttttatgtattatgttaggtatcaaggaaaatttattttggctttaaaccaaccgtctcttattctgaataaatggaaatattatatttccctcttttggaaatatcgtttttatgtgtggtatcaacccgaaaggatccatctaaaaacattatacaagcattttagttactttttaggttatcttNNNNNNttaagtgcaNNNNNNaatatacgattcaacccttcagtgggacgaagtcaaatgctagaaaattcatttataataNNNNNNNNNaataatattattaaaNNNNNNNNNatgtttgataccacagttccaattatgcctttggttggatcattggctaaagcgaaagtttgtgacgtcttgggtcatcccattagtaagNNNttaacctgggccgatttaNNNNNNtcagattatgatattattaacttattttggcgtatatacagaaatctttctNNNNNNNNNNNNNNNNNNNNNNNNNNNNNNNNNNNNNNNNNNNNNNNNNNNNNNNNNNNNNNNNNNNNNNNNNNNNNNNNNNNNNNNNNNNNNNNNNNNNNNNNNNNNNNNNNNNNNNNNNNNNNNNNNNNNNNNNNNNNNNNNNNNNNNNNNNNNNNNNNNNNNNNNNNNNNNNNNNNNNNNNNNNNNNNNNNNNNNNNNNNNNNNNNNNNNNNNNNNNNNNNNNNNNNNNNNNNNNNNNNNNNNNNNNNNNNNNNNNNNNNNNNNNNNNNNNNNNNNNNNNNNNNNNNNcgaaattggtagacgctacggacttaattggattgagccttagtatggaaacccactaagtgNNNNNataactttcaaattcagggaaaccgtggaattaataaaaataggcaatcctgagccaaatcccgtttNNNNNNtacNNNNNNgaaNNNNNNNNaatNNNgagtagggaaaacgggcccgaatNNNNNNNNNNNcaaaaaaggataggcgcagagactcaacggaagctgttNNNNNNNctNaacaaaNNNNNNNtacNNNatacaNNNNatccaaNNNNNNNNNNNNatggagatggagttggttgtctttNcNNNNgctggtNNNNNNNNNNNNNNNNNNNNNNNNNNNNNNNNNNNNNNNNNNNNNNNNNNNNNNNNNNNNNNNNNNNNNNNNNNNNNNNNNNNNNNNNNNNNNNNNNNNNNNNNNNNNNNNNNNNNNNNNNNNNNNNNNNNNNNNNNNNNNNNNNNNNNNNNNNNNNNNNNNNNNNNNNNNNNNNNNNagacgagaataaagatagagtcccattctacatgtcaataccgacaacaatgaaatttatagNtaagaggaaaatccgtcgactNNNNNttttaaatcatgagggttcaagtccctctatccccaaaaaaNNNNNNNNNNacccNNNNNNNNtttctNgactatgaccccaaaatNNNNNNNNNNNNNNNNNNNNNtgRattatccNNNNNcctNNNNNNNNtNNNNNNNNNtcgttattcgttagcNNggttccaaatctttttaatttNNNNNNNNNNNNNNNNNNNNNtgNNNNNNNNNNNNNNNNNNNNNNNNNNNNNNNNNNNNNNNNNNNNNNNNcatatttaggcaaaaaacccccattNNNNNNNttNNNNNNNNNNNNcataattcacagNNNNNNNNNtcagtacttttaNNNNNNNNNNNNNNNNNNNNNNNNNNNNNNNNNNNNNNNNNNNNNNNNNNNNNNNNNNNNNNNNNNNctgaaacttNNNNNNNNNNNNNNNaNNNNNNcatttacNNNNaaagtcttattcNNNNNNNNaattggNNNNNNNNKcatttttNNNNNNcatNNNNtttgtgtaNNNttttcaaaaNNNNNNNNagaaaactttacaNNNagtaatacNNNNNNNNNNNNNNNNNNNttttttctatttttctttttaattgacYaagccctNgccttctNNNNNNNNNNNNNagtaNNNNNNNaaataagaacggKgcatcaNNNNataatggtcgggatagctcagttggtagagcagaggactgaaaatcctcgtgYcaccN
Tristerix_grandiflorus                   NNNNNNNNNNNNNNNNNNNNNNNNNNNNNNNNNNNNNNNNNNNNNNNNNNNNNNNNNNNNNNNNNNNNNNNNNNNNNNNNNNNNNNNNNNNNNNNNNNNNNNNNNNNNNNNNNNNNNNNNNNNNNNNNNNNNNNNNNNNNNNNNNNNNNNNNNNNNNNNNNNNNNNNNNNNNNNNNNNNNNNNNNNNNNNNNNNNNNNNNNNNNNNNNNNNNNNNNNNNNNNNNNNNNNNNNNNNNNNNNNNNNNNNNNNNNNNNNNNNNNNNNNNNNNNNNNNNNNNNNNNNNNNNNNNNNNNNNNNNNNNNNNNNNNNNNNNNNNNNNNNNNNNNNNNNNNNNNNNNNNNNNNNNNNNNNNNNNNNNNNNNNNNNNNNNNNNNNNNNNNNNNNNNNNNNNNNNNNNNNNNNNNNNNNNNNNNNNNNNNNNNNNNNNNNNNNNNNNNNNNNNNNNNNNNNNNNNNNNNNNNNNNNNNNNNNNNNNNNNNNNNNNNNNNNNNNNNNNNNNNNNNNNNNNNNNNNNNNNNNNNNNNNNNNNNNNNNNNNNNNNNNNNNNNNNNNNNNNNNNNNNNNNNNNNNNNNNNNNNNNNNNNNNNNNNNNNNNNNNNNNNNNNNNNNNNNNNNNNNNNNNNNNNNNNNNNNNNNNNNNNNNNNNNNNNNNNNNNNNNNNNNNNNNNNNNNNNNNNNNNNNNNNNNNNNNNNNNNNNNNNNNNNNNNNNNNNNNNNNNNNNNNNNNNNNNNNNNNNNNNNNNNNNNNNNNNNNNNNNNNNNNNNNNNNNNNNNNNNNNNNNNNNNNNNNNNNNNNNNNNNNNNNNNNNNNNNNNNNNNNNNNNNNNNNNNNNNNNNNNNNNNNNNNNNNNNNNNNNNNNNNNNNNNNNNNNNNNNNNNNNNNNNNNNNNNNNNNNNNNNNNNNNNNNNNNNNNNNNNNNNNNNNNNNNNNNNNNNNNNNNNNNNNNNNNNNNNNNNNNNNNNNNNNNNNNNNNNNNNNNNNNNNNNNNNNNNNNNNNNNNNNNNNNNNNNNNNNNNNNNNNNNNNNNNNNNNNNNNNNNNNNNNNNNNNNNNNNNNNNNNNNNNNNNNNNNNNNNNNNNNNNNNNNNNNNNNNNNNNNNNNNNNNNNNNNNNNNNNNNNNNNNNNNNNNNNNNNNNNNNNNNNNNNNNNNNNNNNNNNNNNNNNNNNNNNNNNNNNNNNNNNNNNNNNNNNNNNNNNNNNNNNNNNNNNNNNNNNNNNNNNNNNNNNNNNNNNNNNNNNNNNNNNNNNNNNNNNNNNNNNNNNNNNNNNNNNNNNNNNNNNNNNNNNNNNNNNNNNNNNNNNNNNNNNNNNNNNNNNNNNNNNNNNNNNNNNNNNNNNNNNNNNNNNNNNNNNNNNNNNNNNNNNNNNNNNNNNNNNNNNNNNNNNNNNNNNNNNNNNNNNNNNNNNNNNNNNNNNNNNNNNNNNNNNNNNNNNNNNNNNNNNNNNNNNNNNNNNNNNNNNNNNNNNNNNNNNNNNNNNNNNNNNNNNNNNNNNNNNNNNNNNNNNNNNNNNNNNNNNNNNNNNNNNNNNNNNNNNNNNNNNNNNNNNNNNNNNNNNNNNNNNNNNNNNNNNNNNNNNNNNNNNNNNNNNNNNNNNNNNNNNNNNNNNNNNNNNNNNNNNNNNNNNNttagtatggaaacccactaagtgNNNNNataactttcaaattcagggaaaccatggaattaataaaaataggcaatcctgagccaaatcccgtttNNNNNNtacNNNNNNgaaNNNNNNNNaatNNNgagtagggaaagcgggcccgaatNNNNNNNNNNNcaaaaaaggataggcgcagagactcaacggaagctgttNNNNNNNctNaacaaaNNNNNNNtacNNNatacWNNNNatacaaNNNNNNNNNNNNNNNNNNatggagttggttgtctttNcNNNNgctgNNNNNNNNNNNNNNNNNNNNNNNNNNNNNNNNNNNNNNNNNNNNNNNNNNNNNNNNNNNNNNNNNNNNNNNNNNNNNNNNNNNNNNNNNNNNNNNNNNNNNNNNNNNNNNNNNNNNNNNNNNNNNNNNNNNNNNNNNNNNNNNNNNNNNNNNNNNNNNNNNNNNNNNNNNNNNNNNNNNNagacgagaataaagatagagtcccattctacatgtcaataccgacaacaatgaaatttatagNtaagaggaaaatccgtcgactNNNNNtttaaaatcatgagggttcaagtccctctatccccaaaaaaNNNNNNNNNNgctcNNNNNNNNtttatNgactatgaccccaaaatNNNNNNNNNNNNNNNNNNNNNtggattatccNNNNNcctNNNNNNNNtNNNNNNNNNtcgttattcgttagcNNggtttaaaatatttttcNNNNNNNNNNNNNNNNNNNNNNNNNNNNNNNNNNNNNNNNNNNNNNNNNNNNNNNNNNNNNNNNNNNNNNNNNNNNatatttaggcaagaaatccccattNNNNNNNttNNNNNNNNNNNNaataattcacaRNNNNNNNNNttagtacttaacttataNNNNNNNNNNNNNNNNNNNNNNNNNNNNNNNNNNNNNNNNNNNNNNNNNNNNNNNNNNNNNNctgaaacttNNNNNNNNNNNNNNNaNNNNNNcatttacNNNNaaagtcttattcNNNNNNNNaattggNNNNNNNNtcNNNNNNNNNNNNNatNNNNtttgtgtaNNNtttaaaaaaNNNNNNNNagaaaactttacaNNNagtaatacNNNNNNNNNNNNNNNNNNNttttNNNNNtttttatNNNNNNttgaccaaNNNNNNgccttctNNNNNNNNNNNNNagtaNNNNNNNaaataagaacggtacatcaNNNNataatggtcgggatagctcagttggtagagcagaggactgaaaatcctcgtgtNNNNN
Tristerix_longebracteatus                NNNNNNNNNNNNNNNNNNNNNNNNNNNNNNNNNNNNNNNNNNNNNNNNNNNNNNNNNNNNNNNNNNNNNNNNNNNNNNNNNNNNNNNNNNNNNNNNNNNNNNNNNNNNNNNNNNNNNNNNNNNNNNNNNNNNNNNNNNNNNNNNNNNNNNNNNNNNNNNNNNNNNNNNNNNNNNNNNNNNNNNNNNNNNNNNNNNNNNNNNNNNNNNNNNNNNNNNNNNNNNNNNNNNNNNNNNNNNNNNNNNNNNNNNNNNNNNNNNNNNNNNNNNNNNNNNNNNNNNNNNNNNNNNNNNNNNNNNNNNNNNNNNNNNNNNNNNNNNNNNNNNNNNNNNNNNNNNNNNNNNNNNNNNNNNNNNNNNNNNNNNNNNNNNNNNNNNNNNNNNNNNNNNNNNNNNNNNNNNNNNNNNNNNNNNNNNNNNNNNNNNNNNNNNNNNNNNNNNNNNNNNNNNNNNNNNNNNNNNNNNNNNNNNNNNNNNNNNNNNNNNNNNNNNNNNNNNNNNNNNNNNNNNNNNNNNNNNNNNNNNNNNNNNNNNNNNNNNNNNNNNNNNNNNNNNNNNNNNNNNNNNNNNNNNNNNNNNNNNNNNNNNNNNNNNNNNNNNNNNNNNNNNNNNNNNNNNNNNNNNNNNNNNNNNNNNNNNNNNNNNNNNNNNNNNNNNNNNNNNNNNNNNNNNNNNNNNNNNNNNNNNNNNNNNNNNNNNNNNNNNNNNNNNNNNNNNNNNNNNNNNNNNNNNNNNNNNNNNNNNNNNNNNNNNNNNNNNNNNNNNNNNNNNNNNNNNNNNNNNNNNNNNNNNNNNNNNNNNNNNNNNNNNNNNNNNNNNNNNNNNNNNNNNNNNNNNNNNNNNNNNNNNNNNNNNNNNNNNNNNNNNNNNNNNNNNNNNNNNNNNNNNNNNNNNNNNNNNNNNNNNNNNNNNNNNNNNNNNNNNNNNNNNNNNNNNNNNNNNNNNNNNNNNNNNNNNNNNNNNNNNNNNNNNNNNNNNNNNNNNNNNNNNNNNNNNNNNNNNNNNNNNNNNNNNNNNNNNNNNNNNNNNNNNNNNNNNNNNNNNNNNNNNNNNNNNNNNNNNNNNNNNNNNNNNNNNNNNNNNNNNNNNNNNNNNNNNNNNNNNNNNNNNNNNNNNNNNNNNNNNNNNNNNNNNNNNNNNNNNNNNNNNNNNNNNNNNNNNNNNNNNNNNNNNNNNNNNNNNNNNNNNNNNNNNNNNNNNNNNNNNNNNNNNNNNNNNNNNNNNNNNNNNNNNNNNNNNNNNNNNNNNNNNNNNNNNNNNNNNNNNNNNNNNNNNNNNNNNNNNNNNNNNNNNNNNNNNNNNNNNNNNNNNNNNNNNNNNNNNNNNNNNNNNNNNNNNNNNNNNNNNNNNNNNNNNNNNNNNNNNNNNNNNNNNNNNNNNNNNNNNNNNNNNNNNNNNNNNNNNNNNNNNNNNNNNNNNNNNNNNNNNNNNNNNNNNNNNNNNNNNNNNNNNNNNNNNNNNNNNNNNNNNNNNNNNNNNNNNNNNNNNNNNNNNNNNNNNNNNNNNNNNNNNNNNNNNNNNNNNNNNNNNNNNNNNNNNNNNNNNNNNNNNNNNNNNNNNNNNNNNNNNNNNNNNNNNNNNNNNNNNNNNNNNNNNNNNNNNNNNNNNNNNNNNNNNNNNNNNNNNNNNgccttagtatggaaacccactaagtgNNNNNataactttcaaattcagggaaaccgtggaattaataaaaataggcaatcctgagccaaatcccgtttNNNNNNtacNNNNNNgaaNNNNNNNNaatNNNKagtagggaaagYggKcccgaatNNNNNNNNNNNcaaaaaaggataggcgcagagactcaacggaagctgttNNNNNNNctNaacaaaNNNNNNNtacNNNatacaNNNNatacaaNNNNNNNNNNNNNNNNNNatRgagttggttgtctttNtNNNNgctggtNNNNNNNNNNNNNNNNNNNNNNNNNNNNNNNNNNNNNNNNNNNNNNNNNNNNNNNNNNNNNNNNNNNNNNNNNNNNNNNNNNNNNNNNNNNNNNNNNNNNNNNNNNNNNNNNNNNNNNNNNNNNNNNNNNNNNNNNNNNNNNNNNNNNNNNNNNNNNNNNNNNNNNNNNNNNNNNNNNagacgagaataaagatagagtcccattctacatgtcaataccgacaacaatgaaatttatagNtaagaKgaaaatccgtcgactNNNNNtttaaaatcatgagggttcaagtccctctatccccaaaaaaNNNNNNNNNNgctcNNNNNNNNtttatNgactatgaccccaaaatNNNNNNNNNNNNNNNNNNNNNtggattatccNNNNNcctNNNNNNNNtNNNNNNNNNtcgttattcgttagYNNggtttaaaatatttttMNNNNNNNNNNNNNNNNNNNNNNNNNNNNNNNNNNNNNNNNNNNNNNNNNNNNNNNNNNNNNNNNNNNNNNNNNNNNatatttaggcaagaaatccccattNNNNNNNttNNNNNNNNNNNNaaKaattcacagNNNNNNNNNttagtacttaacttataNNNNNNNNNNNNNNNNNNNNNNNNNNNNNNNNNNNNNNNNNNNNNNNNNNNNNNNNNNNNNNctgaaacttNNNNNNNNNNNNNNNaNNNNNNcatttacNNNNaaagtcttattcNNNNNNNNaattggNNNNNNNNtcNNNNNNNNNNNNNatNNNNtttgtgtaNNNtttaaaaaaNNNNNNNNagaaaacttWacaNNNagtaatacNNNNNNNNNNNNNNNNNNNttttttMtatttttatNNNNNNttgaccaagccttNgccttctNNNNNNNNNNNNNagtaNNNNNNNaaataagaacggtacatcaNNNNataatggtcgggatagctcagttggtagagcagaagactgaaaatcctcgNNNNNNNN
Tristerix_penduliflorus                  NNNNNNNNNNNNNNNNNNNNNNNNNNNNNNNNNNNNNNNNNNNNNNNNNNNNNNNNNNNNNNNNNNNNNNNNNNNNNNNNNNNNNNNNNNNNNNNNNNNNNNNNNNNNNNNNNNNNNNNNNNNNNNNNNNNNNNNNNNNNNNNNNNNNNNNNNNNNNNNNNNNNNNNNNNNNNNNNNNNNNNNNNNNNNNNNNNNNNNNNNNNNNNNNNNNNNNNNNNNNNNNNNNNNNNNNNNNNNNNNNNNNNNNNNNNNNNNNNNNNNNNNNNNNNNNNNNNNNNNNNNNNNNNNNNNNNNNNNNNNNNNNNNNNNNNNNNNNNNNNNNNNNNNNNNNNNNNNNNNNNNNNNNNNNNNNNNNNNNNNNNNNNNNNNNNNNNNNNNNNNNNNNNNNNNNNNNNNNNNNNNNNNNNNNNNNNNNNNNNNNNNNNNNNNNNNNNNNNNNNNNNNNNNNNNNNNNNNNNNNNNNNNNNNNNNNNNNNNNNNNNNNNNNNNNNNNNNNNNNNNNNNNNNNNNNNNNNNNNNNNNNNNNNNNNNNNNNNNNNNNNNNNNNNNNNNNNNNNNNNNNNNNNNNNNNNNNNNNNNNNNNNNNNNNNNNNNNNNNNNNNNNNNNNNNNNNNNNNNNNNNNNNNNNNNNNNNNNNNNNNNNNNNNNNNNNNNNNNNNNNNNNNNNNNNNNNNNNNNNNNNNNNNNNNNNNNNNNNNNNNNNNNNNNNNNNNNNNNNNNNNNNNNNNNNNNNNNNNNNNNNNNNNNNNNNNNNNNNNNNNNNNNNNNNNNNNNNNNNNNNNNNNNNNNNNNNNNNNNNNNNNNNNNNNNNNNNNNNNNNNNNNNNNNNNNNNNNNNNNNNNNNNNNNNNNNNNNNNNNNNNNNNNNNNNNNNNNNNNNNNNNNNNNNNNNNNNNNNNNNNNNNNNNNNNNNNNNNNNNNNNNNNNNNNNNNNNNNNNNNNNNNNNNNNNNNNNNNNNNNNNNNNNNNNNNNNNNNNNNNNNNNNNNNNNNNNNNNNNNNNNNNNNNNNNNNNNNNNNNNNNNNNNNNNNNNNNNNNNNNNNNNNNNNNNNNNNNNNNNNNNNNNNNNNNNNNNNNNNNNNNNNNNNNNNNNNNNNNNNNNNNNNNNNNNNNNNNNNNNNNNNNNNNNNNNNNNNNNNNNNNNNNNNNNNNNNNNNNNNNNNNNNNNNNNNNNNNNNNNNNNNNNNNNNNNNNNNNNNNNNNNNNNNNNNNNNNNNNNNNNNNNNNNNNNNNNNNNNNNNNNNNNNNNNNNNNNNNNNNNNNNNNNNNNNNNNNNNNNNNNNNNNNNNNNNNNNNNNNNNNNNNNNNNNNNNNNNNNNNNNNNNNNNNNNNNNNNNNNNNNNNNNNNNNNNNNNNNNNNNNNNNNNNNNNNNNNNNNNNNNNNNNNNNNNNNNNNNNNNNNNNNNNNNNNNNNNNNNNNNNNNNNNNNNNNNNNNNNNNNNNNNNNNNNNNNNNNNNNNNNNNNNNNNNNNNNNNNNNNNNNNNNNNNNNNNNNNNNNNNNNNNNNNNNNNNNNNNNNNNNNNNNNNNNNNNNNNNNNNNNNNNNNNNNNNNNNNNNNNNNNNNNNNNNNNNNNNNNNNNNNNNNNNNNNNNNNNNNNNNNNNNNNNNNNNNNNNNNNNNNNNNNNNNNNNNNNNNNgaaacccactaagtgNNNNNataactttcaaattcagggaaaccatggaattaataaaaataggcaatcctgagccaaatcccatttNNNNNNtacNNNNNNgaaNNNNNNNNaatNNNgagtagggaaaacaggcccaaatNNNNNNNNNNNcaaaaaaggataggcgcagagactcaacggaagctgttNNNNNNNctNaacaaaNNNNNNNtacNNNatacaNNNNatccaaNNNNNNNNNNNNNNNNNNatagagttggttgtctttNcNNNNgctggtNNNNNNNNNNNNNNNNNNNNNNNNNNNNNNNNNNNNNNNNNNNNNNNNNNNNNNNNNNNNNNNNNNNNNNNNNNNNNNNNNNNNNNNNNNNNNNNNNNNNNNNNNNNNNNNNNNNNNNNNNNNNNNNNNNNNNNNNNNNNNNNNNNNNNNNNNNNNNNNNNNNNNNNNNNNNNNNNNNagacgagaataaagatagagtcccattttacatgtcaataccgacaacaataaaatttatagNtaagaggaaaatccgttgactNNNNNttttaaatcatgagggttcaagtccctctatccccaaaaaaNNNNNNNNNNacccttNtagggtttttNtattatgaccaaaaaatNNNNNNNNNNNNNNNNNNNNNgggattatccNNNNNcctNNNNNNNNtNNNNNNNNNtcgttattcgttagcNNggttccaaatctttttaatttNNNNNNNNNNNNNNNNNNNNNttNNNNNNNNNNNNNNNNNNNNNNNNNNNNNNNNNNNNNNNNNNNNNNNNaagatttaggcaagaaatccccattNNNNNNNttNNNNNNNNNNNNaataattcacagNNNNNNNNNtcagtacttttaNNNNNNNNNNNNNNNNNNNNNNNNNNNNNNNNNNNNNNNNNNNNNNNNNNNNNNNNNNNNNNNNNNNctgaaacttNNNNNNNNNNNNNNNaNNNNNNcatttacNNNNaaagtcttattcNNNNNNNNaattggNNNNNNNNtcattNNNNNNNNNNNNNNNNNNNNNNNNNNNNNNNNNNNNNNNNNNNNNNNNNNNNNNNNNNNNNNtaatacNNNNNNNNNNNNNNNNNNNttttttcgatttttctttttaattgaccaagccttNgccttctNNNNNNNNNNNNNagtaaaataagaaataagaaaggtgcatcaNNNNataatggtcgggatagctcagttggtagagcagaggactgaaaatcctcgNNNNNNNN
Tristerix_peruvianus                     NNNNNNNNNNNNNNNNNNNNNNNNNNNNNNNNNNNNNNNNNNNNNNNNNNNNNNNNNNNNNNNNNNNNNNNNNNNNNNNNNNNNNNNNNNNNNNNNNNNNNNNNNNNNNNNNNNNNNNNNNNNNNNNNNNNNNNNNNNNNNNNNNNNNNNNNNNNNNNNNNNNNNNNNNNNNNNNNNNNNNNNNNNNNNNNNNNNNNNNNNNNNNNNNNNNNNNNNNNNNNNNNNNNNNNNNNNNNNNNNNNNNNNNNNNNNNNNNNNNNNNNNNNNNNNNNNNNNNNNNNNNNNNNNNNNNNNNNNNNNNNNNNNNNNNNNNNNNNNNNNNNNNNNNNNNNNNNNNNNNNNNNNNNNNNNNNNNNNNNNNNNNNNNNNNNNNNNNNNNNNNNNNNNNNNNNNNNNNNNNNNNNNNNNNNNNNNNNNNNNNNNNNNNNNNNNNNNNNNNNNNNNNNNNNNNNNNNNNNNNNNNNNNNNNNNNNNNNNNNNNNNNNNNNNNNNNNNNNNNNNNNNNNNNNNNNNNNNNNNNNNNNNNNNNNNNNNNNNNNNNNNNNNNNNNNNNNNNNNNNNNNNNNNNNNNNNNNNNNNNNNNNNNNNNNNNNNNNNNNNNNNNNNNNNNNNNNNNNNNNNNNNNNNNNNNNNNNNNNNNNNNNNNNNNNNNNNNNNNNNNNNNNNNNNNNNNNNNNNNNNNNNNNNNNNNNNNNNNNNNNNNNNNNNNNNNNNNNNNNNNNNNNNNNNNNNNNNNNNNNNNNNNNNNNNNNNNNNNNNNNNNNNNNNNNNNNNNNNNNNNNNNNNNNNNNNNNNNNNNNNNNNNNNNNNNNNNNNNNNNNNNNNNNNNNNNNNNNNNNNNNNNNNNNNNNNNNNNNNNNNNNNNNNNNNNNNNNNNNNNNNNNNNNNNNNNNNNNNNNNNNNNNNNNNNNNNNNNNNNNNNNNNNNNNNNNNNNNNNNNNNNNNNNNNNNNNNNNNNNNNNNNNNNNNNNNNNNNNNNNNNNNNNNNNNNNNNNNNNNNNNNNNNNNNNNNNNNNNNNNNNNNNNNNNNNNNNNNNNNNNNNNNNNNNNNNNNNNNNNNNNNNNNNNNNNNNNNNNNNNNNNNNNNNNNNNNNNNNNNNNNNNNNNNNNNNNNNNNNNNNNNNNNNNNNNNNNNNNNNNNNNNNNNNNNNNNNNNNNNNNNNNNNNNNNNNNNNNNNNNNNNNNNNNNNNNNNNNNNNNNNNNNNNNNNNNNNNNNNNNNNNNNNNNNNNNNNNNNNNNNNNNNNNNNNNNNNNNNNNNNNNNNNNNNNNNNNNNNNNNNNNNNNNNNNNNNNNNNNNNNNNNNNNNNNNNNNNNNNNNNNNNNNNNNNNNNNNNNNNNNNNNNNNNNNNNNNNNNNNNNNNNNNNNNNNNNNNNNNNNNNNNNNNNNNNNNNNNNNNNNNNNNNNNNNNNNNNNNNNNNNNNNNNNNNNNNNNNNNNNNNNNNNNNNNNNNNNNNNNNNNNNNNNNNNNNNNNNNNNNNNNNNNNNNNNNNNNNNNNNNNNNNNNNNNNNNNNNNNNNNNNNNNNNNNNNNNNNNNNNNNNNNNNNNNNNNNNNNNNNNNNNNNNNNNNNNNNNNNNNNNNNNNNNNNNNNNNNNNNNNNNNNNNNNNNNNNNNNNNNNNNNNNgccttagtatggaaacccactaagtgNNNNNataactttcaaattcagggaaaccgtggaattaataaaaataggcaatcctgagccaaatcccgtttNNNNNNtacNNNNNNgaaNNNNNNNNaatNNNgagtagggaaagcgggcccgaatNNNNNNNNNNNcaaaaaaggataggcgcagagactcaacggaagctgttNNNNNNNctNaacaaaNNNNNNNtatNNNatacaNNNNatacaaNNNNNNNNNNNNNNNNNNatgaagttggttttcNNNNNNNNNgctggtNNNNNNNNNNNNNNNNNNNNNNNNNNNNNNNNNNNNNNNNNNNNNNNNNNNNNNNNNNNNNNNNNNNNNNNNNNNNNNNNNNNNNNNNNNNNNNNNNNNNNNNNNNNNNNNNNNNNNNNNNNNNNNNNNNNNNNNNNNNNNNNNNNNNNNNNNNNNNNNNNNNNNNNNNNNNNNNNNNagacgagaataaagatagagtcccattctacatgtcaataccgataacaatgaaatttatagNtaagaggaaaatccgtcgactNNNNNtttaaaatcatgagggttcaagtccctctatccccaaaaaaNNNNNNNNNNgctcNNNNNNNNtttatNgactatgaccacaaaatNNNNNNNNNNNNNNNNNNNNNtggattatccNNNNNcctNNNNNNNNtNNNNNNNNNtcgttattcgttagcNNggttcaaaatatttttcNNNNNNNNNNNNNNNNNNNNNNNNNNNNNNNNNNNNNNNNNNNNNNNNNNNNNNNNNNNNNNNNNNNNNNNNNNNNatatttaggcaagaaattcccattNNNNNNNttNNNNNNNNNNNNaataattcatagNNNNNNNNNtcagtacttaacttataNNNNNNNNNNNNNNNNNNNNNNNNNNNNNNNNNNNNNNNNNNNNNNNNNNNNNNNNNNNNNNctgaaacttNNNNNNNNNNNNNNNaNNNNNNcatttacNNNNaaagtcttattcNNNNNNNNaattggNNNNNNNNtcattttaNNNNNNaatNNNNtttgtgtaNNNttttaaaaaNNNNNNNNagaaaactttacaNNNagtaatacNNNNNNNNNNNNNNNNNNNttttttcgatttttaaNNNNNNttgaccaaNNNNNNgccttctNNNNNNNNNNNNNagtaNNNNNNNaaataagaacggtacatcaNNNNaaaatggtcgggatagctcagttggtagagcagaggactgaaaatcctcgtgtNNNNN
Tristerix_peytonii                       NNNNNNNNNNNNNNNNNNNNNNNNNNNNNNNNNNNNNNNNNNNNNNNNNNNNNNNNNNNNNNNNNNNNNNNNNNNNNNNNNNNNNNNNNNNNNNNNNNNNNNNNNNNNNNNNNNNNNNNNNNNNNNNNNNNNNNNNNNNNNNNNNNNNNNNNNNNNNNNNNNNNNNNNNNNNNNNNNNNNNNNNNNNNNNNNNNNNNNNNNNNNNNNNNNNNNNNNNNNNNNNNNNNNNNNNNNNNNNNNNNNNNNNNNNNNNNNNNNNNNNNNNNNNNNNNNNNNNNNNNNNNNNNNNNNNNNNNNNNNNNNNNNNNNNNNNNNNNNNNNNNNNNNNNNNNNNNNNNNNNNNNNNNNNNNNNNNNNNNNNNNNNNNNNNNNNNNNNNNNNNNNNNNNNNNNNNNNNNNNNNNNNNNNNNNNNNNNNNNNNNNNNNNNNNNNNNNNNNNNNNNNNNNNNNNNNNNNNNNNNNNNNNNNNNNNNNNNNNNNNNNNNNNNNNNNNNNNNNNNNNNNNNNNNNNNNNNNNNNNNNNNNNNNNNNNNNNNNNNNNNNNNNNNNNNNNNNNNNNNNNNNNNNNNNNNNNNNNNNNNNNNNNNNNNNNNNNNNNNNNNNNNNNNNNNNNNNNNNNNNNNNNNNNNNNNNNNNNNNNNNNNNNNNNNNNNNNNNNNNNNNNNNNNNNNNNNNNNNNNNNNNNNNNNNNNNNNNNNNNNNNNNNNNNNNNNNNNNNNNNNNNNNNNNNNNNNNNNNNNNNNNNNNNNNNNNNNNNNNNNNNNNNNNNNNNNNNNNNNNNNNNNNNNNNNNNNNNNNNNNNNNNNNNNNNNNNNNNNNNNNNNNNNNNNNNNNNNNNNNNNNNNNNNNNNNNNNNNNNNNNNNNNNNNNNNNNNNNNNNNNNNNNNNNNNNNNNNNNNNNNNNNNNNNNNNNNNNNNNNNNNNNNNNNNNNNNNNNNNNNNNNNNNNNNNNNNNNNNNNNNNNNNNNNNNNNNNNNNNNNNNNNNNNNNNNNNNNNNNNNNNNNNNNNNNNNNNNNNNNNNNNNNNNNNNNNNNNNNNNNNNNNNNNNNNNNNNNNNNNNNNNNNNNNNNNNNNNNNNNNNNNNNNNNNNNNNNNNNNNNNNNNNNNNNNNNNNNNNNNNNNNNNNNNNNNNNNNNNNNNNNNNNNNNNNNNNNNNNNNNNNNNNNNNNNNNNNNNNNNNNNNNNNNNNNNNNNNNNNNNNNNNNNNNNNNNNNNNNNNNNNNNNNNNNNNNNNNNNNNNNNNNNNNNNNNNNNNNNNNNNNNNNNNNNNNNNNNNNNNNNNNNNNNNNNNNNNNNNNNNNNNNNNNNNNNNNNNNNNNNNNNNNNNNNNNNNNNNNNNNNNNNNNNNNNNNNNNNNNNNNNNNNNNNNNNNNNNNNNNNNNNNNNNNNNNNNNNNNNNNNNNNNNNNNNNNNNNNNNNNNNNNNNNNNNNNNNNNNNNNNNNNNNNNNNNNNNNNNNNNNNNNNNNNNNNNNNNNNNNNNNNNNNNNNNNNNNNNNNNNNNNNNNNNNNNNNNNNNNNNNNNNNNNNNNNNNNNNNNNNNNNNNNNNNNNNNNNNNNNNNNNNNNNNNNNNNNNNNNNNNNNNNNNNNNNNNNNNNNNNNNNNNNNNNNNNNNNNNNNNNNNNNgccttagtatggaaacccactaagtgNNNNNataactttcaaattcagggaaaccgtggaattaataaaaataggcaatcctgagccaaatcccgtttNNNNNNtacNNNNNNgaaNNNNNNNNaatNNNgagtagggaaagcgggcccgaatNNNNNNNNNNNcaaaaaaggataggcgcagagactcaacggaagctgttNNNNNNNctNaacaaaNNNNNNNtacNNNatacaNNNNatNNNNNNNNNNNNNNNNNNNNNNNNNNNNttggttgtctttNcNNNNgctggtNNNNNNNNNNNNNNNNNNNNNNNNNNNNNNNNNNNNNNNNNNNNNNNNNNNNNNNNNNNNNNNNNNNNNNNNNNNNNNNNNNNNNNNNNNNNNNNNNNNNNNNNNNNNNNNNNNNNNNNNNNNNNNNNNNNNNNNNNNNNNNNNNNNNNNNNNNNNNNNNNNNNNNNNNNNNNNNNNNagaagagaataaagatagagtcccattctacatgtcaataccgacaacaatgaaatttatagNtaagaggaaaatccgtcgactNNNNNtttaaaatcatgagggttcaagtccctctatccccaaaaaaNNNNNNNNNNgctcNNNNNNNNtttatNgactatgaccccaaaatNNNNNNNNNNNNNNNNNNNNNtgtattatccNNNNNcctNNNNNNNNtNNNNNNNNNtcgttNNNNNNNagtNNggttcaataNNNNNNNNNNNNNNNNNNNNNNNNNNNNNNNNNNNNNNNNNNNNNNNNNNNNNNNNNNNNNNNNNNNNNNNNNNNNNNNNNNNNNNNNNNNNNNNNNNNNNNNNNNNNNNNNNNNNNNNNNNNNNNNNNNNNNNNNNNNNNNNNNNNNNNNNNNNNNNNNNNNNNNNNNNNNNNNNNNNNNNNNNNNNNNNNNNNNNNNNNNNNNNNNNNNNNNNNNNNNNNNNNNNNNNNNNNNNNNNNNNNNNNNNNNNNNNNNNNNNNNNNNNNNNNNNNNNNNNNNNNNNNNNNNNNNNNNNNNNNNNNNNNNNNNNNNNNNNNNNNNNNNNNNNNNNNNNNNNNNNNNNNNNNNNNNNNNNNNNNNNNNNNNNNNNNNNNNNNNNNNNNNNNNNNNNNNNNNNNNNNNNNNtttttaaNNNNNNttgaccaaNNNNNNgccttatNNNNNNNNNNNNNagtaNNNNNNNaaataagaacggtacatcaNNNNataatggtcgggatagctcagttggtagagcagaggactgaaaatcctcgtgtNNNNN
Tristerix_pubescens                      NNNNNNNNNNNNNNNNNNNNNNNNNNNNNNNNNNNNNNNNNNNNNNNNNNNNNNNNNNNNNNNNNNNNNNNNNNNNNNNNNNNNNNNNNNNNNNNNNNNNNNNNNNNNNNNNNNNNNNNNNNNNNNNNNNNNNNNNNNNNNNNNNNNNNNNNNNNNNNNNNNNNNNNNNNNNNNNNNNNNNNNNNNNNNNNNNNNNNNNNNNNNNNNNNNNNNNNNNNNNNNNNNNNNNNNNNNNNNNNNNNNNNNNNNNNNNNNNNNNNNNNNNNNNNNNNNNNNNNNNNNNNNNNNNNNNNNNNNNNNNNNNNNNNNNNNNNNNNNNNNNNNNNNNNNNNNNNNNNNNNNNNNNNNNNNNNNNNNNNNNNNNNNNNNNNNNNNNNNNNNNNNNNNNNNNNNNNNNNNNNNNNNNNNNNNNNNNNNNNNNNNNNNNNNNNNNNNNNNNNNNNNNNNNNNNNNNNNNNNNNNNNNNNNNNNNNNNNNNNNNNNNNNNNNNNNNNNNNNNNNNNNNNNNNNNNNNNNNNNNNNNNNNNNNNNNNNNNNNNNNNNNNNNNNNNNNNNNNNNNNNNNNNNNNNNNNNNNNNNNNNNNNNNNNNNNNNNNNNNNNNNNNNNNNNNNNNNNNNNNNNNNNNNNNNNNNNNNNNNNNNNNNNNNNNNNNNNNNNNNNNNNNNNNNNNNNNNNNNNNNNNNNNNNNNNNNNNNNNNNNNNNNNNNNNNNNNNNNNNNNNNNNNNNNNNNNNNNNNNNNNNNNNNNNNNNNNNNNNNNNNNNNNNNNNNNNNNNNNNNNNNNNNNNNNNNNNNNNNNNNNNNNNNNNNNNNNNNNNNNNNNNNNNNNNNNNNNNNNNNNNNNNNNNNNNNNNNNNNNNNNNNNNNNNNNNNNNNNNNNNNNNNNNNNNNNNNNNNNNNNNNNNNNNNNNNNNNNNNNNNNNNNNNNNNNNNNNNNNNNNNNNNNNNNNNNNNNNNNNNNNNNNNNNNNNNNNNNNNNNNNNNNNNNNNNNNNNNNNNNNNNNNNNNNNNNNNNNNNNNNNNNNNNNNNNNNNNNNNNNNNNNNNNNNNNNNNNNNNNNNNNNNNNNNNNNNNNNNNNNNNNNNNNNNNNNNNNNNNNNNNNNNNNNNNNNNNNNNNNNNNNNNNNNNNNNNNNNNNNNNNNNNNNNNNNNNNNNNNNNNNNNNNNNNNNNNNNNNNNNNNNNNNNNNNNNNNNNNNNNNNNNNNNNNNNNNNNNNNNNNNNNNNNNNNNNNNNNNNNNNNNNNNNNNNNNNNNNNNNNNNNNNNNNNNNNNNNNNNNNNNNNNNNNNNNNNNNNNNNNNNNNNNNNNNNNNNNNNNNNNNNNNNNNNNNNNNNNNNNNNNNNNNNNNNNNNNNNNNNNNNNNNNNNNNNNNNNNNNNNNNNNNNNNNNNNNNNNNNNNNNNNNNNNNNNNNNNNNNNNNNNNNNNNNNNNNNNNNNNNNNNNNNNNNNNNNNNNNNNNNNNNNNNNNNNNNNNNNNNNNNNNNNNNNNNNNNNNNNNNNNNNNNNNNNNNNNNNNNNNNNNNNNNNNNNNNNNNNNNNNNNNNNNNNNNNNNNNNNNNNNNNNNNNNNNNNNNNNNNNNNNNNNNNNNNNNNNNNNNNNNNNNNNNNNNNNNNNNNNNNNNNNNNNNNNNNNNNNNaaacccactaagtgNNNNNataactttcaaattcagggaaaccgtggaattaataaaaataggcaatcctgagccaaatcccgtttNNNNNNtacNNNNNNgaaNNNNNNNNaatNNNgagtagggaaagcgggcccgaatNNNNNNNNNNNcaaaaaaggataggcgcagagactcaacggaagctgttNNNNNNNctNaacaaaNNNNNNNtacNNNatacaNNNNatacMaNNNNNNNNNNNNNNNNNNatggagttggttgtatttNYNNNNgctggtNNNNNNNNNNNNNNNNNNNNNNNNNNNNNNNNNNNNNNNNNNNNNNNNNNNNNNNNNNNNNNNNNNNNNNNNNNNNNNNNNNNNNNNNNNNNNNNNNNNNNNNNNNNNNNNNNNNNNNNNNNNNNNNNNNNNNNNNNNNNNNNNNNNNNNNNNNNNNNNNNNNNNNNNNNNNNNNNNNagacgagaataaagatagagtcccattctacatgtcaataccgacaacaatgaaatttatagNtaagaggaaaatccgtcgactNNNNNtttaaaatcatgagggttcaagtccctctatccccaaaaaaNNNNNNNNNNgctcNNNNNNNNtttatNgactatgaccccaaaatNNNNNNNNNNNNNNNNNNNNNtggattatccNNNNNcctNNNNNNNNtNNNNNNNNNtcgttattcgttagcNNggttcaaaatattttttatttNNNNNNNNNNNNNNNNNNNNNtWNNNNNNNNNNNNNNNNNNNNNNNNNNNNNNNNNNNNNNNNNNNNNNNNaatatttaggcaataaatccccattNNNNNNNttNNNNNNNNNNNNaataattcacagNNNNNNNNNttagtacttaacttataNNNNNNNNNNNNNNNNNNNNNNNNNNNNNNNNNNNNNNNNNNNNNNNNNNNNNNNNNNNNNNctgaaacttNNNNNNNNNNNNNNNaNNNNNNcatttacNNNNaaagtcttattcNNNNNNNNaattggNNNNNNNNtcNNNNNNNNNNNNNatNNNNtttgtgtaNNNttNNNaaaaNNNNNNNNaaaaaactttacaNNNagtaatacNNNNNNNNNNNNNNNNNNNttttttctatttttatttttaattgaccaaNNNNNNgccttctNNNNNNNNNNNNNagtaNNNNNNNaaataagaacggtacatcaNNNNataatggtcgggatagctcagttggtaNNNNNNNNNNNNNNNNNNNNNNNNNNNNNNN
Tristerix_verticillatus                  NNNNNNNNNNNNNNNNNNNNNNNNNNNNNNNNNNNNNNNNNNNNNNNNNNNNNNNNNNNNNNNNNNNNNNNNNNNNNNNNNNNNNNNNNNNNNNNNNNNNNNNNNNNNNNNNNNNNNNNNNNNNNNNNNNNNNNNNNNNNNNNNNNNNNNNNNNNNNNNNNNNNNNNNNNNNNNNNNNNNNNNNNNNNNNNNNNNNNNNNNNNNNNNNNNNNNNNNNNNNNNNNNNNNNNNNNNNNNNNNNNNNNNNNNNNNNNNNNNNNNNNNNNNNNNNNNNNNNNNNNNNNNNNNNNNNNNNNNNNNNNNNNNNNNNNNNNNNNNNNNNNNNNNNNNNNNNNNNNNNNNNNNNNNNNNNNNNNNNNNNNNNNNNNNNNNNNNNNNNNNNNNNNNNNNNNNNNNNNNNNNNNNNNNNNNNNNNNNNNNNNNNNNNNNNNNNNNNNNNNNNNNNNNNNNNNNNNNNNNNNNNNNNNNNNNNNNNNNNNNNNNNNNNNNNNNNNNNNNNNNNNNNNNNNNNNNNNNNNNNNNNNNNNNNNNNNNNNNNNNNNNNNNNNNNNNNNNNNNNNNNNNNNNNNNNNNNNNNNNNNNNNNNNNNNNNNNNNNNNNNNNNNNNNNNNNNNNNNNNNNNNNNNNNNNNNNNNNNNNNNNNNNNNNNNNNNNNNNNNNNNNNNNNNNNNNNNNNNNNNNNNNNNNNNNNNNNNNNNNNNNNNNNNNNNNNNNNNNNNNNNNNNNNNNNNNNNNNNNNNNNNNNNNNNNNNNNNNNNNNNNNNNNNNNNNNNNNNNNNNNNNNNNNNNNNNNNNNNNNNNNNNNNNNNNNNNNNNNNNNNNNNNNNNNNNNNNNNNNNNNNNNNNNNNNNNNNNNNNNNNNNNNNNNNNNNNNNNNNNNNNNNNNNNNNNNNNNNNNNNNNNNNNNNNNNNNNNNNNNNNNNNNNNNNNNNNNNNNNNNNNNNNNNNNNNNNNNNNNNNNNNNNNNNNNNNNNNNNNNNNNNNNNNNNNNNNNNNNNNNNNNNNNNNNNNNNNNNNNNNNNNNNNNNNNNNNNNNNNNNNNNNNNNNNNNNNNNNNNNNNNNNNNNNNNNNNNNNNNNNNNNNNNNNNNNNNNNNNNNNNNNNNNNNNNNNNNNNNNNNNNNNNNNNNNNNNNNNNNNNNNNNNNNNNNNNNNNNNNNNNNNNNNNNNNNNNNNNNNNNNNNNNNNNNNNNNNNNNNNNNNNNNNNNNNNNNNNNNNNNNNNNNNNNNNNNNNNNNNNNNNNNNNNNNNNNNNNNNNNNNNNNNNNNNNNNNNNNNNNNNNNNNNNNNNNNNNNNNNNNNNNNNNNNNNNNNNNNNNNNNNNNNNNNNNNNNNNNNNNNNNNNNNNNNNNNNNNNNNNNNNNNNNNNNNNNNNNNNNNNNNNNNNNNNNNNNNNNNNNNNNNNNNNNNNNNNNNNNNNNNNNNNNNNNNNNNNNNNNNNNNNNNNNNNNNNNNNNNNNNNNNNNNNNNNNNNNNNNNNNNNNNNNNNNNNNNNNNNNNNNNNNNNNNNNNNNNNNNNNNNNNNNNNNNNNNNNNNNNNNNNNNNNNNNNNNNNNNNNNNNNNNNNNNNNNNNNNNNNNNNNNNNNNNNNNNNNNNNNNNNNNNNNNNNNNNNNNNNNNNNNNNNNNNNNNNNNNNNgaaacccactaagtgNNNNNaKaactttcaaattcagggaaaccgtggaattaataaaaataggcaatcctgagccaaatcccgtttNNNNNNtacNNNNNNaaatttacaaaaatNNNgagtagggaaaacgggcccgaatNNNNNNNNNNNcaaaaaaggataggcgcagagactcaacggaagctgttNNNNNNNctNaacaaaNNNNNNNtacNNNatacaNNNNatccaaNNNNNNNNNNNNNNNNNNatggatttgRttgtctttNcNNNNgctagtNNNNNNNNNNNNNNNNNNNNNNNNNNNNNNNNNNNNNNNNNNNNNNNNNNNNNNNNNNNNNNNNNNNNNNNNNNNNNNNNNNNNNNNNNNNNNNNNNNNNNNNNNNNNNNNNNNNNNNNNNNNNNNNNNNNNNNNNNNNNNNNNNNNNNNNNNNNNNNNNNNNNNNNNNNNNNNNNNNagacgagaataaagatagagtcccattctacatgtcaataccgacaacaatgaaatttatagNtaagaggaaaatccgtcgactNNNNNttttaaatcatgagggttcaaRtccctctatccccaaaaaacccttaaaaaacccNNNNNNNNtttatNgattatgacccaaaaatNNNNNNNNNNNNNNNNNNNNNtggattatccNNNNNcctNNNNNNNNtNNNNNNNNNtcgttattcgttagcNNggttcaaaatattttKcatttNNNNNNNNNNNNNNNNNNNNNttNNNNNNNNNNNNNNNNNNNNNNNNNNNNNNNNNNNNNNNNNNNNNNNNcataKttaggcaagaaatccccattNNNNNNNttNNNNNNNNNNNNaataattcacagNNNNNNNNNtcagtacttttaNNNNNNNNNNNNNNNNNNNNNNNNNNNNNNNNNNNNNNNNNNNNNNNNNNNNNNNNNNNNNNNNNNNctgaaatttNNNNNNNNNNNNNNNaNNNNNNcatttacNNNNaaagtcttattcNNNNNNNNaattRgNNNNNNNNtcattttKNNNNNNcatNNNNtttgtgtRNNNttttcaaaaNNNNNNNNagaaaactttacMNNNagtaatacNNNNNNNNNNNNNNNNNNNttttttctatttttctttttaattgaccaagccttNgccttctNNNNNNNNNNNNNagtaNNNNNNNaaataagaacggtgcatcaNNNNataatggtcgggatagctcagttggtagagcagaRgactgaaaatcctcgtgtNNNNN
Tupeia_antarctica                        caggagtatatttatgcacttactcataaccgtagtttaaatcaatcaagtttgttcgaaaatgtcggtcatgaaaaaaaatttcggttactaattgtgaaacgcttaattactcgaatgtatcaacagaattcttttcttctttcaactaatNNNNNNNNNgatNNNNNNtctaacNNNNNNNNNNNNcaaaatctttttttgggtcacaacaaacattttaattttcaaataatattgggtaaattagcagttattgtggaaatgaaactttccctatgcttagtaNNNtcttccctcNNNNNNNNNgaagataagNNNaaaatagacgaatctaaaaatttacgatcaattcattccatatttccctttttagaagataaattctcccatttaaattatgtgtcaaatatactaataccctatcctgttcatcttgaaatcttgattctaattcttcgttaccgggtgaaagatgcctcttctttgcattttttaagatttgttttccacgagaatagtaattggaaccattcttttttcccaaagaaatatatttccactcttNNNNNNNNNNNNtcaaaaagaNNNNNNNNNNNNaatcaaagattattcttattcttatataattctcatgtctgtgaatatgaatccatttttgtttttttacgtaaccaatcctatcatttacgatcaacattttttggaaccctttttgagcgaatttttttctatggaaaaataaaaaaagagtatcttNNNNNNgtaaatatcNNNNNNtttactaaggattttcaagctattNNNNNNtcatggctgttcaaagatccctttatgcattatgttaggtatcaaggaaaatctattctggcttcaaaacagacgtctcttattctgaataaatggaaatattaccttgccctcttttggaaatgtcgtttttatgtgtggtatgaaccagaaaggatccatataaaaacattatccaaacatttccttgactttctaggttatcgtNNNNNNtcaagtgcaNNNNNNagtatacgattcaactcttcggtgggacgaagtcaaatgctagaaaattcatttctaatgNNNNNNNNNaataatattattaagNNNNNNNNNatgtttgataccacagttccaattatacctttggttggatcattggctaaatcgaaagtttgtaacgtcttaggtcaccccattagtaagNNNttggtctggtccgatttaNNNNNNtcagattatgatattattgacttattttggcgtatatgcaaaaatctttctNNNNNNNNNNNNNNNNNNNNNNNNNNNNNNNNNNNNNNNNNNNNNNNNNNNNNNNNNNNNNNNNNNNNNNNNNNNNNNNNNNNNNNNNNNNNNNNNNNNNNNNNNNNNNNNNNNNNNNNNNNNNNNNNNNNNNNNNNNNNNNNNNNNNNNNNNNNNNNNNNNNNNNNNNNNNNNNNNNNNNNNNNNNNNNNNNNNNNNNNNNNNNNNNNNNNNNNNNNNNNNNNNNNNNNNNNNNNNNNNNNNNNNNNNNNNNNNNNNNNNNNNNNNNNNNNNNNNNNNNNNNNNNNNNNNcgaaattggtagacgctacggacttaattggattgagccttagtatggaaacccactaagtgNNNNNataactttcaaattcagggaaaccatggaattaataaaaataggcaatcctgagccaaatcccgtttNNNNNNtccNNNNNNgaaNNNNNNNNaatNNNgagtagggaaagcaagccagaNNNNNNNNNNNNNaaaaaaaggataggtgcagagactcaacggaagctgttNNNNNNNctNaacaaaNNNNNNNtacNNNatacaNNNNatacaaNNNNNNNNNNNNNNNNNNatggagttgaNNNNNNttNcNNNNgctggtNNNNNNNNNNNNNNNNNNNNNNNNNNNNNNNNNNNNNNNNNNNNNNNNNNNNNNNNNNNNNNNNNNNNNNNNNNNNNNNNNNNNNNNNNNNNNNNNNNNNNNNNNNNNNNNNNNNNNNNNNNNNNNNNNNNNNNNNNNNNNNNNNNNNNNNNNNNNNNNNNNNNNNNNNNNNNNNNNNagacgagaataaagatagagtcccattctacatgtcaatactgacaacaatgaaatttatagNtaagaggaaaatccgtcgactNNNNNttttaaatcatgagggttcaagtccctctatccccaaaaaaNNNNNNNNNNgcccatNttgacccccgNaagtctttNNNNNNctcNNNNNNNNNNNNNNNNNNNNNttatttatccNNNNNcttNNNNNNNNtNNNNNNNNNtcgttattcggtagcNNggttaaaaatccctNttcatttNNNNNNNNNNNNNNNNNNNNttNNNNNNNNNNNNNNNNNNNNNNNNNNNNNNNNNNNNNNNNNNNNNNNNcatatttaggcaagaaatccccattNNNNNNNttNNNNNNNNNNNNaataattcacagNNNNNNNNNtcagtacNNNNNNttataNNNNNNNNNNNNNNNNNNNNNNNNNNNNNNNNNNNNNNNNNNNNNNNNNNNNNNNNNNNNNttgaaacttNNNNNNNNNNNNNNNaNNNNNNcattttcNNNNaaNNNNNNNNNNNNNNNNNNNNNNNNNNNNNNNNNNNNNNNNNNNNNNNNtNNNNtttttctaNNNttttNNtaaNNNNNNNNNNNNNNNNNNNNNNNNNNNNNNNNNNNNNNNNNNNNNNNNNNNNNNNNtttacttttaattgacatagacccaaNNNNNgccttctNNNNNNNNNNNNNagtaNNNNNNNaaataagaacggcgcatcaNNNNataatggtcgggatagctcagttggtagagcagaggactgaaaatNNNNNNNNNNNNN
Vanwykia_remota                          NNNNNNNNNNNNNNNNNNNNNNNNNNNNNNNNNNNNNNNNNNNNNNNNagtttgatcgaaaatgtaagttatgaaaaaaaggttagattactaattgtgaaacgattaattactcgaatgtatcaccagaatttttttcttatttctacttatNNNNNNNNNgatNNNNNNtataacNNNNNNNNNNNNcaaaattatttttttgggcacaacaaacatttttatttgcaaatcatatcgggtaagttagcggttagtgtggaaattaaacttttcctaggattagtaNNNtcttctcttNNNNNNNNNgaagataatNNNaaaatagacgaatctaaaaatttacgatcaattcattccatatttccctttttagaagataaattctcccgtttaaattatgtgtcaaatatattaataccttatcctgttcatcttgaaatattggttttaattcttcgttgttgggtgaaagatgcttcttcgttacattttttacgattcgttttccacgagaatcataattggaaccatttttttttccaaaataactatatttccacccttNNNNNNNNNNNNtcaaaaaaaNNNNNNNNNNNNaatcagagattatttttattcttatataattctcatgtctgtgaatatgaatccatttttggttttttacgtaaccaatcctatcatttacgatcaacattttttggaaccttttttgagcgaactattttctatggaaaaaNNNNNNNNNNNNNNNNNNNNNNNgtaaatgtcNNNNNNtttactaaggattttcaagccataNNNNNNtcgtgtatgttcaaagatatttttatgcattatgttaggtatcaaggaaaatctattctggcttcaaaatggacgttttttattctgaataaatggaactattaccttgctctcttttggaaatgtcgtttttatgtgtggtatcaatcagaaaggNNNNNNataaaaacattatccaagcatttccttgaccttctaggttatcttNNNNNNtcaagtgcaNNNNNNaatatacgattcaacccttcgttgggacgaagtcaaatgatagaaaattcatttataataNNNNNNaataataatattattaagNNNNNNNNNacgtttgataccacagttccaattatacctttagttggaccaatggttaaagcgaaagttggtgatgtcttaggtcaccccaatagtaagNNNttgatctcggacgatttaNNNNNNtcagattatgatattattgacttattttggcatatatgcagaaatctttctcattattacaacggagcttcaaaaaaaNNNaatagtttgtatcaaataNNNNNNNNNaagtatatacttcgactttcgtgtactagaactttagctcgtaaacacaaaagcgctttacgtgcttttttgaaaagattagttccagaagttttggacgaattttttatggaggaggagcaagttctttcgttgatcttctcaaggtattcttttccttcacagagattgtatagagaaggtcgtatttggtatttggatatttatNNNNNNNNNNNNNNNNNNNNNNNNNNNNNNNNNNNNNNNNNNNNNNNNNNNNNNNNNNNNNNNNNNNNNNNNNNNNNNcccactaagtgNNNNNataactttcaaattcagggaaaccgtggaattaataaaaatcggcaatcctgagccaaatcccgtttNNNNNNtccNNNNNNgaaNNNNNNNNaatNNNgagtagggaaagcaagcccgaatNNNNNNNNNNNaaaaaaaggataggtgcagagactcaacggaagctgttNNNNNNNctNaataaaNNNNNNNtacNNNatacaNNNNatacaaNNNNNNNNNNNNNNNNNNatgtagttgaNNNNNNttNcNNNNgccggtNNNNNNNNNNNNNNNNNNNNNNNNNNNNNNNNNNNNNNNNNNNNNNNNNNNNNNNNNNNNNNNNNNNNNNNNNNNNNNNNNNNNNNNNNNNNNNNNNNNNNNNNNNNNNNNNNNNNNNNNNNNNNNNNNNNNNNNNNNNNNNNNNNNNNNNNNNNNNNNNNNNNNNNNNNNNNNNNNNagacgagaataaagatagagtcccattctacatgtcaataccgacaacaatgaaatttatagNtaagaggaaaatccgtcgactNNNNNttttaaatcatgagggttcaagtccctctatccccaaaaaaNNNNNNNNNNgcccgtNttgaacccctNaattctttNNNNNNctcNNNNNNNNNNNNNNNNNNNNNttatttatccctNNNcttNNNNNNNNtNNNNNNNNNtcgtNNNNNNNtagcNNagttaaaaatccccNttcttcatttNNNNNNNNNNNNNNNNNttNNNNNNNNNNNNNNNNNNNNNNNNNNNNNNNNNNNNNNNNNNNNNNNNcatatttaggcgagaaatacccattNNNNNNNttNNNNNNNNNNNNaataattcacagNNNNNNNNNtcagtactttatNNNNNNNNNNNNNNNNNNNNNNNNNNNataNNNNNNNNNNNNNNNNNNNNNNNNNNNNNNNNNNNNNctgaaacttNNNNNNNNNNNNNNNaNNNNNNtacNNNNNNNNaaagtcttattcNNNNNNNNaattagNNNNNNNNtcatttttNNNNNNcatNNNNtttgtgtaNNNttttaaaNaNaataNNNNNNaaattttacaNNNagtaatacNNNNNNNNNNNNNNNNNNNNNNNNNNNNNtttNtNNNNNNttagatNNNNNNNNNNNNNNtcNNNNNNNNNNNNNNNNNNNNNNNNNNNNNNNNNNNNNNNNNNNNNNNttaatggtcgggatagctcagttggtagagcagaggactgaaaatcctcgtgtcaccN
