# Supplementary material for: Eocene Loranthaceae pollen pushes back divergence ages for major splits in the family
Source: PeerJ. 2017 Jun 7;5:e3373. doi: 10.7717/peerj.3373 (PMC5466002; doi:10.7717/peerj.3373)
Supplement: Supplemental Information 8 — This archive includes all data and analysis files referred to in the main text and supplementary files that are needed to reproduce the shown results. See GuideToFiles.txt for naming schemes and contents of each subfolder included in this archive, and File S1 for analysis set-ups and further background information. [file peerj-05-3373-s008.zip › Step3_speciestrees/ML/00b_cp.all.c.m1.epf.exLF.reduced]

101 2165
Actinanthella_menyharthii CAGGAGTATATTTATGCACTTACTCATGATCGTAGTTTCAATCGATCAAGTTTGTTCGAAAATGTAAGTTATGACAAAAAGATTAGGTTACTAATTGTGAAACGATTAATTACTCGAATGTATCACCAGAATTATTTTCTTATTTCTACTTTT---------GAT------TATAAT------------CAAAATGCTTTTTTTGGGCACAACAAACATTTTTATTTTCAAATCATATCGTGTAAGTTAGCGGTTATTGTGGAAATTCAACTTTTCCTAGGCTTAGTA---TCTTCTCTT---------GAAGATAAT---AAAATAGACGAATCGAAAAATTTACGATCAATTCATTCCATATTTCCCTTTCTAGAAGATAAATTCTCCCGTTTAAATTATGTGTCAAATATACTAATACCTTATCCTGTTCATCTTGAAATATTGGTTTTAATTCTTCGTTGTTGGGTGAAAGATGCTTCTTCTTTACATTTTTTACGATTCATTTTCCACGAAAATCGTAATTGGAACCATTTTTTTTTCCAAAATAACTATATTTCCACCCTT------------TCAAAAAGA------------AATCAGAGATTCTTTTTATTCTTATATAATTCTCATGTCTGTGAATATGAATTCATTTTTGTTTTTTTACGTAACCAATCCTATCATTTACGATCAACATTTTTTGGAACCTTTTTTGAGCGAACTATTTTCTATGGAAAAATAAAAAAAGAATATCTT------GTAAATGTC------TTTACTAAGGATTTTCAAACCATA------TCATGTATGTTCAAAGATATTTTTATGCATTATGTTAGGTATCAAGGAAAATCTATTTTGGCTTCAAAATGGACGTTTTTTATTCTGAATAAATGGAACTATTATCTTGCTCTCTTTTGGAAATGTCGTTTTTATGTGTGGTATCAATCAGAAAGG------ATAAAAACATTATCCAAGCATTTCCTTGACTTTCTAAGTTATCTT------TCAAGTGCA------AATATACGATTCAATCCTTCGTTGGGACGAAGTCAAATGATAGAAAATTCATTTTTAATA------AATAATAATATTATTAAG---------ACGTTTGATACCACAGTTCCAATTATACCTTTGGTTGGACCATTGGGTAAAGCGAAAGGTGGTGACGTCTTAGGTCACCCCATTAGGAAG---TTGATCTCGGCCGATTTC------TCAGATTATGATATTATTGACTTATTTTGGCATATATGCAGAAATCTTTCTCATTATTACAGCGGAGCTTCAAAAAAA---AATAGTTTGTATCAAATA---------AAGTATATACTTCGACTTTCGTGTACTAGAACTTTAGCTCGTAAACACAAAAGCGCTTTACGTGCTTTTTTGAAAAGATTAGTTCCAGAAGTTTTGGAAGAATTTTTTATGGAGGAGGAGCAAGTTCTTTCGTTGATCTTCTCAAGGTATTCTTTTCCTTCGCGGAGATTGTATAGAGAAGGTCGTATTTGGTATTTGGATATTTATTATTTGTATCAACGATCTAGTCAATCA-----------------------------------------------------------------------------------------------------------------------------------------------------------------------------------------------------------------------------------------------------------------------------------------------------------------------------------------------------------------------------------------------------------------------------------------------------------------------------------------------------------------------------------------------------------------------------------------------
Agelanthus_sansibarensis ------------------------------------------CGATCAAGTTTGTTCAAAAATGTAAGTTATGACAAAAGGGTTAGGTTACTAATTGTGAAACGATTAATTACTCGAATGTATCACCAGAATTCTTTTCTTATTTCTACTTAT---------GAT------TATAAC------------CAAAATGCTTTTTTTGGGCACAACAAACATTTTTATTTGCAAATCATATCGTGTAAGTTAGCGGTTATTGTGGAAATTAAACTTTTCCTAGGCTTAGTA---TCTTCTCTT---------GAAGATAAT---AAAATAGACGAATCTAAAAATTTACGATCAATTCATTCCATATTTCCCTTTCTAGAAGATAAATTCTCCCGTTTAAATTATGTGTCAAATATACTAATACCTTATCCTGTACATCTTGAAATATTGGTTTTAATTCTTCGTTGTTGGGTAAAAGATGCTTCTTCTTTACATTTTTTACAATTCGTTTTCCACAAAAATAATAATTGGAACCATTTTTTTTTCAAAAATAACTATATTTCCACCCTT------------TCAAAAAGA------------AATCAGAGATTATTTTTATTCTTATATAATTCTCATGTCTGTGAATATGAATCCATTTTTGTTTTTTTACGTAACCAATCCTATCATTTACGATCAACATTTTTTGGAACCTTTTTTGAGCGAACTATTTTCTATGGAAAAATAAAAAAAGAGTATCTT------GTAAATGTC------TTTACTAAGGATTTTCAAGCCATA------TCATATATGTTCAAAGATATTTTTATGCATTATGTTAGGTACCAAGGAAAATCGATTTTGGCTTCAAAATGGACGTTTTTTATTCTGAATAAATGGAACTATTACCTTGCTCTCTTTTGGAAATATCGTTTTTATGTGTGGTATCAATCAGAAAGG------ATAAAAACATTATCCAAGCATTTCCTTGACTTTCTAGGTTATCGT------TCAAGTGCA------AATATACGATTCAATTCTTCGTTGGGACGAAGTCAAATGATAGAAAATTTATTTATAATA------AATAATAATATTATTAAGACGTTTGAGACGTTTGATACTACAGTTCCAATTATACCTTTGGTTGGACCATTAGGTAAAGCGAAAGGTGGTGACGTCTTAGGTCACCCCATTAGTAAG---TTGATCTCGGCCGATTTA------TCAGATTATGATATTATTGACTTATTTTGGCATATATTCAGAAATCTTTCTCATTATTACAGCGGAGCTTCAAAAAAA---AATAGTTTGTATCAAATA---------AAGTATATACTTCGACTTTCATGTACTAGAACTTTAGCTCGTAAACACAAAAGCGCTTTACGTGCTTTTTTGAAAAGATTAGTTCCAGAAGTTTTGGAAGAATTTTTTATGGAGGAGGAGCAAGTTCTTTCGTTGATCTTCTCAAGGTATTCTTTTCCTTCGCGTAGATTGTATAGAGAAGGTCGTATTTGG--------------------------------------------------------------------------TTGAGCCTTAGTATGGAAACCCACTAAGTG-----ATAACTTTCAAATTCAGGGAAACCGTGGAATTAAAAAAAATAGGCAATCCTGAGCCAAATCCCGTTT------TCC------GAA--------AAT---GAGTAAGGAAAGCAAGCCAGAAT-----------AAAAAAAGGATAGGTGCAGAGACTCAACGGAAGCTGTT-------CT-AATAAA-------TACATACA----AGACAA--------------ATAAATGGAGTTGA------TT-CCCCCGTCGAT----------------------------------------------------------------------------------------------------------------------------------------------------------------------------------AGGCGAGAATAAAGATAGAGTCCCAGTCTACATGTCAATACCGACAACAATGAAATTTATAG-TAATAGG
Alepis_flavida CAGGAGTATATTTATGCACTTACTCACAATCGTAGTTTAAATCGATCAAGTTTGCTCGAAAATGTAGGTTATGACAAAAAATTTAGATTACTAATTGTGAAACGCTTAATTACTCGAATGTATCAACAGAATTCTTTTCTTATTTCTACTAAT---------AAT------TCTAAC------------CTAAATCCTTTTTTTGGGCACAACAAACATTTTTATTTTCAAATCATATCGAGTAAATTAGCAGTTATTGTGGAAATGAAACTTTCCCTATGCTTAGTA---TCTTCCCTA---------GAAGATCAA---AAAATAGACGAATCTCAAAATTTACGATCAATTCATTCCACATTTCCCTTTTTAGAAGATAAATTCTCCTATTTAAATTATGTGTCAAATATACTAATACCCTATCCTGTTCATCTTGAAATCTTGATTCTAATTCTTCGTTACTGGGTGAAAGATGCCTCTTCTTTGCATTTTTTACGATTCGTTTTCCACGAGAATCTTAATTGGAACCCCACCTTTTTTTCAAAGAAATATATTGACACTCTT------------TCAAAAAGA------------AATCAAAGATTATTCTTATTTTTATATAACTCTCATGTCTGTGAATACGAATCCATTTTCGTTTTTTTACGTAACCAATCCTATCATTTACGATCAACATTTTTTGGAACCCTTTTTGAGCGCATTTTTTTCTATGGAAAAATAAAAAAAGAGTATCTT------GTAAATGTC------TTTACTCAGGATTTTCAAGCTATT------TCATGGCTGTTCAAAGATCCTTTTATGCATTATGTTAGGTATCAAGGAAAATCGATTCTGGCTTCAAAACGGACGTTTCTTATTCTGAATAAATGGAAATATTACCTTGCCCTCTTTTGGAAATGTCGTTTTTATGTGTGGTATCAACCAGAAAGGATCCATATCAAAACATTATCCAAGCATTTCCTTGACTTTCTAGGTTATCTT------TCAAGTGCA------AGTATACGATTCAACCCTTCGGTGGGACGAAGTCAAATGCTAGAAAATTCATTTATAATA---------AATAATATTATTAAG---------ACGTTTGATACCACAGTTCCAATTATGCCTTTGGTTGGATCATTGGCTAAAGCGAAAGTTTGTGACGTCTTAGGTCACCCCATTAGTAAG---TTGGTCTGGGCCGATTTC------TCAGATTATGATATTATTGACTTATTTTGGCGTATATGCAGAAATCTTTCTC--------------------------------------------------------------------------------------------------------------------------------------------------------------------------------------------------------------------------------------------------------------------------------------------------CGAAATTGGTAGACGCTACGGACTTAATTGGATTGAGCCTTAGTATGGAAACCCACTAAGTG-----ATAACTTTCAAATTCAGGGAAACCATGGAATTAATAAAAATAGGCAATCCTGAGCCAAATCCCGTTT------TCC------GAA--------AAT---GAGTAGGGAAAGCAAGCCAGAAT------------AAAAAAGGATAGGTGCAGAGACTCAACGGAAGCTGTT-------CT-AACAAA-------TACATACA----ATACAA------------------ATAAAGTTGA------TT-C----GCTGGT----------------------------------------------------------------------------------------------------------------------------------------------------------------------------------AGACGAGAATAAAGATAGAGTCCCATTCTACATGTCAATACCGACAACAATGAAATTTATAG-TAAGAGG
Amyema_cambagei ------------------------------------------------------------------------------------------------------------------------------------------------------------------------------------------------------------------------------------------------------------------------------------------------------------------------------------------------------------------------------------------------------------------------------------------------------------------------------------------------------------------------------------------------------------------------------------------------------------------------------------------------------------------------------------------------------------------------------------------------------------------------------------------------------------------------------------------------------------------------------------------------------------------------------------------------------------------------------------------------------------------------------------------------------------------------------------------------------------------------------------------------------------------------------------------------------------------------------------------------------------------------------------------------------------------------------------------------------------------------------------------------------------------------------------------------------------------------------------------------------------------------------------------------------------------------------------------------------------------------------------------------------CGAAATTGGTAGACGCTACGGACTTAATTGGGTTGAGCCTTAGTATGGAAACCCACTAAGTG-----ATAACTTTCAAATTCAGGGAAACCGTGGAATTAATAAAAATAGGCAATCCTGAGCCAAATCCCGTTT------TCCTTTTCCGAA--------AAT---GAGTAGGGAAAGCAAGCCAGAAT------------AAAAAAGGATAGGTGCAGAGACTCAACGGAAGCTGTT-------CT-AATAAA-------GACATACA----ATACAA------------------ATGGAGTTGA------TT-C----GCCGGT----------------------------------------------------------------------------------------------------------------------------------------------------------------------------------AGACGAGAATAAAGATAGAGTCCCATTCTACATGTCAATACCGACAACAATGAAATTTATAG-TAAGAGG
Amyema_glabra ------------------------------------------------------------AATGTGAGTTATGACAAAAAGGTTAGGTTACTAATTGTGAAACGTTTAATTACTGGAATGTATCATCAGAATTCTTTTCTTATTTCTACTTAT------------------------------------CAAAATGCTTTTTTTGGACACAACAAACATTTTTATTTGCAAATCATATCGAGTAAGTTAGCGGTTATTGTGGAAATGAAACTTTTCCTAGGCTTAGTA---TCTTCTATT---------GAAGATAAT---AAAATAGACGAATCTAAAAATTTACGATCAATTCATTCCATATTTCCTTTTTTAGAAGATAAATTCTCCTGTTTCAATTATGTGTCAAATATACTAATACCTTATCCTGCTCATCTTGAAATATTGGTTTTAATTCTTCGTTGTTGGGTGAAAGATGCTTCTTCTTTACATTTTTTACGATTCGTTTTACACGAGAATCGTAATTGGAACCATTTTTTTTTTCAA---AAATATATTTCCACCCTT------------TCAAAAAGAAAAAAA------AATCAGAGATTATTGGTATTTTTATATAATTCTCAGGCCTGGGAATACGAATCCATTTTTGTTTTTTTACGTAACCAATCCTATCATTTACGATCAACATTTTTTGGAACTTTTTTTGAGCGAACTATTTTCTATGTAAAAATAAAAAAAGAGTATCTT------GTAAATGTT------TTTACTAAGGATTTTCAAGCCATA------TCATGTATGTTCAAAGATATTTTTATACATTATGTTAGGTATCAAGGAAAATCTATTCTGGCTTCAAAATGTACGTTTTTTATTCAGAATAAATGGAACTATTACTTTGCTCTCTTTTGGAAATGTCGTTTTTATGTGTGGTATCAATCAGAAAGG------ATAAAAACATTATCCAAGCATTTCCTTGCCTTTCTAGGTTATCTT------TCAAGTGCA------AATATACGATTCAACCCTTCGTTGGGACGAAGTCAAATGATAGAAAATTCATTTCTAATA---------AATAATATTAGTAAG---------ACGTTTGATACCACAGTTCCAATTACACCTTTGGTTGGACCATTGGTTAAAGCTAAAGTTGGTGACGTTTTAAGTTATCCCATTAGTAAG---TTAATCTCGTCCGATTTA------TCAGATTATGATATTATTGACTTATTCTGGCATATATGCAGAAATCTTTCTCATTATTACAGCGGAGCTTCAAAAAAA---AGTAGTTTGTATCAAATA---------AAGTATATACTTCGACTTTCTTGTACTAGAACTTTAGCTCGTAAACACAAAAGCGCTTTACGTGCTTTTTTGAAAAGATTAGGTCAAAAAGTTTTGGAAGAATTTTTTATGGAGGAGGAGCAAGTTCTTTTGTTAATCTTCTCAAGGTATTCTTTTACTTCGAAGAGATTGTATAGAAAAGGT----------------------------------------------------------------------------------------CCTTAGTATGGAAACCCACTAAGTG-----ATAACTTTCAAATTCAGGGAAACCGTGGAATTAATAAAAATGGGCAATCCTGAGCCAAATCCCGTTT------TCC------GAA--------AAT---GAGTAGGGAAAGCAAGCCAGAAT------------AAAAAAGGATAGGTGCAGAGACTCAACGGAAGCTGTT-------CT-AATAAA-------GAC---------ATACAA------------------ATGGAGTTGA------TT-C----GCCGGT----------------------------------------------------------------------------------------------------------------------------------------------------------------------------------AGACGAGAATAAAGATAGAGTCCCATTCTACATGTCAATACCGACAACAATGAAATTTATAG-TAAGAGG
Amyema_queenslandica ---------------------------------------------------TTGTTCGAAAATGTAGGTTATGACAAAAAGGTTAGGTTACTAATTGTGAAACGCTTAATTACTCGAATGTATTACCAGAATTCTTTTCTTATTTCTACTTAT---------GAT------TCGAAC------------CAAAATGCTTTTTTTGGACACAACAAACATTTTTATTTGCAAATCATATCGGGTAAGTTGGCGGTTATTGTGGAAATTAAACTTTTCCTAGGCTTAGTA---TCTTCTATT---------GAAGATAAT---AAAATAGACGAATCTAAAAATTTACGATCAATTCATTCCATATTTCCCTTTTTAGAAGATAAATTCTCCCGTTTAAATTATGTGTCAAGTATACTAATACCTTATCCTGCTCATCTTGAAATATTGGTTTTAATTCTTCGTTGTTGGGTGAAAGATGCTTCTTCTTTACATTTTTTACGATTCGTTTTCCACGAGAATCGTAATTGGAACCATTTTTTTTTACAAAATAAATATAGTTCCACCCTT------------TCAAAAAGA------------AATCAGAGATTATTTTTATTCTTATATAATTCTCATGTCTGTGAATACGAATCCATTTTTGTTTTTTTACGTAACCAATCCTATCATTTACGATCAACATTTTTTGGAACCTTTTTTGAGCGAACTGTTTTCTATGGAAAAATAAAAAAAGAGTATCTT------GTAAATGTC------TTTACTAAGGATTTTCAAGCCATA------TTATGTATGTTCAAAGATATTTTTATGCATTATGTTAGGTATCAAGGAAAATCTATTCTGGCTTCAAAATGGACGTTTTTTATTCTGAATAAATGGAACTATTATCTTGCTCTCTTTTGGAAATGTCGTTTTTATGTGTGGTATCAATCAGAAAAG------ATAAAAATATTATCCAAGCATTTCCTTGCCTTTCTAGGTTATCTT------TCAAGTACA------AATATACGATTCAACCCTTCGTTGGGACGAAGTCAAATGATAGAAAATTCATTTATAATA---AATAATAATAATATTATTAAG---------ACGTTTGATACCACAGGTCCAATTATACCTTTGGTTGGACCATTGGTTAAAGCGAAAGTTAGTGACGTCTTAGGTCACCCCATTAGTGAG---TTGAGCTCGGCCGATTTA------TCAGATTATGATATTATTGACTTATTTTGGCATATATGCAGAAATCTTTCTCATTATTACAGCGGACGTTCAAAAAAA---AAGAGTTTGTATCAAATA---------AAGTATATACTTCGACTTTATTGTACTAGAACTTTAGCTCGTAAACACAAAAGCGCTTTACGTGCTTTTTTGAAAAGATTAGGTCCAGAAGTTTTGGAAGAATTTTTTATGGAGGAGGAGCAAGTTCTTTCGTTGATCTTCTCAAGGTATTCTTTTACTTCGCAGAGA--------------------------------------------------------------------------------------------------------------------------------------TAACTTTCAAATTCAGGGAAACCGTGGAATTAATAAAAATAGGCAATCCTGAGCCAAATCCCGTTT------TCC------GAA--------AAT---GAGTAGGGAAAGCAAGCCAGAAT-----------AAAAAAGGGATAGGTGCAGAGACTCAACGGAAGCTGTT-------CT-AATAAA-------TACAT-CA----ATACAA------------------ATGGAGTTGA------TT-C----GCCGGT----------------------------------------------------------------------------------------------------------------------------------------------------------------------------------AGACGAGAATAAAGATAGAGTCCCATTCTACATGTCAATACCGACAACAATGAAATTTATAG-TACGAGG
Amylotheca_subumbellata ------------------------------------------------------------------------------------------------------------------------------------------------------------------------------------------------------------------------------------------------------------------------------------------------------------------------------------------------------------------------------------------------------------------------------------------------------------------------------------------------------------------------------------------------------------------------------------------------------------------------------------------------------------------------------------------------------------------------------------------------------------------------------------------------------------------------------------------------------------------------------------------------------------------------------------------------------------------------------------------------------------------------------------------------------------------------------------------------------------------------------------------------------------------------------------------------------------------------------------------------------------------------------------------------------------------------------------------------------------------------------------------------------------------------------------------------------------------------------------------------------------------------------------------------------------------------------------------------------------------------------------------------------CGAAATTGGTAGACGCTACGGACTTAATTGGATTGAGCCTT----------------AAGTG-----ATAACTTTCAAATTCAGGGAAACCGTGGAATTAATAAAAATAGGCAATCCTGAGCCAAATCCCGTTT------TCC------GGA--------AAT---GAGTAGGGAAAGCTAGCCAGAAT-----------AAAAAAAGGATAGGTGCAGAGACTCAACGGAAGCTGTT-------CT-AACAAA-------TACATACA----ATACAA------------------ATGGAGTTGA------TT-C----GCTGGT----------------------------------------------------------------------------------------------------------------------------------------------------------------------------------AGACGAGAATAAAGATAGAGTCCCATTCTACATGTCAATACCGACAACAATGAAATTTATAG-TAAGAGG
Amylotheca_duthieana CAGGAGTATATTTATGCACTTACTCATAATCGTAGTTTAAATCGATCAAGTTTGTTCGAAAATGTAGGTTATGACAAAAAATTTAGGTTACTAATTGTGAAACGCTTAATTACTCGAATGTATCAACAGAATTCTTTTCTTATTTATACTAAT---------GAT------TCTAAC------------CAAAATCCTTTTTTTGGGCACAACAAACATTTTTATTTTCAAATCATATCAGGTAAATTAGCAATTATTCTGGAAATTAAACTTTCCCTATGCTTAGTA---TCTTCCCTC---------GAAGATAAGAAGAAAATAGACGAATCTCAAAATATACGATCAATTCATTCCACATTTCCCTTTTTAGAAGAAAAATTCTCCCATTTAAATTATGTGTCAAATATATTAATACCCTATCCTGTTCATCTTGAAATCTTGATTCTAATTCTTCGTTACTGGGTGAAAGATGTTTCTTCTTGGCATTTTTTACGATTCGTTTTCCACGAGAATCGTAATTGGAACTTTTTTTTTTTCCCAAAGAAATATATTTACACTCTT------------TCAAAAAGA------------AATCAAAGATTATTCTTATTTTTATATAATTCTCATGTCTGTGAATACGAATCCATTTTTGTTTTTTTACGTAACCAATCCTATCATTTACGATCAACATTTTTTGGAACCCTTTTTGAGCGAATTTTTTTCTATGGAAAAATAAAAAAAGAGTATCTT------GTAAATATC------TTTACTAAGGATTTTCAAGCTATT------TCATGGCTGTTCAAAGATCCCTTTATGCATTATGTTAGGTATCAAGGAAAATCGATTATGGCTTCAAAACGGACGTCTCTTATTCTGAATAAATGGAAATATTACCTTGCCCTCTTTTGGAAATGTCGTTTTTTTGTGTGGTATCAACCAGAAAGGATCCATATAAAAACATTATCCAAGCATTTCCTTGACTTTATAGGTTATCTT------TCAAGTGCA------AGTATACGC------CCTTCGGTGGGACGAAGTCAAATGCCAGAAAATTCATTTATAATA---------AATAATATTATTAAG---------ACGTTTGATACCATAGTTCCAATTATGCCTTTGGTTGGATCATTGGCTAAAGCGAAAGTTTGTGACGTTTTAGGTTACCCCATTAGTAAG---TTGGTCTGGGCCGATTTA------TCAGATTATGATATTATTGACTTATTTTGGCGTATATGCAGAAATCTTTCTCATTATTACAGCGGACGCTCAAAAAAA---AAGAGTTTGTATCAAATA---------AAGTATATACTTCGACTTTCTTGTACTAGAACTTTAGCTCGTAAACATAAAAGCACTCTACGTGCTTTTTTGAAACGATTAGGTCCGGAATTTTTGGAAGAATTTTTTACGGAAGAGGAGCAAGTTCTTTCGTTGACCTTCTCAAGGTATTCTTTTACTTCGCGGAAGTTATATAGAGAAGGTCGTTTTTGGTATTTTGATATT-------------------------------------------------------------------CCTTAGTATGGAAACCCACTAAGTG-----ATAACTTTCAAATTCAGGGAAACCGTGGAATTAATAAAAATAGGCAATCCTGAGCCAAATCCCGTTT------TCC------GAA--------AAT---GAGTAGGGAAAACAAGCCAGAAT--------AAAAAAAAAAGGATAGGTGCAGAGACTCAACGGAAGCTGTT-------CT-AACAAA-------TACAAACA----ATACAA------------------ATGGAGTTGA------TT-C----GCTGGT----------------------------------------------------------------------------------------------------------------------------------------------------------------------------------AGACGAGAATAAAGATAGAGTCCCATTCTACATGTCAATACCGACAACAATGAAATTTATAG-TAAGAGG
Atkinsonia_ligustrina ---------------------------------------------------------GAAAATGTAGGTTATGACAAAAAATTTAGGTTACTAATTGTGAAACGCTTAATTACTCGAATGTATCAACAGAATTCTTTGCTTATTTCTACTAAT---------GAT------TCTAAC------------CAAAATCCCTTTTTTGGGCACAACAAACATTTTTATTTTCAAATCATATCGGGTAAATTAGCAGTTATTGTGGAAATTAAACTTTCCCTATGCTTAGTA---TCTTCCCTC---------GAAGATAAG---AAAATAGACGAATCTCAAAATTTACGATCAATTCATTCCATATTTCCCTTTTTAGAAGAAAAATTCTCCCATTTAAATTATGTGTCAAATATACTAATACCCTATCCTGTTCATCTTGAAATCTTGATTCTAATTCTTCGTTACTGGGTGAAAGATGCCTCTTCTTTGCATTTTTTACGATTCGTTTTCCACGAGAATCGTAATTGGAACCATTTTTTTTTCCCAAAGAAATATATTTCCACTCTT------------TCAAAAAGA------------AATCAAAGATTATTCTTATTCTTATATAATTCTCATGTCTGTGAATACGAATCCATTTTTGTTTTTTTACGTAACCAATCCCATCATTTACGATCAACATTTTTTGGAACCCTTTTTGAGCGAATGTTTTTCTATGGAAAAATAAAAAAAGAGTATCTT------GTAAATGTC------TTTACTAAGGATTTTCAAGCTATT------TCATGGCTGTTCAAAGATCCTTTTATGCATTATGTAAGGTATCAAGGAAAATCTATTCTGGCTTCAAAACGGACGTCTCTTATTCTGAATAAATGGAAATATTACCTTGCCCTCTTTTGGAAATGTCGTTTTTATGTGTGGTATCAACCAGAAAGGATCCATATAAAAACATTATCCAAGCATTTCCTTGACTTTCTAGGTTATCTT------TCAAGTGCA------AGTATACGATTCAACCCTTCGGTGGGACGAAGTCAAATGCTAGAAAATTCATTTATAATA---------AATAATATTATTAAG---------ACGTTTGATACCACAGTTCCAATTATGCCTTTGGTTGGATCATTGGCTAAAGCGAAAGTTTGTGACGTCTTAGGTCACCCCATTAGTAAG---TTGGTCTGGGCCGATTTA------TCAGATTATGATATTATTGACTTATTTTGGCGTATATGCAGAAATCTTTCTCATTATTACAGCGGAGCCTCAAAAAAA---AAGAGTTTGTATCAAATA---------AAGTATATACTTCGACTTTCTTGTACTAGAACTTTAGCTCGTAAACACAAAAGCACTCTACGTGCTTTTTTGAAAAGATTAGGTCCGGAATTTTTGGAAGAATTTTTTACGGAGGAGGAACAGGTTCTTTCGTTGATCTTCTCAAGGTACTCTTTCACTTCGC-----------------------------------------------------------------------CGAAATTGGTAGACGTTACGGACTTAATTGGATTGAGCCTTAGTATGGAAACCCACTAAGTG-----ATAACTTTCAAATTCAGGGAAACCGTGGAATTAATAAAAATAGGCAATCCTGAGCCAAATCCCGTTT------TCC------GAA--------AAT---GAGTAGGGAAAGCAAGCCAGAAT------AAAAAAAGGAAAGGATAGGTGCAGAGACTCAACGGAAGCTGTT-------CT-AACAAA-------TACATACA----ATACAA------------------ATGGAGTTGATTGTCTTT-C----GCTGGT----------------------------------------------------------------------------------------------------------------------------------------------------------------------------------AGCCGAGAATAAAGATAGAGTCCCATTCTACATGTCAATACCGACAACAATGAAATTTATAG-TAAGAGG
Bakerella_sp_Nickrent_4161 ---GAGTATATTTATGCACTTACTCATAATCGTAGTTTCAATCGATCAAGTTTGTTCGAAAATGTAAGTTATGACAAAAAGATTAGGTTACTAATTGTGAAACGATTAATTACTCGAATGTATCACCAGAATTTTTTCCTTATTTCTACTTAT---------GAT------TATAAC------------CAAAATGCTTTTTTTGGACACAACAAACATTTTTATTTGAAAATCATATCGGGTAAGTTAGCGGTTATTGTGGAAATAAAACTTTTCCTAGGTTTATTA---TCTTCCAGA---------GAAGATAAT---AAAATAGACGAATCTAAAAATTTACGATCAATTCATTCCATATTTCCCTTTTTAGAAGATAAATTCTCTCGTTTAAATTATGTGTCAAATATACTAATACCTTATCCTGTTCATCTTGAAATATTGGTTTTAATTCTTCGTTGTTGGGTGAAAGATGCTTCTTCTTTACATTTTTTACGATTCGTTTTCCACGAGAATCATAATTGGAACCATTTTTTTTTCAAAAATAAATATGTTTCCGCCCTT------------TCAAAAAGA------------AATCCGAGATTATTTTTATTCTTATATAATTCTCATGTCTGTGAATACGAATCCATTTTTGGTTTTTTACGTAACCAATCCTATCATTTACGATCAACATTTTTTGGAACCTTTTTTGAGCGAACTATTTTCTATGGAAAAATAAAAAAAGAGTATCTT------GTAAATGTC------TTTACTAAGGATTTTCAAGCCATA------TCATGTATGTTTAAAGATATTTTTATGCATTATGTTAGGTATCAAGGAAAGTCTATTCTGGCTTCAAAATGGGCGTTTTTTATTCTGAATAAATGGAACTATTACCTTGATCTCTTTTGGAAATGTCGTTTTTATGTGTGGTATCAATCAGAAAGG------CTAAAAACATTATCCAAGCATTTCCTTGACTTTCTAGGTTATCTT------TCAAGTGCA------AATATACGATTCAACCCTTCGTTGGGACGAAGTCAAATGATAGAAAATTCATTTATAATA------AATAATAATATTATTAAG---------ACGTTTGATACCACTATACCTTTTATACCTTTGGTTGGACCATTGGTTAAAGCGAAAGTTGGTGACGTCTTAGGTCACCCCATTAGTAAG---TTGATCTCGGCCGATTTA------TCAGATTATGATATTATTGACTCATTTTGTCATATATGCAGAAATCTTTTTCATTATTACAGCGGAGCTTCAAAAAAA---AATAGTTTGTATCAAATA---------AAGTATATACTTCGACTTTCGTGTACTATAACTTTAGCTCGTAAACACAAAAGTGCTTTACGTGCTTTTTTGAAAAGATTAGTTCCAGAAGTTTTGGAAGAATTTTTTATGGAGGAGGAACAAGTTCTTTCGTTGATCTTCTCAAGGTATTCTTTTACTTCGCAGAGATTGTATAGAGAAGGTCGTATTTGGTATTTGGATATTTAT----------------------------------GGTAGACGCTACGGACTTAATTGGGTTGAGCCTTAGTATGGAAACCCACTAAGTG-----ATAACTTTCAAATTCAGGGAAACCGTGGAATTAATAAAAATAGGCAATCCTGAGCCAAATCCCGTTT------TCC------GAA--------AAT---GAGTAGGGAAAGCAAGCCAGAAC-----------AAAAAAAGGATAGGTGCAGAGACTCAACGGAAGCTGTT-------CT-AATAAA-------TACATACA----ATACAA------------------ATGGAGTTGA------TT-C----GCCGGT----------------------------------------------------------------------------------------------------------------------------------------------------------------------------------AGACAAGAATAAAGATAGAGTCCCATTCTACATGTCAATACCGACAACAATGAAATTTATAG-TAAGAGG
Baratranthus_axanthus ------------------------------------------------------------------------------------------------------------------------------------------------------------------------------------------------------------------------------------------------------------------------------------------------------------------------------------------------------------------------------------------------------------------------------------------------------------------------------------------------------------------------------------------------------------------------------------------------------------------------------------------------------------------------------------------------------------------------------------------------------------------------------------------------------------------------------------------------------------------------------------------------------------------------------------------------------------------------------------------------------------------------------------------------------------------------------------------------------------------------------------------------------------------------------------------------------------------------------------------------------------------------------------------------------------------------------------------------------------------------------------------------------------------------------------------------------------------------------------------------------------------------------------------------------------------------------------------------------------------------------------------------------CGAAATTGGTAGACGCTACGGACTTAATTGGATTGAGCCTTAGTATGGAAACCCACTAAGTG-----ATAACTTTCAAATTCAGGGAAACCGTGGAATTAATAAAAATCGGCAATCCTGAGCCAAATCCCGTTT------TCC------GAA--------AAT---GAATAGGGAAAGCAAGCCAGAAT----------AAAAAAAAGGATAGGTGCAGAGACTCAACGGAAGCTGTT-------CTAAATAAATACATAATACATACA----ATACAA------------------ATGGAGTTGA------TT-C----GTCGGT----------------------------------------------------------------------------------------------------------------------------------------------------------------------------------AGACGAGAATAAAGATAGAGTCCCATTCYACATGTCAATACCGACAACAATGAAATTTATAG-TAAGAGG
Benthamina_alyxifolia CAGGAGTATATTTATGCACTTACTTATAATCGTAGTTTCAATCGATCAAATTTGTTCGAAAATGTGGGTTATGACAAAAAGGTTAGGTTACTAATTGTGAAACGCTTAATTACTCGAATGTATCACCAGAATTCTCTTCTTATTTCTACTTAT---------GAT------TCGAAC------------CAAAATGTTTTTTTTGGACACAACAAACATTTTTATTTGCAAATCATATCGGGTAAGTTAGCGGTTATTGTGGAAATTAAACTTGTCCTAGGCTTAGTA---TCTTCTATT---------GAAGATAAT---AAAATAGACGAATCTAAAAATTTACGATCAATTCATTCCATATTTCCCTTTTTAGAAGATAAATTCTCCCGTTTAAATTATGTGTCAAATATACTAATACCTTATCCTGTTCATCTTGAAATATTGGTTTTAATTCTTCGTTGTTGGGTGAAAGATGCTTCTTCTTTACATTTTTTACGATTTGTTTTCCACGAGAATCGTAATTGGAACCATTTTTTTTTCCAAAATAAATATATTTACACCCTT------------TCAAAAAGA------------AATCAGAGATTATTTTTATTCTTATATAATTCTCATGTCTGTGAATACGAATCCATTTTT---TTTTTACGTAACCAATCCTATCATTTACGATCAACATTTTTTGGAACCTTTTTTGAGCGAACTTTTTTCTATGGAAAAATCAAAAAAGAGTATCTT------GGAAATGTC------TTTACTAAGGATTTTCAAGCCATA------TCATGTATGTTCAAAGATATTTTTATGCATTATGTTAGGTATCAAGGAAAATCTATTCTGGCTTCAAAATGGACGTTTTTTATTCTGAATAAATGGAACTATTACCTTGCTCTCTTTTGGAAATGTCGTTTTTATGTGTGGTATCAATCAGAAAGG------ATAAAAACATTATCCAAGCATTTCCTTGCCTTTCTAGGTTATCTT------TCAAGTACA------AATATACGATTCAACCCTTCGTTGGGACGAAGTCAAATGATAGAAAATTCATTTATAATA---AATAATAATAATATTATTAAG---------ACGTTTGATACCACAGTTCCAATTATACCTTTTGTTGGACCATTGGTTAAAGCGAAAGTTGGTGACGTCTTAGGTCACCCCATTAGTAAG---TTGATCTCGTCCGATTTA------TCAGATTATGATATTATTGACTTATTTTGGCATATATGCAGAAATCTTTCTCATTATTACAGCGGAGCTTCAAAAAAA---AATAGTTTGTATCAAATA---------AAGTATATACTTCGACTTTCTTGTACTAGAACTTTAGCTCGTAAACACAAAAGCGCTTTACGTGCTTTTTTGAAAAGATTAGGTCCAGAAGTTTTGGAAGAATTTTTTATGGAGGAGGAGCAAGTTCTTTCGTTGATCTTCTCAAGGTATTCTTTTACTTCGCAGAGATTGTATAGAGAAGGTCGTATTTGGTATTTGGATATTTATTAT------------------------CGAAATTGGTAGACGCTACGGACTTAATTGGGTTGAGCCTTAGTATGGAAACCCACTAAGTG-----ATAACTTTCAAATTCAGGGAAACCGTGGAATTAATAAAAATAGGCAATCCTGAGCCAAATCCTGTTT------TCC------AAA--------AATAATGAGTAGGGAAAGCAAGCCAGAAT-----------AAAAAAAGGATAGGTGCAGAGACTCAACGGAAGCTGTT-------CT-AATAAA-------TACATACA----ATACAA------------------ATGGAGTTGA------TT-C----GCCGGT----------------------------------------------------------------------------------------------------------------------------------------------------------------------------------AGACGAGAATAAAGATAGAGTCCCATTCTACATGTCAATACCGACAACAATGAAATTTATAG-TAAGAGG
Berhautia_senegalensis ------------------------------------------------------------------------------------AGGTTACTAATTGTGAAACGATTAATTACTCGAATGTATCACCAGAATTCTTTTCTTATTTCTACTTAT---------GAT------TATAACCAATATGCTTACCAAAATGCTTTTTTTGGGCACAACAAACATTTTTATTTGCAAATCATATCGTGTAAGTTATCGGTTATTGTGGAAATGAAACTTTTCTTAGGCTTAGTATCTTCTTCTCTT---------GAAGAGAAT---AAAATAGACGAATCTAAAAATTTACAATCAATTCATTCCATATTTCCCTCTCTAGAAGAAAAATCCTCTCGTTTAAATTATGTGTCAAATATACTAATACCTTATCCTGTTCATCTTGAAATATTGGTTTTAATTCTTCGTTGTTGGGTGAAAGATGCTTCTTCTTTACATTTTTTACGATTCGTTTTCCATGAAAATCGTAATTGGAACCATTTTTTTTTCAAAAATAACTCTATTTCCACCCTT------------TCAACAAAAAAA---------AATCAGAAATTCTTTTTATTCTTATATAATTCTCATGTCTGTGAATATGAATCCATTTTTGTTTTTTTACGTAACCAATCCTATCATTTACGATCAACATTTTTTGGAACCTTTTTTGAGCGAACTATTTTCTATGGAAAAATAAAAAAAGAATATCTT------GTAAATGTC------TTTACTAAGGATTTTCAAGCCATA------TCATGTATGTTCAAAGATATTTTTATGCATTATGTTAGGTATCAAGGAAAATCTATTTTGGCGTCAAAATGGACGTTTTTTATTCTGAATAAATGGAACTATTTCCTTGCTCCTTTTTGGAAATGTCGTTTTTATGTGTGGTATCAATCAGAAAGG------ATAAAAAAATTATCCAAGCATTTCCTTGACTTTCTAGGTTATCTT------TCAAGTACA------AATATACGATTCAATCCTTCGTTGGGACGAAGTCAAATGATAGAAAATTCATTTATAATA------AAGAATAATATTATTAAT---------ACGTTTGATACCACAATTCCAATTATACCTTTGGTTGAATCATTGGGTAAAGCGAAAGGTGGTGACGTCTTAGGTCACCCCATTAGTAAG---TTGATCTCGGCCGATTTA------TCAGATTATGATATTATTGACTTATTTTGGCATATATGCAGAAATCTTTCTCATTATTACAGCGGAGCTTCAAAAAAA---AATAGTTTGTATCAACTA---------AAGTATATACTTCGACTTTCGTGTACTAGAACTTTAGCTCATAAACGCAAAAGCGCTTTACGTGTTTTTTTGAAAAGATTAGTTCCAGAAGTTTTGGAAGAATTTTTTATGGAGGATGAGCAAGTTCTTTCGTTAATCTTCTCAAGGTATTCTTTTCCTTCGCGGAGATTGTATATAGAGGGTCGTATTTGGTATTTGGATATTTATTAT-----------------------------------------------------------------------------------------------------------------------------------------------------------------------------------------------------------------------------------------------------------------------------------------------------------------------------------------------------------------------------------------------------------------------------------------------------------------------------------------------------------------------------------------------------------------------------------------------------------------------
Cecarria_obtusifolia ----------------------------------------------------------------------------------TTAGGTTACTAATTGTGAAACGCTTAATTACTCGAATGTATCAACAGAATTATTTTATTATTTCTACTAAT---------GAT------------------------------------------------------------------------------------------------------------------------------------------------------------------------------------------------------------------------------------------------------------------------------------------------------------------------------------------------------------------------------------------------------------------------------------------------------------------------------------------------------------------------------------------------------------------------------------------------------------------------------------------------------------------------------------------------------------------------------------------------------------------------------------CTCTTTTGGAAATATCGTTTTTATGTGCGGTATCAACCAGAACGG------ATAAAAACATTATCCAAGCATTTC------TTTCTAGGTTATCTT------TCAAGTGTA------AGTATACGATTCAACTTTTGGTTGGTCCGAAGTCTAATGCTAGAAAATTCCTTTCTAATA------AATAATAATATTATTAAG---------GCGTTTGATACTACA---------ATGCCTTTGGTTGGATCTTTGGCTAAAGCGAAAGTTGGCGATGTCTTAGGTCGCCCTATTAATAAG---TTGATCTCGATCGATTTA------TCAGATTATGATATTATTGACTTATTTTGGCATATATGCCAAAATATTTTTAATTATTTCAGCGGAGTCTCAAAAAAA---AAGAGTTTGTATCAAATA---------AAGTATATATTTCGACTT----------------------------------------------------------------------AATTTTTGGAATAATTTTTTTTGGTGGAAGAGCAAGTTCTTTCGTTGATCTTCTAAAGGTATTCTTTTAACTCCCGGGGTTTATATAGAGAAAGTCATGTTTGGTATCTGGATATT------------------------------CGAAATTGGTAGACGCTACGGACTTAATTGGATTGAGCCTTAGTATGGAAACTTACTAAGTG-----ATAACTTTCAAATTCAGGGAAACCGTGGAATTAATAAAAATAGGCAATCCTGAACCAAATCCCGTTT------TCA------TAA--------AAT---GAGTAGGGAAATCAAGCCAGAAT----------AAAAAAAAGGATAGGTGCAGAGACTCAATGGAAGCTGTT-------CT-AATAAATACAT--TACATACA----ATACAA------------------ATTGTATGTA------GC-------CCGGT----------------------------------------------------------------------------------------------------------------------------------------------------------------------------------AGACGAGAATAAAGATAGAGTCCCATTCTACATGTCAATACCGACAACAATTAAATTTATAG-TAAGAGG
Cladocolea_cupulata ------------------------------------------------------------------------------------------------------------------------------------------------------------------------------------------------------------------------------------------------------------------------------------------------------------------------------------------------------------------------------------------------------------------------------------------------------------------------------------------------------------------------------------------------------------------------------------------------------------------------------------------------------------------------------------------------------------------------------------------------------------------------------------------------------------------------------------------------------------------------------------------------------------------------------------------------------------------------------------------------------------------------------------------------------------------------------------------------------------------------------------------------------------------------------------------------------------------------------------------------------------------------------------------------------------------------------------------------------------------------------------------------------------------------------------------------------------------------------------------------------------------------------------------------------------------------------------------------------------------------------------------------------CGAAATTGGTAGACGCTACGGACTTAATTGGATTGAGCCTTAGTATGGAAACCCACTAAGTG-----ATAACTTTCAAATTCAGGGAAACCGTGGAATTAATAAAAATAGGCAATCCTGAGCCAAATCCCGTTT------CCC------GAA--------AAC-GAGAGTAGGGAAAGCAAGCCAGAAT--AAATAAAAAAAGGAAAGGATAGGTGCAGAGACTCAACGGAAGCTGTT-------CT-AACAAA-------TACATACAAATGATACAA------------------ATGGGGTTTATTGTCTTT-C----GCCGGT----------------------------------------------------------------------------------------------------------------------------------------------------------------------------------AGACGAGAATAAAGATAGAGTCCCATTCTACATGTCAATACCTACAACAATGAAATTTATAGTTAAGAGG
Cladocolea_gracilis ------------------------------------------------------------------GGTTATGACAAAAAGTTTAGGTTACTAATTGTGAAACGCTTAATTACTCGAATGTATCAACAGAATTATTTTTTTATTTCTACTAAT---------GAT------TCTAAC------------CAAAATACTTTTTTGGGACACAACAAATATTTTTATTTTCAAATCCTATCGGGTAAATTAGCAGTTATTGTGGAAATTAAACTTTCCCTATACTTAGTA---TCTTCCCTCGAAGAC---GAAGATAAG---AAAATAGATAAATTCCAAAATTTACGATCAATTCATTCCATATTTCCCTTTTTAGAAGAAAAATTCTCCCATTTAAATTATGTGTCAAATATACTAATACCCTATCCTGTTCATCTTGAAATCTTGATTCTAATTCTTCGTTACTGGGTGAAAGACGCTTCTTCTTTGCATTTTTTACGATTCGTTTTCCACGAGAATCGTAATTGGAATATT---TTGTTTCCAAAGAATTTTATTTTCACTCTA------------------AGA------------AATCAAAGATTATTC------TTATATAATTCTCATGTCTGTGAATACGAATCCATTTTTGTTTTTTTACGTAACCAATCCTATCATTTACGATCAACATTTTTTGGAACCTCTTTTGAGCGAATTTTCTTCTATGGAAAAATAAAAAAAGAGTTTTTT------GTAAATGTC------TTTACTAAGTATTTTCAAGTTATT------TCATGGCTGTTCAAAGATCCTTTTATGCATTATGTTAGGTATCAAGGAAAATCTATTCTGGCTTCAAAACGGGCGTCTCTTATTCTGAATAAATGGAAATATTATCTTGCCCTCTTTTGGAAATGTCGTTTTTATGCGTGGGATCAACCAGAAAGGATTCATATAAAAACATTATCCAAGCACTTTCTTGACTTTCTAGGTTATCTT------TCAAGTGCA------AGTATACGC------CCTTCGGCGGGACGAAGTCAAATGCTAGAAAATTCATTTTTAATA---------AATAATATTATTAAG---------ACGTTTGATACCACAGTTCCAATTATGCCTTTGGTTGGATCGTTGGCTAAAGCAAAAGTTTGTGACGTCTTAGGTTACCCCATTAGTAAG---TTGGTCTGGTCCGATTTA------TCAGATTATGATATTATTGACTTATTTTGGCGTATATGCAGAAATCTTTCTCATTATTACAGCGGAGCCTCAAAAAAA---AAGAGTTTGTATCAAATA---------AAGTATATACTTCGACTTTCTTGTACTAGAACTTTAGCTTGTAAACACAAAAGCACTCTACGTGCTTTTTTGAAAAGATTAGGTCCGGAATTTTTTGAAGAATTTTTTACGGGGGAGGAGCAAGTTCTTTCGTTGATCTTTTCAAGGTATTCTTTTACCTCGCGGCGG-----------------------------------------------------------------------------GACGCTACGGACTTAATTGGATTGAGCCTTAGTATGGAAACCCACTAAGTG-----ATAACTTTCAAATTCAGGGAAACCGTGGAATTAATAAAAATAGGCAATCCTGAGCCAAATCCCGTTT------CCC------GAA--------AAC---GAGTAGGGAAAGCAAGCCAGAAT-------AAATAAAAAAAGGATAGGTGCAGAGACTCAACGGAAGCTGTT-------CT-AACAAA-------TACATACA---------A------------------ATGGGGTTGATTGTCTTT-C----GCCGGT----------------------------------------------------------------------------------------------------------------------------------------------------------------------------------A---GAGAATAAAGATAGAGTCCCATTCTACATGTCAATACCTACAACAATGAAATTTATAGTTAAGAGG
Cladocolea_mcvaughii ------------------------------------------------------------------------------------------------------------------------------------------------------------------------------------------------------------------------------------------------------------------------------------------------------------------------------------------------------------------------------------------------------------------------------------------------------------------------------------------------------------------------------------------------------------------------------------------------------------------------------------------------------------------------------------------------------------------------------------------------------------------------------------------------------------------------------------------------------------------------------------------------------------------------------------------------------------------------------------------------------------------------------------------------------------------------------------------------------------------------------------------------------------------------------------------------------------------------------------------------------------------------------------------------------------------------------------------------------------------------------------------------------------------------------------------------------------------------------------------------------------------------------------------------------------------------------------------------------------------------------------------------------CGAAATTGGTGGACGCTACGGACTTAATTGGATTGAGCCTTAGTATGGAAACCCACTAAGTG-----ATAACTTTCAAATTCAGGGAAACCGTGGAATTAATAAAAATAGGCAATCCTGAGCCAAATCCCGTTT------CCC------GAA--------AAC-GAGAGTAGGGAAAGCAAGCCAGAAT--AAATAAAAAAAGGATAGGATAGGTGCAGAGACTCAACGGAAGCTGTT-------CT-AACAAA-------TACATACA----ATACAA------------------ATGGGGTTGATTGTCTTT-C----GCCGGT----------------------------------------------------------------------------------------------------------------------------------------------------------------------------------AGACGAGAATAAAGATAGAGTCCCATTCTACATGTCAATACCTACAACAATGAAATTTATAGTTAAGAGG
Dactyliophora_novaeguineae CAGGAGTATATTTATGCACTTACTCATAATCGTAGTTTCAATCGATCAAGTTTGTTCGAAAATGTAGGTTATGACACGAAGGTTAGGTTACTAATTGTGAAACGCTTAATTACTCGAATGTATCACCAGAATTCTTTTCTTATTTATACTTAT---------GAT------TCGAAC------------CAAAATGCTTTTTTTGGACACCACAAACATTTTTATTTGCAAATCATATCGGGTAAGTTAGCGGTTATTGTGGAAATTAAACTTTTCCTAGGCTTAGTA---TCTTCTATT---------GAAAATAAT---AAAATAGACGAATCTAAAAATTTACGATCAATTCATTCCATATTTCCCTTTTTAGAAGATAAATTCTCCCGTTTCAATTATGTGTCAAATATACTAATACCTTATCCTGTTCATCTTGAAATATTGGTTTTAATTCTTCGTTGTTGGGTGAAAGATGCTTCTTCTTTACATTTTTTACGATTCGTTTTCCACGAGAATCGTAATTGGAACTATTTTTTTTTACCAAATAAATATATTTCCACCCTT------------TCAAAAAGA------------AATCAGAGATTATTTTTATTCTTATATAATTCTCATGTCTGTGAATACGAATCCATTTTTGTTTTTTTACGTAACCAATCCTATCATTTACGATCAACATTTTTTGGAACCTTTTTTGAGCGAACTATTTTCTATGGAAAAATAAAAAAAGAGTATCTT------GTAAATGTC------TTTACTAAGGATTTTCAAGCCATA------TCATGTATGTTCAAAGATATTTTTATGCATTATGTTAGGTATCAAGGAAAATCTATTCTGGCTTCAAAATGGACGTTTTTTATTCTGAATAAATGGAACTATTACTTTGCTCTCTTTTGGAAATGTCGTTTTTATGTGTGGTATCAATCAGAAAGG------ATAAAAACATTATACAAGCATTTCCTTGCCTTTCTAGGTTATCTT------TCAAGTGCA------AATATACGATTCAACCCTTCGTTGGGACGAAGTCAAATGATAGAAAATTCATTTATAATA---AATAATAATAATAATATTAAG---------ACGTTTGATACCACAGTTCCAATTATACCTTTGGTTGGACCATTGGTTAAAGCGAAAGTTGGTGACGTCTTAGGTCACCCCATTAGTAAG---TTGATCTCGTCCGATTTA------TCAGATTATGATATTATTGACTTATTTTGGCATATCTGCAGAAATCTTTCTCATTATTACAGCGGAGCTTCAAAAAAA---AATAGTTTGTATCAAATA---------AAGTATATACTTCGACTTTCTTGTACTAGAACTTTAGCTCGTAAACACAAAAGCGCTTTACGTGCTTTTTTGAAAAGATTAGGCACAGAAGTTTTGGAAGAATTTTTTATGGAGGAGGAGCAAGTTCTTTCGTTGATCTTCTCAAGGTATTCTTTTACTTCGCAGAGATAGTATAGAGAAGGTCGTATTTGGTATTTGGATATTTATTAT------------------------CGAAATTGGTAGACGCTACGGACTTAATTGGGTTGAGCCTTAGTATGGAAACCCACTAAGTG-----ATAACTTTCAAATTCAGGGAAACCGTGGAATTAATAAAAATAGGCAATCCTGAGCCAAATCCCGTTT------TCC------GAA--------AAT---GAGTAGGGAAAGCAAGCCAGAAT-----------AAAAAAAGGATAGGTGCAGAGACTCAACGGAAGCTGTT-------CT-AATAAA-------GACATACA----ATACAA------------------ATGTAGTTGA------TT-C----GCCGGT----------------------------------------------------------------------------------------------------------------------------------------------------------------------------------AGACGAGAATAAAGATAGAGTCCCATTCTACATGTCAATACCGACAACAATGAAATTTATAG-TAAGAGG
Decaisnina_brittenii ------------------------------------------------------------------------------------------------------------------------------------------------------------------------------------------------------------------------------------------------------------------------------------------------------------------------------------------------------------------------------------------------------------------------------------------------------------------------------------------------------------------------------------------------------------------------------------------------------------------------------------------------------------------------------------------------------------------------------------------------------------------------------------------------------------------------------------------------------------------------------------------------------------------------------------------------------------------------------------------------------------------------------------------------------------------------------------------------------------------------------------------------------------------------------------------------------------------------------------------------------------------------------------------------------------------------------------------------------------------------------------------------------------------------------------------------------------------------------------------------------------------------------------------------------------------------------------------------------------------------------------------------------CGAAATTGGTAGACGCTACGGACTTAATTGGATTGAGCCTTAGTATGGAAACCCACTAAGTG-----ATAACTTTCAAATTCAGGGAAACCGTGGAATTAATAAAAATAGGCAATCCTGAGCCAAATCCCGTTT------TCC-------AA--------A-T---GAGTAGGGAAAACAAACCAGAAT----------AAAAAAAAGGATAGGTGCAGAGACTCAACGGAA--TGTT-------CT-AACAA--------TACAT-CA----CTACAA------------------ATGGAGTTGA------TT-C----GCTGGT----------------------------------------------------------------------------------------------------------------------------------------------------------------------------------AGACGAGAATAAAGATAGAGTCCCATTCTACATGTCAATACCGACAACAATGAAATTTATAG-TAAGAGG
Decaisnina_congesta ------------------------------------------------------------------------------------------------------------------------------------------------------------------------------------------------------------------------------------------------------------------------------------------------------------------------------------------------------------------------------------------------------------------------------------------------------------------------------------------------------------------------------------------------------------------------------------------------------------------------------------------------------------------------------------------------------------------------------------------------------------------------------------------------------------------------------------------------------------------------------------------------------------------------------------------------------------------------------------------------------------------------------------------------------------------------------------------------------------------------------------------------------------------------------------------------------------------------------------------------------------------------------------------------------------------------------------------------------------------------------------------------------------------------------------------------------------------------------------------------------------------------------------------------------------------------------------------------------------------------------------------------------CGAAATTGGTAGACGCTACGGACTTAATTGGATTGAGCCTTAGTATGGAAACCCACTAAGTG-----ATAACTTTCAAATTCAGGGAAACCGTGGAATTAATAAAAATAGGCAATCCTGAGCCAAATCCCGTTT------TCC------GAA--------AAT---GAGTAGGGAAAACAAACCAGAAT---------AAAAAAAAAGGATAGGTGCAGAGACTCAACGGAAGCTGTT-------CT-AACAAA-------TACAT-------------------------------ACGGAGTTGA------TT-C----GCTGGT----------------------------------------------------------------------------------------------------------------------------------------------------------------------------------AGACGAGAATAAAGATAGAGTCCCATTCTACATGTCAATACCGACAACAATGAAATTTATAG-TAAGAGG
Decaisnina_signata ---------------------------------------------------------------------------------------------------------------------------------------------------------------------------------------------------------------------------------------------------------------------------------------------------------------------------------------------------------------------------------------------------------------------------------------------------------------------------------------------------------------------------------------------------------------------------------------------------------------------------------------------------------------------------------------------------------------------------------------------------------------------------------------------------------------------------------------------------------------------------------------------------------------------------------------------------------------------------------------------------------------------------------------------------------------------------------------------------------------------------------------------------------------------------------------------------------------------------------------------------------------------------------------------------------------------------------------------------------------------------------------------------------------------------------------------------------------------------------------------------------------------------------------------------------------------------------------------------------------------------------------------------------------------------------------TGAGCCTTAGTATGGAAACCCACTAAGTG-----ATAACTTTCAAATTCAGGGAAACCGTGGAATTAATAAAAATAGGCAATCCTGAGCCAAATCCCGTTT------TCC------GAA--------AAT---GAGTAGGGAAAACAAACCAGAAT---------AAAAAAAAAGGATAGGTGCAGAGACTCAACGGAAGCTGTT-------CT-AACAAA-------TACAT-------------------------------ACGGAGTTGA------TT-C----GCTGGT----------------------------------------------------------------------------------------------------------------------------------------------------------------------------------AGACGAGAATAAAGATAGAGTCCCATTCTACATGTCAATACCGACAACAATGAAATTTATAG-TAAGAGG
Decaisnina_triflora ---------------------------------------------------------------------------------------------------------------------------CAACAGAATTCTTTTCTTATTTCTACTAAT---------GAT------TCTAAC------------CAAAATCCTTTTTTGGGGCACAACAAACATTTTGATTTGAAAATCATATCCGATAAATTAGCAGTTATTGCGGAAATGAAACTTTCCCTAGGCTTAGTA---TCTTCCTTC---------GAAGATAAG---AAAATAGACGAATCTCAAAATATACGATCAATTCATTCCACATTTCCCTTTTTAGAAGAAAAATTCTCCCATTTAAATTATGTGTCAAATATATTAATACCCTATCCTGTTCATCTTGAAATCTTGATTCTAATTCTTCGTTACTGGGTGAAAGATGTTTCTTCTTTGCATTTTTTACGATTCGTTTTTCACGAGAATCGTAATTGGAACTTTCTTTTTTTCCAAAATAAATATAGTTACACTCTT---TCAAAAAGTTCAAAAAGA------------AATCAAGGATTATTCTTATTTTTATATAATTCTCATGTCTGTGAATACGAATCCATTTTTGTTTTTTTACGTAACCAATCCTATTATTTACGATCAACATTTTTTGGAACCCTTTTTGAGCGAATTTTTTTCTATGGAAAAATAAAAAAAGAGTATCTT------GTAAATGTC------TTTACTAAGGATTTTCAAGCTATT------TCATGGCTGTTCAAAGATCCCTTTCTGCATTATATTCGGTATCAAGGAAAATCGATTCTGGCTTCAAAACAGACGTCTCTTATTCTGAATAAATGGAAATATTACCTTGCCCTCTTTTGGAAATGTCGTTTTTTTGTGTGGTATCAACCCGAAAGGATCCATATAAAAACATTATCCAAGCATTTCCTTGACTTTCTAGGTTATCTT------TCAAGTGCA------AGTATACGCTTCAACCCTTCGGTGGGACGAAGTCAAATGTTAGAAAATTCATTTATAATA---------AATAATATTATTAAG---------ACGTTTGATACCATAGTTCCAATTATACCTTTGGTTGGATCATTGGCTAAAGCCAAAATTTGTGACGTCTTAGGTCACCCCATTAGTAAG---TTGGTCTGGGCCGATTTA------TCAGATTATGATATTATTAACTTATTTTGGCGTATATGCAGAAATCTTTCTCATTATTACAGCGGAGCCTCAACAAAA---AAAAGTTTGTATCAAATA---------AAGTATATACTTCGACTTTCTTGTACTAGAACTTTAGCTCGTAAACATAAAAGCACTCTACGTGCTTTTTTGAAACGATTAGGTCCGGAATTTTTGGAAGAATTTTTTACGGAAGAGGAGCAAGTTCTTTACTTGATCTTCTCAAGGTATTCTTTTAGTTCGCGGAAGTTATATGGAGAAGGT----------------------------------------------------------------------------------------CCTTAGTATGGAAACCCACTAAGTG-----ATAACTTTCAAATTCAGGGAAACCGTGGAATTAATAAAAATAGGCAATCCTGAGCCAAATCCCGTTT------TCC------GAA--------AAT---GAGTAGGGAAAACAAGCCAGAAT--------AAAAAAAAAAGGATAGGTGCAGAGACTCAACGGAAGCTGTT-------CT-AACAAA-------TGCATACA----CTACAA------------------ATGGAGTTGA------TT-C----GCTGGT----------------------------------------------------------------------------------------------------------------------------------------------------------------------------------AGACGAGAATAAAGATAGAGTCCCATTCTACATGTCAATACCGACAACAATGAAATTTATAG-TAAGAGG
Dendropemon_bicolor --------------------------------------------------------CGAAAATGTAGGTTATGACAAAAAGTTTAGGTTACTAATTGTGAAACGCTTAATTACTCGAATGTATCAACAGAATTATTTTCTTATTTCTACTAAT---------GAT------TCTAAC------------CAAAATCCTTTTTGGGGGCACAACAAATATTTTTATTTTCAAATCTTATCGGGTAAATTAGCAGTTATTGTGGAAATGAAACTTTCCCTATGCTTAGTA---TCTTCCCTC---------GAAGATAAG---AAAATAGACGAATACCAAAATTTACGATCAATTCATTCCATATTTCCCTTTTTAGAAGATAAATACTCCCATTTAAATTATGTGTCAAATATACTAATACCGTATCCTGTTCATCTTGAAATCTTGATTCTAATTCTTCGTTACTGGTTGAAAGACGTCTCTTCTTTGCATTTTTTACGATTCGTTTTCCACGAGAATCGTAATTGGAATCTT---TTTTTTCCAAAGAAATATATTTCCACTCTTTTAAATTTAAAAATCAAAAGA------------AATCAAAGATTATTC------TTATATAATTCTCATGTCTGTGAATACGAATCCATTATTGTTTTTTTACGTAACCAATCCTATCATTTACGATCAACATCTTTTGGAACCCCTTTTGAGCGAATTTTCTTCTATGGAAAAATAAAAAAAGAGTTTTTT------GTAAATGTC------TTTACTAACGATTTTCAAGTTATT------TCATGGCTGTTCAAAGATCCTTTTATGCATTATGTTAGGTATCAAGGAAAATCTATTCTGGCTTCAAAACGGGCGTCTCTTATTCTTAATAAATGGAAATATTATCTTACCCTCTTTTGGAAATGTCGTTTTTATGTGTGGTATCAACCAGAAAGTATTCATATAAAAACATTATCCAAGCACTTTATTTACTTTCTAGGTTATCTTTCAATTTCAAGTGCA------AGTATACGATTCAACCCTTCGGCGGGACGAAGTCAAATGCTAGAAAATTCATTTTTAATA---------AATAATATTATTAAG---------ACGTTTGATACCACAGTTCCAATTATGCCTTTGGTTGGATCGTTGGCTAAAGCAAAAGTTTGTGACGTCTTAGGTCACCCCATTAGTAAG---TTGGTCTGGTCCGATTTA------TCAGATTATGATATTATTTATTTATTTTGGCATATATGCAGAAATCTTTCTCATTATTATAGCGGAGCCTCAAAAAAA---AAGAGTTTGTATCAAATA---------AAGTATATACTTCGACTTTCTTGTACTAGAACTTTAGCTTGTAAACACAAAAGCACTCTACGTGCTTTTTTGAAAAGATTAGGTCCGGAATTTTTTGAAGAATTTTTTACGGAGGAGGAGCAAGTTCTTTCGTTGATCTTTTCAAGGTATTTTTTTACTTCGCGGCGGTTGTATAGAGAA-----------------------------------------------------------------------------------------------------------------------------------------------------------------------------------------------------------------------------------------------------------------------------------------------------------------------------------------------------------------------------------------------------------------------------------------------------------------------------------------------------------------------------------------------------------------------------------------------------------------------------------------------------
Dendrophthoe_curvata ------------------------------------------------------------AATGTAAGTTATGACAAAAAAGTTAGGTTACTAATTGTGAAACGATTAATTACTCGAATGTATCACCAGAACTCTTTTCTTATTTCTACTTAT---------GAT------TATAAC------------CAAAATGATTTTTTTGGGCACAACAAGCATTTTTATTTGCAAATCATATCGGGTAAGTTAGCGGTTATTGTGGAAATTAAACTTTTTCTAGGCTTAGTA---TCTTCTCTT---------GAAGATAAT---AAAATAGACGAATATAAAAATTTACGATCAATTCATTCCATATTTCCCTTTTTAGAAGATAAATTTTCCCGTTTAAATTATGTGTCAAATATACTAATACCTTATCCTGTTCATCTTGAACTATTGGTTTTAATTCTTCGTTGTTGGGTGAAAGATTCTTCTTCTTTACATTTTTTACGGTTCGTTTTCCACGAGAATCGTACTTGGAACCATTTTTTTTTACAAAATAAATATATTTCCACCCTT------------CCAAAAAGA------------AATCATAGATTTTTTTTATTCTTATATAATTCTCATGTTTGTGAATACGAATCCATTTTTGTTTTTTTACGTAACCAATCCTATTATTTACGATCAACATTTTTTGGAACCTTTTTTGAGCGAACTATTTTCTATGGAAAAATAAAAAAAGAGTATTTT------GTAACTGTC------TTTACTAAGGATTTTCAAGCCATA------TCATGTATGTTCAAAGATATTTGTATGCATTATGTTAGGTATCAAGGAAAATCTATTCTGGCTTCAAAATGGACGTTTTTTATTCTGAATAAATGGAACTATTATCTTACTCTCTTTTGGAAATGTCGTTTTTATGTGTGTTATCAATCAGAAAGG------ATAAAAACATTATCCAAGCATTTCCTTGACTTTCTAGGTTATCTT------TCAAGTTCA------AATAGACGATTCAACCCTTCGTTGGGACGAAGTCAAATGATAGAAAATTCATTTATAATA------AATAATAATATTATTAAG---------ACGTTTGATACCACAGTTCCAATTATACCTTTGGTTGGACCATTGGTTAAAGTGAAAGTTGGTGACGTCTTAGGTCAACCCATTAGTAAG---TTGATCTCGACCGATTTA------TCAGATTATGATATTATTGACTTATTTTGGCATATATGCAGAAATCTTTCTCATTATTACAGCGGAGCTTCAAAAAAA---AATAGTTTGTATCAACTA---------AAGTATATACTTCGACTTTCGTGTACTAGAACTTTAGCTCGTAAACACAAAAGCGCTTTACGTGCTTTTTTGAAAAGATTAGTTCCAGAAGTTTTGGAAGAATTTTTTATGGAGGAGGAGCAAGTTCTTTCGTTGATCTTCTCAAGGTATTCTTTTCCTTCGCAGAGATTG--------------------------------------------------------------------------------------------------------------------------------------------------------------------------------------------------------------------------------------------------------------------------------------------------------------------------------------------------------------------------------------------------------------------------------------------------------------------------------------------------------------------------------------------------------------------------------------------------------------------------------------------------------------
Dendrophthoe_constricta ------------------------------------------------------------------------------------------------------------------------------------------------------------------------------------------------------------------------------------------------------------------------------------------------------------------------------------------------------------------------------------------------------------------------------------------------------------------------------------------------------------------------------------------------------------------------------------------------------------------------------------------------------------------------------------------------------------------------------------------------------------------------------------------------------------------------------------------------------------------------------------------------------------------------------------------------------------------------------------------------------------------------------------------------------------------------------------------------------------------------------------------------------------------------------------------------------------------------------------------------------------------------------------------------------------------------------------------------------------------------------------------------------------------------------------------------------------------------------------------------------------------------------------------------------------------------------------------------------------------------------------------------------CGAAATTGGTAGACGCTACGGACTTAATTGGGTTGAGCCTTAGTATGGAAACCCACTAAGTG-----ATAACTTTCAAATTCAGGGAAACCGTGGAATTAATAAAAATAGGCAATCCTGAGCCAAATCCCGTTT------TCC------GAA--------AAT---GAGTAGTGAAAGCAAGTTAGAAT-----------AAAAAAAGGATAGGTGCAGAGACTCAACGGAAGCTGTT-------CT-AATAAA-------TACATACA----ATACAATACAAACATACAATACAAATGGAGTTTA------TT-C----GCCGGT----------------------------------------------------------------------------------------------------------------------------------------------------------------------------------AGACGAGAATAAAGATAGAGTCCCATTCTACATGTCAATACCGACAACAATGAAATTTATAG-TAATAGG
Dendrophthoe_longituba CAGGAGTATATTTATGCACTTACTCATAATCGTAGTTTCAATCGATCAAGTTTGTTTGAAAATGTAAGTTATGACAAAAAGGTTAGGTTACTAATTGTGAAACGATTAATTACTCGAATGTATCACCAGAATTCTGTTATTATTTATACTTAT---------GAT------TATAAC------------CAAAATGCTTTTTTTGGGCACAACAAGTATTTTTATTTGCAAATCATATCGGGTAAGTTAGCGGTTATTGTAGAAATTAAACTTTTTCTAGGCTTAGTA---GCTTCTCTT---------GAAGATAAT---AAAATAGACGAATCTAAAAATTTACGATCAATTCATTCCATATTTCCCTTTTTAGAAGATAAATTCTCCCGTTTAAATTATGTGTCAAATATATTAATACCTTATCCTGTTCATCTTGAAATATTGGTTTTAATTCTTCGTTGTTGGATGAAAGATCCTTCTTCTTTACATTTTTTACGATTCGTTTTTCACGAGAATCGTAATTGGAACCATTTTTTTTTCCAAAATAAATATATTTCCACCCTT------------CCAAAAAGA------------AATCAGAGATTATTTCTATTCTTATATAATTCTCATGTCTGTGAATACGAATCCGTTTTT---TTTTTACGTAACCAATCCTATCATTTACGATCAACATTTTTTGGAACCTTTTTTGAGCGAACTGTTTTTTATGGAAAAATAAAAAAAGAGTATCTT------GTAAATGTC------TTTACTAAGGATTTTCAAGCCATA------TCATATATGTTCAAAGATATTTGTATGCATTATGTTAGGTATAAAGGAAAATCTATTCTGGCTTCAAAATGGACGTTTTTTATTCTGAATAAATGGAATTATTACCTTATTCTCTTTTGGAAATGTCGTTTTTATGTGTGGTATCAATCAGAAAGG------ATAAAAACATTATCCAAGCATTTCCTTGACTTTCTAGGTTATCTT------TCAAGTGCA------AATATACGATTCAACCTTTCGTTGGGACGAAGTCAAATGATAGAAAATTCATTTATAATA------AATAATAATATTATTAAC---------ACGTTTGATACCACAGTTCCAATTATATCTTTGGTTGGACCATTGGTTAAAGTGAAAATTGGTGACTTCTTAGGTCACCCCATTAGTAAG---TTGATCTCGACCGATTTA------TCAGATTGTGATATTATTGATTTATTTTGGCATATATGCAGAAATCTTTCTCATTATTACAGCGGAGCTTCAAAAAAA---AATAGTTTGTATCAAATA---------AAGTATATACTTCGACTTTCGTGTACTAGAACTTTAGCTCGTAAACACAAAAGCGCTTTACGTGCTTTTTTGAAAAGATTAGTTCCAGAAGTTTTGGAAGAATTTTTTATGGAGGAGGAGCAAGTCCTTTCGTTGATCTTCTCAAGGTATTCTTTTCCTTCGCAGAGATTGTATATAGAAGGTCGTATTTGGTATTTGGATACTTATTATTTGTATCAACGATCTAGTCAATCA-------------------------------------------TATGGAAACCCACTAAGTG-----ATAACTTTCAAATTCAGGGAAACCGTGGAATTAATAAAAATAGGCAATCCTGAGCCAAATCCTGTTT------TCC------GAA--------AAT---GAGTAGTGAAAGCAAGCTAGAAT---------AAAAAAAAAGGATAGGTGCAGAGACTCAACGGAAGCTGTT-------CT-AATAAA-------TACATACA----ATACAA------------------ATGGAGTTGA------TT-C----GCCGGT----------------------------------------------------------------------------------------------------------------------------------------------------------------------------------AGACAAGAATAAAGATAGAGTCCCATTCTACATGTCAATACCGACAACAATGAAATTTATAG-TAATAGG
Dendrophthoe_vitellina ------------------------------------------------------------------------------------------------------------------------------------------------------------------------------------------------------------------------------------------------------------------------------------------------------------------------------------------------------------------------------------------------------------------------------------------------------------------------------------------------------------------------------------------------------------------------------------------------------------------------------------------------------------------------------------------------------------------------------------------------------------------------------------------------------------------------------------------------------------------------------------------------------------------------------------------------------------------------------------------------------------------------------------------------------------------------------------------------------------------------------------------------------------------------------------------------------------------------------------------------------------------------------------------------------------------------------------------------------------------------------------------------------------------------------------------------------------------------------------------------------------------------------------------------------------------------------------------------------------------------------------------------------CGAAATTGGTAGACGTTACGGACTTAATTGGGTTGAGCCTTAGTATGGAAACCCACTAAGTG-----ATAACTTTCAAATTCAGGGAAACCGTGGAATTAATAAAAATAGGCAATCCTGAGCCAAATCCTGTTT------TCC------GAA--------AAT---GAGTAGTGAAAGCAAGCTAGAAT-----------AAAAAAAGGATAGGTGCAGAGACTCAACGGAAGCTGTT-------CT-AATAAA-------TACATACA----ATACAA------------------ATGGAGTTGA------TT-C----------------------------------------------------------------------------------------------------------------------------------------------------------------------------------------------TCCAGAATAAAGATAGAGTCCCATTCTACATGTCAATACTGACAACAATGAAATTTATAG-TAATAGG
Desmaria_mutabilis --------------------------------------------------TTTGTTCGAAAATATAGGTTATGACAAAAAATTTAGGTTACTAATTGTGAAACGCTTAATTACTCGAATGTATCAACCGAATTCTTTTCTTATTTCTACTAAT---------GAT------TCTAAC------------CAAAATCCTATTTTTGGGCCCAACAAACATTCTTTTTTTCAAATCCTATCGGGTAAATTAGCAGTTATTGTGGAAATGAAACTTTCCCTATGCTTAGTA---TCTTCCCTC---------GAAGATAAG---AAAATAGACGAATCTCGAAATTTACGATCAATTCATTCCATATTTCCCTTTTTAGAAGATAAATTCTGCCAGTTAAATTTTGTGTCAAATATACTAATACCCTATCCTGTTCATCTTGAAATCTTGATTCTAATTCTTCGTTACTGGGTGAAAGATGCCTCTTCTTTGCATTTTTTACGATTTGTTTTCCACGAGAATCGTAATTGGAACCGTTTTTTTTTCCTAAATAAAAATATTTCCACCCTT------------TCAAAAAGA------------AATAAAAGATTATTCTTATTCTTATATAATTCTCATGTCTGTGAATACGAATCCATTTTTGTTTTTTTACGTAACCAATCTTATCATTTACGATCAACATTTTTTGGAACCCTTTTTGAGCGGATTTTTTTCTATGGAAAAATAAAAAAAGAGTATCTT------GTAAATGTC------TTTACTAAGGAGTTGCAAGCTATT------TCATGGCTGTTCAAAGATCCTTTTATGCATTATGTTAGGTATCAAGGAAAATATATTCTGGCTTCAAAACGGACGTCTCTTTTTTTGAATAAATGGAAATATTACCTTGCCCTCTTTTGGAAATGTCGTTTTTATGTGTGGTATCAACCAGAAAAGATCCATATAAAAACATTATCCAAGCATTTCCTTGACTTTCTAGGTTATTTT------TCAAGTGCA------AGTATACGATTCAACCCTTCGGTGGGACGAAGTCAAATGCTAGAAAATTCATTTATAATA---------AATAATATTATTAAG---------ACGTTTGATACCACAGTTCCTATTATGCCTTTAGTTGGATCATTGGCTAAAGCGAAAATTTGTGACGTCTTAGGTCACCCCATTAGTAAG---TTAGTCTGGGCCGATTTA------TCAGATTATAATATTATTGACTTATTTTGGCGTATATGCCGAAATCTTTCT---------------------------------------------------------------------------------------------------------------------------------------------------------------------------------------------------------------------------------------------------------------------------------------------------CGAAATTGGTAGACGCTACGGACTTAATTGGATTGAGCCTTAGTATGGAAACCCACTAAGTG-----ATAACTTTCAAATTCAGGGAAACCGTGGAATTAATAAAAATAGGCAATCCTGAGCCAAATCCCGTTT------TTC------GAA--------AAT---GAGTAGGGAAAGCAAACCAGAAT-----------CAAAAAAGGATAGGTGCAGAGACTCAACGGAAGCTGTT-------CT-AACAAA-------TACATACA----ATACAA------------------ATGGAGTTGATTGTCTTT-C----GCTGGT----------------------------------------------------------------------------------------------------------------------------------------------------------------------------------AGACGAGAATAAAGAGAGAGTCCCATTCTACATGTCAATACCGACAACAATGAAATTTATAG-TAAGAGG
Diplatia_furcata ------------------------------------------CGATCAAGTTTGTTCGAAAATGTGGGTTATGACAAAAAGGTTAGGTTACTAATTGTGAAACGTTTAATTACTGGAATGTATCATCAGAATTTTTTTCTTATTTCTACTTAT---------GAT------TCGAAC------------CAAAATGCTTTTTTTGGACACAACAAACATTTTGATTTGCAAATCATATCGAGTAAGTTAGCGGTTATTGTGGAAATGAAACTTTTCCTAGGCTTATTA---TCTTCTATT---------GAAGATAAT---AAAATAGACGAATCTAAAAATTTACGATCAATTCATTCCATATTTCCTTTTTTAGAAGATAAATTCTCCTGTTTCAATTATGTGTCAAATATACTAATACCTTATCCTGTTCATCTTGAAATATTGGTTTTAATTCTTCGTTGTTGGGTGAAAGATGCTTCTTCTTTACATTTTTTACGATTCGTTTTACACGAGAATCGTAATTGGAACCATTTTTTTTTCCAA---AAATATATTTCCACCCTT------------TCAAAAAGAAAAAAAAAAAGAAATCAAAAATTATTGGAATTTTTATATAATTCTCAGGTTTGGGAATACGAATCCATTTTTGTTTTTTTACGTAACCAATCCTATCATTTACGATCAACATTTTTTGGAACTTTTTTTGAGCGAACTATTTTCTATGGAAAAATAAAAAAAGAGTATTTT------GTAAATGTT------TTTACTAAGGATTTTCAAGCCATA------TCATGTATGTTCAAAGATATTTTTATACATTATGTTAGGTATCAAGGAAAATCTATTCTGGCTTTAAAATGTACGTTTTTTATTCAGAATAAATGGACCTATTACTTTTCTCTCTTTTGGAAATGTCGTTTTTATGTGTGGTATCAATCAGAAAGG------ATAAAAACATTATCCAAACATTTCCTTGCCTTTCTAGGTTATCTT------TCAAGTGCA------AATATACGATTCAACCCTTCGTTGGGACGAAGTCAAATGATAGAAAATTCATTTATAATA---------AATAATATTAGTAAG---------ACGTTTGATACCACAGTTCCAATTACACCTTTGG------------------------------------TAGGTTATCCCATTAGTAAG---TTGATCTCGTCCGATTTA------TCGGATTATGATATTATTGACTTATTCGGGCATATATGCAGAAATCTTTCTCATTATTACAGCGGAGCTTCAAAAAAA---AGTAGTTTGTATCAAATA---------AAGTATATACTTCGACTTTCTTGTACTAGAACTTTAGCTCGTAAACACAAAAGCGCTTTACGTGCTTTTTTGAAAAGATTAGGTCAAAAAGTTTTGGAAGAATTTTTTATGGAGGAGGAGCAAGTTCTTTCATTAATCTTCTCCAGGTATTCTTTTACTTCGAGGAGATTGTAT---------------------------------------------------------------------------------------------------------------CCCACTAAGTG-----ATAACTTTCAAATTCAGGGAAACCGTGGAATTAATAAAAATGGGCAATCCTGAGCCAAATCCCGTTT------TCC------GAA--------AAT---GAGTAGGGAAAGCAAGCCAGAAT------------AAAAAAGGATAGGTGCAGAGACTCAACGGAAGCTGTT-------CT-AATAAA-------GAC---------ATGCAA------------------ATGGAGTTGA------TT-C----GCCGGT----------------------------------------------------------------------------------------------------------------------------------------------------------------------------------AGACGAGAATAAAGATAGAGTCCCATTCTACATGTCAATACCGACAACAATGAAATTTATAG-TAAGAGG
Diplatia_grandibractea ------------------------------------------------------------------------------------------------------------------------------------------------------------------------------------------------------------------------------------------------------------------------------------------------------------------------------------------------------------------------------------------------------------------------------------------------------------------------------------------------------------------------------------------------------------------------------------------------------------------------------------------------------------------------------------------------------------------------------------------------------------------------------------------------------------------------------------------------------------------------------------------------------------------------------------------------------------------------------------------------------------------------------------------------------------------------------------------------------------------------------------------------------------------------------------------------------------------------------------------------------------------------------------------------------------------------------------------------------------------------------------------------------------------------------------------------------------------------------------------------------------------------------------------------------------------------------------------------------------------------------------------------------CGAAATTGGTAGACGCTACGGACTTAATTGGGTTGAGCCTTAGTATGGAAACCCACTAAGTG-----ATAACTTTCAAATTCAGGGAAACCGTGGAATTAATAAAAATGGGCAATCCTGAGCCAAATCCCGTTT------TCC------GAA--------AAT---GAGTAGGGAAAGCAAGCCAGAAT-----------------AGGATAGGTGCAGAGACTCAACGGAAGCTGTT-------CT-AATAAA-------GAC---------ATACAA------------------ATGGAGTTGA------TT-C----GCCGGT----------------------------------------------------------------------------------------------------------------------------------------------------------------------------------AGACGAGAATAAAGATAGAGTCCCATTCTACATGTCAATACCGACAACAATGAAATTTATAG-TAAGAGG
Emelianthe_panganensis ---------------------------------------------------------------------------------------TTACTAATTGTGAAACGATTAATTACTCGAATGTATCACCAGAATTCTTTTCTTATTTCTACT-CT---------AAT------TATAAC------------CAAAATGTTTTTTGGGGGCACAACAAACATTTTTATTTTCAAATCATATCGGGTAAGTTAGCGGTTATTGTGGAAATTAAACTTTTCCTAGGCCTAGTA---TCTTCTCTT---------GAAGATAATAAAAAAATAGACGAATCGCAAAATTTACGATCAATTCATTCCATATTTCCCTTTTTAGAAGATAAATTCTCCCGTTTAAATTATGTGTCAAATATACTAATACCTTATCCTGTTCATCTTGAAATACTAGTTTTAATTCTTCGTTGTTGGGTGAAAGATGCTTCTTATTTACATTTTTTACGATTCGTTTTCCACGAGAATCGTAATTGGAACCATTTTTTTTTCAAAAAGAAATATATTTCTACCCTT------------TCAAAAAGA------------AATCGGAGATTATTTTTATTCTTATATAATTCTCATGTCTGTGAATACGAATCCATTTTTGTTTTTTTACGTAACCAATCCTATCATTTACGATCAACATTTTTTGGAACCTTTTTTGAGCGAACTATTTTCTATGGAAAAATAAAAAAAGAGTATCTT------GGAAATGGC------TTTACTAAGGATTTTCAACCCATA------TCA------------------------------------------------------------------------TTTTTTATTCTGAATAAATGGAACTATTACCTTGCTCTCTTTTGGAAATGTCGGTTTTATGTGTGGTATCAATCAGAAAGG------ATAAAAACATTATTCAAGCATTTCCTTGACTTTCTAGGTTATCTT------TCAAGTGCA------AATATACGATTCAACCCTTCGTTGGGACGAAGTCAAATGATAGAAAATTCATTTCTAATA------AATAATAATATTATTAAG---------ACATTTGATACCACAGTTCAAATTATACCTTTGGTTGGACCATTGGTTCAAGCGAAAGTTGGTGACGTCTTAGGTCACCCCATTAGTAAGTTGTTGATCTCGTCAGATTTA------TCAGATTATGATATTATTGACTTATTTTGGCATATATGCAGAAATCTTTCTCATTATTACAGTGGAGCTTCAAAAAAAAAAAAGAGTTTGTATCAAATA---------AAGTATATACTTCAACTTTCGTGTACTAGAACTGTAGCTCGTAAACACAAAAGTTCTTTACGTGCTTTTTCGAAAAGATTAGTTCTCGAAGTTTTCGAAGAATTTTTTATGGAGGAGGAGCAAGTTCTTTCGTTGATCTTCTCAAGGTATTCTTTTCCTTCGCAG--------------------------------------------------------------------------------GACGCTACGGACTTAATTGGGTTGAGCCTTAGTATGGAAACCCACTAAGTGAAGTGATAACTTTCAAATTCAGGGAAACCGTGGAATTAATAAAAATAGGCAATCCTGAGCCAAATCCCGTTT------TCC------GAA--------AAT---GAGTAGGGAAAGCAAACCAGAAT-----------AAAAAAAGGATAGGTGCAGAGACTCAACGGACGCTGTT-------CT-AATAAA-------TACAT-------------------------------ATGGAGTTGA------TT-C----GCCGGT----------------------------------------------------------------------------------------------------------------------------------------------------------------------------------AGACGAGAATAAAGATAGAGTCCCATTCTACATGTCAATACCGACAACAATGAAATTTATAG-TAAGAGG
Englerina_ramulosa ---------------------------------------AATCGATCAAGTTTGTTCGAAAATGCAAGTTATGACAAAAAGGCTAGGTTACTAATTGTGAAACGATTAATTACTCGAATGTATCACCAGAATTCTTTTCTTATTTCTACTTAT---------GAT------TATAAC------------CAAAATGCTTTTTTTGGGCACAACAAACATTTTTATTTGCAAATCATATCGTGTAAGTTAACGGTTATTGTGGAAATTAAACTTTTCCTAGGCTTAGTA---TCTTCTCTT---------GAAGATAAT---AAAATAGACGAATCTAAAAATTTACGATCAATTCATTCCATATTTCCCTTTCTAGAAGAAAAATTCTCTCGTTTAAATTATGTGTCAAATATACTAATACCTTATCCTGTTCATTTTGAAATATTGGTTTTAATTCTTCGTTGTTGGGTGAAAGATGCTTCTTCTTTACATTTTTTACGATTCGTTTTCCACGAAAATCGTAATTGGAACCATTTTTTTTTCAAAAATAACTATATTTCCACCCTT------------TCAAAAAAA------------AATCAGAGATTCTTTTTATTCTTATATAATTCTCATGTCTGTGAATATGAATCCATTTTTGTTTTTTTACGTAACCAACCCTATCATTTACGATCAACATTTTTTGGAACCTTTTTTGAGCGAACTATTTTCTATGGAAAAATAAAAAAAGAGTATCTT------GTAAATGTC------TTTACTAAGGATTTTCAAGTTATA------TCATGTATGTTCAAAGATATTTTTATGCATTATGTTAGGTATCAAGGAAAATCTATTTTGGCTTTAAAATGGACGTTTTTTATTCTGAATAAATGGAAGTATTACCTTACTCTCTTTTGGAAATGTCGTTTTTATGTGTGGTATCAATCAGAAAGG------ATAAAAACATTATCCAAGCATTTCCTTGACTTTTTAGGTTATCTT------TCAAGTGCA------AATATACGATTCAATCCTTCGTTGGGACGAAGTCAAATGATAGAAAATTCATTTATAATG------AATAATAATATTATTAAG---------ACGTTTGATACCACAGTTCCAATTATACCTTTGGTTGGACCATTGGGTAAAGCGAAAAGTGGTGCCGTTTTAGGTCACCCCATTACTAAG---TTGATCCCGGACGATTTC------TCAGATTATGATATTATTGGCTTATTTTGGCATATATGCAGAAATCTTTCTCATTATTACAGCGGAGCTTCAAAAAAA---AATAGTTTGTATCAAATA---------AAATATATACTTCGACTTTCGTGTACTAGAACTTTAGCTCATAAACACAAAAGCGCTTTACGTGCTTTTTTGAAAAGATTACTTCCAGAAGTTTTGGAAGAATTTTTTATGGAGGAGGATAAAGTTCTTTCGTTGATCTTATCAAGGTATTCTTTTCCTTCGCGGAGATT----------------------------------------------------------------CGAAATTGGTAGACGCTACGGACTTAATTAGGTTGAGCCTTAGTATGGAAACCCACTAAGTG-----ATAACTTTCAAATTCAGGGAAACCGTGGAATTAATAAAAATAGGCAATCCTGAGCCAAATCCCGTTT------TCC------GAA--------AAT---GAGTAGGGAAAGTAAGCCAGCAG----------AAAAAAAAGGATAGGTGCAGAGACTCAACGGAAGCTGTT-------CT-AATAAA-------TACATACA----ACACAA------------------CTCGAGTTGA------TTGCCCAAGTTGGT----------------------------------------------------------------------------------------------------------------------------------------------------------------------------------AGGCGAGAATAAAGATAGAGTCCCATTCTACATGTCAATGCCGACAACAATGAAATTTATAG-TAAGAGG
Erianthemum_dregei ------------------------------------------CGATCAAGTTTGTTCGAAAATGTAAGTTATGACAAAAAGGTTAGGTTCCTAATTGTGAAACGATTAATTACTCGACTGTATCACCAGAATTCTTTTCTTATTTCTACTTAT---------GAT------TATAAC------------CAAAATGTTTTTTTGGGGTACAACAAACATTTTTATTTGCAAATCATATCGGGTAAGTTAGCGGTTATTGTAGAAATTAAACTTTTCCTAGGCCTAGTA---TCTTCTCTTTCTTCTCTTGAAGATAATAAAAAAATAAACGAATCTAAAAATTTCCGATCAATTCATTCCATATTTCCCTTTTTAGAAGATAAATTCTCCCATTTAAATTATGTGTCAAATATACTAATACCTTATCCTGTTCATCTTGAAATATTAGTTTTAATTCTTCGTTATTGGGTGAACGATGCTTCTTCTTTACATTTTTTACGATTCGTTTTCCACGAGAATCGTAATTGGAACCATTTTTTTTTCCAAAATAAATCTATTTCTACCCTT------------TCAAAAAGG------------AATCAGAGATTATTTTTCTTCTTATATAATTCTCATGTCTGTGAATACGAATCCATTTTTGTTTTTTTACGTAACCAATCCTATCATTTACGATCAACATTTTTTGGAACCTTTTTTGAACGAACTTTTTTCTATGGAAAAATAAAAAAAGAGTATCTT------GTAAATGGCTTTACCTTTACTAAGGATTTTCAAGCCATA------TCATGTATGTTCAAAGATATTTTTATGCATTATGTTAGGTATCAAGGAAAATCTATTCTGGCTTCAAAATGGACATTTTTTATTCTGAATAAATGGAACTATTACCTTGCTCTCTTTTGGAAATGTCGTTTTTATGTGTGGTATCAATCAGAAAGG------ATAAAAACATTATCCAAGCATTTCCCTGACTTTCTAGGTTATCTT------TCAAGTGCA------AATATACGATTCAACCCTTCGTTGGGACGAAGTCAAATGATAGAAAATTCATTTATAATA------AATAATAATATTATTAAG---------ACATTTGATACCACAGTTCCAATTATACCTTTGGTTGGACCATTGGTTAAAGCAAAAGTTGGTGACGTCTTAGGTCACCCCATTAGTAAGTTGTTGATATCGTCCGATTTA------TCCGATTATGATATTATTGACTTATTTTGGCATATATGCAGAAATCTTTCTCATTATTACAGCGGAGCTTCAAAAAAA---AAGAGTTTGTATCAAATA---------AAGTATATACTGCGACTTTTGTGTACTAGAACTTTAGCTCGTAAACACAAAAGTGCTTTACGTGCTTTTTTGAAAAGATTAGTTCCAGAAGTTTTGGAAGAATTTTTTATGGAGGAGGAGCAAGTTCTTTCGTTGATCTTCTCAAAGTATTCTTTTCCTTCGCAGAGATTGTATAGAGAAGGTCGTATTTGG------------------------------------------CGAAATTGGTAGACGCTACGGACTTAATTGGGTTGAGCCTTAGTATGGAAACCCACTAAGTG-----ATAACTTTCAAATTCAGGGAAACCGTGGAATTAATAAAAATAGGCAATCCTGAGCCAAATCCCGTTT------TCC------GAA--------AAT---GAGGAGGGAAAGCAAACCAGAAT-----------AAAAAAAGGATAGGTGCAGAGACTCAACGGAAGCTGTT-------CT-AATAAA-------TACATACA----A-----------------------ATGGAGTTGA------TT-C----GCCAGT----------------------------------------------------------------------------------------------------------------------------------------------------------------------------------AGACGAGAATAAAGATAGAGTCCCATTCTACATGTCAATACCGACAACAATGAAATTTATAG-TAAGAGG
Gaiadendron_punctatum ---------------------------------------------------------------------TATGACAAAAAATTTAGGTTACTAATTGTGAAACGCTTAATTACTCGAATGTATCAACAGAATTCTTTTCTTATTTTTACTAAT---------GAT------TCTAAC------------CAAAATCCCTTTTTTGGGCACAACAAACATTTTTATTTTCAAATCATATCGGGTAAATTAGCAGTTATTGTGGAAATTAAACTTTCCCTACGCTTAGTA---TCTTCCCTC---------GAAGATAAG---AAAATAGACGAATCTAAAAATTTACGATCAATTCATTCCATATTTCCCTTTTTAGAAGATAAATTCTCCCATTTAAATTATGTGTCAAATATACTAATACCCTATCCTGTTCATCTTGAAATCTTGATTCTAATTCTTCGTTACTGGGTGAAAGATGCCTCTTCTTTACATTTTTTACGATTCGTTTTCCACGAGAATCGTAATTGTAACCAATTTTTTTTACCAAAGAAATATATTTCCACTCTT------------TCAAAAAGA------------AATCAAAAATTATTC------TTATATAATTCTCATGTCTGTGAATACGAATCCATTTTTTTTTTTTTACGGAACCAATCCAATCATTTACAACCAAATTTTTTTGGAACCCTTTTTGAGCGAATTTTTTTCTATGGAAAAATAAAAAAAAAGTATCTT------GTAAATGCC------TTTATTAAGGATTTTCAAGCTATT------TCATGCCAGTTCAAAGAACCTTTTATGCATTATGTTAGGTATCAAGGTAAATCTATTCTGGCTTCAAAACGGACGTCTCTTATTCTGAATAAATGGAAATATTACCTTGCCCTCTTTTGGAAATGTCGTTTTTATGTATGGTATCAACCAGAAAGGATCCATATAAAAACATTATCCAAGCATTTCCTTGACTTTCTAGGTTATCTT------TCAAGTGCA------AGTATACGATTCAACCCTTCGGTGGGACGAAGTCAAATGCTAGAAAATTCATTTATAATA---------AATAATATTATTAAG---------ACGTTTGATACCACAGTTCCAATTATGCCTTTGATTGGATCATTGGCTAAAGCGAAAGTTTGTGACGTCTTAGGTCACCCCATTAGTAAG---TTGGTCTGGGCCGATTTA------TCAGATTATGATATTATTGACTTATTTTGGCGTATCTGCAGAAATCTTTCTCATTATTACAGCGGAGCCTCAAAAAAA---AAGAGTTTGTATCAAATA---------AAGTATATACTTCGACTTTCTTGTACTAGAACTTTAGCTCGTAAACACAAAAGCACTCTACGTGCTTTTTTGAAAAGATTAGGTCCGGAATTTTTGGAAGAATTTTTTACGGAGGAGGTGCAAGTTCTTTCGTTGATCTTCTCAAGGTATTCTTTTACTTCGCGGAGGTTATATAGAGAAGGTCGTATTTGGTATTTGGATATT------------------------------CGAAATTGGTAGACGCTACGGACTTAATTGGATTGAGCCTTAGTATGGAAACCCACTAAGTG-----ATAACTTTCAAATTCAGGGAAACCGTGGAATTAATAAAAATAGGCAATCCTGAGCCAAATCCCGTTT------TCC------GAA--------AAT---GAGTAGGGAAAGCAAGCCAGAAT-----------AAAAAAAGGATAGGTGCAGAGACTCAACGGAAGCTGTT-------CT-AACAAA-------TAYATACA----ATACAA------------------ATGGCGTTGA-----TTT-C----GCTGGT----------------------------------------------------------------------------------------------------------------------------------------------------------------------------------AGACGAGAATAAAGATAGAGTCCCATTCTACATGTCAATACCGACAACAATGAAATTTATAG-TAAGAGG
Globimetula_dinklagei CAGGAGTATATTTATGCACTTACTCATAATCGTAATTTCAATCGATCAAGTTTGTTCGAAAATGTAAGTTATGACAAAAAGGTTAGGTTACTAATTGTGAAACGATTAATTACTCGAATGTATCACCAGAATTATTTTCTTATTTCTACTTAT---------AAT------TATAAC------------CAAAATGTTTTTTGGGGGCACAACAAACATTTTTATTTGAAAATCATATCGGGTAAGTTAGTGGTTATTGTAGAAATTAAACTTTTCCTAGGCCTAGTA---TCTTTTATT---------GAAGATAATAAAAAAATAGACGAATCTAAAAATTTACGATCAATTCATTCCATATTTCCCTTTTTAGAAGATAAATTCTCCCGTTTAAATTATGTATCAAATATACTAATACCTTATCCTGTTCATCTTGAAATATTAGTTTTAATTCTTCGTTGTTGGGTGAAAGATGCTTCTTATTTACATTTTTTACGATTCGTTTTCCACGAAAATCATAATTGGAACCATTTTTTTTTCCAAAATAAATGTATTTCTACCCTT------------TCAAAAAGA------------AATCAGAGATTCTTTTTATTCTTATATAATTCTCATGTCTGTGAATACGAATCCATTTTTTTTTTTTTACGTAACCAATCCTATCATTTACGATCAACATTTTTTGGAACCTTTTTTGAGCGAACTATTTTCTATGGAAAAATAAAAAAAGAGTATCTT------GTAAATGGC------TTTACTAAGGATTTTCAAGCCATA------TCATATATGTTCAAAGATATTTTTATCCTTTATGTTAGGTATCAAGGAAAATCTATTCTGGCTTCAAAATGGACGTTTTTTATTCTGAATAAATGGAACTATTATCTTGCTCTTTTTTGGAAATGTCGTTTTTATGTGTGGTATCAATCAGAAAGG------ATAAAAACATTATCCAAGCATTTCCTTGACTTTCTAGGTTATCTT------TCAAGTGCA------AATATACGATTCAACCCTTCGTTGGGACGAAGTCAAATGATAGAAAATTCATTTATAATG------AATAATAATATTATTAAA---------ACATTTGATACCGCAGTTCCAATTATACCTTTGGTTGGACCATTGGTTAAAGCGAAAGTTGGTGACGTTTTAGGTCACCCCATTAGTAAGTTGTTGATCTCGTCCGATTTA------TCAGATTATGATATTATTGACTTATTTTGGCATATATGCAGAAATCTTTCTCATTATTACAGTGGAGCTTCAAAAAAA---AAGAGTTTGTATCAAATA---------AAGTATATACTTCGACTTTCGTGTACTAGAACTTTAGCTCGTAAACACAAAAGTGCTTTACGTGCTTTTTTAAAAAGATTAGTTACAGAAGTTTTGGAAGAATTTTTTATGGAAGAGGAGCAAGTTATTTCGTTGATCTTCTCAAGGTATTCTTTTCTTTCGCAGAGATTGTATAGAGAAGGTCGTATTCGGTATTTGGATATTTATTATTTGTATCAACGATCTAGTCAATCA-------------------------------------CCTTAGTATGGAAACCCACTAAGTG-----ATAACTTTCAAATTCAGGGAAACCGTGGAATTAATAAAAATAGGCAATCCTGAGCCAAATCCCGTTT------TCC------GAA--------AAT---GAGTAGGGAAAGCAAGCCAGAAT--------------AAAAGGATAGGTGCAGAGACTCAACGGAAGCTGTT-------CT-AATAAA-------TACATACA----ATACAA------------------ATGGAGTTGA------TT-C----GCCGGT----------------------------------------------------------------------------------------------------------------------------------------------------------------------------------AGACGAGAATAAAGATAGAGTCCCATTCTACATGTCAATACCGACAACAATGAAATTTATAG-TAAGAGG
Helicanthes_elastica ---------------------------------------------------------------------------------------------------------------------------------------TTTCTTATTTCTACTTAT---------GAT------TCGAAC------------CAAAATGCTTTTTTTGGACACAACAAACATTTTTATTTGCAAATCATATCGGGTAAGTTGGCGGTTATTGTGGAAATTAAACTTTTCCTAGGCTTAGTA---TCTTCTATT---------GAAGATAAT---AAAATAGACGAATCTAAAAATTTACGATCAATTCATTCCATATTTCCCTTTTTAGAAGATAAATTCTCCCGTTTAAATTATGTGTCAAGTATACTAATACCTTATCCTGCTCATCTTGAAATATTGGTTTTAATTCTTCGTTGTTGGGTGAAAGATGCTTCTTCTTTACATTTTTTACGATTCGTTTTCCACGAGAATCGTAATTGGAACCATTTTTTTTTACAAAATAAATATAGTTCCACCCTT------------TCAAAAAGA------------AATCAGAGATTATTTTTATTCTTATATAATTCTCATGTCTGTGAATACGAATCCATTTTTGTTTTTTTACGTAACCAATCCTATCATTTACGATCAACATTTTTTGGAACCTTTTTTGAGCGAACTGTTTTCTATGGAAAAATAAAAAAAGAGTATCTT------GTAAATGTC------TTTACTAAGGATTTTCAAGCCATA------TTATGTATGTTCAAAGATATTTTTATGCATTATGTTAGGTATCAAGGAAAATCTATTCTGGCTTCAAAATGGACGTTTTTTATTCTGAATAAATGGAACTATTATCTTGCTCTCTTTTGGAAATGTCGTTTTTATGTGTGGTATCAATCAGAAAAG------ATAAAAATATTATCCAAGCATTTCCTTGCCTTTCTAGGTTATCTT------TCAAGTACA------AATATACGATTCAACCCTTCGTTGGGACGAAGTCAAATGATAGAAAATTCATTTATAATA---AATAATAATAATATTATTAAG---------ACGTTTGATACCACAGGTCCAATTATACCTTTGGTTGGACCATTGGTTAAAGCGAAAGTTAGTGACGTCTTAGGTCACCCCATTAGTGAG---TTGAGCTCGGCCGATTTA------TCAGATTATGATATTATTGACTTATTTTGGCATATATGCAGAAATCTTTCTCATTATTACAGCGGAGCTTCAAAAAAA---AAGAGTTTGTATCAAATA---------AAGTATATACTTCGACTTTATTGTACTAGAACTTTAGCTCGTAAACACAAAAGCGCTTTACGTGCTTTTTTGAAAAGATTAGGTCCAGAAGTTTTGGAAGAATTTTTTATGGAGGAGGAGCAAGTTCTTTCGTTGATCTTCTCAAGGTATTCTTTTACTTCGCAGAGATTGTCTAGAGAAGGTCGTATTTGGTATTTGGAT--------------------------------------------------------------------------------------------------------------------------------------------------------------------------------------------------------------------------------------------------------------------------------------------------------------------------------------------------------------------------------------------------------------------------------------------------------------------------------------------------------------------------------------------------------------------------------------------------------------------------------
Helixanthera_coccinea ------------------------------------------------------------------------GACAAAAAGGTTAGGTTACTAATTGTGAAACGATTAATTACTCGATTGTATCACCAGAATTATTTTCTTATTTATACTTAT---------GAT------TATAAC------------CAAAATTATTTTTTTGGGCACAACAAACATTTTTATTTGCAAATCATATCGGGTAAGTTAGCGGTTATTGTGGAAATGAAACTTTTTCAAGGCTTAGTA---TCCTCTCTT---------GAAGATAAT---AAAATAGACGAATCTAAAAATTTACGATCAATTCATTCCATATTTCCCTTTTTAGAAGATAAATTCTCCCGTTTAAATTATGTGTCAAATATACTAATACCTTATCCTGTTCATTTTGAAATATTGGTTTTAATTCTTCGTTGTTGGGTGAAAGATTGTTCTTTTTTACATTTTTTACGATTCGTTTTCCACGAGAATCGTAATTGGAACCATTTTTTTTTCCAAAATAAATATATTTCCACCCTT------------CAAAAAAGA------------AATCAGAGATTTTTATTATTCTTATATAATTCTCATGTCTGTGAATACGAATCCATTTTTGTTTTTTTACGTAACCAATCCTATCATTTACGATCAACATTTTTTGGAACCTTTTTTGAGCGAACTCTTTTCTATGGAAAAAATAATAAAGAGTATCTTGTACTGGTAAATGTC------TTTACTAAGGATTTTCAAGCCATA------TCATGTATGTTCAAAGATATTTGTATGCATTATGTTAGGTATCAAGGAAAATTCATTCTGGCTTCAAAATGGACGTTTTTTATTCTGAATAAATGGACTTATTACCTGCTCTTCTTTTGGAAATGTCGTTTATGTGTGTGGTACCAATCAGAAAGG------ATAAAAATATTATCCCAGCATTCCCTTGACTTTCTAAGTTATCTT------TCAAGTGCA------AATAGACGATTCAACCTTTCGTTGGGACGAAGTCAAATGCTAGAAAATTCATTTATAATA------AATAATAATATTATTAAG---------ACGTTTGATACCACAGTTCCAATTACACCTTTGGTTAGACCATTGGTTAAAGCGAAAAGTGGTGACGTCTTAGGTCACCCCATTAGTAAG---TTGATCTCGGCCGATTTA------TCAGATTATGATATTATTGACTTATTTTGGCATATATGCAGAAATCTTTCTCATTATTACAGCGGAGCTTCAAAAAAA---AAAAGTTTGTATCAAATA---------AAGTATATACTTCGACTTTCGTGTACTAGAACTTTAGCTCGTAAACACAAAAGTGCTTTACGTGCTTTTTTGAAAAGATTAGTTCCAGAAGTTTTGGAAGAATTTTTTATGGAGGAGGAGCAAGTTCTTTCGTTGATCTTCTCAAGGTATTCTTTTC---------------------------------------------------------------------------------------------TACGGACTTAATTGATTTGAGCCTTAGTATGGAAACCCACTAAGTG-----ATAACTTTCAAATTCAGGGAAACCGTGGAATTAATAAAAATAGGCAATCCTGAGCCAAATCCCGTTT------TCC------GAC--------AAT---GAGTAGTGAAAGCAAGCTAGAAT---------------AAAGGATAGGCGCAGAGACTCAACGGAAGCTGTT-------CT-AATAAA-------TACATACA----ATACAA-ATTACAATACATTTGTAATGGAGTGGA------TT-C----GCCGGT----------------------------------------------------------------------------------------------------------------------------------------------------------------------------------AGACGAGAATAAAGATAGAGTCCCATTCAACATGTCAATACCGACAACAATGCAATTTGTAG-TAAGAGG
Helixanthera_cylindrica ---------------------------------------------------------GAAAATGTAGGTTATGACAAAAAGGTTAGGTTACTAATTGTGAAACGCTTAATTACTCGAATGTATCACCAGAATTCTTTTATTATTTCTACTTATGATTATAATGAT------TATAAC------------CAAAATGCTTTTTTTAGGCACAACAAACATTTTTATTTCCAAATCATATCGGGTAAGTTAGCGGTTATTGTGGAAATAAAATTTTTTCTAGGCTTAGTA---TCTTCTCTT---------GAAGATAAT---AAAATAGACGAATCTAAAAATTTACGATCAATTCATTCCATATTTCCCTTTTTAGAAGATAAATTCTCCCGTTTAAATTATGTGTCAAATATACTAATACCTTATCCTGTTCATCTTGAAATATTGGTTTTAATTCTTCGTTGTTGGGTAAAAGATGCTTCTTCTTTACATTTTTTACGATTTGTTTTCCACGAGAATCGTAATTGGAACCATTTTTTTTTCCAATATAAATATAGTTCCATCCTT------------TCAAAAAGA------------AATCAGAGATTTGTTTTATTCTTATATAATTCTCATGTCTGTGAATACGAATCCATTTTTGTTTTTTTACGTAACCAATCCTATCATTTACGATCAACATTTTTTGGAACCTTTTTTGAGCGAACTATTTTCTATGGAAAAATAAAAAAAGAGTATCTT------GTAAAT---------------AAGGATTTTCAAGCCATA------TCATGTATGTTCAAAGATAGTTTTATGCATTATGTTAGGTATCAAGGAAAATCTATTCTGGCTTCAAAACGGACGTTTTTTATTCTGAATAAATGGAACTATTACCTTACTCTCTTTTGGAAATGTCGTTTTTATGTGTGGTATCAATCAGAAAGG------ATAAAAACATTATCCAAGCATTTCCTTGACTTTATAGGTTATCTT------TCAAGTGCA------AATATACGATTCAACCCTTCGTTTGGACGAAGTCAAATGATAGAAAATTCATTTATAATA---AATAAAAATAATATTATTAAG---------ACGTTTGATACCACAGTTCCAATTATACCTTTGGTTGGACCATTGGATAAAGCGAAAGTTGGTGACGTCTTAGGTCACTCCATTAGTAAG---TTGATCTCGGCCGATTTATCAGATTCAGATTATGATATTATTGACTTATTTTGGCATATATGCAGAAATCTTTCTCATTATTACAGCGGAGCTTCAAAAAAA---AAGAGTTTGTATCAAATA---------AAGTATATACTTCGACTTTCTTGTACTAGAACTTTAGCTCGTAAACACAAAAGCGCTTTACGTGCTTTTTTGAAAAGATTAGGTTCAGAAGTTTTGGAAGAATTTTTTATGGAGGAGGAGCAAGTTCTTTCGTTGATCTTCTCAAGGTATTCTTTTCCTTCGCAGAGATT---------------------------------------------------------------------------------------------------------------------------------------------------------------------------------------------------------------------------------------------------------------------------------------------------------------------------------------------------------------------------------------------------------------------------------------------------------------------------------------------------------------------------------------------------------------------------------------------------------------------------------------------------------------
Helixanthera_parasitica ---------------------------------------------------------------------------------------------------------------------------------------------------------------------------------------------------------------------------------------------------------------------------------------------------------------------------------------------------------------------------------------------------------------------------------------------------------------------------------------------------------------------------------------------------------------------------------------------------------------------------------------------------------------------------------------------------------------------------------------------------------------------------------------------------------------------------------------------------------------------------------------------------------------------------------------------------------------------------------------------------------------------------------------------------------------------------------------------------------------------------------------------------------------------------------------------------------------------------------------------------------------------------------------------------------------------------------------------------------------------------------------------------------------------------------------------------------------------------------------------------------------------------------------------------------------------------------------------------------------------------------------------------------------------CTACGGACTTAATTGGGTTGAGCCTTAGTATGGAAACCCACTAAGTG-----ATAACTTTCAAATTCAGGGAAACCTTGGAATTAATAAAAATAGGCAATCCTGAGCCAAATCCCGTTT------TAC------GAA--------AAT---GAGTAGGGAAAACAAGCCAGAAT-----------AAAAAAAGGATAGGTGCAGAGACTCAACGGAAGCTGTT-------CT-AATAAA-------TACAAACA----ATACAA------------------ATGGAGTTTA------TT-C----GCCGGT----------------------------------------------------------------------------------------------------------------------------------------------------------------------------------AAACGAGAATAAAGATAGAGTCCCATTTTACATGTCAATACCGACAACAATGAAATTTATAG-TAAGAGG
Ileostylus_micranthus ---------------------------------------AATCGATCAAATTTGTTCGAAAATGTAGGTTATGACACAAAAGTTAGGTTACTAATTGTGAAACGCTTAATTACTCGAATGTATCAACAGAATTTTTTTATTATTTCTACTAAT---------GAT------TCTAAC------------CAAAATACTTTTTGGGGGCACAATAAACATTTTTATTTGCAAATCATGTCGGGTAACTTAGCAGTTATTGTGGAAATGAAATTTTGCCTACACTTAGTA---TCTTCTCTC---------AAAGATAAT---AAAATAGACGAATATAAAAATTTACGATCAATTCATTCCCTATTTCCCTTTTTAGAAGATAAATTATCCCGTTTAAATTATGTATCAAATAGACTAATACCCTACCCTGTTCATCTTGAAATATTGGTTCTAATTATTCGTTGCTGGTTGAAAGATGCCTCTTCTTTGCATTTTTTACGATTCATTTTACACGTGAATCGTAATTGGAACCTTTCTTTTTTACAAAATAAATATATTTCCACTCTT------------TCAAAAAGA------------AATCAGAGATTCTTCTTATTCTTATATAATTCTCATGTCTGTGAATACGAATCCATTTTTGTTTTTTTACGTAACCAATCCTCTCATTTACGATCAACATTTTTTGTAACCCTTTTTGAGCGAAATTTTTTATATGGAAAAATAAAAAAAGAGCATCTT------GTAAATTTA------TTTACTAAGGATTTTCAAGCCATT------TCATGGCTGTTCAAAGATATTTTTATACATTATGTTAGGTATCAAGGAAAATCGATTCCGGCTTCAAAACGGACGTCTCTTATTCTTAATAAATGGAATTATTACCTTGACCTCTTTTGGAAATGTCATTTTTATGTGTGGTATCAAGCAGAAAGG------ATAAATAAATTATCCAAGCATTTCCTTTACTTTTTAGGTTATCTG------TTAAATTCA------AGTATACGATTCAACCCTTCGTTGGGACGAAGTCAAATGCTAGAAAATTCATTTATAATA---------AATAATATTATTAAG---------ACGTTTGATACCACAGTTCCAATTATGCCTTTGGTTGGATCATTGGCTAAAGCGAAAGTTGATGATGTTTTAGGTCACCCCATTAGTAAG---TTGATCTCGTCCGATTTA------TCAGATTATGATATTATTGACTTATTTTGGTATATATGCAGAAATTTTTCTCATTATTACAGCGGATCCTCAAAAAAA---AAAAGTTTGTATCAAATA---------AAGTATATACTTAGACTTTATTGTACTAGAACTTTAGCTCGTAAACACAAAAGCGCTTTACGTGCTTTTTTGAAAAGATTAGGTCCGGCATTTTTGGAAGAATTTTTTACGGAGGAGGAGCAAGTTCTTTCGTTGATCTTCTCAAGGTCTTCTTTTACTTCGCGGAGGTTATATAGAGAAGGTCGTATTTGGTATTTGGATATT------------------------------CGAAATTGGTAGACGCTACGGACTTAATTGGATTGAGCCTTAGTATGGAAACCCACTAAGTG-----ATAACTTTCAAATTCAGGGAAACCGTGGAATTAATAAAAATAGGCAATCCTGAGCCAAATCCTGTTT------TCC------GAA--------AAT---GAGTAGGGAAAGCAAGCCAGAAT------AAAAAAAAAAAAGGATAGGTGCAGAGACTCAACGGAAGCTGTTCTAATAACT-AATAAA-------TACATACA----ATACAA------------------ATG----------------C----GCCGGT----------------------------------------------------------------------------------------------------------------------------------------------------------------------------------AGACGAGAATAAAGATAGAGTCCCATTYTACATGTCAATACCGACAACAATGAAATTTATAG-TAAGAGG
Lepidaria_oviceps -------------------------------------------------------------------------------------------------------------------------------------------------------------------------------------------------------------------------------------------------------------------------------------------------------------------------------------------------------------------------------------------------------------------------------------------------------------------------------------------------------------------------------------------------------------------------------------------------------------------------------------------------------------------------------------------------------------------------------------------------------------------------------------------------------------------------------------------------------------------------------------------------------------------------------------------------------------------------------------------------------------------------------------------------------------------------------------------------------------------------------------------------------------------------------------------------------------------------------------------------------------------------------------------------------------------------------------------------------------------------------------------------------------------------------------------------------------------------------------------------------------------------------------------------------------------------------------------------------------------------------------------------------------------------------------------------TATGGAAACACACTAAGTG-----ATAACTTTCAAATTCAGGGAAACCGTGGAATTAATAAAAATAGGCAATCCTGAGCCAAATCCCGTTT------TCT------GAA--------AAT-------AGGGAAAGCAAGCCAGAAT---------AAAAAAAAAGGATAGGTGCAGAGACTCAACGGAAGCTGTT-------CT-AACAAA-------CAAATACATACAATACAA------------------ATGCAGTTGA------TT-C----GCTGGT----------------------------------------------------------------------------------------------------------------------------------------------------------------------------------AGACGAGAATAAAGATAGAGTCCCATTCTACATGTCAATACCGACAACAATGAAATTTATAG-TAATAGG
Lepidaria_sp_Nickrent_4044 CAGGAGTATATTTATGCACTTACTCATAATCGTAGTTTAAATCGATCAAGTTTGTTCGAAAATGTAGGTTATGACAAAAAATTTAGGTTACTAATTGTGAAACGCTTAATTACTCGAATGTATCAACAGAATTCTTTTCTTATTTATACTAAT---------GAT------TCTAAC------------CAAAATCCTTTTTTGGGGCACAACAAACATTTTGATTTTCAAATCATATCAGGTAAATTAGCAGTTATTGTGGAAATGAAACTTTCCCTATGCTTAGTA---TCTTCTCTC---------GAAGATAAG---AAAATAGACGAATCTCAAAATATACGATCAATTCATTCCACATTTCCCTTTTTAGAAGAAAAATTCTCCCATTTAAATTATGTGTCAAATATATTAATACCCTATCCTGTTCATCTTGAAATCTTGATTCTAATTCTTCGTTACTGGTTGAAAGATGTTTCTTCTTTGCATTTTTTACGATTCGTTTTCCACGAGAATCATAATTGGAACTTTTTTTTTTTCCCAAATAAATATATTTACACTCTT------------TCAAAAAGA------------AATCAAAGATTATTCTTATTTTTATATAATTCTCATGTCTGTGAATACGAATCCATTTTTGTTTTTTTACGTAACCAATCCTATCATTTACGATCAACATTTTTTGGAACCCTTTTTGAGCGAATTTTTTTCTATGGAAAAATAAAAAAAGAGTATCTT------GTAAATGTC------TTTACTAAGGATTTTCAAGCTATT------TCATGGCTGTTCAAAGATCCCTTTATGCATTATGTTAGGTATCAAGGAAAGTCGATTCTGGCTTCAAAACGGACGTCTCTTATTCTGAATAAATGGAAATATTACCTTCCCCTTTTTTGGAAATGTCGTTTTTTTGTGTGGTATCAACCAGAAAGGATCCATATAAAAACATTATCCAAGCATTTCCTTGACTTTCTAGGTTATCTT------TCAAATGCA------AGTATACGCTTCAACCCTTCGGTGGGACGAAGTCAAATGCTAGAAAATTCATTTATAATA---------AATAATATTATTAAG---------ACGTTTGATACCATAGTTCCAATTATGCCTTTGGTTGGATCGTTGGCTAAAGCGAAAGTTTGTGACGTCTTAGGTCACCCCATTAGTAAG---TTGGTCTGGGCCGATTTA------TCAGATTATGATATTATTGACTTATTTTGGCGTATATGCAGAAATCTTTCTCATTATTACAGCGGAGCCTCAAAAAAA---AAGAGTTTGTATCAAATA---------AAGTATCTACTTCGACTTTCTTGTACTAGAACTTTAGCTCGTAAACATAAAAGCACTCTACGTGCTTTTTTGAAACGATTAGTTCCGGAATTTTTGGAAGAATTTTTTACGGAAGAGGAGCAAGTTCTTTCGTTGATCTTCTCAAGGTATTCTTTTACTTCGCGAAAGTTATATAGAGAAGGTCGT---------------------------------------------------------------------------------------TTAGTATGGAAACCCACTAAGTG-----ATAACTTTCAAATTCAGGGAAACCGTGGAATTAATAAAAATAGGCAATCCTGAGCCAAATCCCGTTT------TCC------GAA--------AAT---GAGTAGGGAAAACAAGCCAGAAT----------AAAAAAAAGGATAGGTGCAGAGACTCAACGGAAGCTGTT-------CT-AACAAA-------TACATACA----ATACAA------------------ATGGAGTTGA------TT-C----GCTGGT----------------------------------------------------------------------------------------------------------------------------------------------------------------------------------AGACGAGAATAAAGATAGAGTCCCATTCTACATGTCAATACCGACAACAATGAAATTTATAG-TAAGAGG
Ligaria_cuneifolia ---------------------------AATCGTAGTTTCAATCGATCAAGTTTGGTCGAAAATAGGGGTTATGAAAAAAAATTTAGGTTACTAATTGTGAAACGCTTAATTACTCGAATGTATCCACATAATTTTTTTATTATTTCGACTAAT---------GAT------TCTAAT------------CAAAATCCGTTTTTGGGGCACAACAAAAATTTTTTTTTTCAAATCCTATCGGGTAAATTAGCAATTATTTTGGAAATTCAACTTTCCCTATGCTTAGTA---TCTTCCCAC---------GAAGATAAT---AAAATCGAAAAATCTCAAAATTTACGATCAATTCATACCATATTTCCCTTTTTCGAAGATAAATTCTCCCGTTTAAATTATGTGTCAAATATACTAATACCTTATCCTGTTCATCTTGAAATCTTGATTCTAATTCTTCGTTACTGGATAAAAGATGCTTCCTCTTTGCATTTTTTACGATTTGTTTTTCACGAAAATTGTAATTGGAACCATTTCTTTTGTAAAAAGAAATATATTTTTACTCTT------------TCAAAAAAC------------AATATAAGATTATTCTTATTTTTATATAATTCTCATGTCTGTGAATACGAATCCATTGTTTTTTTTTTACGCAACCAATCCTATCATTTAAGATCAACATTTTTTGGAACCCTTTTTGAGCGAATTTATTTTTATATAAAAATGAAAAAAGAGTATCTT------ATAAAAGTA------TTTACTAGGAATTTTCAAGACGTT------TCATGGCTGTTCAAAGATCTTTTTATGCATTATGTTAGGTATCAAGGAAAATCTATTCTGGCTTCAAAACGGACGTCTCTTATTCTGAATAAATGGAAATATTACTTTGTCCTCTTTTTGAAATGTTGTTTTTATGTATGGTATCAACCAGAAAGGATCCATATAAAAACATTATCCAAGCATTGTTTTTACTTTCTAGGTTATCTT------TCA------------AATATACGATTCAACCCTTCGGTGAGACGAAGTCAAATGTTAGAAAATTCATTTATAATA---------AATAGTAGTATTAAG---------ACGTTTGATACCGTGGTTCCAATTATGCCTTTGGTTGGATCATTAGCTAAAGCTAAAGTTTGTGATGTCTTAGGTCACCCCATCAGTAAG---TTGGCCTGGGCTGATTTA------TCAGATTATGATATTATTGACTTATTTTGGCGTATATGTAGAAATCTTTCT---------------------------------------------------------------------------------------------------------------------------------------------------------------------------------------------------------------------------------------------------------------------------------------------------CGAAATTGGTAGACGCTACGGACTTAATTTAATTGAGCCTTAGTATGGAAACCCACTAAGTG-----ATAATTTTCAAATTCAGGGAAACCGCGGAATWAA-AAAAAGAGGCAATCCTGAGCCAAATCCCGCTT------TCC------GAA--------AAT---GAGTGGGGAACACAAACCGGAAT-------AAAAAAAAAGAGGATAGGTGCAGAGACTCAATGGAAGCTGTT-------CT-AACAAA-------TACAAATA----ATACAA-------------AACAAAAGGGGTTGATTGTCTTT-C----GCCGAT----------------------------------------------------------------------------------------------------------------------------------------------------------------------------------AGACGAGAATAAAGATAGAGTCCCATTCTACATGTCAATACCGACAACAATGAAATTTATAG-TAAGAGG
Loranthus_europaeus ---------------------------------------------------------------------------------------------------------------------------------------------------------------------------------------------------------------------------------------------------------------------------------------------------------------------------------------------------------------------------------------------------------------------------------------------------------------------------------------------------------------------------------------------------------------------------------------------------------------------------------------------------------------------------------TTTGTTTTTTTACGTAACCAATCCTGTCAGTTACGATCAACATTTTTTGGAACCTTTTTTGAGCGACATTTTTTCTATGGAAAAATAAAAAAAGAGCATCTT------GTAAATGTC------TTTACTAAGGATTTTAAAGCCATTTACTGGTACTGGTTGTTCAAAGATAGTTTCATGCATTATGTTAGGTATCAAGGAAAATGCACTTTGGCTTTAAAACGGGCGTCTCTTATTCTAAATAAATGGAAATATTACCTTGCCCTCTTTTGGAAATATCGTTTTTATGTGCGGTATAAACCAGAACGG------ATAAAAACATTATCCAAGCATTTCCTTAACTTTCTAGGTTATCTT------TCAAGTGTA------AGTATACGATTCAACCCTTGGTTGGGCCGAAGTCAAATGCTAGAGAATTCCTTTCTAATA---------AATAATATTATTAAG---------ACGTTTGATACCACAGTTCCAATTATGCCTTTGGTTGGATCTTTGGCTAAAGCGAAAGTTGGTGATGTATTAGGTCACCCTATTAATAAG---TTGATCTCGATCGATTTA------TCAGATTATGATATTATTGACTTATTTTGGCATATATGCCAAAATATTTATCATTATTACAGCGGAATCTCAAAAAAA---AAGAGTTTGTATCAAATA---------AAGTATATATTTCGACTTTCTTGTACTAGAACTTTA---------------------------------------------------------------------------------------------------------------------------------------------------------------------------------------------------------------------------------------------TTAGTATGGAAACTCACTAAGTG-----ATAACTTTCAAATTCAGGGAAACCGTGGAATTAATAAAAATAGGCAATCCTGAACCAAATCCCGTTT------TCA------TAA--------AAT---GAGTAGGGAAATCAAGCCAGAAW----------AAAAAAAAGGATAGGTGCAGAGACTCAACGGAAGCTGTT-------CT-AATAAA-------TACATACA----ATACAA------------------ATGGAGTTGA------TT-C----GCCGGT----------------------------------------------------------------------------------------------------------------------------------------------------------------------------------AGACGAGAATAAAGATAGAGTCCCWTTCTACATGTCAATACCGACAACAATGAAATTTACAG-TAAGAGG
Loranthus_grewingkii -----------------------------------------------------------------------------------------------------------------------------------------------------------------------------------------------------------------------------------------------------------------------------------------------------------------------------------------------------------------------------------------------------------------------------------------------------------------------------------------------------------------------------------------------------------------------------------------------------------------------------------------------------------------------------------------------------------------------------------------------------------------------------------------------------------------------------------------------------------------------------------------------------------------------------------------------------------------------------------------------------------------------------------------------------------------------------------------------------------------------------------------------------------------------------------------------------------------------------------------------------------------------------------------------------------------------------------------------------------------------------------------------------------------------------------------------------------------------------------------------------------------------------------------------------------------------------------------------------------------------------------------------------------------------------------------------------------------------------------------------CCGTGGAATTAATAAAAATAGGCAATCCTGAACCAAATCCCGTTT------TCA------TAA--------AAT---GAGTAGGGAAATCAAGCCAGAAT-----------AAAAAAAGGATAGGTGCAGAGACTCAACGGAAGCTGTT-------CT-AATAAA-------TACATACA----ATACAA------------------ATGGAGTTGA------TT-C----GCCGGT----------------------------------------------------------------------------------------------------------------------------------------------------------------------------------AGACGAGAATAAAGATAGAGTCCCATTCTACATGTCAATACCGACAACAATGAAATTTACAG-TAAGAGG
Loranthus_odoratus -------------------------------------------------------------------------------------------------------------------------------------------------------------------------------------------------------------------------------------------------------------------------------------------------------------------------------------------------------------------------------------------------------------------------------------------------------------------------------------------------------------------------------------------------------------------------------------------------------------------------------------------------------------------------------------------------------------------------------------------------------------------------------------------------------------------------------------------------------------------------------------------------------------------------------------------------------------------------------------------------------------------------------------------------------------------------------------------------------------------------------------------------------------------------------------------------------------------------------------------------------------------------------------------------------------------------------------------------------------------------------------------------------------------------------------------------------------------------------------------------------------------------------------------------------------------------------------------------------------------------------------------------------------GGTAGACGCTACGGACTTAATTGGATTGAGCCTTAGTATGGAAACTCACTAAGTG-----ATAACTTTCAAATTCAGGGAAACCGTGGAATTAATAAAAATAGGCAATCCTGAACCAAATCCCGTTT------TCA------TAA--------AAT---GAGTAGGGAAATCAAGCCAGAAT----------AAAAAAAAGGATAGGTGCAGAGACTCAACGGAAGCTGTT-------CT-AATAAA-------TACATACA----ATACAA------------------ATGGAG-------------C----GCCGGT----------------------------------------------------------------------------------------------------------------------------------------------------------------------------------AGACGAGAATAAAGATAGAGTCCCATTCTACATGTCAATACCGACAACAATGAAATTTATAG-TAAGAGG
Loxanthera_speciosa ---------------------------------------AATCGATCAAGTTTGTTCGAAAATGTAGGTTATGACAAAAAATTTAGGTTACTAATTGTGAAACGCTTAATGACTCGAATGTATCAACAGAATTCTTTTCTTATTTCTACTAAT---------GAT------TCTAAC------------CAAAATCCTTTTTTTGGGCACAACAAACATTTTTATTTTCAAATCATATCAGGTAAATTAGCAGTTATTGTGGAAATTAAACTTTCTCTATGCTTAGTA---TCTTCTCTC---------GAAGATAAG---AAAATAAACGAATCTCAAAATATACGATCAATTCATTCGACATTTACCTTTTTAGAAGAAAAATTCTTCCATTTAAATTATGTGTCAAATATATTAATACCCTATCCTGTTCATCTTGAAATCTTGATTCTAATTCTTCGTTACTGGGTGAAAGATGTTTCTTCTTTGCATTTTTTACGATTCGTTTTCCACGAGAATCGTAATTGGAACTTTTTTTTTCTCGCAAAGAAATATATTTACACTCTT------------TCAAAAAGA------------AATAAAAGATTATTCTTATTTTTATATAATTCTCATGTCTGTGAATACGAATCCATTTTTGTTTTTTTACGTAACCAATCCTATCATTTACGATCAACATTTTTTGGAACCCTTTTTGAGCGAATTTTTTTCTATGGAAAAATAAAAAAAGAGTATCTT------GTAAATGTC------TTTACTAAGGATTTTCAAGCTATT------TCATGGCTGTTCAAAGATCCTTTTATGCATTATGTTAGGTATCAAGGAAAATCGATTCTGGCTTCAAAACGGACGTCTCTTATTCTGAATAAATGGAAATATTACCTTGCCCACTTTTGGAAATGTCGTTTTTTTGTGTGGTATCAACCAGAAAGGATCCATATAAAAACATTATCCAAGCATTTCCTTGACTTTCTAGGTTATCTT------TCAAGTGCA------AGTATACGCTTCAACCCTTCGGTGGGACGAAGTCAAATGCTAGAAAATTCATTTATAATA---------AATAATATTATTAAG---------ACGTTTGATACCATAGTTCCAATTATGCCTTTGGTTGGATCATTGGCTAAAGCGAAAGTTTGTGACGTCTTAGGTCACCCCATTAGTAAG---TCAGTCTGGGCCGATTTA------TCAGATTATGATATTATTGACTTATTTTGGCGTATATGCAGAAATCTTTCTTATTATTACAGCGGAGCCTCAAAAAAA---AAGAGTTTGTATCAAATA---------AAGTATATACTTCGATTTTCTTGTACTAGAACTTTAGCTCGTAAACATAAAAGCACTCTACGTGCTTTTTTGAAACGATTAGGTCCGGAATTTTTGGAAGAATTTTTTATGGAAGAGGAGCAAGTTCTTTCGTTGATCTTCTCAAAGTATTCTTTTACTTCGCGGAAGTTATATAGAGAAGGTCGTTTTTGGTATTTTGATATT-----------------------------------------------------------------------AGTATGGAAACCCACTAAGTG-----ATAACTTTCAAATTCAGGGAAACCGTGGAATTAATAAAAATAGGCAATCCTGAGCCAAATCCCATTT------TCC------GAA--------AAT---GAGTAGGGAAAGCAAGCCAGAAA----------AAAAAAAAGGATAGGTGCAGAGACTCAACGGAAGCTGTT-------CT-AACAAA-------TACATACA----ATACAA------------------ATAGAGTTGA------TT-C----GCTGGT----------------------------------------------------------------------------------------------------------------------------------------------------------------------------------AGACGAGAATAAAGATAGAGTCCCATTCTACATGTCAATACCGACAACAATGAAATTTATAG-TAAGAGG
Lysiana_filifolia -----------------------------------------TCGATCAAGTTTGTTCGAAAATGTAGGTTATGACAAAAAATTGAGGTTACTAATTGTGAAACGCTTAATTACTCGAATGTATCAACAGAATTCTTTTCTTATTTCTACTAAT---------GAT------TCTAAC------------CAAAATCCTTTTTTTGGGCACAACAAACATTTTTATTTTCAAATCATATCAGGTAAATTAGCAGTTATTGTGGAAATGAAACTTTCCCTATGCTTAGTA---TCTTCCCTC---------GAAGATAAG---AGAATAGACGAATCTCAAAATATACGATCAATTCATTCCACATTTCCCTTTTTAGAAGAAAAATTCTCCCATTTAAATTATGTGTCAAATATATTAATACCCTATCCTGTTCATCTTGAAATCTTGATTCTAATTCTTCGTTACTGGGTGAAAGATGTTTCTTCTTTGCATTTTTTACGATTTGTTTTCCACGAGAATCGTAATTGGAACTTTTTTTTTTTCCAAAAGAAATAT------ACTCTT------------TCAAAAAGA------------AATCAAAGATTATTCTTATTTTTATATAATTCTCATGTCTGGGAATACAAATCCATTTTTGTTTTTTTACGTAACCAATCCTATCATTTACGATCAACATTTTTTGGAACCCTTTTTGAGCGAATTTTTTTCTATGGAAAAATAAAAAAAGAGTATCTT------GTAAATGTC------TTTACTAAGGATTTTCAAGCTATT------TCATGGCTGTTCAAAGATCCTTTTATGCATTATGTTAGGTATCAAGGAAAATCTATTCTGGCTTCAAAACGGACGTCTCTTATTCTGAATAAATGGAAATATTACCTTGCCCTCCTTTGGAAATGTCGTTTTTTTGTGTGGTATCAACCAGAAAGGATTCATAGAAAAACATTATCCAAGCATTTCCTTGACTTTCTAGGTTATCTT------TCAAGTGCA------AGTATACGCTTCAACCCTTCGGTGGGACGAAGTCAAATGCTAGAAAATTCATTTATAATA---------AATAATATTATTAAG---------ACGTTTGATACCATAGTTCCAATTATGCCTTTGGTTGGATCATTGGCTAAAGCGAAAGTTTGTGACGTCTTAGGTCATCCCATGAGTAAG---TTGGTCTGGGCCGATTTA------TCAGATTATGATATTATTGACTTATTTTGGCGTATATACAGAAATCTTTCTCATTATTACAGCGGAGCCTCAAAAAAA---AAGAGTTTGTATCAAATA---------AAGTATATACTTCGACTTTCTTGTACTAGAACTTTAGCTCGTAAACATAAAAGCACTCTACGTGCTTTTTTGAAACGATTAGGTCCGGAATTTTTGGAAGAATTTTTTACCGAAGAGGAACAAGTTCTTTCATTGATCTTCTCAAGGTATTCTTTTACTTCGCGGAAGTTATATAGAGAAGGTCGTTTTTGGTATTTTGATATT-------------------------------------------------------------------------------AACCCACTAAGTG-----ATAACTTTCAAATTCAGGGAAACCGTGGAATTAATAAAAATAGGCAATCCTGAGCCAAATCCCGTTT------TCC------GAA--------AAT---GAGTAGGGAAAGCTAGCCAGAAT-------AAAAAAAAAAGGGATAGGTGCAGAGACTCAACGGAAGCTGTT-------CT-AACAAA-------TACATACA----CTACAA------------------ATGGAGTTGA------TT-C----GCTGGT----------------------------------------------------------------------------------------------------------------------------------------------------------------------------------AGACGAGAATAAAGATAGAGTCCCATTCTACATGTCAATACCGACAACAATGAAATTTATAG-TAAGAGG
Lysiana_maritima ------------------------------------------------------------------------------------------------------------------------------------------------------------------------------------------------------------------------------------------------------------------------------------------------------------------------------------------------------------------------------------------------------------------------------------------------------------------------------------------------------------------------------------------------------------------------------------------------------------------------------------------------------------------------------------------------------------------------------------------------------------------------------------------------------------------------------------------------------------------------------------------------------------------------------------------------------------------------------------------------------------------------------------------------------------------------------------------------------------------------------------------------------------------------------------------------------------------------------------------------------------------------------------------------------------------------------------------------------------------------------------------------------------------------------------------------------------------------------------------------------------------------------------------------------------------------------------------------------------------------------------------------------CGAAATGGGTAGACGCTACGGACTTAATTGAATTGAGCCTTAGTATGGAAACCCACTAAGTG-----ATAACTTTCAAATTCAGGGAAACCGTGGAATTAATAAAAATAGGCAATCCTGAGCCAAATCCCGTTT------TCC------GAA--------AAT---GAGTAGGGAAAGCTAGCCAGAAT--------AAAAAAAAAGGGATAGGTGCAGAGACTCAACGGAAGCTGTT-------CT-AACAAA-------TACATACA----CTACAA------------------ATGGAGTTGA------TT-C----GCTGGT----------------------------------------------------------------------------------------------------------------------------------------------------------------------------------AGACGAGAATAAAGATAGAGTCCCATTCTACATGTCAATACCGACAACAATGAAATTTATAG-TAAGAGG
Macrosolen_cochinchinensis CAGGAGTATATTTATGCACTTACTCATAATCGTAGTTTAAATCGATCAAGTTTGTTCGAAAATGTGGGTTATGACAAAAAATTTAGGTTACTAATTGTGAAACGCTTAATTACTCGAATGTATCAACAGAATTCTTTTCTTATTTCTACTAAT---------GAT------TCGAAC------------CAAAATCCTTTTTTGGGGCACAACAAACATTTTGATTTTCAAATCATATCAGGTAAATTAGCAGTTATTATGGAAATGAAACTTTCCCTATGCTTAGTA---TCTTCCCTC---------GAAGATAAG---AAAATAGACGAATCTCAAAATATACGATCAATTCATTCCACATTTCCCTTTTTAGAAGAAAAATTCGCCCATTTAAATTATGTGTCAAATATATTAATACCCTATCCTGTTCATCTTGAAATCTTGATTCTAATTCTTCGTTACTGGGTGAAAGATGTTTCTTCTTTGCATTTTTTACGATTCGTTTTCCACGAGAATCATAATTGGAACTTTTTTTTTTTCCAAAATAAATATATTTACACTATT------------TCAAAAAGA------------AATCAAAGATTATTCTTATTTTTATATAATTCTCATGTCTGTGAATACGAATCCATTTTTGTTTTTTTACGTAACCAATCCTATCATTTACGATCAACATTTTTTGGAACCCTTTTTGAGCGAATTTTTTTCTATGGAAAAATAAAAAAAGAGTATCTT------GTAAATATC------TTTACTAAGGATTTTCAAGCTATT------TCATGGCTGTTCAAAGATCCCTTTATGCATTATGTTAGGTATCAAGGAAAATCGATTCTGGCTTCAAAACGGACGTCTCTTATTCTGAATAAATGGAAATATTACCTTCCCCTTTTTTGGAAATGTCGTTTTTTTGTGTGGTATCAACCAGAAAGGATCCATATAAAAACATTATCCAAGCATTTCCTTGACTTTCTAGGTTATCTT------TCAAATGCA------AGTATACGCTTCAACCCTTCGGTGGGTCGAAGTCAAATGCTAGAAAATTCATTTATAATA---------AATAATATTATTAAG---------ACGTTTGATACCATAGTTCCAATTATGCCTTTGGTTGGATCATTGGCTAAAGCGAAAGTTTGTGACGTCTTAGGTCACCCCATTAGTAAG---TTGATCTGGGCTGATTTA------TCAGATTATGATATTATTGACTTATTTTGGCGTATATGCAGAAATCTTTCTCATTATTACAGCGGACGCTCAAAAAAA---AAGAGTTTGTATCAAATA---------AAGTATATACTTCGACTTTCTTGTACTAGAACTTTAGCTCGTAAATATAAAAGCACTCTACGTGCTTTTTTGAAACGATTAGGCCCGGAATTTTTGGAAGAATTTTTTACGGAAGAGGAGCAAGTTCGTTCGTTGATCTTCTCAAGGTATTCTTTTACTTCGCAAAAGTTATATAGAGAAGGTCGTTTTTGGTATTTTGATATT-------------------------------------------------------------------------------------------------------------------------------------------------------CCAAATCCCGTTT------TCC------GAA--------AAT---GAGTAGGGAAAACAAGCCAGAAT-AAAAAAAAAGGAAAAAAGGATAGGTGCAGAGACTCAACGGAAGCTGTT-------CT-AACAAA-------TACATACA----ATACAA------------------ATGGAGTTGA------TT-C----GCTGGT----------------------------------------------------------------------------------------------------------------------------------------------------------------------------------AGACAAGAATAAAGATAGAGTCCCATTCTACATGTCAATACCGACAACAATGAAATTTATAG-TAAGAGG
Macrosolen_melintangensis ------------------------------------------------------------------------------------------------------------------------------------------------------------------------------------------------------------------------------------------------------------------------------------------------------------------------------------------------------------------------------------------------------------------------------------------------------------------------------------------------------------------------------------------------------------------------------------------------------------------------------------------------------------------------------------------------------------------------------------------------------------------------------------------------------------------------------------------------------------------------------------------------------------------------------------------------------------------------------------------------------------------------------------------------------------------------------------------------------------------------------------------------------------------------------------------------------------------------------------------------------------------------------------------------------------------------------------------------------------------------------------------------------------------------------------------------------------------------------------------------------------------------------------------------------------------------------------------------------------------------------------------------------CGAAATTGGTAGACGCTACGGACTTAATTGGATTGAGCCTTAGTATGGAAACCCACTAAGTG-----ATAACTTTCAAATTCAGGGAAACCGTGGAATTAATAAAAATAGGCAATCCTGAGCCAAATCCCGTTT------TCC------GAA--------AAT---GAGTAGGGAAAACAAGCCAGAATAAAAAAAAAAGGAAAAAAGGATAGGTGCAGAGACTCAACGGAAGCTGTT-------CT-AACAAA-------TACATACA----ATACAA------------------ATGGAGTTGA------TT-C----GCTGGT----------------------------------------------------------------------------------------------------------------------------------------------------------------------------------AGACAAGAATAAAGATAGAGTCCCATTCTACATGTCAATACCGACAACAATGAAATTTATAG-TAAGAGG
Moquiniella_rubra ------------------------------------TTCAATCGATCAAGTTTGTTCGAAAATGTAAGTTATAACAAAAAGGTTAGGTTACTAATTGTGAAACGATTAATTACTCGAATGTATCACCAGAATTCTTTTCTTATTTCTACTTAT---------GATTATAACTATAAC------------CAAAATGTTTTTTTGGGGCACAACAAACATTTTTATTTGCAAATCATATCGGATAAGTTAGCGGTTATTGTGGAAATGAAACTTTTCCTAGGACTAGTA---TCTTCTCTT---------GAAGATAATAAAAAAATAGACGAATCTAAAAATTTACGATCAATTCATTCCATATTTCCCTTTTTAGAAGATAAATTCTCTCGTTTAAATTATGTGTCAAATATACTAATACCTTATCCTGTTCATCTTGAAATATTAGTTTTAATTCTTCGTTGTTGGGTGAAAGATGCTTCTTCTTTACATTTTTTACGATTCGTTTTCCACGAGAATCCTAATTGGAACCATTTTTTTTTCCAAAATAAATATATTTCTACCTTT------------TCAAAAAGA------------AATCAGAGATTCTTTTTATTCTTATATAATTCTCATGTCTGTGAATACGAATCCATTTTTGTTTTTTTACGTAACCAATCCTATCATTTACGATCAACATTTTTTGGAACCTTTTTTGAGCGAACTATTTTCTATAGAAAAATAAAAAAAGAGTATCTT------GTAAATATC------TTTACTAAGGATTTTCAAGCCATA------GCATGTATGTTCAAAGATATTTTTATGCATTATGTTAGGTATCAAGGAAAATCTATTCTGGCTTCAAAATGGACGTTTTTTATTCTGAATAAATGGAACTATTACCTTGCTCTCTTTTGGAAATGTCGTTTTTATGTGTGGTATCACTCAGAAAGG------ATAAAAACATTATCCAAGCATTTCCTTGACTTTCTAGGTTATCTT------TCAAGTGCA------AATATACGATTCAACTCTTCGTTGGGACGAAGTCAAATGATAGAAAATTCATTTCTAATA------AATAATAATATTATTAAG---------ACGTTTGATACCACAGTTCCAATTATACCTTTGGTTGGACCATTGGTTAAAGCGAAAGTTGGTGACGTCTTAGGTCACCCCATTAGTAAGTTGTTGATCTCGTCCGATTTA------TCAGATTATGATATTATTGACTTATTTTGGCATATATGCAGAAATCTTTCTC------------------------------------------------------------------------------------------------------------------------------------------------------------------------------------------------------------------------------------------------------------------------------------------------------------------------------------------TAGTATGGAAACCCACTAAGTG-----ATAACTTTCAAATTCAGGGAAACCGTGGAATTAATAAAAATAGGCAATCCTGAGCCAAATCCCATTT------TCC------GAA--------AAT---GAGTAGGGAAAGCAAGCCAGAAT-----------AAAAAAAGGATAGGTGCAGAGACTCAACGGAAGCTGTT-------CT-AATAAA-------TACATACA----ATACAA------------------ATGGAGTTGA------TT-C----GCCGGT----------------------------------------------------------------------------------------------------------------------------------------------------------------------------------AGACGAGAATAAAGATAGAGTCCCATTCTACATGTCAATACCGACAACAATGAAATTTATAG-TAAGAGG
Muellerina_celastroides ------------------------------------------------------------------------------------------------------------------------------------------------------------------------------------------------------------------------------------------------------------------------------------------------------------------------------------------------------------------------------------------------------------------------------------------------------------------------------------------------------------------------------------------------------------------------------------------------------------------------------------------------------------------------------------------------------------------------------------------------------------------------------------------------------------------------------------------------------------------------------------------------------------------------------------------------------------------------------------------------------------------------------------------------------------------------------------------------------------------------------------------------------------------------------------------------------------------------------------------------------------------------------------------------------------------------------------------------------------------------------------------------------------------------------------------------------------------------------------------------------------------------------------------------------------------------------------------------------------------------------------------------------CGAAATTGGTAGACGCTACGGACTTAATTGGATTGAGCCTTAGTATGGAAACTCACTAAGTG-----ATAACTTTCAAATTCAGGGAAACCGTGGAATTAATAAAAATAGGCAATCCTGAGCCAAATCCTGTTT------TCC------GAA--------AAT---GAGTAGGGAAAGCAAGCCAAAAA--------AAAAAAAAAAGGATAGGTGCAGAGACTCAACGGAAGCTGTT-------CT-AATAAA-------TACATACA----ATACAA------------------ATGGAGTTGC------TT-C----TCCGGT----------------------------------------------------------------------------------------------------------------------------------------------------------------------------------AGACGAGAATAAAGATAGAGTCCCATTCTACATGTCAATACCGACAACAATGAAATTTCTAG-TAAGAGG
Muellerina_eucalyptoides ---------------------------------------------------------GAAAATGTAGGTTATAACACAAAAGTTAGGTTACTAATTGTGAAACGCTTAATTACTCAAATGTATCAACAGAATTATTTTCTTATTTCTACTACT---------GAT------TCTAAC------------CAAAATACTTTTTGGGGGCACAATAAACATTTTTATTTGCAAATCATGTCGGGTAAATTAGCAGTTATTGTGAAAATTAAATTTTGCCTACATTTATTA---TCTTCTCTA---------GAAGATAAT---AAAATAGACGAATCTAAAAATTTACGATCAATTCATTCCCTATTTCCCTTTTTAGAAGATAAATTCTCTCATTTAAATTATGTATCAAATAGACTAATACCCTATCCTGTTCATCTTGAAATATTAGTTCTCATTCTTCGTTGCTCGTTGAAAGATGCCTCTTCTTTGCATTTTTTACGATTCGTTTTCCATGAGAATCGTAATCGGAACCTTTTTTTTTTACAAAAGAAATATATTTCCACTTTT------------TCAAAAAGA------------AATCAGGGATTCTTTTTATTCTTATATAATTCTCATGTCTGTGAATGCGAATCCATTTTTGTTTTTTTACGTAACCAATCCTATCATTTACGATCAACATTTTTTGGAACCCTTTTTGAGCGAAATTTTTTATATAGAAAAATAAAAAAAGAGCATCTT------GTAAATGTA------TTTACTAAGGATTTTCAAGCCATT------TCATGGTTGTTCAAAGATATTTTTATACATTATGTTAGGTATCAAGGAAAATCTATTCTGGCTGCAAAGCGGACGTCTCTTATTCTGAATAAATGGAATTATTACCTTGACCTCTTTTGGAAATGTCGTTTTTATGTGTGGTATCAACCAGAAAGA---AGGATAAATAAATTATCCAAGCATTTCCTTTACTTTCTAGGTTATCTG------TCAAGTTCA------AATATACGATTCAACCCTTCGTTGGGACGAAGTCAAATGCTAGAAAATGCATTTCTAATA---------AATAATATTATTAAG---------ACGCTTGATACTACAGTTCCAATTCTGCCTTTGGTTGGATCATTGTCTAAAGCGAAAGTTGATGATGTTTTAGATCACCCCATTAGTAAG---TGGATCTCGTCCGATTTA------TCAGATTATGATATTATTGACTTATTTTGGTATATATGCAGAACTATTTCTCATTATTACAGCGGAGCCTCAAAAAAA---ACGAGTTTGTATCAAATA---------AAGTACATACTGCGACTTTCTTGTACTAGAACTTTAGCTCGTAAACACAAAAGTGCTTTACGTGCTTTTTTGAAAAGATTAGGTCCGGAATTTTTGGAAGAATTTTTTACAGAGGAGGAACAAGTTCTTTCGTTGATCTTCTCAAGGTATTCTTTTACTTCGCGTAGGTTATATAGA---------------------------------------------------------CGAAATTGGTAGACGCTACGGACTTAATTGGATTGAGCCTTAGTATGGAAACTCACTAAGTG-----ATAACTTTCAAATTCAGGGAAACCGTGGAATTAATAAAAATAGGCAATCCTGAGCCAAATCCTGTTT------TCC------GAA--------AAT---GAGTAGGGAAAGCAAGCCAAAAT----------AAAATAAAGGATAGGTGCAGAGACTCAACGGAAGCTGTT-------CT-AATAAA-------TACATACA----ATACAA------------------ATGGAGTTGC------TT-C----GCCGGT----------------------------------------------------------------------------------------------------------------------------------------------------------------------------------AGACRAGAATAAAGATAGAGTCCCATTCTACATGTCAATACCGACAACAATGAAATTTCTAG-TAAGAGG
Notanthera_heterophylla ------------------------------------------------------------------------------------AGGTTACTAATTGTGAAACGCTTAATTACTGGAATGTATCGACAGAATTATTTTCTGATTTCTAATAAT---------GAT------TCTAAC------------CAAAAGACTTTTTTTGGGCATAACAAACATTTTAATTTTAAAATCCTATCGGGTAAATTAGCAGTTATTGTAGAAATGAAACTTTCCCTGTGCTTAGTA---TCTTTCCCC---------GAAGATAAG---AAAATAGACGAATCTCAATATTTAGGATCAATTCATTCCACATTTCCATTTTTAGAAGAGAAATTGTCCCATTTAAATTATGTGTCAAATATACTAATACCTTATCCTGTTCATCTTGAAATCTTGATTCTAATTCTTCATTACCGGGTGAAAGATGCACCTTCTTTGCAACTTTTACGATTTGTTTTCCATGAGATTCGTAATTGGAACCTT---TTTTTTCCCAATTAATATATTTCC------------------------AGA------------AATCAAAGATTATTCTTATTCTTATATAATTCTCATGTCTGTGAATACGAATCCATTTTTGTTTTTTTACGTAACCAATCCTATCATTTACGATCAACATTTTTTGGAACCCTTTTTGAGCGAATTTTTTTCTATGGAAAAAGAAAAGGGGGGTATCTT------GTAAATGTT------TTTACTAAGGATTTTCAAGCTATT------TCATGGAGGTTCAAAGATCCCTTTATGCATTATGTTAGGTATCAAGAAAAGTCGATTCTGGCTTCAAAACGAACGTTTCTTATTTTGAATAAATGGAAATATTACCTTACCCTCTTTTGGAAATATCGCTTTTATGTGTGGTATCAATCCGAAAGGATCCATATAAAAACATTATCCAAGCATTTTCTTTACTTTCTAGGTTATCTT------TCAAGTGCA------AGTATACGATTCAACCCCTCGGTGGGACGAAGTCAAATGATAGAAAATTCATTTATAATA---------AATAATATTATTAAG---------ACATTTGGTACCATAGTTCCAATTATGCCTTTGGTTGGGTCATTGGCTAAAGCGAGAGTTTTTGACGTCTTAGGTCGCCCCGTTAGTAAA---TCGGCCCGGGCCGATTTA------TCAGATTATGATATTATTGGCTTATTTTGGCGTATATGCAGAAATCTTTCT---------------------------------------------------------------------------------------------------------------------------------------------------------------------------------------------------------------------------------------------------------------------------------------------------CGAAATTGGTAGACGCTACGGACTTAATTGGATTGAGCCTT--TATGGAAACCTACGAAGTG-----ATAACTTTCAAATTCAGGGAAACCGTGGAATTAATAAAAACAGGCAATCCTGAACCAAATCCCGTTT------TCC------GAA--------AAT---GAGTAGGGAAAGCAAGCCAGAAT-----------AAAAAAAGGATAGGTGCAGAGACTCAACGGAAGCTGTT-------CT-AACAAA-------TACATACA----ATACAA------------------ATGGAGTTGA-----TTT-C----GCTGGT----------------------------------------------------------------------------------------------------------------------------------------------------------------------------------AGACGAGAATAAAGATAGAGTCCCATTCTACATGTTAATACCGACAACAATGAAATTTATAG-TAAGAGG
Nuytsia_floribunda -------------------------------------------------GTTTGTTAGAAAATGTAGGTTATAACAAAAAATTCAGGTTACTAATTGTGAAACGTTTAATTACTCGAATGTATCAACAGAATTCTTTGCTTATTTCTACTAAT---------GAT------TTTAAC------------CAAAATACCCTTTTTGGTCACAAAAAAAATTTGTATTTTCAAATCATATCGGGTAGATTAGCAATTGTTGTGGAAATTATACTTTCCCTATGCTTAGTA---TCTTCCCTC---------GAAAAGAAG---AAAGTAGCCGAATCTAAAAATTTACGATCAATTCATTCCATATTTCCTTTTTTAGAAGATAAATTCTCCCATTTAAATTATGTGTCAAATATACTAATACCCTATCCTGTTCATCTTGAAATCTTGATTCTAATTCTTCGTTACTGGGTGAAAGATCCCTCTTCTTTGCATTTTTTACGATTCGTTTTCCACAAGAATCATAATTGGAACCCTTTTATTTTCCCAAAGAAATATATTTCCACCCTT------------TCAAAAAGA------------AATCAAAGATTGTCCTTATTCTTATATAATTCTCATGTCTGTGAATACGAATCCATTTACGTTTTTTTACGTAACCAATCTTCTCATTTACGATCAACATTTCTTGGAACCCTTTTTGAGCGAATTTTTTTCTATGGAAAAATAAAAAAAGAGTATCTC------GTAAATGTC------TTTACTAAGGATTTTCAAGCTATT------TCATGGCTGTTCAAAGATCCTTTCATGCATTATGTTAGGTATCAAGGGAAATTCATTCTGGCTTCAAAACGGACGTCTCTTCTGCTGAATAAATGGAAATATTACCTTGCCCTTTTTTGGAAATGTCGTTTTTATGTGTGGTCTCAACCAGAAAGGCTCCATATAAATACATTATCCAAGCATTTCCTCGGCTTTCTAGGCTATCTT------TCAAGTGCA------AGTATGCGATTAAACCCTTCAGTGGGACGAAGTCAAATGCTAGAAAATTCATTTATAATA---------AATAATGTTATTAAG---------ACGTTTGATACCACAGTTCCAATTATTCCTTTGGTTGGATCGTTGGCTAAAGCGAAAGTTTGTGACGTCTTAGGGCACCCCATTAGTAAG---TTGGTCTGGGCCGATTTA------TCCGATTATGATATTATTGACTTATTTTGGCGTATATGCAGAAATCTTTCTCATTATTACAGCGGAGCCTCAAAAAAA---AAGAGTTTGTATCAAATA---------AAGTATATACTTCGACTTTCTTGTACTAGAACTTTAGCTCGTAAACACAAAAGCACTCTGCGCGCTTTTTTGAAAAGATTAGGTCCAGAATTTTTGGAAGAATTTTTTACGGAGGACGAACAAGTTTTTTCTTTGATCTTATCAAGATATTCTTGTACTTCGCGCAGTTTATATAGAGAA-------------------------------------------------------------GGTAGACGCTACGGACTTAATTGGATTGAGCCTTAGTATGGAAACCCACTAAGTG-----ATAACTTTCAAATTCAGGGAAACCGTGGAATTAATAAAAATAGGCAATCCTGAGCCAAATCCCGTTT------TCC------GAA--------AAT---AAGTAGGGAAGTCAAGCCCGAAT-----------AAAAAAGGGATAGGTGCAGAGACTCAACGGGAGCTGTT-------CT-AACAAA-------TACATACA------------------------------GGAGTTGATTGTCTTT-C----GCTGATCGCAACTTCAGCAAAACCTCTATACATATGTATAGTACTGAAATTTCAAATTTTATAAAAGAAATATAAATAATGAAAATAATGATTCGAATCCTTATTTTTTATACGAAAAAAAATTCGAATATTAATTGATCAAATCAATTACTCCATAGTCTGATAGATTTTTTGAAGATTAATCAGACGAGAATAAAGATAGAGTCCCATTCTACATGTCAATACCGACAACAATGAAATTTAGAG-TAAGAGG
Oedina_pendens ---------------------------------------------------TTGTTCGAAAATGTAATTTATGACAAAAAGGTTAGATTACTAATTGTGAAACGATTAATTACTCGAATGTATCACCAGAATTCGTGTCTTATTTCTACGTAT---------GAT------TATAAC------------CAAAATGCTTTTTTTGGGCACAACATACATTTTTATTTGCAAATCATATCGTGTAAGTTAACAATTATTGTTGAAATTAAACTTTTCCTAGGCTTAGTA---TCTTCTCTT---------GAAGATAAT---AAAATAGACGAATCTAAAAATTTACGATCAATTCATTCCATATTTCCCTTTCTAGAAGATAAATTCTCCCGTTTAAATTATGTGTCAAATATACTAATACCTTATCCTGTTCATTTTGAAATATTGGTTTTAATTCTTCGTTGTTGGGTGAAAGATGCTTCTTCTTTACATTTTTTACGATTCGTTTTCCACGAAAATCATAATTGGAACCATTTTTTTTTCCAAAATAACTATAGTTACACCCTT------------TCAAAAAGA------------AATCAGAGATTATTTTTATTCTTATATAATTCTCATGGCTATGAATATGAATCCATTTTTGGTTTTTTACGTAACCAATCCTATCATTTACGATCAACATTTTTTGGAACCTTTTTTGAGCGAACTATTTTCTATGGGAAAATTAAAAAAGAGTATCTT------GTAAATGTC------TTTACGAAGGATTTCCAAGTCATA------TCATGTATGTTCAAAGATATTTTTATGCATTATGTTAGGTATCAAGGAAAATCTATTTGGTCTTCAAAATGGACGTTTTTTATTCTAAATAAATGGAACTATTACCTTGCTCTCTTTTGGAAATGTCGTTTTTATGTGTGGTATCAATCAGAAAGG------ATAACAACATTATCCAAGCATTTCCTTGACTTTCTAGGTTATCTT------TCAAGTGCA------AATATACAATTCAATCCTTCGTTGGGACGAAGTCAAATGATAGAAAATTCATTTATAATA------AATAATAATATTATTAAG---------ACGTTTGATACCACAGTTCAAATTATACCTTTGGTTGGACCATTGGTTAAAGCGAAAGTTGGTGACGTCTTAGGTCACCCCATTAGTAAG---TTGATCTCGGCCGATTTA------TCAGATTATGATATTATTGACTTATTTTGGTATATATGCAGAAATCTTTCTCATTATTACAGCGGAGCTTCAAAAAAA---AATAGTTTGTATCAAATA---------AAGTATATACTTCGACTTTTGTGTACTAGAACTTTAGCTCGTAAACACAAAAGCGCTTTACGTGCTTTTTTGAAAAGATTAGTTCCAGAAGTTTTGGAAGAATTTTTTATGGAGGAGGGGCAAGTTCTTTCGTTGATCTTCTCAAGGTATTCTTTTCCTTCGCGGAGATTGTATAGAGAAGGTCGTATTTGGTATTTGGATATTTAT-------------------------------------------TACGGACTTAATTGGGTTGAGCCTTAGTATGGAAACCCACTAAGTG-----ATAACTTTCAAATTCAGGGAAACCGTGGAATTAATAAAAATAGGCAATCCTGAGCCAAATCCCGTTT------TCC------GAA--------AAT---GAGTAGGGAAAGCAAACCAGAAT-----------AAAAAAAGGATAGGTGCAGAGACTCAACGGAAGTTGTT-------CT-AATAAA-------TCCATACA----ATACAA------------------ATGGAGTTGA------TT-C----GCCAGT----------------------------------------------------------------------------------------------------------------------------------------------------------------------------------ATACAAGAATAAAGATAGAGTCCCATTTTACATGTCAATACCGACAACAATGAAATTTATAG-TAAGAAG
Oliverella_rubroviridis ------------------------------------TTCAATCGATCAAGTTTGTTCGAAAATGTAAGTTATGACAAAAAGGTTAGGTTCCTAATTGTGAAACGATTAATTACTCGAATGTATCACCAGAATTCTTTTATTATTTCTACTTAT---------GAT------TATAAC------------CAAAATTTTTTTGGGGGGCACAACAAACATTTTTATTTGCAAATCATATCGGGTAAGTTAGCGGTTATTGTAGAAATTAAACTTTTCCTATGCCTAGTA---TCTTCTCTT---------GAAGATAATAAAAAAATAAACGAATCTAAAAATTTACGATCAATTCATTCCATATTTCCCTTTTTAGAAGATAAATTCTCCCATTTAAATTATGTGTCAAATATATTAATACCTTATCCTGTTCATCTTGAAATATTAGTTTTAATTCTTCGTTGTTGGGTGAAAGATGCTTCTTCTTTACATTTTTTACGATTTGTTTTCCACGAGAATCGTAATTGGAACCATTTTTTTTTCCAAAATAAATATATTTCTACCCTT------------TCAAAAAGA------------AATCAGAGATTATTTTTATTCTTATATAATTCTCATGTCTGTGAATACGAATCCATTTTTGTTTTTTTACGTAACCAATCCTATCATTTGCGATCAACATTTTTTGGAACCTTTTTTGAGCGAACTTTTTTCTATGGAAAAATAAAAAAAGAGTATCTT------GTAAATGGCTTTACCTTTACTAAGGATTTTCAAGCCATA------TCATGTATGTTCAAAGATATTTTTATGCATTATGTTAGATATCAAGGAAAATCTATTCTGGCTTCAAAATGGGCATTTTTTATTCTGAATAAATGGAACTATTACCTTGCTCTCTTTTGGAAATGTCGTTTTTATGTGTGGTATCAATCAGAAAGG------ATAAAAACACTATCCAAGCATTTCCTTGCCTTTATAGGTTATCTT------TCAAGTGCA------AATATACGATTCAACCCTTCGTTGGGACGAAGTCAAATGATAGAAAATTCACTTATAATA------AATAATAATATTATTAAG---------ACATTTGATACCACAGTTCCAATTATACCTTTGGTTGGACCATTGGTTAAAGCGAAAGTTGGTGACGTCTTAGGTCACCCCATTAGTAAGTTGTTGATATCGTCCGATTTA------TCAGATTATGATATTATTTACTTATTTTGGCATATATGCAGAAATCTTTCTCATTATTACAGCGGAGCTTCAAAAAAA---AATAGTTTGTATCAAATAAATCAAATAAAGTATATATTTCGACTTTTGTGTATTAGAACTTTAGCTCGTAAACACAAAAGTGCTTTACGTGCTTTTTTGAAAAGATTAGTTCCAGAAGTTTTGGAAGAATTTTTTATGGAGGAGGAGCAAGTTCTTTCGTTGATCTTCTCAAGGTATTCTTTTCCTTCGAAGAGATTGTATAGAGAAGGTCGTATTTGGTATTTGGATATTTATTAT-----------------------------------------------------------------------------------------------------------------------------------------------------------------------------------------------------------------------------------------------------------------------------------------------------------------------------------------------------------------------------------------------------------------------------------------------------------------------------------------------------------------------------------------------------------------------------------------------------------------------
Oncella_ambigua CAGGAGTATATTTATGCACTTACCCATAATCGTAGTTTCAATCGATCAAGTTTGTTCGAAAATGTAAGTTATGACAAAAAGGTTAGGTTCCTAATTGTGAAACGATTAATTACTCGACTGTATTACCAGAATTCTTTTCTTATTTCTACTTATACTTAT---GAT------TATAAC------------CAAAATGTTTTTTTGGGGCACAACAAACATTTTTATTTGAAAATAATATCGGGTAAGTTAGCGATTATTGTAGAAATGAAACTTTTACTAGGCCTAGTA---TCTTCTCTT---------GAAGATAATAAAAAAATAAACGAATCTAAAAATTTCCGATCAATTCATTCCACATTTCCCTTTCTAGAAGATAAATTCTCCCGTTTAAATTATGTGTCAAATATACTAATACCTTATCCTGTTCATCTTGAAATATTGGTTTTAATTCTTCGTTGTTGGGTAAAAGATGCGTCTTCTTTACATTTTTTACGATTCGTTTTCCACGAAAATAATAATTGGAACCATTTTTTTTTCAAAAATAACTATATTTCCATCCTT------------TCAAAAAGA------------AATCAGAGATTATTTTTATTCTTATATAATTCTCATGTCTGTGAATATGAATCCATTTTTGTTTTTTTACGTAACCAATCCTATCATTTACGATCTACATTTTTTGGAACCTTTTTTGAGCGAACTATTTTCTATGGAAAAATAAAAAAAGAGTATCTT------GTAAATGTC------TTTACTAAGGATTTTCAAGCCATA------TCATGTATGTTCAAAGATATTTTTATGCATTATGTTAGGTATCAAGGAAAATCTATTTTGGCTTCAAAATGTACGTTTTTTATTCTGAATAAATGGAACTATTACCTTGCTCTCTTTTGGAAATGTCGTTTTTATGTGTGGTATCAATCAGAAAGG------ATAAAAACATTATCCAAGCATTTCCTTGACTTTCTAGGTTATCTT------TCAAGTGCA------AATATACGATTCAATCCTTCGTTGGGACGAAGTCAAATGATAGAAAATTCATTTATAATA------AATAATAATATTATTAAG---------ACGTTTGATACCACAGTTCCAATTATACCTTTGGTTGGACCAGTAGGTAAAGCAAAAGGTGGTGATATCTTAGGTCACCCCATTAGTAAG---TTGATCTCGTCCGATTTA------TCAGATTATGATATTATTGACTTATTTTGGCATATATGCAGAAATCTTTCTCATTATTACAGCGGATCTTCAAAAAAA---AATAGTTTGTATCAAATA---------AAGTATATACTTCGACTTTCATGTACTCGAACTTTAGCTCGTAAACACAAAAGCGCTTTACGTGCTTTTTTCAAAAGATTAGTTCCAGAAGTTTTGGAAGAATTTTTTATGGAGGAGGAGCAAGTTCTTTCGTTTATCTTCTCAAGGTGTTCTTTTCCGTCGCGGAGATTGTATAGAGAAGGTCGTATTTGGTATTTGGATATTTATTAT-----------------------------------------------------------------------------------------------------------------------------------------------------------------------------------------------------------------------------------------------------------------------------------------------------------------------------------------------------------------------------------------------------------------------------------------------------------------------------------------------------------------------------------------------------------------------------------------------------------------------
Oncocalyx_schimperi ------------------------------------------------------------------------------------------------------------------------------------------------------------------------------------------------------------------------------------------------------------------------------------------------------------------------------------------------------------------------------------------------------------------------------------------------------------------------------------------------------------------------------------------------------------------------------------------------------------------------------------------------------------------------------------------------------------------------------------------------------------------------------------------------------------------------------------------------------------------------------------------------------------------------------------------------------------------------------------------------------------------------------------------------------------------------------------------------------------------------------------------------------------------------------------------------------------------------------------------------------------------------------------------------------------------------------------------------------------------------------------------------------------------------------------------------------------------------------------------------------------------------------------------------------------------------------------------------------------------------------------------------------CGAAATTGGTAGACGCTACGGACTTAATTAGGTTGAGCCTTAGTATGGAAACCCGCTAAGTG-----ATAACTTTCAAATTCAGGGAAACCGTGGAATTAATCAAAATAGGCAATCCTGAGCCAAATCCCGTTT------TCC------GAAT-------AAT---GAGTAGGGAAAGCAAGCCAGAAT-----------AAAAAAAGGATAGGTGCAGAGACTCAACGGAAGCTGTT-------CT-AATCAA-------TACATACA----ATTGAT----------------------------------TC-CCCGGTGTGGT----------------------------------------------------------------------------------------------------------------------------------------------------------------------------------AGGCGAGAATAAAGATAGAGTCCCATTCTACATGTCAATACCGACAACAATGAAATTTATAG-TAATAGG
Oncocalyx_sulfureus ---------------------------------------AATCGATCAAGTTTGTTCGAAAATATAAGTTATGACAAAAAGGTTAGGTTACTAATTGTGAAACGATTAATTACTCGAATGTATCACCAGAATTCTTTTCTTATTTCTACTTAT---------GAT------TATAAC------------CAAAATGCTTTTTTTGGGCACAACAAACATTTTTATTTGAAAATCATATCGTGTAAGTTAGCGGTTATTGTGGAAATTAAACTTTTCCTAGGCTTAGTA---TCTTCTCTT---------GAAGATAATAAAAAAATCGACGAATCTAAAAATTTACGATCAATTCATTCCATATTTCCCTTTCTAGAAGATAAATTCTCCCGTTTAAATAATGTGTCAAATATACTAATACCTTATCCTGTTCATCTTGAAATATTGGTTTTAATTCTTCGTTGTTGGGTAAAAGATGCGTCTTCTTTACATTTTTTACGATTCGTTTTCCACGAAAATAATAATTGGAACCATTTTTTTTTCAAAAATAACTATATTTCCATCCTT------------TCAAAAAGA------------AATCAGAGATTATTTTTATTCTTATATAATTCTCATGTCTGTGAATATGAATCCATTTTTGTTTTTTTACGTAACCAATCCTATCATTTACGATCAACATTTTTTGGAACCTTTTTTGAGCGAACTATTTTCTATGGAAAAATAAAAAAAGAGTATCTT------GTAAATGTC------TTTACTAAGGATTTTCAAGCCATA------TCATGTATGTTCAAAGATATTTTTATGCATTATGTTAGGTATCAAGGAAAATCTATTTTGGCTTCAAAATGTACGTTTTTTATTCTGAATAAATGGAACTATTACCTTGCTCTCTTTTGGAAATGTCGTTTTTATGTGTGGTATCAATCAGAAAGG------ATAAAAACATTATCCAAGCATTTCCTTGACTTTCTAGGTTATCTT------TCAAGTGCA------AATATACGATTCAATCCTTCGTTGGGACGAAGTCAAATGATAGAAAATTCATTTATAATA------AATAATAATATTATTAAG---------ACGTTTGATACCACAGTTCCAATTATACCTTTGGTTGGACCAGTAGGTAAAGCAAAAGGTGGTGATATCTTAGGTCACCCCATTAGTAAG---TTGATCTCGTCCGATTTA------TCAGATTATGATATTATTGACTTATTTTGGCATATATGCAGAAATCTTTCTCATTATTACAGCGGATCTTCAAAAAAA---AATAGTTTGTATCAAATA---------AAGTATATACTTCGACTTTCATGTACTCGAACTTTAGCTCGTAAACACAAAAGCGCTTTACGTGCTTTTTTCAAAAGATTAGTTCCAGAAGTTTTGGAAGAATTTTTTATGGAGGAGGAGCAAGTTCTTTCGTTTATCTTCTCAAGGTGTTCTTTTCCGTCGCGGAGATTGTATAGAGAAGGTCGTATTTGGTATTTGGATATTTAT---------------------------------------ACGCTACGGACTTAATTAGGTTGAGCCTTAGTATGGAAACCCACTAAGTG-----ATAACTTTCAAATTCAGGGAAACCGTGGAATTAATAAAAATAGGCAATCCTGAGCCAAATCCCGTTT------TCC------GAA--------AAT---GAGTAAGGAAAGCAAGCCAGAAT-----------AAAAAAAGGATAGGTGCAGAGACTCAACGGAAGCTGTT-------CT-AATAAA-------TACATACA----ATACAA---------ACAATACAAATGGAGTTAA------TT-CCACGGTTGAT----------------------------------------------------------------------------------------------------------------------------------------------------------------------------------AGGCGAGAATAAAGATAGAGTCCCATTCTACATGTCAATACCGACAACAATGAAATTTATAG-TAATAGG
Oryctanthus_occidentalis ------------------------------------------AGAGCAAGTTTGTTCGAAAATGTAGGTTATGATAAAAAGTTTAGGTTACTAATTGTGAAACGCTTAATTACTCGAATGTATCAACAGAATTATTTTATTATTTCTACTAAT---------GAT------TCTAAC------------CAAAATCCTTTTTGGGGGCACAACAAATATTTTTATTTTCAAATCTTATCGGGTAAATTAGCAGTTATTGTGGAAATGAAACTTTCCCTATGCTTAGTA---TCTTCCCTC---------GAAGATAAG---AAAATAGACGAATACCAAAATTTACGATCAATTCATTCCATATTTCCCTTTTTAGAAGATAAATTCTCCCATTTAAATTATGTGTCAAATATACTAATACCGTATCCTGTTCATCTTGAAATCTTGATTCTAATTCTTCGTTACTGGTTGAAAGACGTCTCTTCTTTGCATTTTTTACGATTCGTTTTCCACGAGAATCGTAATTGGAATCTT---TTTTTTCCAAAGAAATATATTTCCACTCTTTTAAATTTAAAAATAAAAAGA------------AATCAAAGATTATTC------TTATATAATTCTCATGTCTGTGAATACGAATCCATTTTTGTTTTTTTACGTAACCAATCCTATCATTTACGATCAACATCTTTTGGAACCCCTTTTGAGCGAATTTTCTTCTATGGAAAAATAAAAAAAGAGTTTTTT------GTAAATGTC------TTTACTAAGGATTTTCAAGTTATT------TCATGGCTGTTCAAAGATCCTTTTATGCATTATGTTAGGTATCAAGGAAAATCTATTCTGGCTTCAAAACGGGCGTCTCTTATTCTGAATAAATGGAAATATTATCTTGCCCTCTTTTGGAAATGTCGTTTTTATGTGTGGTATCAACCAGAAAGGATTCATATAAAAACATTATCCAAGCACTTTCTTGACTTTCTAGGTTATCTTTCAATTTCAAGTGCA------AGTATACGATTCAACCCTTCGGCGGGACGAAGTCAAATGCTAGAAAATTCATTTTTCATA---------AATAATATTATTAAG---------ACGTTTGATACCACAGTTCCAATTATGCCTTTGGTTGGATCGTTGGCTAAAGCAAAAGTTTGTGACGTCTTAGGTCACCCCATTAGTAAG---TTGGTCTGGTCCGATTTA------TCAGATTATGATATTATTGATTTATTTTGGCATATATGCAGAAATCTTTCTCATTATTACAGCGGAGCCTCAAAAAAA---AAGAATTTGTATCAAATA---------AAGTATATACTTCGACTTTCTTGTACTAGAACTTTAGCTTGTAAACACAAAAGCACTCTACGTGCTTTTTTGAAAAGATTAGGTCCGGAATTTTTTGAAGAATTTTTTACGGAGGAGGAACAAGTTCTTTCGTTGATCTTTTCAAGGTATTCTTTTACCTCGCGGCGGTTGTATAGAGAA---------------------------------------------------------------------------------------------------------------------------------------------------------------------------------------------------------------------------------------------------------------------------------------------------------------------------------------------------------------------TTGATTGTCTTT-C----GCCGGT----------------------------------------------------------------------------------------------------------------------------------------------------------------------------------AGACGAGAATAAAGATAGAGTCCCATTCTACATGT-----CCTACAACAATGAAATTTATAGTTAAGAGG
Passovia_pyrifolia ------------------------------------------------------------------------------------------------GTAAAACGCTTAATTACTCGAATGTATCAACAGAATTATTTTATTATTTATACTAAT---------GAT------TCTAAC------------AAAAATACTTTTTTGGGGCACAACAAATATTTTTATTTTCAAATCTTATCGGGTAAATTAGCATTTATTGTGGAAATTAAACTTTCCCTATGCTTAGTA---TCTTCCCTC---------GAAGATAAT---AAAATAGATGAATACCAAAATTTACGGTCAATTCATTCCATATTTCCCTTTTTAGAAGATCAATTCTCCCATTTAAATTATGTGTCAAATATACTAATACCCTATCCTGTTCATCTTGAAATATTGATTCTAATTCTTCGGTACTGGGTGAAAGACGTCTCTTCTTTGCATTTTTTACGATTCGTTTTCCACGAGAATCGTAATTGGAATCTT---TTTTTTACAAAGAAATATATTTCCACTTTT------------TGTAAAATC------------AATAAAAGATTATTCTTATACTTATATAATTCTCATGTCTGTGAATACGAATCCATTTTTGTTTTTTTACGTAACCAATCCTATCATTTACGATCAACATCTTTTGGAACCCCTTTTGAGCGAATTTTCTTCTATGGAAAAATAAAAAAAGAGTTTTTT------TTGAATATA------TTTACTAAGGATTTGCAAGTTATT------TCATGGCTGTTCAAAGATCCTTTTATGCATTATGTTAGGTATCAAGGAAAATCTATTCTGGCTTCAAAACGGGCGTCTCTTATTCTTAATAAATGGAAATATTATCTTGCCCTCTTTTGTAAATTTCGTTTTTATGTGTGGTATCAACCAGAAAGGATTCATATAAAAATTTTATCCAAGCACTTTATTGACTTTATAGGTTATCTTTCAATTTCAAGTGCA------AGTATACGAGTCAACCCTTCGGCAGGACGAAGTCAAATGCTAGAAAATTCATTTTTAATC---------AATAATATTATTAAG---------ACGTTTGATACTACAGTTCCAATTATGCCTTTGGTTGGATCGTTGGCTAAAGCAAAAGTTTGTGACGTATTAGGTCAACCCATTAGTAAG---TTGGTCTGGTCCGATTTA------TCAGATTTTGATATTCTTGACTTATTTTGGCGTATATGCAGAAATCTTTCTCATTATTACAGCGGAGCCTCAAAAAAAAAAAATAGTTTGTATCAAATA---------AAGTATATAATTCGACTTTCTTGTACTAGAACTTTAGCTTGTAAACACAAAAGCACTCTACGTTCTTTTTTGAAAAGATTAGGTTCAGAATTTTTTGAAGAATTTTTTACGGAGGAGGAGCAAGTTCTTTCG-------------------------------------------------------------------------------------------------------------------CGCTACGGACTTAATTGGATTGAGCCTTAGTATGGAAACCCACTAAGTG-----ATAACTTTCAAATTCAGGGAAACCGTGGAATTAATAAAAATAGGCAATCCTGAGCCAAATCCCGTTT------CCC------GAA--------AAC---GAGTAGGGAAAGCAAGCCAGAAT-----------AAAAAAAGGATAGGTGCAGAGACTCAACGGAAGCTGTT-------CT-AACAAA-------TACATACAATACAAACAA------------------ATGGGGTTGATTGTCTTT-G----GCCGGT----------------------------------------------------------------------------------------------------------------------------------------------------------------------------------AGACGAGAATAAAGATAGAGTCCCATTCTACATGT-----CCTACAACAATGAAATTTATAGTTAAGAGG
Peraxilla_tetrapetala ------------------------------------------------------------------------GACAAAAAATTTAGATTACTAATTGTGAAACGCTTAACTACTCGAATGTATCAACAGAATTATTTTCTTATTTCTACTAAT---------AAT------TCTAAC------------CTAAATCCTTTTTTTGGGCACAACAAACATTTTTATTTTCAAATCATATCGGGTAAATTAGAAGTTATTGTGGAAATAAAACTTTCCCTATGCTTAGTA---TCTTCCCTA---------GAAGATAAG---AAAATAGACGAATCTAAAAATTTACGATCAATTCATTCCACATTTCCCTTTTTAGAAGATAAATTCTCCCATTTAAATTATGTGTCAAATATACTAATACCCTATCCTGTTCATCTTGAAATCTTGATTCTAATTCTTCGTTACTGGGTGAAAGATGCCTCTTCTTTGCATTTTTTACGATTCGTTTTCCACGAGAATCTTAATTGGAACCCCCTTTTTTTTTCAAAGAAATATATTGACACTCTT------------TCAAAAAGA------------AATCAAAGATTATTCTTATTTTTATATAACTCTCATGTCTGTGAATACGAATCCATTTTCGTTTTTTTACGTAACCAATCCTATCATTTACGATCAACATTTTTTGGAACCCTTTTTGAGCGAATTTTTTTCTATGGAAAAATAAAAAAAGAGTATCTT------GTAAATGTC------TTTACTAAGGATTTTAAAGCTATT------TCATGGCTGTTCAAAGATCCTTTTATGCATTATGTTAGGTATCAAGGAAAATCGATTCTGGCTTCAAAACAGACGTCTCTTATTCTGAATAAATGGAAATATTACCTTGACCTCTTTTGGAAATGTCGTTTTTATGTGTGGTATCAACCAGAAAGGATCCATATAAAAACATTATCCAAGCCTTTCCTTGACTTTCTAGGTTATCTT------TCAAGTGCA------AGTATACGATTCAACCCTTCGGTGGGACGAAGTCAAATGCTAGAAAATTCATTTATAATA---------AATAATATTATTAAA---------ACGTTTGATACCACAGTTCCAATTATGCCTTTGGTTGGATCATTGGCTAAAGCGAAAGTTTGTGACGTCTTAGGTCACCCCATTAGTAAG---TTGGTCTGGGCCGATTTA------TCAGATTATGATATTATTGACTTATTTTGGCGTATATGCAGAAATCTTTCTCATTATTACAGCGGAGCCTCAAAAAAA---AATAGTTTGTATCAAATA---------AAGTATATACTTCGACTTTCTTGTACTAGAACTTTAGCTCGTAAACATAAAAGCACTCTACGTGCTTTTTTGAAAAGATTAGGTCCGGAATTTTTGGAAGAATTTTTTACGGAAGAGGAGCAAATTCTTTCGTTGATCTTCTCAAGGTATTCTTTTACTTCGCGGAGGTTATATAGAGAAGGTCGTTT----------------------------------------------CGAAATTGGTAGACGCTACGGACTTAATTGGATTGAGCCTTAGTATGGAAACCCACTAAGTG-----ATAACTTTCAAATTCAGGGAAACCATGGAATTAATAAAAATAGGCAATCCTGAGCCAAATCCCGTTT------TCC------GAA--------AAT---GAGTAGGGAAAGCAAGCCAGAAT------------AAAAAAGGATAGGTGCAGAGACTCAACGGAAGCTGTT-------CT-AACAAA-------TACATACA----ATACAA------------------ATAAAGTTGA------TT-C----GCTGGT----------------------------------------------------------------------------------------------------------------------------------------------------------------------------------AGACGAGAATAAAGATAGAGTCCCATTCTACATGTTAATACCGACAACAATGAAATTTATAG-TAAGAGG
Phragmanthera_crassicaulis -------------------------------------------------GTTTGTTCGAAAATGTAAGTTATGACAAAAAGGTTAGGTTACTAATTGTGAAACGATTAATTACTCGAATGTATGACCAGAATCCTTTTCTTATTTATACTTAT---------GAT------TATAAC------------CAAAATGTTTTTTTTGGGCACAACAAACATTTTTATTTGCAAATCATATCGGGTAAGTTAGCGGTTATTGTGGAAATGAAACTTTTCCTAGGCCTAGTA---TCTTCTCTT---------GAAAATAATAAAAAAATAGACGAATCTAAAAATTTACGATCTATTCATTCCATATTTCCCTTTTTAGAAGATAAATTCTCCCGTTTAAATTATGTATCAAATATACTAATACCTTATCCTGTTCATCTTGAAATATTAGTTTTAATTCTTCGTTGTTGGGTGAAAGACGCTTCTTCTTTACATTTTTTACGATTCGTTTTCCACGAGAATCGTAATTGGAATCATTTTTTTTTCCAAAATAAATATATTTCTACCCTT------------TCAAAAAGA------------AATAAGAGATTATTTTTATTCTTATATAATTCTCATGTCTGTGAATACGAATCCATTTTTATTTTTTTACGTAACCAATCCTATCATTTACGATCAACAGTTTTTGGAACCTTTTTTGAGCGAACTATTTTCTATGGAAAAATAAAAAAAGAGTATCTT------GTAAATGGC------TTTACTAAGGATTTTCAAGCCATA------TCATGTATGTTCAAAGATATTTTTATGCATTATGTTAGGTATCAAGGAAAATCTATTCTGGCTTCAAAATGGACGTTTTTTATTCTGAATAAATGGAACTATTACCTTGCTCTCTTTTGGAAATGTCGTTTTTATGTGTGGTATCAATCAGAAAGG------ATAAAAACATTATCCAAGCATTTCCTTGACTTTCTAGGTTATCTT------TCAAGTGCAAATACAAATATACGATTTAACCCTTCGTTGGGAAGAAGTCAAATGATAGAAAATTCATTTATAATA------AATAATAATATTATTAAG---------ACATTTGATACCACAGTTCCAATTATACCTTTGGTTGGACCATTGGTTAAAGCAAAAGTTGGTGACGTCTTAGGTCACCCCATTAGTAAGTTGTTGAGCTCGTCCGATTTA------TCAGATTATGATATTATTGACTTATTTTGGCATATATGCAGAAATCTTTCTCATTATTACAGCGGATCTTCCAAAAAA---AAAAATTTGTATCAAATA---------AAGTATATACTTCGATTTTCATGTACTAGAACTTTAGCTCGTAAACACAAAAGTGCTTTACGTGCTTTTTTGAAAAGATTAGTTCCAGAAGTTTTGGAAGAATTTTTTATGGAGGAGGAGCAAGTTCTTTCGTTGATCTTCTCAAGGTATTCTTTTCCTTCGCAGAGATTGTATAGAGAAGGTCGTATTTGG------------------------------------------------------------------------------------------AAACCCACTAAGTG-----ATAACTTTCAAATTCAGGGAAACCGTGGAATTAATAAAAATAGGCAATCCTGAGCCAAATCCCGTTT------TCC------GAA--------AAT---GAGTAGGGAAAGCAAGACAGAAT--------------AAAAGGATAGGTGCAGAGACTCAACGGAAGCTGTT-------CT-AATAAA-------TACATACA----ATACAA------------------ATGGAGTTGA------TT-C----GCCGGT----------------------------------------------------------------------------------------------------------------------------------------------------------------------------------AGACGAGAATAAAGATAGAGTCCCATTCTACATGTCAATACCGACAACAATGAAATTTATAG-TAAGAGG
Plicosepalus_sagittifolius --AGAGTATATTTATGCACTTACTCATAATCGTAGTTTCAATCGATCAAGTTTGTTCGAAAATGTAAGTTATGACAAAAAGGTTAGGTTATTAATTGTGAAACGATTAATTACTCGAATGTATCACCAGAATTATTTTATTATTTCTCCTTAT---------GAT------TATAAC------------CAAAATGCTTTTTTTGGGCACAACAACCATTTTTATTTGCAAATCATATCGAGTAAGTTAGTGGTTATTGTGGAAATGAAACTTTTCCTAGGCTTAGTA---TCTTCTATT---------GAAGATAAT---AAAATAGACGAATCTACAAATTTACGATCAATTCATTCCATATTTCCCTTTTTAGAAGATAAATTCTCCCGTTTAAATTATGTGTCAAATATACTAATACCTTATCCTGTTCATCTTGAAATATTGGTTTTAATTCTTCGTTGTTGGGTGAAAGATGCTTCTTCTTTACATTTTTTACGATTCATTTTCCACGAGAATCGTAATTGGAACTATTTTTTTTTCCAAAATAAATATAGTTACACTCTT------------TCAAAAAGA------------AATCAGAGATTATTTTTATGCTTATATAATTCTCATGTCTGTGAATACGAATCCATTTTTGGTTTTTTACGTAACCAATCCTATCATTTACGATCAACATTTTTTGGAACCTTTTTGGAGCGAACTATTTTCTATGGAAAAATAAAAAAAGAGTCTCTT------GTAAATGTC------TTTACTAAGGATTTTCAAGCCAGA------TCATGTATGTTCAAAGATATTTTTATGCATTATGTTAGGTATCAAGGAAAATCTATTCTGGCTTCAAAATGGACGTTTTTTATTCTGAATAAATGGAACTATTACCTTGCTCTCTTTTGGAAATGTCGTGTTTATGTGTGGTATCAATCAGACAAA------ATAGAAGCATTATCCAAGTATTTCCTTGACTTTCTAGAGTATCTT------TCAAGTGCA------AATAGTCGATTCAACCCTTCGTTGGGCCGAAGTCAAATGATAGAAAATTCATTTATAATA------AATAATAATATTATTAAG---------ACGTTTGATACCACAGTTCCAATTAT-CCTTTAGTTGGACCATTGGTTAAAGCGAAAGTTGGTGACGTCTTAGGTCACCCCATTAGTAAG---TTGATCTCAGCCGATTTA------TCAGATTATGATATTATTGACTTATTTTGGCATATATGCAGAAATCTTTCTCATTATTACAGCGGAGCTTCAAAAAAA---AATAGTTTGTATCAAATA---------AAGTATATACTTCGACTTTCGTGTACTAGAACTTTAGCTCGTAAACACAAAAGTGTTTTACGTGCTTTTTTGAAAAGATTAGTTCCAAAAGTTTTGGAAGAATTTTTTATAGAGGAGGAGCAAGTTCTTTCGTTAATCTTCTCAAGGTATTCTTTTCCTTCGCAGAGATTGTATAGAGAAGGTCATATTTGGTATTTGGAT--------------------------------------------------------------------------------------------------------------------------------------------------------------------------------------------------------------------------------------------------------------------------------------------------------------------------------------------------------------------------------------------------------------------------------------------------------------------------------------------------------------------------------------------------------------------------------------------------------------------------------
Psittacanthus_calyculatus ------------------------------------------------------------------------------------------------------------------------------------------------TCTACTAAT---------GAT------TCTAAA------------CAAAATCCTTTTTTGGGGCACAAATTTTTTTTTTATTTTCAAATCCTATCGGGTAAATTAGCAGTTATTGGGGAAATGAAACTTTCCCTTTGCTTAGTA---TCTTCCCTC---------GAAGATAAG---AAAATAGACGAATCCCAAAATTTACGATCAATTCATTCTATATTTCCCTTTTTAGAAGATAAATTCTCCCATTTAAATTATGTGTCAAATATACTAATACCCTATCCTGTTCATCTTGAAATCTTGATTCTAATTCTTCGTTACTGGGTGAAAGACACTTCTTCCTTGCATTTTTTACGATTCGTTTTCCACGAGAATCATAATTGGAATCTTTTTTTTTTTTCAAAGAAATATATTTCCACCCTT------------TCAAAAAGA------------AATAAAAGATTATTC------TTATATAATTCTCATGTCTGTGAATACGAATCCATTTTTGTTTTTTTACGTAACCAATCCTATCATTTACGATCAACATTTTTTGGAACCCTTTTTGATCGAATTTTCTTCTATGGAAAAATAAAAAAAGAGTTTTTT------GTAAATGTT------TTTACTAAGGATTTTCAAGTTATT------TCATGGTTGTTCAAAGATCCTTTTATGCATTATGTTAGGTATCAAGAAAAATCTATTCTAGCTTCAAAACGGGCGTCTCTTTTTCTGAATAAATGGAAATATTATCTTGCCCTCTTTTGGAAATGTCGTTTTTATGCGTGGTATCAACCAGAAAGGATTCATATAAAAACATTATCCAAGCACCTTCTTGACTTTCTAGGTTATCTT------TCAAGTGCA------AGTATACGATTCAACCCTTCGGCAGGACGAAGTCAAATGCTAGAAAATTCATTTTTAATA---------AATAATATTATTAAG---------ACGTTTAATACCACAGTTCCAATTATGCCTTTGGTTGGATCGTTGGCTAAAGCAAAAGTTTGTGACGTCTTAGGTCGCCCTATTAGTAAG---TTGGTCTGGTCCGATTTA------TCAGATTATGATATTATTGACTTATTTTGGCGTATATGCGGAAATCTTTCTCATTATTACAGCGGAGTCTCAAAAAAA---AAGAGTTTGTATCAAATA---------AAGTATATACTTCGACTTTCTTGTACTAGAACTTTAGCTTGTAAACACAAAAGCACTCTACATGCTTTTTTGAAAAGATTAGGTCCGGAATTTTTGGAAGAATTTTTTACGGAGAAGGAGCAAGTTCTTTCGTTGATCTTTTCAAGGTATTCTTTTACCCCGCGGCGGTTGTATAGAGAAGGT--------------------------------------------------------------------------------------------------------------------------------------------------------------------------------------------------------------------------------------------------------------------------------------------------------------------------------------------------------------------------------------------------------------------------------------------------------------------------------------------------------------------------------------------------------------------------------------------------------------------------------------------------
Scurrula_ferruginea CAGGAGTATATTTATGCACTTACTCATAAGCGTAGTTTCAATCGATCAAGTTTGTTCGAAAATGTAGGTTATGACAAAAAGGTTAGGTTACTAATTGTGAAACGCTTAATTACTCGAATGTATCACCAGAATTCTTTTCTTATTTCGACTTAT---------GAT------TATAAC------------CAAAATGATTTTTTGGGGCACAACAAGCTTTTTTGTTTTCAAATCATATCGAGTAAGTTAGCAGTTCTTGTAGAAATTAAACTTTTCCTAGGCGTAGTA---TCTTCTCTT---------GAAGATAAT---AAAATAAACGAATCTAAAAATTTACGATCAATTCATTCCATATTTCCCTTTTTAGAAGATCAATTCTCCCGTTTAAATTATGTGTCAAAGATATTAATACCTTATCCTGTTCATCTTGAAATATTGGTTTTAATTCTTCGTTGTTGGGTGAAAGATGCTGCTTCTTTACATTTTTTACGATTCGTTTTCCACGAGAATCGTAATTGGAACCTTTTTTTTTTTCCAAATAAATATATTTCCAACCTT------------TCAAAAAGA------------AATCAGAGATTATTTTTATTCTTATATAATTCTCATGTCTGTGAATACGAATCGATTTTTGTTTTTTTACGTAACCAATCCTATCATTTACAATCAACATTTTTTGGAACCTTTTTTGAGCGAACTATTTTCTATGGAAAAATCAAAAAAGAGTATCTT------GTCAATGTC------TTTACTAAGGATTTTCAAGCCATA------TCATGTATGTTCAAAGATATTTTTTTGCATTATGTTAGGTATCAAGGAAAATCTATTCTGGCTTCAAAATGGACGTTTTTTATTCTTAATAAATGGAACTATTACCTTGCTCTCTTTTTAAAATGTCGTTTTTATGTGTGGTATCAATCAGAAAGG------ATAAAAACATTATCCAAGCATTTCCTTTACTTTCTAGGTTATCTT------TTAAGTGCA------AATATACTATTCAACCCTTCGTTGGCGCGAAGTCAAATGATCGAAAATTCATTTCTAATA---------AATAATATTATTAAG---------ACGTTTGATACCACAGTTCCAATTATACCTTTGGTTGGACCATTAGTTAAAGCGAAAGTTGGTGACGTCTTAGGTCACCCCATTAGTAAG---TTGATATCGGCCGATTTA------TCAGATTATGATATTATTGACTTTTTTTGGCATATATGCAGAAATATTTTTCATTATTACAGAGGAGCTTCCAAAAAA---AATAGTTTGTACCATATA---------AAGTATATACTTCGACTTTCTTGTACTAGAACTTTAGCTCGTAAACACAAAAGCGCTTTACGTGCTTTTTTGAAAAGATTAGGTCCAGAAGTTTTGGAAGAATTTTTGATGGAGGAGGAGCAAGTTCTTTCGGTGATCTTCTCAAGGTATTCTTTTCCTTCGCAGAGATTGTACAGAGAAGGTCGTATTTGGTATTTGGATATTTATTATTTGTATCAACGATCTAGTCAATCACGAAATTGGTAGACGCTACGGACTTAATTGGGTTGAGCCTTAGTATGGAAACCCACTAAGTG-----ATAACTTTCAAATTCAGGGAAACCGTGGAATTAATAAAAATAGGCAATCCTGAGCCAAATCCCGTTT------TCC------GAAG-------AAT---GAGTAGGGAAAGCAAGCCAGAAT---------AAAAAAAAAGGATAGGTGCAGAGACTCAACGGAAGTTGTT-------CT-AATAAA-------TACATACA----ATACAA------------------ATGGAGTTG---------------ATTCGC----------------------------------------------------------------------------------------------------------------------------------------------------------------------------------CG-CGAGAATAAAGATAGAGTCCCATTYTACATGTCAATACCGACAACAATGAAATTKATAG-TAATAGG
Scurrula_parasitica ---------------------------------------------------------------GTAGGTTATGACAAAAAGGTTAGGTTACTAATTGTGAAACGCTTAATTACTC-AATGTATCACCAGAATTCTTTTCTTATTTCGACTTAT---------GAT------TATAAC------------CAAAATGATTTTTTGGGGCACAACAAGCTTTTTTGTTTTCAAATCATATCGAGTAAGTTAGCAGTTCTTGTAGAAATTAAACTTTTCCTAGGCGTAGTA---TCTTCTCTT---------GAAGATAAT---AAAATAAACGAATCTAAAAATTTACGATCAATTCATTCCATATTTCCCTTTTTAGAAGATCAATTCTCCCGTTTAAATTATGTGTCAAAGATCTTAATACCTTATCCTGTTCATCTTGAAATATTGGTTTTAATTCTTCGTTGTTGGGTGAAAGATGCTGCTTCTTTACATTTTTTACGATTCGTTTTCCACGATAATCGTAATTGGAACCTTTTTTTTTTTCCAAATAAATATATTTCCAACCTT------------TCAAAAAGA------------AATCAGAGATTATTTTTATTCTTATATAATTCTCATGTCTGTGAATACGAATCGATTTTTGTTTTTTTACGTAACCAATCCTATCATTTACAATCAACATTTTTTGGAACCTTTTTTGAGCGAACTATTTTCTCTGGAAAAATACAAAAAGAGTATCTT------GTCAATGTC------TTTACTAAGGATTTTCAAGCCATA------TCATGTATGTTCAAAGATATTTTTTTGCATTATGTTAGGTATCAAGGAAAATCTATTCTGGCTTCAAAATGGACGTTTTTTATTCTTAATAAATGGAACTATTACTTTGCTCTCTTTTTTAAATGTCGTTTTTATGTGTGGTATCAATCAGAAAGG------ATAAAAACATTATCCAAGCATTTCCTTTACTTTCTAGGTTATCTT------TTAAGTTCA------AATATACTATTCAACCCTTCGTTGGCGCGAAGTCAAATGATAGAAAATTCATTTCTAATA---------AATAATATTATTAAG---------ACGTTTGATACCACAGTTCCAATTATACCTTTGGTTGGACCATTAGTTAAAGCGAAAGTTGGTGACGTCTTAGGTCACCCCATTAGTAAG---TTGATATCGGCCGATTTA------TCAGATTATGATATTATTGACTTTTTTTGGCATATATGCAGAAATATTTTTCATTATTACAGAGGAGCTTCCAAAAAA---AATAGTTTGTACCATATA---------AAGTATATACTTCGACTTTCTTGTACTAGAACTTTAGCTCGTAAACACAAAAGCGCTTTACGTGCTTTTTTGAAAAGATTAGGTCCAGAAGTTTTGGAAGAATTTTTGATGGAGGAAGAGCAAGTTCTTTCGGTGATCTTCTCAAGGTATTCTTTTCCTTCGCAGAGATTGCAT-----------------------------------------------------------------------------------------------------------------------------------------------------------------------------------------------------------------------------------------------------------------------------------------------------------------------------------------------------------------------------------------------------------------------------------------------------------------------------------------------------------------------------------------------------------------------------------------------------------------------------------------------------------
Scurrula_pulverulenta ---------------------------------------------------------GAAAATGTAGGTTATAACAAAAAGGTTAGGTTACTAATTGTGAAACGCTTAATTACTCGAATGTATCACCAGAATTCTTTTCTTATTTCGACTTAT---------GAT------TATAAC------------CAAAATTATTTTTTGGGGCACAACAAGCTTTTTTGTTTTCAAATCATATCGAGTAAGTTAGCAGTTCTTGTAGAAATTAAACTTTTCCTAGGCGTAGTA---TCTTCTCTT---------GAAGATAAT---AAAATAAACGAATCTAAAAATTTACGATCAATTCATTCCATATTTCCCTTTTTAGAAGATCAATTCTCCCGTTTAAATTATGTGTCAAAGATATTAATACCTTATCCTGTTCATCTTGAAATATTGGTTTTAATTCTTCGTTGTTGGGTGAAAGATGCTGCTTCTTTACATTTTTTACGATTCGTTTTCCACGAGAATCGTAATTGGAACCTTTTTTTTTTTCCAAATAAATATATTTCCAACCTT------------TCAAAAAGA------------AATCAGAGATTCTTTTTATTCTTATATAATTCTCATGTCTGTGAATACGAATCGATTTTTGTTTTTTTACGTAACCAATCCTATCATTTACAATCAACATTTTTTGGAACCTTTTTTGAGCGAACTATTTTCTATGGAAAAATACAAAAAGAGTATCTT------GTCAATGTC------TTTACTAAGGATTTTCAAGTCATA------TCATGTATGTTCAAAGATATTTTTTTGCATTATGTTAGGTATCAAGGAAAATCTATTCTGGCTTCAAAATGGACGTTTTTTATTCTTAATAAATGGAACTATTACCTTGCTATCTTTTTTAAATGTCGTTTTTATGTGTGGTATCAATCAGAAAGG------ATAAAAACATTATCCAAGCATTTCCTTTACTTTCTAGGTTATCTT------TTAAGTGCA------AATATACTATTCAACCCTTCGTTGGCGCGAAGTCAAATGATAGAAAATTCATTTCTAATA---------AATAATATTATTAAG---------ACGTTTGATACCACAGTTCCAATTATACCTTTGGTTGGACCATTGGTTAAAGCGAAAGTTGGTGACGTCTTAGGTCACCCCATTAGTAAG---TTGATATCGGCCGATTTA------TCAGATTATGATATTATTTACTTTTTTTGGCATATATGCAGAAATATTTTTCATTATTACAGAGGAGCTTCCAAAAAA---AAAAGTTTGTATCATATA---------AAGTATATACTTCGACTTTCTTGTACTAGAACTTTAGCTCGTAAACACAAAAGCGCTTTACGTGCTTTTTTTAAAAGATTAGGTCCAGAAGTTTTGGAAGAATTTTTGATGGAGGAGGAGCAAGTTCTTTCGGTGATCTTCTCAAGGTATTCTTTTCCTTCGCAGAGATTGTAT-----------------------------------------------------------------------------------------------------------------------------------------------------------------------------------------------------------------------------------------------------------------------------------------------------------------------------------------------------------------------------------------------------------------------------------------------------------------------------------------------------------------------------------------------------------------------------------------------------------------------------------------------------------
Septulina_glauca -----------------------------------------------------------------------------------------------------------------------------------------------------------------------------------------------------------------------------------------------------------------------------------------------------------------------------------------------------------------------------------------------------------------------------------------------------------------------------------------------------------------------------------------------------------------------------------------------------------------------------------------------------------------------------------------------------------------------------------------------------------------------------------------------------------------------------------------------------------------------------------------------------------------------------------------------------------------------------------------------------------------------------------------------------------------------------------------------------------------------------------------------------------------------------------------------------------------------------------------------------------------------------------------------------------------------------------------------------------------------------------------------------------------------------------------------------------------------------------------------------------------------------------------------------------------------------------------------------------------------------------------------------------------GACGCTACGGACTTAATTGGGTTGAGCCTTAGTATGGAAACCCACTAAGTG-----ATAACTTTCAAATTCAGGGAAACCGTGGAATTAATAAAAATAGGCAATCCTGAGCCAAATCCCGTTT------TCC------GAA--------AAT---GAGTAGGGAAAGCAAGCCAGAAT-----------AAAAAAAGGATAGGTGCAGAGACTCAACGGAAGCTGTT-------CT-AATAAA-------TACATACA----ATACAA------------------ATGGAGTGAA------TT-C----GACGGT----------------------------------------------------------------------------------------------------------------------------------------------------------------------------------AGCCGAGAATAAAGATAGAGTCCCATTCTACATGTCAATACCGACAACAATGAAATTTATAG-TAAGAGG
Socratina_bemarivensis ------------------------------------------CGATCAAGTTTGTTCGAAAATGTAAGTTATGACAAAAAGGGTAGGTTACTAATTGTGAAACGATTAATTACTCGAATGTATCACCAGAATTCTTTTCTTATTTCTACTTAT---------GAT------TATAAC------------CAAAATGCTTTTTTTGGGCACAACAAACATTTTTATTTGCAAATCATATCGGGTAAGTTAGCGGTTATTGTGGAAATTCAACTTTTCCTAGGCTTAGTA---TCGTCTCTT---------GAAGATAAT---AAAATAAACGAATCGAAAAATTTACGATCAATTCATTCCATATTTCCCTTTTTAGAAGATAAATTCTCTCGTTTAAATTATGTGTCAAATATACTAATACCTTATCCTGTTCATCTTGAAATATTGGTTTTAATTCTTCGTTGTTGGGTGAAAGATGCTTCTTCGTTACATTTTTTACGATTCGTTTTCCACGAAAACGCTAATTGGAATCATTTTTTTTTCCAAAATAACTATATTTCCACTCTT------------TCAAAAAGA------------AATCCGAGATTATTTTTATTCTTATATAATTCTCATGTCTGTGAATATGAATCCATTTTTGTTTTTTTACGTAACCAATCCTATCATTTACGATCAACATTTTTTGGAACCTTTTTTGAGCGAACTATTTTCTATGGAAAAATAAAAAAAGAGTATCTT------GTAAATGTC------TTTACTAAGGATTTTCAAGCCATA------TCATGTATGTTCAAAGATATTTTTATGCATTATGTTAGGTATCAAGGAAAATCTATTCTGGCTTCAAAATGGACGTTTTTTATTCTGAATAAATGGAACTATTACCTTGCTCTCTTTTGGAAATGTCGTTTTTATGTGTGGTATCAATCAGAAAGG------ATAAAAACATTATCCAAGCATTTCCTTGACTTTCTAGGTTCTCTT------TCAAGTGCA------AATATACGATTCAACCCTTTGTTGGGACGAAGTCAAATGATACAAAATTCATTTATAATA------AATAATAATATTATTAAG---------ACGTTTGATACCACAGTTCCAATTATACCT------------------------------GGTGACGTCTTAGGTCACCCCATTAGTAAG---TTGATCTCTTCGGATTTA------TCCGATTATGATATTATTGACTTATTTTGGCATATATGCAGAAATCTTTCGCATTATTACAGCGGAGCTTCAAAAAAA---AATAGTTTGTATCAAATA---------AAGTATATACTTCGACTTTCGTGTACTAGAACTTTAGCTCGTAAACACAAAAGCACTTTACGTGCTTTTTTGAAAAGATTAGTTCCAGAAGTTTTGGAAGAATTTTTTATGGAGGAGGAA-AAGTTCTTTCGTTGATCTTCTCAAGGTATTCTTTTCCTTCACAGAGATTGTATAGAGAAGGTCGTATTTGG---------------------------------------------------------CTACGGACTTAATTAAGTTGAGCCTTAGTATGGAAACCCACTAAGTG-----ATAACTTTCAAATTCAGGGAAACCGTGGAATTAATAAAAATAGGCAATCCTGAGCCAAATCCCGTTT------TCC------GAA--------AAT---GAGTAGGTAAAGCAAGACAGAAT-----------AAAAAAAGGATAGGTGCAGAGACTCAACGGAAGCTGTT-------CT-AATAAA-------TACATACA----ATACAA------------------ATGGAGTTGA------TT-C----GCCGGT----------------------------------------------------------------------------------------------------------------------------------------------------------------------------------AAACGAGAATAAAGATAGAGTCCCATTCTACATGTCAATACCGACAACAATGAAATTTATAG-TAAGAGG
Sogerianthe_sessiflora ------------------------------------------------------------AATGTACGATATGACAAAAAG---AGGTTACTAATTGTGAAACGTTTAATTACTCGAATGTATCACCAGAATTATTTTCTTTTTTCTACTTAT---------GAT------TCTAAC------------CAAAATGCTTTTTTTGGACACAACAAACATTTTTATTTGCAAATTATATGGGGTAAGTTAGCGGTTATTGTGGAAATTAAACTTTTCCTAGGCTTAGTA---TCTTCTATT---------GAAGATAAT---AAAATAGACGAATCTAAAAATTTACGATCAATTCATTCCATATTTCCCTTTTTAGAAGATAAATTCTCCCGTTTAAATTATGTGTCAAATATACTAATACCTTATCCTGTTCATCTTGAAATATTGGTTTTAATTCTTCGTGGTTGGGTGAAAGATGCTTCTTCTTTACATTTTTTACGATTCGTTTTCCACGATAATCGTAATTGGAACCATTTATTTTGGAAAAATAAATATATTTCCACCCTT------------TCAGAACGA------------AATCAGAGATTATTTTTATTCTTATATAATTCTCATGTCTGTGAATACGAATACATTTTTGTTTTTTTACGTAACCAATCCTATCATTTACGATCAACATTTTTTGGAACCTTTTTTGAGCGAACGATTTTCTATGGAAAAATAAAAAAAGAGTATCTT------GTAAATGGC------TTTACTAAGGATTTTCAAGCCATA------TCATGTATGTTCAAAGATATTTTTATGCATTATGTTAGGTATCAAGGAAAATCTATTCTGGCTTCAAAATGGACGTTTTTTATTCTGAATAAATGGAACTATTACCTTGCTCTCTTTTGGAAATTTCGTTTTTATGTGTGGTATCAATCAGAACGT------ATAAAAACATTATCCAAGCATTTCCTTTGCTTTCTAGGTTATCTT------TCAAGTGCA------AATATACGATTCAACCCTTCGTTGGGACGAAGTCAAATGATAGAAAATTCATTTCTAATA---AATAATAATAATATTATTAAG---------ACGTTTGATACCACAGTTCCAATTATACCTTTGGTTGGACCATTGGTTAAAGCGAAAGTTGGTGACGTCTTAGGTCACCCCATTAGTAAG---TTGATCTCGGCCGATTTA------TCAGATTATGATATTATTGACTTATTTTGGCATATATGCAGAAATCTTTCTCATTATTACAGCGGAGCTTCAAAACAA---AAGAGTTTGTATCAAATA---------AAGTCTATACTTCGACTTTCTTGTACTAGAACTTTAGCTCGTAAACACAAAAGCGCTTTACGTGCTTTTTTGAAAAGATTAGGTCCAGAAGTTTTGGAAGAATTTTTTATGGAGGAGGAGCAAGTTCTTTCGTTGATCTTCTCAAGGTATTCTTTTACTTCGCAGAGATTGTATAGAGAAGGTCGTATTTGGTATTTGGAT---------------------------------CGAAATCGGTAGACGCTACGGACTTAATTGGGTTGAGCCTTAGTATGGAAACCCACTAAGTG-----ATAACTTTCAAATTCAGGGAAACCGTGGAATTAATAAAAATAGGCAATCCTGAGCCAAATCCCGTTT------TCC------GAA--------AAT---GAGTAGGGAAAGCAAGCCAGAAT-----------AAAAAAAGGATAGGTGCAGAGACTCAACGGAAGCTGTT-------CT-AATAAA-------TACATACA----ATACAA------------------ATGGAGTTGA------TT-C----GCCGGT----------------------------------------------------------------------------------------------------------------------------------------------------------------------------------AGACGAGAATAAAGATAGAGTCCCATTCTACATGTCAATACCGACAACAATGAAATTTATAG-TAAGAGG
Spragueanella_rhamnifolia ------------------------------------------------------------------------------------AGGTTACTAATTGTGAAACGATTAATTACTCGACTGTATCACCAGAATTCTTTTCTTATTTCTACTTAT---------GAT------TATAAC------------CAAAACGTTTTTTTGGGGTACAACAAACATTTTTATTTGCAAATCATATCGGGTAAGTTAGCGGTTATTGTAGAAATTAAACTTTTCCTAGGCCTAGTA---TCTTCTCTTTCTTCTCTTGAAGATAATAAAAAAATAAACGAATCTAAAAATTTCCGATCAATTCATTCCATATTTCCCTTTTTAGAAGATAAATTCTCCCATTTAAATTATGTGTCAAATATACTAATACCTTATCCTGTTCATCTTGAAATATTAGTTTTAATTCTTCGTTATTGGGTGAACGATGCTTCTTCTTTACATTTTTTACGATTCGTTTTCCACGAGAATCGTAATTGGAACCATTTTTTTTTCCAAAATAAATCTATTTCTACCCTT------------TCAAAAAGG------------AATCAGAGATTATTTTTCTTCTTATATAATTCTCATGTCTGTGAATACGAATCCATTTTTGTTTTTTTACGTAACCAATCCTATCATTTACGATCAACATTTTTTGGAACCTTTTTTGAACGAACTTTTTTCTATGGAAAAATAAGAAAAGAGTATCTT------GTAAATGGCTTTACCTTTACTAAGGATTTTCAAGCCATA------TCATGTATGTTCAAAGATATTTTCATGCATTATGTTAGGTATCAAGGAAAATCTATTCTGGCTTCAAAATGGACATTTTTTATTCTGAATAAATGGAACTATTACCTTGCTCTCTTTTGGAAATGTCGTTTTTATGTGTGGTATCAATCAGAAAGG------ATAAAAACATTATCCAAGCATTTCCCTGACTTTCTAGGTTATCTT------TCAAGTGCA------AATATACGATTCAACCCTTCGTTGGGACGAAGTCAAATGATAGAAAATTCATTTATAATA------AATAATAATATTATTAAG---------ACATTTGATACCACAGTTCCAATTATACCTTTGGTTGGACCATTGGTTAAAGCAAAAGTTGGTGACGTCTTAGGTCACCCCATTAGTAAGTTGTTGATATCGTCCGATTTA------TCCGATTATGATATTATTGACTTATTTTGGCATATATGCAGAAATCTTTCTCATTATTACAGCGGAGCTTCAAAAAAA---AAGAGTTTGTATCAAATA---------AAGTATATACTGCGACTTTTGTGTACTAGAACTTTAGCTCGTAAACACAAAAGTGCTTTACGTGCTTTTTTGAAAAGATTAGTTCCAGAAGTTTTGGAAGAATTTTTTATGGAGGAGGAGCAAGTTCTTTCGTTGATCTTCTCAAAGTATTCTTTTCCTTCGCAGAGATTGTATAGAGAAGGTCGTATTTGGTATTTGGATATTTATTATTTGTATCAACGATCTAGTTAATCA-----------------------------------------------------------------------------------------------------------------------------------------------------------------------------------------------------------------------------------------------------------------------------------------------------------------------------------------------------------------------------------------------------------------------------------------------------------------------------------------------------------------------------------------------------------------------------------------------
Struthanthus_oerstedii ---------------------------------------------------TTGTTCGAAAATGTAAGTTATGACAAAAAGTTTAGGTTACTAATTGTGAAACGCTTAATTACTCGAATGTATCAACAGAATTATTTGTTTATTTATACTAAT---------GAT------TCTAAC------------CAAAATACTTTTTGGGGACACAACAAATATTTTTATTTTCAAATCCTATCGGGTAAATTAGCAGTTATTGTGGAAATTAAACTTTCCCTATACTTAGTA---TCTTCCCTC---------GAAGATAAG---AAAATAGATGAATTCCAAAATTTACGATCAATTCATTCCATATTTCCCTTTTTAGAAGAAAAATTCTCCCATTTAAATTATGTGTCAAATATACTAATACCCTATCCTGTTCATCTTGAAATCTTGATTCTAATTCTTCGTTACTGGGTGAAAGACGCCTCTTCTTTGCATTTTTTAAGATTCGTTTTCCACGAGAATTGTAATTGGAATCTT---TTTTTTCCAAAGAAATTTATTTTCACTCTA------------------AGA------------AATCAAAGATTATTC------TTATATAATTCTCATGTCTGTGAATACGAATCCATTTTTGTTTTTTTACGTAACCAATCCTATCATTTACGATCAACATTTTTTGGAACCTCTTTTGAGCGAATTTTCTTCTATGGGAAAAATAAAAAAGAGTTTTTC------GTAAATGTC------TTTACTAAGGATTTTCAAGTTATT------TCATGGCTGTTCAAAGATCCTTTTATGCCTTATGTTAGGTACCAAGGAAAATCTATTCTGGCTTCAAAACGGGCGTCTCTTATTCTGAATAAATGGAAATCTTATCTTGCCCTCTTTTGGAAATGTCGTTTTTATGCGTGGTATGACCCAGAAAGGATTCATATACAAGCCTTATCCAAGCACTTTCTTGACTTTCTAGGTTATCTT------TCAAGTGTA------AGTATATGC------CCTTCGTCGGGACGAAGTCAAATGCTAGAAAATTCATTTTTAATA---------AATAATATTATTAAG---------ACGTTTGATACCACAGTTCCAATTATGCCTTTGGTTGGATCGTTGGCTAAAGCAAAAGTTTGTGACGTCTTAGGTTACCCCATTAGTAAG---TTGGTCTGGTCCGATTTA------TCAGATTATGATATTATTGACTTATTTTGGCGTATATGCAGAAATCTTTCTCATTATTACAGCGGAGCCTCAAAAAAA---AAGAGTTTGTATCAAATA---------AAGTATATACTTCGACTTTCTTGTACTAGAACTTTAGCTTGTAAACACAAAAGCACTCTACGTGCTTTTTTGAAAAGATTAGGTCCGGAATTTTTTGAAGAATTTTTTACGGGGGAGGAGCAAGAACTTTCGTTGATCTTTTCAAGGTATTCTTTTACCTCGCGGCGGTTGTATAGAGAA-----------------------------------------------------------------GACGCTACGGACTTAATTGGATTGAGCCTTAGTATGGAAACCCACTAAGTG-----ATAACTTTCAAATTCAGGGAAACCGTGGAATTAATAAAAATAGGCAATCCTGAGCCAAATCCCGTTT------CCC------GAA--------AAC---GAGTAGGGAAAGCAAGCCAGAAT-------AAATAAAAAAAGGATAGGTGCAGAGACTCAACGGAAGCTGTT-------CT-AACAAA-------TACATACA----ATACAA------------------ATGGGGTTGATTGTCTTT-C----GCCGGT----------------------------------------------------------------------------------------------------------------------------------------------------------------------------------AGACGAGAATAAAGATAGAGTCCCATTCTACATGTTAATACCTACAACAATGAAATTTATAGTTAAGAGG
Struthanthus_orbicularis ------------------------------------------------------------------------------------------------------------------------------------------------------------------------------------------------------------------------------------------------------------------------------------------------------------------------------------------------------------------------------------------------------------------------------------------------------------------------------------------------TCTTCTTTGCATTTTTTAAGATTCGTTTTCCACGAGAATTGTAATTGGAATCTT---TTTTTTCCAAAGAAATTTATTTTCACTCTA------------------AGA------------AATCAAAGATTATTC------TTATATAATTCTCATGTCTGTGAATACGAATCCATTTTTGTTTTTTTACGTAACCAATCCTATCATTTACGATCAACATTTTTTGGAACCTCTTTTGAGCGAATTTTCTTCTATGGAAAAATAAAAAAAGAGTTTTTT------GTAAATGTC------TTTACTAAGGATTTTCAAGTTATT------TCATGGCTGTTCAAAGATCCTTTTATGCATTATGTTAGGTATCAAGGAAAATCTATTCTGGCTTCAAAACGGGCGTCTCTTATTCTGAATAAATGGAAATATTATCTTGCCCTCTTTTGGAAATGTCGTTTTTATGCGTGGTATGAACCAGAAAGGATTCATATAAAAACATTATCCAAGCACTTTCTTGACTTTCTAGGTTATCTT------TCAAGTGTA------AGTATATGC------CCTTCGTCGGGACGAAGTCAAATGCTAGAAAATTCATTTTTAATA------AATAATAATATTATTAAG---------ACGTTTGATACCACAGTTCCAATTATGCCTTTGGTTGGATCGTTGGCTAAAGCAAAAGTTTGTGACGTCTTAGGTTACCCCATTAGTAAG---------------------------------------------------------------------------------------------------------------------------------------------------------------------------------------------------------------------------------------------------------------------------------------------------------------------------------------------------------------------------------------------------------------------------GTATGGAAACCCACTAAGTG-----ATAACTTTCAAATTCAGGGAAACCGTGGAATTAATAAAAATAGGCAATCCTGAGCCAAATCCCGTTT------CCC------GAA--------AAC---GAGTAGGGAAAGCAAGCCAGAAT-----------AAAAAAAGGATAGGTGCAGAGACTCAACGGAAGCTGTT-------CT-AACAAA-------TACATACA----ATACAA------------------ATGGGGTTGATTGTCTTT-C----GCCGGT----------------------------------------------------------------------------------------------------------------------------------------------------------------------------------AGACGAGAATAAAGATAGAGTCCCATTCTACATGTCAATACCTAC-------------------------
Struthanthus_woodsonii --------------------------------------------------------------------------------------------------------------GACTCGAATGTATCAACAGAATTATTTGTTTATTTCTACTAAT---------GAT------TCTAAC------------CAAAATATTTTTTTGGGACACAACAAATATTTTTATTTTCAAATCCTATCGGGTAAATTAGCAGTTATTGTGGAAATTAAACTTTCCCTATACTTAGTA---TCTTCCCTC---------GAAGATAAG---AAAATAGATGAATTCCAAAATTTACGATCAATTCATTCCATATTTCCCTTTTTGGAAGAAAAATTCTCCCATTTAAATTATGTGTCAAATATACTAATACCCTATCCTGTTCATCTTGAAATCTTGATTCTAATTCTTCGTTACTGGGTGAAAGACGCCTCTTCTTTGCATTTTTTACGATTCGTTTTACACGAGAATCGTAATTGGAATCTT---TTTTTTCCAAAGAAATTTATTTTCACTCTT------------TCAAAAAGA------------AATCAAAGATTATTC------TTATATAATTCTCATGTCTGTGAATACGAATCCATTTTTGTTTTTTTACGTAACCAATCCTATCATTTACGATCAACATTTTTTGGAACCTCTTTTGAGCGAATTTTCTTCTATGGAAAAATAAAAAAAGAGTTTTTT------GTAAATGTC------TTTACTAAAGATTTTCAAGTTATT------TCATGGCTGTTCAAAGATCCTTTTATGCATTATGTTAGGTATCAAGGAAAATCTATTCTGGCTTCAAAACGGGCGTCTCTTATTCTGAATAAATGGAAATATTATCTTGCCCTCTTTTCGAAATGTCGTTTTTATGCGTGGTATCAACCAGAAAGGATTCATATAAAAACATTATCCAAGCACTTTCTTGACTTTCTAGGTTATCTT------TCAAGTGCA------AGTATACGC------CCTTCGTCGGGACGAAGTCAAATGCTAGAAAATTCATTTTTAATA---------AATAATATTATTAAG---------ACGTTTGATACCACAGTTCCAATTATGCCTTTGGTTGGATCGTTGGCTAAAGCAAAAGTTTGTGACGTCTTAGGTTACCCCATTAGTAAG---TTGGTCTGGTCCGATTTA------TCAGATTATGATATTATTGACTTATTTTGGCGTATATGCAGAAATCTTTCTCATTATTACAGCGGAGCCTCAAAAAAA---AAGAGTTTGTATCAAATA---------AAGTATATACTTCGACTTTCTTGTACTAGAACTTTAGC----------------------------------------------------------------------------------------------------------------------------------------------------------------------------------------------------------------------------------------------------AAACCCACTAAGTG-----ATAACTTTCAAATTCAGGGAAACCGTGGAATTAATAAAAATAGGCAATCCTGAGCCAAATCCCGTTT------CCC------GAA--------AAC---GAGTAGGGAAAGCAAGCCAGAAT-----------AAAAAAAGGATAGGTGCAGAGACTCAACGGAAGCTGTT-------CT-AACAAA-------TACATACA----ATACAA-------------ATCAAATGGGGTTGATTGTCTTT-C----GCCGGT----------------------------------------------------------------------------------------------------------------------------------------------------------------------------------AGACGAGAATAAAGATAGAGTCCCATTCTACATGTCAATACCTACAACAATGAAATTTATAGTTAAGAGG
Struthanthus_sp_RE_5128_1 ------------------------------------------------------------------------------------------------------------------------------------------------------------------------------------------------------------------------------------------------------------------------------------------------------------------------------------------------------------------------------------------------------------------------------------------------------------------------------------------------TCTTCTTTGCATTTTTTACGATTCGTTTTCCACGAGAATCGTAATTGGAATCTT---TTTTTTCCAAAGAAATTTATTTTCACTCTT------------TCAAAAAGA------------AATCAAAGATTATTC------TTATATAATTCTCATGTCTGTGAATACGAATCCATTTTTGTTTTTTTACGTAACCAATCCTATCATTTACGATCAACATTTTTTGGAACCTCTTTTGAGCGAATTTTCTTCTATGTAAAAATAAAAAAAGAGTTTTTT------GTAAATGTC------TTTACTAAGTATTTTCAAGTTATT------TCATGGCTGTTCAAAGATCCTTTTATGCATTATGTTAGGTATCAAGGAAAATCTATTCTGGCTTCAAAACGGGCGTCTCTTATTCTGAATAAATGGAAATATTATCTTGCCCTCTTTTGGAAATGTCGTTTTTATGCGTGGTATCAACCAGAAAGGATTCATATAAAAACATTATCCAAGCACTTTCTTGACTTTCTAGGTTATCTT------TCAAGTGTA------AGTATACGC------CCTTCGTCGGGACGAAGTAAAATGCTAGAAAATTCATTTTTAATA------AATAATATTATTATTAAG---------ACGTTTGATACCACAGTTCCAATTATGCCTTTGGTTGGATCGTTGGCTAAAGCAAAAGTTTGTGACGTCTTAGGT-----------------------------------------------------------------------------------------------------------------------------------------------------------------------------------------------------------------------------------------------------------------------------------------------------------------------------------------------------------------------------------------------------------------------------------------------------------------------------------------------------------------------------------------------------------------------------------------------------------------------------------------------------------------------------------------------------------------------------------------------------------------------------------------------------------------------------------------------------------------------------------------------------------------------------------------------------------------------------------------------
Phragmanthera_regularis ------------------------------------------------------------------------------------------------------------------------------------------------------------------------------------------------------------------------------------------------------------------------------------------------------------------------------------------------------------------------------------------------------------------------------------------------------------------------------------------------------------------------------------------------------------------------------------------------------------------------------------------------------------------------------------------------------------------------------------------------------------------------------------------------------------------------------------------------------------------------------------------------------------------------------------------------------------------------------------------------------------------------------------------------------------------------------------------------------------------------------------------------------------------------------------------------------------------------------------------------------------------------------------------------------------------------------------------------------------------------------------------------------------------------------------------------------------------------------------------------------------------------------------------------------------------------------------------------------------------------------------------------------CGAAATTGGTAGACGCTACGGACTTAATTGGGTTGAGCCTTAGTATGGAAACCCACTAAGTG-----ATAACTTTCAAATTCAGGGAAACCGTGGAATTAATAAAAATAGGCAATCCTGAGCCAAATCCCGTTT------TCC------GAA--------AAT---GAGTAGGGAAAGCAAGCCAGAAT-----------AAAAAAAGGATAGGTGCAGAGACTCAACGGAAGCTGTT-------CT-AATAAA-------TACATACA----ATACAA------------------ATGGAGTTGA------TT-C----ACCGGT----------------------------------------------------------------------------------------------------------------------------------------------------------------------------------AGACGAGAATAAAGATAGAGTCCCATTCTACATGTCAATACCGACAACAATGAAATTTATAG-TAAGAGG
Phthirusa_inorna ------------------------------------------------------------------------------------------------------------------------------------------------------------------------------------------------------------------------------------------------------------------------------------------------------------------------------------------------------------------------------------------------------------------------------------------------------------------------------------------------------------------------------------------------------------------------------------------------------------------------------------------------------------------------------------------------------------------------------------------------------------------------------------------------------------------------------------------------------------------------------------------------------------------------------------------------------------------------------------------------------------------------------------------------------------------------------------------------------------------------------------------------------------------------------------------------------------------------------------------------------------------------------------------------------------------------------------------------------------------------------------------------------------------------------------------------------------------------------------------------------------------------------------------------------------------------------------------------------------------------------------------------------CGAAATTGGTAGACGCTACGGACTTAATTGGATTGAGCCTTAGTATGGAAACCCACTAAGTG-----ATAACTTTCAAATTCAGGGAAACCGTGGAATTAATAAAAATAGGCAATCCTGAGCCAAATCCCGTTT------TCC------GAA----------------GTAGGGAAAGCAAGCCAGAAT-----------AAAAAAAGGATAGGTGCAGAGACTCAACGGAAGCTGTT-------CT-AACAAA-------TACATACA----AAACAA------------------ATGGGGTTGATTGTTTTT-C----GCCGGT----------------------------------------------------------------------------------------------------------------------------------------------------------------------------------AGACGAGAATAAAGATAGAGTCCCATTCTACATGTCAATACCTACAACAATGAAATTTATAGTTAAGAGG
Plicosepalus_curviflorus ------------------------------------------------------------------------------------------------------------------------------------------------------------------------------------------------------------------------------------------------------------------------------------------------------------------------------------------------------------------------------------------------------------------------------------------------------------------------------------------------------------------------------------------------------------------------------------------------------------------------------------------------------------------------------------------------------------------------------------------------------------------------------------------------------------------------------------------------------------------------------------------------------------------------------------------------------------------------------------------------------------------------------------------------------------------------------------------------------------------------------------------------------------------------------------------------------------------------------------------------------------------------------------------------------------------------------------------------------------------------------------------------------------------------------------------------------------------------------------------------------------------------------------------------------------------------------------------------------------------------------------------------------CGAAATTGGTAGACGCTACGGACTTAATTGGGTTGAGCCTTAGTACGGAAACCCACTAAGTG-----ATAACTTTCAAATTCAGGGAAATCTTGGAATTAATAAAAATAGGCAATCCTGAGCCAAATCCCGTTTTTAGAATCC------GAA--------AAT---GAGTAGGGAAAGCAAGCCAGAAT-----AAAAAAAATAAAAGGATAGGTGCAGAGACTCAACGGAAGCTGTT-------CT-AATAAA-------TACATACA----ATACAA---------------AAAATGGAGTTAA------TT-C----GCCAAT----------------------------------------------------------------------------------------------------------------------------------------------------------------------------------AGACGAGAATAAAGATAGAGTCCCATTCTACATGTCAATACCGACAACAATTCAATTTATAG-TAAGAGG
Psittacanthus_schiedeanus ----------------------------------------------------------------------------------------------------------------------------------------------------------------------------------------------------------------------------------------------------------------------------------------------------------------------------------------------------------------------------------------------------------------------------------------------------------------------------------------------------------------------------------------------------------------------------------------------------------------------------------------------------------------------------------------------------------------------------------------------------------------------------------------------------------------------------------------------------------------------------------------------------------------------------------------------------------------------------------------------------------------------------------------------------------------------------------------------------------------------------------------------------------------------------------------------------------------------------------------------------------------------------------------------------------------------------------------------------------------------------------------------------------------------------------------------------------------------------------------------------------------------------------------------------------------------------------------------------------------------------------------------------------------------TACGGACTTAATTGGATTGAGCCTTAGTATGGAAACCCACTAAGTG-----ATAACTTTCAAATTCAGGGAAACTGTGGAATTAATAAAAATAGGCAATCCTGAGCCAAATCCCGTTT------CCC------GAA--------AAC---GAGTAGGGAAAACAAAT-----------------AAAAAAAGGATAGGTGCAGAGACTCAACGGAAGCTGTT-------CT-AACAAA-------TACATACA----ATACAA------------------ATGGAGTTGGTTGTCTTT-C----GCCGGT----------------------------------------------------------------------------------------------------------------------------------------------------------------------------------AGACGAGAATAAAGATAGAGTCCCATTCTACATGTCAATACCTACAACAATGAAATTTATAGTTAAGAGG
Tapinanthus_constrictiflorus ------------------------------TGCAGTTTCAATCGATCAAGTTTGTTCAAAAATGTAAGTTATGCCAAAAAGGTTAGGTTACTAATTGTGAAACGATTAATTACTCGAATGTATCACCAGAATTCTTTTCTTATTTCTACTTAT---------GAT------TATAAC------------CAAAATGCTTTTTTTGGGCATAACAAACATTTTAATTTGCAAATCATATCGTGTAAGTTAACGGTTATTGTGGAAATTAAACTTTTCCTAGGCTTAGTA---TCTTCTCTT---------GAAGATAAT---AAAATAGACGAATCTAAAAATTTACGATCAATTCATTCCATATTTCCCTTTATAGAAGATAAATTCTCTCGTTTAAATTATGTGTTAAATATACTAATACCTTATCCTGTTCATTTTGAAATATTGGTTTTAATTCTTCGTTATTGGGTGAAAGATGCTTCTTCTTTACATTTTTTACGATTCGTTTTCCACGACAATGGTAATTGGAACCATTTTTTTTTCAAAAATAACTATATTTCCACCCTT------------TCAAAAAGA------------AATCAGAGATTATTTTTATTCTTATATAATTCTCATGTCTGTGAATATGAATCCATTTTTGTTTTTTTACGTAACCAACCCTATCATTTACGATCAACATTTTTTAGAATCTTTTTTGAGCGAACTATTTTCTATGGAAAAATAAAAAAAGAGTATCTT------GTAAATGTC------TTTATTAAGGATTTTCAAGTCATA------TCATGTATGTTCAAAGATATTTTTATGCATTATGTTAGGTATCAAGGAAAATCTATTTTGGCTTCAAAATGGACGTTTTTTATTCTGAATAAATGGAACTATTACCTTACTCTCTTTTGGAAATGTCGTTTTTATGTGTGGTATCAATCAGACAGG------ATAAAAACATTATCCAAGCATTTCCTTGACTTTCTAGGTTATCTT------TTAAGTGCA------AATATACGATTCAATCCTTCGTTGGGACGAAGTCAAATGATAGAAAATTCATTTATAATGAATAATAATAATAATATTATTAAG---------ACGTTTGATACCACAGTTCCAATTATACCTTTGGTTGGACCATTGGGTAAAGCGAAAGGTGGTGACGTCTTAGGTCACCCCATTACTAAG---TTGATCTCGGACGATTTA------TCAGATTATGATATTATTGACTTATTTTGGCATATATGCAGAAATCTTTCTCATTATTACAGCGGAGCTTCAAAAAAA---AATAGTTTGTATCAAATA---------AAGTATATACTTCGACTTTCGTGTACTAGAACTTTAGCTCGTAAACACAAAAGTGCTTTACGTGCTTTTTTGAAAAGATTAGTTCCAGAAGTTTTGGAAGAATTTTTTATGGAGGAGGATCAAATTCTTTCGTTGATCTTATCAAGGTATTCTTTTCCTTCGCGGAGATTGTATAGAGAAGGTCATATTTGGTATTTGGATATTTATTAT----------------------------------------------------------------------------CCACTAAGTG-----ATAACTTTCAAATTCAGGGAAACCGAGGAATTAATAAAAATAGGCAATCCTGAGCCAAATCCCGTTT------TCC------GAA--------AAT---GAGTAGGGAAAGCAAGCTAGAAT-----------AAAAAAAGGATAGGTGCAGAGACTCAACGGAAGCTGTT-------CT-AATAAA-------TACATACA----ATACAA------------------ATGGAGTTGA------TT-CCCCAGTCGGT----------------------------------------------------------------------------------------------------------------------------------------------------------------------------------AGGCGAGAATAAAGATAGAGTCCCATTCTACATGTCAATACCGACAACAATGAAATTTATAG-TAATAGG
Tapinanthus_sp_OM825 ---------------------------------------------------------------------------------------------------------------------------------------------------------------------------------------------------------------------------------------------------------------------------------------------------------------------------------------------------------------------------------------------------------------------------------------------------------------------------------------------GCTTCTTCTTTACATTTTTTACGATTTGTTTTCCACGAGAAT---AATTGGAACCATTTTTTTTTCCAAAATAAATCTATTTCTACCCTT------------TCAAAAAGA------------AATCAGAGATTCTTTTTCTTCTTATATAATTCTCATGTCTGTGAATACGAATCCATTTTTGTTTTTTTACGTAACCAATCCTATCATTTACGATCAACATTTTTTGGAACCTTTTTTGAGCGAACTTTTTTCTATGGAAAAATAAAAAACGAGTATCTT------GTAAATGGCTTTACCTTTACTAAGGATTTTCAAGCCATA------TCATGTATGTTCAAAGATATTTTTATGCATTATGTTAGGTATCAAGGAAAATCTATTCTGGCTTCAAAATGGACATTTTTTATTCTGAATAAATGGAACTATTACCTTGCTCTCTTTTGGAAATGTCGTTTTTATGTGTGGTATCAATTAGAAAGG------ATAAAAACATTATCCAAACATTTCCTTGAATTTCTAGGTTATCTT------TCAAGTGCA------AATATACGATTCAACCCTTCGTTGGGACGAAGTCAAATGATAGAAAATTCATTTATAATA------AATAATAATATTATTAAG---------ACATTTGATACCACAGTTCCAATTATACCTTTGATTGGACCATTGGTTAAAGCGAAAGTTGGTGACGTCTTAGGTCACCTCATTAGTAAG--------------------------------------------------------------------------------------------------------------------------------------------------------------------------------------------------------------------------------------------------------------------------------------------------------------------------------------------------------------------------------------------------------------------------------------------------------------------------------------------------------------------------------------------------------------------------------------------------------------------------------------------------------------------------------------------------------------------------------------------------------------------------------------------------------------------------------------------------------------------------------------------------------------------------------------------------------------------------------
Taxillus_chinensis ---------------------------------------------------TTGTTCGAAAATGTAGGTTATGACAAAAAGGTTAGGTTACTAATTGTGAAACGCTTAATTACTCGAATGTATCACCATAATTATTTTCTTATTTCTACTTAT---------GAT------TATAAC------------CAAAATTCTTTTTTGGGGCACAACAAACTTTTTTTTTTTCAAATCATATCGAGTAAGTTAGCAGTTATTGTAGAAATTAAACTTTTCCTAGGCGTAGTA---TCTTCAAGA---------GAATATAAT---CAAATAGACGAATCTAAAAAGGTACGATCAATTCATTCCATATTTCCCTTTTTAGAAAATCAATTCTCCCGTTCAAATTATGGGTCAAAAATACTAATACCTTATCCGGTTCATCTTGAAATATTGGTTTTAATTCTTCGTTGTTGGGTGAAAGATGCTTCTTTTTTACATTTGTTACGATTCATTTTCCACGAGAATCGTAATTGGAACCTTTTTTTTTTCCAAAATCAATCTATTTACAACCTT------------TCAAAAAGA------------AATCAAAGATTCTTTTTCTTCTTATATAATTCTCATGCCGGGGAATACAAATATATTTTTGTTTTTTTACGTAACCAATCCTATCATTTACAATCAACATTTTTTGGAACCTTTTTTGAGCGAACTATTTTCTATGGAAAAATAAAAAAAGAGTATCTT------GTCAATGTC------TTTACTAAAGATTTTCAAGCCATA------TCATGTATGTTCAAAGATATTTTTTTGCATTATGTTAGGTATCAAGGAAAATCGATTACGGCTTCAAAATGGACGTTTTTTATTCTTAATAAATGGAACTATTACCTTGCTCTCTTTTTTAAATGTCGTTTTTATGTGTGGTATCAATCAAAAAGG------ATAAAAACATTATCCAATCATTTCCTTTACTTTCTAGGTTATCTT------TTAAGTGCA------AATATACGATTCAACCCTTCGTTGGCGCGAAGTCAAATGATAGAAAATTCATTTCTAATA---------AATAATATTATTAAG---------ACGTTTGATACCACAGTTCCAATTATACCTTTGGTTGGACCATTGGTTAAAGCGAAAGTTGGTGACGTCTTAGGTCACCCCATTATTAAG---TTTATATCGGCCGATTTA------TCAGATTATGATATTATTGACTTATTTTGGCATATATGCAGAAATCTTTTTCATTATTACAGCGGAGCTTCCAAAAAA---AAGAGTTTGTATCATATA---------AAGTATATACTTCGACTTTATTGTACTAGAACTGTAGCTCGTAAACACAAAAGCGCTTTACGTTCTTTTTTGAAAAGATTAGGTCCAGAAGTTTTGGAAGAATTTTTTATGGAGGAGGAGCAAGTTCTTTCGTTGATCTTCTCAAGGTATTCTTTTCCTTCGAAGAGATTGTATAGAGAAGGTCGTATTTGGTATTTGGAT----------------------------------------------------------AATTGGGTTGAGCCTTAGTATGGAAACCCACTAAGTG-----ATAACTTTCAAATTCAGGGAAACCGTGGAATTAATAAAAATAGGCAATCCTGAGCCAAATCCCGTTT------TAC------GAAG-------AAT---GAGTAGGGACAGCAAGCCAGAAT-----------AAAAAAAGGATAGGTGCAGAGACTCAACGGAAGCTGTT-------CT-AATAAA-------TACAATCA----ATACAA------------------ATGGAGTTC---------------GCCGGT----------------------------------------------------------------------------------------------------------------------------------------------------------------------------------AGACGAGAATAAAGATAGAGTCCCATTCTACATGTCAATACCGACAACAATGAAATTTATAG-TAAGAGG
Tolypanthus_involucratus ---------------------------------------------------------------------------------------------------------------------------CACCAGAATTCTTTTCTTATTTCTACTTAT---------GAT------TATAAC------------CAAAATGCTTTTTTTGGGCACAACAAACATTTTTATTTGCAAATCATATCGGTTAAGTTAGCGGTTATTGTGGAAATTAAACTTTTTCTAGGCTTAGTA---TCTTCTCTT---------GAAGATAAT---AAAATAGACGAATCTAAAAATTTACGATCAATTCATTCCATATTTCCCTTTTTAGAAGATAAATTCTCCCGTTTAAATTATGTGTCAAATATACTAATACCTTATCCTGTTCATCTTGAAATATTGGTTTTAATTCTTCGTTGTTGGGTGAAAGATTCTTCTTCTTTACATTTTTTACGATTCGTTTTCCACGAGAATCGTAATTGGAACCATTTTTTTTTCCAAAATAAATATATTTCCACCCTT------------TCAAAAAGA------------AATCAGAGATTATTTTTATTCTTATATAATTCTCATGTCTGTGAATACGAATCTATTTTTGTTTTTTTACGTAACCAATCCTATCATTTACGATCAACATTTTTTGGAACCTTTTTTGAGCGAACTCTTTTCTATGGAAAAATAAAAAAAGAGTATTTT------GTAAATGTC------GTTACTAAGGATTTTCAAGCCATA------TCATGTATGTTCAAAGATATTTGTATGCATTATGTGAGGTATCAAGGAAAATCTATTTTGGCTTCAAAATGGACGTTTTTTATTCTGAATAAATGGAACTATTACCTTGCTCTCTTTTGTAAATGTCGTTTTTATGTGTGGTATCAATCAGAAAGG------ATAAAAACATTATCCAAGCATTTCCTTGACTTTCTGAGTTATCTT------TCAAGTGCA------AATATACGATTCAACCCTTCGTTGGGACGAAGTCAAATGGTAGAAAATTCATTTATAATA------AATAATAATATTATTAAG---------ACGTTTGATACCAAAGTTCCAATTATACCTTTGGTTGGACCATTGGTTAAAGCGAAAGTTGGTGACGTATTAGGTCACCCCATTAGTAAG---TTGATCTCGGCCGATTTA------TCAGATTATGATATTATTGACTTATTTTGGCATATATGCAGAAATCTTTCTCATTATTACAGCGGAGCTTCAAAAAAA---AATAGTTTGTATCAAATA---------AAGTATATACTTCGACTTTCGTGTACTAGAACTTTAGCTCGTAAACACAAAAGCGCTTTCCGTGCGTTTTTGAAAAGATTAGTTCCAGAAGTTTTGGAAGAATTTTTTATGGAGGAGAAGCAAGTTCTTTCGTTGATCTTCTCAAGGTATTCTTTTACTTCGCAGAGATTGTATAGAGAAGGTCGTATTTGG-----------------------------------------------------------------------------------------------------------------------------------------------------------------------------------------------------------------------------------------------------------------------------------------------------------------------------------------------------------------------------------------------------------------------------------------------------------------------------------------------------------------------------------------------------------------------------------------------------------------------------------------
Tripodanthus_acutifolius CAGGAGTATATTTATGCACTTACTCATAATCGTGGTTTAAATCGATCAAGTTTGTTCGAAAATGTAGGTTATGAAAAAAAGTTTAGGTTACTAATTGTGAAACGCTTAATTACTCGAATGTATCAACAGAATTATTTTCTTATTTCTACTAAT---------GAT------TCTAAC------------CAAAATCCTTTTTTGGGGCACAACAAATATTTTGATTTTCAAATCCTATCGGGTAAATTAGCAGTTATTGTGGAAATTAAGCTTTCCCTATGCTTAGTA---TCTTCCCTC---------GAAGATAAG---AAAATAGACGAATCCCAAAATTTACGATCAATTCATTCCATATTTCCCTTTTTAGAAGATAAATTCTCCCATTTAAATTATGTGTCAAATATACTAATACCCTATCCTGTTCATCTTGAAATCTTGATTCTAATTCTTCGTTACTGGGTGAAAGACGCCTCTTCTTTGCATTTTTTACGATTCGTTTTCCACGAGAATCGTAATTGGAATCTTTTTTTTTTTACAAAGAAATATATTTCCACTCTT------------TCAAAAAGA------------AATCAAAGATTATTCTTATTCTTATATAATTCTCATGTCTGTGAATACGAATCCATTTTTGTTTTTTTACGTAACCAATCCTATCATTTACGATCAACTTTTTTTGGAACCCCTTTTGAGCGAATTTTCTTCTATGGAAAAATAAAAAAAGAGTTTTTT------GTAAATGTC------TTTACTAAGGATTTTCAAGTTATT------TCATGGCTGTTCAAAGATCCCTTTATGCATTATGTTAGGTATCAAGGAAAATCTATTCTGGCTTCAAAACGGGCGTCTCTTATTCTGAATAAATGGCAATATTATCTTGCCCTCTTTTGGAAATGTCGTTTTTATGTGTGGTATCAACCAGAAAGGATTCATATAAAAACATTATCCAAGCACTTTCTTGACTTTCTAGGTTATCTT------TCAAGTGCA------AGTATACGATTCAACCCTTCGGCGGGACGAAGTCAAATGCTAGAAAATGCATTTTTAATA---------AATAATATTATTAAG---------ACGTTTGATACCACAGTTCCAATTATGCCTTTGGTTGGATCGTTGGCTAAAGCAAAAGTTTGTGACGTCTTAGGTCACCCCATTAGTAAG---TCGGTCTGGTCCGATTTA------TCAGATTATGATATTATTGACTTATTTTGGCGTATATGCAGAAATCTTTCGCATTATTACAGCGGAGCCTCAAAAAAA---AGAAGTTTGTATCAAATA---------AAGTATATACTTCGACTTTCTTGTACTAGAACTTTAGCTTGTAAACACAAAAGCACTTTACGTGCTTTTTTGAAAAGATTAGGTCCGGAATTTTTTGAAGATTTTTTTACGGAGGAGGAGCAAGTTCTTTCGTTGATCTTTCCAAGGTATTCTTTTCCTTCGCGGCGGTTGTATAGA---------------------------------------------------------YSRAAWYGGTAGACGCTACGGACTTAATTGGATTGAGCCTTAGTATGGAAMCCCACTAAGTG-----ATAACTTTCAAATTCAGGGAAACCGYGGAATTAATAAAAATAGGCAATCCTGAGCCAAATCCCGTTT------TYC------GAA--------AAC---GAGTAGGGAAAGCAAGCCAGAAT-----------AAAAAAAGGATAGGTGCAGAGACTCAACGGAAGCTGTT-------CT-AACAAA-------TACATACA----AWACAA-------------AACAAATGGGGTTGATTGTCTTT-C----GMCGGT----------------------------------------------------------------------------------------------------------------------------------------------------------------------------------AGACGAGAATAAAGATAGAGTCCCATTCTACATGTCAATACCTACAACAATGAAATTTATAGTTAAKAGG
Tripodanthus_belmirensis ---------------------------------------------------------------------------------------------------------------------------------------------------------------------------------------------------------------------------------------------------------------------------------------------------------------------------------------------------------------------------------------------------------------------------------------------------------------------------------------------------------------------------------------------------------------------------------------------------------------------------------------------------------------------------------------------------------------------------------------------------------------------------------------------------------------------------------------------------------------------------------------------------------------------------------------------------------------------------------------------------------------------------------------------------------------------------------------------------------------------------------------------------------------------------------------------------------------------------------------------------------------------------------------------------------------------------------------------------------------------------------------------------------------------------------------------------------------------------------------------------------------------------------------------------------------------------------------------------------------------------------------------------------------------------------------------------------------AAGTG-----ATAACTTTCAAATTCAGGGAAACCGTGGAATTAATAAAAATAGGCAATCCTGAGCCAAATCCCGTTT------TCC------GAA--------AAC---GAGTAGGGAAAGCAAGCCAGAAT-----------AAAAAAAGGATAGGTGCAGAGACTCAACGGAAGCTGTT-------CT-AACAAA-------TACATACA----ATACAA------------------ATGGGGTTGATTGTCTTT-C----GCCGGT----------------------------------------------------------------------------------------------------------------------------------------------------------------------------------AGACGAGAATAAAGATAGAGTCCCATTCTACATGTCAATACCTACAACAATGAAATTTATAGTTAAGAGG
Tripodanthus_flagellaris ------------------------------------------------------------------------------------------------------------------------------------------------------------------------------------------------------------------------------------------------------------------------------------------------------------------------------------------------------------------------------------------------------------------------------------------------------------------------------------------------------------------------------------------------------------------------------------------------------------------------------------------------------------------------------------------------------------------------------------------------------------------------------------------------------------------------------------------------------------------------------------------------------------------------------------------------------------------------------------------------------------------------------------------------------------------------------------------------------------------------------------------------------------------------------------------------------------------------------------------------------------------------------------------------------------------------------------------------------------------------------------------------------------------------------------------------------------------------------------------------------------------------------------------------------------------------------------------------------------------------------------------------------CGAAATTGGTAGACGCTACGGACTTAATTGGATTGAGCCTTAGTATGGAAACCCACTAAGTG-----ATAACTTTCAAATTCAGGGAAACCGTGGAATTAATAAAAATAGGCAATCCTGAGCCAAATCCCGTTT------TTC------GAA--------AAC---GAGTAGGGAAAGCAAGCCAGAAT-----------AAAAAAAGGATAGGTGCAGAGACTCAACGGAAGCTGTT-------CT-AACAAA-------TATACACA------------------------------GAGGTTGATTCTCTTT-C----GCCGGT----------------------------------------------------------------------------------------------------------------------------------------------------------------------------------AGACGAGAATAAAGATAGAGTCCCATTCTACATGTCAATACCTACAACAATGAAATTTATAGTTAATAGG
Tristerix_aphyllus ---------------------------------------------------------------------------------------------------------------------------------------------------------------------------------------------------------------------------------------------------------------------------------------------------------------------------------------------------------------------------------------------------------------------------------------------------------------------------------------------------------------------------------------------------------------------------------------------------------------------------------------------------------------------------------------------------------------------------------------------------------------------------------------------------------------------------------------------------------------------------------------------------------------------------------------------------------------------------------------------------------------------------------------------------------------------------------------------------------------------------------------------------------------------------------------------------------------------------------------------------------------------------------------------------------------------------------------------------------------------------------------------------------------------------------------------------------------------------------------------------------------------------------------------------------------------------------------------------------------------------------------------------------------------------------------------TTAGTATGGAAACCCACTAAGTG-----ATAACTTTCAAATTCAGGGAAACCGTGGAATTAATAAAAATAGGCAATCCTGAGCCAAATCCCGTTT------TAC------GAA--------AAT---GAGTAGGGAAAACGGGCCCGAAT-----------CAAAAAAGGATAGGCGCAGAGACTCAACGGAAGCTGTT-------CT-AACAAA-------TACATACA----ATCCAA------------------ATGGAGTTGGTTGTCTTT-C----GCTGGT----------------------------------------------------------------------------------------------------------------------------------------------------------------------------------AGACGAGAATAAAGATAGAGTCCCATTCTACATGTCAATACCGACAACAATGAAATTTATAG-TAAGAGG
Tristerix_chodatianus --------------------------------------------------------------------------------------------------------------------------------------------------------------------------------------------------------------------------------------------------------------------------------------------------------------------------------------------------------------------------------------------------------------------------------------------------------------------------------------------------------------------------------------------------------------------------------------------------------------------------------------------------------------------------------------------------------------------------------------------------------------------------------------------------------------------------------------------------------------------------------------------------------------------------------------------------------------------------------------------------------------------------------------------------------------------------------------------------------------------------------------------------------------------------------------------------------------------------------------------------------------------------------------------------------------------------------------------------------------------------------------------------------------------------------------------------------------------------------------------------------------------------------------------------------------------------------------------------------------------------------------------------------------------------------------------------------------------------TAACTTTCAAATTCAGGGAAACCGTGGAATTAATAAAAATAGGCAATCCTGAGCCAAATCCCGTTT------TAC------GAA--------AAT---GAGTAGGGAAAGCGGGCCCGAAT-----------CAAAAAAGGATAGGCGCAGAGACTCAACGGAAGCTGTT-------CT-AACAAA-------TATATACA----ATACAA------------------ATGGAGTTGGTTGTCTTT-C----GCTGGT----------------------------------------------------------------------------------------------------------------------------------------------------------------------------------AGACGAGAATAAAGATAGAGTCCCATTCTACATGTCAATACCGACAACAATGAAATTTATAG-TAAGAGG
Tristerix_corymbosus ----------------------------------------ATCGATCAAGTTTGGTCAAAAATGTAGATTTTGAAAAAAAATTTAGGTTACTAATTGTAAAACGCTTAATTACTCGAATGTATAAACAAAGTTCTTTTATGATTTCTACTTAT---------GAT------TATAAC------------CAAAATTCTTTTGTGGGGCACAACAAACATTTTTTTTTTCAAATCCTATCGGGTAAATTAACAGTTATTGGGGAAATAAAACTTTCCCTATGTTTAGTG---TCGTCACCC---------GAAGATACG---AAAATAAACGAATCTAAAAATTTACGCTCAATTCACTCCATATTTCCCTTTTTAGAAGATAAACTCTCCCATTTTTATTATTTGTCAAATATACTAATACCCTATCCTGTTCATCTTGAAATTTTGATTCTAATTCTTCGTTACTGGGTAAAAGATGTCTCTTCTTTGCATTTTTTACGATTTGTTTTCCATGAGAATCGTAATTGGAACCATTTCTTTGGGAAAAAGAAATATATTTCTACTTTT------------TCTAAAATA------------AATCAAAGATTTCTCTTATTCTTATATAATTCTTATATCTGTGAATATGAATCCATTTTTGTTTTTTTACGTAATCAATCCTATCATTTACGATCAACATTTTTTAGAACCCTTTTTGAGCGCATTTTTTTTTATGGAAAAACAAATAAAGAGTATCTT------GTAAATGTG------TTTACTAAGGATTTTCAAGCTATT------TCATGGATGTTCAAAGATACTTTTATGTATTATGTTAGGTATCAAGGAAAATTTATTTTGGCTTTAAACCAACCGTCTCTTATTCTGAATAAATGGAAATATTATATTTCCCTCTTTTGGAAATATCGTTTTTATGTGTGGTATCAACCCGAAAGGATCCATCTAAAAACATTATACAAGCATTTTAGTTACTTTTTAGGTTATCTT------TTAAGTGCA------AATATACGATTCAACCCTTCAGTGGGACGAAGTCAAATGCTAGAAAATTCATTTATAATA---------AATAATATTATTAAA---------ATGTTTGATACCACAGTTCCAATTATGCCTTTGGTTGGATCATTGGCTAAAGCGAAAGTTTGTGACGTCTTGGGTCATCCCATTAGTAAG---TTAACCTGGGCCGATTTA------TCAGATTATGATATTATTAACTTATTTTGGCGTATATACAGAAATCTTTCT---------------------------------------------------------------------------------------------------------------------------------------------------------------------------------------------------------------------------------------------------------------------------------------------------CGAAATTGGTAGACGCTACGGACTTAATTGGATTGAGCCTTAGTATGGAAACCCACTAAGTG-----ATAACTTTCAAATTCAGGGAAACCGTGGAATTAATAAAAATAGGCAATCCTGAGCCAAATCCCGTTT------TAC------GAA--------AAT---GAGTAGGGAAAACGGGCCCGAAT-----------CAAAAAAGGATAGGCGCAGAGACTCAACGGAAGCTGTT-------CT-AACAAA-------TACATACA----ATCCAA------------ATGGAGATGGAGTTGGTTGTCTTT-C----GCTGGT----------------------------------------------------------------------------------------------------------------------------------------------------------------------------------AGACGAGAATAAAGATAGAGTCCCATTCTACATGTCAATACCGACAACAATGAAATTTATAG-TAAGAGG
Tristerix_grandiflorus ---------------------------------------------------------------------------------------------------------------------------------------------------------------------------------------------------------------------------------------------------------------------------------------------------------------------------------------------------------------------------------------------------------------------------------------------------------------------------------------------------------------------------------------------------------------------------------------------------------------------------------------------------------------------------------------------------------------------------------------------------------------------------------------------------------------------------------------------------------------------------------------------------------------------------------------------------------------------------------------------------------------------------------------------------------------------------------------------------------------------------------------------------------------------------------------------------------------------------------------------------------------------------------------------------------------------------------------------------------------------------------------------------------------------------------------------------------------------------------------------------------------------------------------------------------------------------------------------------------------------------------------------------------------------------------------------TTAGTATGGAAACCCACTAAGTG-----ATAACTTTCAAATTCAGGGAAACCATGGAATTAATAAAAATAGGCAATCCTGAGCCAAATCCCGTTT------TAC------GAA--------AAT---GAGTAGGGAAAGCGGGCCCGAAT-----------CAAAAAAGGATAGGCGCAGAGACTCAACGGAAGCTGTT-------CT-AACAAA-------TACATACW----ATACAA------------------ATGGAGTTGGTTGTCTTT-C----GCTG------------------------------------------------------------------------------------------------------------------------------------------------------------------------------------AGACGAGAATAAAGATAGAGTCCCATTCTACATGTCAATACCGACAACAATGAAATTTATAG-TAAGAGG
Tristerix_longebracteatus ------------------------------------------------------------------------------------------------------------------------------------------------------------------------------------------------------------------------------------------------------------------------------------------------------------------------------------------------------------------------------------------------------------------------------------------------------------------------------------------------------------------------------------------------------------------------------------------------------------------------------------------------------------------------------------------------------------------------------------------------------------------------------------------------------------------------------------------------------------------------------------------------------------------------------------------------------------------------------------------------------------------------------------------------------------------------------------------------------------------------------------------------------------------------------------------------------------------------------------------------------------------------------------------------------------------------------------------------------------------------------------------------------------------------------------------------------------------------------------------------------------------------------------------------------------------------------------------------------------------------------------------------------------------------------------------GCCTTAGTATGGAAACCCACTAAGTG-----ATAACTTTCAAATTCAGGGAAACCGTGGAATTAATAAAAATAGGCAATCCTGAGCCAAATCCCGTTT------TAC------GAA--------AAT---KAGTAGGGAAAGYGGKCCCGAAT-----------CAAAAAAGGATAGGCGCAGAGACTCAACGGAAGCTGTT-------CT-AACAAA-------TACATACA----ATACAA------------------ATRGAGTTGGTTGTCTTT-T----GCTGGT----------------------------------------------------------------------------------------------------------------------------------------------------------------------------------AGACGAGAATAAAGATAGAGTCCCATTCTACATGTCAATACCGACAACAATGAAATTTATAG-TAAGAKG
Tristerix_penduliflorus -----------------------------------------------------------------------------------------------------------------------------------------------------------------------------------------------------------------------------------------------------------------------------------------------------------------------------------------------------------------------------------------------------------------------------------------------------------------------------------------------------------------------------------------------------------------------------------------------------------------------------------------------------------------------------------------------------------------------------------------------------------------------------------------------------------------------------------------------------------------------------------------------------------------------------------------------------------------------------------------------------------------------------------------------------------------------------------------------------------------------------------------------------------------------------------------------------------------------------------------------------------------------------------------------------------------------------------------------------------------------------------------------------------------------------------------------------------------------------------------------------------------------------------------------------------------------------------------------------------------------------------------------------------------------------------------------------GAAACCCACTAAGTG-----ATAACTTTCAAATTCAGGGAAACCATGGAATTAATAAAAATAGGCAATCCTGAGCCAAATCCCATTT------TAC------GAA--------AAT---GAGTAGGGAAAACAGGCCCAAAT-----------CAAAAAAGGATAGGCGCAGAGACTCAACGGAAGCTGTT-------CT-AACAAA-------TACATACA----ATCCAA------------------ATAGAGTTGGTTGTCTTT-C----GCTGGT----------------------------------------------------------------------------------------------------------------------------------------------------------------------------------AGACGAGAATAAAGATAGAGTCCCATTTTACATGTCAATACCGACAACAATAAAATTTATAG-TAAGAGG
Tristerix_peruvianus ------------------------------------------------------------------------------------------------------------------------------------------------------------------------------------------------------------------------------------------------------------------------------------------------------------------------------------------------------------------------------------------------------------------------------------------------------------------------------------------------------------------------------------------------------------------------------------------------------------------------------------------------------------------------------------------------------------------------------------------------------------------------------------------------------------------------------------------------------------------------------------------------------------------------------------------------------------------------------------------------------------------------------------------------------------------------------------------------------------------------------------------------------------------------------------------------------------------------------------------------------------------------------------------------------------------------------------------------------------------------------------------------------------------------------------------------------------------------------------------------------------------------------------------------------------------------------------------------------------------------------------------------------------------------------------------GCCTTAGTATGGAAACCCACTAAGTG-----ATAACTTTCAAATTCAGGGAAACCGTGGAATTAATAAAAATAGGCAATCCTGAGCCAAATCCCGTTT------TAC------GAA--------AAT---GAGTAGGGAAAGCGGGCCCGAAT-----------CAAAAAAGGATAGGCGCAGAGACTCAACGGAAGCTGTT-------CT-AACAAA-------TATATACA----ATACAA------------------ATGAAGTTGGTTTTC---------GCTGGT----------------------------------------------------------------------------------------------------------------------------------------------------------------------------------AGACGAGAATAAAGATAGAGTCCCATTCTACATGTCAATACCGATAACAATGAAATTTATAG-TAAGAGG
Tristerix_peytonii ------------------------------------------------------------------------------------------------------------------------------------------------------------------------------------------------------------------------------------------------------------------------------------------------------------------------------------------------------------------------------------------------------------------------------------------------------------------------------------------------------------------------------------------------------------------------------------------------------------------------------------------------------------------------------------------------------------------------------------------------------------------------------------------------------------------------------------------------------------------------------------------------------------------------------------------------------------------------------------------------------------------------------------------------------------------------------------------------------------------------------------------------------------------------------------------------------------------------------------------------------------------------------------------------------------------------------------------------------------------------------------------------------------------------------------------------------------------------------------------------------------------------------------------------------------------------------------------------------------------------------------------------------------------------------------------GCCTTAGTATGGAAACCCACTAAGTG-----ATAACTTTCAAATTCAGGGAAACCGTGGAATTAATAAAAATAGGCAATCCTGAGCCAAATCCCGTTT------TAC------GAA--------AAT---GAGTAGGGAAAGCGGGCCCGAAT-----------CAAAAAAGGATAGGCGCAGAGACTCAACGGAAGCTGTT-------CT-AACAAA-------TACATACA----AT----------------------------TTGGTTGTCTTT-C----GCTGGT----------------------------------------------------------------------------------------------------------------------------------------------------------------------------------AGAAGAGAATAAAGATAGAGTCCCATTCTACATGTCAATACCGACAACAATGAAATTTATAG-TAAGAGG
Tristerix_pubescens ------------------------------------------------------------------------------------------------------------------------------------------------------------------------------------------------------------------------------------------------------------------------------------------------------------------------------------------------------------------------------------------------------------------------------------------------------------------------------------------------------------------------------------------------------------------------------------------------------------------------------------------------------------------------------------------------------------------------------------------------------------------------------------------------------------------------------------------------------------------------------------------------------------------------------------------------------------------------------------------------------------------------------------------------------------------------------------------------------------------------------------------------------------------------------------------------------------------------------------------------------------------------------------------------------------------------------------------------------------------------------------------------------------------------------------------------------------------------------------------------------------------------------------------------------------------------------------------------------------------------------------------------------------------------------------------------------AAACCCACTAAGTG-----ATAACTTTCAAATTCAGGGAAACCGTGGAATTAATAAAAATAGGCAATCCTGAGCCAAATCCCGTTT------TAC------GAA--------AAT---GAGTAGGGAAAGCGGGCCCGAAT-----------CAAAAAAGGATAGGCGCAGAGACTCAACGGAAGCTGTT-------CT-AACAAA-------TACATACA----ATACMA------------------ATGGAGTTGGTTGTATTT-Y----GCTGGT----------------------------------------------------------------------------------------------------------------------------------------------------------------------------------AGACGAGAATAAAGATAGAGTCCCATTCTACATGTCAATACCGACAACAATGAAATTTATAG-TAAGAGG
Tristerix_verticillatus -----------------------------------------------------------------------------------------------------------------------------------------------------------------------------------------------------------------------------------------------------------------------------------------------------------------------------------------------------------------------------------------------------------------------------------------------------------------------------------------------------------------------------------------------------------------------------------------------------------------------------------------------------------------------------------------------------------------------------------------------------------------------------------------------------------------------------------------------------------------------------------------------------------------------------------------------------------------------------------------------------------------------------------------------------------------------------------------------------------------------------------------------------------------------------------------------------------------------------------------------------------------------------------------------------------------------------------------------------------------------------------------------------------------------------------------------------------------------------------------------------------------------------------------------------------------------------------------------------------------------------------------------------------------------------------------------------GAAACCCACTAAGTG-----AKAACTTTCAAATTCAGGGAAACCGTGGAATTAATAAAAATAGGCAATCCTGAGCCAAATCCCGTTT------TAC------AAATTTACAAAAAT---GAGTAGGGAAAACGGGCCCGAAT-----------CAAAAAAGGATAGGCGCAGAGACTCAACGGAAGCTGTT-------CT-AACAAA-------TACATACA----ATCCAA------------------ATGGATTTGRTTGTCTTT-C----GCTAGT----------------------------------------------------------------------------------------------------------------------------------------------------------------------------------AGACGAGAATAAAGATAGAGTCCCATTCTACATGTCAATACCGACAACAATGAAATTTATAG-TAAGAGG
Tupeia_antarctica CAGGAGTATATTTATGCACTTACTCATAACCGTAGTTTAAATCAATCAAGTTTGTTCGAAAATGTCGGTCATGAAAAAAAATTTCGGTTACTAATTGTGAAACGCTTAATTACTCGAATGTATCAACAGAATTCTTTTCTTCTTTCAACTAAT---------GAT------TCTAAC------------CAAAATCTTTTTTTGGGTCACAACAAACATTTTAATTTTCAAATAATATTGGGTAAATTAGCAGTTATTGTGGAAATGAAACTTTCCCTATGCTTAGTA---TCTTCCCTC---------GAAGATAAG---AAAATAGACGAATCTAAAAATTTACGATCAATTCATTCCATATTTCCCTTTTTAGAAGATAAATTCTCCCATTTAAATTATGTGTCAAATATACTAATACCCTATCCTGTTCATCTTGAAATCTTGATTCTAATTCTTCGTTACCGGGTGAAAGATGCCTCTTCTTTGCATTTTTTAAGATTTGTTTTCCACGAGAATAGTAATTGGAACCATTCTTTTTTCCCAAAGAAATATATTTCCACTCTT------------TCAAAAAGA------------AATCAAAGATTATTCTTATTCTTATATAATTCTCATGTCTGTGAATATGAATCCATTTTTGTTTTTTTACGTAACCAATCCTATCATTTACGATCAACATTTTTTGGAACCCTTTTTGAGCGAATTTTTTTCTATGGAAAAATAAAAAAAGAGTATCTT------GTAAATATC------TTTACTAAGGATTTTCAAGCTATT------TCATGGCTGTTCAAAGATCCCTTTATGCATTATGTTAGGTATCAAGGAAAATCTATTCTGGCTTCAAAACAGACGTCTCTTATTCTGAATAAATGGAAATATTACCTTGCCCTCTTTTGGAAATGTCGTTTTTATGTGTGGTATGAACCAGAAAGGATCCATATAAAAACATTATCCAAACATTTCCTTGACTTTCTAGGTTATCGT------TCAAGTGCA------AGTATACGATTCAACTCTTCGGTGGGACGAAGTCAAATGCTAGAAAATTCATTTCTAATG---------AATAATATTATTAAG---------ATGTTTGATACCACAGTTCCAATTATACCTTTGGTTGGATCATTGGCTAAATCGAAAGTTTGTAACGTCTTAGGTCACCCCATTAGTAAG---TTGGTCTGGTCCGATTTA------TCAGATTATGATATTATTGACTTATTTTGGCGTATATGCAAAAATCTTTCT---------------------------------------------------------------------------------------------------------------------------------------------------------------------------------------------------------------------------------------------------------------------------------------------------CGAAATTGGTAGACGCTACGGACTTAATTGGATTGAGCCTTAGTATGGAAACCCACTAAGTG-----ATAACTTTCAAATTCAGGGAAACCATGGAATTAATAAAAATAGGCAATCCTGAGCCAAATCCCGTTT------TCC------GAA--------AAT---GAGTAGGGAAAGCAAGCCAGA-------------AAAAAAAGGATAGGTGCAGAGACTCAACGGAAGCTGTT-------CT-AACAAA-------TACATACA----ATACAA------------------ATGGAGTTGA------TT-C----GCTGGT----------------------------------------------------------------------------------------------------------------------------------------------------------------------------------AGACGAGAATAAAGATAGAGTCCCATTCTACATGTCAATACTGACAACAATGAAATTTATAG-TAAGAGG
Vanwykia_remota ------------------------------------------------AGTTTGATCGAAAATGTAAGTTATGAAAAAAAGGTTAGATTACTAATTGTGAAACGATTAATTACTCGAATGTATCACCAGAATTTTTTTCTTATTTCTACTTAT---------GAT------TATAAC------------CAAAATTATTTTTTTGGGCACAACAAACATTTTTATTTGCAAATCATATCGGGTAAGTTAGCGGTTAGTGTGGAAATTAAACTTTTCCTAGGATTAGTA---TCTTCTCTT---------GAAGATAAT---AAAATAGACGAATCTAAAAATTTACGATCAATTCATTCCATATTTCCCTTTTTAGAAGATAAATTCTCCCGTTTAAATTATGTGTCAAATATATTAATACCTTATCCTGTTCATCTTGAAATATTGGTTTTAATTCTTCGTTGTTGGGTGAAAGATGCTTCTTCGTTACATTTTTTACGATTCGTTTTCCACGAGAATCATAATTGGAACCATTTTTTTTTCCAAAATAACTATATTTCCACCCTT------------TCAAAAAAA------------AATCAGAGATTATTTTTATTCTTATATAATTCTCATGTCTGTGAATATGAATCCATTTTTGGTTTTTTACGTAACCAATCCTATCATTTACGATCAACATTTTTTGGAACCTTTTTTGAGCGAACTATTTTCTATGGAAAAA-----------------------GTAAATGTC------TTTACTAAGGATTTTCAAGCCATA------TCGTGTATGTTCAAAGATATTTTTATGCATTATGTTAGGTATCAAGGAAAATCTATTCTGGCTTCAAAATGGACGTTTTTTATTCTGAATAAATGGAACTATTACCTTGCTCTCTTTTGGAAATGTCGTTTTTATGTGTGGTATCAATCAGAAAGG------ATAAAAACATTATCCAAGCATTTCCTTGACCTTCTAGGTTATCTT------TCAAGTGCA------AATATACGATTCAACCCTTCGTTGGGACGAAGTCAAATGATAGAAAATTCATTTATAATA------AATAATAATATTATTAAG---------ACGTTTGATACCACAGTTCCAATTATACCTTTAGTTGGACCAATGGTTAAAGCGAAAGTTGGTGATGTCTTAGGTCACCCCAATAGTAAG---TTGATCTCGGACGATTTA------TCAGATTATGATATTATTGACTTATTTTGGCATATATGCAGAAATCTTTCTCATTATTACAACGGAGCTTCAAAAAAA---AATAGTTTGTATCAAATA---------AAGTATATACTTCGACTTTCGTGTACTAGAACTTTAGCTCGTAAACACAAAAGCGCTTTACGTGCTTTTTTGAAAAGATTAGTTCCAGAAGTTTTGGACGAATTTTTTATGGAGGAGGAGCAAGTTCTTTCGTTGATCTTCTCAAGGTATTCTTTTCCTTCACAGAGATTGTATAGAGAAGGTCGTATTTGGTATTTGGATATTTAT------------------------------------------------------------------------------CCCACTAAGTG-----ATAACTTTCAAATTCAGGGAAACCGTGGAATTAATAAAAATCGGCAATCCTGAGCCAAATCCCGTTT------TCC------GAA--------AAT---GAGTAGGGAAAGCAAGCCCGAAT-----------AAAAAAAGGATAGGTGCAGAGACTCAACGGAAGCTGTT-------CT-AATAAA-------TACATACA----ATACAA------------------ATGTAGTTGA------TT-C----GCCGGT----------------------------------------------------------------------------------------------------------------------------------------------------------------------------------AGACGAGAATAAAGATAGAGTCCCATTCTACATGTCAATACCGACAACAATGAAATTTATAG-TAAGAGG
